# Supplementary material for: A Novel Spectral Annotation Strategy Streamlines Reporting of Mono-ADP-ribosylated Peptides Derived from Mouse Liver and Spleen in Response to IFN-γ
Source: Mol Cell Proteomics. 2021 Sep 28;21(4):100153. doi: 10.1016/j.mcpro.2021.100153 (PMC9014395; doi:10.1016/j.mcpro.2021.100153)
Supplement: Supplemental Tables S1–S — 9 [file mmc2.xlsx]

## Sheet: ListofSuppTables
LIST OF SUPPLEMENTAL TABLES
Supplemental Table S1. ADP-ribosyl peptide fragment ions.
Supplemental Table S2. ADP-ribosylated peptides identified from mouse liver.
Supplemental Table S3. ADP-ribosylated peptides identified from mouse spleen.
Supplemental Table S4. Protein lists from Figure 6B Venn diagrams.
Supplemental Table S5. IFN-g-induced changes to the liver proteome.
Supplemental Table S6. IFN-g-induced changes to the spleen proteome.
Supplemental Table S7. IFN-g-induced changes to mouse spleen ADPr peptides
Supplemental Table S8. IFN-g-induced changes to mouse liver ADPr peptides.
Supplemental Table S9. EThcD and/or HCD determined acceptor site for m/z 400-1500 scans (95%).

## Sheet: Table S1
Supplemental Table 1. ADP-ribosyl peptide fragment ions.
name	m-series	MH+	neutral loss (Da)	molecular formula m-ion	p-series	Δpeptide mass	molecular formula p-ion
adenine+	m1	136.06	135.054	C5H5N5	p10	406.006	C10H16O13P2
adenosine-H2O+	m3	250.09	249.086	C10H11N5O3	p8	291.974	C5H10O10P2
AMP+	m6	348.07	347.063	C10H14N5O7P	p5	193.997	C15H21O6P
ADP+	m8	428.02	427.029	C10H15N5O10P2	p3	114.031	C5H6O3
ADPr	m10	542.06	541.06	C15H21N5O13P2	p1	0	na

## Sheet: Table S2
Supplemental Table S2. ADP-ribosylated peptides identified from mouse liver.
Gene Position	Accession	Sequence	Candidate ADP ribosylations	Other modifications	Quality PEP	MH+ [Da]	HCD		EThcD		Statistical parameters (Saline vs IFN-gamma)			Abundances (normalized by total protein abundances)
											Using batch normalized differential abundances in Qlucore			No treatment						Saline						IFN-gamma
							Charge	m/z [Da]	Charge	m/z [Da]	p-value	q-value	Change	Mouse-1	Mouse-2	Mouse-3	Mouse-4	Mouse-5	Mouse-6	Mouse-7	Mouse-8	Mouse-9	Mouse-10	Mouse-11	Mouse-12	Mouse-13	Mouse-14	Mouse-15	Mouse-16	Mouse-17	Mouse-18
Pdlim5 [99-113]	Q9CRA2	THVTNNPGTVKIPPK	1xADP-Ribosyl [T/H/K]		0.121554	2143.96	3	715.324	3	715.324	0.047339	0.622056	Decreased	136621	90177.6	154896	226444	191335	293208	280122	237412	436528	392710	466212	436051	257257	267163	263853	266373	357641	70448.2
Ces1f [504-517]	Q91WU0	NGNPNGKGLPHWPK	1xADP-Ribosyl [K7]		0.189543	2056.84	3	686.286			0.00824985	0.622056	Decreased	18391.2	19770.8	20512	7248.36		19460.6	65636.2	33491.8	19444.9	28013.7	25474.9
Pcx [271-288]	G5E8R3	HQKVVEIAPATHLDPQLR	1xADP-Ribosyl [K/H/E]		1.25125e-05	2593.2	3	865.071	4	649.055	0.0119303	0.622056	Decreased	1.69745e+06	1.63718e+06	3.35964e+06	1.71483e+06	273068	1.39127e+06	4.30792e+06	4.09793e+06	3.12663e+06	1.06763e+06	2.13509e+06	1.0969e+06	2.49026e+06	3.04021e+06	3.37245e+06	622181	806203	280133
Mdh1 [111-122]	P14152	SQGTALEKYAKK	1xADP-Ribosyl [K/E/T/Y]		0.121554	1864.79	3	622.269	3	622.268	0.0137194	0.622056	Decreased		3603.18			11779.5		248507	184193	60988.9	49688.3	62491.9	21173.8	5010.73			2962.4	3871.72	2798.86
Ak2 [18-34]	Q9WTP6	AVLLGPPGAGKGTQAPK	1xADP-Ribosyl [K/T]		5.61497e-07	2102.97	3	701.66	3	701.661	0.0293011	0.622056	Decreased	4.56751e+06	3.28058e+06	4.70776e+06	4.10224e+06	1.81572e+06	3.49061e+06	7.25147e+06	6.85006e+06	8.34176e+06	5.6782e+06	6.27869e+06	3.73678e+06	5.97306e+06	5.74471e+06	7.0553e+06	2.71804e+06	4.88798e+06	2.08878e+06
Slc25a5 [11-33]	P51881	DFLAGGVAAAISKTAVAPIERVK	1xADP-Ribosyl [S/T/K]		0.0219719	2825.36	3	942.46			0.0404573	0.622056	Decreased	8324.93		10454.3	73120.4	96640.5	4453.27	7341.02		22760.8		44028	32674.3
Ak2 [15-34]	Q9WTP6	GIRAVLLGPPGAGKGTQAPK	1xADP-Ribosyl [T/K]		0.54578	2429.17	3	810.397			0.0476427	0.622056	Decreased	18309.3	17497	18744.7	31977.2	139523	15347.1	17977.6	21982.2	92647.8	18543.8	80866.4	97949.8	24882.3	10445.1	10807.2	15719.6	3359.89	30455.7
Plcb4 [924-930]	Q91UZ1	QMKAYLK	1xADP-Ribosyl [K3]	1xOxidation [M2]	0.615215	1438.55			3	480.187	0.000204526	0.160893	Decreased	20873		38411.6	17406.8	13682.7	24903.3	71712.3	54060.7	19801.1	47723.1	49620.4	32655.8
Sil1 [74-93]	A0A494B9H1	RLDINANTYTSQDLKSALAK	1xADP-Ribosyl [S/K/D/T/Y]		0.582636	2763.24	3	921.752	3	921.752	0.01269	0.622056	Decreased	26456.6	32474.7	24044.3	56700.6	33943.5	60414.6	33550.6	55713	60138.8	51449.3	60053.1	28675.2	30675.6	26009.5	27341.3	28554.7	33383.6
Zer1 [82-88]	Q80ZJ6	LTRIHLR	1xADP-Ribosyl [R/T]		0.582636	1449.64	2	725.324	2	725.324	0.0149542	0.622056	Decreased	80653.8	81491.7	184915	379306	401305	208367	336403	117151	578310	182298	342690	350333	37465	169125	45438.6	181500	80204.2	60600.5
Vmn1r232 [172-202]	A2RTT5	FMGLPISLFWILFMLVNMLFPVYTSTKTNSK	1xADP-Ribosyl [K/T]	1xOxidation [M]	0.355353	4195.98	4	1049.75			0.0256472	0.622056	Decreased					64812.1	31782.8				78899.7	107858	56986.8
Pgam1 [118-141]	Q9DBJ1	SYDVPPPPMEPDHPFYSNISKDRR	1xADP-Ribosyl [K7]		0.651433	1920.83	4	480.962	4	480.962	0.000209382	0.160893	Increased		7879.77	71977.2	14517.9	67901.3	9537.79	121307	90808.7	127945	3030.09	163270	107659	27924.7	167209	236214	54289.9	39533.4
Pgk1 [23-39]	P09411	VDFNVPMKNNQITNNQR	1xADP-Ribosyl [K8]	1xOxidation [M7]	0.00159239	2589.06	3	863.692	3	863.691	0.000305493	0.160893	Increased	138350	105493	198380	52979.6	22733.4	109559	318628	224579	153541	129582	123050	97471.8	357128	427266	384786	271120	225260	269882
Hspa8 [518-533]	P63017	MVQEAEKYKAEDEKQR	1xADP-Ribosyl [K/E/Y]	1xOxidation [M1]	0.15592	2539.02	4	635.511	4	635.51	0.00217999	0.622056	Increased	23866.3	14852.3	10498.5	7936.08		26161.6		5913.72	7208.95			4273.82	59214.9	44982	62433.6		19235.1	32272.5
Glud1 [347-365]	P26443	ELEDFKLQHGSILGFPKAK	1xADP-Ribosyl [K]		0.0011938	2698.23	4	675.315	4	675.315	0.00267752	0.622056	Increased	256527	176822	246108	55410.2	106177	147476			51613.9	64061.3			304096	285977	521167	122443	142428	118209
Prdx6 [163-182]	Q6GT24	VVDSLQLTGTKPVATPVDWK	1xADP-Ribosyl [T/K]		0.0102237	2695.24	3	899.086			0.00371618	0.622056	Increased						6267.76		7196.11		5820.77			41279.6	37643.2	27663.4		12618.7	21500.3
Eno1 [61-71]	P17182	GVSQAVEHINK	1xADP-Ribosyl [S/E/H]		0.0433579	1722.69	3	574.901	3	574.901	0.0053361	0.622056	Increased	7720.62		16768.2	12568.2		7946.65		28146.3	4144.74	26807	44628.3	5675.29	258353	318278	753764	190295	530419	165931
Pgk1 [124-139]	P09411	FHVEEEGKGKDASGNK	1xADP-Ribosyl [E/D/S/K]		0.51526	2272.89	3	758.302	3	758.301	0.00560036	0.622056	Increased		6874.25	13368.1	10224.4	7759.86		12473	17233.5	8745.8	12655.6	11741.9	8182.9	24048.3	28584.9	47672.1	13862.1	26447.3	26787.7
Vdac1 [127-133]	Q60932	IKTGYKR	1xADP-Ribosyl [K2]		0.443648	1406.59	3	469.534	3	469.534	0.00611061	0.622056	Increased	42563.3	27950.8	54762.5	56737.1	35291.4	87776.7	93743.5	69349	52685.6	98634.2	46572.5	39950.6	221903	212969	342098	58969.1	195502	125645
Hspa8 [127-137]	P63017	MKEIAEAYLGK	1xADP-Ribosyl [K/Y/E]	1xOxidation [M1]	0.00698819	1809.72	3	603.91	3	603.911	0.00622389	0.622056	Increased	29384.4	24929.9	31272.7	37779.7	29964.1	27006	64500.4	52378.1	38891.1	17822.6	40877.3	26056.8	141155	184955	290026	83322	166656	38494.1
Rps5 [183-193]	P97461	GSSNSYAIKKK	1xADP-Ribosyl [K10]		0.0666722	1723.71			3	575.241	0.00891299	0.622056	Increased	5387.17		48191.4	13936.1		3734.6	128919	62673	148909	173696	104050	68885.1	325469	159507	368856	385546	408770	133012
Hspa8 [346-357]	P63017	IQKLLQDFFNGK	1xADP-Ribosyl [K3]		0.00782845	1991.87	3	664.627			0.00917198	0.622056	Increased													11120.4	10120.9	8761.89	1701.32		14741.7
Scp2 [151-173]	P32020	YGLSAHPITPQMFGYAGKEHMEK	1xADP-Ribosyl [K/E]		0.00261396	3176.5	5	636.105	4	794.879	0.00940356	0.622056	Increased		7256.49	10409.7	59675.2	8627.58	31530.9	3068.36	67320.4	22577.5	239931	61858.3	35503.9		79000.1		338977	176249
Atad3 [183-195]	Q925I1	NEMLRVEAEARAR	1xADP-Ribosyl [R]	1xOxidation [M3]	0.596105	2101.85			2	1051.43	0.0102857	0.622056	Increased	25940.1	24049	21499.9			13916.5	24110.6	36982.9	8082.87	17627.5	12415.8	5402.82	39439.7	45173.9	59564.5	17605.8	24228.1	42936.9
Atp5f1b [122-143]	P56480	GQKVLDSGAPIKIPVGPETLGR	1xADP-Ribosyl [D/S/K]		0.000431047	2773.33	4	694.088	3	925.116	0.0106296	0.622056	Increased	32922.9	48590.2	65752.8	27815.4	11986.2	59533.7	111968	121747	43691.2	73513.4	81550.1	35484.8	252021	265110	196333	71184.1	134678	74112.6
Gsta3 [79-87]	P30115	YNLYGKDMK	1xADP-Ribosyl [K7]		0.00177255	1782.75			3	594.923	0.0114376	0.622056	Increased	84212.7	69189.8	78556.5	30357.8		42451.5	487879	376161	199216	209381	145739	75006.7	360417	353777	367961	167855	256908	557349
Rps25 [54-66]	A0A1L1SQA8	AALQELLSKGLIK	1xADP-Ribosyl [S/K]		0.0165141	1924.92	3	642.311	3	642.311	0.0135461	0.622056	Increased			9240.08	13216		28264.2	48256.7	85511.8	33096.8	62678.5	37900.7	36862.7	112028	146458	109657	53378.7	93818.9	51408.7
Ephx1 [401-414]	E9PWK1	VKYPKLISYSYMER	1xADP-Ribosyl [K2]	1xOxidation [M12]	0.334571	2333.99	3	778.67			0.0135742	0.622056	Increased		16176	31077.3				25517.4		16346.2	15461.7	22617.6		30804.3	48806.9	48994.8	14726.6	40763.7	24729
Rpl19 [127-136]	P84099	VKGNVFKNKR	1xADP-Ribosyl [K7]		0.0846314	1730.78			3	577.597	0.0144693	0.622056	Increased		6645.91	11339.8				17108.1	14170.6	4814.58				27323.1	12974.7	43495.6	6936.13	40503.8	23502.7
Rrbp1 [672-689]	A2AVJ7	ASMVQSQEAPKQDAPAKK	1xADP-Ribosyl [D/K]	1xOxidation [M3]	0.57463	2471.03	3	824.348	3	824.348	0.0146866	0.622056	Increased						4602.14				8289.12	8668.14	5409.2	23864	32067.1	39367.7	10503.4	43532.5	2466.54
Uqcrq [26-40]	Q9CQ69	AFPSYFSKGIPNVLR	1xADP-Ribosyl [K/S/Y]		0.0548649	2236.98	3	746.332	3	746.332	0.0159436	0.622056	Increased	8855.75												15207.7	10279.4	24079.7	5011.62	18580.6	52447.1
Acaa2 [212-234]	Q8BWT1	KGKQTMQVDEHARPQTTLEQLQK	1xADP-Ribosyl [K20]	1xOxidation [M3]	0.28924	3609.64	4	903.167			0.0176531	0.622056	Increased				21411.7		10628.7		15299.6	15138.5	16286.4	34535.1	19899.2	9944.42	30561.2	25995.3	14528.7	41816.1	7071.32
Fabp1 [79-96]	P12710	VKAVVKLEGDNKMVTTFK	1xADP-Ribosyl [K6]	1xOxidation [M13]	0.108511	2564.19	3	855.401	3	855.401	0.0181439	0.622056	Increased				15357.4			58186.5	40572.4	46558.8	32227.4	57190.8	32634.6	60598.1	96198.2	54900.8	57820	109096	76069
Rps19 [130-145]	Q9CZX8	DLDRIAGQVAAANKKH	1xADP-Ribosyl [H/K]		0.640193	2247.99	4	562.753	4	562.753	0.021307	0.622056	Increased									14046.8	11344.3		14709.2	32939.5	54167.2	65201.7	13726.6	53563.5
Ces1d [383-400]	Q8VCT4	SYPTLKISENMIPVVAEK	1xADP-Ribosyl [S/Y/K/T/E]	1xOxidation [M11]	0.00722554	2576.14	3	859.385	3	859.385	0.023163	0.622056	Increased		12959.7	24208			12930.5	13931.1	25324.3	15917.3	27978.6	28923.7	12920.1	36146.1	43348.1	47306.7	16192.6	41832	32297.3
Hspa5 [542-559]	P20029	MVNDAEKFAEEDKKLKER	1xADP-Ribosyl [D/K/E/H/T]		0.0422349	3647.69	4	912.68	4	912.68	0.0232115	0.622056	Increased		5771.17	7838.42	8446.3	7214.54	6386.79		36538.4					11194.2		14045	15226	51158.3	17842.7
Gstm1 [130-144]	P10649	TIPEKMKLYSEFLGK	1xADP-Ribosyl [T/K]	1xOxidation [M6]	0.0484642	2341.02	3	781.013	3	781.013	0.0250408	0.622056	Increased	18414.2	50265	69460.5	25258.7			57145	68034.5	33070.6	42134.6	49409.5		116940	125274	94393.6	25022.9	70538.4	40072.4
Gm10358 [247-258]	A0A1D5RLD8	LEKPAKYDDIKK	1xADP-Ribosyl [K/Y/D]		0.00290954	1988.88	3	663.63	3	663.631	0.0259071	0.622056	Increased	187662	116146	123232	30764.3	8689.5	27758.9	117907	108617	28493.8	95484.6	32678.8		173964	131502	282398	59174	96985.2	202324
Gstm1 [83-96]	P10649	KHHLDGETEEERIR	1xADP-Ribosyl [K1]		0.457415	2289.93	4	573.238			0.0262283	0.622056	Increased	28222.3	24741	22655.4				36226.9	35126.3	8062.98	10405.8			48616.4	39783.2	36527.7	12224.5	13254.4	21675.5
Cyp3a11 [117-128]	Q64459	AISISKDDEWKR	1xADP-Ribosyl [S/D/K]		0.0191137	1988.82	3	663.61	3	663.61	0.0270431	0.622056	Increased	19246.2	22055.2	29546	30413.9		30087.1	20070.8	19297.3	30582.2	26369.4	29313.4	13401.9	57306.3	35469.3	59990.7	25266.3	41932.1	21962.5
Fabp1 [37-47]	P12710	GVSEIVHEGKK	1xADP-Ribosyl [K/E/H]		0.0180045	1723.71	3	575.241	3	575.241	0.0285068	0.622056	Increased	1.59882e+06	1.23949e+06	919795	266655	47700.7	533494	1.8715e+06	1.50845e+06	431320	1.41877e+06	651907	247796	2.47227e+06	2.0588e+06	2.57663e+06	924960	1.14819e+06	2.01801e+06
Gstz1 [176-191]	Q9WVL0	FKVDLSPYPTISHINK	1xADP-Ribosyl [K2]		0.127809	2400.07	3	800.694			0.0308597	0.622056	Increased				5325.32	5536.51	4067.03	38924.3	58108.3	10306.8	20819.6	17985.8		55691.3	81596	77871.3	12474.6	26047.9	45031
Sord [85-91]	Q64442	HLKPGDR	1xADP-Ribosyl [K/H/D]		0.179486	1363.52	3	455.178	3	455.178	0.0313841	0.622056	Increased	95970	62303.5	101485	38126.8	9144.04	53845.5	145970	127240	33497.3	98149.7	36329.9	9344.79	210938	148665	232514	57715.3	80949.6	153061
Eef2 [276-287]	P58252	SANSPDGKKLPR	1xADP-Ribosyl [K/D]		0.314749	1810.75	3	604.255			0.0316319	0.622056	Increased	23701.1	18642.6	29345.5	8184.93	8262.92	15148.9	6327.6		9120.43	11986.9			31199.2	57746.1	109742		24561.1	22477.2
Cps1 [1357-1373]	Q8C196	IPQKGILIGIQQSFRPR	1xADP-Ribosyl [K4]		0.564046	2492.22	3	831.413			0.0318809	0.622056	Increased													16965.3	21559	14408		40819.2	78121.4
Arg1 [34-48]	Q61176	AGLLEKLKETEYDVR	1xADP-Ribosyl [K/E]		0.0416841	2305.01	3	769.01	3	769.01	0.0320018	0.622056	Increased	27238.5	21642	18433.3	8703.36		19937.8	27355.9	46412.9	11662.6	43854.3		11803.7	55344.8	63574.9	64005	14102.2	41565.9	53303.5
Fkbp4 [167-185]	F7CAT1	GEHSIVYLKPSYAFGSVGK	1xADP-Ribosyl [K9]		0.0367903	2580.12	3	860.712			0.0320973	0.622056	Increased		4483.94	5608.91	6123.67	4766.92	3091.26		6300.74		2974.73	4683.26		19201	4532.45	14140.9	5023.5	3668.09	20191
Ehhadh [345-359]	Q9DBM2	EASKSGQASAKPNLR	1xADP-Ribosyl [K/S/E]		0.0507331	2084.88	3	695.631	3	695.631	0.0323978	0.622056	Increased													30794.6	40470.7	87796			19308.9
Hadh [80-87]	Q61425	KKFTENPK	1xADP-Ribosyl [K]		0.100558	1532.62	3	511.544	3	511.544	0.0330778	0.622056	Increased	44001.5	44666.8	76855.2	50478.3	24142	51411.6	143551	84400.6	59069.1	45907.6	59380.2	50131.2	140616	209876	286793	40188.3	107482	96393.2
Prdx1 [191-197]	P35700	SKEYFSK	1xADP-Ribosyl [K/S/E]		0.483383	1429.51	2	715.257	2	715.258	0.0343091	0.622056	Increased	167297	99862.1	118896	36655.3	5188.56	51661.8	154380	136246	17108.4	72115.3	21977.4	9762.92	155222	143443	216667	49571.9	121829	177563
Atp5c1 [56-66]	Q8C2Q8	ADIKAPEDKKK	1xADP-Ribosyl [K/D/E]		0.140347	1783.77	3	595.26	3	595.26	0.0369794	0.622056	Increased	67137.4	56936.3	122352	59931.2	45642.8	36571.6	151653	87939.9	47728.5	43089.1	54008.1	20357.2	145477	124667	234040	93083.4	244042	65920.4
Hspa8 [534-550]	P63017	DKVSSKNSLESYAFNMK	1xADP-Ribosyl [S/D/K]	1xOxidation [M16]	0.00894662	2505	3	835.673	3	835.674	0.0373042	0.622056	Increased	40463.8	41963	38862.1	6894.2		19200.9	76587.1	90572.7	21507.7	43248.2	29627.3	3111.86	121765	101323	115710	25759.5	43775.9	56188.8
Acadm [295-311]	P45952	ALDEATKYALDRKTFGK	1xADP-Ribosyl [R/D/K]		0.302628	2468.09	3	823.368	3	823.368	0.0377098	0.622056	Increased		4519.14	6428.73	4400.18	3823.52		9847.38				6181.12	10909.9	24974	27970.5	63514.7	30336.3	96674.1
Cat [99-106]	P24270	VFEHIGKR	1xADP-Ribosyl [K7]		0.443648	1526.62	3	509.545	3	509.544	0.0378554	0.622056	Increased	50563.8	37156.9	51283.6	133807		42624.6	134329	99712.6	69706.1	65453.3	101972	104334	211676	183230	332236	185333	81143.7	86141.8
Rps3a [52-63]	P97351	TQGTKIASDGLK	1xADP-Ribosyl [K/T]		0.241887	1759.73	3	587.248	3	587.248	0.0412275	0.622056	Increased	22276.4	9986.99	41649				60158.5			66335			155098	209035	201585		48207.2
Scp2 [535-546]	P32020	LQNLQLQPGKAK	1xADP-Ribosyl [K]		0.0131703	1878.85	3	626.955	3	626.955	0.0424565	0.622056	Increased	132081	70498.5	131672	81132.5	75511.7	62055.3	228181	188334	132026	109567	135231	92485.1	218053	245421	408211	84052.9	285752	259396
Fkbp1a [44-53]	P26883	NKPFKFTLGK	1xADP-Ribosyl [K]		0.0803935	1720.75	3	574.255	3	574.255	0.0430897	0.622056	Increased	46647.9	38731.5	67027.8	34886.4	21126.3	25927.3			43167.5		54212.3		48540.7	68169.2	155125	30976.3	63709.3	32618.2
Ahcy [37-49]	P50247	EMYSASKPLKGAR	1xADP-Ribosyl [S/K]	1xOxidation [M2]	0.0205617	1994.81	3	665.608	3	665.608	0.0442162	0.622056	Increased	151304	78949.8	75919.8	27088.7		15340.8	176919	142274	30265.2	33162.1	19498.8	13347.9	182307	153991	263520	47801.4	50613.8	131602
Rpl8 [129-145]	P62918	ASGNYATVISHNPETKK	1xADP-Ribosyl [K/T/E]		0.160791	2357.98	3	786.665	3	786.665	0.0443866	0.622056	Increased	22052.2	20618.6	20712.3			16652.5	34964.7	29888.4	17497.1	34688.4	11164.9	10245.5	43971.9	49428.4	65750.9	13912.8	28296.5	33599.9
Pgm1 [4-23]	Q9D0F9	IVTVKTQAYPDQKPGTSGLR	1xADP-Ribosyl [T/K]		0.585317	2700.24	3	900.752			0.0447563	0.622056	Increased	7828.31					3692.7	17294.7	14551.6		8295.56			19858.3	15782.8	21768.9	4915.89	9453.08	22523.4
Gm10358 [259-269]	A0A1D5RLD8	VVKQASEGPLK	1xADP-Ribosyl [K3]		0.0186126	1696.73	3	566.25	3	566.25	0.0452855	0.622056	Increased	753051	479076	460335	70691.2	28490.2	170297	762446	810553	221657	412987	265880	117680	994007	843134	1.17028e+06	216784	472572	785068
Hspa8 [349-361]	P63017	LLQDFFNGKELNK	1xADP-Ribosyl [K/E]		0.00607327	2106.89	3	702.969	3	702.97	0.0462898	0.622056	Increased	17593.9	118714	97610.6	22908.8	6435.71	64243	216862	124217	95081.8	93283	63639.6	17310.4	226423	240779	167599	74060.9	124945	111126
Rpl19 [177-186]	P84099	LQAKKEEIIK	1xADP-Ribosyl [K/E]		0.00343957	1740.8	3	580.937	3	580.937	0.0463125	0.622056	Increased	129111	131644	199053		15322	106578	395966	333508	100629	167406	174373	27419.5	385131	429710	620166	143152	320329	211871
Rpl9-ps6 [24-31]	A0A140T8T4	TVIVKGPR	1xADP-Ribosyl [K/R/T]		0.4062	1410.62	3	470.877	3	470.878	0.0476276	0.622056	Increased	73864.9	47294.3	83261.6	36941.3	24248.3	47053.3	306117	220411	87595.9	137307	138539	110749	326169	448216	681882	120116	318896	133012
Rpl6 [269-280]	P47911	IKAVPQLQGYLR	1xADP-Ribosyl [K2]		0.00876928	1926.89	3	642.968	3	642.968	0.0481901	0.622056	Increased		11056.4	48320	12878.7	38070.6	52004	122021	80011.7	32608.5	26736.6	67160.9	25607.3	84812.6	189457	160643	42063.2	142161	73997.2
Cat [20-47]	P24270	ASQRPDVLTTGGGNPIGDKLNIMTAGSR	1xADP-Ribosyl [K/D/T/S/R]	1xOxidation [M23]	4.2807e-06	3383.51	4	846.633	4	846.633	0.048551	0.622056	Increased	25076.1	20163.8	28539.3	36715.5	4031.85	40076.6	59506.3	81466.2	9696.96	91358.1	43584.5	20289.4	104707	64092.1	81968.2	74329.4	117445	86609.3
Tkfc [414-434]	Q8VC30	AIQGWLKEGPSLTSPAQVLSR	1xADP-Ribosyl [K7]		0.0416841	2779.29	3	927.1			0.0486594	0.622056	Increased			26003.2	6338.86	5504.66	13201.1		32799.8	20862.4	15158.3		5363.31	17440.7	41413.1	38446	13502.4	30681.4	22278.5
Rpl29 [57-68]	P47915	MQANNAKAVSAR	1xADP-Ribosyl [K7]	1xOxidation [M1]	0.0194983	1817.7	3	606.573	3	606.573	0.0489916	0.622056	Increased	17667.6	17439.7	26220.7		18427.5		154046	102532	44506.4	38032.3	40749.9	28875.3	136007	207620	340127	30607.6	160938	66091
Rps24 [69-88]	P62849	TTGFGMIYDSLDYAKKNEPK	1xADP-Ribosyl [Y/K]	1xOxidation [M6]	0.20251	2835.16	3	945.725	3	945.725	0.0496389	0.622056	Increased					5793.44	5900.23		7121.51		17975.4	6203.83		14992.4	27323.3	32824.6	11834.1	38888.9
Sord [331-340]	Q64442	AVEAFETAKK	1xADP-Ribosyl [K/T/E]		0.00238004	1634.65	3	545.555	3	545.555	0.0497067	0.622056	Increased	120804	67777.4	89236	22324.4	13942.7	63879.8	264501	322370	109481	174671	153094	41596.7	328043	363921	437332	115468	196021	227919
Sord [85-100]	Q64442	HLKPGDRVAIEPGVPR	1xADP-Ribosyl [K/E]		0.0175322	3379.65			4	845.668	0.0498955	0.622056	Increased			6595.87	5718.03	4155.53	5460.08		9687.21	10667.6	12018.2	50147.2		12629.1	24648.6	8278.02	27203.3	76748.8
Usp13 [93-107]	J3QSN2	HMREVRGASGGALPK	1xADP-Ribosyl [R3]		0.637396	2106.89	3	702.969			0.00111604	0.440837	Increased	17593.9	66767	57370.9	9078.36		36736.1	153310	61208.2	68330.9	45901.7	26502.6		226423	240779	167599	74060.9	124945	111126
Ifi44l [18-34]	Q9BDB7	LLGNASLTLLYQSSAHK	1xADP-Ribosyl [H16]		0.249051	2357.06	3	786.358			0.0269063	0.622056	Increased		6888.32	7274.27	4131.07	5102.59	11249.7	11767.5	17415.8		10955.2			21118.1	14332.3	21122.9	7573.61	15205.1	13740
Hint2 [121-132]	Q9D0S9	IAQAQGLKDGYR	1xADP-Ribosyl [K8]		0.011682	1860.77	3	620.928	3	620.927	0.0810737	0.622056	No changed	49672	51994.4	40992.2	30070.1	12413.6	19839.4	53526.4	49568.4	25223.9	29837.4	20586	14355.4	49274	70085.6	97578.1	19612.1	40091.4	26585.4
Dmgdh [856-865]	Q9DBT9	KTNLEKGPSR	1xADP-Ribosyl [T/K/E]		0.120793	1670.69	3	557.569	3	557.569	0.106504	0.622056	No changed	34811.5	37154.4	80930.1	41434	7117.19	51184.9	158150	99304.1	78054.1	68521.2	75382	18765.2	129433	176282	279554	50311.5	173140	44683
Pdia3 [120-130]	P27773	TADGIVSHLKK	1xADP-Ribosyl [K/H/S/T]		0.259381	1709.73	3	570.582	3	570.582	0.171001	0.622056	No changed	51579.2	51407.7	86474.5		15793.7	85415.4	124754	99683.1	81145.2	51258.4	54397.4	29801.8	121000	102407	183002	48990.3	57281.7	54470.2
Pdia3 [95-107]	P27773	YGVSGYPTLKIFR	1xADP-Ribosyl [K/Y/T]		0.131868	2041.88	3	681.298	3	681.298	0.231524	0.622056	No changed								25251.3		9037.32	13464.3	8673.84	18688.5	16640.2	17467		16989.7	69182.1
Dmgdh [100-107]	Q9DBT9	KIHYDSIK	1xADP-Ribosyl [K1]		0.0189872	1544.62	3	515.544	3	515.544	0.258393	0.622056	No changed	265656	214916	269284	112948		102332	446032	400744	253867	126204	245481	147880	338568	676606	1.1954e+06	85233.5	137728	199650
Pdia3 [348-363]	P27773	ALEQFLQEYFDGNLKR	1xADP-Ribosyl [K/Y/R/D]		0.0885135	2512.06	3	838.025	3	838.025	0.273054	0.622056	No changed				10673.6		26876.9		9374.74	13436.3	11509.8	27797.7	10768.8	7449.66	82564.5		17042.2	73547.8	5980.5
Pdia3 [62-73]	P27773	RLAPEYEAAATR	1xADP-Ribosyl [R1]		0.00309023	1888.76	3	630.259	3	630.259	0.327558	0.642909	No changed	33381.1	28654.3	29611.4	71153	103640	31559.2	40768.8	20264.7	49448.6	83856.6	61957.6	14714.7	20975.5	30931.3	74447.5	30404.5	15526.8	4368.17
Rpn1 [589-600]	Q91YQ5	LSSGKRQELVTK	1xADP-Ribosyl [K/S/E/R]		0.566682	1886.84	3	629.618	3	629.618	0.335072	0.647094	No changed	30366.1	26647.6	51349.3		11204.6	17992.3	84146.3	62607.3	33668.6	13400.8	42340.9	22166	53028.4	90220.9	157343	20472.3	30295.5	17361.3
Pdia3 [411-422]	P27773	NLEPKYKELGEK	1xADP-Ribosyl [Y/E/K]		0.0294009	1988.84	3	663.618	3	663.618	0.356196	0.655274	No changed	33869.2	36773.2	122684	22879.1	107016	83437.7	216597	147455	229059	80961.1	258294	106856	180536	354718	512047	92690.1	291600	22497.2
Pdia3 [416-433]	P27773	YKELGEKLSKDPNIVIAK	1xADP-Ribosyl [K/S]		0.0137072	2586.23	3	862.746	4	647.312	0.361869	0.655274	No changed	29523.2	18479.5	41974.6	15740	21994.6	43522.1	155881	23115.3	41684.8	13885.4	68064.3	46070.3	114859	111786	148067	40172.5	59348	14693.2
Acsm1 [535-545]	Q91VA0	SVTAPYKYPRK	1xADP-Ribosyl [K/Y]		0.304336	1850.79	3	617.6	3	617.6	0.395669	0.670972	No changed	18472.7	20514.6	44935.8	4564.93	22445.8	12338.5	70731.3	44900.8	33029.2	10913.8	40694.8	22939.3	29689.9	57351.9	131972	16154.6	62118.7	19655.7
Pdia3 [148-161]	P27773	FISDKDASVVGFFR	1xADP-Ribosyl [K/S/D]		0.0358342	2128.88	3	710.297			0.399939	0.672421	No changed		20992.1	15881.6	7929.79		20525.3	12024.7	27323.2	12352.1	20923.8	17564.3		27782.7	28239.1	18504	6238.22	17081.1	16909.8
Pdia3 [483-499]	P27773	EATNPPIIQEEKPKKKK	1xADP-Ribosyl [H/K]		0.208658	2443.13	4	611.539			0.478554	0.716799	No changed	6909.42	7193.44	43756.2	34118.3	82024.9	28737.6	67046.2	51958.3	32914.7	28852.1	39002.9	26873.7	38172.8	60852.3	116836	19990.6	66055.4	10524.8
Pdia3 [289-305]	P27773	KFLDAGHKLNFAVASRK	1xADP-Ribosyl [K]		0.101199	2519.19			4	630.554	0.482011	0.718268	No changed	21610.8	47553.8	117517	76079.4	55504.1	70813.2	196360	157043	145256	56068.8	126822	92630.7	131203	188876	284808	106749	207426	14464.9
Hint2 [120-132]	Q9D0S9	KIAQAQGLKDGYR	1xADP-Ribosyl [K1]		0.29755	1988.86	3	663.626			0.539609	0.756507	No changed	9603.91	14384.3	17615		15053.5	23223.8	35482.9	28985.4	27756.6	24292.7	25650.1	16002.7	26651.5	36354.1	62622.1	19856.5	28851.2	8628.95
Pdia3 [289-296]	P27773	KFLDAGHK	1xADP-Ribosyl [K1]		0.0273391	1456.57	3	486.193	3	486.193	0.545133	0.761548	No changed	177149	118454	172436	67690.6	41287.6	90207.6	372715	226309	104421	110714	143109	120489	270347	348641	379850	63432.7	121293	70950.3
Pdia3 [74-82]	P27773	LKGIVPLAK	1xADP-Ribosyl [K2]		0.0333288	1479.7	3	493.905	3	493.905	0.613423	0.814301	No changed	92938.8	138349	222116	225662	130781	336087	421533	240267	346601	187275	427343	149128	174621	262809	575190	154001	248445	110904
Hint2 [121-139]	Q9D0S9	IAQAQGLKDGYRLVVNDGK	1xADP-Ribosyl [D/K]		0.25491	2586.17	3	862.729			0.655306	0.830142	No changed		7668.5	24386.2	23510.4	30137	15713.3	29249.6	11366.9	39398.7	4423.17	29491.3	22313.6	6918.26	36727.3	58352	13988.3	51905.5
Rpn1 [113-127]	Q91YQ5	FFTVKLPVALDPGSK	1xADP-Ribosyl [K5]		0.070214	2159.98	3	720.665			0.706663	0.859967	No changed		8075.19				6213.05	11440.9	29070.3		6771.66	7954.23	4834.22	25718.7		13582.4		12026.9	23364.3
Pdia3 [423-433]	P27773	LSKDPNIVIAK	1xADP-Ribosyl [K3]		0.478592	1738.78	3	580.265	3	580.265	0.808626	0.917178	No changed	31984.6	28211.9	31805.7	24184.3	32086.6	32129.3	106535	100656	58367.6	43750.5	74641.9	36003.8	97872.5	90145.3	108698		90018.1	7408.57
Atp5me [49-56]	Q06185	KRLDELKR	1xADP-Ribosyl [K/E/R]		0.157852	2240.05			4	560.767	0.073265	0.622056	No changed	7223.31	16045.5	69738.6			23585	108388	76549.4	56900.5	59481.2	36335.5		99660.9	117244	147898	65489.2	107220
Rpl35a [53-66]	O55142	AKNNTVTPGGKPNK	1xADP-Ribosyl [K2]		0.0292073	1966.84	3	656.285	3	656.285	0.0996154	0.622056	No changed	7531.45		9040.51				43227	17364.9	6762.67	12772.7	5442.19	3828.9	32915.3	36079.1	72450.2	3806.8	13015.1	34464.9
Cyp2a5 [415-425]	Q91X75	HFLDDKGQFKK	1xADP-Ribosyl [D/K]		0.11059	1903.78	3	635.264	3	635.264	0.109647	0.622056	No changed	25056.6	20280.2	27996	34685.6	15469.1	13763.1	36193	20195.2	21361.9	12144.6	33455.7	20915.2	32990.3	42888.6	77210	23577.4	42810.5	18153.1
Atp5me [43-56]	Q06185	IAAEEKKRLDELKR	1xADP-Ribosyl [E/K]		0.52532	1598.71			3	533.574	0.123242	0.622056	No changed	50376.1	27068.8	30733	9569.58		20366.6	51573.8	58115.3	8474.82	30358.2	10110.9		60640.9	58647.8	99805	11213.2	30028.6	101132
Me1 [331-342]	P06801	IWLVDSKGLIVK	1xADP-Ribosyl [K/D/S]		0.651433	1911.9	3	637.972	3	637.972	0.127781	0.622056	No changed	5176.42	13138.3	11007.9	6044.61		4149.97	15298.6	7324.72	14726.9	9619.46	14505.1	4045.68	18800.3	44043.5	33977	3686.63	13385.7	6653.79
Me1 [566-572]	P06801	IQTKVNQ	1xADP-Ribosyl [K/T]		0.671291	1371.53	2	686.271	2	686.271	0.155828	0.622056	No changed	27686.1	27111.5	37642.1	22344.2	4999.91	13251.8	97110.1	43587.5	40789.4	16826.8	54941.1	29391.6	71770.3	116705	153503	20756.9	64933.7	26097.7
Psma1 [108-122]	Q9R1P4	LVSLIGSKTQIPTQR	1xADP-Ribosyl [K/S/T]		0.0027578	2182.03	3	728.015	3	728.015	0.214231	0.622056	No changed	65363.9	86419.5	152215	13040.3		53891.3	304511	244694	46456.3	42282.3	65913.5	38666.6	223885	252436	463552	36440.3	175998	47243.9
Rpl35a [55-68]	O55142	NNTVTPGGKPNKTR	1xADP-Ribosyl [K/T/R]		0.0563134	2024.86	3	675.625	3	675.624	0.311386	0.632378	No changed	43618.7	33726.4	78023.8	63534.1	28407.2	44333.6	233199	122290	79106.7	53991.1	115865	102895	104116	214339	577468	62820.1	209514	46604.2
Hsd17b4 [403-418]	P51660	ALHGEQYLELYKPLPR	1xADP-Ribosyl [K12]		0.0961762	2468.1	3	823.372			0.385873	0.667183	No changed		17849.6	39324.7	19079.8	25315.9	25538.7	17611.2	32407.3	26276.2	23558.4	46904.1	20480.1	41483.8	67215.8	54863.4		46705.2	15639.8
Atp5me [29-36]	Q06185	RYSYLKPR	1xADP-Ribosyl [Y/K/S/R]		0.0570514	1623.67	3	541.895	3	541.896	0.828105	0.931913	No changed	179433	154371	248252	224843	132147	101837	368094	266212	212888	113322	227097	105813	157750	226537	436022	124560	269919	150282
Blvrb [5-14]	Q923D2	KIAIFGATGR	1xADP-Ribosyl [K1]		0.00244466	1574.68	3	525.563	3	525.563	0.988311	1	No changed	27883.3	21331.9	30036.9	17454.3	15913.7	20659.1	78351.8	55591.7	50921.6	45653.8	51838.3	29067.1		65539.4	135011	29696.9	47090.4	35830.6
H3-3a [74-84]	P84244	EIAQDFKTDLR	1xADP-Ribosyl [T/K/D]		0.0448026	1876.75	3	626.255	3	626.255	0.0511994	0.622056	No changed	48994.2	31201.3	64352.2		5105.77		78786.1	84388.4					86640.8	80779.8	126116	11608.9	29861.2	32405.4
Ces2a [545-554]	Q8QZR3	IQELKGSQDK	1xADP-Ribosyl [K5]		0.0974094	1686.68	3	562.897	3	562.898	0.0529607	0.622056	No changed	17981.4	22072.9	17700.2				83618.8	61477.6	34091.3		73403.1		90949.5	135949	178836	19716.4	91361	34765.2
Abcd3 [39-53]	P55096	KSGKPPLQNNEKEGK	1xADP-Ribosyl [E/K/S]		0.0271589	2194.95	3	732.322	3	732.322	0.0533152	0.622056	No changed			28726.9						9788.6	6568.02	11555.4		9910.91	44126.7	58563.4		59607.9	10289.5
Acaa2 [6-14]	Q8BWT1	GVFIVAAKR	1xADP-Ribosyl [K/R]		0.000403102	1501.66	3	501.225	3	501.225	0.0543815	0.622056	No changed	88797.6	69906.3	251749			27606.4	373244	354417	102606	136081	52854.8		287976	551391	903565	82888.9	376033	223643
Cps1 [403-419]	Q8C196	GTTITSVLPKPALVASR	1xADP-Ribosyl [S/K/T]		8.70895e-08	2252.07	3	751.363	3	751.363	0.0551991	0.622056	No changed	254882	376591	400088	140454	17315.1	381642	1.08455e+06	746865	396471	519874	333418	188469	1.10506e+06	1.02501e+06	990959	303557	745118	1.08848e+06
Por [177-191]	P37040	TYEHFNAMGKYVDQR	1xADP-Ribosyl [K10]	1xOxidation [M8]	0.1658	2415.91	3	805.975			0.0554904	0.622056	No changed	16171	12250.6	12902.2			2620.33	13723.2	15345.1		5642.86			20354.1	15099.1	27161.5	2455.23	3190.83	18881.8
Rps21 [72-81]	Q9CQR2	LAKADGIVSK	1xADP-Ribosyl [K3]		0.112706	1542.66	3	514.891	3	514.891	0.0561003	0.622056	No changed	10027.7	9424.06	26514.3	26795.5	6846.75	26955.7	156130	96739.2	42096.9	64395.1	66437.6	30792.8	166752	211143	282485	44847.5	110936	46533.9
Dld [160-177]	O08749	NQVTATKADGSTQVIDTK	1xADP-Ribosyl [T/K]		0.02492	2418.02	3	806.679			0.0565534	0.622056	No changed	10284.6	11776.8	19189.8	6559.47	4459.94	9116.2	37412.1	27004.9	17087.8	14722.1	20577.8	12291.5	40517.2	53906.7	68251.7	13498.3	38592.1	10788.6
Fbp1 [292-314]	Q9QXD6	AGGLATTGDKDILDIVPTEIHQK	1xADP-Ribosyl [T/D/E/K/H]		0.00684953	2933.33	3	978.449	3	978.449	0.0577033	0.622056	No changed	18365.7	30259.1	36215.8	29991.9	5554.77	36135.2	18950.1	56894.5	18753.8	45334.6	49860.7	19550.3	75275.9	70721.8	88215.1	38414.4	51508	30906.9
Fmo5 [176-187]	P97872	DYKNPVEFTGKR	1xADP-Ribosyl [Y/D/K]		0.443648	1994.8	3	665.606			0.0580803	0.622056	No changed	50997.6	42790.2	54761.5				99220	105223	27826.1	20556.9					20296.4	11458.6
Nipsnap1 [46-55]	O55125	SLFVHKVDPR	1xADP-Ribosyl [K/D]		0.142102	1738.73	3	580.25	3	580.25	0.0584709	0.622056	No changed	43362.5	28871.6	36709.3	11893.1		20032.8	69492.2	66058.6	29848	42386.6	27913.6	14912.2	68816	70348.2	105134	21807.3	79381.8	61923.5
Rpl24 [81-94]	Q8BP67	AITGASLADIMAKR	1xADP-Ribosyl [R/K]	1xOxidation [M11]	0.030792	1974.84	3	658.951	3	658.951	0.059293	0.622056	No changed	16147.8	20139.5	52158.4	11212.7		26858.5	107797	61201	45151.3	40050.5	47659	22636.5	82439.8	121459	156900	39952.8	91013	45852.4
Cox4i1 [23-42]	P19783	AHGSVVKSEDYAFPTYADRR	1xADP-Ribosyl [K/S/Y/H]		0.401947	2810.16	4	703.295	4	703.296	0.0594057	0.622056	No changed	27277.9	31458.2	46465	13370.2	9386.38	16607	57625.5	74602.3	36953	26816.4	28928.8	19372.4	67110.6	92015.9	83794.1	27019	68015.7	25832.3
Anxa5 [78-87]	P48036	LIVAMMKPSR	1xADP-Ribosyl [K/S]	2xOxidation [M5;M6]	0.671291	1718.7	3	573.573	3	573.573	0.0594755	0.622056	No changed		30460.3	40660.8			16655.6	71017.4	69795.8	23245.2	32817.3	28744.3	16224.7	79908.9	115634	175011	22511.3	36354.1	51051.7
Otc [142-153]	P11725	VYKQSDLDTLAK	1xADP-Ribosyl [Y/K/S/D]		0.00309023	1921.8	3	641.271	3	641.272	0.0597628	0.622056	No changed	52479.5	43279	61806.5			36552.5	189673	198872	89015.8	76495.8	116085	53981.3	286090	333035	606271	53075.7	200734	91646.2
Eno1 [413-422]	P17182	IEEELGSKAK	1xADP-Ribosyl [S/K/E]		0.700037	1644.66	2	822.832	2	822.831	0.060119	0.622056	No changed	26987.4	29403.7	34465.4	15348.9	2989.65	18467.5	69994.7	58852.9	21227.6	37925.1	40079.8	18744.9	72636.8	79369.8	129465	31505.2	81901.8	36816.6
Gstp1 [76-82]	P19157	SLGLYGK	1xADP-Ribosyl [K/Y/S]		0.141222	1278.48	2	639.744	2	639.744	0.0605912	0.622056	No changed	65703.3	51641.6	71692.6	100586	45666.1	73787.6	116970	79699.7	49462.2	41683.3	72452.8	34909.3	142212	125592	134258	127889	82303.7	21934.5
Mthfd1 [294-302]	Q922D8	FLQKFKPGK	1xADP-Ribosyl [K4]		0.196522	1633.72	3	545.244			0.0607134	0.622056	No changed							7245.98	54372.1					38380.5	47899.2	120641		25666.5	37364.2
Cycs [93-101]	P62897	ADLIAYLKK	1xADP-Ribosyl [K]		0.0896534	1575.69			3	525.9	0.0610425	0.622056	No changed	41148.2	43777.4	47381.4			21156.5	98298.3	98831		48574.9
Aco1 [729-736]	P28271	LLNKFLNK	1xADP-Ribosyl [K4]		0.52532	1530.68	3	510.896			0.0616792	0.622056	No changed			14143.8	6714.47			29890	32687.8	18838.9				19952.7	33866.7	55808.5	10305.8	23159.8	11594.9
Dld [133-146]	O08749	ALTGGIAHLFKQNK	1xADP-Ribosyl [K11]		0.0411404	2038.91	3	680.31	3	680.31	0.0619919	0.622056	No changed			30253.7			32829.6								69402	104441		68135.8
Hint1 [8-25]	P70349	AQVAQPGGDTIFGKIIRK	1xADP-Ribosyl [K/R/D/T]		0.00382831	2440.14	3	814.052	3	814.052	0.062183	0.622056	No changed	52593.4		127771	40491.8	37168		427331	276395	269950	127574	251373	86991.7	500759	548334	648067	156199	485544	72033.7
Cat [507-524]	P24270	NAIHTYTQAGSHMAAKGK	1xADP-Ribosyl [T/K/H/S/Y]	1xOxidation [M13]	0.0284454	2442.99	4	611.503	4	611.503	0.0644244	0.622056	No changed	114141	79138.4	148676	86559.9	37937.1	123305	213147	231550	144551	125516	150827	91693.9	253340	352987	655315	141156	290662	134110
Pcx [1104-1119]	G5E8R3	ALKDVKGQIGAPMPGK	1xADP-Ribosyl [D/K]	1xOxidation [M13]	0.0566812	2166.97	3	722.993	3	722.994	0.0650181	0.622056	No changed	18228.8	19927.1			15939.5	22903.4	93153.5	61949	32345.8	38656.4	40827		76156	90423.5	142141	35850.7	79023.9	40550.8
Rpl24 [102-110]	Q8BP67	KAQREQAIR	1xADP-Ribosyl [K6]		0.462066	1847.92			3	616.644	0.0665394	0.622056	No changed				11808.1	19536.1	10001.4	7273.92	4754.39	25499.5	6259.94	18429.7	14762.4	6056.67	13145.3	28687.7	20860.2	64120.9
Prdx6 [163-183]	Q6GT24	VVDSLQLTGTKPVATPVDWKK	1xADP-Ribosyl [K/T/D]		0.276339	2823.34	3	941.784	3	941.784	0.0666099	0.622056	No changed	13406.4	33586.7	34595.8	7253.34		12519.3	47554.4	42220.8	12133.1	16596.9	22028	13862.4	42172	59494.2	56263	16776.4	29842.4	31129
Scp2 [480-492]	P32020	NGKGSVLPNSDKK	1xADP-Ribosyl [K/S]		0.0269798	1884.79	3	628.935	3	628.935	0.0677762	0.622056	No changed				3211.91	4690.48		47080.1	49885.7	19831.5	16710.9	19280.9	14092.4	52364.6	48154.7	76193.6	12988.3	33270.7	32534.2
Rpl7a [250-255]	P12970	IAKLEK	1xADP-Ribosyl [K3]		0.268519	1242.52	2	621.762	2	621.762	0.0681839	0.622056	No changed	40806.7	36581.7	70722.6	34479.8	28965.5	51854.6	157408	92758.6	56994.4	66140.2	65507.3	44480.7	133333	175200	255614	59652.7	172488	55727.1
Scp2 [525-544]	P32020	IAGNMGLAMKLQNLQLQPGK	1xADP-Ribosyl [K10]	2xOxidation [M5;M9]	0.000169776	2698.21	3	900.076	3	900.077	0.06912	0.622056	No changed			43195.2	5707	3823.65	59695.6	183274	128069	94478.9	128174	128438	42360.7	150151	230939	229365	114340	311212	129648
Prdx1 [17-35]	P35700	ATAVMPDGQFKDISLSEYK	1xADP-Ribosyl [D/K]	1xOxidation [M5]	0.00045785	2657.09	3	886.368	3	886.368	0.0694956	0.622056	No changed	43800.7	37623.5	27257.3	6705.83		19874.5	23631.5	47179	8158.59	33389.5	21089.9	2811.29	82018.1	63946.8	43978.3	13765.8	18404.1	71654.8
Glud1 [497-516]	P26443	ISGASEKDIVHSGLAYTMER	1xADP-Ribosyl [K/S/D/E/H]	1xOxidation [M18]	0.000598628	2721.13	3	907.714	3	907.714	0.0696644	0.622056	No changed	221353	250353	352303	87811.2	17631.1	161566	489873	463654	242795	299243	195715	79506.7	574420	746990	521770	198808	316821	221838
Rgn [235-244]	Q64374	LQTVKLPVDK	1xADP-Ribosyl [K5]		0.455101	1681.76	3	561.258	3	561.258	0.0696925	0.622056	No changed							66067.3	53224.2		37753	36692.5		76810.9	114970	90925.9		54760.2	65321
Rpl29 [93-104]	P47915	RLAFIAHPKLGK	1xADP-Ribosyl [K/H]		0.395627	1891.9	3	631.304	3	631.304	0.0699112	0.622056	No changed	10612.3	14944.5	24042.6	6791.47	5912.63	9364.05	51027.7	26317.4	16657.2	24029	19093.4	19752.8	27512.8	50328.3	148440	41673.1	58853.5	57774.1
Eef1a1 [155-166]	P10126	MDSTEPPYSQKR	1xADP-Ribosyl [S/Y/K/R]	1xOxidation [M1]	0.0758685	1995.72	3	665.911	3	665.911	0.0699895	0.622056	No changed	344806	167360	159949	13320.4		20774.9	247290	274990	30290.9	78004.3	32774.4	13027.2	333473	281655	362622	47043	43803.7	262045
Rps2 [201-212]	P25444	GTGIVSAPVPKK	1xADP-Ribosyl [K11]		0.490627	1694.76	3	565.59	3	565.59	0.0705748	0.622056	No changed	47576.2	34625.4	60668.1	24550.8	20499	47103.3	172479	107600	41185.6	50232.8	66019.4	27293.2	152001	153758	312048	41791	157335	90158.6
Rps11 [140-147]	P62281	FNVLKVTK	1xADP-Ribosyl [K5]		0.138612	1489.65	3	497.221	3	497.221	0.0724058	0.622056	No changed	75390.3	41616.9	77864.6	30345.5		62791.4	318667	245816	120571	198740	76694.2	55453.4	344573	357533	617062	52537.4	244098	206021
Mdh1 [231-238]	P14152	GAAVIKAR	1xADP-Ribosyl [K6]		0.327252	1326.56	3	442.858	3	442.858	0.0726041	0.622056	No changed	115136	49513.2	96082.2	39607.2	16645	50471.2	179823	139882	49924.3	77007.1	44968.2	14941	143682	131667	259307	63012.2	121232	176580
Ass1 [158-176]	P16460	NDLMEYAKQHGIPIPVTPK	1xADP-Ribosyl [K/E/Y/D/H]	1xOxidation [M4]	0.0284454	2708.18	3	903.399			0.0727238	0.622056	No changed	26935.5	29631.7	24560.7			14453.3	26171.1	36012.3		33498.7	16868.1	12187.3	50308.1	65690.4	53419.3		33099.8	51953.9
Cyp3a11 [131-143]	Q64459	ALLSPTFTSGKLK	1xADP-Ribosyl [S/K/T]		2.46263e-05	1903.86	3	635.292	3	635.292	0.0732253	0.622056	No changed	191650	80848.5	71132.8	23212.3	37934.2	17952.6	109858	60524	66720.5	99347.4	39644.4	66194.6	239391	231975	173456	9868.68	44600.6	239791
Tkt [543-550]	P40142	KLILDSAR	1xADP-Ribosyl [K1]		0.129418	1456.62	3	486.213			0.0738749	0.622056	No changed	14273.4						42409.2			12895.4	19247.3		36498	56358.1	58075.3		28999.8	18835.2
Uox [148-161]	P25688	NGPPVIHSGIKDLK	1xADP-Ribosyl [K/D/S]		0.00013427	2015.9	3	672.638	3	672.638	0.0739572	0.622056	No changed	565006	345860	385413	41676		134627	617552	461030	111803	300933	288831	56276.2	924314	943106	1.72003e+06	133652	292551	236710
Fbp1 [51-73]	Q9QXD6	QAGIAQLYGIAGSTNVTGDQVKK	1xADP-Ribosyl [K/D/T/S/Y]		0.0175322	2860.29	3	954.102	3	954.102	0.0751783	0.622056	No changed	44657.9	58625.5	219629		5752.49	12087.9	67448.6	185797	20713	11044.5	43084.4	2912.44	152474	358073	261647	13654.3	26392.3	62920.4
Rps5 [192-198]	P97461	KKDELER	1xADP-Ribosyl [K]		0.0309959	1458.57	3	486.86	3	486.86	0.0751795	0.622056	No changed	129703	104438	120755	22500.1		66179.9	164713	139766	16824	90266.6	21556.7	7059.57	272910	174480	155133	47077.1	99105.5	82362.7
Rpl7 [21-31]	P14148	KVPAGPKTLKK	1xADP-Ribosyl [T/K]		0.016296	1707.82	3	569.946	3	569.946	0.0775024	0.622056	No changed	65984.9	67426.3	100098	75788.8	75788.2	112840	209844	119984	100264	86154.1	175173	131169	163018	233189	553587	136581	474406	193257
Atp5f1a [150-169]	Q03265	VVDALGNAIDGKGPIGSKTR	1xADP-Ribosyl [D/K/T/R/S]		0.0033487	2509.15	3	837.055	3	837.055	0.0780414	0.622056	No changed	260726	160969	317927	91417.4	18371.4	100199	671075	615781	109639	172875	107426	76018.8	885015	575968	705320	99550.2	443215	324044
Sdha [625-636]	Q8K2B3	HTLSYVDIKTGK	1xADP-Ribosyl [H1]		0.0170723	1902.8	3	634.94	3	634.94	0.0789219	0.622056	No changed	33177.5		23587.2	62983.6	95725.9	27801.4			38982		31001.9	42005.8	43923.1	74279.9	74560.7	3172.05	111160	28450.4
Hspa5 [448-465]	P20029	KSQIFSTASDNQPTVTIK	1xADP-Ribosyl [S/K]		4.23862e-05	2506.09	3	836.035	3	836.035	0.0794422	0.622056	No changed	84365.8	72239.8	141486	34991.9	34510.8	123132	305328	214419	96114.9	146029	176225	85089.2	379402	425445	410456	98174.3	310349	67919.8
Arg1 [181-196]	Q61176	DVDPGEHYIIKTLGIK	1xADP-Ribosyl [K11]		0.20618	2339.04	3	780.351			0.0798549	0.622056	No changed	39204.7	38061.5	14191.1			3425.54	8369.12	44376.6		15785	4987.31	4431.42	67866.1	66608.8	25481.6	3007.83	9728.2	63839.3
Atp5f1a [425-434]	Q03265	AMKQVAGTMK	1xADP-Ribosyl [K3]	2xOxidation [M2;M9]	0.0129098	1637.61	3	546.541	3	546.542	0.0802736	0.622056	No changed	97138.6	154999	330734	139420	85178.5	109478	399097	371150	121977	101679	289773	92410.2	407786	565592	970310	80829.8	486151	243382
Pcx [429-442]	G5E8R3	VIAHGKDHPTAATK	1xADP-Ribosyl [D/K/H]		0.002667	1986.85	3	662.954	3	662.954	0.0812836	0.622056	No changed	11477	20515	36421.4	42378.4	17774.9	31632.6	71786.4	24883	40182.5	31235.1	71096.4	9591.18	85784.9	93859.3	127894	42585	91773.2	15939
Aadac [292-317]	Q99PG0	KSPVYKNPTPGSSELAQKYPGFIDVK	1xADP-Ribosyl [K/T]		0.0616807	3391.56	4	848.646	4	848.646	0.0812911	0.622056	No changed	5268.92	6361.62	24661.2	11708.9				10806.5	5779	14163.4	26878.3	11183.6	24577.1	55713.3	56724.5	2756.13	25385.2	16689.7
Bcap31 [190-200]	Q61335	LKDELASTKKK	1xADP-Ribosyl [T/K/S]		0.0117601	1801.81	3	601.276	3	601.276	0.0817835	0.622056	No changed	28862.1	21560.6	48259.9	53451.9	20558.5	26886.2	64751.7	36373.5	62388.8	25573.7	90137.6	38663.3	82900.2	93760	215824	61391.6	152709	44917.3
Alb [549-562]	P07724	KQTALAELVKHKPK	1xADP-Ribosyl [H/T/K]		8.33917e-07	2132.03	4	533.763	4	533.763	0.0817838	0.622056	No changed	106715	117273	134119	134298	118629	123372	346197	145378	638556	390986	188520	126427	270183	39717.4	112132	87277.8	180064	119718
Dbi [68-77]	P31786	ESAMKTYVEK	1xADP-Ribosyl [E/K/S/Y/T]	1xOxidation [M4]	0.00684953	1742.64	3	581.551	3	581.551	0.0824725	0.622056	No changed	334663	236018	397860	77946	58351.2	113068	765745	516931	256228	127036	318484	177505	535761	1.05825e+06	1.14352e+06	191833	405692	347815
Mtatp8 [41-48]	P03930	SLTTMKVK	1xADP-Ribosyl [K6]	1xOxidation [M5]	0.480984	1464.58			2	732.795	0.082983	0.622056	No changed	22580.6	19623.6	43531.3	8911.17		12852.9	45364.7	41508.5	11056.2	19657.7	13744.6	6267.07	36721.5	39462.5	73240.2	14846.1	43129	31608
Gm10358 [116-143]	A0A1D5RLD8	RVIISAPSADAPMFVMGVNHEKYDNSLK	1xADP-Ribosyl [K/S/T]		0.00619627	3049.44	4	763.116	4	763.116	0.0829888	0.622056	No changed					162861				39344.1		65271.5	189830					40056
Hspa9 [461-468]	P38647	NTTIPTKK	1xADP-Ribosyl [K9]		0.0439302	2620.11	4	655.783	4	655.783	0.0831912	0.622056	No changed	11014.8	13616.8	15479.1	8279.33	10148.1	3579.94	54208.7	46795.5	31788.9	22014.7	31280.1	16389.9	61807.6	65822.6	69952.7	18931.1		20714.6
Rpl4 [368-384]	Q9D8E6	VVPEKGTADKKPAVGKK	1xADP-Ribosyl [E/K]		0.00762211	2691.32			4	673.584	0.0832976	0.622056	No changed	8439.31	5477.06					25864.3		13086.5	12775.3	15697.5	9553.34		22577.3	13084.6	21826.9	57858.4
Aldob [323-331]	Q91Y97	ATQEAFMKR	1xADP-Ribosyl [K/R]	1xOxidation [M7]	0.114138	1638.6	3	546.872	3	546.872	0.0837285	0.622056	No changed	111293	84882.7	167236	82095.1	58181.8	107086	269949	181435	129590	105071	166501	124808	197577	343336	490015	127762	331607	143445
Decr1 [235-251]	Q9CQ62	FNIIQPGPIKTKGAFSR	1xADP-Ribosyl [K/T/S/R]		0.0155547	2415.13	3	805.713	3	805.713	0.0838567	0.622056	No changed	18691.2	24120.8	55223	41906.1	11970.7	53041.7	135308	88889	76846.2	60372.6	80182.6	39014.5	132632	219903	313671	89061.8	245863
Hpd [285-300]	P49429	GTEFLAAPSSYYKLLR	1xADP-Ribosyl [K/S/Y]		0.0419586	2357.03	3	786.347	3	786.347	0.0840267	0.622056	No changed	28698.8	60242.4	15722.6				8418.58		6011.15	9637.84	4419.97		16349	53607.3	11748.9		14149	65353.3
Rps28 [1-7]	G3UYV7	VTKVLGR	1xADP-Ribosyl [T/K]		0.571974	1313.57	3	438.526			0.0847074	0.622056	No changed	415912	302172	441817	149847	113524	300746	1.5315e+06	1.50652e+06	574339	577318	710011	509206	1.69466e+06	1.96407e+06	3.99614e+06	436851	1.3614e+06	959037
Gm10358 [60-84]	A0A1D5RLD8	AENGKLVINGKPITIFQERDPTNIK	1xADP-Ribosyl [K12]		0.304336	2315.11	4	579.533	4	579.533	0.0847306	0.622056	No changed	27245.7	16495.8	25006.1			31017.6	77218.4	70412.8	35676.8	52708.7			142117		129342	47401	46508	45528.5
Pgk1 [172-191]	P09411	AHSSMVGVNLPQKAGGFLMK	1xADP-Ribosyl [K13]	2xOxidation [M5;M19]	0.0840903	2645.13	3	882.38			0.085574	0.622056	No changed				4423.58			49981.5	25497	15509.1	13923.1	19850.8	17489.8	29749	44272.3	74831.1	22219.6	78883.8	27736.9
Idh1 [82-89]	O88844	RVEEFKLK	1xADP-Ribosyl [R/K]		0.373078	1589.68			3	530.564	0.086142	0.622056	No changed	112712	122939	146740	68277.2		34418.1	226346	175476	48766	103194	70823.3		183064	258247	503285	147099	80543.6	117171
Rpl34 [106-115]	Q9D1R9	VLKAQAQSQK	1xADP-Ribosyl [K3]		0.0215391	1641.7	3	547.906	3	547.906	0.0880496	0.622056	No changed	18571.4	11416.6	19312.6	12119.3		20661.4	104909	78791.9	25923.3	16396.1	46202.5		92329.5	156273	322249	17431.6	70148.7	58169.7
Mdh2 [157-165]	P08249	KHGVYNPNK	1xADP-Ribosyl [K/H]		0.0173007	1597.62	3	533.211	3	533.211	0.0882067	0.622056	No changed	19018.3	20233.3	49167.2	30158.9	19662.8	30634.6	146342	97962.4	40793	18522.7	63510.8	26649.9	129125	169010	371765	32387.4	82960.7	99724.7
Rpl8 [148-156]	P62918	VKLPSGSKK	1xADP-Ribosyl [K/S]		0.0262752	1484.65	3	495.556	3	495.556	0.0883377	0.622056	No changed	60414	48378.5	97973.1	63190.1	59709.1	92823.6	323087	167355	112706	119757	163618	146472	241397	352012	608741	101410	393969	191438
Cat [238-252]	P24270	TDQGIKNLPVGEAGR	1xADP-Ribosyl [D/K/T]		0.000793239	2095.88	3	699.3	3	699.3	0.0884026	0.622056	No changed	332158	257161	464960	89272.7	15299.2	123071	904173	694172	256827	328587	338669	182199	856994	987929	1.53482e+06	242633	569110	327513
Rpl18a [139-149]	P62717	RPAVKQFHDSK	1xADP-Ribosyl [K5]		0.0305893	1853.77	3	618.596	3	618.596	0.0884553	0.622056	No changed							16002.1	13657.9		22297.1	5942.37	2525.25	28726.3	20519	42311.5		15512.2	39889.3
Hspe1 [29-40]	Q64433	GGIMLPEKSQGK	1xADP-Ribosyl [E/S/K]	1xOxidation [M4]	0.0202905	1801.72	3	601.245	3	601.245	0.0885933	0.622056	No changed	263237	271372	369079	194263	214617	295274	799587	655314	466782	299763	645604	343397	804864	941099	1.54268e+06	343991	957267	475264
Aldh1l1 [167-181]	Q8R0Y6	FLFPEGIKGMVQAVR	1xADP-Ribosyl [K/E]	1xOxidation [M10]	0.0261019	2248.99	3	750.334	3	750.334	0.0891492	0.622056	No changed		17096.4	23160.5			26153.6	27656.5	42535.4	15874.7	36307.6	37958.6	22048.7	55830.7	77919.6	44302.3	19431.5	50575.8	36136.8
Tkfc [523-535]	Q8VC30	AVKSAEAAAEATK	1xADP-Ribosyl [E/S/K]		0.0141711	1787.72	3	596.58	3	596.58	0.0896747	0.622056	No changed	42494.6	42573.6	74098.4	36706.9	5450.15	10522.3	98309.6	59183.5	63908.9	35296	23695.4	13546.2	87530.6	128899	130720	15289.2	77851.4	16957.7
Rpl13 [175-183]	P47963	NFKAFASLR	1xADP-Ribosyl [K3]		0.452794	1594.65	3	532.22	3	532.22	0.0897645	0.622056	No changed	7443.67	8633.55	16815.2				26625.7				10032.2		13132.3	31769.7	47064.4		14074.1	13757.4
Calr [42-48]	P14211	HKSDFGK	1xADP-Ribosyl [K/H/D/S]		0.0873874	1359.48	3	453.83	3	453.83	0.0904044	0.622056	No changed	49382.3	59648.3	104990	22645.3	5310.37	36234.9	219316	163732	91757.3	62549.5	115357	19058.4	319991	148071	583278	67409	226929	123406
Rps10 [97-116]	P63325	SRPETGRPRPKGPEGERPAR	1xADP-Ribosyl [E/K/R/T]		0.0411404	2771.25			5	555.056	0.0905476	0.622056	No changed		35848	73976.5	64083.6	36835.2	85428.4	278888	178343	91070.2	101419	115246	59600.9	196060	225153	506826	119450	328472	153353
Eef1a1 [386-392]	P10126	KLEDGPK	1xADP-Ribosyl [K1]		0.66844	1327.5	2	664.252	2	664.252	0.0905759	0.622056	No changed	151129	158259	270337	107245	34563.5	95566	435098	288591	185469	90201.9	217120	134871	358998	538381	645048	123577	368028	129357
Inmt [202-211]	P40936	FQHYMVGPKK	1xADP-Ribosyl [K9]	1xOxidation [M5]	0.522794	1791.7	3	597.904	3	597.904	0.090949	0.622056	No changed	96632	59065.5	35318.4	6955.45	8901.71	7808.53	86505.2	81456.7	5629.37			9954.37	70594.8	59067.9	121258	20714.7	34044.3	73078.6
Rps3a [223-240]	P97351	FELGKLMELHGEGGSSGK	1xADP-Ribosyl [K/E]	1xOxidation [M7]	0.0271589	2432.98	3	811.666	3	811.666	0.0910129	0.622056	No changed		15074.1	28515.7		4071.76	26479.5	66114.2	50710.5	38221.6	31931.7	43961.4		56902	86849.3	95984	30496.1	94385.2	24742.5
Fabp1 [81-90]	P12710	AVVKLEGDNK	1xADP-Ribosyl [K/E/D]		0.00050968	1613.66	3	538.559	3	538.558	0.0910425	0.622056	No changed	1.51317e+06	1.14522e+06	1.47264e+06	241187	68357.9	417931	2.0216e+06	1.51647e+06	629400	818013	830960	359216	2.34848e+06	1.83485e+06	3.1579e+06	470967	991552	1.04383e+06
Got2 [108-125]	P05202	ASAELALGENNEVLKSGR	1xADP-Ribosyl [E/K/S/R]		0.0442192	2399.03	3	800.348	3	800.348	0.0911812	0.622056	No changed	42136.3	29148.1	52689.4				100089	79409.1	20029.3	25437.4	19039.7		103013	158494	153784	10045.5		39645.3
Glud1 [184-191]	P26443	AGVKINPK	1xADP-Ribosyl [K4]		0.198898	1367.58	3	456.53	3	456.53	0.0914639	0.622056	No changed	520625	463204	773708	355734	337994	425257	1.51363e+06	920941	838977	673373	893601	571266	1.31526e+06	2.07494e+06	3.26677e+06	456573	1.5357e+06	826504
Hadh [237-249]	Q61425	GDASKEDIDTAMK	1xADP-Ribosyl [D/K/S]	1xOxidation [M12]	0.408338	1937.69	3	646.567			0.0914944	0.622056	No changed	25621.8	10738.9	7317.64			5993.51	20414.5	24596.1	6962.36	12130.3	8633.19		31530.6	26889.1	24988	4603.08	9298.23	21459.2
Rida [8-29]	P52760	VISTTKAPAAIGPYSQAVQVDR	1xADP-Ribosyl [S/T/K/R/D/Y]		1.43025e-07	2813.29	3	938.436	3	938.438	0.091614	0.622056	No changed	315278	478767	852842	364355	19455.4	406184	1.51308e+06	1.0804e+06	769041	639256	642843	228677	1.36445e+06	1.51693e+06	1.38439e+06	569380	1.48851e+06	652676
Cox5b [68-86]	P19536	AASGTKEDPNLVPSISNKR	1xADP-Ribosyl [S/K/R/D]		0.0358342	2525.11	3	842.374	3	842.375	0.091814	0.622056	No changed	131686	120656	258306	51386.7	13411.2	35672.8	354618	268652	80029.5	62862.8	145323	45270.2	271487	377666	578009	93201.3	288824	113023
Gm10358 [218-232]	A0A1D5RLD8	VIPELNGKLTGMAFR	1xADP-Ribosyl [K/T]	1xOxidation [M12]	0.171995	2202.97	3	734.993	3	734.993	0.0918251	0.622056	No changed	15811.3	10931.3	12289.1				25407.7	40570.1		54542.1			57549.5	52490	35875.8	34282.3	20018.9	52219
Eef1a1 [383-392]	P10126	SGKKLEDGPK	1xADP-Ribosyl [S/K/E]		0.00969243	1599.65	3	533.887	3	533.887	0.092261	0.622056	No changed	108649	116346	184967	154447	110550	195358	421601	249181	153397	151224	185030	209860	437404	523002	426407	188346	468543	103199
Eno1 [72-81]	P17182	TIAPALVSKK	1xADP-Ribosyl [K/S]		0.00112393	1568.71	3	523.575	3	523.575	0.0927543	0.622056	No changed	191359	155742	214680	62551.5	13905.8	101395	422046	324256	177837	192348	165014	87321.2	358775	463043	770415	96052.4	305070	268138
Mdh2 [325-335]	P08249	ASIKKGEDFVK	1xADP-Ribosyl [K/S]		0.0353653	1762.74	3	588.253	3	588.253	0.0929673	0.622056	No changed	71697.2	74211.1	118354	15379.4		43176.6	146948	177241	33984	105122			253055	223721	335054		61834.5	46765.1
Hadhb [45-53]	Q99JY0	KTLAKPNMK	1xADP-Ribosyl [K/T]	1xOxidation [M8]	0.0153491	1587.66	3	529.893	3	529.893	0.0930754	0.622056	No changed	69883.6	113319	209303	107189	25604.4	70738.2	316250	210201	169125	53806.2	211333	122840	186325	320792	715831	117339	394608	373219
Dbi [54-67]	P31786	AKWDSWNKLKGTSK	1xADP-Ribosyl [D/S/K]		0.00853825	2189.94	3	730.652	3	730.652	0.0933114	0.622056	No changed				5853.88	6726.15	4093.52			7605.72	8521.53			4935.15	16489.9	38992.9	30107.6	102558
Pcx [31-39]	G5E8R3	RLEYKPIKK	1xADP-Ribosyl [K8]		0.136047	1715.79	3	572.602	3	572.602	0.0937277	0.622056	No changed	69877.7	53706.6	137849	62750	16336.8	38879.7	177583	134711	90001.3	71647.4	138217	41642.4	105057	243636	348493	100004	184984	125008
Glyat [143-161]	Q91XE0	LFPSLLDTKNLSTGSGKPK	1xADP-Ribosyl [S/D/T/K]		0.0331098	2544.18	3	848.731	3	848.731	0.0947519	0.622056	No changed	21566.1	36520	71630.7	38172	18441.9	46467.6	130299	88502.7	66688	44690.7	94815.9	51851.3	125679	143979	181682	44124.3	128098	69150
Gm10358 [54-64]	A0A1D5RLD8	FNGTVKAENGK	1xADP-Ribosyl [T/K/E]		0.00375223	1705.66	3	569.226	3	569.226	0.094914	0.622056	No changed	263230	244479	358089	78808.3	45252.7	90336.4	749693	479508	194071	113337	335784	188003	562064	818342	1.44039e+06	168909	454840	442103
Csad [425-433]	Q9DBE0	KESPDYSQR	1xADP-Ribosyl [E2]		0.0382716	1650.58	3	550.866			0.0949191	0.622056	No changed	13032.4	10161.5	14008.5			4206.1	21808.7	14979.5	8895.92	3342.88	10523.2	9140.81	29037.7	42326.6	40713.6	4843.61		10016.6
Fah [96-103]	P35505	LRDDKELR	1xADP-Ribosyl [E/K/D/R]		0.0793662	1585.64	3	529.218	3	529.218	0.0949279	0.622056	No changed	43982.9	34970.5	47711.8	31598.1	13268	53518.9	110471	141156	57372.9	84458.9	51356.7	10278.2	138102	143354	153579	61580	87551.5	56359
Eef1a1 [155-172]	P10126	MDSTEPPYSQKRYEEIVK	1xADP-Ribosyl [R/Y/K/E/S]	1xOxidation [M1]	0.190691	2757.12	3	919.71			0.0960539	0.622056	No changed							80784.3	88006.9		5835.31	3555.05	8022.91	86756	88921.4	108112	19584.1	25530.1	16690.9
Rps10 [25-47]	P63325	KDVHMPKHPELADKNVPNLHVMK	1xADP-Ribosyl [K/D/H/E]	2xOxidation [M5;M22]	0.080912	3250.46	5	650.897	5	650.897	0.09777	0.622056	No changed		17862.9	21113.6		25301.3	30863.9	46732	7472.83	49269.5	22671.8	28576.3	15302.1	52340	87434.6	48418.5	34031	62511.2	12142.6
Gstm1 [130-136]	P10649	TIPEKMK	1xADP-Ribosyl [T/K/E]	1xOxidation [M6]	0.432394	1403.53	3	468.515	3	468.515	0.0981277	0.622056	No changed	137501	151611	374511	292214	105802	152208	398621	259533	273573	104698	274475	119368	319132	336485	650714	250772	566107	205923
Dhrs1 [18-29]	Q99L04	GIGRGIALQLCK	1xADP-Ribosyl [R4]	1xCarbamidomethyl [C11]	0.651433	1826.8			2	913.906	0.0992072	0.622056	No changed	79401.5	137459	84619.3	182473	215717	77635.6	24966	25074.3	40963.6	119125	86992.3	128708	40234.7	42437.9	43341	196933	191240	101797
Rpl7a [11-20]	P12970	KVAPAPAVVK	1xADP-Ribosyl [K1]		0.593399	1520.69	3	507.569	2	760.85	0.0994547	0.622056	No changed	52415.2	66314.8	113565	15676.7	32111.2	58147.4	201471	121831	96428.7	71491.5	99447	60516.4	178172	231665	416493	52662.7	175688	91341.7
Rps3a [228-249]	P97351	LMELHGEGGSSGKAAGDETGAK	1xADP-Ribosyl [K13]	1xOxidation [M2]	0.126218	2659.04	3	887.018			0.0995772	0.622056	No changed	13867.6	10959.8	19108.9	5596.77	9759.21	13740.6	28752.3	23530	23345.1	21820.6	26897.9	11487.4	30064.2	53473.5	58755.6	15860.4	44693.5	13525.4
Hadha [400-413]	Q8BMS1	GQQQVFKGLNDKVK	1xADP-Ribosyl [K7]		0.04451	2129.94	3	710.652	3	710.652	0.099582	0.622056	No changed	45865.9	29410.8	66245.4	46562.3	16164.8	30436.5	54060.8	45699.5	23828.4	55096.3		24055.9	59012.4	54072.6	208727	35916.9	171941	38232.2
Anxa5 [75-87]	P48036	FEKLIVAMMKPSR	1xADP-Ribosyl [K/E]	2xOxidation [M8;M9]	0.0955651	2122.91	3	708.308	3	708.309	0.0999743	0.622056	No changed	34303.4	41314	70733.5			19493	99251.7	71139.5	34438.8	16695.8	44111		70906.6	110323	127682	22784.4	45429.1	43314.9
Hspa9 [341-348]	P38647	HLNMKLTR	1xADP-Ribosyl [K5]	1xOxidation [M4]	0.408338	1569.63	3	523.881	3	523.881	0.101384	0.622056	No changed	53756.2	41839.3	85752.4	23070.5	10383	25425.1	138693	117870	73798.3	46147.7	113563	33568.7	142454	207453	382521	54651.2	136857	70016.2
Eno1 [57-71]	P17182	FMGKGVSQAVEHINK	1xADP-Ribosyl [K/S]	1xOxidation [M2]	0.00184524	2201.91	3	734.641	3	734.641	0.101632	0.622056	No changed	73464.7	78647.2	75769.3		8636.15	29129	279910	99835	41481.6	165556	61242.7	31962.4	245162	286077	561130	44974.6	203080	122574
Idh1 [4-20]	O88844	KIQGGSVVEMQGDEMTR	1xADP-Ribosyl [K1]	2xOxidation [M10;M15]	0.00244466	2437.94	3	813.318			0.102905	0.622056	No changed	25169.2	22654.3	48861.8	6222.72	3897.33	17678	50946.5	56857.6	35315.1	29362.1	39319.3	16762.5	60052	121793	89899.2	28483.2	46628.5	16351
Hspa8 [103-112]	P63017	VQVEYKGETK	1xADP-Ribosyl [T/K/Y/E]		0.000523529	1721.68	3	574.565	3	574.565	0.103317	0.622056	No changed	135351	130341	128969	79936.1	59827.1	119474	413689	256040	123364	198905	280297	222528	443642	640174	543704	174437	480610	120999
Fabp1 [85-96]	P12710	LEGDNKMVTTFK	1xADP-Ribosyl [D/K/E/T]	1xOxidation [M7]	9.2866e-05	1939.75	3	647.256	3	647.257	0.103788	0.622056	No changed	1.81848e+06	1.3864e+06	1.808e+06	406139	148884	509825	4.14286e+06	3.25283e+06	1.01565e+06	1.04831e+06	1.25886e+06	673841	3.05095e+06	4.57664e+06	6.25894e+06	835206	2.12813e+06	1.94386e+06
Tpi1 [226-240]	P17751	TATPQQAQEVHEKLR	1xADP-Ribosyl [K/R/H/E]		0.111291	2276.97	3	759.661	3	759.661	0.104179	0.622056	No changed	46889	41270.1	45541.2			24601.2	57804.8	43333.8	16584.2	31636.8	22499.3	11579.4	56306.5	63487.2	101230	19519.9	28708.6	28586.6
Rpl28 [120-128]	P41105	SQKPVVVKR	1xADP-Ribosyl [K8]		0.0118387	1581.72	3	527.911	3	527.911	0.104329	0.622056	No changed	29618.6	16016.6	20454.1	40169.8	30200.8	83854.5	109602	41373.5	52022.3	102838	98453.5	92565.6	108221	122818	254994	80445.2	176071	89559
Ass1 [154-165]	P16460	FKGRNDLMEYAK	1xADP-Ribosyl [K/R/D]	1xOxidation [M8]	0.00346267	2028.79	3	676.936	3	676.936	0.104348	0.622056	No changed	373101	392743	535761	126720	39910.5	307158	817462	733295	305548	260877	322951	137250	735037	928445	1.17187e+06	266908	441401	241114
Ces2a [545-558]	Q8QZR3	IQELKGSQDKHAEL	1xADP-Ribosyl [E/K/S]		0.488205	2136.9	3	712.971	3	712.972	0.104388	0.622056	No changed	12724.9	28279.8	38780.2	16573.3	21282.8	26313	66549.5	44858	57876.4		60541.6	34322.1	74375.6	89330	127506	40355.1	92474.5	15417.3
Acaa2 [270-278]	Q8BWT1	KHNFTPLAR	1xADP-Ribosyl [H/K]		0.0392914	1624.67	3	542.227	3	542.227	0.104519	0.622056	No changed	334832	229633	342848	343121	145304	214041	430824	344919	234207	223896	332805	188725	399773	433031	811568	196677	342515	463243
Cat [234-243]	P24270	FHYKTDQGIK	1xADP-Ribosyl [H/T/Y/K/D]		0.00270296	1777.7	3	593.238	3	593.238	0.105034	0.622056	No changed	203874	141683	293576	102037	67576.5	38889.4	606800	388306	181871	66385	328820	81168.2	407879	921395	1.51437e+06	99560.7	402548	325923
Gstm1 [83-94]	P10649	KHHLDGETEEER	1xADP-Ribosyl [K/H]		0.0102921	2020.74	3	674.253	3	674.253	0.105206	0.622056	No changed	72479.6	34529.1	51290.7		5266.64	5143.89	63382.2	48713.4	17613.8	27389.9	23893.5	8249.38	72515.2	33293.2	92449.2	33693.9	28438.7	49780.1
Haao [176-184]	Q78JT3	SIMKPMSLK	1xADP-Ribosyl [K4]	2xOxidation [M3;M6]	0.490627	1607.62	2	804.317	2	804.316	0.105412	0.622056	No changed	15381.9	18987	29983.8	20850	6835.91	13486.2	56672.6	30153.2	23282.2	19078.7	32472.3	20491.3	38416.9	57104.9	103332	24178.3	76116.7	26635.9
Ndufa4 [57-74]	Q62425	LGPNEQYKFYSVNVDYSK	1xADP-Ribosyl [K/E/Y]		0.00123447	2692.1	3	898.038	3	898.038	0.105455	0.622056	No changed			46872.2	5934.63			115132	20402.5	73954.1				19377.9	152154	93909.5	93596.2	99938.7	33252.3
Bdh1 [253-259]	Q80XN0	IQAIAKK	1xADP-Ribosyl [K6]		0.67987	1312.57	2	656.789	2	656.789	0.105463	0.622056	No changed	72210.1	60775.5	118778	19687		18785	127732	101507	10860.6	51168.2	44055.3	7941.02	93753.6	131632	278100	38993.8	87462.1	79498.1
Hspd1 [122-130]	P63038	SIAKEGFEK	1xADP-Ribosyl [K4]		0.112706	1549.6	3	517.204	3	517.204	0.106031	0.622056	No changed	179972	106708	271349	90023.6	110418	126734	358843	279953	221606	85162.7	186311	158172	334855	357758	566342	162520	411845	113562
Nit2 [265-276]	Q9JHW2	RADLYTVESKKP	1xADP-Ribosyl [K/S/E/T]		0.00264921	1947.82	3	649.947	3	649.947	0.106227	0.622056	No changed	33679.1	27821.3	42705.9	8953.72	19059.7	19332.6	96463.8	104780	108980	16739.5	52630.1	27386.8	113937	154468	330009	40825.2	158277	24087.7
Rps6 [52-64]	P62754	ISGGNDKQGFPMK	1xADP-Ribosyl [D/K/S]	1xOxidation [M12]	0.330896	1935.73	3	645.916	3	645.916	0.106516	0.622056	No changed	54811.9	47168.7	42730.4	18515.3	14606.6	33306.3	139368	87596.8	50442.2	57112.6	56719	39386.2	126669	135670	237226	28710.8	107238	67350.7
Cps1 [43-55]	Q8C196	AKTAHIVLEDGTK	1xADP-Ribosyl [K/T/H/E]		0.000499534	1923.82	3	641.947	3	641.947	0.107772	0.622056	No changed	438818	292852	335690	68158.8	15145.1	185049	489337	499824	205332	275777	55911.4	30974.4	643879	490751	504089	114727	260590	268474
Fabp1 [50-60]	P12710	LTITYGPKVVR	1xADP-Ribosyl [Y/K/R/T]		0.000216113	1787.81	3	596.609	3	596.609	0.107887	0.622056	No changed	1.29444e+07	7.3836e+06	7.85542e+06	1.69995e+06	476165	2.5607e+06	1.71563e+07	1.72192e+07	4.18409e+06	6.74464e+06	5.03889e+06	2.19381e+06	1.62934e+07	1.7095e+07	2.67582e+07	4.3648e+06	6.85235e+06	1.34434e+07
Rpl36a-ps1 [18-27]	A0A2I3BPG9	HQPHKVTQYK	1xADP-Ribosyl [H/K/T]		0.0597093	1806.74	3	602.917	3	602.917	0.108668	0.622056	No changed		6590.92	46659.5	14428	38364.6	7061.14	101241	51525.4	44391.6	28428.8	40970.7	28628.3	35135.6	105607	359696	69906.2	187411	78495.2
Hspa9 [127-138]	P38647	RYDDPEVQKDTK	1xADP-Ribosyl [T/K/D/E]		0.101844	2034.78	3	678.933	3	678.933	0.109064	0.622056	No changed	54999.5	27588.9	37099.3	33162.9	9901.52	19256.3	62081.4	49278.8	19170.2	23745.5	18894.8	11272.9	55138.9	57432.9	83750.1	20335.4	26908	26945.2
Rpl21 [101-108]	Q9CQM8	SRDSFLKR	1xADP-Ribosyl [K7]		0.0324612	1549.62	3	517.211	3	517.211	0.109458	0.622056	No changed	207991	201519	378204	99299.8	93513.5	214589	755837	481591	321195	249943	381399	279007	512734	810736	1.5154e+06	297040	746503	410375
Rpl24 [124-135]	Q8BP67	KTAMAAAKAPTK	1xADP-Ribosyl [K/T]	1xOxidation [M4]	0.030388	1745.73	3	582.582	3	582.583	0.109728	0.622056	No changed	6156.13	29286.5	101889	95043	104175	93974.4	260490	48800.5	52579.7	37036.6		49402.1	14508.6		39785	6232.01
Serpina1c [182-193]	A0A0R4J0X5	GTQGKIAEAVKK	1xADP-Ribosyl [K5]		0.057424	1770.78	3	590.933			0.109928	0.622056	No changed	38775.5		15710.8										37949				17860.5	68672
Etfb [249-255]	Q9DCW4	LKEVGRI	1xADP-Ribosyl [K2]		0.657082	1355.58	3	452.53	3	452.53	0.110086	0.622056	No changed	146433	119947	197378	103908	28481	92645.7	141669	165600	118120	96102.5	162389	40574.6	185157	224084	377926	70111.1	146142	134035
Rpl22 [102-113]	P67984	VVANSKESYELR	1xADP-Ribosyl [S/K]		0.123866	1935.79	3	645.934			0.110201	0.622056	No changed					3481.55		46104.8	32043.1	13730.5		12314	9215.04	34557.7	51708.3	63355.1	3310.98	16313.6	17998.4
Rpl29 [74-84]	P47915	ALVKPQAIKPK	1xADP-Ribosyl [K]		0.0245922	1733.84	3	578.618	3	578.618	0.111171	0.622056	No changed	222138	96643.5	346800	59806.3	15166.1	295383	858682	481612	228016	415632	370795	76462.9	674463	751663	1.3617e+06	106853	760861	621862
Hspd1 [83-91]	P63038	SIDLKDKYK	1xADP-Ribosyl [K/Y/S/D]		0.00471062	1650.68	3	550.899	3	550.899	0.112487	0.622056	No changed	505943	411801	715494	404226	194987	412252	943008	951147	482847	450885	687001	284803	974336	1.2197e+06	1.68017e+06	379306	882404	433741
Cps1 [308-316]	Q8C196	SYKMSMANR	1xADP-Ribosyl [K/Y/S/R]	2xOxidation [M4;M6]	0.0616807	1660.55	3	554.189	3	554.189	0.112587	0.622056	No changed	156366	153294	257865	77365.8	54115.4	78833.9	476675	311549	142594	108854	142522	101612	299808	465371	760619	84561.7	451860	213049
P4hb [211-226]	P09103	FDEGRNNFEGEITKEK	1xADP-Ribosyl [K/E/T]		0.530392	2453.96	3	818.659	3	818.659	0.115237	0.622056	No changed	32803.9	32403.3	50147.5	12401.4	7924.51	23958.5	63884	61192.5	28223.3	30092.1	37436.2	16190.3	75968.7	81062.3	91867.7	25037.7	42295.4	16475.4
Mdh2 [308-324]	P08249	ITPFEEKMIAEAIPELK	1xADP-Ribosyl [T/K/E]	1xOxidation [M8]	0.0135258	2516.11	3	839.374	3	839.374	0.115245	0.622056	No changed	9219.41	21200	32273.9	19249.5		65428.6	72211.7	91421.2	107513	95072.9	117952	4872.66	105807	172287	111325	163355	151167	53708.7
Eef1a1 [42-51]	P10126	FEKEAAEMGK	1xADP-Ribosyl [K/E]	1xOxidation [M8]	0.0160807	1696.6	3	566.203	3	566.203	0.115742	0.622056	No changed	246692	204854	459177	61612.7	68939.1	190488	810357	615965	231411	175375	354182	90169.1	710018	868924	1.28309e+06	217283	404626	204690
Ahcy [406-412]	P50247	LTKLTEK	1xADP-Ribosyl [K/T/E]		0.145673	1373.57	3	458.53	3	458.53	0.116609	0.622056	No changed	690162	580050	961468	450079	269386	596560	1.56374e+06	1.37516e+06	1.04739e+06	569191	913981	720538	1.42475e+06	1.97628e+06	2.37488e+06	670945	1.55732e+06	544541
Gstm1 [212-218]	P10649	MAHWSNK	1xADP-Ribosyl [K/S/H]	1xOxidation [M1]	0.0255888	1430.46	3	477.491	3	477.491	0.116618	0.622056	No changed	285872	275044	460427	286468	150063	208084	647935	386159	436346	265133	677839	399620	629422	1.01375e+06	1.49847e+06	340774	915114	322567
Cps1 [211-219]	Q8C196	VFGKGNPTK	1xADP-Ribosyl [K4]		0.0273391	1488.59	3	496.869	3	496.869	0.117397	0.622056	No changed	1.27202e+06	1.09159e+06	2.05347e+06	718141	429143	837896	3.67819e+06	2.73569e+06	1.45651e+06	1.08629e+06	1.92887e+06	1.28842e+06	3.741e+06	3.95858e+06	7.22577e+06	911496	3.17937e+06	1.27072e+06
Ugdh [125-135]	O70475	IVTEKSTVPVR	1xADP-Ribosyl [E/K/T/S]		1.06154e-06	1769.79	3	590.601	3	590.601	0.11741	0.622056	No changed	595240	376961	572901	417498	121940	326899	509831	455037	160257	254180	343075	124537	591139	552562	1.19383e+06	250075	325733	279782
Prdx1 [193-199]	P35700	EYFSKQK	1xADP-Ribosyl [K/S/E/Y]		0.125429	1470.53	2	735.771	3	490.85	0.117772	0.622056	No changed	237323	197648	369418	147648	141699	165928	593508	394759	290784	165807	410868	242693	482701	663442	1.24632e+06	212628	662608	317015
Tmsb4x [27-50]	P20065	TETQEKNPLPSKETIEQEKQAGES	1xADP-Ribosyl [K/S/T/E]		0.182784	3242.38	4	811.349	4	811.35	0.117994	0.622056	No changed		43780.2	85182.4	58077.9	68101.2	97339.7	61091.3	47588.5	68513.8	44670.2	76103	50351.9	111995	97910.5	101523	83465.7	100830	11697.2
Rps3a [167-174]	P97351	KMMEIMTR	1xADP-Ribosyl [K1]	3xOxidation [M2;M3;M6]	0.0135258	1628.56	3	543.523	3	543.523	0.11806	0.622056	No changed	171638	105847	270073	51629	37900.5	128495	617444	423334	239226	144043	257779	146980	473437	665634	875951	134331	448841	201316
Scp2 [24-40]	P32020	FMKPGGENSRDYPDMAK	1xADP-Ribosyl [K3]	2xOxidation [M2;M15]	0.457415	2515.93	3	839.315			0.118279	0.622056	No changed	26883.9	40803.3	44652.6	64191.5	29656	50602.7	86224.3	69651.3	52736.8	38071.9	66741.2	28493.1	88219.2	103176	140871	52698.6	80528.6	22478.5
Asl [96-106]	Q91YI0	LKELIGEAAGK	1xADP-Ribosyl [K2]		0.361189	1669.72	2	835.366			0.118492	0.622056	No changed	99379.7	80255.3	91289.5	45236.5		37668.7	118152	71480	51456	30883.8	69981.8		94882	126313	184542	38523.4	56136.3	44969.3
Suclg2 [48-56]	Q9Z2I8	KLMSEHGVR	1xADP-Ribosyl [K1]	1xOxidation [M3]	0.031825	1613.62	3	538.544	3	538.544	0.118498	0.622056	No changed	58639	58357	99570.7	63732.3	32889.3	66285.4	157118	102400	97200.9	55440.2	93986.9	45517.9	141479	153571	239514	64285	122592	58339.9
Aldob [322-330]	Q91Y97	KATQEAFMK	1xADP-Ribosyl [K/T/E]	1xOxidation [M8]	0.000859666	1610.6	3	537.537	3	537.537	0.118574	0.622056	No changed	627359	568621	970769	365912	356209	514328	1.37024e+06	1.0189e+06	801434	491209	1.04198e+06	656098	1.17727e+06	1.87902e+06	2.05797e+06	723186	1.54918e+06	472414
Gm10358 [199-217]	A0A1D5RLD8	GAAQNIIPASTGAAKAVGK	1xADP-Ribosyl [S/K/T]		7.82608e-06	2266.03	3	756.014	3	756.014	0.118581	0.622056	No changed	722492	643295	1.07383e+06	516481	310680	804311	2.52417e+06	1.68828e+06	1.19773e+06	1.17187e+06	1.4533e+06	834534	1.70911e+06	2.61924e+06	4.17308e+06	953333	3.10242e+06	1.49798e+06
Hspa9 [620-634]	P38647	ALLAGKDSETGENIR	1xADP-Ribosyl [K6]		0.000969876	2114.88	3	705.631	3	705.631	0.118764	0.622056	No changed	211830	154303	139379	21114		84009.4	135972	295317	64894.8	136822	42598	16874.3	274736	241830	348373	60661.6	66447.2	167857
Eef2 [496-506]	P58252	VMKFSVSPVVR	1xADP-Ribosyl [K3]	1xOxidation [M2]	0.111291	1805.77	3	602.595	3	602.595	0.119075	0.622056	No changed		14147.7	23653.3			14608.7	63232.9	54463.7
Rpl29 [131-145]	P47915	APAKAQASAPAQAPK	1xADP-Ribosyl [K4]		0.00467922	1947.84	3	649.95	3	649.95	0.119463	0.622056	No changed	54877.9	17330.8	64571.5	47642	51515.4	77054.4	103578	78439.3	57337.1	69293.7	57264.6	30244.2	101422	74086.9	153400	68621.7	113471	52718.3
Aifm1 [227-234]	B1AU25	KVVHLDVR	1xADP-Ribosyl [K1]		0.0316157	1506.65	3	502.888	3	502.888	0.119618	0.622056	No changed	65244.4	75777	90395.6	23005.4		46797.7	223978	165180	48990.9	63944.1	74306	41221	230830	244681	382607	41792.8	69894.1	71440.4
Rpl19 [181-196]	P84099	KEEIIKTLSKEEETKK	1xADP-Ribosyl [K/S/E/T]		0.0335493	2474.15	4	619.294	4	619.294	0.119826	0.622056	No changed	8329.76	19306	26910.6	46917.1	162667	73698.5	53011.5	43494.7	93162.7	31522.1	116018	20271.8	110634	160006	236360	55187	260249
Rpl19 [137-146]	P84099	ILMEHIHKLK	1xADP-Ribosyl [H/K]	1xOxidation [M3]	0.36315	1818.8	3	606.938	3	606.938	0.120259	0.622056	No changed	20916.4	19041.6	22339		6981.07	19400.9	64370	43176.1		46820.1			53119	50464.7	100353	18495.2	43781.5	37682.6
Rida [7-29]	P52760	KVISTTKAPAAIGPYSQAVQVDR	1xADP-Ribosyl [K/T/S]		0.00636414	2941.39	3	981.134	3	981.133	0.120626	0.622056	No changed		24820.3	67208.2	26346.2		36313.9	103281	65713	43100.7	59357.1	51034.9		103461	123885	154925	42422.2	119897	5129.68
Rpl27 [4-9]	P61358	FMKPGK	1xADP-Ribosyl [K3]	1xOxidation [M2]	0.473832	1264.45	3	422.154	3	422.154	0.120924	0.622056	No changed	102850	94938	187844	59799.7	38203.4	71509.7	443856	293017	155111	94054.4	238470	129770	315478	466203	929448	109069	406180	253342
Rpl14 [143-160]	Q9CR57	AAVAKAAIAAAAAAAAAK	1xADP-Ribosyl [K5]		0.00024878	2022.94	3	674.986	3	674.986	0.121107	0.622056	No changed	9628.39	9128.54	20651.5	8598.9	8583.5	16209.8	75151.2	24596.5	20591.9	41084.2	20580.9	15009.3	63958	74889.2	72970.5	29029.2	61951.9	15392.1
Aldh4a1 [401-407]	Q8CHT0	KWLEHAR	1xADP-Ribosyl [K1]		0.0316157	1480.58	3	494.197	3	494.197	0.121216	0.622056	No changed	124951	110083	141992	118818	21459.7	79575.5	230537	213469	120743	36282.6	131354	66950.9	233534	235425	319327	67485	119155	105390
Prdx1 [17-37]	P35700	ATAVMPDGQFKDISLSEYKGK	1xADP-Ribosyl [K/D/E/Y/S/T]	1xOxidation [M5]	0.000679924	2842.2	3	948.072	4	711.307	0.121296	0.622056	No changed	92138.1	156736	219314	33728.1	42068.1	75749.6	448334	208176	75130.3	152817	122624	7931.22	457429	514295	523733	74358.1	101167	79284.2
Rpl17 [47-55]	Q9CPR4	YLKDVTLKK	1xADP-Ribosyl [K/Y/D/T]		0.015763	1648.74	3	550.251	3	550.251	0.121946	0.622056	No changed	24941.8	9511.86	49147.8	16480.9	24287	37463.1	216617	81844.7	31541.3	79530.3	53059.1	51907.1	91585.1	252134	424934	14245	153458	195297
Fdx1 [65-76]	P46656	SSSEDKITVHFK	1xADP-Ribosyl [D/S/K/E]		0.0145534	1918.76	3	640.259	3	640.259	0.122157	0.622056	No changed	37295	27697.8	44747.8	18590.4	12146.8	28409.4	70186.9	69446	42270.8	52584.1	38054.7	21833.7	65437.3	125023	175749	39443.9	66827.6	22859.7
Lap3 [230-237]	Q9CPY7	TKVHIRPK	1xADP-Ribosyl [T/K]		0.114138	1519.68	3	507.232	3	507.232	0.122342	0.622056	No changed	6347.94		19166.3	29767.1	32165.2	30977.7	44461.2	27423.9	24812.4	20456.4	33015.2	23173.5	50269.3	61190.1	90721.8	34493.9	49443.8
Tkfc [511-525]	Q8VC30	SPGASLLPVLTKAVK	1xADP-Ribosyl [K]		0.0527597	2021.97	3	674.662	3	674.662	0.122533	0.622056	No changed	12291.2	14507	19114.7			16607.7	29959.6	27915.9	8179.21	29976.5	21140.7	6431.29	47289.2	36899.4	31345.6	11624.4	30975.2	28734.7
Prdx5 [71-81]	P99029	KVNLAELFKGK	1xADP-Ribosyl [K9]		0.535494	1787.81			3	596.609	0.123529	0.622056	No changed	34473.3	34631.6	49442.2	19915.7	10273.1	23012.1	39791.5	28947.9	21379.6	10333.1		9365.82	23602.1	39494.4	49038	11433.2	33116	11765.4
Idh1 [66-72]	O88844	KYNVGVK	1xADP-Ribosyl [Y/K]		0.620727	1348.53	2	674.771	2	674.771	0.123743	0.622056	No changed	151009	116666	223213	66560.3	30478.5	28887.9	247276	173429	44058.3	79211.8	101732	36236.7	163383	268797	575495	80458.1	143340	158380
Rpl36 [57-67]	Q6ZWZ4	AMELLKVSKDK	1xADP-Ribosyl [K6]	1xOxidation [M2]	0.270068	1818.77	3	606.93			0.125028	0.622056	No changed	18069.9	18673.4	33723.1	22809.6	9793.13	16484.5	66339.4	48397.5	27512.9	14752.1	34396.3	21552.3	51383.9	88148.6	119913	18362.2	54766.7	18119.3
P4hb [72-80]	P09103	LKAEGSEIR	1xADP-Ribosyl [K2]		0.135201	1543.62	3	515.211	3	515.211	0.125505	0.622056	No changed	20023.4	22335.4	58771.1	43510.7	25267.8	61860.5	217266	200063	96932.3	101991	110226	95012	165383	268441	200534	144719	163272	118637
Eef1a1 [155-179]	P10126	MDSTEPPYSQKRYEEIVKEVSTYIK	1xADP-Ribosyl [R/Y/E/K/S]	1xOxidation [M1]	0.311247	3577.55	4	895.143	4	895.144	0.126165	0.622056	No changed		11656.2	47095.3	80947.2	21043.5	22900	53768.6	37630.3	156638	14677.1	69930.7	31492.8	57152.6	312017	89774.8	275092	227491
Rps7 [42-58]	P62082	ELNITAAKEIEVGGGRK	1xADP-Ribosyl [K/E/T]		0.0312012	2326.05	3	776.021	3	776.02	0.126464	0.622056	No changed														111593	157329
Ppia [45-55]	P17742	GFGYKGSSFHR	1xADP-Ribosyl [K/S/Y]		0.000782678	1783.66	3	595.226	3	595.226	0.127014	0.622056	No changed	108759	92771.5	130513	99962.7	128013	87535.7	392238	284048	130628	103452	148245	111213	227844	361976	825194	102109	420235	269741
Ugt2a3 [339-352]	Q8BWQ1	YSGKKPATLGSNTR	1xADP-Ribosyl [Y/K/S/T]		0.128611	2020.85	3	674.289	3	674.289	0.127614	0.622056	No changed	63699.6	72728.7	109373	30970.7	8652.12	54571.5	202430	108401	37336.7	75047.7	51926.1	13150.5	164016	183511	402439	69417.8	85363.4	58554
Adk [263-269]	P55264	KAQALPK	1xADP-Ribosyl [K1]		0.154009	1296.54	2	648.773	2	648.773	0.128262	0.622056	No changed	96441	97187.9	157788	74864.6	40249.6	78003.6	226409	140228	128612	86953.5	162172	99523.7	177842	309154	547207	93273.3	288008	93993.6
Glyat [152-169]	Q91XE0	NLSTGSGKPKAIDQDKFK	1xADP-Ribosyl [D/K]		0.700037	2475.1	3	825.703	3	825.703	0.128546	0.622056	No changed	36146.9	24464.3	51012.8	12199.4		11356.6	49905.1	40791.1	22049.7	16115.3	25632.2	14041.2	38776.6	53084	103192	17209.1	43249.4	24981.5
Eno1 [61-80]	P17182	GVSQAVEHINKTIAPALVSK	1xADP-Ribosyl [K/H/T/E/S]		0.00417623	2603.23	3	868.414	3	868.414	0.129023	0.622056	No changed	11960.1	28389.2	32496.8	54473.9	58290.6	106962	130681	80666.4	73398.2	108620	219855	97114.6	167630	161756	279673	120050	362578	105931
Rpl14 [185-198]	Q9CR57	AAGQKAAPPAKGQK	1xADP-Ribosyl [K5]		0.169907	1863.82	3	621.943	3	621.943	0.129031	0.622056	No changed	7648.95		36714.3	7747.77			84006.8	29589	13622.9	1531.44								4449.27
Ugt2b1 [449-460]	Q8R084	IHHDQPMKPLDR	1xADP-Ribosyl [K/D/R]	1xOxidation [M7]	0.142102	2043.81	3	681.943			0.129032	0.622056	No changed	17522.8	16068.2	36913.3	5636.58		6825.56	33064.1	30718.2	8106.18	14568.6	20231.2	6303.28	33755.4	32529.5	64200.2	14256	25385.5	14452.1
Dbi [78-83]	P31786	VDELKK	1xADP-Ribosyl [K5]		0.371076	1272.49	2	636.749	2	636.749	0.12908	0.622056	No changed	114210	106713	169580	54861.1	24857	34165.1	275027	149495	79640	31979.2	94393.2	46069.4	138267	280060	401779	46927.7	170126	135665
Hspa5 [621-634]	P20029	KKELEEIVQPIISK	1xADP-Ribosyl [K/E]		0.000389816	2195.04	3	732.351	3	732.352	0.129168	0.622056	No changed	291276	359163	363119	143393	90196	843294	692886	744874	358216	240298	396833	183003	968902	803879	534720	253104	448013	622675
Bhmt [87-98]	O35490	GNYVAEKISGQK	1xADP-Ribosyl [K/S/E/Y]		1.48951e-05	1834.74	3	612.252	3	612.252	0.12946	0.622056	No changed	460820	220730	256803	24006.2	3381.25	46933.2	602360	667695	63398.9	152776	111455	24118.5	533329	622875	917769	98246.3	169117	534612
Sec14l2 [58-64]	Q99J08	KHVEFRK	1xADP-Ribosyl [K1]		0.250505	1484.61	3	495.541	3	495.541	0.129535	0.622056	No changed	39584.1	28313.8	40612.2	36520.7	9939.06	32744.5	111711	88094.1	44728.2	40207.7	44649.2	20805.9	74076.5	143025	203639	34548.3	67699	47334
Rpl17 [44-54]	Q9CPR4	ATKYLKDVTLK	1xADP-Ribosyl [K/Y/T]		0.0187366	1820.82	3	607.613	3	607.612	0.129615	0.622056	No changed	37427.3	45934.2	109850	25545.1	34001.4	18913.9	163374	127381	71273.9	19386.9	97411.4	54390.7	121423	197367	442082	49912.5	259448	57414
Sec14l2 [5-18]	Q99J08	VGDLSPKQEEALAK	1xADP-Ribosyl [K/S/E/D]		0.000982962	2025.86	3	675.957	3	675.957	0.131092	0.622056	No changed	149630	115085	131818	78088	10995.3	36550.5	308183	219455	144947	104736	169990	34703.3	283523	308440	360290	117204	212370	75358.6
Arg1 [197-210]	Q61176	YFSMTEVDKLGIGK	1xADP-Ribosyl [K9]	1xOxidation [M4]	0.190691	2144.86	3	715.627	3	715.627	0.131469	0.622056	No changed	6199.87		18244	13285	8507.05	15522.4	21076.6	24747.5	21323.3	19664.2	34500.4	19052.7	30700.8	69235.8	50802.5	19498.9	36207.6	14745.2
Ehhadh [349-359]	Q9DBM2	SGQASAKPNLR	1xADP-Ribosyl [S/K]		0.119283	1669.67	3	557.229	3	557.229	0.131719	0.622056	No changed	22169.4	16340.4	38234.4	6333.8	5673.72	12608.4	67836.3	49594.8	17588.6	14960.8	36485.9	29126.6	45720.8	100393	130009	18970.3	45151.5	33422.4
Sod1 [81-103]	P08228	HVGDLGNVTAGKDGVANVSIEDR	1xADP-Ribosyl [D/K/T]		0.000499534	2864.22	3	955.413	3	955.413	0.133222	0.622056	No changed	55597.7	32178.8	25003.5	4672.96	3839.91	6015.76	32757.1	48472.1		27308.3		4556.12	85288.3	54510.3	33798.6	6176.98	8140.5	78575.6
Aldh1a7 [329-353]	O35945	KYILGNPLNSGINQGPQIDKEQHNK	1xADP-Ribosyl [K/S/D/H/E/Y]		0.000105481	3346.53	4	837.387	4	837.387	0.133679	0.622056	No changed	17754.7	36571.4	63061.8	56342.5	29397.6	53384.5	91927.1	75375.5	66563.5	44993	113066	63631.8	123597	169105	146035	57414.4	132053	37240.6
Sod1 [124-144]	P08228	QDDLGKGGNEESTKTGNAGSR	1xADP-Ribosyl [K/D/E/S/T]		0.593399	2662.04	3	888.019			0.134006	0.622056	No changed	80245.2	66206.1	74329	23606.1		10347.5	127790	102571	21480.8	13668.9	18512.9	7452.49	121489	140599	158683	10097	15600.7	26423
Rpl18a [9-15]	P62717	EYKVVGR	1xADP-Ribosyl [K/Y/E/R]		0.139477	1391.54	3	464.518	3	464.518	0.134461	0.622056	No changed	1.23921e+06	675968	707331	179933	11298.5	344824	1.03921e+06	1.08179e+06	122754	1.11317e+06	239383	155701	1.47199e+06	1.09309e+06	1.85675e+06	229663	558902	1.63912e+06
Pdia6 [72-90]	Q3TML0	KAATALKDVVKVGAVNADK	1xADP-Ribosyl [K/T/D]		0.399832	2439.17	3	813.728	3	813.728	0.135972	0.622056	No changed	36874.1	35831.3	66667.5	9486.24	13434.6	19369.8	84430.2	62826.7	23233.6	18896.1	39857.2	15167.4	55345.2	90333.2	186857	26109.8	81702.2	30050.5
Arg1 [33-39]	Q61176	KAGLLEK	1xADP-Ribosyl [K1]		0.150252	1299.54	2	650.273	2	650.273	0.136218	0.622056	No changed	329253	352753	423556	99626.1	18099.8	236372	762707	578484	227229	408746	237240	66679.7	772793	693146	892857	215119	489258	247473
Rps27a [7-27]	P62983	TLTGKTITLEVEPSDTIENVK	1xADP-Ribosyl [T/K]		0.000787941	2829.28	3	943.766	3	943.766	0.13631	0.622056	No changed	78381.2	78585.5	78938.8	7156.7		29827.2	34321.7	169705	21293.4	47316.3	45106.2		147438	134401	126154	27443.1	39268.5	109717
Hspd1 [471-481]	P63038	ALKIPAMTIAK	1xADP-Ribosyl [K3]	1xOxidation [M7]	0.0266252	1713.77	3	571.928	3	571.928	0.136327	0.622056	No changed	122144	124544	241136	114580	135384	193616	366097	327166	258854	243384	249144	152583	488555	363670	477259	175947	445087	166909
Hspd1 [196-205]	P63038	KGVITVKDGK	1xADP-Ribosyl [K/D/T]		0.000944224	1585.7	3	529.239	3	529.239	0.136431	0.622056	No changed	399581	245058	340055	73377.7	47374.3	128254	627340	531077	126793	127275	226961	115769	526136	607498	819668	152285	278662	257627
Gm20390 [89-105];	E9PZF0	VMLGETNPADSKPGTIR	1xADP-Ribosyl [K/S/T/D]	1xOxidation [M2]	0.0105001	2342.97	3	781.662	3	781.663	0.136658	0.622056	No changed			11973.7	7135.95		9671.12	105209	101974	12544.8	23513.5	21955.7	12815.3	93049.8	111390	105178	15150.1	50608.4	59614.1
Gstm1 [123-136]	P10649	QKPEFLKTIPEKMK	1xADP-Ribosyl [K/E/T]	1xOxidation [M13]	0.0793662	2274.03	4	569.263	3	758.681	0.137072	0.622056	No changed	37468.2	46581.7	181787	44353.3	7456.44		362160	181245	59719.5		134753		343699	437124	678138	26757.1	67676.5
Aldob [322-331]	Q91Y97	KATQEAFMKR	1xADP-Ribosyl [R/K]	1xOxidation [M8]	0.000703095	1766.7	3	589.571	3	589.57	0.137794	0.622056	No changed	342639	329949	552174	399558	241658	332028	908357	656099	553162	425356	630344	452568	723016	1.00863e+06	2.04518e+06	412365	1.24639e+06	529721
Atp5po [74-85]	Q9DB20	VSLAVLNPYIKR	1xADP-Ribosyl [K/R/Y]		0.000192836	1913.89	3	638.636	3	638.636	0.137888	0.622056	No changed	61797.8	83803	171092	64589.2	54430.4	89079.3	318568	215399	248328	105469	169317	143528	250325	370444	406872	113932	401689	153663
Ces2a [43-52]	Q8QZR3	GSFVHVKDTK	1xADP-Ribosyl [K/D/T]		0.00434728	1658.66	3	553.558	3	553.558	0.13855	0.622056	No changed	311254	236044	305803	391060	217116	250813	425277	309766	365171	403215	436747	267502	559812	594885	1.25067e+06	350777	535301	248509
Txn [83-96]	P10639	GQKVGEFSGANKEK	1xADP-Ribosyl [K3]		0.273189	2019.82	3	673.945	3	673.945	0.138865	0.622056	No changed	9488.91	5765.07		7542.85		4004.91	33645.7	23323.8	20384.6	11099.4	19298.6		23290.1	31615	44404.8	13908.8	43747	13943.7
Rpl19 [153-163]	P84099	KLLADQAEARR	1xADP-Ribosyl [K/D]		0.0783514	1811.78	3	604.599	3	604.599	0.138963	0.622056	No changed	17695.9	3796.74	64849.1	28394.6	53285.7	36487.6	141024	153232	104754	70169.3	123287	80936.9	171442	254146	381655	73872.1	221720	21716.1
Stard10 [276-287]	E9PVP0	SSQFLAPKAMKK	1xADP-Ribosyl [K/S]	1xOxidation [M10]	0.123091	1892.8	3	631.605	3	631.605	0.138969	0.622056	No changed	60116.9	58444.2	103123	50910.4	43237.8	75135.5	211993	82189.3	108145	53018.3	140305	68704.7	115328	323909	339570	63885.4	173094	102656
Arg1 [22-33]	Q61176	GGVEKGPAALRK	1xADP-Ribosyl [E/K]		0.0119179	1723.76	3	575.257	3	575.257	0.13909	0.622056	No changed	655375	555183	841658	571511	655322	819658	1.70289e+06	1.21908e+06	1.03313e+06	932116	1.43763e+06	1.0556e+06	1.37301e+06	2.18535e+06	4.02629e+06	859603	2.53926e+06	1.09213e+06
Cps1 [168-174]	Q8C196	MLTKIIR	1xADP-Ribosyl [K4]	1xOxidation [M1]	0.361189	1431.61	3	477.875	3	477.875	0.139547	0.622056	No changed	457874	309702	411311	135746	42915.2	217757	795851	818648	267760	459922	307755	169364	659446	624974	1.16027e+06	258959	685192	1.0648e+06
Atp5pb [249-256]	Q9CQQ7	KAQAQPIM	1xADP-Ribosyl [K1]	1xOxidation [M8]	0.120793	1443.54	2	722.273	2	722.273	0.140227	0.622056	No changed	26206.4	22546.4	40344.2	19903.2	11281	19656.1	55610.8	53974.2	31113.7	15242.1	35920.3	19067.5	52650.6	71132.9	101723	18282.8	42816.9	20644.9
Bhmt [357-377]	O35490	IASGRPYNPSMSRPDAWGVTK	1xADP-Ribosyl [S/R/Y]	1xOxidation [M11]	0.246164	2847.2	3	949.736			0.140376	0.622056	No changed		29266.8	39489.3	79750.1	38093	56396	45603.5	28031.1	52108.8	44771.2	60787.8	16396.8	23502.6	39319.9	39498.8	40201.3		11145.7
Rpl24 [142-152]	Q8BP67	IVKPVKVSAPR	1xADP-Ribosyl [K]		0.0896534	1734.83	3	578.949	3	578.95	0.140531	0.622056	No changed	147681	123735	230694	221498	118202	119404	432851	307045	168170	132153	233671	159835	349176	337459	660965	135011	450069	248166
Atp5f1b [520-529]	P56480	ADKLAEEHGS	1xADP-Ribosyl [D/E/K]		0.236283	1597.56	3	533.191	2	799.282	0.141078	0.622056	No changed	165242	154424	255640	100104	55006.3	95142.8	342951	315407	160783	76987.8	204683	111638	335724	402898	612434	127128	279687	71358.8
Ces1d [522-536]	Q8VCT4	EGYLKIGASTQAAQR	1xADP-Ribosyl [Y/K/E]		0.000110548	2133.9	3	711.972	3	711.972	0.141667	0.622056	No changed	521389	309854	366007	42986	11598.6	35349.6	420800	440342	153520	474827	212483	68564.2	422334	509826	764428	310431	191147	560554
Alb [25-44]	P07724	EAHKSEIAHRYNDLGEQHFK	1xADP-Ribosyl [K/H/E/S]		0.452794	2950.23	4	738.313	4	738.313	0.141681	0.622056	No changed		29534.4	31542.7			8771.36	63875.8	59648.9	30941.2	30545.2	11679.7		50936.2	16611.5	31490.3	7670.96	10083.6
Aldh2 [371-385]	P47738	KILGYIKSGQQEGAK	1xADP-Ribosyl [K/Y/S]		0.00848144	2160.97	3	720.996	3	720.996	0.141708	0.622056	No changed	39258	30911.1	73611.9	33960	91981.7	25107.3	130615	135150	132856	45672	54935	53168.6	124423	214017	503231	33868.5	208097	64878
Akr1a1 [31-42]	Q9JII6	AAIKHALSAGYR	1xADP-Ribosyl [K4]		0.0913895	1798.77	3	600.26	3	600.26	0.141926	0.622056	No changed	58373.1	54813.5	89662.1	27691.8	7734.86	31136.8	179547	152188	49728.1	47808.2	29539.8	14773.5	108587	182235	356396	38923.5	89577.7	95329.9
Cps1 [1175-1186]	Q8C196	EVEMDAVGKEGR	1xADP-Ribosyl [K/E/D]	1xOxidation [M4]	1.79706e-05	1876.68	3	626.232	3	626.232	0.14197	0.622056	No changed	1.13479e+06	748424	948475	159047	16846.5	330301	1.43806e+06	1.79861e+06	301591	649082	409845	138399	1.86116e+06	1.89191e+06	2.01955e+06	363175	563071	479570
Dbi [73-83]	P31786	TYVEKVDELKK	1xADP-Ribosyl [E/K/D/T/Y]		0.00013427	1892.81	3	631.608	3	631.607	0.142181	0.622056	No changed	1.57776e+06	1.53763e+06	2.59529e+06	1.33357e+06	1.16685e+06	1.37242e+06	4.06562e+06	3.09168e+06	2.87687e+06	1.81193e+06	2.78361e+06	1.95393e+06	3.39192e+06	5.21953e+06	7.24406e+06	1.99473e+06	4.79574e+06	1.48775e+06
Rpl17 [47-54]	Q9CPR4	YLKDVTLK	1xADP-Ribosyl [K/Y/D/T]		0.190691	1520.64	2	760.825	2	760.825	0.142316	0.622056	No changed	110284	152162	78826.4	87914.8	31877.6	36839.8	293818	139578	71041.1	87775.6	119803	37483.8	199515	271060	521633	48462.7	396509	70285.4
Gsta3 [205-211]	P30115	KPFDDAK	1xADP-Ribosyl [K1]		0.0974094	1361.48	2	681.244	2	681.244	0.142319	0.622056	No changed	120402	134866	220394	80387.9	14144.5	51090	314879	218694	100134	45905.2	153604	70820.7	223086	367882	544272	73473.5	164962	117118
Ptms [5-20]	Q9D0J8	SVEAAAELSAKDLKEK	1xADP-Ribosyl [K/S/D/E]		0.0044354	2229.97	3	743.994	3	743.994	0.142928	0.622056	No changed	75900.4	36239.2	128639	29371.1	25383.2	30077	98024.1	139205	118413	65976.2	78953.7		150862	202621	119014	86745.3	163890	24473.4
Hsp90ab1 [539-559]	P11499	EGLELPEDEEEKKKMEESKAK	1xADP-Ribosyl [K/E]	1xOxidation [M2]	0.104464	1674.72			3	558.912	0.143487	0.622056	No changed	30994.9	28224.4	55546.7	24417.7	44975.8	33182	119285	78879	41596.4		69419.1	38665.4	103295	143816	238817
Rpl10a [106-118]	P53026	KYDAFLASESLIK	1xADP-Ribosyl [Y/D/K/S]		0.00182069	2025.86	3	675.958	3	675.958	0.143818	0.622056	No changed			24312.9	23966.5	6170.83	46409.4	143160	108040	34004.5	49447.1	57947.4	29003.7	122656	191243	231785	13663.7	131676	25484.4
Glud1 [347-363]	P26443	ELEDFKLQHGSILGFPK	1xADP-Ribosyl [K/E/D]		0.053105	2499.1	3	833.705			0.143843	0.622056	No changed	20907.4	60990.3	31803.6	8658.34		2086.82	4426.87	43433.3	13242.8	51490.4		2756.63	97681.9	67925.8	19457.8	46440.5		45696.8
Prdx6 [57-64]	Q6GT24	LAPEFAKR	1xADP-Ribosyl [K7]		0.0278868	1472.6	3	491.537	3	491.537	0.144053	0.622056	No changed	136056	183670	275402	57052.6	125434	181350	527810	521700	416354	229313	378291	175527	515518	757873	1.04868e+06	195908	557701	188626
Glud1 [387-395]	P26443	QLTKSNAPR	1xADP-Ribosyl [T/K/S/R]		0.143878	1555.63	3	519.215	3	519.215	0.144429	0.622056	No changed	47945.2	24805.4	189360	30782.3	10664.3	29835.8	553932	395519	189612	163003	251717	109284	426260	490487	1.04435e+06	148519	445760	239808
Ass1 [230-239]	P16460	GVPVKVTNIK	1xADP-Ribosyl [K/T]		0.00474224	1595.72	3	532.579	3	532.579	0.144474	0.622056	No changed	219520	137257	138560	32335	3175.42	60857.7	427069	426102	51256.3	187565	57469.4	14721.7	387129	311313	636598	70976.4	205236	591617
Prdx1 [191-199]	P35700	SKEYFSKQK	1xADP-Ribosyl [S/K/E/Y]		0.00636414	1685.66	3	562.558	3	562.559	0.145011	0.622056	No changed	17724.5	16968.5	68327.7	88717.9	69999.3	126381	170634	103328	116933	152800	149713	120247	183481	179396	376692	128236	437889	94410.7
Rpl7a [11-25]	P12970	KVAPAPAVVKKQEAK	1xADP-Ribosyl [K10]		0.0247556	2105.02			3	702.345	0.145924	0.622056	No changed			8970.25	11490.5	17719.5	20336.7	11646.3	8053.51	12412.1	14325	16557.4	14221.1	21258.7	19543.7	40139.1	19407.5	38550.2
Aldh6a1 [345-366]	Q9EQ20	VNAGDQPGADLGPLITPQAKER	1xADP-Ribosyl [K/E]		0.023791	2788.23	3	930.084			0.14596	0.622056	No changed	18835.9	21022.5	28067.6			5877.3	41386.3	40032.7	8655.05	21805.9	14680.6	5404.44	41691.6	68205.6	56214.6	6531.12	13022.6	24075.2
Ddah1 [99-111]	Q9CWS0	RKEVDMMKEALEK	1xADP-Ribosyl [K/E/D]	2xOxidation [M6;M7]	0.452794	2179.88	3	727.298	4	545.725	0.145968	0.622056	No changed	29832.1	23771	40165.2	12555.5	16631	25864.5	94734.4	50423.5	50265.9	22538.4	85966.3	22749	94982.5	147938	210025	36450.1	65939.7	17041.6
Otc [277-292]	P11725	RLQAFQGYQVTMKTAK	1xADP-Ribosyl [K/T]	1xOxidation [M12]	0.0814336	2427.06	3	809.69	3	809.69	0.146706	0.622056	No changed	95242.1	68761.7	191008	33431.4	40542.8	39450.1	278035	227935	161381	52018.1	108985	129147	185847	335749	590217	119505	220576	108503
Scp2 [127-136]	P32020	GSIGTKFSDR	1xADP-Ribosyl [S/T/R/D/K]		0.214968	1608.61	3	536.875	3	536.875	0.146934	0.622056	No changed	102990	46684	51076.3			34432.1	122794	108118	20477.5	59998.5	13191.4	3109.59	127726	104602	161096	17823.8	29622.8	113374
Tpi1 [193-210]	P17751	VVFEQTKVIADNVKDWSK	1xADP-Ribosyl [K/E/T]		0.00409324	2647.18	3	883.066			0.146994	0.622056	No changed	15018	16765	23877.3	10844.1	8435.55	23892.3	16383.8	38376.8	15875.5	30519.9	49114.7	18836	41951.9	69945.7	57947.3	22381.9	50952.7	20586.9
Arg1 [76-92]	Q61176	ANEELAGVVAEVQKNGR	1xADP-Ribosyl [K/R/E]		0.00747091	2324.99	3	775.669	3	775.669	0.14717	0.622056	No changed	49220.6	83101.2	123552	41336.2	34185	58657.8	211249	186389	83958.9	105153	105303	27917.8	212935	292654	188615	85884	202426	61212.8
Coq9 [46-76]	F6SFF5	SSEEQKQQPPHSSSQQHSETQGPEFSRPPPR	1xADP-Ribosyl [S/H/K/E]		0.0908073	4055.69	5	811.945	5	811.945	0.147295	0.622056	No changed	6320.58	7470.88	11475.1	15778.4	4490.52	2874.34	57915.9	36927.6	23768.1	21118.2	32908.8	24858.5	42765.2	78262.2	165593	22786.4	65194.2	19758.2
Gm10358 [65-84]	A0A1D5RLD8	LVINGKPITIFQERDPTNIK	1xADP-Ribosyl [E/T/K/R/D]		0.0517367	2837.36	3	946.46	3	946.46	0.14753	0.622056	No changed	95609.8	69937.7	194125	37043.7		42872	305611	192935	37438.1	43666	166896		163433	356093	339964	54141.4	175103	197261
Gstp1 [56-71]	P19157	FEDGDLTLYQSNAILR	1xADP-Ribosyl [Y/D/T/S/E]		0.000397734	2395.98	3	799.333	3	799.333	0.147805	0.622056	No changed	506948	641813	627614	132410	71261.3	183713	257528	475490	167045	176269	294071	99260.3	328021	592412	446244	286111	192846	249216
Gm10358 [193-213]	A0A1D5RLD8	LWRDGRGAAQNIIPASTGAAK	1xADP-Ribosyl [R/D]		0.0803935	2694.22	3	898.745	3	898.745	0.148673	0.622056	No changed				101701	251680				89681		88380.6	68526.5				30000.8	31513.5
Acsf2 [577-584]	Q8VCW8	ISHFKIPR	1xADP-Ribosyl [K5]		0.441382	1538.66	3	513.557			0.148784	0.622056	No changed	24666					27091.5	82393.9	47625.5	25555.8		70021.5	93819.9			101544
Hspd1 [345-361]	P63038	VGEVIVTKDDAMLLKGK	1xADP-Ribosyl [K/D]	1xOxidation [M12]	0.0015712	2373.08	3	791.699	3	791.699	0.148936	0.622056	No changed	34696.7	82836.7	170691	45891.5	96833.9	56126.7	319346	247587	220535	109431	124554		258788	357898	404037	142944	369185	25717.4
Rps8 [27-41]	P62242	YELGRPAANTKIGPR	1xADP-Ribosyl [K/R]		0.522794	2183.96			3	728.66	0.149186	0.622056	No changed	11175.6	11130.9	13841.2	11745.5	10300.2		51328.9	34336.4	15239.7	24236.4	27766.1	25192.9	35006.2	67682.7	122747	11878.2	71888.8	24667.1
Ppib [205-216]	P24369	IEVEKPFAIAKE	1xADP-Ribosyl [K/E]		0.00409324	1914.83	3	638.948	3	638.948	0.149314	0.622056	No changed	42448.6	47937.6	65649.1	8204.69	26623.4	49758.4	220627	276191	144485	52702	126646	51937.3	231053	331426	408014	85907.3	148009	37845.3
Sdha [539-550]	Q8K2B3	ISQLYGDLKHLK	1xADP-Ribosyl [K/D/H]		0.200096	1955.87	3	652.627	3	652.627	0.149759	0.622056	No changed	40996.1	42060.4	69647				113419	92586.6	30456.7		36101.4		68032.8	196250	312356		37119.1	35955.3
Cat [493-522]	P24270	IQALLDKYNAEKPKNAIHTYTQAGSHMAAK	1xADP-Ribosyl [K/Y/H/E]	1xOxidation [M27]	0.0011938	3869.77	5	774.76	5	774.76	0.150019	0.622056	No changed			16086.2	43262.4	37321.9	41508.5	50284		41842.1	45445.6	57310.7	58850	58552.2	147086	85527.4	54638.2	335687	30391.2
Hpd [156-172]	P49429	FLPGFEAPTYKDTLLPK	1xADP-Ribosyl [Y/D/T/K]		0.222758	2478.1	3	826.706	3	826.706	0.15015	0.622056	No changed	19904.6	28101.5	28827.2	13153.1		19757.3		51239.2	9250.73	33685.6	25754.6		34139	54737.6	47606.3	13736.9	22164.2	52800.6
Sod1 [117-144]	P08228	TMVVHEKQDDLGKGGNEESTKTGNAGSR	1xADP-Ribosyl [K/T/R/E/S/D/H]	1xOxidation [M2]	0.000204828	3502.46	5	701.298	5	701.298	0.150348	0.622056	No changed	17998.1	45618.9	173741	203941	96233.4	143888	231415	203365	209944	79365.4	252084	118201	292410	382112	462998	185820	308940	11997.8
Gsta3 [186-196]	P30115	SRVSNLPTVKK	1xADP-Ribosyl [K]		0.014946	1769.8	3	590.605	3	590.604	0.150542	0.622056	No changed	100270	110774	334279	218177	171985	167855	466184	257028	370989	282356	401862	357643	388845	611402	976932	349948	827649	195759
Rps15 [53-59]	P62843	QHSLLKR	1xADP-Ribosyl [K6]		0.478592	1422.59	3	474.869	3	474.869	0.150552	0.622056	No changed	17870.4	12023.6	30023.5	13319.6	10142.5	36814.4	85474.2	46703.6	30824.1				46502.7	57986.1	146452	16383.3	39338.9	17737.6
Pcca [292-309]	Q91ZA3	NQKVVEEAPSIFLDPETR	1xADP-Ribosyl [K/E]		1.83357e-05	2613.13	3	871.714	3	871.715	0.150878	0.622056	No changed	247535	445593	597977	336384	75085.2	366428	641655	622498	984318	328460	473468	169170	582891	675792	337383	365700	278735	76499.7
Rpl23a [7-18]	P62751	KEAPAPPKAEAK	1xADP-Ribosyl [K/E]		0.0478343	1777.76	3	593.257	3	593.257	0.151028	0.622056	No changed	35023.8	36666.2	76755.8	48776.7	38860	79303.3	171917	100806	90842.1	80189.7	104417	78918.3	136232	167325	271010	82255.8	263398	64249.5
Ppia [126-133]	P17742	HVVFGKVK	1xADP-Ribosyl [K]		0.239071	1454.62	3	485.546	3	485.546	0.151331	0.622056	No changed	160394	96823	150964			24671.2	315981	255285	47795.5	83196.5	51896.8	13116	194180	326433	543091	45091.9	44893.1	427007
Atp5f1b [463-480]	P56480	FLSQPFQVAEVFTGHMGK	1xADP-Ribosyl [S3]	1xOxidation [M16]	0.000172067	2580.07	3	860.694	3	860.694	0.151493	0.622056	No changed				164440	35809.4	111456			22325.7	36473.7	104803	34958.9	3698.71	11502.7		22026.2	26576.7	10090.6
Ces1f [518-536]	Q91WU0	YDQKEGYLHIGGTTQQAQR	1xADP-Ribosyl [D/E/Y/K]		0.0819584	2734.13	3	912.049			0.151938	0.622056	No changed	36716.9	42942.2	42747.3	20532.6	13991.5	11213.8	75802	55079.4	28332.1	16184.6	39058.1	21067	51866.3	82532.6	137554	24178.9	52018.8	29731.5
Cps1 [841-850]	Q8C196	KELSEPSSTR	1xADP-Ribosyl [K/E/S]		0.000586712	1674.64	3	558.885	3	558.885	0.152554	0.622056	No changed	688652	481724	621696	150740	22283.7	132224	808435	765446	191752	107694	337609	62310.5	678625	1.04073e+06	1.23434e+06	95356	304106	262313
Rpl6 [93-102]	P47911	KEKVLATVTK	1xADP-Ribosyl [E/K]		0.0416841	1657.76	3	553.258	3	553.258	0.153213	0.622056	No changed	53528.3	42386.4	73664.6	35192.5	69413	59884.7	291637	108995	62655.6	94656.4	37508.2	90512.5	181918	244632	661902	109661	443140
Hspa8 [510-517]	P63017	LSKEDIER	1xADP-Ribosyl [K/S/E/D/R]		0.0600986	1530.59	3	510.867	3	510.867	0.153309	0.622056	No changed	132628	112226	104320	16640.8		37543	249338	322662		183111			440298	214916	440732	80560.3	69457.1	162497
Acsl1 [677-683]	D3Z041	AKRPELR	1xADP-Ribosyl [K/R]		0.556177	1410.59	3	470.869	3	470.869	0.153493	0.622056	No changed	135357	110755	175349	111071	11324.5	100704	342574	239389	132780	125504	189986	76221.5	263794	314891	630483	101236	272011	176662
Suclg2 [60-74]	Q9Z2I8	FFVANTAKEALEAAK	1xADP-Ribosyl [K/T/E]		0.00268492	2150.92	3	717.645	3	717.645	0.154686	0.622056	No changed	6748.52		20163.1	23543.3	10972.5	27192.4	26868.7	28202	29865.6	25710.8	34694	20880.7	35512.9	44194.2	55002.6	21825.7	55259.8	17805.5
Atp5pf [42-48]	P97450	LFVDKIR	1xADP-Ribosyl [K5]		0.561416	1431.61	3	477.874	3	477.874	0.154828	0.622056	No changed	556627	297117	308652	134509	14319.3	107906	376712	579999	230649	422238	339979	93427.3	851568	429761	666688	196917	321055	564508
Rdx [254-262]	P26043	KFVIKPIDK	1xADP-Ribosyl [K]		0.0439302	1628.75	3	543.588	3	543.588	0.154829	0.622056	No changed	91318.9	47230	269860	38530.5	43988.3	131037	312453	241996	111566	117993		112484	142967	507433	688710	62813.5	296888	72210.3
Ppia [119-133]	P17742	TEWLDGKHVVFGKVK	1xADP-Ribosyl [K13]		0.0339945	2284.02	4	571.76	4	571.76	0.154855	0.622056	No changed							79404.2	63838	35171.4		26151.3	24579.8	19713.2	45837.6	66506.7	6295.49
Pgk1 [124-141]	P09411	FHVEEEGKGKDASGNKVK	1xADP-Ribosyl [K/S/E/H/D]		6.0661e-06	2500.05	4	625.769	4	625.769	0.155504	0.622056	No changed	412407	365356	800942	870499	852736	987458	1.48528e+06	1.13679e+06	1.18423e+06	651361	1.3833e+06	1.16536e+06	1.66292e+06	2.23229e+06	3.4019e+06	905338	2.08316e+06	423697
Lap3 [67-82]	Q9CPY7	LREMLNISGPPLKAGK	1xADP-Ribosyl [K13]	1xOxidation [M4]	0.361189	2281.04	3	761.02	3	761.02	0.156132	0.622056	No changed		14216.6	30611.3	19410		24568	70421	40439.7	29265.3	42449.6	61009.2	27498.3	55759.3	78661.7	129733	33895.2	109055	31383.2
Rps15 [65-77]	P62843	KEAPPMEKPEVVK	1xADP-Ribosyl [E/K]	1xOxidation [M6]	0.0176491	2038.86	3	680.291	3	680.291	0.156319	0.622056	No changed	135655	157937	152485	72470.2	62958.6	88264.2	388889	239289	117807	165414	195824	79387	361375	371979	446646	112016	242719	128910
Eef2 [151-159]	P58252	IKPVLMMNK	1xADP-Ribosyl [K2]	2xOxidation [M6;M7]	0.0608847	1646.67	3	549.562	3	549.562	0.156597	0.622056	No changed	186746	141745	240501	48976.9	9262.11	94496.8	538902	319644	113971	134587	191823	68744.8	377990	627964	1.07314e+06	84970.3	187675	202340
Hspe1 [41-66]	Q64433	VLQATVVAVGSGGKGKSGEIEPVSVK	1xADP-Ribosyl [K/E/S/T]		0.0387782	3037.46	3	1013.16	3	1013.16	0.156885	0.622056	No changed	17299.4	6340.31	29445.5	15313.3	13189.5	26199.4	58505	38757.2	16431.6	42741.4	41773.4	17886	63894.9	72037.7	63544.6	35877.9	58252.9	15828.4
Rps27a [43-63]	P62983	LIFAGKQLEDGRTLSDYNIQK	1xADP-Ribosyl [K/D/E/T/R/S/Y]		0.00969243	2950.34	4	738.341	4	738.341	0.1573	0.622056	No changed		21745.2	28816.5	11229.1	13404.4	19872.3	52554.8	41196.2	17385.3	13533.9	60744.6	18891.4	41785.1	234737	143155	15343.3	60629.6	16678.4
Atp5f1d [157-168]	Q9D3D9	IEANEALVKALE	1xADP-Ribosyl [E/K]		0.0244298	1840.78	2	920.893	2	920.892	0.158163	0.622056	No changed	34465.6	30521.2	57664.8	13786.9		25829.4	158732	124872	34333.9	30715.4	47615.6	10687.1	136290	195911	168192	27992.7	45062	36634.6
Hsd11b1 [254-274]	P50172	SEVYYDKSPLTPILLGNPGRK	1xADP-Ribosyl [K/D/Y]		0.0128241	2888.33	3	963.447			0.158175	0.622056	No changed							6802.29	15593.3	20176.1	8804.04	27073	12277.6	18472.3	31772.5	30683.5	13438.8	34231.3	11457.3
Eno1 [194-202]	P17182	NVIKEKYGK	1xADP-Ribosyl [Y/K/E]		0.266978	1619.69	3	540.567	3	540.567	0.158874	0.622056	No changed	52155.3	39246	73280.8	22294	7785.9	44543.6	133797	104454	47309.1	62080.7	67168.7	31359.1	95448.5	136917	310437	55924.4	109425	69696.4
Ndrg2 [288-308]	Q9QYG0	MADSGGQPQLTQPGKLTEAFK	1xADP-Ribosyl [K15]	1xOxidation [M1]	0.0824865	2761.16	3	921.058			0.159634	0.622056	No changed	20328.2	22382.2	37588.1	14009.4		16241.3	48702.7	47659.5	30044.5	9138.05	42037.8	11090.7	51326.2	68120	78905.9	14138.6	34494.1	18637.4
Hadha [54-66]	Q8BMS1	INSPNSKVNTLNK	1xADP-Ribosyl [K/S]		0.0231687	1969.84	3	657.286	3	657.286	0.159826	0.622056	No changed	18828.6	9406.52					29906.5	25776.4		9660.25			27315.6	28206.7	48365.9			35876.5
Gstm1 [123-134]	P10649	QKPEFLKTIPEK	1xADP-Ribosyl [K/T]		0.0196281	1998.9	3	666.971	3	666.971	0.160133	0.622056	No changed	468893	263721	192451				607636	683342		158473			812992	507936	955741		2931	659498
Prdx1 [93-110]	P35700	KQGGLGPMNIPLISDPKR	1xADP-Ribosyl [K/R/D/S]	1xOxidation [M8]	0.00343957	2478.12	3	826.713	3	826.714	0.160618	0.622056	No changed	44911.2	84460.8	201356	98956.4	79016.3	180191	371430	223027	103131	239871	238379	121444	375291	413621	425756	146184	348221	134019
Hacl1 [362-374]	Q9QXE0	SNEAISKELASQK	1xADP-Ribosyl [K/S]		0.0992873	1945.79	3	649.27			0.160709	0.622056	No changed	26925.6	22095	35241.1	20539.1		18783.6	49030.3	46481.3	37172.9	11689.9	38975.5	19513.3	56360.7	55721.8	90552.9	20205.6	41463.5	16500.3
Suclg1 [297-312]	Q9WUM5	MGHAGAIIAGGKGGAK	1xADP-Ribosyl [K]	1xOxidation [M1]	0.0624867	1952.81	3	651.608	3	651.608	0.160969	0.622056	No changed	15538	13813.3	15942.5		6132.65	8314.46	26168.6	23449.1	10751.3	15555.8	10561.9		32051.9	28455.5	45063.2	7204.46		27819.2
Otc [211-231]	P11725	FGMHLQAATPKGYEPDPNIVK	1xADP-Ribosyl [E/K/D/T/Y]	1xOxidation [M3]	0.00607327	2870.23	3	957.413	3	957.414	0.161084	0.622056	No changed	22386.9	32920.7	62547	33924.6	16974.5	34941	261491	58718.5	48625.4	56035.3	108201	51823.8	167027	267110	321055	44612.2	157491	60120.8
Aldh4a1 [498-523]	Q8CHT0	NAAGNFYINDKSTGSVVGQQPFGGAR	1xADP-Ribosyl [K/D/T/Y/S]		0.00793369	3196.35	3	1066.12	3	1066.12	0.161143	0.622056	No changed			17847.3	21920.9	13980	16638.6	8988.21	20060.9	15070.6	21464.6	29242.7	18212.8	18313.8	66011.1	33325.5	16941.6	52454.2	14323.9
Rgn [130-145]	Q64374	HQGSLYSLFPDHSVKK	1xADP-Ribosyl [K/D/S/H]		0.000159836	2384.01	4	596.758	4	596.758	0.161631	0.622056	No changed	58862.3	112209	133383	38008.9		91318.7	603733	445111	151396	147881	165036	25636.5	468849	587078	754360	94726.2	195604	190886
Rps8 [129-141]	P62242	LTPEEEEILNKKR	1xADP-Ribosyl [K/R]		0.0189872	2139.94	3	713.984	3	713.984	0.162551	0.622056	No changed	58478.8	18316.9			19597.7	36931.6	225880	132488	101358	95367.8	120476	90389.4	179682	278768	352293	70869.6	223257	52222.5
Glo1 [149-157]	Q9CPU0	FVKKPDDGK	1xADP-Ribosyl [K]		0.347684	1574.63	3	525.548			0.162917	0.622056	No changed	16562.6	19326.9		12201.8		17569.6	79135.1	43103.9	25496.7	16579.2	28169.3	10829.6	52623.5	60470	143878	14770.5	39406.6	45659.6
Suclg1 [183-193]	Q9WUM5	IGIMPGHIHKK	1xADP-Ribosyl [K/H]	1xOxidation [M4]	0.694255	1787.77	3	596.595	3	596.595	0.163523	0.622056	No changed	28226.9	22502.1	41902.7			14318.9	74475.3	44659	19305.9	21095.7	24941.1	3444.78	47595.5	82013.3	149109	2271.76	42657.3	31048.1
Otc [222-238]	P11725	GYEPDPNIVKLAEQYAK	1xADP-Ribosyl [E/D/K]		0.014361	2476.05	3	826.021	3	826.021	0.163569	0.622056	No changed	68467.2	100186	44847.3	3536.88	3083.02	52707.2	176466	149480	22929.7	132379	46590.7	14178.9	71001.1	195151	141927	148968	123878	183892
Fabp1 [34-47]	P12710	DIKGVSEIVHEGKK	1xADP-Ribosyl [K/E]		0.00517298	2079.91	3	693.977	3	693.977	0.163606	0.622056	No changed	122188	130939	204518	63615.3	8965.44	27715.4	267632	208541	46424.3	103328	107741	18757.3	250121	276296	407577	54211	184354	40235
Cat [97-105]	P24270	AKVFEHIGK	1xADP-Ribosyl [K2]		0.00178446	1569.65	3	523.888	3	523.888	0.163851	0.622056	No changed	272996	201823	454026	307018	165253	211541	748199	518212	475236	255624	382949	221476	538348	787048	1.04812e+06	245446	831813	270500
Mdh1 [239-248]	P14152	KLSSAMSAAK	1xADP-Ribosyl [K1]	1xOxidation [M6]	0.0392914	1550.6	3	517.537	3	517.537	0.163908	0.622056	No changed	207022	150549	307652	152895	174734	91506.8	303334	248141	302285	150479	222402	139674	259114	366468	614547	154237	333771	179896
Ass1 [113-127]	P16460	YVSHGATGKGNDQVR	1xADP-Ribosyl [T/K/H/D/R/Y]		0.0331098	2129.84	3	710.62	3	710.62	0.164745	0.622056	No changed	420243	191325	171781			2895.5	219506	304185	11050.8	109998		2633.21	252811	198616	427863	45676.5	37746.4	367320
Etfa [207-223]	Q99LC5	SDRPELTGAKVVVSGGR	1xADP-Ribosyl [K/R/E/T]		4.71853e-05	2269	3	757.006	3	757.006	0.165347	0.622056	No changed	155211	41654.5	170759	61185.1	22197.4	28305.2	286678	241411	95332.1	91921.8	162663	100906	203048	333233	452440	115468	323135	80240.4
Rrbp1 [270-289];	A2AVJ7	KGEGAQNQGKKGEGAQNQGK	1xADP-Ribosyl [K/E]		0.0649665	2569.08	3	857.033	4	643.026	0.165637	0.622056	No changed
Mdh1 [163-170]	P14152	AKSQIALK	1xADP-Ribosyl [K2]		0.141222	1399.6	2	700.304	2	700.305	0.166003	0.622056	No changed	101134	117098	183643	19502.5	4861.74	18039.1	282557	264909	41344.7	51709.3	30126.9	17021.8	131545	234235	474798	35057.9	239592	180095
Mttp [256-266]	O08601	LELKTTEAGPR	1xADP-Ribosyl [K4]		0.20618	1755.74	3	585.916	3	585.916	0.166563	0.622056	No changed	23829.8	22294.9	33335.7			18051.8	81266.8	58078.9	29627.9	17979.4	23451.6	18272.7	78206	95149.7	132014		91188.8
Rps13 [28-39]	P62301	LTSDDVKEQIYK	1xADP-Ribosyl [K/S/E/T/D]		0.0955651	1979.8	3	660.606	3	660.606	0.166839	0.622056	No changed	94875		81687.6	12134.1	9245.02		153300	75977.2	30057.5	52324	91271.5	25629.3	132078	174102	213306	39284	104467	25466.5
Sdha [513-527]	Q8K2B3	LNMQKSMQNHAAVFR	1xADP-Ribosyl [H/K]	2xOxidation [M3;M7]	0.0478343	2347.93	3	783.316	3	783.316	0.167048	0.622056	No changed	28803	17002.4	36777.7			4840.56	59930.7	48388.1	11898.5	14919.9	17509.6		44952.7	49090	80140.4	10525.3	23106.8	30145.2
Rps3a [152-162]	P97351	KTSYAQHQQVR	1xADP-Ribosyl [Y/K/T/S]		0.00105815	1886.76	3	629.591	3	629.591	0.167049	0.622056	No changed	14614.6	6548.13	19243.1	7273.16		7264.03	127088	64284.2	19346.1	35212.7	39802.6	15913.3	67625	143780	339236	29644	74660.4	46347.4
Hadh [68-76]	Q61425	KGIEESLKR	1xADP-Ribosyl [K/S/E/R]		0.0365489	1600.68	3	534.23	3	534.23	0.167071	0.622056	No changed	278052	195431	363344	464448	573021	313545	557059	487957	441876	254423	606119	476055	580895	765985	1.12095e+06	336421	674880	383811
Sec14l2 [258-275]	Q99J08	INYGGDIPKQYYVRDQVK	1xADP-Ribosyl [K18]		0.448206	2697.17	3	899.73			0.167103	0.622056	No changed		16280.2	30902.3	6453.6		7060.91	29974.6	30910.7	16513.1	7835.02	25933	10812.9	33156.6	68687.3	74054.3	12108.5	15725.3	3639.28
Otc [232-243]	P11725	LAEQYAKENGTK	1xADP-Ribosyl [K/E/Y/T]		4.0989e-05	1892.75	3	631.587	3	631.587	0.167394	0.622056	No changed	324646	224238	326323	86628.4	71922.7	74818.8	618556	530736	200192	97292.9	227028	110631	494397	534575	1.04623e+06	140930	310845	252282
Haao [156-175]	Q78JT3	TGKPNPDQLLKELPFPLNTR	1xADP-Ribosyl [K11]		0.0693119	2819.32	3	940.443	3	940.443	0.167405	0.622056	No changed		8974.58		14486.7	4036.3	11973.8		18993.4	10316.6	13587.6	21315.9	12438.4	17585.4	36707.8	15120.7	9251.91	29550.7	17385.5
Idh1 [152-164]	O88844	VEITYTPKDGTQK	1xADP-Ribosyl [T/K/D/Y/E]		0.00279498	2020.83	3	674.282	3	674.281	0.167517	0.622056	No changed	159483	110985	168652	21481.7	23057.7	53010.1	326666	243552	138625	22909.8	162200	71211.5	274521	384364	463419	38950.6	163574	85232.2
Pdia6 [72-82]	Q3TML0	KAATALKDVVK	1xADP-Ribosyl [K/D/T]		0.00900653	1684.77	3	562.262	3	562.262	0.167623	0.622056	No changed	196135	220878	389556	268754	302547	382677	685941	492917	295410	311887	360970	245123	612156	607080	1.16608e+06	300585	586158	223716
Acaa1b [197-216]	Q8VCH0	QKQDAFALASQQKAASAQSR	1xADP-Ribosyl [K13]		0.330896	2675.16	3	892.392			0.167685	0.622056	No changed		5219.13	11310.7	16050.6		6050.88	22383.8	15355.4	25203.3	21522.4	23298.5	16569.4	25823.3	35611	51059.7	18903.1	62248.4	8970.73
Rps26 [101-115]	P62855	FRPAGAAPRPPPKPM	1xADP-Ribosyl [K13]	1xOxidation [M15]	0.566682	2146.93	3	716.315			0.168288	0.622056	No changed	17754.4	11493.6	34014.4	42445.5	12548.1	26073	96862.4	55389	33862.4	32556	41573	24610.3	54335.2	98657.4	154497	26430.9	71340.9	41991.3
Aldh1a1 [354-363]	P24549	ILDLIESGKK	1xADP-Ribosyl [E/K/S]		0.0548649	1656.73	3	552.914	3	552.914	0.168921	0.622056	No changed	21352.1		16418.6				46427	31363.3		2416.76			39145.4	31276	41833	8293.44		59384.1
Ppia [38-49]	P17742	ALSTGEKGFGYK	1xADP-Ribosyl [K/E/T/S]		0.00208168	1798.71	3	600.241	3	600.241	0.16907	0.622056	No changed	230786	204906	250539	67282.6	36355.4	106696	530440	412935	108767	112794	171552	64044.1	344215	445067	860279	105029	312329	245903
Akr1c6 [48-66]	P70694	HIDSASMYQNEKEVGLAIR	1xADP-Ribosyl [K/Y/E/S/D]	1xOxidation [M7]	0.00145957	2718.13	3	906.714	3	906.714	0.169147	0.622056	No changed	70071.3	105410	202594	67048.2	10306.1	40927.5	174338	267791	66254.9	136518	85200.1	39089.3	188042	359279	281028	107072	169556	55707
Hsp90b1 [664-682]	P08113	AQAYQTGKDISTNYYASQK	1xADP-Ribosyl [Y/K/T]		0.000559821	2678.08	3	893.366	3	893.366	0.169655	0.622056	No changed	18705	21107.2	36807.1	23242.3	33587.4	32132.8	49113.6	52201.5	27381.5	25577.1	36446.6	22007.6	46782.7	56196.4	79979.2	24663.1	64636.9	22329.1
Anxa5 [96-106]	P48036	HALKGAGTDEK	1xADP-Ribosyl [K4]		0.2013	1667.65	3	556.554	3	556.554	0.16982	0.622056	No changed		9706.43	8793.97			7345.22	43110.4	23005.3		9547.46	10470.4		50127.3	50943.7	28077.5		17896.6	11003.3
Atp5c1 [23-31]	Q8C2Q8	SMKMVAAAK	1xADP-Ribosyl [K/S]	2xOxidation [M2;M4]	0.677006	1509.55			2	755.279	0.170092	0.622056	No changed	6116.9	12801.5	24833	10434.6	6213.33	11592.4	89207.3	65835	44323.3	19242.1	24152.7	22596.9	51554.8	59580.2	99396.7	41402.5	112553	43141.5
Atp5f1b [407-422]	P56480	IMDPNIVGNEHYDVAR	1xADP-Ribosyl [D3]	1xOxidation [M2]	0.00029025	2399.94	3	800.651			0.170101	0.622056	No changed	20120.5	30582.8	63925.6	62502.3	29651	78102.8	52958	65403.9	67383.8	56218.1	89015.8	46848.2	30726.6	43392.5	85174.2	59362.4	38025.3	3879.55
Rps11 [39-48]	P62281	NIGLGFKTPK	1xADP-Ribosyl [K/T]		0.304336	1615.69			3	539.235	0.170287	0.622056	No changed	27876.7	49462.9	50828	8033.07	19253.9	44623.5	193726	132285	63186.4	76308.7	88114.3	61992.2	150858	166167	291227	50019.9	129190	106634
Rpl4 [328-337]	Q9D8E6	LNPYAKTMRR	1xADP-Ribosyl [K]		0.000314562	2293.1			4	574.03	0.170306	0.622056	No changed	30645.4	24811.6	55657.8	52036.2	66847.1	109910	157811	80428.3	35950.7	87388.6	83640.7	65020.9	126306	210291	243087	78751.2	216830	50601.2
Arg1 [309-323]	Q61176	EGNHKPGTDYLKPPK	1xADP-Ribosyl [Y/D/K/T/H/E]		0.00341662	2221.93	4	556.239	4	556.239	0.171594	0.622056	No changed	469873	354142	539898	139882	102156	277437	796672	788700	321476	303560	594103	330152	739831	1.31968e+06	1.20945e+06	240480	636514	348307
Cycs [81-88]	P62897	MIFAGIKK	1xADP-Ribosyl [K]	1xOxidation [M1]	0.00717743	1464.6	2	732.803	3	488.872	0.171626	0.622056	No changed	171474	144188	219248	121262	60656.3	131082	485944	297536	270618	81941.3	210236	82297.1	288558	437079	840055	115510	429221	188026
Mdh2 [329-338]	P08249	KGEDFVKNMK	1xADP-Ribosyl [K]	1xOxidation [M9]	0.131868	1752.67	3	584.895	3	584.895	0.171965	0.622056	No changed	75305.2	49197	113563	41532.9	38135.6	54994.4	216441	167252	96919.5	60669.5	112845	83227.9	173174	211359	480995	64493.5	229785	83236
Aldob [140-147]	Q91Y97	KDGVDFGK	1xADP-Ribosyl [K/D]		0.20251	1406.5	2	703.755	2	703.755	0.171969	0.622056	No changed	218595	142803	169684	35874.9	6518.64	13480.2	173077	77856.9	25550.6	21650.5	32257.6	13045	115326	97074.2	208689	16547.4	54677.8	112611
Rps13 [43-55]	P62301	KGLTPSQIGVILR	1xADP-Ribosyl [K1]		0.0288239	1922.91			3	641.643	0.172029	0.622056	No changed	26849.6	43608.8	48754.3	16640.5		24130.4	116088	109557	32002.9	44384.9	22109.6	15326.4	95302.9	127487	141582	26799.5	47607.7	40305.6
Hmgb1 [128-146]	P63158	KLGEMWNNTAADDKQPYEK	1xADP-Ribosyl [T/E/K/D]	1xOxidation [M5]	0.131868	2795.11	3	932.373			0.172343	0.622056	No changed	35820.7	36666.9	51729.5	17901.9	11848.5	26370.4	75711.4	59488.8	31874.8	30256	44889.8	18667.1	67948.4	74294.1	98820.2	31042	55967.4	22527.9
Ppia [20-31]	P17742	VSFELFADKVPK	1xADP-Ribosyl [K/D]		0.000334122	1920.82	3	640.944	3	640.945	0.172344	0.622056	No changed	176562	287447	363503	336647	31453.5	201917	669768	458373	308507	382570	307909	119291	625420	711478	541276	276591	348819	353117
Rpl10a [55-62]	P53026	LKSTPRPK	1xADP-Ribosyl [K2]		0.425737	1467.64	3	489.885	3	489.885	0.17344	0.622056	No changed	83031	69680.3	91553.4	73434.2	53909.7	80633	284159	134798	88339	58122.3	123902	178093	208543	308398	510330	60015.7	242751	107992
Hspd1 [517-526]	P63038	GIIDPTKVVR	1xADP-Ribosyl [K/D/T/R]		0.00398514	1638.73	3	546.915	3	546.915	0.174068	0.622056	No changed	154967	93289.6	174259	78775.9	15655.4	289060	414245	366232	129234	262560	382326	257163	503212	766815	730498	111556	405464	195691
Rps3a [19-28]	P97351	KKVVDPFSKK	1xADP-Ribosyl [K/S]		0.181678	1716.78	3	572.93	3	572.93	0.175316	0.622056	No changed	12769.7	11971.6	34180.7	7824.52	8293.49	7712.62	78780.9	36724.2	17662.4	9972.94	35434.3		43121.4	66345.3	128962	11248.9	51127.4	26746.9
Rpl6 [219-228]	P47911	HLTDAYFKKK	1xADP-Ribosyl [K/Y]		0.0456919	1791.75	3	597.922	3	597.922	0.175436	0.622056	No changed	12928.8	21015.3	17003.3	12807.2	15171.6	18422.8	96650.2	68407.4	35432	43267.8	64123.6	45432.6	60471.3	102924	261390	44087.8	116937	59487.4
Cps1 [1374-1387]	Q8C196	FLGVAEQLHNEGFK	1xADP-Ribosyl [E6]		0.012404	2129.87	3	710.629	3	710.629	0.176122	0.622056	No changed	42589.5	117230	243609	533019	141341	474844	198861	141470	443031	287458	517516	194170	83315.5	170425	269251	308022	203097	96844.2
Gsta3 [188-196]	P30115	VSNLPTVKK	1xADP-Ribosyl [K/T]		0.0122398	1526.67	2	763.838	3	509.56	0.176604	0.622056	No changed	812448	615906	1.10051e+06	625969	300482	496088	2.20462e+06	1.37078e+06	978614	692093	1.18577e+06	822789	1.43641e+06	2.15323e+06	3.79976e+06	604256	2.17355e+06	1.02887e+06
Aldh2 [358-371]	P47738	TEQGPQVDETQFKK	1xADP-Ribosyl [K/D/T/E]		0.285969	2175.86	3	725.959	3	725.959	0.177981	0.622056	No changed	64098.5	47014.8	39171.5			13011	52930.5	71928.9	12350.1	32120.2		9177.9	62106.9	59984.4	81816.5	11657.3	19195.7	39544.4
Rpl14 [202-215]	Q9CR57	TPAQKAPAPKAAGK	1xADP-Ribosyl [K]		0.0196281	1876.84	3	626.284	3	626.283	0.17933	0.622056	No changed					3394.61	1819.46	60541.3	34477.1	14347.5	19634.6	20533.9	16118.9	34741.1	57460	116518	20444.5	34448.3	23839.2
Ces1d [401-412]	Q8VCT4	YLGGTDDLTKKK	1xADP-Ribosyl [K10]		0.00409324	1879.79			3	627.267	0.179378	0.622056	No changed	53514.2	46520.2	70886				76661.4	77523.4	24593.5	29092.2	37168.8		73918.5	76021.3	144139		43179.3	60347.3
Acaa2 [241-278]	Q8BWT1	KDGTVTAGNASGVSDGAGAVIIASEDAVKKHNFTPLAR	1xADP-Ribosyl [D/K/H/T/S/R/E]		0.000129844	4265.99	5	854.003	5	854.003	0.179438	0.622056	No changed								8900.99				6547.3		20901.9		15351.7	41276
Rpl14 [102-111]	Q9CR57	AKMTDFDRFK	1xADP-Ribosyl [K/T/D]	1xOxidation [M3]	0.107146	1815.68	3	605.899	3	605.898	0.17944	0.622056	No changed							69744.8	69107	39419.8	27693.8	35674.6	23567.2	63960.5	85472.5	129507	19061	57284.6	22277.9
Sord [57-78]	Q64442	IGDFVVKKPMVLGHEAAGTVTK	1xADP-Ribosyl [D/K/H/E]	1xOxidation [M10]	3.38543e-06	2854.32	4	714.337	4	714.337	0.17966	0.622056	No changed	134601	215470	418319	375928	124819	272876	870674	382698	492853	402758	719673	412240	863630	1.03778e+06	1.10462e+06	306248	1.10519e+06	312933
Eef2 [429-449]	P58252	IMGPNYTPGKKEDLYLKPIQR	1xADP-Ribosyl [K/E/D/T/Y]	1xOxidation [M2]	0.000670871	3018.38	4	755.351	4	755.351	0.180181	0.622056	No changed	16890	77932.3	47765.9	69600.4	16054.3	95951.1	396147	210716	113307	176897	116233	103499	289685	394766	343072	132883	312834	108252
Ass1 [399-404]	P16460	LKEYHR	1xADP-Ribosyl [K2]		0.0273391	1386.52	3	462.846	3	462.846	0.180718	0.622056	No changed	623304	643597	966773	524879	208036	481522	1.89068e+06	1.24128e+06	632332	420216	586345	348841	1.37714e+06	1.26276e+06	3.14074e+06	485651	1.25459e+06	699927
Rpl26 [133-145]	P61255	GKYKEETIEKMQE	1xADP-Ribosyl [E/K/T/Y]	1xOxidation [M11]	0.0093121	2169.84	3	723.953	3	723.953	0.181038	0.622056	No changed	30964.2	26414.3	67158.1	65381.1	52914.7	70327	113999	103659	77484.6	60667.8	103184	37674.6	116278	153627	220962	63374.1	184485	19927
Ces1f [94-107]	Q91WU0	GQAVNDLITNRKEK	1xADP-Ribosyl [K/E/R]		0.0465984	2126.93	3	709.647	3	709.647	0.181316	0.622056	No changed	23833.9	32730.9	41326.6	24219.2	6895.69		75059.2	49029.2	37457.8	23791.3	54135.3	17191.9	65854.8	78378.8	112113	24520.8	56268.9	24456.7
Lrrc59 [97-111]	Q922Q8	LVTLPVSFAQLKNLK	1xADP-Ribosyl [K/S]		0.500391	2212.08	3	738.033	3	738.033	0.181481	0.622056	No changed		6482.32				11705.4	9240.05	15591	5979.18	17362.5	16257.5	6915.71	22992.9	13260.1	38356.8	3168.88	13977.8	30359.8
Atp5c1 [26-34]	Q8C2Q8	MVAAAKYAR	1xADP-Ribosyl [K6]	1xOxidation [M1]	0.677006	1537.59			3	513.203	0.181692	0.622056	No changed	276172	167246	169998	87247.5	23620.4	136503	289255	323829	77707.6	250056	100548	117982	302637	303731	571991	125700	187130	240270
Cyp3a11 [481-497]	Q64459	QGLLQPEKPIVLKVVPR	1xADP-Ribosyl [E/K/R]		0.1658	2455.25	3	819.089	3	819.089	0.181783	0.622056	No changed	119299	110439	163294	60373.5	32893	74173.3	258173	189280	81951.9	53741.4	226307	122322	247050	256468	375051	83804.6	390272	110301
Eef1a1 [38-44]	P10126	TIEKFEK	1xADP-Ribosyl [K/E/T]		0.0206986	1435.55	3	479.19	3	479.19	0.181794	0.622056	No changed	365465	305724	468179	58437.8	42920.7	101720	796917	580090	226548	104651	322936	38133.9	585040	786216	953547	147664	314546	218114
Hpd [298-307]	P49429	LLRENLKSAK	1xADP-Ribosyl [K/S/E/R]		0.00727396	1712.78	3	571.597	3	571.597	0.182034	0.622056	No changed	250094	186491	309548	84247.9	70727.5	104226	714897	433502	338903	64321.9	463926	122574	402911	825521	1.302e+06	253985	379807	300009
Rps4x [199-221]	P62702	ERHPGSFDVVHVKDANGNSFATR	1xADP-Ribosyl [K/H/D]		0.0110754	3081.3	5	617.066	4	771.081	0.182528	0.622056	No changed		36007.4	44483.5	28629.2	18414.3	50156.5	124382	97999.5	67364.2	25854.6	70170.8	35131.6	106626	154143	181356	40613.3	101641	12433.8
Gm10358 [193-217]	A0A1D5RLD8	LWRDGRGAAQNIIPASTGAAKAVGK	1xADP-Ribosyl [H/D/Y/E/K]	2xOxidation [M13;M16]	0.0980316	3662.61	4	916.406	4	916.406	0.182639	0.622056	No changed		12475					19047	63082.2	27003.5	82296.8	42048.3		105291	132823	103602	29926.7	65698.2	27100.1
Cps1 [148-167]	Q8C196	SLGQWLQEEKVPAIYGVDTR	1xADP-Ribosyl [K/E/Y]		3.37471e-05	2830.25	3	944.088	3	944.09	0.182677	0.622056	No changed	23761.1	84351	50984.8	161928	81002.8	154364	217035	56940.3	84963.8	350309	175900	77525.2	64129.2	485136	133927	619589	519286	86974.9
Dbi [54-63]	P31786	AKWDSWNKLK	1xADP-Ribosyl [K/D]		0.00644977	1816.75	3	606.254	3	606.254	0.182986	0.622056	No changed	70469.6	61706.2	175458	136847	47965.4	191673	336652	193997	225537	475895	199242	66401.9	246094	383575	454537	855633	350940	209121
Rrbp1 [662-689]	A2AVJ7	SEMAPAQGQKASMVQSQEAPKQDAPAKK	1xADP-Ribosyl [S/E]	2xOxidation [M3;M13]	0.430167	3514.5	4	879.381			0.183047	0.622056	No changed			6514.66		7770.49	14020.7	23852.2	32406.1	11407.6	14597.7	12495.7	14159.2	19903.2	28722.3	63443.6	14094.6	45523.4	11898.9
Dlst [267-273]	Q9D2G2	HKDAFLK	1xADP-Ribosyl [K/H/D]		0.0299893	1399.54	3	467.186	3	467.186	0.183285	0.622056	No changed	90511.7	75360.1	137755	124818	56017	138042	270999	203515	173758	144245	162615	44154.9	288433	295229	361783	113139	237667	41933.6
Rpl18a [150-157]	P62717	IKFPLPHR	1xADP-Ribosyl [K2]		0.371076	1548.68	3	516.897	3	516.897	0.183379	0.622056	No changed	16149.8	13823.9	38069.3			14333.6	59925.3	41257.2	5879.54	31212.9	29281.6	14944.6	40713.8	45670.2	91795.6	19145.1	32730.1	61107.1
Gstp1 [76-85]	P19157	SLGLYGKNQR	1xADP-Ribosyl [Y/S/K/R]		0.000473454	1676.68	3	559.566	3	559.565	0.183383	0.622056	No changed	2.37882e+06	2.01264e+06	3.36854e+06	810235	439361	1.61755e+06	7.61921e+06	6.27403e+06	1.12821e+06	1.8045e+06	1.68485e+06	803200	4.66022e+06	5.56053e+06	1.28357e+07	1.62251e+06	4.57401e+06	3.93393e+06
Vdac1 [29-41]	Q60932	DVFTKGYGFGLIK	1xADP-Ribosyl [K/Y/T]		0.000156653	1985.84	3	662.62	3	662.62	0.183539	0.622056	No changed	14799.3					13229.8	29565.7	66333.6	22918.5	78880.7	24899.7	20909.3	79532.1	177167	100822	8140.04	39514.9	44565.5
Etfb [175-186]	Q9DCW4	LKLPAVVTADLR	1xADP-Ribosyl [K2]		0.00510426	1836.87	3	612.96	3	612.96	0.183686	0.622056	No changed	15178	33094.3	51585.9	36701	3901.97	36972.5	90442.3	90514.8	28354.5	111520	65766.4	16391.6	136488	150009	110552	35517.8	93028.6	63632.8
Glud1 [77-92]	P26443	GASIVEDKLVEDLKTR	1xADP-Ribosyl [K/S/E/D/R/T]		5.46837e-05	2314.04	3	772.017	3	772.017	0.183809	0.622056	No changed	139667	175478	176068	17567.4		126689	228208	261898	22580.2	321002	50459		356224	292516	205988	126408	188661	287082
Atp5pd [112-121]	Q9DCX2	IQEYEKQLEK	1xADP-Ribosyl [K/E/Y]		0.0358342	1848.75	3	616.92	3	616.92	0.183995	0.622056	No changed	43690	40115.9	65309	19610.3	13209.4	34310.1	113689	109084	57699.7	39883	56879.3	27301.8	100013	115254	218966	35538.2	82754.8	42785.8
Adh1 [327-339]	P00329	DSVPKLVADFMAK	1xADP-Ribosyl [D/K/S]	1xOxidation [M11]	0.00377742	1977.81	3	659.941	3	659.941	0.18435	0.622056	No changed			22149.7	7785.05	5066.11	10296.9	107943	123813	91465.5	32386.7	100957	22694	117454	289628	140185	23767.4	142337	58654.6
Hspd1 [222-236]	P63038	GYISPYFINTSKGQK	1xADP-Ribosyl [E/K/S]		0.379131	2471.11	4	618.533	4	618.533	0.185487	0.622056	No changed		14087	41834.4	32046.4	4151.51	21018.5	88620.5	35088.8	109621	9376.15	86481	39380	34444.3	95163.3	131557	27940.7	61975.5
Fabp1 [21-36]	P12710	AIGLPEDLIQKGKDIK	1xADP-Ribosyl [K/D/E]		2.4136e-05	2279.07	3	760.363	4	570.523	0.185514	0.622056	No changed	771449	1.2085e+06	1.86859e+06	1.29381e+06	475033	1.52797e+06	4.08996e+06	3.06924e+06	1.9089e+06	2.99918e+06	3.03058e+06	1.42381e+06	4.75795e+06	6.1397e+06	3.66382e+06	2.04269e+06	4.42225e+06	1.61903e+06
Rps7 [146-152]	P62082	VKLDGSR	1xADP-Ribosyl [K2]		0.448206	1315.51	3	439.174			0.185556	0.622056	No changed	120926	118502	209570	77922	43316.2	87855.6	307685	259002	121483	67069	178074	97446.9	246679	320915	458635	92950.6	270382	91006.7
Aldh7a1 [384-400]	Q9DBF1	AVEEAKKQGGTVVYGGK	1xADP-Ribosyl [K/E/Y/T]		0.00032311	2261.98	3	754.667	3	754.667	0.186043	0.622056	No changed	17164.2	45077.8	93044.3	67840.1	48255.4	81174.4	126875	113033	144676	41330.3	72977.1	41721	141556	151466	196659	109341	243840
Rpl15 [145-157]	Q9CZM2	NPDTQWITKPVHK	1xADP-Ribosyl [T/K/H]		0.0208364	2104.89	3	702.301	3	702.301	0.186109	0.622056	No changed	105282	61039.4	83246.3	19711.1	6917.29	27732.2	117193	162101	68063.7	213133	29983		184847	186943	294449	55677.2	116906	112371
Calr [56-73]	P14211	FYGDLEKDKGLQTSQDAR	1xADP-Ribosyl [K/D/E/Y]		0.00210975	2612.07	3	871.362	3	871.362	0.187291	0.622056	No changed	122858	166598	273024	109853	75743.6	183437	488601	254905	139196	86715.7	182816	94986.5	296571	352312	548483	157797	385578	130344
Ahcy [402-408]	P50247	LNVKLTK	1xADP-Ribosyl [K4]		0.391455	1356.6	3	452.87	2	678.802	0.187468	0.622056	No changed	293092	285037	468245	162799	30351.8	66648.8	1.05832e+06	721287	359135	184250	468729	128546	675087	928362	1.81358e+06	211683	707738	387835
Hspa5 [115-123]	P20029	FLPFKVVEK	1xADP-Ribosyl [K5]		0.0370332	1647.72	3	549.912	3	549.912	0.187473	0.622056	No changed	161594	100341	172789	266567	176169	485189	317425	356958	225309	127311	168490	35863.2	370365	259798	672840	131726	262115	119936
Idh1 [223-233]	O88844	FKDIFQEIYDK	1xADP-Ribosyl [K2]		0.00906683	1986.79	3	662.935	3	662.935	0.187956	0.622056	No changed		13708.6	19073.9	22468.7	5731.57	22359.4	5761.54	8252.92	15912.2	15706.8	21571.6	9002.49	4013.9	12987.9	11370.7	6989.21	11046.6	3662.88
Hmgcs2 [438-448]	P54869	LVSSVSDLPKR	1xADP-Ribosyl [K/R/D/S]		0.569325	1741.76	3	581.257	3	581.257	0.188043	0.622056	No changed	129841	67429	94596.5	55398.6	23258.7	42360.4	130744	108088	53777.9	99629.8	35092.4	20363.8	93431.6	102652	175697	52256.1	78330.5	201802
Acads [331-349]	Q07417	AAMLKDNKKPFTKESAMAK	1xADP-Ribosyl [K/D/T]	2xOxidation [M3;M17]	0.00187013	2682.17	4	671.298	4	671.299	0.188092	0.622056	No changed	20430.5	23292.8	38156.1	50139.2	87723	68965.9	81028.8	56401	79655	44967.4	81676.9	67434.2	71981.4	117634	215223	53538.6	189459	33844.8
P4hb [257-273]	P09103	THILLFLPKSVSDYDGK	1xADP-Ribosyl [K/S]		0.00385402	2474.1	3	825.373	3	825.373	0.18937	0.622056	No changed	7531.41	7011.07		4260.93	8803.66	4551.19	15455.7	75052			64111.4		50132.5	83073.4	67840.9	19490.5	44102.1	29856.9
Rpl29 [146-160]	P47915	GAQAPKGAQAPVKAP	1xADP-Ribosyl [K6]		0.00538473	1931.84	3	644.619	3	644.619	0.189544	0.622056	No changed	27351.1	23549.4	36982.1	34375.1	26942.8	31008.3	116429	56773.7	41561	45560.6	62047.8	34590.5	69547.3	91015.9	186730	30960.5	126271	61612.2
Sucla2 [121-139]	Q9Z2I9	IVFSPEEAKAVSSQMIGQK	1xADP-Ribosyl [K9]	1xOxidation [M15]	0.0403378	2606.12	3	869.379	3	869.379	0.189598	0.622056	No changed	9493.46	8843.3	17732.9	12288.4	6996.97	14841.3	26415.7	22715.2	20359.4	18067.5	33735.3	14308.6	27777	40909.8	44233.2	15337	55955.7	15373.1
Rpl3 [144-154]	P27659	KQLEKDFNSMK	1xADP-Ribosyl [D/K/E]	1xOxidation [M10]	0.129418	1924.75	3	642.257	3	642.257	0.189774	0.622056	No changed	21923.8	15374.4	20476.3	16340.3	4769.66	13472.2	51292.3	41326.8	20533.6	11006.1	26222.8	14056.5	49320.9	43939.8	75340.9	14352.9	28156.9	16475.7
P4hb [60-71]	P09103	ALAPEYAKAAAK	1xADP-Ribosyl [E/K/Y]		0.000989571	1744.73	3	582.25	3	582.25	0.190974	0.622056	No changed	172527	120841	254694	62691	96754.8	153278	490641	418104	217005	132208	298863	84851.6	349070	461538	781218	150880	485945	201238
Glud1 [478-496]	P26443	FGKHGGTIPVVPTAEFQDR	1xADP-Ribosyl [K/T/H]		0.00281375	2597.12	3	866.379	3	866.379	0.191035	0.622056	No changed	38152.3	76904.8	107539	20607.3		34705.8	131810	125810	40323.5	29235.6	47205.1	17594.9	109116	153361	152531	25740.3	52593.3	44592.3
Hsp90ab1 [429-438]	P11499	FYEAFSKNLK	1xADP-Ribosyl [K/S]		0.657082	1787.71	3	596.574	3	596.574	0.191281	0.622056	No changed	13214.4	13186.6	9078.53			13362.4	39719.1	46222.8	20073.5		25739.4	28601.5	36610.9	67962.7	110670		36284.7	26297.8
Gstt1 [198-208]	Q64471	VEAAVGKDLFR	1xADP-Ribosyl [K7]		0.0247556	1745.73	3	582.581	3	582.581	0.191311	0.622056	No changed							72467.8			49514.5			73986	69325.8	105133			34438
Comt [253-265]	O88587	AVYQGPGSSPVKS	1xADP-Ribosyl [S/K]		0.457415	1817.71	2	909.361			0.193055	0.622056	No changed	39520.2	33735.3	57813.9	21425.8	19802.4	23666.3	78761.8	58902	25093.9	27726	48396.2	26811.9	61594.3	68447.3	181882	31408.9	76709.7	32711.8
Acadm [176-189]	P45952	AEKKGDEYVINGQK	1xADP-Ribosyl [D/K/E]		0.0159741	2119.87	3	707.296	3	707.296	0.193512	0.622056	No changed	28263.5	26611.3	29330.6	23866.6	21734.1	22646.5	76516.8	54431.9	57223	31230.9	51022.9	30443.5	75159.8	85977.7	180483	30766.3	75080.5	20405.2
Ass1 [405-412]	P16460	LQSKVTAK	1xADP-Ribosyl [K/T/S]		0.0129961	1415.6	3	472.537	3	472.537	0.193583	0.622056	No changed	561313	527783	878676	395969	81852.2	398348	1.70316e+06	1.55061e+06	548849	315913	752980	488001	1.16164e+06	1.7221e+06	2.92292e+06	417564	1.26952e+06	677360
Rpl7 [10-20]	P14148	KVATVPGTLKK	1xADP-Ribosyl [T/K]		0.00694166	1682.79	3	561.602	3	561.602	0.19365	0.622056	No changed	53457.2	37992.4	73552.9	25027.3	85761.2	92271.9	340775	195455	144374	133346	226284	137615	268674	300233	631909	103808	411590	139843
Acaa2 [333-360]	Q8BWT1	ALDLDPSKTNVSGGAIALGHPLGGSGSR	1xADP-Ribosyl [K/S/T/D]		2.06066e-08	3188.44	4	797.866	4	797.866	0.194483	0.622056	No changed	62534.2	99144.4	168561	90896	87843.7	143124	463171	434871	313981	406236	558684	434798	631625	939648	922451	250934	1.21653e+06	157282
Inmt [5-19]	P40936	VYIGGEDYEKEFTPK	1xADP-Ribosyl [E/D/K/Y]		0.182784	2315.91	3	772.644	3	772.645	0.194588	0.622056	No changed	73714	95043.5	135549	6924.55			145864	108330	82300.4	30478.1	60641.5		76012.1	186251	142328	41074	68598.8	83608.6
Pgk1 [142-151]	P09411	AEPAKIDAFR	1xADP-Ribosyl [K/E/D/R]		0.0133469	1658.66	3	553.558	3	553.559	0.195305	0.622056	No changed	408476	333368	479254	31414.5	33968.8	189006	1.1775e+06	887593	361998	411543	255456	147103	727033	976235	2.45848e+06	228223	649725	671409
Vdac1 [250-269]	Q60932	VNNSSLIGLGYTQTLKPGIK	1xADP-Ribosyl [T/K/Y]		0.0840903	2644.24	3	882.086			0.195638	0.622056	No changed		12069.8	30976.5	15084.5	10675.5	25244.3	25061.3	38154.4	32496.7	27752.2	56863.9	31488	41323.8	73132.9	91055.2	19721.3	64519	26018.2
Rpl7a [26-37]	P12970	KVVNPLFEKRPK	1xADP-Ribosyl [E/K/R]		0.00270296	1995.95	3	665.987	3	665.987	0.195885	0.622056	No changed	175416	154623	325515	212513	318355	348024	696133	388631	374064	400032	452763	342810	544217	770570	1.3781e+06	243383	884552	271887
Rpl3 [144-155]	P27659	KQLEKDFNSMKK	1xADP-Ribosyl [K/D/E]	1xOxidation [M10]	0.436872	2052.85	3	684.955	3	684.955	0.196903	0.622056	No changed	13100.5	12826.7	25565	15798	17347.5	16333.1	53263.6	26179.3	16424.9	12498.6	35156.2	21046.8	29418.5	73123.5	126097	15864.3	46005.2	14497.3
Pdia6 [73-90]	Q3TML0	AATALKDVVKVGAVNADK	1xADP-Ribosyl [D/K]		0.000282571	2311.07	3	771.029	3	771.03	0.197422	0.622056	No changed	239014	119071	315179	45138.5	56248.4	150028	676938	274750	110009	66403.6	184441	65238	366325	572782	637830	105770	360018	154255
Rpl4 [365-383]	Q9D8E6	SEKVVPEKGTADKKPAVGK	1xADP-Ribosyl [K/T/R]	1xOxidation [M8]	0.57463	1806.74	3	602.918	3	602.918	0.197973	0.622056	No changed			10176.9	5737.36		6771.43	46619.4	21839.6	19490.7	6834.14	9571.89	32272.2	18193.6	91858.3	245003	9347.23	107933
Cps1 [1071-1089]	Q8C196	NGVKIMGTSPLQIDRAEDR	1xADP-Ribosyl [K4]	1xOxidation [M6]	0.15592	2657.14	3	886.386			0.198516	0.622056	No changed	39524.3	48254.8	85982.1	9975.43	4345.95	22335.2	153638	125564	27391.5	36079.2	31196.7	17385.7	123868	173440	163983	22745.1	59932.8	27106.6
Pgk1 [124-133]	P09411	FHVEEEGKGK	1xADP-Ribosyl [E/K]		0.387315	1700.64	3	567.55	3	567.55	0.19855	0.622056	No changed	40806.3	24495.1	58157	11515.6	9660.08	19687.6	74246.8	72429.4	21939.1	19802	27947.7	22345.1	66658.8	69381.9	107616	18495.4	25170.4	46584.3
Hspa5 [549-559]	P20029	FAEEDKKLKER	1xADP-Ribosyl [R/K/E]		0.416974	1669.75			3	557.253	0.198682	0.622056	No changed		5289.15	36638.4	24154.5	107164	23979.7			28263	4191.1		4224.93		132369	48237.5	7026.94
Cps1 [933-942]	Q8C196	LKKNIHPWVK	1xADP-Ribosyl [K/H]		0.0193692	1803.83	3	601.95	3	601.95	0.198758	0.622056	No changed	462173	420544	690318	364484	197451	610174	1.81379e+06	1.31728e+06	881534	901581	865395	798250	1.32641e+06	1.65109e+06	3.73826e+06	631256	1.42706e+06	1.21614e+06
Aldob [305-322]	Q91Y97	ALQASALAAWGGKAANKK	1xADP-Ribosyl [K]		0.010361	2297.05	3	766.354	3	766.355	0.198966	0.622056	No changed	37335.8	36472.5	94444.8	35133.3	23178.2	22301.4	125344	101424	70077.2		65448	58549.9	63792.7	118794	344293	48060.6	219398	45116.7
Glo1 [149-159]	Q9CPU0	FVKKPDDGKMK	1xADP-Ribosyl [D/K]	1xOxidation [M10]	0.00414838	1849.76	3	617.258	3	617.258	0.199083	0.622056	No changed	164134	196407	548944	277552	49330.2	168715	492280	230490	247400	122140	307763	144736	170465	542725	1.0522e+06	212735	511859	218860
Ugt2b5 [354-368]	Q8K169	VYKWLPQNDLLGHPK	1xADP-Ribosyl [Y/K]		0.0233228	2349.05	3	783.687	3	783.689	0.199868	0.622056	No changed	18481.7	31749.1	52822.2	29878.2			92889.4	64454.4	26659.3	28393	33534.9		53133.3	86212.1	97664.3	19381.4	83589.4	32426.1
Ehhadh [317-335]	Q9DBM2	VGIPVVAVESDPKQLDTAK	1xADP-Ribosyl [T/S/D/K/E]		0.00125953	2507.15	3	836.388	3	836.387	0.200174	0.622056	No changed	6654.31	14911.1	26673.8	11093.8	14678.3	10926.4	70330.3	36388.5	34646	21000.1	54811.7	28936.2	59814.7	109172	86103.7	23206.1	56769	19967.9
Hspa9 [174-187]	P38647	MKETAENYLGHTAK	1xADP-Ribosyl [K/E]	1xOxidation [M1]	0.000640124	2149.83	3	717.282	3	717.282	0.200184	0.622056	No changed	188028	177146	284857	252570	187177	204245	247690	338257	243298	192270	332620	238628	385848	597934	1.21671e+06	164035	407510	85011
Gsta3 [65-78]	P30115	LVQTKAILNYIASK	1xADP-Ribosyl [T/K]		0.000712582	2102.99	3	701.669	3	701.669	0.200343	0.622056	No changed	46687.2	80916	148723			9396.43	169967	215906	24448.1	18267.6	83843.8		113269	249870	344812	12250.1	44237.1	155431
Pgk1 [185-192]	P09411	AGGFLMKK	1xADP-Ribosyl [K]	1xOxidation [M6]	0.0339945	1408.54	3	470.184	3	470.184	0.200354	0.622056	No changed	147659	152461	230397	102610	33840.7	111446	487206	424844	188476	107878	240255	127124	382956	456023	936844	117044	379933	174501
Aldh1a7 [330-363]	O35945	YILGNPLNSGINQGPQIDKEQHNKILGLIESGKK	1xADP-Ribosyl [K/E/H/D/S]		0.00969243	4257.07	5	852.22	5	852.22	0.201163	0.622056	No changed	13381.5	140983	202505	414758	176771	574061	213994	495471	770199	730242	561100	172519	249431	421341	160257	556001	250789	277863
Hspa8 [346-361]	P63017	IQKLLQDFFNGKELNK	1xADP-Ribosyl [K/D]		0.00183292	2476.13	3	826.049	3	826.049	0.20135	0.622056	No changed	10350			22124	13604.7	59973.8	114125	81437.9	14248	43649.8	122028	32928	89451.7	148797	112469	76696.1	166747	41229.1
Rpl7a [126-137]	P12970	GDVPTKRPPVLR	1xADP-Ribosyl [K6]		0.0552236	1875.85	3	625.955	3	625.955	0.202445	0.622056	No changed	191998	127384	227777	27348.2	51303.9	64937.2	615284	329161	112797	79753	188982	93803.1	303717	497912	952620	85602.4	302841	277461
Cps1 [804-814]	Q8C196	TFEESFQKALR	1xADP-Ribosyl [K8]		0.0177668	1896.76	3	632.924	3	632.924	0.20267	0.622056	No changed	56128.4	102374	198547	33999.8	7520.57	10448.1	302898	241735	184950	32416	47463.6	12651.6	64541.8	112612	145202	14265.2	104747	76300.1
Csad [448-461]	Q9DBE0	KGTMMIGYQPHGTR	1xADP-Ribosyl [K/T]	2xOxidation [M4;M5]	0.00793369	2149.82	3	717.279	3	717.279	0.203621	0.622056	No changed	77156.1	79310.5	113377	53955.6	13025.1	38379.9	202480	97982.1	96480.5	31973	136603	50696.7	94882.1	237670	511380	80223.5	127102	101639
Rpl5 [284-289]	P47962	KASFLR	1xADP-Ribosyl [K1]		0.612467	1262.5	2	631.752	2	631.752	0.203763	0.622056	No changed	27385.2	26566.7	55132.7	30190.8	17822.5	24602	87032.7	56407.7	34241.3	24599.9	32229.9	25349.7	50059.6	68162.9	189355	23371.4	90480.1	36981.8
Gstp1 [192-210]	P19157	AFLSSPEHVNRPINGNGKQ	1xADP-Ribosyl [K/H/R/S/E]		3.92343e-06	2606.12	3	869.378	4	652.285	0.204319	0.622056	No changed	2.43192e+06	3.03461e+06	5.55537e+06	2.55296e+06	3.31662e+06	3.5211e+06	1.01977e+07	8.18826e+06	4.75465e+06	3.33e+06	6.60304e+06	4.38261e+06	7.99106e+06	8.88034e+06	1.55447e+07	4.57212e+06	1.17759e+07	3.96892e+06
Suclg1 [48-57]	Q9WUM5	KHIYIDKNTK	1xADP-Ribosyl [K/H/Y/D]		0.000454791	1800.77	4	450.948	3	600.929	0.204422	0.622056	No changed	783458	643352	1.13539e+06	864243	541918	856022	2.26061e+06	1.59835e+06	1.36938e+06	1.01655e+06	1.72496e+06	1.23413e+06	1.86924e+06	2.99281e+06	6.64965e+06	1.00538e+06	2.29072e+06	969988
Prdx1 [129-140]	P35700	GLFIIDDKGILR	1xADP-Ribosyl [D/K]		0.213693	1900.86	2	950.934			0.205278	0.622056	No changed		31707.7	47183.9	42150.1		52507.1	16188.4	58120.1	25290.6	39512.2	32506.2	23747.8	53446.1	47168.1	90148.1	28694.4	50297.7	17638.1
Akr1c6 [271-276]	P70694	SFSEKR	1xADP-Ribosyl [K/E/R/S]		0.271625	1294.45	2	647.729	2	647.729	0.206061	0.622056	No changed	178373	147251	263664	87923.7	15998	28551.1	365096	298346	163623	55335.8	130891	73180.8	235168	423635	740652	48983.9	188889	122366
Mdh1 [200-205]	P14152	VKLQGK	1xADP-Ribosyl [K2]		0.459737	1213.5	3	405.172	2	607.255	0.206677	0.622056	No changed	72636.3	60939.7	91324	31747.1	8374.48	26153.2	441283	304221	93837.6	93453.9	124434	73386	238625	339384	651529	90670.6	227942	229267
Aldh1a1 [411-420]	P24549	FKSVDDVIKR	1xADP-Ribosyl [D/K/S]		0.0390339	1747.75	3	583.253	3	583.253	0.206848	0.622056	No changed	173239	134061	223521	147065	33912	127944	475685	316596	159412	245251	139673	62291.5	352213	518155	504589	116515	260206	154962
Rps19 [17-24]	Q9CZX8	ALAAFLKK	1xADP-Ribosyl [K7]		0.0309959	1402.62	2	701.812	3	468.211	0.206936	0.622056	No changed	145895	69785.9	113155	131070	81342.8	110142	509221	268949	211831	123117	287176	143449	307319	432956	762914	172863	458601	173054
Echs1 [41-56]	Q8BH95	KGKNSSVGLIQLNRPK	1xADP-Ribosyl [K/S]		0.0048061	2280.09	3	760.701	3	760.701	0.207091	0.622056	No changed	50016.3	102525	205011	22149.9	35058.2	28932	277742	235981	154040	40204.3	145648	99628	137871	274622	624289	89025.9	257341	187861
Suclg1 [82-94]	Q9WUM5	LVGGTTPGKGGQK	1xADP-Ribosyl [T/K]		0.00221102	1740.74	3	580.917	3	580.916	0.207331	0.622056	No changed	210092	155509	300002	154396	66685.3	167459	551069	453531	259428	200197	344036	202184	406729	600664	1.23949e+06	174973	533081	232801
Gstp1 [184-191]	P19157	LSARPKIK	1xADP-Ribosyl [K/R/S]		0.640193	1453.66	3	485.225	2	727.334	0.20747	0.622056	No changed	4.24986e+06	3.85212e+06	5.42991e+06	2.04586e+06	1.76486e+06	3.75439e+06	1.37559e+07	8.56307e+06	2.8648e+06	3.52215e+06	3.97329e+06	3.01771e+06	1.0271e+07	8.12789e+06	1.75853e+07	3.21999e+06	8.00728e+06	5.80762e+06
Rida [98-107]	P52760	TYFQGSLPAR	1xADP-Ribosyl [T/Y]		0.0793662	1680.65	2	840.827			0.208468	0.622056	No changed	23415.3	38694.5	50991.9	45375.6	25632.9	38965.8	46287.5	36561.5	39625.7	33049	62049.1	25150.8	67502.5	52322.8	124028	47520	51900.6	17276.3
Atp5f1b [110-143]	P56480	TIAMDGTEGLVRGQKVLDSGAPIKIPVGPETLGR	1xADP-Ribosyl [D/K/S/T]	1xOxidation [M11]	0.0105703	3377.44	4	845.115	4	845.115	0.209066	0.622056	No changed	8181.59	25635.9	63135	36886.4	15635.3	41538.1	58039.5	110032	53466.5	34588.5	82054.5	45330.4	91775.6	132080	120117	45145.8	79621.9	34695.7
Aldh1a1 [329-363]	P24549	KYVLGNPLTPGINQGPQIDKEQHDKILDLIESGKK	1xADP-Ribosyl [K/D/E/H/S/T]		3.09077e-09	4427.17	5	886.24	5	886.24	0.209368	0.622056	No changed		291952	274854	892980	724860	1.44714e+06	1.06886e+06	271008	1.76762e+06	1.57096e+06	1.45037e+06	889236	422657	1.07975e+06	250529	1.47775e+06	1.02849e+06	299622
Rgn [192-198]	Q64374	IVYKMEK	1xADP-Ribosyl [Y/K/E]	1xOxidation [M5]	0.257883	1467.56	3	489.859	3	489.859	0.209448	0.622056	No changed	110176	69866.7	137377	70470.8	31396.9	48219	491290	292848	169768	88961.2	214284	139766	277657	574309	888542	100049	215808	192697
Cps1 [401-419]	Q8C196	GKGTTITSVLPKPALVASR	1xADP-Ribosyl [K/T]		0.131047	2437.19	3	813.068	3	813.068	0.210425	0.622056	No changed		4129.67				6621.23	49926.6		18463.5	58354.2	18759.3		70597.9		52423.7	26520.5	54274.3	69163.6
Glud1 [188-200]	P26443	INPKNYTDNELEK	1xADP-Ribosyl [K/Y/D/T]		0.00199968	2118.84	3	706.952	3	706.952	0.210935	0.622056	No changed	39781.7	37348.2	39306.7			10984.2	74697.9	84274	24550.8	24234.2	19504.5	9841.12	65651.4	87849.5	110994	8854.85	28149.6	32244
Rpl18 [87-105]	A0A1B0GQU8	AGGKILTFDQLALESPKGR	1xADP-Ribosyl [D/K/T]		0.000298138	2542.17	3	848.063	3	848.063	0.210949	0.622056	No changed		15169.7	21661.2	31929.5	12345.9	32690.7	39511.6	27500.6	41768.1	26495	65568.4	51845.9	40066.9	93868.1	175016	31992.4	193665
Cyp2c29 [233-241]	Q64458	IVKNFNYLK	1xADP-Ribosyl [K3]		0.0497483	1679.72	3	560.579	3	560.579	0.211087	0.622056	No changed	150074	144870	138178	174804	78386	167734	427558	192906	133821	71045.1	128992	100583	237158	325714	655805	134977	165839	149562
Txn [86-96]	P10639	VGEFSGANKEK	1xADP-Ribosyl [S/K/E]		2.36554e-05	1706.65	3	569.554	3	569.554	0.21114	0.622056	No changed	420922	330547	464974	150491	148798	242997	884477	694258	409043	229588	566431	321376	656222	1.0642e+06	1.36858e+06	255008	672404	307547
Suclg1 [95-110]	Q9WUM5	HLGLPVFNTVKEAKEK	1xADP-Ribosyl [K/T/E]		0.0271589	2351.08	4	588.527	4	588.526	0.211151	0.622056	No changed		19251.8	46875.9	29047.8	28126	57371.8	107384	83809	78133.7	50470.8	102355	69008.7	23152.8	27918.6	88245.4	46128.4	123744	15761.4
Acsl1 [527-544]	D3Z041	TAEALDKDGWLHTGDIGK	1xADP-Ribosyl [D/K]		0.00201312	2468.02	3	823.344			0.211989	0.622056	No changed	33117.2	33793.7	44118.7	15841.1		15867.9	58209.5	66000.4	14550.7	22556.9	23310.3		48110.1	71506.8	83417	13427.2	25460.2	24878
Dlst [347-357]	Q9D2G2	TINELGEKARK	1xADP-Ribosyl [K8]		0.700037	1799.77	3	600.595	3	600.595	0.212214	0.622056	No changed	29543.7	27531.2	41904.7	7038.1	20146	6929.93	73849.9	52303.1	18434.8	13537.5	30391	13699.7	57693.5	75115.5	98576.8	16587.7	31900.6	12485.2
Cyp3a11 [420-441]	Q64459	FSKENKGSIDPYVYLPFGNGPR	1xADP-Ribosyl [K/S/E]		0.220135	3026.31	3	1009.44			0.212986	0.622056	No changed							5114.02	4800.5	3007.01	2263.41	6757.97		5542.8	56247.7	12870.8	3279.65	5514.62	4296.15
Hsp90b1 [449-458]	P08113	ETLQQHKLLK	1xADP-Ribosyl [K7]		0.0244298	1778.79	3	593.601	3	593.601	0.213015	0.622056	No changed	184141	114943	183002	44474		71815	380169	329972	67152.8	112335	121304		342123	315539	455728	71788.1	169838	108857
Eno1 [200-221]	P17182	YGKDATNVGDEGGFAPNILENK	1xADP-Ribosyl [K/Y/D/T]		1.05818e-05	2850.17	3	950.727	3	950.727	0.213267	0.622056	No changed	230805	244155	338023	15700.1		25186.8	477219	360985	137554	107963	69361.3		353696	507277	346721	26758	146198	326053
Dhrs4 [196-207]	Q99LB2	NFAAELAPKNIR	1xADP-Ribosyl [K9]		0.527852	1884.8	3	628.94			0.215024	0.622056	No changed	19506.9		17077.6	3673.16		6366.58	41384.3	25152.2	9148.1	16348.6		9880	29414	51670	80537.6			24890
Mdh1 [108-118]	P14152	IFKSQGTALEK	1xADP-Ribosyl [K3]		0.000756886	1762.74	3	588.253	3	588.253	0.215273	0.622056	No changed	138745	88332.1	205661	39457.6	32129.4	15645.1	370508	297437	174728	82917.7	167323	117517	254104	360619	604023	69022.6	344495	137027
Acsf2 [340-347]	Q8VCW8	KALEAISR	1xADP-Ribosyl [K1]		0.168872	1428.59	2	714.8			0.215768	0.622056	No changed	133162	123596	234247	82644.8	22066.9	82783.1	241659	167352	95730.6	84205.7	112529	27127.5	166116	220523	299955	79679.1	157227	67368.3
Ppa1 [214-228]	Q9D819	DFAVDIIKSTHDYWK	1xADP-Ribosyl [D/K/H/T]		0.0931574	2378.97	3	793.663			0.215782	0.622056	No changed	13304	65314.1	33664.5	16608.2	10255.1	34375.3	17379.8	39564.3	66896.9	44569.6	44883	12518.9	7360.91	29245.7	31074.9		51041.2	13611.3
Aldh2 [372-385]	P47738	ILGYIKSGQQEGAK	1xADP-Ribosyl [K/Y/S]		4.13959e-06	2032.88	3	678.298	3	678.298	0.216072	0.622056	No changed	97891.3	134130	134166	56430.2	38557.6	86594.7	461680	325830	260726	126765	242985	88323.4	276464	524543	865747	114060	357718	151972
Gstt1 [23-37]	Q64471	KNNIPFQMHTVELRK	1xADP-Ribosyl [K1]	1xOxidation [M8]	0.353424	2412.06	4	603.77	4	603.77	0.216087	0.622056	No changed	22670.4	23845.9	30571.4		2889.08		65289							77627.4	114183		35977.3
Pecr [292-299]	Q99MZ7	RIKESFKK	1xADP-Ribosyl [K/R/E]		0.0241083	1576.69			3	526.236	0.216357	0.622056	No changed	25711.5	23078	100723	85162.3	70272.6	50707.2	228656	142712	126768	34210.7	137595	93378.7	126569	228860	517540	92998.6	238655	76951.8
Ugt2b34 [342-355]	Q8K154	FEGKKPETLGSNTR	1xADP-Ribosyl [K/E]		0.200096	2104.87	3	702.296	3	702.296	0.216445	0.622056	No changed	61638.4	49140.9	50357.4			18995.7	49667.6	79413.4	22435.6	25829.5	15101.8		57866.4	53697.9	115855		47184.3	33346.9
Etfb [206-221]	Q9DCW4	IEVVKAGDLGVDLTSK	1xADP-Ribosyl [K/E/D]		7.34444e-05	2184.98	3	728.999	3	728.999	0.217006	0.622056	No changed	117222	138719	255057	148785	108033	168914	459882	376045	380782	244337	407331	215089	443781	672066	664715	228927	514072	159982
Rgn [224-234]	Q64374	VIRLDPETGKR	1xADP-Ribosyl [K/E/R/D/T]		0.0031741	1824.8	3	608.94	3	608.939	0.217452	0.622056	No changed	326696	352943	592403	291036	138368	301275	1.25903e+06	856636	670975	376163	714443	357875	901603	1.49521e+06	2.33591e+06	311222	926813	331534
Aldh5a1 [358-379]	Q8BWF0	VGNGFEEGTTQGPLINEKAVEK	1xADP-Ribosyl [K/E/T]		0.000675383	2858.23	3	953.414	3	953.415	0.217811	0.622056	No changed	61221.6	83329.3	95179.6	25949.8		56184.4	110032	155755	56557.6	71621	47431.3	25473.9	172862	181774	135715	31909.3	52916.1	45993
Mgst1 [65-71]	Q91VS7	TDEKVER	1xADP-Ribosyl [K/E/T/D/R]		0.0487822	1417.5	3	473.172	3	473.172	0.217832	0.622056	No changed	361615	296344	328617	68275.8		97977.7	667326	519933	69171.9	128660	103907	27139.1	559073	683591	653665	49804.9	102266	229163
Sdhb [154-162]	Q9CQA3	SIEPYLKKK	1xADP-Ribosyl [K7]		0.490627	1646.72	3	549.579	3	549.579	0.21785	0.622056	No changed			7495.5	10727.9			74105.5	48176.7	32128.8		62194.3		56606.1	79047.7	148038	14835.6	41150.8	25126.7
Ppib [96-116]	P24369	VIKDFMIQGGDFTRGDGTGGK	1xADP-Ribosyl [K/D]	1xOxidation [M6]	0.0517367	2756.14	3	919.386	3	919.386	0.217884	0.622056	No changed	52048.7	76265.8	91729.1	16311.5	14051.4	50974.3	132660	170208	51963.6	66026	57043		151012	158606	161392	53533.5	95194.3	29032.5
Dld [316-342]	O08749	RPFTQNLGLEELGIELDPKGRIPVNNR	1xADP-Ribosyl [H/K/D]	1xOxidation [M11]	0.131047	2889.16	4	723.046	4	723.046	0.217929	0.622056	No changed	17399.3		13452.4				65057.8	57736.6	57694.7	43605.4	72084.6	33859	44683.4	61649.5	116421	37577.5	88918.7	54967.5
Pygl [18-34]	Q9ET01	GIVGVENVAELKKGFNR	1xADP-Ribosyl [K/R/E]		0.0198905	2371.08	3	791.034	3	791.033	0.217954	0.622056	No changed		25119.7	42789.1			29573	42936.4	59006.3	23721.9	45283.3			66449.8	84531.7	77288.6		43088.6
Sod1 [130-144]	P08228	GGNEESTKTGNAGSR	1xADP-Ribosyl [E/T/S/K]		0.373078	2005.73	3	669.248			0.21815	0.622056	No changed							79373.5	38288.8					2388.6	7167.72	9743.03			1525.73
Sec14l2 [110-122]	Q99J08	GLLFSASKQDLLR	1xADP-Ribosyl [K/S]		0.0322477	1988.89	3	663.635	3	663.635	0.218158	0.622056	No changed							38539	33694.3	22363.5	14835.6	19008	9695.05	27441.5	41354.7	50721.2	10479.7	29609.9	17579.5
Fbp1 [205-218]	Q9QXD6	KKGNIYSLNEGYAK	1xADP-Ribosyl [K/S/Y/E]		0.000245467	2125.9	3	709.305	3	709.305	0.218189	0.622056	No changed	161379	138983	254589	110081	50189.5	55415.6	382124	269311	135486	71181.1	163948	84711.3	193036	346337	614846	98898.1	227154	194110
Pck1 [325-349]	Q9Z2V4	AINPENGFFGVAPGTSVKTNPNAIK	1xADP-Ribosyl [S/T/K]		0.0135258	3084.39	3	1028.8			0.218406	0.622056	No changed		5941.24	10624.8			14125.8	32099.7	31326.7	9920.39	21216.2	30687.9	19410.3	29192.9	114868	39319.3	10844.1	51419.1	21692.8
Hadha [296-309]	Q8BMS1	GLYPAPLKIIDAVK	1xADP-Ribosyl [K/D/Y]		0.0105703	2038.97	3	680.327	3	680.327	0.218869	0.622056	No changed			35347.9	63549.3	9482.15	56467.4	161057	70119.6	91589	107880	130438	62197.2	131185	180048	178365	61884.8	163171	98407.3
Cps1 [881-892]	Q8C196	MRDILNMDKTLK	1xADP-Ribosyl [T/K/R/D]	2xOxidation [M1;M7]	0.00348592	2050.84	3	684.284	3	684.284	0.218869	0.622056	No changed	299257	213531	318705	143218	23085.9	185295	420530	410100	168323	184114	169117	85637.1	315392	432069	484275	122389	191425	340029
Ass1 [58-66]	P16460	KVFIEDVSK	1xADP-Ribosyl [K1]		0.359236	1605.66	2	803.334	2	803.334	0.219705	0.622056	No changed	80475.7	54015.5	57425.8	15950.4	7171.99	14291	74903.2	78546.1	19860	13722.2	34382.7		60920.7	71907.3	89184.6	18119.8	29221.3	41470.8
Rpl18a [3-15]	P62717	ASGTLREYKVVGR	1xADP-Ribosyl [K/Y/R]		1.15454e-05	1976.86	3	659.626	3	659.626	0.220299	0.622056	No changed	542446	891930	1.92973e+06	743879	780269	1.38506e+06	4.10358e+06	2.22485e+06	1.63268e+06	1.01099e+06	2.28472e+06	1.3489e+06	2.99186e+06	4.82933e+06	9.25583e+06	1.05583e+06	3.57321e+06	228010
Rps3a [57-65]	P97351	IASDGLKGR	1xADP-Ribosyl [K7]		0.69137	1457.58			3	486.532	0.221673	0.622056	No changed	16139.9	13217.8													177159		59990.5
Idh1 [407-414]	O88844	AKLAQAKL	1xADP-Ribosyl [K2]		0.500391	1383.61	2	692.307	2	692.308	0.222763	0.622056	No changed	203137	226665	259706	38002	21510.1	29812.8	407312	224107	128059	33775.9	157664	42366.9	225814	308362	674357	91682.1	288763	74605.8
Hspa9 [349-361]	P38647	AQFEGIVTDLIKR	1xADP-Ribosyl [K/R]		0.462066	2030.9	3	677.638			0.223535	0.622056	No changed		4947.3	16779.9		4824.72	10335.8	19633.1	29407.3	16900.4	14700.5	23694.6		24073.2	55049.6	37445.4	2848.87	31288.7	11005.5
Inmt [212-224]	P40936	FSGVYLEKEVVEK	1xADP-Ribosyl [E/Y/K/S]		5.04569e-05	2067.87	3	689.962	3	689.962	0.224247	0.622056	No changed	317913	237899	346413	72718	13690.2	23344.7	515614	480299	234140	141767	227746	70809.2	350056	689656	729900	126460	204966	186301
Rpl29 [135-151]	P47915	AQASAPAQAPKGAQAPK	1xADP-Ribosyl [K/S]		5.80845e-05	2132.92	3	711.644	3	711.644	0.225643	0.622056	No changed	108551	99279.2	133457	72300.6	77818	58074.4	425222	235110	201820	158149	119535	155688	167389	363942	680241	191484	427399	150902
Ndufa4 [49-64]	Q62425	NNPEPWNKLGPNEQYK	1xADP-Ribosyl [K/E]		0.014361	2468.99	3	823.668	3	823.669	0.226737	0.622056	No changed	31699.4	32408.2	63010.3		10629.9	24161.6	80356.9	85196.1	35577.9	29998.6	53703.1	27506.5	65099.9	106285	166103	19418.9	70631.2	32932.5
Atp5f1a [528-539]	Q03265	SDGKISEQSDAK	1xADP-Ribosyl [K/S/D]		0.0122398	1805.66	3	602.559	3	602.559	0.226842	0.622056	No changed	105414	52753.1	84284.2	6268.14		17969.2	169054	169855	8242.71	22807.4	28643.2		159687	172937	196088	11180.1	13400	68502.1
Rpl6 [219-227]	P47911	HLTDAYFKK	1xADP-Ribosyl [K]		0.307776	1663.66	3	555.224	3	555.224	0.226909	0.622056	No changed		32042.6	35282.6	8134.6	18291.1	18638.1	75287.3		30195.7	31035.6	38214.9			104633	138493	24440.2	73705.4	24758.3
Ndufa10 [52-58]	Q99LC3	KLHEYSR	1xADP-Ribosyl [K1]		0.631818	1473.56	3	491.857			0.226989	0.622056	No changed				7677.4	7897.59	14497.1									130321		20168.6	15514.8
Cps1 [1158-1168]	Q8C196	VSQEHPVVLTK	1xADP-Ribosyl [K/T/H/E/S]		0.118535	1777.76	2	889.382	3	593.257	0.22771	0.622056	No changed	418278	285383	277041	63601.3		56555.3	143083	204107	44035.8	72015.6	43508.1	6235.29	172727	150102	289526	37879.7	47733.1	73569.4
Bhmt [230-239]	O35490	LMKEGLEAAR	1xADP-Ribosyl [K/E/R]	1xOxidation [M2]	0.0115273	1674.66	3	558.891	3	558.891	0.227944	0.622056	No changed	1.39026e+06	1.29466e+06	2.32442e+06	830427	495041	1.05491e+06	4.33038e+06	4.03357e+06	2.59021e+06	1.62045e+06	2.14962e+06	1.28826e+06	3.31703e+06	5.52862e+06	6.37802e+06	1.41313e+06	2.91355e+06	1.19933e+06
Atp5f1b [240-264]	P56480	TREGNDLYHEMIESGVINLKDATSK	1xADP-Ribosyl [E/S/K/T/D/R]	1xOxidation [M4]	0.0164047	4032.95	4	1008.99	4	1008.99	0.229044	0.622056	No changed		23549.6		92612.5	73522.4	26391			17350.2	14274.3	122786	87695.4	56089.4	129190	140405	29654.8	225075
Cps1 [524-532]	Q8C196	GVLKEYGVK	1xADP-Ribosyl [K4]		0.0170723	1533.64	3	511.885	3	511.884	0.229593	0.622056	No changed	188712	93146.4	163189	163362	80138	229013	523781	529478	352848	343954	268140	130641	532966	409243	680980	218917	642955	303546
Atp5f1e [38-47]	P56382	TSGSSIKIVK	1xADP-Ribosyl [S/K]		0.697144	1560.67			2	780.839	0.229711	0.622056	No changed	26659.2	27250.2	50810.1	18402.9		12200.7	64075.6	43302.7	26552.5	17770.2		15724.3	37147.5	56882.2	80937.2		55322.9	23880.4
Rpl15 [144-157]	Q9CZM2	RNPDTQWITKPVHK	1xADP-Ribosyl [K/H/T]		0.000567376	2260.99	4	566.003	4	566.003	0.229763	0.622056	No changed	198346	195068	281382	46743.1	12290.9	225684	781303	452555	74208.6	384331	160060	16220.4	535478	634786	1.24507e+06	77795	321267	324338
Pdia4 [506-517]	A0A0R4J0Z1	LKPVIKSQPVPK	1xADP-Ribosyl [K2]		0.582636	1874.92	3	625.644	3	625.644	0.230525	0.622056	No changed	37742		40416		35709.2	37142.6	112515	85758.5	39338.8	31762.1	43794.6	32598.1	63526.8	106629	171021	24693	103132	41179.2
Rps18 [95-113]	P62270	YSQVLANGLDNKLREDLER	1xADP-Ribosyl [E/R/K/D]		0.000473454	2774.22	4	694.31	3	925.412	0.23114	0.622056	No changed	94753.5	147375	233704	116555	10677.2	138127	480687	426282	271754	380972	353207	120483	279374	560569	495135	396757	547441	311463
Rps3a [43-51]	P97351	NIGKTLVTR	1xADP-Ribosyl [K4]		0.00658037	1542.67	3	514.895	3	514.896	0.231398	0.622056	No changed	387484	447158	743752	411816	180374	248878	1.25701e+06	856605	582780	316542	629558	489092	766674	1.22161e+06	1.99113e+06	374519	1.28722e+06	384012
Hadhb [327-339]	Q99JY0	ALAMGYKPKAYLR	1xADP-Ribosyl [K/Y]	1xOxidation [M4]	0.0552236	2038.89	3	680.301	3	680.301	0.232185	0.622056	No changed	12727.9															13404.6		61775.7
Sds [210-221]	Q8VBT2	LVTLPKITSVAK	1xADP-Ribosyl [K/T/S]		0.211162	1810.88	3	604.297	3	604.297	0.232213	0.622056	No changed	25742.5	21247.6	53858.6	15594	16302.3	20590.7	100534	68605.8	56105.4	35064.3	56210.5	31719.9	78425.6	107630	131596	13860.2	84247.3	44650.4
Aifm1 [281-286]	B1AU25	KIGDFR	1xADP-Ribosyl [K1]		0.0597093	1276.48	3	426.164	3	426.164	0.232494	0.622056	No changed	403430	420139	969992	117031	37336.5	113221	1.67439e+06	1.52026e+06	449663	157461	263446	206870	928210	1.50161e+06	2.90467e+06	207898	808595	561870
Fasn [1148-1159]	P19096	ALQTKATQQGLK	1xADP-Ribosyl [T/K]		0.0868294	1827.8	3	609.939	3	609.939	0.232716	0.622056	No changed	16308.8	17980.1	19151.8	10032.8	6133.13	10739.4	61002.9	31691.1	21414.8	17836.4	26046.8	18303.6	35014.7	65871.8	94582.6	14695.6	37674	15574.6
Gm10358 [253-258]	A0A1D5RLD8	YDDIKK	1xADP-Ribosyl [K5]		0.27476	1322.47	2	661.739	2	661.739	0.233543	0.622056	No changed	47990.4	30983.8	48036.9	8599.92	5949.84	7306.62	75234.2	37085.7	13392.6	11800.7	28904.5	11854.5	40918.5	67309.1	152924	11772	22406.6	33622.7
Hsp90ab1 [608-624]	P11499	AQALRDNSTMGYMMAKK	1xADP-Ribosyl [K/T/Y/S]	3xOxidation [M10;M13;M14]	0.0124869	2504.96	3	835.66	3	835.66	0.233851	0.622056	No changed	74518.1	95807.6	189825	54995.5	90728.4	86450.2	323423	284164	172156	73583.1	277372	139939	247649	417848	712271	155069	417696	39642.8
Cps1 [1150-1157]	Q8C196	RFLEEATR	1xADP-Ribosyl [R1]		0.00296857	1562.6	3	521.539	3	521.539	0.233857	0.622056	No changed	143988	156664	204663	49206.5		67693.3	310074	141079	95660.9	26377.1	75330.1		221688	189026	547208	36855.3	88374.8	68789.6
Btf3l4 [39-44]	Q9CQH7	IQSSLK	1xADP-Ribosyl [S/K]		0.507792	1216.46	2	608.736	2	608.736	0.235802	0.622056	No changed	54598.1	46008.9	80596.6	23089.5		18518.4	149016	116407	57519.9	16398.6	35260	25841.3	120814	144272	249229	13288.3	40232.5	25065.7
Selenbp1 [277-289]	P17563	FYKNAEGTWSVEK	1xADP-Ribosyl [Y/K/E]		1.70322e-05	2099.81	3	700.61	3	700.61	0.23621	0.622056	No changed	272449	244083	312403	105585	8219.37	98299.5	753856	528842	251067	220106	260892	125040	427066	751340	1.20753e+06	187545	358978	240516
Hadha [400-414]	Q8BMS1	GQQQVFKGLNDKVKK	1xADP-Ribosyl [K7]		0.0697616	2258.04	4	565.265	4	565.265	0.236669	0.622056	No changed	46023.4	46992.2	170740	87803.1	41154.2	61773.9	178726	160359	158594	43310.7	137602	116964	161199	302983	505990	90376.6	211854
Akr1c6 [10-33]	P70694	LSDGHFIPILGFGTYAPQEVPKSK	1xADP-Ribosyl [K/E/S/Y/T/D]		2.58095e-05	3142.43	4	786.364	4	786.364	0.237567	0.622056	No changed		53990.2	98731.7	112690	33026.8	45201.2	141169	189817	186106	69750.8	139972	122754	95302.9	455372	345989	45771.2	339055	89040.2
Cps1 [280-310]	Q8C196	KILESDRKEPLFGISTGNIITGLAAGAKSYK	1xADP-Ribosyl [S/T/Y/K]		9.76387e-06	3690.78	4	923.451	4	923.451	0.238471	0.622056	No changed	24606.3	16693.4	52506.1	117434	131095	173366		59124.6	340226	262109	313434	156639	102158	135116	133094	99371.2	839882	35886.4
Acaa1b [78-102]	Q8VCH0	LKPEQLGDISVGNVLQPGAGAIMAR	1xADP-Ribosyl [K/E]	1xOxidation [M23]	0.0188615	3091.43	3	1031.15	3	1031.15	0.238592	0.622056	No changed				4091.57	3700.54		8248.11			31161	18715.2		15257.6	56578.7	19706.8		13841.6	27777.6
Idh1 [141-159]	O88844	ATDFVVPGPGKVEITYTPK	1xADP-Ribosyl [T/Y/K]		0.00950037	2560.14	3	854.052	3	854.052	0.23901	0.622056	No changed	10265.7	24742	87729	10598.4		22975.2	140720	102373	12645.5	87161.1	48238.5	21368.9	119952	159115	151739	22868.6	74143.7	66484.1
Got2 [394-404]	P05202	LTKEFSVYMTK	1xADP-Ribosyl [K/T/S/E]	1xOxidation [M9]	0.0119976	1903.76	3	635.258	3	635.258	0.239303	0.622056	No changed	47686.6	43042.6	56146	12432.3		20020.3	96472.5	88470.5		52963.9			64712.3	87581.2	134075	28210.1	46558.5	26473.6
Eef1a1 [267-290]	P10126	VETGVLKPGMVVTFAPVNVTTEVK	1xADP-Ribosyl [K7]	1xOxidation [M10]	0.000366995	3072.44	3	1024.82			0.239482	0.622056	No changed	7538.59	10800.3	9539.76	8054.97	4283.08	34425.3	28425.3	28887	4402.58	85154.8	33770.6	15419.4	61909.4	75991.7	31100	30119.3	69568.1	38340.9
Rpl4 [368-383]	Q9D8E6	VVPEKGTADKKPAVGK	1xADP-Ribosyl [E/K/D/T]		0.000675383	2165	3	722.34	4	542.007	0.239747	0.622056	No changed	167129	148817	374456	268381	261523	306824	589659	366233	421873	383041	652448	373032	610964	684289	1.27526e+06	349732	975135	183459
Hspa5 [441-448]	P20029	NTVVPTKK	1xADP-Ribosyl [K/T]		0.142987	1427.6	2	714.302	3	476.537	0.239769	0.622056	No changed	100082	91709.4	196576	106077	117004	208751	400653	291221	160629	148024	276680	162730	302339	359996	724583	142635	522871	121542
Arg1 [7-21]	Q61176	SLEIIGAPFSKGQPR	1xADP-Ribosyl [K/S/R]		2.16812e-05	2140.95	3	714.321	3	714.321	0.240233	0.622056	No changed	156623	198683	323616	170829	174304	252186	823189	548265	544259	376483	484960	320381	670036	1.05991e+06	1.03385e+06	254983	746803	230424
Acly [949-965]	Q3V117	AFDSGIIPMEFVNKMKK	1xADP-Ribosyl [K/E]	2xOxidation [M9;M15]	0.157852	2528.06	3	843.36			0.240427	0.622056	No changed		19752.4	21379.8	17092.4	5930.2	17050.6	37692.4	21461.2	16618.3	23326.2	47749.2	24254.3	41325.8	60938.1	56944.6	28778.9	40171	10012.7
Aldh2 [371-377]	P47738	KILGYIK	1xADP-Ribosyl [K1]		0.00814843	1375.61	3	459.207	3	459.207	0.240502	0.622056	No changed	3.93259e+07	2.49567e+07	3.72605e+07	1.22136e+07	7.11005e+06	1.58456e+07	1.05698e+08	7.54463e+07	3.09884e+07	3.97943e+07	3.02818e+07	1.74627e+07	6.46737e+07	9.42478e+07	1.60076e+08	1.88221e+07	5.52212e+07	4.44836e+07
Hspa5 [372-387]	P20029	IQQLVKEFFNGKEPSR	1xADP-Ribosyl [K/E/S]		0.00184524	2461.09	3	821.037	3	821.037	0.240592	0.622056	No changed	36334.7	42780.4	82797	25206.9	19125.6	152541	206485	165579	36579	191511	76281.8	18407.4	195050	201511	153289	114579	216028	105223
Asl [52-69]	Q91YI0	AGLLTKAEMQQILQGLDK	1xADP-Ribosyl [K/T]	1xOxidation [M9]	0.00050968	2514.13	3	838.717	3	838.716	0.240725	0.622056	No changed	40226.4	43912.3	62673.2	30920.2	16629.3	25025	155786	100563	53460.1	33240.4	158429		142978	325380	182333	31896.4	80777.3	61034.6
Cps1 [841-856]	Q8C196	KELSEPSSTRIYAIAK	1xADP-Ribosyl [K/E]		0.0339945	2334.04	3	778.685	3	778.685	0.240782	0.622056	No changed				87273.7	111715	21367.4			183232		202691	86407.5				69527.9	86737.3
Aldh5a1 [391-400]	Q8BWF0	GATVVTGGKR	1xADP-Ribosyl [K/R]		0.606989	1486.61	3	496.208	2	743.808	0.241582	0.622056	No changed	53198.6	40662	52802.9	29127.4	3967.66	43388.2	180013	123854	69640	77033.4	114085	54265.4	148615	172495	350319	53096.3	122998	69066.6
Ca3 [25-39]	P16015	GDNQSPIELHTKDIK	1xADP-Ribosyl [T/K/D/H]		0.00091311	2235.93	3	745.982	3	745.982	0.241733	0.622056	No changed	459577	200101	308536	28183.9		20341.9	394148	347905	34483.4	64497.5	137598	15724	193405	493485	649737	23599.5	160149	152213
Pygl [466-483]	Q9ET01	TQVFKDFSELEPDKFQNK	1xADP-Ribosyl [S/K/D]		0.00627965	2741.15	3	914.389			0.242559	0.622056	No changed	10799.8	24613.7	36680.9			15438.9		35970.8	13867.6	15289	46004.1	13521.9	29007	57532	47181.2	20373.9	22899.4	19971.1
Dbi [34-53]	P31786	QATVGDVNTDRPGLLDLKGK	1xADP-Ribosyl [K/D/R]		4.8949e-06	2638.19	3	880.068	4	660.304	0.242585	0.622056	No changed	338862	491085	643951	347165	138376	498794	1.6287e+06	1.11453e+06	778362	775140	711268	325264	1.19773e+06	1.77644e+06	1.55241e+06	753325	1.10937e+06	362085
Akr1c6 [172-183]	P70694	QLEKILKKPGLK	1xADP-Ribosyl [K/E]		0.495494	1935.97	3	645.995	3	645.995	0.24296	0.622056	No changed	98694.3	72686.9	154170	31350.1	16258.6	32483.9	212734	161196	87654.5	54236.3	36065.8	28554	86582.9	182107	398458	64694.6	155267	61586.8
Acaa2 [14-38]	Q8BWT1	RTPFGAYGGLLKDFSATDLTEFAAR	1xADP-Ribosyl [K/Y/D]		4.87937e-05	3245.43	4	812.115	4	812.115	0.24338	0.622056	No changed		47705.5	100322	23393.3	418307	26474.4	18639.2			56022.2	18682.3			75204.3	55776.3	16538.5	90791.9
Atp5f1a [183-204]	Q03265	ISVREPMQTGIKAVDSLVPIGR	1xADP-Ribosyl [D/K/T/R/E/S]	1xOxidation [M7]	0.00315292	2923.38	3	975.131	3	975.131	0.24363	0.622056	No changed			31181.1	48973.3	35729.4	55018.3	24432	73535.9	56548.2	81940.9	229601	137963	85319.5	177003	158202	157363	423791	43710.3
Hspa5 [466-493]	P20029	VYEGERPLTKDNHLLGTFDLTGIPPAPR	1xADP-Ribosyl [K13]	1xOxidation [M1]	0.476208	2737.16			4	685.045	0.24372	0.622056	No changed													54423.2		53792.4	34817.9	75395.2
Acaa1b [197-209]	Q8VCH0	QKQDAFALASQQK	1xADP-Ribosyl [K/D]		0.0151462	2003.83	3	668.613	3	668.613	0.243992	0.622056	No changed	39435.4	36768.5	48135	54098.9		24830.4	86351.5	59662.4	61617.8	43903.7	57663.4	6878.23	58626	114240	158057	20788.5	81436.2	26335.1
Hsp90aa1 [617-633]	P07901	AQALRDNSTMGYMAAKK	1xADP-Ribosyl [K]	2xOxidation [M10;M13]	0.20618	2428.97	3	810.327	3	810.327	0.244146	0.622056	No changed	17524.3	22881	49277.8	3225.43	24534	19590.9	89616.6	64825.8	31990	15842.4	67440.1	35910.8	68410.6	95541.8	203274	38831.3	109489
Rpl36a-ps1 [90-100]	A0A2I3BPG9	HFELGGDKKRK	1xADP-Ribosyl [K/D]		0.353424	1855.79	3	619.268	3	619.268	0.244253	0.622056	No changed	7020.12	4960.95	7712.3	9127.85	7956	40370.3	32060.9	10025.7	16678.9	5394.26	24072.3	20619.7	12214.3	42825.8	107971	16021.1	52857
Rpl22 [47-65]	P67984	IKVNGKAGNLGGGVVTIER	1xADP-Ribosyl [K]		0.550965	2423.15	3	808.388			0.244694	0.622056	No changed		4118.65	5815.75			2544.32	46031.5	19707.3	14791	23957.5	35432.3	34632.4	32556.9	56007.1	73963.4	16071.4	51809.4	21301.6
Ivd [57-76]	Q9JHI5	FLQENLAPKAQEIDQTNDFK	1xADP-Ribosyl [K9]		0.00105109	2890.23	3	964.083			0.244936	0.622056	No changed	11998	13149.3	31733.8	7379.77		10176.8	17183.6	37429.3	14544.3	13066.8	44464.2	17115.4	39738.2	61080.8	47731.9	13832.8	36109	12422.2
Ass1 [210-234]	P16460	TQDPAKAPNSPDVLEIEFKKGVPVK	1xADP-Ribosyl [E/K]		5.41272e-06	3248.53	4	812.888	4	812.887	0.245117	0.622056	No changed	43306.6	70197.6	144137	185295	54098.3	135365	176795	359044	580895	71132.7	553689	159055	546873	853389	642271	218108	776633
Rpl6 [281-296]	P47911	SQFSLTNGMYPHKLVF	1xADP-Ribosyl [Y/K/H]	1xOxidation [M9]	0.167842	2425.99	3	809.336	3	809.336	0.245388	0.622056	No changed		10978.3	18256.1	14431		18532.9		35880.9	16782.1	21333.9	31676.7	24418.3	21203.2	46550.1	53086.8		83877	27155.2
Hadh [180-192]	Q61425	LVEVIKTPMTSQK	1xADP-Ribosyl [K6]	1xOxidation [M9]	0.000320951	2030.89	3	677.635	3	677.635	0.245672	0.622056	No changed	118671	96517.2	169014	49708.7	40260.7	87029.5	481650	289421	261486	217474	274069	185799	305177	505437	884265	138169	459585	190282
Gsta3 [132-141]	P30115	YFPAFEKVLK	1xADP-Ribosyl [K6]	1xOxidation [M8]	0.558794	1688.61			3	563.54	0.245672	0.622056	No changed	75302.6	72304.2	33653.2	3987	99504	84286.8	41254.3	35793.7					111239	140954	193769	6379.26	11250.7	154681
Fmo5 [348-355]	P97872	NKVSLYKK	1xADP-Ribosyl [K2]		0.123091	1520.65	3	507.556	3	507.555	0.246054	0.622056	No changed	85529.4	71039.1	143206	31965.8	6124.91	53418.7	263430	227573	85599.4	44551.8	93238	48346.6	159891	241671	536374	53117.2	143174	97197.1
Cps1 [400-419]	Q8C196	KGKGTTITSVLPKPALVASR	1xADP-Ribosyl [K/T]		0.000104076	2565.28	4	642.077	4	642.077	0.247673	0.622056	No changed	188960	211797	132910	36675.1	4198.13	55051.8	598291	535405	120775	155785	185187	62816.2	398334	507269	548020	132037	308094	395194
Rpl29 [69-84]	P47915	AEAIKALVKPQAIKPK	1xADP-Ribosyl [K/E]		0.00193382	2246.13	4	562.289	4	562.29	0.247866	0.622056	No changed	24249.5	27355	40928.7	46349	36371.5	187607	418408	272196	145616	219544	176613	128458	352542	391127	592875	181532	342441	34670
Mttp [110-129]	O08601	IIGKDNLEALQRPMLLHLVR	1xADP-Ribosyl [K4]	1xOxidation [M14]	0.284345	2886.41	4	722.358			0.248134	0.622056	No changed			18943	52262.4	4144.19	33027	16842.5	33252.4	25364.7	30312.8	63086.1	28625.1	28635.8	32379.8		22500.2	33139.5	22686.9
Calr [152-162]	P14211	GKNVLINKDIR	1xADP-Ribosyl [K2]		0.0349024	1810.82	3	604.28	3	604.28	0.249079	0.622056	No changed	46077.5	45962.5	67474.1			10103.9	145427	105097	9311.8	8219.31	18685.6	8856.83	72180.7	107470	230005	9872.34	41405.5	61230.3
Atp5f1a [253-262]	Q03265	RSTVAQLVKR	1xADP-Ribosyl [K/R]		0.0016577	1698.77	3	566.929	3	566.929	0.249379	0.622056	No changed	313104	247007	482048	220364	45407.5	127656	795691	576882	269918	126944	292619	159555	387237	647166	1.30676e+06	194246	456931	371789
Fau [42-52]	P62862	FVNVVPTFGKK	1xADP-Ribosyl [K10]		0.464404	1776.78	3	592.93	3	592.93	0.249768	0.622056	No changed				8453.98		17322.9	175134	99318.8	87001	71999.3	95391.3	48664.2	124966	131986	297891	47928.6	185046	63485.5
Rps23 [38-54]	P62267	ANPFGGASHAKGIVLEK	1xADP-Ribosyl [H/K/S]		0.0706693	2236.98	3	746.331	3	746.331	0.250032	0.622056	No changed	21169	28696.8	58604.6	12876.2			65101.5	55573	32698.3	33889	32928.4	18916.2	44545.6	81132.2	122044		102133	27600
Mdh1 [231-239]	P14152	GAAVIKARK	1xADP-Ribosyl [K6]		0.00767318	1454.66	3	485.556	3	485.557	0.250385	0.622056	No changed	25254.8	74487.5	200916	148707	113945	112213	345434	145579	210918	73943.4	237534	198480	224250	373542	821695	148632	566739
Gm10358 [247-261]	A0A1D5RLD8	LEKPAKYDDIKKVVK	1xADP-Ribosyl [K/E]		0.0363091	3336.6	4	834.907	4	834.907	0.250588	0.622056	No changed	7273.51	34097.5	36512			15564.9	25886	7248.84	5988.8	57674.6		8989.84
Eno1 [427-434]	P17182	SFRNPLAK	1xADP-Ribosyl [K8]		0.0688651	1473.59	3	491.869	3	491.869	0.251226	0.622056	No changed	66295.8	27347.2	151786	54162.7	61043.1	132595	369760	229719	207720	271353	276545	203244	247792	424910	617958	164316	459878	198661
Arg1 [72-89]	Q61176	SVGKANEELAGVVAEVQK	1xADP-Ribosyl [K/S]		2.04117e-05	2369.04	3	790.353	3	790.352	0.251272	0.622056	No changed	99102.3	138211	286409	217229	186550	222373	516755	402534	446214	293736	486904	364238	502749	855483	528681	451017	924780	152204
Calr [49-73]	P14211	FVLSSGKFYGDLEKDKGLQTSQDAR	1xADP-Ribosyl [D/S/K/E/Y]		0.00975731	3330.47	4	833.374	4	833.374	0.251278	0.622056	No changed	8552.04	14266.9	27672.1	22923.5	12591.8	39786		45679.7	29658.4	27950.4	48907.3	33704.2	40082.5	70860.9	51340	25158.2	67875.2	18422.8
Rpl24 [125-139]	Q8BP67	TAMAAAKAPTKAAPK	1xADP-Ribosyl [T/K]	1xOxidation [M3]	0.0187366	1984.86	3	662.292	3	662.292	0.251663	0.622056	No changed		7001.59	23398.8	8674.23	18153.5	11092.9	48838.2	23769.8	27338.2	7528.98	28748	26972.4	24946	49355.5	127983	24088.4	78129.7
Hspe1 [21-36]	Q64433	SAAETVTKGGIMLPEK	1xADP-Ribosyl [K/T/E/S]	1xOxidation [M12]	0.00156071	2188.92	3	730.313	3	730.313	0.252039	0.622056	No changed	51168		47312.6	15700.1			96480	115704	35984.3	53318.6	39377.6	28554.8	106213	100781	137303	29814.8	61392.9	40393.8
Idh1 [234-243]	O88844	KYKSQFEAQK	1xADP-Ribosyl [Y/K/S]		0.0160807	1797.72	3	599.913	3	599.913	0.252055	0.622056	No changed	215427	204225	358007	138034	132563	100198	621729	456951	273489	63280.1	384774	257640	371979	672031	1.33821e+06	150552	414980	293661
Rpl10a [40-48]	P53026	NYDPQKDKR	1xADP-Ribosyl [K/D/R]		0.271625	1704.64	3	568.886	3	568.885	0.252763	0.622056	No changed	55709.9	37099	54109.7	20018.7		36899.7	162448	98679.4	12878.6	59336.6	16843.2		113233	104930	184462	12016.5	65028	65947
Pcx [148-156]	G5E8R3	KMGDKVEAR	1xADP-Ribosyl [K/D]	1xOxidation [M2]	0.0233228	1590.6	3	530.872	3	530.872	0.253118	0.622056	No changed		86930.6	567761	149844	70051.3	163846	376750	135864	357181	296626	460982	39852	884623	228089	651846		646758	345964
Uox [291-297]	P25688	ITGTVKR	1xADP-Ribosyl [K/R]		0.311247	1315.54			2	658.276	0.253361	0.622056	No changed	98180.5	73608.3	155782	53078.1	23857.7	43670.9	218175	178015	135805	53788.6	233093	88975.5	189258	289371	574581	68846.3	223453	86105.6
Glo1 [141-157]	Q9CPU0	RFEELGVKFVKKPDDGK	1xADP-Ribosyl [K8]	1xOxidation [M18]	0.11059	2808.28			4	702.826	0.253657	0.622056	No changed					15861.3		44579.3	34646.1	37037.1	16477.3	48255.4	24626.5	21505.7	72110.3	90103	36996	79756.8
Cyp2e1 [235-243]	Q05421	VMKNVSEIR	1xADP-Ribosyl [K3]	1xOxidation [M2]	0.0715884	1632.65	3	544.888	3	544.888	0.254037	0.622056	No changed	46236.5	35086.8	49119.3				202344	259992	44699.4	28762.4			238116	108534	466378	24517.9	36728.2	99219
Rpl14 [199-215]	Q9CR57	GQKTPAQKAPAPKAAGK	1xADP-Ribosyl [K/T]		0.0116044	2190.01	4	548.259	4	548.258	0.254063	0.622056	No changed		24636	78825.1	95322.5	149989	63059.7	225579	62966.8	122777	66805.1	145859	131839	106563	220142	548973	115969	381737	14588.3
Hspa5 [289-297]	P20029	LRREVEKAK	1xADP-Ribosyl [K7]		0.105128	1933.81			3	645.275	0.25423	0.622056	No changed	34394.5	33197.9	62585.5	16846.3		28757.7	79051.6	50257.7	17879.2	13764.2	29191.5		48923.9	47118	126776	23455	64542.1	19752.3
Hspa9 [139-146]	P38647	NVPFKIVR	1xADP-Ribosyl [K5]		0.0925645	1513.66	2	757.333	3	505.225	0.254739	0.622056	No changed	475946	335210	446755	95502.1	158631	359213	957292	890322	651415	535347	519151	323277	732055	1.02843e+06	1.42749e+06	361071	835478	450146
4931406C07Rik [26-43]	A0A1L1SSF8	IAEVGGVPYLLPLVNKKK	1xADP-Ribosyl [Y/K]		0.17517	2479.24	3	827.085	3	827.085	0.254908	0.622056	No changed	7406.75	6624.41	26687.3	29929.5	19920.4	24245.9	32068.8	25909.2	32808.6	22951.6	70370.3	37285.3	47312.5	84586.8	73141.7	26921.8	85785.1	13233.9
Pgam1 [242-254]	Q9DBJ1	AMEAVAAQGKVKK	1xADP-Ribosyl [K]	1xOxidation [M2]	0.00259652	1887.81	3	629.941	3	629.941	0.25508	0.622056	No changed	59369.3	46019.9	114415	68031.8	63625.3	45700.2	160615	103741	114163	56196.1	180042	108457	147506	246923	324397	92336	208202	26592.3
Pgk1 [40-48]	P09411	IKAAVPSIK	1xADP-Ribosyl [K2]		0.33642	1467.66	3	489.893			0.25533	0.622056	No changed		17454.4	34244.3	16155.3		8178.94	124144	94254.1	57219.2	8698.05	74799.8	16877	60764.9	129368	207526	29047.2	98031	42286.6
Adh1 [317-326]	P00329	GAIFGGFKSK	1xADP-Ribosyl [K/S]		0.121554	1552.62	2	776.816	2	776.816	0.257206	0.622056	No changed	219819	163232	177759	13181.6		10621.4	322570	212554	23542.2	19492.9	31009.1	13202.2	133058	219938	471289	17595.3	37891	290622
Ass1 [229-239]	P16460	KGVPVKVTNIK	1xADP-Ribosyl [K]		0.0245922	1723.82	3	575.278	3	575.277	0.25733	0.622056	No changed	178630	103653	139496		26940.8		293082	226963	23689.6		24675.8		102834	220294	600507		36549.1	254328
Tkt [187-205]	P40142	LGQSDPAPLQHQVDIYQKR	1xADP-Ribosyl [K18]		0.179486	2734.2	3	912.073			0.257416	0.622056	No changed	29055.6	15529.1	19838.5			3816.09	43301.2	31759.8					15955.8	46432.6	107753			13552.4
Pygl [415-425]	Q9ET01	IVALFPKDISR	1xADP-Ribosyl [K/D]		0.0896534	1799.81	3	600.609	3	600.609	0.257624	0.622056	No changed	63258	73464	86471.5			40926.7	340315	358047	84203.9	63738.3	70934.2	11397.9	276759	352764	398881	48546.2	68906.8	130388
Mgst1 [62-71]	Q91VS7	FVRTDEKVER	1xADP-Ribosyl [E/R/K/T/D]		0.000362108	1819.74	3	607.252	3	607.252	0.258569	0.622056	No changed	663272	726270	1.04739e+06	578865	273982	717771	2.16282e+06	1.34863e+06	851513	880788	910050	514546	1.51281e+06	1.99511e+06	3.35496e+06	668136	1.27057e+06	504867
Gsta3 [118-125]	P30115	EASLAKIK	1xADP-Ribosyl [D/E/K/R]	1xOxidation [M17]	0.321846	2947.31			4	737.583	0.259409	0.622056	No changed		5555.32	20997.3	102034	26672.5	70186.7	67081.8		454040	21558.8	204574	161891	65808.9	159900	154400	107831	231933	3208.34
Hspa5 [183-198]	P20029	QATKDAGTIAGLNVMR	1xADP-Ribosyl [T/K]	1xOxidation [M15]	0.246164	2202.93	3	734.98			0.259522	0.622056	No changed	33666.4	39814.5	35063.2	34147.4	16339.5	32827.7	103002	67116	49591.2	19996.3	21890	13866.3	69530.2	80917.5	143159	29087.4	71776.7
Hadha [260-267]	Q8BMS1	QSKGLVEK	1xADP-Ribosyl [K/E/S/D/Y]		0.00591305	3468.52	4	867.887	4	867.887	0.259644	0.622056	No changed				126084		17449			31988.8	10863.2		20304.5	4518.45	22044.8	16132	12588.8	76371.5
Rpl26 [46-59]	P61255	SMPIRKDDEVQVVR	1xADP-Ribosyl [K/D/R/S]	1xOxidation [M2]	0.000357286	2228.94	3	743.652	3	743.652	0.260877	0.622056	No changed	369247	297791	537972	143947	80226.6	247564	1.0637e+06	853541	359290	276339	438890	211414	750357	1.10202e+06	1.46198e+06	229633	576203	235387
Pcx [270-288]	G5E8R3	RHQKVVEIAPATHLDPQLR	1xADP-Ribosyl [K3]	1xOxidation [M13]	0.127809	2735.32	4	684.587	4	684.587	0.260977	0.622056	No changed			16873.1	21010	12672.4	27084.1	45927.1	10742.9	53133	8940.35	66696	40579.6	5658.66	69690.8	63174.6	17626	72990.6
Rpl24 [140-147]	Q8BP67	QKIVKPVK	1xADP-Ribosyl [K2]		0.111996	1480.7	3	494.237	3	494.237	0.261465	0.622056	No changed	41124.8	28576.7	56934.7	26486.4	7662.6	41468.2	176844	111558	48031	51355.8	87335.9	31498.2	105028	140217	270972	40223.2	143264	55857.6
Ass1 [51-58]	P16460	ALKLGAKK	1xADP-Ribosyl [K3]		0.17624	1369.63	3	457.214	3	457.214	0.261981	0.622056	No changed	76824.5	84328.9	171793	109137	74585.9	126875	435564	327436	222693	101928	251987	199056	282709	472915	973923	145684	564300	42903.8
Sod1 [117-137]	P08228	TMVVHEKQDDLGKGGNEESTK	1xADP-Ribosyl [K/D/E/H/T]	1xOxidation [M2]	0.000907012	2859.15	4	715.544	4	715.544	0.262424	0.622056	No changed	92646.8	84703.8	120914	28925.1	4150.91	11639.8	311319	174794	132965	43626.6	130984	27668.8	205754	343572	353010	55985.3	93147.1	60571.1
Alb [66-75]	P07724	LVQEVTDFAK	1xADP-Ribosyl [E4]		0.0182453	1690.68	2	845.842			0.262504	0.622056	No changed	25993.8	24474.9	11329.2	12635.1	5222.39	22172.7	29462.5	10721.6	24696.3	47823	10928.6	3053.46	23248.8	10239.9	17315.4	10129.4	5767.64	6900.98
Eef1a1 [386-395]	P10126	KLEDGPKFLK	1xADP-Ribosyl [E/K/D]		0.0147484	1715.74	3	572.586	3	572.587	0.262532	0.622056	No changed	407909	360341	741745	404192	410183	545074	1.62176e+06	1.1354e+06	883498	692919	963149	633030	1.20274e+06	1.86028e+06	2.15539e+06	518476	1.43484e+06	486690
Rpl7 [99-110]	P14148	KAGNFYVPAEPK	1xADP-Ribosyl [K1]		0.256393	1861.76			3	621.257	0.262913	0.622056	No changed	15158.9	13281	16541.5			8045.13	53294.1	38242.4	12463	35626.8	19088.6	12106.9	45491.4	56218	72941.3	7590.59	38913.8	18268.6
Smc1a [267-275]	Q9CU62	KKELGKMMR	1xADP-Ribosyl [K6]		0.694255	1661.69	3	554.57			0.263058	0.622056	No changed		12589	13631.4	12971.6		347380			262857	139371	242155	160987	6304.48	128637	118504	108532		57735.2
Tln2 [618-628]	Q71LX4	TLAGAVSDLLK	1xADP-Ribosyl [D/S/T]		0.530392	1628.7	3	543.571			0.263782	0.622056	No changed	32942.4	33563.8	50984.8			14583.9	95860.5	83814.6	54965.9			33971.7	54701.9	93976.9	112320	43523.6	75282.7
Aldob [23-43]	Q91Y97	IVANGKGILAADESVGTMGNR	1xADP-Ribosyl [K6]	1xOxidation [M18]	3.88487e-05	2630.13	3	877.383	3	877.383	0.263899	0.622056	No changed		27080.3	71183.2	17010.3		16393.2	118687	88408.6	41153.5	31948.7	38721.1	16921	68714.1	103748	105490	35829	86359.9	41215.8
Hbb-bs [42-60]	A8DUK4	YFDSFGDLSSASAIMGNAK	1xADP-Ribosyl [Y/D/S]	1xOxidation [M15]	8.14729e-06	2537.96	3	846.657	3	846.657	0.264383	0.622056	No changed	13532.8	30195.8	30772.2	20351.8	10843.3	152214		16924	101283	164118	18344		24120.8	7538.74	12717.3	26316.1	8241.91	14817.4
Cox4i1 [160-169]	P19783	WDYDKNEWKK	1xADP-Ribosyl [E/K/D]		0.634604	1952.73	3	651.581	3	651.58	0.26475	0.622056	No changed	62285.5	30126.1	47558.3	84905.6	85159.8	36909.3	193209	136149	115323	70093.6	131448	102781	119611	122793	169117	56714	112093	23142.8
Gstm1 [203-218]	P10649	YIATPIFSKMAHWSNK	1xADP-Ribosyl [S/K/T/H/Y]	1xOxidation [M10]	3.63297e-05	2451.02	3	817.68	3	817.68	0.265447	0.622056	No changed	235415	340044	540176	455222	258327	423788	1.26648e+06	572444	731058	494951	1.17723e+06	686087	915762	1.43368e+06	1.54106e+06	591415	1.60673e+06	538327
Acat1 [76-102]	Q8QZT1	AGIPKEEVKEVYMGNVIQGGEGQAPTR	1xADP-Ribosyl [E/Y/K]	1xOxidation [M13]	0.00189535	3414.51	4	854.381	4	854.381	0.2655	0.622056	No changed	6471.69	39240.5	55440	53808.1	12659.6	51289.9	80894.7	86942.8	52065.5	74159.4	147739	65174.1	121345	212273	126330	82701.2	164825	20776.8
Pgrmc1 [97-105]	O55022	VFDVTKGRK	1xADP-Ribosyl [K/D/T/R]		0.00458626	1590.67	3	530.895	3	530.895	0.265566	0.622056	No changed	133220	106924	248602	152265	163207	100297	519481	363363	296258	130990	429261	292121	403532	459082	1.05349e+06	147054	772835	235413
Decr1 [235-246]	Q9CQ62	FNIIQPGPIKTK	1xADP-Ribosyl [K/T]		0.00103017	1896.87	3	632.96	3	632.96	0.266048	0.622056	No changed	292955	229088	525268	221096	59006	310037	932957	723935	516016	339269	473328	272565	635190	918980	1.59628e+06	270693	741346	304640
Ass1 [230-244]	P16460	GVPVKVTNIKDGTTR	1xADP-Ribosyl [K/T]		2.01399e-05	2125.97	3	709.328	3	709.328	0.266303	0.622056	No changed	252215	304686	655494	444307	106645	508048	1.26243e+06	1.11252e+06	783691	908459	619371	299347	997082	1.15046e+06	2.31099e+06	636346	1.50639e+06	360770
Rpl10 [117-128]	Q6ZWV3	GAFGKPQGTVAR	1xADP-Ribosyl [K5]		0.300927	1729.71	3	577.241	3	577.242	0.26711	0.622056	No changed							287539	139978	22247.1	74786.1	22124.2		165647	171008	318815		127530	106999
Rpl35 [36-46]	Q6ZWV7	VTGGAASKLSK	1xADP-Ribosyl [S/K]		0.443648	1559.65			2	780.329	0.267131	0.622056	No changed	21147.2	16837.1	47218.8	9509.5	8162.88	14879.2	66256.6	38897.1	14222.7	9604.29	22555.2	11778.1	29324.8	58582.3	125198	14408.2	34528.5	15428.5
Hspe1 [29-54]	Q64433	GGIMLPEKSQGKVLQATVVAVGSGGK	1xADP-Ribosyl [S/K/E]	1xOxidation [M4]	0.00205398	3068.45	3	1023.49			0.267479	0.622056	No changed					3426.87		14301.6	16598.8	13472.2	25868.4	25752.9	10010.8	22070.6	24376.4	30350.3	21924.8	48080.2	5593.47
Mttp [176-187]	O08601	VTYQAQQDKVVK	1xADP-Ribosyl [K/D]		0.121554	1947.82	3	649.947	3	649.947	0.268611	0.622056	No changed	37111	27678.3	30201	10586.8	6857.29	4494.01	60534.2	48023.4	9831.84	6713.96	15132.2	3856.89	38733.7	54608.9	101212	4667.94	9377.28	22681
Hmgcs2 [307-314]	P54869	MVQKSLAR	1xADP-Ribosyl [K4]	1xOxidation [M1]	0.101199	1489.59	3	497.202	3	497.202	0.268844	0.622056	No changed	88985	64770.9	136442	45464.4		37363.2	347568	217052	97474.5	47912.9	169598	101007	168794	361676	798878	53211	156959	168749
Hnrnpa3 [109-127]	Q8BG05	RAVSREDSVKPGAHLTVKK	1xADP-Ribosyl [T/K/H/S]		0.0165141	2619.24	4	655.567	4	655.566	0.269907	0.622056	No changed	5610.05	8593.39	44462.1	38270.9	83477.4	71413	119009	69718.1	112471	29433.4	154747	88614.3	117943	188657	295185	77286.3	214526
Pgk1 [323-330]	P09411	KYAEAVGR	1xADP-Ribosyl [Y/K/E/R]		0.0538023	1434.55	3	478.853	3	478.853	0.269984	0.622056	No changed	124465	123611	227474	176876	117938	126189	268428	253401	168364	77155.9	257877	114287	236469	338682	535058	136526	239211	78031.1
Atp5f1a [124-133]	Q03265	LIKEGDVVKR	1xADP-Ribosyl [K9]		0.0314078	1697.77	3	566.594	3	566.594	0.270306	0.622056	No changed	169176	160441	334958	95754.2		121254	600641	467600	197320	103069	109721	114329	320950	462885	908772	126014	378786	152885
Gsta3 [70-84]	P30115	AILNYIASKYNLYGK	1xADP-Ribosyl [K/S/Y]		0.000296146	2272.01	3	758.008	3	758.008	0.271361	0.622056	No changed	65219.8	176863	182323	120991	57732.6	65214.7	312337	233152	349454	112195	202769	160532	109516	453264	500479	189596	429185	197807
Cox6c [56-76]	Q9CPQ1	NYDSMKDFEEMRKAGIFQSAK	1xADP-Ribosyl [E/R/K]	2xOxidation [M5;M11]	0.312994	3068.22			4	767.811	0.273032	0.622056	No changed			11156.5	10289.4		10589.9			24148.2	16484.7	25226.7	17360.4		61408.1	46866.5	6923.15	73349.2
Rps24 [22-37]	P62849	QMVIDVLHPGKATVPK	1xADP-Ribosyl [K/T/H]	1xOxidation [M2]	0.0294009	2290.03	3	764.016	3	764.017	0.273256	0.622056	No changed	21895.9	72772.9	136851			17555.3	291491	229590	38956.1	27060.5	103817	30470.6	157659	251967	427839	45362.7	157975	73561.5
Decr1 [92-106]	Q9CQ62	NIDVLKATAEEISSK	1xADP-Ribosyl [K6]		0.000787941	2158.93	3	720.315	3	720.315	0.273318	0.622056	No changed	16507.5	11382	12394.9		9415.28	39439.4	45018.7	68138.6	32328.8	48868.9	80721.4	17862.2	92230.5	136211	87124.9	16298.2	72274.8	20971.6
Alb [25-34]	P07724	EAHKSEIAHR	1xADP-Ribosyl [H/S/K/E]		0.0465984	1718.67	3	573.561	3	573.561	0.273501	0.622056	No changed	68995	119574	113345			9836.28	23523.4	47533.9	13601.1	96346.5				19127.7				40403.4
Rgn [284-299]	Q64374	ITGLGVKGIAPYSYAG	1xADP-Ribosyl [T/K/Y/S]		0.000159836	2107.91	2	1054.46	3	703.31	0.273772	0.622056	No changed	105673	120618	355085	81618	44167.6	146743	830637	313849	530086	201856	350795	163427	452698	1.11031e+06	792680	148494	528746	272918
Pgm1 [9-24]	Q9D0F9	TQAYPDQKPGTSGLRK	1xADP-Ribosyl [T/Y/K/D]		0.153062	2287.97	3	763.33	3	763.329	0.275155	0.622056	No changed	32669.3	35105.2	65537.8	13569.6		16244	80044.1	53468.1	34505.3	16449.5	41941.7	33438	41814.6	82122.4	180746	28285	69335.5	17308.9
Gsta3 [118-129]	P30115	EASLAKIKEQTR	1xADP-Ribosyl [K/S/E]		0.000907012	1914.84	3	638.95	3	638.95	0.2753	0.622056	No changed	550558	487390	674683	212635	52544.9	153853	981703	765536	339745	244820	310536	142811	651904	822052	1.35807e+06	219156	433459	289808
Atp5f1b [423-432]	P56480	GVQKILQDYK	1xADP-Ribosyl [K4]		0.00272112	1732.73	2	866.871	3	578.25	0.276039	0.622056	No changed	100495	104172	146012	52900.2		66658.7	298885	261476	98747.4	96908.9	141996	55350.4	204563	289785	441405	80069.8	156726	114616
Decr1 [98-110]	Q9CQ62	ATAEEISSKTGNK	1xADP-Ribosyl [S/K/T]		0.13023	1876.74	3	626.251	3	626.251	0.276222	0.622056	No changed	33159.5	26481.1	43507.3	18760.7	8308.7	21743	111664	56605.1	34509.3	24038.7	41486.8	11585.8	39282.5	109607	133638	24637.1	78409.4	29690.4
Phb2 [210-222]	O35129	AQFLVEKAKQEQR	1xADP-Ribosyl [K/E]		0.0442192	2115.93	3	705.98	3	705.98	0.276709	0.622056	No changed	12699.2	13774.1	35914.6	18515.1		23075.9	48940.3	55050.3	33750	31902.9		11427	38302.9	48478.9	83571.2	21840.3	43161.8	11418.3
Suclg1 [67-94]	Q9WUM5	QGTFHSQQALEYGTKLVGGTTPGKGGQK	1xADP-Ribosyl [K/Y/T]		0.0597093	3416.53	4	854.888	4	854.888	0.277535	0.622056	No changed			38916.4	11726.9	14323.3	11161.2	42548.3	24414.9		19393.8	44783.5	29775.1	32324.7	80507.9	64714.3	19915.5	66080.1
Eef1g [276-285]	Q9D8N0	AKDPFAHLPK	1xADP-Ribosyl [K2]		0.0931574	1664.69	3	555.567	3	555.567	0.277562	0.622056	No changed	63203.8	57980.6	81645	36396.7	17697.4		136004	89638.7	62095.6	78458.2	65603.8	25478.8	128225	100758	184761	74193.9	73412.1	31452.8
P4hb [274-279]	P09103	LSSFKR	1xADP-Ribosyl [K/R/S]		0.146579	1278.49	3	426.835	3	426.835	0.277743	0.622056	No changed	220060	186851	367536	57873.1	43506.7	144787	854408	552266	194948	181278	289837	143924	482526	672760	1.45566e+06	130915	400044	304984
Ephx2 [352-374]	P34914	AVASLNTPFMPPDPDVSPMKVIR	1xADP-Ribosyl [D/S/K]	2xOxidation [M10;M19]	0.0487822	3055.33	3	1019.12			0.277775	0.622056	No changed		8742.03	12120.3	9298.49		12864.9	30326.4	14454.8	7963.3	14180	23409.9	6852.34	18554.5	56010.5	30347.9		30174.7	18537.3
P4hb [100-108]	P09103	GYPTIKFFK	1xADP-Ribosyl [K/Y]		0.029015	1641.67	3	547.897	3	547.897	0.277956	0.622056	No changed	54913.2	82813.2	136870	53838	23471	50893.6	414386	284301	186794	141820	178458	98352.5	236855	366982	632898	90416.4	311310	163790
Cox7c [17-25]	P17665	SHYEEGPGK	1xADP-Ribosyl [S/H]		0.00757137	1544.51	3	515.508	3	515.508	0.278105	0.622056	No changed	31860.6	19121.6	76312.8	8522.24	11820.9	17129.2	191590	106883	76645	20489.9	104662	91462	113634	229340	492802	38407.7	99704.6	56176.4
Gstp1 [122-141]	P19157	ALPGHLKPFETLLSQNQGGK	1xADP-Ribosyl [T/H/K/S/E]		7.56811e-06	2676.22	3	892.745	4	669.811	0.278759	0.622056	No changed	776824	1.39946e+06	2.70789e+06	4.40984e+06	3.51172e+06	4.52763e+06	3.0257e+06	2.55463e+06	3.15827e+06	2.73673e+06	3.36715e+06	3.08065e+06	3.01388e+06	3.39415e+06	4.36061e+06	4.10589e+06	5.89053e+06	1.55041e+06
Gsta3 [34-43]	P30115	FLKTRDDLAR	1xADP-Ribosyl [K/T/R]		0.068421	1775.75	3	592.589	3	592.589	0.278862	0.622056	No changed	558963	634772	846228	297586	37418.5	134486	1.23899e+06	1.10335e+06	601451	248324	769343	197670	1.11867e+06	1.40204e+06	1.95147e+06	266645	535165	260923
Ugt2b5 [340-353]	Q8K169	FDGKTPATLGHNTR	1xADP-Ribosyl [T/D/K/H]		0.000956964	2055.83	3	685.949	3	685.949	0.279398	0.622056	No changed	174810	166639	288399	149262	23003.3	115851	583470	348629	176316	104177	215662	113127	343704	479371	888149	113622	291821	140755
Nipsnap1 [274-284]	O55125	IMIPLKISPLQ	1xADP-Ribosyl [K6]	1xOxidation [M2]	0.0711274	1809.83	2	905.417	2	905.417	0.279783	0.622056	No changed	13823.2	20600.4	39485	55311.9	28323.9	61249	108140	117940	44682.3	47180	138276	88098	116738	118280	261127	33321.1	234036	66990.8
Atp5f1b [125-143]	P56480	VLDSGAPIKIPVGPETLGR	1xADP-Ribosyl [D/K/S]		5.9056e-06	2460.16	3	820.724	3	820.724	0.279891	0.622056	No changed	121037	158278	197860	323525	228934	462502	611544	440330	468334	470297	838311	453658	739189	974570	983843	316411	1.03815e+06	296703
Cacybp [26-37]	Q9CXW3	RLRDTLTSEKSK	1xADP-Ribosyl [S/E/K/D/T]		0.0358342	1974.87	3	658.961	4	494.473	0.280641	0.622056	No changed	43329.2	47586.4	127173	63587.6	103108	73450.6	233984	178500	141297	57055	206315	109720	182462	279909	563556	99359	287477	22584.8
Acaa2 [212-241]	Q8BWT1	KGKQTMQVDEHARPQTTLEQLQKLPSVFKK	1xADP-Ribosyl [T/K/S/R/E/H/D]	1xOxidation [M3]	0.030792	3737.74	5	748.353	5	748.355	0.281189	0.622056	No changed		42003.4	68777.6	193209	100026	127236	311457	144545	159325	203522	385451	133758	197432	266404	393897	89613.4	514356	161287
Acaa1b [199-216]	Q8VCH0	QDAFALASQQKAASAQSR	1xADP-Ribosyl [R/S/K]		0.00187013	2419.01	3	807.008	3	807.008	0.281511	0.622056	No changed	22497.7	29404.3	40098.2	20168.7	5109.22	5437.3	88450.7	48331.5	34489.7	18334	46303.5	34224.1	38286.7	98381.4	145507	17995	69112.1	31953.6
Prdx1 [110-128]	P35700	RTIAQDYGVLKADEGISFR	1xADP-Ribosyl [K11]		0.134361	2680.18	3	894.065	3	894.067	0.281739	0.622056	No changed				7051.72	8843.87	10124.6	66167.9	33256.9	14616.2	7181.65	48634.5	12665.6	11426.8	123811	101416	20836.3	46163.7	16981.9
Hspd1 [418-429]	P63038	KDRVTDALNATR	1xADP-Ribosyl [D/T/K/R]		0.080912	1900.8	3	634.27	3	634.27	0.281796	0.622056	No changed	165897	159787	247455	78008.7	63334	78548.2	327185	290397	186357	39467.1	185756	47135	286030	370183	422708	84039.8	165053	37238.6
Fabp1 [97-121]	P12710	GIKSVTELNGDTITNTMTLGDIVYK	1xADP-Ribosyl [T/K/E/D/S]	1xOxidation [M17]	0.0344455	3240.44	3	1080.82			0.281879	0.622056	No changed	10559.9	5242.94	17191.3	8977.7		4458.76	30799.9	30635.3		26176.6	34984.2		19551	95665.1	30118.3	14147.6	34408.6	25129.1
Tkt [247-264]	P40142	GITGIEDKEAWHGKPLPK	1xADP-Ribosyl [H/D/K/E]		0.0803935	2517.12	3	839.712	4	630.036	0.282401	0.622056	No changed	29672.6	20400.5	63088.9	63955.8	45288.4	60254.6	105396	71039.2	70792.8	46921.5	117714	46170.7	87702.9	107665	156872	74568.6	139772	38125.1
Otc [239-255]	P11725	ENGTKLSMTNDPLEAAR	1xADP-Ribosyl [K/T/E]	1xOxidation [M8]	0.0105001	2403.95	3	801.99			0.282667	0.622056	No changed	21388.9	18276.6	16322.1	3997.38		12671.1	44213.5	41612.3	6814.85	19543.9	12833.2		43467.6	38285.5	41484.3	7436.61	14200.8	28055.7
Rpl19 [127-135]	P84099	VKGNVFKNK	1xADP-Ribosyl [K7]		0.349589	1574.68	3	525.564	3	525.564	0.283519	0.622056	No changed		10972.8	38654.1	24395.1	9988.89	32641.5	162458	87777.8	58181.5	25628.3	102428	57728.5	80988.4	163043	442671	37969.6	126187	50161.8
Scp2 [512-524]	P32020	MNPQSAFFQGKLK	1xADP-Ribosyl [K11]	1xOxidation [M1]	2.52956e-05	2052.83	3	684.948	3	684.948	0.283548	0.622056	No changed	415867	314401	668762	196206	218443	329026	2.08902e+06	1.45262e+06	779823	493621	666180	607735	947735	1.62865e+06	2.68274e+06	576233	1.9208e+06	787461
Idh1 [188-212]	O88844	SIEDFAHSSFQMALSKGWPLYLSTK	1xADP-Ribosyl [K/S/Y/T]	1xOxidation [M12]	3.76875e-06	3400.46	4	850.872	4	850.872	0.283573	0.622056	No changed	81108.2	74941.6	294261	5219.95	234020	9760.32	306817	110640	131680	113883	47924.9	7900.08	14941.6	519633	341608	101196	217260	71546.7
Acadl [43-51]	A0A0R4J083	KLTDIGIRR	1xADP-Ribosyl [K1]		0.682739	1612.72	3	538.246			0.283583	0.622056	No changed			43199.1	29730	37613.7	19860.1	85828	55306.5	59469.3	33577.8	72863.3	35606.3	49320.3	123577	145245	26167.5	136329	24551.5
Atp5po [189-199]	Q9DB20	IGEKYVDMSAK	1xADP-Ribosyl [E/K/Y]	1xOxidation [M8]	0.385257	1797.68	3	599.899			0.283705	0.622056	No changed	17101.9	12524.3	23235.4	5263.64	3928.65	6153.62	83807.1	71750.6	40482.7	20547.3	24815.2	6075.41	58796.9	63091.5	90542	9780.14	74325.3	35451
Gstp1 [190-210]	P19157	IKAFLSSPEHVNRPINGNGKQ	1xADP-Ribosyl [K/H/S/E/R]		1.65816e-05	2847.3	4	712.58	4	712.58	0.283951	0.622056	No changed	1.24726e+06	1.40503e+06	2.67515e+06	930726	853720	1.10649e+06	5.81713e+06	4.45629e+06	1.92886e+06	1.38114e+06	2.20033e+06	1.07463e+06	3.39718e+06	4.66131e+06	7.64144e+06	1.38457e+06	4.31659e+06	1.77624e+06
Hmgb2 [30-44]	P30681	KHPDSSVNFAEFSKK	1xADP-Ribosyl [S/K]		0.476208	2261.93	3	754.647			0.284254	0.622056	No changed	11138.6	11169.6	30066.3	15188.2	12449.2	5681.13	38561.3	32623.6	16197	5495.2	41054.4	17401.6	16884.9	66330.5	118203	14165.3	31328.3	17041.4
Aldh1l1 [191-206]	Q8R0Y6	RPQPEEGATYEGIQKK	1xADP-Ribosyl [K/T/Y/E]		0.0406036	2372	3	791.337	3	791.336	0.284364	0.622056	No changed	88912.9	81674.4	81114.3			14174.2	137875	140058	26908.8	96338.3	13814.4	8189.75	132902	124225	203520	15842	61078.8	72011.3
Rpl23a [5-18]	P62751	AKKEAPAPPKAEAK	1xADP-Ribosyl [K/E]		0.239071	1976.89	3	659.634			0.284932	0.622056	No changed			8643.82	43802.2	32121.6	40686.5	6161.5		11446.6	14448.1	16055.9		8519.1		15985.1	28273.4	100421
Aldob [109-134]	Q91Y97	LDQGGAPLAGTNKETTIQGLDGLSER	1xADP-Ribosyl [K/T/E/D]		0.000126409	3182.4	3	1061.47	3	1061.47	0.285437	0.622056	No changed	50610.2	47750.8	84929	37934.9		33299.6	146901	149720	32599	34834.8	119789	49159.3	98238.9	555112	219580	34182.2	83737.3	56265.2
Hspa9 [292-307]	P38647	RETGVDLTKDNMALQR	1xADP-Ribosyl [K/D/T/E/R]	1xOxidation [M12]	0.0264496	2404	3	802.005	3	802.005	0.286829	0.622357	No changed	84704.9	101570	169282	96144.4	66120.4	68397.5	259430	187556	140924	51554.8	191349	103046	194416	271684	431815	103215	207016	58735.6
Rps25 [10-25]	A0A1L1SQA8	DKLNNLVLFDKATYDK	1xADP-Ribosyl [K11]		0.0729887	2438.07	3	813.361			0.286952	0.622357	No changed	8844.82	16881.9	25269			2663.08	29851.7	45385.4	15324.8	12921.5	32963.6	13386.9	40965.5	56958.3	49271.5	10873.9	22210.6	16230.8
Cycs [81-89]	P62897	MIFAGIKKK	1xADP-Ribosyl [K]	1xOxidation [M1]	0.0316157	1592.69	3	531.57	3	531.57	0.287105	0.622357	No changed	119858	76642.8	187917	104074	80503.4	118734	283087	172510	293877	73468.4	402543	286960	199019	425253	1.00115e+06	161465	623197	120675
Dbi [73-84]	P31786	TYVEKVDELKKK	1xADP-Ribosyl [E/K/D/Y/T]		0.000179129	2020.9	3	674.306	3	674.306	0.287183	0.622357	No changed	226474	290111	493015	504983	458338	498615	870379	548585	730045	836079	931153	544711	826481	1.16552e+06	1.7854e+06	580073	1.58273e+06	253404
Dbi [62-72]	P31786	LKGTSKESAMK	1xADP-Ribosyl [K/T/S/E]	1xOxidation [M10]	0.00134682	1736.7	3	579.57	3	579.57	0.287939	0.622357	No changed		78737.6	198581	135138	83588.9	147594	594592		34913.3	18915.6	288251	31387.5	411705	421264	2.25047e+06		177592	3245.44
Bhmt [387-402]	O35490	EATTEQQLRELFEKQK	1xADP-Ribosyl [K/E]		0.355353	2519.09	3	840.367	3	840.367	0.289324	0.623646	No changed	6015.85	4576.8		6187.42			28217.2	56972.8	31233.7	30916.6	29389.9		50583.5	80782.1	48395.3	24785.1	42748
Glul [287-298]	P15105	AYDPKGGLDNAR	1xADP-Ribosyl [D/Y/K]		0.00836896	1817.69	3	606.568	3	606.568	0.290606	0.623998	No changed	124964	110382	152818	120630	95567.9	41679.1	354839	203332	110823	54350.1	202702	75441.3	224045	453074	366907	49846.4	274888	63389.8
Ass1 [210-229]	P16460	TQDPAKAPNSPDVLEIEFKK	1xADP-Ribosyl [K/S/E/T/D]		0.000567376	2768.22	3	923.413	3	923.412	0.290727	0.623998	No changed	199748	279735	355526	198705	76531.1	339698	667903	562250	351077	518928	488552	217801	842974	911677	629219	325593	757676	154603
Otc [222-243]	P11725	GYEPDPNIVKLAEQYAKENGTK	1xADP-Ribosyl [D/Y/E/K]		0.00118582	3005.3	3	1002.44	3	1002.44	0.291343	0.623998	No changed	20401.6	60696.2	245226	146116	33295.6	147805	464787	270279	393040	189486	267008	122271	135569	1.01263e+06	554205	467367	485690	18062.4
Atp5po [65-84]	Q9DB20	VGQLLKDPKVSLAVLNPYIK	1xADP-Ribosyl [D/K]		0.0645467	2736.38	3	912.797			0.291728	0.623998	No changed		12946.6		28506.3	6250.33	20671.4	7379.63	31636.6	14429.6	14420.4	35664.5		29077.8	40232.4	36929	10091.9	60289.7
Gsta3 [79-89]	P30115	YNLYGKDMKER	1xADP-Ribosyl [K/D/Y]	1xOxidation [M8]	0.000167515	1973.75	3	658.588	3	658.589	0.292042	0.623998	No changed	750816	648826	996270	155313	18369.2	146232	1.43308e+06	1.18378e+06	365750	207898	473301	159028	930945	1.28873e+06	2.23753e+06	227549	480560	368295
Cyp2a12 [408-422]	P56593	DFNPQHFLDDKGQLK	1xADP-Ribosyl [K]		0.182784	2342.95	3	781.655			0.292288	0.623998	No changed	11721.6	26957.3	34076.8		6261.85	16640.2	55930.5	39292.8	28420.5	22300.1	30893.1		45799.4	58408.6	50985.9	15895.9	25456.3	22289.7
Aldh9a1 [20-38]	Q9JLJ2	VEPVDASGTEKAFEPATGR	1xADP-Ribosyl [S/T/K/E]		0.0181245	2502.02	3	834.679			0.29266	0.623998	No changed	35994.8	32519.9	43293.8	4026.56		17376.1	65081.2	63235.7	24736.3	19448.7	30316.6	10028.3	54721.7	67776.2	86415.5	18934.9	21823.9	20874.3
Hspa5 [338-354]	P20029	STMKPVQKVLEDSDLKK	1xADP-Ribosyl [K/D/E]	1xOxidation [M3]	0.00365312	2503.12	4	626.535	4	626.535	0.292934	0.623998	No changed	93109.1	57316.6	83124.7	24104.3	25396.4	40426.1	274314	265319	85246.5	45486.7	116026	36086.3	228820	254400	191563	71690.4	178579	143040
Otc [232-255]	P11725	LAEQYAKENGTKLSMTNDPLEAAR	1xADP-Ribosyl [E/K/T/Y/S/D]	1xOxidation [M15]	7.54404e-05	3207.37	4	802.598	4	802.598	0.293042	0.623998	No changed		11660.7	65873.8	19923	23762	100212	205699	94628.1	65050.5	62527	107825	52849.7	184969	209342	123503	107777	219258	2569.71
Prdx5 [99-114]	P99029	THLPGFVEQAGALKAK	1xADP-Ribosyl [K14]		0.318282	2207.99	3	736.668	3	736.668	0.293873	0.624926	No changed	17415.5		69830.4	33693.6	36335	51243.4	203161	159922	59959.4	23034.3	112080	40688.9	168235	198511	210858	29975.1	230886	28613.1
Acat1 [255-265]	Q8QZT1	RVDFSKVPKLK	1xADP-Ribosyl [K]		0.0349024	1857.87	3	619.96	3	619.96	0.294326	0.625047	No changed	64662.6	37117.3	156924	18545.3			104912	66783.7	21975.7	9079.95	34316.7	20179	37467.2	105474	338317	14831.4	45072.1	30221.2
Nipsnap1 [56-65]	O55125	KDAHSTLLSK	1xADP-Ribosyl [D2]		0.488205	1640.67	3	547.562	3	547.562	0.295704	0.627131	No changed	28887.6	36962.3	38592.1	15758.6		24225.9	76755.6	58998.8	33460.3	34321.4	52787.9		61093.3	72561.4	85950.5	25806.3	43881.4	36525.8
Rps6 [219-230]	P62754	EAKEKRQEQIAK	1xADP-Ribosyl [K5]		0.00183292	1998.87			3	666.961	0.29615	0.627235	No changed			26521	17558.3		32778.1	59662.5	25919.5	32564.3	13818.6							48326.6
Cox6c [56-68]	Q9CPQ1	NYDSMKDFEEMRK	1xADP-Ribosyl [S/K/D/Y/E]	2xOxidation [M5;M11]	0.0093121	2265.79	3	755.934	3	755.934	0.296664	0.627482	No changed	120192	97981.3	154902	63644.2	44387.3	123440	273232	232681	112550	154745	167520	54284	208886	299420	374737	110236	207463	78719.5
Hspe1 [21-40]	Q64433	SAAETVTKGGIMLPEKSQGK	1xADP-Ribosyl [T/K/E/S]	1xOxidation [M12]	0.008828	2589.13	3	863.716	3	863.716	0.297097	0.627557	No changed	52451.3	67147.8	171099	97808.8	150299	118505	306052	230250	204845	113428	369132	185965	293282	310089	589843	178529	600047	81333.3
Pdia6 [73-82]	Q3TML0	AATALKDVVK	1xADP-Ribosyl [D/K/T]		0.69137	1556.68	2	778.842	2	778.841	0.298421	0.627614	No changed	160733	137286	238851	110845	118088	63187.6	407845	334830	160435	131634	206619	119837	288494	319732	578371	109678	431555	131090
Hspa5 [542-554]	P20029	MVNDAEKFAEEDK	1xADP-Ribosyl [K/E]	1xOxidation [M1]	0.00398514	2082.74	3	694.918			0.299029	0.627614	No changed	15663.3	16174.6	20079.9	6198.32		9364.65	32418.6	42567.9	9358.32	12004.6	9289.74		25445.4	28055.9	55416.1	8012.06	17696.3	16286.6
Ctsd [172-192]	P18242	VEKQIFGEATKQPGIVFVAAK	1xADP-Ribosyl [K/E]		0.00712965	2801.33	3	934.449	3	934.449	0.299381	0.627614	No changed		11964.7	17407.2	20141.5	22345.4	29540.7	19189.6	23861.5	34691.6	29556.2	47206.3	32683.3	37366.5	55166.6	47054.2	28400.7	61615	14524.6
Slc25a5 [11-31]	P51881	DFLAGGVAAAISKTAVAPIER	1xADP-Ribosyl [T/K/S]		7.54404e-05	2598.2	3	866.738	3	866.738	0.300388	0.627614	No changed	43783.6	52698.7	173122	230835	67033.8	192382	12314.1	154367	91643.7	102709	286240	90128.3	89631.8	107826	76477.1	52648.1	103291	40208.8
Cps1 [533-560]	Q8C196	VLGTSVESIMATEDRQLFSDKLNEINEK	1xADP-Ribosyl [T/K]	1xOxidation [M2]	0.0205617	3343.64	4	836.666	4	836.666	0.30059	0.627614	No changed		12038.5	10683.7	43829.3	20710.4	37858.9		29203.7	28107.7	96663.9	174070	28708.1	20590.4	5145.86	41809.8	179274	308302	13687.3
Rpl14 [199-211]	Q9CR57	GQKTPAQKAPAPK	1xADP-Ribosyl [K/T]		0.015763	1862.82	3	621.612	3	621.612	0.300822	0.627614	No changed	52764.3	40852.1	98369.9	133246	64392.8	77808.7	403717	140962	154607	102427	217294	173431	199871	341760	800793	121148	402907	63731
Decr2 [229-238]	A0A494B909	LKHFSNPIPR	1xADP-Ribosyl [K2]		0.0697616	1749.75	3	583.922	3	583.922	0.301424	0.627614	No changed	17462.3	16264.3	30111	20878.6		24138.9	71545.9	42858.1	62634.5	26545.7	46442.4	45802.1	57765.9	71733	180806	30875.7	69352.5	25371.8
Cox6b1 [11-28]	P56391	NYKTAPFDSRFPNQNQTK	1xADP-Ribosyl [T/Y/K]		0.173048	2697.11	3	899.709			0.301647	0.627614	No changed	26519.6	28963.5	46863.2				91421.7	61034.1	13309.8	3522.51	30882	19213.4	34269.2	89799.6	184500	6974.31	34643.4	32883.5
Got2 [356-364]	P05202	TQLVSNLKK	1xADP-Ribosyl [S/K]		0.0616807	1571.69	3	524.567	3	524.567	0.301969	0.627614	No changed	173114	146157	270521	79084.1	15041.3	97863.6	429047	321696	132338	131935	156175	50173	293868	339906	513475	83781.9	203681	160647
Hspe1 [8-15]	Q64433	KFLPLFDR	1xADP-Ribosyl [K1]		0.0102921	1576.66	3	526.225	3	526.225	0.302036	0.627614	No changed	14880.5	22007	136119	16010.5		42117.7	251037	256924	53558.6	129517	46577	26606.8	183407	245384	312240	41884.4	157761	101428
Hsd11b1 [36-48]	P50172	KVIVTGASKGIGR	1xADP-Ribosyl [K/S/T]		0.00762211	1826.86	3	609.624	3	609.624	0.302449	0.627614	No changed	134766	131653	209730	54228.2	11199.4	37874.1	409524	328884	98424.3	92403	125037	35862.8	209983	316210	800541	47293.7	231396	152542
Hspd1 [197-205]	P63038	GVITVKDGK	1xADP-Ribosyl [K/T/D]		0.00520769	1457.61	3	486.54	3	486.541	0.302722	0.627614	No changed	364319	249702	344530	74565.8	13774.5	133879	601486	476002	173125	172131	264830	72577.4	430796	543584	781154	103567	208962	269320
Fabp1 [34-46]	P12710	DIKGVSEIVHEGK	1xADP-Ribosyl [D/K/S]		0.00717743	1951.82	3	651.279	3	651.279	0.30293	0.627614	No changed	384029	289955	360306	106933	24363	97530.8	704182	631090	183631	194914	248893	96477.1	494849	613693	778100	157874	395957	238946
Scp2 [443-454]	P32020	KLEEEGEQFVKK	1xADP-Ribosyl [E/K]		0.000102004	2004.84	3	668.95	3	668.95	0.303097	0.627614	No changed	485459	337328	450136	126566	82001.7	169411	742441	604905	271260	264194	352971	149274	597467	639512	940560	166752	439195	251372
Fah [143-162]	P35505	GKENALLPNWLHLPVGYHGR	1xADP-Ribosyl [K/R/E/D]		0.0180045	1869.8			3	623.939	0.30366	0.627614	No changed			52570.5	67860.2	100488	40472.7	72114.9	31639	81593.9	11248.7	68071.8	53927.1	37360	95224.1	140058	63477.7	179348
Hmgcs2 [425-437]	P54869	VSKDASPGSPLEK	1xADP-Ribosyl [K/S/D]		0.00382831	1855.75	3	619.255	3	619.255	0.304477	0.627614	No changed	165131	142352	172153	40304.7	4343.48	36371.3	370754	235794	52003.1	56768.9	58403.2	22704.5	205773	335703	360056	38258.3	94555.8	94387.9
Hadh [233-249]	Q61425	LHERGDASKEDIDTAMK	1xADP-Ribosyl [S/K/D/E/T]	1xOxidation [M16]	0.000803943	2472.97	4	618.999	4	618.999	0.304877	0.627614	No changed	77131.8	87023.2	203898	69993.6	41165.1	99517.5	304983	237024	176325	84043.4	251413	88718.5	280659	401161	534940	131895	177138	17734.4
Aldh1a1 [242-255]	P24549	VAFTGSTQVGKLIK	1xADP-Ribosyl [K/S/T]		5.84543e-07	1989.91	3	663.974	3	663.975	0.30496	0.627614	No changed	184189	207886	352660	113901	22412.2	114390	938038	596845	381231	140971	418236	98562.8	474794	870284	1.37262e+06	81475.2	492147	358539
Dlst [147-165]	Q9D2G2	TGAAPAKAKPAETPAPAHK	1xADP-Ribosyl [K]		0.00455568	2355.05	4	589.519	4	589.519	0.305518	0.627614	No changed	44661.7	27246.5	53614.2	47084.3	31493	40623.2	143701	97758.5	81382.8	43787	93470.5	38521.9	126392	124191	223657	48082.8	144693	13008.1
Gm10358 [253-261]	A0A1D5RLD8	YDDIKKVVK	1xADP-Ribosyl [K/D/Y]		0.0992873	1648.7	3	550.239	3	550.239	0.306022	0.627614	No changed	320744	163171	404760	93221.1	49337.4	68096.8	770715	453849	193271	64629.9	335952	214218	356458	910725	1.31317e+06	101501	305046	171429
Cyp2e1 [244-255]	Q05421	QYTLGKAKEHLK	1xADP-Ribosyl [K/T]		0.682739	1449.58			2	725.294	0.306068	0.627614	No changed	192253	158060	184568	4568.52		18104.7	256664	307774	35420.7	61927.4			116625	164061	387696		60242.4	160553
Ahcy [35-49]	P50247	MREMYSASKPLKGAR	1xADP-Ribosyl [S/K/R]	2xOxidation [M1;M4]	0.00208168	2297.94	4	575.242	4	575.241	0.306316	0.627614	No changed	82448.4	71401	148911	45088.3	38111.9	85951.1	318459	254028	119180	76483.5	126616	75670.3	177436	335967	622702	80206.8	163402	66023.2
Rps3a [19-27]	P97351	KKVVDPFSK	1xADP-Ribosyl [K]		0.0119179	1588.68	3	530.232	3	530.232	0.306657	0.627614	No changed	71719.1	52277.8	157497	63606.5	113302	164033	282042	169325	161102	102774	206639	181154	242909	339642	409293	89284.3	247462	87155.4
Fah [96-105]	P35505	LRDDKELRQR	1xADP-Ribosyl [E/K]		0.000310373	2812.28	4	703.825	4	703.825	0.309322	0.631365	No changed	37938.9	56853.7	88767.7	74752.3	15719.8	41127.2	139902	44954.9	175959	104981	61077.7	24304.8	29681.4	37842.9	76407.3	113846	61166	48483.6
Glul [104-114]	P15105	YNRKPAETNLR	1xADP-Ribosyl [Y/R/K]		0.304336	1902.79	3	634.935	3	634.935	0.309402	0.631365	No changed	114454	88310.2	112059	8128.99		7987.3	175493	130301		1668.4	27028.3	2196.92	81483.4	140028	355235	7222.92		71930.9
Hspd1 [302-314]	P63038	APGFGDNRKNQLK	1xADP-Ribosyl [K/R]		0.094354	1985.83	3	662.614	3	662.614	0.309689	0.631365	No changed	74032.3	60028.6	60239.4	10462		17232.9	162596	138744	20788.2	25251.4	30845.4	15067.3	120316	103678	225174	18430.8	55081.7	53377
Acat1 [163-187]	Q8QZT1	GATPYGGVKLEDLIVKDGLTDVYNK	1xADP-Ribosyl [D/E/K/Y/T]		0.00831328	3206.47	4	802.373	4	802.373	0.310286	0.631566	No changed	17088.5	15286.9	18023.4	19849.3	23488.6	12330.5	5577.92	8939.47	21984	28362	51772.1	40914.3	18735.7	151421	11132.8	39840.4	78870.4	16107.4
Gnmt [197-213]	Q9QXF8	SDLTKDITTSVLTVNNK	1xADP-Ribosyl [K/D/T/S]		0.000250453	2390.05	3	797.356	3	797.356	0.310587	0.631566	No changed	77795.8	97850.2	268644	181893	50683	159493	445040	373518	347382	231964	370245	184194	553289	742178	425176	153640	462694	130972
Cox4i1 [43-60]	P19783	DYPLPDVAHVTMLSASQK	1xADP-Ribosyl [Y/D/H/T]	1xOxidation [M12]	0.0628936	2529.04	3	843.685	3	843.685	0.314148	0.636548	No changed		5472.76	18636.6	3204.95	23639	30334.9	18422.7	29049.8	27991.3	28032.7	39403.4	23722.8	45099.1	47958.1	46333.9	26246.5	36158.9	7798.81
Cyc1 [171-186]	Q9D0M3	LSDYFPKPYPNPEAAR	1xADP-Ribosyl [S/D/K/Y]		0.107146	2405.98	3	802.667			0.314245	0.636548	No changed	17568.5	30239.1	52620.3	20060.9	26608.9	32438.1	21213.9	78412.3	42374.5	34605.3	60201.7	15203.7		60505.8	84547.2
Fabp1 [100-122]	P12710	SVTELNGDTITNTMTLGDIVYKR	1xADP-Ribosyl [T/Y/K/D/R]	1xOxidation [M14]	0.00100967	3098.34	3	1033.45	3	1033.45	0.315091	0.637444	No changed	26353.2	116818	266483	66143.8	104462	167022	609351	426178	498789	345718	489245	264118	353437	1.20276e+06	466178	519535	870727	229790
Rpl7a [121-137]	P12970	KAAGKGDVPTKRPPVLR	1xADP-Ribosyl [K5]		0.028634	2580.27			4	645.824	0.316266	0.637687	No changed		6467.69	12509.4	8642.45	33445.2	21868.5	30463.6	13716.3	30299.3	12468.2	37269.9	36993.8		37208.6	72870.5	29415.6	82739.1
Rpl14 [133-142]	Q9CR57	AAILKASPKK	1xADP-Ribosyl [K/S]		0.397726	1567.73	3	523.248	3	523.247	0.31698	0.637687	No changed	8852.67	13303.8	66755	78031.5	422847	81109.4	254603	105373	155446	28013.6	196337	299588	52171.7	135355	201844	59029.7	222386	9524
Scp2 [24-45]	P32020	FMKPGGENSRDYPDMAKEAGQK	1xADP-Ribosyl [Y/H/K/E]	2xOxidation [M12;M21]	0.377105	3165.29	4	792.079	4	792.079	0.317178	0.637687	No changed	10148.8	5685.4	11450.3		14663	9749.03	12161.3	12540.5		13465.9			28106.3	30376	34955.3		22116.6	28547.8
Ass1 [210-228]	P16460	TQDPAKAPNSPDVLEIEFK	1xADP-Ribosyl [T/K/D]		0.000226495	2640.13	3	880.714			0.317184	0.637687	No changed	17466.1	26177.1	46955		11939.6	23693.3	21459.4	82921.8	49285.4	17486.4	57845.6	27802.8	62033.6	126913	78822.7	22562.4	65005.7	10090.4
Ugp2 [432-444]	Q91ZJ5	LGSSFTKVQDYLR	1xADP-Ribosyl [T/K/Y/S/D]		0.0259298	2054.86	3	685.626	3	685.625	0.317742	0.637687	No changed							39947.5	32829.5	28404.2	32308.9	35490	26961.7	53315.4	79568.5	80361.3	14141.6	38998.4
Gstp1 [117-141]	P19157	NDYVKALPGHLKPFETLLSQNQGGK	1xADP-Ribosyl [K/Y/D/E/H/T]		2.47829e-07	3295.52	4	824.635	4	824.635	0.317813	0.637687	No changed	147183	284893	644280	368360	192474	334017	1.8442e+06	1.2763e+06	742213	158770	1.0631e+06	520997	914243	1.40597e+06	1.50169e+06	726879	1.39657e+06	1.25388e+06
Aldh1l1 [39-58]	Q8R0Y6	ADPLGLEAEKDGVPVFKFPR	1xADP-Ribosyl [K/E/D]		0.00208168	2726.23	3	909.415	3	909.415	0.318036	0.637687	No changed	21552.6	26526.2	113060	106265	26819.4	39353.5		56121.3	49211.1	64130.8	77494.2		28306.5	148078	73450.3	38501.9	74314	34689.4
Ces1d [550-565]	Q8VCT4	AKESAQRPSHREHVEL	1xADP-Ribosyl [S/K/E]		0.00431829	2415.02	4	604.511	4	604.511	0.318885	0.638282	No changed		19962.2	21675.7	33199.7	28842.7	33029.8	42187.2	37819.8	71611	27847.5	146294	71314.7	35495	269356	147367	102513	118969	1311.62
Etfb [107-116]	Q9DCW4	VLAKLAEKEK	1xADP-Ribosyl [K4]		0.0218267	1669.76	3	557.258	3	557.258	0.319141	0.638282	No changed	146393	109001	163553	31428.7	5505.47	40869.6	268081	218752	72513.8	56255.2	125409	31872.6	181466	188393	397182	40135.3	104965	171043
Hspa8 [518-535]	P63017	MVQEAEKYKAEDEKQRDK	1xADP-Ribosyl [K/R/S/T]		0.191844	2730.34	4	683.34	4	683.339	0.31999	0.63917	No changed		8030.22	30621.3	28481.3	16397.3		64772.7	43852.4	37949.4		75241.6		52737	98711	82639.6	20345.7	76265.7
Fabp1 [21-33]	P12710	AIGLPEDLIQKGK	1xADP-Ribosyl [K/D]		0.000141668	1922.87	3	641.627	3	641.627	0.320429	0.63924	No changed	635498	536069	638044	167507	109331	198766	1.62561e+06	1.14312e+06	440881	669372	582138	302294	1.12806e+06	1.42188e+06	1.50614e+06	298583	678964	1.02636e+06
Akr1c6 [69-84]	P70694	IADGTVKREDIFYTSK	1xADP-Ribosyl [T/K/E/R]		0.072519	2384.02	3	795.345	3	795.345	0.321509	0.640586	No changed	51384.3	58873.7	87746.9				154051	146374					43274.9	157111	203785	18342.2	53278.1	32069.9
Sord [291-299]	Q64442	EVDIKGVFR	1xADP-Ribosyl [K5]		0.0215391	1603.66	3	535.223	3	535.223	0.323124	0.640913	No changed	13305.6		26337				281010	128866		49785.1	53883.5	44340.3	77332.4	343903	502303	24930.2		93988.2
Scp2 [483-492]	P32020	GSVLPNSDKK	1xADP-Ribosyl [D/S/K]		0.457415	1585.63	3	529.214	2	793.318	0.324037	0.640913	No changed	77432.9	58809.5	140347	39285.2	5785.3	11441.3	222363	131572	52612.1	52420.5	85856.7	67458	111071	218060	346191	11448.3	95535.6	109618
Selenbp1 [92-103]	P17563	NKLILPGLISSR	1xADP-Ribosyl [K2]		0.00185764	1851.88	3	617.964	3	617.964	0.324474	0.640913	No changed	19437.3	36301.5	44640	84401.1	28684.7	59450.8	79310.6	50493	72187.6	56673.5	74069.8	43969.9	67779.7	108724	160293	46238.7	83446.5	24403.9
Scp2 [174-183]	P32020	YGTKVEHFAK	1xADP-Ribosyl [K/T/Y/E]		0.0436431	1720.68	3	574.231	3	574.231	0.324556	0.640913	No changed	78221.4	74583.8	127186	69404.8	65153	74943.4	337920	258066	169924	96634.4	172767		176336	233480	430657	109776	312183	139016
Rps13 [28-42]	P62301	LTSDDVKEQIYKLAK	1xADP-Ribosyl [K/Y]		0.0212552	2292.02	3	764.679	3	764.678	0.32462	0.640913	No changed		13807.6		27441.4	19172	32850.4	54090.1	55004.4	45849.8	31132.4	56901.7	35112.5	68945.7	102670	71276.2	32537.1	108957
Eno1 [194-221]	P17182	NVIKEKYGKDATNVGDEGGFAPNILENK	1xADP-Ribosyl [T/K/D/E/Y]		4.07151e-05	3561.59	4	891.154	4	891.154	0.325177	0.640913	No changed			24321	29960.4	4915.38	31956.1	27470.8	42033.9		31876.3	73412.6	39869.2	64745.9	87415.7	60489.9	33557.1	74553.4
Fabp1 [21-31]	P12710	AIGLPEDLIQK	1xADP-Ribosyl [E6]		0.116317	1737.75	2	869.378			0.325196	0.640913	No changed	11735.1	20301.6	24195.9	27934.2	9714.13	41485.7	24134.5	12352.6	20657.1	38362.6	32111.2	12508.7	19125.7	23787	41741	54024.3	29861	17086.6
Fabp1 [91-99]	P12710	MVTTFKGIK	1xADP-Ribosyl [K/T]	1xOxidation [M1]	0.000124726	1581.64	3	527.885	3	527.886	0.325272	0.640913	No changed	2.52761e+06	2.8772e+06	5.3808e+06	2.26714e+06	1.11486e+06	1.77043e+06	1.02937e+07	1.12209e+07	4.25693e+06	4.08115e+06	6.81688e+06	1.5639e+06	5.41231e+06	9.80936e+06	1.60513e+07	3.82379e+06	9.88388e+06	6.32936e+06
Etfa [224-232]	Q99LC5	GLKSGENFK	1xADP-Ribosyl [S/E/K]		0.520276	1520.58	3	507.532	2	760.794	0.325652	0.640913	No changed	64160.9	57419.1	111065	17453.7	7933.61	44605.9	177508	140604	69227.9	56043.9	81039.7	19961	131447	141551	299075	28306.4	86314	64036.1
Cat [493-506]	P24270	IQALLDKYNAEKPK	1xADP-Ribosyl [K/D/Y/E]		1.55064e-05	2171.98	3	724.664	3	724.664	0.32573	0.640913	No changed	1.11823e+06	970771	1.74052e+06	1.79728e+06	1.00735e+06	1.55843e+06	3.21432e+06	2.13084e+06	2.58923e+06	1.7186e+06	2.69799e+06	1.42165e+06	2.3963e+06	2.98677e+06	5.18909e+06	1.98208e+06	3.43161e+06	1.28256e+06
Rpl7 [32-43]	P14148	KVPAVPETLKKK	1xADP-Ribosyl [K/E/T]		0.00118582	1878.91	3	626.976	3	626.976	0.326392	0.641418	No changed	40362.7	37889.7	98952	44417.2	88677.4	69168.5	223476	106614	108922	84705.1	134966	121836	174641	149003	471183	86703.2	254467	39097.6
Acadm [302-311]	P45952	YALDRKTFGK	1xADP-Ribosyl [R/K/D]		0.253434	1739.72	3	580.578	3	580.578	0.328058	0.643015	No changed		46340.7	61881.3			50922	156219	73908	55326.8	76490.4	146946		72383.4	156887	686139		167613	62861.7
Rpl26 [46-63]	P61255	SMPIRKDDEVQVVRGHYK	1xADP-Ribosyl [K/R/D/E/S]	1xOxidation [M2]	0.285969	2714.18	4	679.3	4	679.3	0.328426	0.643015	No changed					98506.1		10224.6		67442.2		37889.7	89796.4				12037.2	74119.8
Rps5 [183-198]	P97461	GSSNSYAIKKKDELER	1xADP-Ribosyl [S/K/E/Y/D]		2.1827e-05	2366.01	4	592.256	4	592.257	0.32985	0.644758	No changed		23062.8	139601	167569	106221	231485	469573	289768	429453	123538	418658	384518	344170	454672	1.31912e+06	366953	835634
Cps1 [1349-1360]	Q8C196	AMLSTGFKIPQK	1xADP-Ribosyl [K/S/T]	1xOxidation [M2]	4.71853e-05	1877.79	3	626.602	3	626.602	0.330296	0.644758	No changed	541682	442537	936567	305843	156070	303945	2.07571e+06	1.89205e+06	762176	554297	943733	496614	1.19914e+06	1.73549e+06	3.02622e+06	457822	1.50181e+06	1.00973e+06
Eci1 [248-257]	P42125	ATADNLIKQR	1xADP-Ribosyl [K8]		0.20251	1670.69	3	557.569	3	557.569	0.330541	0.644758	No changed	139716	117693	156069	54675.4			251027	251736	107968	106195	97836.1	22325.8	98178.1	294901	442695	89797	206357	61858
Eef1a1 [213-219]	P10126	GWKVTRK	1xADP-Ribosyl [T/K/R]		0.0171861	1415.59	3	472.534	3	472.534	0.33235	0.646037	No changed	74049.4	83035.4	188301	113585	118767	193246	427715	239558	198036	90260.8	317500	257363	235196	426994	790465	158560	472209	111375
Glo1 [141-159]	Q9CPU0	RFEELGVKFVKKPDDGKMK	1xADP-Ribosyl [K8]		0.277925	2533.15	4	634.044			0.333056	0.646037	No changed	20646.7		35495.2	11318.4	6454.18	8854.01	65767	61298.6	25556.7	15689.8	41834.2		49738.1	72040.7	124319	12359.1	34666.5	22396.2
Acads [331-343]	Q07417	AAMLKDNKKPFTK	1xADP-Ribosyl [K/D/T]	1xOxidation [M3]	0.0016577	2048.89	4	512.978	3	683.635	0.333211	0.646037	No changed	254079	221111	651875	103439	206196	266406	782197	682580	360823	262221	388915	255353	486399	640634	1.43531e+06	270588	660651	259863
Eno1 [200-228]	P17182	YGKDATNVGDEGGFAPNILENKEALELLK	1xADP-Ribosyl [Y/E/K/D/T]		8.33917e-07	3646.63	4	912.415	4	912.416	0.333321	0.646037	No changed	77141.2	106340	337333	169922	65767.1	227840	582977	306185	253712	532389	393921	226696	292235	1.76005e+06	334470	629108	624198	196625
Fah [132-142]	P35505	QHATNVGIMFR	1xADP-Ribosyl [H/T]	1xOxidation [M9]	0.0390339	1830.7	3	610.906	3	610.906	0.333741	0.646037	No changed	27211.9	29093	46378.5	60829.7	21896.4	46381.1	45416.1	21068.3	56008.7	40775.8	38575.2	25333.3		27031	60097.8	37030.3	27291.3	12056.3
Aldh2 [429-438]	P47738	FKTIEEVVGR	1xADP-Ribosyl [K2]		0.00591305	1718.72	3	573.578	3	573.578	0.334059	0.646037	No changed	475354	451060	788752	101138	5185.49	348100	1.12101e+06	1.27007e+06	375362	399453	370201	122168	897105	1.21464e+06	1.48649e+06	250127	512246	319223
Ahcy [167-188]	P50247	MMSNGILKVPAINVNDSVTKSK	1xADP-Ribosyl [S/D/K/T]	2xOxidation [M1;M2]	0.351503	2919.3	3	973.773	4	730.581	0.335424	0.647094	No changed	39954.7	47425.4	88463.6	76144.9	40716.8	25434.8	116287	82888.9	95659.1	49640.1	148009	59741.1	142093	158197	141425	94446.5	120714	29819.8
Gm10358 [214-225]	A0A1D5RLD8	AVGKVIPELNGK	1xADP-Ribosyl [K4]		0.00409324	1765.79	3	589.269	3	589.269	0.336054	0.647519	No changed	273461	219526	353071	166475	161304	217038	958323	656634	593926	377190	552456	349088	634691	965812	1.1915e+06	306121	800920	349801
Hspa5 [154-165]	P20029	MKETAEAYLGKK	1xADP-Ribosyl [E/K/T/Y]	1xOxidation [M1]	0.000245467	1925.78	3	642.597	3	642.596	0.33746	0.648645	No changed	278999	262564	481077	221497	360564	337995	806701	655145	456657	287839	499534	184796	675929	807264	1.21343e+06	250078	629119	110415
P4hb [106-116]	P09103	FFKNGDTASPK	1xADP-Ribosyl [K3]		0.631818	1752.67	3	584.895			0.338449	0.648967	No changed	48919.8	17941.1	24550.1			94771.1	88479.1	129410	7449.59	72267.4	64669.8	4594.06	132125	84692.1	139552	28229.7	58400.5	62966.5
Hspa8 [329-348]	P63017	SQIHDIVLVGGSTRIPKIQK	1xADP-Ribosyl [D/E/K/Y]	1xOxidation [M1]	0.282729	2782.14	4	696.291	4	696.291	0.339599	0.649895	No changed	31347.5	51403.5	49330.3	5454.14		34658.3	142470	124806	50480.3	38239.1	109430	15080.4	112774	126897	256304	72102.5	71819.3	33923.3
Aldh9a1 [339-347]	Q9JLJ2	VLGFVKLAK	1xADP-Ribosyl [K6]		0.312994	1515.7	3	505.905	3	505.905	0.340051	0.649895	No changed	36449.3	26148.5	38509.6	8658.77		14140.3	82708.7	83313.7	21235.6	23463.2	30915.2		64974.3	71934.4	116839	13510.2	19492	38763.2
Rida [57-67]	P52760	QALKNLGEILK	1xADP-Ribosyl [K4]		0.553568	1767.81	3	589.941	3	589.942	0.3407	0.649895	No changed	14201.3	19817.2	24298.3	8714.95		12527.4	42395.9	37439.3	16669.8	13886.3	18547.6	4767.07	29792.5	38448.4	49872	10533.2	19471.4	16928.3
Ca3 [149-167]	P16015	IGREKGEFQILLDALDKIK	1xADP-Ribosyl [K/R/E]		0.00174896	2727.32	4	682.585	4	682.585	0.341479	0.649895	No changed				17666.4		6971.79	8699.73		14739.8	50401.8	18951.4	8963.23		12368.1	12190.1	77786.6	98887.5
Ca3 [152-167]	P16015	EKGEFQILLDALDKIK	1xADP-Ribosyl [K/E]		0.20495	2401.11	3	801.042			0.343436	0.649895	No changed										27414.1
Akr1c6 [10-31]	P70694	LSDGHFIPILGFGTYAPQEVPK	1xADP-Ribosyl [S/H/D]		0.00599263	2927.31	3	976.442			0.343436	0.649895	No changed				9163.95		18641.2				45231.7
Ppa1 [58-74]	Q9D819	MEIATKDPLNPIKQDVK	1xADP-Ribosyl [K/T/D]	1xOxidation [M1]	0.0255888	2497.11	3	833.041	3	833.041	0.344192	0.649895	No changed	23997.1	34701.4	51891.9	11929.7	39699.2	39114.4	146166	81573.7	57080.4	45730	47479.5	54303.2	93285.6	141856	136156	56387	97908.1	17546.5
Aldh1l1 [291-307]	Q8R0Y6	NIQLEDGKMMPASQFFK	1xADP-Ribosyl [E/D/K]	2xOxidation [M9;M10]	0.00871094	2557.02	3	853.011	3	853.011	0.344758	0.649895	No changed		15673.9	26014.2	23295	6533.5	18915.2	28753.5	30074.5	24586	27878	41746.7	21472.8	42003.9	61835.4	44089	16966.3	42507.6	12706.5
Mdh1 [100-107]	P14152	DLLKANVK	1xADP-Ribosyl [K/D]		0.0465984	1441.61	3	481.209	3	481.209	0.344852	0.649895	No changed	114613	92645.7	199221	56681.6	13639.1	57694.4	408525	304298	154038	59790.7	188856	107721	228898	328470	501292	77230.6	375238	127511
Rpl28 [68-79]	P41105	SGQRKPATSYVR	1xADP-Ribosyl [T/K]		0.268519	1890.79			3	630.935	0.345112	0.649895	No changed	4393.85	11933.3	18215.4	18703.2	23860	22357.2	49885.2	26301	19925.2	13946.2	31567.5	26263	31855	48403	103766	20606.3	44666.4	1282.35
Rps11 [9-21]	P62281	AYQKQPTIFQNKK	1xADP-Ribosyl [K]		0.20251	2134.94	3	712.317	3	712.317	0.345191	0.649895	No changed	9563.99	16126	33829.4		21072.7	19862.5	52579.3	30538.6	31408.1	15582.4	31878.7	18867.3	25934.8	45691.5	114454	18158.6	54067.7	12017.5
Aldh8a1 [333-344]	Q8BH00	AHLEKVRSYVLK	1xADP-Ribosyl [R/K/Y/E/S]		0.000132482	1983.91	3	661.974	3	661.974	0.34568	0.649895	No changed			71325.9	223330	1.10917e+06	85889.2	8210.89		1.73823e+06		985948	711574		41539.2	108027	298523	963677
Adk [249-262]	P55264	EQGFETKDIKEIAK	1xADP-Ribosyl [K/E/D/T]		0.0264496	2176.92	3	726.311	3	726.311	0.346325	0.649895	No changed	31690.8	38679.8	43954.7	17394.3	15273.4	43247.4	121893	100889	50932	51229.8	71620.6	39259.8	103528	128755	129300	78991.7	63984.7	20719.7
Pcx [149-156]	G5E8R3	MGDKVEAR	1xADP-Ribosyl [D/K/E/R]	1xOxidation [M1]	0.0885135	1462.51	3	488.174	3	488.174	0.346351	0.649895	No changed	171101	186571	429948	176704	129537	151268	530546	411552	415460	147924	374602	181865	389698	573059	1.01974e+06	193708	363837	155814
Aldh1a7 [354-367]	O35945	ILGLIESGKKEGAK	1xADP-Ribosyl [E/K/S]		0.222758	1983.92	3	661.978	3	661.978	0.346412	0.649895	No changed		26773.2	32928.3	35861.4	22051.3	31785.3	77985.1	54928	54769.8	25354.4	78651.5	39444.5	58207.7	100907	141362	26307.1	93089.3	23259
Cps1 [311-328]	Q8C196	MSMANRGQNQPVLNITNR	1xADP-Ribosyl [S/R]	2xOxidation [M1;M3]	0.0305893	2617.07	3	873.028			0.346567	0.649895	No changed			8648.57	128488	288339	55465.7	6531.09		144052	3361.02	163466	131686		20778.6	61438.3	65484.2	89024.6
Rpl13 [168-183]	P47963	VITEEEKNFKAFASLR	1xADP-Ribosyl [E/T/K]		0.193005	2423.07	3	808.361	3	808.363	0.346748	0.649895	No changed	10666.7	9476.22	11637.6		12237	18174.3	5551.55		15354.4	26469.8	22208.5	23457.6	27895.5	26550.3	20754.8	15386.2	52346.3
Cox4i1 [150-169]	P19783	ANPIQGFSAKWDYDKNEWKK	1xADP-Ribosyl [K/Y/D/S]		0.012739	2966.25			4	742.32	0.347522	0.650575	No changed		51802.8					323471	29671.2	322787	57726.6	63849.2	33040.9	24411.6	179252		121307	91500.3	39117.9
Ass1 [156-176]	P16460	GRNDLMEYAKQHGIPIPVTPK	1xADP-Ribosyl [S/E/H/Y]	2xOxidation [M5;M10]	0.0450972	4303.84	4	1076.71	4	1076.71	0.348034	0.650762	No changed						30742.7	19008.5		15082.1	93797.4		33939.2		77633.6		212453	42962
Cps1 [280-287]	Q8C196	KILESDRK	1xADP-Ribosyl [K1]		0.0427928	1529.64	3	510.551	3	510.551	0.349155	0.651755	No changed	108200	64114.1	65181.3			21331.9	95861.5	122880	9454.56	65009.3	14165.1		112277	79886.6	54209	27783.2	39837.9	187026
Rpl18 [63-70]	A0A1B0GQU8	ILEVPKLK	1xADP-Ribosyl [K6]		0.697144	1480.68	3	494.233	3	494.233	0.34939	0.651755	No changed							105936	74591.4	12569.2	18261.3	23832		67105.1	110640	126077			38042.9
Rpl26 [64-76]	P61255	GQQIGKVVQVYRK	1xADP-Ribosyl [K6]		9.73276e-05	2043.94	3	681.985	3	681.985	0.350318	0.65213	No changed	97190.5	120811	83425	44645.5	24945.2	37426.1	363538	417591	82898.7	31761.4	84194.2	44309.2	120473	300727	907699	37293.2	116390	300721
Adh1 [220-232]	P00329	IIAVDINKDKFAK	1xADP-Ribosyl [K/D]		1.20192e-05	2015.92	3	672.647	3	672.646	0.35083	0.65213	No changed	2.14968e+06	1.88363e+06	2.61814e+06	1.43255e+06	773156	1.56795e+06	5.13098e+06	3.54608e+06	2.78706e+06	1.89003e+06	3.21104e+06	1.59216e+06	3.71461e+06	4.9156e+06	5.98116e+06	1.78108e+06	3.83932e+06	1.61624e+06
Adh5 [219-231]	P28474	IIGIDINKDKFAK	1xADP-Ribosyl [D/K]		2.85398e-05	2015.92	3	672.646	3	672.647	0.35083	0.65213	No changed	2.20786e+06	1.92516e+06	2.61814e+06	1.48137e+06	819948	1.64872e+06	5.13098e+06	3.54608e+06	2.78706e+06	1.89003e+06	3.21104e+06	1.59216e+06	3.71461e+06	4.9156e+06	5.98116e+06	1.78108e+06	3.83932e+06	1.61624e+06
Atp5f1a [172-182]	Q03265	VGLKAPGIIPR	1xADP-Ribosyl [K4]		0.0367903	1661.78	3	554.598	3	554.599	0.353085	0.655108	No changed	207455	220358	383281	222740	98501.4	188012	877126	730731	466236	192012	360008	212813	480317	673045	1.4612e+06	238042	635705	318692
Atp5f1a [494-506]	Q03265	GYLDKLEPSKITK	1xADP-Ribosyl [S/K/T/E/D]		0.00500287	2032.9	3	678.305	3	678.306	0.353424	0.655108	No changed	82300.2	41987	201237	128424		162881	484720	311994	238512	130740	304879	174573	378205	446172	535361	145141	397570	123240
Hsp90b1 [664-683]	P08113	AQAYQTGKDISTNYYASQKK	1xADP-Ribosyl [D/S/Y/K/T]		0.0052778	2806.18	3	936.064	4	702.3	0.354315	0.655108	No changed	53788.1	75632.5	145706	89978.8	149746	110956	240141	194043	133706	82783.4	154199	122451	167763	173284	449802	107197	340670	56841.9
Ahcy [175-188]	P50247	VPAINVNDSVTKSK	1xADP-Ribosyl [K/S/T]		0.080912	2012.87	3	671.63	3	671.629	0.354357	0.655108	No changed	79205.2	45418.5	45565.7	14416.3		9593.92	64406.6	65964.7		30312.7	16263.4		74010.5	45772.4	71595.9	10368.7		64498.4
Rgn [234-244]	Q64374	RLQTVKLPVDK	1xADP-Ribosyl [K/R/D]		0.00129375	1837.86	3	613.292	3	613.292	0.35494	0.655108	No changed	417508	495374	919984	481522	265854	230206	2.03416e+06	1.17564e+06	837929	199763	1.07461e+06	500800	891918	2.37609e+06	3.94161e+06	237070	843994	497181
Ces2a [540-554]	Q8QZR3	TLPQKIQELKGSQDK	1xADP-Ribosyl [K/T/E]		0.001268	2254.02	3	752.01	3	752.01	0.355316	0.655108	No changed	126799	119067	291426	187576	105037	131471	410673	318721	255711	181226	436619	167729	412397	471525	695091	209084	477279	46970.4
Hspd1 [73-82]	P63038	VTKDGVTVAK	1xADP-Ribosyl [D/T/K]		0.323641	1558.65	2	779.831	2	779.832	0.355334	0.655108	No changed	114079	100587	215125	176664	138865	139577	220688	180607	183074	65218.7	144517	107005	221731	147933	244868	150015	280263	65433.2
Fabp1 [79-90]	P12710	VKAVVKLEGDNK	1xADP-Ribosyl [K/E]		0.00170272	1840.82	3	614.28	3	614.28	0.356325	0.655274	No changed	618031	455422	847634	100711	33296.5	78526.2	1.28368e+06	1.08865e+06	425323	285076	433513	122413	810269	1.24243e+06	1.8711e+06	202372	413057	296794
Akr1c6 [305-323]	P70694	YISGSSFKDHPDFPFWDEY	1xADP-Ribosyl [H/S/D/K/Y]		0.0305893	2878.07	3	960.03	3	960.03	0.356942	0.655274	No changed		33355.8				14619.9		10336.8		64934.6				93272.9	13413.9	41162	37110.3
Mccc1 [194-204]	Q99MR8	IGYPVMIKAVR	1xADP-Ribosyl [Y/K]	1xOxidation [M6]	0.0358342	1803.79	3	601.935	3	601.935	0.357296	0.655274	No changed	212632	117719	201054	81808.5	20386.5	76867.4	422367	287996	139855	123772	187096	63454.2	297745	326283	627175	84825.2	198482	100918
Ass1 [154-176]	P16460	FKGRNDLMEYAKQHGIPIPVTPK	1xADP-Ribosyl [K/H/Y/E/D]	1xOxidation [M8]	0.00820302	3196.47	5	640.098	4	799.873	0.358583	0.655274	No changed		91430.3	129115	142670	70882.3	247793	596550	213403	447465	441567	441674	244168	344848	573804	1.06254e+06	309873	979980	112692
Pdia4 [512-524]	A0A0R4J0Z1	SQPVPKNNKGPVK	1xADP-Ribosyl [K/S]		0.20251	1933.86	3	645.291	3	645.291	0.358681	0.655274	No changed							85158.5	69428.7	46082.7	20726.1	84453.3	29247.4	64000.5	101897	217491	31054.6	55321.9	23600.5
Glud1 [184-200]	P26443	AGVKINPKNYTDNELEK	1xADP-Ribosyl [K/Y]		0.00375223	2474.06	3	825.36	3	825.36	0.360977	0.655274	No changed		14008.2	51924.2	42989.6	29555	53996	95682.1	62684.8	86334.8	50823.4	125181	76304.3	94607.2	163349	199843	55803.6	151499	7842.37
Alb [546-558]	P07724	QIKKQTALAELVK	1xADP-Ribosyl [K]		0.00804035	2010.97	3	670.995	3	670.995	0.361006	0.655274	No changed				25978.9		135413		9850.13	83667.1	623484	11524.7	10825.7	75155.9			22721.2	48372.1
Dbi [54-61]	P31786	AKWDSWNK	1xADP-Ribosyl [K2]		0.094354	1575.57	3	525.86	3	525.86	0.361017	0.655274	No changed	231916	182482	238895	35105.2		48853.3	388999	249694	87796	48733.4	103654		169593	275493	382216	56790.1	144173	167563
Acadm [295-307]	P45952	ALDEATKYALDRK	1xADP-Ribosyl [K/Y/T/E/D]		0.0145534	2034.86	3	678.957	3	678.957	0.361736	0.655274	No changed	45700	31754	47484.2	29827.9	20399.6	31730.1	98401	70184.1	73906.7	35559	62204.4	48865.9	66609.2	106826	225500	27789.3	80696.3	32181.4
Scp2 [523-534]	P32020	LKIAGNMGLAMK	1xADP-Ribosyl [K2]	2xOxidation [M7;M11]	0.203727	1819.75	3	607.256	3	607.256	0.362109	0.655274	No changed	34390.6	23644.8	46079.6	16050.1	19441.8	19754.6	137512	133560	100993	72604.6	103159	29269.7	122160	181090	148015	64485.2	186081	28075.7
Sucla2 [107-120]	Q9Z2I9	GKGTFTSGLKGGVK	1xADP-Ribosyl [K2]		0.203727	1877.82	3	626.612	3	626.612	0.362177	0.655274	No changed	8979.07	10799.9	16773.6	47070.7	9688.95	25719	42634.8	28391.4	20455.7	26481.3	29459.9	25288.2	36090.5	39674.1	63769.1	19430.8	56791.2	8502.72
Ass1 [229-244]	P16460	KGVPVKVTNIKDGTTR	1xADP-Ribosyl [T/K]		0.000900954	2254.06	4	564.271	4	564.271	0.362748	0.655274	No changed	229312	282947	723130	239789	68408	181676	1.24431e+06	940252	423691	205846	474990	149998	728840	1.00922e+06	2.05208e+06	247254	607851	178068
Ppib [38-45]	P24369	KGPKVTVK	1xADP-Ribosyl [K/T]		0.183895	1397.62	3	466.546	3	466.546	0.362889	0.655274	No changed	98174	91992.1	157252	64203.8	59546.8	98774.3	441096	342043	152738	95842.4	255984	152348	276840	423691	843276	84466.7	282760	118854
P4hb [33-44]	P09103	KSNFEEALAAHK	1xADP-Ribosyl [K1]		0.00192091	1885.75	3	629.256	3	629.255	0.363392	0.655434	No changed	42433.5	50910.4	59823.2	10925.3	3980.26	17936.2	113702	107055	24816.8	2046.91	30605.5		60481.8	82180.1	137714	22855.1	35399.6	44474.9
Rpl29 [26-38]	P47915	SQRYESLKGVDPK	1xADP-Ribosyl [S/K/E/D/Y]		0.000825785	2047.85	3	683.289	3	683.289	0.364471	0.655562	No changed	42919.9	30378.3	93104.5	88954.7	76787.7	80563.1	221192	125993	136374	100525	134301	120339	160794	242211	333329	86142.6	247508	22772.3
Cps1 [1493-1500]	Q8C196	QYSAGKAA	1xADP-Ribosyl [K2]		0.268519	2979.5	4	745.63			0.365016	0.655562	No changed
Selenbp2 [277-289]	A0A0R4J135	FYKNEEGTWSVEK	1xADP-Ribosyl [K/Y/E/T]		4.53251e-05	2157.82	3	719.945	3	719.945	0.365677	0.655562	No changed	1.09783e+06	499361	831542	147001	95594	675422	1.92479e+06	1.77536e+06	382957	405319	471351	141144	809968	751349	1.29073e+06	235725	378466	163810
P4hb [279-287]	P09103	RAAEGFKGK	1xADP-Ribosyl [K]		0.0937539	1504.6	3	502.204	3	502.204	0.366068	0.655562	No changed	45785.4	62102.2	67196.7	34707.8	46253.1	49232.2	340074	177845	53792.6	15103.6	74728.5	67956.5	156118	193068	425466	48813	153311	86146.1
Cyb5a [22-33]	G5E850	DSKSTWVILHHK	1xADP-Ribosyl [S/K/T/D]		0.0517367	1991.84	4	498.716	4	498.716	0.366854	0.655562	No changed	76269.1	43841.6	99521			11368.7	167920	115902	22062.9	8064.15	87024.3	87588.6	94923.6	169568	272475		87705.5	85599.4
Rpl11 [158-167]	A2BH06	HRISKEEAMR	1xADP-Ribosyl [K5]	1xOxidation [M9]	0.383207	1813.71			3	605.241	0.367126	0.655562	No changed	16340.2	13567	76956.1	18891.2	9442.79	35531.2	71949.5	74615.3	34191.6	25665.4	30281.6	11639	11472.2	102140	266169	11471.8	76642.5	1150.06
Krt8 [480-490]	P11679	LVSESSDVVSK	1xADP-Ribosyl [K11]		0.36315	1690.66	2	845.834	2	845.834	0.367227	0.655562	No changed	16790.2	23182.7	25537.3	12277.2	9561.97	13848.8	58438.8	40801	27952.4	18751.1	29612.3	20343.7	38012.4	48944.1	73464	18523.9	52193.5	14659.2
Aldh3a2 [290-299]	B1AV77	RLQSLLKGQK	1xADP-Ribosyl [K]		0.0600986	1711.79	3	571.27	3	571.269	0.367681	0.655562	No changed		46462.5	104130	60863.9	24997.1		237605	139409	151006		206318	35112.8	134100	258265	521796	36322.2	249591
Fabp2 [9-21]	P55050	VDRNENYEKFMEK	1xADP-Ribosyl [K/E]	1xOxidation [M11]	0.232154	2258.85	3	753.62	3	753.62	0.367891	0.655562	No changed	39640.9	49702.7	76397.7	38896.2	15369.5	15358.4	104235	87091	76654.5	15007.4	61414.2	19072.3	97215.7	114967	173968	17340.5	37173.5	14347.9
Hba-a1 [13-32]	Q91VB8	AAWGKIGGHGAEYGAEALER	1xADP-Ribosyl [K/H]		0.000181547	2584.07	4	646.772	3	862.027	0.368008	0.655562	No changed	1.75481e+06	1.14879e+06	1.00082e+06	77660.7	62504.1	890368	1.05655e+06	1.46871e+06	2.07219e+06	1.89186e+06	107232	30474.5	1.67982e+06	446950	285007	1.03207e+06	435826	427026
Adh1 [220-229]	P00329	IIAVDINKDK	1xADP-Ribosyl [K/D]		0.068421	1669.72	3	557.246	3	557.246	0.368032	0.655562	No changed	483531	357384	359733	159627	20920	105985	541296	395265	301211	125873	287953	50107.8	442650	374581	641539	178924	192553	215364
Nipsnap1 [46-56]	O55125	SLFVHKVDPRK	1xADP-Ribosyl [R/K/D]		0.249051	1866.83	3	622.948	3	622.948	0.368443	0.655562	No changed	21023.3	38764.3	82227.6	20715.3	42459.8	18515.3	113061	79343.1	107813	10552.7	45219.4	54149	28421.9	134596	293871	49217.8	145608
Mccc1 [278-295]	Q99MR8	HQKIIEEAPAPGINPEVR	1xADP-Ribosyl [H/K]		0.00257919	2539.14	3	847.05			0.369485	0.656416	No changed	35695.5	31861.4	41326.3	36164.7		30133	77644.3	50900.3	57045.3	26709	50159.4	39777.1	65098.9	74565.8	67548.8	5222.56	37465
Hspa5 [512-533]	P20029	VTAEDKGTGNKNKITITNDQNR	1xADP-Ribosyl [K/T/D]		0.000334122	2958.3	4	740.331	4	740.33	0.370083	0.656416	No changed	201526	191330	210151	49911.9	6347.21	161374	430949	466321	85825.9	274292	102140	30678	284174	458384	529473	155980	239227	155960
Vdac3 [115-121]	J3QMG3	LKASYRR	1xADP-Ribosyl [K2]		0.52532	1434.59	3	478.869	3	478.869	0.370169	0.656416	No changed	92453.6	107602	174393	74195.1	14659.1	68214.2	313872	232071	72809.4	64009.7	153548	81940.9	147993	298957	737023	48582.4	173936	65746.5
Mgst1 [61-71]	Q91VS7	KFVRTDEKVER	1xADP-Ribosyl [E/K/D/T/R]		1.37874e-06	1947.84	4	487.714	4	487.715	0.370975	0.656455	No changed	26637.8	194770	702212	340790	350818	600983	1.41384e+06	711502	675188	281907	1.00097e+06	556404	720345	1.63239e+06	2.36129e+06	513806	1.33933e+06	6988.46
Prdx6 [145-155]	Q6GT24	LSILYPATTGR	1xADP-Ribosyl [S2]		0.471463	1732.73	2	866.871			0.371022	0.656455	No changed	8857.99	14140.4	17809.2	26917		30529.9	19889.1	8431.95	15966.3	19104	23331.3	6890.18	12457.7	21019.6	52148.6	28039.4	13352.7	7924.72
Pdia4 [351-362]	A0A0R4J0Z1	LVLTHPEKFQSK	1xADP-Ribosyl [E/K/S]		0.421339	1967.87	3	656.627	3	656.627	0.372546	0.658415	No changed	25467.1	28783.9	32711.3	12914.6	14402.4	22777.2	81638.3	66199.1	24468.9	16626.8	27951.5	18712.7	49189.7	59900.6	106701	13748.2	44592	31655.5
Cps1 [906-919]	Q8C196	KAKEIGFSDKQISK	1xADP-Ribosyl [K/E/S/D]		0.00487082	2119.95	3	707.32	3	707.32	0.373276	0.658766	No changed	7180.87	14351.1	113779	114273	54457	98635.4	210931	179652	149436	50630.9	147111	124316	91545	293704	451607	83070.7	326073	7538.9
Aldh8a1 [214-238]	Q8BH00	VGEALVSHPEVPLISFTGSQPTAER	1xADP-Ribosyl [E/T/S/H/R]		0.000294167	3162.42	3	1054.81	3	1054.81	0.373579	0.658766	No changed	67937.8	63207.9	63380.5	151038	29766.4	79023.2	67234.5	104098	30839.4	80214.9	83250.4	40985.9	65886.9	138906	213073	50336.7	57476.5	37964.5
P4hb [427-446]	P09103	MDSTANEVEAVKVHSFPTLK	1xADP-Ribosyl [K/E/H/S/T]	1xOxidation [M1]	0.000586712	2760.16	3	920.726	3	920.726	0.374711	0.660026	No changed	50258.2	95522.7	177133	120416	132172	148769	643238	265814	223863	179931	412914	219446	345583	531268	626463	142562	865064	198263
Mat1a [364-374]	Q91X83	DLDLKKPIYQK	1xADP-Ribosyl [K5]		0.0392914	1901.84	3	634.62	3	634.62	0.37624	0.661981	No changed	139173	183335	145731	45778.2	5154.94	54905	264794	321477	97474	140850	96148.6	62300.3	215544	252282	435828	80977.8	154219	114347
Eno1 [72-89]	P17182	TIAPALVSKKVNVVEQEK	1xADP-Ribosyl [T/S/K]		0.0040119	2494.2	3	832.071	3	832.071	0.377237	0.662997	No changed		8381.08	35417.7	27118.5	18674.8	27248.2	72012.5	29263.5	48822.1	33854.7	91506.3	40106.6	76100.6	104388	91572.8	46598.1	107291
Cat [507-522]	P24270	NAIHTYTQAGSHMAAK	1xADP-Ribosyl [H4]	1xOxidation [M13]	0.0333288	2257.87	3	753.294	3	753.296	0.378816	0.664398	No changed	55659.4	60378.9	51227.8	146588	73780.2	83331.4	104125	25568.8	85632.4	60122.2	92627.3	26940.7	76513.8	79524.3	204577	77619.5	71820.5	32698
Mdh1 [104-110]	P14152	ANVKIFK	1xADP-Ribosyl [K4]		0.185013	1360.57	3	454.195	2	680.789	0.378875	0.664398	No changed	164362	156492	190223	35624.6	5437.56	33841.3	622757	416237	187860	108785	133097	12713.6	329103	363513	722148	44937.3	224198	318870
Scp2 [535-547]	P32020	LQNLQLQPGKAKL	1xADP-Ribosyl [K]		0.000842555	1991.94	2	996.471	3	664.651	0.379412	0.664399	No changed	436415	405578	665692	464785	494441	541746	2.2753e+06	1.52551e+06	1.32292e+06	658199	1.36905e+06	918656	1.33733e+06	2.18692e+06	3.3387e+06	774700	2.2615e+06	486355
Eprs1 [1110-1132]	Q8CGC7	TELAEPIAIRPTSETVMYPAYAK	1xADP-Ribosyl [S/E/T/R/Y]	1xOxidation [M17]	0.00937444	3108.37	3	1036.8	3	1036.8	0.380265	0.664623	No changed		25723.8	21681.9	50040.4	29067.1	41998.7	24083.6	23511.2	24034.4	23566.3	39872.3	36883.1	23532.4	66932.7	43030.3	26412.8	51671.9	11908.3
Btf3l4 [6-14]	Q9CQH7	LAKLQAQVR	1xADP-Ribosyl [K3]		0.120793	1567.7	3	523.239	3	523.239	0.381096	0.665339	No changed				19095.3		53867.3	66002.3	56936.2	61997.2	57090.5		44977.8	53397.8	67739.9	122200		52269.1	90018
Uqcrq [72-82]	Q9CQ69	RKNPAMYENDK	1xADP-Ribosyl [D/K]	1xOxidation [M6]	0.212424	1922.71	3	641.576	3	641.576	0.381696	0.665651	No changed	10908.1	4367.3	8668.03			1301.1	45547	24339.7	20076.6	8060.22	29235	16038.7	14409.9	40589.4	93056.6	14573.2	40295.1	11452.9
Hadha [304-326]	Q8BMS1	IIDAVKAGLEQGSDAGYLAESQK	1xADP-Ribosyl [K6]		2.06872e-05	2904.27	3	968.762			0.382354	0.666062	No changed	15647.8	24641.7	48103.4			16060.9	19512.4	68715.5	16270.4	23813.7	29865.5	12207.6	53257.3	69539.9	76835.3			42250.7
Aldh1a1 [411-419]	P24549	FKSVDDVIK	1xADP-Ribosyl [K2]		0.359236	1591.64	2	796.326	2	796.326	0.385343	0.667183	No changed	180613	146908	106487	162097	94061.3	70914.4	319733	289482	228012	107183	238749	18449.8	266705	296644	461572	109400	366579	47438.3
Bhmt [230-241]	O35490	LMKEGLEAARLK	1xADP-Ribosyl [E/K/R]	1xOxidation [M2]	0.0351331	1915.84	3	639.284	3	639.285	0.385672	0.667183	No changed		15143.3	30794.4	111100	292816	23848.8	12753	11286.3	212347	29852.2	192694	238031	13404.7	20303.7	35886.3	80734.8	244800
Cps1 [890-906]	Q8C196	TLKGLNSDSVTEETLRK	1xADP-Ribosyl [T/K]		0.0152473	2432.07	3	811.363	3	811.363	0.385892	0.667183	No changed	246995	161734	392878	100556	30798.1	79900.3	624528	476493	134842	47722.7	192123	84766.8	329568	571427	637202	82212.2	223394	189854
Hmgcs2 [438-452]	P54869	LVSSVSDLPKRLDSR	1xADP-Ribosyl [R/K/D/S]		0.00135587	2213	3	738.339	3	738.339	0.386891	0.667183	No changed	176550	232366	576192	397151	230748	252594	1.07653e+06	552851	671044	354027	1.08168e+06	549854	947450	1.22453e+06	1.56775e+06	386764	1.21658e+06	199662
Dld [90-109]	O08749	ALLNNSHYYHMAHGKDFASR	1xADP-Ribosyl [K/R/E/D]		0.0450972	3616.73	4	904.939	4	904.939	0.387697	0.667183	No changed		8827.84	16537.6	4881.4	6161.17	27235.1		42241.3		42420.4		14333.5	38272	48240		23138.1	44924.4	36988.3
Rpl24 [136-147]	Q8BP67	AAPKQKIVKPVK	1xADP-Ribosyl [R/E/K]		0.538055	1640.69	2	820.853	3	547.57	0.387785	0.667183	No changed	26860	38764.5	76762.3	57453.5	48539	60939.4	7385.08	45710.6	38164		4044.78	18720	51998.4	93861.7	169103	17772	172943
Cps1 [45-57]	Q8C196	TAHIVLEDGTKMK	1xADP-Ribosyl [T/K/E/D]	1xOxidation [M12]	1.07246e-05	1999.82	3	667.28	3	667.279	0.388133	0.667183	No changed	1.02169e+06	697037	1.34244e+06	835321	614431	734019	2.16342e+06	2.5694e+06	1.56342e+06	968731	1.49282e+06	1.19161e+06	1.94797e+06	2.928e+06	3.47295e+06	851207	1.98067e+06	661967
Cps1 [523-532]	Q8C196	RGVLKEYGVK	1xADP-Ribosyl [K/E/Y/R]		0.00412072	1689.74	3	563.919	3	563.919	0.388352	0.667183	No changed	614791	579539	982275	351976	237297	324130	1.87675e+06	1.28495e+06	779110	159739	869704	557167	855974	1.55938e+06	3.05327e+06	592445	1.09054e+06	394873
Pdia4 [567-578]	A0A0R4J0Z1	KYKGQKDLVIAK	1xADP-Ribosyl [K/Y/D]		0.00380278	1931.9	3	644.639	3	644.639	0.388748	0.667183	No changed	28576.7	23995.1	54161.9	43725	156732	113968	145324	81920.8	131756	39750.1	102435	78855.5	77344	128140	361577	79338.7	191702	14563.8
Ces1d [371-382]	Q8VCT4	LDQKTANSLLWK	1xADP-Ribosyl [K/D]		0.0108561	1957.85	3	653.287	3	653.287	0.389158	0.667183	No changed	42606.1	41944.9	47950.6	22280.5	39984		93968	70224.1	39151.4	16935.6	51802.8		37499.4	86778.7	143714	13405.9	66858.1	28918.5
Selenbp2 [92-103]	A0A0R4J135	NKLILPGLMSSR	1xADP-Ribosyl [K2]	1xOxidation [M9]	0.063303	1885.83	3	629.28	3	629.28	0.389332	0.667183	No changed	8912.94	54969	58176.8	168009	183737	131106	753625	459336	68402.3	145145	187893	168719	218397	324178	269397	138462	238556	47554.7
Fmo5 [350-355]	P97872	VSLYKK	1xADP-Ribosyl [K7]		0.225408	1481.72			3	494.577	0.390229	0.667183	No changed	37335.3	19086.7	25221.3			6007.45	49239.7	74379.6		21480.8			40743.7	43242.3	56879.9			38652.3
Gpi [242-254]	P06745	HFVALSTNTAKVK	1xADP-Ribosyl [K11]		0.590699	1956.86	3	652.958			0.390388	0.667183	No changed	52651.7	39772.1	46069.3	13118.4	9581.6	12833.1	69247	48082.1	14044.5	11409.3	37901	12222.8	43628.3	57085	90196.8	10783	22691.7	31300.3
Cps1 [893-908]	Q8C196	GLNSDSVTEETLRKAK	1xADP-Ribosyl [K/T/E/R]		0.00337119	2288.98	3	763.665	3	763.665	0.390555	0.667183	No changed		62529.2	301646	105712	27433.5	99877.4	590793	421470	221428	88231.7	260625	62866.5	243178	571448	846025	160236	480557
Aldob [96-108]	Q91Y97	NVLKEKGIVVGIK	1xADP-Ribosyl [K/E]		0.000216113	1937.95	3	646.655	3	646.655	0.39057	0.667183	No changed	150494	145491	277321	47640.1	10650.5	24622.4	526140	388175	102132	44304.3	137428	6431.53	239825	343789	621758	50374.4	205542	205960
Hspa8 [501-517]	P63017	ITITNDKGRLSKEDIER	1xADP-Ribosyl [S/E/K/R/D]		0.000152509	2529.14	3	843.718	4	633.04	0.390598	0.667183	No changed		31811.2	225310	43987.9	33124.4	118327	336330	223272	211860	17673.4	255145	66562.9	138133	329074	541556	199160	349565
Cycs [27-40]	P62897	HKTGPNLHGLFGRK	1xADP-Ribosyl [T/K/H]		0.0608847	2102.93	4	526.489	4	526.488	0.391926	0.668081	No changed	16417.7	11796.8	44492.3	18081.8		16792.5	78036.8	64458.3	40552.9				50072		160126	30270.4	33664.9	34256.5
Fau [1-8]	P62862	KVHGSLAR	1xADP-Ribosyl [K1]		0.0202905	1408.58	3	470.197	3	470.197	0.392044	0.668081	No changed	80413.7	107153	142722	186166	153488	219403	653984	215436	240858	279700	344757	267053	253226	473715	1.63831e+06	190943	383947	285159
Pgk1 [280-297]	P09411	ITLPVDFVTADKFDENAK	1xADP-Ribosyl [K/E/D/T]		0.240476	2564.1	3	855.372	3	855.372	0.392392	0.668081	No changed		11685.6	21562.8	4524.49		22198.1		29054.1	15647.5	27236.7	34494.1	15809.9	33314.9	48523.5	34379.8	15592.2	40032.9
Sdha [172-182]	Q8K2B3	AFGGQSLKFGK	1xADP-Ribosyl [K8]		0.0288239	1680.68	3	560.899	3	560.899	0.395017	0.670972	No changed	20484.9	23240.5	39005.2	6941.79	19616.4	20628.9	77654.4	56563.1	36849.6	20321.3	53815.5	30613.3	53750.1	59263.3	141153	15086.8	65060.5	33464.6
Rps27a [55-72]	P62983	TLSDYNIQKESTLHLVLR	1xADP-Ribosyl [D/Y/S/E/K/T]		0.000387212	2671.22	3	891.077	3	891.078	0.395671	0.670972	No changed	88966.8	105658	131419	21714		31682.1	185088	190212	21269.6	99613.9	63323.6	24143	160690	138954	223576	34725.1	79430.8	123458
Alb [435-452]	P07724	YTQKAPQVSTPTLVEAAR	1xADP-Ribosyl [T/Y/S/K]		1.76128e-05	2501.11	3	834.375	3	834.376	0.396092	0.670972	No changed	402171	455022	279843	35750	15237.6	84523.3	915380	548336	338477	770846	98467.9	42984.5	878080	125137	201528	86694.8	156864	305458
Rps24 [123-133]	P62849	ANVGAGKKPKE	1xADP-Ribosyl [K/E]		0.0151462	1639.69	3	547.234	3	547.234	0.396213	0.670972	No changed	20865.8	78835.6	178303	93455.5	74859.1	105144	345944	16987.9	56773	41951.5	259557	33416.8	194860	181866	345253	28800.2	219570	165445
Ak3 [10-26]	Q9WTP7	AVIMGAPGSGKGTVSSR	1xADP-Ribosyl [S/T/K]	1xOxidation [M4]	6.50728e-07	2131.89	3	711.302	3	711.301	0.397888	0.672286	No changed	1.04584e+06	680866	895688	913223	567297	767837	1.42469e+06	1.2777e+06	1.64207e+06	818275	1.12135e+06	627237	1.20017e+06	1.20669e+06	1.71033e+06	485173	1.12428e+06	292573
Eef2 [507-519]	P58252	VAVEAKNPADLPK	1xADP-Ribosyl [E/K]		0.0862749	1892.82	3	631.611	3	631.611	0.398158	0.672286	No changed	25538	27341.9	27748.5	10673.3		13788.1	73270.6	50912.4		15129.1	16065.3		46188.6	52539.1	77434.4	10430.4	15382.8	15624.5
Etfa [322-333]	Q99LC5	VVPEMTEILKKK	1xADP-Ribosyl [K/E]	1xOxidation [M5]	0.00180853	1971.89	3	657.969	3	657.968	0.398707	0.672286	No changed	118458	159115	357583	220751	126553	229198	670957	411892	461529	207626	536235	287828	486942	749550	923258	266351	738775	91632.4
Atp5c1 [16-22]	Q8C2Q8	NIQKITK	1xADP-Ribosyl [K4]		0.505318	1385.59	2	693.297	2	693.297	0.399116	0.672286	No changed	126210	97382.7	171809	35492.4	41424.8	52615.3	197444	157848	89444.8	49954	138619	35593.2	93533.4	111967	358711	68238	200223	98138.8
Actb [96-116]	P60710	VAPEEHPVLLTEAPLNPKANR	1xADP-Ribosyl [K/R]		0.0102921	2836.31	3	946.107			0.400048	0.672421	No changed	79802.2	91807.4	73298.2	12510.9		20790.6	147020	168299	16519.3	82629.3	24183.6		158230	137931	139933	37758.2	32252.4	71990.5
Mgst1 [56-64]	Q91VS7	GENAKKFVR	1xADP-Ribosyl [K5]		0.425737	1589.65	3	530.555	3	530.555	0.401923	0.674232	No changed			49841.2	60832.6	58519.3	85311.1	104872	59658.9	84327.3	37891.5	139813	98967.3	64318.1	123589	222504	81011.2	294266
Rpl11 [39-55]	A2BH06	AAKVLEQLTGQTPVFSK	1xADP-Ribosyl [E/K]		0.000226495	2358.08	3	786.698	3	786.698	0.402235	0.674232	No changed	47450	100534	150464	64484.9	40362.7	65128.7	416434	274286	125755	359644	234664	141020	450275	550716	362882	86831.8	497065	87709.7
Cycs [40-56]	P62897	KTGQAAGFSYTDANKNK	1xADP-Ribosyl [Y/S/T/K/D]		0.00579565	2341.95	3	781.321	3	781.321	0.402406	0.674232	No changed	32234	23363.6	102909	36482.7		30568.3	193743	130382	52886.7	100411	63225.5	20557.4	70442.7	154106	326766	49556.6	131845	60810.8
Hadha [310-337]	Q8BMS1	AGLEQGSDAGYLAESQKFGELALTKESK	1xADP-Ribosyl [K3]		0.67987	1429.58			2	715.292	0.403787	0.674977	No changed					4010.41		39053.7	26538.3	25025.3	7212.02	24979.9	15462.4	37734.8	52521	77171.1		48313.9
Cyb5a [11-24]	G5E850	YYTLEEIQKHKDSK	1xADP-Ribosyl [D/K/S/H/E]		0.0857237	2322.97	3	774.994	4	581.498	0.404608	0.674977	No changed	96993.1	153179	243007	119097	50804.8	122846	368560	264591	198753	40302.4	278506	34522.1	157110	360210	669491	120803	270902	72632.2
Hspd1 [131-142]	P63038	ISKGANPVEIRR	1xADP-Ribosyl [S/K]		0.0110018	1880.84	3	627.619	3	627.619	0.404932	0.674977	No changed	150251	131417	284249	123165	119010	132619	511414	474525	293678	143205	253360	250357	331432	485384	953820	177832	507048	75417
Tkfc [523-543]	Q8VC30	AVKSAEAAAEATKNMEAGAGR	1xADP-Ribosyl [S/K/E]	1xOxidation [M15]	0.0902286	2590.06	3	864.026	3	864.026	0.404956	0.674977	No changed				16375.5	16971.4	16082.4	13068.9	7601.25	26000.3	17274.5	29599.8	19767	22837.9	20868.5	26929.6	28952.4	59334.5
Eef1a1 [431-444]	P10126	QTVAVGVIKAVDKK	1xADP-Ribosyl [K9]		0.257883	1996.95	3	666.322	3	666.322	0.404986	0.674977	No changed	32719.6		66319.7	22422.6	23127	38254.9	89735.5	107627	62546	44600.1	44058	19320.4	67578.2	98477	124446	41264.3	70347.4	29272.1
Chdh [274-285]	Q8BJ64	AVGVEYIKDGQR	1xADP-Ribosyl [K8]		0.0337712	1875.77	3	625.927	3	625.927	0.4063	0.676453	No changed	35837.2	25762.4	41409.7	14569.4	5448	16304.3	67481.2	68028.2	30793.1	13391.9	17020.4	10625.3	53266.4	49084.2	95966.9	12353.8	24034.2	21634.2
Mgst1 [62-73]	Q91VS7	FVRTDEKVERVR	1xADP-Ribosyl [E/K/R]		0.000300143	2203.01	4	551.507	4	551.507	0.407291	0.676988	No changed				97764.6	204936	89583.8	47222.5		213346		279578	349150		104954	173424	85307.7	349974
Hsp90ab1 [566-577]	P11499	LMKEILDKKVEK	1xADP-Ribosyl [K/D]	1xOxidation [M2]	0.00197307	2030.93	3	677.647	3	677.647	0.407794	0.676988	No changed	24471.6	32284.4	67977.8	25200.7	24602.9	31001.9	112648	72594.3	36839.3	27235.5	76212.2	37674.5	68214	109679	177444	30473.8	73234.3	21412.3
Glo1 [141-148]	Q9CPU0	RFEELGVK	1xADP-Ribosyl [R1]		0.593399	1518.6			3	506.873	0.407907	0.676988	No changed	16286.5	18031.7	22095.6	42104	21959.7	57806.8	70140.3	20332.1	78983.3	33763.8	65355		31367.4		81144.4		48206	14110.2
Hsp90b1 [631-639]	P08113	IEKAVVSQR	1xADP-Ribosyl [K/E]		0.0363091	1570.67	3	524.227	3	524.227	0.409846	0.678878	No changed	97959.2	97298.9	157897	18580.4		46269.4	251241	259090	59713.8	53352.1	60948.6		147883	251094	402224	41398.8	75751.9	21439.4
Gcdh [436-447]	A0A0A0MQ68	AITGIQAFTVGK	1xADP-Ribosyl [K12]		0.102493	1746.75	2	873.879			0.410465	0.678878	No changed	17007.7	17858.4	36246		8576.18	13606.7	53667.8	42804.9	33343.6	17055.1	38820.7	18070.8	35326.1	66794.2	80336.6	17867.7	36039.8	13610
Sucla2 [89-98]	Q9Z2I9	KLGSKDVVIK	1xADP-Ribosyl [K/D/S]		0.147489	1627.75			3	543.254	0.410576	0.678878	No changed	13510.6		34256.7	23969.4	22857.1	31710.6	96831.2	37199.8	38034		48776.2	76567.3	80560.8	58620.2	118616	30621.7	81589	24961.5
Eef1a1 [166-180]	P10126	RYEEIVKEVSTYIKK	1xADP-Ribosyl [T/K/E/S/Y/R]		8.7708e-06	2426.1	4	607.281	4	607.282	0.410764	0.678878	No changed	180419	263181	482863	365714	216801	436730	851064	784537	817105	529967	1.18158e+06	661402	928048	1.58216e+06	1.24951e+06	506128	1.37994e+06	309596
Fabp1 [7-20]	P12710	YQLQSQENFEPFMK	1xADP-Ribosyl [Y1]	1xOxidation [M13]	0.00052705	2345.88	3	782.632	3	782.633	0.411719	0.679745	No changed		35731.1	120045	286658	148915	207794	139531	24824.6	355871	165327	271205	70975.6	37461.1	124078	148410	229748	134120	34454.8
Sord [331-345]	Q64442	AVEAFETAKKGVGLK	1xADP-Ribosyl [K/T/E]		5.01198e-05	2088.94	3	696.985	3	696.986	0.413411	0.681716	No changed	179816	265416	607387	421208	354917	387257	1.22607e+06	824504	954049	411000	1.11371e+06	661825	829253	1.3714e+06	2.2427e+06	632249	1.74207e+06	66726.8
Cat [450-458]	P24270	VLNEEERKR	1xADP-Ribosyl [E/K/R]		0.00332636	1713.7	3	571.905	3	571.905	0.414365	0.681976	No changed	56768.8	87225.2	292042	169299	58697.9	66942.6	638594	268908	139925	66049.8	339631	178230	179410	690639	1.56308e+06	91666.7	261633	12923.6
Cps1 [851-869]	Q8C196	IYAIAKALENNMSLDEIVR	1xADP-Ribosyl [Y/K]	1xOxidation [M12]	1.9607e-05	2720.2	3	907.407	3	907.407	0.415567	0.683242	No changed	57625.8	80550.8	161347	99938		132532	213217	188396	154289	210384	340528	111210	127122	479323	191575	312958	348280	115805
Sord [315-339]	Q64442	TLNVKPLVTHRFPLEKAVEAFETAK	1xADP-Ribosyl [H/K]		0.351503	2282.05	4	571.268			0.416277	0.683699	No changed	17118.6	16048.7	31430.7	13879.9		33599.5	54576.8		21902.3	34169.5			56852.8	50565.2	62040.7	23856.4	48760.2	14454
Inmt [211-224]	P40936	KFSGVYLEKEVVEK	1xADP-Ribosyl [K/E/S/Y]		0.00263153	2195.97	3	732.66	3	732.661	0.416801	0.683848	No changed	381897	373130	567931	50246.6		50683.4	840374	603948	272184	225097	254414	118170	476891	763732	964248	186421	264976	206673
Pdia4 [608-625]	A0A0R4J0Z1	KNPIKFEGGNRDLEHLSK	1xADP-Ribosyl [K1]		0.106469	2623.17	4	656.548	4	656.548	0.417385	0.683897	No changed	15900	22826.9	27622.4	44413.5	38729	35550.9	60501	44670.4	39146	14263.6	46466.2	21193.1	50823.4	51899.8	77646.6	29306.9	39597.5	16635.5
Rpl35 [113-123]	Q6ZWV7	LYPLRKYAVKA	1xADP-Ribosyl [K6]		0.135201	1862.86			3	621.625	0.418077	0.683897	No changed				17254.8	21215.7	16425	193637	39955.4	61993.6	44965.4	108979	76427.5	62844.6	131019	360604	51517	223035
Atp5f1a [231-241]	Q03265	RFNDGTDEKKK	1xADP-Ribosyl [K/E/D/T]		0.00500287	1878.74	3	626.919	3	626.919	0.418129	0.683897	No changed	53726.2	19616.6	254957	93399.4	65858.8	30252.8	328457	151213	72320.7	5751.95	59833.2	20696.7	53132.1	45002.8	208329	41949.6	44114.5	7571.63
Hspa5 [115-124]	P20029	FLPFKVVEKK	1xADP-Ribosyl [K]		0.00256198	1775.82	3	592.611	3	592.611	0.420249	0.686652	No changed	24172.7	68075.9	217620	82535.2	47730.8	318697	483246	367721	229138	219828	308735	138685	398512	476615	708038	138023	453878	30332
Cct5 [36-49]	P80316	SHIMAAKAVANTMR	1xADP-Ribosyl [K7]	2xOxidation [M4;M13]	0.169907	2073.83	3	691.948	3	691.948	0.421535	0.687413	No changed	16763.2	20963.4	40644.5	16929.9	6307.48	12977.5	50866.9	52363.8	45530.7	14316.3	31879	12061.4	40961.1	54965.6	97578	21739.6	27047.6	11204
Fabp1 [32-46]	P12710	GKDIKGVSEIVHEGK	1xADP-Ribosyl [K/D]		9.82955e-06	2136.94	4	534.99	3	712.985	0.421584	0.687413	No changed	1.9849e+06	1.69717e+06	2.51813e+06	1.26131e+06	370257	2.03292e+06	4.46453e+06	4.61134e+06	2.25105e+06	3.22188e+06	2.52593e+06	966368	4.92792e+06	3.9417e+06	5.55471e+06	1.87067e+06	2.66649e+06	1.96099e+06
Rpl27a [115-127]	P14115	GKLPKQPVIVKAK	1xADP-Ribosyl [K]		0.416974	1946.99	3	649.667	3	649.667	0.424989	0.69225	No changed		7714.68	33256.1	26001.5	16609.6	18667.8	27484.2	15312.8	26698.7	10685.5	28210.2	14820.5		32732.5	81069.9	21010.5	59546.2
Dbi [56-63]	P31786	WDSWNKLK	1xADP-Ribosyl [K6]		0.601535	1400.59			3	467.534	0.428032	0.694518	No changed							166496	68738.7					41851.2				44920.1	41949.1
Sord [79-91]	Q64442	VGELVKHLKPGDR	1xADP-Ribosyl [D/K/E/H]		0.377105	1988.9	3	663.638	3	663.637	0.428072	0.694518	No changed	151045	105991	117282	4032.76	5693.58	5214.84	267900	137708	36951.7	68205.9	34538.3		145974	86992.7	340441	29128.6	146999	53043.8
Gsta3 [130-138]	P30115	NRYFPAFEK	1xADP-Ribosyl [R2]		0.00285168	1712.65	3	571.555	3	571.555	0.428396	0.694518	No changed				118517	81123.6	116728	58339		97098	85991.8	134551	49270.3	26574.7	50477.6	76268.6	91004.2	50140.5	21450.5
Rrbp1 [672-690]	A2AVJ7	ASMVQSQEAPKQDAPAKKK	1xADP-Ribosyl [K/D]	1xOxidation [M3]	0.0693119	2599.13	4	650.537	4	650.537	0.42859	0.694518	No changed	7672.5	15094.5	112443	85913.3	45498.6	32507.3	120474	84470.2	102487	79474.9	112868	111719	86043.3	99978.9	346597	79869.8	224618	25495.5
Acaa2 [242-278]	Q8BWT1	DGTVTAGNASGVSDGAGAVIIASEDAVKKHNFTPLAR	1xADP-Ribosyl [T/E/H/K/D/R]	1xOxidation [M6]	0.0487822	4050.95	5	810.996	5	810.996	0.428729	0.694518	No changed				3189.22	5611.58		77965	62244.2	23292.2	47631.1	150014	102477	69333.8	106976	304668	55479.2	325085	18278.9
Aldh1l1 [609-620]	Q8R0Y6	FAELTLKAGIPK	1xADP-Ribosyl [K/T/E]		7.54404e-05	1828.83	2	914.919	3	610.281	0.429335	0.694518	No changed	405314	483783	700293	304540	99433	486197	1.36513e+06	1.35056e+06	718080	841461	1.05707e+06	431033	1.06483e+06	1.75801e+06	1.83266e+06	566763	1.03505e+06	534189
Rps16 [51-62]	P14131	LLEPVLLLGKER	1xADP-Ribosyl [K/E/R]		0.00446517	1920.92	3	640.979	3	640.979	0.429458	0.694518	No changed	6776.96	35998.9	36917.1	29568.2		19514.4	78431.2	112482	35590	29938.8	31409.8	13627.1	113143	67463.3	187886	13786.3	22211.2	6759.96
Gm20390 [7-18];	E9PZF0	TFIAIKPDGVQR	1xADP-Ribosyl [K6]		0.00261396	1885.82	3	629.28	3	629.28	0.430298	0.695165	No changed	194298	170283	224114	118845	79909.9	207515	470561	432701	182138	105670	148455	118432	267231	382573	620480	107699	307194	128366
Hspe1 [37-56]	Q64433	SQGKVLQATVVAVGSGGKGK	1xADP-Ribosyl [K4]		0.177316	2412.13	3	804.716			0.430964	0.69553	No changed		9755.94	39436.2	7201.88	7545.24	8972.99	50909.9	34158.3	19319.6	13762.3	31591.1	15967.5	24076.6	59463.2	100020	14142.7	34526
Khk [198-210]	E9Q1Q9	IEEHNAKQPLPQK	1xADP-Ribosyl [E/K]		0.427948	2072.88	3	691.633	3	691.633	0.432561	0.696684	No changed						2075	47168.8	46154.9	12142.9	14448.2	9721.49	4778.01	37413.7	48498.4	68466.1			21490.2
Araf [317-324]	E9Q0P8	KSLADEKK	1xADP-Ribosyl [S/K]		0.685612	1459.59	2	730.297			0.433587	0.697625	No changed	80198.8	79684.1	145225			4357.07	183965	162698	32466.5	5206.32	10467.4	6050.43	34024.7	95233	222362	16357.5	141998	92623.6
Dld [156-166]	O08749	ITGKNQVTATK	1xADP-Ribosyl [K4]		0.0577989	1701.72	3	567.913	3	567.913	0.43555	0.699177	No changed	14017.7	6710.18	19109.4		4657.86	7909.7	40211.5	33339.4	14912.4	9020.01	18551.6	14276.1	25538.7	45977.5	96706.7	11506.1		10069.3
Pgk1 [142-156]	P09411	AEPAKIDAFRASLSK	1xADP-Ribosyl [R/D/K/E]		0.000820269	2144.94	3	715.652	3	715.652	0.435875	0.699177	No changed			87571.7	164359	189393	106586	325070	75673.4	414921	22004.1	367741	378770	51376.2	488004	1.07216e+06	154986	778618
Scp2 [463-482]	P32020	VKDGPGGKEATWVVDVKNGK	1xADP-Ribosyl [K/E/D]		0.000631601	2625.17	4	657.049	4	657.049	0.436322	0.699177	No changed	9582.68	18119.1	65200.1	28686.3	19719.8		149630	80805.5	117520		159295	3867.69	97372.9	156320	219596	29988.3	238562
Ddt [111-118]	O35215	KGTVMTFL	1xADP-Ribosyl [T/K]	1xOxidation [M5]	0.483383	1453.55	2	727.277	2	727.277	0.437697	0.699961	No changed	165363	129296	186627	60188.2	26971.2	76010	418378	309918	181340	140075	173678	77753.9	310492	381353	448369	75826	195350	109400
Ppia [132-144]	P17742	VKEGMNIVEAMER	1xADP-Ribosyl [K2]	2xOxidation [M5;M11]	0.0436431	2078.8	3	693.603	3	693.603	0.438852	0.701098	No changed			54492.4			39567.1	75243	115666	90409.8	60282	95575.9	27469.4	117892	164330	119790	80679.2	46260	21149.2
Pgam1 [163-179]	Q9DBJ1	ALPFWNEEIVPQIKEGK	1xADP-Ribosyl [E/K]		0.0419586	2539.13	3	847.049			0.440145	0.702454	No changed			14284.1	21555.1	9191.85	10560.3		14085.7	12576	7861.27	24267.8		6977.97	14682.5	10679.4	12912.1	36636	6280.33
Gstp1 [190-209]	P19157	IKAFLSSPEHVNRPINGNGK	1xADP-Ribosyl [K2]		5.07963e-05	2719.24	4	680.565	4	680.565	0.441139	0.70333	No changed	131310	54628.3	55907.2			9044.68	167306	264218		13290.7			121256	87854.9	180514		20017.4	419059
Hspa5 [338-345]	P20029	STMKPVQK	1xADP-Ribosyl [K4]	1xOxidation [M3]	0.0798783	1475.56	3	492.526	2	738.286	0.443492	0.703483	No changed	21085.3	28259.5	53382.7	17302.3			123807	52935.9	38163.8	10000.4	24841.3			115117	228988		49941.1	22966.7
Hspd1 [293-314]	P63038	VGLQVVAVKAPGFGDNRKNQLK	1xADP-Ribosyl [K/R/D]		2.1827e-05	2879.4	4	720.604	4	720.605	0.444076	0.703483	No changed			116978	21187.3	23329.7	27070.9	200748	120597	141338		149329	78242.3	97194.7	269866	318395	54740.4	167664	7399.57
P4hb [266-278]	P09103	SVSDYDGKLSSFK	1xADP-Ribosyl [D/K/S/Y]		0.000425307	1973.76	3	658.591	3	658.591	0.444124	0.703483	No changed	121056	61170.4	330980	20989.9	24751.2	34422.3	336660	176946	89663	51010.3	206415	129966	120200	377961	491676	66501.4	211015	74018.5
Phb2 [254-270]	O35129	IRAAQNISKTIATSQNR	1xADP-Ribosyl [K/S/R/T]		0.626261	2413.1	3	805.039			0.444188	0.703483	No changed	6475.27	10100.9	34680.7	12464.9	6536.19	8927.4	68196.5	37673.8	25307.6	4733.6	31619.6	22758.5	22605.7	55929.1	115772	17639.5	48078.3	7109.17
Apoa2 [54-77]	P09813	TSEIQSQAKAYFEKTHEQLTPLVR	1xADP-Ribosyl [S/H/K/T]		0.0262752	3345.52	4	837.136	4	837.136	0.444792	0.703483	No changed			4993.47	20442.2	5425.19	10195		9474.62	23038.4	42943.7		9789.57	10821.1	5818.05		5644.67	25047.5
P4hb [198-209]	P09103	YQLDKDGVVLFK	1xADP-Ribosyl [K/D]		0.0688651	1965.84	3	655.952	3	655.951	0.444995	0.703483	No changed	64725.2	61762.7	81129.9	27656.6	30951.7	34128.7	220906	165188	60549.3	26030.4	114835	22787.8	129433	189717	211786	58231.3	124354	45409.3
Hspa9 [127-143]	P38647	RYDDPEVQKDTKNVPFK	1xADP-Ribosyl [E/K/T/D]	1xOxidation [M1]	0.0662417	3269.26	4	818.07	4	818.07	0.445077	0.703483	No changed			22306.3	21415.9	23296.8	34702	35511.4	26549.5	46838	13437.2	70549			37512.9	129209	11807.1	84471.3
Ass1 [177-209]	P16460	SPWSMDENLMHISYEAGILENPKNQAPPGLYTK	1xADP-Ribosyl [H/K/Y]	1xOxidation [M6]	0.000907012	2921.31	4	731.082	4	731.082	0.445597	0.703483	No changed	81866.3	135214	294042	131718	25455.6	586491	803967	384159	286155	399167	330281	196335	603256	754644	556865	197779	696949	262138
Cps1 [909-919]	Q8C196	EIGFSDKQISK	1xADP-Ribosyl [K/S/D/E]		2.51266e-05	1792.72	3	598.245	3	598.244	0.445687	0.703483	No changed	265607	238950	375861	207418	137079	213819	730167	789342	361327	166861	394672	172054	485933	603323	989502	209924	409405	429815
Ca3 [227-253]	P16015	SLFSSAENEPPVPLVGNWRPPQPVKGR	1xADP-Ribosyl [K/R/E]		1.1623e-05	3499.62	4	875.66	4	875.661	0.446522	0.703522	No changed	30800.8	43853.3	73803	320594	77289.8	178400	672770	342724	694154	538511	362284	224347	194317	1.13104e+06	290233	925637	689528	455862
Dbi [68-83]	P31786	ESAMKTYVEKVDELKK	1xADP-Ribosyl [Y/E/D/K/T/S]	1xOxidation [M4]	0.002667	2455.05	4	614.518	4	614.518	0.446603	0.703522	No changed	99776.5	220696	463058	308739	256584	442025	748216	767453	953245	649207	808647	556954	1.07573e+06	1.16838e+06	1.05104e+06	509408	1.29575e+06	190885
Hpd [133-155]	P49429	FAVLQTYGDTTHTLVEKINYTGR	1xADP-Ribosyl [T/E/K/Y/H/R/D]		9.89566e-06	3168.41	3	1056.81	4	792.857	0.447252	0.703842	No changed	78643.5	209798	316296	121563	31108.6	188821	530516	381968	621906	378232	405312	203746	299876	1.15904e+06	488421	556465	421668	251624
Hal [176-192]	P35492	TVIPANKLQELQVNLVR	1xADP-Ribosyl [T/E/R/K]		0.000793239	2476.2	3	826.072	3	826.072	0.448283	0.704763	No changed	28129.9	40336.6	71078.4	27774.4	17455.1	42191.5	46714.5	148068	50683	69642.7	119246	35656.5	114681	131183	175623	33090.3	72382.9	63884.1
Akr1c6 [176-183]	P70694	ILKKPGLK	1xADP-Ribosyl [K]		0.0955651	1437.69	3	479.902	3	479.902	0.44962	0.706163	No changed	1.4499e+06	1.07322e+06	1.69405e+06	1.38444e+06	340322	813929	2.83059e+06	1.79508e+06	1.35462e+06	1.49404e+06	1.69154e+06	1.00129e+06	1.62656e+06	2.434e+06	4.5184e+06	977336	1.98047e+06	1.06378e+06
Glud1 [454-460]	P26443	LTFKYER	1xADP-Ribosyl [K/R/T/Y/E]		0.0115273	1497.58	3	499.865	3	499.865	0.452274	0.708365	No changed	570826	327224	411311	44007.6		81859	875778	911885	193339	221414	170893	27201.2	601620	558501	884361	103888	166367	942209
Slc25a5 [81-96]	P51881	YFPTQALNFAFKDKYK	1xADP-Ribosyl [K/D]		0.0729887	2522.08	3	841.366	3	841.367	0.452502	0.708365	No changed	59837.6	85479.3	74496.9	10974.9		38891.7	266918	4538.64		111800			9806.66	11327	14197.8			111534
Aldob [243-259]	Q91Y97	KYTPEQVAMATVTALHR	1xADP-Ribosyl [K/Y/T]	1xOxidation [M9]	2.15284e-07	2473.06	4	619.02	3	825.025	0.45314	0.708365	No changed	71455.5	151975	355562	385746	151310	250748	364688	216187	328811	286585	490659	307753	287206	517841	514153	327050	493282	190817
Hspa9 [107-122]	P38647	RQAVTNPNNTFYATKR	1xADP-Ribosyl [K/T]		0.631818	1443.59			3	481.869	0.453612	0.708365	No changed	7680.27	11782.9	15922.4	13575.3	5079.99	15793.9	72686.1	46285.3	24416.7	31407.9	30547.3	24174.4	62261.4	104385	161547	22530.3	57889.5	33046
Hsp90aa1 [448-459]	P07901	LGIHEDSQNRKK	1xADP-Ribosyl [K/S/R/D]		0.0239492	1965.82	3	655.946	3	655.946	0.453834	0.708365	No changed		5043.44	19579.1	23840.2	6061.18	7804.73	54946.4	15139.1	22838.2	6103.09	34129.5	15131.5	13975.1	41703.6	129385	20092.5	32860.2
Apoa1 [201-216]	Q00623	LAELKSNPTLNEYHTR	1xADP-Ribosyl [E/K]		0.0403378	2427.04	3	809.684			0.455557	0.708365	No changed	39728.2	40540.6	36183.4	3859.15	4162.87	31422.2	77066.1	50814.6	43465.9	70654	13435.3	13053.9	69523.3	29346.3	49143.8	17080.2	25057.5	23790.7
Fabp1 [7-31]	P12710	YQLQSQENFEPFMKAIGLPEDLIQK	1xADP-Ribosyl [K14]	1xOxidation [M13]	0.00230167	3523.55	3	1175.19			0.457159	0.708365	No changed		10746.1		10962.4			35523.2	20536.2		20992.8	13628.5		7238.56	95922.1	15788.5	14801.5	15571	10453.4
Rpl14 [72-79]	Q9CR57	YVRKAWEK	1xADP-Ribosyl [K4]		0.430167	1620.66			3	540.892	0.457319	0.708365	No changed			8146.91	9646.95	21392		34641.7	10734.3	21361.2		30503.7	30380.1	7524.13	45636.8	62901.8	14077.3	56954.2
Alb [549-558]	P07724	KQTALAELVK	1xADP-Ribosyl [K/T/E]		3.22e-05	1641.73	3	547.915	3	547.914	0.457971	0.708365	No changed	5.49322e+06	3.51929e+06	2.04432e+06	322073		1.13444e+06	5.24119e+06	3.92992e+06	2.6297e+06	5.36386e+06	750554	319396	6.63585e+06	1.24104e+06	1.45484e+06	631516	1.13185e+06	1.60428e+06
Acadm [414-421]	P45952	EHIEKYKN	1xADP-Ribosyl [K/Y]		0.117791	1601.6	3	534.539	3	534.539	0.458848	0.708365	No changed	8834.84	17459.2	53158.7	54008.2	12491.7	46775.5	97246.4	57494.8	87497.8	17152.1	110338	61072	74853.1	133687	223695	38884.7	105771
Sord [315-330]	Q64442	TLNVKPLVTHRFPLEK	1xADP-Ribosyl [K/T/H]		0.000836928	2433.17	4	609.049	4	609.049	0.459476	0.708365	No changed	25524.8	64097.5	182189	365032	188390	364640	377886	226722	436335	218848	525905	289202	372826	509089	512962	331650	569418	159268
Hadha [310-334]	Q8BMS1	AGLEQGSDAGYLAESQKFGELALTK	1xADP-Ribosyl [K/S/E/T]		3.51322e-05	3124.35	3	1042.12	3	1042.13	0.459482	0.708365	No changed	96554.3	241387	72989.2	105251	15182.9	47343.9	244024	166011	50114	339560	183251	66689	73275.2	1.01508e+06	347462	71761.7	184933	81564.9
Ldha [301-311]	A0A1B0GSR9	KSADTLWGIQK	1xADP-Ribosyl [S2]		0.609725	1787.74	3	596.585	3	596.585	0.459504	0.708365	No changed		67256.9	133632	137543	133204	142407	341188	114354	186844	86015.7	239278	121759	110529	247130	1.18214e+06	151260	208378
Scp2 [455-464]	P32020	IGGIFAFKVK	1xADP-Ribosyl [K8]		0.218833	1620.72	3	540.912	3	540.912	0.459544	0.708365	No changed	11236.8	12530.8	21836.1	3540.32		8143.31	34450.9	46684.8	19595.7	20377.2	17324.3	6507.31	24860.2	46460	46361	8630.58	19553	26589.6
Rpl13 [201-211]	P47963	EAAEQDVEKKK	1xADP-Ribosyl [K]		0.0142657	1815.72	3	605.911	3	605.911	0.459697	0.708365	No changed	13360.7	25359.8	36757.6	10734.9	34917.9	64580.4	197844	86320.8	83028.7	45585.8	128229	61204.1	80879.3	147322	303860	74554.2	130973	51056.2
Glud1 [353-365]	P26443	LQHGSILGFPKAK	1xADP-Ribosyl [K/S]		0.0475224	1936.87	3	646.295	3	646.295	0.460087	0.708365	No changed	105797	52581.1	84235.4			22890.6	134016	120763	40954.9		8606.72	11933.3	69427.6	131749	263768
Rgn [113-129]	Q64374	YFAGTMAEETAPAVLER	1xADP-Ribosyl [Y1]	1xOxidation [M6]	0.000492882	2412.95	3	804.987	3	804.987	0.460296	0.708365	No changed		8215.43		39316.7	6761.61	34881	9564.74	8707.48	24626.6	28411.3	36494.5	6622.98	8466.51	54062.5	51110	26935.8	16400.9	5415.56
Eef2 [439-449]	P58252	KEDLYLKPIQR	1xADP-Ribosyl [K/E/D/R]		0.063303	1943.87	3	648.627	3	648.627	0.460326	0.708365	No changed	81018.9	85135.8	66984.1	17550	14435	16287.3	220556	199740	31865.3	19324	80968.7	22263.4	121993	203632	327280	21667.7	63895.4	34523.5
Eef1a1 [38-51]	P10126	TIEKFEKEAAEMGK	1xADP-Ribosyl [E/T/K]	1xOxidation [M12]	0.00403883	2167.87	3	723.294	3	723.293	0.460766	0.708365	No changed	11628.7	66881.1	107674	66641.6	34898.7	102742	124964	118959	95162	193329	158602	80009.8	211515	188135	205751	122540	160393	32543.8
Gsta3 [124-129]	P30115	IKEQTR	1xADP-Ribosyl [K2]		0.391455	1315.51	3	439.174	2	658.258	0.460824	0.708365	No changed	42652.6	66524.8	176833	19115.5	7363.95	3231.78	211158	220788	91366.8	11949.9	62270.4	32746.1	184524	198997	295359	17240.9	42518	23467.6
Mdh1 [240-248]	P14152	LSSAMSAAK	1xADP-Ribosyl [S2]	1xOxidation [M5]	0.154962	1422.5	2	711.754	2	711.754	0.460886	0.708365	No changed	182068	155571	233483	176359	221987	115379	211285	189632	194294	51707.7	203297	165599	165011	226949	400795	164354	190221	73492.6
Acat1 [301-308]	Q8QZT1	LNVKPLAR	1xADP-Ribosyl [K4]		0.249051	1451.64	3	484.553	3	484.553	0.462885	0.709705	No changed	86732.2	136231	146869	120944	73953.2	97758.5	412932	418713	585012	204574	272946	29871	194516	324644	582490	121483	296987	40094.1
Hspa5 [369-377]	P20029	IPKIQQLVK	1xADP-Ribosyl [K3]		0.488205	1607.76	3	536.591	3	536.591	0.463375	0.709705	No changed		5859.81			6699.69		53604.8	66652.6		16592.2			48365.2	40550.5	59308.4			46679.3
Fabp1 [32-47]	P12710	GKDIKGVSEIVHEGKK	1xADP-Ribosyl [E/K/H/D/S]		7.19821e-05	2265.03	4	567.013	4	567.013	0.463946	0.709705	No changed		16665.3	140170	128014	36387.1	183931	230970	139373	250998	194245	257019	121659	167036	235568	481803	232691	426101	6305.43
Hsp90ab1 [575-583]	P11499	VEKVTISNR	1xADP-Ribosyl [K/E]		0.0729887	1586.66	3	529.559	3	529.558	0.464241	0.709705	No changed	8498.58		7325.52	9606.32			96906.5	71454.2	30121.5		34787.6		70116.7	115186	116775
Tpi1 [239-256]	P17751	LRGWLKSNVNDGVAQSTR	1xADP-Ribosyl [R/K/S]		0.36315	2542.12	3	848.046			0.464332	0.709705	No changed		14760.7	35865.3	11474.8	14888.2	14339.7	62381.8	53551.8	30168.9	20625.5	47777.2	27891.6	36756.1	76056	98936.6	24423.8	56047.8	9348.26
Ass1 [101-108]	P16460	RQVEIAQR	1xADP-Ribosyl [R1]		0.0165141	1540.63	3	514.215	3	514.215	0.464755	0.709705	No changed	190838	181463	182281	180610		112381	298137	129516	103041	58997	61466.9		52309.6	159968	225498			35026.9
Atp5pd [26-41]	Q9DCX2	AIGNALKSWNETFHAR	1xADP-Ribosyl [K/S]		0.000492882	2355.99	3	786.002	3	786.002	0.465272	0.709705	No changed	129257	200986	321454	145078	179848	256536	781937	303824	553183	221753	274548	199760	268648	462062	406262	204904	439456	145365
Atp5po [41-54]	Q9DB20	YATALYSAASKEKK	1xADP-Ribosyl [K13]		0.214968	2071.88	3	691.297	3	691.297	0.465351	0.709705	No changed		11388.1	40416.8	15346.1	22639.9	10042.1	58136.9	32152.8	38155.5		28744.7	24086.9	22013.8	49336.4	110749	15168.7	56554.7
Hba-a1 [62-93]	Q91VB8	KVADALANAAGHLDDLPGALSALSDLHAHKLR	1xADP-Ribosyl [S/H/D]		0.000228018	3801.81	5	761.17	5	761.169	0.466499	0.710436	No changed	56160.5					49963.2				191794			22937.5			7586.18	3789.44	10584.2
Cps1 [1349-1373]	Q8C196	AMLSTGFKIPQKGILIGIQQSFRPR	1xADP-Ribosyl [S/E/K/D/R/T]	1xOxidation [M10]	0.0015712	3723.65	4	931.669	4	931.669	0.467054	0.710436	No changed					13532.6	23084.4		6065.55	13504.6	32036.1	53677.3	28604.4	4478.63	68638.9	12222.8	108351	59261
Hadha [250-259]	Q8BMS1	GLADRKVSAK	1xADP-Ribosyl [R/K/D]		0.0585558	1585.68	3	529.231	3	529.231	0.468046	0.710436	No changed	12781.5	14874.3	67936.5	45930.4	50133.1	41826.2	114481	50958.7	105871	17048.1	124990	104294	42979.5	113134	280181	54682.7	277985
Slc25a12 [584-603]	Q8BH59	VFRSSPQFGVTLVTYELLQR	1xADP-Ribosyl [T11]		0.359236	2881.33	4	721.09			0.468216	0.710436	No changed		15114.6	18595.6	233199	374220	188363			137175	104416	240185	174659	20595.5	41478.2		164088	225976	17355.9
Sardh [446-455]	Q99LB7	FHHSLTDHTR	1xADP-Ribosyl [H2]		0.0469044	1791.66	3	597.893	3	597.893	0.468217	0.710436	No changed	17430.3	19105.6	52619.2	45028.7	29760.1	23874.5	25722.2	18338.2	22005.1	13587.1	26329.6	14190.5	29016.1	18250.2	45631.9	27450.8	21101.3	4377.78
Mgst1 [61-68]	Q91VS7	KFVRTDEK	1xADP-Ribosyl [K1]		0.0175322	1563.62	3	521.88	3	521.879	0.468528	0.710436	No changed	213269	341499	841498	747735	629347	571600	1.77617e+06	1.03038e+06	1.15759e+06	267131	1.58417e+06	787468	986294	2.16237e+06	2.94124e+06	500687	2.03544e+06	59387.6
Tpi1 [200-210]	P17751	VIADNVKDWSK	1xADP-Ribosyl [D4]		0.373078	1815.74	3	605.916	3	605.916	0.469207	0.710783	No changed	26911.8	30344.7	40302.7	21529.6	16910.5	25299.4	95288.7	56264.2	46703.7	26856.4	46600.9	24172.7	54784.1	76811.5	128158	29317.1	49634.9	20184.4
Cps1 [1472-1481]	Q8C196	LFAEAVQKSR	1xADP-Ribosyl [K/R/S/E]		0.000210395	1689.7	3	563.906	3	563.906	0.470906	0.712578	No changed	1.05722e+06	826491	1.42445e+06	500569	430197	606277	2.97331e+06	2.44215e+06	1.3295e+06	701555	1.39341e+06	1.30527e+06	1.5777e+06	2.50571e+06	3.80749e+06	811696	2.3364e+06	1142845
Slc25a5 [32-43]	P51881	VKLLLQVQHASK	1xADP-Ribosyl [K2]		0.0846314	1904.9	3	635.64			0.471294	0.712578	No changed		12880.4	43304.4	10340.6	8679.85	17136.8	121264	56673.3	27216.7		23645.6		43026.2	53948.2		24352.2		26923.4
Gm10358 [196-217]	A0A1D5RLD8	DGRGAAQNIIPASTGAAKAVGK	1xADP-Ribosyl [S/K/T]		0.023791	2594.18	3	865.397	3	865.397	0.471772	0.712619	No changed			24509.3	21768	20747	21828.5	50448.2	19432.2	42120.7	9646.05	54601.4	39183.8	23982.3	63170.7	94661.1	27922.7	74268.4	3970.89
Hsp90ab1 [566-574]	P11499	LMKEILDKK	1xADP-Ribosyl [K]	1xOxidation [M15]	0.497939	3033.27	4	759.073	4	759.073	0.473688	0.714202	No changed	11071.2	13337.5	26662.9		12203.8	10894.8	17911.3	34401.4	16771.9	8449.34		13103.1	42219.3	57133.6	189357	18274.9	24935
Rpl7a [12-25]	P12970	VAPAPAVVKKQEAK	1xADP-Ribosyl [K]		0.00189535	1976.92	3	659.647	3	659.647	0.473904	0.714202	No changed	30546.5	38245.3	49381.1	103865	154572	175116	264404	148496	175817	161306	190388	147346	243755	237205	375760	133276	279769	30501.1
Idh1 [318-338]	O88844	MYQKGQETSTNPIASIFAWSR	1xADP-Ribosyl [Y/K]	1xOxidation [M1]	5.57946e-05	2972.23	3	991.415			0.474628	0.714202	No changed				16474.1		8347.6		16601.5	18764.7	12905.5	20647.3	17165.6	3987.4	26069.4	13746.7	12563.4	50618.2	12257
Chd4 [290-297]	E9QAS5	KVAPLKIK	1xADP-Ribosyl [K1]		0.193005	1437.69	3	479.902	2	719.349	0.475272	0.71449	No changed	6481.74		5066.65				564502	313429	327449	347530	392679	125268	201721	314142	672358	218260	156506	104950
Fabp1 [47-57]	P12710	KIKLTITYGPK	1xADP-Ribosyl [K/T]		0.000552367	1802.85	3	601.621	3	601.621	0.475972	0.714863	No changed	1.14544e+06	642854	2.30783e+06	463852	424150	794616	3.32535e+06	2.89891e+06	2.28887e+06	1.4415e+06	2.16159e+06	1.12591e+06	1.7679e+06	4.04084e+06	5.92433e+06	1.26054e+06	1.95391e+06	1.16861e+06
Hspa8 [320-328]	P63017	ALRDAKLDK	1xADP-Ribosyl [D/K/R]		0.0342193	1570.67	3	524.227	3	524.227	0.477347	0.716247	No changed	57634.5	50256.3	115210	24683.8	21811.7	38350.7	211865	141466	56009.2	18414.5	125987	33864.2	134968	151045	312195	36036.4	113430	23616.1
Rps11 [39-58]	P62281	NIGLGFKTPKEAIEGTYIDK	1xADP-Ribosyl [E/K]		0.0339945	2735.24	3	912.417	3	912.418	0.479225	0.717022	No changed			10466.9	16155.3	10338.5	17536.3		24697.7	15718.9	7886.22	57448.2	44019	20512.9	72326.1	71207.2	7564.34	51751
Hspd1 [293-310]	P63038	VGLQVVAVKAPGFGDNRK	1xADP-Ribosyl [K9]		0.000252138	2396.12	3	799.377	3	799.377	0.480613	0.717363	No changed	161909	140784	460817	237975	164726	249497	1.01379e+06	645855	531239	116690	538036	312045	551408	855250	1.12914e+06	277233	774950	212587
Ppia [38-55]	P17742	ALSTGEKGFGYKGSSFHR	1xADP-Ribosyl [T/E/K/S]		0.000288311	2470.02	4	618.261	4	618.261	0.480793	0.717363	No changed	9004.5	18654.5	77027.6	70778.8	170867	139506	246583	130197	276698	101483	230494	336178	120043	272092	534581	167165	845226
Ugt2b5 [336-353]	Q8K169	VLWKFDGKTPATLGHNTR	1xADP-Ribosyl [K/D]		5.21769e-05	2582.16	4	646.295	4	646.296	0.480815	0.717363	No changed	66311.8	98709.3	169834	64265.4	20458.1	112542	631554	410519	212438	178817	186728	100562	341598	456602	754131	121273	328016	113696
P4hb [68-80]	P09103	AAAKLKAEGSEIR	1xADP-Ribosyl [K]		0.0111495	1884.83	3	628.947	3	628.947	0.48233	0.718268	No changed			30970		13698.1	28589.9	48231.4	46439.5	40240.2	26065.9	32381		57193.9	29916.3	57230.7	30425.4	57100.7	4320.43
Ca3 [225-253]	P16015	LRSLFSSAENEPPVPLVGNWRPPQPVKGR	1xADP-Ribosyl [Y/K/D/S]		0.00216704	4367.86	5	874.379	5	874.378	0.484568	0.720215	No changed			7652.21	31618.7				12229.2	221275	428882	140322	78736.7	24062.5	145174		304806	230164	42215.2
Gm10358 [185-195]	A0A1D5RLD8	TVDGPSGKLWR	1xADP-Ribosyl [K/D]		0.0628936	1756.71	3	586.241	3	586.241	0.484734	0.720215	No changed		46961.6	50141.5	18644.4	24313.6	38756.7	151709	137611	77347.8	39143.6	39567.9		98220.2	116587	157480	24055.3	80091.3	43947.8
Rpl29 [127-145]	P47915	AGAKAPAKAQASAPAQAPK	1xADP-Ribosyl [K]		0.000460929	2275.03	3	759.014	3	759.014	0.486314	0.72088	No changed	30953.1	42219.5	102449	56318.5	78149.7	70086	280513	138280	119238	61731.2	137766	55892.5	122713	157624	494860	53075.3	262895	17532.7
Hspd1 [83-96]	P63038	SIDLKDKYKNIGAK	1xADP-Ribosyl [Y/K/S/D]		0.000130718	2133.96	3	711.992	3	711.992	0.486366	0.72088	No changed	136485	117260	327240	476143	661494	239768	562442	396506	502872	478939	476256	397890	453784	575792	1.02744e+06	410078	817322	112533
Etfa [204-216]	Q99LC5	LTKSDRPELTGAK	1xADP-Ribosyl [T/K/S]		0.000712582	1956.85	3	652.954	3	652.953	0.487689	0.722163	No changed	135102	128095	202505	51595	16026.8	56353.2	394447	253160	152011	46733.8	159521	60762.1	238812	414885	283643	40986.8	161153	135799
Ak3 [172-189]	Q9WTP7	RLKAYEAQTEPVLQYYQK	1xADP-Ribosyl [Y/R/E/K/T]		0.0168468	2769.23	3	923.749	3	923.749	0.488826	0.722315	No changed	44898.5	86686.7	123151	90349	85886.1	87222.8	62230.5	83090.3	162022	56656.9	173889	76036.6	136341	161683	185633	74230.4	146933	40082
Cps1 [1482-1492]	Q8C196	TVDSKSLFHYR	1xADP-Ribosyl [S/T/K/D]		0.000132482	1893.76	3	631.924	3	631.924	0.488834	0.722315	No changed	881075	562386	822971	360777	79741.9	319751	1.45819e+06	1.40069e+06	701888	644535	538845	322137	842619	1.10813e+06	2.04626e+06	322521	1.09089e+06	678457
Cps1 [168-176]	Q8C196	MLTKIIRDK	1xADP-Ribosyl [K/T/R]	1xOxidation [M1]	0.127809	1674.73	3	558.916	3	558.916	0.48955	0.722315	No changed	47849.6	64518.1	109931	32126.5		29199.2	233138	162054	68090.2	88307	73964.3	38873	122283	166529	335268	21206.7	184508	34824.5
Ppia [20-37]	P17742	VSFELFADKVPKTAENFR	1xADP-Ribosyl [D/R/T/K]		0.00281375	2639.16	3	880.391	3	880.391	0.48962	0.722315	No changed		27357.1	52763.8	12234.1	11398.9	44884	366308	74906.9	139927	46273.3	104508	28007.7	51199	236260	181734	301857	242152	43452
Hmgcs2 [359-369]	P54869	ASLDMFNQKTK	1xADP-Ribosyl [K/T]	1xOxidation [M5]	0.239071	1839.7			3	613.906	0.490287	0.722625	No changed	46500.2	44116.1	71935.7	9756.26	13685.3	14618.6	433820	200196	160210	23837	63541	46316.4	121468	276010	451503	44311.3	138661	171403
Rpl18 [82-90]	A0A1B0GQU8	SRILKAGGK	1xADP-Ribosyl [K5]		0.340143	1470.65	3	490.888	3	490.888	0.49569	0.728549	No changed	19129.5	32971.2	59310.6	52719.7	53004.7	76112.4	134231	92986.7	83355.4	50484.8	115723	89372.8	89270.2	146264	272900	61982.6	146062	5434.72
Gstp1 [76-103]	P19157	SLGLYGKNQREAAQMDMVNDGVEDLRGK	1xADP-Ribosyl [K/R/Y/E/D]	2xOxidation [M15;M17]	0.0035805	3667.56	4	917.644	4	917.644	0.496544	0.729125	No changed			28220.7	25230.9	15605	24762.1	43115.6	16459.6	56104.1	8648.21	112843	41685.3	15939.7	108174	106637	40042.9	128698
Cps1 [1445-1454]	Q8C196	FVHDNYVIRR	1xADP-Ribosyl [D/H/Y/R]		0.00398514	1859.76	3	620.593	3	620.593	0.498233	0.729876	No changed	575579	199527	490534	724633	232570	649310	993067	658251	762690	455534	784891	357236	468662	594066	1.26341e+06	460808	457254	128484
Adh1 [220-234]	P00329	IIAVDINKDKFAKAK	1xADP-Ribosyl [K/D]		2.66893e-05	2215.06	4	554.519	4	554.519	0.499159	0.729876	No changed	206053	441222	907867	915442	467950	1.04989e+06	1.5707e+06	1.46217e+06	1.30796e+06	2.17801e+06	1.66944e+06	1.0645e+06	2.10681e+06	2.2253e+06	2.84778e+06	1.2503e+06	2.20362e+06	279306
Adh5 [219-233]	P28474	IIGIDINKDKFAKAK	1xADP-Ribosyl [K]	1xOxidation [M6]	0.657082	1641.63			3	547.88	0.499159	0.729876	No changed	21074.2	41742.2	32100	20344		20200.6	137289	62837.3	22865.8	38991.9	43429.3	23115.3	65693	60267.6	119535	21405.8	55292.1	21187.5
Cps1 [794-803]	Q8C196	SVGEVMAIGR	1xADP-Ribosyl [S1]	1xOxidation [M6]	0.566682	1575.59	2	788.3			0.49922	0.729876	No changed	35577	37176.4	58393.9	63823.1	33455.6	39243.4	53427.6	33878.7	45627.5	31450.3	66956.5	22583.9	32939.5	61520.2	96301.7	40261.6	60292.2	17389.6
Hba-a1 [9-17]	Q91VB8	SNIKAAWGK	1xADP-Ribosyl [K/S]		0.115586	1515.6	2	758.305	3	505.872	0.499364	0.729876	No changed	971520	185392	98518.5			37090.8	140361	221609	43289.6	199730			319983	14718	76147.5	47645.7	29827.1	549325
Cps1 [722-740]	Q8C196	SSALASKATGYPLAFIAAK	1xADP-Ribosyl [T/K/S/Y]		4.18217e-05	2408.09	3	803.369	3	803.369	0.500764	0.731246	No changed	128382	193062	394224	91821.6	57075.7	102771	605908	641157	279379	105833	194291	124047	341064	483897	616516	127557	456825	286710
Bhmt [328-344]	O35490	HGSWGSGLDMHTKPWIR	1xADP-Ribosyl [E/K]	1xOxidation [M6]	0.0234778	3491.55	4	873.644	4	873.644	0.502765	0.732201	No changed			9678.45	20718.7	22327.3	20077.2	6617.43	13342.4	29799.4	8257.5	59287.4	33117.8	5636.75	47729.9	17349.7	28889.8	96642.8
Aldob [14-22]	Q91Y97	KELSEIAQR	1xADP-Ribosyl [K/E]		0.000123892	1614.66	3	538.89	3	538.89	0.503075	0.732201	No changed	917708	780423	1.19668e+06	893154	219914	355270	1.7255e+06	1.05117e+06	780465	602387	741962	269228	752723	1.84235e+06	2.07998e+06	427840	654930	474506
Aldh1a1 [354-367]	P24549	ILDLIESGKKEGAK	1xADP-Ribosyl [E/K/S]		0.000176743	2041.92	3	681.313	3	681.313	0.503177	0.732201	No changed	175755	133931	214792				512635	287056	74276.6	70784.2	55647		207413	413993	535210	41917.8		131406
Cps1 [935-942]	Q8C196	KNIHPWVK	1xADP-Ribosyl [K1]		0.0398112	1562.66	3	521.557	3	521.557	0.503272	0.732201	No changed	436886	313987	437146	323426	65255.2	235690	1.03514e+06	710982	374608	268563	505789	253773	504168	812628	1.62032e+06	224872	491754	306694
Sod2 [54-68]	P09671	HHAAYVNNLNATEEK	1xADP-Ribosyl [H]		0.000192836	2251.88	3	751.298	3	751.298	0.509474	0.740542	No changed	78394.3	153037	9303.99	32047.8	21587.7	31418.5	184893		23425.8	14273.9	57326.4	10894.4	30661.7	146878	255446	25649.4		15001.3
Acadl [82-95]	A0A0R4J083	AGEVSREVWEKAGK	1xADP-Ribosyl [K/E]		0.0469044	2086.86	3	696.293	3	696.293	0.510133	0.740818	No changed	6524.13	17644.9	41435.6	15894.6	11306.2	14359.3	70504.8	42702.6	45407.3		53196.7	21018	32271.1	68065	120292	20505.6	63078
Psma2 [92-113]	P49722	KLAQQYYLVYQEPIPTAQLVQR	1xADP-Ribosyl [K/Y]		0.0153491	3190.5	3	1064.17	3	1064.17	0.512397	0.7425	No changed		9628.06	6201.54	3499.85	4434.79	3820.92	42801.1	23048.9	4737.35	5507.1	4267.62		3658.67	68275.1	12432	2688.08	16251.2	23292.3
Aldh6a1 [53-76]	Q9EQ20	SDKWIDIHNPATNEVVGRVPQSTK	1xADP-Ribosyl [D/K/S/H]		0.000129844	3232.45	4	808.867	4	808.867	0.512557	0.7425	No changed						63051	69119.3	82505.6	98002.7	62007.4	162729	84440.8	124204	219171	106325	70891.2	155294	16959.1
Rpl10a [106-122]	P53026	KYDAFLASESLIKQIPR	1xADP-Ribosyl [K/S/E]		0.117791	2520.16	3	840.724			0.512701	0.7425	No changed		10882	24044.2	26741.8	18729.1	28797	5752.61	38491.7	21674.8	36355.6	56257.1	28309.7	24891.5	49110.9	54028.9	22090.6	59513.2	20115.6
Pfn1 [117-127]	P62962	EGVHGGLINKK	1xADP-Ribosyl [K]		0.133525	1692.71	3	564.91	3	564.91	0.513318	0.742526	No changed	94627	75344.4	144611	39123.2	16597.3	24603	207881	146387	73739.5	19493.1	120888	84787.2	127693	254698	302516	13415.7	81951.8	36384.1
Hmgcs2 [315-339]	P54869	LMFNDFLSSSSDKQNNLYKGLEAFR	1xADP-Ribosyl [S/K/D/Y]	1xOxidation [M2]	0.127011	3481.48	3	1161.17			0.513659	0.742526	No changed				11885.8						20390.2	14659.3	3074.77		67875.2		10290.8	9086.03
Scp2 [454-462]	P32020	KIGGIFAFK	1xADP-Ribosyl [K1]		0.000489589	1521.65	3	507.889	3	507.89	0.514657	0.743289	No changed	770020	1.13995e+06	1.38934e+06	143224	43966.3	458431	1.82571e+06	1.6896e+06	617045	670536	398392	162555	931240	1.49161e+06	1.98652e+06	455857	792256	709851
Got2 [326-338]	P05202	IAATILTSPDLRK	1xADP-Ribosyl [T4]		0.0427928	1939.89	3	647.303			0.515477	0.743794	No changed	50687.4	36327.5	90772.3	81327.9	43345.2	56363.1	63606.5	64166.6	76442.1	61025.5	62298.2	54358.2	46346	61955.3	127753	29300.1	40056.8	19605.8
Sardh [802-811]	Q99LB7	LKTSVPFLGR	1xADP-Ribosyl [K/T/S]		0.0244298	1658.73	3	553.583	3	553.583	0.516689	0.744164	No changed	121798	111308	162712	12697.5	6373.27	87582.9	364519	346238	34094.2	90179.1	64921.3	18766.1	197128	250305	512949	16006.7	79365.8	154601
Scp2 [433-443]	P32020	ANLVFKEIEKK	1xADP-Ribosyl [E/K]		0.00144982	1859.83	3	620.616	3	620.616	0.517094	0.744164	No changed	488402	310501	379335	45060.5	2984.9	79509.4	740547	585239	140749	257483	180096	45071.3	407014	581468	683317	114102	185552	405741
Ass1 [273-279]	P16460	FIGMKSR	1xADP-Ribosyl [K/S/R]	1xOxidation [M4]	0.0788572	1395.52	3	465.844	3	465.844	0.517147	0.744164	No changed	1.97952e+06	1.75714e+06	1.63528e+06	311936	25488	370090	2.08103e+06	2.45524e+06	500252	679474	608538	249702	1.64628e+06	1.50099e+06	2.40708e+06	492686	695066	1.17808e+06
Hadhb [182-191]	Q99JY0	KMMLDLNKAK	1xADP-Ribosyl [K1]	2xOxidation [M2;M3]	0.006155	1764.71	3	588.908	3	588.908	0.519216	0.746288	No changed	7621.61	45425.6	115190	63560.6	53409.1	76724.7	242963	121118	191539	62495.6	185722	142110	120690	271252	503331	82434.4	253959
Ephx1 [105-117]	E9PWK1	KQVEILNQYPHFK	1xADP-Ribosyl [K1]		0.239071	2184.95	3	728.988			0.520087	0.746288	No changed	40663.7	33156.7	41611.1				75284.3	70417.4		12909.8			51546.6	36638.9	69164.5		21268.5	33841
Rpl27 [116-123]	P61358	VKFEERYK	1xADP-Ribosyl [K2]		0.371076	1639.66	3	547.223	3	547.223	0.520353	0.746288	No changed			47959.9	39048.7	66989.9	23587.3	90806.8	16744.2	101070		127866	97654.3	20817.7	115839	233348	27760.2	244899
Dhrs4 [100-107]	Q99LB2	LITTALKR	1xADP-Ribosyl [K7]		0.651433	1456.66			3	486.225	0.520512	0.746288	No changed	26836.2	17028	31420.2		12099.6	28157.9	129764	63944	21486.5	27895.3	62125.2	18689.7	97565.6	90689	201927			45272.3
P4hb [198-210]	P09103	YQLDKDGVVLFKK	1xADP-Ribosyl [D/K/Y]		0.000376968	2093.93	3	698.65	3	698.649	0.521192	0.746529	No changed	109305	108024	218073	202931	165140	199750	310541	132825	267841	217005	230373	80835	259462	245729	414583	145376	330635	71230
Rpl4 [400-419]	Q9D8E6	VVAKKPAEKKPTTEEKKPAA	1xADP-Ribosyl [E/K/S/T]		0.000679924	2509.17	4	628.049	4	628.049	0.521846	0.746529	No changed	23811	28412.3	68479	49061.3	89157.2	85992.4	118345	122350	76230.2	64829.6	105380	84920.7	126838	175367	319442	68499.7	165035	32769.3
Cps1 [1158-1174]	Q8C196	VSQEHPVVLTKFVEGAR	1xADP-Ribosyl [K/T/E]		0.000156653	2437.09	3	813.037	3	813.037	0.522372	0.746529	No changed	512544	630559	1.1673e+06	60601.9		91611.5	1.47401e+06	1.60262e+06	130688	377674	160597	55542	1.10817e+06	1.13171e+06	1.20891e+06	167294	481205	654078
Acaa2 [215-240]	Q8BWT1	QTMQVDEHARPQTTLEQLQKLPSVFK	1xADP-Ribosyl [K/E/R/T/S/H/D]		1.23459e-05	4137.89	4	1035.23	4	1035.23	0.52257	0.746529	No changed			41519.8	122239	89459.6	87613.2	91371.4	57984.5	86378.7	94991.7	219986	51622.1	94905.8	513322	56833.4	85945.6	243340	21523.7
P4hb [412-426]	P09103	LGETYKDHENIIIAK	1xADP-Ribosyl [Y/K/T]		0.116317	2284.99	3	762.334	3	762.334	0.526187	0.750288	No changed	71162.8	38105.7	57050.3	18173.5		13867.7	76888.2	77150.6	27119.3	8574.89	30514.5	9416.04	37995	67163.1	102836	17444.5	27335.3	25859.7
Cct4 [194-213]	P80315	VIDPATATSVDLRDIKIVKK	1xADP-Ribosyl [K]		0.0360709	2723.34			4	681.591	0.526521	0.750288	No changed			47488.2	55600.1	50842.2	52482.7	56274.6	14984.5	112202		155762	76409.7		108935	68251.9	36846.3	76719
Aldh1a1 [330-353]	P24549	YVLGNPLTPGINQGPQIDKEQHDK	1xADP-Ribosyl [D/K/E]		0.115586	3202.42	4	801.361			0.527489	0.750288	No changed		16163.9	20128.2	8329.94		8433.01	61444.6	65947.9	30690.2	55004.6	34951.4	12109.5	84728	93572.9	19056.9	12143.1	51324.6	59465.5
Hspd1 [76-91]	P63038	DGVTVAKSIDLKDKYK	1xADP-Ribosyl [D/K/T/S]		0.0510655	2321.05	4	581.017	3	774.354	0.52781	0.750288	No changed	55270.9	29502.5	91293.1	15404.7			270490	128310	60238.7		27232.6		44826	206932	390293		23782.5	42679.4
Acaa2 [192-211]	Q8BWT1	AANEAGYFNEEMAPIEVKTK	1xADP-Ribosyl [T/K/E]	1xOxidation [M12]	0.000513107	2769.12	3	923.709	3	923.709	0.528154	0.750288	No changed	116364	63316.7	230191	92981.6	42285.7	63713.2	421088	233101	108569	65405.6	260208	161580	137800	417253	326902	288280	279835	80318.6
Rpl13 [198-211]	P47963	RAKEAAEQDVEKKK	1xADP-Ribosyl [R/K/E]		0.0593224	2170.95	4	543.494	4	543.494	0.528157	0.750288	No changed	8417.54	28213.5	67367.8	100888	144886	115690		86092.8	97555.8	63394.9	237982	77984.6	176286	95646.7	257489	23703.3	236536
Rpl11 [42-57]	A2BH06	VLEQLTGQTPVFSKAR	1xADP-Ribosyl [K/R/S/T]		5.34063e-06	2315.05	3	772.354	3	772.354	0.528638	0.750288	No changed	187545	237551	469662	165541	232914	282032	1.5524e+06	921780	647479	348537	551596	567217	1.05688e+06	1.41107e+06	940168	301414	1.58098e+06	285264
Dbi [56-67]	P31786	WDSWNKLKGTSK	1xADP-Ribosyl [K/D/S/T]		0.000809348	1990.81	3	664.275	3	664.275	0.529185	0.750288	No changed		35797.7	116584	51519.1	107988	179972	371091	89518.7	273730	83728.8	361063	221442	183394	313312	583965	192784	562392
Lactb2 [243-255]	Q99KR3	TMIYKDVPENLHK	1xADP-Ribosyl [Y/K/D]	1xOxidation [M2]	0.0225625	2144.88	3	715.631			0.532743	0.752665	No changed	35965.8	30769.4	37106.9	29919.2	18965.3	30959.2	80164.9	61870.5	46083.3	23924.7	53836.7	28633.8	45158.1	76005.5	112639	32494.6	52937.6	22752.1
Hal [606-622]	P35492	LLLDQKVWEVAAPYIEK	1xADP-Ribosyl [K/D]		0.00121804	2556.18	3	852.732	3	852.732	0.532787	0.752665	No changed	5590.09		6482.39	5109.66		13965.8		13404.4		74310.3	10842.1		10133			5616.48	14061.9	23233.8
Rpl5 [243-258]	P47962	AHAAIRENPVYEKKPK	1xADP-Ribosyl [K/E/Y]		0.00302879	2392.08	4	598.777	4	598.776	0.533351	0.752665	No changed		24148.1	94876.7	75015.9	194492	175009	273027	130914	202599	72589	246333	174190	136604	259296	559652	128267	329899	7559.1
Rps3a [28-42]	P97351	KDWYDVKAPAMFNIR	1xADP-Ribosyl [K/D/Y]	1xOxidation [M11]	0.0862749	2410.99	3	804.336	3	804.336	0.533534	0.752665	No changed	20412.2	53570.6	57448.1	23992.7	54010.9	60740.4	223641	79711.4	186282	42163	132003	85928.6	125151	278795	152207	26201.7	252506	91661.4
Atp5pb [155-163]	Q9CQQ7	AQQALVQKR	1xADP-Ribosyl [K/R]		0.27476	1582.68	3	528.231	3	528.23	0.535317	0.754505	No changed	64527	40993.3	64283.7	17263.7		34694.6	106735	86082.5	20927.2	16539.3	29174.8		55821.5	98352.2	139894			38283
Rps13 [77-94]	P62301	SKGLAPDLPEDLYHLIKK	1xADP-Ribosyl [S/K]		0.0430744	2578.2	3	860.071			0.536091	0.754923	No changed		11579.5	22992.3	8457.39		18473.5		23879	12310.4	18759.7	35973.9	9766.74	8735.03	19296.1	29479.6	19412.9	40769.1	10399.6
Rpl7a [21-37]	P12970	KQEAKKVVNPLFEKRPK	1xADP-Ribosyl [K/D]		0.0902286	2331.14	4	583.54	4	583.539	0.536789	0.755233	No changed	15715.9		30135.4	56963.5	69752.8	103493	162901	184294	80056.7	94215.9	117858	99571	113916	89796.4	318967	109575	388642	96596.3
Ahcy [167-186]	P50247	MMSNGILKVPAINVNDSVTK	1xADP-Ribosyl [K/S]	2xOxidation [M1;M2]	0.00747091	2704.18	3	902.064	3	902.064	0.537512	0.755577	No changed		20877	28079.3	82401.9	21102.2	110191	47173.1	68261.7	110561	66257	155533	23824.9	71848.8	88384.6	170230	59738.5	126138	61089.3
Aldh1l1 [616-636]	Q8R0Y6	AGIPKGVVNILPGSGSLVGQR	1xADP-Ribosyl [K5]		0.000853924	2560.23	3	854.083	3	854.083	0.538604	0.756439	No changed	8643.54	25499.6	69408.6	56584	19299.9	5771.42	41297.2	106630	18455.6	10421.5	101334	27691.5	16196.4	169607	301948	8883.43
Gstm1 [203-211]	P10649	YIATPIFSK	1xADP-Ribosyl [Y/K/T]		0.0980316	1580.64	2	790.826	2	790.826	0.53929	0.756507	No changed	59191.1	99033.8	133256	284531	94139.3	190890	175448	61607.2	203315	117018	240567	59099.5	131972	153764	403710	177779	148106	60334.1
Hspa8 [156-171]	P63017	QATKDAGTIAGLNVLR	1xADP-Ribosyl [K/T/D]		0.000657517	2168.97	3	723.663	3	723.663	0.542857	0.759711	No changed	31810.4	35672.4	50807	17416	14133	38326.5	87189.1	71054.1	46230.2	24361	48900.9	20009	65524	77442.9	87150	28306.6	53933.2	19835.4
Ldha [289-301]	A0A1B0GSR9	VTLTPEEEARLKK	1xADP-Ribosyl [E/K/T/R]		0.0224134	2054.92	3	685.645	3	685.645	0.544755	0.761548	No changed			60680.2	165397	168757	67588.9	74166.3	23178.2	231258		178168	74627.3	24252.6	77769.9	137232	64115.3	111920
Pygl [544-552]	Q9ET01	LKFSQFLEK	1xADP-Ribosyl [K/S]		0.682739	1680.71	3	560.907	3	560.907	0.545629	0.761567	No changed	24509	23251.2	30358.5			7594.11	35669.5	40480.5	9685.75	6528.99	11775.3		30516.9	37124.2	41663.4			16859.2
Cyp2e1 [244-251]	Q05421	QYTLGKAK	1xADP-Ribosyl [K6]		0.495494	1956.86			3	652.958	0.549336	0.764592	No changed	11084.5	20417	45477.8	15780.9	7231.35	19489.9	46800.4	47952.6	27017.5	21956.4	26918.2	6747.23	38882.2	57266.1	123444	24606.8	28372.5
Cps1 [1002-1009]	Q8C196	TLRQLGKK	1xADP-Ribosyl [K]		0.106469	1484.67	3	495.56	3	495.56	0.549506	0.764592	No changed		33648.8	125575	65131.2	12565.3	52231.8	283430	139775	80494	7537.63	143683	92832.6	105189	251585	539338	33046.4	101415
Hspd1 [463-470]	P63038	IGIEIIKR	1xADP-Ribosyl [K7]		0.0788572	1482.68	3	494.897	3	494.897	0.54967	0.764592	No changed	112117	53374.2	97198.3	21723.5	27659.4	84001.1	319666	352729	198125	109304	140451	53855.5	214652	318537	436316	90206.4	224854	60972.6
Aldh1a7 [329-363]	O35945	KYILGNPLNSGINQGPQIDKEQHNKILGLIESGKK	1xADP-Ribosyl [E/K/H/D/S]		0.000119008	4385.17	5	877.84	5	877.84	0.549762	0.764592	No changed		6544.12	5908.06	431245	75694.1	313619		70544.3	589059	359361	353912	132507	124933	109147	35092.9	467412	295780	53052
Hba-a1 [33-41]	Q91VB8	MFASFPTTK	1xADP-Ribosyl [S4]	1xOxidation [M1]	0.251966	1586.56	2	793.785	2	793.786	0.550216	0.764592	No changed	484668	334772	105403	98703.9	64384.5	583705	191236	77562.6	258060	535868	71612.9	11084.6	219391		28297.7	415119	38584.5	48713.3
Hbb-bs [122-133]	A8DUK4	DFTPAAQAAFQK	1xADP-Ribosyl [K12]		0.186136	1835.7	2	918.356			0.553246	0.768127	No changed	40963.7	46942.7	16424.8	4752.75	6555.09	29714.7	14968.1	17715.9	19636.3	27913.4			43381	8794.67	16091.1	25082.1	7403.11	6277.44
Dbi [78-84]	P31786	VDELKKK	1xADP-Ribosyl [K]		0.173048	2354.07	4	589.274	3	785.362	0.557861	0.772907	No changed				31033.9	75382.2	21263.1			54245.2	9860.16	86191.7	106148	7283.41		10333	30409.9	130687
Aldh4a1 [353-364]	Q8CHT0	LYVPKSLWPQIK	1xADP-Ribosyl [K/Y]		0.0739368	2012.93	3	671.648	3	671.648	0.558156	0.772907	No changed	7499.85	18570.1	27314.7	27051.9	8929.52	25039.6	32450	32811.7	27928.6	31232.8	64471.8	32994.7	30183.5	59128.5	65499.5	12897.8	63221.4	31254.9
Hspa8 [50-71]	P63017	LIGDAAKNQVAMNPTNTVFDAK	1xADP-Ribosyl [D/K]	1xOxidation [M12]	0.00208168	2875.24	3	959.084			0.559828	0.774443	No changed	24927.7	42455	43756.2	21618.8		34341.9	56675.5	51580.2	23751.5	33901.4	28914.7		65903.3	57170.6	32331.1	20956.4	27409.7	21927.6
Ctsd [344-355]	P18242	NYELHPDKYILK	1xADP-Ribosyl [Y/D/K]		0.0228636	2073.87	3	691.962	3	691.962	0.560246	0.774443	No changed	103272	82097.6	131775	89540.4	48859.8	153405	452963	202622	230553	111198	236817	126497	276509	305622	513946	85014.1	271747	131589
Rpl6 [209-218]	P47911	VDISDVKIPK	1xADP-Ribosyl [K/D]		0.190691	1654.71	3	552.242	3	552.242	0.561219	0.77511	No changed	30842.5	23633.9	53657.5	9667.05	12181.3	25309.4	119427	87246.5	32069.7	40306.6	67830.2	35575.7	85633.2	128406	134569	22450.8	41884	32470.4
Hspa9 [457-468]	P38647	LINRNTTIPTKK	1xADP-Ribosyl [K/T]		0.00865299	1939.9	3	647.306	3	647.306	0.563506	0.777589	No changed			19014.8	67006.8	84584.3	39988.6	58176.7		96479.7		103171	70334	15467.7	41792.4	72774	20731.1	88805.5
Cps1 [548-560]	Q8C196	QLFSDKLNEINEK	1xADP-Ribosyl [D/K/E/S]		1.45985e-05	2118.88	3	706.964	3	706.964	0.567989	0.783091	No changed	495415	323340	244008	25297.4	35589.7	150412	575678	765461	78023.3	300563	229117	37795.8	559040	506604	514090	179243	190856	430754
Atp5pf [42-53]	P97450	LFVDKIREYKSK	1xADP-Ribosyl [K/D/S/E/Y]		0.00747091	2066.93	3	689.65	3	689.65	0.569087	0.783921	No changed	7443.1	20357.9	108771	148935	398034	96833.2	181208	90340.7	204415	20157.6	224344	254442	86637.8	161749	435399	84177.6	585411
Hsp90b1 [626-633]	P08113	ALKDKIEK	1xADP-Ribosyl [K3]		0.0961762	1485.64	3	495.884	3	495.884	0.571819	0.785779	No changed	49966	44750.6	79944.3	41510.7	33147.6	89549.3	110571	120852	60697.4	74870.7	75157.3	38495.2	135590	110163	161005	54047	88950.6
Aldh9a1 [228-239]	Q9JLJ2	ISFTGSVPTGVK	1xADP-Ribosyl [T/S]		0.0316157	1733.72	2	867.362	2	867.363	0.572049	0.785779	No changed	51822.6	47109.6	52715.9	49193.9	37994.6	42047	56701.3	69435.2	58269.9	28082.1	36986.5	39200.3	46814	65022.6	116921	41723	40519.6	17144.4
Acaa2 [215-241]	Q8BWT1	QTMQVDEHARPQTTLEQLQKLPSVFKK	1xADP-Ribosyl [K/H/E/T/D]	1xOxidation [M6]	0.0814336	3251.46	4	813.619	4	813.62	0.572415	0.785779	No changed	94893.9	65344.7	69456.8	5212.96	6745.55	24357	85796.2	92690.5		51096.2			110058	123129	135318	34189.7	64094.8	125387
Hmgb1 [66-76]	P63158	ADKARYEREMK	1xADP-Ribosyl [R/Y/D/K]	1xOxidation [M10]	0.688489	1953.76			3	651.924	0.572425	0.785779	No changed			9313.44	18995.8		6964.94	15283.2		36245.6		9813.83	8248.19					38375.8
Rpl4 [399-419]	Q9D8E6	KVVAKKPAEKKPTTEEKKPAA	1xADP-Ribosyl [K/T/E]		0.00306962	2819.41	5	564.688	5	564.688	0.574646	0.786804	No changed		11170.2	104597	133577	191049	184688	204190	67354.4	118625	48919.2	346555	65203.1		88219	218296		287793
Alb [206-219]	P07724	LDGVKEKALVSSVR	1xADP-Ribosyl [K/E/D]		1.03018e-05	2041.94	3	681.316	3	681.317	0.574666	0.786804	No changed	854486	595638	387193	33526.4	16751	32063.4	911088	647995	389677	317714	52387.2	22948.9	724242	194593	397332	45486.4	150836	380445
Rpl24 [125-135]	Q8BP67	TAMAAAKAPTK	1xADP-Ribosyl [K7]	1xOxidation [M3]	0.345787	1617.64	3	539.884	2	809.323	0.5758	0.787675	No changed	30614	6340.84	6126.04	11987.2	24899.5	12775	107671	43897.2	22984	37399.1	26095.6	40866.7	24119.1	141179	69652.5	32912	59560.5	24427
Rpl38 [5-16]	Q9JJI8	IEEIKDFLLTAR	1xADP-Ribosyl [E/K/D]		0.00583452	1988.88	3	663.631	3	663.631	0.577807	0.789736	No changed	14145.6	27777.5	42163.5	33843.1	18337.3	52922	124572	49636.9	137985	65096.8	91652.4	60589.1	123198	102381	130775	96394.5	129251	20046.8
Ppib [117-131]	P24369	SIYGERFPDENFKLK	1xADP-Ribosyl [K/E]		0.00467922	2384	3	795.338	3	795.338	0.578456	0.78994	No changed	44718.8	92779.9	257243	57122.5	44713.4	38012.1	671588	102274	435353	143469	77614	112274	203076	286808	247830	23078.7	366289	70746.7
Tpr [1826-1856]	Q7M739	RTREEEEDSTMEAGDQVSEDTVEMPLPKKLK	1xADP-Ribosyl [D/S/E/T]		0.640193	4118.76			3	1373.59	0.579722	0.790985	No changed		27548.6	26654	87120.9	93924.2	62782.9	29073.2	48372.2	22260.3	71356.6	69358.2	63845.7	45078.9	42316.1	10132.6	71750.9	99659.1	64506.6
Cps1 [1472-1479]	Q8C196	LFAEAVQK	1xADP-Ribosyl [E4]		0.196522	1446.57	2	723.789	2	723.789	0.580788	0.791742	No changed	162558	163326	169717	241917	53869.1	152466	306526	152542	237032	102463	195675	79826.8	203890	208966	490865	357542	67072.5
Fabp1 [34-49]	P12710	DIKGVSEIVHEGKKIK	1xADP-Ribosyl [K/S/E]	1xOxidation [M13]	0.00510426	4064.88	4	1016.97			0.583692	0.794343	No changed		3896.08	5042.23	64208	24147.9	27172.8	78132		31168.3	23633.2	96933.5	47484.3	4091.87	169862	17334.7	34897.6	98745.3
Adh1 [12-33]	P00329	AAVLWELHKPFTIEDIEVAPPK	1xADP-Ribosyl [H/K/D/E/T]		0.00703503	3044.42	4	761.861	4	761.861	0.584506	0.794604	No changed	6427.6		12966.1	69704	11516.4	32979.9	57288.7	29153.5	25824.8	46332.1	150971	68500.9	17323.8	346933	30027.9	139306	31710.7	15966.4
Eef1a1 [248-266]	P10126	LPLQDVYKIGGIGTVPVGR	1xADP-Ribosyl [K/Y]		0.000787941	2523.2	3	841.74	3	841.74	0.585243	0.794604	No changed		7299.61	6730.59	3945.1		3521.14		11531.6		8576.47	5652.82					1837.39		55930.8
Idh1 [223-236]	O88844	FKDIFQEIYDKKYK	1xADP-Ribosyl [K/Y]		0.0102921	2406.05	3	802.687	3	802.687	0.585392	0.794604	No changed		37349.7	119650	109691	25074.2	97123.6	147729	62068	197845	131313	204014	141419	86532	261910	154884	181738	360547	27716.9
Hpd [285-304]	P49429	GTEFLAAPSSYYKLLRENLK	1xADP-Ribosyl [S/K/Y/E/R]		0.379131	2841.29	3	947.769	3	947.769	0.586697	0.795692	No changed			13631.3	24661.2		10097		9823.53	17353	6991.16	17273.9	12997.9	10195	32000.4		13475.5	31814.2
Idh1 [59-72]	O88844	DAAEAIKKYNVGVK	1xADP-Ribosyl [K7]		0.00311099	2046.89	3	682.969	3	682.969	0.587359	0.795906	No changed			20835	25093.7	16318.3	17640.5	47040.4	37550.9	50968.4	27347.2	56600.9	48957.8	39175.2	65521.2	105443	25129.5	90898.3
Ass1 [50-57]	P16460	KALKLGAK	1xADP-Ribosyl [K]		0.147489	1369.63	3	457.214	3	457.214	0.588033	0.796137	No changed		12454.1	28276.7		23077.9	40456.7	63563.7	76366.1	64520.2	28103	77404.9	47373.2	58715.5	80827.7	143443	28955.9	84837	20176.2
Cps1 [1169-1186]	Q8C196	FVEGAREVEMDAVGKEGR	1xADP-Ribosyl [K/E/R/D]	1xOxidation [M10]	0.0204257	2536.02	3	846.012	3	846.013	0.590414	0.798677	No changed		20807.4	308698	212986	165438	225784	528326	238549	582102	57346.5	741132	353850	281412	906359	739409	296519	906709	2642.71
Got2 [59-82]	P05202	KMNLGVGAYRDDNGKPYVLPSVRK	1xADP-Ribosyl [K/Y/D/S/R]	1xOxidation [M2]	1.38362e-05	3234.48	5	647.703	4	809.376	0.590935	0.798697	No changed	64260.4	170347	378134	326409	378862	341664	747269	387399	636811	311864	639791	416820	453699	737958	866037	378933	933608	221953
Sord [64-78]	Q64442	KPMVLGHEAAGTVTK	1xADP-Ribosyl [K1]	1xOxidation [M3]	0.507792	2095.89	3	699.302			0.594044	0.802214	No changed	35044.1	28762.8	26094.4	13580.9		9774.11	41005.8	31424.8	12323.6	21959.9	13078.4	5559.73	34108.5	33636.3	37794.8	10082.9		30924.9
Aldh6a1 [108-121]	Q9EQ20	YQQLIKENLKEIAR	1xADP-Ribosyl [K/E/R]		4.53251e-05	2287.05	3	763.022	3	763.023	0.595738	0.803814	No changed	134666	208436	240070	73690.3		96056	614295	382284	137253	160804	194043	12148.1	353798	497805	491228	89241	169963	146098
Bhmt [36-57]	O35490	RGYVKAGPWTPEAAVEHPEAVR	1xADP-Ribosyl [K/Y/R]		3.96379e-05	2961.31	4	741.082	4	741.082	0.596903	0.804698	No changed	26903.1	90367	186391	21563.7		36670.7	527605	316401	197136	83489.6	36026.4	44489.6	210028	382452	250593	34469.2	70019	80039
Atp5pd [42-58]	Q9DCX2	LASLSEKPPAIDWAYYR	1xADP-Ribosyl [K/S/E]		0.00106527	2521.08	3	841.033	3	841.033	0.597769	0.804832	No changed	18004.2	75572.9	108128	51173.6	50222.6	62019.6	150210	49986.4	188887	99062.8	82444.4	46740.9	36720	217592	115133	168235	172965	36852.2
Lap3 [177-200]	Q9CPY7	LHGSGDLEAWEKGVLFASGQNLAR	1xADP-Ribosyl [E/K/S]		0.000220503	3096.36	3	1032.79	3	1032.79	0.59871	0.805074	No changed		5636.39		36760.3	17795.3	18262.5	47244.6	17848.3	19426.7	30235.5	48601.1	31841.4	9326.74	190865	17962	26394.1	39452.6	9855.53
Hsp90b1 [88-97]	P08113	LIINSLYKNK	1xADP-Ribosyl [K8]		0.473832	1746.79			3	582.934	0.603853	0.81	No changed	30730.6	22436.9	22982.1			5634.66	47122.8	48791.8		6101.49			24332.1	25033	50271.7		6389.99	26564.1
Cps1 [1075-1089]	Q8C196	IMGTSPLQIDRAEDR	1xADP-Ribosyl [S/T]	1xOxidation [M2]	0.284345	2258.91	3	753.643	3	753.643	0.604476	0.81	No changed	36912.5	115349	77693.5	98783.5		175328	82253								77245.1	75067.5
Slc25a5 [261-272]	P51881	IARDEGSKAFFK	1xADP-Ribosyl [K/S/R/E/D]		0.167842	1909.79	3	637.268	3	637.267	0.604596	0.81	No changed	41090.4	31958.5	60523.8	9890.01	6653.29	10043.5	193693	202544	21239.3		19214.3		105254	77781.9	253756	11812.6	66519.2	47385.9
Fabp1 [81-99]	P12710	AVVKLEGDNKMVTTFKGIK	1xADP-Ribosyl [K/E/T/D]	1xOxidation [M11]	4.47214e-05	2635.22	4	659.561	4	659.561	0.604774	0.81	No changed				62113.6	123570	76250	4235.1		159237	50899.2	164848	141036	27166.7	66355.7	48573.8	158743	444179
Ass1 [235-244]	P16460	VTNIKDGTTR	1xADP-Ribosyl [K/R/T/D]		0.00689544	1645.66	3	549.226	3	549.225	0.605348	0.81	No changed	478388	444588	674327	114926		87350.4	1.02858e+06	1.02249e+06	171655	111437	166188	60775.8	500008	710962	1.13172e+06	124044	268710	354869
Cyp3a11 [481-493]	Q64459	QGLLQPEKPIVLK	1xADP-Ribosyl [E/K]		0.401947	2003.96	3	668.659	3	668.658	0.605568	0.81	No changed	71892.4	85581.5	69445.3	43473.3	16491.9	31005.1	275622	161437	50993.8	81518.2	140911	34006.5	203996	282555	229050		185983
Cps1 [788-803]	Q8C196	IGSSMKSVGEVMAIGR	1xADP-Ribosyl [K/S]	2xOxidation [M5;M12]	5.06175e-06	2194.89	3	732.302	3	732.302	0.605962	0.81	No changed	315607	311232	525813	153247	80352.7	252320	938845	1.02512e+06	620978	323749	443644	216778	683924	1.15275e+06	979886	254191	585388	252943
Prdx6 [133-144]	Q6GT24	VVFIFGPDKKLK	1xADP-Ribosyl [D/K]		0.00520769	1931.91	3	644.641	3	644.641	0.607095	0.810828	No changed	23636.2	36789.5	121575	58998.5	25427.3	36533.8	290626	181925	177336	106678	169167	60604.4	149056	266343	361555	88344	224774	41719.5
Cps1 [881-905]	Q8C196	MRDILNMDKTLKGLNSDSVTEETLR	1xADP-Ribosyl [K/T/R/D]	2xOxidation [M1;M7]	0.00212393	3452.51	4	863.883	4	863.883	0.609017	0.812358	No changed				7529.54			8743.46		9946.6	43211.8	11929.5	11158.3	19230.4			18602	24667.2
Dbi [34-55]	P31786	QATVGDVNTDRPGLLDLKGKAK	1xADP-Ribosyl [K/D/R]		4.48637e-06	2837.32	4	710.087	4	710.087	0.609268	0.812358	No changed	156439	287020	599570	329169	317377	375340	1.29417e+06	887400	945587	568474	789630	434997	1.00403e+06	1.32646e+06	1.27744e+06	580462	1.20179e+06	94103.3
Glud1 [445-457]	P26443	NLNHVSYGRLTFK	1xADP-Ribosyl [S/H/K/Y]		1.3197e-07	2089.89	3	697.301	3	697.301	0.610751	0.813001	No changed	62019		395646	279628	216846	286293	481045		469997		376491	182093		283774	549268	140859	155927
Scp2 [433-442]	P32020	ANLVFKEIEK	1xADP-Ribosyl [K/E]		0.000133373	1731.74	3	577.918	3	577.918	0.61078	0.813001	No changed	1.03465e+06	731358	816324	56426.4	18369.1	142883	1.84276e+06	1.68014e+06	515911	718713	280212	49006.7	1.3181e+06	1.39283e+06	1.53884e+06	155281	486667	979096
Glud1 [152-171]	P26443	YSTDVSVDEVKALASLMTYK	1xADP-Ribosyl [D/K/S/E]	1xOxidation [M17]	0.000170917	2777.17	3	926.394	3	926.394	0.611596	0.813403	No changed	7341.92	14903.8	29481.7	10901	5783.33	53279.1		31004.2	13460.1	136617	64098	29770.1	46650.8	62705.2	74046.9	24667.9	106072	33474.8
Dbi [73-87]	P31786	TYVEKVDELKKKYGI	1xADP-Ribosyl [K6]		0.253434	1617.61			3	539.876	0.613297	0.814301	No changed	72333.8	33438.1	44589.3	29824.2	8737.8	19945.8	234486	159510	69879.8	66257	64779.4	22861.9	68645.4	151970	177859	28795.6	28081.7	22417.5
Ndufa4 [65-77]	Q62425	FYSVNVDYSKLKK	1xADP-Ribosyl [K/S/Y/D]		0.00865299	2131.91	3	711.309	3	711.31	0.61431	0.814301	No changed	69477.7	35556.7	112105	58815.5		31299.4	284219	94965.9	43469.4	207888	140369	32535	87855.9	93676.5	390397	81338.9	221731	135802
Pgm1 [4-24]	Q9D0F9	IVTVKTQAYPDQKPGTSGLRK	1xADP-Ribosyl [T/K]		0.304336	2828.34	4	707.84			0.614774	0.814301	No changed	49815.8	50337.7	64546.4				134167	111102	43361.8		38045.1	19360	60678.9	100987	200481	11403.3	51888.2
Hadha [387-399]	Q8BMS1	TLLKDTTVTGLGR	1xADP-Ribosyl [K4]		0.0541542	1915.86	3	639.29	3	639.29	0.615289	0.814301	No changed		17292.2	48656.9				72764.1	70921.7	44038.3	45711.2			7522.8	61987.5	96541.4	25895.5	56557.7	35813.1
Mdh1 [296-310]	P14152	TWKFVEGLPINDFSR	1xADP-Ribosyl [T/K]		0.000670871	2349.99	3	784.003	3	784.003	0.615364	0.814301	No changed		17444.7	21155.5	16635.5	4291.63	7369.33	17819.6	7353.56	21966.3	7165.03	14126	11282.1	3615.13	20451.9	13090	3472.85	41701.6	17866.6
Rpl8 [129-147]	P62918	ASGNYATVISHNPETKKTR	1xADP-Ribosyl [T/K]		0.0555845	2615.13			4	654.538	0.616741	0.814759	No changed		8775.85	20550.1	32586.1	29164.5	24294.9	58988.7	34138.5	35292.5	16823.1	45153.5	46451.9	28377.4	61077.3	106589	20106.7	72183.5
Hmgcs2 [343-358]	P54869	LEETYTNKDVDKALLK	1xADP-Ribosyl [D/K/T/Y]		0.00583452	2421.06	3	807.693	3	807.693	0.618281	0.815975	No changed	407262	371537	662823	143129		130416	977941	709528	356951	230084	398506	71349.8	534362	792531	1.02591e+06	181917	376883	207598
Vcp [278-295]	Q01853	LAGESESNLRKAFEEAEK	1xADP-Ribosyl [R/K/E]		0.304336	2549.06			3	850.358	0.618695	0.815975	No changed	14299.6	12853.6	28492.6	12741.1	11725.1	10281.2	10293.2	15529.7	17882.9		74479.4	38555.7	14555.1	31182	16503.2	13703.6	41538
Ugdh [116-135]	O70475	IVQNSNGYKIVTEKSTVPVR	1xADP-Ribosyl [T/R/S/K/E/Y]		0.00210975	2773.3	3	925.103	3	925.104	0.620265	0.817363	No changed			19548.2	65187.8	45687.6	39191.3	14108.4	8049.43	39784.6	18929.8	41685.7	37390.1	25710.5	25411.1	46438.4	39467.6	54676.9
Rpl3 [287-297]	P27659	IGQGYLIKDGK	1xADP-Ribosyl [K/D/Y]		6.73148e-05	1732.73	3	578.25	3	578.25	0.621965	0.817722	No changed	276862	216455	350333	137484	180896	315136	867144	636930	382060	222666	335815	199026	424894	688339	1.08907e+06	132235	500782	196929
Rpl3 [287-300]	P27659	IGQGYLIKDGKLIK	1xADP-Ribosyl [K8]		0.00244466	2087	3	696.338	3	696.338	0.62293	0.817722	No changed	14773		41136.2		42682.3	57329.9	108612	53184.4	72707.5	36072.6	53191	34327.5	49919.3	76644.6	140371	41839.8	116590
Rps3a [217-227]	P97351	MLKKPKFELGK	1xADP-Ribosyl [K]	1xOxidation [M1]	0.459737	1875.85	3	625.955	3	625.955	0.623377	0.817722	No changed	15651			21069.2	26432.2			44252.1	29830.7	33313.2	42061.3	24496.9			163088		107658
Eef2 [259-272]	P58252	KLWGDRYFDPANGK	1xADP-Ribosyl [K1]		0.0211147	2207.89	3	736.638	3	736.638	0.624055	0.817722	No changed	92022	111538	139528	13420.7		23967.8	667856	224215	107974	45430.6	162111	63619.5	166509	300829	308754	40732.4	124327	66867.3
Ppib [60-71]	P24369	VVFGLFGKTVPK	1xADP-Ribosyl [K/T]		0.000679924	1832.84	3	611.618	3	611.618	0.624062	0.817722	No changed	82746	67525.1	151851	16010.2		91153.9	792558	494340	179247	182655	61593	18319.7	468097	452196	552720	31012.1	214767	305299
Atp5f1a [150-167]	Q03265	VVDALGNAIDGKGPIGSK	1xADP-Ribosyl [D/K/S]		0.000736865	2252	3	751.339	3	751.339	0.624825	0.817722	No changed	123626	140519	183336	38278.6	42672	30616.7	307964	345393	41270.8	118257	26510.8	19618.3	234945	234085	321592	74135.7		158298
Fabp1 [21-46]	P12710	AIGLPEDLIQKGKDIKGVSEIVHEGK	1xADP-Ribosyl [K/E/H]		3.68201e-05	2321.09	4	581.029	4	581.029	0.62502	0.817722	No changed		34075.1	190720	130871	57484.5	81095	606353	184724	420778		532020	253350	16065.6	560710	578891		361936
Eno1 [198-228]	P17182	EKYGKDATNVGDEGGFAPNILENKEALELLK	1xADP-Ribosyl [D/R/E/T/K]	1xOxidation [M26]	0.0100212	3554.57			4	889.398	0.625195	0.817722	No changed			13116.7	29341.9	58190.1	12390.1	5420.68	16323.1	37637.4	9391.94	80906.6	57717.4		35781.5	39229.8	17714.7	78889.9
Cps1 [451-477]	Q8C196	AMKEENVKTVLMNPNIASVQTNEVGLK	1xADP-Ribosyl [K/S/Y/D]	1xOxidation [M21]	0.114138	3582.69	4	896.43			0.626469	0.818229	No changed				8491.71		5986.42	5990.7	23380.4		4905.33	8137.15	14477.4		18088.7			24435.2	15320.8
Ugt2b1 [340-353]	Q8R084	FDGKKPDTLGSNTR	1xADP-Ribosyl [K/D]		0.225408	2076.84	3	692.952	3	692.952	0.626762	0.818229	No changed	107068	80536	109264	39471.1	23873.8	49153.7	218112	179513	36684.4	47894.6	42829.5	22312.4	107344	101213	347544	30039.1	81538.6	23205.5
Scp2 [127-142]	P32020	GSIGTKFSDRTTPTDK	1xADP-Ribosyl [S/K/T/D]		0.648615	2251.93	3	751.314	3	751.314	0.62764	0.818229	No changed	12607.4	16779.8	50498	11165.7	8427.2	14926.8	99548.3	60975.6	29375.8	8510.55	18638.6	10420.7	42031.4	73571.2	94983.9	16888.2	39964
Hspa8 [448-458]	P63017	AMTKDNNLLGK	1xADP-Ribosyl [K/T/D]	1xOxidation [M2]	0.00170272	1761.69	3	587.902	3	587.902	0.627654	0.818229	No changed	360323	373652	698035	303984	325866	329913	1.02768e+06	810127	605791	308932	631512	488160	700409	921385	1.11769e+06	322900	868054	322185
Comt [246-265]	O88587	VVDGLEKAVYQGPGSSPVKS	1xADP-Ribosyl [D/K/E]		0.0027394	2558.12	3	853.378	3	853.378	0.628213	0.818282	No changed	166501	92941.5	110600				529056	344865	33064.6		59692	3822.01	301633	369633	418044		39539.4	56945.1
Pgam1 [107-116]	Q9DBJ1	HGEAQVKIWR	1xADP-Ribosyl [K7]		0.0052778	1764.73	3	588.913	3	588.913	0.630099	0.819611	No changed	163487	102552	179985	17365.5	19359.5	31436		240290	44745	46674.7			209592	129332		36146		99570.8
Bhmt [378-395]	O35490	GAAELMQQKEATTEQQLR	1xADP-Ribosyl [K/E]	1xOxidation [M6]	0.000229552	2589.07	3	863.695	3	863.695	0.63027	0.819611	No changed	223932	232378	182985	33218.5	10037.5	85848.2	580843	575131	127052	243664	74471	32215.3	426093	373875	525199	72167.1	227936	262410
Aldob [140-149]	Q91Y97	KDGVDFGKWR	1xADP-Ribosyl [K/D]		0.00272112	1748.68	3	583.566	3	583.566	0.63156	0.819787	No changed	313384	361960	716839	436585		209394	902848	724059	313187	134562	428695		325587	773977	1.05625e+06	146072	467972	182105
Hspe1 [41-56]	Q64433	VLQATVVAVGSGGKGK	1xADP-Ribosyl [K/S]		7.98507e-06	2011.92	3	671.313	3	671.313	0.631744	0.819787	No changed	164562	90290.9	206037	68550.2	119158	145355	236732	248922	228876	132480	224609	197164	189260	323882	388721	120827	278062	96038.8
Cyp2e1 [85-94]	Q05421	AVKEVLLNHK	1xADP-Ribosyl [K3]		0.606989	1691.76	3	564.59	3	564.59	0.631963	0.819787	No changed	37633.7	41261.2	57694	37293.9	11884.3	6502.86		85669.3	46799.9		53270		63550	117426		28006.4		43326.6
Cox5b [121-128]	P19536	LVPHQMAH	1xADP-Ribosyl [H4]	1xOxidation [M6]	0.277925	1489.53	2	745.271	3	497.183	0.632723	0.820101	No changed	371276	312052	483459	517937	287932	399211	445077	243673	493088	203659	328199	154311	166426	326180	645922	229652	167405	88518.1
Aco2 [724-739]	Q99KI0	LTIQGLKDFAPGKPLK	1xADP-Ribosyl [K/D/T]		0.167842	2267.09	3	756.368	3	756.368	0.633793	0.820236	No changed	28704.3	27774.8	54554.2		14522.5	10131.2	76455.1	28054.8	31710.1	8358.01	36906.3	34556.3	21803.7	112672	83372.1	10981.7	13828.2	22407.3
Cps1 [827-840]	Q8C196	LPMNKEWPANLDLK	1xADP-Ribosyl [K/E]	1xOxidation [M3]	0.00591305	2225.93	3	742.65	3	742.65	0.633866	0.820236	No changed	86271.3	157197	169697	47329.2		73804.2	459044	326363	91932.2	181738	91354	22906	291455	401537	271274	72646.7	160775	152338
Aldh1a7 [329-362]	O35945	KYILGNPLNSGINQGPQIDKEQHNKILGLIESGK	1xADP-Ribosyl [K/E/H/D/S]		3.05075e-07	4257.07	5	852.221	5	852.221	0.634521	0.820411	No changed	224707	534104	657003	4.58632e+06	1.88312e+06	3.66832e+06	1.72184e+06	676655	5.39987e+06	3.67678e+06	4.68969e+06	2.42126e+06	1.4721e+06	4.4496e+06	650464	5.0294e+06	3.06916e+06	680842
Hpd [117-132]	P49429	IVREPWVEQDKFGKVK	1xADP-Ribosyl [K/D]		0.00393217	2499.15	4	625.542	4	625.542	0.63572	0.82129	No changed	43541	48427.9	109903	76414	64752.6	51231.8	174846	145291	143001	64771.4	122099	87062.4	117515	182801	224074	76677.1	174901	37592.3
Tkfc [526-543]	Q8VC30	SAEAAAEATKNMEAGAGR	1xADP-Ribosyl [T/K/E]	1xOxidation [M12]	0.000194133	2291.86	3	764.626	3	764.626	0.637519	0.822623	No changed	31106.8	35099	37808.3	25584.5	15030.1	16537	73427.2	53605.5	36455.6	27036.7	45300.3	27757.5	61541.8	64673.4		21609.4	64346.4	10552.6
Gsta3 [130-141]	P30115	NRYFPAFEKVLK	1xADP-Ribosyl [K/E]		0.000956964	2052.9	3	684.971	3	684.971	0.637793	0.822623	No changed	247354	509244	1.04795e+06	459078	188538	439295	2.2099e+06	1.17562e+06	1.71808e+06	672070	1.21976e+06	585466	1.12681e+06	2.32695e+06	2.26335e+06	733063	1.4459e+06	513863
Glud1 [445-453]	P26443	NLNHVSYGR	1xADP-Ribosyl [H/S/Y/R]		2.43573e-10	1600.59	3	534.203	3	534.203	0.639077	0.823606	No changed	1.99261e+06	1.27459e+06	1.2296e+06	478553	147017	643512	1.09433e+06	1.5123e+06	337107	509911	369795	175025	1.07256e+06	735799	1.72014e+06	295713	256885	567631
Hsd11b1 [36-44]	P50172	KVIVTGASK	1xADP-Ribosyl [K1]		0.13023	1443.63	3	481.881	3	481.881	0.64178	0.826416	No changed	37890.2	33489.4	62720.3	25962	6671.21	16488	129430	68954.9	38104.6	21209.2	96632.9	22305	91498.8	54835	252643	18769.6	42389.9	19947.8
Eno1 [194-228]	P17182	NVIKEKYGKDATNVGDEGGFAPNILENKEALELLK	1xADP-Ribosyl [K/D/Y/T/E]		2.7318e-06	4358.06	5	872.417	5	872.417	0.642946	0.827243	No changed	9727.63	17262.8	9134.85	115292	31663.2	157525	70588.5	37799.1	318452	152404	367069	217387	44635.6	256195	46804.9	48005.3	481410	17250.8
Hba-a1 [92-100]	Q91VB8	LRVDPVNFK	1xADP-Ribosyl [D/R]		0.00256198	1628.69	3	543.567	3	543.568	0.643657	0.827484	No changed	1.09055e+06	662759	225430	82325.3		993571	334188	263297	515250	1.78974e+06	46443		539391	130597	256128	789373	19962.7	335659
Hspa9 [655-679]	P38647	MASEREGSGSSGTGEQKEDQKEEKQ	1xADP-Ribosyl [T/R/K]		0.381165	2422.03			3	808.016	0.644758	0.827768	No changed	14200.1	19558.4	32173.4	19948.7		16628.9	81874.3	28310.3	43579.5	11159.6	39531.7	25873.3	30263	43839.6	109975	25204.4	82926.1	19352.5
Aldh2 [349-377]	P47738	VVGNPFDSRTEQGPQVDETQFKKILGYIK	1xADP-Ribosyl [K/T/E/D]		2.92121e-06	3834.78	4	959.45	4	959.45	0.645292	0.827768	No changed	45595.9	28812.1	201032	1.12552e+06	1.07325e+06	783791	102210		3.07132e+06	327407	1.02844e+06	1.24415e+06	80492.8	1.17034e+06	234096	3.01431e+06	3.55876e+06
Adh1 [12-38]	P00329	AAVLWELHKPFTIEDIEVAPPKAHEVR	1xADP-Ribosyl [T/E/K/H/D]		0.000108347	3636.73	5	728.153	5	728.153	0.647052	0.827768	No changed			51335.2	25687.9	31626.6	56933.2	205323	28680.3	243591	35708.2	150236	49651.6	32162.8	242688	71614.9	93470.4	92912.4	44088.4
Cps1 [172-182]	Q8C196	IIRDKGTMLGK	1xADP-Ribosyl [K/R/T/D]	1xOxidation [M8]	0.00125112	1788.78	3	596.93	3	596.93	0.64708	0.827768	No changed	1.69034e+06	2.15569e+06	3.68454e+06	4.45421e+06	3.08858e+06	2.7533e+06	6.27804e+06	4.25321e+06	5.25866e+06	2.5648e+06	4.40502e+06	3.43296e+06	4.05133e+06	5.32082e+06	9.5885e+06	3.21108e+06	5.92333e+06	1.21928e+06
Gpd1 [291-304]	E0CXN5	GLVDKFPLFTAVYK	1xADP-Ribosyl [K/D]		0.00607327	2138.96	3	713.658	3	713.658	0.64723	0.827768	No changed		15450	41930.5	10679.8		6808.85	54049.6	8114.99		14496.8	14512	2043.78	4819.2	22440.2	46176.2	1682.58	14673.1	34408.3
Hspa8 [326-342]	P63017	LDKSQIHDIVLVGGSTR	1xADP-Ribosyl [D2]		0.0868294	2379.07	3	793.696	3	793.696	0.64748	0.827768	No changed	8136.71		25254.4	11538.7		25910.3	31585.2	27832.9	25309.7	33044.9					30826.8	13717.5	43823.5
Bhmt [143-151]	O35490	QQLEVFMKK	1xADP-Ribosyl [K8]	1xOxidation [M7]	0.553568	1707.68	3	569.9	3	569.9	0.648007	0.827768	No changed	344651	332239	429606	35421		31866.7	202806	676816	72529	85307.2			198697	204543	253035	42544.4		81941.5
Cps1 [741-757]	Q8C196	IALGIPLPEIKNVVSGK	1xADP-Ribosyl [E/K]		0.000276945	2289.13	3	763.715	3	763.716	0.648069	0.827768	No changed		84557.6	174342	260985	92937.4	177183	412569	365377	335417	279180	451080	246358	285603	269509	392921	170577	534819	255126
Cps1 [907-919]	Q8C196	AKEIGFSDKQISK	1xADP-Ribosyl [D/K/S/E]		0.000104076	1991.85	3	664.622	3	664.622	0.649504	0.828784	No changed	326072	482527	773044	617994	413379	280253	1.35552e+06	1.01212e+06	812694	250180	662025	382835	499448	866087	1.38209e+06	290522	812098	107401
Scp2 [433-454]	P32020	ANLVFKEIEKKLEEEGEQFVKK	1xADP-Ribosyl [D/K/Y/E]	2xOxidation [M2;M15]	0.101844	3029.18	4	758.052	4	758.052	0.650126	0.828784	No changed	18140.8	16683.3	43757.9	6633.6	9398.66	24817.9	95929.7	62585.9	39532.2	28036.5	50866	27508.5	69633	101024	143041	32422.6	69859.1
Ca3 [40-64]	P16015	HDPSLQPWSASYDPGSAKTILNNGK	1xADP-Ribosyl [D/T/S/Y/K]		1.27217e-06	3224.37	4	806.849	4	806.849	0.65089	0.828784	No changed	207735	171846	328210	81941.8	20973.2	29706.7	1.12053e+06	497263	239763	74559.9	377302	102320	267864	1.48952e+06	625197	60240.1	228281	360598
Dnaja2 [122-134]	Q9QYJ0	VSLEDLYNGKTTK	1xADP-Ribosyl [K10]		0.381165	2008.83	3	670.282	3	670.282	0.650962	0.828784	No changed	16798.1	25133.4					73434.8	89637.7	30796.3	2096.34	30319		39407.6	77472.3	98279.3	14147.9	34429.6
Cps1 [208-219]	Q8C196	DVKVFGKGNPTK	1xADP-Ribosyl [K/D/T]		0.00675861	1830.78	3	610.932	3	610.932	0.652074	0.82953	No changed			18457.1		33117.7	47041.9	14607.3		66223.1	38743.1	30218.8	41462.4	17064.5	15763.3	57072.6	32687.7	129694
Gstp1 [104-121]	P19157	YVTLIYTNYENGKNDYVK	1xADP-Ribosyl [D/T/K/E/Y]		4.56299e-05	2738.14	3	913.386	3	913.387	0.653101	0.829634	No changed	108590	140592	433422	53630.9	45461.3	192333	389675	373443	172560	192147	160768	43826.9	153645	408539	266319	282763	215611	168824
Hspa9 [620-646]	P38647	ALLAGKDSETGENIRQAASSLQQASLK	1xADP-Ribosyl [K/D/S]		0.000371948	3327.53	4	832.637	4	832.636	0.65467	0.830142	No changed			15121.3	33797.6	21476.4	21823.1	31031.1	22307.2	68398.8	12824.5	186119	96775.6	54835.5	124513	133952	50081.4	160689
Aldob [47-57]	Q91Y97	IKVENTEENRR	1xADP-Ribosyl [K/T/E]		0.000439802	1928.79	3	643.601	3	643.602	0.656244	0.830142	No changed	501890	327062	527646	481145	156482	328663	1.05386e+06	666265	567196	292288	545467	324900	616105	761827	1.27764e+06	437835	463145	250315
Bhmt [378-402]	O35490	GAAELMQQKEATTEQQLRELFEKQK	1xADP-Ribosyl [K/E/T/R]	1xOxidation [M6]	0.0675411	3766.72	5	754.15	5	754.15	0.656639	0.830142	No changed				150185	87994.5	58094.8		7045.34	228637	3850.96	228986	121295				199821	278978
Srsf3 [12-28]	P84104	VYVGNLGNNGNKTELER	1xADP-Ribosyl [K12]		0.0344455	2418.01	3	806.675			0.656758	0.830142	No changed		27693.9	33449.8	9267.04		10738.6	51656.8	56061.3	18810	21550.9	18297.3		56990.8	68236.3		20399.6	31237.3	22850.8
Hbb-bs [10-31]	A8DUK4	AAVSGLWGKVNADEVGGEALGR	1xADP-Ribosyl [K/D/E/S]		1.28886e-08	2697.17	3	899.728	3	899.728	0.657318	0.830186	No changed	1.1515e+06	1.0874e+06	658346	230549	154309	915706	1.03352e+06	1.15194e+06	2.20947e+06	2.3942e+06	290137	106491	1.35208e+06	646680	354579	2.28229e+06	460780	670662
Acadm [179-189]	P45952	KGDEYVINGQK	1xADP-Ribosyl [K1]		0.0312012	1791.7	3	597.904	3	597.903	0.658046	0.830442	No changed	20875.8	19081.5	26146.4	17603.7	6809.45	12105.4	54887.5	33044.2	21773.8	13192.6	26771.1	12952.3	30461.7	40357.6	73074	10981	17487.5	13178.3
Cyp2e1 [150-160]	Q05421	EAHFLVEELKK	1xADP-Ribosyl [E/K]		0.593399	1883.8	3	628.604			0.659917	0.832138	No changed	53457	44795.3						61473.3					70920.9					33444.5
Fmo5 [293-301]	P97872	IIAGLVKVK	1xADP-Ribosyl [K5]		0.375088	1278.52	2	639.762	2	639.762	0.660833	0.832623	No changed	107422	118266	242603	65654.7	57281.5	41486.3	376756	255318	143394	64948.3	101315	74848.3	165859	242162	511964	89925.9	256773	98735.1
Hba-a1 [62-91]	Q91VB8	KVADALANAAGHLDDLPGALSALSDLHAHK	1xADP-Ribosyl [D/K]		1.08998e-08	3532.63	5	707.331	5	707.331	0.661356	0.832623	No changed	148962	37196.8		14716.2	5239.98	194473		45108.3	149647	619629	18099.8	2968.55	181170			241944	43797.2	77674.9
Ass1 [308-316]	P16460	KIKQGLGLK	1xADP-Ribosyl [K1]		0.0748967	1525.72	3	509.244	3	509.244	0.663109	0.834166	No changed	34878.4	33667.4	44977	6370.34			114969	110342					80726.7		144547		30216.6	44182.4
Pygl [546-557]	Q9ET01	FSQFLEKEYKVK	1xADP-Ribosyl [K/E]		0.0052778	2086.89	3	696.302	3	696.303	0.664486	0.834857	No changed	194146	146614	260917	74206.1		111051	410171	295667	219142	101134	235626	88515.6	293035	395845	512337	88971	167414	37497.9
Rpl4 [259-269]	Q9D8E6	KLDELYGTWRK	1xADP-Ribosyl [E/K/D]		0.011682	1949.82	3	650.612	3	650.612	0.664715	0.834857	No changed	54537.7	52138.7	95714.4		12224.3	3535.74	641390	301650		90245.5	132358	101606	244745	430639	570040	51164.3	174508	69036.9
Eno1 [203-228]	P17182	DATNVGDEGGFAPNILENKEALELLK	1xADP-Ribosyl [E/K]		0.0142657	3298.46	3	1100.16			0.66532	0.834953	No changed					3660.03		9513.62		2892.92	27499.5	17398.1	7870.94		79509.4		9522.72	11041.4	2601.82
Dlst [154-165]	Q9D2G2	AKPAETPAPAHK	1xADP-Ribosyl [K2]		0.302628	1758.72	3	586.913			0.666009	0.835154	No changed	15022.3	17050.9	27871	15488.3		13677	64500.1	33486.8	19841	12553.5	21161.7	11294.3		52152.6	82179.5	11347.2	34408	18601.2
Abcb4 [624-647]	A0A0G2JDM4	LVNMQTAGSQILSEEFEVELSDEK	1xADP-Ribosyl [E14]		0.620727	3237.36	4	810.095			0.668889	0.836982	No changed									9272.43		39504.5	40878.3		6068.07		12594	46327.8
Idh1 [120-132]	O88844	LVTGWVKPIIIGR	1xADP-Ribosyl [K/T/R]		9.79822e-05	1992.97	3	664.995	3	664.995	0.669326	0.836982	No changed	105101	113430	205595	232035	108480	392078	609413	347450	201989	303350	842621	247114	370602	738403	816733	245058	575386	202535
Atp5f1b [481-489]	P56480	LVPLKETIK	1xADP-Ribosyl [K5]		0.0135258	1581.73	3	527.916	3	527.916	0.669586	0.836982	No changed	651447	545558	820778	505856	184160	552437	1.6149e+06	936392	725119	685634	821943	247907	892283	1.20757e+06	2.0972e+06	326334	553706	589884
Cat [478-492]	P24270	AVKNFTDVHPDYGAR	1xADP-Ribosyl [K3]		0.000448735	2230.9	3	744.303	3	744.304	0.670416	0.837358	No changed	149381	133031	195681	92490	94906.7	31097.4	370635	254612	266279	230028	172934	135392	225535	253803	313969	136842	286607	118585
Otc [81-89]	P11725	SLGMIFEKR	1xADP-Ribosyl [K/E]	1xOxidation [M4]	0.0824865	1637.64	3	546.552	3	546.552	0.671298	0.83738	No changed		37002.9	76799.8	23650.1	20714.4	27711.4	94527.1	92196.1	76038.7	29237.6	39253	29409.4	53883.7	78879	120000	33045.1	71356.2	34146.8
Mtatp8 [47-57]	P03930	VKTPWELKWTK	1xADP-Ribosyl [K2]		0.432394	1956.87	3	652.96	3	652.96	0.671494	0.83738	No changed	12471	24812.1	47835.9			27712.6	74625.9	47001.2	47846.5	32995.8			29576.2	53700.3	82211.1	20611.8	47960.7
Bhmt [11-16]	O35490	KGILER	1xADP-Ribosyl [K1]		0.197707	1256.51	3	419.507	3	419.507	0.676122	0.842487	No changed	220080	189637	290138	109770	106417	174605	774192	599099	387523	210246	333668	152044	443410	712700	824229	194038	364471	140862
Atp5f1a [499-506]	Q03265	LEPSKITK	1xADP-Ribosyl [K/T/E/S]		0.421339	1456.61	2	728.81	3	486.209	0.67774	0.843837	No changed	302469	226108	284207	35770.9	4495.03	13575.9	476103	231645	92899.8	7931.57	132725	20970.6	243778	129552	639554	12785.4	60694.4	116873
Fabp1 [37-49]	P12710	GVSEIVHEGKKIK	1xADP-Ribosyl [K/E]		0.00120182	1964.89	3	655.634	3	655.634	0.678712	0.843842	No changed	161961	474728	1.21653e+06	988044	442223	837652	2.78763e+06	1.38501e+06	1.46587e+06	567102	2.37359e+06	1.03199e+06	1.53445e+06	2.47726e+06	3.81469e+06	915040	2.33802e+06	19003.6
Ass1 [399-408]	P16460	LKEYHRLQSK	1xADP-Ribosyl [H/K/E/Y/R]		0.151184	1842.79	3	614.936	3	614.936	0.678812	0.843842	No changed	36022.4	52050.3	95784.4	150677	226704	65833.4	94597	73317.7	163909	54523.9	133946	111185	62826	93613.9	257006	125652	194709	6019.53
Got2 [397-407]	P05202	EFSVYMTKDGR	1xADP-Ribosyl [K/T]	1xOxidation [M6]	0.598817	1889.68	3	630.565			0.680373	0.844454	No changed	57812.1	34136.5	44558.3	24202.9			62206.3	88365.7	20010	14547.9	18965.3	5411.14	44259.2	54726.8	79984.5	14057	20434	23886.9
Aldh8a1 [333-339]	Q8BH00	AHLEKVR	1xADP-Ribosyl [E/K/H/R]		0.0585558	1393.57	3	465.194	3	465.194	0.68175	0.845499	No changed	9.18613e+06	1.00846e+07	1.51626e+07	6.69434e+06	3.06289e+06	6.80819e+06	1.39562e+07	1.47137e+07	9.17802e+06	3.31391e+06	9.27533e+06	4.79721e+06	7.21834e+06	1.66968e+07	2.46603e+07	4.94024e+06	5.39842e+06	3.39621e+06
Slc25a13 [11-23]	Q9QXX4	RADPAELKAIFLK	1xADP-Ribosyl [K8]		0.123866	2012.92	3	671.646			0.682822	0.846164	No changed	10688.7	21416.3	48156.1	21991	10194.2	17021.4	49621.1	54873.2	36598.5	14469.6	25373.5	19589.8	34792.1	63675.3	57583.7	12491.2		16418.8
Asl [147-163]	Q91YI0	AEAERDVLFPGYTHLQR	1xADP-Ribosyl [R/H/T/Y]		0.28924	2543.08	3	848.364	3	848.364	0.683587	0.846448	No changed	222972	207881	53522.8			9924.93	65767.9	49878.4		35678.8			29783.7	26534.2	33944.1			30718.4
Rps17 [15-23]	P63276	VIIEKYYTR	1xADP-Ribosyl [K/Y/E]		0.0729887	1725.73	3	575.914	3	575.915	0.684301	0.846669	No changed							97358.6	149037	66286.5	133030	19978.2	15933.1	67580.2	83510	138664	30597.3	93241.9
Cps1 [454-477]	Q8C196	EENVKTVLMNPNIASVQTNEVGLK	1xADP-Ribosyl [E/K/T]	1xOxidation [M9]	6.61848e-06	3184.43	3	1062.15			0.685066	0.846952	No changed		26541.9	29927.1		4538.7		103867	141061	29792.6	36921.6	68092.7	23273.3	54196.5	164553	79000.5	31695.4	82790.3	51049.6
Eno1 [184-199]	P17182	IGAEVYHNLKNVIKEK	1xADP-Ribosyl [K/E]		0.000298138	2396.1	4	599.781	4	599.782	0.686535	0.847903	No changed	28453.2	23558.6	150625	314273	232777	337375	612252	156408	814721	341444	1.06688e+06	692377	471277	1.11178e+06	887421	421242	1.46223e+06
Cps1 [870-882]	Q8C196	LTSIDKWFLYKMR	1xADP-Ribosyl [Y/K/R]	1xOxidation [M12]	6.68651e-05	2257.98	3	753.33	3	753.33	0.686909	0.847903	No changed	60861.5	144386	281426	81252.8	8482.38	137278	625096	345075	297097	292202	186666	68869.4	236149	663078	471438	214942	243096	190589
Pgam1 [101-113]	Q9DBJ1	AETAAKHGEAQVK	1xADP-Ribosyl [K/H/E/T]		0.103146	1880.76	3	627.591	3	627.591	0.691105	0.852416	No changed		8126.06	13856	6705.6	12871.7		87881.1	29191.8	38551.6	17752.3	25956.9	7679.2	41307.1	51318.9	49301.4	28233.8	45369.2	16812.7
Ca3 [25-57]	P16015	GDNQSPIELHTKDIKHDPSLQPWSASYDPGSAK	1xADP-Ribosyl [S/H/K/T/D/E/Y]		4.2521e-06	4159.81	5	832.767	5	832.769	0.691657	0.852433	No changed	161488	191955	598820	685329	226985	362223	818770	518238	710438	952980	1.12557e+06	437371	567748	1.56048e+06	683250	1.04247e+06	1.02706e+06	240328
Aldh2 [429-443]	P47738	FKTIEEVVGRANDSK	1xADP-Ribosyl [K2]		0.00777634	2233.95	3	745.323	3	745.323	0.693547	0.854095	No changed			36175.2	60103.1	34247.1	30846	87483.6	35998	252462		250672	49047.8	25994.4	86820	202829	38347.1	177250
Rps6 [199-211]	P62754	TKKNKEEAAEYAK	1xADP-Ribosyl [K/T]		0.697144	2050.85			3	684.289	0.694803	0.854976	No changed									22214.5	15502.7	14746.5	11391.4					44500.9
Aldh1a1 [330-363]	P24549	YVLGNPLTPGINQGPQIDKEQHDKILDLIESGKK	1xADP-Ribosyl [E/K/D/T/H/Y]		0.000736865	4299.07	5	860.621	5	860.621	0.695461	0.855119	No changed	704574	1.17444e+06	1.53092e+06	2.59775e+06	3.35385e+06	3.62627e+06	2.80822e+06	1.41624e+06	8.51082e+06	5.39264e+06	5.18302e+06	2.43836e+06	1.7626e+06	5.88224e+06	1.40766e+06	8.4432e+06	3.45296e+06	680710
Hbb-bs [42-62]	A8DUK4	YFDSFGDLSSASAIMGNAKVK	1xADP-Ribosyl [K/S]	1xOxidation [M15]	0.000200751	2765.12	3	922.378	3	922.377	0.696914	0.85624	No changed	277490	337281	331776	17254	18919.1	436846	333285	485382	997163	1.10912e+06	42468.4	20084.2	569429	230731	140041	746739	297340	464635
Glud1 [400-420]	P26443	IIAEGANGPTTPEADKIFLER	1xADP-Ribosyl [K/D/E/R/T]		1.87082e-05	2783.23	3	928.416	3	928.416	0.697885	0.856766	No changed	450511	659348	1.09193e+06	429949	200938	802712	2.21902e+06	1.14587e+06	1.15699e+06	840612	1.06503e+06	536947	1.33211e+06	2.26134e+06	1.28769e+06	959331	1.31402e+06	445724
Gnmt [94-99]	Q9QXF8	YALKER	1xADP-Ribosyl [K/E/R/Y]		0.225408	1320.5	3	440.839	3	440.839	0.700223	0.858408	No changed	144082	116724	168970	39157.2		55429.6	357053	387981	158947	143576	130125	43491.9	218650	332749	518134	57132.9	100976	129962
Fbp1 [270-277]	Q9QXD6	KSPSGKLR	1xADP-Ribosyl [K/S]		0.466749	1413.59	3	471.869	3	471.869	0.701312	0.858408	No changed	32783.6	48996.5	100539	65962.2	46801.2	62990.3	198085		82850.3	16882.7	251142	44541.2	136399		191471	41022.8	94714.3
Hspd1 [219-236]	P63038	FDRGYISPYFINTSKGQK	1xADP-Ribosyl [K/S/T]		0.000976397	2662.14	3	888.052	3	888.052	0.701806	0.858408	No changed	79973.1	140520	366385	105319	97806.4	113848	478177	336993	338904	21263	288290	150220	132876	425006	506515	75311.4	233418	67814.6
Park7 [123-132]	Q99LX0	VTTHPLAKDK	1xADP-Ribosyl [K8]		0.178398	1650.69	3	550.902	3	550.902	0.701964	0.858408	No changed	28325	21801.4	47210.7	30590		27542.3	95763.1	54161.1	37493.1	28029.4	60117.4	31793.4	70437.2	74161.4	130320	32955.3		37847.9
Got2 [154-170]	P05202	DVFLPKPSWGNHTPIFR	1xADP-Ribosyl [K/D/S]		0.0422349	2552.12	3	851.377	3	851.378	0.702482	0.858408	No changed		20647.5	21684.8			15463.2	89667.9	31243.7		21464.4	7612.57		18438.4				16901.5	70364.8
Ahcy [409-432]	P50247	LTEKQAQYLGMPINGPFKPDHYRY	1xADP-Ribosyl [T/K/E/Y]	1xOxidation [M11]	0.000136998	3423.49	4	856.63	4	856.63	0.70389	0.859464	No changed	55090.7	103127	352090	122441	50831.2	73704	344813	234486	501030	141202	193034	170003	90460.5	564922	283173	307010	430415	121155
Cps1 [893-919]	Q8C196	GLNSDSVTEETLRKAKEIGFSDKQISK	1xADP-Ribosyl [T/K/S]		0.0331098	3107.59	4	777.653	4	777.653	0.704808	0.85992	No changed			28342.2	34367.7	63841.6	36407.9	179145	27815.6	70487.4	5540.94	216379	317629	43985.9	196723	237773	50631.8	383662
Gsta3 [70-89]	P30115	AILNYIASKYNLYGKDMKER	1xADP-Ribosyl [K6]		0.476208	1400.59	2	700.797	2	700.797	0.705866	0.859967	No changed							38679.2	45278.9		23896.9			51021.9	29995.2	56222.3			89372.5
Cps1 [832-850]	Q8C196	EWPANLDLKKELSEPSSTR	1xADP-Ribosyl [E/D/K/S]		0.00825796	2741.19	3	914.401	3	914.402	0.706102	0.859967	No changed	37805.3	47298.5	116695	153975	18629.3	216721	490613	128479	390208	217937	436899	232554	410039	482225	310288	271098	591976	60357.4
Atp5f1a [170-182]	Q03265	RRVGLKAPGIIPR	1xADP-Ribosyl [R/K]		0.236283	1973.98	4	494.251	4	494.251	0.70769	0.859967	No changed		7392.32	45086.7	83688.8	116473	100940	117675	88180	134116	98079.8	138606	64125.2	68250.2	135237	194521	62939	114774
Dbi [15-33]	P31786	RLKTQPTDEEMLFIYSHFK	1xADP-Ribosyl [T/K/R]	1xOxidation [M11]	5.35949e-05	2940.27	4	735.824	4	735.822	0.707763	0.859967	No changed			61312.8				192005	52742.5	180333		53559.5	23245.3	11432	153193	88238.3	84298.4	64780	20719.7
Mdh2 [230-241]	P08249	IQEAGTEVVKAK	1xADP-Ribosyl [K/T/E]		0.00238004	1813.78	3	605.264	3	605.264	0.708112	0.859967	No changed	57563.1	42688.1	104363	52524.5	33664.9	70295.7	155514	141443	93774.9	57735.3	72685.9	80864.4	106151	183216	137970	65687.8	137627	20950.4
Cap1 [279-286]	P40124	THKNPALK	1xADP-Ribosyl [T/K/H]		0.273189	1449.59	3	483.869	3	483.869	0.70924	0.860675	No changed	24081	31278.9	45850.5	16289		19180	98922	136346	59229.5	30090.2	37349.6	10429.5	79833.5	69436.2	122250		35484.9	31800.2
Ces1d [504-536]	Q8VCT4	NGNPNGGGLPHWPEYDQKEGYLKIGASTQAAQR	1xADP-Ribosyl [K/Y/D/E/H]		6.22865e-08	4094.78	4	1024.45	4	1024.45	0.712275	0.863695	No changed	50980.6	162084	367159	301883	77021.4	113416	464430	116041	485774	230524	482618	255783	74533.5	1.04331e+06	332772	491003	444018	34381.5
Slc25a5 [141-152]	P51881	LAADVGKAGAER	1xADP-Ribosyl [K7]		0.114138	1698.69	3	566.901	3	566.901	0.71422	0.865389	No changed	150767	107404	108702			29121.4	170081	202802	16801	86820	21244		230920	65173.2	101385	19394.7	20185.9	161081
Hba-a1 [18-32]	Q91VB8	IGGHGAEYGAEALER	1xADP-Ribosyl [H4]		2.19738e-05	2070.8	3	690.936	3	690.937	0.716458	0.867436	No changed	677753	398949	235946	127084	98814.4	506247	103486	193943	507985	820067	9853.59	9333.33	432246	8985.69	147738	527147	81707.1	70202.4
Aldh2 [347-377]	P47738	SRVVGNPFDSRTEQGPQVDETQFKKILGYIK	1xADP-Ribosyl [K/T/Y/E]		3.25196e-06	4077.91	5	816.389	4	1020.23	0.718086	0.868365	No changed		5411.51	551259	3.17665e+06	4.51686e+06	1.74276e+06	853336	154470	8.55491e+06	312687	4.6514e+06	5.81844e+06	161867	3.88256e+06	771207	4.59807e+06	6.75167e+06
Dbt [290-301]	P53395	LREELKPVALAR	1xADP-Ribosyl [K6]		0.443648	1935.91	3	645.974	3	645.975	0.718325	0.868365	No changed	125036	113938	143285	36241.1		33195.1	300434	257483	72121.5	32328.5	145244	35622.5	143606	227438	312017	40463.5	181385	47483.2
Adh1 [340-355]	P00329	KFPLDPLITHVLPFEK	1xADP-Ribosyl [K1]		0.000439802	2435.14	3	812.388	3	812.388	0.719543	0.868519	No changed	39379.8	83518.7	134092	224703	16377.9	126212	215952	292318	215714	201569	248972	128807	147352	371032	195004	225447	239756	210711
Fabp1 [37-46]	P12710	GVSEIVHEGK	1xADP-Ribosyl [S/E/K/H]		0.00900653	1595.61	3	532.543	3	532.543	0.719552	0.868519	No changed	366640	232288	334614	450748	50887.7	345662	425973	251751	193906	250670	281942	68974.5	311685	248149	553693	280146	172427	66723.4
Alb [559-569]	P07724	HKPKATAEQLK	1xADP-Ribosyl [K/H/T]		0.182784	1791.78	3	597.933	3	597.932	0.722622	0.870419	No changed	142086	158754	79672	10543.9		26904.9	176924	109429	26541.6	98049.1	9318.57		211423	25641.2	85803.3	17471.1	20171.5	151841
Ahcy [205-214]	P50247	RATDVMIAGK	1xADP-Ribosyl [D/T/R]	1xOxidation [M6]	0.0520756	1618.63	3	540.216	3	540.216	0.722633	0.870419	No changed	68835.4	81089	89846.9	75379.9	21349.8	35119.9	145477	36737.1	97012.2	4768.97	89899.3		38825.6	134055	249336	33575.2
Pgam1 [107-117]	Q9DBJ1	HGEAQVKIWRR	1xADP-Ribosyl [D/K/S]	1xOxidation [M9]	0.604259	3401.4			4	851.105	0.722987	0.870419	No changed		15930	28278.7	38043.1	24071.7	34178.5							50833.4	70705.1	49308.9	29174.3	62421.1	18203.8
Fabp1 [81-96]	P12710	AVVKLEGDNKMVTTFK	1xADP-Ribosyl [K/D]	1xOxidation [M11]	5.86614e-06	2337.02	3	779.679	3	779.679	0.724807	0.871451	No changed		21308.6	49602.3	57089.9	33801	96156.1	87913.3	72869.2	84948	516446	101692	32813.9	144597	126938	134682	253950	440280
Rpl23a [8-20]	P62751	EAPAPPKAEAKAK	1xADP-Ribosyl [K/E]		0.290886	1848.79			3	616.936	0.72529	0.871451	No changed			10428.2	14142.9	23918.2	22321.2	19423.4	12296.4	28164.6	20153.2	29284	28346.2	25810.1	23652.7	36034.6	16435	45065.4	5282.91
Mgst1 [61-73]	Q91VS7	KFVRTDEKVERVR	1xADP-Ribosyl [K/R/E]		0.00290954	2074.91			3	692.309	0.7275	0.873442	No changed			17619.9	20949.5	41514.2	20492.7	21092.7		43767.7		42571.8	30960.9		30641.1	69280.8	36585.8	99599.5
Rps27a [1-11]	P62983	MQIFVKTLTGK	1xADP-Ribosyl [K6]	1xOxidation [M1]	0.0545084	1822.78	3	608.267	3	608.267	0.730404	0.876263	No changed	26157.9	19086.8	46641.6	10082.8	8548.67	16266.5	83622.7	65747.4	43351.2	23581	40759.5	15384.5	44290.5	77515.6	104292	18223.2	52271.8	2965.11
Ldha [301-315]	A0A1B0GSR9	KSADTLWGIQKELQF	1xADP-Ribosyl [K/E]		0.0129961	2304.99	3	769.003	3	769.003	0.732642	0.878281	No changed			7941.25	6798.21	5333.89	2872.59	11798.8			2250.74	11484.5	6081.57					22577
Hadhb [255-292]	Q99JY0	KAQDEGHLSDIVPFKVPGKDTVTKDNGIRPSSLEQMAK	1xADP-Ribosyl [K/T/D]	1xOxidation [M36]	0.000428167	4693.2	5	939.446	5	939.446	0.733727	0.878915	No changed			13613.1	14173	30755.8	30989.6	5479.8	8599.36	5971	21785.4	6936.34						75845.5
Eno1 [33-60]	P17182	AAVPSGASTGIYEALELRDNDKTRFMGK	1xADP-Ribosyl [K/T/E/Y/D]		0.00382831	3903.77	4	976.699	4	976.699	0.736088	0.881075	No changed			11347.8	14876.4		18405.3		10973.8	13107.5	48794.2	28961.9	12821.8	34741.4	17999.8			86779	18614.3
Rgn [224-233]	Q64374	VIRLDPETGK	1xADP-Ribosyl [R/D]		0.0292073	1668.7	3	556.905	3	556.906	0.736881	0.881357	No changed	106103	158095	156732	253997	78189.5	137230	239955	148351	192335	95542.9	183861	49639.5	22387.3	152741	366299	141212	109208	1409.13
Sord [57-84]	Q64442	IGDFVVKKPMVLGHEAAGTVTKVGELVK	1xADP-Ribosyl [T/H/K/E]	1xOxidation [M10]	0.028634	3479.7	4	870.683	4	870.683	0.738713	0.881548	No changed				25835.8		15023.5			8005.49	8876.95	52352.8	19705.7	8894	22042.5	14608.8	10282.8	55292
Pdia6 [73-107]	Q3TML0	AATALKDVVKVGAVNADKHQSLGGQYGVQGFPTIK	1xADP-Ribosyl [K/D/T]		5.21769e-05	4108.99	5	822.604	5	822.604	0.739485	0.881548	No changed				70779.9	156555	168725	16227	30258.1	75467.5	130317	168485	168731	107484	87059.9	55944.1	78099	332282	25744.4
Slk [1101-1112]	O54988	EKIKQFAAQEEK	1xADP-Ribosyl [K/E]		0.270068	1989.84	3	663.951	3	663.953	0.739562	0.881548	No changed			8433.16	31325.8	63636.4	24865.9		6956.74	42958.4		48309.8	30586.1		15042	50292.1	41142.9	50417.6
Dbi [16-33]	P31786	LKTQPTDEEMLFIYSHFK	1xADP-Ribosyl [T/K/E/D]	1xOxidation [M10]	0.00370234	2784.17	3	928.728	3	928.728	0.739768	0.881548	No changed		36481.5	74866.6	39472.6	36678.5	82639.4	34814.9	30102.5	193112	110887	41678.8	32760.4	17631	125039	45749.1	205417	141107
Fabp1 [85-99]	P12710	LEGDNKMVTTFKGIK	1xADP-Ribosyl [K/E/T/D]	1xOxidation [M7]	4.6705e-06	2237.95	3	746.657	3	746.657	0.739831	0.881548	No changed	12041.3	167434	1.01409e+06	1.01253e+06	1.02529e+06	394433	2.14768e+06	1.1752e+06	2.5528e+06	281257	2.67359e+06	1.62962e+06	649148	2.85227e+06	3.82102e+06	824123	4.00147e+06
Pgk1 [7-17]	P09411	LTLDKLDVKGK	1xADP-Ribosyl [T/D/K]		0.0342193	1770.81	3	590.941	3	590.94	0.742158	0.883655	No changed		15609.3	52842.8	28490.3	24879.8	31015.7	99018.7	58495.6	74504.3	16782.1	75844.3		36571.1	90137.3	112829	30056	98366.6
Iba57 [26-49]	J3JS81	SEASGVIFKMGASALSLPPHFLER	1xADP-Ribosyl [S13]	1xOxidation [M10]	0.340143	3101.38	4	776.101			0.742961	0.883944	No changed	103529	182414	329599	52942.5	265805	258557	139577	387535	366000	40253.2	402820	493219	263690	429741	117669	379610	305819	145534
Rpl4 [404-419]	Q9D8E6	KPAEKKPTTEEKKPAA	1xADP-Ribosyl [T/K/E]		0.00158176	2294.05	4	574.267	4	574.267	0.74513	0.885858	No changed		45904.3	161227	57044.8	54459.9	222743	29747.2	44748		159785	26954.5			366980				29943.5
Rpl13 [136-162]	P47963	KGDSSAEELKLATQLTGPVMPIRNVYK	1xADP-Ribosyl [K/T/E]	1xOxidation [M20]	0.0224134	3502.63	4	876.414	4	876.414	0.746537	0.886478	No changed						13766.6			12251.2	9641.43	34532.7	27177.3	8758.65	12325.7			45385.2
Hspd1 [470-481]	P63038	RALKIPAMTIAK	1xADP-Ribosyl [R/K]	1xOxidation [M8]	0.00122623	1869.87	3	623.962	3	623.961	0.746774	0.886478	No changed	242910	177534	370184	214085	178592	217494	673561	478043	368569	149270	487606	344577	330800	537875	1.01044e+06	203206	463379	202684
Gm20390 [165-181]	E9PZF0	QHYIDLKDRPFFPGLVK	1xADP-Ribosyl [K7]		0.0242686	2614.19	4	654.303	4	654.303	0.749557	0.889114	No changed	32139.9	38674.5	62446.1	45246.5	22123	27439.5	191435	47022.7	180214		79796.2	33017.3	55314.4	144776	86255.1	73677.4	51590.7	60958.3
Rpl18a [1-15]	P62717	MKASGTLREYKVVGR	1xADP-Ribosyl [Y/R/K/E]	1xOxidation [M1]	2.46263e-05	2251.99	4	563.754	4	563.754	0.750361	0.8894	No changed				152813	339327	154891		18605	197093	264429	172869	336397	61918	12463.3	100980	165635	491642	2645.16
Sod2 [123-134]	P09671	RDFGSFEKFKEK	1xADP-Ribosyl [K8]		0.00420426	2058.84	4	515.465	3	686.95	0.751667	0.89028	No changed	77684.7	119255	201723	77529.4	28366.8	31946	352945	312913	137812	39892.8	218383	86543.1	105928	306074	562413	55773.2	205564	65787.7
Rpl7 [32-42]	P14148	KVPAVPETLKK	1xADP-Ribosyl [K/T]		0.187266	1750.82	3	584.278	3	584.278	0.755153	0.893064	No changed	36134.7	38600.4	50376.1	53374.5	54959.9	69421.9	223291	137200	85564.2	70314.1	152507	100550	134028	78156.6	305615	62437.2	185662	86604.1
Cyb5r3 [112-126]	Q9DCN2	VYFKDTHPKFPAGGK	1xADP-Ribosyl [H/K/D/Y/T]		0.000523529	2232.95	4	558.993	4	558.993	0.756397	0.893064	No changed	148147	117664	315726	158535	53318.6	121350	488957	868877	224280	289106	733102	203411	457316	664421	730766	112680	400945	177321
Pgk1 [134-146]	P09411	DASGNKVKAEPAK	1xADP-Ribosyl [K/D/E/S]		0.617968	1855.76	3	619.259	3	619.259	0.756868	0.893064	No changed	14420.6	15387.8	16778.6				52684	22962	14076.9		14011.4	7114.51	15717.5	30945.5	69685.8	5204.24		8077.27
Aldob [305-321]	Q91Y97	ALQASALAAWGGKAANK	1xADP-Ribosyl [K]		9.92705e-07	2168.95	3	723.656	3	723.656	0.758511	0.893064	No changed	158268	178233	480050	43182.4	49364	218679	897561	553662	338444	217962	270174	102549	247630	651237	637257	82553.6	386354	163327
Cps1 [1445-1453]	Q8C196	FVHDNYVIR	1xADP-Ribosyl [H3]		0.120036	1703.66	3	568.559	3	568.559	0.758735	0.893064	No changed	23085.7	18066.5	20589	37982.3		32479.3	38360.5	13673.6	14498.4	42025.4	21748		17776.8	10269.1	36781.9	25187.2		23681
Hbb-bs [97-105]	A8DUK4	LHVDPENFR	1xADP-Ribosyl [H2]		0.0563134	1667.63	3	556.547	3	556.547	0.759328	0.893064	No changed	888447	591166	226073	41573.3	10785.3	223690	221843	144801	276462	231607	9572.15		551630	41185.8	36898.3	207076	39663.8	185893
Ces1d [375-388]	Q8VCT4	TANSLLWKSYPTLK	1xADP-Ribosyl [S/K/Y]		0.00231714	2162.96	3	721.657	3	721.659	0.760066	0.893064	No changed	58804.9	72556.1	127086	58891.9	15667.5	24265.6	277693	110303	252995	77156.9	130199	64758.6	108421	231554	254907	138554	171089	79157
Shmt1 [398-406]	G3UZ26	ATLKEFKEK	1xADP-Ribosyl [E/K/T]		0.361189	1634.69	3	545.567	3	545.567	0.760611	0.893064	No changed							71329.9	77669.9	36984.2		41899.1			86442	105031	21728.7	33255.5	15105.3
Hmgcs2 [438-447]	P54869	LVSSVSDLPK	1xADP-Ribosyl [S3]		0.0500745	1585.65	2	793.331	2	793.331	0.760678	0.893064	No changed	68987.4	76505.6	104869	153089	27936.8	41032	150399	35677.1	63623.3		73600.8		33248.6	51719.1	135023	43018.8		12131.3
Acat1 [219-240]	Q8QZT1	SKEAWDAGKFASEITPITISVK	1xADP-Ribosyl [K9]		0.00164663	2919.32	3	973.778			0.7608	0.893064	No changed				37685.7	12160.7	26344.4		12068.2	20973.8	29176	65593.5	18319.3	16158.2	17503.3	12569.1	24849.8	54729.4
Rps27a [7-29]	P62983	TLTGKTITLEVEPSDTIENVKAK	1xADP-Ribosyl [T/K]		0.00477406	3028.42	3	1010.14	3	1010.14	0.762168	0.894005	No changed		38673.5	81817.8	62249.9	47838	66780.6	150571	120883	110057	44633.3	230861	93535.6	98955.1	204708	200210	84509.1	239935	8011.15
Pdia4 [222-241]	A0A0R4J0Z1	RSPPIPLAKVDATEQTDLAK	1xADP-Ribosyl [K9]		0.031825	2691.24	3	897.753			0.763654	0.89468	No changed	10118.9	17657.6	25297.8	24330	35787.6	43181.7	50040.7	38370.4	28952.6	27449.1	62965.4	26499.4	50677.2	72523.7	39830.8	36939.3	40661	11824.3
Aldh1a1 [329-362]	P24549	KYVLGNPLTPGINQGPQIDKEQHDKILDLIESGK	1xADP-Ribosyl [K/E/D/H/T/S]		4.84502e-07	4299.07	5	860.622	5	860.621	0.764074	0.89468	No changed	1.02805e+06	2.22115e+06	2.78389e+06	1.0432e+07	5.62545e+06	8.65964e+06	4.27564e+06	1.78898e+06	1.35927e+07	9.47495e+06	1.32081e+07	6.66255e+06	3.70739e+06	1.31897e+07	1.82299e+06	1.40679e+07	8.74639e+06	1.82217e+06
Pygl [279-293]	Q9ET01	VLYPNDNFFEGKELR	1xADP-Ribosyl [K/R/E]		0.0152473	2381.98	3	794.667	3	794.667	0.764442	0.89468	No changed	38571	77267.2	103369			7353.19	185923	81823.5	62705.1	13867.3	14661.2		87783.7	197234	87169.6		9322.18	24488.7
Adh1 [317-331]	P00329	GAIFGGFKSKDSVPK	1xADP-Ribosyl [S/D/K]		0.000944224	2078.9	3	693.638	3	693.638	0.767051	0.897069	No changed	167592	161123	182567	169945	167838	103621	541922	161668	386458	340587	490554	193820	122331	448871	729786	177954	407389
Cps1 [1292-1309]	Q8C196	RLPTLEQPIIPSDYVAIK	1xADP-Ribosyl [T/R/E]		0.028634	2594.23	3	865.414			0.768139	0.897677	No changed			23577.4			12752.6	38808.9	26850.9	22762.8	27106.4	12100.8	11230.4	20907.2	25292.1	55176.3	11349	13857.6
Ca3 [4-36]	P16015	EWGYASHNGPDHWHELYPIAKGDNQSPIELHTK	1xADP-Ribosyl [S/R/E]		0.476208	3555.68	4	889.676			0.769239	0.897691	No changed
Ugdh [125-142]	O70475	IVTEKSTVPVRAAESIRR	1xADP-Ribosyl [E/S/T/K]		0.131047	2553.22	4	639.061	4	639.061	0.769287	0.897691	No changed	6998.31	10875.4	35387.4	62658.7	107381	20752.2	35204.2	22852.1	86093		90884.4	62278.7	18899.8	64257.5	60254.6	32797.9	66270.7	21741.9
Scp2 [480-491]	P32020	NGKGSVLPNSDK	1xADP-Ribosyl [K3]		0.173048	1756.69	3	586.236			0.770116	0.897995	No changed	37161.8	56926.8	84719.9	6397.45		4717.85	173660	155623	27412.4	15433.7	12471.7	5131.36	88585.2	45216.7	153708	7328.3	24260	21973.1
Hba-a1 [42-62]	Q91VB8	TYFPHFDVSHGSAQVKGHGKK	1xADP-Ribosyl [K/H]		0.000454791	2868.23	5	574.452	5	574.451	0.770987	0.898347	No changed	82731.8	84255.2	332650	107016	255689	729824	399914	531992	1.18895e+06	728704	155223	17105.5	647699	176620	167736	859038	661666	101143
Hspe1 [29-56]	Q64433	GGIMLPEKSQGKVLQATVVAVGSGGKGK	1xADP-Ribosyl [S/K/T/E]	1xOxidation [M4]	7.41742e-06	3253.57	4	814.148	4	814.148	0.774688	0.90028	No changed			15370.4	26229.2	26061.6	15412	28478.1	27702.8	57462.6	12179.2	107019	73525.5	37939.5	67828.8	83581.7	46903.7	109481
Cps1 [890-908]	Q8C196	TLKGLNSDSVTEETLRKAK	1xADP-Ribosyl [T/K/R/E]		0.0147484	2631.21	4	658.557	4	658.557	0.775059	0.90028	No changed			58735.2	28365.4	13360.1	26548.6	146295	86007.3	137635	5886.96	119342	65090.4	30113.6	147952	294960	37556.6	128604
Hspa5 [622-634]	P20029	KELEEIVQPIISK	1xADP-Ribosyl [K/E]		0.000684496	2066.94	3	689.653	3	689.653	0.775262	0.90028	No changed	26072.4	34118.5	47380.6	4364.79	11241.7	25359.8	94126.2	73969.9	35910.7	16209.4	61406.3	13582.8	60541.4	108094	72881.8	18000	40472.9	19117.7
Rabep1 [802-834]	O35551	NKAQRLQTELDVSEQVQRDFVKLSQTLQVQLER	1xADP-Ribosyl [T/R/K/E/D/S]		0.273189	4468.17	5	894.439	5	894.439	0.775881	0.90028	No changed	13624.7	18641.9	32438.7	33691.4	72978.4	88094.8	5849.73	22016.1	91469.1	138680	70469.6	95213.9	6488.22	54146.6	36653.3	195396	170662	16370.8
Atp5f1b [144-161]	P56480	IMNVIGEPIDERGPIKTK	1xADP-Ribosyl [D/K/E/T/R]	1xOxidation [M2]	0.00158176	2567.16	3	856.392	3	856.392	0.776853	0.90028	No changed	203341	346224	652997	711342	465796	761332	1.241e+06	799074	952822	489608	928528	514484	789612	1.14386e+06	1.44718e+06	492643	1.16603e+06	212494
Ranbp2 [1464-1481]	Q9ERU9	SVFSKKEGQWECSVCLVR	1xADP-Ribosyl [S1]	2xCarbamidomethyl [C12;C15]	0.538055	2740.13	5	548.833			0.777204	0.90028	No changed	721658	481630	406403	99896.3	155144	524322	407649	773555	843740	876115			1.10771e+06	282006	326472	534721	380631	632992
Lactb2 [274-283]	Q99KR3	IFYTTTPVKK	1xADP-Ribosyl [K9]		0.107146	1738.75			3	580.255	0.777939	0.900472	No changed							98827.5	86650.6	69047.4	69050	46565.2	36394.3		134659	180986	33917.6	110550
Calr [44-55]	P14211	SDFGKFVLSSGK	1xADP-Ribosyl [S/K/D]		0.00180853	1812.72	3	604.913	3	604.913	0.779686	0.901264	No changed	106384	121205	211328	23042.7	44288.6	44767.6	519678	428875	187441	65466.2	210312	53982.7	236844	352464	529421	94942.9	262798	112340
Bhmt [378-404]	O35490	GAAELMQQKEATTEQQLRELFEKQKFK	1xADP-Ribosyl [K/R/T]	1xOxidation [M10]	0.00254488	2522.01	4	631.259	4	631.259	0.779764	0.901264	No changed		65940.1	105157	62323	55103.8	41889.4	368439	190094	219704	46279.9	142572		114032	237274	182247	74982.3	127727	55174.5
Aldh2 [439-453]	P47738	ANDSKYGLAAAVFTK	1xADP-Ribosyl [Y/D/K/S]		0.000944224	2096.87	3	699.629	3	699.629	0.782216	0.903437	No changed	111410	109175	144597	13377.7		23061.4	199179	247864	60203.9	119020	36833.8	14349.4	168006	214712	199541	53823.1	61743.5	34011.3
Hadha [280-289]	Q8BMS1	QQVYKTVEEK	1xADP-Ribosyl [Y/K/T]		0.0555845	1792.72	3	598.245	3	598.244	0.78742	0.908133	No changed	74573.1	54377.8	78375.4	22444.7	3822.7	29703.1	130175	121408	62886.9	21527.8	30816.2	16064.7	65508.3	79212.2	112269	18002.2	44409.9	40657.9
Aldh1l1 [182-206]	Q8R0Y6	LIAEGTAPRRPQPEEGATYEGIQKK	1xADP-Ribosyl [K/Y/E]		0.2349	3280.5			4	820.881	0.788369	0.908133	No changed			14695.1	6886.14	11839.3	15437.8	36212.5	11949.5	27249.2	6510.69	38494.6	22577.8	14644.9	46067.4	42418.6	18285.6	36585.4
Uox [221-236]	P25688	FAGPYDKGEYSPSVQK	1xADP-Ribosyl [K/D/E/Y/S]		0.00134682	2313.91	3	771.975	3	771.976	0.788397	0.908133	No changed	242517	193490	371371	112695	28206.1	74700.3	466026	470289	226205	155033	281659	89237	313135	350411	549615	77322.9	187090	109771
Arg1 [22-39]	Q61176	GGVEKGPAALRKAGLLEK	1xADP-Ribosyl [K/R]		0.00698819	2335.12			4	584.535	0.788879	0.908133	No changed			41746.1	61357.9	80092.4	9544.27	27309.7		120461		191893	101907		89465.9	165791	47721.1	222270
Apoa1 [248-264]	Q00623	TQVQSVIDKASETLTAQ	1xADP-Ribosyl [K/E/S/D/T]		0.138612	2360.01	3	787.341	3	787.341	0.789156	0.908133	No changed	13792.7	13388.6	17960.3				13005.1	17344.5	8403.65	30404.7			25085.8	9838.32	22976.7	5527	6316.37	8787.86
Cat [302-315]	P24270	VWPHKDYPLIPVGK	1xADP-Ribosyl [K/H/D/Y]		0.00145957	2189.98	3	730.667	3	730.666	0.790555	0.908616	No changed	206062	187358	333701	226661	52415.4	192454	798957	458019	439945	194024	338302	202636	384784	650833	767118	205666	472833	106638
Atp5f1b [189-201]	P56480	VVDLLAPYAKGGK	1xADP-Ribosyl [K/Y]		0.000132482	1871.83	3	624.616	3	624.616	0.790726	0.908616	No changed	303048	220160	243026	53470.4	10917.7	534377	1.11698e+06	639189	74204	201892	216066	46282.2	529779	677984	752404	113375	255704	209683
Ivd [184-194]	Q9JHI5	KGDHYVLNGNK	1xADP-Ribosyl [D/K/H]		0.0890817	1785.7	3	595.904	3	595.904	0.792206	0.909085	No changed	29403.4	15934.3	23287.7	6312.32		16893.3	77787.1	56399	15333.2	7193.31	26177.3		42518.3	55973.5	51617.8	11627.9	23133.3	13897.6
Gstm1 [32-52]	P10649	RYTMGDAPDFDRSQWLNEKFK	1xADP-Ribosyl [K/E/S/R/D]	1xOxidation [M4]	0.000820269	3161.29	4	791.077	4	791.077	0.79286	0.909085	No changed		117093	238397	66369.1	64798.5	102158	425922	117566	184714		282738	145994	40795.6	441631	147093	114047	268413
Gne [664-674]	Q3UW64	LGNVKAQSILR	1xADP-Ribosyl [K5]		0.0581762	1739.79	3	580.601			0.794725	0.909902	No changed	37149.5	25939	72089.7	12435.3	20096		96727.8	74928.7	24850.5		43609		53843	80750.3	133920
Cps1 [281-310]	Q8C196	ILESDRKEPLFGISTGNIITGLAAGAKSYK	1xADP-Ribosyl [E/K/T]	2xOxidation [M2;M12]	0.00140206	3530.59	4	883.404	4	883.404	0.796233	0.909945	No changed		5867.37	8370.8	13269.9			14772.4	51553.3	37638.7	49042	27785.2	7623.03	45031.1	27548.8	41686.7	19518.6	76141.1	15481.7
Ass1 [101-112]	P16460	RQVEIAQREGAK	1xADP-Ribosyl [R1]		0.0156585	1925.83	3	642.614	3	642.614	0.796407	0.909945	No changed		8564.05	78182.4	235210	157799	90698.7	90326.4		175890	20521	165474	101040		79446.4	265248	91545.2	34590.1
Cps1 [403-424]	Q8C196	GTTITSVLPKPALVASRVEVSK	1xADP-Ribosyl [T/K/S/R]		0.000516558	2794.38	3	932.131	4	699.351	0.79649	0.909945	No changed		28440.5	93287.2	200282	194795	176807	333272	200294	383402	72880.5	587331	376233	185027	410119	621850	180968	793894
Acsl1 [642-655]	D3Z041	LGKEAGLKPFEQVK	1xADP-Ribosyl [K/E]		0.019241	2084.95	3	695.653	3	695.654	0.797491	0.91043	No changed	53461.9	54333.6	143541	98524.8		89865.2	387056	271712	124969	197358	203110	86492.6	262646	305080	436434	85279.6	224727	46734.4
Ca3 [154-171]	P16015	GEFQILLDALDKIKTKGK	1xADP-Ribosyl [R/K/S/E]		1.58214e-05	3768.8	4	942.957	4	942.957	0.799642	0.912227	No changed		96575.5	292492	769068	267491	172479	692492	174802	1.5005e+06	277279	932580	432951	88396.1	606644	413031	1.01243e+06	671264	64520.6
Gsta3 [139-155]	P30115	VLKSHGQDYLVGNRLSR	1xADP-Ribosyl [S/K/H]		0.00417623	2483.12	4	621.537	4	621.537	0.80177	0.913995	No changed			14061.2	28853.9	105546	51256.4	108518	26660.8	203117	3948.96	330219	235418	22983.4	119690	363294	96979.7	180064	3015.33
Ca3 [37-57]	P16015	DIKHDPSLQPWSASYDPGSAK	1xADP-Ribosyl [H/D/K/S]		8.92048e-05	2840.16	3	947.392	3	947.392	0.804653	0.91662	No changed	299897	356311	306691	71619.4	39452.6	129902	754184	353340	292333	248617	222822	59035.9	359319	543334	564721	107576	236213	245493
Rpl10a [123-147]	P53026	ILGPGLNKAGKFPSLLTHNENMVAK	1xADP-Ribosyl [K]	1xOxidation [M22]	0.450496	3206.51	4	802.384	4	802.383	0.805443	0.916859	No changed		10271.1	19482.8			25443.1	39457.6	33108.7	16305.3	27948.2	57690.2	36107.1	53788.3	7045.6	93027.2		60705.8	21048.4
Bhmt [140-151]	O35490	IFRQQLEVFMKK	1xADP-Ribosyl [K11]	1xOxidation [M10]	0.556177	2123.94	3	708.651	3	708.651	0.806943	0.917178	No changed			50083.9	18295.6	7963.03	21295.7	67006.2	65455.8	81087.7	11918.5	54624.2	28797.1	22962.2	90219.5	90738.2	31747.3	101907
Eef1a1 [166-179]	P10126	RYEEIVKEVSTYIK	1xADP-Ribosyl [E/K/S]		0.00319542	2298.01	3	766.675	3	766.676	0.808204	0.917178	No changed	187888	104481	615586	60496.3	119345	177889	1.10161e+06	540843	723890	332145	604801	303590	413475	890814	581184	327204	833074	347678
Tufm [71-88]	Q8BFR5	TTLTAAITKILAEGGGAK	1xADP-Ribosyl [K/T]		0.0184894	2257.05	3	753.023	3	753.023	0.808467	0.917178	No changed				9337.25	28728.9	13496.6	5048.65	7962.53	10332.4	18191	83663.8	14412.7	5943.37	12263.5	7021.53	2433.75	78411.7	10062.1
Glud1 [524-535]	P26443	TAMKYNLGLDLR	1xADP-Ribosyl [T/K/Y]	1xOxidation [M3]	0.00549383	1951.8	3	651.273	3	651.272	0.808615	0.917178	No changed	76646.2	72408.3	157927	63039	22096	77164.1	260490	213945	253337	96271.3	210398	119245	156396	322522	374027	73363.3	218972	73690.4
Tkt [12-23]	P40142	LQALKDTANRLR	1xADP-Ribosyl [K/D/T]		0.0382716	1939.88	3	647.298	3	647.298	0.810407	0.918539	No changed		21182	43369.8	217645	94529.3	94253.2	88359.7	14980.9	171576	33502.4	174238	56406.6	29174	70125.6	165629	130806	84576.3
Fabp1 [7-36]	P12710	YQLQSQENFEPFMKAIGLPEDLIQKGKDIK	1xADP-Ribosyl [K/E/H]		0.226744	3442.7	4	861.431	4	861.431	0.814251	0.922234	No changed				95657.6	26028.5	77486			120888	3995.76	119751	23986.5		17636.3		25712.8	183003
P4hb [210-226]	P09103	KFDEGRNNFEGEITKEK	1xADP-Ribosyl [K1]		0.0793662	2582.06	4	646.27			0.815875	0.923168	No changed		21727.3	20646.3		23042.5	31840.6	39450.2		37578.7	2884.38	52085.9		29335.9	32630.1	37622.6		16667
Ppib [93-116]	P24369	FHRVIKDFMIQGGDFTRGDGTGGK	1xADP-Ribosyl [K/D/H/R]	1xOxidation [M9]	0.108511	3196.37	4	799.848	4	799.848	0.816244	0.923168	No changed				29172.1	57758.2	31878.8	27423.1	30976.1	56819.5		67692.3	57171.8	27094.3	63357.9	67831.2	35501.4	69245.2
Ppib [159-171]	P24369	TSWLDGKHVVFGK	1xADP-Ribosyl [K/D/S/H/T]		0.0337712	2014.85	3	672.287	3	672.287	0.817824	0.924293	No changed				15552.9	13850.9		80231.9	59389.6	40695.7	22459.2	42130.5	25814.5	38790.9	66164	89673.9	27520	67119.8
Aldh4a1 [524-539]	Q8CHT0	ASGTNDKPGGPHYILR	1xADP-Ribosyl [K7]		0.209907	2223.92	3	741.979	3	741.979	0.818583	0.92449	No changed		11449.5	53976.9	46866.8	68273.1	34032	106828	60999.8	50042.8	33077.5	145160	127069	21022.4	87042.2	176539	76473.4	221186
Pdia4 [100-115]	A0A0R4J0Z1	IASTLKDNDPPIAVAK	1xADP-Ribosyl [T/S/K/D]		0.00111643	2193.98	3	732	3	731.999	0.81934	0.924684	No changed	32895.3	37026.4	55621.8	35021	29562.7	43003.9	83615.8	74847.8	45987.8	20456.8	57608.6	26137.8	72506.4	70587.6	95730.3	20062.2	48121.6	16076.6
Fabp1 [32-49]	P12710	GKDIKGVSEIVHEGKKIK	1xADP-Ribosyl [K/E/H]		0.00017439	2506.21	4	627.308	4	627.308	0.821535	0.926499	No changed			11752	136791	91120.8	156671	39815.9		340685	25951	390188	197470		55078.6	152042	142832	501133
Tst [9-21]	P52196	ALVSTKWLAESIR	1xADP-Ribosyl [T/K/S/E]		0.00534885	2014.9	3	672.306	3	672.306	0.825113	0.92987	No changed	42113.1	26815.4	42699	12798.6	21125.2	27892.5	133325	76677.2	39624.5	71196.3	66255.7	37661.9	87707.7	185744	99594.1	16006.4	36894.2	30871.1
Mdh1 [171-199]	P14152	LGVTADDVKNVIIWGNHSSTQYPDVNHAK	1xADP-Ribosyl [D/T/K]		0.000925431	3719.65	4	930.669	4	930.669	0.827317	0.93169	No changed		19517.6	90270.7	8927.79	13437.6	14322.9	148144	44188.7	158484	24505.2	103611	31179.4	26976.9	152401	148848	25513.9	151421	51046.3
Cmpk1 [1-16]	Q9DBP5	MKPLVVFVLGGPGAGK	1xADP-Ribosyl [K2]	1xOxidation [M1]	0.125429	2126.97	3	709.664	3	709.664	0.831917	0.934631	No changed	6080.23		12923.5	18803	4698.07	13963.6	37267.6		22784.6	8663.9	35756.8	17056.7	5695.02	36382.5	70529.9	8711.03	9810.04	6092.52
Serpina1c [288-296]	A0A0R4J0X5	ELISKFLLK	1xADP-Ribosyl [K/S]		0.221443	1631.75	3	544.587	3	544.588	0.83211	0.934631	No changed	58477.2	53301					5670.19	36681.8	8302.86	22582.7			34070.8		8411.18			19975.6
Scp2 [188-211]	P32020	NHKHSVNNTYSQFQDEYSLEEVMK	1xADP-Ribosyl [H/T/K/S/Y]	1xOxidation [M23]	0.00103709	3484.38	4	871.851	4	871.851	0.832295	0.934631	No changed			28775.7	23703.4		25088.1		46118.1	21498.8	18611.3	40917.3	17277.3	33549.8	54137		15262.6	26541.3
Aldh7a1 [97-109]	Q9DBF1	KAWNIWADIPAPK	1xADP-Ribosyl [K1]		0.0013834	2050.88	3	684.299	3	684.299	0.833507	0.934684	No changed		17729.9	21278.3	18219	12283.5	15698.6	28442.7	20711.9	36719.4	19383.8	33774.9	24420.5		55124.9	29457.5	7424.74	41253.9	18046.3
Rps11 [23-35]	P62281	VLLGETGKEKLPR	1xADP-Ribosyl [E9]		0.432394	1980.92	3	660.978			0.833525	0.934684	No changed						26058.7	24395	39975	28284.9	59277.9	30234.2	20240	52223.9	46978.2	59861.7		60246.2
Prdx1 [93-109]	P35700	KQGGLGPMNIPLISDPK	1xADP-Ribosyl [K1]	1xOxidation [M8]	0.0114507	2322.02	3	774.68	3	774.679	0.8347	0.935338	No changed	19636.8	27040.4	34088.5				79074.6	50359.5	33789.7	15281.7	45687.1	12379.5	62684.8	101529	79143.5	9441.42
Ephx2 [509-515]	P34914	WIPFLKR	1xADP-Ribosyl [K6]		0.430167	1500.64			3	500.886	0.835525	0.935598	No changed	30507.4	31090.3	70570.6	43404.3	6480.38	41148.4	165853	115096	34494.7	38256.6	73453.6	16893.8	70147.4	106303	185182	18321.2	55389.2	42110.8
Hmgb1 [128-147]	P63158	KLGEMWNNTAADDKQPYEKK	1xADP-Ribosyl [E/K]	1xOxidation [M5]	0.0027578	2923.2	4	731.556	4	731.556	0.838155	0.9375	No changed	25663.5	22147.5	27566.1			27293.4	76849.3	52098.4	42689.6	40893.9	49083.8	27084.3	50809.4	68274.2	82234.6	17712.8	61684.1	20723.9
Ahcy [389-401]	P50247	KLDEAVAEAHLGK	1xADP-Ribosyl [D/E/K]		2.76867e-06	1921.81	3	641.275	3	641.275	0.83841	0.9375	No changed	240695	247683	302783	349994	213274	246812	444409	225791	388040	202458	320194	117671	268201	332533	631414	254165	218666	85221.3
Ak3 [173-189]	Q9WTP7	LKAYEAQTEPVLQYYQK	1xADP-Ribosyl [K2]		0.00134682	2613.13	3	871.715			0.839237	0.937762	No changed								16459.9	18022.8	34173.8		15361.4		23935	9399.56	12685.2	21960.5	7743.14
Gm10358 [116-137]	A0A1D5RLD8	RVIISAPSADAPMFVMGVNHEK	1xADP-Ribosyl [S/D/R/H]	2xOxidation [M13;M16]	1.71948e-08	2942.26	4	736.321	4	736.321	0.840229	0.938194	No changed	169625	197691	247470	813548	604697	321689	320470	284781	643620	290410	703694	527872	344626	651598	692487	459363	631726	143227
Adh1 [325-339]	P00329	SKDSVPKLVADFMAK	1xADP-Ribosyl [K/S/D]	1xOxidation [M13]	0.0048061	2192.93	3	731.65	3	731.65	0.840812	0.938194	No changed	54465.9	99220	255646	49683.3		521212	633289	246273	182635	158919	231769	32914.5	267734	366797	289660	119106	248092	98782.9
Hba-a1 [33-57]	Q91VB8	MFASFPTTKTYFPHFDVSHGSAQVK	1xADP-Ribosyl [K/T/Y/H/D/S]	1xOxidation [M1]	5.25089e-07	3387.42	4	847.611	4	847.611	0.841806	0.938641	No changed	776093	938333	696412	79445.3	27427.2	848645	657882	893843	1.24974e+06	2.38079e+06	74755.5	40189.9	945429	451431	250594	2.44272e+06	509913	1.30787e+06
Mttp [310-322]	O08601	SIRKNLEPENLSK	1xADP-Ribosyl [K/E/R]		0.217538	2068.91	3	690.309	3	690.308	0.846876	0.940912	No changed	20413.3	25044	46401.9		13127.4	17298.7	82392.1	53156.2	46397.6	11176.8	58005.2	22570	44306.4	82903.6	121325		44773.2
Aldh1a1 [329-353]	P24549	KYVLGNPLTPGINQGPQIDKEQHDK	1xADP-Ribosyl [D/E/K/H/Y/T]		6.77436e-07	3330.52	4	833.387	4	833.385	0.847038	0.940912	No changed	336567	476302	727996	142902	76163.2	235872	1.45019e+06	857338	645724	451144	637020	160126	923196	1.27137e+06	962012	143535	414715	676022
Pygl [411-425]	Q9ET01	HLDRIVALFPKDISR	1xADP-Ribosyl [K/D]		0.0778487	2321.08	4	581.026	4	581.026	0.847056	0.940912	No changed						9465.29	18076.8	20033.1	22423.8	3009.06	38337.9	8181.75	9007.82	35232.3	32333.4	4565.68	20012.8
Cps1 [400-424]	Q8C196	KGKGTTITSVLPKPALVASRVEVSK	1xADP-Ribosyl [T/K/E/R/S]		0.0487822	3521.62	4	881.16	4	881.161	0.848691	0.940912	No changed				24679.3	19180.4	24863.7	10044.4		53067.1		124832	95213		10899.5	21936.6		171986
Aco2 [685-693]	Q99KI0	AIITKSFAR	1xADP-Ribosyl [R/K/T]		0.535494	1547.67	3	516.56	3	516.56	0.848744	0.940912	No changed	9584.19		20235.7				45982.3	56835	31547.3		27412.2			66495	115584
Cyp2e1 [238-251]	Q05421	NVSEIRQYTLGKAK	1xADP-Ribosyl [T/K/Y]		0.000428167	2147.95	3	716.656	3	716.656	0.848869	0.940912	No changed		17932.1	156624	120092	107341	70102.4	239764	64774.2	267997		410355	180393	55591.5	349727	549284	67155.8	266528
Cyp2e1 [235-249]	Q05421	VMKNVSEIRQYTLGK	1xADP-Ribosyl [K3]	1xOxidation [M2]	0.0600986	2323.02	3	775.011	3	775.011	0.849375	0.940912	No changed			35057.5	29365.3	31826.3		68064.5	32320.2	86162.5		102262	63770.4		64384.4	108465	29702.3	117866
Eef1a1 [256-290]	P10126	IGGIGTVPVGRVETGVLKPGMVVTFAPVNVTTEVK	1xADP-Ribosyl [K/T/R/E]	1xOxidation [M21]	0.0129098	4079.03	4	1020.51			0.849773	0.940912	No changed			15754.3	32130.6	9917.57		7237.12	8727.58	6891.59		58159.9	6063.36		19949.8			52606.4
Atp5f1a [494-503]	Q03265	GYLDKLEPSK	1xADP-Ribosyl [K/Y/D]		0.32006	1690.68	3	564.23	3	564.23	0.85032	0.940912	No changed	10286.2					11837.5	67556	99681	17729.3	21144.8	63080.1		41497.2	47681.5	77252.5	27366.1	22723.5	34858.8
Rps18 [95-115]	P62270	YSQVLANGLDNKLREDLERLK	1xADP-Ribosyl [K/D]		0.126218	3015.4	4	754.605	4	754.605	0.850402	0.940912	No changed					21689.8	7782.07	10384.4		39982		105520	48435.6		16215.1			154405
Cyb5r3 [47-59]	Q9DCN2	LIDKEVISPDTRR	1xADP-Ribosyl [D3]		0.443648	2082.93	3	694.98			0.850952	0.940912	No changed	18728.6	38453.7	59276.7	59350.8	25607.2	38199.6	74025.5	75280.8	46299.2	29153.3	42335.6	18919	50193	50603.3	106818	34726.5	58978.9
Apoa1 [120-130]	Q00623	VQPYLDEFQKK	1xADP-Ribosyl [K10]		0.158826	1935.79			3	645.936	0.851046	0.940912	No changed			4691.36	4740.41		10445.5	89687.2	53553.8	20938.8	55415.5	5955.53	14213.7	81809.5	20211.2	31009	5907.52	33537.3	48581.3
Hbb-bs [67-83]	A8DUK4	KVITAFNDGLNHLDSLK	1xADP-Ribosyl [K/T]		2.57185e-06	2426.08	3	809.365	3	809.365	0.851789	0.940912	No changed	830200	448873	247615	16886.9	14232.3	345413	234535	393712	321340	724356	51438.7		896934	110311	108875	331225	68617	410247
Cyb5a [78-91]	G5E850	TYIIGELHPDDRSK	1xADP-Ribosyl [Y/T]		0.0101557	2184.9	3	728.972			0.853417	0.940912	No changed		13042.1	33936.8	49322.5	67831.5	38961.3	35090.3	19231.2	39121.1	8686.86	49122.3	33656.3	21959.1	27541.8	64892.4	35071.2	48362.2
Cat [113-130]	P24270	FSTVTGESGSADTVRDPR	1xADP-Ribosyl [S/T/D/E]		0.620727	2422.95	3	808.323			0.853501	0.940912	No changed	20398.1	27132.1	35589.9	50938.5	19926.9	43903.6	57334.2	28419.8	55647.4	38384.8	65053.4	27068.9	37643.9	52039.7	110137	56803	33215.5
Bhmt [387-404]	O35490	EATTEQQLRELFEKQKFK	1xADP-Ribosyl [E/K]		0.00107243	2794.25	3	932.088	4	699.318	0.853947	0.940912	No changed	72335.1	75692.5	262242	119484	108013	246307	703051	168495	750777	274602	383984	216489	215856	686558	358472	418013	641895	11415.6
Hspa5 [560-582]	P20029	IDTRNELESYAYSLKNQIGDKEK	1xADP-Ribosyl [Y/K/S]		0.0035805	3255.42	4	814.612			0.853967	0.940912	No changed		14304.1		7850.92	13513.9	33291.7		49508.6	23969.5	24205.1	57422	38730.9	39407.1	49418.3	37838.6	21507.3	60213.1
Fabp1 [21-47]	P12710	AIGLPEDLIQKGKDIKGVSEIVHEGKK	1xADP-Ribosyl [D/E/K/S/H]		3.8182e-08	3314.61	5	663.727	4	829.408	0.857924	0.944614	No changed	9549.24	214759	865826	3.36265e+06	1.74817e+06	1.92113e+06	2.97063e+06	1.28531e+06	4.88768e+06	1.54288e+06	5.95756e+06	3.38207e+06	1.6654e+06	2.91444e+06	2.65546e+06	2.893e+06	6.31391e+06	29687.5
Hspa5 [124-139]	P20029	KTKPYIQVDIGGGQTK	1xADP-Ribosyl [K/T]		0.008828	2274.02	3	758.679	3	758.678	0.859691	0.944842	No changed	114690		157222	59223	49486.5	102449	255796	263100	154199	61959.3	61887.7	75020.2	85996	217692	291535	78046	154490	84060.5
Vcp [232-251]	Q01853	AIGVKPPRGILLYGPPGTGK	1xADP-Ribosyl [R/K]		0.0042895	2532.24	3	844.753	3	844.752	0.859842	0.944842	No changed	9655.82	85484	244844	63962.4	161758	269315	443851	247024	803418	119283	400660	277387	352936	633402	452001	201803	510067	14724.3
Decr1 [92-110]	Q9CQ62	NIDVLKATAEEISSKTGNK	1xADP-Ribosyl [D3]		0.379131	2559.14	3	853.717			0.861128	0.944842	No changed				11359.1	6143.59	9818.4			14939.3		38268	24028.2	6266.01	19240.5	10268.3	11720.9	38710.7
Uox [148-164]	P25688	NGPPVIHSGIKDLKVLK	1xADP-Ribosyl [K11]		0.0398112	2356.15	4	589.792	4	589.792	0.861197	0.944842	No changed			36564.7		29572.1		48145.8		49434.3		82012.7			93813.4	112349
Sod1 [71-92]	P08228	KHGGPADEERHVGDLGNVTAGK	1xADP-Ribosyl [K/H]		0.0165141	2785.17	4	697.049	4	697.05	0.861776	0.944842	No changed	41665.2	122668	158111		23998.7	43256.6	178460	148650	146108		264682	63125.6	139318	238932	230873	61348.3	138371	40468.2
Got2 [151-170]	P05202	FSRDVFLPKPSWGNHTPIFR	1xADP-Ribosyl [S/K]		0.00350933	2942.32	4	736.336	4	736.336	0.861832	0.944842	No changed			48954.3				122838		37145.5		18026.9	12534.7		74055.6	11661.9	55647.7	24610.7
Hbb-bs [134-147]	A8DUK4	VVAGVAAALAHKYH	1xADP-Ribosyl [H/K/Y]		4.45639e-06	1947.85	3	649.955	3	649.956	0.862979	0.944842	No changed	6.31202e+06	2.68308e+06	2.16443e+06	504568	412246	3.02568e+06	2.02807e+06	3.48513e+06	3.75632e+06	5.39949e+06	435719	224804	5.30884e+06	1.29472e+06	1.37519e+06	3.28127e+06	1.16567e+06	1.74434e+06
Hba-a1 [42-57]	Q91VB8	TYFPHFDVSHGSAQVK	1xADP-Ribosyl [Y/T/H]		2.13924e-05	2360.94	4	590.99	3	787.651	0.863361	0.944842	No changed	772459	499735	356239	65754.1	26910	703636	146459	232340	235935	684084			524666	50457.4	39403.3	549969	107200	183482
Cps1 [280-307]	Q8C196	KILESDRKEPLFGISTGNIITGLAAGAK	1xADP-Ribosyl [E/R/K/S/D]		1.10161e-05	3440.69	4	860.928	4	860.928	0.864627	0.944842	No changed	54039.7	78441.7	193026	491776	282036	423507	583352	544183	955134	642339	844952	574363	426129	946935	381449	887758	1.43304e+06	278525
Cat [106-112]	P24270	RTPIAVR	1xADP-Ribosyl [R1]		0.634604	1353.57	2	677.289			0.864635	0.944842	No changed	49806.8	50446.2	78927.9	139479	44363.9	48651.8	55160.7	23173.9	62568.4	33532.7	71762	3071.2	23211.7	36485.5	101357	57107.1		12053.8
Aldh1a1 [330-362]	P24549	YVLGNPLTPGINQGPQIDKEQHDKILDLIESGK	1xADP-Ribosyl [D/E/H/K/S/T]		4.23862e-05	4170.98	4	1043.5	4	1043.5	0.864709	0.944842	No changed	156100	143761	43695.2	901291	643386	1.12365e+06	451540	137163	841133	1.70125e+06	867319	671633	198510	1.00656e+06	152325	2.55752e+06	1.09292e+06	87824.5
Glul [287-299]	P15105	AYDPKGGLDNARR	1xADP-Ribosyl [Y/K/D]		0.677006	1973.79	3	658.602	3	658.602	0.86787	0.947639	No changed	70560.9	49548.9	95547.3	37708	62933.6	45759.6	207149	127557	110379	48327.4		83007.6	111952	200370	17486.2	57901	149228
Fabp1 [48-57]	P12710	IKLTITYGPK	1xADP-Ribosyl [K2]		0.053105	1674.75	3	558.923	3	558.923	0.870199	0.947784	No changed			9611.27				54533.8	62885.1	40992.7	48707.4	3506.39	36345.2	41308.7	65276	74437.1	22398.3	35609.4	17070.9
Ppia [119-131]	P17742	TEWLDGKHVVFGK	1xADP-Ribosyl [T/K/D/E/H]		0.000148474	2056.86	3	686.291	3	686.29	0.870249	0.947784	No changed	354893	265044	501969	353546	247746	364228	819190	454112	460129	230608	420768	207540	372439	547615	773792	363843	447531	181275
Bhmt [279-286]	O35490	WDIQKYAR	1xADP-Ribosyl [K/Y]		0.309507	1620.62	3	540.88	3	540.879	0.870333	0.947784	No changed							91198.1	149429	35938.7	35838.6		5993.68	90267.3	69488.1	87192.4	18769.6	22704.8	47771.4
Ppia [77-91]	P17742	SIYGEKFEDENFILK	1xADP-Ribosyl [E/S/Y/K/D]		0.00074182	2372.97	3	791.664	3	791.664	0.871109	0.947784	No changed	25669.6	79697.1	123634	49964.2	4185.21	45232	171336	65995.7	136424	81172.8	67070.8	14313.4	54516.9	175457	70925.8	134661	91342.4	39261.4
Aldh2 [358-377]	P47738	TEQGPQVDETQFKKILGYIK	1xADP-Ribosyl [K/D/T/E/Y]		4.84677e-05	2863.3	4	716.58	4	716.58	0.871205	0.947784	No changed		161125	958773	1.10151e+06	351602	805413	1.22632e+06	311571	3.11881e+06	381801	1.13629e+06	830514	371165	1.97562e+06	1.06151e+06	2.17667e+06	2.01137e+06
Rps11 [22-35]	P62281	RVLLGETGKEKLPR	1xADP-Ribosyl [E/K]		0.177316	2137.02	4	535.01	4	535.01	0.871601	0.947784	No changed	7726.8		18883.1	12885.4		15766.8	70087.5	34343.1	17832.1	13617.2	92987.4	17755	37658.5	64331.8	106274		44268.4	14010.7
Apoa1 [219-227]	Q00623	THLKTLGEK	1xADP-Ribosyl [K4]		0.478592	1567.66	3	523.223	3	523.223	0.873174	0.948841	No changed	59582.2	41823.2	32655.4	7851.28		18898.6	61540.8	39794.4	34224.2	47015.4	11792.5		69314.8	23697	35409.5	14465.2	19101.6	22399.4
Vcp [324-338]	Q01853	IVSQLLTLMDGLKQR	1xADP-Ribosyl [K/R/T/D]	1xOxidation [M9]	0.0227125	2272.04	3	758.02	3	758.02	0.87608	0.951345	No changed		24885.9	124913	92970.6	77576.1	310250	193032	188882	385460	247207	232666	171830	228097	492670	286681	101250	294179	77610.4
Aldob [141-149]	Q91Y97	DGVDFGKWR	1xADP-Ribosyl [K/D]		0.196522	1620.59	3	540.867	3	540.867	0.877683	0.95219	No changed	52637.4	96399.6	100771	22463.1	13257.5	33135.1	581545	291336	87932.6	38028.9	237721	167986	149410	336643	392878	128104	177400	142969
Atp5pf [42-51]	P97450	LFVDKIREYK	1xADP-Ribosyl [K/D/R/E]		0.00925017	1851.81	3	617.941	3	617.941	0.878064	0.95219	No changed	206802	313288	754591	547706	346532	519359	1.51086e+06	1.02773e+06	1.0652e+06	733171	1.27022e+06	531871	773147	1.5129e+06	2.16564e+06	527748	1.3537e+06	88204.9
Hadha [535-549]	Q8BMS1	VIIVVKDGPGFYTTR	1xADP-Ribosyl [K6]		0.0208364	2206	3	736.004			0.879918	0.953546	No changed	13149.5	21563.1	34591.5		9823.81	8525.14	31446.6	46789.1	30180.9		22763.2			66115.1	55026
Arg1 [7-17]	Q61176	SLEIIGAPFSK	1xADP-Ribosyl [E/S]		0.0121585	1702.71	2	851.86			0.880915	0.953972	No changed	9530.72	18130.1	27514.6	48987.2	40096.4	51459.7	15319	17920.4	47068.5	24850.3	50062.4	36974.7	23788.5	24830.3	53301.7	55843.9	35095.3	8612.43
Mdh2 [242-257]	P08249	AGAGSATLSMAYAGAR	1xADP-Ribosyl [S/T/R/Y]	1xOxidation [M10]	0.00018648	2011.76	3	671.259	3	671.259	0.88576	0.957907	No changed	114207	96618.8	147144	144614	168170	135113	183667	203115	193954	67452.5	130685	120290	134311	169931	248043	122414	160416	42015.5
Mmut [211-226]	P16332	LTGTIQNDILKEFMVR	1xADP-Ribosyl [K/D]	1xOxidation [M14]	0.0209751	2435.07	3	812.363	3	812.363	0.886941	0.958393	No changed		16757.9	22710.8	26243.1		21536.8		19543.9	13117	30118.1	35958	13723.2	18713.5	36747.4		20530.5	28281.5	14426.9
Bhmt [357-386]	O35490	IASGRPYNPSMSRPDAWGVTKGAAELMQQK	1xADP-Ribosyl [K/E/T/Y/R/D/S]	2xOxidation [M11;M27]	0.00146938	3819.67	4	955.672	4	955.672	0.887705	0.958393	No changed	116054	168132	515792	225859	56980.8	229085	949298	679899	518452	393969	366583	221805	490615	701390	691767	291711	532072	498289
Hadh [305-314]	Q61425	KTGEGFYKYK	1xADP-Ribosyl [Y/K/E/T]		0.00117004	1761.69	3	587.902	3	587.903	0.88803	0.958393	No changed	321170	330610	635411	275142	322587	302673	924866	731961	566871	277591	569358	467692	608533	797470	927105	278069	752642	268243
Fmo5 [388-397]	P97872	WATQVFKGLK	1xADP-Ribosyl [K7]		0.282729	1718.73	3	573.583	3	573.583	0.888899	0.958625	No changed	9332.92		27207.1	5123.24		14813.7	63743	54179.8	28789.7	12424.6	31201.9	14677.7	39193.3	50290.7	89434.8		35711.3
Cps1 [827-841]	Q8C196	LPMNKEWPANLDLKK	1xADP-Ribosyl [K/E]	1xOxidation [M3]	0.000888959	2354.03	3	785.348	3	785.349	0.892942	0.96023	No changed	115252	138563	126812	29721		131471	374063	301994	37169.2	324736	47611.7	17420.7	257211	270856	237993	34786.9	146281	215168
Got2 [310-325]	P05202	ILIRPLYSNPPLNGAR	1xADP-Ribosyl [R4]		0.473832	2335.1	3	779.038			0.893224	0.96023	No changed		45830.3	55983.3	54634.4	24493.2	44137.8	32412.7	10738.1	47639.3	30070.6	51549.4	22792.7	21740.2	31040.6	63503.7	30644.5	30251.7	9778.29
Actb [96-113]	P60710	VAPEEHPVLLTEAPLNPK	1xADP-Ribosyl [E]		0.0552236	2495.13	3	832.38	3	832.38	0.893924	0.96023	No changed		26516	36452.4	25666.6		60753.5	44068.8	18247.8	40438.3	29068.3	45829.6	13240.2	29587.2	44832.3	74782.4	42598.5		8561.84
Hba-a1 [33-61]	Q91VB8	MFASFPTTKTYFPHFDVSHGSAQVKGHGK	1xADP-Ribosyl [K/Y/T]	1xOxidation [M1]	0.000146496	3766.62	5	754.132	5	754.132	0.893987	0.96023	No changed				5641.34	9847.45	140894		12383.1	385516	167029	10402.2	8009.74	66853.4			350352	241242
Grhpr [1-14]	D6REG4	MKVFVTGPLPAEGR	1xADP-Ribosyl [K2]	1xOxidation [M1]	0.0628936	2058.88	3	686.963	3	686.962	0.894202	0.96023	No changed		6107.4	13879.6	6925.95		27556.6	63573	30561	40098.1	30493.5					119560	28390.8
Vdac1 [26-41]	Q60932	SARDVFTKGYGFGLIK	1xADP-Ribosyl [K8]		0.116317	2300.01	3	767.344	3	767.344	0.895064	0.96023	No changed			23981.4	20778.8	26559.7	16283.5	6645.32		44374.7		59029.4	49264.6	10440.8	48204	48712.3	9459	55314.9
Park7 [176-189]	Q99LX0	DMANQVKAPLVLKD	1xADP-Ribosyl [K7]	1xOxidation [M2]	0.265444	2098.89	3	700.302			0.895202	0.96023	No changed		19066.9	30091.9			12936.1	59108.1	39414.6	33057.1		27672	25693.3	33840	64153.9	61311	12052.7		20247.8
Hspd1 [126-142]	P63038	EGFEKISKGANPVEIRR	1xADP-Ribosyl [K12]		0.0231687	2243.94			3	748.652	0.897892	0.962462	No changed		24502.9	26905.9			19903.3	44240.5	53646.3	13172.8	19312.9	11791.3		46750.2	34962.9	69482		29875.7	56328.9
Adh5 [331-339]	P28474	LVSEYMSKK	1xADP-Ribosyl [K/D]		5.1482e-05	2215.06	3	739.023	4	554.519	0.900313	0.964403	No changed	206053	441222	907867	915442	467950	1.04989e+06	1.5707e+06	1.46217e+06	1.30796e+06	2.17801e+06	1.66944e+06	1.0645e+06	2.10681e+06	2.2253e+06	2.84778e+06	1.2503e+06	2.20362e+06	279306
Ca3 [154-169]	P16015	GEFQILLDALDKIKTK	1xADP-Ribosyl [K/T]		0.016188	2373.11	3	791.71	3	791.71	0.901366	0.964877	No changed		8885.7		4737.46		13234.8	40562	10211.4	18079.4	45645.5	48994.2	7195.11		65928.6		65287.3	51674.3
Otc [67-80]	P11725	IKQKGEYLPLLQGK	1xADP-Ribosyl [K/E]		0.00393217	2156.02	3	719.345	3	719.345	0.904347	0.965597	No changed	83633.1	73267.6	99388.7	119197	95893.9	89821.4	286205	203216	156678	129602	161935	120112	134070	213304	397587	86403.8	178268	81383.5
Acaa2 [361-370]	Q8BWT1	ITAHLVHELR	1xADP-Ribosyl [T/H]		0.00623782	1729.75	3	577.253	3	577.253	0.904814	0.965597	No changed	33963.8		23950	140183	82829.1	77982.3	96453.1	51749.9	134884	100911	56449		57316.8	56979.8	81801.2	149657	38292.4	36640.2
Akr1c6 [10-39]	P70694	LSDGHFIPILGFGTYAPQEVPKSKATEATK	1xADP-Ribosyl [T/K/S/E/Y]		5.30495e-06	3743.74	4	936.691	4	936.691	0.90494	0.965597	No changed		26534	146765	258957	80780	132186		73309.9	604912	168251	341001	115307	42859.1	264275	175526	421234	312152
Eef1a1 [431-439]	P10126	QTVAVGVIK	1xADP-Ribosyl [T2]		0.51526	1455.63	2	728.318			0.905293	0.965597	No changed	69150.4	58401.7	63488.3	125664		98244.5	163435	71867.3	96559.5	175289	40128.1	54136.6	35941.4	137281	235115	55219.9	82550.8	27174.1
Acadm [55-80]	P45952	FAREEIIPVAPEYDKSGEYPFPLIKR	1xADP-Ribosyl [K/S/E/R/Y/D]		0.0600986	3605.68	4	902.176	4	902.176	0.905528	0.965597	No changed		65612.7	143331	45839.5	30912.1	69195.9	146397	19469.8	278374	73146.2	74441.6	46507.1	24949.4	192284	87292.9	171957	124825
Aldh1a7 [330-362]	O35945	YILGNPLNSGINQGPQIDKEQHNKILGLIESGK	1xADP-Ribosyl [K/H/E/D/S]		9.53898e-05	4128.98	4	1033	4	1033	0.905706	0.965597	No changed	58722	29127.2	17826.3	276945	178140	320668	73334.2	34245.4	399654	828251	389520	328219	139526	413567	93471.1	869583	600936	48834.9
Asl [152-163]	Q91YI0	DVLFPGYTHLQR	1xADP-Ribosyl [H/Y/T/R/D]		0.00281375	1986.81	3	662.944	3	662.944	0.906585	0.965883	No changed	194193	128491	67985.6	6418.32	5433.51	9869.83	76971.6	88852		45190.5		4421.86	61115	38395.7	40000.1	6915.51		83555.5
Cyb5a [34-52]	G5E850	VYDLTKFLEEHPGGEEVLR	1xADP-Ribosyl [Y/D]		0.136897	2772.2	3	924.737			0.907538	0.966246	No changed		7087.39	6423.4			5286.96		23854.9	5712.66		6408.68			12373.2		3688.63		24050.1
Hbb-bs [19-31]	A8DUK4	VNADEVGGEALGR	1xADP-Ribosyl [D4]		0.00587365	1827.69	2	914.351			0.908636	0.966764	No changed	353887	154189	73157.1	33578.4	25284.6	134477	54530.7	49123.3	119161	126942	21815.8	10124.8	116072	22822.4	43829.6	125102	25644.8	27619
Dbi [68-84]	P31786	ESAMKTYVEKVDELKKK	1xADP-Ribosyl [E/K/S]	1xOxidation [M4]	0.0758685	2583.14	4	646.542	4	646.542	0.909568	0.967105	No changed							36939.2	26892.2	52004.8	36224.5	60643.1	38064.7	50823	51093.2	42296.7	38201.2	76756.6
Cps1 [1480-1492]	Q8C196	SRTVDSKSLFHYR	1xADP-Ribosyl [K/S]		1.6035e-05	2136.89	4	534.978	3	712.969	0.911156	0.967491	No changed	105860	164955	889031	358095	216129	233939	1.52794e+06	2.23131e+06	987397	114696	1.32116e+06	658455	649663	1.52896e+06	2.98351e+06	587931	1.27681e+06	110354
Ass1 [109-121]	P16460	EGAKYVSHGATGK	1xADP-Ribosyl [K/Y/E/S/H]		0.00146938	1845.72	3	615.912	3	615.912	0.913793	0.969639	No changed	573948	436756	410970	72362.5	5568.22	112447	738548	882454	97240	321271	154486	34349.2	506225	397576	613322	160185	244690	393760
Acaa2 [190-211]	Q8BWT1	WKAANEAGYFNEEMAPIEVKTK	1xADP-Ribosyl [K/E/T]	1xOxidation [M14]	0.439123	3083.29	3	1028.44	3	1028.44	0.915208	0.970489	No changed			15360.8		30699.8	36338.8	10588.7	12609.2	29582.3	28319	57845.9	43056.6	23600.3	45215.9		33308.1	71514.9
Gnmt [91-99]	Q9QXF8	MLKYALKER	1xADP-Ribosyl [K3]	1xOxidation [M1]	0.211162	1708.72	3	570.244	3	570.244	0.916375	0.971074	No changed	25817	29155.4	93785.9			102466	116397	83365.4	25010.1	27754.8	10204	33420.5	41012.1	62060.4	129295	5191.46	60111.7	11342.7
Scp2 [463-479]	P32020	VKDGPGGKEATWVVDVK	1xADP-Ribosyl [K/D]		4.29583e-05	2326.02	3	776.01	3	776.01	0.919754	0.974003	No changed	247409	234606	345661	181037		308268	580625	501319	463562	438434	293264	108548	468600	637306	557221	241879	325586	190778
Cps1 [43-57]	Q8C196	AKTAHIVLEDGTKMK	1xADP-Ribosyl [K/T/H]	1xOxidation [M14]	0.00114675	2198.96	4	550.494	3	733.656	0.922994	0.976779	No changed	11099.5	61155.2	370482	106777	101432	128476	448563	203038	443348	75987.8	331630	89718.5	41111.9	611290	538612	49263.5	422908
Cps1 [1187-1222]	Q8C196	VISHAISEHVEDAGVHSGDATLMLPTQTISQGAIEK	1xADP-Ribosyl [S/H/D/E]	1xOxidation [M23]	0.000175562	4298.93	4	1075.49	4	1075.49	0.927762	0.979834	No changed		52131.2	57855.1	259480	47498.3	325691	37083.9	83325.6	64710	146257	206037	66181.9	72982.4	140787	75316.6	98090.5	109022	92892.1
Hba-a1 [129-142]	Q91VB8	FLASVSTVLTSKYR	1xADP-Ribosyl [K/Y/T/S]		0.0126544	2112.94	3	704.985	3	704.985	0.928008	0.979834	No changed	44707	31873.2	27150.8		7366.94	20247.4	19352.1	52039.6	35898.1	43989	9181.6		51010.6	24217	20928.9	29521.3		29153.8
Bhmt [396-404]	O35490	ELFEKQKFK	1xADP-Ribosyl [K7]		0.053105	1737.73	3	579.914	3	579.915	0.92855	0.979834	No changed	106468	82512.5	148475			36341	344402	274874	98489.5	152993	102821	59329.6	193179	297393	320970	86319.3	161343
Bhmt [275-286]	O35490	VATRWDIQKYAR	1xADP-Ribosyl [K/Y/D/R]		0.000640124	2047.88	4	512.725	3	683.298	0.928788	0.979834	No changed	374731	589188	1.43148e+06	589993	525715	707489	3.38025e+06	2.24218e+06	1.6033e+06	780906	1.2776e+06	905335	1.23022e+06	2.44187e+06	3.29953e+06	855432	1.82019e+06	302641
Ywhae [62-80]	P62259	IISSIEQKEENKGGEDKLK	1xADP-Ribosyl [K]		0.0459921	2686.2			4	672.306	0.928982	0.979834	No changed	29698.6	17544.6	22999.2			4993.49	71088.7	54658.5	15802.5	4989.48	19329.8	3845.67	37908.5	69708.3	64873.3	2639.95
Acaa2 [361-371]	Q8BWT1	ITAHLVHELRR	1xADP-Ribosyl [T2]		0.057424	1885.85	3	629.288	3	629.288	0.9304	0.980675	No changed	88840	37609.9	121261	289579	100902	128524	49247.7	54469.6	127897	89711.5	123167			49443.9	205791	122597	73049.2	14600.8
Bhmt [347-356]	O35490	ARKEYWQNLR	1xADP-Ribosyl [K/R]		0.0753811	1904.78	3	635.599	3	635.6	0.932884	0.982637	No changed	127085	91722.9	162838	124880	178873	119156	395354	342981	295821	266291	176046	155076	199144	370762	480050	155084	312985	140077
Cat [431-444]	P24270	RFNSANEDNVTQVR	1xADP-Ribosyl [S/R]		0.00187013	2190.86	3	730.958	3	730.958	0.934627	0.983229	No changed	23318	28432.1	51821.9	44565.9	24568.9	29849.2	58064.1	24016.1	62395	14902.7	62322.2	24650.9	33687.3	48751.7	101555	27519.7	30839.6	11110
Rps13 [77-93]	P62301	SKGLAPDLPEDLYHLIK	1xADP-Ribosyl [K/S]		0.00136499	2450.1	3	817.373			0.934808	0.983229	No changed		11768.3	28707.2	31329.6	12990.5	38923.8		53435	34342.9	28181.5	63972.4	27198.9	36699.2	55521.5		21069.7	61887.7	25104.4
Sdhb [270-278]	Q9CQA3	KMMATYKEK	1xADP-Ribosyl [K1]	2xOxidation [M2;M3]	0.0768525	1702.63	3	568.213	3	568.213	0.935312	0.983229	No changed			36134	21492.9	8404.01	17032.7			28744.5	35295.2		19394.6		34894.5	54486.4
Gsta3 [196-211]	P30115	KFLQPGSQRKPFDDAK	1xADP-Ribosyl [R/K/S/D]		0.0033487	2403.05	4	601.519	4	601.519	0.937569	0.984947	No changed				80795.8	295790	21245.5	135324	8796	387396		446154	400416		254403	637387	69013.8	487820
Gsr [480-500]	P47791	ADFDNTVAIHPTSSEELVTLR	1xADP-Ribosyl [S/E/T/H]		5.3936e-07	2856.21	3	952.742	3	952.742	0.938496	0.985265	No changed	136700	309845	157125	577000	257911	290721	661868	302111	888961	25468.8	446177	284393	301120	538858	691443	380973	557713	74744.1
Cat [477-492]	P24270	KAVKNFTDVHPDYGAR	1xADP-Ribosyl [K/T]		0.00420426	2358.99	3	787.002	4	590.504	0.939134	0.98528	No changed	63183.5	62297.3	203009	63138.7		91555.6	144618	161914	94932.3	57735.3	104687	117832	105963	171748	239521	51675.9	74267.2	50607.2
Rrbp1 [431-450]	A2AVJ7	KIEGAQNQGKKPEGTSNQGK	1xADP-Ribosyl [K/E]		0.0835524	2640.15	4	660.792	4	660.792	0.941163	0.985987	No changed	10282.7	5847.22	14136.9	12240		20049.4	56854.9	47545.7	24601.2	27409.3	47271.9			68219.2	41336.2	14547.3	72197.9	14413.2
Hmgcs2 [315-333]	P54869	LMFNDFLSSSSDKQNNLYK	1xADP-Ribosyl [S/K/Y/D]	1xOxidation [M2]	0.0015712	2808.13	3	936.714	3	936.714	0.941501	0.985987	No changed	64805.2	91071.2	170327	80570.4	8825.17	34999.4	422109	189072	181547	34538.1	127141	32405.6	105726	337158	223651	19259.8	158509	168715
Gsta3 [188-195]	P30115	VSNLPTVK	1xADP-Ribosyl [S2]		0.263917	1398.57	2	699.789			0.94168	0.985987	No changed	65312.3	60791.4	63144.7	65814.1	19061.7	36004.9	92034.2	45217.7	71882.9	37001.2	55667.7		30600.8	53437.8	145346	39853.4	25125.8	16321
Cps1 [281-307]	Q8C196	ILESDRKEPLFGISTGNIITGLAAGAK	1xADP-Ribosyl [E/S/D/R/K]		1.0404e-06	3312.59	4	828.904	4	828.904	0.945858	0.988742	No changed	29882.5	49409	90891.1	397312	218734	350472	89933.7	172558	477495	427535	720179	457115	176872	463132	243377	596687	793449	123661
Apoa2 [63-77]	P09813	AYFEKTHEQLTPLVR	1xADP-Ribosyl [Y/E/K/R/H/T]		0.0021816	2373.03	3	791.683	3	791.682	0.947118	0.988742	No changed	183848	72235.8	74252.8	42355.3	16651.5	34129.6	158286	90494.4	194880	312802			206507	77852.2	223047		138345	86418.9
Hba-a1 [42-61]	Q91VB8	TYFPHFDVSHGSAQVKGHGK	1xADP-Ribosyl [H/Y/K/T/S/D]		8.08984e-08	2740.13	4	685.789	4	685.789	0.947173	0.988742	No changed	4.98546e+06	2.70062e+06	2.15898e+06	514224	1.12669e+06	2.34728e+06	2.50915e+06	3.74168e+06	4.28256e+06	5.58294e+06	707182	301724	5.34469e+06	1.57717e+06	1.63404e+06	3.25749e+06	1.77672e+06	3.09991e+06
Hspa9 [203-218]	P38647	QATKDAGQISGLNVLR	1xADP-Ribosyl [T/K]		0.111996	2211.98	3	737.998			0.947358	0.988742	No changed							73987.6	56312.8	39031.4	55976.6	38254.2		50419.7	55389.7	90280	22816.6	39536.4
Aldh5a1 [355-379]	Q8BWF0	SLRVGNGFEEGTTQGPLINEKAVEK	1xADP-Ribosyl [T/K/E]		0.000131597	3214.45	4	804.368	4	804.367	0.947477	0.988742	No changed		11608.8	61452.4	73682.9	73411.5	73291.7	76797.2	51463.4	162250	12593.6	186804	116637	76982.4	187420	124850	55726.9	145385
Amacr [118-137]	O09174	VAGHDINYLALSGVLSKIGR	1xADP-Ribosyl [K/S]		0.00918865	2624.23	3	875.413			0.948066	0.988742	No changed			23179.8	18566.5		31457.8		35863.6	21371.7	28237.9	51187.4	23066.5	30990.2	52348.7		21735.3	42232.7	16685.7
Pfn1 [39-56]	P62962	TFVSITPAEVGVLVGKDR	1xADP-Ribosyl [K/D/E]		0.35729	2429.11	3	810.376			0.950686	0.98981	No changed	8477.15			9150.55	6153.39	21269.6	7362.35	19664	12987.9	17741.8	29141.2	9829.7	14823.8	24771	22826.9	13743.5	14306.7	7897.82
Dbi [56-72]	P31786	WDSWNKLKGTSKESAMK	1xADP-Ribosyl [E/K/S]	1xOxidation [M16]	0.359236	2553.05	3	851.689	3	851.689	0.950958	0.98981	No changed				38188.2	53833.1	11028.4			30423.5		44102.7	46312.9		8041.77		22355.4	84779.1
Fabp1 [50-57]	P12710	LTITYGPK	1xADP-Ribosyl [T2]		0.0819584	1433.57	2	717.291	2	717.292	0.950969	0.98981	No changed	272439	281823	444846	767731	424594	687119	656199	271301	768696	548475	746454	365392	400169	485737	1.1791e+06	630461	528930	193902
Pygl [725-740]	Q9ET01	KGYEAKEYYEALPELK	1xADP-Ribosyl [E/K/Y]		0.000422466	2472.04	3	824.685	3	824.685	0.954024	0.992336	No changed	171811	223849	360661				469336	304840	20665.5	44301.5	49345.2	9400.91	206049	351653	265120	10650.3	16927	70902.1
Fmo5 [167-175]	P97872	FKGKYFHSR	1xADP-Ribosyl [K]		0.359236	1710.68	3	570.899			0.95638	0.994132	No changed		18776.5	22995.1				51193	39300.2		8575.08					93510.1
Gale [184-195]	Q8R059	YFNPIGAHASGR	1xADP-Ribosyl [Y1]		2.78625e-08	1830.7	3	610.905	3	610.905	0.958875	0.99486	No changed	3.36721e+06	2.74112e+06	2.84493e+06	1.39525e+06	907521	1.18888e+06	3.67812e+06	3.57675e+06	1.41883e+06	1.11622e+06	1.31913e+06	962152	2.23024e+06	2.84138e+06	4.12892e+06	1.10073e+06	1.10678e+06	804477
Ass1 [266-279]	P16460	IDIVENRFIGMKSR	1xADP-Ribosyl [S/K/E/R/D]	1xOxidation [M11]	0.000200751	2234.97	3	745.66	3	745.661	0.959141	0.99486	No changed		16925.4	245861	215064	27741.4	67777.3	369045	155344	351993	6660.67	379661		36961.6	357617	347449	165281	325183
Atp5mg [56-66]	Q9CPQ8	IIQSAKTGSFK	1xADP-Ribosyl [K6]		0.527852	1720.73			3	574.25	0.959244	0.99486	No changed			13017.4	12758.9		12915.6	87916.6	69790.4	29982.2	42894.2			41788.4	59200.1	135227
Eci1 [207-224]	P42125	VGVVDEVVPEDQVHSKAR	1xADP-Ribosyl [S/K/H/D/E]		0.16378	2504.09	3	835.367			0.96003	0.99486	No changed	24557.7	14567.3	36842.4	7646.96			70248.2	47871.8	22480.6	18833.7	25698.6	13127.3	40716.1	61494.1	55061.3		44150
Atp5f1a [124-132]	Q03265	LIKEGDVVK	1xADP-Ribosyl [K3]		0.25491	1541.66	3	514.56	3	514.56	0.960229	0.99486	No changed	167819	152638	244754	173885	59095.1	127605	350328	241692	183507	70348.2	230898	81068	123580	213990	471717	103309	166023	60314.7
Ass1 [166-176]	P16460	QHGIPIPVTPK	1xADP-Ribosyl [H2]		0.0427928	1727.76	2	864.381	3	576.59	0.962784	0.996853	No changed	77669.8	169744	166000	349398	111592	416151	388440	172619	287914	293865	398869	126462	306603	254959	518085	285531	260216	63908.5
Etfa [217-232]	Q99LC5	VVVSGGRGLKSGENFK	1xADP-Ribosyl [S/K]		0.550965	2174.96			3	725.659	0.964677	0.998159	No changed					42338.5		19651.3		57338.6		60977.4	41154.2		28786	71384.7	11758.8	62309.5
Pdia4 [116-137]	A0A0R4J0Z1	IDATSASMLASKFDVSGYPTIK	1xADP-Ribosyl [S/D/K/T]	1xOxidation [M8]	0.111996	2859.22	3	953.745			0.968449	1	No changed			10530.5	17191.4	13717.5	29074.8		16021.1	18199.9	15708	39589.4	17759.8	16287.7	30057.8	23432.2	7948.8	31416
Aldh2 [347-371]	P47738	SRVVGNPFDSRTEQGPQVDETQFKK	1xADP-Ribosyl [K/D/T/E]		0.0225625	3390.48	4	848.375	4	848.375	0.970941	1	No changed		29758.7	99597.4	46460.8	73110	44773.1	98526.5	122394	132281	36150.6	211386	144567	102733	229892	202711	76128.4	143113
Atp5f1b [199-212]	P56480	GGKIGLFGGAGVGK	1xADP-Ribosyl [K3]		0.0114507	1758.76	3	586.925	3	586.926	0.971332	1	No changed	14267.3	14577.6	40263.7			19487.3	75616.7	73853.1	30259.5	12427.5	23449.4		20489.3	36614.7	82748.2	21456.5	51135.8
Rpl14 [196-211]	Q9CR57	GQKGQKTPAQKAPAPK	1xADP-Ribosyl [K3]		0.282729	2175.99	3	726.003	3	726.003	0.974963	1	No changed			13300	7206.25		6359.22	15447.5	9890.09	9358.83	1920.16	11007.8						46006
Acaa2 [14-25]	Q8BWT1	RTPFGAYGGLLK	1xADP-Ribosyl [R/T]		0.000329673	1820.78	3	607.597	3	607.597	0.975755	1	No changed		25843.9	35603.9	57337.8	20849.1	46876.6	38347.3	21108.1	60428.6	35005.3		23502.2	15756.5	34090.6	67763.2	25744.5	21174.1	15791.7
Etfa [127-146]	Q99LC5	LNVAPVSDIIEIKSPDTFVR	1xADP-Ribosyl [E/K/D/S]		5.57946e-05	2754.28	3	918.764	3	918.765	0.976299	1	No changed	11383.2	27501.2	57640.7	139885	97781	138653		126907	97786	131946	466822	206847	140718	153416	173309	78231.9	406998	91694.6
Eef1a1 [155-180]	P10126	MDSTEPPYSQKRYEEIVKEVSTYIKK	1xADP-Ribosyl [K/E/Y/R/S]	1xOxidation [M1]	0.0280718	3705.64	5	741.935	5	741.935	0.976561	1	No changed		75278.1	139106		33409.7	64094.9	181390	24182.7	214839	36334	125748	66067.5	57952.6	248997	102274	56760.6	176044	14998.8
Rpl15 [141-157]	Q9CZM2	AIRRNPDTQWITKPVHK	1xADP-Ribosyl [K13]		0.0585558	2601.21			4	651.059	0.976703	1	No changed					39190.1	16853.6	18760.4		42162.6		98148.2	60015.1		37481	67420.4	22839.6	87409.9
Pcx [1104-1124]	G5E8R3	ALKDVKGQIGAPMPGKVIDIK	1xADP-Ribosyl [K/R/E/H]		0.0269798	2749.3	4	688.079			0.977019	1	No changed	52152.4	56114.2	104631	49157.2			116464	112673	62814.5		66400.7		73218.6	94817.4	91427.2
Cps1 [870-880]	Q8C196	LTSIDKWFLYK	1xADP-Ribosyl [T/S/K/D/Y]		1.22634e-05	1954.84	3	652.285	3	652.285	0.977164	1	No changed	290042	718017	1.11313e+06	288219	48327.3	424761	1.53374e+06	624166	798961	513896	433859	143095	287078	1.59019e+06	717355	665740	437460	391738
Sod2 [124-134]	P09671	DFGSFEKFKEK	1xADP-Ribosyl [K7]		0.0349024	1902.73			3	634.917	0.977981	1	No changed	33267.3	30777.6	38525.2	21460.1	18330.9	37938.1	70806.4	96746.9	46414	84934.1	38354.3	29055.6	74516.1	62986.5	111547	40609.1	57158.7	21890.8
Cps1 [1292-1317]	Q8C196	RLPTLEQPIIPSDYVAIKAPMFSWPR	1xADP-Ribosyl [S/Y/K]		0.161782	3818.88	4	955.475	4	955.475	0.978768	1	No changed	7890.97	6294.27	5610.65		4433.51			7982.66					6124.04	6378.44	7687.78		63473.8	2436.39
Gsta3 [197-211]	P30115	FLQPGSQRKPFDDAK	1xADP-Ribosyl [K]		0.191844	2274.96	3	758.992	3	758.992	0.980498	1	No changed			24611.1	23179.3	47166.7	4767.76			73392.7		81603.3	51136.3		46183.1	84026.3		79566.3
Aco1 [1-19]	P28271	MKNPFAHLAEPLDAAQPGK	1xADP-Ribosyl [K2]	1xOxidation [M1]	0.00417623	2592.1	3	864.705	3	864.704	0.982267	1	No changed	7448.48	22595.1	35120.3	59572.3	29995.2	44854.4	65710.9	36015.8	61887.1	23962.7	102124	39270.3	37829.2	89492.5	114902	38832.6	50609.3
Ndufa4 [65-82]	Q62425	FYSVNVDYSKLKKEGPDF	1xADP-Ribosyl [K/S/Y/D/E]		0.0570514	2677.13	3	893.047	3	893.047	0.982745	1	No changed				10100.8	12122	7993.27			8074.98	7201.89	20123.4	17488.1				11805	41933.2
Eef1a1 [147-165]	P10126	QLIVGVNKMDSTEPPYSQK	1xADP-Ribosyl [T/K/S/D/E/Y]	1xOxidation [M9]	0.000113553	2691.14	3	897.718	3	897.718	0.98358	1	No changed	97468.8	68832.6	204323	25949.2		26604.5	334336	321083	78950.8	21268.7	70377.5	36309	212955	214073	234536	35523.5	126252	33513.6
Acads [25-42]	Q07417	LHTVYQSVELPETHQMLR	1xADP-Ribosyl [T/H/Y]	1xOxidation [M16]	2.63338e-05	2738.17	3	913.395	3	913.395	0.984115	1	No changed	22932.7	45655.1	90780.1	149707	65322.9	127658	133403	49163.7	197531	116110	249010	153155	158580	124991	342376	140165	106539	32135.4
Cat [445-457]	P24270	TFYTKVLNEEERK	1xADP-Ribosyl [K/T]		0.104464	2197.92	3	733.312	3	733.312	0.984242	1	No changed	37803.9	30533.2	133155				291989	177060	232438		147417	96511.5	105442	308261	357087	12665.1	115145	52570.8
Aifm1 [281-290]	B1AU25	KIGDFRALEK	1xADP-Ribosyl [K1]		0.266978	1717.73	3	573.25	3	573.25	0.984534	1	No changed	162403	51427	139820		105753	58646.2	192396		193957	25890.2	74486.1	100125		108564	251007	59637.8	161431
Hspa5 [166-182]	P20029	VTHAVVTVPAYFNDAQR	1xADP-Ribosyl [H/T]		0.00387989	2429.03	3	810.348	3	810.348	0.985385	1	No changed	4901.76	8902.82	19445.4	25759.8	35996.3	34247.3	12581.8	12097.9	9867.05			11070.6		11415.6	13664.4	13433.9		6719.15
Ca3 [37-64]	P16015	DIKHDPSLQPWSASYDPGSAKTILNNGK	1xADP-Ribosyl [K/S/D/Y/T]		2.58818e-08	3580.58	4	895.901	4	895.9	0.987316	1	No changed		33425.9	181345	322304	120106	241162	472690	267609	786093	574309	761480	441127	351789	744934	412754	722823	958633	96875.6
Cps1 [729-740]	Q8C196	ATGYPLAFIAAK	1xADP-Ribosyl [T/Y]		0.222758	1763.74	2	882.375	2	882.376	0.987666	1	No changed	12992.2	20570.8	23142.6	70530.4	29857.1	65299.8	15026.9	13426.1	27821.1	20377.3	75447.6	35943.9	19274.8	21754.2	88776.2	23144.6	17851.3	18735.8
Acaa2 [190-209]	Q8BWT1	WKAANEAGYFNEEMAPIEVK	1xADP-Ribosyl [K/E]	1xOxidation [M14]	3.68201e-05	2854.15	3	952.054	3	952.054	0.98778	1	No changed		13351.3	33365.9	27579.3	9728.94	60904		77823.9	203602	46535.2	95629.1	26291.2	37251.1	162865	33224.5	123615	89139.7
Hbb-bs [32-41]	A8DUK4	LLVVYPWTQR	1xADP-Ribosyl [Y5]		0.178398	1815.79	2	908.398			0.990512	1	No changed	109480	136688	41285.6		35583.2	287476		18491.2	230078	358768	19645.2	8084.06	33929.5			518364	21450.5	68781.9
Prdx5 [72-81]	P99029	VNLAELFKGK	1xADP-Ribosyl [K/E]		0.00431829	1659.72	3	553.911	3	553.911	0.991058	1	No changed	36856.6	46706.3	105704	54544.1	34393	67256.3	259234	219213	163935	36741.7	160394	69307.1	119368	228026	261771	100364	157413	39535.1
Cps1 [876-882]	Q8C196	WFLYKMR	1xADP-Ribosyl [Y/K]	1xOxidation [M6]	0.183895	1600.61	3	534.207	3	534.206	0.99253	1	No changed							150267	129381					42660	67959.6	140166			30405.9
Hspa5 [165-182]	P20029	KVTHAVVTVPAYFNDAQR	1xADP-Ribosyl [K/H/T]		0.00487082	2557.13	3	853.048	3	853.047	0.997046	1	No changed	22425.5	38825	51220.2	16756.6	8235.99	31994.6	194096	149471	38667.8	44380.2	72651	24203.6	135125	91472.8	168497	21715.2	60729.9	45343.6
P4hb [404-426]	P09103	QLAPIWDKLGETYKDHENIIIAK	1xADP-Ribosyl [K/D]		0.0042609	3236.51	4	809.884	4	809.883	0.99799	1	No changed		31891.1	4350.01	38489.4	18785.1	54337	102960	63880.9	105203	19191.2	107731	39110.7	45206.7	139864	55235	132958	47382.2	17835
Cps1 [168-182]	Q8C196	MLTKIIRDKGTMLGK	1xADP-Ribosyl [R/T/K/D]	2xOxidation [M1;M12]	0.00319542	2278.04	3	760.017	4	570.265	0.998088	1	No changed	37653.8	40110.9	223692	244026	225214	180427	451766	177486	597427	19691.3	435072	395794	40946.7	620622	465346	109534	834659	8651.18
Acsl1 [409-420]	D3Z041	NNSLWDKLIFHK	1xADP-Ribosyl [D/K]		0.00568058	2055.87	3	685.962			0.998765	1	No changed	9610.2	37158.6	33712.4	6763.07		16810.5	86333.1	37149.9	4882.9	16107.2	7028.95	2458.46	32742.8	52585.8	34052.6	3031.69	5223.08	26207.4
Aifm1 [446-458]	B1AU25	RVEHHDHAVVSGR	1xADP-Ribosyl [R/E/H]		0.00653655	2039.82	4	510.711	4	510.711	1	1	No changed			23043	13620.2	23663.8	12796.7
Akr1c6 [264-275]	P70694	GVVVLAKSFSEK	1xADP-Ribosyl [K/S]		0.0137072	1804.79	3	602.269	3	602.269	1	1	No changed
Arg1 [40-71]	Q61176	LKETEYDVRDHGDLAFVDVPNDSSFQIVKNPR	1xADP-Ribosyl [K2]		0.00103709	4244.9	5	849.785			1	1	No changed
Ca3 [225-251]	P16015	LRSLFSSAENEPPVPLVGNWRPPQPVK	1xADP-Ribosyl [K/T/D]		0.159806	2558.23	4	640.314	4	640.313	1	1	No changed				28843.4					120212		81625.6	58763.5		49138.8		57638.3	109473
Cps1 [1263-1281]	Q8C196	SFPFVSKTLGVDFIDVATK	1xADP-Ribosyl [K/S/T]		0.0027578	2612.17	3	871.397	3	871.397	1	1	No changed
Cps1 [401-424]	Q8C196	GKGTTITSVLPKPALVASRVEVSK	1xADP-Ribosyl [K6]		0.67987	1336.46	2	668.734	2	668.734	1	1	No changed	134672	123544	185186	22292.3	21021.8		568025	500799	209278	43728	140164	91858.1	346199	549321	933580	49183	149711	111574
Etfb [22-35]	Q9DCW4	VKPDKSGVVTDGVK	1xADP-Ribosyl [K]		0.120036	1969.87	3	657.293	3	657.293	1	1	No changed
Gnmt [156-176]	Q9QXF8	LALKNIASMVRPGGLLVIDHR	1xADP-Ribosyl [K4]	1xOxidation [M9]	0.294203	2830.38	4	708.351			1	1	No changed
Naca [1507-1543]	P70670	VTTVPPEKPATPQKASATTASKVPVPAETQEVAVSSR	1xADP-Ribosyl [K/E]		0.294203	4301.07			5	861.022	1	1	No changed
Rplp2 [62-98]	P99027	LASVPAGGAVAVSAAPGSAAPAAGSAPAAAEEKKDEK	1xADP-Ribosyl [E/K/S/D]		0.0992873	3815.75	4	954.693			1	1	No changed
Rps18 [56-75]	P62270	AGELTEDEVERVITIMQNPR	1xADP-Ribosyl [R/E/T]	1xOxidation [M16]	0.579961	2857.21	3	953.077			1	1	No changed
Rps8 [185-201]	P62242	ADGYVLEGKELEFYLRK	1xADP-Ribosyl [K/E]		0.0798783	2571.12	3	857.712			1	1	No changed
Rrbp1 [210-229];	A2AVJ7	KGEGAQNQGKKGEGAQNQAK	1xADP-Ribosyl [E/K]		0.016296	2555.07			4	639.522	1	1	No changed								7278.06				7411.26		51504.9	92036.3			5416.74
Npat [522-528]	Q8BMA5	NLVLSGK	1xADP-Ribosyl [S5]		0.466749	1271.51			2	636.257	0.0537765	0.622056	No changed	93515.3	82652.7	113642	37108.8	16211	32000.1	447150	312959	111765	168787	190312	82546	397401	562845	782742	105481	262074	340482
Gdf5 [362-372]	P43027	TVYEYLFSQRR	1xADP-Ribosyl [R/E/Y/S]		0.654255	2002.81			2	1001.91	0.0588401	0.622056	No changed	17913.6	16772.3	32138.2	12977.4	10342.2	14660	40930.1	38598.5	31194.2	18153.6	36711	17666	52673.8	68372.9	70204.1	33395.3	54500.8	9091.23
Gldn [169-177]	Q8BMF8	GEKGAIGKR	1xADP-Ribosyl [K8]		0.604259	1456.6			3	486.204	0.0667664	0.622056	No changed	65633	37002.3	59750.5	31158.1	25843.5	56170.8	238276	222229	49009.5	44342	27919.1	30495.5	211978	231163	427390	25261	150358	180321
Tbc1d1 [301-306]	Q60949	KIALEK	1xADP-Ribosyl [K1]		0.688489	1242.52	2	621.761	2	621.762	0.0681839	0.622056	No changed	40806.7	36581.7	70722.6	34479.8	28965.5	51854.6	157408	92758.6	56994.4	66140.2	65507.3	44480.7	133333	175200	255614	59652.7	172488	55727.1
Atp5mpl [47-58]	P56379	ALKGPAPAHGHH	1xADP-Ribosyl [K3]		0.00825796	1733.69	3	578.57	3	578.57	0.0872588	0.622056	No changed	41367.3	39608.4	70120.4	60870.5	48023.9	48671.4	187726	91397.8	61938.3	56058.4	87758.6	67584.4	123598	193207	314302	76306.6	239125	80704.4
H2bc3 [110-121]	Q64475	HAVSEGTKAVTK	1xADP-Ribosyl [K/T/S/E]		0.065814	1768.73	3	590.248	3	590.248	0.0880675	0.622056	No changed	56610.2	45814.5	103649	64279.9	44988.4	70020.7	99687	140611	82988.5	52660.7	82859.9	40881.1	150761	183859	366789	61755.9	199255	35243.6
Xylt2 [55-74]	G3UZH1	LFRNFGGLLGPLDEPVAMQR	1xADP-Ribosyl [R3]		0.569325	2771.24	5	555.056			0.093903	0.622056	No changed		35848	63706.6	51580.3	36835.2	81849.3	236577	150767	80911.2	88879.3	97239.1	48389.4	167635	182173	418118	97436.7	295600	134901
Mrtfb [292-299]	G3X8R8	KCKDPKPR	1xADP-Ribosyl [D/K]	1xCarbamidomethyl [C2]	0.612467	1569.63	3	523.881			0.101384	0.622056	No changed	53756.2	41839.3	85752.4	23070.5	10383	25425.1	138693	117870	73798.3	46147.7	113563	33568.7	142454	207453	382521	54651.2	136857	70016.2
Riox2 [133-150]	Q8CCK9	ATIQFHQPQRYKVVDFPR	1xADP-Ribosyl [R10]		0.517764	2771.25	4	693.568			0.102591	0.622056	No changed			10269.9	12503.3		3579.11	42310.5	27575.9	10158.9	12539.7	18006.9	11211.5	28425.1	42980.5	88707.9	22013.3	32872.2	18451.9
Apcdd1 [336-346]	Q3U128	HPTFTIYARGR	1xADP-Ribosyl [R11]		0.671291	1859.76	3	620.593			0.112527	0.622056	No changed	199905		213455	126921		89931.5	214358	185896	176420	115753	131146	94393.5	113169	125546	238946	70856.6	97514.6	44428.1
Gsta2 [205-218]	P10648	KPPLDAKQIEEARK	1xADP-Ribosyl [K/D]		0.028634	2163.98	4	541.751	4	541.752	0.117122	0.622056	No changed	80962.7	40966.4	94539.6	36817.8		29042.9	130567	83382.9	89938.4	69519.9	139699	89468.6	120329	263817	354318	119929	184349	34005.1
Olfr1414 [92-122]	Q8VGU5	ISFIGCMTQLYFFSSLVCTECVLLASMAYDR	1xADP-Ribosyl [T8]	1xOxidation [M7], 3xCarbamidomethyl [C6;C18;C21]	0.198898	4239.77	4	1060.7			0.124483	0.622056	No changed						3429.35	11655.5	17236.6		20109.4	36590.3		26791	99547.9	27583.1	22589.1	50557.2	9948.15
D6Wsu163e [160-165]	Q91YN0	DVELKK	1xADP-Ribosyl [K5]		0.623491	1272.49	2	636.749	2	636.749	0.12908	0.622056	No changed	114210	106713	169580	54861.1	24857	34165.1	275027	149495	79640	31979.2	94393.2	46069.4	138267	280060	401779	46927.7	170126	135665
Nufip1 [249-254]	Q9QXX8	KLQLEK	1xADP-Ribosyl [K1]		0.459737	1299.54	3	433.851	2	650.273	0.136218	0.622056	No changed	329253	352753	423556	99626.1	18099.8	236372	762707	578484	227229	408746	237240	66679.7	772793	693146	892857	215119	489258	247473
Ttn [11409-11428]	E9Q8K5	VKNAMPEDIDEYAVEIEGKR	1xADP-Ribosyl [E/R/Y/K]		0.48579	2847.19	3	949.736			0.140376	0.622056	No changed		29266.8	39489.3	79750.1	38093	56396	45603.5	28031.1	52108.8	44771.2	60787.8	16396.8	23502.6	39319.9	39498.8	40201.3		11145.7
Moap1 [123-143]	Q9ERH6	VLGNRNDPLGLDPGIMIPEIR	1xADP-Ribosyl [R/D/E]	1xOxidation [M16]	0.139477	2846.29	4	712.33	4	712.33	0.140633	0.622056	No changed	231697	574786	981659	3.53552e+06	1.77876e+06	1.50046e+06	803607	523846	1.10288e+06	499454	3.35534e+06	1.88891e+06	708172	645116	219041	1.00032e+06	1.07684e+06	140874
Hcfc2 [549-579]	Q9D968	GKQSMSKVGNADVPDYSLLKKQDLVPGTVYK	1xADP-Ribosyl [Y/D/K/S]	1xOxidation [M5]	0.694255	3922.83	4	981.462			0.167243	0.622056	No changed	506324	1.39843e+06	2.21296e+06	5.61422e+06	2.31665e+06	2.251e+06	1.74047e+06	1.79261e+06	3.45246e+06	2.1372e+06	2.67964e+06	2.88391e+06	581332	2.60798e+06	566686	3.43993e+06	1.40038e+06	1.0436e+06
Hmgn2 [34-48]	A3KGL9	LSAKPAPPKPEPKPK	1xADP-Ribosyl [K/S]		0.0608847	2126.01	4	532.257			0.195909	0.622056	No changed	8520.78	8732.3	29791.6	24423.3	16264	29516.1	49531.5	38157.7	44642.4	32263.6	42384.5	47612.2	55235.3	84378.4	144859	41314.9	70457.6	6564.4
Polr3a [410-424]	B2RXC6	NGPDVHPGANFIQQR	1xADP-Ribosyl [H/D]		0.588005	2190.88			2	1095.94	0.20181	0.622056	No changed						14138.2	18307.9	18015.3	14939.8	18254.8	17614.4	9711.17	23987	33072.8	20098.5	20284.2	44652.3	4247.25
Eef1b2 [136-145]	A0A087WS46	LVPVGYGIKK	1xADP-Ribosyl [K9]		0.522794	1614.73			3	538.916	0.202298	0.622056	No changed	30543.2	23490	47701.9		24771.7	37166.8	106653	97326.6	55685.2	12275.8	43626	38082.8	78493	100035	178742	31632.3	106777	28759.4
H2bc3 [118-126]	Q64475	AVTKYTSSK	1xADP-Ribosyl [Y/K/T/S]		0.0739368	1525.6	3	509.204	3	509.204	0.20243	0.622056	No changed	52863.5	40182.4	84551	27831	13058.5	43925.7	158906	115140	46620.5	58937.2	82569.7	46608.2	121003	139992	310186	40183.2	132369	68354.5
Atp5md [51-58]	Q78IK2	KTPAVKAT	1xADP-Ribosyl [T2]		0.483383	1356.56	2	678.783	2	678.784	0.205412	0.622056	No changed	28551.7	26982.5	40863.7	15734.1	8861.47	12962.8	86809.6	46246.1	27702.5	15235.7	36370	25342.3	44285.4	79294.7	162436	18336	68166.2	32768.4
Sfxn4 [220-227]	Q925N1	KAIKDTAK	1xADP-Ribosyl [K/D/T]		0.609725	1415.6	3	472.537	2	708.302	0.205648	0.622056	No changed	338875	305742	463693	271505	35852.5	276659	1.14368e+06	1.06641e+06	334178	205823	553728	351844	794722	1.25631e+06	1.86496e+06	224495	805223	493631
Stat4 [88-93]	P42228	KVLQGK	1xADP-Ribosyl [K1]		0.4062	1213.5	3	405.172	2	607.254	0.206677	0.622056	No changed	72636.3	60939.7	91324	31747.1	8374.48	26153.2	441283	304221	93837.6	93453.9	124434	73386	238625	339384	651529	90670.6	227942	229267
Dzip1 [316-321]	Q8BMD2	SNIQIK	1xADP-Ribosyl [S1]		0.425737	1243.48	2	622.242	2	622.242	0.207532	0.622056	No changed	435482	341751	502943	177401	95787.4	299833	1.31489e+06	827611	427572	399109	565205	371405	768710	1.46172e+06	3.33285e+06	335393	883982	507224
Kank1 [623-628]	E9Q238	TNLNLK	1xADP-Ribosyl [T1]		0.694255	1243.48	2	622.242	2	622.241	0.207532	0.622056	No changed	435482	341751	502943	177401	95787.4	299833	1.31489e+06	827611	427572	399109	565205	371405	768710	1.46172e+06	3.33285e+06	335393	883982	507224
Arhgap31 [300-309]	A6X8Z5	KWKSIFNLGR	1xADP-Ribosyl [K/S]		0.585317	1789.78	2	895.396			0.238288	0.622056	No changed	24683.2	28000.8	30302.1	12146.5	12109	6409.59	33839.6	26162.3	13578.5	6282.14	25530.5	15015.5	21673.2	50506.2	47245.3	9751.13	17663.5	22581.8
Exoc3 [50-58]	A0A1Y7VKY4	KASVEARLK	1xADP-Ribosyl [S3]		0.250505	1542.67	3	514.895			0.2386	0.622056	No changed	324356	391130	627130	307602	137199	248878	1.06136e+06	751830	498634	265859	551063	438509	673042	1.07535e+06	1.68203e+06	302806	1.02045e+06	333873
Fchsd2 [145-150]	A0A140LIU6	DLVKGK	1xADP-Ribosyl [K4]		0.697144	1200.47	2	600.739	2	600.739	0.240984	0.622056	No changed	56630	51156.2	85611.6	11224.4	8574.28	18289.2	141612	90689.7	43308.2	13546	60217.2	33679	81429.2	120119	207886	28014.8	71657.1	56782.1
H2bc3 [101-117]	Q64475	LLLPGELAKHAVSEGTK	1xADP-Ribosyl [K/H/E]		0.00230167	2304.07	3	768.695	3	768.695	0.243562	0.622056	No changed	28101.2	29827.8	110362	16349.8		69078.9	188968	114130	40060.6	98281.6	111755	28030.7	216725	187258	190430	36626.4	180405	36033.1
Nrxn1 [134-140]	A0A0G2JE65	IKALQKK	1xADP-Ribosyl [K2]		0.373078	1369.63	3	457.214	3	457.214	0.261981	0.622056	No changed	76824.5	84328.9	171793	109137	74585.9	126875	435564	327436	222693	101928	251987	199056	282709	472915	973923	145684	564300	42903.8
H2aw [101-120]	Q8BFU2	VTIAQGGVLPNIQAVLLPKK	1xADP-Ribosyl [K]		0.17624	2600.32	3	867.447	3	867.447	0.262184	0.622056	No changed	6883.59	9552.55	19612			10294.8	10262.2	46841.2	7090.21	6439.78	53282.4	22745.6	43144.5	41230.5	107312		24801.3	51870.2
Ccdc12 [131-140]	Q8R344	TQRAIAELIR	2xADP-Ribosyl [R/E/T]		0.571974	2252.82			2	1126.91	0.285309	0.622056	No changed	86801.7	5042.4			10694		240978	76292.3	41433.5	54703.1	58997.3	24579.1	57028.1	215127	410524	30805	129595	60579.4
Gsta2 [196-204]	P10648	KFLHPGSQR	1xADP-Ribosyl [K1]		0.0548649	1610.65	3	537.555			0.287843	0.622357	No changed		6420.57		4625.98			29517	17329.4	10417.3					30014.2	248652			42387.3
Zfp108 [43-70]	Q8CCP6	NLLAVGGQSPNKIETLHAMGVRCLSLER	1xADP-Ribosyl [T/K/S/R/H/E]	1xOxidation [M19], 1xCarbamidomethyl [C23]	0.144773	3620.68	4	905.925	4	905.925	0.289173	0.623646	No changed	69022.8	169378	376814	53315.3	31044.1	59483.7		372816	108117	18530.8	43199.6	46237.2		180153
Hira [870-890]	Q61666	NSLPSQDAMLCSGPLAIIQGR	1xADP-Ribosyl [R21]	1xOxidation [M9], 1xCarbamidomethyl [C11]	0.588005	2785.17			4	697.049	0.301381	0.627614	No changed	27356.4	40299	75767.9		23998.7	22331.6	109388	90994.3	52193.8		70419.9	26004.9	90188.8	153861	107445	32108.1	59633.2	18300.6
Lrit3 [458-469]	W8DXL4	NGRKFPPLSASK	1xADP-Ribosyl [K12]		0.473832	1842.79	3	614.937			0.331987	0.646037	No changed	14368.7	26861.3	51000	2848.89	17758		44431.1		62387.8	20652.8	51472.9	59831.7	40914.3	63647.6	121889	52444.7	84988
Mzt1 [30-35]	A0A2I3BQL6	GTEALK	1xADP-Ribosyl [T2]		0.373078	1159.41	2	580.207	2	580.207	0.337452	0.648645	No changed	24413.4	13725.3	17375.2				62762.2	22377.1					17682.8	40157.1	150859			11477
Cfap53 [20-29]	Q9D439	AVIIRAKPPK	1xADP-Ribosyl [R/K]		0.556177	1633.79	3	545.267			0.338431	0.648967	No changed	37367.7	23942.7	37265.6	34568.7	39225.1	42079.5	151021	39231	68164.3	69622.9	119113	51681.2	54419.2	162620	531274	52117.8	108861	54109.2
Ier5 [1-9]	O89113	MEFKLEAHR	1xADP-Ribosyl [K/E]	1xAcetyl [N-Term]	0.455101	1743.66	3	581.893	3	581.893	0.343436	0.649895	No changed				4554.37		6960.21				190284
Cacna1c [64-91]	A0A087WS40	LMGSAGNATISTVSSTQRKRQQYGKPKK	1xADP-Ribosyl [K]	1xOxidation [M2]	0.535494	3579.68	5	716.739			0.343436	0.649895	No changed					120784											75114.1
Dync2h1 [1377-1410]	Q45VK7	SIMMDIRKDSRVTTLTTHAGIRNTLLTILDQLQR	1xADP-Ribosyl [T/R/H]		0.251966	4452.19	5	891.238			0.3579	0.655274	No changed				446958	353502	308168				548175	428021	283556	18746.6	53591.4	40290	386835	304585	56127.7
Lama3 [3187-3211]	Q61789	SLTGVLIHIASQSGEHLSVYMEAGK	1xADP-Ribosyl [H8]		0.483383	3168.41			3	1056.81	0.361342	0.655274	No changed		48512.7	59609.2	60135.8	20174	71488.6	116093	129002	48181.5	100679	149089	68845.4	88867.9	502738	140005	63371.9	129028	88203.5
Olfr160 [298-305]	Q8VGE3	TALDKTLR	1xADP-Ribosyl [T1]		0.436872	1458.6	3	486.872			0.362096	0.655274	No changed	22107.4		32591.8	18012.2	12513.3	14440.3	219007	122500	118003	14904	124142	34853.2	91789.4	168905	688270	40545.6	167531	31089.2
Slc4a1ap [120-127]	E9Q1Q0	GGTILGTR	1xADP-Ribosyl [T3]		0.659915	1315.51			3	439.174	0.379717	0.664399	No changed							8272.08	9044.85	4765.31	2810.32	7740.28		5183.59	17728.2	16015.2		9568.88
Zfp68 [548-557]	Q9Z116	KAFYDKSNLK	1xADP-Ribosyl [K/D/Y/S]		0.0146506	1754.72	3	585.576	3	585.578	0.388493	0.667183	No changed	219186	126954	119305	18774.8	74226.4	129129	88413.2	208089	136157	311220		22488.1	305943	79911.1	154248	176569	221987	154349
Atp23 [186-194]	G3UW46	AVLSILAVR	1xADP-Ribosyl [S4]		0.522794	1482.68	3	494.897	3	494.897	0.398398	0.672286	No changed	68423.8	53374.2	97198.3	21723.5	27659.4	48207.3	176660	212020	105836	51379.9	79449.4	53855.5	128638	172352	291346	53080.8	133041	60972.6
Setx [1995-2001]	A2AKX3	KIILEFK	1xADP-Ribosyl [K1]		0.582636	1431.63	3	477.882			0.413776	0.681716	No changed	11541.6		11898.8				48363.1	41316.7	25325.4			6352.31	40654	31150.5	143503
Rpl37a [86-92]	P61514	LKELKDQ	1xADP-Ribosyl [K2]		0.620727	1414.57	2	707.787	2	707.787	0.431587	0.695824	No changed	33445.6	28825	41919.7	17673.4	10642.7	16996.4	76614	49621.3	24132.4	22526	33521.3	17611.8	46361.3	62903.9	96922.4	17111.5	39500.9	16958.2
Ccdc126 [97-103]	Q8BIS8	LVKLESK	1xADP-Ribosyl [K3]		0.582636	1357.58	2	679.294	2	679.294	0.436066	0.699177	No changed	485924	490199	496967	254981	42717.7	325843	1.61042e+06	612286	486249	310807	563301	310093	691217	1.04505e+06	3.08262e+06	241737	457948	385266
Kdm8 [87-109]	Q9CXT6	EWRRVYSFGCLLKALCLCQAPQK	1xADP-Ribosyl [E1]	3xCarbamidomethyl [C10;C16;C18]	0.212424	3424.52	3	1142.18			0.436911	0.699412	No changed	19315.1	70971.1			42606.9			65120.4					17522.9		58828		78644.7
Ogfr [190-202]	Q99PG2	FHNLNSHSHNNLR	1xADP-Ribosyl [H/S]		0.00323848	2130.83	4	533.463			0.444807	0.703483	No changed	60609.9	49202.5	102779	47508.5	11618.5	64746.6	73323.6	70931.5	26655	47377	47205.8	22040.6	73283.8	78095.8	125173	39918.9	12735.8	26869.2
Ncapg2 [885-912]	Q6DFV1	DVVMVGLGDPKFQMQLLQRSFGIMKTVK	1xADP-Ribosyl [K28]	2xOxidation [M14;M24]	0.582636	3738.75	4	935.441			0.458842	0.708365	No changed		96209.6	208273	46650.6	106185	162719	287262	169143	645539	108434	246876	122403	145228	422173	135070	320258	84718.9	28849.1
Zfp811 [409-432]	F7CTH4	IHTGEKPYVCKQCAKAFMSLTQLR	1xADP-Ribosyl [R/T/S/Y/K/E]	1xOxidation [M18], 2xCarbamidomethyl [C10;C13]	0.556177	3423.51			3	1141.84	0.474441	0.714202	No changed		41916.2	63651.8	51190.5	43863.9	48946	98315.6	83603.4	67654.4	22051.5	88509.2	40020.8	27940.7	261057	107737	44947	111888	13155.3
Unc80 [1081-1088]	Q8BLN6	KLKLPIGK	1xADP-Ribosyl [K3]		0.502851	1437.69	3	479.902			0.478622	0.716799	No changed	866727	660740	961768	1.18244e+06	270796	670433	2.21823e+06	1.3498e+06	1.08909e+06	1.10627e+06	1.33278e+06	763704	1.19189e+06	1.76071e+06	3.36856e+06	765151	1.94264e+06	663479
Btbd1 [237-242]	P58544	DTLSLR	1xADP-Ribosyl [D1]		0.502851	1245.45	2	623.231			0.485006	0.720215	No changed	14941.4	13174.7	10997.1	5400.33	5585.03	8282.96	69705.5	13983.8	23393.9	7077.66	18348.8	9665.78	14949	37866.7	146816	8297.97	21138	7424.77
Fbn2 [993-1012]	Q61555	MEHCFLKWDEDECIHPVPGK	1xADP-Ribosyl [K20]	2xCarbamidomethyl [C4;C13]	0.507792	3068.18			3	1023.4	0.492159	0.724708	No changed	9827.39	13643.2	21367.4	32146	41442.9	42252.7	52521.1	50121.2	29686.6	72827	135033	84335.7	24849.8	356416	40020.1	54323.4	165835	33403.6
Mrps11 [119-135]	Q9DCA2	KGTGIAAQTAGIAAAAK	1xADP-Ribosyl [T9]		0.330896	2040.92			2	1020.96	0.493733	0.726349	No changed		16928.4	21771.9		27701.1	27629.9	56836	41851.5	18170.2	43162.6	117675	76089.3	32183.7	71405.8	115661	57942.9	117125	46200
Topbp1 [1409-1417]	Q6ZQF0	RLLQAGGAK	1xADP-Ribosyl [R1]		0.0363091	1454.62	3	485.545	3	485.544	0.529475	0.750288	No changed	218476	309122	409003	309894	142446	323553	1.33222e+06	323852	622529	293641	639735	342539	290145	660811	2.75986e+06	391124	637309	387469
Prkaa1 [44-51]	Q3TUQ7	VAVKILNR	1xADP-Ribosyl [K4]		0.229435	1453.66	3	485.225	3	485.225	0.532164	0.752665	No changed	34513.5	36220.6	42114.6	27392.1		35543.1	65015.5	52361.2	64692.8				61206.7		81811.4	47903.7	12438.1	36411.1
Nop2 [675-684]	E9QN31	SEKLKQRGPK	2xADP-Ribosyl [S1;R7]		0.41264	2252.82	3	751.61	3	751.611	0.540513	0.757102	No changed	449020	250329	541397	160570	47916.2	133820	1.9875e+06	1.16237e+06	704060	500057	701631	317309	805585	1.638e+06	2.78126e+06	302005	768164	388153
Brix1 [16-29]	F6QAG4	KPKRSSKDAGQPAK	1xADP-Ribosyl [K3]		0.593399	2038.91	2	1019.96			0.556147	0.771477	No changed	230723	268425	34025.6	3676.61	25061.4	8460.97	22932.5	103975	23314.7	36974.7	9696.24	15709.4	34963.3	61604.2	9380.01	244553	4729.04	12389.6
Gm11639 [777-787]	F6RS26	IKELIQVDDTK	1xADP-Ribosyl [K2]		0.490627	1842.79	3	614.936			0.574662	0.786804	No changed	22105.6	31059.7	61026.3	75217.4	140599	50167.3	44431.1	23926.4	86972.4	20652.8	72760.9	59831.7	40914.3	63647.6	121889	69335.1	84988
Gtf2h1 [1-19]	E9QKD9	MHLIAIMATSSEEVLLIVK	1xADP-Ribosyl [E13]	2xOxidation [M1;M7]	0.657082	2671.22	3	891.078			0.581279	0.791742	No changed	43164.1	52286.6	61649.7				145998	85033.7		31616.1			61771.5		77727.7			38137.2
Atp5mc1 [62-68]	Q9CR84	DIDTAAK	1xADP-Ribosyl [D1]		0.0202905	1274.43	2	637.721			0.598021	0.804832	No changed	14768.3	15357.5	21870.4	4330.91			73644.5	15892.2	10188		9690.99	5892.35	15398.2	37788.1	120159	2584.27
Hnrnpa2b1 [95-112]	O88569	RAVAREESGKPGAHVTVK	1xADP-Ribosyl [H/K/S]		0.0109287	2433.11	4	609.032	4	609.032	0.616692	0.814759	No changed	7834.87	11559.8	11692.9	14014.4	20691.9	16166.3	68368.6	55408.7	54650.5	16568	59040.9	36100.9	37409.6	71231.3	132382	36895.5	57390.5	6407.25
Olfr548-ps1 [303-312]	A0A1B0GSG0	DQVTHVLFLK	1xADP-Ribosyl [D/H/T]		0.629037	1740.74			2	870.874	0.622707	0.817722	No changed	35118.8	22819.6	41051.7	47666.2	77851.9	57322.2	111455	82506.7	39422.3	66998.3	181964	119858	46775.5	88270.2	245401	83524.6	192967	67275
Gper1 [156-161]	Q8BMP4	YLALAK	1xADP-Ribosyl [Y1]		0.2876	1219.48	2	610.243	2	610.244	0.653205	0.829634	No changed	309036	237202	368003	315101	50059.3	188588	432831	259047	238268	138453	226734	74143.7	156006	214774	468775	173307	153015	32757
Hnrnpa2b1 [95-113]	O88569	RAVAREESGKPGAHVTVKK	1xADP-Ribosyl [K/T/H/E]		0.000467149	2561.2	4	641.056	4	641.056	0.656159	0.830142	No changed		5022.82	20205.1	14170.8	31192	19986.5	111905	38874.9	95316.4	39331.9	115714	75321.5	53234.1	73078.9	168416	78278.1	201625
Ubr5 [858-876]	E9Q2H1	AAIIIMAVEKQTLMQHILR	1xADP-Ribosyl [K/R/E]	1xOxidation [M14]	0.0545084	2736.3	4	684.831			0.667441	0.836286	No changed					31706.1	9514.84	5210.96		10437.5	20245.1	33649.6	44387.3	3529.53	8545.45	18048.6	21962.9	41786
Fry [1031-1056]	E9Q8I9	LQLLRIFELLADAGVISDSTNGALER	1xADP-Ribosyl [D/E/R]		0.0783514	3355.6	4	839.655			0.680084	0.844454	No changed	4944.48	6541.87	36277.4	323522	353174	235723	58105.2	25822.4	157926	279998	972073	934064	122512	255124	112398	1.34509e+06	1.11415e+06	38982.8
Ftsj3 [732-739]	Q9DBE9	KVAEAKAR	1xADP-Ribosyl [K1]		0.239071	1413.59	3	471.869			0.701312	0.858408	No changed	32783.6	48996.5	100539	65962.2	46801.2	62990.3	198085		82850.3	16882.7	251142	44541.2	136399		191471	41022.8	94714.3
[truncated: 19 more rows]

## Sheet: Table S3
Supplemental Table S3. ADP-ribosylated peptides identified from mouse spleen.
[truncated: 188 more rows]

## Sheet: Table S4
Supplemental Table S4. Protein lists from Figure 6B Venn diagram.
[truncated: 339 more rows]

[truncated: 5 more sheets: Table S5, Table S6, Table S7, Table S8, Table S9]
