# Supplementary material for: A Novel Spectral Annotation Strategy Streamlines Reporting of Mono-ADP-ribosylated Peptides Derived from Mouse Liver and Spleen in Response to IFN-γ
Source: Mol Cell Proteomics. 2021 Sep 28;21(4):100153. doi: 10.1016/j.mcpro.2021.100153 (PMC9014395; doi:10.1016/j.mcpro.2021.100153)
Supplement: Supplemental Data 1 [file mmc3.zip › mcpro_100153_mmc3.mzTab]

COM	This	line	serves	as	a	size	and	separator	hint	for	spreadsheet	applications.	-	-	-	-	-	-	-	-	-	-	-	-	-	-	-	-	-	-	-	-	-	-	-	-	-	-	-	-	-	-	-	-	-	-
COM	Report of a minimal "Summary Quantification report" Proteome Discoverer 2.4.1.15 experiment.
MTD	mzTab-Version	1.0.0
MTD	mzTag-mode	Summary
MTD	mzTab-type	Identification
MTD	description	Export of M:\PostDocAnalysis\01_Singh\SKuraoka\PD2.4.beta.p.08282020\InvivoIFNg_XCorr+PScore\01_MSpleen_IFNgPilot_PRM-Parp14_HCD_lowerCEs.pdResult
MTD	ms_run[1]-location	file://M:\LumosIncomingRAWFiles(new)\01-2021\01-04-2021\01_SK_MSpleen_IFNgPilot_PRM-Parp14_HCD_24_26%.raw
MTD	ms_run[2]-location	file://M:\LumosIncomingRAWFiles(new)\01-2021\01-04-2021\01_SK_MSpleen_IFNgPilot_PRM-Parp14_HCD_20_22%.raw
MTD	protein_search_engine_score[1]	[MS,MS:1001155,SEQUEST:xcorr,]
MTD	fixed_mod[1]	[UNIMOD, UNIMOD:4, Carbamidomethyl, ]
MTD	variable_mod[1]	[UNIMOD, UNIMOD:35, Oxidation, ]
MTD	variable_mod[2]	[UNIMOD, UNIMOD:213, ADP-Ribosyl, ]
MTD	variable_mod[3]	[UNIMOD, UNIMOD:1, Acetyl, ]
MTD	assay[1]-ms_run_ref	ms_run[1]
MTD	assay[2]-ms_run_ref	ms_run[2]

PRH	accession	description	taxid	species	database	database_version	search_engine	best_search_engine_score[1]	ambiguity_members	modifications	protein_coverage
PRT	P55200	Histone-lysine N-methyltransferase 2A OS=Mus musculus OX=10090 GN=Kmt2a PE=1 SV=3	null	null	Mouse_09-2020	null	[MS,MS:1001208,SEQUEST,]	0.00	null	null	0.01
PRT	Q9EP71	Ankycorbin OS=Mus musculus OX=10090 GN=Rai14 PE=1 SV=1	null	null	Mouse_09-2020	null	[MS,MS:1001208,SEQUEST,]	0.00	null	null	0.01
PRT	P49718	DNA replication licensing factor MCM5 OS=Mus musculus OX=10090 GN=Mcm5 PE=1 SV=2	null	null	Mouse_09-2020	null	[MS,MS:1001208,SEQUEST,]	0.00	null	null	0.01
PRT	F6XP90	E3 ubiquitin-protein ligase HUWE1 (Fragment) OS=Mus musculus OX=10090 GN=Huwe1 PE=1 SV=1	null	null	Mouse_09-2020	null	[MS,MS:1001208,SEQUEST,]	0.00	null	null	0.01
PRT	Q8C0Z1	Protein FAM234A OS=Mus musculus OX=10090 GN=Fam234a PE=1 SV=1	null	null	Mouse_09-2020	null	[MS,MS:1001208,SEQUEST,]	0.00	null	null	0.02
PRT	E9Q6W4	Zinc finger protein 296 OS=Mus musculus OX=10090 GN=Znf296 PE=1 SV=1	null	null	Mouse_09-2020	null	[MS,MS:1001208,SEQUEST,]	0.00	null	null	0.02
PRT	A0A2R8W6Q5	Fibrous sheath-interacting protein 1 OS=Mus musculus OX=10090 GN=Fsip1 PE=1 SV=1	null	null	Mouse_09-2020	null	[MS,MS:1001208,SEQUEST,]	0.00	null	null	0.02
PRT	A0A1W2P7C3	Triadin (Fragment) OS=Mus musculus OX=10090 GN=Trdn PE=4 SV=1	null	null	Mouse_09-2020	null	[MS,MS:1001208,SEQUEST,]	0.00	null	null	0.05
PRT	P05214	Tubulin alpha-3 chain OS=Mus musculus OX=10090 GN=Tuba3a PE=1 SV=1	null	null	Mouse_09-2020	null	[MS,MS:1001208,SEQUEST,]	0.00	null	null	0.02
PRT	F2Z463	Rho-related GTP-binding protein RhoJ OS=Mus musculus OX=10090 GN=Rhoj PE=1 SV=1	null	null	Mouse_09-2020	null	[MS,MS:1001208,SEQUEST,]	0.00	null	null	0.05
PRT	Q8BTV2	Cleavage and polyadenylation specificity factor subunit 7 OS=Mus musculus OX=10090 GN=Cpsf7 PE=1 SV=2	null	null	Mouse_09-2020	null	[MS,MS:1001208,SEQUEST,]	0.00	null	null	0.02
PRT	Q5U4C3	Splicing factor, arginine/serine-rich 19 OS=Mus musculus OX=10090 GN=Scaf1 PE=1 SV=1	null	null	Mouse_09-2020	null	[MS,MS:1001208,SEQUEST,]	0.00	null	null	0.01
PRT	Q9CQ28	Diphthine--ammonia ligase OS=Mus musculus OX=10090 GN=Dph6 PE=1 SV=1	null	null	Mouse_09-2020	null	[MS,MS:1001208,SEQUEST,]	0.00	null	null	0.03
PRT	A0A3B2WCD2	Serine/threonine-protein kinase LMTK3 OS=Mus musculus OX=10090 GN=Lmtk3 PE=1 SV=1	null	null	Mouse_09-2020	null	[MS,MS:1001208,SEQUEST,]	0.00	null	null	0.01
PRT	A2AM29	Protein AF-9 OS=Mus musculus OX=10090 GN=Mllt3 PE=1 SV=1	null	null	Mouse_09-2020	null	[MS,MS:1001208,SEQUEST,]	0.00	null	null	0.02
PRT	Q8CJH3	Plexin-B1 OS=Mus musculus OX=10090 GN=Plxnb1 PE=1 SV=2	null	null	Mouse_09-2020	null	[MS,MS:1001208,SEQUEST,]	0.00	null	null	0.01
PRT	F6Z9A1	Sentrin-specific protease 6 OS=Mus musculus OX=10090 GN=Senp6 PE=1 SV=2	null	null	Mouse_09-2020	null	[MS,MS:1001208,SEQUEST,]	0.00	null	null	0.01
PRT	E9Q160	Trophinin OS=Mus musculus OX=10090 GN=Tro PE=1 SV=1	null	null	Mouse_09-2020	null	[MS,MS:1001208,SEQUEST,]	0.00	null	null	0.01
PRT	Q4G0F8	Ubinuclein-1 OS=Mus musculus OX=10090 GN=Ubn1 PE=2 SV=1	null	null	Mouse_09-2020	null	[MS,MS:1001208,SEQUEST,]	0.00	null	null	0.01
PRT	Q8CB62	Centrobin OS=Mus musculus OX=10090 GN=Cntrob PE=2 SV=2	null	null	Mouse_09-2020	null	[MS,MS:1001208,SEQUEST,]	0.00	null	null	0.01
PRT	P24527	Leukotriene A-4 hydrolase OS=Mus musculus OX=10090 GN=Lta4h PE=1 SV=4	null	null	Mouse_09-2020	null	[MS,MS:1001208,SEQUEST,]	0.00	null	null	0.01
PRT	A0A0R4J1D3	Aryl hydrocarbon receptor repressor OS=Mus musculus OX=10090 GN=Ahrr PE=4 SV=1	null	null	Mouse_09-2020	null	[MS,MS:1001208,SEQUEST,]	0.00	null	null	0.02
PRT	Q8BUW1	Potassium channel, subfamily K, member 10 OS=Mus musculus OX=10090 GN=Kcnk10 PE=1 SV=1	null	null	Mouse_09-2020	null	[MS,MS:1001208,SEQUEST,]	0.00	null	null	0.02
PRT	P14824	Annexin A6 OS=Mus musculus OX=10090 GN=Anxa6 PE=1 SV=3	null	null	Mouse_09-2020	null	[MS,MS:1001208,SEQUEST,]	0.00	null	null	0.02
PRT	P26011	Integrin beta-7 OS=Mus musculus OX=10090 GN=Itgb7 PE=1 SV=2	null	null	Mouse_09-2020	null	[MS,MS:1001208,SEQUEST,]	0.00	null	null	0.01
PRT	E9Q8N5	CLIP-associating protein 2 OS=Mus musculus OX=10090 GN=Clasp2 PE=1 SV=1	null	null	Mouse_09-2020	null	[MS,MS:1001208,SEQUEST,]	0.00	null	null	0.01
PRT	Q9R229	Bone morphogenetic protein 10 OS=Mus musculus OX=10090 GN=Bmp10 PE=1 SV=2	null	null	Mouse_09-2020	null	[MS,MS:1001208,SEQUEST,]	0.00	null	null	0.02
PRT	Q8BG50	Transmembrane protein 169 OS=Mus musculus OX=10090 GN=Tmem169 PE=2 SV=1	null	null	Mouse_09-2020	null	[MS,MS:1001208,SEQUEST,]	0.00	null	null	0.03
PRT	F7AV51	Protein DBF4 homolog A (Fragment) OS=Mus musculus OX=10090 GN=Dbf4 PE=1 SV=1	null	null	Mouse_09-2020	null	[MS,MS:1001208,SEQUEST,]	0.00	null	null	0.08
PRT	Q1RNF8	Sterile alpha motif domain-containing protein 11 OS=Mus musculus OX=10090 GN=Samd11 PE=2 SV=1	null	null	Mouse_09-2020	null	[MS,MS:1001208,SEQUEST,]	0.00	null	null	0.03
PRT	G5E852	Tyrosine-protein kinase OS=Mus musculus OX=10090 GN=Jak2 PE=1 SV=1	null	null	Mouse_09-2020	null	[MS,MS:1001208,SEQUEST,]	0.00	null	null	0.01
PRT	Q60675	Laminin subunit alpha-2 OS=Mus musculus OX=10090 GN=Lama2 PE=1 SV=2	null	null	Mouse_09-2020	null	[MS,MS:1001208,SEQUEST,]	0.00	null	null	0.00
PRT	A0A2R8VHR9	Sodium-coupled neutral amino acid transporter 4 (Fragment) OS=Mus musculus OX=10090 GN=Slc38a4 PE=1 SV=1	null	null	Mouse_09-2020	null	[MS,MS:1001208,SEQUEST,]	0.00	null	null	0.06
PRT	Q2EMV9	Protein mono-ADP-ribosyltransferase PARP14 OS=Mus musculus OX=10090 GN=Parp14 PE=1 SV=3	null	null	Mouse_09-2020	null	[MS,MS:1001208,SEQUEST,]	0.00	null	null	0.01
PRT	Q6NSW3	A-kinase anchor protein SPHKAP OS=Mus musculus OX=10090 GN=Sphkap PE=1 SV=2	null	null	Mouse_09-2020	null	[MS,MS:1001208,SEQUEST,]	0.00	null	null	0.01
PRT	P69744	Transient receptor potential cation channel subfamily V member 5 OS=Mus musculus OX=10090 GN=Trpv5 PE=1 SV=2	null	null	Mouse_09-2020	null	[MS,MS:1001208,SEQUEST,]	0.00	null	null	0.01
PRT	Q9R207	Nibrin OS=Mus musculus OX=10090 GN=Nbn PE=1 SV=1	null	null	Mouse_09-2020	null	[MS,MS:1001208,SEQUEST,]	0.00	null	null	0.01
PRT	Q3TTL0	Uncharacterized protein C3orf38 homolog OS=Mus musculus OX=10090 PE=2 SV=1	null	null	Mouse_09-2020	null	[MS,MS:1001208,SEQUEST,]	0.00	null	null	0.03
PRT	P42228	Signal transducer and activator of transcription 4 OS=Mus musculus OX=10090 GN=Stat4 PE=1 SV=1	null	null	Mouse_09-2020	null	[MS,MS:1001208,SEQUEST,]	0.00	null	null	0.01
PRT	G3X8Z7	Cholinergic receptor, nicotinic, alpha polypeptide 9 OS=Mus musculus OX=10090 GN=Chrna9 PE=3 SV=1	null	null	Mouse_09-2020	null	[MS,MS:1001208,SEQUEST,]	0.00	null	null	0.02
PRT	E9QAS3	Tyrosine-protein phosphatase non-receptor type 22 OS=Mus musculus OX=10090 GN=Ptpn22 PE=1 SV=1	null	null	Mouse_09-2020	null	[MS,MS:1001208,SEQUEST,]	0.00	null	null	0.02
PRT	A0A1Y7VMT3	DNA-binding protein inhibitor ID-2 OS=Mus musculus OX=10090 GN=Id2 PE=1 SV=1	null	null	Mouse_09-2020	null	[MS,MS:1001208,SEQUEST,]	0.00	null	null	0.06
PRT	Q9QWF0	Chromatin assembly factor 1 subunit A OS=Mus musculus OX=10090 GN=Chaf1a PE=1 SV=1	null	null	Mouse_09-2020	null	[MS,MS:1001208,SEQUEST,]	0.00	null	null	0.01
PRT	Q9JMD1	Scm-like with four MBT domains protein 1 OS=Mus musculus OX=10090 GN=Sfmbt1 PE=1 SV=1	null	null	Mouse_09-2020	null	[MS,MS:1001208,SEQUEST,]	0.00	null	null	0.01
PRT	Q6ZPY5	Zinc finger protein 507 OS=Mus musculus OX=10090 GN=Znf507 PE=2 SV=2	null	null	Mouse_09-2020	null	[MS,MS:1001208,SEQUEST,]	0.00	null	null	0.01
PRT	Q497H0	AN1-type zinc finger protein 3 OS=Mus musculus OX=10090 GN=Zfand3 PE=2 SV=1	null	null	Mouse_09-2020	null	[MS,MS:1001208,SEQUEST,]	0.00	null	null	0.07
PRT	Q3V0I7	A kinase (PRKA) anchor protein 14 OS=Mus musculus OX=10090 GN=Akap14 PE=1 SV=1	null	null	Mouse_09-2020	null	[MS,MS:1001208,SEQUEST,]	0.00	null	null	0.02
PRT	E9Q777	A kinase (PRKA) anchor protein 11 OS=Mus musculus OX=10090 GN=Akap11 PE=1 SV=2	null	null	Mouse_09-2020	null	[MS,MS:1001208,SEQUEST,]	0.00	null	null	0.01
PRT	A0A087WQ60	COP9 signalosome complex subunit 5 (Fragment) OS=Mus musculus OX=10090 GN=Cops5 PE=1 SV=1	null	null	Mouse_09-2020	null	[MS,MS:1001208,SEQUEST,]	0.00	null	null	0.07
PRT	Q9QYZ8	Dickkopf-related protein 2 OS=Mus musculus OX=10090 GN=Dkk2 PE=1 SV=2	null	null	Mouse_09-2020	null	[MS,MS:1001208,SEQUEST,]	0.00	null	null	0.03
PRT	E9PZA9	Phospholipid phosphatase-related protein type 3 (Fragment) OS=Mus musculus OX=10090 GN=Plppr3 PE=1 SV=1	null	null	Mouse_09-2020	null	[MS,MS:1001208,SEQUEST,]	0.00	null	null	0.04
PRT	A0A494BBP4	Latent-transforming growth factor beta-binding protein 3 (Fragment) OS=Mus musculus OX=10090 GN=Ltbp3 PE=1 SV=1	null	null	Mouse_09-2020	null	[MS,MS:1001208,SEQUEST,]	0.00	null	null	0.03
PRT	A0A0A6YXZ8	TATA box-binding protein-associated factor RNA polymerase I subunit A (Fragment) OS=Mus musculus OX=10090 GN=Taf1a PE=1 SV=1	null	null	Mouse_09-2020	null	[MS,MS:1001208,SEQUEST,]	0.00	null	null	0.03
PRT	E9Q1T5	MARVEL domain-containing protein 2 OS=Mus musculus OX=10090 GN=Marveld2 PE=4 SV=1	null	null	Mouse_09-2020	null	[MS,MS:1001208,SEQUEST,]	0.00	null	null	0.03
PRT	A0A286YCS8	Ribosome biogenesis protein NSA2 homolog OS=Mus musculus OX=10090 GN=Nsa2 PE=1 SV=1	null	null	Mouse_09-2020	null	[MS,MS:1001208,SEQUEST,]	0.00	null	null	0.04
PRT	Q02566	Myosin-6 OS=Mus musculus OX=10090 GN=Myh6 PE=1 SV=2	null	null	Mouse_09-2020	null	[MS,MS:1001208,SEQUEST,]	0.00	null	null	0.01
PRT	Q8BH73	Glutaminyl-peptide cyclotransferase-like protein OS=Mus musculus OX=10090 GN=Qpctl PE=1 SV=1	null	null	Mouse_09-2020	null	[MS,MS:1001208,SEQUEST,]	0.00	null	null	0.03
PRT	A0A1Y7VKD9	Methionine synthase reductase OS=Mus musculus OX=10090 GN=Mtrr PE=4 SV=1	null	null	Mouse_09-2020	null	[MS,MS:1001208,SEQUEST,]	0.00	null	null	0.16
PRT	F6QBN8	Leucine-rich repeat-containing 74A OS=Mus musculus OX=10090 GN=Lrrc74a PE=4 SV=2	null	null	Mouse_09-2020	null	[MS,MS:1001208,SEQUEST,]	0.00	null	null	0.02
PRT	Q810B9	SLIT and NTRK-like protein 3 OS=Mus musculus OX=10090 GN=Slitrk3 PE=1 SV=2	null	null	Mouse_09-2020	null	[MS,MS:1001208,SEQUEST,]	0.00	null	null	0.01
PRT	Q8BIS1	Zinc finger protein 9 OS=Mus musculus OX=10090 GN=Zfp9 PE=1 SV=1	null	null	Mouse_09-2020	null	[MS,MS:1001208,SEQUEST,]	0.00	null	null	0.03
PRT	Q9JJW6	Aly/REF export factor 2 OS=Mus musculus OX=10090 GN=Alyref2 PE=1 SV=1	null	null	Mouse_09-2020	null	[MS,MS:1001208,SEQUEST,]	0.00	null	null	0.05
PRT	A2ADE0	Pleckstrin homology domain-containing family M member 2 OS=Mus musculus OX=10090 GN=Plekhm2 PE=1 SV=1	null	null	Mouse_09-2020	null	[MS,MS:1001208,SEQUEST,]	0.00	null	null	0.01
PRT	Q8BNA6	Protocadherin Fat 3 OS=Mus musculus OX=10090 GN=Fat3 PE=1 SV=2	null	null	Mouse_09-2020	null	[MS,MS:1001208,SEQUEST,]	0.00	null	null	0.00
PRT	A0A0N4SVD9	E3 ubiquitin-protein ligase MARCHF8 (Fragment) OS=Mus musculus OX=10090 GN=Marchf8 PE=1 SV=1	null	null	Mouse_09-2020	null	[MS,MS:1001208,SEQUEST,]	0.00	null	null	0.11
PRT	Q60764	Probable E3 ubiquitin-protein ligase makorin-3 OS=Mus musculus OX=10090 GN=Mkrn3 PE=2 SV=2	null	null	Mouse_09-2020	null	[MS,MS:1001208,SEQUEST,]	0.00	null	null	0.03
PRT	Q8CIN4	Serine/threonine-protein kinase PAK 2 OS=Mus musculus OX=10090 GN=Pak2 PE=1 SV=1	null	null	Mouse_09-2020	null	[MS,MS:1001208,SEQUEST,]	0.00	null	null	0.02
PRT	Q8BKK5	Zinc finger protein 689 OS=Mus musculus OX=10090 GN=Znf689 PE=2 SV=1	null	null	Mouse_09-2020	null	[MS,MS:1001208,SEQUEST,]	0.00	null	null	0.02
PRT	Q8R4U7	Leucine zipper protein 1 OS=Mus musculus OX=10090 GN=Luzp1 PE=1 SV=2	null	null	Mouse_09-2020	null	[MS,MS:1001208,SEQUEST,]	0.00	null	null	0.01
PRT	A2AQX6	Predicted gene 14147 OS=Mus musculus OX=10090 GN=Gm14151 PE=4 SV=1	null	null	Mouse_09-2020	null	[MS,MS:1001208,SEQUEST,]	0.00	null	null	0.02
PRT	Q91Z83	Myosin-7 OS=Mus musculus OX=10090 GN=Myh7 PE=2 SV=1	null	null	Mouse_09-2020	null	[MS,MS:1001208,SEQUEST,]	0.00	null	null	0.00
PRT	A2ABX0	RBBP8 N-terminal-like OS=Mus musculus OX=10090 GN=Rbbp8nl PE=4 SV=1	null	null	Mouse_09-2020	null	[MS,MS:1001208,SEQUEST,]	0.00	null	null	0.02
PRT	G3UY78	Serine/threonine-protein kinase LATS2 OS=Mus musculus OX=10090 GN=Lats2 PE=4 SV=1	null	null	Mouse_09-2020	null	[MS,MS:1001208,SEQUEST,]	0.00	null	null	0.01
PRT	Q8BM75	AT-rich interactive domain-containing protein 5B OS=Mus musculus OX=10090 GN=Arid5b PE=1 SV=3	null	null	Mouse_09-2020	null	[MS,MS:1001208,SEQUEST,]	0.00	null	null	0.01
PRT	Q3TVW5	Trichoplein keratin filament-binding protein OS=Mus musculus OX=10090 GN=Tchp PE=1 SV=2	null	null	Mouse_09-2020	null	[MS,MS:1001208,SEQUEST,]	0.00	null	null	0.02
PRT	D3YUP5	Exocyst complex component 3-like 2 OS=Mus musculus OX=10090 GN=Exoc3l2 PE=1 SV=2	null	null	Mouse_09-2020	null	[MS,MS:1001208,SEQUEST,]	0.00	null	null	0.01
PRT	Q60806	Serine/threonine-protein kinase PLK3 OS=Mus musculus OX=10090 GN=Plk3 PE=1 SV=2	null	null	Mouse_09-2020	null	[MS,MS:1001208,SEQUEST,]	0.00	null	null	0.01
PRT	A0A0U1RNG8	E3 ubiquitin-protein ligase KCMF1 OS=Mus musculus OX=10090 GN=Kcmf1 PE=1 SV=1	null	null	Mouse_09-2020	null	[MS,MS:1001208,SEQUEST,]	0.00	null	null	0.13
PRT	A2J008	T cell receptor gamma variable 2 (Fragment) OS=Mus musculus OX=10090 GN=Trgv2 PE=4 SV=1	null	null	Mouse_09-2020	null	[MS,MS:1001208,SEQUEST,]	0.00	null	null	0.11
PRT	D4PHA7-2	Isoform 2 of WSC domain-containing protein 2 OS=Mus musculus OX=10090 GN=Wscd2	null	null	Mouse_09-2020	null	[MS,MS:1001208,SEQUEST,]	0.00	null	null	0.05
PRT	Q9ESJ1	CDK5 and ABL1 enzyme substrate 1 OS=Mus musculus OX=10090 GN=Cables1 PE=1 SV=2	null	null	Mouse_09-2020	null	[MS,MS:1001208,SEQUEST,]	0.00	null	null	0.02
PRT	A0A171EBL0	Cilia- and flagella-associated protein 100 OS=Mus musculus OX=10090 GN=Cfap100 PE=4 SV=1	null	null	Mouse_09-2020	null	[MS,MS:1001208,SEQUEST,]	0.00	null	null	0.02
PRT	Q3U7R1	Extended synaptotagmin-1 OS=Mus musculus OX=10090 GN=Esyt1 PE=1 SV=2	null	null	Mouse_09-2020	null	[MS,MS:1001208,SEQUEST,]	0.00	null	null	0.01
PRT	A0A0R4J0P0	Bestrophin OS=Mus musculus OX=10090 GN=Best2 PE=3 SV=1	null	null	Mouse_09-2020	null	[MS,MS:1001208,SEQUEST,]	0.00	null	null	0.02
PRT	Q99PQ2	E3 ubiquitin-protein ligase TRIM11 OS=Mus musculus OX=10090 GN=Trim11 PE=1 SV=1	null	null	Mouse_09-2020	null	[MS,MS:1001208,SEQUEST,]	0.00	null	null	0.02
PRT	F7AGB5	Methyltransferase-like protein 17, mitochondrial (Fragment) OS=Mus musculus OX=10090 GN=Mettl17 PE=1 SV=1	null	null	Mouse_09-2020	null	[MS,MS:1001208,SEQUEST,]	0.00	null	null	0.05
PRT	H3BLE5	[histone H4]-N-methyl-L-lysine20 N-methyltransferase KMT5B OS=Mus musculus OX=10090 GN=Kmt5b PE=1 SV=1	null	null	Mouse_09-2020	null	[MS,MS:1001208,SEQUEST,]	0.00	null	null	0.04
PRT	Q9ESU6	Bromodomain-containing protein 4 OS=Mus musculus OX=10090 GN=Brd4 PE=1 SV=2	null	null	Mouse_09-2020	null	[MS,MS:1001208,SEQUEST,]	0.00	null	null	0.01
PRT	Q62009	Periostin OS=Mus musculus OX=10090 GN=Postn PE=1 SV=2	null	null	Mouse_09-2020	null	[MS,MS:1001208,SEQUEST,]	0.00	null	null	0.02
PRT	A0A3Q4EGR2	Non-specific serine/threonine protein kinase OS=Mus musculus OX=10090 GN=Rock1 PE=1 SV=1	null	null	Mouse_09-2020	null	[MS,MS:1001208,SEQUEST,]	0.00	null	null	0.01
PRT	A0A2R8VK76	Cleavage and polyadenylation-specificity factor subunit 1 OS=Mus musculus OX=10090 GN=Cpsf1 PE=1 SV=1	null	null	Mouse_09-2020	null	[MS,MS:1001208,SEQUEST,]	0.00	null	null	0.01
PRT	A0A5F8MPE6	Uncharacterized protein OS=Mus musculus OX=10090 GN=Fam90a1b PE=4 SV=1	null	null	Mouse_09-2020	null	[MS,MS:1001208,SEQUEST,]	0.00	null	null	0.02
PRT	Q8BGD8	Cytochrome c oxidase assembly factor 6 homolog OS=Mus musculus OX=10090 GN=Coa6 PE=1 SV=1	null	null	Mouse_09-2020	null	[MS,MS:1001208,SEQUEST,]	0.00	null	null	0.18
PRT	A0A571BDL9	Scm polycomb group protein-like 2 (Fragment) OS=Mus musculus OX=10090 GN=Scml2 PE=1 SV=1	null	null	Mouse_09-2020	null	[MS,MS:1001208,SEQUEST,]	0.00	null	null	0.03
PRT	Z4YK56	Expressed sequence AU040320 OS=Mus musculus OX=10090 GN=AU040320 PE=1 SV=1	null	null	Mouse_09-2020	null	[MS,MS:1001208,SEQUEST,]	0.00	null	null	0.01
PRT	Q8R2G6	Coiled-coil domain-containing protein 80 OS=Mus musculus OX=10090 GN=Ccdc80 PE=1 SV=2	null	null	Mouse_09-2020	null	[MS,MS:1001208,SEQUEST,]	0.00	null	null	0.01
PRT	Q8CHT0	Delta-1-pyrroline-5-carboxylate dehydrogenase, mitochondrial OS=Mus musculus OX=10090 GN=Aldh4a1 PE=1 SV=3	null	null	Mouse_09-2020	null	[MS,MS:1001208,SEQUEST,]	0.00	null	null	0.02
PRT	Q3TAP4	AP-5 complex subunit beta-1 OS=Mus musculus OX=10090 GN=Ap5b1 PE=1 SV=1	null	null	Mouse_09-2020	null	[MS,MS:1001208,SEQUEST,]	0.00	null	null	0.01
PRT	Q5SXA9	Protein KIBRA OS=Mus musculus OX=10090 GN=Wwc1 PE=1 SV=1	null	null	Mouse_09-2020	null	[MS,MS:1001208,SEQUEST,]	0.00	null	null	0.01
PRT	V9GXJ0	Collagen alpha-1(XXVII) chain OS=Mus musculus OX=10090 GN=Col27a1 PE=4 SV=1	null	null	Mouse_09-2020	null	[MS,MS:1001208,SEQUEST,]	0.00	null	null	0.01
PRT	Q9JHI4	Solute carrier family 13 member 1 OS=Mus musculus OX=10090 GN=Slc13a1 PE=2 SV=2	null	null	Mouse_09-2020	null	[MS,MS:1001208,SEQUEST,]	0.00	null	null	0.02
PRT	A2AHM1	Predicted gene 5072 OS=Mus musculus OX=10090 GN=Gm8914 PE=4 SV=1	null	null	Mouse_09-2020	null	[MS,MS:1001208,SEQUEST,]	0.00	null	null	0.03
PRT	P68404	Protein kinase C beta type OS=Mus musculus OX=10090 GN=Prkcb PE=1 SV=4	null	null	Mouse_09-2020	null	[MS,MS:1001208,SEQUEST,]	0.00	null	null	0.01
PRT	Q8BTS3	Guanylate-binding protein 9 OS=Mus musculus OX=10090 GN=Gbp9 PE=1 SV=1	null	null	Mouse_09-2020	null	[MS,MS:1001208,SEQUEST,]	0.00	null	null	0.01
PRT	B5X0E4	ATP-binding cassette sub-family B member 5 OS=Mus musculus OX=10090 GN=Abcb5 PE=2 SV=1	null	null	Mouse_09-2020	null	[MS,MS:1001208,SEQUEST,]	0.00	null	null	0.01
PRT	Q9WUF3	CASP8-associated protein 2 OS=Mus musculus OX=10090 GN=Casp8ap2 PE=1 SV=2	null	null	Mouse_09-2020	null	[MS,MS:1001208,SEQUEST,]	0.00	null	null	0.01
PRT	E0CYV9	Uncharacterized protein C4orf54 homolog OS=Mus musculus OX=10090 PE=1 SV=1	null	null	Mouse_09-2020	null	[MS,MS:1001208,SEQUEST,]	0.00	null	null	0.01
PRT	D6RI81	D-glutamate cyclase, mitochondrial OS=Mus musculus OX=10090 GN=Dglucy PE=4 SV=1	null	null	Mouse_09-2020	null	[MS,MS:1001208,SEQUEST,]	0.00	null	null	0.30
PRT	E9Q1W3	Nebulin OS=Mus musculus OX=10090 GN=Neb PE=1 SV=1	null	null	Mouse_09-2020	null	[MS,MS:1001208,SEQUEST,]	0.00	null	null	0.00
PRT	Q9D6A1	Unconventional myosin-Ih OS=Mus musculus OX=10090 GN=Myo1h PE=2 SV=2	null	null	Mouse_09-2020	null	[MS,MS:1001208,SEQUEST,]	0.00	null	null	0.01

PSH	sequence	PSM_ID	accession	unique	database	database_version	search_engine	modifications	spectra_ref	retention_time	charge	exp_mass_to_charge	calc_mass_to_charge	pre	post	start	end
PSM	SILTLSHEPK	-190_46004	F6XP90	1	Mouse_09-2020	null	[MS,MS:1001208,SEQUEST,]	7-UNIMOD:213	ms_run[2]:scan=1869	2413.9	3	1665.70292	555.90222	K	L	334	344
PSM	SILTLSHEPK	-190_46005	F6XP90	1	Mouse_09-2020	null	[MS,MS:1001208,SEQUEST,]	8-UNIMOD:213	ms_run[2]:scan=1869	2413.9	3	1665.70292	555.90222	K	L	334	344
PSM	SILTLSHEPK	-190_45874	F6XP90	1	Mouse_09-2020	null	[MS,MS:1001208,SEQUEST,]	7-UNIMOD:213	ms_run[2]:scan=1856	2409.6	3	1665.70292	555.90222	K	L	334	344
PSM	SILTLSHEPK	-190_45274	F6XP90	1	Mouse_09-2020	null	[MS,MS:1001208,SEQUEST,]	7-UNIMOD:213	ms_run[2]:scan=1796	2392.0	3	1665.70292	555.90222	K	L	334	344
PSM	SILTLSHEPK	-190_45275	F6XP90	1	Mouse_09-2020	null	[MS,MS:1001208,SEQUEST,]	8-UNIMOD:213	ms_run[2]:scan=1796	2392.0	3	1665.70292	555.90222	K	L	334	344
PSM	SILTLSHEPK	-190_45244	F6XP90	1	Mouse_09-2020	null	[MS,MS:1001208,SEQUEST,]	7-UNIMOD:213	ms_run[2]:scan=1793	2391.0	3	1665.70292	555.90222	K	L	334	344
PSM	SILTLSHEPK	-190_45875	F6XP90	1	Mouse_09-2020	null	[MS,MS:1001208,SEQUEST,]	8-UNIMOD:213	ms_run[2]:scan=1856	2409.6	3	1665.70292	555.90222	K	L	334	344
PSM	SILTLSHEPK	-190_45284	F6XP90	1	Mouse_09-2020	null	[MS,MS:1001208,SEQUEST,]	7-UNIMOD:213	ms_run[2]:scan=1797	2392.3	3	1665.70292	555.90222	K	L	334	344
PSM	SILTLSHEPK	-190_45285	F6XP90	1	Mouse_09-2020	null	[MS,MS:1001208,SEQUEST,]	8-UNIMOD:213	ms_run[2]:scan=1797	2392.3	3	1665.70292	555.90222	K	L	334	344
PSM	SILTLSHEPK	-190_45276	F6XP90	1	Mouse_09-2020	null	[MS,MS:1001208,SEQUEST,]	6-UNIMOD:213	ms_run[2]:scan=1796	2392.0	3	1665.70292	555.90222	K	L	334	344
PSM	SILTLSHEPK	-190_45864	F6XP90	1	Mouse_09-2020	null	[MS,MS:1001208,SEQUEST,]	7-UNIMOD:213	ms_run[2]:scan=1855	2409.3	3	1665.70292	555.90222	K	L	334	344
PSM	SILTLSHEPK	-190_45245	F6XP90	1	Mouse_09-2020	null	[MS,MS:1001208,SEQUEST,]	8-UNIMOD:213	ms_run[2]:scan=1793	2391.0	3	1665.70292	555.90222	K	L	334	344
PSM	VTIMGIYSIK	-190_45246	P49718	1	Mouse_09-2020	null	[MS,MS:1001208,SEQUEST,]	7-UNIMOD:213	ms_run[2]:scan=1793	2391.0	3	1665.70292	555.90469	R	F	263	273
PSM	SILTLSHEPK	-190_45224	F6XP90	1	Mouse_09-2020	null	[MS,MS:1001208,SEQUEST,]	7-UNIMOD:213	ms_run[2]:scan=1791	2390.3	3	1665.70292	555.90222	K	L	334	344
PSM	SILTLSHEPK	-190_45884	F6XP90	1	Mouse_09-2020	null	[MS,MS:1001208,SEQUEST,]	7-UNIMOD:213	ms_run[2]:scan=1857	2410.0	3	1665.70292	555.90222	K	L	334	344
PSM	SILTLSHEPK	-190_45865	F6XP90	1	Mouse_09-2020	null	[MS,MS:1001208,SEQUEST,]	8-UNIMOD:213	ms_run[2]:scan=1855	2409.3	3	1665.70292	555.90222	K	L	334	344
PSM	GTVCAANDFNPDADAK	-190_5255	P14824	1	Mouse_09-2020	null	[MS,MS:1001208,SEQUEST,]	4-UNIMOD:4	ms_run[1]:scan=704	2033.8	3	1665.70292	555.91063	K	L	355	371
PSM	SILTLSHEPK	-190_45234	F6XP90	1	Mouse_09-2020	null	[MS,MS:1001208,SEQUEST,]	7-UNIMOD:213	ms_run[2]:scan=1792	2390.6	3	1665.70292	555.90222	K	L	334	344
PSM	SILTLSHEPK	-190_17020	F6XP90	1	Mouse_09-2020	null	[MS,MS:1001208,SEQUEST,]	7-UNIMOD:213	ms_run[1]:scan=2031	2471.9	3	1665.70292	555.90222	K	L	334	344
PSM	SILTLSHEPK	-190_45254	F6XP90	1	Mouse_09-2020	null	[MS,MS:1001208,SEQUEST,]	7-UNIMOD:213	ms_run[2]:scan=1794	2391.3	3	1665.70292	555.90222	K	L	334	344
PSM	SILTLSHEPK	-190_45214	F6XP90	1	Mouse_09-2020	null	[MS,MS:1001208,SEQUEST,]	7-UNIMOD:213	ms_run[2]:scan=1790	2390.0	3	1665.70292	555.90222	K	L	334	344
PSM	SILTLSHEPK	-190_45844	F6XP90	1	Mouse_09-2020	null	[MS,MS:1001208,SEQUEST,]	7-UNIMOD:213	ms_run[2]:scan=1853	2408.7	3	1665.70292	555.90222	K	L	334	344
PSM	SILTLSHEPK	-190_45845	F6XP90	1	Mouse_09-2020	null	[MS,MS:1001208,SEQUEST,]	8-UNIMOD:213	ms_run[2]:scan=1853	2408.7	3	1665.70292	555.90222	K	L	334	344
PSM	SILTLSHEPK	-190_45885	F6XP90	1	Mouse_09-2020	null	[MS,MS:1001208,SEQUEST,]	8-UNIMOD:213	ms_run[2]:scan=1857	2410.0	3	1665.70292	555.90222	K	L	334	344
PSM	SILTLSHEPK	-190_45994	F6XP90	1	Mouse_09-2020	null	[MS,MS:1001208,SEQUEST,]	7-UNIMOD:213	ms_run[2]:scan=1868	2413.6	3	1665.70292	555.90222	K	L	334	344
PSM	SILTLSHEPK	-190_45264	F6XP90	1	Mouse_09-2020	null	[MS,MS:1001208,SEQUEST,]	7-UNIMOD:213	ms_run[2]:scan=1795	2391.6	3	1665.70292	555.90222	K	L	334	344
PSM	SILTLSHEPK	-190_17070	F6XP90	1	Mouse_09-2020	null	[MS,MS:1001208,SEQUEST,]	7-UNIMOD:213	ms_run[1]:scan=2036	2473.6	3	1665.70292	555.90222	K	L	334	344
PSM	ISALTGHLANK	-190_24146	Q9EP71	1	Mouse_09-2020	null	[MS,MS:1001208,SEQUEST,]	7-UNIMOD:213	ms_run[1]:scan=2829	2734.7	3	1665.70292	555.90597	K	A	750	761
PSM	SILTLSHEPK	-190_45995	F6XP90	1	Mouse_09-2020	null	[MS,MS:1001208,SEQUEST,]	8-UNIMOD:213	ms_run[2]:scan=1868	2413.6	3	1665.70292	555.90222	K	L	334	344
PSM	SILTLSHEPK	-190_45265	F6XP90	1	Mouse_09-2020	null	[MS,MS:1001208,SEQUEST,]	8-UNIMOD:213	ms_run[2]:scan=1795	2391.6	3	1665.70292	555.90222	K	L	334	344
PSM	ISALTGHLANK	-190_24185	Q9EP71	1	Mouse_09-2020	null	[MS,MS:1001208,SEQUEST,]	7-UNIMOD:213	ms_run[1]:scan=2833	2736.0	3	1665.70292	555.90597	K	A	750	761
PSM	SILTLSHEPK	-190_45974	F6XP90	1	Mouse_09-2020	null	[MS,MS:1001208,SEQUEST,]	7-UNIMOD:213	ms_run[2]:scan=1866	2412.9	3	1665.70292	555.90222	K	L	334	344
PSM	SILTLSHEPK	-190_17021	F6XP90	1	Mouse_09-2020	null	[MS,MS:1001208,SEQUEST,]	8-UNIMOD:213	ms_run[1]:scan=2031	2471.9	3	1665.70292	555.90222	K	L	334	344
PSM	SILTLSHEPK	-190_45314	F6XP90	1	Mouse_09-2020	null	[MS,MS:1001208,SEQUEST,]	8-UNIMOD:213	ms_run[2]:scan=1800	2393.3	3	1665.70292	555.90222	K	L	334	344
PSM	SILTLSHEPK	-190_45255	F6XP90	1	Mouse_09-2020	null	[MS,MS:1001208,SEQUEST,]	8-UNIMOD:213	ms_run[2]:scan=1794	2391.3	3	1665.70292	555.90222	K	L	334	344
PSM	SILTLSHEPK	-190_46044	F6XP90	1	Mouse_09-2020	null	[MS,MS:1001208,SEQUEST,]	7-UNIMOD:213	ms_run[2]:scan=1873	2415.3	3	1665.70292	555.90222	K	L	334	344
PSM	VTIMGIYSIK	-190_45215	P49718	1	Mouse_09-2020	null	[MS,MS:1001208,SEQUEST,]	7-UNIMOD:213	ms_run[2]:scan=1790	2390.0	3	1665.70292	555.90469	R	F	263	273
PSM	SILTLSHEPK	-190_45315	F6XP90	1	Mouse_09-2020	null	[MS,MS:1001208,SEQUEST,]	7-UNIMOD:213	ms_run[2]:scan=1800	2393.3	3	1665.70292	555.90222	K	L	334	344
PSM	SILTLSHEPK	-190_45225	F6XP90	1	Mouse_09-2020	null	[MS,MS:1001208,SEQUEST,]	8-UNIMOD:213	ms_run[2]:scan=1791	2390.3	3	1665.70292	555.90222	K	L	334	344
PSM	SILTLSHEPK	-190_45235	F6XP90	1	Mouse_09-2020	null	[MS,MS:1001208,SEQUEST,]	8-UNIMOD:213	ms_run[2]:scan=1792	2390.6	3	1665.70292	555.90222	K	L	334	344
PSM	SILTLSHEPK	-190_45975	F6XP90	1	Mouse_09-2020	null	[MS,MS:1001208,SEQUEST,]	8-UNIMOD:213	ms_run[2]:scan=1866	2412.9	3	1665.70292	555.90222	K	L	334	344
PSM	VQDVLFLYK	-190_3863	Q8C0Z1	1	Mouse_09-2020	null	[MS,MS:1001208,SEQUEST,]	8-UNIMOD:213	ms_run[1]:scan=492	1964.0	3	1665.70292	555.90356	K	T	105	114
PSM	ISALTGHLANK	-190_24186	Q9EP71	1	Mouse_09-2020	null	[MS,MS:1001208,SEQUEST,]	5-UNIMOD:213	ms_run[1]:scan=2833	2736.0	3	1665.70292	555.90597	K	A	750	761
PSM	SILTLSHEPK	-190_45854	F6XP90	1	Mouse_09-2020	null	[MS,MS:1001208,SEQUEST,]	7-UNIMOD:213	ms_run[2]:scan=1854	2409.0	3	1665.70292	555.90222	K	L	334	344
PSM	SILTLSHEPK	-190_46024	F6XP90	1	Mouse_09-2020	null	[MS,MS:1001208,SEQUEST,]	8-UNIMOD:213	ms_run[2]:scan=1871	2414.6	3	1665.70292	555.90222	K	L	334	344
PSM	SILTLSHEPK	-190_17110	F6XP90	1	Mouse_09-2020	null	[MS,MS:1001208,SEQUEST,]	7-UNIMOD:213	ms_run[1]:scan=2040	2474.9	3	1665.70292	555.90222	K	L	334	344
PSM	SILTLSHEPK	-190_17040	F6XP90	1	Mouse_09-2020	null	[MS,MS:1001208,SEQUEST,]	7-UNIMOD:213	ms_run[1]:scan=2033	2472.6	3	1665.70292	555.90222	K	L	334	344
PSM	ISALTGHLANK	-190_24147	Q9EP71	1	Mouse_09-2020	null	[MS,MS:1001208,SEQUEST,]	5-UNIMOD:213	ms_run[1]:scan=2829	2734.7	3	1665.70292	555.90597	K	A	750	761
PSM	SILTLSHEPK	-190_46025	F6XP90	1	Mouse_09-2020	null	[MS,MS:1001208,SEQUEST,]	7-UNIMOD:213	ms_run[2]:scan=1871	2414.6	3	1665.70292	555.90222	K	L	334	344
PSM	SILTLSHEPK	-190_45924	F6XP90	1	Mouse_09-2020	null	[MS,MS:1001208,SEQUEST,]	7-UNIMOD:213	ms_run[2]:scan=1861	2411.3	3	1665.70292	555.90222	K	L	334	344
PSM	SILTLSHEPK	-190_17010	F6XP90	1	Mouse_09-2020	null	[MS,MS:1001208,SEQUEST,]	7-UNIMOD:213	ms_run[1]:scan=2030	2471.6	3	1665.70292	555.90222	K	L	334	344
PSM	SILTLSHEPK	-190_45216	F6XP90	1	Mouse_09-2020	null	[MS,MS:1001208,SEQUEST,]	8-UNIMOD:213	ms_run[2]:scan=1790	2390.0	3	1665.70292	555.90222	K	L	334	344
PSM	GTVCAANDFNPDADAK	-190_5247	P14824	1	Mouse_09-2020	null	[MS,MS:1001208,SEQUEST,]	4-UNIMOD:4	ms_run[1]:scan=701	2032.8	3	1665.70292	555.91063	K	L	355	371
PSM	SILTLSHEPK	-190_45984	F6XP90	1	Mouse_09-2020	null	[MS,MS:1001208,SEQUEST,]	7-UNIMOD:213	ms_run[2]:scan=1867	2413.3	3	1665.70292	555.90222	K	L	334	344
PSM	SILTLSHEPK	-190_45334	F6XP90	1	Mouse_09-2020	null	[MS,MS:1001208,SEQUEST,]	7-UNIMOD:213	ms_run[2]:scan=1802	2393.9	3	1665.70292	555.90222	K	L	334	344
PSM	SILTLSHEPK	-190_17071	F6XP90	1	Mouse_09-2020	null	[MS,MS:1001208,SEQUEST,]	6-UNIMOD:213	ms_run[1]:scan=2036	2473.6	3	1665.70292	555.90222	K	L	334	344
PSM	SILTLSHEPK	-190_45335	F6XP90	1	Mouse_09-2020	null	[MS,MS:1001208,SEQUEST,]	8-UNIMOD:213	ms_run[2]:scan=1802	2393.9	3	1665.70292	555.90222	K	L	334	344
PSM	SILTLSHEPK	-190_17041	F6XP90	1	Mouse_09-2020	null	[MS,MS:1001208,SEQUEST,]	8-UNIMOD:213	ms_run[1]:scan=2033	2472.6	3	1665.70292	555.90222	K	L	334	344
PSM	SILTLSHEPK	-190_17072	F6XP90	1	Mouse_09-2020	null	[MS,MS:1001208,SEQUEST,]	8-UNIMOD:213	ms_run[1]:scan=2036	2473.6	3	1665.70292	555.90222	K	L	334	344
PSM	SILTLSHEPK	-190_45904	F6XP90	1	Mouse_09-2020	null	[MS,MS:1001208,SEQUEST,]	7-UNIMOD:213	ms_run[2]:scan=1859	2410.6	3	1665.70292	555.90222	K	L	334	344
PSM	SILTLSHEPK	-190_46045	F6XP90	1	Mouse_09-2020	null	[MS,MS:1001208,SEQUEST,]	8-UNIMOD:213	ms_run[2]:scan=1873	2415.3	3	1665.70292	555.90222	K	L	334	344
PSM	SILTLSHEPK	-190_45964	F6XP90	1	Mouse_09-2020	null	[MS,MS:1001208,SEQUEST,]	7-UNIMOD:213	ms_run[2]:scan=1865	2412.6	3	1665.70292	555.90222	K	L	334	344
PSM	SILTLSHEPK	-190_45914	F6XP90	1	Mouse_09-2020	null	[MS,MS:1001208,SEQUEST,]	7-UNIMOD:213	ms_run[2]:scan=1860	2411.0	3	1665.70292	555.90222	K	L	334	344
PSM	SILTLSHEPK	-190_45905	F6XP90	1	Mouse_09-2020	null	[MS,MS:1001208,SEQUEST,]	8-UNIMOD:213	ms_run[2]:scan=1859	2410.6	3	1665.70292	555.90222	K	L	334	344
PSM	SILTLSHEPK	-190_17130	F6XP90	1	Mouse_09-2020	null	[MS,MS:1001208,SEQUEST,]	8-UNIMOD:213	ms_run[1]:scan=2042	2475.6	3	1665.70292	555.90222	K	L	334	344
PSM	SILTLSHEPK	-190_46082	F6XP90	1	Mouse_09-2020	null	[MS,MS:1001208,SEQUEST,]	7-UNIMOD:213	ms_run[2]:scan=1877	2416.6	3	1665.70292	555.90222	K	L	334	344
PSM	SILTLSHEPK	-190_45915	F6XP90	1	Mouse_09-2020	null	[MS,MS:1001208,SEQUEST,]	8-UNIMOD:213	ms_run[2]:scan=1860	2411.0	3	1665.70292	555.90222	K	L	334	344
PSM	SILTLSHEPK	-190_45965	F6XP90	1	Mouse_09-2020	null	[MS,MS:1001208,SEQUEST,]	8-UNIMOD:213	ms_run[2]:scan=1865	2412.6	3	1665.70292	555.90222	K	L	334	344
PSM	GTVCAANDFNPDADAK	-190_33603	P14824	1	Mouse_09-2020	null	[MS,MS:1001208,SEQUEST,]	4-UNIMOD:4	ms_run[2]:scan=446	1947.9	3	1665.70292	555.91063	K	L	355	371
PSM	VQDVLFLYK	-190_3748	Q8C0Z1	1	Mouse_09-2020	null	[MS,MS:1001208,SEQUEST,]	8-UNIMOD:213	ms_run[1]:scan=477	1959.0	3	1665.70292	555.90356	K	T	105	114
PSM	SILTLSHEPK	-190_45824	F6XP90	1	Mouse_09-2020	null	[MS,MS:1001208,SEQUEST,]	7-UNIMOD:213	ms_run[2]:scan=1851	2408.0	3	1665.70292	555.90222	K	L	334	344
PSM	SILTLSHEPK	-190_45825	F6XP90	1	Mouse_09-2020	null	[MS,MS:1001208,SEQUEST,]	8-UNIMOD:213	ms_run[2]:scan=1851	2408.0	3	1665.70292	555.90222	K	L	334	344
PSM	SILTLSHEPK	-190_46083	F6XP90	1	Mouse_09-2020	null	[MS,MS:1001208,SEQUEST,]	8-UNIMOD:213	ms_run[2]:scan=1877	2416.6	3	1665.70292	555.90222	K	L	334	344
PSM	SILTLSHEPK	-190_17131	F6XP90	1	Mouse_09-2020	null	[MS,MS:1001208,SEQUEST,]	7-UNIMOD:213	ms_run[1]:scan=2042	2475.6	3	1665.70292	555.90222	K	L	334	344
PSM	SILTLSHEPK	-190_45316	F6XP90	1	Mouse_09-2020	null	[MS,MS:1001208,SEQUEST,]	6-UNIMOD:213	ms_run[2]:scan=1800	2393.3	3	1665.70292	555.90222	K	L	334	344
PSM	SILTLSHEPK	-190_45794	F6XP90	1	Mouse_09-2020	null	[MS,MS:1001208,SEQUEST,]	7-UNIMOD:213	ms_run[2]:scan=1848	2407.0	3	1665.70292	555.90222	K	L	334	344
PSM	GTVCAANDFNPDADAK	-190_5203	P14824	1	Mouse_09-2020	null	[MS,MS:1001208,SEQUEST,]	4-UNIMOD:4	ms_run[1]:scan=687	2028.1	3	1665.70292	555.91063	K	L	355	371
PSM	SILTLSHEPK	-190_45795	F6XP90	1	Mouse_09-2020	null	[MS,MS:1001208,SEQUEST,]	8-UNIMOD:213	ms_run[2]:scan=1848	2407.0	3	1665.70292	555.90222	K	L	334	344
PSM	VTIMGIYSIK	-190_45916	P49718	1	Mouse_09-2020	null	[MS,MS:1001208,SEQUEST,]	8-UNIMOD:213	ms_run[2]:scan=1860	2411.0	3	1665.70292	555.90469	R	F	263	273
PSM	SILTLSHEPK	-190_17011	F6XP90	1	Mouse_09-2020	null	[MS,MS:1001208,SEQUEST,]	8-UNIMOD:213	ms_run[1]:scan=2030	2471.6	3	1665.70292	555.90222	K	L	334	344
PSM	SILTLSHEPK	-190_17111	F6XP90	1	Mouse_09-2020	null	[MS,MS:1001208,SEQUEST,]	6-UNIMOD:213	ms_run[1]:scan=2040	2474.9	3	1665.70292	555.90222	K	L	334	344
PSM	VQDVLFLYK	-190_3680	Q8C0Z1	1	Mouse_09-2020	null	[MS,MS:1001208,SEQUEST,]	8-UNIMOD:213	ms_run[1]:scan=468	1956.0	3	1665.70292	555.90356	K	T	105	114
PSM	SILTLSHEPK	-190_45925	F6XP90	1	Mouse_09-2020	null	[MS,MS:1001208,SEQUEST,]	8-UNIMOD:213	ms_run[2]:scan=1861	2411.3	3	1665.70292	555.90222	K	L	334	344
PSM	SILTLSHEPK	-190_45944	F6XP90	1	Mouse_09-2020	null	[MS,MS:1001208,SEQUEST,]	7-UNIMOD:213	ms_run[2]:scan=1863	2412.0	3	1665.70292	555.90222	K	L	334	344
PSM	GTVCAANDFNPDADAK	-190_5234	P14824	1	Mouse_09-2020	null	[MS,MS:1001208,SEQUEST,]	4-UNIMOD:4	ms_run[1]:scan=697	2031.5	3	1665.70292	555.91063	K	L	355	371
PSM	SILTLSHEPK	-190_45855	F6XP90	1	Mouse_09-2020	null	[MS,MS:1001208,SEQUEST,]	8-UNIMOD:213	ms_run[2]:scan=1854	2409.0	3	1665.70292	555.90222	K	L	334	344
PSM	SILTLSHEPK	-190_45934	F6XP90	1	Mouse_09-2020	null	[MS,MS:1001208,SEQUEST,]	7-UNIMOD:213	ms_run[2]:scan=1862	2411.6	3	1665.70292	555.90222	K	L	334	344
PSM	SILTLSHEPK	-190_45935	F6XP90	1	Mouse_09-2020	null	[MS,MS:1001208,SEQUEST,]	8-UNIMOD:213	ms_run[2]:scan=1862	2411.6	3	1665.70292	555.90222	K	L	334	344
PSM	SILTLSHEPK	-190_17112	F6XP90	1	Mouse_09-2020	null	[MS,MS:1001208,SEQUEST,]	8-UNIMOD:213	ms_run[1]:scan=2040	2474.9	3	1665.70292	555.90222	K	L	334	344
PSM	GTVCAANDFNPDADAK	-190_5227	P14824	1	Mouse_09-2020	null	[MS,MS:1001208,SEQUEST,]	4-UNIMOD:4	ms_run[1]:scan=695	2030.8	3	1665.70292	555.91063	K	L	355	371
PSM	SILTLSHEPK	-190_17120	F6XP90	1	Mouse_09-2020	null	[MS,MS:1001208,SEQUEST,]	7-UNIMOD:213	ms_run[1]:scan=2041	2475.3	3	1665.70292	555.90222	K	L	334	344
PSM	SILTLSHEPK	-190_45324	F6XP90	1	Mouse_09-2020	null	[MS,MS:1001208,SEQUEST,]	7-UNIMOD:213	ms_run[2]:scan=1801	2393.6	3	1665.70292	555.90222	K	L	334	344
PSM	SILTLSHEPK	-190_45344	F6XP90	1	Mouse_09-2020	null	[MS,MS:1001208,SEQUEST,]	7-UNIMOD:213	ms_run[2]:scan=1803	2394.3	3	1665.70292	555.90222	K	L	334	344
PSM	SILTLSHEPK	-190_17012	F6XP90	1	Mouse_09-2020	null	[MS,MS:1001208,SEQUEST,]	6-UNIMOD:213	ms_run[1]:scan=2030	2471.6	3	1665.70292	555.90222	K	L	334	344
PSM	VTIMGIYSIK	-190_45985	P49718	1	Mouse_09-2020	null	[MS,MS:1001208,SEQUEST,]	8-UNIMOD:213	ms_run[2]:scan=1867	2413.3	3	1665.70292	555.90469	R	F	263	273
PSM	SILTLSHEPK	-190_45986	F6XP90	1	Mouse_09-2020	null	[MS,MS:1001208,SEQUEST,]	8-UNIMOD:213	ms_run[2]:scan=1867	2413.3	3	1665.70292	555.90222	K	L	334	344
PSM	SILTLSHEPK	-190_45325	F6XP90	1	Mouse_09-2020	null	[MS,MS:1001208,SEQUEST,]	8-UNIMOD:213	ms_run[2]:scan=1801	2393.6	3	1665.70292	555.90222	K	L	334	344
PSM	SILTLSHEPK	-190_45345	F6XP90	1	Mouse_09-2020	null	[MS,MS:1001208,SEQUEST,]	8-UNIMOD:213	ms_run[2]:scan=1803	2394.3	3	1665.70292	555.90222	K	L	334	344
PSM	SILTLSHEPK	-190_45336	F6XP90	1	Mouse_09-2020	null	[MS,MS:1001208,SEQUEST,]	6-UNIMOD:213	ms_run[2]:scan=1802	2393.9	3	1665.70292	555.90222	K	L	334	344
PSM	SILTLSHEPK	-190_45354	F6XP90	1	Mouse_09-2020	null	[MS,MS:1001208,SEQUEST,]	7-UNIMOD:213	ms_run[2]:scan=1804	2394.6	3	1665.70292	555.90222	K	L	334	344
PSM	SILTLSHEPK	-190_46063	F6XP90	1	Mouse_09-2020	null	[MS,MS:1001208,SEQUEST,]	7-UNIMOD:213	ms_run[2]:scan=1875	2415.9	3	1665.70292	555.90222	K	L	334	344
PSM	GTVCAANDFNPDADAK	-190_33628	P14824	1	Mouse_09-2020	null	[MS,MS:1001208,SEQUEST,]	4-UNIMOD:4	ms_run[2]:scan=456	1951.2	3	1665.70292	555.91063	K	L	355	371
PSM	SILTLSHEPK	-190_45954	F6XP90	1	Mouse_09-2020	null	[MS,MS:1001208,SEQUEST,]	7-UNIMOD:213	ms_run[2]:scan=1864	2412.3	3	1665.70292	555.90222	K	L	334	344
PSM	SILTLSHEPK	-190_46064	F6XP90	1	Mouse_09-2020	null	[MS,MS:1001208,SEQUEST,]	8-UNIMOD:213	ms_run[2]:scan=1875	2415.9	3	1665.70292	555.90222	K	L	334	344
PSM	SILTLSHEPK	-190_45814	F6XP90	1	Mouse_09-2020	null	[MS,MS:1001208,SEQUEST,]	7-UNIMOD:213	ms_run[2]:scan=1850	2407.7	3	1665.70292	555.90222	K	L	334	344
PSM	SILTLSHEPK	-190_45955	F6XP90	1	Mouse_09-2020	null	[MS,MS:1001208,SEQUEST,]	8-UNIMOD:213	ms_run[2]:scan=1864	2412.3	3	1665.70292	555.90222	K	L	334	344
PSM	SILTLSHEPK	-190_45654	F6XP90	1	Mouse_09-2020	null	[MS,MS:1001208,SEQUEST,]	7-UNIMOD:213	ms_run[2]:scan=1834	2402.8	3	1665.70292	555.90222	K	L	334	344
PSM	VTIMGIYSIK	-190_45987	P49718	1	Mouse_09-2020	null	[MS,MS:1001208,SEQUEST,]	7-UNIMOD:213	ms_run[2]:scan=1867	2413.3	3	1665.70292	555.90469	R	F	263	273
PSM	SILTLSHEPK	-190_17050	F6XP90	1	Mouse_09-2020	null	[MS,MS:1001208,SEQUEST,]	7-UNIMOD:213	ms_run[1]:scan=2034	2472.9	3	1665.70292	555.90222	K	L	334	344
PSM	SILTLSHEPK	-190_45894	F6XP90	1	Mouse_09-2020	null	[MS,MS:1001208,SEQUEST,]	7-UNIMOD:213	ms_run[2]:scan=1858	2410.3	3	1665.70292	555.90222	K	L	334	344
PSM	SILTLSHEPK	-190_45655	F6XP90	1	Mouse_09-2020	null	[MS,MS:1001208,SEQUEST,]	8-UNIMOD:213	ms_run[2]:scan=1834	2402.8	3	1665.70292	555.90222	K	L	334	344
PSM	SILTLSHEPK	-190_45895	F6XP90	1	Mouse_09-2020	null	[MS,MS:1001208,SEQUEST,]	8-UNIMOD:213	ms_run[2]:scan=1858	2410.3	3	1665.70292	555.90222	K	L	334	344
PSM	SILTLSHEPK	-190_45796	F6XP90	1	Mouse_09-2020	null	[MS,MS:1001208,SEQUEST,]	6-UNIMOD:213	ms_run[2]:scan=1848	2407.0	3	1665.70292	555.90222	K	L	334	344
PSM	SILTLSHEPK	-190_45294	F6XP90	1	Mouse_09-2020	null	[MS,MS:1001208,SEQUEST,]	7-UNIMOD:213	ms_run[2]:scan=1798	2392.6	3	1665.70292	555.90222	K	L	334	344
PSM	SILTLSHEPK	-190_45304	F6XP90	1	Mouse_09-2020	null	[MS,MS:1001208,SEQUEST,]	7-UNIMOD:213	ms_run[2]:scan=1799	2392.9	3	1665.70292	555.90222	K	L	334	344
PSM	SILTLSHEPK	-190_45295	F6XP90	1	Mouse_09-2020	null	[MS,MS:1001208,SEQUEST,]	8-UNIMOD:213	ms_run[2]:scan=1798	2392.6	3	1665.70292	555.90222	K	L	334	344
PSM	SILTLSHEPK	-190_45305	F6XP90	1	Mouse_09-2020	null	[MS,MS:1001208,SEQUEST,]	8-UNIMOD:213	ms_run[2]:scan=1799	2392.9	3	1665.70292	555.90222	K	L	334	344
PSM	SILTLSHEPK	-190_46215	F6XP90	1	Mouse_09-2020	null	[MS,MS:1001208,SEQUEST,]	7-UNIMOD:213	ms_run[2]:scan=1891	2421.2	3	1665.70292	555.90222	K	L	334	344
PSM	VTIMGIYSIK	-190_45204	P49718	1	Mouse_09-2020	null	[MS,MS:1001208,SEQUEST,]	7-UNIMOD:213	ms_run[2]:scan=1789	2389.7	3	1665.70292	555.90469	R	F	263	273
PSM	SILTLSHEPK	-190_17269	F6XP90	1	Mouse_09-2020	null	[MS,MS:1001208,SEQUEST,]	7-UNIMOD:213	ms_run[1]:scan=2056	2480.3	3	1665.70292	555.90222	K	L	334	344
PSM	SILTLSHEPK	-190_45945	F6XP90	1	Mouse_09-2020	null	[MS,MS:1001208,SEQUEST,]	8-UNIMOD:213	ms_run[2]:scan=1863	2412.0	3	1665.70292	555.90222	K	L	334	344
PSM	SILTLSHEPK	-190_45355	F6XP90	1	Mouse_09-2020	null	[MS,MS:1001208,SEQUEST,]	8-UNIMOD:213	ms_run[2]:scan=1804	2394.6	3	1665.70292	555.90222	K	L	334	344
PSM	SILTLSHEPK	-190_17160	F6XP90	1	Mouse_09-2020	null	[MS,MS:1001208,SEQUEST,]	7-UNIMOD:213	ms_run[1]:scan=2045	2476.6	3	1665.70292	555.90222	K	L	334	344
PSM	SILTLSHEPK	-190_45205	F6XP90	1	Mouse_09-2020	null	[MS,MS:1001208,SEQUEST,]	7-UNIMOD:213	ms_run[2]:scan=1789	2389.7	3	1665.70292	555.90222	K	L	334	344
PSM	SILTLSHEPK	-190_45356	F6XP90	1	Mouse_09-2020	null	[MS,MS:1001208,SEQUEST,]	6-UNIMOD:213	ms_run[2]:scan=1804	2394.6	3	1665.70292	555.90222	K	L	334	344
PSM	SILTLSHEPK	-190_45206	F6XP90	1	Mouse_09-2020	null	[MS,MS:1001208,SEQUEST,]	8-UNIMOD:213	ms_run[2]:scan=1789	2389.7	3	1665.70292	555.90222	K	L	334	344
PSM	SILTLSHEPK	-190_45774	F6XP90	1	Mouse_09-2020	null	[MS,MS:1001208,SEQUEST,]	7-UNIMOD:213	ms_run[2]:scan=1846	2406.3	3	1665.70292	555.90222	K	L	334	344
PSM	SILTLSHEPK	-190_17121	F6XP90	1	Mouse_09-2020	null	[MS,MS:1001208,SEQUEST,]	6-UNIMOD:213	ms_run[1]:scan=2041	2475.3	3	1665.70292	555.90222	K	L	334	344
PSM	SILTLSHEPK	-190_45815	F6XP90	1	Mouse_09-2020	null	[MS,MS:1001208,SEQUEST,]	8-UNIMOD:213	ms_run[2]:scan=1850	2407.7	3	1665.70292	555.90222	K	L	334	344
PSM	SILTLSHEPK	-190_17270	F6XP90	1	Mouse_09-2020	null	[MS,MS:1001208,SEQUEST,]	8-UNIMOD:213	ms_run[1]:scan=2056	2480.3	3	1665.70292	555.90222	K	L	334	344
PSM	SILTLSHEPK	-190_46120	F6XP90	1	Mouse_09-2020	null	[MS,MS:1001208,SEQUEST,]	7-UNIMOD:213	ms_run[2]:scan=1881	2417.9	3	1665.70292	555.90222	K	L	334	344
PSM	SILTLSHEPK	-190_45804	F6XP90	1	Mouse_09-2020	null	[MS,MS:1001208,SEQUEST,]	7-UNIMOD:213	ms_run[2]:scan=1849	2407.3	3	1665.70292	555.90222	K	L	334	344
PSM	SILTLSHEPK	-190_45734	F6XP90	1	Mouse_09-2020	null	[MS,MS:1001208,SEQUEST,]	7-UNIMOD:213	ms_run[2]:scan=1842	2405.0	3	1665.70292	555.90222	K	L	334	344
PSM	SILTLSHEPK	-190_46121	F6XP90	1	Mouse_09-2020	null	[MS,MS:1001208,SEQUEST,]	8-UNIMOD:213	ms_run[2]:scan=1881	2417.9	3	1665.70292	555.90222	K	L	334	344
PSM	SILTLSHEPK	-190_45805	F6XP90	1	Mouse_09-2020	null	[MS,MS:1001208,SEQUEST,]	8-UNIMOD:213	ms_run[2]:scan=1849	2407.3	3	1665.70292	555.90222	K	L	334	344
PSM	SILTLSHEPK	-190_17030	F6XP90	1	Mouse_09-2020	null	[MS,MS:1001208,SEQUEST,]	7-UNIMOD:213	ms_run[1]:scan=2032	2472.3	3	1665.70292	555.90222	K	L	334	344
PSM	SILTLSHEPK	-190_45346	F6XP90	1	Mouse_09-2020	null	[MS,MS:1001208,SEQUEST,]	6-UNIMOD:213	ms_run[2]:scan=1803	2394.3	3	1665.70292	555.90222	K	L	334	344
PSM	ISALTGHLANK	-190_53165	Q9EP71	1	Mouse_09-2020	null	[MS,MS:1001208,SEQUEST,]	5-UNIMOD:213	ms_run[2]:scan=2655	2670.1	3	1665.70292	555.90597	K	A	750	761
PSM	SILTLSHEPK	-190_45656	F6XP90	1	Mouse_09-2020	null	[MS,MS:1001208,SEQUEST,]	6-UNIMOD:213	ms_run[2]:scan=1834	2402.8	3	1665.70292	555.90222	K	L	334	344
PSM	GTVCAANDFNPDADAK	-190_33614	P14824	1	Mouse_09-2020	null	[MS,MS:1001208,SEQUEST,]	4-UNIMOD:4	ms_run[2]:scan=451	1949.6	3	1665.70292	555.91063	K	L	355	371
PSM	SILTLSHEPK	-190_17190	F6XP90	1	Mouse_09-2020	null	[MS,MS:1001208,SEQUEST,]	7-UNIMOD:213	ms_run[1]:scan=2048	2477.6	3	1665.70292	555.90222	K	L	334	344
PSM	GTVCAANDFNPDADAK	-190_5270	P14824	1	Mouse_09-2020	null	[MS,MS:1001208,SEQUEST,]	4-UNIMOD:4	ms_run[1]:scan=709	2035.4	3	1665.70292	555.91063	K	L	355	371
PSM	VQDVLFLYK	-190_3788	Q8C0Z1	1	Mouse_09-2020	null	[MS,MS:1001208,SEQUEST,]	8-UNIMOD:213	ms_run[1]:scan=482	1960.7	3	1665.70292	555.90356	K	T	105	114
PSM	SILTLSHEPK	-190_17051	F6XP90	1	Mouse_09-2020	null	[MS,MS:1001208,SEQUEST,]	8-UNIMOD:213	ms_run[1]:scan=2034	2472.9	3	1665.70292	555.90222	K	L	334	344
PSM	VTIMGIYSIK	-190_10075	P49718	1	Mouse_09-2020	null	[MS,MS:1001208,SEQUEST,]	7-UNIMOD:213	ms_run[1]:scan=1267	2219.3	3	1665.70292	555.90469	R	F	263	273
PSM	SILTLSHEPK	-190_17080	F6XP90	1	Mouse_09-2020	null	[MS,MS:1001208,SEQUEST,]	7-UNIMOD:213	ms_run[1]:scan=2037	2473.9	3	1665.70292	555.90222	K	L	334	344
PSM	SILTLSHEPK	-190_45816	F6XP90	1	Mouse_09-2020	null	[MS,MS:1001208,SEQUEST,]	6-UNIMOD:213	ms_run[2]:scan=1850	2407.7	3	1665.70292	555.90222	K	L	334	344
PSM	GTVCAANDFNPDADAK	-190_5217	P14824	1	Mouse_09-2020	null	[MS,MS:1001208,SEQUEST,]	4-UNIMOD:4	ms_run[1]:scan=693	2030.1	3	1665.70292	555.91063	K	L	355	371
PSM	SILTLSHEPK	-190_46034	F6XP90	1	Mouse_09-2020	null	[MS,MS:1001208,SEQUEST,]	7-UNIMOD:213	ms_run[2]:scan=1872	2414.9	3	1665.70292	555.90222	K	L	334	344
PSM	SILTLSHEPK	-190_17052	F6XP90	1	Mouse_09-2020	null	[MS,MS:1001208,SEQUEST,]	6-UNIMOD:213	ms_run[1]:scan=2034	2472.9	3	1665.70292	555.90222	K	L	334	344
PSM	SILTLSHEPK	-190_16970	F6XP90	1	Mouse_09-2020	null	[MS,MS:1001208,SEQUEST,]	7-UNIMOD:213	ms_run[1]:scan=2026	2470.3	3	1665.70292	555.90222	K	L	334	344
PSM	SILTLSHEPK	-190_46365	F6XP90	1	Mouse_09-2020	null	[MS,MS:1001208,SEQUEST,]	7-UNIMOD:213	ms_run[2]:scan=1907	2426.5	3	1665.70292	555.90222	K	L	334	344
PSM	EEAFNDAVDYFMSK	-190_46827	A0A2R8W6Q5	1	Mouse_09-2020	null	[MS,MS:1001208,SEQUEST,]	null	ms_run[2]:scan=1960	2444.0	3	1665.70292	555.90822	K	I	522	536
PSM	SILTLSHEPK	-190_17150	F6XP90	1	Mouse_09-2020	null	[MS,MS:1001208,SEQUEST,]	7-UNIMOD:213	ms_run[1]:scan=2044	2476.3	3	1665.70292	555.90222	K	L	334	344
PSM	GTVCAANDFNPDADAK	-190_5215	P14824	1	Mouse_09-2020	null	[MS,MS:1001208,SEQUEST,]	4-UNIMOD:4	ms_run[1]:scan=692	2029.8	3	1665.70292	555.91063	K	L	355	371
PSM	SILTLSHEPK	-190_45784	F6XP90	1	Mouse_09-2020	null	[MS,MS:1001208,SEQUEST,]	7-UNIMOD:213	ms_run[2]:scan=1847	2406.7	3	1665.70292	555.90222	K	L	334	344
PSM	GTVCAANDFNPDADAK	-190_5208	P14824	1	Mouse_09-2020	null	[MS,MS:1001208,SEQUEST,]	4-UNIMOD:4	ms_run[1]:scan=689	2028.8	3	1665.70292	555.91063	K	L	355	371
PSM	SILTLSHEPK	-190_45785	F6XP90	1	Mouse_09-2020	null	[MS,MS:1001208,SEQUEST,]	8-UNIMOD:213	ms_run[2]:scan=1847	2406.7	3	1665.70292	555.90222	K	L	334	344
PSM	SILTLSHEPK	-190_17151	F6XP90	1	Mouse_09-2020	null	[MS,MS:1001208,SEQUEST,]	8-UNIMOD:213	ms_run[1]:scan=2044	2476.3	3	1665.70292	555.90222	K	L	334	344
PSM	SILTLSHEPK	-190_45775	F6XP90	1	Mouse_09-2020	null	[MS,MS:1001208,SEQUEST,]	8-UNIMOD:213	ms_run[2]:scan=1846	2406.3	3	1665.70292	555.90222	K	L	334	344
PSM	VQDVLFLYK	-190_3901	Q8C0Z1	1	Mouse_09-2020	null	[MS,MS:1001208,SEQUEST,]	8-UNIMOD:213	ms_run[1]:scan=497	1965.6	3	1665.70292	555.90356	K	T	105	114
PSM	VTIMGIYSIK	-190_31166	P49718	1	Mouse_09-2020	null	[MS,MS:1001208,SEQUEST,]	7-UNIMOD:213	ms_run[2]:scan=91	1831.2	3	1665.70292	555.90469	R	F	263	273
PSM	GTVCAANDFNPDADAK	-190_33622	P14824	1	Mouse_09-2020	null	[MS,MS:1001208,SEQUEST,]	4-UNIMOD:4	ms_run[2]:scan=454	1950.6	3	1665.70292	555.91063	K	L	355	371
PSM	GTVCAANDFNPDADAK	-190_5210	P14824	1	Mouse_09-2020	null	[MS,MS:1001208,SEQUEST,]	4-UNIMOD:4	ms_run[1]:scan=690	2029.1	3	1665.70292	555.91063	K	L	355	371
PSM	SILTLSHEPK	-190_51213	F6XP90	1	Mouse_09-2020	null	[MS,MS:1001208,SEQUEST,]	7-UNIMOD:213	ms_run[2]:scan=2434	2596.9	3	1665.70292	555.90222	K	L	334	344
PSM	SILTLSHEPK	-190_46110	F6XP90	1	Mouse_09-2020	null	[MS,MS:1001208,SEQUEST,]	7-UNIMOD:213	ms_run[2]:scan=1880	2417.6	3	1665.70292	555.90222	K	L	334	344
PSM	VQDVLFLYK	-190_3879	Q8C0Z1	1	Mouse_09-2020	null	[MS,MS:1001208,SEQUEST,]	8-UNIMOD:213	ms_run[1]:scan=494	1964.6	3	1665.70292	555.90356	K	T	105	114
PSM	SILTLSHEPK	-190_45374	F6XP90	1	Mouse_09-2020	null	[MS,MS:1001208,SEQUEST,]	7-UNIMOD:213	ms_run[2]:scan=1806	2395.3	3	1665.70292	555.90222	K	L	334	344
PSM	SILTLSHEPK	-190_45735	F6XP90	1	Mouse_09-2020	null	[MS,MS:1001208,SEQUEST,]	8-UNIMOD:213	ms_run[2]:scan=1842	2405.0	3	1665.70292	555.90222	K	L	334	344
PSM	SILTLSHEPK	-190_17081	F6XP90	1	Mouse_09-2020	null	[MS,MS:1001208,SEQUEST,]	6-UNIMOD:213	ms_run[1]:scan=2037	2473.9	3	1665.70292	555.90222	K	L	334	344
PSM	SILTLSHEPK	-190_46111	F6XP90	1	Mouse_09-2020	null	[MS,MS:1001208,SEQUEST,]	8-UNIMOD:213	ms_run[2]:scan=1880	2417.6	3	1665.70292	555.90222	K	L	334	344
PSM	GTVCAANDFNPDADAK	-190_33654	P14824	1	Mouse_09-2020	null	[MS,MS:1001208,SEQUEST,]	4-UNIMOD:4	ms_run[2]:scan=466	1954.5	3	1665.70292	555.91063	K	L	355	371
PSM	GTVCAANDFNPDADAK	-190_33590	P14824	1	Mouse_09-2020	null	[MS,MS:1001208,SEQUEST,]	4-UNIMOD:4	ms_run[2]:scan=442	1946.6	3	1665.70292	555.91063	K	L	355	371
PSM	SILTLSHEPK	-190_45375	F6XP90	1	Mouse_09-2020	null	[MS,MS:1001208,SEQUEST,]	8-UNIMOD:213	ms_run[2]:scan=1806	2395.3	3	1665.70292	555.90222	K	L	334	344
PSM	GTVCAANDFNPDADAK	-190_5243	P14824	1	Mouse_09-2020	null	[MS,MS:1001208,SEQUEST,]	4-UNIMOD:4	ms_run[1]:scan=700	2032.4	3	1665.70292	555.91063	K	L	355	371
PSM	SILTLSHEPK	-190_45364	F6XP90	1	Mouse_09-2020	null	[MS,MS:1001208,SEQUEST,]	7-UNIMOD:213	ms_run[2]:scan=1805	2394.9	3	1665.70292	555.90222	K	L	334	344
PSM	SILTLSHEPK	-190_46216	F6XP90	1	Mouse_09-2020	null	[MS,MS:1001208,SEQUEST,]	8-UNIMOD:213	ms_run[2]:scan=1891	2421.2	3	1665.70292	555.90222	K	L	334	344
PSM	GTVCAANDFNPDADAK	-190_5240	P14824	1	Mouse_09-2020	null	[MS,MS:1001208,SEQUEST,]	4-UNIMOD:4	ms_run[1]:scan=699	2032.1	3	1665.70292	555.91063	K	L	355	371
PSM	SECVDSSENVTGPER	-190_42981	E9Q777	1	Mouse_09-2020	null	[MS,MS:1001208,SEQUEST,]	3-UNIMOD:4	ms_run[2]:scan=1538	2306.8	3	1665.70292	555.90554	K	K	1478	1493
PSM	SILTLSHEPK	-190_45365	F6XP90	1	Mouse_09-2020	null	[MS,MS:1001208,SEQUEST,]	8-UNIMOD:213	ms_run[2]:scan=1805	2394.9	3	1665.70292	555.90222	K	L	334	344
PSM	SILTLSHEPK	-190_45736	F6XP90	1	Mouse_09-2020	null	[MS,MS:1001208,SEQUEST,]	6-UNIMOD:213	ms_run[2]:scan=1842	2405.0	3	1665.70292	555.90222	K	L	334	344
PSM	SILTLSHEPK	-190_17100	F6XP90	1	Mouse_09-2020	null	[MS,MS:1001208,SEQUEST,]	7-UNIMOD:213	ms_run[1]:scan=2039	2474.6	3	1665.70292	555.90222	K	L	334	344
PSM	SILTLSHEPK	-190_17161	F6XP90	1	Mouse_09-2020	null	[MS,MS:1001208,SEQUEST,]	6-UNIMOD:213	ms_run[1]:scan=2045	2476.6	3	1665.70292	555.90222	K	L	334	344
PSM	SILTLSHEPK	-190_17090	F6XP90	1	Mouse_09-2020	null	[MS,MS:1001208,SEQUEST,]	7-UNIMOD:213	ms_run[1]:scan=2038	2474.3	3	1665.70292	555.90222	K	L	334	344
PSM	SILTLSHEPK	-190_17191	F6XP90	1	Mouse_09-2020	null	[MS,MS:1001208,SEQUEST,]	8-UNIMOD:213	ms_run[1]:scan=2048	2477.6	3	1665.70292	555.90222	K	L	334	344
PSM	SILTLSHEPK	-190_17031	F6XP90	1	Mouse_09-2020	null	[MS,MS:1001208,SEQUEST,]	8-UNIMOD:213	ms_run[1]:scan=2032	2472.3	3	1665.70292	555.90222	K	L	334	344
PSM	SILTLSHEPK	-190_45754	F6XP90	1	Mouse_09-2020	null	[MS,MS:1001208,SEQUEST,]	7-UNIMOD:213	ms_run[2]:scan=1844	2405.7	3	1665.70292	555.90222	K	L	334	344
PSM	SILTLSHEPK	-190_42944	F6XP90	1	Mouse_09-2020	null	[MS,MS:1001208,SEQUEST,]	7-UNIMOD:213	ms_run[2]:scan=1534	2305.5	3	1665.70292	555.90222	K	L	334	344
PSM	SILTLSHEPK	-190_45306	F6XP90	1	Mouse_09-2020	null	[MS,MS:1001208,SEQUEST,]	6-UNIMOD:213	ms_run[2]:scan=1799	2392.9	3	1665.70292	555.90222	K	L	334	344
PSM	VQDVLFLYK	-190_3772	Q8C0Z1	1	Mouse_09-2020	null	[MS,MS:1001208,SEQUEST,]	8-UNIMOD:213	ms_run[1]:scan=480	1960.0	3	1665.70292	555.90356	K	T	105	114
PSM	VTIMGIYSIK	-190_10076	P49718	1	Mouse_09-2020	null	[MS,MS:1001208,SEQUEST,]	8-UNIMOD:213	ms_run[1]:scan=1267	2219.3	3	1665.70292	555.90469	R	F	263	273
PSM	SILTLSHEPK	-190_45755	F6XP90	1	Mouse_09-2020	null	[MS,MS:1001208,SEQUEST,]	8-UNIMOD:213	ms_run[2]:scan=1844	2405.7	3	1665.70292	555.90222	K	L	334	344
PSM	SILTLSHEPK	-190_45776	F6XP90	1	Mouse_09-2020	null	[MS,MS:1001208,SEQUEST,]	6-UNIMOD:213	ms_run[2]:scan=1846	2406.3	3	1665.70292	555.90222	K	L	334	344
PSM	SILTLSHEPK	-190_17091	F6XP90	1	Mouse_09-2020	null	[MS,MS:1001208,SEQUEST,]	8-UNIMOD:213	ms_run[1]:scan=2038	2474.3	3	1665.70292	555.90222	K	L	334	344
PSM	GTVCAANDFNPDADAK	-190_5288	P14824	1	Mouse_09-2020	null	[MS,MS:1001208,SEQUEST,]	4-UNIMOD:4	ms_run[1]:scan=713	2036.8	3	1665.70292	555.91063	K	L	355	371
PSM	SILTLSHEPK	-190_46195	F6XP90	1	Mouse_09-2020	null	[MS,MS:1001208,SEQUEST,]	7-UNIMOD:213	ms_run[2]:scan=1889	2420.6	3	1665.70292	555.90222	K	L	334	344
PSM	SLIFQIIFGS	-190_44228	A0A087WQ60	1	Mouse_09-2020	null	[MS,MS:1001208,SEQUEST,]	1-UNIMOD:213	ms_run[2]:scan=1676	2352.3	3	1665.70292	555.90356	R	0	138	148
PSM	SILTLSHEPK	-190_17082	F6XP90	1	Mouse_09-2020	null	[MS,MS:1001208,SEQUEST,]	8-UNIMOD:213	ms_run[1]:scan=2037	2473.9	3	1665.70292	555.90222	K	L	334	344
PSM	GTVCAANDFNPDADAK	-190_5258	P14824	1	Mouse_09-2020	null	[MS,MS:1001208,SEQUEST,]	4-UNIMOD:4	ms_run[1]:scan=705	2034.1	3	1665.70292	555.91063	K	L	355	371
PSM	VQDVLFLYK	-190_3832	Q8C0Z1	1	Mouse_09-2020	null	[MS,MS:1001208,SEQUEST,]	8-UNIMOD:213	ms_run[1]:scan=488	1962.6	3	1665.70292	555.90356	K	T	105	114
PSM	SILTLSHEPK	-190_46035	F6XP90	1	Mouse_09-2020	null	[MS,MS:1001208,SEQUEST,]	8-UNIMOD:213	ms_run[2]:scan=1872	2414.9	3	1665.70292	555.90222	K	L	334	344
PSM	SILTLSHEPK	-190_45764	F6XP90	1	Mouse_09-2020	null	[MS,MS:1001208,SEQUEST,]	7-UNIMOD:213	ms_run[2]:scan=1845	2406.0	3	1665.70292	555.90222	K	L	334	344
PSM	SILTLSHEPK	-190_46196	F6XP90	1	Mouse_09-2020	null	[MS,MS:1001208,SEQUEST,]	8-UNIMOD:213	ms_run[2]:scan=1889	2420.6	3	1665.70292	555.90222	K	L	334	344
PSM	SILTLSHEPK	-190_46101	F6XP90	1	Mouse_09-2020	null	[MS,MS:1001208,SEQUEST,]	7-UNIMOD:213	ms_run[2]:scan=1879	2417.2	3	1665.70292	555.90222	K	L	334	344
PSM	SILTLSHEPK	-190_45765	F6XP90	1	Mouse_09-2020	null	[MS,MS:1001208,SEQUEST,]	8-UNIMOD:213	ms_run[2]:scan=1845	2406.0	3	1665.70292	555.90222	K	L	334	344
PSM	SILTLSHEPK	-190_46053	F6XP90	1	Mouse_09-2020	null	[MS,MS:1001208,SEQUEST,]	7-UNIMOD:213	ms_run[2]:scan=1874	2415.6	3	1665.70292	555.90222	K	L	334	344
PSM	SILTLSHEPK	-190_46102	F6XP90	1	Mouse_09-2020	null	[MS,MS:1001208,SEQUEST,]	8-UNIMOD:213	ms_run[2]:scan=1879	2417.2	3	1665.70292	555.90222	K	L	334	344
PSM	VQDVLFLYK	-190_3656	Q8C0Z1	1	Mouse_09-2020	null	[MS,MS:1001208,SEQUEST,]	8-UNIMOD:213	ms_run[1]:scan=465	1955.1	3	1665.70292	555.90356	K	T	105	114
PSM	SILTLSHEPK	-190_45724	F6XP90	1	Mouse_09-2020	null	[MS,MS:1001208,SEQUEST,]	7-UNIMOD:213	ms_run[2]:scan=1841	2404.7	3	1665.70292	555.90222	K	L	334	344
PSM	SILTLSHEPK	-190_51852	F6XP90	1	Mouse_09-2020	null	[MS,MS:1001208,SEQUEST,]	7-UNIMOD:213	ms_run[2]:scan=2504	2620.1	3	1665.70292	555.90222	K	L	334	344
PSM	SILTLSHEPK	-190_45806	F6XP90	1	Mouse_09-2020	null	[MS,MS:1001208,SEQUEST,]	6-UNIMOD:213	ms_run[2]:scan=1849	2407.3	3	1665.70292	555.90222	K	L	334	344
PSM	SILTLSHEPK	-190_45384	F6XP90	1	Mouse_09-2020	null	[MS,MS:1001208,SEQUEST,]	7-UNIMOD:213	ms_run[2]:scan=1807	2395.6	3	1665.70292	555.90222	K	L	334	344
PSM	SILTLSHEPK	-190_45725	F6XP90	1	Mouse_09-2020	null	[MS,MS:1001208,SEQUEST,]	8-UNIMOD:213	ms_run[2]:scan=1841	2404.7	3	1665.70292	555.90222	K	L	334	344
PSM	SILTLSHEPK	-190_17192	F6XP90	1	Mouse_09-2020	null	[MS,MS:1001208,SEQUEST,]	6-UNIMOD:213	ms_run[1]:scan=2048	2477.6	3	1665.70292	555.90222	K	L	334	344
PSM	SILTLSHEPK	-190_46235	F6XP90	1	Mouse_09-2020	null	[MS,MS:1001208,SEQUEST,]	7-UNIMOD:213	ms_run[2]:scan=1893	2421.9	3	1665.70292	555.90222	K	L	334	344
PSM	SILTLSHEPK	-190_45385	F6XP90	1	Mouse_09-2020	null	[MS,MS:1001208,SEQUEST,]	8-UNIMOD:213	ms_run[2]:scan=1807	2395.6	3	1665.70292	555.90222	K	L	334	344
PSM	ISALTGHLANK	-190_24166	Q9EP71	1	Mouse_09-2020	null	[MS,MS:1001208,SEQUEST,]	7-UNIMOD:213	ms_run[1]:scan=2831	2735.4	3	1665.70292	555.90597	K	A	750	761
PSM	GTVCAANDFNPDADAK	-190_33648	P14824	1	Mouse_09-2020	null	[MS,MS:1001208,SEQUEST,]	4-UNIMOD:4	ms_run[2]:scan=464	1953.8	3	1665.70292	555.91063	K	L	355	371
PSM	VTIMGIYSIK	-190_37480	P49718	1	Mouse_09-2020	null	[MS,MS:1001208,SEQUEST,]	7-UNIMOD:213	ms_run[2]:scan=931	2107.3	3	1665.70292	555.90469	R	F	263	273
PSM	ISALTGHLANK	-190_52920	Q9EP71	1	Mouse_09-2020	null	[MS,MS:1001208,SEQUEST,]	5-UNIMOD:213	ms_run[2]:scan=2628	2661.2	3	1665.70292	555.90597	K	A	750	761
PSM	TFKSKICLK	-190_31475	F7AV51	1	Mouse_09-2020	null	[MS,MS:1001208,SEQUEST,]	7-UNIMOD:4,5-UNIMOD:213	ms_run[2]:scan=148	1850.1	3	1665.70292	555.90843	K	K	93	102
PSM	VQDVLFLYK	-190_3733	Q8C0Z1	1	Mouse_09-2020	null	[MS,MS:1001208,SEQUEST,]	8-UNIMOD:213	ms_run[1]:scan=475	1958.4	3	1665.70292	555.90356	K	T	105	114
PSM	ISALTGHLANK	-190_23940	Q9EP71	1	Mouse_09-2020	null	[MS,MS:1001208,SEQUEST,]	7-UNIMOD:213	ms_run[1]:scan=2807	2727.3	3	1665.70292	555.90597	K	A	750	761
PSM	VQDVLFLYK	-190_8733	Q8C0Z1	1	Mouse_09-2020	null	[MS,MS:1001208,SEQUEST,]	8-UNIMOD:213	ms_run[1]:scan=1101	2164.8	3	1665.70292	555.90356	K	T	105	114
PSM	SILTLSHEPK	-190_45376	F6XP90	1	Mouse_09-2020	null	[MS,MS:1001208,SEQUEST,]	6-UNIMOD:213	ms_run[2]:scan=1806	2395.3	3	1665.70292	555.90222	K	L	334	344
PSM	SILTLSHEPK	-190_45714	F6XP90	1	Mouse_09-2020	null	[MS,MS:1001208,SEQUEST,]	7-UNIMOD:213	ms_run[2]:scan=1840	2404.5	3	1665.70292	555.90222	K	L	334	344
PSM	SILTLSHEPK	-190_46166	F6XP90	1	Mouse_09-2020	null	[MS,MS:1001208,SEQUEST,]	7-UNIMOD:213	ms_run[2]:scan=1886	2419.6	3	1665.70292	555.90222	K	L	334	344
PSM	ISALTGHLANK	-190_24108	Q9EP71	1	Mouse_09-2020	null	[MS,MS:1001208,SEQUEST,]	7-UNIMOD:213	ms_run[1]:scan=2825	2733.3	3	1665.70292	555.90597	K	A	750	761
PSM	SILTLSHEPK	-190_45715	F6XP90	1	Mouse_09-2020	null	[MS,MS:1001208,SEQUEST,]	8-UNIMOD:213	ms_run[2]:scan=1840	2404.5	3	1665.70292	555.90222	K	L	334	344
PSM	VQDVLFLYK	-190_3856	Q8C0Z1	1	Mouse_09-2020	null	[MS,MS:1001208,SEQUEST,]	8-UNIMOD:213	ms_run[1]:scan=491	1963.6	3	1665.70292	555.90356	K	T	105	114
PSM	ISALTGHLANK	-190_24088	Q9EP71	1	Mouse_09-2020	null	[MS,MS:1001208,SEQUEST,]	7-UNIMOD:213	ms_run[1]:scan=2823	2732.7	3	1665.70292	555.90597	K	A	750	761
PSM	ISALTGHLANK	-190_24109	Q9EP71	1	Mouse_09-2020	null	[MS,MS:1001208,SEQUEST,]	5-UNIMOD:213	ms_run[1]:scan=2825	2733.3	3	1665.70292	555.90597	K	A	750	761
PSM	ISALTGHLANK	-190_24585	Q9EP71	1	Mouse_09-2020	null	[MS,MS:1001208,SEQUEST,]	7-UNIMOD:213	ms_run[1]:scan=2877	2750.9	3	1665.70292	555.90597	K	A	750	761
PSM	ISALTGHLANK	-190_23957	Q9EP71	1	Mouse_09-2020	null	[MS,MS:1001208,SEQUEST,]	7-UNIMOD:213	ms_run[1]:scan=2809	2727.9	3	1665.70292	555.90597	K	A	750	761
PSM	ISALTGHLANK	-190_24644	Q9EP71	1	Mouse_09-2020	null	[MS,MS:1001208,SEQUEST,]	7-UNIMOD:213	ms_run[1]:scan=2885	2753.5	3	1665.70292	555.90597	K	A	750	761
PSM	SILTLSHEPK	-190_17101	F6XP90	1	Mouse_09-2020	null	[MS,MS:1001208,SEQUEST,]	8-UNIMOD:213	ms_run[1]:scan=2039	2474.6	3	1665.70292	555.90222	K	L	334	344
PSM	SILTLSHEPK	-190_45454	F6XP90	1	Mouse_09-2020	null	[MS,MS:1001208,SEQUEST,]	7-UNIMOD:213	ms_run[2]:scan=1814	2397.5	3	1665.70292	555.90222	K	L	334	344
PSM	GTVCAANDFNPDADAK	-190_5265	P14824	1	Mouse_09-2020	null	[MS,MS:1001208,SEQUEST,]	4-UNIMOD:4	ms_run[1]:scan=707	2034.8	3	1665.70292	555.91063	K	L	355	371
PSM	SILTLSHEPK	-190_45455	F6XP90	1	Mouse_09-2020	null	[MS,MS:1001208,SEQUEST,]	6-UNIMOD:213	ms_run[2]:scan=1814	2397.5	3	1665.70292	555.90222	K	L	334	344
PSM	SILTLSHEPK	-190_51814	F6XP90	1	Mouse_09-2020	null	[MS,MS:1001208,SEQUEST,]	7-UNIMOD:213	ms_run[2]:scan=2500	2618.7	3	1665.70292	555.90222	K	L	334	344
PSM	SILTLSHEPK	-190_17209	F6XP90	1	Mouse_09-2020	null	[MS,MS:1001208,SEQUEST,]	7-UNIMOD:213	ms_run[1]:scan=2050	2478.3	3	1665.70292	555.90222	K	L	334	344
PSM	SILTLSHEPK	-190_17092	F6XP90	1	Mouse_09-2020	null	[MS,MS:1001208,SEQUEST,]	6-UNIMOD:213	ms_run[1]:scan=2038	2474.3	3	1665.70292	555.90222	K	L	334	344
PSM	VTIMGIYSIK	-190_31167	P49718	1	Mouse_09-2020	null	[MS,MS:1001208,SEQUEST,]	8-UNIMOD:213	ms_run[2]:scan=91	1831.2	3	1665.70292	555.90469	R	F	263	273
PSM	ISALTGHLANK	-190_24136	Q9EP71	1	Mouse_09-2020	null	[MS,MS:1001208,SEQUEST,]	7-UNIMOD:213	ms_run[1]:scan=2828	2734.3	3	1665.70292	555.90597	K	A	750	761
PSM	SILTLSHEPK	-190_45756	F6XP90	1	Mouse_09-2020	null	[MS,MS:1001208,SEQUEST,]	6-UNIMOD:213	ms_run[2]:scan=1844	2405.7	3	1665.70292	555.90222	K	L	334	344
PSM	SILTLSHEPK	-190_45786	F6XP90	1	Mouse_09-2020	null	[MS,MS:1001208,SEQUEST,]	6-UNIMOD:213	ms_run[2]:scan=1847	2406.7	3	1665.70292	555.90222	K	L	334	344
PSM	SILTLSHEPK	-190_46254	F6XP90	1	Mouse_09-2020	null	[MS,MS:1001208,SEQUEST,]	7-UNIMOD:213	ms_run[2]:scan=1895	2422.5	3	1665.70292	555.90222	K	L	334	344
PSM	VQDVLFLYK	-190_3932	Q8C0Z1	1	Mouse_09-2020	null	[MS,MS:1001208,SEQUEST,]	8-UNIMOD:213	ms_run[1]:scan=501	1966.9	3	1665.70292	555.90356	K	T	105	114
PSM	SILTLSHEPK	-190_16960	F6XP90	1	Mouse_09-2020	null	[MS,MS:1001208,SEQUEST,]	7-UNIMOD:213	ms_run[1]:scan=2025	2470.0	3	1665.70292	555.90222	K	L	334	344
PSM	VTIMGIYSIK	-190_46103	P49718	1	Mouse_09-2020	null	[MS,MS:1001208,SEQUEST,]	8-UNIMOD:213	ms_run[2]:scan=1879	2417.2	3	1665.70292	555.90469	R	F	263	273
PSM	EEAFNDAVDYFMSK	-190_46864	A0A2R8W6Q5	1	Mouse_09-2020	null	[MS,MS:1001208,SEQUEST,]	null	ms_run[2]:scan=1965	2445.6	3	1665.70292	555.90822	K	I	522	536
PSM	SILTLSHEPK	-190_46255	F6XP90	1	Mouse_09-2020	null	[MS,MS:1001208,SEQUEST,]	8-UNIMOD:213	ms_run[2]:scan=1895	2422.5	3	1665.70292	555.90222	K	L	334	344
PSM	SILTLSHEPK	-190_16971	F6XP90	1	Mouse_09-2020	null	[MS,MS:1001208,SEQUEST,]	8-UNIMOD:213	ms_run[1]:scan=2026	2470.3	3	1665.70292	555.90222	K	L	334	344
PSM	VQDVLFLYK	-190_3924	Q8C0Z1	1	Mouse_09-2020	null	[MS,MS:1001208,SEQUEST,]	8-UNIMOD:213	ms_run[1]:scan=500	1966.6	3	1665.70292	555.90356	K	T	105	114
PSM	SECVDSSENVTGPER	-190_14803	E9Q777	1	Mouse_09-2020	null	[MS,MS:1001208,SEQUEST,]	3-UNIMOD:4	ms_run[1]:scan=1779	2388.5	3	1665.70292	555.90554	K	K	1478	1493
PSM	SLIFQIIFGS	-190_44263	A0A087WQ60	1	Mouse_09-2020	null	[MS,MS:1001208,SEQUEST,]	1-UNIMOD:213	ms_run[2]:scan=1680	2353.6	3	1665.70292	555.90356	R	0	138	148
PSM	ISALTGHLANK	-190_52814	Q9EP71	1	Mouse_09-2020	null	[MS,MS:1001208,SEQUEST,]	5-UNIMOD:213	ms_run[2]:scan=2616	2657.2	3	1665.70292	555.90597	K	A	750	761
PSM	SILTLSHEPK	-190_45366	F6XP90	1	Mouse_09-2020	null	[MS,MS:1001208,SEQUEST,]	6-UNIMOD:213	ms_run[2]:scan=1805	2394.9	3	1665.70292	555.90222	K	L	334	344
PSM	SILTLSHEPK	-190_23488	F6XP90	1	Mouse_09-2020	null	[MS,MS:1001208,SEQUEST,]	8-UNIMOD:213	ms_run[1]:scan=2756	2710.0	3	1665.70292	555.90222	K	L	334	344
PSM	ISALTGHLANK	-190_24167	Q9EP71	1	Mouse_09-2020	null	[MS,MS:1001208,SEQUEST,]	5-UNIMOD:213	ms_run[1]:scan=2831	2735.4	3	1665.70292	555.90597	K	A	750	761
PSM	ISALTGHLANK	-190_24137	Q9EP71	1	Mouse_09-2020	null	[MS,MS:1001208,SEQUEST,]	5-UNIMOD:213	ms_run[1]:scan=2828	2734.3	3	1665.70292	555.90597	K	A	750	761
PSM	ISALTGHLANK	-190_24631	Q9EP71	1	Mouse_09-2020	null	[MS,MS:1001208,SEQUEST,]	7-UNIMOD:213	ms_run[1]:scan=2883	2752.9	3	1665.70292	555.90597	K	A	750	761
PSM	SILTLSHEPK	-190_16990	F6XP90	1	Mouse_09-2020	null	[MS,MS:1001208,SEQUEST,]	7-UNIMOD:213	ms_run[1]:scan=2028	2470.9	3	1665.70292	555.90222	K	L	334	344
PSM	GTVCAANDFNPDADAK	-190_33643	P14824	1	Mouse_09-2020	null	[MS,MS:1001208,SEQUEST,]	4-UNIMOD:4	ms_run[2]:scan=462	1953.2	3	1665.70292	555.91063	K	L	355	371
PSM	ISALTGHLANK	-190_24078	Q9EP71	1	Mouse_09-2020	null	[MS,MS:1001208,SEQUEST,]	7-UNIMOD:213	ms_run[1]:scan=2822	2732.3	3	1665.70292	555.90597	K	A	750	761
PSM	SILTLSHEPK	-190_45834	F6XP90	1	Mouse_09-2020	null	[MS,MS:1001208,SEQUEST,]	7-UNIMOD:213	ms_run[2]:scan=1852	2408.3	3	1665.70292	555.90222	K	L	334	344
PSM	VTIMGIYSIK	-190_8264	P49718	1	Mouse_09-2020	null	[MS,MS:1001208,SEQUEST,]	7-UNIMOD:213	ms_run[1]:scan=1050	2148.0	3	1665.70292	555.90469	R	F	263	273
PSM	SILTLSHEPK	-190_51586	F6XP90	1	Mouse_09-2020	null	[MS,MS:1001208,SEQUEST,]	7-UNIMOD:213	ms_run[2]:scan=2476	2610.8	3	1665.70292	555.90222	K	L	334	344
PSM	SILTLSHEPK	-190_23489	F6XP90	1	Mouse_09-2020	null	[MS,MS:1001208,SEQUEST,]	7-UNIMOD:213	ms_run[1]:scan=2756	2710.0	3	1665.70292	555.90222	K	L	334	344
PSM	SILTLSHEPK	-190_45694	F6XP90	1	Mouse_09-2020	null	[MS,MS:1001208,SEQUEST,]	7-UNIMOD:213	ms_run[2]:scan=1838	2403.9	3	1665.70292	555.90222	K	L	334	344
PSM	SILTLSHEPK	-190_16991	F6XP90	1	Mouse_09-2020	null	[MS,MS:1001208,SEQUEST,]	8-UNIMOD:213	ms_run[1]:scan=2028	2470.9	3	1665.70292	555.90222	K	L	334	344
PSM	SILTLSHEPK	-190_16950	F6XP90	1	Mouse_09-2020	null	[MS,MS:1001208,SEQUEST,]	8-UNIMOD:213	ms_run[1]:scan=2024	2469.6	3	1665.70292	555.90222	K	L	334	344
PSM	ISALTGHLANK	-190_51214	Q9EP71	1	Mouse_09-2020	null	[MS,MS:1001208,SEQUEST,]	7-UNIMOD:213	ms_run[2]:scan=2434	2596.9	3	1665.70292	555.90597	K	A	750	761
PSM	SILTLSHEPK	-190_17060	F6XP90	1	Mouse_09-2020	null	[MS,MS:1001208,SEQUEST,]	7-UNIMOD:213	ms_run[1]:scan=2035	2473.3	3	1665.70292	555.90222	K	L	334	344
PSM	ISALTGHLANK	-190_24257	Q9EP71	1	Mouse_09-2020	null	[MS,MS:1001208,SEQUEST,]	7-UNIMOD:213	ms_run[1]:scan=2841	2738.7	3	1665.70292	555.90597	K	A	750	761
PSM	SILTLSHEPK	-190_46139	F6XP90	1	Mouse_09-2020	null	[MS,MS:1001208,SEQUEST,]	7-UNIMOD:213	ms_run[2]:scan=1883	2418.6	3	1665.70292	555.90222	K	L	334	344
PSM	SILTLSHEPK	-190_17210	F6XP90	1	Mouse_09-2020	null	[MS,MS:1001208,SEQUEST,]	8-UNIMOD:213	ms_run[1]:scan=2050	2478.3	3	1665.70292	555.90222	K	L	334	344
PSM	ISALTGHLANK	-190_23958	Q9EP71	1	Mouse_09-2020	null	[MS,MS:1001208,SEQUEST,]	5-UNIMOD:213	ms_run[1]:scan=2809	2727.9	3	1665.70292	555.90597	K	A	750	761
PSM	SILTLSHEPK	-190_45695	F6XP90	1	Mouse_09-2020	null	[MS,MS:1001208,SEQUEST,]	8-UNIMOD:213	ms_run[2]:scan=1838	2403.9	3	1665.70292	555.90222	K	L	334	344
PSM	SILTLSHEPK	-190_17061	F6XP90	1	Mouse_09-2020	null	[MS,MS:1001208,SEQUEST,]	8-UNIMOD:213	ms_run[1]:scan=2035	2473.3	3	1665.70292	555.90222	K	L	334	344
PSM	SILTLSHEPK	-190_45766	F6XP90	1	Mouse_09-2020	null	[MS,MS:1001208,SEQUEST,]	6-UNIMOD:213	ms_run[2]:scan=1845	2406.0	3	1665.70292	555.90222	K	L	334	344
PSM	SILTLSHEPK	-190_46054	F6XP90	1	Mouse_09-2020	null	[MS,MS:1001208,SEQUEST,]	8-UNIMOD:213	ms_run[2]:scan=1874	2415.6	3	1665.70292	555.90222	K	L	334	344
PSM	SILTLSHEPK	-190_46140	F6XP90	1	Mouse_09-2020	null	[MS,MS:1001208,SEQUEST,]	8-UNIMOD:213	ms_run[2]:scan=1883	2418.6	3	1665.70292	555.90222	K	L	334	344
PSM	SILTLSHEPK	-190_45716	F6XP90	1	Mouse_09-2020	null	[MS,MS:1001208,SEQUEST,]	6-UNIMOD:213	ms_run[2]:scan=1840	2404.5	3	1665.70292	555.90222	K	L	334	344
PSM	SILTLSHEPK	-190_45185	F6XP90	1	Mouse_09-2020	null	[MS,MS:1001208,SEQUEST,]	7-UNIMOD:213	ms_run[2]:scan=1787	2389.0	3	1665.70292	555.90222	K	L	334	344
PSM	SILTLSHEPK	-190_22756	F6XP90	1	Mouse_09-2020	null	[MS,MS:1001208,SEQUEST,]	7-UNIMOD:213	ms_run[1]:scan=2673	2682.0	3	1665.70292	555.90222	K	L	334	344
PSM	ISALTGHLANK	-190_23941	Q9EP71	1	Mouse_09-2020	null	[MS,MS:1001208,SEQUEST,]	5-UNIMOD:213	ms_run[1]:scan=2807	2727.3	3	1665.70292	555.90597	K	A	750	761
PSM	SILTLSHEPK	-190_45386	F6XP90	1	Mouse_09-2020	null	[MS,MS:1001208,SEQUEST,]	6-UNIMOD:213	ms_run[2]:scan=1807	2395.6	3	1665.70292	555.90222	K	L	334	344
PSM	SILTLSHEPK	-190_45456	F6XP90	1	Mouse_09-2020	null	[MS,MS:1001208,SEQUEST,]	8-UNIMOD:213	ms_run[2]:scan=1814	2397.5	3	1665.70292	555.90222	K	L	334	344
PSM	SILTLSHEPK	-190_45726	F6XP90	1	Mouse_09-2020	null	[MS,MS:1001208,SEQUEST,]	6-UNIMOD:213	ms_run[2]:scan=1841	2404.7	3	1665.70292	555.90222	K	L	334	344
PSM	VQDVLFLYK	-190_6966	Q8C0Z1	1	Mouse_09-2020	null	[MS,MS:1001208,SEQUEST,]	8-UNIMOD:213	ms_run[1]:scan=910	2101.6	3	1665.70292	555.90356	K	T	105	114
PSM	ISALTGHLANK	-190_24586	Q9EP71	1	Mouse_09-2020	null	[MS,MS:1001208,SEQUEST,]	5-UNIMOD:213	ms_run[1]:scan=2877	2750.9	3	1665.70292	555.90597	K	A	750	761
PSM	SILTLSHEPK	-190_46236	F6XP90	1	Mouse_09-2020	null	[MS,MS:1001208,SEQUEST,]	8-UNIMOD:213	ms_run[2]:scan=1893	2421.9	3	1665.70292	555.90222	K	L	334	344
PSM	VQDVLFLYK	-190_3796	Q8C0Z1	1	Mouse_09-2020	null	[MS,MS:1001208,SEQUEST,]	8-UNIMOD:213	ms_run[1]:scan=483	1961.0	3	1665.70292	555.90356	K	T	105	114
PSM	ISALTGHLANK	-190_24514	Q9EP71	1	Mouse_09-2020	null	[MS,MS:1001208,SEQUEST,]	7-UNIMOD:213	ms_run[1]:scan=2869	2748.2	3	1665.70292	555.90597	K	A	750	761
PSM	VTIMGIYSIK	-190_50242	P49718	1	Mouse_09-2020	null	[MS,MS:1001208,SEQUEST,]	7-UNIMOD:213	ms_run[2]:scan=2329	2562.1	3	1665.70292	555.90469	R	F	263	273
PSM	VQDVLFLYK	-190_1273	Q8C0Z1	1	Mouse_09-2020	null	[MS,MS:1001208,SEQUEST,]	8-UNIMOD:213	ms_run[1]:scan=144	1848.6	3	1665.70292	555.90356	K	T	105	114
PSM	ISALTGHLANK	-190_24013	Q9EP71	1	Mouse_09-2020	null	[MS,MS:1001208,SEQUEST,]	7-UNIMOD:213	ms_run[1]:scan=2815	2730.0	3	1665.70292	555.90597	K	A	750	761
PSM	VTIMGIYSIK	-190_15879	P49718	1	Mouse_09-2020	null	[MS,MS:1001208,SEQUEST,]	8-UNIMOD:213	ms_run[1]:scan=1903	2429.5	3	1665.70292	555.90469	R	F	263	273
PSM	VTIMGIYSIK	-190_14902	P49718	1	Mouse_09-2020	null	[MS,MS:1001208,SEQUEST,]	7-UNIMOD:213	ms_run[1]:scan=1790	2392.1	3	1665.70292	555.90469	R	F	263	273
PSM	SILTLSHEPK	-190_46167	F6XP90	1	Mouse_09-2020	null	[MS,MS:1001208,SEQUEST,]	8-UNIMOD:213	ms_run[2]:scan=1886	2419.6	3	1665.70292	555.90222	K	L	334	344
PSM	ISALTGHLANK	-190_24033	Q9EP71	1	Mouse_09-2020	null	[MS,MS:1001208,SEQUEST,]	7-UNIMOD:213	ms_run[1]:scan=2817	2730.6	3	1665.70292	555.90597	K	A	750	761
PSM	VTIMGIYSIK	-190_14929	P49718	1	Mouse_09-2020	null	[MS,MS:1001208,SEQUEST,]	7-UNIMOD:213	ms_run[1]:scan=1793	2393.1	3	1665.70292	555.90469	R	F	263	273
PSM	SILTLSHEPK	-190_45674	F6XP90	1	Mouse_09-2020	null	[MS,MS:1001208,SEQUEST,]	7-UNIMOD:213	ms_run[2]:scan=1836	2403.4	3	1665.70292	555.90222	K	L	334	344
PSM	SECVDSSENVTGPER	-190_14866	E9Q777	1	Mouse_09-2020	null	[MS,MS:1001208,SEQUEST,]	3-UNIMOD:4	ms_run[1]:scan=1786	2390.8	3	1665.70292	555.90554	K	K	1478	1493
PSM	SILTLSHEPK	-190_45594	F6XP90	1	Mouse_09-2020	null	[MS,MS:1001208,SEQUEST,]	6-UNIMOD:213	ms_run[2]:scan=1828	2401.2	3	1665.70292	555.90222	K	L	334	344
PSM	SILTLSHEPK	-190_45595	F6XP90	1	Mouse_09-2020	null	[MS,MS:1001208,SEQUEST,]	7-UNIMOD:213	ms_run[2]:scan=1828	2401.2	3	1665.70292	555.90222	K	L	334	344
PSM	ISALTGHLANK	-190_24645	Q9EP71	1	Mouse_09-2020	null	[MS,MS:1001208,SEQUEST,]	5-UNIMOD:213	ms_run[1]:scan=2885	2753.5	3	1665.70292	555.90597	K	A	750	761
PSM	SILTLSHEPK	-190_45675	F6XP90	1	Mouse_09-2020	null	[MS,MS:1001208,SEQUEST,]	8-UNIMOD:213	ms_run[2]:scan=1836	2403.4	3	1665.70292	555.90222	K	L	334	344
PSM	ISALTGHLANK	-190_24079	Q9EP71	1	Mouse_09-2020	null	[MS,MS:1001208,SEQUEST,]	5-UNIMOD:213	ms_run[1]:scan=2822	2732.3	3	1665.70292	555.90597	K	A	750	761
PSM	ISALTGHLANK	-190_24089	Q9EP71	1	Mouse_09-2020	null	[MS,MS:1001208,SEQUEST,]	5-UNIMOD:213	ms_run[1]:scan=2823	2732.7	3	1665.70292	555.90597	K	A	750	761
PSM	GTVCAANDFNPDADAK	-190_5206	P14824	1	Mouse_09-2020	null	[MS,MS:1001208,SEQUEST,]	4-UNIMOD:4	ms_run[1]:scan=688	2028.5	3	1665.70292	555.91063	K	L	355	371
PSM	VQDVLFLYK	-190_31693	Q8C0Z1	1	Mouse_09-2020	null	[MS,MS:1001208,SEQUEST,]	8-UNIMOD:213	ms_run[2]:scan=184	1861.9	3	1665.70292	555.90356	K	T	105	114
PSM	VQDVLFLYK	-190_3946	Q8C0Z1	1	Mouse_09-2020	null	[MS,MS:1001208,SEQUEST,]	8-UNIMOD:213	ms_run[1]:scan=503	1967.6	3	1665.70292	555.90356	K	T	105	114
PSM	SILTLSHEPK	-190_45434	F6XP90	1	Mouse_09-2020	null	[MS,MS:1001208,SEQUEST,]	7-UNIMOD:213	ms_run[2]:scan=1812	2396.9	3	1665.70292	555.90222	K	L	334	344
PSM	VTIMGIYSIK	-190_46311	P49718	1	Mouse_09-2020	null	[MS,MS:1001208,SEQUEST,]	8-UNIMOD:213	ms_run[2]:scan=1901	2424.5	3	1665.70292	555.90469	R	F	263	273
PSM	VTIMGIYSIK	-190_38463	P49718	1	Mouse_09-2020	null	[MS,MS:1001208,SEQUEST,]	7-UNIMOD:213	ms_run[2]:scan=1042	2143.5	3	1665.70292	555.90469	R	F	263	273
PSM	SILTLSHEPK	-190_45435	F6XP90	1	Mouse_09-2020	null	[MS,MS:1001208,SEQUEST,]	8-UNIMOD:213	ms_run[2]:scan=1812	2396.9	3	1665.70292	555.90222	K	L	334	344
PSM	VTIMGIYSIK	-190_8265	P49718	1	Mouse_09-2020	null	[MS,MS:1001208,SEQUEST,]	8-UNIMOD:213	ms_run[1]:scan=1050	2148.0	3	1665.70292	555.90469	R	F	263	273
PSM	SILTLSHEPK	-190_46014	F6XP90	1	Mouse_09-2020	null	[MS,MS:1001208,SEQUEST,]	7-UNIMOD:213	ms_run[2]:scan=1870	2414.3	3	1665.70292	555.90222	K	L	334	344
PSM	VQDVLFLYK	-190_3908	Q8C0Z1	1	Mouse_09-2020	null	[MS,MS:1001208,SEQUEST,]	8-UNIMOD:213	ms_run[1]:scan=498	1965.9	3	1665.70292	555.90356	K	T	105	114
PSM	SILTLSHEPK	-190_45835	F6XP90	1	Mouse_09-2020	null	[MS,MS:1001208,SEQUEST,]	8-UNIMOD:213	ms_run[2]:scan=1852	2408.3	3	1665.70292	555.90222	K	L	334	344
PSM	VTIMGIYSIK	-190_49777	P49718	1	Mouse_09-2020	null	[MS,MS:1001208,SEQUEST,]	7-UNIMOD:213	ms_run[2]:scan=2282	2546.5	3	1665.70292	555.90469	R	F	263	273
PSM	VTIMGIYSIK	-190_42556	P49718	1	Mouse_09-2020	null	[MS,MS:1001208,SEQUEST,]	7-UNIMOD:213	ms_run[2]:scan=1491	2291.3	3	1665.70292	555.90469	R	F	263	273
PSM	ISALTGHLANK	-190_23995	Q9EP71	1	Mouse_09-2020	null	[MS,MS:1001208,SEQUEST,]	7-UNIMOD:213	ms_run[1]:scan=2813	2729.3	3	1665.70292	555.90597	K	A	750	761
PSM	VTIMGIYSIK	-190_18757	P49718	1	Mouse_09-2020	null	[MS,MS:1001208,SEQUEST,]	8-UNIMOD:213	ms_run[1]:scan=2231	2538.5	3	1665.70292	555.90469	R	F	263	273
PSM	SILTLSHEPK	-190_16961	F6XP90	1	Mouse_09-2020	null	[MS,MS:1001208,SEQUEST,]	8-UNIMOD:213	ms_run[1]:scan=2025	2470.0	3	1665.70292	555.90222	K	L	334	344
PSM	SILTLSHEPK	-190_16951	F6XP90	1	Mouse_09-2020	null	[MS,MS:1001208,SEQUEST,]	7-UNIMOD:213	ms_run[1]:scan=2024	2469.6	3	1665.70292	555.90222	K	L	334	344
PSM	SILTLSHEPK	-190_17211	F6XP90	1	Mouse_09-2020	null	[MS,MS:1001208,SEQUEST,]	6-UNIMOD:213	ms_run[1]:scan=2050	2478.3	3	1665.70292	555.90222	K	L	334	344
PSM	ISALTGHLANK	-190_24098	Q9EP71	1	Mouse_09-2020	null	[MS,MS:1001208,SEQUEST,]	5-UNIMOD:213	ms_run[1]:scan=2824	2733.0	3	1665.70292	555.90597	K	A	750	761
PSM	VQDVLFLYK	-190_3840	Q8C0Z1	1	Mouse_09-2020	null	[MS,MS:1001208,SEQUEST,]	8-UNIMOD:213	ms_run[1]:scan=489	1963.0	3	1665.70292	555.90356	K	T	105	114
PSM	ISALTGHLANK	-190_24632	Q9EP71	1	Mouse_09-2020	null	[MS,MS:1001208,SEQUEST,]	5-UNIMOD:213	ms_run[1]:scan=2883	2752.9	3	1665.70292	555.90597	K	A	750	761
PSM	SILTLSHEPK	-190_46312	F6XP90	1	Mouse_09-2020	null	[MS,MS:1001208,SEQUEST,]	7-UNIMOD:213	ms_run[2]:scan=1901	2424.5	3	1665.70292	555.90222	K	L	334	344
PSM	ISALTGHLANK	-190_23490	Q9EP71	1	Mouse_09-2020	null	[MS,MS:1001208,SEQUEST,]	7-UNIMOD:213	ms_run[1]:scan=2756	2710.0	3	1665.70292	555.90597	K	A	750	761
PSM	SILTLSHEPK	-190_45176	F6XP90	1	Mouse_09-2020	null	[MS,MS:1001208,SEQUEST,]	7-UNIMOD:213	ms_run[2]:scan=1786	2388.7	3	1665.70292	555.90222	K	L	334	344
PSM	SILTLSHEPK	-190_46072	F6XP90	1	Mouse_09-2020	null	[MS,MS:1001208,SEQUEST,]	7-UNIMOD:213	ms_run[2]:scan=1876	2416.3	3	1665.70292	555.90222	K	L	334	344
PSM	VTIMGIYSIK	-190_14903	P49718	1	Mouse_09-2020	null	[MS,MS:1001208,SEQUEST,]	8-UNIMOD:213	ms_run[1]:scan=1790	2392.1	3	1665.70292	555.90469	R	F	263	273
PSM	SILTLSHEPK	-190_17000	F6XP90	1	Mouse_09-2020	null	[MS,MS:1001208,SEQUEST,]	7-UNIMOD:213	ms_run[1]:scan=2029	2471.3	3	1665.70292	555.90222	K	L	334	344
PSM	SILTLSHEPK	-190_46313	F6XP90	1	Mouse_09-2020	null	[MS,MS:1001208,SEQUEST,]	8-UNIMOD:213	ms_run[2]:scan=1901	2424.5	3	1665.70292	555.90222	K	L	334	344
PSM	SILTLSHEPK	-190_45696	F6XP90	1	Mouse_09-2020	null	[MS,MS:1001208,SEQUEST,]	6-UNIMOD:213	ms_run[2]:scan=1838	2403.9	3	1665.70292	555.90222	K	L	334	344
PSM	SILTLSHEPK	-190_45524	F6XP90	1	Mouse_09-2020	null	[MS,MS:1001208,SEQUEST,]	6-UNIMOD:213	ms_run[2]:scan=1821	2399.3	3	1665.70292	555.90222	K	L	334	344
PSM	SILTLSHEPK	-190_45525	F6XP90	1	Mouse_09-2020	null	[MS,MS:1001208,SEQUEST,]	7-UNIMOD:213	ms_run[2]:scan=1821	2399.3	3	1665.70292	555.90222	K	L	334	344
PSM	SILTLSHEPK	-190_45526	F6XP90	1	Mouse_09-2020	null	[MS,MS:1001208,SEQUEST,]	8-UNIMOD:213	ms_run[2]:scan=1821	2399.3	3	1665.70292	555.90222	K	L	334	344
PSM	VTIMGIYSIK	-190_47754	P49718	1	Mouse_09-2020	null	[MS,MS:1001208,SEQUEST,]	8-UNIMOD:213	ms_run[2]:scan=2061	2477.3	3	1665.70292	555.90469	R	F	263	273
PSM	SILTLSHEPK	-190_45194	F6XP90	1	Mouse_09-2020	null	[MS,MS:1001208,SEQUEST,]	7-UNIMOD:213	ms_run[2]:scan=1788	2389.3	3	1665.70292	555.90222	K	L	334	344
PSM	ISALTGHLANK	-190_24222	Q9EP71	1	Mouse_09-2020	null	[MS,MS:1001208,SEQUEST,]	7-UNIMOD:213	ms_run[1]:scan=2837	2737.4	3	1665.70292	555.90597	K	A	750	761
PSM	SKTDGFKTLK	-190_28722	F6Z9A1	1	Mouse_09-2020	null	[MS,MS:1001208,SEQUEST,]	4-UNIMOD:213	ms_run[1]:scan=3405	2928.7	3	1665.70292	555.90222	R	N	91	101
PSM	SILTLSHEPK	-190_51547	F6XP90	1	Mouse_09-2020	null	[MS,MS:1001208,SEQUEST,]	7-UNIMOD:213	ms_run[2]:scan=2472	2609.5	3	1665.70292	555.90222	K	L	334	344
PSM	SILTLSHEPK	-190_46274	F6XP90	1	Mouse_09-2020	null	[MS,MS:1001208,SEQUEST,]	7-UNIMOD:213	ms_run[2]:scan=1897	2423.2	3	1665.70292	555.90222	K	L	334	344
PSM	VTIMGIYSIK	-190_14839	P49718	1	Mouse_09-2020	null	[MS,MS:1001208,SEQUEST,]	7-UNIMOD:213	ms_run[1]:scan=1783	2389.8	3	1665.70292	555.90469	R	F	263	273
PSM	ISALTGHLANK	-190_24515	Q9EP71	1	Mouse_09-2020	null	[MS,MS:1001208,SEQUEST,]	5-UNIMOD:213	ms_run[1]:scan=2869	2748.2	3	1665.70292	555.90597	K	A	750	761
PSM	ISALTGHLANK	-190_24434	Q9EP71	1	Mouse_09-2020	null	[MS,MS:1001208,SEQUEST,]	7-UNIMOD:213	ms_run[1]:scan=2860	2745.1	3	1665.70292	555.90597	K	A	750	761
PSM	SILTLSHEPK	-190_46073	F6XP90	1	Mouse_09-2020	null	[MS,MS:1001208,SEQUEST,]	8-UNIMOD:213	ms_run[2]:scan=1876	2416.3	3	1665.70292	555.90222	K	L	334	344
PSM	SKTDGFKTLK	-190_28723	F6Z9A1	1	Mouse_09-2020	null	[MS,MS:1001208,SEQUEST,]	7-UNIMOD:213	ms_run[1]:scan=3405	2928.7	3	1665.70292	555.90222	R	N	91	101
PSM	ISALTGHLANK	-190_24304	Q9EP71	1	Mouse_09-2020	null	[MS,MS:1001208,SEQUEST,]	7-UNIMOD:213	ms_run[1]:scan=2846	2740.4	3	1665.70292	555.90597	K	A	750	761
PSM	SILTLSHEPK	-190_17170	F6XP90	1	Mouse_09-2020	null	[MS,MS:1001208,SEQUEST,]	7-UNIMOD:213	ms_run[1]:scan=2046	2476.9	3	1665.70292	555.90222	K	L	334	344
PSM	ISALTGHLANK	-190_24099	Q9EP71	1	Mouse_09-2020	null	[MS,MS:1001208,SEQUEST,]	7-UNIMOD:213	ms_run[1]:scan=2824	2733.0	3	1665.70292	555.90597	K	A	750	761
PSM	ISALTGHLANK	-190_24014	Q9EP71	1	Mouse_09-2020	null	[MS,MS:1001208,SEQUEST,]	5-UNIMOD:213	ms_run[1]:scan=2815	2730.0	3	1665.70292	555.90597	K	A	750	761
PSM	SILTLSHEPK	-190_46176	F6XP90	1	Mouse_09-2020	null	[MS,MS:1001208,SEQUEST,]	7-UNIMOD:213	ms_run[2]:scan=1887	2419.9	3	1665.70292	555.90222	K	L	334	344
PSM	ISALTGHLANK	-190_24258	Q9EP71	1	Mouse_09-2020	null	[MS,MS:1001208,SEQUEST,]	5-UNIMOD:213	ms_run[1]:scan=2841	2738.7	3	1665.70292	555.90597	K	A	750	761
PSM	ISALTGHLANK	-190_24069	Q9EP71	1	Mouse_09-2020	null	[MS,MS:1001208,SEQUEST,]	5-UNIMOD:213	ms_run[1]:scan=2821	2732.0	3	1665.70292	555.90597	K	A	750	761
PSM	GTVCAANDFNPDADAK	-190_33608	P14824	1	Mouse_09-2020	null	[MS,MS:1001208,SEQUEST,]	4-UNIMOD:4	ms_run[2]:scan=448	1948.6	3	1665.70292	555.91063	K	L	355	371
PSM	SILTLSHEPK	-190_45676	F6XP90	1	Mouse_09-2020	null	[MS,MS:1001208,SEQUEST,]	6-UNIMOD:213	ms_run[2]:scan=1836	2403.4	3	1665.70292	555.90222	K	L	334	344
PSM	GTVCAANDFNPDADAK	-190_5252	P14824	1	Mouse_09-2020	null	[MS,MS:1001208,SEQUEST,]	4-UNIMOD:4	ms_run[1]:scan=703	2033.4	3	1665.70292	555.91063	K	L	355	371
PSM	VQDVLFLYK	-190_3916	Q8C0Z1	1	Mouse_09-2020	null	[MS,MS:1001208,SEQUEST,]	8-UNIMOD:213	ms_run[1]:scan=499	1966.2	3	1665.70292	555.90356	K	T	105	114
PSM	SILTLSHEPK	-190_17229	F6XP90	1	Mouse_09-2020	null	[MS,MS:1001208,SEQUEST,]	8-UNIMOD:213	ms_run[1]:scan=2052	2478.9	3	1665.70292	555.90222	K	L	334	344
PSM	VTIMGIYSIK	-190_18758	P49718	1	Mouse_09-2020	null	[MS,MS:1001208,SEQUEST,]	7-UNIMOD:213	ms_run[1]:scan=2231	2538.5	3	1665.70292	555.90469	R	F	263	273
PSM	SILTLSHEPK	-190_45596	F6XP90	1	Mouse_09-2020	null	[MS,MS:1001208,SEQUEST,]	8-UNIMOD:213	ms_run[2]:scan=1828	2401.2	3	1665.70292	555.90222	K	L	334	344
PSM	GTVCAANDFNPDADAK	-190_5231	P14824	1	Mouse_09-2020	null	[MS,MS:1001208,SEQUEST,]	4-UNIMOD:4	ms_run[1]:scan=696	2031.1	3	1665.70292	555.91063	K	L	355	371
PSM	SILTLSHEPK	-190_45436	F6XP90	1	Mouse_09-2020	null	[MS,MS:1001208,SEQUEST,]	6-UNIMOD:213	ms_run[2]:scan=1812	2396.9	3	1665.70292	555.90222	K	L	334	344
PSM	SILTLSHEPK	-190_46157	F6XP90	1	Mouse_09-2020	null	[MS,MS:1001208,SEQUEST,]	7-UNIMOD:213	ms_run[2]:scan=1885	2419.2	3	1665.70292	555.90222	K	L	334	344
PSM	LSRLHLEEK	-190_42062	Q9CQ28	1	Mouse_09-2020	null	[MS,MS:1001208,SEQUEST,]	3-UNIMOD:213	ms_run[2]:scan=1435	2272.7	3	1665.70292	555.90597	R	S	242	251
PSM	EEAFNDAVDYFMSK	-190_46802	A0A2R8W6Q5	1	Mouse_09-2020	null	[MS,MS:1001208,SEQUEST,]	null	ms_run[2]:scan=1957	2443.0	3	1665.70292	555.90822	K	I	522	536
PSM	GTVCAANDFNPDADAK	-190_5292	P14824	1	Mouse_09-2020	null	[MS,MS:1001208,SEQUEST,]	4-UNIMOD:4	ms_run[1]:scan=714	2037.1	3	1665.70292	555.91063	K	L	355	371
PSM	ISALTGHLANK	-190_24362	Q9EP71	1	Mouse_09-2020	null	[MS,MS:1001208,SEQUEST,]	7-UNIMOD:213	ms_run[1]:scan=2852	2742.4	3	1665.70292	555.90597	K	A	750	761
PSM	ISALTGHLANK	-190_24239	Q9EP71	1	Mouse_09-2020	null	[MS,MS:1001208,SEQUEST,]	7-UNIMOD:213	ms_run[1]:scan=2839	2738.1	3	1665.70292	555.90597	K	A	750	761
PSM	ISALTGHLANK	-190_28429	Q9EP71	1	Mouse_09-2020	null	[MS,MS:1001208,SEQUEST,]	5-UNIMOD:213	ms_run[1]:scan=3371	2917.2	3	1665.70292	555.90597	K	A	750	761
PSM	ISALTGHLANK	-190_28430	Q9EP71	1	Mouse_09-2020	null	[MS,MS:1001208,SEQUEST,]	7-UNIMOD:213	ms_run[1]:scan=3371	2917.2	3	1665.70292	555.90597	K	A	750	761
PSM	ISALTGHLANK	-190_24202	Q9EP71	1	Mouse_09-2020	null	[MS,MS:1001208,SEQUEST,]	7-UNIMOD:213	ms_run[1]:scan=2835	2736.7	3	1665.70292	555.90597	K	A	750	761
PSM	GTVCAANDFNPDADAK	-190_5212	P14824	1	Mouse_09-2020	null	[MS,MS:1001208,SEQUEST,]	4-UNIMOD:4	ms_run[1]:scan=691	2029.5	3	1665.70292	555.91063	K	L	355	371
PSM	ISALTGHLANK	-190_24034	Q9EP71	1	Mouse_09-2020	null	[MS,MS:1001208,SEQUEST,]	5-UNIMOD:213	ms_run[1]:scan=2817	2730.6	3	1665.70292	555.90597	K	A	750	761
PSM	SILTLSHEPK	-190_17230	F6XP90	1	Mouse_09-2020	null	[MS,MS:1001208,SEQUEST,]	7-UNIMOD:213	ms_run[1]:scan=2052	2478.9	3	1665.70292	555.90222	K	L	334	344
PSM	SILTLSHEPK	-190_46158	F6XP90	1	Mouse_09-2020	null	[MS,MS:1001208,SEQUEST,]	8-UNIMOD:213	ms_run[2]:scan=1885	2419.2	3	1665.70292	555.90222	K	L	334	344
PSM	SILTLSHEPK	-190_45614	F6XP90	1	Mouse_09-2020	null	[MS,MS:1001208,SEQUEST,]	7-UNIMOD:213	ms_run[2]:scan=1830	2401.8	3	1665.70292	555.90222	K	L	334	344
PSM	SILTLSHEPK	-190_47387	F6XP90	1	Mouse_09-2020	null	[MS,MS:1001208,SEQUEST,]	7-UNIMOD:213	ms_run[2]:scan=2023	2464.8	3	1665.70292	555.90222	K	L	334	344
PSM	VTIMGIYSIK	-190_14954	P49718	1	Mouse_09-2020	null	[MS,MS:1001208,SEQUEST,]	8-UNIMOD:213	ms_run[1]:scan=1796	2394.1	3	1665.70292	555.90469	R	F	263	273
PSM	KTLSSFSNLK	-190_10299	E9Q6W4	1	Mouse_09-2020	null	[MS,MS:1001208,SEQUEST,]	4-UNIMOD:213	ms_run[1]:scan=1291	2227.2	3	1665.70292	555.90222	K	H	219	229
PSM	ISALTGHLANK	-190_23996	Q9EP71	1	Mouse_09-2020	null	[MS,MS:1001208,SEQUEST,]	5-UNIMOD:213	ms_run[1]:scan=2813	2729.3	3	1665.70292	555.90597	K	A	750	761
PSM	VTIMGIYSIK	-190_35750	P49718	1	Mouse_09-2020	null	[MS,MS:1001208,SEQUEST,]	7-UNIMOD:213	ms_run[2]:scan=708	2033.9	3	1665.70292	555.90469	R	F	263	273
PSM	ISALTGHLANK	-190_24435	Q9EP71	1	Mouse_09-2020	null	[MS,MS:1001208,SEQUEST,]	5-UNIMOD:213	ms_run[1]:scan=2860	2745.1	3	1665.70292	555.90597	K	A	750	761
PSM	VTIMGIYSIK	-190_46091	P49718	1	Mouse_09-2020	null	[MS,MS:1001208,SEQUEST,]	8-UNIMOD:213	ms_run[2]:scan=1878	2416.9	3	1665.70292	555.90469	R	F	263	273
PSM	VTIMGIYSIK	-190_14955	P49718	1	Mouse_09-2020	null	[MS,MS:1001208,SEQUEST,]	7-UNIMOD:213	ms_run[1]:scan=1796	2394.1	3	1665.70292	555.90469	R	F	263	273
PSM	SILTLSHEPK	-190_51270	F6XP90	1	Mouse_09-2020	null	[MS,MS:1001208,SEQUEST,]	7-UNIMOD:213	ms_run[2]:scan=2440	2598.9	3	1665.70292	555.90222	K	L	334	344
PSM	ISALTGHLANK	-190_24223	Q9EP71	1	Mouse_09-2020	null	[MS,MS:1001208,SEQUEST,]	5-UNIMOD:213	ms_run[1]:scan=2837	2737.4	3	1665.70292	555.90597	K	A	750	761
PSM	SLIFQIIFGS	-190_44212	A0A087WQ60	1	Mouse_09-2020	null	[MS,MS:1001208,SEQUEST,]	1-UNIMOD:213	ms_run[2]:scan=1674	2351.7	3	1665.70292	555.90356	R	0	138	148
PSM	SILTLSHEPK	-190_45394	F6XP90	1	Mouse_09-2020	null	[MS,MS:1001208,SEQUEST,]	7-UNIMOD:213	ms_run[2]:scan=1808	2395.9	3	1665.70292	555.90222	K	L	334	344
PSM	SILTLSHEPK	-190_45186	F6XP90	1	Mouse_09-2020	null	[MS,MS:1001208,SEQUEST,]	8-UNIMOD:213	ms_run[2]:scan=1787	2389.0	3	1665.70292	555.90222	K	L	334	344
PSM	FLTNGFLGKK	-190_15527	A0A2R8VHR9	1	Mouse_09-2020	null	[MS,MS:1001208,SEQUEST,]	9-UNIMOD:213	ms_run[1]:scan=1862	2415.9	3	1665.70292	555.90731	K	L	52	62
PSM	ISALTGHLANK	-190_24313	Q9EP71	1	Mouse_09-2020	null	[MS,MS:1001208,SEQUEST,]	7-UNIMOD:213	ms_run[1]:scan=2847	2740.8	3	1665.70292	555.90597	K	A	750	761
PSM	EEAFNDAVDYFMSK	-190_47067	A0A2R8W6Q5	1	Mouse_09-2020	null	[MS,MS:1001208,SEQUEST,]	null	ms_run[2]:scan=1989	2453.6	3	1665.70292	555.90822	K	I	522	536
PSM	KTLSSFSNLK	-190_44298	E9Q6W4	1	Mouse_09-2020	null	[MS,MS:1001208,SEQUEST,]	7-UNIMOD:213	ms_run[2]:scan=1684	2355.0	3	1665.70292	555.90222	K	H	219	229
PSM	SILTLSHEPK	-190_23061	F6XP90	1	Mouse_09-2020	null	[MS,MS:1001208,SEQUEST,]	7-UNIMOD:213	ms_run[1]:scan=2706	2692.9	3	1665.70292	555.90222	K	L	334	344
PSM	SILTLSHEPK	-190_46015	F6XP90	1	Mouse_09-2020	null	[MS,MS:1001208,SEQUEST,]	8-UNIMOD:213	ms_run[2]:scan=1870	2414.3	3	1665.70292	555.90222	K	L	334	344
PSM	SILTLSHEPK	-190_45395	F6XP90	1	Mouse_09-2020	null	[MS,MS:1001208,SEQUEST,]	8-UNIMOD:213	ms_run[2]:scan=1808	2395.9	3	1665.70292	555.90222	K	L	334	344
PSM	EEAFNDAVDYFMSK	-190_46856	A0A2R8W6Q5	1	Mouse_09-2020	null	[MS,MS:1001208,SEQUEST,]	null	ms_run[2]:scan=1964	2445.3	3	1665.70292	555.90822	K	I	522	536
PSM	VTIMGIYSIK	-190_21464	P49718	1	Mouse_09-2020	null	[MS,MS:1001208,SEQUEST,]	7-UNIMOD:213	ms_run[1]:scan=2524	2632.5	3	1665.70292	555.90469	R	F	263	273
PSM	SILTLSHEPK	-190_22757	F6XP90	1	Mouse_09-2020	null	[MS,MS:1001208,SEQUEST,]	8-UNIMOD:213	ms_run[1]:scan=2673	2682.0	3	1665.70292	555.90222	K	L	334	344
PSM	ISALTGHLANK	-190_24305	Q9EP71	1	Mouse_09-2020	null	[MS,MS:1001208,SEQUEST,]	5-UNIMOD:213	ms_run[1]:scan=2846	2740.4	3	1665.70292	555.90597	K	A	750	761
PSM	KTLSSFSNLK	-190_10358	E9Q6W4	1	Mouse_09-2020	null	[MS,MS:1001208,SEQUEST,]	4-UNIMOD:213	ms_run[1]:scan=1297	2229.2	3	1665.70292	555.90222	K	H	219	229
PSM	VTIMGIYSIK	-190_14840	P49718	1	Mouse_09-2020	null	[MS,MS:1001208,SEQUEST,]	8-UNIMOD:213	ms_run[1]:scan=1783	2389.8	3	1665.70292	555.90469	R	F	263	273
PSM	VQDVLFLYK	-190_3848	Q8C0Z1	1	Mouse_09-2020	null	[MS,MS:1001208,SEQUEST,]	8-UNIMOD:213	ms_run[1]:scan=490	1963.3	3	1665.70292	555.90356	K	T	105	114
PSM	SILTLSHEPK	-190_45404	F6XP90	1	Mouse_09-2020	null	[MS,MS:1001208,SEQUEST,]	7-UNIMOD:213	ms_run[2]:scan=1809	2396.1	3	1665.70292	555.90222	K	L	334	344
PSM	ISALTGHLANK	-190_14867	Q9EP71	1	Mouse_09-2020	null	[MS,MS:1001208,SEQUEST,]	7-UNIMOD:213	ms_run[1]:scan=1786	2390.8	3	1665.70292	555.90597	K	A	750	761
PSM	VTIMGIYSIK	-190_53175	P49718	1	Mouse_09-2020	null	[MS,MS:1001208,SEQUEST,]	7-UNIMOD:213	ms_run[2]:scan=2656	2670.5	3	1665.70292	555.90469	R	F	263	273
PSM	ISALTGHLANK	-190_24425	Q9EP71	1	Mouse_09-2020	null	[MS,MS:1001208,SEQUEST,]	5-UNIMOD:213	ms_run[1]:scan=2859	2744.8	3	1665.70292	555.90597	K	A	750	761
PSM	VTIMGIYSIK	-190_14911	P49718	1	Mouse_09-2020	null	[MS,MS:1001208,SEQUEST,]	7-UNIMOD:213	ms_run[1]:scan=1791	2392.5	3	1665.70292	555.90469	R	F	263	273
PSM	SILTLSHEPK	-190_14956	F6XP90	1	Mouse_09-2020	null	[MS,MS:1001208,SEQUEST,]	7-UNIMOD:213	ms_run[1]:scan=1796	2394.1	3	1665.70292	555.90222	K	L	334	344
PSM	SILTLSHEPK	-190_17140	F6XP90	1	Mouse_09-2020	null	[MS,MS:1001208,SEQUEST,]	7-UNIMOD:213	ms_run[1]:scan=2043	2475.9	3	1665.70292	555.90222	K	L	334	344
PSM	SILTLSHEPK	-190_45405	F6XP90	1	Mouse_09-2020	null	[MS,MS:1001208,SEQUEST,]	8-UNIMOD:213	ms_run[2]:scan=1809	2396.1	3	1665.70292	555.90222	K	L	334	344
PSM	SILTLSHEPK	-190_17141	F6XP90	1	Mouse_09-2020	null	[MS,MS:1001208,SEQUEST,]	8-UNIMOD:213	ms_run[1]:scan=2043	2475.9	3	1665.70292	555.90222	K	L	334	344
PSM	SILTLSHEPK	-190_45744	F6XP90	1	Mouse_09-2020	null	[MS,MS:1001208,SEQUEST,]	7-UNIMOD:213	ms_run[2]:scan=1843	2405.4	3	1665.70292	555.90222	K	L	334	344
PSM	VTIMGIYSIK	-190_10056	P49718	1	Mouse_09-2020	null	[MS,MS:1001208,SEQUEST,]	7-UNIMOD:213	ms_run[1]:scan=1265	2218.6	3	1665.70292	555.90469	R	F	263	273
PSM	ISALTGHLANK	-190_23967	Q9EP71	1	Mouse_09-2020	null	[MS,MS:1001208,SEQUEST,]	7-UNIMOD:213	ms_run[1]:scan=2810	2728.3	3	1665.70292	555.90597	K	A	750	761
PSM	VTIMGIYSIK	-190_44380	P49718	1	Mouse_09-2020	null	[MS,MS:1001208,SEQUEST,]	7-UNIMOD:213	ms_run[2]:scan=1693	2357.9	3	1665.70292	555.90469	R	F	263	273
PSM	VTIMGIYSIK	-190_42753	P49718	1	Mouse_09-2020	null	[MS,MS:1001208,SEQUEST,]	7-UNIMOD:213	ms_run[2]:scan=1514	2298.9	3	1665.70292	555.90469	R	F	263	273
PSM	KTLSSFSNLK	-190_10338	E9Q6W4	1	Mouse_09-2020	null	[MS,MS:1001208,SEQUEST,]	4-UNIMOD:213	ms_run[1]:scan=1295	2228.5	3	1665.70292	555.90222	K	H	219	229
PSM	ISALTGHLANK	-190_23977	Q9EP71	1	Mouse_09-2020	null	[MS,MS:1001208,SEQUEST,]	7-UNIMOD:213	ms_run[1]:scan=2811	2728.6	3	1665.70292	555.90597	K	A	750	761
PSM	SILTLSHEPK	-190_45745	F6XP90	1	Mouse_09-2020	null	[MS,MS:1001208,SEQUEST,]	8-UNIMOD:213	ms_run[2]:scan=1843	2405.4	3	1665.70292	555.90222	K	L	334	344
PSM	EEAFNDAVDYFMSK	-190_46786	A0A2R8W6Q5	1	Mouse_09-2020	null	[MS,MS:1001208,SEQUEST,]	null	ms_run[2]:scan=1955	2442.4	3	1665.70292	555.90822	K	I	522	536
PSM	SILTLSHEPK	-190_45684	F6XP90	1	Mouse_09-2020	null	[MS,MS:1001208,SEQUEST,]	7-UNIMOD:213	ms_run[2]:scan=1837	2403.6	3	1665.70292	555.90222	K	L	334	344
PSM	SILTLSHEPK	-190_17171	F6XP90	1	Mouse_09-2020	null	[MS,MS:1001208,SEQUEST,]	8-UNIMOD:213	ms_run[1]:scan=2046	2476.9	3	1665.70292	555.90222	K	L	334	344
PSM	GTVCAANDFNPDADAK	-190_5261	P14824	1	Mouse_09-2020	null	[MS,MS:1001208,SEQUEST,]	4-UNIMOD:4	ms_run[1]:scan=706	2034.4	3	1665.70292	555.91063	K	L	355	371
PSM	ISALTGHLANK	-190_23978	Q9EP71	1	Mouse_09-2020	null	[MS,MS:1001208,SEQUEST,]	5-UNIMOD:213	ms_run[1]:scan=2811	2728.6	3	1665.70292	555.90597	K	A	750	761
PSM	ISALTGHLANK	-190_24203	Q9EP71	1	Mouse_09-2020	null	[MS,MS:1001208,SEQUEST,]	5-UNIMOD:213	ms_run[1]:scan=2835	2736.7	3	1665.70292	555.90597	K	A	750	761
PSM	VTIMGIYSIK	-190_40536	P49718	1	Mouse_09-2020	null	[MS,MS:1001208,SEQUEST,]	7-UNIMOD:213	ms_run[2]:scan=1269	2218.1	3	1665.70292	555.90469	R	F	263	273
PSM	SILTLSHEPK	-190_45685	F6XP90	1	Mouse_09-2020	null	[MS,MS:1001208,SEQUEST,]	8-UNIMOD:213	ms_run[2]:scan=1837	2403.6	3	1665.70292	555.90222	K	L	334	344
PSM	ISALTGHLANK	-190_52701	Q9EP71	1	Mouse_09-2020	null	[MS,MS:1001208,SEQUEST,]	7-UNIMOD:213	ms_run[2]:scan=2603	2652.9	3	1665.70292	555.90597	K	A	750	761
PSM	KTLSSFSNLK	-190_10378	E9Q6W4	1	Mouse_09-2020	null	[MS,MS:1001208,SEQUEST,]	4-UNIMOD:213	ms_run[1]:scan=1299	2229.8	3	1665.70292	555.90222	K	H	219	229
PSM	SILTLSHEPK	-190_46385	F6XP90	1	Mouse_09-2020	null	[MS,MS:1001208,SEQUEST,]	7-UNIMOD:213	ms_run[2]:scan=1909	2427.2	3	1665.70292	555.90222	K	L	334	344
PSM	ISALTGHLANK	-190_24363	Q9EP71	1	Mouse_09-2020	null	[MS,MS:1001208,SEQUEST,]	5-UNIMOD:213	ms_run[1]:scan=2852	2742.4	3	1665.70292	555.90597	K	A	750	761
PSM	VTIMGIYSIK	-190_14875	P49718	1	Mouse_09-2020	null	[MS,MS:1001208,SEQUEST,]	7-UNIMOD:213	ms_run[1]:scan=1787	2391.2	3	1665.70292	555.90469	R	F	263	273
PSM	SLIFQIIFGS	-190_15681	A0A087WQ60	1	Mouse_09-2020	null	[MS,MS:1001208,SEQUEST,]	1-UNIMOD:213	ms_run[1]:scan=1881	2422.2	3	1665.70292	555.90356	R	0	138	148
PSM	SILTLSHEPK	-190_46275	F6XP90	1	Mouse_09-2020	null	[MS,MS:1001208,SEQUEST,]	8-UNIMOD:213	ms_run[2]:scan=1897	2423.2	3	1665.70292	555.90222	K	L	334	344
PSM	VQDVLFLYK	-190_3701	Q8C0Z1	1	Mouse_09-2020	null	[MS,MS:1001208,SEQUEST,]	8-UNIMOD:213	ms_run[1]:scan=471	1957.0	3	1665.70292	555.90356	K	T	105	114
PSM	ISALTGHLANK	-190_24156	Q9EP71	1	Mouse_09-2020	null	[MS,MS:1001208,SEQUEST,]	7-UNIMOD:213	ms_run[1]:scan=2830	2735.0	3	1665.70292	555.90597	K	A	750	761
PSM	EEAFNDAVDYFMSK	-190_46743	A0A2R8W6Q5	1	Mouse_09-2020	null	[MS,MS:1001208,SEQUEST,]	null	ms_run[2]:scan=1950	2440.7	3	1665.70292	555.90822	K	I	522	536
PSM	ISALTGHLANK	-190_24126	Q9EP71	1	Mouse_09-2020	null	[MS,MS:1001208,SEQUEST,]	7-UNIMOD:213	ms_run[1]:scan=2827	2734.0	3	1665.70292	555.90597	K	A	750	761
PSM	EEAFNDAVDYFMSK	-190_46849	A0A2R8W6Q5	1	Mouse_09-2020	null	[MS,MS:1001208,SEQUEST,]	null	ms_run[2]:scan=1963	2445.0	3	1665.70292	555.90822	K	I	522	536
PSM	LSCPCITSHCSSEK	-190_14229	Q1RNF8	1	Mouse_09-2020	null	[MS,MS:1001208,SEQUEST,]	3-UNIMOD:4,5-UNIMOD:4,10-UNIMOD:4	ms_run[1]:scan=1714	2367.0	3	1665.70292	555.90583	R	A	30	44
PSM	VTIMGIYSIK	-190_14964	P49718	1	Mouse_09-2020	null	[MS,MS:1001208,SEQUEST,]	7-UNIMOD:213	ms_run[1]:scan=1797	2394.5	3	1665.70292	555.90469	R	F	263	273
PSM	SILTLSHEPK	-190_45615	F6XP90	1	Mouse_09-2020	null	[MS,MS:1001208,SEQUEST,]	6-UNIMOD:213	ms_run[2]:scan=1830	2401.8	3	1665.70292	555.90222	K	L	334	344
PSM	VTIMGIYSIK	-190_40546	P49718	1	Mouse_09-2020	null	[MS,MS:1001208,SEQUEST,]	7-UNIMOD:213	ms_run[2]:scan=1270	2218.4	3	1665.70292	555.90469	R	F	263	273
PSM	EEAFNDAVDYFMSK	-190_46811	A0A2R8W6Q5	1	Mouse_09-2020	null	[MS,MS:1001208,SEQUEST,]	null	ms_run[2]:scan=1958	2443.3	3	1665.70292	555.90822	K	I	522	536
PSM	SILTLSHEPK	-190_17200	F6XP90	1	Mouse_09-2020	null	[MS,MS:1001208,SEQUEST,]	7-UNIMOD:213	ms_run[1]:scan=2049	2477.9	3	1665.70292	555.90222	K	L	334	344
PSM	VTIMGIYSIK	-190_8364	P49718	1	Mouse_09-2020	null	[MS,MS:1001208,SEQUEST,]	7-UNIMOD:213	ms_run[1]:scan=1061	2151.7	3	1665.70292	555.90469	R	F	263	273
PSM	VTIMGIYSIK	-190_30605	P49718	1	Mouse_09-2020	null	[MS,MS:1001208,SEQUEST,]	7-UNIMOD:213	ms_run[2]:scan=31	1811.4	3	1665.70292	555.90469	R	F	263	273
PSM	SILTLSHEPK	-190_46293	F6XP90	1	Mouse_09-2020	null	[MS,MS:1001208,SEQUEST,]	7-UNIMOD:213	ms_run[2]:scan=1899	2423.9	3	1665.70292	555.90222	K	L	334	344
PSM	VQDVLFLYK	-190_1570	Q8C0Z1	1	Mouse_09-2020	null	[MS,MS:1001208,SEQUEST,]	8-UNIMOD:213	ms_run[1]:scan=181	1860.8	3	1665.70292	555.90356	K	T	105	114
PSM	SILTLSHEPK	-190_45616	F6XP90	1	Mouse_09-2020	null	[MS,MS:1001208,SEQUEST,]	8-UNIMOD:213	ms_run[2]:scan=1830	2401.8	3	1665.70292	555.90222	K	L	334	344
PSM	VTIMGIYSIK	-190_10339	P49718	1	Mouse_09-2020	null	[MS,MS:1001208,SEQUEST,]	7-UNIMOD:213	ms_run[1]:scan=1295	2228.5	3	1665.70292	555.90469	R	F	263	273
PSM	KTLSSFSNLK	-190_15726	E9Q6W4	1	Mouse_09-2020	null	[MS,MS:1001208,SEQUEST,]	7-UNIMOD:213	ms_run[1]:scan=1886	2423.9	3	1665.70292	555.90222	K	H	219	229
PSM	VTIMGIYSIK	-190_40452	P49718	1	Mouse_09-2020	null	[MS,MS:1001208,SEQUEST,]	7-UNIMOD:213	ms_run[2]:scan=1260	2215.1	3	1665.70292	555.90469	R	F	263	273
PSM	GTVCAANDFNPDADAK	-190_5268	P14824	1	Mouse_09-2020	null	[MS,MS:1001208,SEQUEST,]	4-UNIMOD:4	ms_run[1]:scan=708	2035.1	3	1665.70292	555.91063	K	L	355	371
PSM	SILTLSHEPK	-190_45474	F6XP90	1	Mouse_09-2020	null	[MS,MS:1001208,SEQUEST,]	7-UNIMOD:213	ms_run[2]:scan=1816	2398.0	3	1665.70292	555.90222	K	L	334	344
PSM	VTIMGIYSIK	-190_37560	P49718	1	Mouse_09-2020	null	[MS,MS:1001208,SEQUEST,]	7-UNIMOD:213	ms_run[2]:scan=941	2110.5	3	1665.70292	555.90469	R	F	263	273
PSM	SILTLSHEPK	-190_51681	F6XP90	1	Mouse_09-2020	null	[MS,MS:1001208,SEQUEST,]	7-UNIMOD:213	ms_run[2]:scan=2486	2614.1	3	1665.70292	555.90222	K	L	334	344
PSM	VTIMGIYSIK	-190_40517	P49718	1	Mouse_09-2020	null	[MS,MS:1001208,SEQUEST,]	7-UNIMOD:213	ms_run[2]:scan=1267	2217.4	3	1665.70292	555.90469	R	F	263	273
PSM	SILTLSHEPK	-190_45475	F6XP90	1	Mouse_09-2020	null	[MS,MS:1001208,SEQUEST,]	8-UNIMOD:213	ms_run[2]:scan=1816	2398.0	3	1665.70292	555.90222	K	L	334	344
PSM	ISALTGHLANK	-190_23968	Q9EP71	1	Mouse_09-2020	null	[MS,MS:1001208,SEQUEST,]	5-UNIMOD:213	ms_run[1]:scan=2810	2728.3	3	1665.70292	555.90597	K	A	750	761
PSM	ISALTGHLANK	-190_23498	Q9EP71	1	Mouse_09-2020	null	[MS,MS:1001208,SEQUEST,]	7-UNIMOD:213	ms_run[1]:scan=2757	2710.4	3	1665.70292	555.90597	K	A	750	761
PSM	EEAFNDAVDYFMSK	-190_47022	A0A2R8W6Q5	1	Mouse_09-2020	null	[MS,MS:1001208,SEQUEST,]	null	ms_run[2]:scan=1984	2451.9	3	1665.70292	555.90822	K	I	522	536
PSM	ISALTGHLANK	-190_52702	Q9EP71	1	Mouse_09-2020	null	[MS,MS:1001208,SEQUEST,]	5-UNIMOD:213	ms_run[2]:scan=2603	2652.9	3	1665.70292	555.90597	K	A	750	761
PSM	SILTLSHEPK	-190_51606	F6XP90	1	Mouse_09-2020	null	[MS,MS:1001208,SEQUEST,]	7-UNIMOD:213	ms_run[2]:scan=2478	2611.5	3	1665.70292	555.90222	K	L	334	344
PSM	KTLSSFSNLK	-190_9688	E9Q6W4	1	Mouse_09-2020	null	[MS,MS:1001208,SEQUEST,]	2-UNIMOD:213	ms_run[1]:scan=1224	2205.1	3	1665.70292	555.90222	K	H	219	229
PSM	GTVCAANDFNPDADAK	-190_5320	P14824	1	Mouse_09-2020	null	[MS,MS:1001208,SEQUEST,]	4-UNIMOD:4	ms_run[1]:scan=721	2039.4	3	1665.70292	555.91063	K	L	355	371
PSM	VQDVLFLYK	-190_3756	Q8C0Z1	1	Mouse_09-2020	null	[MS,MS:1001208,SEQUEST,]	8-UNIMOD:213	ms_run[1]:scan=478	1959.4	3	1665.70292	555.90356	K	T	105	114
PSM	VQDVLFLYK	-190_3640	Q8C0Z1	1	Mouse_09-2020	null	[MS,MS:1001208,SEQUEST,]	8-UNIMOD:213	ms_run[1]:scan=463	1954.4	3	1665.70292	555.90356	K	T	105	114
PSM	SILTLSHEPK	-190_46148	F6XP90	1	Mouse_09-2020	null	[MS,MS:1001208,SEQUEST,]	7-UNIMOD:213	ms_run[2]:scan=1884	2418.9	3	1665.70292	555.90222	K	L	334	344
PSM	VTIMGIYSIK	-190_17249	P49718	1	Mouse_09-2020	null	[MS,MS:1001208,SEQUEST,]	8-UNIMOD:213	ms_run[1]:scan=2054	2479.6	3	1665.70292	555.90469	R	F	263	273
PSM	GTVCAANDFNPDADAK	-190_33632	P14824	1	Mouse_09-2020	null	[MS,MS:1001208,SEQUEST,]	4-UNIMOD:4	ms_run[2]:scan=458	1951.9	3	1665.70292	555.91063	K	L	355	371
PSM	VTIMGIYSIK	-190_44080	P49718	1	Mouse_09-2020	null	[MS,MS:1001208,SEQUEST,]	7-UNIMOD:213	ms_run[2]:scan=1659	2346.7	3	1665.70292	555.90469	R	F	263	273
PSM	VTIMGIYSIK	-190_21465	P49718	1	Mouse_09-2020	null	[MS,MS:1001208,SEQUEST,]	8-UNIMOD:213	ms_run[1]:scan=2524	2632.5	3	1665.70292	555.90469	R	F	263	273
PSM	ISALTGHLANK	-190_24240	Q9EP71	1	Mouse_09-2020	null	[MS,MS:1001208,SEQUEST,]	5-UNIMOD:213	ms_run[1]:scan=2839	2738.1	3	1665.70292	555.90597	K	A	750	761
PSM	VTIMGIYSIK	-190_9983	P49718	1	Mouse_09-2020	null	[MS,MS:1001208,SEQUEST,]	7-UNIMOD:213	ms_run[1]:scan=1257	2216.0	3	1665.70292	555.90469	R	F	263	273
PSM	VTIMGIYSIK	-190_14893	P49718	1	Mouse_09-2020	null	[MS,MS:1001208,SEQUEST,]	7-UNIMOD:213	ms_run[1]:scan=1789	2391.8	3	1665.70292	555.90469	R	F	263	273
PSM	VTIMGIYSIK	-190_14821	P49718	1	Mouse_09-2020	null	[MS,MS:1001208,SEQUEST,]	7-UNIMOD:213	ms_run[1]:scan=1781	2389.2	3	1665.70292	555.90469	R	F	263	273
PSM	SILTLSHEPK	-190_45704	F6XP90	1	Mouse_09-2020	null	[MS,MS:1001208,SEQUEST,]	7-UNIMOD:213	ms_run[2]:scan=1839	2404.2	3	1665.70292	555.90222	K	L	334	344
PSM	LSRLHLEEK	-190_23062	Q9CQ28	1	Mouse_09-2020	null	[MS,MS:1001208,SEQUEST,]	5-UNIMOD:213	ms_run[1]:scan=2706	2692.9	3	1665.70292	555.90597	R	S	242	251
PSM	SECVDSSENVTGPER	-190_14894	E9Q777	1	Mouse_09-2020	null	[MS,MS:1001208,SEQUEST,]	3-UNIMOD:4	ms_run[1]:scan=1789	2391.8	3	1665.70292	555.90554	K	K	1478	1493
PSM	VTIMGIYSIK	-190_14912	P49718	1	Mouse_09-2020	null	[MS,MS:1001208,SEQUEST,]	8-UNIMOD:213	ms_run[1]:scan=1791	2392.5	3	1665.70292	555.90469	R	F	263	273
PSM	VTIMGIYSIK	-190_12122	P49718	1	Mouse_09-2020	null	[MS,MS:1001208,SEQUEST,]	7-UNIMOD:213	ms_run[1]:scan=1492	2293.6	3	1665.70292	555.90469	R	F	263	273
PSM	ISALTGHLANK	-190_24426	Q9EP71	1	Mouse_09-2020	null	[MS,MS:1001208,SEQUEST,]	7-UNIMOD:213	ms_run[1]:scan=2859	2744.8	3	1665.70292	555.90597	K	A	750	761
PSM	FLTNGFLGKK	-190_15690	A0A2R8VHR9	1	Mouse_09-2020	null	[MS,MS:1001208,SEQUEST,]	9-UNIMOD:213	ms_run[1]:scan=1882	2422.6	3	1665.70292	555.90731	K	L	52	62
PSM	SILTLSHEPK	-190_46440	F6XP90	1	Mouse_09-2020	null	[MS,MS:1001208,SEQUEST,]	7-UNIMOD:213	ms_run[2]:scan=1915	2429.1	3	1665.70292	555.90222	K	L	334	344
PSM	SILTLSHEPK	-190_45705	F6XP90	1	Mouse_09-2020	null	[MS,MS:1001208,SEQUEST,]	8-UNIMOD:213	ms_run[2]:scan=1839	2404.2	3	1665.70292	555.90222	K	L	334	344
PSM	ISALTGHLANK	-190_24157	Q9EP71	1	Mouse_09-2020	null	[MS,MS:1001208,SEQUEST,]	5-UNIMOD:213	ms_run[1]:scan=2830	2735.0	3	1665.70292	555.90597	K	A	750	761
PSM	SILTLSHEPK	-190_46177	F6XP90	1	Mouse_09-2020	null	[MS,MS:1001208,SEQUEST,]	8-UNIMOD:213	ms_run[2]:scan=1887	2419.9	3	1665.70292	555.90222	K	L	334	344
PSM	EEAFNDAVDYFMSK	-190_46794	A0A2R8W6Q5	1	Mouse_09-2020	null	[MS,MS:1001208,SEQUEST,]	null	ms_run[2]:scan=1956	2442.7	3	1665.70292	555.90822	K	I	522	536
PSM	SILTLSHEPK	-190_17201	F6XP90	1	Mouse_09-2020	null	[MS,MS:1001208,SEQUEST,]	8-UNIMOD:213	ms_run[1]:scan=2049	2477.9	3	1665.70292	555.90222	K	L	334	344
PSM	VQDVLFLYK	-190_3939	Q8C0Z1	1	Mouse_09-2020	null	[MS,MS:1001208,SEQUEST,]	8-UNIMOD:213	ms_run[1]:scan=502	1967.2	3	1665.70292	555.90356	K	T	105	114
PSM	SILTLSHEPK	-190_45414	F6XP90	1	Mouse_09-2020	null	[MS,MS:1001208,SEQUEST,]	7-UNIMOD:213	ms_run[2]:scan=1810	2396.4	3	1665.70292	555.90222	K	L	334	344
PSM	LSRLHLEEK	-190_23098	Q9CQ28	1	Mouse_09-2020	null	[MS,MS:1001208,SEQUEST,]	5-UNIMOD:213	ms_run[1]:scan=2710	2694.2	3	1665.70292	555.90597	R	S	242	251
PSM	KTLSSFSNLK	-190_44299	E9Q6W4	1	Mouse_09-2020	null	[MS,MS:1001208,SEQUEST,]	10-UNIMOD:213	ms_run[2]:scan=1684	2355.0	3	1665.70292	555.90222	K	H	219	229
PSM	VTIMGIYSIK	-190_44081	P49718	1	Mouse_09-2020	null	[MS,MS:1001208,SEQUEST,]	8-UNIMOD:213	ms_run[2]:scan=1659	2346.7	3	1665.70292	555.90469	R	F	263	273
PSM	SILTLSHEPK	-190_45424	F6XP90	1	Mouse_09-2020	null	[MS,MS:1001208,SEQUEST,]	7-UNIMOD:213	ms_run[2]:scan=1811	2396.7	3	1665.70292	555.90222	K	L	334	344
PSM	ISALTGHLANK	-190_24406	Q9EP71	1	Mouse_09-2020	null	[MS,MS:1001208,SEQUEST,]	7-UNIMOD:213	ms_run[1]:scan=2857	2744.1	3	1665.70292	555.90597	K	A	750	761
PSM	VTIMGIYSIK	-190_47638	P49718	1	Mouse_09-2020	null	[MS,MS:1001208,SEQUEST,]	8-UNIMOD:213	ms_run[2]:scan=2049	2473.4	3	1665.70292	555.90469	R	F	263	273
PSM	KTLSSFSNLK	-190_9744	E9Q6W4	1	Mouse_09-2020	null	[MS,MS:1001208,SEQUEST,]	2-UNIMOD:213	ms_run[1]:scan=1231	2207.4	3	1665.70292	555.90222	K	H	219	229
PSM	ISALTGHLANK	-190_21434	Q9EP71	1	Mouse_09-2020	null	[MS,MS:1001208,SEQUEST,]	7-UNIMOD:213	ms_run[1]:scan=2521	2631.5	3	1665.70292	555.90597	K	A	750	761
PSM	SILTLSHEPK	-190_45396	F6XP90	1	Mouse_09-2020	null	[MS,MS:1001208,SEQUEST,]	6-UNIMOD:213	ms_run[2]:scan=1808	2395.9	3	1665.70292	555.90222	K	L	334	344
PSM	SILTLSHEPK	-190_45415	F6XP90	1	Mouse_09-2020	null	[MS,MS:1001208,SEQUEST,]	8-UNIMOD:213	ms_run[2]:scan=1810	2396.4	3	1665.70292	555.90222	K	L	334	344
PSM	VTIMGIYSIK	-190_14786	P49718	1	Mouse_09-2020	null	[MS,MS:1001208,SEQUEST,]	7-UNIMOD:213	ms_run[1]:scan=1777	2387.9	3	1665.70292	555.90469	R	F	263	273
PSM	ISALTGHLANK	-190_24314	Q9EP71	1	Mouse_09-2020	null	[MS,MS:1001208,SEQUEST,]	5-UNIMOD:213	ms_run[1]:scan=2847	2740.8	3	1665.70292	555.90597	K	A	750	761
PSM	ISALTGHLANK	-190_21394	Q9EP71	1	Mouse_09-2020	null	[MS,MS:1001208,SEQUEST,]	5-UNIMOD:213	ms_run[1]:scan=2517	2630.2	3	1665.70292	555.90597	K	A	750	761
PSM	SILTLSHEPK	-190_45425	F6XP90	1	Mouse_09-2020	null	[MS,MS:1001208,SEQUEST,]	8-UNIMOD:213	ms_run[2]:scan=1811	2396.7	3	1665.70292	555.90222	K	L	334	344
PSM	SILTLSHEPK	-190_51566	F6XP90	1	Mouse_09-2020	null	[MS,MS:1001208,SEQUEST,]	7-UNIMOD:213	ms_run[2]:scan=2474	2610.1	3	1665.70292	555.90222	K	L	334	344
PSM	KTLSSFSNLK	-190_15558	E9Q6W4	1	Mouse_09-2020	null	[MS,MS:1001208,SEQUEST,]	7-UNIMOD:213	ms_run[1]:scan=1866	2417.2	3	1665.70292	555.90222	K	H	219	229
PSM	SILTLSHEPK	-190_46092	F6XP90	1	Mouse_09-2020	null	[MS,MS:1001208,SEQUEST,]	7-UNIMOD:213	ms_run[2]:scan=1878	2416.9	3	1665.70292	555.90222	K	L	334	344
PSM	VTIMGIYSIK	-190_46159	P49718	1	Mouse_09-2020	null	[MS,MS:1001208,SEQUEST,]	8-UNIMOD:213	ms_run[2]:scan=1885	2419.2	3	1665.70292	555.90469	R	F	263	273
PSM	ISALTGHLANK	-190_21435	Q9EP71	1	Mouse_09-2020	null	[MS,MS:1001208,SEQUEST,]	5-UNIMOD:213	ms_run[1]:scan=2521	2631.5	3	1665.70292	555.90597	K	A	750	761
PSM	SILTLSHEPK	-190_46355	F6XP90	1	Mouse_09-2020	null	[MS,MS:1001208,SEQUEST,]	7-UNIMOD:213	ms_run[2]:scan=1906	2426.2	3	1665.70292	555.90222	K	L	334	344
PSM	KTLSSFSNLK	-190_9964	E9Q6W4	1	Mouse_09-2020	null	[MS,MS:1001208,SEQUEST,]	4-UNIMOD:213	ms_run[1]:scan=1255	2215.3	3	1665.70292	555.90222	K	H	219	229
PSM	SILTLSHEPK	-190_51528	F6XP90	1	Mouse_09-2020	null	[MS,MS:1001208,SEQUEST,]	7-UNIMOD:213	ms_run[2]:scan=2470	2608.8	3	1665.70292	555.90222	K	L	334	344
PSM	VTIMGIYSIK	-190_10387	P49718	1	Mouse_09-2020	null	[MS,MS:1001208,SEQUEST,]	7-UNIMOD:213	ms_run[1]:scan=1300	2230.2	3	1665.70292	555.90469	R	F	263	273
PSM	VTIMGIYSIK	-190_44381	P49718	1	Mouse_09-2020	null	[MS,MS:1001208,SEQUEST,]	8-UNIMOD:213	ms_run[2]:scan=1693	2357.9	3	1665.70292	555.90469	R	F	263	273
PSM	SILTLSHEPK	-190_22712	F6XP90	1	Mouse_09-2020	null	[MS,MS:1001208,SEQUEST,]	7-UNIMOD:213	ms_run[1]:scan=2668	2680.3	3	1665.70292	555.90222	K	L	334	344
PSM	VTIMGIYSIK	-190_14751	P49718	1	Mouse_09-2020	null	[MS,MS:1001208,SEQUEST,]	7-UNIMOD:213	ms_run[1]:scan=1773	2386.5	3	1665.70292	555.90469	R	F	263	273
PSM	ISALTGHLANK	-190_53012	Q9EP71	1	Mouse_09-2020	null	[MS,MS:1001208,SEQUEST,]	7-UNIMOD:213	ms_run[2]:scan=2638	2664.5	3	1665.70292	555.90597	K	A	750	761
PSM	VTIMGIYSIK	-190_12337	P49718	1	Mouse_09-2020	null	[MS,MS:1001208,SEQUEST,]	7-UNIMOD:213	ms_run[1]:scan=1514	2300.9	3	1665.70292	555.90469	R	F	263	273
PSM	SILTLSHEPK	-190_45564	F6XP90	1	Mouse_09-2020	null	[MS,MS:1001208,SEQUEST,]	7-UNIMOD:213	ms_run[2]:scan=1825	2400.4	3	1665.70292	555.90222	K	L	334	344
PSM	GTVCAANDFNPDADAK	-190_33585	P14824	1	Mouse_09-2020	null	[MS,MS:1001208,SEQUEST,]	4-UNIMOD:4	ms_run[2]:scan=440	1945.9	3	1665.70292	555.91063	K	L	355	371
PSM	ISALTGHLANK	-190_53338	Q9EP71	1	Mouse_09-2020	null	[MS,MS:1001208,SEQUEST,]	7-UNIMOD:213	ms_run[2]:scan=2680	2678.4	3	1665.70292	555.90597	K	A	750	761
PSM	GTVCAANDFNPDADAK	-190_33624	P14824	1	Mouse_09-2020	null	[MS,MS:1001208,SEQUEST,]	4-UNIMOD:4	ms_run[2]:scan=455	1950.9	3	1665.70292	555.91063	K	L	355	371
PSM	SILTLSHEPK	-190_45406	F6XP90	1	Mouse_09-2020	null	[MS,MS:1001208,SEQUEST,]	6-UNIMOD:213	ms_run[2]:scan=1809	2396.1	3	1665.70292	555.90222	K	L	334	344
PSM	SILTLSHEPK	-190_51436	F6XP90	1	Mouse_09-2020	null	[MS,MS:1001208,SEQUEST,]	7-UNIMOD:213	ms_run[2]:scan=2460	2605.5	3	1665.70292	555.90222	K	L	334	344
PSM	SILTLSHEPK	-190_45464	F6XP90	1	Mouse_09-2020	null	[MS,MS:1001208,SEQUEST,]	6-UNIMOD:213	ms_run[2]:scan=1815	2397.7	3	1665.70292	555.90222	K	L	334	344
PSM	KTLSSFSNLK	-190_9761	E9Q6W4	1	Mouse_09-2020	null	[MS,MS:1001208,SEQUEST,]	4-UNIMOD:213	ms_run[1]:scan=1233	2208.0	3	1665.70292	555.90222	K	H	219	229
PSM	SILTLSHEPK	-190_45465	F6XP90	1	Mouse_09-2020	null	[MS,MS:1001208,SEQUEST,]	7-UNIMOD:213	ms_run[2]:scan=1815	2397.7	3	1665.70292	555.90222	K	L	334	344
PSM	SILTLSHEPK	-190_45565	F6XP90	1	Mouse_09-2020	null	[MS,MS:1001208,SEQUEST,]	8-UNIMOD:213	ms_run[2]:scan=1825	2400.4	3	1665.70292	555.90222	K	L	334	344
PSM	ISALTGHLANK	-190_24531	Q9EP71	1	Mouse_09-2020	null	[MS,MS:1001208,SEQUEST,]	7-UNIMOD:213	ms_run[1]:scan=2871	2748.8	3	1665.70292	555.90597	K	A	750	761
PSM	SILTLSHEPK	-190_45686	F6XP90	1	Mouse_09-2020	null	[MS,MS:1001208,SEQUEST,]	6-UNIMOD:213	ms_run[2]:scan=1837	2403.6	3	1665.70292	555.90222	K	L	334	344
PSM	SILTLSHEPK	-190_22596	F6XP90	1	Mouse_09-2020	null	[MS,MS:1001208,SEQUEST,]	7-UNIMOD:213	ms_run[1]:scan=2655	2676.0	3	1665.70292	555.90222	K	L	334	344
PSM	ISALTGHLANK	-190_23849	Q9EP71	1	Mouse_09-2020	null	[MS,MS:1001208,SEQUEST,]	7-UNIMOD:213	ms_run[1]:scan=2797	2723.9	3	1665.70292	555.90597	K	A	750	761
PSM	SILTLSHEPK	-190_45466	F6XP90	1	Mouse_09-2020	null	[MS,MS:1001208,SEQUEST,]	8-UNIMOD:213	ms_run[2]:scan=1815	2397.7	3	1665.70292	555.90222	K	L	334	344
PSM	SILTLSHEPK	-190_51303	F6XP90	1	Mouse_09-2020	null	[MS,MS:1001208,SEQUEST,]	7-UNIMOD:213	ms_run[2]:scan=2444	2600.2	3	1665.70292	555.90222	K	L	334	344
PSM	SILTLSHEPK	-190_45444	F6XP90	1	Mouse_09-2020	null	[MS,MS:1001208,SEQUEST,]	7-UNIMOD:213	ms_run[2]:scan=1813	2397.2	3	1665.70292	555.90222	K	L	334	344
PSM	KTLSSFSNLK	-190_10220	E9Q6W4	1	Mouse_09-2020	null	[MS,MS:1001208,SEQUEST,]	4-UNIMOD:213	ms_run[1]:scan=1283	2224.6	3	1665.70292	555.90222	K	H	219	229
PSM	SILTLSHEPK	-190_45476	F6XP90	1	Mouse_09-2020	null	[MS,MS:1001208,SEQUEST,]	6-UNIMOD:213	ms_run[2]:scan=1816	2398.0	3	1665.70292	555.90222	K	L	334	344
PSM	GTVCAANDFNPDADAK	-190_5191	P14824	1	Mouse_09-2020	null	[MS,MS:1001208,SEQUEST,]	4-UNIMOD:4	ms_run[1]:scan=685	2027.5	3	1665.70292	555.91063	K	L	355	371
PSM	VTIMGIYSIK	-190_21444	P49718	1	Mouse_09-2020	null	[MS,MS:1001208,SEQUEST,]	7-UNIMOD:213	ms_run[1]:scan=2522	2631.9	3	1665.70292	555.90469	R	F	263	273
PSM	ISALTGHLANK	-190_24127	Q9EP71	1	Mouse_09-2020	null	[MS,MS:1001208,SEQUEST,]	5-UNIMOD:213	ms_run[1]:scan=2827	2734.0	3	1665.70292	555.90597	K	A	750	761
PSM	SILTLSHEPK	-190_45514	F6XP90	1	Mouse_09-2020	null	[MS,MS:1001208,SEQUEST,]	7-UNIMOD:213	ms_run[2]:scan=1820	2399.1	3	1665.70292	555.90222	K	L	334	344
PSM	ISALTGHLANK	-190_52848	Q9EP71	1	Mouse_09-2020	null	[MS,MS:1001208,SEQUEST,]	7-UNIMOD:213	ms_run[2]:scan=2620	2658.5	3	1665.70292	555.90597	K	A	750	761
PSM	ISALTGHLANK	-190_24005	Q9EP71	1	Mouse_09-2020	null	[MS,MS:1001208,SEQUEST,]	7-UNIMOD:213	ms_run[1]:scan=2814	2729.6	3	1665.70292	555.90597	K	A	750	761
PSM	ISALTGHLANK	-190_24176	Q9EP71	1	Mouse_09-2020	null	[MS,MS:1001208,SEQUEST,]	7-UNIMOD:213	ms_run[1]:scan=2832	2735.7	3	1665.70292	555.90597	K	A	750	761
PSM	ISALTGHLANK	-190_24023	Q9EP71	1	Mouse_09-2020	null	[MS,MS:1001208,SEQUEST,]	7-UNIMOD:213	ms_run[1]:scan=2816	2730.3	3	1665.70292	555.90597	K	A	750	761
PSM	SILTLSHEPK	-190_45445	F6XP90	1	Mouse_09-2020	null	[MS,MS:1001208,SEQUEST,]	8-UNIMOD:213	ms_run[2]:scan=1813	2397.2	3	1665.70292	555.90222	K	L	334	344
PSM	KTLSSFSNLK	-190_9663	E9Q6W4	1	Mouse_09-2020	null	[MS,MS:1001208,SEQUEST,]	2-UNIMOD:213	ms_run[1]:scan=1221	2204.1	3	1665.70292	555.90222	K	H	219	229
PSM	VTIMGIYSIK	-190_14983	P49718	1	Mouse_09-2020	null	[MS,MS:1001208,SEQUEST,]	7-UNIMOD:213	ms_run[1]:scan=1799	2395.1	3	1665.70292	555.90469	R	F	263	273
PSM	VQDVLFLYK	-190_3801	Q8C0Z1	1	Mouse_09-2020	null	[MS,MS:1001208,SEQUEST,]	8-UNIMOD:213	ms_run[1]:scan=484	1961.3	3	1665.70292	555.90356	K	T	105	114
PSM	ISALTGHLANK	-190_23850	Q9EP71	1	Mouse_09-2020	null	[MS,MS:1001208,SEQUEST,]	5-UNIMOD:213	ms_run[1]:scan=2797	2723.9	3	1665.70292	555.90597	K	A	750	761
PSM	GTVCAANDFNPDADAK	-190_33616	P14824	1	Mouse_09-2020	null	[MS,MS:1001208,SEQUEST,]	4-UNIMOD:4	ms_run[2]:scan=452	1949.9	3	1665.70292	555.91063	K	L	355	371
PSM	SILTLSHEPK	-190_45504	F6XP90	1	Mouse_09-2020	null	[MS,MS:1001208,SEQUEST,]	6-UNIMOD:213	ms_run[2]:scan=1819	2398.8	3	1665.70292	555.90222	K	L	334	344
PSM	SILTLSHEPK	-190_45505	F6XP90	1	Mouse_09-2020	null	[MS,MS:1001208,SEQUEST,]	7-UNIMOD:213	ms_run[2]:scan=1819	2398.8	3	1665.70292	555.90222	K	L	334	344
PSM	VTIMGIYSIK	-190_9973	P49718	1	Mouse_09-2020	null	[MS,MS:1001208,SEQUEST,]	7-UNIMOD:213	ms_run[1]:scan=1256	2215.6	3	1665.70292	555.90469	R	F	263	273
PSM	ISALTGHLANK	-190_24193	Q9EP71	1	Mouse_09-2020	null	[MS,MS:1001208,SEQUEST,]	7-UNIMOD:213	ms_run[1]:scan=2834	2736.4	3	1665.70292	555.90597	K	A	750	761
PSM	ISALTGHLANK	-190_23499	Q9EP71	1	Mouse_09-2020	null	[MS,MS:1001208,SEQUEST,]	5-UNIMOD:213	ms_run[1]:scan=2757	2710.4	3	1665.70292	555.90597	K	A	750	761
PSM	GTVCAANDFNPDADAK	-190_33610	P14824	1	Mouse_09-2020	null	[MS,MS:1001208,SEQUEST,]	4-UNIMOD:4	ms_run[2]:scan=449	1948.9	3	1665.70292	555.91063	K	L	355	371
PSM	SILTLSHEPK	-190_45515	F6XP90	1	Mouse_09-2020	null	[MS,MS:1001208,SEQUEST,]	8-UNIMOD:213	ms_run[2]:scan=1820	2399.1	3	1665.70292	555.90222	K	L	334	344
PSM	EEAFNDAVDYFMSK	-190_46842	A0A2R8W6Q5	1	Mouse_09-2020	null	[MS,MS:1001208,SEQUEST,]	null	ms_run[2]:scan=1962	2444.7	3	1665.70292	555.90822	K	I	522	536
PSM	ISALTGHLANK	-190_52849	Q9EP71	1	Mouse_09-2020	null	[MS,MS:1001208,SEQUEST,]	5-UNIMOD:213	ms_run[2]:scan=2620	2658.5	3	1665.70292	555.90597	K	A	750	761
PSM	ISALTGHLANK	-190_24294	Q9EP71	1	Mouse_09-2020	null	[MS,MS:1001208,SEQUEST,]	7-UNIMOD:213	ms_run[1]:scan=2845	2740.1	3	1665.70292	555.90597	K	A	750	761
PSM	SILTLSHEPK	-190_45506	F6XP90	1	Mouse_09-2020	null	[MS,MS:1001208,SEQUEST,]	8-UNIMOD:213	ms_run[2]:scan=1819	2398.8	3	1665.70292	555.90222	K	L	334	344
PSM	VQDVLFLYK	-190_8708	Q8C0Z1	1	Mouse_09-2020	null	[MS,MS:1001208,SEQUEST,]	8-UNIMOD:213	ms_run[1]:scan=1098	2163.9	3	1665.70292	555.90356	K	T	105	114
PSM	VTIMGIYSIK	-190_44271	P49718	1	Mouse_09-2020	null	[MS,MS:1001208,SEQUEST,]	7-UNIMOD:213	ms_run[2]:scan=1681	2354.0	3	1665.70292	555.90469	R	F	263	273
PSM	SILTLSHEPK	-190_51322	F6XP90	1	Mouse_09-2020	null	[MS,MS:1001208,SEQUEST,]	7-UNIMOD:213	ms_run[2]:scan=2446	2600.9	3	1665.70292	555.90222	K	L	334	344
PSM	SLIFQIIFGS	-190_15630	A0A087WQ60	1	Mouse_09-2020	null	[MS,MS:1001208,SEQUEST,]	1-UNIMOD:213	ms_run[1]:scan=1875	2420.2	3	1665.70292	555.90356	R	0	138	148
PSM	SILTLSHEPK	-190_45624	F6XP90	1	Mouse_09-2020	null	[MS,MS:1001208,SEQUEST,]	6-UNIMOD:213	ms_run[2]:scan=1831	2402.0	3	1665.70292	555.90222	K	L	334	344
PSM	SILTLSHEPK	-190_45625	F6XP90	1	Mouse_09-2020	null	[MS,MS:1001208,SEQUEST,]	7-UNIMOD:213	ms_run[2]:scan=1831	2402.0	3	1665.70292	555.90222	K	L	334	344
PSM	VTIMGIYSIK	-190_38875	P49718	1	Mouse_09-2020	null	[MS,MS:1001208,SEQUEST,]	7-UNIMOD:213	ms_run[2]:scan=1086	2157.9	3	1665.70292	555.90469	R	F	263	273
PSM	SILTLSHEPK	-190_23663	F6XP90	1	Mouse_09-2020	null	[MS,MS:1001208,SEQUEST,]	7-UNIMOD:213	ms_run[1]:scan=2775	2716.5	3	1665.70292	555.90222	K	L	334	344
PSM	TTKAPSTPPPK	-190_1571	Q5U4C3	1	Mouse_09-2020	null	[MS,MS:1001208,SEQUEST,]	6-UNIMOD:213	ms_run[1]:scan=181	1860.8	3	1665.70292	555.90222	R	A	917	928
PSM	SILTLSHEPK	-190_46129	F6XP90	1	Mouse_09-2020	null	[MS,MS:1001208,SEQUEST,]	7-UNIMOD:213	ms_run[2]:scan=1882	2418.2	3	1665.70292	555.90222	K	L	334	344
PSM	VTIMGIYSIK	-190_18904	P49718	1	Mouse_09-2020	null	[MS,MS:1001208,SEQUEST,]	8-UNIMOD:213	ms_run[1]:scan=2247	2543.8	3	1665.70292	555.90469	R	F	263	273
PSM	ISALTGHLANK	-190_53013	Q9EP71	1	Mouse_09-2020	null	[MS,MS:1001208,SEQUEST,]	5-UNIMOD:213	ms_run[2]:scan=2638	2664.5	3	1665.70292	555.90597	K	A	750	761
PSM	VQDVLFLYK	-190_3952	Q8C0Z1	1	Mouse_09-2020	null	[MS,MS:1001208,SEQUEST,]	8-UNIMOD:213	ms_run[1]:scan=504	1967.9	3	1665.70292	555.90356	K	T	105	114
PSM	VTIMGIYSIK	-190_17319	P49718	1	Mouse_09-2020	null	[MS,MS:1001208,SEQUEST,]	8-UNIMOD:213	ms_run[1]:scan=2061	2481.9	3	1665.70292	555.90469	R	F	263	273
PSM	SILTLSHEPK	-190_45626	F6XP90	1	Mouse_09-2020	null	[MS,MS:1001208,SEQUEST,]	8-UNIMOD:213	ms_run[2]:scan=1831	2402.0	3	1665.70292	555.90222	K	L	334	344
PSM	GTVCAANDFNPDADAK	-190_33631	P14824	1	Mouse_09-2020	null	[MS,MS:1001208,SEQUEST,]	4-UNIMOD:4	ms_run[2]:scan=457	1951.5	3	1665.70292	555.91063	K	L	355	371
PSM	SILTLSHEPK	-190_16212	F6XP90	1	Mouse_09-2020	null	[MS,MS:1001208,SEQUEST,]	7-UNIMOD:213	ms_run[1]:scan=1940	2441.8	3	1665.70292	555.90222	K	L	334	344
PSM	VTIMGIYSIK	-190_46375	P49718	1	Mouse_09-2020	null	[MS,MS:1001208,SEQUEST,]	8-UNIMOD:213	ms_run[2]:scan=1908	2426.8	3	1665.70292	555.90469	R	F	263	273
PSM	VTIMGIYSIK	-190_40537	P49718	1	Mouse_09-2020	null	[MS,MS:1001208,SEQUEST,]	8-UNIMOD:213	ms_run[2]:scan=1269	2218.1	3	1665.70292	555.90469	R	F	263	273
PSM	SILTLSHEPK	-190_46376	F6XP90	1	Mouse_09-2020	null	[MS,MS:1001208,SEQUEST,]	7-UNIMOD:213	ms_run[2]:scan=1908	2426.8	3	1665.70292	555.90222	K	L	334	344
PSM	VQDVLFLYK	-190_3764	Q8C0Z1	1	Mouse_09-2020	null	[MS,MS:1001208,SEQUEST,]	8-UNIMOD:213	ms_run[1]:scan=479	1959.7	3	1665.70292	555.90356	K	T	105	114
PSM	SILTLSHEPK	-190_16232	F6XP90	1	Mouse_09-2020	null	[MS,MS:1001208,SEQUEST,]	7-UNIMOD:213	ms_run[1]:scan=1942	2442.5	3	1665.70292	555.90222	K	L	334	344
PSM	VQDVLFLYK	-190_35223	Q8C0Z1	1	Mouse_09-2020	null	[MS,MS:1001208,SEQUEST,]	8-UNIMOD:213	ms_run[2]:scan=644	2012.8	3	1665.70292	555.90356	K	T	105	114
PSM	SILTLSHEPK	-190_22784	F6XP90	1	Mouse_09-2020	null	[MS,MS:1001208,SEQUEST,]	7-UNIMOD:213	ms_run[1]:scan=2676	2682.9	3	1665.70292	555.90222	K	L	334	344
PSM	ISALTGHLANK	-190_24478	Q9EP71	1	Mouse_09-2020	null	[MS,MS:1001208,SEQUEST,]	7-UNIMOD:213	ms_run[1]:scan=2865	2746.8	3	1665.70292	555.90597	K	A	750	761
PSM	VTIMGIYSIK	-190_49701	P49718	1	Mouse_09-2020	null	[MS,MS:1001208,SEQUEST,]	7-UNIMOD:213	ms_run[2]:scan=2274	2543.8	3	1665.70292	555.90469	R	F	263	273
PSM	SECVDSSENVTGPER	-190_14697	E9Q777	1	Mouse_09-2020	null	[MS,MS:1001208,SEQUEST,]	3-UNIMOD:4	ms_run[1]:scan=1767	2384.5	3	1665.70292	555.90554	K	K	1478	1493
PSM	ISALTGHLANK	-190_24532	Q9EP71	1	Mouse_09-2020	null	[MS,MS:1001208,SEQUEST,]	5-UNIMOD:213	ms_run[1]:scan=2871	2748.8	3	1665.70292	555.90597	K	A	750	761
PSM	KTLSSFSNLK	-190_15631	E9Q6W4	1	Mouse_09-2020	null	[MS,MS:1001208,SEQUEST,]	7-UNIMOD:213	ms_run[1]:scan=1875	2420.2	3	1665.70292	555.90222	K	H	219	229
PSM	SILTLSHEPK	-190_46377	F6XP90	1	Mouse_09-2020	null	[MS,MS:1001208,SEQUEST,]	8-UNIMOD:213	ms_run[2]:scan=1908	2426.8	3	1665.70292	555.90222	K	L	334	344
PSM	SILTLSHEPK	-190_51330	F6XP90	1	Mouse_09-2020	null	[MS,MS:1001208,SEQUEST,]	7-UNIMOD:213	ms_run[2]:scan=2447	2601.2	3	1665.70292	555.90222	K	L	334	344
PSM	TTKAPSTPPPK	-190_1572	Q5U4C3	1	Mouse_09-2020	null	[MS,MS:1001208,SEQUEST,]	7-UNIMOD:213	ms_run[1]:scan=181	1860.8	3	1665.70292	555.90222	R	A	917	928
PSM	VTIMGIYSIK	-190_15647	P49718	1	Mouse_09-2020	null	[MS,MS:1001208,SEQUEST,]	7-UNIMOD:213	ms_run[1]:scan=1877	2420.9	3	1665.70292	555.90469	R	F	263	273
PSM	VTIMGIYSIK	-190_47862	P49718	1	Mouse_09-2020	null	[MS,MS:1001208,SEQUEST,]	8-UNIMOD:213	ms_run[2]:scan=2072	2480.9	3	1665.70292	555.90469	R	F	263	273
PSM	VQDVLFLYK	-190_3717	Q8C0Z1	1	Mouse_09-2020	null	[MS,MS:1001208,SEQUEST,]	8-UNIMOD:213	ms_run[1]:scan=473	1957.7	3	1665.70292	555.90356	K	T	105	114
PSM	KTLSSFSNLK	-190_10279	E9Q6W4	1	Mouse_09-2020	null	[MS,MS:1001208,SEQUEST,]	4-UNIMOD:213	ms_run[1]:scan=1289	2226.5	3	1665.70292	555.90222	K	H	219	229
PSM	SILTLSHEPK	-190_45746	F6XP90	1	Mouse_09-2020	null	[MS,MS:1001208,SEQUEST,]	6-UNIMOD:213	ms_run[2]:scan=1843	2405.4	3	1665.70292	555.90222	K	L	334	344
PSM	VTIMGIYSIK	-190_21116	P49718	1	Mouse_09-2020	null	[MS,MS:1001208,SEQUEST,]	8-UNIMOD:213	ms_run[1]:scan=2489	2620.9	3	1665.70292	555.90469	R	F	263	273
PSM	VTIMGIYSIK	-190_38146	P49718	1	Mouse_09-2020	null	[MS,MS:1001208,SEQUEST,]	7-UNIMOD:213	ms_run[2]:scan=1008	2132.4	3	1665.70292	555.90469	R	F	263	273
PSM	KTLSSFSNLK	-190_10397	E9Q6W4	1	Mouse_09-2020	null	[MS,MS:1001208,SEQUEST,]	4-UNIMOD:213	ms_run[1]:scan=1301	2230.5	3	1665.70292	555.90222	K	H	219	229
PSM	KTLSSFSNLK	-190_9791	E9Q6W4	1	Mouse_09-2020	null	[MS,MS:1001208,SEQUEST,]	4-UNIMOD:213	ms_run[1]:scan=1237	2209.4	3	1665.70292	555.90222	K	H	219	229
PSM	VQDVLFLYK	-190_35327	Q8C0Z1	1	Mouse_09-2020	null	[MS,MS:1001208,SEQUEST,]	8-UNIMOD:213	ms_run[2]:scan=656	2016.8	3	1665.70292	555.90356	K	T	105	114
PSM	VQDVLFLYK	-190_3609	Q8C0Z1	1	Mouse_09-2020	null	[MS,MS:1001208,SEQUEST,]	8-UNIMOD:213	ms_run[1]:scan=459	1953.1	3	1665.70292	555.90356	K	T	105	114
PSM	SILTLSHEPK	-190_4650	F6XP90	1	Mouse_09-2020	null	[MS,MS:1001208,SEQUEST,]	4-UNIMOD:213	ms_run[1]:scan=611	2003.0	3	1665.70292	555.90222	K	L	334	344
PSM	HVEAVVTGGKK	-190_15691	A0A0A6YXZ8	1	Mouse_09-2020	null	[MS,MS:1001208,SEQUEST,]	10-UNIMOD:213	ms_run[1]:scan=1882	2422.6	3	1665.70292	555.90597	K	K	37	48
PSM	LSVDYGKKSK	-190_23969	P05214	1	Mouse_09-2020	null	[MS,MS:1001208,SEQUEST,]	8-UNIMOD:213	ms_run[1]:scan=2810	2728.3	3	1665.70292	555.90222	R	E	157	167
PSM	VTIMGIYSIK	-190_21117	P49718	1	Mouse_09-2020	null	[MS,MS:1001208,SEQUEST,]	7-UNIMOD:213	ms_run[1]:scan=2489	2620.9	3	1665.70292	555.90469	R	F	263	273
PSM	VTIMGIYSIK	-190_44280	P49718	1	Mouse_09-2020	null	[MS,MS:1001208,SEQUEST,]	8-UNIMOD:213	ms_run[2]:scan=1682	2354.3	3	1665.70292	555.90469	R	F	263	273
PSM	EEAFNDAVDYFMSK	-190_15961	A0A2R8W6Q5	1	Mouse_09-2020	null	[MS,MS:1001208,SEQUEST,]	null	ms_run[1]:scan=1912	2432.5	3	1665.70292	555.90822	K	I	522	536
PSM	EEAFNDAVDYFMSK	-190_46695	A0A2R8W6Q5	1	Mouse_09-2020	null	[MS,MS:1001208,SEQUEST,]	null	ms_run[2]:scan=1944	2438.7	3	1665.70292	555.90822	K	I	522	536
PSM	SILTLSHEPK	-190_17180	F6XP90	1	Mouse_09-2020	null	[MS,MS:1001208,SEQUEST,]	7-UNIMOD:213	ms_run[1]:scan=2047	2477.3	3	1665.70292	555.90222	K	L	334	344
PSM	SILTLSHEPK	-190_45166	F6XP90	1	Mouse_09-2020	null	[MS,MS:1001208,SEQUEST,]	7-UNIMOD:213	ms_run[2]:scan=1785	2388.3	3	1665.70292	555.90222	K	L	334	344
PSM	SILTLSHEPK	-190_46356	F6XP90	1	Mouse_09-2020	null	[MS,MS:1001208,SEQUEST,]	8-UNIMOD:213	ms_run[2]:scan=1906	2426.2	3	1665.70292	555.90222	K	L	334	344
PSM	EEAFNDAVDYFMSK	-190_47106	A0A2R8W6Q5	1	Mouse_09-2020	null	[MS,MS:1001208,SEQUEST,]	null	ms_run[2]:scan=1993	2454.9	3	1665.70292	555.90822	K	I	522	536
PSM	SILTLSHEPK	-190_45426	F6XP90	1	Mouse_09-2020	null	[MS,MS:1001208,SEQUEST,]	6-UNIMOD:213	ms_run[2]:scan=1811	2396.7	3	1665.70292	555.90222	K	L	334	344
PSM	GTVCAANDFNPDADAK	-190_47804	P14824	1	Mouse_09-2020	null	[MS,MS:1001208,SEQUEST,]	4-UNIMOD:4	ms_run[2]:scan=2066	2479.0	3	1665.70292	555.91063	K	L	355	371
PSM	ISALTGHLANK	-190_21395	Q9EP71	1	Mouse_09-2020	null	[MS,MS:1001208,SEQUEST,]	7-UNIMOD:213	ms_run[1]:scan=2517	2630.2	3	1665.70292	555.90597	K	A	750	761
PSM	VTIMGIYSIK	-190_10478	P49718	1	Mouse_09-2020	null	[MS,MS:1001208,SEQUEST,]	7-UNIMOD:213	ms_run[1]:scan=1310	2233.5	3	1665.70292	555.90469	R	F	263	273
PSM	SILTLSHEPK	-190_45416	F6XP90	1	Mouse_09-2020	null	[MS,MS:1001208,SEQUEST,]	6-UNIMOD:213	ms_run[2]:scan=1810	2396.4	3	1665.70292	555.90222	K	L	334	344
PSM	ISALTGHLANK	-190_24024	Q9EP71	1	Mouse_09-2020	null	[MS,MS:1001208,SEQUEST,]	5-UNIMOD:213	ms_run[1]:scan=2816	2730.3	3	1665.70292	555.90597	K	A	750	761
PSM	SILTLSHEPK	-190_45156	F6XP90	1	Mouse_09-2020	null	[MS,MS:1001208,SEQUEST,]	7-UNIMOD:213	ms_run[2]:scan=1784	2388.0	3	1665.70292	555.90222	K	L	334	344
PSM	SILTLSHEPK	-190_45544	F6XP90	1	Mouse_09-2020	null	[MS,MS:1001208,SEQUEST,]	6-UNIMOD:213	ms_run[2]:scan=1823	2399.9	3	1665.70292	555.90222	K	L	334	344
PSM	SILTLSHEPK	-190_45545	F6XP90	1	Mouse_09-2020	null	[MS,MS:1001208,SEQUEST,]	7-UNIMOD:213	ms_run[2]:scan=1823	2399.9	3	1665.70292	555.90222	K	L	334	344
PSM	VTIMGIYSIK	-190_50232	P49718	1	Mouse_09-2020	null	[MS,MS:1001208,SEQUEST,]	7-UNIMOD:213	ms_run[2]:scan=2328	2561.7	3	1665.70292	555.90469	R	F	263	273
PSM	EEAFNDAVDYFMSK	-190_46835	A0A2R8W6Q5	1	Mouse_09-2020	null	[MS,MS:1001208,SEQUEST,]	null	ms_run[2]:scan=1961	2444.3	3	1665.70292	555.90822	K	I	522	536
PSM	EEAFNDAVDYFMSK	-190_46751	A0A2R8W6Q5	1	Mouse_09-2020	null	[MS,MS:1001208,SEQUEST,]	null	ms_run[2]:scan=1951	2441.0	3	1665.70292	555.90822	K	I	522	536
PSM	SILTLSHEPK	-190_46386	F6XP90	1	Mouse_09-2020	null	[MS,MS:1001208,SEQUEST,]	8-UNIMOD:213	ms_run[2]:scan=1909	2427.2	3	1665.70292	555.90222	K	L	334	344
PSM	GTVCAANDFNPDADAK	-190_5249	P14824	1	Mouse_09-2020	null	[MS,MS:1001208,SEQUEST,]	4-UNIMOD:4	ms_run[1]:scan=702	2033.1	3	1665.70292	555.91063	K	L	355	371
PSM	VQDVLFLYK	-190_8632	Q8C0Z1	1	Mouse_09-2020	null	[MS,MS:1001208,SEQUEST,]	8-UNIMOD:213	ms_run[1]:scan=1089	2160.9	3	1665.70292	555.90356	K	T	105	114
PSM	KTLSSFSNLK	-190_9792	E9Q6W4	1	Mouse_09-2020	null	[MS,MS:1001208,SEQUEST,]	2-UNIMOD:213	ms_run[1]:scan=1237	2209.4	3	1665.70292	555.90222	K	H	219	229
PSM	VTIMGIYSIK	-190_18346	P49718	1	Mouse_09-2020	null	[MS,MS:1001208,SEQUEST,]	7-UNIMOD:213	ms_run[1]:scan=2181	2521.9	3	1665.70292	555.90469	R	F	263	273
PSM	ISALTGHLANK	-190_53039	Q9EP71	1	Mouse_09-2020	null	[MS,MS:1001208,SEQUEST,]	7-UNIMOD:213	ms_run[2]:scan=2641	2665.5	3	1665.70292	555.90597	K	A	750	761
PSM	ISALTGHLANK	-190_24177	Q9EP71	1	Mouse_09-2020	null	[MS,MS:1001208,SEQUEST,]	5-UNIMOD:213	ms_run[1]:scan=2832	2735.7	3	1665.70292	555.90597	K	A	750	761
PSM	SILTLSHEPK	-190_17202	F6XP90	1	Mouse_09-2020	null	[MS,MS:1001208,SEQUEST,]	6-UNIMOD:213	ms_run[1]:scan=2049	2477.9	3	1665.70292	555.90222	K	L	334	344
PSM	SILTLSHEPK	-190_45546	F6XP90	1	Mouse_09-2020	null	[MS,MS:1001208,SEQUEST,]	8-UNIMOD:213	ms_run[2]:scan=1823	2399.9	3	1665.70292	555.90222	K	L	334	344
PSM	SILTLSHEPK	-190_46149	F6XP90	1	Mouse_09-2020	null	[MS,MS:1001208,SEQUEST,]	8-UNIMOD:213	ms_run[2]:scan=1884	2418.9	3	1665.70292	555.90222	K	L	334	344
PSM	SILTLSHEPK	-190_45516	F6XP90	1	Mouse_09-2020	null	[MS,MS:1001208,SEQUEST,]	6-UNIMOD:213	ms_run[2]:scan=1820	2399.1	3	1665.70292	555.90222	K	L	334	344
PSM	SILTLSHEPK	-190_51204	F6XP90	1	Mouse_09-2020	null	[MS,MS:1001208,SEQUEST,]	7-UNIMOD:213	ms_run[2]:scan=2433	2596.6	3	1665.70292	555.90222	K	L	334	344
PSM	VTIMGIYSIK	-190_36919	P49718	1	Mouse_09-2020	null	[MS,MS:1001208,SEQUEST,]	7-UNIMOD:213	ms_run[2]:scan=848	2080.0	3	1665.70292	555.90469	R	F	263	273
PSM	KTLSSFSNLK	-190_10184	E9Q6W4	1	Mouse_09-2020	null	[MS,MS:1001208,SEQUEST,]	4-UNIMOD:213	ms_run[1]:scan=1279	2223.2	3	1665.70292	555.90222	K	H	219	229
PSM	SILTLSHEPK	-190_51454	F6XP90	1	Mouse_09-2020	null	[MS,MS:1001208,SEQUEST,]	7-UNIMOD:213	ms_run[2]:scan=2462	2606.2	3	1665.70292	555.90222	K	L	334	344
PSM	ISALTGHLANK	-190_53339	Q9EP71	1	Mouse_09-2020	null	[MS,MS:1001208,SEQUEST,]	5-UNIMOD:213	ms_run[2]:scan=2680	2678.4	3	1665.70292	555.90597	K	A	750	761
PSM	SILTLSHEPK	-190_45534	F6XP90	1	Mouse_09-2020	null	[MS,MS:1001208,SEQUEST,]	6-UNIMOD:213	ms_run[2]:scan=1822	2399.6	3	1665.70292	555.90222	K	L	334	344
PSM	SILTLSHEPK	-190_45535	F6XP90	1	Mouse_09-2020	null	[MS,MS:1001208,SEQUEST,]	7-UNIMOD:213	ms_run[2]:scan=1822	2399.6	3	1665.70292	555.90222	K	L	334	344
PSM	SILTLSHEPK	-190_45554	F6XP90	1	Mouse_09-2020	null	[MS,MS:1001208,SEQUEST,]	6-UNIMOD:213	ms_run[2]:scan=1824	2400.1	3	1665.70292	555.90222	K	L	334	344
PSM	SILTLSHEPK	-190_45555	F6XP90	1	Mouse_09-2020	null	[MS,MS:1001208,SEQUEST,]	7-UNIMOD:213	ms_run[2]:scan=1824	2400.1	3	1665.70292	555.90222	K	L	334	344
PSM	GTVCAANDFNPDADAK	-190_33600	P14824	1	Mouse_09-2020	null	[MS,MS:1001208,SEQUEST,]	4-UNIMOD:4	ms_run[2]:scan=445	1947.6	3	1665.70292	555.91063	K	L	355	371
PSM	VTIMGIYSIK	-190_14715	P49718	1	Mouse_09-2020	null	[MS,MS:1001208,SEQUEST,]	7-UNIMOD:213	ms_run[1]:scan=1769	2385.2	3	1665.70292	555.90469	R	F	263	273
PSM	VTIMGIYSIK	-190_8159	P49718	1	Mouse_09-2020	null	[MS,MS:1001208,SEQUEST,]	8-UNIMOD:213	ms_run[1]:scan=1038	2144.1	3	1665.70292	555.90469	R	F	263	273
PSM	SILTLSHEPK	-190_45706	F6XP90	1	Mouse_09-2020	null	[MS,MS:1001208,SEQUEST,]	6-UNIMOD:213	ms_run[2]:scan=1839	2404.2	3	1665.70292	555.90222	K	L	334	344
PSM	VTIMGIYSIK	-190_14920	P49718	1	Mouse_09-2020	null	[MS,MS:1001208,SEQUEST,]	8-UNIMOD:213	ms_run[1]:scan=1792	2392.8	3	1665.70292	555.90469	R	F	263	273
PSM	VTIMGIYSIK	-190_12395	P49718	1	Mouse_09-2020	null	[MS,MS:1001208,SEQUEST,]	7-UNIMOD:213	ms_run[1]:scan=1520	2302.9	3	1665.70292	555.90469	R	F	263	273
PSM	VTIMGIYSIK	-190_10057	P49718	1	Mouse_09-2020	null	[MS,MS:1001208,SEQUEST,]	8-UNIMOD:213	ms_run[1]:scan=1265	2218.6	3	1665.70292	555.90469	R	F	263	273
PSM	ISALTGHLANK	-190_24212	Q9EP71	1	Mouse_09-2020	null	[MS,MS:1001208,SEQUEST,]	7-UNIMOD:213	ms_run[1]:scan=2836	2737.0	3	1665.70292	555.90597	K	A	750	761
PSM	ISALTGHLANK	-190_51718	Q9EP71	1	Mouse_09-2020	null	[MS,MS:1001208,SEQUEST,]	5-UNIMOD:213	ms_run[2]:scan=2490	2615.4	3	1665.70292	555.90597	K	A	750	761
PSM	KTLSSFSNLK	-190_10129	E9Q6W4	1	Mouse_09-2020	null	[MS,MS:1001208,SEQUEST,]	4-UNIMOD:213	ms_run[1]:scan=1273	2221.2	3	1665.70292	555.90222	K	H	219	229
PSM	SECVDSSENVTGPER	-190_14732	E9Q777	1	Mouse_09-2020	null	[MS,MS:1001208,SEQUEST,]	3-UNIMOD:4	ms_run[1]:scan=1771	2385.9	3	1665.70292	555.90554	K	K	1478	1493
PSM	SILTLSHEPK	-190_45536	F6XP90	1	Mouse_09-2020	null	[MS,MS:1001208,SEQUEST,]	8-UNIMOD:213	ms_run[2]:scan=1822	2399.6	3	1665.70292	555.90222	K	L	334	344
PSM	LSCPCITSHCSSEK	-190_42469	Q1RNF8	1	Mouse_09-2020	null	[MS,MS:1001208,SEQUEST,]	3-UNIMOD:4,5-UNIMOD:4,10-UNIMOD:4	ms_run[2]:scan=1480	2287.6	3	1665.70292	555.90583	R	A	30	44
PSM	SILTLSHEPK	-190_17142	F6XP90	1	Mouse_09-2020	null	[MS,MS:1001208,SEQUEST,]	6-UNIMOD:213	ms_run[1]:scan=2043	2475.9	3	1665.70292	555.90222	K	L	334	344
PSM	SILTLSHEPK	-190_45556	F6XP90	1	Mouse_09-2020	null	[MS,MS:1001208,SEQUEST,]	8-UNIMOD:213	ms_run[2]:scan=1824	2400.1	3	1665.70292	555.90222	K	L	334	344
PSM	ISALTGHLANK	-190_52725	Q9EP71	1	Mouse_09-2020	null	[MS,MS:1001208,SEQUEST,]	7-UNIMOD:213	ms_run[2]:scan=2606	2653.9	3	1665.70292	555.90597	K	A	750	761
PSM	VQDVLFLYK	-190_31747	Q8C0Z1	1	Mouse_09-2020	null	[MS,MS:1001208,SEQUEST,]	8-UNIMOD:213	ms_run[2]:scan=192	1864.6	3	1665.70292	555.90356	K	T	105	114
PSM	SILTLSHEPK	-190_46205	F6XP90	1	Mouse_09-2020	null	[MS,MS:1001208,SEQUEST,]	7-UNIMOD:213	ms_run[2]:scan=1890	2420.9	3	1665.70292	555.90222	K	L	334	344
PSM	ISALTGHLANK	-190_24407	Q9EP71	1	Mouse_09-2020	null	[MS,MS:1001208,SEQUEST,]	5-UNIMOD:213	ms_run[1]:scan=2857	2744.1	3	1665.70292	555.90597	K	A	750	761
PSM	VTIMGIYSIK	-190_47648	P49718	1	Mouse_09-2020	null	[MS,MS:1001208,SEQUEST,]	8-UNIMOD:213	ms_run[2]:scan=2050	2473.7	3	1665.70292	555.90469	R	F	263	273
PSM	SILTLSHEPK	-190_46294	F6XP90	1	Mouse_09-2020	null	[MS,MS:1001208,SEQUEST,]	8-UNIMOD:213	ms_run[2]:scan=1899	2423.9	3	1665.70292	555.90222	K	L	334	344
PSM	VTIMGIYSIK	-190_12209	P49718	1	Mouse_09-2020	null	[MS,MS:1001208,SEQUEST,]	7-UNIMOD:213	ms_run[1]:scan=1501	2296.6	3	1665.70292	555.90469	R	F	263	273
PSM	SILTLSHEPK	-190_45484	F6XP90	1	Mouse_09-2020	null	[MS,MS:1001208,SEQUEST,]	6-UNIMOD:213	ms_run[2]:scan=1817	2398.3	3	1665.70292	555.90222	K	L	334	344
PSM	SILTLSHEPK	-190_45485	F6XP90	1	Mouse_09-2020	null	[MS,MS:1001208,SEQUEST,]	7-UNIMOD:213	ms_run[2]:scan=1817	2398.3	3	1665.70292	555.90222	K	L	334	344
PSM	SILTLSHEPK	-190_45566	F6XP90	1	Mouse_09-2020	null	[MS,MS:1001208,SEQUEST,]	6-UNIMOD:213	ms_run[2]:scan=1825	2400.4	3	1665.70292	555.90222	K	L	334	344
PSM	SILTLSHEPK	-190_1048	F6XP90	1	Mouse_09-2020	null	[MS,MS:1001208,SEQUEST,]	4-UNIMOD:213	ms_run[1]:scan=115	1839.1	3	1665.70292	555.90222	K	L	334	344
PSM	VTIMGIYSIK	-190_14698	P49718	1	Mouse_09-2020	null	[MS,MS:1001208,SEQUEST,]	7-UNIMOD:213	ms_run[1]:scan=1767	2384.5	3	1665.70292	555.90469	R	F	263	273
PSM	ISALTGHLANK	-190_24323	Q9EP71	1	Mouse_09-2020	null	[MS,MS:1001208,SEQUEST,]	7-UNIMOD:213	ms_run[1]:scan=2848	2741.1	3	1665.70292	555.90597	K	A	750	761
PSM	SILTLSHEPK	-190_22393	F6XP90	1	Mouse_09-2020	null	[MS,MS:1001208,SEQUEST,]	7-UNIMOD:213	ms_run[1]:scan=2630	2667.7	3	1665.70292	555.90222	K	L	334	344
PSM	VTIMGIYSIK	-190_12123	P49718	1	Mouse_09-2020	null	[MS,MS:1001208,SEQUEST,]	8-UNIMOD:213	ms_run[1]:scan=1492	2293.6	3	1665.70292	555.90469	R	F	263	273
PSM	ISALTGHLANK	-190_53324	Q9EP71	1	Mouse_09-2020	null	[MS,MS:1001208,SEQUEST,]	5-UNIMOD:213	ms_run[2]:scan=2678	2677.8	3	1665.70292	555.90597	K	A	750	761
PSM	LSVDYGKKSK	-190_12210	P05214	1	Mouse_09-2020	null	[MS,MS:1001208,SEQUEST,]	8-UNIMOD:213	ms_run[1]:scan=1501	2296.6	3	1665.70292	555.90222	R	E	157	167
PSM	SLIFQIIFGS	-190_15699	A0A087WQ60	1	Mouse_09-2020	null	[MS,MS:1001208,SEQUEST,]	1-UNIMOD:213	ms_run[1]:scan=1883	2422.9	3	1665.70292	555.90356	R	0	138	148
PSM	GTVCAANDFNPDADAK	-190_5283	P14824	1	Mouse_09-2020	null	[MS,MS:1001208,SEQUEST,]	4-UNIMOD:4	ms_run[1]:scan=712	2036.4	3	1665.70292	555.91063	K	L	355	371
PSM	SILTLSHEPK	-190_45486	F6XP90	1	Mouse_09-2020	null	[MS,MS:1001208,SEQUEST,]	8-UNIMOD:213	ms_run[2]:scan=1817	2398.3	3	1665.70292	555.90222	K	L	334	344
PSM	VTIMGIYSIK	-190_38575	P49718	1	Mouse_09-2020	null	[MS,MS:1001208,SEQUEST,]	7-UNIMOD:213	ms_run[2]:scan=1054	2147.5	3	1665.70292	555.90469	R	F	263	273
PSM	GTVCAANDFNPDADAK	-190_5277	P14824	1	Mouse_09-2020	null	[MS,MS:1001208,SEQUEST,]	4-UNIMOD:4	ms_run[1]:scan=711	2036.1	3	1665.70292	555.91063	K	L	355	371
PSM	VTIMGIYSIK	-190_9974	P49718	1	Mouse_09-2020	null	[MS,MS:1001208,SEQUEST,]	8-UNIMOD:213	ms_run[1]:scan=1256	2215.6	3	1665.70292	555.90469	R	F	263	273
PSM	VTIMGIYSIK	-190_8649	P49718	1	Mouse_09-2020	null	[MS,MS:1001208,SEQUEST,]	7-UNIMOD:213	ms_run[1]:scan=1091	2161.5	3	1665.70292	555.90469	R	F	263	273
PSM	ISALTGHLANK	-190_24295	Q9EP71	1	Mouse_09-2020	null	[MS,MS:1001208,SEQUEST,]	5-UNIMOD:213	ms_run[1]:scan=2845	2740.1	3	1665.70292	555.90597	K	A	750	761
PSM	SILTLSHEPK	-190_51242	F6XP90	1	Mouse_09-2020	null	[MS,MS:1001208,SEQUEST,]	7-UNIMOD:213	ms_run[2]:scan=2437	2597.9	3	1665.70292	555.90222	K	L	334	344
PSM	VTIMGIYSIK	-190_20877	P49718	1	Mouse_09-2020	null	[MS,MS:1001208,SEQUEST,]	7-UNIMOD:213	ms_run[1]:scan=2465	2612.9	3	1665.70292	555.90469	R	F	263	273
PSM	VTIMGIYSIK	-190_45157	P49718	1	Mouse_09-2020	null	[MS,MS:1001208,SEQUEST,]	8-UNIMOD:213	ms_run[2]:scan=1784	2388.0	3	1665.70292	555.90469	R	F	263	273
PSM	SILTLSHEPK	-190_17250	F6XP90	1	Mouse_09-2020	null	[MS,MS:1001208,SEQUEST,]	7-UNIMOD:213	ms_run[1]:scan=2054	2479.6	3	1665.70292	555.90222	K	L	334	344
PSM	VTIMGIYSIK	-190_49593	P49718	1	Mouse_09-2020	null	[MS,MS:1001208,SEQUEST,]	7-UNIMOD:213	ms_run[2]:scan=2263	2540.2	3	1665.70292	555.90469	R	F	263	273
PSM	VTIMGIYSIK	-190_8184	P49718	1	Mouse_09-2020	null	[MS,MS:1001208,SEQUEST,]	7-UNIMOD:213	ms_run[1]:scan=1041	2145.1	3	1665.70292	555.90469	R	F	263	273
PSM	ISALTGHLANK	-190_53141	Q9EP71	1	Mouse_09-2020	null	[MS,MS:1001208,SEQUEST,]	7-UNIMOD:213	ms_run[2]:scan=2652	2669.2	3	1665.70292	555.90597	K	A	750	761
PSM	VTIMGIYSIK	-190_14733	P49718	1	Mouse_09-2020	null	[MS,MS:1001208,SEQUEST,]	7-UNIMOD:213	ms_run[1]:scan=1771	2385.9	3	1665.70292	555.90469	R	F	263	273
PSM	VTIMGIYSIK	-190_18675	P49718	1	Mouse_09-2020	null	[MS,MS:1001208,SEQUEST,]	8-UNIMOD:213	ms_run[1]:scan=2222	2535.5	3	1665.70292	555.90469	R	F	263	273
PSM	VTIMGIYSIK	-190_42886	P49718	1	Mouse_09-2020	null	[MS,MS:1001208,SEQUEST,]	7-UNIMOD:213	ms_run[2]:scan=1528	2303.5	3	1665.70292	555.90469	R	F	263	273
PSM	ISALTGHLANK	-190_24496	Q9EP71	1	Mouse_09-2020	null	[MS,MS:1001208,SEQUEST,]	7-UNIMOD:213	ms_run[1]:scan=2867	2747.5	3	1665.70292	555.90597	K	A	750	761
PSM	ISALTGHLANK	-190_24194	Q9EP71	1	Mouse_09-2020	null	[MS,MS:1001208,SEQUEST,]	5-UNIMOD:213	ms_run[1]:scan=2834	2736.4	3	1665.70292	555.90597	K	A	750	761
PSM	VTIMGIYSIK	-190_14876	P49718	1	Mouse_09-2020	null	[MS,MS:1001208,SEQUEST,]	8-UNIMOD:213	ms_run[1]:scan=1787	2391.2	3	1665.70292	555.90469	R	F	263	273
PSM	HVEAVVTGGKK	-190_15656	A0A0A6YXZ8	1	Mouse_09-2020	null	[MS,MS:1001208,SEQUEST,]	10-UNIMOD:213	ms_run[1]:scan=1878	2421.2	3	1665.70292	555.90597	K	K	37	48
PSM	SILTLSHEPK	-190_46206	F6XP90	1	Mouse_09-2020	null	[MS,MS:1001208,SEQUEST,]	8-UNIMOD:213	ms_run[2]:scan=1890	2420.9	3	1665.70292	555.90222	K	L	334	344
PSM	VTIMGIYSIK	-190_21445	P49718	1	Mouse_09-2020	null	[MS,MS:1001208,SEQUEST,]	8-UNIMOD:213	ms_run[1]:scan=2522	2631.9	3	1665.70292	555.90469	R	F	263	273
PSM	VQDVLFLYK	-190_31679	Q8C0Z1	1	Mouse_09-2020	null	[MS,MS:1001208,SEQUEST,]	8-UNIMOD:213	ms_run[2]:scan=182	1861.3	3	1665.70292	555.90356	K	T	105	114
PSM	VQDVLFLYK	-190_3504	Q8C0Z1	1	Mouse_09-2020	null	[MS,MS:1001208,SEQUEST,]	8-UNIMOD:213	ms_run[1]:scan=445	1948.4	3	1665.70292	555.90356	K	T	105	114
PSM	ISALTGHLANK	-190_24333	Q9EP71	1	Mouse_09-2020	null	[MS,MS:1001208,SEQUEST,]	7-UNIMOD:213	ms_run[1]:scan=2849	2741.4	3	1665.70292	555.90597	K	A	750	761
PSM	KTLSSFSNLK	-190_9776	E9Q6W4	1	Mouse_09-2020	null	[MS,MS:1001208,SEQUEST,]	4-UNIMOD:213	ms_run[1]:scan=1235	2208.7	3	1665.70292	555.90222	K	H	219	229
PSM	SILTLSHEPK	-190_45446	F6XP90	1	Mouse_09-2020	null	[MS,MS:1001208,SEQUEST,]	6-UNIMOD:213	ms_run[2]:scan=1813	2397.2	3	1665.70292	555.90222	K	L	334	344
PSM	EEAFNDAVDYFMSK	-190_47057	A0A2R8W6Q5	1	Mouse_09-2020	null	[MS,MS:1001208,SEQUEST,]	null	ms_run[2]:scan=1988	2453.2	3	1665.70292	555.90822	K	I	522	536
PSM	ISALTGHLANK	-190_24006	Q9EP71	1	Mouse_09-2020	null	[MS,MS:1001208,SEQUEST,]	5-UNIMOD:213	ms_run[1]:scan=2814	2729.6	3	1665.70292	555.90597	K	A	750	761
PSM	VTIMGIYSIK	-190_45109	P49718	1	Mouse_09-2020	null	[MS,MS:1001208,SEQUEST,]	7-UNIMOD:213	ms_run[2]:scan=1779	2386.4	3	1665.70292	555.90469	R	F	263	273
PSM	LSVDYGKKSK	-190_12248	P05214	1	Mouse_09-2020	null	[MS,MS:1001208,SEQUEST,]	7-UNIMOD:213	ms_run[1]:scan=1505	2297.9	3	1665.70292	555.90222	R	E	157	167
PSM	SILTLSHEPK	-190_45584	F6XP90	1	Mouse_09-2020	null	[MS,MS:1001208,SEQUEST,]	6-UNIMOD:213	ms_run[2]:scan=1827	2401.0	3	1665.70292	555.90222	K	L	334	344
PSM	SILTLSHEPK	-190_45585	F6XP90	1	Mouse_09-2020	null	[MS,MS:1001208,SEQUEST,]	7-UNIMOD:213	ms_run[2]:scan=1827	2401.0	3	1665.70292	555.90222	K	L	334	344
PSM	VTIMGIYSIK	-190_38876	P49718	1	Mouse_09-2020	null	[MS,MS:1001208,SEQUEST,]	8-UNIMOD:213	ms_run[2]:scan=1086	2157.9	3	1665.70292	555.90469	R	F	263	273
PSM	EEAFNDAVDYFMSK	-190_46768	A0A2R8W6Q5	1	Mouse_09-2020	null	[MS,MS:1001208,SEQUEST,]	null	ms_run[2]:scan=1953	2441.7	3	1665.70292	555.90822	K	I	522	536
PSM	SILTLSHEPK	-190_51233	F6XP90	1	Mouse_09-2020	null	[MS,MS:1001208,SEQUEST,]	7-UNIMOD:213	ms_run[2]:scan=2436	2597.6	3	1665.70292	555.90222	K	L	334	344
PSM	VTIMGIYSIK	-190_14965	P49718	1	Mouse_09-2020	null	[MS,MS:1001208,SEQUEST,]	8-UNIMOD:213	ms_run[1]:scan=1797	2394.5	3	1665.70292	555.90469	R	F	263	273
PSM	VTIMGIYSIK	-190_14984	P49718	1	Mouse_09-2020	null	[MS,MS:1001208,SEQUEST,]	8-UNIMOD:213	ms_run[1]:scan=1799	2395.1	3	1665.70292	555.90469	R	F	263	273
PSM	VTIMGIYSIK	-190_14946	P49718	1	Mouse_09-2020	null	[MS,MS:1001208,SEQUEST,]	7-UNIMOD:213	ms_run[1]:scan=1795	2393.8	3	1665.70292	555.90469	R	F	263	273
PSM	SILTLSHEPK	-190_38739	F6XP90	1	Mouse_09-2020	null	[MS,MS:1001208,SEQUEST,]	7-UNIMOD:213	ms_run[2]:scan=1072	2153.3	3	1665.70292	555.90222	K	L	334	344
PSM	VTIMGIYSIK	-190_47687	P49718	1	Mouse_09-2020	null	[MS,MS:1001208,SEQUEST,]	8-UNIMOD:213	ms_run[2]:scan=2054	2475.0	3	1665.70292	555.90469	R	F	263	273
PSM	SILTLSHEPK	-190_17181	F6XP90	1	Mouse_09-2020	null	[MS,MS:1001208,SEQUEST,]	6-UNIMOD:213	ms_run[1]:scan=2047	2477.3	3	1665.70292	555.90222	K	L	334	344
PSM	SILTLSHEPK	-190_45586	F6XP90	1	Mouse_09-2020	null	[MS,MS:1001208,SEQUEST,]	8-UNIMOD:213	ms_run[2]:scan=1827	2401.0	3	1665.70292	555.90222	K	L	334	344
PSM	SILTLSHEPK	-190_46422	F6XP90	1	Mouse_09-2020	null	[MS,MS:1001208,SEQUEST,]	8-UNIMOD:213	ms_run[2]:scan=1913	2428.5	3	1665.70292	555.90222	K	L	334	344
PSM	ISALTGHLANK	-190_53280	Q9EP71	1	Mouse_09-2020	null	[MS,MS:1001208,SEQUEST,]	7-UNIMOD:213	ms_run[2]:scan=2672	2675.8	3	1665.70292	555.90597	K	A	750	761
PSM	VTIMGIYSIK	-190_50103	P49718	1	Mouse_09-2020	null	[MS,MS:1001208,SEQUEST,]	7-UNIMOD:213	ms_run[2]:scan=2315	2557.4	3	1665.70292	555.90469	R	F	263	273
PSM	GTVCAANDFNPDADAK	-190_5305	P14824	1	Mouse_09-2020	null	[MS,MS:1001208,SEQUEST,]	4-UNIMOD:4	ms_run[1]:scan=717	2038.1	3	1665.70292	555.91063	K	L	355	371
PSM	VTIMGIYSIK	-190_46441	P49718	1	Mouse_09-2020	null	[MS,MS:1001208,SEQUEST,]	8-UNIMOD:213	ms_run[2]:scan=1915	2429.1	3	1665.70292	555.90469	R	F	263	273
PSM	ISALTGHLANK	-190_24479	Q9EP71	1	Mouse_09-2020	null	[MS,MS:1001208,SEQUEST,]	5-UNIMOD:213	ms_run[1]:scan=2865	2746.8	3	1665.70292	555.90597	K	A	750	761
PSM	VTIMGIYSIK	-190_14895	P49718	1	Mouse_09-2020	null	[MS,MS:1001208,SEQUEST,]	8-UNIMOD:213	ms_run[1]:scan=1789	2391.8	3	1665.70292	555.90469	R	F	263	273
PSM	ISALTGHLANK	-190_24460	Q9EP71	1	Mouse_09-2020	null	[MS,MS:1001208,SEQUEST,]	7-UNIMOD:213	ms_run[1]:scan=2863	2746.2	3	1665.70292	555.90597	K	A	750	761
PSM	EEAFNDAVDYFMSK	-190_46735	A0A2R8W6Q5	1	Mouse_09-2020	null	[MS,MS:1001208,SEQUEST,]	null	ms_run[2]:scan=1949	2440.4	3	1665.70292	555.90822	K	I	522	536
PSM	VTIMGIYSIK	-190_14787	P49718	1	Mouse_09-2020	null	[MS,MS:1001208,SEQUEST,]	8-UNIMOD:213	ms_run[1]:scan=1777	2387.9	3	1665.70292	555.90469	R	F	263	273
PSM	LSRLHLEEK	-190_52294	Q9CQ28	1	Mouse_09-2020	null	[MS,MS:1001208,SEQUEST,]	5-UNIMOD:213	ms_run[2]:scan=2552	2636.0	3	1665.70292	555.90597	R	S	242	251
PSM	SILTLSHEPK	-190_46442	F6XP90	1	Mouse_09-2020	null	[MS,MS:1001208,SEQUEST,]	8-UNIMOD:213	ms_run[2]:scan=1915	2429.1	3	1665.70292	555.90222	K	L	334	344
PSM	ISALTGHLANK	-190_24541	Q9EP71	1	Mouse_09-2020	null	[MS,MS:1001208,SEQUEST,]	7-UNIMOD:213	ms_run[1]:scan=2872	2749.2	3	1665.70292	555.90597	K	A	750	761
PSM	VTIMGIYSIK	-190_19009	P49718	1	Mouse_09-2020	null	[MS,MS:1001208,SEQUEST,]	8-UNIMOD:213	ms_run[1]:scan=2259	2547.7	3	1665.70292	555.90469	R	F	263	273
PSM	VTIMGIYSIK	-190_15692	P49718	1	Mouse_09-2020	null	[MS,MS:1001208,SEQUEST,]	8-UNIMOD:213	ms_run[1]:scan=1882	2422.6	3	1665.70292	555.90469	R	F	263	273
PSM	SILTLSHEPK	-190_23125	F6XP90	1	Mouse_09-2020	null	[MS,MS:1001208,SEQUEST,]	7-UNIMOD:213	ms_run[1]:scan=2713	2695.2	3	1665.70292	555.90222	K	L	334	344
PSM	VTIMGIYSIK	-190_10166	P49718	1	Mouse_09-2020	null	[MS,MS:1001208,SEQUEST,]	7-UNIMOD:213	ms_run[1]:scan=1277	2222.6	3	1665.70292	555.90469	R	F	263	273
PSM	VQDVLFLYK	-190_1830	Q8C0Z1	1	Mouse_09-2020	null	[MS,MS:1001208,SEQUEST,]	8-UNIMOD:213	ms_run[1]:scan=212	1871.1	3	1665.70292	555.90356	K	T	105	114
PSM	VTIMGIYSIK	-190_10835	P49718	1	Mouse_09-2020	null	[MS,MS:1001208,SEQUEST,]	7-UNIMOD:213	ms_run[1]:scan=1349	2246.4	3	1665.70292	555.90469	R	F	263	273
PSM	LSVDYGKKSK	-190_12338	P05214	1	Mouse_09-2020	null	[MS,MS:1001208,SEQUEST,]	8-UNIMOD:213	ms_run[1]:scan=1514	2300.9	3	1665.70292	555.90222	R	E	157	167
PSM	VTIMGIYSIK	-190_23126	P49718	1	Mouse_09-2020	null	[MS,MS:1001208,SEQUEST,]	7-UNIMOD:213	ms_run[1]:scan=2713	2695.2	3	1665.70292	555.90469	R	F	263	273
PSM	SILTLSHEPK	-190_46284	F6XP90	1	Mouse_09-2020	null	[MS,MS:1001208,SEQUEST,]	7-UNIMOD:213	ms_run[2]:scan=1898	2423.5	3	1665.70292	555.90222	K	L	334	344
PSM	VTIMGIYSIK	-190_14830	P49718	1	Mouse_09-2020	null	[MS,MS:1001208,SEQUEST,]	7-UNIMOD:213	ms_run[1]:scan=1782	2389.5	3	1665.70292	555.90469	R	F	263	273
PSM	SECVDSSENVTGPER	-190_43251	E9Q777	1	Mouse_09-2020	null	[MS,MS:1001208,SEQUEST,]	3-UNIMOD:4	ms_run[2]:scan=1566	2316.1	3	1665.70292	555.90554	K	K	1478	1493
PSM	VQDVLFLYK	-190_3975	Q8C0Z1	1	Mouse_09-2020	null	[MS,MS:1001208,SEQUEST,]	8-UNIMOD:213	ms_run[1]:scan=507	1968.9	3	1665.70292	555.90356	K	T	105	114
PSM	SILTLSHEPK	-190_22466	F6XP90	1	Mouse_09-2020	null	[MS,MS:1001208,SEQUEST,]	7-UNIMOD:213	ms_run[1]:scan=2639	2670.7	3	1665.70292	555.90222	K	L	334	344
PSM	TLARLLYMK	-190_37720	F2Z463	1	Mouse_09-2020	null	[MS,MS:1001208,SEQUEST,]	8-UNIMOD:35,7-UNIMOD:213	ms_run[2]:scan=960	2116.7	3	1665.70292	555.90843	K	K	143	152
PSM	EEAFNDAVDYFMSK	-190_46906	A0A2R8W6Q5	1	Mouse_09-2020	null	[MS,MS:1001208,SEQUEST,]	null	ms_run[2]:scan=1970	2447.3	3	1665.70292	555.90822	K	I	522	536
PSM	SILTLSHEPK	-190_46302	F6XP90	1	Mouse_09-2020	null	[MS,MS:1001208,SEQUEST,]	7-UNIMOD:213	ms_run[2]:scan=1900	2424.2	3	1665.70292	555.90222	K	L	334	344
PSM	VTIMGIYSIK	-190_9924	P49718	1	Mouse_09-2020	null	[MS,MS:1001208,SEQUEST,]	7-UNIMOD:213	ms_run[1]:scan=1251	2214.0	3	1665.70292	555.90469	R	F	263	273
PSM	VTIMGIYSIK	-190_46346	P49718	1	Mouse_09-2020	null	[MS,MS:1001208,SEQUEST,]	8-UNIMOD:213	ms_run[2]:scan=1905	2425.8	3	1665.70292	555.90469	R	F	263	273
PSM	SILTLSHEPK	-190_45644	F6XP90	1	Mouse_09-2020	null	[MS,MS:1001208,SEQUEST,]	6-UNIMOD:213	ms_run[2]:scan=1833	2402.6	3	1665.70292	555.90222	K	L	334	344
PSM	SILTLSHEPK	-190_46130	F6XP90	1	Mouse_09-2020	null	[MS,MS:1001208,SEQUEST,]	8-UNIMOD:213	ms_run[2]:scan=1882	2418.2	3	1665.70292	555.90222	K	L	334	344
PSM	SILTLSHEPK	-190_45645	F6XP90	1	Mouse_09-2020	null	[MS,MS:1001208,SEQUEST,]	7-UNIMOD:213	ms_run[2]:scan=1833	2402.6	3	1665.70292	555.90222	K	L	334	344
PSM	KTLSSFSNLK	-190_9984	E9Q6W4	1	Mouse_09-2020	null	[MS,MS:1001208,SEQUEST,]	4-UNIMOD:213	ms_run[1]:scan=1257	2216.0	3	1665.70292	555.90222	K	H	219	229
PSM	VTIMGIYSIK	-190_43271	P49718	1	Mouse_09-2020	null	[MS,MS:1001208,SEQUEST,]	7-UNIMOD:213	ms_run[2]:scan=1568	2316.7	3	1665.70292	555.90469	R	F	263	273
PSM	KTLSSFSNLK	-190_10318	E9Q6W4	1	Mouse_09-2020	null	[MS,MS:1001208,SEQUEST,]	4-UNIMOD:213	ms_run[1]:scan=1293	2227.9	3	1665.70292	555.90222	K	H	219	229
PSM	KTLSSFSNLK	-190_9592	E9Q6W4	1	Mouse_09-2020	null	[MS,MS:1001208,SEQUEST,]	2-UNIMOD:213	ms_run[1]:scan=1212	2201.1	3	1665.70292	555.90222	K	H	219	229
PSM	FLTNGFLGKK	-190_15559	A0A2R8VHR9	1	Mouse_09-2020	null	[MS,MS:1001208,SEQUEST,]	9-UNIMOD:213	ms_run[1]:scan=1866	2417.2	3	1665.70292	555.90731	K	L	52	62
PSM	SILTLSHEPK	-190_16980	F6XP90	1	Mouse_09-2020	null	[MS,MS:1001208,SEQUEST,]	7-UNIMOD:213	ms_run[1]:scan=2027	2470.6	3	1665.70292	555.90222	K	L	334	344
PSM	SILTLSHEPK	-190_51509	F6XP90	1	Mouse_09-2020	null	[MS,MS:1001208,SEQUEST,]	7-UNIMOD:213	ms_run[2]:scan=2468	2608.2	3	1665.70292	555.90222	K	L	334	344
PSM	LSVDYGKKSK	-190_16093	P05214	1	Mouse_09-2020	null	[MS,MS:1001208,SEQUEST,]	8-UNIMOD:213	ms_run[1]:scan=1927	2437.5	3	1665.70292	555.90222	R	E	157	167
PSM	SILTLSHEPK	-190_18676	F6XP90	1	Mouse_09-2020	null	[MS,MS:1001208,SEQUEST,]	7-UNIMOD:213	ms_run[1]:scan=2222	2535.5	3	1665.70292	555.90222	K	L	334	344
PSM	SILTLSHEPK	-190_14947	F6XP90	1	Mouse_09-2020	null	[MS,MS:1001208,SEQUEST,]	7-UNIMOD:213	ms_run[1]:scan=1795	2393.8	3	1665.70292	555.90222	K	L	334	344
PSM	VTIMGIYSIK	-190_43347	P49718	1	Mouse_09-2020	null	[MS,MS:1001208,SEQUEST,]	7-UNIMOD:213	ms_run[2]:scan=1576	2319.3	3	1665.70292	555.90469	R	F	263	273
PSM	SILTLSHEPK	-190_45646	F6XP90	1	Mouse_09-2020	null	[MS,MS:1001208,SEQUEST,]	8-UNIMOD:213	ms_run[2]:scan=1833	2402.6	3	1665.70292	555.90222	K	L	334	344
PSM	SILTLSHEPK	-190_22651	F6XP90	1	Mouse_09-2020	null	[MS,MS:1001208,SEQUEST,]	7-UNIMOD:213	ms_run[1]:scan=2661	2678.0	3	1665.70292	555.90222	K	L	334	344
PSM	SILTLSHEPK	-190_16981	F6XP90	1	Mouse_09-2020	null	[MS,MS:1001208,SEQUEST,]	8-UNIMOD:213	ms_run[1]:scan=2027	2470.6	3	1665.70292	555.90222	K	L	334	344
PSM	VQDVLFLYK	-190_1817	Q8C0Z1	1	Mouse_09-2020	null	[MS,MS:1001208,SEQUEST,]	8-UNIMOD:213	ms_run[1]:scan=210	1870.5	3	1665.70292	555.90356	K	T	105	114
PSM	ISALTGHLANK	-190_51719	Q9EP71	1	Mouse_09-2020	null	[MS,MS:1001208,SEQUEST,]	7-UNIMOD:213	ms_run[2]:scan=2490	2615.4	3	1665.70292	555.90597	K	A	750	761
PSM	SILTLSHEPK	-190_4511	F6XP90	1	Mouse_09-2020	null	[MS,MS:1001208,SEQUEST,]	4-UNIMOD:213	ms_run[1]:scan=595	1997.7	3	1665.70292	555.90222	K	L	334	344
PSM	VTIMGIYSIK	-190_10039	P49718	1	Mouse_09-2020	null	[MS,MS:1001208,SEQUEST,]	7-UNIMOD:213	ms_run[1]:scan=1263	2217.9	3	1665.70292	555.90469	R	F	263	273
PSM	ISALTGHLANK	-190_53281	Q9EP71	1	Mouse_09-2020	null	[MS,MS:1001208,SEQUEST,]	5-UNIMOD:213	ms_run[2]:scan=2672	2675.8	3	1665.70292	555.90597	K	A	750	761
PSM	SILTLSHEPK	-190_46285	F6XP90	1	Mouse_09-2020	null	[MS,MS:1001208,SEQUEST,]	8-UNIMOD:213	ms_run[2]:scan=1898	2423.5	3	1665.70292	555.90222	K	L	334	344
PSM	KTLSSFSNLK	-190_10521	E9Q6W4	1	Mouse_09-2020	null	[MS,MS:1001208,SEQUEST,]	4-UNIMOD:213	ms_run[1]:scan=1315	2235.1	3	1665.70292	555.90222	K	H	219	229
PSM	KTLSSFSNLK	-190_9925	E9Q6W4	1	Mouse_09-2020	null	[MS,MS:1001208,SEQUEST,]	4-UNIMOD:213	ms_run[1]:scan=1251	2214.0	3	1665.70292	555.90222	K	H	219	229
PSM	KTLSSFSNLK	-190_9886	E9Q6W4	1	Mouse_09-2020	null	[MS,MS:1001208,SEQUEST,]	4-UNIMOD:213	ms_run[1]:scan=1247	2212.7	3	1665.70292	555.90222	K	H	219	229
PSM	VTIMGIYSIK	-190_14884	P49718	1	Mouse_09-2020	null	[MS,MS:1001208,SEQUEST,]	7-UNIMOD:213	ms_run[1]:scan=1788	2391.5	3	1665.70292	555.90469	R	F	263	273
PSM	SILTLSHEPK	-190_46244	F6XP90	1	Mouse_09-2020	null	[MS,MS:1001208,SEQUEST,]	7-UNIMOD:213	ms_run[2]:scan=1894	2422.2	3	1665.70292	555.90222	K	L	334	344
PSM	SILTLSHEPK	-190_50233	F6XP90	1	Mouse_09-2020	null	[MS,MS:1001208,SEQUEST,]	7-UNIMOD:213	ms_run[2]:scan=2328	2561.7	3	1665.70292	555.90222	K	L	334	344
PSM	VTIMGIYSIK	-190_49641	P49718	1	Mouse_09-2020	null	[MS,MS:1001208,SEQUEST,]	7-UNIMOD:213	ms_run[2]:scan=2268	2541.8	3	1665.70292	555.90469	R	F	263	273
PSM	SILTLSHEPK	-190_38147	F6XP90	1	Mouse_09-2020	null	[MS,MS:1001208,SEQUEST,]	7-UNIMOD:213	ms_run[2]:scan=1008	2132.4	3	1665.70292	555.90222	K	L	334	344
PSM	SILTLSHEPK	-190_51186	F6XP90	1	Mouse_09-2020	null	[MS,MS:1001208,SEQUEST,]	7-UNIMOD:213	ms_run[2]:scan=2431	2595.9	3	1665.70292	555.90222	K	L	334	344
PSM	SILTLSHEPK	-190_46423	F6XP90	1	Mouse_09-2020	null	[MS,MS:1001208,SEQUEST,]	7-UNIMOD:213	ms_run[2]:scan=1913	2428.5	3	1665.70292	555.90222	K	L	334	344
PSM	EEAFNDAVDYFMSK	-190_46888	A0A2R8W6Q5	1	Mouse_09-2020	null	[MS,MS:1001208,SEQUEST,]	null	ms_run[2]:scan=1968	2446.6	3	1665.70292	555.90822	K	I	522	536
PSM	SILTLSHEPK	-190_46264	F6XP90	1	Mouse_09-2020	null	[MS,MS:1001208,SEQUEST,]	7-UNIMOD:213	ms_run[2]:scan=1896	2422.9	3	1665.70292	555.90222	K	L	334	344
PSM	SILTLSHEPK	-190_51260	F6XP90	1	Mouse_09-2020	null	[MS,MS:1001208,SEQUEST,]	7-UNIMOD:213	ms_run[2]:scan=2439	2598.6	3	1665.70292	555.90222	K	L	334	344
PSM	SILTLSHEPK	-190_46245	F6XP90	1	Mouse_09-2020	null	[MS,MS:1001208,SEQUEST,]	8-UNIMOD:213	ms_run[2]:scan=1894	2422.2	3	1665.70292	555.90222	K	L	334	344
PSM	EEAFNDAVDYFMSK	-190_46922	A0A2R8W6Q5	1	Mouse_09-2020	null	[MS,MS:1001208,SEQUEST,]	null	ms_run[2]:scan=1972	2448.0	3	1665.70292	555.90822	K	I	522	536
PSM	SLIFQIIFGS	-190_15763	A0A087WQ60	1	Mouse_09-2020	null	[MS,MS:1001208,SEQUEST,]	1-UNIMOD:213	ms_run[1]:scan=1890	2425.2	3	1665.70292	555.90356	R	0	138	148
PSM	KTLSSFSNLK	-190_44281	E9Q6W4	1	Mouse_09-2020	null	[MS,MS:1001208,SEQUEST,]	7-UNIMOD:213	ms_run[2]:scan=1682	2354.3	3	1665.70292	555.90222	K	H	219	229
PSM	KTPSGTALPPR	-190_479	A0A0R4J1D3	1	Mouse_09-2020	null	[MS,MS:1001208,SEQUEST,]	2-UNIMOD:213	ms_run[1]:scan=55	1819.1	3	1665.70292	555.90597	K	S	122	133
PSM	KTPSGTALPPR	-190_469	A0A0R4J1D3	1	Mouse_09-2020	null	[MS,MS:1001208,SEQUEST,]	2-UNIMOD:213	ms_run[1]:scan=54	1818.8	3	1665.70292	555.90597	K	S	122	133
PSM	SILTLSHEPK	-190_17182	F6XP90	1	Mouse_09-2020	null	[MS,MS:1001208,SEQUEST,]	8-UNIMOD:213	ms_run[1]:scan=2047	2477.3	3	1665.70292	555.90222	K	L	334	344
PSM	VTIMGIYSIK	-190_40574	P49718	1	Mouse_09-2020	null	[MS,MS:1001208,SEQUEST,]	7-UNIMOD:213	ms_run[2]:scan=1273	2219.4	3	1665.70292	555.90469	R	F	263	273
PSM	ISALTGHLANK	-190_24396	Q9EP71	1	Mouse_09-2020	null	[MS,MS:1001208,SEQUEST,]	7-UNIMOD:213	ms_run[1]:scan=2856	2743.8	3	1665.70292	555.90597	K	A	750	761
PSM	SKTDGFKTLK	-190_23127	F6Z9A1	1	Mouse_09-2020	null	[MS,MS:1001208,SEQUEST,]	7-UNIMOD:213	ms_run[1]:scan=2713	2695.2	3	1665.70292	555.90222	R	N	91	101
PSM	LSVDYGKKSK	-190_12211	P05214	1	Mouse_09-2020	null	[MS,MS:1001208,SEQUEST,]	5-UNIMOD:213	ms_run[1]:scan=1501	2296.6	3	1665.70292	555.90222	R	E	157	167
PSM	SILTLSHEPK	-190_51738	F6XP90	1	Mouse_09-2020	null	[MS,MS:1001208,SEQUEST,]	7-UNIMOD:213	ms_run[2]:scan=2492	2616.1	3	1665.70292	555.90222	K	L	334	344
PSM	ISALTGHLANK	-190_24542	Q9EP71	1	Mouse_09-2020	null	[MS,MS:1001208,SEQUEST,]	5-UNIMOD:213	ms_run[1]:scan=2872	2749.2	3	1665.70292	555.90597	K	A	750	761
PSM	VTIMGIYSIK	-190_14794	P49718	1	Mouse_09-2020	null	[MS,MS:1001208,SEQUEST,]	7-UNIMOD:213	ms_run[1]:scan=1778	2388.2	3	1665.70292	555.90469	R	F	263	273
PSM	GTVCAANDFNPDADAK	-190_47979	P14824	1	Mouse_09-2020	null	[MS,MS:1001208,SEQUEST,]	4-UNIMOD:4	ms_run[2]:scan=2085	2485.2	3	1665.70292	555.91063	K	L	355	371
PSM	VTIMGIYSIK	-190_43817	P49718	1	Mouse_09-2020	null	[MS,MS:1001208,SEQUEST,]	7-UNIMOD:213	ms_run[2]:scan=1630	2337.1	3	1665.70292	555.90469	R	F	263	273
PSM	KTLSSFSNLK	-190_9697	E9Q6W4	1	Mouse_09-2020	null	[MS,MS:1001208,SEQUEST,]	2-UNIMOD:213	ms_run[1]:scan=1225	2205.4	3	1665.70292	555.90222	K	H	219	229
PSM	VTIMGIYSIK	-190_20830	P49718	1	Mouse_09-2020	null	[MS,MS:1001208,SEQUEST,]	7-UNIMOD:213	ms_run[1]:scan=2460	2611.2	3	1665.70292	555.90469	R	F	263	273
PSM	VTIMGIYSIK	-190_10110	P49718	1	Mouse_09-2020	null	[MS,MS:1001208,SEQUEST,]	7-UNIMOD:213	ms_run[1]:scan=1271	2220.6	3	1665.70292	555.90469	R	F	263	273
PSM	ISALTGHLANK	-190_23920	Q9EP71	1	Mouse_09-2020	null	[MS,MS:1001208,SEQUEST,]	7-UNIMOD:213	ms_run[1]:scan=2805	2726.6	3	1665.70292	555.90597	K	A	750	761
PSM	VTIMGIYSIK	-190_45110	P49718	1	Mouse_09-2020	null	[MS,MS:1001208,SEQUEST,]	8-UNIMOD:213	ms_run[2]:scan=1779	2386.4	3	1665.70292	555.90469	R	F	263	273
PSM	SILTLSHEPK	-190_11378	F6XP90	1	Mouse_09-2020	null	[MS,MS:1001208,SEQUEST,]	7-UNIMOD:213	ms_run[1]:scan=1409	2266.2	3	1665.70292	555.90222	K	L	334	344
PSM	VTIMGIYSIK	-190_14752	P49718	1	Mouse_09-2020	null	[MS,MS:1001208,SEQUEST,]	8-UNIMOD:213	ms_run[1]:scan=1773	2386.5	3	1665.70292	555.90469	R	F	263	273
PSM	VTIMGIYSIK	-190_44282	P49718	1	Mouse_09-2020	null	[MS,MS:1001208,SEQUEST,]	7-UNIMOD:213	ms_run[2]:scan=1682	2354.3	3	1665.70292	555.90469	R	F	263	273
PSM	ISALTGHLANK	-190_52789	Q9EP71	1	Mouse_09-2020	null	[MS,MS:1001208,SEQUEST,]	7-UNIMOD:213	ms_run[2]:scan=2613	2656.2	3	1665.70292	555.90597	K	A	750	761
PSM	SILTLSHEPK	-190_50193	F6XP90	1	Mouse_09-2020	null	[MS,MS:1001208,SEQUEST,]	7-UNIMOD:213	ms_run[2]:scan=2324	2560.4	3	1665.70292	555.90222	K	L	334	344
PSM	VTIMGIYSIK	-190_48445	P49718	1	Mouse_09-2020	null	[MS,MS:1001208,SEQUEST,]	7-UNIMOD:213	ms_run[2]:scan=2137	2502.5	3	1665.70292	555.90469	R	F	263	273
PSM	VTIMGIYSIK	-190_52056	P49718	1	Mouse_09-2020	null	[MS,MS:1001208,SEQUEST,]	7-UNIMOD:213	ms_run[2]:scan=2526	2627.3	3	1665.70292	555.90469	R	F	263	273
PSM	VTIMGIYSIK	-190_47611	P49718	1	Mouse_09-2020	null	[MS,MS:1001208,SEQUEST,]	8-UNIMOD:213	ms_run[2]:scan=2046	2472.4	3	1665.70292	555.90469	R	F	263	273
PSM	VTIMGIYSIK	-190_8994	P49718	1	Mouse_09-2020	null	[MS,MS:1001208,SEQUEST,]	10-UNIMOD:213	ms_run[1]:scan=1145	2179.3	3	1665.70292	555.90469	R	F	263	273
PSM	ISALTGHLANK	-190_24051	Q9EP71	1	Mouse_09-2020	null	[MS,MS:1001208,SEQUEST,]	7-UNIMOD:213	ms_run[1]:scan=2819	2731.3	3	1665.70292	555.90597	K	A	750	761
PSM	SILTLSHEPK	-190_14985	F6XP90	1	Mouse_09-2020	null	[MS,MS:1001208,SEQUEST,]	7-UNIMOD:213	ms_run[1]:scan=1799	2395.1	3	1665.70292	555.90222	K	L	334	344
PSM	ISALTGHLANK	-190_22704	Q9EP71	1	Mouse_09-2020	null	[MS,MS:1001208,SEQUEST,]	5-UNIMOD:213	ms_run[1]:scan=2667	2680.0	3	1665.70292	555.90597	K	A	750	761
PSM	ISALTGHLANK	-190_14848	Q9EP71	1	Mouse_09-2020	null	[MS,MS:1001208,SEQUEST,]	7-UNIMOD:213	ms_run[1]:scan=1784	2390.2	3	1665.70292	555.90597	K	A	750	761
PSM	ISALTGHLANK	-190_52726	Q9EP71	1	Mouse_09-2020	null	[MS,MS:1001208,SEQUEST,]	5-UNIMOD:213	ms_run[2]:scan=2606	2653.9	3	1665.70292	555.90597	K	A	750	761
PSM	EEAFNDAVDYFMSK	-190_46777	A0A2R8W6Q5	1	Mouse_09-2020	null	[MS,MS:1001208,SEQUEST,]	null	ms_run[2]:scan=1954	2442.0	3	1665.70292	555.90822	K	I	522	536
PSM	ISALTGHLANK	-190_52790	Q9EP71	1	Mouse_09-2020	null	[MS,MS:1001208,SEQUEST,]	5-UNIMOD:213	ms_run[2]:scan=2613	2656.2	3	1665.70292	555.90597	K	A	750	761
PSM	GTVCAANDFNPDADAK	-190_33645	P14824	1	Mouse_09-2020	null	[MS,MS:1001208,SEQUEST,]	4-UNIMOD:4	ms_run[2]:scan=463	1953.5	3	1665.70292	555.91063	K	L	355	371
PSM	TTKAPSTPPPK	-190_42128	Q5U4C3	1	Mouse_09-2020	null	[MS,MS:1001208,SEQUEST,]	7-UNIMOD:213	ms_run[2]:scan=1442	2275.0	3	1665.70292	555.90222	R	A	917	928
PSM	SILTLSHEPK	-190_46347	F6XP90	1	Mouse_09-2020	null	[MS,MS:1001208,SEQUEST,]	7-UNIMOD:213	ms_run[2]:scan=1905	2425.8	3	1665.70292	555.90222	K	L	334	344
PSM	SILTLSHEPK	-190_14986	F6XP90	1	Mouse_09-2020	null	[MS,MS:1001208,SEQUEST,]	8-UNIMOD:213	ms_run[1]:scan=1799	2395.1	3	1665.70292	555.90222	K	L	334	344
PSM	VTIMGIYSIK	-190_19505	P49718	1	Mouse_09-2020	null	[MS,MS:1001208,SEQUEST,]	8-UNIMOD:213	ms_run[1]:scan=2316	2566.7	3	1665.70292	555.90469	R	F	263	273
PSM	VTIMGIYSIK	-190_8218	P49718	1	Mouse_09-2020	null	[MS,MS:1001208,SEQUEST,]	7-UNIMOD:213	ms_run[1]:scan=1045	2146.4	3	1665.70292	555.90469	R	F	263	273
PSM	VQDVLFLYK	-190_1315	Q8C0Z1	1	Mouse_09-2020	null	[MS,MS:1001208,SEQUEST,]	8-UNIMOD:213	ms_run[1]:scan=149	1850.3	3	1665.70292	555.90356	K	T	105	114
PSM	VQDVLFLYK	-190_1265	Q8C0Z1	1	Mouse_09-2020	null	[MS,MS:1001208,SEQUEST,]	8-UNIMOD:213	ms_run[1]:scan=143	1848.3	3	1665.70292	555.90356	K	T	105	114
PSM	KEIPSQAVPR	-190_22284	Q8CB62	1	Mouse_09-2020	null	[MS,MS:1001208,SEQUEST,]	10-UNIMOD:213	ms_run[1]:scan=2617	2663.4	3	1665.70292	555.90597	R	L	847	857
PSM	SILTLSHEPK	-190_46265	F6XP90	1	Mouse_09-2020	null	[MS,MS:1001208,SEQUEST,]	8-UNIMOD:213	ms_run[2]:scan=1896	2422.9	3	1665.70292	555.90222	K	L	334	344
PSM	VQDVLFLYK	-190_6989	Q8C0Z1	1	Mouse_09-2020	null	[MS,MS:1001208,SEQUEST,]	8-UNIMOD:213	ms_run[1]:scan=913	2102.6	3	1665.70292	555.90356	K	T	105	114
PSM	KKSSSEALFK	-190_10522	A2AM29	1	Mouse_09-2020	null	[MS,MS:1001208,SEQUEST,]	2-UNIMOD:213	ms_run[1]:scan=1315	2235.1	3	1665.70292	555.90222	R	F	300	310
PSM	VQDVLFLYK	-190_35677	Q8C0Z1	1	Mouse_09-2020	null	[MS,MS:1001208,SEQUEST,]	8-UNIMOD:213	ms_run[2]:scan=696	2030.0	3	1665.70292	555.90356	K	T	105	114
PSM	ISALTGHLANK	-190_52866	Q9EP71	1	Mouse_09-2020	null	[MS,MS:1001208,SEQUEST,]	5-UNIMOD:213	ms_run[2]:scan=2622	2659.2	3	1665.70292	555.90597	K	A	750	761
PSM	VTIMGIYSIK	-190_44033	P49718	1	Mouse_09-2020	null	[MS,MS:1001208,SEQUEST,]	7-UNIMOD:213	ms_run[2]:scan=1654	2345.1	3	1665.70292	555.90469	R	F	263	273
PSM	ISALTGHLANK	-190_24213	Q9EP71	1	Mouse_09-2020	null	[MS,MS:1001208,SEQUEST,]	5-UNIMOD:213	ms_run[1]:scan=2836	2737.0	3	1665.70292	555.90597	K	A	750	761
PSM	LSVDYGKKSK	-190_12249	P05214	1	Mouse_09-2020	null	[MS,MS:1001208,SEQUEST,]	8-UNIMOD:213	ms_run[1]:scan=1505	2297.9	3	1665.70292	555.90222	R	E	157	167
PSM	ISALTGHLANK	-190_14795	Q9EP71	1	Mouse_09-2020	null	[MS,MS:1001208,SEQUEST,]	5-UNIMOD:213	ms_run[1]:scan=1778	2388.2	3	1665.70292	555.90597	K	A	750	761
PSM	VTIMGIYSIK	-190_46378	P49718	1	Mouse_09-2020	null	[MS,MS:1001208,SEQUEST,]	7-UNIMOD:213	ms_run[2]:scan=1908	2426.8	3	1665.70292	555.90469	R	F	263	273
PSM	VTIMGIYSIK	-190_44390	P49718	1	Mouse_09-2020	null	[MS,MS:1001208,SEQUEST,]	8-UNIMOD:213	ms_run[2]:scan=1694	2358.3	3	1665.70292	555.90469	R	F	263	273
PSM	VTIMGIYSIK	-190_45158	P49718	1	Mouse_09-2020	null	[MS,MS:1001208,SEQUEST,]	7-UNIMOD:213	ms_run[2]:scan=1784	2388.0	3	1665.70292	555.90469	R	F	263	273
PSM	VTIMGIYSIK	-190_14885	P49718	1	Mouse_09-2020	null	[MS,MS:1001208,SEQUEST,]	8-UNIMOD:213	ms_run[1]:scan=1788	2391.5	3	1665.70292	555.90469	R	F	263	273
PSM	VTIMGIYSIK	-190_18677	P49718	1	Mouse_09-2020	null	[MS,MS:1001208,SEQUEST,]	7-UNIMOD:213	ms_run[1]:scan=2222	2535.5	3	1665.70292	555.90469	R	F	263	273
PSM	SILTLSHEPK	-190_47417	F6XP90	1	Mouse_09-2020	null	[MS,MS:1001208,SEQUEST,]	7-UNIMOD:213	ms_run[2]:scan=2026	2465.8	3	1665.70292	555.90222	K	L	334	344
PSM	SILTLSHEPK	-190_51898	F6XP90	1	Mouse_09-2020	null	[MS,MS:1001208,SEQUEST,]	7-UNIMOD:213	ms_run[2]:scan=2509	2621.7	3	1665.70292	555.90222	K	L	334	344
PSM	KKSSSEALFK	-190_10523	A2AM29	1	Mouse_09-2020	null	[MS,MS:1001208,SEQUEST,]	3-UNIMOD:213	ms_run[1]:scan=1315	2235.1	3	1665.70292	555.90222	R	F	300	310
PSM	VTIMGIYSIK	-190_20937	P49718	1	Mouse_09-2020	null	[MS,MS:1001208,SEQUEST,]	7-UNIMOD:213	ms_run[1]:scan=2471	2614.9	3	1665.70292	555.90469	R	F	263	273
PSM	SILTLSHEPK	-190_16910	F6XP90	1	Mouse_09-2020	null	[MS,MS:1001208,SEQUEST,]	7-UNIMOD:213	ms_run[1]:scan=2020	2468.3	3	1665.70292	555.90222	K	L	334	344
PSM	VTIMGIYSIK	-190_43094	P49718	1	Mouse_09-2020	null	[MS,MS:1001208,SEQUEST,]	7-UNIMOD:213	ms_run[2]:scan=1550	2310.8	3	1665.70292	555.90469	R	F	263	273
PSM	VTIMGIYSIK	-190_15012	P49718	1	Mouse_09-2020	null	[MS,MS:1001208,SEQUEST,]	7-UNIMOD:213	ms_run[1]:scan=1802	2396.1	3	1665.70292	555.90469	R	F	263	273
PSM	SILTLSHEPK	-190_45119	F6XP90	1	Mouse_09-2020	null	[MS,MS:1001208,SEQUEST,]	7-UNIMOD:213	ms_run[2]:scan=1780	2386.7	3	1665.70292	555.90222	K	L	334	344
PSM	VTIMGIYSIK	-190_14921	P49718	1	Mouse_09-2020	null	[MS,MS:1001208,SEQUEST,]	7-UNIMOD:213	ms_run[1]:scan=1792	2392.8	3	1665.70292	555.90469	R	F	263	273
PSM	ISALTGHLANK	-190_14849	Q9EP71	1	Mouse_09-2020	null	[MS,MS:1001208,SEQUEST,]	5-UNIMOD:213	ms_run[1]:scan=1784	2390.2	3	1665.70292	555.90597	K	A	750	761
PSM	VTIMGIYSIK	-190_44062	P49718	1	Mouse_09-2020	null	[MS,MS:1001208,SEQUEST,]	7-UNIMOD:213	ms_run[2]:scan=1657	2346.0	3	1665.70292	555.90469	R	F	263	273
PSM	ISALTGHLANK	-190_14948	Q9EP71	1	Mouse_09-2020	null	[MS,MS:1001208,SEQUEST,]	7-UNIMOD:213	ms_run[1]:scan=1795	2393.8	3	1665.70292	555.90597	K	A	750	761
PSM	SILTLSHEPK	-190_51757	F6XP90	1	Mouse_09-2020	null	[MS,MS:1001208,SEQUEST,]	7-UNIMOD:213	ms_run[2]:scan=2494	2616.7	3	1665.70292	555.90222	K	L	334	344
PSM	VTIMGIYSIK	-190_37786	P49718	1	Mouse_09-2020	null	[MS,MS:1001208,SEQUEST,]	7-UNIMOD:213	ms_run[2]:scan=968	2119.3	3	1665.70292	555.90469	R	F	263	273
PSM	GTVCAANDFNPDADAK	-190_47970	P14824	1	Mouse_09-2020	null	[MS,MS:1001208,SEQUEST,]	4-UNIMOD:4	ms_run[2]:scan=2084	2484.9	3	1665.70292	555.91063	K	L	355	371
PSM	VQDVLFLYK	-190_9419	Q8C0Z1	1	Mouse_09-2020	null	[MS,MS:1001208,SEQUEST,]	8-UNIMOD:213	ms_run[1]:scan=1191	2194.3	3	1665.70292	555.90356	K	T	105	114
PSM	SILTLSHEPK	-190_51519	F6XP90	1	Mouse_09-2020	null	[MS,MS:1001208,SEQUEST,]	7-UNIMOD:213	ms_run[2]:scan=2469	2608.5	3	1665.70292	555.90222	K	L	334	344
PSM	VTIMGIYSIK	-190_21057	P49718	1	Mouse_09-2020	null	[MS,MS:1001208,SEQUEST,]	7-UNIMOD:213	ms_run[1]:scan=2483	2618.9	3	1665.70292	555.90469	R	F	263	273
PSM	ISALTGHLANK	-190_24497	Q9EP71	1	Mouse_09-2020	null	[MS,MS:1001208,SEQUEST,]	5-UNIMOD:213	ms_run[1]:scan=2867	2747.5	3	1665.70292	555.90597	K	A	750	761
PSM	ISALTGHLANK	-190_24324	Q9EP71	1	Mouse_09-2020	null	[MS,MS:1001208,SEQUEST,]	5-UNIMOD:213	ms_run[1]:scan=2848	2741.1	3	1665.70292	555.90597	K	A	750	761
PSM	SILTLSHEPK	-190_46348	F6XP90	1	Mouse_09-2020	null	[MS,MS:1001208,SEQUEST,]	8-UNIMOD:213	ms_run[2]:scan=1905	2425.8	3	1665.70292	555.90222	K	L	334	344
PSM	VQDVLFLYK	-190_3631	Q8C0Z1	1	Mouse_09-2020	null	[MS,MS:1001208,SEQUEST,]	8-UNIMOD:213	ms_run[1]:scan=462	1954.1	3	1665.70292	555.90356	K	T	105	114
PSM	SILTLSHEPK	-190_22785	F6XP90	1	Mouse_09-2020	null	[MS,MS:1001208,SEQUEST,]	8-UNIMOD:213	ms_run[1]:scan=2676	2682.9	3	1665.70292	555.90222	K	L	334	344
PSM	LSVDYGKKSK	-190_12212	P05214	1	Mouse_09-2020	null	[MS,MS:1001208,SEQUEST,]	7-UNIMOD:213	ms_run[1]:scan=1501	2296.6	3	1665.70292	555.90222	R	E	157	167
PSM	VTIMGIYSIK	-190_14992	P49718	1	Mouse_09-2020	null	[MS,MS:1001208,SEQUEST,]	7-UNIMOD:213	ms_run[1]:scan=1800	2395.4	3	1665.70292	555.90469	R	F	263	273
PSM	VTIMGIYSIK	-190_50272	P49718	1	Mouse_09-2020	null	[MS,MS:1001208,SEQUEST,]	7-UNIMOD:213	ms_run[2]:scan=2332	2563.1	3	1665.70292	555.90469	R	F	263	273
PSM	KTPSGTALPPR	-190_419	A0A0R4J1D3	1	Mouse_09-2020	null	[MS,MS:1001208,SEQUEST,]	2-UNIMOD:213	ms_run[1]:scan=49	1817.1	3	1665.70292	555.90597	K	S	122	133
PSM	ISALTGHLANK	-190_50183	Q9EP71	1	Mouse_09-2020	null	[MS,MS:1001208,SEQUEST,]	5-UNIMOD:213	ms_run[2]:scan=2323	2560.1	3	1665.70292	555.90597	K	A	750	761
PSM	KKSSSEALFK	-190_10524	A2AM29	1	Mouse_09-2020	null	[MS,MS:1001208,SEQUEST,]	4-UNIMOD:213	ms_run[1]:scan=1315	2235.1	3	1665.70292	555.90222	R	F	300	310
PSM	KTLSSFSNLK	-190_9672	E9Q6W4	1	Mouse_09-2020	null	[MS,MS:1001208,SEQUEST,]	2-UNIMOD:213	ms_run[1]:scan=1222	2204.4	3	1665.70292	555.90222	K	H	219	229
PSM	ISALTGHLANK	-190_52797	Q9EP71	1	Mouse_09-2020	null	[MS,MS:1001208,SEQUEST,]	5-UNIMOD:213	ms_run[2]:scan=2614	2656.5	3	1665.70292	555.90597	K	A	750	761
PSM	VTIMGIYSIK	-190_12189	P49718	1	Mouse_09-2020	null	[MS,MS:1001208,SEQUEST,]	7-UNIMOD:213	ms_run[1]:scan=1499	2295.9	3	1665.70292	555.90469	R	F	263	273
PSM	EEAFNDAVDYFMSK	-190_46719	A0A2R8W6Q5	1	Mouse_09-2020	null	[MS,MS:1001208,SEQUEST,]	null	ms_run[2]:scan=1947	2439.7	3	1665.70292	555.90822	K	I	522	536
PSM	VTIMGIYSIK	-190_46404	P49718	1	Mouse_09-2020	null	[MS,MS:1001208,SEQUEST,]	8-UNIMOD:213	ms_run[2]:scan=1911	2427.8	3	1665.70292	555.90469	R	F	263	273
PSM	VQDVLFLYK	-190_3562	Q8C0Z1	1	Mouse_09-2020	null	[MS,MS:1001208,SEQUEST,]	8-UNIMOD:213	ms_run[1]:scan=453	1951.1	3	1665.70292	555.90356	K	T	105	114
PSM	SILTLSHEPK	-190_22705	F6XP90	1	Mouse_09-2020	null	[MS,MS:1001208,SEQUEST,]	7-UNIMOD:213	ms_run[1]:scan=2667	2680.0	3	1665.70292	555.90222	K	L	334	344
PSM	ISALTGHLANK	-190_40575	Q9EP71	1	Mouse_09-2020	null	[MS,MS:1001208,SEQUEST,]	5-UNIMOD:213	ms_run[2]:scan=1273	2219.4	3	1665.70292	555.90597	K	A	750	761
PSM	VTIMGIYSIK	-190_20858	P49718	1	Mouse_09-2020	null	[MS,MS:1001208,SEQUEST,]	7-UNIMOD:213	ms_run[1]:scan=2463	2612.2	3	1665.70292	555.90469	R	F	263	273
PSM	SILTLSHEPK	-190_50292	F6XP90	1	Mouse_09-2020	null	[MS,MS:1001208,SEQUEST,]	7-UNIMOD:213	ms_run[2]:scan=2334	2563.7	3	1665.70292	555.90222	K	L	334	344
PSM	SILTLSHEPK	-190_22730	F6XP90	1	Mouse_09-2020	null	[MS,MS:1001208,SEQUEST,]	7-UNIMOD:213	ms_run[1]:scan=2670	2681.0	3	1665.70292	555.90222	K	L	334	344
PSM	SKTDGFKTLK	-190_28674	F6Z9A1	1	Mouse_09-2020	null	[MS,MS:1001208,SEQUEST,]	7-UNIMOD:213	ms_run[1]:scan=3400	2927.0	3	1665.70292	555.90222	R	N	91	101
PSM	DKEKPPPVSK	-190_9793	P55200	1	Mouse_09-2020	null	[MS,MS:1001208,SEQUEST,]	9-UNIMOD:213	ms_run[1]:scan=1237	2209.4	3	1665.70292	555.90222	K	E	1360	1370
PSM	VTIMGIYSIK	-190_11379	P49718	1	Mouse_09-2020	null	[MS,MS:1001208,SEQUEST,]	7-UNIMOD:213	ms_run[1]:scan=1409	2266.2	3	1665.70292	555.90469	R	F	263	273
PSM	VTIMGIYSIK	-190_44272	P49718	1	Mouse_09-2020	null	[MS,MS:1001208,SEQUEST,]	8-UNIMOD:213	ms_run[2]:scan=1681	2354.0	3	1665.70292	555.90469	R	F	263	273
PSM	SILTLSHEPK	-190_45128	F6XP90	1	Mouse_09-2020	null	[MS,MS:1001208,SEQUEST,]	7-UNIMOD:213	ms_run[2]:scan=1781	2387.0	3	1665.70292	555.90222	K	L	334	344
PSM	SCGADSQSENEASPVK	-190_16586	Q497H0	1	Mouse_09-2020	null	[MS,MS:1001208,SEQUEST,]	2-UNIMOD:4	ms_run[1]:scan=1983	2456.1	3	1665.70292	555.90554	R	P	117	133
PSM	TTKAPSTPPPK	-190_8345	Q5U4C3	1	Mouse_09-2020	null	[MS,MS:1001208,SEQUEST,]	3-UNIMOD:213	ms_run[1]:scan=1059	2151.0	3	1665.70292	555.90222	R	A	917	928
PSM	ISALTGHLANK	-190_53294	Q9EP71	1	Mouse_09-2020	null	[MS,MS:1001208,SEQUEST,]	7-UNIMOD:213	ms_run[2]:scan=2674	2676.5	3	1665.70292	555.90597	K	A	750	761
PSM	SILTLSHEPK	-190_51294	F6XP90	1	Mouse_09-2020	null	[MS,MS:1001208,SEQUEST,]	7-UNIMOD:213	ms_run[2]:scan=2443	2599.9	3	1665.70292	555.90222	K	L	334	344
PSM	SILTLSHEPK	-190_23776	F6XP90	1	Mouse_09-2020	null	[MS,MS:1001208,SEQUEST,]	7-UNIMOD:213	ms_run[1]:scan=2788	2720.8	3	1665.70292	555.90222	K	L	334	344
PSM	VTIMGIYSIK	-190_23128	P49718	1	Mouse_09-2020	null	[MS,MS:1001208,SEQUEST,]	8-UNIMOD:213	ms_run[1]:scan=2713	2695.2	3	1665.70292	555.90469	R	F	263	273
PSM	ISALTGHLANK	-190_24334	Q9EP71	1	Mouse_09-2020	null	[MS,MS:1001208,SEQUEST,]	5-UNIMOD:213	ms_run[1]:scan=2849	2741.4	3	1665.70292	555.90597	K	A	750	761
PSM	KTLSSFSNLK	-190_9714	E9Q6W4	1	Mouse_09-2020	null	[MS,MS:1001208,SEQUEST,]	2-UNIMOD:213	ms_run[1]:scan=1227	2206.1	3	1665.70292	555.90222	K	H	219	229
PSM	VTIMGIYSIK	-190_12250	P49718	1	Mouse_09-2020	null	[MS,MS:1001208,SEQUEST,]	7-UNIMOD:213	ms_run[1]:scan=1505	2297.9	3	1665.70292	555.90469	R	F	263	273
PSM	VTIMGIYSIK	-190_10652	P49718	1	Mouse_09-2020	null	[MS,MS:1001208,SEQUEST,]	7-UNIMOD:213	ms_run[1]:scan=1329	2239.8	3	1665.70292	555.90469	R	F	263	273
PSM	SILTLSHEPK	-190_23590	F6XP90	1	Mouse_09-2020	null	[MS,MS:1001208,SEQUEST,]	7-UNIMOD:213	ms_run[1]:scan=2767	2713.8	3	1665.70292	555.90222	K	L	334	344
PSM	VQDVLFLYK	-190_8743	Q8C0Z1	1	Mouse_09-2020	null	[MS,MS:1001208,SEQUEST,]	8-UNIMOD:213	ms_run[1]:scan=1103	2165.5	3	1665.70292	555.90356	K	T	105	114
PSM	SILTLSHEPK	-190_46186	F6XP90	1	Mouse_09-2020	null	[MS,MS:1001208,SEQUEST,]	7-UNIMOD:213	ms_run[2]:scan=1888	2420.2	3	1665.70292	555.90222	K	L	334	344
PSM	VTIMGIYSIK	-190_50143	P49718	1	Mouse_09-2020	null	[MS,MS:1001208,SEQUEST,]	7-UNIMOD:213	ms_run[2]:scan=2319	2558.8	3	1665.70292	555.90469	R	F	263	273
PSM	GTVCAANDFNPDADAK	-190_33661	P14824	1	Mouse_09-2020	null	[MS,MS:1001208,SEQUEST,]	4-UNIMOD:4	ms_run[2]:scan=468	1955.2	3	1665.70292	555.91063	K	L	355	371
PSM	SILTLSHEPK	-190_22376	F6XP90	1	Mouse_09-2020	null	[MS,MS:1001208,SEQUEST,]	7-UNIMOD:213	ms_run[1]:scan=2628	2667.0	3	1665.70292	555.90222	K	L	334	344
PSM	SILTLSHEPK	-190_45167	F6XP90	1	Mouse_09-2020	null	[MS,MS:1001208,SEQUEST,]	8-UNIMOD:213	ms_run[2]:scan=1785	2388.3	3	1665.70292	555.90222	K	L	334	344
PSM	ISALTGHLANK	-190_52798	Q9EP71	1	Mouse_09-2020	null	[MS,MS:1001208,SEQUEST,]	7-UNIMOD:213	ms_run[2]:scan=2614	2656.5	3	1665.70292	555.90597	K	A	750	761
PSM	VTIMGIYSIK	-190_15002	P49718	1	Mouse_09-2020	null	[MS,MS:1001208,SEQUEST,]	7-UNIMOD:213	ms_run[1]:scan=1801	2395.8	3	1665.70292	555.90469	R	F	263	273
PSM	LSRLHLEEK	-190_43818	Q9CQ28	1	Mouse_09-2020	null	[MS,MS:1001208,SEQUEST,]	7-UNIMOD:213	ms_run[2]:scan=1630	2337.1	3	1665.70292	555.90597	R	S	242	251
PSM	VTIMGIYSIK	-190_38665	P49718	1	Mouse_09-2020	null	[MS,MS:1001208,SEQUEST,]	7-UNIMOD:213	ms_run[2]:scan=1064	2150.7	3	1665.70292	555.90469	R	F	263	273
PSM	KTLSSFSNLK	-190_9698	E9Q6W4	1	Mouse_09-2020	null	[MS,MS:1001208,SEQUEST,]	4-UNIMOD:213	ms_run[1]:scan=1225	2205.4	3	1665.70292	555.90222	K	H	219	229
PSM	TTKAPSTPPPK	-190_42129	Q5U4C3	1	Mouse_09-2020	null	[MS,MS:1001208,SEQUEST,]	6-UNIMOD:213	ms_run[2]:scan=1442	2275.0	3	1665.70292	555.90222	R	A	917	928
PSM	VTIMGIYSIK	-190_19060	P49718	1	Mouse_09-2020	null	[MS,MS:1001208,SEQUEST,]	8-UNIMOD:213	ms_run[1]:scan=2265	2549.7	3	1665.70292	555.90469	R	F	263	273
PSM	TTKAPSTPPPK	-190_37860	Q5U4C3	1	Mouse_09-2020	null	[MS,MS:1001208,SEQUEST,]	7-UNIMOD:213	ms_run[2]:scan=976	2121.9	3	1665.70292	555.90222	R	A	917	928
PSM	LSVDYGKKSK	-190_12213	P05214	1	Mouse_09-2020	null	[MS,MS:1001208,SEQUEST,]	4-UNIMOD:213	ms_run[1]:scan=1501	2296.6	3	1665.70292	555.90222	R	E	157	167
PSM	SILTLSHEPK	-190_51700	F6XP90	1	Mouse_09-2020	null	[MS,MS:1001208,SEQUEST,]	8-UNIMOD:213	ms_run[2]:scan=2488	2614.8	3	1665.70292	555.90222	K	L	334	344
PSM	IASEAQKHLK	-190_449	Q02566	1	Mouse_09-2020	null	[MS,MS:1001208,SEQUEST,]	7-UNIMOD:213	ms_run[1]:scan=52	1818.1	3	1665.70292	555.90597	R	S	1637	1647
PSM	KTLSSFSNLK	-190_9866	E9Q6W4	1	Mouse_09-2020	null	[MS,MS:1001208,SEQUEST,]	4-UNIMOD:213	ms_run[1]:scan=1245	2212.0	3	1665.70292	555.90222	K	H	219	229
PSM	TTKAPSTPPPK	-190_37861	Q5U4C3	1	Mouse_09-2020	null	[MS,MS:1001208,SEQUEST,]	6-UNIMOD:213	ms_run[2]:scan=976	2121.9	3	1665.70292	555.90222	R	A	917	928
PSM	VTIMGIYSIK	-190_20947	P49718	1	Mouse_09-2020	null	[MS,MS:1001208,SEQUEST,]	7-UNIMOD:213	ms_run[1]:scan=2472	2615.2	3	1665.70292	555.90469	R	F	263	273
PSM	ISALTGHLANK	-190_24576	Q9EP71	1	Mouse_09-2020	null	[MS,MS:1001208,SEQUEST,]	7-UNIMOD:213	ms_run[1]:scan=2876	2750.5	3	1665.70292	555.90597	K	A	750	761
PSM	KEIPSQAVPR	-190_22775	Q8CB62	1	Mouse_09-2020	null	[MS,MS:1001208,SEQUEST,]	10-UNIMOD:213	ms_run[1]:scan=2675	2682.6	3	1665.70292	555.90597	R	L	847	857
PSM	SILTLSHEPK	-190_51728	F6XP90	1	Mouse_09-2020	null	[MS,MS:1001208,SEQUEST,]	7-UNIMOD:213	ms_run[2]:scan=2491	2615.8	3	1665.70292	555.90222	K	L	334	344
PSM	VTIMGIYSIK	-190_50223	P49718	1	Mouse_09-2020	null	[MS,MS:1001208,SEQUEST,]	7-UNIMOD:213	ms_run[2]:scan=2327	2561.4	3	1665.70292	555.90469	R	F	263	273
PSM	SILTLSHEPK	-190_12396	F6XP90	1	Mouse_09-2020	null	[MS,MS:1001208,SEQUEST,]	7-UNIMOD:213	ms_run[1]:scan=1520	2302.9	3	1665.70292	555.90222	K	L	334	344
PSM	VQDVLFLYK	-190_3809	Q8C0Z1	1	Mouse_09-2020	null	[MS,MS:1001208,SEQUEST,]	8-UNIMOD:213	ms_run[1]:scan=485	1961.7	3	1665.70292	555.90356	K	T	105	114
PSM	SILTLSHEPK	-190_23129	F6XP90	1	Mouse_09-2020	null	[MS,MS:1001208,SEQUEST,]	8-UNIMOD:213	ms_run[1]:scan=2713	2695.2	3	1665.70292	555.90222	K	L	334	344
PSM	SILTLSHEPK	-190_22573	F6XP90	1	Mouse_09-2020	null	[MS,MS:1001208,SEQUEST,]	7-UNIMOD:213	ms_run[1]:scan=2652	2675.0	3	1665.70292	555.90222	K	L	334	344
PSM	VTIMGIYSIK	-190_44391	P49718	1	Mouse_09-2020	null	[MS,MS:1001208,SEQUEST,]	7-UNIMOD:213	ms_run[2]:scan=1694	2358.3	3	1665.70292	555.90469	R	F	263	273
PSM	EEAFNDAVDYFMSK	-190_47677	A0A2R8W6Q5	1	Mouse_09-2020	null	[MS,MS:1001208,SEQUEST,]	null	ms_run[2]:scan=2053	2474.7	3	1665.70292	555.90822	K	I	522	536
PSM	SILTLSHEPK	-190_51701	F6XP90	1	Mouse_09-2020	null	[MS,MS:1001208,SEQUEST,]	7-UNIMOD:213	ms_run[2]:scan=2488	2614.8	3	1665.70292	555.90222	K	L	334	344
PSM	SILTLSHEPK	-190_22668	F6XP90	1	Mouse_09-2020	null	[MS,MS:1001208,SEQUEST,]	7-UNIMOD:213	ms_run[1]:scan=2663	2678.6	3	1665.70292	555.90222	K	L	334	344
PSM	VTIMGIYSIK	-190_20997	P49718	1	Mouse_09-2020	null	[MS,MS:1001208,SEQUEST,]	8-UNIMOD:213	ms_run[1]:scan=2477	2616.9	3	1665.70292	555.90469	R	F	263	273
PSM	GTVCAANDFNPDADAK	-190_47952	P14824	1	Mouse_09-2020	null	[MS,MS:1001208,SEQUEST,]	4-UNIMOD:4	ms_run[2]:scan=2082	2484.3	3	1665.70292	555.91063	K	L	355	371
PSM	SILTLSHEPK	-190_23877	F6XP90	1	Mouse_09-2020	null	[MS,MS:1001208,SEQUEST,]	7-UNIMOD:213	ms_run[1]:scan=2800	2724.9	3	1665.70292	555.90222	K	L	334	344
PSM	SILTLSHEPK	-190_21454	F6XP90	1	Mouse_09-2020	null	[MS,MS:1001208,SEQUEST,]	7-UNIMOD:213	ms_run[1]:scan=2523	2632.2	3	1665.70292	555.90222	K	L	334	344
PSM	VTIMGIYSIK	-190_10167	P49718	1	Mouse_09-2020	null	[MS,MS:1001208,SEQUEST,]	8-UNIMOD:213	ms_run[1]:scan=1277	2222.6	3	1665.70292	555.90469	R	F	263	273
PSM	SILTLSHEPK	-190_46405	F6XP90	1	Mouse_09-2020	null	[MS,MS:1001208,SEQUEST,]	7-UNIMOD:213	ms_run[2]:scan=1911	2427.8	3	1665.70292	555.90222	K	L	334	344
PSM	VQDVLFLYK	-190_37658	Q8C0Z1	1	Mouse_09-2020	null	[MS,MS:1001208,SEQUEST,]	8-UNIMOD:213	ms_run[2]:scan=953	2114.4	3	1665.70292	555.90356	K	T	105	114
PSM	VQDVLFLYK	-190_3967	Q8C0Z1	1	Mouse_09-2020	null	[MS,MS:1001208,SEQUEST,]	8-UNIMOD:213	ms_run[1]:scan=506	1968.5	3	1665.70292	555.90356	K	T	105	114
PSM	VTIMGIYSIK	-190_50293	P49718	1	Mouse_09-2020	null	[MS,MS:1001208,SEQUEST,]	7-UNIMOD:213	ms_run[2]:scan=2334	2563.7	3	1665.70292	555.90469	R	F	263	273
PSM	VTIMGIYSIK	-190_50312	P49718	1	Mouse_09-2020	null	[MS,MS:1001208,SEQUEST,]	7-UNIMOD:213	ms_run[2]:scan=2336	2564.4	3	1665.70292	555.90469	R	F	263	273
PSM	SILTLSHEPK	-190_16416	F6XP90	1	Mouse_09-2020	null	[MS,MS:1001208,SEQUEST,]	7-UNIMOD:213	ms_run[1]:scan=1963	2449.4	3	1665.70292	555.90222	K	L	334	344
PSM	LSRLHLEEK	-190_43819	Q9CQ28	1	Mouse_09-2020	null	[MS,MS:1001208,SEQUEST,]	8-UNIMOD:213	ms_run[2]:scan=1630	2337.1	3	1665.70292	555.90597	R	S	242	251
PSM	VQDVLFLYK	-190_18720	Q8C0Z1	1	Mouse_09-2020	null	[MS,MS:1001208,SEQUEST,]	8-UNIMOD:213	ms_run[1]:scan=2227	2537.1	3	1665.70292	555.90356	K	T	105	114
PSM	VTIMGIYSIK	-190_21455	P49718	1	Mouse_09-2020	null	[MS,MS:1001208,SEQUEST,]	7-UNIMOD:213	ms_run[1]:scan=2523	2632.2	3	1665.70292	555.90469	R	F	263	273
PSM	VTIMGIYSIK	-190_37787	P49718	1	Mouse_09-2020	null	[MS,MS:1001208,SEQUEST,]	8-UNIMOD:213	ms_run[2]:scan=968	2119.3	3	1665.70292	555.90469	R	F	263	273
PSM	VQDVLFLYK	-190_31673	Q8C0Z1	1	Mouse_09-2020	null	[MS,MS:1001208,SEQUEST,]	8-UNIMOD:213	ms_run[2]:scan=181	1861.0	3	1665.70292	555.90356	K	T	105	114
PSM	HISGLAQALSK	-190_10479	Q2EMV9	1	Mouse_09-2020	null	[MS,MS:1001208,SEQUEST,]	3-UNIMOD:213	ms_run[1]:scan=1310	2233.5	3	1665.70292	555.90597	K	A	840	851
PSM	SILTLSHEPK	-190_46478	F6XP90	1	Mouse_09-2020	null	[MS,MS:1001208,SEQUEST,]	7-UNIMOD:213	ms_run[2]:scan=1919	2430.5	3	1665.70292	555.90222	K	L	334	344
PSM	SKTDGFKTLK	-190_28693	F6Z9A1	1	Mouse_09-2020	null	[MS,MS:1001208,SEQUEST,]	4-UNIMOD:213	ms_run[1]:scan=3402	2927.7	3	1665.70292	555.90222	R	N	91	101
PSM	TTKAPSTPPPK	-190_8890	Q5U4C3	1	Mouse_09-2020	null	[MS,MS:1001208,SEQUEST,]	7-UNIMOD:213	ms_run[1]:scan=1129	2174.1	3	1665.70292	555.90222	R	A	917	928
PSM	SILTLSHEPK	-190_51720	F6XP90	1	Mouse_09-2020	null	[MS,MS:1001208,SEQUEST,]	7-UNIMOD:213	ms_run[2]:scan=2490	2615.4	3	1665.70292	555.90222	K	L	334	344
PSM	VTIMGIYSIK	-190_21284	P49718	1	Mouse_09-2020	null	[MS,MS:1001208,SEQUEST,]	7-UNIMOD:213	ms_run[1]:scan=2506	2626.5	3	1665.70292	555.90469	R	F	263	273
PSM	VTIMGIYSIK	-190_2727	P49718	1	Mouse_09-2020	null	[MS,MS:1001208,SEQUEST,]	7-UNIMOD:213	ms_run[1]:scan=333	1911.2	3	1665.70292	555.90469	R	F	263	273
PSM	VTIMGIYSIK	-190_16005	P49718	1	Mouse_09-2020	null	[MS,MS:1001208,SEQUEST,]	7-UNIMOD:213	ms_run[1]:scan=1917	2434.2	3	1665.70292	555.90469	R	F	263	273
PSM	GTVCAANDFNPDADAK	-190_33639	P14824	1	Mouse_09-2020	null	[MS,MS:1001208,SEQUEST,]	4-UNIMOD:4	ms_run[2]:scan=460	1952.5	3	1665.70292	555.91063	K	L	355	371
PSM	KEIPSQAVPR	-190_22402	Q8CB62	1	Mouse_09-2020	null	[MS,MS:1001208,SEQUEST,]	10-UNIMOD:213	ms_run[1]:scan=2631	2668.0	3	1665.70292	555.90597	R	L	847	857
PSM	SIHELEKIR	-190_22285	Q91Z83	1	Mouse_09-2020	null	[MS,MS:1001208,SEQUEST,]	9-UNIMOD:213	ms_run[1]:scan=2617	2663.4	3	1665.70292	555.90597	K	Q	1522	1531
PSM	SILTLSHEPK	-190_46479	F6XP90	1	Mouse_09-2020	null	[MS,MS:1001208,SEQUEST,]	8-UNIMOD:213	ms_run[2]:scan=1919	2430.5	3	1665.70292	555.90222	K	L	334	344
PSM	KTLSSFSNLK	-190_10259	E9Q6W4	1	Mouse_09-2020	null	[MS,MS:1001208,SEQUEST,]	4-UNIMOD:213	ms_run[1]:scan=1287	2225.9	3	1665.70292	555.90222	K	H	219	229
PSM	VTIMGIYSIK	-190_51702	P49718	1	Mouse_09-2020	null	[MS,MS:1001208,SEQUEST,]	7-UNIMOD:213	ms_run[2]:scan=2488	2614.8	3	1665.70292	555.90469	R	F	263	273
PSM	SECVDSSENVTGPER	-190_14769	E9Q777	1	Mouse_09-2020	null	[MS,MS:1001208,SEQUEST,]	3-UNIMOD:4	ms_run[1]:scan=1775	2387.2	3	1665.70292	555.90554	K	K	1478	1493
PSM	TFKSKICLK	-190_3399	F7AV51	1	Mouse_09-2020	null	[MS,MS:1001208,SEQUEST,]	7-UNIMOD:4,5-UNIMOD:213	ms_run[1]:scan=428	1942.8	3	1665.70292	555.90843	K	K	93	102
PSM	LSVDYGKKSK	-190_12415	P05214	1	Mouse_09-2020	null	[MS,MS:1001208,SEQUEST,]	8-UNIMOD:213	ms_run[1]:scan=1522	2303.5	3	1665.70292	555.90222	R	E	157	167
PSM	ISALTGHLANK	-190_51729	Q9EP71	1	Mouse_09-2020	null	[MS,MS:1001208,SEQUEST,]	7-UNIMOD:213	ms_run[2]:scan=2491	2615.8	3	1665.70292	555.90597	K	A	750	761
PSM	GTVCAANDFNPDADAK	-190_33563	P14824	1	Mouse_09-2020	null	[MS,MS:1001208,SEQUEST,]	4-UNIMOD:4	ms_run[2]:scan=434	1944.0	3	1665.70292	555.91063	K	L	355	371
PSM	VTIMGIYSIK	-190_14741	P49718	1	Mouse_09-2020	null	[MS,MS:1001208,SEQUEST,]	7-UNIMOD:213	ms_run[1]:scan=1772	2386.2	3	1665.70292	555.90469	R	F	263	273
PSM	FLTNGFLGKK	-190_34665	A0A2R8VHR9	1	Mouse_09-2020	null	[MS,MS:1001208,SEQUEST,]	9-UNIMOD:213	ms_run[2]:scan=582	1992.5	3	1665.70292	555.90731	K	L	52	62
PSM	VTIMGIYSIK	-190_38796	P49718	1	Mouse_09-2020	null	[MS,MS:1001208,SEQUEST,]	7-UNIMOD:213	ms_run[2]:scan=1078	2155.3	3	1665.70292	555.90469	R	F	263	273
PSM	ISALTGHLANK	-190_23515	Q9EP71	1	Mouse_09-2020	null	[MS,MS:1001208,SEQUEST,]	7-UNIMOD:213	ms_run[1]:scan=2759	2711.1	3	1665.70292	555.90597	K	A	750	761
PSM	VTIMGIYSIK	-190_14937	P49718	1	Mouse_09-2020	null	[MS,MS:1001208,SEQUEST,]	7-UNIMOD:213	ms_run[1]:scan=1794	2393.5	3	1665.70292	555.90469	R	F	263	273
PSM	GTVCAANDFNPDADAK	-190_33619	P14824	1	Mouse_09-2020	null	[MS,MS:1001208,SEQUEST,]	4-UNIMOD:4	ms_run[2]:scan=453	1950.2	3	1665.70292	555.91063	K	L	355	371
PSM	VTIMGIYSIK	-190_21007	P49718	1	Mouse_09-2020	null	[MS,MS:1001208,SEQUEST,]	7-UNIMOD:213	ms_run[1]:scan=2478	2617.2	3	1665.70292	555.90469	R	F	263	273
PSM	SFPKEIYLK	-190_18729	Q6NSW3	1	Mouse_09-2020	null	[MS,MS:1001208,SEQUEST,]	7-UNIMOD:213	ms_run[1]:scan=2228	2537.5	3	1665.70292	555.90356	K	I	809	818
PSM	SECVDSSENVTGPER	-190_14760	E9Q777	1	Mouse_09-2020	null	[MS,MS:1001208,SEQUEST,]	3-UNIMOD:4	ms_run[1]:scan=1774	2386.9	3	1665.70292	555.90554	K	K	1478	1493
PSM	SILTLSHEPK	-190_46406	F6XP90	1	Mouse_09-2020	null	[MS,MS:1001208,SEQUEST,]	8-UNIMOD:213	ms_run[2]:scan=1911	2427.8	3	1665.70292	555.90222	K	L	334	344
PSM	TLARLLYMK	-190_44995	F2Z463	1	Mouse_09-2020	null	[MS,MS:1001208,SEQUEST,]	8-UNIMOD:35,7-UNIMOD:213	ms_run[2]:scan=1766	2382.1	3	1665.70292	555.90843	K	K	143	152
PSM	VTIMGIYSIK	-190_14670	P49718	1	Mouse_09-2020	null	[MS,MS:1001208,SEQUEST,]	7-UNIMOD:213	ms_run[1]:scan=1764	2383.5	3	1665.70292	555.90469	R	F	263	273
PSM	VTIMGIYSIK	-190_10260	P49718	1	Mouse_09-2020	null	[MS,MS:1001208,SEQUEST,]	7-UNIMOD:213	ms_run[1]:scan=1287	2225.9	3	1665.70292	555.90469	R	F	263	273
PSM	ISALTGHLANK	-190_23551	Q9EP71	1	Mouse_09-2020	null	[MS,MS:1001208,SEQUEST,]	7-UNIMOD:213	ms_run[1]:scan=2763	2712.4	3	1665.70292	555.90597	K	A	750	761
PSM	VTIMGIYSIK	-190_18814	P49718	1	Mouse_09-2020	null	[MS,MS:1001208,SEQUEST,]	8-UNIMOD:213	ms_run[1]:scan=2237	2540.5	3	1665.70292	555.90469	R	F	263	273
PSM	ISALTGHLANK	-190_53029	Q9EP71	1	Mouse_09-2020	null	[MS,MS:1001208,SEQUEST,]	7-UNIMOD:213	ms_run[2]:scan=2640	2665.2	3	1665.70292	555.90597	K	A	750	761
PSM	VTIMGIYSIK	-190_14723	P49718	1	Mouse_09-2020	null	[MS,MS:1001208,SEQUEST,]	7-UNIMOD:213	ms_run[1]:scan=1770	2385.5	3	1665.70292	555.90469	R	F	263	273
PSM	SECVDSSENVTGPER	-190_43348	E9Q777	1	Mouse_09-2020	null	[MS,MS:1001208,SEQUEST,]	3-UNIMOD:4	ms_run[2]:scan=1576	2319.3	3	1665.70292	555.90554	K	K	1478	1493
PSM	TTKAPSTPPPK	-190_8810	Q5U4C3	1	Mouse_09-2020	null	[MS,MS:1001208,SEQUEST,]	7-UNIMOD:213	ms_run[1]:scan=1114	2169.1	3	1665.70292	555.90222	R	A	917	928
PSM	VQDVLFLYK	-190_18711	Q8C0Z1	1	Mouse_09-2020	null	[MS,MS:1001208,SEQUEST,]	8-UNIMOD:213	ms_run[1]:scan=2226	2536.8	3	1665.70292	555.90356	K	T	105	114
PSM	GTVCAANDFNPDADAK	-190_48047	P14824	1	Mouse_09-2020	null	[MS,MS:1001208,SEQUEST,]	4-UNIMOD:4	ms_run[2]:scan=2093	2487.9	3	1665.70292	555.91063	K	L	355	371
PSM	ISALTGHLANK	-190_24043	Q9EP71	1	Mouse_09-2020	null	[MS,MS:1001208,SEQUEST,]	7-UNIMOD:213	ms_run[1]:scan=2818	2731.0	3	1665.70292	555.90597	K	A	750	761
PSM	KTLSSFSNLK	-190_9783	E9Q6W4	1	Mouse_09-2020	null	[MS,MS:1001208,SEQUEST,]	4-UNIMOD:213	ms_run[1]:scan=1236	2209.0	3	1665.70292	555.90222	K	H	219	229
PSM	KTLSSFSNLK	-190_9847	E9Q6W4	1	Mouse_09-2020	null	[MS,MS:1001208,SEQUEST,]	4-UNIMOD:213	ms_run[1]:scan=1243	2211.3	3	1665.70292	555.90222	K	H	219	229
PSM	VTIMGIYSIK	-190_21404	P49718	1	Mouse_09-2020	null	[MS,MS:1001208,SEQUEST,]	7-UNIMOD:213	ms_run[1]:scan=2518	2630.5	3	1665.70292	555.90469	R	F	263	273
PSM	SILTLSHEPK	-190_46303	F6XP90	1	Mouse_09-2020	null	[MS,MS:1001208,SEQUEST,]	8-UNIMOD:213	ms_run[2]:scan=1900	2424.2	3	1665.70292	555.90222	K	L	334	344
PSM	LSVDYGKKSK	-190_16094	P05214	1	Mouse_09-2020	null	[MS,MS:1001208,SEQUEST,]	7-UNIMOD:213	ms_run[1]:scan=1927	2437.5	3	1665.70292	555.90222	R	E	157	167
PSM	SILTLSHEPK	-190_51286	F6XP90	1	Mouse_09-2020	null	[MS,MS:1001208,SEQUEST,]	7-UNIMOD:213	ms_run[2]:scan=2442	2599.6	3	1665.70292	555.90222	K	L	334	344
PSM	ISALTGHLANK	-190_23516	Q9EP71	1	Mouse_09-2020	null	[MS,MS:1001208,SEQUEST,]	5-UNIMOD:213	ms_run[1]:scan=2759	2711.1	3	1665.70292	555.90597	K	A	750	761
PSM	VQDVLFLYK	-190_35274	Q8C0Z1	1	Mouse_09-2020	null	[MS,MS:1001208,SEQUEST,]	8-UNIMOD:213	ms_run[2]:scan=650	2014.8	3	1665.70292	555.90356	K	T	105	114
PSM	VTIMGIYSIK	-190_46246	P49718	1	Mouse_09-2020	null	[MS,MS:1001208,SEQUEST,]	8-UNIMOD:213	ms_run[2]:scan=1894	2422.2	3	1665.70292	555.90469	R	F	263	273
PSM	SILTLSHEPK	-190_42866	F6XP90	1	Mouse_09-2020	null	[MS,MS:1001208,SEQUEST,]	7-UNIMOD:213	ms_run[2]:scan=1526	2302.9	3	1665.70292	555.90222	K	L	334	344
PSM	VTIMGIYSIK	-190_44043	P49718	1	Mouse_09-2020	null	[MS,MS:1001208,SEQUEST,]	7-UNIMOD:213	ms_run[2]:scan=1655	2345.4	3	1665.70292	555.90469	R	F	263	273
PSM	KIALYELMK	-190_13575	E9Q8N5	1	Mouse_09-2020	null	[MS,MS:1001208,SEQUEST,]	8-UNIMOD:35,1-UNIMOD:213	ms_run[1]:scan=1641	2342.8	3	1665.70292	555.90469	R	T	1070	1079
PSM	SECVDSSENVTGPER	-190_14850	E9Q777	1	Mouse_09-2020	null	[MS,MS:1001208,SEQUEST,]	3-UNIMOD:4	ms_run[1]:scan=1784	2390.2	3	1665.70292	555.90554	K	K	1478	1493
PSM	SILTLSHEPK	-190_51252	F6XP90	1	Mouse_09-2020	null	[MS,MS:1001208,SEQUEST,]	7-UNIMOD:213	ms_run[2]:scan=2438	2598.2	3	1665.70292	555.90222	K	L	334	344
PSM	VTIMGIYSIK	-190_44088	P49718	1	Mouse_09-2020	null	[MS,MS:1001208,SEQUEST,]	8-UNIMOD:213	ms_run[2]:scan=1660	2347.0	3	1665.70292	555.90469	R	F	263	273
PSM	TTKAPSTPPPK	-190_8811	Q5U4C3	1	Mouse_09-2020	null	[MS,MS:1001208,SEQUEST,]	6-UNIMOD:213	ms_run[1]:scan=1114	2169.1	3	1665.70292	555.90222	R	A	917	928
PSM	KTLSSFSNLK	-190_9934	E9Q6W4	1	Mouse_09-2020	null	[MS,MS:1001208,SEQUEST,]	4-UNIMOD:213	ms_run[1]:scan=1252	2214.3	3	1665.70292	555.90222	K	H	219	229
PSM	VTIMGIYSIK	-190_14587	P49718	1	Mouse_09-2020	null	[MS,MS:1001208,SEQUEST,]	7-UNIMOD:213	ms_run[1]:scan=1755	2380.6	3	1665.70292	555.90469	R	F	263	273
PSM	ISALTGHLANK	-190_24397	Q9EP71	1	Mouse_09-2020	null	[MS,MS:1001208,SEQUEST,]	5-UNIMOD:213	ms_run[1]:scan=2856	2743.8	3	1665.70292	555.90597	K	A	750	761
PSM	ISALTGHLANK	-190_24052	Q9EP71	1	Mouse_09-2020	null	[MS,MS:1001208,SEQUEST,]	5-UNIMOD:213	ms_run[1]:scan=2819	2731.3	3	1665.70292	555.90597	K	A	750	761
PSM	ISALTGHLANK	-190_23921	Q9EP71	1	Mouse_09-2020	null	[MS,MS:1001208,SEQUEST,]	5-UNIMOD:213	ms_run[1]:scan=2805	2726.6	3	1665.70292	555.90597	K	A	750	761
PSM	KTLSSFSNLK	-190_38127	E9Q6W4	1	Mouse_09-2020	null	[MS,MS:1001208,SEQUEST,]	2-UNIMOD:213	ms_run[2]:scan=1006	2131.7	3	1665.70292	555.90222	K	H	219	229
PSM	VTIMGIYSIK	-190_18331	P49718	1	Mouse_09-2020	null	[MS,MS:1001208,SEQUEST,]	7-UNIMOD:213	ms_run[1]:scan=2179	2521.2	3	1665.70292	555.90469	R	F	263	273
PSM	KTLSSFSNLK	-190_9809	E9Q6W4	1	Mouse_09-2020	null	[MS,MS:1001208,SEQUEST,]	4-UNIMOD:213	ms_run[1]:scan=1239	2210.0	3	1665.70292	555.90222	K	H	219	229
PSM	SILTLSHEPK	-190_51767	F6XP90	1	Mouse_09-2020	null	[MS,MS:1001208,SEQUEST,]	7-UNIMOD:213	ms_run[2]:scan=2495	2617.1	3	1665.70292	555.90222	K	L	334	344
PSM	SILTLSHEPK	-190_46549	F6XP90	1	Mouse_09-2020	null	[MS,MS:1001208,SEQUEST,]	7-UNIMOD:213	ms_run[2]:scan=1927	2433.1	3	1665.70292	555.90222	K	L	334	344
PSM	VTIMGIYSIK	-190_14796	P49718	1	Mouse_09-2020	null	[MS,MS:1001208,SEQUEST,]	8-UNIMOD:213	ms_run[1]:scan=1778	2388.2	3	1665.70292	555.90469	R	F	263	273
PSM	VQDVLFLYK	-190_8780	Q8C0Z1	1	Mouse_09-2020	null	[MS,MS:1001208,SEQUEST,]	8-UNIMOD:213	ms_run[1]:scan=1109	2167.5	3	1665.70292	555.90356	K	T	105	114
PSM	GTVCAANDFNPDADAK	-190_33612	P14824	1	Mouse_09-2020	null	[MS,MS:1001208,SEQUEST,]	4-UNIMOD:4	ms_run[2]:scan=450	1949.2	3	1665.70292	555.91063	K	L	355	371
PSM	SILTLSHEPK	-190_46550	F6XP90	1	Mouse_09-2020	null	[MS,MS:1001208,SEQUEST,]	8-UNIMOD:213	ms_run[2]:scan=1927	2433.1	3	1665.70292	555.90222	K	L	334	344
PSM	VTIMGIYSIK	-190_10111	P49718	1	Mouse_09-2020	null	[MS,MS:1001208,SEQUEST,]	8-UNIMOD:213	ms_run[1]:scan=1271	2220.6	3	1665.70292	555.90469	R	F	263	273
PSM	FLTNGFLGKK	-190_15542	A0A2R8VHR9	1	Mouse_09-2020	null	[MS,MS:1001208,SEQUEST,]	9-UNIMOD:213	ms_run[1]:scan=1864	2416.6	3	1665.70292	555.90731	K	L	52	62
PSM	GTVCAANDFNPDADAK	-190_5237	P14824	1	Mouse_09-2020	null	[MS,MS:1001208,SEQUEST,]	4-UNIMOD:4	ms_run[1]:scan=698	2031.8	3	1665.70292	555.91063	K	L	355	371
PSM	KTPSGTALPPR	-190_439	A0A0R4J1D3	1	Mouse_09-2020	null	[MS,MS:1001208,SEQUEST,]	2-UNIMOD:213	ms_run[1]:scan=51	1817.8	3	1665.70292	555.90597	K	S	122	133
PSM	IASEAQKHLK	-190_529	Q02566	1	Mouse_09-2020	null	[MS,MS:1001208,SEQUEST,]	7-UNIMOD:213	ms_run[1]:scan=60	1820.8	3	1665.70292	555.90597	R	S	1637	1647
PSM	LSVDYGKKSK	-190_25455	P05214	1	Mouse_09-2020	null	[MS,MS:1001208,SEQUEST,]	8-UNIMOD:213	ms_run[1]:scan=3015	2797.2	3	1665.70292	555.90222	R	E	157	167
PSM	SILTLSHEPK	-190_22642	F6XP90	1	Mouse_09-2020	null	[MS,MS:1001208,SEQUEST,]	7-UNIMOD:213	ms_run[1]:scan=2660	2677.7	3	1665.70292	555.90222	K	L	334	344
PSM	GTVCAANDFNPDADAK	-190_5199	P14824	1	Mouse_09-2020	null	[MS,MS:1001208,SEQUEST,]	4-UNIMOD:4	ms_run[1]:scan=686	2027.8	3	1665.70292	555.91063	K	L	355	371
PSM	KTLSSFSNLK	-190_9827	E9Q6W4	1	Mouse_09-2020	null	[MS,MS:1001208,SEQUEST,]	4-UNIMOD:213	ms_run[1]:scan=1241	2210.7	3	1665.70292	555.90222	K	H	219	229
PSM	SILTLSHEPK	-190_46328	F6XP90	1	Mouse_09-2020	null	[MS,MS:1001208,SEQUEST,]	7-UNIMOD:213	ms_run[2]:scan=1903	2425.2	3	1665.70292	555.90222	K	L	334	344
PSM	LSVDYGKKSK	-190_25456	P05214	1	Mouse_09-2020	null	[MS,MS:1001208,SEQUEST,]	7-UNIMOD:213	ms_run[1]:scan=3015	2797.2	3	1665.70292	555.90222	R	E	157	167
PSM	ISALTGHLANK	-190_24577	Q9EP71	1	Mouse_09-2020	null	[MS,MS:1001208,SEQUEST,]	5-UNIMOD:213	ms_run[1]:scan=2876	2750.5	3	1665.70292	555.90597	K	A	750	761
PSM	KTLSSFSNLK	-190_9856	E9Q6W4	1	Mouse_09-2020	null	[MS,MS:1001208,SEQUEST,]	4-UNIMOD:213	ms_run[1]:scan=1244	2211.7	3	1665.70292	555.90222	K	H	219	229
PSM	SILTLSHEPK	-190_38000	F6XP90	1	Mouse_09-2020	null	[MS,MS:1001208,SEQUEST,]	7-UNIMOD:213	ms_run[2]:scan=992	2127.1	3	1665.70292	555.90222	K	L	334	344
PSM	EEAFNDAVDYFMSK	-190_46938	A0A2R8W6Q5	1	Mouse_09-2020	null	[MS,MS:1001208,SEQUEST,]	null	ms_run[2]:scan=1974	2448.6	3	1665.70292	555.90822	K	I	522	536
PSM	VTIMGIYSIK	-190_21324	P49718	1	Mouse_09-2020	null	[MS,MS:1001208,SEQUEST,]	7-UNIMOD:213	ms_run[1]:scan=2510	2627.9	3	1665.70292	555.90469	R	F	263	273
PSM	GVGGGIPPITTR	-190_21551	Q8CJH3	1	Mouse_09-2020	null	[MS,MS:1001208,SEQUEST,]	10-UNIMOD:213	ms_run[1]:scan=2533	2635.5	3	1665.70292	555.90597	R	L	176	188
PSM	VTIMGIYSIK	-190_20782	P49718	1	Mouse_09-2020	null	[MS,MS:1001208,SEQUEST,]	7-UNIMOD:213	ms_run[1]:scan=2455	2609.6	3	1665.70292	555.90469	R	F	263	273
PSM	GTVCAANDFNPDADAK	-190_47823	P14824	1	Mouse_09-2020	null	[MS,MS:1001208,SEQUEST,]	4-UNIMOD:4	ms_run[2]:scan=2068	2479.6	3	1665.70292	555.91063	K	L	355	371
PSM	ISALTGHLANK	-190_24461	Q9EP71	1	Mouse_09-2020	null	[MS,MS:1001208,SEQUEST,]	5-UNIMOD:213	ms_run[1]:scan=2863	2746.2	3	1665.70292	555.90597	K	A	750	761
PSM	VQDVLFLYK	-190_32292	Q8C0Z1	1	Mouse_09-2020	null	[MS,MS:1001208,SEQUEST,]	8-UNIMOD:213	ms_run[2]:scan=254	1885.0	3	1665.70292	555.90356	K	T	105	114
PSM	VQDVLFLYK	-190_37329	Q8C0Z1	1	Mouse_09-2020	null	[MS,MS:1001208,SEQUEST,]	8-UNIMOD:213	ms_run[2]:scan=910	2100.4	3	1665.70292	555.90356	K	T	105	114
PSM	VTIMGIYSIK	-190_49844	P49718	1	Mouse_09-2020	null	[MS,MS:1001208,SEQUEST,]	7-UNIMOD:213	ms_run[2]:scan=2289	2548.8	3	1665.70292	555.90469	R	F	263	273
PSM	GVGGGIPPITTR	-190_22286	Q8CJH3	1	Mouse_09-2020	null	[MS,MS:1001208,SEQUEST,]	12-UNIMOD:213	ms_run[1]:scan=2617	2663.4	3	1665.70292	555.90597	R	L	176	188
PSM	VTIMGIYSIK	-190_39360	P49718	1	Mouse_09-2020	null	[MS,MS:1001208,SEQUEST,]	7-UNIMOD:213	ms_run[2]:scan=1140	2175.7	3	1665.70292	555.90469	R	F	263	273
PSM	SILTLSHEPK	-190_38416	F6XP90	1	Mouse_09-2020	null	[MS,MS:1001208,SEQUEST,]	7-UNIMOD:213	ms_run[2]:scan=1037	2141.9	3	1665.70292	555.90222	K	L	334	344
PSM	LSRLHLEEK	-190_51786	Q9CQ28	1	Mouse_09-2020	null	[MS,MS:1001208,SEQUEST,]	5-UNIMOD:213	ms_run[2]:scan=2497	2617.7	3	1665.70292	555.90597	R	S	242	251
PSM	VTIMGIYSIK	-190_43018	P49718	1	Mouse_09-2020	null	[MS,MS:1001208,SEQUEST,]	7-UNIMOD:213	ms_run[2]:scan=1542	2308.2	3	1665.70292	555.90469	R	F	263	273
PSM	SILTLSHEPK	-190_22624	F6XP90	1	Mouse_09-2020	null	[MS,MS:1001208,SEQUEST,]	7-UNIMOD:213	ms_run[1]:scan=2658	2677.0	3	1665.70292	555.90222	K	L	334	344
PSM	VQDVLFLYK	-190_3887	Q8C0Z1	1	Mouse_09-2020	null	[MS,MS:1001208,SEQUEST,]	8-UNIMOD:213	ms_run[1]:scan=495	1964.9	3	1665.70292	555.90356	K	T	105	114
PSM	SECVDSSENVTGPER	-190_43231	E9Q777	1	Mouse_09-2020	null	[MS,MS:1001208,SEQUEST,]	3-UNIMOD:4	ms_run[2]:scan=1564	2315.4	3	1665.70292	555.90554	K	K	1478	1493
PSM	VTIMGIYSIK	-190_10119	P49718	1	Mouse_09-2020	null	[MS,MS:1001208,SEQUEST,]	7-UNIMOD:213	ms_run[1]:scan=1272	2220.9	3	1665.70292	555.90469	R	F	263	273
PSM	VTIMGIYSIK	-190_49904	P49718	1	Mouse_09-2020	null	[MS,MS:1001208,SEQUEST,]	7-UNIMOD:213	ms_run[2]:scan=2295	2550.8	3	1665.70292	555.90469	R	F	263	273
PSM	ISALTGHLANK	-190_23552	Q9EP71	1	Mouse_09-2020	null	[MS,MS:1001208,SEQUEST,]	5-UNIMOD:213	ms_run[1]:scan=2763	2712.4	3	1665.70292	555.90597	K	A	750	761
PSM	ISALTGHLANK	-190_52929	Q9EP71	1	Mouse_09-2020	null	[MS,MS:1001208,SEQUEST,]	5-UNIMOD:213	ms_run[2]:scan=2629	2661.5	3	1665.70292	555.90597	K	A	750	761
PSM	LSVDYGKKSK	-190_12376	P05214	1	Mouse_09-2020	null	[MS,MS:1001208,SEQUEST,]	8-UNIMOD:213	ms_run[1]:scan=1518	2302.2	3	1665.70292	555.90222	R	E	157	167
PSM	EEAFNDAVDYFMSK	-190_46881	A0A2R8W6Q5	1	Mouse_09-2020	null	[MS,MS:1001208,SEQUEST,]	null	ms_run[2]:scan=1967	2446.3	3	1665.70292	555.90822	K	I	522	536
PSM	VTIMGIYSIK	-190_43113	P49718	1	Mouse_09-2020	null	[MS,MS:1001208,SEQUEST,]	7-UNIMOD:213	ms_run[2]:scan=1552	2311.5	3	1665.70292	555.90469	R	F	263	273
PSM	GTVCAANDFNPDADAK	-190_33636	P14824	1	Mouse_09-2020	null	[MS,MS:1001208,SEQUEST,]	4-UNIMOD:4	ms_run[2]:scan=459	1952.2	3	1665.70292	555.91063	K	L	355	371
PSM	VTIMGIYSIK	-190_44360	P49718	1	Mouse_09-2020	null	[MS,MS:1001208,SEQUEST,]	8-UNIMOD:213	ms_run[2]:scan=1691	2357.3	3	1665.70292	555.90469	R	F	263	273
PSM	VTIMGIYSIK	-190_14777	P49718	1	Mouse_09-2020	null	[MS,MS:1001208,SEQUEST,]	7-UNIMOD:213	ms_run[1]:scan=1776	2387.5	3	1665.70292	555.90469	R	F	263	273
PSM	KTLSSFSNLK	-190_10239	E9Q6W4	1	Mouse_09-2020	null	[MS,MS:1001208,SEQUEST,]	4-UNIMOD:213	ms_run[1]:scan=1285	2225.2	3	1665.70292	555.90222	K	H	219	229
PSM	SILTLSHEPK	-190_50834	F6XP90	1	Mouse_09-2020	null	[MS,MS:1001208,SEQUEST,]	7-UNIMOD:213	ms_run[2]:scan=2392	2583.0	3	1665.70292	555.90222	K	L	334	344
PSM	SILTLSHEPK	-190_51842	F6XP90	1	Mouse_09-2020	null	[MS,MS:1001208,SEQUEST,]	7-UNIMOD:213	ms_run[2]:scan=2503	2619.7	3	1665.70292	555.90222	K	L	334	344
PSM	ISALTGHLANK	-190_25059	Q9EP71	1	Mouse_09-2020	null	[MS,MS:1001208,SEQUEST,]	7-UNIMOD:213	ms_run[1]:scan=2953	2776.3	3	1665.70292	555.90597	K	A	750	761
PSM	SKTDGFKTLK	-190_28742	F6Z9A1	1	Mouse_09-2020	null	[MS,MS:1001208,SEQUEST,]	4-UNIMOD:213	ms_run[1]:scan=3407	2929.4	3	1665.70292	555.90222	R	N	91	101
PSM	SILTLSHEPK	-190_51990	F6XP90	1	Mouse_09-2020	null	[MS,MS:1001208,SEQUEST,]	7-UNIMOD:213	ms_run[2]:scan=2519	2625.0	3	1665.70292	555.90222	K	L	334	344
PSM	TTKAPSTPPPK	-190_191	Q5U4C3	1	Mouse_09-2020	null	[MS,MS:1001208,SEQUEST,]	7-UNIMOD:213	ms_run[1]:scan=23	1808.5	3	1665.70292	555.90222	R	A	917	928
PSM	ISALTGHLANK	-190_28479	Q9EP71	1	Mouse_09-2020	null	[MS,MS:1001208,SEQUEST,]	7-UNIMOD:213	ms_run[1]:scan=3377	2919.3	3	1665.70292	555.90597	K	A	750	761
PSM	VTIMGIYSIK	-190_43272	P49718	1	Mouse_09-2020	null	[MS,MS:1001208,SEQUEST,]	8-UNIMOD:213	ms_run[2]:scan=1568	2316.7	3	1665.70292	555.90469	R	F	263	273
PSM	EEAFNDAVDYFMSK	-190_46978	A0A2R8W6Q5	1	Mouse_09-2020	null	[MS,MS:1001208,SEQUEST,]	null	ms_run[2]:scan=1979	2450.3	3	1665.70292	555.90822	K	I	522	536
PSM	ISALTGHLANK	-190_14886	Q9EP71	1	Mouse_09-2020	null	[MS,MS:1001208,SEQUEST,]	7-UNIMOD:213	ms_run[1]:scan=1788	2391.5	3	1665.70292	555.90597	K	A	750	761
PSM	VQDVLFLYK	-190_3780	Q8C0Z1	1	Mouse_09-2020	null	[MS,MS:1001208,SEQUEST,]	8-UNIMOD:213	ms_run[1]:scan=481	1960.3	3	1665.70292	555.90356	K	T	105	114
PSM	SILTLSHEPK	-190_43273	F6XP90	1	Mouse_09-2020	null	[MS,MS:1001208,SEQUEST,]	7-UNIMOD:213	ms_run[2]:scan=1568	2316.7	3	1665.70292	555.90222	K	L	334	344
PSM	SLIFQIIFGS	-190_15778	A0A087WQ60	1	Mouse_09-2020	null	[MS,MS:1001208,SEQUEST,]	1-UNIMOD:213	ms_run[1]:scan=1892	2425.9	3	1665.70292	555.90356	R	0	138	148
PSM	EEAFNDAVDYFMSK	-190_46727	A0A2R8W6Q5	1	Mouse_09-2020	null	[MS,MS:1001208,SEQUEST,]	null	ms_run[2]:scan=1948	2440.0	3	1665.70292	555.90822	K	I	522	536
PSM	VTIMGIYSIK	-190_48455	P49718	1	Mouse_09-2020	null	[MS,MS:1001208,SEQUEST,]	7-UNIMOD:213	ms_run[2]:scan=2138	2502.9	3	1665.70292	555.90469	R	F	263	273
PSM	KTLSSFSNLK	-190_10525	E9Q6W4	1	Mouse_09-2020	null	[MS,MS:1001208,SEQUEST,]	2-UNIMOD:213	ms_run[1]:scan=1315	2235.1	3	1665.70292	555.90222	K	H	219	229
PSM	SILTLSHEPK	-190_46329	F6XP90	1	Mouse_09-2020	null	[MS,MS:1001208,SEQUEST,]	8-UNIMOD:213	ms_run[2]:scan=1903	2425.2	3	1665.70292	555.90222	K	L	334	344
PSM	SILTLSHEPK	-190_16982	F6XP90	1	Mouse_09-2020	null	[MS,MS:1001208,SEQUEST,]	6-UNIMOD:213	ms_run[1]:scan=2027	2470.6	3	1665.70292	555.90222	K	L	334	344
PSM	ISALTGHLANK	-190_53122	Q9EP71	1	Mouse_09-2020	null	[MS,MS:1001208,SEQUEST,]	5-UNIMOD:213	ms_run[2]:scan=2650	2668.5	3	1665.70292	555.90597	K	A	750	761
PSM	VTIMGIYSIK	-190_9926	P49718	1	Mouse_09-2020	null	[MS,MS:1001208,SEQUEST,]	8-UNIMOD:213	ms_run[1]:scan=1251	2214.0	3	1665.70292	555.90469	R	F	263	273
PSM	VTIMGIYSIK	-190_51739	P49718	1	Mouse_09-2020	null	[MS,MS:1001208,SEQUEST,]	7-UNIMOD:213	ms_run[2]:scan=2492	2616.1	3	1665.70292	555.90469	R	F	263	273
PSM	SILTLSHEPK	-190_51177	F6XP90	1	Mouse_09-2020	null	[MS,MS:1001208,SEQUEST,]	7-UNIMOD:213	ms_run[2]:scan=2430	2595.6	3	1665.70292	555.90222	K	L	334	344
PSM	KTLSSFSNLK	-190_10019	E9Q6W4	1	Mouse_09-2020	null	[MS,MS:1001208,SEQUEST,]	4-UNIMOD:213	ms_run[1]:scan=1261	2217.3	3	1665.70292	555.90222	K	H	219	229
PSM	VTIMGIYSIK	-190_21264	P49718	1	Mouse_09-2020	null	[MS,MS:1001208,SEQUEST,]	7-UNIMOD:213	ms_run[1]:scan=2504	2625.9	3	1665.70292	555.90469	R	F	263	273
PSM	ISALTGHLANK	-190_14887	Q9EP71	1	Mouse_09-2020	null	[MS,MS:1001208,SEQUEST,]	5-UNIMOD:213	ms_run[1]:scan=1788	2391.5	3	1665.70292	555.90597	K	A	750	761
PSM	VTIMGIYSIK	-190_21334	P49718	1	Mouse_09-2020	null	[MS,MS:1001208,SEQUEST,]	7-UNIMOD:213	ms_run[1]:scan=2511	2628.2	3	1665.70292	555.90469	R	F	263	273
PSM	VTIMGIYSIK	-190_8594	P49718	1	Mouse_09-2020	null	[MS,MS:1001208,SEQUEST,]	7-UNIMOD:213	ms_run[1]:scan=1085	2159.6	3	1665.70292	555.90469	R	F	263	273
PSM	VTIMGIYSIK	-190_46431	P49718	1	Mouse_09-2020	null	[MS,MS:1001208,SEQUEST,]	8-UNIMOD:213	ms_run[2]:scan=1914	2428.8	3	1665.70292	555.90469	R	F	263	273
PSM	GTVCAANDFNPDADAK	-190_33594	P14824	1	Mouse_09-2020	null	[MS,MS:1001208,SEQUEST,]	4-UNIMOD:4	ms_run[2]:scan=443	1946.9	3	1665.70292	555.91063	K	L	355	371
PSM	EEAFNDAVDYFMSK	-190_46661	A0A2R8W6Q5	1	Mouse_09-2020	null	[MS,MS:1001208,SEQUEST,]	null	ms_run[2]:scan=1940	2437.4	3	1665.70292	555.90822	K	I	522	536
PSM	KEIPSQAVPR	-190_22669	Q8CB62	1	Mouse_09-2020	null	[MS,MS:1001208,SEQUEST,]	10-UNIMOD:213	ms_run[1]:scan=2663	2678.6	3	1665.70292	555.90597	R	L	847	857
PSM	VTIMGIYSIK	-190_21067	P49718	1	Mouse_09-2020	null	[MS,MS:1001208,SEQUEST,]	7-UNIMOD:213	ms_run[1]:scan=2484	2619.2	3	1665.70292	555.90469	R	F	263	273
PSM	VTIMGIYSIK	-190_21068	P49718	1	Mouse_09-2020	null	[MS,MS:1001208,SEQUEST,]	8-UNIMOD:213	ms_run[1]:scan=2484	2619.2	3	1665.70292	555.90469	R	F	263	273
PSM	VTIMGIYSIK	-190_14679	P49718	1	Mouse_09-2020	null	[MS,MS:1001208,SEQUEST,]	7-UNIMOD:213	ms_run[1]:scan=1765	2383.9	3	1665.70292	555.90469	R	F	263	273
PSM	VTIMGIYSIK	-190_15013	P49718	1	Mouse_09-2020	null	[MS,MS:1001208,SEQUEST,]	8-UNIMOD:213	ms_run[1]:scan=1802	2396.1	3	1665.70292	555.90469	R	F	263	273
PSM	TTKAPSTPPPK	-190_8891	Q5U4C3	1	Mouse_09-2020	null	[MS,MS:1001208,SEQUEST,]	6-UNIMOD:213	ms_run[1]:scan=1129	2174.1	3	1665.70292	555.90222	R	A	917	928
PSM	HISGLAQALSK	-190_13576	Q2EMV9	1	Mouse_09-2020	null	[MS,MS:1001208,SEQUEST,]	1-UNIMOD:213	ms_run[1]:scan=1641	2342.8	3	1665.70292	555.90597	K	A	840	851
PSM	LSVDYGKKSK	-190_12347	P05214	1	Mouse_09-2020	null	[MS,MS:1001208,SEQUEST,]	8-UNIMOD:213	ms_run[1]:scan=1515	2301.2	3	1665.70292	555.90222	R	E	157	167
PSM	EEAFNDAVDYFMSK	-190_47126	A0A2R8W6Q5	1	Mouse_09-2020	null	[MS,MS:1001208,SEQUEST,]	null	ms_run[2]:scan=1995	2455.5	3	1665.70292	555.90822	K	I	522	536
PSM	VTIMGIYSIK	-190_56309	P49718	1	Mouse_09-2020	null	[MS,MS:1001208,SEQUEST,]	7-UNIMOD:213	ms_run[2]:scan=3110	2822.8	3	1665.70292	555.90469	R	F	263	273
PSM	ISALTGHLANK	-190_24618	Q9EP71	1	Mouse_09-2020	null	[MS,MS:1001208,SEQUEST,]	7-UNIMOD:213	ms_run[1]:scan=2881	2752.2	3	1665.70292	555.90597	K	A	750	761
PSM	ISALTGHLANK	-190_24117	Q9EP71	1	Mouse_09-2020	null	[MS,MS:1001208,SEQUEST,]	7-UNIMOD:213	ms_run[1]:scan=2826	2733.7	3	1665.70292	555.90597	K	A	750	761
PSM	VTIMGIYSIK	-190_14812	P49718	1	Mouse_09-2020	null	[MS,MS:1001208,SEQUEST,]	7-UNIMOD:213	ms_run[1]:scan=1780	2388.8	3	1665.70292	555.90469	R	F	263	273
PSM	VTIMGIYSIK	-190_21155	P49718	1	Mouse_09-2020	null	[MS,MS:1001208,SEQUEST,]	7-UNIMOD:213	ms_run[1]:scan=2493	2622.2	3	1665.70292	555.90469	R	F	263	273
PSM	SECVDSSENVTGPER	-190_14742	E9Q777	1	Mouse_09-2020	null	[MS,MS:1001208,SEQUEST,]	3-UNIMOD:4	ms_run[1]:scan=1772	2386.2	3	1665.70292	555.90554	K	K	1478	1493
PSM	VTIMGIYSIK	-190_11211	P49718	1	Mouse_09-2020	null	[MS,MS:1001208,SEQUEST,]	7-UNIMOD:213	ms_run[1]:scan=1391	2260.2	3	1665.70292	555.90469	R	F	263	273
PSM	ISALTGHLANK	-190_24602	Q9EP71	1	Mouse_09-2020	null	[MS,MS:1001208,SEQUEST,]	7-UNIMOD:213	ms_run[1]:scan=2879	2751.5	3	1665.70292	555.90597	K	A	750	761
PSM	SILTLSHEPK	-190_16911	F6XP90	1	Mouse_09-2020	null	[MS,MS:1001208,SEQUEST,]	8-UNIMOD:213	ms_run[1]:scan=2020	2468.3	3	1665.70292	555.90222	K	L	334	344
PSM	SILTLSHEPK	-190_51313	F6XP90	1	Mouse_09-2020	null	[MS,MS:1001208,SEQUEST,]	8-UNIMOD:213	ms_run[2]:scan=2445	2600.6	3	1665.70292	555.90222	K	L	334	344
PSM	SILTLSHEPK	-190_23591	F6XP90	1	Mouse_09-2020	null	[MS,MS:1001208,SEQUEST,]	8-UNIMOD:213	ms_run[1]:scan=2767	2713.8	3	1665.70292	555.90222	K	L	334	344
PSM	VTIMGIYSIK	-190_42592	P49718	1	Mouse_09-2020	null	[MS,MS:1001208,SEQUEST,]	7-UNIMOD:213	ms_run[2]:scan=1495	2292.6	3	1665.70292	555.90469	R	F	263	273
PSM	VTIMGIYSIK	-190_8450	P49718	1	Mouse_09-2020	null	[MS,MS:1001208,SEQUEST,]	7-UNIMOD:213	ms_run[1]:scan=1070	2154.6	3	1665.70292	555.90469	R	F	263	273
PSM	ISALTGHLANK	-190_53295	Q9EP71	1	Mouse_09-2020	null	[MS,MS:1001208,SEQUEST,]	5-UNIMOD:213	ms_run[2]:scan=2674	2676.5	3	1665.70292	555.90597	K	A	750	761
PSM	LSCPCITSHCSSEK	-190_52682	Q1RNF8	1	Mouse_09-2020	null	[MS,MS:1001208,SEQUEST,]	3-UNIMOD:4,5-UNIMOD:4,10-UNIMOD:4	ms_run[2]:scan=2601	2652.2	3	1665.70292	555.90583	R	A	30	44
PSM	KTPSGTALPPR	-190_409	A0A0R4J1D3	1	Mouse_09-2020	null	[MS,MS:1001208,SEQUEST,]	2-UNIMOD:213	ms_run[1]:scan=48	1816.8	3	1665.70292	555.90597	K	S	122	133
PSM	ISALTGHLANK	-190_21017	Q9EP71	1	Mouse_09-2020	null	[MS,MS:1001208,SEQUEST,]	7-UNIMOD:213	ms_run[1]:scan=2479	2617.6	3	1665.70292	555.90597	K	A	750	761
PSM	ISALTGHLANK	-190_52831	Q9EP71	1	Mouse_09-2020	null	[MS,MS:1001208,SEQUEST,]	5-UNIMOD:213	ms_run[2]:scan=2618	2657.9	3	1665.70292	555.90597	K	A	750	761
PSM	KTLSSFSNLK	-190_9736	E9Q6W4	1	Mouse_09-2020	null	[MS,MS:1001208,SEQUEST,]	2-UNIMOD:213	ms_run[1]:scan=1230	2207.1	3	1665.70292	555.90222	K	H	219	229
PSM	VTIMGIYSIK	-190_51944	P49718	1	Mouse_09-2020	null	[MS,MS:1001208,SEQUEST,]	7-UNIMOD:213	ms_run[2]:scan=2514	2623.4	3	1665.70292	555.90469	R	F	263	273
PSM	EEAFNDAVDYFMSK	-190_42486	A0A2R8W6Q5	1	Mouse_09-2020	null	[MS,MS:1001208,SEQUEST,]	null	ms_run[2]:scan=1482	2288.3	3	1665.70292	555.90822	K	I	522	536
PSM	VTIMGIYSIK	-190_50163	P49718	1	Mouse_09-2020	null	[MS,MS:1001208,SEQUEST,]	7-UNIMOD:213	ms_run[2]:scan=2321	2559.4	3	1665.70292	555.90469	R	F	263	273
PSM	SECVDSSENVTGPER	-190_43211	E9Q777	1	Mouse_09-2020	null	[MS,MS:1001208,SEQUEST,]	3-UNIMOD:4	ms_run[2]:scan=1562	2314.7	3	1665.70292	555.90554	K	K	1478	1493
PSM	KTLSSFSNLK	-190_10002	E9Q6W4	1	Mouse_09-2020	null	[MS,MS:1001208,SEQUEST,]	4-UNIMOD:213	ms_run[1]:scan=1259	2216.6	3	1665.70292	555.90222	K	H	219	229
PSM	KEIPSQAVPR	-190_22301	Q8CB62	1	Mouse_09-2020	null	[MS,MS:1001208,SEQUEST,]	10-UNIMOD:213	ms_run[1]:scan=2619	2664.1	3	1665.70292	555.90597	R	L	847	857
PSM	KTPSGTALPPR	-190_519	A0A0R4J1D3	1	Mouse_09-2020	null	[MS,MS:1001208,SEQUEST,]	2-UNIMOD:213	ms_run[1]:scan=59	1820.5	3	1665.70292	555.90597	K	S	122	133
PSM	SILTLSHEPK	-190_18685	F6XP90	1	Mouse_09-2020	null	[MS,MS:1001208,SEQUEST,]	7-UNIMOD:213	ms_run[1]:scan=2223	2535.8	3	1665.70292	555.90222	K	L	334	344
PSM	ISALTGHLANK	-190_51730	Q9EP71	1	Mouse_09-2020	null	[MS,MS:1001208,SEQUEST,]	5-UNIMOD:213	ms_run[2]:scan=2491	2615.8	3	1665.70292	555.90597	K	A	750	761
PSM	LSRLHLEEK	-190_51703	Q9CQ28	1	Mouse_09-2020	null	[MS,MS:1001208,SEQUEST,]	5-UNIMOD:213	ms_run[2]:scan=2488	2614.8	3	1665.70292	555.90597	R	S	242	251
PSM	TFKSKICLK	-190_31545	F7AV51	1	Mouse_09-2020	null	[MS,MS:1001208,SEQUEST,]	7-UNIMOD:4,5-UNIMOD:213	ms_run[2]:scan=158	1853.4	3	1665.70292	555.90843	K	K	93	102
PSM	VTIMGIYSIK	-190_14857	P49718	1	Mouse_09-2020	null	[MS,MS:1001208,SEQUEST,]	7-UNIMOD:213	ms_run[1]:scan=1785	2390.5	3	1665.70292	555.90469	R	F	263	273
PSM	VTIMGIYSIK	-190_53058	P49718	1	Mouse_09-2020	null	[MS,MS:1001208,SEQUEST,]	7-UNIMOD:213	ms_run[2]:scan=2643	2666.2	3	1665.70292	555.90469	R	F	263	273
PSM	VTIMGIYSIK	-190_47833	P49718	1	Mouse_09-2020	null	[MS,MS:1001208,SEQUEST,]	8-UNIMOD:213	ms_run[2]:scan=2069	2479.9	3	1665.70292	555.90469	R	F	263	273
PSM	VTIMGIYSIK	-190_15889	P49718	1	Mouse_09-2020	null	[MS,MS:1001208,SEQUEST,]	8-UNIMOD:213	ms_run[1]:scan=1904	2429.9	3	1665.70292	555.90469	R	F	263	273
PSM	VTIMGIYSIK	-190_21570	P49718	1	Mouse_09-2020	null	[MS,MS:1001208,SEQUEST,]	7-UNIMOD:213	ms_run[1]:scan=2535	2636.2	3	1665.70292	555.90469	R	F	263	273
PSM	VTIMGIYSIK	-190_38666	P49718	1	Mouse_09-2020	null	[MS,MS:1001208,SEQUEST,]	8-UNIMOD:213	ms_run[2]:scan=1064	2150.7	3	1665.70292	555.90469	R	F	263	273
PSM	VQDVLFLYK	-190_3989	Q8C0Z1	1	Mouse_09-2020	null	[MS,MS:1001208,SEQUEST,]	8-UNIMOD:213	ms_run[1]:scan=509	1969.5	3	1665.70292	555.90356	K	T	105	114
PSM	SILTLSHEPK	-190_23912	F6XP90	1	Mouse_09-2020	null	[MS,MS:1001208,SEQUEST,]	7-UNIMOD:213	ms_run[1]:scan=2804	2726.2	3	1665.70292	555.90222	K	L	334	344
PSM	VTIMGIYSIK	-190_37207	P49718	1	Mouse_09-2020	null	[MS,MS:1001208,SEQUEST,]	7-UNIMOD:213	ms_run[2]:scan=888	2093.2	3	1665.70292	555.90469	R	F	263	273
PSM	VTIMGIYSIK	-190_50262	P49718	1	Mouse_09-2020	null	[MS,MS:1001208,SEQUEST,]	7-UNIMOD:213	ms_run[2]:scan=2331	2562.7	3	1665.70292	555.90469	R	F	263	273
PSM	ISALTGHLANK	-190_20967	Q9EP71	1	Mouse_09-2020	null	[MS,MS:1001208,SEQUEST,]	7-UNIMOD:213	ms_run[1]:scan=2474	2615.9	3	1665.70292	555.90597	K	A	750	761
PSM	ISALTGHLANK	-190_51596	Q9EP71	1	Mouse_09-2020	null	[MS,MS:1001208,SEQUEST,]	5-UNIMOD:213	ms_run[2]:scan=2477	2611.1	3	1665.70292	555.90597	K	A	750	761
PSM	SILTLSHEPK	-190_51945	F6XP90	1	Mouse_09-2020	null	[MS,MS:1001208,SEQUEST,]	7-UNIMOD:213	ms_run[2]:scan=2514	2623.4	3	1665.70292	555.90222	K	L	334	344
PSM	ISALTGHLANK	-190_52958	Q9EP71	1	Mouse_09-2020	null	[MS,MS:1001208,SEQUEST,]	5-UNIMOD:213	ms_run[2]:scan=2632	2662.5	3	1665.70292	555.90597	K	A	750	761
PSM	VTIMGIYSIK	-190_46337	P49718	1	Mouse_09-2020	null	[MS,MS:1001208,SEQUEST,]	8-UNIMOD:213	ms_run[2]:scan=1904	2425.5	3	1665.70292	555.90469	R	F	263	273
PSM	VTIMGIYSIK	-190_47794	P49718	1	Mouse_09-2020	null	[MS,MS:1001208,SEQUEST,]	8-UNIMOD:213	ms_run[2]:scan=2065	2478.6	3	1665.70292	555.90469	R	F	263	273
PSM	SKTDGFKTLK	-190_28694	F6Z9A1	1	Mouse_09-2020	null	[MS,MS:1001208,SEQUEST,]	7-UNIMOD:213	ms_run[1]:scan=3402	2927.7	3	1665.70292	555.90222	R	N	91	101
PSM	VTIMGIYSIK	-190_16006	P49718	1	Mouse_09-2020	null	[MS,MS:1001208,SEQUEST,]	8-UNIMOD:213	ms_run[1]:scan=1917	2434.2	3	1665.70292	555.90469	R	F	263	273
PSM	LSRLHLEEK	-190_51787	Q9CQ28	1	Mouse_09-2020	null	[MS,MS:1001208,SEQUEST,]	3-UNIMOD:213	ms_run[2]:scan=2497	2617.7	3	1665.70292	555.90597	R	S	242	251
PSM	VTIMGIYSIK	-190_50282	P49718	1	Mouse_09-2020	null	[MS,MS:1001208,SEQUEST,]	7-UNIMOD:213	ms_run[2]:scan=2333	2563.4	3	1665.70292	555.90469	R	F	263	273
PSM	VTIMGIYSIK	-190_10368	P49718	1	Mouse_09-2020	null	[MS,MS:1001208,SEQUEST,]	7-UNIMOD:213	ms_run[1]:scan=1298	2229.5	3	1665.70292	555.90469	R	F	263	273
PSM	ISALTGHLANK	-190_20968	Q9EP71	1	Mouse_09-2020	null	[MS,MS:1001208,SEQUEST,]	5-UNIMOD:213	ms_run[1]:scan=2474	2615.9	3	1665.70292	555.90597	K	A	750	761
PSM	SILTLSHEPK	-190_46187	F6XP90	1	Mouse_09-2020	null	[MS,MS:1001208,SEQUEST,]	8-UNIMOD:213	ms_run[2]:scan=1888	2420.2	3	1665.70292	555.90222	K	L	334	344
PSM	ISALTGHLANK	-190_49914	Q9EP71	1	Mouse_09-2020	null	[MS,MS:1001208,SEQUEST,]	5-UNIMOD:213	ms_run[2]:scan=2296	2551.1	3	1665.70292	555.90597	K	A	750	761
PSM	VQDVLFLYK	-190_3981	Q8C0Z1	1	Mouse_09-2020	null	[MS,MS:1001208,SEQUEST,]	8-UNIMOD:213	ms_run[1]:scan=508	1969.2	3	1665.70292	555.90356	K	T	105	114
PSM	VQDVLFLYK	-190_31755	Q8C0Z1	1	Mouse_09-2020	null	[MS,MS:1001208,SEQUEST,]	8-UNIMOD:213	ms_run[2]:scan=193	1864.9	3	1665.70292	555.90356	K	T	105	114
PSM	VTIMGIYSIK	-190_8167	P49718	1	Mouse_09-2020	null	[MS,MS:1001208,SEQUEST,]	7-UNIMOD:213	ms_run[1]:scan=1039	2144.4	3	1665.70292	555.90469	R	F	263	273
PSM	EEAFNDAVDYFMSK	-190_14257	A0A2R8W6Q5	1	Mouse_09-2020	null	[MS,MS:1001208,SEQUEST,]	null	ms_run[1]:scan=1717	2368.0	3	1665.70292	555.90822	K	I	522	536
PSM	VQDVLFLYK	-190_3871	Q8C0Z1	1	Mouse_09-2020	null	[MS,MS:1001208,SEQUEST,]	8-UNIMOD:213	ms_run[1]:scan=493	1964.3	3	1665.70292	555.90356	K	T	105	114
PSM	VTIMGIYSIK	-190_14770	P49718	1	Mouse_09-2020	null	[MS,MS:1001208,SEQUEST,]	7-UNIMOD:213	ms_run[1]:scan=1775	2387.2	3	1665.70292	555.90469	R	F	263	273
PSM	SILTLSHEPK	-190_51223	F6XP90	1	Mouse_09-2020	null	[MS,MS:1001208,SEQUEST,]	7-UNIMOD:213	ms_run[2]:scan=2435	2597.2	3	1665.70292	555.90222	K	L	334	344
PSM	SECVDSSENVTGPER	-190_43114	E9Q777	1	Mouse_09-2020	null	[MS,MS:1001208,SEQUEST,]	3-UNIMOD:4	ms_run[2]:scan=1552	2311.5	3	1665.70292	555.90554	K	K	1478	1493
PSM	VTIMGIYSIK	-190_20957	P49718	1	Mouse_09-2020	null	[MS,MS:1001208,SEQUEST,]	7-UNIMOD:213	ms_run[1]:scan=2473	2615.6	3	1665.70292	555.90469	R	F	263	273
PSM	ISALTGHLANK	-190_24343	Q9EP71	1	Mouse_09-2020	null	[MS,MS:1001208,SEQUEST,]	7-UNIMOD:213	ms_run[1]:scan=2850	2741.8	3	1665.70292	555.90597	K	A	750	761
PSM	LSRLHLEEK	-190_51159	Q9CQ28	1	Mouse_09-2020	null	[MS,MS:1001208,SEQUEST,]	5-UNIMOD:213	ms_run[2]:scan=2428	2594.9	3	1665.70292	555.90597	R	S	242	251
PSM	VTIMGIYSIK	-190_20998	P49718	1	Mouse_09-2020	null	[MS,MS:1001208,SEQUEST,]	7-UNIMOD:213	ms_run[1]:scan=2477	2616.9	3	1665.70292	555.90469	R	F	263	273
PSM	VTIMGIYSIK	-190_51224	P49718	1	Mouse_09-2020	null	[MS,MS:1001208,SEQUEST,]	7-UNIMOD:213	ms_run[2]:scan=2435	2597.2	3	1665.70292	555.90469	R	F	263	273
PSM	VTIMGIYSIK	-190_44044	P49718	1	Mouse_09-2020	null	[MS,MS:1001208,SEQUEST,]	8-UNIMOD:213	ms_run[2]:scan=1655	2345.4	3	1665.70292	555.90469	R	F	263	273
PSM	EEAFNDAVDYFMSK	-190_14607	A0A2R8W6Q5	1	Mouse_09-2020	null	[MS,MS:1001208,SEQUEST,]	null	ms_run[1]:scan=1757	2381.2	3	1665.70292	555.90822	K	I	522	536
PSM	SILTLSHEPK	-190_50224	F6XP90	1	Mouse_09-2020	null	[MS,MS:1001208,SEQUEST,]	7-UNIMOD:213	ms_run[2]:scan=2327	2561.4	3	1665.70292	555.90222	K	L	334	344
PSM	SILTLSHEPK	-190_51357	F6XP90	1	Mouse_09-2020	null	[MS,MS:1001208,SEQUEST,]	7-UNIMOD:213	ms_run[2]:scan=2450	2602.2	3	1665.70292	555.90222	K	L	334	344
PSM	SILTLSHEPK	-190_51314	F6XP90	1	Mouse_09-2020	null	[MS,MS:1001208,SEQUEST,]	7-UNIMOD:213	ms_run[2]:scan=2445	2600.6	3	1665.70292	555.90222	K	L	334	344
PSM	EEAFNDAVDYFMSK	-190_46969	A0A2R8W6Q5	1	Mouse_09-2020	null	[MS,MS:1001208,SEQUEST,]	null	ms_run[2]:scan=1978	2449.9	3	1665.70292	555.90822	K	I	522	536
PSM	VTIMGIYSIK	-190_9848	P49718	1	Mouse_09-2020	null	[MS,MS:1001208,SEQUEST,]	7-UNIMOD:213	ms_run[1]:scan=1243	2211.3	3	1665.70292	555.90469	R	F	263	273
PSM	ISALTGHLANK	-190_54248	Q9EP71	1	Mouse_09-2020	null	[MS,MS:1001208,SEQUEST,]	7-UNIMOD:213	ms_run[2]:scan=2830	2728.7	3	1665.70292	555.90597	K	A	750	761
PSM	ISALTGHLANK	-190_23419	Q9EP71	1	Mouse_09-2020	null	[MS,MS:1001208,SEQUEST,]	7-UNIMOD:213	ms_run[1]:scan=2747	2707.0	3	1665.70292	555.90597	K	A	750	761
PSM	VTIMGIYSIK	-190_50313	P49718	1	Mouse_09-2020	null	[MS,MS:1001208,SEQUEST,]	8-UNIMOD:213	ms_run[2]:scan=2336	2564.4	3	1665.70292	555.90469	R	F	263	273
PSM	KTPSGTALPPR	-190_389	A0A0R4J1D3	1	Mouse_09-2020	null	[MS,MS:1001208,SEQUEST,]	2-UNIMOD:213	ms_run[1]:scan=46	1816.1	3	1665.70292	555.90597	K	S	122	133
PSM	SILTLSHEPK	-190_46505	F6XP90	1	Mouse_09-2020	null	[MS,MS:1001208,SEQUEST,]	7-UNIMOD:213	ms_run[2]:scan=1922	2431.5	3	1665.70292	555.90222	K	L	334	344
PSM	KTLSSFSNLK	-190_10633	E9Q6W4	1	Mouse_09-2020	null	[MS,MS:1001208,SEQUEST,]	4-UNIMOD:213	ms_run[1]:scan=1327	2239.1	3	1665.70292	555.90222	K	H	219	229
PSM	ISALTGHLANK	-190_54249	Q9EP71	1	Mouse_09-2020	null	[MS,MS:1001208,SEQUEST,]	5-UNIMOD:213	ms_run[2]:scan=2830	2728.7	3	1665.70292	555.90597	K	A	750	761
PSM	SILTLSHEPK	-190_22615	F6XP90	1	Mouse_09-2020	null	[MS,MS:1001208,SEQUEST,]	7-UNIMOD:213	ms_run[1]:scan=2657	2676.7	3	1665.70292	555.90222	K	L	334	344
PSM	VQDVLFLYK	-190_1366	Q8C0Z1	1	Mouse_09-2020	null	[MS,MS:1001208,SEQUEST,]	8-UNIMOD:213	ms_run[1]:scan=156	1852.6	3	1665.70292	555.90356	K	T	105	114
PSM	SILTLSHEPK	-190_22403	F6XP90	1	Mouse_09-2020	null	[MS,MS:1001208,SEQUEST,]	7-UNIMOD:213	ms_run[1]:scan=2631	2668.0	3	1665.70292	555.90222	K	L	334	344
PSM	EEAFNDAVDYFMSK	-190_43971	A0A2R8W6Q5	1	Mouse_09-2020	null	[MS,MS:1001208,SEQUEST,]	null	ms_run[2]:scan=1647	2342.7	3	1665.70292	555.90822	K	I	522	536
PSM	ISALTGHLANK	-190_50133	Q9EP71	1	Mouse_09-2020	null	[MS,MS:1001208,SEQUEST,]	7-UNIMOD:213	ms_run[2]:scan=2318	2558.4	3	1665.70292	555.90597	K	A	750	761
PSM	VTIMGIYSIK	-190_50194	P49718	1	Mouse_09-2020	null	[MS,MS:1001208,SEQUEST,]	7-UNIMOD:213	ms_run[2]:scan=2324	2560.4	3	1665.70292	555.90469	R	F	263	273
PSM	GTVCAANDFNPDADAK	-190_5184	P14824	1	Mouse_09-2020	null	[MS,MS:1001208,SEQUEST,]	4-UNIMOD:4	ms_run[1]:scan=683	2026.8	3	1665.70292	555.91063	K	L	355	371
PSM	VTIMGIYSIK	-190_49748	P49718	1	Mouse_09-2020	null	[MS,MS:1001208,SEQUEST,]	7-UNIMOD:213	ms_run[2]:scan=2279	2545.5	3	1665.70292	555.90469	R	F	263	273
PSM	KTLSSFSNLK	-190_9719	E9Q6W4	1	Mouse_09-2020	null	[MS,MS:1001208,SEQUEST,]	2-UNIMOD:213	ms_run[1]:scan=1228	2206.4	3	1665.70292	555.90222	K	H	219	229
PSM	TLARLLYMK	-190_12190	F2Z463	1	Mouse_09-2020	null	[MS,MS:1001208,SEQUEST,]	8-UNIMOD:35,7-UNIMOD:213	ms_run[1]:scan=1499	2295.9	3	1665.70292	555.90843	K	K	143	152
PSM	VTIMGIYSIK	-190_21456	P49718	1	Mouse_09-2020	null	[MS,MS:1001208,SEQUEST,]	8-UNIMOD:213	ms_run[1]:scan=2523	2632.2	3	1665.70292	555.90469	R	F	263	273
PSM	VTIMGIYSIK	-190_50173	P49718	1	Mouse_09-2020	null	[MS,MS:1001208,SEQUEST,]	7-UNIMOD:213	ms_run[2]:scan=2322	2559.8	3	1665.70292	555.90469	R	F	263	273
PSM	ISALTGHLANK	-190_25490	Q9EP71	1	Mouse_09-2020	null	[MS,MS:1001208,SEQUEST,]	7-UNIMOD:213	ms_run[1]:scan=3019	2798.6	3	1665.70292	555.90597	K	A	750	761
PSM	ISALTGHLANK	-190_22721	Q9EP71	1	Mouse_09-2020	null	[MS,MS:1001208,SEQUEST,]	5-UNIMOD:213	ms_run[1]:scan=2669	2680.6	3	1665.70292	555.90597	K	A	750	761
PSM	GTVCAANDFNPDADAK	-190_5223	P14824	1	Mouse_09-2020	null	[MS,MS:1001208,SEQUEST,]	4-UNIMOD:4	ms_run[1]:scan=694	2030.5	3	1665.70292	555.91063	K	L	355	371
PSM	HTGEKPYECAECGK	-190_34796	Q8BIS1	1	Mouse_09-2020	null	[MS,MS:1001208,SEQUEST,]	9-UNIMOD:4,12-UNIMOD:4	ms_run[2]:scan=596	1997.1	3	1665.70292	555.90471	K	F	362	376
PSM	SILTLSHEPK	-190_14588	F6XP90	1	Mouse_09-2020	null	[MS,MS:1001208,SEQUEST,]	7-UNIMOD:213	ms_run[1]:scan=1755	2380.6	3	1665.70292	555.90222	K	L	334	344
PSM	VTIMGIYSIK	-190_15890	P49718	1	Mouse_09-2020	null	[MS,MS:1001208,SEQUEST,]	7-UNIMOD:213	ms_run[1]:scan=1904	2429.9	3	1665.70292	555.90469	R	F	263	273
PSM	GTVCAANDFNPDADAK	-190_33573	P14824	1	Mouse_09-2020	null	[MS,MS:1001208,SEQUEST,]	4-UNIMOD:4	ms_run[2]:scan=437	1945.0	3	1665.70292	555.91063	K	L	355	371
PSM	VTIMGIYSIK	-190_18815	P49718	1	Mouse_09-2020	null	[MS,MS:1001208,SEQUEST,]	7-UNIMOD:213	ms_run[1]:scan=2237	2540.5	3	1665.70292	555.90469	R	F	263	273
PSM	VQDVLFLYK	-190_6824	Q8C0Z1	1	Mouse_09-2020	null	[MS,MS:1001208,SEQUEST,]	8-UNIMOD:213	ms_run[1]:scan=894	2096.3	3	1665.70292	555.90356	K	T	105	114
PSM	GVGGGIPPITTR	-190_21552	Q8CJH3	1	Mouse_09-2020	null	[MS,MS:1001208,SEQUEST,]	11-UNIMOD:213	ms_run[1]:scan=2533	2635.5	3	1665.70292	555.90597	R	L	176	188
PSM	VQDVLFLYK	-190_3555	Q8C0Z1	1	Mouse_09-2020	null	[MS,MS:1001208,SEQUEST,]	8-UNIMOD:213	ms_run[1]:scan=452	1950.7	3	1665.70292	555.90356	K	T	105	114
PSM	EEAFNDAVDYFMSK	-190_46759	A0A2R8W6Q5	1	Mouse_09-2020	null	[MS,MS:1001208,SEQUEST,]	null	ms_run[2]:scan=1952	2441.4	3	1665.70292	555.90822	K	I	522	536
PSM	VTIMGIYSIK	-190_49854	P49718	1	Mouse_09-2020	null	[MS,MS:1001208,SEQUEST,]	7-UNIMOD:213	ms_run[2]:scan=2290	2549.1	3	1665.70292	555.90469	R	F	263	273
PSM	VTIMGIYSIK	-190_2465	P49718	1	Mouse_09-2020	null	[MS,MS:1001208,SEQUEST,]	7-UNIMOD:213	ms_run[1]:scan=306	1902.3	3	1665.70292	555.90469	R	F	263	273
PSM	VQDVLFLYK	-190_34914	Q8C0Z1	1	Mouse_09-2020	null	[MS,MS:1001208,SEQUEST,]	8-UNIMOD:213	ms_run[2]:scan=609	2001.4	3	1665.70292	555.90356	K	T	105	114
PSM	KEIPSQAVPR	-190_22442	Q8CB62	1	Mouse_09-2020	null	[MS,MS:1001208,SEQUEST,]	10-UNIMOD:213	ms_run[1]:scan=2636	2669.7	3	1665.70292	555.90597	R	L	847	857
PSM	VTIMGIYSIK	-190_8451	P49718	1	Mouse_09-2020	null	[MS,MS:1001208,SEQUEST,]	8-UNIMOD:213	ms_run[1]:scan=1070	2154.6	3	1665.70292	555.90469	R	F	263	273
PSM	GTVCAANDFNPDADAK	-190_47852	P14824	1	Mouse_09-2020	null	[MS,MS:1001208,SEQUEST,]	4-UNIMOD:4	ms_run[2]:scan=2071	2480.6	3	1665.70292	555.91063	K	L	355	371
PSM	SILTLSHEPK	-190_51482	F6XP90	1	Mouse_09-2020	null	[MS,MS:1001208,SEQUEST,]	7-UNIMOD:213	ms_run[2]:scan=2465	2607.2	3	1665.70292	555.90222	K	L	334	344
PSM	KTPSGTALPPR	-190_399	A0A0R4J1D3	1	Mouse_09-2020	null	[MS,MS:1001208,SEQUEST,]	2-UNIMOD:213	ms_run[1]:scan=47	1816.5	3	1665.70292	555.90597	K	S	122	133
PSM	VQDVLFLYK	-190_1374	Q8C0Z1	1	Mouse_09-2020	null	[MS,MS:1001208,SEQUEST,]	8-UNIMOD:213	ms_run[1]:scan=157	1852.9	3	1665.70292	555.90356	K	T	105	114
PSM	VTIMGIYSIK	-190_38483	P49718	1	Mouse_09-2020	null	[MS,MS:1001208,SEQUEST,]	7-UNIMOD:213	ms_run[2]:scan=1044	2144.2	3	1665.70292	555.90469	R	F	263	273
PSM	ISALTGHLANK	-190_25060	Q9EP71	1	Mouse_09-2020	null	[MS,MS:1001208,SEQUEST,]	5-UNIMOD:213	ms_run[1]:scan=2953	2776.3	3	1665.70292	555.90597	K	A	750	761
PSM	VTIMGIYSIK	-190_14671	P49718	1	Mouse_09-2020	null	[MS,MS:1001208,SEQUEST,]	8-UNIMOD:213	ms_run[1]:scan=1764	2383.5	3	1665.70292	555.90469	R	F	263	273
PSM	KEIPSQAVPR	-190_16541	Q8CB62	1	Mouse_09-2020	null	[MS,MS:1001208,SEQUEST,]	10-UNIMOD:213	ms_run[1]:scan=1978	2454.4	3	1665.70292	555.90597	R	L	847	857
PSM	GTVCAANDFNPDADAK	-190_5188	P14824	1	Mouse_09-2020	null	[MS,MS:1001208,SEQUEST,]	4-UNIMOD:4	ms_run[1]:scan=684	2027.2	3	1665.70292	555.91063	K	L	355	371
PSM	VTIMGIYSIK	-190_50835	P49718	1	Mouse_09-2020	null	[MS,MS:1001208,SEQUEST,]	7-UNIMOD:213	ms_run[2]:scan=2392	2583.0	3	1665.70292	555.90469	R	F	263	273
PSM	VTIMGIYSIK	-190_44219	P49718	1	Mouse_09-2020	null	[MS,MS:1001208,SEQUEST,]	7-UNIMOD:213	ms_run[2]:scan=1675	2352.0	3	1665.70292	555.90469	R	F	263	273
PSM	SKTDGFKTLK	-190_28817	F6Z9A1	1	Mouse_09-2020	null	[MS,MS:1001208,SEQUEST,]	4-UNIMOD:213	ms_run[1]:scan=3415	2932.1	3	1665.70292	555.90222	R	N	91	101
PSM	TLARLLYMK	-190_37788	F2Z463	1	Mouse_09-2020	null	[MS,MS:1001208,SEQUEST,]	8-UNIMOD:35,4-UNIMOD:213	ms_run[2]:scan=968	2119.3	3	1665.70292	555.90843	K	K	143	152
PSM	EEAFNDAVDYFMSK	-190_14548	A0A2R8W6Q5	1	Mouse_09-2020	null	[MS,MS:1001208,SEQUEST,]	null	ms_run[1]:scan=1751	2379.2	3	1665.70292	555.90822	K	I	522	536
PSM	VQDVLFLYK	-190_8770	Q8C0Z1	1	Mouse_09-2020	null	[MS,MS:1001208,SEQUEST,]	8-UNIMOD:213	ms_run[1]:scan=1107	2166.8	3	1665.70292	555.90356	K	T	105	114
PSM	QRWSLAVHK	-190_51014	Q8BKK5	1	Mouse_09-2020	null	[MS,MS:1001208,SEQUEST,]	8-UNIMOD:213	ms_run[2]:scan=2412	2589.6	3	1665.70292	555.90267	R	C	468	477
PSM	VQDVLFLYK	-190_36978	Q8C0Z1	1	Mouse_09-2020	null	[MS,MS:1001208,SEQUEST,]	8-UNIMOD:213	ms_run[2]:scan=855	2082.3	3	1665.70292	555.90356	K	T	105	114
PSM	SILTLSHEPK	-190_51747	F6XP90	1	Mouse_09-2020	null	[MS,MS:1001208,SEQUEST,]	7-UNIMOD:213	ms_run[2]:scan=2493	2616.4	3	1665.70292	555.90222	K	L	334	344
PSM	ISALTGHLANK	-190_24505	Q9EP71	1	Mouse_09-2020	null	[MS,MS:1001208,SEQUEST,]	7-UNIMOD:213	ms_run[1]:scan=2868	2747.8	3	1665.70292	555.90597	K	A	750	761
PSM	ISALTGHLANK	-190_25244	Q9EP71	1	Mouse_09-2020	null	[MS,MS:1001208,SEQUEST,]	7-UNIMOD:213	ms_run[1]:scan=2989	2788.5	3	1665.70292	555.90597	K	A	750	761
PSM	VTIMGIYSIK	-190_21234	P49718	1	Mouse_09-2020	null	[MS,MS:1001208,SEQUEST,]	7-UNIMOD:213	ms_run[1]:scan=2501	2624.9	3	1665.70292	555.90469	R	F	263	273
PSM	VTIMGIYSIK	-190_30671	P49718	1	Mouse_09-2020	null	[MS,MS:1001208,SEQUEST,]	7-UNIMOD:213	ms_run[2]:scan=38	1813.7	3	1665.70292	555.90469	R	F	263	273
PSM	VQDVLFLYK	-190_35443	Q8C0Z1	1	Mouse_09-2020	null	[MS,MS:1001208,SEQUEST,]	8-UNIMOD:213	ms_run[2]:scan=669	2021.1	3	1665.70292	555.90356	K	T	105	114
PSM	ISALTGHLANK	-190_22823	Q9EP71	1	Mouse_09-2020	null	[MS,MS:1001208,SEQUEST,]	7-UNIMOD:213	ms_run[1]:scan=2680	2684.3	3	1665.70292	555.90597	K	A	750	761
PSM	KTPSGTALPPR	-190_450	A0A0R4J1D3	1	Mouse_09-2020	null	[MS,MS:1001208,SEQUEST,]	2-UNIMOD:213	ms_run[1]:scan=52	1818.1	3	1665.70292	555.90597	K	S	122	133
PSM	VTIMGIYSIK	-190_43133	P49718	1	Mouse_09-2020	null	[MS,MS:1001208,SEQUEST,]	7-UNIMOD:213	ms_run[2]:scan=1554	2312.1	3	1665.70292	555.90469	R	F	263	273
PSM	VQDVLFLYK	-190_3895	Q8C0Z1	1	Mouse_09-2020	null	[MS,MS:1001208,SEQUEST,]	8-UNIMOD:213	ms_run[1]:scan=496	1965.3	3	1665.70292	555.90356	K	T	105	114
PSM	SILTLSHEPK	-190_23542	F6XP90	1	Mouse_09-2020	null	[MS,MS:1001208,SEQUEST,]	7-UNIMOD:213	ms_run[1]:scan=2762	2712.1	3	1665.70292	555.90222	K	L	334	344
PSM	SILTLSHEPK	-190_51537	F6XP90	1	Mouse_09-2020	null	[MS,MS:1001208,SEQUEST,]	7-UNIMOD:213	ms_run[2]:scan=2471	2609.2	3	1665.70292	555.90222	K	L	334	344
PSM	VQDVLFLYK	-190_3672	Q8C0Z1	1	Mouse_09-2020	null	[MS,MS:1001208,SEQUEST,]	8-UNIMOD:213	ms_run[1]:scan=467	1955.7	3	1665.70292	555.90356	K	T	105	114
PSM	GTVCAANDFNPDADAK	-190_5176	P14824	1	Mouse_09-2020	null	[MS,MS:1001208,SEQUEST,]	4-UNIMOD:4	ms_run[1]:scan=681	2026.2	3	1665.70292	555.91063	K	L	355	371
PSM	KTLSSFSNLK	-190_9705	E9Q6W4	1	Mouse_09-2020	null	[MS,MS:1001208,SEQUEST,]	2-UNIMOD:213	ms_run[1]:scan=1226	2205.7	3	1665.70292	555.90222	K	H	219	229
PSM	VTIMGIYSIK	-190_39021	P49718	1	Mouse_09-2020	null	[MS,MS:1001208,SEQUEST,]	7-UNIMOD:213	ms_run[2]:scan=1102	2163.2	3	1665.70292	555.90469	R	F	263	273
PSM	SLIFQIIFGS	-190_44245	A0A087WQ60	1	Mouse_09-2020	null	[MS,MS:1001208,SEQUEST,]	1-UNIMOD:213	ms_run[2]:scan=1678	2353.0	3	1665.70292	555.90356	R	0	138	148
PSM	KTLSSFSNLK	-190_9906	E9Q6W4	1	Mouse_09-2020	null	[MS,MS:1001208,SEQUEST,]	4-UNIMOD:213	ms_run[1]:scan=1249	2213.3	3	1665.70292	555.90222	K	H	219	229
PSM	TTKAPSTPPPK	-190_8346	Q5U4C3	1	Mouse_09-2020	null	[MS,MS:1001208,SEQUEST,]	2-UNIMOD:213	ms_run[1]:scan=1059	2151.0	3	1665.70292	555.90222	R	A	917	928
PSM	ISALTGHLANK	-190_23985	Q9EP71	1	Mouse_09-2020	null	[MS,MS:1001208,SEQUEST,]	7-UNIMOD:213	ms_run[1]:scan=2812	2728.9	3	1665.70292	555.90597	K	A	750	761
PSM	EEAFNDAVDYFMSK	-190_42582	A0A2R8W6Q5	1	Mouse_09-2020	null	[MS,MS:1001208,SEQUEST,]	null	ms_run[2]:scan=1494	2292.3	3	1665.70292	555.90822	K	I	522	536
PSM	SILTLSHEPK	-190_38856	F6XP90	1	Mouse_09-2020	null	[MS,MS:1001208,SEQUEST,]	7-UNIMOD:213	ms_run[2]:scan=1084	2157.3	3	1665.70292	555.90222	K	L	334	344
PSM	LSCPCITSHCSSEK	-190_43365	Q1RNF8	1	Mouse_09-2020	null	[MS,MS:1001208,SEQUEST,]	3-UNIMOD:4,5-UNIMOD:4,10-UNIMOD:4	ms_run[2]:scan=1578	2320.0	3	1665.70292	555.90583	R	A	30	44
PSM	ISALTGHLANK	-190_24044	Q9EP71	1	Mouse_09-2020	null	[MS,MS:1001208,SEQUEST,]	5-UNIMOD:213	ms_run[1]:scan=2818	2731.0	3	1665.70292	555.90597	K	A	750	761
PSM	VTIMGIYSIK	-190_10003	P49718	1	Mouse_09-2020	null	[MS,MS:1001208,SEQUEST,]	7-UNIMOD:213	ms_run[1]:scan=1259	2216.6	3	1665.70292	555.90469	R	F	263	273
PSM	SILTLSHEPK	-190_45137	F6XP90	1	Mouse_09-2020	null	[MS,MS:1001208,SEQUEST,]	7-UNIMOD:213	ms_run[2]:scan=1782	2387.4	3	1665.70292	555.90222	K	L	334	344
PSM	VTIMGIYSIK	-190_14706	P49718	1	Mouse_09-2020	null	[MS,MS:1001208,SEQUEST,]	7-UNIMOD:213	ms_run[1]:scan=1768	2384.9	3	1665.70292	555.90469	R	F	263	273
PSM	VTIMGIYSIK	-190_50294	P49718	1	Mouse_09-2020	null	[MS,MS:1001208,SEQUEST,]	8-UNIMOD:213	ms_run[2]:scan=2334	2563.7	3	1665.70292	555.90469	R	F	263	273
PSM	TTKAPSTPPPK	-190_8900	Q5U4C3	1	Mouse_09-2020	null	[MS,MS:1001208,SEQUEST,]	6-UNIMOD:213	ms_run[1]:scan=1131	2174.7	3	1665.70292	555.90222	R	A	917	928
PSM	VTIMGIYSIK	-190_21335	P49718	1	Mouse_09-2020	null	[MS,MS:1001208,SEQUEST,]	8-UNIMOD:213	ms_run[1]:scan=2511	2628.2	3	1665.70292	555.90469	R	F	263	273
PSM	KTPSGTALPPR	-190_429	A0A0R4J1D3	1	Mouse_09-2020	null	[MS,MS:1001208,SEQUEST,]	2-UNIMOD:213	ms_run[1]:scan=50	1817.5	3	1665.70292	555.90597	K	S	122	133
PSM	VTIMGIYSIK	-190_15672	P49718	1	Mouse_09-2020	null	[MS,MS:1001208,SEQUEST,]	7-UNIMOD:213	ms_run[1]:scan=1880	2421.9	3	1665.70292	555.90469	R	F	263	273
PSM	SILTLSHEPK	-190_51004	F6XP90	1	Mouse_09-2020	null	[MS,MS:1001208,SEQUEST,]	7-UNIMOD:213	ms_run[2]:scan=2411	2589.3	3	1665.70292	555.90222	K	L	334	344
PSM	EEAFNDAVDYFMSK	-190_46872	A0A2R8W6Q5	1	Mouse_09-2020	null	[MS,MS:1001208,SEQUEST,]	null	ms_run[2]:scan=1966	2446.0	3	1665.70292	555.90822	K	I	522	536
PSM	VTIMGIYSIK	-190_10406	P49718	1	Mouse_09-2020	null	[MS,MS:1001208,SEQUEST,]	7-UNIMOD:213	ms_run[1]:scan=1302	2230.8	3	1665.70292	555.90469	R	F	263	273
PSM	VTIMGIYSIK	-190_47456	P49718	1	Mouse_09-2020	null	[MS,MS:1001208,SEQUEST,]	7-UNIMOD:213	ms_run[2]:scan=2030	2467.1	3	1665.70292	555.90469	R	F	263	273
PSM	SILTLSHEPK	-190_12191	F6XP90	1	Mouse_09-2020	null	[MS,MS:1001208,SEQUEST,]	7-UNIMOD:213	ms_run[1]:scan=1499	2295.9	3	1665.70292	555.90222	K	L	334	344
PSM	VQDVLFLYK	-190_18795	Q8C0Z1	1	Mouse_09-2020	null	[MS,MS:1001208,SEQUEST,]	8-UNIMOD:213	ms_run[1]:scan=2235	2539.8	3	1665.70292	555.90356	K	T	105	114
PSM	VQDVLFLYK	-190_4001	Q8C0Z1	1	Mouse_09-2020	null	[MS,MS:1001208,SEQUEST,]	8-UNIMOD:213	ms_run[1]:scan=511	1970.2	3	1665.70292	555.90356	K	T	105	114
PSM	ISALTGHLANK	-190_22824	Q9EP71	1	Mouse_09-2020	null	[MS,MS:1001208,SEQUEST,]	5-UNIMOD:213	ms_run[1]:scan=2680	2684.3	3	1665.70292	555.90597	K	A	750	761
PSM	VTIMGIYSIK	-190_20792	P49718	1	Mouse_09-2020	null	[MS,MS:1001208,SEQUEST,]	7-UNIMOD:213	ms_run[1]:scan=2456	2609.9	3	1665.70292	555.90469	R	F	263	273
PSM	SILTLSHEPK	-190_46225	F6XP90	1	Mouse_09-2020	null	[MS,MS:1001208,SEQUEST,]	7-UNIMOD:213	ms_run[2]:scan=1892	2421.5	3	1665.70292	555.90222	K	L	334	344
PSM	ISALTGHLANK	-190_24619	Q9EP71	1	Mouse_09-2020	null	[MS,MS:1001208,SEQUEST,]	5-UNIMOD:213	ms_run[1]:scan=2881	2752.2	3	1665.70292	555.90597	K	A	750	761
PSM	ISALTGHLANK	-190_28480	Q9EP71	1	Mouse_09-2020	null	[MS,MS:1001208,SEQUEST,]	5-UNIMOD:213	ms_run[1]:scan=3377	2919.3	3	1665.70292	555.90597	K	A	750	761
PSM	VTIMGIYSIK	-190_45129	P49718	1	Mouse_09-2020	null	[MS,MS:1001208,SEQUEST,]	7-UNIMOD:213	ms_run[2]:scan=1781	2387.0	3	1665.70292	555.90469	R	F	263	273
PSM	VQDVLFLYK	-190_37330	Q8C0Z1	1	Mouse_09-2020	null	[MS,MS:1001208,SEQUEST,]	9-UNIMOD:213	ms_run[2]:scan=910	2100.4	3	1665.70292	555.90356	K	T	105	114
PSM	ISALTGHLANK	-190_53067	Q9EP71	1	Mouse_09-2020	null	[MS,MS:1001208,SEQUEST,]	7-UNIMOD:213	ms_run[2]:scan=2644	2666.5	3	1665.70292	555.90597	K	A	750	761
PSM	KTLSSFSNLK	-190_3120	E9Q6W4	1	Mouse_09-2020	null	[MS,MS:1001208,SEQUEST,]	7-UNIMOD:213	ms_run[1]:scan=382	1927.5	3	1665.70292	555.90222	K	H	219	229
PSM	VQDVLFLYK	-190_31740	Q8C0Z1	1	Mouse_09-2020	null	[MS,MS:1001208,SEQUEST,]	8-UNIMOD:213	ms_run[2]:scan=191	1864.3	3	1665.70292	555.90356	K	T	105	114
PSM	SLIFQIIFGS	-190_44114	A0A087WQ60	1	Mouse_09-2020	null	[MS,MS:1001208,SEQUEST,]	1-UNIMOD:213	ms_run[2]:scan=1663	2348.0	3	1665.70292	555.90356	R	0	138	148
PSM	VTIMGIYSIK	-190_14549	P49718	1	Mouse_09-2020	null	[MS,MS:1001208,SEQUEST,]	7-UNIMOD:213	ms_run[1]:scan=1751	2379.2	3	1665.70292	555.90469	R	F	263	273
PSM	SILTLSHEPK	-190_14938	F6XP90	1	Mouse_09-2020	null	[MS,MS:1001208,SEQUEST,]	7-UNIMOD:213	ms_run[1]:scan=1794	2393.5	3	1665.70292	555.90222	K	L	334	344
PSM	VQDVLFLYK	-190_18785	Q8C0Z1	1	Mouse_09-2020	null	[MS,MS:1001208,SEQUEST,]	8-UNIMOD:213	ms_run[1]:scan=2234	2539.5	3	1665.70292	555.90356	K	T	105	114
PSM	VTIMGIYSIK	-190_30502	P49718	1	Mouse_09-2020	null	[MS,MS:1001208,SEQUEST,]	7-UNIMOD:213	ms_run[2]:scan=19	1807.5	3	1665.70292	555.90469	R	F	263	273
PSM	ISALTGHLANK	-190_53068	Q9EP71	1	Mouse_09-2020	null	[MS,MS:1001208,SEQUEST,]	5-UNIMOD:213	ms_run[2]:scan=2644	2666.5	3	1665.70292	555.90597	K	A	750	761
PSM	ISALTGHLANK	-190_51195	Q9EP71	1	Mouse_09-2020	null	[MS,MS:1001208,SEQUEST,]	5-UNIMOD:213	ms_run[2]:scan=2432	2596.2	3	1665.70292	555.90597	K	A	750	761
PSM	TTKAPSTPPPK	-190_8901	Q5U4C3	1	Mouse_09-2020	null	[MS,MS:1001208,SEQUEST,]	7-UNIMOD:213	ms_run[1]:scan=1131	2174.7	3	1665.70292	555.90222	R	A	917	928
PSM	ISALTGHLANK	-190_53076	Q9EP71	1	Mouse_09-2020	null	[MS,MS:1001208,SEQUEST,]	5-UNIMOD:213	ms_run[2]:scan=2645	2666.8	3	1665.70292	555.90597	K	A	750	761
PSM	KIYRFNQR	-190_2484	P24527	1	Mouse_09-2020	null	[MS,MS:1001208,SEQUEST,]	8-UNIMOD:213	ms_run[1]:scan=308	1903.0	3	1665.70292	555.90267	R	P	188	196
PSM	SLIFQIIFGS	-190_44236	A0A087WQ60	1	Mouse_09-2020	null	[MS,MS:1001208,SEQUEST,]	1-UNIMOD:213	ms_run[2]:scan=1677	2352.6	3	1665.70292	555.90356	R	0	138	148
PSM	SILTLSHEPK	-190_37789	F6XP90	1	Mouse_09-2020	null	[MS,MS:1001208,SEQUEST,]	7-UNIMOD:213	ms_run[2]:scan=968	2119.3	3	1665.70292	555.90222	K	L	334	344
PSM	VTIMGIYSIK	-190_14778	P49718	1	Mouse_09-2020	null	[MS,MS:1001208,SEQUEST,]	8-UNIMOD:213	ms_run[1]:scan=1776	2387.5	3	1665.70292	555.90469	R	F	263	273
PSM	VTIMGIYSIK	-190_14858	P49718	1	Mouse_09-2020	null	[MS,MS:1001208,SEQUEST,]	8-UNIMOD:213	ms_run[1]:scan=1785	2390.5	3	1665.70292	555.90469	R	F	263	273
PSM	EEAFNDAVDYFMSK	-190_14128	A0A2R8W6Q5	1	Mouse_09-2020	null	[MS,MS:1001208,SEQUEST,]	null	ms_run[1]:scan=1702	2363.0	3	1665.70292	555.90822	K	I	522	536
PSM	VTIMGIYSIK	-190_21106	P49718	1	Mouse_09-2020	null	[MS,MS:1001208,SEQUEST,]	7-UNIMOD:213	ms_run[1]:scan=2488	2620.5	3	1665.70292	555.90469	R	F	263	273
PSM	SECVDSSENVTGPER	-190_43319	E9Q777	1	Mouse_09-2020	null	[MS,MS:1001208,SEQUEST,]	3-UNIMOD:4	ms_run[2]:scan=1573	2318.3	3	1665.70292	555.90554	K	K	1478	1493
PSM	VTIMGIYSIK	-190_50153	P49718	1	Mouse_09-2020	null	[MS,MS:1001208,SEQUEST,]	7-UNIMOD:213	ms_run[2]:scan=2320	2559.1	3	1665.70292	555.90469	R	F	263	273
PSM	ISALTGHLANK	-190_27140	Q9EP71	1	Mouse_09-2020	null	[MS,MS:1001208,SEQUEST,]	7-UNIMOD:213	ms_run[1]:scan=3223	2867.3	3	1665.70292	555.90597	K	A	750	761
PSM	VTIMGIYSIK	-190_43261	P49718	1	Mouse_09-2020	null	[MS,MS:1001208,SEQUEST,]	7-UNIMOD:213	ms_run[2]:scan=1567	2316.4	3	1665.70292	555.90469	R	F	263	273
PSM	SILTLSHEPK	-190_22766	F6XP90	1	Mouse_09-2020	null	[MS,MS:1001208,SEQUEST,]	7-UNIMOD:213	ms_run[1]:scan=2674	2682.3	3	1665.70292	555.90222	K	L	334	344
PSM	VTIMGIYSIK	-190_18990	P49718	1	Mouse_09-2020	null	[MS,MS:1001208,SEQUEST,]	8-UNIMOD:213	ms_run[1]:scan=2257	2547.1	3	1665.70292	555.90469	R	F	263	273
PSM	SILTLSHEPK	-190_51420	F6XP90	1	Mouse_09-2020	null	[MS,MS:1001208,SEQUEST,]	7-UNIMOD:213	ms_run[2]:scan=2458	2604.9	3	1665.70292	555.90222	K	L	334	344
PSM	VTIMGIYSIK	-190_21414	P49718	1	Mouse_09-2020	null	[MS,MS:1001208,SEQUEST,]	8-UNIMOD:213	ms_run[1]:scan=2519	2630.9	3	1665.70292	555.90469	R	F	263	273
PSM	VQDVLFLYK	-190_3413	Q8C0Z1	1	Mouse_09-2020	null	[MS,MS:1001208,SEQUEST,]	8-UNIMOD:213	ms_run[1]:scan=431	1943.8	3	1665.70292	555.90356	K	T	105	114
PSM	KTLSSFSNLK	-190_15605	E9Q6W4	1	Mouse_09-2020	null	[MS,MS:1001208,SEQUEST,]	7-UNIMOD:213	ms_run[1]:scan=1872	2419.2	3	1665.70292	555.90222	K	H	219	229
PSM	ISALTGHLANK	-190_24118	Q9EP71	1	Mouse_09-2020	null	[MS,MS:1001208,SEQUEST,]	5-UNIMOD:213	ms_run[1]:scan=2826	2733.7	3	1665.70292	555.90597	K	A	750	761
PSM	SILTLSHEPK	-190_46513	F6XP90	1	Mouse_09-2020	null	[MS,MS:1001208,SEQUEST,]	7-UNIMOD:213	ms_run[2]:scan=1923	2431.8	3	1665.70292	555.90222	K	L	334	344
PSM	VQDVLFLYK	-190_8781	Q8C0Z1	1	Mouse_09-2020	null	[MS,MS:1001208,SEQUEST,]	9-UNIMOD:213	ms_run[1]:scan=1109	2167.5	3	1665.70292	555.90356	K	T	105	114
PSM	EEAFNDAVDYFMSK	-190_46897	A0A2R8W6Q5	1	Mouse_09-2020	null	[MS,MS:1001208,SEQUEST,]	null	ms_run[2]:scan=1969	2447.0	3	1665.70292	555.90822	K	I	522	536
PSM	ISALTGHLANK	-190_25457	Q9EP71	1	Mouse_09-2020	null	[MS,MS:1001208,SEQUEST,]	7-UNIMOD:213	ms_run[1]:scan=3015	2797.2	3	1665.70292	555.90597	K	A	750	761
PSM	IASEAQKHLK	-190_489	Q02566	1	Mouse_09-2020	null	[MS,MS:1001208,SEQUEST,]	7-UNIMOD:213	ms_run[1]:scan=56	1819.5	3	1665.70292	555.90597	R	S	1637	1647
PSM	KKYSGSLSVR	-190_23330	Q4G0F8	1	Mouse_09-2020	null	[MS,MS:1001208,SEQUEST,]	2-UNIMOD:213	ms_run[1]:scan=2736	2702.8	3	1665.70292	555.90597	K	M	237	247
PSM	HISGLAQALSK	-190_13645	Q2EMV9	1	Mouse_09-2020	null	[MS,MS:1001208,SEQUEST,]	3-UNIMOD:213	ms_run[1]:scan=1649	2345.4	3	1665.70292	555.90597	K	A	840	851
PSM	VTIMGIYSIK	-190_21405	P49718	1	Mouse_09-2020	null	[MS,MS:1001208,SEQUEST,]	8-UNIMOD:213	ms_run[1]:scan=2518	2630.5	3	1665.70292	555.90469	R	F	263	273
PSM	ISALTGHLANK	-190_24506	Q9EP71	1	Mouse_09-2020	null	[MS,MS:1001208,SEQUEST,]	5-UNIMOD:213	ms_run[1]:scan=2868	2747.8	3	1665.70292	555.90597	K	A	750	761
PSM	SILTLSHEPK	-190_22685	F6XP90	1	Mouse_09-2020	null	[MS,MS:1001208,SEQUEST,]	7-UNIMOD:213	ms_run[1]:scan=2665	2679.3	3	1665.70292	555.90222	K	L	334	344
PSM	HISGLAQALSK	-190_21156	Q2EMV9	1	Mouse_09-2020	null	[MS,MS:1001208,SEQUEST,]	3-UNIMOD:213	ms_run[1]:scan=2493	2622.2	3	1665.70292	555.90597	K	A	840	851
PSM	ISALTGHLANK	-190_25557	Q9EP71	1	Mouse_09-2020	null	[MS,MS:1001208,SEQUEST,]	7-UNIMOD:213	ms_run[1]:scan=3027	2801.3	3	1665.70292	555.90597	K	A	750	761
PSM	EEAFNDAVDYFMSK	-190_46703	A0A2R8W6Q5	1	Mouse_09-2020	null	[MS,MS:1001208,SEQUEST,]	null	ms_run[2]:scan=1945	2439.0	3	1665.70292	555.90822	K	I	522	536
PSM	SILTLSHEPK	-190_46514	F6XP90	1	Mouse_09-2020	null	[MS,MS:1001208,SEQUEST,]	8-UNIMOD:213	ms_run[2]:scan=1923	2431.8	3	1665.70292	555.90222	K	L	334	344
PSM	SILTLSHEPK	-190_8347	F6XP90	1	Mouse_09-2020	null	[MS,MS:1001208,SEQUEST,]	7-UNIMOD:213	ms_run[1]:scan=1059	2151.0	3	1665.70292	555.90222	K	L	334	344
PSM	SILTLSHEPK	-190_53184	F6XP90	1	Mouse_09-2020	null	[MS,MS:1001208,SEQUEST,]	7-UNIMOD:213	ms_run[2]:scan=2657	2670.8	3	1665.70292	555.90222	K	L	334	344
PSM	VTIMGIYSIK	-190_2631	P49718	1	Mouse_09-2020	null	[MS,MS:1001208,SEQUEST,]	7-UNIMOD:213	ms_run[1]:scan=323	1907.9	3	1665.70292	555.90469	R	F	263	273
PSM	VTIMGIYSIK	-190_21541	P49718	1	Mouse_09-2020	null	[MS,MS:1001208,SEQUEST,]	7-UNIMOD:213	ms_run[1]:scan=2532	2635.2	3	1665.70292	555.90469	R	F	263	273
PSM	SILTLSHEPK	-190_46432	F6XP90	1	Mouse_09-2020	null	[MS,MS:1001208,SEQUEST,]	7-UNIMOD:213	ms_run[2]:scan=1914	2428.8	3	1665.70292	555.90222	K	L	334	344
PSM	TLARLLYMK	-190_37790	F2Z463	1	Mouse_09-2020	null	[MS,MS:1001208,SEQUEST,]	8-UNIMOD:35,7-UNIMOD:213	ms_run[2]:scan=968	2119.3	3	1665.70292	555.90843	K	K	143	152
PSM	KTPSGTALPPR	-190_490	A0A0R4J1D3	1	Mouse_09-2020	null	[MS,MS:1001208,SEQUEST,]	2-UNIMOD:213	ms_run[1]:scan=56	1819.5	3	1665.70292	555.90597	K	S	122	133
PSM	SILTLSHEPK	-190_51339	F6XP90	1	Mouse_09-2020	null	[MS,MS:1001208,SEQUEST,]	7-UNIMOD:213	ms_run[2]:scan=2448	2601.6	3	1665.70292	555.90222	K	L	334	344
PSM	GTVCAANDFNPDADAK	-190_5311	P14824	1	Mouse_09-2020	null	[MS,MS:1001208,SEQUEST,]	4-UNIMOD:4	ms_run[1]:scan=719	2038.7	3	1665.70292	555.91063	K	L	355	371
PSM	ISALTGHLANK	-190_25405	Q9EP71	1	Mouse_09-2020	null	[MS,MS:1001208,SEQUEST,]	7-UNIMOD:213	ms_run[1]:scan=3009	2795.2	3	1665.70292	555.90597	K	A	750	761
PSM	SILTLSHEPK	-190_51374	F6XP90	1	Mouse_09-2020	null	[MS,MS:1001208,SEQUEST,]	7-UNIMOD:213	ms_run[2]:scan=2452	2602.9	3	1665.70292	555.90222	K	L	334	344
PSM	GTVCAANDFNPDADAK	-190_47774	P14824	1	Mouse_09-2020	null	[MS,MS:1001208,SEQUEST,]	4-UNIMOD:4	ms_run[2]:scan=2063	2478.0	3	1665.70292	555.91063	K	L	355	371
PSM	VTIMGIYSIK	-190_36149	P49718	1	Mouse_09-2020	null	[MS,MS:1001208,SEQUEST,]	7-UNIMOD:213	ms_run[2]:scan=761	2051.4	3	1665.70292	555.90469	R	F	263	273
PSM	VTIMGIYSIK	-190_50083	P49718	1	Mouse_09-2020	null	[MS,MS:1001208,SEQUEST,]	7-UNIMOD:213	ms_run[2]:scan=2313	2556.8	3	1665.70292	555.90469	R	F	263	273
PSM	ISALTGHLANK	-190_51597	Q9EP71	1	Mouse_09-2020	null	[MS,MS:1001208,SEQUEST,]	7-UNIMOD:213	ms_run[2]:scan=2477	2611.1	3	1665.70292	555.90597	K	A	750	761
PSM	ISALTGHLANK	-190_24662	Q9EP71	1	Mouse_09-2020	null	[MS,MS:1001208,SEQUEST,]	7-UNIMOD:213	ms_run[1]:scan=2888	2754.5	3	1665.70292	555.90597	K	A	750	761
PSM	FLTNGFLGKK	-190_15673	A0A2R8VHR9	1	Mouse_09-2020	null	[MS,MS:1001208,SEQUEST,]	9-UNIMOD:213	ms_run[1]:scan=1880	2421.9	3	1665.70292	555.90731	K	L	52	62
PSM	VTIMGIYSIK	-190_44151	P49718	1	Mouse_09-2020	null	[MS,MS:1001208,SEQUEST,]	7-UNIMOD:213	ms_run[2]:scan=1667	2349.3	3	1665.70292	555.90469	R	F	263	273
PSM	VTIMGIYSIK	-190_41364	P49718	1	Mouse_09-2020	null	[MS,MS:1001208,SEQUEST,]	7-UNIMOD:213	ms_run[2]:scan=1357	2247.0	3	1665.70292	555.90469	R	F	263	273
PSM	VTIMGIYSIK	-190_52805	P49718	1	Mouse_09-2020	null	[MS,MS:1001208,SEQUEST,]	7-UNIMOD:213	ms_run[2]:scan=2615	2656.9	3	1665.70292	555.90469	R	F	263	273
PSM	VTIMGIYSIK	-190_50134	P49718	1	Mouse_09-2020	null	[MS,MS:1001208,SEQUEST,]	7-UNIMOD:213	ms_run[2]:scan=2318	2558.4	3	1665.70292	555.90469	R	F	263	273
PSM	VTIMGIYSIK	-190_12385	P49718	1	Mouse_09-2020	null	[MS,MS:1001208,SEQUEST,]	7-UNIMOD:213	ms_run[1]:scan=1519	2302.5	3	1665.70292	555.90469	R	F	263	273
PSM	KTLSSFSNLK	-190_9729	E9Q6W4	1	Mouse_09-2020	null	[MS,MS:1001208,SEQUEST,]	4-UNIMOD:213	ms_run[1]:scan=1229	2206.7	3	1665.70292	555.90222	K	H	219	229
PSM	VTIMGIYSIK	-190_2872	P49718	1	Mouse_09-2020	null	[MS,MS:1001208,SEQUEST,]	7-UNIMOD:213	ms_run[1]:scan=348	1916.2	3	1665.70292	555.90469	R	F	263	273
PSM	VTIMGIYSIK	-190_44333	P49718	1	Mouse_09-2020	null	[MS,MS:1001208,SEQUEST,]	8-UNIMOD:213	ms_run[2]:scan=1688	2356.3	3	1665.70292	555.90469	R	F	263	273
PSM	ISALTGHLANK	-190_25473	Q9EP71	1	Mouse_09-2020	null	[MS,MS:1001208,SEQUEST,]	7-UNIMOD:213	ms_run[1]:scan=3017	2797.9	3	1665.70292	555.90597	K	A	750	761
PSM	ISALTGHLANK	-190_53244	Q9EP71	1	Mouse_09-2020	null	[MS,MS:1001208,SEQUEST,]	7-UNIMOD:213	ms_run[2]:scan=2666	2673.8	3	1665.70292	555.90597	K	A	750	761
PSM	VQDVLFLYK	-190_2493	Q8C0Z1	1	Mouse_09-2020	null	[MS,MS:1001208,SEQUEST,]	8-UNIMOD:213	ms_run[1]:scan=309	1903.3	3	1665.70292	555.90356	K	T	105	114
PSM	EEAFNDAVDYFMSK	-190_46686	A0A2R8W6Q5	1	Mouse_09-2020	null	[MS,MS:1001208,SEQUEST,]	null	ms_run[2]:scan=1943	2438.4	3	1665.70292	555.90822	K	I	522	536
PSM	SILTLSHEPK	-190_46459	F6XP90	1	Mouse_09-2020	null	[MS,MS:1001208,SEQUEST,]	7-UNIMOD:213	ms_run[2]:scan=1917	2429.8	3	1665.70292	555.90222	K	L	334	344
PSM	LSCPCITSHCSSEK	-190_23426	Q1RNF8	1	Mouse_09-2020	null	[MS,MS:1001208,SEQUEST,]	3-UNIMOD:4,5-UNIMOD:4,10-UNIMOD:4	ms_run[1]:scan=2748	2707.3	3	1665.70292	555.90583	R	A	30	44
PSM	KTLSSFSNLK	-190_10450	E9Q6W4	1	Mouse_09-2020	null	[MS,MS:1001208,SEQUEST,]	4-UNIMOD:213	ms_run[1]:scan=1307	2232.5	3	1665.70292	555.90222	K	H	219	229
PSM	VQDVLFLYK	-190_6867	Q8C0Z1	1	Mouse_09-2020	null	[MS,MS:1001208,SEQUEST,]	8-UNIMOD:213	ms_run[1]:scan=899	2098.0	3	1665.70292	555.90356	K	T	105	114
PSM	VQDVLFLYK	-190_2326	Q8C0Z1	1	Mouse_09-2020	null	[MS,MS:1001208,SEQUEST,]	8-UNIMOD:213	ms_run[1]:scan=290	1897.0	3	1665.70292	555.90356	K	T	105	114
PSM	SILTLSHEPK	-190_10486	F6XP90	1	Mouse_09-2020	null	[MS,MS:1001208,SEQUEST,]	7-UNIMOD:213	ms_run[1]:scan=1311	2233.8	3	1665.70292	555.90222	K	L	334	344
PSM	SILTLSHEPK	-190_51731	F6XP90	1	Mouse_09-2020	null	[MS,MS:1001208,SEQUEST,]	8-UNIMOD:213	ms_run[2]:scan=2491	2615.8	3	1665.70292	555.90222	K	L	334	344
PSM	VTIMGIYSIK	-190_14661	P49718	1	Mouse_09-2020	null	[MS,MS:1001208,SEQUEST,]	7-UNIMOD:213	ms_run[1]:scan=1763	2383.2	3	1665.70292	555.90469	R	F	263	273
PSM	SILTLSHEPK	-190_14680	F6XP90	1	Mouse_09-2020	null	[MS,MS:1001208,SEQUEST,]	7-UNIMOD:213	ms_run[1]:scan=1765	2383.9	3	1665.70292	555.90222	K	L	334	344
PSM	EEAFNDAVDYFMSK	-190_43880	A0A2R8W6Q5	1	Mouse_09-2020	null	[MS,MS:1001208,SEQUEST,]	null	ms_run[2]:scan=1637	2339.4	3	1665.70292	555.90822	K	I	522	536
PSM	SLIFQIIFGS	-190_44204	A0A087WQ60	1	Mouse_09-2020	null	[MS,MS:1001208,SEQUEST,]	1-UNIMOD:213	ms_run[2]:scan=1673	2351.3	3	1665.70292	555.90356	R	0	138	148
PSM	FLTNGFLGKK	-190_15534	A0A2R8VHR9	1	Mouse_09-2020	null	[MS,MS:1001208,SEQUEST,]	9-UNIMOD:213	ms_run[1]:scan=1863	2416.3	3	1665.70292	555.90731	K	L	52	62
PSM	SILTLSHEPK	-190_16380	F6XP90	1	Mouse_09-2020	null	[MS,MS:1001208,SEQUEST,]	7-UNIMOD:213	ms_run[1]:scan=1959	2448.1	3	1665.70292	555.90222	K	L	334	344
PSM	VQDVLFLYK	-190_35291	Q8C0Z1	1	Mouse_09-2020	null	[MS,MS:1001208,SEQUEST,]	8-UNIMOD:213	ms_run[2]:scan=652	2015.5	3	1665.70292	555.90356	K	T	105	114
PSM	VTIMGIYSIK	-190_10120	P49718	1	Mouse_09-2020	null	[MS,MS:1001208,SEQUEST,]	8-UNIMOD:213	ms_run[1]:scan=1272	2220.9	3	1665.70292	555.90469	R	F	263	273
PSM	VTIMGIYSIK	-190_10065	P49718	1	Mouse_09-2020	null	[MS,MS:1001208,SEQUEST,]	7-UNIMOD:213	ms_run[1]:scan=1266	2218.9	3	1665.70292	555.90469	R	F	263	273
PSM	SILTLSHEPK	-190_22605	F6XP90	1	Mouse_09-2020	null	[MS,MS:1001208,SEQUEST,]	7-UNIMOD:213	ms_run[1]:scan=2656	2676.3	3	1665.70292	555.90222	K	L	334	344
PSM	VQDVLFLYK	-190_31715	Q8C0Z1	1	Mouse_09-2020	null	[MS,MS:1001208,SEQUEST,]	8-UNIMOD:213	ms_run[2]:scan=187	1862.9	3	1665.70292	555.90356	K	T	105	114
PSM	EEAFNDAVDYFMSK	-190_18139	A0A2R8W6Q5	1	Mouse_09-2020	null	[MS,MS:1001208,SEQUEST,]	null	ms_run[1]:scan=2154	2513.0	3	1665.70292	555.90822	K	I	522	536
PSM	VQDVLFLYK	-190_36986	Q8C0Z1	1	Mouse_09-2020	null	[MS,MS:1001208,SEQUEST,]	8-UNIMOD:213	ms_run[2]:scan=856	2082.6	3	1665.70292	555.90356	K	T	105	114
PSM	VTIMGIYSIK	-190_14743	P49718	1	Mouse_09-2020	null	[MS,MS:1001208,SEQUEST,]	8-UNIMOD:213	ms_run[1]:scan=1772	2386.2	3	1665.70292	555.90469	R	F	263	273
PSM	GTVCAANDFNPDADAK	-190_33640	P14824	1	Mouse_09-2020	null	[MS,MS:1001208,SEQUEST,]	4-UNIMOD:4	ms_run[2]:scan=461	1952.9	3	1665.70292	555.91063	K	L	355	371
PSM	ISALTGHLANK	-190_25482	Q9EP71	1	Mouse_09-2020	null	[MS,MS:1001208,SEQUEST,]	7-UNIMOD:213	ms_run[1]:scan=3018	2798.3	3	1665.70292	555.90597	K	A	750	761
PSM	SILTLSHEPK	-190_48355	F6XP90	1	Mouse_09-2020	null	[MS,MS:1001208,SEQUEST,]	7-UNIMOD:213	ms_run[2]:scan=2128	2499.5	3	1665.70292	555.90222	K	L	334	344
PSM	ISALTGHLANK	-190_52009	Q9EP71	1	Mouse_09-2020	null	[MS,MS:1001208,SEQUEST,]	5-UNIMOD:213	ms_run[2]:scan=2521	2625.7	3	1665.70292	555.90597	K	A	750	761
PSM	ISALTGHLANK	-190_27711	Q9EP71	1	Mouse_09-2020	null	[MS,MS:1001208,SEQUEST,]	7-UNIMOD:213	ms_run[1]:scan=3289	2889.6	3	1665.70292	555.90597	K	A	750	761
PSM	SILTLSHEPK	-190_51483	F6XP90	1	Mouse_09-2020	null	[MS,MS:1001208,SEQUEST,]	8-UNIMOD:213	ms_run[2]:scan=2465	2607.2	3	1665.70292	555.90222	K	L	334	344
PSM	KTLSSFSNLK	-190_9944	E9Q6W4	1	Mouse_09-2020	null	[MS,MS:1001208,SEQUEST,]	4-UNIMOD:213	ms_run[1]:scan=1253	2214.6	3	1665.70292	555.90222	K	H	219	229
PSM	VTIMGIYSIK	-190_50073	P49718	1	Mouse_09-2020	null	[MS,MS:1001208,SEQUEST,]	7-UNIMOD:213	ms_run[2]:scan=2312	2556.4	3	1665.70292	555.90469	R	F	263	273
PSM	VQDVLFLYK	-190_7094	Q8C0Z1	1	Mouse_09-2020	null	[MS,MS:1001208,SEQUEST,]	8-UNIMOD:213	ms_run[1]:scan=925	2106.6	3	1665.70292	555.90356	K	T	105	114
PSM	VTIMGIYSIK	-190_21325	P49718	1	Mouse_09-2020	null	[MS,MS:1001208,SEQUEST,]	8-UNIMOD:213	ms_run[1]:scan=2510	2627.9	3	1665.70292	555.90469	R	F	263	273
PSM	ISALTGHLANK	-190_18686	Q9EP71	1	Mouse_09-2020	null	[MS,MS:1001208,SEQUEST,]	7-UNIMOD:213	ms_run[1]:scan=2223	2535.8	3	1665.70292	555.90597	K	A	750	761
PSM	ISALTGHLANK	-190_24639	Q9EP71	1	Mouse_09-2020	null	[MS,MS:1001208,SEQUEST,]	7-UNIMOD:213	ms_run[1]:scan=2884	2753.2	3	1665.70292	555.90597	K	A	750	761
PSM	VTIMGIYSIK	-190_11418	P49718	1	Mouse_09-2020	null	[MS,MS:1001208,SEQUEST,]	7-UNIMOD:213	ms_run[1]:scan=1413	2267.5	3	1665.70292	555.90469	R	F	263	273
PSM	GTVCAANDFNPDADAK	-190_33596	P14824	1	Mouse_09-2020	null	[MS,MS:1001208,SEQUEST,]	4-UNIMOD:4	ms_run[2]:scan=444	1947.3	3	1665.70292	555.91063	K	L	355	371
PSM	ISALTGHLANK	-190_51196	Q9EP71	1	Mouse_09-2020	null	[MS,MS:1001208,SEQUEST,]	7-UNIMOD:213	ms_run[2]:scan=2432	2596.2	3	1665.70292	555.90597	K	A	750	761
PSM	VQDVLFLYK	-190_4026	Q8C0Z1	1	Mouse_09-2020	null	[MS,MS:1001208,SEQUEST,]	8-UNIMOD:213	ms_run[1]:scan=515	1971.5	3	1665.70292	555.90356	K	T	105	114
PSM	VQDVLFLYK	-190_31686	Q8C0Z1	1	Mouse_09-2020	null	[MS,MS:1001208,SEQUEST,]	8-UNIMOD:213	ms_run[2]:scan=183	1861.6	3	1665.70292	555.90356	K	T	105	114
PSM	SILTLSHEPK	-190_22234	F6XP90	1	Mouse_09-2020	null	[MS,MS:1001208,SEQUEST,]	7-UNIMOD:213	ms_run[1]:scan=2611	2661.4	3	1665.70292	555.90222	K	L	334	344
PSM	VTIMGIYSIK	-190_18305	P49718	1	Mouse_09-2020	null	[MS,MS:1001208,SEQUEST,]	7-UNIMOD:213	ms_run[1]:scan=2176	2520.2	3	1665.70292	555.90469	R	F	263	273
PSM	ISALTGHLANK	-190_50135	Q9EP71	1	Mouse_09-2020	null	[MS,MS:1001208,SEQUEST,]	5-UNIMOD:213	ms_run[2]:scan=2318	2558.4	3	1665.70292	555.90597	K	A	750	761
PSM	KTLSSFSNLK	-190_10269	E9Q6W4	1	Mouse_09-2020	null	[MS,MS:1001208,SEQUEST,]	4-UNIMOD:213	ms_run[1]:scan=1288	2226.2	3	1665.70292	555.90222	K	H	219	229
PSM	SILTLSHEPK	-190_14779	F6XP90	1	Mouse_09-2020	null	[MS,MS:1001208,SEQUEST,]	7-UNIMOD:213	ms_run[1]:scan=1776	2387.5	3	1665.70292	555.90222	K	L	334	344
PSM	VQDVLFLYK	-190_35240	Q8C0Z1	1	Mouse_09-2020	null	[MS,MS:1001208,SEQUEST,]	8-UNIMOD:213	ms_run[2]:scan=646	2013.5	3	1665.70292	555.90356	K	T	105	114
PSM	VTIMGIYSIK	-190_49611	P49718	1	Mouse_09-2020	null	[MS,MS:1001208,SEQUEST,]	7-UNIMOD:213	ms_run[2]:scan=2265	2540.9	3	1665.70292	555.90469	R	F	263	273
PSM	VTIMGIYSIK	-190_38001	P49718	1	Mouse_09-2020	null	[MS,MS:1001208,SEQUEST,]	7-UNIMOD:213	ms_run[2]:scan=992	2127.1	3	1665.70292	555.90469	R	F	263	273
PSM	VTIMGIYSIK	-190_15734	P49718	1	Mouse_09-2020	null	[MS,MS:1001208,SEQUEST,]	8-UNIMOD:213	ms_run[1]:scan=1887	2424.2	3	1665.70292	555.90469	R	F	263	273
PSM	VQDVLFLYK	-190_8738	Q8C0Z1	1	Mouse_09-2020	null	[MS,MS:1001208,SEQUEST,]	8-UNIMOD:213	ms_run[1]:scan=1102	2165.2	3	1665.70292	555.90356	K	T	105	114
PSM	KKYSGSLSVR	-190_23532	Q4G0F8	1	Mouse_09-2020	null	[MS,MS:1001208,SEQUEST,]	6-UNIMOD:213	ms_run[1]:scan=2761	2711.7	3	1665.70292	555.90597	K	M	237	247
PSM	VTIMGIYSIK	-190_49621	P49718	1	Mouse_09-2020	null	[MS,MS:1001208,SEQUEST,]	7-UNIMOD:213	ms_run[2]:scan=2266	2541.2	3	1665.70292	555.90469	R	F	263	273
PSM	VQDVLFLYK	-190_3816	Q8C0Z1	1	Mouse_09-2020	null	[MS,MS:1001208,SEQUEST,]	8-UNIMOD:213	ms_run[1]:scan=486	1962.0	3	1665.70292	555.90356	K	T	105	114
PSM	ISALTGHLANK	-190_24352	Q9EP71	1	Mouse_09-2020	null	[MS,MS:1001208,SEQUEST,]	7-UNIMOD:213	ms_run[1]:scan=2851	2742.1	3	1665.70292	555.90597	K	A	750	761
PSM	GTVCAANDFNPDADAK	-190_33579	P14824	1	Mouse_09-2020	null	[MS,MS:1001208,SEQUEST,]	4-UNIMOD:4	ms_run[2]:scan=438	1945.3	3	1665.70292	555.91063	K	L	355	371
PSM	VTIMGIYSIK	-190_43212	P49718	1	Mouse_09-2020	null	[MS,MS:1001208,SEQUEST,]	8-UNIMOD:213	ms_run[2]:scan=1562	2314.7	3	1665.70292	555.90469	R	F	263	273
PSM	VQDVLFLYK	-190_3959	Q8C0Z1	1	Mouse_09-2020	null	[MS,MS:1001208,SEQUEST,]	8-UNIMOD:213	ms_run[1]:scan=505	1968.2	3	1665.70292	555.90356	K	T	105	114
PSM	KIALYELMK	-190_13646	E9Q8N5	1	Mouse_09-2020	null	[MS,MS:1001208,SEQUEST,]	8-UNIMOD:35,1-UNIMOD:213	ms_run[1]:scan=1649	2345.4	3	1665.70292	555.90469	R	T	1070	1079
PSM	KTLSSFSNLK	-190_37649	E9Q6W4	1	Mouse_09-2020	null	[MS,MS:1001208,SEQUEST,]	2-UNIMOD:213	ms_run[2]:scan=952	2114.1	3	1665.70292	555.90222	K	H	219	229
PSM	ISALTGHLANK	-190_24603	Q9EP71	1	Mouse_09-2020	null	[MS,MS:1001208,SEQUEST,]	5-UNIMOD:213	ms_run[1]:scan=2879	2751.5	3	1665.70292	555.90597	K	A	750	761
PSM	VQDVLFLYK	-190_34851	Q8C0Z1	1	Mouse_09-2020	null	[MS,MS:1001208,SEQUEST,]	8-UNIMOD:213	ms_run[2]:scan=602	1999.1	3	1665.70292	555.90356	K	T	105	114
PSM	VQDVLFLYK	-190_1614	Q8C0Z1	1	Mouse_09-2020	null	[MS,MS:1001208,SEQUEST,]	8-UNIMOD:213	ms_run[1]:scan=186	1862.5	3	1665.70292	555.90356	K	T	105	114
PSM	VTIMGIYSIK	-190_46413	P49718	1	Mouse_09-2020	null	[MS,MS:1001208,SEQUEST,]	8-UNIMOD:213	ms_run[2]:scan=1912	2428.2	3	1665.70292	555.90469	R	F	263	273
PSM	SILTLSHEPK	-190_20999	F6XP90	1	Mouse_09-2020	null	[MS,MS:1001208,SEQUEST,]	7-UNIMOD:213	ms_run[1]:scan=2477	2616.9	3	1665.70292	555.90222	K	L	334	344
PSM	ISALTGHLANK	-190_23479	Q9EP71	1	Mouse_09-2020	null	[MS,MS:1001208,SEQUEST,]	7-UNIMOD:213	ms_run[1]:scan=2755	2709.7	3	1665.70292	555.90597	K	A	750	761
PSM	TTKAPSTPPPK	-190_37535	Q5U4C3	1	Mouse_09-2020	null	[MS,MS:1001208,SEQUEST,]	7-UNIMOD:213	ms_run[2]:scan=938	2109.5	3	1665.70292	555.90222	R	A	917	928
PSM	KEIPSQAVPR	-190_22451	Q8CB62	1	Mouse_09-2020	null	[MS,MS:1001208,SEQUEST,]	10-UNIMOD:213	ms_run[1]:scan=2637	2670.0	3	1665.70292	555.90597	R	L	847	857
PSM	TLARLLYMK	-190_11398	F2Z463	1	Mouse_09-2020	null	[MS,MS:1001208,SEQUEST,]	8-UNIMOD:35,7-UNIMOD:213	ms_run[1]:scan=1411	2266.8	3	1665.70292	555.90843	K	K	143	152
PSM	VTIMGIYSIK	-190_50322	P49718	1	Mouse_09-2020	null	[MS,MS:1001208,SEQUEST,]	7-UNIMOD:213	ms_run[2]:scan=2337	2564.7	3	1665.70292	555.90469	R	F	263	273
PSM	VTIMGIYSIK	-190_23471	P49718	1	Mouse_09-2020	null	[MS,MS:1001208,SEQUEST,]	7-UNIMOD:213	ms_run[1]:scan=2754	2709.4	3	1665.70292	555.90469	R	F	263	273
PSM	VTIMGIYSIK	-190_47824	P49718	1	Mouse_09-2020	null	[MS,MS:1001208,SEQUEST,]	8-UNIMOD:213	ms_run[2]:scan=2068	2479.6	3	1665.70292	555.90469	R	F	263	273
PSM	SILTLSHEPK	-190_22452	F6XP90	1	Mouse_09-2020	null	[MS,MS:1001208,SEQUEST,]	7-UNIMOD:213	ms_run[1]:scan=2637	2670.0	3	1665.70292	555.90222	K	L	334	344
PSM	GTVCAANDFNPDADAK	-190_47899	P14824	1	Mouse_09-2020	null	[MS,MS:1001208,SEQUEST,]	4-UNIMOD:4	ms_run[2]:scan=2076	2482.3	3	1665.70292	555.91063	K	L	355	371
PSM	EEAFNDAVDYFMSK	-190_44071	A0A2R8W6Q5	1	Mouse_09-2020	null	[MS,MS:1001208,SEQUEST,]	null	ms_run[2]:scan=1658	2346.4	3	1665.70292	555.90822	K	I	522	536
PSM	GTVCAANDFNPDADAK	-190_47935	P14824	1	Mouse_09-2020	null	[MS,MS:1001208,SEQUEST,]	4-UNIMOD:4	ms_run[2]:scan=2080	2483.6	3	1665.70292	555.91063	K	L	355	371
PSM	VTIMGIYSIK	-190_37208	P49718	1	Mouse_09-2020	null	[MS,MS:1001208,SEQUEST,]	8-UNIMOD:213	ms_run[2]:scan=888	2093.2	3	1665.70292	555.90469	R	F	263	273
PSM	VQDVLFLYK	-190_8716	Q8C0Z1	1	Mouse_09-2020	null	[MS,MS:1001208,SEQUEST,]	8-UNIMOD:213	ms_run[1]:scan=1099	2164.2	3	1665.70292	555.90356	K	T	105	114
PSM	SILTLSHEPK	-190_21457	F6XP90	1	Mouse_09-2020	null	[MS,MS:1001208,SEQUEST,]	8-UNIMOD:213	ms_run[1]:scan=2523	2632.2	3	1665.70292	555.90222	K	L	334	344
PSM	SILTLSHEPK	-190_17219	F6XP90	1	Mouse_09-2020	null	[MS,MS:1001208,SEQUEST,]	7-UNIMOD:213	ms_run[1]:scan=2051	2478.6	3	1665.70292	555.90222	K	L	334	344
PSM	SILTLSHEPK	-190_51824	F6XP90	1	Mouse_09-2020	null	[MS,MS:1001208,SEQUEST,]	7-UNIMOD:213	ms_run[2]:scan=2501	2619.1	3	1665.70292	555.90222	K	L	334	344
PSM	VTIMGIYSIK	-190_8595	P49718	1	Mouse_09-2020	null	[MS,MS:1001208,SEQUEST,]	8-UNIMOD:213	ms_run[1]:scan=1085	2159.6	3	1665.70292	555.90469	R	F	263	273
PSM	SILTLSHEPK	-190_22530	F6XP90	1	Mouse_09-2020	null	[MS,MS:1001208,SEQUEST,]	7-UNIMOD:213	ms_run[1]:scan=2647	2673.3	3	1665.70292	555.90222	K	L	334	344
PSM	VTIMGIYSIK	-190_20802	P49718	1	Mouse_09-2020	null	[MS,MS:1001208,SEQUEST,]	7-UNIMOD:213	ms_run[1]:scan=2457	2610.2	3	1665.70292	555.90469	R	F	263	273
PSM	ISALTGHLANK	-190_25397	Q9EP71	1	Mouse_09-2020	null	[MS,MS:1001208,SEQUEST,]	5-UNIMOD:213	ms_run[1]:scan=3008	2794.9	3	1665.70292	555.90597	K	A	750	761
PSM	KTLSSFSNLK	-190_9737	E9Q6W4	1	Mouse_09-2020	null	[MS,MS:1001208,SEQUEST,]	4-UNIMOD:213	ms_run[1]:scan=1230	2207.1	3	1665.70292	555.90222	K	H	219	229
PSM	VTIMGIYSIK	-190_43134	P49718	1	Mouse_09-2020	null	[MS,MS:1001208,SEQUEST,]	8-UNIMOD:213	ms_run[2]:scan=1554	2312.1	3	1665.70292	555.90469	R	F	263	273
PSM	LSRLHLEEK	-190_50815	Q9CQ28	1	Mouse_09-2020	null	[MS,MS:1001208,SEQUEST,]	5-UNIMOD:213	ms_run[2]:scan=2390	2582.3	3	1665.70292	555.90597	R	S	242	251
PSM	ISALTGHLANK	-190_24718	Q9EP71	1	Mouse_09-2020	null	[MS,MS:1001208,SEQUEST,]	7-UNIMOD:213	ms_run[1]:scan=2895	2756.9	3	1665.70292	555.90597	K	A	750	761
PSM	SKTDGFKTLK	-190_28732	F6Z9A1	1	Mouse_09-2020	null	[MS,MS:1001208,SEQUEST,]	4-UNIMOD:213	ms_run[1]:scan=3406	2929.0	3	1665.70292	555.90222	R	N	91	101
PSM	SILTLSHEPK	-190_16930	F6XP90	1	Mouse_09-2020	null	[MS,MS:1001208,SEQUEST,]	7-UNIMOD:213	ms_run[1]:scan=2022	2469.0	3	1665.70292	555.90222	K	L	334	344
PSM	VTIMGIYSIK	-190_30859	P49718	1	Mouse_09-2020	null	[MS,MS:1001208,SEQUEST,]	7-UNIMOD:213	ms_run[2]:scan=57	1820.0	3	1665.70292	555.90469	R	F	263	273
PSM	SECVDSSENVTGPER	-190_14939	E9Q777	1	Mouse_09-2020	null	[MS,MS:1001208,SEQUEST,]	3-UNIMOD:4	ms_run[1]:scan=1794	2393.5	3	1665.70292	555.90554	K	K	1478	1493
PSM	VTIMGIYSIK	-190_20868	P49718	1	Mouse_09-2020	null	[MS,MS:1001208,SEQUEST,]	7-UNIMOD:213	ms_run[1]:scan=2464	2612.6	3	1665.70292	555.90469	R	F	263	273
PSM	SKTDGFKTLK	-190_28770	F6Z9A1	1	Mouse_09-2020	null	[MS,MS:1001208,SEQUEST,]	4-UNIMOD:213	ms_run[1]:scan=3410	2930.4	3	1665.70292	555.90222	R	N	91	101
PSM	GTVCAANDFNPDADAK	-190_33582	P14824	1	Mouse_09-2020	null	[MS,MS:1001208,SEQUEST,]	4-UNIMOD:4	ms_run[2]:scan=439	1945.6	3	1665.70292	555.91063	K	L	355	371
PSM	ISALTGHLANK	-190_24371	Q9EP71	1	Mouse_09-2020	null	[MS,MS:1001208,SEQUEST,]	7-UNIMOD:213	ms_run[1]:scan=2853	2742.8	3	1665.70292	555.90597	K	A	750	761
PSM	ISALTGHLANK	-190_23420	Q9EP71	1	Mouse_09-2020	null	[MS,MS:1001208,SEQUEST,]	5-UNIMOD:213	ms_run[1]:scan=2747	2707.0	3	1665.70292	555.90597	K	A	750	761
PSM	KTLSSFSNLK	-190_4598	E9Q6W4	1	Mouse_09-2020	null	[MS,MS:1001208,SEQUEST,]	10-UNIMOD:213	ms_run[1]:scan=605	2001.0	3	1665.70292	555.90222	K	H	219	229
PSM	VQDVLFLYK	-190_32326	Q8C0Z1	1	Mouse_09-2020	null	[MS,MS:1001208,SEQUEST,]	8-UNIMOD:213	ms_run[2]:scan=258	1886.3	3	1665.70292	555.90356	K	T	105	114
PSM	KTLSSFSNLK	-190_15582	E9Q6W4	1	Mouse_09-2020	null	[MS,MS:1001208,SEQUEST,]	7-UNIMOD:213	ms_run[1]:scan=1869	2418.2	3	1665.70292	555.90222	K	H	219	229
PSM	VTLRPGEPQK	-190_56128	P26011	1	Mouse_09-2020	null	[MS,MS:1001208,SEQUEST,]	10-UNIMOD:213	ms_run[2]:scan=3090	2816.1	3	1665.70292	555.90597	R	R	130	140
PSM	LSVDYGKKSK	-190_12278	P05214	1	Mouse_09-2020	null	[MS,MS:1001208,SEQUEST,]	8-UNIMOD:213	ms_run[1]:scan=1508	2298.9	3	1665.70292	555.90222	R	E	157	167
PSM	SILTLSHEPK	-190_17781	F6XP90	1	Mouse_09-2020	null	[MS,MS:1001208,SEQUEST,]	7-UNIMOD:213	ms_run[1]:scan=2113	2499.4	3	1665.70292	555.90222	K	L	334	344
PSM	VTIMGIYSIK	-190_50213	P49718	1	Mouse_09-2020	null	[MS,MS:1001208,SEQUEST,]	7-UNIMOD:213	ms_run[2]:scan=2326	2561.1	3	1665.70292	555.90469	R	F	263	273
PSM	VTIMGIYSIK	-190_21195	P49718	1	Mouse_09-2020	null	[MS,MS:1001208,SEQUEST,]	7-UNIMOD:213	ms_run[1]:scan=2497	2623.5	3	1665.70292	555.90469	R	F	263	273
PSM	VTIMGIYSIK	-190_12377	P49718	1	Mouse_09-2020	null	[MS,MS:1001208,SEQUEST,]	7-UNIMOD:213	ms_run[1]:scan=1518	2302.2	3	1665.70292	555.90469	R	F	263	273
PSM	SKTDGFKTLK	-190_23480	F6Z9A1	1	Mouse_09-2020	null	[MS,MS:1001208,SEQUEST,]	1-UNIMOD:213	ms_run[1]:scan=2755	2709.7	3	1665.70292	555.90222	R	N	91	101
PSM	SILTLSHEPK	-190_22676	F6XP90	1	Mouse_09-2020	null	[MS,MS:1001208,SEQUEST,]	7-UNIMOD:213	ms_run[1]:scan=2664	2679.0	3	1665.70292	555.90222	K	L	334	344
PSM	ISALTGHLANK	-190_52806	Q9EP71	1	Mouse_09-2020	null	[MS,MS:1001208,SEQUEST,]	7-UNIMOD:213	ms_run[2]:scan=2615	2656.9	3	1665.70292	555.90597	K	A	750	761
PSM	VTIMGIYSIK	-190_20820	P49718	1	Mouse_09-2020	null	[MS,MS:1001208,SEQUEST,]	7-UNIMOD:213	ms_run[1]:scan=2459	2610.9	3	1665.70292	555.90469	R	F	263	273
PSM	VTIMGIYSIK	-190_18354	P49718	1	Mouse_09-2020	null	[MS,MS:1001208,SEQUEST,]	7-UNIMOD:213	ms_run[1]:scan=2182	2522.2	3	1665.70292	555.90469	R	F	263	273
PSM	SILTLSHEPK	-190_51690	F6XP90	1	Mouse_09-2020	null	[MS,MS:1001208,SEQUEST,]	7-UNIMOD:213	ms_run[2]:scan=2487	2614.4	3	1665.70292	555.90222	K	L	334	344
PSM	VTIMGIYSIK	-190_2445	P49718	1	Mouse_09-2020	null	[MS,MS:1001208,SEQUEST,]	7-UNIMOD:213	ms_run[1]:scan=304	1901.7	3	1665.70292	555.90469	R	F	263	273
PSM	KTLSSFSNLK	-190_15583	E9Q6W4	1	Mouse_09-2020	null	[MS,MS:1001208,SEQUEST,]	10-UNIMOD:213	ms_run[1]:scan=1869	2418.2	3	1665.70292	555.90222	K	H	219	229
PSM	VTIMGIYSIK	-190_20839	P49718	1	Mouse_09-2020	null	[MS,MS:1001208,SEQUEST,]	7-UNIMOD:213	ms_run[1]:scan=2461	2611.6	3	1665.70292	555.90469	R	F	263	273
PSM	GTVCAANDFNPDADAK	-190_5273	P14824	1	Mouse_09-2020	null	[MS,MS:1001208,SEQUEST,]	4-UNIMOD:4	ms_run[1]:scan=710	2035.8	3	1665.70292	555.91063	K	L	355	371
PSM	VTIMGIYSIK	-190_8087	P49718	1	Mouse_09-2020	null	[MS,MS:1001208,SEQUEST,]	7-UNIMOD:213	ms_run[1]:scan=1030	2141.4	3	1665.70292	555.90469	R	F	263	273
PSM	ISALTGHLANK	-190_49691	Q9EP71	1	Mouse_09-2020	null	[MS,MS:1001208,SEQUEST,]	7-UNIMOD:213	ms_run[2]:scan=2273	2543.5	3	1665.70292	555.90597	K	A	750	761
PSM	IASEAQKHLK	-190_390	Q02566	1	Mouse_09-2020	null	[MS,MS:1001208,SEQUEST,]	7-UNIMOD:213	ms_run[1]:scan=46	1816.1	3	1665.70292	555.90597	R	S	1637	1647
PSM	VTIMGIYSIK	-190_37442	P49718	1	Mouse_09-2020	null	[MS,MS:1001208,SEQUEST,]	7-UNIMOD:213	ms_run[2]:scan=926	2105.6	3	1665.70292	555.90469	R	F	263	273
PSM	VQDVLFLYK	-190_35248	Q8C0Z1	1	Mouse_09-2020	null	[MS,MS:1001208,SEQUEST,]	8-UNIMOD:213	ms_run[2]:scan=647	2013.8	3	1665.70292	555.90356	K	T	105	114
PSM	VTIMGIYSIK	-190_30869	P49718	1	Mouse_09-2020	null	[MS,MS:1001208,SEQUEST,]	7-UNIMOD:213	ms_run[2]:scan=58	1820.3	3	1665.70292	555.90469	R	F	263	273
PSM	SILTLSHEPK	-190_21265	F6XP90	1	Mouse_09-2020	null	[MS,MS:1001208,SEQUEST,]	7-UNIMOD:213	ms_run[1]:scan=2504	2625.9	3	1665.70292	555.90222	K	L	334	344
PSM	VQDVLFLYK	-190_34887	Q8C0Z1	1	Mouse_09-2020	null	[MS,MS:1001208,SEQUEST,]	8-UNIMOD:213	ms_run[2]:scan=606	2000.4	3	1665.70292	555.90356	K	T	105	114
PSM	ISALTGHLANK	-190_52807	Q9EP71	1	Mouse_09-2020	null	[MS,MS:1001208,SEQUEST,]	5-UNIMOD:213	ms_run[2]:scan=2615	2656.9	3	1665.70292	555.90597	K	A	750	761
PSM	VQDVLFLYK	-190_9295	Q8C0Z1	1	Mouse_09-2020	null	[MS,MS:1001208,SEQUEST,]	8-UNIMOD:213	ms_run[1]:scan=1177	2189.7	3	1665.70292	555.90356	K	T	105	114
PSM	ISALTGHLANK	-190_14813	Q9EP71	1	Mouse_09-2020	null	[MS,MS:1001208,SEQUEST,]	7-UNIMOD:213	ms_run[1]:scan=1780	2388.8	3	1665.70292	555.90597	K	A	750	761
PSM	SILTLSHEPK	-190_51197	F6XP90	1	Mouse_09-2020	null	[MS,MS:1001208,SEQUEST,]	7-UNIMOD:213	ms_run[2]:scan=2432	2596.2	3	1665.70292	555.90222	K	L	334	344
PSM	SILTLSHEPK	-190_45147	F6XP90	1	Mouse_09-2020	null	[MS,MS:1001208,SEQUEST,]	7-UNIMOD:213	ms_run[2]:scan=1783	2387.7	3	1665.70292	555.90222	K	L	334	344
PSM	VQDVLFLYK	-190_36960	Q8C0Z1	1	Mouse_09-2020	null	[MS,MS:1001208,SEQUEST,]	8-UNIMOD:213	ms_run[2]:scan=853	2081.7	3	1665.70292	555.90356	K	T	105	114
PSM	MKVLKFACK	-190_48014	E9Q160	1	Mouse_09-2020	null	[MS,MS:1001208,SEQUEST,]	8-UNIMOD:4,5-UNIMOD:213	ms_run[2]:scan=2089	2486.6	3	1665.70292	555.90251	K	C	763	772
PSM	SILTLSHEPK	-190_42925	F6XP90	1	Mouse_09-2020	null	[MS,MS:1001208,SEQUEST,]	7-UNIMOD:213	ms_run[2]:scan=1532	2304.9	3	1665.70292	555.90222	K	L	334	344
PSM	SILTLSHEPK	-190_16931	F6XP90	1	Mouse_09-2020	null	[MS,MS:1001208,SEQUEST,]	8-UNIMOD:213	ms_run[1]:scan=2022	2469.0	3	1665.70292	555.90222	K	L	334	344
PSM	SKTDGFKTLK	-190_23090	F6Z9A1	1	Mouse_09-2020	null	[MS,MS:1001208,SEQUEST,]	7-UNIMOD:213	ms_run[1]:scan=2709	2693.9	3	1665.70292	555.90222	R	N	91	101
PSM	LSRLHLEEK	-190_48365	Q9CQ28	1	Mouse_09-2020	null	[MS,MS:1001208,SEQUEST,]	5-UNIMOD:213	ms_run[2]:scan=2129	2499.9	3	1665.70292	555.90597	R	S	242	251
PSM	SILTLSHEPK	-190_51776	F6XP90	1	Mouse_09-2020	null	[MS,MS:1001208,SEQUEST,]	7-UNIMOD:213	ms_run[2]:scan=2496	2617.4	3	1665.70292	555.90222	K	L	334	344
PSM	LSCPCITSHCSSEK	-190_14309	Q1RNF8	1	Mouse_09-2020	null	[MS,MS:1001208,SEQUEST,]	3-UNIMOD:4,5-UNIMOD:4,10-UNIMOD:4	ms_run[1]:scan=1723	2370.0	3	1665.70292	555.90583	R	A	30	44
PSM	VTIMGIYSIK	-190_20917	P49718	1	Mouse_09-2020	null	[MS,MS:1001208,SEQUEST,]	7-UNIMOD:213	ms_run[1]:scan=2469	2614.2	3	1665.70292	555.90469	R	F	263	273
PSM	LSRLHLEEK	-190_48325	Q9CQ28	1	Mouse_09-2020	null	[MS,MS:1001208,SEQUEST,]	5-UNIMOD:213	ms_run[2]:scan=2125	2498.5	3	1665.70292	555.90597	R	S	242	251
PSM	VTIMGIYSIK	-190_35773	P49718	1	Mouse_09-2020	null	[MS,MS:1001208,SEQUEST,]	7-UNIMOD:213	ms_run[2]:scan=711	2034.9	3	1665.70292	555.90469	R	F	263	273
PSM	ISALTGHLANK	-190_25491	Q9EP71	1	Mouse_09-2020	null	[MS,MS:1001208,SEQUEST,]	5-UNIMOD:213	ms_run[1]:scan=3019	2798.6	3	1665.70292	555.90597	K	A	750	761
PSM	SILTLSHEPK	-190_16940	F6XP90	1	Mouse_09-2020	null	[MS,MS:1001208,SEQUEST,]	7-UNIMOD:213	ms_run[1]:scan=2023	2469.3	3	1665.70292	555.90222	K	L	334	344
PSM	ISALTGHLANK	-190_24344	Q9EP71	1	Mouse_09-2020	null	[MS,MS:1001208,SEQUEST,]	5-UNIMOD:213	ms_run[1]:scan=2850	2741.8	3	1665.70292	555.90597	K	A	750	761
PSM	VTIMGIYSIK	-190_15824	P49718	1	Mouse_09-2020	null	[MS,MS:1001208,SEQUEST,]	8-UNIMOD:213	ms_run[1]:scan=1897	2427.5	3	1665.70292	555.90469	R	F	263	273
PSM	LSVDYGKKSK	-190_12279	P05214	1	Mouse_09-2020	null	[MS,MS:1001208,SEQUEST,]	7-UNIMOD:213	ms_run[1]:scan=1508	2298.9	3	1665.70292	555.90222	R	E	157	167
PSM	MKVLKFACK	-190_21937	E9Q160	1	Mouse_09-2020	null	[MS,MS:1001208,SEQUEST,]	8-UNIMOD:4,5-UNIMOD:213	ms_run[1]:scan=2576	2649.8	3	1665.70292	555.90251	K	C	763	772
PSM	GTVCAANDFNPDADAK	-190_5309	P14824	1	Mouse_09-2020	null	[MS,MS:1001208,SEQUEST,]	4-UNIMOD:4	ms_run[1]:scan=718	2038.4	3	1665.70292	555.91063	K	L	355	371
PSM	VTIMGIYSIK	-190_50302	P49718	1	Mouse_09-2020	null	[MS,MS:1001208,SEQUEST,]	7-UNIMOD:213	ms_run[2]:scan=2335	2564.1	3	1665.70292	555.90469	R	F	263	273
PSM	SFPKEIYLK	-190_47457	Q6NSW3	1	Mouse_09-2020	null	[MS,MS:1001208,SEQUEST,]	7-UNIMOD:213	ms_run[2]:scan=2030	2467.1	3	1665.70292	555.90356	K	I	809	818
PSM	VTIMGIYSIK	-190_21474	P49718	1	Mouse_09-2020	null	[MS,MS:1001208,SEQUEST,]	7-UNIMOD:213	ms_run[1]:scan=2525	2632.9	3	1665.70292	555.90469	R	F	263	273
PSM	SILTLSHEPK	-190_50995	F6XP90	1	Mouse_09-2020	null	[MS,MS:1001208,SEQUEST,]	7-UNIMOD:213	ms_run[2]:scan=2410	2588.9	3	1665.70292	555.90222	K	L	334	344
PSM	SILTLSHEPK	-190_51390	F6XP90	1	Mouse_09-2020	null	[MS,MS:1001208,SEQUEST,]	7-UNIMOD:213	ms_run[2]:scan=2454	2603.5	3	1665.70292	555.90222	K	L	334	344
PSM	ISALTGHLANK	-190_25245	Q9EP71	1	Mouse_09-2020	null	[MS,MS:1001208,SEQUEST,]	5-UNIMOD:213	ms_run[1]:scan=2989	2788.5	3	1665.70292	555.90597	K	A	750	761
PSM	SILTLSHEPK	-190_21354	F6XP90	1	Mouse_09-2020	null	[MS,MS:1001208,SEQUEST,]	7-UNIMOD:213	ms_run[1]:scan=2513	2628.9	3	1665.70292	555.90222	K	L	334	344
PSM	VTIMGIYSIK	-190_49954	P49718	1	Mouse_09-2020	null	[MS,MS:1001208,SEQUEST,]	7-UNIMOD:213	ms_run[2]:scan=2300	2552.5	3	1665.70292	555.90469	R	F	263	273
PSM	EEAFNDAVDYFMSK	-190_14080	A0A2R8W6Q5	1	Mouse_09-2020	null	[MS,MS:1001208,SEQUEST,]	null	ms_run[1]:scan=1697	2361.3	3	1665.70292	555.90822	K	I	522	536
PSM	VTIMGIYSIK	-190_30749	P49718	1	Mouse_09-2020	null	[MS,MS:1001208,SEQUEST,]	7-UNIMOD:213	ms_run[2]:scan=46	1816.3	3	1665.70292	555.90469	R	F	263	273
PSM	KIYRFNQR	-190_30839	P24527	1	Mouse_09-2020	null	[MS,MS:1001208,SEQUEST,]	8-UNIMOD:213	ms_run[2]:scan=55	1819.3	3	1665.70292	555.90267	R	P	188	196
PSM	VTIMGIYSIK	-190_43213	P49718	1	Mouse_09-2020	null	[MS,MS:1001208,SEQUEST,]	7-UNIMOD:213	ms_run[2]:scan=1562	2314.7	3	1665.70292	555.90469	R	F	263	273
PSM	SILTLSHEPK	-190_46320	F6XP90	1	Mouse_09-2020	null	[MS,MS:1001208,SEQUEST,]	7-UNIMOD:213	ms_run[2]:scan=1902	2424.8	3	1665.70292	555.90222	K	L	334	344
PSM	VTIMGIYSIK	-190_9248	P49718	1	Mouse_09-2020	null	[MS,MS:1001208,SEQUEST,]	7-UNIMOD:213	ms_run[1]:scan=1172	2188.1	3	1665.70292	555.90469	R	F	263	273
PSM	SILTLSHEPK	-190_51616	F6XP90	1	Mouse_09-2020	null	[MS,MS:1001208,SEQUEST,]	7-UNIMOD:213	ms_run[2]:scan=2479	2611.8	3	1665.70292	555.90222	K	L	334	344
PSM	ISALTGHLANK	-190_43687	Q9EP71	1	Mouse_09-2020	null	[MS,MS:1001208,SEQUEST,]	5-UNIMOD:213	ms_run[2]:scan=1614	2331.9	3	1665.70292	555.90597	K	A	750	761
PSM	VQDVLFLYK	-190_31831	Q8C0Z1	1	Mouse_09-2020	null	[MS,MS:1001208,SEQUEST,]	8-UNIMOD:213	ms_run[2]:scan=203	1868.2	3	1665.70292	555.90356	K	T	105	114
PSM	ISALTGHLANK	-190_24248	Q9EP71	1	Mouse_09-2020	null	[MS,MS:1001208,SEQUEST,]	7-UNIMOD:213	ms_run[1]:scan=2840	2738.4	3	1665.70292	555.90597	K	A	750	761
PSM	KKSSSEALFK	-190_10585	A2AM29	1	Mouse_09-2020	null	[MS,MS:1001208,SEQUEST,]	2-UNIMOD:213	ms_run[1]:scan=1322	2237.4	3	1665.70292	555.90222	R	F	300	310
PSM	VTIMGIYSIK	-190_50043	P49718	1	Mouse_09-2020	null	[MS,MS:1001208,SEQUEST,]	7-UNIMOD:213	ms_run[2]:scan=2309	2555.4	3	1665.70292	555.90469	R	F	263	273
PSM	SILTLSHEPK	-190_51991	F6XP90	1	Mouse_09-2020	null	[MS,MS:1001208,SEQUEST,]	8-UNIMOD:213	ms_run[2]:scan=2519	2625.0	3	1665.70292	555.90222	K	L	334	344
PSM	SILTLSHEPK	-190_22129	F6XP90	1	Mouse_09-2020	null	[MS,MS:1001208,SEQUEST,]	7-UNIMOD:213	ms_run[1]:scan=2599	2657.4	3	1665.70292	555.90222	K	L	334	344
PSM	FLSPSFSVLK	-190_34777	Q6ZPY5	1	Mouse_09-2020	null	[MS,MS:1001208,SEQUEST,]	5-UNIMOD:213	ms_run[2]:scan=594	1996.4	3	1665.70292	555.90356	K	H	129	139
PSM	SILTLSHEPK	-190_51149	F6XP90	1	Mouse_09-2020	null	[MS,MS:1001208,SEQUEST,]	7-UNIMOD:213	ms_run[2]:scan=2427	2594.6	3	1665.70292	555.90222	K	L	334	344
PSM	ISALTGHLANK	-190_12378	Q9EP71	1	Mouse_09-2020	null	[MS,MS:1001208,SEQUEST,]	5-UNIMOD:213	ms_run[1]:scan=1518	2302.2	3	1665.70292	555.90597	K	A	750	761
PSM	SILTLSHEPK	-190_50843	F6XP90	1	Mouse_09-2020	null	[MS,MS:1001208,SEQUEST,]	7-UNIMOD:213	ms_run[2]:scan=2393	2583.3	3	1665.70292	555.90222	K	L	334	344
PSM	ISALTGHLANK	-190_14550	Q9EP71	1	Mouse_09-2020	null	[MS,MS:1001208,SEQUEST,]	7-UNIMOD:213	ms_run[1]:scan=1751	2379.2	3	1665.70292	555.90597	K	A	750	761
PSM	VTIMGIYSIK	-190_24060	P49718	1	Mouse_09-2020	null	[MS,MS:1001208,SEQUEST,]	7-UNIMOD:213	ms_run[1]:scan=2820	2731.6	3	1665.70292	555.90469	R	F	263	273
PSM	VTIMGIYSIK	-190_43000	P49718	1	Mouse_09-2020	null	[MS,MS:1001208,SEQUEST,]	7-UNIMOD:213	ms_run[2]:scan=1540	2307.5	3	1665.70292	555.90469	R	F	263	273
PSM	FLTNGFLGKK	-190_15511	A0A2R8VHR9	1	Mouse_09-2020	null	[MS,MS:1001208,SEQUEST,]	9-UNIMOD:213	ms_run[1]:scan=1860	2415.3	3	1665.70292	555.90731	K	L	52	62
PSM	ISALTGHLANK	-190_23867	Q9EP71	1	Mouse_09-2020	null	[MS,MS:1001208,SEQUEST,]	7-UNIMOD:213	ms_run[1]:scan=2799	2724.6	3	1665.70292	555.90597	K	A	750	761
PSM	IASEAQKHLK	-190_509	Q02566	1	Mouse_09-2020	null	[MS,MS:1001208,SEQUEST,]	7-UNIMOD:213	ms_run[1]:scan=58	1820.1	3	1665.70292	555.90597	R	S	1637	1647
PSM	ISALTGHLANK	-190_24663	Q9EP71	1	Mouse_09-2020	null	[MS,MS:1001208,SEQUEST,]	5-UNIMOD:213	ms_run[1]:scan=2888	2754.5	3	1665.70292	555.90597	K	A	750	761
PSM	TLARLLYMK	-190_44960	F2Z463	1	Mouse_09-2020	null	[MS,MS:1001208,SEQUEST,]	8-UNIMOD:35,7-UNIMOD:213	ms_run[2]:scan=1762	2380.8	3	1665.70292	555.90843	K	K	143	152
PSM	ISALTGHLANK	-190_24727	Q9EP71	1	Mouse_09-2020	null	[MS,MS:1001208,SEQUEST,]	7-UNIMOD:213	ms_run[1]:scan=2896	2757.2	3	1665.70292	555.90597	K	A	750	761
PSM	ISALTGHLANK	-190_25524	Q9EP71	1	Mouse_09-2020	null	[MS,MS:1001208,SEQUEST,]	7-UNIMOD:213	ms_run[1]:scan=3023	2799.9	3	1665.70292	555.90597	K	A	750	761
PSM	VQDVLFLYK	-190_6842	Q8C0Z1	1	Mouse_09-2020	null	[MS,MS:1001208,SEQUEST,]	8-UNIMOD:213	ms_run[1]:scan=896	2097.0	3	1665.70292	555.90356	K	T	105	114
PSM	SILTLSHEPK	-190_23902	F6XP90	1	Mouse_09-2020	null	[MS,MS:1001208,SEQUEST,]	7-UNIMOD:213	ms_run[1]:scan=2803	2725.9	3	1665.70292	555.90222	K	L	334	344
PSM	SILTLSHEPK	-190_18748	F6XP90	1	Mouse_09-2020	null	[MS,MS:1001208,SEQUEST,]	7-UNIMOD:213	ms_run[1]:scan=2230	2538.1	3	1665.70292	555.90222	K	L	334	344
PSM	ISALTGHLANK	-190_25558	Q9EP71	1	Mouse_09-2020	null	[MS,MS:1001208,SEQUEST,]	5-UNIMOD:213	ms_run[1]:scan=3027	2801.3	3	1665.70292	555.90597	K	A	750	761
PSM	VTIMGIYSIK	-190_30999	P49718	1	Mouse_09-2020	null	[MS,MS:1001208,SEQUEST,]	7-UNIMOD:213	ms_run[2]:scan=71	1824.6	3	1665.70292	555.90469	R	F	263	273
PSM	SILTLSHEPK	-190_46394	F6XP90	1	Mouse_09-2020	null	[MS,MS:1001208,SEQUEST,]	7-UNIMOD:213	ms_run[2]:scan=1910	2427.5	3	1665.70292	555.90222	K	L	334	344
PSM	VTIMGIYSIK	-190_14814	P49718	1	Mouse_09-2020	null	[MS,MS:1001208,SEQUEST,]	8-UNIMOD:213	ms_run[1]:scan=1780	2388.8	3	1665.70292	555.90469	R	F	263	273
PSM	ISALTGHLANK	-190_25336	Q9EP71	1	Mouse_09-2020	null	[MS,MS:1001208,SEQUEST,]	7-UNIMOD:213	ms_run[1]:scan=3001	2792.5	3	1665.70292	555.90597	K	A	750	761
PSM	VTIMGIYSIK	-190_43019	P49718	1	Mouse_09-2020	null	[MS,MS:1001208,SEQUEST,]	8-UNIMOD:213	ms_run[2]:scan=1542	2308.2	3	1665.70292	555.90469	R	F	263	273
PSM	EEAFNDAVDYFMSK	-190_46945	A0A2R8W6Q5	1	Mouse_09-2020	null	[MS,MS:1001208,SEQUEST,]	null	ms_run[2]:scan=1975	2448.9	3	1665.70292	555.90822	K	I	522	536
PSM	KEIPSQAVPR	-190_119	Q8CB62	1	Mouse_09-2020	null	[MS,MS:1001208,SEQUEST,]	10-UNIMOD:213	ms_run[1]:scan=14	1805.5	3	1665.70292	555.90597	R	L	847	857
PSM	VTIMGIYSIK	-190_15674	P49718	1	Mouse_09-2020	null	[MS,MS:1001208,SEQUEST,]	8-UNIMOD:213	ms_run[1]:scan=1880	2421.9	3	1665.70292	555.90469	R	F	263	273
PSM	VTIMGIYSIK	-190_44220	P49718	1	Mouse_09-2020	null	[MS,MS:1001208,SEQUEST,]	8-UNIMOD:213	ms_run[2]:scan=1675	2352.0	3	1665.70292	555.90469	R	F	263	273
PSM	VTIMGIYSIK	-190_38108	P49718	1	Mouse_09-2020	null	[MS,MS:1001208,SEQUEST,]	7-UNIMOD:213	ms_run[2]:scan=1004	2131.0	3	1665.70292	555.90469	R	F	263	273
PSM	KTLSSFSNLK	-190_10494	E9Q6W4	1	Mouse_09-2020	null	[MS,MS:1001208,SEQUEST,]	4-UNIMOD:213	ms_run[1]:scan=1312	2234.1	3	1665.70292	555.90222	K	H	219	229
PSM	SILTLSHEPK	-190_22198	F6XP90	1	Mouse_09-2020	null	[MS,MS:1001208,SEQUEST,]	7-UNIMOD:213	ms_run[1]:scan=2607	2660.1	3	1665.70292	555.90222	K	L	334	344
PSM	VTIMGIYSIK	-190_43115	P49718	1	Mouse_09-2020	null	[MS,MS:1001208,SEQUEST,]	8-UNIMOD:213	ms_run[2]:scan=1552	2311.5	3	1665.70292	555.90469	R	F	263	273
PSM	SILTLSHEPK	-190_11212	F6XP90	1	Mouse_09-2020	null	[MS,MS:1001208,SEQUEST,]	6-UNIMOD:213	ms_run[1]:scan=1391	2260.2	3	1665.70292	555.90222	K	L	334	344
PSM	HVEAVVTGGKK	-190_15589	A0A0A6YXZ8	1	Mouse_09-2020	null	[MS,MS:1001208,SEQUEST,]	10-UNIMOD:213	ms_run[1]:scan=1870	2418.6	3	1665.70292	555.90597	K	K	37	48
PSM	VQDVLFLYK	-190_30433	Q8C0Z1	1	Mouse_09-2020	null	[MS,MS:1001208,SEQUEST,]	8-UNIMOD:213	ms_run[2]:scan=7	1803.4	3	1665.70292	555.90356	K	T	105	114
PSM	VTIMGIYSIK	-190_14643	P49718	1	Mouse_09-2020	null	[MS,MS:1001208,SEQUEST,]	7-UNIMOD:213	ms_run[1]:scan=1761	2382.6	3	1665.70292	555.90469	R	F	263	273
PSM	LSCPCITSHCSSEK	-190_50123	Q1RNF8	1	Mouse_09-2020	null	[MS,MS:1001208,SEQUEST,]	3-UNIMOD:4,5-UNIMOD:4,10-UNIMOD:4	ms_run[2]:scan=2317	2558.1	3	1665.70292	555.90583	R	A	30	44
PSM	KTLSSFSNLK	-190_30544	E9Q6W4	1	Mouse_09-2020	null	[MS,MS:1001208,SEQUEST,]	4-UNIMOD:213	ms_run[2]:scan=24	1809.1	3	1665.70292	555.90222	K	H	219	229
PSM	ISALTGHLANK	-190_43300	Q9EP71	1	Mouse_09-2020	null	[MS,MS:1001208,SEQUEST,]	7-UNIMOD:213	ms_run[2]:scan=1571	2317.7	3	1665.70292	555.90597	K	A	750	761
PSM	ISALTGHLANK	-190_52753	Q9EP71	1	Mouse_09-2020	null	[MS,MS:1001208,SEQUEST,]	5-UNIMOD:213	ms_run[2]:scan=2609	2654.9	3	1665.70292	555.90597	K	A	750	761
PSM	VTIMGIYSIK	-190_38539	P49718	1	Mouse_09-2020	null	[MS,MS:1001208,SEQUEST,]	7-UNIMOD:213	ms_run[2]:scan=1050	2146.1	3	1665.70292	555.90469	R	F	263	273
PSM	SILTLSHEPK	-190_50863	F6XP90	1	Mouse_09-2020	null	[MS,MS:1001208,SEQUEST,]	7-UNIMOD:213	ms_run[2]:scan=2395	2584.0	3	1665.70292	555.90222	K	L	334	344
PSM	KKYSGSLSVR	-190_23533	Q4G0F8	1	Mouse_09-2020	null	[MS,MS:1001208,SEQUEST,]	4-UNIMOD:213	ms_run[1]:scan=2761	2711.7	3	1665.70292	555.90597	K	M	237	247
PSM	VTIMGIYSIK	-190_21503	P49718	1	Mouse_09-2020	null	[MS,MS:1001208,SEQUEST,]	7-UNIMOD:213	ms_run[1]:scan=2528	2633.8	3	1665.70292	555.90469	R	F	263	273
PSM	VQDVLFLYK	-190_1851	Q8C0Z1	1	Mouse_09-2020	null	[MS,MS:1001208,SEQUEST,]	8-UNIMOD:213	ms_run[1]:scan=215	1872.1	3	1665.70292	555.90356	K	T	105	114
PSM	ISALTGHLANK	-190_53245	Q9EP71	1	Mouse_09-2020	null	[MS,MS:1001208,SEQUEST,]	5-UNIMOD:213	ms_run[2]:scan=2666	2673.8	3	1665.70292	555.90597	K	A	750	761
PSM	SILTLSHEPK	-190_43055	F6XP90	1	Mouse_09-2020	null	[MS,MS:1001208,SEQUEST,]	7-UNIMOD:213	ms_run[2]:scan=1546	2309.5	3	1665.70292	555.90222	K	L	334	344
PSM	TKKPEAPEPK	-190_37735	Q3V0I7	1	Mouse_09-2020	null	[MS,MS:1001208,SEQUEST,]	2-UNIMOD:213	ms_run[2]:scan=962	2117.3	3	1665.70292	555.90222	K	V	23	33
PSM	VQDVLFLYK	-190_32437	Q8C0Z1	1	Mouse_09-2020	null	[MS,MS:1001208,SEQUEST,]	8-UNIMOD:213	ms_run[2]:scan=272	1890.9	3	1665.70292	555.90356	K	T	105	114
PSM	ISALTGHLANK	-190_25264	Q9EP71	1	Mouse_09-2020	null	[MS,MS:1001208,SEQUEST,]	5-UNIMOD:213	ms_run[1]:scan=2992	2789.5	3	1665.70292	555.90597	K	A	750	761
PSM	VTIMGIYSIK	-190_10289	P49718	1	Mouse_09-2020	null	[MS,MS:1001208,SEQUEST,]	7-UNIMOD:213	ms_run[1]:scan=1290	2226.9	3	1665.70292	555.90469	R	F	263	273
PSM	HVEAVVTGGKK	-190_15843	A0A0A6YXZ8	1	Mouse_09-2020	null	[MS,MS:1001208,SEQUEST,]	10-UNIMOD:213	ms_run[1]:scan=1899	2428.2	3	1665.70292	555.90597	K	K	37	48
PSM	ISALTGHLANK	-190_23481	Q9EP71	1	Mouse_09-2020	null	[MS,MS:1001208,SEQUEST,]	5-UNIMOD:213	ms_run[1]:scan=2755	2709.7	3	1665.70292	555.90597	K	A	750	761
PSM	ISALTGHLANK	-190_25406	Q9EP71	1	Mouse_09-2020	null	[MS,MS:1001208,SEQUEST,]	5-UNIMOD:213	ms_run[1]:scan=3009	2795.2	3	1665.70292	555.90597	K	A	750	761
PSM	VTIMGIYSIK	-190_2797	P49718	1	Mouse_09-2020	null	[MS,MS:1001208,SEQUEST,]	7-UNIMOD:213	ms_run[1]:scan=340	1913.6	3	1665.70292	555.90469	R	F	263	273
PSM	EEAFNDAVDYFMSK	-190_47571	A0A2R8W6Q5	1	Mouse_09-2020	null	[MS,MS:1001208,SEQUEST,]	null	ms_run[2]:scan=2042	2471.0	3	1665.70292	555.90822	K	I	522	536
PSM	ISALTGHLANK	-190_28322	Q9EP71	1	Mouse_09-2020	null	[MS,MS:1001208,SEQUEST,]	7-UNIMOD:213	ms_run[1]:scan=3359	2913.2	3	1665.70292	555.90597	K	A	750	761
PSM	VTIMGIYSIK	-190_50341	P49718	1	Mouse_09-2020	null	[MS,MS:1001208,SEQUEST,]	7-UNIMOD:213	ms_run[2]:scan=2339	2565.4	3	1665.70292	555.90469	R	F	263	273
PSM	SLIFQIIFGS	-190_41474	A0A087WQ60	1	Mouse_09-2020	null	[MS,MS:1001208,SEQUEST,]	10-UNIMOD:213	ms_run[2]:scan=1369	2250.9	3	1665.70292	555.90356	R	0	138	148
PSM	ISALTGHLANK	-190_24640	Q9EP71	1	Mouse_09-2020	null	[MS,MS:1001208,SEQUEST,]	5-UNIMOD:213	ms_run[1]:scan=2884	2753.2	3	1665.70292	555.90597	K	A	750	761
PSM	SILTLSHEPK	-190_50892	F6XP90	1	Mouse_09-2020	null	[MS,MS:1001208,SEQUEST,]	7-UNIMOD:213	ms_run[2]:scan=2398	2584.9	3	1665.70292	555.90222	K	L	334	344
PSM	VTIMGIYSIK	-190_23447	P49718	1	Mouse_09-2020	null	[MS,MS:1001208,SEQUEST,]	7-UNIMOD:213	ms_run[1]:scan=2751	2708.4	3	1665.70292	555.90469	R	F	263	273
PSM	EEAFNDAVDYFMSK	-190_47004	A0A2R8W6Q5	1	Mouse_09-2020	null	[MS,MS:1001208,SEQUEST,]	null	ms_run[2]:scan=1982	2451.2	3	1665.70292	555.90822	K	I	522	536
PSM	ISALTGHLANK	-190_24568	Q9EP71	1	Mouse_09-2020	null	[MS,MS:1001208,SEQUEST,]	7-UNIMOD:213	ms_run[1]:scan=2875	2750.2	3	1665.70292	555.90597	K	A	750	761
PSM	ISALTGHLANK	-190_23986	Q9EP71	1	Mouse_09-2020	null	[MS,MS:1001208,SEQUEST,]	5-UNIMOD:213	ms_run[1]:scan=2812	2728.9	3	1665.70292	555.90597	K	A	750	761
PSM	SILTLSHEPK	-190_23802	F6XP90	1	Mouse_09-2020	null	[MS,MS:1001208,SEQUEST,]	7-UNIMOD:213	ms_run[1]:scan=2791	2721.9	3	1665.70292	555.90222	K	L	334	344
PSM	ISALTGHLANK	-190_43688	Q9EP71	1	Mouse_09-2020	null	[MS,MS:1001208,SEQUEST,]	7-UNIMOD:213	ms_run[2]:scan=1614	2331.9	3	1665.70292	555.90597	K	A	750	761
PSM	VTIMGIYSIK	-190_49855	P49718	1	Mouse_09-2020	null	[MS,MS:1001208,SEQUEST,]	8-UNIMOD:213	ms_run[2]:scan=2290	2549.1	3	1665.70292	555.90469	R	F	263	273
PSM	SILTLSHEPK	-190_50825	F6XP90	1	Mouse_09-2020	null	[MS,MS:1001208,SEQUEST,]	7-UNIMOD:213	ms_run[2]:scan=2391	2582.6	3	1665.70292	555.90222	K	L	334	344
PSM	ISALTGHLANK	-190_54218	Q9EP71	1	Mouse_09-2020	null	[MS,MS:1001208,SEQUEST,]	5-UNIMOD:213	ms_run[2]:scan=2826	2727.4	3	1665.70292	555.90597	K	A	750	761
PSM	KTLSSFSNLK	-190_10469	E9Q6W4	1	Mouse_09-2020	null	[MS,MS:1001208,SEQUEST,]	2-UNIMOD:213	ms_run[1]:scan=1309	2233.2	3	1665.70292	555.90222	K	H	219	229
PSM	MKVLKFACK	-190_21957	E9Q160	1	Mouse_09-2020	null	[MS,MS:1001208,SEQUEST,]	8-UNIMOD:4,5-UNIMOD:213	ms_run[1]:scan=2578	2650.4	3	1665.70292	555.90251	K	C	763	772
PSM	ISALTGHLANK	-190_23948	Q9EP71	1	Mouse_09-2020	null	[MS,MS:1001208,SEQUEST,]	7-UNIMOD:213	ms_run[1]:scan=2808	2727.6	3	1665.70292	555.90597	K	A	750	761
PSM	VTIMGIYSIK	-190_8383	P49718	1	Mouse_09-2020	null	[MS,MS:1001208,SEQUEST,]	7-UNIMOD:213	ms_run[1]:scan=1063	2152.3	3	1665.70292	555.90469	R	F	263	273
PSM	ISALTGHLANK	-190_25474	Q9EP71	1	Mouse_09-2020	null	[MS,MS:1001208,SEQUEST,]	5-UNIMOD:213	ms_run[1]:scan=3017	2797.9	3	1665.70292	555.90597	K	A	750	761
PSM	VTIMGIYSIK	-190_43320	P49718	1	Mouse_09-2020	null	[MS,MS:1001208,SEQUEST,]	7-UNIMOD:213	ms_run[2]:scan=1573	2318.3	3	1665.70292	555.90469	R	F	263	273
PSM	KEIPSQAVPR	-190_22616	Q8CB62	1	Mouse_09-2020	null	[MS,MS:1001208,SEQUEST,]	10-UNIMOD:213	ms_run[1]:scan=2657	2676.7	3	1665.70292	555.90597	R	L	847	857
PSM	GTVCAANDFNPDADAK	-190_5181	P14824	1	Mouse_09-2020	null	[MS,MS:1001208,SEQUEST,]	4-UNIMOD:4	ms_run[1]:scan=682	2026.5	3	1665.70292	555.91063	K	L	355	371
PSM	VTIMGIYSIK	-190_47668	P49718	1	Mouse_09-2020	null	[MS,MS:1001208,SEQUEST,]	8-UNIMOD:213	ms_run[2]:scan=2052	2474.3	3	1665.70292	555.90469	R	F	263	273
PSM	VTIMGIYSIK	-190_49915	P49718	1	Mouse_09-2020	null	[MS,MS:1001208,SEQUEST,]	7-UNIMOD:213	ms_run[2]:scan=2296	2551.1	3	1665.70292	555.90469	R	F	263	273
PSM	SILTLSHEPK	-190_38352	F6XP90	1	Mouse_09-2020	null	[MS,MS:1001208,SEQUEST,]	7-UNIMOD:213	ms_run[2]:scan=1030	2139.6	3	1665.70292	555.90222	K	L	334	344
PSM	LSRLHLEEK	-190_21424	Q9CQ28	1	Mouse_09-2020	null	[MS,MS:1001208,SEQUEST,]	3-UNIMOD:213	ms_run[1]:scan=2520	2631.2	3	1665.70292	555.90597	R	S	242	251
PSM	VTIMGIYSIK	-190_43301	P49718	1	Mouse_09-2020	null	[MS,MS:1001208,SEQUEST,]	7-UNIMOD:213	ms_run[2]:scan=1571	2317.7	3	1665.70292	555.90469	R	F	263	273
PSM	SILTLSHEPK	-190_21294	F6XP90	1	Mouse_09-2020	null	[MS,MS:1001208,SEQUEST,]	7-UNIMOD:213	ms_run[1]:scan=2507	2626.9	3	1665.70292	555.90222	K	L	334	344
PSM	SILTLSHEPK	-190_51635	F6XP90	1	Mouse_09-2020	null	[MS,MS:1001208,SEQUEST,]	7-UNIMOD:213	ms_run[2]:scan=2481	2612.5	3	1665.70292	555.90222	K	L	334	344
PSM	VTIMGIYSIK	-190_21295	P49718	1	Mouse_09-2020	null	[MS,MS:1001208,SEQUEST,]	7-UNIMOD:213	ms_run[1]:scan=2507	2626.9	3	1665.70292	555.90469	R	F	263	273
PSM	SILTLSHEPK	-190_23534	F6XP90	1	Mouse_09-2020	null	[MS,MS:1001208,SEQUEST,]	7-UNIMOD:213	ms_run[1]:scan=2761	2711.7	3	1665.70292	555.90222	K	L	334	344
PSM	SILTLSHEPK	-190_51636	F6XP90	1	Mouse_09-2020	null	[MS,MS:1001208,SEQUEST,]	8-UNIMOD:213	ms_run[2]:scan=2481	2612.5	3	1665.70292	555.90222	K	L	334	344
PSM	SECVDSSENVTGPER	-190_14707	E9Q777	1	Mouse_09-2020	null	[MS,MS:1001208,SEQUEST,]	3-UNIMOD:4	ms_run[1]:scan=1768	2384.9	3	1665.70292	555.90554	K	K	1478	1493
PSM	SILTLSHEPK	-190_51499	F6XP90	1	Mouse_09-2020	null	[MS,MS:1001208,SEQUEST,]	7-UNIMOD:213	ms_run[2]:scan=2467	2607.8	3	1665.70292	555.90222	K	L	334	344
PSM	SILTLSHEPK	-190_10871	F6XP90	1	Mouse_09-2020	null	[MS,MS:1001208,SEQUEST,]	6-UNIMOD:213	ms_run[1]:scan=1353	2247.7	3	1665.70292	555.90222	K	L	334	344
PSM	KTPSGTALPPR	-190_303	A0A0R4J1D3	1	Mouse_09-2020	null	[MS,MS:1001208,SEQUEST,]	2-UNIMOD:213	ms_run[1]:scan=37	1813.2	3	1665.70292	555.90597	K	S	122	133
PSM	KEIPSQAVPR	-190_22337	Q8CB62	1	Mouse_09-2020	null	[MS,MS:1001208,SEQUEST,]	10-UNIMOD:213	ms_run[1]:scan=2623	2665.4	3	1665.70292	555.90597	R	L	847	857
PSM	VTIMGIYSIK	-190_44816	P49718	1	Mouse_09-2020	null	[MS,MS:1001208,SEQUEST,]	8-UNIMOD:213	ms_run[2]:scan=1744	2374.8	3	1665.70292	555.90469	R	F	263	273
PSM	SILTLSHEPK	-190_12280	F6XP90	1	Mouse_09-2020	null	[MS,MS:1001208,SEQUEST,]	7-UNIMOD:213	ms_run[1]:scan=1508	2298.9	3	1665.70292	555.90222	K	L	334	344
PSM	KTLSSFSNLK	-190_10201	E9Q6W4	1	Mouse_09-2020	null	[MS,MS:1001208,SEQUEST,]	4-UNIMOD:213	ms_run[1]:scan=1281	2223.9	3	1665.70292	555.90222	K	H	219	229
PSM	VTIMGIYSIK	-190_18796	P49718	1	Mouse_09-2020	null	[MS,MS:1001208,SEQUEST,]	7-UNIMOD:213	ms_run[1]:scan=2235	2539.8	3	1665.70292	555.90469	R	F	263	273
PSM	KTLSSFSNLK	-190_9634	E9Q6W4	1	Mouse_09-2020	null	[MS,MS:1001208,SEQUEST,]	2-UNIMOD:213	ms_run[1]:scan=1217	2202.8	3	1665.70292	555.90222	K	H	219	229
PSM	LSVDYGKKSK	-190_40556	P05214	1	Mouse_09-2020	null	[MS,MS:1001208,SEQUEST,]	8-UNIMOD:213	ms_run[2]:scan=1271	2218.7	3	1665.70292	555.90222	R	E	157	167
PSM	SILTLSHEPK	-190_51598	F6XP90	1	Mouse_09-2020	null	[MS,MS:1001208,SEQUEST,]	7-UNIMOD:213	ms_run[2]:scan=2477	2611.1	3	1665.70292	555.90222	K	L	334	344
PSM	ISALTGHLANK	-190_49916	Q9EP71	1	Mouse_09-2020	null	[MS,MS:1001208,SEQUEST,]	7-UNIMOD:213	ms_run[2]:scan=2296	2551.1	3	1665.70292	555.90597	K	A	750	761
PSM	LSRLHLEEK	-190_52018	Q9CQ28	1	Mouse_09-2020	null	[MS,MS:1001208,SEQUEST,]	5-UNIMOD:213	ms_run[2]:scan=2522	2626.0	3	1665.70292	555.90597	R	S	242	251
PSM	VQDVLFLYK	-190_31734	Q8C0Z1	1	Mouse_09-2020	null	[MS,MS:1001208,SEQUEST,]	8-UNIMOD:213	ms_run[2]:scan=190	1863.9	3	1665.70292	555.90356	K	T	105	114
PSM	LSVDYGKKSK	-190_10415	P05214	1	Mouse_09-2020	null	[MS,MS:1001208,SEQUEST,]	9-UNIMOD:213	ms_run[1]:scan=1303	2231.2	3	1665.70292	555.90222	R	E	157	167
PSM	VQDVLFLYK	-190_3623	Q8C0Z1	1	Mouse_09-2020	null	[MS,MS:1001208,SEQUEST,]	8-UNIMOD:213	ms_run[1]:scan=461	1953.7	3	1665.70292	555.90356	K	T	105	114
PSM	VTIMGIYSIK	-190_18973	P49718	1	Mouse_09-2020	null	[MS,MS:1001208,SEQUEST,]	8-UNIMOD:213	ms_run[1]:scan=2255	2546.4	3	1665.70292	555.90469	R	F	263	273
PSM	KIYRFNQR	-190_2582	P24527	1	Mouse_09-2020	null	[MS,MS:1001208,SEQUEST,]	8-UNIMOD:213	ms_run[1]:scan=318	1906.3	3	1665.70292	555.90267	R	P	188	196
PSM	VTIMGIYSIK	-190_30799	P49718	1	Mouse_09-2020	null	[MS,MS:1001208,SEQUEST,]	7-UNIMOD:213	ms_run[2]:scan=51	1818.0	3	1665.70292	555.90469	R	F	263	273
PSM	KTLSSFSNLK	-190_10433	E9Q6W4	1	Mouse_09-2020	null	[MS,MS:1001208,SEQUEST,]	4-UNIMOD:213	ms_run[1]:scan=1305	2231.8	3	1665.70292	555.90222	K	H	219	229
PSM	VTIMGIYSIK	-190_14708	P49718	1	Mouse_09-2020	null	[MS,MS:1001208,SEQUEST,]	8-UNIMOD:213	ms_run[1]:scan=1768	2384.9	3	1665.70292	555.90469	R	F	263	273
PSM	VQDVLFLYK	-190_42382	Q8C0Z1	1	Mouse_09-2020	null	[MS,MS:1001208,SEQUEST,]	8-UNIMOD:213	ms_run[2]:scan=1470	2284.3	3	1665.70292	555.90356	K	T	105	114
PSM	SILTLSHEPK	-190_16891	F6XP90	1	Mouse_09-2020	null	[MS,MS:1001208,SEQUEST,]	7-UNIMOD:213	ms_run[1]:scan=2018	2467.6	3	1665.70292	555.90222	K	L	334	344
PSM	ISALTGHLANK	-190_25483	Q9EP71	1	Mouse_09-2020	null	[MS,MS:1001208,SEQUEST,]	5-UNIMOD:213	ms_run[1]:scan=3018	2798.3	3	1665.70292	555.90597	K	A	750	761
PSM	ISALTGHLANK	-190_25570	Q9EP71	1	Mouse_09-2020	null	[MS,MS:1001208,SEQUEST,]	7-UNIMOD:213	ms_run[1]:scan=3029	2802.0	3	1665.70292	555.90597	K	A	750	761
PSM	ISALTGHLANK	-190_25398	Q9EP71	1	Mouse_09-2020	null	[MS,MS:1001208,SEQUEST,]	7-UNIMOD:213	ms_run[1]:scan=3008	2794.9	3	1665.70292	555.90597	K	A	750	761
PSM	KTPSGTALPPR	-190_371	A0A0R4J1D3	1	Mouse_09-2020	null	[MS,MS:1001208,SEQUEST,]	2-UNIMOD:213	ms_run[1]:scan=44	1815.5	3	1665.70292	555.90597	K	S	122	133
PSM	TLARLLYMK	-190_37702	F2Z463	1	Mouse_09-2020	null	[MS,MS:1001208,SEQUEST,]	8-UNIMOD:35,7-UNIMOD:213	ms_run[2]:scan=958	2116.0	3	1665.70292	555.90843	K	K	143	152
PSM	SILTLSHEPK	-190_23803	F6XP90	1	Mouse_09-2020	null	[MS,MS:1001208,SEQUEST,]	8-UNIMOD:213	ms_run[1]:scan=2791	2721.9	3	1665.70292	555.90222	K	L	334	344
PSM	VQDVLFLYK	-190_1356	Q8C0Z1	1	Mouse_09-2020	null	[MS,MS:1001208,SEQUEST,]	8-UNIMOD:213	ms_run[1]:scan=155	1852.2	3	1665.70292	555.90356	K	T	105	114
PSM	SILTLSHEPK	-190_23472	F6XP90	1	Mouse_09-2020	null	[MS,MS:1001208,SEQUEST,]	7-UNIMOD:213	ms_run[1]:scan=2754	2709.4	3	1665.70292	555.90222	K	L	334	344
PSM	SILTLSHEPK	-190_38913	F6XP90	1	Mouse_09-2020	null	[MS,MS:1001208,SEQUEST,]	7-UNIMOD:213	ms_run[2]:scan=1090	2159.2	3	1665.70292	555.90222	K	L	334	344
PSM	SILTLSHEPK	-190_9296	F6XP90	1	Mouse_09-2020	null	[MS,MS:1001208,SEQUEST,]	6-UNIMOD:213	ms_run[1]:scan=1177	2189.7	3	1665.70292	555.90222	K	L	334	344
PSM	KTLSSFSNLK	-190_30545	E9Q6W4	1	Mouse_09-2020	null	[MS,MS:1001208,SEQUEST,]	2-UNIMOD:213	ms_run[2]:scan=24	1809.1	3	1665.70292	555.90222	K	H	219	229
PSM	SILTLSHEPK	-190_22825	F6XP90	1	Mouse_09-2020	null	[MS,MS:1001208,SEQUEST,]	7-UNIMOD:213	ms_run[1]:scan=2680	2684.3	3	1665.70292	555.90222	K	L	334	344
PSM	EEAFNDAVDYFMSK	-190_46819	A0A2R8W6Q5	1	Mouse_09-2020	null	[MS,MS:1001208,SEQUEST,]	null	ms_run[2]:scan=1959	2443.7	3	1665.70292	555.90822	K	I	522	536
PSM	SILTLSHEPK	-190_51491	F6XP90	1	Mouse_09-2020	null	[MS,MS:1001208,SEQUEST,]	7-UNIMOD:213	ms_run[2]:scan=2466	2607.5	3	1665.70292	555.90222	K	L	334	344
PSM	VTIMGIYSIK	-190_37927	P49718	1	Mouse_09-2020	null	[MS,MS:1001208,SEQUEST,]	7-UNIMOD:213	ms_run[2]:scan=984	2124.5	3	1665.70292	555.90469	R	F	263	273
PSM	EEAFNDAVDYFMSK	-190_46712	A0A2R8W6Q5	1	Mouse_09-2020	null	[MS,MS:1001208,SEQUEST,]	null	ms_run[2]:scan=1946	2439.4	3	1665.70292	555.90822	K	I	522	536
PSM	LSRLHLEEK	-190_51825	Q9CQ28	1	Mouse_09-2020	null	[MS,MS:1001208,SEQUEST,]	5-UNIMOD:213	ms_run[2]:scan=2501	2619.1	3	1665.70292	555.90597	R	S	242	251
PSM	VTIMGIYSIK	-190_43075	P49718	1	Mouse_09-2020	null	[MS,MS:1001208,SEQUEST,]	7-UNIMOD:213	ms_run[2]:scan=1548	2310.1	3	1665.70292	555.90469	R	F	263	273
PSM	ISALTGHLANK	-190_15284	Q9EP71	1	Mouse_09-2020	null	[MS,MS:1001208,SEQUEST,]	5-UNIMOD:213	ms_run[1]:scan=1832	2406.0	3	1665.70292	555.90597	K	A	750	761
PSM	VQDVLFLYK	-190_7078	Q8C0Z1	1	Mouse_09-2020	null	[MS,MS:1001208,SEQUEST,]	8-UNIMOD:213	ms_run[1]:scan=923	2105.9	3	1665.70292	555.90356	K	T	105	114
PSM	VTIMGIYSIK	-190_49692	P49718	1	Mouse_09-2020	null	[MS,MS:1001208,SEQUEST,]	7-UNIMOD:213	ms_run[2]:scan=2273	2543.5	3	1665.70292	555.90469	R	F	263	273
PSM	TTKAPSTPPPK	-190_8946	Q5U4C3	1	Mouse_09-2020	null	[MS,MS:1001208,SEQUEST,]	6-UNIMOD:213	ms_run[1]:scan=1139	2177.4	3	1665.70292	555.90222	R	A	917	928
PSM	SILTLSHEPK	-190_48356	F6XP90	1	Mouse_09-2020	null	[MS,MS:1001208,SEQUEST,]	8-UNIMOD:213	ms_run[2]:scan=2128	2499.5	3	1665.70292	555.90222	K	L	334	344
PSM	VTIMGIYSIK	-190_21513	P49718	1	Mouse_09-2020	null	[MS,MS:1001208,SEQUEST,]	7-UNIMOD:213	ms_run[1]:scan=2529	2634.2	3	1665.70292	555.90469	R	F	263	273
PSM	VTIMGIYSIK	-190_47458	P49718	1	Mouse_09-2020	null	[MS,MS:1001208,SEQUEST,]	8-UNIMOD:213	ms_run[2]:scan=2030	2467.1	3	1665.70292	555.90469	R	F	263	273
PSM	SIHELEKIR	-190_14551	Q91Z83	1	Mouse_09-2020	null	[MS,MS:1001208,SEQUEST,]	7-UNIMOD:213	ms_run[1]:scan=1751	2379.2	3	1665.70292	555.90597	K	Q	1522	1531
PSM	KLMAYGGKLK	-190_7990	Q60675	1	Mouse_09-2020	null	[MS,MS:1001208,SEQUEST,]	3-UNIMOD:35,8-UNIMOD:213	ms_run[1]:scan=1019	2137.8	3	1665.70292	555.90843	K	A	1241	1251
PSM	VTIMGIYSIK	-190_49671	P49718	1	Mouse_09-2020	null	[MS,MS:1001208,SEQUEST,]	7-UNIMOD:213	ms_run[2]:scan=2271	2542.8	3	1665.70292	555.90469	R	F	263	273
PSM	SILTLSHEPK	-190_43001	F6XP90	1	Mouse_09-2020	null	[MS,MS:1001208,SEQUEST,]	7-UNIMOD:213	ms_run[2]:scan=1540	2307.5	3	1665.70292	555.90222	K	L	334	344
PSM	VTIMGIYSIK	-190_44159	P49718	1	Mouse_09-2020	null	[MS,MS:1001208,SEQUEST,]	7-UNIMOD:213	ms_run[2]:scan=1668	2349.7	3	1665.70292	555.90469	R	F	263	273
PSM	SIHELEKIR	-190_22235	Q91Z83	1	Mouse_09-2020	null	[MS,MS:1001208,SEQUEST,]	9-UNIMOD:213	ms_run[1]:scan=2611	2661.4	3	1665.70292	555.90597	K	Q	1522	1531
PSM	SILTLSHEPK	-190_46226	F6XP90	1	Mouse_09-2020	null	[MS,MS:1001208,SEQUEST,]	8-UNIMOD:213	ms_run[2]:scan=1892	2421.5	3	1665.70292	555.90222	K	L	334	344
PSM	SILTLSHEPK	-190_17220	F6XP90	1	Mouse_09-2020	null	[MS,MS:1001208,SEQUEST,]	8-UNIMOD:213	ms_run[1]:scan=2051	2478.6	3	1665.70292	555.90222	K	L	334	344
PSM	VTIMGIYSIK	-190_21185	P49718	1	Mouse_09-2020	null	[MS,MS:1001208,SEQUEST,]	7-UNIMOD:213	ms_run[1]:scan=2496	2623.2	3	1665.70292	555.90469	R	F	263	273
PSM	VTLRPGEPQK	-190_14390	P26011	1	Mouse_09-2020	null	[MS,MS:1001208,SEQUEST,]	7-UNIMOD:213	ms_run[1]:scan=1733	2373.3	3	1665.70292	555.90597	R	R	130	140
PSM	VTIMGIYSIK	-190_47736	P49718	1	Mouse_09-2020	null	[MS,MS:1001208,SEQUEST,]	8-UNIMOD:213	ms_run[2]:scan=2059	2476.7	3	1665.70292	555.90469	R	F	263	273
PSM	VTIMGIYSIK	-190_21145	P49718	1	Mouse_09-2020	null	[MS,MS:1001208,SEQUEST,]	7-UNIMOD:213	ms_run[1]:scan=2492	2621.9	3	1665.70292	555.90469	R	F	263	273
PSM	QRWSLAVHK	-190_22123	Q8BKK5	1	Mouse_09-2020	null	[MS,MS:1001208,SEQUEST,]	8-UNIMOD:213	ms_run[1]:scan=2598	2657.1	3	1665.70292	555.90267	R	C	468	477
PSM	SECVDSSENVTGPER	-190_43065	E9Q777	1	Mouse_09-2020	null	[MS,MS:1001208,SEQUEST,]	3-UNIMOD:4	ms_run[2]:scan=1547	2309.8	3	1665.70292	555.90554	K	K	1478	1493
PSM	KTLSSFSNLK	-190_30546	E9Q6W4	1	Mouse_09-2020	null	[MS,MS:1001208,SEQUEST,]	7-UNIMOD:213	ms_run[2]:scan=24	1809.1	3	1665.70292	555.90222	K	H	219	229
PSM	VTIMGIYSIK	-190_51198	P49718	1	Mouse_09-2020	null	[MS,MS:1001208,SEQUEST,]	7-UNIMOD:213	ms_run[2]:scan=2432	2596.2	3	1665.70292	555.90469	R	F	263	273
PSM	SILTLSHEPK	-190_51672	F6XP90	1	Mouse_09-2020	null	[MS,MS:1001208,SEQUEST,]	7-UNIMOD:213	ms_run[2]:scan=2485	2613.8	3	1665.70292	555.90222	K	L	334	344
PSM	ISALTGHLANK	-190_52901	Q9EP71	1	Mouse_09-2020	null	[MS,MS:1001208,SEQUEST,]	5-UNIMOD:213	ms_run[2]:scan=2626	2660.5	3	1665.70292	555.90597	K	A	750	761
PSM	VQDVLFLYK	-190_3725	Q8C0Z1	1	Mouse_09-2020	null	[MS,MS:1001208,SEQUEST,]	8-UNIMOD:213	ms_run[1]:scan=474	1958.0	3	1665.70292	555.90356	K	T	105	114
PSM	VTIMGIYSIK	-190_19515	P49718	1	Mouse_09-2020	null	[MS,MS:1001208,SEQUEST,]	8-UNIMOD:213	ms_run[1]:scan=2317	2567.0	3	1665.70292	555.90469	R	F	263	273
PSM	LSRLHLEEK	-190_22216	Q9CQ28	1	Mouse_09-2020	null	[MS,MS:1001208,SEQUEST,]	3-UNIMOD:213	ms_run[1]:scan=2609	2660.7	3	1665.70292	555.90597	R	S	242	251
PSM	ISALTGHLANK	-190_53267	Q9EP71	1	Mouse_09-2020	null	[MS,MS:1001208,SEQUEST,]	5-UNIMOD:213	ms_run[2]:scan=2670	2675.1	3	1665.70292	555.90597	K	A	750	761
PSM	SILTLSHEPK	-190_56218	F6XP90	1	Mouse_09-2020	null	[MS,MS:1001208,SEQUEST,]	8-UNIMOD:213	ms_run[2]:scan=3100	2819.4	3	1665.70292	555.90222	K	L	334	344
PSM	VTIMGIYSIK	-190_50331	P49718	1	Mouse_09-2020	null	[MS,MS:1001208,SEQUEST,]	7-UNIMOD:213	ms_run[2]:scan=2338	2565.1	3	1665.70292	555.90469	R	F	263	273
PSM	VTIMGIYSIK	-190_44152	P49718	1	Mouse_09-2020	null	[MS,MS:1001208,SEQUEST,]	8-UNIMOD:213	ms_run[2]:scan=1667	2349.3	3	1665.70292	555.90469	R	F	263	273
PSM	LSRLHLEEK	-190_21425	Q9CQ28	1	Mouse_09-2020	null	[MS,MS:1001208,SEQUEST,]	5-UNIMOD:213	ms_run[1]:scan=2520	2631.2	3	1665.70292	555.90597	R	S	242	251
PSM	ISALTGHLANK	-190_27141	Q9EP71	1	Mouse_09-2020	null	[MS,MS:1001208,SEQUEST,]	5-UNIMOD:213	ms_run[1]:scan=3223	2867.3	3	1665.70292	555.90597	K	A	750	761
PSM	KIYRFNQR	-190_2532	P24527	1	Mouse_09-2020	null	[MS,MS:1001208,SEQUEST,]	8-UNIMOD:213	ms_run[1]:scan=313	1904.6	3	1665.70292	555.90267	R	P	188	196
PSM	SFPKEIYLK	-190_18355	Q6NSW3	1	Mouse_09-2020	null	[MS,MS:1001208,SEQUEST,]	7-UNIMOD:213	ms_run[1]:scan=2182	2522.2	3	1665.70292	555.90356	K	I	809	818
PSM	VQDVLFLYK	-190_37711	Q8C0Z1	1	Mouse_09-2020	null	[MS,MS:1001208,SEQUEST,]	8-UNIMOD:213	ms_run[2]:scan=959	2116.3	3	1665.70292	555.90356	K	T	105	114
PSM	TTKAPSTPPPK	-190_8866	Q5U4C3	1	Mouse_09-2020	null	[MS,MS:1001208,SEQUEST,]	7-UNIMOD:213	ms_run[1]:scan=1125	2172.8	3	1665.70292	555.90222	R	A	917	928
PSM	VQDVLFLYK	-190_1256	Q8C0Z1	1	Mouse_09-2020	null	[MS,MS:1001208,SEQUEST,]	8-UNIMOD:213	ms_run[1]:scan=142	1848.0	3	1665.70292	555.90356	K	T	105	114
PSM	VTIMGIYSIK	-190_43935	P49718	1	Mouse_09-2020	null	[MS,MS:1001208,SEQUEST,]	8-UNIMOD:213	ms_run[2]:scan=1643	2341.4	3	1665.70292	555.90469	R	F	263	273
PSM	VQDVLFLYK	-190_37642	Q8C0Z1	1	Mouse_09-2020	null	[MS,MS:1001208,SEQUEST,]	8-UNIMOD:213	ms_run[2]:scan=951	2113.7	3	1665.70292	555.90356	K	T	105	114
PSM	SILTLSHEPK	-190_1030	F6XP90	1	Mouse_09-2020	null	[MS,MS:1001208,SEQUEST,]	4-UNIMOD:213	ms_run[1]:scan=113	1838.4	3	1665.70292	555.90222	K	L	334	344
PSM	SILTLSHEPK	-190_51056	F6XP90	1	Mouse_09-2020	null	[MS,MS:1001208,SEQUEST,]	7-UNIMOD:213	ms_run[2]:scan=2417	2591.3	3	1665.70292	555.90222	K	L	334	344
PSM	SILTLSHEPK	-190_45604	F6XP90	1	Mouse_09-2020	null	[MS,MS:1001208,SEQUEST,]	6-UNIMOD:213	ms_run[2]:scan=1829	2401.5	3	1665.70292	555.90222	K	L	334	344
PSM	SILTLSHEPK	-190_45605	F6XP90	1	Mouse_09-2020	null	[MS,MS:1001208,SEQUEST,]	7-UNIMOD:213	ms_run[2]:scan=1829	2401.5	3	1665.70292	555.90222	K	L	334	344
PSM	VQDVLFLYK	-190_1136	Q8C0Z1	1	Mouse_09-2020	null	[MS,MS:1001208,SEQUEST,]	8-UNIMOD:213	ms_run[1]:scan=125	1842.4	3	1665.70292	555.90356	K	T	105	114
PSM	GTVCAANDFNPDADAK	-190_47669	P14824	1	Mouse_09-2020	null	[MS,MS:1001208,SEQUEST,]	4-UNIMOD:4	ms_run[2]:scan=2052	2474.3	3	1665.70292	555.91063	K	L	355	371
PSM	VTIMGIYSIK	-190_43290	P49718	1	Mouse_09-2020	null	[MS,MS:1001208,SEQUEST,]	7-UNIMOD:213	ms_run[2]:scan=1570	2317.4	3	1665.70292	555.90469	R	F	263	273
PSM	VQDVLFLYK	-190_6859	Q8C0Z1	1	Mouse_09-2020	null	[MS,MS:1001208,SEQUEST,]	8-UNIMOD:213	ms_run[1]:scan=898	2097.6	3	1665.70292	555.90356	K	T	105	114
PSM	KTLSSFSNLK	-190_10029	E9Q6W4	1	Mouse_09-2020	null	[MS,MS:1001208,SEQUEST,]	4-UNIMOD:213	ms_run[1]:scan=1262	2217.6	3	1665.70292	555.90222	K	H	219	229
PSM	ISALTGHLANK	-190_23868	Q9EP71	1	Mouse_09-2020	null	[MS,MS:1001208,SEQUEST,]	5-UNIMOD:213	ms_run[1]:scan=2799	2724.6	3	1665.70292	555.90597	K	A	750	761
PSM	ISALTGHLANK	-190_54219	Q9EP71	1	Mouse_09-2020	null	[MS,MS:1001208,SEQUEST,]	7-UNIMOD:213	ms_run[2]:scan=2826	2727.4	3	1665.70292	555.90597	K	A	750	761
PSM	GTVCAANDFNPDADAK	-190_47917	P14824	1	Mouse_09-2020	null	[MS,MS:1001208,SEQUEST,]	4-UNIMOD:4	ms_run[2]:scan=2078	2482.9	3	1665.70292	555.91063	K	L	355	371
PSM	VTIMGIYSIK	-190_15021	P49718	1	Mouse_09-2020	null	[MS,MS:1001208,SEQUEST,]	7-UNIMOD:213	ms_run[1]:scan=1803	2396.4	3	1665.70292	555.90469	R	F	263	273
PSM	LSVDYGKKSK	-190_12281	P05214	1	Mouse_09-2020	null	[MS,MS:1001208,SEQUEST,]	5-UNIMOD:213	ms_run[1]:scan=1508	2298.9	3	1665.70292	555.90222	R	E	157	167
PSM	SILTLSHEPK	-190_45634	F6XP90	1	Mouse_09-2020	null	[MS,MS:1001208,SEQUEST,]	7-UNIMOD:213	ms_run[2]:scan=1832	2402.3	3	1665.70292	555.90222	K	L	334	344
PSM	ISALTGHLANK	-190_24415	Q9EP71	1	Mouse_09-2020	null	[MS,MS:1001208,SEQUEST,]	5-UNIMOD:213	ms_run[1]:scan=2858	2744.5	3	1665.70292	555.90597	K	A	750	761
PSM	VTIMGIYSIK	-190_10066	P49718	1	Mouse_09-2020	null	[MS,MS:1001208,SEQUEST,]	8-UNIMOD:213	ms_run[1]:scan=1266	2218.9	3	1665.70292	555.90469	R	F	263	273
PSM	SILTLSHEPK	-190_1068	F6XP90	1	Mouse_09-2020	null	[MS,MS:1001208,SEQUEST,]	4-UNIMOD:213	ms_run[1]:scan=117	1839.7	3	1665.70292	555.90222	K	L	334	344
PSM	SILTLSHEPK	-190_22843	F6XP90	1	Mouse_09-2020	null	[MS,MS:1001208,SEQUEST,]	7-UNIMOD:213	ms_run[1]:scan=2682	2684.9	3	1665.70292	555.90222	K	L	334	344
PSM	VTIMGIYSIK	-190_44435	P49718	1	Mouse_09-2020	null	[MS,MS:1001208,SEQUEST,]	7-UNIMOD:213	ms_run[2]:scan=1699	2359.9	3	1665.70292	555.90469	R	F	263	273
PSM	SILTLSHEPK	-190_1020	F6XP90	1	Mouse_09-2020	null	[MS,MS:1001208,SEQUEST,]	4-UNIMOD:213	ms_run[1]:scan=112	1838.1	3	1665.70292	555.90222	K	L	334	344
PSM	LSVDYGKKSK	-190_12282	P05214	1	Mouse_09-2020	null	[MS,MS:1001208,SEQUEST,]	4-UNIMOD:213	ms_run[1]:scan=1508	2298.9	3	1665.70292	555.90222	R	E	157	167
PSM	VTIMGIYSIK	-190_49994	P49718	1	Mouse_09-2020	null	[MS,MS:1001208,SEQUEST,]	7-UNIMOD:213	ms_run[2]:scan=2304	2553.8	3	1665.70292	555.90469	R	F	263	273
PSM	VTIMGIYSIK	-190_18805	P49718	1	Mouse_09-2020	null	[MS,MS:1001208,SEQUEST,]	7-UNIMOD:213	ms_run[1]:scan=2236	2540.1	3	1665.70292	555.90469	R	F	263	273
PSM	ISALTGHLANK	-190_52902	Q9EP71	1	Mouse_09-2020	null	[MS,MS:1001208,SEQUEST,]	7-UNIMOD:213	ms_run[2]:scan=2626	2660.5	3	1665.70292	555.90597	K	A	750	761
PSM	SKTDGFKTLK	-190_28780	F6Z9A1	1	Mouse_09-2020	null	[MS,MS:1001208,SEQUEST,]	4-UNIMOD:213	ms_run[1]:scan=3411	2930.7	3	1665.70292	555.90222	R	N	91	101
PSM	SILTLSHEPK	-190_46414	F6XP90	1	Mouse_09-2020	null	[MS,MS:1001208,SEQUEST,]	7-UNIMOD:213	ms_run[2]:scan=1912	2428.2	3	1665.70292	555.90222	K	L	334	344
PSM	SILTLSHEPK	-190_50853	F6XP90	1	Mouse_09-2020	null	[MS,MS:1001208,SEQUEST,]	7-UNIMOD:213	ms_run[2]:scan=2394	2583.6	3	1665.70292	555.90222	K	L	334	344
PSM	SILTLSHEPK	-190_43302	F6XP90	1	Mouse_09-2020	null	[MS,MS:1001208,SEQUEST,]	8-UNIMOD:213	ms_run[2]:scan=1571	2317.7	3	1665.70292	555.90222	K	L	334	344
PSM	VTIMGIYSIK	-190_18938	P49718	1	Mouse_09-2020	null	[MS,MS:1001208,SEQUEST,]	8-UNIMOD:213	ms_run[1]:scan=2251	2545.1	3	1665.70292	555.90469	R	F	263	273
PSM	VTIMGIYSIK	-190_48357	P49718	1	Mouse_09-2020	null	[MS,MS:1001208,SEQUEST,]	8-UNIMOD:213	ms_run[2]:scan=2128	2499.5	3	1665.70292	555.90469	R	F	263	273
PSM	VQDVLFLYK	-190_52579	Q8C0Z1	1	Mouse_09-2020	null	[MS,MS:1001208,SEQUEST,]	8-UNIMOD:213	ms_run[2]:scan=2589	2648.2	3	1665.70292	555.90356	K	T	105	114
PSM	SKTDGFKTLK	-190_50844	F6Z9A1	1	Mouse_09-2020	null	[MS,MS:1001208,SEQUEST,]	1-UNIMOD:213	ms_run[2]:scan=2393	2583.3	3	1665.70292	555.90222	R	N	91	101
PSM	VTIMGIYSIK	-190_8106	P49718	1	Mouse_09-2020	null	[MS,MS:1001208,SEQUEST,]	7-UNIMOD:213	ms_run[1]:scan=1032	2142.1	3	1665.70292	555.90469	R	F	263	273
PSM	SILTLSHEPK	-190_50113	F6XP90	1	Mouse_09-2020	null	[MS,MS:1001208,SEQUEST,]	7-UNIMOD:213	ms_run[2]:scan=2316	2557.8	3	1665.70292	555.90222	K	L	334	344
PSM	QRWSLAVHK	-190_22236	Q8BKK5	1	Mouse_09-2020	null	[MS,MS:1001208,SEQUEST,]	8-UNIMOD:213	ms_run[1]:scan=2611	2661.4	3	1665.70292	555.90267	R	C	468	477
PSM	SILTLSHEPK	-190_45606	F6XP90	1	Mouse_09-2020	null	[MS,MS:1001208,SEQUEST,]	8-UNIMOD:213	ms_run[2]:scan=1829	2401.5	3	1665.70292	555.90222	K	L	334	344
PSM	KTLSSFSNLK	-190_38181	E9Q6W4	1	Mouse_09-2020	null	[MS,MS:1001208,SEQUEST,]	4-UNIMOD:213	ms_run[2]:scan=1012	2133.7	3	1665.70292	555.90222	K	H	219	229
PSM	VTIMGIYSIK	-190_9876	P49718	1	Mouse_09-2020	null	[MS,MS:1001208,SEQUEST,]	7-UNIMOD:213	ms_run[1]:scan=1246	2212.3	3	1665.70292	555.90469	R	F	263	273
PSM	SILTLSHEPK	-190_51644	F6XP90	1	Mouse_09-2020	null	[MS,MS:1001208,SEQUEST,]	7-UNIMOD:213	ms_run[2]:scan=2482	2612.8	3	1665.70292	555.90222	K	L	334	344
PSM	ISALTGHLANK	-190_55651	Q9EP71	1	Mouse_09-2020	null	[MS,MS:1001208,SEQUEST,]	5-UNIMOD:213	ms_run[2]:scan=3028	2795.3	3	1665.70292	555.90597	K	A	750	761
PSM	EEAFNDAVDYFMSK	-190_42317	A0A2R8W6Q5	1	Mouse_09-2020	null	[MS,MS:1001208,SEQUEST,]	null	ms_run[2]:scan=1463	2282.0	3	1665.70292	555.90822	K	I	522	536
PSM	VTIMGIYSIK	-190_10775	P49718	1	Mouse_09-2020	null	[MS,MS:1001208,SEQUEST,]	7-UNIMOD:213	ms_run[1]:scan=1342	2244.1	3	1665.70292	555.90469	R	F	263	273
PSM	ISALTGHLANK	-190_27712	Q9EP71	1	Mouse_09-2020	null	[MS,MS:1001208,SEQUEST,]	5-UNIMOD:213	ms_run[1]:scan=3289	2889.6	3	1665.70292	555.90597	K	A	750	761
PSM	VTIMGIYSIK	-190_17782	P49718	1	Mouse_09-2020	null	[MS,MS:1001208,SEQUEST,]	8-UNIMOD:213	ms_run[1]:scan=2113	2499.4	3	1665.70292	555.90469	R	F	263	273
PSM	LSRLHLEEK	-190_50816	Q9CQ28	1	Mouse_09-2020	null	[MS,MS:1001208,SEQUEST,]	3-UNIMOD:213	ms_run[2]:scan=2390	2582.3	3	1665.70292	555.90597	R	S	242	251
PSM	ISALTGHLANK	-190_43303	Q9EP71	1	Mouse_09-2020	null	[MS,MS:1001208,SEQUEST,]	5-UNIMOD:213	ms_run[2]:scan=1571	2317.7	3	1665.70292	555.90597	K	A	750	761
PSM	ISALTGHLANK	-190_24451	Q9EP71	1	Mouse_09-2020	null	[MS,MS:1001208,SEQUEST,]	7-UNIMOD:213	ms_run[1]:scan=2862	2745.8	3	1665.70292	555.90597	K	A	750	761
PSM	ISALTGHLANK	-190_24353	Q9EP71	1	Mouse_09-2020	null	[MS,MS:1001208,SEQUEST,]	5-UNIMOD:213	ms_run[1]:scan=2851	2742.1	3	1665.70292	555.90597	K	A	750	761
PSM	TTKAPSTPPPK	-190_8759	Q5U4C3	1	Mouse_09-2020	null	[MS,MS:1001208,SEQUEST,]	7-UNIMOD:213	ms_run[1]:scan=1105	2166.2	3	1665.70292	555.90222	R	A	917	928
PSM	KTLSSFSNLK	-190_9945	E9Q6W4	1	Mouse_09-2020	null	[MS,MS:1001208,SEQUEST,]	2-UNIMOD:213	ms_run[1]:scan=1253	2214.6	3	1665.70292	555.90222	K	H	219	229
PSM	SILTLSHEPK	-190_45635	F6XP90	1	Mouse_09-2020	null	[MS,MS:1001208,SEQUEST,]	8-UNIMOD:213	ms_run[2]:scan=1832	2402.3	3	1665.70292	555.90222	K	L	334	344
PSM	SILTLSHEPK	-190_18421	F6XP90	1	Mouse_09-2020	null	[MS,MS:1001208,SEQUEST,]	7-UNIMOD:213	ms_run[1]:scan=2190	2524.9	3	1665.70292	555.90222	K	L	334	344
PSM	LSRLHLEEK	-190_48358	Q9CQ28	1	Mouse_09-2020	null	[MS,MS:1001208,SEQUEST,]	5-UNIMOD:213	ms_run[2]:scan=2128	2499.5	3	1665.70292	555.90597	R	S	242	251
PSM	ISALTGHLANK	-190_55652	Q9EP71	1	Mouse_09-2020	null	[MS,MS:1001208,SEQUEST,]	7-UNIMOD:213	ms_run[2]:scan=3028	2795.3	3	1665.70292	555.90597	K	A	750	761
PSM	TLARLLYMK	-190_45063	F2Z463	1	Mouse_09-2020	null	[MS,MS:1001208,SEQUEST,]	8-UNIMOD:35,7-UNIMOD:213	ms_run[2]:scan=1774	2384.7	3	1665.70292	555.90843	K	K	143	152
PSM	SILTLSHEPK	-190_22311	F6XP90	1	Mouse_09-2020	null	[MS,MS:1001208,SEQUEST,]	7-UNIMOD:213	ms_run[1]:scan=2620	2664.4	3	1665.70292	555.90222	K	L	334	344
PSM	KTLSSFSNLK	-190_9625	E9Q6W4	1	Mouse_09-2020	null	[MS,MS:1001208,SEQUEST,]	2-UNIMOD:213	ms_run[1]:scan=1216	2202.5	3	1665.70292	555.90222	K	H	219	229
PSM	VTIMGIYSIK	-190_20501	P49718	1	Mouse_09-2020	null	[MS,MS:1001208,SEQUEST,]	7-UNIMOD:213	ms_run[1]:scan=2425	2599.6	3	1665.70292	555.90469	R	F	263	273
PSM	EEAFNDAVDYFMSK	-190_14180	A0A2R8W6Q5	1	Mouse_09-2020	null	[MS,MS:1001208,SEQUEST,]	null	ms_run[1]:scan=1708	2365.0	3	1665.70292	555.90822	K	I	522	536
PSM	VTIMGIYSIK	-190_21415	P49718	1	Mouse_09-2020	null	[MS,MS:1001208,SEQUEST,]	7-UNIMOD:213	ms_run[1]:scan=2519	2630.9	3	1665.70292	555.90469	R	F	263	273
PSM	VTIMGIYSIK	-190_30889	P49718	1	Mouse_09-2020	null	[MS,MS:1001208,SEQUEST,]	7-UNIMOD:213	ms_run[2]:scan=60	1821.0	3	1665.70292	555.90469	R	F	263	273
PSM	VTIMGIYSIK	-190_47658	P49718	1	Mouse_09-2020	null	[MS,MS:1001208,SEQUEST,]	8-UNIMOD:213	ms_run[2]:scan=2051	2474.0	3	1665.70292	555.90469	R	F	263	273
PSM	ISALTGHLANK	-190_24249	Q9EP71	1	Mouse_09-2020	null	[MS,MS:1001208,SEQUEST,]	5-UNIMOD:213	ms_run[1]:scan=2840	2738.4	3	1665.70292	555.90597	K	A	750	761
PSM	ISALTGHLANK	-190_25525	Q9EP71	1	Mouse_09-2020	null	[MS,MS:1001208,SEQUEST,]	5-UNIMOD:213	ms_run[1]:scan=3023	2799.9	3	1665.70292	555.90597	K	A	750	761
PSM	VTIMGIYSIK	-190_47581	P49718	1	Mouse_09-2020	null	[MS,MS:1001208,SEQUEST,]	8-UNIMOD:213	ms_run[2]:scan=2043	2471.4	3	1665.70292	555.90469	R	F	263	273
PSM	VTIMGIYSIK	-190_10681	P49718	1	Mouse_09-2020	null	[MS,MS:1001208,SEQUEST,]	7-UNIMOD:213	ms_run[1]:scan=1332	2240.8	3	1665.70292	555.90469	R	F	263	273
PSM	VTIMGIYSIK	-190_42926	P49718	1	Mouse_09-2020	null	[MS,MS:1001208,SEQUEST,]	7-UNIMOD:213	ms_run[2]:scan=1532	2304.9	3	1665.70292	555.90469	R	F	263	273
PSM	SILTLSHEPK	-190_22633	F6XP90	1	Mouse_09-2020	null	[MS,MS:1001208,SEQUEST,]	7-UNIMOD:213	ms_run[1]:scan=2659	2677.3	3	1665.70292	555.90222	K	L	334	344
PSM	KTLSSFSNLK	-190_31088	E9Q6W4	1	Mouse_09-2020	null	[MS,MS:1001208,SEQUEST,]	7-UNIMOD:213	ms_run[2]:scan=81	1827.9	3	1665.70292	555.90222	K	H	219	229
PSM	SILTLSHEPK	-190_48415	F6XP90	1	Mouse_09-2020	null	[MS,MS:1001208,SEQUEST,]	7-UNIMOD:213	ms_run[2]:scan=2134	2501.5	3	1665.70292	555.90222	K	L	334	344
PSM	KEIPSQAVPR	-190_22162	Q8CB62	1	Mouse_09-2020	null	[MS,MS:1001208,SEQUEST,]	10-UNIMOD:213	ms_run[1]:scan=2603	2658.7	3	1665.70292	555.90597	R	L	847	857
PSM	KKSSSEALFK	-190_38787	A2AM29	1	Mouse_09-2020	null	[MS,MS:1001208,SEQUEST,]	2-UNIMOD:213	ms_run[2]:scan=1077	2155.0	3	1665.70292	555.90222	R	F	300	310
PSM	SECVDSSENVTGPER	-190_42990	E9Q777	1	Mouse_09-2020	null	[MS,MS:1001208,SEQUEST,]	3-UNIMOD:4	ms_run[2]:scan=1539	2307.2	3	1665.70292	555.90554	K	K	1478	1493
PSM	SILTLSHEPK	-190_51168	F6XP90	1	Mouse_09-2020	null	[MS,MS:1001208,SEQUEST,]	7-UNIMOD:213	ms_run[2]:scan=2429	2595.2	3	1665.70292	555.90222	K	L	334	344
PSM	VQDVLFLYK	-190_4014	Q8C0Z1	1	Mouse_09-2020	null	[MS,MS:1001208,SEQUEST,]	8-UNIMOD:213	ms_run[1]:scan=513	1970.8	3	1665.70292	555.90356	K	T	105	114
PSM	SILTLSHEPK	-190_18647	F6XP90	1	Mouse_09-2020	null	[MS,MS:1001208,SEQUEST,]	7-UNIMOD:213	ms_run[1]:scan=2219	2534.5	3	1665.70292	555.90222	K	L	334	344
PSM	SILTLSHEPK	-190_18878	F6XP90	1	Mouse_09-2020	null	[MS,MS:1001208,SEQUEST,]	7-UNIMOD:213	ms_run[1]:scan=2244	2542.8	3	1665.70292	555.90222	K	L	334	344
PSM	VTIMGIYSIK	-190_7999	P49718	1	Mouse_09-2020	null	[MS,MS:1001208,SEQUEST,]	7-UNIMOD:213	ms_run[1]:scan=1020	2138.1	3	1665.70292	555.90469	R	F	263	273
PSM	TLARLLYMK	-190_56199	F2Z463	1	Mouse_09-2020	null	[MS,MS:1001208,SEQUEST,]	8-UNIMOD:35,4-UNIMOD:213	ms_run[2]:scan=3098	2818.8	3	1665.70292	555.90843	K	K	143	152
PSM	SILTLSHEPK	-190_50918	F6XP90	1	Mouse_09-2020	null	[MS,MS:1001208,SEQUEST,]	7-UNIMOD:213	ms_run[2]:scan=2401	2585.9	3	1665.70292	555.90222	K	L	334	344
PSM	ISALTGHLANK	-190_50053	Q9EP71	1	Mouse_09-2020	null	[MS,MS:1001208,SEQUEST,]	5-UNIMOD:213	ms_run[2]:scan=2310	2555.8	3	1665.70292	555.90597	K	A	750	761
PSM	VTIMGIYSIK	-190_50054	P49718	1	Mouse_09-2020	null	[MS,MS:1001208,SEQUEST,]	7-UNIMOD:213	ms_run[2]:scan=2310	2555.8	3	1665.70292	555.90469	R	F	263	273
PSM	VQDVLFLYK	-190_31668	Q8C0Z1	1	Mouse_09-2020	null	[MS,MS:1001208,SEQUEST,]	8-UNIMOD:213	ms_run[2]:scan=180	1860.6	3	1665.70292	555.90356	K	T	105	114
PSM	ISALTGHLANK	-190_25255	Q9EP71	1	Mouse_09-2020	null	[MS,MS:1001208,SEQUEST,]	5-UNIMOD:213	ms_run[1]:scan=2991	2789.1	3	1665.70292	555.90597	K	A	750	761
PSM	VTIMGIYSIK	-190_8017	P49718	1	Mouse_09-2020	null	[MS,MS:1001208,SEQUEST,]	7-UNIMOD:213	ms_run[1]:scan=1022	2138.8	3	1665.70292	555.90469	R	F	263	273
PSM	VTIMGIYSIK	-190_43191	P49718	1	Mouse_09-2020	null	[MS,MS:1001208,SEQUEST,]	7-UNIMOD:213	ms_run[2]:scan=1560	2314.1	3	1665.70292	555.90469	R	F	263	273
PSM	TTKAPSTPPPK	-190_8947	Q5U4C3	1	Mouse_09-2020	null	[MS,MS:1001208,SEQUEST,]	7-UNIMOD:213	ms_run[1]:scan=1139	2177.4	3	1665.70292	555.90222	R	A	917	928
PSM	SILTLSHEPK	-190_22935	F6XP90	1	Mouse_09-2020	null	[MS,MS:1001208,SEQUEST,]	7-UNIMOD:213	ms_run[1]:scan=2692	2688.2	3	1665.70292	555.90222	K	L	334	344
PSM	ISALTGHLANK	-190_24372	Q9EP71	1	Mouse_09-2020	null	[MS,MS:1001208,SEQUEST,]	5-UNIMOD:213	ms_run[1]:scan=2853	2742.8	3	1665.70292	555.90597	K	A	750	761
PSM	ISALTGHLANK	-190_52977	Q9EP71	1	Mouse_09-2020	null	[MS,MS:1001208,SEQUEST,]	5-UNIMOD:213	ms_run[2]:scan=2634	2663.2	3	1665.70292	555.90597	K	A	750	761
PSM	SILTLSHEPK	-190_48267	F6XP90	1	Mouse_09-2020	null	[MS,MS:1001208,SEQUEST,]	7-UNIMOD:213	ms_run[2]:scan=2119	2496.5	3	1665.70292	555.90222	K	L	334	344
PSM	TFKSKICLK	-190_3169	F7AV51	1	Mouse_09-2020	null	[MS,MS:1001208,SEQUEST,]	7-UNIMOD:4,4-UNIMOD:213	ms_run[1]:scan=391	1930.5	3	1665.70292	555.90843	K	K	93	102
PSM	VTIMGIYSIK	-190_30809	P49718	1	Mouse_09-2020	null	[MS,MS:1001208,SEQUEST,]	7-UNIMOD:213	ms_run[2]:scan=52	1818.3	3	1665.70292	555.90469	R	F	263	273
PSM	VTIMGIYSIK	-190_38675	P49718	1	Mouse_09-2020	null	[MS,MS:1001208,SEQUEST,]	7-UNIMOD:213	ms_run[2]:scan=1065	2151.1	3	1665.70292	555.90469	R	F	263	273
PSM	ISALTGHLANK	-190_24569	Q9EP71	1	Mouse_09-2020	null	[MS,MS:1001208,SEQUEST,]	5-UNIMOD:213	ms_run[1]:scan=2875	2750.2	3	1665.70292	555.90597	K	A	750	761
PSM	VTIMGIYSIK	-190_20793	P49718	1	Mouse_09-2020	null	[MS,MS:1001208,SEQUEST,]	8-UNIMOD:213	ms_run[1]:scan=2456	2609.9	3	1665.70292	555.90469	R	F	263	273
PSM	EEAFNDAVDYFMSK	-190_14053	A0A2R8W6Q5	1	Mouse_09-2020	null	[MS,MS:1001208,SEQUEST,]	null	ms_run[1]:scan=1694	2360.3	3	1665.70292	555.90822	K	I	522	536
PSM	VTIMGIYSIK	-190_18298	P49718	1	Mouse_09-2020	null	[MS,MS:1001208,SEQUEST,]	7-UNIMOD:213	ms_run[1]:scan=2175	2519.9	3	1665.70292	555.90469	R	F	263	273
PSM	SILTLSHEPK	-190_14662	F6XP90	1	Mouse_09-2020	null	[MS,MS:1001208,SEQUEST,]	7-UNIMOD:213	ms_run[1]:scan=1763	2383.2	3	1665.70292	555.90222	K	L	334	344
PSM	VQDVLFLYK	-190_42318	Q8C0Z1	1	Mouse_09-2020	null	[MS,MS:1001208,SEQUEST,]	8-UNIMOD:213	ms_run[2]:scan=1463	2282.0	3	1665.70292	555.90356	K	T	105	114
PSM	SILTLSHEPK	-190_52339	F6XP90	1	Mouse_09-2020	null	[MS,MS:1001208,SEQUEST,]	8-UNIMOD:213	ms_run[2]:scan=2557	2637.6	3	1665.70292	555.90222	K	L	334	344
PSM	VTIMGIYSIK	-190_21364	P49718	1	Mouse_09-2020	null	[MS,MS:1001208,SEQUEST,]	7-UNIMOD:213	ms_run[1]:scan=2514	2629.2	3	1665.70292	555.90469	R	F	263	273
PSM	SECVDSSENVTGPER	-190_43329	E9Q777	1	Mouse_09-2020	null	[MS,MS:1001208,SEQUEST,]	3-UNIMOD:4	ms_run[2]:scan=1574	2318.7	3	1665.70292	555.90554	K	K	1478	1493
PSM	ISALTGHLANK	-190_24551	Q9EP71	1	Mouse_09-2020	null	[MS,MS:1001208,SEQUEST,]	7-UNIMOD:213	ms_run[1]:scan=2873	2749.5	3	1665.70292	555.90597	K	A	750	761
PSM	VTIMGIYSIK	-190_30819	P49718	1	Mouse_09-2020	null	[MS,MS:1001208,SEQUEST,]	7-UNIMOD:213	ms_run[2]:scan=53	1818.6	3	1665.70292	555.90469	R	F	263	273
PSM	SILTLSHEPK	-190_43304	F6XP90	1	Mouse_09-2020	null	[MS,MS:1001208,SEQUEST,]	7-UNIMOD:213	ms_run[2]:scan=1571	2317.7	3	1665.70292	555.90222	K	L	334	344
PSM	VQDVLFLYK	-190_36858	Q8C0Z1	1	Mouse_09-2020	null	[MS,MS:1001208,SEQUEST,]	8-UNIMOD:213	ms_run[2]:scan=841	2077.7	3	1665.70292	555.90356	K	T	105	114
PSM	VTIMGIYSIK	-190_45013	P49718	1	Mouse_09-2020	null	[MS,MS:1001208,SEQUEST,]	7-UNIMOD:213	ms_run[2]:scan=1768	2382.7	3	1665.70292	555.90469	R	F	263	273
PSM	VTIMGIYSIK	-190_49787	P49718	1	Mouse_09-2020	null	[MS,MS:1001208,SEQUEST,]	7-UNIMOD:213	ms_run[2]:scan=2283	2546.8	3	1665.70292	555.90469	R	F	263	273
PSM	EEAFNDAVDYFMSK	-190_43863	A0A2R8W6Q5	1	Mouse_09-2020	null	[MS,MS:1001208,SEQUEST,]	null	ms_run[2]:scan=1635	2338.8	3	1665.70292	555.90822	K	I	522	536
PSM	VTIMGIYSIK	-190_30586	P49718	1	Mouse_09-2020	null	[MS,MS:1001208,SEQUEST,]	7-UNIMOD:213	ms_run[2]:scan=29	1810.8	3	1665.70292	555.90469	R	F	263	273
PSM	FLTNGFLGKK	-190_34767	A0A2R8VHR9	1	Mouse_09-2020	null	[MS,MS:1001208,SEQUEST,]	9-UNIMOD:213	ms_run[2]:scan=593	1996.1	3	1665.70292	555.90731	K	L	52	62
PSM	VTIMGIYSIK	-190_2542	P49718	1	Mouse_09-2020	null	[MS,MS:1001208,SEQUEST,]	7-UNIMOD:213	ms_run[1]:scan=314	1905.0	3	1665.70292	555.90469	R	F	263	273
PSM	VTIMGIYSIK	-190_15853	P49718	1	Mouse_09-2020	null	[MS,MS:1001208,SEQUEST,]	8-UNIMOD:213	ms_run[1]:scan=1900	2428.5	3	1665.70292	555.90469	R	F	263	273
PSM	ISALTGHLANK	-190_25337	Q9EP71	1	Mouse_09-2020	null	[MS,MS:1001208,SEQUEST,]	5-UNIMOD:213	ms_run[1]:scan=3001	2792.5	3	1665.70292	555.90597	K	A	750	761
PSM	VTIMGIYSIK	-190_2494	P49718	1	Mouse_09-2020	null	[MS,MS:1001208,SEQUEST,]	7-UNIMOD:213	ms_run[1]:scan=309	1903.3	3	1665.70292	555.90469	R	F	263	273
PSM	ISALTGHLANK	-190_24719	Q9EP71	1	Mouse_09-2020	null	[MS,MS:1001208,SEQUEST,]	5-UNIMOD:213	ms_run[1]:scan=2895	2756.9	3	1665.70292	555.90597	K	A	750	761
PSM	VTIMGIYSIK	-190_21531	P49718	1	Mouse_09-2020	null	[MS,MS:1001208,SEQUEST,]	7-UNIMOD:213	ms_run[1]:scan=2531	2634.8	3	1665.70292	555.90469	R	F	263	273
PSM	SILTLSHEPK	-190_17725	F6XP90	1	Mouse_09-2020	null	[MS,MS:1001208,SEQUEST,]	7-UNIMOD:213	ms_run[1]:scan=2107	2497.4	3	1665.70292	555.90222	K	L	334	344
PSM	SILTLSHEPK	-190_21532	F6XP90	1	Mouse_09-2020	null	[MS,MS:1001208,SEQUEST,]	7-UNIMOD:213	ms_run[1]:scan=2531	2634.8	3	1665.70292	555.90222	K	L	334	344
PSM	SLIFQIIFGS	-190_14391	A0A087WQ60	1	Mouse_09-2020	null	[MS,MS:1001208,SEQUEST,]	10-UNIMOD:213	ms_run[1]:scan=1733	2373.3	3	1665.70292	555.90356	R	0	138	148
PSM	VTIMGIYSIK	-190_2583	P49718	1	Mouse_09-2020	null	[MS,MS:1001208,SEQUEST,]	7-UNIMOD:213	ms_run[1]:scan=318	1906.3	3	1665.70292	555.90469	R	F	263	273
PSM	ISALTGHLANK	-190_23535	Q9EP71	1	Mouse_09-2020	null	[MS,MS:1001208,SEQUEST,]	7-UNIMOD:213	ms_run[1]:scan=2761	2711.7	3	1665.70292	555.90597	K	A	750	761
PSM	KTPSGTALPPR	-190_8060	A0A0R4J1D3	1	Mouse_09-2020	null	[MS,MS:1001208,SEQUEST,]	2-UNIMOD:213	ms_run[1]:scan=1027	2140.4	3	1665.70292	555.90597	K	S	122	133
PSM	VTIMGIYSIK	-190_30525	P49718	1	Mouse_09-2020	null	[MS,MS:1001208,SEQUEST,]	7-UNIMOD:213	ms_run[2]:scan=22	1808.4	3	1665.70292	555.90469	R	F	263	273
PSM	VQDVLFLYK	-190_4095	Q8C0Z1	1	Mouse_09-2020	null	[MS,MS:1001208,SEQUEST,]	8-UNIMOD:213	ms_run[1]:scan=527	1975.4	3	1665.70292	555.90356	K	T	105	114
PSM	VTIMGIYSIK	-190_42964	P49718	1	Mouse_09-2020	null	[MS,MS:1001208,SEQUEST,]	7-UNIMOD:213	ms_run[2]:scan=1536	2306.2	3	1665.70292	555.90469	R	F	263	273
PSM	KTLSSFSNLK	-190_30547	E9Q6W4	1	Mouse_09-2020	null	[MS,MS:1001208,SEQUEST,]	5-UNIMOD:213	ms_run[2]:scan=24	1809.1	3	1665.70292	555.90222	K	H	219	229
PSM	SILTLSHEPK	-190_10872	F6XP90	1	Mouse_09-2020	null	[MS,MS:1001208,SEQUEST,]	4-UNIMOD:213	ms_run[1]:scan=1353	2247.7	3	1665.70292	555.90222	K	L	334	344
PSM	VQDVLFLYK	-190_18657	Q8C0Z1	1	Mouse_09-2020	null	[MS,MS:1001208,SEQUEST,]	8-UNIMOD:213	ms_run[1]:scan=2220	2534.8	3	1665.70292	555.90356	K	T	105	114
PSM	EEAFNDAVDYFMSK	-190_43989	A0A2R8W6Q5	1	Mouse_09-2020	null	[MS,MS:1001208,SEQUEST,]	null	ms_run[2]:scan=1649	2343.4	3	1665.70292	555.90822	K	I	522	536
PSM	LSCPCITSHCSSEK	-190_22145	Q1RNF8	1	Mouse_09-2020	null	[MS,MS:1001208,SEQUEST,]	3-UNIMOD:4,5-UNIMOD:4,10-UNIMOD:4	ms_run[1]:scan=2601	2658.1	3	1665.70292	555.90583	R	A	30	44
PSM	ISALTGHLANK	-190_15022	Q9EP71	1	Mouse_09-2020	null	[MS,MS:1001208,SEQUEST,]	7-UNIMOD:213	ms_run[1]:scan=1803	2396.4	3	1665.70292	555.90597	K	A	750	761
PSM	ISALTGHLANK	-190_53207	Q9EP71	1	Mouse_09-2020	null	[MS,MS:1001208,SEQUEST,]	5-UNIMOD:213	ms_run[2]:scan=2660	2671.8	3	1665.70292	555.90597	K	A	750	761
PSM	ISALTGHLANK	-190_28323	Q9EP71	1	Mouse_09-2020	null	[MS,MS:1001208,SEQUEST,]	5-UNIMOD:213	ms_run[1]:scan=3359	2913.2	3	1665.70292	555.90597	K	A	750	761
PSM	VTIMGIYSIK	-190_2669	P49718	1	Mouse_09-2020	null	[MS,MS:1001208,SEQUEST,]	7-UNIMOD:213	ms_run[1]:scan=327	1909.3	3	1665.70292	555.90469	R	F	263	273
PSM	LSRLHLEEK	-190_22739	Q9CQ28	1	Mouse_09-2020	null	[MS,MS:1001208,SEQUEST,]	5-UNIMOD:213	ms_run[1]:scan=2671	2681.3	3	1665.70292	555.90597	R	S	242	251
PSM	FLTNGFLGKK	-190_34815	A0A2R8VHR9	1	Mouse_09-2020	null	[MS,MS:1001208,SEQUEST,]	9-UNIMOD:213	ms_run[2]:scan=598	1997.7	3	1665.70292	555.90731	K	L	52	62
PSM	VQDVLFLYK	-190_37085	Q8C0Z1	1	Mouse_09-2020	null	[MS,MS:1001208,SEQUEST,]	8-UNIMOD:213	ms_run[2]:scan=868	2086.6	3	1665.70292	555.90356	K	T	105	114
PSM	LSCPCITSHCSSEK	-190_50805	Q1RNF8	1	Mouse_09-2020	null	[MS,MS:1001208,SEQUEST,]	3-UNIMOD:4,5-UNIMOD:4,10-UNIMOD:4	ms_run[2]:scan=2389	2582.0	3	1665.70292	555.90583	R	A	30	44
PSM	KEIPSQAVPR	-190_51279	Q8CB62	1	Mouse_09-2020	null	[MS,MS:1001208,SEQUEST,]	10-UNIMOD:213	ms_run[2]:scan=2441	2599.2	3	1665.70292	555.90597	R	L	847	857
PSM	VTIMGIYSIK	-190_37684	P49718	1	Mouse_09-2020	null	[MS,MS:1001208,SEQUEST,]	7-UNIMOD:213	ms_run[2]:scan=956	2115.4	3	1665.70292	555.90469	R	F	263	273
PSM	ISALTGHLANK	-190_28630	Q9EP71	1	Mouse_09-2020	null	[MS,MS:1001208,SEQUEST,]	7-UNIMOD:213	ms_run[1]:scan=3395	2925.3	3	1665.70292	555.90597	K	A	750	761
PSM	TFKSKICLK	-190_3170	F7AV51	1	Mouse_09-2020	null	[MS,MS:1001208,SEQUEST,]	7-UNIMOD:4,5-UNIMOD:213	ms_run[1]:scan=391	1930.5	3	1665.70292	555.90843	K	K	93	102
PSM	VTIMGIYSIK	-190_30535	P49718	1	Mouse_09-2020	null	[MS,MS:1001208,SEQUEST,]	7-UNIMOD:213	ms_run[2]:scan=23	1808.8	3	1665.70292	555.90469	R	F	263	273
PSM	SILTLSHEPK	-190_51130	F6XP90	1	Mouse_09-2020	null	[MS,MS:1001208,SEQUEST,]	7-UNIMOD:213	ms_run[2]:scan=2425	2593.9	3	1665.70292	555.90222	K	L	334	344
PSM	ISALTGHLANK	-190_53208	Q9EP71	1	Mouse_09-2020	null	[MS,MS:1001208,SEQUEST,]	7-UNIMOD:213	ms_run[2]:scan=2660	2671.8	3	1665.70292	555.90597	K	A	750	761
PSM	SILTLSHEPK	-190_16559	F6XP90	1	Mouse_09-2020	null	[MS,MS:1001208,SEQUEST,]	7-UNIMOD:213	ms_run[1]:scan=1980	2455.1	3	1665.70292	555.90222	K	L	334	344
PSM	ISALTGHLANK	-190_52692	Q9EP71	1	Mouse_09-2020	null	[MS,MS:1001208,SEQUEST,]	5-UNIMOD:213	ms_run[2]:scan=2602	2652.6	3	1665.70292	555.90597	K	A	750	761
PSM	VTIMGIYSIK	-190_10210	P49718	1	Mouse_09-2020	null	[MS,MS:1001208,SEQUEST,]	7-UNIMOD:213	ms_run[1]:scan=1282	2224.2	3	1665.70292	555.90469	R	F	263	273
PSM	TLARLLYMK	-190_45014	F2Z463	1	Mouse_09-2020	null	[MS,MS:1001208,SEQUEST,]	8-UNIMOD:35,7-UNIMOD:213	ms_run[2]:scan=1768	2382.7	3	1665.70292	555.90843	K	K	143	152
PSM	HISGLAQALSK	-190_13636	Q2EMV9	1	Mouse_09-2020	null	[MS,MS:1001208,SEQUEST,]	1-UNIMOD:213	ms_run[1]:scan=1648	2345.1	3	1665.70292	555.90597	K	A	840	851
PSM	SILTLSHEPK	-190_51093	F6XP90	1	Mouse_09-2020	null	[MS,MS:1001208,SEQUEST,]	7-UNIMOD:213	ms_run[2]:scan=2421	2592.6	3	1665.70292	555.90222	K	L	334	344
PSM	EEAFNDAVDYFMSK	-190_47039	A0A2R8W6Q5	1	Mouse_09-2020	null	[MS,MS:1001208,SEQUEST,]	null	ms_run[2]:scan=1986	2452.6	3	1665.70292	555.90822	K	I	522	536
PSM	TTKAPSTPPPK	-190_8867	Q5U4C3	1	Mouse_09-2020	null	[MS,MS:1001208,SEQUEST,]	6-UNIMOD:213	ms_run[1]:scan=1125	2172.8	3	1665.70292	555.90222	R	A	917	928
PSM	VTIMGIYSIK	-190_21494	P49718	1	Mouse_09-2020	null	[MS,MS:1001208,SEQUEST,]	7-UNIMOD:213	ms_run[1]:scan=2527	2633.5	3	1665.70292	555.90469	R	F	263	273
PSM	SILTLSHEPK	-190_37769	F6XP90	1	Mouse_09-2020	null	[MS,MS:1001208,SEQUEST,]	7-UNIMOD:213	ms_run[2]:scan=966	2118.6	3	1665.70292	555.90222	K	L	334	344
PSM	VTIMGIYSIK	-190_31089	P49718	1	Mouse_09-2020	null	[MS,MS:1001208,SEQUEST,]	7-UNIMOD:213	ms_run[2]:scan=81	1827.9	3	1665.70292	555.90469	R	F	263	273
PSM	VTIMGIYSIK	-190_18284	P49718	1	Mouse_09-2020	null	[MS,MS:1001208,SEQUEST,]	7-UNIMOD:213	ms_run[1]:scan=2173	2519.3	3	1665.70292	555.90469	R	F	263	273
PSM	VTIMGIYSIK	-190_17447	P49718	1	Mouse_09-2020	null	[MS,MS:1001208,SEQUEST,]	8-UNIMOD:213	ms_run[1]:scan=2075	2486.6	3	1665.70292	555.90469	R	F	263	273
PSM	VQDVLFLYK	-190_3740	Q8C0Z1	1	Mouse_09-2020	null	[MS,MS:1001208,SEQUEST,]	8-UNIMOD:213	ms_run[1]:scan=476	1958.7	3	1665.70292	555.90356	K	T	105	114
PSM	VTIMGIYSIK	-190_2415	P49718	1	Mouse_09-2020	null	[MS,MS:1001208,SEQUEST,]	7-UNIMOD:213	ms_run[1]:scan=301	1900.7	3	1665.70292	555.90469	R	F	263	273
PSM	GVGGGIPPITTR	-190_3171	Q8CJH3	1	Mouse_09-2020	null	[MS,MS:1001208,SEQUEST,]	10-UNIMOD:213	ms_run[1]:scan=391	1930.5	3	1665.70292	555.90597	R	L	176	188
PSM	ISALTGHLANK	-190_49693	Q9EP71	1	Mouse_09-2020	null	[MS,MS:1001208,SEQUEST,]	5-UNIMOD:213	ms_run[2]:scan=2273	2543.5	3	1665.70292	555.90597	K	A	750	761
PSM	VTIMGIYSIK	-190_14663	P49718	1	Mouse_09-2020	null	[MS,MS:1001208,SEQUEST,]	8-UNIMOD:213	ms_run[1]:scan=1763	2383.2	3	1665.70292	555.90469	R	F	263	273
PSM	VQDVLFLYK	-190_31761	Q8C0Z1	1	Mouse_09-2020	null	[MS,MS:1001208,SEQUEST,]	8-UNIMOD:213	ms_run[2]:scan=194	1865.2	3	1665.70292	555.90356	K	T	105	114
PSM	ISALTGHLANK	-190_23536	Q9EP71	1	Mouse_09-2020	null	[MS,MS:1001208,SEQUEST,]	5-UNIMOD:213	ms_run[1]:scan=2761	2711.7	3	1665.70292	555.90597	K	A	750	761
PSM	VTIMGIYSIK	-190_2502	P49718	1	Mouse_09-2020	null	[MS,MS:1001208,SEQUEST,]	7-UNIMOD:213	ms_run[1]:scan=310	1903.7	3	1665.70292	555.90469	R	F	263	273
PSM	VTIMGIYSIK	-190_14625	P49718	1	Mouse_09-2020	null	[MS,MS:1001208,SEQUEST,]	8-UNIMOD:213	ms_run[1]:scan=1759	2381.9	3	1665.70292	555.90469	R	F	263	273
PSM	VTIMGIYSIK	-190_47872	P49718	1	Mouse_09-2020	null	[MS,MS:1001208,SEQUEST,]	8-UNIMOD:213	ms_run[2]:scan=2073	2481.3	3	1665.70292	555.90469	R	F	263	273
PSM	SILTLSHEPK	-190_45664	F6XP90	1	Mouse_09-2020	null	[MS,MS:1001208,SEQUEST,]	7-UNIMOD:213	ms_run[2]:scan=1835	2403.1	3	1665.70292	555.90222	K	L	334	344
PSM	SILTLSHEPK	-190_50084	F6XP90	1	Mouse_09-2020	null	[MS,MS:1001208,SEQUEST,]	7-UNIMOD:213	ms_run[2]:scan=2313	2556.8	3	1665.70292	555.90222	K	L	334	344
PSM	VQDVLFLYK	-190_30446	Q8C0Z1	1	Mouse_09-2020	null	[MS,MS:1001208,SEQUEST,]	8-UNIMOD:213	ms_run[2]:scan=9	1804.1	3	1665.70292	555.90356	K	T	105	114
PSM	GTVCAANDFNPDADAK	-190_5300	P14824	1	Mouse_09-2020	null	[MS,MS:1001208,SEQUEST,]	4-UNIMOD:4	ms_run[1]:scan=716	2037.7	3	1665.70292	555.91063	K	L	355	371
PSM	SCGADSQSENEASPVK	-190_15907	Q497H0	1	Mouse_09-2020	null	[MS,MS:1001208,SEQUEST,]	2-UNIMOD:4	ms_run[1]:scan=1906	2430.5	3	1665.70292	555.90554	R	P	117	133
PSM	SILTLSHEPK	-190_16941	F6XP90	1	Mouse_09-2020	null	[MS,MS:1001208,SEQUEST,]	8-UNIMOD:213	ms_run[1]:scan=2023	2469.3	3	1665.70292	555.90222	K	L	334	344
PSM	VTLRPGEPQK	-190_14392	P26011	1	Mouse_09-2020	null	[MS,MS:1001208,SEQUEST,]	4-UNIMOD:213	ms_run[1]:scan=1733	2373.3	3	1665.70292	555.90597	R	R	130	140
PSM	KTLSSFSNLK	-190_38091	E9Q6W4	1	Mouse_09-2020	null	[MS,MS:1001208,SEQUEST,]	4-UNIMOD:213	ms_run[2]:scan=1002	2130.4	3	1665.70292	555.90222	K	H	219	229
PSM	VQDVLFLYK	-190_6799	Q8C0Z1	1	Mouse_09-2020	null	[MS,MS:1001208,SEQUEST,]	8-UNIMOD:213	ms_run[1]:scan=891	2095.3	3	1665.70292	555.90356	K	T	105	114
PSM	VTIMGIYSIK	-190_14626	P49718	1	Mouse_09-2020	null	[MS,MS:1001208,SEQUEST,]	7-UNIMOD:213	ms_run[1]:scan=1759	2381.9	3	1665.70292	555.90469	R	F	263	273
PSM	KEIPSQAVPR	-190_36	Q8CB62	1	Mouse_09-2020	null	[MS,MS:1001208,SEQUEST,]	10-UNIMOD:213	ms_run[1]:scan=5	1802.1	3	1665.70292	555.90597	R	L	847	857
PSM	SILTLSHEPK	-190_16516	F6XP90	1	Mouse_09-2020	null	[MS,MS:1001208,SEQUEST,]	7-UNIMOD:213	ms_run[1]:scan=1975	2453.4	3	1665.70292	555.90222	K	L	334	344
PSM	ISALTGHLANK	-190_24230	Q9EP71	1	Mouse_09-2020	null	[MS,MS:1001208,SEQUEST,]	7-UNIMOD:213	ms_run[1]:scan=2838	2737.7	3	1665.70292	555.90597	K	A	750	761
PSM	VTIMGIYSIK	-190_49816	P49718	1	Mouse_09-2020	null	[MS,MS:1001208,SEQUEST,]	8-UNIMOD:213	ms_run[2]:scan=2286	2547.8	3	1665.70292	555.90469	R	F	263	273
PSM	TLARLLYMK	-190_37743	F2Z463	1	Mouse_09-2020	null	[MS,MS:1001208,SEQUEST,]	8-UNIMOD:35,7-UNIMOD:213	ms_run[2]:scan=963	2117.6	3	1665.70292	555.90843	K	K	143	152
PSM	VQDVLFLYK	-190_31659	Q8C0Z1	1	Mouse_09-2020	null	[MS,MS:1001208,SEQUEST,]	8-UNIMOD:213	ms_run[2]:scan=178	1860.0	3	1665.70292	555.90356	K	T	105	114
PSM	VTIMGIYSIK	-190_10951	P49718	1	Mouse_09-2020	null	[MS,MS:1001208,SEQUEST,]	7-UNIMOD:213	ms_run[1]:scan=1362	2250.7	3	1665.70292	555.90469	R	F	263	273
PSM	VTIMGIYSIK	-190_43330	P49718	1	Mouse_09-2020	null	[MS,MS:1001208,SEQUEST,]	7-UNIMOD:213	ms_run[2]:scan=1574	2318.7	3	1665.70292	555.90469	R	F	263	273
PSM	SILTLSHEPK	-190_45665	F6XP90	1	Mouse_09-2020	null	[MS,MS:1001208,SEQUEST,]	8-UNIMOD:213	ms_run[2]:scan=1835	2403.1	3	1665.70292	555.90222	K	L	334	344
PSM	SILTLSHEPK	-190_18665	F6XP90	1	Mouse_09-2020	null	[MS,MS:1001208,SEQUEST,]	7-UNIMOD:213	ms_run[1]:scan=2221	2535.1	3	1665.70292	555.90222	K	L	334	344
PSM	VTIMGIYSIK	-190_50033	P49718	1	Mouse_09-2020	null	[MS,MS:1001208,SEQUEST,]	7-UNIMOD:213	ms_run[2]:scan=2308	2555.1	3	1665.70292	555.90469	R	F	263	273
PSM	VQDVLFLYK	-190_1844	Q8C0Z1	1	Mouse_09-2020	null	[MS,MS:1001208,SEQUEST,]	8-UNIMOD:213	ms_run[1]:scan=214	1871.8	3	1665.70292	555.90356	K	T	105	114
PSM	EEAFNDAVDYFMSK	-190_14616	A0A2R8W6Q5	1	Mouse_09-2020	null	[MS,MS:1001208,SEQUEST,]	null	ms_run[1]:scan=1758	2381.6	3	1665.70292	555.90822	K	I	522	536
PSM	SILTLSHEPK	-190_46460	F6XP90	1	Mouse_09-2020	null	[MS,MS:1001208,SEQUEST,]	8-UNIMOD:213	ms_run[2]:scan=1917	2429.8	3	1665.70292	555.90222	K	L	334	344
PSM	EEAFNDAVDYFMSK	-190_14567	A0A2R8W6Q5	1	Mouse_09-2020	null	[MS,MS:1001208,SEQUEST,]	null	ms_run[1]:scan=1753	2379.9	3	1665.70292	555.90822	K	I	522	536
PSM	SILTLSHEPK	-190_44961	F6XP90	1	Mouse_09-2020	null	[MS,MS:1001208,SEQUEST,]	7-UNIMOD:213	ms_run[2]:scan=1762	2380.8	3	1665.70292	555.90222	K	L	334	344
PSM	VQDVLFLYK	-190_31639	Q8C0Z1	1	Mouse_09-2020	null	[MS,MS:1001208,SEQUEST,]	8-UNIMOD:213	ms_run[2]:scan=174	1858.7	3	1665.70292	555.90356	K	T	105	114
PSM	ISALTGHLANK	-190_23894	Q9EP71	1	Mouse_09-2020	null	[MS,MS:1001208,SEQUEST,]	7-UNIMOD:213	ms_run[1]:scan=2802	2725.6	3	1665.70292	555.90597	K	A	750	761
PSM	SILTLSHEPK	-190_45494	F6XP90	1	Mouse_09-2020	null	[MS,MS:1001208,SEQUEST,]	6-UNIMOD:213	ms_run[2]:scan=1818	2398.5	3	1665.70292	555.90222	K	L	334	344
PSM	SILTLSHEPK	-190_46321	F6XP90	1	Mouse_09-2020	null	[MS,MS:1001208,SEQUEST,]	8-UNIMOD:213	ms_run[2]:scan=1902	2424.8	3	1665.70292	555.90222	K	L	334	344
PSM	SILTLSHEPK	-190_45495	F6XP90	1	Mouse_09-2020	null	[MS,MS:1001208,SEQUEST,]	7-UNIMOD:213	ms_run[2]:scan=1818	2398.5	3	1665.70292	555.90222	K	L	334	344
PSM	VQDVLFLYK	-190_37668	Q8C0Z1	1	Mouse_09-2020	null	[MS,MS:1001208,SEQUEST,]	9-UNIMOD:213	ms_run[2]:scan=954	2114.7	3	1665.70292	555.90356	K	T	105	114
PSM	SILTLSHEPK	-190_22747	F6XP90	1	Mouse_09-2020	null	[MS,MS:1001208,SEQUEST,]	7-UNIMOD:213	ms_run[1]:scan=2672	2681.6	3	1665.70292	555.90222	K	L	334	344
PSM	KKYSGSLSVR	-190_23537	Q4G0F8	1	Mouse_09-2020	null	[MS,MS:1001208,SEQUEST,]	2-UNIMOD:213	ms_run[1]:scan=2761	2711.7	3	1665.70292	555.90597	K	M	237	247
PSM	VQDVLFLYK	-190_18841	Q8C0Z1	1	Mouse_09-2020	null	[MS,MS:1001208,SEQUEST,]	8-UNIMOD:213	ms_run[1]:scan=2240	2541.4	3	1665.70292	555.90356	K	T	105	114
PSM	VQDVLFLYK	-190_3435	Q8C0Z1	1	Mouse_09-2020	null	[MS,MS:1001208,SEQUEST,]	8-UNIMOD:213	ms_run[1]:scan=435	1945.1	3	1665.70292	555.90356	K	T	105	114
PSM	KEIPSQAVPR	-190_8292	Q8CB62	1	Mouse_09-2020	null	[MS,MS:1001208,SEQUEST,]	10-UNIMOD:213	ms_run[1]:scan=1053	2149.0	3	1665.70292	555.90597	R	L	847	857
PSM	VQDVLFLYK	-190_3648	Q8C0Z1	1	Mouse_09-2020	null	[MS,MS:1001208,SEQUEST,]	8-UNIMOD:213	ms_run[1]:scan=464	1954.7	3	1665.70292	555.90356	K	T	105	114
PSM	ISALTGHLANK	-190_25439	Q9EP71	1	Mouse_09-2020	null	[MS,MS:1001208,SEQUEST,]	5-UNIMOD:213	ms_run[1]:scan=3013	2796.6	3	1665.70292	555.90597	K	A	750	761
PSM	VTIMGIYSIK	-190_50214	P49718	1	Mouse_09-2020	null	[MS,MS:1001208,SEQUEST,]	8-UNIMOD:213	ms_run[2]:scan=2326	2561.1	3	1665.70292	555.90469	R	F	263	273
PSM	MKVLKFACK	-190_21938	E9Q160	1	Mouse_09-2020	null	[MS,MS:1001208,SEQUEST,]	8-UNIMOD:4,2-UNIMOD:213	ms_run[1]:scan=2576	2649.8	3	1665.70292	555.90251	K	C	763	772
PSM	SILTLSHEPK	-190_50882	F6XP90	1	Mouse_09-2020	null	[MS,MS:1001208,SEQUEST,]	7-UNIMOD:213	ms_run[2]:scan=2397	2584.6	3	1665.70292	555.90222	K	L	334	344
PSM	VTIMGIYSIK	-190_9635	P49718	1	Mouse_09-2020	null	[MS,MS:1001208,SEQUEST,]	7-UNIMOD:213	ms_run[1]:scan=1217	2202.8	3	1665.70292	555.90469	R	F	263	273
PSM	VTIMGIYSIK	-190_38931	P49718	1	Mouse_09-2020	null	[MS,MS:1001208,SEQUEST,]	7-UNIMOD:213	ms_run[2]:scan=1092	2159.9	3	1665.70292	555.90469	R	F	263	273
PSM	KTLSSFSNLK	-190_2966	E9Q6W4	1	Mouse_09-2020	null	[MS,MS:1001208,SEQUEST,]	7-UNIMOD:213	ms_run[1]:scan=359	1919.9	3	1665.70292	555.90222	K	H	219	229
PSM	VQDVLFLYK	-190_37472	Q8C0Z1	1	Mouse_09-2020	null	[MS,MS:1001208,SEQUEST,]	8-UNIMOD:213	ms_run[2]:scan=930	2106.9	3	1665.70292	555.90356	K	T	105	114
PSM	VTIMGIYSIK	-190_53221	P49718	1	Mouse_09-2020	null	[MS,MS:1001208,SEQUEST,]	7-UNIMOD:213	ms_run[2]:scan=2662	2672.5	3	1665.70292	555.90469	R	F	263	273
PSM	VTIMGIYSIK	-190_18869	P49718	1	Mouse_09-2020	null	[MS,MS:1001208,SEQUEST,]	8-UNIMOD:213	ms_run[1]:scan=2243	2542.4	3	1665.70292	555.90469	R	F	263	273
PSM	KTPSGTALPPR	-190_499	A0A0R4J1D3	1	Mouse_09-2020	null	[MS,MS:1001208,SEQUEST,]	2-UNIMOD:213	ms_run[1]:scan=57	1819.8	3	1665.70292	555.90597	K	S	122	133
PSM	KTLSSFSNLK	-190_10094	E9Q6W4	1	Mouse_09-2020	null	[MS,MS:1001208,SEQUEST,]	4-UNIMOD:213	ms_run[1]:scan=1269	2219.9	3	1665.70292	555.90222	K	H	219	229
PSM	VTIMGIYSIK	-190_10989	P49718	1	Mouse_09-2020	null	[MS,MS:1001208,SEQUEST,]	7-UNIMOD:213	ms_run[1]:scan=1366	2252.0	3	1665.70292	555.90469	R	F	263	273
PSM	SILTLSHEPK	-190_16339	F6XP90	1	Mouse_09-2020	null	[MS,MS:1001208,SEQUEST,]	7-UNIMOD:213	ms_run[1]:scan=1954	2446.4	3	1665.70292	555.90222	K	L	334	344
PSM	VTIMGIYSIK	-190_30879	P49718	1	Mouse_09-2020	null	[MS,MS:1001208,SEQUEST,]	7-UNIMOD:213	ms_run[2]:scan=59	1820.6	3	1665.70292	555.90469	R	F	263	273
PSM	HISGLAQALSK	-190_37669	Q2EMV9	1	Mouse_09-2020	null	[MS,MS:1001208,SEQUEST,]	3-UNIMOD:213	ms_run[2]:scan=954	2114.7	3	1665.70292	555.90597	K	A	840	851
PSM	KTPSGTALPPR	-190_459	A0A0R4J1D3	1	Mouse_09-2020	null	[MS,MS:1001208,SEQUEST,]	2-UNIMOD:213	ms_run[1]:scan=53	1818.5	3	1665.70292	555.90597	K	S	122	133
PSM	VTIMGIYSIK	-190_10290	P49718	1	Mouse_09-2020	null	[MS,MS:1001208,SEQUEST,]	8-UNIMOD:213	ms_run[1]:scan=1290	2226.9	3	1665.70292	555.90469	R	F	263	273
PSM	ISALTGHLANK	-190_24061	Q9EP71	1	Mouse_09-2020	null	[MS,MS:1001208,SEQUEST,]	7-UNIMOD:213	ms_run[1]:scan=2820	2731.6	3	1665.70292	555.90597	K	A	750	761
PSM	KKYSGSLSVR	-190_23538	Q4G0F8	1	Mouse_09-2020	null	[MS,MS:1001208,SEQUEST,]	3-UNIMOD:213	ms_run[1]:scan=2761	2711.7	3	1665.70292	555.90597	K	M	237	247
PSM	VQDVLFLYK	-190_6753	Q8C0Z1	1	Mouse_09-2020	null	[MS,MS:1001208,SEQUEST,]	8-UNIMOD:213	ms_run[1]:scan=886	2093.7	3	1665.70292	555.90356	K	T	105	114
PSM	KIYRFNQR	-190_30548	P24527	1	Mouse_09-2020	null	[MS,MS:1001208,SEQUEST,]	8-UNIMOD:213	ms_run[2]:scan=24	1809.1	3	1665.70292	555.90267	R	P	188	196
PSM	ISALTGHLANK	-190_52010	Q9EP71	1	Mouse_09-2020	null	[MS,MS:1001208,SEQUEST,]	7-UNIMOD:213	ms_run[2]:scan=2521	2625.7	3	1665.70292	555.90597	K	A	750	761
PSM	SILTLSHEPK	-190_23482	F6XP90	1	Mouse_09-2020	null	[MS,MS:1001208,SEQUEST,]	7-UNIMOD:213	ms_run[1]:scan=2755	2709.7	3	1665.70292	555.90222	K	L	334	344
PSM	SILTLSHEPK	-190_51576	F6XP90	1	Mouse_09-2020	null	[MS,MS:1001208,SEQUEST,]	7-UNIMOD:213	ms_run[2]:scan=2475	2610.5	3	1665.70292	555.90222	K	L	334	344
PSM	VTIMGIYSIK	-190_38540	P49718	1	Mouse_09-2020	null	[MS,MS:1001208,SEQUEST,]	8-UNIMOD:213	ms_run[2]:scan=1050	2146.1	3	1665.70292	555.90469	R	F	263	273
PSM	SILTLSHEPK	-190_21514	F6XP90	1	Mouse_09-2020	null	[MS,MS:1001208,SEQUEST,]	7-UNIMOD:213	ms_run[1]:scan=2529	2634.2	3	1665.70292	555.90222	K	L	334	344
PSM	VTIMGIYSIK	-190_50350	P49718	1	Mouse_09-2020	null	[MS,MS:1001208,SEQUEST,]	7-UNIMOD:213	ms_run[2]:scan=2340	2565.7	3	1665.70292	555.90469	R	F	263	273
PSM	LSVDYGKKSK	-190_24062	P05214	1	Mouse_09-2020	null	[MS,MS:1001208,SEQUEST,]	8-UNIMOD:213	ms_run[1]:scan=2820	2731.6	3	1665.70292	555.90222	R	E	157	167
PSM	EEAFNDAVDYFMSK	-190_18114	A0A2R8W6Q5	1	Mouse_09-2020	null	[MS,MS:1001208,SEQUEST,]	null	ms_run[1]:scan=2151	2512.0	3	1665.70292	555.90822	K	I	522	536
PSM	VTIMGIYSIK	-190_38629	P49718	1	Mouse_09-2020	null	[MS,MS:1001208,SEQUEST,]	7-UNIMOD:213	ms_run[2]:scan=1060	2149.4	3	1665.70292	555.90469	R	F	263	273
PSM	VTIMGIYSIK	-190_15735	P49718	1	Mouse_09-2020	null	[MS,MS:1001208,SEQUEST,]	7-UNIMOD:213	ms_run[1]:scan=1887	2424.2	3	1665.70292	555.90469	R	F	263	273
PSM	TTKAPSTPPPK	-190_37536	Q5U4C3	1	Mouse_09-2020	null	[MS,MS:1001208,SEQUEST,]	6-UNIMOD:213	ms_run[2]:scan=938	2109.5	3	1665.70292	555.90222	R	A	917	928
PSM	KTLSSFSNLK	-190_10174	E9Q6W4	1	Mouse_09-2020	null	[MS,MS:1001208,SEQUEST,]	4-UNIMOD:213	ms_run[1]:scan=1278	2222.9	3	1665.70292	555.90222	K	H	219	229
PSM	VTIMGIYSIK	-190_45148	P49718	1	Mouse_09-2020	null	[MS,MS:1001208,SEQUEST,]	7-UNIMOD:213	ms_run[2]:scan=1783	2387.7	3	1665.70292	555.90469	R	F	263	273
PSM	KTLSSFSNLK	-190_10348	E9Q6W4	1	Mouse_09-2020	null	[MS,MS:1001208,SEQUEST,]	4-UNIMOD:213	ms_run[1]:scan=1296	2228.9	3	1665.70292	555.90222	K	H	219	229
PSM	VTIMGIYSIK	-190_48359	P49718	1	Mouse_09-2020	null	[MS,MS:1001208,SEQUEST,]	10-UNIMOD:213	ms_run[2]:scan=2128	2499.5	3	1665.70292	555.90469	R	F	263	273
PSM	SECVDSSENVTGPER	-190_43143	E9Q777	1	Mouse_09-2020	null	[MS,MS:1001208,SEQUEST,]	3-UNIMOD:4	ms_run[2]:scan=1555	2312.4	3	1665.70292	555.90554	K	K	1478	1493
PSM	LSVDYGKKSK	-190_40557	P05214	1	Mouse_09-2020	null	[MS,MS:1001208,SEQUEST,]	7-UNIMOD:213	ms_run[2]:scan=1271	2218.7	3	1665.70292	555.90222	R	E	157	167
PSM	SILTLSHEPK	-190_49894	F6XP90	1	Mouse_09-2020	null	[MS,MS:1001208,SEQUEST,]	7-UNIMOD:213	ms_run[2]:scan=2294	2550.5	3	1665.70292	555.90222	K	L	334	344
PSM	VQDVLFLYK	-190_3452	Q8C0Z1	1	Mouse_09-2020	null	[MS,MS:1001208,SEQUEST,]	8-UNIMOD:213	ms_run[1]:scan=438	1946.1	3	1665.70292	555.90356	K	T	105	114
PSM	VTIMGIYSIK	-190_20811	P49718	1	Mouse_09-2020	null	[MS,MS:1001208,SEQUEST,]	7-UNIMOD:213	ms_run[1]:scan=2458	2610.6	3	1665.70292	555.90469	R	F	263	273
PSM	KKYSGSLSVR	-190_23297	Q4G0F8	1	Mouse_09-2020	null	[MS,MS:1001208,SEQUEST,]	2-UNIMOD:213	ms_run[1]:scan=2732	2701.5	3	1665.70292	555.90597	K	M	237	247
PSM	TTKAPSTPPPK	-190_8760	Q5U4C3	1	Mouse_09-2020	null	[MS,MS:1001208,SEQUEST,]	6-UNIMOD:213	ms_run[1]:scan=1105	2166.2	3	1665.70292	555.90222	R	A	917	928
PSM	VTIMGIYSIK	-190_50044	P49718	1	Mouse_09-2020	null	[MS,MS:1001208,SEQUEST,]	8-UNIMOD:213	ms_run[2]:scan=2309	2555.4	3	1665.70292	555.90469	R	F	263	273
PSM	ISALTGHLANK	-190_27762	Q9EP71	1	Mouse_09-2020	null	[MS,MS:1001208,SEQUEST,]	7-UNIMOD:213	ms_run[1]:scan=3295	2891.6	3	1665.70292	555.90597	K	A	750	761
PSM	SILTLSHEPK	-190_51280	F6XP90	1	Mouse_09-2020	null	[MS,MS:1001208,SEQUEST,]	7-UNIMOD:213	ms_run[2]:scan=2441	2599.2	3	1665.70292	555.90222	K	L	334	344
PSM	VQDVLFLYK	-190_6885	Q8C0Z1	1	Mouse_09-2020	null	[MS,MS:1001208,SEQUEST,]	8-UNIMOD:213	ms_run[1]:scan=901	2098.6	3	1665.70292	555.90356	K	T	105	114
PSM	SILTLSHEPK	-190_38956	F6XP90	1	Mouse_09-2020	null	[MS,MS:1001208,SEQUEST,]	7-UNIMOD:213	ms_run[2]:scan=1095	2160.9	3	1665.70292	555.90222	K	L	334	344
PSM	VTIMGIYSIK	-190_43291	P49718	1	Mouse_09-2020	null	[MS,MS:1001208,SEQUEST,]	8-UNIMOD:213	ms_run[2]:scan=1570	2317.4	3	1665.70292	555.90469	R	F	263	273
PSM	ISALTGHLANK	-190_24656	Q9EP71	1	Mouse_09-2020	null	[MS,MS:1001208,SEQUEST,]	7-UNIMOD:213	ms_run[1]:scan=2887	2754.2	3	1665.70292	555.90597	K	A	750	761
PSM	SILTLSHEPK	-190_46496	F6XP90	1	Mouse_09-2020	null	[MS,MS:1001208,SEQUEST,]	7-UNIMOD:213	ms_run[2]:scan=1921	2431.1	3	1665.70292	555.90222	K	L	334	344
PSM	SILTLSHEPK	-190_37599	F6XP90	1	Mouse_09-2020	null	[MS,MS:1001208,SEQUEST,]	6-UNIMOD:213	ms_run[2]:scan=946	2112.1	3	1665.70292	555.90222	K	L	334	344
PSM	VQDVLFLYK	-190_3601	Q8C0Z1	1	Mouse_09-2020	null	[MS,MS:1001208,SEQUEST,]	8-UNIMOD:213	ms_run[1]:scan=458	1952.7	3	1665.70292	555.90356	K	T	105	114
PSM	VTIMGIYSIK	-190_18234	P49718	1	Mouse_09-2020	null	[MS,MS:1001208,SEQUEST,]	7-UNIMOD:213	ms_run[1]:scan=2166	2516.9	3	1665.70292	555.90469	R	F	263	273
PSM	SILTLSHEPK	-190_18851	F6XP90	1	Mouse_09-2020	null	[MS,MS:1001208,SEQUEST,]	7-UNIMOD:213	ms_run[1]:scan=2241	2541.8	3	1665.70292	555.90222	K	L	334	344
PSM	VTIMGIYSIK	-190_15041	P49718	1	Mouse_09-2020	null	[MS,MS:1001208,SEQUEST,]	7-UNIMOD:213	ms_run[1]:scan=1805	2397.1	3	1665.70292	555.90469	R	F	263	273
PSM	SILTLSHEPK	-190_38473	F6XP90	1	Mouse_09-2020	null	[MS,MS:1001208,SEQUEST,]	7-UNIMOD:213	ms_run[2]:scan=1043	2143.8	3	1665.70292	555.90222	K	L	334	344
PSM	VTIMGIYSIK	-190_49631	P49718	1	Mouse_09-2020	null	[MS,MS:1001208,SEQUEST,]	7-UNIMOD:213	ms_run[2]:scan=2267	2541.5	3	1665.70292	555.90469	R	F	263	273
PSM	SILTLSHEPK	-190_22813	F6XP90	1	Mouse_09-2020	null	[MS,MS:1001208,SEQUEST,]	7-UNIMOD:213	ms_run[1]:scan=2679	2683.9	3	1665.70292	555.90222	K	L	334	344
PSM	SILTLSHEPK	-190_21484	F6XP90	1	Mouse_09-2020	null	[MS,MS:1001208,SEQUEST,]	7-UNIMOD:213	ms_run[1]:scan=2526	2633.2	3	1665.70292	555.90222	K	L	334	344
PSM	VQDVLFLYK	-190_32421	Q8C0Z1	1	Mouse_09-2020	null	[MS,MS:1001208,SEQUEST,]	8-UNIMOD:213	ms_run[2]:scan=270	1890.2	3	1665.70292	555.90356	K	T	105	114
PSM	ISALTGHLANK	-190_23739	Q9EP71	1	Mouse_09-2020	null	[MS,MS:1001208,SEQUEST,]	7-UNIMOD:213	ms_run[1]:scan=2784	2719.5	3	1665.70292	555.90597	K	A	750	761
PSM	SILTLSHEPK	-190_10873	F6XP90	1	Mouse_09-2020	null	[MS,MS:1001208,SEQUEST,]	7-UNIMOD:213	ms_run[1]:scan=1353	2247.7	3	1665.70292	555.90222	K	L	334	344
PSM	VTIMGIYSIK	-190_49276	P49718	1	Mouse_09-2020	null	[MS,MS:1001208,SEQUEST,]	7-UNIMOD:213	ms_run[2]:scan=2230	2529.4	3	1665.70292	555.90469	R	F	263	273
PSM	SILTLSHEPK	-190_22417	F6XP90	1	Mouse_09-2020	null	[MS,MS:1001208,SEQUEST,]	7-UNIMOD:213	ms_run[1]:scan=2633	2668.7	3	1665.70292	555.90222	K	L	334	344
PSM	SKTDGFKTLK	-190_15936	F6Z9A1	1	Mouse_09-2020	null	[MS,MS:1001208,SEQUEST,]	1-UNIMOD:213	ms_run[1]:scan=1909	2431.5	3	1665.70292	555.90222	R	N	91	101
PSM	SLIFQIIFGS	-190_15716	A0A087WQ60	1	Mouse_09-2020	null	[MS,MS:1001208,SEQUEST,]	1-UNIMOD:213	ms_run[1]:scan=1885	2423.5	3	1665.70292	555.90356	R	0	138	148
PSM	SILTLSHEPK	-190_51140	F6XP90	1	Mouse_09-2020	null	[MS,MS:1001208,SEQUEST,]	7-UNIMOD:213	ms_run[2]:scan=2426	2594.2	3	1665.70292	555.90222	K	L	334	344
PSM	VTIMGIYSIK	-190_30779	P49718	1	Mouse_09-2020	null	[MS,MS:1001208,SEQUEST,]	7-UNIMOD:213	ms_run[2]:scan=49	1817.3	3	1665.70292	555.90469	R	F	263	273
PSM	FLSPSFSVLK	-190_34778	Q6ZPY5	1	Mouse_09-2020	null	[MS,MS:1001208,SEQUEST,]	3-UNIMOD:213	ms_run[2]:scan=594	1996.4	3	1665.70292	555.90356	K	H	129	139
PSM	VTIMGIYSIK	-190_30576	P49718	1	Mouse_09-2020	null	[MS,MS:1001208,SEQUEST,]	7-UNIMOD:213	ms_run[2]:scan=28	1810.4	3	1665.70292	555.90469	R	F	263	273
PSM	VTIMGIYSIK	-190_21580	P49718	1	Mouse_09-2020	null	[MS,MS:1001208,SEQUEST,]	7-UNIMOD:213	ms_run[1]:scan=2536	2636.5	3	1665.70292	555.90469	R	F	263	273
PSM	ISALTGHLANK	-190_1987	Q9EP71	1	Mouse_09-2020	null	[MS,MS:1001208,SEQUEST,]	7-UNIMOD:213	ms_run[1]:scan=234	1878.4	3	1665.70292	555.90597	K	A	750	761
PSM	IASEAQKHLK	-190_333	Q02566	1	Mouse_09-2020	null	[MS,MS:1001208,SEQUEST,]	7-UNIMOD:213	ms_run[1]:scan=40	1814.2	3	1665.70292	555.90597	R	S	1637	1647
PSM	LSRLHLEEK	-190_21515	Q9CQ28	1	Mouse_09-2020	null	[MS,MS:1001208,SEQUEST,]	3-UNIMOD:213	ms_run[1]:scan=2529	2634.2	3	1665.70292	555.90597	R	S	242	251
PSM	VTIMGIYSIK	-190_2406	P49718	1	Mouse_09-2020	null	[MS,MS:1001208,SEQUEST,]	7-UNIMOD:213	ms_run[1]:scan=300	1900.3	3	1665.70292	555.90469	R	F	263	273
PSM	MKVLKFACK	-190_22020	E9Q160	1	Mouse_09-2020	null	[MS,MS:1001208,SEQUEST,]	8-UNIMOD:4,5-UNIMOD:213	ms_run[1]:scan=2585	2652.8	3	1665.70292	555.90251	K	C	763	772
PSM	VQDVLFLYK	-190_1250	Q8C0Z1	1	Mouse_09-2020	null	[MS,MS:1001208,SEQUEST,]	8-UNIMOD:213	ms_run[1]:scan=141	1847.6	3	1665.70292	555.90356	K	T	105	114
PSM	SILTLSHEPK	-190_38474	F6XP90	1	Mouse_09-2020	null	[MS,MS:1001208,SEQUEST,]	8-UNIMOD:213	ms_run[2]:scan=1043	2143.8	3	1665.70292	555.90222	K	L	334	344
PSM	SILTLSHEPK	-190_51428	F6XP90	1	Mouse_09-2020	null	[MS,MS:1001208,SEQUEST,]	7-UNIMOD:213	ms_run[2]:scan=2459	2605.2	3	1665.70292	555.90222	K	L	334	344
PSM	VTIMGIYSIK	-190_30829	P49718	1	Mouse_09-2020	null	[MS,MS:1001208,SEQUEST,]	7-UNIMOD:213	ms_run[2]:scan=54	1819.0	3	1665.70292	555.90469	R	F	263	273
PSM	VTIMGIYSIK	-190_30909	P49718	1	Mouse_09-2020	null	[MS,MS:1001208,SEQUEST,]	7-UNIMOD:213	ms_run[2]:scan=62	1821.6	3	1665.70292	555.90469	R	F	263	273
PSM	GVGGGIPPITTR	-190_21939	Q8CJH3	1	Mouse_09-2020	null	[MS,MS:1001208,SEQUEST,]	10-UNIMOD:213	ms_run[1]:scan=2576	2649.8	3	1665.70292	555.90597	R	L	176	188
PSM	VTIMGIYSIK	-190_17329	P49718	1	Mouse_09-2020	null	[MS,MS:1001208,SEQUEST,]	8-UNIMOD:213	ms_run[1]:scan=2062	2482.3	3	1665.70292	555.90469	R	F	263	273
PSM	SILTLSHEPK	-190_1069	F6XP90	1	Mouse_09-2020	null	[MS,MS:1001208,SEQUEST,]	6-UNIMOD:213	ms_run[1]:scan=117	1839.7	3	1665.70292	555.90222	K	L	334	344
PSM	VTIMGIYSIK	-190_21374	P49718	1	Mouse_09-2020	null	[MS,MS:1001208,SEQUEST,]	7-UNIMOD:213	ms_run[1]:scan=2515	2629.5	3	1665.70292	555.90469	R	F	263	273
PSM	EEAFNDAVDYFMSK	-190_42362	A0A2R8W6Q5	1	Mouse_09-2020	null	[MS,MS:1001208,SEQUEST,]	null	ms_run[2]:scan=1468	2283.6	3	1665.70292	555.90822	K	I	522	536
PSM	VQDVLFLYK	-190_42194	Q8C0Z1	1	Mouse_09-2020	null	[MS,MS:1001208,SEQUEST,]	8-UNIMOD:213	ms_run[2]:scan=1449	2277.3	3	1665.70292	555.90356	K	T	105	114
PSM	SECVDSSENVTGPER	-190_43221	E9Q777	1	Mouse_09-2020	null	[MS,MS:1001208,SEQUEST,]	3-UNIMOD:4	ms_run[2]:scan=1563	2315.1	3	1665.70292	555.90554	K	K	1478	1493
PSM	TLARLLYMK	-190_3172	F2Z463	1	Mouse_09-2020	null	[MS,MS:1001208,SEQUEST,]	8-UNIMOD:35,7-UNIMOD:213	ms_run[1]:scan=391	1930.5	3	1665.70292	555.90843	K	K	143	152
PSM	VTIMGIYSIK	-190_42326	P49718	1	Mouse_09-2020	null	[MS,MS:1001208,SEQUEST,]	7-UNIMOD:213	ms_run[2]:scan=1464	2282.3	3	1665.70292	555.90469	R	F	263	273
PSM	VTIMGIYSIK	-190_53301	P49718	1	Mouse_09-2020	null	[MS,MS:1001208,SEQUEST,]	7-UNIMOD:213	ms_run[2]:scan=2675	2676.8	3	1665.70292	555.90469	R	F	263	273
PSM	VTIMGIYSIK	-190_30567	P49718	1	Mouse_09-2020	null	[MS,MS:1001208,SEQUEST,]	7-UNIMOD:213	ms_run[2]:scan=27	1810.1	3	1665.70292	555.90469	R	F	263	273
PSM	HVEAVVTGGKK	-190_15512	A0A0A6YXZ8	1	Mouse_09-2020	null	[MS,MS:1001208,SEQUEST,]	10-UNIMOD:213	ms_run[1]:scan=1860	2415.3	3	1665.70292	555.90597	K	K	37	48
PSM	VTIMGIYSIK	-190_44017	P49718	1	Mouse_09-2020	null	[MS,MS:1001208,SEQUEST,]	7-UNIMOD:213	ms_run[2]:scan=1652	2344.4	3	1665.70292	555.90469	R	F	263	273
PSM	MKVLKFACK	-190_22077	E9Q160	1	Mouse_09-2020	null	[MS,MS:1001208,SEQUEST,]	8-UNIMOD:4,5-UNIMOD:213	ms_run[1]:scan=2592	2655.1	3	1665.70292	555.90251	K	C	763	772
PSM	SILTLSHEPK	-190_48345	F6XP90	1	Mouse_09-2020	null	[MS,MS:1001208,SEQUEST,]	7-UNIMOD:213	ms_run[2]:scan=2127	2499.2	3	1665.70292	555.90222	K	L	334	344
PSM	KIALYELMK	-190_41733	E9Q8N5	1	Mouse_09-2020	null	[MS,MS:1001208,SEQUEST,]	8-UNIMOD:35,1-UNIMOD:213	ms_run[2]:scan=1398	2260.5	3	1665.70292	555.90469	R	T	1070	1079
PSM	VTIMGIYSIK	-190_49817	P49718	1	Mouse_09-2020	null	[MS,MS:1001208,SEQUEST,]	7-UNIMOD:213	ms_run[2]:scan=2286	2547.8	3	1665.70292	555.90469	R	F	263	273
PSM	SILTLSHEPK	-190_48231	F6XP90	1	Mouse_09-2020	null	[MS,MS:1001208,SEQUEST,]	7-UNIMOD:213	ms_run[2]:scan=2115	2495.2	3	1665.70292	555.90222	K	L	334	344
PSM	VQDVLFLYK	-190_6772	Q8C0Z1	1	Mouse_09-2020	null	[MS,MS:1001208,SEQUEST,]	8-UNIMOD:213	ms_run[1]:scan=888	2094.3	3	1665.70292	555.90356	K	T	105	114
PSM	VTIMGIYSIK	-190_14688	P49718	1	Mouse_09-2020	null	[MS,MS:1001208,SEQUEST,]	7-UNIMOD:213	ms_run[1]:scan=1766	2384.2	3	1665.70292	555.90469	R	F	263	273
PSM	EEAFNDAVDYFMSK	-190_14292	A0A2R8W6Q5	1	Mouse_09-2020	null	[MS,MS:1001208,SEQUEST,]	null	ms_run[1]:scan=1721	2369.3	3	1665.70292	555.90822	K	I	522	536
PSM	HVEAVVTGGKK	-190_9297	A0A0A6YXZ8	1	Mouse_09-2020	null	[MS,MS:1001208,SEQUEST,]	7-UNIMOD:213	ms_run[1]:scan=1177	2189.7	3	1665.70292	555.90597	K	K	37	48
PSM	ISALTGHLANK	-190_24609	Q9EP71	1	Mouse_09-2020	null	[MS,MS:1001208,SEQUEST,]	7-UNIMOD:213	ms_run[1]:scan=2880	2751.9	3	1665.70292	555.90597	K	A	750	761
PSM	ISALTGHLANK	-190_25571	Q9EP71	1	Mouse_09-2020	null	[MS,MS:1001208,SEQUEST,]	5-UNIMOD:213	ms_run[1]:scan=3029	2802.0	3	1665.70292	555.90597	K	A	750	761
PSM	VTIMGIYSIK	-190_42090	P49718	1	Mouse_09-2020	null	[MS,MS:1001208,SEQUEST,]	8-UNIMOD:213	ms_run[2]:scan=1438	2273.7	3	1665.70292	555.90469	R	F	263	273
PSM	QDRNGEGWEACTSR	-190_1110	F7AGB5	1	Mouse_09-2020	null	[MS,MS:1001208,SEQUEST,]	11-UNIMOD:4	ms_run[1]:scan=122	1841.4	3	1665.70292	555.90599	K	L	40	54
PSM	SILTLSHEPK	-190_37736	F6XP90	1	Mouse_09-2020	null	[MS,MS:1001208,SEQUEST,]	7-UNIMOD:213	ms_run[2]:scan=962	2117.3	3	1665.70292	555.90222	K	L	334	344
PSM	SILTLSHEPK	-190_44436	F6XP90	1	Mouse_09-2020	null	[MS,MS:1001208,SEQUEST,]	7-UNIMOD:213	ms_run[2]:scan=1699	2359.9	3	1665.70292	555.90222	K	L	334	344
PSM	HVEAVVTGGKK	-190_9298	A0A0A6YXZ8	1	Mouse_09-2020	null	[MS,MS:1001208,SEQUEST,]	10-UNIMOD:213	ms_run[1]:scan=1177	2189.7	3	1665.70292	555.90597	K	K	37	48
PSM	VQDVLFLYK	-190_32381	Q8C0Z1	1	Mouse_09-2020	null	[MS,MS:1001208,SEQUEST,]	8-UNIMOD:213	ms_run[2]:scan=265	1888.6	3	1665.70292	555.90356	K	T	105	114
PSM	ISALTGHLANK	-190_25440	Q9EP71	1	Mouse_09-2020	null	[MS,MS:1001208,SEQUEST,]	7-UNIMOD:213	ms_run[1]:scan=3013	2796.6	3	1665.70292	555.90597	K	A	750	761
PSM	ISALTGHLANK	-190_28356	Q9EP71	1	Mouse_09-2020	null	[MS,MS:1001208,SEQUEST,]	7-UNIMOD:213	ms_run[1]:scan=3363	2914.5	3	1665.70292	555.90597	K	A	750	761
PSM	ISALTGHLANK	-190_1988	Q9EP71	1	Mouse_09-2020	null	[MS,MS:1001208,SEQUEST,]	5-UNIMOD:213	ms_run[1]:scan=234	1878.4	3	1665.70292	555.90597	K	A	750	761
PSM	SILTLSHEPK	-190_46395	F6XP90	1	Mouse_09-2020	null	[MS,MS:1001208,SEQUEST,]	8-UNIMOD:213	ms_run[2]:scan=1910	2427.5	3	1665.70292	555.90222	K	L	334	344
PSM	KTLSSFSNLK	-190_9954	E9Q6W4	1	Mouse_09-2020	null	[MS,MS:1001208,SEQUEST,]	4-UNIMOD:213	ms_run[1]:scan=1254	2215.0	3	1665.70292	555.90222	K	H	219	229
PSM	VTIMGIYSIK	-190_21136	P49718	1	Mouse_09-2020	null	[MS,MS:1001208,SEQUEST,]	7-UNIMOD:213	ms_run[1]:scan=2491	2621.5	3	1665.70292	555.90469	R	F	263	273
PSM	SILTLSHEPK	-190_38639	F6XP90	1	Mouse_09-2020	null	[MS,MS:1001208,SEQUEST,]	7-UNIMOD:213	ms_run[2]:scan=1061	2149.7	3	1665.70292	555.90222	K	L	334	344
PSM	VTIMGIYSIK	-190_49874	P49718	1	Mouse_09-2020	null	[MS,MS:1001208,SEQUEST,]	7-UNIMOD:213	ms_run[2]:scan=2292	2549.8	3	1665.70292	555.90469	R	F	263	273
PSM	VTIMGIYSIK	-190_45082	P49718	1	Mouse_09-2020	null	[MS,MS:1001208,SEQUEST,]	8-UNIMOD:213	ms_run[2]:scan=1776	2385.4	3	1665.70292	555.90469	R	F	263	273
PSM	KTLSSFSNLK	-190_9647	E9Q6W4	1	Mouse_09-2020	null	[MS,MS:1001208,SEQUEST,]	2-UNIMOD:213	ms_run[1]:scan=1219	2203.4	3	1665.70292	555.90222	K	H	219	229
PSM	SKTDGFKTLK	-190_28781	F6Z9A1	1	Mouse_09-2020	null	[MS,MS:1001208,SEQUEST,]	7-UNIMOD:213	ms_run[1]:scan=3411	2930.7	3	1665.70292	555.90222	R	N	91	101
PSM	EEAFNDAVDYFMSK	-190_42573	A0A2R8W6Q5	1	Mouse_09-2020	null	[MS,MS:1001208,SEQUEST,]	null	ms_run[2]:scan=1493	2291.9	3	1665.70292	555.90822	K	I	522	536
PSM	KKSSSEALFK	-190_15926	A2AM29	1	Mouse_09-2020	null	[MS,MS:1001208,SEQUEST,]	5-UNIMOD:213	ms_run[1]:scan=1908	2431.2	3	1665.70292	555.90222	R	F	300	310
PSM	VTIMGIYSIK	-190_21344	P49718	1	Mouse_09-2020	null	[MS,MS:1001208,SEQUEST,]	7-UNIMOD:213	ms_run[1]:scan=2512	2628.5	3	1665.70292	555.90469	R	F	263	273
PSM	SILTLSHEPK	-190_8293	F6XP90	1	Mouse_09-2020	null	[MS,MS:1001208,SEQUEST,]	7-UNIMOD:213	ms_run[1]:scan=1053	2149.0	3	1665.70292	555.90222	K	L	334	344
PSM	ISALTGHLANK	-190_24728	Q9EP71	1	Mouse_09-2020	null	[MS,MS:1001208,SEQUEST,]	5-UNIMOD:213	ms_run[1]:scan=2896	2757.2	3	1665.70292	555.90597	K	A	750	761
PSM	ISALTGHLANK	-190_51653	Q9EP71	1	Mouse_09-2020	null	[MS,MS:1001208,SEQUEST,]	5-UNIMOD:213	ms_run[2]:scan=2483	2613.1	3	1665.70292	555.90597	K	A	750	761
PSM	SILTLSHEPK	-190_51796	F6XP90	1	Mouse_09-2020	null	[MS,MS:1001208,SEQUEST,]	7-UNIMOD:213	ms_run[2]:scan=2498	2618.1	3	1665.70292	555.90222	K	L	334	344
PSM	VQDVLFLYK	-190_35472	Q8C0Z1	1	Mouse_09-2020	null	[MS,MS:1001208,SEQUEST,]	8-UNIMOD:213	ms_run[2]:scan=672	2022.1	3	1665.70292	555.90356	K	T	105	114
PSM	VTIMGIYSIK	-190_18268	P49718	1	Mouse_09-2020	null	[MS,MS:1001208,SEQUEST,]	7-UNIMOD:213	ms_run[1]:scan=2171	2518.6	3	1665.70292	555.90469	R	F	263	273
PSM	VTIMGIYSIK	-190_12159	P49718	1	Mouse_09-2020	null	[MS,MS:1001208,SEQUEST,]	7-UNIMOD:213	ms_run[1]:scan=1496	2294.9	3	1665.70292	555.90469	R	F	263	273
PSM	VTIMGIYSIK	-190_49934	P49718	1	Mouse_09-2020	null	[MS,MS:1001208,SEQUEST,]	7-UNIMOD:213	ms_run[2]:scan=2298	2551.8	3	1665.70292	555.90469	R	F	263	273
PSM	ASPVVGEPLQK	-190_12441	E9QAS3	1	Mouse_09-2020	null	[MS,MS:1001208,SEQUEST,]	11-UNIMOD:213	ms_run[1]:scan=1525	2304.5	3	1665.70292	555.90222	R	Q	404	415
PSM	SILTLSHEPK	-190_51654	F6XP90	1	Mouse_09-2020	null	[MS,MS:1001208,SEQUEST,]	7-UNIMOD:213	ms_run[2]:scan=2483	2613.1	3	1665.70292	555.90222	K	L	334	344
PSM	SILTLSHEPK	-190_22740	F6XP90	1	Mouse_09-2020	null	[MS,MS:1001208,SEQUEST,]	7-UNIMOD:213	ms_run[1]:scan=2671	2681.3	3	1665.70292	555.90222	K	L	334	344
PSM	SILTLSHEPK	-190_49924	F6XP90	1	Mouse_09-2020	null	[MS,MS:1001208,SEQUEST,]	7-UNIMOD:213	ms_run[2]:scan=2297	2551.5	3	1665.70292	555.90222	K	L	334	344
PSM	VQDVLFLYK	-190_36911	Q8C0Z1	1	Mouse_09-2020	null	[MS,MS:1001208,SEQUEST,]	8-UNIMOD:213	ms_run[2]:scan=847	2079.7	3	1665.70292	555.90356	K	T	105	114
PSM	KTPSGTALPPR	-190_549	A0A0R4J1D3	1	Mouse_09-2020	null	[MS,MS:1001208,SEQUEST,]	2-UNIMOD:213	ms_run[1]:scan=62	1821.5	3	1665.70292	555.90597	K	S	122	133
PSM	VTIMGIYSIK	-190_46322	P49718	1	Mouse_09-2020	null	[MS,MS:1001208,SEQUEST,]	8-UNIMOD:213	ms_run[2]:scan=1902	2424.8	3	1665.70292	555.90469	R	F	263	273
PSM	VTIMGIYSIK	-190_30596	P49718	1	Mouse_09-2020	null	[MS,MS:1001208,SEQUEST,]	7-UNIMOD:213	ms_run[2]:scan=30	1811.1	3	1665.70292	555.90469	R	F	263	273
PSM	VTIMGIYSIK	-190_37928	P49718	1	Mouse_09-2020	null	[MS,MS:1001208,SEQUEST,]	8-UNIMOD:213	ms_run[2]:scan=984	2124.5	3	1665.70292	555.90469	R	F	263	273
PSM	VQDVLFLYK	-190_37670	Q8C0Z1	1	Mouse_09-2020	null	[MS,MS:1001208,SEQUEST,]	8-UNIMOD:213	ms_run[2]:scan=954	2114.7	3	1665.70292	555.90356	K	T	105	114
PSM	VQDVLFLYK	-190_31777	Q8C0Z1	1	Mouse_09-2020	null	[MS,MS:1001208,SEQUEST,]	8-UNIMOD:213	ms_run[2]:scan=196	1865.9	3	1665.70292	555.90356	K	T	105	114
PSM	VTIMGIYSIK	-190_18275	P49718	1	Mouse_09-2020	null	[MS,MS:1001208,SEQUEST,]	7-UNIMOD:213	ms_run[1]:scan=2172	2518.9	3	1665.70292	555.90469	R	F	263	273
PSM	KIYRFNQR	-190_2737	P24527	1	Mouse_09-2020	null	[MS,MS:1001208,SEQUEST,]	8-UNIMOD:213	ms_run[1]:scan=334	1911.6	3	1665.70292	555.90267	R	P	188	196
PSM	VQDVLFLYK	-190_31708	Q8C0Z1	1	Mouse_09-2020	null	[MS,MS:1001208,SEQUEST,]	8-UNIMOD:213	ms_run[2]:scan=186	1862.6	3	1665.70292	555.90356	K	T	105	114
PSM	VTIMGIYSIK	-190_30661	P49718	1	Mouse_09-2020	null	[MS,MS:1001208,SEQUEST,]	7-UNIMOD:213	ms_run[2]:scan=37	1813.4	3	1665.70292	555.90469	R	F	263	273
PSM	VTIMGIYSIK	-190_15814	P49718	1	Mouse_09-2020	null	[MS,MS:1001208,SEQUEST,]	7-UNIMOD:213	ms_run[1]:scan=1896	2427.2	3	1665.70292	555.90469	R	F	263	273
PSM	VTIMGIYSIK	-190_51691	P49718	1	Mouse_09-2020	null	[MS,MS:1001208,SEQUEST,]	7-UNIMOD:213	ms_run[2]:scan=2487	2614.4	3	1665.70292	555.90469	R	F	263	273
PSM	SECVDSSENVTGPER	-190_14689	E9Q777	1	Mouse_09-2020	null	[MS,MS:1001208,SEQUEST,]	3-UNIMOD:4	ms_run[1]:scan=1766	2384.2	3	1665.70292	555.90554	K	K	1478	1493
PSM	VTIMGIYSIK	-190_44418	P49718	1	Mouse_09-2020	null	[MS,MS:1001208,SEQUEST,]	8-UNIMOD:213	ms_run[2]:scan=1697	2359.3	3	1665.70292	555.90469	R	F	263	273
PSM	ISALTGHLANK	-190_23463	Q9EP71	1	Mouse_09-2020	null	[MS,MS:1001208,SEQUEST,]	7-UNIMOD:213	ms_run[1]:scan=2753	2709.0	3	1665.70292	555.90597	K	A	750	761
PSM	VTIMGIYSIK	-190_50203	P49718	1	Mouse_09-2020	null	[MS,MS:1001208,SEQUEST,]	7-UNIMOD:213	ms_run[2]:scan=2325	2560.7	3	1665.70292	555.90469	R	F	263	273
PSM	HLIDKLEEK	-190_37	Q9ESJ1	1	Mouse_09-2020	null	[MS,MS:1001208,SEQUEST,]	1-UNIMOD:213	ms_run[1]:scan=5	1802.1	3	1665.70292	555.90222	K	R	519	528
PSM	LSVDYGKKSK	-190_24063	P05214	1	Mouse_09-2020	null	[MS,MS:1001208,SEQUEST,]	7-UNIMOD:213	ms_run[1]:scan=2820	2731.6	3	1665.70292	555.90222	R	E	157	167
PSM	KLMAYGGKLK	-190_7665	Q60675	1	Mouse_09-2020	null	[MS,MS:1001208,SEQUEST,]	3-UNIMOD:35,5-UNIMOD:213	ms_run[1]:scan=985	2126.5	3	1665.70292	555.90843	K	A	1241	1251
PSM	VTIMGIYSIK	-190_50303	P49718	1	Mouse_09-2020	null	[MS,MS:1001208,SEQUEST,]	8-UNIMOD:213	ms_run[2]:scan=2335	2564.1	3	1665.70292	555.90469	R	F	263	273
PSM	VTIMGIYSIK	-190_12283	P49718	1	Mouse_09-2020	null	[MS,MS:1001208,SEQUEST,]	7-UNIMOD:213	ms_run[1]:scan=1508	2298.9	3	1665.70292	555.90469	R	F	263	273
PSM	HVEAVVTGGKK	-190_15505	A0A0A6YXZ8	1	Mouse_09-2020	null	[MS,MS:1001208,SEQUEST,]	10-UNIMOD:213	ms_run[1]:scan=1859	2414.9	3	1665.70292	555.90597	K	K	37	48
PSM	VTIMGIYSIK	-190_44437	P49718	1	Mouse_09-2020	null	[MS,MS:1001208,SEQUEST,]	8-UNIMOD:213	ms_run[2]:scan=1699	2359.9	3	1665.70292	555.90469	R	F	263	273
PSM	KIYRFNQR	-190_30919	P24527	1	Mouse_09-2020	null	[MS,MS:1001208,SEQUEST,]	8-UNIMOD:213	ms_run[2]:scan=63	1821.9	3	1665.70292	555.90267	R	P	188	196
PSM	VQDVLFLYK	-190_37374	Q8C0Z1	1	Mouse_09-2020	null	[MS,MS:1001208,SEQUEST,]	8-UNIMOD:213	ms_run[2]:scan=917	2102.7	3	1665.70292	555.90356	K	T	105	114
PSM	FLTNGFLGKK	-190_34674	A0A2R8VHR9	1	Mouse_09-2020	null	[MS,MS:1001208,SEQUEST,]	9-UNIMOD:213	ms_run[2]:scan=583	1992.8	3	1665.70292	555.90731	K	L	52	62
PSM	TLARLLYMK	-190_37752	F2Z463	1	Mouse_09-2020	null	[MS,MS:1001208,SEQUEST,]	8-UNIMOD:35,7-UNIMOD:213	ms_run[2]:scan=964	2118.0	3	1665.70292	555.90843	K	K	143	152
PSM	LSRLHLEEK	-190_52585	Q9CQ28	1	Mouse_09-2020	null	[MS,MS:1001208,SEQUEST,]	3-UNIMOD:213	ms_run[2]:scan=2590	2648.6	3	1665.70292	555.90597	R	S	242	251
PSM	VQDVLFLYK	-190_8724	Q8C0Z1	1	Mouse_09-2020	null	[MS,MS:1001208,SEQUEST,]	8-UNIMOD:213	ms_run[1]:scan=1100	2164.5	3	1665.70292	555.90356	K	T	105	114
PSM	GTVCAANDFNPDADAK	-190_47927	P14824	1	Mouse_09-2020	null	[MS,MS:1001208,SEQUEST,]	4-UNIMOD:4	ms_run[2]:scan=2079	2483.3	3	1665.70292	555.91063	K	L	355	371
PSM	ISALTGHLANK	-190_23895	Q9EP71	1	Mouse_09-2020	null	[MS,MS:1001208,SEQUEST,]	5-UNIMOD:213	ms_run[1]:scan=2802	2725.6	3	1665.70292	555.90597	K	A	750	761
PSM	VQDVLFLYK	-190_32429	Q8C0Z1	1	Mouse_09-2020	null	[MS,MS:1001208,SEQUEST,]	8-UNIMOD:213	ms_run[2]:scan=271	1890.5	3	1665.70292	555.90356	K	T	105	114
PSM	KKYSGSLSVR	-190_23378	Q4G0F8	1	Mouse_09-2020	null	[MS,MS:1001208,SEQUEST,]	2-UNIMOD:213	ms_run[1]:scan=2742	2705.3	3	1665.70292	555.90597	K	M	237	247
PSM	SILTLSHEPK	-190_49935	F6XP90	1	Mouse_09-2020	null	[MS,MS:1001208,SEQUEST,]	7-UNIMOD:213	ms_run[2]:scan=2298	2551.8	3	1665.70292	555.90222	K	L	334	344
PSM	SILTLSHEPK	-190_8254	F6XP90	1	Mouse_09-2020	null	[MS,MS:1001208,SEQUEST,]	7-UNIMOD:213	ms_run[1]:scan=1049	2147.7	3	1665.70292	555.90222	K	L	334	344
PSM	VQDVLFLYK	-190_18694	Q8C0Z1	1	Mouse_09-2020	null	[MS,MS:1001208,SEQUEST,]	8-UNIMOD:213	ms_run[1]:scan=2224	2536.1	3	1665.70292	555.90356	K	T	105	114
PSM	EEAFNDAVDYFMSK	-190_14627	A0A2R8W6Q5	1	Mouse_09-2020	null	[MS,MS:1001208,SEQUEST,]	null	ms_run[1]:scan=1759	2381.9	3	1665.70292	555.90822	K	I	522	536
PSM	SILTLSHEPK	-190_51710	F6XP90	1	Mouse_09-2020	null	[MS,MS:1001208,SEQUEST,]	8-UNIMOD:213	ms_run[2]:scan=2489	2615.1	3	1665.70292	555.90222	K	L	334	344
PSM	LSRLHLEEK	-190_48375	Q9CQ28	1	Mouse_09-2020	null	[MS,MS:1001208,SEQUEST,]	5-UNIMOD:213	ms_run[2]:scan=2130	2500.2	3	1665.70292	555.90597	R	S	242	251
PSM	SILTLSHEPK	-190_44528	F6XP90	1	Mouse_09-2020	null	[MS,MS:1001208,SEQUEST,]	7-UNIMOD:213	ms_run[2]:scan=1709	2363.2	3	1665.70292	555.90222	K	L	334	344
PSM	VTIMGIYSIK	-190_40558	P49718	1	Mouse_09-2020	null	[MS,MS:1001208,SEQUEST,]	7-UNIMOD:213	ms_run[2]:scan=1271	2218.7	3	1665.70292	555.90469	R	F	263	273
PSM	TFKSKICLK	-190_3173	F7AV51	1	Mouse_09-2020	null	[MS,MS:1001208,SEQUEST,]	7-UNIMOD:4,3-UNIMOD:213	ms_run[1]:scan=391	1930.5	3	1665.70292	555.90843	K	K	93	102
PSM	GVGGGIPPITTR	-190_3200	Q8CJH3	1	Mouse_09-2020	null	[MS,MS:1001208,SEQUEST,]	10-UNIMOD:213	ms_run[1]:scan=395	1931.8	3	1665.70292	555.90597	R	L	176	188
PSM	GTVCAANDFNPDADAK	-190_33604	P14824	1	Mouse_09-2020	null	[MS,MS:1001208,SEQUEST,]	4-UNIMOD:4	ms_run[2]:scan=447	1948.3	3	1665.70292	555.91063	K	L	355	371
PSM	SILTLSHEPK	-190_10826	F6XP90	1	Mouse_09-2020	null	[MS,MS:1001208,SEQUEST,]	4-UNIMOD:213	ms_run[1]:scan=1348	2246.0	3	1665.70292	555.90222	K	L	334	344
PSM	ISALTGHLANK	-190_28593	Q9EP71	1	Mouse_09-2020	null	[MS,MS:1001208,SEQUEST,]	7-UNIMOD:213	ms_run[1]:scan=3391	2924.0	3	1665.70292	555.90597	K	A	750	761
PSM	VTIMGIYSIK	-190_2757	P49718	1	Mouse_09-2020	null	[MS,MS:1001208,SEQUEST,]	7-UNIMOD:213	ms_run[1]:scan=336	1912.2	3	1665.70292	555.90469	R	F	263	273
PSM	VTIMGIYSIK	-190_9636	P49718	1	Mouse_09-2020	null	[MS,MS:1001208,SEQUEST,]	8-UNIMOD:213	ms_run[1]:scan=1217	2202.8	3	1665.70292	555.90469	R	F	263	273
PSM	IASEAQKHLK	-190_460	Q02566	1	Mouse_09-2020	null	[MS,MS:1001208,SEQUEST,]	7-UNIMOD:213	ms_run[1]:scan=53	1818.5	3	1665.70292	555.90597	R	S	1637	1647
PSM	ISALTGHLANK	-190_23949	Q9EP71	1	Mouse_09-2020	null	[MS,MS:1001208,SEQUEST,]	5-UNIMOD:213	ms_run[1]:scan=2808	2727.6	3	1665.70292	555.90597	K	A	750	761
PSM	ISALTGHLANK	-190_49758	Q9EP71	1	Mouse_09-2020	null	[MS,MS:1001208,SEQUEST,]	5-UNIMOD:213	ms_run[2]:scan=2280	2545.8	3	1665.70292	555.90597	K	A	750	761
PSM	VTIMGIYSIK	-190_2834	P49718	1	Mouse_09-2020	null	[MS,MS:1001208,SEQUEST,]	7-UNIMOD:213	ms_run[1]:scan=344	1914.9	3	1665.70292	555.90469	R	F	263	273
PSM	VTIMGIYSIK	-190_8018	P49718	1	Mouse_09-2020	null	[MS,MS:1001208,SEQUEST,]	8-UNIMOD:213	ms_run[1]:scan=1022	2138.8	3	1665.70292	555.90469	R	F	263	273
PSM	SFPKEIYLK	-190_18314	Q6NSW3	1	Mouse_09-2020	null	[MS,MS:1001208,SEQUEST,]	7-UNIMOD:213	ms_run[1]:scan=2177	2520.6	3	1665.70292	555.90356	K	I	809	818
PSM	ISALTGHLANK	-190_25256	Q9EP71	1	Mouse_09-2020	null	[MS,MS:1001208,SEQUEST,]	7-UNIMOD:213	ms_run[1]:scan=2991	2789.1	3	1665.70292	555.90597	K	A	750	761
PSM	VQDVLFLYK	-190_18860	Q8C0Z1	1	Mouse_09-2020	null	[MS,MS:1001208,SEQUEST,]	8-UNIMOD:213	ms_run[1]:scan=2242	2542.1	3	1665.70292	555.90356	K	T	105	114
PSM	VTIMGIYSIK	-190_20840	P49718	1	Mouse_09-2020	null	[MS,MS:1001208,SEQUEST,]	8-UNIMOD:213	ms_run[1]:scan=2461	2611.6	3	1665.70292	555.90469	R	F	263	273
PSM	VQDVLFLYK	-190_8676	Q8C0Z1	1	Mouse_09-2020	null	[MS,MS:1001208,SEQUEST,]	8-UNIMOD:213	ms_run[1]:scan=1094	2162.5	3	1665.70292	555.90356	K	T	105	114
PSM	ISALTGHLANK	-190_24386	Q9EP71	1	Mouse_09-2020	null	[MS,MS:1001208,SEQUEST,]	7-UNIMOD:213	ms_run[1]:scan=2855	2743.5	3	1665.70292	555.90597	K	A	750	761
PSM	KTLSSFSNLK	-190_9768	E9Q6W4	1	Mouse_09-2020	null	[MS,MS:1001208,SEQUEST,]	4-UNIMOD:213	ms_run[1]:scan=1234	2208.4	3	1665.70292	555.90222	K	H	219	229
PSM	VTIMGIYSIK	-190_37528	P49718	1	Mouse_09-2020	null	[MS,MS:1001208,SEQUEST,]	7-UNIMOD:213	ms_run[2]:scan=937	2109.2	3	1665.70292	555.90469	R	F	263	273
PSM	VQDVLFLYK	-190_6781	Q8C0Z1	1	Mouse_09-2020	null	[MS,MS:1001208,SEQUEST,]	8-UNIMOD:213	ms_run[1]:scan=889	2094.7	3	1665.70292	555.90356	K	T	105	114
PSM	EEAFNDAVDYFMSK	-190_42392	A0A2R8W6Q5	1	Mouse_09-2020	null	[MS,MS:1001208,SEQUEST,]	null	ms_run[2]:scan=1471	2284.6	3	1665.70292	555.90822	K	I	522	536
PSM	ISALTGHLANK	-190_52743	Q9EP71	1	Mouse_09-2020	null	[MS,MS:1001208,SEQUEST,]	7-UNIMOD:213	ms_run[2]:scan=2608	2654.5	3	1665.70292	555.90597	K	A	750	761
PSM	VTIMGIYSIK	-190_8440	P49718	1	Mouse_09-2020	null	[MS,MS:1001208,SEQUEST,]	7-UNIMOD:213	ms_run[1]:scan=1069	2154.3	3	1665.70292	555.90469	R	F	263	273
PSM	VQDVLFLYK	-190_1171	Q8C0Z1	1	Mouse_09-2020	null	[MS,MS:1001208,SEQUEST,]	8-UNIMOD:213	ms_run[1]:scan=131	1844.3	3	1665.70292	555.90356	K	T	105	114
PSM	SILTLSHEPK	-190_10755	F6XP90	1	Mouse_09-2020	null	[MS,MS:1001208,SEQUEST,]	7-UNIMOD:213	ms_run[1]:scan=1340	2243.4	3	1665.70292	555.90222	K	L	334	344
PSM	VTIMGIYSIK	-190_18315	P49718	1	Mouse_09-2020	null	[MS,MS:1001208,SEQUEST,]	7-UNIMOD:213	ms_run[1]:scan=2177	2520.6	3	1665.70292	555.90469	R	F	263	273
PSM	ARAVSPLDPAK	-190_13276	Q8BM75	1	Mouse_09-2020	null	[MS,MS:1001208,SEQUEST,]	2-UNIMOD:213	ms_run[1]:scan=1610	2332.5	3	1665.70292	555.90597	K	A	1028	1039
PSM	VTIMGIYSIK	-190_10906	P49718	1	Mouse_09-2020	null	[MS,MS:1001208,SEQUEST,]	7-UNIMOD:213	ms_run[1]:scan=1357	2249.0	3	1665.70292	555.90469	R	F	263	273
PSM	SILTLSHEPK	-190_51348	F6XP90	1	Mouse_09-2020	null	[MS,MS:1001208,SEQUEST,]	7-UNIMOD:213	ms_run[2]:scan=2449	2601.9	3	1665.70292	555.90222	K	L	334	344
PSM	VQDVLFLYK	-190_18767	Q8C0Z1	1	Mouse_09-2020	null	[MS,MS:1001208,SEQUEST,]	8-UNIMOD:213	ms_run[1]:scan=2232	2538.8	3	1665.70292	555.90356	K	T	105	114
PSM	ISALTGHLANK	-190_23804	Q9EP71	1	Mouse_09-2020	null	[MS,MS:1001208,SEQUEST,]	7-UNIMOD:213	ms_run[1]:scan=2791	2721.9	3	1665.70292	555.90597	K	A	750	761
PSM	KTLSSFSNLK	-190_9896	E9Q6W4	1	Mouse_09-2020	null	[MS,MS:1001208,SEQUEST,]	4-UNIMOD:213	ms_run[1]:scan=1248	2213.0	3	1665.70292	555.90222	K	H	219	229
PSM	ISALTGHLANK	-190_51121	Q9EP71	1	Mouse_09-2020	null	[MS,MS:1001208,SEQUEST,]	5-UNIMOD:213	ms_run[2]:scan=2424	2593.6	3	1665.70292	555.90597	K	A	750	761
PSM	HTGEKPYECAECGK	-190_34816	Q8BIS1	1	Mouse_09-2020	null	[MS,MS:1001208,SEQUEST,]	9-UNIMOD:4,12-UNIMOD:4	ms_run[2]:scan=598	1997.7	3	1665.70292	555.90471	K	F	362	376
PSM	KTPSGTALPPR	-190_361	A0A0R4J1D3	1	Mouse_09-2020	null	[MS,MS:1001208,SEQUEST,]	6-UNIMOD:213	ms_run[1]:scan=43	1815.2	3	1665.70292	555.90597	K	S	122	133
PSM	SILTLSHEPK	-190_56219	F6XP90	1	Mouse_09-2020	null	[MS,MS:1001208,SEQUEST,]	7-UNIMOD:213	ms_run[2]:scan=3100	2819.4	3	1665.70292	555.90222	K	L	334	344
PSM	ISALTGHLANK	-190_42927	Q9EP71	1	Mouse_09-2020	null	[MS,MS:1001208,SEQUEST,]	5-UNIMOD:213	ms_run[2]:scan=1532	2304.9	3	1665.70292	555.90597	K	A	750	761
PSM	VQDVLFLYK	-190_3615	Q8C0Z1	1	Mouse_09-2020	null	[MS,MS:1001208,SEQUEST,]	8-UNIMOD:213	ms_run[1]:scan=460	1953.4	3	1665.70292	555.90356	K	T	105	114
PSM	VTIMGIYSIK	-190_44817	P49718	1	Mouse_09-2020	null	[MS,MS:1001208,SEQUEST,]	7-UNIMOD:213	ms_run[2]:scan=1744	2374.8	3	1665.70292	555.90469	R	F	263	273
PSM	LSRLHLEEK	-190_52586	Q9CQ28	1	Mouse_09-2020	null	[MS,MS:1001208,SEQUEST,]	5-UNIMOD:213	ms_run[2]:scan=2590	2648.6	3	1665.70292	555.90597	R	S	242	251
PSM	VQDVLFLYK	-190_42327	Q8C0Z1	1	Mouse_09-2020	null	[MS,MS:1001208,SEQUEST,]	8-UNIMOD:213	ms_run[2]:scan=1464	2282.3	3	1665.70292	555.90356	K	T	105	114
PSM	VTIMGIYSIK	-190_12284	P49718	1	Mouse_09-2020	null	[MS,MS:1001208,SEQUEST,]	8-UNIMOD:213	ms_run[1]:scan=1508	2298.9	3	1665.70292	555.90469	R	F	263	273
PSM	VTIMGIYSIK	-190_49884	P49718	1	Mouse_09-2020	null	[MS,MS:1001208,SEQUEST,]	7-UNIMOD:213	ms_run[2]:scan=2293	2550.1	3	1665.70292	555.90469	R	F	263	273
PSM	TLARLLYMK	-190_44977	F2Z463	1	Mouse_09-2020	null	[MS,MS:1001208,SEQUEST,]	8-UNIMOD:35,7-UNIMOD:213	ms_run[2]:scan=1764	2381.4	3	1665.70292	555.90843	K	K	143	152
PSM	KTLSSFSNLK	-190_75	E9Q6W4	1	Mouse_09-2020	null	[MS,MS:1001208,SEQUEST,]	5-UNIMOD:213	ms_run[1]:scan=9	1803.8	3	1665.70292	555.90222	K	H	219	229
PSM	ISALTGHLANK	-190_49759	Q9EP71	1	Mouse_09-2020	null	[MS,MS:1001208,SEQUEST,]	7-UNIMOD:213	ms_run[2]:scan=2280	2545.8	3	1665.70292	555.90597	K	A	750	761
PSM	SILTLSHEPK	-190_51711	F6XP90	1	Mouse_09-2020	null	[MS,MS:1001208,SEQUEST,]	7-UNIMOD:213	ms_run[2]:scan=2489	2615.1	3	1665.70292	555.90222	K	L	334	344
PSM	KTLSSFSNLK	-190_38237	E9Q6W4	1	Mouse_09-2020	null	[MS,MS:1001208,SEQUEST,]	4-UNIMOD:213	ms_run[2]:scan=1018	2135.6	3	1665.70292	555.90222	K	H	219	229
PSM	TTKAPSTPPPK	-190_37490	Q5U4C3	1	Mouse_09-2020	null	[MS,MS:1001208,SEQUEST,]	7-UNIMOD:213	ms_run[2]:scan=932	2107.6	3	1665.70292	555.90222	R	A	917	928
PSM	VQDVLFLYK	-190_1229	Q8C0Z1	1	Mouse_09-2020	null	[MS,MS:1001208,SEQUEST,]	8-UNIMOD:213	ms_run[1]:scan=138	1846.6	3	1665.70292	555.90356	K	T	105	114
PSM	VQDVLFLYK	-190_9022	Q8C0Z1	1	Mouse_09-2020	null	[MS,MS:1001208,SEQUEST,]	8-UNIMOD:213	ms_run[1]:scan=1148	2180.3	3	1665.70292	555.90356	K	T	105	114
PSM	SILTLSHEPK	-190_45636	F6XP90	1	Mouse_09-2020	null	[MS,MS:1001208,SEQUEST,]	6-UNIMOD:213	ms_run[2]:scan=1832	2402.3	3	1665.70292	555.90222	K	L	334	344
PSM	SILTLSHEPK	-190_16508	F6XP90	1	Mouse_09-2020	null	[MS,MS:1001208,SEQUEST,]	7-UNIMOD:213	ms_run[1]:scan=1974	2453.1	3	1665.70292	555.90222	K	L	334	344
PSM	SILTLSHEPK	-190_51464	F6XP90	1	Mouse_09-2020	null	[MS,MS:1001208,SEQUEST,]	7-UNIMOD:213	ms_run[2]:scan=2463	2606.5	3	1665.70292	555.90222	K	L	334	344
PSM	LSRLHLEEK	-190_52612	Q9CQ28	1	Mouse_09-2020	null	[MS,MS:1001208,SEQUEST,]	5-UNIMOD:213	ms_run[2]:scan=2593	2649.6	3	1665.70292	555.90597	R	S	242	251
PSM	VQDVLFLYK	-190_1328	Q8C0Z1	1	Mouse_09-2020	null	[MS,MS:1001208,SEQUEST,]	8-UNIMOD:213	ms_run[1]:scan=151	1850.9	3	1665.70292	555.90356	K	T	105	114
PSM	ISALTGHLANK	-190_28631	Q9EP71	1	Mouse_09-2020	null	[MS,MS:1001208,SEQUEST,]	5-UNIMOD:213	ms_run[1]:scan=3395	2925.3	3	1665.70292	555.90597	K	A	750	761
PSM	SILTLSHEPK	-190_10699	F6XP90	1	Mouse_09-2020	null	[MS,MS:1001208,SEQUEST,]	7-UNIMOD:213	ms_run[1]:scan=1334	2241.4	3	1665.70292	555.90222	K	L	334	344
PSM	VTIMGIYSIK	-190_21426	P49718	1	Mouse_09-2020	null	[MS,MS:1001208,SEQUEST,]	7-UNIMOD:213	ms_run[1]:scan=2520	2631.2	3	1665.70292	555.90469	R	F	263	273
PSM	LSCPCITSHCSSEK	-190_24610	Q1RNF8	1	Mouse_09-2020	null	[MS,MS:1001208,SEQUEST,]	3-UNIMOD:4,5-UNIMOD:4,10-UNIMOD:4	ms_run[1]:scan=2880	2751.9	3	1665.70292	555.90583	R	A	30	44
PSM	VQDVLFLYK	-190_3824	Q8C0Z1	1	Mouse_09-2020	null	[MS,MS:1001208,SEQUEST,]	8-UNIMOD:213	ms_run[1]:scan=487	1962.3	3	1665.70292	555.90356	K	T	105	114
PSM	VTIMGIYSIK	-190_15770	P49718	1	Mouse_09-2020	null	[MS,MS:1001208,SEQUEST,]	7-UNIMOD:213	ms_run[1]:scan=1891	2425.5	3	1665.70292	555.90469	R	F	263	273
PSM	SILTLSHEPK	-190_51662	F6XP90	1	Mouse_09-2020	null	[MS,MS:1001208,SEQUEST,]	8-UNIMOD:213	ms_run[2]:scan=2484	2613.4	3	1665.70292	555.90222	K	L	334	344
PSM	VTIMGIYSIK	-190_9897	P49718	1	Mouse_09-2020	null	[MS,MS:1001208,SEQUEST,]	7-UNIMOD:213	ms_run[1]:scan=1248	2213.0	3	1665.70292	555.90469	R	F	263	273
PSM	SILTLSHEPK	-190_22803	F6XP90	1	Mouse_09-2020	null	[MS,MS:1001208,SEQUEST,]	8-UNIMOD:213	ms_run[1]:scan=2678	2683.6	3	1665.70292	555.90222	K	L	334	344
PSM	EEAFNDAVDYFMSK	-190_42534	A0A2R8W6Q5	1	Mouse_09-2020	null	[MS,MS:1001208,SEQUEST,]	null	ms_run[2]:scan=1488	2290.3	3	1665.70292	555.90822	K	I	522	536
PSM	VQDVLFLYK	-190_100	Q8C0Z1	1	Mouse_09-2020	null	[MS,MS:1001208,SEQUEST,]	8-UNIMOD:213	ms_run[1]:scan=12	1804.8	3	1665.70292	555.90356	K	T	105	114
PSM	EEAFNDAVDYFMSK	-190_42328	A0A2R8W6Q5	1	Mouse_09-2020	null	[MS,MS:1001208,SEQUEST,]	null	ms_run[2]:scan=1464	2282.3	3	1665.70292	555.90822	K	I	522	536
PSM	LSVDYGKKSK	-190_44529	P05214	1	Mouse_09-2020	null	[MS,MS:1001208,SEQUEST,]	8-UNIMOD:213	ms_run[2]:scan=1709	2363.2	3	1665.70292	555.90222	R	E	157	167
PSM	VTIMGIYSIK	-190_44187	P49718	1	Mouse_09-2020	null	[MS,MS:1001208,SEQUEST,]	7-UNIMOD:213	ms_run[2]:scan=1671	2350.7	3	1665.70292	555.90469	R	F	263	273
PSM	KTLSSFSNLK	-190_10328	E9Q6W4	1	Mouse_09-2020	null	[MS,MS:1001208,SEQUEST,]	4-UNIMOD:213	ms_run[1]:scan=1294	2228.2	3	1665.70292	555.90222	K	H	219	229
PSM	SILTLSHEPK	-190_16499	F6XP90	1	Mouse_09-2020	null	[MS,MS:1001208,SEQUEST,]	7-UNIMOD:213	ms_run[1]:scan=1973	2452.7	3	1665.70292	555.90222	K	L	334	344
PSM	LSCPCITSHCSSEK	-190_53302	Q1RNF8	1	Mouse_09-2020	null	[MS,MS:1001208,SEQUEST,]	3-UNIMOD:4,5-UNIMOD:4,10-UNIMOD:4	ms_run[2]:scan=2675	2676.8	3	1665.70292	555.90583	R	A	30	44
PSM	SILTLSHEPK	-190_16920	F6XP90	1	Mouse_09-2020	null	[MS,MS:1001208,SEQUEST,]	7-UNIMOD:213	ms_run[1]:scan=2021	2468.6	3	1665.70292	555.90222	K	L	334	344
PSM	TFKSKICLK	-190_3214	F7AV51	1	Mouse_09-2020	null	[MS,MS:1001208,SEQUEST,]	7-UNIMOD:4,4-UNIMOD:213	ms_run[1]:scan=397	1932.5	3	1665.70292	555.90843	K	K	93	102
PSM	ISALTGHLANK	-190_25447	Q9EP71	1	Mouse_09-2020	null	[MS,MS:1001208,SEQUEST,]	7-UNIMOD:213	ms_run[1]:scan=3014	2796.9	3	1665.70292	555.90597	K	A	750	761
PSM	VTIMGIYSIK	-190_18921	P49718	1	Mouse_09-2020	null	[MS,MS:1001208,SEQUEST,]	8-UNIMOD:213	ms_run[1]:scan=2249	2544.4	3	1665.70292	555.90469	R	F	263	273
PSM	LSRLHLEEK	-190_48305	Q9CQ28	1	Mouse_09-2020	null	[MS,MS:1001208,SEQUEST,]	5-UNIMOD:213	ms_run[2]:scan=2123	2497.9	3	1665.70292	555.90597	R	S	242	251
PSM	VTIMGIYSIK	-190_14577	P49718	1	Mouse_09-2020	null	[MS,MS:1001208,SEQUEST,]	7-UNIMOD:213	ms_run[1]:scan=1754	2380.2	3	1665.70292	555.90469	R	F	263	273
PSM	SILTLSHEPK	-190_22804	F6XP90	1	Mouse_09-2020	null	[MS,MS:1001208,SEQUEST,]	7-UNIMOD:213	ms_run[1]:scan=2678	2683.6	3	1665.70292	555.90222	K	L	334	344
PSM	VTIMGIYSIK	-190_48435	P49718	1	Mouse_09-2020	null	[MS,MS:1001208,SEQUEST,]	7-UNIMOD:213	ms_run[2]:scan=2136	2502.2	3	1665.70292	555.90469	R	F	263	273
PSM	ISALTGHLANK	-190_24559	Q9EP71	1	Mouse_09-2020	null	[MS,MS:1001208,SEQUEST,]	5-UNIMOD:213	ms_run[1]:scan=2874	2749.9	3	1665.70292	555.90597	K	A	750	761
PSM	VTIMGIYSIK	-190_43241	P49718	1	Mouse_09-2020	null	[MS,MS:1001208,SEQUEST,]	7-UNIMOD:213	ms_run[2]:scan=1565	2315.7	3	1665.70292	555.90469	R	F	263	273
PSM	VTIMGIYSIK	-190_30518	P49718	1	Mouse_09-2020	null	[MS,MS:1001208,SEQUEST,]	7-UNIMOD:213	ms_run[2]:scan=21	1808.1	3	1665.70292	555.90469	R	F	263	273
PSM	VTIMGIYSIK	-190_49661	P49718	1	Mouse_09-2020	null	[MS,MS:1001208,SEQUEST,]	7-UNIMOD:213	ms_run[2]:scan=2270	2542.5	3	1665.70292	555.90469	R	F	263	273
PSM	KTLSSFSNLK	-190_31090	E9Q6W4	1	Mouse_09-2020	null	[MS,MS:1001208,SEQUEST,]	5-UNIMOD:213	ms_run[2]:scan=81	1827.9	3	1665.70292	555.90222	K	H	219	229
PSM	EEAFNDAVDYFMSK	-190_47784	A0A2R8W6Q5	1	Mouse_09-2020	null	[MS,MS:1001208,SEQUEST,]	null	ms_run[2]:scan=2064	2478.3	3	1665.70292	555.90822	K	I	522	536
PSM	VTIMGIYSIK	-190_21037	P49718	1	Mouse_09-2020	null	[MS,MS:1001208,SEQUEST,]	7-UNIMOD:213	ms_run[1]:scan=2481	2618.2	3	1665.70292	555.90469	R	F	263	273
PSM	VTIMGIYSIK	-190_19052	P49718	1	Mouse_09-2020	null	[MS,MS:1001208,SEQUEST,]	8-UNIMOD:213	ms_run[1]:scan=2264	2549.4	3	1665.70292	555.90469	R	F	263	273
PSM	VTIMGIYSIK	-190_43305	P49718	1	Mouse_09-2020	null	[MS,MS:1001208,SEQUEST,]	8-UNIMOD:213	ms_run[2]:scan=1571	2317.7	3	1665.70292	555.90469	R	F	263	273
PSM	KEIPSQAVPR	-190_23225	Q8CB62	1	Mouse_09-2020	null	[MS,MS:1001208,SEQUEST,]	10-UNIMOD:213	ms_run[1]:scan=2724	2698.9	3	1665.70292	555.90597	R	L	847	857
PSM	SKTDGFKTLK	-190_28835	F6Z9A1	1	Mouse_09-2020	null	[MS,MS:1001208,SEQUEST,]	4-UNIMOD:213	ms_run[1]:scan=3417	2932.8	3	1665.70292	555.90222	R	N	91	101
PSM	VTIMGIYSIK	-190_49826	P49718	1	Mouse_09-2020	null	[MS,MS:1001208,SEQUEST,]	7-UNIMOD:213	ms_run[2]:scan=2287	2548.1	3	1665.70292	555.90469	R	F	263	273
PSM	TTKAPSTPPPK	-190_8853	Q5U4C3	1	Mouse_09-2020	null	[MS,MS:1001208,SEQUEST,]	6-UNIMOD:213	ms_run[1]:scan=1123	2172.1	3	1665.70292	555.90222	R	A	917	928
PSM	VTIMGIYSIK	-190_19476	P49718	1	Mouse_09-2020	null	[MS,MS:1001208,SEQUEST,]	8-UNIMOD:213	ms_run[1]:scan=2313	2565.7	3	1665.70292	555.90469	R	F	263	273
PSM	KEIPSQAVPR	-190_22514	Q8CB62	1	Mouse_09-2020	null	[MS,MS:1001208,SEQUEST,]	10-UNIMOD:213	ms_run[1]:scan=2645	2672.7	3	1665.70292	555.90597	R	L	847	857
PSM	VTIMGIYSIK	-190_48531	P49718	1	Mouse_09-2020	null	[MS,MS:1001208,SEQUEST,]	7-UNIMOD:213	ms_run[2]:scan=2146	2505.5	3	1665.70292	555.90469	R	F	263	273
PSM	IASEAQKHLK	-190_381	Q02566	1	Mouse_09-2020	null	[MS,MS:1001208,SEQUEST,]	7-UNIMOD:213	ms_run[1]:scan=45	1815.8	3	1665.70292	555.90597	R	S	1637	1647
PSM	KTPSGTALPPR	-190_579	A0A0R4J1D3	1	Mouse_09-2020	null	[MS,MS:1001208,SEQUEST,]	2-UNIMOD:213	ms_run[1]:scan=65	1822.5	3	1665.70292	555.90597	K	S	122	133
PSM	KTLSSFSNLK	-190_15519	E9Q6W4	1	Mouse_09-2020	null	[MS,MS:1001208,SEQUEST,]	7-UNIMOD:213	ms_run[1]:scan=1861	2415.6	3	1665.70292	555.90222	K	H	219	229
PSM	VTIMGIYSIK	-190_30622	P49718	1	Mouse_09-2020	null	[MS,MS:1001208,SEQUEST,]	7-UNIMOD:213	ms_run[2]:scan=33	1812.1	3	1665.70292	555.90469	R	F	263	273
PSM	SILTLSHEPK	-190_22146	F6XP90	1	Mouse_09-2020	null	[MS,MS:1001208,SEQUEST,]	7-UNIMOD:213	ms_run[1]:scan=2601	2658.1	3	1665.70292	555.90222	K	L	334	344
PSM	VTIMGIYSIK	-190_15023	P49718	1	Mouse_09-2020	null	[MS,MS:1001208,SEQUEST,]	8-UNIMOD:213	ms_run[1]:scan=1803	2396.4	3	1665.70292	555.90469	R	F	263	273
PSM	VTIMGIYSIK	-190_30949	P49718	1	Mouse_09-2020	null	[MS,MS:1001208,SEQUEST,]	7-UNIMOD:213	ms_run[2]:scan=66	1822.9	3	1665.70292	555.90469	R	F	263	273
PSM	SLIFQIIFGS	-190_15744	A0A087WQ60	1	Mouse_09-2020	null	[MS,MS:1001208,SEQUEST,]	1-UNIMOD:213	ms_run[1]:scan=1888	2424.5	3	1665.70292	555.90356	R	0	138	148
PSM	VQDVLFLYK	-190_35256	Q8C0Z1	1	Mouse_09-2020	null	[MS,MS:1001208,SEQUEST,]	8-UNIMOD:213	ms_run[2]:scan=648	2014.2	3	1665.70292	555.90356	K	T	105	114
PSM	KIALYELMK	-190_13364	E9Q8N5	1	Mouse_09-2020	null	[MS,MS:1001208,SEQUEST,]	8-UNIMOD:35,1-UNIMOD:213	ms_run[1]:scan=1619	2335.5	3	1665.70292	555.90469	R	T	1070	1079
PSM	ISALTGHLANK	-190_19593	Q9EP71	1	Mouse_09-2020	null	[MS,MS:1001208,SEQUEST,]	7-UNIMOD:213	ms_run[1]:scan=2325	2569.7	3	1665.70292	555.90597	K	A	750	761
PSM	ISALTGHLANK	-190_21384	Q9EP71	1	Mouse_09-2020	null	[MS,MS:1001208,SEQUEST,]	7-UNIMOD:213	ms_run[1]:scan=2516	2629.9	3	1665.70292	555.90597	K	A	750	761
PSM	VQDVLFLYK	-190_35805	Q8C0Z1	1	Mouse_09-2020	null	[MS,MS:1001208,SEQUEST,]	8-UNIMOD:213	ms_run[2]:scan=716	2036.6	3	1665.70292	555.90356	K	T	105	114
PSM	SILTLSHEPK	-190_21296	F6XP90	1	Mouse_09-2020	null	[MS,MS:1001208,SEQUEST,]	8-UNIMOD:213	ms_run[1]:scan=2507	2626.9	3	1665.70292	555.90222	K	L	334	344
PSM	KKSSSEALFK	-190_38748	A2AM29	1	Mouse_09-2020	null	[MS,MS:1001208,SEQUEST,]	2-UNIMOD:213	ms_run[2]:scan=1073	2153.7	3	1665.70292	555.90222	R	F	300	310
PSM	SILTLSHEPK	-190_51022	F6XP90	1	Mouse_09-2020	null	[MS,MS:1001208,SEQUEST,]	7-UNIMOD:213	ms_run[2]:scan=2413	2589.9	3	1665.70292	555.90222	K	L	334	344
PSM	ISALTGHLANK	-190_51122	Q9EP71	1	Mouse_09-2020	null	[MS,MS:1001208,SEQUEST,]	7-UNIMOD:213	ms_run[2]:scan=2424	2593.6	3	1665.70292	555.90597	K	A	750	761
PSM	TFKSKICLK	-190_3215	F7AV51	1	Mouse_09-2020	null	[MS,MS:1001208,SEQUEST,]	7-UNIMOD:4,5-UNIMOD:213	ms_run[1]:scan=397	1932.5	3	1665.70292	555.90843	K	K	93	102
PSM	GTVCAANDFNPDADAK	-190_47620	P14824	1	Mouse_09-2020	null	[MS,MS:1001208,SEQUEST,]	4-UNIMOD:4	ms_run[2]:scan=2047	2472.7	3	1665.70292	555.91063	K	L	355	371
PSM	SILTLSHEPK	-190_23464	F6XP90	1	Mouse_09-2020	null	[MS,MS:1001208,SEQUEST,]	7-UNIMOD:213	ms_run[1]:scan=2753	2709.0	3	1665.70292	555.90222	K	L	334	344
PSM	VTIMGIYSIK	-190_50023	P49718	1	Mouse_09-2020	null	[MS,MS:1001208,SEQUEST,]	7-UNIMOD:213	ms_run[2]:scan=2307	2554.8	3	1665.70292	555.90469	R	F	263	273
PSM	VQDVLFLYK	-190_31792	Q8C0Z1	1	Mouse_09-2020	null	[MS,MS:1001208,SEQUEST,]	8-UNIMOD:213	ms_run[2]:scan=198	1866.6	3	1665.70292	555.90356	K	T	105	114
PSM	ISALTGHLANK	-190_53250	Q9EP71	1	Mouse_09-2020	null	[MS,MS:1001208,SEQUEST,]	7-UNIMOD:213	ms_run[2]:scan=2667	2674.1	3	1665.70292	555.90597	K	A	750	761
PSM	SILTLSHEPK	-190_38922	F6XP90	1	Mouse_09-2020	null	[MS,MS:1001208,SEQUEST,]	7-UNIMOD:213	ms_run[2]:scan=1091	2159.6	3	1665.70292	555.90222	K	L	334	344
PSM	SILTLSHEPK	-190_16372	F6XP90	1	Mouse_09-2020	null	[MS,MS:1001208,SEQUEST,]	7-UNIMOD:213	ms_run[1]:scan=1958	2447.8	3	1665.70292	555.90222	K	L	334	344
PSM	KKYSGSLSVR	-190_23306	Q4G0F8	1	Mouse_09-2020	null	[MS,MS:1001208,SEQUEST,]	2-UNIMOD:213	ms_run[1]:scan=2733	2701.9	3	1665.70292	555.90597	K	M	237	247
PSM	LSRLHLEEK	-190_51797	Q9CQ28	1	Mouse_09-2020	null	[MS,MS:1001208,SEQUEST,]	5-UNIMOD:213	ms_run[2]:scan=2498	2618.1	3	1665.70292	555.90597	R	S	242	251
PSM	ISALTGHLANK	-190_24452	Q9EP71	1	Mouse_09-2020	null	[MS,MS:1001208,SEQUEST,]	5-UNIMOD:213	ms_run[1]:scan=2862	2745.8	3	1665.70292	555.90597	K	A	750	761
PSM	ISALTGHLANK	-190_25541	Q9EP71	1	Mouse_09-2020	null	[MS,MS:1001208,SEQUEST,]	7-UNIMOD:213	ms_run[1]:scan=3025	2800.6	3	1665.70292	555.90597	K	A	750	761
PSM	TTKAPSTPPPK	-190_37086	Q5U4C3	1	Mouse_09-2020	null	[MS,MS:1001208,SEQUEST,]	7-UNIMOD:213	ms_run[2]:scan=868	2086.6	3	1665.70292	555.90222	R	A	917	928
PSM	SILTLSHEPK	-190_22565	F6XP90	1	Mouse_09-2020	null	[MS,MS:1001208,SEQUEST,]	7-UNIMOD:213	ms_run[1]:scan=2651	2674.7	3	1665.70292	555.90222	K	L	334	344
PSM	VQDVLFLYK	-190_35767	Q8C0Z1	1	Mouse_09-2020	null	[MS,MS:1001208,SEQUEST,]	8-UNIMOD:213	ms_run[2]:scan=710	2034.6	3	1665.70292	555.90356	K	T	105	114
PSM	VQDVLFLYK	-190_31846	Q8C0Z1	1	Mouse_09-2020	null	[MS,MS:1001208,SEQUEST,]	8-UNIMOD:213	ms_run[2]:scan=205	1868.9	3	1665.70292	555.90356	K	T	105	114
PSM	SILTLSHEPK	-190_51663	F6XP90	1	Mouse_09-2020	null	[MS,MS:1001208,SEQUEST,]	7-UNIMOD:213	ms_run[2]:scan=2484	2613.4	3	1665.70292	555.90222	K	L	334	344
PSM	MKVLKFACK	-190_50928	E9Q160	1	Mouse_09-2020	null	[MS,MS:1001208,SEQUEST,]	8-UNIMOD:4,5-UNIMOD:213	ms_run[2]:scan=2402	2586.3	3	1665.70292	555.90251	K	C	763	772
PSM	EEAFNDAVDYFMSK	-190_42666	A0A2R8W6Q5	1	Mouse_09-2020	null	[MS,MS:1001208,SEQUEST,]	null	ms_run[2]:scan=1504	2295.6	3	1665.70292	555.90822	K	I	522	536
PSM	EEAFNDAVDYFMSK	-190_47961	A0A2R8W6Q5	1	Mouse_09-2020	null	[MS,MS:1001208,SEQUEST,]	null	ms_run[2]:scan=2083	2484.6	3	1665.70292	555.90822	K	I	522	536
PSM	VTIMGIYSIK	-190_43123	P49718	1	Mouse_09-2020	null	[MS,MS:1001208,SEQUEST,]	7-UNIMOD:213	ms_run[2]:scan=1553	2311.8	3	1665.70292	555.90469	R	F	263	273
PSM	VTIMGIYSIK	-190_37520	P49718	1	Mouse_09-2020	null	[MS,MS:1001208,SEQUEST,]	7-UNIMOD:213	ms_run[2]:scan=936	2108.9	3	1665.70292	555.90469	R	F	263	273
PSM	KTLSSFSNLK	-190_9837	E9Q6W4	1	Mouse_09-2020	null	[MS,MS:1001208,SEQUEST,]	4-UNIMOD:213	ms_run[1]:scan=1242	2211.0	3	1665.70292	555.90222	K	H	219	229
PSM	VQDVLFLYK	-190_36951	Q8C0Z1	1	Mouse_09-2020	null	[MS,MS:1001208,SEQUEST,]	8-UNIMOD:213	ms_run[2]:scan=852	2081.3	3	1665.70292	555.90356	K	T	105	114
PSM	LSCPCITSHCSSEK	-190_23226	Q1RNF8	1	Mouse_09-2020	null	[MS,MS:1001208,SEQUEST,]	3-UNIMOD:4,5-UNIMOD:4,10-UNIMOD:4	ms_run[1]:scan=2724	2698.9	3	1665.70292	555.90583	R	A	30	44
PSM	VTIMGIYSIK	-190_18339	P49718	1	Mouse_09-2020	null	[MS,MS:1001208,SEQUEST,]	7-UNIMOD:213	ms_run[1]:scan=2180	2521.6	3	1665.70292	555.90469	R	F	263	273
PSM	VTIMGIYSIK	-190_50124	P49718	1	Mouse_09-2020	null	[MS,MS:1001208,SEQUEST,]	7-UNIMOD:213	ms_run[2]:scan=2317	2558.1	3	1665.70292	555.90469	R	F	263	273
PSM	ISALTGHLANK	-190_25424	Q9EP71	1	Mouse_09-2020	null	[MS,MS:1001208,SEQUEST,]	5-UNIMOD:213	ms_run[1]:scan=3011	2795.9	3	1665.70292	555.90597	K	A	750	761
PSM	VTIMGIYSIK	-190_43310	P49718	1	Mouse_09-2020	null	[MS,MS:1001208,SEQUEST,]	7-UNIMOD:213	ms_run[2]:scan=1572	2318.0	3	1665.70292	555.90469	R	F	263	273
PSM	SILTLSHEPK	-190_22026	F6XP90	1	Mouse_09-2020	null	[MS,MS:1001208,SEQUEST,]	7-UNIMOD:213	ms_run[1]:scan=2586	2653.1	3	1665.70292	555.90222	K	L	334	344
PSM	VTIMGIYSIK	-190_47582	P49718	1	Mouse_09-2020	null	[MS,MS:1001208,SEQUEST,]	7-UNIMOD:213	ms_run[2]:scan=2043	2471.4	3	1665.70292	555.90469	R	F	263	273
PSM	VTIMGIYSIK	-190_42905	P49718	1	Mouse_09-2020	null	[MS,MS:1001208,SEQUEST,]	7-UNIMOD:213	ms_run[2]:scan=1530	2304.2	3	1665.70292	555.90469	R	F	263	273
PSM	VTIMGIYSIK	-190_49602	P49718	1	Mouse_09-2020	null	[MS,MS:1001208,SEQUEST,]	7-UNIMOD:213	ms_run[2]:scan=2264	2540.5	3	1665.70292	555.90469	R	F	263	273
PSM	FLSPSFSVLK	-190_34817	Q6ZPY5	1	Mouse_09-2020	null	[MS,MS:1001208,SEQUEST,]	5-UNIMOD:213	ms_run[2]:scan=598	1997.7	3	1665.70292	555.90356	K	H	129	139
PSM	ISALTGHLANK	-190_25265	Q9EP71	1	Mouse_09-2020	null	[MS,MS:1001208,SEQUEST,]	7-UNIMOD:213	ms_run[1]:scan=2992	2789.5	3	1665.70292	555.90597	K	A	750	761
PSM	SILTLSHEPK	-190_43076	F6XP90	1	Mouse_09-2020	null	[MS,MS:1001208,SEQUEST,]	7-UNIMOD:213	ms_run[2]:scan=1548	2310.1	3	1665.70292	555.90222	K	L	334	344
PSM	VTIMGIYSIK	-190_46497	P49718	1	Mouse_09-2020	null	[MS,MS:1001208,SEQUEST,]	8-UNIMOD:213	ms_run[2]:scan=1921	2431.1	3	1665.70292	555.90469	R	F	263	273
PSM	VTIMGIYSIK	-190_38768	P49718	1	Mouse_09-2020	null	[MS,MS:1001208,SEQUEST,]	7-UNIMOD:213	ms_run[2]:scan=1075	2154.3	3	1665.70292	555.90469	R	F	263	273
PSM	SILTLSHEPK	-190_16330	F6XP90	1	Mouse_09-2020	null	[MS,MS:1001208,SEQUEST,]	7-UNIMOD:213	ms_run[1]:scan=1953	2446.1	3	1665.70292	555.90222	K	L	334	344
PSM	ISALTGHLANK	-190_50055	Q9EP71	1	Mouse_09-2020	null	[MS,MS:1001208,SEQUEST,]	7-UNIMOD:213	ms_run[2]:scan=2310	2555.8	3	1665.70292	555.90597	K	A	750	761
PSM	SILTLSHEPK	-190_16182	F6XP90	1	Mouse_09-2020	null	[MS,MS:1001208,SEQUEST,]	7-UNIMOD:213	ms_run[1]:scan=1937	2440.8	3	1665.70292	555.90222	K	L	334	344
PSM	VQDVLFLYK	-190_1518	Q8C0Z1	1	Mouse_09-2020	null	[MS,MS:1001208,SEQUEST,]	8-UNIMOD:213	ms_run[1]:scan=175	1858.8	3	1665.70292	555.90356	K	T	105	114
PSM	SILTLSHEPK	-190_16406	F6XP90	1	Mouse_09-2020	null	[MS,MS:1001208,SEQUEST,]	7-UNIMOD:213	ms_run[1]:scan=1962	2449.1	3	1665.70292	555.90222	K	L	334	344
PSM	VTIMGIYSIK	-190_50252	P49718	1	Mouse_09-2020	null	[MS,MS:1001208,SEQUEST,]	7-UNIMOD:213	ms_run[2]:scan=2330	2562.4	3	1665.70292	555.90469	R	F	263	273
PSM	SILTLSHEPK	-190_22206	F6XP90	1	Mouse_09-2020	null	[MS,MS:1001208,SEQUEST,]	7-UNIMOD:213	ms_run[1]:scan=2608	2660.4	3	1665.70292	555.90222	K	L	334	344
PSM	ISALTGHLANK	-190_19594	Q9EP71	1	Mouse_09-2020	null	[MS,MS:1001208,SEQUEST,]	5-UNIMOD:213	ms_run[1]:scan=2325	2569.7	3	1665.70292	555.90597	K	A	750	761
PSM	VTIMGIYSIK	-190_21146	P49718	1	Mouse_09-2020	null	[MS,MS:1001208,SEQUEST,]	8-UNIMOD:213	ms_run[1]:scan=2492	2621.9	3	1665.70292	555.90469	R	F	263	273
PSM	VQDVLFLYK	-190_35283	Q8C0Z1	1	Mouse_09-2020	null	[MS,MS:1001208,SEQUEST,]	8-UNIMOD:213	ms_run[2]:scan=651	2015.1	3	1665.70292	555.90356	K	T	105	114
PSM	KTLSSFSNLK	-190_20427	E9Q6W4	1	Mouse_09-2020	null	[MS,MS:1001208,SEQUEST,]	4-UNIMOD:213	ms_run[1]:scan=2417	2597.0	3	1665.70292	555.90222	K	H	219	229
PSM	EEAFNDAVDYFMSK	-190_14108	A0A2R8W6Q5	1	Mouse_09-2020	null	[MS,MS:1001208,SEQUEST,]	null	ms_run[1]:scan=1700	2362.3	3	1665.70292	555.90822	K	I	522	536
PSM	VTIMGIYSIK	-190_4495	P49718	1	Mouse_09-2020	null	[MS,MS:1001208,SEQUEST,]	7-UNIMOD:213	ms_run[1]:scan=593	1997.0	3	1665.70292	555.90469	R	F	263	273
PSM	SILTLSHEPK	-190_22694	F6XP90	1	Mouse_09-2020	null	[MS,MS:1001208,SEQUEST,]	7-UNIMOD:213	ms_run[1]:scan=2666	2679.6	3	1665.70292	555.90222	K	L	334	344
PSM	ISALTGHLANK	-190_53251	Q9EP71	1	Mouse_09-2020	null	[MS,MS:1001208,SEQUEST,]	5-UNIMOD:213	ms_run[2]:scan=2667	2674.1	3	1665.70292	555.90597	K	A	750	761
PSM	ISALTGHLANK	-190_23465	Q9EP71	1	Mouse_09-2020	null	[MS,MS:1001208,SEQUEST,]	5-UNIMOD:213	ms_run[1]:scan=2753	2709.0	3	1665.70292	555.90597	K	A	750	761
PSM	ISALTGHLANK	-190_24560	Q9EP71	1	Mouse_09-2020	null	[MS,MS:1001208,SEQUEST,]	7-UNIMOD:213	ms_run[1]:scan=2874	2749.9	3	1665.70292	555.90597	K	A	750	761
PSM	ISALTGHLANK	-190_25318	Q9EP71	1	Mouse_09-2020	null	[MS,MS:1001208,SEQUEST,]	7-UNIMOD:213	ms_run[1]:scan=2999	2791.8	3	1665.70292	555.90597	K	A	750	761
PSM	SILTLSHEPK	-190_51862	F6XP90	1	Mouse_09-2020	null	[MS,MS:1001208,SEQUEST,]	7-UNIMOD:213	ms_run[2]:scan=2505	2620.4	3	1665.70292	555.90222	K	L	334	344
PSM	VTIMGIYSIK	-190_48416	P49718	1	Mouse_09-2020	null	[MS,MS:1001208,SEQUEST,]	7-UNIMOD:213	ms_run[2]:scan=2134	2501.5	3	1665.70292	555.90469	R	F	263	273
PSM	GTVCAANDFNPDADAK	-190_5314	P14824	1	Mouse_09-2020	null	[MS,MS:1001208,SEQUEST,]	4-UNIMOD:4	ms_run[1]:scan=720	2039.1	3	1665.70292	555.91063	K	L	355	371
PSM	ISALTGHLANK	-190_49885	Q9EP71	1	Mouse_09-2020	null	[MS,MS:1001208,SEQUEST,]	7-UNIMOD:213	ms_run[2]:scan=2293	2550.1	3	1665.70292	555.90597	K	A	750	761
PSM	VTIMGIYSIK	-190_42675	P49718	1	Mouse_09-2020	null	[MS,MS:1001208,SEQUEST,]	7-UNIMOD:213	ms_run[2]:scan=1505	2295.9	3	1665.70292	555.90469	R	F	263	273
PSM	VTIMGIYSIK	-190_10662	P49718	1	Mouse_09-2020	null	[MS,MS:1001208,SEQUEST,]	7-UNIMOD:213	ms_run[1]:scan=1330	2240.1	3	1665.70292	555.90469	R	F	263	273
PSM	SILTLSHEPK	-190_18922	F6XP90	1	Mouse_09-2020	null	[MS,MS:1001208,SEQUEST,]	7-UNIMOD:213	ms_run[1]:scan=2249	2544.4	3	1665.70292	555.90222	K	L	334	344
PSM	VTIMGIYSIK	-190_2687	P49718	1	Mouse_09-2020	null	[MS,MS:1001208,SEQUEST,]	7-UNIMOD:213	ms_run[1]:scan=329	1909.9	3	1665.70292	555.90469	R	F	263	273
PSM	KTLSSFSNLK	-190_38255	E9Q6W4	1	Mouse_09-2020	null	[MS,MS:1001208,SEQUEST,]	4-UNIMOD:213	ms_run[2]:scan=1020	2136.3	3	1665.70292	555.90222	K	H	219	229
PSM	VTIMGIYSIK	-190_10095	P49718	1	Mouse_09-2020	null	[MS,MS:1001208,SEQUEST,]	7-UNIMOD:213	ms_run[1]:scan=1269	2219.9	3	1665.70292	555.90469	R	F	263	273
PSM	VTIMGIYSIK	-190_2425	P49718	1	Mouse_09-2020	null	[MS,MS:1001208,SEQUEST,]	7-UNIMOD:213	ms_run[1]:scan=302	1901.0	3	1665.70292	555.90469	R	F	263	273
PSM	HISGLAQALSK	-190_13720	Q2EMV9	1	Mouse_09-2020	null	[MS,MS:1001208,SEQUEST,]	1-UNIMOD:213	ms_run[1]:scan=1657	2348.1	3	1665.70292	555.90597	K	A	840	851
PSM	VTIMGIYSIK	-190_49797	P49718	1	Mouse_09-2020	null	[MS,MS:1001208,SEQUEST,]	7-UNIMOD:213	ms_run[2]:scan=2284	2547.2	3	1665.70292	555.90469	R	F	263	273
PSM	VTIMGIYSIK	-190_50114	P49718	1	Mouse_09-2020	null	[MS,MS:1001208,SEQUEST,]	7-UNIMOD:213	ms_run[2]:scan=2316	2557.8	3	1665.70292	555.90469	R	F	263	273
PSM	VTIMGIYSIK	-190_21274	P49718	1	Mouse_09-2020	null	[MS,MS:1001208,SEQUEST,]	7-UNIMOD:213	ms_run[1]:scan=2505	2626.2	3	1665.70292	555.90469	R	F	263	273
PSM	EEAFNDAVDYFMSK	-190_18121	A0A2R8W6Q5	1	Mouse_09-2020	null	[MS,MS:1001208,SEQUEST,]	null	ms_run[1]:scan=2152	2512.3	3	1665.70292	555.90822	K	I	522	536
PSM	VTIMGIYSIK	-190_30709	P49718	1	Mouse_09-2020	null	[MS,MS:1001208,SEQUEST,]	7-UNIMOD:213	ms_run[2]:scan=42	1815.0	3	1665.70292	555.90469	R	F	263	273
PSM	SILTLSHEPK	-190_52019	F6XP90	1	Mouse_09-2020	null	[MS,MS:1001208,SEQUEST,]	7-UNIMOD:213	ms_run[2]:scan=2522	2626.0	3	1665.70292	555.90222	K	L	334	344
PSM	VTIMGIYSIK	-190_30929	P49718	1	Mouse_09-2020	null	[MS,MS:1001208,SEQUEST,]	7-UNIMOD:213	ms_run[2]:scan=64	1822.3	3	1665.70292	555.90469	R	F	263	273
PSM	VTIMGIYSIK	-190_16202	P49718	1	Mouse_09-2020	null	[MS,MS:1001208,SEQUEST,]	7-UNIMOD:213	ms_run[1]:scan=1939	2441.5	3	1665.70292	555.90469	R	F	263	273
PSM	LSVDYGKKSK	-190_10623	P05214	1	Mouse_09-2020	null	[MS,MS:1001208,SEQUEST,]	9-UNIMOD:213	ms_run[1]:scan=1326	2238.8	3	1665.70292	555.90222	R	E	157	167
PSM	SILTLSHEPK	-190_43402	F6XP90	1	Mouse_09-2020	null	[MS,MS:1001208,SEQUEST,]	7-UNIMOD:213	ms_run[2]:scan=1582	2321.3	3	1665.70292	555.90222	K	L	334	344
PSM	VTIMGIYSIK	-190_19495	P49718	1	Mouse_09-2020	null	[MS,MS:1001208,SEQUEST,]	8-UNIMOD:213	ms_run[1]:scan=2315	2566.3	3	1665.70292	555.90469	R	F	263	273
PSM	VTIMGIYSIK	-190_2649	P49718	1	Mouse_09-2020	null	[MS,MS:1001208,SEQUEST,]	7-UNIMOD:213	ms_run[1]:scan=325	1908.6	3	1665.70292	555.90469	R	F	263	273
PSM	TTKAPSTPPPK	-190_42118	Q5U4C3	1	Mouse_09-2020	null	[MS,MS:1001208,SEQUEST,]	7-UNIMOD:213	ms_run[2]:scan=1441	2274.7	3	1665.70292	555.90222	R	A	917	928
PSM	ISALTGHLANK	-190_53222	Q9EP71	1	Mouse_09-2020	null	[MS,MS:1001208,SEQUEST,]	5-UNIMOD:213	ms_run[2]:scan=2662	2672.5	3	1665.70292	555.90597	K	A	750	761
PSM	SILTLSHEPK	-190_50908	F6XP90	1	Mouse_09-2020	null	[MS,MS:1001208,SEQUEST,]	7-UNIMOD:213	ms_run[2]:scan=2400	2585.6	3	1665.70292	555.90222	K	L	334	344
PSM	LSVDYGKKSK	-190_24552	P05214	1	Mouse_09-2020	null	[MS,MS:1001208,SEQUEST,]	5-UNIMOD:213	ms_run[1]:scan=2873	2749.5	3	1665.70292	555.90222	R	E	157	167
PSM	VTIMGIYSIK	-190_43980	P49718	1	Mouse_09-2020	null	[MS,MS:1001208,SEQUEST,]	7-UNIMOD:213	ms_run[2]:scan=1648	2343.1	3	1665.70292	555.90469	R	F	263	273
PSM	MKVLKFACK	-190_23410	E9Q160	1	Mouse_09-2020	null	[MS,MS:1001208,SEQUEST,]	8-UNIMOD:4,5-UNIMOD:213	ms_run[1]:scan=2746	2706.7	3	1665.70292	555.90251	K	C	763	772
PSM	GTVCAANDFNPDADAK	-190_48022	P14824	1	Mouse_09-2020	null	[MS,MS:1001208,SEQUEST,]	4-UNIMOD:4	ms_run[2]:scan=2090	2486.9	3	1665.70292	555.91063	K	L	355	371
PSM	ISALTGHLANK	-190_25425	Q9EP71	1	Mouse_09-2020	null	[MS,MS:1001208,SEQUEST,]	7-UNIMOD:213	ms_run[1]:scan=3011	2795.9	3	1665.70292	555.90597	K	A	750	761
PSM	VTIMGIYSIK	-190_42779	P49718	1	Mouse_09-2020	null	[MS,MS:1001208,SEQUEST,]	8-UNIMOD:213	ms_run[2]:scan=1517	2299.9	3	1665.70292	555.90469	R	F	263	273
PSM	SILTLSHEPK	-190_22862	F6XP90	1	Mouse_09-2020	null	[MS,MS:1001208,SEQUEST,]	7-UNIMOD:213	ms_run[1]:scan=2684	2685.6	3	1665.70292	555.90222	K	L	334	344
PSM	VTIMGIYSIK	-190_30759	P49718	1	Mouse_09-2020	null	[MS,MS:1001208,SEQUEST,]	7-UNIMOD:213	ms_run[2]:scan=47	1816.7	3	1665.70292	555.90469	R	F	263	273
PSM	GVGGGIPPITTR	-190_3174	Q8CJH3	1	Mouse_09-2020	null	[MS,MS:1001208,SEQUEST,]	11-UNIMOD:213	ms_run[1]:scan=391	1930.5	3	1665.70292	555.90597	R	L	176	188
PSM	EEAFNDAVDYFMSK	-190_42428	A0A2R8W6Q5	1	Mouse_09-2020	null	[MS,MS:1001208,SEQUEST,]	null	ms_run[2]:scan=1475	2286.0	3	1665.70292	555.90822	K	I	522	536
PSM	ISALTGHLANK	-190_24487	Q9EP71	1	Mouse_09-2020	null	[MS,MS:1001208,SEQUEST,]	7-UNIMOD:213	ms_run[1]:scan=2866	2747.2	3	1665.70292	555.90597	K	A	750	761
PSM	VTIMGIYSIK	-190_23227	P49718	1	Mouse_09-2020	null	[MS,MS:1001208,SEQUEST,]	7-UNIMOD:213	ms_run[1]:scan=2724	2698.9	3	1665.70292	555.90469	R	F	263	273
PSM	VTIMGIYSIK	-190_14644	P49718	1	Mouse_09-2020	null	[MS,MS:1001208,SEQUEST,]	8-UNIMOD:213	ms_run[1]:scan=1761	2382.6	3	1665.70292	555.90469	R	F	263	273
PSM	VQDVLFLYK	-190_4056	Q8C0Z1	1	Mouse_09-2020	null	[MS,MS:1001208,SEQUEST,]	8-UNIMOD:213	ms_run[1]:scan=520	1973.1	3	1665.70292	555.90356	K	T	105	114
PSM	SILTLSHEPK	-190_51403	F6XP90	1	Mouse_09-2020	null	[MS,MS:1001208,SEQUEST,]	7-UNIMOD:213	ms_run[2]:scan=2456	2604.2	3	1665.70292	555.90222	K	L	334	344
PSM	VTIMGIYSIK	-190_2976	P49718	1	Mouse_09-2020	null	[MS,MS:1001208,SEQUEST,]	7-UNIMOD:213	ms_run[1]:scan=360	1920.2	3	1665.70292	555.90469	R	F	263	273
PSM	HISGLAQALSK	-190_56220	Q2EMV9	1	Mouse_09-2020	null	[MS,MS:1001208,SEQUEST,]	1-UNIMOD:213	ms_run[2]:scan=3100	2819.4	3	1665.70292	555.90597	K	A	840	851
PSM	VTIMGIYSIK	-190_43936	P49718	1	Mouse_09-2020	null	[MS,MS:1001208,SEQUEST,]	7-UNIMOD:213	ms_run[2]:scan=1643	2341.4	3	1665.70292	555.90469	R	F	263	273
PSM	VTIMGIYSIK	-190_20977	P49718	1	Mouse_09-2020	null	[MS,MS:1001208,SEQUEST,]	7-UNIMOD:213	ms_run[1]:scan=2475	2616.2	3	1665.70292	555.90469	R	F	263	273
PSM	VTIMGIYSIK	-190_18947	P49718	1	Mouse_09-2020	null	[MS,MS:1001208,SEQUEST,]	8-UNIMOD:213	ms_run[1]:scan=2252	2545.4	3	1665.70292	555.90469	R	F	263	273
PSM	SIHELEKIR	-190_42826	Q91Z83	1	Mouse_09-2020	null	[MS,MS:1001208,SEQUEST,]	7-UNIMOD:213	ms_run[2]:scan=1522	2301.6	3	1665.70292	555.90597	K	Q	1522	1531
PSM	EEAFNDAVDYFMSK	-190_12366	A0A2R8W6Q5	1	Mouse_09-2020	null	[MS,MS:1001208,SEQUEST,]	null	ms_run[1]:scan=1517	2301.9	3	1665.70292	555.90822	K	I	522	536
PSM	VTIMGIYSIK	-190_2435	P49718	1	Mouse_09-2020	null	[MS,MS:1001208,SEQUEST,]	7-UNIMOD:213	ms_run[1]:scan=303	1901.3	3	1665.70292	555.90469	R	F	263	273
PSM	MKVLKFACK	-190_22054	E9Q160	1	Mouse_09-2020	null	[MS,MS:1001208,SEQUEST,]	8-UNIMOD:4,5-UNIMOD:213	ms_run[1]:scan=2589	2654.1	3	1665.70292	555.90251	K	C	763	772
PSM	VTIMGIYSIK	-190_44018	P49718	1	Mouse_09-2020	null	[MS,MS:1001208,SEQUEST,]	8-UNIMOD:213	ms_run[2]:scan=1652	2344.4	3	1665.70292	555.90469	R	F	263	273
PSM	ISALTGHLANK	-190_28357	Q9EP71	1	Mouse_09-2020	null	[MS,MS:1001208,SEQUEST,]	5-UNIMOD:213	ms_run[1]:scan=3363	2914.5	3	1665.70292	555.90597	K	A	750	761
PSM	LSRLHLEEK	-190_42091	Q9CQ28	1	Mouse_09-2020	null	[MS,MS:1001208,SEQUEST,]	3-UNIMOD:213	ms_run[2]:scan=1438	2273.7	3	1665.70292	555.90597	R	S	242	251
PSM	SILTLSHEPK	-190_37744	F6XP90	1	Mouse_09-2020	null	[MS,MS:1001208,SEQUEST,]	7-UNIMOD:213	ms_run[2]:scan=963	2117.6	3	1665.70292	555.90222	K	L	334	344
PSM	SILTLSHEPK	-190_1011	F6XP90	1	Mouse_09-2020	null	[MS,MS:1001208,SEQUEST,]	4-UNIMOD:213	ms_run[1]:scan=111	1837.7	3	1665.70292	555.90222	K	L	334	344
PSM	VTIMGIYSIK	-190_49739	P49718	1	Mouse_09-2020	null	[MS,MS:1001208,SEQUEST,]	7-UNIMOD:213	ms_run[2]:scan=2278	2545.2	3	1665.70292	555.90469	R	F	263	273
PSM	SILTLSHEPK	-190_18806	F6XP90	1	Mouse_09-2020	null	[MS,MS:1001208,SEQUEST,]	8-UNIMOD:213	ms_run[1]:scan=2236	2540.1	3	1665.70292	555.90222	K	L	334	344
PSM	VTIMGIYSIK	-190_17396	P49718	1	Mouse_09-2020	null	[MS,MS:1001208,SEQUEST,]	8-UNIMOD:213	ms_run[1]:scan=2069	2484.6	3	1665.70292	555.90469	R	F	263	273
PSM	VTIMGIYSIK	-190_50004	P49718	1	Mouse_09-2020	null	[MS,MS:1001208,SEQUEST,]	7-UNIMOD:213	ms_run[2]:scan=2305	2554.1	3	1665.70292	555.90469	R	F	263	273
PSM	ISALTGHLANK	-190_15319	Q9EP71	1	Mouse_09-2020	null	[MS,MS:1001208,SEQUEST,]	5-UNIMOD:213	ms_run[1]:scan=1836	2407.3	3	1665.70292	555.90597	K	A	750	761
PSM	ISALTGHLANK	-190_24795	Q9EP71	1	Mouse_09-2020	null	[MS,MS:1001208,SEQUEST,]	7-UNIMOD:213	ms_run[1]:scan=2905	2760.2	3	1665.70292	555.90597	K	A	750	761
PSM	VTIMGIYSIK	-190_42906	P49718	1	Mouse_09-2020	null	[MS,MS:1001208,SEQUEST,]	8-UNIMOD:213	ms_run[2]:scan=1530	2304.2	3	1665.70292	555.90469	R	F	263	273
PSM	SILTLSHEPK	-190_10709	F6XP90	1	Mouse_09-2020	null	[MS,MS:1001208,SEQUEST,]	7-UNIMOD:213	ms_run[1]:scan=1335	2241.8	3	1665.70292	555.90222	K	L	334	344
PSM	VTIMGIYSIK	-190_8537	P49718	1	Mouse_09-2020	null	[MS,MS:1001208,SEQUEST,]	7-UNIMOD:213	ms_run[1]:scan=1079	2157.6	3	1665.70292	555.90469	R	F	263	273
PSM	ISALTGHLANK	-190_51863	Q9EP71	1	Mouse_09-2020	null	[MS,MS:1001208,SEQUEST,]	7-UNIMOD:213	ms_run[2]:scan=2505	2620.4	3	1665.70292	555.90597	K	A	750	761
PSM	VTIMGIYSIK	-190_20887	P49718	1	Mouse_09-2020	null	[MS,MS:1001208,SEQUEST,]	7-UNIMOD:213	ms_run[1]:scan=2466	2613.2	3	1665.70292	555.90469	R	F	263	273
PSM	SILTLSHEPK	-190_10924	F6XP90	1	Mouse_09-2020	null	[MS,MS:1001208,SEQUEST,]	7-UNIMOD:213	ms_run[1]:scan=1359	2249.7	3	1665.70292	555.90222	K	L	334	344
PSM	CLDDNAEDAARCQK	-190_6249	Q8BGD8	1	Mouse_09-2020	null	[MS,MS:1001208,SEQUEST,]	1-UNIMOD:4,12-UNIMOD:4	ms_run[1]:scan=829	2074.9	3	1665.70292	555.90337	R	R	22	36
PSM	TTKAPSTPPPK	-190_8791	Q5U4C3	1	Mouse_09-2020	null	[MS,MS:1001208,SEQUEST,]	6-UNIMOD:213	ms_run[1]:scan=1111	2168.1	3	1665.70292	555.90222	R	A	917	928
PSM	VTIMGIYSIK	-190_20447	P49718	1	Mouse_09-2020	null	[MS,MS:1001208,SEQUEST,]	7-UNIMOD:213	ms_run[1]:scan=2419	2597.7	3	1665.70292	555.90469	R	F	263	273
PSM	SILTLSHEPK	-190_52075	F6XP90	1	Mouse_09-2020	null	[MS,MS:1001208,SEQUEST,]	7-UNIMOD:213	ms_run[2]:scan=2528	2628.0	3	1665.70292	555.90222	K	L	334	344
PSM	SILTLSHEPK	-190_22581	F6XP90	1	Mouse_09-2020	null	[MS,MS:1001208,SEQUEST,]	7-UNIMOD:213	ms_run[1]:scan=2653	2675.3	3	1665.70292	555.90222	K	L	334	344
PSM	SILTLSHEPK	-190_45496	F6XP90	1	Mouse_09-2020	null	[MS,MS:1001208,SEQUEST,]	8-UNIMOD:213	ms_run[2]:scan=1818	2398.5	3	1665.70292	555.90222	K	L	334	344
PSM	SILTLSHEPK	-190_50806	F6XP90	1	Mouse_09-2020	null	[MS,MS:1001208,SEQUEST,]	7-UNIMOD:213	ms_run[2]:scan=2389	2582.0	3	1665.70292	555.90222	K	L	334	344
PSM	VTIMGIYSIK	-190_14974	P49718	1	Mouse_09-2020	null	[MS,MS:1001208,SEQUEST,]	7-UNIMOD:213	ms_run[1]:scan=1798	2394.8	3	1665.70292	555.90469	R	F	263	273
PSM	SILTLSHEPK	-190_52340	F6XP90	1	Mouse_09-2020	null	[MS,MS:1001208,SEQUEST,]	7-UNIMOD:213	ms_run[2]:scan=2557	2637.6	3	1665.70292	555.90222	K	L	334	344
PSM	SILTLSHEPK	-190_48417	F6XP90	1	Mouse_09-2020	null	[MS,MS:1001208,SEQUEST,]	8-UNIMOD:213	ms_run[2]:scan=2134	2501.5	3	1665.70292	555.90222	K	L	334	344
PSM	VTIMGIYSIK	-190_2562	P49718	1	Mouse_09-2020	null	[MS,MS:1001208,SEQUEST,]	7-UNIMOD:213	ms_run[1]:scan=316	1905.6	3	1665.70292	555.90469	R	F	263	273
PSM	VTIMGIYSIK	-190_21304	P49718	1	Mouse_09-2020	null	[MS,MS:1001208,SEQUEST,]	7-UNIMOD:213	ms_run[1]:scan=2508	2627.2	3	1665.70292	555.90469	R	F	263	273
PSM	SKTDGFKTLK	-190_28836	F6Z9A1	1	Mouse_09-2020	null	[MS,MS:1001208,SEQUEST,]	7-UNIMOD:213	ms_run[1]:scan=3417	2932.8	3	1665.70292	555.90222	R	N	91	101
PSM	SILTLSHEPK	-190_51075	F6XP90	1	Mouse_09-2020	null	[MS,MS:1001208,SEQUEST,]	7-UNIMOD:213	ms_run[2]:scan=2419	2591.9	3	1665.70292	555.90222	K	L	334	344
PSM	ISALTGHLANK	-190_21385	Q9EP71	1	Mouse_09-2020	null	[MS,MS:1001208,SEQUEST,]	5-UNIMOD:213	ms_run[1]:scan=2516	2629.9	3	1665.70292	555.90597	K	A	750	761
PSM	EEAFNDAVDYFMSK	-190_14016	A0A2R8W6Q5	1	Mouse_09-2020	null	[MS,MS:1001208,SEQUEST,]	null	ms_run[1]:scan=1689	2358.7	3	1665.70292	555.90822	K	I	522	536
PSM	SILTLSHEPK	-190_22521	F6XP90	1	Mouse_09-2020	null	[MS,MS:1001208,SEQUEST,]	7-UNIMOD:213	ms_run[1]:scan=2646	2673.0	3	1665.70292	555.90222	K	L	334	344
PSM	VQDVLFLYK	-190_9434	Q8C0Z1	1	Mouse_09-2020	null	[MS,MS:1001208,SEQUEST,]	8-UNIMOD:213	ms_run[1]:scan=1193	2194.9	3	1665.70292	555.90356	K	T	105	114
PSM	VTIMGIYSIK	-190_18739	P49718	1	Mouse_09-2020	null	[MS,MS:1001208,SEQUEST,]	7-UNIMOD:213	ms_run[1]:scan=2229	2537.8	3	1665.70292	555.90469	R	F	263	273
PSM	TTKAPSTPPPK	-190_8854	Q5U4C3	1	Mouse_09-2020	null	[MS,MS:1001208,SEQUEST,]	7-UNIMOD:213	ms_run[1]:scan=1123	2172.1	3	1665.70292	555.90222	R	A	917	928
PSM	LSVDYGKKSK	-190_21314	P05214	1	Mouse_09-2020	null	[MS,MS:1001208,SEQUEST,]	4-UNIMOD:213	ms_run[1]:scan=2509	2627.5	3	1665.70292	555.90222	R	E	157	167
PSM	SILTLSHEPK	-190_51556	F6XP90	1	Mouse_09-2020	null	[MS,MS:1001208,SEQUEST,]	7-UNIMOD:213	ms_run[2]:scan=2473	2609.8	3	1665.70292	555.90222	K	L	334	344
PSM	EEAFNDAVDYFMSK	-190_14503	A0A2R8W6Q5	1	Mouse_09-2020	null	[MS,MS:1001208,SEQUEST,]	null	ms_run[1]:scan=1746	2377.6	3	1665.70292	555.90822	K	I	522	536
PSM	KKSSSEALFK	-190_18411	A2AM29	1	Mouse_09-2020	null	[MS,MS:1001208,SEQUEST,]	6-UNIMOD:213	ms_run[1]:scan=2189	2524.5	3	1665.70292	555.90222	R	F	300	310
PSM	VTIMGIYSIK	-190_2592	P49718	1	Mouse_09-2020	null	[MS,MS:1001208,SEQUEST,]	7-UNIMOD:213	ms_run[1]:scan=319	1906.6	3	1665.70292	555.90469	R	F	263	273
PSM	ISALTGHLANK	-190_21165	Q9EP71	1	Mouse_09-2020	null	[MS,MS:1001208,SEQUEST,]	7-UNIMOD:213	ms_run[1]:scan=2494	2622.5	3	1665.70292	555.90597	K	A	750	761
PSM	TLARLLYMK	-190_3175	F2Z463	1	Mouse_09-2020	null	[MS,MS:1001208,SEQUEST,]	8-UNIMOD:35,9-UNIMOD:213	ms_run[1]:scan=391	1930.5	3	1665.70292	555.90843	K	K	143	152
PSM	SILTLSHEPK	-190_10624	F6XP90	1	Mouse_09-2020	null	[MS,MS:1001208,SEQUEST,]	7-UNIMOD:213	ms_run[1]:scan=1326	2238.8	3	1665.70292	555.90222	K	L	334	344
PSM	KIALYELMK	-190_13498	E9Q8N5	1	Mouse_09-2020	null	[MS,MS:1001208,SEQUEST,]	8-UNIMOD:35,1-UNIMOD:213	ms_run[1]:scan=1633	2340.1	3	1665.70292	555.90469	R	T	1070	1079
PSM	VTIMGIYSIK	-190_15937	P49718	1	Mouse_09-2020	null	[MS,MS:1001208,SEQUEST,]	7-UNIMOD:213	ms_run[1]:scan=1909	2431.5	3	1665.70292	555.90469	R	F	263	273
PSM	SILTLSHEPK	-190_42965	F6XP90	1	Mouse_09-2020	null	[MS,MS:1001208,SEQUEST,]	7-UNIMOD:213	ms_run[2]:scan=1536	2306.2	3	1665.70292	555.90222	K	L	334	344
PSM	LSRLHLEEK	-190_52502	Q9CQ28	1	Mouse_09-2020	null	[MS,MS:1001208,SEQUEST,]	5-UNIMOD:213	ms_run[2]:scan=2578	2644.6	3	1665.70292	555.90597	R	S	242	251
PSM	LSRLHLEEK	-190_22100	Q9CQ28	1	Mouse_09-2020	null	[MS,MS:1001208,SEQUEST,]	3-UNIMOD:213	ms_run[1]:scan=2595	2656.1	3	1665.70292	555.90597	R	S	242	251
PSM	ISALTGHLANK	-190_15222	Q9EP71	1	Mouse_09-2020	null	[MS,MS:1001208,SEQUEST,]	5-UNIMOD:213	ms_run[1]:scan=1825	2403.7	3	1665.70292	555.90597	K	A	750	761
PSM	EEAFNDAVDYFMSK	-190_14214	A0A2R8W6Q5	1	Mouse_09-2020	null	[MS,MS:1001208,SEQUEST,]	null	ms_run[1]:scan=1712	2366.3	3	1665.70292	555.90822	K	I	522	536
PSM	VTIMGIYSIK	-190_30899	P49718	1	Mouse_09-2020	null	[MS,MS:1001208,SEQUEST,]	7-UNIMOD:213	ms_run[2]:scan=61	1821.3	3	1665.70292	555.90469	R	F	263	273
PSM	KIYRFNQR	-190_30679	P24527	1	Mouse_09-2020	null	[MS,MS:1001208,SEQUEST,]	8-UNIMOD:213	ms_run[2]:scan=39	1814.1	3	1665.70292	555.90267	R	P	188	196
PSM	ISALTGHLANK	-190_54204	Q9EP71	1	Mouse_09-2020	null	[MS,MS:1001208,SEQUEST,]	7-UNIMOD:213	ms_run[2]:scan=2824	2726.7	3	1665.70292	555.90597	K	A	750	761
PSM	KTLSSFSNLK	-190_38630	E9Q6W4	1	Mouse_09-2020	null	[MS,MS:1001208,SEQUEST,]	4-UNIMOD:213	ms_run[2]:scan=1060	2149.4	3	1665.70292	555.90222	K	H	219	229
PSM	VTIMGIYSIK	-190_17726	P49718	1	Mouse_09-2020	null	[MS,MS:1001208,SEQUEST,]	8-UNIMOD:213	ms_run[1]:scan=2107	2497.4	3	1665.70292	555.90469	R	F	263	273
PSM	EEAFNDAVDYFMSK	-190_20456	A0A2R8W6Q5	1	Mouse_09-2020	null	[MS,MS:1001208,SEQUEST,]	null	ms_run[1]:scan=2420	2598.0	3	1665.70292	555.90822	K	I	522	536
PSM	LSVDYGKKSK	-190_12357	P05214	1	Mouse_09-2020	null	[MS,MS:1001208,SEQUEST,]	8-UNIMOD:213	ms_run[1]:scan=1516	2301.5	3	1665.70292	555.90222	R	E	157	167
PSM	SILTLSHEPK	-190_51833	F6XP90	1	Mouse_09-2020	null	[MS,MS:1001208,SEQUEST,]	7-UNIMOD:213	ms_run[2]:scan=2502	2619.4	3	1665.70292	555.90222	K	L	334	344
PSM	VTIMGIYSIK	-190_2601	P49718	1	Mouse_09-2020	null	[MS,MS:1001208,SEQUEST,]	7-UNIMOD:213	ms_run[1]:scan=320	1907.0	3	1665.70292	555.90469	R	F	263	273
PSM	GTVCAANDFNPDADAK	-190_47890	P14824	1	Mouse_09-2020	null	[MS,MS:1001208,SEQUEST,]	4-UNIMOD:4	ms_run[2]:scan=2075	2481.9	3	1665.70292	555.91063	K	L	355	371
PSM	LSRLHLEEK	-190_48295	Q9CQ28	1	Mouse_09-2020	null	[MS,MS:1001208,SEQUEST,]	5-UNIMOD:213	ms_run[2]:scan=2122	2497.5	3	1665.70292	555.90597	R	S	242	251
PSM	SILTLSHEPK	-190_47427	F6XP90	1	Mouse_09-2020	null	[MS,MS:1001208,SEQUEST,]	7-UNIMOD:213	ms_run[2]:scan=2027	2466.1	3	1665.70292	555.90222	K	L	334	344
PSM	KTLSSFSNLK	-190_38075	E9Q6W4	1	Mouse_09-2020	null	[MS,MS:1001208,SEQUEST,]	4-UNIMOD:213	ms_run[2]:scan=1000	2129.7	3	1665.70292	555.90222	K	H	219	229
PSM	VTIMGIYSIK	-190_1012	P49718	1	Mouse_09-2020	null	[MS,MS:1001208,SEQUEST,]	7-UNIMOD:213	ms_run[1]:scan=111	1837.7	3	1665.70292	555.90469	R	F	263	273
PSM	VTIMGIYSIK	-190_21225	P49718	1	Mouse_09-2020	null	[MS,MS:1001208,SEQUEST,]	7-UNIMOD:213	ms_run[1]:scan=2500	2624.5	3	1665.70292	555.90469	R	F	263	273
PSM	SILTLSHEPK	-190_45666	F6XP90	1	Mouse_09-2020	null	[MS,MS:1001208,SEQUEST,]	6-UNIMOD:213	ms_run[2]:scan=1835	2403.1	3	1665.70292	555.90222	K	L	334	344
PSM	EEAFNDAVDYFMSK	-190_47048	A0A2R8W6Q5	1	Mouse_09-2020	null	[MS,MS:1001208,SEQUEST,]	null	ms_run[2]:scan=1987	2452.9	3	1665.70292	555.90822	K	I	522	536
PSM	LSRLHLEEK	-190_21516	Q9CQ28	1	Mouse_09-2020	null	[MS,MS:1001208,SEQUEST,]	5-UNIMOD:213	ms_run[1]:scan=2529	2634.2	3	1665.70292	555.90597	R	S	242	251
PSM	SILTLSHEPK	-190_51557	F6XP90	1	Mouse_09-2020	null	[MS,MS:1001208,SEQUEST,]	8-UNIMOD:213	ms_run[2]:scan=2473	2609.8	3	1665.70292	555.90222	K	L	334	344
PSM	ISALTGHLANK	-190_24735	Q9EP71	1	Mouse_09-2020	null	[MS,MS:1001208,SEQUEST,]	7-UNIMOD:213	ms_run[1]:scan=2897	2757.5	3	1665.70292	555.90597	K	A	750	761
PSM	VTIMGIYSIK	-190_49984	P49718	1	Mouse_09-2020	null	[MS,MS:1001208,SEQUEST,]	7-UNIMOD:213	ms_run[2]:scan=2303	2553.4	3	1665.70292	555.90469	R	F	263	273
PSM	TTKAPSTPPPK	-190_8824	Q5U4C3	1	Mouse_09-2020	null	[MS,MS:1001208,SEQUEST,]	6-UNIMOD:213	ms_run[1]:scan=1117	2170.1	3	1665.70292	555.90222	R	A	917	928
PSM	VTIMGIYSIK	-190_7991	P49718	1	Mouse_09-2020	null	[MS,MS:1001208,SEQUEST,]	7-UNIMOD:213	ms_run[1]:scan=1019	2137.8	3	1665.70292	555.90469	R	F	263	273
PSM	SILTLSHEPK	-190_51626	F6XP90	1	Mouse_09-2020	null	[MS,MS:1001208,SEQUEST,]	8-UNIMOD:213	ms_run[2]:scan=2480	2612.1	3	1665.70292	555.90222	K	L	334	344
PSM	ISALTGHLANK	-190_53223	Q9EP71	1	Mouse_09-2020	null	[MS,MS:1001208,SEQUEST,]	7-UNIMOD:213	ms_run[2]:scan=2662	2672.5	3	1665.70292	555.90597	K	A	750	761
PSM	ISALTGHLANK	-190_22189	Q9EP71	1	Mouse_09-2020	null	[MS,MS:1001208,SEQUEST,]	5-UNIMOD:213	ms_run[1]:scan=2606	2659.7	3	1665.70292	555.90597	K	A	750	761
PSM	EEAFNDAVDYFMSK	-190_43945	A0A2R8W6Q5	1	Mouse_09-2020	null	[MS,MS:1001208,SEQUEST,]	null	ms_run[2]:scan=1644	2341.8	3	1665.70292	555.90822	K	I	522	536
PSM	VTIMGIYSIK	-190_30789	P49718	1	Mouse_09-2020	null	[MS,MS:1001208,SEQUEST,]	7-UNIMOD:213	ms_run[2]:scan=50	1817.7	3	1665.70292	555.90469	R	F	263	273
PSM	VTIMGIYSIK	-190_2522	P49718	1	Mouse_09-2020	null	[MS,MS:1001208,SEQUEST,]	7-UNIMOD:213	ms_run[1]:scan=312	1904.3	3	1665.70292	555.90469	R	F	263	273
PSM	KLMAYGGKLK	-190_7666	Q60675	1	Mouse_09-2020	null	[MS,MS:1001208,SEQUEST,]	3-UNIMOD:35,8-UNIMOD:213	ms_run[1]:scan=985	2126.5	3	1665.70292	555.90843	K	A	1241	1251
PSM	SILTLSHEPK	-190_16465	F6XP90	1	Mouse_09-2020	null	[MS,MS:1001208,SEQUEST,]	7-UNIMOD:213	ms_run[1]:scan=1969	2451.4	3	1665.70292	555.90222	K	L	334	344
PSM	VTIMGIYSIK	-190_23625	P49718	1	Mouse_09-2020	null	[MS,MS:1001208,SEQUEST,]	7-UNIMOD:213	ms_run[1]:scan=2771	2715.1	3	1665.70292	555.90469	R	F	263	273
PSM	KKSSSEALFK	-190_18572	A2AM29	1	Mouse_09-2020	null	[MS,MS:1001208,SEQUEST,]	6-UNIMOD:213	ms_run[1]:scan=2209	2531.2	3	1665.70292	555.90222	R	F	300	310
PSM	KTLSSFSNLK	-190_10030	E9Q6W4	1	Mouse_09-2020	null	[MS,MS:1001208,SEQUEST,]	2-UNIMOD:213	ms_run[1]:scan=1262	2217.6	3	1665.70292	555.90222	K	H	219	229
PSM	SILTLSHEPK	-190_22794	F6XP90	1	Mouse_09-2020	null	[MS,MS:1001208,SEQUEST,]	7-UNIMOD:213	ms_run[1]:scan=2677	2683.3	3	1665.70292	555.90222	K	L	334	344
PSM	TTKAPSTPPPK	-190_37087	Q5U4C3	1	Mouse_09-2020	null	[MS,MS:1001208,SEQUEST,]	6-UNIMOD:213	ms_run[2]:scan=868	2086.6	3	1665.70292	555.90222	R	A	917	928
PSM	VQDVLFLYK	-190_18740	Q8C0Z1	1	Mouse_09-2020	null	[MS,MS:1001208,SEQUEST,]	8-UNIMOD:213	ms_run[1]:scan=2229	2537.8	3	1665.70292	555.90356	K	T	105	114
PSM	LEHNIKDKK	-190_43926	Q8BTS3	1	Mouse_09-2020	null	[MS,MS:1001208,SEQUEST,]	8-UNIMOD:213	ms_run[2]:scan=1642	2341.1	3	1665.70292	555.90597	R	N	574	583
PSM	ISALTGHLANK	-190_23930	Q9EP71	1	Mouse_09-2020	null	[MS,MS:1001208,SEQUEST,]	7-UNIMOD:213	ms_run[1]:scan=2806	2726.9	3	1665.70292	555.90597	K	A	750	761
PSM	VQDVLFLYK	-190_6921	Q8C0Z1	1	Mouse_09-2020	null	[MS,MS:1001208,SEQUEST,]	8-UNIMOD:213	ms_run[1]:scan=905	2099.9	3	1665.70292	555.90356	K	T	105	114
PSM	ISALTGHLANK	-190_52744	Q9EP71	1	Mouse_09-2020	null	[MS,MS:1001208,SEQUEST,]	5-UNIMOD:213	ms_run[2]:scan=2608	2654.5	3	1665.70292	555.90597	K	A	750	761
PSM	FLTNGFLGKK	-190_15574	A0A2R8VHR9	1	Mouse_09-2020	null	[MS,MS:1001208,SEQUEST,]	9-UNIMOD:213	ms_run[1]:scan=1868	2417.9	3	1665.70292	555.90731	K	L	52	62
PSM	ISALTGHLANK	-190_43766	Q9EP71	1	Mouse_09-2020	null	[MS,MS:1001208,SEQUEST,]	5-UNIMOD:213	ms_run[2]:scan=1624	2335.2	3	1665.70292	555.90597	K	A	750	761
PSM	TTKAPSTPPPK	-190_8829	Q5U4C3	1	Mouse_09-2020	null	[MS,MS:1001208,SEQUEST,]	7-UNIMOD:213	ms_run[1]:scan=1118	2170.5	3	1665.70292	555.90222	R	A	917	928
PSM	SILTLSHEPK	-190_22190	F6XP90	1	Mouse_09-2020	null	[MS,MS:1001208,SEQUEST,]	7-UNIMOD:213	ms_run[1]:scan=2606	2659.7	3	1665.70292	555.90222	K	L	334	344
PSM	VTIMGIYSIK	-190_44188	P49718	1	Mouse_09-2020	null	[MS,MS:1001208,SEQUEST,]	8-UNIMOD:213	ms_run[2]:scan=1671	2350.7	3	1665.70292	555.90469	R	F	263	273
PSM	KTLSSFSNLK	-190_3130	E9Q6W4	1	Mouse_09-2020	null	[MS,MS:1001208,SEQUEST,]	7-UNIMOD:213	ms_run[1]:scan=384	1928.2	3	1665.70292	555.90222	K	H	219	229
PSM	EEAFNDAVDYFMSK	-190_43808	A0A2R8W6Q5	1	Mouse_09-2020	null	[MS,MS:1001208,SEQUEST,]	null	ms_run[2]:scan=1629	2336.8	3	1665.70292	555.90822	K	I	522	536
PSM	VTIMGIYSIK	-190_18241	P49718	1	Mouse_09-2020	null	[MS,MS:1001208,SEQUEST,]	7-UNIMOD:213	ms_run[1]:scan=2167	2517.3	3	1665.70292	555.90469	R	F	263	273
PSM	KTLSSFSNLK	-190_2416	E9Q6W4	1	Mouse_09-2020	null	[MS,MS:1001208,SEQUEST,]	7-UNIMOD:213	ms_run[1]:scan=301	1900.7	3	1665.70292	555.90222	K	H	219	229
PSM	SILTLSHEPK	-190_52693	F6XP90	1	Mouse_09-2020	null	[MS,MS:1001208,SEQUEST,]	8-UNIMOD:213	ms_run[2]:scan=2602	2652.6	3	1665.70292	555.90222	K	L	334	344
PSM	VTIMGIYSIK	-190_47524	P49718	1	Mouse_09-2020	null	[MS,MS:1001208,SEQUEST,]	7-UNIMOD:213	ms_run[2]:scan=2037	2469.4	3	1665.70292	555.90469	R	F	263	273
PSM	GVGGGIPPITTR	-190_21909	Q8CJH3	1	Mouse_09-2020	null	[MS,MS:1001208,SEQUEST,]	10-UNIMOD:213	ms_run[1]:scan=2573	2648.8	3	1665.70292	555.90597	R	L	176	188
PSM	SILTLSHEPK	-190_51925	F6XP90	1	Mouse_09-2020	null	[MS,MS:1001208,SEQUEST,]	7-UNIMOD:213	ms_run[2]:scan=2512	2622.7	3	1665.70292	555.90222	K	L	334	344
PSM	VTIMGIYSIK	-190_19573	P49718	1	Mouse_09-2020	null	[MS,MS:1001208,SEQUEST,]	8-UNIMOD:213	ms_run[1]:scan=2323	2569.0	3	1665.70292	555.90469	R	F	263	273
PSM	GVGGGIPPITTR	-190_3201	Q8CJH3	1	Mouse_09-2020	null	[MS,MS:1001208,SEQUEST,]	11-UNIMOD:213	ms_run[1]:scan=395	1931.8	3	1665.70292	555.90597	R	L	176	188
PSM	KTLSSFSNLK	-190_10010	E9Q6W4	1	Mouse_09-2020	null	[MS,MS:1001208,SEQUEST,]	4-UNIMOD:213	ms_run[1]:scan=1260	2216.9	3	1665.70292	555.90222	K	H	219	229
PSM	ISALTGHLANK	-190_51627	Q9EP71	1	Mouse_09-2020	null	[MS,MS:1001208,SEQUEST,]	5-UNIMOD:213	ms_run[2]:scan=2480	2612.1	3	1665.70292	555.90597	K	A	750	761
PSM	VQDVLFLYK	-190_2475	Q8C0Z1	1	Mouse_09-2020	null	[MS,MS:1001208,SEQUEST,]	8-UNIMOD:213	ms_run[1]:scan=307	1902.7	3	1665.70292	555.90356	K	T	105	114
PSM	SILTLSHEPK	-190_14652	F6XP90	1	Mouse_09-2020	null	[MS,MS:1001208,SEQUEST,]	7-UNIMOD:213	ms_run[1]:scan=1762	2382.9	3	1665.70292	555.90222	K	L	334	344
PSM	SILTLSHEPK	-190_52123	F6XP90	1	Mouse_09-2020	null	[MS,MS:1001208,SEQUEST,]	7-UNIMOD:213	ms_run[2]:scan=2533	2629.7	3	1665.70292	555.90222	K	L	334	344
PSM	VQDVLFLYK	-190_1646	Q8C0Z1	1	Mouse_09-2020	null	[MS,MS:1001208,SEQUEST,]	8-UNIMOD:213	ms_run[1]:scan=190	1863.8	3	1665.70292	555.90356	K	T	105	114
PSM	VTIMGIYSIK	-190_38294	P49718	1	Mouse_09-2020	null	[MS,MS:1001208,SEQUEST,]	7-UNIMOD:213	ms_run[2]:scan=1024	2137.6	3	1665.70292	555.90469	R	F	263	273
PSM	SILTLSHEPK	-190_51412	F6XP90	1	Mouse_09-2020	null	[MS,MS:1001208,SEQUEST,]	7-UNIMOD:213	ms_run[2]:scan=2457	2604.5	3	1665.70292	555.90222	K	L	334	344
PSM	KTLSSFSNLK	-190_38058	E9Q6W4	1	Mouse_09-2020	null	[MS,MS:1001208,SEQUEST,]	2-UNIMOD:213	ms_run[2]:scan=998	2129.1	3	1665.70292	555.90222	K	H	219	229
PSM	SILTLSHEPK	-190_43331	F6XP90	1	Mouse_09-2020	null	[MS,MS:1001208,SEQUEST,]	7-UNIMOD:213	ms_run[2]:scan=1574	2318.7	3	1665.70292	555.90222	K	L	334	344
PSM	TFKSKICLK	-190_3216	F7AV51	1	Mouse_09-2020	null	[MS,MS:1001208,SEQUEST,]	7-UNIMOD:4,3-UNIMOD:213	ms_run[1]:scan=397	1932.5	3	1665.70292	555.90843	K	K	93	102
PSM	EEAFNDAVDYFMSK	-190_46951	A0A2R8W6Q5	1	Mouse_09-2020	null	[MS,MS:1001208,SEQUEST,]	null	ms_run[2]:scan=1976	2449.3	3	1665.70292	555.90822	K	I	522	536
PSM	FLTNGFLGKK	-190_43872	A0A2R8VHR9	1	Mouse_09-2020	null	[MS,MS:1001208,SEQUEST,]	9-UNIMOD:213	ms_run[2]:scan=1636	2339.1	3	1665.70292	555.90731	K	L	52	62
PSM	ISALTGHLANK	-190_24553	Q9EP71	1	Mouse_09-2020	null	[MS,MS:1001208,SEQUEST,]	5-UNIMOD:213	ms_run[1]:scan=2873	2749.5	3	1665.70292	555.90597	K	A	750	761
PSM	VTIMGIYSIK	-190_42780	P49718	1	Mouse_09-2020	null	[MS,MS:1001208,SEQUEST,]	7-UNIMOD:213	ms_run[2]:scan=1517	2299.9	3	1665.70292	555.90469	R	F	263	273
PSM	ISALTGHLANK	-190_24657	Q9EP71	1	Mouse_09-2020	null	[MS,MS:1001208,SEQUEST,]	5-UNIMOD:213	ms_run[1]:scan=2887	2754.2	3	1665.70292	555.90597	K	A	750	761
PSM	VTIMGIYSIK	-190_2512	P49718	1	Mouse_09-2020	null	[MS,MS:1001208,SEQUEST,]	7-UNIMOD:213	ms_run[1]:scan=311	1904.0	3	1665.70292	555.90469	R	F	263	273
PSM	LSRLHLEEK	-190_21315	Q9CQ28	1	Mouse_09-2020	null	[MS,MS:1001208,SEQUEST,]	3-UNIMOD:213	ms_run[1]:scan=2509	2627.5	3	1665.70292	555.90597	R	S	242	251
PSM	ISALTGHLANK	-190_21166	Q9EP71	1	Mouse_09-2020	null	[MS,MS:1001208,SEQUEST,]	5-UNIMOD:213	ms_run[1]:scan=2494	2622.5	3	1665.70292	555.90597	K	A	750	761
PSM	VTIMGIYSIK	-190_18807	P49718	1	Mouse_09-2020	null	[MS,MS:1001208,SEQUEST,]	8-UNIMOD:213	ms_run[1]:scan=2236	2540.1	3	1665.70292	555.90469	R	F	263	273
PSM	KKYSGSLSVR	-190_22078	Q4G0F8	1	Mouse_09-2020	null	[MS,MS:1001208,SEQUEST,]	6-UNIMOD:213	ms_run[1]:scan=2592	2655.1	3	1665.70292	555.90597	K	M	237	247
PSM	SILTLSHEPK	-190_52694	F6XP90	1	Mouse_09-2020	null	[MS,MS:1001208,SEQUEST,]	7-UNIMOD:213	ms_run[2]:scan=2602	2652.6	3	1665.70292	555.90222	K	L	334	344
PSM	TKKPEAPEPK	-190_6902	Q3V0I7	1	Mouse_09-2020	null	[MS,MS:1001208,SEQUEST,]	2-UNIMOD:213	ms_run[1]:scan=903	2099.3	3	1665.70292	555.90222	K	V	23	33
PSM	VQDVLFLYK	-190_3423	Q8C0Z1	1	Mouse_09-2020	null	[MS,MS:1001208,SEQUEST,]	8-UNIMOD:213	ms_run[1]:scan=433	1944.4	3	1665.70292	555.90356	K	T	105	114
PSM	VTIMGIYSIK	-190_21186	P49718	1	Mouse_09-2020	null	[MS,MS:1001208,SEQUEST,]	8-UNIMOD:213	ms_run[1]:scan=2496	2623.2	3	1665.70292	555.90469	R	F	263	273
PSM	EEAFNDAVDYFMSK	-190_42770	A0A2R8W6Q5	1	Mouse_09-2020	null	[MS,MS:1001208,SEQUEST,]	null	ms_run[2]:scan=1516	2299.6	3	1665.70292	555.90822	K	I	522	536
PSM	VTIMGIYSIK	-190_49681	P49718	1	Mouse_09-2020	null	[MS,MS:1001208,SEQUEST,]	7-UNIMOD:213	ms_run[2]:scan=2272	2543.2	3	1665.70292	555.90469	R	F	263	273
PSM	VTIMGIYSIK	-190_8121	P49718	1	Mouse_09-2020	null	[MS,MS:1001208,SEQUEST,]	7-UNIMOD:213	ms_run[1]:scan=1034	2142.7	3	1665.70292	555.90469	R	F	263	273
PSM	LSRLHLEEK	-190_49720	Q9CQ28	1	Mouse_09-2020	null	[MS,MS:1001208,SEQUEST,]	3-UNIMOD:213	ms_run[2]:scan=2276	2544.5	3	1665.70292	555.90597	R	S	242	251
PSM	VTIMGIYSIK	-190_43242	P49718	1	Mouse_09-2020	null	[MS,MS:1001208,SEQUEST,]	8-UNIMOD:213	ms_run[2]:scan=1565	2315.7	3	1665.70292	555.90469	R	F	263	273
PSM	LSVDYGKKSK	-190_42402	P05214	1	Mouse_09-2020	null	[MS,MS:1001208,SEQUEST,]	8-UNIMOD:213	ms_run[2]:scan=1472	2285.0	3	1665.70292	555.90222	R	E	157	167
PSM	SILTLSHEPK	-190_51628	F6XP90	1	Mouse_09-2020	null	[MS,MS:1001208,SEQUEST,]	7-UNIMOD:213	ms_run[2]:scan=2480	2612.1	3	1665.70292	555.90222	K	L	334	344
PSM	ISALTGHLANK	-190_24693	Q9EP71	1	Mouse_09-2020	null	[MS,MS:1001208,SEQUEST,]	7-UNIMOD:213	ms_run[1]:scan=2892	2755.9	3	1665.70292	555.90597	K	A	750	761
PSM	VTIMGIYSIK	-190_8658	P49718	1	Mouse_09-2020	null	[MS,MS:1001208,SEQUEST,]	7-UNIMOD:213	ms_run[1]:scan=1092	2161.9	3	1665.70292	555.90469	R	F	263	273
PSM	KKSSSEALFK	-190_38816	A2AM29	1	Mouse_09-2020	null	[MS,MS:1001208,SEQUEST,]	2-UNIMOD:213	ms_run[2]:scan=1080	2156.0	3	1665.70292	555.90222	R	F	300	310
PSM	GTVCAANDFNPDADAK	-190_47785	P14824	1	Mouse_09-2020	null	[MS,MS:1001208,SEQUEST,]	4-UNIMOD:4	ms_run[2]:scan=2064	2478.3	3	1665.70292	555.91063	K	L	355	371
PSM	SILTLSHEPK	-190_15042	F6XP90	1	Mouse_09-2020	null	[MS,MS:1001208,SEQUEST,]	7-UNIMOD:213	ms_run[1]:scan=1805	2397.1	3	1665.70292	555.90222	K	L	334	344
PSM	VTIMGIYSIK	-190_20987	P49718	1	Mouse_09-2020	null	[MS,MS:1001208,SEQUEST,]	7-UNIMOD:213	ms_run[1]:scan=2476	2616.6	3	1665.70292	555.90469	R	F	263	273
PSM	ISALTGHLANK	-190_2010	Q9EP71	1	Mouse_09-2020	null	[MS,MS:1001208,SEQUEST,]	7-UNIMOD:213	ms_run[1]:scan=237	1879.4	3	1665.70292	555.90597	K	A	750	761
PSM	SLIFQIIFGS	-190_44289	A0A087WQ60	1	Mouse_09-2020	null	[MS,MS:1001208,SEQUEST,]	1-UNIMOD:213	ms_run[2]:scan=1683	2354.6	3	1665.70292	555.90356	R	0	138	148
PSM	KKYSGSLSVR	-190_23107	Q4G0F8	1	Mouse_09-2020	null	[MS,MS:1001208,SEQUEST,]	6-UNIMOD:213	ms_run[1]:scan=2711	2694.6	3	1665.70292	555.90597	K	M	237	247
PSM	SKTDGFKTLK	-190_22998	F6Z9A1	1	Mouse_09-2020	null	[MS,MS:1001208,SEQUEST,]	7-UNIMOD:213	ms_run[1]:scan=2699	2690.6	3	1665.70292	555.90222	R	N	91	101
PSM	ISALTGHLANK	-190_23834	Q9EP71	1	Mouse_09-2020	null	[MS,MS:1001208,SEQUEST,]	7-UNIMOD:213	ms_run[1]:scan=2795	2723.2	3	1665.70292	555.90597	K	A	750	761
PSM	VTIMGIYSIK	-190_39220	P49718	1	Mouse_09-2020	null	[MS,MS:1001208,SEQUEST,]	7-UNIMOD:213	ms_run[2]:scan=1124	2170.4	3	1665.70292	555.90469	R	F	263	273
[truncated: 1,970,364 more chars]
