# Supplementary material for: A Novel Spectral Annotation Strategy Streamlines Reporting of Mono-ADP-ribosylated Peptides Derived from Mouse Liver and Spleen in Response to IFN-γ
Source: Mol Cell Proteomics. 2021 Sep 28;21(4):100153. doi: 10.1016/j.mcpro.2021.100153 (PMC9014395; doi:10.1016/j.mcpro.2021.100153)
Supplement: Supplemental Data 2 [file mmc4.zip › mcpro_100153_mmc4.mzTab]

COM	This	line	serves	as	a	size	and	separator	hint	for	spreadsheet	applications.	-	-	-	-	-	-	-	-	-	-	-	-	-	-	-	-	-	-	-	-	-	-	-	-	-	-	-	-	-	-	-	-	-	-
COM	Report of a minimal "Summary Quantification report" Proteome Discoverer 2.4.1.15 experiment.
MTD	mzTab-Version	1.0.0
MTD	mzTag-mode	Summary
MTD	mzTab-type	Identification
MTD	description	Export of M:\PostDocAnalysis\01_Singh\SKuraoka\PD2.4.beta.p.08282020\InvivoIFNg_XCorr+PScore\01_MSpleen_IFNgPilot_PRM-Parp14_fixedPSM_EThcD+HCD2.pdResult
MTD	ms_run[1]-location	file://M:\LumosIncomingRAWFiles(new)\01-2021\01-04-2021\01_SK_MSpleen_IFNgPilot_PRM-Parp14_EThcD.raw
MTD	protein_search_engine_score[1]	[MS,MS:1001155,SEQUEST:xcorr,]
MTD	fixed_mod[1]	[UNIMOD, UNIMOD:4, Carbamidomethyl, ]
MTD	variable_mod[1]	[UNIMOD, UNIMOD:35, Oxidation, ]
MTD	variable_mod[2]	[UNIMOD, UNIMOD:213, ADP-Ribosyl, ]
MTD	variable_mod[3]	[UNIMOD, UNIMOD:1, Acetyl, ]
MTD	assay[1]-ms_run_ref	ms_run[1]

PRH	accession	description	taxid	species	database	database_version	search_engine	best_search_engine_score[1]	ambiguity_members	modifications	protein_coverage
PRT	Q9CQX4	PCNA-associated factor OS=Mus musculus OX=10090 GN=Pclaf PE=1 SV=1	null	null	Mouse_09-2020	null	[MS,MS:1001208,SEQUEST,]	0.00	null	null	0.16
PRT	F6XP90	E3 ubiquitin-protein ligase HUWE1 (Fragment) OS=Mus musculus OX=10090 GN=Huwe1 PE=1 SV=1	null	null	Mouse_09-2020	null	[MS,MS:1001208,SEQUEST,]	0.00	null	null	0.01
PRT	P49718	DNA replication licensing factor MCM5 OS=Mus musculus OX=10090 GN=Mcm5 PE=1 SV=2	null	null	Mouse_09-2020	null	[MS,MS:1001208,SEQUEST,]	0.00	null	null	0.01
PRT	Q9EP71	Ankycorbin OS=Mus musculus OX=10090 GN=Rai14 PE=1 SV=1	null	null	Mouse_09-2020	null	[MS,MS:1001208,SEQUEST,]	0.00	null	null	0.01
PRT	Q8CJH3	Plexin-B1 OS=Mus musculus OX=10090 GN=Plxnb1 PE=1 SV=2	null	null	Mouse_09-2020	null	[MS,MS:1001208,SEQUEST,]	0.00	null	null	0.01
PRT	P31725	Protein S100-A9 OS=Mus musculus OX=10090 GN=S100a9 PE=1 SV=3	null	null	Mouse_09-2020	null	[MS,MS:1001208,SEQUEST,]	0.00	null	null	0.09
PRT	Q8C0Z1	Protein FAM234A OS=Mus musculus OX=10090 GN=Fam234a PE=1 SV=1	null	null	Mouse_09-2020	null	[MS,MS:1001208,SEQUEST,]	0.00	null	null	0.02
PRT	Q0HA38	Tetratricopeptide repeat protein 21B OS=Mus musculus OX=10090 GN=Ttc21b PE=1 SV=1	null	null	Mouse_09-2020	null	[MS,MS:1001208,SEQUEST,]	0.00	null	null	0.01
PRT	Q3V0I7	A kinase (PRKA) anchor protein 14 OS=Mus musculus OX=10090 GN=Akap14 PE=1 SV=1	null	null	Mouse_09-2020	null	[MS,MS:1001208,SEQUEST,]	0.00	null	null	0.02
PRT	A0A3Q4EIH1	Cytosolic Fe-S cluster assembly factor NUBP2 OS=Mus musculus OX=10090 GN=Nubp2 PE=1 SV=1	null	null	Mouse_09-2020	null	[MS,MS:1001208,SEQUEST,]	0.00	null	null	0.12
PRT	Q9R229	Bone morphogenetic protein 10 OS=Mus musculus OX=10090 GN=Bmp10 PE=1 SV=2	null	null	Mouse_09-2020	null	[MS,MS:1001208,SEQUEST,]	0.00	null	null	0.02
PRT	Q5U4C3	Splicing factor, arginine/serine-rich 19 OS=Mus musculus OX=10090 GN=Scaf1 PE=1 SV=1	null	null	Mouse_09-2020	null	[MS,MS:1001208,SEQUEST,]	0.00	null	null	0.01
PRT	Q2EMV9	Protein mono-ADP-ribosyltransferase PARP14 OS=Mus musculus OX=10090 GN=Parp14 PE=1 SV=3	null	null	Mouse_09-2020	null	[MS,MS:1001208,SEQUEST,]	19.52	null	null	0.01
PRT	P14824	Annexin A6 OS=Mus musculus OX=10090 GN=Anxa6 PE=1 SV=3	null	null	Mouse_09-2020	null	[MS,MS:1001208,SEQUEST,]	0.00	null	null	0.02
PRT	Q01063	cAMP-specific 3',5'-cyclic phosphodiesterase 4D OS=Mus musculus OX=10090 GN=Pde4d PE=1 SV=2	null	null	Mouse_09-2020	null	[MS,MS:1001208,SEQUEST,]	0.00	null	null	0.02
PRT	D3Z4E7	Prolactin-induced protein OS=Mus musculus OX=10090 GN=Sval2 PE=3 SV=1	null	null	Mouse_09-2020	null	[MS,MS:1001208,SEQUEST,]	0.00	null	null	0.13
PRT	A0A3Q4L350	Armadillo repeat-containing protein 4 (Fragment) OS=Mus musculus OX=10090 GN=Armc4 PE=4 SV=1	null	null	Mouse_09-2020	null	[MS,MS:1001208,SEQUEST,]	0.00	null	null	0.07
PRT	E9Q6W4	Zinc finger protein 296 OS=Mus musculus OX=10090 GN=Znf296 PE=1 SV=1	null	null	Mouse_09-2020	null	[MS,MS:1001208,SEQUEST,]	0.00	null	null	0.02
PRT	A0A171EBL0	Cilia- and flagella-associated protein 100 OS=Mus musculus OX=10090 GN=Cfap100 PE=4 SV=1	null	null	Mouse_09-2020	null	[MS,MS:1001208,SEQUEST,]	0.00	null	null	0.02
PRT	A0A0N4SVD9	E3 ubiquitin-protein ligase MARCHF8 (Fragment) OS=Mus musculus OX=10090 GN=Marchf8 PE=1 SV=1	null	null	Mouse_09-2020	null	[MS,MS:1001208,SEQUEST,]	0.00	null	null	0.11
PRT	Q7M6X9	Zinc finger protein 455 OS=Mus musculus OX=10090 GN=Zfp455 PE=2 SV=1	null	null	Mouse_09-2020	null	[MS,MS:1001208,SEQUEST,]	0.00	null	null	0.02
PRT	Q80X44	Zinc finger and BTB domain-containing protein 24 OS=Mus musculus OX=10090 GN=Zbtb24 PE=1 SV=1	null	null	Mouse_09-2020	null	[MS,MS:1001208,SEQUEST,]	0.00	null	null	0.01
PRT	A0A2R8W6Q5	Fibrous sheath-interacting protein 1 OS=Mus musculus OX=10090 GN=Fsip1 PE=1 SV=1	null	null	Mouse_09-2020	null	[MS,MS:1001208,SEQUEST,]	0.00	null	null	0.02
PRT	Q9CQ28	Diphthine--ammonia ligase OS=Mus musculus OX=10090 GN=Dph6 PE=1 SV=1	null	null	Mouse_09-2020	null	[MS,MS:1001208,SEQUEST,]	0.00	null	null	0.03
PRT	Q9D5U9	MICAL C-terminal-like protein OS=Mus musculus OX=10090 GN=Micalcl PE=1 SV=2	null	null	Mouse_09-2020	null	[MS,MS:1001208,SEQUEST,]	0.00	null	null	0.02
PRT	Q8VIJ6	Splicing factor, proline- and glutamine-rich OS=Mus musculus OX=10090 GN=Sfpq PE=1 SV=1	null	null	Mouse_09-2020	null	[MS,MS:1001208,SEQUEST,]	0.00	null	null	0.02
PRT	P22605	Retinoic acid receptor beta OS=Mus musculus OX=10090 GN=Rarb PE=1 SV=1	null	null	Mouse_09-2020	null	[MS,MS:1001208,SEQUEST,]	0.00	null	null	0.03
PRT	S4R1A3	Predicted gene, 26992 (Fragment) OS=Mus musculus OX=10090 GN=Gm26992 PE=4 SV=1	null	null	Mouse_09-2020	null	[MS,MS:1001208,SEQUEST,]	0.00	null	null	0.20
PRT	P05214	Tubulin alpha-3 chain OS=Mus musculus OX=10090 GN=Tuba3a PE=1 SV=1	null	null	Mouse_09-2020	null	[MS,MS:1001208,SEQUEST,]	0.00	null	null	0.02
PRT	Q99JF8	PC4 and SFRS1-interacting protein OS=Mus musculus OX=10090 GN=Psip1 PE=1 SV=1	null	null	Mouse_09-2020	null	[MS,MS:1001208,SEQUEST,]	0.00	null	null	0.03
PRT	Q8CB62	Centrobin OS=Mus musculus OX=10090 GN=Cntrob PE=2 SV=2	null	null	Mouse_09-2020	null	[MS,MS:1001208,SEQUEST,]	0.00	null	null	0.01
PRT	F6Z9A1	Sentrin-specific protease 6 OS=Mus musculus OX=10090 GN=Senp6 PE=1 SV=2	null	null	Mouse_09-2020	null	[MS,MS:1001208,SEQUEST,]	0.00	null	null	0.01
PRT	Q8CB12	Gasdermin-C3 OS=Mus musculus OX=10090 GN=Gsdmc3 PE=2 SV=2	null	null	Mouse_09-2020	null	[MS,MS:1001208,SEQUEST,]	0.00	null	null	0.03
PRT	A0A0R4J1D3	Aryl hydrocarbon receptor repressor OS=Mus musculus OX=10090 GN=Ahrr PE=4 SV=1	null	null	Mouse_09-2020	null	[MS,MS:1001208,SEQUEST,]	0.00	null	null	0.02
PRT	A0A087WP92	E3 ubiquitin-protein ligase TRIP12 (Fragment) OS=Mus musculus OX=10090 GN=Trip12 PE=1 SV=1	null	null	Mouse_09-2020	null	[MS,MS:1001208,SEQUEST,]	0.00	null	null	0.04
PRT	Q6AXF8	HMG box domain-containing 3 OS=Mus musculus OX=10090 GN=Hmgxb3 PE=1 SV=1	null	null	Mouse_09-2020	null	[MS,MS:1001208,SEQUEST,]	0.00	null	null	0.01
PRT	Q8BIS1	Zinc finger protein 9 OS=Mus musculus OX=10090 GN=Zfp9 PE=1 SV=1	null	null	Mouse_09-2020	null	[MS,MS:1001208,SEQUEST,]	0.00	null	null	0.03
PRT	Q64701	Retinoblastoma-like protein 1 OS=Mus musculus OX=10090 GN=Rbl1 PE=1 SV=3	null	null	Mouse_09-2020	null	[MS,MS:1001208,SEQUEST,]	0.00	null	null	0.01
PRT	Q9DB90	Protein SMG9 OS=Mus musculus OX=10090 GN=Smg9 PE=1 SV=1	null	null	Mouse_09-2020	null	[MS,MS:1001208,SEQUEST,]	0.00	null	null	0.02
PRT	Q9CZ48	CMP-N-acetylneuraminate-beta-1,4-galactoside alpha-2,3-sialyltransferase OS=Mus musculus OX=10090 GN=St3gal3 PE=2 SV=1	null	null	Mouse_09-2020	null	[MS,MS:1001208,SEQUEST,]	0.00	null	null	0.03
PRT	P69744	Transient receptor potential cation channel subfamily V member 5 OS=Mus musculus OX=10090 GN=Trpv5 PE=1 SV=2	null	null	Mouse_09-2020	null	[MS,MS:1001208,SEQUEST,]	0.00	null	null	0.01
PRT	E9Q8N5	CLIP-associating protein 2 OS=Mus musculus OX=10090 GN=Clasp2 PE=1 SV=1	null	null	Mouse_09-2020	null	[MS,MS:1001208,SEQUEST,]	0.00	null	null	0.01
PRT	Q3U7R1	Extended synaptotagmin-1 OS=Mus musculus OX=10090 GN=Esyt1 PE=1 SV=2	null	null	Mouse_09-2020	null	[MS,MS:1001208,SEQUEST,]	0.00	null	null	0.01
PRT	E9QN31	Probable 28S rRNA (cytosine-C(5))-methyltransferase OS=Mus musculus OX=10090 GN=Nop2 PE=1 SV=1	null	null	Mouse_09-2020	null	[MS,MS:1001208,SEQUEST,]	0.00	null	null	0.02
PRT	D3YUP5	Exocyst complex component 3-like 2 OS=Mus musculus OX=10090 GN=Exoc3l2 PE=1 SV=2	null	null	Mouse_09-2020	null	[MS,MS:1001208,SEQUEST,]	0.00	null	null	0.01
PRT	G3X919	T-box transcription factor TBX18 OS=Mus musculus OX=10090 GN=Tbx18 PE=4 SV=1	null	null	Mouse_09-2020	null	[MS,MS:1001208,SEQUEST,]	0.00	null	null	0.03
PRT	A0A5F8MPE6	Uncharacterized protein OS=Mus musculus OX=10090 GN=Fam90a1b PE=4 SV=1	null	null	Mouse_09-2020	null	[MS,MS:1001208,SEQUEST,]	0.00	null	null	0.02
PRT	Q6NZR2	Myb/SANT-like DNA-binding domain-containing protein 2 OS=Mus musculus OX=10090 GN=Msantd2 PE=1 SV=1	null	null	Mouse_09-2020	null	[MS,MS:1001208,SEQUEST,]	0.00	null	null	0.01
PRT	Q9WTY1	Programmed cell death protein 7 OS=Mus musculus OX=10090 GN=Pdcd7 PE=1 SV=1	null	null	Mouse_09-2020	null	[MS,MS:1001208,SEQUEST,]	0.00	null	null	0.03
PRT	A0A1B0GRR8	U1 small nuclear ribonucleoprotein 70 kDa (Fragment) OS=Mus musculus OX=10090 GN=Snrnp70 PE=1 SV=1	null	null	Mouse_09-2020	null	[MS,MS:1001208,SEQUEST,]	0.00	null	null	0.09
PRT	B1ARU4	Microtubule-actin cross-linking factor 1 OS=Mus musculus OX=10090 GN=Macf1 PE=1 SV=1	null	null	Mouse_09-2020	null	[MS,MS:1001208,SEQUEST,]	0.00	null	null	0.00
PRT	A0A1W2P7C6	Proto-oncogene tyrosine-protein kinase ROS OS=Mus musculus OX=10090 GN=Ros1 PE=4 SV=1	null	null	Mouse_09-2020	null	[MS,MS:1001208,SEQUEST,]	0.00	null	null	0.01
PRT	Q4G0F8	Ubinuclein-1 OS=Mus musculus OX=10090 GN=Ubn1 PE=2 SV=1	null	null	Mouse_09-2020	null	[MS,MS:1001208,SEQUEST,]	0.00	null	null	0.01
PRT	P26011	Integrin beta-7 OS=Mus musculus OX=10090 GN=Itgb7 PE=1 SV=2	null	null	Mouse_09-2020	null	[MS,MS:1001208,SEQUEST,]	0.00	null	null	0.01
PRT	P97434	Myosin phosphatase Rho-interacting protein OS=Mus musculus OX=10090 GN=Mprip PE=1 SV=2	null	null	Mouse_09-2020	null	[MS,MS:1001208,SEQUEST,]	0.00	null	null	0.02
PRT	E9Q9M8	PWWP domain-containing 2B OS=Mus musculus OX=10090 GN=Pwwp2b PE=4 SV=1	null	null	Mouse_09-2020	null	[MS,MS:1001208,SEQUEST,]	0.00	null	null	0.03
PRT	E9Q456	Tropomyosin alpha-1 chain OS=Mus musculus OX=10090 GN=Tpm1 PE=1 SV=1	null	null	Mouse_09-2020	null	[MS,MS:1001208,SEQUEST,]	0.00	null	null	0.06
PRT	Q91Z83	Myosin-7 OS=Mus musculus OX=10090 GN=Myh7 PE=2 SV=1	null	null	Mouse_09-2020	null	[MS,MS:1001208,SEQUEST,]	0.00	null	null	0.00
PRT	Z4YK56	Expressed sequence AU040320 OS=Mus musculus OX=10090 GN=AU040320 PE=1 SV=1	null	null	Mouse_09-2020	null	[MS,MS:1001208,SEQUEST,]	0.00	null	null	0.01
PRT	Q8CFJ9	GATOR complex protein WDR24 OS=Mus musculus OX=10090 GN=Wdr24 PE=1 SV=1	null	null	Mouse_09-2020	null	[MS,MS:1001208,SEQUEST,]	0.00	null	null	0.02
PRT	Q8CEF9	Transmembrane protein 132C OS=Mus musculus OX=10090 GN=Tmem132c PE=2 SV=3	null	null	Mouse_09-2020	null	[MS,MS:1001208,SEQUEST,]	0.00	null	null	0.01
PRT	A0A286YCS8	Ribosome biogenesis protein NSA2 homolog OS=Mus musculus OX=10090 GN=Nsa2 PE=1 SV=1	null	null	Mouse_09-2020	null	[MS,MS:1001208,SEQUEST,]	0.00	null	null	0.04
PRT	Q3TTL0	Uncharacterized protein C3orf38 homolog OS=Mus musculus OX=10090 PE=2 SV=1	null	null	Mouse_09-2020	null	[MS,MS:1001208,SEQUEST,]	0.00	null	null	0.03
PRT	A2AQM9	Nuclear receptor coactivator 6 (Fragment) OS=Mus musculus OX=10090 GN=Ncoa6 PE=1 SV=8	null	null	Mouse_09-2020	null	[MS,MS:1001208,SEQUEST,]	0.00	null	null	0.01
PRT	V9GXJ0	Collagen alpha-1(XXVII) chain OS=Mus musculus OX=10090 GN=Col27a1 PE=4 SV=1	null	null	Mouse_09-2020	null	[MS,MS:1001208,SEQUEST,]	0.00	null	null	0.01
PRT	Q9R155	Pendrin OS=Mus musculus OX=10090 GN=Slc26a4 PE=1 SV=1	null	null	Mouse_09-2020	null	[MS,MS:1001208,SEQUEST,]	0.00	null	null	0.02
PRT	Q60707	T-box transcription factor TBX2 OS=Mus musculus OX=10090 GN=Tbx2 PE=1 SV=3	null	null	Mouse_09-2020	null	[MS,MS:1001208,SEQUEST,]	0.00	null	null	0.02
PRT	A0A171EBL2	E3 ubiquitin-protein ligase RNF213 OS=Mus musculus OX=10090 GN=Rnf213 PE=1 SV=1	null	null	Mouse_09-2020	null	[MS,MS:1001208,SEQUEST,]	0.00	null	null	0.00
PRT	F7AV51	Protein DBF4 homolog A (Fragment) OS=Mus musculus OX=10090 GN=Dbf4 PE=1 SV=1	null	null	Mouse_09-2020	null	[MS,MS:1001208,SEQUEST,]	0.00	null	null	0.08
PRT	P55200	Histone-lysine N-methyltransferase 2A OS=Mus musculus OX=10090 GN=Kmt2a PE=1 SV=3	null	null	Mouse_09-2020	null	[MS,MS:1001208,SEQUEST,]	0.00	null	null	0.00
PRT	Q569L8	Centromere protein J OS=Mus musculus OX=10090 GN=Cenpj PE=2 SV=2	null	null	Mouse_09-2020	null	[MS,MS:1001208,SEQUEST,]	0.00	null	null	0.01
PRT	E9Q777	A kinase (PRKA) anchor protein 11 OS=Mus musculus OX=10090 GN=Akap11 PE=1 SV=2	null	null	Mouse_09-2020	null	[MS,MS:1001208,SEQUEST,]	0.00	null	null	0.01
PRT	Q8BJZ4	28S ribosomal protein S35, mitochondrial OS=Mus musculus OX=10090 GN=Mrps35 PE=1 SV=2	null	null	Mouse_09-2020	null	[MS,MS:1001208,SEQUEST,]	0.00	null	null	0.05
PRT	Q8BH65	Protein DENND6A OS=Mus musculus OX=10090 GN=Dennd6a PE=1 SV=1	null	null	Mouse_09-2020	null	[MS,MS:1001208,SEQUEST,]	0.00	null	null	0.02
PRT	Q8BNA6	Protocadherin Fat 3 OS=Mus musculus OX=10090 GN=Fat3 PE=1 SV=2	null	null	Mouse_09-2020	null	[MS,MS:1001208,SEQUEST,]	0.00	null	null	0.00
PRT	Q8BND5	Sulfhydryl oxidase 1 OS=Mus musculus OX=10090 GN=Qsox1 PE=1 SV=1	null	null	Mouse_09-2020	null	[MS,MS:1001208,SEQUEST,]	0.00	null	null	0.02
PRT	Q497H0	AN1-type zinc finger protein 3 OS=Mus musculus OX=10090 GN=Zfand3 PE=2 SV=1	null	null	Mouse_09-2020	null	[MS,MS:1001208,SEQUEST,]	0.00	null	null	0.07
PRT	Q9D6A1	Unconventional myosin-Ih OS=Mus musculus OX=10090 GN=Myo1h PE=2 SV=2	null	null	Mouse_09-2020	null	[MS,MS:1001208,SEQUEST,]	0.00	null	null	0.01
PRT	G3UZM1	Probable JmjC domain-containing histone demethylation protein 2C OS=Mus musculus OX=10090 GN=Jmjd1c PE=1 SV=1	null	null	Mouse_09-2020	null	[MS,MS:1001208,SEQUEST,]	0.00	null	null	0.01
PRT	Q9WVB4	Slit homolog 3 protein OS=Mus musculus OX=10090 GN=Slit3 PE=2 SV=2	null	null	Mouse_09-2020	null	[MS,MS:1001208,SEQUEST,]	0.00	null	null	0.01
PRT	A0A075B5S1	Immunoglobulin heavy variable 9-1 OS=Mus musculus OX=10090 GN=Ighv9-1 PE=4 SV=1	null	null	Mouse_09-2020	null	[MS,MS:1001208,SEQUEST,]	0.00	null	null	0.19
PRT	A0A0A6YXZ8	TATA box-binding protein-associated factor RNA polymerase I subunit A (Fragment) OS=Mus musculus OX=10090 GN=Taf1a PE=1 SV=1	null	null	Mouse_09-2020	null	[MS,MS:1001208,SEQUEST,]	0.00	null	null	0.03
PRT	P15314	Interferon regulatory factor 1 OS=Mus musculus OX=10090 GN=Irf1 PE=1 SV=1	null	null	Mouse_09-2020	null	[MS,MS:1001208,SEQUEST,]	0.00	null	null	0.04
PRT	Q8BGD8	Cytochrome c oxidase assembly factor 6 homolog OS=Mus musculus OX=10090 GN=Coa6 PE=1 SV=1	null	null	Mouse_09-2020	null	[MS,MS:1001208,SEQUEST,]	0.00	null	null	0.18
PRT	A0A5F8MPM4	Myelin peripheral protein OS=Mus musculus OX=10090 GN=Mpz PE=1 SV=1	null	null	Mouse_09-2020	null	[MS,MS:1001208,SEQUEST,]	0.00	null	null	0.05
PRT	Q1RNF8	Sterile alpha motif domain-containing protein 11 OS=Mus musculus OX=10090 GN=Samd11 PE=2 SV=1	null	null	Mouse_09-2020	null	[MS,MS:1001208,SEQUEST,]	0.00	null	null	0.03
PRT	Q80TN7	Neuron navigator 3 OS=Mus musculus OX=10090 GN=Nav3 PE=1 SV=2	null	null	Mouse_09-2020	null	[MS,MS:1001208,SEQUEST,]	0.00	null	null	0.00
PRT	Q60949	TBC1 domain family member 1 OS=Mus musculus OX=10090 GN=Tbc1d1 PE=1 SV=3	null	null	Mouse_09-2020	null	[MS,MS:1001208,SEQUEST,]	0.00	null	null	0.01
PRT	F6SSP6	E3 ubiquitin-protein ligase UBR4 (Fragment) OS=Mus musculus OX=10090 GN=Ubr4 PE=1 SV=1	null	null	Mouse_09-2020	null	[MS,MS:1001208,SEQUEST,]	0.00	null	null	0.00
PRT	Q8BQ48	Centrosomal protein of 295 kDa OS=Mus musculus OX=10090 GN=Cep295 PE=1 SV=3	null	null	Mouse_09-2020	null	[MS,MS:1001208,SEQUEST,]	0.00	null	null	0.01
PRT	Q8CB87	Ras-related protein Rab-44 OS=Mus musculus OX=10090 GN=Rab44 PE=1 SV=2	null	null	Mouse_09-2020	null	[MS,MS:1001208,SEQUEST,]	0.00	null	null	0.02
PRT	Q8R1P5	Potassium channel subfamily K member 13 OS=Mus musculus OX=10090 GN=Kcnk13 PE=2 SV=1	null	null	Mouse_09-2020	null	[MS,MS:1001208,SEQUEST,]	0.00	null	null	0.05
PRT	E9Q2Y3	NF-kappa-B essential modulator OS=Mus musculus OX=10090 GN=Ikbkg PE=1 SV=1	null	null	Mouse_09-2020	null	[MS,MS:1001208,SEQUEST,]	0.00	null	null	0.02
PRT	Q9JMD1	Scm-like with four MBT domains protein 1 OS=Mus musculus OX=10090 GN=Sfmbt1 PE=1 SV=1	null	null	Mouse_09-2020	null	[MS,MS:1001208,SEQUEST,]	0.00	null	null	0.01
PRT	Q9DBG7	Signal recognition particle receptor subunit alpha OS=Mus musculus OX=10090 GN=Srpra PE=1 SV=1	null	null	Mouse_09-2020	null	[MS,MS:1001208,SEQUEST,]	0.00	null	null	0.02
PRT	O08736	Caspase-12 OS=Mus musculus OX=10090 GN=Casp12 PE=1 SV=1	null	null	Mouse_09-2020	null	[MS,MS:1001208,SEQUEST,]	0.00	null	null	0.03
PRT	Q99NF8	Ran-binding protein 17 OS=Mus musculus OX=10090 GN=Ranbp17 PE=1 SV=1	null	null	Mouse_09-2020	null	[MS,MS:1001208,SEQUEST,]	0.00	null	null	0.01
PRT	Q99LE6	ATP-binding cassette sub-family F member 2 OS=Mus musculus OX=10090 GN=Abcf2 PE=1 SV=1	null	null	Mouse_09-2020	null	[MS,MS:1001208,SEQUEST,]	0.00	null	null	0.02
PRT	Q8K0C4	Lanosterol 14-alpha demethylase OS=Mus musculus OX=10090 GN=Cyp51a1 PE=1 SV=1	null	null	Mouse_09-2020	null	[MS,MS:1001208,SEQUEST,]	0.00	null	null	0.02
PRT	A0A087WQ60	COP9 signalosome complex subunit 5 (Fragment) OS=Mus musculus OX=10090 GN=Cops5 PE=1 SV=1	null	null	Mouse_09-2020	null	[MS,MS:1001208,SEQUEST,]	0.00	null	null	0.07

PSH	sequence	PSM_ID	accession	unique	database	database_version	search_engine	modifications	spectra_ref	retention_time	charge	exp_mass_to_charge	calc_mass_to_charge	pre	post	start	end
PSM	HISGLAQALSK	-174_36034	Q2EMV9	1	Mouse_09-2020	null	[MS,MS:1001208,SEQUEST,]	3-UNIMOD:213	ms_run[1]:scan=3726	2168.4	3	1665.70292	555.90597	K	A	840	851
PSM	HISGLAQALSK	-174_36004	Q2EMV9	1	Mouse_09-2020	null	[MS,MS:1001208,SEQUEST,]	3-UNIMOD:213	ms_run[1]:scan=3714	2164.0	3	1665.70292	555.90597	K	A	840	851
PSM	HISGLAQALSK	-174_36018	Q2EMV9	1	Mouse_09-2020	null	[MS,MS:1001208,SEQUEST,]	3-UNIMOD:213	ms_run[1]:scan=3720	2166.2	3	1665.70292	555.90597	K	A	840	851
PSM	HISGLAQALSK	-174_36049	Q2EMV9	1	Mouse_09-2020	null	[MS,MS:1001208,SEQUEST,]	3-UNIMOD:213	ms_run[1]:scan=3732	2170.6	3	1665.70292	555.90597	K	A	840	851
PSM	HISGLAQALSK	-174_36025	Q2EMV9	1	Mouse_09-2020	null	[MS,MS:1001208,SEQUEST,]	3-UNIMOD:213	ms_run[1]:scan=3723	2167.3	3	1665.70292	555.90597	K	A	840	851
PSM	HISGLAQALSK	-174_36041	Q2EMV9	1	Mouse_09-2020	null	[MS,MS:1001208,SEQUEST,]	3-UNIMOD:213	ms_run[1]:scan=3729	2169.5	3	1665.70292	555.90597	K	A	840	851
PSM	HISGLAQALSK	-174_36050	Q2EMV9	1	Mouse_09-2020	null	[MS,MS:1001208,SEQUEST,]	1-UNIMOD:213	ms_run[1]:scan=3732	2170.6	3	1665.70292	555.90597	K	A	840	851
PSM	HISGLAQALSK	-174_36056	Q2EMV9	1	Mouse_09-2020	null	[MS,MS:1001208,SEQUEST,]	3-UNIMOD:213	ms_run[1]:scan=3735	2171.7	3	1665.70292	555.90597	K	A	840	851
PSM	HISGLAQALSK	-174_36009	Q2EMV9	1	Mouse_09-2020	null	[MS,MS:1001208,SEQUEST,]	3-UNIMOD:213	ms_run[1]:scan=3717	2165.1	3	1665.70292	555.90597	K	A	840	851
PSM	HISGLAQALSK	-174_35997	Q2EMV9	1	Mouse_09-2020	null	[MS,MS:1001208,SEQUEST,]	3-UNIMOD:213	ms_run[1]:scan=3711	2162.9	3	1665.70292	555.90597	K	A	840	851
PSM	HISGLAQALSK	-174_35998	Q2EMV9	1	Mouse_09-2020	null	[MS,MS:1001208,SEQUEST,]	1-UNIMOD:213	ms_run[1]:scan=3711	2162.9	3	1665.70292	555.90597	K	A	840	851
PSM	HISGLAQALSK	-174_35993	Q2EMV9	1	Mouse_09-2020	null	[MS,MS:1001208,SEQUEST,]	3-UNIMOD:213	ms_run[1]:scan=3708	2161.8	3	1665.70292	555.90597	K	A	840	851
PSM	SILTLSHEPK	-174_37163	F6XP90	1	Mouse_09-2020	null	[MS,MS:1001208,SEQUEST,]	7-UNIMOD:213	ms_run[1]:scan=4128	2315.6	3	1665.70292	555.90222	K	L	334	344
PSM	HISGLAQALSK	-174_36066	Q2EMV9	1	Mouse_09-2020	null	[MS,MS:1001208,SEQUEST,]	3-UNIMOD:213	ms_run[1]:scan=3738	2172.8	3	1665.70292	555.90597	K	A	840	851
PSM	SILTLSHEPK	-174_37164	F6XP90	1	Mouse_09-2020	null	[MS,MS:1001208,SEQUEST,]	8-UNIMOD:213	ms_run[1]:scan=4128	2315.6	3	1665.70292	555.90222	K	L	334	344
PSM	SILTLSHEPK	-174_37133	F6XP90	1	Mouse_09-2020	null	[MS,MS:1001208,SEQUEST,]	7-UNIMOD:213	ms_run[1]:scan=4119	2312.3	3	1665.70292	555.90222	K	L	334	344
PSM	SILTLSHEPK	-174_37114	F6XP90	1	Mouse_09-2020	null	[MS,MS:1001208,SEQUEST,]	8-UNIMOD:213	ms_run[1]:scan=4113	2310.1	3	1665.70292	555.90222	K	L	334	344
PSM	SILTLSHEPK	-174_37115	F6XP90	1	Mouse_09-2020	null	[MS,MS:1001208,SEQUEST,]	7-UNIMOD:213	ms_run[1]:scan=4113	2310.1	3	1665.70292	555.90222	K	L	334	344
PSM	SILTLSHEPK	-174_37094	F6XP90	1	Mouse_09-2020	null	[MS,MS:1001208,SEQUEST,]	7-UNIMOD:213	ms_run[1]:scan=4107	2307.9	3	1665.70292	555.90222	K	L	334	344
PSM	SILTLSHEPK	-174_37134	F6XP90	1	Mouse_09-2020	null	[MS,MS:1001208,SEQUEST,]	8-UNIMOD:213	ms_run[1]:scan=4119	2312.3	3	1665.70292	555.90222	K	L	334	344
PSM	HISGLAQALSK	-174_36067	Q2EMV9	1	Mouse_09-2020	null	[MS,MS:1001208,SEQUEST,]	1-UNIMOD:213	ms_run[1]:scan=3738	2172.8	3	1665.70292	555.90597	K	A	840	851
PSM	SILTLSHEPK	-174_37124	F6XP90	1	Mouse_09-2020	null	[MS,MS:1001208,SEQUEST,]	7-UNIMOD:213	ms_run[1]:scan=4116	2311.2	3	1665.70292	555.90222	K	L	334	344
PSM	HISGLAQALSK	-174_36072	Q2EMV9	1	Mouse_09-2020	null	[MS,MS:1001208,SEQUEST,]	1-UNIMOD:213	ms_run[1]:scan=3741	2173.9	3	1665.70292	555.90597	K	A	840	851
PSM	HISGLAQALSK	-174_36073	Q2EMV9	1	Mouse_09-2020	null	[MS,MS:1001208,SEQUEST,]	3-UNIMOD:213	ms_run[1]:scan=3741	2173.9	3	1665.70292	555.90597	K	A	840	851
PSM	VTIMGIYSIK	-174_37590	P49718	1	Mouse_09-2020	null	[MS,MS:1001208,SEQUEST,]	7-UNIMOD:213	ms_run[1]:scan=4263	2365.3	3	1665.70292	555.90469	R	F	263	273
PSM	SILTLSHEPK	-174_37125	F6XP90	1	Mouse_09-2020	null	[MS,MS:1001208,SEQUEST,]	8-UNIMOD:213	ms_run[1]:scan=4116	2311.2	3	1665.70292	555.90222	K	L	334	344
PSM	SILTLSHEPK	-174_37143	F6XP90	1	Mouse_09-2020	null	[MS,MS:1001208,SEQUEST,]	8-UNIMOD:213	ms_run[1]:scan=4122	2313.4	3	1665.70292	555.90222	K	L	334	344
PSM	KTPLYIDFK	-174_37965	Q9R229	1	Mouse_09-2020	null	[MS,MS:1001208,SEQUEST,]	5-UNIMOD:213	ms_run[1]:scan=4386	2410.4	3	1665.70292	555.90356	K	I	322	331
PSM	VTIMGIYSIK	-174_37600	P49718	1	Mouse_09-2020	null	[MS,MS:1001208,SEQUEST,]	7-UNIMOD:213	ms_run[1]:scan=4266	2366.4	3	1665.70292	555.90469	R	F	263	273
PSM	GVGGGIPPITTR	-174_37251	Q8CJH3	1	Mouse_09-2020	null	[MS,MS:1001208,SEQUEST,]	10-UNIMOD:213	ms_run[1]:scan=4155	2325.6	3	1665.70292	555.90597	R	L	176	188
PSM	SILTLSHEPK	-174_37153	F6XP90	1	Mouse_09-2020	null	[MS,MS:1001208,SEQUEST,]	8-UNIMOD:213	ms_run[1]:scan=4125	2314.5	3	1665.70292	555.90222	K	L	334	344
PSM	VTIMGIYSIK	-174_37620	P49718	1	Mouse_09-2020	null	[MS,MS:1001208,SEQUEST,]	7-UNIMOD:213	ms_run[1]:scan=4272	2368.6	3	1665.70292	555.90469	R	F	263	273
PSM	SILTLSHEPK	-174_37144	F6XP90	1	Mouse_09-2020	null	[MS,MS:1001208,SEQUEST,]	7-UNIMOD:213	ms_run[1]:scan=4122	2313.4	3	1665.70292	555.90222	K	L	334	344
PSM	VTIMGIYSIK	-174_37581	P49718	1	Mouse_09-2020	null	[MS,MS:1001208,SEQUEST,]	7-UNIMOD:213	ms_run[1]:scan=4260	2364.2	3	1665.70292	555.90469	R	F	263	273
PSM	SILTLSHEPK	-174_37154	F6XP90	1	Mouse_09-2020	null	[MS,MS:1001208,SEQUEST,]	7-UNIMOD:213	ms_run[1]:scan=4125	2314.5	3	1665.70292	555.90222	K	L	334	344
PSM	VTIMGIYSIK	-174_37531	P49718	1	Mouse_09-2020	null	[MS,MS:1001208,SEQUEST,]	7-UNIMOD:213	ms_run[1]:scan=4245	2358.8	3	1665.70292	555.90469	R	F	263	273
PSM	SILTLSHEPK	-174_37104	F6XP90	1	Mouse_09-2020	null	[MS,MS:1001208,SEQUEST,]	8-UNIMOD:213	ms_run[1]:scan=4110	2309.0	3	1665.70292	555.90222	K	L	334	344
PSM	VTIMGIYSIK	-174_37503	P49718	1	Mouse_09-2020	null	[MS,MS:1001208,SEQUEST,]	7-UNIMOD:213	ms_run[1]:scan=4236	2355.5	3	1665.70292	555.90469	R	F	263	273
PSM	SILTLSHEPK	-174_37105	F6XP90	1	Mouse_09-2020	null	[MS,MS:1001208,SEQUEST,]	7-UNIMOD:213	ms_run[1]:scan=4110	2309.0	3	1665.70292	555.90222	K	L	334	344
PSM	KTPLYIDFK	-174_37966	Q9R229	1	Mouse_09-2020	null	[MS,MS:1001208,SEQUEST,]	7-UNIMOD:213	ms_run[1]:scan=4386	2410.4	3	1665.70292	555.90356	K	I	322	331
PSM	SILTLSHEPK	-174_37192	F6XP90	1	Mouse_09-2020	null	[MS,MS:1001208,SEQUEST,]	8-UNIMOD:213	ms_run[1]:scan=4137	2318.9	3	1665.70292	555.90222	K	L	334	344
PSM	VTIMGIYSIK	-174_37582	P49718	1	Mouse_09-2020	null	[MS,MS:1001208,SEQUEST,]	8-UNIMOD:213	ms_run[1]:scan=4260	2364.2	3	1665.70292	555.90469	R	F	263	273
PSM	VTIMGIYSIK	-174_37193	P49718	1	Mouse_09-2020	null	[MS,MS:1001208,SEQUEST,]	8-UNIMOD:213	ms_run[1]:scan=4137	2318.9	3	1665.70292	555.90469	R	F	263	273
PSM	VQDVLFLYK	-174_37221	Q8C0Z1	1	Mouse_09-2020	null	[MS,MS:1001208,SEQUEST,]	3-UNIMOD:213	ms_run[1]:scan=4146	2322.3	3	1665.70292	555.90356	K	T	105	114
PSM	SILTLSHEPK	-174_37183	F6XP90	1	Mouse_09-2020	null	[MS,MS:1001208,SEQUEST,]	7-UNIMOD:213	ms_run[1]:scan=4134	2317.8	3	1665.70292	555.90222	K	L	334	344
PSM	VTIMGIYSIK	-174_37621	P49718	1	Mouse_09-2020	null	[MS,MS:1001208,SEQUEST,]	8-UNIMOD:213	ms_run[1]:scan=4272	2368.6	3	1665.70292	555.90469	R	F	263	273
PSM	KTPSGTALPPR	-174_36399	A0A0R4J1D3	1	Mouse_09-2020	null	[MS,MS:1001208,SEQUEST,]	11-UNIMOD:213	ms_run[1]:scan=3867	2220.2	3	1665.70292	555.90597	K	S	122	133
PSM	SILTLSHEPK	-174_37194	F6XP90	1	Mouse_09-2020	null	[MS,MS:1001208,SEQUEST,]	7-UNIMOD:213	ms_run[1]:scan=4137	2318.9	3	1665.70292	555.90222	K	L	334	344
PSM	VTIMGIYSIK	-174_37561	P49718	1	Mouse_09-2020	null	[MS,MS:1001208,SEQUEST,]	7-UNIMOD:213	ms_run[1]:scan=4254	2362.0	3	1665.70292	555.90469	R	F	263	273
PSM	VTIMGIYSIK	-174_37610	P49718	1	Mouse_09-2020	null	[MS,MS:1001208,SEQUEST,]	7-UNIMOD:213	ms_run[1]:scan=4269	2367.5	3	1665.70292	555.90469	R	F	263	273
PSM	SILTLSHEPK	-174_37212	F6XP90	1	Mouse_09-2020	null	[MS,MS:1001208,SEQUEST,]	7-UNIMOD:213	ms_run[1]:scan=4143	2321.1	3	1665.70292	555.90222	K	L	334	344
PSM	SILTLSHEPK	-174_37173	F6XP90	1	Mouse_09-2020	null	[MS,MS:1001208,SEQUEST,]	7-UNIMOD:213	ms_run[1]:scan=4131	2316.7	3	1665.70292	555.90222	K	L	334	344
PSM	SILTLSHEPK	-174_37213	F6XP90	1	Mouse_09-2020	null	[MS,MS:1001208,SEQUEST,]	8-UNIMOD:213	ms_run[1]:scan=4143	2321.1	3	1665.70292	555.90222	K	L	334	344
PSM	SILTLSHEPK	-174_37222	F6XP90	1	Mouse_09-2020	null	[MS,MS:1001208,SEQUEST,]	7-UNIMOD:213	ms_run[1]:scan=4146	2322.3	3	1665.70292	555.90222	K	L	334	344
PSM	VTIMGIYSIK	-174_37562	P49718	1	Mouse_09-2020	null	[MS,MS:1001208,SEQUEST,]	8-UNIMOD:213	ms_run[1]:scan=4254	2362.0	3	1665.70292	555.90469	R	F	263	273
PSM	NNPLSLDMIVSPMKGK	-174_27162	D3Z4E7	1	Mouse_09-2020	null	[MS,MS:1001208,SEQUEST,]	11-UNIMOD:213	ms_run[1]:scan=4534	2460.5	3	2284.96250	762.32962	R	E	13	29
PSM	VTIMGIYSIK	-174_37195	P49718	1	Mouse_09-2020	null	[MS,MS:1001208,SEQUEST,]	7-UNIMOD:213	ms_run[1]:scan=4137	2318.9	3	1665.70292	555.90469	R	F	263	273
PSM	SILTLSHEPK	-174_37223	F6XP90	1	Mouse_09-2020	null	[MS,MS:1001208,SEQUEST,]	8-UNIMOD:213	ms_run[1]:scan=4146	2322.3	3	1665.70292	555.90222	K	L	334	344
PSM	SILTLSHEPK	-174_37085	F6XP90	1	Mouse_09-2020	null	[MS,MS:1001208,SEQUEST,]	7-UNIMOD:213	ms_run[1]:scan=4104	2306.7	3	1665.70292	555.90222	K	L	334	344
PSM	VTIMGIYSIK	-174_37184	P49718	1	Mouse_09-2020	null	[MS,MS:1001208,SEQUEST,]	8-UNIMOD:213	ms_run[1]:scan=4134	2317.8	3	1665.70292	555.90469	R	F	263	273
PSM	VTIMGIYSIK	-174_37630	P49718	1	Mouse_09-2020	null	[MS,MS:1001208,SEQUEST,]	7-UNIMOD:213	ms_run[1]:scan=4275	2369.7	3	1665.70292	555.90469	R	F	263	273
PSM	SILTLSHEPK	-174_37185	F6XP90	1	Mouse_09-2020	null	[MS,MS:1001208,SEQUEST,]	8-UNIMOD:213	ms_run[1]:scan=4134	2317.8	3	1665.70292	555.90222	K	L	334	344
PSM	SILTLSHEPK	-174_37484	F6XP90	1	Mouse_09-2020	null	[MS,MS:1001208,SEQUEST,]	8-UNIMOD:213	ms_run[1]:scan=4230	2353.3	3	1665.70292	555.90222	K	L	334	344
PSM	VTIMGIYSIK	-174_37631	P49718	1	Mouse_09-2020	null	[MS,MS:1001208,SEQUEST,]	8-UNIMOD:213	ms_run[1]:scan=4275	2369.7	3	1665.70292	555.90469	R	F	263	273
PSM	VTIMGIYSIK	-174_37541	P49718	1	Mouse_09-2020	null	[MS,MS:1001208,SEQUEST,]	7-UNIMOD:213	ms_run[1]:scan=4248	2359.9	3	1665.70292	555.90469	R	F	263	273
PSM	VTIMGIYSIK	-174_37522	P49718	1	Mouse_09-2020	null	[MS,MS:1001208,SEQUEST,]	7-UNIMOD:213	ms_run[1]:scan=4242	2357.7	3	1665.70292	555.90469	R	F	263	273
PSM	VTIMGIYSIK	-174_37186	P49718	1	Mouse_09-2020	null	[MS,MS:1001208,SEQUEST,]	7-UNIMOD:213	ms_run[1]:scan=4134	2317.8	3	1665.70292	555.90469	R	F	263	273
PSM	VTIMGIYSIK	-174_37224	P49718	1	Mouse_09-2020	null	[MS,MS:1001208,SEQUEST,]	8-UNIMOD:213	ms_run[1]:scan=4146	2322.3	3	1665.70292	555.90469	R	F	263	273
PSM	VTIMGIYSIK	-174_37571	P49718	1	Mouse_09-2020	null	[MS,MS:1001208,SEQUEST,]	7-UNIMOD:213	ms_run[1]:scan=4257	2363.1	3	1665.70292	555.90469	R	F	263	273
PSM	GTVCAANDFNPDADAK	-174_19441	P14824	1	Mouse_09-2020	null	[MS,MS:1001208,SEQUEST,]	4-UNIMOD:4	ms_run[1]:scan=2837	1844.2	3	1665.70292	555.91063	K	L	355	371
PSM	VTIMGIYSIK	-174_37611	P49718	1	Mouse_09-2020	null	[MS,MS:1001208,SEQUEST,]	8-UNIMOD:213	ms_run[1]:scan=4269	2367.5	3	1665.70292	555.90469	R	F	263	273
PSM	GTVCAANDFNPDADAK	-174_19450	P14824	1	Mouse_09-2020	null	[MS,MS:1001208,SEQUEST,]	4-UNIMOD:4	ms_run[1]:scan=2840	1845.3	3	1665.70292	555.91063	K	L	355	371
PSM	SILTLSHEPK	-174_37086	F6XP90	1	Mouse_09-2020	null	[MS,MS:1001208,SEQUEST,]	8-UNIMOD:213	ms_run[1]:scan=4104	2306.7	3	1665.70292	555.90222	K	L	334	344
PSM	SILTLSHEPK	-174_37523	F6XP90	1	Mouse_09-2020	null	[MS,MS:1001208,SEQUEST,]	8-UNIMOD:213	ms_run[1]:scan=4242	2357.7	3	1665.70292	555.90222	K	L	334	344
PSM	KTPSGTALPPR	-174_36437	A0A0R4J1D3	1	Mouse_09-2020	null	[MS,MS:1001208,SEQUEST,]	11-UNIMOD:213	ms_run[1]:scan=3879	2224.6	3	1665.70292	555.90597	K	S	122	133
PSM	SPEEISSSEGCQEAR	-174_33978	Q9D5U9	1	Mouse_09-2020	null	[MS,MS:1001208,SEQUEST,]	11-UNIMOD:4	ms_run[1]:scan=2976	1895.4	3	1665.70292	555.90554	R	L	107	122
PSM	GTVCAANDFNPDADAK	-174_19473	P14824	1	Mouse_09-2020	null	[MS,MS:1001208,SEQUEST,]	4-UNIMOD:4	ms_run[1]:scan=2849	1848.5	3	1665.70292	555.91063	K	L	355	371
PSM	GTVCAANDFNPDADAK	-174_19458	P14824	1	Mouse_09-2020	null	[MS,MS:1001208,SEQUEST,]	4-UNIMOD:4	ms_run[1]:scan=2843	1846.3	3	1665.70292	555.91063	K	L	355	371
PSM	HISGLAQALSK	-174_36081	Q2EMV9	1	Mouse_09-2020	null	[MS,MS:1001208,SEQUEST,]	3-UNIMOD:213	ms_run[1]:scan=3744	2175.0	3	1665.70292	555.90597	K	A	840	851
PSM	GTVCAANDFNPDADAK	-174_19430	P14824	1	Mouse_09-2020	null	[MS,MS:1001208,SEQUEST,]	4-UNIMOD:4	ms_run[1]:scan=2834	1843.0	3	1665.70292	555.91063	K	L	355	371
PSM	ISALTGHLANK	-174_28240	Q9EP71	1	Mouse_09-2020	null	[MS,MS:1001208,SEQUEST,]	5-UNIMOD:213	ms_run[1]:scan=4766	2545.1	3	1665.70292	555.90597	K	A	750	761
PSM	KEGHPDTLSK	-174_15393	P31725	1	Mouse_09-2020	null	[MS,MS:1001208,SEQUEST,]	2-UNIMOD:213	ms_run[1]:scan=2313	1065.6	3	1652.63523	551.54996	R	E	26	36
PSM	GTVCAANDFNPDADAK	-174_19466	P14824	1	Mouse_09-2020	null	[MS,MS:1001208,SEQUEST,]	4-UNIMOD:4	ms_run[1]:scan=2846	1847.4	3	1665.70292	555.91063	K	L	355	371
PSM	SILTLSHEPK	-174_25154	F6XP90	1	Mouse_09-2020	null	[MS,MS:1001208,SEQUEST,]	7-UNIMOD:213	ms_run[1]:scan=4112	2309.3	3	1665.70292	555.90222	K	L	334	344
PSM	VTIMGIYSIK	-174_37524	P49718	1	Mouse_09-2020	null	[MS,MS:1001208,SEQUEST,]	8-UNIMOD:213	ms_run[1]:scan=4242	2357.7	3	1665.70292	555.90469	R	F	263	273
PSM	VTIMGIYSIK	-174_37551	P49718	1	Mouse_09-2020	null	[MS,MS:1001208,SEQUEST,]	7-UNIMOD:213	ms_run[1]:scan=4251	2360.9	3	1665.70292	555.90469	R	F	263	273
PSM	TTKAPSTPPPK	-174_37281	Q5U4C3	1	Mouse_09-2020	null	[MS,MS:1001208,SEQUEST,]	3-UNIMOD:213	ms_run[1]:scan=4164	2329.0	3	1665.70292	555.90222	R	A	917	928
PSM	SILTLSHEPK	-174_37202	F6XP90	1	Mouse_09-2020	null	[MS,MS:1001208,SEQUEST,]	7-UNIMOD:213	ms_run[1]:scan=4140	2320.0	3	1665.70292	555.90222	K	L	334	344
PSM	GTVCAANDFNPDADAK	-174_19480	P14824	1	Mouse_09-2020	null	[MS,MS:1001208,SEQUEST,]	4-UNIMOD:4	ms_run[1]:scan=2852	1849.6	3	1665.70292	555.91063	K	L	355	371
PSM	VQDVLFLYK	-174_37325	Q8C0Z1	1	Mouse_09-2020	null	[MS,MS:1001208,SEQUEST,]	3-UNIMOD:213	ms_run[1]:scan=4179	2334.6	3	1665.70292	555.90356	K	T	105	114
PSM	SILTLSHEPK	-174_37203	F6XP90	1	Mouse_09-2020	null	[MS,MS:1001208,SEQUEST,]	8-UNIMOD:213	ms_run[1]:scan=4140	2320.0	3	1665.70292	555.90222	K	L	334	344
PSM	YHSALRIHK	-174_36235	Q7M6X9	1	Mouse_09-2020	null	[MS,MS:1001208,SEQUEST,]	8-UNIMOD:213	ms_run[1]:scan=3801	2196.0	3	1665.70292	555.90267	R	V	260	269
PSM	IASMRSPDLGRHFEK	-174_27136	S4R1A3	1	Mouse_09-2020	null	[MS,MS:1001208,SEQUEST,]	6-UNIMOD:213	ms_run[1]:scan=4528	2458.3	3	2284.96250	762.32385	R	M	43	58
PSM	KEGHPDTLSK	-174_15403	P31725	1	Mouse_09-2020	null	[MS,MS:1001208,SEQUEST,]	2-UNIMOD:213	ms_run[1]:scan=2314	1065.9	3	1652.63523	551.54996	R	E	26	36
PSM	YHSALRIHK	-174_36236	Q7M6X9	1	Mouse_09-2020	null	[MS,MS:1001208,SEQUEST,]	6-UNIMOD:213	ms_run[1]:scan=3801	2196.0	3	1665.70292	555.90267	R	V	260	269
PSM	VQDVLFLYK	-174_37261	Q8C0Z1	1	Mouse_09-2020	null	[MS,MS:1001208,SEQUEST,]	3-UNIMOD:213	ms_run[1]:scan=4158	2326.7	3	1665.70292	555.90356	K	T	105	114
PSM	VEKMKKAYK	-174_35893	A0A5F8MPE6	1	Mouse_09-2020	null	[MS,MS:1001208,SEQUEST,]	3-UNIMOD:213	ms_run[1]:scan=3669	2147.6	3	1665.70292	555.90843	R	S	295	304
PSM	VQDVLFLYK	-174_36785	Q8C0Z1	1	Mouse_09-2020	null	[MS,MS:1001208,SEQUEST,]	3-UNIMOD:213	ms_run[1]:scan=4002	2269.5	3	1665.70292	555.90356	K	T	105	114
PSM	VTIMGIYSIK	-174_37552	P49718	1	Mouse_09-2020	null	[MS,MS:1001208,SEQUEST,]	8-UNIMOD:213	ms_run[1]:scan=4251	2360.9	3	1665.70292	555.90469	R	F	263	273
PSM	KEGHPDTLSK	-174_15374	P31725	1	Mouse_09-2020	null	[MS,MS:1001208,SEQUEST,]	2-UNIMOD:213	ms_run[1]:scan=2311	1064.9	3	1652.63523	551.54996	R	E	26	36
PSM	VQDVLFLYK	-174_36321	Q8C0Z1	1	Mouse_09-2020	null	[MS,MS:1001208,SEQUEST,]	3-UNIMOD:213	ms_run[1]:scan=3840	2210.3	3	1665.70292	555.90356	K	T	105	114
PSM	KEGHPDTLSK	-174_15325	P31725	1	Mouse_09-2020	null	[MS,MS:1001208,SEQUEST,]	2-UNIMOD:213	ms_run[1]:scan=2306	1063.3	3	1652.63523	551.54996	R	E	26	36
PSM	YHSALRIHK	-174_36231	Q7M6X9	1	Mouse_09-2020	null	[MS,MS:1001208,SEQUEST,]	8-UNIMOD:213	ms_run[1]:scan=3798	2194.9	3	1665.70292	555.90267	R	V	260	269
PSM	GTVCAANDFNPDADAK	-174_19491	P14824	1	Mouse_09-2020	null	[MS,MS:1001208,SEQUEST,]	4-UNIMOD:4	ms_run[1]:scan=2855	1850.7	3	1665.70292	555.91063	K	L	355	371
PSM	VQSHGVLNFNAELSTK	-174_27279	A0A171EBL2	1	Mouse_09-2020	null	[MS,MS:1001208,SEQUEST,]	12-UNIMOD:213	ms_run[1]:scan=4561	2470.4	3	2284.96250	762.32603	R	C	4602	4618
PSM	IASMRSPDLGRHFEK	-174_27137	S4R1A3	1	Mouse_09-2020	null	[MS,MS:1001208,SEQUEST,]	5-UNIMOD:213	ms_run[1]:scan=4528	2458.3	3	2284.96250	762.32385	R	M	43	58
PSM	KEGHPDTLSK	-174_15438	P31725	1	Mouse_09-2020	null	[MS,MS:1001208,SEQUEST,]	2-UNIMOD:213	ms_run[1]:scan=2318	1067.3	3	1652.63523	551.54996	R	E	26	36
PSM	KHGITAGLWGLCSTDK	-174_28853	A0A3Q4EIH1	1	Mouse_09-2020	null	[MS,MS:1001208,SEQUEST,]	12-UNIMOD:4,5-UNIMOD:213	ms_run[1]:scan=4882	2588.1	3	2284.96250	762.32011	K	V	114	130
PSM	KTPSGTALPPR	-174_36427	A0A0R4J1D3	1	Mouse_09-2020	null	[MS,MS:1001208,SEQUEST,]	11-UNIMOD:213	ms_run[1]:scan=3876	2223.5	3	1665.70292	555.90597	K	S	122	133
PSM	KHGITAGLWGLCSTDK	-174_28676	A0A3Q4EIH1	1	Mouse_09-2020	null	[MS,MS:1001208,SEQUEST,]	12-UNIMOD:4,5-UNIMOD:213	ms_run[1]:scan=4852	2577.1	3	2284.96250	762.32011	K	V	114	130
PSM	KTPLYIDFK	-174_37936	Q9R229	1	Mouse_09-2020	null	[MS,MS:1001208,SEQUEST,]	5-UNIMOD:213	ms_run[1]:scan=4377	2407.1	3	1665.70292	555.90356	K	I	322	331
PSM	KEGHPDTLSK	-174_15412	P31725	1	Mouse_09-2020	null	[MS,MS:1001208,SEQUEST,]	2-UNIMOD:213	ms_run[1]:scan=2315	1066.3	3	1652.63523	551.54996	R	E	26	36
PSM	VTIMGIYSIK	-174_21013	P49718	1	Mouse_09-2020	null	[MS,MS:1001208,SEQUEST,]	7-UNIMOD:213	ms_run[1]:scan=3188	1971.9	3	1665.70292	555.90469	R	F	263	273
PSM	NNPLSLDMIVSPMKGK	-174_19732	D3Z4E7	1	Mouse_09-2020	null	[MS,MS:1001208,SEQUEST,]	5-UNIMOD:213	ms_run[1]:scan=2914	1872.7	3	2284.96250	762.32962	R	E	13	29
PSM	NNPLSLDMIVSPMKGK	-174_19733	D3Z4E7	1	Mouse_09-2020	null	[MS,MS:1001208,SEQUEST,]	7-UNIMOD:213	ms_run[1]:scan=2914	1872.7	3	2284.96250	762.32962	R	E	13	29
PSM	ISALTGHLANK	-174_28171	Q9EP71	1	Mouse_09-2020	null	[MS,MS:1001208,SEQUEST,]	5-UNIMOD:213	ms_run[1]:scan=4751	2539.6	3	1665.70292	555.90597	K	A	750	761
PSM	VTIMGIYSIK	-174_37204	P49718	1	Mouse_09-2020	null	[MS,MS:1001208,SEQUEST,]	8-UNIMOD:213	ms_run[1]:scan=4140	2320.0	3	1665.70292	555.90469	R	F	263	273
PSM	KHGITAGLWGLCSTDK	-174_28656	A0A3Q4EIH1	1	Mouse_09-2020	null	[MS,MS:1001208,SEQUEST,]	12-UNIMOD:4,2-UNIMOD:213	ms_run[1]:scan=4849	2576.0	3	2284.96250	762.32011	K	V	114	130
PSM	VTIMGIYSIK	-174_22105	P49718	1	Mouse_09-2020	null	[MS,MS:1001208,SEQUEST,]	7-UNIMOD:213	ms_run[1]:scan=3425	2058.6	3	1665.70292	555.90469	R	F	263	273
PSM	SILTLSHEPK	-174_25200	F6XP90	1	Mouse_09-2020	null	[MS,MS:1001208,SEQUEST,]	7-UNIMOD:213	ms_run[1]:scan=4121	2312.6	3	1665.70292	555.90222	K	L	334	344
PSM	GVGGGIPPITTR	-174_33960	Q8CJH3	1	Mouse_09-2020	null	[MS,MS:1001208,SEQUEST,]	10-UNIMOD:213	ms_run[1]:scan=2970	1893.2	3	1665.70292	555.90597	R	L	176	188
PSM	VQDVLFLYK	-174_37290	Q8C0Z1	1	Mouse_09-2020	null	[MS,MS:1001208,SEQUEST,]	3-UNIMOD:213	ms_run[1]:scan=4167	2330.1	3	1665.70292	555.90356	K	T	105	114
PSM	KEGHPDTLSK	-174_15384	P31725	1	Mouse_09-2020	null	[MS,MS:1001208,SEQUEST,]	2-UNIMOD:213	ms_run[1]:scan=2312	1065.3	3	1652.63523	551.54996	R	E	26	36
PSM	VTIMGIYSIK	-174_21880	P49718	1	Mouse_09-2020	null	[MS,MS:1001208,SEQUEST,]	7-UNIMOD:213	ms_run[1]:scan=3380	2042.2	3	1665.70292	555.90469	R	F	263	273
PSM	TKKPEAPEPK	-174_37824	Q3V0I7	1	Mouse_09-2020	null	[MS,MS:1001208,SEQUEST,]	3-UNIMOD:213	ms_run[1]:scan=4341	2393.9	3	1665.70292	555.90222	K	V	23	33
PSM	GVGGGIPPITTR	-174_33961	Q8CJH3	1	Mouse_09-2020	null	[MS,MS:1001208,SEQUEST,]	11-UNIMOD:213	ms_run[1]:scan=2970	1893.2	3	1665.70292	555.90597	R	L	176	188
PSM	SILTLSHEPK	-174_37282	F6XP90	1	Mouse_09-2020	null	[MS,MS:1001208,SEQUEST,]	7-UNIMOD:213	ms_run[1]:scan=4164	2329.0	3	1665.70292	555.90222	K	L	334	344
PSM	KEGHPDTLSK	-174_15295	P31725	1	Mouse_09-2020	null	[MS,MS:1001208,SEQUEST,]	2-UNIMOD:213	ms_run[1]:scan=2303	1062.3	3	1652.63523	551.54996	R	E	26	36
PSM	TKKPEAPEPK	-174_37825	Q3V0I7	1	Mouse_09-2020	null	[MS,MS:1001208,SEQUEST,]	5-UNIMOD:213	ms_run[1]:scan=4341	2393.9	3	1665.70292	555.90222	K	V	23	33
PSM	YHSALRIHK	-174_36232	Q7M6X9	1	Mouse_09-2020	null	[MS,MS:1001208,SEQUEST,]	6-UNIMOD:213	ms_run[1]:scan=3798	2194.9	3	1665.70292	555.90267	R	V	260	269
PSM	KHGITAGLWGLCSTDK	-174_28764	A0A3Q4EIH1	1	Mouse_09-2020	null	[MS,MS:1001208,SEQUEST,]	12-UNIMOD:4,5-UNIMOD:213	ms_run[1]:scan=4867	2582.6	3	2284.96250	762.32011	K	V	114	130
PSM	NNPLSLDMIVSPMKGK	-174_27175	D3Z4E7	1	Mouse_09-2020	null	[MS,MS:1001208,SEQUEST,]	11-UNIMOD:213	ms_run[1]:scan=4537	2461.6	3	2284.96250	762.32962	R	E	13	29
PSM	TTKAPSTPPPK	-174_37804	Q5U4C3	1	Mouse_09-2020	null	[MS,MS:1001208,SEQUEST,]	2-UNIMOD:213	ms_run[1]:scan=4335	2391.7	3	1665.70292	555.90222	R	A	917	928
PSM	KTPLYIDFK	-174_37937	Q9R229	1	Mouse_09-2020	null	[MS,MS:1001208,SEQUEST,]	7-UNIMOD:213	ms_run[1]:scan=4377	2407.1	3	1665.70292	555.90356	K	I	322	331
PSM	SILTLSHEPK	-174_36768	F6XP90	1	Mouse_09-2020	null	[MS,MS:1001208,SEQUEST,]	7-UNIMOD:213	ms_run[1]:scan=3996	2267.3	3	1665.70292	555.90222	K	L	334	344
PSM	ISALTGHLANK	-174_27457	Q9EP71	1	Mouse_09-2020	null	[MS,MS:1001208,SEQUEST,]	5-UNIMOD:213	ms_run[1]:scan=4595	2482.5	3	1665.70292	555.90597	K	A	750	761
PSM	SILTLSHEPK	-174_36769	F6XP90	1	Mouse_09-2020	null	[MS,MS:1001208,SEQUEST,]	8-UNIMOD:213	ms_run[1]:scan=3996	2267.3	3	1665.70292	555.90222	K	L	334	344
PSM	VQDVLFLYK	-174_37231	Q8C0Z1	1	Mouse_09-2020	null	[MS,MS:1001208,SEQUEST,]	3-UNIMOD:213	ms_run[1]:scan=4149	2323.4	3	1665.70292	555.90356	K	T	105	114
PSM	KEGHPDTLSK	-174_15430	P31725	1	Mouse_09-2020	null	[MS,MS:1001208,SEQUEST,]	2-UNIMOD:213	ms_run[1]:scan=2317	1066.9	3	1652.63523	551.54996	R	E	26	36
PSM	SPEEISSSEGCQEAR	-174_34003	Q9D5U9	1	Mouse_09-2020	null	[MS,MS:1001208,SEQUEST,]	11-UNIMOD:4	ms_run[1]:scan=2985	1898.7	3	1665.70292	555.90554	R	L	107	122
PSM	KHGITAGLWGLCSTDK	-174_28657	A0A3Q4EIH1	1	Mouse_09-2020	null	[MS,MS:1001208,SEQUEST,]	12-UNIMOD:4,5-UNIMOD:213	ms_run[1]:scan=4849	2576.0	3	2284.96250	762.32011	K	V	114	130
PSM	YHSALRIHK	-174_36227	Q7M6X9	1	Mouse_09-2020	null	[MS,MS:1001208,SEQUEST,]	8-UNIMOD:213	ms_run[1]:scan=3795	2193.7	3	1665.70292	555.90267	R	V	260	269
PSM	ISALTGHLANK	-174_27413	Q9EP71	1	Mouse_09-2020	null	[MS,MS:1001208,SEQUEST,]	5-UNIMOD:213	ms_run[1]:scan=4586	2479.2	3	1665.70292	555.90597	K	A	750	761
PSM	KHGITAGLWGLCSTDK	-174_28765	A0A3Q4EIH1	1	Mouse_09-2020	null	[MS,MS:1001208,SEQUEST,]	12-UNIMOD:4,2-UNIMOD:213	ms_run[1]:scan=4867	2582.6	3	2284.96250	762.32011	K	V	114	130
PSM	KHGITAGLWGLCSTDK	-174_28903	A0A3Q4EIH1	1	Mouse_09-2020	null	[MS,MS:1001208,SEQUEST,]	12-UNIMOD:4,5-UNIMOD:213	ms_run[1]:scan=4891	2591.4	3	2284.96250	762.32011	K	V	114	130
PSM	VTIMGIYSIK	-174_21881	P49718	1	Mouse_09-2020	null	[MS,MS:1001208,SEQUEST,]	8-UNIMOD:213	ms_run[1]:scan=3380	2042.2	3	1665.70292	555.90469	R	F	263	273
PSM	ISALTGHLANK	-174_27458	Q9EP71	1	Mouse_09-2020	null	[MS,MS:1001208,SEQUEST,]	7-UNIMOD:213	ms_run[1]:scan=4595	2482.5	3	1665.70292	555.90597	K	A	750	761
PSM	SILTLSHEPK	-174_37513	F6XP90	1	Mouse_09-2020	null	[MS,MS:1001208,SEQUEST,]	8-UNIMOD:213	ms_run[1]:scan=4239	2356.6	3	1665.70292	555.90222	K	L	334	344
PSM	WMGMIYTDTGEPTYAEEFK	-174_32065	A0A075B5S1	1	Mouse_09-2020	null	[MS,MS:1001208,SEQUEST,]	2-UNIMOD:35	ms_run[1]:scan=5641	2871.3	3	2284.96250	762.33075	K	R	47	66
PSM	VQDVLFLYK	-174_37045	Q8C0Z1	1	Mouse_09-2020	null	[MS,MS:1001208,SEQUEST,]	3-UNIMOD:213	ms_run[1]:scan=4092	2302.3	3	1665.70292	555.90356	K	T	105	114
PSM	KHGITAGLWGLCSTDK	-174_28677	A0A3Q4EIH1	1	Mouse_09-2020	null	[MS,MS:1001208,SEQUEST,]	12-UNIMOD:4,2-UNIMOD:213	ms_run[1]:scan=4852	2577.1	3	2284.96250	762.32011	K	V	114	130
PSM	ISALTGHLANK	-174_27414	Q9EP71	1	Mouse_09-2020	null	[MS,MS:1001208,SEQUEST,]	7-UNIMOD:213	ms_run[1]:scan=4586	2479.2	3	1665.70292	555.90597	K	A	750	761
PSM	SILTLSHEPK	-174_25171	F6XP90	1	Mouse_09-2020	null	[MS,MS:1001208,SEQUEST,]	7-UNIMOD:213	ms_run[1]:scan=4115	2310.4	3	1665.70292	555.90222	K	L	334	344
PSM	VTIMGIYSIK	-174_37232	P49718	1	Mouse_09-2020	null	[MS,MS:1001208,SEQUEST,]	8-UNIMOD:213	ms_run[1]:scan=4149	2323.4	3	1665.70292	555.90469	R	F	263	273
PSM	SILTLSHEPK	-174_25183	F6XP90	1	Mouse_09-2020	null	[MS,MS:1001208,SEQUEST,]	7-UNIMOD:213	ms_run[1]:scan=4118	2311.5	3	1665.70292	555.90222	K	L	334	344
PSM	KEGHPDTLSK	-174_15473	P31725	1	Mouse_09-2020	null	[MS,MS:1001208,SEQUEST,]	2-UNIMOD:213	ms_run[1]:scan=2322	1068.6	3	1652.63523	551.54996	R	E	26	36
PSM	VQSHGVLNFNAELSTK	-174_27280	A0A171EBL2	1	Mouse_09-2020	null	[MS,MS:1001208,SEQUEST,]	14-UNIMOD:213	ms_run[1]:scan=4561	2470.4	3	2284.96250	762.32603	R	C	4602	4618
PSM	HTGEKPYECAECGK	-174_20042	Q8BIS1	1	Mouse_09-2020	null	[MS,MS:1001208,SEQUEST,]	9-UNIMOD:4,12-UNIMOD:4	ms_run[1]:scan=2978	1895.7	3	1665.70292	555.90471	K	F	362	376
PSM	KTLSSFSNLK	-174_22035	E9Q6W4	1	Mouse_09-2020	null	[MS,MS:1001208,SEQUEST,]	4-UNIMOD:213	ms_run[1]:scan=3410	2053.2	3	1665.70292	555.90222	K	H	219	229
PSM	ISALTGHLANK	-174_28158	Q9EP71	1	Mouse_09-2020	null	[MS,MS:1001208,SEQUEST,]	5-UNIMOD:213	ms_run[1]:scan=4748	2538.5	3	1665.70292	555.90597	K	A	750	761
PSM	EFLYKLSPK	-174_35634	A0A171EBL0	1	Mouse_09-2020	null	[MS,MS:1001208,SEQUEST,]	1-UNIMOD:213	ms_run[1]:scan=3582	2116.0	3	1665.70292	555.90356	K	W	110	119
PSM	GVGGGIPPITTR	-174_38347	Q8CJH3	1	Mouse_09-2020	null	[MS,MS:1001208,SEQUEST,]	10-UNIMOD:213	ms_run[1]:scan=4509	2451.9	3	1665.70292	555.90597	R	L	176	188
PSM	VTIMGIYSIK	-174_21893	P49718	1	Mouse_09-2020	null	[MS,MS:1001208,SEQUEST,]	7-UNIMOD:213	ms_run[1]:scan=3383	2043.3	3	1665.70292	555.90469	R	F	263	273
PSM	VYRSKTKDK	-174_34165	A0A0N4SVD9	1	Mouse_09-2020	null	[MS,MS:1001208,SEQUEST,]	7-UNIMOD:213	ms_run[1]:scan=3039	1917.7	3	1665.70292	555.90597	R	Q	21	30
PSM	SILTLSHEPK	-174_36118	F6XP90	1	Mouse_09-2020	null	[MS,MS:1001208,SEQUEST,]	7-UNIMOD:213	ms_run[1]:scan=3756	2179.4	3	1665.70292	555.90222	K	L	334	344
PSM	TKKPEAPEPK	-174_38697	Q3V0I7	1	Mouse_09-2020	null	[MS,MS:1001208,SEQUEST,]	3-UNIMOD:213	ms_run[1]:scan=4647	2501.9	3	1665.70292	555.90222	K	V	23	33
PSM	SILTLSHEPK	-174_37241	F6XP90	1	Mouse_09-2020	null	[MS,MS:1001208,SEQUEST,]	8-UNIMOD:213	ms_run[1]:scan=4152	2324.5	3	1665.70292	555.90222	K	L	334	344
PSM	VTIMGIYSIK	-174_22106	P49718	1	Mouse_09-2020	null	[MS,MS:1001208,SEQUEST,]	8-UNIMOD:213	ms_run[1]:scan=3425	2058.6	3	1665.70292	555.90469	R	F	263	273
PSM	SILTLSHEPK	-174_35939	F6XP90	1	Mouse_09-2020	null	[MS,MS:1001208,SEQUEST,]	4-UNIMOD:213	ms_run[1]:scan=3687	2154.1	3	1665.70292	555.90222	K	L	334	344
PSM	VTIMGIYSIK	-174_21795	P49718	1	Mouse_09-2020	null	[MS,MS:1001208,SEQUEST,]	7-UNIMOD:213	ms_run[1]:scan=3362	2035.6	3	1665.70292	555.90469	R	F	263	273
PSM	VEMAQRNEENVLALK	-174_29234	Q6AXF8	1	Mouse_09-2020	null	[MS,MS:1001208,SEQUEST,]	15-UNIMOD:213	ms_run[1]:scan=4981	2624.4	3	2284.96250	762.32715	K	V	891	906
PSM	VQDVLFLYK	-174_36345	Q8C0Z1	1	Mouse_09-2020	null	[MS,MS:1001208,SEQUEST,]	3-UNIMOD:213	ms_run[1]:scan=3849	2213.6	3	1665.70292	555.90356	K	T	105	114
PSM	SPEEISSSEGCQEAR	-174_33969	Q9D5U9	1	Mouse_09-2020	null	[MS,MS:1001208,SEQUEST,]	11-UNIMOD:4	ms_run[1]:scan=2973	1894.3	3	1665.70292	555.90554	R	L	107	122
PSM	VQDVLFLYK	-174_36372	Q8C0Z1	1	Mouse_09-2020	null	[MS,MS:1001208,SEQUEST,]	3-UNIMOD:213	ms_run[1]:scan=3858	2216.9	3	1665.70292	555.90356	K	T	105	114
PSM	VYRSKTKDK	-174_34120	A0A0N4SVD9	1	Mouse_09-2020	null	[MS,MS:1001208,SEQUEST,]	7-UNIMOD:213	ms_run[1]:scan=3024	1912.5	3	1665.70292	555.90597	R	Q	21	30
PSM	ISALTGHLANK	-174_28172	Q9EP71	1	Mouse_09-2020	null	[MS,MS:1001208,SEQUEST,]	7-UNIMOD:213	ms_run[1]:scan=4751	2539.6	3	1665.70292	555.90597	K	A	750	761
PSM	SILTLSHEPK	-174_34830	F6XP90	1	Mouse_09-2020	null	[MS,MS:1001208,SEQUEST,]	8-UNIMOD:213	ms_run[1]:scan=3282	2006.8	3	1665.70292	555.90222	K	L	334	344
PSM	GTVCAANDFNPDADAK	-174_33646	P14824	1	Mouse_09-2020	null	[MS,MS:1001208,SEQUEST,]	4-UNIMOD:4	ms_run[1]:scan=2847	1848.2	3	1665.70292	555.91063	K	L	355	371
PSM	SILTLSHEPK	-174_37242	F6XP90	1	Mouse_09-2020	null	[MS,MS:1001208,SEQUEST,]	7-UNIMOD:213	ms_run[1]:scan=4152	2324.5	3	1665.70292	555.90222	K	L	334	344
PSM	SLIFQIIFGS	-174_24539	A0A087WQ60	1	Mouse_09-2020	null	[MS,MS:1001208,SEQUEST,]	1-UNIMOD:213	ms_run[1]:scan=3977	2260.0	3	1665.70292	555.90356	R	0	138	148
PSM	ISALTGHLANK	-174_28201	Q9EP71	1	Mouse_09-2020	null	[MS,MS:1001208,SEQUEST,]	5-UNIMOD:213	ms_run[1]:scan=4757	2541.8	3	1665.70292	555.90597	K	A	750	761
PSM	VTIMGIYSIK	-174_37243	P49718	1	Mouse_09-2020	null	[MS,MS:1001208,SEQUEST,]	8-UNIMOD:213	ms_run[1]:scan=4152	2324.5	3	1665.70292	555.90469	R	F	263	273
PSM	KHGITAGLWGLCSTDK	-174_28835	A0A3Q4EIH1	1	Mouse_09-2020	null	[MS,MS:1001208,SEQUEST,]	12-UNIMOD:4,5-UNIMOD:213	ms_run[1]:scan=4879	2587.0	3	2284.96250	762.32011	K	V	114	130
PSM	GTVCAANDFNPDADAK	-174_33657	P14824	1	Mouse_09-2020	null	[MS,MS:1001208,SEQUEST,]	4-UNIMOD:4	ms_run[1]:scan=2853	1850.4	3	1665.70292	555.91063	K	L	355	371
PSM	VTIMGIYSIK	-174_37514	P49718	1	Mouse_09-2020	null	[MS,MS:1001208,SEQUEST,]	7-UNIMOD:213	ms_run[1]:scan=4239	2356.6	3	1665.70292	555.90469	R	F	263	273
PSM	LSRLHLEEK	-174_35257	Q9CQ28	1	Mouse_09-2020	null	[MS,MS:1001208,SEQUEST,]	5-UNIMOD:213	ms_run[1]:scan=3435	2062.7	3	1665.70292	555.90597	R	S	242	251
PSM	HTGEKPYECAECGK	-174_20066	Q8BIS1	1	Mouse_09-2020	null	[MS,MS:1001208,SEQUEST,]	9-UNIMOD:4,12-UNIMOD:4	ms_run[1]:scan=2984	1897.9	3	1665.70292	555.90471	K	F	362	376
PSM	TLGSLTLPSSQVSAHMV	-174_29736	G3X919	1	Mouse_09-2020	null	[MS,MS:1001208,SEQUEST,]	16-UNIMOD:35,6-UNIMOD:213	ms_run[1]:scan=5101	2668.4	3	2284.96250	762.32341	R	0	597	614
PSM	KEGHPDTLSK	-174_15345	P31725	1	Mouse_09-2020	null	[MS,MS:1001208,SEQUEST,]	2-UNIMOD:213	ms_run[1]:scan=2308	1063.9	3	1652.63523	551.54996	R	E	26	36
PSM	TTKAPSTPPPK	-174_23953	Q5U4C3	1	Mouse_09-2020	null	[MS,MS:1001208,SEQUEST,]	6-UNIMOD:213	ms_run[1]:scan=3851	2213.9	3	1665.70292	555.90222	R	A	917	928
PSM	NNPLSLDMIVSPMKGK	-174_27185	D3Z4E7	1	Mouse_09-2020	null	[MS,MS:1001208,SEQUEST,]	11-UNIMOD:213	ms_run[1]:scan=4540	2462.7	3	2284.96250	762.32962	R	E	13	29
PSM	VQDVLFLYK	-174_20130	Q8C0Z1	1	Mouse_09-2020	null	[MS,MS:1001208,SEQUEST,]	8-UNIMOD:213	ms_run[1]:scan=2999	1903.4	3	1665.70292	555.90356	K	T	105	114
PSM	KTPSGTALPPR	-174_36447	A0A0R4J1D3	1	Mouse_09-2020	null	[MS,MS:1001208,SEQUEST,]	11-UNIMOD:213	ms_run[1]:scan=3882	2225.7	3	1665.70292	555.90597	K	S	122	133
PSM	TKKPEAPEPK	-174_36119	Q3V0I7	1	Mouse_09-2020	null	[MS,MS:1001208,SEQUEST,]	3-UNIMOD:213	ms_run[1]:scan=3756	2179.4	3	1665.70292	555.90222	K	V	23	33
PSM	SILTLSHEPK	-174_34831	F6XP90	1	Mouse_09-2020	null	[MS,MS:1001208,SEQUEST,]	4-UNIMOD:213	ms_run[1]:scan=3282	2006.8	3	1665.70292	555.90222	K	L	334	344
PSM	GVGGGIPPITTR	-174_33970	Q8CJH3	1	Mouse_09-2020	null	[MS,MS:1001208,SEQUEST,]	10-UNIMOD:213	ms_run[1]:scan=2973	1894.3	3	1665.70292	555.90597	R	L	176	188
PSM	SIHELEKIR	-174_27902	Q91Z83	1	Mouse_09-2020	null	[MS,MS:1001208,SEQUEST,]	9-UNIMOD:213	ms_run[1]:scan=4694	2518.7	3	1665.70292	555.90597	K	Q	1522	1531
PSM	VQDVLFLYK	-174_37244	Q8C0Z1	1	Mouse_09-2020	null	[MS,MS:1001208,SEQUEST,]	3-UNIMOD:213	ms_run[1]:scan=4152	2324.5	3	1665.70292	555.90356	K	T	105	114
PSM	KEGHPDTLSK	-174_15464	P31725	1	Mouse_09-2020	null	[MS,MS:1001208,SEQUEST,]	2-UNIMOD:213	ms_run[1]:scan=2321	1068.2	3	1652.63523	551.54996	R	E	26	36
PSM	QDQLFTEHKRTVNK	-174_29120	Q8CFJ9	1	Mouse_09-2020	null	[MS,MS:1001208,SEQUEST,]	11-UNIMOD:213	ms_run[1]:scan=4945	2611.2	3	2284.96250	762.32977	K	C	112	126
PSM	VYRSKTKDK	-174_34111	A0A0N4SVD9	1	Mouse_09-2020	null	[MS,MS:1001208,SEQUEST,]	7-UNIMOD:213	ms_run[1]:scan=3021	1911.5	3	1665.70292	555.90597	R	Q	21	30
PSM	GVGGGIPPITTR	-174_38355	Q8CJH3	1	Mouse_09-2020	null	[MS,MS:1001208,SEQUEST,]	10-UNIMOD:213	ms_run[1]:scan=4512	2452.9	3	1665.70292	555.90597	R	L	176	188
PSM	YHSALRIHK	-174_36241	Q7M6X9	1	Mouse_09-2020	null	[MS,MS:1001208,SEQUEST,]	8-UNIMOD:213	ms_run[1]:scan=3804	2197.1	3	1665.70292	555.90267	R	V	260	269
PSM	ISALTGHLANK	-174_27378	Q9EP71	1	Mouse_09-2020	null	[MS,MS:1001208,SEQUEST,]	5-UNIMOD:213	ms_run[1]:scan=4580	2477.0	3	1665.70292	555.90597	K	A	750	761
PSM	ISALTGHLANK	-174_27334	Q9EP71	1	Mouse_09-2020	null	[MS,MS:1001208,SEQUEST,]	5-UNIMOD:213	ms_run[1]:scan=4571	2473.7	3	1665.70292	555.90597	K	A	750	761
PSM	VQDVLFLYK	-174_36296	Q8C0Z1	1	Mouse_09-2020	null	[MS,MS:1001208,SEQUEST,]	3-UNIMOD:213	ms_run[1]:scan=3831	2207.0	3	1665.70292	555.90356	K	T	105	114
PSM	SILTLSHEPK	-174_35940	F6XP90	1	Mouse_09-2020	null	[MS,MS:1001208,SEQUEST,]	7-UNIMOD:213	ms_run[1]:scan=3687	2154.1	3	1665.70292	555.90222	K	L	334	344
PSM	GVGGGIPPITTR	-174_33971	Q8CJH3	1	Mouse_09-2020	null	[MS,MS:1001208,SEQUEST,]	11-UNIMOD:213	ms_run[1]:scan=2973	1894.3	3	1665.70292	555.90597	R	L	176	188
PSM	ISALTGHLANK	-174_27429	Q9EP71	1	Mouse_09-2020	null	[MS,MS:1001208,SEQUEST,]	5-UNIMOD:213	ms_run[1]:scan=4589	2480.3	3	1665.70292	555.90597	K	A	750	761
PSM	YHSALRIHK	-174_36228	Q7M6X9	1	Mouse_09-2020	null	[MS,MS:1001208,SEQUEST,]	6-UNIMOD:213	ms_run[1]:scan=3795	2193.7	3	1665.70292	555.90267	R	V	260	269
PSM	VQDVLFLYK	-174_36699	Q8C0Z1	1	Mouse_09-2020	null	[MS,MS:1001208,SEQUEST,]	8-UNIMOD:213	ms_run[1]:scan=3972	2258.5	3	1665.70292	555.90356	K	T	105	114
PSM	HTGEKPYECAECGK	-174_20053	Q8BIS1	1	Mouse_09-2020	null	[MS,MS:1001208,SEQUEST,]	9-UNIMOD:4,12-UNIMOD:4	ms_run[1]:scan=2981	1896.8	3	1665.70292	555.90471	K	F	362	376
PSM	KHGITAGLWGLCSTDK	-174_28818	A0A3Q4EIH1	1	Mouse_09-2020	null	[MS,MS:1001208,SEQUEST,]	12-UNIMOD:4,5-UNIMOD:213	ms_run[1]:scan=4876	2585.9	3	2284.96250	762.32011	K	V	114	130
PSM	KEGHPDTLSK	-174_15364	P31725	1	Mouse_09-2020	null	[MS,MS:1001208,SEQUEST,]	2-UNIMOD:213	ms_run[1]:scan=2310	1064.6	3	1652.63523	551.54996	R	E	26	36
PSM	ISALTGHLANK	-174_27379	Q9EP71	1	Mouse_09-2020	null	[MS,MS:1001208,SEQUEST,]	7-UNIMOD:213	ms_run[1]:scan=4580	2477.0	3	1665.70292	555.90597	K	A	750	761
PSM	KEGHPDTLSK	-174_15422	P31725	1	Mouse_09-2020	null	[MS,MS:1001208,SEQUEST,]	2-UNIMOD:213	ms_run[1]:scan=2316	1066.6	3	1652.63523	551.54996	R	E	26	36
PSM	TLGSLTLPSSQVSAHMV	-174_29737	G3X919	1	Mouse_09-2020	null	[MS,MS:1001208,SEQUEST,]	16-UNIMOD:35,4-UNIMOD:213	ms_run[1]:scan=5101	2668.4	3	2284.96250	762.32341	R	0	597	614
PSM	VTIMGIYSIK	-174_22001	P49718	1	Mouse_09-2020	null	[MS,MS:1001208,SEQUEST,]	7-UNIMOD:213	ms_run[1]:scan=3404	2051.0	3	1665.70292	555.90469	R	F	263	273
PSM	VTIMGIYSIK	-174_22036	P49718	1	Mouse_09-2020	null	[MS,MS:1001208,SEQUEST,]	7-UNIMOD:213	ms_run[1]:scan=3410	2053.2	3	1665.70292	555.90469	R	F	263	273
PSM	KEGHPDTLSK	-174_15355	P31725	1	Mouse_09-2020	null	[MS,MS:1001208,SEQUEST,]	2-UNIMOD:213	ms_run[1]:scan=2309	1064.3	3	1652.63523	551.54996	R	E	26	36
PSM	VTIMGIYSIK	-174_27430	P49718	1	Mouse_09-2020	null	[MS,MS:1001208,SEQUEST,]	7-UNIMOD:213	ms_run[1]:scan=4589	2480.3	3	1665.70292	555.90469	R	F	263	273
PSM	GTVCAANDFNPDADAK	-174_19522	P14824	1	Mouse_09-2020	null	[MS,MS:1001208,SEQUEST,]	4-UNIMOD:4	ms_run[1]:scan=2864	1854.0	3	1665.70292	555.91063	K	L	355	371
PSM	KEIPSQAVPR	-174_23680	Q8CB62	1	Mouse_09-2020	null	[MS,MS:1001208,SEQUEST,]	10-UNIMOD:213	ms_run[1]:scan=3788	2190.8	3	1665.70292	555.90597	R	L	847	857
PSM	SILTLSHEPK	-174_37075	F6XP90	1	Mouse_09-2020	null	[MS,MS:1001208,SEQUEST,]	7-UNIMOD:213	ms_run[1]:scan=4101	2305.6	3	1665.70292	555.90222	K	L	334	344
PSM	ISALTGHLANK	-174_28159	Q9EP71	1	Mouse_09-2020	null	[MS,MS:1001208,SEQUEST,]	7-UNIMOD:213	ms_run[1]:scan=4748	2538.5	3	1665.70292	555.90597	K	A	750	761
PSM	VTIMGIYSIK	-174_21986	P49718	1	Mouse_09-2020	null	[MS,MS:1001208,SEQUEST,]	7-UNIMOD:213	ms_run[1]:scan=3401	2049.9	3	1665.70292	555.90469	R	F	263	273
PSM	KHGITAGLWGLCSTDK	-174_28731	A0A3Q4EIH1	1	Mouse_09-2020	null	[MS,MS:1001208,SEQUEST,]	12-UNIMOD:4,2-UNIMOD:213	ms_run[1]:scan=4861	2580.4	3	2284.96250	762.32011	K	V	114	130
PSM	ISALTGHLANK	-174_28252	Q9EP71	1	Mouse_09-2020	null	[MS,MS:1001208,SEQUEST,]	5-UNIMOD:213	ms_run[1]:scan=4769	2546.2	3	1665.70292	555.90597	K	A	750	761
PSM	VTIMGIYSIK	-174_21955	P49718	1	Mouse_09-2020	null	[MS,MS:1001208,SEQUEST,]	7-UNIMOD:213	ms_run[1]:scan=3395	2047.7	3	1665.70292	555.90469	R	F	263	273
PSM	TKKPEAPEPK	-174_38698	Q3V0I7	1	Mouse_09-2020	null	[MS,MS:1001208,SEQUEST,]	2-UNIMOD:213	ms_run[1]:scan=4647	2501.9	3	1665.70292	555.90222	K	V	23	33
PSM	TTKAPSTPPPK	-174_23954	Q5U4C3	1	Mouse_09-2020	null	[MS,MS:1001208,SEQUEST,]	7-UNIMOD:213	ms_run[1]:scan=3851	2213.9	3	1665.70292	555.90222	R	A	917	928
PSM	VQDVLFLYK	-174_36448	Q8C0Z1	1	Mouse_09-2020	null	[MS,MS:1001208,SEQUEST,]	3-UNIMOD:213	ms_run[1]:scan=3882	2225.7	3	1665.70292	555.90356	K	T	105	114
PSM	EEMIFQIPWKHAAK	-174_33337	P15314	1	Mouse_09-2020	null	[MS,MS:1001208,SEQUEST,]	3-UNIMOD:35,2-UNIMOD:213	ms_run[1]:scan=5986	2999.8	3	2284.96250	762.32145	K	G	30	44
PSM	VQDVLFLYK	-174_36700	Q8C0Z1	1	Mouse_09-2020	null	[MS,MS:1001208,SEQUEST,]	3-UNIMOD:213	ms_run[1]:scan=3972	2258.5	3	1665.70292	555.90356	K	T	105	114
PSM	EEAFNDAVDYFMSK	-174_36192	A0A2R8W6Q5	1	Mouse_09-2020	null	[MS,MS:1001208,SEQUEST,]	null	ms_run[1]:scan=3780	2188.2	3	1665.70292	555.90822	K	I	522	536
PSM	ISALTGHLANK	-174_27499	Q9EP71	1	Mouse_09-2020	null	[MS,MS:1001208,SEQUEST,]	7-UNIMOD:213	ms_run[1]:scan=4604	2485.8	3	1665.70292	555.90597	K	A	750	761
PSM	CLDDNAEDAARCQK	-174_36591	Q8BGD8	1	Mouse_09-2020	null	[MS,MS:1001208,SEQUEST,]	1-UNIMOD:4,12-UNIMOD:4	ms_run[1]:scan=3933	2244.2	3	1665.70292	555.90337	R	R	22	36
PSM	SILTLSHEPK	-174_36467	F6XP90	1	Mouse_09-2020	null	[MS,MS:1001208,SEQUEST,]	8-UNIMOD:213	ms_run[1]:scan=3888	2227.8	3	1665.70292	555.90222	K	L	334	344
PSM	GTVCAANDFNPDADAK	-174_33642	P14824	1	Mouse_09-2020	null	[MS,MS:1001208,SEQUEST,]	4-UNIMOD:4	ms_run[1]:scan=2844	1847.1	3	1665.70292	555.91063	K	L	355	371
PSM	VEMAQRNEENVLALK	-174_29218	Q6AXF8	1	Mouse_09-2020	null	[MS,MS:1001208,SEQUEST,]	15-UNIMOD:213	ms_run[1]:scan=4975	2622.2	3	2284.96250	762.32715	K	V	891	906
PSM	HISGLAQALSK	-174_36120	Q2EMV9	1	Mouse_09-2020	null	[MS,MS:1001208,SEQUEST,]	3-UNIMOD:213	ms_run[1]:scan=3756	2179.4	3	1665.70292	555.90597	K	A	840	851
PSM	LPTFMKFCRMERK	-174_27206	Q8CB12	1	Mouse_09-2020	null	[MS,MS:1001208,SEQUEST,]	8-UNIMOD:4,12-UNIMOD:213	ms_run[1]:scan=4546	2464.9	3	2284.96250	762.32040	K	L	135	148
PSM	QGVVVPPTAEK	-174_37640	Q3TTL0	1	Mouse_09-2020	null	[MS,MS:1001208,SEQUEST,]	8-UNIMOD:213	ms_run[1]:scan=4278	2370.8	3	1665.70292	555.90222	K	N	76	87
PSM	KTPLYIDFK	-174_37985	Q9R229	1	Mouse_09-2020	null	[MS,MS:1001208,SEQUEST,]	7-UNIMOD:213	ms_run[1]:scan=4392	2412.6	3	1665.70292	555.90356	K	I	322	331
PSM	ISALTGHLANK	-174_27890	Q9EP71	1	Mouse_09-2020	null	[MS,MS:1001208,SEQUEST,]	5-UNIMOD:213	ms_run[1]:scan=4691	2517.6	3	1665.70292	555.90597	K	A	750	761
PSM	SILTLSHEPK	-174_36091	F6XP90	1	Mouse_09-2020	null	[MS,MS:1001208,SEQUEST,]	7-UNIMOD:213	ms_run[1]:scan=3747	2176.1	3	1665.70292	555.90222	K	L	334	344
PSM	GVGGGIPPITTR	-174_38348	Q8CJH3	1	Mouse_09-2020	null	[MS,MS:1001208,SEQUEST,]	11-UNIMOD:213	ms_run[1]:scan=4509	2451.9	3	1665.70292	555.90597	R	L	176	188
PSM	LSCPCITSHCSSEK	-174_36214	Q1RNF8	1	Mouse_09-2020	null	[MS,MS:1001208,SEQUEST,]	3-UNIMOD:4,5-UNIMOD:4,10-UNIMOD:4	ms_run[1]:scan=3789	2191.5	3	1665.70292	555.90583	R	A	30	44
PSM	EEAFNDAVDYFMSK	-174_36576	A0A2R8W6Q5	1	Mouse_09-2020	null	[MS,MS:1001208,SEQUEST,]	null	ms_run[1]:scan=3927	2242.0	3	1665.70292	555.90822	K	I	522	536
PSM	KHGITAGLWGLCSTDK	-174_28732	A0A3Q4EIH1	1	Mouse_09-2020	null	[MS,MS:1001208,SEQUEST,]	12-UNIMOD:4,5-UNIMOD:213	ms_run[1]:scan=4861	2580.4	3	2284.96250	762.32011	K	V	114	130
PSM	ISALTGHLANK	-174_27397	Q9EP71	1	Mouse_09-2020	null	[MS,MS:1001208,SEQUEST,]	7-UNIMOD:213	ms_run[1]:scan=4583	2478.1	3	1665.70292	555.90597	K	A	750	761
PSM	KEGHPDTLSK	-174_15275	P31725	1	Mouse_09-2020	null	[MS,MS:1001208,SEQUEST,]	2-UNIMOD:213	ms_run[1]:scan=2301	1061.6	3	1652.63523	551.54996	R	E	26	36
PSM	VQDVLFLYK	-174_20119	Q8C0Z1	1	Mouse_09-2020	null	[MS,MS:1001208,SEQUEST,]	8-UNIMOD:213	ms_run[1]:scan=2996	1902.3	3	1665.70292	555.90356	K	T	105	114
PSM	GTVCAANDFNPDADAK	-174_33652	P14824	1	Mouse_09-2020	null	[MS,MS:1001208,SEQUEST,]	4-UNIMOD:4	ms_run[1]:scan=2850	1849.3	3	1665.70292	555.91063	K	L	355	371
PSM	ISALTGHLANK	-174_28253	Q9EP71	1	Mouse_09-2020	null	[MS,MS:1001208,SEQUEST,]	7-UNIMOD:213	ms_run[1]:scan=4769	2546.2	3	1665.70292	555.90597	K	A	750	761
PSM	SILTLSHEPK	-174_35946	F6XP90	1	Mouse_09-2020	null	[MS,MS:1001208,SEQUEST,]	4-UNIMOD:213	ms_run[1]:scan=3690	2155.2	3	1665.70292	555.90222	K	L	334	344
PSM	ISALTGHLANK	-174_27767	Q9EP71	1	Mouse_09-2020	null	[MS,MS:1001208,SEQUEST,]	7-UNIMOD:213	ms_run[1]:scan=4661	2506.6	3	1665.70292	555.90597	K	A	750	761
PSM	SILTLSHEPK	-174_33863	F6XP90	1	Mouse_09-2020	null	[MS,MS:1001208,SEQUEST,]	7-UNIMOD:213	ms_run[1]:scan=2937	1881.1	3	1665.70292	555.90222	K	L	334	344
PSM	TKKPEAPEPK	-174_35941	Q3V0I7	1	Mouse_09-2020	null	[MS,MS:1001208,SEQUEST,]	3-UNIMOD:213	ms_run[1]:scan=3687	2154.1	3	1665.70292	555.90222	K	V	23	33
PSM	VQDVLFLYK	-174_36381	Q8C0Z1	1	Mouse_09-2020	null	[MS,MS:1001208,SEQUEST,]	3-UNIMOD:213	ms_run[1]:scan=3861	2218.0	3	1665.70292	555.90356	K	T	105	114
PSM	LPTFMKFCRMERK	-174_27207	Q8CB12	1	Mouse_09-2020	null	[MS,MS:1001208,SEQUEST,]	8-UNIMOD:4,11-UNIMOD:213	ms_run[1]:scan=4546	2464.9	3	2284.96250	762.32040	K	L	135	148
PSM	SILTLSHEPK	-174_28125	F6XP90	1	Mouse_09-2020	null	[MS,MS:1001208,SEQUEST,]	7-UNIMOD:213	ms_run[1]:scan=4742	2536.3	3	1665.70292	555.90222	K	L	334	344
PSM	SILTLSHEPK	-174_35971	F6XP90	1	Mouse_09-2020	null	[MS,MS:1001208,SEQUEST,]	1-UNIMOD:213	ms_run[1]:scan=3699	2158.5	3	1665.70292	555.90222	K	L	334	344
PSM	KHGITAGLWGLCSTDK	-174_28640	A0A3Q4EIH1	1	Mouse_09-2020	null	[MS,MS:1001208,SEQUEST,]	12-UNIMOD:4,2-UNIMOD:213	ms_run[1]:scan=4846	2574.9	3	2284.96250	762.32011	K	V	114	130
PSM	IASMRSPDLGRHFEK	-174_27112	S4R1A3	1	Mouse_09-2020	null	[MS,MS:1001208,SEQUEST,]	6-UNIMOD:213	ms_run[1]:scan=4522	2456.2	3	2284.96250	762.32385	R	M	43	58
PSM	IASMRSPDLGRHFEK	-174_27123	S4R1A3	1	Mouse_09-2020	null	[MS,MS:1001208,SEQUEST,]	6-UNIMOD:213	ms_run[1]:scan=4525	2457.2	3	2284.96250	762.32385	R	M	43	58
PSM	SILTLSHEPK	-174_34832	F6XP90	1	Mouse_09-2020	null	[MS,MS:1001208,SEQUEST,]	7-UNIMOD:213	ms_run[1]:scan=3282	2006.8	3	1665.70292	555.90222	K	L	334	344
PSM	SILTLSHEPK	-174_36715	F6XP90	1	Mouse_09-2020	null	[MS,MS:1001208,SEQUEST,]	7-UNIMOD:213	ms_run[1]:scan=3978	2260.7	3	1665.70292	555.90222	K	L	334	344
PSM	ISALTGHLANK	-174_27398	Q9EP71	1	Mouse_09-2020	null	[MS,MS:1001208,SEQUEST,]	5-UNIMOD:213	ms_run[1]:scan=4583	2478.1	3	1665.70292	555.90597	K	A	750	761
PSM	KHGITAGLWGLCSTDK	-174_28641	A0A3Q4EIH1	1	Mouse_09-2020	null	[MS,MS:1001208,SEQUEST,]	12-UNIMOD:4,5-UNIMOD:213	ms_run[1]:scan=4846	2574.9	3	2284.96250	762.32011	K	V	114	130
PSM	VTIMGIYSIK	-174_27186	P49718	1	Mouse_09-2020	null	[MS,MS:1001208,SEQUEST,]	7-UNIMOD:213	ms_run[1]:scan=4541	2462.7	3	1665.70292	555.90469	R	F	263	273
PSM	SPEEISSSEGCQEAR	-174_33995	Q9D5U9	1	Mouse_09-2020	null	[MS,MS:1001208,SEQUEST,]	11-UNIMOD:4	ms_run[1]:scan=2982	1897.6	3	1665.70292	555.90554	R	L	107	122
PSM	SILTLSHEPK	-174_35942	F6XP90	1	Mouse_09-2020	null	[MS,MS:1001208,SEQUEST,]	8-UNIMOD:213	ms_run[1]:scan=3687	2154.1	3	1665.70292	555.90222	K	L	334	344
PSM	ISALTGHLANK	-174_27445	Q9EP71	1	Mouse_09-2020	null	[MS,MS:1001208,SEQUEST,]	5-UNIMOD:213	ms_run[1]:scan=4592	2481.4	3	1665.70292	555.90597	K	A	750	761
PSM	SILTLSHEPK	-174_36658	F6XP90	1	Mouse_09-2020	null	[MS,MS:1001208,SEQUEST,]	4-UNIMOD:213	ms_run[1]:scan=3957	2253.0	3	1665.70292	555.90222	K	L	334	344
PSM	SILTLSHEPK	-174_36716	F6XP90	1	Mouse_09-2020	null	[MS,MS:1001208,SEQUEST,]	8-UNIMOD:213	ms_run[1]:scan=3978	2260.7	3	1665.70292	555.90222	K	L	334	344
PSM	EEMIFQIPWKHAAK	-174_33338	P15314	1	Mouse_09-2020	null	[MS,MS:1001208,SEQUEST,]	3-UNIMOD:35,1-UNIMOD:213	ms_run[1]:scan=5986	2999.8	3	2284.96250	762.32145	K	G	30	44
PSM	SILTLSHEPK	-174_36649	F6XP90	1	Mouse_09-2020	null	[MS,MS:1001208,SEQUEST,]	7-UNIMOD:213	ms_run[1]:scan=3954	2251.9	3	1665.70292	555.90222	K	L	334	344
PSM	ISALTGHLANK	-174_28229	Q9EP71	1	Mouse_09-2020	null	[MS,MS:1001208,SEQUEST,]	5-UNIMOD:213	ms_run[1]:scan=4763	2544.0	3	1665.70292	555.90597	K	A	750	761
PSM	ISFGKSPMTK	-174_12727	A0A3Q4L350	1	Mouse_09-2020	null	[MS,MS:1001208,SEQUEST,]	8-UNIMOD:35,9-UNIMOD:213	ms_run[1]:scan=1992	960.3	3	1652.63523	551.55242	K	L	42	52
PSM	KTPSGTALPPR	-174_36382	A0A0R4J1D3	1	Mouse_09-2020	null	[MS,MS:1001208,SEQUEST,]	11-UNIMOD:213	ms_run[1]:scan=3861	2218.0	3	1665.70292	555.90597	K	S	122	133
PSM	ISALTGHLANK	-174_28187	Q9EP71	1	Mouse_09-2020	null	[MS,MS:1001208,SEQUEST,]	5-UNIMOD:213	ms_run[1]:scan=4754	2540.7	3	1665.70292	555.90597	K	A	750	761
PSM	SILTLSHEPK	-174_36732	F6XP90	1	Mouse_09-2020	null	[MS,MS:1001208,SEQUEST,]	8-UNIMOD:213	ms_run[1]:scan=3984	2262.9	3	1665.70292	555.90222	K	L	334	344
PSM	SILTLSHEPK	-174_37354	F6XP90	1	Mouse_09-2020	null	[MS,MS:1001208,SEQUEST,]	7-UNIMOD:213	ms_run[1]:scan=4188	2337.9	3	1665.70292	555.90222	K	L	334	344
PSM	VTIMGIYSIK	-174_21987	P49718	1	Mouse_09-2020	null	[MS,MS:1001208,SEQUEST,]	8-UNIMOD:213	ms_run[1]:scan=3401	2049.9	3	1665.70292	555.90469	R	F	263	273
PSM	KTPLYIDFK	-174_37986	Q9R229	1	Mouse_09-2020	null	[MS,MS:1001208,SEQUEST,]	5-UNIMOD:213	ms_run[1]:scan=4392	2412.6	3	1665.70292	555.90356	K	I	322	331
PSM	SILTLSHEPK	-174_34840	F6XP90	1	Mouse_09-2020	null	[MS,MS:1001208,SEQUEST,]	4-UNIMOD:213	ms_run[1]:scan=3285	2007.8	3	1665.70292	555.90222	K	L	334	344
PSM	SILTLSHEPK	-174_36136	F6XP90	1	Mouse_09-2020	null	[MS,MS:1001208,SEQUEST,]	8-UNIMOD:213	ms_run[1]:scan=3762	2181.6	3	1665.70292	555.90222	K	L	334	344
PSM	HTGEKPYECAECGK	-174_34022	Q8BIS1	1	Mouse_09-2020	null	[MS,MS:1001208,SEQUEST,]	9-UNIMOD:4,12-UNIMOD:4	ms_run[1]:scan=2991	1900.9	3	1665.70292	555.90471	K	F	362	376
PSM	ISALTGHLANK	-174_27431	Q9EP71	1	Mouse_09-2020	null	[MS,MS:1001208,SEQUEST,]	7-UNIMOD:213	ms_run[1]:scan=4589	2480.3	3	1665.70292	555.90597	K	A	750	761
PSM	ISALTGHLANK	-174_27446	Q9EP71	1	Mouse_09-2020	null	[MS,MS:1001208,SEQUEST,]	7-UNIMOD:213	ms_run[1]:scan=4592	2481.4	3	1665.70292	555.90597	K	A	750	761
PSM	SILTLSHEPK	-174_33864	F6XP90	1	Mouse_09-2020	null	[MS,MS:1001208,SEQUEST,]	8-UNIMOD:213	ms_run[1]:scan=2937	1881.1	3	1665.70292	555.90222	K	L	334	344
PSM	SILTLSHEPK	-174_36804	F6XP90	1	Mouse_09-2020	null	[MS,MS:1001208,SEQUEST,]	7-UNIMOD:213	ms_run[1]:scan=4008	2271.7	3	1665.70292	555.90222	K	L	334	344
PSM	ISALTGHLANK	-174_27500	Q9EP71	1	Mouse_09-2020	null	[MS,MS:1001208,SEQUEST,]	5-UNIMOD:213	ms_run[1]:scan=4604	2485.8	3	1665.70292	555.90597	K	A	750	761
PSM	VTIMGIYSIK	-174_37493	P49718	1	Mouse_09-2020	null	[MS,MS:1001208,SEQUEST,]	8-UNIMOD:213	ms_run[1]:scan=4233	2354.4	3	1665.70292	555.90469	R	F	263	273
PSM	KEIPSQAVPR	-174_27903	Q8CB62	1	Mouse_09-2020	null	[MS,MS:1001208,SEQUEST,]	10-UNIMOD:213	ms_run[1]:scan=4694	2518.7	3	1665.70292	555.90597	R	L	847	857
PSM	SILTLSHEPK	-174_36650	F6XP90	1	Mouse_09-2020	null	[MS,MS:1001208,SEQUEST,]	8-UNIMOD:213	ms_run[1]:scan=3954	2251.9	3	1665.70292	555.90222	K	L	334	344
PSM	KTLSSFSNLK	-174_22002	E9Q6W4	1	Mouse_09-2020	null	[MS,MS:1001208,SEQUEST,]	4-UNIMOD:213	ms_run[1]:scan=3404	2051.0	3	1665.70292	555.90222	K	H	219	229
PSM	SILTLSHEPK	-174_36659	F6XP90	1	Mouse_09-2020	null	[MS,MS:1001208,SEQUEST,]	7-UNIMOD:213	ms_run[1]:scan=3957	2253.0	3	1665.70292	555.90222	K	L	334	344
PSM	KEGHPDTLSK	-174_15491	P31725	1	Mouse_09-2020	null	[MS,MS:1001208,SEQUEST,]	2-UNIMOD:213	ms_run[1]:scan=2324	1069.2	3	1652.63523	551.54996	R	E	26	36
PSM	SILTLSHEPK	-174_38118	F6XP90	1	Mouse_09-2020	null	[MS,MS:1001208,SEQUEST,]	7-UNIMOD:213	ms_run[1]:scan=4437	2429.1	3	1665.70292	555.90222	K	L	334	344
PSM	EIEHPFISLPFAESK	-174_30364	Q8BQ48	1	Mouse_09-2020	null	[MS,MS:1001208,SEQUEST,]	13-UNIMOD:213	ms_run[1]:scan=5254	2725.8	3	2284.96250	762.32363	K	K	1586	1601
PSM	SILTLSHEPK	-174_19094	F6XP90	1	Mouse_09-2020	null	[MS,MS:1001208,SEQUEST,]	4-UNIMOD:213	ms_run[1]:scan=2759	1815.6	3	1665.70292	555.90222	K	L	334	344
PSM	KTLSSFSNLK	-174_22131	E9Q6W4	1	Mouse_09-2020	null	[MS,MS:1001208,SEQUEST,]	4-UNIMOD:213	ms_run[1]:scan=3431	2060.8	3	1665.70292	555.90222	K	H	219	229
PSM	KTPLYIDFK	-174_37926	Q9R229	1	Mouse_09-2020	null	[MS,MS:1001208,SEQUEST,]	5-UNIMOD:213	ms_run[1]:scan=4374	2406.0	3	1665.70292	555.90356	K	I	322	331
PSM	HMNLLADLKTMVETK	-174_26128	Q01063	1	Mouse_09-2020	null	[MS,MS:1001208,SEQUEST,]	9-UNIMOD:213	ms_run[1]:scan=4324	2387.7	3	2284.96250	762.32962	K	V	517	532
PSM	EFLYKLSPK	-174_35640	A0A171EBL0	1	Mouse_09-2020	null	[MS,MS:1001208,SEQUEST,]	1-UNIMOD:213	ms_run[1]:scan=3585	2117.1	3	1665.70292	555.90356	K	W	110	119
PSM	KEGHPDTLSK	-174_15447	P31725	1	Mouse_09-2020	null	[MS,MS:1001208,SEQUEST,]	2-UNIMOD:213	ms_run[1]:scan=2319	1067.6	3	1652.63523	551.54996	R	E	26	36
PSM	GVGGGIPPITTR	-174_38356	Q8CJH3	1	Mouse_09-2020	null	[MS,MS:1001208,SEQUEST,]	11-UNIMOD:213	ms_run[1]:scan=4512	2452.9	3	1665.70292	555.90597	R	L	176	188
PSM	VQDVLFLYK	-174_37271	Q8C0Z1	1	Mouse_09-2020	null	[MS,MS:1001208,SEQUEST,]	3-UNIMOD:213	ms_run[1]:scan=4161	2327.9	3	1665.70292	555.90356	K	T	105	114
PSM	KEGHPDTLSK	-174_15455	P31725	1	Mouse_09-2020	null	[MS,MS:1001208,SEQUEST,]	2-UNIMOD:213	ms_run[1]:scan=2320	1067.9	3	1652.63523	551.54996	R	E	26	36
PSM	KEGHPDTLSK	-174_15315	P31725	1	Mouse_09-2020	null	[MS,MS:1001208,SEQUEST,]	2-UNIMOD:213	ms_run[1]:scan=2305	1062.9	3	1652.63523	551.54996	R	E	26	36
PSM	SIHELEKIR	-174_27875	Q91Z83	1	Mouse_09-2020	null	[MS,MS:1001208,SEQUEST,]	9-UNIMOD:213	ms_run[1]:scan=4688	2516.5	3	1665.70292	555.90597	K	Q	1522	1531
PSM	SILTLSHEPK	-174_36749	F6XP90	1	Mouse_09-2020	null	[MS,MS:1001208,SEQUEST,]	7-UNIMOD:213	ms_run[1]:scan=3990	2265.1	3	1665.70292	555.90222	K	L	334	344
PSM	SILTLSHEPK	-174_36805	F6XP90	1	Mouse_09-2020	null	[MS,MS:1001208,SEQUEST,]	8-UNIMOD:213	ms_run[1]:scan=4008	2271.7	3	1665.70292	555.90222	K	L	334	344
PSM	SILTLSHEPK	-174_36896	F6XP90	1	Mouse_09-2020	null	[MS,MS:1001208,SEQUEST,]	7-UNIMOD:213	ms_run[1]:scan=4044	2284.9	3	1665.70292	555.90222	K	L	334	344
PSM	KTLSSFSNLK	-174_24549	E9Q6W4	1	Mouse_09-2020	null	[MS,MS:1001208,SEQUEST,]	10-UNIMOD:213	ms_run[1]:scan=3980	2261.1	3	1665.70292	555.90222	K	H	219	229
PSM	SILTLSHEPK	-174_36733	F6XP90	1	Mouse_09-2020	null	[MS,MS:1001208,SEQUEST,]	7-UNIMOD:213	ms_run[1]:scan=3984	2262.9	3	1665.70292	555.90222	K	L	334	344
PSM	SILTLSHEPK	-174_36660	F6XP90	1	Mouse_09-2020	null	[MS,MS:1001208,SEQUEST,]	8-UNIMOD:213	ms_run[1]:scan=3957	2253.0	3	1665.70292	555.90222	K	L	334	344
PSM	VTIMGIYSIK	-174_21782	P49718	1	Mouse_09-2020	null	[MS,MS:1001208,SEQUEST,]	7-UNIMOD:213	ms_run[1]:scan=3359	2034.5	3	1665.70292	555.90469	R	F	263	273
PSM	KTLSSFSNLK	-174_22061	E9Q6W4	1	Mouse_09-2020	null	[MS,MS:1001208,SEQUEST,]	4-UNIMOD:213	ms_run[1]:scan=3416	2055.4	3	1665.70292	555.90222	K	H	219	229
PSM	HTGEKPYECAECGK	-174_20081	Q8BIS1	1	Mouse_09-2020	null	[MS,MS:1001208,SEQUEST,]	9-UNIMOD:4,12-UNIMOD:4	ms_run[1]:scan=2987	1899.0	3	1665.70292	555.90471	K	F	362	376
PSM	SILTLSHEPK	-174_38479	F6XP90	1	Mouse_09-2020	null	[MS,MS:1001208,SEQUEST,]	7-UNIMOD:213	ms_run[1]:scan=4557	2469.0	3	1665.70292	555.90222	K	L	334	344
PSM	ISALTGHLANK	-174_27364	Q9EP71	1	Mouse_09-2020	null	[MS,MS:1001208,SEQUEST,]	5-UNIMOD:213	ms_run[1]:scan=4577	2475.9	3	1665.70292	555.90597	K	A	750	761
PSM	KEGHPDTLSK	-174_15482	P31725	1	Mouse_09-2020	null	[MS,MS:1001208,SEQUEST,]	2-UNIMOD:213	ms_run[1]:scan=2323	1068.9	3	1652.63523	551.54996	R	E	26	36
PSM	VTIMGIYSIK	-174_25775	P49718	1	Mouse_09-2020	null	[MS,MS:1001208,SEQUEST,]	7-UNIMOD:213	ms_run[1]:scan=4244	2358.0	3	1665.70292	555.90469	R	F	263	273
PSM	KAHQETFPSLCQLGK	-174_28642	P22605	1	Mouse_09-2020	null	[MS,MS:1001208,SEQUEST,]	11-UNIMOD:4,5-UNIMOD:213	ms_run[1]:scan=4846	2574.9	3	2284.96250	762.32011	R	T	220	235
PSM	GVGGGIPPITTR	-174_38357	Q8CJH3	1	Mouse_09-2020	null	[MS,MS:1001208,SEQUEST,]	12-UNIMOD:213	ms_run[1]:scan=4512	2452.9	3	1665.70292	555.90597	R	L	176	188
PSM	ISALTGHLANK	-174_27768	Q9EP71	1	Mouse_09-2020	null	[MS,MS:1001208,SEQUEST,]	5-UNIMOD:213	ms_run[1]:scan=4661	2506.6	3	1665.70292	555.90597	K	A	750	761
PSM	SILTLSHEPK	-174_35976	F6XP90	1	Mouse_09-2020	null	[MS,MS:1001208,SEQUEST,]	1-UNIMOD:213	ms_run[1]:scan=3702	2159.6	3	1665.70292	555.90222	K	L	334	344
PSM	NNPLSLDMIVSPMKGK	-174_19770	D3Z4E7	1	Mouse_09-2020	null	[MS,MS:1001208,SEQUEST,]	5-UNIMOD:213	ms_run[1]:scan=2923	1876.0	3	2284.96250	762.32962	R	E	13	29
PSM	NNPLSLDMIVSPMKGK	-174_19771	D3Z4E7	1	Mouse_09-2020	null	[MS,MS:1001208,SEQUEST,]	7-UNIMOD:213	ms_run[1]:scan=2923	1876.0	3	2284.96250	762.32962	R	E	13	29
PSM	KAHQETFPSLCQLGK	-174_28643	P22605	1	Mouse_09-2020	null	[MS,MS:1001208,SEQUEST,]	11-UNIMOD:4,6-UNIMOD:213	ms_run[1]:scan=4846	2574.9	3	2284.96250	762.32011	R	T	220	235
PSM	KVLGSSTFVTNSSSSSR	-174_28603	Q9CQX4	1	Mouse_09-2020	null	[MS,MS:1001208,SEQUEST,]	7-UNIMOD:213	ms_run[1]:scan=4840	2572.6	3	2284.96250	762.32094	R	A	24	41
PSM	SILTLSHEPK	-174_36577	F6XP90	1	Mouse_09-2020	null	[MS,MS:1001208,SEQUEST,]	7-UNIMOD:213	ms_run[1]:scan=3927	2242.0	3	1665.70292	555.90222	K	L	334	344
PSM	SILTLSHEPK	-174_37309	F6XP90	1	Mouse_09-2020	null	[MS,MS:1001208,SEQUEST,]	7-UNIMOD:213	ms_run[1]:scan=4173	2332.3	3	1665.70292	555.90222	K	L	334	344
PSM	KHGITAGLWGLCSTDK	-174_28747	A0A3Q4EIH1	1	Mouse_09-2020	null	[MS,MS:1001208,SEQUEST,]	12-UNIMOD:4,5-UNIMOD:213	ms_run[1]:scan=4864	2581.5	3	2284.96250	762.32011	K	V	114	130
PSM	LPTFMKFCRMERK	-174_27208	Q8CB12	1	Mouse_09-2020	null	[MS,MS:1001208,SEQUEST,]	8-UNIMOD:4,9-UNIMOD:213	ms_run[1]:scan=4546	2464.9	3	2284.96250	762.32040	K	L	135	148
PSM	HMNLLADLKTMVETK	-174_26129	Q01063	1	Mouse_09-2020	null	[MS,MS:1001208,SEQUEST,]	13-UNIMOD:213	ms_run[1]:scan=4324	2387.7	3	2284.96250	762.32962	K	V	517	532
PSM	EEAFNDAVDYFMSK	-174_36567	A0A2R8W6Q5	1	Mouse_09-2020	null	[MS,MS:1001208,SEQUEST,]	null	ms_run[1]:scan=3924	2240.9	3	1665.70292	555.90822	K	I	522	536
PSM	ISALTGHLANK	-174_33881	Q9EP71	1	Mouse_09-2020	null	[MS,MS:1001208,SEQUEST,]	5-UNIMOD:213	ms_run[1]:scan=2943	1883.3	3	1665.70292	555.90597	K	A	750	761
PSM	YHSALRIHK	-174_36221	Q7M6X9	1	Mouse_09-2020	null	[MS,MS:1001208,SEQUEST,]	8-UNIMOD:213	ms_run[1]:scan=3792	2192.6	3	1665.70292	555.90267	R	V	260	269
PSM	SKTDGFKTLK	-174_26479	F6Z9A1	1	Mouse_09-2020	null	[MS,MS:1001208,SEQUEST,]	7-UNIMOD:213	ms_run[1]:scan=4385	2409.7	3	1665.70292	555.90222	R	N	91	101
PSM	VYRSKTKDK	-174_34156	A0A0N4SVD9	1	Mouse_09-2020	null	[MS,MS:1001208,SEQUEST,]	7-UNIMOD:213	ms_run[1]:scan=3036	1916.6	3	1665.70292	555.90597	R	Q	21	30
PSM	KAHQETFPSLCQLGK	-174_22183	P22605	1	Mouse_09-2020	null	[MS,MS:1001208,SEQUEST,]	11-UNIMOD:4,5-UNIMOD:213	ms_run[1]:scan=3442	2065.2	3	2284.96250	762.32011	R	T	220	235
PSM	VTIMGIYSIK	-174_25835	P49718	1	Mouse_09-2020	null	[MS,MS:1001208,SEQUEST,]	7-UNIMOD:213	ms_run[1]:scan=4262	2364.6	3	1665.70292	555.90469	R	F	263	273
PSM	KEGHPDTLSK	-174_15517	P31725	1	Mouse_09-2020	null	[MS,MS:1001208,SEQUEST,]	2-UNIMOD:213	ms_run[1]:scan=2327	1070.2	3	1652.63523	551.54996	R	E	26	36
PSM	ISALTGHLANK	-174_27891	Q9EP71	1	Mouse_09-2020	null	[MS,MS:1001208,SEQUEST,]	7-UNIMOD:213	ms_run[1]:scan=4691	2517.6	3	1665.70292	555.90597	K	A	750	761
PSM	SILTLSHEPK	-174_37494	F6XP90	1	Mouse_09-2020	null	[MS,MS:1001208,SEQUEST,]	8-UNIMOD:213	ms_run[1]:scan=4233	2354.4	3	1665.70292	555.90222	K	L	334	344
PSM	GVGGGIPPITTR	-174_27876	Q8CJH3	1	Mouse_09-2020	null	[MS,MS:1001208,SEQUEST,]	12-UNIMOD:213	ms_run[1]:scan=4688	2516.5	3	1665.70292	555.90597	R	L	176	188
PSM	ISALTGHLANK	-174_33865	Q9EP71	1	Mouse_09-2020	null	[MS,MS:1001208,SEQUEST,]	7-UNIMOD:213	ms_run[1]:scan=2937	1881.1	3	1665.70292	555.90597	K	A	750	761
PSM	VTIMGIYSIK	-174_23310	P49718	1	Mouse_09-2020	null	[MS,MS:1001208,SEQUEST,]	7-UNIMOD:213	ms_run[1]:scan=3701	2158.9	3	1665.70292	555.90469	R	F	263	273
PSM	YDRLGFLLK	-174_35647	Q9CZ48	1	Mouse_09-2020	null	[MS,MS:1001208,SEQUEST,]	3-UNIMOD:213	ms_run[1]:scan=3588	2118.2	3	1665.70292	555.90731	K	D	40	49
PSM	KAHQETFPSLCQLGK	-174_22184	P22605	1	Mouse_09-2020	null	[MS,MS:1001208,SEQUEST,]	11-UNIMOD:4,6-UNIMOD:213	ms_run[1]:scan=3442	2065.2	3	2284.96250	762.32011	R	T	220	235
PSM	SPEEISSSEGCQEAR	-174_36244	Q9D5U9	1	Mouse_09-2020	null	[MS,MS:1001208,SEQUEST,]	11-UNIMOD:4	ms_run[1]:scan=3807	2198.2	3	1665.70292	555.90554	R	L	107	122
PSM	EFLYKLSPK	-174_35622	A0A171EBL0	1	Mouse_09-2020	null	[MS,MS:1001208,SEQUEST,]	1-UNIMOD:213	ms_run[1]:scan=3576	2113.8	3	1665.70292	555.90356	K	W	110	119
PSM	ISALTGHLANK	-174_33866	Q9EP71	1	Mouse_09-2020	null	[MS,MS:1001208,SEQUEST,]	5-UNIMOD:213	ms_run[1]:scan=2937	1881.1	3	1665.70292	555.90597	K	A	750	761
PSM	VQDVLFLYK	-174_36407	Q8C0Z1	1	Mouse_09-2020	null	[MS,MS:1001208,SEQUEST,]	3-UNIMOD:213	ms_run[1]:scan=3870	2221.3	3	1665.70292	555.90356	K	T	105	114
PSM	SILTLSHEPK	-174_36592	F6XP90	1	Mouse_09-2020	null	[MS,MS:1001208,SEQUEST,]	7-UNIMOD:213	ms_run[1]:scan=3933	2244.2	3	1665.70292	555.90222	K	L	334	344
PSM	VTIANADLALAQGDTDR	-174_30763	Q0HA38	1	Mouse_09-2020	null	[MS,MS:1001208,SEQUEST,]	17-UNIMOD:213	ms_run[1]:scan=5335	2756.2	3	2284.96250	762.32094	R	L	655	672
PSM	VSWFGSPTTSFLSISK	-174_22697	E9Q9M8	1	Mouse_09-2020	null	[MS,MS:1001208,SEQUEST,]	13-UNIMOD:213	ms_run[1]:scan=3553	2105.5	3	2284.96250	762.32363	K	S	538	554
PSM	VTIMGIYSIK	-174_33826	P49718	1	Mouse_09-2020	null	[MS,MS:1001208,SEQUEST,]	7-UNIMOD:213	ms_run[1]:scan=2922	1875.6	3	1665.70292	555.90469	R	F	263	273
PSM	VTIMGIYSIK	-174_24127	P49718	1	Mouse_09-2020	null	[MS,MS:1001208,SEQUEST,]	7-UNIMOD:213	ms_run[1]:scan=3887	2227.0	3	1665.70292	555.90469	R	F	263	273
PSM	LSRLHLEEK	-174_34220	Q9CQ28	1	Mouse_09-2020	null	[MS,MS:1001208,SEQUEST,]	3-UNIMOD:213	ms_run[1]:scan=3057	1924.3	3	1665.70292	555.90597	R	S	242	251
PSM	KEGHPDTLSK	-174_15335	P31725	1	Mouse_09-2020	null	[MS,MS:1001208,SEQUEST,]	2-UNIMOD:213	ms_run[1]:scan=2307	1063.6	3	1652.63523	551.54996	R	E	26	36
PSM	LPTFMKFCRMERK	-174_27248	Q8CB12	1	Mouse_09-2020	null	[MS,MS:1001208,SEQUEST,]	8-UNIMOD:4,6-UNIMOD:213	ms_run[1]:scan=4555	2468.2	3	2284.96250	762.32040	K	L	135	148
PSM	KTPSGTALPPR	-174_36417	A0A0R4J1D3	1	Mouse_09-2020	null	[MS,MS:1001208,SEQUEST,]	11-UNIMOD:213	ms_run[1]:scan=3873	2222.4	3	1665.70292	555.90597	K	S	122	133
PSM	KTPLYIDFK	-174_37956	Q9R229	1	Mouse_09-2020	null	[MS,MS:1001208,SEQUEST,]	5-UNIMOD:213	ms_run[1]:scan=4383	2409.3	3	1665.70292	555.90356	K	I	322	331
PSM	VTIMGIYSIK	-174_33838	P49718	1	Mouse_09-2020	null	[MS,MS:1001208,SEQUEST,]	7-UNIMOD:213	ms_run[1]:scan=2928	1877.8	3	1665.70292	555.90469	R	F	263	273
PSM	KTLSSFSNLK	-174_22020	E9Q6W4	1	Mouse_09-2020	null	[MS,MS:1001208,SEQUEST,]	4-UNIMOD:213	ms_run[1]:scan=3407	2052.1	3	1665.70292	555.90222	K	H	219	229
PSM	VTIMGIYSIK	-174_27501	P49718	1	Mouse_09-2020	null	[MS,MS:1001208,SEQUEST,]	7-UNIMOD:213	ms_run[1]:scan=4604	2485.8	3	1665.70292	555.90469	R	F	263	273
PSM	GVGGGIPPITTR	-174_38377	Q8CJH3	1	Mouse_09-2020	null	[MS,MS:1001208,SEQUEST,]	10-UNIMOD:213	ms_run[1]:scan=4521	2455.9	3	1665.70292	555.90597	R	L	176	188
PSM	EFLYKLSPK	-174_35612	A0A171EBL0	1	Mouse_09-2020	null	[MS,MS:1001208,SEQUEST,]	1-UNIMOD:213	ms_run[1]:scan=3573	2112.8	3	1665.70292	555.90356	K	W	110	119
PSM	VTIMGIYSIK	-174_25826	P49718	1	Mouse_09-2020	null	[MS,MS:1001208,SEQUEST,]	7-UNIMOD:213	ms_run[1]:scan=4259	2363.5	3	1665.70292	555.90469	R	F	263	273
PSM	KTPLYIDFK	-174_37912	Q9R229	1	Mouse_09-2020	null	[MS,MS:1001208,SEQUEST,]	5-UNIMOD:213	ms_run[1]:scan=4368	2403.8	3	1665.70292	555.90356	K	I	322	331
PSM	GVGGGIPPITTR	-174_33996	Q8CJH3	1	Mouse_09-2020	null	[MS,MS:1001208,SEQUEST,]	10-UNIMOD:213	ms_run[1]:scan=2982	1897.6	3	1665.70292	555.90597	R	L	176	188
PSM	SILTLSHEPK	-174_25134	F6XP90	1	Mouse_09-2020	null	[MS,MS:1001208,SEQUEST,]	7-UNIMOD:213	ms_run[1]:scan=4109	2308.2	3	1665.70292	555.90222	K	L	334	344
PSM	SILTLSHEPK	-174_36578	F6XP90	1	Mouse_09-2020	null	[MS,MS:1001208,SEQUEST,]	8-UNIMOD:213	ms_run[1]:scan=3927	2242.0	3	1665.70292	555.90222	K	L	334	344
PSM	LPTFMKFCRMERK	-174_27233	Q8CB12	1	Mouse_09-2020	null	[MS,MS:1001208,SEQUEST,]	8-UNIMOD:4,6-UNIMOD:213	ms_run[1]:scan=4552	2467.1	3	2284.96250	762.32040	K	L	135	148
PSM	VTIANADLALAQGDTDR	-174_30527	Q0HA38	1	Mouse_09-2020	null	[MS,MS:1001208,SEQUEST,]	14-UNIMOD:213	ms_run[1]:scan=5287	2738.2	3	2284.96250	762.32094	R	L	655	672
PSM	KTPLYIDFK	-174_37919	Q9R229	1	Mouse_09-2020	null	[MS,MS:1001208,SEQUEST,]	5-UNIMOD:213	ms_run[1]:scan=4371	2404.9	3	1665.70292	555.90356	K	I	322	331
PSM	VQDVLFLYK	-174_36418	Q8C0Z1	1	Mouse_09-2020	null	[MS,MS:1001208,SEQUEST,]	3-UNIMOD:213	ms_run[1]:scan=3873	2222.4	3	1665.70292	555.90356	K	T	105	114
PSM	ISALTGHLANK	-174_28126	Q9EP71	1	Mouse_09-2020	null	[MS,MS:1001208,SEQUEST,]	5-UNIMOD:213	ms_run[1]:scan=4742	2536.3	3	1665.70292	555.90597	K	A	750	761
PSM	YHSALRIHK	-174_36254	Q7M6X9	1	Mouse_09-2020	null	[MS,MS:1001208,SEQUEST,]	8-UNIMOD:213	ms_run[1]:scan=3813	2200.4	3	1665.70292	555.90267	R	V	260	269
PSM	KHGITAGLWGLCSTDK	-174_28748	A0A3Q4EIH1	1	Mouse_09-2020	null	[MS,MS:1001208,SEQUEST,]	12-UNIMOD:4,2-UNIMOD:213	ms_run[1]:scan=4864	2581.5	3	2284.96250	762.32011	K	V	114	130
PSM	SILTLSHEPK	-174_34820	F6XP90	1	Mouse_09-2020	null	[MS,MS:1001208,SEQUEST,]	4-UNIMOD:213	ms_run[1]:scan=3279	2005.7	3	1665.70292	555.90222	K	L	334	344
PSM	SILTLSHEPK	-174_25103	F6XP90	1	Mouse_09-2020	null	[MS,MS:1001208,SEQUEST,]	8-UNIMOD:213	ms_run[1]:scan=4103	2306.0	3	1665.70292	555.90222	K	L	334	344
PSM	YHSALRIHK	-174_36245	Q7M6X9	1	Mouse_09-2020	null	[MS,MS:1001208,SEQUEST,]	8-UNIMOD:213	ms_run[1]:scan=3807	2198.2	3	1665.70292	555.90267	R	V	260	269
PSM	KAHQETFPSLCQLGK	-174_28644	P22605	1	Mouse_09-2020	null	[MS,MS:1001208,SEQUEST,]	11-UNIMOD:4,9-UNIMOD:213	ms_run[1]:scan=4846	2574.9	3	2284.96250	762.32011	R	T	220	235
PSM	NNPLSLDMIVSPMKGK	-174_19711	D3Z4E7	1	Mouse_09-2020	null	[MS,MS:1001208,SEQUEST,]	7-UNIMOD:213	ms_run[1]:scan=2908	1870.5	3	2284.96250	762.32962	R	E	13	29
PSM	SILTLSHEPK	-174_36468	F6XP90	1	Mouse_09-2020	null	[MS,MS:1001208,SEQUEST,]	7-UNIMOD:213	ms_run[1]:scan=3888	2227.8	3	1665.70292	555.90222	K	L	334	344
PSM	EFLYKLSPK	-174_35648	A0A171EBL0	1	Mouse_09-2020	null	[MS,MS:1001208,SEQUEST,]	1-UNIMOD:213	ms_run[1]:scan=3588	2118.2	3	1665.70292	555.90356	K	W	110	119
PSM	EEAFNDAVDYFMSK	-174_36593	A0A2R8W6Q5	1	Mouse_09-2020	null	[MS,MS:1001208,SEQUEST,]	null	ms_run[1]:scan=3933	2244.2	3	1665.70292	555.90822	K	I	522	536
PSM	NNPLSLDMIVSPMKGK	-174_19803	D3Z4E7	1	Mouse_09-2020	null	[MS,MS:1001208,SEQUEST,]	7-UNIMOD:213	ms_run[1]:scan=2929	1878.2	3	2284.96250	762.32962	R	E	13	29
PSM	KTPSGTALPPR	-174_36389	A0A0R4J1D3	1	Mouse_09-2020	null	[MS,MS:1001208,SEQUEST,]	11-UNIMOD:213	ms_run[1]:scan=3864	2219.1	3	1665.70292	555.90597	K	S	122	133
PSM	ISALTGHLANK	-174_28083	Q9EP71	1	Mouse_09-2020	null	[MS,MS:1001208,SEQUEST,]	5-UNIMOD:213	ms_run[1]:scan=4733	2533.0	3	1665.70292	555.90597	K	A	750	761
PSM	VTLEAKELWDQFHK	-174_29592	Q60707	1	Mouse_09-2020	null	[MS,MS:1001208,SEQUEST,]	6-UNIMOD:213	ms_run[1]:scan=5068	2656.3	3	2284.96250	762.32737	K	G	107	121
PSM	SPEEISSSEGCQEAR	-174_33986	Q9D5U9	1	Mouse_09-2020	null	[MS,MS:1001208,SEQUEST,]	11-UNIMOD:4	ms_run[1]:scan=2979	1896.5	3	1665.70292	555.90554	R	L	107	122
PSM	SILTLSHEPK	-174_37355	F6XP90	1	Mouse_09-2020	null	[MS,MS:1001208,SEQUEST,]	8-UNIMOD:213	ms_run[1]:scan=4188	2337.9	3	1665.70292	555.90222	K	L	334	344
PSM	EEAFNDAVDYFMSK	-174_36608	A0A2R8W6Q5	1	Mouse_09-2020	null	[MS,MS:1001208,SEQUEST,]	null	ms_run[1]:scan=3939	2246.4	3	1665.70292	555.90822	K	I	522	536
PSM	VTIMGIYSIK	-174_27319	P49718	1	Mouse_09-2020	null	[MS,MS:1001208,SEQUEST,]	7-UNIMOD:213	ms_run[1]:scan=4568	2472.6	3	1665.70292	555.90469	R	F	263	273
PSM	TKKPEAPEPK	-174_35588	Q3V0I7	1	Mouse_09-2020	null	[MS,MS:1001208,SEQUEST,]	5-UNIMOD:213	ms_run[1]:scan=3561	2108.5	3	1665.70292	555.90222	K	V	23	33
PSM	YDRLGFLLK	-174_35664	Q9CZ48	1	Mouse_09-2020	null	[MS,MS:1001208,SEQUEST,]	3-UNIMOD:213	ms_run[1]:scan=3594	2120.4	3	1665.70292	555.90731	K	D	40	49
PSM	ISALTGHLANK	-174_28230	Q9EP71	1	Mouse_09-2020	null	[MS,MS:1001208,SEQUEST,]	7-UNIMOD:213	ms_run[1]:scan=4763	2544.0	3	1665.70292	555.90597	K	A	750	761
PSM	HTGEKPYECAECGK	-174_34012	Q8BIS1	1	Mouse_09-2020	null	[MS,MS:1001208,SEQUEST,]	9-UNIMOD:4,12-UNIMOD:4	ms_run[1]:scan=2988	1899.8	3	1665.70292	555.90471	K	F	362	376
PSM	KTPSGTALPPR	-174_36408	A0A0R4J1D3	1	Mouse_09-2020	null	[MS,MS:1001208,SEQUEST,]	11-UNIMOD:213	ms_run[1]:scan=3870	2221.3	3	1665.70292	555.90597	K	S	122	133
PSM	DQVTPKSENGSQPTKK	-174_29140	E9QN31	1	Mouse_09-2020	null	[MS,MS:1001208,SEQUEST,]	14-UNIMOD:213	ms_run[1]:scan=4951	2613.4	3	2284.96250	762.32094	K	R	596	612
PSM	KEGHPDTLSK	-174_15305	P31725	1	Mouse_09-2020	null	[MS,MS:1001208,SEQUEST,]	2-UNIMOD:213	ms_run[1]:scan=2304	1062.6	3	1652.63523	551.54996	R	E	26	36
PSM	VTLEAKELWDQFHK	-174_29593	Q60707	1	Mouse_09-2020	null	[MS,MS:1001208,SEQUEST,]	7-UNIMOD:213	ms_run[1]:scan=5068	2656.3	3	2284.96250	762.32737	K	G	107	121
PSM	SILTLSHEPK	-174_37310	F6XP90	1	Mouse_09-2020	null	[MS,MS:1001208,SEQUEST,]	8-UNIMOD:213	ms_run[1]:scan=4173	2332.3	3	1665.70292	555.90222	K	L	334	344
PSM	KEGHPDTLSK	-174_15499	P31725	1	Mouse_09-2020	null	[MS,MS:1001208,SEQUEST,]	2-UNIMOD:213	ms_run[1]:scan=2325	1069.6	3	1652.63523	551.54996	R	E	26	36
PSM	ALAEIAKAELDDTPMR	-174_28247	Q8VIJ6	1	Mouse_09-2020	null	[MS,MS:1001208,SEQUEST,]	13-UNIMOD:213	ms_run[1]:scan=4768	2546.2	3	2284.96250	762.32341	R	R	335	351
PSM	YHSALRIHK	-174_36246	Q7M6X9	1	Mouse_09-2020	null	[MS,MS:1001208,SEQUEST,]	6-UNIMOD:213	ms_run[1]:scan=3807	2198.2	3	1665.70292	555.90267	R	V	260	269
PSM	VTIMGIYSIK	-174_24082	P49718	1	Mouse_09-2020	null	[MS,MS:1001208,SEQUEST,]	7-UNIMOD:213	ms_run[1]:scan=3878	2223.8	3	1665.70292	555.90469	R	F	263	273
PSM	LPTFMKFCRMERK	-174_27234	Q8CB12	1	Mouse_09-2020	null	[MS,MS:1001208,SEQUEST,]	8-UNIMOD:4,12-UNIMOD:213	ms_run[1]:scan=4552	2467.1	3	2284.96250	762.32040	K	L	135	148
PSM	SILTLSHEPK	-174_36092	F6XP90	1	Mouse_09-2020	null	[MS,MS:1001208,SEQUEST,]	4-UNIMOD:213	ms_run[1]:scan=3747	2176.1	3	1665.70292	555.90222	K	L	334	344
PSM	ISFGKSPMTK	-174_12843	A0A3Q4L350	1	Mouse_09-2020	null	[MS,MS:1001208,SEQUEST,]	8-UNIMOD:35,9-UNIMOD:213	ms_run[1]:scan=2007	965.2	3	1652.63523	551.55242	K	L	42	52
PSM	GVGGGIPPITTR	-174_33987	Q8CJH3	1	Mouse_09-2020	null	[MS,MS:1001208,SEQUEST,]	10-UNIMOD:213	ms_run[1]:scan=2979	1896.5	3	1665.70292	555.90597	R	L	176	188
PSM	HMNLLADLKTMVETK	-174_26130	Q01063	1	Mouse_09-2020	null	[MS,MS:1001208,SEQUEST,]	7-UNIMOD:213	ms_run[1]:scan=4324	2387.7	3	2284.96250	762.32962	K	V	517	532
PSM	SILTLSHEPK	-174_22225	F6XP90	1	Mouse_09-2020	null	[MS,MS:1001208,SEQUEST,]	6-UNIMOD:213	ms_run[1]:scan=3449	2067.4	3	1665.70292	555.90222	K	L	334	344
PSM	SILTLSHEPK	-174_37356	F6XP90	1	Mouse_09-2020	null	[MS,MS:1001208,SEQUEST,]	6-UNIMOD:213	ms_run[1]:scan=4188	2337.9	3	1665.70292	555.90222	K	L	334	344
PSM	ALAEIAKAELDDTPMR	-174_28248	Q8VIJ6	1	Mouse_09-2020	null	[MS,MS:1001208,SEQUEST,]	12-UNIMOD:213	ms_run[1]:scan=4768	2546.2	3	2284.96250	762.32341	R	R	335	351
PSM	NNPLSLDMIVSPMKGK	-174_27235	D3Z4E7	1	Mouse_09-2020	null	[MS,MS:1001208,SEQUEST,]	11-UNIMOD:213	ms_run[1]:scan=4552	2467.1	3	2284.96250	762.32962	R	E	13	29
PSM	LPTFMKFCRMERK	-174_27236	Q8CB12	1	Mouse_09-2020	null	[MS,MS:1001208,SEQUEST,]	8-UNIMOD:4,11-UNIMOD:213	ms_run[1]:scan=4552	2467.1	3	2284.96250	762.32040	K	L	135	148
PSM	LPTFMKFCRMERK	-174_27249	Q8CB12	1	Mouse_09-2020	null	[MS,MS:1001208,SEQUEST,]	8-UNIMOD:4,12-UNIMOD:213	ms_run[1]:scan=4555	2468.2	3	2284.96250	762.32040	K	L	135	148
PSM	SILTLSHEPK	-174_27823	F6XP90	1	Mouse_09-2020	null	[MS,MS:1001208,SEQUEST,]	7-UNIMOD:213	ms_run[1]:scan=4673	2511.0	3	1665.70292	555.90222	K	L	334	344
PSM	ISALTGHLANK	-174_37709	Q9EP71	1	Mouse_09-2020	null	[MS,MS:1001208,SEQUEST,]	2-UNIMOD:213	ms_run[1]:scan=4302	2379.6	3	1665.70292	555.90597	K	A	750	761
PSM	YHSALRIHK	-174_36255	Q7M6X9	1	Mouse_09-2020	null	[MS,MS:1001208,SEQUEST,]	6-UNIMOD:213	ms_run[1]:scan=3813	2200.4	3	1665.70292	555.90267	R	V	260	269
PSM	SILTLSHEPK	-174_37357	F6XP90	1	Mouse_09-2020	null	[MS,MS:1001208,SEQUEST,]	4-UNIMOD:213	ms_run[1]:scan=4188	2337.9	3	1665.70292	555.90222	K	L	334	344
PSM	GVGGGIPPITTR	-174_38391	Q8CJH3	1	Mouse_09-2020	null	[MS,MS:1001208,SEQUEST,]	10-UNIMOD:213	ms_run[1]:scan=4527	2458.0	3	1665.70292	555.90597	R	L	176	188
PSM	SILTLSHEPK	-174_35965	F6XP90	1	Mouse_09-2020	null	[MS,MS:1001208,SEQUEST,]	4-UNIMOD:213	ms_run[1]:scan=3696	2157.4	3	1665.70292	555.90222	K	L	334	344
PSM	VQDVLFLYK	-174_36335	Q8C0Z1	1	Mouse_09-2020	null	[MS,MS:1001208,SEQUEST,]	3-UNIMOD:213	ms_run[1]:scan=3846	2212.5	3	1665.70292	555.90356	K	T	105	114
PSM	VTIANADLALAQGDTDR	-174_30988	Q0HA38	1	Mouse_09-2020	null	[MS,MS:1001208,SEQUEST,]	14-UNIMOD:213	ms_run[1]:scan=5389	2776.5	3	2284.96250	762.32094	R	L	655	672
PSM	SILTLSHEPK	-174_35931	F6XP90	1	Mouse_09-2020	null	[MS,MS:1001208,SEQUEST,]	8-UNIMOD:213	ms_run[1]:scan=3684	2153.0	3	1665.70292	555.90222	K	L	334	344
PSM	NVHMAVIRGK	-174_36390	P55200	1	Mouse_09-2020	null	[MS,MS:1001208,SEQUEST,]	3-UNIMOD:213	ms_run[1]:scan=3864	2219.1	3	1665.70292	555.90379	K	L	1922	1932
PSM	ISFGKSPMTK	-174_12734	A0A3Q4L350	1	Mouse_09-2020	null	[MS,MS:1001208,SEQUEST,]	8-UNIMOD:35,9-UNIMOD:213	ms_run[1]:scan=1993	960.6	3	1652.63523	551.55242	K	L	42	52
PSM	VTLEAKELWDQFHK	-174_29594	Q60707	1	Mouse_09-2020	null	[MS,MS:1001208,SEQUEST,]	10-UNIMOD:213	ms_run[1]:scan=5068	2656.3	3	2284.96250	762.32737	K	G	107	121
PSM	ISALTGHLANK	-174_28214	Q9EP71	1	Mouse_09-2020	null	[MS,MS:1001208,SEQUEST,]	5-UNIMOD:213	ms_run[1]:scan=4760	2542.9	3	1665.70292	555.90597	K	A	750	761
PSM	GVGGGIPPITTR	-174_33924	Q8CJH3	1	Mouse_09-2020	null	[MS,MS:1001208,SEQUEST,]	11-UNIMOD:213	ms_run[1]:scan=2958	1888.8	3	1665.70292	555.90597	R	L	176	188
PSM	LPTFMKFCRMERK	-174_27237	Q8CB12	1	Mouse_09-2020	null	[MS,MS:1001208,SEQUEST,]	8-UNIMOD:4,9-UNIMOD:213	ms_run[1]:scan=4552	2467.1	3	2284.96250	762.32040	K	L	135	148
PSM	SILTLSHEPK	-174_36182	F6XP90	1	Mouse_09-2020	null	[MS,MS:1001208,SEQUEST,]	8-UNIMOD:213	ms_run[1]:scan=3777	2187.1	3	1665.70292	555.90222	K	L	334	344
PSM	GVGGGIPPITTR	-174_27877	Q8CJH3	1	Mouse_09-2020	null	[MS,MS:1001208,SEQUEST,]	10-UNIMOD:213	ms_run[1]:scan=4688	2516.5	3	1665.70292	555.90597	R	L	176	188
PSM	VTIANADLALAQGDTDR	-174_30764	Q0HA38	1	Mouse_09-2020	null	[MS,MS:1001208,SEQUEST,]	16-UNIMOD:213	ms_run[1]:scan=5335	2756.2	3	2284.96250	762.32094	R	L	655	672
PSM	VTIMGIYSIK	-174_25808	P49718	1	Mouse_09-2020	null	[MS,MS:1001208,SEQUEST,]	7-UNIMOD:213	ms_run[1]:scan=4253	2361.3	3	1665.70292	555.90469	R	F	263	273
PSM	RFYLVVEAK	-174_33810	Q8BNA6	1	Mouse_09-2020	null	[MS,MS:1001208,SEQUEST,]	3-UNIMOD:213	ms_run[1]:scan=2916	1873.5	3	1665.70292	555.90731	R	G	3305	3314
PSM	ISALTGHLANK	-174_29160	Q9EP71	1	Mouse_09-2020	null	[MS,MS:1001208,SEQUEST,]	7-UNIMOD:213	ms_run[1]:scan=4958	2615.6	3	1665.70292	555.90597	K	A	750	761
PSM	NNPLSLDMIVSPMKGK	-174_19712	D3Z4E7	1	Mouse_09-2020	null	[MS,MS:1001208,SEQUEST,]	5-UNIMOD:213	ms_run[1]:scan=2908	1870.5	3	2284.96250	762.32962	R	E	13	29
PSM	SILTLSHEPK	-174_36183	F6XP90	1	Mouse_09-2020	null	[MS,MS:1001208,SEQUEST,]	7-UNIMOD:213	ms_run[1]:scan=3777	2187.1	3	1665.70292	555.90222	K	L	334	344
PSM	VTIMGIYSIK	-174_20987	P49718	1	Mouse_09-2020	null	[MS,MS:1001208,SEQUEST,]	7-UNIMOD:213	ms_run[1]:scan=3182	1969.7	3	1665.70292	555.90469	R	F	263	273
PSM	GVGGGIPPITTR	-174_33925	Q8CJH3	1	Mouse_09-2020	null	[MS,MS:1001208,SEQUEST,]	10-UNIMOD:213	ms_run[1]:scan=2958	1888.8	3	1665.70292	555.90597	R	L	176	188
PSM	LPTFMKFCRMERK	-174_27250	Q8CB12	1	Mouse_09-2020	null	[MS,MS:1001208,SEQUEST,]	8-UNIMOD:4,11-UNIMOD:213	ms_run[1]:scan=4555	2468.2	3	2284.96250	762.32040	K	L	135	148
PSM	SILTLSHEPK	-174_36795	F6XP90	1	Mouse_09-2020	null	[MS,MS:1001208,SEQUEST,]	7-UNIMOD:213	ms_run[1]:scan=4005	2270.6	3	1665.70292	555.90222	K	L	334	344
PSM	GVGGGIPPITTR	-174_38415	Q8CJH3	1	Mouse_09-2020	null	[MS,MS:1001208,SEQUEST,]	10-UNIMOD:213	ms_run[1]:scan=4536	2461.3	3	1665.70292	555.90597	R	L	176	188
PSM	ISALTGHLANK	-174_27365	Q9EP71	1	Mouse_09-2020	null	[MS,MS:1001208,SEQUEST,]	7-UNIMOD:213	ms_run[1]:scan=4577	2475.9	3	1665.70292	555.90597	K	A	750	761
PSM	EFLYKLSPK	-174_35575	A0A171EBL0	1	Mouse_09-2020	null	[MS,MS:1001208,SEQUEST,]	1-UNIMOD:213	ms_run[1]:scan=3555	2106.3	3	1665.70292	555.90356	K	W	110	119
PSM	SILTLSHEPK	-174_35966	F6XP90	1	Mouse_09-2020	null	[MS,MS:1001208,SEQUEST,]	1-UNIMOD:213	ms_run[1]:scan=3696	2157.4	3	1665.70292	555.90222	K	L	334	344
PSM	VTIANADLALAQGDTDR	-174_30528	Q0HA38	1	Mouse_09-2020	null	[MS,MS:1001208,SEQUEST,]	16-UNIMOD:213	ms_run[1]:scan=5287	2738.2	3	2284.96250	762.32094	R	L	655	672
PSM	KEGHPDTLSK	-174_15524	P31725	1	Mouse_09-2020	null	[MS,MS:1001208,SEQUEST,]	2-UNIMOD:213	ms_run[1]:scan=2328	1070.6	3	1652.63523	551.54996	R	E	26	36
PSM	EFLYKLSPK	-174_35595	A0A171EBL0	1	Mouse_09-2020	null	[MS,MS:1001208,SEQUEST,]	1-UNIMOD:213	ms_run[1]:scan=3564	2109.5	3	1665.70292	555.90356	K	W	110	119
PSM	SILTLSHEPK	-174_25104	F6XP90	1	Mouse_09-2020	null	[MS,MS:1001208,SEQUEST,]	7-UNIMOD:213	ms_run[1]:scan=4103	2306.0	3	1665.70292	555.90222	K	L	334	344
PSM	VTIANADLALAQGDTDR	-174_30529	Q0HA38	1	Mouse_09-2020	null	[MS,MS:1001208,SEQUEST,]	15-UNIMOD:213	ms_run[1]:scan=5287	2738.2	3	2284.96250	762.32094	R	L	655	672
PSM	VYRSKTKDK	-174_34147	A0A0N4SVD9	1	Mouse_09-2020	null	[MS,MS:1001208,SEQUEST,]	7-UNIMOD:213	ms_run[1]:scan=3033	1915.6	3	1665.70292	555.90597	R	Q	21	30
PSM	VTIMGIYSIK	-174_25789	P49718	1	Mouse_09-2020	null	[MS,MS:1001208,SEQUEST,]	7-UNIMOD:213	ms_run[1]:scan=4247	2359.1	3	1665.70292	555.90469	R	F	263	273
PSM	SILTLSHEPK	-174_35977	F6XP90	1	Mouse_09-2020	null	[MS,MS:1001208,SEQUEST,]	4-UNIMOD:213	ms_run[1]:scan=3702	2159.6	3	1665.70292	555.90222	K	L	334	344
PSM	LSVDYGKKSK	-174_38371	P05214	1	Mouse_09-2020	null	[MS,MS:1001208,SEQUEST,]	7-UNIMOD:213	ms_run[1]:scan=4518	2454.9	3	1665.70292	555.90222	R	E	157	167
PSM	SILTLSHEPK	-174_34572	F6XP90	1	Mouse_09-2020	null	[MS,MS:1001208,SEQUEST,]	8-UNIMOD:213	ms_run[1]:scan=3186	1971.6	3	1665.70292	555.90222	K	L	334	344
PSM	SILTLSHEPK	-174_27912	F6XP90	1	Mouse_09-2020	null	[MS,MS:1001208,SEQUEST,]	7-UNIMOD:213	ms_run[1]:scan=4697	2519.8	3	1665.70292	555.90222	K	L	334	344
PSM	EEAFNDAVDYFMSK	-174_36641	A0A2R8W6Q5	1	Mouse_09-2020	null	[MS,MS:1001208,SEQUEST,]	null	ms_run[1]:scan=3951	2250.8	3	1665.70292	555.90822	K	I	522	536
PSM	SILTLSHEPK	-174_36778	F6XP90	1	Mouse_09-2020	null	[MS,MS:1001208,SEQUEST,]	7-UNIMOD:213	ms_run[1]:scan=3999	2268.4	3	1665.70292	555.90222	K	L	334	344
PSM	VQDVLFLYK	-174_36825	Q8C0Z1	1	Mouse_09-2020	null	[MS,MS:1001208,SEQUEST,]	3-UNIMOD:213	ms_run[1]:scan=4017	2275.0	3	1665.70292	555.90356	K	T	105	114
PSM	SLGVGDPKVPR	-174_21152	D3YUP5	1	Mouse_09-2020	null	[MS,MS:1001208,SEQUEST,]	8-UNIMOD:213	ms_run[1]:scan=3218	1982.9	3	1665.70292	555.90597	K	G	6	17
PSM	LPTFMKFCRMERK	-174_27251	Q8CB12	1	Mouse_09-2020	null	[MS,MS:1001208,SEQUEST,]	8-UNIMOD:4,9-UNIMOD:213	ms_run[1]:scan=4555	2468.2	3	2284.96250	762.32040	K	L	135	148
PSM	KEGHPDTLSK	-174_15226	P31725	1	Mouse_09-2020	null	[MS,MS:1001208,SEQUEST,]	2-UNIMOD:213	ms_run[1]:scan=2296	1060.0	3	1652.63523	551.54996	R	E	26	36
PSM	GTVCAANDFNPDADAK	-174_19502	P14824	1	Mouse_09-2020	null	[MS,MS:1001208,SEQUEST,]	4-UNIMOD:4	ms_run[1]:scan=2858	1851.8	3	1665.70292	555.91063	K	L	355	371
PSM	MDIDRSPGLLGTPDLK	-174_29779	P97434	1	Mouse_09-2020	null	[MS,MS:1001208,SEQUEST,]	1-UNIMOD:35,12-UNIMOD:213	ms_run[1]:scan=5110	2671.7	3	2284.96250	762.32341	R	Q	612	628
PSM	VQDVLFLYK	-174_36202	Q8C0Z1	1	Mouse_09-2020	null	[MS,MS:1001208,SEQUEST,]	3-UNIMOD:213	ms_run[1]:scan=3783	2189.3	3	1665.70292	555.90356	K	T	105	114
PSM	SILTLSHEPK	-174_36897	F6XP90	1	Mouse_09-2020	null	[MS,MS:1001208,SEQUEST,]	8-UNIMOD:213	ms_run[1]:scan=4044	2284.9	3	1665.70292	555.90222	K	L	334	344
PSM	SILTLSHEPK	-174_36779	F6XP90	1	Mouse_09-2020	null	[MS,MS:1001208,SEQUEST,]	8-UNIMOD:213	ms_run[1]:scan=3999	2268.4	3	1665.70292	555.90222	K	L	334	344
PSM	VTIMGIYSIK	-174_20968	P49718	1	Mouse_09-2020	null	[MS,MS:1001208,SEQUEST,]	7-UNIMOD:213	ms_run[1]:scan=3179	1968.6	3	1665.70292	555.90469	R	F	263	273
PSM	KEIPSQAVPR	-174_27966	Q8CB62	1	Mouse_09-2020	null	[MS,MS:1001208,SEQUEST,]	10-UNIMOD:213	ms_run[1]:scan=4709	2524.2	3	1665.70292	555.90597	R	L	847	857
PSM	NNPLSLDMIVSPMKGK	-174_19804	D3Z4E7	1	Mouse_09-2020	null	[MS,MS:1001208,SEQUEST,]	5-UNIMOD:213	ms_run[1]:scan=2929	1878.2	3	2284.96250	762.32962	R	E	13	29
PSM	ISALTGHLANK	-174_28188	Q9EP71	1	Mouse_09-2020	null	[MS,MS:1001208,SEQUEST,]	7-UNIMOD:213	ms_run[1]:scan=4754	2540.7	3	1665.70292	555.90597	K	A	750	761
PSM	VQDVLFLYK	-174_36690	Q8C0Z1	1	Mouse_09-2020	null	[MS,MS:1001208,SEQUEST,]	8-UNIMOD:213	ms_run[1]:scan=3969	2257.4	3	1665.70292	555.90356	K	T	105	114
PSM	LCTFTITQK	-174_13313	F6SSP6	1	Mouse_09-2020	null	[MS,MS:1001208,SEQUEST,]	2-UNIMOD:4,7-UNIMOD:213	ms_run[1]:scan=2065	984.5	3	1652.63523	551.55242	K	F	372	381
PSM	KHGITAGLWGLCSTDK	-174_28782	A0A3Q4EIH1	1	Mouse_09-2020	null	[MS,MS:1001208,SEQUEST,]	12-UNIMOD:4,5-UNIMOD:213	ms_run[1]:scan=4870	2583.7	3	2284.96250	762.32011	K	V	114	130
PSM	VTIMGIYSIK	-174_27152	P49718	1	Mouse_09-2020	null	[MS,MS:1001208,SEQUEST,]	7-UNIMOD:213	ms_run[1]:scan=4532	2459.4	3	1665.70292	555.90469	R	F	263	273
PSM	VTIMGIYSIK	-174_24067	P49718	1	Mouse_09-2020	null	[MS,MS:1001208,SEQUEST,]	7-UNIMOD:213	ms_run[1]:scan=3875	2222.7	3	1665.70292	555.90469	R	F	263	273
PSM	KHGITAGLWGLCSTDK	-174_28973	A0A3Q4EIH1	1	Mouse_09-2020	null	[MS,MS:1001208,SEQUEST,]	12-UNIMOD:4,5-UNIMOD:213	ms_run[1]:scan=4906	2596.9	3	2284.96250	762.32011	K	V	114	130
PSM	SILTLSHEPK	-174_36419	F6XP90	1	Mouse_09-2020	null	[MS,MS:1001208,SEQUEST,]	7-UNIMOD:213	ms_run[1]:scan=3873	2222.4	3	1665.70292	555.90222	K	L	334	344
PSM	KTLSSFSNLK	-174_22050	E9Q6W4	1	Mouse_09-2020	null	[MS,MS:1001208,SEQUEST,]	4-UNIMOD:213	ms_run[1]:scan=3413	2054.3	3	1665.70292	555.90222	K	H	219	229
PSM	SILTLSHEPK	-174_36750	F6XP90	1	Mouse_09-2020	null	[MS,MS:1001208,SEQUEST,]	8-UNIMOD:213	ms_run[1]:scan=3990	2265.1	3	1665.70292	555.90222	K	L	334	344
PSM	VTIMGIYSIK	-174_38329	P49718	1	Mouse_09-2020	null	[MS,MS:1001208,SEQUEST,]	7-UNIMOD:213	ms_run[1]:scan=4503	2449.9	3	1665.70292	555.90469	R	F	263	273
PSM	SILTLSHEPK	-174_36898	F6XP90	1	Mouse_09-2020	null	[MS,MS:1001208,SEQUEST,]	4-UNIMOD:213	ms_run[1]:scan=4044	2284.9	3	1665.70292	555.90222	K	L	334	344
PSM	KTLSSFSNLK	-174_21783	E9Q6W4	1	Mouse_09-2020	null	[MS,MS:1001208,SEQUEST,]	4-UNIMOD:213	ms_run[1]:scan=3359	2034.5	3	1665.70292	555.90222	K	H	219	229
PSM	VTIMGIYSIK	-174_33845	P49718	1	Mouse_09-2020	null	[MS,MS:1001208,SEQUEST,]	7-UNIMOD:213	ms_run[1]:scan=2931	1878.9	3	1665.70292	555.90469	R	F	263	273
PSM	SLGVGDPKVPR	-174_21153	D3YUP5	1	Mouse_09-2020	null	[MS,MS:1001208,SEQUEST,]	6-UNIMOD:213	ms_run[1]:scan=3218	1982.9	3	1665.70292	555.90597	K	G	6	17
PSM	EFLYKLSPK	-174_35649	A0A171EBL0	1	Mouse_09-2020	null	[MS,MS:1001208,SEQUEST,]	4-UNIMOD:213	ms_run[1]:scan=3588	2118.2	3	1665.70292	555.90356	K	W	110	119
PSM	SILTLSHEPK	-174_36616	F6XP90	1	Mouse_09-2020	null	[MS,MS:1001208,SEQUEST,]	7-UNIMOD:213	ms_run[1]:scan=3942	2247.5	3	1665.70292	555.90222	K	L	334	344
PSM	VTIMGIYSIK	-174_24023	P49718	1	Mouse_09-2020	null	[MS,MS:1001208,SEQUEST,]	7-UNIMOD:213	ms_run[1]:scan=3866	2219.4	3	1665.70292	555.90469	R	F	263	273
PSM	VQDVLFLYK	-174_37311	Q8C0Z1	1	Mouse_09-2020	null	[MS,MS:1001208,SEQUEST,]	3-UNIMOD:213	ms_run[1]:scan=4173	2332.3	3	1665.70292	555.90356	K	T	105	114
PSM	SILTLSHEPK	-174_25135	F6XP90	1	Mouse_09-2020	null	[MS,MS:1001208,SEQUEST,]	8-UNIMOD:213	ms_run[1]:scan=4109	2308.2	3	1665.70292	555.90222	K	L	334	344
PSM	KEGHPDTLSK	-174_14101	P31725	1	Mouse_09-2020	null	[MS,MS:1001208,SEQUEST,]	7-UNIMOD:213	ms_run[1]:scan=2159	1015.7	3	1652.63523	551.54996	R	E	26	36
PSM	KIALYELMK	-174_23470	E9Q8N5	1	Mouse_09-2020	null	[MS,MS:1001208,SEQUEST,]	8-UNIMOD:35,1-UNIMOD:213	ms_run[1]:scan=3740	2173.2	3	1665.70292	555.90469	R	T	1070	1079
PSM	GVGGGIPPITTR	-174_27780	Q8CJH3	1	Mouse_09-2020	null	[MS,MS:1001208,SEQUEST,]	10-UNIMOD:213	ms_run[1]:scan=4664	2507.7	3	1665.70292	555.90597	R	L	176	188
PSM	VTLRPGEPQK	-174_33846	P26011	1	Mouse_09-2020	null	[MS,MS:1001208,SEQUEST,]	4-UNIMOD:213	ms_run[1]:scan=2931	1878.9	3	1665.70292	555.90597	R	R	130	140
PSM	KEGHPDTLSK	-174_14102	P31725	1	Mouse_09-2020	null	[MS,MS:1001208,SEQUEST,]	6-UNIMOD:213	ms_run[1]:scan=2159	1015.7	3	1652.63523	551.54996	R	E	26	36
PSM	VTIMGIYSIK	-174_37495	P49718	1	Mouse_09-2020	null	[MS,MS:1001208,SEQUEST,]	7-UNIMOD:213	ms_run[1]:scan=4233	2354.4	3	1665.70292	555.90469	R	F	263	273
PSM	KEGHPDTLSK	-174_15245	P31725	1	Mouse_09-2020	null	[MS,MS:1001208,SEQUEST,]	2-UNIMOD:213	ms_run[1]:scan=2298	1060.6	3	1652.63523	551.54996	R	E	26	36
PSM	SILTLSHEPK	-174_27486	F6XP90	1	Mouse_09-2020	null	[MS,MS:1001208,SEQUEST,]	7-UNIMOD:213	ms_run[1]:scan=4601	2484.7	3	1665.70292	555.90222	K	L	334	344
PSM	SPEEISSSEGCQEAR	-174_33951	Q9D5U9	1	Mouse_09-2020	null	[MS,MS:1001208,SEQUEST,]	11-UNIMOD:4	ms_run[1]:scan=2967	1892.1	3	1665.70292	555.90554	R	L	107	122
PSM	TKKPEAPEPK	-174_37675	Q3V0I7	1	Mouse_09-2020	null	[MS,MS:1001208,SEQUEST,]	1-UNIMOD:213	ms_run[1]:scan=4290	2375.2	3	1665.70292	555.90222	K	V	23	33
PSM	RAGFAYRRK	-174_37668	Q9D6A1	1	Mouse_09-2020	null	[MS,MS:1001208,SEQUEST,]	8-UNIMOD:213	ms_run[1]:scan=4287	2374.1	3	1665.70292	555.90641	R	E	619	628
PSM	GVGGGIPPITTR	-174_27781	Q8CJH3	1	Mouse_09-2020	null	[MS,MS:1001208,SEQUEST,]	11-UNIMOD:213	ms_run[1]:scan=4664	2507.7	3	1665.70292	555.90597	R	L	176	188
PSM	ISFGKSPMTK	-174_12795	A0A3Q4L350	1	Mouse_09-2020	null	[MS,MS:1001208,SEQUEST,]	8-UNIMOD:35,9-UNIMOD:213	ms_run[1]:scan=2001	963.2	3	1652.63523	551.55242	K	L	42	52
PSM	VTIMGIYSIK	-174_24143	P49718	1	Mouse_09-2020	null	[MS,MS:1001208,SEQUEST,]	7-UNIMOD:213	ms_run[1]:scan=3890	2228.1	3	1665.70292	555.90469	R	F	263	273
PSM	GTVCAANDFNPDADAK	-174_19416	P14824	1	Mouse_09-2020	null	[MS,MS:1001208,SEQUEST,]	4-UNIMOD:4	ms_run[1]:scan=2828	1840.8	3	1665.70292	555.91063	K	L	355	371
PSM	VSWFGSPTTSFLSISK	-174_22698	E9Q9M8	1	Mouse_09-2020	null	[MS,MS:1001208,SEQUEST,]	15-UNIMOD:213	ms_run[1]:scan=3553	2105.5	3	2284.96250	762.32363	K	S	538	554
PSM	VTIMGIYSIK	-174_27754	P49718	1	Mouse_09-2020	null	[MS,MS:1001208,SEQUEST,]	7-UNIMOD:213	ms_run[1]:scan=4658	2505.5	3	1665.70292	555.90469	R	F	263	273
PSM	EFLYKLSPK	-174_33348	A0A171EBL0	1	Mouse_09-2020	null	[MS,MS:1001208,SEQUEST,]	4-UNIMOD:213	ms_run[1]:scan=2721	1801.3	3	1665.70292	555.90356	K	W	110	119
PSM	VTIMGIYSIK	-174_24580	P49718	1	Mouse_09-2020	null	[MS,MS:1001208,SEQUEST,]	7-UNIMOD:213	ms_run[1]:scan=3986	2263.3	3	1665.70292	555.90469	R	F	263	273
PSM	EFLYKLSPK	-174_35601	A0A171EBL0	1	Mouse_09-2020	null	[MS,MS:1001208,SEQUEST,]	1-UNIMOD:213	ms_run[1]:scan=3567	2110.6	3	1665.70292	555.90356	K	W	110	119
PSM	ISALTGHLANK	-174_29161	Q9EP71	1	Mouse_09-2020	null	[MS,MS:1001208,SEQUEST,]	5-UNIMOD:213	ms_run[1]:scan=4958	2615.6	3	1665.70292	555.90597	K	A	750	761
PSM	VTIMGIYSIK	-174_22062	P49718	1	Mouse_09-2020	null	[MS,MS:1001208,SEQUEST,]	7-UNIMOD:213	ms_run[1]:scan=3416	2055.4	3	1665.70292	555.90469	R	F	263	273
PSM	KTPLYIDFK	-174_22063	Q9R229	1	Mouse_09-2020	null	[MS,MS:1001208,SEQUEST,]	7-UNIMOD:213	ms_run[1]:scan=3416	2055.4	3	1665.70292	555.90356	K	I	322	331
PSM	VTIMGIYSIK	-174_23789	P49718	1	Mouse_09-2020	null	[MS,MS:1001208,SEQUEST,]	7-UNIMOD:213	ms_run[1]:scan=3812	2199.6	3	1665.70292	555.90469	R	F	263	273
PSM	VTIANADLALAQGDTDR	-174_30584	Q0HA38	1	Mouse_09-2020	null	[MS,MS:1001208,SEQUEST,]	16-UNIMOD:213	ms_run[1]:scan=5299	2742.7	3	2284.96250	762.32094	R	L	655	672
PSM	VQDVLFLYK	-174_38683	Q8C0Z1	1	Mouse_09-2020	null	[MS,MS:1001208,SEQUEST,]	3-UNIMOD:213	ms_run[1]:scan=4641	2499.7	3	1665.70292	555.90356	K	T	105	114
PSM	SECVDSSENVTGPER	-174_24128	E9Q777	1	Mouse_09-2020	null	[MS,MS:1001208,SEQUEST,]	3-UNIMOD:4	ms_run[1]:scan=3887	2227.0	3	1665.70292	555.90554	K	K	1478	1493
PSM	VTIANADLALAQGDTDR	-174_30989	Q0HA38	1	Mouse_09-2020	null	[MS,MS:1001208,SEQUEST,]	16-UNIMOD:213	ms_run[1]:scan=5389	2776.5	3	2284.96250	762.32094	R	L	655	672
PSM	SILTLSHEPK	-174_36617	F6XP90	1	Mouse_09-2020	null	[MS,MS:1001208,SEQUEST,]	8-UNIMOD:213	ms_run[1]:scan=3942	2247.5	3	1665.70292	555.90222	K	L	334	344
PSM	VTIMGIYSIK	-174_21968	P49718	1	Mouse_09-2020	null	[MS,MS:1001208,SEQUEST,]	7-UNIMOD:213	ms_run[1]:scan=3398	2048.8	3	1665.70292	555.90469	R	F	263	273
PSM	VTIMGIYSIK	-174_27474	P49718	1	Mouse_09-2020	null	[MS,MS:1001208,SEQUEST,]	7-UNIMOD:213	ms_run[1]:scan=4598	2483.6	3	1665.70292	555.90469	R	F	263	273
PSM	VTIMGIYSIK	-174_22088	P49718	1	Mouse_09-2020	null	[MS,MS:1001208,SEQUEST,]	7-UNIMOD:213	ms_run[1]:scan=3422	2057.6	3	1665.70292	555.90469	R	F	263	273
PSM	KTPLYIDFK	-174_37957	Q9R229	1	Mouse_09-2020	null	[MS,MS:1001208,SEQUEST,]	7-UNIMOD:213	ms_run[1]:scan=4383	2409.3	3	1665.70292	555.90356	K	I	322	331
PSM	ALAEIAKAELDDTPMR	-174_28249	Q8VIJ6	1	Mouse_09-2020	null	[MS,MS:1001208,SEQUEST,]	7-UNIMOD:213	ms_run[1]:scan=4768	2546.2	3	2284.96250	762.32341	R	R	335	351
PSM	DQVTPKSENGSQPTKK	-174_29141	E9QN31	1	Mouse_09-2020	null	[MS,MS:1001208,SEQUEST,]	15-UNIMOD:213	ms_run[1]:scan=4951	2613.4	3	2284.96250	762.32094	K	R	596	612
PSM	VTIMGIYSIK	-174_21912	P49718	1	Mouse_09-2020	null	[MS,MS:1001208,SEQUEST,]	7-UNIMOD:213	ms_run[1]:scan=3386	2044.4	3	1665.70292	555.90469	R	F	263	273
PSM	KEIPSQAVPR	-174_26443	Q8CB62	1	Mouse_09-2020	null	[MS,MS:1001208,SEQUEST,]	10-UNIMOD:213	ms_run[1]:scan=4379	2407.5	3	1665.70292	555.90597	R	L	847	857
PSM	SILTLSHEPK	-174_38137	F6XP90	1	Mouse_09-2020	null	[MS,MS:1001208,SEQUEST,]	7-UNIMOD:213	ms_run[1]:scan=4443	2431.3	3	1665.70292	555.90222	K	L	334	344
PSM	KTPLYIDFK	-174_37975	Q9R229	1	Mouse_09-2020	null	[MS,MS:1001208,SEQUEST,]	7-UNIMOD:213	ms_run[1]:scan=4389	2411.5	3	1665.70292	555.90356	K	I	322	331
PSM	ALAEIAKAELDDTPMR	-174_28250	Q8VIJ6	1	Mouse_09-2020	null	[MS,MS:1001208,SEQUEST,]	11-UNIMOD:213	ms_run[1]:scan=4768	2546.2	3	2284.96250	762.32341	R	R	335	351
PSM	VTIMGIYSIK	-174_21044	P49718	1	Mouse_09-2020	null	[MS,MS:1001208,SEQUEST,]	7-UNIMOD:213	ms_run[1]:scan=3194	1974.1	3	1665.70292	555.90469	R	F	263	273
PSM	KEGHPDTLSK	-174_15285	P31725	1	Mouse_09-2020	null	[MS,MS:1001208,SEQUEST,]	2-UNIMOD:213	ms_run[1]:scan=2302	1062.0	3	1652.63523	551.54996	R	E	26	36
PSM	NNPLSLDMIVSPMKGK	-174_27238	D3Z4E7	1	Mouse_09-2020	null	[MS,MS:1001208,SEQUEST,]	14-UNIMOD:213	ms_run[1]:scan=4552	2467.1	3	2284.96250	762.32962	R	E	13	29
PSM	ISALTGHLANK	-174_28093	Q9EP71	1	Mouse_09-2020	null	[MS,MS:1001208,SEQUEST,]	5-UNIMOD:213	ms_run[1]:scan=4736	2534.1	3	1665.70292	555.90597	K	A	750	761
PSM	KHGITAGLWGLCSTDK	-174_28783	A0A3Q4EIH1	1	Mouse_09-2020	null	[MS,MS:1001208,SEQUEST,]	12-UNIMOD:4,2-UNIMOD:213	ms_run[1]:scan=4870	2583.7	3	2284.96250	762.32011	K	V	114	130
PSM	VTLRPGEPQK	-174_35291	P26011	1	Mouse_09-2020	null	[MS,MS:1001208,SEQUEST,]	7-UNIMOD:213	ms_run[1]:scan=3447	2067.1	3	1665.70292	555.90597	R	R	130	140
PSM	GVGGGIPPITTR	-174_38398	Q8CJH3	1	Mouse_09-2020	null	[MS,MS:1001208,SEQUEST,]	10-UNIMOD:213	ms_run[1]:scan=4530	2459.1	3	1665.70292	555.90597	R	L	176	188
PSM	KVLGSSTFVTNSSSSSR	-174_28604	Q9CQX4	1	Mouse_09-2020	null	[MS,MS:1001208,SEQUEST,]	6-UNIMOD:213	ms_run[1]:scan=4840	2572.6	3	2284.96250	762.32094	R	A	24	41
PSM	ISFGKSPMTK	-174_12858	A0A3Q4L350	1	Mouse_09-2020	null	[MS,MS:1001208,SEQUEST,]	8-UNIMOD:35,9-UNIMOD:213	ms_run[1]:scan=2009	965.9	3	1652.63523	551.55242	K	L	42	52
PSM	SILTLSHEPK	-174_36203	F6XP90	1	Mouse_09-2020	null	[MS,MS:1001208,SEQUEST,]	8-UNIMOD:213	ms_run[1]:scan=3783	2189.3	3	1665.70292	555.90222	K	L	334	344
PSM	EEINKPPVAK	-174_35567	Z4YK56	1	Mouse_09-2020	null	[MS,MS:1001208,SEQUEST,]	1-UNIMOD:213	ms_run[1]:scan=3552	2105.2	3	1665.70292	555.90222	K	A	686	696
PSM	LSRLHLEEK	-174_23613	Q9CQ28	1	Mouse_09-2020	null	[MS,MS:1001208,SEQUEST,]	3-UNIMOD:213	ms_run[1]:scan=3773	2185.3	3	1665.70292	555.90597	R	S	242	251
PSM	KTLSSFSNLK	-174_22089	E9Q6W4	1	Mouse_09-2020	null	[MS,MS:1001208,SEQUEST,]	4-UNIMOD:213	ms_run[1]:scan=3422	2057.6	3	1665.70292	555.90222	K	H	219	229
PSM	SILTLSHEPK	-174_38138	F6XP90	1	Mouse_09-2020	null	[MS,MS:1001208,SEQUEST,]	8-UNIMOD:213	ms_run[1]:scan=4443	2431.3	3	1665.70292	555.90222	K	L	334	344
PSM	ALAEIAKAELDDTPMR	-174_28251	Q8VIJ6	1	Mouse_09-2020	null	[MS,MS:1001208,SEQUEST,]	9-UNIMOD:213	ms_run[1]:scan=4768	2546.2	3	2284.96250	762.32341	R	R	335	351
PSM	TTKAPSTPPPK	-174_37833	Q5U4C3	1	Mouse_09-2020	null	[MS,MS:1001208,SEQUEST,]	2-UNIMOD:213	ms_run[1]:scan=4344	2395.0	3	1665.70292	555.90222	R	A	917	928
PSM	VEMAQRNEENVLALK	-174_32480	Q6AXF8	1	Mouse_09-2020	null	[MS,MS:1001208,SEQUEST,]	9-UNIMOD:213	ms_run[1]:scan=5758	2914.4	3	2284.96250	762.32715	K	V	891	906
PSM	VTIMGIYSIK	-174_22051	P49718	1	Mouse_09-2020	null	[MS,MS:1001208,SEQUEST,]	7-UNIMOD:213	ms_run[1]:scan=3413	2054.3	3	1665.70292	555.90469	R	F	263	273
PSM	DQVTPKSENGSQPTKK	-174_32389	E9QN31	1	Mouse_09-2020	null	[MS,MS:1001208,SEQUEST,]	11-UNIMOD:213	ms_run[1]:scan=5734	2906.3	3	2284.96250	762.32094	K	R	596	612
PSM	TTKAPSTPPPK	-174_36680	Q5U4C3	1	Mouse_09-2020	null	[MS,MS:1001208,SEQUEST,]	6-UNIMOD:213	ms_run[1]:scan=3966	2256.3	3	1665.70292	555.90222	R	A	917	928
PSM	SILTLSHEPK	-174_36705	F6XP90	1	Mouse_09-2020	null	[MS,MS:1001208,SEQUEST,]	8-UNIMOD:213	ms_run[1]:scan=3975	2259.6	3	1665.70292	555.90222	K	L	334	344
PSM	VTIMGIYSIK	-174_21852	P49718	1	Mouse_09-2020	null	[MS,MS:1001208,SEQUEST,]	7-UNIMOD:213	ms_run[1]:scan=3374	2040.0	3	1665.70292	555.90469	R	F	263	273
PSM	LPTFMKFCRMERK	-174_27196	Q8CB12	1	Mouse_09-2020	null	[MS,MS:1001208,SEQUEST,]	8-UNIMOD:4,12-UNIMOD:213	ms_run[1]:scan=4543	2463.8	3	2284.96250	762.32040	K	L	135	148
PSM	HISGLAQALSK	-174_23423	Q2EMV9	1	Mouse_09-2020	null	[MS,MS:1001208,SEQUEST,]	1-UNIMOD:213	ms_run[1]:scan=3731	2169.9	3	1665.70292	555.90597	K	A	840	851
PSM	KEGHPDTLSK	-174_15508	P31725	1	Mouse_09-2020	null	[MS,MS:1001208,SEQUEST,]	2-UNIMOD:213	ms_run[1]:scan=2326	1069.9	3	1652.63523	551.54996	R	E	26	36
PSM	VEMAQRNEENVLALK	-174_32481	Q6AXF8	1	Mouse_09-2020	null	[MS,MS:1001208,SEQUEST,]	8-UNIMOD:213	ms_run[1]:scan=5758	2914.4	3	2284.96250	762.32715	K	V	891	906
PSM	DQVTPKSENGSQPTKK	-174_32390	E9QN31	1	Mouse_09-2020	null	[MS,MS:1001208,SEQUEST,]	14-UNIMOD:213	ms_run[1]:scan=5734	2906.3	3	2284.96250	762.32094	K	R	596	612
PSM	VTIMGIYSIK	-174_21766	P49718	1	Mouse_09-2020	null	[MS,MS:1001208,SEQUEST,]	7-UNIMOD:213	ms_run[1]:scan=3356	2033.4	3	1665.70292	555.90469	R	F	263	273
PSM	SILTLSHEPK	-174_36706	F6XP90	1	Mouse_09-2020	null	[MS,MS:1001208,SEQUEST,]	7-UNIMOD:213	ms_run[1]:scan=3975	2259.6	3	1665.70292	555.90222	K	L	334	344
PSM	KHGITAGLWGLCSTDK	-174_28921	A0A3Q4EIH1	1	Mouse_09-2020	null	[MS,MS:1001208,SEQUEST,]	12-UNIMOD:4,5-UNIMOD:213	ms_run[1]:scan=4894	2592.5	3	2284.96250	762.32011	K	V	114	130
PSM	SILTLSHEPK	-174_25117	F6XP90	1	Mouse_09-2020	null	[MS,MS:1001208,SEQUEST,]	7-UNIMOD:213	ms_run[1]:scan=4106	2307.1	3	1665.70292	555.90222	K	L	334	344
PSM	SILTLSHEPK	-174_37464	F6XP90	1	Mouse_09-2020	null	[MS,MS:1001208,SEQUEST,]	8-UNIMOD:213	ms_run[1]:scan=4224	2351.1	3	1665.70292	555.90222	K	L	334	344
PSM	SILTLSHEPK	-174_35932	F6XP90	1	Mouse_09-2020	null	[MS,MS:1001208,SEQUEST,]	4-UNIMOD:213	ms_run[1]:scan=3684	2153.0	3	1665.70292	555.90222	K	L	334	344
PSM	HTGEKPYECAECGK	-174_20029	Q8BIS1	1	Mouse_09-2020	null	[MS,MS:1001208,SEQUEST,]	9-UNIMOD:4,12-UNIMOD:4	ms_run[1]:scan=2975	1894.6	3	1665.70292	555.90471	K	F	362	376
PSM	SCGADSQSENEASPVK	-174_36632	Q497H0	1	Mouse_09-2020	null	[MS,MS:1001208,SEQUEST,]	2-UNIMOD:4	ms_run[1]:scan=3948	2249.7	3	1665.70292	555.90554	R	P	117	133
PSM	SILTLSHEPK	-174_36204	F6XP90	1	Mouse_09-2020	null	[MS,MS:1001208,SEQUEST,]	7-UNIMOD:213	ms_run[1]:scan=3783	2189.3	3	1665.70292	555.90222	K	L	334	344
PSM	VTIANADLALAQGDTDR	-174_30628	Q0HA38	1	Mouse_09-2020	null	[MS,MS:1001208,SEQUEST,]	14-UNIMOD:213	ms_run[1]:scan=5308	2746.1	3	2284.96250	762.32094	R	L	655	672
PSM	VTIANADLALAQGDTDR	-174_30585	Q0HA38	1	Mouse_09-2020	null	[MS,MS:1001208,SEQUEST,]	14-UNIMOD:213	ms_run[1]:scan=5299	2742.7	3	2284.96250	762.32094	R	L	655	672
PSM	KTPLYIDFK	-174_37913	Q9R229	1	Mouse_09-2020	null	[MS,MS:1001208,SEQUEST,]	7-UNIMOD:213	ms_run[1]:scan=4368	2403.8	3	1665.70292	555.90356	K	I	322	331
PSM	VQDVLFLYK	-174_36365	Q8C0Z1	1	Mouse_09-2020	null	[MS,MS:1001208,SEQUEST,]	3-UNIMOD:213	ms_run[1]:scan=3855	2215.8	3	1665.70292	555.90356	K	T	105	114
PSM	EEINKPPVAK	-174_35557	Z4YK56	1	Mouse_09-2020	null	[MS,MS:1001208,SEQUEST,]	1-UNIMOD:213	ms_run[1]:scan=3549	2104.1	3	1665.70292	555.90222	K	A	686	696
PSM	TFKSKICLK	-174_37834	F7AV51	1	Mouse_09-2020	null	[MS,MS:1001208,SEQUEST,]	7-UNIMOD:4,5-UNIMOD:213	ms_run[1]:scan=4344	2395.0	3	1665.70292	555.90843	K	K	93	102
PSM	KEIPSQAVPR	-174_21045	Q8CB62	1	Mouse_09-2020	null	[MS,MS:1001208,SEQUEST,]	10-UNIMOD:213	ms_run[1]:scan=3194	1974.1	3	1665.70292	555.90597	R	L	847	857
PSM	SILTLSHEPK	-174_37065	F6XP90	1	Mouse_09-2020	null	[MS,MS:1001208,SEQUEST,]	8-UNIMOD:213	ms_run[1]:scan=4098	2304.5	3	1665.70292	555.90222	K	L	334	344
PSM	VTIANADLALAQGDTDR	-174_30629	Q0HA38	1	Mouse_09-2020	null	[MS,MS:1001208,SEQUEST,]	15-UNIMOD:213	ms_run[1]:scan=5308	2746.1	3	2284.96250	762.32094	R	L	655	672
PSM	SILTLSHEPK	-174_19110	F6XP90	1	Mouse_09-2020	null	[MS,MS:1001208,SEQUEST,]	4-UNIMOD:213	ms_run[1]:scan=2762	1816.7	3	1665.70292	555.90222	K	L	334	344
PSM	SILTLSHEPK	-174_25118	F6XP90	1	Mouse_09-2020	null	[MS,MS:1001208,SEQUEST,]	8-UNIMOD:213	ms_run[1]:scan=4106	2307.1	3	1665.70292	555.90222	K	L	334	344
PSM	VYRSKTKDK	-174_34093	A0A0N4SVD9	1	Mouse_09-2020	null	[MS,MS:1001208,SEQUEST,]	7-UNIMOD:213	ms_run[1]:scan=3015	1909.4	3	1665.70292	555.90597	R	Q	21	30
PSM	ALAEIAKAELDDTPMR	-174_28309	Q8VIJ6	1	Mouse_09-2020	null	[MS,MS:1001208,SEQUEST,]	13-UNIMOD:213	ms_run[1]:scan=4780	2550.6	3	2284.96250	762.32341	R	R	335	351
PSM	VTIANADLALAQGDTDR	-174_30630	Q0HA38	1	Mouse_09-2020	null	[MS,MS:1001208,SEQUEST,]	16-UNIMOD:213	ms_run[1]:scan=5308	2746.1	3	2284.96250	762.32094	R	L	655	672
PSM	VQDVLFLYK	-174_37036	Q8C0Z1	1	Mouse_09-2020	null	[MS,MS:1001208,SEQUEST,]	8-UNIMOD:213	ms_run[1]:scan=4089	2301.2	3	1665.70292	555.90356	K	T	105	114
PSM	QEEPQLAGNLEGFLAK	-174_33069	Q8CB87	1	Mouse_09-2020	null	[MS,MS:1001208,SEQUEST,]	11-UNIMOD:213	ms_run[1]:scan=5914	2972.7	3	2284.96250	762.32228	R	S	177	193
PSM	VTIANADLALAQGDTDR	-174_30586	Q0HA38	1	Mouse_09-2020	null	[MS,MS:1001208,SEQUEST,]	15-UNIMOD:213	ms_run[1]:scan=5299	2742.7	3	2284.96250	762.32094	R	L	655	672
PSM	VTIANADLALAQGDTDR	-174_30990	Q0HA38	1	Mouse_09-2020	null	[MS,MS:1001208,SEQUEST,]	15-UNIMOD:213	ms_run[1]:scan=5389	2776.5	3	2284.96250	762.32094	R	L	655	672
PSM	RFYLVVEAK	-174_37710	Q8BNA6	1	Mouse_09-2020	null	[MS,MS:1001208,SEQUEST,]	1-UNIMOD:213	ms_run[1]:scan=4302	2379.6	3	1665.70292	555.90731	R	G	3305	3314
PSM	VTIMGIYSIK	-174_21806	P49718	1	Mouse_09-2020	null	[MS,MS:1001208,SEQUEST,]	7-UNIMOD:213	ms_run[1]:scan=3365	2036.7	3	1665.70292	555.90469	R	F	263	273
PSM	VTIMGIYSIK	-174_23826	P49718	1	Mouse_09-2020	null	[MS,MS:1001208,SEQUEST,]	7-UNIMOD:213	ms_run[1]:scan=3821	2202.9	3	1665.70292	555.90469	R	F	263	273
PSM	VTIANADLALAQGDTDR	-174_30691	Q0HA38	1	Mouse_09-2020	null	[MS,MS:1001208,SEQUEST,]	17-UNIMOD:213	ms_run[1]:scan=5320	2750.6	3	2284.96250	762.32094	R	L	655	672
PSM	ENQKLQASENDLLNK	-174_29109	Q60949	1	Mouse_09-2020	null	[MS,MS:1001208,SEQUEST,]	4-UNIMOD:213	ms_run[1]:scan=4942	2610.1	3	2284.96250	762.32094	K	L	827	842
PSM	GVGGGIPPITTR	-174_38378	Q8CJH3	1	Mouse_09-2020	null	[MS,MS:1001208,SEQUEST,]	12-UNIMOD:213	ms_run[1]:scan=4521	2455.9	3	1665.70292	555.90597	R	L	176	188
PSM	HISGLAQALSK	-174_38139	Q2EMV9	1	Mouse_09-2020	null	[MS,MS:1001208,SEQUEST,]	1-UNIMOD:213	ms_run[1]:scan=4443	2431.3	3	1665.70292	555.90597	K	A	840	851
PSM	MDIDRSPGLLGTPDLK	-174_29780	P97434	1	Mouse_09-2020	null	[MS,MS:1001208,SEQUEST,]	1-UNIMOD:35,14-UNIMOD:213	ms_run[1]:scan=5110	2671.7	3	2284.96250	762.32341	R	Q	612	628
PSM	GVGGGIPPITTR	-174_38666	Q8CJH3	1	Mouse_09-2020	null	[MS,MS:1001208,SEQUEST,]	10-UNIMOD:213	ms_run[1]:scan=4635	2497.5	3	1665.70292	555.90597	R	L	176	188
PSM	VTIMGIYSIK	-174_24581	P49718	1	Mouse_09-2020	null	[MS,MS:1001208,SEQUEST,]	8-UNIMOD:213	ms_run[1]:scan=3986	2263.3	3	1665.70292	555.90469	R	F	263	273
PSM	SILTLSHEPK	-174_25136	F6XP90	1	Mouse_09-2020	null	[MS,MS:1001208,SEQUEST,]	6-UNIMOD:213	ms_run[1]:scan=4109	2308.2	3	1665.70292	555.90222	K	L	334	344
PSM	VTIANADLALAQGDTDR	-174_30587	Q0HA38	1	Mouse_09-2020	null	[MS,MS:1001208,SEQUEST,]	17-UNIMOD:213	ms_run[1]:scan=5299	2742.7	3	2284.96250	762.32094	R	L	655	672
PSM	TTKAPSTPPPK	-174_21451	Q5U4C3	1	Mouse_09-2020	null	[MS,MS:1001208,SEQUEST,]	7-UNIMOD:213	ms_run[1]:scan=3290	2009.3	3	1665.70292	555.90222	R	A	917	928
PSM	VTIMGIYSIK	-174_27348	P49718	1	Mouse_09-2020	null	[MS,MS:1001208,SEQUEST,]	7-UNIMOD:213	ms_run[1]:scan=4574	2474.8	3	1665.70292	555.90469	R	F	263	273
PSM	LSVDYGKKSK	-174_38392	P05214	1	Mouse_09-2020	null	[MS,MS:1001208,SEQUEST,]	7-UNIMOD:213	ms_run[1]:scan=4527	2458.0	3	1665.70292	555.90222	R	E	157	167
PSM	VTIANADLALAQGDTDR	-174_30909	Q0HA38	1	Mouse_09-2020	null	[MS,MS:1001208,SEQUEST,]	15-UNIMOD:213	ms_run[1]:scan=5374	2770.9	3	2284.96250	762.32094	R	L	655	672
PSM	ISALTGHLANK	-174_28374	Q9EP71	1	Mouse_09-2020	null	[MS,MS:1001208,SEQUEST,]	7-UNIMOD:213	ms_run[1]:scan=4793	2555.0	3	1665.70292	555.90597	K	A	750	761
PSM	SILTLSHEPK	-174_35220	F6XP90	1	Mouse_09-2020	null	[MS,MS:1001208,SEQUEST,]	4-UNIMOD:213	ms_run[1]:scan=3423	2058.3	3	1665.70292	555.90222	K	L	334	344
PSM	SILTLSHEPK	-174_36336	F6XP90	1	Mouse_09-2020	null	[MS,MS:1001208,SEQUEST,]	8-UNIMOD:213	ms_run[1]:scan=3846	2212.5	3	1665.70292	555.90222	K	L	334	344
PSM	VTIMGIYSIK	-174_24096	P49718	1	Mouse_09-2020	null	[MS,MS:1001208,SEQUEST,]	7-UNIMOD:213	ms_run[1]:scan=3881	2224.9	3	1665.70292	555.90469	R	F	263	273
PSM	SILTLSHEPK	-174_35230	F6XP90	1	Mouse_09-2020	null	[MS,MS:1001208,SEQUEST,]	4-UNIMOD:213	ms_run[1]:scan=3426	2059.4	3	1665.70292	555.90222	K	L	334	344
PSM	ISALTGHLANK	-174_24779	Q9EP71	1	Mouse_09-2020	null	[MS,MS:1001208,SEQUEST,]	7-UNIMOD:213	ms_run[1]:scan=4028	2278.7	3	1665.70292	555.90597	K	A	750	761
PSM	YHSALRIHK	-174_36260	Q7M6X9	1	Mouse_09-2020	null	[MS,MS:1001208,SEQUEST,]	8-UNIMOD:213	ms_run[1]:scan=3816	2201.5	3	1665.70292	555.90267	R	V	260	269
PSM	IASMRSPDLGRHFEK	-174_29244	S4R1A3	1	Mouse_09-2020	null	[MS,MS:1001208,SEQUEST,]	8-UNIMOD:213	ms_run[1]:scan=4984	2625.5	3	2284.96250	762.32385	R	M	43	58
PSM	SPEEISSSEGCQEAR	-174_36251	Q9D5U9	1	Mouse_09-2020	null	[MS,MS:1001208,SEQUEST,]	11-UNIMOD:4	ms_run[1]:scan=3810	2199.3	3	1665.70292	555.90554	R	L	107	122
PSM	LSRLHLEEK	-174_35202	Q9CQ28	1	Mouse_09-2020	null	[MS,MS:1001208,SEQUEST,]	3-UNIMOD:213	ms_run[1]:scan=3417	2056.1	3	1665.70292	555.90597	R	S	242	251
PSM	LSRLHLEEK	-174_23639	Q9CQ28	1	Mouse_09-2020	null	[MS,MS:1001208,SEQUEST,]	3-UNIMOD:213	ms_run[1]:scan=3779	2187.5	3	1665.70292	555.90597	R	S	242	251
PSM	SILTLSHEPK	-174_25217	F6XP90	1	Mouse_09-2020	null	[MS,MS:1001208,SEQUEST,]	7-UNIMOD:213	ms_run[1]:scan=4124	2313.7	3	1665.70292	555.90222	K	L	334	344
PSM	TLFVARVNYDTTESK	-174_27453	A0A1B0GRR8	1	Mouse_09-2020	null	[MS,MS:1001208,SEQUEST,]	13-UNIMOD:213	ms_run[1]:scan=4594	2482.5	3	2284.96250	762.32228	K	R	104	119
PSM	SILTLSHEPK	-174_35933	F6XP90	1	Mouse_09-2020	null	[MS,MS:1001208,SEQUEST,]	7-UNIMOD:213	ms_run[1]:scan=3684	2153.0	3	1665.70292	555.90222	K	L	334	344
PSM	ISALTGHLANK	-174_28023	Q9EP71	1	Mouse_09-2020	null	[MS,MS:1001208,SEQUEST,]	5-UNIMOD:213	ms_run[1]:scan=4721	2528.6	3	1665.70292	555.90597	K	A	750	761
PSM	VTIMGIYSIK	-174_27304	P49718	1	Mouse_09-2020	null	[MS,MS:1001208,SEQUEST,]	7-UNIMOD:213	ms_run[1]:scan=4565	2471.5	3	1665.70292	555.90469	R	F	263	273
PSM	TKKPEAPEPK	-174_38894	Q3V0I7	1	Mouse_09-2020	null	[MS,MS:1001208,SEQUEST,]	5-UNIMOD:213	ms_run[1]:scan=4719	2528.3	3	1665.70292	555.90222	K	V	23	33
PSM	YHSALRIHK	-174_36261	Q7M6X9	1	Mouse_09-2020	null	[MS,MS:1001208,SEQUEST,]	6-UNIMOD:213	ms_run[1]:scan=3816	2201.5	3	1665.70292	555.90267	R	V	260	269
PSM	SILTLSHEPK	-174_35900	F6XP90	1	Mouse_09-2020	null	[MS,MS:1001208,SEQUEST,]	8-UNIMOD:213	ms_run[1]:scan=3672	2148.6	3	1665.70292	555.90222	K	L	334	344
PSM	KTPLYIDFK	-174_37946	Q9R229	1	Mouse_09-2020	null	[MS,MS:1001208,SEQUEST,]	7-UNIMOD:213	ms_run[1]:scan=4380	2408.2	3	1665.70292	555.90356	K	I	322	331
PSM	ISALTGHLANK	-174_28666	Q9EP71	1	Mouse_09-2020	null	[MS,MS:1001208,SEQUEST,]	7-UNIMOD:213	ms_run[1]:scan=4850	2576.0	3	1665.70292	555.90597	K	A	750	761
PSM	VTIMGIYSIK	-174_19141	P49718	1	Mouse_09-2020	null	[MS,MS:1001208,SEQUEST,]	7-UNIMOD:213	ms_run[1]:scan=2768	1818.9	3	1665.70292	555.90469	R	F	263	273
PSM	VTIANADLALAQGDTDR	-174_30910	Q0HA38	1	Mouse_09-2020	null	[MS,MS:1001208,SEQUEST,]	14-UNIMOD:213	ms_run[1]:scan=5374	2770.9	3	2284.96250	762.32094	R	L	655	672
PSM	SPEEISSSEGCQEAR	-174_36184	Q9D5U9	1	Mouse_09-2020	null	[MS,MS:1001208,SEQUEST,]	11-UNIMOD:4	ms_run[1]:scan=3777	2187.1	3	1665.70292	555.90554	R	L	107	122
PSM	VTIMGIYSIK	-174_21001	P49718	1	Mouse_09-2020	null	[MS,MS:1001208,SEQUEST,]	7-UNIMOD:213	ms_run[1]:scan=3185	1970.8	3	1665.70292	555.90469	R	F	263	273
PSM	SPEEISSSEGCQEAR	-174_33926	Q9D5U9	1	Mouse_09-2020	null	[MS,MS:1001208,SEQUEST,]	11-UNIMOD:4	ms_run[1]:scan=2958	1888.8	3	1665.70292	555.90554	R	L	107	122
PSM	VLRYVEAFK	-174_38628	P69744	1	Mouse_09-2020	null	[MS,MS:1001208,SEQUEST,]	3-UNIMOD:213	ms_run[1]:scan=4620	2492.1	3	1665.70292	555.90731	R	S	637	646
PSM	VQDVLFLYK	-174_36312	Q8C0Z1	1	Mouse_09-2020	null	[MS,MS:1001208,SEQUEST,]	3-UNIMOD:213	ms_run[1]:scan=3837	2209.2	3	1665.70292	555.90356	K	T	105	114
PSM	VTIMGIYSIK	-174_24523	P49718	1	Mouse_09-2020	null	[MS,MS:1001208,SEQUEST,]	7-UNIMOD:213	ms_run[1]:scan=3974	2258.9	3	1665.70292	555.90469	R	F	263	273
PSM	VTIMGIYSIK	-174_27254	P49718	1	Mouse_09-2020	null	[MS,MS:1001208,SEQUEST,]	7-UNIMOD:213	ms_run[1]:scan=4556	2468.2	3	1665.70292	555.90469	R	F	263	273
PSM	VTIANADLALAQGDTDR	-174_30642	Q0HA38	1	Mouse_09-2020	null	[MS,MS:1001208,SEQUEST,]	15-UNIMOD:213	ms_run[1]:scan=5311	2747.2	3	2284.96250	762.32094	R	L	655	672
PSM	VTIANADLALAQGDTDR	-174_30643	Q0HA38	1	Mouse_09-2020	null	[MS,MS:1001208,SEQUEST,]	16-UNIMOD:213	ms_run[1]:scan=5311	2747.2	3	2284.96250	762.32094	R	L	655	672
PSM	HISGLAQALSK	-174_23414	Q2EMV9	1	Mouse_09-2020	null	[MS,MS:1001208,SEQUEST,]	1-UNIMOD:213	ms_run[1]:scan=3728	2168.8	3	1665.70292	555.90597	K	A	840	851
PSM	EEAFNDAVDYFMSK	-174_23738	A0A2R8W6Q5	1	Mouse_09-2020	null	[MS,MS:1001208,SEQUEST,]	null	ms_run[1]:scan=3800	2195.2	3	1665.70292	555.90822	K	I	522	536
PSM	GVGGGIPPITTR	-174_38399	Q8CJH3	1	Mouse_09-2020	null	[MS,MS:1001208,SEQUEST,]	11-UNIMOD:213	ms_run[1]:scan=4530	2459.1	3	1665.70292	555.90597	R	L	176	188
PSM	GVGGGIPPITTR	-174_27755	Q8CJH3	1	Mouse_09-2020	null	[MS,MS:1001208,SEQUEST,]	11-UNIMOD:213	ms_run[1]:scan=4658	2505.5	3	1665.70292	555.90597	R	L	176	188
PSM	VTIMGIYSIK	-174_20953	P49718	1	Mouse_09-2020	null	[MS,MS:1001208,SEQUEST,]	7-UNIMOD:213	ms_run[1]:scan=3176	1967.6	3	1665.70292	555.90469	R	F	263	273
PSM	VTIANADLALAQGDTDR	-174_30644	Q0HA38	1	Mouse_09-2020	null	[MS,MS:1001208,SEQUEST,]	14-UNIMOD:213	ms_run[1]:scan=5311	2747.2	3	2284.96250	762.32094	R	L	655	672
PSM	VQDVLFLYK	-174_36998	Q8C0Z1	1	Mouse_09-2020	null	[MS,MS:1001208,SEQUEST,]	3-UNIMOD:213	ms_run[1]:scan=4077	2296.8	3	1665.70292	555.90356	K	T	105	114
PSM	EEINKPPVAK	-174_35538	Z4YK56	1	Mouse_09-2020	null	[MS,MS:1001208,SEQUEST,]	1-UNIMOD:213	ms_run[1]:scan=3543	2101.9	3	1665.70292	555.90222	K	A	686	696
PSM	SILTLSHEPK	-174_37066	F6XP90	1	Mouse_09-2020	null	[MS,MS:1001208,SEQUEST,]	7-UNIMOD:213	ms_run[1]:scan=4098	2304.5	3	1665.70292	555.90222	K	L	334	344
PSM	VTIANADLALAQGDTDR	-174_30645	Q0HA38	1	Mouse_09-2020	null	[MS,MS:1001208,SEQUEST,]	17-UNIMOD:213	ms_run[1]:scan=5311	2747.2	3	2284.96250	762.32094	R	L	655	672
PSM	VTIMGIYSIK	-174_20988	P49718	1	Mouse_09-2020	null	[MS,MS:1001208,SEQUEST,]	8-UNIMOD:213	ms_run[1]:scan=3182	1969.7	3	1665.70292	555.90469	R	F	263	273
PSM	TKKPEAPEPK	-174_37835	Q3V0I7	1	Mouse_09-2020	null	[MS,MS:1001208,SEQUEST,]	5-UNIMOD:213	ms_run[1]:scan=4344	2395.0	3	1665.70292	555.90222	K	V	23	33
PSM	SILTLSHEPK	-174_23511	F6XP90	1	Mouse_09-2020	null	[MS,MS:1001208,SEQUEST,]	7-UNIMOD:213	ms_run[1]:scan=3749	2176.5	3	1665.70292	555.90222	K	L	334	344
PSM	TKKPEAPEPK	-174_37836	Q3V0I7	1	Mouse_09-2020	null	[MS,MS:1001208,SEQUEST,]	3-UNIMOD:213	ms_run[1]:scan=4344	2395.0	3	1665.70292	555.90222	K	V	23	33
PSM	SILTLSHEPK	-174_36796	F6XP90	1	Mouse_09-2020	null	[MS,MS:1001208,SEQUEST,]	8-UNIMOD:213	ms_run[1]:scan=4005	2270.6	3	1665.70292	555.90222	K	L	334	344
PSM	VTIMGIYSIK	-174_24702	P49718	1	Mouse_09-2020	null	[MS,MS:1001208,SEQUEST,]	7-UNIMOD:213	ms_run[1]:scan=4013	2273.2	3	1665.70292	555.90469	R	F	263	273
PSM	SILTLSHEPK	-174_28142	F6XP90	1	Mouse_09-2020	null	[MS,MS:1001208,SEQUEST,]	7-UNIMOD:213	ms_run[1]:scan=4745	2537.4	3	1665.70292	555.90222	K	L	334	344
PSM	VTIMGIYSIK	-174_24671	P49718	1	Mouse_09-2020	null	[MS,MS:1001208,SEQUEST,]	7-UNIMOD:213	ms_run[1]:scan=4007	2271.0	3	1665.70292	555.90469	R	F	263	273
PSM	VTIANADLALAQGDTDR	-174_30613	Q0HA38	1	Mouse_09-2020	null	[MS,MS:1001208,SEQUEST,]	17-UNIMOD:213	ms_run[1]:scan=5305	2745.0	3	2284.96250	762.32094	R	L	655	672
PSM	SILTLSHEPK	-174_36210	F6XP90	1	Mouse_09-2020	null	[MS,MS:1001208,SEQUEST,]	8-UNIMOD:213	ms_run[1]:scan=3786	2190.4	3	1665.70292	555.90222	K	L	334	344
PSM	SILTLSHEPK	-174_36671	F6XP90	1	Mouse_09-2020	null	[MS,MS:1001208,SEQUEST,]	7-UNIMOD:213	ms_run[1]:scan=3963	2255.2	3	1665.70292	555.90222	K	L	334	344
PSM	GVGGGIPPITTR	-174_38400	Q8CJH3	1	Mouse_09-2020	null	[MS,MS:1001208,SEQUEST,]	12-UNIMOD:213	ms_run[1]:scan=4530	2459.1	3	1665.70292	555.90597	R	L	176	188
PSM	SPEEISSSEGCQEAR	-174_33941	Q9D5U9	1	Mouse_09-2020	null	[MS,MS:1001208,SEQUEST,]	11-UNIMOD:4	ms_run[1]:scan=2964	1891.0	3	1665.70292	555.90554	R	L	107	122
PSM	VLRYVEAFK	-174_38658	P69744	1	Mouse_09-2020	null	[MS,MS:1001208,SEQUEST,]	3-UNIMOD:213	ms_run[1]:scan=4632	2496.4	3	1665.70292	555.90731	R	S	637	646
PSM	VTIANADLALAQGDTDR	-174_30911	Q0HA38	1	Mouse_09-2020	null	[MS,MS:1001208,SEQUEST,]	16-UNIMOD:213	ms_run[1]:scan=5374	2770.9	3	2284.96250	762.32094	R	L	655	672
PSM	VTIMGIYSIK	-174_27320	P49718	1	Mouse_09-2020	null	[MS,MS:1001208,SEQUEST,]	8-UNIMOD:213	ms_run[1]:scan=4568	2472.6	3	1665.70292	555.90469	R	F	263	273
PSM	ALAEIAKAELDDTPMR	-174_28235	Q8VIJ6	1	Mouse_09-2020	null	[MS,MS:1001208,SEQUEST,]	12-UNIMOD:213	ms_run[1]:scan=4765	2545.1	3	2284.96250	762.32341	R	R	335	351
PSM	VQDVLFLYK	-174_37317	Q8C0Z1	1	Mouse_09-2020	null	[MS,MS:1001208,SEQUEST,]	3-UNIMOD:213	ms_run[1]:scan=4176	2333.5	3	1665.70292	555.90356	K	T	105	114
PSM	VTIMGIYSIK	-174_19155	P49718	1	Mouse_09-2020	null	[MS,MS:1001208,SEQUEST,]	7-UNIMOD:213	ms_run[1]:scan=2771	1820.0	3	1665.70292	555.90469	R	F	263	273
PSM	ISFGKSPMTK	-174_12912	A0A3Q4L350	1	Mouse_09-2020	null	[MS,MS:1001208,SEQUEST,]	8-UNIMOD:35,9-UNIMOD:213	ms_run[1]:scan=2017	968.6	3	1652.63523	551.55242	K	L	42	52
PSM	ISFGKSPMTK	-174_12742	A0A3Q4L350	1	Mouse_09-2020	null	[MS,MS:1001208,SEQUEST,]	8-UNIMOD:35,9-UNIMOD:213	ms_run[1]:scan=1994	960.9	3	1652.63523	551.55242	K	L	42	52
PSM	SPEEISSSEGCQEAR	-174_36211	Q9D5U9	1	Mouse_09-2020	null	[MS,MS:1001208,SEQUEST,]	11-UNIMOD:4	ms_run[1]:scan=3786	2190.4	3	1665.70292	555.90554	R	L	107	122
PSM	ISALTGHLANK	-174_28375	Q9EP71	1	Mouse_09-2020	null	[MS,MS:1001208,SEQUEST,]	5-UNIMOD:213	ms_run[1]:scan=4793	2555.0	3	1665.70292	555.90597	K	A	750	761
PSM	HMNLLADLKTMVETK	-174_26109	Q01063	1	Mouse_09-2020	null	[MS,MS:1001208,SEQUEST,]	9-UNIMOD:213	ms_run[1]:scan=4321	2386.6	3	2284.96250	762.32962	K	V	517	532
PSM	ALAEIAKAELDDTPMR	-174_28259	Q8VIJ6	1	Mouse_09-2020	null	[MS,MS:1001208,SEQUEST,]	13-UNIMOD:213	ms_run[1]:scan=4771	2547.3	3	2284.96250	762.32341	R	R	335	351
PSM	VTIMGIYSIK	-174_21633	P49718	1	Mouse_09-2020	null	[MS,MS:1001208,SEQUEST,]	7-UNIMOD:213	ms_run[1]:scan=3329	2023.5	3	1665.70292	555.90469	R	F	263	273
PSM	VSWFGSPTTSFLSISK	-174_22724	E9Q9M8	1	Mouse_09-2020	null	[MS,MS:1001208,SEQUEST,]	10-UNIMOD:213	ms_run[1]:scan=3559	2107.7	3	2284.96250	762.32363	K	S	538	554
PSM	VQDVLFLYK	-174_37474	Q8C0Z1	1	Mouse_09-2020	null	[MS,MS:1001208,SEQUEST,]	8-UNIMOD:213	ms_run[1]:scan=4227	2352.2	3	1665.70292	555.90356	K	T	105	114
PSM	ISALTGHLANK	-174_28143	Q9EP71	1	Mouse_09-2020	null	[MS,MS:1001208,SEQUEST,]	5-UNIMOD:213	ms_run[1]:scan=4745	2537.4	3	1665.70292	555.90597	K	A	750	761
PSM	SILTLSHEPK	-174_37475	F6XP90	1	Mouse_09-2020	null	[MS,MS:1001208,SEQUEST,]	8-UNIMOD:213	ms_run[1]:scan=4227	2352.2	3	1665.70292	555.90222	K	L	334	344
PSM	GVGGGIPPITTR	-174_38416	Q8CJH3	1	Mouse_09-2020	null	[MS,MS:1001208,SEQUEST,]	11-UNIMOD:213	ms_run[1]:scan=4536	2461.3	3	1665.70292	555.90597	R	L	176	188
PSM	ALAEIAKAELDDTPMR	-174_28236	Q8VIJ6	1	Mouse_09-2020	null	[MS,MS:1001208,SEQUEST,]	13-UNIMOD:213	ms_run[1]:scan=4765	2545.1	3	2284.96250	762.32341	R	R	335	351
PSM	KEIPSQAVPR	-174_21060	Q8CB62	1	Mouse_09-2020	null	[MS,MS:1001208,SEQUEST,]	10-UNIMOD:213	ms_run[1]:scan=3197	1975.2	3	1665.70292	555.90597	R	L	847	857
PSM	ISALTGHLANK	-174_27813	Q9EP71	1	Mouse_09-2020	null	[MS,MS:1001208,SEQUEST,]	7-UNIMOD:213	ms_run[1]:scan=4670	2509.9	3	1665.70292	555.90597	K	A	750	761
PSM	VTIMGIYSIK	-174_21824	P49718	1	Mouse_09-2020	null	[MS,MS:1001208,SEQUEST,]	7-UNIMOD:213	ms_run[1]:scan=3368	2037.8	3	1665.70292	555.90469	R	F	263	273
PSM	KEGHPDTLSK	-174_15236	P31725	1	Mouse_09-2020	null	[MS,MS:1001208,SEQUEST,]	2-UNIMOD:213	ms_run[1]:scan=2297	1060.3	3	1652.63523	551.54996	R	E	26	36
PSM	TLGSLTLPSSQVSAHMV	-174_29781	G3X919	1	Mouse_09-2020	null	[MS,MS:1001208,SEQUEST,]	16-UNIMOD:35,4-UNIMOD:213	ms_run[1]:scan=5110	2671.7	3	2284.96250	762.32341	R	0	597	614
PSM	ALAEIAKAELDDTPMR	-174_28260	Q8VIJ6	1	Mouse_09-2020	null	[MS,MS:1001208,SEQUEST,]	12-UNIMOD:213	ms_run[1]:scan=4771	2547.3	3	2284.96250	762.32341	R	R	335	351
PSM	LSRLHLEEK	-174_34645	Q9CQ28	1	Mouse_09-2020	null	[MS,MS:1001208,SEQUEST,]	7-UNIMOD:213	ms_run[1]:scan=3213	1981.5	3	1665.70292	555.90597	R	S	242	251
PSM	NPLDLIAPGSK	-174_34293	Q9JMD1	1	Mouse_09-2020	null	[MS,MS:1001208,SEQUEST,]	10-UNIMOD:213	ms_run[1]:scan=3087	1935.3	3	1665.70292	555.90222	R	E	157	168
PSM	KFMDVSQLK	-174_13321	Q80X44	1	Mouse_09-2020	null	[MS,MS:1001208,SEQUEST,]	3-UNIMOD:35,4-UNIMOD:213	ms_run[1]:scan=2066	984.8	3	1652.63523	551.55242	R	H	413	422
PSM	KTPLYIDFK	-174_23874	Q9R229	1	Mouse_09-2020	null	[MS,MS:1001208,SEQUEST,]	2-UNIMOD:213	ms_run[1]:scan=3833	2207.3	3	1665.70292	555.90356	K	I	322	331
PSM	GVGGGIPPITTR	-174_38338	Q8CJH3	1	Mouse_09-2020	null	[MS,MS:1001208,SEQUEST,]	10-UNIMOD:213	ms_run[1]:scan=4506	2450.9	3	1665.70292	555.90597	R	L	176	188
PSM	DQVTPKSENGSQPTKK	-174_32391	E9QN31	1	Mouse_09-2020	null	[MS,MS:1001208,SEQUEST,]	15-UNIMOD:213	ms_run[1]:scan=5734	2906.3	3	2284.96250	762.32094	K	R	596	612
PSM	SILTLSHEPK	-174_36681	F6XP90	1	Mouse_09-2020	null	[MS,MS:1001208,SEQUEST,]	7-UNIMOD:213	ms_run[1]:scan=3966	2256.3	3	1665.70292	555.90222	K	L	334	344
PSM	HMNLLADLKTMVETK	-174_26110	Q01063	1	Mouse_09-2020	null	[MS,MS:1001208,SEQUEST,]	10-UNIMOD:213	ms_run[1]:scan=4321	2386.6	3	2284.96250	762.32962	K	V	517	532
PSM	EEAFNDAVDYFMSK	-174_23667	A0A2R8W6Q5	1	Mouse_09-2020	null	[MS,MS:1001208,SEQUEST,]	null	ms_run[1]:scan=3785	2189.7	3	1665.70292	555.90822	K	I	522	536
PSM	TLFVARVNYDTTESK	-174_27454	A0A1B0GRR8	1	Mouse_09-2020	null	[MS,MS:1001208,SEQUEST,]	12-UNIMOD:213	ms_run[1]:scan=4594	2482.5	3	2284.96250	762.32228	K	R	104	119
PSM	SILTLSHEPK	-174_33873	F6XP90	1	Mouse_09-2020	null	[MS,MS:1001208,SEQUEST,]	8-UNIMOD:213	ms_run[1]:scan=2940	1882.2	3	1665.70292	555.90222	K	L	334	344
PSM	SILTLSHEPK	-174_36642	F6XP90	1	Mouse_09-2020	null	[MS,MS:1001208,SEQUEST,]	7-UNIMOD:213	ms_run[1]:scan=3951	2250.8	3	1665.70292	555.90222	K	L	334	344
PSM	NNPLSLDMIVSPMKGK	-174_27149	D3Z4E7	1	Mouse_09-2020	null	[MS,MS:1001208,SEQUEST,]	11-UNIMOD:213	ms_run[1]:scan=4531	2459.4	3	2284.96250	762.32962	R	E	13	29
PSM	TKKPEAPEPK	-174_38140	Q3V0I7	1	Mouse_09-2020	null	[MS,MS:1001208,SEQUEST,]	3-UNIMOD:213	ms_run[1]:scan=4443	2431.3	3	1665.70292	555.90222	K	V	23	33
PSM	SILTLSHEPK	-174_36672	F6XP90	1	Mouse_09-2020	null	[MS,MS:1001208,SEQUEST,]	8-UNIMOD:213	ms_run[1]:scan=3963	2255.2	3	1665.70292	555.90222	K	L	334	344
PSM	SILTLSHEPK	-174_36212	F6XP90	1	Mouse_09-2020	null	[MS,MS:1001208,SEQUEST,]	7-UNIMOD:213	ms_run[1]:scan=3786	2190.4	3	1665.70292	555.90222	K	L	334	344
PSM	ISALTGHLANK	-174_28264	Q9EP71	1	Mouse_09-2020	null	[MS,MS:1001208,SEQUEST,]	5-UNIMOD:213	ms_run[1]:scan=4772	2547.3	3	1665.70292	555.90597	K	A	750	761
PSM	KIRSLQEQADAAEER	-174_29194	E9Q456	1	Mouse_09-2020	null	[MS,MS:1001208,SEQUEST,]	10-UNIMOD:213	ms_run[1]:scan=4969	2620.0	3	2284.96250	762.32469	R	G	13	28
PSM	KTPLYIDFK	-174_38943	Q9R229	1	Mouse_09-2020	null	[MS,MS:1001208,SEQUEST,]	5-UNIMOD:213	ms_run[1]:scan=4743	2537.1	3	1665.70292	555.90356	K	I	322	331
PSM	SILTLSHEPK	-174_25218	F6XP90	1	Mouse_09-2020	null	[MS,MS:1001208,SEQUEST,]	8-UNIMOD:213	ms_run[1]:scan=4124	2313.7	3	1665.70292	555.90222	K	L	334	344
PSM	ISALTGHLANK	-174_27756	Q9EP71	1	Mouse_09-2020	null	[MS,MS:1001208,SEQUEST,]	7-UNIMOD:213	ms_run[1]:scan=4658	2505.5	3	1665.70292	555.90597	K	A	750	761
PSM	NNPLSLDMIVSPMKGK	-174_19744	D3Z4E7	1	Mouse_09-2020	null	[MS,MS:1001208,SEQUEST,]	5-UNIMOD:213	ms_run[1]:scan=2917	1873.8	3	2284.96250	762.32962	R	E	13	29
PSM	GVGGGIPPITTR	-174_38417	Q8CJH3	1	Mouse_09-2020	null	[MS,MS:1001208,SEQUEST,]	12-UNIMOD:213	ms_run[1]:scan=4536	2461.3	3	1665.70292	555.90597	R	L	176	188
PSM	SILTLSHEPK	-174_36682	F6XP90	1	Mouse_09-2020	null	[MS,MS:1001208,SEQUEST,]	8-UNIMOD:213	ms_run[1]:scan=3966	2256.3	3	1665.70292	555.90222	K	L	334	344
PSM	GTVCAANDFNPDADAK	-174_33664	P14824	1	Mouse_09-2020	null	[MS,MS:1001208,SEQUEST,]	4-UNIMOD:4	ms_run[1]:scan=2856	1851.5	3	1665.70292	555.91063	K	L	355	371
PSM	LSVDYGKKSK	-174_34894	P05214	1	Mouse_09-2020	null	[MS,MS:1001208,SEQUEST,]	9-UNIMOD:213	ms_run[1]:scan=3303	2014.4	3	1665.70292	555.90222	R	E	157	167
PSM	YHSALRIHK	-174_36270	Q7M6X9	1	Mouse_09-2020	null	[MS,MS:1001208,SEQUEST,]	6-UNIMOD:213	ms_run[1]:scan=3822	2203.7	3	1665.70292	555.90267	R	V	260	269
PSM	VQSNTTSELSRGHLSK	-174_24247	A0A087WP92	1	Mouse_09-2020	null	[MS,MS:1001208,SEQUEST,]	13-UNIMOD:213	ms_run[1]:scan=3913	2236.9	3	2284.96250	762.32469	K	S	59	75
PSM	SILTLSHEPK	-174_36643	F6XP90	1	Mouse_09-2020	null	[MS,MS:1001208,SEQUEST,]	8-UNIMOD:213	ms_run[1]:scan=3951	2250.8	3	1665.70292	555.90222	K	L	334	344
PSM	NNPLSLDMIVSPMKGK	-174_19745	D3Z4E7	1	Mouse_09-2020	null	[MS,MS:1001208,SEQUEST,]	7-UNIMOD:213	ms_run[1]:scan=2917	1873.8	3	2284.96250	762.32962	R	E	13	29
PSM	IASMRSPDLGRHFEK	-174_27091	S4R1A3	1	Mouse_09-2020	null	[MS,MS:1001208,SEQUEST,]	6-UNIMOD:213	ms_run[1]:scan=4516	2454.2	3	2284.96250	762.32385	R	M	43	58
PSM	VTIMGIYSIK	-174_27176	P49718	1	Mouse_09-2020	null	[MS,MS:1001208,SEQUEST,]	7-UNIMOD:213	ms_run[1]:scan=4538	2461.6	3	1665.70292	555.90469	R	F	263	273
PSM	KFMDVSQLK	-174_14727	Q80X44	1	Mouse_09-2020	null	[MS,MS:1001208,SEQUEST,]	3-UNIMOD:35,6-UNIMOD:213	ms_run[1]:scan=2238	1040.7	3	1652.63523	551.55242	R	H	413	422
PSM	VQDVLFLYK	-174_20145	Q8C0Z1	1	Mouse_09-2020	null	[MS,MS:1001208,SEQUEST,]	8-UNIMOD:213	ms_run[1]:scan=3002	1904.5	3	1665.70292	555.90356	K	T	105	114
PSM	VQDVLFLYK	-174_38629	Q8C0Z1	1	Mouse_09-2020	null	[MS,MS:1001208,SEQUEST,]	3-UNIMOD:213	ms_run[1]:scan=4620	2492.1	3	1665.70292	555.90356	K	T	105	114
PSM	VTIMGIYSIK	-174_28215	P49718	1	Mouse_09-2020	null	[MS,MS:1001208,SEQUEST,]	7-UNIMOD:213	ms_run[1]:scan=4760	2542.9	3	1665.70292	555.90469	R	F	263	273
PSM	HMNLLADLKTMVETK	-174_26111	Q01063	1	Mouse_09-2020	null	[MS,MS:1001208,SEQUEST,]	7-UNIMOD:213	ms_run[1]:scan=4321	2386.6	3	2284.96250	762.32962	K	V	517	532
PSM	HMNLLADLKTMVETK	-174_26112	Q01063	1	Mouse_09-2020	null	[MS,MS:1001208,SEQUEST,]	13-UNIMOD:213	ms_run[1]:scan=4321	2386.6	3	2284.96250	762.32962	K	V	517	532
PSM	KTPLYIDFK	-174_37947	Q9R229	1	Mouse_09-2020	null	[MS,MS:1001208,SEQUEST,]	5-UNIMOD:213	ms_run[1]:scan=4380	2408.2	3	1665.70292	555.90356	K	I	322	331
PSM	VTIANADLALAQGDTDR	-174_30631	Q0HA38	1	Mouse_09-2020	null	[MS,MS:1001208,SEQUEST,]	17-UNIMOD:213	ms_run[1]:scan=5308	2746.1	3	2284.96250	762.32094	R	L	655	672
PSM	ISALTGHLANK	-174_27475	Q9EP71	1	Mouse_09-2020	null	[MS,MS:1001208,SEQUEST,]	5-UNIMOD:213	ms_run[1]:scan=4598	2483.6	3	1665.70292	555.90597	K	A	750	761
PSM	VTIMGIYSIK	-174_24024	P49718	1	Mouse_09-2020	null	[MS,MS:1001208,SEQUEST,]	8-UNIMOD:213	ms_run[1]:scan=3866	2219.4	3	1665.70292	555.90469	R	F	263	273
PSM	HMNLLADLKTMVETK	-174_26185	Q01063	1	Mouse_09-2020	null	[MS,MS:1001208,SEQUEST,]	9-UNIMOD:213	ms_run[1]:scan=4333	2391.0	3	2284.96250	762.32962	K	V	517	532
PSM	TIGQFTLCMAPVHLR	-174_29269	Q9WVB4	1	Mouse_09-2020	null	[MS,MS:1001208,SEQUEST,]	8-UNIMOD:4,13-UNIMOD:213	ms_run[1]:scan=4993	2628.8	3	2284.96250	762.32632	R	F	235	250
PSM	GVGGGIPPITTR	-174_38364	Q8CJH3	1	Mouse_09-2020	null	[MS,MS:1001208,SEQUEST,]	10-UNIMOD:213	ms_run[1]:scan=4515	2453.9	3	1665.70292	555.90597	R	L	176	188
PSM	EEAFNDAVDYFMSK	-174_20797	A0A2R8W6Q5	1	Mouse_09-2020	null	[MS,MS:1001208,SEQUEST,]	null	ms_run[1]:scan=3146	1956.6	3	1665.70292	555.90822	K	I	522	536
PSM	GVGGGIPPITTR	-174_26494	Q8CJH3	1	Mouse_09-2020	null	[MS,MS:1001208,SEQUEST,]	10-UNIMOD:213	ms_run[1]:scan=4388	2410.8	3	1665.70292	555.90597	R	L	176	188
PSM	VQDVLFLYK	-174_36306	Q8C0Z1	1	Mouse_09-2020	null	[MS,MS:1001208,SEQUEST,]	3-UNIMOD:213	ms_run[1]:scan=3834	2208.1	3	1665.70292	555.90356	K	T	105	114
PSM	VTIANADLALAQGDTDR	-174_30692	Q0HA38	1	Mouse_09-2020	null	[MS,MS:1001208,SEQUEST,]	16-UNIMOD:213	ms_run[1]:scan=5320	2750.6	3	2284.96250	762.32094	R	L	655	672
PSM	GTVCAANDFNPDADAK	-174_19424	P14824	1	Mouse_09-2020	null	[MS,MS:1001208,SEQUEST,]	4-UNIMOD:4	ms_run[1]:scan=2831	1841.9	3	1665.70292	555.91063	K	L	355	371
PSM	SILTLSHEPK	-174_34867	F6XP90	1	Mouse_09-2020	null	[MS,MS:1001208,SEQUEST,]	4-UNIMOD:213	ms_run[1]:scan=3294	2011.1	3	1665.70292	555.90222	K	L	334	344
PSM	KHGITAGLWGLCSTDK	-174_28799	A0A3Q4EIH1	1	Mouse_09-2020	null	[MS,MS:1001208,SEQUEST,]	12-UNIMOD:4,5-UNIMOD:213	ms_run[1]:scan=4873	2584.8	3	2284.96250	762.32011	K	V	114	130
PSM	TLFVARVNYDTTESK	-174_27404	A0A1B0GRR8	1	Mouse_09-2020	null	[MS,MS:1001208,SEQUEST,]	12-UNIMOD:213	ms_run[1]:scan=4585	2479.2	3	2284.96250	762.32228	K	R	104	119
PSM	KTPSGTALPPR	-174_36477	A0A0R4J1D3	1	Mouse_09-2020	null	[MS,MS:1001208,SEQUEST,]	11-UNIMOD:213	ms_run[1]:scan=3891	2228.9	3	1665.70292	555.90597	K	S	122	133
PSM	VLRYVEAFK	-174_38630	P69744	1	Mouse_09-2020	null	[MS,MS:1001208,SEQUEST,]	4-UNIMOD:213	ms_run[1]:scan=4620	2492.1	3	1665.70292	555.90731	R	S	637	646
PSM	KTPLYIDFK	-174_38964	Q9R229	1	Mouse_09-2020	null	[MS,MS:1001208,SEQUEST,]	5-UNIMOD:213	ms_run[1]:scan=4752	2540.4	3	1665.70292	555.90356	K	I	322	331
PSM	VTIMGIYSIK	-174_21853	P49718	1	Mouse_09-2020	null	[MS,MS:1001208,SEQUEST,]	8-UNIMOD:213	ms_run[1]:scan=3374	2040.0	3	1665.70292	555.90469	R	F	263	273
PSM	SILTLSHEPK	-174_28070	F6XP90	1	Mouse_09-2020	null	[MS,MS:1001208,SEQUEST,]	7-UNIMOD:213	ms_run[1]:scan=4730	2531.9	3	1665.70292	555.90222	K	L	334	344
PSM	HISGLAQALSK	-174_35985	Q2EMV9	1	Mouse_09-2020	null	[MS,MS:1001208,SEQUEST,]	1-UNIMOD:213	ms_run[1]:scan=3705	2160.7	3	1665.70292	555.90597	K	A	840	851
PSM	EEAFNDAVDYFMSK	-174_36599	A0A2R8W6Q5	1	Mouse_09-2020	null	[MS,MS:1001208,SEQUEST,]	null	ms_run[1]:scan=3936	2245.3	3	1665.70292	555.90822	K	I	522	536
PSM	TKKPEAPEPK	-174_38300	Q3V0I7	1	Mouse_09-2020	null	[MS,MS:1001208,SEQUEST,]	2-UNIMOD:213	ms_run[1]:scan=4494	2447.1	3	1665.70292	555.90222	K	V	23	33
PSM	KFMDVSQLK	-174_13390	Q80X44	1	Mouse_09-2020	null	[MS,MS:1001208,SEQUEST,]	3-UNIMOD:35,4-UNIMOD:213	ms_run[1]:scan=2074	987.5	3	1652.63523	551.55242	R	H	413	422
PSM	VTIMGIYSIK	-174_27782	P49718	1	Mouse_09-2020	null	[MS,MS:1001208,SEQUEST,]	7-UNIMOD:213	ms_run[1]:scan=4664	2507.7	3	1665.70292	555.90469	R	F	263	273
PSM	VTIANADLALAQGDTDR	-174_30693	Q0HA38	1	Mouse_09-2020	null	[MS,MS:1001208,SEQUEST,]	14-UNIMOD:213	ms_run[1]:scan=5320	2750.6	3	2284.96250	762.32094	R	L	655	672
PSM	SILTLSHEPK	-174_28024	F6XP90	1	Mouse_09-2020	null	[MS,MS:1001208,SEQUEST,]	7-UNIMOD:213	ms_run[1]:scan=4721	2528.6	3	1665.70292	555.90222	K	L	334	344
PSM	VTIMGIYSIK	-174_19124	P49718	1	Mouse_09-2020	null	[MS,MS:1001208,SEQUEST,]	7-UNIMOD:213	ms_run[1]:scan=2765	1817.8	3	1665.70292	555.90469	R	F	263	273
PSM	KTPLYIDFK	-174_38853	Q9R229	1	Mouse_09-2020	null	[MS,MS:1001208,SEQUEST,]	7-UNIMOD:213	ms_run[1]:scan=4701	2521.7	3	1665.70292	555.90356	K	I	322	331
PSM	ISALTGHLANK	-174_30546	Q9EP71	1	Mouse_09-2020	null	[MS,MS:1001208,SEQUEST,]	5-UNIMOD:213	ms_run[1]:scan=5291	2739.3	3	1665.70292	555.90597	K	A	750	761
PSM	GVGGGIPPITTR	-174_36853	Q8CJH3	1	Mouse_09-2020	null	[MS,MS:1001208,SEQUEST,]	10-UNIMOD:213	ms_run[1]:scan=4029	2279.4	3	1665.70292	555.90597	R	L	176	188
PSM	SILTLSHEPK	-174_28094	F6XP90	1	Mouse_09-2020	null	[MS,MS:1001208,SEQUEST,]	7-UNIMOD:213	ms_run[1]:scan=4736	2534.1	3	1665.70292	555.90222	K	L	334	344
PSM	CLDDNAEDAARCQK	-174_36600	Q8BGD8	1	Mouse_09-2020	null	[MS,MS:1001208,SEQUEST,]	1-UNIMOD:4,12-UNIMOD:4	ms_run[1]:scan=3936	2245.3	3	1665.70292	555.90337	R	R	22	36
PSM	KHGITAGLWGLCSTDK	-174_28869	A0A3Q4EIH1	1	Mouse_09-2020	null	[MS,MS:1001208,SEQUEST,]	12-UNIMOD:4,5-UNIMOD:213	ms_run[1]:scan=4885	2589.2	3	2284.96250	762.32011	K	V	114	130
PSM	YDRLGFLLK	-174_35379	Q9CZ48	1	Mouse_09-2020	null	[MS,MS:1001208,SEQUEST,]	3-UNIMOD:213	ms_run[1]:scan=3486	2081.4	3	1665.70292	555.90731	K	D	40	49
PSM	YHSALRIHK	-174_36252	Q7M6X9	1	Mouse_09-2020	null	[MS,MS:1001208,SEQUEST,]	6-UNIMOD:213	ms_run[1]:scan=3810	2199.3	3	1665.70292	555.90267	R	V	260	269
PSM	HMNLLADLKTMVETK	-174_26186	Q01063	1	Mouse_09-2020	null	[MS,MS:1001208,SEQUEST,]	10-UNIMOD:213	ms_run[1]:scan=4333	2391.0	3	2284.96250	762.32962	K	V	517	532
PSM	SILTLSHEPK	-174_27981	F6XP90	1	Mouse_09-2020	null	[MS,MS:1001208,SEQUEST,]	7-UNIMOD:213	ms_run[1]:scan=4712	2525.3	3	1665.70292	555.90222	K	L	334	344
PSM	VTIMGIYSIK	-174_21737	P49718	1	Mouse_09-2020	null	[MS,MS:1001208,SEQUEST,]	7-UNIMOD:213	ms_run[1]:scan=3350	2031.2	3	1665.70292	555.90469	R	F	263	273
PSM	VQDVLFLYK	-174_38689	Q8C0Z1	1	Mouse_09-2020	null	[MS,MS:1001208,SEQUEST,]	3-UNIMOD:213	ms_run[1]:scan=4644	2500.8	3	1665.70292	555.90356	K	T	105	114
PSM	KHGITAGLWGLCSTDK	-174_28974	A0A3Q4EIH1	1	Mouse_09-2020	null	[MS,MS:1001208,SEQUEST,]	12-UNIMOD:4,2-UNIMOD:213	ms_run[1]:scan=4906	2596.9	3	2284.96250	762.32011	K	V	114	130
PSM	ISALTGHLANK	-174_30547	Q9EP71	1	Mouse_09-2020	null	[MS,MS:1001208,SEQUEST,]	7-UNIMOD:213	ms_run[1]:scan=5291	2739.3	3	1665.70292	555.90597	K	A	750	761
PSM	YDRLGFLLK	-174_35689	Q9CZ48	1	Mouse_09-2020	null	[MS,MS:1001208,SEQUEST,]	3-UNIMOD:213	ms_run[1]:scan=3603	2123.6	3	1665.70292	555.90731	K	D	40	49
PSM	KFMDVSQLK	-174_13280	Q80X44	1	Mouse_09-2020	null	[MS,MS:1001208,SEQUEST,]	3-UNIMOD:35,4-UNIMOD:213	ms_run[1]:scan=2061	983.2	3	1652.63523	551.55242	R	H	413	422
PSM	GTVCAANDFNPDADAK	-174_38659	P14824	1	Mouse_09-2020	null	[MS,MS:1001208,SEQUEST,]	4-UNIMOD:4	ms_run[1]:scan=4632	2496.4	3	1665.70292	555.91063	K	L	355	371
PSM	LSVDYGKKSK	-174_38339	P05214	1	Mouse_09-2020	null	[MS,MS:1001208,SEQUEST,]	7-UNIMOD:213	ms_run[1]:scan=4506	2450.9	3	1665.70292	555.90222	R	E	157	167
PSM	KTPLYIDFK	-174_37976	Q9R229	1	Mouse_09-2020	null	[MS,MS:1001208,SEQUEST,]	5-UNIMOD:213	ms_run[1]:scan=4389	2411.5	3	1665.70292	555.90356	K	I	322	331
PSM	KEGHPDTLSK	-174_15255	P31725	1	Mouse_09-2020	null	[MS,MS:1001208,SEQUEST,]	2-UNIMOD:213	ms_run[1]:scan=2299	1061.0	3	1652.63523	551.54996	R	E	26	36
PSM	TTKAPSTPPPK	-174_21425	Q5U4C3	1	Mouse_09-2020	null	[MS,MS:1001208,SEQUEST,]	7-UNIMOD:213	ms_run[1]:scan=3284	2007.1	3	1665.70292	555.90222	R	A	917	928
PSM	VTIMGIYSIK	-174_24715	P49718	1	Mouse_09-2020	null	[MS,MS:1001208,SEQUEST,]	7-UNIMOD:213	ms_run[1]:scan=4016	2274.3	3	1665.70292	555.90469	R	F	263	273
PSM	VTIMGIYSIK	-174_27487	P49718	1	Mouse_09-2020	null	[MS,MS:1001208,SEQUEST,]	7-UNIMOD:213	ms_run[1]:scan=4601	2484.7	3	1665.70292	555.90469	R	F	263	273
PSM	SILTLSHEPK	-174_36959	F6XP90	1	Mouse_09-2020	null	[MS,MS:1001208,SEQUEST,]	7-UNIMOD:213	ms_run[1]:scan=4065	2292.5	3	1665.70292	555.90222	K	L	334	344
PSM	EFLYKLSPK	-174_37067	A0A171EBL0	1	Mouse_09-2020	null	[MS,MS:1001208,SEQUEST,]	1-UNIMOD:213	ms_run[1]:scan=4098	2304.5	3	1665.70292	555.90356	K	W	110	119
PSM	TKKPEAPEPK	-174_38301	Q3V0I7	1	Mouse_09-2020	null	[MS,MS:1001208,SEQUEST,]	3-UNIMOD:213	ms_run[1]:scan=4494	2447.1	3	1665.70292	555.90222	K	V	23	33
PSM	ISALTGHLANK	-174_27476	Q9EP71	1	Mouse_09-2020	null	[MS,MS:1001208,SEQUEST,]	7-UNIMOD:213	ms_run[1]:scan=4598	2483.6	3	1665.70292	555.90597	K	A	750	761
PSM	AGPRTASRSERPMRR	-174_29151	Q8BJZ4	1	Mouse_09-2020	null	[MS,MS:1001208,SEQUEST,]	13-UNIMOD:35,7-UNIMOD:213	ms_run[1]:scan=4954	2614.5	3	2284.96250	762.33000	R	A	33	48
PSM	ISALTGHLANK	-174_27349	Q9EP71	1	Mouse_09-2020	null	[MS,MS:1001208,SEQUEST,]	5-UNIMOD:213	ms_run[1]:scan=4574	2474.8	3	1665.70292	555.90597	K	A	750	761
PSM	KTPSGTALPPR	-174_21128	A0A0R4J1D3	1	Mouse_09-2020	null	[MS,MS:1001208,SEQUEST,]	6-UNIMOD:213	ms_run[1]:scan=3212	1980.7	3	1665.70292	555.90597	K	S	122	133
PSM	VTIMGIYSIK	-174_21807	P49718	1	Mouse_09-2020	null	[MS,MS:1001208,SEQUEST,]	8-UNIMOD:213	ms_run[1]:scan=3365	2036.7	3	1665.70292	555.90469	R	F	263	273
PSM	ALAEIAKAELDDTPMR	-174_28310	Q8VIJ6	1	Mouse_09-2020	null	[MS,MS:1001208,SEQUEST,]	12-UNIMOD:213	ms_run[1]:scan=4780	2550.6	3	2284.96250	762.32341	R	R	335	351
PSM	TTKAPSTPPPK	-174_36683	Q5U4C3	1	Mouse_09-2020	null	[MS,MS:1001208,SEQUEST,]	7-UNIMOD:213	ms_run[1]:scan=3966	2256.3	3	1665.70292	555.90222	R	A	917	928
PSM	KHGITAGLWGLCSTDK	-174_28622	A0A3Q4EIH1	1	Mouse_09-2020	null	[MS,MS:1001208,SEQUEST,]	12-UNIMOD:4,5-UNIMOD:213	ms_run[1]:scan=4843	2573.7	3	2284.96250	762.32011	K	V	114	130
PSM	GVGGGIPPITTR	-174_21106	Q8CJH3	1	Mouse_09-2020	null	[MS,MS:1001208,SEQUEST,]	10-UNIMOD:213	ms_run[1]:scan=3206	1978.5	3	1665.70292	555.90597	R	L	176	188
PSM	SILTLSHEPK	-174_36355	F6XP90	1	Mouse_09-2020	null	[MS,MS:1001208,SEQUEST,]	8-UNIMOD:213	ms_run[1]:scan=3852	2214.7	3	1665.70292	555.90222	K	L	334	344
PSM	ISALTGHLANK	-174_28071	Q9EP71	1	Mouse_09-2020	null	[MS,MS:1001208,SEQUEST,]	5-UNIMOD:213	ms_run[1]:scan=4730	2531.9	3	1665.70292	555.90597	K	A	750	761
PSM	ISALTGHLANK	-174_28265	Q9EP71	1	Mouse_09-2020	null	[MS,MS:1001208,SEQUEST,]	7-UNIMOD:213	ms_run[1]:scan=4772	2547.3	3	1665.70292	555.90597	K	A	750	761
PSM	SILTLSHEPK	-174_19063	F6XP90	1	Mouse_09-2020	null	[MS,MS:1001208,SEQUEST,]	4-UNIMOD:213	ms_run[1]:scan=2753	1813.4	3	1665.70292	555.90222	K	L	334	344
PSM	RGSPEATPELVMDTLK	-174_29129	Q8BND5	1	Mouse_09-2020	null	[MS,MS:1001208,SEQUEST,]	3-UNIMOD:213	ms_run[1]:scan=4948	2612.3	3	2284.96250	762.32341	R	E	557	573
PSM	NNPLSLDMIVSPMKGK	-174_19676	D3Z4E7	1	Mouse_09-2020	null	[MS,MS:1001208,SEQUEST,]	7-UNIMOD:213	ms_run[1]:scan=2899	1867.2	3	2284.96250	762.32962	R	E	13	29
PSM	VYRSKTKDK	-174_34201	A0A0N4SVD9	1	Mouse_09-2020	null	[MS,MS:1001208,SEQUEST,]	5-UNIMOD:213	ms_run[1]:scan=3051	1922.1	3	1665.70292	555.90597	R	Q	21	30
PSM	KTPLYIDFK	-174_38965	Q9R229	1	Mouse_09-2020	null	[MS,MS:1001208,SEQUEST,]	7-UNIMOD:213	ms_run[1]:scan=4752	2540.4	3	1665.70292	555.90356	K	I	322	331
PSM	SILTLSHEPK	-174_28054	F6XP90	1	Mouse_09-2020	null	[MS,MS:1001208,SEQUEST,]	7-UNIMOD:213	ms_run[1]:scan=4727	2530.8	3	1665.70292	555.90222	K	L	334	344
PSM	ISALTGHLANK	-174_27935	Q9EP71	1	Mouse_09-2020	null	[MS,MS:1001208,SEQUEST,]	5-UNIMOD:213	ms_run[1]:scan=4703	2522.0	3	1665.70292	555.90597	K	A	750	761
PSM	EEAFNDAVDYFMSK	-174_36625	A0A2R8W6Q5	1	Mouse_09-2020	null	[MS,MS:1001208,SEQUEST,]	null	ms_run[1]:scan=3945	2248.6	3	1665.70292	555.90822	K	I	522	536
PSM	AGPRTASRSERPMRR	-174_29152	Q8BJZ4	1	Mouse_09-2020	null	[MS,MS:1001208,SEQUEST,]	13-UNIMOD:35,8-UNIMOD:213	ms_run[1]:scan=4954	2614.5	3	2284.96250	762.33000	R	A	33	48
PSM	SILTLSHEPK	-174_19355	F6XP90	1	Mouse_09-2020	null	[MS,MS:1001208,SEQUEST,]	4-UNIMOD:213	ms_run[1]:scan=2813	1835.3	3	1665.70292	555.90222	K	L	334	344
PSM	SILTLSHEPK	-174_37410	F6XP90	1	Mouse_09-2020	null	[MS,MS:1001208,SEQUEST,]	7-UNIMOD:213	ms_run[1]:scan=4206	2344.5	3	1665.70292	555.90222	K	L	334	344
PSM	VTIANADLALAQGDTDR	-174_30694	Q0HA38	1	Mouse_09-2020	null	[MS,MS:1001208,SEQUEST,]	15-UNIMOD:213	ms_run[1]:scan=5320	2750.6	3	2284.96250	762.32094	R	L	655	672
PSM	VSWFGSPTTSFLSISK	-174_22725	E9Q9M8	1	Mouse_09-2020	null	[MS,MS:1001208,SEQUEST,]	13-UNIMOD:213	ms_run[1]:scan=3559	2107.7	3	2284.96250	762.32363	K	S	538	554
PSM	KEEEGQKEEEKPRK	-174_28553	Q99JF8	1	Mouse_09-2020	null	[MS,MS:1001208,SEQUEST,]	13-UNIMOD:213	ms_run[1]:scan=4831	2569.3	3	2284.96250	762.32094	K	P	232	246
PSM	KHGITAGLWGLCSTDK	-174_28693	A0A3Q4EIH1	1	Mouse_09-2020	null	[MS,MS:1001208,SEQUEST,]	12-UNIMOD:4,5-UNIMOD:213	ms_run[1]:scan=4855	2578.2	3	2284.96250	762.32011	K	V	114	130
PSM	VEMAQRNEENVLALK	-174_32910	Q6AXF8	1	Mouse_09-2020	null	[MS,MS:1001208,SEQUEST,]	9-UNIMOD:213	ms_run[1]:scan=5869	2955.7	3	2284.96250	762.32715	K	V	891	906
PSM	VTIMGIYSIK	-174_27197	P49718	1	Mouse_09-2020	null	[MS,MS:1001208,SEQUEST,]	7-UNIMOD:213	ms_run[1]:scan=4544	2463.8	3	1665.70292	555.90469	R	F	263	273
PSM	VTIMGIYSIK	-174_38319	P49718	1	Mouse_09-2020	null	[MS,MS:1001208,SEQUEST,]	7-UNIMOD:213	ms_run[1]:scan=4500	2448.9	3	1665.70292	555.90469	R	F	263	273
PSM	GVGGGIPPITTR	-174_38667	Q8CJH3	1	Mouse_09-2020	null	[MS,MS:1001208,SEQUEST,]	11-UNIMOD:213	ms_run[1]:scan=4635	2497.5	3	1665.70292	555.90597	R	L	176	188
PSM	YDRLGFLLK	-174_35656	Q9CZ48	1	Mouse_09-2020	null	[MS,MS:1001208,SEQUEST,]	3-UNIMOD:213	ms_run[1]:scan=3591	2119.3	3	1665.70292	555.90731	K	D	40	49
PSM	VTIMGIYSIK	-174_24097	P49718	1	Mouse_09-2020	null	[MS,MS:1001208,SEQUEST,]	8-UNIMOD:213	ms_run[1]:scan=3881	2224.9	3	1665.70292	555.90469	R	F	263	273
PSM	VQDVLFLYK	-174_37037	Q8C0Z1	1	Mouse_09-2020	null	[MS,MS:1001208,SEQUEST,]	3-UNIMOD:213	ms_run[1]:scan=4089	2301.2	3	1665.70292	555.90356	K	T	105	114
PSM	KTLSSFSNLK	-174_21808	E9Q6W4	1	Mouse_09-2020	null	[MS,MS:1001208,SEQUEST,]	4-UNIMOD:213	ms_run[1]:scan=3365	2036.7	3	1665.70292	555.90222	K	H	219	229
PSM	SILTLSHEPK	-174_20513	F6XP90	1	Mouse_09-2020	null	[MS,MS:1001208,SEQUEST,]	6-UNIMOD:213	ms_run[1]:scan=3083	1933.5	3	1665.70292	555.90222	K	L	334	344
PSM	HMNLLADLKTMVETK	-174_26187	Q01063	1	Mouse_09-2020	null	[MS,MS:1001208,SEQUEST,]	13-UNIMOD:213	ms_run[1]:scan=4333	2391.0	3	2284.96250	762.32962	K	V	517	532
PSM	LSVDYGKKSK	-174_23739	P05214	1	Mouse_09-2020	null	[MS,MS:1001208,SEQUEST,]	8-UNIMOD:213	ms_run[1]:scan=3800	2195.2	3	1665.70292	555.90222	R	E	157	167
PSM	VTIMGIYSIK	-174_19064	P49718	1	Mouse_09-2020	null	[MS,MS:1001208,SEQUEST,]	7-UNIMOD:213	ms_run[1]:scan=2753	1813.4	3	1665.70292	555.90469	R	F	263	273
PSM	KEGHPDTLSK	-174_15532	P31725	1	Mouse_09-2020	null	[MS,MS:1001208,SEQUEST,]	2-UNIMOD:213	ms_run[1]:scan=2329	1070.9	3	1652.63523	551.54996	R	E	26	36
PSM	EFLYKLSPK	-174_35628	A0A171EBL0	1	Mouse_09-2020	null	[MS,MS:1001208,SEQUEST,]	1-UNIMOD:213	ms_run[1]:scan=3579	2114.9	3	1665.70292	555.90356	K	W	110	119
PSM	EEAFNDAVDYFMSK	-174_24703	A0A2R8W6Q5	1	Mouse_09-2020	null	[MS,MS:1001208,SEQUEST,]	null	ms_run[1]:scan=4013	2273.2	3	1665.70292	555.90822	K	I	522	536
PSM	GVGGGIPPITTR	-174_38668	Q8CJH3	1	Mouse_09-2020	null	[MS,MS:1001208,SEQUEST,]	12-UNIMOD:213	ms_run[1]:scan=4635	2497.5	3	1665.70292	555.90597	R	L	176	188
PSM	VQSNTTSELSRGHLSK	-174_29451	A0A087WP92	1	Mouse_09-2020	null	[MS,MS:1001208,SEQUEST,]	11-UNIMOD:213	ms_run[1]:scan=5035	2644.2	3	2284.96250	762.32469	K	S	59	75
PSM	KFMDVSQLK	-174_13281	Q80X44	1	Mouse_09-2020	null	[MS,MS:1001208,SEQUEST,]	3-UNIMOD:35,6-UNIMOD:213	ms_run[1]:scan=2061	983.2	3	1652.63523	551.55242	R	H	413	422
PSM	ISALTGHLANK	-174_28667	Q9EP71	1	Mouse_09-2020	null	[MS,MS:1001208,SEQUEST,]	5-UNIMOD:213	ms_run[1]:scan=4850	2576.0	3	1665.70292	555.90597	K	A	750	761
PSM	ISFGKSPMTK	-174_12863	A0A3Q4L350	1	Mouse_09-2020	null	[MS,MS:1001208,SEQUEST,]	8-UNIMOD:35,9-UNIMOD:213	ms_run[1]:scan=2010	966.2	3	1652.63523	551.55242	K	L	42	52
PSM	VTIANADLALAQGDTDR	-174_30511	Q0HA38	1	Mouse_09-2020	null	[MS,MS:1001208,SEQUEST,]	14-UNIMOD:213	ms_run[1]:scan=5284	2737.1	3	2284.96250	762.32094	R	L	655	672
PSM	ISALTGHLANK	-174_27350	Q9EP71	1	Mouse_09-2020	null	[MS,MS:1001208,SEQUEST,]	7-UNIMOD:213	ms_run[1]:scan=4574	2474.8	3	1665.70292	555.90597	K	A	750	761
PSM	VTIMGIYSIK	-174_24114	P49718	1	Mouse_09-2020	null	[MS,MS:1001208,SEQUEST,]	7-UNIMOD:213	ms_run[1]:scan=3884	2226.0	3	1665.70292	555.90469	R	F	263	273
PSM	VTIMGIYSIK	-174_21026	P49718	1	Mouse_09-2020	null	[MS,MS:1001208,SEQUEST,]	7-UNIMOD:213	ms_run[1]:scan=3191	1973.0	3	1665.70292	555.90469	R	F	263	273
PSM	ISALTGHLANK	-174_29154	Q9EP71	1	Mouse_09-2020	null	[MS,MS:1001208,SEQUEST,]	7-UNIMOD:213	ms_run[1]:scan=4955	2614.5	3	1665.70292	555.90597	K	A	750	761
PSM	SILTLSHEPK	-174_19125	F6XP90	1	Mouse_09-2020	null	[MS,MS:1001208,SEQUEST,]	7-UNIMOD:213	ms_run[1]:scan=2765	1817.8	3	1665.70292	555.90222	K	L	334	344
PSM	VTIMGIYSIK	-174_21076	P49718	1	Mouse_09-2020	null	[MS,MS:1001208,SEQUEST,]	7-UNIMOD:213	ms_run[1]:scan=3200	1976.3	3	1665.70292	555.90469	R	F	263	273
PSM	SILTLSHEPK	-174_27477	F6XP90	1	Mouse_09-2020	null	[MS,MS:1001208,SEQUEST,]	7-UNIMOD:213	ms_run[1]:scan=4598	2483.6	3	1665.70292	555.90222	K	L	334	344
PSM	VQDVLFLYK	-174_20160	Q8C0Z1	1	Mouse_09-2020	null	[MS,MS:1001208,SEQUEST,]	8-UNIMOD:213	ms_run[1]:scan=3005	1905.6	3	1665.70292	555.90356	K	T	105	114
PSM	VTIMGIYSIK	-174_20937	P49718	1	Mouse_09-2020	null	[MS,MS:1001208,SEQUEST,]	7-UNIMOD:213	ms_run[1]:scan=3173	1966.5	3	1665.70292	555.90469	R	F	263	273
PSM	SILTLSHEPK	-174_37457	F6XP90	1	Mouse_09-2020	null	[MS,MS:1001208,SEQUEST,]	8-UNIMOD:213	ms_run[1]:scan=4221	2350.0	3	1665.70292	555.90222	K	L	334	344
PSM	VYRSKTKDK	-174_34202	A0A0N4SVD9	1	Mouse_09-2020	null	[MS,MS:1001208,SEQUEST,]	4-UNIMOD:213	ms_run[1]:scan=3051	1922.1	3	1665.70292	555.90597	R	Q	21	30
PSM	HMNLLADLKTMVETK	-174_26093	Q01063	1	Mouse_09-2020	null	[MS,MS:1001208,SEQUEST,]	7-UNIMOD:213	ms_run[1]:scan=4318	2385.5	3	2284.96250	762.32962	K	V	517	532
PSM	VTIANADLALAQGDTDR	-174_30512	Q0HA38	1	Mouse_09-2020	null	[MS,MS:1001208,SEQUEST,]	15-UNIMOD:213	ms_run[1]:scan=5284	2737.1	3	2284.96250	762.32094	R	L	655	672
PSM	KIRSLQEQADAAEER	-174_29207	E9Q456	1	Mouse_09-2020	null	[MS,MS:1001208,SEQUEST,]	10-UNIMOD:213	ms_run[1]:scan=4972	2621.1	3	2284.96250	762.32469	R	G	13	28
PSM	KAHQETFPSLCQLGK	-174_23883	P22605	1	Mouse_09-2020	null	[MS,MS:1001208,SEQUEST,]	11-UNIMOD:4,9-UNIMOD:213	ms_run[1]:scan=3835	2208.4	3	2284.96250	762.32011	R	T	220	235
PSM	SILTLSHEPK	-174_36818	F6XP90	1	Mouse_09-2020	null	[MS,MS:1001208,SEQUEST,]	7-UNIMOD:213	ms_run[1]:scan=4014	2273.9	3	1665.70292	555.90222	K	L	334	344
PSM	SILTLSHEPK	-174_36819	F6XP90	1	Mouse_09-2020	null	[MS,MS:1001208,SEQUEST,]	8-UNIMOD:213	ms_run[1]:scan=4014	2273.9	3	1665.70292	555.90222	K	L	334	344
PSM	RGAQRTEREQEIDR	-174_25501	Q9WTY1	1	Mouse_09-2020	null	[MS,MS:1001208,SEQUEST,]	11-UNIMOD:213	ms_run[1]:scan=4189	2338.2	3	2284.96250	762.32005	R	R	260	274
PSM	SPEEISSSEGCQEAR	-174_33914	Q9D5U9	1	Mouse_09-2020	null	[MS,MS:1001208,SEQUEST,]	11-UNIMOD:4	ms_run[1]:scan=2955	1887.7	3	1665.70292	555.90554	R	L	107	122
PSM	KEIPSQAVPR	-174_21077	Q8CB62	1	Mouse_09-2020	null	[MS,MS:1001208,SEQUEST,]	10-UNIMOD:213	ms_run[1]:scan=3200	1976.3	3	1665.70292	555.90597	R	L	847	857
PSM	ESEKFRTSK	-174_14834	Q80TN7	1	Mouse_09-2020	null	[MS,MS:1001208,SEQUEST,]	3-UNIMOD:213	ms_run[1]:scan=2251	1045.0	3	1652.63523	551.54996	K	S	551	560
PSM	SLGVGDPKVPR	-174_21129	D3YUP5	1	Mouse_09-2020	null	[MS,MS:1001208,SEQUEST,]	8-UNIMOD:213	ms_run[1]:scan=3212	1980.7	3	1665.70292	555.90597	K	G	6	17
PSM	KFMDVSQLK	-174_13337	Q80X44	1	Mouse_09-2020	null	[MS,MS:1001208,SEQUEST,]	3-UNIMOD:35,4-UNIMOD:213	ms_run[1]:scan=2068	985.5	3	1652.63523	551.55242	R	H	413	422
PSM	KHGITAGLWGLCSTDK	-174_28800	A0A3Q4EIH1	1	Mouse_09-2020	null	[MS,MS:1001208,SEQUEST,]	12-UNIMOD:4,2-UNIMOD:213	ms_run[1]:scan=4873	2584.8	3	2284.96250	762.32011	K	V	114	130
PSM	SILTLSHEPK	-174_34580	F6XP90	1	Mouse_09-2020	null	[MS,MS:1001208,SEQUEST,]	4-UNIMOD:213	ms_run[1]:scan=3189	1972.7	3	1665.70292	555.90222	K	L	334	344
PSM	RGAQRTEREQEIDR	-174_33002	Q9WTY1	1	Mouse_09-2020	null	[MS,MS:1001208,SEQUEST,]	11-UNIMOD:213	ms_run[1]:scan=5896	2965.9	3	2284.96250	762.32005	R	R	260	274
PSM	TKKPEAPEPK	-174_38320	Q3V0I7	1	Mouse_09-2020	null	[MS,MS:1001208,SEQUEST,]	3-UNIMOD:213	ms_run[1]:scan=4500	2448.9	3	1665.70292	555.90222	K	V	23	33
PSM	SILTLSHEPK	-174_37411	F6XP90	1	Mouse_09-2020	null	[MS,MS:1001208,SEQUEST,]	8-UNIMOD:213	ms_run[1]:scan=4206	2344.5	3	1665.70292	555.90222	K	L	334	344
PSM	HMNLLADLKTMVETK	-174_26094	Q01063	1	Mouse_09-2020	null	[MS,MS:1001208,SEQUEST,]	9-UNIMOD:213	ms_run[1]:scan=4318	2385.5	3	2284.96250	762.32962	K	V	517	532
PSM	RGAQRTEREQEIDR	-174_25502	Q9WTY1	1	Mouse_09-2020	null	[MS,MS:1001208,SEQUEST,]	9-UNIMOD:213	ms_run[1]:scan=4189	2338.2	3	2284.96250	762.32005	R	R	260	274
PSM	KFMDVSQLK	-174_13380	Q80X44	1	Mouse_09-2020	null	[MS,MS:1001208,SEQUEST,]	3-UNIMOD:35,4-UNIMOD:213	ms_run[1]:scan=2073	987.1	3	1652.63523	551.55242	R	H	413	422
PSM	KEIPSQAVPR	-174_27936	Q8CB62	1	Mouse_09-2020	null	[MS,MS:1001208,SEQUEST,]	10-UNIMOD:213	ms_run[1]:scan=4703	2522.0	3	1665.70292	555.90597	R	L	847	857
PSM	VQDVLFLYK	-174_36356	Q8C0Z1	1	Mouse_09-2020	null	[MS,MS:1001208,SEQUEST,]	3-UNIMOD:213	ms_run[1]:scan=3852	2214.7	3	1665.70292	555.90356	K	T	105	114
PSM	SKTDGFKTLK	-174_26495	F6Z9A1	1	Mouse_09-2020	null	[MS,MS:1001208,SEQUEST,]	7-UNIMOD:213	ms_run[1]:scan=4388	2410.8	3	1665.70292	555.90222	R	N	91	101
PSM	TTKAPSTPPPK	-174_21426	Q5U4C3	1	Mouse_09-2020	null	[MS,MS:1001208,SEQUEST,]	6-UNIMOD:213	ms_run[1]:scan=3284	2007.1	3	1665.70292	555.90222	R	A	917	928
PSM	VTIMGIYSIK	-174_21825	P49718	1	Mouse_09-2020	null	[MS,MS:1001208,SEQUEST,]	8-UNIMOD:213	ms_run[1]:scan=3368	2037.8	3	1665.70292	555.90469	R	F	263	273
PSM	LSRLHLEEK	-174_34211	Q9CQ28	1	Mouse_09-2020	null	[MS,MS:1001208,SEQUEST,]	3-UNIMOD:213	ms_run[1]:scan=3054	1923.2	3	1665.70292	555.90597	R	S	242	251
PSM	ISALTGHLANK	-174_27814	Q9EP71	1	Mouse_09-2020	null	[MS,MS:1001208,SEQUEST,]	5-UNIMOD:213	ms_run[1]:scan=4670	2509.9	3	1665.70292	555.90597	K	A	750	761
PSM	ISALTGHLANK	-174_28108	Q9EP71	1	Mouse_09-2020	null	[MS,MS:1001208,SEQUEST,]	5-UNIMOD:213	ms_run[1]:scan=4739	2535.2	3	1665.70292	555.90597	K	A	750	761
PSM	SILTLSHEPK	-174_36313	F6XP90	1	Mouse_09-2020	null	[MS,MS:1001208,SEQUEST,]	8-UNIMOD:213	ms_run[1]:scan=3837	2209.2	3	1665.70292	555.90222	K	L	334	344
PSM	VYRSKTKDK	-174_34129	A0A0N4SVD9	1	Mouse_09-2020	null	[MS,MS:1001208,SEQUEST,]	7-UNIMOD:213	ms_run[1]:scan=3027	1913.5	3	1665.70292	555.90597	R	Q	21	30
PSM	KTPLYIDFK	-174_37902	Q9R229	1	Mouse_09-2020	null	[MS,MS:1001208,SEQUEST,]	5-UNIMOD:213	ms_run[1]:scan=4365	2402.7	3	1665.70292	555.90356	K	I	322	331
PSM	SLGVGDPKVPR	-174_21130	D3YUP5	1	Mouse_09-2020	null	[MS,MS:1001208,SEQUEST,]	6-UNIMOD:213	ms_run[1]:scan=3212	1980.7	3	1665.70292	555.90597	K	G	6	17
PSM	SILTLSHEPK	-174_25234	F6XP90	1	Mouse_09-2020	null	[MS,MS:1001208,SEQUEST,]	7-UNIMOD:213	ms_run[1]:scan=4127	2314.8	3	1665.70292	555.90222	K	L	334	344
PSM	KEGHPDTLSK	-174_15547	P31725	1	Mouse_09-2020	null	[MS,MS:1001208,SEQUEST,]	2-UNIMOD:213	ms_run[1]:scan=2331	1071.5	3	1652.63523	551.54996	R	E	26	36
PSM	EFLYKLSPK	-174_35657	A0A171EBL0	1	Mouse_09-2020	null	[MS,MS:1001208,SEQUEST,]	4-UNIMOD:213	ms_run[1]:scan=3591	2119.3	3	1665.70292	555.90356	K	W	110	119
PSM	HMNLLADLKTMVETK	-174_26095	Q01063	1	Mouse_09-2020	null	[MS,MS:1001208,SEQUEST,]	13-UNIMOD:213	ms_run[1]:scan=4318	2385.5	3	2284.96250	762.32962	K	V	517	532
PSM	KFMDVSQLK	-174_13256	Q80X44	1	Mouse_09-2020	null	[MS,MS:1001208,SEQUEST,]	3-UNIMOD:35,4-UNIMOD:213	ms_run[1]:scan=2058	982.2	3	1652.63523	551.55242	R	H	413	422
PSM	KHGITAGLWGLCSTDK	-174_28711	A0A3Q4EIH1	1	Mouse_09-2020	null	[MS,MS:1001208,SEQUEST,]	12-UNIMOD:4,2-UNIMOD:213	ms_run[1]:scan=4858	2579.3	3	2284.96250	762.32011	K	V	114	130
PSM	HMNLLADLKTMVETK	-174_26113	Q01063	1	Mouse_09-2020	null	[MS,MS:1001208,SEQUEST,]	14-UNIMOD:213	ms_run[1]:scan=4321	2386.6	3	2284.96250	762.32962	K	V	517	532
PSM	ALAEIAKAELDDTPMR	-174_28261	Q8VIJ6	1	Mouse_09-2020	null	[MS,MS:1001208,SEQUEST,]	11-UNIMOD:213	ms_run[1]:scan=4771	2547.3	3	2284.96250	762.32341	R	R	335	351
PSM	VEKMKKAYK	-174_35901	A0A5F8MPE6	1	Mouse_09-2020	null	[MS,MS:1001208,SEQUEST,]	3-UNIMOD:213	ms_run[1]:scan=3672	2148.6	3	1665.70292	555.90843	R	S	295	304
PSM	TKKPEAPEPK	-174_38321	Q3V0I7	1	Mouse_09-2020	null	[MS,MS:1001208,SEQUEST,]	2-UNIMOD:213	ms_run[1]:scan=4500	2448.9	3	1665.70292	555.90222	K	V	23	33
PSM	RGSPEATPELVMDTLK	-174_29130	Q8BND5	1	Mouse_09-2020	null	[MS,MS:1001208,SEQUEST,]	5-UNIMOD:213	ms_run[1]:scan=4948	2612.3	3	2284.96250	762.32341	R	E	557	573
PSM	KEGHPDTLSK	-174_15265	P31725	1	Mouse_09-2020	null	[MS,MS:1001208,SEQUEST,]	2-UNIMOD:213	ms_run[1]:scan=2300	1061.3	3	1652.63523	551.54996	R	E	26	36
PSM	SILTLSHEPK	-174_36673	F6XP90	1	Mouse_09-2020	null	[MS,MS:1001208,SEQUEST,]	4-UNIMOD:213	ms_run[1]:scan=3963	2255.2	3	1665.70292	555.90222	K	L	334	344
PSM	SILTLSHEPK	-174_19065	F6XP90	1	Mouse_09-2020	null	[MS,MS:1001208,SEQUEST,]	7-UNIMOD:213	ms_run[1]:scan=2753	1813.4	3	1665.70292	555.90222	K	L	334	344
PSM	YHSALRIHK	-174_36253	Q7M6X9	1	Mouse_09-2020	null	[MS,MS:1001208,SEQUEST,]	8-UNIMOD:213	ms_run[1]:scan=3810	2199.3	3	1665.70292	555.90267	R	V	260	269
PSM	NHASDRRQK	-174_17634	Q8CEF9	1	Mouse_09-2020	null	[MS,MS:1001208,SEQUEST,]	2-UNIMOD:213	ms_run[1]:scan=2577	1153.3	3	1652.63523	551.54906	K	Q	817	826
PSM	YHSALRIHK	-174_36271	Q7M6X9	1	Mouse_09-2020	null	[MS,MS:1001208,SEQUEST,]	8-UNIMOD:213	ms_run[1]:scan=3822	2203.7	3	1665.70292	555.90267	R	V	260	269
PSM	KEGHPDTLSK	-174_12766	P31725	1	Mouse_09-2020	null	[MS,MS:1001208,SEQUEST,]	7-UNIMOD:213	ms_run[1]:scan=1997	961.9	3	1652.63523	551.54996	R	E	26	36
PSM	KEGHPDTLSK	-174_12767	P31725	1	Mouse_09-2020	null	[MS,MS:1001208,SEQUEST,]	6-UNIMOD:213	ms_run[1]:scan=1997	961.9	3	1652.63523	551.54996	R	E	26	36
PSM	IASMRSPDLGRHFEK	-174_29245	S4R1A3	1	Mouse_09-2020	null	[MS,MS:1001208,SEQUEST,]	6-UNIMOD:213	ms_run[1]:scan=4984	2625.5	3	2284.96250	762.32385	R	M	43	58
PSM	VTIMGIYSIK	-174_19171	P49718	1	Mouse_09-2020	null	[MS,MS:1001208,SEQUEST,]	7-UNIMOD:213	ms_run[1]:scan=2774	1821.1	3	1665.70292	555.90469	R	F	263	273
PSM	VEMAQRNEENVLALK	-174_29507	Q6AXF8	1	Mouse_09-2020	null	[MS,MS:1001208,SEQUEST,]	9-UNIMOD:213	ms_run[1]:scan=5047	2648.6	3	2284.96250	762.32715	K	V	891	906
PSM	VQDVLFLYK	-174_37659	Q8C0Z1	1	Mouse_09-2020	null	[MS,MS:1001208,SEQUEST,]	8-UNIMOD:213	ms_run[1]:scan=4284	2373.0	3	1665.70292	555.90356	K	T	105	114
PSM	SILTLSHEPK	-174_36759	F6XP90	1	Mouse_09-2020	null	[MS,MS:1001208,SEQUEST,]	7-UNIMOD:213	ms_run[1]:scan=3993	2266.2	3	1665.70292	555.90222	K	L	334	344
PSM	SILTLSHEPK	-174_20514	F6XP90	1	Mouse_09-2020	null	[MS,MS:1001208,SEQUEST,]	7-UNIMOD:213	ms_run[1]:scan=3083	1933.5	3	1665.70292	555.90222	K	L	334	344
PSM	SLGVGDPKVPR	-174_21160	D3YUP5	1	Mouse_09-2020	null	[MS,MS:1001208,SEQUEST,]	6-UNIMOD:213	ms_run[1]:scan=3221	1984.0	3	1665.70292	555.90597	K	G	6	17
PSM	SITHYKNLEEPEGVK	-174_32805	Q9R155	1	Mouse_09-2020	null	[MS,MS:1001208,SEQUEST,]	5-UNIMOD:213	ms_run[1]:scan=5842	2945.6	3	2284.96250	762.32228	K	L	532	547
PSM	KEGHPDTLSK	-174_15602	P31725	1	Mouse_09-2020	null	[MS,MS:1001208,SEQUEST,]	2-UNIMOD:213	ms_run[1]:scan=2337	1073.5	3	1652.63523	551.54996	R	E	26	36
PSM	SILTLSHEPK	-174_36741	F6XP90	1	Mouse_09-2020	null	[MS,MS:1001208,SEQUEST,]	8-UNIMOD:213	ms_run[1]:scan=3987	2264.0	3	1665.70292	555.90222	K	L	334	344
PSM	TKKPEAPEPK	-174_37660	Q3V0I7	1	Mouse_09-2020	null	[MS,MS:1001208,SEQUEST,]	1-UNIMOD:213	ms_run[1]:scan=4284	2373.0	3	1665.70292	555.90222	K	V	23	33
PSM	KEIPSQAVPR	-174_27867	Q8CB62	1	Mouse_09-2020	null	[MS,MS:1001208,SEQUEST,]	10-UNIMOD:213	ms_run[1]:scan=4685	2515.4	3	1665.70292	555.90597	R	L	847	857
PSM	VTIANADLALAQGDTDR	-174_30513	Q0HA38	1	Mouse_09-2020	null	[MS,MS:1001208,SEQUEST,]	16-UNIMOD:213	ms_run[1]:scan=5284	2737.1	3	2284.96250	762.32094	R	L	655	672
PSM	VTIMGIYSIK	-174_24507	P49718	1	Mouse_09-2020	null	[MS,MS:1001208,SEQUEST,]	7-UNIMOD:213	ms_run[1]:scan=3971	2257.8	3	1665.70292	555.90469	R	F	263	273
PSM	SITHYKNLEEPEGVK	-174_32806	Q9R155	1	Mouse_09-2020	null	[MS,MS:1001208,SEQUEST,]	6-UNIMOD:213	ms_run[1]:scan=5842	2945.6	3	2284.96250	762.32228	K	L	532	547
PSM	VQDVLFLYK	-174_38674	Q8C0Z1	1	Mouse_09-2020	null	[MS,MS:1001208,SEQUEST,]	3-UNIMOD:213	ms_run[1]:scan=4638	2498.6	3	1665.70292	555.90356	K	T	105	114
PSM	TKKPEAPEPK	-174_35311	Q3V0I7	1	Mouse_09-2020	null	[MS,MS:1001208,SEQUEST,]	2-UNIMOD:213	ms_run[1]:scan=3456	2070.4	3	1665.70292	555.90222	K	V	23	33
PSM	SKTDGFKTLK	-174_26461	F6Z9A1	1	Mouse_09-2020	null	[MS,MS:1001208,SEQUEST,]	7-UNIMOD:213	ms_run[1]:scan=4382	2408.6	3	1665.70292	555.90222	R	N	91	101
PSM	SILTLSHEPK	-174_36760	F6XP90	1	Mouse_09-2020	null	[MS,MS:1001208,SEQUEST,]	8-UNIMOD:213	ms_run[1]:scan=3993	2266.2	3	1665.70292	555.90222	K	L	334	344
PSM	VQDVLFLYK	-174_35913	Q8C0Z1	1	Mouse_09-2020	null	[MS,MS:1001208,SEQUEST,]	8-UNIMOD:213	ms_run[1]:scan=3678	2150.8	3	1665.70292	555.90356	K	T	105	114
PSM	TKKPEAPEPK	-174_38944	Q3V0I7	1	Mouse_09-2020	null	[MS,MS:1001208,SEQUEST,]	8-UNIMOD:213	ms_run[1]:scan=4743	2537.1	3	1665.70292	555.90222	K	V	23	33
PSM	LSRLHLEEK	-174_33407	Q9CQ28	1	Mouse_09-2020	null	[MS,MS:1001208,SEQUEST,]	5-UNIMOD:213	ms_run[1]:scan=2745	1810.8	3	1665.70292	555.90597	R	S	242	251
PSM	HMNLLADLKTMVETK	-174_26096	Q01063	1	Mouse_09-2020	null	[MS,MS:1001208,SEQUEST,]	10-UNIMOD:213	ms_run[1]:scan=4318	2385.5	3	2284.96250	762.32962	K	V	517	532
PSM	SILTLSHEPK	-174_37447	F6XP90	1	Mouse_09-2020	null	[MS,MS:1001208,SEQUEST,]	8-UNIMOD:213	ms_run[1]:scan=4218	2348.9	3	1665.70292	555.90222	K	L	334	344
PSM	ISFGKSPMTK	-174_12698	A0A3Q4L350	1	Mouse_09-2020	null	[MS,MS:1001208,SEQUEST,]	8-UNIMOD:35,9-UNIMOD:213	ms_run[1]:scan=1988	958.9	3	1652.63523	551.55242	K	L	42	52
PSM	GKPGPLGKAGDK	-174_38384	V9GXJ0	1	Mouse_09-2020	null	[MS,MS:1001208,SEQUEST,]	2-UNIMOD:213	ms_run[1]:scan=4524	2456.9	3	1665.70292	555.90597	R	S	256	268
PSM	TKKPEAPEPK	-174_37683	Q3V0I7	1	Mouse_09-2020	null	[MS,MS:1001208,SEQUEST,]	1-UNIMOD:213	ms_run[1]:scan=4293	2376.3	3	1665.70292	555.90222	K	V	23	33
PSM	GVGGGIPPITTR	-174_38505	Q8CJH3	1	Mouse_09-2020	null	[MS,MS:1001208,SEQUEST,]	10-UNIMOD:213	ms_run[1]:scan=4566	2472.3	3	1665.70292	555.90597	R	L	176	188
PSM	SILTLSHEPK	-174_19126	F6XP90	1	Mouse_09-2020	null	[MS,MS:1001208,SEQUEST,]	4-UNIMOD:213	ms_run[1]:scan=2765	1817.8	3	1665.70292	555.90222	K	L	334	344
PSM	SILTLSHEPK	-174_36742	F6XP90	1	Mouse_09-2020	null	[MS,MS:1001208,SEQUEST,]	7-UNIMOD:213	ms_run[1]:scan=3987	2264.0	3	1665.70292	555.90222	K	L	334	344
PSM	GVGGGIPPITTR	-174_38425	Q8CJH3	1	Mouse_09-2020	null	[MS,MS:1001208,SEQUEST,]	10-UNIMOD:213	ms_run[1]:scan=4539	2462.4	3	1665.70292	555.90597	R	L	176	188
PSM	VLRYVEAFK	-174_38651	P69744	1	Mouse_09-2020	null	[MS,MS:1001208,SEQUEST,]	3-UNIMOD:213	ms_run[1]:scan=4629	2495.3	3	1665.70292	555.90731	R	S	637	646
PSM	SILTLSHEPK	-174_27937	F6XP90	1	Mouse_09-2020	null	[MS,MS:1001208,SEQUEST,]	7-UNIMOD:213	ms_run[1]:scan=4703	2522.0	3	1665.70292	555.90222	K	L	334	344
PSM	NNPLSLDMIVSPMKGK	-174_19700	D3Z4E7	1	Mouse_09-2020	null	[MS,MS:1001208,SEQUEST,]	5-UNIMOD:213	ms_run[1]:scan=2905	1869.4	3	2284.96250	762.32962	R	E	13	29
PSM	GVGGGIPPITTR	-174_38385	Q8CJH3	1	Mouse_09-2020	null	[MS,MS:1001208,SEQUEST,]	10-UNIMOD:213	ms_run[1]:scan=4524	2456.9	3	1665.70292	555.90597	R	L	176	188
PSM	VTIMGIYSIK	-174_23512	P49718	1	Mouse_09-2020	null	[MS,MS:1001208,SEQUEST,]	7-UNIMOD:213	ms_run[1]:scan=3749	2176.5	3	1665.70292	555.90469	R	F	263	273
PSM	KAHQETFPSLCQLGK	-174_28801	P22605	1	Mouse_09-2020	null	[MS,MS:1001208,SEQUEST,]	11-UNIMOD:4,9-UNIMOD:213	ms_run[1]:scan=4873	2584.8	3	2284.96250	762.32011	R	T	220	235
PSM	SILTLSHEPK	-174_24780	F6XP90	1	Mouse_09-2020	null	[MS,MS:1001208,SEQUEST,]	7-UNIMOD:213	ms_run[1]:scan=4028	2278.7	3	1665.70292	555.90222	K	L	334	344
PSM	VTIMGIYSIK	-174_26138	P49718	1	Mouse_09-2020	null	[MS,MS:1001208,SEQUEST,]	8-UNIMOD:213	ms_run[1]:scan=4325	2387.7	3	1665.70292	555.90469	R	F	263	273
PSM	LSGGQLYVMK	-174_15584	A0A1W2P7C6	1	Mouse_09-2020	null	[MS,MS:1001208,SEQUEST,]	9-UNIMOD:35,2-UNIMOD:213	ms_run[1]:scan=2335	1072.9	3	1652.63523	551.55242	K	L	1597	1607
PSM	NRCNISIETDGVMESDTDGR	-174_27439	Q8R1P5	1	Mouse_09-2020	null	[MS,MS:1001208,SEQUEST,]	3-UNIMOD:4,13-UNIMOD:35	ms_run[1]:scan=4591	2481.4	3	2284.96250	762.33047	R	L	321	341
PSM	KTLSSFSNLK	-174_21738	E9Q6W4	1	Mouse_09-2020	null	[MS,MS:1001208,SEQUEST,]	4-UNIMOD:213	ms_run[1]:scan=3350	2031.2	3	1665.70292	555.90222	K	H	219	229
PSM	SILTLSHEPK	-174_27795	F6XP90	1	Mouse_09-2020	null	[MS,MS:1001208,SEQUEST,]	7-UNIMOD:213	ms_run[1]:scan=4667	2508.8	3	1665.70292	555.90222	K	L	334	344
PSM	SILTLSHEPK	-174_27850	F6XP90	1	Mouse_09-2020	null	[MS,MS:1001208,SEQUEST,]	7-UNIMOD:213	ms_run[1]:scan=4679	2513.2	3	1665.70292	555.90222	K	L	334	344
PSM	LPTFMKFCRMERK	-174_27263	Q8CB12	1	Mouse_09-2020	null	[MS,MS:1001208,SEQUEST,]	8-UNIMOD:4,6-UNIMOD:213	ms_run[1]:scan=4558	2469.3	3	2284.96250	762.32040	K	L	135	148
PSM	VQSNTTSELSRGHLSK	-174_32930	A0A087WP92	1	Mouse_09-2020	null	[MS,MS:1001208,SEQUEST,]	10-UNIMOD:213	ms_run[1]:scan=5875	2958.0	3	2284.96250	762.32469	K	S	59	75
PSM	VTLRPGEPQK	-174_33408	P26011	1	Mouse_09-2020	null	[MS,MS:1001208,SEQUEST,]	7-UNIMOD:213	ms_run[1]:scan=2745	1810.8	3	1665.70292	555.90597	R	R	130	140
PSM	NNPLSLDMIVSPMKGK	-174_19701	D3Z4E7	1	Mouse_09-2020	null	[MS,MS:1001208,SEQUEST,]	7-UNIMOD:213	ms_run[1]:scan=2905	1869.4	3	2284.96250	762.32962	R	E	13	29
PSM	SKTDGFKTLK	-174_26684	F6Z9A1	1	Mouse_09-2020	null	[MS,MS:1001208,SEQUEST,]	7-UNIMOD:213	ms_run[1]:scan=4424	2424.0	3	1665.70292	555.90222	R	N	91	101
PSM	VEMAQRNEENVLALK	-174_29508	Q6AXF8	1	Mouse_09-2020	null	[MS,MS:1001208,SEQUEST,]	8-UNIMOD:213	ms_run[1]:scan=5047	2648.6	3	2284.96250	762.32715	K	V	891	906
PSM	ALAEIAKAELDDTPMR	-174_28262	Q8VIJ6	1	Mouse_09-2020	null	[MS,MS:1001208,SEQUEST,]	9-UNIMOD:213	ms_run[1]:scan=4771	2547.3	3	2284.96250	762.32341	R	R	335	351
PSM	VQDVLFLYK	-174_38631	Q8C0Z1	1	Mouse_09-2020	null	[MS,MS:1001208,SEQUEST,]	8-UNIMOD:213	ms_run[1]:scan=4620	2492.1	3	1665.70292	555.90356	K	T	105	114
PSM	GVGGGIPPITTR	-174_38707	Q8CJH3	1	Mouse_09-2020	null	[MS,MS:1001208,SEQUEST,]	11-UNIMOD:213	ms_run[1]:scan=4650	2503.0	3	1665.70292	555.90597	R	L	176	188
PSM	KEGHPDTLSK	-174_11237	P31725	1	Mouse_09-2020	null	[MS,MS:1001208,SEQUEST,]	7-UNIMOD:213	ms_run[1]:scan=1806	897.8	3	1652.63523	551.54996	R	E	26	36
PSM	VLRYVEAFK	-174_38660	P69744	1	Mouse_09-2020	null	[MS,MS:1001208,SEQUEST,]	4-UNIMOD:213	ms_run[1]:scan=4632	2496.4	3	1665.70292	555.90731	R	S	637	646
PSM	GVGGGIPPITTR	-174_33907	Q8CJH3	1	Mouse_09-2020	null	[MS,MS:1001208,SEQUEST,]	11-UNIMOD:213	ms_run[1]:scan=2952	1886.6	3	1665.70292	555.90597	R	L	176	188
PSM	GVGGGIPPITTR	-174_21118	Q8CJH3	1	Mouse_09-2020	null	[MS,MS:1001208,SEQUEST,]	10-UNIMOD:213	ms_run[1]:scan=3209	1979.6	3	1665.70292	555.90597	R	L	176	188
PSM	GVGGGIPPITTR	-174_38717	Q8CJH3	1	Mouse_09-2020	null	[MS,MS:1001208,SEQUEST,]	11-UNIMOD:213	ms_run[1]:scan=4653	2504.1	3	1665.70292	555.90597	R	L	176	188
PSM	GVGGGIPPITTR	-174_38322	Q8CJH3	1	Mouse_09-2020	null	[MS,MS:1001208,SEQUEST,]	10-UNIMOD:213	ms_run[1]:scan=4500	2448.9	3	1665.70292	555.90597	R	L	176	188
PSM	VTIMGIYSIK	-174_24607	P49718	1	Mouse_09-2020	null	[MS,MS:1001208,SEQUEST,]	7-UNIMOD:213	ms_run[1]:scan=3992	2265.5	3	1665.70292	555.90469	R	F	263	273
PSM	SILTLSHEPK	-174_36960	F6XP90	1	Mouse_09-2020	null	[MS,MS:1001208,SEQUEST,]	8-UNIMOD:213	ms_run[1]:scan=4065	2292.5	3	1665.70292	555.90222	K	L	334	344
PSM	LSRLHLEEK	-174_23627	Q9CQ28	1	Mouse_09-2020	null	[MS,MS:1001208,SEQUEST,]	3-UNIMOD:213	ms_run[1]:scan=3776	2186.4	3	1665.70292	555.90597	R	S	242	251
PSM	RGAQRTEREQEIDR	-174_31726	Q9WTY1	1	Mouse_09-2020	null	[MS,MS:1001208,SEQUEST,]	8-UNIMOD:213	ms_run[1]:scan=5539	2833.0	3	2284.96250	762.32005	R	R	260	274
PSM	LKEEAEQHK	-174_12710	E9Q2Y3	1	Mouse_09-2020	null	[MS,MS:1001208,SEQUEST,]	8-UNIMOD:213	ms_run[1]:scan=1990	959.6	3	1652.63523	551.54996	K	V	289	298
PSM	GVGGGIPPITTR	-174_33908	Q8CJH3	1	Mouse_09-2020	null	[MS,MS:1001208,SEQUEST,]	10-UNIMOD:213	ms_run[1]:scan=2952	1886.6	3	1665.70292	555.90597	R	L	176	188
PSM	GVGGGIPPITTR	-174_38708	Q8CJH3	1	Mouse_09-2020	null	[MS,MS:1001208,SEQUEST,]	12-UNIMOD:213	ms_run[1]:scan=4650	2503.0	3	1665.70292	555.90597	R	L	176	188
PSM	TLRRCYSR	-174_17148	Q6NZR2	1	Mouse_09-2020	null	[MS,MS:1001208,SEQUEST,]	5-UNIMOD:4,7-UNIMOD:213	ms_run[1]:scan=2527	1136.7	3	1652.63523	551.55153	K	K	171	179
PSM	ISFGKSPMTK	-174_12671	A0A3Q4L350	1	Mouse_09-2020	null	[MS,MS:1001208,SEQUEST,]	8-UNIMOD:35,9-UNIMOD:213	ms_run[1]:scan=1984	957.6	3	1652.63523	551.55242	K	L	42	52
PSM	SILTLSHEPK	-174_36834	F6XP90	1	Mouse_09-2020	null	[MS,MS:1001208,SEQUEST,]	7-UNIMOD:213	ms_run[1]:scan=4020	2276.1	3	1665.70292	555.90222	K	L	334	344
PSM	RGAQRTEREQEIDR	-174_25503	Q9WTY1	1	Mouse_09-2020	null	[MS,MS:1001208,SEQUEST,]	8-UNIMOD:213	ms_run[1]:scan=4189	2338.2	3	2284.96250	762.32005	R	R	260	274
PSM	SILTLSHEPK	-174_25249	F6XP90	1	Mouse_09-2020	null	[MS,MS:1001208,SEQUEST,]	7-UNIMOD:213	ms_run[1]:scan=4130	2315.9	3	1665.70292	555.90222	K	L	334	344
PSM	ISALTGHLANK	-174_27526	Q9EP71	1	Mouse_09-2020	null	[MS,MS:1001208,SEQUEST,]	5-UNIMOD:213	ms_run[1]:scan=4610	2488.0	3	1665.70292	555.90597	K	A	750	761
PSM	LSVDYGKKSK	-174_34931	P05214	1	Mouse_09-2020	null	[MS,MS:1001208,SEQUEST,]	9-UNIMOD:213	ms_run[1]:scan=3315	2018.8	3	1665.70292	555.90222	R	E	157	167
PSM	LSRLHLEEK	-174_34203	Q9CQ28	1	Mouse_09-2020	null	[MS,MS:1001208,SEQUEST,]	3-UNIMOD:213	ms_run[1]:scan=3051	1922.1	3	1665.70292	555.90597	R	S	242	251
PSM	IASMRSPDLGRHFEK	-174_29628	S4R1A3	1	Mouse_09-2020	null	[MS,MS:1001208,SEQUEST,]	8-UNIMOD:213	ms_run[1]:scan=5077	2659.6	3	2284.96250	762.32385	R	M	43	58
PSM	KEGHPDTLSK	-174_15557	P31725	1	Mouse_09-2020	null	[MS,MS:1001208,SEQUEST,]	2-UNIMOD:213	ms_run[1]:scan=2332	1071.9	3	1652.63523	551.54996	R	E	26	36
PSM	VQDVLFLYK	-174_38709	Q8C0Z1	1	Mouse_09-2020	null	[MS,MS:1001208,SEQUEST,]	3-UNIMOD:213	ms_run[1]:scan=4650	2503.0	3	1665.70292	555.90356	K	T	105	114
PSM	IASMRSPDLGRHFEK	-174_26097	S4R1A3	1	Mouse_09-2020	null	[MS,MS:1001208,SEQUEST,]	12-UNIMOD:213	ms_run[1]:scan=4318	2385.5	3	2284.96250	762.32385	R	M	43	58
PSM	VQDVLFLYK	-174_34212	Q8C0Z1	1	Mouse_09-2020	null	[MS,MS:1001208,SEQUEST,]	8-UNIMOD:213	ms_run[1]:scan=3054	1923.2	3	1665.70292	555.90356	K	T	105	114
PSM	SKTDGFKTLK	-174_26577	F6Z9A1	1	Mouse_09-2020	null	[MS,MS:1001208,SEQUEST,]	7-UNIMOD:213	ms_run[1]:scan=4403	2416.3	3	1665.70292	555.90222	R	N	91	101
PSM	VEMAQRNEENVLALK	-174_32911	Q6AXF8	1	Mouse_09-2020	null	[MS,MS:1001208,SEQUEST,]	8-UNIMOD:213	ms_run[1]:scan=5869	2955.7	3	2284.96250	762.32715	K	V	891	906
PSM	GVGGGIPPITTR	-174_36854	Q8CJH3	1	Mouse_09-2020	null	[MS,MS:1001208,SEQUEST,]	11-UNIMOD:213	ms_run[1]:scan=4029	2279.4	3	1665.70292	555.90597	R	L	176	188
PSM	VTIMGIYSIK	-174_34204	P49718	1	Mouse_09-2020	null	[MS,MS:1001208,SEQUEST,]	8-UNIMOD:213	ms_run[1]:scan=3051	1922.1	3	1665.70292	555.90469	R	F	263	273
PSM	NEPYLEAACNDVDR	-174_33632	Q8BH65	1	Mouse_09-2020	null	[MS,MS:1001208,SEQUEST,]	9-UNIMOD:4	ms_run[1]:scan=2838	1844.9	3	1665.70292	555.91063	K	P	197	211
PSM	VYRSKTKDK	-174_34102	A0A0N4SVD9	1	Mouse_09-2020	null	[MS,MS:1001208,SEQUEST,]	7-UNIMOD:213	ms_run[1]:scan=3018	1910.4	3	1665.70292	555.90597	R	Q	21	30
PSM	KEGHPDTLSK	-174_9447	P31725	1	Mouse_09-2020	null	[MS,MS:1001208,SEQUEST,]	4-UNIMOD:213	ms_run[1]:scan=1562	817.7	3	1652.63523	551.54996	R	E	26	36
PSM	LSVDYGKKSK	-174_34946	P05214	1	Mouse_09-2020	null	[MS,MS:1001208,SEQUEST,]	9-UNIMOD:213	ms_run[1]:scan=3321	2021.0	3	1665.70292	555.90222	R	E	157	167
PSM	VTIMGIYSIK	-174_34205	P49718	1	Mouse_09-2020	null	[MS,MS:1001208,SEQUEST,]	7-UNIMOD:213	ms_run[1]:scan=3051	1922.1	3	1665.70292	555.90469	R	F	263	273
PSM	TKKPEAPEPK	-174_36497	Q3V0I7	1	Mouse_09-2020	null	[MS,MS:1001208,SEQUEST,]	2-UNIMOD:213	ms_run[1]:scan=3897	2231.0	3	1665.70292	555.90222	K	V	23	33
PSM	VTIMGIYSIK	-174_24566	P49718	1	Mouse_09-2020	null	[MS,MS:1001208,SEQUEST,]	7-UNIMOD:213	ms_run[1]:scan=3983	2262.2	3	1665.70292	555.90469	R	F	263	273
PSM	SILTLSHEPK	-174_36478	F6XP90	1	Mouse_09-2020	null	[MS,MS:1001208,SEQUEST,]	8-UNIMOD:213	ms_run[1]:scan=3891	2228.9	3	1665.70292	555.90222	K	L	334	344
PSM	VTIMGIYSIK	-174_24115	P49718	1	Mouse_09-2020	null	[MS,MS:1001208,SEQUEST,]	8-UNIMOD:213	ms_run[1]:scan=3884	2226.0	3	1665.70292	555.90469	R	F	263	273
PSM	KHGITAGLWGLCSTDK	-174_28712	A0A3Q4EIH1	1	Mouse_09-2020	null	[MS,MS:1001208,SEQUEST,]	12-UNIMOD:4,5-UNIMOD:213	ms_run[1]:scan=4858	2579.3	3	2284.96250	762.32011	K	V	114	130
PSM	WMGMIYTDTGEPTYAEEFK	-174_32031	A0A075B5S1	1	Mouse_09-2020	null	[MS,MS:1001208,SEQUEST,]	2-UNIMOD:35	ms_run[1]:scan=5629	2866.8	3	2284.96250	762.33075	K	R	47	66
PSM	KEGHPDTLSK	-174_12665	P31725	1	Mouse_09-2020	null	[MS,MS:1001208,SEQUEST,]	6-UNIMOD:213	ms_run[1]:scan=1983	957.3	3	1652.63523	551.54996	R	E	26	36
PSM	SILTLSHEPK	-174_36479	F6XP90	1	Mouse_09-2020	null	[MS,MS:1001208,SEQUEST,]	7-UNIMOD:213	ms_run[1]:scan=3891	2228.9	3	1665.70292	555.90222	K	L	334	344
PSM	ISALTGHLANK	-174_23581	Q9EP71	1	Mouse_09-2020	null	[MS,MS:1001208,SEQUEST,]	5-UNIMOD:213	ms_run[1]:scan=3764	2182.0	3	1665.70292	555.90597	K	A	750	761
PSM	SILTLSHEPK	-174_36835	F6XP90	1	Mouse_09-2020	null	[MS,MS:1001208,SEQUEST,]	8-UNIMOD:213	ms_run[1]:scan=4020	2276.1	3	1665.70292	555.90222	K	L	334	344
PSM	VQDVLFLYK	-174_36328	Q8C0Z1	1	Mouse_09-2020	null	[MS,MS:1001208,SEQUEST,]	3-UNIMOD:213	ms_run[1]:scan=3843	2211.4	3	1665.70292	555.90356	K	T	105	114
PSM	VYRSKTKDK	-174_34206	A0A0N4SVD9	1	Mouse_09-2020	null	[MS,MS:1001208,SEQUEST,]	3-UNIMOD:213	ms_run[1]:scan=3051	1922.1	3	1665.70292	555.90597	R	Q	21	30
PSM	GLSSKDKYVK	-174_24920	Q3U7R1	1	Mouse_09-2020	null	[MS,MS:1001208,SEQUEST,]	10-UNIMOD:213	ms_run[1]:scan=4058	2289.5	3	1665.70292	555.90222	R	L	330	340
PSM	KFMDVSQLK	-174_13338	Q80X44	1	Mouse_09-2020	null	[MS,MS:1001208,SEQUEST,]	3-UNIMOD:35,6-UNIMOD:213	ms_run[1]:scan=2068	985.5	3	1652.63523	551.55242	R	H	413	422
PSM	GVGGGIPPITTR	-174_38365	Q8CJH3	1	Mouse_09-2020	null	[MS,MS:1001208,SEQUEST,]	11-UNIMOD:213	ms_run[1]:scan=4515	2453.9	3	1665.70292	555.90597	R	L	176	188
PSM	VTIMGIYSIK	-174_24429	P49718	1	Mouse_09-2020	null	[MS,MS:1001208,SEQUEST,]	7-UNIMOD:213	ms_run[1]:scan=3953	2251.2	3	1665.70292	555.90469	R	F	263	273
PSM	ISALTGHLANK	-174_28342	Q9EP71	1	Mouse_09-2020	null	[MS,MS:1001208,SEQUEST,]	5-UNIMOD:213	ms_run[1]:scan=4787	2552.8	3	1665.70292	555.90597	K	A	750	761
PSM	VQDVLFLYK	-174_38725	Q8C0Z1	1	Mouse_09-2020	null	[MS,MS:1001208,SEQUEST,]	8-UNIMOD:213	ms_run[1]:scan=4656	2505.2	3	1665.70292	555.90356	K	T	105	114
PSM	GVGGGIPPITTR	-174_36855	Q8CJH3	1	Mouse_09-2020	null	[MS,MS:1001208,SEQUEST,]	12-UNIMOD:213	ms_run[1]:scan=4029	2279.4	3	1665.70292	555.90597	R	L	176	188
PSM	GVGGGIPPITTR	-174_38718	Q8CJH3	1	Mouse_09-2020	null	[MS,MS:1001208,SEQUEST,]	12-UNIMOD:213	ms_run[1]:scan=4653	2504.1	3	1665.70292	555.90597	R	L	176	188
PSM	SILTLSHEPK	-174_36498	F6XP90	1	Mouse_09-2020	null	[MS,MS:1001208,SEQUEST,]	7-UNIMOD:213	ms_run[1]:scan=3897	2231.0	3	1665.70292	555.90222	K	L	334	344
PSM	ISALTGHLANK	-174_28953	Q9EP71	1	Mouse_09-2020	null	[MS,MS:1001208,SEQUEST,]	7-UNIMOD:213	ms_run[1]:scan=4901	2594.7	3	1665.70292	555.90597	K	A	750	761
PSM	KEGHPDTLSK	-174_12666	P31725	1	Mouse_09-2020	null	[MS,MS:1001208,SEQUEST,]	7-UNIMOD:213	ms_run[1]:scan=1983	957.3	3	1652.63523	551.54996	R	E	26	36
PSM	SILTLSHEPK	-174_37335	F6XP90	1	Mouse_09-2020	null	[MS,MS:1001208,SEQUEST,]	7-UNIMOD:213	ms_run[1]:scan=4182	2335.7	3	1665.70292	555.90222	K	L	334	344
PSM	ISALTGHLANK	-174_27796	Q9EP71	1	Mouse_09-2020	null	[MS,MS:1001208,SEQUEST,]	7-UNIMOD:213	ms_run[1]:scan=4667	2508.8	3	1665.70292	555.90597	K	A	750	761
PSM	SILTLSHEPK	-174_21027	F6XP90	1	Mouse_09-2020	null	[MS,MS:1001208,SEQUEST,]	7-UNIMOD:213	ms_run[1]:scan=3191	1973.0	3	1665.70292	555.90222	K	L	334	344
PSM	VTIMGIYSIK	-174_22073	P49718	1	Mouse_09-2020	null	[MS,MS:1001208,SEQUEST,]	7-UNIMOD:213	ms_run[1]:scan=3419	2056.5	3	1665.70292	555.90469	R	F	263	273
PSM	VTIANADLALAQGDTDR	-174_31271	Q0HA38	1	Mouse_09-2020	null	[MS,MS:1001208,SEQUEST,]	14-UNIMOD:213	ms_run[1]:scan=5443	2796.8	3	2284.96250	762.32094	R	L	655	672
PSM	VTIANADLALAQGDTDR	-174_31272	Q0HA38	1	Mouse_09-2020	null	[MS,MS:1001208,SEQUEST,]	15-UNIMOD:213	ms_run[1]:scan=5443	2796.8	3	2284.96250	762.32094	R	L	655	672
PSM	KFTADTPFGK	-174_13282	Q64701	1	Mouse_09-2020	null	[MS,MS:1001208,SEQUEST,]	3-UNIMOD:213	ms_run[1]:scan=2061	983.2	3	1652.63523	551.55130	R	T	335	345
PSM	VQDVLFLYK	-174_34045	Q8C0Z1	1	Mouse_09-2020	null	[MS,MS:1001208,SEQUEST,]	8-UNIMOD:213	ms_run[1]:scan=3000	1904.1	3	1665.70292	555.90356	K	T	105	114
PSM	VTIMGIYSIK	-174_25764	P49718	1	Mouse_09-2020	null	[MS,MS:1001208,SEQUEST,]	7-UNIMOD:213	ms_run[1]:scan=4241	2356.9	3	1665.70292	555.90469	R	F	263	273
PSM	SILTLSHEPK	-174_34545	F6XP90	1	Mouse_09-2020	null	[MS,MS:1001208,SEQUEST,]	4-UNIMOD:213	ms_run[1]:scan=3177	1968.3	3	1665.70292	555.90222	K	L	334	344
PSM	SILTLSHEPK	-174_36499	F6XP90	1	Mouse_09-2020	null	[MS,MS:1001208,SEQUEST,]	8-UNIMOD:213	ms_run[1]:scan=3897	2231.0	3	1665.70292	555.90222	K	L	334	344
PSM	ISALTGHLANK	-174_27938	Q9EP71	1	Mouse_09-2020	null	[MS,MS:1001208,SEQUEST,]	7-UNIMOD:213	ms_run[1]:scan=4703	2522.0	3	1665.70292	555.90597	K	A	750	761
PSM	VEMAQRNEENVLALK	-174_29523	Q6AXF8	1	Mouse_09-2020	null	[MS,MS:1001208,SEQUEST,]	15-UNIMOD:213	ms_run[1]:scan=5050	2649.7	3	2284.96250	762.32715	K	V	891	906
PSM	KVLGSSTFVTNSSSSSR	-174_28623	Q9CQX4	1	Mouse_09-2020	null	[MS,MS:1001208,SEQUEST,]	6-UNIMOD:213	ms_run[1]:scan=4843	2573.7	3	2284.96250	762.32094	R	A	24	41
PSM	KVLGSSTFVTNSSSSSR	-174_28624	Q9CQX4	1	Mouse_09-2020	null	[MS,MS:1001208,SEQUEST,]	7-UNIMOD:213	ms_run[1]:scan=4843	2573.7	3	2284.96250	762.32094	R	A	24	41
PSM	VTIMGIYSIK	-174_22145	P49718	1	Mouse_09-2020	null	[MS,MS:1001208,SEQUEST,]	7-UNIMOD:213	ms_run[1]:scan=3434	2061.9	3	1665.70292	555.90469	R	F	263	273
PSM	VTLRPGEPQK	-174_35274	P26011	1	Mouse_09-2020	null	[MS,MS:1001208,SEQUEST,]	7-UNIMOD:213	ms_run[1]:scan=3441	2064.9	3	1665.70292	555.90597	R	R	130	140
PSM	GVGGGIPPITTR	-174_38366	Q8CJH3	1	Mouse_09-2020	null	[MS,MS:1001208,SEQUEST,]	12-UNIMOD:213	ms_run[1]:scan=4515	2453.9	3	1665.70292	555.90597	R	L	176	188
PSM	VTIANADLALAQGDTDR	-174_30542	Q0HA38	1	Mouse_09-2020	null	[MS,MS:1001208,SEQUEST,]	14-UNIMOD:213	ms_run[1]:scan=5290	2739.3	3	2284.96250	762.32094	R	L	655	672
PSM	EFLYKLSPK	-174_34903	A0A171EBL0	1	Mouse_09-2020	null	[MS,MS:1001208,SEQUEST,]	4-UNIMOD:213	ms_run[1]:scan=3306	2015.5	3	1665.70292	555.90356	K	W	110	119
PSM	TKKPEAPEPK	-174_35312	Q3V0I7	1	Mouse_09-2020	null	[MS,MS:1001208,SEQUEST,]	5-UNIMOD:213	ms_run[1]:scan=3456	2070.4	3	1665.70292	555.90222	K	V	23	33
PSM	VTIANADLALAQGDTDR	-174_30543	Q0HA38	1	Mouse_09-2020	null	[MS,MS:1001208,SEQUEST,]	15-UNIMOD:213	ms_run[1]:scan=5290	2739.3	3	2284.96250	762.32094	R	L	655	672
PSM	VTIMGIYSIK	-174_21634	P49718	1	Mouse_09-2020	null	[MS,MS:1001208,SEQUEST,]	8-UNIMOD:213	ms_run[1]:scan=3329	2023.5	3	1665.70292	555.90469	R	F	263	273
PSM	VTIANADLALAQGDTDR	-174_30544	Q0HA38	1	Mouse_09-2020	null	[MS,MS:1001208,SEQUEST,]	16-UNIMOD:213	ms_run[1]:scan=5290	2739.3	3	2284.96250	762.32094	R	L	655	672
PSM	VLGSSTFVTNSSSSSRK	-174_26403	Q9CQX4	1	Mouse_09-2020	null	[MS,MS:1001208,SEQUEST,]	15-UNIMOD:213	ms_run[1]:scan=4372	2405.3	3	2284.96250	762.32094	K	E	25	42
PSM	KSVEPTHAPFMEKSR	-174_26146	B1ARU4	1	Mouse_09-2020	null	[MS,MS:1001208,SEQUEST,]	6-UNIMOD:213	ms_run[1]:scan=4327	2388.8	3	2284.96250	762.32011	R	G	6902	6917
PSM	KTLSSFSNLK	-174_21826	E9Q6W4	1	Mouse_09-2020	null	[MS,MS:1001208,SEQUEST,]	4-UNIMOD:213	ms_run[1]:scan=3368	2037.8	3	1665.70292	555.90222	K	H	219	229
PSM	VYRSKTKDK	-174_34138	A0A0N4SVD9	1	Mouse_09-2020	null	[MS,MS:1001208,SEQUEST,]	7-UNIMOD:213	ms_run[1]:scan=3030	1914.5	3	1665.70292	555.90597	R	Q	21	30
PSM	VTIMGIYSIK	-174_24155	P49718	1	Mouse_09-2020	null	[MS,MS:1001208,SEQUEST,]	7-UNIMOD:213	ms_run[1]:scan=3893	2229.2	3	1665.70292	555.90469	R	F	263	273
PSM	KIRSLQEQADAAEER	-174_29251	E9Q456	1	Mouse_09-2020	null	[MS,MS:1001208,SEQUEST,]	10-UNIMOD:213	ms_run[1]:scan=4987	2626.6	3	2284.96250	762.32469	R	G	13	28
PSM	GVGGGIPPITTR	-174_37476	Q8CJH3	1	Mouse_09-2020	null	[MS,MS:1001208,SEQUEST,]	10-UNIMOD:213	ms_run[1]:scan=4227	2352.2	3	1665.70292	555.90597	R	L	176	188
PSM	KHGITAGLWGLCSTDK	-174_28947	A0A3Q4EIH1	1	Mouse_09-2020	null	[MS,MS:1001208,SEQUEST,]	12-UNIMOD:4,5-UNIMOD:213	ms_run[1]:scan=4900	2594.7	3	2284.96250	762.32011	K	V	114	130
PSM	SKTDGFKTLK	-174_26397	F6Z9A1	1	Mouse_09-2020	null	[MS,MS:1001208,SEQUEST,]	7-UNIMOD:213	ms_run[1]:scan=4370	2404.2	3	1665.70292	555.90222	R	N	91	101
PSM	SILTLSHEPK	-174_38469	F6XP90	1	Mouse_09-2020	null	[MS,MS:1001208,SEQUEST,]	8-UNIMOD:213	ms_run[1]:scan=4554	2467.9	3	1665.70292	555.90222	K	L	334	344
PSM	VTIMGIYSIK	-174_25818	P49718	1	Mouse_09-2020	null	[MS,MS:1001208,SEQUEST,]	7-UNIMOD:213	ms_run[1]:scan=4256	2362.4	3	1665.70292	555.90469	R	F	263	273
PSM	KEGHPDTLSK	-174_9467	P31725	1	Mouse_09-2020	null	[MS,MS:1001208,SEQUEST,]	7-UNIMOD:213	ms_run[1]:scan=1564	818.3	3	1652.63523	551.54996	R	E	26	36
PSM	ISALTGHLANK	-174_28954	Q9EP71	1	Mouse_09-2020	null	[MS,MS:1001208,SEQUEST,]	5-UNIMOD:213	ms_run[1]:scan=4901	2594.7	3	1665.70292	555.90597	K	A	750	761
PSM	KEIPSQAVPR	-174_27994	Q8CB62	1	Mouse_09-2020	null	[MS,MS:1001208,SEQUEST,]	10-UNIMOD:213	ms_run[1]:scan=4715	2526.4	3	1665.70292	555.90597	R	L	847	857
PSM	ISALTGHLANK	-174_29169	Q9EP71	1	Mouse_09-2020	null	[MS,MS:1001208,SEQUEST,]	7-UNIMOD:213	ms_run[1]:scan=4961	2616.7	3	1665.70292	555.90597	K	A	750	761
PSM	ISFGKSPMTK	-174_12819	A0A3Q4L350	1	Mouse_09-2020	null	[MS,MS:1001208,SEQUEST,]	8-UNIMOD:35,9-UNIMOD:213	ms_run[1]:scan=2004	964.2	3	1652.63523	551.55242	K	L	42	52
PSM	VTIANADLALAQGDTDR	-174_31058	Q0HA38	1	Mouse_09-2020	null	[MS,MS:1001208,SEQUEST,]	15-UNIMOD:213	ms_run[1]:scan=5401	2781.0	3	2284.96250	762.32094	R	L	655	672
PSM	GTVCAANDFNPDADAK	-174_19534	P14824	1	Mouse_09-2020	null	[MS,MS:1001208,SEQUEST,]	4-UNIMOD:4	ms_run[1]:scan=2867	1855.1	3	1665.70292	555.91063	K	L	355	371
PSM	KEGHPDTLSK	-174_9468	P31725	1	Mouse_09-2020	null	[MS,MS:1001208,SEQUEST,]	6-UNIMOD:213	ms_run[1]:scan=1564	818.3	3	1652.63523	551.54996	R	E	26	36
PSM	SCGADSQSENEASPVK	-174_34695	Q497H0	1	Mouse_09-2020	null	[MS,MS:1001208,SEQUEST,]	2-UNIMOD:4	ms_run[1]:scan=3228	1987.0	3	1665.70292	555.90554	R	P	117	133
PSM	SILTLSHEPK	-174_38470	F6XP90	1	Mouse_09-2020	null	[MS,MS:1001208,SEQUEST,]	7-UNIMOD:213	ms_run[1]:scan=4554	2467.9	3	1665.70292	555.90222	K	L	334	344
PSM	TTKAPSTPPPK	-174_19066	Q5U4C3	1	Mouse_09-2020	null	[MS,MS:1001208,SEQUEST,]	7-UNIMOD:213	ms_run[1]:scan=2753	1813.4	3	1665.70292	555.90222	R	A	917	928
PSM	VTIANADLALAQGDTDR	-174_31059	Q0HA38	1	Mouse_09-2020	null	[MS,MS:1001208,SEQUEST,]	14-UNIMOD:213	ms_run[1]:scan=5401	2781.0	3	2284.96250	762.32094	R	L	655	672
PSM	VTIANADLALAQGDTDR	-174_30545	Q0HA38	1	Mouse_09-2020	null	[MS,MS:1001208,SEQUEST,]	17-UNIMOD:213	ms_run[1]:scan=5290	2739.3	3	2284.96250	762.32094	R	L	655	672
PSM	VLGSSTFVTNSSSSSRK	-174_26404	Q9CQX4	1	Mouse_09-2020	null	[MS,MS:1001208,SEQUEST,]	16-UNIMOD:213	ms_run[1]:scan=4372	2405.3	3	2284.96250	762.32094	K	E	25	42
PSM	ISALTGHLANK	-174_22162	Q9EP71	1	Mouse_09-2020	null	[MS,MS:1001208,SEQUEST,]	5-UNIMOD:213	ms_run[1]:scan=3437	2063.0	3	1665.70292	555.90597	K	A	750	761
PSM	KHGITAGLWGLCSTDK	-174_28694	A0A3Q4EIH1	1	Mouse_09-2020	null	[MS,MS:1001208,SEQUEST,]	12-UNIMOD:4,2-UNIMOD:213	ms_run[1]:scan=4855	2578.2	3	2284.96250	762.32011	K	V	114	130
PSM	VLGSSTFVTNSSSSSRK	-174_26405	Q9CQX4	1	Mouse_09-2020	null	[MS,MS:1001208,SEQUEST,]	12-UNIMOD:213	ms_run[1]:scan=4372	2405.3	3	2284.96250	762.32094	K	E	25	42
PSM	VTIMGIYSIK	-174_25852	P49718	1	Mouse_09-2020	null	[MS,MS:1001208,SEQUEST,]	7-UNIMOD:213	ms_run[1]:scan=4265	2365.7	3	1665.70292	555.90469	R	F	263	273
PSM	TLRRCYSR	-174_17149	Q6NZR2	1	Mouse_09-2020	null	[MS,MS:1001208,SEQUEST,]	5-UNIMOD:4,6-UNIMOD:213	ms_run[1]:scan=2527	1136.7	3	1652.63523	551.55153	K	K	171	179
PSM	TLFVARVNYDTTESK	-174_27422	A0A1B0GRR8	1	Mouse_09-2020	null	[MS,MS:1001208,SEQUEST,]	13-UNIMOD:213	ms_run[1]:scan=4588	2480.3	3	2284.96250	762.32228	K	R	104	119
PSM	GVGGGIPPITTR	-174_38405	Q8CJH3	1	Mouse_09-2020	null	[MS,MS:1001208,SEQUEST,]	10-UNIMOD:213	ms_run[1]:scan=4533	2460.2	3	1665.70292	555.90597	R	L	176	188
PSM	KFMDVSQLK	-174_13248	Q80X44	1	Mouse_09-2020	null	[MS,MS:1001208,SEQUEST,]	3-UNIMOD:35,4-UNIMOD:213	ms_run[1]:scan=2057	981.8	3	1652.63523	551.55242	R	H	413	422
PSM	VTIMGIYSIK	-174_27167	P49718	1	Mouse_09-2020	null	[MS,MS:1001208,SEQUEST,]	7-UNIMOD:213	ms_run[1]:scan=4535	2460.5	3	1665.70292	555.90469	R	F	263	273
PSM	GVGGGIPPITTR	-174_21195	Q8CJH3	1	Mouse_09-2020	null	[MS,MS:1001208,SEQUEST,]	10-UNIMOD:213	ms_run[1]:scan=3230	1987.3	3	1665.70292	555.90597	R	L	176	188
PSM	KEEEGQKEEEKPRK	-174_28555	Q99JF8	1	Mouse_09-2020	null	[MS,MS:1001208,SEQUEST,]	8-UNIMOD:213	ms_run[1]:scan=4831	2569.3	3	2284.96250	762.32094	K	P	232	246
PSM	EFLYKLSPK	-174_35658	A0A171EBL0	1	Mouse_09-2020	null	[MS,MS:1001208,SEQUEST,]	1-UNIMOD:213	ms_run[1]:scan=3591	2119.3	3	1665.70292	555.90356	K	W	110	119
PSM	LSVDYGKKSK	-174_38406	P05214	1	Mouse_09-2020	null	[MS,MS:1001208,SEQUEST,]	7-UNIMOD:213	ms_run[1]:scan=4533	2460.2	3	1665.70292	555.90222	R	E	157	167
PSM	SILTLSHEPK	-174_37336	F6XP90	1	Mouse_09-2020	null	[MS,MS:1001208,SEQUEST,]	8-UNIMOD:213	ms_run[1]:scan=4182	2335.7	3	1665.70292	555.90222	K	L	334	344
PSM	KIALYELMK	-174_23500	E9Q8N5	1	Mouse_09-2020	null	[MS,MS:1001208,SEQUEST,]	8-UNIMOD:35,1-UNIMOD:213	ms_run[1]:scan=3746	2175.4	3	1665.70292	555.90469	R	T	1070	1079
PSM	KVLGSSTFVTNSSSSSR	-174_28556	Q9CQX4	1	Mouse_09-2020	null	[MS,MS:1001208,SEQUEST,]	7-UNIMOD:213	ms_run[1]:scan=4831	2569.3	3	2284.96250	762.32094	R	A	24	41
PSM	ISALTGHLANK	-174_27797	Q9EP71	1	Mouse_09-2020	null	[MS,MS:1001208,SEQUEST,]	5-UNIMOD:213	ms_run[1]:scan=4667	2508.8	3	1665.70292	555.90597	K	A	750	761
PSM	SILTLSHEPK	-174_19172	F6XP90	1	Mouse_09-2020	null	[MS,MS:1001208,SEQUEST,]	4-UNIMOD:213	ms_run[1]:scan=2774	1821.1	3	1665.70292	555.90222	K	L	334	344
PSM	VLGSSTFVTNSSSSSRK	-174_26406	Q9CQX4	1	Mouse_09-2020	null	[MS,MS:1001208,SEQUEST,]	13-UNIMOD:213	ms_run[1]:scan=4372	2405.3	3	2284.96250	762.32094	K	E	25	42
PSM	ISALTGHLANK	-174_28940	Q9EP71	1	Mouse_09-2020	null	[MS,MS:1001208,SEQUEST,]	7-UNIMOD:213	ms_run[1]:scan=4898	2593.6	3	1665.70292	555.90597	K	A	750	761
PSM	TKKPEAPEPK	-174_37882	Q3V0I7	1	Mouse_09-2020	null	[MS,MS:1001208,SEQUEST,]	5-UNIMOD:213	ms_run[1]:scan=4359	2400.5	3	1665.70292	555.90222	K	V	23	33
PSM	ISALTGHLANK	-174_38979	Q9EP71	1	Mouse_09-2020	null	[MS,MS:1001208,SEQUEST,]	5-UNIMOD:213	ms_run[1]:scan=4761	2543.7	3	1665.70292	555.90597	K	A	750	761
PSM	VYRSKTKDK	-174_34207	A0A0N4SVD9	1	Mouse_09-2020	null	[MS,MS:1001208,SEQUEST,]	7-UNIMOD:213	ms_run[1]:scan=3051	1922.1	3	1665.70292	555.90597	R	Q	21	30
PSM	LSGGQLYVMK	-174_12773	A0A1W2P7C6	1	Mouse_09-2020	null	[MS,MS:1001208,SEQUEST,]	9-UNIMOD:35,7-UNIMOD:213	ms_run[1]:scan=1998	962.2	3	1652.63523	551.55242	K	L	1597	1607
PSM	KFMDVSQLK	-174_13361	Q80X44	1	Mouse_09-2020	null	[MS,MS:1001208,SEQUEST,]	3-UNIMOD:35,4-UNIMOD:213	ms_run[1]:scan=2071	986.5	3	1652.63523	551.55242	R	H	413	422
PSM	SILTLSHEPK	-174_36877	F6XP90	1	Mouse_09-2020	null	[MS,MS:1001208,SEQUEST,]	7-UNIMOD:213	ms_run[1]:scan=4038	2282.7	3	1665.70292	555.90222	K	L	334	344
PSM	KFTADTPFGK	-174_15740	Q64701	1	Mouse_09-2020	null	[MS,MS:1001208,SEQUEST,]	3-UNIMOD:213	ms_run[1]:scan=2354	1079.2	3	1652.63523	551.55130	R	T	335	345
PSM	KTLSSFSNLK	-174_22074	E9Q6W4	1	Mouse_09-2020	null	[MS,MS:1001208,SEQUEST,]	4-UNIMOD:213	ms_run[1]:scan=3419	2056.5	3	1665.70292	555.90222	K	H	219	229
PSM	SILTLSHEPK	-174_19067	F6XP90	1	Mouse_09-2020	null	[MS,MS:1001208,SEQUEST,]	6-UNIMOD:213	ms_run[1]:scan=2753	1813.4	3	1665.70292	555.90222	K	L	334	344
PSM	SILTLSHEPK	-174_27925	F6XP90	1	Mouse_09-2020	null	[MS,MS:1001208,SEQUEST,]	7-UNIMOD:213	ms_run[1]:scan=4700	2520.9	3	1665.70292	555.90222	K	L	334	344
PSM	HISGLAQALSK	-174_38156	Q2EMV9	1	Mouse_09-2020	null	[MS,MS:1001208,SEQUEST,]	1-UNIMOD:213	ms_run[1]:scan=4449	2433.3	3	1665.70292	555.90597	K	A	840	851
PSM	IASMRSPDLGRHFEK	-174_32869	S4R1A3	1	Mouse_09-2020	null	[MS,MS:1001208,SEQUEST,]	5-UNIMOD:213	ms_run[1]:scan=5857	2951.2	3	2284.96250	762.32385	R	M	43	58
PSM	SILTLSHEPK	-174_37027	F6XP90	1	Mouse_09-2020	null	[MS,MS:1001208,SEQUEST,]	7-UNIMOD:213	ms_run[1]:scan=4086	2300.1	3	1665.70292	555.90222	K	L	334	344
PSM	SILTLSHEPK	-174_34932	F6XP90	1	Mouse_09-2020	null	[MS,MS:1001208,SEQUEST,]	4-UNIMOD:213	ms_run[1]:scan=3315	2018.8	3	1665.70292	555.90222	K	L	334	344
PSM	SILTLSHEPK	-174_25250	F6XP90	1	Mouse_09-2020	null	[MS,MS:1001208,SEQUEST,]	8-UNIMOD:213	ms_run[1]:scan=4130	2315.9	3	1665.70292	555.90222	K	L	334	344
PSM	RAGFAYRRK	-174_37661	Q9D6A1	1	Mouse_09-2020	null	[MS,MS:1001208,SEQUEST,]	8-UNIMOD:213	ms_run[1]:scan=4284	2373.0	3	1665.70292	555.90641	R	E	619	628
PSM	VYRSKTKDK	-174_34208	A0A0N4SVD9	1	Mouse_09-2020	null	[MS,MS:1001208,SEQUEST,]	2-UNIMOD:213	ms_run[1]:scan=3051	1922.1	3	1665.70292	555.90597	R	Q	21	30
PSM	VLRYVEAFK	-174_38652	P69744	1	Mouse_09-2020	null	[MS,MS:1001208,SEQUEST,]	4-UNIMOD:213	ms_run[1]:scan=4629	2495.3	3	1665.70292	555.90731	R	S	637	646
PSM	TKKPEAPEPK	-174_35313	Q3V0I7	1	Mouse_09-2020	null	[MS,MS:1001208,SEQUEST,]	3-UNIMOD:213	ms_run[1]:scan=3456	2070.4	3	1665.70292	555.90222	K	V	23	33
PSM	VYRSKTKDK	-174_34064	A0A0N4SVD9	1	Mouse_09-2020	null	[MS,MS:1001208,SEQUEST,]	7-UNIMOD:213	ms_run[1]:scan=3006	1906.3	3	1665.70292	555.90597	R	Q	21	30
PSM	VTIMGIYSIK	-174_27269	P49718	1	Mouse_09-2020	null	[MS,MS:1001208,SEQUEST,]	7-UNIMOD:213	ms_run[1]:scan=4559	2469.3	3	1665.70292	555.90469	R	F	263	273
PSM	SILTLSHEPK	-174_36307	F6XP90	1	Mouse_09-2020	null	[MS,MS:1001208,SEQUEST,]	8-UNIMOD:213	ms_run[1]:scan=3834	2208.1	3	1665.70292	555.90222	K	L	334	344
PSM	VLGSSTFVTNSSSSSRK	-174_26407	Q9CQX4	1	Mouse_09-2020	null	[MS,MS:1001208,SEQUEST,]	11-UNIMOD:213	ms_run[1]:scan=4372	2405.3	3	2284.96250	762.32094	K	E	25	42
PSM	SILTLSHEPK	-174_25235	F6XP90	1	Mouse_09-2020	null	[MS,MS:1001208,SEQUEST,]	8-UNIMOD:213	ms_run[1]:scan=4127	2314.8	3	1665.70292	555.90222	K	L	334	344
PSM	ISALTGHLANK	-174_28072	Q9EP71	1	Mouse_09-2020	null	[MS,MS:1001208,SEQUEST,]	7-UNIMOD:213	ms_run[1]:scan=4730	2531.9	3	1665.70292	555.90597	K	A	750	761
PSM	KAHQETFPSLCQLGK	-174_28937	P22605	1	Mouse_09-2020	null	[MS,MS:1001208,SEQUEST,]	11-UNIMOD:4,9-UNIMOD:213	ms_run[1]:scan=4897	2593.6	3	2284.96250	762.32011	R	T	220	235
PSM	GTVCAANDFNPDADAK	-174_19406	P14824	1	Mouse_09-2020	null	[MS,MS:1001208,SEQUEST,]	4-UNIMOD:4	ms_run[1]:scan=2825	1839.7	3	1665.70292	555.91063	K	L	355	371
PSM	VTIMGIYSIK	-174_21119	P49718	1	Mouse_09-2020	null	[MS,MS:1001208,SEQUEST,]	7-UNIMOD:213	ms_run[1]:scan=3209	1979.6	3	1665.70292	555.90469	R	F	263	273
PSM	TKKPEAPEPK	-174_37883	Q3V0I7	1	Mouse_09-2020	null	[MS,MS:1001208,SEQUEST,]	3-UNIMOD:213	ms_run[1]:scan=4359	2400.5	3	1665.70292	555.90222	K	V	23	33
PSM	HISGLAQALSK	-174_23458	Q2EMV9	1	Mouse_09-2020	null	[MS,MS:1001208,SEQUEST,]	1-UNIMOD:213	ms_run[1]:scan=3737	2172.1	3	1665.70292	555.90597	K	A	840	851
PSM	GVGGGIPPITTR	-174_27926	Q8CJH3	1	Mouse_09-2020	null	[MS,MS:1001208,SEQUEST,]	10-UNIMOD:213	ms_run[1]:scan=4700	2520.9	3	1665.70292	555.90597	R	L	176	188
PSM	LSVDYGKKSK	-174_24821	P05214	1	Mouse_09-2020	null	[MS,MS:1001208,SEQUEST,]	8-UNIMOD:213	ms_run[1]:scan=4037	2282.0	3	1665.70292	555.90222	R	E	157	167
PSM	VLGSSTFVTNSSSSSRK	-174_26408	Q9CQX4	1	Mouse_09-2020	null	[MS,MS:1001208,SEQUEST,]	14-UNIMOD:213	ms_run[1]:scan=4372	2405.3	3	2284.96250	762.32094	K	E	25	42
PSM	GVGGGIPPITTR	-174_21120	Q8CJH3	1	Mouse_09-2020	null	[MS,MS:1001208,SEQUEST,]	11-UNIMOD:213	ms_run[1]:scan=3209	1979.6	3	1665.70292	555.90597	R	L	176	188
PSM	ISALTGHLANK	-174_29188	Q9EP71	1	Mouse_09-2020	null	[MS,MS:1001208,SEQUEST,]	7-UNIMOD:213	ms_run[1]:scan=4967	2618.9	3	1665.70292	555.90597	K	A	750	761
PSM	VTIMGIYSIK	-174_26194	P49718	1	Mouse_09-2020	null	[MS,MS:1001208,SEQUEST,]	8-UNIMOD:213	ms_run[1]:scan=4334	2391.0	3	1665.70292	555.90469	R	F	263	273
PSM	TIGQFTLCMAPVHLR	-174_29270	Q9WVB4	1	Mouse_09-2020	null	[MS,MS:1001208,SEQUEST,]	8-UNIMOD:4,15-UNIMOD:213	ms_run[1]:scan=4993	2628.8	3	2284.96250	762.32632	R	F	235	250
PSM	KKYSGSLSVR	-174_26412	Q4G0F8	1	Mouse_09-2020	null	[MS,MS:1001208,SEQUEST,]	6-UNIMOD:213	ms_run[1]:scan=4373	2405.3	3	1665.70292	555.90597	K	M	237	247
PSM	VQSNTTSELSRGHLSK	-174_29349	A0A087WP92	1	Mouse_09-2020	null	[MS,MS:1001208,SEQUEST,]	11-UNIMOD:213	ms_run[1]:scan=5014	2636.5	3	2284.96250	762.32469	K	S	59	75
PSM	EEAFNDAVDYFMSK	-174_38599	A0A2R8W6Q5	1	Mouse_09-2020	null	[MS,MS:1001208,SEQUEST,]	null	ms_run[1]:scan=4608	2487.7	3	1665.70292	555.90822	K	I	522	536
PSM	SILTLSHEPK	-174_37344	F6XP90	1	Mouse_09-2020	null	[MS,MS:1001208,SEQUEST,]	7-UNIMOD:213	ms_run[1]:scan=4185	2336.8	3	1665.70292	555.90222	K	L	334	344
PSM	LSVDYGKKSK	-174_24822	P05214	1	Mouse_09-2020	null	[MS,MS:1001208,SEQUEST,]	7-UNIMOD:213	ms_run[1]:scan=4037	2282.0	3	1665.70292	555.90222	R	E	157	167
PSM	VTIMGIYSIK	-174_27851	P49718	1	Mouse_09-2020	null	[MS,MS:1001208,SEQUEST,]	7-UNIMOD:213	ms_run[1]:scan=4679	2513.2	3	1665.70292	555.90469	R	F	263	273
PSM	NNPLSLDMIVSPMKGK	-174_19786	D3Z4E7	1	Mouse_09-2020	null	[MS,MS:1001208,SEQUEST,]	5-UNIMOD:213	ms_run[1]:scan=2926	1877.1	3	2284.96250	762.32962	R	E	13	29
PSM	KEGHPDTLSK	-174_15585	P31725	1	Mouse_09-2020	null	[MS,MS:1001208,SEQUEST,]	2-UNIMOD:213	ms_run[1]:scan=2335	1072.9	3	1652.63523	551.54996	R	E	26	36
PSM	TTKAPSTPPPK	-174_37795	Q5U4C3	1	Mouse_09-2020	null	[MS,MS:1001208,SEQUEST,]	3-UNIMOD:213	ms_run[1]:scan=4332	2390.6	3	1665.70292	555.90222	R	A	917	928
PSM	NNPLSLDMIVSPMKGK	-174_19787	D3Z4E7	1	Mouse_09-2020	null	[MS,MS:1001208,SEQUEST,]	7-UNIMOD:213	ms_run[1]:scan=2926	1877.1	3	2284.96250	762.32962	R	E	13	29
PSM	ISALTGHLANK	-174_28941	Q9EP71	1	Mouse_09-2020	null	[MS,MS:1001208,SEQUEST,]	5-UNIMOD:213	ms_run[1]:scan=4898	2593.6	3	1665.70292	555.90597	K	A	750	761
PSM	TLFVARVNYDTTESK	-174_27423	A0A1B0GRR8	1	Mouse_09-2020	null	[MS,MS:1001208,SEQUEST,]	12-UNIMOD:213	ms_run[1]:scan=4588	2480.3	3	2284.96250	762.32228	K	R	104	119
PSM	ISALTGHLANK	-174_27741	Q9EP71	1	Mouse_09-2020	null	[MS,MS:1001208,SEQUEST,]	7-UNIMOD:213	ms_run[1]:scan=4655	2504.4	3	1665.70292	555.90597	K	A	750	761
PSM	TFKSKICLK	-174_37863	F7AV51	1	Mouse_09-2020	null	[MS,MS:1001208,SEQUEST,]	7-UNIMOD:4,5-UNIMOD:213	ms_run[1]:scan=4353	2398.3	3	1665.70292	555.90843	K	K	93	102
PSM	GTVCAANDFNPDADAK	-174_19514	P14824	1	Mouse_09-2020	null	[MS,MS:1001208,SEQUEST,]	4-UNIMOD:4	ms_run[1]:scan=2861	1852.9	3	1665.70292	555.91063	K	L	355	371
PSM	ALAEIAKAELDDTPMR	-174_28224	Q8VIJ6	1	Mouse_09-2020	null	[MS,MS:1001208,SEQUEST,]	12-UNIMOD:213	ms_run[1]:scan=4762	2544.0	3	2284.96250	762.32341	R	R	335	351
PSM	SILTLSHEPK	-174_38771	F6XP90	1	Mouse_09-2020	null	[MS,MS:1001208,SEQUEST,]	8-UNIMOD:213	ms_run[1]:scan=4674	2511.8	3	1665.70292	555.90222	K	L	334	344
PSM	ISFGKSPMTK	-174_12945	A0A3Q4L350	1	Mouse_09-2020	null	[MS,MS:1001208,SEQUEST,]	8-UNIMOD:35,9-UNIMOD:213	ms_run[1]:scan=2021	969.9	3	1652.63523	551.55242	K	L	42	52
PSM	SILTLSHEPK	-174_27837	F6XP90	1	Mouse_09-2020	null	[MS,MS:1001208,SEQUEST,]	7-UNIMOD:213	ms_run[1]:scan=4676	2512.1	3	1665.70292	555.90222	K	L	334	344
PSM	VTIMGIYSIK	-174_25799	P49718	1	Mouse_09-2020	null	[MS,MS:1001208,SEQUEST,]	7-UNIMOD:213	ms_run[1]:scan=4250	2360.2	3	1665.70292	555.90469	R	F	263	273
PSM	SILTLSHEPK	-174_37345	F6XP90	1	Mouse_09-2020	null	[MS,MS:1001208,SEQUEST,]	8-UNIMOD:213	ms_run[1]:scan=4185	2336.8	3	1665.70292	555.90222	K	L	334	344
PSM	VYRSKTKDK	-174_21088	A0A0N4SVD9	1	Mouse_09-2020	null	[MS,MS:1001208,SEQUEST,]	7-UNIMOD:213	ms_run[1]:scan=3203	1977.4	3	1665.70292	555.90597	R	Q	21	30
PSM	SILTLSHEPK	-174_36162	F6XP90	1	Mouse_09-2020	null	[MS,MS:1001208,SEQUEST,]	8-UNIMOD:213	ms_run[1]:scan=3771	2184.9	3	1665.70292	555.90222	K	L	334	344
PSM	VEKMKKAYK	-174_34213	A0A5F8MPE6	1	Mouse_09-2020	null	[MS,MS:1001208,SEQUEST,]	5-UNIMOD:213	ms_run[1]:scan=3054	1923.2	3	1665.70292	555.90843	R	S	295	304
PSM	KFTADTPFGK	-174_13416	Q64701	1	Mouse_09-2020	null	[MS,MS:1001208,SEQUEST,]	3-UNIMOD:213	ms_run[1]:scan=2077	988.5	3	1652.63523	551.55130	R	T	335	345
PSM	SILTLSHEPK	-174_19173	F6XP90	1	Mouse_09-2020	null	[MS,MS:1001208,SEQUEST,]	6-UNIMOD:213	ms_run[1]:scan=2774	1821.1	3	1665.70292	555.90222	K	L	334	344
PSM	ALAEIAKAELDDTPMR	-174_28225	Q8VIJ6	1	Mouse_09-2020	null	[MS,MS:1001208,SEQUEST,]	13-UNIMOD:213	ms_run[1]:scan=4762	2544.0	3	2284.96250	762.32341	R	R	335	351
PSM	TKKPEAPEPK	-174_19068	Q3V0I7	1	Mouse_09-2020	null	[MS,MS:1001208,SEQUEST,]	5-UNIMOD:213	ms_run[1]:scan=2753	1813.4	3	1665.70292	555.90222	K	V	23	33
PSM	KFMDVSQLK	-174_13233	Q80X44	1	Mouse_09-2020	null	[MS,MS:1001208,SEQUEST,]	3-UNIMOD:35,4-UNIMOD:213	ms_run[1]:scan=2055	981.2	3	1652.63523	551.55242	R	H	413	422
PSM	NNPLSLDMIVSPMKGK	-174_19677	D3Z4E7	1	Mouse_09-2020	null	[MS,MS:1001208,SEQUEST,]	5-UNIMOD:213	ms_run[1]:scan=2899	1867.2	3	2284.96250	762.32962	R	E	13	29
PSM	VTIMGIYSIK	-174_21749	P49718	1	Mouse_09-2020	null	[MS,MS:1001208,SEQUEST,]	7-UNIMOD:213	ms_run[1]:scan=3353	2032.3	3	1665.70292	555.90469	R	F	263	273
PSM	VEKMKKAYK	-174_34214	A0A5F8MPE6	1	Mouse_09-2020	null	[MS,MS:1001208,SEQUEST,]	6-UNIMOD:213	ms_run[1]:scan=3054	1923.2	3	1665.70292	555.90843	R	S	295	304
PSM	LSRLHLEEK	-174_34850	Q9CQ28	1	Mouse_09-2020	null	[MS,MS:1001208,SEQUEST,]	5-UNIMOD:213	ms_run[1]:scan=3288	2008.9	3	1665.70292	555.90597	R	S	242	251
PSM	VQDVLFLYK	-174_38613	Q8C0Z1	1	Mouse_09-2020	null	[MS,MS:1001208,SEQUEST,]	3-UNIMOD:213	ms_run[1]:scan=4614	2489.9	3	1665.70292	555.90356	K	T	105	114
PSM	KTPSGTALPPR	-174_21121	A0A0R4J1D3	1	Mouse_09-2020	null	[MS,MS:1001208,SEQUEST,]	6-UNIMOD:213	ms_run[1]:scan=3209	1979.6	3	1665.70292	555.90597	K	S	122	133
PSM	GVGGGIPPITTR	-174_21107	Q8CJH3	1	Mouse_09-2020	null	[MS,MS:1001208,SEQUEST,]	11-UNIMOD:213	ms_run[1]:scan=3206	1978.5	3	1665.70292	555.90597	R	L	176	188
PSM	SKTDGFKTLK	-174_26413	F6Z9A1	1	Mouse_09-2020	null	[MS,MS:1001208,SEQUEST,]	7-UNIMOD:213	ms_run[1]:scan=4373	2405.3	3	1665.70292	555.90222	R	N	91	101
PSM	KFMDVSQLK	-174_14805	Q80X44	1	Mouse_09-2020	null	[MS,MS:1001208,SEQUEST,]	3-UNIMOD:35,6-UNIMOD:213	ms_run[1]:scan=2247	1043.7	3	1652.63523	551.55242	R	H	413	422
PSM	GVGGGIPPITTR	-174_38427	Q8CJH3	1	Mouse_09-2020	null	[MS,MS:1001208,SEQUEST,]	12-UNIMOD:213	ms_run[1]:scan=4539	2462.4	3	1665.70292	555.90597	R	L	176	188
PSM	SILTLSHEPK	-174_36163	F6XP90	1	Mouse_09-2020	null	[MS,MS:1001208,SEQUEST,]	7-UNIMOD:213	ms_run[1]:scan=3771	2184.9	3	1665.70292	555.90222	K	L	334	344
PSM	TLGSLTLPSSQVSAHMV	-174_29749	G3X919	1	Mouse_09-2020	null	[MS,MS:1001208,SEQUEST,]	16-UNIMOD:35,6-UNIMOD:213	ms_run[1]:scan=5104	2669.5	3	2284.96250	762.32341	R	0	597	614
PSM	GVGGGIPPITTR	-174_36886	Q8CJH3	1	Mouse_09-2020	null	[MS,MS:1001208,SEQUEST,]	11-UNIMOD:213	ms_run[1]:scan=4041	2283.8	3	1665.70292	555.90597	R	L	176	188
PSM	VTIANADLALAQGDTDR	-174_31060	Q0HA38	1	Mouse_09-2020	null	[MS,MS:1001208,SEQUEST,]	16-UNIMOD:213	ms_run[1]:scan=5401	2781.0	3	2284.96250	762.32094	R	L	655	672
PSM	LSVDYGKKSK	-174_28913	P05214	1	Mouse_09-2020	null	[MS,MS:1001208,SEQUEST,]	5-UNIMOD:213	ms_run[1]:scan=4892	2591.4	3	1665.70292	555.90222	R	E	157	167
PSM	KEIPSQAVPR	-174_25414	Q8CB62	1	Mouse_09-2020	null	[MS,MS:1001208,SEQUEST,]	10-UNIMOD:213	ms_run[1]:scan=4166	2329.3	3	1665.70292	555.90597	R	L	847	857
PSM	SILTLSHEPK	-174_36939	F6XP90	1	Mouse_09-2020	null	[MS,MS:1001208,SEQUEST,]	7-UNIMOD:213	ms_run[1]:scan=4059	2290.3	3	1665.70292	555.90222	K	L	334	344
PSM	AGKWEVPLPK	-174_19069	A0A286YCS8	1	Mouse_09-2020	null	[MS,MS:1001208,SEQUEST,]	5-UNIMOD:213	ms_run[1]:scan=2753	1813.4	3	1665.70292	555.90731	K	R	114	124
PSM	VTIMGIYSIK	-174_21930	P49718	1	Mouse_09-2020	null	[MS,MS:1001208,SEQUEST,]	7-UNIMOD:213	ms_run[1]:scan=3389	2045.5	3	1665.70292	555.90469	R	F	263	273
PSM	GVGGGIPPITTR	-174_21161	Q8CJH3	1	Mouse_09-2020	null	[MS,MS:1001208,SEQUEST,]	10-UNIMOD:213	ms_run[1]:scan=3221	1984.0	3	1665.70292	555.90597	R	L	176	188
PSM	SILTLSHEPK	-174_35956	F6XP90	1	Mouse_09-2020	null	[MS,MS:1001208,SEQUEST,]	4-UNIMOD:213	ms_run[1]:scan=3693	2156.3	3	1665.70292	555.90222	K	L	334	344
PSM	VYRSKTKDK	-174_34182	A0A0N4SVD9	1	Mouse_09-2020	null	[MS,MS:1001208,SEQUEST,]	7-UNIMOD:213	ms_run[1]:scan=3045	1919.9	3	1665.70292	555.90597	R	Q	21	30
PSM	GLSSKDKYVK	-174_35390	Q3U7R1	1	Mouse_09-2020	null	[MS,MS:1001208,SEQUEST,]	6-UNIMOD:213	ms_run[1]:scan=3492	2083.6	3	1665.70292	555.90222	R	L	330	340
PSM	KEEEGQKEEEKPRK	-174_28558	Q99JF8	1	Mouse_09-2020	null	[MS,MS:1001208,SEQUEST,]	10-UNIMOD:213	ms_run[1]:scan=4831	2569.3	3	2284.96250	762.32094	K	P	232	246
PSM	TLGSLTLPSSQVSAHMV	-174_29750	G3X919	1	Mouse_09-2020	null	[MS,MS:1001208,SEQUEST,]	16-UNIMOD:35,4-UNIMOD:213	ms_run[1]:scan=5104	2669.5	3	2284.96250	762.32341	R	0	597	614
PSM	KEEEGQKEEEKPRK	-174_28559	Q99JF8	1	Mouse_09-2020	null	[MS,MS:1001208,SEQUEST,]	9-UNIMOD:213	ms_run[1]:scan=4831	2569.3	3	2284.96250	762.32094	K	P	232	246
PSM	VTIMGIYSIK	-174_23273	P49718	1	Mouse_09-2020	null	[MS,MS:1001208,SEQUEST,]	7-UNIMOD:213	ms_run[1]:scan=3692	2155.6	3	1665.70292	555.90469	R	F	263	273
PSM	VTIMGIYSIK	-174_20938	P49718	1	Mouse_09-2020	null	[MS,MS:1001208,SEQUEST,]	8-UNIMOD:213	ms_run[1]:scan=3173	1966.5	3	1665.70292	555.90469	R	F	263	273
PSM	KHGITAGLWGLCSTDK	-174_28985	A0A3Q4EIH1	1	Mouse_09-2020	null	[MS,MS:1001208,SEQUEST,]	12-UNIMOD:4,5-UNIMOD:213	ms_run[1]:scan=4909	2598.0	3	2284.96250	762.32011	K	V	114	130
PSM	YHSALRIHK	-174_33436	Q7M6X9	1	Mouse_09-2020	null	[MS,MS:1001208,SEQUEST,]	6-UNIMOD:213	ms_run[1]:scan=2757	1815.2	3	1665.70292	555.90267	R	V	260	269
PSM	TTKAPSTPPPK	-174_22117	Q5U4C3	1	Mouse_09-2020	null	[MS,MS:1001208,SEQUEST,]	6-UNIMOD:213	ms_run[1]:scan=3428	2059.7	3	1665.70292	555.90222	R	A	917	928
PSM	TTKAPSTPPPK	-174_23628	Q5U4C3	1	Mouse_09-2020	null	[MS,MS:1001208,SEQUEST,]	7-UNIMOD:213	ms_run[1]:scan=3776	2186.4	3	1665.70292	555.90222	R	A	917	928
PSM	HVEAVVTGGKK	-174_23901	A0A0A6YXZ8	1	Mouse_09-2020	null	[MS,MS:1001208,SEQUEST,]	7-UNIMOD:213	ms_run[1]:scan=3839	2209.5	3	1665.70292	555.90597	K	K	37	48
PSM	KEIPSQAVPR	-174_27798	Q8CB62	1	Mouse_09-2020	null	[MS,MS:1001208,SEQUEST,]	10-UNIMOD:213	ms_run[1]:scan=4667	2508.8	3	1665.70292	555.90597	R	L	847	857
PSM	ISFGKSPMTK	-174_12898	A0A3Q4L350	1	Mouse_09-2020	null	[MS,MS:1001208,SEQUEST,]	8-UNIMOD:35,9-UNIMOD:213	ms_run[1]:scan=2015	967.9	3	1652.63523	551.55242	K	L	42	52
PSM	VLGSSTFVTNSSSSSRK	-174_26390	Q9CQX4	1	Mouse_09-2020	null	[MS,MS:1001208,SEQUEST,]	15-UNIMOD:213	ms_run[1]:scan=4369	2404.2	3	2284.96250	762.32094	K	E	25	42
PSM	SILTLSHEPK	-174_36559	F6XP90	1	Mouse_09-2020	null	[MS,MS:1001208,SEQUEST,]	7-UNIMOD:213	ms_run[1]:scan=3921	2239.8	3	1665.70292	555.90222	K	L	334	344
PSM	KTPLYIDFK	-174_38005	Q9R229	1	Mouse_09-2020	null	[MS,MS:1001208,SEQUEST,]	7-UNIMOD:213	ms_run[1]:scan=4398	2414.8	3	1665.70292	555.90356	K	I	322	331
PSM	KEGHPDTLSK	-174_17158	P31725	1	Mouse_09-2020	null	[MS,MS:1001208,SEQUEST,]	6-UNIMOD:213	ms_run[1]:scan=2528	1137.0	3	1652.63523	551.54996	R	E	26	36
PSM	HTGEKPYECAECGK	-174_20017	Q8BIS1	1	Mouse_09-2020	null	[MS,MS:1001208,SEQUEST,]	9-UNIMOD:4,12-UNIMOD:4	ms_run[1]:scan=2972	1893.5	3	1665.70292	555.90471	K	F	362	376
PSM	VQDVLFLYK	-174_36988	Q8C0Z1	1	Mouse_09-2020	null	[MS,MS:1001208,SEQUEST,]	3-UNIMOD:213	ms_run[1]:scan=4074	2295.8	3	1665.70292	555.90356	K	T	105	114
PSM	TTKAPSTPPPK	-174_19070	Q5U4C3	1	Mouse_09-2020	null	[MS,MS:1001208,SEQUEST,]	6-UNIMOD:213	ms_run[1]:scan=2753	1813.4	3	1665.70292	555.90222	R	A	917	928
PSM	GVGGGIPPITTR	-174_36887	Q8CJH3	1	Mouse_09-2020	null	[MS,MS:1001208,SEQUEST,]	12-UNIMOD:213	ms_run[1]:scan=4041	2283.8	3	1665.70292	555.90597	R	L	176	188
PSM	SITHYKNLEEPEGVK	-174_32807	Q9R155	1	Mouse_09-2020	null	[MS,MS:1001208,SEQUEST,]	4-UNIMOD:213	ms_run[1]:scan=5842	2945.6	3	2284.96250	762.32228	K	L	532	547
PSM	EFLYKLSPK	-174_36357	A0A171EBL0	1	Mouse_09-2020	null	[MS,MS:1001208,SEQUEST,]	4-UNIMOD:213	ms_run[1]:scan=3852	2214.7	3	1665.70292	555.90356	K	W	110	119
PSM	KHGITAGLWGLCSTDK	-174_28886	A0A3Q4EIH1	1	Mouse_09-2020	null	[MS,MS:1001208,SEQUEST,]	12-UNIMOD:4,5-UNIMOD:213	ms_run[1]:scan=4888	2590.3	3	2284.96250	762.32011	K	V	114	130
PSM	YHSALRIHK	-174_33437	Q7M6X9	1	Mouse_09-2020	null	[MS,MS:1001208,SEQUEST,]	8-UNIMOD:213	ms_run[1]:scan=2757	1815.2	3	1665.70292	555.90267	R	V	260	269
PSM	SKTDGFKTLK	-174_26426	F6Z9A1	1	Mouse_09-2020	null	[MS,MS:1001208,SEQUEST,]	7-UNIMOD:213	ms_run[1]:scan=4376	2406.4	3	1665.70292	555.90222	R	N	91	101
PSM	GVGGGIPPITTR	-174_38428	Q8CJH3	1	Mouse_09-2020	null	[MS,MS:1001208,SEQUEST,]	11-UNIMOD:213	ms_run[1]:scan=4539	2462.4	3	1665.70292	555.90597	R	L	176	188
PSM	KIALYELMK	-174_23283	E9Q8N5	1	Mouse_09-2020	null	[MS,MS:1001208,SEQUEST,]	8-UNIMOD:35,1-UNIMOD:213	ms_run[1]:scan=3695	2156.7	3	1665.70292	555.90469	R	T	1070	1079
PSM	GTVCAANDFNPDADAK	-174_33638	P14824	1	Mouse_09-2020	null	[MS,MS:1001208,SEQUEST,]	4-UNIMOD:4	ms_run[1]:scan=2841	1846.0	3	1665.70292	555.91063	K	L	355	371
PSM	KEEEGQKEEEKPRK	-174_28560	Q99JF8	1	Mouse_09-2020	null	[MS,MS:1001208,SEQUEST,]	11-UNIMOD:213	ms_run[1]:scan=4831	2569.3	3	2284.96250	762.32094	K	P	232	246
PSM	QDQLFTEHKRTVNK	-174_29616	Q8CFJ9	1	Mouse_09-2020	null	[MS,MS:1001208,SEQUEST,]	2-UNIMOD:213	ms_run[1]:scan=5074	2658.5	3	2284.96250	762.32977	K	C	112	126
PSM	LSVDYGKKSK	-174_28914	P05214	1	Mouse_09-2020	null	[MS,MS:1001208,SEQUEST,]	8-UNIMOD:213	ms_run[1]:scan=4892	2591.4	3	1665.70292	555.90222	R	E	157	167
PSM	KSSALAEYSR	-174_17635	Q9DB90	1	Mouse_09-2020	null	[MS,MS:1001208,SEQUEST,]	3-UNIMOD:213	ms_run[1]:scan=2577	1153.3	3	1652.63523	551.54996	K	L	508	518
PSM	KIALYELMK	-174_23360	E9Q8N5	1	Mouse_09-2020	null	[MS,MS:1001208,SEQUEST,]	8-UNIMOD:35,1-UNIMOD:213	ms_run[1]:scan=3713	2163.3	3	1665.70292	555.90469	R	T	1070	1079
PSM	SILTLSHEPK	-174_36724	F6XP90	1	Mouse_09-2020	null	[MS,MS:1001208,SEQUEST,]	7-UNIMOD:213	ms_run[1]:scan=3981	2261.8	3	1665.70292	555.90222	K	L	334	344
PSM	AGKWEVPLPK	-174_19015	A0A286YCS8	1	Mouse_09-2020	null	[MS,MS:1001208,SEQUEST,]	5-UNIMOD:213	ms_run[1]:scan=2744	1810.1	3	1665.70292	555.90731	K	R	114	124
PSM	KVLGSSTFVTNSSSSSR	-174_28561	Q9CQX4	1	Mouse_09-2020	null	[MS,MS:1001208,SEQUEST,]	6-UNIMOD:213	ms_run[1]:scan=4831	2569.3	3	2284.96250	762.32094	R	A	24	41
PSM	ISALTGHLANK	-174_27527	Q9EP71	1	Mouse_09-2020	null	[MS,MS:1001208,SEQUEST,]	7-UNIMOD:213	ms_run[1]:scan=4610	2488.0	3	1665.70292	555.90597	K	A	750	761
PSM	LSVDYGKKSK	-174_34912	P05214	1	Mouse_09-2020	null	[MS,MS:1001208,SEQUEST,]	9-UNIMOD:213	ms_run[1]:scan=3309	2016.6	3	1665.70292	555.90222	R	E	157	167
PSM	SKTDGFKTLK	-174_26674	F6Z9A1	1	Mouse_09-2020	null	[MS,MS:1001208,SEQUEST,]	7-UNIMOD:213	ms_run[1]:scan=4421	2422.9	3	1665.70292	555.90222	R	N	91	101
PSM	TKKPEAPEPK	-174_37864	Q3V0I7	1	Mouse_09-2020	null	[MS,MS:1001208,SEQUEST,]	3-UNIMOD:213	ms_run[1]:scan=4353	2398.3	3	1665.70292	555.90222	K	V	23	33
PSM	SKTDGFKTLK	-174_26546	F6Z9A1	1	Mouse_09-2020	null	[MS,MS:1001208,SEQUEST,]	7-UNIMOD:213	ms_run[1]:scan=4397	2414.1	3	1665.70292	555.90222	R	N	91	101
PSM	KEGHPDTLSK	-174_12768	P31725	1	Mouse_09-2020	null	[MS,MS:1001208,SEQUEST,]	4-UNIMOD:213	ms_run[1]:scan=1997	961.9	3	1652.63523	551.54996	R	E	26	36
PSM	SILTLSHEPK	-174_37401	F6XP90	1	Mouse_09-2020	null	[MS,MS:1001208,SEQUEST,]	7-UNIMOD:213	ms_run[1]:scan=4203	2343.4	3	1665.70292	555.90222	K	L	334	344
PSM	KEIPSQAVPR	-174_23629	Q8CB62	1	Mouse_09-2020	null	[MS,MS:1001208,SEQUEST,]	10-UNIMOD:213	ms_run[1]:scan=3776	2186.4	3	1665.70292	555.90597	R	L	847	857
PSM	KFTADTPFGK	-174_17187	Q64701	1	Mouse_09-2020	null	[MS,MS:1001208,SEQUEST,]	6-UNIMOD:213	ms_run[1]:scan=2531	1138.0	3	1652.63523	551.55130	R	T	335	345
PSM	KTLSSFSNLK	-174_21681	E9Q6W4	1	Mouse_09-2020	null	[MS,MS:1001208,SEQUEST,]	4-UNIMOD:213	ms_run[1]:scan=3338	2026.8	3	1665.70292	555.90222	K	H	219	229
PSM	VQDVLFLYK	-174_34701	Q8C0Z1	1	Mouse_09-2020	null	[MS,MS:1001208,SEQUEST,]	3-UNIMOD:213	ms_run[1]:scan=3231	1988.1	3	1665.70292	555.90356	K	T	105	114
PSM	TTKAPSTPPPK	-174_23630	Q5U4C3	1	Mouse_09-2020	null	[MS,MS:1001208,SEQUEST,]	6-UNIMOD:213	ms_run[1]:scan=3776	2186.4	3	1665.70292	555.90222	R	A	917	928
PSM	KAHQETFPSLCQLGK	-174_28562	P22605	1	Mouse_09-2020	null	[MS,MS:1001208,SEQUEST,]	11-UNIMOD:4,5-UNIMOD:213	ms_run[1]:scan=4831	2569.3	3	2284.96250	762.32011	R	T	220	235
PSM	ISALTGHLANK	-174_29155	Q9EP71	1	Mouse_09-2020	null	[MS,MS:1001208,SEQUEST,]	5-UNIMOD:213	ms_run[1]:scan=4955	2614.5	3	1665.70292	555.90597	K	A	750	761
PSM	VTIMGIYSIK	-174_27209	P49718	1	Mouse_09-2020	null	[MS,MS:1001208,SEQUEST,]	7-UNIMOD:213	ms_run[1]:scan=4547	2464.9	3	1665.70292	555.90469	R	F	263	273
PSM	VEMAQRNEENVLALK	-174_29208	Q6AXF8	1	Mouse_09-2020	null	[MS,MS:1001208,SEQUEST,]	15-UNIMOD:213	ms_run[1]:scan=4972	2621.1	3	2284.96250	762.32715	K	V	891	906
PSM	KIALYELMK	-174_23324	E9Q8N5	1	Mouse_09-2020	null	[MS,MS:1001208,SEQUEST,]	8-UNIMOD:35,1-UNIMOD:213	ms_run[1]:scan=3704	2160.0	3	1665.70292	555.90469	R	T	1070	1079
PSM	KEGHPDTLSK	-174_11238	P31725	1	Mouse_09-2020	null	[MS,MS:1001208,SEQUEST,]	6-UNIMOD:213	ms_run[1]:scan=1806	897.8	3	1652.63523	551.54996	R	E	26	36
PSM	VQDVLFLYK	-174_38600	Q8C0Z1	1	Mouse_09-2020	null	[MS,MS:1001208,SEQUEST,]	3-UNIMOD:213	ms_run[1]:scan=4608	2487.7	3	1665.70292	555.90356	K	T	105	114
PSM	ISFGKSPMTK	-174_12692	A0A3Q4L350	1	Mouse_09-2020	null	[MS,MS:1001208,SEQUEST,]	8-UNIMOD:35,9-UNIMOD:213	ms_run[1]:scan=1987	958.6	3	1652.63523	551.55242	K	L	42	52
PSM	SECVDSSENVTGPER	-174_24053	E9Q777	1	Mouse_09-2020	null	[MS,MS:1001208,SEQUEST,]	3-UNIMOD:4	ms_run[1]:scan=3872	2221.6	3	1665.70292	555.90554	K	K	1478	1493
PSM	SPEEISSSEGCQEAR	-174_36761	Q9D5U9	1	Mouse_09-2020	null	[MS,MS:1001208,SEQUEST,]	11-UNIMOD:4	ms_run[1]:scan=3993	2266.2	3	1665.70292	555.90554	R	L	107	122
PSM	SPEEISSSEGCQEAR	-174_36164	Q9D5U9	1	Mouse_09-2020	null	[MS,MS:1001208,SEQUEST,]	11-UNIMOD:4	ms_run[1]:scan=3771	2184.9	3	1665.70292	555.90554	R	L	107	122
PSM	KEGHPDTLSK	-174_11199	P31725	1	Mouse_09-2020	null	[MS,MS:1001208,SEQUEST,]	7-UNIMOD:213	ms_run[1]:scan=1801	896.1	3	1652.63523	551.54996	R	E	26	36
PSM	LSVDYGKKSK	-174_28915	P05214	1	Mouse_09-2020	null	[MS,MS:1001208,SEQUEST,]	7-UNIMOD:213	ms_run[1]:scan=4892	2591.4	3	1665.70292	555.90222	R	E	157	167
PSM	SILTLSHEPK	-174_36725	F6XP90	1	Mouse_09-2020	null	[MS,MS:1001208,SEQUEST,]	8-UNIMOD:213	ms_run[1]:scan=3981	2261.8	3	1665.70292	555.90222	K	L	334	344
PSM	KKYSGSLSVR	-174_26625	Q4G0F8	1	Mouse_09-2020	null	[MS,MS:1001208,SEQUEST,]	6-UNIMOD:213	ms_run[1]:scan=4412	2419.6	3	1665.70292	555.90597	K	M	237	247
PSM	SILTLSHEPK	-174_36560	F6XP90	1	Mouse_09-2020	null	[MS,MS:1001208,SEQUEST,]	8-UNIMOD:213	ms_run[1]:scan=3921	2239.8	3	1665.70292	555.90222	K	L	334	344
PSM	VLGSSTFVTNSSSSSRK	-174_26391	Q9CQX4	1	Mouse_09-2020	null	[MS,MS:1001208,SEQUEST,]	16-UNIMOD:213	ms_run[1]:scan=4369	2404.2	3	2284.96250	762.32094	K	E	25	42
PSM	KEGHPDTLSK	-174_17606	P31725	1	Mouse_09-2020	null	[MS,MS:1001208,SEQUEST,]	4-UNIMOD:213	ms_run[1]:scan=2574	1152.3	3	1652.63523	551.54996	R	E	26	36
PSM	HMNLLADLKTMVETK	-174_26147	Q01063	1	Mouse_09-2020	null	[MS,MS:1001208,SEQUEST,]	10-UNIMOD:213	ms_run[1]:scan=4327	2388.8	3	2284.96250	762.32962	K	V	517	532
PSM	KDGQPLDPNK	-174_6103	A2AQM9	1	Mouse_09-2020	null	[MS,MS:1001208,SEQUEST,]	2-UNIMOD:213	ms_run[1]:scan=1039	645.3	3	1652.63523	551.54996	K	P	1466	1476
PSM	ISALTGHLANK	-174_19714	Q9EP71	1	Mouse_09-2020	null	[MS,MS:1001208,SEQUEST,]	5-UNIMOD:213	ms_run[1]:scan=2909	1870.5	3	1665.70292	555.90597	K	A	750	761
PSM	EFLYKLSPK	-174_35605	A0A171EBL0	1	Mouse_09-2020	null	[MS,MS:1001208,SEQUEST,]	1-UNIMOD:213	ms_run[1]:scan=3570	2111.7	3	1665.70292	555.90356	K	W	110	119
PSM	HMNLLADLKTMVETK	-174_26148	Q01063	1	Mouse_09-2020	null	[MS,MS:1001208,SEQUEST,]	13-UNIMOD:213	ms_run[1]:scan=4327	2388.8	3	2284.96250	762.32962	K	V	517	532
PSM	TTKAPSTPPPK	-174_23653	Q5U4C3	1	Mouse_09-2020	null	[MS,MS:1001208,SEQUEST,]	6-UNIMOD:213	ms_run[1]:scan=3782	2188.6	3	1665.70292	555.90222	R	A	917	928
PSM	EFLYKLSPK	-174_37028	A0A171EBL0	1	Mouse_09-2020	null	[MS,MS:1001208,SEQUEST,]	1-UNIMOD:213	ms_run[1]:scan=4086	2300.1	3	1665.70292	555.90356	K	W	110	119
PSM	KFMDVSQLK	-174_13249	Q80X44	1	Mouse_09-2020	null	[MS,MS:1001208,SEQUEST,]	3-UNIMOD:35,6-UNIMOD:213	ms_run[1]:scan=2057	981.8	3	1652.63523	551.55242	R	H	413	422
PSM	ISALTGHLANK	-174_23582	Q9EP71	1	Mouse_09-2020	null	[MS,MS:1001208,SEQUEST,]	7-UNIMOD:213	ms_run[1]:scan=3764	2182.0	3	1665.70292	555.90597	K	A	750	761
PSM	ISALTGHLANK	-174_24363	Q9EP71	1	Mouse_09-2020	null	[MS,MS:1001208,SEQUEST,]	5-UNIMOD:213	ms_run[1]:scan=3938	2245.7	3	1665.70292	555.90597	K	A	750	761
PSM	LSRLHLEEK	-174_35284	Q9CQ28	1	Mouse_09-2020	null	[MS,MS:1001208,SEQUEST,]	5-UNIMOD:213	ms_run[1]:scan=3444	2066.0	3	1665.70292	555.90597	R	S	242	251
PSM	KAHQETFPSLCQLGK	-174_22285	P22605	1	Mouse_09-2020	null	[MS,MS:1001208,SEQUEST,]	11-UNIMOD:4,9-UNIMOD:213	ms_run[1]:scan=3460	2071.8	3	2284.96250	762.32011	R	T	220	235
PSM	LSGGQLYVMK	-174_15548	A0A1W2P7C6	1	Mouse_09-2020	null	[MS,MS:1001208,SEQUEST,]	9-UNIMOD:35,2-UNIMOD:213	ms_run[1]:scan=2331	1071.5	3	1652.63523	551.55242	K	L	1597	1607
PSM	EEAFNDAVDYFMSK	-174_25722	A0A2R8W6Q5	1	Mouse_09-2020	null	[MS,MS:1001208,SEQUEST,]	null	ms_run[1]:scan=4232	2353.6	3	1665.70292	555.90822	K	I	522	536
PSM	KFMDVSQLK	-174_13218	Q80X44	1	Mouse_09-2020	null	[MS,MS:1001208,SEQUEST,]	3-UNIMOD:35,4-UNIMOD:213	ms_run[1]:scan=2053	980.5	3	1652.63523	551.55242	R	H	413	422
PSM	KEGHPDTLSK	-174_17159	P31725	1	Mouse_09-2020	null	[MS,MS:1001208,SEQUEST,]	4-UNIMOD:213	ms_run[1]:scan=2528	1137.0	3	1652.63523	551.54996	R	E	26	36
PSM	VTIANADLALAQGDTDR	-174_30778	Q0HA38	1	Mouse_09-2020	null	[MS,MS:1001208,SEQUEST,]	17-UNIMOD:213	ms_run[1]:scan=5338	2757.3	3	2284.96250	762.32094	R	L	655	672
PSM	GRQTPVLYAMLDHSR	-174_29671	A0A5F8MPM4	1	Mouse_09-2020	null	[MS,MS:1001208,SEQUEST,]	4-UNIMOD:213	ms_run[1]:scan=5086	2662.9	3	2284.96250	762.32385	R	T	213	228
PSM	ISALTGHLANK	-174_28343	Q9EP71	1	Mouse_09-2020	null	[MS,MS:1001208,SEQUEST,]	7-UNIMOD:213	ms_run[1]:scan=4787	2552.8	3	1665.70292	555.90597	K	A	750	761
PSM	ISALTGHLANK	-174_27742	Q9EP71	1	Mouse_09-2020	null	[MS,MS:1001208,SEQUEST,]	5-UNIMOD:213	ms_run[1]:scan=4655	2504.4	3	1665.70292	555.90597	K	A	750	761
PSM	ISALTGHLANK	-174_19715	Q9EP71	1	Mouse_09-2020	null	[MS,MS:1001208,SEQUEST,]	7-UNIMOD:213	ms_run[1]:scan=2909	1870.5	3	1665.70292	555.90597	K	A	750	761
PSM	SILTLSHEPK	-174_38867	F6XP90	1	Mouse_09-2020	null	[MS,MS:1001208,SEQUEST,]	8-UNIMOD:213	ms_run[1]:scan=4707	2523.9	3	1665.70292	555.90222	K	L	334	344
PSM	VTIMGIYSIK	-174_27513	P49718	1	Mouse_09-2020	null	[MS,MS:1001208,SEQUEST,]	7-UNIMOD:213	ms_run[1]:scan=4607	2486.9	3	1665.70292	555.90469	R	F	263	273
PSM	TKKPEAPEPK	-174_37865	Q3V0I7	1	Mouse_09-2020	null	[MS,MS:1001208,SEQUEST,]	5-UNIMOD:213	ms_run[1]:scan=4353	2398.3	3	1665.70292	555.90222	K	V	23	33
PSM	VTIMGIYSIK	-174_27799	P49718	1	Mouse_09-2020	null	[MS,MS:1001208,SEQUEST,]	7-UNIMOD:213	ms_run[1]:scan=4667	2508.8	3	1665.70292	555.90469	R	F	263	273
PSM	KDGQPLDPNK	-174_6014	A2AQM9	1	Mouse_09-2020	null	[MS,MS:1001208,SEQUEST,]	2-UNIMOD:213	ms_run[1]:scan=1024	640.3	3	1652.63523	551.54996	K	P	1466	1476
PSM	ISALTGHLANK	-174_24405	Q9EP71	1	Mouse_09-2020	null	[MS,MS:1001208,SEQUEST,]	5-UNIMOD:213	ms_run[1]:scan=3947	2249.0	3	1665.70292	555.90597	K	A	750	761
PSM	KSVEPTHAPFMEKSR	-174_22010	B1ARU4	1	Mouse_09-2020	null	[MS,MS:1001208,SEQUEST,]	6-UNIMOD:213	ms_run[1]:scan=3406	2052.1	3	2284.96250	762.32011	R	G	6902	6917
PSM	QGVVVPPTAEK	-174_19271	Q3TTL0	1	Mouse_09-2020	null	[MS,MS:1001208,SEQUEST,]	8-UNIMOD:213	ms_run[1]:scan=2795	1828.8	3	1665.70292	555.90222	K	N	76	87
PSM	KFTADTPFGK	-174_13474	Q64701	1	Mouse_09-2020	null	[MS,MS:1001208,SEQUEST,]	3-UNIMOD:213	ms_run[1]:scan=2083	990.5	3	1652.63523	551.55130	R	T	335	345
PSM	KSVEPTHAPFMEKSR	-174_22011	B1ARU4	1	Mouse_09-2020	null	[MS,MS:1001208,SEQUEST,]	4-UNIMOD:213	ms_run[1]:scan=3406	2052.1	3	2284.96250	762.32011	R	G	6902	6917
PSM	VTIMGIYSIK	-174_24036	P49718	1	Mouse_09-2020	null	[MS,MS:1001208,SEQUEST,]	7-UNIMOD:213	ms_run[1]:scan=3869	2220.5	3	1665.70292	555.90469	R	F	263	273
PSM	KEEEGQKEEEKPRK	-174_29465	Q99JF8	1	Mouse_09-2020	null	[MS,MS:1001208,SEQUEST,]	11-UNIMOD:213	ms_run[1]:scan=5038	2645.3	3	2284.96250	762.32094	K	P	232	246
PSM	SKTDGFKTLK	-174_26626	F6Z9A1	1	Mouse_09-2020	null	[MS,MS:1001208,SEQUEST,]	7-UNIMOD:213	ms_run[1]:scan=4412	2419.6	3	1665.70292	555.90222	R	N	91	101
PSM	KTLSSFSNLK	-174_21694	E9Q6W4	1	Mouse_09-2020	null	[MS,MS:1001208,SEQUEST,]	4-UNIMOD:213	ms_run[1]:scan=3341	2027.9	3	1665.70292	555.90222	K	H	219	229
PSM	VTIMGIYSIK	-174_24567	P49718	1	Mouse_09-2020	null	[MS,MS:1001208,SEQUEST,]	8-UNIMOD:213	ms_run[1]:scan=3983	2262.2	3	1665.70292	555.90469	R	F	263	273
PSM	KTPLYIDFK	-174_38799	Q9R229	1	Mouse_09-2020	null	[MS,MS:1001208,SEQUEST,]	5-UNIMOD:213	ms_run[1]:scan=4683	2515.1	3	1665.70292	555.90356	K	I	322	331
PSM	SILTLSHEPK	-174_37402	F6XP90	1	Mouse_09-2020	null	[MS,MS:1001208,SEQUEST,]	8-UNIMOD:213	ms_run[1]:scan=4203	2343.4	3	1665.70292	555.90222	K	L	334	344
PSM	IASMRSPDLGRHFEK	-174_26166	S4R1A3	1	Mouse_09-2020	null	[MS,MS:1001208,SEQUEST,]	12-UNIMOD:213	ms_run[1]:scan=4330	2389.9	3	2284.96250	762.32385	R	M	43	58
PSM	VTIANADLALAQGDTDR	-174_31273	Q0HA38	1	Mouse_09-2020	null	[MS,MS:1001208,SEQUEST,]	16-UNIMOD:213	ms_run[1]:scan=5443	2796.8	3	2284.96250	762.32094	R	L	655	672
PSM	KFTADTPFGK	-174_17207	Q64701	1	Mouse_09-2020	null	[MS,MS:1001208,SEQUEST,]	6-UNIMOD:213	ms_run[1]:scan=2533	1138.7	3	1652.63523	551.55130	R	T	335	345
PSM	ISFGKSPMTK	-174_12774	A0A3Q4L350	1	Mouse_09-2020	null	[MS,MS:1001208,SEQUEST,]	8-UNIMOD:35,9-UNIMOD:213	ms_run[1]:scan=1998	962.2	3	1652.63523	551.55242	K	L	42	52
PSM	VEKMKKAYK	-174_34215	A0A5F8MPE6	1	Mouse_09-2020	null	[MS,MS:1001208,SEQUEST,]	3-UNIMOD:213	ms_run[1]:scan=3054	1923.2	3	1665.70292	555.90843	R	S	295	304
PSM	KDGQPLDPNK	-174_6171	A2AQM9	1	Mouse_09-2020	null	[MS,MS:1001208,SEQUEST,]	2-UNIMOD:213	ms_run[1]:scan=1051	649.3	3	1652.63523	551.54996	K	P	1466	1476
PSM	GVGGGIPPITTR	-174_36888	Q8CJH3	1	Mouse_09-2020	null	[MS,MS:1001208,SEQUEST,]	10-UNIMOD:213	ms_run[1]:scan=4041	2283.8	3	1665.70292	555.90597	R	L	176	188
PSM	LSRLHLEEK	-174_35240	Q9CQ28	1	Mouse_09-2020	null	[MS,MS:1001208,SEQUEST,]	5-UNIMOD:213	ms_run[1]:scan=3429	2060.5	3	1665.70292	555.90597	R	S	242	251
PSM	VTIMGIYSIK	-174_24508	P49718	1	Mouse_09-2020	null	[MS,MS:1001208,SEQUEST,]	8-UNIMOD:213	ms_run[1]:scan=3971	2257.8	3	1665.70292	555.90469	R	F	263	273
PSM	HTGEKPYECAECGK	-174_20094	Q8BIS1	1	Mouse_09-2020	null	[MS,MS:1001208,SEQUEST,]	9-UNIMOD:4,12-UNIMOD:4	ms_run[1]:scan=2990	1900.1	3	1665.70292	555.90471	K	F	362	376
PSM	VTIMGIYSIK	-174_21864	P49718	1	Mouse_09-2020	null	[MS,MS:1001208,SEQUEST,]	7-UNIMOD:213	ms_run[1]:scan=3377	2041.1	3	1665.70292	555.90469	R	F	263	273
PSM	ISFGKSPMTK	-174_12892	A0A3Q4L350	1	Mouse_09-2020	null	[MS,MS:1001208,SEQUEST,]	8-UNIMOD:35,9-UNIMOD:213	ms_run[1]:scan=2014	967.6	3	1652.63523	551.55242	K	L	42	52
PSM	KEEEGQKEEEKPRK	-174_29466	Q99JF8	1	Mouse_09-2020	null	[MS,MS:1001208,SEQUEST,]	10-UNIMOD:213	ms_run[1]:scan=5038	2645.3	3	2284.96250	762.32094	K	P	232	246
PSM	HTGEKPYECAECGK	-174_20106	Q8BIS1	1	Mouse_09-2020	null	[MS,MS:1001208,SEQUEST,]	9-UNIMOD:4,12-UNIMOD:4	ms_run[1]:scan=2993	1901.2	3	1665.70292	555.90471	K	F	362	376
PSM	LSRLHLEEK	-174_23710	Q9CQ28	1	Mouse_09-2020	null	[MS,MS:1001208,SEQUEST,]	3-UNIMOD:213	ms_run[1]:scan=3794	2193.0	3	1665.70292	555.90597	R	S	242	251
PSM	VQDVLFLYK	-174_21232	Q8C0Z1	1	Mouse_09-2020	null	[MS,MS:1001208,SEQUEST,]	8-UNIMOD:213	ms_run[1]:scan=3239	1990.6	3	1665.70292	555.90356	K	T	105	114
PSM	SILTLSHEPK	-174_38128	F6XP90	1	Mouse_09-2020	null	[MS,MS:1001208,SEQUEST,]	7-UNIMOD:213	ms_run[1]:scan=4440	2430.2	3	1665.70292	555.90222	K	L	334	344
PSM	ISALTGHLANK	-174_28896	Q9EP71	1	Mouse_09-2020	null	[MS,MS:1001208,SEQUEST,]	7-UNIMOD:213	ms_run[1]:scan=4889	2590.3	3	1665.70292	555.90597	K	A	750	761
PSM	GVGGGIPPITTR	-174_38506	Q8CJH3	1	Mouse_09-2020	null	[MS,MS:1001208,SEQUEST,]	11-UNIMOD:213	ms_run[1]:scan=4566	2472.3	3	1665.70292	555.90597	R	L	176	188
PSM	KTLSSFSNLK	-174_19216	E9Q6W4	1	Mouse_09-2020	null	[MS,MS:1001208,SEQUEST,]	7-UNIMOD:213	ms_run[1]:scan=2783	1824.4	3	1665.70292	555.90222	K	H	219	229
PSM	VTIMGIYSIK	-174_24688	P49718	1	Mouse_09-2020	null	[MS,MS:1001208,SEQUEST,]	7-UNIMOD:213	ms_run[1]:scan=4010	2272.1	3	1665.70292	555.90469	R	F	263	273
PSM	ISALTGHLANK	-174_28931	Q9EP71	1	Mouse_09-2020	null	[MS,MS:1001208,SEQUEST,]	7-UNIMOD:213	ms_run[1]:scan=4895	2592.5	3	1665.70292	555.90597	K	A	750	761
PSM	LSRLHLEEK	-174_34702	Q9CQ28	1	Mouse_09-2020	null	[MS,MS:1001208,SEQUEST,]	7-UNIMOD:213	ms_run[1]:scan=3231	1988.1	3	1665.70292	555.90597	R	S	242	251
PSM	SILTLSHEPK	-174_37437	F6XP90	1	Mouse_09-2020	null	[MS,MS:1001208,SEQUEST,]	8-UNIMOD:213	ms_run[1]:scan=4215	2347.8	3	1665.70292	555.90222	K	L	334	344
PSM	LIQQVAQEIWVCEK	-174_24857	Q99LE6	1	Mouse_09-2020	null	[MS,MS:1001208,SEQUEST,]	12-UNIMOD:4,13-UNIMOD:213	ms_run[1]:scan=4045	2285.3	3	2284.96250	762.32849	R	T	580	594
PSM	VTIANADLALAQGDTDR	-174_30747	Q0HA38	1	Mouse_09-2020	null	[MS,MS:1001208,SEQUEST,]	17-UNIMOD:213	ms_run[1]:scan=5332	2755.1	3	2284.96250	762.32094	R	L	655	672
PSM	SILTLSHEPK	-174_36840	F6XP90	1	Mouse_09-2020	null	[MS,MS:1001208,SEQUEST,]	7-UNIMOD:213	ms_run[1]:scan=4023	2277.2	3	1665.70292	555.90222	K	L	334	344
PSM	KKYSGSLSVR	-174_26561	Q4G0F8	1	Mouse_09-2020	null	[MS,MS:1001208,SEQUEST,]	6-UNIMOD:213	ms_run[1]:scan=4400	2415.2	3	1665.70292	555.90597	K	M	237	247
PSM	KAHQETFPSLCQLGK	-174_22369	P22605	1	Mouse_09-2020	null	[MS,MS:1001208,SEQUEST,]	11-UNIMOD:4,9-UNIMOD:213	ms_run[1]:scan=3475	2077.3	3	2284.96250	762.32011	R	T	220	235
PSM	EEAFNDAVDYFMSK	-174_25751	A0A2R8W6Q5	1	Mouse_09-2020	null	[MS,MS:1001208,SEQUEST,]	null	ms_run[1]:scan=4238	2355.8	3	1665.70292	555.90822	K	I	522	536
PSM	GVGGGIPPITTR	-174_36949	Q8CJH3	1	Mouse_09-2020	null	[MS,MS:1001208,SEQUEST,]	10-UNIMOD:213	ms_run[1]:scan=4062	2291.4	3	1665.70292	555.90597	R	L	176	188
PSM	VTIMGIYSIK	-174_23631	P49718	1	Mouse_09-2020	null	[MS,MS:1001208,SEQUEST,]	7-UNIMOD:213	ms_run[1]:scan=3776	2186.4	3	1665.70292	555.90469	R	F	263	273
PSM	VTIMGIYSIK	-174_24156	P49718	1	Mouse_09-2020	null	[MS,MS:1001208,SEQUEST,]	8-UNIMOD:213	ms_run[1]:scan=3893	2229.2	3	1665.70292	555.90469	R	F	263	273
PSM	VTIMGIYSIK	-174_36820	P49718	1	Mouse_09-2020	null	[MS,MS:1001208,SEQUEST,]	7-UNIMOD:213	ms_run[1]:scan=4014	2273.9	3	1665.70292	555.90469	R	F	263	273
PSM	SILTLSHEPK	-174_36932	F6XP90	1	Mouse_09-2020	null	[MS,MS:1001208,SEQUEST,]	7-UNIMOD:213	ms_run[1]:scan=4056	2289.2	3	1665.70292	555.90222	K	L	334	344
PSM	TTKAPSTPPPK	-174_37796	Q5U4C3	1	Mouse_09-2020	null	[MS,MS:1001208,SEQUEST,]	2-UNIMOD:213	ms_run[1]:scan=4332	2390.6	3	1665.70292	555.90222	R	A	917	928
PSM	ISFGKSPMTK	-174_13475	A0A3Q4L350	1	Mouse_09-2020	null	[MS,MS:1001208,SEQUEST,]	8-UNIMOD:35,6-UNIMOD:213	ms_run[1]:scan=2083	990.5	3	1652.63523	551.55242	K	L	42	52
PSM	GVGGGIPPITTR	-174_21162	Q8CJH3	1	Mouse_09-2020	null	[MS,MS:1001208,SEQUEST,]	11-UNIMOD:213	ms_run[1]:scan=3221	1984.0	3	1665.70292	555.90597	R	L	176	188
PSM	KTPLYIDFK	-174_37884	Q9R229	1	Mouse_09-2020	null	[MS,MS:1001208,SEQUEST,]	7-UNIMOD:213	ms_run[1]:scan=4359	2400.5	3	1665.70292	555.90356	K	I	322	331
PSM	SILTLSHEPK	-174_37364	F6XP90	1	Mouse_09-2020	null	[MS,MS:1001208,SEQUEST,]	7-UNIMOD:213	ms_run[1]:scan=4191	2339.0	3	1665.70292	555.90222	K	L	334	344
PSM	KEGHPDTLSK	-174_15217	P31725	1	Mouse_09-2020	null	[MS,MS:1001208,SEQUEST,]	2-UNIMOD:213	ms_run[1]:scan=2295	1059.6	3	1652.63523	551.54996	R	E	26	36
PSM	GVGGGIPPITTR	-174_22118	Q8CJH3	1	Mouse_09-2020	null	[MS,MS:1001208,SEQUEST,]	10-UNIMOD:213	ms_run[1]:scan=3428	2059.7	3	1665.70292	555.90597	R	L	176	188
PSM	SILTLSHEPK	-174_19080	F6XP90	1	Mouse_09-2020	null	[MS,MS:1001208,SEQUEST,]	7-UNIMOD:213	ms_run[1]:scan=2756	1814.5	3	1665.70292	555.90222	K	L	334	344
PSM	VQDVLFLYK	-174_20400	Q8C0Z1	1	Mouse_09-2020	null	[MS,MS:1001208,SEQUEST,]	8-UNIMOD:213	ms_run[1]:scan=3059	1924.7	3	1665.70292	555.90356	K	T	105	114
PSM	VTIMGIYSIK	-174_23724	P49718	1	Mouse_09-2020	null	[MS,MS:1001208,SEQUEST,]	7-UNIMOD:213	ms_run[1]:scan=3797	2194.1	3	1665.70292	555.90469	R	F	263	273
PSM	NVHMAVIRGK	-174_33674	P55200	1	Mouse_09-2020	null	[MS,MS:1001208,SEQUEST,]	3-UNIMOD:213	ms_run[1]:scan=2862	1853.7	3	1665.70292	555.90379	K	L	1922	1932
PSM	SILTLSHEPK	-174_37448	F6XP90	1	Mouse_09-2020	null	[MS,MS:1001208,SEQUEST,]	7-UNIMOD:213	ms_run[1]:scan=4218	2348.9	3	1665.70292	555.90222	K	L	334	344
PSM	LSGGQLYVMK	-174_15558	A0A1W2P7C6	1	Mouse_09-2020	null	[MS,MS:1001208,SEQUEST,]	9-UNIMOD:35,2-UNIMOD:213	ms_run[1]:scan=2332	1071.9	3	1652.63523	551.55242	K	L	1597	1607
PSM	KFMDVSQLK	-174_13305	Q80X44	1	Mouse_09-2020	null	[MS,MS:1001208,SEQUEST,]	3-UNIMOD:35,4-UNIMOD:213	ms_run[1]:scan=2064	984.1	3	1652.63523	551.55242	R	H	413	422
PSM	YDRLGFLLK	-174_35285	Q9CZ48	1	Mouse_09-2020	null	[MS,MS:1001208,SEQUEST,]	3-UNIMOD:213	ms_run[1]:scan=3444	2066.0	3	1665.70292	555.90731	K	D	40	49
PSM	KTPLYIDFK	-174_37903	Q9R229	1	Mouse_09-2020	null	[MS,MS:1001208,SEQUEST,]	7-UNIMOD:213	ms_run[1]:scan=4365	2402.7	3	1665.70292	555.90356	K	I	322	331
PSM	SILTLSHEPK	-174_38129	F6XP90	1	Mouse_09-2020	null	[MS,MS:1001208,SEQUEST,]	8-UNIMOD:213	ms_run[1]:scan=4440	2430.2	3	1665.70292	555.90222	K	L	334	344
PSM	VTIMGIYSIK	-174_21834	P49718	1	Mouse_09-2020	null	[MS,MS:1001208,SEQUEST,]	7-UNIMOD:213	ms_run[1]:scan=3371	2038.9	3	1665.70292	555.90469	R	F	263	273
PSM	VQDVLFLYK	-174_36940	Q8C0Z1	1	Mouse_09-2020	null	[MS,MS:1001208,SEQUEST,]	3-UNIMOD:213	ms_run[1]:scan=4059	2290.3	3	1665.70292	555.90356	K	T	105	114
PSM	SILTLSHEPK	-174_34264	F6XP90	1	Mouse_09-2020	null	[MS,MS:1001208,SEQUEST,]	4-UNIMOD:213	ms_run[1]:scan=3075	1930.9	3	1665.70292	555.90222	K	L	334	344
PSM	EFLYKLSPK	-174_34858	A0A171EBL0	1	Mouse_09-2020	null	[MS,MS:1001208,SEQUEST,]	4-UNIMOD:213	ms_run[1]:scan=3291	2010.0	3	1665.70292	555.90356	K	W	110	119
PSM	KEGHPDTLSK	-174_8868	P31725	1	Mouse_09-2020	null	[MS,MS:1001208,SEQUEST,]	7-UNIMOD:213	ms_run[1]:scan=1490	794.1	3	1652.63523	551.54996	R	E	26	36
PSM	SPEEISSSEGCQEAR	-174_33931	Q9D5U9	1	Mouse_09-2020	null	[MS,MS:1001208,SEQUEST,]	11-UNIMOD:4	ms_run[1]:scan=2961	1889.9	3	1665.70292	555.90554	R	L	107	122
PSM	KFMDVSQLK	-174_13329	Q80X44	1	Mouse_09-2020	null	[MS,MS:1001208,SEQUEST,]	3-UNIMOD:35,4-UNIMOD:213	ms_run[1]:scan=2067	985.1	3	1652.63523	551.55242	R	H	413	422
PSM	ISALTGHLANK	-174_24430	Q9EP71	1	Mouse_09-2020	null	[MS,MS:1001208,SEQUEST,]	5-UNIMOD:213	ms_run[1]:scan=3953	2251.2	3	1665.70292	555.90597	K	A	750	761
PSM	GKPGPLGKAGDK	-174_38655	V9GXJ0	1	Mouse_09-2020	null	[MS,MS:1001208,SEQUEST,]	8-UNIMOD:213	ms_run[1]:scan=4629	2495.3	3	1665.70292	555.90597	R	S	256	268
PSM	VLGSSTFVTNSSSSSRK	-174_26392	Q9CQX4	1	Mouse_09-2020	null	[MS,MS:1001208,SEQUEST,]	12-UNIMOD:213	ms_run[1]:scan=4369	2404.2	3	2284.96250	762.32094	K	E	25	42
PSM	VTIMGIYSIK	-174_23711	P49718	1	Mouse_09-2020	null	[MS,MS:1001208,SEQUEST,]	7-UNIMOD:213	ms_run[1]:scan=3794	2193.0	3	1665.70292	555.90469	R	F	263	273
PSM	KTPLYIDFK	-174_38006	Q9R229	1	Mouse_09-2020	null	[MS,MS:1001208,SEQUEST,]	5-UNIMOD:213	ms_run[1]:scan=4398	2414.8	3	1665.70292	555.90356	K	I	322	331
PSM	KTLSSFSNLK	-174_22119	E9Q6W4	1	Mouse_09-2020	null	[MS,MS:1001208,SEQUEST,]	2-UNIMOD:213	ms_run[1]:scan=3428	2059.7	3	1665.70292	555.90222	K	H	219	229
PSM	TTKAPSTPPPK	-174_37365	Q5U4C3	1	Mouse_09-2020	null	[MS,MS:1001208,SEQUEST,]	2-UNIMOD:213	ms_run[1]:scan=4191	2339.0	3	1665.70292	555.90222	R	A	917	928
PSM	VLGSSTFVTNSSSSSRK	-174_26393	Q9CQX4	1	Mouse_09-2020	null	[MS,MS:1001208,SEQUEST,]	13-UNIMOD:213	ms_run[1]:scan=4369	2404.2	3	2284.96250	762.32094	K	E	25	42
PSM	VTIMGIYSIK	-174_27858	P49718	1	Mouse_09-2020	null	[MS,MS:1001208,SEQUEST,]	7-UNIMOD:213	ms_run[1]:scan=4682	2514.3	3	1665.70292	555.90469	R	F	263	273
PSM	KSVEPTHAPFMEKSR	-174_32956	B1ARU4	1	Mouse_09-2020	null	[MS,MS:1001208,SEQUEST,]	7-UNIMOD:213	ms_run[1]:scan=5884	2961.4	3	2284.96250	762.32011	R	G	6902	6917
PSM	KSVEPTHAPFMEKSR	-174_32957	B1ARU4	1	Mouse_09-2020	null	[MS,MS:1001208,SEQUEST,]	6-UNIMOD:213	ms_run[1]:scan=5884	2961.4	3	2284.96250	762.32011	R	G	6902	6917
PSM	VLGSSTFVTNSSSSSRK	-174_26394	Q9CQX4	1	Mouse_09-2020	null	[MS,MS:1001208,SEQUEST,]	11-UNIMOD:213	ms_run[1]:scan=4369	2404.2	3	2284.96250	762.32094	K	E	25	42
PSM	VQSNTTSELSRGHLSK	-174_32931	A0A087WP92	1	Mouse_09-2020	null	[MS,MS:1001208,SEQUEST,]	11-UNIMOD:213	ms_run[1]:scan=5875	2958.0	3	2284.96250	762.32469	K	S	59	75
PSM	VTIMGIYSIK	-174_26212	P49718	1	Mouse_09-2020	null	[MS,MS:1001208,SEQUEST,]	8-UNIMOD:213	ms_run[1]:scan=4337	2392.1	3	1665.70292	555.90469	R	F	263	273
PSM	VQSNTTSELSRGHLSK	-174_32932	A0A087WP92	1	Mouse_09-2020	null	[MS,MS:1001208,SEQUEST,]	5-UNIMOD:213	ms_run[1]:scan=5875	2958.0	3	2284.96250	762.32469	K	S	59	75
PSM	NHASDRRQK	-174_17607	Q8CEF9	1	Mouse_09-2020	null	[MS,MS:1001208,SEQUEST,]	2-UNIMOD:213	ms_run[1]:scan=2574	1152.3	3	1652.63523	551.54906	K	Q	817	826
PSM	KFTADTPFGK	-174_13139	Q64701	1	Mouse_09-2020	null	[MS,MS:1001208,SEQUEST,]	3-UNIMOD:213	ms_run[1]:scan=2044	977.5	3	1652.63523	551.55130	R	T	335	345
PSM	KEGHPDTLSK	-174_11222	P31725	1	Mouse_09-2020	null	[MS,MS:1001208,SEQUEST,]	7-UNIMOD:213	ms_run[1]:scan=1804	897.1	3	1652.63523	551.54996	R	E	26	36
PSM	KEGHPDTLSK	-174_12711	P31725	1	Mouse_09-2020	null	[MS,MS:1001208,SEQUEST,]	7-UNIMOD:213	ms_run[1]:scan=1990	959.6	3	1652.63523	551.54996	R	E	26	36
PSM	VLRYVEAFK	-174_38675	P69744	1	Mouse_09-2020	null	[MS,MS:1001208,SEQUEST,]	3-UNIMOD:213	ms_run[1]:scan=4638	2498.6	3	1665.70292	555.90731	R	S	637	646
PSM	KEGHPDTLSK	-174_11301	P31725	1	Mouse_09-2020	null	[MS,MS:1001208,SEQUEST,]	7-UNIMOD:213	ms_run[1]:scan=1814	900.4	3	1652.63523	551.54996	R	E	26	36
PSM	NIFYKAIQK	-174_33607	Q8K0C4	1	Mouse_09-2020	null	[MS,MS:1001208,SEQUEST,]	5-UNIMOD:213	ms_run[1]:scan=2826	1840.5	3	1665.70292	555.90731	K	R	262	271
PSM	KEGHPDTLSK	-174_9448	P31725	1	Mouse_09-2020	null	[MS,MS:1001208,SEQUEST,]	7-UNIMOD:213	ms_run[1]:scan=1562	817.7	3	1652.63523	551.54996	R	E	26	36
PSM	GVGGGIPPITTR	-174_33932	Q8CJH3	1	Mouse_09-2020	null	[MS,MS:1001208,SEQUEST,]	10-UNIMOD:213	ms_run[1]:scan=2961	1889.9	3	1665.70292	555.90597	R	L	176	188
PSM	ISFGKSPMTK	-174_12851	A0A3Q4L350	1	Mouse_09-2020	null	[MS,MS:1001208,SEQUEST,]	8-UNIMOD:35,9-UNIMOD:213	ms_run[1]:scan=2008	965.6	3	1652.63523	551.55242	K	L	42	52
PSM	ISFGKSPMTK	-174_12828	A0A3Q4L350	1	Mouse_09-2020	null	[MS,MS:1001208,SEQUEST,]	8-UNIMOD:35,9-UNIMOD:213	ms_run[1]:scan=2005	964.6	3	1652.63523	551.55242	K	L	42	52
PSM	SILTLSHEPK	-174_19217	F6XP90	1	Mouse_09-2020	null	[MS,MS:1001208,SEQUEST,]	6-UNIMOD:213	ms_run[1]:scan=2783	1824.4	3	1665.70292	555.90222	K	L	334	344
PSM	VTIANADLALAQGDTDR	-174_30799	Q0HA38	1	Mouse_09-2020	null	[MS,MS:1001208,SEQUEST,]	14-UNIMOD:213	ms_run[1]:scan=5344	2759.6	3	2284.96250	762.32094	R	L	655	672
PSM	ISALTGHLANK	-174_24305	Q9EP71	1	Mouse_09-2020	null	[MS,MS:1001208,SEQUEST,]	5-UNIMOD:213	ms_run[1]:scan=3926	2241.3	3	1665.70292	555.90597	K	A	750	761
PSM	VTIANADLALAQGDTDR	-174_30800	Q0HA38	1	Mouse_09-2020	null	[MS,MS:1001208,SEQUEST,]	17-UNIMOD:213	ms_run[1]:scan=5344	2759.6	3	2284.96250	762.32094	R	L	655	672
PSM	GVGGGIPPITTR	-174_38387	Q8CJH3	1	Mouse_09-2020	null	[MS,MS:1001208,SEQUEST,]	11-UNIMOD:213	ms_run[1]:scan=4524	2456.9	3	1665.70292	555.90597	R	L	176	188
PSM	VTIMGIYSIK	-174_24054	P49718	1	Mouse_09-2020	null	[MS,MS:1001208,SEQUEST,]	7-UNIMOD:213	ms_run[1]:scan=3872	2221.6	3	1665.70292	555.90469	R	F	263	273
PSM	KEGHPDTLSK	-174_8869	P31725	1	Mouse_09-2020	null	[MS,MS:1001208,SEQUEST,]	6-UNIMOD:213	ms_run[1]:scan=1490	794.1	3	1652.63523	551.54996	R	E	26	36
PSM	SILTLSHEPK	-174_36539	F6XP90	1	Mouse_09-2020	null	[MS,MS:1001208,SEQUEST,]	7-UNIMOD:213	ms_run[1]:scan=3912	2236.5	3	1665.70292	555.90222	K	L	334	344
PSM	SILTLSHEPK	-174_19081	F6XP90	1	Mouse_09-2020	null	[MS,MS:1001208,SEQUEST,]	4-UNIMOD:213	ms_run[1]:scan=2756	1814.5	3	1665.70292	555.90222	K	L	334	344
PSM	GTVCAANDFNPDADAK	-174_38656	P14824	1	Mouse_09-2020	null	[MS,MS:1001208,SEQUEST,]	4-UNIMOD:4	ms_run[1]:scan=4629	2495.3	3	1665.70292	555.91063	K	L	355	371
PSM	GVGGGIPPITTR	-174_38507	Q8CJH3	1	Mouse_09-2020	null	[MS,MS:1001208,SEQUEST,]	12-UNIMOD:213	ms_run[1]:scan=4566	2472.3	3	1665.70292	555.90597	R	L	176	188
PSM	SILTLSHEPK	-174_36524	F6XP90	1	Mouse_09-2020	null	[MS,MS:1001208,SEQUEST,]	7-UNIMOD:213	ms_run[1]:scan=3906	2234.3	3	1665.70292	555.90222	K	L	334	344
PSM	QDQLFTEHKRTVNK	-174_29167	Q8CFJ9	1	Mouse_09-2020	null	[MS,MS:1001208,SEQUEST,]	11-UNIMOD:213	ms_run[1]:scan=4960	2616.7	3	2284.96250	762.32977	K	C	112	126
PSM	SILTLSHEPK	-174_36553	F6XP90	1	Mouse_09-2020	null	[MS,MS:1001208,SEQUEST,]	7-UNIMOD:213	ms_run[1]:scan=3918	2238.7	3	1665.70292	555.90222	K	L	334	344
PSM	EEAFNDAVDYFMSK	-174_33675	A0A2R8W6Q5	1	Mouse_09-2020	null	[MS,MS:1001208,SEQUEST,]	null	ms_run[1]:scan=2862	1853.7	3	1665.70292	555.90822	K	I	522	536
PSM	KEGHPDTLSK	-174_12712	P31725	1	Mouse_09-2020	null	[MS,MS:1001208,SEQUEST,]	6-UNIMOD:213	ms_run[1]:scan=1990	959.6	3	1652.63523	551.54996	R	E	26	36
PSM	SILTLSHEPK	-174_28038	F6XP90	1	Mouse_09-2020	null	[MS,MS:1001208,SEQUEST,]	7-UNIMOD:213	ms_run[1]:scan=4724	2529.7	3	1665.70292	555.90222	K	L	334	344
PSM	VTIANADLALAQGDTDR	-174_30801	Q0HA38	1	Mouse_09-2020	null	[MS,MS:1001208,SEQUEST,]	15-UNIMOD:213	ms_run[1]:scan=5344	2759.6	3	2284.96250	762.32094	R	L	655	672
PSM	KAHQETFPSLCQLGK	-174_28510	P22605	1	Mouse_09-2020	null	[MS,MS:1001208,SEQUEST,]	11-UNIMOD:4,9-UNIMOD:213	ms_run[1]:scan=4822	2566.0	3	2284.96250	762.32011	R	T	220	235
PSM	KEGHPDTLSK	-174_15197	P31725	1	Mouse_09-2020	null	[MS,MS:1001208,SEQUEST,]	2-UNIMOD:213	ms_run[1]:scan=2293	1059.0	3	1652.63523	551.54996	R	E	26	36
PSM	KEGHPDTLSK	-174_15541	P31725	1	Mouse_09-2020	null	[MS,MS:1001208,SEQUEST,]	2-UNIMOD:213	ms_run[1]:scan=2330	1071.2	3	1652.63523	551.54996	R	E	26	36
PSM	VQSNTTSELSRGHLSK	-174_32933	A0A087WP92	1	Mouse_09-2020	null	[MS,MS:1001208,SEQUEST,]	8-UNIMOD:213	ms_run[1]:scan=5875	2958.0	3	2284.96250	762.32469	K	S	59	75
PSM	KEGHPDTLSK	-174_9449	P31725	1	Mouse_09-2020	null	[MS,MS:1001208,SEQUEST,]	6-UNIMOD:213	ms_run[1]:scan=1562	817.7	3	1652.63523	551.54996	R	E	26	36
PSM	SILTLSHEPK	-174_37650	F6XP90	1	Mouse_09-2020	null	[MS,MS:1001208,SEQUEST,]	7-UNIMOD:213	ms_run[1]:scan=4281	2371.9	3	1665.70292	555.90222	K	L	334	344
PSM	VQDVLFLYK	-174_20413	Q8C0Z1	1	Mouse_09-2020	null	[MS,MS:1001208,SEQUEST,]	8-UNIMOD:213	ms_run[1]:scan=3062	1925.8	3	1665.70292	555.90356	K	T	105	114
PSM	GLSSKDKYVK	-174_35397	Q3U7R1	1	Mouse_09-2020	null	[MS,MS:1001208,SEQUEST,]	6-UNIMOD:213	ms_run[1]:scan=3495	2084.7	3	1665.70292	555.90222	R	L	330	340
PSM	KIALYELMK	-174_23295	E9Q8N5	1	Mouse_09-2020	null	[MS,MS:1001208,SEQUEST,]	8-UNIMOD:35,1-UNIMOD:213	ms_run[1]:scan=3698	2157.8	3	1665.70292	555.90469	R	T	1070	1079
PSM	VQSNTTSELSRGHLSK	-174_32934	A0A087WP92	1	Mouse_09-2020	null	[MS,MS:1001208,SEQUEST,]	6-UNIMOD:213	ms_run[1]:scan=5875	2958.0	3	2284.96250	762.32469	K	S	59	75
PSM	KSSALAEYSR	-174_18612	Q9DB90	1	Mouse_09-2020	null	[MS,MS:1001208,SEQUEST,]	8-UNIMOD:213	ms_run[1]:scan=2687	1189.8	3	1652.63523	551.54996	K	L	508	518
PSM	KTPLYIDFK	-174_38920	Q9R229	1	Mouse_09-2020	null	[MS,MS:1001208,SEQUEST,]	7-UNIMOD:213	ms_run[1]:scan=4731	2532.7	3	1665.70292	555.90356	K	I	322	331
PSM	TTKAPSTPPPK	-174_23654	Q5U4C3	1	Mouse_09-2020	null	[MS,MS:1001208,SEQUEST,]	7-UNIMOD:213	ms_run[1]:scan=3782	2188.6	3	1665.70292	555.90222	R	A	917	928
PSM	KGEVEEDSKPNGVLSR	-174_28539	G3UZM1	1	Mouse_09-2020	null	[MS,MS:1001208,SEQUEST,]	9-UNIMOD:213	ms_run[1]:scan=4828	2568.2	3	2284.96250	762.32094	R	A	1653	1669
PSM	SIHELEKIR	-174_23861	Q91Z83	1	Mouse_09-2020	null	[MS,MS:1001208,SEQUEST,]	7-UNIMOD:213	ms_run[1]:scan=3830	2206.2	3	1665.70292	555.90597	K	Q	1522	1531
PSM	KTLSSFSNLK	-174_21943	E9Q6W4	1	Mouse_09-2020	null	[MS,MS:1001208,SEQUEST,]	4-UNIMOD:213	ms_run[1]:scan=3392	2046.6	3	1665.70292	555.90222	K	H	219	229
PSM	VQSNTTSELSRGHLSK	-174_32935	A0A087WP92	1	Mouse_09-2020	null	[MS,MS:1001208,SEQUEST,]	7-UNIMOD:213	ms_run[1]:scan=5875	2958.0	3	2284.96250	762.32469	K	S	59	75
PSM	GKPGPLGKAGDK	-174_38388	V9GXJ0	1	Mouse_09-2020	null	[MS,MS:1001208,SEQUEST,]	8-UNIMOD:213	ms_run[1]:scan=4524	2456.9	3	1665.70292	555.90597	R	S	256	268
PSM	GVGGGIPPITTR	-174_38389	Q8CJH3	1	Mouse_09-2020	null	[MS,MS:1001208,SEQUEST,]	12-UNIMOD:213	ms_run[1]:scan=4524	2456.9	3	1665.70292	555.90597	R	L	176	188
PSM	SILTLSHEPK	-174_36172	F6XP90	1	Mouse_09-2020	null	[MS,MS:1001208,SEQUEST,]	8-UNIMOD:213	ms_run[1]:scan=3774	2186.0	3	1665.70292	555.90222	K	L	334	344
PSM	TTKAPSTPPPK	-174_23590	Q5U4C3	1	Mouse_09-2020	null	[MS,MS:1001208,SEQUEST,]	6-UNIMOD:213	ms_run[1]:scan=3767	2183.1	3	1665.70292	555.90222	R	A	917	928
PSM	TTKAPSTPPPK	-174_23591	Q5U4C3	1	Mouse_09-2020	null	[MS,MS:1001208,SEQUEST,]	7-UNIMOD:213	ms_run[1]:scan=3767	2183.1	3	1665.70292	555.90222	R	A	917	928
PSM	VQDVLFLYK	-174_35362	Q8C0Z1	1	Mouse_09-2020	null	[MS,MS:1001208,SEQUEST,]	3-UNIMOD:213	ms_run[1]:scan=3477	2078.1	3	1665.70292	555.90356	K	T	105	114
PSM	VQDVLFLYK	-174_35914	Q8C0Z1	1	Mouse_09-2020	null	[MS,MS:1001208,SEQUEST,]	3-UNIMOD:213	ms_run[1]:scan=3678	2150.8	3	1665.70292	555.90356	K	T	105	114
PSM	MDIDRSPGLLGTPDLK	-174_29725	P97434	1	Mouse_09-2020	null	[MS,MS:1001208,SEQUEST,]	1-UNIMOD:35,14-UNIMOD:213	ms_run[1]:scan=5098	2667.3	3	2284.96250	762.32341	R	Q	612	628
PSM	IASMRSPDLGRHFEK	-174_26078	S4R1A3	1	Mouse_09-2020	null	[MS,MS:1001208,SEQUEST,]	6-UNIMOD:213	ms_run[1]:scan=4315	2384.4	3	2284.96250	762.32385	R	M	43	58
PSM	KEGHPDTLSK	-174_17256	P31725	1	Mouse_09-2020	null	[MS,MS:1001208,SEQUEST,]	6-UNIMOD:213	ms_run[1]:scan=2538	1140.3	3	1652.63523	551.54996	R	E	26	36
PSM	SILTLSHEPK	-174_35921	F6XP90	1	Mouse_09-2020	null	[MS,MS:1001208,SEQUEST,]	4-UNIMOD:213	ms_run[1]:scan=3681	2151.9	3	1665.70292	555.90222	K	L	334	344
PSM	VQDVLFLYK	-174_35363	Q8C0Z1	1	Mouse_09-2020	null	[MS,MS:1001208,SEQUEST,]	8-UNIMOD:213	ms_run[1]:scan=3477	2078.1	3	1665.70292	555.90356	K	T	105	114
PSM	VFEKYTAAARTFPDK	-174_19054	Q569L8	1	Mouse_09-2020	null	[MS,MS:1001208,SEQUEST,]	11-UNIMOD:213	ms_run[1]:scan=2752	1813.4	3	2284.96250	762.32737	K	E	975	990
PSM	VTIMGIYSIK	-174_21720	P49718	1	Mouse_09-2020	null	[MS,MS:1001208,SEQUEST,]	7-UNIMOD:213	ms_run[1]:scan=3347	2030.1	3	1665.70292	555.90469	R	F	263	273
PSM	VTIANADLALAQGDTDR	-174_30477	Q0HA38	1	Mouse_09-2020	null	[MS,MS:1001208,SEQUEST,]	14-UNIMOD:213	ms_run[1]:scan=5278	2734.8	3	2284.96250	762.32094	R	L	655	672
PSM	VTIMGIYSIK	-174_21682	P49718	1	Mouse_09-2020	null	[MS,MS:1001208,SEQUEST,]	7-UNIMOD:213	ms_run[1]:scan=3338	2026.8	3	1665.70292	555.90469	R	F	263	273
PSM	VTIANADLALAQGDTDR	-174_30748	Q0HA38	1	Mouse_09-2020	null	[MS,MS:1001208,SEQUEST,]	14-UNIMOD:213	ms_run[1]:scan=5332	2755.1	3	2284.96250	762.32094	R	L	655	672
PSM	KFMDVSQLK	-174_13288	Q80X44	1	Mouse_09-2020	null	[MS,MS:1001208,SEQUEST,]	3-UNIMOD:35,4-UNIMOD:213	ms_run[1]:scan=2062	983.5	3	1652.63523	551.55242	R	H	413	422
PSM	GVGGGIPPITTR	-174_28466	Q8CJH3	1	Mouse_09-2020	null	[MS,MS:1001208,SEQUEST,]	10-UNIMOD:213	ms_run[1]:scan=4811	2561.6	3	1665.70292	555.90597	R	L	176	188
PSM	KSSALAEYSR	-174_18765	Q9DB90	1	Mouse_09-2020	null	[MS,MS:1001208,SEQUEST,]	8-UNIMOD:213	ms_run[1]:scan=2703	1195.1	3	1652.63523	551.54996	K	L	508	518
PSM	SILTLSHEPK	-174_34616	F6XP90	1	Mouse_09-2020	null	[MS,MS:1001208,SEQUEST,]	4-UNIMOD:213	ms_run[1]:scan=3204	1978.2	3	1665.70292	555.90222	K	L	334	344
PSM	MDIDRSPGLLGTPDLK	-174_29726	P97434	1	Mouse_09-2020	null	[MS,MS:1001208,SEQUEST,]	1-UNIMOD:35,12-UNIMOD:213	ms_run[1]:scan=5098	2667.3	3	2284.96250	762.32341	R	Q	612	628
PSM	VEMAQRNEENVLALK	-174_29184	Q6AXF8	1	Mouse_09-2020	null	[MS,MS:1001208,SEQUEST,]	15-UNIMOD:213	ms_run[1]:scan=4966	2618.9	3	2284.96250	762.32715	K	V	891	906
PSM	VTIANADLALAQGDTDR	-174_30478	Q0HA38	1	Mouse_09-2020	null	[MS,MS:1001208,SEQUEST,]	15-UNIMOD:213	ms_run[1]:scan=5278	2734.8	3	2284.96250	762.32094	R	L	655	672
PSM	GLSSKDKYVK	-174_35391	Q3U7R1	1	Mouse_09-2020	null	[MS,MS:1001208,SEQUEST,]	7-UNIMOD:213	ms_run[1]:scan=3492	2083.6	3	1665.70292	555.90222	R	L	330	340
PSM	VFEKYTAAARTFPDK	-174_19055	Q569L8	1	Mouse_09-2020	null	[MS,MS:1001208,SEQUEST,]	10-UNIMOD:213	ms_run[1]:scan=2752	1813.4	3	2284.96250	762.32737	K	E	975	990
PSM	VYRSKTKDK	-174_34183	A0A0N4SVD9	1	Mouse_09-2020	null	[MS,MS:1001208,SEQUEST,]	5-UNIMOD:213	ms_run[1]:scan=3045	1919.9	3	1665.70292	555.90597	R	Q	21	30
PSM	VTIANADLALAQGDTDR	-174_30707	Q0HA38	1	Mouse_09-2020	null	[MS,MS:1001208,SEQUEST,]	17-UNIMOD:213	ms_run[1]:scan=5323	2751.7	3	2284.96250	762.32094	R	L	655	672
PSM	KTLSSFSNLK	-174_22120	E9Q6W4	1	Mouse_09-2020	null	[MS,MS:1001208,SEQUEST,]	4-UNIMOD:213	ms_run[1]:scan=3428	2059.7	3	1665.70292	555.90222	K	H	219	229
PSM	VTIMGIYSIK	-174_22121	P49718	1	Mouse_09-2020	null	[MS,MS:1001208,SEQUEST,]	7-UNIMOD:213	ms_run[1]:scan=3428	2059.7	3	1665.70292	555.90469	R	F	263	273
PSM	GTLGGMFGMLK	-174_9674	Q9DBG7	1	Mouse_09-2020	null	[MS,MS:1001208,SEQUEST,]	2-UNIMOD:213	ms_run[1]:scan=1593	827.9	3	1652.63523	551.54650	K	L	313	324
PSM	SILTLSHEPK	-174_34617	F6XP90	1	Mouse_09-2020	null	[MS,MS:1001208,SEQUEST,]	7-UNIMOD:213	ms_run[1]:scan=3204	1978.2	3	1665.70292	555.90222	K	L	334	344
PSM	KGEVEEDSKPNGVLSR	-174_28540	G3UZM1	1	Mouse_09-2020	null	[MS,MS:1001208,SEQUEST,]	8-UNIMOD:213	ms_run[1]:scan=4828	2568.2	3	2284.96250	762.32094	R	A	1653	1669
PSM	SILTLSHEPK	-174_34618	F6XP90	1	Mouse_09-2020	null	[MS,MS:1001208,SEQUEST,]	8-UNIMOD:213	ms_run[1]:scan=3204	1978.2	3	1665.70292	555.90222	K	L	334	344
PSM	KFTADTPFGK	-174_13297	Q64701	1	Mouse_09-2020	null	[MS,MS:1001208,SEQUEST,]	3-UNIMOD:213	ms_run[1]:scan=2063	983.8	3	1652.63523	551.55130	R	T	335	345
PSM	TKKPEAPEPK	-174_38923	Q3V0I7	1	Mouse_09-2020	null	[MS,MS:1001208,SEQUEST,]	3-UNIMOD:213	ms_run[1]:scan=4734	2533.8	3	1665.70292	555.90222	K	V	23	33
PSM	ISFGKSPMTK	-174_12811	A0A3Q4L350	1	Mouse_09-2020	null	[MS,MS:1001208,SEQUEST,]	8-UNIMOD:35,9-UNIMOD:213	ms_run[1]:scan=2003	963.9	3	1652.63523	551.55242	K	L	42	52
PSM	NHASDRRQK	-174_17453	Q8CEF9	1	Mouse_09-2020	null	[MS,MS:1001208,SEQUEST,]	2-UNIMOD:213	ms_run[1]:scan=2558	1147.0	3	1652.63523	551.54906	K	Q	817	826
PSM	TTKAPSTPPPK	-174_37366	Q5U4C3	1	Mouse_09-2020	null	[MS,MS:1001208,SEQUEST,]	3-UNIMOD:213	ms_run[1]:scan=4191	2339.0	3	1665.70292	555.90222	R	A	917	928
PSM	KEEEGQKEEEKPRK	-174_29524	Q99JF8	1	Mouse_09-2020	null	[MS,MS:1001208,SEQUEST,]	11-UNIMOD:213	ms_run[1]:scan=5050	2649.7	3	2284.96250	762.32094	K	P	232	246
PSM	VQDVLFLYK	-174_38772	Q8C0Z1	1	Mouse_09-2020	null	[MS,MS:1001208,SEQUEST,]	3-UNIMOD:213	ms_run[1]:scan=4674	2511.8	3	1665.70292	555.90356	K	T	105	114
PSM	ISFGKSPMTK	-174_13417	A0A3Q4L350	1	Mouse_09-2020	null	[MS,MS:1001208,SEQUEST,]	8-UNIMOD:35,6-UNIMOD:213	ms_run[1]:scan=2077	988.5	3	1652.63523	551.55242	K	L	42	52
PSM	SILTLSHEPK	-174_37029	F6XP90	1	Mouse_09-2020	null	[MS,MS:1001208,SEQUEST,]	8-UNIMOD:213	ms_run[1]:scan=4086	2300.1	3	1665.70292	555.90222	K	L	334	344
PSM	ISALTGHLANK	-174_23549	Q9EP71	1	Mouse_09-2020	null	[MS,MS:1001208,SEQUEST,]	7-UNIMOD:213	ms_run[1]:scan=3758	2179.8	3	1665.70292	555.90597	K	A	750	761
PSM	SILTLSHEPK	-174_37367	F6XP90	1	Mouse_09-2020	null	[MS,MS:1001208,SEQUEST,]	8-UNIMOD:213	ms_run[1]:scan=4191	2339.0	3	1665.70292	555.90222	K	L	334	344
PSM	ISALTGHLANK	-174_29170	Q9EP71	1	Mouse_09-2020	null	[MS,MS:1001208,SEQUEST,]	5-UNIMOD:213	ms_run[1]:scan=4961	2616.7	3	1665.70292	555.90597	K	A	750	761
PSM	NEPYLEAACNDVDR	-174_33615	Q8BH65	1	Mouse_09-2020	null	[MS,MS:1001208,SEQUEST,]	9-UNIMOD:4	ms_run[1]:scan=2829	1841.6	3	1665.70292	555.91063	K	P	197	211
PSM	LSRLHLEEK	-174_34696	Q9CQ28	1	Mouse_09-2020	null	[MS,MS:1001208,SEQUEST,]	5-UNIMOD:213	ms_run[1]:scan=3228	1987.0	3	1665.70292	555.90597	R	S	242	251
PSM	ISALTGHLANK	-174_28932	Q9EP71	1	Mouse_09-2020	null	[MS,MS:1001208,SEQUEST,]	5-UNIMOD:213	ms_run[1]:scan=4895	2592.5	3	1665.70292	555.90597	K	A	750	761
PSM	KFTADTPFGK	-174_13446	Q64701	1	Mouse_09-2020	null	[MS,MS:1001208,SEQUEST,]	3-UNIMOD:213	ms_run[1]:scan=2080	989.5	3	1652.63523	551.55130	R	T	335	345
PSM	KFTADTPFGK	-174_15559	Q64701	1	Mouse_09-2020	null	[MS,MS:1001208,SEQUEST,]	3-UNIMOD:213	ms_run[1]:scan=2332	1071.9	3	1652.63523	551.55130	R	T	335	345
PSM	EEAFNDAVDYFMSK	-174_23655	A0A2R8W6Q5	1	Mouse_09-2020	null	[MS,MS:1001208,SEQUEST,]	null	ms_run[1]:scan=3782	2188.6	3	1665.70292	555.90822	K	I	522	536
PSM	SKTDGFKTLK	-174_26595	F6Z9A1	1	Mouse_09-2020	null	[MS,MS:1001208,SEQUEST,]	7-UNIMOD:213	ms_run[1]:scan=4406	2417.4	3	1665.70292	555.90222	R	N	91	101
PSM	VTIMGIYSIK	-174_24731	P49718	1	Mouse_09-2020	null	[MS,MS:1001208,SEQUEST,]	7-UNIMOD:213	ms_run[1]:scan=4019	2275.4	3	1665.70292	555.90469	R	F	263	273
PSM	VTIMGIYSIK	-174_26363	P49718	1	Mouse_09-2020	null	[MS,MS:1001208,SEQUEST,]	8-UNIMOD:213	ms_run[1]:scan=4364	2402.0	3	1665.70292	555.90469	R	F	263	273
PSM	VYRSKTKDK	-174_21089	A0A0N4SVD9	1	Mouse_09-2020	null	[MS,MS:1001208,SEQUEST,]	6-UNIMOD:213	ms_run[1]:scan=3203	1977.4	3	1665.70292	555.90597	R	Q	21	30
PSM	HVEAVVTGGKK	-174_19343	A0A0A6YXZ8	1	Mouse_09-2020	null	[MS,MS:1001208,SEQUEST,]	10-UNIMOD:213	ms_run[1]:scan=2810	1834.2	3	1665.70292	555.90597	K	K	37	48
PSM	VTIMGIYSIK	-174_24749	P49718	1	Mouse_09-2020	null	[MS,MS:1001208,SEQUEST,]	7-UNIMOD:213	ms_run[1]:scan=4022	2276.5	3	1665.70292	555.90469	R	F	263	273
PSM	KTLSSFSNLK	-174_35265	E9Q6W4	1	Mouse_09-2020	null	[MS,MS:1001208,SEQUEST,]	2-UNIMOD:213	ms_run[1]:scan=3438	2063.8	3	1665.70292	555.90222	K	H	219	229
PSM	VTIANADLALAQGDTDR	-174_30802	Q0HA38	1	Mouse_09-2020	null	[MS,MS:1001208,SEQUEST,]	16-UNIMOD:213	ms_run[1]:scan=5344	2759.6	3	2284.96250	762.32094	R	L	655	672
PSM	TTKAPSTPPPK	-174_21411	Q5U4C3	1	Mouse_09-2020	null	[MS,MS:1001208,SEQUEST,]	7-UNIMOD:213	ms_run[1]:scan=3281	2006.0	3	1665.70292	555.90222	R	A	917	928
PSM	ISFGKSPMTK	-174_17208	A0A3Q4L350	1	Mouse_09-2020	null	[MS,MS:1001208,SEQUEST,]	8-UNIMOD:35,9-UNIMOD:213	ms_run[1]:scan=2533	1138.7	3	1652.63523	551.55242	K	L	42	52
PSM	SILTLSHEPK	-174_36165	F6XP90	1	Mouse_09-2020	null	[MS,MS:1001208,SEQUEST,]	6-UNIMOD:213	ms_run[1]:scan=3771	2184.9	3	1665.70292	555.90222	K	L	334	344
PSM	KEEEGQKEEEKPRK	-174_29525	Q99JF8	1	Mouse_09-2020	null	[MS,MS:1001208,SEQUEST,]	10-UNIMOD:213	ms_run[1]:scan=5050	2649.7	3	2284.96250	762.32094	K	P	232	246
PSM	KVLGSSTFVTNSSSSSR	-174_28570	Q9CQX4	1	Mouse_09-2020	null	[MS,MS:1001208,SEQUEST,]	15-UNIMOD:213	ms_run[1]:scan=4834	2570.4	3	2284.96250	762.32094	R	A	24	41
PSM	KSSALAEYSR	-174_18755	Q9DB90	1	Mouse_09-2020	null	[MS,MS:1001208,SEQUEST,]	9-UNIMOD:213	ms_run[1]:scan=2702	1194.7	3	1652.63523	551.54996	K	L	508	518
PSM	TKKPEAPEPK	-174_34619	Q3V0I7	1	Mouse_09-2020	null	[MS,MS:1001208,SEQUEST,]	5-UNIMOD:213	ms_run[1]:scan=3204	1978.2	3	1665.70292	555.90222	K	V	23	33
PSM	KEGHPDTLSK	-174_2528	P31725	1	Mouse_09-2020	null	[MS,MS:1001208,SEQUEST,]	4-UNIMOD:213	ms_run[1]:scan=485	462.2	3	1652.63523	551.54996	R	E	26	36
PSM	KFMDVSQLK	-174_13241	Q80X44	1	Mouse_09-2020	null	[MS,MS:1001208,SEQUEST,]	3-UNIMOD:35,4-UNIMOD:213	ms_run[1]:scan=2056	981.5	3	1652.63523	551.55242	R	H	413	422
PSM	TLRRCYSR	-174_17539	Q6NZR2	1	Mouse_09-2020	null	[MS,MS:1001208,SEQUEST,]	5-UNIMOD:4,7-UNIMOD:213	ms_run[1]:scan=2567	1150.0	3	1652.63523	551.55153	K	K	171	179
PSM	TTKAPSTPPPK	-174_37300	Q5U4C3	1	Mouse_09-2020	null	[MS,MS:1001208,SEQUEST,]	3-UNIMOD:213	ms_run[1]:scan=4170	2331.2	3	1665.70292	555.90222	R	A	917	928
PSM	SILTLSHEPK	-174_30590	F6XP90	1	Mouse_09-2020	null	[MS,MS:1001208,SEQUEST,]	8-UNIMOD:213	ms_run[1]:scan=5300	2742.7	3	1665.70292	555.90222	K	L	334	344
PSM	TLRRCYSR	-174_17654	Q6NZR2	1	Mouse_09-2020	null	[MS,MS:1001208,SEQUEST,]	5-UNIMOD:4,7-UNIMOD:213	ms_run[1]:scan=2579	1154.0	3	1652.63523	551.55153	K	K	171	179
PSM	GVGGGIPPITTR	-174_38407	Q8CJH3	1	Mouse_09-2020	null	[MS,MS:1001208,SEQUEST,]	11-UNIMOD:213	ms_run[1]:scan=4533	2460.2	3	1665.70292	555.90597	R	L	176	188
PSM	SILTLSHEPK	-174_36554	F6XP90	1	Mouse_09-2020	null	[MS,MS:1001208,SEQUEST,]	8-UNIMOD:213	ms_run[1]:scan=3918	2238.7	3	1665.70292	555.90222	K	L	334	344
PSM	KEEEGQKEEEKPRK	-174_29433	Q99JF8	1	Mouse_09-2020	null	[MS,MS:1001208,SEQUEST,]	8-UNIMOD:213	ms_run[1]:scan=5032	2643.1	3	2284.96250	762.32094	K	P	232	246
PSM	KEEEGQKEEEKPRK	-174_29434	Q99JF8	1	Mouse_09-2020	null	[MS,MS:1001208,SEQUEST,]	9-UNIMOD:213	ms_run[1]:scan=5032	2643.1	3	2284.96250	762.32094	K	P	232	246
PSM	KSSALAEYSR	-174_18613	Q9DB90	1	Mouse_09-2020	null	[MS,MS:1001208,SEQUEST,]	9-UNIMOD:213	ms_run[1]:scan=2687	1189.8	3	1652.63523	551.54996	K	L	508	518
PSM	KTPSGTALPPR	-174_20358	A0A0R4J1D3	1	Mouse_09-2020	null	[MS,MS:1001208,SEQUEST,]	6-UNIMOD:213	ms_run[1]:scan=3050	1921.4	3	1665.70292	555.90597	K	S	122	133
PSM	SKTDGFKTLK	-174_26528	F6Z9A1	1	Mouse_09-2020	null	[MS,MS:1001208,SEQUEST,]	7-UNIMOD:213	ms_run[1]:scan=4394	2413.0	3	1665.70292	555.90222	R	N	91	101
PSM	KEGHPDTLSK	-174_11267	P31725	1	Mouse_09-2020	null	[MS,MS:1001208,SEQUEST,]	7-UNIMOD:213	ms_run[1]:scan=1810	899.1	3	1652.63523	551.54996	R	E	26	36
PSM	KEGHPDTLSK	-174_11302	P31725	1	Mouse_09-2020	null	[MS,MS:1001208,SEQUEST,]	6-UNIMOD:213	ms_run[1]:scan=1814	900.4	3	1652.63523	551.54996	R	E	26	36
PSM	AGKWEVPLPK	-174_19049	A0A286YCS8	1	Mouse_09-2020	null	[MS,MS:1001208,SEQUEST,]	5-UNIMOD:213	ms_run[1]:scan=2750	1812.3	3	1665.70292	555.90731	K	R	114	124
PSM	VQDVLFLYK	-174_36978	Q8C0Z1	1	Mouse_09-2020	null	[MS,MS:1001208,SEQUEST,]	3-UNIMOD:213	ms_run[1]:scan=4071	2294.7	3	1665.70292	555.90356	K	T	105	114
PSM	HISGLAQALSK	-174_38194	Q2EMV9	1	Mouse_09-2020	null	[MS,MS:1001208,SEQUEST,]	1-UNIMOD:213	ms_run[1]:scan=4461	2437.0	3	1665.70292	555.90597	K	A	840	851
PSM	HMNLLADLKTMVETK	-174_26149	Q01063	1	Mouse_09-2020	null	[MS,MS:1001208,SEQUEST,]	7-UNIMOD:213	ms_run[1]:scan=4327	2388.8	3	2284.96250	762.32962	K	V	517	532
PSM	GLSSKDKYVK	-174_35398	Q3U7R1	1	Mouse_09-2020	null	[MS,MS:1001208,SEQUEST,]	3-UNIMOD:213	ms_run[1]:scan=3495	2084.7	3	1665.70292	555.90222	R	L	330	340
PSM	KEGHPDTLSK	-174_11040	P31725	1	Mouse_09-2020	null	[MS,MS:1001208,SEQUEST,]	7-UNIMOD:213	ms_run[1]:scan=1777	888.3	3	1652.63523	551.54996	R	E	26	36
PSM	VQDVLFLYK	-174_37030	Q8C0Z1	1	Mouse_09-2020	null	[MS,MS:1001208,SEQUEST,]	3-UNIMOD:213	ms_run[1]:scan=4086	2300.1	3	1665.70292	555.90356	K	T	105	114
PSM	LSRLHLEEK	-174_34655	Q9CQ28	1	Mouse_09-2020	null	[MS,MS:1001208,SEQUEST,]	7-UNIMOD:213	ms_run[1]:scan=3216	1982.6	3	1665.70292	555.90597	R	S	242	251
PSM	TKKPEAPEPK	-174_37866	Q3V0I7	1	Mouse_09-2020	null	[MS,MS:1001208,SEQUEST,]	2-UNIMOD:213	ms_run[1]:scan=4353	2398.3	3	1665.70292	555.90222	K	V	23	33
PSM	YDRLGFLLK	-174_35680	Q9CZ48	1	Mouse_09-2020	null	[MS,MS:1001208,SEQUEST,]	3-UNIMOD:213	ms_run[1]:scan=3600	2122.5	3	1665.70292	555.90731	K	D	40	49
PSM	VLGSSTFVTNSSSSSRK	-174_26503	Q9CQX4	1	Mouse_09-2020	null	[MS,MS:1001208,SEQUEST,]	16-UNIMOD:213	ms_run[1]:scan=4390	2411.9	3	2284.96250	762.32094	K	E	25	42
PSM	QGVVVPPTAEK	-174_36099	Q3TTL0	1	Mouse_09-2020	null	[MS,MS:1001208,SEQUEST,]	8-UNIMOD:213	ms_run[1]:scan=3750	2177.2	3	1665.70292	555.90222	K	N	76	87
PSM	KEEEGQKEEEKPRK	-174_29467	Q99JF8	1	Mouse_09-2020	null	[MS,MS:1001208,SEQUEST,]	9-UNIMOD:213	ms_run[1]:scan=5038	2645.3	3	2284.96250	762.32094	K	P	232	246
PSM	KSSALAEYSR	-174_18756	Q9DB90	1	Mouse_09-2020	null	[MS,MS:1001208,SEQUEST,]	8-UNIMOD:213	ms_run[1]:scan=2702	1194.7	3	1652.63523	551.54996	K	L	508	518
PSM	KSSALAEYSR	-174_18766	Q9DB90	1	Mouse_09-2020	null	[MS,MS:1001208,SEQUEST,]	9-UNIMOD:213	ms_run[1]:scan=2703	1195.1	3	1652.63523	551.54996	K	L	508	518
PSM	KVLGSSTFVTNSSSSSR	-174_28571	Q9CQX4	1	Mouse_09-2020	null	[MS,MS:1001208,SEQUEST,]	16-UNIMOD:213	ms_run[1]:scan=4834	2570.4	3	2284.96250	762.32094	R	A	24	41
PSM	SILTLSHEPK	-174_37872	F6XP90	1	Mouse_09-2020	null	[MS,MS:1001208,SEQUEST,]	8-UNIMOD:213	ms_run[1]:scan=4356	2399.4	3	1665.70292	555.90222	K	L	334	344
PSM	GISICYSALK	-174_14736	Q99NF8	1	Mouse_09-2020	null	[MS,MS:1001208,SEQUEST,]	5-UNIMOD:4,6-UNIMOD:213	ms_run[1]:scan=2239	1041.0	3	1652.63523	551.55242	K	A	829	839
PSM	SILTLSHEPK	-174_30591	F6XP90	1	Mouse_09-2020	null	[MS,MS:1001208,SEQUEST,]	7-UNIMOD:213	ms_run[1]:scan=5300	2742.7	3	1665.70292	555.90222	K	L	334	344
PSM	SILTLSHEPK	-174_35922	F6XP90	1	Mouse_09-2020	null	[MS,MS:1001208,SEQUEST,]	7-UNIMOD:213	ms_run[1]:scan=3681	2151.9	3	1665.70292	555.90222	K	L	334	344
PSM	GVGGGIPPITTR	-174_27514	Q8CJH3	1	Mouse_09-2020	null	[MS,MS:1001208,SEQUEST,]	10-UNIMOD:213	ms_run[1]:scan=4607	2486.9	3	1665.70292	555.90597	R	L	176	188
PSM	GTVCAANDFNPDADAK	-174_38636	P14824	1	Mouse_09-2020	null	[MS,MS:1001208,SEQUEST,]	4-UNIMOD:4	ms_run[1]:scan=4623	2493.2	3	1665.70292	555.91063	K	L	355	371
PSM	KEEEGQKEEEKPRK	-174_32699	Q99JF8	1	Mouse_09-2020	null	[MS,MS:1001208,SEQUEST,]	13-UNIMOD:213	ms_run[1]:scan=5818	2936.6	3	2284.96250	762.32094	K	P	232	246
PSM	VQDVLFLYK	-174_38800	Q8C0Z1	1	Mouse_09-2020	null	[MS,MS:1001208,SEQUEST,]	8-UNIMOD:213	ms_run[1]:scan=4683	2515.1	3	1665.70292	555.90356	K	T	105	114
PSM	GLSSKDKYVK	-174_35392	Q3U7R1	1	Mouse_09-2020	null	[MS,MS:1001208,SEQUEST,]	8-UNIMOD:213	ms_run[1]:scan=3492	2083.6	3	1665.70292	555.90222	R	L	330	340
PSM	KEGHPDTLSK	-174_15207	P31725	1	Mouse_09-2020	null	[MS,MS:1001208,SEQUEST,]	2-UNIMOD:213	ms_run[1]:scan=2294	1059.3	3	1652.63523	551.54996	R	E	26	36
PSM	HMNLLADLKTMVETK	-174_26202	Q01063	1	Mouse_09-2020	null	[MS,MS:1001208,SEQUEST,]	13-UNIMOD:213	ms_run[1]:scan=4336	2392.0	3	2284.96250	762.32962	K	V	517	532
PSM	EEAFNDAVDYFMSK	-174_20832	A0A2R8W6Q5	1	Mouse_09-2020	null	[MS,MS:1001208,SEQUEST,]	null	ms_run[1]:scan=3152	1958.8	3	1665.70292	555.90822	K	I	522	536
PSM	GVGGGIPPITTR	-174_21186	Q8CJH3	1	Mouse_09-2020	null	[MS,MS:1001208,SEQUEST,]	10-UNIMOD:213	ms_run[1]:scan=3227	1986.2	3	1665.70292	555.90597	R	L	176	188
PSM	HMNLLADLKTMVETK	-174_26150	Q01063	1	Mouse_09-2020	null	[MS,MS:1001208,SEQUEST,]	9-UNIMOD:213	ms_run[1]:scan=4327	2388.8	3	2284.96250	762.32962	K	V	517	532
PSM	ISALTGHLANK	-174_29211	Q9EP71	1	Mouse_09-2020	null	[MS,MS:1001208,SEQUEST,]	7-UNIMOD:213	ms_run[1]:scan=4973	2621.1	3	1665.70292	555.90597	K	A	750	761
PSM	SILTLSHEPK	-174_36878	F6XP90	1	Mouse_09-2020	null	[MS,MS:1001208,SEQUEST,]	8-UNIMOD:213	ms_run[1]:scan=4038	2282.7	3	1665.70292	555.90222	K	L	334	344
PSM	SILTLSHEPK	-174_34528	F6XP90	1	Mouse_09-2020	null	[MS,MS:1001208,SEQUEST,]	4-UNIMOD:213	ms_run[1]:scan=3171	1966.1	3	1665.70292	555.90222	K	L	334	344
PSM	TLRRCYSR	-174_17540	Q6NZR2	1	Mouse_09-2020	null	[MS,MS:1001208,SEQUEST,]	5-UNIMOD:4,6-UNIMOD:213	ms_run[1]:scan=2567	1150.0	3	1652.63523	551.55153	K	K	171	179
PSM	KAHQETFPSLCQLGK	-174_28511	P22605	1	Mouse_09-2020	null	[MS,MS:1001208,SEQUEST,]	11-UNIMOD:4,5-UNIMOD:213	ms_run[1]:scan=4822	2566.0	3	2284.96250	762.32011	R	T	220	235
PSM	HISGLAQALSK	-174_23347	Q2EMV9	1	Mouse_09-2020	null	[MS,MS:1001208,SEQUEST,]	1-UNIMOD:213	ms_run[1]:scan=3710	2162.2	3	1665.70292	555.90597	K	A	840	851
PSM	SILTLSHEPK	-174_36841	F6XP90	1	Mouse_09-2020	null	[MS,MS:1001208,SEQUEST,]	8-UNIMOD:213	ms_run[1]:scan=4023	2277.2	3	1665.70292	555.90222	K	L	334	344
PSM	HMNLLADLKTMVETK	-174_26167	Q01063	1	Mouse_09-2020	null	[MS,MS:1001208,SEQUEST,]	9-UNIMOD:213	ms_run[1]:scan=4330	2389.9	3	2284.96250	762.32962	K	V	517	532
PSM	TTKAPSTPPPK	-174_21412	Q5U4C3	1	Mouse_09-2020	null	[MS,MS:1001208,SEQUEST,]	6-UNIMOD:213	ms_run[1]:scan=3281	2006.0	3	1665.70292	555.90222	R	A	917	928
PSM	VTIMGIYSIK	-174_26156	P49718	1	Mouse_09-2020	null	[MS,MS:1001208,SEQUEST,]	8-UNIMOD:213	ms_run[1]:scan=4328	2388.8	3	1665.70292	555.90469	R	F	263	273
PSM	TKKPEAPEPK	-174_35393	Q3V0I7	1	Mouse_09-2020	null	[MS,MS:1001208,SEQUEST,]	5-UNIMOD:213	ms_run[1]:scan=3492	2083.6	3	1665.70292	555.90222	K	V	23	33
PSM	KAHQETFPSLCQLGK	-174_28512	P22605	1	Mouse_09-2020	null	[MS,MS:1001208,SEQUEST,]	11-UNIMOD:4,6-UNIMOD:213	ms_run[1]:scan=4822	2566.0	3	2284.96250	762.32011	R	T	220	235
PSM	VYRSKTKDK	-174_34184	A0A0N4SVD9	1	Mouse_09-2020	null	[MS,MS:1001208,SEQUEST,]	4-UNIMOD:213	ms_run[1]:scan=3045	1919.9	3	1665.70292	555.90597	R	Q	21	30
PSM	LSRLHLEEK	-174_25087	Q9CQ28	1	Mouse_09-2020	null	[MS,MS:1001208,SEQUEST,]	8-UNIMOD:213	ms_run[1]:scan=4100	2304.9	3	1665.70292	555.90597	R	S	242	251
PSM	IASMRSPDLGRHFEK	-174_26079	S4R1A3	1	Mouse_09-2020	null	[MS,MS:1001208,SEQUEST,]	5-UNIMOD:213	ms_run[1]:scan=4315	2384.4	3	2284.96250	762.32385	R	M	43	58
PSM	VQSNTTSELSRGHLSK	-174_29292	A0A087WP92	1	Mouse_09-2020	null	[MS,MS:1001208,SEQUEST,]	11-UNIMOD:213	ms_run[1]:scan=4999	2631.0	3	2284.96250	762.32469	K	S	59	75
PSM	ISALTGHLANK	-174_20331	Q9EP71	1	Mouse_09-2020	null	[MS,MS:1001208,SEQUEST,]	7-UNIMOD:213	ms_run[1]:scan=3044	1919.2	3	1665.70292	555.90597	K	A	750	761
PSM	ISALTGHLANK	-174_29064	Q9EP71	1	Mouse_09-2020	null	[MS,MS:1001208,SEQUEST,]	7-UNIMOD:213	ms_run[1]:scan=4928	2604.6	3	1665.70292	555.90597	K	A	750	761
PSM	KKYSGSLSVR	-174_26627	Q4G0F8	1	Mouse_09-2020	null	[MS,MS:1001208,SEQUEST,]	4-UNIMOD:213	ms_run[1]:scan=4412	2419.6	3	1665.70292	555.90597	K	M	237	247
PSM	VQDVLFLYK	-174_38620	Q8C0Z1	1	Mouse_09-2020	null	[MS,MS:1001208,SEQUEST,]	3-UNIMOD:213	ms_run[1]:scan=4617	2491.0	3	1665.70292	555.90356	K	T	105	114
PSM	KEEEGQKEEEKPRK	-174_29468	Q99JF8	1	Mouse_09-2020	null	[MS,MS:1001208,SEQUEST,]	8-UNIMOD:213	ms_run[1]:scan=5038	2645.3	3	2284.96250	762.32094	K	P	232	246
PSM	TTKAPSTPPPK	-174_22122	Q5U4C3	1	Mouse_09-2020	null	[MS,MS:1001208,SEQUEST,]	7-UNIMOD:213	ms_run[1]:scan=3428	2059.7	3	1665.70292	555.90222	R	A	917	928
PSM	SILTLSHEPK	-174_36500	F6XP90	1	Mouse_09-2020	null	[MS,MS:1001208,SEQUEST,]	4-UNIMOD:213	ms_run[1]:scan=3897	2231.0	3	1665.70292	555.90222	K	L	334	344
PSM	VQSNTTSELSRGHLSK	-174_29435	A0A087WP92	1	Mouse_09-2020	null	[MS,MS:1001208,SEQUEST,]	10-UNIMOD:213	ms_run[1]:scan=5032	2643.1	3	2284.96250	762.32469	K	S	59	75
PSM	SILTLSHEPK	-174_36173	F6XP90	1	Mouse_09-2020	null	[MS,MS:1001208,SEQUEST,]	7-UNIMOD:213	ms_run[1]:scan=3774	2186.0	3	1665.70292	555.90222	K	L	334	344
PSM	SILTLSHEPK	-174_25265	F6XP90	1	Mouse_09-2020	null	[MS,MS:1001208,SEQUEST,]	7-UNIMOD:213	ms_run[1]:scan=4133	2317.0	3	1665.70292	555.90222	K	L	334	344
PSM	VTIMGIYSIK	-174_22146	P49718	1	Mouse_09-2020	null	[MS,MS:1001208,SEQUEST,]	8-UNIMOD:213	ms_run[1]:scan=3434	2061.9	3	1665.70292	555.90469	R	F	263	273
PSM	VQDVLFLYK	-174_37301	Q8C0Z1	1	Mouse_09-2020	null	[MS,MS:1001208,SEQUEST,]	3-UNIMOD:213	ms_run[1]:scan=4170	2331.2	3	1665.70292	555.90356	K	T	105	114
PSM	EFLYKLSPK	-174_35582	A0A171EBL0	1	Mouse_09-2020	null	[MS,MS:1001208,SEQUEST,]	1-UNIMOD:213	ms_run[1]:scan=3558	2107.4	3	1665.70292	555.90356	K	W	110	119
PSM	IASMRSPDLGRHFEK	-174_26168	S4R1A3	1	Mouse_09-2020	null	[MS,MS:1001208,SEQUEST,]	11-UNIMOD:213	ms_run[1]:scan=4330	2389.9	3	2284.96250	762.32385	R	M	43	58
PSM	HMNLLADLKTMVETK	-174_26203	Q01063	1	Mouse_09-2020	null	[MS,MS:1001208,SEQUEST,]	9-UNIMOD:213	ms_run[1]:scan=4336	2392.0	3	2284.96250	762.32962	K	V	517	532
PSM	TKKPEAPEPK	-174_35394	Q3V0I7	1	Mouse_09-2020	null	[MS,MS:1001208,SEQUEST,]	3-UNIMOD:213	ms_run[1]:scan=3492	2083.6	3	1665.70292	555.90222	K	V	23	33
PSM	KEGHPDTLSK	-174_11293	P31725	1	Mouse_09-2020	null	[MS,MS:1001208,SEQUEST,]	7-UNIMOD:213	ms_run[1]:scan=1813	900.1	3	1652.63523	551.54996	R	E	26	36
PSM	MAARRTHERDPIYK	-174_29331	O08736	1	Mouse_09-2020	null	[MS,MS:1001208,SEQUEST,]	6-UNIMOD:213	ms_run[1]:scan=5008	2634.3	3	2284.96250	762.32760	0	K	1	15
PSM	EEAFNDAVDYFMSK	-174_24431	A0A2R8W6Q5	1	Mouse_09-2020	null	[MS,MS:1001208,SEQUEST,]	null	ms_run[1]:scan=3953	2251.2	3	1665.70292	555.90822	K	I	522	536
