# Supplementary material for: A Novel Spectral Annotation Strategy Streamlines Reporting of Mono-ADP-ribosylated Peptides Derived from Mouse Liver and Spleen in Response to IFN-γ
Source: Mol Cell Proteomics. 2021 Sep 28;21(4):100153. doi: 10.1016/j.mcpro.2021.100153 (PMC9014395; doi:10.1016/j.mcpro.2021.100153)
Supplement: Supplemental Data 3 [file mmc5.zip › mcpro_100153_mmc5.mzTab]

COM	This	line	serves	as	a	size	and	separator	hint	for	spreadsheet	applications.	-	-	-	-	-	-	-	-	-	-	-	-	-	-	-	-	-	-	-	-	-	-	-	-	-	-	-	-	-	-	-	-	-	-
COM	Report of a minimal "Summary Quantification report" Proteome Discoverer 2.4.1.15 experiment.
MTD	mzTab-Version	1.0.0
MTD	mzTag-mode	Summary
MTD	mzTab-type	Quantification
MTD	description	Export of M:\PostDocAnalysis\01_Singh\SKuraoka\PD2.4.beta.p.08282020\InvivoIFNg_Background\01_HH_Spleen_Background_HCD-OT_60min.pdResult
MTD	ms_run[1]-location	file://M:\LumosIncomingRAWFiles(~12-2019)\09-2019\09-20-2019\01_HH_Spleen_IFNg-4h-1_INPUT_x20_trigHCD-EThcD-OT_60min.raw
MTD	ms_run[2]-location	file://M:\LumosIncomingRAWFiles(~12-2019)\09-2019\09-20-2019\01_HH_Spleen_IFNg-4h-2_INPUT_x20_trigHCD-EThcD-OT_60min.raw
MTD	ms_run[3]-location	file://M:\LumosIncomingRAWFiles(~12-2019)\09-2019\09-20-2019\01_HH_Spleen_IFNg-4h-3_INPUT_x20_trigHCD-EThcD-OT_60min.raw
MTD	ms_run[4]-location	file://M:\LumosIncomingRAWFiles(~12-2019)\09-2019\09-20-2019\01_HH_Spleen_Notreatment-4h-1_INPUT_x20_trigHCD-EThcD-OT_60min.raw
MTD	ms_run[5]-location	file://M:\LumosIncomingRAWFiles(~12-2019)\09-2019\09-20-2019\01_HH_Spleen_Notreatment-4h-2_INPUT_x20_trigHCD-EThcD-OT_60min.raw
MTD	ms_run[6]-location	file://M:\LumosIncomingRAWFiles(~12-2019)\09-2019\09-20-2019\01_HH_Spleen_Notreatment-4h-3_INPUT_x20_trigHCD-EThcD-OT_60min.raw
MTD	ms_run[7]-location	file://M:\LumosIncomingRAWFiles(~12-2019)\09-2019\09-20-2019\01_HH_Spleen_Saline-4h-1_INPUT_x20_trigHCD-EThcD-OT_60min.raw
MTD	ms_run[8]-location	file://M:\LumosIncomingRAWFiles(~12-2019)\09-2019\09-20-2019\01_HH_Spleen_Saline-4h-2_INPUT_x20_trigHCD-EThcD-OT_60min.raw
MTD	ms_run[9]-location	file://M:\LumosIncomingRAWFiles(~12-2019)\09-2019\09-20-2019\01_HH_Spleen_Saline-4h-3_INPUT_x20_trigHCD-EThcD-OT_60min.raw
MTD	protein_search_engine_score[1]	[MS,MS:1001155,SEQUEST:xcorr,]
MTD	protein_search_engine_score[2]	Sum PEP Score
MTD	peptide_search_engine_score[1]	[MS,MS:1001155,SEQUEST:xcorr,]
MTD	psm_search_engine_score[1]	[MS,MS:1001491,percolator:Q value,]
MTD	fixed_mod[1]	[UNIMOD, UNIMOD:4, Carbamidomethyl, ]
MTD	variable_mod[1]	[UNIMOD, UNIMOD:35, Oxidation, ]
MTD	variable_mod[2]	[UNIMOD, UNIMOD:1, Acetyl, ]
MTD	quantification method	[MS, MS:1002038, unlabeled sample]
MTD	protein-quantification-unit	null
MTD	peptide-quantification-unit	null
MTD	assay[1]-ms_run_ref	ms_run[1]
MTD	assay[2]-ms_run_ref	ms_run[2]
MTD	assay[3]-ms_run_ref	ms_run[3]
MTD	assay[4]-ms_run_ref	ms_run[4]
MTD	assay[5]-ms_run_ref	ms_run[5]
MTD	assay[6]-ms_run_ref	ms_run[6]
MTD	assay[7]-ms_run_ref	ms_run[7]
MTD	assay[8]-ms_run_ref	ms_run[8]
MTD	assay[9]-ms_run_ref	ms_run[9]
MTD	assay[1]-quantification_reagent	[MS, MS:1002038, unlabeled sample, ]
MTD	assay[2]-quantification_reagent	[MS, MS:1002038, unlabeled sample, ]
MTD	assay[3]-quantification_reagent	[MS, MS:1002038, unlabeled sample, ]
MTD	assay[4]-quantification_reagent	[MS, MS:1002038, unlabeled sample, ]
MTD	assay[5]-quantification_reagent	[MS, MS:1002038, unlabeled sample, ]
MTD	assay[6]-quantification_reagent	[MS, MS:1002038, unlabeled sample, ]
MTD	assay[7]-quantification_reagent	[MS, MS:1002038, unlabeled sample, ]
MTD	assay[8]-quantification_reagent	[MS, MS:1002038, unlabeled sample, ]
MTD	assay[9]-quantification_reagent	[MS, MS:1002038, unlabeled sample, ]
MTD	study_variable[1]-assay_refs	assay[1], assay[2], assay[3]
MTD	study_variable[2]-assay_refs	assay[4], assay[5], assay[6]
MTD	study_variable[3]-assay_refs	assay[7], assay[8], assay[9]
MTD	study_variable[1]-description	IFN-g: IFN-g
MTD	study_variable[2]-description	No treatment: No treatment
MTD	study_variable[3]-description	Saline: Saline
PRH	accession	description	taxid	species	database	database_version	search_engine	best_search_engine_score[1]	best_search_engine_score[2]	ambiguity_members	modifications	protein_coverage	protein_abundance_study_variable[1]	protein_abundance_stdev_study_variable[1]	protein_abundance_std_study_variable[1]	protein_abundance_study_variable[2]	protein_abundance_stdev_study_variable[2]	protein_abundance_std_study_variable[2]	protein_abundance_study_variable[3]	protein_abundance_stdev_study_variable[3]	protein_abundance_std_study_variable[3]	protein_abundance_assay[1]	protein_abundance_assay[2]	protein_abundance_assay[3]	protein_abundance_assay[4]	protein_abundance_assay[5]	protein_abundance_assay[6]	protein_abundance_assay[7]	protein_abundance_assay[8]	protein_abundance_assay[9]
PRT	Q8VDD5	Myosin-9 OS=Mus musculus OX=10090 GN=Myh9 PE=1 SV=4	null	null	Mouse_09-2020	null	[MS,MS:1001208,SEQUEST,]	6282.59	2786.840	null	null	0.61	2.831e8	7.14	7.14	3.553e8	20.83	20.83	4.070e8	7.52	7.52	3.163e8	2.700e8	2.645e8	3.373e8	3.426e8	1.920e8	2.826e8	3.155e8	2.361e8
PRT	P26039	Talin-1 OS=Mus musculus OX=10090 GN=Tln1 PE=1 SV=2	null	null	Mouse_09-2020	null	[MS,MS:1001208,SEQUEST,]	3749.39	1426.355	null	null	0.49	1.294e8	9.07	9.07	1.550e8	12.03	12.03	1.788e8	23.31	23.31	1.244e8	1.433e8	1.209e8	1.621e8	1.451e8	1.051e8	1.200e8	1.844e8	1.112e8
PRT	Q8BTM8	Filamin-A OS=Mus musculus OX=10090 GN=Flna PE=1 SV=5	null	null	Mouse_09-2020	null	[MS,MS:1001208,SEQUEST,]	3165.27	1132.918	null	null	0.44	1.046e8	8.18	8.18	1.367e8	1.43	1.43	1.700e8	13.85	13.85	9.513e7	1.016e8	1.047e8	1.298e8	1.311e8	1.070e8	9.310e7	1.216e8	1.084e8
PRT	E9Q616	AHNAK nucleoprotein (desmoyokin) OS=Mus musculus OX=10090 GN=Ahnak PE=1 SV=1	null	null	Mouse_09-2020	null	[MS,MS:1001208,SEQUEST,]	1023.20	704.596	null	null	0.46	2.863e7	4.56	4.56	2.917e7	10.79	10.79	3.729e7	30.93	30.93	3.068e7	2.782e7	2.634e7	3.034e7	2.732e7	2.018e7	2.589e7	4.371e7	2.281e7
PRT	Q9JHU4	Cytoplasmic dynein 1 heavy chain 1 OS=Mus musculus OX=10090 GN=Dync1h1 PE=1 SV=2	null	null	Mouse_09-2020	null	[MS,MS:1001208,SEQUEST,]	620.05	535.798	null	null	0.22	1.530e7	19.65	19.65	1.701e7	22.09	22.09	1.796e7	17.34	17.34	1.530e7	1.126e7	1.615e7	1.733e7	1.593e7	9.204e6	9.164e6	1.311e7	1.117e7
PRT	Q9JKF1	Ras GTPase-activating-like protein IQGAP1 OS=Mus musculus OX=10090 GN=Iqgap1 PE=1 SV=2	null	null	Mouse_09-2020	null	[MS,MS:1001208,SEQUEST,]	2235.52	1024.581	null	null	0.60	6.299e7	14.00	14.00	7.317e7	13.83	13.83	8.111e7	4.50	4.50	5.655e7	6.121e7	6.953e7	6.947e7	5.882e7	6.510e7	5.453e7	6.138e7	5.045e7
PRT	E9Q447	Spectrin alpha chain, non-erythrocytic 1 OS=Mus musculus OX=10090 GN=Sptan1 PE=1 SV=1	null	null	Mouse_09-2020	null	[MS,MS:1001208,SEQUEST,]	846.16	526.891	null	null	0.36	1.374e7	3.48	3.48	1.923e7	30.13	30.13	2.520e7	12.17	12.17	1.380e7	1.335e7	1.210e7	2.430e7	1.801e7	1.085e7	1.926e7	1.803e7	1.350e7
PRT	Q64727	Vinculin OS=Mus musculus OX=10090 GN=Vcl PE=1 SV=4	null	null	Mouse_09-2020	null	[MS,MS:1001208,SEQUEST,]	1785.04	787.274	null	null	0.65	4.722e7	11.06	11.06	5.492e7	1.90	1.90	6.810e7	6.45	6.45	3.981e7	4.589e7	4.616e7	5.214e7	5.211e7	4.203e7	4.638e7	4.872e7	4.677e7
PRT	Q68FD5	Clathrin heavy chain 1 OS=Mus musculus OX=10090 GN=Cltc PE=1 SV=3	null	null	Mouse_09-2020	null	[MS,MS:1001208,SEQUEST,]	1399.80	634.911	null	null	0.36	3.777e7	6.42	6.42	3.946e7	7.89	7.89	5.230e7	8.93	8.93	3.410e7	3.741e7	3.528e7	4.196e7	3.695e7	2.989e7	3.105e7	3.760e7	3.253e7
PRT	P08032	Spectrin alpha chain, erythrocytic 1 OS=Mus musculus OX=10090 GN=Spta1 PE=1 SV=3	null	null	Mouse_09-2020	null	[MS,MS:1001208,SEQUEST,]	377.11	335.282	null	null	0.29	1.129e7	11.79	11.79	8.037e6	3.02	3.02	6.161e6	8.05	8.05	9.941e6	1.224e7	1.055e7	7.983e6	7.527e6	6.231e6	4.351e6	3.857e6	3.832e6
PRT	P14733	Lamin-B1 OS=Mus musculus OX=10090 GN=Lmnb1 PE=1 SV=3	null	null	Mouse_09-2020	null	[MS,MS:1001208,SEQUEST,]	1560.59	654.205	null	null	0.73	4.430e7	17.13	17.13	7.632e7	23.57	23.57	7.950e7	13.41	13.41	4.393e7	5.698e7	4.139e7	7.245e7	7.175e7	3.843e7	4.595e7	6.199e7	4.945e7
PRT	P20029	Endoplasmic reticulum chaperone BiP OS=Mus musculus OX=10090 GN=Hspa5 PE=1 SV=3	null	null	Mouse_09-2020	null	[MS,MS:1001208,SEQUEST,]	1852.28	660.052	null	null	0.60	8.218e7	8.39	8.39	1.030e8	6.78	6.78	1.056e8	7.31	7.31	7.724e7	8.850e7	7.678e7	1.087e8	9.489e7	8.077e7	6.990e7	7.556e7	7.219e7
PRT	P08113	Endoplasmin OS=Mus musculus OX=10090 GN=Hsp90b1 PE=1 SV=2	null	null	Mouse_09-2020	null	[MS,MS:1001208,SEQUEST,]	1536.70	601.365	null	null	0.52	4.766e7	16.62	16.62	8.085e7	11.15	11.15	8.353e7	6.68	6.68	4.180e7	5.630e7	4.453e7	9.255e7	7.564e7	6.341e7	5.421e7	5.976e7	5.552e7
PRT	Q01853	Transitional endoplasmic reticulum ATPase OS=Mus musculus OX=10090 GN=Vcp PE=1 SV=4	null	null	Mouse_09-2020	null	[MS,MS:1001208,SEQUEST,]	1157.98	571.250	null	null	0.52	2.344e7	16.74	16.74	2.402e7	27.32	27.32	2.853e7	25.43	25.43	2.665e7	2.278e7	1.773e7	3.032e7	1.728e7	1.884e7	1.752e7	2.891e7	1.775e7
PRT	P26041	Moesin OS=Mus musculus OX=10090 GN=Msn PE=1 SV=3	null	null	Mouse_09-2020	null	[MS,MS:1001208,SEQUEST,]	1847.69	663.411	null	null	0.71	1.034e8	22.42	22.42	1.412e8	18.30	18.30	1.630e8	8.29	8.29	8.632e7	1.303e8	9.659e7	1.341e8	1.402e8	8.186e7	9.847e7	1.166e8	1.029e8
PRT	P20152	Vimentin OS=Mus musculus OX=10090 GN=Vim PE=1 SV=3	null	null	Mouse_09-2020	null	[MS,MS:1001208,SEQUEST,]	1033.84	513.761	null	null	0.75	3.749e7	36.17	36.17	3.097e7	60.84	60.84	3.696e7	32.64	32.64	2.855e7	5.605e7	3.502e7	7.325e7	2.615e7	2.429e7	2.409e7	4.342e7	2.299e7
PRT	P40142	Transketolase OS=Mus musculus OX=10090 GN=Tkt PE=1 SV=1	null	null	Mouse_09-2020	null	[MS,MS:1001208,SEQUEST,]	1703.63	661.880	null	null	0.60	6.101e7	9.05	9.05	8.056e7	1.49	1.49	8.008e7	8.62	8.62	5.859e7	5.929e7	6.488e7	7.787e7	7.459e7	6.319e7	5.009e7	6.135e7	4.981e7
PRT	P27773	Protein disulfide-isomerase A3 OS=Mus musculus OX=10090 GN=Pdia3 PE=1 SV=2	null	null	Mouse_09-2020	null	[MS,MS:1001208,SEQUEST,]	1221.52	472.264	null	null	0.60	4.649e7	2.44	2.44	6.404e7	11.55	11.55	6.603e7	5.78	5.78	4.649e7	4.433e7	4.472e7	6.145e7	5.997e7	4.104e7	4.863e7	4.724e7	3.881e7
PRT	P29351	Tyrosine-protein phosphatase non-receptor type 6 OS=Mus musculus OX=10090 GN=Ptpn6 PE=1 SV=2	null	null	Mouse_09-2020	null	[MS,MS:1001208,SEQUEST,]	887.78	356.833	null	null	0.53	2.208e7	18.44	18.44	2.400e7	10.91	10.91	2.737e7	16.41	16.41	1.902e7	2.146e7	2.554e7	2.695e7	2.247e7	1.829e7	1.877e7	1.958e7	2.223e7
PRT	A0A1L1SV25	Alpha-actinin-4 OS=Mus musculus OX=10090 GN=Actn4 PE=1 SV=1	null	null	Mouse_09-2020	null	[MS,MS:1001208,SEQUEST,]	1381.60	611.478	null	null	0.62	4.590e7	6.31	6.31	5.838e7	24.16	24.16	8.238e7	40.23	40.23	4.590e7	4.043e7	4.385e7	5.542e7	5.518e7	2.911e7	5.720e7	9.403e7	3.712e7
PRT	P58252	Elongation factor 2 OS=Mus musculus OX=10090 GN=Eef2 PE=1 SV=2	null	null	Mouse_09-2020	null	[MS,MS:1001208,SEQUEST,]	1292.12	482.194	null	null	0.41	3.730e7	11.21	11.21	5.414e7	2.28	2.28	5.153e7	9.41	9.41	3.660e7	4.334e7	3.484e7	4.967e7	5.070e7	4.286e7	3.309e7	3.687e7	3.571e7
PRT	E9Q7G0	Nuclear mitotic apparatus protein 1 OS=Mus musculus OX=10090 GN=Numa1 PE=1 SV=1	null	null	Mouse_09-2020	null	[MS,MS:1001208,SEQUEST,]	459.75	374.082	null	null	0.39	8.423e6	11.52	11.52	1.006e7	29.31	29.31	1.496e7	12.08	12.08	8.013e6	9.656e6	7.870e6	1.393e7	9.418e6	6.609e6	1.090e7	8.866e6	9.305e6
PRT	P17182	Alpha-enolase OS=Mus musculus OX=10090 GN=Eno1 PE=1 SV=3	null	null	Mouse_09-2020	null	[MS,MS:1001208,SEQUEST,]	1760.05	597.474	null	null	0.64	6.956e7	14.21	14.21	8.966e7	7.82	7.82	1.100e8	27.63	27.63	6.956e7	6.297e7	7.911e7	8.512e7	9.145e7	6.556e7	9.860e7	5.776e7	6.844e7
PRT	P11499	Heat shock protein HSP 90-beta OS=Mus musculus OX=10090 GN=Hsp90ab1 PE=1 SV=3	null	null	Mouse_09-2020	null	[MS,MS:1001208,SEQUEST,]	1910.62	613.422	null	null	0.50	1.313e8	18.47	18.47	1.519e8	5.53	5.53	2.297e8	11.28	11.28	1.201e8	1.648e8	1.226e8	1.442e8	1.409e8	1.302e8	1.320e8	1.643e8	1.464e8
PRT	Q61233	Plastin-2 OS=Mus musculus OX=10090 GN=Lcp1 PE=1 SV=4	null	null	Mouse_09-2020	null	[MS,MS:1001208,SEQUEST,]	1811.49	688.159	null	null	0.54	1.272e8	14.20	14.20	1.208e8	4.23	4.23	1.428e8	9.63	9.63	1.272e8	1.053e8	1.348e8	1.142e8	1.132e8	1.016e8	9.913e7	1.199e8	8.845e7
PRT	P09103	Protein disulfide-isomerase OS=Mus musculus OX=10090 GN=P4hb PE=1 SV=2	null	null	Mouse_09-2020	null	[MS,MS:1001208,SEQUEST,]	867.84	363.057	null	null	0.59	1.879e7	6.27	6.27	2.629e7	2.70	2.70	4.124e7	16.62	16.62	1.787e7	1.966e7	1.756e7	2.532e7	2.462e7	1.984e7	2.889e7	2.950e7	1.900e7
PRT	Q03265	ATP synthase subunit alpha, mitochondrial OS=Mus musculus OX=10090 GN=Atp5f1a PE=1 SV=1	null	null	Mouse_09-2020	null	[MS,MS:1001208,SEQUEST,]	1216.75	452.432	null	null	0.54	5.425e7	2.38	2.38	6.210e7	15.61	15.61	8.941e7	3.33	3.33	5.295e7	5.272e7	5.188e7	7.396e7	5.815e7	4.588e7	6.067e7	6.397e7	5.803e7
PRT	Q02053	Ubiquitin-like modifier-activating enzyme 1 OS=Mus musculus OX=10090 GN=Uba1 PE=1 SV=1	null	null	Mouse_09-2020	null	[MS,MS:1001208,SEQUEST,]	1053.20	443.437	null	null	0.39	3.261e7	20.11	20.11	2.574e7	9.15	9.15	3.812e7	8.29	8.29	3.261e7	3.048e7	4.161e7	2.848e7	2.411e7	2.013e7	2.299e7	2.727e7	2.401e7
PRT	P23116	Eukaryotic translation initiation factor 3 subunit A OS=Mus musculus OX=10090 GN=Eif3a PE=1 SV=5	null	null	Mouse_09-2020	null	[MS,MS:1001208,SEQUEST,]	290.26	174.851	null	null	0.30	6.941e6	18.60	18.60	9.182e6	3.32	3.32	9.541e6	18.13	18.13	5.795e6	6.745e6	7.857e6	9.165e6	8.599e6	7.117e6	5.067e6	7.530e6	5.935e6
PRT	E9QNT8	Ankyrin-1 OS=Mus musculus OX=10090 GN=Ank1 PE=1 SV=1	null	null	Mouse_09-2020	null	[MS,MS:1001208,SEQUEST,]	279.15	219.591	null	null	0.29	4.566e6	5.13	5.13	4.512e6	20.31	20.31	2.371e6	15.66	15.66	4.566e6	4.437e6	3.898e6	4.283e6	3.507e6	4.402e6	1.805e6	1.697e6	1.180e6
PRT	P63017	Heat shock cognate 71 kDa protein OS=Mus musculus OX=10090 GN=Hspa8 PE=1 SV=1	null	null	Mouse_09-2020	null	[MS,MS:1001208,SEQUEST,]	2429.28	753.553	null	null	0.60	1.698e8	11.69	11.69	1.982e8	7.53	7.53	2.501e8	23.24	23.24	1.990e8	1.650e8	1.488e8	1.775e8	1.856e8	1.701e8	1.730e8	2.617e8	1.556e8
PRT	P07356	Annexin A2 OS=Mus musculus OX=10090 GN=Anxa2 PE=1 SV=2	null	null	Mouse_09-2020	null	[MS,MS:1001208,SEQUEST,]	870.89	375.595	null	null	0.63	2.192e7	9.81	9.81	2.531e7	14.67	14.67	3.275e7	42.75	42.75	2.192e7	1.939e7	2.267e7	2.947e7	2.370e7	1.849e7	1.775e7	4.071e7	2.037e7
PRT	Q6P5E4	UDP-glucose:glycoprotein glucosyltransferase 1 OS=Mus musculus OX=10090 GN=Uggt1 PE=1 SV=4	null	null	Mouse_09-2020	null	[MS,MS:1001208,SEQUEST,]	260.69	220.020	null	null	0.31	4.490e6	15.63	15.63	7.521e6	50.26	50.26	9.219e6	12.65	12.65	4.490e6	4.665e6	3.289e6	6.912e6	7.044e6	1.292e7	6.401e6	7.333e6	4.941e6
PRT	P07901	Heat shock protein HSP 90-alpha OS=Mus musculus OX=10090 GN=Hsp90aa1 PE=1 SV=4	null	null	Mouse_09-2020	null	[MS,MS:1001208,SEQUEST,]	1305.20	469.602	null	null	0.38	3.093e7	10.73	10.73	3.605e7	16.76	16.76	6.369e7	24.37	24.37	2.630e7	3.155e7	2.890e7	3.252e7	3.376e7	3.634e7	3.376e7	4.557e7	4.966e7
PRT	Q8CGC7	Bifunctional glutamate/proline--tRNA ligase OS=Mus musculus OX=10090 GN=Eprs1 PE=1 SV=4	null	null	Mouse_09-2020	null	[MS,MS:1001208,SEQUEST,]	296.79	184.080	null	null	0.26	3.960e6	35.74	35.74	5.335e6	12.73	12.73	6.930e6	0.81	0.81	3.960e6	3.081e6	5.828e6	5.065e6	4.529e6	4.870e6	4.812e6	4.889e6	4.311e6
PRT	Q60710	Deoxynucleoside triphosphate triphosphohydrolase SAMHD1 OS=Mus musculus OX=10090 GN=Samhd1 PE=1 SV=3	null	null	Mouse_09-2020	null	[MS,MS:1001208,SEQUEST,]	998.65	424.063	null	null	0.44	3.088e7	17.28	17.28	4.395e7	24.87	24.87	4.536e7	4.36	4.36	2.265e7	3.045e7	2.885e7	4.172e7	4.751e7	2.382e7	3.149e7	3.245e7	3.040e7
PRT	Q3U2G2	Heat shock 70 kDa protein 4 OS=Mus musculus OX=10090 GN=Hspa4 PE=1 SV=1	null	null	Mouse_09-2020	null	[MS,MS:1001208,SEQUEST,]	488.82	276.976	null	null	0.45	9.181e6	25.12	25.12	1.284e7	10.45	10.45	1.572e7	4.94	4.94	1.163e7	6.779e6	8.578e6	1.365e7	1.093e7	1.007e7	1.092e7	1.051e7	1.007e7
PRT	P56480	ATP synthase subunit beta, mitochondrial OS=Mus musculus OX=10090 GN=Atp5f1b PE=1 SV=2	null	null	Mouse_09-2020	null	[MS,MS:1001208,SEQUEST,]	1665.79	742.043	null	null	0.74	5.629e7	10.34	10.34	7.610e7	4.54	4.54	8.853e7	12.51	12.51	5.413e7	6.369e7	5.259e7	6.803e7	7.342e7	5.969e7	6.147e7	7.484e7	5.123e7
PRT	Q60864	Stress-induced-phosphoprotein 1 OS=Mus musculus OX=10090 GN=Stip1 PE=1 SV=1	null	null	Mouse_09-2020	null	[MS,MS:1001208,SEQUEST,]	591.22	355.212	null	null	0.54	1.314e7	24.74	24.74	1.856e7	16.93	16.93	1.656e7	18.84	18.84	1.314e7	1.839e7	1.138e7	2.195e7	1.566e7	1.456e7	1.150e7	1.548e7	9.509e6
PRT	Q8BMS1	Trifunctional enzyme subunit alpha, mitochondrial OS=Mus musculus OX=10090 GN=Hadha PE=1 SV=1	null	null	Mouse_09-2020	null	[MS,MS:1001208,SEQUEST,]	470.61	275.686	null	null	0.47	1.353e7	7.22	7.22	1.559e7	2.90	2.90	1.909e7	16.87	16.87	1.450e7	1.220e7	1.264e7	1.486e7	1.460e7	1.165e7	1.018e7	1.365e7	1.275e7
PRT	P26040	Ezrin OS=Mus musculus OX=10090 GN=Ezr PE=1 SV=3	null	null	Mouse_09-2020	null	[MS,MS:1001208,SEQUEST,]	690.00	316.425	null	null	0.54	7.893e6	17.47	17.47	9.177e6	9.89	9.89	1.302e7	4.98	4.98	6.730e6	7.670e6	8.902e6	8.218e6	9.805e6	7.198e6	9.039e6	8.930e6	8.571e6
PRT	P48036	Annexin A5 OS=Mus musculus OX=10090 GN=Anxa5 PE=1 SV=1	null	null	Mouse_09-2020	null	[MS,MS:1001208,SEQUEST,]	798.50	305.734	null	null	0.70	5.421e7	23.61	23.61	4.744e7	11.89	11.89	5.712e7	14.98	14.98	5.964e7	3.588e7	5.064e7	5.268e7	4.443e7	3.464e7	3.378e7	4.707e7	3.553e7
PRT	Q921K2	Poly [ADP-ribose] polymerase OS=Mus musculus OX=10090 GN=Parp1 PE=1 SV=1	null	null	Mouse_09-2020	null	[MS,MS:1001208,SEQUEST,]	520.48	304.706	null	null	0.35	1.262e7	19.85	19.85	1.478e7	8.65	8.65	2.125e7	7.45	7.45	1.262e7	1.159e7	1.588e7	1.484e7	1.384e7	1.032e7	1.309e7	1.521e7	1.351e7
PRT	A2AVJ7	Ribosome-binding protein 1 OS=Mus musculus OX=10090 GN=Rrbp1 PE=1 SV=1	null	null	Mouse_09-2020	null	[MS,MS:1001208,SEQUEST,]	291.56	200.522	null	null	0.22	4.071e6	41.18	41.18	6.392e6	7.56	7.56	6.625e6	8.91	8.91	4.071e6	7.405e6	3.560e6	5.317e6	5.986e6	5.033e6	4.424e6	5.388e6	4.121e6
PRT	Q99PV0	Pre-mRNA-processing-splicing factor 8 OS=Mus musculus OX=10090 GN=Prpf8 PE=1 SV=2	null	null	Mouse_09-2020	null	[MS,MS:1001208,SEQUEST,]	209.31	166.242	null	null	0.17	4.683e6	35.01	35.01	4.368e6	20.03	20.03	1.062e7	24.18	24.18	4.161e6	7.527e6	4.375e6	4.147e6	5.467e6	3.180e6	4.732e6	7.804e6	6.606e6
PRT	P47738	Aldehyde dehydrogenase, mitochondrial OS=Mus musculus OX=10090 GN=Aldh2 PE=1 SV=1	null	null	Mouse_09-2020	null	[MS,MS:1001208,SEQUEST,]	833.11	310.502	null	null	0.48	2.022e7	10.22	10.22	2.658e7	5.03	5.03	2.651e7	5.78	5.78	2.154e7	1.708e7	1.889e7	2.673e7	2.386e7	2.085e7	1.841e7	1.795e7	1.752e7
PRT	P06745	Glucose-6-phosphate isomerase OS=Mus musculus OX=10090 GN=Gpi PE=1 SV=4	null	null	Mouse_09-2020	null	[MS,MS:1001208,SEQUEST,]	911.16	429.005	null	null	0.60	2.167e7	17.66	17.66	2.237e7	15.53	15.53	2.831e7	7.17	7.17	1.699e7	2.362e7	2.024e7	1.999e7	2.095e7	2.198e7	1.862e7	2.210e7	1.761e7
PRT	P38647	Stress-70 protein, mitochondrial OS=Mus musculus OX=10090 GN=Hspa9 PE=1 SV=3	null	null	Mouse_09-2020	null	[MS,MS:1001208,SEQUEST,]	652.49	318.935	null	null	0.43	1.363e7	22.03	22.03	2.148e7	1.39	1.39	2.511e7	26.74	26.74	1.312e7	1.325e7	1.794e7	2.039e7	2.041e7	1.662e7	1.406e7	2.449e7	1.562e7
PRT	P63038	60 kDa heat shock protein, mitochondrial OS=Mus musculus OX=10090 GN=Hspd1 PE=1 SV=1	null	null	Mouse_09-2020	null	[MS,MS:1001208,SEQUEST,]	821.32	400.770	null	null	0.62	1.927e7	1.50	1.50	2.726e7	1.85	1.85	3.629e7	16.52	16.52	1.882e7	1.881e7	1.800e7	2.598e7	2.553e7	2.075e7	1.952e7	2.596e7	2.432e7
PRT	Q8C3V4	Signal transducer and activator of transcription OS=Mus musculus OX=10090 GN=Stat1 PE=1 SV=1	null	null	Mouse_09-2020	null	[MS,MS:1001208,SEQUEST,]	507.77	315.967	null	null	0.44	1.217e7	16.92	16.92	1.147e7	27.14	27.14	1.265e7	18.46	18.46	1.122e7	1.496e7	1.137e7	1.418e7	1.074e7	6.755e6	7.703e6	9.051e6	9.875e6
PRT	P08071	Lactotransferrin OS=Mus musculus OX=10090 GN=Ltf PE=1 SV=4	null	null	Mouse_09-2020	null	[MS,MS:1001208,SEQUEST,]	575.18	338.368	null	null	0.33	2.202e7	44.44	44.44	1.386e7	89.96	89.96	5.815e6	48.40	48.40	2.202e7	1.447e7	3.378e7	1.316e7	8.611e6	3.800e7	2.286e6	4.160e6	5.705e6
PRT	Q9Z1Q9	Valine--tRNA ligase OS=Mus musculus OX=10090 GN=Vars1 PE=1 SV=1	null	null	Mouse_09-2020	null	[MS,MS:1001208,SEQUEST,]	449.16	216.665	null	null	0.29	7.967e6	8.10	8.10	1.093e7	4.73	4.73	1.214e7	1.81	1.81	7.967e6	7.275e6	8.203e6	9.806e6	1.023e7	8.904e6	8.677e6	8.650e6	7.553e6
PRT	Q78PY7	Staphylococcal nuclease domain-containing protein 1 OS=Mus musculus OX=10090 GN=Snd1 PE=1 SV=1	null	null	Mouse_09-2020	null	[MS,MS:1001208,SEQUEST,]	369.36	228.933	null	null	0.39	9.015e6	12.63	12.63	1.129e7	10.76	10.76	1.362e7	5.52	5.52	9.467e6	7.186e6	8.423e6	1.271e7	1.036e7	8.856e6	9.454e6	1.013e7	7.893e6
PRT	Q9D0E1	Heterogeneous nuclear ribonucleoprotein M OS=Mus musculus OX=10090 GN=Hnrnpm PE=1 SV=3	null	null	Mouse_09-2020	null	[MS,MS:1001208,SEQUEST,]	740.02	383.914	null	null	0.48	2.168e7	8.30	8.30	2.417e7	7.88	7.88	2.965e7	2.91	2.91	2.029e7	2.107e7	2.233e7	2.364e7	2.263e7	1.678e7	2.059e7	2.034e7	1.871e7
PRT	Q99K48	Non-POU domain-containing octamer-binding protein OS=Mus musculus OX=10090 GN=Nono PE=1 SV=3	null	null	Mouse_09-2020	null	[MS,MS:1001208,SEQUEST,]	469.06	238.759	null	null	0.51	1.374e7	11.63	11.63	1.731e7	9.26	9.26	1.760e7	21.99	21.99	1.374e7	1.623e7	1.283e7	1.762e7	1.621e7	1.209e7	8.266e6	1.259e7	1.137e7
PRT	A0A0R4J0Z1	Protein disulfide-isomerase A4 OS=Mus musculus OX=10090 GN=Pdia4 PE=1 SV=1	null	null	Mouse_09-2020	null	[MS,MS:1001208,SEQUEST,]	998.70	351.967	null	null	0.42	2.110e7	37.79	37.79	3.469e7	5.09	5.09	3.623e7	7.59	7.59	1.894e7	2.051e7	3.424e7	3.426e7	3.249e7	2.557e7	2.728e7	2.592e7	2.101e7
PRT	P49710	Hematopoietic lineage cell-specific protein OS=Mus musculus OX=10090 GN=Hcls1 PE=1 SV=2	null	null	Mouse_09-2020	null	[MS,MS:1001208,SEQUEST,]	692.40	307.700	null	null	0.47	1.460e7	7.95	7.95	1.892e7	13.70	13.70	2.317e7	8.20	8.20	1.305e7	1.484e7	1.364e7	1.796e7	2.080e7	1.331e7	1.646e7	1.452e7	1.441e7
PRT	Q93092	Transaldolase OS=Mus musculus OX=10090 GN=Taldo1 PE=1 SV=2	null	null	Mouse_09-2020	null	[MS,MS:1001208,SEQUEST,]	584.31	214.962	null	null	0.53	2.535e7	22.83	22.83	3.065e7	8.34	8.34	3.814e7	14.72	14.72	2.313e7	3.409e7	2.369e7	2.747e7	3.189e7	2.404e7	2.100e7	2.891e7	2.372e7
PRT	O88342	WD repeat-containing protein 1 OS=Mus musculus OX=10090 GN=Wdr1 PE=1 SV=3	null	null	Mouse_09-2020	null	[MS,MS:1001208,SEQUEST,]	824.22	275.381	null	null	0.52	2.819e7	22.95	22.95	4.046e7	12.73	12.73	4.730e7	9.80	9.80	2.790e7	3.974e7	2.634e7	3.842e7	4.435e7	2.898e7	3.279e7	3.384e7	3.469e7
PRT	Q99KI0	Aconitate hydratase, mitochondrial OS=Mus musculus OX=10090 GN=Aco2 PE=1 SV=1	null	null	Mouse_09-2020	null	[MS,MS:1001208,SEQUEST,]	617.14	297.323	null	null	0.41	1.211e7	12.53	12.53	1.692e7	9.03	9.03	1.902e7	6.01	6.01	1.405e7	1.177e7	1.026e7	1.734e7	1.584e7	1.195e7	1.321e7	1.499e7	1.171e7
PRT	E9Q397	Spectrin beta chain OS=Mus musculus OX=10090 GN=Sptb PE=1 SV=1	null	null	Mouse_09-2020	null	[MS,MS:1001208,SEQUEST,]	227.85	201.473	null	null	0.17	5.135e6	32.92	32.92	4.188e6	27.91	27.91	3.885e6	12.93	12.93	7.323e6	4.990e6	3.541e6	2.486e6	4.357e6	3.285e6	2.176e6	2.779e6	2.498e6
PRT	A1BN54	Alpha-actinin cytoskeletal isoform OS=Mus musculus OX=10090 GN=Actn1 PE=1 SV=1	null	null	Mouse_09-2020	null	[MS,MS:1001208,SEQUEST,]	1350.22	546.416	null	null	0.56	2.924e7	3.98	3.98	3.767e7	25.47	25.47	7.831e7	38.02	38.02	2.924e7	3.033e7	2.717e7	3.726e7	3.527e7	1.861e7	6.077e7	5.603e7	2.409e7
PRT	O89053	Coronin-1A OS=Mus musculus OX=10090 GN=Coro1a PE=1 SV=5	null	null	Mouse_09-2020	null	[MS,MS:1001208,SEQUEST,]	1124.83	350.205	null	null	0.35	7.031e7	20.18	20.18	8.119e7	20.62	20.62	8.178e7	22.16	22.16	7.896e7	6.833e7	4.893e7	8.752e7	7.604e7	4.747e7	5.678e7	8.240e7	4.875e7
PRT	E9QA16	Caldesmon 1 OS=Mus musculus OX=10090 GN=Cald1 PE=1 SV=1	null	null	Mouse_09-2020	null	[MS,MS:1001208,SEQUEST,]	576.16	238.726	null	null	0.49	1.717e7	35.02	35.02	2.582e7	27.99	27.99	2.104e7	16.72	16.72	9.801e6	2.012e7	1.604e7	2.451e7	2.497e7	1.201e7	1.461e7	1.389e7	1.651e7
PRT	P10126	Elongation factor 1-alpha 1 OS=Mus musculus OX=10090 GN=Eef1a1 PE=1 SV=3	null	null	Mouse_09-2020	null	[MS,MS:1001208,SEQUEST,]	1318.54	405.298	null	null	0.48	2.158e8	4.49	4.49	2.379e8	12.99	12.99	2.107e8	4.79	4.79	2.158e8	2.175e8	1.912e8	2.499e8	1.897e8	1.866e8	1.387e8	1.507e8	1.367e8
PRT	P61979	Heterogeneous nuclear ribonucleoprotein K OS=Mus musculus OX=10090 GN=Hnrnpk PE=1 SV=1	null	null	Mouse_09-2020	null	[MS,MS:1001208,SEQUEST,]	573.36	260.692	null	null	0.54	2.335e7	18.49	18.49	2.781e7	3.57	3.57	4.316e7	25.12	25.12	1.687e7	2.269e7	2.247e7	2.640e7	2.657e7	2.075e7	2.209e7	3.812e7	2.685e7
PRT	P80314	T-complex protein 1 subunit beta OS=Mus musculus OX=10090 GN=Cct2 PE=1 SV=4	null	null	Mouse_09-2020	null	[MS,MS:1001208,SEQUEST,]	608.63	365.217	null	null	0.53	1.514e7	24.65	24.65	1.846e7	6.60	6.60	1.606e7	24.68	24.68	1.514e7	9.564e6	1.506e7	1.753e7	1.563e7	1.487e7	1.115e7	1.104e7	1.466e7
PRT	P26443	Glutamate dehydrogenase 1, mitochondrial OS=Mus musculus OX=10090 GN=Glud1 PE=1 SV=1	null	null	Mouse_09-2020	null	[MS,MS:1001208,SEQUEST,]	555.86	269.408	null	null	0.46	1.569e7	9.88	9.88	2.012e7	15.53	15.53	2.361e7	24.15	24.15	1.777e7	1.424e7	1.466e7	1.910e7	1.924e7	1.202e7	1.223e7	1.689e7	1.797e7
PRT	Q921I1	Serotransferrin OS=Mus musculus OX=10090 GN=Tf PE=1 SV=1	null	null	Mouse_09-2020	null	[MS,MS:1001208,SEQUEST,]	395.75	182.352	null	null	0.28	1.616e7	14.22	14.22	1.816e7	39.42	39.42	1.703e7	17.22	17.22	1.839e7	1.571e7	1.290e7	1.448e7	1.701e7	2.447e7	1.182e7	1.115e7	1.340e7
PRT	P11247	Myeloperoxidase OS=Mus musculus OX=10090 GN=Mpo PE=1 SV=2	null	null	Mouse_09-2020	null	[MS,MS:1001208,SEQUEST,]	344.52	207.038	null	null	0.40	1.266e7	15.06	15.06	1.082e7	78.20	78.20	6.243e6	10.53	10.53	1.266e7	9.778e6	1.268e7	1.027e7	6.563e6	2.390e7	3.981e6	4.466e6	4.390e6
PRT	Q8CIH5	1-phosphatidylinositol 4,5-bisphosphate phosphodiesterase gamma-2 OS=Mus musculus OX=10090 GN=Plcg2 PE=1 SV=1	null	null	Mouse_09-2020	null	[MS,MS:1001208,SEQUEST,]	265.55	208.088	null	null	0.27	3.495e6	31.47	31.47	3.651e6	22.13	22.13	4.897e6	14.96	14.96	2.282e6	4.289e6	3.265e6	4.798e6	3.419e6	2.664e6	3.250e6	4.388e6	3.046e6
PRT	P40124	Adenylyl cyclase-associated protein 1 OS=Mus musculus OX=10090 GN=Cap1 PE=1 SV=4	null	null	Mouse_09-2020	null	[MS,MS:1001208,SEQUEST,]	1003.66	390.277	null	null	0.59	3.114e7	24.21	24.21	3.465e7	7.41	7.41	3.692e7	22.72	22.72	3.114e7	2.322e7	3.650e7	3.589e7	3.058e7	2.718e7	2.483e7	3.775e7	2.297e7
PRT	P13020	Gelsolin OS=Mus musculus OX=10090 GN=Gsn PE=1 SV=3	null	null	Mouse_09-2020	null	[MS,MS:1001208,SEQUEST,]	623.89	265.300	null	null	0.44	1.130e7	37.29	37.29	1.770e7	16.70	16.70	1.590e7	13.70	13.70	8.495e6	1.707e7	1.056e7	1.752e7	1.658e7	1.047e7	1.326e7	1.138e7	9.149e6
PRT	Q9D154	Leukocyte elastase inhibitor A OS=Mus musculus OX=10090 GN=Serpinb1a PE=1 SV=1	null	null	Mouse_09-2020	null	[MS,MS:1001208,SEQUEST,]	567.37	318.675	null	null	0.62	1.214e7	50.16	50.16	1.525e7	90.42	90.42	3.903e7	7.50	7.50	1.214e7	1.346e7	4.054e6	1.448e7	2.323e7	4.120e5	2.562e7	3.059e7	2.428e7
PRT	Q6A028	Switch-associated protein 70 OS=Mus musculus OX=10090 GN=Swap70 PE=1 SV=2	null	null	Mouse_09-2020	null	[MS,MS:1001208,SEQUEST,]	335.15	187.935	null	null	0.47	5.488e6	18.26	18.26	7.278e6	15.35	15.35	8.710e6	13.37	13.37	4.528e6	5.333e6	6.113e6	6.941e6	6.816e6	4.325e6	5.658e6	7.500e6	5.418e6
PRT	Q91YQ5	Dolichyl-diphosphooligosaccharide--protein glycosyltransferase subunit 1 OS=Mus musculus OX=10090 GN=Rpn1 PE=1 SV=1	null	null	Mouse_09-2020	null	[MS,MS:1001208,SEQUEST,]	413.61	188.733	null	null	0.53	1.580e7	14.21	14.21	1.779e7	1.93	1.93	2.043e7	13.01	13.01	1.510e7	1.899e7	1.476e7	1.688e7	1.666e7	1.442e7	1.418e7	1.386e7	1.534e7
PRT	Q7M739	Nucleoprotein TPR OS=Mus musculus OX=10090 GN=Tpr PE=1 SV=1	null	null	Mouse_09-2020	null	[MS,MS:1001208,SEQUEST,]	178.62	147.242	null	null	0.17	2.374e6	10.32	10.32	2.778e6	22.91	22.91	5.635e6	24.38	24.38	2.374e6	2.239e6	2.597e6	3.581e6	2.602e6	1.924e6	3.954e6	2.553e6	3.505e6
PRT	Q61656	Probable ATP-dependent RNA helicase DDX5 OS=Mus musculus OX=10090 GN=Ddx5 PE=1 SV=2	null	null	Mouse_09-2020	null	[MS,MS:1001208,SEQUEST,]	480.58	233.194	null	null	0.40	1.263e7	21.31	21.31	1.467e7	10.07	10.07	1.677e7	9.81	9.81	1.034e7	1.228e7	1.479e7	1.393e7	1.490e7	1.020e7	9.980e6	1.243e7	1.043e7
PRT	Q8VIJ6	Splicing factor, proline- and glutamine-rich OS=Mus musculus OX=10090 GN=Sfpq PE=1 SV=1	null	null	Mouse_09-2020	null	[MS,MS:1001208,SEQUEST,]	403.93	183.897	null	null	0.31	1.472e7	10.05	10.05	1.778e7	9.11	9.11	1.862e7	11.44	11.44	1.321e7	1.571e7	1.375e7	1.688e7	1.730e7	1.214e7	1.080e7	1.390e7	1.158e7
PRT	P80315	T-complex protein 1 subunit delta OS=Mus musculus OX=10090 GN=Cct4 PE=1 SV=3	null	null	Mouse_09-2020	null	[MS,MS:1001208,SEQUEST,]	583.33	284.237	null	null	0.48	1.011e7	23.76	23.76	1.218e7	2.79	2.79	1.786e7	9.14	9.14	7.013e6	9.828e6	1.066e7	1.141e7	1.140e7	9.944e6	1.105e7	1.368e7	1.111e7
PRT	Q3U7R1	Extended synaptotagmin-1 OS=Mus musculus OX=10090 GN=Esyt1 PE=1 SV=2	null	null	Mouse_09-2020	null	[MS,MS:1001208,SEQUEST,]	512.84	237.658	null	null	0.33	8.022e6	3.37	3.37	9.010e6	25.06	25.06	1.047e7	18.84	18.84	7.830e6	7.796e6	7.818e6	1.181e7	8.438e6	6.059e6	5.791e6	7.493e6	7.611e6
PRT	Q80YQ1	Thrombospondin-1 OS=Mus musculus OX=10090 GN=Thbs1 PE=1 SV=1	null	null	Mouse_09-2020	null	[MS,MS:1001208,SEQUEST,]	480.34	172.161	null	null	0.18	1.499e7	10.57	10.57	1.782e7	7.48	7.48	1.519e7	2.18	2.18	1.499e7	1.343e7	1.589e7	1.823e7	1.669e7	1.297e7	1.055e7	1.050e7	9.514e6
PRT	P42932	T-complex protein 1 subunit theta OS=Mus musculus OX=10090 GN=Cct8 PE=1 SV=3	null	null	Mouse_09-2020	null	[MS,MS:1001208,SEQUEST,]	359.71	180.729	null	null	0.49	8.781e6	9.19	9.19	1.915e7	14.31	14.31	1.793e7	5.78	5.78	8.781e6	8.254e6	9.404e6	1.841e7	1.793e7	1.166e7	1.336e7	1.282e7	1.069e7
PRT	Q9WU78	Programmed cell death 6-interacting protein OS=Mus musculus OX=10090 GN=Pdcd6ip PE=1 SV=3	null	null	Mouse_09-2020	null	[MS,MS:1001208,SEQUEST,]	274.78	166.555	null	null	0.35	4.459e6	13.81	13.81	6.865e6	30.77	30.77	7.028e6	14.14	14.14	3.814e6	4.333e6	4.708e6	1.053e7	6.190e6	5.385e6	4.305e6	5.028e6	5.108e6
PRT	P60710	Actin, cytoplasmic 1 OS=Mus musculus OX=10090 GN=Actb PE=1 SV=1	null	null	Mouse_09-2020	null	[MS,MS:1001208,SEQUEST,]	3798.27	840.555	null	null	0.78	2.520e9	30.63	30.63	2.513e9	18.65	18.65	3.520e9	13.44	13.44	2.520e9	1.402e9	2.523e9	3.096e9	2.353e9	1.809e9	2.857e9	2.518e9	1.964e9
PRT	A0A087WQM0	Tensin 1 OS=Mus musculus OX=10090 GN=Tns1 PE=1 SV=1	null	null	Mouse_09-2020	null	[MS,MS:1001208,SEQUEST,]	203.97	137.052	null	null	0.20	3.078e6	34.23	34.23	4.546e6	12.40	12.40	6.115e6	13.71	13.71	1.992e6	3.965e6	2.876e6	4.315e6	4.368e6	2.892e6	4.246e6	4.396e6	2.974e6
PRT	Q8VEK3	Heterogeneous nuclear ribonucleoprotein U OS=Mus musculus OX=10090 GN=Hnrnpu PE=1 SV=1	null	null	Mouse_09-2020	null	[MS,MS:1001208,SEQUEST,]	956.27	353.727	null	null	0.28	2.475e7	12.71	12.71	3.471e7	19.31	19.31	3.936e7	10.69	10.69	2.475e7	2.791e7	2.089e7	3.295e7	3.855e7	2.182e7	2.279e7	2.867e7	2.448e7
PRT	Q9D1A2	Cytosolic non-specific dipeptidase OS=Mus musculus OX=10090 GN=Cndp2 PE=1 SV=1	null	null	Mouse_09-2020	null	[MS,MS:1001208,SEQUEST,]	581.19	257.828	null	null	0.53	1.188e7	10.05	10.05	1.494e7	3.22	3.22	1.696e7	21.28	21.28	1.381e7	1.154e7	1.072e7	1.366e7	1.399e7	1.203e7	1.004e7	1.567e7	1.055e7
PRT	P09405	Nucleolin OS=Mus musculus OX=10090 GN=Ncl PE=1 SV=2	null	null	Mouse_09-2020	null	[MS,MS:1001208,SEQUEST,]	656.64	251.695	null	null	0.33	2.775e7	10.06	10.06	3.973e7	8.74	8.74	5.608e7	31.80	31.80	3.005e7	2.386e7	2.593e7	3.295e7	3.850e7	3.116e7	3.447e7	6.296e7	3.489e7
PRT	Q8K1B8	Fermitin family homolog 3 OS=Mus musculus OX=10090 GN=Fermt3 PE=1 SV=1	null	null	Mouse_09-2020	null	[MS,MS:1001208,SEQUEST,]	529.32	237.551	null	null	0.39	1.623e7	17.15	17.15	1.571e7	12.23	12.23	2.220e7	19.70	19.70	1.869e7	1.577e7	1.233e7	1.491e7	1.500e7	9.988e6	1.746e7	1.589e7	1.047e7
PRT	Q61838	Pregnancy zone protein OS=Mus musculus OX=10090 GN=Pzp PE=1 SV=3	null	null	Mouse_09-2020	null	[MS,MS:1001208,SEQUEST,]	417.66	247.127	null	null	0.23	9.610e6	18.28	18.28	1.018e7	2.77	2.77	1.390e7	6.17	6.17	9.610e6	7.995e6	1.103e7	9.684e6	9.092e6	7.982e6	1.061e7	9.762e6	8.648e6
PRT	E9PUF7	Rho guanine nucleotide exchange factor 1 OS=Mus musculus OX=10090 GN=Arhgef1 PE=1 SV=1	null	null	Mouse_09-2020	null	[MS,MS:1001208,SEQUEST,]	336.80	163.462	null	null	0.34	6.239e6	32.72	32.72	8.487e6	30.13	30.13	6.901e6	38.96	38.96	6.487e6	3.243e6	5.829e6	8.072e6	4.419e6	6.657e6	4.792e6	7.935e6	3.257e6
PRT	P39054	Dynamin-2 OS=Mus musculus OX=10090 GN=Dnm2 PE=1 SV=2	null	null	Mouse_09-2020	null	[MS,MS:1001208,SEQUEST,]	218.99	132.110	null	null	0.30	6.270e6	32.04	32.04	9.982e6	14.78	14.78	1.159e7	7.77	7.77	6.270e6	1.023e7	5.842e6	1.183e7	9.348e6	7.480e6	8.047e6	7.737e6	7.852e6
PRT	Q6P4T2	U5 small nuclear ribonucleoprotein 200 kDa helicase OS=Mus musculus OX=10090 GN=Snrnp200 PE=1 SV=1	null	null	Mouse_09-2020	null	[MS,MS:1001208,SEQUEST,]	167.51	132.464	null	null	0.16	3.367e6	15.09	15.09	4.454e6	4.09	4.09	5.096e6	11.56	11.56	3.170e6	4.069e6	3.146e6	4.460e6	4.171e6	3.402e6	3.538e6	3.586e6	3.817e6
PRT	G3UZ34	116 kDa U5 small nuclear ribonucleoprotein component OS=Mus musculus OX=10090 GN=Eftud2 PE=1 SV=1	null	null	Mouse_09-2020	null	[MS,MS:1001208,SEQUEST,]	261.79	155.476	null	null	0.33	2.960e6	27.26	27.26	3.933e6	6.76	6.76	5.155e6	11.56	11.56	2.937e6	2.877e6	4.298e6	3.546e6	3.997e6	3.085e6	3.579e6	4.429e6	3.139e6
PRT	P24527	Leukotriene A-4 hydrolase OS=Mus musculus OX=10090 GN=Lta4h PE=1 SV=4	null	null	Mouse_09-2020	null	[MS,MS:1001208,SEQUEST,]	469.96	263.156	null	null	0.49	1.078e7	25.61	25.61	1.477e7	40.84	40.84	1.552e7	20.45	20.45	9.770e6	1.510e7	1.007e7	2.632e7	1.315e7	1.159e7	7.935e6	1.239e7	9.652e6
PRT	P48678	Prelamin-A/C OS=Mus musculus OX=10090 GN=Lmna PE=1 SV=2	null	null	Mouse_09-2020	null	[MS,MS:1001208,SEQUEST,]	182.90	142.314	null	null	0.38	4.203e6	51.07	51.07	6.506e6	20.46	20.46	6.049e6	13.93	13.93	3.888e6	8.852e6	3.926e6	8.302e6	5.643e6	5.103e6	4.072e6	5.374e6	3.763e6
PRT	P06800	Receptor-type tyrosine-protein phosphatase C OS=Mus musculus OX=10090 GN=Ptprc PE=1 SV=4	null	null	Mouse_09-2020	null	[MS,MS:1001208,SEQUEST,]	394.17	184.357	null	null	0.17	8.277e6	9.21	9.21	1.020e7	14.85	14.85	1.110e7	12.23	12.23	7.224e6	8.043e6	8.085e6	9.682e6	1.010e7	6.319e6	6.632e6	8.744e6	6.907e6
PRT	Q9ES52	Phosphatidylinositol 3,4,5-trisphosphate 5-phosphatase 1 OS=Mus musculus OX=10090 GN=Inpp5d PE=1 SV=2	null	null	Mouse_09-2020	null	[MS,MS:1001208,SEQUEST,]	255.95	145.704	null	null	0.25	4.235e6	30.03	30.03	6.173e6	20.47	20.47	8.347e6	12.67	12.67	3.689e6	4.116e6	5.979e6	6.594e6	5.781e6	3.591e6	5.145e6	6.827e6	5.192e6
PRT	O08784	Treacle protein OS=Mus musculus OX=10090 GN=Tcof1 PE=1 SV=1	null	null	Mouse_09-2020	null	[MS,MS:1001208,SEQUEST,]	242.91	150.615	null	null	0.23	2.998e6	22.54	22.54	5.838e6	40.37	40.37	7.258e6	31.96	31.96	2.722e6	4.001e6	2.801e6	5.542e6	6.842e6	2.372e6	2.799e6	5.193e6	4.843e6
PRT	Q8C3J5	Dedicator of cytokinesis protein 2 OS=Mus musculus OX=10090 GN=Dock2 PE=1 SV=3	null	null	Mouse_09-2020	null	[MS,MS:1001208,SEQUEST,]	200.41	134.956	null	null	0.14	4.181e6	12.72	12.72	4.992e6	25.53	25.53	4.029e6	28.90	28.90	4.855e6	3.673e6	3.906e6	4.839e6	4.675e6	2.433e6	2.311e6	2.882e6	3.599e6
PRT	Q3V117	ATP-citrate synthase OS=Mus musculus OX=10090 GN=Acly PE=1 SV=1	null	null	Mouse_09-2020	null	[MS,MS:1001208,SEQUEST,]	216.17	164.517	null	null	0.25	5.692e6	6.30	6.30	7.711e6	5.64	5.64	8.010e6	20.19	20.19	5.692e6	4.985e6	5.387e6	7.734e6	6.815e6	6.048e6	4.658e6	5.730e6	6.228e6
PRT	E9QNN1	RNA helicase OS=Mus musculus OX=10090 GN=Dhx9 PE=1 SV=1	null	null	Mouse_09-2020	null	[MS,MS:1001208,SEQUEST,]	241.84	141.450	null	null	0.22	5.789e6	13.36	13.36	6.338e6	16.44	16.44	8.906e6	26.33	26.33	6.194e6	4.615e6	5.408e6	6.093e6	5.935e6	3.703e6	4.233e6	6.372e6	6.547e6
PRT	Q80X19	Collagen alpha-1(XIV) chain OS=Mus musculus OX=10090 GN=Col14a1 PE=1 SV=2	null	null	Mouse_09-2020	null	[MS,MS:1001208,SEQUEST,]	131.58	112.285	null	null	0.16	3.138e6	14.13	14.13	3.150e6	10.21	10.21	6.539e6	42.87	42.87	2.446e6	3.049e6	2.973e6	3.204e6	2.950e6	2.158e6	1.911e6	4.679e6	4.347e6
PRT	Q3U0V1	Far upstream element-binding protein 2 OS=Mus musculus OX=10090 GN=Khsrp PE=1 SV=2	null	null	Mouse_09-2020	null	[MS,MS:1001208,SEQUEST,]	490.76	220.246	null	null	0.46	1.047e7	8.75	8.75	1.666e7	27.70	27.70	1.693e7	11.89	11.89	1.115e7	9.096e6	9.779e6	1.581e7	1.308e7	1.857e7	1.338e7	1.211e7	9.465e6
PRT	Q8CI94	Glycogen phosphorylase, brain form OS=Mus musculus OX=10090 GN=Pygb PE=1 SV=3	null	null	Mouse_09-2020	null	[MS,MS:1001208,SEQUEST,]	321.38	156.072	null	null	0.33	7.150e6	26.91	26.91	7.736e6	18.55	18.55	1.030e7	21.94	21.94	7.150e6	9.930e6	5.766e6	6.754e6	9.398e6	6.068e6	5.686e6	9.126e6	6.409e6
PRT	O08553	Dihydropyrimidinase-related protein 2 OS=Mus musculus OX=10090 GN=Dpysl2 PE=1 SV=2	null	null	Mouse_09-2020	null	[MS,MS:1001208,SEQUEST,]	770.25	317.276	null	null	0.55	1.507e7	18.08	18.08	2.440e7	25.73	25.73	2.586e7	42.47	42.47	1.421e7	1.464e7	1.840e7	2.317e7	2.411e7	1.208e7	1.796e7	1.742e7	3.080e7
PRT	P31001	Desmin OS=Mus musculus OX=10090 GN=Des PE=1 SV=3	null	null	Mouse_09-2020	null	[MS,MS:1001208,SEQUEST,]	202.59	135.532	null	null	0.54	5.548e6	22.59	22.59	4.125e6	65.25	65.25	9.486e6	50.71	50.71	3.923e6	6.046e6	5.183e6	9.050e6	2.602e6	3.235e6	2.717e6	8.998e6	5.901e6
PRT	A0A1B0GSX0	L-lactate dehydrogenase OS=Mus musculus OX=10090 GN=Ldha PE=1 SV=1	null	null	Mouse_09-2020	null	[MS,MS:1001208,SEQUEST,]	617.44	181.087	null	null	0.46	3.233e7	20.82	20.82	4.116e7	0.78	0.78	3.950e7	10.54	10.54	2.460e7	3.142e7	3.519e7	3.954e7	3.843e7	3.228e7	3.173e7	2.677e7	2.457e7
PRT	P10107	Annexin A1 OS=Mus musculus OX=10090 GN=Anxa1 PE=1 SV=2	null	null	Mouse_09-2020	null	[MS,MS:1001208,SEQUEST,]	495.97	223.075	null	null	0.55	2.098e7	33.50	33.50	1.542e7	74.04	74.04	1.105e7	8.85	8.85	2.098e7	1.059e7	2.001e7	1.464e7	8.696e6	3.067e7	7.674e6	9.170e6	6.853e6
PRT	A0A0R4J1W0	Sorbin and SH3 domain-containing protein 2 OS=Mus musculus OX=10090 GN=Sorbs2 PE=1 SV=1	null	null	Mouse_09-2020	null	[MS,MS:1001208,SEQUEST,]	348.23	164.894	null	null	0.42	7.287e6	6.77	6.77	1.031e7	10.99	10.99	1.146e7	14.97	14.97	7.285e6	7.945e6	6.808e6	1.015e7	8.100e6	8.089e6	7.567e6	8.197e6	8.901e6
PRT	P80316	T-complex protein 1 subunit epsilon OS=Mus musculus OX=10090 GN=Cct5 PE=1 SV=1	null	null	Mouse_09-2020	null	[MS,MS:1001208,SEQUEST,]	438.41	213.688	null	null	0.40	1.449e7	12.81	12.81	1.599e7	5.42	5.42	2.087e7	3.54	3.54	1.197e7	1.408e7	1.442e7	1.518e7	1.609e7	1.213e7	1.449e7	1.465e7	1.364e7
PRT	Q9JKR6	Hypoxia up-regulated protein 1 OS=Mus musculus OX=10090 GN=Hyou1 PE=1 SV=1	null	null	Mouse_09-2020	null	[MS,MS:1001208,SEQUEST,]	338.83	200.249	null	null	0.26	4.376e6	9.54	9.54	7.437e6	16.81	16.81	8.450e6	3.65	3.65	4.376e6	3.924e6	4.557e6	8.877e6	6.380e6	5.833e6	5.760e6	6.045e6	5.534e6
PRT	Q80UG5	Septin-9 OS=Mus musculus OX=10090 GN=Septin9 PE=1 SV=1	null	null	Mouse_09-2020	null	[MS,MS:1001208,SEQUEST,]	206.68	132.996	null	null	0.43	5.385e6	15.71	15.71	7.813e6	12.74	12.74	9.713e6	9.37	9.37	5.385e6	5.208e6	6.520e6	7.588e6	7.316e6	4.930e6	6.744e6	7.884e6	5.728e6
PRT	P46460	Vesicle-fusing ATPase OS=Mus musculus OX=10090 GN=Nsf PE=1 SV=2	null	null	Mouse_09-2020	null	[MS,MS:1001208,SEQUEST,]	196.37	129.300	null	null	0.32	5.332e6	14.98	14.98	4.751e6	50.05	50.05	5.259e6	12.72	12.72	5.976e6	4.290e6	4.982e6	4.511e6	9.188e6	3.235e6	3.067e6	4.079e6	3.271e6
PRT	P11983	T-complex protein 1 subunit alpha OS=Mus musculus OX=10090 GN=Tcp1 PE=1 SV=3	null	null	Mouse_09-2020	null	[MS,MS:1001208,SEQUEST,]	323.88	170.851	null	null	0.42	7.933e6	14.64	14.64	1.207e7	19.35	19.35	1.221e7	16.22	16.22	6.084e6	7.725e6	7.411e6	1.146e7	8.240e6	1.014e7	8.480e6	9.151e6	5.801e6
PRT	Q921M3	Splicing factor 3B subunit 3 OS=Mus musculus OX=10090 GN=Sf3b3 PE=1 SV=1	null	null	Mouse_09-2020	null	[MS,MS:1001208,SEQUEST,]	240.02	134.934	null	null	0.21	4.252e6	4.33	4.33	5.322e6	8.62	8.62	7.376e6	15.80	15.80	3.957e6	4.132e6	4.002e6	5.777e6	4.984e6	4.084e6	5.465e6	4.118e6	4.589e6
PRT	Q8CAQ8	MICOS complex subunit Mic60 OS=Mus musculus OX=10090 GN=Immt PE=1 SV=1	null	null	Mouse_09-2020	null	[MS,MS:1001208,SEQUEST,]	182.72	132.152	null	null	0.34	2.753e6	9.49	9.49	3.563e6	24.13	24.13	5.763e6	27.21	27.21	2.512e6	2.676e6	2.837e6	4.949e6	3.337e6	2.714e6	3.312e6	5.765e6	3.585e6
PRT	Q60597	2-oxoglutarate dehydrogenase, mitochondrial OS=Mus musculus OX=10090 GN=Ogdh PE=1 SV=3	null	null	Mouse_09-2020	null	[MS,MS:1001208,SEQUEST,]	225.24	148.303	null	null	0.30	3.646e6	26.70	26.70	4.621e6	9.44	9.44	5.238e6	16.78	16.78	3.401e6	5.283e6	3.406e6	4.387e6	4.420e6	3.099e6	3.602e6	3.748e6	4.286e6
PRT	O88844	Isocitrate dehydrogenase [NADP] cytoplasmic OS=Mus musculus OX=10090 GN=Idh1 PE=1 SV=2	null	null	Mouse_09-2020	null	[MS,MS:1001208,SEQUEST,]	371.83	195.145	null	null	0.54	1.117e7	12.06	12.06	1.345e7	6.81	6.81	1.637e7	10.76	10.76	1.232e7	9.393e6	1.043e7	1.270e7	1.410e7	1.055e7	1.136e7	1.060e7	1.143e7
PRT	Q9WVA4	Transgelin-2 OS=Mus musculus OX=10090 GN=Tagln2 PE=1 SV=4	null	null	Mouse_09-2020	null	[MS,MS:1001208,SEQUEST,]	861.37	283.141	null	null	0.74	3.839e7	11.22	11.22	3.767e7	8.32	8.32	4.400e7	14.90	14.90	4.071e7	3.168e7	3.587e7	3.576e7	3.925e7	2.797e7	3.055e7	2.940e7	3.376e7
PRT	P09411	Phosphoglycerate kinase 1 OS=Mus musculus OX=10090 GN=Pgk1 PE=1 SV=4	null	null	Mouse_09-2020	null	[MS,MS:1001208,SEQUEST,]	831.01	338.593	null	null	0.52	2.545e7	5.51	5.51	3.129e7	1.15	1.15	3.626e7	5.20	5.20	2.695e7	2.346e7	2.378e7	2.986e7	2.931e7	2.413e7	2.426e7	2.595e7	2.407e7
PRT	Q9CWJ9	Bifunctional purine biosynthesis protein ATIC OS=Mus musculus OX=10090 GN=Atic PE=1 SV=2	null	null	Mouse_09-2020	null	[MS,MS:1001208,SEQUEST,]	467.28	182.272	null	null	0.42	9.303e6	13.50	13.50	1.024e7	13.79	13.79	1.492e7	10.12	10.12	9.332e6	9.040e6	6.817e6	9.725e6	8.966e6	9.732e6	1.119e7	9.413e6	9.280e6
PRT	Q9D6Z1	Nucleolar protein 56 OS=Mus musculus OX=10090 GN=Nop56 PE=1 SV=2	null	null	Mouse_09-2020	null	[MS,MS:1001208,SEQUEST,]	259.86	181.834	null	null	0.39	5.696e6	3.18	3.18	8.513e6	24.92	24.92	1.093e7	14.99	14.99	5.471e6	5.536e6	5.444e6	8.082e6	8.958e6	4.499e6	7.591e6	6.120e6	7.124e6
PRT	P01027	Complement C3 OS=Mus musculus OX=10090 GN=C3 PE=1 SV=3	null	null	Mouse_09-2020	null	[MS,MS:1001208,SEQUEST,]	197.81	130.136	null	null	0.17	3.352e6	23.68	23.68	4.971e6	16.14	16.14	4.996e6	18.35	18.35	3.352e6	2.644e6	4.067e6	4.488e6	4.655e6	4.963e6	2.530e6	3.575e6	3.235e6
PRT	Q8BVQ9	26S proteasome AAA-ATPase subunit RPT1 OS=Mus musculus OX=10090 GN=Psmc2 PE=1 SV=1	null	null	Mouse_09-2020	null	[MS,MS:1001208,SEQUEST,]	157.62	125.280	null	null	0.50	5.282e6	8.61	8.61	5.975e6	15.46	15.46	1.017e7	12.82	12.82	5.282e6	4.426e6	4.982e6	7.334e6	5.595e6	4.680e6	5.721e6	7.276e6	6.560e6
PRT	Q9CW03	Structural maintenance of chromosomes protein 3 OS=Mus musculus OX=10090 GN=Smc3 PE=1 SV=2	null	null	Mouse_09-2020	null	[MS,MS:1001208,SEQUEST,]	65.06	92.676	null	null	0.20	1.388e6	13.18	13.18	2.073e6	9.87	9.87	2.116e6	12.30	12.30	1.290e6	1.611e6	1.297e6	1.697e6	1.941e6	1.701e6	1.469e6	1.787e6	1.229e6
PRT	E9Q2M9	WD repeat- and FYVE domain-containing protein 4 OS=Mus musculus OX=10090 GN=Wdfy4 PE=1 SV=2	null	null	Mouse_09-2020	null	[MS,MS:1001208,SEQUEST,]	119.14	115.881	null	null	0.09	2.312e6	19.57	19.57	2.504e6	26.64	26.64	3.178e6	5.63	5.63	1.774e6	2.247e6	2.470e6	2.377e6	1.961e6	2.739e6	2.319e6	2.274e6	1.856e6
PRT	P58774-2	Isoform 2 of Tropomyosin beta chain OS=Mus musculus OX=10090 GN=Tpm2	null	null	Mouse_09-2020	null	[MS,MS:1001208,SEQUEST,]	649.94	303.262	null	null	0.79	4.031e6	45.09	45.09	5.203e6	64.74	64.74	6.732e6	41.85	41.85	4.031e6	7.257e6	3.085e6	1.146e7	4.873e6	2.819e6	9.125e6	4.799e6	4.188e6
PRT	Q61598	Rab GDP dissociation inhibitor beta OS=Mus musculus OX=10090 GN=Gdi2 PE=1 SV=1	null	null	Mouse_09-2020	null	[MS,MS:1001208,SEQUEST,]	1026.01	401.012	null	null	0.60	2.598e7	22.00	22.00	3.449e7	7.46	7.46	3.843e7	13.18	13.18	3.413e7	2.168e7	2.427e7	3.336e7	2.860e7	2.705e7	2.489e7	2.749e7	2.863e7
PRT	P29341	Polyadenylate-binding protein 1 OS=Mus musculus OX=10090 GN=Pabpc1 PE=1 SV=2	null	null	Mouse_09-2020	null	[MS,MS:1001208,SEQUEST,]	300.84	143.015	null	null	0.44	1.197e7	11.24	11.24	1.925e7	10.26	10.26	2.022e7	11.90	11.90	1.067e7	1.163e7	1.249e7	1.828e7	1.890e7	1.294e7	1.404e7	1.263e7	1.395e7
PRT	Q64511	DNA topoisomerase 2-beta OS=Mus musculus OX=10090 GN=Top2b PE=1 SV=2	null	null	Mouse_09-2020	null	[MS,MS:1001208,SEQUEST,]	225.13	159.068	null	null	0.22	4.586e6	36.51	36.51	4.463e6	23.11	23.11	5.505e6	44.47	44.47	2.442e6	5.193e6	4.285e6	4.470e6	2.789e6	3.500e6	2.840e6	6.840e6	3.424e6
PRT	Q80X90	Filamin-B OS=Mus musculus OX=10090 GN=Flnb PE=1 SV=3	null	null	Mouse_09-2020	null	[MS,MS:1001208,SEQUEST,]	169.30	118.597	null	null	0.13	1.924e6	44.28	44.28	1.570e6	7.28	7.28	2.420e6	38.04	38.04	1.055e6	1.869e6	2.563e6	1.490e6	1.639e6	1.199e6	1.680e6	1.606e6	2.671e6
PRT	Q501J6	Probable ATP-dependent RNA helicase DDX17 OS=Mus musculus OX=10090 GN=Ddx17 PE=1 SV=1	null	null	Mouse_09-2020	null	[MS,MS:1001208,SEQUEST,]	329.64	161.849	null	null	0.33	6.224e6	6.87	6.87	7.990e6	16.03	16.03	8.123e6	10.20	10.20	6.224e6	6.702e6	5.671e6	7.585e6	7.544e6	4.694e6	5.640e6	5.330e6	5.672e6
PRT	A0A1D5RLD8	Glyceraldehyde-3-phosphate dehydrogenase OS=Mus musculus OX=10090 GN=Gm10358 PE=1 SV=1	null	null	Mouse_09-2020	null	[MS,MS:1001208,SEQUEST,]	1666.34	528.377	null	null	0.60	1.730e8	17.45	17.45	1.986e8	10.18	10.18	2.244e8	11.81	11.81	1.403e8	1.943e8	1.616e8	1.779e8	2.133e8	1.558e8	1.343e8	1.755e8	1.396e8
PRT	P35700	Peroxiredoxin-1 OS=Mus musculus OX=10090 GN=Prdx1 PE=1 SV=1	null	null	Mouse_09-2020	null	[MS,MS:1001208,SEQUEST,]	780.47	248.637	null	null	0.53	6.291e7	11.25	11.25	8.290e7	24.68	24.68	9.578e7	24.33	24.33	6.372e7	6.114e7	4.834e7	7.870e7	7.504e7	9.575e7	9.636e7	6.852e7	5.647e7
PRT	Q6IRU2	Tropomyosin alpha-4 chain OS=Mus musculus OX=10090 GN=Tpm4 PE=1 SV=3	null	null	Mouse_09-2020	null	[MS,MS:1001208,SEQUEST,]	395.98	169.084	null	null	0.70	1.065e7	14.12	14.12	1.010e7	21.03	21.03	1.183e7	24.50	24.50	8.530e6	1.094e7	9.954e6	9.588e6	1.287e7	7.370e6	8.152e6	8.461e6	1.095e7
PRT	Q9CWK8	Sorting nexin-2 OS=Mus musculus OX=10090 GN=Snx2 PE=1 SV=2	null	null	Mouse_09-2020	null	[MS,MS:1001208,SEQUEST,]	399.61	189.119	null	null	0.44	1.035e7	26.70	26.70	1.213e7	4.93	4.93	1.665e7	8.28	8.28	8.189e6	1.352e7	9.671e6	1.152e7	1.196e7	9.074e6	1.257e7	1.191e7	9.542e6
PRT	Q922I7	Polypyrimidine tract-binding protein 1 OS=Mus musculus OX=10090 GN=Ptbp1 PE=1 SV=1	null	null	Mouse_09-2020	null	[MS,MS:1001208,SEQUEST,]	974.65	415.013	null	null	0.55	1.980e7	30.46	30.46	2.531e7	12.77	12.77	3.450e7	18.42	18.42	1.619e7	1.924e7	2.708e7	2.412e7	2.371e7	1.579e7	2.395e7	2.739e7	1.640e7
PRT	G3UVV4	Hexokinase OS=Mus musculus OX=10090 GN=Hk1 PE=1 SV=1	null	null	Mouse_09-2020	null	[MS,MS:1001208,SEQUEST,]	174.82	93.365	null	null	0.24	4.448e6	6.32	6.32	5.865e6	5.34	5.34	7.754e6	18.75	18.75	4.217e6	4.322e6	4.466e6	5.596e6	5.493e6	4.198e6	3.865e6	5.547e6	4.961e6
PRT	B1ATS5	Calcium-transporting ATPase OS=Mus musculus OX=10090 GN=Atp2a3 PE=1 SV=1	null	null	Mouse_09-2020	null	[MS,MS:1001208,SEQUEST,]	233.07	126.398	null	null	0.20	4.920e6	11.94	11.94	4.234e6	23.81	23.81	6.087e6	23.05	23.05	5.851e6	4.782e6	4.380e6	4.569e6	3.965e6	2.315e6	4.723e6	4.355e6	2.643e6
PRT	Q8R081	Heterogeneous nuclear ribonucleoprotein L OS=Mus musculus OX=10090 GN=Hnrnpl PE=1 SV=2	null	null	Mouse_09-2020	null	[MS,MS:1001208,SEQUEST,]	801.39	310.185	null	null	0.39	1.200e7	12.81	12.81	1.492e7	20.49	20.49	1.949e7	24.24	24.24	1.166e7	1.423e7	1.121e7	1.416e7	1.929e7	1.136e7	1.005e7	1.703e7	1.212e7
PRT	Q9CVB6	Actin-related protein 2/3 complex subunit 2 OS=Mus musculus OX=10090 GN=Arpc2 PE=1 SV=3	null	null	Mouse_09-2020	null	[MS,MS:1001208,SEQUEST,]	697.43	258.183	null	null	0.70	2.720e7	7.92	7.92	3.102e7	10.53	10.53	4.449e7	24.62	24.62	2.544e7	2.643e7	2.781e7	2.945e7	2.949e7	2.031e7	2.158e7	3.183e7	3.213e7
PRT	P80318	T-complex protein 1 subunit gamma OS=Mus musculus OX=10090 GN=Cct3 PE=1 SV=1	null	null	Mouse_09-2020	null	[MS,MS:1001208,SEQUEST,]	632.38	281.769	null	null	0.40	1.313e7	19.13	19.13	1.401e7	7.66	7.66	1.644e7	11.53	11.53	1.313e7	1.332e7	8.820e6	1.163e7	1.312e7	1.103e7	1.123e7	1.176e7	1.231e7
PRT	O35744	Chitinase-like protein 3 OS=Mus musculus OX=10090 GN=Chil3 PE=1 SV=2	null	null	Mouse_09-2020	null	[MS,MS:1001208,SEQUEST,]	613.47	280.635	null	null	0.55	1.987e7	54.37	54.37	2.093e7	77.93	77.93	1.471e7	14.10	14.10	1.987e7	1.584e7	3.981e7	1.987e7	1.558e7	5.067e7	1.128e7	8.748e6	9.151e6
PRT	P14152	Malate dehydrogenase, cytoplasmic OS=Mus musculus OX=10090 GN=Mdh1 PE=1 SV=3	null	null	Mouse_09-2020	null	[MS,MS:1001208,SEQUEST,]	704.18	244.028	null	null	0.51	3.037e7	15.56	15.56	3.323e7	4.12	4.12	5.612e7	19.74	19.74	2.337e7	2.951e7	2.949e7	3.155e7	3.330e7	2.593e7	5.380e7	4.015e7	3.466e7
PRT	Q62318	Transcription intermediary factor 1-beta OS=Mus musculus OX=10090 GN=Trim28 PE=1 SV=3	null	null	Mouse_09-2020	null	[MS,MS:1001208,SEQUEST,]	377.22	180.875	null	null	0.27	9.892e6	11.61	11.61	1.309e7	5.92	5.92	1.727e7	29.85	29.85	1.120e7	9.613e6	8.302e6	1.243e7	1.218e7	1.132e7	7.877e6	1.236e7	1.318e7
PRT	Q8K0E8	Fibrinogen beta chain OS=Mus musculus OX=10090 GN=Fgb PE=1 SV=1	null	null	Mouse_09-2020	null	[MS,MS:1001208,SEQUEST,]	347.70	169.483	null	null	0.34	1.270e7	9.65	9.65	1.353e7	23.96	23.96	1.361e7	16.90	16.90	1.270e7	1.180e7	1.361e7	1.284e7	1.237e7	1.553e7	8.575e6	1.218e7	8.463e6
PRT	Q8QZT1	Acetyl-CoA acetyltransferase, mitochondrial OS=Mus musculus OX=10090 GN=Acat1 PE=1 SV=1	null	null	Mouse_09-2020	null	[MS,MS:1001208,SEQUEST,]	512.12	226.560	null	null	0.51	8.143e6	20.21	20.21	8.730e6	21.91	21.91	9.606e6	35.45	35.45	8.143e6	1.061e7	7.069e6	1.178e7	8.175e6	6.725e6	6.670e6	1.133e7	5.214e6
PRT	P24270	Catalase OS=Mus musculus OX=10090 GN=Cat PE=1 SV=4	null	null	Mouse_09-2020	null	[MS,MS:1001208,SEQUEST,]	335.73	185.770	null	null	0.48	7.989e6	8.51	8.51	9.231e6	10.48	10.48	7.849e6	12.45	12.45	9.206e6	7.728e6	7.464e6	8.764e6	8.465e6	8.543e6	4.589e6	6.067e6	4.882e6
PRT	P97807	Fumarate hydratase, mitochondrial OS=Mus musculus OX=10090 GN=Fh PE=1 SV=3	null	null	Mouse_09-2020	null	[MS,MS:1001208,SEQUEST,]	491.55	272.179	null	null	0.48	5.400e6	9.21	9.21	8.603e6	5.03	5.03	1.234e7	31.06	31.06	6.119e6	4.985e6	5.045e6	7.810e6	8.517e6	6.747e6	5.754e6	1.132e7	7.675e6
PRT	O54824	Pro-interleukin-16 OS=Mus musculus OX=10090 GN=Il16 PE=1 SV=3	null	null	Mouse_09-2020	null	[MS,MS:1001208,SEQUEST,]	365.82	145.808	null	null	0.18	6.111e6	9.61	9.61	7.844e6	21.72	21.72	1.098e7	3.96	3.96	5.461e6	5.938e6	6.188e6	7.446e6	9.638e6	5.313e6	7.376e6	8.223e6	6.830e6
PRT	Q99JY3	GTPase IMAP family member 4 OS=Mus musculus OX=10090 GN=Gimap4 PE=1 SV=2	null	null	Mouse_09-2020	null	[MS,MS:1001208,SEQUEST,]	348.73	197.845	null	null	0.50	1.167e7	17.61	17.61	1.434e7	19.57	19.57	2.102e7	9.61	9.61	1.167e7	9.059e6	1.245e7	1.605e7	1.343e7	8.907e6	1.476e7	1.504e7	1.108e7
PRT	P67778	Prohibitin OS=Mus musculus OX=10090 GN=Phb PE=1 SV=1	null	null	Mouse_09-2020	null	[MS,MS:1001208,SEQUEST,]	278.45	139.963	null	null	0.57	4.099e6	55.94	55.94	6.116e6	12.98	12.98	1.328e7	21.95	21.95	8.403e6	2.855e6	3.830e6	5.459e6	5.727e6	5.754e6	6.289e6	9.988e6	8.260e6
PRT	Q9D2V7	Coronin-7 OS=Mus musculus OX=10090 GN=Coro7 PE=1 SV=2	null	null	Mouse_09-2020	null	[MS,MS:1001208,SEQUEST,]	201.78	127.901	null	null	0.27	6.026e6	18.53	18.53	6.791e6	13.56	13.56	8.369e6	36.58	36.58	4.429e6	5.856e6	5.963e6	7.258e6	6.360e6	4.562e6	5.666e6	5.987e6	9.269e6
PRT	Q7TPV4	Myb-binding protein 1A OS=Mus musculus OX=10090 GN=Mybbp1a PE=1 SV=2	null	null	Mouse_09-2020	null	[MS,MS:1001208,SEQUEST,]	197.54	119.640	null	null	0.16	2.366e6	42.05	42.05	2.968e6	1.72	1.72	3.502e6	10.49	10.49	2.366e6	3.392e6	1.352e6	2.844e6	2.713e6	2.328e6	2.432e6	2.217e6	2.380e6
PRT	A2AB60	Formin-like protein 1 OS=Mus musculus OX=10090 GN=Fmnl1 PE=1 SV=1	null	null	Mouse_09-2020	null	[MS,MS:1001208,SEQUEST,]	234.68	168.485	null	null	0.23	4.841e6	18.60	18.60	6.182e6	28.10	28.10	8.186e6	25.59	25.59	6.419e6	4.481e6	4.522e6	7.094e6	5.789e6	3.264e6	5.302e6	8.581e6	5.092e6
PRT	G5E866	Splicing factor 3B subunit 1 OS=Mus musculus OX=10090 GN=Sf3b1 PE=1 SV=1	null	null	Mouse_09-2020	null	[MS,MS:1001208,SEQUEST,]	182.54	126.411	null	null	0.24	5.615e6	16.08	16.08	6.885e6	15.65	15.65	7.274e6	20.92	20.92	4.358e6	5.822e6	5.246e6	6.105e6	8.053e6	5.400e6	5.051e6	3.654e6	4.810e6
PRT	Q8K310	Matrin-3 OS=Mus musculus OX=10090 GN=Matr3 PE=1 SV=1	null	null	Mouse_09-2020	null	[MS,MS:1001208,SEQUEST,]	236.21	159.736	null	null	0.32	3.662e6	46.21	46.21	5.516e6	41.60	41.60	4.575e6	11.94	11.94	6.924e6	3.558e6	2.817e6	7.693e6	5.166e6	2.661e6	3.653e6	2.974e6	2.846e6
PRT	Q9WTI7	Unconventional myosin-Ic OS=Mus musculus OX=10090 GN=Myo1c PE=1 SV=2	null	null	Mouse_09-2020	null	[MS,MS:1001208,SEQUEST,]	134.87	107.921	null	null	0.22	1.955e6	67.85	67.85	3.632e6	32.57	32.57	6.252e6	42.37	42.37	1.340e6	4.623e6	1.827e6	4.029e6	3.401e6	1.672e6	2.286e6	5.945e6	3.889e6
PRT	O35452	Tenascin X OS=Mus musculus OX=10090 GN=Tnxb PE=1 SV=1	null	null	Mouse_09-2020	null	[MS,MS:1001208,SEQUEST,]	56.57	77.097	null	null	0.11	1.405e6	25.55	25.55	2.277e6	33.04	33.04	2.640e6	27.38	27.38	1.405e6	1.555e6	8.825e5	2.394e6	2.133e6	9.907e5	1.183e6	2.148e6	1.642e6
PRT	A0A0R4J0Q5	Lamin-B2 OS=Mus musculus OX=10090 GN=Lmnb2 PE=1 SV=1	null	null	Mouse_09-2020	null	[MS,MS:1001208,SEQUEST,]	282.07	139.460	null	null	0.44	4.371e6	20.90	20.90	4.539e6	29.69	29.69	4.421e6	18.46	18.46	3.132e6	4.638e6	4.084e6	4.545e6	4.251e6	2.059e6	2.544e6	3.163e6	3.304e6
PRT	Q9WVK4	EH domain-containing protein 1 OS=Mus musculus OX=10090 GN=Ehd1 PE=1 SV=1	null	null	Mouse_09-2020	null	[MS,MS:1001208,SEQUEST,]	409.15	211.957	null	null	0.58	8.003e6	15.19	15.19	1.001e7	3.82	3.82	1.540e7	38.69	38.69	8.003e6	9.807e6	7.185e6	8.944e6	9.371e6	7.941e6	8.144e6	1.767e7	9.580e6
PRT	P48025	Tyrosine-protein kinase SYK OS=Mus musculus OX=10090 GN=Syk PE=1 SV=2	null	null	Mouse_09-2020	null	[MS,MS:1001208,SEQUEST,]	505.03	231.744	null	null	0.43	9.416e6	7.59	7.59	1.407e7	34.41	34.41	1.373e7	7.28	7.28	9.416e6	1.040e7	8.786e6	1.336e7	1.532e7	6.173e6	9.530e6	8.688e6	8.642e6
PRT	Q60668	Heterogeneous nuclear ribonucleoprotein D0 OS=Mus musculus OX=10090 GN=Hnrnpd PE=1 SV=2	null	null	Mouse_09-2020	null	[MS,MS:1001208,SEQUEST,]	365.55	217.063	null	null	0.35	9.534e6	23.31	23.31	1.027e7	14.88	14.88	1.725e7	22.97	22.97	8.406e6	1.265e7	8.907e6	9.747e6	1.101e7	6.832e6	1.499e7	9.713e6	1.073e7
PRT	Q91VC3	Eukaryotic initiation factor 4A-III OS=Mus musculus OX=10090 GN=Eif4a3 PE=1 SV=3	null	null	Mouse_09-2020	null	[MS,MS:1001208,SEQUEST,]	178.59	111.688	null	null	0.44	4.463e6	9.39	9.39	5.273e6	14.82	14.82	8.357e6	18.77	18.77	4.303e6	4.337e6	4.786e6	5.006e6	6.047e6	3.828e6	4.130e6	6.062e6	5.199e6
PRT	Q497W9	RNA helicase OS=Mus musculus OX=10090 GN=Dhx15 PE=1 SV=1	null	null	Mouse_09-2020	null	[MS,MS:1001208,SEQUEST,]	173.32	101.449	null	null	0.24	5.930e6	6.50	6.50	6.612e6	12.79	12.79	6.968e6	6.79	6.79	5.454e6	5.763e6	5.799e6	5.092e6	6.428e6	5.186e6	4.638e6	5.452e6	4.335e6
PRT	Q99PT1	Rho GDP-dissociation inhibitor 1 OS=Mus musculus OX=10090 GN=Arhgdia PE=1 SV=3	null	null	Mouse_09-2020	null	[MS,MS:1001208,SEQUEST,]	750.75	283.017	null	null	0.59	2.749e7	6.26	6.26	4.251e7	21.29	21.29	6.087e7	5.62	5.62	2.559e7	2.820e7	2.569e7	4.036e7	4.874e7	2.653e7	4.282e7	4.355e7	3.455e7
PRT	Q61599	Rho GDP-dissociation inhibitor 2 OS=Mus musculus OX=10090 GN=Arhgdib PE=1 SV=3	null	null	Mouse_09-2020	null	[MS,MS:1001208,SEQUEST,]	835.85	290.408	null	null	0.75	4.257e7	7.10	7.10	5.058e7	6.03	6.03	6.497e7	6.71	6.71	4.555e7	3.840e7	3.977e7	4.802e7	5.108e7	3.800e7	4.062e7	4.759e7	4.041e7
PRT	E9PV24	Fibrinogen alpha chain OS=Mus musculus OX=10090 GN=Fga PE=1 SV=1	null	null	Mouse_09-2020	null	[MS,MS:1001208,SEQUEST,]	409.39	166.907	null	null	0.22	2.510e7	16.58	16.58	2.923e7	10.79	10.79	2.841e7	4.32	4.32	2.510e7	2.917e7	2.016e7	2.443e7	2.738e7	2.508e7	2.098e7	1.990e7	1.767e7
PRT	P62908	40S ribosomal protein S3 OS=Mus musculus OX=10090 GN=Rps3 PE=1 SV=1	null	null	Mouse_09-2020	null	[MS,MS:1001208,SEQUEST,]	559.66	196.345	null	null	0.65	2.139e7	16.99	16.99	2.675e7	6.79	6.79	2.744e7	16.31	16.31	2.754e7	1.969e7	1.998e7	2.279e7	2.506e7	2.141e7	1.792e7	1.963e7	2.164e7
PRT	P50247	Adenosylhomocysteinase OS=Mus musculus OX=10090 GN=Ahcy PE=1 SV=3	null	null	Mouse_09-2020	null	[MS,MS:1001208,SEQUEST,]	503.21	204.863	null	null	0.43	1.228e7	5.71	5.71	1.791e7	27.85	27.85	1.971e7	5.04	5.04	1.123e7	1.217e7	1.148e7	1.700e7	2.189e7	1.040e7	1.369e7	1.379e7	1.319e7
PRT	P97351	40S ribosomal protein S3a OS=Mus musculus OX=10090 GN=Rps3a PE=1 SV=3	null	null	Mouse_09-2020	null	[MS,MS:1001208,SEQUEST,]	438.59	189.364	null	null	0.50	1.896e7	10.81	10.81	2.451e7	6.31	6.31	2.340e7	4.81	4.81	1.677e7	2.025e7	1.771e7	2.327e7	2.209e7	2.090e7	1.621e7	1.815e7	1.456e7
PRT	P17751	Triosephosphate isomerase OS=Mus musculus OX=10090 GN=Tpi1 PE=1 SV=4	null	null	Mouse_09-2020	null	[MS,MS:1001208,SEQUEST,]	515.68	175.829	null	null	0.51	1.519e7	3.70	3.70	1.979e7	6.23	6.23	2.459e7	10.45	10.45	1.517e7	1.476e7	1.511e7	1.879e7	2.040e7	1.524e7	1.963e7	1.759e7	1.439e7
PRT	P24369	Peptidyl-prolyl cis-trans isomerase B OS=Mus musculus OX=10090 GN=Ppib PE=1 SV=2	null	null	Mouse_09-2020	null	[MS,MS:1001208,SEQUEST,]	425.62	161.880	null	null	0.66	1.701e7	6.90	6.90	2.233e7	9.22	9.22	2.597e7	10.26	10.26	1.742e7	1.653e7	1.427e7	2.032e7	2.384e7	1.752e7	1.555e7	1.963e7	1.615e7
PRT	Q8BV49	Pyrin and HIN domain-containing protein 1 OS=Mus musculus OX=10090 GN=Pyhin1 PE=1 SV=1	null	null	Mouse_09-2020	null	[MS,MS:1001208,SEQUEST,]	419.28	192.449	null	null	0.46	8.670e6	10.87	10.87	1.094e7	20.52	20.52	1.389e7	13.58	13.58	1.006e7	7.945e6	8.099e6	1.038e7	1.122e7	6.209e6	9.643e6	8.690e6	9.918e6
PRT	Q8VDN2	Sodium/potassium-transporting ATPase subunit alpha-1 OS=Mus musculus OX=10090 GN=Atp1a1 PE=1 SV=1	null	null	Mouse_09-2020	null	[MS,MS:1001208,SEQUEST,]	273.16	137.811	null	null	0.22	5.190e6	24.24	24.24	7.231e6	2.59	2.59	9.264e6	28.43	28.43	6.573e6	3.911e6	4.849e6	6.581e6	6.809e6	5.672e6	3.715e6	6.628e6	5.773e6
PRT	P62814	V-type proton ATPase subunit B, brain isoform OS=Mus musculus OX=10090 GN=Atp6v1b2 PE=1 SV=1	null	null	Mouse_09-2020	null	[MS,MS:1001208,SEQUEST,]	239.12	150.786	null	null	0.48	3.955e6	14.31	14.31	3.793e6	7.70	7.70	5.173e6	20.39	20.39	3.955e6	3.820e6	4.679e6	3.601e6	3.840e6	2.757e6	3.129e6	4.777e6	3.218e6
PRT	Q8BFR5	Elongation factor Tu, mitochondrial OS=Mus musculus OX=10090 GN=Tufm PE=1 SV=1	null	null	Mouse_09-2020	null	[MS,MS:1001208,SEQUEST,]	278.86	169.611	null	null	0.36	5.442e6	15.18	15.18	7.299e6	26.88	26.88	8.924e6	20.14	20.14	6.982e6	5.288e6	5.044e6	5.552e6	9.296e6	5.725e6	4.996e6	6.384e6	6.725e6
PRT	P32067	Lupus La protein homolog OS=Mus musculus OX=10090 GN=Ssb PE=1 SV=1	null	null	Mouse_09-2020	null	[MS,MS:1001208,SEQUEST,]	270.86	133.756	null	null	0.40	7.143e6	55.28	55.28	7.108e6	14.90	14.90	8.176e6	10.08	10.08	5.866e6	6.941e6	1.453e7	6.748e6	6.041e6	6.744e6	4.819e6	5.849e6	5.234e6
PRT	Q8BJS4	SUN domain-containing protein 2 OS=Mus musculus OX=10090 GN=Sun2 PE=1 SV=3	null	null	Mouse_09-2020	null	[MS,MS:1001208,SEQUEST,]	196.09	128.888	null	null	0.37	2.719e6	30.09	30.09	3.176e6	2.13	2.13	4.915e6	18.05	18.05	1.735e6	3.169e6	2.540e6	3.107e6	2.943e6	2.491e6	2.632e6	3.517e6	3.398e6
PRT	Q9JIK5	Nucleolar RNA helicase 2 OS=Mus musculus OX=10090 GN=Ddx21 PE=1 SV=3	null	null	Mouse_09-2020	null	[MS,MS:1001208,SEQUEST,]	197.58	131.609	null	null	0.28	3.639e6	23.25	23.25	4.247e6	7.56	7.56	4.271e6	13.59	13.59	3.639e6	4.210e6	2.511e6	4.031e6	3.505e6	3.378e6	2.899e6	3.790e6	2.657e6
PRT	Q9CU62	Structural maintenance of chromosomes protein 1A OS=Mus musculus OX=10090 GN=Smc1a PE=1 SV=4	null	null	Mouse_09-2020	null	[MS,MS:1001208,SEQUEST,]	91.29	70.835	null	null	0.18	1.297e6	23.23	23.23	2.764e6	8.99	8.99	2.457e6	16.77	16.77	1.699e6	1.260e6	1.006e6	2.833e6	2.588e6	1.954e6	1.524e6	1.758e6	1.888e6
PRT	Q6PB66	Leucine-rich PPR motif-containing protein, mitochondrial OS=Mus musculus OX=10090 GN=Lrpprc PE=1 SV=2	null	null	Mouse_09-2020	null	[MS,MS:1001208,SEQUEST,]	47.76	78.612	null	null	0.17	5.749e5	81.01	81.01	7.910e5	16.09	16.09	1.156e6	16.55	16.55	5.298e5	5.587e5	1.875e6	7.509e5	9.270e5	5.748e5	9.831e5	7.341e5	7.188e5
PRT	P49312	Heterogeneous nuclear ribonucleoprotein A1 OS=Mus musculus OX=10090 GN=Hnrnpa1 PE=1 SV=2	null	null	Mouse_09-2020	null	[MS,MS:1001208,SEQUEST,]	388.16	172.500	null	null	0.54	6.779e6	33.63	33.63	9.779e6	17.42	17.42	1.157e7	19.82	19.82	6.779e6	1.064e7	5.612e6	1.117e7	9.158e6	6.518e6	8.031e6	8.076e6	9.858e6
PRT	Q9ET01	Glycogen phosphorylase, liver form OS=Mus musculus OX=10090 GN=Pygl PE=1 SV=4	null	null	Mouse_09-2020	null	[MS,MS:1001208,SEQUEST,]	174.44	123.880	null	null	0.25	3.475e6	33.60	33.60	3.392e6	23.80	23.80	3.243e6	44.05	44.05	3.475e6	1.925e6	3.773e6	2.689e6	3.176e6	3.533e6	1.418e6	3.620e6	2.018e6
PRT	P37804	Transgelin OS=Mus musculus OX=10090 GN=Tagln PE=1 SV=3	null	null	Mouse_09-2020	null	[MS,MS:1001208,SEQUEST,]	673.64	261.572	null	null	0.72	2.160e7	17.94	17.94	2.632e7	13.27	13.27	3.402e7	5.89	5.89	1.558e7	2.115e7	2.018e7	2.499e7	2.942e7	1.913e7	2.362e7	2.632e7	2.042e7
PRT	P07724	Albumin OS=Mus musculus OX=10090 GN=Alb PE=1 SV=3	null	null	Mouse_09-2020	null	[MS,MS:1001208,SEQUEST,]	670.51	191.514	null	null	0.23	1.760e8	7.32	7.32	1.815e8	19.18	19.18	2.208e8	26.18	26.18	1.702e8	1.899e8	1.644e8	1.723e8	2.025e8	1.150e8	1.533e8	1.242e8	1.820e8
PRT	Q00623	Apolipoprotein A-I OS=Mus musculus OX=10090 GN=Apoa1 PE=1 SV=2	null	null	Mouse_09-2020	null	[MS,MS:1001208,SEQUEST,]	428.49	170.472	null	null	0.53	2.683e7	19.47	19.47	2.858e7	16.15	16.15	4.439e7	26.75	26.75	3.195e7	2.092e7	2.506e7	2.713e7	3.135e7	1.898e7	4.051e7	2.436e7	2.761e7
PRT	P50580	Proliferation-associated protein 2G4 OS=Mus musculus OX=10090 GN=Pa2g4 PE=1 SV=3	null	null	Mouse_09-2020	null	[MS,MS:1001208,SEQUEST,]	392.92	165.624	null	null	0.40	9.014e6	20.16	20.16	1.347e7	7.68	7.68	1.446e7	12.15	12.15	8.855e6	8.760e6	1.164e7	1.421e7	1.210e7	1.057e7	8.175e6	1.035e7	9.216e6
PRT	P61161	Actin-related protein 2 OS=Mus musculus OX=10090 GN=Actr2 PE=1 SV=1	null	null	Mouse_09-2020	null	[MS,MS:1001208,SEQUEST,]	388.79	202.998	null	null	0.46	1.994e7	5.92	5.92	1.849e7	33.52	33.52	2.558e7	30.71	30.71	2.039e7	1.938e7	1.700e7	2.599e7	1.731e7	1.115e7	1.022e7	1.830e7	1.722e7
PRT	Q62418-2	Isoform 2 of Drebrin-like protein OS=Mus musculus OX=10090 GN=Dbnl	null	null	Mouse_09-2020	null	[MS,MS:1001208,SEQUEST,]	355.34	159.444	null	null	0.41	7.688e6	19.18	19.18	8.940e6	20.35	20.35	9.557e6	7.22	7.22	5.754e6	7.471e6	7.919e6	8.487e6	9.702e6	5.362e6	6.636e6	7.351e6	5.531e6
PRT	P70460	Vasodilator-stimulated phosphoprotein OS=Mus musculus OX=10090 GN=Vasp PE=1 SV=4	null	null	Mouse_09-2020	null	[MS,MS:1001208,SEQUEST,]	285.20	155.467	null	null	0.42	8.028e6	11.99	11.99	8.944e6	2.69	2.69	1.005e7	12.17	12.17	8.028e6	6.402e6	7.740e6	8.771e6	8.376e6	6.871e6	5.721e6	7.190e6	6.478e6
PRT	P70429	Ena/VASP-like protein OS=Mus musculus OX=10090 GN=Evl PE=1 SV=2	null	null	Mouse_09-2020	null	[MS,MS:1001208,SEQUEST,]	323.23	163.334	null	null	0.57	4.731e6	19.68	19.68	6.122e6	2.60	2.60	6.416e6	10.97	10.97	3.587e6	5.205e6	4.420e6	5.812e6	5.480e6	4.803e6	4.855e6	4.590e6	3.489e6
PRT	A0A0R4J2B2	BTB/POZ domain-containing protein KCTD12 OS=Mus musculus OX=10090 GN=Kctd12 PE=1 SV=1	null	null	Mouse_09-2020	null	[MS,MS:1001208,SEQUEST,]	242.23	108.629	null	null	0.57	4.916e6	17.00	17.00	6.576e6	25.31	25.31	7.211e6	11.83	11.83	4.705e6	4.777e6	5.950e6	8.735e6	5.358e6	5.158e6	4.320e6	5.648e6	4.485e6
PRT	P17563	Methanethiol oxidase OS=Mus musculus OX=10090 GN=Selenbp1 PE=1 SV=2	null	null	Mouse_09-2020	null	[MS,MS:1001208,SEQUEST,]	314.44	175.441	null	null	0.45	6.800e6	8.56	8.56	8.052e6	17.90	17.90	9.588e6	20.72	20.72	7.782e6	6.486e6	6.353e6	6.601e6	9.265e6	6.316e6	5.032e6	7.919e6	5.964e6
PRT	Q542I8	Integrin beta OS=Mus musculus OX=10090 GN=Itgb2 PE=1 SV=1	null	null	Mouse_09-2020	null	[MS,MS:1001208,SEQUEST,]	377.62	156.051	null	null	0.25	8.908e6	4.30	4.30	9.991e6	20.47	20.47	1.450e7	24.32	24.32	8.912e6	8.657e6	7.719e6	9.485e6	7.493e6	9.497e6	6.812e6	1.153e7	9.019e6
PRT	Q80XR6	Heterogeneous nuclear ribonucleoprotein A/B OS=Mus musculus OX=10090 GN=Hnrnpab PE=1 SV=1	null	null	Mouse_09-2020	null	[MS,MS:1001208,SEQUEST,]	246.25	110.812	null	null	0.34	3.304e6	12.92	12.92	5.923e6	9.48	9.48	7.890e6	5.09	5.09	3.067e6	3.815e6	3.087e6	6.560e6	5.547e6	4.592e6	5.478e6	6.021e6	4.738e6
PRT	P50516	V-type proton ATPase catalytic subunit A OS=Mus musculus OX=10090 GN=Atp6v1a PE=1 SV=2	null	null	Mouse_09-2020	null	[MS,MS:1001208,SEQUEST,]	297.69	172.227	null	null	0.34	3.938e6	54.28	54.28	5.881e6	26.07	26.07	6.410e6	14.14	14.14	3.938e6	3.469e6	8.296e6	7.869e6	4.752e6	4.613e6	4.969e6	4.586e6	3.346e6
PRT	P30416	Peptidyl-prolyl cis-trans isomerase FKBP4 OS=Mus musculus OX=10090 GN=Fkbp4 PE=1 SV=5	null	null	Mouse_09-2020	null	[MS,MS:1001208,SEQUEST,]	120.76	96.715	null	null	0.38	2.311e6	18.88	18.88	3.928e6	11.75	11.75	4.240e6	14.99	14.99	2.311e6	3.053e6	2.136e6	4.457e6	3.552e6	3.081e6	2.944e6	2.334e6	2.690e6
PRT	Q8BG32	26S proteasome non-ATPase regulatory subunit 11 OS=Mus musculus OX=10090 GN=Psmd11 PE=1 SV=3	null	null	Mouse_09-2020	null	[MS,MS:1001208,SEQUEST,]	161.20	114.162	null	null	0.49	5.194e6	21.74	21.74	5.365e6	18.82	18.82	7.774e6	29.99	29.99	3.657e6	5.047e6	5.297e6	5.093e6	4.767e6	5.587e6	5.118e6	8.810e6	4.836e6
PRT	Q9CPY7	Cytosol aminopeptidase OS=Mus musculus OX=10090 GN=Lap3 PE=1 SV=3	null	null	Mouse_09-2020	null	[MS,MS:1001208,SEQUEST,]	167.96	105.645	null	null	0.45	3.198e6	10.25	10.25	5.262e6	20.03	20.03	5.889e6	6.65	6.65	3.035e6	3.582e6	2.988e6	6.209e6	4.928e6	3.443e6	4.089e6	3.917e6	3.892e6
PRT	Q8VDJ3	Vigilin OS=Mus musculus OX=10090 GN=Hdlbp PE=1 SV=1	null	null	Mouse_09-2020	null	[MS,MS:1001208,SEQUEST,]	73.22	73.604	null	null	0.16	1.862e6	10.53	10.53	3.091e6	33.84	33.84	2.473e6	31.52	31.52	2.030e6	1.596e6	1.739e6	4.339e6	2.203e6	2.424e6	1.603e6	2.846e6	1.538e6
PRT	B1ARU4	Microtubule-actin cross-linking factor 1 OS=Mus musculus OX=10090 GN=Macf1 PE=1 SV=1	null	null	Mouse_09-2020	null	[MS,MS:1001208,SEQUEST,]	43.36	65.216	null	null	0.03	5.181e5	19.86	19.86	1.022e6	65.18	65.18	1.180e6	36.19	36.19	4.076e5	5.935e5	4.841e5	2.297e6	9.567e5	5.685e5	6.418e5	1.322e6	7.339e5
PRT	P19096	Fatty acid synthase OS=Mus musculus OX=10090 GN=Fasn PE=1 SV=2	null	null	Mouse_09-2020	null	[MS,MS:1001208,SEQUEST,]	71.35	82.473	null	null	0.09	1.097e6	30.58	30.58	1.991e6	24.96	24.96	3.058e6	18.26	18.26	1.676e6	9.326e5	1.025e6	2.801e6	1.864e6	1.515e6	2.123e6	1.945e6	2.401e6
PRT	A0A0G2JGW9	Far upstream element-binding protein 1 OS=Mus musculus OX=10090 GN=Fubp1 PE=1 SV=1	null	null	Mouse_09-2020	null	[MS,MS:1001208,SEQUEST,]	256.46	156.117	null	null	0.42	5.009e6	18.79	18.79	5.482e6	15.37	15.37	6.723e6	21.61	21.61	4.191e6	4.868e6	5.700e6	5.204e6	5.258e6	3.291e6	4.526e6	4.810e6	5.875e6
PRT	F8WIV2	Serine (or cysteine) peptidase inhibitor, clade B, member 6a OS=Mus musculus OX=10090 GN=Serpinb6a PE=1 SV=1	null	null	Mouse_09-2020	null	[MS,MS:1001208,SEQUEST,]	409.01	188.196	null	null	0.47	1.223e7	16.30	16.30	1.309e7	38.84	38.84	1.586e7	20.78	20.78	1.223e7	1.525e7	1.098e7	1.243e7	1.441e7	5.194e6	1.484e7	1.046e7	9.863e6
PRT	S4R270	Bridging integrator 2 OS=Mus musculus OX=10090 GN=Bin2 PE=1 SV=1	null	null	Mouse_09-2020	null	[MS,MS:1001208,SEQUEST,]	364.93	147.900	null	null	0.33	7.435e6	12.82	12.82	9.150e6	10.37	10.37	9.745e6	4.28	4.28	6.254e6	7.863e6	6.946e6	8.037e6	9.717e6	7.177e6	6.766e6	6.500e6	6.117e6
PRT	P25911-2	Isoform 2 of Tyrosine-protein kinase Lyn OS=Mus musculus OX=10090 GN=Lyn	null	null	Mouse_09-2020	null	[MS,MS:1001208,SEQUEST,]	240.56	162.613	null	null	0.42	7.906e6	14.72	14.72	1.267e7	25.51	25.51	2.089e7	24.14	24.14	6.359e6	7.683e6	7.971e6	1.203e7	9.318e6	1.301e7	1.451e7	2.161e7	1.234e7
PRT	P54071	Isocitrate dehydrogenase [NADP], mitochondrial OS=Mus musculus OX=10090 GN=Idh2 PE=1 SV=3	null	null	Mouse_09-2020	null	[MS,MS:1001208,SEQUEST,]	352.50	152.730	null	null	0.35	7.156e6	49.16	49.16	1.045e7	23.80	23.80	1.155e7	17.70	17.70	7.156e6	3.961e6	1.073e7	1.136e7	6.868e6	8.195e6	6.250e6	9.219e6	7.183e6
PRT	Q60932	Voltage-dependent anion-selective channel protein 1 OS=Mus musculus OX=10090 GN=Vdac1 PE=1 SV=3	null	null	Mouse_09-2020	null	[MS,MS:1001208,SEQUEST,]	321.43	148.259	null	null	0.58	8.612e6	29.20	29.20	1.057e7	3.90	3.90	1.563e7	30.72	30.72	8.612e6	1.117e7	5.935e6	1.051e7	9.593e6	8.294e6	1.085e7	1.571e7	7.422e6
PRT	Q6PDN3	Myosin light chain kinase, smooth muscle OS=Mus musculus OX=10090 GN=Mylk PE=1 SV=3	null	null	Mouse_09-2020	null	[MS,MS:1001208,SEQUEST,]	172.37	95.939	null	null	0.11	5.737e6	7.99	7.99	5.995e6	16.35	16.35	8.855e6	8.46	8.46	5.021e6	5.575e6	5.445e6	6.798e6	5.614e6	4.057e6	6.937e6	6.096e6	5.509e6
PRT	Q91VB8	Alpha globin 1 OS=Mus musculus OX=10090 GN=Hba-a1 PE=1 SV=1	null	null	Mouse_09-2020	null	[MS,MS:1001208,SEQUEST,]	3804.24	520.564	null	null	0.75	8.838e9	9.54	9.54	6.737e9	5.65	5.65	4.730e9	1.32	1.32	8.838e9	9.226e9	7.326e9	6.304e9	6.892e9	5.284e9	3.224e9	3.384e9	2.963e9
PRT	Q61937	Nucleophosmin OS=Mus musculus OX=10090 GN=Npm1 PE=1 SV=1	null	null	Mouse_09-2020	null	[MS,MS:1001208,SEQUEST,]	836.81	339.153	null	null	0.41	2.062e7	9.78	9.78	2.561e7	10.24	10.24	4.299e7	21.64	21.64	1.755e7	2.004e7	1.973e7	2.138e7	2.398e7	2.169e7	2.985e7	3.119e7	1.796e7
PRT	Q9CQI6	Coactosin-like protein OS=Mus musculus OX=10090 GN=Cotl1 PE=1 SV=3	null	null	Mouse_09-2020	null	[MS,MS:1001208,SEQUEST,]	655.18	181.998	null	null	0.49	2.134e7	15.91	15.91	2.798e7	52.65	52.65	3.994e7	9.09	9.09	2.653e7	2.074e7	1.836e7	5.536e7	2.620e7	1.794e7	3.012e7	2.586e7	2.485e7
PRT	P00920	Carbonic anhydrase 2 OS=Mus musculus OX=10090 GN=Ca2 PE=1 SV=4	null	null	Mouse_09-2020	null	[MS,MS:1001208,SEQUEST,]	841.60	262.959	null	null	0.61	5.236e7	19.05	19.05	4.264e7	20.18	20.18	3.014e7	2.19	2.19	5.236e7	6.144e7	4.026e7	3.814e7	3.993e7	4.520e7	2.093e7	2.174e7	1.814e7
PRT	P80317	T-complex protein 1 subunit zeta OS=Mus musculus OX=10090 GN=Cct6a PE=1 SV=3	null	null	Mouse_09-2020	null	[MS,MS:1001208,SEQUEST,]	394.13	151.229	null	null	0.38	1.282e7	18.40	18.40	1.242e7	8.49	8.49	1.390e7	4.47	4.47	9.151e6	1.246e7	1.204e7	1.094e7	1.163e7	1.070e7	1.019e7	9.948e6	8.361e6
PRT	Q99LB4	Capping protein (Actin filament), gelsolin-like OS=Mus musculus OX=10090 GN=Capg PE=1 SV=1	null	null	Mouse_09-2020	null	[MS,MS:1001208,SEQUEST,]	400.00	166.552	null	null	0.52	1.654e7	17.72	17.72	2.003e7	20.87	20.87	1.940e7	30.23	30.23	1.419e7	1.607e7	1.883e7	1.968e7	1.876e7	1.085e7	1.347e7	1.171e7	1.795e7
PRT	P68040	Receptor of activated protein C kinase 1 OS=Mus musculus OX=10090 GN=Rack1 PE=1 SV=3	null	null	Mouse_09-2020	null	[MS,MS:1001208,SEQUEST,]	404.68	154.819	null	null	0.39	1.803e7	12.59	12.59	2.464e7	4.23	4.23	2.331e7	28.16	28.16	1.803e7	1.559e7	1.927e7	2.339e7	2.152e7	1.948e7	1.148e7	1.668e7	1.839e7
PRT	Q9D8N0	Elongation factor 1-gamma OS=Mus musculus OX=10090 GN=Eef1g PE=1 SV=3	null	null	Mouse_09-2020	null	[MS,MS:1001208,SEQUEST,]	333.27	126.368	null	null	0.28	6.977e6	5.69	5.69	1.106e7	7.64	7.64	1.249e7	13.13	13.13	7.583e6	6.780e6	6.365e6	9.399e6	1.077e7	8.674e6	6.891e6	9.063e6	7.770e6
PRT	P27546	Microtubule-associated protein 4 OS=Mus musculus OX=10090 GN=Map4 PE=1 SV=3	null	null	Mouse_09-2020	null	[MS,MS:1001208,SEQUEST,]	184.73	150.004	null	null	0.24	3.538e6	2.42	2.42	4.451e6	29.31	29.31	4.294e6	16.96	16.96	3.492e6	3.438e6	3.418e6	6.230e6	4.168e6	2.975e6	2.981e6	3.326e6	2.060e6
PRT	P56399	Ubiquitin carboxyl-terminal hydrolase 5 OS=Mus musculus OX=10090 GN=Usp5 PE=1 SV=1	null	null	Mouse_09-2020	null	[MS,MS:1001208,SEQUEST,]	283.60	128.672	null	null	0.26	3.741e6	6.54	6.54	4.536e6	16.19	16.19	5.030e6	24.83	24.83	3.773e6	3.253e6	3.495e6	4.307e6	3.447e6	4.008e6	2.561e6	4.397e6	3.129e6
PRT	A0A0R4J083	Long-chain specific acyl-CoA dehydrogenase, mitochondrial OS=Mus musculus OX=10090 GN=Acadl PE=1 SV=1	null	null	Mouse_09-2020	null	[MS,MS:1001208,SEQUEST,]	247.17	118.985	null	null	0.38	7.918e6	6.96	6.96	1.005e7	17.83	17.83	9.992e6	32.69	32.69	7.104e6	7.695e6	7.583e6	1.023e7	9.416e6	5.929e6	5.816e6	1.102e7	6.216e6
PRT	Q8K4Z5	Splicing factor 3A subunit 1 OS=Mus musculus OX=10090 GN=Sf3a1 PE=1 SV=1	null	null	Mouse_09-2020	null	[MS,MS:1001208,SEQUEST,]	189.09	136.336	null	null	0.29	3.224e6	40.37	40.37	3.991e6	10.94	10.94	3.586e6	17.03	17.03	1.744e6	3.133e6	3.915e6	3.789e6	3.700e6	3.744e6	3.195e6	2.566e6	2.099e6
PRT	P80313	T-complex protein 1 subunit eta OS=Mus musculus OX=10090 GN=Cct7 PE=1 SV=1	null	null	Mouse_09-2020	null	[MS,MS:1001208,SEQUEST,]	231.98	129.830	null	null	0.43	5.516e6	46.40	46.40	8.591e6	15.07	15.07	8.421e6	20.74	20.74	4.269e6	9.826e6	5.153e6	7.205e6	9.568e6	6.738e6	5.847e6	5.455e6	6.975e6
PRT	P10711	Transcription elongation factor A protein 1 OS=Mus musculus OX=10090 GN=Tcea1 PE=1 SV=2	null	null	Mouse_09-2020	null	[MS,MS:1001208,SEQUEST,]	111.53	115.781	null	null	0.44	3.203e6	3.12	3.12	4.121e6	11.15	11.15	5.469e6	22.83	22.83	3.203e6	3.173e6	2.869e6	3.455e6	3.859e6	3.573e6	3.051e6	4.966e6	3.402e6
PRT	A0A0R4J1I6	Nuclear pore membrane glycoprotein 210 OS=Mus musculus OX=10090 GN=Nup210 PE=1 SV=1	null	null	Mouse_09-2020	null	[MS,MS:1001208,SEQUEST,]	129.78	96.231	null	null	0.12	1.831e6	63.62	63.62	1.763e6	7.42	7.42	4.483e6	43.90	43.90	7.365e5	3.074e6	1.711e6	1.673e6	1.565e6	1.516e6	5.386e6	3.207e6	2.092e6
PRT	Q60953	Protein PML OS=Mus musculus OX=10090 GN=Pml PE=1 SV=3	null	null	Mouse_09-2020	null	[MS,MS:1001208,SEQUEST,]	185.91	114.610	null	null	0.22	3.590e6	22.63	22.63	4.449e6	29.13	29.13	6.612e6	11.78	11.78	3.357e6	3.489e6	4.694e6	6.080e6	3.434e6	3.490e6	4.130e6	5.380e6	4.113e6
PRT	P28665	Murinoglobulin-1 OS=Mus musculus OX=10090 GN=Mug1 PE=1 SV=3	null	null	Mouse_09-2020	null	[MS,MS:1001208,SEQUEST,]	135.25	117.229	null	null	0.16	1.823e6	32.26	32.26	2.712e6	10.47	10.47	3.725e6	33.97	33.97	1.823e6	1.630e6	2.750e6	2.575e6	2.232e6	2.308e6	2.586e6	4.274e6	2.007e6
PRT	Q99KK7	Dipeptidyl peptidase 3 OS=Mus musculus OX=10090 GN=Dpp3 PE=1 SV=2	null	null	Mouse_09-2020	null	[MS,MS:1001208,SEQUEST,]	253.48	151.742	null	null	0.34	2.081e6	8.95	8.95	3.660e6	35.08	35.08	4.525e6	40.25	40.25	2.081e6	2.326e6	1.902e6	3.474e6	4.554e6	1.825e6	2.545e6	3.238e6	4.800e6
PRT	Q8CIE6	Coatomer subunit alpha OS=Mus musculus OX=10090 GN=Copa PE=1 SV=2	null	null	Mouse_09-2020	null	[MS,MS:1001208,SEQUEST,]	195.87	102.808	null	null	0.16	5.075e6	35.77	35.77	5.379e6	17.07	17.07	5.759e6	19.77	19.77	2.492e6	4.932e6	4.826e6	5.107e6	4.021e6	4.761e6	3.464e6	4.120e6	4.557e6
PRT	Q11011	Puromycin-sensitive aminopeptidase OS=Mus musculus OX=10090 GN=Npepps PE=1 SV=2	null	null	Mouse_09-2020	null	[MS,MS:1001208,SEQUEST,]	105.70	85.903	null	null	0.22	2.480e6	29.69	29.69	3.112e6	22.62	22.62	3.047e6	4.73	4.73	1.616e6	2.410e6	2.811e6	4.185e6	2.786e6	2.441e6	2.202e6	2.065e6	1.895e6
PRT	Q64737	Trifunctional purine biosynthetic protein adenosine-3 OS=Mus musculus OX=10090 GN=Gart PE=1 SV=3	null	null	Mouse_09-2020	null	[MS,MS:1001208,SEQUEST,]	103.72	96.347	null	null	0.20	3.087e6	31.20	31.20	2.479e6	21.50	21.50	3.389e6	17.44	17.44	3.601e6	1.816e6	2.884e6	3.313e6	2.266e6	1.945e6	1.721e6	2.424e6	2.141e6
PRT	A0A494BBB0	Calcium-activated neutral proteinase 1 (Fragment) OS=Mus musculus OX=10090 GN=Capn1 PE=1 SV=1	null	null	Mouse_09-2020	null	[MS,MS:1001208,SEQUEST,]	110.70	91.299	null	null	0.24	3.329e6	26.05	26.05	3.737e6	37.76	37.76	2.290e6	32.10	32.10	2.528e6	4.166e6	3.110e6	4.884e6	2.176e6	2.931e6	1.590e6	2.627e6	1.300e6
PRT	E9PWE8	Dihydropyrimidinase-related protein 3 OS=Mus musculus OX=10090 GN=Dpysl3 PE=1 SV=1	null	null	Mouse_09-2020	null	[MS,MS:1001208,SEQUEST,]	427.73	189.379	null	null	0.35	3.190e6	5.83	5.83	5.297e6	19.74	19.74	7.617e6	22.07	22.07	3.190e6	3.370e6	2.901e6	5.029e6	5.779e6	3.237e6	3.622e6	5.450e6	5.029e6
PRT	Q9DBR7	Protein phosphatase 1 regulatory subunit 12A OS=Mus musculus OX=10090 GN=Ppp1r12a PE=1 SV=2	null	null	Mouse_09-2020	null	[MS,MS:1001208,SEQUEST,]	88.65	83.175	null	null	0.19	1.611e6	39.21	39.21	2.217e6	10.78	10.78	2.692e6	43.86	43.86	2.984e6	1.565e6	1.465e6	2.275e6	2.076e6	1.514e6	1.869e6	1.899e6	3.354e6
PRT	P97371	Proteasome activator complex subunit 1 OS=Mus musculus OX=10090 GN=Psme1 PE=1 SV=2	null	null	Mouse_09-2020	null	[MS,MS:1001208,SEQUEST,]	470.14	164.023	null	null	0.70	1.685e7	6.68	6.68	2.557e7	3.94	3.94	3.354e7	6.30	6.30	1.653e7	1.815e7	1.574e7	2.525e7	2.394e7	1.928e7	2.198e7	2.568e7	2.086e7
PRT	G3UXA6	Polypyrimidine tract-binding protein 3 OS=Mus musculus OX=10090 GN=Ptbp3 PE=1 SV=1	null	null	Mouse_09-2020	null	[MS,MS:1001208,SEQUEST,]	294.55	181.466	null	null	0.45	3.579e6	18.63	18.63	3.418e6	14.37	14.37	4.417e6	35.70	35.70	2.761e6	3.917e6	3.343e6	3.143e6	4.001e6	2.681e6	1.496e6	3.160e6	2.754e6
PRT	A2A841	Band 4.1 OS=Mus musculus OX=10090 GN=Epb41 PE=1 SV=1	null	null	Mouse_09-2020	null	[MS,MS:1001208,SEQUEST,]	123.53	94.657	null	null	0.26	4.417e6	39.21	39.21	2.365e6	29.19	29.19	2.272e6	21.03	21.03	4.417e6	4.319e6	1.848e6	2.245e6	3.239e6	1.566e6	2.149e6	1.517e6	1.413e6
PRT	A6ZI44	Fructose-bisphosphate aldolase OS=Mus musculus OX=10090 GN=Aldoa PE=1 SV=1	null	null	Mouse_09-2020	null	[MS,MS:1001208,SEQUEST,]	554.46	199.083	null	null	0.35	3.099e7	20.66	20.66	4.105e7	6.27	6.27	4.955e7	11.04	11.04	2.329e7	3.011e7	3.319e7	3.544e7	3.945e7	3.220e7	2.826e7	3.555e7	3.082e7
PRT	P08249	Malate dehydrogenase, mitochondrial OS=Mus musculus OX=10090 GN=Mdh2 PE=1 SV=3	null	null	Mouse_09-2020	null	[MS,MS:1001208,SEQUEST,]	534.82	186.918	null	null	0.42	3.949e7	41.24	41.24	3.382e7	29.35	29.35	3.718e7	14.59	14.59	3.985e7	1.631e7	3.689e7	4.866e7	2.824e7	2.652e7	2.168e7	3.000e7	2.313e7
PRT	O55222	Integrin-linked protein kinase OS=Mus musculus OX=10090 GN=Ilk PE=1 SV=2	null	null	Mouse_09-2020	null	[MS,MS:1001208,SEQUEST,]	288.92	127.404	null	null	0.34	8.254e6	40.17	40.17	9.510e6	9.50	9.50	1.111e7	15.58	15.58	6.685e6	1.366e7	7.711e6	9.202e6	8.906e6	6.363e6	7.714e6	1.010e7	6.656e6
PRT	P19973	Lymphocyte-specific protein 1 OS=Mus musculus OX=10090 GN=Lsp1 PE=1 SV=2	null	null	Mouse_09-2020	null	[MS,MS:1001208,SEQUEST,]	448.44	158.298	null	null	0.57	7.762e6	4.89	4.89	1.293e7	22.64	22.64	1.271e7	7.93	7.93	7.127e6	7.543e6	7.259e6	1.227e7	1.272e7	6.814e6	8.793e6	1.038e7	7.903e6
PRT	Q9DBJ1	Phosphoglycerate mutase 1 OS=Mus musculus OX=10090 GN=Pgam1 PE=1 SV=3	null	null	Mouse_09-2020	null	[MS,MS:1001208,SEQUEST,]	340.91	150.654	null	null	0.57	8.264e6	9.48	9.48	1.373e7	7.45	7.45	1.464e7	0.70	0.70	7.605e6	8.923e6	7.721e6	1.303e7	1.238e7	1.195e7	1.016e7	1.056e7	9.055e6
PRT	Q8BK67	Protein RCC2 OS=Mus musculus OX=10090 GN=Rcc2 PE=1 SV=1	null	null	Mouse_09-2020	null	[MS,MS:1001208,SEQUEST,]	366.16	132.901	null	null	0.38	6.946e6	11.55	11.55	8.945e6	10.83	10.83	1.228e7	6.13	6.13	5.701e6	6.876e6	6.489e6	7.922e6	9.635e6	7.016e6	8.786e6	8.034e6	7.638e6
PRT	Q9DB77	Cytochrome b-c1 complex subunit 2, mitochondrial OS=Mus musculus OX=10090 GN=Uqcrc2 PE=1 SV=1	null	null	Mouse_09-2020	null	[MS,MS:1001208,SEQUEST,]	401.33	176.681	null	null	0.42	7.862e6	11.79	11.79	9.794e6	3.22	3.22	1.009e7	3.46	3.46	9.489e6	7.496e6	7.345e6	8.813e6	9.221e6	7.682e6	6.610e6	7.250e6	6.280e6
PRT	Q62507	Cochlin OS=Mus musculus OX=10090 GN=Coch PE=1 SV=2	null	null	Mouse_09-2020	null	[MS,MS:1001208,SEQUEST,]	301.55	133.034	null	null	0.29	8.603e6	14.51	14.51	1.393e7	23.04	23.04	1.433e7	14.57	14.57	8.603e6	8.253e6	1.018e7	1.323e7	1.329e7	7.148e6	9.951e6	8.364e6	9.747e6
PRT	Q00PI9	Heterogeneous nuclear ribonucleoprotein U-like protein 2 OS=Mus musculus OX=10090 GN=Hnrnpul2 PE=1 SV=2	null	null	Mouse_09-2020	null	[MS,MS:1001208,SEQUEST,]	251.66	128.414	null	null	0.19	6.832e6	29.27	29.27	8.614e6	10.14	10.14	1.001e7	9.79	9.79	6.832e6	8.851e6	4.696e6	8.024e6	8.067e6	7.936e6	6.576e6	7.165e6	7.107e6
PRT	Q3TML0	Protein disulfide-isomerase A6 OS=Mus musculus OX=10090 GN=Pdia6 PE=1 SV=1	null	null	Mouse_09-2020	null	[MS,MS:1001208,SEQUEST,]	381.12	151.681	null	null	0.37	8.163e6	9.37	9.37	1.097e7	2.79	2.79	1.256e7	6.20	6.20	8.163e6	8.874e6	7.094e6	1.025e7	1.027e7	8.936e6	8.722e6	9.228e6	7.118e6
PRT	P27659	60S ribosomal protein L3 OS=Mus musculus OX=10090 GN=Rpl3 PE=1 SV=3	null	null	Mouse_09-2020	null	[MS,MS:1001208,SEQUEST,]	382.02	204.499	null	null	0.35	7.347e6	19.60	19.60	1.022e7	7.75	7.75	1.378e7	24.96	24.96	5.712e6	7.140e6	7.959e6	1.081e7	9.207e6	8.013e6	1.254e7	7.861e6	8.569e6
PRT	Q8BWT1	3-ketoacyl-CoA thiolase, mitochondrial OS=Mus musculus OX=10090 GN=Acaa2 PE=1 SV=3	null	null	Mouse_09-2020	null	[MS,MS:1001208,SEQUEST,]	350.71	178.995	null	null	0.55	4.319e6	12.27	12.27	6.096e6	28.04	28.04	4.310e6	36.25	36.25	4.174e6	5.062e6	4.035e6	7.333e6	4.057e6	4.782e6	2.993e6	5.508e6	2.658e6
PRT	P70441	Na(+)/H(+) exchange regulatory cofactor NHE-RF1 OS=Mus musculus OX=10090 GN=Slc9a3r1 PE=1 SV=3	null	null	Mouse_09-2020	null	[MS,MS:1001208,SEQUEST,]	229.66	103.578	null	null	0.52	2.819e6	36.70	36.70	3.536e6	36.42	36.42	3.707e6	4.76	4.76	2.551e6	4.699e6	2.634e6	3.357e6	5.675e6	2.526e6	2.574e6	2.637e6	2.494e6
PRT	Q61635	GTP-binding protein OS=Mus musculus OX=10090 GN=Ifi47 PE=1 SV=1	null	null	Mouse_09-2020	null	[MS,MS:1001208,SEQUEST,]	288.22	138.772	null	null	0.43	9.247e6	6.15	6.15	6.256e6	6.14	6.14	8.207e6	11.99	11.99	9.919e6	8.986e6	8.202e6	6.514e6	5.859e6	4.802e6	6.056e6	4.921e6	5.105e6
PRT	P62702	40S ribosomal protein S4, X isoform OS=Mus musculus OX=10090 GN=Rps4x PE=1 SV=2	null	null	Mouse_09-2020	null	[MS,MS:1001208,SEQUEST,]	245.84	123.274	null	null	0.38	8.814e6	11.80	11.80	1.234e7	15.96	15.96	1.088e7	6.58	6.58	9.072e6	8.566e6	6.770e6	9.665e6	1.317e7	9.676e6	6.770e6	7.879e6	6.768e6
PRT	Q62167	ATP-dependent RNA helicase DDX3X OS=Mus musculus OX=10090 GN=Ddx3x PE=1 SV=3	null	null	Mouse_09-2020	null	[MS,MS:1001208,SEQUEST,]	153.41	75.992	null	null	0.27	3.107e6	45.22	45.22	3.183e6	21.10	21.10	3.856e6	38.76	38.76	4.309e6	3.020e6	1.492e6	2.505e6	2.981e6	3.147e6	2.213e6	2.759e6	4.041e6
PRT	A0A0R4J0B2	Phospholipase B-like OS=Mus musculus OX=10090 GN=Plbd1 PE=1 SV=1	null	null	Mouse_09-2020	null	[MS,MS:1001208,SEQUEST,]	264.65	140.257	null	null	0.31	4.138e6	19.87	19.87	6.611e6	13.28	13.28	7.416e6	2.75	2.75	2.998e6	4.021e6	4.167e6	7.442e6	5.680e6	5.186e6	5.025e6	5.470e6	4.613e6
PRT	G3X9Q3	Rho GTPase-activating protein 45 OS=Mus musculus OX=10090 GN=Arhgap45 PE=1 SV=1	null	null	Mouse_09-2020	null	[MS,MS:1001208,SEQUEST,]	128.65	80.462	null	null	0.21	2.532e6	33.54	33.54	3.274e6	10.62	10.62	4.196e6	29.65	29.65	1.821e6	2.461e6	3.350e6	3.108e6	2.582e6	2.650e6	2.261e6	4.188e6	2.610e6
PRT	P08226	Apolipoprotein E OS=Mus musculus OX=10090 GN=Apoe PE=1 SV=2	null	null	Mouse_09-2020	null	[MS,MS:1001208,SEQUEST,]	118.68	72.281	null	null	0.49	3.220e6	8.81	8.81	3.915e6	15.18	15.18	4.027e6	21.77	21.77	2.943e6	3.129e6	3.280e6	3.274e6	4.359e6	3.071e6	2.796e6	2.205e6	2.991e6
PRT	Q3TEA8	Heterochromatin protein 1-binding protein 3 OS=Mus musculus OX=10090 GN=Hp1bp3 PE=1 SV=1	null	null	Mouse_09-2020	null	[MS,MS:1001208,SEQUEST,]	195.19	92.662	null	null	0.27	5.302e6	11.15	11.15	5.518e6	13.87	13.87	8.202e6	16.38	16.38	5.302e6	6.062e6	4.740e6	5.238e6	6.153e6	3.938e6	5.094e6	5.868e6	6.266e6
PRT	P14685	26S proteasome non-ATPase regulatory subunit 3 OS=Mus musculus OX=10090 GN=Psmd3 PE=1 SV=3	null	null	Mouse_09-2020	null	[MS,MS:1001208,SEQUEST,]	157.74	95.750	null	null	0.36	2.618e6	4.38	4.38	3.449e6	16.97	16.97	3.664e6	8.21	8.21	2.561e6	2.706e6	2.446e6	2.710e6	3.768e6	2.705e6	2.428e6	2.929e6	2.279e6
PRT	Q8BH59	Calcium-binding mitochondrial carrier protein Aralar1 OS=Mus musculus OX=10090 GN=Slc25a12 PE=1 SV=1	null	null	Mouse_09-2020	null	[MS,MS:1001208,SEQUEST,]	176.96	88.211	null	null	0.30	4.368e6	20.35	20.35	5.715e6	29.02	29.02	6.036e6	6.11	6.11	4.368e6	5.313e6	3.411e6	7.502e6	5.352e6	3.488e6	4.076e6	4.318e6	4.100e6
PRT	Q99JY0	Trifunctional enzyme subunit beta, mitochondrial OS=Mus musculus OX=10090 GN=Hadhb PE=1 SV=1	null	null	Mouse_09-2020	null	[MS,MS:1001208,SEQUEST,]	199.62	147.429	null	null	0.41	3.304e6	13.77	13.77	3.807e6	3.43	3.43	4.463e6	9.27	9.27	3.767e6	3.211e6	2.668e6	3.744e6	3.449e6	2.986e6	2.677e6	3.193e6	2.867e6
PRT	P62334	26S proteasome regulatory subunit 10B OS=Mus musculus OX=10090 GN=Psmc6 PE=1 SV=1	null	null	Mouse_09-2020	null	[MS,MS:1001208,SEQUEST,]	155.61	109.785	null	null	0.43	3.256e6	31.23	31.23	3.213e6	16.53	16.53	3.198e6	15.24	15.24	3.256e6	2.034e6	3.768e6	2.317e6	3.009e6	2.642e6	2.835e6	2.244e6	1.990e6
PRT	Q8QZY1	Eukaryotic translation initiation factor 3 subunit L OS=Mus musculus OX=10090 GN=Eif3l PE=1 SV=1	null	null	Mouse_09-2020	null	[MS,MS:1001208,SEQUEST,]	148.88	77.001	null	null	0.30	3.106e6	21.65	21.65	4.068e6	9.61	9.61	5.998e6	5.13	5.13	3.106e6	2.427e6	3.607e6	3.862e6	4.234e6	2.929e6	4.164e6	3.995e6	3.841e6
PRT	Q8JZQ9	Eukaryotic translation initiation factor 3 subunit B OS=Mus musculus OX=10090 GN=Eif3b PE=1 SV=1	null	null	Mouse_09-2020	null	[MS,MS:1001208,SEQUEST,]	131.63	92.348	null	null	0.28	1.650e6	28.49	28.49	1.805e6	28.84	28.84	2.181e6	26.63	26.63	2.575e6	1.604e6	1.485e6	1.713e6	2.268e6	1.061e6	1.761e6	1.044e6	1.357e6
PRT	Q00612	Glucose-6-phosphate 1-dehydrogenase X OS=Mus musculus OX=10090 GN=G6pdx PE=1 SV=3	null	null	Mouse_09-2020	null	[MS,MS:1001208,SEQUEST,]	154.13	101.750	null	null	0.33	2.796e6	12.12	12.12	5.936e6	25.13	25.13	4.021e6	16.36	16.36	2.676e6	3.250e6	2.612e6	6.115e6	3.626e6	4.656e6	2.234e6	3.205e6	2.502e6
PRT	Q3UJB0	Splicing factor 3b, subunit 2 OS=Mus musculus OX=10090 GN=Sf3b2 PE=1 SV=1	null	null	Mouse_09-2020	null	[MS,MS:1001208,SEQUEST,]	83.18	69.002	null	null	0.24	2.013e6	22.74	22.74	1.969e6	14.62	14.62	3.133e6	27.00	27.00	1.610e6	1.956e6	2.374e6	2.007e6	1.844e6	1.240e6	2.883e6	2.242e6	1.502e6
PRT	E9QAI5	Aspartate carbamoyltransferase OS=Mus musculus OX=10090 GN=Cad PE=1 SV=1	null	null	Mouse_09-2020	null	[MS,MS:1001208,SEQUEST,]	62.06	76.456	null	null	0.11	1.297e6	35.57	35.57	2.562e6	40.87	40.87	2.807e6	40.40	40.40	1.614e6	7.333e5	1.212e6	2.723e6	1.104e6	2.010e6	1.949e6	3.371e6	1.371e6
PRT	O55201	Transcription elongation factor SPT5 OS=Mus musculus OX=10090 GN=Supt5h PE=1 SV=1	null	null	Mouse_09-2020	null	[MS,MS:1001208,SEQUEST,]	81.34	80.566	null	null	0.21	1.225e6	24.97	24.97	1.076e6	53.67	53.67	3.178e6	62.62	62.62	1.225e6	7.575e5	1.192e6	2.331e6	1.008e6	7.979e5	3.008e6	6.355e5	1.977e6
PRT	Q62351	Transferrin receptor protein 1 OS=Mus musculus OX=10090 GN=Tfrc PE=1 SV=1	null	null	Mouse_09-2020	null	[MS,MS:1001208,SEQUEST,]	80.07	93.436	null	null	0.26	1.382e6	51.69	51.69	3.177e6	94.29	94.29	1.297e6	34.62	34.62	7.875e5	1.343e6	2.170e6	1.553e6	2.975e6	8.472e6	1.209e6	6.044e5	8.067e5
PRT	P60843	Eukaryotic initiation factor 4A-I OS=Mus musculus OX=10090 GN=Eif4a1 PE=1 SV=1	null	null	Mouse_09-2020	null	[MS,MS:1001208,SEQUEST,]	586.27	253.306	null	null	0.50	2.414e7	16.44	16.44	2.896e7	4.20	4.20	3.079e7	4.33	4.33	1.824e7	2.435e7	2.256e7	2.796e7	2.712e7	2.131e7	2.197e7	2.078e7	1.915e7
PRT	Q99JY9	Actin-related protein 3 OS=Mus musculus OX=10090 GN=Actr3 PE=1 SV=3	null	null	Mouse_09-2020	null	[MS,MS:1001208,SEQUEST,]	480.30	165.409	null	null	0.39	1.786e7	8.24	8.24	2.266e7	8.69	8.69	2.452e7	1.18	1.18	1.797e7	1.504e7	1.669e7	2.059e7	2.395e7	1.777e7	1.702e7	1.765e7	1.500e7
PRT	A8DUK4	Beta-globin OS=Mus musculus OX=10090 GN=Hbb-bs PE=1 SV=1	null	null	Mouse_09-2020	null	[MS,MS:1001208,SEQUEST,]	3064.10	419.088	null	null	0.82	8.527e9	1.83	1.83	7.312e9	13.06	13.06	6.472e9	9.40	9.40	8.787e9	8.265e9	7.967e9	6.263e9	6.848e9	6.690e9	4.750e9	4.062e9	4.026e9
PRT	P63101	14-3-3 protein zeta/delta OS=Mus musculus OX=10090 GN=Ywhaz PE=1 SV=1	null	null	Mouse_09-2020	null	[MS,MS:1001208,SEQUEST,]	625.64	229.050	null	null	0.62	5.261e7	7.13	7.13	7.215e7	8.36	8.36	7.672e7	15.81	15.81	4.992e7	5.112e7	5.365e7	6.849e7	7.423e7	5.266e7	6.766e7	5.489e7	4.564e7
PRT	Q9EQP2	EH domain-containing protein 4 OS=Mus musculus OX=10090 GN=Ehd4 PE=1 SV=1	null	null	Mouse_09-2020	null	[MS,MS:1001208,SEQUEST,]	235.15	109.881	null	null	0.34	4.192e6	68.64	68.64	3.970e6	31.53	31.53	4.465e6	22.61	22.61	2.642e6	4.074e6	9.266e6	5.581e6	3.010e6	3.114e6	2.371e6	3.195e6	3.371e6
PRT	Q921M7	CYFIP-related Rac1 interactor B OS=Mus musculus OX=10090 GN=Cyrib PE=1 SV=1	null	null	Mouse_09-2020	null	[MS,MS:1001208,SEQUEST,]	528.54	205.317	null	null	0.47	1.147e7	19.85	19.85	1.305e7	45.38	45.38	1.203e7	27.22	27.22	1.278e7	8.303e6	1.071e7	2.346e7	1.034e7	1.024e7	7.755e6	1.290e7	7.481e6
PRT	P62196	26S proteasome regulatory subunit 8 OS=Mus musculus OX=10090 GN=Psmc5 PE=1 SV=1	null	null	Mouse_09-2020	null	[MS,MS:1001208,SEQUEST,]	122.04	105.865	null	null	0.52	2.573e6	28.71	28.71	2.337e6	13.72	13.72	2.476e6	19.87	19.87	1.679e6	2.500e6	2.857e6	2.538e6	1.901e6	1.833e6	1.719e6	1.630e6	2.042e6
PRT	P62259	14-3-3 protein epsilon OS=Mus musculus OX=10090 GN=Ywhae PE=1 SV=1	null	null	Mouse_09-2020	null	[MS,MS:1001208,SEQUEST,]	512.33	215.796	null	null	0.54	2.619e7	5.81	5.81	2.879e7	13.29	13.29	3.104e7	15.82	15.82	2.391e7	2.595e7	2.447e7	2.556e7	3.240e7	2.258e7	2.380e7	1.782e7	1.931e7
PRT	E9Q1G8	Septin-7 OS=Mus musculus OX=10090 GN=Septin7 PE=1 SV=2	null	null	Mouse_09-2020	null	[MS,MS:1001208,SEQUEST,]	385.69	152.286	null	null	0.36	4.429e6	6.10	6.10	7.058e6	24.38	24.38	8.550e6	10.98	10.98	4.024e6	4.392e6	4.138e6	6.700e6	6.900e6	3.573e6	6.722e6	5.572e6	5.318e6
PRT	P97384	Annexin A11 OS=Mus musculus OX=10090 GN=Anxa11 PE=1 SV=2	null	null	Mouse_09-2020	null	[MS,MS:1001208,SEQUEST,]	169.93	97.672	null	null	0.31	2.980e6	30.96	30.96	4.121e6	21.26	21.26	6.084e6	6.11	6.11	2.980e6	2.244e6	3.968e6	5.253e6	3.860e6	2.926e6	4.578e6	4.353e6	3.643e6
PRT	A0A1W2P6F6	Myosin light polypeptide 6 OS=Mus musculus OX=10090 GN=Myl6 PE=1 SV=1	null	null	Mouse_09-2020	null	[MS,MS:1001208,SEQUEST,]	640.55	232.923	null	null	0.63	4.654e7	16.55	16.55	5.519e7	10.42	10.42	6.690e7	15.14	15.14	5.473e7	3.813e7	4.348e7	5.240e7	5.399e7	3.689e7	5.246e7	3.979e7	4.161e7
PRT	P08228	Superoxide dismutase [Cu-Zn] OS=Mus musculus OX=10090 GN=Sod1 PE=1 SV=2	null	null	Mouse_09-2020	null	[MS,MS:1001208,SEQUEST,]	551.85	243.575	null	null	0.57	1.673e7	20.75	20.75	1.706e7	13.47	13.47	2.359e7	48.45	48.45	1.752e7	1.626e7	1.090e7	1.619e7	1.955e7	1.282e7	1.638e7	3.015e7	1.022e7
PRT	A2AMW0	F-actin-capping protein subunit beta OS=Mus musculus OX=10090 GN=Capzb PE=1 SV=1	null	null	Mouse_09-2020	null	[MS,MS:1001208,SEQUEST,]	300.53	116.782	null	null	0.37	1.440e7	10.18	10.18	1.879e7	14.16	14.16	1.922e7	12.52	12.52	1.440e7	1.641e7	1.314e7	1.901e7	1.759e7	1.187e7	1.335e7	1.217e7	1.359e7
PRT	P14211	Calreticulin OS=Mus musculus OX=10090 GN=Calr PE=1 SV=1	null	null	Mouse_09-2020	null	[MS,MS:1001208,SEQUEST,]	369.45	149.074	null	null	0.33	1.671e7	7.38	7.38	2.244e7	11.40	11.40	2.228e7	9.14	9.14	1.477e7	1.646e7	1.561e7	2.077e7	2.511e7	1.760e7	1.785e7	1.594e7	1.357e7
PRT	Q9D8E6	60S ribosomal protein L4 OS=Mus musculus OX=10090 GN=Rpl4 PE=1 SV=3	null	null	Mouse_09-2020	null	[MS,MS:1001208,SEQUEST,]	402.98	154.577	null	null	0.32	1.882e7	18.46	18.46	1.877e7	3.51	3.51	1.887e7	17.40	17.40	1.382e7	1.829e7	1.856e7	1.715e7	1.814e7	1.472e7	1.702e7	1.350e7	1.116e7
PRT	P14148	60S ribosomal protein L7 OS=Mus musculus OX=10090 GN=Rpl7 PE=1 SV=2	null	null	Mouse_09-2020	null	[MS,MS:1001208,SEQUEST,]	315.49	95.911	null	null	0.41	1.595e7	9.81	9.81	2.318e7	5.18	5.18	2.296e7	11.21	11.21	1.595e7	1.368e7	1.601e7	2.103e7	2.299e7	1.818e7	1.594e7	1.354e7	1.449e7
PRT	P05202	Aspartate aminotransferase, mitochondrial OS=Mus musculus OX=10090 GN=Got2 PE=1 SV=1	null	null	Mouse_09-2020	null	[MS,MS:1001208,SEQUEST,]	356.51	109.737	null	null	0.40	1.351e7	10.61	10.61	1.332e7	15.96	15.96	1.388e7	33.80	33.80	1.484e7	1.165e7	1.262e7	1.162e7	1.550e7	1.045e7	9.636e6	8.637e6	1.384e7
PRT	Q64433	10 kDa heat shock protein, mitochondrial OS=Mus musculus OX=10090 GN=Hspe1 PE=1 SV=2	null	null	Mouse_09-2020	null	[MS,MS:1001208,SEQUEST,]	238.08	96.270	null	null	0.69	1.319e7	17.35	17.35	1.981e7	12.95	12.95	1.951e7	6.69	6.69	1.319e7	1.103e7	1.496e7	2.071e7	1.574e7	1.553e7	1.278e7	1.505e7	1.214e7
PRT	P99027	60S acidic ribosomal protein P2 OS=Mus musculus OX=10090 GN=Rplp2 PE=1 SV=3	null	null	Mouse_09-2020	null	[MS,MS:1001208,SEQUEST,]	406.28	188.053	null	null	0.83	1.231e7	70.10	70.10	1.810e7	16.25	16.25	2.588e7	21.43	21.43	3.529e7	1.197e7	1.022e7	1.718e7	1.338e7	1.553e7	1.256e7	1.984e7	1.610e7
PRT	P04919	Band 3 anion transport protein OS=Mus musculus OX=10090 GN=Slc4a1 PE=1 SV=1	null	null	Mouse_09-2020	null	[MS,MS:1001208,SEQUEST,]	262.23	162.347	null	null	0.19	1.607e7	28.74	28.74	1.260e7	11.91	11.91	9.255e6	9.08	9.08	2.104e7	1.562e7	1.092e7	1.197e7	1.152e7	1.192e7	6.420e6	7.717e6	5.757e6
PRT	Q9Z2U0	Proteasome subunit alpha type-7 OS=Mus musculus OX=10090 GN=Psma7 PE=1 SV=1	null	null	Mouse_09-2020	null	[MS,MS:1001208,SEQUEST,]	311.03	138.155	null	null	0.54	1.191e7	26.83	26.83	1.360e7	13.08	13.08	1.481e7	42.24	42.24	1.481e7	1.158e7	7.952e6	1.291e7	1.334e7	8.661e6	1.028e7	1.869e7	7.491e6
PRT	Q6ZWN5	40S ribosomal protein S9 OS=Mus musculus OX=10090 GN=Rps9 PE=1 SV=3	null	null	Mouse_09-2020	null	[MS,MS:1001208,SEQUEST,]	205.52	56.111	null	null	0.39	1.274e7	10.02	10.02	1.750e7	4.45	4.45	1.876e7	3.97	3.97	1.274e7	1.341e7	1.054e7	1.590e7	1.639e7	1.436e7	1.341e7	1.277e7	1.167e7
PRT	P62754	40S ribosomal protein S6 OS=Mus musculus OX=10090 GN=Rps6 PE=1 SV=1	null	null	Mouse_09-2020	null	[MS,MS:1001208,SEQUEST,]	343.23	156.748	null	null	0.31	1.272e7	3.17	3.17	1.681e7	9.32	9.32	1.945e7	36.03	36.03	1.270e7	1.304e7	1.188e7	1.596e7	1.746e7	1.215e7	1.000e7	1.392e7	1.824e7
PRT	P70168	Importin subunit beta-1 OS=Mus musculus OX=10090 GN=Kpnb1 PE=1 SV=2	null	null	Mouse_09-2020	null	[MS,MS:1001208,SEQUEST,]	236.34	119.688	null	null	0.19	8.578e6	34.45	34.45	8.037e6	5.20	5.20	1.036e7	40.74	40.74	7.222e6	8.336e6	1.274e7	7.630e6	7.894e6	5.958e6	6.854e6	1.391e7	6.444e6
PRT	Q9JII6	Aldo-keto reductase family 1 member A1 OS=Mus musculus OX=10090 GN=Akr1a1 PE=1 SV=3	null	null	Mouse_09-2020	null	[MS,MS:1001208,SEQUEST,]	253.04	112.154	null	null	0.50	1.105e7	17.99	17.99	9.978e6	17.80	17.80	1.360e7	6.77	6.77	8.255e6	1.074e7	1.101e7	9.473e6	1.111e7	6.503e6	8.838e6	9.729e6	9.066e6
PRT	Q922B2	Aspartate--tRNA ligase, cytoplasmic OS=Mus musculus OX=10090 GN=Dars1 PE=1 SV=2	null	null	Mouse_09-2020	null	[MS,MS:1001208,SEQUEST,]	237.21	111.398	null	null	0.40	5.433e6	15.86	15.86	6.430e6	14.05	14.05	6.247e6	14.15	14.15	4.368e6	5.849e6	5.075e6	6.104e6	5.124e6	5.700e6	3.383e6	4.469e6	3.948e6
PRT	Q9DCD0	6-phosphogluconate dehydrogenase, decarboxylating OS=Mus musculus OX=10090 GN=Pgd PE=1 SV=3	null	null	Mouse_09-2020	null	[MS,MS:1001208,SEQUEST,]	243.33	108.403	null	null	0.33	1.274e7	21.43	21.43	1.598e7	21.08	21.08	1.548e7	14.22	14.22	9.646e6	1.238e7	1.397e7	1.349e7	1.496e7	1.659e7	1.350e7	1.087e7	9.632e6
PRT	A0A1W2P733	C-1-tetrahydrofolate synthase, cytoplasmic OS=Mus musculus OX=10090 GN=Mthfd1 PE=1 SV=1	null	null	Mouse_09-2020	null	[MS,MS:1001208,SEQUEST,]	185.49	86.697	null	null	0.23	2.753e6	10.57	10.57	4.468e6	7.51	7.51	4.088e6	37.26	37.26	2.878e6	2.275e6	2.572e6	4.706e6	4.022e6	3.505e6	1.772e6	2.925e6	3.477e6
PRT	Q8VDM4	26S proteasome non-ATPase regulatory subunit 2 OS=Mus musculus OX=10090 GN=Psmd2 PE=1 SV=1	null	null	Mouse_09-2020	null	[MS,MS:1001208,SEQUEST,]	180.56	108.196	null	null	0.22	3.597e6	26.22	26.22	4.100e6	16.40	16.40	4.998e6	14.59	14.59	5.341e6	3.495e6	3.154e6	3.892e6	4.530e6	2.731e6	3.274e6	4.416e6	3.109e6
PRT	Q6ZQ38	Cullin-associated NEDD8-dissociated protein 1 OS=Mus musculus OX=10090 GN=Cand1 PE=1 SV=2	null	null	Mouse_09-2020	null	[MS,MS:1001208,SEQUEST,]	194.84	81.474	null	null	0.14	3.776e6	16.54	16.54	3.725e6	11.06	11.06	4.512e6	26.70	26.70	4.351e6	3.025e6	3.528e6	3.957e6	3.128e6	2.922e6	3.133e6	3.752e6	1.875e6
PRT	Q8C845	EF-hand domain-containing protein D2 OS=Mus musculus OX=10090 GN=Efhd2 PE=1 SV=1	null	null	Mouse_09-2020	null	[MS,MS:1001208,SEQUEST,]	170.98	78.630	null	null	0.45	3.154e6	30.34	30.34	5.543e6	21.47	21.47	5.384e6	42.43	42.43	4.522e6	2.434e6	2.947e6	5.731e6	5.191e6	3.073e6	3.738e6	6.641e6	2.602e6
PRT	Q5XJY5	Coatomer subunit delta OS=Mus musculus OX=10090 GN=Arcn1 PE=1 SV=2	null	null	Mouse_09-2020	null	[MS,MS:1001208,SEQUEST,]	121.76	73.887	null	null	0.32	2.598e6	59.49	59.49	2.477e6	20.40	20.40	3.227e6	43.79	43.79	1.978e6	5.653e6	2.427e6	3.279e6	2.300e6	1.943e6	1.839e6	4.195e6	2.007e6
PRT	O55098	Serine/threonine-protein kinase 10 OS=Mus musculus OX=10090 GN=Stk10 PE=1 SV=2	null	null	Mouse_09-2020	null	[MS,MS:1001208,SEQUEST,]	111.60	70.683	null	null	0.15	2.027e6	25.25	25.25	3.531e6	24.41	24.41	4.202e6	18.18	18.18	2.027e6	1.944e6	2.844e6	4.227e6	3.307e6	2.128e6	2.918e6	2.439e6	3.066e6
PRT	Q9QYC0	Alpha-adducin OS=Mus musculus OX=10090 GN=Add1 PE=1 SV=2	null	null	Mouse_09-2020	null	[MS,MS:1001208,SEQUEST,]	144.05	87.927	null	null	0.27	1.764e6	33.86	33.86	1.974e6	3.36	3.36	2.657e6	11.27	11.27	1.764e6	1.435e6	2.587e6	1.860e6	1.950e6	1.548e6	1.976e6	1.901e6	1.414e6
PRT	Q8BMJ2	Leucine--tRNA ligase, cytoplasmic OS=Mus musculus OX=10090 GN=Lars1 PE=1 SV=2	null	null	Mouse_09-2020	null	[MS,MS:1001208,SEQUEST,]	62.06	66.879	null	null	0.17	3.084e6	25.14	25.14	2.565e6	20.33	20.33	2.427e6	86.77	86.77	2.304e6	2.997e6	3.599e6	2.157e6	2.402e6	2.623e6	1.685e6	8.382e5	4.350e6
PRT	Q8BYW1	Rho GTPase-activating protein 25 OS=Mus musculus OX=10090 GN=Arhgap25 PE=1 SV=2	null	null	Mouse_09-2020	null	[MS,MS:1001208,SEQUEST,]	105.08	62.366	null	null	0.35	2.567e6	9.39	9.39	3.504e6	15.82	15.82	3.505e6	3.97	3.97	2.456e6	2.495e6	2.739e6	3.327e6	2.634e6	3.036e6	2.434e6	2.365e6	2.220e6
PRT	Q8R2P8	Lysine--tRNA ligase OS=Mus musculus OX=10090 GN=Kars PE=1 SV=1	null	null	Mouse_09-2020	null	[MS,MS:1001208,SEQUEST,]	152.43	79.675	null	null	0.28	2.187e6	17.16	17.16	2.712e6	19.34	19.34	2.448e6	24.69	24.69	1.796e6	2.471e6	2.043e6	3.503e6	2.482e6	2.127e6	1.228e6	1.751e6	1.830e6
PRT	Q3UPL0	Protein transport protein Sec31A OS=Mus musculus OX=10090 GN=Sec31a PE=1 SV=2	null	null	Mouse_09-2020	null	[MS,MS:1001208,SEQUEST,]	98.91	71.181	null	null	0.17	9.815e5	36.21	36.21	1.400e6	30.49	30.49	1.193e6	43.47	43.47	5.298e5	1.119e6	9.170e5	1.811e6	9.644e5	1.098e6	8.139e5	8.537e5	1.475e6
PRT	Q7TMK9	Heterogeneous nuclear ribonucleoprotein Q OS=Mus musculus OX=10090 GN=Syncrip PE=1 SV=2	null	null	Mouse_09-2020	null	[MS,MS:1001208,SEQUEST,]	219.35	133.270	null	null	0.33	6.412e6	16.70	16.70	8.347e6	9.72	9.72	1.200e7	28.20	28.20	8.373e6	6.231e6	5.865e6	7.256e6	7.817e6	7.276e6	6.413e6	1.161e7	7.463e6
PRT	P48758	Carbonyl reductase [NADPH] 1 OS=Mus musculus OX=10090 GN=Cbr1 PE=1 SV=3	null	null	Mouse_09-2020	null	[MS,MS:1001208,SEQUEST,]	194.60	88.412	null	null	0.63	4.658e6	23.23	23.23	5.563e6	14.82	14.82	7.407e6	12.66	12.66	3.440e6	5.387e6	4.352e6	5.281e6	6.414e6	4.073e6	4.304e6	5.299e6	4.966e6
PRT	Q5SUA5	Unconventional myosin-Ig OS=Mus musculus OX=10090 GN=Myo1g PE=1 SV=1	null	null	Mouse_09-2020	null	[MS,MS:1001208,SEQUEST,]	126.09	79.688	null	null	0.21	3.811e6	33.55	33.55	3.852e6	11.53	11.53	5.426e6	38.19	38.19	2.101e6	4.134e6	3.561e6	3.657e6	3.165e6	3.343e6	3.767e6	6.614e6	2.892e6
PRT	Q9CQN1	Heat shock protein 75 kDa, mitochondrial OS=Mus musculus OX=10090 GN=Trap1 PE=1 SV=1	null	null	Mouse_09-2020	null	[MS,MS:1001208,SEQUEST,]	115.49	82.665	null	null	0.25	7.068e5	7.92	7.92	2.103e6	15.55	15.55	2.248e6	27.29	27.29	7.068e5	6.334e5	7.136e5	1.574e6	1.970e6	1.773e6	1.561e6	1.194e6	1.810e6
PRT	P47911	60S ribosomal protein L6 OS=Mus musculus OX=10090 GN=Rpl6 PE=1 SV=3	null	null	Mouse_09-2020	null	[MS,MS:1001208,SEQUEST,]	337.79	114.587	null	null	0.33	1.787e7	2.07	2.07	2.029e7	4.60	4.60	2.505e7	4.86	4.86	1.787e7	1.747e7	1.616e7	2.076e7	1.901e7	1.579e7	1.799e7	1.683e7	1.558e7
PRT	P62242	40S ribosomal protein S8 OS=Mus musculus OX=10090 GN=Rps8 PE=1 SV=2	null	null	Mouse_09-2020	null	[MS,MS:1001208,SEQUEST,]	380.33	128.981	null	null	0.40	1.766e7	20.78	20.78	2.124e7	8.89	8.89	2.333e7	9.87	9.87	1.224e7	1.782e7	1.650e7	2.059e7	1.718e7	1.666e7	1.460e7	1.834e7	1.451e7
PRT	Q9D8U8	Sorting nexin-5 OS=Mus musculus OX=10090 GN=Snx5 PE=1 SV=1	null	null	Mouse_09-2020	null	[MS,MS:1001208,SEQUEST,]	349.62	108.120	null	null	0.36	7.334e6	9.18	9.18	1.106e7	23.13	23.13	1.060e7	9.90	9.90	6.636e6	7.754e6	6.851e6	1.050e7	1.195e7	6.222e6	6.957e6	8.666e6	6.595e6
PRT	Q04447	Creatine kinase B-type OS=Mus musculus OX=10090 GN=Ckb PE=1 SV=1	null	null	Mouse_09-2020	null	[MS,MS:1001208,SEQUEST,]	511.14	244.808	null	null	0.51	5.822e6	10.61	10.61	5.552e6	22.58	22.58	1.112e7	24.85	24.85	5.551e6	5.658e6	6.328e6	7.606e6	5.152e6	4.355e6	5.095e6	8.697e6	6.917e6
PRT	Q8VCM7	Fibrinogen gamma chain OS=Mus musculus OX=10090 GN=Fgg PE=1 SV=1	null	null	Mouse_09-2020	null	[MS,MS:1001208,SEQUEST,]	312.54	132.559	null	null	0.34	1.132e7	7.35	7.35	1.070e7	6.10	6.10	9.862e6	23.30	23.30	1.132e7	1.038e7	1.154e7	9.886e6	1.002e7	9.164e6	4.919e6	7.056e6	7.115e6
PRT	O35129	Prohibitin-2 OS=Mus musculus OX=10090 GN=Phb2 PE=1 SV=1	null	null	Mouse_09-2020	null	[MS,MS:1001208,SEQUEST,]	316.59	125.873	null	null	0.49	6.911e6	31.14	31.14	1.206e7	18.63	18.63	1.506e7	19.46	19.46	6.911e6	1.050e7	5.782e6	8.766e6	1.130e7	1.057e7	1.045e7	1.285e7	7.534e6
PRT	P47963	60S ribosomal protein L13 OS=Mus musculus OX=10090 GN=Rpl13 PE=1 SV=3	null	null	Mouse_09-2020	null	[MS,MS:1001208,SEQUEST,]	272.55	91.252	null	null	0.43	1.069e7	12.96	12.96	1.469e7	9.49	9.49	1.588e7	19.06	19.06	8.652e6	1.039e7	1.038e7	1.265e7	1.376e7	1.264e7	1.031e7	1.136e7	1.305e7
PRT	P13634	Carbonic anhydrase 1 OS=Mus musculus OX=10090 GN=Ca1 PE=1 SV=4	null	null	Mouse_09-2020	null	[MS,MS:1001208,SEQUEST,]	332.67	137.845	null	null	0.64	1.400e7	29.24	29.24	1.400e7	18.32	18.32	8.360e6	7.56	7.56	1.400e7	1.745e7	9.171e6	1.305e7	1.311e7	1.474e7	6.197e6	5.981e6	4.771e6
PRT	P14901	Heme oxygenase 1 OS=Mus musculus OX=10090 GN=Hmox1 PE=1 SV=1	null	null	Mouse_09-2020	null	[MS,MS:1001208,SEQUEST,]	376.04	197.618	null	null	0.46	7.514e6	2.05	2.05	9.711e6	17.09	17.09	8.268e6	3.74	3.74	7.514e6	7.087e6	7.087e6	7.359e6	9.095e6	8.601e6	5.400e6	5.915e6	5.184e6
PRT	Q921F2	TAR DNA-binding protein 43 OS=Mus musculus OX=10090 GN=Tardbp PE=1 SV=1	null	null	Mouse_09-2020	null	[MS,MS:1001208,SEQUEST,]	337.66	171.201	null	null	0.30	9.283e6	45.13	45.13	6.710e6	22.69	22.69	6.934e6	15.58	15.58	1.470e7	9.022e6	5.426e6	6.167e6	6.284e6	7.516e6	3.941e6	5.567e6	4.313e6
PRT	P41241	Tyrosine-protein kinase CSK OS=Mus musculus OX=10090 GN=Csk PE=1 SV=2	null	null	Mouse_09-2020	null	[MS,MS:1001208,SEQUEST,]	225.28	91.964	null	null	0.31	5.608e6	7.71	7.71	7.693e6	20.41	20.41	7.529e6	25.86	25.86	5.770e6	4.835e6	5.239e6	7.303e6	7.493e6	4.218e6	5.192e6	5.387e6	7.124e6
PRT	P63325	40S ribosomal protein S10 OS=Mus musculus OX=10090 GN=Rps10 PE=1 SV=1	null	null	Mouse_09-2020	null	[MS,MS:1001208,SEQUEST,]	295.93	112.873	null	null	0.65	7.726e6	22.32	22.32	9.002e6	33.42	33.42	1.042e7	36.61	36.61	1.111e7	7.508e6	7.166e6	8.546e6	6.187e6	1.012e7	7.232e6	9.526e6	3.785e6
PRT	Q60631	Growth factor receptor-bound protein 2 OS=Mus musculus OX=10090 GN=Grb2 PE=1 SV=1	null	null	Mouse_09-2020	null	[MS,MS:1001208,SEQUEST,]	211.85	81.326	null	null	0.55	5.950e6	10.27	10.27	7.752e6	8.84	8.84	1.034e7	12.56	12.56	5.089e6	5.782e6	5.812e6	7.359e6	7.629e6	5.365e6	5.917e6	7.805e6	6.430e6
PRT	Q9CZU6	Citrate synthase, mitochondrial OS=Mus musculus OX=10090 GN=Cs PE=1 SV=1	null	null	Mouse_09-2020	null	[MS,MS:1001208,SEQUEST,]	315.26	152.245	null	null	0.36	7.213e6	3.95	3.95	1.029e7	8.21	8.21	1.196e7	2.82	2.82	7.213e6	6.630e6	6.885e6	1.050e7	9.633e6	7.356e6	8.597e6	8.555e6	7.285e6
PRT	P11352	Glutathione peroxidase 1 OS=Mus musculus OX=10090 GN=Gpx1 PE=1 SV=2	null	null	Mouse_09-2020	null	[MS,MS:1001208,SEQUEST,]	276.69	98.399	null	null	0.67	1.624e7	13.83	13.83	1.705e7	2.46	2.46	1.826e7	11.87	11.87	1.300e7	1.653e7	1.517e7	1.582e7	1.597e7	1.373e7	1.091e7	1.306e7	1.241e7
PRT	Q9DBG6	Dolichyl-diphosphooligosaccharide--protein glycosyltransferase subunit 2 OS=Mus musculus OX=10090 GN=Rpn2 PE=1 SV=1	null	null	Mouse_09-2020	null	[MS,MS:1001208,SEQUEST,]	352.40	147.870	null	null	0.34	4.904e6	47.62	47.62	5.043e6	32.93	32.93	8.471e6	47.95	47.95	8.221e6	4.765e6	2.931e6	4.302e6	4.723e6	6.372e6	5.882e6	1.051e7	3.538e6
PRT	P28271	Cytoplasmic aconitate hydratase OS=Mus musculus OX=10090 GN=Aco1 PE=1 SV=3	null	null	Mouse_09-2020	null	[MS,MS:1001208,SEQUEST,]	183.05	99.354	null	null	0.22	2.300e6	39.73	39.73	2.196e6	27.72	27.72	3.221e6	30.80	30.80	2.300e6	1.599e6	3.373e6	2.838e6	2.057e6	1.354e6	1.583e6	3.068e6	2.003e6
PRT	Q61753	D-3-phosphoglycerate dehydrogenase OS=Mus musculus OX=10090 GN=Phgdh PE=1 SV=3	null	null	Mouse_09-2020	null	[MS,MS:1001208,SEQUEST,]	186.37	75.673	null	null	0.21	4.518e6	11.93	11.93	7.100e6	2.90	2.90	7.844e6	9.31	9.31	4.047e6	4.988e6	4.221e6	6.738e6	6.649e6	5.852e6	6.206e6	5.361e6	4.880e6
PRT	Q6GT24	Peroxiredoxin-6 OS=Mus musculus OX=10090 GN=Prdx6 PE=1 SV=1	null	null	Mouse_09-2020	null	[MS,MS:1001208,SEQUEST,]	250.16	123.106	null	null	0.48	1.072e7	14.60	14.60	1.118e7	17.91	17.91	1.059e7	16.55	16.55	1.316e7	9.736e6	1.002e7	1.293e7	8.941e6	8.771e6	7.354e6	7.377e6	8.555e6
PRT	E9PWK1	Epoxide hydrolase OS=Mus musculus OX=10090 GN=Ephx1 PE=1 SV=1	null	null	Mouse_09-2020	null	[MS,MS:1001208,SEQUEST,]	202.14	100.813	null	null	0.33	4.576e6	49.01	49.01	3.754e6	27.65	27.65	6.070e6	22.97	22.97	9.709e6	4.200e6	4.275e6	5.395e6	3.515e6	2.748e6	3.954e6	6.122e6	3.776e6
PRT	Q99KC8	von Willebrand factor A domain-containing protein 5A OS=Mus musculus OX=10090 GN=Vwa5a PE=1 SV=2	null	null	Mouse_09-2020	null	[MS,MS:1001208,SEQUEST,]	116.98	89.346	null	null	0.17	3.717e6	18.87	18.87	2.401e6	39.14	39.14	4.309e6	20.60	20.60	3.717e6	3.697e6	2.480e6	3.832e6	2.248e6	1.535e6	3.159e6	3.083e6	1.885e6
PRT	Q3UW53	Protein Niban 1 OS=Mus musculus OX=10090 GN=Niban1 PE=1 SV=2	null	null	Mouse_09-2020	null	[MS,MS:1001208,SEQUEST,]	153.91	85.582	null	null	0.21	1.958e6	40.66	40.66	3.234e6	12.48	12.48	3.950e6	4.49	4.49	1.958e6	3.495e6	1.678e6	3.045e6	3.028e6	3.114e6	2.651e6	2.985e6	2.457e6
PRT	Q7TSV4	Phosphoglucomutase-2 OS=Mus musculus OX=10090 GN=Pgm2 PE=1 SV=1	null	null	Mouse_09-2020	null	[MS,MS:1001208,SEQUEST,]	129.12	94.410	null	null	0.24	2.335e6	1.10	1.10	3.399e6	16.46	16.46	3.405e6	13.19	13.19	2.300e6	2.284e6	2.181e6	3.621e6	2.559e6	2.666e6	1.869e6	2.452e6	2.118e6
PRT	Q8R1B4	Eukaryotic translation initiation factor 3 subunit C OS=Mus musculus OX=10090 GN=Eif3c PE=1 SV=1	null	null	Mouse_09-2020	null	[MS,MS:1001208,SEQUEST,]	133.69	57.665	null	null	0.13	2.252e6	7.47	7.47	3.664e6	1.32	1.32	3.947e6	3.44	3.44	2.231e6	2.473e6	2.104e6	3.405e6	3.441e6	2.874e6	2.782e6	2.824e6	2.333e6
PRT	Q99LF4	RNA-splicing ligase RtcB homolog OS=Mus musculus OX=10090 GN=Rtcb PE=1 SV=1	null	null	Mouse_09-2020	null	[MS,MS:1001208,SEQUEST,]	160.61	117.439	null	null	0.39	2.720e6	25.82	25.82	2.642e6	8.33	8.33	4.645e6	15.11	15.11	2.720e6	3.123e6	1.759e6	2.354e6	2.735e6	2.072e6	3.084e6	4.173e6	2.890e6
PRT	Q64012	RNA-binding protein Raly OS=Mus musculus OX=10090 GN=Raly PE=1 SV=3	null	null	Mouse_09-2020	null	[MS,MS:1001208,SEQUEST,]	112.91	75.011	null	null	0.33	1.914e6	18.98	18.98	3.407e6	17.64	17.64	3.829e6	34.83	34.83	1.914e6	2.478e6	1.699e6	4.014e6	3.190e6	2.354e6	2.659e6	4.556e6	2.149e6
PRT	O35841	Apoptosis inhibitor 5 OS=Mus musculus OX=10090 GN=Api5 PE=1 SV=2	null	null	Mouse_09-2020	null	[MS,MS:1001208,SEQUEST,]	178.83	121.105	null	null	0.25	2.535e6	35.11	35.11	3.226e6	19.45	19.45	3.763e6	37.24	37.24	2.535e6	1.587e6	3.182e6	3.486e6	3.021e6	1.938e6	2.039e6	2.692e6	3.720e6
PRT	Q9JIX8	Apoptotic chromatin condensation inducer in the nucleus OS=Mus musculus OX=10090 GN=Acin1 PE=1 SV=3	null	null	Mouse_09-2020	null	[MS,MS:1001208,SEQUEST,]	109.11	71.805	null	null	0.14	1.500e6	14.55	14.55	1.513e6	52.35	52.35	2.210e6	54.53	54.53	1.594e6	1.457e6	1.117e6	1.437e6	1.343e6	2.657e6	1.534e6	3.254e6	1.037e6
PRT	Q9D0F9	Phosphoglucomutase-1 OS=Mus musculus OX=10090 GN=Pgm1 PE=1 SV=4	null	null	Mouse_09-2020	null	[MS,MS:1001208,SEQUEST,]	102.53	65.162	null	null	0.26	2.581e6	7.08	7.08	2.295e6	30.69	30.69	3.023e6	35.28	35.28	2.286e6	2.528e6	2.412e6	1.597e6	2.932e6	1.800e6	2.099e6	1.614e6	2.813e6
PRT	Q9CPV4	Glyoxalase domain-containing protein 4 OS=Mus musculus OX=10090 GN=Glod4 PE=1 SV=1	null	null	Mouse_09-2020	null	[MS,MS:1001208,SEQUEST,]	138.69	97.531	null	null	0.54	5.204e6	33.01	33.01	4.778e6	50.02	50.02	6.811e6	28.92	28.92	3.353e6	6.516e6	4.862e6	8.456e6	4.474e6	2.690e6	7.016e6	4.873e6	3.687e6
PRT	Q64521	Glycerol-3-phosphate dehydrogenase, mitochondrial OS=Mus musculus OX=10090 GN=Gpd2 PE=1 SV=2	null	null	Mouse_09-2020	null	[MS,MS:1001208,SEQUEST,]	148.59	85.951	null	null	0.25	1.613e6	17.71	17.71	2.225e6	11.23	11.23	4.212e6	21.49	21.49	1.460e6	1.568e6	1.908e6	2.121e6	2.084e6	1.430e6	2.457e6	3.863e6	2.620e6
PRT	Q9CY64	Biliverdin reductase A OS=Mus musculus OX=10090 GN=Blvra PE=1 SV=1	null	null	Mouse_09-2020	null	[MS,MS:1001208,SEQUEST,]	169.37	75.390	null	null	0.36	4.352e6	42.07	42.07	5.837e6	11.41	11.41	9.164e6	11.90	11.90	3.248e6	7.082e6	4.066e6	4.651e6	5.467e6	4.805e6	5.547e6	6.556e6	6.315e6
PRT	Q9WVJ2	26S proteasome non-ATPase regulatory subunit 13 OS=Mus musculus OX=10090 GN=Psmd13 PE=1 SV=1	null	null	Mouse_09-2020	null	[MS,MS:1001208,SEQUEST,]	98.67	60.169	null	null	0.32	3.585e6	22.71	22.71	3.407e6	10.50	10.50	3.425e6	12.19	12.19	2.483e6	3.822e6	3.349e6	2.688e6	3.191e6	2.688e6	2.378e6	2.317e6	2.531e6
PRT	A2AQ43	Formin-binding protein 1 OS=Mus musculus OX=10090 GN=Fnbp1 PE=1 SV=1	null	null	Mouse_09-2020	null	[MS,MS:1001208,SEQUEST,]	113.65	69.914	null	null	0.29	3.248e6	7.73	7.73	3.781e6	9.49	9.49	5.206e6	37.54	37.54	3.561e6	3.156e6	2.857e6	3.131e6	3.541e6	3.120e6	2.071e6	3.725e6	4.155e6
PRT	Q3TW96	UDP-N-acetylhexosamine pyrophosphorylase-like protein 1 OS=Mus musculus OX=10090 GN=Uap1l1 PE=1 SV=1	null	null	Mouse_09-2020	null	[MS,MS:1001208,SEQUEST,]	98.95	51.496	null	null	0.28	1.243e6	12.38	12.38	2.512e6	14.46	14.46	2.379e6	24.50	24.50	1.508e6	1.208e6	1.130e6	2.031e6	2.353e6	2.246e6	1.559e6	1.702e6	2.145e6
PRT	Q9D554	Splicing factor 3A subunit 3 OS=Mus musculus OX=10090 GN=Sf3a3 PE=1 SV=2	null	null	Mouse_09-2020	null	[MS,MS:1001208,SEQUEST,]	76.43	51.939	null	null	0.27	1.674e6	42.65	42.65	2.248e6	8.31	8.31	2.469e6	43.74	43.74	1.674e6	1.262e6	2.703e6	2.423e6	2.105e6	1.720e6	1.689e6	3.531e6	1.536e6
PRT	Q9ERU9	E3 SUMO-protein ligase RanBP2 OS=Mus musculus OX=10090 GN=Ranbp2 PE=1 SV=2	null	null	Mouse_09-2020	null	[MS,MS:1001208,SEQUEST,]	51.67	78.528	null	null	0.06	1.619e6	10.92	10.92	1.788e6	8.84	8.84	1.541e6	29.95	29.95	1.619e6	1.730e6	1.335e6	1.505e6	1.769e6	1.403e6	8.494e5	1.102e6	1.365e6
PRT	Q91VD9	NADH-ubiquinone oxidoreductase 75 kDa subunit, mitochondrial OS=Mus musculus OX=10090 GN=Ndufs1 PE=1 SV=2	null	null	Mouse_09-2020	null	[MS,MS:1001208,SEQUEST,]	125.40	91.438	null	null	0.26	2.690e6	50.34	50.34	3.577e6	28.56	28.56	3.238e6	27.98	27.98	1.579e6	4.366e6	2.513e6	3.578e6	3.350e6	1.664e6	2.248e6	3.066e6	1.514e6
PRT	Q8K1J6	CCA tRNA nucleotidyltransferase 1, mitochondrial OS=Mus musculus OX=10090 GN=Trnt1 PE=1 SV=1	null	null	Mouse_09-2020	null	[MS,MS:1001208,SEQUEST,]	86.77	66.455	null	null	0.37	1.851e6	26.10	26.10	2.235e6	44.59	44.59	2.794e6	22.30	22.30	2.572e6	1.517e6	1.729e6	2.995e6	2.093e6	9.396e5	1.777e6	1.999e6	2.391e6
PRT	A0A0R4J0V5	DNA-directed RNA polymerase subunit OS=Mus musculus OX=10090 GN=Polr2a PE=1 SV=1	null	null	Mouse_09-2020	null	[MS,MS:1001208,SEQUEST,]	33.66	46.361	null	null	0.12	2.313e6	45.51	45.51	1.874e6	41.61	41.61	8.113e5	65.73	65.73	2.313e6	1.162e6	3.027e6	1.779e6	7.617e5	1.562e6	1.335e6	5.805e5	3.521e5
PRT	P68369	Tubulin alpha-1A chain OS=Mus musculus OX=10090 GN=Tuba1a PE=1 SV=1	null	null	Mouse_09-2020	null	[MS,MS:1001208,SEQUEST,]	940.32	278.729	null	null	0.49	6.914e7	18.37	18.37	9.047e7	2.25	2.25	1.189e8	19.71	19.71	6.914e7	5.795e7	7.995e7	8.889e7	8.408e7	7.096e7	9.664e7	8.505e7	5.794e7
PRT	H3BKM0	AP complex subunit beta OS=Mus musculus OX=10090 GN=Ap2b1 PE=1 SV=1	null	null	Mouse_09-2020	null	[MS,MS:1001208,SEQUEST,]	245.18	130.934	null	null	0.25	4.642e6	12.75	12.75	5.629e6	10.48	10.48	6.051e6	4.71	4.71	4.642e6	3.705e6	4.576e6	5.344e6	6.109e6	4.199e6	3.874e6	4.329e6	3.776e6
PRT	A2AQ07	Tubulin beta-1 chain OS=Mus musculus OX=10090 GN=Tubb1 PE=1 SV=1	null	null	Mouse_09-2020	null	[MS,MS:1001208,SEQUEST,]	340.03	151.734	null	null	0.45	6.414e6	10.57	10.57	7.119e6	22.35	22.35	7.309e6	8.11	8.11	7.344e6	5.814e6	5.993e6	6.992e6	6.667e6	3.739e6	5.075e6	5.466e6	4.051e6
PRT	Q76MZ3	Serine/threonine-protein phosphatase 2A 65 kDa regulatory subunit A alpha isoform OS=Mus musculus OX=10090 GN=Ppp2r1a PE=1 SV=3	null	null	Mouse_09-2020	null	[MS,MS:1001208,SEQUEST,]	344.13	159.271	null	null	0.27	8.258e6	10.23	10.23	1.044e7	28.76	28.76	1.790e7	37.12	37.12	8.258e6	8.958e6	7.024e6	9.898e6	9.775e6	1.307e7	1.243e7	1.976e7	8.308e6
PRT	P30681	High mobility group protein B2 OS=Mus musculus OX=10090 GN=Hmgb2 PE=1 SV=3	null	null	Mouse_09-2020	null	[MS,MS:1001208,SEQUEST,]	551.93	216.570	null	null	0.32	3.149e7	13.77	13.77	4.570e7	11.31	11.31	4.064e7	9.55	9.55	3.062e7	3.796e7	2.942e7	4.413e7	4.279e7	2.952e7	3.225e7	2.774e7	2.528e7
PRT	P63158	High mobility group protein B1 OS=Mus musculus OX=10090 GN=Hmgb1 PE=1 SV=2	null	null	Mouse_09-2020	null	[MS,MS:1001208,SEQUEST,]	658.90	229.124	null	null	0.36	5.203e7	18.20	18.20	7.957e7	28.97	28.97	7.101e7	16.58	16.58	5.178e7	6.821e7	4.861e7	7.554e7	9.365e7	4.298e7	3.755e7	5.355e7	4.417e7
PRT	Q9Z2X1	Heterogeneous nuclear ribonucleoprotein F OS=Mus musculus OX=10090 GN=Hnrnpf PE=1 SV=3	null	null	Mouse_09-2020	null	[MS,MS:1001208,SEQUEST,]	322.99	128.211	null	null	0.36	1.145e7	14.83	14.83	1.515e7	14.19	14.19	1.441e7	7.03	7.03	9.679e6	1.113e7	1.220e7	1.518e7	1.419e7	9.494e6	1.111e7	1.004e7	8.965e6
PRT	Q91V41	Ras-related protein Rab-14 OS=Mus musculus OX=10090 GN=Rab14 PE=1 SV=3	null	null	Mouse_09-2020	null	[MS,MS:1001208,SEQUEST,]	235.37	123.327	null	null	0.66	7.020e6	3.77	3.77	8.994e6	7.74	7.74	1.166e7	18.68	18.68	6.782e6	7.106e6	6.559e6	8.267e6	9.427e6	7.054e6	6.981e6	8.339e6	9.024e6
PRT	P97372	Proteasome activator complex subunit 2 OS=Mus musculus OX=10090 GN=Psme2 PE=1 SV=4	null	null	Mouse_09-2020	null	[MS,MS:1001208,SEQUEST,]	245.92	111.823	null	null	0.56	1.384e7	24.96	24.96	1.768e7	10.61	10.61	1.762e7	7.54	7.54	1.283e7	1.345e7	1.869e7	1.679e7	1.574e7	1.610e7	1.073e7	1.261e7	1.100e7
PRT	P54775	26S proteasome regulatory subunit 6B OS=Mus musculus OX=10090 GN=Psmc4 PE=1 SV=2	null	null	Mouse_09-2020	null	[MS,MS:1001208,SEQUEST,]	159.23	89.802	null	null	0.44	2.269e6	9.60	9.60	3.912e6	10.47	10.47	5.597e6	29.55	29.55	2.269e6	2.477e6	1.973e6	3.714e6	3.079e6	3.144e6	2.364e6	4.004e6	3.912e6
PRT	P97429	Annexin A4 OS=Mus musculus OX=10090 GN=Anxa4 PE=1 SV=4	null	null	Mouse_09-2020	null	[MS,MS:1001208,SEQUEST,]	151.67	80.812	null	null	0.43	3.418e6	10.27	10.27	3.881e6	8.51	8.51	4.809e6	20.64	20.64	3.131e6	3.729e6	3.193e6	3.749e6	3.634e6	2.642e6	3.317e6	4.821e6	2.991e6
PRT	Q9R190	Metastasis-associated protein MTA2 OS=Mus musculus OX=10090 GN=Mta2 PE=1 SV=1	null	null	Mouse_09-2020	null	[MS,MS:1001208,SEQUEST,]	102.12	69.801	null	null	0.30	1.912e6	23.26	23.26	2.978e6	8.29	8.29	3.193e6	45.26	45.26	1.453e6	1.858e6	2.183e6	2.483e6	2.872e6	2.336e6	2.217e6	1.940e6	3.762e6
PRT	P47962	60S ribosomal protein L5 OS=Mus musculus OX=10090 GN=Rpl5 PE=1 SV=3	null	null	Mouse_09-2020	null	[MS,MS:1001208,SEQUEST,]	252.34	143.112	null	null	0.30	3.528e8	27.62	27.62	5.260e8	13.03	13.03	5.825e8	10.49	10.49	3.409e8	3.428e8	5.082e8	5.085e8	4.926e8	3.292e8	3.521e8	4.168e8	3.891e8
PRT	P62806	Histone H4 OS=Mus musculus OX=10090 GN=H4c1 PE=1 SV=2	null	null	Mouse_09-2020	null	[MS,MS:1001208,SEQUEST,]	418.02	131.838	null	null	0.57	2.426e7	49.61	49.61	1.963e7	32.46	32.46	4.473e7	20.40	20.40	2.426e7	3.439e7	1.100e7	2.771e7	1.838e7	1.225e7	2.137e7	3.200e7	2.816e7
PRT	Q543K9	Purine nucleoside phosphorylase OS=Mus musculus OX=10090 GN=Pnp PE=1 SV=1	null	null	Mouse_09-2020	null	[MS,MS:1001208,SEQUEST,]	402.84	184.020	null	null	0.52	6.961e6	11.18	11.18	9.454e6	27.52	27.52	6.260e6	8.98	8.98	6.961e6	7.859e6	6.099e6	8.975e6	5.940e6	8.821e6	4.306e6	4.479e6	4.511e6
PRT	Q9DB20	ATP synthase subunit O, mitochondrial OS=Mus musculus OX=10090 GN=Atp5po PE=1 SV=1	null	null	Mouse_09-2020	null	[MS,MS:1001208,SEQUEST,]	305.06	113.953	null	null	0.47	3.372e7	9.45	9.45	2.914e7	9.42	9.42	3.335e7	16.65	16.65	2.986e7	3.277e7	3.371e7	2.766e7	2.569e7	2.582e7	2.315e7	1.995e7	2.426e7
PRT	Q61166	Microtubule-associated protein RP/EB family member 1 OS=Mus musculus OX=10090 GN=Mapre1 PE=1 SV=3	null	null	Mouse_09-2020	null	[MS,MS:1001208,SEQUEST,]	337.23	123.468	null	null	0.37	4.591e6	11.13	11.13	7.057e6	14.80	14.80	7.264e6	8.30	8.30	4.591e6	4.553e6	3.552e6	6.700e6	5.420e6	6.120e6	4.757e6	5.765e6	4.519e6
PRT	P12970	60S ribosomal protein L7a OS=Mus musculus OX=10090 GN=Rpl7a PE=1 SV=2	null	null	Mouse_09-2020	null	[MS,MS:1001208,SEQUEST,]	272.32	82.570	null	null	0.34	1.353e7	17.30	17.30	1.902e7	5.49	5.49	1.907e7	7.72	7.72	1.067e7	1.315e7	1.416e7	1.641e7	1.782e7	1.495e7	1.324e7	1.495e7	1.116e7
PRT	P04441-2	Isoform Short of H-2 class II histocompatibility antigen gamma chain OS=Mus musculus OX=10090 GN=Cd74	null	null	Mouse_09-2020	null	[MS,MS:1001208,SEQUEST,]	237.81	89.466	null	null	0.56	1.017e7	18.83	18.83	1.414e7	20.75	20.75	2.250e7	30.00	30.00	8.844e6	9.885e6	1.193e7	1.343e7	1.381e7	7.713e6	1.496e7	2.563e7	1.399e7
PRT	P70372	ELAV-like protein 1 OS=Mus musculus OX=10090 GN=Elavl1 PE=1 SV=2	null	null	Mouse_09-2020	null	[MS,MS:1001208,SEQUEST,]	231.62	109.351	null	null	0.46	1.127e7	31.17	31.17	1.237e7	6.62	6.62	1.542e7	10.27	10.27	7.109e6	1.095e7	1.280e7	1.175e7	1.272e7	9.399e6	1.070e7	1.004e7	1.071e7
PRT	Q9DBP5	UMP-CMP kinase OS=Mus musculus OX=10090 GN=Cmpk1 PE=1 SV=1	null	null	Mouse_09-2020	null	[MS,MS:1001208,SEQUEST,]	199.33	97.337	null	null	0.54	4.173e6	24.16	24.16	5.199e6	18.04	18.04	7.597e6	19.81	19.81	3.946e6	4.055e6	5.626e6	4.687e6	6.387e6	4.078e6	4.694e6	5.435e6	6.128e6
PRT	Q8BPU7	Engulfment and cell motility protein 1 OS=Mus musculus OX=10090 GN=Elmo1 PE=1 SV=2	null	null	Mouse_09-2020	null	[MS,MS:1001208,SEQUEST,]	225.45	88.959	null	null	0.20	3.848e6	31.13	31.13	3.773e6	38.08	38.08	7.190e6	17.10	17.10	3.614e6	5.999e6	3.595e6	6.568e6	3.533e6	2.922e6	4.400e6	5.144e6	5.502e6
PRT	Q3U9G9	Delta(14)-sterol reductase LBR OS=Mus musculus OX=10090 GN=Lbr PE=1 SV=2	null	null	Mouse_09-2020	null	[MS,MS:1001208,SEQUEST,]	207.02	112.669	null	null	0.22	5.126e6	14.18	14.18	7.734e6	18.97	18.97	8.987e6	37.50	37.50	4.377e6	5.661e6	4.789e6	8.596e6	7.243e6	4.829e6	2.933e6	6.430e6	5.682e6
PRT	P14131	40S ribosomal protein S16 OS=Mus musculus OX=10090 GN=Rps16 PE=1 SV=4	null	null	Mouse_09-2020	null	[MS,MS:1001208,SEQUEST,]	216.18	63.567	null	null	0.53	1.208e7	1.98	1.98	1.744e7	3.58	3.58	2.214e7	21.26	21.26	1.206e7	1.214e7	1.128e7	1.656e7	1.601e7	1.437e7	1.935e7	1.306e7	1.377e7
PRT	Q6DFW4	Nucleolar protein 58 OS=Mus musculus OX=10090 GN=Nop58 PE=1 SV=1	null	null	Mouse_09-2020	null	[MS,MS:1001208,SEQUEST,]	236.57	135.451	null	null	0.28	3.120e6	44.37	44.37	4.640e6	24.63	24.63	5.266e6	9.57	9.57	2.437e6	5.409e6	2.915e6	3.153e6	5.170e6	3.640e6	3.656e6	4.251e6	3.068e6
PRT	P57759	Endoplasmic reticulum resident protein 29 OS=Mus musculus OX=10090 GN=Erp29 PE=1 SV=2	null	null	Mouse_09-2020	null	[MS,MS:1001208,SEQUEST,]	228.68	90.782	null	null	0.36	5.309e6	20.73	20.73	7.928e6	10.09	10.09	7.995e6	15.93	15.93	4.492e6	6.560e6	4.960e6	6.471e6	7.424e6	6.517e6	4.409e6	5.720e6	5.442e6
PRT	Q9Z1Q5	Chloride intracellular channel protein 1 OS=Mus musculus OX=10090 GN=Clic1 PE=1 SV=3	null	null	Mouse_09-2020	null	[MS,MS:1001208,SEQUEST,]	260.00	93.627	null	null	0.41	7.371e6	31.59	31.59	9.903e6	6.37	6.37	1.236e7	41.46	41.46	5.348e6	7.163e6	9.477e6	8.853e6	9.919e6	7.768e6	7.259e6	1.575e7	7.687e6
PRT	P59999	Actin-related protein 2/3 complex subunit 4 OS=Mus musculus OX=10090 GN=Arpc4 PE=1 SV=3	null	null	Mouse_09-2020	null	[MS,MS:1001208,SEQUEST,]	236.54	62.336	null	null	0.54	1.463e7	12.39	12.39	1.668e7	4.95	4.95	1.863e7	13.45	13.45	1.318e7	1.636e7	1.367e7	1.468e7	1.563e7	1.333e7	1.294e7	1.189e7	1.350e7
PRT	Q99KP6	Pre-mRNA-processing factor 19 OS=Mus musculus OX=10090 GN=Prpf19 PE=1 SV=1	null	null	Mouse_09-2020	null	[MS,MS:1001208,SEQUEST,]	230.17	124.231	null	null	0.41	4.702e6	4.12	4.12	4.692e6	17.81	17.81	6.629e6	15.14	15.14	4.506e6	4.756e6	4.393e6	4.454e6	5.746e6	3.499e6	3.724e6	4.743e6	4.525e6
PRT	Q9R233	Tapasin OS=Mus musculus OX=10090 GN=Tapbp PE=1 SV=2	null	null	Mouse_09-2020	null	[MS,MS:1001208,SEQUEST,]	212.37	82.933	null	null	0.28	5.298e6	3.48	3.48	7.348e6	29.70	29.70	9.036e6	25.13	25.13	5.298e6	5.105e6	5.230e6	8.636e6	6.882e6	3.837e6	5.230e6	6.465e6	7.626e6
PRT	Q61191	Host cell factor 1 OS=Mus musculus OX=10090 GN=Hcfc1 PE=1 SV=2	null	null	Mouse_09-2020	null	[MS,MS:1001208,SEQUEST,]	148.70	64.816	null	null	0.07	1.754e6	12.06	12.06	2.087e6	43.41	43.41	3.978e6	11.90	11.90	1.448e6	1.704e6	1.710e6	1.981e6	3.091e6	1.072e6	2.988e6	2.846e6	2.108e6
PRT	P42208	Septin-2 OS=Mus musculus OX=10090 GN=Septin2 PE=1 SV=2	null	null	Mouse_09-2020	null	[MS,MS:1001208,SEQUEST,]	260.58	155.599	null	null	0.46	6.519e6	48.99	48.99	4.824e6	48.32	48.32	6.244e6	19.54	19.54	1.218e7	6.335e6	4.528e6	4.580e6	9.224e6	3.385e6	4.310e6	4.467e6	5.350e6
PRT	Q3TXS7	26S proteasome non-ATPase regulatory subunit 1 OS=Mus musculus OX=10090 GN=Psmd1 PE=1 SV=1	null	null	Mouse_09-2020	null	[MS,MS:1001208,SEQUEST,]	127.97	83.264	null	null	0.17	2.745e6	16.25	16.25	3.357e6	17.67	17.67	2.902e6	26.91	26.91	2.745e6	2.786e6	1.953e6	3.571e6	2.462e6	2.633e6	2.015e6	3.071e6	1.650e6
PRT	O55029	Coatomer subunit beta' OS=Mus musculus OX=10090 GN=Copb2 PE=1 SV=2	null	null	Mouse_09-2020	null	[MS,MS:1001208,SEQUEST,]	140.80	97.515	null	null	0.17	1.368e6	21.20	21.20	1.710e6	22.20	22.20	1.794e6	26.63	26.63	9.786e5	1.460e6	1.278e6	1.101e6	1.683e6	1.341e6	1.246e6	1.013e6	1.496e6
PRT	Q8C2Q3	RNA-binding protein 14 OS=Mus musculus OX=10090 GN=Rbm14 PE=1 SV=1	null	null	Mouse_09-2020	null	[MS,MS:1001208,SEQUEST,]	112.66	52.475	null	null	0.24	1.890e6	15.01	15.01	2.193e6	22.32	22.32	2.853e6	10.27	10.27	1.501e6	1.837e6	1.890e6	2.082e6	2.680e6	1.453e6	1.981e6	1.748e6	1.858e6
PRT	Q9D051	Pyruvate dehydrogenase E1 component subunit beta, mitochondrial OS=Mus musculus OX=10090 GN=Pdhb PE=1 SV=1	null	null	Mouse_09-2020	null	[MS,MS:1001208,SEQUEST,]	186.09	113.746	null	null	0.42	5.106e6	34.56	34.56	4.249e6	12.63	12.63	4.041e6	9.51	9.51	5.106e6	4.751e6	8.155e6	4.426e6	3.386e6	3.333e6	2.538e6	2.891e6	2.752e6
PRT	P60122	RuvB-like 1 OS=Mus musculus OX=10090 GN=Ruvbl1 PE=1 SV=1	null	null	Mouse_09-2020	null	[MS,MS:1001208,SEQUEST,]	182.29	87.710	null	null	0.32	5.387e6	24.57	24.57	4.775e6	34.81	34.81	5.761e6	19.39	19.39	5.819e6	5.235e6	3.311e6	2.685e6	4.471e6	4.658e6	3.309e6	5.030e6	3.583e6
PRT	Q8BMK4	Cytoskeleton-associated protein 4 OS=Mus musculus OX=10090 GN=Ckap4 PE=1 SV=2	null	null	Mouse_09-2020	null	[MS,MS:1001208,SEQUEST,]	146.90	110.373	null	null	0.26	1.519e6	49.34	49.34	2.271e6	48.71	48.71	1.970e6	26.77	26.77	1.330e6	1.476e6	2.911e6	2.156e6	4.594e6	1.759e6	1.116e6	1.938e6	1.226e6
PRT	Q9Z0E6	Guanylate-binding protein 2 OS=Mus musculus OX=10090 GN=Gbp2 PE=1 SV=1	null	null	Mouse_09-2020	null	[MS,MS:1001208,SEQUEST,]	183.80	101.917	null	null	0.25	5.541e6	36.02	36.02	2.775e6	35.12	35.12	3.326e6	27.24	27.24	9.157e6	4.645e6	5.177e6	4.174e6	2.136e6	2.177e6	1.742e6	2.380e6	2.710e6
PRT	P51150	Ras-related protein Rab-7a OS=Mus musculus OX=10090 GN=Rab7a PE=1 SV=2	null	null	Mouse_09-2020	null	[MS,MS:1001208,SEQUEST,]	236.85	95.335	null	null	0.67	8.966e6	18.18	18.18	9.841e6	15.24	15.24	1.494e7	10.77	10.77	6.555e6	8.713e6	8.710e6	9.342e6	9.076e6	9.875e6	1.037e7	1.135e7	7.970e6
PRT	Q8C166	Copine-1 OS=Mus musculus OX=10090 GN=Cpne1 PE=1 SV=1	null	null	Mouse_09-2020	null	[MS,MS:1001208,SEQUEST,]	126.41	66.288	null	null	0.22	4.861e6	12.83	12.83	6.495e6	2.85	2.85	6.768e6	14.43	14.43	4.489e6	5.584e6	4.541e6	6.083e6	6.082e6	5.307e6	4.699e6	4.696e6	5.271e6
PRT	P54822	Adenylosuccinate lyase OS=Mus musculus OX=10090 GN=Adsl PE=1 SV=2	null	null	Mouse_09-2020	null	[MS,MS:1001208,SEQUEST,]	181.37	114.111	null	null	0.33	2.703e6	34.44	34.44	3.428e6	24.97	24.97	5.049e6	49.99	49.99	2.703e6	1.979e6	3.747e6	3.254e6	2.333e6	3.268e6	1.609e6	5.107e6	3.141e6
PRT	P62082	40S ribosomal protein S7 OS=Mus musculus OX=10090 GN=Rps7 PE=2 SV=1	null	null	Mouse_09-2020	null	[MS,MS:1001208,SEQUEST,]	266.90	168.515	null	null	0.56	9.467e6	54.80	54.80	9.324e6	21.83	21.83	8.683e6	4.57	4.57	1.980e7	7.097e6	8.844e6	9.551e6	6.081e6	7.313e6	6.028e6	6.615e6	5.267e6
PRT	O88685	26S proteasome regulatory subunit 6A OS=Mus musculus OX=10090 GN=Psmc3 PE=1 SV=2	null	null	Mouse_09-2020	null	[MS,MS:1001208,SEQUEST,]	147.62	95.588	null	null	0.41	3.517e6	26.29	26.29	2.291e6	24.50	24.50	3.095e6	20.07	20.07	3.517e6	2.520e6	4.151e6	1.556e6	2.146e6	2.131e6	2.949e6	2.214e6	1.870e6
PRT	Q8K2B3	Succinate dehydrogenase [ubiquinone] flavoprotein subunit, mitochondrial OS=Mus musculus OX=10090 GN=Sdha PE=1 SV=1	null	null	Mouse_09-2020	null	[MS,MS:1001208,SEQUEST,]	184.26	84.100	null	null	0.17	4.250e6	20.86	20.86	5.003e6	20.56	20.56	5.335e6	3.25	3.25	4.250e6	4.700e6	2.951e6	4.207e6	6.132e6	3.924e6	3.501e6	3.817e6	3.321e6
PRT	Q8VDP4	Cell cycle and apoptosis regulator protein 2 OS=Mus musculus OX=10090 GN=Ccar2 PE=1 SV=2	null	null	Mouse_09-2020	null	[MS,MS:1001208,SEQUEST,]	98.61	64.215	null	null	0.20	1.197e6	19.34	19.34	1.593e6	35.70	35.70	2.183e6	19.92	19.92	1.411e6	1.163e6	8.894e5	1.513e6	2.387e6	1.028e6	1.251e6	1.920e6	1.358e6
PRT	Q8BJY1	26S proteasome non-ATPase regulatory subunit 5 OS=Mus musculus OX=10090 GN=Psmd5 PE=1 SV=4	null	null	Mouse_09-2020	null	[MS,MS:1001208,SEQUEST,]	129.72	74.768	null	null	0.25	2.119e6	42.16	42.16	1.660e6	11.49	11.49	2.175e6	57.25	57.25	3.116e6	2.059e6	1.201e6	1.565e6	1.880e6	1.302e6	1.510e6	1.442e6	3.231e6
PRT	Q9EQH3	Vacuolar protein sorting-associated protein 35 OS=Mus musculus OX=10090 GN=Vps35 PE=1 SV=1	null	null	Mouse_09-2020	null	[MS,MS:1001208,SEQUEST,]	145.82	62.414	null	null	0.19	3.142e6	28.73	28.73	3.605e6	27.92	27.92	4.191e6	6.10	6.10	2.675e6	3.054e6	4.284e6	5.365e6	3.376e6	2.796e6	2.910e6	2.731e6	2.669e6
PRT	Q99KJ8	Dynactin subunit 2 OS=Mus musculus OX=10090 GN=Dctn2 PE=1 SV=3	null	null	Mouse_09-2020	null	[MS,MS:1001208,SEQUEST,]	149.44	85.797	null	null	0.39	3.339e6	13.71	13.71	2.004e6	40.41	40.41	4.994e6	29.98	29.98	3.836e6	2.833e6	3.120e6	3.631e6	1.868e6	1.572e6	4.254e6	2.340e6	3.107e6
PRT	Q6Q899	Antiviral innate immune response receptor RIG-I OS=Mus musculus OX=10090 GN=Ddx58 PE=1 SV=2	null	null	Mouse_09-2020	null	[MS,MS:1001208,SEQUEST,]	123.73	80.565	null	null	0.12	2.680e6	17.50	17.50	1.545e6	19.67	19.67	2.285e6	52.28	52.28	3.149e6	2.148e6	2.504e6	2.011e6	1.420e6	1.212e6	1.372e6	3.488e6	1.421e6
PRT	P29758	Ornithine aminotransferase, mitochondrial OS=Mus musculus OX=10090 GN=Oat PE=1 SV=1	null	null	Mouse_09-2020	null	[MS,MS:1001208,SEQUEST,]	129.55	80.479	null	null	0.38	2.580e6	11.90	11.90	3.183e6	36.71	36.71	2.657e6	35.11	35.11	2.743e6	2.106e6	2.411e6	3.022e6	2.188e6	3.785e6	9.978e5	2.170e6	1.653e6
PRT	Q9EQK5	Major vault protein OS=Mus musculus OX=10090 GN=Mvp PE=1 SV=4	null	null	Mouse_09-2020	null	[MS,MS:1001208,SEQUEST,]	100.86	69.784	null	null	0.20	9.174e5	87.72	87.72	9.705e5	18.78	18.78	1.834e6	44.59	44.59	9.174e5	2.943e6	5.470e5	9.213e5	1.203e6	7.195e5	1.273e6	1.995e6	6.803e5
PRT	Q9CZ13	Cytochrome b-c1 complex subunit 1, mitochondrial OS=Mus musculus OX=10090 GN=Uqcrc1 PE=1 SV=2	null	null	Mouse_09-2020	null	[MS,MS:1001208,SEQUEST,]	154.00	101.636	null	null	0.36	6.375e6	45.96	45.96	6.197e6	21.64	21.64	6.817e6	5.95	5.95	6.375e6	6.296e6	2.228e6	5.883e6	4.431e6	5.776e6	4.328e6	4.877e6	4.350e6
PRT	Q3ULJ0	Glycerol-3-phosphate dehydrogenase 1-like protein OS=Mus musculus OX=10090 GN=Gpd1l PE=1 SV=2	null	null	Mouse_09-2020	null	[MS,MS:1001208,SEQUEST,]	116.63	76.839	null	null	0.30	2.709e6	23.99	23.99	3.376e6	25.69	25.69	4.603e6	45.27	45.27	2.709e6	2.936e6	1.729e6	4.408e6	3.162e6	2.222e6	2.789e6	6.329e6	2.863e6
PRT	Q8CIB5	Fermitin family homolog 2 OS=Mus musculus OX=10090 GN=Fermt2 PE=1 SV=1	null	null	Mouse_09-2020	null	[MS,MS:1001208,SEQUEST,]	145.98	76.620	null	null	0.25	2.812e6	38.88	38.88	2.477e6	7.99	7.99	3.886e6	41.72	41.72	1.668e6	3.710e6	2.627e6	2.351e6	2.506e6	1.788e6	1.512e6	2.780e6	3.328e6
PRT	Q9CSU0	Regulation of nuclear pre-mRNA domain-containing protein 1B OS=Mus musculus OX=10090 GN=Rprd1b PE=1 SV=2	null	null	Mouse_09-2020	null	[MS,MS:1001208,SEQUEST,]	114.11	69.624	null	null	0.40	1.621e6	32.90	32.90	2.323e6	5.15	5.15	3.113e6	72.42	72.42	1.621e6	1.266e6	2.283e6	2.401e6	2.176e6	1.811e6	1.103e6	5.086e6	1.936e6
PRT	Q9D0K2	Succinyl-CoA:3-ketoacid coenzyme A transferase 1, mitochondrial OS=Mus musculus OX=10090 GN=Oxct1 PE=1 SV=1	null	null	Mouse_09-2020	null	[MS,MS:1001208,SEQUEST,]	103.48	98.424	null	null	0.34	1.186e6	53.23	53.23	1.329e6	51.41	51.41	3.021e6	43.33	43.33	1.186e6	9.808e5	2.379e6	8.983e5	1.245e6	1.979e6	1.051e6	2.161e6	2.450e6
PRT	Q61768	Kinesin-1 heavy chain OS=Mus musculus OX=10090 GN=Kif5b PE=1 SV=3	null	null	Mouse_09-2020	null	[MS,MS:1001208,SEQUEST,]	111.72	71.892	null	null	0.17	2.787e6	33.90	33.90	1.724e6	5.75	5.75	2.201e6	30.18	30.18	3.465e6	1.639e6	2.603e6	1.725e6	1.516e6	1.352e6	1.429e6	1.575e6	2.159e6
PRT	Q9EPU0	Regulator of nonsense transcripts 1 OS=Mus musculus OX=10090 GN=Upf1 PE=1 SV=2	null	null	Mouse_09-2020	null	[MS,MS:1001208,SEQUEST,]	72.30	60.397	null	null	0.14	9.225e5	41.21	41.21	1.711e6	30.49	30.49	1.507e6	22.12	22.12	6.668e5	8.965e5	1.396e6	2.244e6	1.201e6	1.342e6	1.156e6	7.602e5	9.376e5
PRT	A0A0R4J107	Acyl-peptide hydrolase (Fragment) OS=Mus musculus OX=10090 GN=Apeh PE=1 SV=1	null	null	Mouse_09-2020	null	[MS,MS:1001208,SEQUEST,]	87.10	58.404	null	null	0.22	4.269e6	16.77	16.77	4.335e6	22.19	22.19	4.106e6	21.45	21.45	5.083e6	4.149e6	3.395e6	3.468e6	4.060e6	4.421e6	2.851e6	4.140e6	2.503e6
PRT	Q80WJ7	Protein LYRIC OS=Mus musculus OX=10090 GN=Mtdh PE=1 SV=1	null	null	Mouse_09-2020	null	[MS,MS:1001208,SEQUEST,]	72.49	56.943	null	null	0.30	7.749e5	39.22	39.22	1.791e6	17.06	17.06	2.103e6	12.70	12.70	1.115e6	7.530e5	4.603e5	1.901e6	1.677e6	1.112e6	1.257e6	1.505e6	1.455e6
PRT	P42227	Signal transducer and activator of transcription 3 OS=Mus musculus OX=10090 GN=Stat3 PE=1 SV=2	null	null	Mouse_09-2020	null	[MS,MS:1001208,SEQUEST,]	84.41	72.162	null	null	0.24	1.765e6	24.95	24.95	1.394e6	5.65	5.65	3.153e6	15.68	15.68	1.783e6	1.715e6	1.031e6	1.381e6	1.305e6	1.020e6	1.882e6	2.256e6	2.307e6
PRT	Q80UM7	Mannosyl-oligosaccharide glucosidase OS=Mus musculus OX=10090 GN=Mogs PE=1 SV=1	null	null	Mouse_09-2020	null	[MS,MS:1001208,SEQUEST,]	55.73	64.768	null	null	0.18	1.663e6	62.20	62.20	1.682e6	23.94	23.94	3.329e6	20.00	20.00	1.663e6	4.851e5	2.195e6	1.279e6	1.575e6	1.704e6	1.880e6	2.382e6	2.520e6
PRT	Q61029	Lamina-associated polypeptide 2, isoforms beta/delta/epsilon/gamma OS=Mus musculus OX=10090 GN=Tmpo PE=1 SV=4	null	null	Mouse_09-2020	null	[MS,MS:1001208,SEQUEST,]	397.39	142.886	null	null	0.40	9.147e6	6.14	6.14	1.444e7	8.70	8.70	1.448e7	7.13	7.13	9.147e6	8.430e6	9.155e6	1.464e7	1.352e7	1.016e7	1.041e7	9.332e6	9.010e6
PRT	P68510	14-3-3 protein eta OS=Mus musculus OX=10090 GN=Ywhah PE=1 SV=2	null	null	Mouse_09-2020	null	[MS,MS:1001208,SEQUEST,]	326.02	137.858	null	null	0.45	7.195e6	8.43	8.43	1.201e7	22.15	22.15	1.286e7	35.01	35.01	6.758e6	6.992e6	7.449e6	1.559e7	1.125e7	8.577e6	1.567e7	9.154e6	7.999e6
PRT	P10649	Glutathione S-transferase Mu 1 OS=Mus musculus OX=10090 GN=Gstm1 PE=1 SV=2	null	null	Mouse_09-2020	null	[MS,MS:1001208,SEQUEST,]	270.67	119.353	null	null	0.57	7.806e6	9.00	9.00	1.209e7	62.46	62.46	1.395e7	1.40	1.40	7.163e6	8.331e6	7.293e6	1.048e7	1.132e7	2.439e7	9.671e6	1.022e7	8.675e6
PRT	P62960	Y-box-binding protein 1 OS=Mus musculus OX=10090 GN=Ybx1 PE=1 SV=3	null	null	Mouse_09-2020	null	[MS,MS:1001208,SEQUEST,]	180.74	130.162	null	null	0.56	1.339e6	60.10	60.10	2.194e6	22.38	22.38	2.539e6	33.64	33.64	9.492e5	1.301e6	2.727e6	2.725e6	2.054e6	1.456e6	2.176e6	1.817e6	9.548e5
PRT	E9Q9E1	Eukaryotic translation initiation factor 4 gamma 1 OS=Mus musculus OX=10090 GN=Eif4g1 PE=1 SV=1	null	null	Mouse_09-2020	null	[MS,MS:1001208,SEQUEST,]	81.05	70.573	null	null	0.12	1.446e6	12.29	12.29	1.867e6	11.75	11.75	1.843e6	58.68	58.68	1.372e6	1.405e6	1.611e6	1.964e6	1.529e6	1.464e6	2.992e6	1.121e6	1.146e6
PRT	A0A0R4J0I1	Serine protease inhibitor A3K OS=Mus musculus OX=10090 GN=Serpina3k PE=1 SV=1	null	null	Mouse_09-2020	null	[MS,MS:1001208,SEQUEST,]	545.60	203.988	null	null	0.29	1.174e7	41.98	41.98	1.652e7	12.03	12.03	1.946e7	27.73	27.73	1.174e7	1.125e7	2.134e7	1.269e7	1.547e7	1.308e7	1.169e7	2.019e7	1.210e7
PRT	Q5RKN9	F-actin-capping protein subunit alpha OS=Mus musculus OX=10090 GN=Capza1 PE=1 SV=1	null	null	Mouse_09-2020	null	[MS,MS:1001208,SEQUEST,]	270.95	118.064	null	null	0.56	8.913e6	77.47	77.47	1.213e7	30.04	30.04	1.625e7	11.20	11.20	8.913e6	2.724e7	6.993e6	1.718e7	1.136e7	8.104e6	9.559e6	1.229e7	1.011e7
PRT	Q9Z0P5	Twinfilin-2 OS=Mus musculus OX=10090 GN=Twf2 PE=1 SV=1	null	null	Mouse_09-2020	null	[MS,MS:1001208,SEQUEST,]	185.21	149.496	null	null	0.46	4.046e6	42.21	42.21	2.915e6	17.40	17.40	5.398e6	31.48	31.48	1.684e6	4.004e6	3.780e6	3.014e6	2.730e6	1.756e6	3.748e6	3.881e6	1.813e6
PRT	P17427	AP-2 complex subunit alpha-2 OS=Mus musculus OX=10090 GN=Ap2a2 PE=1 SV=2	null	null	Mouse_09-2020	null	[MS,MS:1001208,SEQUEST,]	60.98	69.607	null	null	0.18	1.118e6	26.05	26.05	1.767e6	7.24	7.24	1.901e6	7.41	7.41	9.135e5	1.087e6	1.420e6	1.677e6	1.490e6	1.439e6	1.321e6	1.360e6	1.038e6
PRT	P0DP27	Calmodulin-2 OS=Mus musculus OX=10090 GN=Calm2 PE=1 SV=1	null	null	Mouse_09-2020	null	[MS,MS:1001208,SEQUEST,]	333.20	152.889	null	null	0.62	1.585e7	11.88	11.88	2.465e7	6.62	6.62	2.055e7	3.06	3.06	1.480e7	1.541e7	1.736e7	2.615e7	2.301e7	1.934e7	1.423e7	1.470e7	1.345e7
PRT	P62270	40S ribosomal protein S18 OS=Mus musculus OX=10090 GN=Rps18 PE=1 SV=3	null	null	Mouse_09-2020	null	[MS,MS:1001208,SEQUEST,]	388.65	103.205	null	null	0.49	3.140e7	8.40	8.40	3.855e7	3.30	3.30	6.691e7	29.38	29.38	2.966e7	3.051e7	3.264e7	3.618e7	3.610e7	3.179e7	3.336e7	4.787e7	5.457e7
PRT	Q61792	LIM and SH3 domain protein 1 OS=Mus musculus OX=10090 GN=Lasp1 PE=1 SV=1	null	null	Mouse_09-2020	null	[MS,MS:1001208,SEQUEST,]	192.15	83.838	null	null	0.35	5.437e6	21.13	21.13	7.845e6	11.84	11.84	9.232e6	11.58	11.58	5.437e6	4.994e6	6.983e6	7.448e6	8.679e6	5.818e6	6.410e6	5.489e6	5.971e6
PRT	P99029	Peroxiredoxin-5, mitochondrial OS=Mus musculus OX=10090 GN=Prdx5 PE=1 SV=2	null	null	Mouse_09-2020	null	[MS,MS:1001208,SEQUEST,]	309.10	110.509	null	null	0.40	1.803e7	29.30	29.30	1.597e7	7.16	7.16	1.554e7	13.49	13.49	1.087e7	1.752e7	1.860e7	1.527e7	1.322e7	1.253e7	8.959e6	1.210e7	9.669e6
PRT	O70400	PDZ and LIM domain protein 1 OS=Mus musculus OX=10090 GN=Pdlim1 PE=1 SV=4	null	null	Mouse_09-2020	null	[MS,MS:1001208,SEQUEST,]	311.05	120.558	null	null	0.52	8.690e6	18.85	18.85	7.547e6	27.86	27.86	9.636e6	11.29	11.29	8.690e6	8.710e6	5.828e6	9.645e6	7.068e6	4.565e6	7.122e6	6.894e6	5.099e6
PRT	P29391	Ferritin light chain 1 OS=Mus musculus OX=10090 GN=Ftl1 PE=1 SV=2	null	null	Mouse_09-2020	null	[MS,MS:1001208,SEQUEST,]	331.89	147.195	null	null	0.58	1.124e7	66.05	66.05	1.406e7	6.65	6.65	1.784e7	71.28	71.28	2.717e7	1.092e7	7.539e6	1.240e7	1.397e7	1.102e7	1.238e7	3.413e7	8.229e6
PRT	P14869	60S acidic ribosomal protein P0 OS=Mus musculus OX=10090 GN=Rplp0 PE=1 SV=3	null	null	Mouse_09-2020	null	[MS,MS:1001208,SEQUEST,]	345.68	130.875	null	null	0.35	8.690e6	3.14	3.14	8.848e6	22.88	22.88	8.635e6	31.59	31.59	9.012e6	8.445e6	7.910e6	6.828e6	8.286e6	8.895e6	9.039e6	6.178e6	4.470e6
PRT	P25444	40S ribosomal protein S2 OS=Mus musculus OX=10090 GN=Rps2 PE=1 SV=3	null	null	Mouse_09-2020	null	[MS,MS:1001208,SEQUEST,]	282.05	89.284	null	null	0.30	1.250e7	9.79	9.79	1.736e7	5.52	5.52	1.734e7	9.21	9.21	1.128e7	1.215e7	1.282e7	1.581e7	1.626e7	1.456e7	1.204e7	1.239e7	1.260e7
PRT	A0A075B5P6	Immunoglobulin heavy constant mu (Fragment) OS=Mus musculus OX=10090 GN=Ighm PE=1 SV=1	null	null	Mouse_09-2020	null	[MS,MS:1001208,SEQUEST,]	327.90	130.277	null	null	0.20	7.150e6	34.63	34.63	1.813e7	19.99	19.99	1.386e7	11.77	11.77	4.087e6	6.948e6	7.992e6	1.939e7	1.698e7	1.067e7	1.172e7	9.911e6	8.619e6
PRT	Q9WV32	Actin-related protein 2/3 complex subunit 1B OS=Mus musculus OX=10090 GN=Arpc1b PE=1 SV=4	null	null	Mouse_09-2020	null	[MS,MS:1001208,SEQUEST,]	265.70	95.469	null	null	0.31	1.370e7	36.58	36.58	1.816e7	18.89	18.89	2.067e7	6.25	6.25	1.370e7	2.320e7	1.197e7	1.724e7	1.856e7	1.063e7	1.293e7	1.495e7	1.286e7
PRT	Q3U367	4-trimethylaminobutyraldehyde dehydrogenase OS=Mus musculus OX=10090 GN=Aldh9a1 PE=1 SV=1	null	null	Mouse_09-2020	null	[MS,MS:1001208,SEQUEST,]	175.71	73.186	null	null	0.17	3.539e6	21.40	21.40	3.819e6	17.25	17.25	5.615e6	22.53	22.53	3.539e6	2.945e6	4.290e6	4.570e6	3.576e6	2.724e6	3.898e6	2.756e6	3.767e6
PRT	Q8CIN4	Serine/threonine-protein kinase PAK 2 OS=Mus musculus OX=10090 GN=Pak2 PE=1 SV=1	null	null	Mouse_09-2020	null	[MS,MS:1001208,SEQUEST,]	189.19	80.771	null	null	0.30	2.725e6	15.27	15.27	3.939e6	14.07	14.07	4.664e6	3.81	3.81	2.295e6	3.036e6	2.546e6	3.455e6	4.456e6	3.090e6	3.238e6	3.232e6	3.031e6
PRT	Q9DAR7	m7GpppX diphosphatase OS=Mus musculus OX=10090 GN=Dcps PE=1 SV=1	null	null	Mouse_09-2020	null	[MS,MS:1001208,SEQUEST,]	190.53	99.345	null	null	0.35	5.640e6	15.94	15.94	5.313e6	23.35	23.35	8.084e6	13.59	13.59	4.574e6	6.137e6	5.270e6	7.365e6	4.927e6	4.167e6	5.613e6	6.517e6	4.308e6
PRT	Q8VDM6	Heterogeneous nuclear ribonucleoprotein U-like protein 1 OS=Mus musculus OX=10090 GN=Hnrnpul1 PE=1 SV=1	null	null	Mouse_09-2020	null	[MS,MS:1001208,SEQUEST,]	163.56	74.293	null	null	0.12	2.114e6	17.55	17.55	3.532e6	17.36	17.36	3.431e6	11.21	11.21	1.874e6	2.557e6	1.975e6	3.353e6	3.983e6	2.361e6	2.831e6	2.383e6	2.134e6
PRT	Q9DCW4	Electron transfer flavoprotein subunit beta OS=Mus musculus OX=10090 GN=Etfb PE=1 SV=3	null	null	Mouse_09-2020	null	[MS,MS:1001208,SEQUEST,]	186.82	84.924	null	null	0.42	4.761e6	22.07	22.07	5.187e6	22.03	22.03	8.895e6	15.19	15.19	3.278e6	4.627e6	4.756e6	4.832e6	6.914e6	4.068e6	5.005e6	7.005e6	5.533e6
PRT	Q9CY58	Plasminogen activator inhibitor 1 RNA-binding protein OS=Mus musculus OX=10090 GN=Serbp1 PE=1 SV=2	null	null	Mouse_09-2020	null	[MS,MS:1001208,SEQUEST,]	111.64	67.597	null	null	0.27	2.325e6	28.93	28.93	3.553e6	10.25	10.25	3.406e6	15.76	15.76	1.533e6	2.727e6	2.172e6	3.373e6	3.802e6	2.612e6	2.903e6	2.437e6	1.923e6
PRT	Q07076	Annexin A7 OS=Mus musculus OX=10090 GN=Anxa7 PE=1 SV=2	null	null	Mouse_09-2020	null	[MS,MS:1001208,SEQUEST,]	143.66	77.387	null	null	0.23	3.846e6	34.29	34.29	5.197e6	11.13	11.13	7.604e6	8.11	8.11	2.502e6	3.737e6	4.788e6	4.934e6	4.235e6	4.436e6	4.610e6	5.440e6	4.804e6
PRT	P16330	2',3'-cyclic-nucleotide 3'-phosphodiesterase OS=Mus musculus OX=10090 GN=Cnp PE=1 SV=3	null	null	Mouse_09-2020	null	[MS,MS:1001208,SEQUEST,]	182.53	71.121	null	null	0.29	3.520e6	11.61	11.61	3.746e6	21.11	21.11	4.253e6	8.59	8.59	4.144e6	3.421e6	3.112e6	3.556e6	4.479e6	2.477e6	2.953e6	2.662e6	2.731e6
PRT	E9Q4Q2	Splicing factor 1 OS=Mus musculus OX=10090 GN=Sf1 PE=1 SV=1	null	null	Mouse_09-2020	null	[MS,MS:1001208,SEQUEST,]	97.05	100.693	null	null	0.27	3.030e6	36.08	36.08	2.001e6	11.96	11.96	2.693e6	72.33	72.33	3.556e6	1.595e6	2.831e6	2.108e6	1.874e6	1.369e6	1.806e6	1.927e6	5.188e6
PRT	Q9DCH4	Eukaryotic translation initiation factor 3 subunit F OS=Mus musculus OX=10090 GN=Eif3f PE=1 SV=2	null	null	Mouse_09-2020	null	[MS,MS:1001208,SEQUEST,]	175.51	88.739	null	null	0.36	3.298e6	42.59	42.59	3.344e6	11.57	11.57	3.594e6	6.08	6.08	5.150e6	2.104e6	3.081e6	3.615e6	2.835e6	2.623e6	2.495e6	2.465e6	2.414e6
PRT	Q924B0	Inositol-1-monophosphatase OS=Mus musculus OX=10090 GN=Impa1 PE=1 SV=1	null	null	Mouse_09-2020	null	[MS,MS:1001208,SEQUEST,]	134.67	64.446	null	null	0.40	5.236e6	4.08	4.08	5.025e6	20.74	20.74	4.492e6	34.61	34.61	5.236e6	5.051e6	5.225e6	4.771e6	5.851e6	3.237e6	3.119e6	3.005e6	4.721e6
PRT	Q9JIF7	Coatomer subunit beta OS=Mus musculus OX=10090 GN=Copb1 PE=1 SV=1	null	null	Mouse_09-2020	null	[MS,MS:1001208,SEQUEST,]	152.91	108.067	null	null	0.17	2.167e6	24.62	24.62	3.273e6	33.28	33.28	3.256e6	34.52	34.52	1.983e6	3.005e6	2.024e6	3.933e6	3.065e6	1.610e6	1.700e6	3.457e6	2.025e6
PRT	Q1HFZ0	RNA cytosine C(5)-methyltransferase NSUN2 OS=Mus musculus OX=10090 GN=Nsun2 PE=1 SV=2	null	null	Mouse_09-2020	null	[MS,MS:1001208,SEQUEST,]	75.57	67.757	null	null	0.23	8.624e5	63.22	63.22	2.425e6	41.43	41.43	1.533e6	62.96	62.96	8.624e5	6.808e5	1.978e6	2.303e6	2.331e6	8.119e5	9.861e5	1.097e6	2.491e6
PRT	Q569Z5	Probable ATP-dependent RNA helicase DDX46 OS=Mus musculus OX=10090 GN=Ddx46 PE=1 SV=2	null	null	Mouse_09-2020	null	[MS,MS:1001208,SEQUEST,]	80.72	57.482	null	null	0.14	1.327e6	15.37	15.37	1.730e6	12.99	12.99	1.579e6	3.48	3.48	1.061e6	1.404e6	1.239e6	1.965e6	1.620e6	1.270e6	1.051e6	1.130e6	1.009e6
PRT	P42209	Septin-1 OS=Mus musculus OX=10090 GN=Septin1 PE=1 SV=2	null	null	Mouse_09-2020	null	[MS,MS:1001208,SEQUEST,]	167.63	91.085	null	null	0.37	2.922e6	13.92	13.92	3.632e6	24.36	24.36	3.635e6	39.93	39.93	2.342e6	2.840e6	2.873e6	3.448e6	3.481e6	1.817e6	2.524e6	4.902e6	2.228e6
PRT	B1AU25	Apoptosis-inducing factor 1, mitochondrial OS=Mus musculus OX=10090 GN=Aifm1 PE=1 SV=1	null	null	Mouse_09-2020	null	[MS,MS:1001208,SEQUEST,]	116.34	95.287	null	null	0.21	9.908e5	23.16	23.16	1.701e6	10.35	10.35	2.528e6	37.20	37.20	9.394e5	9.628e5	1.317e6	1.615e6	1.667e6	1.140e6	1.366e6	2.867e6	1.572e6
PRT	Q91VR5	ATP-dependent RNA helicase DDX1 OS=Mus musculus OX=10090 GN=Ddx1 PE=1 SV=1	null	null	Mouse_09-2020	null	[MS,MS:1001208,SEQUEST,]	152.56	124.074	null	null	0.22	2.962e6	20.11	20.11	2.004e6	55.42	55.42	2.593e6	44.81	44.81	2.962e6	3.727e6	2.438e6	4.010e6	1.876e6	1.207e6	1.356e6	3.265e6	1.613e6
PRT	Q9WUA2	Phenylalanine--tRNA ligase beta subunit OS=Mus musculus OX=10090 GN=Farsb PE=1 SV=2	null	null	Mouse_09-2020	null	[MS,MS:1001208,SEQUEST,]	92.99	55.257	null	null	0.18	2.474e6	5.87	5.87	3.643e6	26.32	26.32	3.404e6	26.96	26.96	2.689e6	2.337e6	2.312e6	3.459e6	2.214e6	3.184e6	2.074e6	2.436e6	3.060e6
PRT	Q8VDP3	[F-actin]-monooxygenase MICAL1 OS=Mus musculus OX=10090 GN=Mical1 PE=1 SV=1	null	null	Mouse_09-2020	null	[MS,MS:1001208,SEQUEST,]	119.10	61.045	null	null	0.15	9.914e5	4.61	4.61	3.500e6	30.02	30.02	1.445e6	60.74	60.74	9.658e5	1.026e6	9.262e5	3.323e6	3.626e6	1.631e6	1.003e6	2.702e6	8.947e5
PRT	Q9D8W5	26S proteasome non-ATPase regulatory subunit 12 OS=Mus musculus OX=10090 GN=Psmd12 PE=1 SV=4	null	null	Mouse_09-2020	null	[MS,MS:1001208,SEQUEST,]	125.42	81.814	null	null	0.28	2.106e6	41.73	41.73	2.092e6	47.85	47.85	4.240e6	34.26	34.26	3.987e6	1.927e6	1.968e6	1.986e6	3.678e6	1.272e6	1.489e6	3.034e6	2.649e6
PRT	Q3UM45	Protein phosphatase 1 regulatory subunit 7 OS=Mus musculus OX=10090 GN=Ppp1r7 PE=1 SV=2	null	null	Mouse_09-2020	null	[MS,MS:1001208,SEQUEST,]	118.17	54.877	null	null	0.26	2.498e6	23.57	23.57	2.182e6	42.03	42.03	4.446e6	15.54	15.54	2.498e6	3.274e6	2.005e6	1.574e6	3.456e6	1.712e6	2.329e6	3.192e6	2.765e6
PRT	Q9JI11	Serine/threonine-protein kinase 4 OS=Mus musculus OX=10090 GN=Stk4 PE=1 SV=1	null	null	Mouse_09-2020	null	[MS,MS:1001208,SEQUEST,]	144.32	76.883	null	null	0.25	3.624e6	19.25	19.25	2.531e6	9.36	9.36	4.801e6	20.30	20.30	2.682e6	3.521e6	3.689e6	2.263e6	2.676e6	1.985e6	4.165e6	2.868e6	2.987e6
PRT	Q5FWK3	Rho GTPase-activating protein 1 OS=Mus musculus OX=10090 GN=Arhgap1 PE=1 SV=1	null	null	Mouse_09-2020	null	[MS,MS:1001208,SEQUEST,]	112.66	71.099	null	null	0.39	4.008e6	23.70	23.70	4.850e6	3.28	3.28	5.993e6	20.44	20.44	5.420e6	3.895e6	3.219e6	4.417e6	4.542e6	3.895e6	4.161e6	3.041e6	3.966e6
PRT	O09159	Lysosomal alpha-mannosidase OS=Mus musculus OX=10090 GN=Man2b1 PE=1 SV=4	null	null	Mouse_09-2020	null	[MS,MS:1001208,SEQUEST,]	93.60	54.981	null	null	0.14	2.100e6	33.60	33.60	2.366e6	35.71	35.71	2.675e6	2.25	2.25	2.100e6	2.182e6	1.046e6	2.246e6	1.170e6	2.095e6	1.794e6	1.914e6	1.677e6
PRT	Q01730	Ras suppressor protein 1 OS=Mus musculus OX=10090 GN=Rsu1 PE=1 SV=3	null	null	Mouse_09-2020	null	[MS,MS:1001208,SEQUEST,]	92.29	61.838	null	null	0.38	3.414e6	18.25	18.25	3.196e6	50.48	50.48	3.841e6	26.21	26.21	3.414e6	3.227e6	4.254e6	5.406e6	1.955e6	2.507e6	2.667e6	2.162e6	3.170e6
PRT	Q09014	Neutrophil cytosol factor 1 OS=Mus musculus OX=10090 GN=Ncf1 PE=1 SV=3	null	null	Mouse_09-2020	null	[MS,MS:1001208,SEQUEST,]	67.77	70.481	null	null	0.36	1.618e6	55.70	55.70	1.343e6	28.77	28.77	2.954e6	43.51	43.51	3.261e6	1.572e6	1.057e6	1.275e6	1.188e6	1.634e6	1.033e6	2.113e6	2.415e6
PRT	P61222	ATP-binding cassette sub-family E member 1 OS=Mus musculus OX=10090 GN=Abce1 PE=1 SV=1	null	null	Mouse_09-2020	null	[MS,MS:1001208,SEQUEST,]	96.44	70.591	null	null	0.29	1.575e6	17.87	17.87	2.612e6	16.23	16.23	2.796e6	13.27	13.27	1.977e6	1.530e6	1.310e6	2.480e6	2.748e6	1.656e6	1.941e6	1.811e6	2.041e6
PRT	Q9EPC1	Alpha-parvin OS=Mus musculus OX=10090 GN=Parva PE=1 SV=1	null	null	Mouse_09-2020	null	[MS,MS:1001208,SEQUEST,]	83.76	72.300	null	null	0.27	1.374e6	61.11	61.11	1.614e6	51.70	51.70	1.909e6	7.00	7.00	1.332e6	3.466e6	1.284e6	2.953e6	1.511e6	9.192e5	1.291e6	1.366e6	1.317e6
PRT	Q91VA7	Isocitrate dehydrogenase [NAD] subunit, mitochondrial OS=Mus musculus OX=10090 GN=Idh3b PE=1 SV=1	null	null	Mouse_09-2020	null	[MS,MS:1001208,SEQUEST,]	63.65	47.447	null	null	0.32	6.817e5	30.32	30.32	1.076e6	17.77	17.77	1.845e6	22.51	22.51	6.817e5	9.905e5	5.407e5	1.022e6	9.789e5	1.116e6	9.580e5	1.566e6	1.147e6
PRT	Q8BK64	Activator of 90 kDa heat shock protein ATPase homolog 1 OS=Mus musculus OX=10090 GN=Ahsa1 PE=1 SV=2	null	null	Mouse_09-2020	null	[MS,MS:1001208,SEQUEST,]	110.24	67.749	null	null	0.42	1.958e6	38.48	38.48	2.721e6	26.20	26.20	3.494e6	56.35	56.35	1.904e6	1.903e6	3.349e6	1.634e6	2.549e6	2.292e6	5.406e6	2.079e6	2.173e6
PRT	Q61823	Programmed cell death protein 4 OS=Mus musculus OX=10090 GN=Pdcd4 PE=1 SV=1	null	null	Mouse_09-2020	null	[MS,MS:1001208,SEQUEST,]	64.55	61.565	null	null	0.28	1.226e6	79.57	79.57	1.356e6	31.88	31.88	9.936e5	32.62	32.62	1.570e5	1.805e6	1.146e6	1.390e6	7.099e5	1.064e6	4.089e5	8.403e5	6.180e5
PRT	P06728	Apolipoprotein A-IV OS=Mus musculus OX=10090 GN=Apoa4 PE=1 SV=3	null	null	Mouse_09-2020	null	[MS,MS:1001208,SEQUEST,]	58.46	43.526	null	null	0.31	1.106e6	62.80	62.80	2.137e6	28.18	28.18	2.692e6	60.67	60.67	1.106e6	2.557e6	7.985e5	2.029e6	1.183e6	1.734e6	2.313e6	5.126e5	1.674e6
PRT	P51660	Peroxisomal multifunctional enzyme type 2 OS=Mus musculus OX=10090 GN=Hsd17b4 PE=1 SV=3	null	null	Mouse_09-2020	null	[MS,MS:1001208,SEQUEST,]	95.57	71.401	null	null	0.18	1.857e6	15.48	15.48	1.657e6	7.10	7.10	1.817e6	55.90	55.90	1.857e6	2.178e6	1.548e6	1.555e6	1.551e6	1.457e6	8.220e5	1.300e6	2.201e6
PRT	P45952	Medium-chain specific acyl-CoA dehydrogenase, mitochondrial OS=Mus musculus OX=10090 GN=Acadm PE=1 SV=1	null	null	Mouse_09-2020	null	[MS,MS:1001208,SEQUEST,]	88.40	67.725	null	null	0.26	4.767e5	56.57	56.57	9.661e5	45.22	45.22	2.612e6	45.04	45.04	1.118e6	4.228e5	4.453e5	9.172e5	1.860e6	7.546e5	1.813e6	1.815e6	3.289e6
PRT	Q9WTQ5	A-kinase anchor protein 12 OS=Mus musculus OX=10090 GN=Akap12 PE=1 SV=1	null	null	Mouse_09-2020	null	[MS,MS:1001208,SEQUEST,]	89.73	79.692	null	null	0.13	1.204e6	76.75	76.75	1.878e6	27.80	27.80	1.838e6	20.10	20.10	1.175e6	3.915e6	1.125e6	1.783e6	1.969e6	9.288e5	8.820e5	1.315e6	1.154e6
PRT	P60229	Eukaryotic translation initiation factor 3 subunit E OS=Mus musculus OX=10090 GN=Eif3e PE=1 SV=1	null	null	Mouse_09-2020	null	[MS,MS:1001208,SEQUEST,]	50.71	52.108	null	null	0.29	9.898e5	12.58	12.58	1.725e6	18.45	18.45	2.367e6	28.05	28.05	9.104e5	9.619e5	1.085e6	1.245e6	1.616e6	1.494e6	1.643e6	1.169e6	1.820e6
PRT	Q9QZE5	Coatomer subunit gamma-1 OS=Mus musculus OX=10090 GN=Copg1 PE=1 SV=1	null	null	Mouse_09-2020	null	[MS,MS:1001208,SEQUEST,]	75.48	65.702	null	null	0.23	7.915e5	20.58	20.58	1.163e6	8.77	8.77	1.478e6	20.52	20.52	5.521e5	8.015e5	7.395e5	9.833e5	1.156e6	9.119e5	1.027e6	1.411e6	8.396e5
PRT	A0A0R4J0G0	Phosphoenolpyruvate carboxykinase (GTP) OS=Mus musculus OX=10090 GN=Pck2 PE=1 SV=1	null	null	Mouse_09-2020	null	[MS,MS:1001208,SEQUEST,]	48.87	48.567	null	null	0.18	1.724e6	48.99	48.99	1.694e6	24.79	24.79	9.087e5	34.50	34.50	1.294e6	1.676e6	3.026e6	1.620e6	9.942e5	1.328e6	8.936e5	4.566e5	5.653e5
PRT	Q02819	Nucleobindin-1 OS=Mus musculus OX=10090 GN=Nucb1 PE=1 SV=2	null	null	Mouse_09-2020	null	[MS,MS:1001208,SEQUEST,]	57.87	64.513	null	null	0.35	1.059e6	22.96	22.96	1.465e6	28.33	28.33	1.801e6	5.33	5.33	1.059e6	1.339e6	8.193e5	2.160e6	1.372e6	1.103e6	1.312e6	1.288e6	1.056e6
PRT	A0A087WQ86	Dedicator of cytokinesis protein 10 OS=Mus musculus OX=10090 GN=Dock10 PE=1 SV=1	null	null	Mouse_09-2020	null	[MS,MS:1001208,SEQUEST,]	36.83	45.417	null	null	0.07	4.009e5	7.42	7.42	6.184e5	12.83	12.83	7.137e5	32.62	32.62	4.353e5	3.895e5	3.509e5	5.870e5	6.705e5	4.358e5	4.594e5	5.106e5	7.239e5
PRT	A0A1Y7VMH3	Serine/threonine-protein kinase VRK1 OS=Mus musculus OX=10090 GN=Vrk1 PE=1 SV=1	null	null	Mouse_09-2020	null	[MS,MS:1001208,SEQUEST,]	56.40	59.321	null	null	0.28	1.671e6	63.63	63.63	1.197e6	43.02	43.02	3.717e6	25.52	25.52	1.671e6	7.448e5	2.891e6	1.136e6	9.173e5	1.682e6	1.795e6	3.136e6	2.312e6
PRT	Q8CH18	Cell division cycle and apoptosis regulator protein 1 OS=Mus musculus OX=10090 GN=Ccar1 PE=1 SV=1	null	null	Mouse_09-2020	null	[MS,MS:1001208,SEQUEST,]	56.15	54.540	null	null	0.13	8.616e5	10.04	10.04	1.074e6	27.41	27.41	2.217e6	14.63	14.63	7.868e5	9.337e5	8.050e5	1.158e6	1.005e6	5.425e5	1.453e6	1.586e6	1.705e6
PRT	Q8C129	Leucyl-cystinyl aminopeptidase OS=Mus musculus OX=10090 GN=Lnpep PE=1 SV=1	null	null	Mouse_09-2020	null	[MS,MS:1001208,SEQUEST,]	38.57	38.282	null	null	0.14	1.337e6	17.11	17.11	1.117e6	48.40	48.40	1.646e6	68.45	68.45	1.377e6	9.645e5	1.249e6	1.060e6	2.091e6	7.507e5	1.078e6	1.177e6	2.944e6
PRT	E9Q1U2	Synaptopodin-2 OS=Mus musculus OX=10090 GN=Synpo2 PE=1 SV=1	null	null	Mouse_09-2020	null	[MS,MS:1001208,SEQUEST,]	38.19	53.026	null	null	0.14	8.847e5	56.47	56.47	9.672e5	75.87	75.87	1.628e6	37.41	37.41	8.847e5	6.983e5	1.824e6	2.997e6	8.660e5	7.586e5	6.972e5	1.583e6	1.013e6
PRT	D4AFX7	DnaJ heat shock protein family (Hsp40) member C13 OS=Mus musculus OX=10090 GN=Dnajc13 PE=1 SV=1	null	null	Mouse_09-2020	null	[MS,MS:1001208,SEQUEST,]	35.76	48.527	null	null	0.06	1.510e6	40.70	40.70	1.107e6	87.74	87.74	9.936e5	35.01	35.01	6.489e5	1.468e6	1.414e6	3.833e6	8.232e5	8.680e5	6.875e5	1.249e6	6.181e5
PRT	G3X8X6	Sialoadhesin OS=Mus musculus OX=10090 GN=Siglec1 PE=1 SV=1	null	null	Mouse_09-2020	null	[MS,MS:1001208,SEQUEST,]	19.85	47.066	null	null	0.08	5.977e5	40.66	40.66	6.717e5	65.29	65.29	7.317e5	56.67	56.67	3.878e5	8.697e5	5.584e5	6.377e5	1.363e6	3.111e5	1.094e6	5.235e5	3.506e5
PRT	P00688	Pancreatic alpha-amylase OS=Mus musculus OX=10090 GN=Amy2 PE=1 SV=2	null	null	Mouse_09-2020	null	[MS,MS:1001208,SEQUEST,]	32.09	72.115	null	null	0.33	2.568e5	70.59	70.59	4.767e5	14.27	14.27	2.136e6	101.26	101.26	2.022e5	6.794e5	2.399e5	3.644e5	4.771e5	3.739e5	4.245e6	1.528e6	2.570e5
PRT	P26043	Radixin OS=Mus musculus OX=10090 GN=Rdx PE=1 SV=3	null	null	Mouse_09-2020	null	[MS,MS:1001208,SEQUEST,]	430.72	189.965	null	null	0.36	3.253e6	17.73	17.73	3.737e6	37.48	37.48	3.992e6	9.77	9.77	3.253e6	2.441e6	3.358e6	4.108e6	1.808e6	2.931e6	2.772e6	2.923e6	2.113e6
PRT	Q61696	Heat shock 70 kDa protein 1A OS=Mus musculus OX=10090 GN=Hspa1a PE=1 SV=2	null	null	Mouse_09-2020	null	[MS,MS:1001208,SEQUEST,]	418.00	168.986	null	null	0.31	1.301e6	30.57	30.57	1.414e6	24.25	24.25	2.506e6	17.63	17.63	8.081e5	1.264e6	1.435e6	1.343e6	1.037e6	1.416e6	1.649e6	1.793e6	2.029e6
PRT	P18760	Cofilin-1 OS=Mus musculus OX=10090 GN=Cfl1 PE=1 SV=3	null	null	Mouse_09-2020	null	[MS,MS:1001208,SEQUEST,]	756.10	216.593	null	null	0.53	5.885e7	38.30	38.30	6.852e7	34.99	34.99	7.138e7	111.96	111.96	5.885e7	3.223e7	7.068e7	6.505e7	4.390e7	7.537e7	2.715e8	5.107e7	3.093e7
PRT	E9QAS5	DNA helicase OS=Mus musculus OX=10090 GN=Chd4 PE=1 SV=1	null	null	Mouse_09-2020	null	[MS,MS:1001208,SEQUEST,]	161.01	117.527	null	null	0.12	7.131e6	61.39	61.39	6.256e6	49.84	49.84	2.639e6	29.33	29.33	8.065e6	1.626e6	6.662e6	5.939e6	2.043e6	5.366e6	2.895e6	1.817e6	1.641e6
PRT	P50396	Rab GDP dissociation inhibitor alpha OS=Mus musculus OX=10090 GN=Gdi1 PE=1 SV=3	null	null	Mouse_09-2020	null	[MS,MS:1001208,SEQUEST,]	351.07	162.523	null	null	0.44	1.716e6	31.94	31.94	2.259e6	28.32	28.32	2.966e6	13.42	13.42	1.716e6	1.239e6	2.258e6	1.614e6	2.115e6	2.361e6	2.167e6	2.122e6	1.493e6
PRT	P01899	H-2 class I histocompatibility antigen, D-B alpha chain OS=Mus musculus OX=10090 GN=H2-D1 PE=1 SV=2	null	null	Mouse_09-2020	null	[MS,MS:1001208,SEQUEST,]	236.59	112.637	null	null	0.36	7.174e6	12.79	12.79	8.746e6	11.99	11.99	8.907e6	7.91	7.91	7.174e6	6.570e6	8.027e6	8.303e6	8.970e6	5.902e6	5.934e6	6.373e6	6.183e6
PRT	Q8VHM5	Heterogeneous nuclear ribonucleoprotein R OS=Mus musculus OX=10090 GN=Hnrnpr PE=1 SV=1	null	null	Mouse_09-2020	null	[MS,MS:1001208,SEQUEST,]	171.91	89.050	null	null	0.25	2.674e6	11.65	11.65	2.573e6	68.60	68.60	4.040e6	16.65	16.65	2.674e6	2.670e6	2.057e6	5.030e6	1.140e6	2.018e6	2.517e6	2.891e6	3.108e6
PRT	B7ZNL2	Nap1l4 protein OS=Mus musculus OX=10090 GN=Nap1l4 PE=1 SV=1	null	null	Mouse_09-2020	null	[MS,MS:1001208,SEQUEST,]	212.31	101.796	null	null	0.30	4.304e6	18.63	18.63	5.352e6	8.30	8.30	4.756e6	36.01	36.01	3.084e6	4.182e6	4.106e6	5.378e6	5.012e6	3.765e6	2.511e6	3.402e6	4.534e6
PRT	P24549	Retinal dehydrogenase 1 OS=Mus musculus OX=10090 GN=Aldh1a1 PE=1 SV=5	null	null	Mouse_09-2020	null	[MS,MS:1001208,SEQUEST,]	105.44	68.311	null	null	0.21	3.518e6	25.44	25.44	2.898e6	10.06	10.06	3.304e6	61.03	61.03	3.518e6	2.247e6	3.632e6	2.752e6	2.370e6	2.426e6	2.294e6	5.167e6	1.422e6
PRT	P56959	RNA-binding protein FUS OS=Mus musculus OX=10090 GN=Fus PE=1 SV=1	null	null	Mouse_09-2020	null	[MS,MS:1001208,SEQUEST,]	245.09	149.107	null	null	0.23	5.719e6	17.56	17.56	8.597e6	21.85	21.85	1.187e7	9.91	9.91	5.719e6	7.217e6	5.055e6	8.161e6	1.083e7	6.026e6	8.238e6	7.385e6	7.816e6
PRT	Q8BTS3	Guanylate-binding protein 9 OS=Mus musculus OX=10090 GN=Gbp9 PE=1 SV=1	null	null	Mouse_09-2020	null	[MS,MS:1001208,SEQUEST,]	107.28	59.603	null	null	0.18	1.776e6	4.82	4.82	1.951e6	18.39	18.39	2.894e6	13.13	13.13	1.786e6	1.726e6	1.529e6	1.853e6	2.388e6	1.431e6	1.900e6	2.071e6	2.173e6
PRT	Q569Z6	Thyroid hormone receptor-associated protein 3 OS=Mus musculus OX=10090 GN=Thrap3 PE=1 SV=1	null	null	Mouse_09-2020	null	[MS,MS:1001208,SEQUEST,]	110.25	66.216	null	null	0.14	1.038e6	12.51	12.51	2.002e6	4.02	4.02	1.892e6	13.47	13.47	9.112e5	1.009e6	1.094e6	1.842e6	1.967e6	1.570e6	1.108e6	1.353e6	1.303e6
PRT	P63005	Platelet-activating factor acetylhydrolase IB subunit alpha OS=Mus musculus OX=10090 GN=Pafah1b1 PE=1 SV=2	null	null	Mouse_09-2020	null	[MS,MS:1001208,SEQUEST,]	115.06	57.305	null	null	0.24	2.732e6	4.36	4.36	3.388e6	4.52	4.52	4.108e6	6.31	6.31	2.835e6	2.655e6	2.428e6	3.217e6	3.425e6	2.653e6	2.852e6	2.634e6	2.564e6
PRT	E9Q0U7	Heat shock protein 105 kDa OS=Mus musculus OX=10090 GN=Hsph1 PE=1 SV=1	null	null	Mouse_09-2020	null	[MS,MS:1001208,SEQUEST,]	132.47	70.136	null	null	0.18	2.048e6	66.58	66.58	1.201e6	63.44	63.44	2.105e6	42.94	42.94	2.048e6	7.428e5	3.373e6	1.041e6	1.124e6	2.460e6	1.462e6	2.765e6	1.123e6
PRT	Q3UID0	SWI/SNF complex subunit SMARCC2 OS=Mus musculus OX=10090 GN=Smarcc2 PE=1 SV=1	null	null	Mouse_09-2020	null	[MS,MS:1001208,SEQUEST,]	109.78	61.271	null	null	0.15	8.427e5	26.15	26.15	1.889e6	6.54	6.54	2.109e6	19.29	19.29	8.427e5	7.469e5	1.149e6	1.794e6	1.967e6	1.467e6	1.191e6	1.812e6	1.312e6
PRT	Q9CZN7	Serine hydroxymethyltransferase, mitochondrial OS=Mus musculus OX=10090 GN=Shmt2 PE=1 SV=1	null	null	Mouse_09-2020	null	[MS,MS:1001208,SEQUEST,]	91.30	55.512	null	null	0.24	2.061e6	28.63	28.63	2.479e6	18.15	18.15	2.224e6	17.00	17.00	1.586e6	2.003e6	2.623e6	2.307e6	2.322e6	2.601e6	1.543e6	1.591e6	1.834e6
PRT	O35639	Annexin A3 OS=Mus musculus OX=10090 GN=Anxa3 PE=1 SV=4	null	null	Mouse_09-2020	null	[MS,MS:1001208,SEQUEST,]	55.78	46.272	null	null	0.30	1.586e6	33.05	33.05	1.901e6	24.64	24.64	2.533e6	39.43	39.43	2.584e6	1.409e6	1.482e6	1.805e6	2.434e6	1.273e6	1.759e6	1.288e6	2.450e6
PRT	E9Q5F6	Polyubiquitin-C (Fragment) OS=Mus musculus OX=10090 GN=Ubc PE=1 SV=1	null	null	Mouse_09-2020	null	[MS,MS:1001208,SEQUEST,]	519.47	145.275	null	null	0.70	4.046e7	19.56	19.56	5.923e7	27.74	27.74	5.857e7	6.93	6.93	3.765e7	5.223e7	3.780e7	8.079e7	4.726e7	4.646e7	4.066e7	3.715e7	3.660e7
PRT	P62962	Profilin-1 OS=Mus musculus OX=10090 GN=Pfn1 PE=1 SV=2	null	null	Mouse_09-2020	null	[MS,MS:1001208,SEQUEST,]	471.25	121.516	null	null	0.66	6.046e7	13.80	13.80	8.859e7	27.58	27.58	9.501e7	5.00	5.00	5.399e7	6.889e7	5.648e7	1.148e8	8.296e7	5.504e7	6.597e7	6.447e7	6.196e7
PRT	P61358	60S ribosomal protein L27 OS=Mus musculus OX=10090 GN=Rpl27 PE=1 SV=2	null	null	Mouse_09-2020	null	[MS,MS:1001208,SEQUEST,]	252.67	99.851	null	null	0.50	9.429e6	15.77	15.77	1.481e7	32.95	32.95	1.236e7	17.93	17.93	8.360e6	1.106e7	8.809e6	1.406e7	2.015e7	8.808e6	8.579e6	8.353e6	1.003e7
PRT	P19783	Cytochrome c oxidase subunit 4 isoform 1, mitochondrial OS=Mus musculus OX=10090 GN=Cox4i1 PE=1 SV=2	null	null	Mouse_09-2020	null	[MS,MS:1001208,SEQUEST,]	249.90	110.748	null	null	0.56	9.225e6	16.01	16.01	1.141e7	5.98	5.98	1.380e7	10.85	10.85	8.143e6	8.964e6	1.041e7	1.070e7	1.175e7	8.948e6	8.889e6	1.131e7	8.586e6
PRT	Q61171	Peroxiredoxin-2 OS=Mus musculus OX=10090 GN=Prdx2 PE=1 SV=3	null	null	Mouse_09-2020	null	[MS,MS:1001208,SEQUEST,]	367.56	115.087	null	null	0.37	4.880e7	29.72	29.72	4.767e7	11.42	11.42	4.362e7	33.36	33.36	7.377e7	4.742e7	4.007e7	3.883e7	4.464e7	4.033e7	2.812e7	5.151e7	2.713e7
PRT	P53026	60S ribosomal protein L10a OS=Mus musculus OX=10090 GN=Rpl10a PE=1 SV=3	null	null	Mouse_09-2020	null	[MS,MS:1001208,SEQUEST,]	286.59	118.259	null	null	0.33	8.827e6	7.77	7.77	1.366e7	4.44	4.44	1.442e7	25.80	25.80	8.827e6	9.386e6	7.736e6	1.296e7	1.380e7	1.071e7	6.571e6	1.032e7	9.991e6
PRT	Q923D2	Flavin reductase (NADPH) OS=Mus musculus OX=10090 GN=Blvrb PE=1 SV=3	null	null	Mouse_09-2020	null	[MS,MS:1001208,SEQUEST,]	444.49	164.693	null	null	0.65	2.046e7	4.19	4.19	2.643e7	9.19	9.19	1.961e7	9.78	9.78	1.939e7	1.988e7	1.968e7	2.349e7	2.475e7	2.323e7	1.545e7	1.403e7	1.145e7
PRT	P45376	Aldo-keto reductase family 1 member B1 OS=Mus musculus OX=10090 GN=Akr1b1 PE=1 SV=3	null	null	Mouse_09-2020	null	[MS,MS:1001208,SEQUEST,]	297.30	107.263	null	null	0.34	1.617e7	8.63	8.63	1.984e7	16.03	16.03	2.423e7	20.94	20.94	1.447e7	1.671e7	1.511e7	1.884e7	2.180e7	1.324e7	2.311e7	1.645e7	1.507e7
PRT	Q9CZX8	40S ribosomal protein S19 OS=Mus musculus OX=10090 GN=Rps19 PE=1 SV=3	null	null	Mouse_09-2020	null	[MS,MS:1001208,SEQUEST,]	288.65	82.895	null	null	0.41	1.132e7	19.56	19.56	1.472e7	18.19	18.19	1.734e7	28.25	28.25	7.971e6	1.100e7	1.082e7	1.708e7	1.378e7	9.838e6	1.204e7	1.090e7	1.593e7
PRT	Q9JM76	Actin-related protein 2/3 complex subunit 3 OS=Mus musculus OX=10090 GN=Arpc3 PE=1 SV=3	null	null	Mouse_09-2020	null	[MS,MS:1001208,SEQUEST,]	317.13	149.682	null	null	0.57	7.161e6	70.59	70.59	9.108e6	2.23	2.23	1.299e7	12.82	12.82	1.649e7	3.869e6	6.690e6	8.358e6	8.602e6	7.144e6	9.445e6	9.292e6	6.590e6
PRT	P62897	Cytochrome c, somatic OS=Mus musculus OX=10090 GN=Cycs PE=1 SV=2	null	null	Mouse_09-2020	null	[MS,MS:1001208,SEQUEST,]	270.92	110.244	null	null	0.45	5.085e6	36.80	36.80	6.399e6	11.53	11.53	7.355e6	13.79	13.79	4.102e6	4.942e6	7.647e6	5.069e6	5.993e6	5.242e6	5.107e6	5.869e6	3.863e6
PRT	Q99LC5	Electron transfer flavoprotein subunit alpha, mitochondrial OS=Mus musculus OX=10090 GN=Etfa PE=1 SV=2	null	null	Mouse_09-2020	null	[MS,MS:1001208,SEQUEST,]	327.29	141.432	null	null	0.46	2.912e6	55.84	55.84	5.689e6	36.91	36.91	6.321e6	38.78	38.78	2.142e6	5.871e6	2.721e6	7.896e6	3.682e6	4.462e6	6.858e6	3.294e6	3.932e6
PRT	Q9DCX2	ATP synthase subunit d, mitochondrial OS=Mus musculus OX=10090 GN=Atp5pd PE=1 SV=3	null	null	Mouse_09-2020	null	[MS,MS:1001208,SEQUEST,]	223.44	121.686	null	null	0.75	5.101e6	3.54	3.54	7.087e6	8.67	8.67	8.897e6	18.34	18.34	5.101e6	5.082e6	4.555e6	6.728e6	7.358e6	5.195e6	6.940e6	4.928e6	5.535e6
PRT	P46638	Ras-related protein Rab-11B OS=Mus musculus OX=10090 GN=Rab11b PE=1 SV=3	null	null	Mouse_09-2020	null	[MS,MS:1001208,SEQUEST,]	195.61	44.190	null	null	0.37	9.980e6	6.80	6.80	1.155e7	2.45	2.45	1.201e7	14.05	14.05	9.980e6	9.968e6	8.405e6	1.070e7	1.082e7	9.281e6	8.335e6	8.489e6	9.390e6
PRT	Q9CQ60	6-phosphogluconolactonase OS=Mus musculus OX=10090 GN=Pgls PE=1 SV=1	null	null	Mouse_09-2020	null	[MS,MS:1001208,SEQUEST,]	267.03	100.838	null	null	0.41	4.543e6	13.79	13.79	6.365e6	20.32	20.32	7.180e6	15.61	15.61	4.687e6	3.499e6	4.244e6	6.425e6	5.961e6	3.549e6	3.809e6	5.137e6	4.596e6
PRT	Q9QUM9	Proteasome subunit alpha type-6 OS=Mus musculus OX=10090 GN=Psma6 PE=1 SV=1	null	null	Mouse_09-2020	null	[MS,MS:1001208,SEQUEST,]	214.03	67.017	null	null	0.33	9.106e6	3.02	3.02	1.103e7	7.58	7.58	1.397e7	7.51	7.51	9.424e6	8.624e6	8.508e6	1.122e7	1.033e7	7.963e6	1.032e7	9.998e6	7.955e6
PRT	Q9WUM3	Coronin-1B OS=Mus musculus OX=10090 GN=Coro1b PE=1 SV=1	null	null	Mouse_09-2020	null	[MS,MS:1001208,SEQUEST,]	256.21	71.556	null	null	0.21	1.216e7	13.60	13.60	1.304e7	14.51	14.51	1.558e7	4.14	4.14	1.079e7	1.181e7	1.320e7	1.238e7	1.519e7	9.782e6	1.049e7	1.114e7	1.020e7
PRT	P09055	Integrin beta-1 OS=Mus musculus OX=10090 GN=Itgb1 PE=1 SV=1	null	null	Mouse_09-2020	null	[MS,MS:1001208,SEQUEST,]	252.08	99.307	null	null	0.13	4.972e6	25.67	25.67	5.715e6	39.28	39.28	6.417e6	21.30	21.30	6.329e6	4.831e6	3.507e6	9.341e6	4.532e6	4.483e6	4.376e6	6.462e6	3.992e6
PRT	Q9Z204-2	Isoform C1 of Heterogeneous nuclear ribonucleoproteins C1/C2 OS=Mus musculus OX=10090 GN=Hnrnpc	null	null	Mouse_09-2020	null	[MS,MS:1001208,SEQUEST,]	194.49	86.572	null	null	0.37	1.300e7	17.43	17.43	1.608e7	17.76	17.76	1.788e7	22.45	22.45	1.017e7	1.264e7	1.353e7	1.589e7	1.506e7	9.306e6	1.180e7	1.801e7	1.112e7
PRT	Q9JHJ0	Tropomodulin-3 OS=Mus musculus OX=10090 GN=Tmod3 PE=1 SV=1	null	null	Mouse_09-2020	null	[MS,MS:1001208,SEQUEST,]	172.18	64.123	null	null	0.30	2.869e6	9.90	9.90	3.795e6	40.55	40.55	5.331e6	2.72	2.72	3.251e6	2.788e6	2.504e6	5.478e6	3.554e6	1.982e6	3.543e6	3.814e6	3.338e6
PRT	Q9JKB1	Ubiquitin carboxyl-terminal hydrolase isozyme L3 OS=Mus musculus OX=10090 GN=Uchl3 PE=1 SV=2	null	null	Mouse_09-2020	null	[MS,MS:1001208,SEQUEST,]	105.01	67.413	null	null	0.47	1.547e6	22.91	22.91	1.757e6	14.36	14.36	2.651e6	16.18	16.18	1.736e6	1.503e6	1.015e6	1.668e6	2.053e6	1.331e6	1.589e6	2.259e6	1.649e6
PRT	P35550	rRNA 2'-O-methyltransferase fibrillarin OS=Mus musculus OX=10090 GN=Fbl PE=1 SV=2	null	null	Mouse_09-2020	null	[MS,MS:1001208,SEQUEST,]	171.00	82.280	null	null	0.34	4.379e6	67.02	67.02	5.125e6	16.35	16.35	6.092e6	29.95	29.95	4.379e6	4.088e6	1.160e7	4.865e6	5.452e6	3.278e6	2.405e6	4.359e6	3.925e6
PRT	Q9R1P4	Proteasome subunit alpha type-1 OS=Mus musculus OX=10090 GN=Psma1 PE=1 SV=1	null	null	Mouse_09-2020	null	[MS,MS:1001208,SEQUEST,]	190.80	71.060	null	null	0.35	9.050e6	14.09	14.09	1.224e7	9.19	9.19	1.173e7	23.02	23.02	7.986e6	1.027e7	8.454e6	1.230e7	1.147e7	8.463e6	8.143e6	7.659e6	1.013e7
PRT	Q9Z2U1	Proteasome subunit alpha type-5 OS=Mus musculus OX=10090 GN=Psma5 PE=1 SV=1	null	null	Mouse_09-2020	null	[MS,MS:1001208,SEQUEST,]	224.51	100.190	null	null	0.41	6.047e6	20.14	20.14	7.510e6	2.67	2.67	8.040e6	3.26	3.26	4.853e6	5.877e6	6.816e6	7.458e6	7.022e6	5.891e6	5.284e6	5.775e6	5.001e6
PRT	O70194	Eukaryotic translation initiation factor 3 subunit D OS=Mus musculus OX=10090 GN=Eif3d PE=1 SV=2	null	null	Mouse_09-2020	null	[MS,MS:1001208,SEQUEST,]	182.76	96.306	null	null	0.29	9.823e5	39.66	39.66	3.006e6	22.46	22.46	3.004e6	14.18	14.18	9.025e5	1.728e6	9.177e5	1.955e6	2.815e6	2.532e6	1.663e6	2.149e6	1.966e6
PRT	P05201	Aspartate aminotransferase, cytoplasmic OS=Mus musculus OX=10090 GN=Got1 PE=1 SV=3	null	null	Mouse_09-2020	null	[MS,MS:1001208,SEQUEST,]	194.97	75.090	null	null	0.27	3.025e6	15.98	15.98	4.074e6	8.66	8.66	4.691e6	16.20	16.20	2.474e6	3.323e6	2.826e6	3.321e6	3.815e6	3.206e6	3.257e6	2.724e6	3.289e6
PRT	H7BX95	Serine/arginine-rich splicing factor 1 OS=Mus musculus OX=10090 GN=Srsf1 PE=1 SV=1	null	null	Mouse_09-2020	null	[MS,MS:1001208,SEQUEST,]	144.70	50.362	null	null	0.34	3.561e6	7.89	7.89	4.560e6	10.37	10.37	5.099e6	9.74	9.74	3.619e6	3.035e6	3.327e6	4.329e6	5.070e6	3.556e6	3.540e6	3.445e6	3.611e6
PRT	Q99MR6	Serrate RNA effector molecule homolog OS=Mus musculus OX=10090 GN=Srrt PE=1 SV=1	null	null	Mouse_09-2020	null	[MS,MS:1001208,SEQUEST,]	112.06	60.467	null	null	0.14	1.804e6	24.93	24.93	2.677e6	15.79	15.79	2.441e6	30.33	30.33	1.658e6	2.521e6	1.685e6	3.103e6	2.507e6	1.890e6	1.695e6	1.683e6	2.439e6
PRT	Q9D1D4	Transmembrane emp24 domain-containing protein 10 OS=Mus musculus OX=10090 GN=Tmed10 PE=1 SV=1	null	null	Mouse_09-2020	null	[MS,MS:1001208,SEQUEST,]	169.88	110.866	null	null	0.39	4.093e6	14.12	14.12	5.654e6	56.12	56.12	1.149e7	54.30	54.30	4.093e6	4.323e6	3.131e6	5.368e6	3.415e6	8.621e6	7.978e6	1.527e7	4.483e6
PRT	Q3U1J4	DNA damage-binding protein 1 OS=Mus musculus OX=10090 GN=Ddb1 PE=1 SV=2	null	null	Mouse_09-2020	null	[MS,MS:1001208,SEQUEST,]	140.66	60.199	null	null	0.11	1.480e6	13.93	13.93	2.016e6	18.55	18.55	3.104e6	28.17	28.17	1.298e6	1.438e6	1.601e6	1.505e6	1.888e6	1.814e6	1.360e6	2.221e6	2.185e6
PRT	Q9WTM5	RuvB-like 2 OS=Mus musculus OX=10090 GN=Ruvbl2 PE=1 SV=3	null	null	Mouse_09-2020	null	[MS,MS:1001208,SEQUEST,]	132.57	91.198	null	null	0.22	3.268e6	8.58	8.58	4.664e6	7.35	7.35	3.689e6	5.85	5.85	3.268e6	2.949e6	3.362e6	4.459e6	3.849e6	3.658e6	2.387e6	2.639e6	2.404e6
PRT	Q8BG07	5'-3' exonuclease PLD4 OS=Mus musculus OX=10090 GN=Pld4 PE=1 SV=1	null	null	Mouse_09-2020	null	[MS,MS:1001208,SEQUEST,]	148.43	64.639	null	null	0.22	2.797e6	16.96	16.96	4.167e6	18.52	18.52	5.841e6	17.08	17.08	2.770e6	2.718e6	3.447e6	4.920e6	3.902e6	2.827e6	4.056e6	3.764e6	4.537e6
PRT	O35601	FYN-binding protein 1 OS=Mus musculus OX=10090 GN=Fyb1 PE=1 SV=2	null	null	Mouse_09-2020	null	[MS,MS:1001208,SEQUEST,]	114.76	67.412	null	null	0.19	1.127e6	21.48	21.48	1.738e6	7.01	7.01	1.879e6	16.61	16.61	8.872e5	1.095e6	1.282e6	1.655e6	1.627e6	1.206e6	1.508e6	1.110e6	1.169e6
PRT	P57784	U2 small nuclear ribonucleoprotein A' OS=Mus musculus OX=10090 GN=Snrpa1 PE=1 SV=2	null	null	Mouse_09-2020	null	[MS,MS:1001208,SEQUEST,]	151.34	75.075	null	null	0.45	2.981e6	27.28	27.28	3.537e6	12.81	12.81	5.538e6	28.55	28.55	2.981e6	2.402e6	3.902e6	3.848e6	3.313e6	2.462e6	3.845e6	4.680e6	2.242e6
PRT	Q8VE70	Programmed cell death protein 10 OS=Mus musculus OX=10090 GN=Pdcd10 PE=1 SV=1	null	null	Mouse_09-2020	null	[MS,MS:1001208,SEQUEST,]	128.79	60.974	null	null	0.47	3.165e6	23.03	23.03	3.252e6	15.06	15.06	3.845e6	22.05	22.05	3.325e6	3.076e6	1.971e6	3.087e6	3.463e6	2.139e6	2.669e6	2.737e6	3.430e6
PRT	Q9D819	Inorganic pyrophosphatase OS=Mus musculus OX=10090 GN=Ppa1 PE=1 SV=1	null	null	Mouse_09-2020	null	[MS,MS:1001208,SEQUEST,]	103.70	73.285	null	null	0.37	3.858e6	45.25	45.25	3.682e6	29.23	29.23	3.914e6	18.58	18.58	3.989e6	3.749e6	1.390e6	2.039e6	3.448e6	3.036e6	2.032e6	2.800e6	2.642e6
PRT	P97855	Ras GTPase-activating protein-binding protein 1 OS=Mus musculus OX=10090 GN=G3bp1 PE=1 SV=1	null	null	Mouse_09-2020	null	[MS,MS:1001208,SEQUEST,]	150.90	77.198	null	null	0.29	2.316e6	23.11	23.11	3.263e6	21.44	21.44	2.802e6	30.63	30.63	3.094e6	1.928e6	2.164e6	4.291e6	3.056e6	2.430e6	1.385e6	2.672e6	1.743e6
PRT	Q9QUM0	Integrin alpha-IIb OS=Mus musculus OX=10090 GN=Itga2b PE=1 SV=2	null	null	Mouse_09-2020	null	[MS,MS:1001208,SEQUEST,]	154.77	71.263	null	null	0.15	2.860e6	6.38	6.38	3.536e6	21.60	21.60	4.020e6	19.81	19.81	2.815e6	2.779e6	2.952e6	3.515e6	3.311e6	1.901e6	2.576e6	3.817e6	2.500e6
PRT	P20060	Beta-hexosaminidase subunit beta OS=Mus musculus OX=10090 GN=Hexb PE=1 SV=2	null	null	Mouse_09-2020	null	[MS,MS:1001208,SEQUEST,]	134.10	50.057	null	null	0.17	3.035e6	10.90	10.90	3.588e6	17.93	17.93	3.929e6	16.60	16.60	2.911e6	2.949e6	3.327e6	3.406e6	3.236e6	3.715e6	3.522e6	2.704e6	2.444e6
PRT	P61255	60S ribosomal protein L26 OS=Mus musculus OX=10090 GN=Rpl26 PE=1 SV=1	null	null	Mouse_09-2020	null	[MS,MS:1001208,SEQUEST,]	92.07	43.173	null	null	0.47	5.606e6	15.47	15.47	8.823e6	7.93	7.93	9.080e6	14.28	14.28	5.606e6	5.272e6	6.661e6	7.335e6	8.384e6	6.921e6	6.304e6	6.198e6	6.988e6
PRT	Q61081	Hsp90 co-chaperone Cdc37 OS=Mus musculus OX=10090 GN=Cdc37 PE=1 SV=1	null	null	Mouse_09-2020	null	[MS,MS:1001208,SEQUEST,]	111.51	81.352	null	null	0.32	1.148e6	8.34	8.34	2.201e6	10.15	10.15	3.247e6	16.89	16.89	1.148e6	1.097e6	1.224e6	1.808e6	2.061e6	1.827e6	2.254e6	1.794e6	2.187e6
PRT	Q5SUH7	Clathrin interactor 1 OS=Mus musculus OX=10090 GN=Clint1 PE=1 SV=1	null	null	Mouse_09-2020	null	[MS,MS:1001208,SEQUEST,]	97.18	68.886	null	null	0.19	9.016e5	6.26	6.26	1.355e6	13.99	13.99	1.347e6	18.65	18.65	9.016e5	9.554e5	8.147e5	1.255e6	1.269e6	1.325e6	9.216e5	9.639e5	1.133e6
PRT	Q9CQQ7	ATP synthase F(0) complex subunit B1, mitochondrial OS=Mus musculus OX=10090 GN=Atp5pb PE=1 SV=1	null	null	Mouse_09-2020	null	[MS,MS:1001208,SEQUEST,]	109.81	77.531	null	null	0.36	3.610e6	5.69	5.69	4.648e6	22.39	22.39	5.734e6	17.26	17.26	3.589e6	3.854e6	3.373e6	4.413e6	6.140e6	3.480e6	2.955e6	4.245e6	3.567e6
PRT	Q61035	Histidine--tRNA ligase, cytoplasmic OS=Mus musculus OX=10090 GN=Hars1 PE=1 SV=2	null	null	Mouse_09-2020	null	[MS,MS:1001208,SEQUEST,]	128.41	60.655	null	null	0.21	3.726e6	16.22	16.22	4.394e6	20.56	20.56	5.403e6	25.60	25.60	4.863e6	3.621e6	3.457e6	4.846e6	4.115e6	2.630e6	3.751e6	2.769e6	4.083e6
PRT	Q9WV54	Acid ceramidase OS=Mus musculus OX=10090 GN=Asah1 PE=1 SV=1	null	null	Mouse_09-2020	null	[MS,MS:1001208,SEQUEST,]	169.65	95.217	null	null	0.34	2.957e6	19.83	19.83	3.172e6	26.88	26.88	4.155e6	52.01	52.01	2.575e6	2.873e6	3.531e6	4.079e6	2.367e6	2.488e6	2.885e6	5.735e6	1.863e6
PRT	Q99KE1	NAD-dependent malic enzyme, mitochondrial OS=Mus musculus OX=10090 GN=Me2 PE=1 SV=1	null	null	Mouse_09-2020	null	[MS,MS:1001208,SEQUEST,]	149.75	74.502	null	null	0.23	1.348e6	57.77	57.77	1.819e6	25.15	25.15	2.355e6	62.07	62.07	3.241e6	1.211e6	1.260e6	1.727e6	2.372e6	1.236e6	1.635e6	1.523e6	3.726e6
PRT	O35887	Calumenin OS=Mus musculus OX=10090 GN=Calu PE=1 SV=1	null	null	Mouse_09-2020	null	[MS,MS:1001208,SEQUEST,]	114.17	79.362	null	null	0.34	1.363e6	42.12	42.12	1.905e6	6.05	6.05	2.612e6	23.35	23.35	1.363e6	9.457e5	2.078e6	1.746e6	1.936e6	1.494e6	1.359e6	2.260e6	1.625e6
PRT	Q8BFW7	Lipoma-preferred partner homolog OS=Mus musculus OX=10090 GN=Lpp PE=1 SV=1	null	null	Mouse_09-2020	null	[MS,MS:1001208,SEQUEST,]	147.89	88.680	null	null	0.33	1.061e6	11.18	11.18	2.601e6	24.08	24.08	3.980e6	32.92	32.92	1.061e6	1.212e6	9.462e5	3.470e6	2.204e6	2.040e6	2.763e6	3.045e6	1.342e6
PRT	Q9CXY6	Interleukin enhancer-binding factor 2 OS=Mus musculus OX=10090 GN=Ilf2 PE=1 SV=1	null	null	Mouse_09-2020	null	[MS,MS:1001208,SEQUEST,]	141.57	78.176	null	null	0.27	1.684e6	26.00	26.00	2.253e6	27.45	27.45	4.245e6	29.03	29.03	1.684e6	1.499e6	2.296e6	1.695e6	2.876e6	1.767e6	2.276e6	3.037e6	3.631e6
PRT	Q99KH8	Serine/threonine-protein kinase 24 OS=Mus musculus OX=10090 GN=Stk24 PE=1 SV=1	null	null	Mouse_09-2020	null	[MS,MS:1001208,SEQUEST,]	111.60	58.891	null	null	0.23	1.321e6	44.09	44.09	2.196e6	37.12	37.12	2.329e6	48.30	48.30	1.321e6	2.454e6	1.103e6	3.390e6	2.057e6	1.401e6	1.386e6	1.666e6	2.892e6
PRT	P19324	Serpin H1 OS=Mus musculus OX=10090 GN=Serpinh1 PE=1 SV=3	null	null	Mouse_09-2020	null	[MS,MS:1001208,SEQUEST,]	145.43	79.982	null	null	0.28	2.377e6	40.52	40.52	3.600e6	12.48	12.48	4.715e6	23.67	23.67	2.377e6	2.162e6	4.115e6	4.209e6	3.365e6	2.823e6	3.041e6	3.373e6	4.158e6
PRT	Q8BH43	Wiskott-Aldrich syndrome protein family member 2 OS=Mus musculus OX=10090 GN=Wasf2 PE=1 SV=1	null	null	Mouse_09-2020	null	[MS,MS:1001208,SEQUEST,]	116.52	83.613	null	null	0.17	1.514e6	4.86	4.86	1.653e6	23.63	23.63	3.424e6	21.70	21.70	1.423e6	1.523e6	1.415e6	2.285e6	1.548e6	1.265e6	1.710e6	2.741e6	2.130e6
PRT	P32921-2	Isoform 2 of Tryptophan--tRNA ligase, cytoplasmic OS=Mus musculus OX=10090 GN=Wars1	null	null	Mouse_09-2020	null	[MS,MS:1001208,SEQUEST,]	133.51	83.589	null	null	0.22	3.420e6	19.08	19.08	2.665e6	2.90	2.90	4.387e6	42.65	42.65	3.420e6	3.906e6	2.548e6	2.585e6	2.495e6	2.016e6	5.693e6	3.138e6	2.439e6
PRT	Q8C0C7	Phenylalanine--tRNA ligase alpha subunit OS=Mus musculus OX=10090 GN=Farsa PE=1 SV=1	null	null	Mouse_09-2020	null	[MS,MS:1001208,SEQUEST,]	93.71	90.039	null	null	0.30	1.351e6	12.56	12.56	1.527e6	46.28	46.28	2.611e6	32.36	32.36	1.531e6	1.313e6	1.112e6	1.398e6	2.941e6	1.198e6	1.813e6	2.245e6	9.846e5
PRT	E9PXX7	Thioredoxin domain-containing protein 5 OS=Mus musculus OX=10090 GN=Txndc5 PE=1 SV=1	null	null	Mouse_09-2020	null	[MS,MS:1001208,SEQUEST,]	118.19	63.108	null	null	0.44	1.859e6	23.26	23.26	3.674e6	11.24	11.24	3.013e6	17.09	17.09	1.859e6	2.509e6	1.575e6	3.965e6	3.131e6	2.882e6	2.092e6	2.430e6	1.494e6
PRT	Q91X72	Hemopexin OS=Mus musculus OX=10090 GN=Hpx PE=1 SV=2	null	null	Mouse_09-2020	null	[MS,MS:1001208,SEQUEST,]	87.04	47.528	null	null	0.25	2.500e6	43.63	43.63	5.010e6	50.38	50.38	4.576e6	32.08	32.08	4.790e6	2.429e6	2.127e6	3.766e6	4.692e6	7.771e6	2.470e6	3.274e6	4.144e6
PRT	Q9CYG7	Mitochondrial import receptor subunit TOM34 OS=Mus musculus OX=10090 GN=Tomm34 PE=1 SV=1	null	null	Mouse_09-2020	null	[MS,MS:1001208,SEQUEST,]	119.09	66.852	null	null	0.34	3.024e6	21.17	21.17	3.673e6	8.59	8.59	4.139e6	16.40	16.40	2.293e6	3.436e6	2.825e6	3.199e6	3.747e6	2.881e6	3.359e6	2.962e6	2.162e6
PRT	P23953	Carboxylesterase 1C OS=Mus musculus OX=10090 GN=Ces1c PE=1 SV=4	null	null	Mouse_09-2020	null	[MS,MS:1001208,SEQUEST,]	83.66	51.593	null	null	0.20	1.676e6	33.19	33.19	1.936e6	15.41	15.41	2.055e6	44.51	44.51	1.676e6	1.756e6	8.480e5	2.039e6	1.813e6	1.234e6	1.427e6	1.296e6	2.441e6
PRT	Q9ERK4	Exportin-2 OS=Mus musculus OX=10090 GN=Cse1l PE=1 SV=1	null	null	Mouse_09-2020	null	[MS,MS:1001208,SEQUEST,]	78.15	56.583	null	null	0.12	1.226e6	16.79	16.79	2.090e6	17.51	17.51	2.475e6	14.89	14.89	1.226e6	1.455e6	1.007e6	1.463e6	2.019e6	1.639e6	1.394e6	1.771e6	1.685e6
PRT	Q8CI51	PDZ and LIM domain protein 5 OS=Mus musculus OX=10090 GN=Pdlim5 PE=1 SV=4	null	null	Mouse_09-2020	null	[MS,MS:1001208,SEQUEST,]	83.27	65.579	null	null	0.27	1.511e6	23.93	23.93	1.295e6	37.76	37.76	1.218e6	17.17	17.17	1.141e6	1.469e6	1.738e6	7.212e5	1.595e6	1.016e6	7.207e5	8.716e5	9.094e5
PRT	G3X8Q5	Ceruloplasmin OS=Mus musculus OX=10090 GN=Cp PE=1 SV=1	null	null	Mouse_09-2020	null	[MS,MS:1001208,SEQUEST,]	74.27	55.496	null	null	0.13	1.887e6	6.64	6.64	2.669e6	58.28	58.28	2.385e6	56.68	56.68	1.968e6	1.834e6	1.612e6	3.985e6	1.032e6	2.093e6	3.002e6	1.706e6	8.271e5
PRT	Q8BTI8	Serine/arginine repetitive matrix protein 2 OS=Mus musculus OX=10090 GN=Srrm2 PE=1 SV=3	null	null	Mouse_09-2020	null	[MS,MS:1001208,SEQUEST,]	91.24	50.678	null	null	0.05	9.601e5	18.61	18.61	1.455e6	24.09	24.09	2.626e6	30.65	30.65	7.990e5	1.128e6	8.970e5	1.381e6	1.633e6	8.331e5	1.873e6	1.046e6	1.633e6
PRT	Q6P542	ATP-binding cassette sub-family F member 1 OS=Mus musculus OX=10090 GN=Abcf1 PE=1 SV=1	null	null	Mouse_09-2020	null	[MS,MS:1001208,SEQUEST,]	71.50	75.546	null	null	0.17	1.069e6	17.26	17.26	9.759e5	39.07	39.07	2.213e6	32.18	32.18	1.347e6	9.437e5	9.988e5	6.131e5	9.140e5	1.129e6	1.537e6	8.460e5	1.399e6
PRT	P29533	Vascular cell adhesion protein 1 OS=Mus musculus OX=10090 GN=Vcam1 PE=1 SV=1	null	null	Mouse_09-2020	null	[MS,MS:1001208,SEQUEST,]	73.49	47.015	null	null	0.14	1.157e6	54.64	54.64	1.313e6	9.04	9.04	2.583e6	21.65	21.65	7.894e5	1.124e6	2.113e6	1.350e6	1.230e6	9.302e5	1.793e6	1.314e6	1.772e6
PRT	P70302	Stromal interaction molecule 1 OS=Mus musculus OX=10090 GN=Stim1 PE=1 SV=2	null	null	Mouse_09-2020	null	[MS,MS:1001208,SEQUEST,]	36.29	42.020	null	null	0.20	1.428e6	62.74	62.74	1.551e6	12.57	12.57	1.190e6	44.18	44.18	1.428e6	4.613e5	2.034e6	1.355e6	1.452e6	1.428e6	6.624e5	1.537e6	7.403e5
PRT	Q9Z1Z2	Serine-threonine kinase receptor-associated protein OS=Mus musculus OX=10090 GN=Strap PE=1 SV=2	null	null	Mouse_09-2020	null	[MS,MS:1001208,SEQUEST,]	96.72	72.430	null	null	0.38	1.333e6	16.83	16.83	2.873e6	13.68	13.68	3.001e6	19.00	19.00	1.333e6	1.173e6	1.554e6	2.728e6	2.108e6	2.271e6	1.925e6	2.813e6	1.867e6
PRT	E9PXI0	Proto-oncogene vav OS=Mus musculus OX=10090 GN=Vav1 PE=1 SV=1	null	null	Mouse_09-2020	null	[MS,MS:1001208,SEQUEST,]	41.44	40.388	null	null	0.15	8.632e5	40.45	40.45	1.570e6	20.83	20.83	1.471e6	8.93	8.93	8.632e5	8.092e5	1.516e6	1.490e6	1.599e6	8.808e5	8.999e5	1.106e6	9.153e5
PRT	O54890	Integrin beta-3 OS=Mus musculus OX=10090 GN=Itgb3 PE=1 SV=2	null	null	Mouse_09-2020	null	[MS,MS:1001208,SEQUEST,]	62.20	51.127	null	null	0.11	2.907e6	10.57	10.57	3.233e6	17.85	17.85	3.981e6	6.07	6.07	2.907e6	2.693e6	3.157e6	2.736e6	3.803e6	2.536e6	2.819e6	2.848e6	2.250e6
PRT	A0A3B2W812	CD2-associated protein OS=Mus musculus OX=10090 GN=Cd2ap PE=1 SV=1	null	null	Mouse_09-2020	null	[MS,MS:1001208,SEQUEST,]	69.40	44.857	null	null	0.23	1.630e6	64.04	64.04	1.217e6	8.50	8.50	2.087e6	30.39	30.39	3.547e5	1.870e6	1.523e6	1.079e6	1.259e6	9.546e5	2.261e6	1.361e6	1.298e6
PRT	O88544	COP9 signalosome complex subunit 4 OS=Mus musculus OX=10090 GN=Cops4 PE=1 SV=1	null	null	Mouse_09-2020	null	[MS,MS:1001208,SEQUEST,]	70.55	68.230	null	null	0.25	1.939e6	8.17	8.17	2.749e6	14.26	14.26	2.349e6	18.93	18.93	2.145e6	1.884e6	1.708e6	2.610e6	2.090e6	2.327e6	1.499e6	2.193e6	1.461e6
PRT	Q6A0A9	Constitutive coactivator of PPAR-gamma-like protein 1 OS=Mus musculus OX=10090 GN=FAM120A PE=1 SV=2	null	null	Mouse_09-2020	null	[MS,MS:1001208,SEQUEST,]	44.50	44.734	null	null	0.14	7.009e5	26.43	26.43	8.409e5	26.12	26.12	9.084e5	20.03	20.03	7.009e5	7.337e5	4.130e5	7.983e5	7.980e5	4.030e5	6.307e5	6.224e5	7.689e5
PRT	P23780	Beta-galactosidase OS=Mus musculus OX=10090 GN=Glb1 PE=1 SV=1	null	null	Mouse_09-2020	null	[MS,MS:1001208,SEQUEST,]	72.50	45.841	null	null	0.19	2.073e6	30.24	30.24	2.396e6	20.57	20.57	2.343e6	15.44	15.44	1.200e6	2.015e6	2.082e6	2.274e6	1.561e6	1.949e6	1.627e6	1.596e6	1.835e6
PRT	P70290	55 kDa erythrocyte membrane protein OS=Mus musculus OX=10090 GN=Mpp1 PE=1 SV=1	null	null	Mouse_09-2020	null	[MS,MS:1001208,SEQUEST,]	92.76	69.025	null	null	0.32	1.591e6	107.12	107.12	1.060e6	35.14	35.14	6.071e5	23.20	23.20	5.213e6	1.546e6	2.927e5	1.592e6	8.137e5	8.316e5	4.215e5	4.723e5	2.571e5
PRT	Q8CCF0	U4/U6 small nuclear ribonucleoprotein Prp31 OS=Mus musculus OX=10090 GN=Prpf31 PE=1 SV=3	null	null	Mouse_09-2020	null	[MS,MS:1001208,SEQUEST,]	80.69	80.819	null	null	0.34	6.803e5	4.89	4.89	7.236e5	44.27	44.27	9.388e5	44.90	44.90	6.871e5	6.611e5	5.864e5	1.139e6	6.777e5	3.919e5	6.519e5	6.592e5	1.186e6
PRT	Q9CZW5	Mitochondrial import receptor subunit TOM70 OS=Mus musculus OX=10090 GN=Tomm70 PE=1 SV=2	null	null	Mouse_09-2020	null	[MS,MS:1001208,SEQUEST,]	52.75	33.552	null	null	0.19	7.922e5	10.86	10.86	1.086e6	5.99	5.99	1.289e6	28.46	28.46	7.922e5	7.349e5	8.653e5	9.907e5	1.017e6	9.200e5	7.211e5	9.225e5	1.124e6
PRT	Q8CGF7	Transcription elongation regulator 1 OS=Mus musculus OX=10090 GN=Tcerg1 PE=1 SV=2	null	null	Mouse_09-2020	null	[MS,MS:1001208,SEQUEST,]	23.61	35.299	null	null	0.10	8.993e5	5.84	5.84	1.594e6	9.11	9.11	1.776e6	31.60	31.60	8.993e5	8.016e5	8.632e5	1.514e6	1.593e6	1.112e6	1.233e6	2.047e6	1.031e6
PRT	Q8BIQ5	Cleavage stimulation factor subunit 2 OS=Mus musculus OX=10090 GN=Cstf2 PE=1 SV=2	null	null	Mouse_09-2020	null	[MS,MS:1001208,SEQUEST,]	37.39	37.170	null	null	0.20	6.602e5	14.58	14.58	9.766e5	13.46	13.46	1.113e6	10.79	10.79	5.481e5	7.152e5	6.167e5	9.271e5	1.053e6	6.741e5	6.382e5	7.996e5	6.925e5
PRT	P24547	Inosine-5'-monophosphate dehydrogenase 2 OS=Mus musculus OX=10090 GN=Impdh2 PE=1 SV=2	null	null	Mouse_09-2020	null	[MS,MS:1001208,SEQUEST,]	76.15	58.601	null	null	0.24	1.457e6	34.46	34.46	1.485e6	57.25	57.25	2.011e6	79.63	79.63	8.310e5	1.683e6	1.361e6	1.256e6	1.391e6	2.727e6	9.861e5	4.321e6	1.251e6
PRT	Q08091	Calponin-1 OS=Mus musculus OX=10090 GN=Cnn1 PE=1 SV=1	null	null	Mouse_09-2020	null	[MS,MS:1001208,SEQUEST,]	76.85	58.576	null	null	0.39	1.556e6	24.30	24.30	2.342e6	8.52	8.52	2.679e6	22.17	22.17	1.556e6	1.095e6	1.736e6	2.224e6	2.124e6	2.084e6	1.230e6	1.926e6	1.667e6
PRT	P41245	Matrix metalloproteinase-9 OS=Mus musculus OX=10090 GN=Mmp9 PE=1 SV=2	null	null	Mouse_09-2020	null	[MS,MS:1001208,SEQUEST,]	61.36	59.576	null	null	0.17	1.474e6	69.91	69.91	1.096e6	103.64	103.64	5.234e5	27.48	27.48	7.071e5	3.040e6	1.377e6	1.041e6	5.150e5	3.471e6	2.685e5	4.846e5	3.256e5
PRT	E9QAJ9	Rho GTPase-activating protein 17 OS=Mus musculus OX=10090 GN=Arhgap17 PE=1 SV=1	null	null	Mouse_09-2020	null	[MS,MS:1001208,SEQUEST,]	64.31	64.235	null	null	0.23	2.681e6	70.71	70.71	1.654e6	18.50	18.50	3.667e6	28.92	28.92	4.568e5	2.606e6	3.214e6	1.570e6	1.304e6	1.580e6	1.462e6	2.624e6	2.308e6
PRT	Q4LDD4	Arf-GAP with Rho-GAP domain, ANK repeat and PH domain-containing protein 1 OS=Mus musculus OX=10090 GN=Arap1 PE=1 SV=2	null	null	Mouse_09-2020	null	[MS,MS:1001208,SEQUEST,]	30.90	34.765	null	null	0.08	6.490e5	7.68	7.68	9.740e5	2.22	2.22	1.657e6	22.36	22.36	6.490e5	5.521e5	6.100e5	8.924e5	9.121e5	7.683e5	1.151e6	8.127e5	1.105e6
PRT	P59325	Eukaryotic translation initiation factor 5 OS=Mus musculus OX=10090 GN=Eif5 PE=1 SV=1	null	null	Mouse_09-2020	null	[MS,MS:1001208,SEQUEST,]	45.22	36.533	null	null	0.26	2.234e6	31.97	31.97	1.470e6	69.51	69.51	1.680e6	29.14	29.14	2.215e6	3.630e6	2.087e6	3.748e6	1.377e6	9.153e5	1.167e6	1.160e6	1.649e6
PRT	P35235-1	Isoform 2 of Tyrosine-protein phosphatase non-receptor type 11 OS=Mus musculus OX=10090 GN=Ptpn11	null	null	Mouse_09-2020	null	[MS,MS:1001208,SEQUEST,]	48.22	51.966	null	null	0.21	1.321e6	23.75	23.75	1.833e6	19.06	19.06	5.998e5	47.25	47.25	1.169e6	1.283e6	1.701e6	1.983e6	1.717e6	1.111e6	7.462e5	3.111e5	3.731e5
PRT	L7N451	Interferon-induced very large GTPase 1 OS=Mus musculus OX=10090 GN=Gvin1 PE=1 SV=1	null	null	Mouse_09-2020	null	[MS,MS:1001208,SEQUEST,]	36.07	46.266	null	null	0.05	2.155e6	43.78	43.78	7.168e5	25.55	25.55	1.251e6	77.35	77.35	2.330e6	8.665e5	2.013e6	6.805e5	7.737e5	3.822e5	4.197e5	8.951e5	1.892e6
PRT	Q5SUR0	Phosphoribosylformylglycinamidine synthase OS=Mus musculus OX=10090 GN=Pfas PE=1 SV=1	null	null	Mouse_09-2020	null	[MS,MS:1001208,SEQUEST,]	68.30	51.534	null	null	0.12	2.786e6	24.98	24.98	1.289e6	23.92	23.92	1.502e6	52.13	52.13	2.786e6	3.730e6	2.228e6	1.625e6	1.207e6	8.414e5	1.043e6	4.329e5	1.259e6
PRT	A2AN08	E3 ubiquitin-protein ligase UBR4 OS=Mus musculus OX=10090 GN=Ubr4 PE=1 SV=1	null	null	Mouse_09-2020	null	[MS,MS:1001208,SEQUEST,]	15.58	44.491	null	null	0.03	4.432e5	36.78	36.78	7.442e5	37.34	37.34	1.029e6	5.13	5.13	4.250e5	7.626e5	4.141e5	1.266e6	6.727e5	5.837e5	6.744e5	7.700e5	6.401e5
PRT	Q9QYB5	Gamma-adducin OS=Mus musculus OX=10090 GN=Add3 PE=1 SV=2	null	null	Mouse_09-2020	null	[MS,MS:1001208,SEQUEST,]	42.38	35.520	null	null	0.19	2.152e6	46.81	46.81	1.540e6	37.46	37.46	3.040e6	33.72	33.72	2.152e6	1.961e6	4.108e6	7.693e5	1.442e6	1.426e6	1.091e6	2.221e6	1.891e6
PRT	P97449	Aminopeptidase N OS=Mus musculus OX=10090 GN=Anpep PE=1 SV=4	null	null	Mouse_09-2020	null	[MS,MS:1001208,SEQUEST,]	18.83	42.519	null	null	0.11	7.053e5	51.94	51.94	3.427e5	22.91	22.91	3.959e5	37.21	37.21	2.759e5	6.854e5	8.638e5	3.457e5	3.210e5	1.810e5	1.454e5	3.340e5	2.463e5
PRT	Q7TS64	G protein-coupled receptor kinase OS=Mus musculus OX=10090 GN=Grk2 PE=1 SV=1	null	null	Mouse_09-2020	null	[MS,MS:1001208,SEQUEST,]	21.34	38.274	null	null	0.17	5.745e5	39.34	39.34	1.802e6	54.08	54.08	8.590e5	45.15	45.15	5.694e5	1.046e6	5.367e5	1.710e6	5.661e5	1.725e6	3.884e5	9.980e5	5.343e5
PRT	Q9Z1Z0	General vesicular transport factor p115 OS=Mus musculus OX=10090 GN=Uso1 PE=1 SV=2	null	null	Mouse_09-2020	null	[MS,MS:1001208,SEQUEST,]	13.93	40.471	null	null	0.16	5.143e5	50.78	50.78	1.354e6	29.50	29.50	9.554e5	31.24	31.24	5.143e5	4.957e5	1.074e6	1.787e6	1.268e6	8.228e5	6.633e5	6.272e5	9.430e5
PRT	E9PVX6	Proliferation marker protein Ki-67 OS=Mus musculus OX=10090 GN=Mki67 PE=1 SV=1	null	null	Mouse_09-2020	null	[MS,MS:1001208,SEQUEST,]	18.55	44.024	null	null	0.05	1.201e5	25.92	25.92	3.281e5	87.64	87.64	3.549e5	45.00	45.00	1.201e5	1.211e5	6.979e4	3.115e5	2.036e5	8.626e5	2.464e5	1.405e5	3.214e5
PRT	P99024	Tubulin beta-5 chain OS=Mus musculus OX=10090 GN=Tubb5 PE=1 SV=1	null	null	Mouse_09-2020	null	[MS,MS:1001208,SEQUEST,]	1481.50	477.221	null	null	0.55	1.053e8	6.50	6.50	1.248e8	9.54	9.54	1.539e8	0.74	0.74	9.445e7	1.023e8	9.950e7	1.287e8	1.048e8	9.790e7	1.068e8	1.096e8	9.670e7
PRT	P61164	Alpha-centractin OS=Mus musculus OX=10090 GN=Actr1a PE=1 SV=1	null	null	Mouse_09-2020	null	[MS,MS:1001208,SEQUEST,]	240.88	121.806	null	null	0.55	7.127e6	34.31	34.31	5.249e6	13.97	13.97	7.179e6	74.18	74.18	8.171e6	6.926e6	3.686e6	6.074e6	4.617e6	4.117e6	1.252e7	3.015e6	4.466e6
PRT	Q9ESX5	H/ACA ribonucleoprotein complex subunit DKC1 OS=Mus musculus OX=10090 GN=Dkc1 PE=1 SV=4	null	null	Mouse_09-2020	null	[MS,MS:1001208,SEQUEST,]	188.52	106.473	null	null	0.27	3.720e6	20.20	20.20	3.707e6	18.48	18.48	4.588e6	8.66	8.66	3.720e6	3.535e6	4.797e6	3.519e6	4.677e6	2.861e6	3.186e6	3.790e6	2.838e6
PRT	Q6NZD2	Sorting nexin-1 OS=Mus musculus OX=10090 GN=Snx1 PE=1 SV=1	null	null	Mouse_09-2020	null	[MS,MS:1001208,SEQUEST,]	122.80	67.708	null	null	0.22	2.612e6	28.31	28.31	2.695e6	12.14	12.14	2.859e6	5.35	5.35	1.805e6	3.157e6	2.440e6	2.678e6	2.524e6	1.746e6	2.073e6	1.920e6	1.778e6
PRT	P08103	Tyrosine-protein kinase HCK OS=Mus musculus OX=10090 GN=Hck PE=1 SV=4	null	null	Mouse_09-2020	null	[MS,MS:1001208,SEQUEST,]	98.02	63.764	null	null	0.27	8.669e5	23.39	23.39	1.442e6	50.48	50.48	2.412e6	76.10	76.10	6.165e5	9.689e5	8.099e5	1.369e6	1.243e6	2.424e6	9.960e5	4.507e6	1.500e6
PRT	Q08093	Calponin-2 OS=Mus musculus OX=10090 GN=Cnn2 PE=1 SV=1	null	null	Mouse_09-2020	null	[MS,MS:1001208,SEQUEST,]	307.74	124.838	null	null	0.26	5.028e6	60.17	60.17	7.582e6	0.93	0.93	1.054e7	18.02	18.02	1.271e7	4.886e6	4.455e6	7.311e6	7.094e6	5.947e6	9.216e6	7.540e6	5.842e6
PRT	J3QMG3	Voltage-dependent anion-selective channel protein 3 OS=Mus musculus OX=10090 GN=Vdac3 PE=1 SV=1	null	null	Mouse_09-2020	null	[MS,MS:1001208,SEQUEST,]	285.09	95.147	null	null	0.38	7.006e6	28.53	28.53	5.988e6	14.37	14.37	7.871e6	19.66	19.66	4.145e6	7.142e6	6.546e6	6.018e6	5.608e6	3.747e6	5.465e6	4.969e6	6.297e6
PRT	Q3TGS7	Sorting nexin-12 OS=Mus musculus OX=10090 GN=Snx12 PE=1 SV=1	null	null	Mouse_09-2020	null	[MS,MS:1001208,SEQUEST,]	42.99	31.869	null	null	0.58	1.607e6	42.07	42.07	2.769e6	25.89	25.89	2.787e6	38.92	38.92	1.607e6	1.519e6	2.905e6	3.159e6	1.824e6	2.172e6	1.434e6	1.994e6	2.744e6
PRT	Q3U1U4	Predicted gene, 49368 OS=Mus musculus OX=10090 GN=Gm49368 PE=1 SV=1	null	null	Mouse_09-2020	null	[MS,MS:1001208,SEQUEST,]	33.48	48.296	null	null	0.11	9.533e5	42.81	42.81	1.002e6	55.14	55.14	4.701e5	60.32	60.32	1.837e6	9.264e5	8.403e5	9.515e5	5.801e5	1.469e6	3.264e5	3.153e5	7.370e5
PRT	P17742	Peptidyl-prolyl cis-trans isomerase A OS=Mus musculus OX=10090 GN=Ppia PE=1 SV=2	null	null	Mouse_09-2020	null	[MS,MS:1001208,SEQUEST,]	550.62	134.317	null	null	0.40	1.172e8	17.59	17.59	1.972e8	0.75	0.75	1.948e8	8.34	8.34	1.049e8	1.428e8	1.095e8	1.872e8	1.836e8	1.561e8	1.353e8	1.249e8	1.283e8
PRT	P20065	Thymosin beta-4 OS=Mus musculus OX=10090 GN=Tmsb4x PE=1 SV=1	null	null	Mouse_09-2020	null	[MS,MS:1001208,SEQUEST,]	295.71	125.405	null	null	0.50	7.725e7	13.21	13.21	1.218e8	19.63	19.63	1.015e8	39.02	39.02	7.424e7	9.164e7	7.217e7	1.156e8	1.256e8	7.077e7	3.310e7	7.841e7	6.312e7
PRT	P19157	Glutathione S-transferase P 1 OS=Mus musculus OX=10090 GN=Gstp1 PE=1 SV=2	null	null	Mouse_09-2020	null	[MS,MS:1001208,SEQUEST,]	385.05	161.062	null	null	0.42	7.806e6	15.76	15.76	1.090e7	37.77	37.77	8.909e6	52.16	52.16	7.806e6	9.203e6	6.510e6	1.439e7	1.021e7	5.389e6	6.186e6	6.288e6	1.262e7
PRT	Q99LX0	Parkinson disease protein 7 homolog OS=Mus musculus OX=10090 GN=Park7 PE=1 SV=1	null	null	Mouse_09-2020	null	[MS,MS:1001208,SEQUEST,]	274.04	144.539	null	null	0.40	5.916e6	18.03	18.03	9.126e6	14.48	14.48	9.674e6	5.39	5.39	4.826e6	6.757e6	5.527e6	7.503e6	8.546e6	8.286e6	6.609e6	6.921e6	6.538e6
PRT	P14206	40S ribosomal protein SA OS=Mus musculus OX=10090 GN=Rpsa PE=1 SV=4	null	null	Mouse_09-2020	null	[MS,MS:1001208,SEQUEST,]	364.88	132.327	null	null	0.40	1.716e7	7.01	7.01	2.651e7	1.40	1.40	2.997e7	8.10	8.10	1.716e7	1.533e7	1.696e7	2.516e7	2.431e7	2.092e7	2.081e7	2.300e7	1.700e7
PRT	F8WJ41	40S ribosomal protein S15a (Fragment) OS=Mus musculus OX=10090 GN=Rps15a PE=1 SV=1	null	null	Mouse_09-2020	null	[MS,MS:1001208,SEQUEST,]	281.78	98.865	null	null	0.56	8.036e6	18.35	18.35	9.122e6	1.40	1.40	1.146e7	14.12	14.12	7.455e6	1.015e7	7.508e6	8.660e6	8.510e6	7.314e6	7.954e6	7.223e6	8.315e6
PRT	O09061	Proteasome subunit beta type-1 OS=Mus musculus OX=10090 GN=Psmb1 PE=1 SV=1	null	null	Mouse_09-2020	null	[MS,MS:1001208,SEQUEST,]	307.80	130.843	null	null	0.42	9.317e6	45.90	45.90	6.422e6	19.50	19.50	6.425e6	13.88	13.88	9.452e6	9.054e6	3.259e6	7.678e6	5.171e6	5.037e6	4.461e6	5.630e6	3.792e6
PRT	G3UX26	Outer mitochondrial membrane protein porin 2 OS=Mus musculus OX=10090 GN=Vdac2 PE=1 SV=1	null	null	Mouse_09-2020	null	[MS,MS:1001208,SEQUEST,]	257.90	63.237	null	null	0.34	9.576e6	8.90	8.90	1.391e7	6.86	6.86	2.420e7	22.01	22.01	9.203e6	9.305e6	1.016e7	1.476e7	1.303e7	1.080e7	1.117e7	1.747e7	1.505e7
PRT	O08692	Neutrophilic granule protein OS=Mus musculus OX=10090 GN=Ngp PE=1 SV=1	null	null	Mouse_09-2020	null	[MS,MS:1001208,SEQUEST,]	227.87	85.945	null	null	0.33	8.237e6	54.47	54.47	6.755e6	130.65	130.65	7.420e6	21.76	21.76	8.237e6	7.418e6	1.760e7	6.413e6	4.694e6	4.706e7	3.825e6	6.157e6	4.615e6
PRT	Q6ZWY8	Thymosin beta-10 OS=Mus musculus OX=10090 GN=Tmsb10 PE=1 SV=3	null	null	Mouse_09-2020	null	[MS,MS:1001208,SEQUEST,]	181.49	80.592	null	null	0.57	9.271e6	15.86	15.86	1.578e7	24.61	24.61	1.519e7	7.08	7.08	8.899e6	1.148e7	8.661e6	1.498e7	1.786e7	9.011e6	1.159e7	1.086e7	9.059e6
PRT	Q8C2Q8	ATP synthase subunit gamma OS=Mus musculus OX=10090 GN=Atp5c1 PE=1 SV=1	null	null	Mouse_09-2020	null	[MS,MS:1001208,SEQUEST,]	200.89	87.228	null	null	0.31	5.513e6	19.81	19.81	5.962e6	9.93	9.93	8.583e6	16.62	16.62	7.428e6	5.072e6	5.151e6	5.660e6	6.364e6	4.403e6	5.959e6	8.085e6	5.323e6
PRT	A2AFQ2	3-hydroxyacyl-CoA dehydrogenase type-2 OS=Mus musculus OX=10090 GN=Hsd17b10 PE=1 SV=1	null	null	Mouse_09-2020	null	[MS,MS:1001208,SEQUEST,]	178.61	82.212	null	null	0.45	1.135e6	24.56	24.56	1.708e6	8.37	8.37	3.001e6	30.93	30.93	1.053e6	1.585e6	1.060e6	1.622e6	1.440e6	1.426e6	2.084e6	1.472e6	2.430e6
PRT	Q921R2	40S ribosomal protein S13 OS=Mus musculus OX=10090 GN=Rps13 PE=1 SV=1	null	null	Mouse_09-2020	null	[MS,MS:1001208,SEQUEST,]	165.39	66.446	null	null	0.39	6.157e6	40.10	40.10	9.538e6	11.88	11.88	1.084e7	8.58	8.58	4.943e6	5.983e6	9.736e6	1.081e7	8.574e6	7.481e6	7.530e6	8.082e6	5.941e6
PRT	Q3UEB3-2	Isoform 2 of Poly(U)-binding-splicing factor PUF60 OS=Mus musculus OX=10090 GN=Puf60	null	null	Mouse_09-2020	null	[MS,MS:1001208,SEQUEST,]	166.83	86.749	null	null	0.25	2.841e6	10.57	10.57	2.005e6	22.34	22.34	2.941e6	23.26	23.26	2.841e6	2.388e6	2.835e6	1.904e6	2.369e6	1.268e6	1.463e6	2.104e6	2.114e6
PRT	P35564	Calnexin OS=Mus musculus OX=10090 GN=Canx PE=1 SV=1	null	null	Mouse_09-2020	null	[MS,MS:1001208,SEQUEST,]	249.17	87.922	null	null	0.18	3.102e6	12.45	12.45	5.031e6	10.76	10.76	3.771e6	17.77	17.77	3.736e6	3.014e6	2.781e6	4.872e6	3.928e6	3.946e6	3.168e6	2.291e6	2.346e6
PRT	O88456	Calpain small subunit 1 OS=Mus musculus OX=10090 GN=Capns1 PE=1 SV=1	null	null	Mouse_09-2020	null	[MS,MS:1001208,SEQUEST,]	157.86	63.591	null	null	0.38	2.145e6	7.30	7.30	2.723e6	2.76	2.76	3.516e6	24.64	24.64	2.426e6	2.080e6	2.004e6	2.585e6	2.551e6	2.036e6	3.239e6	2.055e6	2.187e6
PRT	Q9DBC7	cAMP-dependent protein kinase type I-alpha regulatory subunit OS=Mus musculus OX=10090 GN=Prkar1a PE=1 SV=3	null	null	Mouse_09-2020	null	[MS,MS:1001208,SEQUEST,]	161.35	66.618	null	null	0.23	3.121e6	16.74	16.74	3.556e6	14.49	14.49	4.584e6	16.17	16.17	3.294e6	3.033e6	2.216e6	3.873e6	2.855e6	2.789e6	2.461e6	3.280e6	3.035e6
PRT	P14483	H-2 class II histocompatibility antigen, A beta chain OS=Mus musculus OX=10090 GN=H2-Ab1 PE=1 SV=1	null	null	Mouse_09-2020	null	[MS,MS:1001208,SEQUEST,]	166.37	69.660	null	null	0.35	5.895e6	11.34	11.34	7.728e6	24.56	24.56	9.147e6	38.57	38.57	5.860e6	6.912e6	5.507e6	8.063e6	7.238e6	4.042e6	5.233e6	6.544e6	9.539e6
PRT	Q9R1P0	Proteasome subunit alpha type-4 OS=Mus musculus OX=10090 GN=Psma4 PE=1 SV=1	null	null	Mouse_09-2020	null	[MS,MS:1001208,SEQUEST,]	128.32	55.925	null	null	0.27	6.220e6	6.37	6.37	7.811e6	5.16	5.16	8.720e6	13.57	13.57	5.618e6	6.158e6	5.811e6	7.717e6	7.315e6	5.752e6	6.054e6	5.680e6	6.427e6
PRT	P62281	40S ribosomal protein S11 OS=Mus musculus OX=10090 GN=Rps11 PE=1 SV=3	null	null	Mouse_09-2020	null	[MS,MS:1001208,SEQUEST,]	105.77	37.301	null	null	0.32	4.119e6	18.88	18.88	6.315e6	11.74	11.74	5.283e6	34.22	34.22	3.103e6	4.416e6	3.848e6	4.893e6	5.914e6	5.029e6	2.462e6	3.779e6	4.480e6
PRT	O54734	Dolichyl-diphosphooligosaccharide--protein glycosyltransferase 48 kDa subunit OS=Mus musculus OX=10090 GN=Ddost PE=1 SV=2	null	null	Mouse_09-2020	null	[MS,MS:1001208,SEQUEST,]	198.71	67.148	null	null	0.29	2.491e6	15.42	15.42	3.589e6	5.82	5.82	3.680e6	3.91	3.91	2.491e6	3.083e6	2.261e6	3.408e6	3.146e6	2.960e6	2.555e6	2.485e6	2.330e6
PRT	Q9DCN2	NADH-cytochrome b5 reductase 3 OS=Mus musculus OX=10090 GN=Cyb5r3 PE=1 SV=3	null	null	Mouse_09-2020	null	[MS,MS:1001208,SEQUEST,]	181.94	113.301	null	null	0.37	4.734e6	24.94	24.94	5.710e6	15.64	15.64	5.630e6	9.68	9.68	4.734e6	3.399e6	5.451e6	5.421e6	4.515e6	5.184e6	3.333e6	4.028e6	3.587e6
PRT	P07309	Transthyretin OS=Mus musculus OX=10090 GN=Ttr PE=1 SV=1	null	null	Mouse_09-2020	null	[MS,MS:1001208,SEQUEST,]	191.63	93.574	null	null	0.71	5.192e6	17.05	17.05	5.644e6	19.47	19.47	6.681e6	17.49	17.49	5.192e6	3.812e6	5.122e6	5.358e6	6.391e6	3.615e6	4.639e6	4.456e6	5.344e6
PRT	P11031	Activated RNA polymerase II transcriptional coactivator p15 OS=Mus musculus OX=10090 GN=Sub1 PE=1 SV=3	null	null	Mouse_09-2020	null	[MS,MS:1001208,SEQUEST,]	83.99	79.385	null	null	0.49	2.946e6	11.18	11.18	4.636e6	9.28	9.28	4.820e6	22.78	22.78	2.937e6	2.863e6	3.317e6	4.208e6	4.341e6	4.144e6	4.268e6	3.448e6	2.427e6
PRT	P97450	ATP synthase-coupling factor 6, mitochondrial OS=Mus musculus OX=10090 GN=Atp5pf PE=1 SV=1	null	null	Mouse_09-2020	null	[MS,MS:1001208,SEQUEST,]	179.05	79.538	null	null	0.46	3.499e6	30.19	30.19	5.009e6	22.96	22.96	3.716e6	37.28	37.28	3.717e6	1.954e6	3.269e6	6.034e6	3.757e6	3.929e6	2.580e6	2.550e6	4.125e6
PRT	P21956	Lactadherin OS=Mus musculus OX=10090 GN=Mfge8 PE=1 SV=3	null	null	Mouse_09-2020	null	[MS,MS:1001208,SEQUEST,]	96.71	45.488	null	null	0.24	8.440e5	20.01	20.01	1.761e6	40.29	40.29	2.221e6	22.50	22.50	8.440e5	1.130e6	7.735e5	2.514e6	1.649e6	9.108e5	1.171e6	1.912e6	1.381e6
PRT	P53810	Phosphatidylinositol transfer protein alpha isoform OS=Mus musculus OX=10090 GN=Pitpna PE=1 SV=2	null	null	Mouse_09-2020	null	[MS,MS:1001208,SEQUEST,]	105.78	58.810	null	null	0.30	2.564e6	15.72	15.72	3.234e6	17.18	17.18	2.706e6	13.62	13.62	2.398e6	3.118e6	2.395e6	3.070e6	3.188e6	1.907e6	1.644e6	1.936e6	1.934e6
PRT	P62827	GTP-binding nuclear protein Ran OS=Mus musculus OX=10090 GN=Ran PE=1 SV=3	null	null	Mouse_09-2020	null	[MS,MS:1001208,SEQUEST,]	151.38	56.836	null	null	0.31	1.842e7	9.55	9.55	2.380e7	10.76	10.76	2.924e7	29.83	29.83	1.581e7	1.790e7	1.774e7	2.679e7	2.229e7	1.829e7	1.978e7	3.353e7	1.819e7
PRT	Q9CZ44	NSFL1 cofactor p47 OS=Mus musculus OX=10090 GN=Nsfl1c PE=1 SV=1	null	null	Mouse_09-2020	null	[MS,MS:1001208,SEQUEST,]	101.94	86.925	null	null	0.37	1.636e6	13.62	13.62	2.739e6	21.08	21.08	3.256e6	57.55	57.55	1.526e6	1.918e6	1.528e6	2.924e6	1.877e6	2.148e6	1.588e6	4.850e6	2.025e6
PRT	E9PUA7	Tumor protein D52 OS=Mus musculus OX=10090 GN=Tpd52 PE=1 SV=1	null	null	Mouse_09-2020	null	[MS,MS:1001208,SEQUEST,]	140.94	69.357	null	null	0.54	2.771e6	18.16	18.16	3.597e6	1.31	1.31	3.810e6	13.48	13.48	2.771e6	3.583e6	2.513e6	3.379e6	3.421e6	2.821e6	2.098e6	2.788e6	2.370e6
PRT	A0A140LHA2	Mitotic checkpoint protein BUB3 OS=Mus musculus OX=10090 GN=Bub3 PE=1 SV=1	null	null	Mouse_09-2020	null	[MS,MS:1001208,SEQUEST,]	101.56	50.865	null	null	0.26	1.565e6	3.63	3.63	1.930e6	19.37	19.37	2.757e6	20.94	20.94	1.581e6	1.521e6	1.380e6	1.509e6	1.807e6	1.840e6	1.675e6	1.973e6	2.241e6
PRT	Q9Z2I9	Succinate--CoA ligase [ADP-forming] subunit beta, mitochondrial OS=Mus musculus OX=10090 GN=Sucla2 PE=1 SV=2	null	null	Mouse_09-2020	null	[MS,MS:1001208,SEQUEST,]	126.26	49.858	null	null	0.22	1.816e6	21.07	21.07	2.726e6	4.66	4.66	2.260e6	53.22	53.22	2.112e6	1.334e6	1.696e6	2.587e6	2.437e6	2.240e6	3.536e6	1.617e6	1.315e6
PRT	Q91XV3	Brain acid soluble protein 1 OS=Mus musculus OX=10090 GN=Basp1 PE=1 SV=3	null	null	Mouse_09-2020	null	[MS,MS:1001208,SEQUEST,]	55.31	61.712	null	null	0.66	3.013e5	74.98	74.98	8.238e5	24.67	24.67	5.208e5	11.99	11.99	2.885e5	9.428e5	2.815e5	8.755e5	7.715e5	4.363e5	4.272e5	3.726e5	3.052e5
PRT	A0A338P6J9	Calpain inhibitor (Fragment) OS=Mus musculus OX=10090 GN=Cast PE=1 SV=1	null	null	Mouse_09-2020	null	[MS,MS:1001208,SEQUEST,]	64.70	69.199	null	null	0.37	1.136e6	63.54	63.54	6.959e5	19.79	19.79	4.691e5	10.63	10.63	2.889e5	1.449e6	1.061e6	5.132e5	7.580e5	5.458e5	3.684e5	3.077e5	2.918e5
PRT	P21981	Protein-glutamine gamma-glutamyltransferase 2 OS=Mus musculus OX=10090 GN=Tgm2 PE=1 SV=4	null	null	Mouse_09-2020	null	[MS,MS:1001208,SEQUEST,]	113.99	55.969	null	null	0.19	1.442e6	20.17	20.17	3.142e6	9.08	9.08	2.349e6	25.01	25.01	1.437e6	1.952e6	1.347e6	3.252e6	2.674e6	2.465e6	2.351e6	1.548e6	1.461e6
PRT	O08547	Vesicle-trafficking protein SEC22b OS=Mus musculus OX=10090 GN=Sec22b PE=1 SV=3	null	null	Mouse_09-2020	null	[MS,MS:1001208,SEQUEST,]	126.88	96.088	null	null	0.49	1.978e6	7.21	7.21	1.882e6	33.89	33.89	3.092e6	21.57	21.57	1.978e6	2.039e6	1.696e6	2.693e6	1.763e6	1.156e6	1.529e6	2.212e6	2.121e6
PRT	Q8R5A3	Amyloid beta A4 precursor protein-binding family B member 1-interacting protein OS=Mus musculus OX=10090 GN=Apbb1ip PE=1 SV=2	null	null	Mouse_09-2020	null	[MS,MS:1001208,SEQUEST,]	74.39	63.595	null	null	0.17	1.178e6	32.16	32.16	1.458e6	17.36	17.36	1.668e6	14.93	14.93	9.959e5	1.145e6	1.691e6	1.268e6	1.365e6	1.451e6	9.505e5	1.324e6	1.038e6
PRT	Q3THS6	S-adenosylmethionine synthase isoform type-2 OS=Mus musculus OX=10090 GN=Mat2a PE=1 SV=2	null	null	Mouse_09-2020	null	[MS,MS:1001208,SEQUEST,]	95.87	53.194	null	null	0.22	2.092e6	15.11	15.11	2.660e6	8.37	8.37	2.865e6	3.26	3.26	1.667e6	2.190e6	1.955e6	2.525e6	2.832e6	2.035e6	1.883e6	2.050e6	1.789e6
PRT	E9Q3M3	Dynactin subunit 1 OS=Mus musculus OX=10090 GN=Dctn1 PE=1 SV=1	null	null	Mouse_09-2020	null	[MS,MS:1001208,SEQUEST,]	104.82	71.295	null	null	0.13	1.839e6	52.59	52.59	1.267e6	26.24	26.24	1.277e6	36.11	36.11	2.160e6	6.062e5	1.718e6	1.165e6	1.186e6	1.501e6	8.884e5	4.412e5	7.943e5
PRT	P70315	Wiskott-Aldrich syndrome protein homolog OS=Mus musculus OX=10090 GN=Was PE=1 SV=1	null	null	Mouse_09-2020	null	[MS,MS:1001208,SEQUEST,]	83.40	56.210	null	null	0.28	1.009e6	4.33	4.33	1.740e6	38.23	38.23	3.063e6	43.32	43.32	1.070e6	9.563e5	9.423e5	2.613e6	1.229e6	1.364e6	2.136e6	8.779e5	1.905e6
PRT	Q9JMA1	Ubiquitin carboxyl-terminal hydrolase 14 OS=Mus musculus OX=10090 GN=Usp14 PE=1 SV=3	null	null	Mouse_09-2020	null	[MS,MS:1001208,SEQUEST,]	87.36	46.305	null	null	0.22	2.188e6	22.46	22.46	2.222e6	16.73	16.73	2.024e6	23.19	23.19	1.447e6	2.161e6	2.044e6	1.738e6	2.081e6	2.015e6	1.198e6	1.448e6	1.678e6
PRT	Q9EQH2	Endoplasmic reticulum aminopeptidase 1 OS=Mus musculus OX=10090 GN=Erap1 PE=1 SV=2	null	null	Mouse_09-2020	null	[MS,MS:1001208,SEQUEST,]	129.07	59.520	null	null	0.14	1.189e6	25.43	25.43	1.405e6	15.89	15.89	1.480e6	59.63	59.63	1.194e6	1.155e6	6.854e5	1.611e6	1.164e6	1.102e6	2.292e6	7.961e5	9.208e5
PRT	F8VQC1	Signal recognition particle subunit SRP72 OS=Mus musculus OX=10090 GN=Srp72 PE=1 SV=1	null	null	Mouse_09-2020	null	[MS,MS:1001208,SEQUEST,]	88.35	54.991	null	null	0.16	1.599e6	21.84	21.84	1.549e6	29.99	29.99	3.375e6	16.11	16.11	1.599e6	1.121e6	1.684e6	1.601e6	8.522e5	1.215e6	2.389e6	1.817e6	2.100e6
PRT	Q8C483	Seryl-tRNA synthetase OS=Mus musculus OX=10090 GN=Sars PE=1 SV=1	null	null	Mouse_09-2020	null	[MS,MS:1001208,SEQUEST,]	67.00	44.799	null	null	0.22	1.853e6	5.88	5.88	1.905e6	5.45	5.45	2.062e6	14.42	14.42	1.853e6	1.722e6	1.859e6	1.896e6	1.677e6	1.494e6	1.535e6	1.188e6	1.283e6
PRT	Q9WVE8	Protein kinase C and casein kinase substrate in neurons protein 2 OS=Mus musculus OX=10090 GN=Pacsin2 PE=1 SV=1	null	null	Mouse_09-2020	null	[MS,MS:1001208,SEQUEST,]	79.09	49.977	null	null	0.21	1.150e6	15.34	15.34	1.692e6	40.56	40.56	2.244e6	18.72	18.72	1.150e6	1.294e6	9.136e5	2.488e6	1.085e6	1.327e6	1.546e6	2.181e6	1.396e6
PRT	Q8BJW6	Eukaryotic translation initiation factor 2A OS=Mus musculus OX=10090 GN=Eif2a PE=1 SV=2	null	null	Mouse_09-2020	null	[MS,MS:1001208,SEQUEST,]	64.06	50.575	null	null	0.20	5.214e5	16.52	16.52	4.987e5	70.61	70.61	9.250e5	18.49	18.49	5.419e5	3.827e5	4.871e5	4.735e5	4.422e5	1.166e6	4.795e5	7.150e5	5.754e5
PRT	A0A0G2JDV6	Ubiquitin-associated protein 2-like OS=Mus musculus OX=10090 GN=Ubap2l PE=1 SV=1	null	null	Mouse_09-2020	null	[MS,MS:1001208,SEQUEST,]	38.96	49.374	null	null	0.15	4.371e5	17.72	17.72	6.955e5	9.12	9.12	7.740e5	5.88	5.88	3.200e5	4.247e5	4.194e5	6.303e5	7.394e5	5.455e5	5.509e5	5.068e5	4.815e5
PRT	Q9JJ28	Protein flightless-1 homolog OS=Mus musculus OX=10090 GN=Flii PE=1 SV=1	null	null	Mouse_09-2020	null	[MS,MS:1001208,SEQUEST,]	90.39	54.088	null	null	0.09	8.643e5	56.80	56.80	1.015e6	66.24	66.24	1.149e6	11.23	11.23	7.845e5	8.399e5	1.895e6	2.267e6	9.509e5	5.377e5	7.976e5	7.274e5	7.926e5
PRT	P28352	DNA-(apurinic or apyrimidinic site) endonuclease OS=Mus musculus OX=10090 GN=Apex1 PE=1 SV=2	null	null	Mouse_09-2020	null	[MS,MS:1001208,SEQUEST,]	116.08	71.302	null	null	0.29	7.662e5	73.41	73.41	2.066e6	7.70	7.70	2.120e6	18.83	18.83	4.879e5	7.445e5	1.844e6	1.934e6	1.935e6	1.833e6	1.143e6	1.727e6	1.319e6
PRT	Q3UZA1	CapZ-interacting protein OS=Mus musculus OX=10090 GN=Rcsd1 PE=1 SV=1	null	null	Mouse_09-2020	null	[MS,MS:1001208,SEQUEST,]	91.66	60.716	null	null	0.43	3.883e5	33.45	33.45	1.038e6	37.55	37.55	6.400e5	30.09	30.09	6.445e5	3.774e5	3.394e5	9.854e5	1.256e6	4.702e5	4.444e5	6.250e5	2.964e5
PRT	Q9Z0N1	Eukaryotic translation initiation factor 2 subunit 3, X-linked OS=Mus musculus OX=10090 GN=Eif2s3x PE=1 SV=2	null	null	Mouse_09-2020	null	[MS,MS:1001208,SEQUEST,]	117.83	62.572	null	null	0.22	3.407e6	17.41	17.41	3.817e6	17.83	17.83	3.060e6	27.25	27.25	2.522e6	3.427e6	3.183e6	3.624e6	3.806e6	2.240e6	2.082e6	2.189e6	2.939e6
PRT	P50544	Very long-chain specific acyl-CoA dehydrogenase, mitochondrial OS=Mus musculus OX=10090 GN=Acadvl PE=1 SV=3	null	null	Mouse_09-2020	null	[MS,MS:1001208,SEQUEST,]	76.04	64.504	null	null	0.19	8.686e5	50.99	50.99	1.208e6	19.36	19.36	1.584e6	32.10	32.10	1.577e6	8.441e5	5.402e5	1.147e6	1.485e6	8.689e5	1.100e6	1.284e6	5.691e5
PRT	P54116	Erythrocyte band 7 integral membrane protein OS=Mus musculus OX=10090 GN=Stom PE=1 SV=3	null	null	Mouse_09-2020	null	[MS,MS:1001208,SEQUEST,]	60.72	55.702	null	null	0.44	2.746e6	13.60	13.60	2.145e6	2.74	2.74	2.330e6	9.99	9.99	2.155e6	2.668e6	2.586e6	2.128e6	2.009e6	1.673e6	1.355e6	1.667e6	1.453e6
PRT	Q80VH0	B-cell scaffold protein with ankyrin repeats OS=Mus musculus OX=10090 GN=Bank1 PE=1 SV=3	null	null	Mouse_09-2020	null	[MS,MS:1001208,SEQUEST,]	60.72	54.341	null	null	0.13	5.567e5	37.00	37.00	6.534e5	46.81	46.81	8.927e5	45.08	45.08	9.703e5	5.410e5	4.809e5	6.203e5	1.224e6	4.614e5	4.932e5	1.164e6	5.553e5
PRT	Q99JB2	Stomatin-like protein 2, mitochondrial OS=Mus musculus OX=10090 GN=Stoml2 PE=1 SV=1	null	null	Mouse_09-2020	null	[MS,MS:1001208,SEQUEST,]	77.28	61.940	null	null	0.38	2.794e5	5.21	5.21	5.264e5	64.01	64.01	5.415e5	36.78	36.78	2.762e5	2.949e5	2.610e5	8.990e5	2.111e5	4.128e5	3.113e5	6.331e5	3.368e5
PRT	Q9Z2N8	Actin-like protein 6A OS=Mus musculus OX=10090 GN=Actl6a PE=1 SV=2	null	null	Mouse_09-2020	null	[MS,MS:1001208,SEQUEST,]	92.20	75.692	null	null	0.28	1.813e6	36.39	36.39	1.552e6	52.17	52.17	1.519e6	31.33	31.33	2.458e6	1.112e6	1.694e6	1.281e6	3.104e6	1.217e6	1.396e6	7.539e5	9.452e5
PRT	Q9DBR1	5'-3' exoribonuclease 2 OS=Mus musculus OX=10090 GN=Xrn2 PE=1 SV=1	null	null	Mouse_09-2020	null	[MS,MS:1001208,SEQUEST,]	84.82	43.694	null	null	0.14	7.996e5	28.40	28.40	1.466e6	36.28	36.28	1.490e6	77.85	77.85	7.996e5	9.603e5	5.116e5	1.867e6	1.372e6	7.179e5	1.035e6	9.902e5	3.082e6
PRT	Q9DBG5	Perilipin-3 OS=Mus musculus OX=10090 GN=Plin3 PE=1 SV=1	null	null	Mouse_09-2020	null	[MS,MS:1001208,SEQUEST,]	86.88	80.709	null	null	0.35	6.786e5	14.02	14.02	4.626e5	28.37	28.37	1.917e6	50.72	50.72	5.828e5	7.512e5	6.339e5	4.392e5	4.746e5	2.221e5	5.516e5	1.372e6	1.587e6
PRT	Q6P8X1	Sorting nexin-6 OS=Mus musculus OX=10090 GN=Snx6 PE=1 SV=2	null	null	Mouse_09-2020	null	[MS,MS:1001208,SEQUEST,]	86.69	61.640	null	null	0.26	2.109e6	29.53	29.53	2.952e6	98.52	98.52	6.900e6	71.61	71.61	2.109e6	1.683e6	2.848e6	1.222e7	2.765e6	1.771e6	8.685e6	1.577e6	4.292e6
PRT	E9PYF1	Aminopeptidase B OS=Mus musculus OX=10090 GN=Rnpep PE=1 SV=1	null	null	Mouse_09-2020	null	[MS,MS:1001208,SEQUEST,]	67.73	48.400	null	null	0.18	1.355e6	71.33	71.33	1.430e6	36.08	36.08	6.692e5	86.09	86.09	1.355e6	3.261e5	2.023e6	2.269e6	1.339e6	9.858e5	4.646e5	3.824e5	1.479e6
PRT	Q91ZJ5	UTP--glucose-1-phosphate uridylyltransferase OS=Mus musculus OX=10090 GN=Ugp2 PE=1 SV=3	null	null	Mouse_09-2020	null	[MS,MS:1001208,SEQUEST,]	62.27	51.474	null	null	0.22	9.400e5	19.07	19.07	1.268e6	39.13	39.13	1.410e6	16.01	16.01	9.400e5	1.115e6	7.318e5	9.102e5	1.187e6	1.599e6	1.012e6	1.009e6	6.668e5
PRT	Q9JHK5	Pleckstrin OS=Mus musculus OX=10090 GN=Plek PE=1 SV=1	null	null	Mouse_09-2020	null	[MS,MS:1001208,SEQUEST,]	159.83	101.408	null	null	0.29	3.353e6	54.86	54.86	2.143e6	20.62	20.62	4.848e6	75.03	75.03	5.495e6	3.258e6	1.551e6	2.034e6	1.665e6	2.101e6	3.366e6	7.871e6	1.370e6
PRT	Q8VCW8	Medium-chain acyl-CoA ligase ACSF2, mitochondrial OS=Mus musculus OX=10090 GN=Acsf2 PE=1 SV=1	null	null	Mouse_09-2020	null	[MS,MS:1001208,SEQUEST,]	115.73	83.213	null	null	0.24	1.756e6	56.82	56.82	3.162e6	53.57	53.57	3.451e6	5.10	5.10	3.621e6	1.203e6	1.641e6	3.002e6	3.686e6	8.648e5	2.463e6	2.469e6	1.997e6
PRT	G5E902	Phosphate carrier protein, mitochondrial OS=Mus musculus OX=10090 GN=Slc25a3 PE=1 SV=1	null	null	Mouse_09-2020	null	[MS,MS:1001208,SEQUEST,]	76.10	44.327	null	null	0.18	3.621e6	7.25	7.25	4.242e6	6.48	6.48	4.618e6	14.90	14.90	3.621e6	3.144e6	3.474e6	3.874e6	4.331e6	3.328e6	3.207e6	2.702e6	3.173e6
PRT	Q9DCL9	Multifunctional protein ADE2 OS=Mus musculus OX=10090 GN=Paics PE=1 SV=4	null	null	Mouse_09-2020	null	[MS,MS:1001208,SEQUEST,]	64.67	44.960	null	null	0.28	8.515e5	22.92	22.92	1.418e6	31.32	31.32	1.584e6	21.37	21.37	9.536e5	5.804e5	7.955e5	2.098e6	1.177e6	1.112e6	9.327e5	1.460e6	9.856e5
PRT	Q6ZWX6	Eukaryotic translation initiation factor 2 subunit 1 OS=Mus musculus OX=10090 GN=Eif2s1 PE=1 SV=3	null	null	Mouse_09-2020	null	[MS,MS:1001208,SEQUEST,]	77.72	42.678	null	null	0.40	2.375e6	29.39	29.39	2.958e6	12.56	12.56	3.013e6	20.72	20.72	1.900e6	3.273e6	2.219e6	2.585e6	2.770e6	2.724e6	1.873e6	2.849e6	1.874e6
PRT	Q9D0I9	Arginine--tRNA ligase, cytoplasmic OS=Mus musculus OX=10090 GN=Rars1 PE=1 SV=2	null	null	Mouse_09-2020	null	[MS,MS:1001208,SEQUEST,]	51.06	46.391	null	null	0.14	2.080e6	7.55	7.55	2.284e6	12.57	12.57	2.446e6	27.92	27.92	1.851e6	2.081e6	1.943e6	1.752e6	2.192e6	1.791e6	1.484e6	1.750e6	2.227e6
PRT	Q9JHI5	Isovaleryl-CoA dehydrogenase, mitochondrial OS=Mus musculus OX=10090 GN=Ivd PE=1 SV=1	null	null	Mouse_09-2020	null	[MS,MS:1001208,SEQUEST,]	67.45	35.703	null	null	0.19	1.751e6	41.72	41.72	2.979e6	4.13	4.13	3.777e6	15.26	15.26	1.751e6	1.447e6	2.933e6	2.828e6	2.760e6	2.493e6	3.379e6	2.697e6	2.349e6
PRT	P39655	Polyunsaturated fatty acid lipoxygenase ALOX12 OS=Mus musculus OX=10090 GN=Alox12 PE=1 SV=4	null	null	Mouse_09-2020	null	[MS,MS:1001208,SEQUEST,]	97.86	53.652	null	null	0.17	9.684e5	89.14	89.14	7.542e5	56.68	56.68	1.697e6	37.26	37.26	9.684e5	5.967e5	3.054e6	1.695e6	6.545e5	5.916e5	1.545e6	7.189e5	1.055e6
PRT	Q91WQ3	Tyrosine--tRNA ligase, cytoplasmic OS=Mus musculus OX=10090 GN=Yars1 PE=1 SV=3	null	null	Mouse_09-2020	null	[MS,MS:1001208,SEQUEST,]	28.27	30.638	null	null	0.22	7.130e5	5.28	5.28	1.157e6	12.46	12.46	1.080e6	22.82	22.82	7.130e5	7.025e5	6.118e5	1.276e6	9.863e5	9.078e5	4.966e5	7.725e5	6.938e5
PRT	D3YXK2	Scaffold attachment factor B1 OS=Mus musculus OX=10090 GN=Safb PE=1 SV=2	null	null	Mouse_09-2020	null	[MS,MS:1001208,SEQUEST,]	46.76	38.986	null	null	0.10	5.090e5	36.93	36.93	9.573e5	50.14	50.14	4.939e5	50.47	50.47	5.090e5	8.122e5	3.955e5	3.558e5	8.965e5	9.383e5	6.871e5	3.533e5	2.487e5
PRT	Q9D7N9	Adipocyte plasma membrane-associated protein OS=Mus musculus OX=10090 GN=Apmap PE=1 SV=1	null	null	Mouse_09-2020	null	[MS,MS:1001208,SEQUEST,]	44.59	43.840	null	null	0.24	1.175e6	12.14	12.14	1.140e6	30.06	30.06	1.673e6	29.33	29.33	1.063e6	1.313e6	1.098e6	1.082e6	9.386e5	1.359e6	1.615e6	9.319e5	1.041e6
PRT	P54823	Probable ATP-dependent RNA helicase DDX6 OS=Mus musculus OX=10090 GN=Ddx6 PE=1 SV=1	null	null	Mouse_09-2020	null	[MS,MS:1001208,SEQUEST,]	40.62	44.644	null	null	0.28	7.383e5	14.51	14.51	8.979e5	8.28	8.28	1.079e6	25.35	25.35	7.448e5	7.175e5	5.323e5	7.647e5	8.897e5	7.042e5	9.636e5	7.722e5	5.172e5
PRT	Q61646	Haptoglobin OS=Mus musculus OX=10090 GN=Hp PE=1 SV=1	null	null	Mouse_09-2020	null	[MS,MS:1001208,SEQUEST,]	93.92	82.283	null	null	0.25	1.971e6	27.50	27.50	2.464e6	91.91	91.91	6.761e5	25.07	25.07	1.519e6	1.915e6	2.462e6	2.339e6	1.272e6	6.463e6	4.695e5	3.343e5	4.878e5
PRT	Q6A068	Cell division cycle 5-like protein OS=Mus musculus OX=10090 GN=Cdc5l PE=1 SV=2	null	null	Mouse_09-2020	null	[MS,MS:1001208,SEQUEST,]	50.12	46.720	null	null	0.16	5.763e5	94.44	94.44	1.454e6	36.23	36.23	1.058e6	59.70	59.70	5.120e5	5.600e5	2.336e6	1.381e6	1.697e6	6.538e5	7.344e5	1.785e6	5.512e5
PRT	Q9ERG0	LIM domain and actin-binding protein 1 OS=Mus musculus OX=10090 GN=Lima1 PE=1 SV=3	null	null	Mouse_09-2020	null	[MS,MS:1001208,SEQUEST,]	20.90	32.717	null	null	0.15	5.107e5	8.45	8.45	7.774e5	26.19	26.19	8.431e5	13.29	13.29	5.107e5	4.870e5	5.449e5	8.189e5	7.280e5	3.955e5	5.853e5	7.045e5	4.715e5
PRT	A0A0A6YW80	N-alpha-acetyltransferase 15, NatA auxiliary subunit OS=Mus musculus OX=10090 GN=Naa15 PE=1 SV=1	null	null	Mouse_09-2020	null	[MS,MS:1001208,SEQUEST,]	34.20	42.468	null	null	0.16	9.309e5	62.73	62.73	5.292e5	11.29	11.29	6.770e5	28.05	28.05	9.309e5	1.206e6	2.341e5	5.929e5	4.747e5	4.151e5	4.248e5	7.247e5	4.211e5
PRT	Q91YR7	Pre-mRNA-processing factor 6 OS=Mus musculus OX=10090 GN=Prpf6 PE=1 SV=1	null	null	Mouse_09-2020	null	[MS,MS:1001208,SEQUEST,]	38.91	44.546	null	null	0.11	2.923e5	15.41	15.41	4.409e5	20.22	20.22	4.193e5	5.89	5.89	2.308e5	3.046e5	2.731e5	4.266e5	4.129e5	2.398e5	2.911e5	2.707e5	2.614e5
PRT	Q3V3R1	Monofunctional C1-tetrahydrofolate synthase, mitochondrial OS=Mus musculus OX=10090 GN=Mthfd1l PE=1 SV=2	null	null	Mouse_09-2020	null	[MS,MS:1001208,SEQUEST,]	65.56	44.471	null	null	0.09	1.317e6	19.25	19.25	1.514e6	32.24	32.24	3.503e6	38.60	38.60	9.453e5	1.337e6	1.231e6	1.438e6	2.036e6	9.010e5	1.382e6	3.266e6	2.179e6
PRT	Q6P5D8	Structural maintenance of chromosomes flexible hinge domain-containing protein 1 OS=Mus musculus OX=10090 GN=Smchd1 PE=1 SV=2	null	null	Mouse_09-2020	null	[MS,MS:1001208,SEQUEST,]	45.13	50.952	null	null	0.06	6.903e5	67.11	67.11	8.459e5	77.32	77.32	1.076e6	36.09	36.09	6.903e5	1.835e6	5.747e5	8.031e5	1.783e6	2.687e5	7.470e5	1.312e6	6.092e5
PRT	E9Q405	Unconventional myosin-XVIIIa OS=Mus musculus OX=10090 GN=Myo18a PE=1 SV=1	null	null	Mouse_09-2020	null	[MS,MS:1001208,SEQUEST,]	56.95	51.538	null	null	0.08	1.777e5	139.20	139.20	2.975e5	123.34	123.34	9.509e5	41.25	41.25	1.416e5	2.059e6	1.660e5	2.005e6	2.786e5	1.612e5	6.602e5	9.113e5	3.242e5
PRT	P42230	Signal transducer and activator of transcription 5A OS=Mus musculus OX=10090 GN=Stat5a PE=1 SV=1	null	null	Mouse_09-2020	null	[MS,MS:1001208,SEQUEST,]	25.36	38.227	null	null	0.12	5.209e5	13.13	13.13	1.013e6	17.22	17.22	1.328e6	5.36	5.36	5.209e5	5.513e5	4.072e5	9.620e5	7.253e5	8.564e5	9.218e5	1.027e6	8.075e5
PRT	Q9DBC3	Cap-specific mRNA (nucleoside-2'-O-)-methyltransferase 1 OS=Mus musculus OX=10090 GN=Cmtr1 PE=1 SV=1	null	null	Mouse_09-2020	null	[MS,MS:1001208,SEQUEST,]	18.69	31.764	null	null	0.13	2.681e5	19.67	19.67	8.389e5	42.46	42.46	1.014e6	17.46	17.46	2.617e5	2.605e5	3.425e5	5.775e5	1.301e6	6.580e5	5.213e5	7.523e5	6.310e5
PRT	Q8BGQ7	Alanine--tRNA ligase, cytoplasmic OS=Mus musculus OX=10090 GN=Aars1 PE=1 SV=1	null	null	Mouse_09-2020	null	[MS,MS:1001208,SEQUEST,]	31.89	29.732	null	null	0.11	7.376e5	17.84	17.84	1.047e6	21.35	21.35	1.061e6	16.48	16.48	7.299e5	9.586e5	6.891e5	8.557e5	9.801e5	1.068e6	6.044e5	8.698e5	6.600e5
PRT	D3Z158	Glutaminyl-tRNA synthetase OS=Mus musculus OX=10090 GN=Qars PE=1 SV=2	null	null	Mouse_09-2020	null	[MS,MS:1001208,SEQUEST,]	43.10	41.843	null	null	0.15	1.155e6	51.44	51.44	1.532e6	34.56	34.56	1.066e6	46.78	46.78	3.769e5	1.203e6	1.079e6	1.568e6	7.521e5	1.201e6	1.258e6	7.626e5	4.447e5
PRT	Q9CZU3	Exosome RNA helicase MTR4 OS=Mus musculus OX=10090 GN=Mtrex PE=1 SV=1	null	null	Mouse_09-2020	null	[MS,MS:1001208,SEQUEST,]	12.38	29.972	null	null	0.09	6.654e5	20.89	20.89	6.154e5	67.46	67.46	8.981e5	45.14	45.14	7.487e5	4.753e5	6.216e5	5.842e5	2.905e5	1.004e6	6.236e5	5.754e5	1.086e6
PRT	P97310	DNA replication licensing factor MCM2 OS=Mus musculus OX=10090 GN=Mcm2 PE=1 SV=3	null	null	Mouse_09-2020	null	[MS,MS:1001208,SEQUEST,]	37.21	39.860	null	null	0.10	7.122e5	34.59	34.59	7.228e5	35.32	35.32	1.925e6	62.30	62.30	5.118e5	6.921e5	9.591e5	6.862e5	5.245e5	8.692e5	4.925e5	1.377e6	1.919e6
PRT	Q3ULG5	DNA helicase OS=Mus musculus OX=10090 GN=Mcm6 PE=1 SV=1	null	null	Mouse_09-2020	null	[MS,MS:1001208,SEQUEST,]	50.48	42.379	null	null	0.13	6.348e5	20.16	20.16	1.151e6	32.41	32.41	1.017e6	31.36	31.36	6.348e5	4.339e5	6.176e5	1.093e6	8.421e5	1.326e6	5.533e5	7.276e5	9.145e5
PRT	Q6P1F6	Serine/threonine-protein phosphatase 2A 55 kDa regulatory subunit B alpha isoform OS=Mus musculus OX=10090 GN=Ppp2r2a PE=1 SV=1	null	null	Mouse_09-2020	null	[MS,MS:1001208,SEQUEST,]	53.08	51.664	null	null	0.22	2.167e6	53.27	53.27	1.547e6	19.13	19.13	2.014e6	25.26	25.26	2.471e6	6.791e5	2.025e6	1.898e6	1.305e6	1.214e6	1.366e6	1.441e6	1.872e6
PRT	Q5JC28	Epidermal growth factor receptor pathway substrate 15 isoform B OS=Mus musculus OX=10090 GN=Eps15 PE=1 SV=1	null	null	Mouse_09-2020	null	[MS,MS:1001208,SEQUEST,]	13.95	41.809	null	null	0.19	4.377e5	65.35	65.35	1.559e6	85.40	85.40	5.058e5	79.88	79.88	2.926e5	9.809e5	4.090e5	7.358e5	2.938e6	null	2.478e5	1.091e6	3.146e5
PRT	Q9QYJ0	DnaJ homolog subfamily A member 2 OS=Mus musculus OX=10090 GN=Dnaja2 PE=1 SV=1	null	null	Mouse_09-2020	null	[MS,MS:1001208,SEQUEST,]	25.55	35.979	null	null	0.31	6.206e5	5.26	5.26	1.775e6	14.16	14.16	1.170e6	0.37	0.37	6.355e5	6.031e5	5.363e5	1.724e6	1.301e6	1.392e6	8.123e5	8.361e5	7.320e5
PRT	E9Q3W4	Plectin OS=Mus musculus OX=10090 GN=Plec PE=1 SV=1	null	null	Mouse_09-2020	null	[MS,MS:1001208,SEQUEST,]	0.00	27.288	null	null	0.02	4.445e5	59.24	59.24	3.460e5	24.28	24.28	3.301e5	28.36	28.36	1.713e5	6.651e5	4.153e5	3.606e5	2.172e5	2.714e5	2.292e5	3.572e5	1.875e5
PRT	P35991	Tyrosine-protein kinase BTK OS=Mus musculus OX=10090 GN=Btk PE=1 SV=4	null	null	Mouse_09-2020	null	[MS,MS:1001208,SEQUEST,]	13.52	28.398	null	null	0.21	3.658e5	88.93	88.93	7.067e5	64.94	64.94	5.311e5	89.71	89.71	1.436e6	3.151e5	3.417e5	6.709e5	7.789e5	1.151e5	2.987e5	3.799e5	1.260e6
PRT	A0A0A0MQA5	Tubulin alpha chain (Fragment) OS=Mus musculus OX=10090 GN=Tuba4a PE=1 SV=1	null	null	Mouse_09-2020	null	[MS,MS:1001208,SEQUEST,]	644.11	201.219	null	null	0.41	6.566e6	34.15	34.15	3.359e6	6.75	6.75	2.944e6	40.69	40.69	6.604e6	6.380e6	3.112e6	3.084e6	3.459e6	2.635e6	1.825e6	2.106e6	3.318e6
PRT	Q8C1B7	Septin-11 OS=Mus musculus OX=10090 GN=Septin11 PE=1 SV=4	null	null	Mouse_09-2020	null	[MS,MS:1001208,SEQUEST,]	211.44	88.411	null	null	0.34	6.110e6	21.70	21.70	7.498e6	23.18	23.18	1.135e7	12.98	12.98	4.332e6	6.532e6	5.708e6	7.118e6	7.975e6	4.153e6	6.531e6	8.717e6	7.060e6
PRT	Q9CQV8	14-3-3 protein beta/alpha OS=Mus musculus OX=10090 GN=Ywhab PE=1 SV=3	null	null	Mouse_09-2020	null	[MS,MS:1001208,SEQUEST,]	495.99	160.380	null	null	0.47	1.001e7	7.72	7.72	1.324e7	3.90	3.90	1.451e7	8.43	8.43	1.025e7	8.599e6	9.351e6	1.257e7	1.302e7	1.010e7	1.161e7	1.038e7	9.013e6
PRT	P08752	Guanine nucleotide-binding protein G(i) subunit alpha-2 OS=Mus musculus OX=10090 GN=Gnai2 PE=1 SV=5	null	null	Mouse_09-2020	null	[MS,MS:1001208,SEQUEST,]	290.56	99.569	null	null	0.35	1.213e7	10.46	10.46	1.520e7	4.23	4.23	1.860e7	18.86	18.86	1.082e7	1.179e7	1.247e7	1.459e7	1.330e7	1.192e7	1.046e7	1.331e7	1.373e7
PRT	P61205	ADP-ribosylation factor 3 OS=Mus musculus OX=10090 GN=Arf3 PE=2 SV=2	null	null	Mouse_09-2020	null	[MS,MS:1001208,SEQUEST,]	318.61	206.100	null	null	0.64	8.063e6	27.11	27.11	7.647e6	10.88	10.88	8.700e6	16.84	16.84	9.988e6	7.835e6	5.327e6	8.316e6	7.161e6	5.558e6	7.986e6	6.216e6	5.412e6
PRT	P01901	H-2 class I histocompatibility antigen, K-B alpha chain OS=Mus musculus OX=10090 GN=H2-K1 PE=1 SV=1	null	null	Mouse_09-2020	null	[MS,MS:1001208,SEQUEST,]	140.55	58.044	null	null	0.28	2.089e6	20.95	20.95	2.840e6	20.56	20.56	4.000e6	7.53	7.53	1.882e6	2.030e6	2.599e6	2.696e6	3.708e6	2.196e6	2.560e6	2.862e6	2.668e6
PRT	A0A087WQS2	Basic leucine zipper and W2 domain-containing protein 1 OS=Mus musculus OX=10090 GN=Bzw1 PE=1 SV=1	null	null	Mouse_09-2020	null	[MS,MS:1001208,SEQUEST,]	94.73	58.087	null	null	0.20	3.850e6	17.00	17.00	3.358e6	13.86	13.86	5.202e6	62.02	62.02	2.835e6	3.786e6	3.597e6	3.714e6	2.781e6	2.634e6	2.190e6	7.732e6	3.236e6
PRT	Q6P1B9	Bin1 protein OS=Mus musculus OX=10090 GN=Bin1 PE=1 SV=1	null	null	Mouse_09-2020	null	[MS,MS:1001208,SEQUEST,]	157.88	78.096	null	null	0.31	1.840e6	11.90	11.90	2.280e6	37.62	37.62	2.198e6	36.16	36.16	1.523e6	1.865e6	1.719e6	2.165e6	2.280e6	8.638e5	2.128e6	1.572e6	9.010e5
PRT	Q63844	Mitogen-activated protein kinase 3 OS=Mus musculus OX=10090 GN=Mapk3 PE=1 SV=5	null	null	Mouse_09-2020	null	[MS,MS:1001208,SEQUEST,]	92.45	37.948	null	null	0.28	2.107e6	21.21	21.21	2.774e6	4.41	4.41	2.588e6	22.54	22.54	2.036e6	2.853e6	1.969e6	2.634e6	2.722e6	2.088e6	1.686e6	1.852e6	2.254e6
PRT	Q3V0T4	Integrin alpha-D OS=Mus musculus OX=10090 GN=Itgad PE=1 SV=1	null	null	Mouse_09-2020	null	[MS,MS:1001208,SEQUEST,]	46.89	33.332	null	null	0.09	1.616e6	4.61	4.61	2.377e6	26.48	26.48	2.399e6	10.28	10.28	1.658e6	1.570e6	1.416e6	3.219e6	2.226e6	1.623e6	1.968e6	1.717e6	1.474e6
PRT	Q6ZWV7	60S ribosomal protein L35 OS=Mus musculus OX=10090 GN=Rpl35 PE=1 SV=1	null	null	Mouse_09-2020	null	[MS,MS:1001208,SEQUEST,]	167.84	111.450	null	null	0.28	3.012e6	37.05	37.05	4.661e6	10.06	10.06	3.902e6	29.77	29.77	3.012e6	4.908e6	2.420e6	4.425e6	4.114e6	4.180e6	4.296e6	2.792e6	2.321e6
PRT	O55143	Sarcoplasmic/endoplasmic reticulum calcium ATPase 2 OS=Mus musculus OX=10090 GN=Atp2a2 PE=1 SV=2	null	null	Mouse_09-2020	null	[MS,MS:1001208,SEQUEST,]	135.58	80.770	null	null	0.12	9.644e5	21.96	21.96	1.058e6	13.53	13.53	1.580e6	19.61	19.61	9.644e5	1.175e6	7.275e5	9.958e5	9.906e5	1.036e6	1.258e6	8.691e5	9.829e5
PRT	P47811	Mitogen-activated protein kinase 14 OS=Mus musculus OX=10090 GN=Mapk14 PE=1 SV=3	null	null	Mouse_09-2020	null	[MS,MS:1001208,SEQUEST,]	76.86	45.446	null	null	0.26	4.267e6	40.19	40.19	4.422e6	14.36	14.36	5.111e6	21.13	21.13	2.795e6	6.196e6	3.986e6	4.198e6	3.752e6	4.152e6	3.549e6	2.782e6	3.727e6
PRT	Q78ZM0	Sorting nexin-3 OS=Mus musculus OX=10090 GN=Snx3 PE=1 SV=1	null	null	Mouse_09-2020	null	[MS,MS:1001208,SEQUEST,]	92.32	34.415	null	null	0.60	3.473e6	9.21	9.21	3.483e6	21.34	21.34	4.681e6	8.67	8.67	3.473e6	3.633e6	2.903e6	3.561e6	2.291e6	2.732e6	3.336e6	2.914e6	2.912e6
PRT	Q91Z40	Gbp6 protein OS=Mus musculus OX=10090 GN=Gbp7 PE=1 SV=2	null	null	Mouse_09-2020	null	[MS,MS:1001208,SEQUEST,]	41.16	47.920	null	null	0.16	3.303e5	16.38	16.38	3.771e5	13.99	13.99	3.874e5	13.90	13.90	3.303e5	4.088e5	2.918e5	4.314e5	3.531e5	2.729e5	2.959e5	2.304e5	2.410e5
PRT	Q9DAW9	Calponin-3 OS=Mus musculus OX=10090 GN=Cnn3 PE=1 SV=1	null	null	Mouse_09-2020	null	[MS,MS:1001208,SEQUEST,]	73.37	76.551	null	null	0.40	5.069e5	88.32	88.32	5.031e5	24.10	24.10	1.068e6	41.29	41.29	1.884e6	4.926e5	3.829e5	4.777e5	5.434e5	2.771e5	7.415e5	1.275e6	5.037e5
PRT	Q91YR1	Twinfilin-1 OS=Mus musculus OX=10090 GN=Twf1 PE=1 SV=2	null	null	Mouse_09-2020	null	[MS,MS:1001208,SEQUEST,]	68.35	51.920	null	null	0.31	1.425e6	22.61	22.61	1.470e6	19.15	19.15	1.950e6	38.49	38.49	1.425e6	1.661e6	1.005e6	1.774e6	1.376e6	1.013e6	2.335e6	1.212e6	1.213e6
PRT	Q9DCE9	Interferon gamma-induced GTPase OS=Mus musculus OX=10090 GN=Igtp PE=1 SV=1	null	null	Mouse_09-2020	null	[MS,MS:1001208,SEQUEST,]	42.27	38.700	null	null	0.24	7.560e5	28.15	28.15	3.476e5	34.43	34.43	4.255e5	25.27	25.27	7.560e5	9.923e5	5.433e5	2.289e5	4.565e5	2.726e5	4.270e5	3.044e5	2.432e5
PRT	P70335	Rho-associated protein kinase 1 OS=Mus musculus OX=10090 GN=Rock1 PE=1 SV=1	null	null	Mouse_09-2020	null	[MS,MS:1001208,SEQUEST,]	23.42	32.641	null	null	0.09	3.571e5	103.74	103.74	4.705e5	28.86	28.86	9.717e5	37.94	37.94	1.687e6	2.534e5	3.336e5	3.020e5	5.435e5	3.690e5	3.606e5	6.952e5	7.341e5
PRT	Q64475	Histone H2B type 1-B OS=Mus musculus OX=10090 GN=H2bc3 PE=1 SV=3	null	null	Mouse_09-2020	null	[MS,MS:1001208,SEQUEST,]	283.61	68.261	null	null	0.44	2.911e7	11.08	11.08	3.418e7	16.13	16.13	5.485e7	14.69	14.69	2.911e7	2.384e7	2.846e7	2.710e7	3.704e7	2.681e7	3.808e7	4.268e7	2.764e7
PRT	Q9CQR2	40S ribosomal protein S21 OS=Mus musculus OX=10090 GN=Rps21 PE=1 SV=1	null	null	Mouse_09-2020	null	[MS,MS:1001208,SEQUEST,]	231.07	93.239	null	null	0.61	4.956e6	9.53	9.53	4.984e6	17.65	17.65	3.521e6	52.66	52.66	4.956e6	5.266e6	4.181e6	3.699e6	4.667e6	4.371e6	1.388e6	2.519e6	3.737e6
PRT	P18242	Cathepsin D OS=Mus musculus OX=10090 GN=Ctsd PE=1 SV=1	null	null	Mouse_09-2020	null	[MS,MS:1001208,SEQUEST,]	290.16	144.902	null	null	0.27	9.213e6	16.74	16.74	1.209e7	11.20	11.20	1.508e7	21.25	21.25	7.438e6	1.015e7	8.607e6	1.148e7	1.033e7	1.079e7	7.956e6	1.266e7	9.378e6
PRT	P49722	Proteasome subunit alpha type-2 OS=Mus musculus OX=10090 GN=Psma2 PE=1 SV=3	null	null	Mouse_09-2020	null	[MS,MS:1001208,SEQUEST,]	241.37	90.516	null	null	0.46	4.330e6	16.61	16.61	5.837e6	12.48	12.48	6.151e6	8.57	8.57	5.241e6	4.208e6	3.529e6	4.453e6	5.534e6	4.578e6	4.271e6	4.195e6	4.298e6
PRT	P28474	Alcohol dehydrogenase class-3 OS=Mus musculus OX=10090 GN=Adh5 PE=1 SV=3	null	null	Mouse_09-2020	null	[MS,MS:1001208,SEQUEST,]	244.48	76.436	null	null	0.26	5.350e6	34.18	34.18	4.312e6	21.89	21.89	4.205e6	53.06	53.06	5.470e6	5.199e6	2.557e6	4.929e6	4.038e6	2.605e6	2.919e6	6.244e6	2.095e6
PRT	P31786	Acyl-CoA-binding protein OS=Mus musculus OX=10090 GN=Dbi PE=1 SV=2	null	null	Mouse_09-2020	null	[MS,MS:1001208,SEQUEST,]	179.41	79.856	null	null	0.64	8.640e6	28.99	28.99	9.893e6	22.43	22.43	1.121e7	15.11	15.11	7.775e6	8.396e6	1.223e7	9.392e6	1.091e7	5.765e6	7.782e6	6.412e6	7.541e6
PRT	Q61335	B-cell receptor-associated protein 31 OS=Mus musculus OX=10090 GN=Bcap31 PE=1 SV=4	null	null	Mouse_09-2020	null	[MS,MS:1001208,SEQUEST,]	109.41	92.676	null	null	0.29	1.740e6	18.51	18.51	1.959e6	15.87	15.87	1.941e6	34.58	34.58	1.384e6	1.959e6	1.625e6	1.860e6	2.369e6	1.511e6	1.238e6	1.388e6	2.020e6
PRT	P28063	Proteasome subunit beta type-8 OS=Mus musculus OX=10090 GN=Psmb8 PE=1 SV=2	null	null	Mouse_09-2020	null	[MS,MS:1001208,SEQUEST,]	155.72	78.027	null	null	0.35	3.764e6	6.29	6.29	4.946e6	19.05	19.05	6.209e6	20.81	20.81	3.925e6	3.367e6	3.517e6	5.793e6	3.916e6	3.879e6	3.457e6	4.442e6	4.717e6
PRT	P60766	Cell division control protein 42 homolog OS=Mus musculus OX=10090 GN=Cdc42 PE=1 SV=2	null	null	Mouse_09-2020	null	[MS,MS:1001208,SEQUEST,]	187.92	83.073	null	null	0.29	2.628e6	65.77	65.77	2.488e6	18.15	18.15	3.384e6	34.94	34.94	2.628e6	2.402e6	6.753e6	3.053e6	2.330e6	1.804e6	4.024e6	2.421e6	2.000e6
PRT	Q7TNV0	Protein DEK OS=Mus musculus OX=10090 GN=Dek PE=1 SV=1	null	null	Mouse_09-2020	null	[MS,MS:1001208,SEQUEST,]	141.48	71.133	null	null	0.18	2.615e6	23.39	23.39	3.350e6	20.59	20.59	3.419e6	4.71	4.71	2.059e6	2.541e6	3.083e6	3.990e6	3.137e6	2.191e6	2.485e6	2.330e6	2.127e6
PRT	Q62465	Synaptic vesicle membrane protein VAT-1 homolog OS=Mus musculus OX=10090 GN=Vat1 PE=1 SV=3	null	null	Mouse_09-2020	null	[MS,MS:1001208,SEQUEST,]	162.70	58.923	null	null	0.27	3.528e6	26.93	26.93	3.970e6	41.59	41.59	5.571e6	27.39	27.39	2.171e6	3.618e6	3.296e6	6.227e6	3.718e6	2.303e6	3.868e6	2.374e6	3.523e6
PRT	P20108	Thioredoxin-dependent peroxide reductase, mitochondrial OS=Mus musculus OX=10090 GN=Prdx3 PE=1 SV=1	null	null	Mouse_09-2020	null	[MS,MS:1001208,SEQUEST,]	191.75	77.095	null	null	0.33	3.887e6	15.35	15.35	6.822e6	15.83	15.83	6.779e6	0.44	0.44	3.574e6	3.778e6	4.466e6	6.477e6	5.326e6	6.143e6	4.705e6	4.850e6	4.248e6
PRT	A0A1L1SQA8	40S ribosomal protein S25 OS=Mus musculus OX=10090 GN=Rps25 PE=1 SV=1	null	null	Mouse_09-2020	null	[MS,MS:1001208,SEQUEST,]	147.42	40.904	null	null	0.47	9.255e6	5.48	5.48	1.094e7	10.90	10.90	1.634e7	10.74	10.74	9.275e6	8.994e6	7.860e6	1.014e7	1.215e7	8.583e6	1.025e7	1.308e7	1.016e7
PRT	O70435	Proteasome subunit alpha type-3 OS=Mus musculus OX=10090 GN=Psma3 PE=1 SV=3	null	null	Mouse_09-2020	null	[MS,MS:1001208,SEQUEST,]	143.04	43.114	null	null	0.30	5.885e6	9.88	9.88	8.266e6	0.67	0.67	9.194e6	9.80	9.80	5.661e6	6.609e6	5.498e6	7.847e6	7.740e6	6.559e6	5.587e6	6.578e6	6.086e6
PRT	Q3TBA3	Antigen peptide transporter 1 OS=Mus musculus OX=10090 GN=Tap1 PE=1 SV=1	null	null	Mouse_09-2020	null	[MS,MS:1001208,SEQUEST,]	169.86	101.255	null	null	0.13	1.735e6	84.94	84.94	2.294e6	15.62	15.62	2.047e6	64.28	64.28	1.735e6	5.976e6	1.341e6	2.178e6	2.111e6	2.313e6	1.421e6	4.042e6	1.264e6
PRT	P14602	Heat shock protein beta-1 OS=Mus musculus OX=10090 GN=Hspb1 PE=1 SV=3	null	null	Mouse_09-2020	null	[MS,MS:1001208,SEQUEST,]	167.11	75.275	null	null	0.58	4.452e6	27.39	27.39	6.983e6	15.11	15.11	8.644e6	28.06	28.06	4.368e6	6.700e6	4.159e6	5.930e6	7.856e6	5.477e6	3.681e6	6.184e6	5.853e6
PRT	Q9CPW4	Actin-related protein 2/3 complex subunit 5 OS=Mus musculus OX=10090 GN=Arpc5 PE=1 SV=3	null	null	Mouse_09-2020	null	[MS,MS:1001208,SEQUEST,]	222.84	84.759	null	null	0.41	7.859e6	12.11	12.11	1.213e7	3.85	3.85	1.508e7	19.31	19.31	6.544e6	8.074e6	7.342e6	1.217e7	1.115e7	9.517e6	1.316e7	9.293e6	9.381e6
PRT	Q07417	Short-chain specific acyl-CoA dehydrogenase, mitochondrial OS=Mus musculus OX=10090 GN=Acads PE=1 SV=2	null	null	Mouse_09-2020	null	[MS,MS:1001208,SEQUEST,]	140.61	92.822	null	null	0.27	1.499e6	19.77	19.77	1.724e6	4.21	4.21	2.341e6	11.61	11.61	1.499e6	1.100e6	1.582e6	1.637e6	1.708e6	1.318e6	1.754e6	1.432e6	1.456e6
PRT	Q9CPR4	60S ribosomal protein L17 OS=Mus musculus OX=10090 GN=Rpl17 PE=1 SV=3	null	null	Mouse_09-2020	null	[MS,MS:1001208,SEQUEST,]	159.80	72.898	null	null	0.39	6.782e6	32.47	32.47	3.477e6	60.35	60.35	6.166e6	49.09	49.09	6.782e6	7.148e6	3.505e6	6.849e6	3.256e6	1.742e6	8.685e6	3.810e6	3.836e6
PRT	Q9D2G2	Dihydrolipoyllysine-residue succinyltransferase component of 2-oxoglutarate dehydrogenase complex, mitochondrial OS=Mus musculus OX=10090 GN=Dlst PE=1 SV=1	null	null	Mouse_09-2020	null	[MS,MS:1001208,SEQUEST,]	130.81	54.183	null	null	0.20	3.365e6	7.65	7.65	3.037e6	2.63	2.63	4.182e6	19.31	19.31	2.960e6	3.314e6	3.144e6	2.883e6	2.956e6	2.355e6	2.903e6	2.962e6	3.562e6
PRT	Q9R1P3	Proteasome subunit beta type-2 OS=Mus musculus OX=10090 GN=Psmb2 PE=1 SV=1	null	null	Mouse_09-2020	null	[MS,MS:1001208,SEQUEST,]	135.11	75.698	null	null	0.45	1.820e6	45.90	45.90	2.154e6	19.43	19.43	2.125e6	7.94	7.94	3.438e6	1.467e6	1.700e6	2.045e6	2.541e6	1.455e6	1.588e6	1.395e6	1.322e6
PRT	P15327	Bisphosphoglycerate mutase OS=Mus musculus OX=10090 GN=Bpgm PE=1 SV=2	null	null	Mouse_09-2020	null	[MS,MS:1001208,SEQUEST,]	108.04	70.097	null	null	0.32	3.106e6	5.95	5.95	2.595e6	6.14	6.14	2.497e6	40.62	40.62	3.378e6	3.019e6	2.817e6	2.463e6	2.278e6	2.158e6	1.734e6	9.766e5	2.048e6
PRT	Q05D44	Eukaryotic translation initiation factor 5B OS=Mus musculus OX=10090 GN=Eif5b PE=1 SV=2	null	null	Mouse_09-2020	null	[MS,MS:1001208,SEQUEST,]	94.58	65.772	null	null	0.12	3.305e5	113.69	113.69	1.225e6	54.82	54.82	1.352e6	23.39	23.39	2.247e5	1.808e6	3.087e5	1.323e6	1.147e6	2.930e5	1.143e6	9.674e5	6.342e5
PRT	O08749	Dihydrolipoyl dehydrogenase, mitochondrial OS=Mus musculus OX=10090 GN=Dld PE=1 SV=2	null	null	Mouse_09-2020	null	[MS,MS:1001208,SEQUEST,]	112.94	57.653	null	null	0.18	4.096e6	8.52	8.52	3.851e6	5.51	5.51	4.427e6	23.70	23.70	4.482e6	3.674e6	3.827e6	3.656e6	3.958e6	3.015e6	3.066e6	4.668e6	2.754e6
PRT	A2BE93	Protein SET (Fragment) OS=Mus musculus OX=10090 GN=Set PE=1 SV=1	null	null	Mouse_09-2020	null	[MS,MS:1001208,SEQUEST,]	180.11	85.428	null	null	0.51	6.186e6	6.20	6.20	8.325e6	55.52	55.52	9.800e6	15.89	15.89	6.186e6	5.827e6	6.305e6	1.764e7	7.796e6	5.587e6	7.990e6	7.012e6	5.206e6
PRT	Q9CX86	Heterogeneous nuclear ribonucleoprotein A0 OS=Mus musculus OX=10090 GN=Hnrnpa0 PE=1 SV=1	null	null	Mouse_09-2020	null	[MS,MS:1001208,SEQUEST,]	164.84	62.233	null	null	0.28	1.164e6	50.60	50.60	2.392e6	74.79	74.79	3.867e6	15.89	15.89	2.241e6	1.131e6	8.139e5	5.493e6	2.240e6	9.912e5	2.685e6	3.299e6	2.093e6
PRT	F8WJK8	Hsc70-interacting protein OS=Mus musculus OX=10090 GN=St13 PE=1 SV=1	null	null	Mouse_09-2020	null	[MS,MS:1001208,SEQUEST,]	122.07	56.273	null	null	0.17	4.267e6	22.17	22.17	4.738e6	17.94	17.94	5.281e6	16.49	16.49	3.008e6	4.586e6	3.987e6	4.498e6	3.307e6	3.948e6	2.988e6	4.301e6	3.285e6
PRT	Q9CZ30	Obg-like ATPase 1 OS=Mus musculus OX=10090 GN=Ola1 PE=1 SV=1	null	null	Mouse_09-2020	null	[MS,MS:1001208,SEQUEST,]	122.52	62.628	null	null	0.25	1.151e6	73.81	73.81	2.642e6	17.43	17.43	2.446e6	3.84	3.84	1.151e6	1.001e6	3.285e6	3.181e6	2.261e6	2.072e6	1.610e6	1.788e6	1.522e6
PRT	O88531	Palmitoyl-protein thioesterase 1 OS=Mus musculus OX=10090 GN=Ppt1 PE=1 SV=2	null	null	Mouse_09-2020	null	[MS,MS:1001208,SEQUEST,]	137.66	62.169	null	null	0.21	1.256e6	48.89	48.89	1.582e6	65.39	65.39	1.996e6	17.72	17.72	1.256e6	8.676e5	2.136e6	3.964e6	1.482e6	1.087e6	1.674e6	1.211e6	1.242e6
PRT	Q9CQA3	Succinate dehydrogenase [ubiquinone] iron-sulfur subunit, mitochondrial OS=Mus musculus OX=10090 GN=Sdhb PE=1 SV=1	null	null	Mouse_09-2020	null	[MS,MS:1001208,SEQUEST,]	77.48	59.079	null	null	0.28	9.505e5	77.75	77.75	1.752e6	18.73	18.73	2.265e6	17.59	17.59	6.505e5	9.237e5	2.546e6	2.105e6	1.447e6	1.374e6	1.805e6	1.621e6	1.131e6
PRT	P35585	AP-1 complex subunit mu-1 OS=Mus musculus OX=10090 GN=Ap1m1 PE=1 SV=3	null	null	Mouse_09-2020	null	[MS,MS:1001208,SEQUEST,]	124.34	45.008	null	null	0.24	1.834e6	23.38	23.38	2.518e6	33.81	33.81	3.351e6	16.00	16.00	1.834e6	1.204e6	1.854e6	2.390e6	2.395e6	1.015e6	1.767e6	2.397e6	2.151e6
PRT	Q9JK81	MYG1 exonuclease OS=Mus musculus OX=10090 GN=Myg1 PE=1 SV=1	null	null	Mouse_09-2020	null	[MS,MS:1001208,SEQUEST,]	88.31	41.321	null	null	0.23	9.893e5	44.48	44.48	1.601e6	21.02	21.02	2.175e6	14.63	14.63	9.893e5	1.846e6	8.237e5	1.520e6	2.080e6	1.210e6	1.510e6	1.473e6	1.675e6
PRT	P42125	Enoyl-CoA delta isomerase 1, mitochondrial OS=Mus musculus OX=10090 GN=Eci1 PE=1 SV=2	null	null	Mouse_09-2020	null	[MS,MS:1001208,SEQUEST,]	125.49	61.227	null	null	0.30	3.504e6	61.77	61.77	2.960e6	13.12	13.12	3.543e6	23.54	23.54	1.461e6	3.405e6	5.559e6	3.227e6	2.772e6	2.052e6	2.460e6	1.681e6	2.335e6
PRT	P26645	Myristoylated alanine-rich C-kinase substrate OS=Mus musculus OX=10090 GN=Marcks PE=1 SV=2	null	null	Mouse_09-2020	null	[MS,MS:1001208,SEQUEST,]	120.60	70.881	null	null	0.46	1.856e6	16.05	16.05	3.106e6	9.10	9.10	3.252e6	4.81	4.81	1.548e6	1.804e6	2.000e6	2.772e6	3.264e6	2.437e6	2.269e6	2.144e6	2.023e6
PRT	Q9CR62	Mitochondrial 2-oxoglutarate/malate carrier protein OS=Mus musculus OX=10090 GN=Slc25a11 PE=1 SV=3	null	null	Mouse_09-2020	null	[MS,MS:1001208,SEQUEST,]	88.49	51.052	null	null	0.27	2.924e6	22.56	22.56	1.857e6	19.84	19.84	3.303e6	35.61	35.61	4.070e6	2.637e6	2.732e6	2.053e6	1.351e6	1.457e6	1.536e6	2.363e6	2.871e6
PRT	A0A1L1STE4	Interleukin enhancer-binding factor 3 OS=Mus musculus OX=10090 GN=Ilf3 PE=1 SV=1	null	null	Mouse_09-2020	null	[MS,MS:1001208,SEQUEST,]	87.11	56.367	null	null	0.14	1.977e6	12.38	12.38	1.274e6	15.05	15.05	2.524e6	16.56	16.56	2.116e6	1.607e6	1.847e6	1.159e6	1.498e6	9.990e5	1.752e6	1.508e6	1.832e6
PRT	Q8R0X7	Sphingosine-1-phosphate lyase 1 OS=Mus musculus OX=10090 GN=Sgpl1 PE=1 SV=1	null	null	Mouse_09-2020	null	[MS,MS:1001208,SEQUEST,]	99.24	57.977	null	null	0.17	6.569e5	19.75	19.75	1.621e6	25.17	25.17	1.190e6	25.02	25.02	4.776e5	6.383e5	6.623e5	1.539e6	1.045e6	1.472e6	6.450e5	1.100e6	7.404e5
PRT	Q8BMF4	Dihydrolipoyllysine-residue acetyltransferase component of pyruvate dehydrogenase complex, mitochondrial OS=Mus musculus OX=10090 GN=Dlat PE=1 SV=2	null	null	Mouse_09-2020	null	[MS,MS:1001208,SEQUEST,]	124.14	57.791	null	null	0.13	4.146e6	26.55	26.55	4.660e6	20.69	20.69	2.355e6	19.11	19.11	4.146e6	3.327e6	5.348e6	4.661e6	3.060e6	3.655e6	1.631e6	1.685e6	2.007e6
PRT	Q9CR16	Peptidyl-prolyl cis-trans isomerase D OS=Mus musculus OX=10090 GN=Ppid PE=1 SV=3	null	null	Mouse_09-2020	null	[MS,MS:1001208,SEQUEST,]	104.01	50.318	null	null	0.27	1.102e6	14.34	14.34	1.676e6	32.02	32.02	1.852e6	19.41	19.41	1.043e6	1.320e6	1.030e6	9.951e5	1.569e6	1.615e6	1.357e6	9.543e5	1.152e6
PRT	Q9CPU0	Lactoylglutathione lyase OS=Mus musculus OX=10090 GN=Glo1 PE=1 SV=3	null	null	Mouse_09-2020	null	[MS,MS:1001208,SEQUEST,]	96.10	32.208	null	null	0.41	5.286e6	4.50	4.50	6.192e6	14.29	14.29	6.167e6	19.39	19.39	5.096e6	5.415e6	4.939e6	4.888e6	6.435e6	4.856e6	3.892e6	4.413e6	5.009e6
PRT	Q9WUU7	Cathepsin Z OS=Mus musculus OX=10090 GN=Ctsz PE=1 SV=1	null	null	Mouse_09-2020	null	[MS,MS:1001208,SEQUEST,]	90.64	40.781	null	null	0.16	3.722e6	14.50	14.50	6.830e6	3.73	3.73	7.135e6	12.17	12.17	3.553e6	3.617e6	4.318e6	6.344e6	6.728e6	5.357e6	4.377e6	5.757e6	4.439e6
PRT	Q921T2	Torsin-1A-interacting protein 1 OS=Mus musculus OX=10090 GN=Tor1aip1 PE=1 SV=3	null	null	Mouse_09-2020	null	[MS,MS:1001208,SEQUEST,]	111.78	55.671	null	null	0.19	9.286e5	9.13	9.13	1.325e6	16.49	16.49	1.929e6	7.12	7.12	9.286e5	1.027e6	8.314e5	1.258e6	1.427e6	8.559e5	1.321e6	1.380e6	1.344e6
PRT	Q8K124	Pleckstrin homology domain-containing family O member 2 OS=Mus musculus OX=10090 GN=Plekho2 PE=1 SV=1	null	null	Mouse_09-2020	null	[MS,MS:1001208,SEQUEST,]	105.27	59.706	null	null	0.28	6.259e5	28.27	28.27	1.068e6	2.44	2.44	1.179e6	20.31	20.31	6.259e5	4.980e5	8.262e5	9.933e5	1.028e6	8.378e5	9.526e5	6.483e5	7.335e5
PRT	P26516	26S proteasome non-ATPase regulatory subunit 7 OS=Mus musculus OX=10090 GN=Psmd7 PE=1 SV=2	null	null	Mouse_09-2020	null	[MS,MS:1001208,SEQUEST,]	122.21	65.787	null	null	0.34	2.689e6	41.09	41.09	2.189e6	54.02	54.02	3.073e6	27.86	27.86	2.940e6	2.613e6	1.128e6	4.256e6	1.555e6	1.717e6	2.134e6	2.278e6	1.139e6
PRT	A0A140T8T4	60S ribosomal protein L9 OS=Mus musculus OX=10090 GN=Rpl9-ps6 PE=3 SV=1	null	null	Mouse_09-2020	null	[MS,MS:1001208,SEQUEST,]	117.39	44.928	null	null	0.53	1.921e6	24.36	24.36	1.980e6	28.66	28.66	3.825e6	29.59	29.59	1.830e6	1.867e6	2.608e6	2.994e6	1.850e6	1.553e6	2.656e6	2.793e6	1.352e6
PRT	P12815	Programmed cell death protein 6 OS=Mus musculus OX=10090 GN=Pdcd6 PE=1 SV=2	null	null	Mouse_09-2020	null	[MS,MS:1001208,SEQUEST,]	110.61	43.527	null	null	0.46	1.755e6	24.29	24.29	2.779e6	10.44	10.44	3.060e6	41.81	41.81	1.755e6	2.196e6	1.297e6	2.638e6	2.182e6	2.223e6	2.979e6	2.189e6	1.091e6
PRT	G3UYV7	40S ribosomal protein S28 (Fragment) OS=Mus musculus OX=10090 GN=Rps28 PE=1 SV=1	null	null	Mouse_09-2020	null	[MS,MS:1001208,SEQUEST,]	115.82	60.283	null	null	0.55	3.238e6	23.71	23.71	4.728e6	29.63	29.63	5.960e6	10.70	10.70	2.962e6	4.424e6	3.025e6	4.489e6	2.942e6	4.576e6	4.626e6	3.850e6	3.708e6
PRT	Q8BMS9	Ras association domain-containing protein 2 OS=Mus musculus OX=10090 GN=Rassf2 PE=1 SV=1	null	null	Mouse_09-2020	null	[MS,MS:1001208,SEQUEST,]	90.99	48.936	null	null	0.25	1.372e6	13.61	13.61	1.772e6	24.55	24.55	1.735e6	33.93	33.93	1.700e6	1.334e6	1.249e6	1.683e6	1.752e6	9.003e5	1.205e6	1.049e6	1.706e6
PRT	H3BKL5	3-ketoacyl-CoA thiolase A, peroxisomal OS=Mus musculus OX=10090 GN=Acaa1a PE=1 SV=1	null	null	Mouse_09-2020	null	[MS,MS:1001208,SEQUEST,]	94.15	73.596	null	null	0.36	2.186e6	17.62	17.62	1.478e6	23.33	23.33	1.737e6	32.96	32.96	2.402e6	1.637e6	2.042e6	1.843e6	1.151e6	1.159e6	1.206e6	1.961e6	9.352e5
PRT	Q8K1I7	WAS/WASL-interacting protein family member 1 OS=Mus musculus OX=10090 GN=Wipf1 PE=1 SV=1	null	null	Mouse_09-2020	null	[MS,MS:1001208,SEQUEST,]	56.54	33.027	null	null	0.23	1.151e6	15.32	15.32	1.710e6	9.55	9.55	2.217e6	17.32	17.32	1.353e6	1.118e6	9.314e5	1.463e6	1.601e6	1.465e6	1.539e6	1.304e6	1.609e6
PRT	D3Z5N2	Stathmin OS=Mus musculus OX=10090 GN=Stmn1 PE=1 SV=1	null	null	Mouse_09-2020	null	[MS,MS:1001208,SEQUEST,]	62.10	36.107	null	null	0.44	1.252e6	15.02	15.02	1.745e6	24.56	24.56	1.982e6	7.53	7.53	1.003e6	1.316e6	1.169e6	1.623e6	1.634e6	2.026e6	1.457e6	1.292e6	1.233e6
PRT	Q99KQ4	Nicotinamide phosphoribosyltransferase OS=Mus musculus OX=10090 GN=Nampt PE=1 SV=1	null	null	Mouse_09-2020	null	[MS,MS:1001208,SEQUEST,]	113.05	71.804	null	null	0.24	1.462e6	12.55	12.55	1.056e6	36.58	36.58	2.108e6	56.55	56.55	1.783e6	1.388e6	1.366e6	1.772e6	9.891e5	7.965e5	2.664e6	1.508e6	7.390e5
PRT	Q9CQ65	S-methyl-5'-thioadenosine phosphorylase OS=Mus musculus OX=10090 GN=Mtap PE=1 SV=1	null	null	Mouse_09-2020	null	[MS,MS:1001208,SEQUEST,]	78.55	68.161	null	null	0.35	2.256e6	36.54	36.54	3.175e6	23.67	23.67	3.658e6	34.03	34.03	4.034e6	2.192e6	2.076e6	2.807e6	4.221e6	2.490e6	2.540e6	2.432e6	3.798e6
PRT	O08795	Glucosidase 2 subunit beta OS=Mus musculus OX=10090 GN=Prkcsh PE=1 SV=1	null	null	Mouse_09-2020	null	[MS,MS:1001208,SEQUEST,]	79.45	37.979	null	null	0.14	1.321e6	28.14	28.14	2.338e6	20.33	20.33	3.127e6	19.26	19.26	1.314e6	1.284e6	1.947e6	2.428e6	2.190e6	1.331e6	1.551e6	2.238e6	2.016e6
PRT	Q9WTP6	Adenylate kinase 2, mitochondrial OS=Mus musculus OX=10090 GN=Ak2 PE=1 SV=5	null	null	Mouse_09-2020	null	[MS,MS:1001208,SEQUEST,]	74.09	50.579	null	null	0.41	2.777e6	10.73	10.73	3.848e6	34.27	34.27	2.952e6	7.32	7.32	2.597e6	2.699e6	2.984e6	3.654e6	2.009e6	3.484e6	2.264e6	2.112e6	1.763e6
PRT	Q06138	Calcium-binding protein 39 OS=Mus musculus OX=10090 GN=Cab39 PE=1 SV=2	null	null	Mouse_09-2020	null	[MS,MS:1001208,SEQUEST,]	38.61	28.610	null	null	0.21	9.960e5	27.04	27.04	1.297e6	45.87	45.87	1.095e6	13.98	13.98	6.765e5	9.679e5	1.109e6	8.597e5	2.082e6	1.017e6	6.893e5	7.835e5	8.105e5
PRT	Q6NZB0	DnaJ homolog subfamily C member 8 OS=Mus musculus OX=10090 GN=Dnajc8 PE=1 SV=2	null	null	Mouse_09-2020	null	[MS,MS:1001208,SEQUEST,]	96.21	44.601	null	null	0.35	1.376e6	48.34	48.34	1.965e6	80.43	80.43	1.669e6	6.55	6.55	1.376e6	1.182e6	2.608e6	1.507e6	1.840e6	4.999e6	1.090e6	1.194e6	1.113e6
PRT	P61290	Proteasome activator complex subunit 3 OS=Mus musculus OX=10090 GN=Psme3 PE=1 SV=1	null	null	Mouse_09-2020	null	[MS,MS:1001208,SEQUEST,]	67.56	50.254	null	null	0.31	1.437e6	40.91	40.91	2.539e6	41.42	41.42	2.537e6	29.25	29.25	2.641e6	1.273e6	1.342e6	2.410e6	1.479e6	2.938e6	1.762e6	2.773e6	1.431e6
PRT	A0A338P786	Ubiquitin-conjugating enzyme E2 L3 (Fragment) OS=Mus musculus OX=10090 GN=Ube2l3 PE=1 SV=1	null	null	Mouse_09-2020	null	[MS,MS:1001208,SEQUEST,]	119.84	74.310	null	null	0.58	3.596e6	52.62	52.62	2.621e6	66.37	66.37	2.129e6	54.69	54.69	7.327e6	2.739e6	3.360e6	2.488e6	3.548e6	5.352e5	1.478e6	2.748e6	7.791e5
PRT	O70145	Neutrophil cytosol factor 2 OS=Mus musculus OX=10090 GN=Ncf2 PE=1 SV=1	null	null	Mouse_09-2020	null	[MS,MS:1001208,SEQUEST,]	77.47	37.814	null	null	0.18	1.358e6	22.89	22.89	2.055e6	33.31	33.31	1.282e6	38.87	38.87	1.358e6	9.623e5	1.481e6	1.951e6	1.165e6	1.978e6	1.442e6	7.064e5	7.977e5
PRT	P46978	Dolichyl-diphosphooligosaccharide--protein glycosyltransferase subunit STT3A OS=Mus musculus OX=10090 GN=Stt3a PE=1 SV=1	null	null	Mouse_09-2020	null	[MS,MS:1001208,SEQUEST,]	37.01	52.717	null	null	0.10	6.613e5	75.58	75.58	9.714e5	17.47	17.47	1.500e6	43.59	43.59	6.285e5	6.427e5	2.001e6	1.140e6	8.004e5	7.619e5	1.912e6	9.033e5	9.330e5
PRT	Q3UKJ7	WD40 repeat-containing protein SMU1 OS=Mus musculus OX=10090 GN=Smu1 PE=2 SV=2	null	null	Mouse_09-2020	null	[MS,MS:1001208,SEQUEST,]	98.79	50.018	null	null	0.19	2.630e6	23.17	23.17	2.806e6	44.67	44.67	1.921e6	4.57	4.57	1.789e6	2.556e6	2.666e6	2.664e6	1.170e6	2.665e6	1.433e6	1.374e6	1.181e6
PRT	P46664	Adenylosuccinate synthetase isozyme 2 OS=Mus musculus OX=10090 GN=Adss2 PE=1 SV=2	null	null	Mouse_09-2020	null	[MS,MS:1001208,SEQUEST,]	75.43	42.689	null	null	0.23	1.070e6	35.99	35.99	1.705e6	57.38	57.38	1.509e6	47.76	47.76	9.399e5	1.040e6	1.668e6	1.619e6	1.240e6	2.924e6	2.236e6	1.080e6	9.315e5
PRT	Q60902	Epidermal growth factor receptor substrate 15-like 1 OS=Mus musculus OX=10090 GN=Eps15l1 PE=1 SV=3	null	null	Mouse_09-2020	null	[MS,MS:1001208,SEQUEST,]	33.95	30.416	null	null	0.11	6.132e5	10.76	10.76	6.887e5	19.63	19.63	1.113e6	10.50	10.50	5.271e5	6.346e5	5.729e5	6.538e5	8.843e5	5.308e5	8.024e5	6.748e5	6.924e5
PRT	E0CYV0	Protein-L-isoaspartate O-methyltransferase OS=Mus musculus OX=10090 GN=Pcmt1 PE=1 SV=1	null	null	Mouse_09-2020	null	[MS,MS:1001208,SEQUEST,]	90.46	96.796	null	null	0.46	1.561e6	44.70	44.70	1.147e6	15.91	15.91	3.435e6	49.49	49.49	1.561e6	2.777e6	1.183e6	1.232e6	1.074e6	7.371e5	2.598e6	2.457e6	7.511e5
PRT	P49718	DNA replication licensing factor MCM5 OS=Mus musculus OX=10090 GN=Mcm5 PE=1 SV=2	null	null	Mouse_09-2020	null	[MS,MS:1001208,SEQUEST,]	56.34	40.009	null	null	0.14	6.687e5	72.14	72.14	3.580e6	37.00	37.00	3.326e6	20.67	20.67	2.228e5	6.499e5	1.167e6	4.009e6	1.783e6	2.808e6	2.213e6	3.273e6	2.069e6
PRT	P58389	Serine/threonine-protein phosphatase 2A activator OS=Mus musculus OX=10090 GN=Ptpa PE=1 SV=1	null	null	Mouse_09-2020	null	[MS,MS:1001208,SEQUEST,]	116.91	60.611	null	null	0.36	1.057e6	67.90	67.90	1.599e6	10.07	10.07	1.775e6	30.29	30.29	9.294e5	1.027e6	2.718e6	1.312e6	1.497e6	1.323e6	8.956e5	1.709e6	1.104e6
PRT	D3YYT1	Glyoxylate reductase 1 homolog OS=Mus musculus OX=10090 GN=Glyr1 PE=1 SV=1	null	null	Mouse_09-2020	null	[MS,MS:1001208,SEQUEST,]	72.06	67.292	null	null	0.16	1.100e6	67.60	67.60	3.567e6	51.95	51.95	1.909e6	58.84	58.84	9.664e5	1.069e6	2.813e6	3.839e6	1.120e6	2.798e6	7.842e5	2.654e6	1.187e6
PRT	Q91WK2	Eukaryotic translation initiation factor 3 subunit H OS=Mus musculus OX=10090 GN=Eif3h PE=1 SV=1	null	null	Mouse_09-2020	null	[MS,MS:1001208,SEQUEST,]	71.24	54.206	null	null	0.31	2.233e6	29.23	29.23	2.955e6	29.43	29.43	2.621e6	47.19	47.19	1.939e6	3.232e6	2.086e6	3.735e6	2.024e6	2.318e6	1.057e6	2.939e6	1.631e6
PRT	Q99LD4	COP9 signalosome complex subunit 1 OS=Mus musculus OX=10090 GN=Gps1 PE=1 SV=1	null	null	Mouse_09-2020	null	[MS,MS:1001208,SEQUEST,]	78.73	56.863	null	null	0.24	8.620e5	11.76	11.76	9.679e5	59.87	59.87	9.888e5	17.33	17.33	7.686e5	9.450e5	8.054e5	9.189e5	2.150e6	6.401e5	6.865e5	8.036e5	4.914e5
PRT	P16460	Argininosuccinate synthase OS=Mus musculus OX=10090 GN=Ass1 PE=1 SV=1	null	null	Mouse_09-2020	null	[MS,MS:1001208,SEQUEST,]	97.53	41.063	null	null	0.18	2.132e6	13.22	13.22	2.214e6	34.48	34.48	2.791e6	7.32	7.32	1.702e6	2.072e6	2.043e6	3.411e6	2.073e6	1.514e6	1.850e6	1.997e6	1.911e6
PRT	E9Q8F0	RNA-binding protein 39 OS=Mus musculus OX=10090 GN=Rbm39 PE=1 SV=1	null	null	Mouse_09-2020	null	[MS,MS:1001208,SEQUEST,]	54.01	41.958	null	null	0.18	1.256e6	7.88	7.88	1.184e6	46.89	46.89	1.837e6	13.11	13.11	1.256e6	1.097e6	1.233e6	2.352e6	1.109e6	9.103e5	1.361e6	1.081e6	1.143e6
PRT	A2AUD5	Tumor protein D54 OS=Mus musculus OX=10090 GN=Tpd52l2 PE=1 SV=1	null	null	Mouse_09-2020	null	[MS,MS:1001208,SEQUEST,]	70.05	43.969	null	null	0.34	2.277e6	26.89	26.89	3.472e6	20.77	20.77	4.117e6	27.25	27.25	1.413e6	2.363e6	2.127e6	3.677e6	2.378e6	2.723e6	3.939e6	2.946e6	2.072e6
PRT	F8WJ93	Echinoderm microtubule-associated protein-like 4 OS=Mus musculus OX=10090 GN=Eml4 PE=1 SV=1	null	null	Mouse_09-2020	null	[MS,MS:1001208,SEQUEST,]	59.45	32.407	null	null	0.09	1.361e6	22.50	22.50	1.566e6	10.34	10.34	1.483e6	15.85	15.85	1.043e6	1.605e6	1.271e6	1.553e6	1.467e6	1.048e6	1.029e6	1.046e6	1.193e6
PRT	Q8BFZ9	Erlin-2 OS=Mus musculus OX=10090 GN=Erlin2 PE=1 SV=1	null	null	Mouse_09-2020	null	[MS,MS:1001208,SEQUEST,]	73.03	41.387	null	null	0.25	6.980e5	8.17	8.17	1.041e6	6.21	6.21	1.039e6	17.16	17.16	6.467e5	6.783e5	7.112e5	9.747e5	1.076e6	8.165e5	7.216e5	6.422e5	7.841e5
PRT	E9QB02	Methionine--tRNA ligase, cytoplasmic OS=Mus musculus OX=10090 GN=Mars1 PE=1 SV=1	null	null	Mouse_09-2020	null	[MS,MS:1001208,SEQUEST,]	55.50	36.877	null	null	0.10	1.605e6	58.31	58.31	1.654e6	28.40	28.40	2.523e6	31.17	31.17	1.871e6	1.559e6	4.110e5	1.701e6	9.393e5	1.297e6	1.752e6	1.835e6	8.587e5
PRT	Q9QZ85	Interferon-inducible GTPase 1 OS=Mus musculus OX=10090 GN=Iigp1 PE=1 SV=2	null	null	Mouse_09-2020	null	[MS,MS:1001208,SEQUEST,]	43.96	43.796	null	null	0.18	1.736e6	19.21	19.21	6.112e5	46.40	46.40	4.971e5	31.31	31.31	1.260e6	1.790e6	1.621e6	6.972e5	5.724e5	2.016e5	2.976e5	3.557e5	4.741e5
PRT	O08529	Calpain-2 catalytic subunit OS=Mus musculus OX=10090 GN=Capn2 PE=1 SV=4	null	null	Mouse_09-2020	null	[MS,MS:1001208,SEQUEST,]	47.81	41.302	null	null	0.11	1.460e6	47.18	47.18	1.667e6	16.72	16.72	1.685e6	24.83	24.83	1.103e6	1.419e6	2.499e6	1.192e6	1.625e6	1.308e6	1.582e6	1.008e6	1.048e6
PRT	P63037	DnaJ homolog subfamily A member 1 OS=Mus musculus OX=10090 GN=Dnaja1 PE=1 SV=1	null	null	Mouse_09-2020	null	[MS,MS:1001208,SEQUEST,]	79.23	66.836	null	null	0.29	1.961e6	34.51	34.51	1.730e6	36.05	36.05	1.315e6	37.88	37.88	1.961e6	2.289e6	1.054e6	1.318e6	1.620e6	2.151e6	1.544e6	9.406e5	6.983e5
PRT	Q9Z110	Delta-1-pyrroline-5-carboxylate synthase OS=Mus musculus OX=10090 GN=Aldh18a1 PE=1 SV=2	null	null	Mouse_09-2020	null	[MS,MS:1001208,SEQUEST,]	50.31	47.990	null	null	0.11	1.171e6	72.94	72.94	6.661e5	20.01	20.01	7.485e5	75.53	75.53	4.857e5	1.138e6	2.294e6	6.515e5	6.238e5	3.661e5	4.136e5	5.355e5	1.382e6
PRT	P29416	Beta-hexosaminidase subunit alpha OS=Mus musculus OX=10090 GN=Hexa PE=1 SV=2	null	null	Mouse_09-2020	null	[MS,MS:1001208,SEQUEST,]	76.14	44.191	null	null	0.18	2.799e6	12.58	12.58	2.716e6	16.14	16.14	4.710e6	43.29	43.29	2.799e6	2.432e6	3.002e6	3.204e6	2.327e6	2.131e6	3.913e6	1.541e6	2.930e6
PRT	Q9DBS1	Transmembrane protein 43 OS=Mus musculus OX=10090 GN=Tmem43 PE=1 SV=1	null	null	Mouse_09-2020	null	[MS,MS:1001208,SEQUEST,]	67.60	43.150	null	null	0.27	1.049e6	36.18	36.18	1.066e6	11.71	11.71	1.695e6	12.82	12.82	1.049e6	1.744e6	8.962e5	1.197e6	9.982e5	7.953e5	9.520e5	1.212e6	1.091e6
PRT	Q9Z2M7	Phosphomannomutase 2 OS=Mus musculus OX=10090 GN=Pmm2 PE=1 SV=1	null	null	Mouse_09-2020	null	[MS,MS:1001208,SEQUEST,]	55.76	45.148	null	null	0.35	1.294e6	5.18	5.18	1.838e6	11.24	11.24	1.748e6	16.39	16.39	1.250e6	1.258e6	1.292e6	1.823e6	1.444e6	1.442e6	1.510e6	1.139e6	1.087e6
PRT	Q8K352	SAM and SH3 domain-containing protein 3 OS=Mus musculus OX=10090 GN=Sash3 PE=1 SV=2	null	null	Mouse_09-2020	null	[MS,MS:1001208,SEQUEST,]	67.51	47.063	null	null	0.36	1.034e6	29.76	29.76	1.092e6	31.77	31.77	1.390e6	35.06	35.06	1.034e6	1.026e6	5.473e5	7.400e5	1.395e6	8.566e5	7.842e5	1.563e6	8.646e5
PRT	Q91VH2	Sorting nexin-9 OS=Mus musculus OX=10090 GN=Snx9 PE=1 SV=1	null	null	Mouse_09-2020	null	[MS,MS:1001208,SEQUEST,]	36.27	40.825	null	null	0.19	1.257e6	46.88	46.88	8.101e5	10.98	10.98	1.113e6	74.49	74.49	1.492e6	5.003e5	1.174e6	7.691e5	7.936e5	5.365e5	7.731e5	2.525e6	6.532e5
PRT	D3Z5J3	Sorbin and SH3 domain-containing protein 1 OS=Mus musculus OX=10090 GN=Sorbs1 PE=1 SV=1	null	null	Mouse_09-2020	null	[MS,MS:1001208,SEQUEST,]	47.50	36.126	null	null	0.12	2.714e5	51.12	51.12	1.267e6	46.78	46.78	9.414e5	18.30	18.30	4.065e5	1.272e5	2.535e5	1.469e6	1.187e6	4.201e5	8.460e5	6.212e5	5.856e5
PRT	Q8BKC5	Importin-5 OS=Mus musculus OX=10090 GN=Ipo5 PE=1 SV=3	null	null	Mouse_09-2020	null	[MS,MS:1001208,SEQUEST,]	45.53	36.542	null	null	0.07	6.748e5	28.89	28.89	7.113e5	34.01	34.01	8.256e5	42.50	42.50	1.037e6	6.066e5	6.304e5	9.917e5	4.996e5	5.579e5	5.732e5	3.772e5	7.865e5
PRT	Q8R1Q8	Cytoplasmic dynein 1 light intermediate chain 1 OS=Mus musculus OX=10090 GN=Dync1li1 PE=1 SV=1	null	null	Mouse_09-2020	null	[MS,MS:1001208,SEQUEST,]	28.10	25.611	null	null	0.16	1.189e6	43.73	43.73	1.291e6	10.30	10.30	1.884e6	10.97	10.97	5.783e5	1.482e6	1.111e6	1.027e6	1.209e6	1.026e6	1.550e6	1.311e6	1.172e6
PRT	Q8BGD9	Eukaryotic translation initiation factor 4B OS=Mus musculus OX=10090 GN=Eif4b PE=1 SV=1	null	null	Mouse_09-2020	null	[MS,MS:1001208,SEQUEST,]	26.58	28.213	null	null	0.15	6.564e5	12.32	12.32	8.183e5	5.83	5.83	5.988e5	6.32	6.32	6.564e5	6.813e5	5.127e5	7.768e5	8.216e5	6.133e5	4.612e5	4.252e5	3.725e5
PRT	Q9Z1F9	SUMO-activating enzyme subunit 2 OS=Mus musculus OX=10090 GN=Uba2 PE=1 SV=1	null	null	Mouse_09-2020	null	[MS,MS:1001208,SEQUEST,]	41.99	26.610	null	null	0.11	1.208e6	14.07	14.07	1.703e6	28.09	28.09	2.649e6	8.01	8.01	1.012e6	1.307e6	1.129e6	1.616e6	2.070e6	9.765e5	1.839e6	1.964e6	1.461e6
PRT	Q9QUR6	Prolyl endopeptidase OS=Mus musculus OX=10090 GN=Prep PE=1 SV=1	null	null	Mouse_09-2020	null	[MS,MS:1001208,SEQUEST,]	62.70	41.274	null	null	0.10	2.173e6	72.95	72.95	4.124e6	11.13	11.13	3.588e6	82.51	82.51	3.962e6	6.422e5	2.030e6	3.915e6	3.204e6	3.311e6	5.078e5	4.932e6	2.232e6
PRT	P26231	Catenin alpha-1 OS=Mus musculus OX=10090 GN=Ctnna1 PE=1 SV=1	null	null	Mouse_09-2020	null	[MS,MS:1001208,SEQUEST,]	43.85	48.343	null	null	0.12	3.191e5	11.39	11.39	1.272e6	4.80	4.80	6.582e5	109.11	109.11	2.669e5	3.238e5	2.981e5	1.208e6	1.168e6	1.071e6	4.570e5	2.844e5	1.989e6
PRT	Q9Z2I0	Mitochondrial proton/calcium exchanger protein OS=Mus musculus OX=10090 GN=Letm1 PE=1 SV=1	null	null	Mouse_09-2020	null	[MS,MS:1001208,SEQUEST,]	39.07	42.669	null	null	0.16	1.756e6	43.98	43.98	6.820e5	81.73	81.73	1.150e6	23.11	23.11	1.965e6	7.209e5	1.640e6	2.101e6	4.932e5	5.350e5	7.982e5	1.199e6	7.109e5
PRT	O54941	SWI/SNF-related matrix-associated actin-dependent regulator of chromatin subfamily E member 1 OS=Mus musculus OX=10090 GN=Smarce1 PE=1 SV=1	null	null	Mouse_09-2020	null	[MS,MS:1001208,SEQUEST,]	45.39	37.798	null	null	0.21	4.447e5	10.81	10.81	8.993e5	39.98	39.98	1.039e6	25.14	25.14	4.010e5	4.836e5	4.155e5	8.537e5	1.145e6	4.074e5	8.573e5	7.432e5	4.569e5
PRT	Q8CGK3	Lon protease homolog, mitochondrial OS=Mus musculus OX=10090 GN=Lonp1 PE=1 SV=2	null	null	Mouse_09-2020	null	[MS,MS:1001208,SEQUEST,]	28.55	38.104	null	null	0.11	3.112e5	22.36	22.36	5.398e5	56.33	56.33	5.689e5	24.24	24.24	3.792e5	2.337e5	2.907e5	1.187e6	5.055e5	3.801e5	2.997e5	4.070e5	4.402e5
PRT	D3Z7P3-2	Isoform 2 of Glutaminase kidney isoform, mitochondrial OS=Mus musculus OX=10090 GN=Gls	null	null	Mouse_09-2020	null	[MS,MS:1001208,SEQUEST,]	35.48	39.411	null	null	0.22	3.123e5	47.43	47.43	5.722e5	27.06	27.06	8.901e5	13.72	13.72	3.123e5	3.011e5	6.194e5	5.433e5	6.682e5	3.202e5	6.476e5	5.107e5	5.537e5
PRT	P28867	Protein kinase C delta type OS=Mus musculus OX=10090 GN=Prkcd PE=1 SV=3	null	null	Mouse_09-2020	null	[MS,MS:1001208,SEQUEST,]	51.21	28.485	null	null	0.13	9.803e5	47.19	47.19	9.866e5	24.21	24.21	2.034e6	21.29	21.29	9.803e5	1.368e6	4.668e5	1.248e6	9.239e5	6.431e5	9.740e5	1.455e6	1.325e6
PRT	Q08943	FACT complex subunit SSRP1 OS=Mus musculus OX=10090 GN=Ssrp1 PE=1 SV=2	null	null	Mouse_09-2020	null	[MS,MS:1001208,SEQUEST,]	27.61	30.035	null	null	0.14	5.872e5	29.19	29.19	1.265e6	11.51	11.51	1.386e6	3.44	3.44	4.733e5	8.103e5	5.486e5	1.201e6	1.385e6	9.320e5	9.624e5	9.337e5	8.622e5
PRT	Q9CQW2	ADP-ribosylation factor-like protein 8B OS=Mus musculus OX=10090 GN=Arl8b PE=1 SV=1	null	null	Mouse_09-2020	null	[MS,MS:1001208,SEQUEST,]	54.19	56.842	null	null	0.33	2.265e6	52.67	52.67	1.505e6	22.38	22.38	1.637e6	20.30	20.30	2.265e6	8.424e5	2.778e6	1.429e6	1.820e6	9.805e5	1.137e6	1.151e6	1.412e6
PRT	Q8BU30	Isoleucine--tRNA ligase, cytoplasmic OS=Mus musculus OX=10090 GN=Iars1 PE=1 SV=2	null	null	Mouse_09-2020	null	[MS,MS:1001208,SEQUEST,]	37.71	31.309	null	null	0.07	6.958e5	33.22	33.22	1.062e6	14.64	14.64	9.538e5	48.13	48.13	5.661e5	1.032e6	6.500e5	1.011e6	9.947e5	6.390e5	1.293e6	5.637e5	5.933e5
PRT	Q3THK7	GMP synthase [glutamine-hydrolyzing] OS=Mus musculus OX=10090 GN=Gmps PE=1 SV=2	null	null	Mouse_09-2020	null	[MS,MS:1001208,SEQUEST,]	30.52	39.383	null	null	0.17	1.588e5	85.44	85.44	4.544e5	24.56	24.56	5.234e5	59.06	59.06	3.087e4	3.121e5	1.483e5	2.938e5	4.798e5	3.564e5	3.634e5	7.563e5	2.058e5
PRT	Q91ZW3	SWI/SNF-related matrix-associated actin-dependent regulator of chromatin subfamily A member 5 OS=Mus musculus OX=10090 GN=Smarca5 PE=1 SV=1	null	null	Mouse_09-2020	null	[MS,MS:1001208,SEQUEST,]	19.84	34.278	null	null	0.09	6.623e5	17.83	17.83	9.242e5	19.58	19.58	9.255e5	26.10	26.10	5.245e5	6.436e5	7.039e5	7.489e5	1.086e6	7.249e5	6.372e5	6.622e5	8.785e5
PRT	P10518	Delta-aminolevulinic acid dehydratase OS=Mus musculus OX=10090 GN=Alad PE=1 SV=1	null	null	Mouse_09-2020	null	[MS,MS:1001208,SEQUEST,]	35.17	54.874	null	null	0.34	1.159e6	59.94	59.94	1.268e6	62.18	62.18	9.871e5	11.01	11.01	1.277e6	1.127e6	2.641e5	6.872e5	1.187e6	2.008e6	6.545e5	7.062e5	7.199e5
PRT	O35864	COP9 signalosome complex subunit 5 OS=Mus musculus OX=10090 GN=Cops5 PE=1 SV=3	null	null	Mouse_09-2020	null	[MS,MS:1001208,SEQUEST,]	26.20	22.718	null	null	0.28	8.130e5	30.93	30.93	7.270e5	36.31	36.31	9.260e5	47.96	47.96	5.103e5	7.900e5	9.138e5	1.186e6	6.809e5	5.238e5	6.429e5	1.175e6	4.020e5
PRT	D3YUM1	NADH dehydrogenase [ubiquinone] flavoprotein 1, mitochondrial OS=Mus musculus OX=10090 GN=Ndufv1 PE=1 SV=1	null	null	Mouse_09-2020	null	[MS,MS:1001208,SEQUEST,]	34.30	33.790	null	null	0.22	4.924e5	27.91	27.91	6.887e5	40.24	40.24	5.357e5	73.27	73.27	4.924e5	6.922e5	3.943e5	6.538e5	4.016e5	7.804e5	3.458e5	1.183e6	3.332e5
PRT	E9PXY8	Ubiquitin carboxyl-terminal hydrolase 7 OS=Mus musculus OX=10090 GN=Usp7 PE=1 SV=1	null	null	Mouse_09-2020	null	[MS,MS:1001208,SEQUEST,]	29.17	29.776	null	null	0.08	4.859e5	38.69	38.69	4.598e5	21.54	21.54	4.242e5	6.31	6.31	4.859e5	4.106e5	7.858e5	4.813e5	3.069e5	3.606e5	3.034e5	2.765e5	2.639e5
PRT	H9KV15	Protein SON OS=Mus musculus OX=10090 GN=Son PE=1 SV=1	null	null	Mouse_09-2020	null	[MS,MS:1001208,SEQUEST,]	17.53	25.927	null	null	0.06	1.075e6	34.66	34.66	6.891e5	14.77	14.77	5.572e5	28.37	28.37	1.107e6	1.045e6	5.100e5	6.542e5	6.513e5	4.151e5	3.373e5	3.987e5	5.103e5
PRT	P27046	Alpha-mannosidase 2 OS=Mus musculus OX=10090 GN=Man2a1 PE=1 SV=2	null	null	Mouse_09-2020	null	[MS,MS:1001208,SEQUEST,]	19.65	32.924	null	null	0.10	4.644e5	74.23	74.23	5.405e5	27.73	27.73	6.016e5	76.17	76.17	1.185e6	2.735e5	4.339e5	6.004e5	3.326e5	4.239e5	3.456e5	1.315e6	3.742e5
PRT	E9PVA8	eIF-2-alpha kinase activator GCN1 OS=Mus musculus OX=10090 GN=Gcn1 PE=1 SV=1	null	null	Mouse_09-2020	null	[MS,MS:1001208,SEQUEST,]	11.49	22.719	null	null	0.04	2.226e5	16.47	16.47	2.597e5	7.25	7.25	2.395e5	69.02	69.02	2.226e5	2.241e5	1.569e5	2.465e5	2.296e5	2.219e5	2.826e5	5.369e4	1.490e5
PRT	Q91VM5	RNA binding motif protein, X-linked-like-1 OS=Mus musculus OX=10090 GN=Rbmxl1 PE=2 SV=1	null	null	Mouse_09-2020	null	[MS,MS:1001208,SEQUEST,]	210.74	116.959	null	null	0.49	6.264e6	12.75	12.75	8.886e6	8.29	8.29	1.148e7	3.17	3.17	5.340e6	6.710e6	5.852e6	8.436e6	8.457e6	6.068e6	8.188e6	8.215e6	6.887e6
PRT	Q5SW88	RAB1A, member RAS oncogene family OS=Mus musculus OX=10090 GN=Rab1a PE=1 SV=1	null	null	Mouse_09-2020	null	[MS,MS:1001208,SEQUEST,]	370.86	124.570	null	null	0.69	9.312e6	35.51	35.51	8.671e6	26.49	26.49	1.182e7	16.25	16.25	1.578e7	8.290e6	8.699e6	1.067e7	8.121e6	5.152e6	9.494e6	7.044e6	7.354e6
PRT	Q9D1G1	Ras-related protein Rab-1B OS=Mus musculus OX=10090 GN=Rab1b PE=1 SV=1	null	null	Mouse_09-2020	null	[MS,MS:1001208,SEQUEST,]	209.93	94.152	null	null	0.77	1.021e6	22.30	22.30	1.384e6	49.75	49.75	9.652e5	43.83	43.83	1.021e6	1.255e6	7.722e5	2.365e6	8.814e5	1.085e6	1.246e6	6.905e5	5.133e5
PRT	E9PZF0	Nucleoside diphosphate kinase OS=Mus musculus OX=10090 GN=Gm20390 PE=3 SV=1	null	null	Mouse_09-2020	null	[MS,MS:1001208,SEQUEST,]	670.26	264.291	null	null	0.67	2.091e7	9.91	9.91	2.695e7	23.25	23.25	2.532e7	15.00	15.00	2.297e7	2.032e7	1.759e7	2.145e7	2.524e7	2.788e7	2.246e7	1.811e7	1.559e7
PRT	Q5SVG5	AP complex subunit beta OS=Mus musculus OX=10090 GN=Ap1b1 PE=1 SV=1	null	null	Mouse_09-2020	null	[MS,MS:1001208,SEQUEST,]	155.35	76.761	null	null	0.19	6.428e5	75.78	75.78	1.352e6	7.16	7.16	1.253e6	1.65	1.65	6.002e5	6.247e5	1.935e6	1.137e6	1.280e6	1.060e6	8.570e5	8.962e5	7.935e5
PRT	Q5SQX6	Cytoplasmic FMR1-interacting protein 2 OS=Mus musculus OX=10090 GN=Cyfip2 PE=1 SV=2	null	null	Mouse_09-2020	null	[MS,MS:1001208,SEQUEST,]	108.08	66.158	null	null	0.12	2.950e6	7.45	7.45	3.003e6	9.44	9.44	3.619e6	31.69	31.69	3.197e6	2.867e6	2.575e6	2.909e6	2.812e6	2.013e6	2.513e6	1.934e6	3.168e6
PRT	Q9R0P5	Destrin OS=Mus musculus OX=10090 GN=Dstn PE=1 SV=3	null	null	Mouse_09-2020	null	[MS,MS:1001208,SEQUEST,]	121.25	85.717	null	null	0.38	2.571e6	11.49	11.49	3.383e6	2.68	2.68	2.951e6	11.46	11.46	2.496e6	2.983e6	2.402e6	3.354e6	3.168e6	2.640e6	2.049e6	1.903e6	2.079e6
PRT	P15626	Glutathione S-transferase Mu 2 OS=Mus musculus OX=10090 GN=Gstm2 PE=1 SV=2	null	null	Mouse_09-2020	null	[MS,MS:1001208,SEQUEST,]	185.06	70.348	null	null	0.46	6.509e5	58.93	58.93	1.569e6	4.86	4.86	1.702e6	12.17	12.17	1.386e6	4.444e5	6.081e5	1.510e6	1.359e6	1.231e6	1.131e6	1.457e6	1.058e6
PRT	D0QMC3	Myeloid cell nuclear differentiation antigen-like protein OS=Mus musculus OX=10090 GN=Mndal PE=1 SV=1	null	null	Mouse_09-2020	null	[MS,MS:1001208,SEQUEST,]	135.84	87.987	null	null	0.27	2.601e6	66.19	66.19	3.698e6	25.12	25.12	3.265e6	11.74	11.74	1.202e6	4.924e6	2.430e6	4.244e6	2.494e6	2.901e6	1.905e6	2.476e6	2.031e6
PRT	Q7TNC4	Putative RNA-binding protein Luc7-like 2 OS=Mus musculus OX=10090 GN=Luc7l2 PE=1 SV=1	null	null	Mouse_09-2020	null	[MS,MS:1001208,SEQUEST,]	100.78	74.316	null	null	0.20	1.652e6	3.33	3.33	2.026e6	17.05	17.05	1.910e6	8.55	8.55	1.704e6	1.550e6	1.543e6	2.376e6	1.684e6	1.589e6	1.162e6	1.413e6	1.188e6
PRT	B1AXN9	Non-specific serine/threonine protein kinase OS=Mus musculus OX=10090 GN=Rps6ka3 PE=1 SV=1	null	null	Mouse_09-2020	null	[MS,MS:1001208,SEQUEST,]	64.33	54.990	null	null	0.16	8.937e5	1.98	1.98	1.692e6	6.68	6.68	1.489e6	8.47	8.47	8.937e5	8.934e5	8.268e5	1.730e6	1.585e6	1.251e6	1.034e6	1.045e6	1.058e6
PRT	P62192	26S proteasome regulatory subunit 4 OS=Mus musculus OX=10090 GN=Psmc1 PE=1 SV=1	null	null	Mouse_09-2020	null	[MS,MS:1001208,SEQUEST,]	144.34	52.003	null	null	0.23	2.189e6	17.42	17.42	3.730e6	7.60	7.60	4.346e6	11.65	11.65	1.987e6	2.685e6	2.045e6	3.677e6	3.494e6	2.618e6	3.084e6	3.109e6	2.219e6
PRT	E9Q1W0	Calcium/calmodulin-dependent protein kinase OS=Mus musculus OX=10090 GN=Camk2d PE=1 SV=2	null	null	Mouse_09-2020	null	[MS,MS:1001208,SEQUEST,]	94.75	56.310	null	null	0.17	1.346e6	2.78	2.78	2.261e6	24.90	24.90	1.964e6	34.35	34.35	1.388e6	1.277e6	1.258e6	2.147e6	2.674e6	1.350e6	2.263e6	1.405e6	1.113e6
PRT	Q8BSH9	Nucleosome assembly protein 1-like 1 OS=Mus musculus OX=10090 GN=Nap1l1 PE=1 SV=1	null	null	Mouse_09-2020	null	[MS,MS:1001208,SEQUEST,]	106.08	55.597	null	null	0.23	3.155e6	38.21	38.21	2.399e6	10.39	10.39	4.291e6	15.07	15.07	3.155e6	1.939e6	4.144e6	2.709e6	2.247e6	1.876e6	3.709e6	2.897e6	2.669e6
PRT	P51859	Hepatoma-derived growth factor OS=Mus musculus OX=10090 GN=Hdgf PE=1 SV=2	null	null	Mouse_09-2020	null	[MS,MS:1001208,SEQUEST,]	107.76	51.498	null	null	0.37	2.617e6	13.14	13.14	3.155e6	14.77	14.77	4.094e6	10.22	10.22	2.980e6	2.543e6	2.138e6	2.995e6	3.761e6	2.449e6	3.067e6	2.929e6	2.238e6
PRT	Q9D1Q6	Endoplasmic reticulum resident protein 44 OS=Mus musculus OX=10090 GN=Erp44 PE=1 SV=1	null	null	Mouse_09-2020	null	[MS,MS:1001208,SEQUEST,]	55.44	51.226	null	null	0.25	7.913e5	53.23	53.23	1.455e6	45.54	45.54	2.263e6	54.10	54.10	7.845e5	1.785e6	7.392e5	2.498e6	1.055e6	1.141e6	1.571e6	2.872e6	8.183e5
PRT	Q8BL66	Early endosome antigen 1 OS=Mus musculus OX=10090 GN=Eea1 PE=1 SV=2	null	null	Mouse_09-2020	null	[MS,MS:1001208,SEQUEST,]	13.83	26.773	null	null	0.06	3.455e5	10.55	10.55	4.305e5	13.35	13.35	5.001e5	1.26	1.26	3.191e5	3.814e5	3.228e5	4.087e5	4.640e5	2.977e5	3.482e5	3.578e5	3.048e5
PRT	P10605	Cathepsin B OS=Mus musculus OX=10090 GN=Ctsb PE=1 SV=2	null	null	Mouse_09-2020	null	[MS,MS:1001208,SEQUEST,]	230.08	109.490	null	null	0.17	4.185e6	11.97	11.97	6.346e6	14.94	14.94	5.898e6	10.93	10.93	4.185e6	4.024e6	4.754e6	5.869e6	5.943e6	6.299e6	3.850e6	4.220e6	4.251e6
PRT	O08583	THO complex subunit 4 OS=Mus musculus OX=10090 GN=Alyref PE=1 SV=3	null	null	Mouse_09-2020	null	[MS,MS:1001208,SEQUEST,]	295.58	105.622	null	null	0.36	4.457e6	21.93	21.93	5.571e6	18.89	18.89	9.635e6	14.39	14.39	5.929e6	3.799e6	4.164e6	4.669e6	6.626e6	4.370e6	6.384e6	6.893e6	7.428e6
PRT	P97315	Cysteine and glycine-rich protein 1 OS=Mus musculus OX=10090 GN=Csrp1 PE=1 SV=3	null	null	Mouse_09-2020	null	[MS,MS:1001208,SEQUEST,]	239.40	83.273	null	null	0.28	6.312e6	20.74	20.74	9.079e6	27.38	27.38	1.057e7	7.82	7.82	5.567e6	8.030e6	5.897e6	8.619e6	1.248e7	6.345e6	7.340e6	8.552e6	6.458e6
PRT	P63028	Translationally-controlled tumor protein OS=Mus musculus OX=10090 GN=Tpt1 PE=1 SV=1	null	null	Mouse_09-2020	null	[MS,MS:1001208,SEQUEST,]	273.09	154.895	null	null	0.47	9.442e6	36.57	36.57	8.066e6	30.63	30.63	6.264e6	19.22	19.22	9.442e6	1.050e7	4.615e6	1.089e7	5.885e6	6.327e6	4.187e6	4.482e6	5.250e6
PRT	P09528	Ferritin heavy chain OS=Mus musculus OX=10090 GN=Fth1 PE=1 SV=2	null	null	Mouse_09-2020	null	[MS,MS:1001208,SEQUEST,]	167.28	93.522	null	null	0.42	3.077e6	35.78	35.78	5.090e6	8.09	8.09	6.362e6	6.28	6.28	2.644e6	4.912e6	2.875e6	4.832e6	5.206e6	3.712e6	3.960e6	4.566e6	3.958e6
PRT	P62264	40S ribosomal protein S14 OS=Mus musculus OX=10090 GN=Rps14 PE=1 SV=3	null	null	Mouse_09-2020	null	[MS,MS:1001208,SEQUEST,]	224.87	77.522	null	null	0.34	5.287e6	9.43	9.43	9.190e6	13.64	13.64	1.002e7	4.18	4.18	4.491e6	5.186e6	4.940e6	7.985e6	8.606e6	8.584e6	6.957e6	6.699e6	6.297e6
PRT	P99026	Proteasome subunit beta type-4 OS=Mus musculus OX=10090 GN=Psmb4 PE=1 SV=1	null	null	Mouse_09-2020	null	[MS,MS:1001208,SEQUEST,]	221.09	100.870	null	null	0.35	9.492e5	41.61	41.61	2.145e6	8.32	8.32	3.092e6	21.80	21.80	1.710e6	9.225e5	7.628e5	1.884e6	2.008e6	1.837e6	2.409e6	2.212e6	1.384e6
PRT	P70296	Phosphatidylethanolamine-binding protein 1 OS=Mus musculus OX=10090 GN=Pebp1 PE=1 SV=3	null	null	Mouse_09-2020	null	[MS,MS:1001208,SEQUEST,]	241.17	61.793	null	null	0.40	7.398e6	28.55	28.55	1.148e7	14.59	14.59	1.191e7	33.20	33.20	5.969e6	7.189e6	9.716e6	1.305e7	1.075e7	8.116e6	8.271e6	6.909e6	1.128e7
PRT	P12787	Cytochrome c oxidase subunit 5A, mitochondrial OS=Mus musculus OX=10090 GN=Cox5a PE=1 SV=2	null	null	Mouse_09-2020	null	[MS,MS:1001208,SEQUEST,]	272.26	101.518	null	null	0.58	6.034e6	13.52	13.52	1.348e7	47.51	47.51	9.521e6	29.16	29.16	6.034e6	5.048e6	6.373e6	1.279e7	7.517e6	1.693e7	6.196e6	6.812e6	9.204e6
PRT	Q6PFA2	Clathrin light chain OS=Mus musculus OX=10090 GN=Clta PE=1 SV=1	null	null	Mouse_09-2020	null	[MS,MS:1001208,SEQUEST,]	186.44	73.757	null	null	0.28	2.928e6	22.35	22.35	3.890e6	10.28	10.28	4.376e6	19.50	19.50	3.449e6	2.119e6	2.735e6	4.159e6	3.349e6	3.051e6	2.287e6	3.131e6	3.045e6
PRT	Q9D8B3	Charged multivesicular body protein 4b OS=Mus musculus OX=10090 GN=Chmp4b PE=1 SV=2	null	null	Mouse_09-2020	null	[MS,MS:1001208,SEQUEST,]	120.66	48.081	null	null	0.27	1.312e6	19.15	19.15	2.241e6	12.56	12.56	2.229e6	24.93	24.93	1.065e6	1.275e6	1.466e6	1.821e6	2.098e6	1.938e6	1.547e6	2.216e6	1.205e6
PRT	P62774	Myotrophin OS=Mus musculus OX=10090 GN=Mtpn PE=1 SV=2	null	null	Mouse_09-2020	null	[MS,MS:1001208,SEQUEST,]	156.59	73.956	null	null	0.42	3.027e6	16.80	16.80	4.317e6	5.60	5.60	5.496e6	20.57	20.57	3.027e6	3.780e6	2.684e6	4.099e6	4.338e6	3.256e6	3.002e6	3.932e6	4.087e6
PRT	Q64105	Sepiapterin reductase OS=Mus musculus OX=10090 GN=Spr PE=1 SV=1	null	null	Mouse_09-2020	null	[MS,MS:1001208,SEQUEST,]	135.43	76.589	null	null	0.33	2.286e6	25.99	25.99	4.193e6	34.08	34.08	4.070e6	40.33	40.33	2.286e6	2.082e6	3.156e6	3.981e6	3.963e6	1.674e6	1.424e6	2.912e6	3.083e6
PRT	Q61074	Protein phosphatase 1G OS=Mus musculus OX=10090 GN=Ppm1g PE=1 SV=3	null	null	Mouse_09-2020	null	[MS,MS:1001208,SEQUEST,]	64.90	60.357	null	null	0.18	1.407e6	31.47	31.47	1.761e6	18.48	18.48	2.099e6	13.18	13.18	9.596e5	1.368e6	1.721e6	1.420e6	1.649e6	1.693e6	1.351e6	1.502e6	1.557e6
PRT	O35295	Transcriptional activator protein Pur-beta OS=Mus musculus OX=10090 GN=Purb PE=1 SV=3	null	null	Mouse_09-2020	null	[MS,MS:1001208,SEQUEST,]	69.37	57.017	null	null	0.30	6.137e5	11.89	11.89	9.726e5	5.88	5.88	1.180e6	9.45	9.45	5.099e5	5.964e5	6.009e5	9.233e5	9.857e5	7.369e5	9.524e5	8.298e5	7.340e5
PRT	P42669	Transcriptional activator protein Pur-alpha OS=Mus musculus OX=10090 GN=Pura PE=1 SV=1	null	null	Mouse_09-2020	null	[MS,MS:1001208,SEQUEST,]	102.82	39.907	null	null	0.17	1.537e6	33.76	33.76	1.909e6	45.04	45.04	2.459e6	46.35	46.35	1.040e6	2.032e6	1.436e6	1.813e6	3.543e6	1.395e6	1.600e6	1.759e6	3.102e6
PRT	Q9QZD9	Eukaryotic translation initiation factor 3 subunit I OS=Mus musculus OX=10090 GN=Eif3i PE=1 SV=1	null	null	Mouse_09-2020	null	[MS,MS:1001208,SEQUEST,]	125.98	38.400	null	null	0.21	1.814e6	28.38	28.38	3.007e6	7.48	7.48	3.311e6	2.72	2.72	1.534e6	2.548e6	1.695e6	2.514e6	2.816e6	2.384e6	2.398e6	2.369e6	2.043e6
PRT	Q9CQB4	Cytochrome b-c1 complex subunit 7 OS=Mus musculus OX=10090 GN=Uqcrb PE=1 SV=1	null	null	Mouse_09-2020	null	[MS,MS:1001208,SEQUEST,]	119.49	63.880	null	null	0.59	3.935e6	13.35	13.35	3.275e6	47.39	47.39	4.416e6	23.58	23.58	3.291e6	3.824e6	4.022e6	5.287e6	2.023e6	2.569e6	2.300e6	3.842e6	2.747e6
PRT	A0A1B0GSU0	Aldehyde dehydrogenase family 16 member A1 OS=Mus musculus OX=10090 GN=Aldh16a1 PE=1 SV=1	null	null	Mouse_09-2020	null	[MS,MS:1001208,SEQUEST,]	112.79	44.569	null	null	0.12	8.685e5	12.09	12.09	9.283e5	8.32	8.32	1.051e6	2.40	2.40	8.685e5	8.926e5	6.760e5	7.709e5	8.909e5	7.282e5	7.298e5	7.596e5	6.308e5
PRT	Q9CZM2	60S ribosomal protein L15 OS=Mus musculus OX=10090 GN=Rpl15 PE=1 SV=4	null	null	Mouse_09-2020	null	[MS,MS:1001208,SEQUEST,]	116.60	36.572	null	null	0.27	5.089e6	11.67	11.67	6.265e6	22.08	22.08	6.034e6	10.91	10.91	4.726e6	4.945e6	5.531e6	5.948e6	5.703e6	6.965e6	4.675e6	3.872e6	3.753e6
PRT	Q9R0P3	S-formylglutathione hydrolase OS=Mus musculus OX=10090 GN=Esd PE=1 SV=1	null	null	Mouse_09-2020	null	[MS,MS:1001208,SEQUEST,]	152.82	82.401	null	null	0.32	2.378e6	44.84	44.84	2.397e6	18.62	18.62	2.378e6	10.54	10.54	2.378e6	4.023e6	1.640e6	2.276e6	2.958e6	1.771e6	1.943e6	1.656e6	1.479e6
PRT	Q9CQ92	Mitochondrial fission 1 protein OS=Mus musculus OX=10090 GN=Fis1 PE=1 SV=1	null	null	Mouse_09-2020	null	[MS,MS:1001208,SEQUEST,]	125.72	46.784	null	null	0.39	1.349e6	31.18	31.18	1.705e6	21.70	21.70	1.744e6	22.94	22.94	1.349e6	9.997e5	1.783e6	1.619e6	1.561e6	1.890e6	1.211e6	1.739e6	9.987e5
PRT	Q3TGF2	Protein FAM107B OS=Mus musculus OX=10090 GN=Fam107b PE=1 SV=2	null	null	Mouse_09-2020	null	[MS,MS:1001208,SEQUEST,]	86.70	52.687	null	null	0.37	1.231e6	21.62	21.62	1.336e6	18.80	18.80	1.884e6	19.02	19.02	8.563e5	1.197e6	1.232e6	9.547e5	1.251e6	1.153e6	1.308e6	1.219e6	1.516e6
PRT	Q60749	KH domain-containing, RNA-binding, signal transduction-associated protein 1 OS=Mus musculus OX=10090 GN=Khdrbs1 PE=1 SV=2	null	null	Mouse_09-2020	null	[MS,MS:1001208,SEQUEST,]	118.99	50.687	null	null	0.25	2.320e6	15.46	15.46	3.360e6	8.85	8.85	3.861e6	34.41	34.41	2.120e6	2.254e6	2.660e6	3.190e6	3.594e6	2.558e6	1.480e6	2.762e6	2.753e6
PRT	P84099	60S ribosomal protein L19 OS=Mus musculus OX=10090 GN=Rpl19 PE=1 SV=1	null	null	Mouse_09-2020	null	[MS,MS:1001208,SEQUEST,]	100.10	39.960	null	null	0.23	1.769e6	13.52	13.52	2.945e6	14.47	14.47	2.569e6	5.63	5.63	1.424e6	1.802e6	1.652e6	2.259e6	2.758e6	2.492e6	1.872e6	1.723e6	1.598e6
PRT	Q8C405	Nuclear autoantigen Sp-100 OS=Mus musculus OX=10090 GN=Sp100 PE=1 SV=1	null	null	Mouse_09-2020	null	[MS,MS:1001208,SEQUEST,]	47.27	26.068	null	null	0.11	3.196e6	28.77	28.77	3.955e6	27.24	27.24	2.523e6	35.55	35.55	3.196e6	1.897e6	3.300e6	3.755e6	2.256e6	3.258e6	1.752e6	3.197e6	1.563e6
PRT	P08030	Adenine phosphoribosyltransferase OS=Mus musculus OX=10090 GN=Aprt PE=1 SV=2	null	null	Mouse_09-2020	null	[MS,MS:1001208,SEQUEST,]	102.97	37.292	null	null	0.40	1.506e6	29.26	29.26	2.466e6	12.86	12.86	2.946e6	22.16	22.16	1.506e6	2.299e6	1.342e6	1.876e6	2.310e6	1.973e6	1.526e6	2.108e6	2.153e6
PRT	Q99J77	Sialic acid synthase OS=Mus musculus OX=10090 GN=Nans PE=1 SV=1	null	null	Mouse_09-2020	null	[MS,MS:1001208,SEQUEST,]	118.32	67.683	null	null	0.24	9.108e5	2.10	2.10	1.336e6	3.62	3.62	2.102e6	22.73	22.73	8.803e5	8.894e5	8.509e5	1.268e6	1.306e6	1.018e6	1.431e6	2.164e6	1.308e6
PRT	P35980	60S ribosomal protein L18 OS=Mus musculus OX=10090 GN=Rpl18 PE=1 SV=3	null	null	Mouse_09-2020	null	[MS,MS:1001208,SEQUEST,]	141.06	38.243	null	null	0.29	6.325e6	10.85	10.85	1.058e7	18.77	18.77	1.215e7	14.00	14.00	6.172e6	6.146e6	7.001e6	1.004e7	9.409e6	1.101e7	6.859e6	8.692e6	8.122e6
PRT	Q62425	Cytochrome c oxidase subunit NDUFA4 OS=Mus musculus OX=10090 GN=Ndufa4 PE=1 SV=2	null	null	Mouse_09-2020	null	[MS,MS:1001208,SEQUEST,]	101.89	36.233	null	null	0.48	4.982e6	27.77	27.77	6.368e6	11.27	11.27	7.691e6	8.51	8.51	6.200e6	4.842e6	3.260e6	6.045e6	6.642e6	4.436e6	5.340e6	5.397e6	5.468e6
PRT	P14069	Protein S100-A6 OS=Mus musculus OX=10090 GN=S100a6 PE=1 SV=3	null	null	Mouse_09-2020	null	[MS,MS:1001208,SEQUEST,]	102.79	53.813	null	null	0.27	3.766e6	43.33	43.33	5.502e6	19.15	19.15	5.920e6	34.03	34.03	2.316e6	3.660e6	5.335e6	5.224e6	6.493e6	3.744e6	3.233e6	4.236e6	5.579e6
PRT	Q9R1P1	Proteasome subunit beta type-3 OS=Mus musculus OX=10090 GN=Psmb3 PE=1 SV=1	null	null	Mouse_09-2020	null	[MS,MS:1001208,SEQUEST,]	120.82	67.941	null	null	0.38	1.411e6	10.28	10.28	2.372e6	18.36	18.36	2.435e6	14.48	14.48	1.411e6	1.447e6	1.135e6	2.259e6	1.586e6	1.861e6	1.691e6	1.487e6	1.731e6
PRT	P62900	60S ribosomal protein L31 OS=Mus musculus OX=10090 GN=Rpl31 PE=1 SV=1	null	null	Mouse_09-2020	null	[MS,MS:1001208,SEQUEST,]	85.03	37.283	null	null	0.42	7.317e6	10.10	10.10	1.144e7	11.58	11.58	7.863e6	42.52	42.52	7.317e6	6.072e6	7.100e6	9.147e6	1.072e7	9.499e6	3.524e6	5.626e6	7.545e6
PRT	Q62523	Zyxin OS=Mus musculus OX=10090 GN=Zyx PE=1 SV=2	null	null	Mouse_09-2020	null	[MS,MS:1001208,SEQUEST,]	121.89	60.160	null	null	0.21	3.764e6	12.40	12.40	5.908e6	4.56	4.56	4.546e6	18.99	18.99	3.062e6	3.771e6	3.516e6	5.609e6	5.270e6	4.835e6	2.724e6	4.071e6	2.828e6
PRT	Q62348	Translin OS=Mus musculus OX=10090 GN=Tsn PE=1 SV=1	null	null	Mouse_09-2020	null	[MS,MS:1001208,SEQUEST,]	100.38	54.454	null	null	0.37	1.327e6	34.89	34.89	1.147e6	27.47	27.47	1.382e6	67.08	67.08	1.607e6	1.290e6	7.127e5	1.702e6	1.070e6	8.996e5	7.795e5	2.583e6	8.598e5
PRT	O09044	Synaptosomal-associated protein 23 OS=Mus musculus OX=10090 GN=Snap23 PE=1 SV=1	null	null	Mouse_09-2020	null	[MS,MS:1001208,SEQUEST,]	47.32	39.485	null	null	0.45	1.691e6	61.60	61.60	6.449e5	14.69	14.69	5.638e5	22.79	22.79	1.691e6	3.771e5	1.760e6	6.745e5	6.040e5	4.145e5	2.739e5	4.034e5	3.904e5
PRT	Q3V3R4	Integrin alpha-1 OS=Mus musculus OX=10090 GN=Itga1 PE=1 SV=2	null	null	Mouse_09-2020	null	[MS,MS:1001208,SEQUEST,]	80.78	29.220	null	null	0.05	2.465e6	5.83	5.83	4.144e6	7.64	7.64	3.694e6	50.59	50.59	2.656e6	2.304e6	2.303e6	3.934e6	3.442e6	3.337e6	1.066e6	3.515e6	2.298e6
PRT	O70591	Prefoldin subunit 2 OS=Mus musculus OX=10090 GN=Pfdn2 PE=1 SV=2	null	null	Mouse_09-2020	null	[MS,MS:1001208,SEQUEST,]	87.86	51.106	null	null	0.59	1.014e6	47.17	47.17	1.444e6	22.16	22.16	2.062e6	26.19	26.19	8.996e5	9.858e5	1.892e6	1.807e6	1.353e6	9.741e5	1.276e6	2.125e6	1.283e6
PRT	Q9CT10	Ran-binding protein 3 OS=Mus musculus OX=10090 GN=Ranbp3 PE=1 SV=2	null	null	Mouse_09-2020	null	[MS,MS:1001208,SEQUEST,]	61.48	57.320	null	null	0.18	5.978e5	24.97	24.97	1.041e6	12.12	12.12	9.163e5	18.68	18.68	4.856e5	7.720e5	5.585e5	8.788e5	9.746e5	9.252e5	4.998e5	6.556e5	6.549e5
PRT	Q9JK53	Prolargin OS=Mus musculus OX=10090 GN=Prelp PE=1 SV=2	null	null	Mouse_09-2020	null	[MS,MS:1001208,SEQUEST,]	102.74	52.755	null	null	0.17	2.742e6	20.96	20.96	2.539e6	29.33	29.33	3.634e6	29.34	29.34	1.904e6	2.791e6	2.562e6	3.787e6	2.263e6	1.992e6	1.428e6	2.600e6	2.264e6
PRT	Q8BFY9	Transportin-1 OS=Mus musculus OX=10090 GN=Tnpo1 PE=1 SV=2	null	null	Mouse_09-2020	null	[MS,MS:1001208,SEQUEST,]	38.17	27.170	null	null	0.07	1.173e6	49.08	49.08	1.285e6	8.55	8.55	2.290e6	14.18	14.18	1.173e6	1.863e6	6.439e5	1.220e6	1.145e6	1.131e6	1.952e6	1.547e6	1.425e6
PRT	O35685	Nuclear migration protein nudC OS=Mus musculus OX=10090 GN=Nudc PE=1 SV=1	null	null	Mouse_09-2020	null	[MS,MS:1001208,SEQUEST,]	55.92	34.809	null	null	0.20	6.047e5	5.98	5.98	8.396e5	17.17	17.17	9.033e5	76.78	76.78	5.602e5	5.877e5	5.895e5	7.970e5	7.052e5	8.212e5	4.708e5	6.462e5	1.655e6
PRT	P32020	Non-specific lipid-transfer protein OS=Mus musculus OX=10090 GN=Scp2 PE=1 SV=3	null	null	Mouse_09-2020	null	[MS,MS:1001208,SEQUEST,]	94.86	34.436	null	null	0.12	3.595e6	20.37	20.37	3.283e6	19.37	19.37	3.922e6	15.47	15.47	2.925e6	4.282e6	3.359e6	4.017e6	3.074e6	2.296e6	2.536e6	3.487e6	2.440e6
PRT	P09671	Superoxide dismutase [Mn], mitochondrial OS=Mus musculus OX=10090 GN=Sod2 PE=1 SV=3	null	null	Mouse_09-2020	null	[MS,MS:1001208,SEQUEST,]	100.69	38.093	null	null	0.29	1.669e6	12.94	12.94	2.037e6	18.23	18.23	3.119e6	4.49	4.49	1.669e6	1.364e6	1.700e6	1.934e6	2.510e6	1.517e6	2.166e6	2.382e6	1.902e6
PRT	Q8K183	Pyridoxal kinase OS=Mus musculus OX=10090 GN=Pdxk PE=1 SV=1	null	null	Mouse_09-2020	null	[MS,MS:1001208,SEQUEST,]	114.98	49.712	null	null	0.25	1.304e6	20.53	20.53	2.192e6	40.93	40.93	2.047e6	38.37	38.37	1.530e6	9.778e5	1.218e6	2.399e6	2.053e6	8.094e5	2.560e6	1.464e6	1.203e6
PRT	P03958	Adenosine deaminase OS=Mus musculus OX=10090 GN=Ada PE=1 SV=3	null	null	Mouse_09-2020	null	[MS,MS:1001208,SEQUEST,]	58.97	37.989	null	null	0.23	1.328e6	55.28	55.28	1.844e6	40.88	40.88	7.088e5	102.62	102.62	1.328e6	1.743e6	4.515e5	2.165e6	8.716e5	1.446e6	2.794e5	2.105e6	4.409e5
PRT	P35821	Tyrosine-protein phosphatase non-receptor type 1 OS=Mus musculus OX=10090 GN=Ptpn1 PE=1 SV=2	null	null	Mouse_09-2020	null	[MS,MS:1001208,SEQUEST,]	59.48	42.066	null	null	0.16	2.842e6	19.41	19.41	4.717e6	16.05	16.05	4.165e6	50.37	50.37	2.296e6	2.762e6	3.178e6	4.207e6	4.418e6	4.668e6	2.184e6	2.980e6	4.994e6
PRT	A0A1Y7VJ48	Tubulin-specific chaperone A OS=Mus musculus OX=10090 GN=Tbca PE=1 SV=1	null	null	Mouse_09-2020	null	[MS,MS:1001208,SEQUEST,]	68.26	60.192	null	null	0.73	2.252e6	33.15	33.15	3.919e6	26.18	26.18	4.037e6	42.90	42.90	2.252e6	1.768e6	3.194e6	4.181e6	2.407e6	3.074e6	2.803e6	3.301e6	1.112e6
PRT	Q61425	Hydroxyacyl-coenzyme A dehydrogenase, mitochondrial OS=Mus musculus OX=10090 GN=Hadh PE=1 SV=2	null	null	Mouse_09-2020	null	[MS,MS:1001208,SEQUEST,]	38.73	36.983	null	null	0.25	1.465e6	18.33	18.33	8.166e5	20.23	20.23	1.402e6	21.74	21.74	1.319e6	1.424e6	1.745e6	9.490e5	7.647e5	5.220e5	9.735e5	1.309e6	7.470e5
PRT	Q9D172	Glutamine amidotransferase-like class 1 domain-containing protein 3A, mitochondrial OS=Mus musculus OX=10090 GN=Gatd3a PE=1 SV=1	null	null	Mouse_09-2020	null	[MS,MS:1001208,SEQUEST,]	120.48	47.432	null	null	0.38	1.856e6	11.90	11.90	3.251e6	20.56	20.56	4.016e6	38.68	38.68	1.749e6	2.128e6	1.734e6	3.446e6	3.045e6	1.875e6	2.788e6	4.752e6	2.005e6
PRT	G3UXL2	Ribose-phosphate diphosphokinase OS=Mus musculus OX=10090 GN=Prps1l3 PE=3 SV=1	null	null	Mouse_09-2020	null	[MS,MS:1001208,SEQUEST,]	69.93	41.715	null	null	0.30	8.138e5	8.47	8.47	1.075e6	21.37	21.37	1.664e6	35.01	35.01	7.918e5	7.908e5	8.642e5	1.021e6	1.408e6	8.167e5	9.432e5	1.875e6	1.035e6
PRT	P17918	Proliferating cell nuclear antigen OS=Mus musculus OX=10090 GN=Pcna PE=1 SV=2	null	null	Mouse_09-2020	null	[MS,MS:1001208,SEQUEST,]	66.63	22.781	null	null	0.32	1.318e6	25.05	25.05	1.907e6	31.44	31.44	2.558e6	23.04	23.04	1.082e6	1.281e6	1.651e6	1.810e6	1.772e6	2.481e6	1.776e6	2.463e6	1.381e6
PRT	A2BFF8	Cytoplasmic dynein 1 intermediate chain 2 OS=Mus musculus OX=10090 GN=Dync1i2 PE=1 SV=1	null	null	Mouse_09-2020	null	[MS,MS:1001208,SEQUEST,]	94.76	44.230	null	null	0.22	6.948e5	13.93	13.93	8.999e5	37.73	37.73	9.589e5	26.02	26.02	7.622e5	6.752e5	5.379e5	1.511e6	8.427e5	6.564e5	6.658e5	5.446e5	7.940e5
PRT	Q9QYR9	Acyl-coenzyme A thioesterase 2, mitochondrial OS=Mus musculus OX=10090 GN=Acot2 PE=1 SV=2	null	null	Mouse_09-2020	null	[MS,MS:1001208,SEQUEST,]	58.47	44.726	null	null	0.23	9.383e5	14.83	14.83	1.515e6	34.70	34.70	1.388e6	12.73	12.73	1.070e6	7.710e5	8.766e5	7.284e5	1.456e6	1.189e6	9.431e5	1.216e6	8.637e5
PRT	P84091	AP-2 complex subunit mu OS=Mus musculus OX=10090 GN=Ap2m1 PE=1 SV=1	null	null	Mouse_09-2020	null	[MS,MS:1001208,SEQUEST,]	33.65	36.160	null	null	0.13	1.057e6	57.44	57.44	1.417e6	67.89	67.89	1.293e6	37.53	37.53	5.821e5	1.027e6	1.802e6	8.711e5	1.327e6	2.632e6	8.977e5	1.576e6	7.022e5
PRT	Q9CQT1	Methylthioribose-1-phosphate isomerase OS=Mus musculus OX=10090 GN=Mri1 PE=1 SV=1	null	null	Mouse_09-2020	null	[MS,MS:1001208,SEQUEST,]	60.38	33.384	null	null	0.26	5.055e5	15.76	15.76	7.953e5	38.58	38.58	9.385e5	39.24	39.24	4.094e5	4.912e5	5.261e5	7.550e5	1.319e6	5.672e5	6.516e5	5.080e5	9.409e5
PRT	A0A498WGK2	Asparagine--tRNA ligase OS=Mus musculus OX=10090 GN=Nars PE=1 SV=1	null	null	Mouse_09-2020	null	[MS,MS:1001208,SEQUEST,]	73.62	52.500	null	null	0.17	1.080e6	79.08	79.08	1.690e6	31.57	31.57	1.247e6	33.19	33.19	5.178e5	1.050e6	2.522e6	1.605e6	8.676e5	1.374e6	7.100e5	1.368e6	7.756e5
PRT	Q9R1T2	SUMO-activating enzyme subunit 1 OS=Mus musculus OX=10090 GN=Sae1 PE=1 SV=1	null	null	Mouse_09-2020	null	[MS,MS:1001208,SEQUEST,]	72.04	38.058	null	null	0.34	7.037e5	10.17	10.17	1.111e6	23.70	23.70	1.539e6	18.93	18.93	8.169e5	6.574e5	6.574e5	1.055e6	1.328e6	6.910e5	1.140e6	8.069e5	9.570e5
PRT	Q64674	Spermidine synthase OS=Mus musculus OX=10090 GN=Srm PE=1 SV=1	null	null	Mouse_09-2020	null	[MS,MS:1001208,SEQUEST,]	55.70	29.322	null	null	0.25	1.338e6	11.97	11.97	1.507e6	41.71	41.71	1.325e6	47.66	47.66	1.176e6	1.454e6	1.250e6	2.121e6	8.769e5	1.182e6	6.481e5	1.683e6	8.245e5
PRT	E9QJS7	Adhesion G protein-coupled receptor E5 OS=Mus musculus OX=10090 GN=Adgre5 PE=1 SV=1	null	null	Mouse_09-2020	null	[MS,MS:1001208,SEQUEST,]	81.99	44.200	null	null	0.10	2.308e5	106.47	106.47	1.607e6	41.17	41.17	7.337e5	8.85	8.85	1.280e6	2.243e5	1.980e5	1.551e6	6.434e5	1.260e6	5.094e5	4.930e5	5.095e5
PRT	G5E870	E3 ubiquitin-protein ligase TRIP12 OS=Mus musculus OX=10090 GN=Trip12 PE=1 SV=1	null	null	Mouse_09-2020	null	[MS,MS:1001208,SEQUEST,]	23.64	35.303	null	null	0.04	1.374e5	52.59	52.59	2.448e5	1.11	1.11	2.888e5	17.97	17.97	1.270e5	1.336e5	2.848e5	2.336e5	2.293e5	1.889e5	2.115e5	1.532e5	1.796e5
PRT	A0A0R4J2B0	CUGBP Elav-like family member 2 OS=Mus musculus OX=10090 GN=Celf2 PE=1 SV=1	null	null	Mouse_09-2020	null	[MS,MS:1001208,SEQUEST,]	71.94	39.620	null	null	0.18	1.516e6	82.59	82.59	1.496e6	18.03	18.03	1.714e6	33.51	33.51	1.516e6	4.159e6	7.783e5	1.486e6	1.401e6	8.639e5	1.190e6	1.886e6	8.713e5
PRT	Q9Z0M5	Lysosomal acid lipase/cholesteryl ester hydrolase OS=Mus musculus OX=10090 GN=Lipa PE=1 SV=2	null	null	Mouse_09-2020	null	[MS,MS:1001208,SEQUEST,]	37.84	28.475	null	null	0.18	9.166e5	11.46	11.46	1.344e6	48.59	48.59	1.378e6	28.15	28.15	1.081e6	8.908e5	8.156e5	2.240e6	1.258e6	7.095e5	6.316e5	1.170e6	8.574e5
PRT	Q9R111	Guanine deaminase OS=Mus musculus OX=10090 GN=Gda PE=1 SV=1	null	null	Mouse_09-2020	null	[MS,MS:1001208,SEQUEST,]	80.71	47.338	null	null	0.25	1.756e6	30.05	30.05	1.738e6	29.37	29.37	1.863e6	41.21	41.21	1.756e6	1.468e6	2.462e6	1.564e6	1.628e6	2.139e6	1.294e6	2.094e6	7.978e5
PRT	Q9WUK2	Eukaryotic translation initiation factor 4H OS=Mus musculus OX=10090 GN=Eif4h PE=1 SV=3	null	null	Mouse_09-2020	null	[MS,MS:1001208,SEQUEST,]	72.79	36.986	null	null	0.30	1.032e6	19.43	19.43	1.603e6	11.16	11.16	1.500e6	18.44	18.44	1.421e6	1.003e6	9.607e5	1.583e6	1.501e6	1.053e6	1.042e6	8.904e5	1.121e6
PRT	Q61881	DNA replication licensing factor MCM7 OS=Mus musculus OX=10090 GN=Mcm7 PE=1 SV=1	null	null	Mouse_09-2020	null	[MS,MS:1001208,SEQUEST,]	44.06	32.903	null	null	0.13	2.360e6	62.12	62.12	8.080e5	35.60	35.60	8.948e5	58.65	58.65	8.593e5	2.294e6	3.495e6	1.063e6	5.013e5	6.338e5	1.460e6	6.401e5	4.784e5
PRT	Q8BGR9	Ubiquitin-like domain-containing CTD phosphatase 1 OS=Mus musculus OX=10090 GN=Ublcp1 PE=1 SV=1	null	null	Mouse_09-2020	null	[MS,MS:1001208,SEQUEST,]	20.06	28.891	null	null	0.23	8.027e5	16.91	16.91	1.207e6	16.43	16.43	1.503e6	22.27	22.27	7.828e5	1.020e6	7.499e5	1.146e6	1.418e6	8.721e5	7.134e5	1.075e6	9.956e5
PRT	A0A0U1RPL0	Ataxin-2-like protein OS=Mus musculus OX=10090 GN=Atxn2l PE=1 SV=1	null	null	Mouse_09-2020	null	[MS,MS:1001208,SEQUEST,]	24.50	27.925	null	null	0.10	3.980e5	26.87	26.87	5.223e5	6.50	6.50	6.424e5	5.51	5.51	2.717e5	3.868e5	4.435e5	4.958e5	4.446e5	4.227e5	4.460e5	4.822e5	3.754e5
PRT	P61202	COP9 signalosome complex subunit 2 OS=Mus musculus OX=10090 GN=Cops2 PE=1 SV=1	null	null	Mouse_09-2020	null	[MS,MS:1001208,SEQUEST,]	45.68	33.164	null	null	0.16	1.201e6	44.88	44.88	1.688e6	35.70	35.70	1.462e6	10.95	10.95	1.201e6	1.933e6	7.597e5	2.474e6	1.581e6	1.027e6	1.144e6	1.046e6	8.243e5
PRT	A0A0R3P9C8	NADH dehydrogenase [ubiquinone] 1 alpha subcomplex subunit 9, mitochondrial OS=Mus musculus OX=10090 GN=Ndufa9 PE=1 SV=1	null	null	Mouse_09-2020	null	[MS,MS:1001208,SEQUEST,]	58.43	43.394	null	null	0.28	5.999e5	70.34	70.34	7.398e5	30.31	30.31	5.704e5	18.17	18.17	1.751e6	5.330e5	5.604e5	7.023e5	1.120e6	5.667e5	5.187e5	4.081e5	3.348e5
PRT	A0A0B4J1E2	SNW domain-containing protein 1 OS=Mus musculus OX=10090 GN=Snw1 PE=1 SV=1	null	null	Mouse_09-2020	null	[MS,MS:1001208,SEQUEST,]	32.28	27.645	null	null	0.15	8.181e5	29.18	29.18	1.279e6	24.55	24.55	1.468e6	3.80	3.80	8.181e5	9.936e5	5.205e5	1.214e6	1.205e6	6.315e5	1.019e6	9.989e5	9.362e5
PRT	E9QK48	Echinoderm microtubule-associated protein-like 2 OS=Mus musculus OX=10090 GN=Eml2 PE=1 SV=1	null	null	Mouse_09-2020	null	[MS,MS:1001208,SEQUEST,]	60.24	28.506	null	null	0.09	1.420e6	32.18	32.18	1.488e6	31.40	31.40	1.574e6	20.93	20.93	1.420e6	1.218e6	2.091e6	1.746e6	1.394e6	7.453e5	1.093e6	7.687e5	9.957e5
PRT	G3XA18	N-acylethanolamine-hydrolyzing acid amidase OS=Mus musculus OX=10090 GN=Naaa PE=1 SV=1	null	null	Mouse_09-2020	null	[MS,MS:1001208,SEQUEST,]	73.36	37.849	null	null	0.20	6.619e5	58.93	58.93	1.782e6	4.18	4.18	1.457e6	15.18	15.18	4.070e5	6.432e5	1.228e6	1.724e6	1.569e6	1.398e6	8.328e5	1.167e6	9.063e5
PRT	P97461	40S ribosomal protein S5 OS=Mus musculus OX=10090 GN=Rps5 PE=1 SV=3	null	null	Mouse_09-2020	null	[MS,MS:1001208,SEQUEST,]	88.53	47.634	null	null	0.40	1.439e6	44.43	44.43	1.203e6	5.44	5.44	1.803e6	42.82	42.82	1.439e6	7.062e5	1.808e6	1.104e6	1.127e6	1.014e6	7.435e5	1.290e6	1.645e6
PRT	P27612	Phospholipase A-2-activating protein OS=Mus musculus OX=10090 GN=Plaa PE=1 SV=4	null	null	Mouse_09-2020	null	[MS,MS:1001208,SEQUEST,]	47.92	28.641	null	null	0.11	4.578e5	9.03	9.03	7.354e5	16.64	16.64	6.238e5	4.24	4.24	4.578e5	4.873e5	3.910e5	6.981e5	8.356e5	5.045e5	4.272e5	4.463e5	4.140e5
PRT	Q7M6Y3-5	Isoform 5 of Phosphatidylinositol-binding clathrin assembly protein OS=Mus musculus OX=10090 GN=Picalm	null	null	Mouse_09-2020	null	[MS,MS:1001208,SEQUEST,]	60.89	42.543	null	null	0.18	2.177e5	85.97	85.97	6.598e5	58.45	58.45	3.962e5	45.60	45.60	1.465e5	6.934e5	2.034e5	4.246e5	6.179e5	1.073e6	2.751e5	1.615e5	3.705e5
PRT	F8WGM5	Syntaxin-binding protein 2 (Fragment) OS=Mus musculus OX=10090 GN=Stxbp2 PE=1 SV=1	null	null	Mouse_09-2020	null	[MS,MS:1001208,SEQUEST,]	46.15	43.122	null	null	0.14	9.586e5	68.12	68.12	6.081e5	17.09	17.09	3.983e5	19.72	19.72	1.076e6	1.556e5	8.956e5	5.773e5	4.318e5	5.068e5	3.728e5	2.706e5	2.478e5
PRT	Q9QZE7	Translin-associated protein X OS=Mus musculus OX=10090 GN=Tsnax PE=1 SV=1	null	null	Mouse_09-2020	null	[MS,MS:1001208,SEQUEST,]	66.49	57.993	null	null	0.30	7.269e5	66.34	66.34	8.807e5	34.70	34.70	6.596e5	103.86	103.86	3.229e5	7.064e5	1.301e6	8.361e5	5.958e5	1.001e6	4.551e5	2.584e6	4.103e5
PRT	P62748	Hippocalcin-like protein 1 OS=Mus musculus OX=10090 GN=Hpcal1 PE=1 SV=2	null	null	Mouse_09-2020	null	[MS,MS:1001208,SEQUEST,]	53.95	30.281	null	null	0.35	1.965e6	14.10	14.10	2.307e6	81.60	81.60	5.557e6	22.98	22.98	1.965e6	1.767e6	2.220e6	5.468e6	2.161e6	7.761e5	2.680e6	3.975e6	3.833e6
PRT	Q9CQM9	Glutaredoxin-3 OS=Mus musculus OX=10090 GN=Glrx3 PE=1 SV=1	null	null	Mouse_09-2020	null	[MS,MS:1001208,SEQUEST,]	58.87	40.384	null	null	0.26	3.447e5	139.19	139.19	2.213e6	57.55	57.55	2.453e6	61.95	61.95	3.775e6	2.188e5	3.220e5	2.208e6	2.073e6	4.499e5	1.703e6	1.881e6	3.340e5
PRT	Q91YI0	Argininosuccinate lyase OS=Mus musculus OX=10090 GN=Asl PE=1 SV=1	null	null	Mouse_09-2020	null	[MS,MS:1001208,SEQUEST,]	47.37	44.518	null	null	0.17	5.603e5	15.04	15.04	9.058e5	10.24	10.24	8.398e5	17.59	17.59	6.396e5	5.445e5	4.410e5	8.599e5	9.065e5	6.188e5	7.307e5	6.008e5	4.670e5
PRT	Q0VBL3	RNA-binding protein 15 OS=Mus musculus OX=10090 GN=Rbm15 PE=1 SV=1	null	null	Mouse_09-2020	null	[MS,MS:1001208,SEQUEST,]	12.93	22.147	null	null	0.10	2.570e5	30.30	30.30	2.714e5	6.71	6.71	3.001e5	30.24	30.24	3.644e5	1.953e5	2.401e5	2.577e5	2.772e5	2.038e5	1.852e5	2.147e5	2.864e5
PRT	O35593	26S proteasome non-ATPase regulatory subunit 14 OS=Mus musculus OX=10090 GN=Psmd14 PE=1 SV=2	null	null	Mouse_09-2020	null	[MS,MS:1001208,SEQUEST,]	51.53	37.493	null	null	0.26	1.527e6	17.62	17.62	1.843e6	18.25	18.25	2.388e6	18.54	18.54	1.938e6	1.484e6	1.298e6	1.696e6	1.726e6	1.925e6	1.658e6	1.275e6	1.606e6
PRT	P62918	60S ribosomal protein L8 OS=Mus musculus OX=10090 GN=Rpl8 PE=1 SV=2	null	null	Mouse_09-2020	null	[MS,MS:1001208,SEQUEST,]	68.13	37.783	null	null	0.21	4.771e6	11.32	11.32	6.748e6	5.63	5.63	6.129e6	26.66	26.66	4.321e6	5.258e6	4.457e6	6.406e6	6.851e6	5.158e6	2.604e6	4.385e6	3.953e6
PRT	Q8BNW9	Kelch repeat and BTB domain-containing protein 11 OS=Mus musculus OX=10090 GN=Kbtbd11 PE=1 SV=3	null	null	Mouse_09-2020	null	[MS,MS:1001208,SEQUEST,]	51.73	33.385	null	null	0.15	7.102e5	15.22	15.22	8.164e5	4.40	4.40	8.978e5	15.82	15.82	8.171e5	5.842e5	6.635e5	7.757e5	7.080e5	6.403e5	4.732e5	6.584e5	5.585e5
PRT	Q60766	Immunity-related GTPase family M protein 1 OS=Mus musculus OX=10090 GN=Irgm1 PE=1 SV=1	null	null	Mouse_09-2020	null	[MS,MS:1001208,SEQUEST,]	54.50	32.655	null	null	0.21	1.666e6	16.39	16.39	1.263e6	19.47	19.47	1.206e6	84.30	84.30	1.666e6	1.263e6	1.686e6	1.392e6	1.183e6	7.733e5	8.377e5	7.251e5	2.649e6
PRT	Q9D8C4	Interferon-induced 35 kDa protein homolog OS=Mus musculus OX=10090 GN=Ifi35 PE=1 SV=3	null	null	Mouse_09-2020	null	[MS,MS:1001208,SEQUEST,]	54.98	36.043	null	null	0.30	8.492e5	42.13	42.13	1.343e6	40.32	40.32	1.879e6	39.18	39.18	7.789e5	1.551e6	7.933e5	2.412e6	1.257e6	1.033e6	1.883e6	8.599e5	1.169e6
PRT	B1AUY3	Rho GTPase-activating protein 4 OS=Mus musculus OX=10090 GN=Arhgap4 PE=1 SV=1	null	null	Mouse_09-2020	null	[MS,MS:1001208,SEQUEST,]	40.74	27.338	null	null	0.09	7.003e5	15.40	15.40	4.079e5	28.89	28.89	6.420e5	39.82	39.82	7.678e5	5.472e5	6.542e5	3.873e5	5.007e5	2.323e5	4.457e5	2.354e5	4.880e5
PRT	Q9QVP9	Protein-tyrosine kinase 2-beta OS=Mus musculus OX=10090 GN=Ptk2b PE=1 SV=2	null	null	Mouse_09-2020	null	[MS,MS:1001208,SEQUEST,]	52.02	35.213	null	null	0.08	9.296e5	80.43	80.43	1.536e6	34.38	34.38	2.330e6	46.34	46.34	2.668e6	9.033e5	5.396e5	1.458e6	1.667e6	6.723e5	9.671e5	1.667e6	2.279e6
PRT	Q9JKY5	Huntingtin-interacting protein 1-related protein OS=Mus musculus OX=10090 GN=Hip1r PE=1 SV=2	null	null	Mouse_09-2020	null	[MS,MS:1001208,SEQUEST,]	30.66	42.320	null	null	0.09	2.552e5	30.10	30.10	2.978e5	15.04	15.04	2.692e5	48.53	48.53	1.490e5	2.480e5	2.584e5	2.972e5	2.789e5	1.830e5	1.869e5	3.915e5	1.477e5
PRT	Q3TZZ7	Extended synaptotagmin-2 OS=Mus musculus OX=10090 GN=Esyt2 PE=1 SV=1	null	null	Mouse_09-2020	null	[MS,MS:1001208,SEQUEST,]	33.61	28.386	null	null	0.10	5.895e5	22.74	22.74	4.991e5	14.95	14.95	8.447e5	37.52	37.52	7.414e5	4.558e5	5.507e5	4.162e5	4.674e5	4.625e5	5.865e5	3.901e5	7.403e5
PRT	J3QNU6	Beta-arrestin-1 OS=Mus musculus OX=10090 GN=Arrb1 PE=1 SV=1	null	null	Mouse_09-2020	null	[MS,MS:1001208,SEQUEST,]	44.46	27.560	null	null	0.23	9.375e5	26.21	26.21	1.096e6	19.40	19.40	1.721e6	101.57	101.57	8.345e5	9.111e5	1.261e6	1.382e6	9.587e5	8.600e5	2.404e5	3.583e6	1.071e6
PRT	Q6PGL7	WASH complex subunit 2 OS=Mus musculus OX=10090 GN=Washc2 PE=1 SV=1	null	null	Mouse_09-2020	null	[MS,MS:1001208,SEQUEST,]	22.70	31.337	null	null	0.08	1.985e5	77.65	77.65	1.016e6	69.93	69.93	5.604e5	64.05	64.05	1.902e5	1.929e5	6.241e5	9.648e5	1.347e6	1.676e5	2.797e5	9.384e5	3.486e5
PRT	A2BH40	AT-rich interactive domain-containing protein 1A OS=Mus musculus OX=10090 GN=Arid1a PE=1 SV=1	null	null	Mouse_09-2020	null	[MS,MS:1001208,SEQUEST,]	26.01	23.975	null	null	0.05	5.129e5	82.50	82.50	4.157e5	33.40	33.40	7.200e5	72.62	72.62	5.129e5	1.694e6	3.967e5	5.644e5	3.893e5	2.388e5	3.285e5	1.329e6	4.479e5
PRT	Q60598	Src substrate cortactin OS=Mus musculus OX=10090 GN=Cttn PE=1 SV=2	null	null	Mouse_09-2020	null	[MS,MS:1001208,SEQUEST,]	42.02	24.848	null	null	0.13	1.737e6	76.48	76.48	1.190e6	31.46	31.46	1.065e6	19.33	19.33	5.184e5	1.688e6	3.160e6	1.740e6	1.114e6	8.080e5	7.396e5	6.530e5	8.299e5
PRT	E9QNQ2	Serine/threonine-protein phosphatase 6 regulatory ankyrin repeat subunit B OS=Mus musculus OX=10090 GN=Ankrd44 PE=1 SV=1	null	null	Mouse_09-2020	null	[MS,MS:1001208,SEQUEST,]	29.07	28.783	null	null	0.08	7.622e5	12.54	12.54	1.193e6	19.59	19.59	1.281e6	23.91	23.91	7.196e5	8.845e5	7.121e5	1.107e6	1.118e6	1.279e6	8.897e5	7.320e5	1.027e6
PRT	Q9Z315	U4/U6.U5 tri-snRNP-associated protein 1 OS=Mus musculus OX=10090 GN=Sart1 PE=1 SV=1	null	null	Mouse_09-2020	null	[MS,MS:1001208,SEQUEST,]	26.83	31.916	null	null	0.11	3.597e5	32.39	32.39	5.416e5	32.17	32.17	7.824e5	8.27	8.27	4.636e5	3.495e5	2.198e5	7.840e5	5.072e5	3.547e5	5.083e5	5.597e5	5.362e5
PRT	Q9DB05	Alpha-soluble NSF attachment protein OS=Mus musculus OX=10090 GN=Napa PE=1 SV=1	null	null	Mouse_09-2020	null	[MS,MS:1001208,SEQUEST,]	58.15	44.325	null	null	0.28	1.093e6	58.71	58.71	1.384e6	52.34	52.34	1.046e6	15.88	15.88	1.913e6	5.200e5	1.021e6	4.138e5	1.378e6	1.085e6	7.266e5	7.263e5	8.345e5
PRT	Q9ERB0	Synaptosomal-associated protein 29 OS=Mus musculus OX=10090 GN=Snap29 PE=1 SV=1	null	null	Mouse_09-2020	null	[MS,MS:1001208,SEQUEST,]	42.04	31.685	null	null	0.34	3.483e5	36.34	36.34	6.503e5	17.79	17.79	6.875e5	28.39	28.39	3.483e5	2.576e5	5.017e5	7.472e5	5.171e5	5.101e5	4.189e5	4.919e5	6.323e5
PRT	Q3UE92	Xaa-Pro aminopeptidase 1 OS=Mus musculus OX=10090 GN=Xpnpep1 PE=1 SV=1	null	null	Mouse_09-2020	null	[MS,MS:1001208,SEQUEST,]	52.58	42.354	null	null	0.13	1.004e6	47.27	47.27	1.133e6	51.11	51.11	4.920e5	36.58	36.58	6.074e5	9.755e5	1.511e6	1.076e6	7.295e5	1.647e6	4.639e5	2.216e5	3.060e5
PRT	P25206	DNA replication licensing factor MCM3 OS=Mus musculus OX=10090 GN=Mcm3 PE=1 SV=2	null	null	Mouse_09-2020	null	[MS,MS:1001208,SEQUEST,]	53.04	46.235	null	null	0.10	5.833e5	60.04	60.04	8.966e5	65.08	65.08	7.840e5	7.53	7.53	2.890e5	5.668e5	9.837e5	8.512e5	5.723e5	1.630e6	5.435e5	6.369e5	4.877e5
PRT	Q99P72	Reticulon-4 OS=Mus musculus OX=10090 GN=Rtn4 PE=1 SV=2	null	null	Mouse_09-2020	null	[MS,MS:1001208,SEQUEST,]	59.85	39.903	null	null	0.12	1.850e6	35.69	35.69	1.292e6	11.50	11.50	9.755e5	69.89	69.89	1.850e6	2.127e6	9.521e5	1.227e6	1.431e6	9.687e5	1.951e6	6.307e5	6.068e5
PRT	A0A1L1SRY4	Predicted gene, 38431 (Fragment) OS=Mus musculus OX=10090 GN=Gm38431 PE=1 SV=1	null	null	Mouse_09-2020	null	[MS,MS:1001208,SEQUEST,]	11.00	25.495	null	null	0.31	7.112e4	52.07	52.07	1.463e5	88.44	88.44	2.420e5	6.28	6.28	5.017e4	6.911e4	1.268e5	6.727e4	4.077e5	1.148e5	1.680e5	1.550e5	1.506e5
PRT	H3BJU7	Guanine nucleotide exchange factor H1 OS=Mus musculus OX=10090 GN=Arhgef2 PE=1 SV=1	null	null	Mouse_09-2020	null	[MS,MS:1001208,SEQUEST,]	17.69	33.218	null	null	0.09	1.922e5	37.22	37.22	3.866e5	52.92	52.92	3.370e5	11.15	11.15	1.347e5	2.771e5	1.795e5	5.033e5	3.621e5	1.218e5	2.165e5	2.772e5	2.096e5
PRT	Q6NV83	U2 snRNP-associated SURP motif-containing protein OS=Mus musculus OX=10090 GN=U2surp PE=1 SV=3	null	null	Mouse_09-2020	null	[MS,MS:1001208,SEQUEST,]	42.12	34.766	null	null	0.10	6.670e5	55.11	55.11	3.027e5	107.84	107.84	6.776e5	110.22	110.22	5.432e5	6.482e5	1.347e6	1.556e6	2.332e5	2.374e5	1.426e5	4.848e5	1.652e6
PRT	Q9JK48	Endophilin-B1 OS=Mus musculus OX=10090 GN=Sh3glb1 PE=1 SV=1	null	null	Mouse_09-2020	null	[MS,MS:1001208,SEQUEST,]	46.48	31.738	null	null	0.22	1.550e6	65.68	65.68	1.104e6	61.94	61.94	1.476e6	43.14	43.14	3.208e6	8.001e5	1.448e6	1.048e6	5.381e5	1.660e6	1.025e6	1.405e6	4.740e5
PRT	Q3UZG4	Aminoacyl tRNA synthase complex-interacting multifunctional protein 1 OS=Mus musculus OX=10090 GN=Aimp1 PE=1 SV=1	null	null	Mouse_09-2020	null	[MS,MS:1001208,SEQUEST,]	49.26	42.648	null	null	0.35	8.331e5	52.70	52.70	1.176e6	23.41	23.41	2.268e6	16.65	16.65	8.331e5	2.862e5	9.551e5	1.567e6	1.013e6	9.225e5	1.575e6	2.119e6	1.384e6
PRT	A2A5V2	SH3 domain-binding protein 1 OS=Mus musculus OX=10090 GN=Sh3bp1 PE=1 SV=1	null	null	Mouse_09-2020	null	[MS,MS:1001208,SEQUEST,]	50.30	47.367	null	null	0.20	1.932e6	10.58	10.58	2.369e6	5.84	5.84	2.819e6	20.13	20.13	1.848e6	1.878e6	2.104e6	2.249e6	2.282e6	1.706e6	1.957e6	2.716e6	1.644e6
PRT	Q4FE56	Probable ubiquitin carboxyl-terminal hydrolase FAF-X OS=Mus musculus OX=10090 GN=Usp9x PE=1 SV=1	null	null	Mouse_09-2020	null	[MS,MS:1001208,SEQUEST,]	13.09	17.910	null	null	0.03	1.979e5	126.70	126.70	4.031e5	127.67	127.67	8.344e5	81.68	81.68	1.127e5	1.924e5	1.324e6	2.372e6	1.288e5	3.161e5	7.703e4	5.970e5	8.477e5
PRT	Q9EQ20	Methylmalonate-semialdehyde dehydrogenase [acylating], mitochondrial OS=Mus musculus OX=10090 GN=Aldh6a1 PE=1 SV=1	null	null	Mouse_09-2020	null	[MS,MS:1001208,SEQUEST,]	34.49	28.350	null	null	0.15	3.219e5	104.25	104.25	5.767e5	30.78	30.78	8.954e5	45.15	45.15	3.219e5	1.402e6	1.899e5	5.976e5	5.401e5	2.614e5	1.016e6	6.406e5	3.663e5
PRT	Q6P9Q4	FH1/FH2 domain-containing protein 1 OS=Mus musculus OX=10090 GN=Fhod1 PE=1 SV=3	null	null	Mouse_09-2020	null	[MS,MS:1001208,SEQUEST,]	31.22	26.456	null	null	0.06	3.609e6	4.17	4.17	5.205e6	18.78	18.78	6.788e6	7.91	7.91	3.433e6	3.625e6	3.372e6	3.554e6	4.875e6	4.216e6	4.148e6	4.967e6	4.223e6
PRT	O08579	Emerin OS=Mus musculus OX=10090 GN=Emd PE=1 SV=1	null	null	Mouse_09-2020	null	[MS,MS:1001208,SEQUEST,]	16.74	26.729	null	null	0.43	3.941e5	6.58	6.58	5.475e5	24.81	24.81	7.505e5	14.57	14.57	3.567e5	3.830e5	3.785e5	5.197e5	7.381e5	3.970e5	5.717e5	4.394e5	4.669e5
PRT	Q99LI7	Cleavage stimulation factor subunit 3 OS=Mus musculus OX=10090 GN=Cstf3 PE=1 SV=1	null	null	Mouse_09-2020	null	[MS,MS:1001208,SEQUEST,]	26.67	28.824	null	null	0.12	4.056e5	69.72	69.72	5.134e5	77.27	77.27	9.192e5	12.28	12.28	7.997e5	1.631e5	3.790e5	4.874e5	1.224e6	2.166e5	6.849e5	6.577e5	4.803e5
PRT	Q8BMA6	Signal recognition particle subunit SRP68 OS=Mus musculus OX=10090 GN=Srp68 PE=1 SV=2	null	null	Mouse_09-2020	null	[MS,MS:1001208,SEQUEST,]	29.84	32.560	null	null	0.16	1.147e6	23.42	23.42	8.105e5	121.20	121.20	1.197e6	11.36	11.36	1.147e6	1.242e6	7.404e5	7.693e5	7.590e5	5.080e6	8.308e5	8.181e5	8.782e5
PRT	Q64514	Tripeptidyl-peptidase 2 OS=Mus musculus OX=10090 GN=Tpp2 PE=1 SV=3	null	null	Mouse_09-2020	null	[MS,MS:1001208,SEQUEST,]	54.73	46.092	null	null	0.08	2.435e5	50.48	50.48	2.494e5	2.36	2.36	3.308e5	10.61	10.61	1.023e5	3.166e5	2.275e5	2.329e5	2.375e5	null	2.008e5	2.367e5	2.227e5
PRT	Q3T9E4	T-cell-specific guanine nucleotide triphosphate-binding protein 2 OS=Mus musculus OX=10090 GN=Tgtp2 PE=1 SV=2	null	null	Mouse_09-2020	null	[MS,MS:1001208,SEQUEST,]	16.70	29.838	null	null	0.22	1.553e6	41.39	41.39	5.576e5	87.07	87.07	4.903e5	84.97	84.97	1.553e6	1.176e6	2.465e6	1.601e6	5.222e5	2.344e5	3.329e5	3.508e5	1.173e6
PRT	Q60737	Casein kinase II subunit alpha OS=Mus musculus OX=10090 GN=Csnk2a1 PE=1 SV=2	null	null	Mouse_09-2020	null	[MS,MS:1001208,SEQUEST,]	47.82	32.243	null	null	0.26	1.963e6	30.43	30.43	1.180e6	49.22	49.22	2.449e6	9.08	9.08	1.810e6	2.997e6	1.834e6	9.325e5	1.105e6	1.845e6	1.808e6	1.752e6	1.352e6
PRT	P36371	Antigen peptide transporter 2 OS=Mus musculus OX=10090 GN=Tap2 PE=1 SV=1	null	null	Mouse_09-2020	null	[MS,MS:1001208,SEQUEST,]	56.37	47.728	null	null	0.16	1.559e6	57.14	57.14	1.701e6	43.57	43.57	1.589e6	36.09	36.09	3.575e6	1.515e6	1.251e6	1.615e6	2.477e6	8.472e5	9.024e5	1.137e6	1.586e6
PRT	P62869	Elongin-B OS=Mus musculus OX=10090 GN=Elob PE=1 SV=1	null	null	Mouse_09-2020	null	[MS,MS:1001208,SEQUEST,]	16.59	22.279	null	null	0.69	6.213e5	9.65	9.65	9.310e5	8.57	8.57	8.327e5	73.41	73.41	5.752e5	6.038e5	6.501e5	8.838e5	1.005e6	7.260e5	1.677e5	5.958e5	9.338e5
PRT	Q9QWR8	Alpha-N-acetylgalactosaminidase OS=Mus musculus OX=10090 GN=Naga PE=1 SV=2	null	null	Mouse_09-2020	null	[MS,MS:1001208,SEQUEST,]	34.00	42.290	null	null	0.16	1.514e6	33.68	33.68	9.216e5	21.61	21.61	1.793e6	15.62	15.62	1.514e6	1.153e6	2.126e6	6.567e5	1.008e6	7.229e5	1.245e6	1.371e6	8.744e5
PRT	P24063	Integrin alpha-L OS=Mus musculus OX=10090 GN=Itgal PE=1 SV=2	null	null	Mouse_09-2020	null	[MS,MS:1001208,SEQUEST,]	24.20	22.712	null	null	0.06	9.544e5	5.00	5.00	1.125e6	29.85	29.85	1.560e6	8.39	8.39	9.148e5	9.818e5	8.916e5	1.675e6	1.053e6	8.248e5	1.065e6	1.116e6	1.109e6
PRT	Q99ME9	Nucleolar GTP-binding protein 1 OS=Mus musculus OX=10090 GN=Gtpbp4 PE=1 SV=3	null	null	Mouse_09-2020	null	[MS,MS:1001208,SEQUEST,]	18.62	25.090	null	null	0.12	4.846e5	39.25	39.25	3.394e5	43.02	43.02	1.456e6	63.91	63.91	5.575e5	4.709e5	2.223e5	3.018e5	6.123e5	2.662e5	1.011e6	4.587e5	1.650e6
PRT	Q8BFR4	N-acetylglucosamine-6-sulfatase OS=Mus musculus OX=10090 GN=Gns PE=1 SV=1	null	null	Mouse_09-2020	null	[MS,MS:1001208,SEQUEST,]	23.84	21.675	null	null	0.15	1.727e6	58.73	58.73	9.087e5	28.33	28.33	2.628e6	26.52	26.52	1.727e6	5.506e5	2.210e6	8.626e5	1.155e6	5.499e5	1.825e6	1.180e6	1.753e6
PRT	Q80WQ2	Protein VAC14 homolog OS=Mus musculus OX=10090 GN=Vac14 PE=1 SV=1	null	null	Mouse_09-2020	null	[MS,MS:1001208,SEQUEST,]	28.03	24.441	null	null	0.10	1.229e5	136.78	136.78	4.082e5	58.70	58.70	7.648e5	20.82	20.82	1.084e6	1.194e5	5.153e4	3.876e5	6.241e5	1.388e5	4.454e5	5.472e5	6.020e5
PRT	O89100	GRB2-related adaptor protein 2 OS=Mus musculus OX=10090 GN=Grap2 PE=1 SV=1	null	null	Mouse_09-2020	null	[MS,MS:1001208,SEQUEST,]	22.73	38.050	null	null	0.26	1.828e5	18.28	18.28	1.959e5	75.82	75.82	1.497e6	73.12	73.12	1.352e5	1.776e5	1.812e5	1.860e5	5.630e5	1.297e5	1.039e6	1.569e5	1.198e6
PRT	Q8CFX1	GDH/6PGL endoplasmic bifunctional protein OS=Mus musculus OX=10090 GN=H6pd PE=1 SV=2	null	null	Mouse_09-2020	null	[MS,MS:1001208,SEQUEST,]	12.19	19.775	null	null	0.10	1.305e6	9.38	9.38	5.649e5	38.42	38.42	1.302e6	43.74	43.74	1.305e6	1.163e6	1.348e6	6.680e5	2.868e5	4.431e5	9.040e5	7.677e5	1.474e6
PRT	Q8CFB4	Guanylate-binding protein 5 OS=Mus musculus OX=10090 GN=Gbp5 PE=1 SV=2	null	null	Mouse_09-2020	null	[MS,MS:1001208,SEQUEST,]	14.02	39.873	null	null	0.14	1.337e6	14.25	14.25	6.224e4	38.90	38.90	1.178e5	43.48	43.48	1.063e6	1.365e6	1.249e6	5.908e4	6.496e4	2.356e4	1.305e5	8.428e4	4.860e4
PRT	A0A2R8VHF9	Myosin-11 OS=Mus musculus OX=10090 GN=Myh11 PE=1 SV=1	null	null	Mouse_09-2020	null	[MS,MS:1001208,SEQUEST,]	2305.00	1240.507	null	null	0.57	3.262e7	14.97	14.97	3.436e7	6.75	6.75	6.048e7	15.05	15.05	2.851e7	3.731e7	3.048e7	3.262e7	3.309e7	2.433e7	3.270e7	4.327e7	3.921e7
PRT	Q62261	Spectrin beta chain, non-erythrocytic 1 OS=Mus musculus OX=10090 GN=Sptbn1 PE=1 SV=2	null	null	Mouse_09-2020	null	[MS,MS:1001208,SEQUEST,]	664.36	479.538	null	null	0.34	9.654e6	16.28	16.28	1.449e7	29.71	29.71	1.794e7	15.13	15.13	9.654e6	1.214e7	8.797e6	1.811e7	1.357e7	8.140e6	1.198e7	1.617e7	1.116e7
PRT	Q00898	Alpha-1-antitrypsin 1-5 OS=Mus musculus OX=10090 GN=Serpina1e PE=1 SV=1	null	null	Mouse_09-2020	null	[MS,MS:1001208,SEQUEST,]	411.49	186.590	null	null	0.31	3.229e6	34.09	34.09	3.960e6	30.24	30.24	6.540e6	38.40	38.40	4.141e6	1.958e6	3.017e6	3.759e6	3.077e6	4.573e6	5.560e6	2.493e6	4.068e6
PRT	Q922F4	Tubulin beta-6 chain OS=Mus musculus OX=10090 GN=Tubb6 PE=1 SV=1	null	null	Mouse_09-2020	null	[MS,MS:1001208,SEQUEST,]	547.12	232.031	null	null	0.33	1.021e6	49.26	49.26	1.237e6	129.92	129.92	1.194e6	50.99	50.99	1.021e6	8.201e5	1.895e6	7.586e5	1.158e6	7.964e6	6.966e5	1.760e6	7.427e5
PRT	Q9Z1N5	Spliceosome RNA helicase Ddx39b OS=Mus musculus OX=10090 GN=Ddx39b PE=1 SV=1	null	null	Mouse_09-2020	null	[MS,MS:1001208,SEQUEST,]	359.35	142.932	null	null	0.29	1.730e7	9.56	9.56	2.298e7	11.30	11.30	2.589e7	3.02	3.02	1.730e7	1.513e7	1.763e7	1.826e7	2.243e7	1.802e7	1.798e7	1.803e7	1.664e7
PRT	P10630	Eukaryotic initiation factor 4A-II OS=Mus musculus OX=10090 GN=Eif4a2 PE=1 SV=2	null	null	Mouse_09-2020	null	[MS,MS:1001208,SEQUEST,]	346.59	127.564	null	null	0.38	1.588e6	9.59	9.59	1.974e6	7.87	7.87	2.448e6	4.09	4.09	1.588e6	1.721e6	1.368e6	1.874e6	1.997e6	1.429e6	1.700e6	1.844e6	1.479e6
PRT	Q9QXY6	EH domain-containing protein 3 OS=Mus musculus OX=10090 GN=Ehd3 PE=1 SV=2	null	null	Mouse_09-2020	null	[MS,MS:1001208,SEQUEST,]	70.26	58.966	null	null	0.32	2.636e5	44.70	44.70	2.496e5	36.24	36.24	2.767e5	53.29	53.29	4.983e5	2.204e5	2.462e5	4.181e5	2.263e5	1.958e5	1.811e5	4.484e5	1.721e5
PRT	Q8C2Q7	Heterogeneous nuclear ribonucleoprotein H OS=Mus musculus OX=10090 GN=Hnrnph1 PE=1 SV=1	null	null	Mouse_09-2020	null	[MS,MS:1001208,SEQUEST,]	233.82	95.040	null	null	0.29	3.189e6	11.93	11.93	6.221e6	28.18	28.18	5.943e6	29.49	29.49	3.189e6	3.689e6	2.844e6	7.162e6	5.826e6	3.290e6	4.126e6	3.286e6	5.128e6
PRT	Q61033	Lamina-associated polypeptide 2, isoforms alpha/zeta OS=Mus musculus OX=10090 GN=Tmpo PE=1 SV=4	null	null	Mouse_09-2020	null	[MS,MS:1001208,SEQUEST,]	164.17	77.486	null	null	0.24	1.555e5	52.80	52.80	1.195e5	29.26	29.26	1.200e5	24.12	24.12	7.448e4	1.511e5	2.241e5	1.717e5	1.119e5	8.359e4	1.134e5	7.374e4	7.467e4
PRT	P60335	Poly(rC)-binding protein 1 OS=Mus musculus OX=10090 GN=Pcbp1 PE=1 SV=1	null	null	Mouse_09-2020	null	[MS,MS:1001208,SEQUEST,]	308.27	160.136	null	null	0.36	5.812e6	9.26	9.26	8.958e6	9.89	9.89	9.448e6	22.54	22.54	6.028e6	4.895e6	5.430e6	8.709e6	7.124e6	7.027e6	9.461e6	6.759e6	5.824e6
PRT	Q3THE2	Myosin regulatory light chain 12B OS=Mus musculus OX=10090 GN=Myl12b PE=1 SV=2	null	null	Mouse_09-2020	null	[MS,MS:1001208,SEQUEST,]	194.26	97.028	null	null	0.44	4.371e6	10.49	10.49	6.141e6	4.19	4.19	7.444e6	27.76	27.76	5.067e6	4.248e6	3.885e6	5.537e6	5.938e6	4.816e6	5.168e6	7.661e6	3.950e6
PRT	Q61990	Poly(rC)-binding protein 2 OS=Mus musculus OX=10090 GN=Pcbp2 PE=1 SV=1	null	null	Mouse_09-2020	null	[MS,MS:1001208,SEQUEST,]	242.55	142.544	null	null	0.40	2.836e6	13.77	13.77	2.177e6	19.39	19.39	3.197e6	29.01	29.01	2.517e6	2.756e6	3.090e6	2.802e6	2.038e6	1.654e6	2.220e6	2.595e6	1.235e6
PRT	P63328	Serine/threonine-protein phosphatase 2B catalytic subunit alpha isoform OS=Mus musculus OX=10090 GN=Ppp3ca PE=1 SV=1	null	null	Mouse_09-2020	null	[MS,MS:1001208,SEQUEST,]	68.79	43.079	null	null	0.21	1.944e6	8.52	8.52	1.545e6	34.52	34.52	1.523e6	18.28	18.28	1.944e6	1.627e6	1.823e6	1.442e6	1.447e6	2.099e6	1.057e6	9.226e5	1.154e6
PRT	Q8R317	Ubiquilin-1 OS=Mus musculus OX=10090 GN=Ubqln1 PE=1 SV=1	null	null	Mouse_09-2020	null	[MS,MS:1001208,SEQUEST,]	63.78	45.116	null	null	0.21	1.529e6	32.22	32.22	2.505e6	33.67	33.67	2.109e6	5.32	5.32	2.214e6	1.142e6	1.429e6	2.378e6	1.301e6	2.216e6	1.358e6	1.553e6	1.312e6
PRT	Q9D662	Protein transport protein Sec23B OS=Mus musculus OX=10090 GN=Sec23b PE=1 SV=1	null	null	Mouse_09-2020	null	[MS,MS:1001208,SEQUEST,]	59.02	52.182	null	null	0.17	2.802e5	19.89	19.89	7.446e5	6.56	6.56	8.351e5	13.06	13.06	3.201e5	2.723e5	1.993e5	7.097e5	6.973e5	5.212e5	7.105e5	5.975e5	5.045e5
PRT	Q505N6	Ribosomal protein S6 kinase OS=Mus musculus OX=10090 GN=Rps6ka1 PE=1 SV=1	null	null	Mouse_09-2020	null	[MS,MS:1001208,SEQUEST,]	42.57	33.832	null	null	0.16	6.728e4	59.96	59.96	2.832e5	102.98	102.98	3.473e5	100.47	100.47	1.267e5	6.538e4	3.379e4	1.099e6	1.420e5	2.221e5	1.177e6	2.233e5	2.160e5
PRT	P47754	F-actin-capping protein subunit alpha-2 OS=Mus musculus OX=10090 GN=Capza2 PE=1 SV=3	null	null	Mouse_09-2020	null	[MS,MS:1001208,SEQUEST,]	273.64	85.752	null	null	0.39	6.527e6	14.43	14.43	1.167e7	23.51	23.51	1.636e7	28.61	28.61	6.527e6	7.296e6	5.248e6	1.108e7	8.620e6	1.159e7	1.199e7	1.171e7	6.035e6
PRT	P68404	Protein kinase C beta type OS=Mus musculus OX=10090 GN=Prkcb PE=1 SV=4	null	null	Mouse_09-2020	null	[MS,MS:1001208,SEQUEST,]	99.26	53.600	null	null	0.14	3.566e6	24.27	24.27	2.702e6	26.15	26.15	3.103e6	27.53	27.53	3.566e6	2.456e6	3.894e6	1.859e6	3.142e6	2.120e6	1.882e6	2.220e6	2.808e6
PRT	O35381	Acidic leucine-rich nuclear phosphoprotein 32 family member A OS=Mus musculus OX=10090 GN=Anp32a PE=1 SV=1	null	null	Mouse_09-2020	null	[MS,MS:1001208,SEQUEST,]	92.55	28.679	null	null	0.13	8.616e6	8.01	8.01	8.588e6	9.92	9.92	1.168e7	8.40	8.40	9.774e6	8.373e6	7.906e6	8.153e6	9.054e6	6.239e6	7.714e6	8.355e6	8.125e6
PRT	P06240	Proto-oncogene tyrosine-protein kinase LCK OS=Mus musculus OX=10090 GN=Lck PE=1 SV=4	null	null	Mouse_09-2020	null	[MS,MS:1001208,SEQUEST,]	59.86	27.934	null	null	0.16	2.481e5	44.95	44.95	4.807e5	30.16	30.16	9.094e5	68.58	68.58	4.300e5	2.411e5	1.693e5	6.163e5	4.502e5	2.761e5	4.221e5	1.583e6	5.657e5
PRT	O08804	NK13 OS=Mus musculus OX=10090 GN=Serpinb6b PE=1 SV=2	null	null	Mouse_09-2020	null	[MS,MS:1001208,SEQUEST,]	59.12	39.854	null	null	0.25	5.638e5	37.42	37.42	2.566e5	45.21	45.21	2.564e5	41.41	41.41	6.863e5	5.479e5	2.859e5	1.431e5	3.659e5	2.013e5	1.780e5	1.273e5	2.527e5
PRT	Q9EST5	Acidic leucine-rich nuclear phosphoprotein 32 family member B OS=Mus musculus OX=10090 GN=Anp32b PE=1 SV=1	null	null	Mouse_09-2020	null	[MS,MS:1001208,SEQUEST,]	77.61	48.377	null	null	0.16	6.619e5	59.39	59.39	5.316e5	103.08	103.08	2.904e6	59.73	59.73	6.003e5	1.571e6	6.184e5	5.421e4	4.979e5	1.107e6	2.016e6	2.437e6	4.710e5
PRT	O70172	Phosphatidylinositol 5-phosphate 4-kinase type-2 alpha OS=Mus musculus OX=10090 GN=Pip4k2a PE=1 SV=1	null	null	Mouse_09-2020	null	[MS,MS:1001208,SEQUEST,]	76.46	41.826	null	null	0.20	1.805e6	48.01	48.01	3.182e6	21.06	21.06	3.858e6	14.22	14.22	1.226e6	1.754e6	2.948e6	3.021e6	2.039e6	2.560e6	2.679e6	2.203e6	2.532e6
PRT	P63094	Guanine nucleotide-binding protein G(s) subunit alpha isoforms short OS=Mus musculus OX=10090 GN=Gnas PE=1 SV=1	null	null	Mouse_09-2020	null	[MS,MS:1001208,SEQUEST,]	90.66	27.044	null	null	0.16	8.900e5	21.15	21.15	1.466e6	28.63	28.63	2.651e6	18.65	18.65	8.900e5	7.671e5	1.100e6	1.462e6	8.111e5	1.150e6	1.307e6	1.896e6	1.656e6
PRT	P27601	Guanine nucleotide-binding protein subunit alpha-13 OS=Mus musculus OX=10090 GN=Gna13 PE=1 SV=1	null	null	Mouse_09-2020	null	[MS,MS:1001208,SEQUEST,]	94.86	42.492	null	null	0.19	2.972e5	11.49	11.49	6.554e5	73.77	73.77	3.139e6	54.64	54.64	3.601e5	2.888e5	2.770e5	6.039e5	6.137e5	1.634e6	6.211e5	2.246e6	2.010e6
PRT	Q99JR1	Sideroflexin-1 OS=Mus musculus OX=10090 GN=Sfxn1 PE=1 SV=3	null	null	Mouse_09-2020	null	[MS,MS:1001208,SEQUEST,]	115.87	42.296	null	null	0.26	2.316e6	20.71	20.71	2.881e6	27.17	27.17	2.965e6	13.11	13.11	2.422e6	1.570e6	2.164e6	1.818e6	3.154e6	2.260e6	2.006e6	2.121e6	2.266e6
PRT	E9QPI5	Sister chromatid cohesion protein PDS5 homolog A OS=Mus musculus OX=10090 GN=Pds5a PE=1 SV=1	null	null	Mouse_09-2020	null	[MS,MS:1001208,SEQUEST,]	62.21	43.359	null	null	0.08	7.307e5	40.87	40.87	4.542e5	78.91	78.91	1.179e6	33.83	33.83	6.499e5	7.101e5	1.238e6	1.299e6	4.253e5	2.600e5	8.186e5	1.083e6	4.613e5
PRT	Q61107	Guanylate-binding protein 4 OS=Mus musculus OX=10090 GN=Gbp4 PE=1 SV=1	null	null	Mouse_09-2020	null	[MS,MS:1001208,SEQUEST,]	55.86	41.323	null	null	0.13	9.710e5	42.30	42.30	6.519e5	34.35	34.35	6.770e5	54.44	54.44	5.921e5	1.396e6	9.072e5	7.195e5	6.105e5	2.864e5	3.557e5	9.972e5	4.211e5
PRT	Q8K019	Bcl-2-associated transcription factor 1 OS=Mus musculus OX=10090 GN=Bclaf1 PE=1 SV=2	null	null	Mouse_09-2020	null	[MS,MS:1001208,SEQUEST,]	45.23	30.103	null	null	0.09	7.076e5	15.07	15.07	9.437e5	6.43	6.43	9.018e5	11.95	11.95	7.273e5	5.305e5	6.611e5	8.304e5	9.316e5	7.402e5	6.261e5	5.791e5	6.387e5
PRT	Q99JF8	PC4 and SFRS1-interacting protein OS=Mus musculus OX=10090 GN=Psip1 PE=1 SV=1	null	null	Mouse_09-2020	null	[MS,MS:1001208,SEQUEST,]	60.93	36.498	null	null	0.15	1.332e6	71.52	71.52	1.248e6	44.51	44.51	1.298e6	87.30	87.30	3.024e6	6.751e5	1.244e6	7.028e5	1.768e6	9.792e5	9.013e5	7.949e5	3.029e6
PRT	Q8C605	ATP-dependent 6-phosphofructokinase OS=Mus musculus OX=10090 GN=Pfkp PE=1 SV=1	null	null	Mouse_09-2020	null	[MS,MS:1001208,SEQUEST,]	59.34	50.017	null	null	0.10	1.179e6	26.39	26.39	1.109e6	12.79	12.79	1.404e6	6.93	6.93	1.179e6	1.478e6	8.317e5	1.008e6	1.257e6	8.697e5	1.056e6	9.481e5	8.733e5
PRT	Q8R326	Paraspeckle component 1 OS=Mus musculus OX=10090 GN=Pspc1 PE=1 SV=1	null	null	Mouse_09-2020	null	[MS,MS:1001208,SEQUEST,]	38.12	22.889	null	null	0.17	1.472e5	54.33	54.33	4.916e5	23.42	23.42	5.532e5	36.32	36.32	1.472e5	2.503e5	7.746e4	4.667e5	6.603e5	3.683e5	5.802e5	3.958e5	2.537e5
PRT	O88958	Glucosamine-6-phosphate isomerase 1 OS=Mus musculus OX=10090 GN=Gnpda1 PE=1 SV=3	null	null	Mouse_09-2020	null	[MS,MS:1001208,SEQUEST,]	40.66	39.076	null	null	0.26	5.160e5	28.92	28.92	1.126e6	19.31	19.31	1.622e6	13.56	13.56	5.160e5	7.586e5	4.336e5	8.919e5	1.054e6	1.083e6	1.126e6	1.025e6	1.168e6
PRT	Q8R574	Phosphoribosyl pyrophosphate synthase-associated protein 2 OS=Mus musculus OX=10090 GN=Prpsap2 PE=1 SV=1	null	null	Mouse_09-2020	null	[MS,MS:1001208,SEQUEST,]	51.07	38.634	null	null	0.25	1.168e6	55.75	55.75	1.207e6	50.94	50.94	9.781e5	34.21	34.21	2.287e6	7.509e5	1.091e6	1.482e6	1.130e6	3.759e5	1.042e6	5.593e5	6.084e5
PRT	P31938	Dual specificity mitogen-activated protein kinase kinase 1 OS=Mus musculus OX=10090 GN=Map2k1 PE=1 SV=2	null	null	Mouse_09-2020	null	[MS,MS:1001208,SEQUEST,]	71.25	40.551	null	null	0.20	1.196e6	20.17	20.17	1.593e6	21.75	21.75	2.187e6	15.52	15.52	1.196e6	1.407e6	8.998e5	1.513e6	1.858e6	1.005e6	1.607e6	1.221e6	1.361e6
PRT	P14234	Tyrosine-protein kinase Fgr OS=Mus musculus OX=10090 GN=Fgr PE=1 SV=2	null	null	Mouse_09-2020	null	[MS,MS:1001208,SEQUEST,]	35.54	33.016	null	null	0.17	3.992e5	12.59	12.59	6.651e5	16.16	16.16	8.940e5	39.71	39.71	4.071e5	3.124e5	3.730e5	5.217e5	6.229e5	5.979e5	9.749e5	6.396e5	3.984e5
PRT	P31725	Protein S100-A9 OS=Mus musculus OX=10090 GN=S100a9 PE=1 SV=3	null	null	Mouse_09-2020	null	[MS,MS:1001208,SEQUEST,]	326.74	78.273	null	null	0.27	6.916e7	33.68	33.68	4.591e7	91.92	91.92	2.471e7	9.88	9.88	6.916e7	6.706e7	1.113e8	4.359e7	3.646e7	1.460e8	1.716e7	1.483e7	1.539e7
PRT	Q9QUI0	Transforming protein RhoA OS=Mus musculus OX=10090 GN=Rhoa PE=1 SV=1	null	null	Mouse_09-2020	null	[MS,MS:1001208,SEQUEST,]	90.52	56.845	null	null	0.16	5.097e6	15.93	15.93	4.946e6	11.81	11.81	4.791e6	9.99	9.99	5.257e6	3.766e6	4.762e6	4.696e6	5.275e6	3.494e6	3.067e6	3.428e6	3.347e6
PRT	P62751	60S ribosomal protein L23a OS=Mus musculus OX=10090 GN=Rpl23a PE=1 SV=1	null	null	Mouse_09-2020	null	[MS,MS:1001208,SEQUEST,]	222.28	63.971	null	null	0.33	8.697e6	21.24	21.24	1.337e7	7.44	7.44	1.327e7	5.69	5.69	6.804e6	1.019e7	8.125e6	1.140e7	1.302e7	1.049e7	8.598e6	9.925e6	8.257e6
PRT	P62315	Small nuclear ribonucleoprotein Sm D1 OS=Mus musculus OX=10090 GN=Snrpd1 PE=1 SV=1	null	null	Mouse_09-2020	null	[MS,MS:1001208,SEQUEST,]	223.22	87.747	null	null	0.59	5.914e6	37.37	37.37	5.853e6	24.41	24.41	7.025e6	7.36	7.36	5.525e6	1.013e7	5.525e6	5.557e6	7.215e6	3.731e6	4.878e6	4.554e6	4.582e6
PRT	Q62446	Peptidyl-prolyl cis-trans isomerase FKBP3 OS=Mus musculus OX=10090 GN=Fkbp3 PE=1 SV=2	null	null	Mouse_09-2020	null	[MS,MS:1001208,SEQUEST,]	188.93	66.666	null	null	0.31	2.391e6	18.37	18.37	3.342e6	10.79	10.79	4.207e6	6.36	6.36	2.391e6	3.112e6	2.181e6	3.033e6	3.658e6	2.621e6	2.921e6	2.701e6	2.637e6
PRT	P16110	Galectin-3 OS=Mus musculus OX=10090 GN=Lgals3 PE=1 SV=3	null	null	Mouse_09-2020	null	[MS,MS:1001208,SEQUEST,]	154.54	49.631	null	null	0.19	5.188e6	8.84	8.84	8.129e6	9.53	9.53	7.354e6	7.94	7.94	5.188e6	5.650e6	4.575e6	7.384e6	7.613e6	7.301e6	4.951e6	5.261e6	5.143e6
PRT	D3YWF6	Ubiquitinyl hydrolase 1 OS=Mus musculus OX=10090 GN=Otub1 PE=1 SV=1	null	null	Mouse_09-2020	null	[MS,MS:1001208,SEQUEST,]	146.30	53.501	null	null	0.27	3.389e6	27.44	27.44	3.602e6	14.87	14.87	3.340e6	55.83	55.83	3.858e6	2.124e6	3.167e6	3.420e6	3.357e6	3.612e6	2.319e6	5.040e6	1.578e6
PRT	P62849	40S ribosomal protein S24 OS=Mus musculus OX=10090 GN=Rps24 PE=1 SV=1	null	null	Mouse_09-2020	null	[MS,MS:1001208,SEQUEST,]	160.46	52.161	null	null	0.35	6.258e6	14.73	14.73	6.987e6	12.33	12.33	5.386e6	12.76	12.76	5.464e6	6.081e6	6.845e6	5.640e6	6.543e6	5.970e6	3.615e6	3.853e6	4.074e6
PRT	P84244	Histone H3.3 OS=Mus musculus OX=10090 GN=H3-3a PE=1 SV=2	null	null	Mouse_09-2020	null	[MS,MS:1001208,SEQUEST,]	115.73	30.913	null	null	0.15	1.351e7	8.24	8.24	1.885e7	7.81	7.81	2.750e7	4.95	4.95	1.170e7	1.320e7	1.262e7	1.789e7	1.899e7	1.360e7	1.858e7	1.967e7	1.831e7
PRT	Q62093	Serine/arginine-rich splicing factor 2 OS=Mus musculus OX=10090 GN=Srsf2 PE=1 SV=4	null	null	Mouse_09-2020	null	[MS,MS:1001208,SEQUEST,]	138.77	54.284	null	null	0.18	3.065e6	24.56	24.56	5.559e6	6.40	6.40	6.568e6	7.11	7.11	2.795e6	2.978e6	4.073e6	4.866e6	5.452e6	4.360e6	5.096e6	4.699e6	4.014e6
PRT	P47968	Ribose-5-phosphate isomerase OS=Mus musculus OX=10090 GN=Rpia PE=1 SV=2	null	null	Mouse_09-2020	null	[MS,MS:1001208,SEQUEST,]	141.45	63.235	null	null	0.24	1.054e6	20.34	20.34	1.626e6	38.26	38.26	1.756e6	15.02	15.02	1.414e6	9.492e5	9.847e5	1.496e6	1.522e6	2.323e6	1.022e6	1.256e6	1.241e6
PRT	F8WJG3	Transformer-2 protein homolog beta OS=Mus musculus OX=10090 GN=Tra2b PE=1 SV=1	null	null	Mouse_09-2020	null	[MS,MS:1001208,SEQUEST,]	81.78	34.078	null	null	0.22	2.263e6	29.82	29.82	2.545e6	25.05	25.05	2.628e6	10.03	10.03	1.444e6	2.199e6	2.520e6	3.160e6	2.384e6	1.584e6	1.824e6	1.709e6	1.816e6
PRT	Q6P069	Sorcin OS=Mus musculus OX=10090 GN=Sri PE=1 SV=1	null	null	Mouse_09-2020	null	[MS,MS:1001208,SEQUEST,]	114.83	29.696	null	null	0.24	5.886e6	4.64	4.64	8.454e6	10.01	10.01	8.748e6	5.69	5.69	5.917e6	5.287e6	5.499e6	8.026e6	8.879e6	6.100e6	5.776e6	6.259e6	5.796e6
PRT	Q9D1J3	SAP domain-containing ribonucleoprotein OS=Mus musculus OX=10090 GN=Sarnp PE=1 SV=3	null	null	Mouse_09-2020	null	[MS,MS:1001208,SEQUEST,]	141.97	44.088	null	null	0.24	3.005e6	15.53	15.53	4.459e6	20.69	20.69	5.121e6	6.89	6.89	2.340e6	3.084e6	2.808e6	4.234e6	4.590e6	2.531e6	3.732e6	3.352e6	3.186e6
PRT	A0A2R8VHK1	Cytochrome c1, heme protein, mitochondrial (Fragment) OS=Mus musculus OX=10090 GN=Cyc1 PE=1 SV=1	null	null	Mouse_09-2020	null	[MS,MS:1001208,SEQUEST,]	98.28	47.929	null	null	0.42	2.682e6	2.95	2.95	3.073e6	4.45	4.45	2.782e6	13.22	13.22	2.682e6	2.718e6	2.469e6	3.102e6	2.809e6	2.411e6	1.900e6	1.990e6	2.141e6
PRT	Q9CQ22	Ragulator complex protein LAMTOR1 OS=Mus musculus OX=10090 GN=Lamtor1 PE=1 SV=1	null	null	Mouse_09-2020	null	[MS,MS:1001208,SEQUEST,]	104.21	54.970	null	null	0.60	1.779e6	71.68	71.68	7.194e5	67.08	67.08	8.836e5	102.97	102.97	1.779e6	2.219e5	1.791e6	1.472e6	3.698e5	5.643e5	2.428e6	6.322e5	2.712e5
PRT	A0A494BA97	Osteoclast-stimulating factor 1 OS=Mus musculus OX=10090 GN=Ostf1 PE=1 SV=1	null	null	Mouse_09-2020	null	[MS,MS:1001208,SEQUEST,]	151.75	66.609	null	null	0.33	3.668e6	9.58	9.58	5.184e6	19.12	19.12	8.605e6	21.57	21.57	3.668e6	3.539e6	4.013e6	5.701e6	3.810e6	4.066e6	5.975e6	7.663e6	4.319e6
PRT	A0A1B0GS68	60S ribosomal protein L13a OS=Mus musculus OX=10090 GN=Gm45713 PE=2 SV=1	null	null	Mouse_09-2020	null	[MS,MS:1001208,SEQUEST,]	71.42	29.211	null	null	0.10	5.074e6	4.23	4.23	6.953e6	16.29	16.29	8.014e6	19.94	19.94	4.923e6	5.198e6	4.740e6	6.601e6	5.325e6	6.204e6	5.564e6	4.640e6	6.035e6
PRT	P61089	Ubiquitin-conjugating enzyme E2 N OS=Mus musculus OX=10090 GN=Ube2n PE=1 SV=1	null	null	Mouse_09-2020	null	[MS,MS:1001208,SEQUEST,]	142.80	54.889	null	null	0.48	6.928e6	34.15	34.15	8.038e6	11.27	11.27	8.687e6	1.80	1.80	5.764e6	6.733e6	1.017e7	6.558e6	8.106e6	6.304e6	6.051e6	6.034e6	5.404e6
PRT	Q62376	U1 small nuclear ribonucleoprotein 70 kDa OS=Mus musculus OX=10090 GN=Snrnp70 PE=1 SV=2	null	null	Mouse_09-2020	null	[MS,MS:1001208,SEQUEST,]	92.81	36.630	null	null	0.11	2.090e6	12.69	12.69	3.013e6	4.07	4.07	3.425e6	2.06	2.06	2.090e6	1.739e6	2.159e6	2.984e6	2.713e6	2.363e6	2.378e6	2.411e6	2.183e6
PRT	G3X8T3	Carboxypeptidase OS=Mus musculus OX=10090 GN=Ctsa PE=1 SV=1	null	null	Mouse_09-2020	null	[MS,MS:1001208,SEQUEST,]	81.70	32.202	null	null	0.11	2.064e6	4.45	4.45	2.570e6	5.01	5.01	3.039e6	10.68	10.68	1.971e6	2.006e6	2.013e6	2.342e6	2.552e6	2.016e6	1.964e6	2.175e6	2.166e6
PRT	Q9JM14	5'(3')-deoxyribonucleotidase, cytosolic type OS=Mus musculus OX=10090 GN=Nt5c PE=1 SV=1	null	null	Mouse_09-2020	null	[MS,MS:1001208,SEQUEST,]	144.09	38.929	null	null	0.32	1.713e6	18.14	18.14	2.658e6	10.54	10.54	3.077e6	23.39	23.39	1.713e6	2.214e6	1.553e6	2.732e6	2.489e6	1.827e6	2.137e6	1.631e6	2.293e6
PRT	Q9QYB1	Chloride intracellular channel protein 4 OS=Mus musculus OX=10090 GN=Clic4 PE=1 SV=3	null	null	Mouse_09-2020	null	[MS,MS:1001208,SEQUEST,]	79.68	41.339	null	null	0.28	1.248e6	9.53	9.53	1.771e6	7.71	7.71	1.594e6	4.46	4.46	1.248e6	1.060e6	1.230e6	1.681e6	1.783e6	1.279e6	1.106e6	1.127e6	1.063e6
PRT	Q3UP36	B-cell receptor CD22 OS=Mus musculus OX=10090 GN=Cd22 PE=1 SV=1	null	null	Mouse_09-2020	null	[MS,MS:1001208,SEQUEST,]	105.59	58.489	null	null	0.08	8.009e5	20.76	20.76	8.838e5	12.93	12.93	1.077e6	18.67	18.67	9.866e5	6.315e5	7.483e5	8.390e5	8.466e5	5.556e5	9.289e5	7.708e5	5.765e5
PRT	P00493	Hypoxanthine-guanine phosphoribosyltransferase OS=Mus musculus OX=10090 GN=Hprt1 PE=1 SV=3	null	null	Mouse_09-2020	null	[MS,MS:1001208,SEQUEST,]	53.90	31.423	null	null	0.20	2.214e6	14.49	14.49	2.138e6	32.52	32.52	2.776e6	52.03	52.03	2.305e6	1.693e6	2.069e6	1.943e6	3.315e6	1.677e6	1.927e6	4.442e6	1.650e6
PRT	I7HLV2	60S ribosomal protein L10 (Fragment) OS=Mus musculus OX=10090 GN=Rpl10 PE=1 SV=1	null	null	Mouse_09-2020	null	[MS,MS:1001208,SEQUEST,]	94.50	41.523	null	null	0.19	2.134e6	28.54	28.54	2.491e6	10.97	10.97	2.916e6	20.37	20.37	2.134e6	2.757e6	1.487e6	2.140e6	2.627e6	1.954e6	1.500e6	2.340e6	1.814e6
PRT	O55042	Alpha-synuclein OS=Mus musculus OX=10090 GN=Snca PE=1 SV=2	null	null	Mouse_09-2020	null	[MS,MS:1001208,SEQUEST,]	90.34	41.545	null	null	0.44	3.144e6	15.81	15.81	3.026e6	13.97	13.97	2.927e6	15.73	15.73	3.144e6	3.570e6	2.498e6	2.870e6	3.578e6	2.373e6	2.032e6	1.888e6	2.224e6
PRT	G5E850	Cytochrome b5 OS=Mus musculus OX=10090 GN=Cyb5a PE=1 SV=1	null	null	Mouse_09-2020	null	[MS,MS:1001208,SEQUEST,]	112.67	49.255	null	null	0.58	2.278e6	8.23	8.23	4.412e6	15.44	15.44	4.427e6	10.24	10.24	2.100e6	2.406e6	2.128e6	3.163e6	4.141e6	3.460e6	3.074e6	2.970e6	3.147e6
PRT	Q8BG81	Polymerase delta-interacting protein 3 OS=Mus musculus OX=10090 GN=Poldip3 PE=1 SV=1	null	null	Mouse_09-2020	null	[MS,MS:1001208,SEQUEST,]	105.55	37.042	null	null	0.18	4.413e5	5.75	5.75	5.520e5	13.23	13.23	6.304e5	17.39	17.39	4.843e5	4.248e5	4.123e5	5.240e5	5.958e5	3.834e5	5.465e5	4.510e5	3.504e5
PRT	Q8BL97	Serine/arginine-rich splicing factor 7 OS=Mus musculus OX=10090 GN=Srsf7 PE=1 SV=1	null	null	Mouse_09-2020	null	[MS,MS:1001208,SEQUEST,]	99.35	38.858	null	null	0.20	4.268e6	12.88	12.88	4.857e6	22.33	22.33	6.136e6	12.87	12.87	3.463e6	4.148e6	4.150e6	4.611e6	4.476e6	5.457e6	3.560e6	4.747e6	3.817e6
PRT	P53994	Ras-related protein Rab-2A OS=Mus musculus OX=10090 GN=Rab2a PE=1 SV=1	null	null	Mouse_09-2020	null	[MS,MS:1001208,SEQUEST,]	126.56	47.776	null	null	0.29	2.285e6	32.61	32.61	3.868e6	23.85	23.85	2.508e6	6.44	6.44	1.255e6	2.395e6	2.135e6	3.672e6	2.640e6	3.613e6	1.624e6	1.903e6	1.560e6
PRT	A0A1B0GX27	Branched-chain-amino-acid aminotransferase OS=Mus musculus OX=10090 GN=Bcat2 PE=1 SV=1	null	null	Mouse_09-2020	null	[MS,MS:1001208,SEQUEST,]	73.82	42.107	null	null	0.16	2.971e6	37.40	37.40	5.987e6	86.90	86.90	3.539e6	41.14	41.14	3.988e6	2.887e6	1.686e6	5.684e6	2.087e6	1.224e7	3.377e6	2.532e6	1.250e6
PRT	Q99LC3	NADH dehydrogenase [ubiquinone] 1 alpha subcomplex subunit 10, mitochondrial OS=Mus musculus OX=10090 GN=Ndufa10 PE=1 SV=1	null	null	Mouse_09-2020	null	[MS,MS:1001208,SEQUEST,]	117.20	48.930	null	null	0.22	7.796e5	101.87	101.87	1.677e6	28.22	28.22	1.507e6	8.57	8.57	3.548e6	5.526e5	7.284e5	2.180e6	1.571e6	1.030e6	9.812e5	1.078e6	1.040e6
PRT	Q9Z2I8	Succinate--CoA ligase [GDP-forming] subunit beta, mitochondrial OS=Mus musculus OX=10090 GN=Suclg2 PE=1 SV=3	null	null	Mouse_09-2020	null	[MS,MS:1001208,SEQUEST,]	102.55	68.444	null	null	0.16	1.410e6	13.89	13.89	1.681e6	8.11	8.11	2.049e6	34.07	34.07	1.199e6	1.370e6	1.483e6	1.558e6	1.782e6	1.318e6	1.385e6	1.466e6	2.181e6
PRT	Q3TJD7	PDZ and LIM domain protein 7 OS=Mus musculus OX=10090 GN=Pdlim7 PE=1 SV=1	null	null	Mouse_09-2020	null	[MS,MS:1001208,SEQUEST,]	49.00	24.743	null	null	0.16	8.246e5	55.73	55.73	1.296e6	12.57	12.57	1.145e6	16.31	16.31	7.014e5	8.013e5	1.720e6	1.230e6	1.262e6	8.291e5	7.951e5	7.515e5	8.890e5
PRT	Q9DCC5	Cbx3 protein OS=Mus musculus OX=10090 GN=Cbx3 PE=1 SV=1	null	null	Mouse_09-2020	null	[MS,MS:1001208,SEQUEST,]	90.53	58.027	null	null	0.27	1.335e6	20.78	20.78	1.984e6	14.75	14.75	1.574e6	21.25	21.25	1.468e6	9.369e5	1.247e6	2.101e6	1.858e6	1.288e6	8.842e5	1.397e6	9.792e5
PRT	O08797	SPI6 OS=Mus musculus OX=10090 GN=Serpinb9 PE=1 SV=1	null	null	Mouse_09-2020	null	[MS,MS:1001208,SEQUEST,]	97.57	46.233	null	null	0.19	2.119e6	44.56	44.56	1.221e6	68.21	68.21	2.995e6	35.44	35.44	9.550e5	2.059e6	2.418e6	1.159e6	2.753e6	6.345e5	2.565e6	2.143e6	1.077e6
PRT	Q61205	Platelet-activating factor acetylhydrolase IB subunit gamma OS=Mus musculus OX=10090 GN=Pafah1b3 PE=1 SV=1	null	null	Mouse_09-2020	null	[MS,MS:1001208,SEQUEST,]	64.56	19.728	null	null	0.31	9.285e5	17.81	17.81	1.437e6	28.67	28.67	1.729e6	59.78	59.78	9.285e5	1.176e6	8.204e5	1.439e6	1.346e6	6.671e5	1.201e6	3.085e6	1.004e6
PRT	Q3TVK3	Aspartyl aminopeptidase OS=Mus musculus OX=10090 GN=Dnpep PE=1 SV=1	null	null	Mouse_09-2020	null	[MS,MS:1001208,SEQUEST,]	68.05	34.501	null	null	0.16	2.021e6	16.81	16.81	2.151e6	32.11	32.11	2.368e6	21.19	21.19	1.816e6	2.437e6	1.888e6	3.368e6	1.936e6	1.687e6	2.293e6	1.694e6	1.426e6
PRT	B1AU76	Nuclear autoantigenic sperm protein OS=Mus musculus OX=10090 GN=Nasp PE=1 SV=1	null	null	Mouse_09-2020	null	[MS,MS:1001208,SEQUEST,]	84.74	53.236	null	null	0.16	4.463e5	19.86	19.86	9.267e5	36.52	36.52	1.113e6	12.02	12.02	5.785e5	3.852e5	4.169e5	7.620e5	8.678e5	1.213e6	7.729e5	8.958e5	6.119e5
PRT	Q9WTP7	GTP:AMP phosphotransferase AK3, mitochondrial OS=Mus musculus OX=10090 GN=Ak3 PE=1 SV=3	null	null	Mouse_09-2020	null	[MS,MS:1001208,SEQUEST,]	55.65	33.159	null	null	0.32	6.856e5	20.80	20.80	1.010e6	24.85	24.85	1.409e6	19.33	19.33	5.136e5	6.663e5	7.341e5	1.417e6	9.158e5	7.923e5	9.782e5	8.397e5	1.074e6
PRT	P10852	4F2 cell-surface antigen heavy chain OS=Mus musculus OX=10090 GN=Slc3a2 PE=1 SV=1	null	null	Mouse_09-2020	null	[MS,MS:1001208,SEQUEST,]	91.03	49.972	null	null	0.13	1.444e6	74.08	74.08	1.478e6	3.28	3.28	2.032e6	66.60	66.60	3.594e5	2.400e6	1.349e6	1.441e6	1.384e6	1.115e6	1.411e6	3.193e6	7.334e5
PRT	A0A1L1STE6	Isocitrate dehydrogenase [NAD] subunit, mitochondrial OS=Mus musculus OX=10090 GN=Idh3a PE=1 SV=1	null	null	Mouse_09-2020	null	[MS,MS:1001208,SEQUEST,]	72.97	27.021	null	null	0.09	1.312e6	2.51	2.51	1.781e6	11.33	11.33	2.483e6	44.05	44.05	1.262e6	1.286e6	1.226e6	1.576e6	1.934e6	1.397e6	1.280e6	3.062e6	1.544e6
PRT	Q5SWN2	Replication protein A subunit OS=Mus musculus OX=10090 GN=Rpa1 PE=1 SV=2	null	null	Mouse_09-2020	null	[MS,MS:1001208,SEQUEST,]	44.24	34.236	null	null	0.11	5.396e5	5.11	5.11	9.676e5	16.75	16.75	9.228e5	8.78	8.78	5.073e5	5.244e5	5.248e5	9.186e5	9.842e5	5.893e5	6.786e5	6.602e5	5.103e5
PRT	Q5SUT0	RNA-binding protein EWS OS=Mus musculus OX=10090 GN=Ewsr1 PE=1 SV=1	null	null	Mouse_09-2020	null	[MS,MS:1001208,SEQUEST,]	89.61	38.304	null	null	0.12	3.280e6	15.05	15.05	5.073e6	5.37	5.37	6.006e6	6.23	6.23	3.280e6	3.751e6	2.673e6	5.096e6	4.750e6	3.782e6	4.603e6	4.297e6	3.685e6
PRT	Q5SUF2	Luc7-like protein 3 OS=Mus musculus OX=10090 GN=Luc7l3 PE=1 SV=1	null	null	Mouse_09-2020	null	[MS,MS:1001208,SEQUEST,]	68.24	44.744	null	null	0.14	4.741e5	94.11	94.11	1.062e6	51.57	51.57	1.368e6	66.86	66.86	2.927e5	4.608e5	1.618e6	2.238e6	9.949e5	7.951e5	9.500e5	7.438e5	2.143e6
PRT	O88668	Protein CREG1 OS=Mus musculus OX=10090 GN=Creg1 PE=1 SV=1	null	null	Mouse_09-2020	null	[MS,MS:1001208,SEQUEST,]	98.43	35.886	null	null	0.25	1.424e6	37.17	37.17	2.398e6	31.22	31.22	3.102e6	15.00	15.00	2.454e6	1.383e6	1.198e6	3.070e6	2.246e6	1.340e6	2.533e6	1.936e6	1.930e6
PRT	Q9CX56	26S proteasome non-ATPase regulatory subunit 8 OS=Mus musculus OX=10090 GN=Psmd8 PE=1 SV=2	null	null	Mouse_09-2020	null	[MS,MS:1001208,SEQUEST,]	62.72	29.478	null	null	0.20	1.288e6	43.02	43.02	1.110e6	5.10	5.10	1.404e6	40.59	40.59	1.288e6	8.645e5	1.954e6	1.054e6	9.912e5	9.192e5	8.440e5	1.787e6	8.731e5
PRT	P37040	NADPH--cytochrome P450 reductase OS=Mus musculus OX=10090 GN=Por PE=1 SV=2	null	null	Mouse_09-2020	null	[MS,MS:1001208,SEQUEST,]	44.75	39.896	null	null	0.10	3.438e5	8.57	8.57	5.179e5	2.41	2.41	6.234e5	13.92	13.92	3.227e5	3.341e5	3.567e5	4.916e5	4.797e5	4.206e5	3.509e5	4.460e5	4.144e5
PRT	Q9CXW3	Calcyclin-binding protein OS=Mus musculus OX=10090 GN=Cacybp PE=1 SV=1	null	null	Mouse_09-2020	null	[MS,MS:1001208,SEQUEST,]	77.92	45.797	null	null	0.28	9.811e5	30.37	30.37	1.501e6	28.76	28.76	1.908e6	13.84	13.84	1.542e6	8.818e5	9.166e5	2.187e6	1.303e6	1.177e6	1.325e6	1.371e6	9.254e5
PRT	O54724	Caveolae-associated protein 1 OS=Mus musculus OX=10090 GN=Cavin1 PE=1 SV=1	null	null	Mouse_09-2020	null	[MS,MS:1001208,SEQUEST,]	60.13	40.074	null	null	0.21	1.454e6	36.86	36.86	1.023e6	52.47	52.47	1.644e6	28.57	28.57	1.454e6	1.677e6	7.292e5	1.739e6	9.584e5	4.982e5	6.789e5	1.245e6	1.023e6
PRT	Q920A9	Fc receptor-like A OS=Mus musculus OX=10090 GN=Fcrla PE=1 SV=1	null	null	Mouse_09-2020	null	[MS,MS:1001208,SEQUEST,]	31.58	27.468	null	null	0.12	6.675e5	46.23	46.23	6.867e5	38.12	38.12	1.082e6	21.59	21.59	6.675e5	1.196e6	4.899e5	6.288e5	1.166e6	5.386e5	7.512e5	5.740e5	7.766e5
PRT	Q9CQE5	Regulator of G-protein signaling 10 OS=Mus musculus OX=10090 GN=Rgs10 PE=1 SV=1	null	null	Mouse_09-2020	null	[MS,MS:1001208,SEQUEST,]	45.76	37.887	null	null	0.40	1.035e6	21.03	21.03	1.058e6	29.94	29.94	9.388e5	18.76	18.76	1.022e6	1.005e6	1.359e6	9.862e5	9.904e5	1.337e6	6.452e5	6.716e5	7.927e5
PRT	Q04750	DNA topoisomerase 1 OS=Mus musculus OX=10090 GN=Top1 PE=1 SV=2	null	null	Mouse_09-2020	null	[MS,MS:1001208,SEQUEST,]	42.35	35.133	null	null	0.09	9.607e5	18.23	18.23	1.297e6	23.28	23.28	2.176e6	21.05	21.05	9.607e5	8.395e5	1.141e6	8.730e5	1.389e6	1.017e6	1.511e6	1.057e6	1.369e6
PRT	Q920A5	Retinoid-inducible serine carboxypeptidase OS=Mus musculus OX=10090 GN=Scpep1 PE=1 SV=2	null	null	Mouse_09-2020	null	[MS,MS:1001208,SEQUEST,]	39.23	36.687	null	null	0.14	4.165e5	21.55	21.55	1.004e6	7.43	7.43	8.632e5	17.99	17.99	4.165e5	3.258e5	4.832e5	1.028e6	9.399e5	7.320e5	7.904e5	6.176e5	5.155e5
PRT	P70670	Nascent polypeptide-associated complex subunit alpha, muscle-specific form OS=Mus musculus OX=10090 GN=Naca PE=1 SV=2	null	null	Mouse_09-2020	null	[MS,MS:1001208,SEQUEST,]	104.32	58.075	null	null	0.03	1.138e6	5.17	5.17	1.749e6	21.33	21.33	2.330e6	9.80	9.80	1.138e6	1.166e6	1.011e6	1.552e6	1.638e6	1.880e6	1.381e6	1.716e6	1.449e6
PRT	O55022	Membrane-associated progesterone receptor component 1 OS=Mus musculus OX=10090 GN=Pgrmc1 PE=1 SV=4	null	null	Mouse_09-2020	null	[MS,MS:1001208,SEQUEST,]	55.77	30.552	null	null	0.28	1.415e6	9.68	9.68	1.672e6	9.42	9.42	1.899e6	5.95	5.95	1.415e6	1.450e6	1.151e6	1.573e6	1.827e6	1.312e6	1.318e6	1.481e6	1.151e6
PRT	Q920E5	Farnesyl pyrophosphate synthase OS=Mus musculus OX=10090 GN=Fdps PE=1 SV=1	null	null	Mouse_09-2020	null	[MS,MS:1001208,SEQUEST,]	52.23	37.621	null	null	0.22	7.033e5	45.17	45.17	7.639e5	13.30	13.30	5.898e5	45.21	45.21	1.224e6	4.994e5	6.571e5	7.852e5	7.154e5	4.970e5	4.095e5	2.368e5	5.418e5
PRT	Q8CFI7	DNA-directed RNA polymerase II subunit RPB2 OS=Mus musculus OX=10090 GN=Polr2b PE=1 SV=2	null	null	Mouse_09-2020	null	[MS,MS:1001208,SEQUEST,]	49.39	33.710	null	null	0.08	2.105e5	54.78	54.78	4.730e5	23.30	23.30	4.948e5	13.70	13.70	3.167e5	null	1.307e5	4.775e5	4.429e5	2.479e5	4.296e5	3.540e5	3.044e5
PRT	Q9DB27	Malignant T-cell-amplified sequence 1 OS=Mus musculus OX=10090 GN=Mcts1 PE=1 SV=1	null	null	Mouse_09-2020	null	[MS,MS:1001208,SEQUEST,]	37.43	35.847	null	null	0.41	4.497e5	16.01	16.01	7.722e5	17.81	17.81	9.847e5	37.36	37.36	5.620e5	4.048e5	4.202e5	9.229e5	7.232e5	5.423e5	6.837e5	3.987e5	7.742e5
PRT	Q99M28	RNA-binding protein with serine-rich domain 1 OS=Mus musculus OX=10090 GN=Rnps1 PE=1 SV=1	null	null	Mouse_09-2020	null	[MS,MS:1001208,SEQUEST,]	56.40	43.484	null	null	0.21	7.502e5	52.27	52.27	1.169e6	67.93	67.93	5.730e5	14.15	14.15	7.502e5	5.723e5	1.422e6	2.210e6	1.095e6	4.151e5	3.978e5	3.418e5	3.954e5
PRT	Q8BVE3	V-type proton ATPase subunit H OS=Mus musculus OX=10090 GN=Atp6v1h PE=1 SV=1	null	null	Mouse_09-2020	null	[MS,MS:1001208,SEQUEST,]	56.27	40.124	null	null	0.15	7.953e5	92.73	92.73	4.845e5	37.19	37.19	5.119e5	83.90	83.90	7.953e5	3.122e5	2.233e6	4.600e5	3.800e5	6.291e5	1.151e6	2.597e5	3.184e5
PRT	Q8K2H4	Arf-GAP with coiled-coil, ANK repeat and PH domain-containing protein 1 OS=Mus musculus OX=10090 GN=Acap1 PE=1 SV=1	null	null	Mouse_09-2020	null	[MS,MS:1001208,SEQUEST,]	45.32	32.845	null	null	0.10	5.781e5	16.95	16.95	1.568e6	12.16	12.16	2.096e6	16.32	16.32	4.309e5	5.618e5	5.569e5	1.488e6	1.311e6	1.400e6	1.520e6	1.499e6	9.918e5
PRT	P35282	Ras-related protein Rab-21 OS=Mus musculus OX=10090 GN=Rab21 PE=1 SV=4	null	null	Mouse_09-2020	null	[MS,MS:1001208,SEQUEST,]	61.10	43.555	null	null	0.32	8.205e5	6.56	6.56	9.329e5	8.73	8.73	1.072e6	13.80	13.80	9.122e5	7.974e5	7.583e5	8.190e5	9.612e5	7.317e5	7.441e5	6.545e5	7.517e5
PRT	Q9WV55	Vesicle-associated membrane protein-associated protein A OS=Mus musculus OX=10090 GN=Vapa PE=1 SV=2	null	null	Mouse_09-2020	null	[MS,MS:1001208,SEQUEST,]	38.58	30.073	null	null	0.25	1.114e6	68.79	68.79	3.441e6	14.24	14.24	1.668e6	44.54	44.54	2.752e6	1.083e6	7.130e5	3.267e6	3.659e6	2.299e6	1.158e6	2.420e6	1.026e6
PRT	Q62189	U1 small nuclear ribonucleoprotein A OS=Mus musculus OX=10090 GN=Snrpa PE=1 SV=3	null	null	Mouse_09-2020	null	[MS,MS:1001208,SEQUEST,]	68.44	40.918	null	null	0.23	9.247e5	46.94	46.94	1.016e6	47.11	47.11	1.533e6	16.94	16.94	9.247e5	1.074e6	3.557e5	9.645e5	1.415e6	4.282e5	1.140e6	1.097e6	7.298e5
PRT	O35405	5'-3' exonuclease PLD3 OS=Mus musculus OX=10090 GN=Pld3 PE=1 SV=1	null	null	Mouse_09-2020	null	[MS,MS:1001208,SEQUEST,]	86.09	32.748	null	null	0.16	1.241e6	21.65	21.65	1.561e6	23.01	23.01	2.559e6	10.91	10.91	1.746e6	1.206e6	1.125e6	2.104e6	1.462e6	1.161e6	1.531e6	1.831e6	1.706e6
PRT	A0A0J9YUM4	C-terminal-binding protein 1 OS=Mus musculus OX=10090 GN=Ctbp1 PE=1 SV=1	null	null	Mouse_09-2020	null	[MS,MS:1001208,SEQUEST,]	60.71	23.577	null	null	0.20	9.678e5	13.31	13.31	1.402e6	10.34	10.34	1.605e6	40.82	40.82	9.678e5	9.584e5	7.178e5	1.331e6	1.554e6	1.087e6	1.115e6	9.848e5	1.774e6
PRT	P35486	Pyruvate dehydrogenase E1 component subunit alpha, somatic form, mitochondrial OS=Mus musculus OX=10090 GN=Pdha1 PE=1 SV=1	null	null	Mouse_09-2020	null	[MS,MS:1001208,SEQUEST,]	39.16	17.183	null	null	0.13	1.264e6	20.61	20.61	1.398e6	16.62	16.62	3.063e6	35.60	35.60	9.310e5	1.376e6	1.181e6	1.327e6	1.405e6	8.455e5	1.157e6	2.552e6	1.906e6
PRT	O70200	Allograft inflammatory factor 1 OS=Mus musculus OX=10090 GN=Aif1 PE=1 SV=1	null	null	Mouse_09-2020	null	[MS,MS:1001208,SEQUEST,]	46.69	32.065	null	null	0.39	1.621e6	16.42	16.42	1.981e6	45.54	45.54	2.941e6	41.25	41.25	1.755e6	1.228e6	1.514e6	2.485e6	1.855e6	7.442e5	3.233e6	1.464e6	1.829e6
PRT	O35609	Secretory carrier-associated membrane protein 3 OS=Mus musculus OX=10090 GN=Scamp3 PE=1 SV=3	null	null	Mouse_09-2020	null	[MS,MS:1001208,SEQUEST,]	61.12	40.789	null	null	0.19	3.600e5	33.91	33.91	6.822e5	23.66	23.66	7.108e5	27.00	27.00	6.098e5	3.355e5	3.364e5	6.476e5	7.490e5	3.855e5	3.308e5	5.085e5	5.193e5
PRT	P47791	Glutathione reductase, mitochondrial OS=Mus musculus OX=10090 GN=Gsr PE=1 SV=3	null	null	Mouse_09-2020	null	[MS,MS:1001208,SEQUEST,]	72.71	40.402	null	null	0.17	9.735e5	26.68	26.68	9.953e5	42.76	42.76	8.292e5	14.88	14.88	9.735e5	1.209e6	6.737e5	8.986e5	9.321e5	1.509e6	4.894e5	6.808e5	5.158e5
PRT	P51885	Lumican OS=Mus musculus OX=10090 GN=Lum PE=1 SV=2	null	null	Mouse_09-2020	null	[MS,MS:1001208,SEQUEST,]	51.33	41.916	null	null	0.22	1.439e6	12.62	12.62	2.186e6	9.28	9.28	2.154e6	15.24	15.24	1.252e6	1.568e6	1.344e6	2.102e6	2.047e6	1.463e6	1.346e6	1.864e6	1.340e6
PRT	Q9Z2Y8	Pyridoxal phosphate homeostasis protein OS=Mus musculus OX=10090 GN=Plpbp PE=1 SV=1	null	null	Mouse_09-2020	null	[MS,MS:1001208,SEQUEST,]	53.18	48.555	null	null	0.27	9.874e5	55.26	55.26	8.740e5	46.59	46.59	7.528e5	16.61	16.61	1.688e6	5.042e5	9.224e5	1.682e6	7.610e5	6.856e5	5.227e5	4.739e5	5.705e5
PRT	Q8BH61	Coagulation factor XIII A chain OS=Mus musculus OX=10090 GN=F13a1 PE=1 SV=3	null	null	Mouse_09-2020	null	[MS,MS:1001208,SEQUEST,]	29.16	20.662	null	null	0.13	5.726e5	2.33	2.33	4.007e5	26.93	26.93	4.641e5	26.37	26.37	5.563e5	5.564e5	5.443e5	3.025e5	3.752e5	4.255e5	3.223e5	4.992e5	2.761e5
PRT	Q62048	Astrocytic phosphoprotein PEA-15 OS=Mus musculus OX=10090 GN=Pea15 PE=1 SV=1	null	null	Mouse_09-2020	null	[MS,MS:1001208,SEQUEST,]	63.46	41.652	null	null	0.47	5.730e5	51.65	51.65	6.686e5	41.28	41.28	4.963e5	16.33	16.33	8.628e5	2.663e5	5.354e5	6.892e5	6.262e5	2.331e5	3.338e5	4.582e5	3.087e5
PRT	Q05117	Tartrate-resistant acid phosphatase type 5 OS=Mus musculus OX=10090 GN=Acp5 PE=1 SV=2	null	null	Mouse_09-2020	null	[MS,MS:1001208,SEQUEST,]	92.60	47.504	null	null	0.25	1.450e6	35.93	35.93	1.934e6	16.81	16.81	2.030e6	12.67	12.67	1.450e6	1.201e6	2.220e6	1.836e6	1.606e6	1.865e6	1.243e6	1.651e6	1.263e6
PRT	Q8CG76	Aflatoxin B1 aldehyde reductase member 2 OS=Mus musculus OX=10090 GN=Akr7a2 PE=1 SV=3	null	null	Mouse_09-2020	null	[MS,MS:1001208,SEQUEST,]	41.16	36.718	null	null	0.17	6.699e5	39.27	39.27	9.333e5	29.98	29.98	1.133e6	16.76	16.76	6.137e5	6.510e5	1.125e6	1.251e6	8.740e5	5.737e5	6.291e5	8.107e5	7.916e5
PRT	Q9CQ62	2,4-dienoyl-CoA reductase, mitochondrial OS=Mus musculus OX=10090 GN=Decr1 PE=1 SV=1	null	null	Mouse_09-2020	null	[MS,MS:1001208,SEQUEST,]	50.75	50.327	null	null	0.23	1.315e6	53.05	53.05	1.391e6	11.11	11.11	1.685e6	50.64	50.64	9.129e5	2.457e6	1.228e6	1.321e6	1.391e6	9.340e5	2.208e6	8.692e5	1.048e6
PRT	Q8R1G6	PDZ and LIM domain protein 2 OS=Mus musculus OX=10090 GN=Pdlim2 PE=1 SV=1	null	null	Mouse_09-2020	null	[MS,MS:1001208,SEQUEST,]	32.35	39.989	null	null	0.22	3.912e5	67.19	67.19	1.644e6	69.50	69.50	3.175e5	23.68	23.68	7.930e5	3.802e5	1.764e5	2.256e5	1.540e6	1.345e6	3.213e5	2.272e5	1.929e5
PRT	P50518	V-type proton ATPase subunit E 1 OS=Mus musculus OX=10090 GN=Atp6v1e1 PE=1 SV=2	null	null	Mouse_09-2020	null	[MS,MS:1001208,SEQUEST,]	45.39	43.744	null	null	0.23	2.806e6	9.76	9.76	1.324e6	82.81	82.81	2.438e6	14.65	14.65	3.258e6	2.652e6	2.622e6	3.188e6	5.233e5	1.039e6	1.693e6	2.170e6	1.446e6
PRT	Q91WG2	Rab GTPase-binding effector protein 2 OS=Mus musculus OX=10090 GN=Rabep2 PE=1 SV=3	null	null	Mouse_09-2020	null	[MS,MS:1001208,SEQUEST,]	22.45	26.182	null	null	0.10	9.195e5	19.51	19.51	1.278e6	20.14	20.14	1.543e6	17.15	17.15	7.167e5	1.037e6	8.590e5	1.213e6	1.464e6	8.177e5	1.071e6	1.366e6	8.516e5
PRT	Q99LC2	Cleavage stimulation factor subunit 1 OS=Mus musculus OX=10090 GN=Cstf1 PE=1 SV=1	null	null	Mouse_09-2020	null	[MS,MS:1001208,SEQUEST,]	18.61	25.895	null	null	0.18	1.763e5	6.59	6.59	3.855e5	39.19	39.19	5.473e5	7.55	7.55	1.778e5	1.713e5	1.473e5	3.660e5	5.243e5	1.950e5	4.157e5	3.916e5	3.209e5
PRT	Q7TMF3	NADH dehydrogenase [ubiquinone] 1 alpha subcomplex subunit 12 OS=Mus musculus OX=10090 GN=Ndufa12 PE=1 SV=2	null	null	Mouse_09-2020	null	[MS,MS:1001208,SEQUEST,]	38.28	23.252	null	null	0.34	3.227e5	35.52	35.52	5.378e5	45.94	45.94	3.343e5	58.84	58.84	4.639e5	3.136e5	2.107e5	5.234e5	5.037e5	1.586e5	1.912e5	2.392e5	4.797e5
PRT	Q60865	Caprin-1 OS=Mus musculus OX=10090 GN=Caprin1 PE=1 SV=2	null	null	Mouse_09-2020	null	[MS,MS:1001208,SEQUEST,]	29.74	33.784	null	null	0.11	7.842e5	11.39	11.39	1.512e6	17.60	17.60	1.229e6	15.94	15.94	6.611e5	8.040e5	7.326e5	1.067e6	1.416e6	1.243e6	6.994e5	8.793e5	8.654e5
PRT	Q3THK3	General transcription factor IIF subunit 1 OS=Mus musculus OX=10090 GN=Gtf2f1 PE=1 SV=2	null	null	Mouse_09-2020	null	[MS,MS:1001208,SEQUEST,]	19.15	16.009	null	null	0.16	3.203e5	44.68	44.68	4.263e5	27.41	27.41	8.632e5	70.21	70.21	3.203e5	2.906e5	5.904e5	4.014e5	3.992e5	5.208e5	3.355e5	1.417e6	5.369e5
PRT	O35955	Proteasome subunit beta type-10 OS=Mus musculus OX=10090 GN=Psmb10 PE=1 SV=1	null	null	Mouse_09-2020	null	[MS,MS:1001208,SEQUEST,]	37.04	25.339	null	null	0.32	2.031e6	16.92	16.92	2.516e6	11.71	11.71	3.085e6	48.62	48.62	1.827e6	1.974e6	2.361e6	2.389e6	2.579e6	1.707e6	8.370e5	2.207e6	2.289e6
PRT	Q8CBY8	Dynactin subunit 4 OS=Mus musculus OX=10090 GN=Dctn4 PE=1 SV=1	null	null	Mouse_09-2020	null	[MS,MS:1001208,SEQUEST,]	23.20	24.889	null	null	0.15	1.690e5	22.09	22.09	2.759e5	7.70	7.70	2.407e5	3.47	3.47	1.690e5	2.007e5	1.231e5	2.762e5	2.583e5	1.957e5	1.672e5	1.712e5	1.584e5
PRT	O55142	60S ribosomal protein L35a OS=Mus musculus OX=10090 GN=Rpl35a PE=1 SV=2	null	null	Mouse_09-2020	null	[MS,MS:1001208,SEQUEST,]	26.08	20.211	null	null	0.32	2.072e6	2.62	2.62	2.175e6	5.55	5.55	9.710e5	68.77	68.77	1.985e6	2.024e6	1.936e6	2.065e6	2.062e6	1.558e6	6.742e5	5.802e5	1.644e6
PRT	Q8BH69	Selenide, water dikinase 1 OS=Mus musculus OX=10090 GN=Sephs1 PE=1 SV=1	null	null	Mouse_09-2020	null	[MS,MS:1001208,SEQUEST,]	34.65	43.492	null	null	0.26	4.829e4	58.11	58.11	4.519e5	13.85	13.85	6.370e5	76.61	76.61	3.120e4	7.262e4	null	4.372e5	4.232e5	2.786e5	3.886e5	4.557e5	1.256e6
PRT	Q9JMH6	Thioredoxin reductase 1, cytoplasmic OS=Mus musculus OX=10090 GN=Txnrd1 PE=1 SV=3	null	null	Mouse_09-2020	null	[MS,MS:1001208,SEQUEST,]	39.19	26.342	null	null	0.13	1.212e6	20.49	20.49	1.509e6	13.59	13.59	1.295e6	11.48	11.48	1.199e6	1.643e6	1.132e6	1.209e6	1.569e6	1.184e6	8.992e5	8.630e5	9.360e5
PRT	Q9D0L8	mRNA cap guanine-N7 methyltransferase OS=Mus musculus OX=10090 GN=Rnmt PE=1 SV=1	null	null	Mouse_09-2020	null	[MS,MS:1001208,SEQUEST,]	43.38	24.311	null	null	0.17	4.564e5	14.20	14.20	5.655e5	17.67	17.67	5.073e5	26.33	26.33	4.564e5	4.709e5	3.421e5	5.369e5	5.745e5	3.377e5	3.013e5	3.630e5	4.443e5
PRT	Q9D967	Magnesium-dependent phosphatase 1 OS=Mus musculus OX=10090 GN=Mdp1 PE=1 SV=1	null	null	Mouse_09-2020	null	[MS,MS:1001208,SEQUEST,]	33.56	40.005	null	null	0.53	2.387e5	91.60	91.60	7.946e5	28.76	28.76	8.245e5	12.27	12.27	6.481e5	2.320e5	7.205e4	5.470e5	7.442e5	8.141e5	5.725e5	5.607e5	6.123e5
PRT	Q9ESM6	Glycerophosphoinositol inositolphosphodiesterase GDPD2 OS=Mus musculus OX=10090 GN=Gdpd2 PE=1 SV=1	null	null	Mouse_09-2020	null	[MS,MS:1001208,SEQUEST,]	51.36	24.692	null	null	0.12	1.656e6	29.54	29.54	2.682e6	15.33	15.33	2.234e6	19.95	19.95	2.063e6	1.083e6	1.547e6	2.546e6	2.680e6	1.657e6	1.551e6	2.195e6	1.357e6
PRT	P46061	Ran GTPase-activating protein 1 OS=Mus musculus OX=10090 GN=Rangap1 PE=1 SV=2	null	null	Mouse_09-2020	null	[MS,MS:1001208,SEQUEST,]	34.71	29.343	null	null	0.13	6.979e5	35.55	35.55	9.355e5	11.58	11.58	2.144e6	25.05	25.05	7.965e5	6.782e5	3.489e5	8.881e5	8.235e5	8.594e5	9.867e5	1.695e6	1.334e6
PRT	A0A171KXD3	Protein arginine N-methyltransferase 1 OS=Mus musculus OX=10090 GN=Prmt1 PE=1 SV=1	null	null	Mouse_09-2020	null	[MS,MS:1001208,SEQUEST,]	52.05	34.792	null	null	0.18	1.090e6	43.07	43.07	1.525e6	49.80	49.80	7.204e5	123.66	123.66	1.856e6	7.908e5	1.018e6	1.904e6	5.999e5	1.196e6	5.002e5	1.236e5	2.283e6
PRT	A2AGT5	Cytoskeleton-associated protein 5 OS=Mus musculus OX=10090 GN=Ckap5 PE=1 SV=1	null	null	Mouse_09-2020	null	[MS,MS:1001208,SEQUEST,]	18.58	21.757	null	null	0.04	1.769e5	50.03	50.03	2.870e5	21.52	21.52	3.280e5	44.53	44.53	2.851e5	1.719e5	9.233e4	2.725e5	3.758e5	2.169e5	3.942e5	1.731e5	2.040e5
PRT	A2APM3	CD44 antigen OS=Mus musculus OX=10090 GN=Cd44 PE=1 SV=1	null	null	Mouse_09-2020	null	[MS,MS:1001208,SEQUEST,]	38.86	21.833	null	null	0.10	1.051e5	133.37	133.37	1.331e6	7.77	7.77	1.564e5	133.63	133.63	1.051e5	1.111e6	9.515e4	1.270e6	1.247e6	9.120e5	2.590e4	1.119e5	6.555e5
PRT	Q63918	Caveolae-associated protein 2 OS=Mus musculus OX=10090 GN=Cavin2 PE=1 SV=3	null	null	Mouse_09-2020	null	[MS,MS:1001208,SEQUEST,]	27.37	19.390	null	null	0.13	1.169e6	38.58	38.58	1.552e6	7.47	7.47	1.891e6	22.28	22.28	1.091e6	2.039e6	1.093e6	1.307e6	1.486e6	1.218e6	1.646e6	1.353e6	9.425e5
PRT	Q8BH95	Enoyl-CoA hydratase, mitochondrial OS=Mus musculus OX=10090 GN=Echs1 PE=1 SV=1	null	null	Mouse_09-2020	null	[MS,MS:1001208,SEQUEST,]	40.00	46.630	null	null	0.23	1.679e6	12.00	12.00	1.211e6	17.46	17.46	1.318e6	7.20	7.20	1.679e6	1.505e6	1.826e6	1.150e6	1.323e6	7.783e5	8.339e5	9.431e5	8.624e5
PRT	Q9R0N0	Galactokinase OS=Mus musculus OX=10090 GN=Galk1 PE=1 SV=2	null	null	Mouse_09-2020	null	[MS,MS:1001208,SEQUEST,]	24.35	19.668	null	null	0.11	1.719e5	24.05	24.05	4.969e5	54.00	54.00	7.210e5	23.60	23.60	2.501e5	1.608e5	1.606e5	9.777e5	4.653e5	3.026e5	5.883e5	5.159e5	3.243e5
PRT	A3KMP2	Tetratricopeptide repeat protein 38 OS=Mus musculus OX=10090 GN=Ttc38 PE=1 SV=2	null	null	Mouse_09-2020	null	[MS,MS:1001208,SEQUEST,]	33.12	24.204	null	null	0.13	4.143e5	45.11	45.11	6.058e5	10.17	10.17	7.084e5	23.77	23.77	4.143e5	5.483e5	1.949e5	4.807e5	5.673e5	4.777e5	4.867e5	7.447e5	4.407e5
PRT	Q8CHT0	Delta-1-pyrroline-5-carboxylate dehydrogenase, mitochondrial OS=Mus musculus OX=10090 GN=Aldh4a1 PE=1 SV=3	null	null	Mouse_09-2020	null	[MS,MS:1001208,SEQUEST,]	40.41	25.600	null	null	0.13	6.024e5	10.28	10.28	5.466e5	17.27	17.27	6.802e5	10.58	10.58	5.470e5	6.526e5	5.628e5	6.442e5	4.551e5	4.287e5	4.430e5	4.866e5	4.865e5
PRT	Q3UZ39	Leucine-rich repeat flightless-interacting protein 1 OS=Mus musculus OX=10090 GN=Lrrfip1 PE=1 SV=2	null	null	Mouse_09-2020	null	[MS,MS:1001208,SEQUEST,]	40.60	35.822	null	null	0.15	1.889e5	33.73	33.73	2.190e5	10.35	10.35	1.949e5	14.41	14.41	1.889e5	2.463e5	1.174e5	1.890e5	2.051e5	1.919e5	1.590e5	1.232e5	1.212e5
PRT	E9PUD2	Dynamin-1-like protein OS=Mus musculus OX=10090 GN=Dnm1l PE=1 SV=1	null	null	Mouse_09-2020	null	[MS,MS:1001208,SEQUEST,]	30.52	32.590	null	null	0.08	3.891e5	21.77	21.77	8.849e5	48.37	48.37	1.072e6	75.81	75.81	3.891e5	5.274e5	3.462e5	8.401e5	3.000e5	7.507e5	3.663e5	1.829e6	6.668e5
PRT	Q99J36	THUMP domain-containing protein 1 OS=Mus musculus OX=10090 GN=Thumpd1 PE=1 SV=1	null	null	Mouse_09-2020	null	[MS,MS:1001208,SEQUEST,]	43.15	22.220	null	null	0.16	8.695e5	26.93	26.93	1.050e6	38.22	38.22	1.708e6	9.91	9.91	1.206e6	6.958e5	8.124e5	9.970e5	1.766e6	7.777e5	1.073e6	1.349e6	1.063e6
PRT	Q921W2	Nucleolysin TIAR OS=Mus musculus OX=10090 GN=Tial1 PE=1 SV=1	null	null	Mouse_09-2020	null	[MS,MS:1001208,SEQUEST,]	37.44	31.942	null	null	0.16	7.303e5	33.91	33.91	1.246e6	53.96	53.96	1.374e6	13.38	13.38	7.303e5	1.096e6	5.555e5	1.091e6	1.167e6	2.212e6	1.153e6	9.833e5	8.040e5
PRT	Q9Z1A1	TFG protein OS=Mus musculus OX=10090 GN=Tfg PE=1 SV=1	null	null	Mouse_09-2020	null	[MS,MS:1001208,SEQUEST,]	40.30	24.374	null	null	0.22	1.362e6	46.89	46.89	1.185e6	14.79	14.79	1.472e6	11.46	11.46	1.362e6	2.147e6	7.870e5	1.283e6	1.110e6	7.867e5	1.022e6	8.573e5	9.160e5
PRT	B2RY56	RNA-binding protein 25 OS=Mus musculus OX=10090 GN=Rbm25 PE=1 SV=2	null	null	Mouse_09-2020	null	[MS,MS:1001208,SEQUEST,]	19.52	27.408	null	null	0.08	5.577e5	17.20	17.20	7.251e5	2.96	2.96	7.592e5	20.55	20.55	5.577e5	5.658e5	3.894e5	6.883e5	6.729e5	5.953e5	5.272e5	4.612e5	6.002e5
PRT	Q9CX34	Protein SGT1 homolog OS=Mus musculus OX=10090 GN=Sugt1 PE=1 SV=3	null	null	Mouse_09-2020	null	[MS,MS:1001208,SEQUEST,]	31.14	37.761	null	null	0.17	1.108e6	93.08	93.08	6.894e5	97.44	97.44	1.597e6	60.52	60.52	2.362e6	1.285e5	1.035e6	6.545e5	1.668e6	9.692e4	3.435e5	1.142e6	1.371e6
PRT	A0A6I8MWX8	DnaJ homolog subfamily C member 7 OS=Mus musculus OX=10090 GN=Dnajc7 PE=4 SV=1	null	null	Mouse_09-2020	null	[MS,MS:1001208,SEQUEST,]	20.07	19.278	null	null	0.11	5.183e5	13.03	13.03	8.166e5	16.94	16.94	7.116e5	9.25	9.25	4.689e5	5.037e5	5.657e5	7.752e5	8.556e5	5.085e5	4.283e5	5.091e5	4.592e5
PRT	Q91Z50	Flap endonuclease 1 OS=Mus musculus OX=10090 GN=Fen1 PE=1 SV=1	null	null	Mouse_09-2020	null	[MS,MS:1001208,SEQUEST,]	29.67	29.995	null	null	0.21	9.268e5	17.49	17.49	2.023e6	68.33	68.33	2.431e6	17.04	17.04	7.739e5	9.006e5	1.028e6	1.920e6	2.943e5	1.658e6	1.688e6	1.533e6	1.859e6
PRT	Q80YW9	Peptidylprolyl isomerase OS=Mus musculus OX=10090 GN=Fkbp15 PE=1 SV=1	null	null	Mouse_09-2020	null	[MS,MS:1001208,SEQUEST,]	32.87	37.442	null	null	0.12	3.363e5	88.87	88.87	6.583e5	47.54	47.54	6.430e5	84.60	84.60	1.504e5	3.268e5	9.125e5	1.249e6	6.165e5	4.540e5	4.465e5	4.295e5	1.494e6
PRT	E9Q912	RAP1, GTP-GDP dissociation stimulator 1 OS=Mus musculus OX=10090 GN=Rap1gds1 PE=1 SV=1	null	null	Mouse_09-2020	null	[MS,MS:1001208,SEQUEST,]	36.02	39.219	null	null	0.13	4.788e5	45.73	45.73	9.992e5	13.46	13.46	1.064e6	13.09	13.09	3.201e5	7.755e5	4.473e5	9.731e5	9.358e5	6.229e5	7.387e5	7.268e5	8.033e5
PRT	Q8BJ71	Nuclear pore complex protein Nup93 OS=Mus musculus OX=10090 GN=Nup93 PE=1 SV=1	null	null	Mouse_09-2020	null	[MS,MS:1001208,SEQUEST,]	40.28	25.565	null	null	0.08	4.784e5	22.23	22.23	6.643e5	22.83	22.83	9.024e5	44.94	44.94	6.708e5	4.410e5	4.470e5	6.914e5	4.295e5	5.210e5	2.754e5	6.456e5	6.763e5
PRT	Q9Z2A9	Glutathione hydrolase 5 proenzyme OS=Mus musculus OX=10090 GN=Ggt5 PE=1 SV=2	null	null	Mouse_09-2020	null	[MS,MS:1001208,SEQUEST,]	37.22	29.832	null	null	0.10	9.483e5	6.88	6.88	1.172e6	29.64	29.64	8.261e5	41.10	41.10	1.062e6	9.143e5	8.860e5	1.112e6	1.328e6	5.983e5	5.736e5	5.839e5	9.875e5
PRT	Q62192	CD180 antigen OS=Mus musculus OX=10090 GN=Cd180 PE=1 SV=2	null	null	Mouse_09-2020	null	[MS,MS:1001208,SEQUEST,]	33.77	30.456	null	null	0.09	1.049e6	42.41	42.41	6.886e5	84.68	84.68	1.768e6	53.91	53.91	8.965e5	1.019e6	1.781e6	1.691e6	6.448e5	2.197e5	5.532e5	1.919e6	1.100e6
PRT	D3Z0M9	RNA helicase OS=Mus musculus OX=10090 GN=Ddx23 PE=1 SV=1	null	null	Mouse_09-2020	null	[MS,MS:1001208,SEQUEST,]	20.31	16.957	null	null	0.06	7.672e5	44.37	44.37	7.239e5	17.09	17.09	8.823e5	29.91	29.91	4.682e5	7.455e5	1.102e6	5.405e5	6.779e5	6.310e5	6.126e5	9.708e5	4.944e5
PRT	P54923	[Protein ADP-ribosylarginine] hydrolase OS=Mus musculus OX=10090 GN=Adprh PE=1 SV=1	null	null	Mouse_09-2020	null	[MS,MS:1001208,SEQUEST,]	28.66	28.174	null	null	0.21	1.126e6	58.97	58.97	9.952e5	34.12	34.12	1.672e6	30.42	30.42	1.126e6	7.314e5	2.184e6	9.448e5	8.668e5	1.305e6	1.161e6	1.766e6	8.630e5
PRT	Q9QX15	Calcium-activated chloride channel regulator 3A-1 OS=Mus musculus OX=10090 GN=Clca3a1 PE=1 SV=1	null	null	Mouse_09-2020	null	[MS,MS:1001208,SEQUEST,]	19.77	28.397	null	null	0.11	3.312e5	79.65	79.65	3.084e5	16.18	16.18	2.827e5	22.47	22.47	9.215e5	1.922e5	3.094e5	2.928e5	3.243e5	1.957e5	1.963e5	1.807e5	2.388e5
PRT	Q60787	Lymphocyte cytosolic protein 2 OS=Mus musculus OX=10090 GN=Lcp2 PE=1 SV=2	null	null	Mouse_09-2020	null	[MS,MS:1001208,SEQUEST,]	32.25	29.078	null	null	0.13	1.213e6	46.07	46.07	9.504e5	67.28	67.28	8.646e5	54.06	54.06	5.530e5	1.179e6	1.455e6	2.292e6	8.900e5	5.687e5	2.194e5	8.118e5	5.379e5
PRT	Q9DCT2	NADH dehydrogenase [ubiquinone] iron-sulfur protein 3, mitochondrial OS=Mus musculus OX=10090 GN=Ndufs3 PE=1 SV=2	null	null	Mouse_09-2020	null	[MS,MS:1001208,SEQUEST,]	28.80	36.008	null	null	0.31	6.291e5	27.32	27.32	1.034e6	34.37	34.37	1.004e6	17.54	17.54	9.439e5	5.668e5	5.877e5	7.343e5	9.681e5	1.196e6	6.529e5	9.271e5	6.247e5
PRT	P97352	Protein S100-A13 OS=Mus musculus OX=10090 GN=S100a13 PE=1 SV=1	null	null	Mouse_09-2020	null	[MS,MS:1001208,SEQUEST,]	38.54	27.367	null	null	0.48	4.281e5	72.79	72.79	1.381e5	114.88	114.88	8.353e5	74.25	74.25	7.564e5	null	2.264e5	6.989e5	1.293e5	6.035e4	5.800e5	8.317e5	8.165e4
PRT	Q61550	Double-strand-break repair protein rad21 homolog OS=Mus musculus OX=10090 GN=Rad21 PE=1 SV=3	null	null	Mouse_09-2020	null	[MS,MS:1001208,SEQUEST,]	12.21	23.450	null	null	0.13	1.098e6	122.18	122.18	7.599e5	78.52	78.52	3.149e5	98.51	98.51	1.424e5	4.664e6	1.026e6	7.214e5	1.068e5	9.280e5	2.186e5	9.765e5	1.479e5
PRT	Q62448	Eukaryotic translation initiation factor 4 gamma 2 OS=Mus musculus OX=10090 GN=Eif4g2 PE=1 SV=2	null	null	Mouse_09-2020	null	[MS,MS:1001208,SEQUEST,]	22.01	34.024	null	null	0.07	2.260e5	76.25	76.25	3.578e5	12.76	12.76	3.630e5	29.73	29.73	1.564e5	6.172e5	2.112e5	3.074e5	3.350e5	3.263e5	1.766e5	3.362e5	2.258e5
PRT	Q9JLB0-2	Isoform Alpha of MAGUK p55 subfamily member 6 OS=Mus musculus OX=10090 GN=Mpp6	null	null	Mouse_09-2020	null	[MS,MS:1001208,SEQUEST,]	14.81	17.398	null	null	0.12	7.462e5	31.40	31.40	6.860e5	58.75	58.75	8.045e5	73.10	73.10	7.462e5	4.835e5	8.949e5	9.854e5	6.424e5	2.051e5	5.586e5	1.004e6	1.371e5
PRT	Q9ESU6	Bromodomain-containing protein 4 OS=Mus musculus OX=10090 GN=Brd4 PE=1 SV=2	null	null	Mouse_09-2020	null	[MS,MS:1001208,SEQUEST,]	20.64	18.900	null	null	0.05	5.352e5	111.37	111.37	5.439e5	82.12	82.12	6.591e5	100.33	100.33	3.091e6	5.201e5	4.034e5	5.164e5	1.825e6	3.991e5	4.577e5	2.892e5	1.680e6
PRT	P97369	Neutrophil cytosol factor 4 OS=Mus musculus OX=10090 GN=Ncf4 PE=1 SV=2	null	null	Mouse_09-2020	null	[MS,MS:1001208,SEQUEST,]	39.85	27.784	null	null	0.24	2.820e5	35.03	35.03	3.370e5	66.38	66.38	7.267e5	75.30	75.30	1.599e5	2.740e5	3.158e5	3.199e5	2.703e5	7.008e5	2.787e5	9.413e5	null
PRT	Q9JHR7	Insulin-degrading enzyme OS=Mus musculus OX=10090 GN=Ide PE=1 SV=1	null	null	Mouse_09-2020	null	[MS,MS:1001208,SEQUEST,]	9.21	18.065	null	null	0.08	2.118e5	119.02	119.02	3.625e5	59.79	59.79	8.430e5	75.42	75.42	1.562e5	2.059e5	1.302e6	1.215e5	3.395e5	4.198e5	5.853e5	4.024e5	1.428e6
PRT	Q61655	ATP-dependent RNA helicase DDX19A OS=Mus musculus OX=10090 GN=Ddx19a PE=1 SV=2	null	null	Mouse_09-2020	null	[MS,MS:1001208,SEQUEST,]	46.64	26.126	null	null	0.19	6.118e5	24.72	24.72	8.658e5	49.02	49.02	1.567e6	18.00	18.00	6.620e5	3.905e5	5.716e5	8.220e5	1.697e6	6.242e5	1.071e6	1.121e6	1.303e6
PRT	A0A087WS56	Fibronectin OS=Mus musculus OX=10090 GN=Fn1 PE=1 SV=1	null	null	Mouse_09-2020	null	[MS,MS:1001208,SEQUEST,]	9.92	31.684	null	null	0.04	1.515e5	53.54	53.54	1.531e5	60.83	60.83	1.726e5	37.05	37.05	1.515e5	8.959e4	2.552e5	9.410e4	1.434e5	2.529e5	1.361e5	1.235e5	5.514e4
PRT	G3UX35	Transcription activator BRG1 (Fragment) OS=Mus musculus OX=10090 GN=Smarca4 PE=1 SV=1	null	null	Mouse_09-2020	null	[MS,MS:1001208,SEQUEST,]	17.28	32.750	null	null	0.06	1.332e5	29.44	29.44	3.457e5	59.70	59.70	2.248e5	76.73	76.73	1.115e5	1.892e5	1.245e5	3.282e5	5.342e5	1.156e5	1.168e5	1.608e5	4.110e5
PRT	Q925I1	ATPase family AAA domain-containing protein 3 OS=Mus musculus OX=10090 GN=Atad3 PE=1 SV=1	null	null	Mouse_09-2020	null	[MS,MS:1001208,SEQUEST,]	14.45	19.857	null	null	0.09	4.340e5	65.10	65.10	3.385e5	83.78	83.78	2.579e5	52.20	52.20	8.790e5	2.191e5	4.054e5	3.213e5	8.648e5	1.281e5	1.790e5	1.082e5	2.767e5
PRT	A0A0R4IZY0	Thimet oligopeptidase OS=Mus musculus OX=10090 GN=Thop1 PE=1 SV=1	null	null	Mouse_09-2020	null	[MS,MS:1001208,SEQUEST,]	13.69	23.933	null	null	0.10	1.341e5	34.66	34.66	2.947e5	18.91	18.91	5.827e5	27.82	27.82	1.297e5	1.303e5	2.156e5	3.488e5	2.760e5	1.988e5	4.046e5	4.286e5	2.152e5
PRT	E9Q8N5	CLIP-associating protein 2 OS=Mus musculus OX=10090 GN=Clasp2 PE=1 SV=1	null	null	Mouse_09-2020	null	[MS,MS:1001208,SEQUEST,]	7.26	16.226	null	null	0.06	3.280e5	15.29	15.29	6.427e5	32.52	32.52	6.794e5	17.67	17.67	3.280e5	3.487e5	2.464e5	6.102e5	7.442e5	3.136e5	4.521e5	6.372e5	4.226e5
PRT	Q6ZPJ3	(E3-independent) E2 ubiquitin-conjugating enzyme UBE2O OS=Mus musculus OX=10090 GN=Ube2o PE=1 SV=3	null	null	Mouse_09-2020	null	[MS,MS:1001208,SEQUEST,]	11.98	19.837	null	null	0.05	2.945e5	60.40	60.40	4.836e5	25.23	25.23	3.951e5	32.72	32.72	9.542e4	4.059e5	2.751e5	4.495e5	4.528e5	5.672e5	2.743e5	2.763e5	4.127e5
PRT	Q3UQA7	Selenoprotein H OS=Mus musculus OX=10090 GN=Selenoh PE=1 SV=2	null	null	Mouse_09-2020	null	[MS,MS:1001208,SEQUEST,]	18.26	23.850	null	null	0.64	4.019e5	56.96	56.96	6.989e5	14.63	14.63	1.505e6	49.64	49.64	4.019e5	9.035e5	3.297e5	5.553e5	6.545e5	6.168e5	5.462e5	1.652e6	9.363e5
PRT	P26450	Phosphatidylinositol 3-kinase regulatory subunit alpha OS=Mus musculus OX=10090 GN=Pik3r1 PE=1 SV=2	null	null	Mouse_09-2020	null	[MS,MS:1001208,SEQUEST,]	10.94	21.897	null	null	0.10	3.419e5	29.00	29.00	4.185e5	17.44	17.44	4.561e5	12.87	12.87	3.570e5	1.939e5	3.194e5	3.609e5	3.919e5	4.148e5	2.644e5	3.263e5	3.065e5
PRT	A2AEW9	GRIP1-associated protein 1 OS=Mus musculus OX=10090 GN=Gripap1 PE=1 SV=1	null	null	Mouse_09-2020	null	[MS,MS:1001208,SEQUEST,]	6.22	17.169	null	null	0.12	9.140e5	14.68	14.68	5.923e5	21.94	21.94	6.349e5	35.66	35.66	7.501e5	9.802e5	8.539e5	5.623e5	6.846e5	3.678e5	4.408e5	2.327e5	4.280e5
PRT	Q3TUQ5	Pinin OS=Mus musculus OX=10090 GN=Pnn PE=1 SV=1	null	null	Mouse_09-2020	null	[MS,MS:1001208,SEQUEST,]	9.20	21.800	null	null	0.09	3.925e5	56.31	56.31	5.352e5	60.30	60.30	8.867e5	31.29	31.29	8.836e5	3.814e5	3.114e5	5.081e5	1.240e6	3.792e5	4.195e5	6.344e5	7.193e5
PRT	A0A171EBL2	E3 ubiquitin-protein ligase RNF213 OS=Mus musculus OX=10090 GN=Rnf213 PE=1 SV=1	null	null	Mouse_09-2020	null	[MS,MS:1001208,SEQUEST,]	21.38	25.382	null	null	0.02	5.653e4	55.10	55.10	1.286e5	70.45	70.45	1.897e5	42.79	42.79	2.846e4	5.493e4	8.779e4	7.067e4	null	1.743e5	7.802e4	1.357e5	1.727e5
PRT	Q505F5	Leucine-rich repeat-containing protein 47 OS=Mus musculus OX=10090 GN=Lrrc47 PE=1 SV=1	null	null	Mouse_09-2020	null	[MS,MS:1001208,SEQUEST,]	18.82	16.790	null	null	0.16	1.958e5	23.82	23.82	5.645e5	19.88	19.88	6.348e5	47.30	47.30	1.290e5	1.903e5	1.936e5	6.887e5	4.635e5	4.428e5	6.796e5	4.542e5	2.229e5
PRT	P70697	Uroporphyrinogen decarboxylase OS=Mus musculus OX=10090 GN=Urod PE=1 SV=2	null	null	Mouse_09-2020	null	[MS,MS:1001208,SEQUEST,]	13.40	22.695	null	null	0.14	4.106e5	76.75	76.75	6.973e5	48.40	48.40	3.209e5	34.82	34.82	9.821e5	3.990e5	1.829e5	3.050e5	6.530e5	7.482e5	2.908e5	2.296e5	1.249e5
PRT	Q7TSI3	Serine/threonine-protein phosphatase 6 regulatory subunit 1 OS=Mus musculus OX=10090 GN=Ppp6r1 PE=1 SV=1	null	null	Mouse_09-2020	null	[MS,MS:1001208,SEQUEST,]	7.69	18.423	null	null	0.11	3.409e5	42.39	42.39	5.576e5	15.34	15.34	6.479e5	62.85	62.85	1.977e5	3.313e5	4.556e5	5.294e5	6.013e5	3.695e5	4.498e5	1.058e6	2.863e5
PRT	P48722	Heat shock 70 kDa protein 4L OS=Mus musculus OX=10090 GN=Hspa4l PE=1 SV=2	null	null	Mouse_09-2020	null	[MS,MS:1001208,SEQUEST,]	17.49	25.024	null	null	0.10	3.402e5	84.09	84.09	4.946e5	92.28	92.28	6.723e5	82.65	82.65	1.256e6	3.306e5	2.952e5	2.669e5	1.579e6	3.879e5	4.668e5	2.526e5	1.159e6
PRT	Q8BMP6	Golgi resident protein GCP60 OS=Mus musculus OX=10090 GN=Acbd3 PE=1 SV=3	null	null	Mouse_09-2020	null	[MS,MS:1001208,SEQUEST,]	5.93	21.183	null	null	0.15	1.018e5	40.46	40.46	2.784e5	26.92	26.92	3.250e5	23.81	23.81	7.586e4	null	1.277e5	2.768e5	1.596e5	2.183e5	2.256e5	2.774e5	1.478e5
PRT	Q810A7	ATP-dependent RNA helicase DDX42 OS=Mus musculus OX=10090 GN=Ddx42 PE=1 SV=3	null	null	Mouse_09-2020	null	[MS,MS:1001208,SEQUEST,]	4.71	17.264	null	null	0.09	1.709e5	43.30	43.30	3.987e5	22.20	22.20	6.754e5	56.05	56.05	1.709e5	2.321e5	8.748e4	4.606e5	2.891e5	3.127e5	4.689e5	1.383e5	4.673e5
PRT	Q6ZQ08	CCR4-NOT transcription complex subunit 1 OS=Mus musculus OX=10090 GN=Cnot1 PE=1 SV=2	null	null	Mouse_09-2020	null	[MS,MS:1001208,SEQUEST,]	5.27	13.332	null	null	0.03	6.615e4	33.28	33.28	1.938e5	1.60	1.60	2.610e5	59.20	59.20	6.395e4	1.083e5	6.180e4	1.861e5	1.794e5	null	1.812e5	3.361e5	8.230e4
PRT	A0A0N4SVL8	Multimerin-1 OS=Mus musculus OX=10090 GN=Mmrn1 PE=1 SV=1	null	null	Mouse_09-2020	null	[MS,MS:1001208,SEQUEST,]	12.86	22.292	null	null	0.05	1.194e5	34.45	34.45	9.702e4	27.50	27.50	5.293e4	32.33	32.33	7.480e4	1.504e5	1.115e5	5.969e4	9.086e4	8.725e4	6.075e4	3.633e4	3.293e4
PRT	Q9Z0S1	3'(2'),5'-bisphosphate nucleotidase 1 OS=Mus musculus OX=10090 GN=Bpnt1 PE=1 SV=2	null	null	Mouse_09-2020	null	[MS,MS:1001208,SEQUEST,]	6.46	18.203	null	null	0.25	5.882e5	18.36	18.36	5.600e5	33.25	33.25	7.257e5	81.93	81.93	4.191e5	5.717e5	5.497e5	6.294e5	3.067e5	4.392e5	1.851e4	5.219e5	4.514e5
PRT	Q8CH25	SAFB-like transcription modulator OS=Mus musculus OX=10090 GN=Sltm PE=1 SV=1	null	null	Mouse_09-2020	null	[MS,MS:1001208,SEQUEST,]	12.09	18.244	null	null	0.08	2.472e5	34.44	34.44	2.444e5	18.83	18.83	2.450e5	14.42	14.42	2.134e5	3.873e5	2.309e5	2.321e5	2.966e5	1.748e5	1.995e5	1.753e5	1.342e5
PRT	P32233	Developmentally-regulated GTP-binding protein 1 OS=Mus musculus OX=10090 GN=Drg1 PE=1 SV=1	null	null	Mouse_09-2020	null	[MS,MS:1001208,SEQUEST,]	12.50	21.609	null	null	0.17	1.800e5	49.53	49.53	3.902e5	94.76	94.76	5.902e5	55.51	55.51	1.800e5	3.595e5	1.470e5	1.650e6	3.386e5	3.060e5	3.168e5	8.943e5	3.672e5
PRT	Q8CGY8	UDP-N-acetylglucosamine--peptide N-acetylglucosaminyltransferase 110 kDa subunit OS=Mus musculus OX=10090 GN=Ogt PE=1 SV=2	null	null	Mouse_09-2020	null	[MS,MS:1001208,SEQUEST,]	11.32	17.975	null	null	0.06	1.689e5	82.74	82.74	3.013e5	61.28	61.28	4.206e5	9.75	9.75	9.646e4	4.724e5	1.578e5	2.008e5	6.240e5	2.364e5	2.464e5	3.009e5	2.639e5
PRT	A0A0R4J1Q0	Enhancer of mRNA-decapping protein 4 OS=Mus musculus OX=10090 GN=Edc4 PE=1 SV=1	null	null	Mouse_09-2020	null	[MS,MS:1001208,SEQUEST,]	8.91	22.585	null	null	0.05	3.950e5	37.45	37.45	1.197e6	47.89	47.89	4.449e5	50.09	50.09	3.759e5	3.838e5	6.576e5	1.136e6	4.297e5	1.071e6	1.885e5	3.183e5	4.710e5
PRT	A0A286YDF5	Myoferlin OS=Mus musculus OX=10090 GN=Myof PE=1 SV=1	null	null	Mouse_09-2020	null	[MS,MS:1001208,SEQUEST,]	4.73	15.421	null	null	0.03	3.784e5	44.14	44.14	3.673e5	75.67	75.67	3.723e5	57.70	57.70	2.209e5	5.465e5	3.536e5	1.089e6	3.025e5	2.881e5	2.585e5	6.052e5	1.919e5
PRT	P50295	Arylamine N-acetyltransferase 2 OS=Mus musculus OX=10090 GN=Nat2 PE=1 SV=1	null	null	Mouse_09-2020	null	[MS,MS:1001208,SEQUEST,]	8.89	21.124	null	null	0.20	4.843e5	16.22	16.22	6.900e5	33.82	33.82	6.248e5	18.97	18.97	3.725e5	4.706e5	4.788e5	3.408e5	6.461e5	5.613e5	4.092e5	4.470e5	5.155e5
PRT	H7BX01	Dynamin-like 120 kDa protein, form S1 OS=Mus musculus OX=10090 GN=Opa1 PE=1 SV=1	null	null	Mouse_09-2020	null	[MS,MS:1001208,SEQUEST,]	0.00	13.630	null	null	0.07	1.284e5	12.95	12.95	2.442e5	13.44	13.44	2.647e5	4.75	4.75	1.177e5	1.248e5	1.414e5	2.318e5	2.740e5	1.776e5	1.729e5	1.894e5	1.702e5
PRT	D3Z6P0	Protein disulfide-isomerase A2 OS=Mus musculus OX=10090 GN=Pdia2 PE=1 SV=1	null	null	Mouse_09-2020	null	[MS,MS:1001208,SEQUEST,]	10.11	24.368	null	null	0.09	2.382e5	64.74	64.74	1.777e5	102.59	102.59	1.397e6	52.48	52.48	7.918e4	2.314e5	3.550e5	6.731e4	4.172e5	null	9.700e5	1.062e6	2.725e5
PRT	Q80UP5	Ankyrin repeat domain-containing protein 13A OS=Mus musculus OX=10090 GN=Ankrd13a PE=1 SV=2	null	null	Mouse_09-2020	null	[MS,MS:1001208,SEQUEST,]	3.83	17.396	null	null	0.11	2.325e5	66.54	66.54	3.907e5	43.90	43.90	9.166e4	69.16	69.16	4.350e5	2.259e5	9.134e4	4.203e5	1.565e5	3.065e5	1.263e5	6.558e4	2.447e4
PRT	P21107-2	Isoform 2 of Tropomyosin alpha-3 chain OS=Mus musculus OX=10090 GN=Tpm3	null	null	Mouse_09-2020	null	[MS,MS:1001208,SEQUEST,]	973.23	355.186	null	null	0.68	2.213e7	29.98	29.98	3.582e7	14.97	14.97	5.370e7	35.46	35.46	2.213e7	3.411e7	1.966e7	3.400e7	3.798e7	2.350e7	2.940e7	3.842e7	5.189e7
PRT	A0A0R4J1P2	Tropomyosin alpha-3 chain OS=Mus musculus OX=10090 GN=Tpm3 PE=1 SV=1	null	null	Mouse_09-2020	null	[MS,MS:1001208,SEQUEST,]	620.57	265.653	null	null	0.65	4.266e6	11.93	11.93	6.533e6	12.94	12.94	7.588e6	13.00	13.00	3.763e6	4.646e6	3.986e6	6.202e6	7.352e6	4.835e6	5.958e6	4.727e6	4.720e6
PRT	P68372	Tubulin beta-4B chain OS=Mus musculus OX=10090 GN=Tubb4b PE=1 SV=1	null	null	Mouse_09-2020	null	[MS,MS:1001208,SEQUEST,]	1586.38	475.012	null	null	0.55	1.374e7	24.99	24.99	1.927e7	37.95	37.95	2.071e7	24.88	24.88	1.185e7	1.848e7	1.284e7	1.829e7	1.543e7	2.563e7	1.354e7	2.158e7	1.288e7
PRT	P22599	Alpha-1-antitrypsin 1-2 OS=Mus musculus OX=10090 GN=Serpina1b PE=1 SV=2	null	null	Mouse_09-2020	null	[MS,MS:1001208,SEQUEST,]	565.53	256.526	null	null	0.47	1.957e7	6.85	6.85	2.405e7	35.51	35.51	2.686e7	22.92	22.92	2.187e7	1.902e7	1.810e7	2.283e7	2.646e7	1.037e7	1.865e7	1.544e7	2.124e7
PRT	Q00897	Alpha-1-antitrypsin 1-4 OS=Mus musculus OX=10090 GN=Serpina1d PE=1 SV=1	null	null	Mouse_09-2020	null	[MS,MS:1001208,SEQUEST,]	468.02	199.657	null	null	0.54	9.655e5	11.59	11.59	5.355e5	74.34	74.34	6.429e5	100.54	100.54	8.268e5	9.382e5	9.744e5	1.067e6	5.015e5	1.648e5	4.464e5	1.974e5	1.432e6
PRT	A0A0R4J0X5	Alpha-1-antitrypsin 1-3 OS=Mus musculus OX=10090 GN=Serpina1c PE=1 SV=1	null	null	Mouse_09-2020	null	[MS,MS:1001208,SEQUEST,]	452.69	214.632	null	null	0.53	3.418e6	24.45	24.45	2.337e6	36.75	36.75	4.295e6	35.68	35.68	4.194e6	3.322e6	2.373e6	2.189e6	3.930e6	1.833e6	2.982e6	2.145e6	3.847e6
PRT	P51881	ADP/ATP translocase 2 OS=Mus musculus OX=10090 GN=Slc25a5 PE=1 SV=3	null	null	Mouse_09-2020	null	[MS,MS:1001208,SEQUEST,]	230.77	66.803	null	null	0.28	1.476e7	20.47	20.47	2.367e7	8.33	8.33	2.385e7	3.57	3.57	1.266e7	1.434e7	1.762e7	2.325e7	1.951e7	1.857e7	1.656e7	1.623e7	1.513e7
PRT	Q9R1T4	Septin-6 OS=Mus musculus OX=10090 GN=Septin6 PE=1 SV=4	null	null	Mouse_09-2020	null	[MS,MS:1001208,SEQUEST,]	195.82	92.576	null	null	0.35	1.361e6	35.50	35.50	1.575e6	17.47	17.47	2.493e6	8.23	8.23	1.361e6	1.228e6	2.170e6	1.495e6	1.793e6	1.063e6	1.731e6	1.584e6	1.620e6
PRT	P61982	14-3-3 protein gamma OS=Mus musculus OX=10090 GN=Ywhag PE=1 SV=2	null	null	Mouse_09-2020	null	[MS,MS:1001208,SEQUEST,]	299.66	108.855	null	null	0.38	4.874e6	21.30	21.30	7.631e6	19.64	19.64	7.296e6	92.91	92.91	4.575e6	4.737e6	6.253e6	6.791e6	7.146e6	7.996e6	2.586e6	1.723e7	4.538e6
PRT	P68181-4	Isoform 4 of cAMP-dependent protein kinase catalytic subunit beta OS=Mus musculus OX=10090 GN=Prkacb	null	null	Mouse_09-2020	null	[MS,MS:1001208,SEQUEST,]	105.61	56.809	null	null	0.31	1.955e6	31.98	31.98	1.756e6	16.22	16.22	3.018e6	39.05	39.05	1.493e6	2.728e6	1.827e6	1.596e6	2.104e6	1.377e6	2.095e6	3.245e6	1.278e6
PRT	Q05144	Ras-related C3 botulinum toxin substrate 2 OS=Mus musculus OX=10090 GN=Rac2 PE=1 SV=1	null	null	Mouse_09-2020	null	[MS,MS:1001208,SEQUEST,]	211.40	73.545	null	null	0.28	1.818e7	1.87	1.87	2.342e7	4.27	4.27	1.992e7	4.46	4.46	1.853e7	1.735e7	1.699e7	2.223e7	2.258e7	1.738e7	1.471e7	1.392e7	1.239e7
PRT	P55258	Ras-related protein Rab-8A OS=Mus musculus OX=10090 GN=Rab8a PE=1 SV=2	null	null	Mouse_09-2020	null	[MS,MS:1001208,SEQUEST,]	127.25	37.317	null	null	0.39	1.716e6	4.53	4.53	1.879e6	14.83	14.83	2.472e6	25.37	25.37	1.716e6	1.758e6	1.545e6	2.035e6	1.759e6	1.247e6	1.080e6	1.769e6	1.594e6
PRT	P70333	Heterogeneous nuclear ribonucleoprotein H2 OS=Mus musculus OX=10090 GN=Hnrnph2 PE=1 SV=1	null	null	Mouse_09-2020	null	[MS,MS:1001208,SEQUEST,]	221.61	102.801	null	null	0.26	4.768e5	20.55	20.55	3.872e5	53.48	53.48	1.322e6	16.61	16.61	4.768e5	5.019e5	3.195e5	2.550e5	7.019e5	3.037e5	7.097e5	1.018e6	8.223e5
PRT	P68254	14-3-3 protein theta OS=Mus musculus OX=10090 GN=Ywhaq PE=1 SV=1	null	null	Mouse_09-2020	null	[MS,MS:1001208,SEQUEST,]	237.37	90.294	null	null	0.31	5.832e6	43.76	43.76	5.794e6	32.52	32.52	5.821e6	21.76	21.76	2.695e6	6.941e6	5.448e6	6.605e6	5.426e6	2.742e6	4.041e6	4.704e6	2.622e6
PRT	Q60972	Histone-binding protein RBBP4 OS=Mus musculus OX=10090 GN=Rbbp4 PE=1 SV=5	null	null	Mouse_09-2020	null	[MS,MS:1001208,SEQUEST,]	162.80	76.509	null	null	0.34	3.899e6	4.87	4.87	5.355e6	11.00	11.00	7.053e6	19.71	19.71	3.899e6	4.015e6	3.506e6	5.997e6	4.837e6	4.200e6	5.367e6	3.716e6	4.387e6
PRT	P35278	Ras-related protein Rab-5C OS=Mus musculus OX=10090 GN=Rab5c PE=1 SV=2	null	null	Mouse_09-2020	null	[MS,MS:1001208,SEQUEST,]	217.64	87.221	null	null	0.48	6.042e6	20.31	20.31	6.126e6	14.34	14.34	7.445e6	13.63	13.63	5.697e6	7.955e6	5.645e6	6.873e6	5.737e6	4.281e6	5.617e6	4.403e6	4.631e6
PRT	P61021	Ras-related protein Rab-5B OS=Mus musculus OX=10090 GN=Rab5b PE=1 SV=1	null	null	Mouse_09-2020	null	[MS,MS:1001208,SEQUEST,]	123.63	58.546	null	null	0.48	3.344e6	21.59	21.59	2.046e6	20.67	20.67	1.958e6	61.67	61.67	3.214e6	3.250e6	4.367e6	1.942e6	1.697e6	2.104e6	1.092e6	1.401e6	2.902e6
PRT	Q3UQ44	Ras GTPase-activating-like protein IQGAP2 OS=Mus musculus OX=10090 GN=Iqgap2 PE=1 SV=2	null	null	Mouse_09-2020	null	[MS,MS:1001208,SEQUEST,]	69.73	33.686	null	null	0.06	7.665e4	83.73	83.73	1.008e5	45.95	45.95	1.226e5	75.73	75.73	5.100e4	7.449e4	2.245e5	1.942e5	8.961e4	7.905e4	2.606e5	7.390e4	7.627e4
PRT	Q9QZM0	Ubiquilin-2 OS=Mus musculus OX=10090 GN=Ubqln2 PE=1 SV=2	null	null	Mouse_09-2020	null	[MS,MS:1001208,SEQUEST,]	16.10	27.785	null	null	0.14	1.282e5	34.53	34.53	2.168e5	32.15	32.15	1.537e5	24.54	24.54	1.629e5	7.609e4	1.198e5	2.714e5	1.374e5	1.700e5	1.180e5	7.370e4	9.562e4
PRT	P43275	Histone H1.1 OS=Mus musculus OX=10090 GN=H1-1 PE=1 SV=2	null	null	Mouse_09-2020	null	[MS,MS:1001208,SEQUEST,]	158.77	46.684	null	null	0.17	2.210e6	15.06	15.06	2.956e6	20.07	20.07	3.876e6	9.67	9.67	1.788e6	2.352e6	2.064e6	2.807e6	3.617e6	2.074e6	2.779e6	2.378e6	2.411e6
PRT	P63085	Mitogen-activated protein kinase 1 OS=Mus musculus OX=10090 GN=Mapk1 PE=1 SV=3	null	null	Mouse_09-2020	null	[MS,MS:1001208,SEQUEST,]	83.61	32.473	null	null	0.18	1.709e6	14.09	14.09	2.182e6	4.73	4.73	2.244e6	39.45	39.45	1.709e6	1.977e6	1.445e6	2.018e6	2.180e6	1.711e6	1.540e6	1.606e6	2.616e6
PRT	Q4VA93	Protein kinase C OS=Mus musculus OX=10090 GN=Prkca PE=1 SV=1	null	null	Mouse_09-2020	null	[MS,MS:1001208,SEQUEST,]	47.38	42.937	null	null	0.11	4.589e5	36.73	36.73	6.090e5	27.07	27.07	7.675e5	29.91	29.91	3.390e5	6.793e5	4.287e5	6.570e5	5.704e5	3.101e5	5.329e5	3.119e5	4.927e5
PRT	P35279	Ras-related protein Rab-6A OS=Mus musculus OX=10090 GN=Rab6a PE=1 SV=4	null	null	Mouse_09-2020	null	[MS,MS:1001208,SEQUEST,]	56.27	21.441	null	null	0.26	4.796e5	28.25	28.25	7.177e5	48.74	48.74	8.338e5	13.91	13.91	4.796e5	7.327e5	4.411e5	1.373e6	5.792e5	5.630e5	5.789e5	4.799e5	5.485e5
PRT	Q9ERL7	Glia maturation factor gamma OS=Mus musculus OX=10090 GN=Gmfg PE=1 SV=1	null	null	Mouse_09-2020	null	[MS,MS:1001208,SEQUEST,]	154.57	77.595	null	null	0.43	1.739e6	45.20	45.20	2.934e6	13.67	13.67	3.754e6	18.18	18.18	9.945e5	1.690e6	2.430e6	3.068e6	2.298e6	2.302e6	2.607e6	3.302e6	2.005e6
PRT	Q3U4F0	Sideroflexin-3 OS=Mus musculus OX=10090 GN=Sfxn3 PE=1 SV=1	null	null	Mouse_09-2020	null	[MS,MS:1001208,SEQUEST,]	112.72	37.457	null	null	0.25	7.843e5	35.60	35.60	8.509e5	33.67	33.67	1.346e6	6.40	6.40	1.042e6	7.622e5	4.600e5	7.903e5	1.359e6	6.674e5	9.743e5	8.842e5	8.371e5
PRT	A0A2I3BPS1	Glia maturation factor beta (Fragment) OS=Mus musculus OX=10090 GN=Gmfb PE=1 SV=1	null	null	Mouse_09-2020	null	[MS,MS:1001208,SEQUEST,]	85.46	47.298	null	null	0.35	1.275e6	16.64	16.64	2.563e6	34.15	34.15	3.304e6	48.94	48.94	1.054e6	1.434e6	1.192e6	1.962e6	2.400e6	3.099e6	1.828e6	4.585e6	2.055e6
PRT	P43276	Histone H1.5 OS=Mus musculus OX=10090 GN=H1-5 PE=1 SV=2	null	null	Mouse_09-2020	null	[MS,MS:1001208,SEQUEST,]	82.33	46.364	null	null	0.17	2.360e6	8.03	8.03	3.221e6	22.92	22.92	4.696e6	14.15	14.15	2.348e6	2.621e6	2.205e6	3.058e6	4.160e6	2.286e6	3.060e6	4.105e6	2.921e6
PRT	O08900	Zinc finger protein Aiolos OS=Mus musculus OX=10090 GN=Ikzf3 PE=1 SV=2	null	null	Mouse_09-2020	null	[MS,MS:1001208,SEQUEST,]	50.79	25.958	null	null	0.13	4.625e5	10.92	10.92	7.199e5	33.25	33.25	7.715e5	15.95	15.95	4.625e5	4.591e5	3.594e5	6.834e5	8.247e5	3.413e5	5.357e5	5.627e5	3.623e5
PRT	Q3TWW8	Serine/arginine-rich splicing factor 6 OS=Mus musculus OX=10090 GN=Srsf6 PE=1 SV=1	null	null	Mouse_09-2020	null	[MS,MS:1001208,SEQUEST,]	72.55	25.734	null	null	0.14	4.356e6	13.42	13.42	4.866e6	15.42	15.42	4.708e6	5.55	5.55	3.634e6	4.233e6	4.447e6	4.182e6	5.552e6	3.817e6	3.110e6	3.368e6	3.112e6
PRT	Q3TN85	UV excision repair protein RAD23 homolog A (Fragment) OS=Mus musculus OX=10090 GN=Rad23a PE=1 SV=1	null	null	Mouse_09-2020	null	[MS,MS:1001208,SEQUEST,]	30.01	31.913	null	null	0.18	1.158e6	4.07	4.07	1.375e6	12.20	12.20	1.724e6	19.59	19.59	1.118e6	1.178e6	1.082e6	1.305e6	1.472e6	9.670e5	1.370e6	9.471e5	1.073e6
PRT	A0A1Y7VMN0	Rho-associated protein kinase 2 (Fragment) OS=Mus musculus OX=10090 GN=Rock2 PE=1 SV=1	null	null	Mouse_09-2020	null	[MS,MS:1001208,SEQUEST,]	38.87	25.859	null	null	0.05	1.555e5	31.65	31.65	2.644e5	19.47	19.47	2.385e5	48.12	48.12	1.555e5	1.275e5	2.210e5	2.510e5	2.594e5	1.485e5	1.656e5	9.466e4	2.297e5
PRT	P17426	AP-2 complex subunit alpha-1 OS=Mus musculus OX=10090 GN=Ap2a1 PE=1 SV=1	null	null	Mouse_09-2020	null	[MS,MS:1001208,SEQUEST,]	27.95	29.124	null	null	0.06	1.790e5	28.40	28.40	4.222e5	6.16	6.16	5.807e5	15.06	15.06	1.425e5	1.740e5	2.324e5	3.598e5	3.954e5	3.316e5	4.032e5	3.350e5	3.941e5
PRT	Q9D0M1	Phosphoribosyl pyrophosphate synthase-associated protein 1 OS=Mus musculus OX=10090 GN=Prpsap1 PE=1 SV=1	null	null	Mouse_09-2020	null	[MS,MS:1001208,SEQUEST,]	37.48	28.463	null	null	0.22	9.159e5	46.19	46.19	1.296e6	84.31	84.31	1.422e6	34.95	34.95	9.159e5	4.482e5	1.193e6	1.230e6	5.333e4	1.345e6	1.204e6	1.018e6	5.114e5
PRT	P62071	Ras-related protein R-Ras2 OS=Mus musculus OX=10090 GN=Rras2 PE=1 SV=1	null	null	Mouse_09-2020	null	[MS,MS:1001208,SEQUEST,]	39.29	29.556	null	null	0.33	6.422e5	30.39	30.39	1.006e6	20.59	20.59	1.142e6	19.20	19.20	5.035e5	8.879e5	6.000e5	9.552e5	1.090e6	5.991e5	7.927e5	6.795e5	8.675e5
PRT	F8WHU5	Sister chromatid cohesion protein PDS5 homolog B OS=Mus musculus OX=10090 GN=Pds5b PE=1 SV=1	null	null	Mouse_09-2020	null	[MS,MS:1001208,SEQUEST,]	45.11	37.743	null	null	0.05	4.900e5	85.07	85.07	4.313e5	13.50	13.50	1.621e6	36.17	36.17	3.207e5	4.762e5	1.458e6	4.937e5	3.776e5	3.383e5	6.330e5	1.418e6	1.008e6
PRT	Q99JR8	SWI/SNF-related matrix-associated actin-dependent regulator of chromatin subfamily D member 2 OS=Mus musculus OX=10090 GN=Smarcd2 PE=1 SV=2	null	null	Mouse_09-2020	null	[MS,MS:1001208,SEQUEST,]	17.71	16.541	null	null	0.13	2.285e6	40.84	40.84	1.306e6	7.44	7.44	1.430e6	10.84	10.84	1.652e6	3.576e6	2.135e6	1.240e6	1.346e6	9.756e5	1.159e6	9.752e5	8.897e5
PRT	Q9Z1M2	Immunity-related GTPase family M member 2 OS=Mus musculus OX=10090 GN=Irgm2 PE=1 SV=1	null	null	Mouse_09-2020	null	[MS,MS:1001208,SEQUEST,]	16.73	16.332	null	null	0.21	1.316e5	52.39	52.39	8.235e4	41.04	41.04	3.172e5	21.11	21.11	1.145e5	1.279e5	2.636e5	7.436e4	7.712e4	1.216e5	2.202e5	2.685e5	1.517e5
PRT	P46935	E3 ubiquitin-protein ligase NEDD4 OS=Mus musculus OX=10090 GN=Nedd4 PE=1 SV=3	null	null	Mouse_09-2020	null	[MS,MS:1001208,SEQUEST,]	19.99	21.098	null	null	0.08	2.930e5	73.42	73.42	1.803e5	8.75	8.75	3.512e5	40.15	40.15	5.402e5	8.685e4	2.737e5	1.644e5	1.913e5	1.414e5	1.509e5	2.513e5	3.137e5
PRT	P70227	Inositol 1,4,5-trisphosphate receptor type 3 OS=Mus musculus OX=10090 GN=Itpr3 PE=1 SV=3	null	null	Mouse_09-2020	null	[MS,MS:1001208,SEQUEST,]	8.54	21.771	null	null	0.02	2.061e5	91.62	91.62	4.882e5	37.66	37.66	4.278e5	69.68	69.68	2.061e5	8.389e5	1.768e5	4.634e5	5.209e5	1.941e5	2.970e5	2.739e5	7.602e5
PRT	A0A571BEI2	AP2-associated protein kinase 1 (Fragment) OS=Mus musculus OX=10090 GN=Aak1 PE=1 SV=1	null	null	Mouse_09-2020	null	[MS,MS:1001208,SEQUEST,]	20.96	23.695	null	null	0.19	2.118e5	5.29	5.29	6.825e5	47.01	47.01	1.886e6	36.38	36.38	1.975e5	2.131e5	1.979e5	5.659e5	1.263e6	5.354e5	2.137e6	1.127e6	1.173e6
PRT	Q91VW3	SH3 domain-binding glutamic acid-rich-like protein 3 OS=Mus musculus OX=10090 GN=Sh3bgrl3 PE=1 SV=1	null	null	Mouse_09-2020	null	[MS,MS:1001208,SEQUEST,]	241.56	79.363	null	null	0.35	1.175e7	27.07	27.07	2.187e7	50.58	50.58	2.485e7	19.52	19.52	9.408e6	1.557e7	1.098e7	2.077e7	3.167e7	8.827e6	1.468e7	1.778e7	1.932e7
PRT	P63276	40S ribosomal protein S17 OS=Mus musculus OX=10090 GN=Rps17 PE=1 SV=2	null	null	Mouse_09-2020	null	[MS,MS:1001208,SEQUEST,]	199.47	111.297	null	null	0.45	1.898e6	70.21	70.21	1.180e6	34.12	34.12	2.893e6	46.05	46.05	4.145e6	9.296e5	1.773e6	1.120e6	1.100e6	1.603e6	2.368e6	2.070e6	7.503e5
PRT	Q9CPQ1	Cytochrome c oxidase subunit 6C OS=Mus musculus OX=10090 GN=Cox6c PE=1 SV=3	null	null	Mouse_09-2020	null	[MS,MS:1001208,SEQUEST,]	86.71	41.525	null	null	0.38	3.621e6	6.47	6.47	5.109e6	6.97	6.97	5.453e6	6.49	6.49	3.369e6	3.728e6	3.383e6	4.850e6	4.854e6	3.571e6	3.786e6	3.905e6	3.026e6
PRT	P14434	H-2 class II histocompatibility antigen, A-B alpha chain OS=Mus musculus OX=10090 GN=H2-Aa PE=1 SV=2	null	null	Mouse_09-2020	null	[MS,MS:1001208,SEQUEST,]	201.25	56.614	null	null	0.23	2.778e6	51.67	51.67	4.716e6	31.91	31.91	3.849e6	67.65	67.65	6.263e6	2.651e6	2.595e6	4.477e6	5.415e6	2.314e6	1.266e6	2.754e6	4.849e6
PRT	Q9CQM8	60S ribosomal protein L21 OS=Mus musculus OX=10090 GN=Rpl21 PE=1 SV=1	null	null	Mouse_09-2020	null	[MS,MS:1001208,SEQUEST,]	119.71	56.507	null	null	0.33	1.817e6	8.05	8.05	3.596e6	18.03	18.03	3.072e6	14.35	14.35	1.650e6	1.765e6	1.811e6	3.141e6	3.367e6	3.629e6	1.991e6	2.198e6	2.334e6
PRT	P84104	Serine/arginine-rich splicing factor 3 OS=Mus musculus OX=10090 GN=Srsf3 PE=1 SV=1	null	null	Mouse_09-2020	null	[MS,MS:1001208,SEQUEST,]	140.40	41.474	null	null	0.29	1.696e7	77.58	77.58	1.180e7	10.42	10.42	1.091e7	1.13	1.13	4.119e7	7.866e6	1.585e7	1.121e7	1.234e7	8.395e6	7.577e6	7.917e6	6.732e6
PRT	D3YWR7	Dihydropteridine reductase OS=Mus musculus OX=10090 GN=Qdpr PE=1 SV=1	null	null	Mouse_09-2020	null	[MS,MS:1001208,SEQUEST,]	109.91	79.514	null	null	0.37	1.941e6	4.25	4.25	1.282e6	19.54	19.54	1.814e6	5.18	5.18	1.918e6	2.015e6	1.813e6	1.217e6	1.591e6	9.331e5	1.259e6	1.229e6	1.186e6
PRT	E9PW20	Chromatin target of PRMT1 protein OS=Mus musculus OX=10090 GN=Chtop PE=1 SV=1	null	null	Mouse_09-2020	null	[MS,MS:1001208,SEQUEST,]	100.56	52.363	null	null	0.26	1.019e6	20.07	20.07	1.043e6	23.75	23.75	1.374e6	14.07	14.07	1.019e6	1.337e6	8.981e5	9.904e5	1.403e6	7.765e5	9.539e5	7.718e5	8.758e5
PRT	P19536	Cytochrome c oxidase subunit 5B, mitochondrial OS=Mus musculus OX=10090 GN=Cox5b PE=1 SV=1	null	null	Mouse_09-2020	null	[MS,MS:1001208,SEQUEST,]	94.53	36.819	null	null	0.23	2.239e6	17.44	17.44	3.521e6	15.53	15.53	3.600e6	18.27	18.27	2.221e6	2.176e6	2.783e6	3.473e6	2.539e6	2.762e6	2.047e6	2.576e6	2.653e6
PRT	G3UW85	Enhancer of rudimentary homolog OS=Mus musculus OX=10090 GN=Erh PE=1 SV=1	null	null	Mouse_09-2020	null	[MS,MS:1001208,SEQUEST,]	90.51	36.278	null	null	0.20	8.339e5	14.20	14.20	1.808e6	24.92	24.92	1.624e6	8.65	8.65	8.339e5	8.841e5	6.389e5	1.120e6	1.826e6	1.418e6	1.299e6	1.150e6	1.010e6
PRT	Q9JII5	DAZ-associated protein 1 OS=Mus musculus OX=10090 GN=Dazap1 PE=1 SV=2	null	null	Mouse_09-2020	null	[MS,MS:1001208,SEQUEST,]	100.05	52.707	null	null	0.15	1.372e6	9.80	9.80	1.540e6	23.35	23.35	1.768e6	3.91	3.91	1.172e6	1.374e6	1.282e6	1.826e6	1.443e6	9.396e5	1.228e6	1.196e6	1.122e6
PRT	Q9JHU9	Inositol-3-phosphate synthase 1 OS=Mus musculus OX=10090 GN=Isyna1 PE=1 SV=1	null	null	Mouse_09-2020	null	[MS,MS:1001208,SEQUEST,]	101.97	36.280	null	null	0.10	6.841e5	51.27	51.27	1.300e6	10.65	10.65	1.567e6	23.88	23.88	6.841e5	5.648e5	1.330e6	1.234e6	1.185e6	1.202e6	1.306e6	8.233e5	9.747e5
PRT	P62267	40S ribosomal protein S23 OS=Mus musculus OX=10090 GN=Rps23 PE=1 SV=3	null	null	Mouse_09-2020	null	[MS,MS:1001208,SEQUEST,]	88.93	20.387	null	null	0.24	2.758e6	8.63	8.63	3.007e6	14.36	14.36	3.091e6	12.66	12.66	2.468e6	2.851e6	2.577e6	2.473e6	3.253e6	2.359e6	2.132e6	2.725e6	1.922e6
PRT	P83940	Elongin-C OS=Mus musculus OX=10090 GN=Eloc PE=1 SV=1	null	null	Mouse_09-2020	null	[MS,MS:1001208,SEQUEST,]	96.17	60.046	null	null	0.46	1.035e6	16.27	16.27	1.355e6	14.03	14.03	1.549e6	8.49	8.49	1.035e6	1.140e6	7.882e5	1.286e6	1.492e6	9.474e5	1.075e6	9.908e5	1.020e6
PRT	P62843	40S ribosomal protein S15 OS=Mus musculus OX=10090 GN=Rps15 PE=1 SV=2	null	null	Mouse_09-2020	null	[MS,MS:1001208,SEQUEST,]	71.27	68.832	null	null	0.43	3.181e6	49.10	49.10	1.998e6	21.42	21.42	3.593e6	48.11	48.11	1.340e6	3.091e6	3.848e6	1.897e6	2.407e6	1.326e6	2.817e6	9.701e5	2.235e6
PRT	P14115	60S ribosomal protein L27a OS=Mus musculus OX=10090 GN=Rpl27a PE=1 SV=5	null	null	Mouse_09-2020	null	[MS,MS:1001208,SEQUEST,]	100.52	21.709	null	null	0.23	4.633e6	4.96	4.96	6.686e6	12.26	12.26	7.592e6	3.95	3.95	4.318e6	4.624e6	4.328e6	5.708e6	6.262e6	6.014e6	5.213e6	5.432e6	5.022e6
PRT	Q9JJU8	SH3 domain-binding glutamic acid-rich-like protein OS=Mus musculus OX=10090 GN=Sh3bgrl PE=1 SV=1	null	null	Mouse_09-2020	null	[MS,MS:1001208,SEQUEST,]	101.78	50.873	null	null	0.42	1.571e6	20.33	20.33	1.579e6	21.97	21.97	1.747e6	2.13	2.13	1.634e6	1.069e6	1.468e6	1.499e6	1.919e6	1.047e6	1.213e6	1.205e6	1.087e6
PRT	P97822	Acidic leucine-rich nuclear phosphoprotein 32 family member E OS=Mus musculus OX=10090 GN=Anp32e PE=1 SV=2	null	null	Mouse_09-2020	null	[MS,MS:1001208,SEQUEST,]	85.17	30.512	null	null	0.09	1.795e6	10.21	10.21	1.569e6	6.80	6.80	3.108e6	9.91	9.91	1.525e6	1.744e6	1.735e6	1.618e6	1.469e6	1.169e6	1.967e6	2.470e6	1.933e6
PRT	P50172	Corticosteroid 11-beta-dehydrogenase isozyme 1 OS=Mus musculus OX=10090 GN=Hsd11b1 PE=1 SV=3	null	null	Mouse_09-2020	null	[MS,MS:1001208,SEQUEST,]	78.25	41.029	null	null	0.18	1.559e6	45.42	45.42	1.642e6	29.64	29.64	9.701e5	52.47	52.47	1.054e6	2.529e6	1.456e6	2.359e6	1.357e6	1.288e6	4.613e5	6.941e5	1.141e6
PRT	Q640N3	Rho GTPase-activating protein 30 OS=Mus musculus OX=10090 GN=Arhgap30 PE=1 SV=3	null	null	Mouse_09-2020	null	[MS,MS:1001208,SEQUEST,]	38.95	17.456	null	null	0.04	3.488e5	18.34	18.34	4.614e5	14.17	14.17	5.359e5	13.91	13.91	4.704e5	3.358e5	3.259e5	5.112e5	4.321e5	3.186e5	3.706e5	3.834e5	4.198e5
PRT	Q9D3D9	ATP synthase subunit delta, mitochondrial OS=Mus musculus OX=10090 GN=Atp5f1d PE=1 SV=1	null	null	Mouse_09-2020	null	[MS,MS:1001208,SEQUEST,]	101.10	35.848	null	null	0.41	1.895e6	57.28	57.28	2.911e6	10.18	10.18	2.284e6	49.61	49.61	1.596e6	1.842e6	4.030e6	2.357e6	2.726e6	2.371e6	6.882e5	1.634e6	1.909e6
PRT	P84096	Rho-related GTP-binding protein RhoG OS=Mus musculus OX=10090 GN=Rhog PE=1 SV=1	null	null	Mouse_09-2020	null	[MS,MS:1001208,SEQUEST,]	89.67	31.746	null	null	0.35	2.087e6	17.07	17.07	3.297e6	8.87	8.87	4.202e6	25.01	25.01	2.087e6	2.657e6	1.900e6	3.130e6	3.225e6	2.269e6	2.918e6	4.380e6	2.454e6
PRT	Q91WN1	DnaJ homolog subfamily C member 9 OS=Mus musculus OX=10090 GN=Dnajc9 PE=1 SV=2	null	null	Mouse_09-2020	null	[MS,MS:1001208,SEQUEST,]	49.49	20.436	null	null	0.21	9.734e5	25.76	25.76	1.396e6	27.64	27.64	1.476e6	24.58	24.58	1.194e6	6.819e5	9.094e5	1.074e6	1.816e6	1.095e6	1.494e6	1.004e6	9.183e5
PRT	Q9QZ88	Vacuolar protein sorting-associated protein 29 OS=Mus musculus OX=10090 GN=Vps29 PE=1 SV=1	null	null	Mouse_09-2020	null	[MS,MS:1001208,SEQUEST,]	77.71	66.560	null	null	0.30	7.918e5	36.52	36.52	1.339e6	7.73	7.73	2.020e6	34.91	34.91	7.918e5	7.055e5	1.274e6	1.271e6	1.391e6	1.004e6	2.244e6	1.445e6	1.057e6
PRT	O35900	U6 snRNA-associated Sm-like protein LSm2 OS=Mus musculus OX=10090 GN=Lsm2 PE=1 SV=1	null	null	Mouse_09-2020	null	[MS,MS:1001208,SEQUEST,]	85.00	55.510	null	null	0.49	2.225e6	17.40	17.40	2.957e6	9.34	9.34	1.946e6	60.03	60.03	2.225e6	1.792e6	2.448e6	2.983e6	2.442e6	2.320e6	1.196e6	3.394e6	1.211e6
PRT	P41105	60S ribosomal protein L28 OS=Mus musculus OX=10090 GN=Rpl28 PE=1 SV=2	null	null	Mouse_09-2020	null	[MS,MS:1001208,SEQUEST,]	83.83	33.874	null	null	0.23	1.527e6	22.80	22.80	2.506e6	4.44	4.44	2.284e6	25.67	25.67	1.255e6	1.914e6	1.427e6	2.280e6	2.458e6	1.966e6	1.585e6	1.634e6	2.162e6
PRT	P40336	Vacuolar protein sorting-associated protein 26A OS=Mus musculus OX=10090 GN=Vps26a PE=1 SV=1	null	null	Mouse_09-2020	null	[MS,MS:1001208,SEQUEST,]	48.07	24.713	null	null	0.18	3.786e5	17.67	17.67	1.111e6	41.73	41.73	7.453e5	39.55	39.55	3.786e5	3.300e5	4.448e5	1.575e6	6.534e5	8.715e5	5.175e5	4.052e5	7.530e5
PRT	P62320	Small nuclear ribonucleoprotein Sm D3 OS=Mus musculus OX=10090 GN=Snrpd3 PE=1 SV=1	null	null	Mouse_09-2020	null	[MS,MS:1001208,SEQUEST,]	71.58	26.351	null	null	0.19	5.156e6	34.24	34.24	6.724e6	1.64	1.64	1.173e7	16.35	16.35	3.439e6	5.011e6	6.538e6	6.260e6	6.297e6	5.344e6	6.235e6	8.852e6	7.299e6
PRT	B1AQF4	Dual specificity protein phosphatase OS=Mus musculus OX=10090 GN=Dusp3 PE=1 SV=1	null	null	Mouse_09-2020	null	[MS,MS:1001208,SEQUEST,]	89.77	42.734	null	null	0.27	1.121e6	12.00	12.00	1.092e6	32.79	32.79	1.822e6	6.25	6.25	1.121e6	9.407e5	1.152e6	1.037e6	1.579e6	7.183e5	1.385e6	1.269e6	1.133e6
PRT	P01837	Immunoglobulin kappa constant OS=Mus musculus OX=10090 GN=Igkc PE=1 SV=2	null	null	Mouse_09-2020	null	[MS,MS:1001208,SEQUEST,]	57.78	33.439	null	null	0.46	3.647e5	66.56	66.56	9.194e5	34.68	34.68	5.595e5	30.91	30.91	1.917e5	7.409e5	3.407e5	8.728e5	1.331e6	5.758e5	3.267e5	6.007e5	3.480e5
PRT	P28843	Dipeptidyl peptidase 4 OS=Mus musculus OX=10090 GN=Dpp4 PE=1 SV=3	null	null	Mouse_09-2020	null	[MS,MS:1001208,SEQUEST,]	57.69	29.002	null	null	0.08	4.933e5	18.47	18.47	5.304e5	22.20	22.20	7.446e5	28.27	28.27	6.466e5	4.494e5	4.609e5	6.874e5	4.967e5	3.774e5	3.719e5	6.849e5	4.632e5
PRT	G3X9T7	Galectin-9 OS=Mus musculus OX=10090 GN=Lgals9 PE=1 SV=1	null	null	Mouse_09-2020	null	[MS,MS:1001208,SEQUEST,]	75.31	21.541	null	null	0.13	2.370e6	39.33	39.33	1.670e6	23.12	23.12	2.060e6	17.28	17.28	1.123e6	2.545e6	2.214e6	1.465e6	1.564e6	1.835e6	1.430e6	1.211e6	1.494e6
PRT	Q9R0Y5	Adenylate kinase isoenzyme 1 OS=Mus musculus OX=10090 GN=Ak1 PE=1 SV=1	null	null	Mouse_09-2020	null	[MS,MS:1001208,SEQUEST,]	81.55	34.891	null	null	0.32	1.658e6	26.04	26.04	1.367e6	44.06	44.06	2.482e6	8.50	8.50	1.023e6	1.611e6	1.592e6	1.929e6	1.280e6	6.273e5	1.723e6	1.725e6	1.754e6
PRT	Q9D6Y7	Mitochondrial peptide methionine sulfoxide reductase OS=Mus musculus OX=10090 GN=Msra PE=1 SV=1	null	null	Mouse_09-2020	null	[MS,MS:1001208,SEQUEST,]	59.84	34.570	null	null	0.26	6.875e5	32.47	32.47	9.642e5	32.63	32.63	9.800e5	45.58	45.58	6.107e5	1.061e6	6.423e5	1.411e6	7.579e5	7.563e5	6.804e5	9.989e5	3.218e5
PRT	Q4VAA2	Protein CDV3 OS=Mus musculus OX=10090 GN=Cdv3 PE=1 SV=2	null	null	Mouse_09-2020	null	[MS,MS:1001208,SEQUEST,]	58.75	44.488	null	null	0.43	7.950e5	8.05	8.05	9.610e5	23.65	23.65	1.128e6	7.28	7.28	7.950e5	8.557e5	7.031e5	9.124e5	1.319e6	7.454e5	6.988e5	8.068e5	7.198e5
PRT	Q8BPB0	MOB kinase activator 1B OS=Mus musculus OX=10090 GN=Mob1b PE=1 SV=3	null	null	Mouse_09-2020	null	[MS,MS:1001208,SEQUEST,]	40.54	23.416	null	null	0.17	1.833e6	36.01	36.01	1.171e6	13.61	13.61	2.809e6	66.88	66.88	1.835e6	1.782e6	8.288e5	1.045e6	1.329e6	9.182e5	1.629e6	5.306e6	1.748e6
PRT	Q8BH40	Syntaxin-7 OS=Mus musculus OX=10090 GN=Stx7 PE=1 SV=1	null	null	Mouse_09-2020	null	[MS,MS:1001208,SEQUEST,]	44.10	23.769	null	null	0.19	2.799e5	7.86	7.86	4.388e5	11.73	11.73	4.844e5	14.08	14.08	2.799e5	3.099e5	2.601e5	4.165e5	4.872e5	3.283e5	3.347e5	4.375e5	3.013e5
PRT	Q9EQ06	Estradiol 17-beta-dehydrogenase 11 OS=Mus musculus OX=10090 GN=Hsd17b11 PE=1 SV=1	null	null	Mouse_09-2020	null	[MS,MS:1001208,SEQUEST,]	54.01	18.143	null	null	0.12	1.941e6	27.46	27.46	9.401e5	15.10	15.10	1.840e6	35.65	35.65	1.941e6	2.191e6	1.191e6	8.925e5	1.129e6	7.330e5	1.278e6	1.175e6	1.917e6
PRT	G5E829	Plasma membrane calcium-transporting ATPase 1 OS=Mus musculus OX=10090 GN=Atp2b1 PE=1 SV=1	null	null	Mouse_09-2020	null	[MS,MS:1001208,SEQUEST,]	43.46	23.917	null	null	0.06	3.540e5	23.54	23.54	6.809e5	30.75	30.75	4.120e5	50.72	50.72	3.107e5	3.441e5	4.521e5	4.996e5	6.377e5	7.571e5	2.861e5	6.320e5	2.345e5
PRT	Q9CZD3	Glycine--tRNA ligase OS=Mus musculus OX=10090 GN=Gars1 PE=1 SV=1	null	null	Mouse_09-2020	null	[MS,MS:1001208,SEQUEST,]	68.35	35.950	null	null	0.08	3.975e5	91.50	91.50	5.914e5	19.21	19.21	1.047e6	67.82	67.82	3.975e5	1.611e6	3.396e5	5.615e5	7.167e5	4.178e5	1.975e6	6.431e5	6.512e5
PRT	Q8R5L1	Complement component 1 Q subcomponent-binding protein, mitochondrial OS=Mus musculus OX=10090 GN=C1qbp PE=1 SV=1	null	null	Mouse_09-2020	null	[MS,MS:1001208,SEQUEST,]	87.46	48.585	null	null	0.19	4.999e5	76.82	76.82	1.599e6	22.34	22.34	2.604e6	23.28	23.28	2.775e5	1.245e6	4.670e5	1.357e6	2.030e6	1.254e6	1.971e6	1.863e6	1.103e6
PRT	A0A494B952	Isochorismatase domain-containing protein 1 OS=Mus musculus OX=10090 GN=Isoc1 PE=1 SV=1	null	null	Mouse_09-2020	null	[MS,MS:1001208,SEQUEST,]	78.35	32.767	null	null	0.23	1.383e6	24.22	24.22	3.046e6	24.90	24.90	3.913e6	46.61	46.61	8.927e5	1.344e6	1.342e6	3.953e6	2.419e6	2.389e6	3.619e6	1.313e6	2.434e6
PRT	A0A1B0GSG5	Ribonuclease inhibitor OS=Mus musculus OX=10090 GN=Rnh1 PE=1 SV=1	null	null	Mouse_09-2020	null	[MS,MS:1001208,SEQUEST,]	83.60	38.729	null	null	0.09	1.928e6	35.26	35.26	3.008e6	8.02	8.02	3.237e6	12.22	12.22	2.609e6	1.874e6	1.167e6	2.856e6	2.997e6	2.138e6	1.903e6	2.316e6	2.178e6
PRT	Q9CYN2	Signal peptidase complex subunit 2 OS=Mus musculus OX=10090 GN=Spcs2 PE=1 SV=1	null	null	Mouse_09-2020	null	[MS,MS:1001208,SEQUEST,]	83.72	36.310	null	null	0.19	8.050e5	22.05	22.05	1.280e6	16.33	16.33	1.896e6	40.93	40.93	1.101e6	7.823e5	6.869e5	1.118e6	1.499e6	1.004e6	1.073e6	2.346e6	1.180e6
PRT	Q91YH5	Atlastin-3 OS=Mus musculus OX=10090 GN=Atl3 PE=1 SV=1	null	null	Mouse_09-2020	null	[MS,MS:1001208,SEQUEST,]	8.39	19.425	null	null	0.11	2.996e5	63.46	63.46	4.058e5	23.64	23.64	3.601e5	82.02	82.02	2.996e5	2.870e5	7.601e5	4.360e5	3.800e5	2.219e5	2.500e5	9.027e5	2.008e5
PRT	E9QJT5	Acylphosphatase OS=Mus musculus OX=10090 GN=Acyp1 PE=1 SV=1	null	null	Mouse_09-2020	null	[MS,MS:1001208,SEQUEST,]	51.35	28.417	null	null	0.31	1.196e6	84.58	84.58	9.905e5	70.13	70.13	2.045e6	34.81	34.81	1.196e6	1.928e5	2.109e6	2.013e5	9.276e5	1.117e6	1.420e6	9.421e5	1.699e6
PRT	Q9EPB4	Apoptosis-associated speck-like protein containing a CARD OS=Mus musculus OX=10090 GN=Pycard PE=1 SV=1	null	null	Mouse_09-2020	null	[MS,MS:1001208,SEQUEST,]	88.88	50.239	null	null	0.43	1.827e6	17.74	17.74	1.620e6	37.03	37.03	2.659e6	40.60	40.60	2.429e6	1.776e6	1.675e6	2.456e6	1.200e6	1.271e6	2.031e6	8.692e5	1.654e6
PRT	Q99KB8	Hydroxyacylglutathione hydrolase, mitochondrial OS=Mus musculus OX=10090 GN=Hagh PE=1 SV=2	null	null	Mouse_09-2020	null	[MS,MS:1001208,SEQUEST,]	26.55	33.863	null	null	0.20	3.369e5	20.44	20.44	4.273e5	13.61	13.61	3.237e5	24.73	24.73	2.765e5	4.047e5	3.147e5	4.057e5	3.938e5	4.174e5	2.891e5	1.811e5	2.014e5
PRT	Q8BWY3	Eukaryotic peptide chain release factor subunit 1 OS=Mus musculus OX=10090 GN=Etf1 PE=1 SV=4	null	null	Mouse_09-2020	null	[MS,MS:1001208,SEQUEST,]	44.00	24.806	null	null	0.11	9.694e5	14.12	14.12	1.121e6	26.33	26.33	2.587e6	62.60	62.60	9.510e5	9.421e5	1.135e6	1.550e6	9.504e5	8.789e5	7.393e5	1.851e6	2.758e6
PRT	Q60648	Ganglioside GM2 activator OS=Mus musculus OX=10090 GN=Gm2a PE=1 SV=2	null	null	Mouse_09-2020	null	[MS,MS:1001208,SEQUEST,]	61.44	21.896	null	null	0.30	1.233e6	16.00	16.00	2.092e6	15.35	15.35	2.052e6	45.58	45.58	1.230e6	1.198e6	1.502e6	1.819e6	1.959e6	2.013e6	6.678e5	1.907e6	1.277e6
PRT	Q64471	Glutathione S-transferase theta-1 OS=Mus musculus OX=10090 GN=Gstt1 PE=1 SV=4	null	null	Mouse_09-2020	null	[MS,MS:1001208,SEQUEST,]	54.14	17.221	null	null	0.15	1.280e6	7.42	7.42	1.476e6	6.50	6.50	1.748e6	3.27	3.27	1.308e6	1.104e6	1.196e6	1.401e6	1.442e6	1.062e6	1.174e6	1.292e6	1.088e6
PRT	P52503	NADH dehydrogenase [ubiquinone] iron-sulfur protein 6, mitochondrial OS=Mus musculus OX=10090 GN=Ndufs6 PE=1 SV=2	null	null	Mouse_09-2020	null	[MS,MS:1001208,SEQUEST,]	53.05	33.711	null	null	0.42	5.216e5	8.62	8.62	8.301e5	59.01	59.01	4.581e5	43.84	43.84	5.216e5	4.980e5	5.586e5	7.881e5	1.974e6	6.454e5	1.894e5	3.277e5	4.269e5
PRT	Q9QX60	Deoxyguanosine kinase, mitochondrial OS=Mus musculus OX=10090 GN=Dguok PE=1 SV=3	null	null	Mouse_09-2020	null	[MS,MS:1001208,SEQUEST,]	80.10	31.395	null	null	0.27	1.596e6	10.22	10.22	1.757e6	37.63	37.63	8.709e5	42.60	42.60	1.596e6	1.365e6	1.612e6	1.933e6	8.475e5	1.378e6	5.500e5	6.231e5	1.021e6
PRT	Q9D898	Actin-related protein 2/3 complex subunit 5-like protein OS=Mus musculus OX=10090 GN=Arpc5l PE=1 SV=1	null	null	Mouse_09-2020	null	[MS,MS:1001208,SEQUEST,]	69.24	52.990	null	null	0.37	2.322e6	14.58	14.58	1.945e6	24.46	24.46	7.065e6	41.87	41.87	1.837e6	2.256e6	2.283e6	2.519e6	1.821e6	1.304e6	7.840e6	5.055e6	3.053e6
PRT	O09131	Glutathione S-transferase omega-1 OS=Mus musculus OX=10090 GN=Gsto1 PE=1 SV=2	null	null	Mouse_09-2020	null	[MS,MS:1001208,SEQUEST,]	45.17	37.494	null	null	0.18	1.916e6	35.98	35.98	1.663e6	46.43	46.43	1.050e6	48.00	48.00	1.944e6	9.082e5	1.790e6	1.578e6	6.021e5	1.425e6	7.288e5	1.480e6	5.510e5
PRT	Q60692	Proteasome subunit beta type-6 OS=Mus musculus OX=10090 GN=Psmb6 PE=1 SV=3	null	null	Mouse_09-2020	null	[MS,MS:1001208,SEQUEST,]	38.57	16.893	null	null	0.17	8.487e5	102.61	102.61	2.437e6	44.75	44.75	2.776e6	30.87	30.87	1.891e5	8.248e5	2.422e6	2.314e6	1.112e6	2.515e6	1.226e6	1.986e6	2.102e6
PRT	P62830	60S ribosomal protein L23 OS=Mus musculus OX=10090 GN=Rpl23 PE=1 SV=1	null	null	Mouse_09-2020	null	[MS,MS:1001208,SEQUEST,]	66.42	42.511	null	null	0.26	2.231e6	24.81	24.81	2.486e6	6.77	6.77	4.090e6	19.94	19.94	2.231e6	3.255e6	2.084e6	2.360e6	2.267e6	2.155e6	2.840e6	2.900e6	3.521e6
PRT	P61327	Protein mago nashi homolog OS=Mus musculus OX=10090 GN=Magoh PE=2 SV=1	null	null	Mouse_09-2020	null	[MS,MS:1001208,SEQUEST,]	48.41	21.394	null	null	0.35	7.771e5	53.59	53.59	7.854e5	20.16	20.16	1.018e6	48.97	48.97	7.771e5	6.471e5	1.574e6	6.485e5	9.446e5	6.160e5	4.228e5	1.201e6	6.334e5
PRT	O55106	Striatin OS=Mus musculus OX=10090 GN=Strn PE=1 SV=2	null	null	Mouse_09-2020	null	[MS,MS:1001208,SEQUEST,]	15.92	23.530	null	null	0.08	1.512e5	6.99	6.99	3.924e5	11.31	11.31	4.770e5	51.76	51.76	1.666e5	1.417e5	1.412e5	3.846e5	3.675e5	2.559e5	3.312e5	1.747e5	4.678e5
PRT	P53395	Lipoamide acyltransferase component of branched-chain alpha-keto acid dehydrogenase complex, mitochondrial OS=Mus musculus OX=10090 GN=Dbt PE=1 SV=2	null	null	Mouse_09-2020	null	[MS,MS:1001208,SEQUEST,]	26.92	20.502	null	null	0.10	2.541e5	50.35	50.35	1.044e6	58.50	58.50	7.381e5	46.56	46.56	1.476e5	4.097e5	2.374e5	6.368e5	9.774e5	1.652e6	3.388e5	8.868e5	4.592e5
PRT	Q9D0R2	Threonine--tRNA ligase 1, cytoplasmic OS=Mus musculus OX=10090 GN=Tars1 PE=1 SV=2	null	null	Mouse_09-2020	null	[MS,MS:1001208,SEQUEST,]	54.16	26.417	null	null	0.07	5.446e5	82.84	82.84	7.155e5	13.50	13.50	7.430e5	39.55	39.55	1.847e6	4.311e5	5.088e5	6.793e5	6.830e5	4.441e5	5.485e5	5.316e5	2.118e5
PRT	Q99N69	Leupaxin OS=Mus musculus OX=10090 GN=Lpxn PE=1 SV=2	null	null	Mouse_09-2020	null	[MS,MS:1001208,SEQUEST,]	51.68	38.013	null	null	0.13	1.837e6	4.41	4.41	9.893e5	41.77	41.77	1.227e6	28.93	28.93	1.837e6	1.660e6	1.730e6	1.331e6	9.264e5	4.518e5	8.516e5	1.397e6	7.538e5
PRT	Q9D8L3	Signal sequence receptor subunit delta OS=Mus musculus OX=10090 GN=Ssr4 PE=1 SV=1	null	null	Mouse_09-2020	null	[MS,MS:1001208,SEQUEST,]	71.60	44.445	null	null	0.27	8.950e5	11.82	11.82	1.777e6	21.11	21.11	1.565e6	22.90	22.90	8.950e5	8.370e5	9.986e5	2.146e6	1.664e6	1.169e6	7.609e5	1.120e6	1.088e6
PRT	P62715	Serine/threonine-protein phosphatase 2A catalytic subunit beta isoform OS=Mus musculus OX=10090 GN=Ppp2cb PE=1 SV=1	null	null	Mouse_09-2020	null	[MS,MS:1001208,SEQUEST,]	95.83	36.066	null	null	0.23	1.745e5	92.69	92.69	1.488e6	9.48	9.48	2.330e6	44.44	44.44	1.516e5	1.696e5	6.776e5	1.556e6	1.270e6	1.167e6	1.618e6	2.336e6	7.724e5
PRT	P62313	U6 snRNA-associated Sm-like protein LSm6 OS=Mus musculus OX=10090 GN=Lsm6 PE=1 SV=1	null	null	Mouse_09-2020	null	[MS,MS:1001208,SEQUEST,]	39.77	14.962	null	null	0.43	7.594e5	14.51	14.51	1.801e6	7.45	7.45	1.736e6	8.70	8.70	7.594e5	6.547e5	8.381e5	1.709e6	1.743e6	1.263e6	1.205e6	1.242e6	1.251e6
PRT	Q61093	Cytochrome b-245 heavy chain OS=Mus musculus OX=10090 GN=Cybb PE=1 SV=1	null	null	Mouse_09-2020	null	[MS,MS:1001208,SEQUEST,]	42.81	16.870	null	null	0.08	1.157e6	40.23	40.23	1.433e6	28.10	28.10	1.534e6	16.99	16.99	6.174e5	1.124e6	1.384e6	1.242e6	1.342e6	1.693e6	7.922e5	1.130e6	9.539e5
PRT	Q91XF0	Pyridoxine-5'-phosphate oxidase OS=Mus musculus OX=10090 GN=Pnpo PE=1 SV=1	null	null	Mouse_09-2020	null	[MS,MS:1001208,SEQUEST,]	23.20	18.352	null	null	0.21	3.642e5	26.44	26.44	6.391e5	19.72	19.72	5.453e5	32.20	32.20	3.642e5	5.247e5	3.165e5	4.550e5	6.700e5	5.013e5	3.786e5	3.164e5	5.083e5
PRT	O08677-2	Isoform LMW of Kininogen-1 OS=Mus musculus OX=10090 GN=Kng1	null	null	Mouse_09-2020	null	[MS,MS:1001208,SEQUEST,]	26.99	22.898	null	null	0.16	8.581e5	66.63	66.63	8.550e5	13.14	13.14	1.202e6	68.01	68.01	8.581e5	1.770e6	4.334e5	6.839e5	8.007e5	7.362e5	4.529e5	1.872e6	7.476e5
PRT	Q8BFQ4	WD repeat-containing protein 82 OS=Mus musculus OX=10090 GN=Wdr82 PE=1 SV=1	null	null	Mouse_09-2020	null	[MS,MS:1001208,SEQUEST,]	22.69	20.962	null	null	0.16	3.472e5	8.08	8.08	6.306e5	14.39	14.39	9.545e5	27.98	27.98	3.109e5	3.546e5	3.244e5	4.743e5	5.905e5	5.188e5	7.379e5	6.829e5	3.712e5
PRT	A0A498WGD8	Thioredoxin-like protein 1 OS=Mus musculus OX=10090 GN=Txnl1 PE=1 SV=1	null	null	Mouse_09-2020	null	[MS,MS:1001208,SEQUEST,]	23.93	30.271	null	null	0.23	1.444e5	10.19	10.19	3.446e5	31.70	31.70	2.125e5	23.28	23.28	1.238e5	1.469e5	1.349e5	2.551e5	3.227e5	3.918e5	1.475e5	1.452e5	1.892e5
PRT	Q6PE01	U5 small nuclear ribonucleoprotein 40 kDa protein OS=Mus musculus OX=10090 GN=Snrnp40 PE=1 SV=1	null	null	Mouse_09-2020	null	[MS,MS:1001208,SEQUEST,]	49.28	31.230	null	null	0.23	3.371e5	53.87	53.87	8.122e5	41.07	41.07	4.626e5	47.49	47.49	3.371e5	6.217e5	2.082e5	1.431e6	7.606e5	5.890e5	5.634e5	3.310e5	1.996e5
PRT	A0A0R4J0R1	Vesicle-associated membrane protein 8 OS=Mus musculus OX=10090 GN=Vamp8 PE=1 SV=1	null	null	Mouse_09-2020	null	[MS,MS:1001208,SEQUEST,]	57.21	34.654	null	null	0.33	9.047e5	25.04	25.04	1.213e6	27.91	27.91	1.208e6	11.94	11.94	8.340e5	1.268e6	8.452e5	1.747e6	1.136e6	8.854e5	7.665e5	8.642e5	8.679e5
PRT	O89079	Coatomer subunit epsilon OS=Mus musculus OX=10090 GN=Cope PE=1 SV=3	null	null	Mouse_09-2020	null	[MS,MS:1001208,SEQUEST,]	55.45	25.848	null	null	0.20	5.336e5	55.59	55.59	5.392e5	8.43	8.43	1.294e6	22.94	22.94	1.145e6	5.186e5	3.940e5	5.862e5	5.050e5	4.173e5	8.981e5	6.201e5	8.495e5
PRT	E9Q4S7	Protein-tyrosine-phosphatase OS=Mus musculus OX=10090 GN=Ptprj PE=1 SV=2	null	null	Mouse_09-2020	null	[MS,MS:1001208,SEQUEST,]	21.82	14.138	null	null	0.03	1.164e6	40.15	40.15	4.922e5	63.70	63.70	8.083e5	7.68	7.68	5.912e5	1.132e6	1.329e6	9.923e5	4.610e5	2.312e5	5.326e5	6.376e5	5.028e5
PRT	P70271	PDZ and LIM domain protein 4 OS=Mus musculus OX=10090 GN=Pdlim4 PE=1 SV=3	null	null	Mouse_09-2020	null	[MS,MS:1001208,SEQUEST,]	22.66	19.571	null	null	0.18	2.688e5	29.45	29.45	1.572e6	63.40	63.40	3.656e5	106.86	106.86	1.698e5	2.612e5	2.937e5	1.920e6	1.472e6	3.070e5	1.396e6	2.320e5	2.274e5
PRT	E9PYH2	Cytosolic acyl coenzyme A thioester hydrolase OS=Mus musculus OX=10090 GN=Acot7 PE=1 SV=1	null	null	Mouse_09-2020	null	[MS,MS:1001208,SEQUEST,]	45.47	27.667	null	null	0.16	6.947e5	37.58	37.58	9.314e5	21.94	21.94	9.281e5	33.80	33.80	4.557e5	6.752e5	9.261e5	8.842e5	8.253e5	1.018e6	4.317e5	6.640e5	7.795e5
PRT	Q9Z1D1	Eukaryotic translation initiation factor 3 subunit G OS=Mus musculus OX=10090 GN=Eif3g PE=1 SV=2	null	null	Mouse_09-2020	null	[MS,MS:1001208,SEQUEST,]	64.69	38.966	null	null	0.31	6.222e5	92.82	92.82	8.154e5	37.31	37.31	1.392e6	40.97	40.97	1.537e6	6.046e5	1.286e5	5.866e5	7.637e5	9.993e5	1.763e6	8.936e5	8.657e5
PRT	Q922Q8	Leucine-rich repeat-containing protein 59 OS=Mus musculus OX=10090 GN=Lrrc59 PE=1 SV=1	null	null	Mouse_09-2020	null	[MS,MS:1001208,SEQUEST,]	61.54	26.855	null	null	0.22	1.570e6	44.66	44.66	4.023e6	32.35	32.35	3.640e6	77.69	77.69	1.570e6	1.078e6	2.482e6	6.322e6	3.767e6	3.034e6	2.527e6	1.520e6	6.026e6
PRT	O54984	ATPase GET3 OS=Mus musculus OX=10090 GN=Get3 PE=1 SV=2	null	null	Mouse_09-2020	null	[MS,MS:1001208,SEQUEST,]	37.20	20.792	null	null	0.18	1.401e6	43.25	43.25	1.179e6	62.14	62.14	1.157e6	13.58	13.58	1.401e6	8.772e5	2.043e6	6.721e5	1.104e6	1.915e6	8.929e5	6.995e5	7.197e5
PRT	Q9D8S4	Oligoribonuclease, mitochondrial OS=Mus musculus OX=10090 GN=Rexo2 PE=1 SV=2	null	null	Mouse_09-2020	null	[MS,MS:1001208,SEQUEST,]	32.83	25.397	null	null	0.25	9.374e5	67.34	67.34	5.926e5	4.76	4.76	7.933e5	62.78	62.78	1.767e6	3.774e5	8.757e5	5.897e5	5.289e5	4.648e5	5.508e5	1.201e6	3.025e5
PRT	Q99JX4	Eukaryotic translation initiation factor 3 subunit M OS=Mus musculus OX=10090 GN=Eif3m PE=1 SV=1	null	null	Mouse_09-2020	null	[MS,MS:1001208,SEQUEST,]	27.31	52.837	null	null	0.18	1.393e6	46.80	46.80	3.113e5	105.30	105.30	5.203e5	44.70	44.70	2.080e6	1.353e6	7.100e5	1.295e6	1.657e5	2.442e5	3.613e5	6.044e5	2.133e5
PRT	E9Q030	Actin-binding LIM protein 1 OS=Mus musculus OX=10090 GN=Ablim1 PE=1 SV=1	null	null	Mouse_09-2020	null	[MS,MS:1001208,SEQUEST,]	36.64	26.088	null	null	0.14	5.784e5	71.76	71.76	5.049e5	27.95	27.95	5.684e5	30.10	30.10	2.622e5	5.621e5	1.155e6	4.793e5	5.822e5	2.729e5	2.549e5	4.067e5	4.292e5
PRT	A4QPD3	Proto-oncogene c-Rel OS=Mus musculus OX=10090 GN=Rel PE=1 SV=1	null	null	Mouse_09-2020	null	[MS,MS:1001208,SEQUEST,]	33.33	19.184	null	null	0.07	5.311e5	4.23	4.23	8.822e5	16.60	16.60	1.012e6	14.91	14.91	5.034e5	5.161e5	5.115e5	9.565e5	8.262e5	5.644e5	8.362e5	7.242e5	5.586e5
PRT	Q9JMG1	Endothelial differentiation-related factor 1 OS=Mus musculus OX=10090 GN=Edf1 PE=1 SV=1	null	null	Mouse_09-2020	null	[MS,MS:1001208,SEQUEST,]	52.39	24.913	null	null	0.35	9.210e5	10.48	10.48	1.612e6	15.50	15.50	1.351e6	28.97	28.97	9.210e5	1.034e6	8.141e5	1.531e6	1.610e6	9.922e5	5.364e5	9.664e5	8.458e5
PRT	G3UVU2	Splicing factor 3A subunit 2 OS=Mus musculus OX=10090 GN=Sf3a2 PE=1 SV=1	null	null	Mouse_09-2020	null	[MS,MS:1001208,SEQUEST,]	31.01	32.234	null	null	0.10	5.069e5	5.35	5.35	6.987e5	17.02	17.02	9.902e5	22.51	22.51	4.766e5	4.926e5	4.956e5	4.967e5	6.814e5	5.480e5	6.996e5	7.084e5	4.071e5
PRT	Q6ZQI3	Malectin OS=Mus musculus OX=10090 GN=Mlec PE=1 SV=2	null	null	Mouse_09-2020	null	[MS,MS:1001208,SEQUEST,]	51.36	26.136	null	null	0.21	7.116e5	36.91	36.91	5.241e5	67.66	67.66	5.614e5	47.19	47.19	9.128e5	4.026e5	6.648e5	4.975e5	1.175e6	2.743e5	3.227e5	4.017e5	6.725e5
PRT	P46412	Glutathione peroxidase 3 OS=Mus musculus OX=10090 GN=Gpx3 PE=1 SV=2	null	null	Mouse_09-2020	null	[MS,MS:1001208,SEQUEST,]	41.90	16.594	null	null	0.19	1.083e6	11.57	11.57	8.892e5	17.21	17.21	1.561e6	9.75	9.75	1.130e6	8.772e5	1.012e6	8.442e5	6.341e5	7.476e5	9.228e5	1.144e6	9.707e5
PRT	Q3TUQ7	Acetyl-CoA carboxylase kinase OS=Mus musculus OX=10090 GN=Prkaa1 PE=1 SV=1	null	null	Mouse_09-2020	null	[MS,MS:1001208,SEQUEST,]	35.24	16.746	null	null	0.10	2.208e5	125.01	125.01	7.634e5	62.93	62.93	7.742e5	83.94	83.94	1.066e5	2.146e5	1.330e6	1.274e6	3.049e5	5.988e5	5.375e5	2.230e5	1.224e6
PRT	Q6P5F9	Exportin-1 OS=Mus musculus OX=10090 GN=Xpo1 PE=1 SV=1	null	null	Mouse_09-2020	null	[MS,MS:1001208,SEQUEST,]	35.61	26.714	null	null	0.07	4.052e5	71.97	71.97	5.425e5	83.74	83.74	4.935e5	25.16	25.16	4.052e5	9.264e4	5.996e5	5.150e5	8.080e4	7.764e5	3.427e5	4.388e5	2.278e5
PRT	Q3TBT3	Stimulator of interferon genes protein OS=Mus musculus OX=10090 GN=Sting1 PE=1 SV=2	null	null	Mouse_09-2020	null	[MS,MS:1001208,SEQUEST,]	38.37	39.340	null	null	0.16	1.011e6	99.55	99.55	9.086e5	84.24	84.24	6.929e5	77.58	77.58	2.636e6	9.829e5	1.429e5	2.769e5	1.993e6	7.127e5	1.611e6	4.957e5	4.095e5
PRT	Q9ERS2	NADH dehydrogenase [ubiquinone] 1 alpha subcomplex subunit 13 OS=Mus musculus OX=10090 GN=Ndufa13 PE=1 SV=3	null	null	Mouse_09-2020	null	[MS,MS:1001208,SEQUEST,]	22.31	20.980	null	null	0.25	1.405e6	55.45	55.45	9.767e5	36.42	36.42	9.421e5	63.89	63.89	2.639e6	8.441e5	1.312e6	9.272e5	1.424e6	5.906e5	4.673e5	1.569e6	5.861e5
PRT	Q9JHW4	Selenocysteine-specific elongation factor OS=Mus musculus OX=10090 GN=Eefsec PE=1 SV=2	null	null	Mouse_09-2020	null	[MS,MS:1001208,SEQUEST,]	27.98	30.238	null	null	0.14	9.743e4	55.31	55.31	1.939e5	28.67	28.67	2.477e5	50.76	50.76	9.743e4	7.133e4	1.896e5	2.405e5	1.816e5	1.106e5	1.720e5	5.692e4	1.552e5
PRT	Q9JLV6	Bifunctional polynucleotide phosphatase/kinase OS=Mus musculus OX=10090 GN=Pnkp PE=1 SV=2	null	null	Mouse_09-2020	null	[MS,MS:1001208,SEQUEST,]	59.32	28.385	null	null	0.16	3.574e5	21.29	21.29	8.241e5	29.02	29.02	5.159e5	52.93	52.93	3.392e5	3.473e5	4.613e5	7.824e5	5.306e5	8.120e5	1.176e5	4.238e5	3.209e5
PRT	P70122	Ribosome maturation protein SBDS OS=Mus musculus OX=10090 GN=Sbds PE=1 SV=4	null	null	Mouse_09-2020	null	[MS,MS:1001208,SEQUEST,]	42.25	24.694	null	null	0.24	6.433e5	32.22	32.22	9.272e5	12.56	12.56	1.183e6	27.74	27.74	6.433e5	1.010e6	5.541e5	8.802e5	8.970e5	5.906e5	8.214e5	7.063e5	1.044e6
PRT	Q64339	Ubiquitin-like protein ISG15 OS=Mus musculus OX=10090 GN=Isg15 PE=1 SV=4	null	null	Mouse_09-2020	null	[MS,MS:1001208,SEQUEST,]	51.30	30.583	null	null	0.19	2.478e6	25.26	25.26	2.741e6	34.99	34.99	2.194e6	28.82	28.82	2.478e6	2.621e6	1.509e6	3.432e6	1.621e6	2.150e6	2.390e6	1.570e6	1.315e6
[truncated: 155,170 more rows]
