# Supplementary material for: A Novel Spectral Annotation Strategy Streamlines Reporting of Mono-ADP-ribosylated Peptides Derived from Mouse Liver and Spleen in Response to IFN-γ
Source: Mol Cell Proteomics. 2021 Sep 28;21(4):100153. doi: 10.1016/j.mcpro.2021.100153 (PMC9014395; doi:10.1016/j.mcpro.2021.100153)
Supplement: Supplemental Data 4 [file mmc6.zip › mcpro_100153_mmc6.mzTab]

COM	This	line	serves	as	a	size	and	separator	hint	for	spreadsheet	applications.	-	-	-	-	-	-	-	-	-	-	-	-	-	-	-	-	-	-	-	-	-	-	-	-	-	-	-	-	-	-	-	-	-	-
COM	Report of a minimal "Summary Quantification report" Proteome Discoverer 2.4.1.15 experiment.
MTD	mzTab-Version	1.0.0
MTD	mzTag-mode	Summary
MTD	mzTab-type	Quantification
MTD	description	Export of M:\PostDocAnalysis\01_Singh\SKuraoka\PD2.4.beta.p.08282020\InvivoIFNg_XCorr+PScore\01_HH_InvivoIFNg_Spleen_trigHCD-EThcD_XCorr-Pscore-(1).pdResult
MTD	ms_run[1]-location	file://M:\LumosIncomingRAWFiles(~12-2019)\10-2019\10-30-2019\01_HH_Spleen-MWCO_IFNg-1_x2_trigHCD-EThcD-OT_GPS400-600_60min.raw
MTD	ms_run[2]-location	file://M:\LumosIncomingRAWFiles(~12-2019)\10-2019\10-30-2019\01_HH_Spleen-MWCO_IFNg-1_x2_trigHCD-EThcD-OT_GPS400-1500_60min.raw
MTD	ms_run[3]-location	file://M:\LumosIncomingRAWFiles(~12-2019)\10-2019\10-30-2019\01_HH_Spleen-MWCO_IFNg-1_x2_trigHCD-EThcD-OT_GPS600-800_60min.raw
MTD	ms_run[4]-location	file://M:\LumosIncomingRAWFiles(~12-2019)\10-2019\10-30-2019\01_HH_Spleen-MWCO_IFNg-1_x2_trigHCD-EThcD-OT_GPS800-1000_60min.raw
MTD	ms_run[5]-location	file://M:\LumosIncomingRAWFiles(~12-2019)\10-2019\10-30-2019\01_HH_Spleen-MWCO_IFNg-1_x2_trigHCD-EThcD-OT_GPS1000-1500_60min.raw
MTD	ms_run[6]-location	file://M:\LumosIncomingRAWFiles(~12-2019)\10-2019\10-30-2019\01_HH_Spleen-MWCO_IFNg-2_x2_trigHCD-EThcD-OT_GPS400-600_60min.raw
MTD	ms_run[7]-location	file://M:\LumosIncomingRAWFiles(~12-2019)\10-2019\10-30-2019\01_HH_Spleen-MWCO_IFNg-2_x2_trigHCD-EThcD-OT_GPS400-1500_60min.raw
MTD	ms_run[8]-location	file://M:\LumosIncomingRAWFiles(~12-2019)\10-2019\10-30-2019\01_HH_Spleen-MWCO_IFNg-2_x2_trigHCD-EThcD-OT_GPS600-800_60min.raw
MTD	ms_run[9]-location	file://M:\LumosIncomingRAWFiles(~12-2019)\10-2019\10-30-2019\01_HH_Spleen-MWCO_IFNg-2_x2_trigHCD-EThcD-OT_GPS800-1000_60min.raw
MTD	ms_run[10]-location	file://M:\LumosIncomingRAWFiles(~12-2019)\10-2019\10-30-2019\01_HH_Spleen-MWCO_IFNg-2_x2_trigHCD-EThcD-OT_GPS1000-1500_60min.raw
MTD	ms_run[11]-location	file://M:\LumosIncomingRAWFiles(~12-2019)\10-2019\10-30-2019\01_HH_Spleen-MWCO_IFNg-3_x2_trigHCD-EThcD-OT_GPS400-600_60min.raw
MTD	ms_run[12]-location	file://M:\LumosIncomingRAWFiles(~12-2019)\10-2019\10-30-2019\01_HH_Spleen-MWCO_IFNg-3_x2_trigHCD-EThcD-OT_GPS400-1500_60min.raw
MTD	ms_run[13]-location	file://M:\LumosIncomingRAWFiles(~12-2019)\10-2019\10-30-2019\01_HH_Spleen-MWCO_IFNg-3_x2_trigHCD-EThcD-OT_GPS600-800_60min.raw
MTD	ms_run[14]-location	file://M:\LumosIncomingRAWFiles(~12-2019)\10-2019\10-30-2019\01_HH_Spleen-MWCO_IFNg-3_x2_trigHCD-EThcD-OT_GPS800-1000_60min.raw
MTD	ms_run[15]-location	file://M:\LumosIncomingRAWFiles(~12-2019)\10-2019\10-30-2019\01_HH_Spleen-MWCO_IFNg-3_x2_trigHCD-EThcD-OT_GPS1000-1500_60min.raw
MTD	ms_run[16]-location	file://M:\LumosIncomingRAWFiles(~12-2019)\10-2019\10-30-2019\01_HH_Spleen-MWCO_Notreatment-1_x2_trigHCD-EThcD-OT_GPS400-600_60min.raw
MTD	ms_run[17]-location	file://M:\LumosIncomingRAWFiles(~12-2019)\10-2019\10-30-2019\01_HH_Spleen-MWCO_Notreatment-1_x2_trigHCD-EThcD-OT_GPS400-1500_60min.raw
MTD	ms_run[18]-location	file://M:\LumosIncomingRAWFiles(~12-2019)\10-2019\10-30-2019\01_HH_Spleen-MWCO_Notreatment-1_x2_trigHCD-EThcD-OT_GPS600-800_60min.raw
MTD	ms_run[19]-location	file://M:\LumosIncomingRAWFiles(~12-2019)\10-2019\10-30-2019\01_HH_Spleen-MWCO_Notreatment-1_x2_trigHCD-EThcD-OT_GPS800-1000_60min.raw
MTD	ms_run[20]-location	file://M:\LumosIncomingRAWFiles(~12-2019)\10-2019\10-30-2019\01_HH_Spleen-MWCO_Notreatment-1_x2_trigHCD-EThcD-OT_GPS1000-1500_60min.raw
MTD	ms_run[21]-location	file://M:\LumosIncomingRAWFiles(~12-2019)\10-2019\10-30-2019\01_HH_Spleen-MWCO_Notreatment-2_x2_trigHCD-EThcD-OT_GPS400-600_60min.raw
MTD	ms_run[22]-location	file://M:\LumosIncomingRAWFiles(~12-2019)\10-2019\10-30-2019\01_HH_Spleen-MWCO_Notreatment-2_x2_trigHCD-EThcD-OT_GPS400-1500_60min.raw
MTD	ms_run[23]-location	file://M:\LumosIncomingRAWFiles(~12-2019)\10-2019\10-30-2019\01_HH_Spleen-MWCO_Notreatment-2_x2_trigHCD-EThcD-OT_GPS600-800_60min.raw
MTD	ms_run[24]-location	file://M:\LumosIncomingRAWFiles(~12-2019)\10-2019\10-30-2019\01_HH_Spleen-MWCO_Notreatment-2_x2_trigHCD-EThcD-OT_GPS800-1000_60min.raw
MTD	ms_run[25]-location	file://M:\LumosIncomingRAWFiles(~12-2019)\10-2019\10-30-2019\01_HH_Spleen-MWCO_Notreatment-2_x2_trigHCD-EThcD-OT_GPS1000-1500_60min.raw
MTD	ms_run[26]-location	file://M:\LumosIncomingRAWFiles(~12-2019)\10-2019\10-30-2019\01_HH_Spleen-MWCO_Notreatment-3_x2_trigHCD-EThcD-OT_GPS400-600_60min.raw
MTD	ms_run[27]-location	file://M:\LumosIncomingRAWFiles(~12-2019)\10-2019\10-30-2019\01_HH_Spleen-MWCO_Notreatment-3_x2_trigHCD-EThcD-OT_GPS400-1500_60min.raw
MTD	ms_run[28]-location	file://M:\LumosIncomingRAWFiles(~12-2019)\10-2019\10-30-2019\01_HH_Spleen-MWCO_Notreatment-3_x2_trigHCD-EThcD-OT_GPS600-800_60min.raw
MTD	ms_run[29]-location	file://M:\LumosIncomingRAWFiles(~12-2019)\10-2019\10-30-2019\01_HH_Spleen-MWCO_Notreatment-3_x2_trigHCD-EThcD-OT_GPS800-1000_60min.raw
MTD	ms_run[30]-location	file://M:\LumosIncomingRAWFiles(~12-2019)\10-2019\10-30-2019\01_HH_Spleen-MWCO_Notreatment-3_x2_trigHCD-EThcD-OT_GPS1000-1500_60min.raw
MTD	ms_run[31]-location	file://M:\LumosIncomingRAWFiles(~12-2019)\10-2019\10-30-2019\01_HH_Spleen-MWCO_Saline-1_x2_trigHCD-EThcD-OT_GPS400-600_60min.raw
MTD	ms_run[32]-location	file://M:\LumosIncomingRAWFiles(~12-2019)\10-2019\10-30-2019\01_HH_Spleen-MWCO_Saline-1_x2_trigHCD-EThcD-OT_GPS400-1500_60min.raw
MTD	ms_run[33]-location	file://M:\LumosIncomingRAWFiles(~12-2019)\10-2019\10-30-2019\01_HH_Spleen-MWCO_Saline-1_x2_trigHCD-EThcD-OT_GPS600-800_60min.raw
MTD	ms_run[34]-location	file://M:\LumosIncomingRAWFiles(~12-2019)\10-2019\10-30-2019\01_HH_Spleen-MWCO_Saline-1_x2_trigHCD-EThcD-OT_GPS800-1000_60min.raw
MTD	ms_run[35]-location	file://M:\LumosIncomingRAWFiles(~12-2019)\10-2019\10-30-2019\01_HH_Spleen-MWCO_Saline-1_x2_trigHCD-EThcD-OT_GPS1000-1500_60min.raw
MTD	ms_run[36]-location	file://M:\LumosIncomingRAWFiles(~12-2019)\10-2019\10-30-2019\01_HH_Spleen-MWCO_Saline-2_x2_trigHCD-EThcD-OT_GPS400-600_60min.raw
MTD	ms_run[37]-location	file://M:\LumosIncomingRAWFiles(~12-2019)\10-2019\10-30-2019\01_HH_Spleen-MWCO_Saline-2_x2_trigHCD-EThcD-OT_GPS400-1500_60min.raw
MTD	ms_run[38]-location	file://M:\LumosIncomingRAWFiles(~12-2019)\10-2019\10-30-2019\01_HH_Spleen-MWCO_Saline-2_x2_trigHCD-EThcD-OT_GPS600-800_60min.raw
MTD	ms_run[39]-location	file://M:\LumosIncomingRAWFiles(~12-2019)\10-2019\10-30-2019\01_HH_Spleen-MWCO_Saline-2_x2_trigHCD-EThcD-OT_GPS800-1000_60min.raw
MTD	ms_run[40]-location	file://M:\LumosIncomingRAWFiles(~12-2019)\10-2019\10-30-2019\01_HH_Spleen-MWCO_Saline-2_x2_trigHCD-EThcD-OT_GPS1000-1500_60min.raw
MTD	ms_run[41]-location	file://M:\LumosIncomingRAWFiles(~12-2019)\10-2019\10-30-2019\01_HH_Spleen-MWCO_Saline-3_x2_trigHCD-EThcD-OT_GPS400-600_60min.raw
MTD	ms_run[42]-location	file://M:\LumosIncomingRAWFiles(~12-2019)\10-2019\10-30-2019\01_HH_Spleen-MWCO_Saline-3_x2_trigHCD-EThcD-OT_GPS400-1500_60min.raw
MTD	ms_run[43]-location	file://M:\LumosIncomingRAWFiles(~12-2019)\10-2019\10-30-2019\01_HH_Spleen-MWCO_Saline-3_x2_trigHCD-EThcD-OT_GPS600-800_60min.raw
MTD	ms_run[44]-location	file://M:\LumosIncomingRAWFiles(~12-2019)\10-2019\10-30-2019\01_HH_Spleen-MWCO_Saline-3_x2_trigHCD-EThcD-OT_GPS800-1000_60min.raw
MTD	ms_run[45]-location	file://M:\LumosIncomingRAWFiles(~12-2019)\10-2019\10-30-2019\01_HH_Spleen-MWCO_Saline-3_x2_trigHCD-EThcD-OT_GPS1000-1500_60min.raw
MTD	protein_search_engine_score[1]	[MS,MS:1001155,SEQUEST:xcorr,]
MTD	protein_search_engine_score[2]	Sum PEP Score
MTD	peptide_search_engine_score[1]	[MS,MS:1001155,SEQUEST:xcorr,]
MTD	psm_search_engine_score[1]	[MS,MS:1001491,percolator:Q value,]
MTD	fixed_mod[1]	[UNIMOD, UNIMOD:4, Carbamidomethyl, ]
MTD	variable_mod[1]	[UNIMOD, UNIMOD:35, Oxidation, ]
MTD	variable_mod[2]	[UNIMOD, UNIMOD:213, ADP-Ribosyl, ]
MTD	variable_mod[3]	[UNIMOD, UNIMOD:1, Acetyl, ]
MTD	quantification method	[MS, MS:1002038, unlabeled sample]
MTD	protein-quantification-unit	null
MTD	peptide-quantification-unit	null
MTD	assay[1]-ms_run_ref	ms_run[1],ms_run[2],ms_run[3],ms_run[4],ms_run[5]
MTD	assay[2]-ms_run_ref	ms_run[6],ms_run[7],ms_run[8],ms_run[9],ms_run[10]
MTD	assay[3]-ms_run_ref	ms_run[11],ms_run[12],ms_run[13],ms_run[14],ms_run[15]
MTD	assay[4]-ms_run_ref	ms_run[16],ms_run[17],ms_run[18],ms_run[19],ms_run[20]
MTD	assay[5]-ms_run_ref	ms_run[21],ms_run[22],ms_run[23],ms_run[24],ms_run[25]
MTD	assay[6]-ms_run_ref	ms_run[26],ms_run[27],ms_run[28],ms_run[29],ms_run[30]
MTD	assay[7]-ms_run_ref	ms_run[31],ms_run[32],ms_run[33],ms_run[34],ms_run[35]
MTD	assay[8]-ms_run_ref	ms_run[36],ms_run[37],ms_run[38],ms_run[39],ms_run[40]
MTD	assay[9]-ms_run_ref	ms_run[41],ms_run[42],ms_run[43],ms_run[44],ms_run[45]
MTD	assay[1]-quantification_reagent	[MS, MS:1002038, unlabeled sample, ]
MTD	assay[2]-quantification_reagent	[MS, MS:1002038, unlabeled sample, ]
MTD	assay[3]-quantification_reagent	[MS, MS:1002038, unlabeled sample, ]
MTD	assay[4]-quantification_reagent	[MS, MS:1002038, unlabeled sample, ]
MTD	assay[5]-quantification_reagent	[MS, MS:1002038, unlabeled sample, ]
MTD	assay[6]-quantification_reagent	[MS, MS:1002038, unlabeled sample, ]
MTD	assay[7]-quantification_reagent	[MS, MS:1002038, unlabeled sample, ]
MTD	assay[8]-quantification_reagent	[MS, MS:1002038, unlabeled sample, ]
MTD	assay[9]-quantification_reagent	[MS, MS:1002038, unlabeled sample, ]
MTD	study_variable[1]-assay_refs	assay[1], assay[2], assay[3]
MTD	study_variable[2]-assay_refs	assay[4], assay[5], assay[6]
MTD	study_variable[3]-assay_refs	assay[7], assay[8], assay[9]
MTD	study_variable[1]-description	IFN-g: IFN-g
MTD	study_variable[2]-description	No treatment: No treatment
MTD	study_variable[3]-description	Saline: Saline
PRH	accession	description	taxid	species	database	database_version	search_engine	best_search_engine_score[1]	best_search_engine_score[2]	ambiguity_members	modifications	protein_coverage	protein_abundance_study_variable[1]	protein_abundance_stdev_study_variable[1]	protein_abundance_std_study_variable[1]	protein_abundance_study_variable[2]	protein_abundance_stdev_study_variable[2]	protein_abundance_std_study_variable[2]	protein_abundance_study_variable[3]	protein_abundance_stdev_study_variable[3]	protein_abundance_std_study_variable[3]	protein_abundance_assay[1]	protein_abundance_assay[2]	protein_abundance_assay[3]	protein_abundance_assay[4]	protein_abundance_assay[5]	protein_abundance_assay[6]	protein_abundance_assay[7]	protein_abundance_assay[8]	protein_abundance_assay[9]
PRT	Q8VDD5	Myosin-9 OS=Mus musculus OX=10090 GN=Myh9 PE=1 SV=4	null	null	Mouse_09-2020	null	[MS,MS:1001208,SEQUEST,]	88.29	70.625	null	null	0.11	1.522e6	25.68	25.68	1.536e6	14.30	14.30	2.378e6	3.98	3.98	9.230e5	1.522e6	1.467e6	1.076e6	1.237e6	1.112e6	1.640e6	1.426e6	1.083e6
PRT	P63017	Heat shock cognate 71 kDa protein OS=Mus musculus OX=10090 GN=Hspa8 PE=1 SV=1	null	null	Mouse_09-2020	null	[MS,MS:1001208,SEQUEST,]	159.44	88.360	null	null	0.26	2.215e6	22.41	22.41	2.926e6	15.10	15.10	3.628e6	8.91	8.91	1.632e6	2.215e6	2.381e6	1.829e6	2.147e6	3.073e6	2.501e6	2.040e6	1.967e6
PRT	Q91VB8	Alpha globin 1 OS=Mus musculus OX=10090 GN=Hba-a1 PE=1 SV=1	null	null	Mouse_09-2020	null	[MS,MS:1001208,SEQUEST,]	208.88	106.765	null	null	0.75	1.239e7	24.21	24.21	6.974e6	25.08	25.08	4.815e6	14.45	14.45	7.217e6	1.296e7	1.041e7	4.359e6	4.166e6	7.465e6	4.217e6	2.762e6	2.261e6
PRT	B7FAV1	Filamin, alpha (Fragment) OS=Mus musculus OX=10090 GN=Flna PE=1 SV=1	null	null	Mouse_09-2020	null	[MS,MS:1001208,SEQUEST,]	87.98	58.466	null	null	0.07	9.365e5	12.72	12.72	1.276e6	11.65	11.65	1.782e6	9.38	9.38	6.689e5	9.375e5	7.867e5	9.066e5	1.028e6	9.930e5	1.094e6	1.023e6	9.033e5
PRT	Q64727	Vinculin OS=Mus musculus OX=10090 GN=Vcl PE=1 SV=4	null	null	Mouse_09-2020	null	[MS,MS:1001208,SEQUEST,]	58.19	39.444	null	null	0.15	3.847e5	3.73	3.73	5.761e5	14.09	14.09	7.687e5	8.98	8.98	3.369e5	4.035e5	3.232e5	3.601e5	4.768e5	3.908e5	4.771e5	4.410e5	3.907e5
PRT	P26041	Moesin OS=Mus musculus OX=10090 GN=Msn PE=1 SV=3	null	null	Mouse_09-2020	null	[MS,MS:1001208,SEQUEST,]	64.09	39.516	null	null	0.19	1.178e6	21.87	21.87	1.448e6	17.32	17.32	1.986e6	12.12	12.12	8.345e5	1.178e6	1.215e6	1.025e6	1.166e6	9.953e5	1.203e6	1.139e6	1.050e6
PRT	P20029	Endoplasmic reticulum chaperone BiP OS=Mus musculus OX=10090 GN=Hspa5 PE=1 SV=3	null	null	Mouse_09-2020	null	[MS,MS:1001208,SEQUEST,]	114.17	50.608	null	null	0.19	4.894e5	20.08	20.08	7.508e5	11.14	11.14	9.115e5	5.17	5.17	3.045e5	4.954e5	4.112e5	5.305e5	5.478e5	6.479e5	6.284e5	4.889e5	4.452e5
PRT	P07724	Albumin OS=Mus musculus OX=10090 GN=Alb PE=1 SV=3	null	null	Mouse_09-2020	null	[MS,MS:1001208,SEQUEST,]	72.45	44.497	null	null	0.14	2.901e6	17.66	17.66	3.060e6	18.87	18.87	4.742e6	20.81	20.81	2.215e6	2.901e6	2.945e6	2.349e6	2.465e6	2.229e6	3.270e6	2.453e6	2.973e6
PRT	P26039	Talin-1 OS=Mus musculus OX=10090 GN=Tln1 PE=1 SV=2	null	null	Mouse_09-2020	null	[MS,MS:1001208,SEQUEST,]	67.98	52.213	null	null	0.06	4.757e5	13.26	13.26	5.997e5	16.18	16.18	8.809e5	8.28	8.28	3.474e5	4.757e5	4.215e5	4.306e5	4.830e5	4.284e5	5.749e5	5.054e5	4.619e5
PRT	P63158	High mobility group protein B1 OS=Mus musculus OX=10090 GN=Hmgb1 PE=1 SV=2	null	null	Mouse_09-2020	null	[MS,MS:1001208,SEQUEST,]	73.47	46.325	null	null	0.40	1.191e6	32.17	32.17	1.141e6	11.05	11.05	1.377e6	13.86	13.86	6.053e5	1.191e6	1.107e6	7.132e5	7.617e5	1.004e6	1.192e6	7.901e5	6.436e5
PRT	A0A1D5RLD8	Glyceraldehyde-3-phosphate dehydrogenase OS=Mus musculus OX=10090 GN=Gm10358 PE=1 SV=1	null	null	Mouse_09-2020	null	[MS,MS:1001208,SEQUEST,]	126.49	44.265	null	null	0.27	2.631e6	14.69	14.69	3.701e6	2.55	2.55	5.113e6	8.72	8.72	1.884e6	2.806e6	2.210e6	2.331e6	2.981e6	3.068e6	3.099e6	2.933e6	2.514e6
PRT	P31725	Protein S100-A9 OS=Mus musculus OX=10090 GN=S100a9 PE=1 SV=3	null	null	Mouse_09-2020	null	[MS,MS:1001208,SEQUEST,]	28.42	23.749	null	null	0.35	7.186e5	50.01	50.01	4.784e5	115.67	115.67	2.697e5	22.86	22.86	3.936e5	7.186e5	1.025e6	2.991e5	1.792e5	2.096e6	1.860e5	1.266e5	1.637e5
PRT	P10126	Elongation factor 1-alpha 1 OS=Mus musculus OX=10090 GN=Eef1a1 PE=1 SV=3	null	null	Mouse_09-2020	null	[MS,MS:1001208,SEQUEST,]	36.88	31.356	null	null	0.21	7.923e5	10.76	10.76	1.165e6	10.71	10.71	1.641e6	9.16	9.16	6.267e5	8.663e5	6.656e5	8.411e5	8.828e5	1.006e6	9.667e5	9.520e5	7.739e5
PRT	P27773	Protein disulfide-isomerase A3 OS=Mus musculus OX=10090 GN=Pdia3 PE=1 SV=2	null	null	Mouse_09-2020	null	[MS,MS:1001208,SEQUEST,]	43.05	32.044	null	null	0.20	4.224e5	0.80	0.80	6.286e5	29.50	29.50	8.482e5	9.75	9.75	3.794e5	4.242e5	3.509e5	5.519e5	5.063e5	4.268e5	5.011e5	5.031e5	4.000e5
PRT	P60710	Actin, cytoplasmic 1 OS=Mus musculus OX=10090 GN=Actb PE=1 SV=1	null	null	Mouse_09-2020	null	[MS,MS:1001208,SEQUEST,]	165.48	110.939	null	null	0.43	1.520e7	20.29	20.29	2.070e7	23.37	23.37	2.917e7	2.82	2.82	1.095e7	1.520e7	1.544e7	1.809e7	1.667e7	1.634e7	2.079e7	1.674e7	1.345e7
PRT	P11499	Heat shock protein HSP 90-beta OS=Mus musculus OX=10090 GN=Hsp90ab1 PE=1 SV=3	null	null	Mouse_09-2020	null	[MS,MS:1001208,SEQUEST,]	61.13	44.734	null	null	0.16	8.859e5	16.11	16.11	1.174e6	7.76	7.76	1.515e6	6.03	6.03	6.375e5	9.829e5	7.443e5	7.336e5	9.100e5	1.130e6	1.001e6	8.693e5	7.707e5
PRT	Q8VEK3	Heterogeneous nuclear ribonucleoprotein U OS=Mus musculus OX=10090 GN=Hnrnpu PE=1 SV=1	null	null	Mouse_09-2020	null	[MS,MS:1001208,SEQUEST,]	60.84	25.173	null	null	0.09	3.151e5	15.82	15.82	4.506e5	39.50	39.50	5.698e5	28.79	28.79	2.940e5	3.151e5	2.026e5	4.249e5	3.629e5	2.631e5	3.460e5	4.875e5	2.687e5
PRT	P17182	Alpha-enolase OS=Mus musculus OX=10090 GN=Eno1 PE=1 SV=3	null	null	Mouse_09-2020	null	[MS,MS:1001208,SEQUEST,]	70.75	48.609	null	null	0.15	4.729e5	33.19	33.19	6.822e5	23.66	23.66	6.766e5	2.84	2.84	3.616e5	4.729e5	6.230e5	4.576e5	3.668e5	5.887e5	4.664e5	3.764e5	3.274e5
PRT	Q61233	Plastin-2 OS=Mus musculus OX=10090 GN=Lcp1 PE=1 SV=4	null	null	Mouse_09-2020	null	[MS,MS:1001208,SEQUEST,]	51.46	28.024	null	null	0.13	3.711e5	17.80	17.80	5.451e5	15.48	15.48	9.253e5	17.44	17.44	2.685e5	3.711e5	3.604e5	4.221e5	4.390e5	4.357e5	4.770e5	5.309e5	4.590e5
PRT	A8DUK4	Beta-globin OS=Mus musculus OX=10090 GN=Hbb-bs PE=1 SV=1	null	null	Mouse_09-2020	null	[MS,MS:1001208,SEQUEST,]	221.63	57.769	null	null	0.65	2.133e8	6.79	6.79	2.022e8	5.76	5.76	1.758e8	2.50	2.50	2.087e8	2.133e8	1.709e8	1.163e8	1.677e8	1.745e8	1.216e8	1.009e8	7.949e7
PRT	P63101	14-3-3 protein zeta/delta OS=Mus musculus OX=10090 GN=Ywhaz PE=1 SV=1	null	null	Mouse_09-2020	null	[MS,MS:1001208,SEQUEST,]	18.16	24.363	null	null	0.36	1.226e6	16.89	16.89	1.495e6	16.76	16.76	2.036e6	11.99	11.99	8.817e5	1.226e6	1.162e6	1.197e6	1.204e6	1.219e6	1.404e6	1.110e6	1.141e6
PRT	O88569	Heterogeneous nuclear ribonucleoproteins A2/B1 OS=Mus musculus OX=10090 GN=Hnrnpa2b1 PE=1 SV=2	null	null	Mouse_09-2020	null	[MS,MS:1001208,SEQUEST,]	36.27	29.107	null	null	0.28	5.420e5	15.59	15.59	6.656e5	32.84	32.84	6.759e5	26.24	26.24	3.892e5	5.928e5	4.553e5	4.402e5	5.361e5	3.097e5	3.016e5	3.878e5	3.532e5
PRT	D3Z6I8	Tropomyosin alpha-3 chain OS=Mus musculus OX=10090 GN=Tpm3 PE=1 SV=1	null	null	Mouse_09-2020	null	[MS,MS:1001208,SEQUEST,]	20.99	19.754	null	null	0.23	3.994e5	18.21	18.21	5.423e5	8.57	8.57	7.788e5	7.25	7.25	2.578e5	4.037e5	3.355e5	3.675e5	4.368e5	4.272e5	4.750e5	4.468e5	3.712e5
PRT	P14733	Lamin-B1 OS=Mus musculus OX=10090 GN=Lmnb1 PE=1 SV=3	null	null	Mouse_09-2020	null	[MS,MS:1001208,SEQUEST,]	24.90	25.724	null	null	0.15	2.601e5	18.36	18.36	3.614e5	24.22	24.22	5.834e5	11.29	11.29	1.785e5	2.881e5	2.185e5	2.705e5	2.911e5	2.268e5	3.315e5	3.405e5	2.751e5
PRT	P20065	Thymosin beta-4 OS=Mus musculus OX=10090 GN=Tmsb4x PE=1 SV=1	null	null	Mouse_09-2020	null	[MS,MS:1001208,SEQUEST,]	76.34	49.348	null	null	0.50	1.846e6	34.58	34.58	2.020e6	21.76	21.76	3.047e6	10.69	10.69	1.129e6	1.846e6	2.150e6	1.262e6	1.298e6	2.157e6	2.101e6	1.464e6	1.474e6
PRT	P40124	Adenylyl cyclase-associated protein 1 OS=Mus musculus OX=10090 GN=Cap1 PE=1 SV=4	null	null	Mouse_09-2020	null	[MS,MS:1001208,SEQUEST,]	8.90	15.287	null	null	0.13	4.436e5	38.68	38.68	5.238e5	7.45	7.45	5.372e5	12.45	12.45	2.898e5	4.436e5	5.807e5	3.274e5	3.796e5	4.711e5	3.704e5	2.931e5	3.034e5
PRT	P17742	Peptidyl-prolyl cis-trans isomerase A OS=Mus musculus OX=10090 GN=Ppia PE=1 SV=2	null	null	Mouse_09-2020	null	[MS,MS:1001208,SEQUEST,]	4.22	9.491	null	null	0.26	2.351e5	30.21	30.21	2.519e5	19.29	19.29	2.632e5	11.18	11.18	1.283e5	2.351e5	2.255e5	1.603e5	1.433e5	2.174e5	1.933e5	1.510e5	1.059e5
PRT	E9Q5F6	Polyubiquitin-C (Fragment) OS=Mus musculus OX=10090 GN=Ubc PE=1 SV=1	null	null	Mouse_09-2020	null	[MS,MS:1001208,SEQUEST,]	27.88	26.167	null	null	0.81	2.949e5	26.82	26.82	3.199e5	13.35	13.35	4.530e5	8.06	8.06	1.622e5	2.949e5	2.585e5	2.257e5	2.223e5	2.760e5	3.123e5	2.514e5	2.403e5
PRT	O89053	Coronin-1A OS=Mus musculus OX=10090 GN=Coro1a PE=1 SV=5	null	null	Mouse_09-2020	null	[MS,MS:1001208,SEQUEST,]	51.97	22.199	null	null	0.11	4.510e5	15.74	15.74	5.929e5	16.93	16.93	8.440e5	4.95	4.95	3.066e5	4.510e5	3.853e5	3.706e5	5.133e5	3.926e5	5.429e5	4.978e5	3.980e5
PRT	P68134	Actin, alpha skeletal muscle OS=Mus musculus OX=10090 GN=Acta1 PE=1 SV=1	null	null	Mouse_09-2020	null	[MS,MS:1001208,SEQUEST,]	160.70	83.714	null	null	0.32	8.097e5	20.21	20.21	1.130e6	5.48	5.48	1.251e6	16.41	16.41	5.254e5	8.772e5	6.802e5	7.733e5	9.049e5	9.751e5	8.627e5	7.318e5	4.414e5
PRT	P30681	High mobility group protein B2 OS=Mus musculus OX=10090 GN=Hmgb2 PE=1 SV=3	null	null	Mouse_09-2020	null	[MS,MS:1001208,SEQUEST,]	24.43	21.458	null	null	0.30	2.850e5	33.35	33.35	3.339e5	18.79	18.79	3.677e5	13.21	13.21	1.677e5	2.850e5	3.148e5	2.087e5	1.906e5	2.902e5	3.148e5	2.091e5	1.734e5
PRT	Q6ZWY8	Thymosin beta-10 OS=Mus musculus OX=10090 GN=Tmsb10 PE=1 SV=3	null	null	Mouse_09-2020	null	[MS,MS:1001208,SEQUEST,]	32.90	18.202	null	null	0.55	3.136e5	2.01	2.01	5.007e5	32.02	32.02	6.538e5	15.01	15.01	2.738e5	3.169e5	2.635e5	3.647e5	4.033e5	2.563e5	4.508e5	4.611e5	2.857e5
PRT	Q9WVA4	Transgelin-2 OS=Mus musculus OX=10090 GN=Tagln2 PE=1 SV=4	null	null	Mouse_09-2020	null	[MS,MS:1001208,SEQUEST,]	27.60	17.237	null	null	0.19	6.007e5	27.62	27.62	6.825e5	25.96	25.96	1.062e6	12.49	12.49	3.667e5	7.252e5	5.046e5	4.266e5	6.219e5	3.903e5	7.320e5	5.742e5	5.966e5
PRT	Q03265	ATP synthase subunit alpha, mitochondrial OS=Mus musculus OX=10090 GN=Atp5f1a PE=1 SV=1	null	null	Mouse_09-2020	null	[MS,MS:1001208,SEQUEST,]	21.09	21.997	null	null	0.10	3.936e5	2.83	2.83	3.543e5	8.25	8.25	5.014e5	12.34	12.34	3.536e5	4.045e5	3.212e5	2.215e5	3.083e5	2.800e5	2.826e5	2.982e5	2.364e5
PRT	P60843	Eukaryotic initiation factor 4A-I OS=Mus musculus OX=10090 GN=Eif4a1 PE=1 SV=1	null	null	Mouse_09-2020	null	[MS,MS:1001208,SEQUEST,]	17.94	19.892	null	null	0.14	3.931e5	16.25	16.25	6.849e5	14.64	14.64	7.300e5	6.90	6.90	2.636e5	3.970e5	3.303e5	3.370e5	5.516e5	6.185e5	4.459e5	4.196e5	3.442e5
PRT	P68372	Tubulin beta-4B chain OS=Mus musculus OX=10090 GN=Tubb4b PE=1 SV=1	null	null	Mouse_09-2020	null	[MS,MS:1001208,SEQUEST,]	69.61	33.660	null	null	0.16	8.040e5	7.59	7.59	1.232e6	6.11	6.11	1.492e6	21.16	21.16	6.461e5	8.343e5	6.754e5	8.016e5	9.924e5	9.803e5	7.422e5	8.559e5	7.799e5
PRT	Q921K2	Poly [ADP-ribose] polymerase OS=Mus musculus OX=10090 GN=Parp1 PE=1 SV=1	null	null	Mouse_09-2020	null	[MS,MS:1001208,SEQUEST,]	94.89	19.415	null	null	0.01	3.453e5	17.12	17.12	3.995e5	21.67	21.67	2.489e5	43.24	43.24	3.881e5	3.453e5	2.618e5	2.497e5	3.351e5	2.351e5	1.663e5	1.428e5	2.309e5
PRT	Q91VW3	SH3 domain-binding glutamic acid-rich-like protein 3 OS=Mus musculus OX=10090 GN=Sh3bgrl3 PE=1 SV=1	null	null	Mouse_09-2020	null	[MS,MS:1001208,SEQUEST,]	2.18	5.910	null	null	0.35	5.408e5	1.29	1.29	1.101e6	26.83	26.83	1.505e6	6.61	6.61	4.794e5	5.477e5	4.543e5	7.544e5	8.864e5	6.018e5	9.365e5	8.844e5	7.097e5
PRT	Q64475	Histone H2B type 1-B OS=Mus musculus OX=10090 GN=H2bc3 PE=1 SV=3	null	null	Mouse_09-2020	null	[MS,MS:1001208,SEQUEST,]	2.29	7.664	null	null	0.29	9.324e4	41.97	41.97	8.117e4	25.76	25.76	1.211e5	23.69	23.69	5.259e4	9.324e4	1.175e5	7.563e4	6.537e4	6.711e4	8.098e4	6.949e4	8.294e4
PRT	P62962	Profilin-1 OS=Mus musculus OX=10090 GN=Pfn1 PE=1 SV=2	null	null	Mouse_09-2020	null	[MS,MS:1001208,SEQUEST,]	2.80	6.619	null	null	0.33	1.358e5	45.11	45.11	1.451e5	34.86	34.86	1.732e5	24.90	24.90	5.255e4	1.358e5	1.353e5	9.069e4	6.440e4	1.450e5	1.338e5	9.936e4	5.493e4
PRT	P62259	14-3-3 protein epsilon OS=Mus musculus OX=10090 GN=Ywhae PE=1 SV=1	null	null	Mouse_09-2020	null	[MS,MS:1001208,SEQUEST,]	7.70	13.641	null	null	0.16	1.810e5	13.11	13.11	2.236e5	8.57	8.57	3.171e5	2.94	2.94	1.362e5	1.810e5	1.658e5	1.574e5	1.723e5	1.930e5	2.096e5	1.819e5	1.518e5
PRT	Q99PT1	Rho GDP-dissociation inhibitor 1 OS=Mus musculus OX=10090 GN=Arhgdia PE=1 SV=3	null	null	Mouse_09-2020	null	[MS,MS:1001208,SEQUEST,]	20.08	13.053	null	null	0.19	2.177e5	24.81	24.81	2.642e5	0.67	0.67	3.536e5	11.41	11.41	1.310e5	2.177e5	2.036e5	1.660e5	2.111e5	2.280e5	2.438e5	2.331e5	1.532e5
PRT	A0A1W2P6G5	Myosin light polypeptide 6 OS=Mus musculus OX=10090 GN=Myl6 PE=1 SV=1	null	null	Mouse_09-2020	null	[MS,MS:1001208,SEQUEST,]	10.90	12.773	null	null	0.24	4.341e5	12.13	12.13	6.898e5	7.57	7.57	1.042e6	11.67	11.67	3.515e5	4.341e5	4.180e5	4.569e5	5.556e5	5.421e5	5.971e5	5.977e5	5.121e5
PRT	Q80T06	Elongation factor 1-delta OS=Mus musculus OX=10090 GN=Eef1d PE=1 SV=1	null	null	Mouse_09-2020	null	[MS,MS:1001208,SEQUEST,]	47.01	16.002	null	null	0.17	1.760e5	13.06	13.06	2.678e5	7.29	7.29	3.060e5	15.56	15.56	1.365e5	1.977e5	1.478e5	1.782e5	1.984e5	2.311e5	2.109e5	1.558e5	1.737e5
PRT	Q9D8E6	60S ribosomal protein L4 OS=Mus musculus OX=10090 GN=Rpl4 PE=1 SV=3	null	null	Mouse_09-2020	null	[MS,MS:1001208,SEQUEST,]	1.76	4.924	null	null	0.10	2.082e5	23.83	23.83	2.190e5	14.99	14.99	1.729e5	42.33	42.33	1.286e5	2.082e5	1.958e5	1.395e5	1.356e5	1.890e5	9.787e4	9.918e4	1.448e5
PRT	Q68FD5	Clathrin heavy chain 1 OS=Mus musculus OX=10090 GN=Cltc PE=1 SV=3	null	null	Mouse_09-2020	null	[MS,MS:1001208,SEQUEST,]	28.50	15.931	null	null	0.03	2.877e5	10.64	10.64	3.232e5	9.31	9.31	4.506e5	8.00	8.00	2.277e5	3.140e5	2.417e5	2.020e5	2.654e5	2.388e5	2.698e5	2.585e5	2.129e5
PRT	P97315	Cysteine and glycine-rich protein 1 OS=Mus musculus OX=10090 GN=Csrp1 PE=1 SV=3	null	null	Mouse_09-2020	null	[MS,MS:1001208,SEQUEST,]	35.21	14.486	null	null	0.19	3.619e5	8.92	8.92	5.578e5	20.33	20.33	7.370e5	5.89	5.89	2.867e5	3.807e5	3.041e5	3.998e5	4.492e5	3.644e5	5.081e5	4.078e5	3.757e5
PRT	P08113	Endoplasmin OS=Mus musculus OX=10090 GN=Hsp90b1 PE=1 SV=2	null	null	Mouse_09-2020	null	[MS,MS:1001208,SEQUEST,]	17.77	14.618	null	null	0.06	1.079e5	54.01	54.01	3.087e5	15.43	15.43	3.851e5	15.74	15.74	2.176e5	1.079e5	8.216e4	1.930e5	2.290e5	3.285e5	3.129e5	2.210e5	1.563e5
PRT	B8JK33	Heterogeneous nuclear ribonucleoprotein M OS=Mus musculus OX=10090 GN=Hnrnpm PE=1 SV=1	null	null	Mouse_09-2020	null	[MS,MS:1001208,SEQUEST,]	10.46	15.702	null	null	0.08	1.331e5	21.72	21.72	2.030e5	15.93	15.93	2.635e5	8.83	8.83	8.500e4	1.470e5	1.118e5	1.424e5	1.635e5	1.424e5	1.817e5	1.381e5	1.354e5
PRT	P01872	Immunoglobulin heavy constant mu OS=Mus musculus OX=10090 GN=Ighm PE=1 SV=2	null	null	Mouse_09-2020	null	[MS,MS:1001208,SEQUEST,]	8.89	9.987	null	null	0.11	1.682e5	9.30	9.30	3.329e5	29.07	29.07	4.454e5	19.66	19.66	1.294e5	1.682e5	1.441e5	2.784e5	2.681e5	2.133e5	2.132e5	2.556e5	2.100e5
PRT	P56480	ATP synthase subunit beta, mitochondrial OS=Mus musculus OX=10090 GN=Atp5f1b PE=1 SV=2	null	null	Mouse_09-2020	null	[MS,MS:1001208,SEQUEST,]	7.24	8.566	null	null	0.08	9.178e4	7.21	7.21	1.019e5	42.31	42.31	1.744e5	40.80	40.80	7.362e4	9.407e4	7.710e4	7.722e4	3.904e4	8.792e4	1.203e5	1.117e5	3.781e4
PRT	P99024	Tubulin beta-5 chain OS=Mus musculus OX=10090 GN=Tubb5 PE=1 SV=1	null	null	Mouse_09-2020	null	[MS,MS:1001208,SEQUEST,]	87.80	24.371	null	null	0.15	2.234e5	9.40	9.40	3.815e5	8.25	8.25	4.469e5	15.74	15.74	1.813e5	2.437e5	1.877e5	2.664e5	3.072e5	3.138e5	2.401e5	2.564e5	2.241e5
PRT	P43274	Histone H1.4 OS=Mus musculus OX=10090 GN=H1-4 PE=1 SV=2	null	null	Mouse_09-2020	null	[MS,MS:1001208,SEQUEST,]	22.91	18.075	null	null	0.16	2.309e5	28.53	28.53	2.512e5	6.33	6.33	4.170e5	7.15	7.15	1.421e5	2.309e5	2.405e5	1.631e5	2.023e5	1.987e5	2.573e5	2.456e5	1.966e5
PRT	Q9CQV8	14-3-3 protein beta/alpha OS=Mus musculus OX=10090 GN=Ywhab PE=1 SV=3	null	null	Mouse_09-2020	null	[MS,MS:1001208,SEQUEST,]	19.33	12.284	null	null	0.15	2.348e5	15.47	15.47	4.416e5	20.50	20.50	5.637e5	9.77	9.77	1.683e5	2.555e5	1.973e5	3.196e5	3.557e5	2.902e5	3.887e5	2.955e5	2.951e5
PRT	A0A2R8VHF9	Myosin-11 OS=Mus musculus OX=10090 GN=Myh11 PE=1 SV=1	null	null	Mouse_09-2020	null	[MS,MS:1001208,SEQUEST,]	1.84	4.486	null	null	0.01	1.015e5	50.18	50.18	7.392e4	26.03	26.03	9.324e4	17.30	17.30	3.852e4	1.015e5	1.137e5	4.621e4	3.931e4	7.199e4	8.262e4	5.349e4	4.117e4
PRT	A1BN54	Alpha-actinin cytoskeletal isoform OS=Mus musculus OX=10090 GN=Actn1 PE=1 SV=1	null	null	Mouse_09-2020	null	[MS,MS:1001208,SEQUEST,]	18.22	14.194	null	null	0.05	1.052e5	2.09	2.09	1.683e5	35.22	35.22	2.479e5	14.36	14.36	9.713e4	1.038e5	8.835e4	1.434e5	1.355e5	9.507e4	1.709e5	1.677e5	1.038e5
PRT	P26443	Glutamate dehydrogenase 1, mitochondrial OS=Mus musculus OX=10090 GN=Glud1 PE=1 SV=1	null	null	Mouse_09-2020	null	[MS,MS:1001208,SEQUEST,]	0.00	8.352	null	null	0.02	1.764e5	15.02	15.02	2.397e5	18.48	18.48	3.334e5	16.72	16.72	1.472e5	1.764e5	1.825e5	1.668e5	1.930e5	1.584e5	1.995e5	1.913e5	1.899e5
PRT	P47738	Aldehyde dehydrogenase, mitochondrial OS=Mus musculus OX=10090 GN=Aldh2 PE=1 SV=1	null	null	Mouse_09-2020	null	[MS,MS:1001208,SEQUEST,]	8.94	7.971	null	null	0.04	1.544e6	48.10	48.10	2.084e6	31.92	31.92	2.005e6	27.92	27.92	6.181e5	1.544e6	1.717e6	1.388e6	9.290e5	1.799e6	2.125e6	1.095e6	9.455e5
PRT	Q01768	Nucleoside diphosphate kinase B OS=Mus musculus OX=10090 GN=Nme2 PE=1 SV=1	null	null	Mouse_09-2020	null	[MS,MS:1001208,SEQUEST,]	33.94	11.647	null	null	0.19	5.454e5	10.09	10.09	7.408e5	17.84	17.84	9.564e5	6.17	6.17	4.624e5	5.454e5	5.247e5	5.954e5	5.510e5	6.393e5	6.003e5	5.487e5	4.624e5
PRT	A0A1B0GS70	Proteasome endopeptidase complex OS=Mus musculus OX=10090 GN=Psma1 PE=1 SV=1	null	null	Mouse_09-2020	null	[MS,MS:1001208,SEQUEST,]	2.72	6.174	null	null	0.13	1.267e5	56.94	56.94	1.109e5	16.33	16.33	7.783e4	39.23	39.23	3.766e4	1.664e5	1.065e5	7.042e4	8.928e4	7.155e4	5.366e4	5.334e4	1.867e4
PRT	P61979	Heterogeneous nuclear ribonucleoprotein K OS=Mus musculus OX=10090 GN=Hnrnpk PE=1 SV=1	null	null	Mouse_09-2020	null	[MS,MS:1001208,SEQUEST,]	45.01	10.694	null	null	0.07	1.975e5	26.00	26.00	3.503e5	21.62	21.62	4.345e5	11.26	11.26	1.472e5	1.975e5	2.277e5	2.190e5	2.884e5	2.040e5	3.127e5	2.090e5	2.049e5
PRT	Q3U0V1	Far upstream element-binding protein 2 OS=Mus musculus OX=10090 GN=Khsrp PE=1 SV=2	null	null	Mouse_09-2020	null	[MS,MS:1001208,SEQUEST,]	37.73	10.539	null	null	0.04	1.014e5	4.71	4.71	1.703e5	18.80	18.80	2.131e5	9.32	9.32	9.113e4	1.060e5	8.100e4	1.065e5	1.467e5	1.082e5	1.469e5	1.177e5	1.151e5
PRT	Q3TML0	Protein disulfide-isomerase A6 OS=Mus musculus OX=10090 GN=Pdia6 PE=1 SV=1	null	null	Mouse_09-2020	null	[MS,MS:1001208,SEQUEST,]	2.86	8.469	null	null	0.07	6.900e4	29.69	29.69	8.364e4	21.19	21.19	9.210e4	3.19	3.19	4.206e4	6.900e4	7.298e4	5.228e4	5.158e4	8.523e4	6.305e4	5.284e4	4.570e4
PRT	Q64737	Trifunctional purine biosynthetic protein adenosine-3 OS=Mus musculus OX=10090 GN=Gart PE=1 SV=3	null	null	Mouse_09-2020	null	[MS,MS:1001208,SEQUEST,]	0.00	3.562	null	null	0.03	1.251e5	39.54	39.54	8.397e4	30.60	30.60	1.228e5	19.07	19.07	6.691e4	1.251e5	1.450e5	5.249e4	6.070e4	1.124e5	9.095e4	5.176e4	5.792e4
PRT	B1AU25	Apoptosis-inducing factor 1, mitochondrial OS=Mus musculus OX=10090 GN=Aifm1 PE=1 SV=1	null	null	Mouse_09-2020	null	[MS,MS:1001208,SEQUEST,]	0.00	2.487	null	null	0.02	2.342e5	36.00	36.00	1.638e5	30.26	30.26	3.578e5	8.47	8.47	1.237e5	2.342e5	2.497e5	1.486e5	1.319e5	1.146e5	2.750e5	1.940e5	1.687e5
PRT	P27005	Protein S100-A8 OS=Mus musculus OX=10090 GN=S100a8 PE=1 SV=3	null	null	Mouse_09-2020	null	[MS,MS:1001208,SEQUEST,]	4.77	5.601	null	null	0.46	5.541e4	95.08	95.08	5.263e4	128.70	128.70	1.954e4	null	null	4.219e4	5.541e4	1.997e5	3.290e4	1.052e4	2.672e5	null	null	9.212e3
PRT	P48036	Annexin A5 OS=Mus musculus OX=10090 GN=Anxa5 PE=1 SV=1	null	null	Mouse_09-2020	null	[MS,MS:1001208,SEQUEST,]	0.00	3.195	null	null	0.08	4.649e4	48.91	48.91	3.995e4	65.26	65.26	6.245e4	16.78	16.78	1.645e4	5.640e4	3.905e4	7.549e3	3.217e4	5.280e4	4.354e4	3.583e4	2.177e4
PRT	P61255	60S ribosomal protein L26 OS=Mus musculus OX=10090 GN=Rpl26 PE=1 SV=1	null	null	Mouse_09-2020	null	[MS,MS:1001208,SEQUEST,]	2.52	6.421	null	null	0.19	1.149e5	39.65	39.65	1.049e5	38.19	38.19	1.467e5	3.31	3.31	5.556e4	1.149e5	1.229e5	6.554e4	6.480e4	1.446e5	1.024e5	7.998e4	6.916e4
PRT	Q01853	Transitional endoplasmic reticulum ATPase OS=Mus musculus OX=10090 GN=Vcp PE=1 SV=4	null	null	Mouse_09-2020	null	[MS,MS:1001208,SEQUEST,]	9.14	6.185	null	null	0.03	4.704e4	19.73	19.73	9.163e4	15.94	15.94	1.212e5	13.69	13.69	4.226e4	6.461e4	3.884e4	6.467e4	7.380e4	6.464e4	6.637e4	6.954e4	5.897e4
PRT	P40142	Transketolase OS=Mus musculus OX=10090 GN=Tkt PE=1 SV=1	null	null	Mouse_09-2020	null	[MS,MS:1001208,SEQUEST,]	25.86	13.250	null	null	0.06	1.334e5	18.84	18.84	2.099e5	10.32	10.32	2.230e5	14.80	14.80	8.804e4	1.424e5	1.121e5	1.312e5	1.485e5	1.957e5	1.440e5	1.279e5	1.297e5
PRT	P97351	40S ribosomal protein S3a OS=Mus musculus OX=10090 GN=Rps3a PE=1 SV=3	null	null	Mouse_09-2020	null	[MS,MS:1001208,SEQUEST,]	13.69	5.033	null	null	0.08	7.754e4	18.60	18.60	1.434e5	28.16	28.16	2.160e5	27.11	27.11	5.003e4	7.941e4	6.514e4	1.341e5	1.155e5	1.115e5	1.489e5	1.050e5	1.443e5
PRT	P47915	60S ribosomal protein L29 OS=Mus musculus OX=10090 GN=Rpl29 PE=1 SV=2	null	null	Mouse_09-2020	null	[MS,MS:1001208,SEQUEST,]	0.00	4.313	null	null	0.18	5.515e4	31.45	31.45	3.949e4	22.10	22.10	6.865e4	6.69	6.69	3.545e4	5.515e4	6.295e4	2.468e4	2.658e4	4.397e4	5.194e4	3.804e4	3.237e4
PRT	P24369	Peptidyl-prolyl cis-trans isomerase B OS=Mus musculus OX=10090 GN=Ppib PE=1 SV=2	null	null	Mouse_09-2020	null	[MS,MS:1001208,SEQUEST,]	18.33	7.696	null	null	0.14	1.426e5	15.06	15.06	2.102e5	23.61	23.61	2.269e5	3.51	3.51	9.845e4	1.456e5	1.198e5	1.314e5	1.127e5	1.935e5	1.565e5	1.258e5	1.109e5
PRT	Q9CWK8	Sorting nexin-2 OS=Mus musculus OX=10090 GN=Snx2 PE=1 SV=2	null	null	Mouse_09-2020	null	[MS,MS:1001208,SEQUEST,]	28.26	11.749	null	null	0.06	9.830e4	6.26	6.26	1.373e5	24.18	24.18	2.075e5	9.34	9.34	7.942e4	9.830e4	8.327e4	9.758e4	1.105e5	8.196e4	1.399e5	1.190e5	1.132e5
PRT	P68369	Tubulin alpha-1A chain OS=Mus musculus OX=10090 GN=Tuba1a PE=1 SV=1	null	null	Mouse_09-2020	null	[MS,MS:1001208,SEQUEST,]	4.12	6.651	null	null	0.06	1.043e5	17.79	17.79	1.023e5	23.77	23.77	1.584e5	4.83	4.83	6.805e4	1.043e5	8.894e4	8.848e4	7.330e4	8.825e4	1.092e5	8.779e4	7.933e4
PRT	Q61937	Nucleophosmin OS=Mus musculus OX=10090 GN=Npm1 PE=1 SV=1	null	null	Mouse_09-2020	null	[MS,MS:1001208,SEQUEST,]	0.00	3.052	null	null	0.07	6.962e4	51.33	51.33	5.098e4	19.07	19.07	5.433e4	32.15	32.15	2.221e4	6.962e4	6.902e4	3.791e4	3.319e4	4.399e4	5.656e4	2.562e4	2.562e4
PRT	P37804	Transgelin OS=Mus musculus OX=10090 GN=Tagln PE=1 SV=3	null	null	Mouse_09-2020	null	[MS,MS:1001208,SEQUEST,]	12.18	8.021	null	null	0.17	3.727e5	21.86	21.86	5.651e5	2.69	2.69	8.488e5	28.10	28.10	2.441e5	4.250e5	3.131e5	3.640e5	4.446e5	4.876e5	4.417e5	4.869e5	5.326e5
PRT	P45376	Aldo-keto reductase family 1 member B1 OS=Mus musculus OX=10090 GN=Akr1b1 PE=1 SV=3	null	null	Mouse_09-2020	null	[MS,MS:1001208,SEQUEST,]	5.00	7.375	null	null	0.08	8.153e4	8.43	8.43	1.232e5	24.98	24.98	1.593e5	10.41	10.41	6.548e4	8.153e4	7.244e4	9.468e4	9.920e4	7.824e4	1.030e5	9.137e4	8.611e4
PRT	A0A0A6YXV9	Interferon-activated gene 209 OS=Mus musculus OX=10090 GN=Ifi209 PE=1 SV=1	null	null	Mouse_09-2020	null	[MS,MS:1001208,SEQUEST,]	6.70	6.589	null	null	0.15	5.596e4	17.66	17.66	8.959e4	33.72	33.72	1.800e5	3.12	3.12	5.027e4	4.581e4	5.503e4	5.600e4	7.930e4	4.194e4	1.305e5	1.026e5	8.488e4
PRT	A0A0A6YWC8	Vimentin OS=Mus musculus OX=10090 GN=Vim PE=1 SV=1	null	null	Mouse_09-2020	null	[MS,MS:1001208,SEQUEST,]	8.16	6.996	null	null	0.07	2.084e5	19.24	19.24	1.442e5	18.82	18.82	1.511e5	39.44	39.44	1.336e5	2.084e5	1.811e5	1.113e5	1.161e5	1.058e5	7.820e4	null	9.485e4
PRT	P08228	Superoxide dismutase [Cu-Zn] OS=Mus musculus OX=10090 GN=Sod1 PE=1 SV=2	null	null	Mouse_09-2020	null	[MS,MS:1001208,SEQUEST,]	9.70	12.703	null	null	0.28	7.014e4	15.09	15.09	8.762e4	5.68	5.68	1.630e5	41.62	41.62	5.426e4	7.014e4	6.866e4	5.987e4	7.057e4	7.455e4	4.978e4	9.349e4	8.411e4
PRT	Q02053	Ubiquitin-like modifier-activating enzyme 1 OS=Mus musculus OX=10090 GN=Uba1 PE=1 SV=1	null	null	Mouse_09-2020	null	[MS,MS:1001208,SEQUEST,]	12.37	8.408	null	null	0.02	7.138e4	5.38	5.38	1.165e5	9.54	9.54	1.371e5	4.36	4.36	6.412e4	7.443e4	5.616e4	7.549e4	9.381e4	8.664e4	9.451e4	7.861e4	6.963e4
PRT	O55142	60S ribosomal protein L35a OS=Mus musculus OX=10090 GN=Rpl35a PE=1 SV=2	null	null	Mouse_09-2020	null	[MS,MS:1001208,SEQUEST,]	1.78	2.088	null	null	0.20	9.971e4	20.33	20.33	1.246e5	19.45	19.45	1.577e5	12.40	12.40	6.278e4	1.039e5	8.376e4	9.289e4	8.070e4	1.075e5	1.040e5	9.047e4	8.932e4
PRT	Q8VCM7	Fibrinogen gamma chain OS=Mus musculus OX=10090 GN=Fgg PE=1 SV=1	null	null	Mouse_09-2020	null	[MS,MS:1001208,SEQUEST,]	14.66	8.295	null	null	0.06	1.345e5	5.24	5.24	1.748e5	5.80	5.80	1.736e5	52.02	52.02	1.208e5	1.286e5	1.199e5	1.104e5	1.278e5	1.508e5	5.135e4	9.959e4	1.153e5
PRT	Q9CVB6	Actin-related protein 2/3 complex subunit 2 OS=Mus musculus OX=10090 GN=Arpc2 PE=1 SV=3	null	null	Mouse_09-2020	null	[MS,MS:1001208,SEQUEST,]	9.84	8.965	null	null	0.08	2.196e5	4.85	4.85	3.563e5	17.31	17.31	4.671e5	8.34	8.34	1.918e5	2.196e5	1.970e5	2.443e5	2.870e5	2.380e5	3.035e5	2.680e5	2.443e5
PRT	P84104	Serine/arginine-rich splicing factor 3 OS=Mus musculus OX=10090 GN=Srsf3 PE=1 SV=1	null	null	Mouse_09-2020	null	[MS,MS:1001208,SEQUEST,]	2.67	5.695	null	null	0.10	1.151e5	39.84	39.84	1.402e5	5.43	5.43	1.896e5	6.49	6.49	7.648e4	1.848e5	9.671e4	9.584e4	1.129e5	1.202e5	1.307e5	9.969e4	9.319e4
PRT	F6QPR1	Prohibitin (Fragment) OS=Mus musculus OX=10090 GN=Phb2 PE=1 SV=1	null	null	Mouse_09-2020	null	[MS,MS:1001208,SEQUEST,]	8.24	7.638	null	null	0.17	4.880e4	14.88	14.88	7.879e4	14.08	14.08	1.125e5	14.07	14.07	4.383e4	3.896e4	4.401e4	5.659e4	6.345e4	5.889e4	6.344e4	6.453e4	5.751e4
PRT	Q921M7	CYFIP-related Rac1 interactor B OS=Mus musculus OX=10090 GN=Cyrib PE=1 SV=1	null	null	Mouse_09-2020	null	[MS,MS:1001208,SEQUEST,]	8.08	5.596	null	null	0.09	6.903e4	19.90	19.90	1.118e5	13.70	13.70	1.327e5	58.15	58.15	4.828e4	6.903e4	6.776e4	7.006e4	9.008e4	7.538e4	2.560e4	7.613e4	7.401e4
PRT	P47963	60S ribosomal protein L13 OS=Mus musculus OX=10090 GN=Rpl13 PE=1 SV=3	null	null	Mouse_09-2020	null	[MS,MS:1001208,SEQUEST,]	9.83	8.981	null	null	0.11	1.985e5	9.48	9.48	3.316e5	8.69	8.69	4.187e5	9.50	9.50	1.545e5	1.985e5	1.739e5	2.271e5	2.671e5	2.636e5	2.746e5	2.402e5	2.250e5
PRT	P32020	Non-specific lipid-transfer protein OS=Mus musculus OX=10090 GN=Scp2 PE=1 SV=3	null	null	Mouse_09-2020	null	[MS,MS:1001208,SEQUEST,]	8.50	6.658	null	null	0.04	1.403e5	16.42	16.42	1.910e5	15.62	15.62	2.734e5	11.94	11.94	9.857e4	1.403e5	1.281e5	1.331e5	1.538e5	1.340e5	1.574e5	1.568e5	1.362e5
PRT	Q62523	Zyxin OS=Mus musculus OX=10090 GN=Zyx PE=1 SV=2	null	null	Mouse_09-2020	null	[MS,MS:1001208,SEQUEST,]	9.10	8.204	null	null	0.05	8.390e4	11.26	11.26	1.184e5	9.54	9.54	1.618e5	2.38	2.38	6.233e4	8.390e4	7.205e4	8.158e4	9.533e4	9.306e4	1.119e5	8.919e4	7.629e4
PRT	A0A0R4J2B2	BTB/POZ domain-containing protein KCTD12 OS=Mus musculus OX=10090 GN=Kctd12 PE=1 SV=1	null	null	Mouse_09-2020	null	[MS,MS:1001208,SEQUEST,]	9.07	9.777	null	null	0.10	3.420e4	32.46	32.46	4.702e4	46.98	46.98	6.931e4	14.57	14.57	3.072e4	3.907e4	1.657e4	3.757e4	3.787e4	1.793e4	4.148e4	3.977e4	3.798e4
PRT	Q99LB4	Capping protein (Actin filament), gelsolin-like OS=Mus musculus OX=10090 GN=Capg PE=1 SV=1	null	null	Mouse_09-2020	null	[MS,MS:1001208,SEQUEST,]	18.09	13.940	null	null	0.08	1.721e5	9.31	9.31	2.953e5	18.05	18.05	3.937e5	9.70	9.70	1.374e5	1.843e5	1.446e5	2.148e5	2.378e5	2.056e5	2.488e5	2.259e5	2.064e5
PRT	A0A0R4J0Z1	Protein disulfide-isomerase A4 OS=Mus musculus OX=10090 GN=Pdia4 PE=1 SV=1	null	null	Mouse_09-2020	null	[MS,MS:1001208,SEQUEST,]	6.84	4.816	null	null	0.05	3.407e5	56.83	56.83	1.453e5	41.77	41.77	2.031e5	12.08	12.08	3.060e5	1.390e5	4.333e5	9.079e4	1.019e5	2.279e5	1.714e5	1.165e5	9.560e4
PRT	P99027	60S acidic ribosomal protein P2 OS=Mus musculus OX=10090 GN=Rplp2 PE=1 SV=3	null	null	Mouse_09-2020	null	[MS,MS:1001208,SEQUEST,]	6.66	11.359	null	null	0.15	5.484e4	9.52	9.52	8.796e4	4.11	4.11	1.157e5	8.31	8.31	4.251e4	5.693e4	4.607e4	5.515e4	7.084e4	7.074e4	7.147e4	7.019e4	5.454e4
PRT	P29351	Tyrosine-protein phosphatase non-receptor type 6 OS=Mus musculus OX=10090 GN=Ptpn6 PE=1 SV=2	null	null	Mouse_09-2020	null	[MS,MS:1001208,SEQUEST,]	4.91	6.114	null	null	0.05	7.109e4	16.26	16.26	9.467e4	19.82	19.82	1.066e5	36.12	36.12	6.386e4	7.843e4	4.746e4	7.852e4	7.625e4	7.534e4	4.228e4	6.117e4	6.268e4
PRT	Q9D0T1	NHP2-like protein 1 OS=Mus musculus OX=10090 GN=Snu13 PE=1 SV=4	null	null	Mouse_09-2020	null	[MS,MS:1001208,SEQUEST,]	10.76	6.454	null	null	0.18	5.558e4	9.34	9.34	8.469e4	24.40	24.40	1.406e5	4.06	4.06	4.403e4	5.905e4	4.669e4	6.569e4	6.821e4	5.510e4	9.692e4	8.558e4	6.515e4
PRT	P08752	Guanine nucleotide-binding protein G(i) subunit alpha-2 OS=Mus musculus OX=10090 GN=Gnai2 PE=1 SV=5	null	null	Mouse_09-2020	null	[MS,MS:1001208,SEQUEST,]	6.24	8.450	null	null	0.07	3.745e4	4.87	4.87	5.524e4	38.21	38.21	7.390e4	11.75	11.75	3.364e4	3.891e4	2.966e4	5.577e4	4.449e4	3.722e4	4.808e4	4.240e4	4.104e4
PRT	Q61838	Pregnancy zone protein OS=Mus musculus OX=10090 GN=Pzp PE=1 SV=3	null	null	Mouse_09-2020	null	[MS,MS:1001208,SEQUEST,]	5.99	6.292	null	null	0.02	4.997e4	10.94	10.94	5.516e4	10.86	10.86	4.335e4	63.54	63.54	4.489e4	5.773e4	3.930e4	3.494e4	4.442e4	3.945e4	2.989e4	2.160e4	5.216e4
PRT	P14901	Heme oxygenase 1 OS=Mus musculus OX=10090 GN=Hmox1 PE=1 SV=1	null	null	Mouse_09-2020	null	[MS,MS:1001208,SEQUEST,]	5.73	7.489	null	null	0.10	6.819e4	11.24	11.24	1.002e5	20.78	20.78	1.119e5	48.18	48.18	5.773e4	7.956e4	5.728e4	4.540e4	8.909e4	8.647e4	2.750e4	6.420e4	5.532e4
PRT	Q8R081	Heterogeneous nuclear ribonucleoprotein L OS=Mus musculus OX=10090 GN=Hnrnpl PE=1 SV=2	null	null	Mouse_09-2020	null	[MS,MS:1001208,SEQUEST,]	5.38	7.412	null	null	0.05	3.281e4	19.14	19.14	4.898e4	5.19	5.19	7.108e4	19.48	19.48	2.394e4	3.924e4	2.756e4	3.100e4	3.945e4	3.885e4	3.521e4	4.296e4	3.351e4
PRT	P10107	Annexin A1 OS=Mus musculus OX=10090 GN=Anxa1 PE=1 SV=2	null	null	Mouse_09-2020	null	[MS,MS:1001208,SEQUEST,]	7.33	11.743	null	null	0.10	3.898e4	20.30	20.30	4.010e4	65.12	65.12	3.009e4	30.89	30.89	2.910e4	3.898e4	4.077e4	2.507e4	2.506e4	8.563e4	2.075e4	1.612e4	2.261e4
PRT	P50247	Adenosylhomocysteinase OS=Mus musculus OX=10090 GN=Ahcy PE=1 SV=3	null	null	Mouse_09-2020	null	[MS,MS:1001208,SEQUEST,]	4.08	7.836	null	null	0.07	3.936e4	13.90	13.90	6.401e4	24.67	24.67	8.533e4	15.70	15.70	2.919e4	3.936e4	3.610e4	4.001e4	5.365e4	3.536e4	4.909e4	4.895e4	4.613e4
PRT	Q9JII6	Aldo-keto reductase family 1 member A1 OS=Mus musculus OX=10090 GN=Akr1a1 PE=1 SV=3	null	null	Mouse_09-2020	null	[MS,MS:1001208,SEQUEST,]	3.07	3.210	null	null	0.08	2.435e4	40.55	40.55	5.081e4	24.07	24.07	4.723e4	32.09	32.09	1.049e4	2.435e4	2.380e4	3.176e4	2.953e4	5.195e4	1.773e4	2.832e4	2.227e4
PRT	Q9D6Z1	Nucleolar protein 56 OS=Mus musculus OX=10090 GN=Nop56 PE=1 SV=2	null	null	Mouse_09-2020	null	[MS,MS:1001208,SEQUEST,]	2.48	5.287	null	null	0.04	8.417e4	33.31	33.31	7.182e4	20.22	20.22	1.231e5	17.62	17.62	5.138e4	8.417e4	9.565e4	6.037e4	5.397e4	6.197e4	8.486e4	5.152e4	5.904e4
PRT	P43276	Histone H1.5 OS=Mus musculus OX=10090 GN=H1-5 PE=1 SV=2	null	null	Mouse_09-2020	null	[MS,MS:1001208,SEQUEST,]	0.00	7.740	null	null	0.15	2.525e4	18.46	18.46	4.197e4	13.91	13.91	6.327e4	12.02	12.02	1.740e4	2.525e4	2.365e4	2.801e4	3.380e4	2.935e4	3.574e4	3.630e4	3.074e4
PRT	P02089	Hemoglobin subunit beta-2 OS=Mus musculus OX=10090 GN=Hbb-b2 PE=1 SV=2	null	null	Mouse_09-2020	null	[MS,MS:1001208,SEQUEST,]	30.23	11.103	null	null	0.29	null	null	null	null	null	null	null	null	null	null	null	null	null	null	null	null	null	null
PRT	P45591	Cofilin-2 OS=Mus musculus OX=10090 GN=Cfl2 PE=1 SV=1	null	null	Mouse_09-2020	null	[MS,MS:1001208,SEQUEST,]	36.94	8.675	null	null	0.14	5.726e5	5.02	5.02	8.027e5	24.03	24.03	1.227e6	11.91	11.91	5.047e5	5.726e5	5.184e5	7.323e5	6.465e5	6.714e5	6.997e5	7.337e5	5.784e5
PRT	P07758	Alpha-1-antitrypsin 1-1 OS=Mus musculus OX=10090 GN=Serpina1a PE=1 SV=4	null	null	Mouse_09-2020	null	[MS,MS:1001208,SEQUEST,]	12.45	11.900	null	null	0.08	4.538e5	6.96	6.96	6.041e5	35.64	35.64	7.641e5	27.22	27.22	3.845e5	4.914e5	3.813e5	4.001e5	4.865e5	2.631e5	5.268e5	4.306e5	5.568e5
PRT	P22599	Alpha-1-antitrypsin 1-2 OS=Mus musculus OX=10090 GN=Serpina1b PE=1 SV=2	null	null	Mouse_09-2020	null	[MS,MS:1001208,SEQUEST,]	10.84	14.046	null	null	0.09	2.171e4	16.78	16.78	2.925e4	33.88	33.88	5.162e4	14.65	14.65	1.740e4	2.679e4	1.824e4	1.829e4	3.312e4	1.782e4	3.559e4	2.284e4	2.465e4
PRT	Q9R0P5	Destrin OS=Mus musculus OX=10090 GN=Dstn PE=1 SV=3	null	null	Mouse_09-2020	null	[MS,MS:1001208,SEQUEST,]	14.11	6.994	null	null	0.14	5.870e4	5.36	5.36	8.948e4	15.35	15.35	1.044e5	14.10	14.10	5.739e4	5.870e4	4.870e4	7.062e4	6.909e4	7.722e4	6.816e4	5.987e4	6.043e4
PRT	P07901	Heat shock protein HSP 90-alpha OS=Mus musculus OX=10090 GN=Hsp90aa1 PE=1 SV=4	null	null	Mouse_09-2020	null	[MS,MS:1001208,SEQUEST,]	6.30	11.095	null	null	0.06	1.835e4	9.66	9.66	3.520e4	10.68	10.68	3.935e4	12.55	12.55	1.609e4	2.132e4	1.541e4	2.200e4	2.440e4	3.233e4	2.713e4	1.903e4	2.012e4
PRT	A0A1L1SV25	Alpha-actinin-4 OS=Mus musculus OX=10090 GN=Actn4 PE=1 SV=1	null	null	Mouse_09-2020	null	[MS,MS:1001208,SEQUEST,]	5.34	5.826	null	null	0.03	2.596e4	10.18	10.18	4.359e4	41.26	41.26	7.998e4	21.29	21.29	2.522e4	2.596e4	1.923e4	4.041e4	3.511e4	2.367e4	5.514e4	5.505e4	2.932e4
PRT	Q9JI11	Serine/threonine-protein kinase 4 OS=Mus musculus OX=10090 GN=Stk4 PE=1 SV=1	null	null	Mouse_09-2020	null	[MS,MS:1001208,SEQUEST,]	0.00	4.161	null	null	0.04	1.092e5	36.04	36.04	1.022e5	14.02	14.02	1.356e5	20.66	20.66	4.751e4	1.092e5	9.214e4	6.388e4	8.327e4	6.879e4	9.347e4	9.383e4	5.071e4
PRT	P24549	Retinal dehydrogenase 1 OS=Mus musculus OX=10090 GN=Aldh1a1 PE=1 SV=5	null	null	Mouse_09-2020	null	[MS,MS:1001208,SEQUEST,]	10.01	4.848	null	null	0.07	5.474e4	35.45	35.45	7.528e4	57.75	57.75	2.915e4	40.66	40.66	3.501e4	5.474e4	6.686e4	4.706e4	1.623e4	7.203e4	2.702e4	1.244e4	null
PRT	Q99PG2	Opioid growth factor receptor OS=Mus musculus OX=10090 GN=Ogfr PE=1 SV=1	null	null	Mouse_09-2020	null	[MS,MS:1001208,SEQUEST,]	0.00	6.918	null	null	0.02	1.706e5	4.67	4.67	2.553e5	4.98	4.98	3.266e5	5.76	5.76	1.567e5	1.593e5	1.433e5	1.649e5	2.056e5	2.062e5	2.252e5	1.716e5	1.575e5
PRT	A2BH06	60S ribosomal protein L11 (Fragment) OS=Mus musculus OX=10090 GN=Rpl11 PE=1 SV=1	null	null	Mouse_09-2020	null	[MS,MS:1001208,SEQUEST,]	0.00	3.271	null	null	0.09	2.049e5	47.76	47.76	1.805e5	54.97	54.97	1.784e5	21.93	21.93	7.116e4	2.049e5	1.974e5	1.128e5	1.070e5	3.188e5	1.599e5	8.681e4	8.411e4
PRT	Q8R059	UDP-glucose 4-epimerase OS=Mus musculus OX=10090 GN=Gale PE=1 SV=1	null	null	Mouse_09-2020	null	[MS,MS:1001208,SEQUEST,]	17.47	8.727	null	null	0.03	4.776e5	13.22	13.22	5.793e5	18.80	18.80	8.348e5	15.65	15.65	4.290e5	4.674e5	4.950e5	4.334e5	4.666e5	4.095e5	5.351e5	4.789e5	4.902e5
PRT	A3KGL9	Non-histone chromosomal protein HMG-17 OS=Mus musculus OX=10090 GN=Hmgn2 PE=1 SV=1	null	null	Mouse_09-2020	null	[MS,MS:1001208,SEQUEST,]	0.00	3.960	null	null	0.16	2.341e5	21.05	21.05	3.551e5	21.47	21.47	4.254e5	26.39	26.39	1.898e5	2.341e5	2.627e5	2.220e5	2.003e5	3.298e5	3.916e5	2.441e5	1.585e5
PRT	P09411	Phosphoglycerate kinase 1 OS=Mus musculus OX=10090 GN=Pgk1 PE=1 SV=4	null	null	Mouse_09-2020	null	[MS,MS:1001208,SEQUEST,]	4.80	11.056	null	null	0.04	1.198e5	37.71	37.71	1.113e5	8.41	8.41	1.801e5	9.69	9.69	5.129e4	1.198e5	1.057e5	6.743e4	8.964e4	1.088e5	1.242e5	1.050e5	7.207e4
PRT	A2A6H0	LIM and SH3 domain protein 1 (Fragment) OS=Mus musculus OX=10090 GN=Lasp1 PE=1 SV=1	null	null	Mouse_09-2020	null	[MS,MS:1001208,SEQUEST,]	62.39	5.341	null	null	0.07	1.837e5	18.33	18.33	2.324e5	20.29	20.29	3.645e5	13.11	13.11	1.179e5	1.846e5	1.543e5	1.636e5	1.872e5	1.494e5	2.080e5	2.091e5	1.848e5
PRT	P10639	Thioredoxin OS=Mus musculus OX=10090 GN=Txn PE=1 SV=3	null	null	Mouse_09-2020	null	[MS,MS:1001208,SEQUEST,]	0.00	1.362	null	null	0.10	8.494e4	33.35	33.35	8.885e4	25.94	25.94	9.426e4	15.63	15.63	5.129e4	8.494e4	9.579e4	5.554e4	5.201e4	9.503e4	7.267e4	5.408e4	3.622e4
PRT	Q62425	Cytochrome c oxidase subunit NDUFA4 OS=Mus musculus OX=10090 GN=Ndufa4 PE=1 SV=2	null	null	Mouse_09-2020	null	[MS,MS:1001208,SEQUEST,]	28.15	3.867	null	null	0.12	2.354e5	5.63	5.63	3.690e5	24.32	24.32	4.957e5	14.83	14.83	1.963e5	2.354e5	2.052e5	2.970e5	2.972e5	2.517e5	3.083e5	2.844e5	2.812e5
PRT	Q8CGF6	WD repeat-containing protein 47 OS=Mus musculus OX=10090 GN=Wdr47 PE=1 SV=2	null	null	Mouse_09-2020	null	[MS,MS:1001208,SEQUEST,]	0.00	1.226	null	null	0.03	3.835e5	25.10	25.10	2.334e5	74.82	74.82	1.045e5	34.37	34.37	2.277e5	3.835e5	3.554e5	1.459e5	4.630e4	3.488e5	1.176e5	5.297e4	4.929e4
PRT	P61027	Ras-related protein Rab-10 OS=Mus musculus OX=10090 GN=Rab10 PE=1 SV=1	null	null	Mouse_09-2020	null	[MS,MS:1001208,SEQUEST,]	7.74	2.471	null	null	0.06	3.617e4	11.87	11.87	4.966e4	10.38	10.38	5.488e4	9.94	9.94	2.639e4	3.617e4	3.072e4	3.621e4	3.999e4	4.127e4	3.783e4	2.729e4	2.730e4
PRT	Q9Z116	KRAB-containing zinc-finger protein KRAZ2 OS=Mus musculus OX=10090 GN=Zfp68 PE=2 SV=1	null	null	Mouse_09-2020	null	[MS,MS:1001208,SEQUEST,]	0.00	2.016	null	null	0.02	8.831e5	17.34	17.34	3.847e5	36.14	36.14	3.202e5	5.70	5.70	1.049e6	8.831e5	7.292e5	2.405e5	2.387e5	5.141e5	2.208e5	1.689e5	1.551e5
PRT	O35744	Chitinase-like protein 3 OS=Mus musculus OX=10090 GN=Chil3 PE=1 SV=2	null	null	Mouse_09-2020	null	[MS,MS:1001208,SEQUEST,]	40.45	8.515	null	null	0.04	1.996e5	31.41	31.41	2.381e5	60.52	60.52	1.890e5	13.27	13.27	1.333e5	1.996e5	2.340e5	1.488e5	1.249e5	4.320e5	1.061e5	1.147e5	8.914e4
PRT	F6Y6L6	Predicted gene, 49369 (Fragment) OS=Mus musculus OX=10090 GN=Gm49369 PE=1 SV=1	null	null	Mouse_09-2020	null	[MS,MS:1001208,SEQUEST,]	2.60	4.274	null	null	0.04	1.258e5	26.05	26.05	1.610e5	5.92	5.92	2.488e5	18.99	18.99	7.892e4	1.258e5	1.266e5	1.074e5	1.229e5	1.390e5	1.293e5	1.580e5	1.173e5
PRT	Q542I8	Integrin beta OS=Mus musculus OX=10090 GN=Itgb2 PE=1 SV=1	null	null	Mouse_09-2020	null	[MS,MS:1001208,SEQUEST,]	0.00	1.685	null	null	0.02	1.990e4	30.04	30.04	3.140e4	43.80	43.80	1.256e5	23.69	23.69	1.788e4	1.931e4	2.683e4	2.480e4	1.207e4	2.709e4	6.108e4	7.208e4	6.799e4
PRT	F7BP55	Nucleoside-diphosphate kinase (Fragment) OS=Mus musculus OX=10090 GN=Ak2 PE=1 SV=1	null	null	Mouse_09-2020	null	[MS,MS:1001208,SEQUEST,]	0.00	1.783	null	null	0.24	6.723e4	133.32	133.32	1.182e5	67.18	67.18	1.848e5	36.34	36.34	3.638e4	6.723e4	4.972e5	7.389e4	9.192e4	2.907e5	1.895e5	1.060e5	6.271e4
PRT	Q99JY9	Actin-related protein 3 OS=Mus musculus OX=10090 GN=Actr3 PE=1 SV=3	null	null	Mouse_09-2020	null	[MS,MS:1001208,SEQUEST,]	18.13	2.934	null	null	0.03	9.123e4	23.07	23.07	1.662e5	53.45	53.45	1.879e5	16.45	16.45	8.195e4	8.945e4	1.109e5	1.406e5	5.191e4	1.434e5	1.414e5	8.456e4	8.859e4
PRT	P84244	Histone H3.3 OS=Mus musculus OX=10090 GN=H3-3a PE=1 SV=2	null	null	Mouse_09-2020	null	[MS,MS:1001208,SEQUEST,]	0.00	1.283	null	null	0.08	4.103e4	26.38	26.38	4.264e4	31.87	31.87	5.302e4	3.63	3.63	2.836e4	4.103e4	4.512e4	2.665e4	2.350e4	4.868e4	3.726e4	2.889e4	2.500e4
PRT	P58252	Elongation factor 2 OS=Mus musculus OX=10090 GN=Eef2 PE=1 SV=2	null	null	Mouse_09-2020	null	[MS,MS:1001208,SEQUEST,]	0.00	1.178	null	null	0.01	7.099e4	56.90	56.90	7.142e4	41.69	41.69	6.102e4	25.02	25.02	2.213e4	7.099e4	8.110e4	4.464e4	3.272e4	8.575e4	6.013e4	3.500e4	2.612e4
PRT	E9PV24	Fibrinogen alpha chain OS=Mus musculus OX=10090 GN=Fga PE=1 SV=1	null	null	Mouse_09-2020	null	[MS,MS:1001208,SEQUEST,]	24.19	4.984	null	null	0.02	1.080e5	7.90	7.90	1.418e5	2.94	2.94	2.111e5	10.59	10.59	9.698e4	9.465e4	9.213e4	9.230e4	1.124e5	1.224e5	1.455e5	1.066e5	1.084e5
PRT	Q9D2F8	Topoisomerase I-binding, arginine/serine-rich-like OS=Mus musculus OX=10090 GN=Toporsl PE=2 SV=1	null	null	Mouse_09-2020	null	[MS,MS:1001208,SEQUEST,]	0.00	0.830	null	null	0.01	8.332e4	21.91	21.91	9.393e4	15.46	15.46	1.073e5	2.25	2.25	7.484e4	6.768e4	8.813e4	5.603e4	7.565e4	1.022e5	7.468e4	6.158e4	4.894e4
PRT	K3W4N7	Sodium channel protein OS=Mus musculus OX=10090 GN=Scn5a PE=1 SV=1	null	null	Mouse_09-2020	null	[MS,MS:1001208,SEQUEST,]	0.00	1.210	null	null	0.01	6.131e4	14.58	14.58	4.263e4	39.78	39.78	1.731e4	60.94	60.94	5.507e4	6.995e4	4.379e4	2.091e4	3.434e4	6.112e4	1.194e4	1.569e4	3.087e3
PRT	A0A1D5RMC7	60S ribosomal protein L18a OS=Mus musculus OX=10090 GN=Rpl18a PE=1 SV=1	null	null	Mouse_09-2020	null	[MS,MS:1001208,SEQUEST,]	4.61	2.414	null	null	0.19	9.535e4	38.46	38.46	9.784e4	34.26	34.26	9.780e4	11.98	11.98	4.921e4	9.535e4	1.051e5	6.115e4	5.708e4	1.217e5	7.949e4	5.271e4	4.612e4
PRT	E9Q3M3	Dynactin subunit 1 OS=Mus musculus OX=10090 GN=Dctn1 PE=1 SV=1	null	null	Mouse_09-2020	null	[MS,MS:1001208,SEQUEST,]	0.00	2.217	null	null	0.01	null	null	null	null	null	null	null	null	null	null	null	null	null	null	null	null	null	null
PRT	Q6P1J1	Crmp1 protein OS=Mus musculus OX=10090 GN=Crmp1 PE=1 SV=1	null	null	Mouse_09-2020	null	[MS,MS:1001208,SEQUEST,]	15.94	5.664	null	null	0.02	4.010e4	13.34	13.34	6.617e4	29.39	29.39	1.126e5	19.43	19.43	3.148e4	4.010e4	3.847e4	5.142e4	5.329e4	3.847e4	5.790e4	6.459e4	5.867e4
PRT	P62242	40S ribosomal protein S8 OS=Mus musculus OX=10090 GN=Rps8 PE=1 SV=2	null	null	Mouse_09-2020	null	[MS,MS:1001208,SEQUEST,]	15.89	7.574	null	null	0.06	6.837e4	2.15	2.15	1.084e5	12.45	12.45	1.532e5	16.05	16.05	6.141e4	6.587e4	5.748e4	8.195e4	8.433e4	9.357e4	9.510e4	8.787e4	8.862e4
PRT	Q6IRU2	Tropomyosin alpha-4 chain OS=Mus musculus OX=10090 GN=Tpm4 PE=1 SV=3	null	null	Mouse_09-2020	null	[MS,MS:1001208,SEQUEST,]	15.88	5.766	null	null	0.08	5.648e4	24.23	24.23	9.992e4	26.23	26.23	1.246e5	13.35	13.35	4.316e4	7.651e4	4.745e4	5.662e4	8.048e4	1.255e5	7.698e4	8.337e4	5.875e4
PRT	P62830	60S ribosomal protein L23 OS=Mus musculus OX=10090 GN=Rpl23 PE=1 SV=1	null	null	Mouse_09-2020	null	[MS,MS:1001208,SEQUEST,]	15.95	9.408	null	null	0.13	4.001e4	16.70	16.70	6.460e4	13.77	13.77	8.834e4	14.49	14.49	3.594e4	5.036e4	3.093e4	4.038e4	5.699e4	4.628e4	5.705e4	5.068e4	5.113e4
PRT	A0A1B0GSF0	60S ribosomal protein L13a OS=Mus musculus OX=10090 GN=Rpl13a PE=3 SV=1	null	null	Mouse_09-2020	null	[MS,MS:1001208,SEQUEST,]	10.59	3.390	null	null	0.08	1.662e5	4.65	4.65	2.878e5	9.62	9.62	3.162e5	20.11	20.11	1.502e5	1.662e5	1.291e5	1.897e5	2.318e5	2.165e5	2.002e5	1.814e5	1.983e5
PRT	P12787	Cytochrome c oxidase subunit 5A, mitochondrial OS=Mus musculus OX=10090 GN=Cox5a PE=1 SV=2	null	null	Mouse_09-2020	null	[MS,MS:1001208,SEQUEST,]	18.27	6.309	null	null	0.10	6.901e4	22.84	22.84	1.311e5	17.96	17.96	1.506e5	3.28	3.28	4.997e4	8.783e4	5.798e4	9.119e4	1.056e5	8.749e4	1.008e5	8.637e4	7.357e4
PRT	P62751	60S ribosomal protein L23a OS=Mus musculus OX=10090 GN=Rpl23a PE=1 SV=1	null	null	Mouse_09-2020	null	[MS,MS:1001208,SEQUEST,]	10.94	3.034	null	null	0.08	8.926e4	11.54	11.54	1.349e5	5.82	5.82	1.756e5	12.36	12.36	6.653e4	8.926e4	7.769e4	8.992e4	1.087e5	1.106e5	1.111e5	1.007e5	9.660e4
PRT	A0A1L1STY4	Uveal autoantigen with coiled-coil domains and ankyrin repeats (Fragment) OS=Mus musculus OX=10090 GN=Uaca PE=1 SV=1	null	null	Mouse_09-2020	null	[MS,MS:1001208,SEQUEST,]	0.00	1.035	null	null	0.01	1.006e5	13.01	13.01	7.095e4	29.35	29.35	5.864e4	27.92	27.92	7.595e4	1.006e5	9.226e4	4.435e4	4.155e4	8.102e4	4.723e4	2.198e4	2.765e4
PRT	Q5I2A0	Serine protease inhibitor A3G OS=Mus musculus OX=10090 GN=Serpina3g PE=1 SV=2	null	null	Mouse_09-2020	null	[MS,MS:1001208,SEQUEST,]	16.99	8.930	null	null	0.03	1.960e5	6.70	6.70	2.453e5	19.41	19.41	3.520e5	21.36	21.36	1.565e5	1.960e5	1.650e5	1.533e5	2.291e5	1.653e5	2.427e5	1.833e5	2.236e5
PRT	P47911	60S ribosomal protein L6 OS=Mus musculus OX=10090 GN=Rpl6 PE=1 SV=3	null	null	Mouse_09-2020	null	[MS,MS:1001208,SEQUEST,]	0.00	1.087	null	null	0.03	5.735e4	12.82	12.82	9.408e4	8.67	8.67	1.137e5	16.86	16.86	4.808e4	5.735e4	5.736e4	6.737e4	7.577e4	7.958e4	7.502e4	6.521e4	6.930e4
PRT	P62082	40S ribosomal protein S7 OS=Mus musculus OX=10090 GN=Rps7 PE=2 SV=1	null	null	Mouse_09-2020	null	[MS,MS:1001208,SEQUEST,]	11.61	3.531	null	null	0.04	9.133e4	6.16	6.16	1.416e5	8.84	8.84	1.717e5	45.88	45.88	7.709e4	9.707e4	7.673e4	1.007e5	1.141e5	1.179e5	4.457e4	1.009e5	8.095e4
PRT	A0A0A6YY29	Calcyclin-binding protein (Fragment) OS=Mus musculus OX=10090 GN=Cacybp PE=1 SV=1	null	null	Mouse_09-2020	null	[MS,MS:1001208,SEQUEST,]	0.00	1.842	null	null	0.09	4.184e4	33.60	33.60	3.983e4	37.24	37.24	5.193e4	23.23	23.23	2.157e4	4.898e4	3.515e4	2.489e4	2.382e4	5.297e4	4.383e4	2.979e4	1.866e4
PRT	P17918	Proliferating cell nuclear antigen OS=Mus musculus OX=10090 GN=Pcna PE=1 SV=2	null	null	Mouse_09-2020	null	[MS,MS:1001208,SEQUEST,]	7.73	4.619	null	null	0.05	2.566e4	11.13	11.13	4.279e4	23.17	23.17	5.930e4	10.12	10.12	2.305e4	2.969e4	2.013e4	2.675e4	3.027e4	5.019e4	3.445e4	3.402e4	2.847e4
PRT	P62862	40S ribosomal protein S30 OS=Mus musculus OX=10090 GN=Fau PE=1 SV=1	null	null	Mouse_09-2020	null	[MS,MS:1001208,SEQUEST,]	0.00	1.515	null	null	0.14	4.864e4	42.46	42.46	4.574e4	21.55	21.55	5.907e4	13.70	13.70	2.347e4	4.864e4	5.527e4	3.479e4	2.894e4	3.947e4	3.951e4	3.389e4	3.447e4
PRT	P47791	Glutathione reductase, mitochondrial OS=Mus musculus OX=10090 GN=Gsr PE=1 SV=3	null	null	Mouse_09-2020	null	[MS,MS:1001208,SEQUEST,]	0.00	1.765	null	null	0.04	1.823e4	22.51	22.51	2.781e4	45.74	45.74	2.030e4	20.62	20.62	1.362e4	1.823e4	1.983e4	1.738e4	8.925e3	2.657e4	1.909e4	1.101e4	9.572e3
PRT	P01901	H-2 class I histocompatibility antigen, K-B alpha chain OS=Mus musculus OX=10090 GN=H2-K1 PE=1 SV=1	null	null	Mouse_09-2020	null	[MS,MS:1001208,SEQUEST,]	14.07	6.374	null	null	0.04	1.066e5	34.53	34.53	1.633e5	16.61	16.61	1.983e5	17.56	17.56	9.573e4	1.696e5	7.536e4	1.045e5	1.315e5	1.052e5	1.008e5	1.176e5	9.353e4
PRT	Q9JKF1	Ras GTPase-activating-like protein IQGAP1 OS=Mus musculus OX=10090 GN=Iqgap1 PE=1 SV=2	null	null	Mouse_09-2020	null	[MS,MS:1001208,SEQUEST,]	7.31	2.957	null	null	0.01	1.063e5	8.69	8.69	1.765e5	19.05	19.05	2.434e5	23.26	23.26	8.610e4	1.063e5	9.585e4	1.207e5	1.422e5	1.135e5	1.183e5	1.396e5	1.303e5
PRT	P11031	Activated RNA polymerase II transcriptional coactivator p15 OS=Mus musculus OX=10090 GN=Sub1 PE=1 SV=3	null	null	Mouse_09-2020	null	[MS,MS:1001208,SEQUEST,]	2.71	2.706	null	null	0.12	5.374e4	17.76	17.76	5.665e4	31.73	31.73	1.238e5	7.33	7.33	3.497e4	5.423e4	4.515e4	5.814e4	4.563e4	4.713e4	8.536e4	7.984e4	5.756e4
PRT	P14824	Annexin A6 OS=Mus musculus OX=10090 GN=Anxa6 PE=1 SV=3	null	null	Mouse_09-2020	null	[MS,MS:1001208,SEQUEST,]	12.81	6.278	null	null	0.02	6.299e4	18.34	18.34	1.013e5	31.67	31.67	1.649e5	12.88	12.88	4.722e4	6.299e4	6.379e4	7.869e4	8.160e4	5.580e4	9.084e4	9.459e4	7.898e4
PRT	A0A0R4J1X5	Sorbin and SH3 domain-containing protein 2 (Fragment) OS=Mus musculus OX=10090 GN=Sorbs2 PE=1 SV=1	null	null	Mouse_09-2020	null	[MS,MS:1001208,SEQUEST,]	6.89	1.862	null	null	0.02	3.527e4	7.24	7.24	5.256e4	24.55	24.55	8.945e4	8.57	8.57	2.866e4	3.527e4	3.092e4	4.151e4	4.233e4	3.483e4	5.404e4	5.132e4	4.362e4
PRT	H3BJB6	T-complex protein 1 subunit theta (Fragment) OS=Mus musculus OX=10090 GN=Cct8 PE=1 SV=1	null	null	Mouse_09-2020	null	[MS,MS:1001208,SEQUEST,]	8.78	5.528	null	null	0.06	2.162e4	15.39	15.39	3.068e4	14.43	14.43	4.607e4	4.62	4.62	1.544e4	2.337e4	1.816e4	2.276e4	2.471e4	2.368e4	3.176e4	2.501e4	2.255e4
PRT	A0A0U1RPT5	Fructose-bisphosphate aldolase (Fragment) OS=Mus musculus OX=10090 GN=Aldoa PE=1 SV=1	null	null	Mouse_09-2020	null	[MS,MS:1001208,SEQUEST,]	13.93	12.272	null	null	0.07	2.719e5	5.00	5.00	4.508e5	20.98	20.98	6.292e5	9.81	9.81	2.442e5	2.872e5	2.184e5	2.982e5	3.631e5	2.719e5	4.417e5	3.060e5	2.967e5
PRT	Q00623	Apolipoprotein A-I OS=Mus musculus OX=10090 GN=Apoa1 PE=1 SV=2	null	null	Mouse_09-2020	null	[MS,MS:1001208,SEQUEST,]	0.00	2.091	null	null	0.06	3.078e4	13.95	13.95	5.139e4	46.44	46.44	7.243e4	17.72	17.72	2.765e4	3.389e4	2.149e4	3.212e4	5.033e4	1.885e4	4.994e4	3.786e4	4.345e4
PRT	Q8BG13	RNA-binding protein 3 OS=Mus musculus OX=10090 GN=Rbm3 PE=1 SV=1	null	null	Mouse_09-2020	null	[MS,MS:1001208,SEQUEST,]	0.00	0.892	null	null	0.12	7.329e3	27.47	27.47	2.538e4	71.54	71.54	3.356e4	38.54	38.54	9.736e3	6.597e3	6.157e3	2.308e4	2.044e4	4.442e3	2.314e4	3.020e4	1.167e4
PRT	Q60710	Deoxynucleoside triphosphate triphosphohydrolase SAMHD1 OS=Mus musculus OX=10090 GN=Samhd1 PE=1 SV=3	null	null	Mouse_09-2020	null	[MS,MS:1001208,SEQUEST,]	8.75	5.314	null	null	0.02	4.082e4	7.95	7.95	3.187e4	19.20	19.20	7.796e4	22.42	22.42	3.355e4	4.380e4	3.429e4	2.125e4	2.567e4	2.005e4	4.805e4	4.473e4	4.991e4
PRT	E0CZ34	Proteasome subunit alpha type-3 OS=Mus musculus OX=10090 GN=Psma3 PE=1 SV=1	null	null	Mouse_09-2020	null	[MS,MS:1001208,SEQUEST,]	7.23	3.433	null	null	0.26	9.055e4	11.43	11.43	1.382e5	17.99	17.99	1.928e5	18.73	18.73	6.960e4	9.055e4	8.181e4	9.496e4	1.113e5	9.120e4	9.579e4	1.144e5	9.093e4
PRT	Q8BNA6	Protocadherin Fat 3 OS=Mus musculus OX=10090 GN=Fat3 PE=1 SV=2	null	null	Mouse_09-2020	null	[MS,MS:1001208,SEQUEST,]	0.00	2.917	null	null	0.00	4.845e5	27.84	27.84	3.136e5	31.20	31.20	1.907e5	25.42	25.42	3.005e5	4.845e5	5.009e5	1.960e5	1.421e5	2.883e5	1.941e5	1.094e5	8.544e4
PRT	Q9CQS2	H/ACA ribonucleoprotein complex subunit 3 OS=Mus musculus OX=10090 GN=Nop10 PE=3 SV=1	null	null	Mouse_09-2020	null	[MS,MS:1001208,SEQUEST,]	7.66	4.301	null	null	0.17	2.403e4	8.17	8.17	3.581e4	21.45	21.45	4.791e4	5.53	5.53	1.895e4	2.466e4	2.019e4	2.329e4	2.884e4	2.116e4	3.229e4	2.982e4	2.259e4
PRT	P08249	Malate dehydrogenase, mitochondrial OS=Mus musculus OX=10090 GN=Mdh2 PE=1 SV=3	null	null	Mouse_09-2020	null	[MS,MS:1001208,SEQUEST,]	8.14	4.729	null	null	0.05	5.399e4	9.31	9.31	7.895e4	10.90	10.90	1.043e5	22.87	22.87	4.156e4	5.514e4	4.536e4	5.929e4	6.358e4	6.811e4	5.011e4	5.982e4	5.459e4
PRT	E9Q7N9	Dynein, axonemal, heavy chain 11 OS=Mus musculus OX=10090 GN=Dnah11 PE=1 SV=2	null	null	Mouse_09-2020	null	[MS,MS:1001208,SEQUEST,]	0.00	0.773	null	null	0.01	4.820e4	27.69	27.69	4.743e4	43.28	43.28	5.883e4	14.83	14.83	4.330e4	2.905e4	4.247e4	1.698e4	3.820e4	5.906e4	4.056e4	4.017e4	2.467e4
PRT	P51437	Cathelicidin antimicrobial peptide OS=Mus musculus OX=10090 GN=Camp PE=1 SV=2	null	null	Mouse_09-2020	null	[MS,MS:1001208,SEQUEST,]	10.99	7.118	null	null	0.12	4.814e4	46.05	46.05	5.983e4	77.66	77.66	2.601e4	27.98	27.98	4.324e4	4.393e4	8.054e4	3.740e4	2.772e4	1.364e5	1.793e4	1.064e4	1.556e4
PRT	D3YUT3	40S ribosomal protein S19 (Fragment) OS=Mus musculus OX=10090 GN=Rps19 PE=1 SV=2	null	null	Mouse_09-2020	null	[MS,MS:1001208,SEQUEST,]	4.50	2.821	null	null	0.08	1.737e5	11.65	11.65	1.611e5	21.60	21.60	3.044e5	12.85	12.85	null	1.887e5	1.344e5	9.892e4	1.835e5	1.390e5	2.165e5	1.409e5	1.436e5
PRT	Q9WUU7	Cathepsin Z OS=Mus musculus OX=10090 GN=Ctsz PE=1 SV=1	null	null	Mouse_09-2020	null	[MS,MS:1001208,SEQUEST,]	6.31	3.794	null	null	0.04	4.225e4	18.64	18.64	7.325e4	46.63	46.63	1.112e5	31.93	31.93	3.795e4	4.186e4	4.811e4	8.078e4	5.899e4	4.539e4	4.211e4	6.722e4	5.242e4
PRT	P99026	Proteasome subunit beta type-4 OS=Mus musculus OX=10090 GN=Psmb4 PE=1 SV=1	null	null	Mouse_09-2020	null	[MS,MS:1001208,SEQUEST,]	5.71	4.183	null	null	0.06	2.424e4	16.86	16.86	3.376e4	20.06	20.06	4.624e4	23.19	23.19	1.642e4	2.424e4	2.133e4	2.622e4	2.719e4	2.428e4	2.437e4	2.653e4	2.675e4
PRT	Q9DCH4	Eukaryotic translation initiation factor 3 subunit F OS=Mus musculus OX=10090 GN=Eif3f PE=1 SV=2	null	null	Mouse_09-2020	null	[MS,MS:1001208,SEQUEST,]	5.70	3.947	null	null	0.03	3.023e4	31.90	31.90	5.577e4	13.05	13.05	8.754e4	6.63	6.63	2.715e4	2.208e4	3.531e4	4.188e4	4.492e4	4.526e4	5.401e4	5.080e4	4.128e4
PRT	D3Z4A4	Peroxiredoxin-2 (Fragment) OS=Mus musculus OX=10090 GN=Prdx2 PE=1 SV=8	null	null	Mouse_09-2020	null	[MS,MS:1001208,SEQUEST,]	9.76	7.867	null	null	0.12	4.895e4	28.23	28.23	5.900e4	12.29	12.29	5.332e4	31.89	31.89	4.133e4	7.508e4	4.113e4	3.126e4	4.752e4	5.523e4	2.686e4	4.254e4	2.514e4
PRT	P47753	F-actin-capping protein subunit alpha-1 OS=Mus musculus OX=10090 GN=Capza1 PE=1 SV=4	null	null	Mouse_09-2020	null	[MS,MS:1001208,SEQUEST,]	6.82	5.235	null	null	0.06	2.334e4	36.89	36.89	2.745e4	21.20	21.20	4.194e4	22.22	22.22	2.096e4	1.995e4	3.268e4	2.275e4	1.965e4	2.369e4	2.065e4	2.406e4	2.222e4
PRT	A0A1D5RLM8	Predicted gene 11639 OS=Mus musculus OX=10090 GN=Gm11639 PE=1 SV=1	null	null	Mouse_09-2020	null	[MS,MS:1001208,SEQUEST,]	0.00	0.812	null	null	0.00	2.418e4	13.41	13.41	3.550e4	27.50	27.50	4.865e4	16.42	16.42	2.172e4	2.364e4	2.513e4	2.432e4	1.784e4	3.064e4	2.598e4	2.998e4	2.294e4
PRT	P35278	Ras-related protein Rab-5C OS=Mus musculus OX=10090 GN=Rab5c PE=1 SV=2	null	null	Mouse_09-2020	null	[MS,MS:1001208,SEQUEST,]	8.44	3.844	null	null	0.06	4.846e4	17.14	17.14	5.531e4	20.25	20.25	8.568e4	8.25	8.25	3.188e4	4.878e4	4.071e4	4.638e4	4.455e4	4.432e4	5.113e4	4.916e4	4.059e4
PRT	P56391	Cytochrome c oxidase subunit 6B1 OS=Mus musculus OX=10090 GN=Cox6b1 PE=1 SV=2	null	null	Mouse_09-2020	null	[MS,MS:1001208,SEQUEST,]	4.76	1.709	null	null	0.17	5.628e4	16.22	16.22	6.755e4	16.89	16.89	9.960e4	6.87	6.87	4.093e4	6.330e4	4.728e4	4.899e4	5.440e4	4.805e4	6.645e4	5.714e4	5.177e4
PRT	Q9CUG5	Ankyrin repeat domain-containing protein 53 (Fragment) OS=Mus musculus OX=10090 GN=Ankrd53 PE=2 SV=1	null	null	Mouse_09-2020	null	[MS,MS:1001208,SEQUEST,]	0.00	1.774	null	null	0.03	3.240e5	10.60	10.60	2.048e5	13.47	13.47	2.136e5	12.28	12.28	2.972e5	2.710e5	2.722e5	1.486e5	1.465e5	1.767e5	1.473e5	1.061e5	1.117e5
PRT	Q9WV32	Actin-related protein 2/3 complex subunit 1B OS=Mus musculus OX=10090 GN=Arpc1b PE=1 SV=4	null	null	Mouse_09-2020	null	[MS,MS:1001208,SEQUEST,]	10.74	10.977	null	null	0.05	7.725e4	5.14	5.14	1.165e5	24.11	24.11	2.212e5	22.36	22.36	7.466e4	7.725e4	6.332e4	9.131e4	9.384e4	7.723e4	1.003e5	1.270e5	1.043e5
PRT	Q7TSV4	Phosphoglucomutase-2 OS=Mus musculus OX=10090 GN=Pgm2 PE=1 SV=1	null	null	Mouse_09-2020	null	[MS,MS:1001208,SEQUEST,]	2.19	1.443	null	null	0.03	3.083e4	31.28	31.28	5.092e4	9.40	9.40	7.248e4	9.96	9.96	1.923e4	4.082e4	2.590e4	3.035e4	4.674e4	4.394e4	4.340e4	4.400e4	3.418e4
PRT	P09671	Superoxide dismutase [Mn], mitochondrial OS=Mus musculus OX=10090 GN=Sod2 PE=1 SV=3	null	null	Mouse_09-2020	null	[MS,MS:1001208,SEQUEST,]	6.73	4.602	null	null	0.06	2.431e4	2.29	2.29	3.886e4	31.10	31.10	5.347e4	9.47	9.47	2.183e4	2.339e4	2.049e4	2.943e4	3.130e4	2.111e4	3.195e4	3.199e4	2.521e4
PRT	D6RI86	Rab GDP dissociation inhibitor alpha (Fragment) OS=Mus musculus OX=10090 GN=Gdi1 PE=1 SV=2	null	null	Mouse_09-2020	null	[MS,MS:1001208,SEQUEST,]	5.06	3.752	null	null	0.13	2.517e5	14.08	14.08	3.359e5	15.52	15.52	5.142e5	7.99	7.99	2.118e5	2.517e5	2.578e5	2.100e5	2.768e5	2.211e5	3.678e5	2.619e5	2.425e5
PRT	P62897	Cytochrome c, somatic OS=Mus musculus OX=10090 GN=Cycs PE=1 SV=2	null	null	Mouse_09-2020	null	[MS,MS:1001208,SEQUEST,]	7.45	6.894	null	null	0.15	2.491e4	7.71	7.71	4.538e4	27.43	27.43	5.279e4	11.39	11.39	2.112e4	2.491e4	2.299e4	3.689e4	3.655e4	2.914e4	3.328e4	3.029e4	2.848e4
PRT	Q9D8N0	Elongation factor 1-gamma OS=Mus musculus OX=10090 GN=Eef1g PE=1 SV=3	null	null	Mouse_09-2020	null	[MS,MS:1001208,SEQUEST,]	7.26	4.675	null	null	0.03	5.345e4	15.34	15.34	7.799e4	13.20	13.20	1.100e5	22.77	22.77	3.798e4	5.736e4	4.490e4	5.339e4	6.281e4	5.650e4	4.961e4	6.361e4	5.186e4
PRT	Q9Z1Q5	Chloride intracellular channel protein 1 OS=Mus musculus OX=10090 GN=Clic1 PE=1 SV=3	null	null	Mouse_09-2020	null	[MS,MS:1001208,SEQUEST,]	9.01	1.911	null	null	0.05	7.462e4	10.58	10.58	1.211e5	18.09	18.09	1.735e5	10.79	10.79	6.374e4	7.462e4	7.276e4	9.011e4	9.749e4	8.640e4	1.197e5	8.616e4	8.789e4
PRT	P26645	Myristoylated alanine-rich C-kinase substrate OS=Mus musculus OX=10090 GN=Marcks PE=1 SV=2	null	null	Mouse_09-2020	null	[MS,MS:1001208,SEQUEST,]	5.72	3.230	null	null	0.06	4.512e4	11.04	11.04	8.494e4	22.95	22.95	1.075e5	6.70	6.70	4.053e4	3.946e4	4.139e4	5.954e4	6.841e4	5.144e4	7.410e4	5.783e4	5.433e4
PRT	E9QKM4	NACHT, LRR and PYD domains-containing protein 9A OS=Mus musculus OX=10090 GN=Nlrp9a PE=3 SV=1	null	null	Mouse_09-2020	null	[MS,MS:1001208,SEQUEST,]	0.00	0.941	null	null	0.02	4.595e4	15.83	15.83	3.708e4	15.94	15.94	4.560e4	22.31	22.31	3.985e4	4.595e4	4.931e4	2.318e4	2.420e4	3.581e4	3.144e4	3.634e4	2.002e4
PRT	Q8K0E8	Fibrinogen beta chain OS=Mus musculus OX=10090 GN=Fgb PE=1 SV=1	null	null	Mouse_09-2020	null	[MS,MS:1001208,SEQUEST,]	5.68	3.778	null	null	0.02	7.086e4	5.44	5.44	1.017e5	4.23	4.23	1.358e5	14.57	14.57	6.480e4	6.505e4	5.953e4	6.698e4	8.191e4	8.507e4	9.363e4	6.570e4	7.248e4
PRT	Q8QZT1	Acetyl-CoA acetyltransferase, mitochondrial OS=Mus musculus OX=10090 GN=Acat1 PE=1 SV=1	null	null	Mouse_09-2020	null	[MS,MS:1001208,SEQUEST,]	5.69	4.158	null	null	0.03	2.847e4	12.45	12.45	3.894e4	21.02	21.02	5.323e4	11.56	11.56	2.215e4	3.169e4	2.392e4	2.434e4	3.407e4	2.392e4	3.634e4	3.054e4	3.033e4
PRT	B0V2N8	Annexin (Fragment) OS=Mus musculus OX=10090 GN=Anxa2 PE=1 SV=1	null	null	Mouse_09-2020	null	[MS,MS:1001208,SEQUEST,]	4.66	4.698	null	null	0.06	4.637e4	13.07	13.07	7.128e4	20.82	20.82	8.351e4	12.31	12.31	4.077e4	4.637e4	4.795e4	6.249e4	5.682e4	6.151e4	5.628e4	4.791e4	4.784e4
PRT	Q9Z2U1	Proteasome subunit alpha type-5 OS=Mus musculus OX=10090 GN=Psma5 PE=1 SV=1	null	null	Mouse_09-2020	null	[MS,MS:1001208,SEQUEST,]	8.13	6.167	null	null	0.08	4.522e4	6.63	6.63	8.087e4	22.40	22.40	9.609e4	11.81	11.81	3.803e4	4.835e4	3.798e4	5.307e4	6.513e4	4.712e4	6.338e4	5.513e4	5.390e4
PRT	A0A2R8VKC6	Cytohesin-4 OS=Mus musculus OX=10090 GN=Cyth4 PE=1 SV=1	null	null	Mouse_09-2020	null	[MS,MS:1001208,SEQUEST,]	0.00	1.313	null	null	0.15	8.299e4	28.17	28.17	3.727e4	36.90	36.90	3.736e4	8.55	8.55	7.455e4	5.675e4	8.563e4	2.276e4	3.002e4	5.760e4	2.224e4	2.143e4	1.779e4
PRT	P11672	Neutrophil gelatinase-associated lipocalin OS=Mus musculus OX=10090 GN=Lcn2 PE=1 SV=1	null	null	Mouse_09-2020	null	[MS,MS:1001208,SEQUEST,]	6.82	5.062	null	null	0.07	6.669e4	29.30	29.30	7.016e4	82.37	82.37	3.609e4	22.17	22.17	5.380e4	6.669e4	8.519e4	4.386e4	3.530e4	1.802e5	2.786e4	1.475e4	1.702e4
PRT	P49722	Proteasome subunit alpha type-2 OS=Mus musculus OX=10090 GN=Psma2 PE=1 SV=3	null	null	Mouse_09-2020	null	[MS,MS:1001208,SEQUEST,]	8.70	6.779	null	null	0.09	1.118e5	26.59	26.59	8.957e4	33.81	33.81	7.342e4	47.63	47.63	1.004e5	7.274e4	1.057e5	8.174e4	5.389e4	7.729e4	2.725e4	4.212e4	5.208e4
PRT	A0A494B9G5	H-2 class II histocompatibility antigen, A-F beta chain (Fragment) OS=Mus musculus OX=10090 GN=H2-Ab1 PE=1 SV=1	null	null	Mouse_09-2020	null	[MS,MS:1001208,SEQUEST,]	2.56	3.309	null	null	0.10	1.554e4	17.73	17.73	3.346e4	30.58	30.58	3.850e4	18.61	18.61	1.230e4	null	1.480e4	2.450e4	2.694e4	1.780e4	2.214e4	2.209e4	2.199e4
PRT	Q8BMS1	Trifunctional enzyme subunit alpha, mitochondrial OS=Mus musculus OX=10090 GN=Hadha PE=1 SV=1	null	null	Mouse_09-2020	null	[MS,MS:1001208,SEQUEST,]	0.00	1.842	null	null	0.03	2.169e4	null	null	null	null	null	null	null	null	null	null	1.822e4	null	null	null	null	null	null
PRT	P54116	Erythrocyte band 7 integral membrane protein OS=Mus musculus OX=10090 GN=Stom PE=1 SV=3	null	null	Mouse_09-2020	null	[MS,MS:1001208,SEQUEST,]	4.70	3.259	null	null	0.04	1.987e4	20.10	20.10	2.399e4	8.94	8.94	3.323e4	18.81	18.81	1.234e4	1.987e4	1.685e4	1.700e4	1.932e4	1.982e4	1.845e4	1.907e4	1.848e4
PRT	O09106	Histone deacetylase 1 OS=Mus musculus OX=10090 GN=Hdac1 PE=1 SV=1	null	null	Mouse_09-2020	null	[MS,MS:1001208,SEQUEST,]	4.33	4.348	null	null	0.04	3.137e4	8.52	8.52	3.979e4	7.93	7.93	5.249e4	30.99	30.99	2.505e4	3.303e4	2.635e4	2.738e4	3.019e4	3.433e4	2.315e4	3.695e4	2.475e4
PRT	P70296	Phosphatidylethanolamine-binding protein 1 OS=Mus musculus OX=10090 GN=Pebp1 PE=1 SV=3	null	null	Mouse_09-2020	null	[MS,MS:1001208,SEQUEST,]	8.49	6.023	null	null	0.14	3.114e4	13.82	13.82	4.719e4	16.52	16.52	5.947e4	10.68	10.68	2.322e4	3.415e4	2.616e4	2.949e4	3.461e4	5.076e4	3.713e4	3.412e4	3.142e4
PRT	P20108	Thioredoxin-dependent peroxide reductase, mitochondrial OS=Mus musculus OX=10090 GN=Prdx3 PE=1 SV=1	null	null	Mouse_09-2020	null	[MS,MS:1001208,SEQUEST,]	7.43	4.320	null	null	0.04	4.191e4	10.51	10.51	6.963e4	25.63	25.63	1.109e5	18.97	18.97	3.557e4	4.191e4	4.064e4	5.929e4	5.608e4	4.977e4	5.727e4	6.986e4	5.230e4
PRT	P62843	40S ribosomal protein S15 OS=Mus musculus OX=10090 GN=Rps15 PE=1 SV=2	null	null	Mouse_09-2020	null	[MS,MS:1001208,SEQUEST,]	0.00	0.958	null	null	0.09	2.028e4	36.51	36.51	2.099e4	34.51	34.51	2.101e4	24.99	24.99	9.685e3	2.028e4	1.983e4	1.312e4	9.413e3	2.101e4	2.085e4	1.205e4	9.107e3
PRT	Q3TLP8	Ras-related C3 botulinum toxin substrate 1 OS=Mus musculus OX=10090 GN=Rac1 PE=1 SV=1	null	null	Mouse_09-2020	null	[MS,MS:1001208,SEQUEST,]	4.47	3.640	null	null	0.07	6.164e4	19.71	19.71	9.626e4	18.09	18.09	1.190e5	3.73	3.73	4.507e4	7.466e4	5.178e4	6.017e4	7.865e4	5.995e4	8.205e4	6.512e4	5.764e4
PRT	Q9DCD0	6-phosphogluconate dehydrogenase, decarboxylating OS=Mus musculus OX=10090 GN=Pgd PE=1 SV=3	null	null	Mouse_09-2020	null	[MS,MS:1001208,SEQUEST,]	8.08	5.999	null	null	0.04	6.922e4	15.27	15.27	9.213e4	12.75	12.75	1.163e5	13.93	13.93	5.003e4	6.922e4	6.360e4	6.852e4	6.931e4	7.950e4	6.797e4	6.673e4	6.159e4
PRT	P06745	Glucose-6-phosphate isomerase OS=Mus musculus OX=10090 GN=Gpi PE=1 SV=4	null	null	Mouse_09-2020	null	[MS,MS:1001208,SEQUEST,]	5.99	3.582	null	null	0.03	2.013e4	7.50	7.50	2.655e4	26.27	26.27	3.751e4	13.65	13.65	1.809e4	1.941e4	1.880e4	2.430e4	2.138e4	2.095e4	2.181e4	2.152e4	1.964e4
PRT	Q9WUM3	Coronin-1B OS=Mus musculus OX=10090 GN=Coro1b PE=1 SV=1	null	null	Mouse_09-2020	null	[MS,MS:1001208,SEQUEST,]	4.80	3.330	null	null	0.05	4.628e3	84.17	84.17	2.561e4	19.33	19.33	3.609e4	42.06	42.06	null	9.186e3	1.958e3	1.656e4	2.063e4	1.574e4	4.372e4	1.681e4	1.702e4
PRT	A0A1Y7VLN8	Intraflagellar transport protein 43 homolog (Fragment) OS=Mus musculus OX=10090 GN=Ift43 PE=1 SV=1	null	null	Mouse_09-2020	null	[MS,MS:1001208,SEQUEST,]	0.00	1.216	null	null	0.19	null	null	null	null	null	null	null	null	null	null	null	null	null	null	null	null	null	null
PRT	A0A140LIZ5	26S proteasome AAA-ATPase subunit RPT3 OS=Mus musculus OX=10090 GN=Psmc4 PE=1 SV=1	null	null	Mouse_09-2020	null	[MS,MS:1001208,SEQUEST,]	0.00	1.787	null	null	0.04	2.590e4	10.78	10.78	5.279e4	12.21	12.21	7.550e4	14.88	14.88	2.327e4	2.805e4	1.898e4	3.590e4	4.252e4	3.879e4	4.590e4	4.331e4	4.213e4
PRT	O09061	Proteasome subunit beta type-1 OS=Mus musculus OX=10090 GN=Psmb1 PE=1 SV=1	null	null	Mouse_09-2020	null	[MS,MS:1001208,SEQUEST,]	3.19	7.526	null	null	0.06	8.757e4	43.15	43.15	8.600e4	29.32	29.32	6.783e4	6.00	6.00	7.866e4	1.306e5	4.437e4	3.923e4	9.186e4	7.421e4	null	3.729e4	3.337e4
PRT	P01027	Complement C3 OS=Mus musculus OX=10090 GN=C3 PE=1 SV=3	null	null	Mouse_09-2020	null	[MS,MS:1001208,SEQUEST,]	2.08	1.248	null	null	0.01	2.715e4	14.81	14.81	4.476e4	6.52	6.52	4.923e4	11.75	11.75	2.439e4	2.461e4	2.752e4	2.722e4	3.605e4	4.248e4	3.394e4	2.784e4	2.807e4
PRT	Q61635	GTP-binding protein OS=Mus musculus OX=10090 GN=Ifi47 PE=1 SV=1	null	null	Mouse_09-2020	null	[MS,MS:1001208,SEQUEST,]	4.11	2.742	null	null	0.03	5.710e4	13.53	13.53	5.661e4	21.97	21.97	7.323e4	5.85	5.85	4.156e4	6.037e4	4.797e4	4.214e4	4.560e4	3.711e4	5.049e4	4.102e4	3.763e4
PRT	G3UX26	Outer mitochondrial membrane protein porin 2 OS=Mus musculus OX=10090 GN=Vdac2 PE=1 SV=1	null	null	Mouse_09-2020	null	[MS,MS:1001208,SEQUEST,]	3.02	3.500	null	null	0.04	8.136e4	8.56	8.56	1.340e5	14.68	14.68	1.815e5	16.94	16.94	6.398e4	8.136e4	7.058e4	1.067e5	1.079e5	1.150e5	1.083e5	1.041e5	1.036e5
PRT	A0A0G2JFY5	Far upstream element-binding protein 1 OS=Mus musculus OX=10090 GN=Fubp1 PE=1 SV=1	null	null	Mouse_09-2020	null	[MS,MS:1001208,SEQUEST,]	1.80	1.464	null	null	0.01	3.278e4	10.51	10.51	4.794e4	14.73	14.73	8.099e4	14.73	14.73	2.768e4	3.771e4	2.754e4	2.997e4	4.151e4	3.317e4	4.745e4	4.646e4	4.368e4
PRT	Q05144	Ras-related C3 botulinum toxin substrate 2 OS=Mus musculus OX=10090 GN=Rac2 PE=1 SV=1	null	null	Mouse_09-2020	null	[MS,MS:1001208,SEQUEST,]	3.01	5.667	null	null	0.07	8.760e4	7.35	7.35	1.392e5	8.30	8.30	1.563e5	1.94	1.94	7.145e4	9.206e4	7.359e4	9.036e4	1.121e5	1.061e5	1.078e5	9.216e4	7.296e4
PRT	Q9D1A2	Cytosolic non-specific dipeptidase OS=Mus musculus OX=10090 GN=Cndp2 PE=1 SV=1	null	null	Mouse_09-2020	null	[MS,MS:1001208,SEQUEST,]	3.44	4.943	null	null	0.04	1.702e4	2.87	2.87	2.626e4	18.45	18.45	3.427e4	4.55	4.55	1.473e4	1.702e4	1.458e4	2.102e4	2.115e4	2.047e4	2.363e4	1.903e4	1.711e4
PRT	P14206	40S ribosomal protein SA OS=Mus musculus OX=10090 GN=Rpsa PE=1 SV=4	null	null	Mouse_09-2020	null	[MS,MS:1001208,SEQUEST,]	4.78	5.774	null	null	0.06	9.112e4	30.27	30.27	8.769e4	18.49	18.49	9.422e4	27.95	27.95	8.185e4	6.447e4	1.009e5	7.341e4	6.871e4	7.567e4	5.113e4	5.406e4	6.078e4
PRT	G3UWK0	Selenium-binding protein 2 (Fragment) OS=Mus musculus OX=10090 GN=Selenbp2 PE=1 SV=1	null	null	Mouse_09-2020	null	[MS,MS:1001208,SEQUEST,]	2.68	3.272	null	null	0.09	2.432e4	25.62	25.62	3.378e4	16.16	16.16	3.786e4	22.90	22.90	2.184e4	2.312e4	3.026e4	2.589e4	2.721e4	2.615e4	2.610e4	2.078e4	2.542e4
PRT	Q3U2S8	Voltage-gated hydrogen channel 1 OS=Mus musculus OX=10090 GN=Hvcn1 PE=1 SV=2	null	null	Mouse_09-2020	null	[MS,MS:1001208,SEQUEST,]	1.88	3.223	null	null	0.04	2.441e4	3.87	3.87	3.405e4	22.82	22.82	5.091e4	13.34	13.34	2.088e4	2.441e4	2.108e4	2.307e4	2.743e4	2.012e4	3.060e4	2.921e4	2.735e4
PRT	Q9CQI6	Coactosin-like protein OS=Mus musculus OX=10090 GN=Cotl1 PE=1 SV=3	null	null	Mouse_09-2020	null	[MS,MS:1001208,SEQUEST,]	3.69	6.383	null	null	0.12	2.920e4	34.90	34.90	2.965e4	10.67	10.67	5.515e4	11.77	11.77	1.340e4	3.065e4	2.453e4	1.803e4	2.816e4	2.558e4	3.315e4	3.497e4	2.600e4
PRT	J3QMG3	Voltage-dependent anion-selective channel protein 3 OS=Mus musculus OX=10090 GN=Vdac3 PE=1 SV=1	null	null	Mouse_09-2020	null	[MS,MS:1001208,SEQUEST,]	2.69	2.943	null	null	0.04	5.982e4	9.16	9.16	7.674e4	20.26	20.26	1.124e5	16.81	16.81	4.595e4	5.982e4	5.090e4	4.797e4	6.202e4	4.549e4	5.945e4	6.908e4	5.300e4
PRT	Q64523	Histone H2A type 2-C OS=Mus musculus OX=10090 GN=H2ac20 PE=1 SV=3	null	null	Mouse_09-2020	null	[MS,MS:1001208,SEQUEST,]	0.00	0.965	null	null	0.16	1.759e4	31.18	31.18	1.535e4	41.78	41.78	2.522e4	27.09	27.09	9.847e3	2.114e4	1.478e4	1.572e4	8.966e3	1.325e4	1.739e4	1.572e4	7.442e3
PRT	P09103	Protein disulfide-isomerase OS=Mus musculus OX=10090 GN=P4hb PE=1 SV=2	null	null	Mouse_09-2020	null	[MS,MS:1001208,SEQUEST,]	3.18	4.655	null	null	0.02	1.305e4	12.75	12.75	2.204e4	28.46	28.46	3.399e4	13.01	13.01	1.173e4	1.233e4	1.315e4	2.090e4	1.775e4	1.742e4	2.343e4	1.589e4	1.685e4
PRT	A0A087WNU5	Ankyrin-3 (Fragment) OS=Mus musculus OX=10090 GN=Ank3 PE=1 SV=1	null	null	Mouse_09-2020	null	[MS,MS:1001208,SEQUEST,]	0.00	0.764	null	null	0.00	4.144e4	7.79	7.79	1.970e4	14.57	14.57	1.805e4	34.39	34.39	3.722e4	4.270e4	3.087e4	1.546e4	1.539e4	1.700e4	1.998e4	8.883e3	8.512e3
PRT	Q60668	Heterogeneous nuclear ribonucleoprotein D0 OS=Mus musculus OX=10090 GN=Hnrnpd PE=1 SV=2	null	null	Mouse_09-2020	null	[MS,MS:1001208,SEQUEST,]	3.44	4.313	null	null	0.04	6.936e4	5.18	5.18	8.701e4	25.94	25.94	1.264e5	15.97	15.97	6.230e4	6.877e4	6.336e4	7.365e4	7.008e4	6.119e4	7.898e4	7.250e4	7.335e4
PRT	P63038	60 kDa heat shock protein, mitochondrial OS=Mus musculus OX=10090 GN=Hspd1 PE=1 SV=1	null	null	Mouse_09-2020	null	[MS,MS:1001208,SEQUEST,]	2.64	2.750	null	null	0.02	2.779e4	10.61	10.61	3.874e4	22.21	22.21	4.666e4	19.09	19.09	2.572e4	2.779e4	1.964e4	3.195e4	3.120e4	2.875e4	2.321e4	2.677e4	2.306e4
PRT	P46425	Glutathione S-transferase P 2 OS=Mus musculus OX=10090 GN=Gstp2 PE=1 SV=2	null	null	Mouse_09-2020	null	[MS,MS:1001208,SEQUEST,]	0.00	1.438	null	null	0.09	1.045e4	17.72	17.72	1.601e4	19.76	19.76	2.652e4	9.39	9.39	7.508e3	1.198e4	8.782e3	1.001e4	1.736e4	1.308e4	1.613e4	1.619e4	1.251e4
PRT	A2AKV0	ATP synthase, H+-transporting, mitochondrial F1 complex, gamma polypeptide 1 (Fragment) OS=Mus musculus OX=10090 GN=Atp5c1 PE=1 SV=1	null	null	Mouse_09-2020	null	[MS,MS:1001208,SEQUEST,]	2.12	3.809	null	null	0.12	2.180e4	4.20	4.20	3.556e4	16.67	16.67	4.689e4	9.46	9.46	2.095e4	2.163e4	1.831e4	2.617e4	2.864e4	2.584e4	3.036e4	2.690e4	2.495e4
PRT	Q8BG05	Heterogeneous nuclear ribonucleoprotein A3 OS=Mus musculus OX=10090 GN=Hnrnpa3 PE=1 SV=1	null	null	Mouse_09-2020	null	[MS,MS:1001208,SEQUEST,]	2.82	2.253	null	null	0.03	5.476e4	13.79	13.79	9.268e4	15.42	15.42	1.277e5	13.45	13.45	4.782e4	5.476e4	5.708e4	6.458e4	7.464e4	6.527e4	7.749e4	7.324e4	6.933e4
PRT	P29387	Guanine nucleotide-binding protein subunit beta-4 OS=Mus musculus OX=10090 GN=Gnb4 PE=1 SV=4	null	null	Mouse_09-2020	null	[MS,MS:1001208,SEQUEST,]	1.96	1.682	null	null	0.03	1.078e5	8.05	8.05	1.696e5	22.84	22.84	2.342e5	5.72	5.72	9.195e4	1.078e5	1.005e5	1.288e5	1.366e5	1.115e5	1.567e5	1.344e5	1.196e5
PRT	E9Q1G8	Septin-7 OS=Mus musculus OX=10090 GN=Septin7 PE=1 SV=2	null	null	Mouse_09-2020	null	[MS,MS:1001208,SEQUEST,]	2.58	3.960	null	null	0.04	1.485e4	27.12	27.12	3.102e4	14.84	14.84	3.153e4	12.28	12.28	1.323e4	2.302e4	1.248e4	1.643e4	2.498e4	3.059e4	2.174e4	2.102e4	1.359e4
PRT	F6XVM5	ATP synthase subunit O, mitochondrial (Fragment) OS=Mus musculus OX=10090 GN=Atp5o PE=1 SV=1	null	null	Mouse_09-2020	null	[MS,MS:1001208,SEQUEST,]	2.46	3.824	null	null	0.15	4.416e4	12.72	12.72	7.749e4	21.56	21.56	8.459e4	17.49	17.49	3.684e4	5.231e4	3.710e4	5.639e4	6.241e4	5.005e4	4.868e4	4.853e4	4.734e4
PRT	Q61599	Rho GDP-dissociation inhibitor 2 OS=Mus musculus OX=10090 GN=Arhgdib PE=1 SV=3	null	null	Mouse_09-2020	null	[MS,MS:1001208,SEQUEST,]	3.21	4.183	null	null	0.10	2.463e4	33.59	33.59	4.242e4	16.85	16.85	4.689e4	17.83	17.83	1.253e4	2.842e4	2.069e4	3.326e4	3.416e4	3.339e4	3.233e4	2.118e4	2.501e4
PRT	Q922B2	Aspartate--tRNA ligase, cytoplasmic OS=Mus musculus OX=10090 GN=Dars1 PE=1 SV=2	null	null	Mouse_09-2020	null	[MS,MS:1001208,SEQUEST,]	2.44	4.595	null	null	0.03	2.008e4	21.17	21.17	2.460e4	13.01	13.01	4.262e4	null	null	null	1.727e4	1.962e4	1.538e4	2.271e4	1.876e4	null	2.445e4	null
PRT	Q8VCQ8	Caldesmon 1 OS=Mus musculus OX=10090 GN=Cald1 PE=1 SV=1	null	null	Mouse_09-2020	null	[MS,MS:1001208,SEQUEST,]	7.44	6.501	null	null	0.04	6.230e4	19.96	19.96	8.024e4	26.93	26.93	1.510e5	16.25	16.25	4.474e4	6.230e4	6.271e4	5.016e4	7.617e4	4.664e4	1.028e5	1.128e5	7.118e4
PRT	E9Q0P9	Serine (or cysteine) peptidase inhibitor, clade B, member 6a (Fragment) OS=Mus musculus OX=10090 GN=Serpinb6a PE=1 SV=1	null	null	Mouse_09-2020	null	[MS,MS:1001208,SEQUEST,]	2.82	3.656	null	null	0.08	1.982e4	10.00	10.00	3.223e4	34.01	34.01	4.437e4	18.62	18.62	1.654e4	2.239e4	1.665e4	2.015e4	2.738e4	1.456e4	2.451e4	2.978e4	2.092e4
PRT	P35441	Thrombospondin-1 OS=Mus musculus OX=10090 GN=Thbs1 PE=1 SV=1	null	null	Mouse_09-2020	null	[MS,MS:1001208,SEQUEST,]	2.72	4.014	null	null	0.01	3.903e4	5.87	5.87	4.892e4	14.37	14.37	5.402e4	21.03	21.03	3.506e4	3.843e4	3.593e4	3.058e4	3.518e4	4.999e4	3.453e4	3.099e4	3.457e4
PRT	Q9JHJ0	Tropomodulin-3 OS=Mus musculus OX=10090 GN=Tmod3 PE=1 SV=1	null	null	Mouse_09-2020	null	[MS,MS:1001208,SEQUEST,]	6.07	4.082	null	null	0.03	6.056e4	7.74	7.74	8.528e4	29.65	29.65	1.354e5	8.33	8.33	5.440e4	6.722e4	4.866e4	7.116e4	6.869e4	5.374e4	8.050e4	7.771e4	6.382e4
PRT	Q91Z98	Chitinase-like protein 4 OS=Mus musculus OX=10090 GN=Chil4 PE=1 SV=2	null	null	Mouse_09-2020	null	[MS,MS:1001208,SEQUEST,]	2.89	5.745	null	null	0.04	1.996e5	31.41	31.41	2.381e5	60.52	60.52	1.890e5	13.27	13.27	1.333e5	1.996e5	2.340e5	1.488e5	1.249e5	4.320e5	1.061e5	1.147e5	8.914e4
PRT	Q9D8W5	26S proteasome non-ATPase regulatory subunit 12 OS=Mus musculus OX=10090 GN=Psmd12 PE=1 SV=4	null	null	Mouse_09-2020	null	[MS,MS:1001208,SEQUEST,]	2.05	1.778	null	null	0.02	5.738e4	8.79	8.79	8.317e4	21.85	21.85	1.228e5	12.68	12.68	4.439e4	5.738e4	4.883e4	6.192e4	6.699e4	5.467e4	6.836e4	7.237e4	5.789e4
PRT	P47757	F-actin-capping protein subunit beta OS=Mus musculus OX=10090 GN=Capzb PE=1 SV=3	null	null	Mouse_09-2020	null	[MS,MS:1001208,SEQUEST,]	3.31	3.309	null	null	0.05	6.989e4	11.95	11.95	1.133e5	19.85	19.85	1.613e5	1.75	1.75	5.709e4	6.989e4	6.756e4	7.336e4	9.126e4	6.896e4	1.108e5	9.256e4	7.823e4
PRT	P47962	60S ribosomal protein L5 OS=Mus musculus OX=10090 GN=Rpl5 PE=1 SV=3	null	null	Mouse_09-2020	null	[MS,MS:1001208,SEQUEST,]	3.10	4.582	null	null	0.04	3.116e4	19.18	19.18	5.249e4	9.96	9.96	6.859e4	9.88	9.88	2.799e4	2.276e4	2.799e4	3.570e4	4.227e4	4.034e4	4.011e4	3.935e4	3.305e4
PRT	A0A1Y7VJW9	Fibulin-5 OS=Mus musculus OX=10090 GN=Fbln5 PE=1 SV=1	null	null	Mouse_09-2020	null	[MS,MS:1001208,SEQUEST,]	2.60	6.321	null	null	0.02	2.587e4	28.78	28.78	3.469e4	13.37	13.37	2.784e4	38.24	38.24	2.324e4	3.829e4	1.891e4	2.610e4	2.614e4	2.994e4	1.002e4	1.597e4	1.569e4
PRT	P97371	Proteasome activator complex subunit 1 OS=Mus musculus OX=10090 GN=Psme1 PE=1 SV=2	null	null	Mouse_09-2020	null	[MS,MS:1001208,SEQUEST,]	2.41	2.118	null	null	0.04	2.819e4	9.90	9.90	4.554e4	26.15	26.15	7.874e4	12.54	12.54	2.225e4	3.020e4	2.368e4	3.541e4	3.668e4	2.854e4	4.491e4	4.517e4	3.935e4
PRT	P49312	Heterogeneous nuclear ribonucleoprotein A1 OS=Mus musculus OX=10090 GN=Hnrnpa1 PE=1 SV=2	null	null	Mouse_09-2020	null	[MS,MS:1001208,SEQUEST,]	3.10	3.213	null	null	0.04	4.789e4	8.84	8.84	5.595e4	33.13	33.13	1.331e5	30.59	30.59	3.700e4	4.849e4	4.023e4	5.267e4	4.506e4	3.852e4	5.491e4	8.656e4	6.278e4
PRT	P11247	Myeloperoxidase OS=Mus musculus OX=10090 GN=Mpo PE=1 SV=2	null	null	Mouse_09-2020	null	[MS,MS:1001208,SEQUEST,]	2.46	3.331	null	null	0.02	1.983e4	29.44	29.44	1.911e4	82.95	82.95	1.927e4	14.74	14.74	1.257e4	1.983e4	2.157e4	1.195e4	1.159e4	5.401e4	1.329e4	8.618e3	9.397e3
PRT	E9Q557	Desmoplakin OS=Mus musculus OX=10090 GN=Dsp PE=1 SV=1	null	null	Mouse_09-2020	null	[MS,MS:1001208,SEQUEST,]	0.00	0.845	null	null	0.01	3.476e4	11.40	11.40	1.479e4	55.36	55.36	1.377e4	10.12	10.12	3.705e4	3.349e4	2.920e4	null	7.877e3	1.930e4	9.494e3	7.569e3	7.515e3
PRT	P60122	RuvB-like 1 OS=Mus musculus OX=10090 GN=Ruvbl1 PE=1 SV=1	null	null	Mouse_09-2020	null	[MS,MS:1001208,SEQUEST,]	2.35	1.543	null	null	0.03	1.446e4	10.31	10.31	2.401e4	8.37	8.37	3.119e4	14.11	14.11	1.229e4	1.666e4	1.215e4	1.501e4	1.727e4	2.185e4	1.759e4	1.789e4	1.596e4
PRT	E0CYE2	Inosine-5'-monophosphate dehydrogenase OS=Mus musculus OX=10090 GN=Impdh1 PE=1 SV=1	null	null	Mouse_09-2020	null	[MS,MS:1001208,SEQUEST,]	0.00	2.105	null	null	0.04	2.124e4	23.49	23.49	9.203e3	23.05	23.05	1.306e4	4.14	4.14	null	2.512e4	1.509e4	5.753e3	6.095e3	1.030e4	9.653e3	7.473e3	6.158e3
PRT	Q99LX0	Parkinson disease protein 7 homolog OS=Mus musculus OX=10090 GN=Park7 PE=1 SV=1	null	null	Mouse_09-2020	null	[MS,MS:1001208,SEQUEST,]	0.00	1.424	null	null	0.08	2.014e4	25.13	25.13	3.265e4	25.37	25.37	5.140e4	29.33	29.33	1.809e4	1.998e4	2.542e4	2.041e4	2.912e4	1.857e4	2.567e4	2.949e4	3.196e4
PRT	P59999	Actin-related protein 2/3 complex subunit 4 OS=Mus musculus OX=10090 GN=Arpc4 PE=1 SV=3	null	null	Mouse_09-2020	null	[MS,MS:1001208,SEQUEST,]	2.66	3.259	null	null	0.07	1.167e5	8.88	8.88	1.179e5	20.07	20.07	1.564e5	9.33	9.33	9.000e4	1.167e5	9.907e4	8.036e4	9.499e4	7.409e4	9.396e4	8.974e4	7.717e4
PRT	P21981	Protein-glutamine gamma-glutamyltransferase 2 OS=Mus musculus OX=10090 GN=Tgm2 PE=1 SV=4	null	null	Mouse_09-2020	null	[MS,MS:1001208,SEQUEST,]	2.21	1.271	null	null	0.02	2.720e4	3.78	3.78	3.083e4	16.56	16.56	4.135e4	10.66	10.66	2.362e4	2.720e4	2.382e4	2.022e4	1.886e4	2.660e4	2.408e4	2.372e4	2.024e4
PRT	P50516	V-type proton ATPase catalytic subunit A OS=Mus musculus OX=10090 GN=Atp6v1a PE=1 SV=2	null	null	Mouse_09-2020	null	[MS,MS:1001208,SEQUEST,]	3.75	5.517	null	null	0.03	2.108e4	23.73	23.73	2.225e4	20.90	20.90	3.999e4	14.79	14.79	1.387e4	2.515e4	1.771e4	1.391e4	2.245e4	1.587e4	3.015e4	1.863e4	1.886e4
PRT	P62774	Myotrophin OS=Mus musculus OX=10090 GN=Mtpn PE=1 SV=2	null	null	Mouse_09-2020	null	[MS,MS:1001208,SEQUEST,]	6.17	7.627	null	null	0.17	5.646e4	13.90	13.90	7.647e4	10.62	10.62	1.097e5	11.13	11.13	3.958e4	5.691e4	4.743e4	4.780e4	6.828e4	5.912e4	6.631e4	6.903e4	5.172e4
PRT	P00920	Carbonic anhydrase 2 OS=Mus musculus OX=10090 GN=Ca2 PE=1 SV=4	null	null	Mouse_09-2020	null	[MS,MS:1001208,SEQUEST,]	6.62	8.130	null	null	0.12	3.069e4	36.91	36.91	1.127e4	77.41	77.41	6.712e3	null	null	2.757e4	2.824e4	4.476e4	4.400e3	9.079e3	2.657e4	null	3.851e3	null
PRT	Q501J6	Probable ATP-dependent RNA helicase DDX17 OS=Mus musculus OX=10090 GN=Ddx17 PE=1 SV=1	null	null	Mouse_09-2020	null	[MS,MS:1001208,SEQUEST,]	2.42	3.057	null	null	0.02	1.964e4	17.57	17.57	2.612e4	17.00	17.00	3.927e4	21.19	21.19	1.764e4	2.251e4	1.324e4	2.108e4	2.000e4	2.254e4	1.903e4	2.418e4	1.852e4
PRT	F6RJE8	Phosphatidylinositol 5-phosphate 4-kinase type-2 alpha (Fragment) OS=Mus musculus OX=10090 GN=Pip4k2a PE=1 SV=1	null	null	Mouse_09-2020	null	[MS,MS:1001208,SEQUEST,]	0.00	2.111	null	null	0.08	9.869e3	47.89	47.89	1.479e4	25.74	25.74	1.797e4	25.94	25.94	5.102e3	9.869e3	1.309e4	7.913e3	1.191e4	1.780e4	1.424e4	1.031e4	5.697e3
PRT	Q9Z204	Heterogeneous nuclear ribonucleoproteins C1/C2 OS=Mus musculus OX=10090 GN=Hnrnpc PE=1 SV=1	null	null	Mouse_09-2020	null	[MS,MS:1001208,SEQUEST,]	2.14	2.229	null	null	0.04	1.474e4	22.07	22.07	2.213e4	6.40	6.40	2.928e4	12.61	12.61	1.202e4	2.009e4	1.238e4	1.501e4	1.707e4	1.910e4	1.942e4	2.031e4	1.381e4
PRT	A0A087WR97	TAR DNA-binding protein 43 (Fragment) OS=Mus musculus OX=10090 GN=Tardbp PE=1 SV=1	null	null	Mouse_09-2020	null	[MS,MS:1001208,SEQUEST,]	6.29	6.520	null	null	0.07	7.150e4	34.15	34.15	9.437e4	20.16	20.16	1.282e5	5.93	5.93	4.332e4	9.770e4	6.006e4	6.466e4	7.601e4	5.944e4	8.290e4	7.353e4	6.386e4
PRT	Q2EMV9	Protein mono-ADP-ribosyltransferase PARP14 OS=Mus musculus OX=10090 GN=Parp14 PE=1 SV=3	null	null	Mouse_09-2020	null	[MS,MS:1001208,SEQUEST,]	0.00	1.757	null	null	0.01	5.456e4	14.16	14.16	5.302e4	37.88	37.88	7.275e4	11.43	11.43	4.901e4	4.401e4	4.895e4	4.711e4	4.270e4	2.963e4	5.016e4	3.834e4	3.942e4
PRT	P08071	Lactotransferrin OS=Mus musculus OX=10090 GN=Ltf PE=1 SV=4	null	null	Mouse_09-2020	null	[MS,MS:1001208,SEQUEST,]	3.38	4.955	null	null	0.03	1.826e4	38.48	38.48	2.797e4	86.46	86.46	8.443e3	35.40	35.40	1.606e4	1.826e4	2.819e4	1.749e4	8.632e3	6.310e4	5.821e3	3.307e3	5.616e3
PRT	A0A087WQK0	60S ribosomal protein L3 (Fragment) OS=Mus musculus OX=10090 GN=Rpl3 PE=1 SV=1	null	null	Mouse_09-2020	null	[MS,MS:1001208,SEQUEST,]	2.95	5.734	null	null	0.09	1.496e4	36.89	36.89	2.656e4	21.68	21.68	2.885e4	27.54	27.54	1.209e4	2.565e4	1.257e4	1.514e4	2.139e4	3.113e4	1.368e4	2.018e4	1.360e4
PRT	H7BXC3	Triosephosphate isomerase OS=Mus musculus OX=10090 GN=Tpi1 PE=1 SV=1	null	null	Mouse_09-2020	null	[MS,MS:1001208,SEQUEST,]	2.83	5.152	null	null	0.09	1.514e4	18.78	18.78	2.912e4	10.10	10.10	2.903e4	16.21	16.21	1.305e4	2.021e4	1.272e4	1.820e4	2.119e4	2.780e4	2.002e4	1.288e4	1.459e4
PRT	Q99LE1	RILP-like protein 2 OS=Mus musculus OX=10090 GN=Rilpl2 PE=1 SV=1	null	null	Mouse_09-2020	null	[MS,MS:1001208,SEQUEST,]	0.00	1.016	null	null	0.15	2.828e4	null	null	null	null	null	7.141e3	null	null	null	2.828e4	null	null	null	null	null	null	3.367e3
PRT	Q8CDI7	Coiled-coil domain-containing protein 150 OS=Mus musculus OX=10090 GN=Ccdc150 PE=2 SV=2	null	null	Mouse_09-2020	null	[MS,MS:1001208,SEQUEST,]	0.00	0.747	null	null	0.01	7.594e5	24.52	24.52	2.731e5	31.28	31.28	2.516e5	0.89	0.89	8.840e5	7.594e5	5.062e5	1.707e5	2.142e5	3.862e5	1.712e5	1.449e5	1.186e5
PRT	A2A6U5	Septin-9 (Fragment) OS=Mus musculus OX=10090 GN=Septin9 PE=1 SV=1	null	null	Mouse_09-2020	null	[MS,MS:1001208,SEQUEST,]	4.52	3.052	null	null	0.04	2.015e4	19.62	19.62	3.878e4	33.67	33.67	4.781e4	5.57	5.57	1.284e4	2.090e4	1.693e4	3.566e4	3.124e4	2.538e4	3.296e4	2.902e4	2.134e4
PRT	P14211	Calreticulin OS=Mus musculus OX=10090 GN=Calr PE=1 SV=1	null	null	Mouse_09-2020	null	[MS,MS:1001208,SEQUEST,]	5.80	8.138	null	null	0.04	5.093e4	9.78	9.78	8.660e4	13.76	13.76	1.470e5	7.12	7.12	3.947e4	5.093e4	4.469e4	5.927e4	6.975e4	6.204e4	9.233e4	8.436e4	7.277e4
PRT	G3UZJ4	Peroxiredoxin-5, mitochondrial OS=Mus musculus OX=10090 GN=Prdx5 PE=1 SV=1	null	null	Mouse_09-2020	null	[MS,MS:1001208,SEQUEST,]	2.06	1.359	null	null	0.07	1.992e4	8.43	8.43	2.459e4	8.73	8.73	3.814e4	12.84	12.84	1.587e4	2.086e4	1.674e4	1.537e4	1.765e4	2.250e4	2.149e4	2.299e4	1.798e4
PRT	P24270	Catalase OS=Mus musculus OX=10090 GN=Cat PE=1 SV=4	null	null	Mouse_09-2020	null	[MS,MS:1001208,SEQUEST,]	2.89	4.902	null	null	0.03	3.186e4	14.73	14.73	3.802e4	16.72	16.72	4.273e4	8.99	8.99	2.861e4	3.871e4	2.455e4	2.714e4	3.062e4	2.669e4	2.718e4	2.451e4	2.223e4
PRT	P19246	Neurofilament heavy polypeptide OS=Mus musculus OX=10090 GN=Nefh PE=1 SV=3	null	null	Mouse_09-2020	null	[MS,MS:1001208,SEQUEST,]	0.00	0.805	null	null	0.01	1.179e5	56.85	56.85	4.743e4	18.88	18.88	8.293e4	21.06	21.06	4.633e4	1.179e5	1.566e5	3.938e4	3.622e4	4.092e4	6.235e4	3.395e4	3.910e4
PRT	D3YV43	40S ribosomal protein S3 OS=Mus musculus OX=10090 GN=Rps3 PE=1 SV=1	null	null	Mouse_09-2020	null	[MS,MS:1001208,SEQUEST,]	3.15	3.140	null	null	0.07	2.533e4	18.89	18.89	3.764e4	15.14	15.14	4.548e4	13.08	13.08	1.633e4	2.533e4	2.198e4	2.824e4	2.706e4	3.248e4	3.136e4	2.439e4	2.568e4
PRT	P62317	Small nuclear ribonucleoprotein Sm D2 OS=Mus musculus OX=10090 GN=Snrpd2 PE=1 SV=1	null	null	Mouse_09-2020	null	[MS,MS:1001208,SEQUEST,]	1.86	1.599	null	null	0.08	1.396e4	29.90	29.90	2.486e4	22.45	22.45	3.672e4	8.56	8.56	1.254e4	1.064e4	1.622e4	1.924e4	2.002e4	1.686e4	2.532e4	1.871e4	1.822e4
PRT	Q9DB77	Cytochrome b-c1 complex subunit 2, mitochondrial OS=Mus musculus OX=10090 GN=Uqcrc2 PE=1 SV=1	null	null	Mouse_09-2020	null	[MS,MS:1001208,SEQUEST,]	1.61	2.017	null	null	0.02	2.616e4	24.23	24.23	3.097e4	20.82	20.82	3.663e4	12.17	12.17	1.515e4	2.712e4	2.197e4	1.936e4	2.420e4	3.710e4	2.526e4	1.766e4	1.850e4
PRT	P49710	Hematopoietic lineage cell-specific protein OS=Mus musculus OX=10090 GN=Hcls1 PE=1 SV=2	null	null	Mouse_09-2020	null	[MS,MS:1001208,SEQUEST,]	0.00	1.113	null	null	0.02	3.582e4	5.40	5.40	6.315e4	20.79	20.79	1.072e5	18.46	18.46	3.137e4	3.582e4	3.251e4	4.393e4	5.086e4	3.976e4	5.287e4	6.221e4	5.055e4
PRT	P56399	Ubiquitin carboxyl-terminal hydrolase 5 OS=Mus musculus OX=10090 GN=Usp5 PE=1 SV=1	null	null	Mouse_09-2020	null	[MS,MS:1001208,SEQUEST,]	0.00	2.579	null	null	0.02	1.040e4	15.21	15.21	1.472e4	20.36	20.36	1.693e4	31.86	31.86	9.346e3	7.984e3	8.943e3	1.282e4	1.185e4	1.259e4	9.282e3	1.222e4	null
PRT	A0A668KM31	Amphiphysin OS=Mus musculus OX=10090 GN=Amph PE=1 SV=1	null	null	Mouse_09-2020	null	[MS,MS:1001208,SEQUEST,]	1.77	1.602	null	null	0.01	3.566e4	2.39	2.39	5.131e4	20.14	20.14	7.885e4	11.49	11.49	3.182e4	3.566e4	3.110e4	3.817e4	4.132e4	3.499e4	null	4.170e4	4.034e4
PRT	D3YUF7	Prelamin-A/C (Fragment) OS=Mus musculus OX=10090 GN=Lmna PE=1 SV=1	null	null	Mouse_09-2020	null	[MS,MS:1001208,SEQUEST,]	2.43	1.975	null	null	0.12	1.383e4	23.43	23.43	2.256e4	30.62	30.62	2.855e4	20.94	20.94	1.047e4	1.837e4	1.162e4	1.750e4	1.817e4	1.272e4	1.740e4	1.638e4	1.771e4
PRT	F8WJ41	40S ribosomal protein S15a (Fragment) OS=Mus musculus OX=10090 GN=Rps15a PE=1 SV=1	null	null	Mouse_09-2020	null	[MS,MS:1001208,SEQUEST,]	1.90	1.875	null	null	0.08	2.036e4	14.19	14.19	2.747e4	10.50	10.50	3.261e4	19.23	19.23	1.536e4	2.036e4	1.914e4	1.717e4	2.512e4	2.191e4	2.907e4	1.682e4	1.538e4
PRT	G3X8T3	Carboxypeptidase OS=Mus musculus OX=10090 GN=Ctsa PE=1 SV=1	null	null	Mouse_09-2020	null	[MS,MS:1001208,SEQUEST,]	2.21	3.307	null	null	0.02	3.299e4	14.93	14.93	6.415e4	16.08	16.08	8.794e4	12.66	12.66	2.817e4	4.116e4	2.771e4	4.395e4	5.166e4	4.390e4	5.548e4	5.045e4	4.855e4
PRT	A0A494B9X1	Small nucleolar RNA host gene 4 (Fragment) OS=Mus musculus OX=10090 GN=Snhg4 PE=4 SV=1	null	null	Mouse_09-2020	null	[MS,MS:1001208,SEQUEST,]	2.30	3.238	null	null	0.03	1.149e4	10.41	10.41	1.951e4	16.38	16.38	2.847e4	6.99	6.99	9.022e3	1.237e4	9.654e3	1.220e4	1.719e4	1.325e4	1.812e4	1.634e4	1.426e4
PRT	Q3THE2	Myosin regulatory light chain 12B OS=Mus musculus OX=10090 GN=Myl12b PE=1 SV=2	null	null	Mouse_09-2020	null	[MS,MS:1001208,SEQUEST,]	2.56	3.042	null	null	0.06	2.069e4	15.15	15.15	null	null	null	4.368e4	11.23	11.23	1.858e4	2.550e4	1.612e4	null	null	null	2.524e4	2.613e4	2.060e4
PRT	P05202	Aspartate aminotransferase, mitochondrial OS=Mus musculus OX=10090 GN=Got2 PE=1 SV=1	null	null	Mouse_09-2020	null	[MS,MS:1001208,SEQUEST,]	2.11	3.653	null	null	0.02	1.593e4	6.71	6.71	2.584e4	17.98	17.98	3.134e4	9.02	9.02	1.327e4	1.690e4	1.338e4	2.079e4	2.081e4	2.055e4	2.082e4	1.798e4	1.685e4
PRT	Q9CS00	Cactin OS=Mus musculus OX=10090 GN=Cactin PE=1 SV=2	null	null	Mouse_09-2020	null	[MS,MS:1001208,SEQUEST,]	0.00	0.702	null	null	0.01	8.855e5	35.69	35.69	1.039e6	34.80	34.80	1.034e6	16.52	16.52	7.275e5	8.855e5	1.263e6	7.483e5	4.599e5	8.968e5	8.274e5	5.934e5	4.052e5
PRT	Q811B3	A disintegrin and metalloproteinase with thrombospondin motifs 12 OS=Mus musculus OX=10090 GN=Adamts12 PE=2 SV=2	null	null	Mouse_09-2020	null	[MS,MS:1001208,SEQUEST,]	0.00	2.142	null	null	0.01	2.485e4	38.80	38.80	7.190e3	60.63	60.63	9.944e3	44.34	44.34	1.114e4	2.875e4	2.087e4	4.494e3	5.607e3	1.597e4	9.483e3	4.124e3	null
PRT	E9Q101	Predicted gene 6034 OS=Mus musculus OX=10090 GN=Gm6034 PE=4 SV=1	null	null	Mouse_09-2020	null	[MS,MS:1001208,SEQUEST,]	0.00	1.240	null	null	0.20	4.396e4	13.13	13.13	4.399e4	37.29	37.29	4.013e4	15.53	15.53	3.949e4	4.558e4	2.974e4	1.699e4	3.543e4	5.154e4	2.116e4	2.367e4	1.892e4
PRT	Q8VCW8	Medium-chain acyl-CoA ligase ACSF2, mitochondrial OS=Mus musculus OX=10090 GN=Acsf2 PE=1 SV=1	null	null	Mouse_09-2020	null	[MS,MS:1001208,SEQUEST,]	3.00	2.431	null	null	0.02	2.701e4	11.45	11.45	3.983e4	26.44	26.44	5.324e4	18.42	18.42	2.305e4	2.701e4	2.671e4	3.388e4	3.208e4	2.787e4	2.981e4	3.054e4	2.961e4
PRT	P27808	Alpha-1,3-mannosyl-glycoprotein 2-beta-N-acetylglucosaminyltransferase OS=Mus musculus OX=10090 GN=Mgat1 PE=1 SV=1	null	null	Mouse_09-2020	null	[MS,MS:1001208,SEQUEST,]	0.00	1.013	null	null	0.04	4.026e4	54.26	54.26	7.034e4	44.22	44.22	6.108e4	14.56	14.56	3.617e4	8.402e4	2.640e4	3.628e4	5.665e4	1.114e5	4.220e4	2.692e4	2.880e4
PRT	Q921I1	Serotransferrin OS=Mus musculus OX=10090 GN=Tf PE=1 SV=1	null	null	Mouse_09-2020	null	[MS,MS:1001208,SEQUEST,]	2.63	3.725	null	null	0.02	9.380e3	11.26	11.26	1.903e4	10.41	10.41	1.496e4	17.57	17.57	8.426e3	1.015e4	6.805e3	1.189e4	1.449e4	1.893e4	1.114e4	6.525e3	7.056e3
PRT	P09405	Nucleolin OS=Mus musculus OX=10090 GN=Ncl PE=1 SV=2	null	null	Mouse_09-2020	null	[MS,MS:1001208,SEQUEST,]	0.00	1.262	null	null	0.02	1.181e4	31.62	31.62	1.097e4	22.16	22.16	1.246e4	20.11	20.11	6.337e3	1.372e4	9.921e3	6.854e3	6.246e3	1.050e4	1.117e4	6.338e3	5.878e3
PRT	F6QA74	DNA-(apurinic or apyrimidinic site) endonuclease (Fragment) OS=Mus musculus OX=10090 GN=Apex1 PE=1 SV=1	null	null	Mouse_09-2020	null	[MS,MS:1001208,SEQUEST,]	1.93	1.419	null	null	0.03	1.670e4	14.85	14.85	2.847e4	26.31	26.31	3.893e4	4.75	4.75	1.180e4	1.756e4	1.403e4	2.134e4	2.293e4	1.708e4	2.623e4	2.234e4	1.964e4
PRT	P11983	T-complex protein 1 subunit alpha OS=Mus musculus OX=10090 GN=Tcp1 PE=1 SV=3	null	null	Mouse_09-2020	null	[MS,MS:1001208,SEQUEST,]	2.16	1.388	null	null	0.02	2.316e4	3.96	3.96	3.450e4	11.11	11.11	4.627e4	9.06	9.06	2.080e4	2.377e4	1.847e4	2.552e4	2.687e4	2.977e4	2.757e4	2.654e4	2.241e4
PRT	P60335	Poly(rC)-binding protein 1 OS=Mus musculus OX=10090 GN=Pcbp1 PE=1 SV=1	null	null	Mouse_09-2020	null	[MS,MS:1001208,SEQUEST,]	2.11	1.438	null	null	0.03	2.738e4	7.04	7.04	3.920e4	10.35	10.35	5.588e4	5.83	5.83	2.459e4	2.717e4	2.582e4	2.825e4	3.157e4	3.204e4	3.853e4	3.163e4	2.889e4
PRT	Q64012	RNA-binding protein Raly OS=Mus musculus OX=10090 GN=Raly PE=1 SV=3	null	null	Mouse_09-2020	null	[MS,MS:1001208,SEQUEST,]	2.77	2.381	null	null	0.04	1.878e4	73.63	73.63	3.185e4	9.82	9.82	2.552e4	59.62	59.62	3.009e3	2.726e4	1.578e4	2.203e4	2.565e4	2.499e4	1.122e4	2.295e4	null
PRT	Q9CX86	Heterogeneous nuclear ribonucleoprotein A0 OS=Mus musculus OX=10090 GN=Hnrnpa0 PE=1 SV=1	null	null	Mouse_09-2020	null	[MS,MS:1001208,SEQUEST,]	3.88	3.878	null	null	0.05	5.426e4	10.13	10.13	4.352e4	23.50	23.50	6.479e4	35.89	35.89	5.093e4	5.426e4	3.908e4	2.720e4	4.588e4	3.095e4	4.467e4	6.387e4	2.840e4
PRT	S4R1F2	Annexin OS=Mus musculus OX=10090 GN=Anxa4 PE=1 SV=1	null	null	Mouse_09-2020	null	[MS,MS:1001208,SEQUEST,]	2.77	3.587	null	null	0.06	1.482e4	7.98	7.98	2.628e4	27.10	27.10	3.278e4	4.85	4.85	1.213e4	1.584e4	1.245e4	1.713e4	2.116e4	1.379e4	2.135e4	1.881e4	1.608e4
PRT	P41105	60S ribosomal protein L28 OS=Mus musculus OX=10090 GN=Rpl28 PE=1 SV=2	null	null	Mouse_09-2020	null	[MS,MS:1001208,SEQUEST,]	2.03	2.631	null	null	0.08	2.096e4	11.09	11.09	3.947e4	18.64	18.64	4.667e4	20.95	20.95	1.670e4	2.096e4	1.952e4	3.279e4	3.037e4	3.406e4	2.466e4	2.678e4	2.588e4
PRT	Q7TNV0	Protein DEK OS=Mus musculus OX=10090 GN=Dek PE=1 SV=1	null	null	Mouse_09-2020	null	[MS,MS:1001208,SEQUEST,]	0.00	0.928	null	null	0.05	null	null	null	null	null	null	null	null	null	null	null	null	null	null	null	null	null	null
PRT	G5E8J2	Ankyrin-1 OS=Mus musculus OX=10090 GN=Ank1 PE=1 SV=1	null	null	Mouse_09-2020	null	[MS,MS:1001208,SEQUEST,]	2.07	1.866	null	null	0.01	null	null	null	null	null	null	null	null	null	null	null	null	null	null	null	null	null	null
PRT	P14148	60S ribosomal protein L7 OS=Mus musculus OX=10090 GN=Rpl7 PE=1 SV=2	null	null	Mouse_09-2020	null	[MS,MS:1001208,SEQUEST,]	3.24	2.631	null	null	0.05	2.441e4	68.38	68.38	5.295e3	null	null	1.252e4	30.92	30.92	2.193e4	4.622e3	2.582e4	null	4.264e3	null	6.914e3	null	7.375e3
PRT	A0A087WNV6	5'-3' exoribonuclease 1 OS=Mus musculus OX=10090 GN=Xrn1 PE=1 SV=1	null	null	Mouse_09-2020	null	[MS,MS:1001208,SEQUEST,]	0.00	0.687	null	null	0.01	2.468e4	23.37	23.37	2.187e4	27.61	27.61	3.067e4	4.98	4.98	1.630e4	2.468e4	2.464e4	1.367e4	1.254e4	2.375e4	2.114e4	1.642e4	1.488e4
PRT	Q9R233	Tapasin OS=Mus musculus OX=10090 GN=Tapbp PE=1 SV=2	null	null	Mouse_09-2020	null	[MS,MS:1001208,SEQUEST,]	2.47	2.413	null	null	0.03	7.317e3	25.82	25.82	1.055e4	26.00	26.00	2.043e4	19.41	19.41	7.905e3	6.083e3	null	7.944e3	7.057e3	null	9.980e3	1.172e4	9.906e3
PRT	Q9D1R9	60S ribosomal protein L34 OS=Mus musculus OX=10090 GN=Rpl34 PE=1 SV=2	null	null	Mouse_09-2020	null	[MS,MS:1001208,SEQUEST,]	1.61	2.118	null	null	0.08	1.306e4	6.36	6.36	2.396e4	7.53	7.53	3.218e4	5.35	5.35	1.249e4	1.224e4	1.097e4	1.661e4	1.930e4	1.985e4	2.133e4	1.846e4	1.621e4
PRT	F6R587	Copine-1 (Fragment) OS=Mus musculus OX=10090 GN=Cpne1 PE=1 SV=1	null	null	Mouse_09-2020	null	[MS,MS:1001208,SEQUEST,]	2.38	2.634	null	null	0.04	3.023e4	14.66	14.66	5.418e4	31.99	31.99	7.477e4	11.10	11.10	2.715e4	2.820e4	3.117e4	4.020e4	4.363e4	2.824e4	4.382e4	4.290e4	3.732e4
PRT	Q62418	Drebrin-like protein OS=Mus musculus OX=10090 GN=Dbnl PE=1 SV=2	null	null	Mouse_09-2020	null	[MS,MS:1001208,SEQUEST,]	0.00	1.501	null	null	0.03	2.880e4	21.05	21.05	3.329e4	4.87	4.87	4.558e4	3.45	3.45	1.748e4	2.888e4	2.419e4	2.081e4	2.879e4	2.815e4	3.142e4	2.496e4	2.195e4
PRT	D3YVF4	40S ribosomal protein S14 (Fragment) OS=Mus musculus OX=10090 GN=Rps14 PE=1 SV=1	null	null	Mouse_09-2020	null	[MS,MS:1001208,SEQUEST,]	1.72	1.772	null	null	0.09	4.464e4	10.91	10.91	7.697e4	9.00	9.00	1.031e5	5.84	5.84	3.641e4	4.464e4	4.229e4	5.298e4	6.199e4	6.113e4	6.490e4	5.916e4	4.961e4
PRT	P01887	Beta-2-microglobulin OS=Mus musculus OX=10090 GN=B2m PE=1 SV=2	null	null	Mouse_09-2020	null	[MS,MS:1001208,SEQUEST,]	1.87	1.147	null	null	0.08	null	null	null	null	null	null	4.130e4	10.37	10.37	null	null	null	null	null	null	2.847e4	2.212e4	2.223e4
PRT	F6VNW5	GCS light chain (Fragment) OS=Mus musculus OX=10090 GN=Gclm PE=1 SV=1	null	null	Mouse_09-2020	null	[MS,MS:1001208,SEQUEST,]	2.02	1.610	null	null	0.08	1.922e4	25.40	25.40	3.077e4	27.32	27.32	3.091e4	3.42	3.42	1.648e4	2.843e4	1.615e4	2.768e4	2.139e4	2.656e4	2.030e4	1.773e4	1.483e4
PRT	P28665	Murinoglobulin-1 OS=Mus musculus OX=10090 GN=Mug1 PE=1 SV=3	null	null	Mouse_09-2020	null	[MS,MS:1001208,SEQUEST,]	2.27	2.338	null	null	0.01	3.267e4	20.38	20.38	4.688e4	30.86	30.86	6.880e4	13.65	13.65	2.441e4	3.267e4	3.424e4	3.000e4	3.776e4	2.238e4	3.724e4	3.988e4	3.244e4
PRT	Q9CZM2	60S ribosomal protein L15 OS=Mus musculus OX=10090 GN=Rpl15 PE=1 SV=4	null	null	Mouse_09-2020	null	[MS,MS:1001208,SEQUEST,]	1.91	1.800	null	null	0.04	3.477e4	21.81	21.81	5.486e4	22.37	22.37	7.546e4	15.50	15.50	2.845e4	3.477e4	3.973e4	4.883e4	4.294e4	4.734e4	4.557e4	4.329e4	4.236e4
PRT	P09528	Ferritin heavy chain OS=Mus musculus OX=10090 GN=Fth1 PE=1 SV=2	null	null	Mouse_09-2020	null	[MS,MS:1001208,SEQUEST,]	0.00	2.045	null	null	0.08	2.253e4	34.84	34.84	2.442e4	47.42	47.42	1.599e4	49.08	49.08	1.088e4	2.253e4	2.127e4	1.618e4	1.966e4	7.742e3	6.416e3	1.490e4	7.542e3
PRT	S4R1V0	PDZ and LIM domain protein 1 (Fragment) OS=Mus musculus OX=10090 GN=Pdlim1 PE=1 SV=1	null	null	Mouse_09-2020	null	[MS,MS:1001208,SEQUEST,]	2.46	0.908	null	null	0.07	2.212e4	13.44	13.44	3.382e4	25.96	25.96	5.381e4	14.93	14.93	1.650e4	2.406e4	1.858e4	2.306e4	2.724e4	1.878e4	2.900e4	3.087e4	2.650e4
PRT	P70168	Importin subunit beta-1 OS=Mus musculus OX=10090 GN=Kpnb1 PE=1 SV=2	null	null	Mouse_09-2020	null	[MS,MS:1001208,SEQUEST,]	2.42	3.324	null	null	0.01	3.719e4	5.45	5.45	7.277e4	16.33	16.33	8.582e4	2.37	2.37	3.341e4	3.645e4	3.390e4	4.642e4	5.861e4	4.707e4	5.917e4	4.859e4	4.181e4
PRT	Q61656	Probable ATP-dependent RNA helicase DDX5 OS=Mus musculus OX=10090 GN=Ddx5 PE=1 SV=2	null	null	Mouse_09-2020	null	[MS,MS:1001208,SEQUEST,]	2.45	1.777	null	null	0.02	1.599e4	14.48	14.48	2.217e4	16.61	16.61	2.465e4	21.85	21.85	1.235e4	1.840e4	1.343e4	1.741e4	1.786e4	1.760e4	1.382e4	1.414e4	1.463e4
PRT	P61161	Actin-related protein 2 OS=Mus musculus OX=10090 GN=Actr2 PE=1 SV=1	null	null	Mouse_09-2020	null	[MS,MS:1001208,SEQUEST,]	2.24	1.882	null	null	0.03	5.529e4	9.35	9.35	9.333e4	14.88	14.88	1.153e5	8.76	8.76	4.688e4	5.529e4	5.252e4	5.939e4	7.517e4	6.202e4	7.952e4	6.231e4	6.075e4
PRT	Q9D154	Leukocyte elastase inhibitor A OS=Mus musculus OX=10090 GN=Serpinb1a PE=1 SV=1	null	null	Mouse_09-2020	null	[MS,MS:1001208,SEQUEST,]	1.94	0.827	null	null	0.03	null	null	null	null	null	null	null	null	null	null	null	null	null	null	null	null	null	null
PRT	A0A1B0GSR9	L-lactate dehydrogenase OS=Mus musculus OX=10090 GN=Ldha PE=1 SV=1	null	null	Mouse_09-2020	null	[MS,MS:1001208,SEQUEST,]	2.49	2.636	null	null	0.03	3.507e4	19.72	19.72	5.502e4	26.10	26.10	8.126e4	12.80	12.80	3.150e4	3.422e4	4.031e4	5.235e4	4.431e4	4.686e4	5.602e4	3.903e4	4.146e4
PEH	sequence	accession	unique	database	database_version	search_engine	best_search_engine_score[1]	modifications	retention_time	retention_time_window	charge	mass_to_charge	peptide_abundance_study_variable[1]	peptide_abundance_stdev_study_variable[1]	peptide_abundance_std_study_variable[1]	peptide_abundance_study_variable[2]	peptide_abundance_stdev_study_variable[2]	peptide_abundance_std_study_variable[2]	peptide_abundance_study_variable[3]	peptide_abundance_stdev_study_variable[3]	peptide_abundance_std_study_variable[3]	peptide_abundance_assay[1]	peptide_abundance_assay[2]	peptide_abundance_assay[3]	peptide_abundance_assay[4]	peptide_abundance_assay[5]	peptide_abundance_assay[6]	peptide_abundance_assay[7]	peptide_abundance_assay[8]	peptide_abundance_assay[9]
PEP	AAAFEDQENETVVVKEK	P26039	1	Mouse_09-2020	null	[MS,MS:1001208,SEQUEST,]	3.2e0	null	0.0	0.0|0.0	3	636.31794	2.543e4	19.87	19.87	3.625e4	16.92	16.92	5.159e4	10.81	10.81	1.795e4	2.995e4	2.136e4	2.563e4	2.919e4	2.510e4	3.266e4	2.959e4	2.764e4
PEP	MSATFIGNSTAIQELFK	P68372	1	Mouse_09-2020	null	[MS,MS:1001208,SEQUEST,]	4.3e0	null	0.0	0.0|0.0	2	937.47185	2.490e4	20.16	20.16	3.733e4	23.01	23.01	4.284e4	28.16	28.16	2.237e4	3.223e4	1.841e4	2.845e4	2.291e4	3.221e4	2.954e4	3.564e4	1.727e4
PEP	MSAEINEIIR	Q64727	1	Mouse_09-2020	null	[MS,MS:1001208,SEQUEST,]	2.5e0	null	0.0	0.0|0.0	2	596.30554	2.908e4	11.07	11.07	4.029e4	11.57	11.57	5.793e4	17.86	17.86	2.383e4	2.908e4	2.774e4	2.660e4	3.244e4	2.924e4	3.529e4	3.324e4	3.410e4
PEP	MRIESLSSQLSNLQK	P14733	1	Mouse_09-2020	null	[MS,MS:1001208,SEQUEST,]	5.2e0	null	0.0	0.0|0.0	3	583.97697	6.566e4	31.70	31.70	8.166e4	1.04	1.04	1.056e5	14.32	14.32	3.925e4	8.465e4	5.516e4	5.129e4	6.477e4	7.046e4	6.442e4	7.117e4	4.978e4
PEP	MQQVEASLQPETLRK	Q5I2A0	1	Mouse_09-2020	null	[MS,MS:1001208,SEQUEST,]	4.9e0	null	0.0	0.0|0.0	3	591.97697	1.960e5	6.70	6.70	2.453e5	19.41	19.41	3.520e5	21.36	21.36	1.565e5	1.960e5	1.650e5	1.533e5	2.291e5	1.653e5	2.427e5	1.833e5	2.236e5
PEP	MQKEITALAPSTMKIK	P60710	0	Mouse_09-2020	null	[MS,MS:1001208,SEQUEST,]	1.8e0	null	0.0	0.0|0.0	3	788.35231	1.763e5	31.33	31.33	1.300e5	13.53	13.53	2.214e5	12.22	12.22	9.701e4	2.089e5	1.481e5	9.095e4	8.918e4	1.122e5	1.491e5	1.540e5	1.044e5
PEP	MQKEITALAPSTMKIK	P68134	0	Mouse_09-2020	null	[MS,MS:1001208,SEQUEST,]	1.8e0	null	0.0	0.0|0.0	3	788.35231	1.763e5	31.33	31.33	1.300e5	13.53	13.53	2.214e5	12.22	12.22	9.701e4	2.089e5	1.481e5	9.095e4	8.918e4	1.122e5	1.491e5	1.540e5	1.044e5
PEP	MQKEITALAPSTMK	P60710	0	Mouse_09-2020	null	[MS,MS:1001208,SEQUEST,]	1.9e0	null	0.0	0.0|0.0	3	707.95930	3.486e5	39.04	39.04	2.145e5	14.35	14.35	3.333e5	7.50	7.50	1.557e5	4.043e5	2.929e5	1.410e5	1.372e5	1.851e5	2.405e5	1.912e5	1.418e5
PEP	MQKEITALAPSTMK	P60710	0	Mouse_09-2020	null	[MS,MS:1001208,SEQUEST,]	1.9e0	null	0.0	0.0|0.0	2	1061.43531	3.486e5	39.04	39.04	2.145e5	14.35	14.35	3.333e5	7.50	7.50	1.557e5	4.043e5	2.929e5	1.410e5	1.372e5	1.851e5	2.405e5	1.912e5	1.418e5
PEP	MQKEITALAPSTMK	P68134	0	Mouse_09-2020	null	[MS,MS:1001208,SEQUEST,]	1.9e0	null	0.0	0.0|0.0	3	707.95930	3.486e5	39.04	39.04	2.145e5	14.35	14.35	3.333e5	7.50	7.50	1.557e5	4.043e5	2.929e5	1.410e5	1.372e5	1.851e5	2.405e5	1.912e5	1.418e5
PEP	MQKEITALAPSTMK	P68134	0	Mouse_09-2020	null	[MS,MS:1001208,SEQUEST,]	1.9e0	null	0.0	0.0|0.0	2	1061.43531	3.486e5	39.04	39.04	2.145e5	14.35	14.35	3.333e5	7.50	7.50	1.557e5	4.043e5	2.929e5	1.410e5	1.372e5	1.851e5	2.405e5	1.912e5	1.418e5
PEP	MQHLEQTLNKELISK	P22599	1	Mouse_09-2020	null	[MS,MS:1001208,SEQUEST,]	2.8e0	null	0.0	0.0|0.0	3	609.99262	2.171e4	16.78	16.78	2.925e4	33.88	33.88	5.162e4	14.65	14.65	1.740e4	2.679e4	1.824e4	1.829e4	3.312e4	1.782e4	3.559e4	2.284e4	2.465e4
PEP	MMSNGILKVPAINVNDSVTK	P50247	1	Mouse_09-2020	null	[MS,MS:1001208,SEQUEST,]	4.1e0	null	0.0	0.0|0.0	3	721.70978	1.834e4	22.70	22.70	3.203e4	17.52	17.52	3.622e4	18.67	18.67	1.286e4	2.268e4	1.541e4	2.002e4	2.731e4	2.072e4	2.194e4	2.078e4	2.154e4
PEP	MILIQDGSQNTNVDKPLR	Q3U0V1	1	Mouse_09-2020	null	[MS,MS:1001208,SEQUEST,]	4.7e0	null	0.0	0.0|0.0	3	686.69312	6.006e4	11.64	11.64	9.239e4	18.70	18.70	1.280e5	11.73	11.73	5.395e4	6.372e4	4.251e4	5.775e4	8.436e4	6.179e4	8.827e4	6.031e4	6.188e4
PEP	MLGQMTDQVADLR	Q64727	1	Mouse_09-2020	null	[MS,MS:1001208,SEQUEST,]	2.9e0	null	0.0	0.0|0.0	2	755.35543	3.010e4	12.46	12.46	4.494e4	14.32	14.32	5.592e4	7.90	7.90	2.161e4	3.010e4	2.531e4	2.809e4	3.644e4	3.000e4	3.528e4	3.208e4	2.827e4
PEP	MLDAEDIVGTARPDEK	A1BN54	1	Mouse_09-2020	null	[MS,MS:1001208,SEQUEST,]	3.4e0	null	0.0	0.0|0.0	3	592.62085	4.270e4	3.09	3.09	6.556e4	34.75	34.75	8.848e4	13.16	13.16	3.835e4	4.052e4	3.598e4	5.254e4	5.280e4	3.473e4	6.100e4	6.153e4	3.969e4
PEP	MKEIAEAYLGK	P63017	1	Mouse_09-2020	null	[MS,MS:1001208,SEQUEST,]	2.9e0	null	0.0	0.0|0.0	2	634.83139	8.727e4	11.42	11.42	1.154e5	8.01	8.01	1.975e5	14.19	14.19	6.693e4	8.727e4	7.863e4	7.214e4	9.940e4	9.068e4	1.089e5	1.133e5	9.838e4
PEP	MGPLGLDHMASSIER	B8JK33	1	Mouse_09-2020	null	[MS,MS:1001208,SEQUEST,]	3.4e0	null	0.0	0.0|0.0	3	549.26060	5.830e4	15.50	15.50	9.823e4	21.06	21.06	1.201e5	20.82	20.82	3.949e4	5.836e4	4.898e4	8.584e4	7.911e4	8.275e4	8.280e4	5.919e4	7.291e4
PEP	MFVLDEADEMLSR	P60843	1	Mouse_09-2020	null	[MS,MS:1001208,SEQUEST,]	3.1e0	null	0.0	0.0|0.0	2	794.35510	1.603e4	2.89	2.89	2.397e4	22.81	22.81	3.305e4	4.99	4.99	1.431e4	1.679e4	1.347e4	1.868e4	1.517e4	2.069e4	2.337e4	1.765e4	1.559e4
PEP	MFTQQQPQELAR	A0A0R4J2B2	1	Mouse_09-2020	null	[MS,MS:1001208,SEQUEST,]	2.7e0	null	0.0	0.0|0.0	2	746.86428	1.789e4	7.46	7.46	2.309e4	27.76	27.76	2.997e4	22.48	22.48	1.524e4	1.886e4	null	1.761e4	1.524e4	null	1.573e4	1.719e4	1.703e4
PEP	MFASFPTTKTYFPHFDVSHGSAQVK	Q91VB8	1	Mouse_09-2020	null	[MS,MS:1001208,SEQUEST,]	4.4e0	null	0.0	0.0|0.0	4	847.61090	1.458e6	32.02	32.02	8.616e5	44.99	44.99	3.613e5	32.25	32.25	8.853e5	1.458e6	1.610e6	5.386e5	3.193e5	9.366e5	3.691e5	2.073e5	1.356e5
PEP	MFASFPTTKTYFPHFDVSHGSAQVK	Q91VB8	1	Mouse_09-2020	null	[MS,MS:1001208,SEQUEST,]	4.4e0	null	0.0	0.0|0.0	3	1129.81211	1.458e6	32.02	32.02	8.616e5	44.99	44.99	3.613e5	32.25	32.25	8.853e5	1.458e6	1.610e6	5.386e5	3.193e5	9.366e5	3.691e5	2.073e5	1.356e5
PEP	MELQEIQLK	D3Z6I8	1	Mouse_09-2020	null	[MS,MS:1001208,SEQUEST,]	2.7e0	null	0.0	0.0|0.0	2	574.30501	5.785e4	4.98	4.98	8.678e4	15.40	15.40	1.055e5	6.59	6.59	5.196e4	5.545e4	5.142e4	6.430e4	6.989e4	6.539e4	7.271e4	6.032e4	5.555e4
PEP	MDSTEPPYSQK	P10126	1	Mouse_09-2020	null	[MS,MS:1001208,SEQUEST,]	3.1e0	null	0.0	0.0|0.0	2	649.78209	3.675e5	5.12	5.12	6.465e5	16.37	16.37	9.520e5	12.82	12.82	3.029e5	3.675e5	3.111e5	4.606e5	5.207e5	4.563e5	5.549e5	5.462e5	4.913e5
PEP	MDSTANEVEAVK	P09103	1	Mouse_09-2020	null	[MS,MS:1001208,SEQUEST,]	3.2e0	null	0.0	0.0|0.0	2	655.30065	1.305e4	12.75	12.75	2.204e4	28.46	28.46	3.399e4	13.01	13.01	1.173e4	1.233e4	1.315e4	2.090e4	1.775e4	1.742e4	2.343e4	1.589e4	1.685e4
PEP	MDENQFVAVTSTNAAK	Q6P1J1	1	Mouse_09-2020	null	[MS,MS:1001208,SEQUEST,]	3.1e0	null	0.0	0.0|0.0	2	871.40671	4.010e4	13.34	13.34	6.617e4	29.39	29.39	1.126e5	19.43	19.43	3.148e4	4.010e4	3.847e4	5.142e4	5.329e4	3.847e4	5.790e4	6.459e4	5.867e4
PEP	MDATANDVPSPYEVK	P27773	1	Mouse_09-2020	null	[MS,MS:1001208,SEQUEST,]	4.3e0	null	0.0	0.0|0.0	2	826.87725	3.172e4	3.46	3.46	5.229e4	17.03	17.03	7.902e4	20.43	20.43	2.682e4	3.172e4	2.666e4	3.559e4	4.211e4	3.491e4	3.861e4	4.533e4	3.958e4
PEP	MAAPIDRVGQTIER	B8JK33	1	Mouse_09-2020	null	[MS,MS:1001208,SEQUEST,]	3.3e0	null	0.0	0.0|0.0	3	524.94360	5.434e4	31.95	31.95	6.287e4	24.51	24.51	1.053e5	4.37	4.37	2.845e4	6.198e4	4.565e4	3.930e4	6.039e4	3.903e4	7.304e4	6.040e4	4.614e4
PEP	IYVVDVGSEPR	G3UWK0	1	Mouse_09-2020	null	[MS,MS:1001208,SEQUEST,]	2.7e0	null	0.0	0.0|0.0	2	617.32733	2.432e4	25.62	25.62	3.378e4	16.16	16.16	3.786e4	22.90	22.90	2.184e4	2.312e4	3.026e4	2.589e4	2.721e4	2.615e4	2.610e4	2.078e4	2.542e4
PEP	LYQSMNSQYLK	G3X8T3	1	Mouse_09-2020	null	[MS,MS:1001208,SEQUEST,]	2.2e0	null	0.0	0.0|0.0	2	695.83720	3.299e4	14.93	14.93	6.415e4	16.08	16.08	8.794e4	12.66	12.66	2.817e4	4.116e4	2.771e4	4.395e4	5.166e4	4.390e4	5.548e4	5.045e4	4.855e4
PEP	IYIDSNNNPER	Q68FD5	1	Mouse_09-2020	null	[MS,MS:1001208,SEQUEST,]	3.0e0	null	0.0	0.0|0.0	2	667.82040	1.010e5	9.31	9.31	1.744e5	11.95	11.95	2.378e5	13.73	13.73	7.755e4	1.027e5	8.486e4	1.153e5	1.404e5	1.257e5	1.402e5	1.364e5	1.265e5
PEP	LYKEELEQTYHAK	P14733	1	Mouse_09-2020	null	[MS,MS:1001208,SEQUEST,]	2.9e0	null	0.0	0.0|0.0	3	551.28239	2.364e4	11.92	11.92	4.234e4	31.43	31.43	6.158e4	16.31	16.31	1.924e4	2.711e4	1.986e4	2.921e4	3.410e4	2.098e4	3.551e4	4.107e4	2.904e4
PEP	MSLFYAEATPMLK	Q921M7	1	Mouse_09-2020	null	[MS,MS:1001208,SEQUEST,]	2.9e0	null	0.0	0.0|0.0	2	767.37002	3.039e4	8.86	8.86	4.820e4	11.93	11.93	5.630e4	29.20	29.20	2.400e4	3.180e4	2.553e4	3.013e4	4.248e4	3.580e4	2.560e4	3.230e4	3.224e4
PEP	IWHHTFYNELR	P60710	0	Mouse_09-2020	null	[MS,MS:1001208,SEQUEST,]	2.3e0	null	0.0	0.0|0.0	2	758.37822	5.870e4	30.98	30.98	1.119e5	23.47	23.47	5.371e4	16.39	16.39	5.273e4	9.548e4	4.775e4	4.935e4	9.014e4	1.103e5	3.703e4	3.918e4	2.389e4
PEP	IWHHTFYNELR	P68134	0	Mouse_09-2020	null	[MS,MS:1001208,SEQUEST,]	2.3e0	null	0.0	0.0|0.0	2	758.37822	5.870e4	30.98	30.98	1.119e5	23.47	23.47	5.371e4	16.39	16.39	5.273e4	9.548e4	4.775e4	4.935e4	9.014e4	1.103e5	3.703e4	3.918e4	2.389e4
PEP	MSMKEVDEQMLNVQNK	P99024	0	Mouse_09-2020	null	[MS,MS:1001208,SEQUEST,]	6.1e0	null	0.0	0.0|0.0	3	657.96553	2.613e5	17.50	17.50	3.670e5	9.43	9.43	4.648e5	4.30	4.30	1.752e5	2.613e5	2.308e5	2.294e5	3.023e5	2.710e5	3.156e5	2.667e5	2.339e5
PEP	MSMKEVDEQMLNVQNK	P68372	0	Mouse_09-2020	null	[MS,MS:1001208,SEQUEST,]	6.1e0	null	0.0	0.0|0.0	3	657.96553	2.613e5	17.50	17.50	3.670e5	9.43	9.43	4.648e5	4.30	4.30	1.752e5	2.613e5	2.308e5	2.294e5	3.023e5	2.710e5	3.156e5	2.667e5	2.339e5
PEP	MTGLVDEAIDTK	Q64727	1	Mouse_09-2020	null	[MS,MS:1001208,SEQUEST,]	3.3e0	null	0.0	0.0|0.0	2	654.82122	5.622e4	5.56	5.56	8.514e4	21.24	21.24	1.036e5	15.72	15.72	4.700e4	5.622e4	4.909e4	5.750e4	6.857e4	5.185e4	6.350e4	5.943e4	5.905e4
PEP	RAPFDLFENK	P11499	1	Mouse_09-2020	null	[MS,MS:1001208,SEQUEST,]	2.4e0	null	0.0	0.0|0.0	2	618.82221	1.119e5	13.63	13.63	1.640e5	21.88	21.88	2.299e5	13.03	13.03	8.793e4	1.286e5	9.398e4	1.025e5	1.123e5	1.842e5	1.674e5	1.078e5	1.084e5
PEP	QVATALQNLQTK	Q64727	1	Mouse_09-2020	null	[MS,MS:1001208,SEQUEST,]	3.3e0	null	0.0	0.0|0.0	2	657.87243	4.141e4	7.51	7.51	6.660e4	22.30	22.30	9.055e4	8.77	8.77	3.720e4	4.068e4	3.914e4	4.626e4	5.364e4	4.057e4	5.813e4	5.195e4	4.728e4
PEP	QTLENERGELANEVK	Q8VDD5	1	Mouse_09-2020	null	[MS,MS:1001208,SEQUEST,]	4.8e0	null	0.0	0.0|0.0	3	577.29536	5.205e4	8.34	8.34	8.485e4	23.23	23.23	1.233e5	3.06	3.06	4.089e4	5.335e4	4.373e4	5.907e4	6.834e4	5.078e4	8.501e4	7.411e4	5.754e4
PEP	QRPASLVQDTAPAETPR	P14901	1	Mouse_09-2020	null	[MS,MS:1001208,SEQUEST,]	3.3e0	null	0.0	0.0|0.0	3	612.99027	4.374e4	7.59	7.59	5.760e4	16.94	16.94	4.539e4	13.87	13.87	3.929e4	4.752e4	3.432e4	4.540e4	4.639e4	4.559e4	2.750e4	3.018e4	2.140e4
PEP	QQIQSIQQSIER	Q9D0T1	1	Mouse_09-2020	null	[MS,MS:1001208,SEQUEST,]	2.9e0	null	0.0	0.0|0.0	2	729.38898	5.558e4	9.34	9.34	8.469e4	24.40	24.40	1.242e5	9.85	9.85	4.403e4	5.905e4	4.669e4	6.569e4	6.821e4	5.510e4	7.829e4	7.124e4	6.515e4
PEP	QMVEAQLATFMK	P31725	1	Mouse_09-2020	null	[MS,MS:1001208,SEQUEST,]	3.7e0	null	0.0	0.0|0.0	2	714.84671	2.114e5	33.63	33.63	1.620e5	99.61	99.61	7.520e4	27.11	27.11	9.844e4	2.114e5	1.816e5	1.013e5	5.924e4	5.016e5	5.185e4	3.517e4	4.899e4
PEP	QMNPYIQVTSHQNR	Q02053	1	Mouse_09-2020	null	[MS,MS:1001208,SEQUEST,]	3.2e0	null	0.0	0.0|0.0	3	577.94589	5.040e4	6.60	6.60	8.681e4	11.12	11.12	1.063e5	3.44	3.44	4.508e4	5.627e4	4.234e4	5.647e4	6.992e4	6.284e4	7.330e4	6.015e4	5.275e4
PEP	QATKDAGTIAGLNVMR	P20029	1	Mouse_09-2020	null	[MS,MS:1001208,SEQUEST,]	3.8e0	null	0.0	0.0|0.0	3	554.62616	4.841e4	17.25	17.25	8.393e4	8.08	8.08	1.249e5	4.23	4.23	3.777e4	5.906e4	4.067e4	5.458e4	6.760e4	6.432e4	8.611e4	7.701e4	5.886e4
PEP	QASPNIVIALAGNK	P35278	1	Mouse_09-2020	null	[MS,MS:1001208,SEQUEST,]	2.9e0	null	0.0	0.0|0.0	2	698.40136	4.846e4	17.14	17.14	5.531e4	20.25	20.25	8.568e4	8.25	8.25	3.188e4	4.878e4	4.071e4	4.638e4	4.455e4	4.432e4	5.113e4	4.916e4	4.059e4
PEP	QAALQVADGFISR	Q99LB4	1	Mouse_09-2020	null	[MS,MS:1001208,SEQUEST,]	4.1e0	null	0.0	0.0|0.0	2	688.37006	5.010e4	24.62	24.62	9.295e4	13.33	13.33	1.135e5	9.37	9.37	3.445e4	6.323e4	4.209e4	6.613e4	7.486e4	6.985e4	7.456e4	6.512e4	6.093e4
PEP	QAAASATQTIAAAQHAASAPK	P26039	1	Mouse_09-2020	null	[MS,MS:1001208,SEQUEST,]	4.6e0	null	0.0	0.0|0.0	3	655.67646	4.224e4	13.53	13.53	5.757e4	17.49	17.49	8.167e4	10.45	10.45	3.093e4	4.502e4	3.548e4	4.295e4	4.636e4	4.175e4	5.631e4	4.579e4	4.537e4
PEP	NVNGVNYASVTR	Q9WUU7	1	Mouse_09-2020	null	[MS,MS:1001208,SEQUEST,]	3.5e0	null	0.0	0.0|0.0	2	647.33093	4.225e4	18.64	18.64	7.325e4	46.63	46.63	1.112e5	31.93	31.93	3.795e4	4.186e4	4.811e4	8.078e4	5.899e4	4.539e4	4.211e4	6.722e4	5.242e4
PEP	NVMLLPVGSADDGAHSQNEK	Q9D1A2	1	Mouse_09-2020	null	[MS,MS:1001208,SEQUEST,]	3.4e0	null	0.0	0.0|0.0	3	700.00050	1.702e4	2.87	2.87	2.626e4	18.45	18.45	3.427e4	4.55	4.55	1.473e4	1.702e4	1.458e4	2.102e4	2.115e4	2.047e4	2.363e4	1.903e4	1.711e4
PEP	NTLPTKETIEQEK	Q6ZWY8	1	Mouse_09-2020	null	[MS,MS:1001208,SEQUEST,]	4.6e0	null	0.0	0.0|0.0	3	510.93851	1.123e5	9.99	9.99	1.839e5	13.94	13.94	2.321e5	2.96	2.96	9.066e4	1.233e5	9.430e4	1.180e5	1.481e5	1.250e5	1.576e5	1.331e5	1.141e5
PEP	NTLPTKETIEQEK	Q6ZWY8	1	Mouse_09-2020	null	[MS,MS:1001208,SEQUEST,]	4.6e0	null	0.0	0.0|0.0	2	765.90413	1.123e5	9.99	9.99	1.839e5	13.94	13.94	2.321e5	2.96	2.96	9.066e4	1.233e5	9.430e4	1.180e5	1.481e5	1.250e5	1.576e5	1.331e5	1.141e5
PEP	NSLESYAFNMK	P63017	1	Mouse_09-2020	null	[MS,MS:1001208,SEQUEST,]	3.4e0	null	0.0	0.0|0.0	2	660.30045	4.628e5	10.84	10.84	6.917e5	16.05	16.05	8.713e5	18.73	18.73	4.643e5	4.628e5	3.495e5	4.871e5	5.571e5	4.857e5	4.904e5	4.998e5	4.897e5
PEP	NQAIQISPTIASSSGQTSSR	A0A0A6YXV9	1	Mouse_09-2020	null	[MS,MS:1001208,SEQUEST,]	3.2e0	null	0.0	0.0|0.0	3	678.34678	2.842e4	15.65	15.65	3.394e4	22.80	22.80	5.974e4	18.23	18.23	2.553e4	3.510e4	2.193e4	2.909e4	2.734e4	2.633e4	4.119e4	3.019e4	3.532e4
PEP	NPLPSKETIEQEKQAGES	P20065	1	Mouse_09-2020	null	[MS,MS:1001208,SEQUEST,]	3.8e0	null	0.0	0.0|0.0	3	662.33225	2.250e4	6.84	6.84	3.203e4	14.92	14.92	3.815e4	21.49	21.49	2.022e4	2.157e4	2.069e4	2.002e4	2.282e4	3.281e4	2.630e4	1.830e4	2.297e4
PEP	NMQNVEHVPLTLDR	O09061	1	Mouse_09-2020	null	[MS,MS:1001208,SEQUEST,]	3.2e0	null	0.0	0.0|0.0	3	561.28239	8.757e4	43.15	43.15	8.600e4	29.32	29.32	6.783e4	6.00	6.00	7.866e4	1.306e5	4.437e4	3.923e4	9.186e4	7.421e4	null	3.729e4	3.337e4
PEP	NMGGPYGGGNYGPGGSGGSGGYGGR	O88569	1	Mouse_09-2020	null	[MS,MS:1001208,SEQUEST,]	5.3e0	null	0.0	0.0|0.0	3	735.97161	7.405e4	39.35	39.35	1.630e5	29.10	29.10	1.756e5	4.10	4.10	6.652e4	1.085e5	4.048e4	1.019e5	1.355e5	8.136e4	1.159e5	1.007e5	8.603e4
PEP	NLNHVSYGRLTFK	P26443	1	Mouse_09-2020	null	[MS,MS:1001208,SEQUEST,]	1.0e0	null	0.0	0.0|0.0	3	697.30127	3.787e4	27.43	27.43	4.926e4	29.10	29.10	1.046e5	24.79	24.79	2.205e4	3.787e4	3.641e4	3.181e4	3.968e4	2.460e4	4.533e4	6.077e4	4.934e4
PEP	NLNHVSYGR	P26443	1	Mouse_09-2020	null	[MS,MS:1001208,SEQUEST,]	1.3e0	null	0.0	0.0|0.0	3	534.20289	1.394e5	13.41	13.41	1.904e5	16.36	16.36	2.275e5	16.79	16.79	1.252e5	1.385e5	1.461e5	1.350e5	1.534e5	1.338e5	1.542e5	1.305e5	1.406e5
PEP	NLNHVSYGR	P26443	1	Mouse_09-2020	null	[MS,MS:1001208,SEQUEST,]	1.3e0	null	0.0	0.0|0.0	2	800.80070	1.394e5	13.41	13.41	1.904e5	16.36	16.36	2.275e5	16.79	16.79	1.252e5	1.385e5	1.461e5	1.350e5	1.534e5	1.338e5	1.542e5	1.305e5	1.406e5
PEP	NLLHVTDTGVGMTREELVK	P08113	1	Mouse_09-2020	null	[MS,MS:1001208,SEQUEST,]	2.1e0	null	0.0	0.0|0.0	3	710.04041	1.782e4	128.69	128.69	1.161e5	45.34	45.34	1.874e5	40.60	40.60	1.503e5	1.679e4	1.497e4	6.721e4	9.347e4	1.988e5	1.949e5	1.075e5	5.806e4
PEP	NKDQGTYEDYVEGLR	A0A1W2P6G5	1	Mouse_09-2020	null	[MS,MS:1001208,SEQUEST,]	3.6e0	null	0.0	0.0|0.0	3	596.27960	null	null	null	null	null	null	null	null	null	null	null	null	null	null	null	null	null	null
PEP	NGNLPEFGDAIATASK	P26039	1	Mouse_09-2020	null	[MS,MS:1001208,SEQUEST,]	2.4e0	null	0.0	0.0|0.0	2	802.89938	4.880e4	29.31	29.31	4.863e4	17.19	17.19	6.328e4	4.77	4.77	2.496e4	4.880e4	4.150e4	3.797e4	3.519e4	4.196e4	4.350e4	3.630e4	3.233e4
PEP	NFILDQTNVSAAAQR	Q8VEK3	1	Mouse_09-2020	null	[MS,MS:1001208,SEQUEST,]	3.7e0	null	0.0	0.0|0.0	2	824.42609	2.116e4	15.54	15.54	3.191e4	19.82	19.82	5.361e4	28.87	28.87	1.773e4	2.636e4	1.778e4	2.487e4	2.570e4	2.318e4	2.199e4	3.076e4	2.705e4
PEP	MVQEAEKYKAEDEKQR	P63017	1	Mouse_09-2020	null	[MS,MS:1001208,SEQUEST,]	6.8e0	null	0.0	0.0|0.0	4	500.24538	1.107e5	16.72	16.72	1.045e5	47.43	47.43	1.422e5	31.01	31.01	9.441e4	1.421e5	9.299e4	3.594e4	1.279e5	9.014e4	9.807e4	6.285e4	9.529e4
PEP	MVNHFIAEFK	P63017	1	Mouse_09-2020	null	[MS,MS:1001208,SEQUEST,]	3.4e0	null	0.0	0.0|0.0	2	626.31317	1.527e5	25.95	25.95	7.515e4	13.24	13.24	2.708e5	3.77	3.77	1.177e5	1.527e5	1.798e5	4.757e4	6.052e4	5.138e4	1.867e5	1.570e5	1.202e5
PEP	RAVAREESGKPGAHVTVKK	O88569	1	Mouse_09-2020	null	[MS,MS:1001208,SEQUEST,]	1.5e0	null	0.0	0.0|0.0	5	513.04625	3.446e4	51.14	51.14	2.071e4	18.69	18.69	3.677e4	14.83	14.83	1.666e4	3.446e4	4.653e4	1.699e4	1.558e4	1.787e4	2.094e4	2.109e4	1.932e4
PEP	LVNSLYPEGSKPVKVPENPPSMVFK	P37804	1	Mouse_09-2020	null	[MS,MS:1001208,SEQUEST,]	3.9e0	null	0.0	0.0|0.0	4	693.87147	2.985e5	17.86	17.86	4.428e5	6.38	6.38	7.072e5	31.12	31.12	1.930e5	2.987e5	2.508e5	2.768e5	3.462e5	4.186e5	3.483e5	4.057e5	4.499e5
PEP	ITSLEVENQNLR	Q80T06	1	Mouse_09-2020	null	[MS,MS:1001208,SEQUEST,]	3.5e0	null	0.0	0.0|0.0	2	708.37808	6.071e4	10.04	10.04	9.268e4	2.98	2.98	1.180e5	15.91	15.91	4.685e4	6.348e4	5.100e4	5.793e4	7.577e4	7.663e4	7.187e4	6.771e4	6.717e4
PEP	LIGDAAKNQLTSNPENTVFDAK	P20029	1	Mouse_09-2020	null	[MS,MS:1001208,SEQUEST,]	2.8e0	null	0.0	0.0|0.0	3	963.08975	2.375e4	58.63	58.63	7.710e4	30.64	30.64	8.359e4	17.85	17.85	2.133e4	1.944e4	4.572e4	4.819e4	4.050e4	8.249e4	5.763e4	3.569e4	4.168e4
PEP	LIGDAAKNQLTSNPENTVFDAK	P20029	1	Mouse_09-2020	null	[MS,MS:1001208,SEQUEST,]	4.3e0	null	0.0	0.0|0.0	3	782.73604	6.940e3	42.70	42.70	7.985e3	129.07	129.07	9.004e3	38.91	38.91	3.739e3	6.940e3	8.590e3	4.991e3	3.849e3	5.359e4	6.768e3	2.450e3	4.246e3
PEP	ILDSVGIEADDDRLNK	P99027	1	Mouse_09-2020	null	[MS,MS:1001208,SEQUEST,]	3.3e0	null	0.0	0.0|0.0	3	591.63901	3.742e4	10.84	10.84	5.553e4	8.05	8.05	6.971e4	3.19	3.19	2.804e4	3.830e4	3.144e4	3.854e4	4.473e4	4.551e4	4.709e4	4.170e4	3.287e4
PEP	LLDLDPEPQGDEDPDTPKSVR	P51437	1	Mouse_09-2020	null	[MS,MS:1001208,SEQUEST,]	3.9e0	null	0.0	0.0|0.0	3	779.37993	4.814e4	46.05	46.05	5.983e4	77.66	77.66	2.601e4	27.98	27.98	4.324e4	4.393e4	8.054e4	3.740e4	2.772e4	1.364e5	1.793e4	1.064e4	1.556e4
PEP	IKGEHPGLSIGDVAKK	P63158	1	Mouse_09-2020	null	[MS,MS:1001208,SEQUEST,]	2.8e0	null	0.0	0.0|0.0	4	548.25526	2.696e5	34.85	34.85	2.278e5	20.46	20.46	2.764e5	31.04	31.04	1.308e5	2.696e5	2.561e5	1.424e5	1.446e5	2.348e5	3.001e5	1.585e5	1.187e5
PEP	IKGEHPGLSIGDVAKK	P63158	1	Mouse_09-2020	null	[MS,MS:1001208,SEQUEST,]	2.8e0	null	0.0	0.0|0.0	3	730.67125	2.696e5	34.85	34.85	2.278e5	20.46	20.46	2.764e5	31.04	31.04	1.308e5	2.696e5	2.561e5	1.424e5	1.446e5	2.348e5	3.001e5	1.585e5	1.187e5
PEP	IHRDIKAGNILLNTEGHAK	Q9JI11	1	Mouse_09-2020	null	[MS,MS:1001208,SEQUEST,]	1.9e0	null	0.0	0.0|0.0	4	661.06255	1.092e5	36.04	36.04	1.022e5	14.02	14.02	1.356e5	20.66	20.66	4.751e4	1.092e5	9.214e4	6.388e4	8.327e4	6.879e4	9.347e4	9.383e4	5.071e4
PEP	LHISPSNMTNQNTNEYLEK	O09106	1	Mouse_09-2020	null	[MS,MS:1001208,SEQUEST,]	2.2e0	null	0.0	0.0|0.0	3	750.35495	3.137e4	8.52	8.52	3.979e4	7.93	7.93	5.249e4	30.99	30.99	2.505e4	3.303e4	2.635e4	2.738e4	3.019e4	3.433e4	2.315e4	3.695e4	2.475e4
PEP	IHLISMQSTIPYALR	Q8VCM7	1	Mouse_09-2020	null	[MS,MS:1001208,SEQUEST,]	4.4e0	null	0.0	0.0|0.0	3	586.99055	6.121e4	7.84	7.84	7.673e4	17.56	17.56	7.016e4	31.34	31.34	5.047e4	6.575e4	5.142e4	4.796e4	4.566e4	6.866e4	null	3.213e4	4.145e4
PEP	LGTAAIQGAIEK	Q8QZT1	1	Mouse_09-2020	null	[MS,MS:1001208,SEQUEST,]	3.3e0	null	0.0	0.0|0.0	2	586.33770	2.847e4	12.45	12.45	3.894e4	21.02	21.02	5.323e4	11.56	11.56	2.215e4	3.169e4	2.392e4	2.434e4	3.407e4	2.392e4	3.634e4	3.054e4	3.033e4
PEP	LGQSDPAPLQHQVDIYQK	P40142	1	Mouse_09-2020	null	[MS,MS:1001208,SEQUEST,]	3.5e0	null	0.0	0.0|0.0	3	679.68484	4.289e4	15.66	15.66	7.081e4	23.88	23.88	7.360e4	9.88	9.88	3.089e4	4.289e4	3.961e4	5.412e4	4.276e4	6.110e4	5.074e4	3.989e4	3.963e4
PEP	LGPALATGNVVVMK	P47738	1	Mouse_09-2020	null	[MS,MS:1001208,SEQUEST,]	3.4e0	null	0.0	0.0|0.0	2	693.39469	5.165e4	15.56	15.56	7.167e4	15.49	15.49	1.056e5	10.61	10.61	3.569e4	5.165e4	4.506e4	4.567e4	5.772e4	4.710e4	6.706e4	6.056e4	5.650e4
PEP	IGGHGAEYGAEALER	Q91VB8	1	Mouse_09-2020	null	[MS,MS:1001208,SEQUEST,]	2.9e0	null	0.0	0.0|0.0	2	765.37079	1.478e6	17.33	17.33	8.105e5	21.89	21.89	1.133e6	25.87	25.87	1.328e6	1.823e6	1.093e6	6.933e5	5.995e5	6.994e5	5.874e5	6.499e5	6.804e5
PEP	IFVGGLSPDTPEEK	Q60668	1	Mouse_09-2020	null	[MS,MS:1001208,SEQUEST,]	3.4e0	null	0.0	0.0|0.0	2	744.88266	6.936e4	5.18	5.18	8.701e4	25.94	25.94	1.264e5	15.97	15.97	6.230e4	6.877e4	6.336e4	7.365e4	7.008e4	6.119e4	7.898e4	7.250e4	7.335e4
PEP	IEVEKPFAIAKE	P24369	1	Mouse_09-2020	null	[MS,MS:1001208,SEQUEST,]	3.9e0	null	0.0	0.0|0.0	3	458.59402	6.590e4	16.02	16.02	9.984e4	48.53	48.53	8.753e4	18.57	18.57	4.658e4	6.590e4	6.004e4	6.241e4	4.318e4	1.316e5	7.657e4	5.021e4	3.668e4
PEP	LEEAEKAADESERGMK	D3Z6I8	1	Mouse_09-2020	null	[MS,MS:1001208,SEQUEST,]	2.9e0	null	0.0	0.0|0.0	4	452.96373	2.884e4	25.50	25.50	5.412e4	34.88	34.88	8.612e4	19.05	19.05	2.583e4	2.884e4	3.672e4	3.813e4	4.359e4	2.514e4	4.962e4	4.941e4	4.965e4
PEP	IDKTDYMVGSYGPR	Q99PT1	1	Mouse_09-2020	null	[MS,MS:1001208,SEQUEST,]	4.0e0	null	0.0	0.0|0.0	3	539.92410	2.879e4	17.03	17.03	4.098e4	12.76	12.76	6.617e4	24.85	24.85	2.286e4	3.545e4	2.419e4	2.290e4	3.801e4	3.536e4	3.410e4	4.718e4	3.120e4
PEP	LDGVKEKALVSSVR	P07724	1	Mouse_09-2020	null	[MS,MS:1001208,SEQUEST,]	2.8e0	null	0.0	0.0|0.0	3	681.31669	1.588e5	26.16	26.16	1.304e5	55.46	55.46	2.131e5	23.34	23.34	9.287e4	1.588e5	1.486e5	9.087e4	3.076e4	1.125e5	1.528e5	8.045e4	1.005e5
PEP	LATQLTGPVMPIR	P47963	1	Mouse_09-2020	null	[MS,MS:1001208,SEQUEST,]	3.4e0	null	0.0	0.0|0.0	2	706.90014	3.898e4	8.61	8.61	6.905e4	3.04	3.04	7.806e4	7.52	7.52	3.346e4	4.390e4	3.275e4	4.184e4	5.730e4	5.959e4	5.382e4	4.242e4	4.041e4
PEP	IAQSDYIPTQQDVLR	P08752	1	Mouse_09-2020	null	[MS,MS:1001208,SEQUEST,]	3.4e0	null	0.0	0.0|0.0	2	873.95468	2.340e4	10.07	10.07	3.328e4	38.44	38.44	4.910e4	10.66	10.66	2.102e4	2.682e4	1.859e4	3.344e4	2.680e4	2.210e4	3.243e4	2.817e4	2.704e4
PEP	LAQQYYLVYQEPIPTAQLVQR	P49722	1	Mouse_09-2020	null	[MS,MS:1001208,SEQUEST,]	4.6e0	null	0.0	0.0|0.0	3	841.11983	1.118e5	26.59	26.59	8.957e4	33.81	33.81	7.342e4	47.63	47.63	1.004e5	7.274e4	1.057e5	8.174e4	5.389e4	7.729e4	2.725e4	4.212e4	5.208e4
PEP	IAQLEEQLDNETKER	Q8VDD5	1	Mouse_09-2020	null	[MS,MS:1001208,SEQUEST,]	4.8e0	null	0.0	0.0|0.0	3	605.97428	1.342e5	32.62	32.62	1.658e5	23.32	23.32	2.894e5	31.44	31.44	1.205e5	1.224e5	1.822e5	1.037e5	1.372e5	9.349e4	1.575e5	2.415e5	1.365e5
PEP	LAQAAQSSVATITR	P26039	1	Mouse_09-2020	null	[MS,MS:1001208,SEQUEST,]	4.8e0	null	0.0	0.0|0.0	2	708.89390	5.680e4	12.08	12.08	7.737e4	11.13	11.13	1.303e5	10.54	10.54	4.369e4	6.202e4	4.772e4	4.836e4	6.318e4	5.507e4	7.641e4	7.475e4	6.420e4
PEP	LAPITYPQGLALAK	Q05144	1	Mouse_09-2020	null	[MS,MS:1001208,SEQUEST,]	3.0e0	null	0.0	0.0|0.0	2	728.43213	8.760e4	7.35	7.35	1.392e5	8.30	8.30	1.563e5	1.94	1.94	7.145e4	9.206e4	7.359e4	9.036e4	1.121e5	1.061e5	1.078e5	9.216e4	7.296e4
PEP	LAEQAERYDDMAAAMK	Q9CQV8	1	Mouse_09-2020	null	[MS,MS:1001208,SEQUEST,]	3.5e0	null	0.0	0.0|0.0	3	615.60996	5.173e4	38.25	38.25	1.349e5	16.02	16.02	1.702e5	10.18	10.18	3.129e4	7.610e4	4.346e4	8.600e4	1.086e5	8.777e4	1.098e5	9.767e4	9.145e4
PEP	LAAVDATMNQVLASR	Q3TML0	1	Mouse_09-2020	null	[MS,MS:1001208,SEQUEST,]	2.9e0	null	0.0	0.0|0.0	2	788.41160	7.237e3	20.89	20.89	1.932e4	15.92	15.92	1.677e4	31.17	31.17	5.602e3	null	7.055e3	1.208e4	1.374e4	2.012e4	9.109e3	9.618e3	1.143e4
PEP	KYVLGNPLTPGINQGPQIDKEQHDKILDLIESGK	P24549	1	Mouse_09-2020	null	[MS,MS:1001208,SEQUEST,]	3.1e0	null	0.0	0.0|0.0	5	860.62051	5.474e4	35.45	35.45	7.528e4	57.75	57.75	2.915e4	40.66	40.66	3.501e4	5.474e4	6.686e4	4.706e4	1.623e4	7.203e4	2.702e4	1.244e4	null
PEP	KVITAFNDGLNHLDSLK	A8DUK4	1	Mouse_09-2020	null	[MS,MS:1001208,SEQUEST,]	2.1e0	null	0.0	0.0|0.0	3	809.36448	3.609e5	33.87	33.87	2.171e5	54.61	54.61	1.538e5	32.82	32.82	1.676e5	3.609e5	3.117e5	1.357e5	8.302e4	2.978e5	1.598e5	8.822e4	5.841e4
PEP	LIGDAAKNQVAMNPTNTVFDAK	P63017	1	Mouse_09-2020	null	[MS,MS:1001208,SEQUEST,]	6.1e0	null	0.0	0.0|0.0	3	778.73012	6.676e4	41.53	41.53	9.641e4	84.90	84.90	1.095e5	8.41	8.41	5.232e4	6.676e4	1.017e5	6.027e4	6.561e4	2.976e5	7.552e4	5.589e4	5.426e4
PEP	LVEVDSGRQIEYEYK	P14733	1	Mouse_09-2020	null	[MS,MS:1001208,SEQUEST,]	3.4e0	null	0.0	0.0|0.0	3	609.97562	5.314e4	16.28	16.28	7.789e4	55.23	55.23	1.390e5	16.26	16.26	3.836e4	5.314e4	4.988e4	6.418e4	6.273e4	2.374e4	7.201e4	7.973e4	6.700e4
PEP	LIGDAAKNQVAMNPTNTVFDAK	P63017	1	Mouse_09-2020	null	[MS,MS:1001208,SEQUEST,]	2.9e0	null	0.0	0.0|0.0	3	959.08383	5.981e5	39.70	39.70	9.298e5	29.23	29.23	1.139e6	12.45	12.45	3.413e5	5.981e5	7.287e5	5.812e5	6.303e5	1.172e6	7.856e5	5.809e5	6.122e5
PEP	LIGDAAKNQVAMNPTNTVFDAK	P63017	1	Mouse_09-2020	null	[MS,MS:1001208,SEQUEST,]	2.9e0	null	0.0	0.0|0.0	4	719.56469	5.981e5	39.70	39.70	9.298e5	29.23	29.23	1.139e6	12.45	12.45	3.413e5	5.981e5	7.287e5	5.812e5	6.303e5	1.172e6	7.856e5	5.809e5	6.122e5
PEP	LLKQNGLLGDVN	Q3U2S8	1	Mouse_09-2020	null	[MS,MS:1001208,SEQUEST,]	1.9e0	null	0.0	0.0|0.0	2	642.36953	2.441e4	3.87	3.87	3.405e4	22.82	22.82	5.091e4	13.34	13.34	2.088e4	2.441e4	2.108e4	2.307e4	2.743e4	2.012e4	3.060e4	2.921e4	2.735e4
PEP	LTPITYPQGLAMAK	Q3TLP8	1	Mouse_09-2020	null	[MS,MS:1001208,SEQUEST,]	2.3e0	null	0.0	0.0|0.0	2	760.41308	6.164e4	19.71	19.71	9.626e4	18.09	18.09	1.190e5	3.73	3.73	4.507e4	7.466e4	5.178e4	6.017e4	7.865e4	5.995e4	8.205e4	6.512e4	5.764e4
PEP	ITNFSTDIKDSK	Q61233	1	Mouse_09-2020	null	[MS,MS:1001208,SEQUEST,]	2.5e0	null	0.0	0.0|0.0	2	684.85391	1.673e4	6.79	6.79	2.501e4	9.51	9.51	3.845e4	6.23	6.23	1.503e4	1.494e4	1.424e4	1.794e4	2.015e4	2.074e4	2.400e4	2.206e4	1.847e4
PEP	ITITNDQNRLTPEEIER	P20029	1	Mouse_09-2020	null	[MS,MS:1001208,SEQUEST,]	3.2e0	null	0.0	0.0|0.0	3	681.35528	2.056e4	17.28	17.28	2.804e4	38.15	38.15	4.874e4	9.30	9.30	1.351e4	2.077e4	1.727e4	2.500e4	2.259e4	1.563e4	2.911e4	2.901e4	2.298e4
PEP	ISVYYNEATGGK	P99024	1	Mouse_09-2020	null	[MS,MS:1001208,SEQUEST,]	2.7e0	null	0.0	0.0|0.0	2	651.32224	1.378e5	8.57	8.57	2.355e5	3.91	3.91	2.326e5	20.83	20.83	1.238e5	1.516e5	1.074e5	1.527e5	1.896e5	1.949e5	1.240e5	1.334e5	1.297e5
PEP	ISTAIDDMEAFTK	Q60710	1	Mouse_09-2020	null	[MS,MS:1001208,SEQUEST,]	3.2e0	null	0.0	0.0|0.0	2	729.34506	4.082e4	7.95	7.95	3.187e4	19.20	19.20	7.796e4	22.42	22.42	3.355e4	4.380e4	3.429e4	2.125e4	2.567e4	2.005e4	4.805e4	4.473e4	4.991e4
PEP	ISSLLEEQFQQGK	P62242	1	Mouse_09-2020	null	[MS,MS:1001208,SEQUEST,]	4.3e0	null	0.0	0.0|0.0	2	753.89356	6.837e4	2.15	2.15	1.084e5	12.45	12.45	1.532e5	16.05	16.05	6.141e4	6.587e4	5.748e4	8.195e4	8.433e4	9.357e4	9.510e4	8.787e4	8.862e4
PEP	LSSEMNTSTVNSAREELMESR	P14733	1	Mouse_09-2020	null	[MS,MS:1001208,SEQUEST,]	2.5e0	null	0.0	0.0|0.0	3	801.69693	1.445e4	26.63	26.63	2.872e4	9.69	9.69	4.421e4	26.45	26.45	1.047e4	1.967e4	1.214e4	1.861e4	2.313e4	2.130e4	1.872e4	2.537e4	2.158e4
PEP	LQRELEDATETADAMNR	Q8VDD5	1	Mouse_09-2020	null	[MS,MS:1001208,SEQUEST,]	3.9e0	null	0.0	0.0|0.0	3	660.30934	3.588e4	7.45	7.45	4.595e4	6.10	6.10	7.023e4	8.06	8.06	3.032e4	3.588e4	3.286e4	3.169e4	3.662e4	3.965e4	4.842e4	3.528e4	3.373e4
PEP	LQNLQLQPGK	P32020	1	Mouse_09-2020	null	[MS,MS:1001208,SEQUEST,]	2.3e0	null	0.0	0.0|0.0	2	569.83258	8.832e4	5.50	5.50	1.453e5	13.69	13.69	2.076e5	11.22	11.22	7.707e4	8.832e4	8.009e4	1.018e5	1.170e5	1.066e5	1.230e5	1.191e5	1.053e5
PEP	LQMEAPHIIVGTPGR	P60843	1	Mouse_09-2020	null	[MS,MS:1001208,SEQUEST,]	3.8e0	null	0.0	0.0|0.0	3	545.62761	7.476e4	27.88	27.88	7.562e4	28.02	28.02	1.145e5	10.75	10.75	4.044e4	7.476e4	6.622e4	4.675e4	6.090e4	1.025e5	7.891e4	6.059e4	6.149e4
PEP	IQLVEEELDRAQER	D3Z6I8	1	Mouse_09-2020	null	[MS,MS:1001208,SEQUEST,]	4.1e0	null	0.0	0.0|0.0	3	576.63560	2.090e5	21.54	21.54	3.077e5	4.49	4.49	4.059e5	5.97	5.97	1.284e5	2.177e5	1.756e5	1.978e5	2.478e5	2.499e5	2.606e5	2.444e5	1.914e5
PEP	LQERLDRLEETVQAK	O89053	1	Mouse_09-2020	null	[MS,MS:1001208,SEQUEST,]	4.3e0	null	0.0	0.0|0.0	3	610.00228	1.868e5	18.81	18.81	2.286e5	21.76	21.76	3.873e5	11.86	11.86	1.186e5	1.871e5	1.569e5	1.429e5	2.438e5	1.726e5	2.648e5	2.700e5	1.826e5
PEP	IQDKEGIPPDQQR	E9Q5F6	1	Mouse_09-2020	null	[MS,MS:1001208,SEQUEST,]	3.2e0	null	0.0	0.0|0.0	3	508.59860	2.651e4	5.13	5.13	7.443e4	48.50	48.50	1.064e5	36.90	36.90	2.382e4	2.487e4	2.314e4	6.391e4	5.995e4	2.966e4	7.334e4	3.133e4	5.671e4
PEP	IQALQQQADDAEDRAQGLQR	Q6IRU2	1	Mouse_09-2020	null	[MS,MS:1001208,SEQUEST,]	4.4e0	null	0.0	0.0|0.0	3	752.04387	5.648e4	24.23	24.23	9.992e4	26.23	26.23	1.246e5	13.35	13.35	4.316e4	7.651e4	4.745e4	5.662e4	8.048e4	1.255e5	7.698e4	8.337e4	5.875e4
PEP	INVYYNEATGGKYVPR	P68372	1	Mouse_09-2020	null	[MS,MS:1001208,SEQUEST,]	3.7e0	null	0.0	0.0|0.0	3	615.31609	4.047e4	20.44	20.44	5.945e4	15.52	15.52	1.121e5	27.96	27.96	2.576e4	4.299e4	3.399e4	3.716e4	5.278e4	4.135e4	4.520e4	6.431e4	5.318e4
PEP	LNRLPAAGVGDMVMATVK	P62830	1	Mouse_09-2020	null	[MS,MS:1001208,SEQUEST,]	4.5e0	null	0.0	0.0|0.0	3	625.66574	4.001e4	16.70	16.70	6.460e4	13.77	13.77	8.834e4	14.49	14.49	3.594e4	5.036e4	3.093e4	4.038e4	5.699e4	4.628e4	5.705e4	5.068e4	5.113e4
PEP	INQTYQQQYGR	S4R1F2	1	Mouse_09-2020	null	[MS,MS:1001208,SEQUEST,]	2.8e0	null	0.0	0.0|0.0	2	699.84166	1.482e4	7.98	7.98	2.628e4	27.10	27.10	3.278e4	4.85	4.85	1.213e4	1.584e4	1.245e4	1.713e4	2.116e4	1.379e4	2.135e4	1.881e4	1.608e4
PEP	LNNQYRPTGPNPR	P11247	1	Mouse_09-2020	null	[MS,MS:1001208,SEQUEST,]	2.5e0	null	0.0	0.0|0.0	3	509.59893	1.983e4	29.44	29.44	1.911e4	82.95	82.95	1.927e4	14.74	14.74	1.257e4	1.983e4	2.157e4	1.195e4	1.159e4	5.401e4	1.329e4	8.618e3	9.397e3
PEP	IMNTFSVVPSPK	P99024	0	Mouse_09-2020	null	[MS,MS:1001208,SEQUEST,]	3.7e0	null	0.0	0.0|0.0	2	668.35249	2.917e5	4.38	4.38	4.351e5	6.76	6.76	4.466e5	53.24	53.24	2.630e5	2.917e5	2.274e5	2.940e5	3.504e5	3.550e5	1.104e5	2.562e5	2.660e5
PEP	IMNTFSVVPSPK	P68372	0	Mouse_09-2020	null	[MS,MS:1001208,SEQUEST,]	3.7e0	null	0.0	0.0|0.0	2	668.35249	2.917e5	4.38	4.38	4.351e5	6.76	6.76	4.466e5	53.24	53.24	2.630e5	2.917e5	2.274e5	2.940e5	3.504e5	3.550e5	1.104e5	2.562e5	2.660e5
PEP	LMIEMDGTENK	P17182	1	Mouse_09-2020	null	[MS,MS:1001208,SEQUEST,]	2.0e0	null	0.0	0.0|0.0	2	656.79160	7.034e4	9.05	9.05	1.153e5	14.48	14.48	1.377e5	17.04	17.04	5.517e4	7.034e4	6.156e4	7.949e4	9.285e4	8.194e4	9.497e4	6.089e4	7.039e4
PEP	LISWYDNEYGYSNR	A0A1D5RLD8	1	Mouse_09-2020	null	[MS,MS:1001208,SEQUEST,]	3.8e0	null	0.0	0.0|0.0	2	890.40228	1.336e5	62.35	62.35	6.248e4	39.49	39.49	7.796e4	53.43	53.43	1.200e5	5.042e4	1.825e5	6.839e4	5.032e4	4.680e4	5.375e4	3.657e4	7.757e4
PEP	IISSIEQKEENKGGEDKLK	P62259	1	Mouse_09-2020	null	[MS,MS:1001208,SEQUEST,]	1.7e0	null	0.0	0.0|0.0	4	672.30567	7.078e4	27.56	27.56	6.391e4	22.27	22.27	7.582e4	13.19	13.19	4.144e4	7.078e4	6.869e4	3.995e4	3.673e4	6.200e4	6.481e4	4.300e4	3.575e4
PEP	IISSIEQKEENKGGEDKLK	P62259	1	Mouse_09-2020	null	[MS,MS:1001208,SEQUEST,]	4.3e0	null	0.0	0.0|0.0	4	537.04040	5.777e4	10.06	10.06	8.297e4	1.04	1.04	1.203e5	11.05	11.05	5.189e4	5.459e4	5.559e4	5.186e4	6.587e4	7.203e4	7.472e4	7.753e4	5.675e4
PEP	LLQDFFNGKELNK	P63017	1	Mouse_09-2020	null	[MS,MS:1001208,SEQUEST,]	3.1e0	null	0.0	0.0|0.0	2	783.41975	4.083e4	14.56	14.56	6.410e4	9.91	9.91	7.832e4	8.73	8.73	3.149e4	4.699e4	3.430e4	4.183e4	4.442e4	5.531e4	5.055e4	4.493e4	4.105e4
PEP	LINSLYPEGQAPVKK	Q9WVA4	1	Mouse_09-2020	null	[MS,MS:1001208,SEQUEST,]	5.2e0	null	0.0	0.0|0.0	3	552.98216	3.236e5	37.81	37.81	2.540e5	51.20	51.20	6.967e5	6.33	6.33	1.452e5	3.638e5	2.719e5	1.588e5	3.867e5	1.558e5	4.803e5	3.574e5	3.285e5
PEP	LINSLYPEGQAPVK	Q9WVA4	1	Mouse_09-2020	null	[MS,MS:1001208,SEQUEST,]	3.5e0	null	0.0	0.0|0.0	2	764.92212	4.602e4	3.91	3.91	7.216e4	19.73	19.73	9.068e4	10.80	10.80	4.134e4	4.843e4	3.770e4	5.156e4	5.811e4	4.760e4	5.879e4	5.202e4	4.945e4
PEP	ILLRNPGNQAAYEHFETMK	Q64727	1	Mouse_09-2020	null	[MS,MS:1001208,SEQUEST,]	2.4e0	null	0.0	0.0|0.0	4	562.78494	1.795e4	97.03	97.03	1.965e4	66.52	66.52	2.891e4	4.34	4.34	1.613e4	4.454e4	2.364e3	3.652e3	2.474e4	1.696e4	1.993e4	1.632e4	1.455e4
PEP	LIGDAAKNQVAMNPTNTVFDAKR	P63017	1	Mouse_09-2020	null	[MS,MS:1001208,SEQUEST,]	3.5e0	null	0.0	0.0|0.0	3	1011.11753	5.523e4	45.86	45.86	1.212e5	43.46	43.46	1.131e5	4.70	4.70	3.449e4	5.523e4	7.932e4	6.148e4	9.760e4	1.878e5	7.800e4	6.135e4	5.539e4
PEP	LIGDAAKNQVAMNPTNTVFDAKR	P63017	1	Mouse_09-2020	null	[MS,MS:1001208,SEQUEST,]	3.5e0	null	0.0	0.0|0.0	4	758.58997	5.523e4	45.86	45.86	1.212e5	43.46	43.46	1.131e5	4.70	4.70	3.449e4	5.523e4	7.932e4	6.148e4	9.760e4	1.878e5	7.800e4	6.135e4	5.539e4
PEP	RFDVSGYPTLK	A0A0R4J0Z1	1	Mouse_09-2020	null	[MS,MS:1001208,SEQUEST,]	2.3e0	null	0.0	0.0|0.0	2	641.84314	3.325e5	57.98	57.98	1.278e5	47.45	47.45	1.819e5	14.79	14.79	2.987e5	1.317e5	4.257e5	7.990e4	8.906e4	2.183e5	1.568e5	9.991e4	8.579e4
PEP	RFNSANEDNVTQVR	P24270	1	Mouse_09-2020	null	[MS,MS:1001208,SEQUEST,]	2.9e0	null	0.0	0.0|0.0	3	550.60452	3.186e4	14.73	14.73	3.802e4	16.72	16.72	4.273e4	8.99	8.99	2.861e4	3.871e4	2.455e4	2.714e4	3.062e4	2.669e4	2.718e4	2.451e4	2.223e4
PEP	RGFGFVYFQSHDAADK	Q9CX86	1	Mouse_09-2020	null	[MS,MS:1001208,SEQUEST,]	3.9e0	null	0.0	0.0|0.0	3	615.62867	5.426e4	10.13	10.13	4.352e4	23.50	23.50	6.479e4	35.89	35.89	5.093e4	5.426e4	3.908e4	2.720e4	4.588e4	3.095e4	4.467e4	6.387e4	2.840e4
PEP	YATALYSAASK	F6XVM5	1	Mouse_09-2020	null	[MS,MS:1001208,SEQUEST,]	2.5e0	null	0.0	0.0|0.0	2	573.29550	4.416e4	12.72	12.72	7.749e4	21.56	21.56	8.459e4	17.49	17.49	3.684e4	5.231e4	3.710e4	5.639e4	6.241e4	5.005e4	4.868e4	4.853e4	4.734e4
PEP	YALYDATYETK	P45591	1	Mouse_09-2020	null	[MS,MS:1001208,SEQUEST,]	3.6e0	null	0.0	0.0|0.0	2	669.31663	4.873e5	3.04	3.04	6.810e5	26.03	26.03	9.345e5	8.42	8.42	4.377e5	4.765e5	4.250e5	6.446e5	5.371e5	5.877e5	5.669e5	5.556e5	4.406e5
PEP	WYVVGLAGNAVQK	P11672	1	Mouse_09-2020	null	[MS,MS:1001208,SEQUEST,]	3.5e0	null	0.0	0.0|0.0	2	702.88534	6.669e4	29.30	29.30	7.016e4	82.37	82.37	3.609e4	22.17	22.17	5.380e4	6.669e4	8.519e4	4.386e4	3.530e4	1.802e5	2.786e4	1.475e4	1.702e4
PEP	VYVGNLGNNGNK	P84104	1	Mouse_09-2020	null	[MS,MS:1001208,SEQUEST,]	2.7e0	null	0.0	0.0|0.0	2	624.82020	7.001e4	8.95	8.95	1.123e5	14.47	14.47	1.417e5	8.34	8.34	5.431e4	7.161e4	5.881e4	7.569e4	9.047e4	7.828e4	9.768e4	7.993e4	7.625e4
PEP	VYGTGSLALYEK	A2AKV0	1	Mouse_09-2020	null	[MS,MS:1001208,SEQUEST,]	2.1e0	null	0.0	0.0|0.0	2	650.84281	2.180e4	4.20	4.20	3.556e4	16.67	16.67	4.689e4	9.46	9.46	2.095e4	2.163e4	1.831e4	2.617e4	2.864e4	2.584e4	3.036e4	2.690e4	2.495e4
PEP	VYGLYSVTNSR	P29351	1	Mouse_09-2020	null	[MS,MS:1001208,SEQUEST,]	2.8e0	null	0.0	0.0|0.0	2	629.82495	5.023e4	18.68	18.68	6.257e4	22.94	22.94	6.373e4	51.51	51.51	4.794e4	5.023e4	3.099e4	5.552e4	5.040e4	5.133e4	1.767e4	3.656e4	3.984e4
PEP	VVLAYEPVWAIGTGK	H7BXC3	1	Mouse_09-2020	null	[MS,MS:1001208,SEQUEST,]	2.8e0	null	0.0	0.0|0.0	2	801.94814	1.514e4	18.78	18.78	2.912e4	10.10	10.10	2.903e4	16.21	16.21	1.305e4	2.021e4	1.272e4	1.820e4	2.119e4	2.780e4	2.002e4	1.288e4	1.459e4
PEP	VVDLMAYMASKE	A0A1D5RLD8	1	Mouse_09-2020	null	[MS,MS:1001208,SEQUEST,]	3.9e0	null	0.0	0.0|0.0	2	694.82545	3.783e5	12.19	12.19	6.872e5	6.32	6.32	8.859e5	26.08	26.08	3.127e5	4.411e5	3.178e5	3.929e5	5.535e5	6.142e5	3.777e5	5.252e5	4.177e5
PEP	VVDALGNAIDGKGPIGSK	Q03265	1	Mouse_09-2020	null	[MS,MS:1001208,SEQUEST,]	4.1e0	null	0.0	0.0|0.0	3	570.98434	4.679e4	9.81	9.81	7.444e4	12.11	12.11	9.111e4	7.16	7.16	4.203e4	5.477e4	3.870e4	5.689e4	5.968e4	6.424e4	6.282e4	5.746e4	4.111e4
PEP	VVAGVAAALAHKYH	A8DUK4	1	Mouse_09-2020	null	[MS,MS:1001208,SEQUEST,]	5.0e0	null	0.0	0.0|0.0	4	487.71831	3.116e6	24.36	24.36	1.922e6	37.20	37.20	1.609e6	22.66	22.66	1.816e6	3.277e6	2.618e6	1.201e6	1.066e6	2.431e6	1.336e6	9.233e5	5.748e5
PEP	VVAGVAAALAHKYH	A8DUK4	1	Mouse_09-2020	null	[MS,MS:1001208,SEQUEST,]	5.0e0	null	0.0	0.0|0.0	3	649.95532	3.116e6	24.36	24.36	1.922e6	37.20	37.20	1.609e6	22.66	22.66	1.816e6	3.277e6	2.618e6	1.201e6	1.066e6	2.431e6	1.336e6	9.233e5	5.748e5
PEP	VVAGVAAALAHKYH	A8DUK4	1	Mouse_09-2020	null	[MS,MS:1001208,SEQUEST,]	5.0e0	null	0.0	0.0|0.0	2	974.42934	3.116e6	24.36	24.36	1.922e6	37.20	37.20	1.609e6	22.66	22.66	1.816e6	3.277e6	2.618e6	1.201e6	1.066e6	2.431e6	1.336e6	9.233e5	5.748e5
PEP	VSQPIEGHAASFAQFK	Q68FD5	1	Mouse_09-2020	null	[MS,MS:1001208,SEQUEST,]	2.8e0	null	0.0	0.0|0.0	3	572.96165	2.028e4	26.42	26.42	3.508e4	10.38	10.38	5.372e4	31.37	31.37	1.500e4	2.789e4	1.703e4	2.288e4	2.825e4	2.580e4	2.095e4	3.082e4	2.734e4
PEP	VREITENLMATGDLDQDGK	Q61233	1	Mouse_09-2020	null	[MS,MS:1001208,SEQUEST,]	4.1e0	null	0.0	0.0|0.0	3	707.67580	1.842e4	1.65	1.65	2.471e4	12.44	12.44	3.521e4	6.28	6.28	1.610e4	1.842e4	1.551e4	1.801e4	1.990e4	1.950e4	2.427e4	1.990e4	1.833e4
PEP	VNPFRPGDSEPPVAAGAQR	Q62523	1	Mouse_09-2020	null	[MS,MS:1001208,SEQUEST,]	2.9e0	null	0.0	0.0|0.0	3	655.66942	2.546e4	14.53	14.53	3.903e4	8.01	8.01	4.894e4	4.48	4.48	1.990e4	2.962e4	2.139e4	2.602e4	3.143e4	3.059e4	3.374e4	2.979e4	2.244e4
PEP	VNADEVGGEALGR	A8DUK4	1	Mouse_09-2020	null	[MS,MS:1001208,SEQUEST,]	4.9e0	null	0.0	0.0|0.0	2	643.82040	5.583e7	7.15	7.15	5.442e7	13.66	13.66	5.176e7	6.77	6.77	5.389e7	5.583e7	4.369e7	3.861e7	3.779e7	4.696e7	3.617e7	2.654e7	2.440e7
PEP	VMLGETNPADSKPGTIR	Q01768	1	Mouse_09-2020	null	[MS,MS:1001208,SEQUEST,]	5.3e0	null	0.0	0.0|0.0	3	601.30861	3.727e5	2.55	2.55	5.559e5	14.56	14.56	6.348e5	7.74	7.74	3.341e5	3.727e5	3.268e5	4.340e5	4.477e5	4.616e5	4.376e5	3.620e5	3.402e5
PEP	VLVQNAAGSQEK	P26039	1	Mouse_09-2020	null	[MS,MS:1001208,SEQUEST,]	3.2e0	null	0.0	0.0|0.0	2	622.33568	1.086e5	9.11	9.11	1.684e5	22.53	22.53	2.213e5	10.28	10.28	8.370e4	1.104e5	9.124e4	1.308e5	1.356e5	1.145e5	1.526e5	1.263e5	1.238e5
PEP	VLSRPNAQELPSMYQR	F6QPR1	1	Mouse_09-2020	null	[MS,MS:1001208,SEQUEST,]	4.4e0	null	0.0	0.0|0.0	3	635.65975	3.654e4	6.04	6.04	5.882e4	16.11	16.11	8.177e4	15.02	15.02	3.102e4	3.896e4	3.070e4	3.876e4	4.737e4	3.902e4	4.322e4	4.691e4	3.913e4
PEP	VLMTQQPRPVL	Q9CQS2	1	Mouse_09-2020	null	[MS,MS:1001208,SEQUEST,]	2.9e0	null	0.0	0.0|0.0	2	649.36847	2.403e4	8.17	8.17	3.581e4	21.45	21.45	4.791e4	5.53	5.53	1.895e4	2.466e4	2.019e4	2.329e4	2.884e4	2.116e4	3.229e4	2.982e4	2.259e4
PEP	VILHLKEDQTEYLEER	P07901	0	Mouse_09-2020	null	[MS,MS:1001208,SEQUEST,]	3.8e0	null	0.0	0.0|0.0	3	672.35298	1.386e5	47.18	47.18	9.524e4	45.63	45.63	1.232e5	25.58	25.58	9.768e4	2.592e5	1.165e5	2.743e4	7.671e4	1.053e5	1.192e5	6.133e4	5.810e4
PEP	VILHLKEDQTEYLEER	P11499	0	Mouse_09-2020	null	[MS,MS:1001208,SEQUEST,]	3.8e0	null	0.0	0.0|0.0	3	672.35298	1.386e5	47.18	47.18	9.524e4	45.63	45.63	1.232e5	25.58	25.58	9.768e4	2.592e5	1.165e5	2.743e4	7.671e4	1.053e5	1.192e5	6.133e4	5.810e4
PEP	VLIEGSINSVR	P59999	1	Mouse_09-2020	null	[MS,MS:1001208,SEQUEST,]	2.7e0	null	0.0	0.0|0.0	2	593.84314	1.167e5	8.88	8.88	1.179e5	20.07	20.07	1.564e5	9.33	9.33	9.000e4	1.167e5	9.907e4	8.036e4	9.499e4	7.409e4	9.396e4	8.974e4	7.717e4
PEP	VLEQLTGQTPVFSKAR	A2BH06	1	Mouse_09-2020	null	[MS,MS:1001208,SEQUEST,]	1.6e0	null	0.0	0.0|0.0	3	772.35381	2.049e5	47.76	47.76	1.805e5	54.97	54.97	1.784e5	21.93	21.93	7.116e4	2.049e5	1.974e5	1.128e5	1.070e5	3.188e5	1.599e5	8.681e4	8.411e4
PEP	VLANPGNSQVAR	P70168	1	Mouse_09-2020	null	[MS,MS:1001208,SEQUEST,]	2.4e0	null	0.0	0.0|0.0	2	613.33602	3.719e4	5.45	5.45	7.277e4	16.33	16.33	8.582e4	2.37	2.37	3.341e4	3.645e4	3.390e4	4.642e4	5.861e4	4.707e4	5.917e4	4.859e4	4.181e4
PEP	VGVASHKDSHKE	P27005	1	Mouse_09-2020	null	[MS,MS:1001208,SEQUEST,]	2.3e0	null	0.0	0.0|0.0	3	612.24342	5.264e4	79.34	79.34	5.263e4	123.96	123.96	1.954e4	null	null	3.880e4	5.264e4	1.419e5	3.290e4	1.052e4	2.350e5	null	null	9.212e3
PEP	VFQVEYAMK	E0CZ34	1	Mouse_09-2020	null	[MS,MS:1001208,SEQUEST,]	2.7e0	null	0.0	0.0|0.0	2	565.78117	9.055e4	11.43	11.43	1.382e5	17.99	17.99	1.928e5	18.73	18.73	6.960e4	9.055e4	8.181e4	9.496e4	1.113e5	9.120e4	9.579e4	1.144e5	9.093e4
PEP	VETGVLKPGMVVTFAPVNVTTEVK	P10126	1	Mouse_09-2020	null	[MS,MS:1001208,SEQUEST,]	6.1e0	null	0.0	0.0|0.0	3	844.46450	9.167e4	61.40	61.40	1.494e5	24.71	24.71	1.840e5	25.28	25.28	8.234e4	1.203e5	2.146e4	1.103e5	8.537e4	1.289e5	1.269e5	1.180e5	5.777e4
PEP	VEAQLQELQVK	Q8VDD5	1	Mouse_09-2020	null	[MS,MS:1001208,SEQUEST,]	3.4e0	null	0.0	0.0|0.0	2	642.86153	2.281e5	68.25	68.25	1.810e5	58.70	58.70	2.730e5	15.45	15.45	4.843e4	3.283e5	1.916e5	1.131e5	1.894e5	4.775e4	2.334e5	1.454e5	1.287e5
PEP	VATVPQHATSGPGPADVSK	B7FAV1	1	Mouse_09-2020	null	[MS,MS:1001208,SEQUEST,]	4.5e0	null	0.0	0.0|0.0	3	606.98300	1.004e5	14.03	14.03	1.455e5	10.30	10.30	2.324e5	6.27	6.27	7.806e4	1.004e5	9.676e4	9.958e4	1.172e5	1.118e5	1.467e5	1.333e5	1.135e5
PEP	YDEAASYIQSK	P08752	1	Mouse_09-2020	null	[MS,MS:1001208,SEQUEST,]	2.8e0	null	0.0	0.0|0.0	2	637.79860	1.318e4	7.49	7.49	2.195e4	37.88	37.88	2.480e4	13.95	13.95	1.262e4	1.209e4	1.107e4	2.233e4	1.768e4	1.511e4	1.565e4	1.423e4	1.400e4
PEP	VAQPSITDNKDGTVTVR	B7FAV1	1	Mouse_09-2020	null	[MS,MS:1001208,SEQUEST,]	5.3e0	null	0.0	0.0|0.0	3	600.98652	8.710e4	13.28	13.28	1.099e5	9.58	9.58	1.766e5	14.14	14.14	6.531e4	8.710e4	7.975e4	7.848e4	8.848e4	9.034e4	9.586e4	1.045e5	8.328e4
PEP	YEKDIAAYR	P63158	0	Mouse_09-2020	null	[MS,MS:1001208,SEQUEST,]	2.3e0	null	0.0	0.0|0.0	2	564.78784	7.338e4	8.80	8.80	9.890e4	24.63	24.63	2.245e5	28.66	28.66	6.592e4	8.310e4	5.912e4	6.182e4	8.519e4	5.568e4	9.905e4	1.498e5	1.059e5
PEP	YEKDIAAYR	P30681	0	Mouse_09-2020	null	[MS,MS:1001208,SEQUEST,]	2.3e0	null	0.0	0.0|0.0	2	564.78784	7.338e4	8.80	8.80	9.890e4	24.63	24.63	2.245e5	28.66	28.66	6.592e4	8.310e4	5.912e4	6.182e4	8.519e4	5.568e4	9.905e4	1.498e5	1.059e5
PEP	YFDSFGDLSSASAIMGNAK	A8DUK4	1	Mouse_09-2020	null	[MS,MS:1001208,SEQUEST,]	2.5e0	null	0.0	0.0|0.0	3	846.65712	null	null	null	null	null	null	null	null	null	null	null	null	null	null	null	null	null	null
PEP	YTQKAPQVSTPTLVEAAR	P07724	1	Mouse_09-2020	null	[MS,MS:1001208,SEQUEST,]	2.2e0	null	0.0	0.0|0.0	3	834.37516	9.926e4	41.07	41.07	7.752e4	30.48	30.48	8.825e4	13.19	13.19	4.033e4	9.926e4	9.202e4	5.023e4	3.509e4	6.689e4	6.471e4	4.148e4	4.161e4
PEP	YTQKAPQVSTPTLVEAAR	P07724	1	Mouse_09-2020	null	[MS,MS:1001208,SEQUEST,]	5.1e0	null	0.0	0.0|0.0	3	654.02146	9.435e5	10.98	10.98	1.098e6	20.82	20.82	1.706e6	19.41	19.41	8.348e5	9.435e5	9.461e5	8.115e5	8.847e5	7.324e5	1.168e6	9.789e5	1.105e6
PEP	YSPNTQVEILPQGR	Q99LB4	1	Mouse_09-2020	null	[MS,MS:1001208,SEQUEST,]	3.5e0	null	0.0	0.0|0.0	2	801.41774	1.211e5	3.38	3.38	2.024e5	20.28	20.28	2.802e5	9.94	9.94	1.029e5	1.211e5	1.025e5	1.487e5	1.630e5	1.357e5	1.742e5	1.608e5	1.454e5
PEP	YQLDPTASISAK	G3UX26	1	Mouse_09-2020	null	[MS,MS:1001208,SEQUEST,]	3.0e0	null	0.0	0.0|0.0	2	647.33789	8.136e4	8.56	8.56	1.340e5	14.68	14.68	1.815e5	16.94	16.94	6.398e4	8.136e4	7.058e4	1.067e5	1.079e5	1.150e5	1.083e5	1.041e5	1.036e5
PEP	YQAVTATLEEK	A0A1B0GSF0	1	Mouse_09-2020	null	[MS,MS:1001208,SEQUEST,]	2.6e0	null	0.0	0.0|0.0	2	626.82462	1.662e5	4.65	4.65	2.878e5	9.62	9.62	3.162e5	20.11	20.11	1.502e5	1.662e5	1.291e5	1.897e5	2.318e5	2.165e5	2.002e5	1.814e5	1.983e5
PEP	YPIEHGIITNWDDMEK	P68134	1	Mouse_09-2020	null	[MS,MS:1001208,SEQUEST,]	4.4e0	null	0.0	0.0|0.0	3	659.64014	1.792e5	23.94	23.94	4.346e5	9.86	9.86	2.698e5	16.17	16.17	1.609e5	2.612e5	1.460e5	2.345e5	3.500e5	3.929e5	2.425e5	1.535e5	1.272e5
PEP	YPGAYYIFQIK	A0A1Y7VJW9	1	Mouse_09-2020	null	[MS,MS:1001208,SEQUEST,]	2.6e0	null	0.0	0.0|0.0	2	681.85826	2.587e4	28.78	28.78	3.469e4	13.37	13.37	2.784e4	38.24	38.24	2.324e4	3.829e4	1.891e4	2.610e4	2.614e4	2.994e4	1.002e4	1.597e4	1.569e4
PEP	YPASTVQILGAEK	Q9D6Z1	1	Mouse_09-2020	null	[MS,MS:1001208,SEQUEST,]	2.5e0	null	0.0	0.0|0.0	2	688.87464	1.696e4	10.65	10.65	2.439e4	22.85	22.85	3.265e4	17.70	17.70	1.523e4	1.692e4	1.702e4	2.099e4	1.776e4	2.105e4	2.251e4	1.758e4	1.994e4
PEP	YNILGTNTIMDK	Q8VEK3	1	Mouse_09-2020	null	[MS,MS:1001208,SEQUEST,]	3.1e0	null	0.0	0.0|0.0	2	699.85031	7.789e4	7.47	7.47	1.268e5	17.72	17.72	1.435e5	13.14	13.14	6.255e4	7.789e4	6.763e4	8.267e4	1.021e5	8.089e4	8.844e4	8.233e4	7.847e4
PEP	YNDLGEQHFK	P07724	1	Mouse_09-2020	null	[MS,MS:1001208,SEQUEST,]	3.2e0	null	0.0	0.0|0.0	2	625.79365	2.585e5	36.34	36.34	3.644e5	22.32	22.32	4.105e5	27.83	27.83	2.208e5	2.585e5	3.802e5	2.278e5	3.000e5	2.092e5	2.739e5	2.355e5	2.996e5
PEP	YLYVDKNFINNPLAQADWAAK	Q8VDD5	1	Mouse_09-2020	null	[MS,MS:1001208,SEQUEST,]	5.9e0	null	0.0	0.0|0.0	3	818.75326	6.413e4	55.53	55.53	3.575e4	37.15	37.15	4.372e4	27.31	27.31	5.761e4	2.662e4	8.020e4	3.289e4	1.997e4	3.085e4	3.453e4	1.631e4	2.061e4
PEP	YIYNREEYVRYDSDVGEHR	A0A494B9G5	1	Mouse_09-2020	null	[MS,MS:1001208,SEQUEST,]	2.6e0	null	0.0	0.0|0.0	4	616.53855	1.554e4	17.73	17.73	3.346e4	30.58	30.58	3.850e4	18.61	18.61	1.230e4	null	1.480e4	2.450e4	2.694e4	1.780e4	2.214e4	2.209e4	2.199e4
PEP	YLSEVASGENK	Q9CQV8	1	Mouse_09-2020	null	[MS,MS:1001208,SEQUEST,]	2.8e0	null	0.0	0.0|0.0	2	598.79332	1.794e5	9.73	9.73	3.067e5	22.81	22.81	4.045e5	11.31	11.31	1.370e5	1.794e5	1.538e5	2.336e5	2.470e5	2.025e5	2.789e5	1.978e5	2.037e5
PEP	YLQTLTTIAAEK	P54116	1	Mouse_09-2020	null	[MS,MS:1001208,SEQUEST,]	2.4e0	null	0.0	0.0|0.0	2	676.37702	1.987e4	20.10	20.10	2.399e4	8.94	8.94	3.323e4	18.81	18.81	1.234e4	1.987e4	1.685e4	1.700e4	1.932e4	1.982e4	1.845e4	1.907e4	1.848e4
PEP	YIPVQQGPVGVNVTYGGDHIPK	B7FAV1	1	Mouse_09-2020	null	[MS,MS:1001208,SEQUEST,]	4.3e0	null	0.0	0.0|0.0	3	780.07785	4.724e4	16.50	16.50	8.410e4	10.98	10.98	7.909e4	16.22	16.22	4.244e4	6.169e4	3.910e4	5.217e4	6.774e4	8.696e4	5.453e4	4.404e4	4.809e4
PEP	YLMEEDEDAYKK	P47962	1	Mouse_09-2020	null	[MS,MS:1001208,SEQUEST,]	3.1e0	null	0.0	0.0|0.0	3	517.22907	3.116e4	19.18	19.18	5.249e4	9.96	9.96	6.859e4	9.88	9.88	2.799e4	2.276e4	2.799e4	3.570e4	4.227e4	4.034e4	4.011e4	3.935e4	3.305e4
PEP	YLGAEYMQSVGNMR	Q921I1	1	Mouse_09-2020	null	[MS,MS:1001208,SEQUEST,]	2.6e0	null	0.0	0.0|0.0	2	825.86617	9.380e3	11.26	11.26	1.903e4	10.41	10.41	1.496e4	17.57	17.57	8.426e3	1.015e4	6.805e3	1.189e4	1.449e4	1.893e4	1.114e4	6.525e3	7.056e3
PEP	YLATSQVLLSPK	P01872	1	Mouse_09-2020	null	[MS,MS:1001208,SEQUEST,]	3.3e0	null	0.0	0.0|0.0	2	660.38210	1.189e5	11.96	11.96	2.768e5	29.62	29.62	3.765e5	21.44	21.44	9.569e4	1.352e5	9.986e4	2.204e5	2.229e5	1.646e5	1.755e5	2.200e5	1.775e5
PEP	YHTSQSGDEMTSLSEYVSR	P11499	1	Mouse_09-2020	null	[MS,MS:1001208,SEQUEST,]	4.7e0	null	0.0	0.0|0.0	3	731.65154	2.946e5	10.94	10.94	4.952e5	3.87	3.87	6.285e5	15.79	15.79	2.345e5	2.946e5	2.732e5	3.095e5	3.835e5	4.440e5	3.370e5	3.828e5	2.964e5
PEP	YGISSMIQSQEKPDR	Q922B2	1	Mouse_09-2020	null	[MS,MS:1001208,SEQUEST,]	2.4e0	null	0.0	0.0|0.0	3	585.61744	2.008e4	21.17	21.17	2.460e4	13.01	13.01	4.262e4	null	null	null	1.727e4	1.962e4	1.538e4	2.271e4	1.876e4	null	2.445e4	null
PEP	YGKDATNVGDEGGFAPNILENKEALELLK	P17182	1	Mouse_09-2020	null	[MS,MS:1001208,SEQUEST,]	4.3e0	null	0.0	0.0|0.0	4	912.41421	1.873e5	63.64	63.64	2.080e5	71.79	71.79	9.918e4	54.89	54.89	6.803e4	1.873e5	2.727e5	1.300e5	2.745e4	2.343e5	1.205e5	5.690e4	2.621e4
PEP	YGKDATNVGDEGGFAPNILENKEALELLK	P17182	1	Mouse_09-2020	null	[MS,MS:1001208,SEQUEST,]	4.3e0	null	0.0	0.0|0.0	3	1216.21652	1.873e5	63.64	63.64	2.080e5	71.79	71.79	9.918e4	54.89	54.89	6.803e4	1.873e5	2.727e5	1.300e5	2.745e4	2.343e5	1.205e5	5.690e4	2.621e4
PEP	YGKDATNVGDEGGFAPNILENKEALELLK	P17182	1	Mouse_09-2020	null	[MS,MS:1001208,SEQUEST,]	6.8e0	null	0.0	0.0|0.0	4	777.14893	2.150e4	88.55	88.55	1.768e4	67.30	67.30	1.285e4	14.82	14.82	1.931e4	8.619e3	4.998e4	6.584e3	null	2.560e4	9.671e3	7.370e3	4.911e3
PEP	YGGQPVPNFPSK	B7FAV1	1	Mouse_09-2020	null	[MS,MS:1001208,SEQUEST,]	3.4e0	null	0.0	0.0|0.0	2	645.82749	1.248e5	12.45	12.45	1.850e5	5.78	5.78	2.010e5	12.02	12.02	9.137e4	1.292e5	1.049e5	1.168e5	1.353e5	1.597e5	1.651e5	1.100e5	9.479e4
PEP	YFVTAVSRPGLGEPR	P01901	1	Mouse_09-2020	null	[MS,MS:1001208,SEQUEST,]	4.5e0	null	0.0	0.0|0.0	3	550.29837	1.066e5	34.53	34.53	1.633e5	16.61	16.61	1.983e5	17.56	17.56	9.573e4	1.696e5	7.536e4	1.045e5	1.315e5	1.052e5	1.008e5	1.176e5	9.353e4
PEP	YFQFQEEGKEGENR	Q9CVB6	1	Mouse_09-2020	null	[MS,MS:1001208,SEQUEST,]	4.1e0	null	0.0	0.0|0.0	3	587.60067	1.038e5	1.78	1.78	1.788e5	16.81	16.81	2.157e5	9.94	9.94	9.153e4	1.056e5	8.724e4	1.183e5	1.440e5	1.173e5	1.479e5	1.238e5	1.199e5
PEP	YFNPIGAHASGR	Q8R059	1	Mouse_09-2020	null	[MS,MS:1001208,SEQUEST,]	2.4e0	null	0.0	0.0|0.0	2	915.85347	4.776e5	13.22	13.22	5.793e5	18.80	18.80	8.348e5	15.65	15.65	4.290e5	4.674e5	4.950e5	4.334e5	4.666e5	4.095e5	5.351e5	4.789e5	4.902e5
PEP	YFNPIGAHASGR	Q8R059	1	Mouse_09-2020	null	[MS,MS:1001208,SEQUEST,]	2.4e0	null	0.0	0.0|0.0	3	610.90474	4.776e5	13.22	13.22	5.793e5	18.80	18.80	8.348e5	15.65	15.65	4.290e5	4.674e5	4.950e5	4.334e5	4.666e5	4.095e5	5.351e5	4.789e5	4.902e5
PEP	YFDSFGDLSSASAIMGNAKVK	A8DUK4	1	Mouse_09-2020	null	[MS,MS:1001208,SEQUEST,]	2.4e0	null	0.0	0.0|0.0	3	922.37824	1.594e6	24.68	24.68	7.901e5	55.63	55.63	6.327e5	26.24	26.24	9.119e5	1.645e6	1.339e6	4.939e5	3.483e5	1.201e6	5.173e5	3.630e5	2.054e5
PEP	YEMFAQTLQQSR	Q01853	1	Mouse_09-2020	null	[MS,MS:1001208,SEQUEST,]	3.1e0	null	0.0	0.0|0.0	2	759.35629	4.704e4	19.73	19.73	9.163e4	15.94	15.94	1.212e5	13.69	13.69	4.226e4	6.461e4	3.884e4	6.467e4	7.380e4	6.464e4	6.637e4	6.954e4	5.897e4
PEP	VAPEEHPVLLTEAPLNPKANREK	P60710	1	Mouse_09-2020	null	[MS,MS:1001208,SEQUEST,]	3.1e0	null	0.0	0.0|0.0	4	774.11651	3.236e5	49.30	49.30	2.865e5	18.99	18.99	4.628e5	32.95	32.95	1.002e5	3.236e5	2.854e5	1.791e5	1.747e5	2.750e5	3.397e5	2.655e5	1.179e5
PEP	VAPEEHPVLLTEAPLNPKANR	P60710	1	Mouse_09-2020	null	[MS,MS:1001208,SEQUEST,]	3.2e0	null	0.0	0.0|0.0	4	709.83212	3.912e5	41.05	41.05	3.477e5	34.66	34.66	3.292e5	23.75	23.75	1.539e5	4.118e5	3.287e5	2.173e5	1.849e5	4.072e5	2.962e5	1.889e5	1.266e5
PEP	VAPEEHPVLLTEAPLNPKANR	P60710	1	Mouse_09-2020	null	[MS,MS:1001208,SEQUEST,]	3.2e0	null	0.0	0.0|0.0	3	946.10707	3.912e5	41.05	41.05	3.477e5	34.66	34.66	3.292e5	23.75	23.75	1.539e5	4.118e5	3.287e5	2.173e5	1.849e5	4.072e5	2.962e5	1.889e5	1.266e5
PEP	VAPEEHPVLLTEAPLNPK	P60710	1	Mouse_09-2020	null	[MS,MS:1001208,SEQUEST,]	2.4e0	null	0.0	0.0|0.0	2	977.53584	2.623e4	13.30	13.30	4.146e4	23.97	23.97	6.232e4	19.34	19.34	1.924e4	2.785e4	2.204e4	2.855e4	3.339e4	2.421e4	3.167e4	3.576e4	3.192e4
PEP	STGGAPTFNVTVTMTAK	P62962	1	Mouse_09-2020	null	[MS,MS:1001208,SEQUEST,]	2.8e0	null	0.0	0.0|0.0	2	849.92199	2.660e4	17.16	17.16	3.283e4	18.05	18.05	4.765e4	26.77	26.77	1.755e4	2.660e4	2.264e4	2.297e4	2.052e4	2.833e4	3.285e4	3.570e4	1.708e4
PEP	STESLQANVQR	P47963	1	Mouse_09-2020	null	[MS,MS:1001208,SEQUEST,]	3.3e0	null	0.0	0.0|0.0	2	616.81512	1.546e5	10.98	10.98	2.604e5	11.42	11.42	3.448e5	10.28	10.28	1.211e5	1.546e5	1.412e5	1.853e5	2.098e5	2.040e5	2.208e5	1.978e5	1.846e5
PEP	SSSIASFKDPK	Q61233	1	Mouse_09-2020	null	[MS,MS:1001208,SEQUEST,]	2.7e0	null	0.0	0.0|0.0	2	583.80623	1.993e5	17.08	17.08	3.515e5	23.40	23.40	6.817e5	25.33	25.33	1.656e5	1.993e5	2.128e5	2.761e5	2.831e5	2.375e5	2.978e5	3.911e5	3.366e5
PEP	SSGPTSLFAVTVAPPGAR	Q8VEK3	1	Mouse_09-2020	null	[MS,MS:1001208,SEQUEST,]	2.5e0	null	0.0	0.0|0.0	3	752.66264	3.788e4	48.19	48.19	6.164e4	69.76	69.76	7.721e4	35.09	35.09	6.226e4	3.788e4	2.331e4	9.011e4	4.965e4	3.147e4	4.990e4	7.550e4	3.641e4
PEP	SPSGGAAGPLLTPSQSLDGSRR	A0A0R4J2B2	1	Mouse_09-2020	null	[MS,MS:1001208,SEQUEST,]	3.3e0	null	0.0	0.0|0.0	3	704.36617	1.973e4	8.38	8.38	2.810e4	21.04	21.04	3.934e4	9.02	9.02	1.548e4	2.021e4	1.657e4	1.996e4	2.263e4	1.793e4	2.575e4	2.257e4	2.094e4
PEP	SIYYITGESKEQVANSAFVER	P11499	1	Mouse_09-2020	null	[MS,MS:1001208,SEQUEST,]	4.4e0	null	0.0	0.0|0.0	3	797.73241	1.549e4	30.90	30.90	3.030e4	15.06	15.06	4.183e4	16.93	16.93	1.239e4	2.404e4	1.301e4	1.549e4	2.441e4	2.899e4	2.405e4	2.400e4	2.315e4
PEP	SLYSSSPGGAYVTR	A0A0A6YWC8	1	Mouse_09-2020	null	[MS,MS:1001208,SEQUEST,]	3.2e0	null	0.0	0.0|0.0	2	722.85698	1.392e5	21.61	21.61	1.057e5	1.64	1.64	9.871e4	19.60	19.60	8.359e4	1.392e5	1.174e5	6.666e4	8.321e4	9.125e4	5.920e4	null	5.351e4
PEP	SIVNNGHSFNVEFDDSQDNAVLKGGPLSDSYR	P00920	1	Mouse_09-2020	null	[MS,MS:1001208,SEQUEST,]	6.6e0	null	0.0	0.0|0.0	4	871.16183	3.069e4	36.91	36.91	1.127e4	77.41	77.41	6.712e3	null	null	2.757e4	2.824e4	4.476e4	4.400e3	9.079e3	2.657e4	null	3.851e3	null
PEP	SITTIIDTFHQYSR	P31725	1	Mouse_09-2020	null	[MS,MS:1001208,SEQUEST,]	3.8e0	null	0.0	0.0|0.0	2	841.43084	2.602e5	31.18	31.18	2.391e5	104.47	104.47	1.085e5	26.30	26.30	2.044e5	2.602e5	3.373e5	1.495e5	1.023e5	8.658e5	6.976e4	6.223e4	7.578e4
PEP	SLSQNYGVLKNDEGIAYR	D3Z4A4	1	Mouse_09-2020	null	[MS,MS:1001208,SEQUEST,]	5.1e0	null	0.0	0.0|0.0	3	676.34460	4.895e4	28.23	28.23	5.900e4	12.29	12.29	5.332e4	31.89	31.89	4.133e4	7.508e4	4.113e4	3.126e4	4.752e4	5.523e4	2.686e4	4.254e4	2.514e4
PEP	SIQEIQELDKDDESLRK	Q99PT1	1	Mouse_09-2020	null	[MS,MS:1001208,SEQUEST,]	3.2e0	null	0.0	0.0|0.0	3	682.68317	1.000e5	13.02	13.02	1.511e5	15.10	15.10	2.151e5	8.83	8.83	7.200e4	1.000e5	8.617e4	9.444e4	1.504e5	1.215e5	1.382e5	1.369e5	1.014e5
PEP	SLKELQEMDKDDESLTKYK	Q61599	1	Mouse_09-2020	null	[MS,MS:1001208,SEQUEST,]	3.2e0	null	0.0	0.0|0.0	4	579.78734	2.463e4	33.59	33.59	4.242e4	16.85	16.85	4.689e4	17.83	17.83	1.253e4	2.842e4	2.069e4	3.326e4	3.416e4	3.339e4	3.233e4	2.118e4	2.501e4
PEP	SLHQAIEGDTSGDFMK	P14824	1	Mouse_09-2020	null	[MS,MS:1001208,SEQUEST,]	4.8e0	null	0.0	0.0|0.0	3	584.60168	6.299e4	18.34	18.34	1.013e5	31.67	31.67	1.649e5	12.88	12.88	4.722e4	6.299e4	6.379e4	7.869e4	8.160e4	5.580e4	9.084e4	9.459e4	7.898e4
PEP	SLAGSSGPGASSGPGGDHSELIVR	Q80T06	1	Mouse_09-2020	null	[MS,MS:1001208,SEQUEST,]	4.2e0	null	0.0	0.0|0.0	3	732.36109	4.625e4	8.07	8.07	6.581e4	14.24	14.24	9.377e4	12.35	12.35	4.155e4	5.255e4	3.820e4	5.056e4	5.301e4	5.367e4	6.465e4	5.339e4	5.420e4
PEP	SKPGAAMVEMADGYAVDR	Q8R081	1	Mouse_09-2020	null	[MS,MS:1001208,SEQUEST,]	3.5e0	null	0.0	0.0|0.0	3	633.95736	2.078e4	14.28	14.28	3.238e4	9.26	9.26	3.697e4	8.28	8.28	1.465e4	2.143e4	1.746e4	2.024e4	2.830e4	2.518e4	2.220e4	2.157e4	1.743e4
PEP	SKGAVKEEGVNKSEK	Q921K2	1	Mouse_09-2020	null	[MS,MS:1001208,SEQUEST,]	4.3e0	null	0.0	0.0|0.0	4	533.48307	2.160e5	20.78	20.78	2.236e5	20.96	20.96	1.042e5	77.82	77.82	2.672e5	2.068e5	1.815e5	1.397e5	2.243e5	1.580e5	7.182e4	4.697e4	1.505e5
PEP	SKGAVKEEGVNKSEK	Q921K2	1	Mouse_09-2020	null	[MS,MS:1001208,SEQUEST,]	4.3e0	null	0.0	0.0|0.0	3	710.97500	2.160e5	20.78	20.78	2.236e5	20.96	20.96	1.042e5	77.82	77.82	2.672e5	2.068e5	1.815e5	1.397e5	2.243e5	1.580e5	7.182e4	4.697e4	1.505e5
PEP	SKGAVKEEGVNK	Q921K2	1	Mouse_09-2020	null	[MS,MS:1001208,SEQUEST,]	2.7e0	null	0.0	0.0|0.0	3	596.25180	7.378e4	26.40	26.40	8.269e4	19.99	19.99	8.706e4	33.74	33.74	7.244e4	7.378e4	3.955e4	5.194e4	6.660e4	4.933e4	3.315e4	4.995e4	4.618e4
PEP	SGSGTMNLGGSLTR	P47757	1	Mouse_09-2020	null	[MS,MS:1001208,SEQUEST,]	3.3e0	null	0.0	0.0|0.0	2	677.32499	6.989e4	11.95	11.95	1.133e5	19.85	19.85	1.613e5	1.75	1.75	5.709e4	6.989e4	6.756e4	7.336e4	9.126e4	6.896e4	1.108e5	9.256e4	7.823e4
PEP	SGASTATAVTDVPSGNLAGAGEAGK	Q9WUM3	1	Mouse_09-2020	null	[MS,MS:1001208,SEQUEST,]	2.7e0	null	0.0	0.0|0.0	3	730.36087	4.628e3	84.17	84.17	2.561e4	19.33	19.33	3.609e4	42.06	42.06	null	9.186e3	1.958e3	1.656e4	2.063e4	1.574e4	4.372e4	1.681e4	1.702e4
PEP	SEIAHRYNDLGEQHFK	P07724	1	Mouse_09-2020	null	[MS,MS:1001208,SEQUEST,]	2.7e0	null	0.0	0.0|0.0	3	648.65013	7.127e4	33.01	33.01	6.004e4	25.34	25.34	1.353e5	19.49	19.49	3.833e4	8.591e4	5.987e4	3.753e4	6.036e4	3.849e4	8.084e4	7.764e4	8.081e4
PEP	SAAMLGNSEDHTALSR	Q9CWK8	1	Mouse_09-2020	null	[MS,MS:1001208,SEQUEST,]	3.9e0	null	0.0	0.0|0.0	3	559.26166	3.998e4	5.11	5.11	5.829e4	31.87	31.87	8.691e4	7.38	7.38	3.591e4	3.965e4	3.649e4	4.655e4	4.695e4	3.298e4	5.936e4	4.986e4	4.622e4
PEP	RVIISAPSADAPMFVMGVNHEK	A0A1D5RLD8	1	Mouse_09-2020	null	[MS,MS:1001208,SEQUEST,]	5.9e0	null	0.0	0.0|0.0	4	601.05552	7.302e5	24.84	24.84	1.206e6	6.31	6.31	1.654e6	6.94	6.94	5.662e5	1.009e6	6.134e5	6.984e5	1.021e6	1.040e6	1.044e6	9.983e5	7.798e5
PEP	RVIISAPSADAPMFVMGVNHEK	A0A1D5RLD8	1	Mouse_09-2020	null	[MS,MS:1001208,SEQUEST,]	5.9e0	null	0.0	0.0|0.0	3	801.07161	7.302e5	24.84	24.84	1.206e6	6.31	6.31	1.654e6	6.94	6.94	5.662e5	1.009e6	6.134e5	6.984e5	1.021e6	1.040e6	1.044e6	9.983e5	7.798e5
PEP	RTALVANTSNMPVAAR	P50516	1	Mouse_09-2020	null	[MS,MS:1001208,SEQUEST,]	3.7e0	null	0.0	0.0|0.0	3	563.30179	2.108e4	23.73	23.73	2.225e4	20.90	20.90	3.999e4	14.79	14.79	1.387e4	2.515e4	1.771e4	1.391e4	2.245e4	1.587e4	3.015e4	1.863e4	1.886e4
PEP	RLQSIGTENTEENRR	A0A0U1RPT5	1	Mouse_09-2020	null	[MS,MS:1001208,SEQUEST,]	5.3e0	null	0.0	0.0|0.0	4	451.48305	2.719e5	5.00	5.00	4.508e5	20.98	20.98	6.292e5	9.81	9.81	2.442e5	2.872e5	2.184e5	2.982e5	3.631e5	2.719e5	4.417e5	3.060e5	2.967e5
PEP	RLQSIGTENTEENRR	A0A0U1RPT5	1	Mouse_09-2020	null	[MS,MS:1001208,SEQUEST,]	5.3e0	null	0.0	0.0|0.0	3	601.64164	2.719e5	5.00	5.00	4.508e5	20.98	20.98	6.292e5	9.81	9.81	2.442e5	2.872e5	2.184e5	2.982e5	3.631e5	2.719e5	4.417e5	3.060e5	2.967e5
PEP	RLAPEYEAAATR	P27773	1	Mouse_09-2020	null	[MS,MS:1001208,SEQUEST,]	2.3e0	null	0.0	0.0|0.0	3	630.25907	2.403e4	88.95	88.95	1.200e5	88.48	88.48	1.282e5	28.92	28.92	8.661e4	2.403e4	1.870e4	1.286e5	9.665e4	7.681e3	8.839e4	1.087e5	5.223e4
PEP	RKPDTIEVQQMK	P26041	1	Mouse_09-2020	null	[MS,MS:1001208,SEQUEST,]	4.5e0	null	0.0	0.0|0.0	3	496.93281	1.830e5	15.80	15.80	1.949e5	14.24	14.24	3.259e5	60.48	60.48	1.302e5	1.830e5	1.672e5	1.218e5	1.856e5	1.503e5	5.907e4	1.870e5	1.869e5
PEP	RGILTLKYPIEHGIITNWDDMEK	P68134	1	Mouse_09-2020	null	[MS,MS:1001208,SEQUEST,]	4.6e0	null	0.0	0.0|0.0	4	690.36127	2.782e5	33.66	33.66	3.687e5	22.34	22.34	4.080e5	53.71	53.71	1.360e5	2.782e5	2.575e5	2.305e5	2.162e5	3.662e5	2.813e5	2.410e5	5.667e4
PEP	STVLQQQYNR	P26039	1	Mouse_09-2020	null	[MS,MS:1001208,SEQUEST,]	2.6e0	null	0.0	0.0|0.0	2	618.82020	3.564e4	16.73	16.73	5.874e4	12.17	12.17	7.688e4	11.08	11.08	2.841e4	3.564e4	3.678e4	3.744e4	4.731e4	4.114e4	4.618e4	4.411e4	3.947e4
PEP	SVSLTGAPESVQK	Q3U0V1	1	Mouse_09-2020	null	[MS,MS:1001208,SEQUEST,]	2.4e0	null	0.0	0.0|0.0	2	651.84862	4.224e4	5.45	5.45	7.737e4	19.78	19.78	1.000e5	14.01	14.01	3.717e4	4.224e4	3.849e4	4.871e4	6.231e4	4.641e4	5.862e4	5.737e4	5.320e4
PEP	TETQEKNPLPSKETIEQEK	P20065	1	Mouse_09-2020	null	[MS,MS:1001208,SEQUEST,]	5.1e0	null	0.0	0.0|0.0	4	558.03658	1.751e5	12.32	12.32	3.244e5	13.74	13.74	4.496e5	12.29	12.29	1.536e5	1.751e5	1.786e5	2.204e5	2.155e5	2.799e5	3.100e5	2.096e5	2.174e5
PEP	TETQEKNPLPSKETIEQEK	P20065	1	Mouse_09-2020	null	[MS,MS:1001208,SEQUEST,]	5.1e0	null	0.0	0.0|0.0	3	743.71302	1.751e5	12.32	12.32	3.244e5	13.74	13.74	4.496e5	12.29	12.29	1.536e5	1.751e5	1.786e5	2.204e5	2.155e5	2.799e5	3.100e5	2.096e5	2.174e5
PEP	TETQEKNPLPSKETIEQEK	P20065	1	Mouse_09-2020	null	[MS,MS:1001208,SEQUEST,]	1.6e0	null	0.0	0.0|0.0	3	924.06672	2.101e5	37.35	37.35	1.800e5	25.69	25.69	1.921e5	18.34	18.34	1.067e5	2.101e5	2.228e5	1.125e5	1.070e5	1.940e5	1.771e5	1.074e5	9.058e4
PEP	TETQEKNPLPSKETIEQEK	P20065	1	Mouse_09-2020	null	[MS,MS:1001208,SEQUEST,]	1.6e0	null	0.0	0.0|0.0	4	693.30186	2.101e5	37.35	37.35	1.800e5	25.69	25.69	1.921e5	18.34	18.34	1.067e5	2.101e5	2.228e5	1.125e5	1.070e5	1.940e5	1.771e5	1.074e5	9.058e4
PEP	VAPEEHPTLLTEAPLNPK	P68134	1	Mouse_09-2020	null	[MS,MS:1001208,SEQUEST,]	4.0e0	null	0.0	0.0|0.0	3	652.68607	1.489e5	7.30	7.30	2.237e5	27.52	27.52	3.456e5	17.90	17.90	1.238e5	1.489e5	1.340e5	1.643e5	1.801e5	1.280e5	1.795e5	1.983e5	1.754e5
PEP	TYFPHFDVSHGSAQVKGHGKK	Q91VB8	1	Mouse_09-2020	null	[MS,MS:1001208,SEQUEST,]	3.1e0	null	0.0	0.0|0.0	5	574.45164	4.969e5	42.12	42.12	2.453e5	15.44	15.44	3.316e5	28.83	28.83	2.308e5	6.468e5	4.175e5	1.544e5	1.495e5	2.116e5	2.965e5	1.902e5	1.122e5
PEP	TYFPHFDVSHGSAQVKGHGKK	Q91VB8	1	Mouse_09-2020	null	[MS,MS:1001208,SEQUEST,]	3.1e0	null	0.0	0.0|0.0	4	717.81273	4.969e5	42.12	42.12	2.453e5	15.44	15.44	3.316e5	28.83	28.83	2.308e5	6.468e5	4.175e5	1.544e5	1.495e5	2.116e5	2.965e5	1.902e5	1.122e5
PEP	TYFPHFDVSHGSAQVKGHGK	Q91VB8	1	Mouse_09-2020	null	[MS,MS:1001208,SEQUEST,]	4.3e0	null	0.0	0.0|0.0	3	914.04956	5.424e6	25.51	25.51	2.927e6	19.25	19.25	1.886e6	28.49	28.49	3.064e6	5.646e6	4.557e6	1.829e6	2.012e6	3.150e6	2.011e6	1.082e6	8.426e5
PEP	TYFPHFDVSHGSAQVKGHGK	Q91VB8	1	Mouse_09-2020	null	[MS,MS:1001208,SEQUEST,]	4.3e0	null	0.0	0.0|0.0	4	685.78899	5.424e6	25.51	25.51	2.927e6	19.25	19.25	1.886e6	28.49	28.49	3.064e6	5.646e6	4.557e6	1.829e6	2.012e6	3.150e6	2.011e6	1.082e6	8.426e5
PEP	TYFPHFDVSHGSAQVKGHGK	Q91VB8	1	Mouse_09-2020	null	[MS,MS:1001208,SEQUEST,]	4.3e0	null	0.0	0.0|0.0	5	548.83265	5.424e6	25.51	25.51	2.927e6	19.25	19.25	1.886e6	28.49	28.49	3.064e6	5.646e6	4.557e6	1.829e6	2.012e6	3.150e6	2.011e6	1.082e6	8.426e5
PEP	TYFPHFDVSHGSAQVKGHGK	Q91VB8	1	Mouse_09-2020	null	[MS,MS:1001208,SEQUEST,]	3.0e0	null	0.0	0.0|0.0	3	733.69585	8.224e4	30.93	30.93	3.238e4	50.70	50.70	7.952e4	29.44	29.44	4.947e4	1.050e5	6.909e4	2.024e4	3.237e4	1.067e4	3.620e4	4.562e4	4.581e4
PEP	TYFPHFDVSHGSAQVK	Q91VB8	1	Mouse_09-2020	null	[MS,MS:1001208,SEQUEST,]	2.8e0	null	0.0	0.0|0.0	3	787.65062	3.306e5	5.34	5.34	2.428e5	8.66	8.66	2.029e5	3.94	3.94	2.910e5	3.580e5	2.777e5	1.733e5	1.956e5	2.042e5	1.309e5	1.169e5	9.566e4
PEP	TWNDPSVQQDIK	P20029	1	Mouse_09-2020	null	[MS,MS:1001208,SEQUEST,]	3.1e0	null	0.0	0.0|0.0	2	715.84916	5.387e4	28.65	28.65	1.159e5	15.78	15.78	1.087e5	22.45	22.45	4.649e4	8.415e4	4.526e4	8.022e4	9.338e4	8.053e4	9.682e4	6.238e4	4.254e4
PEP	TVKGPDGLTALEATDNQAIK	P62774	1	Mouse_09-2020	null	[MS,MS:1001208,SEQUEST,]	6.2e0	null	0.0	0.0|0.0	3	681.36366	5.646e4	13.90	13.90	7.647e4	10.62	10.62	1.097e5	11.13	11.13	3.958e4	5.691e4	4.743e4	4.780e4	6.828e4	5.912e4	6.631e4	6.903e4	5.172e4
PEP	TTPSYVAFTDTERLIGDAAKNQVAMNPTNTVFDAK	P63017	1	Mouse_09-2020	null	[MS,MS:1001208,SEQUEST,]	3.8e0	null	0.0	0.0|0.0	4	1086.73555	4.702e4	63.87	63.87	3.139e4	null	null	1.098e4	0.89	0.89	2.596e4	null	6.427e4	1.962e4	null	null	7.621e3	null	5.147e3
PEP	TTGIVMDSGDGVTHTVPIYEGYALPHAILR	P60710	1	Mouse_09-2020	null	[MS,MS:1001208,SEQUEST,]	7.9e0	null	0.0	0.0|0.0	4	800.65776	9.229e5	30.83	30.83	1.278e6	39.99	39.99	6.979e5	37.04	37.04	5.638e5	9.229e5	1.001e6	9.227e5	4.975e5	1.103e6	4.811e5	7.118e5	3.156e5
PEP	TSIAIDTIINQK	Q03265	1	Mouse_09-2020	null	[MS,MS:1001208,SEQUEST,]	3.3e0	null	0.0	0.0|0.0	2	658.87464	5.422e4	15.44	15.44	8.287e4	15.37	15.37	1.160e5	23.51	23.51	3.756e4	5.422e4	4.731e4	5.180e4	6.707e4	5.416e4	5.472e4	6.654e4	6.037e4
PEP	TQNPMVTGTSVLGVK	P99026	1	Mouse_09-2020	null	[MS,MS:1001208,SEQUEST,]	3.0e0	null	0.0	0.0|0.0	2	774.40852	2.424e4	16.86	16.86	3.376e4	20.06	20.06	4.624e4	23.19	23.19	1.642e4	2.424e4	2.133e4	2.622e4	2.719e4	2.428e4	2.437e4	2.653e4	2.675e4
PEP	TPAQYDASELK	B0V2N8	1	Mouse_09-2020	null	[MS,MS:1001208,SEQUEST,]	2.2e0	null	0.0	0.0|0.0	2	611.80114	4.637e4	13.07	13.07	7.128e4	20.82	20.82	8.351e4	12.31	12.31	4.077e4	4.637e4	4.795e4	6.249e4	5.682e4	6.151e4	5.628e4	4.791e4	4.784e4
PEP	TMVVHEKQDDLGKGGNEESTK	P08228	1	Mouse_09-2020	null	[MS,MS:1001208,SEQUEST,]	3.5e0	null	0.0	0.0|0.0	4	580.27868	3.106e4	23.55	23.55	3.466e4	7.40	7.40	6.816e4	67.94	67.94	2.063e4	3.106e4	3.129e4	2.322e4	2.580e4	2.991e4	8.696e3	3.911e4	3.909e4
PEP	KVINDFVEKGTQGK	P07758	0	Mouse_09-2020	null	[MS,MS:1001208,SEQUEST,]	1.7e0	null	0.0	0.0|0.0	3	701.97645	6.049e4	34.92	34.92	4.867e4	13.99	13.99	7.266e4	28.73	28.73	3.337e4	6.049e4	6.541e4	3.042e4	3.210e4	4.551e4	6.176e4	2.825e4	3.426e4
PEP	KVINDFVEKGTQGK	P22599	0	Mouse_09-2020	null	[MS,MS:1001208,SEQUEST,]	1.7e0	null	0.0	0.0|0.0	3	701.97645	6.049e4	34.92	34.92	4.867e4	13.99	13.99	7.266e4	28.73	28.73	3.337e4	6.049e4	6.541e4	3.042e4	3.210e4	4.551e4	6.176e4	2.825e4	3.426e4
PEP	TMLESAGGLIQTAR	P26039	1	Mouse_09-2020	null	[MS,MS:1001208,SEQUEST,]	3.5e0	null	0.0	0.0|0.0	2	732.37977	7.013e4	13.73	13.73	7.249e4	17.03	17.03	1.465e5	11.30	11.30	5.292e4	7.772e4	5.891e4	4.531e4	6.193e4	4.744e4	8.650e4	8.408e4	7.415e4
PEP	TLTGKTITLEVEPSDTIENVK	E9Q5F6	1	Mouse_09-2020	null	[MS,MS:1001208,SEQUEST,]	2.9e0	null	0.0	0.0|0.0	3	943.76627	2.501e4	78.42	78.42	2.659e4	78.41	78.41	2.371e4	33.73	33.73	1.746e3	2.501e4	2.453e4	1.662e4	1.521e3	2.524e4	2.352e4	1.360e4	8.191e3
PEP	TLTGKTITLEVEPSDTIENVK	E9Q5F6	1	Mouse_09-2020	null	[MS,MS:1001208,SEQUEST,]	3.9e0	null	0.0	0.0|0.0	3	763.41257	8.934e3	26.00	26.00	7.473e3	93.93	93.93	1.004e4	27.50	27.50	6.233e3	8.934e3	9.828e3	4.671e3	2.203e3	1.915e4	7.348e3	3.514e3	4.736e3
PEP	TLSHPQQMALLDQTK	P26039	1	Mouse_09-2020	null	[MS,MS:1001208,SEQUEST,]	4.3e0	null	0.0	0.0|0.0	3	576.29793	4.429e4	14.13	14.13	6.200e4	14.40	14.40	8.473e4	3.56	3.56	3.277e4	4.429e4	4.073e4	4.134e4	4.993e4	4.291e4	5.988e4	4.861e4	3.816e4
PEP	TLMSPLGITR	P07758	0	Mouse_09-2020	null	[MS,MS:1001208,SEQUEST,]	2.4e0	null	0.0	0.0|0.0	2	552.80772	3.109e5	7.11	7.11	4.520e5	42.13	42.13	5.488e5	28.44	28.44	2.793e5	3.446e5	2.533e5	2.972e5	3.640e5	1.658e5	3.727e5	3.148e5	4.082e5
PEP	TLMSPLGITR	P22599	0	Mouse_09-2020	null	[MS,MS:1001208,SEQUEST,]	2.4e0	null	0.0	0.0|0.0	2	552.80772	3.109e5	7.11	7.11	4.520e5	42.13	42.13	5.488e5	28.44	28.44	2.793e5	3.446e5	2.533e5	2.972e5	3.640e5	1.658e5	3.727e5	3.148e5	4.082e5
PEP	TIGVSNFNPLQIER	P45376	1	Mouse_09-2020	null	[MS,MS:1001208,SEQUEST,]	3.3e0	null	0.0	0.0|0.0	2	794.42810	null	null	null	null	null	null	null	null	null	null	null	null	null	null	null	null	null	null
PEP	THMQDLKDVTNNVHYENYR	E9Q1G8	1	Mouse_09-2020	null	[MS,MS:1001208,SEQUEST,]	2.6e0	null	0.0	0.0|0.0	4	599.02893	1.485e4	27.12	27.12	3.102e4	14.84	14.84	3.153e4	12.28	12.28	1.323e4	2.302e4	1.248e4	1.643e4	2.498e4	3.059e4	2.174e4	2.102e4	1.359e4
PEP	TGTDKTLVKEVVQNFAK	Q9CQI6	1	Mouse_09-2020	null	[MS,MS:1001208,SEQUEST,]	3.7e0	null	0.0	0.0|0.0	3	626.68255	2.920e4	34.90	34.90	2.965e4	10.67	10.67	5.515e4	11.77	11.77	1.340e4	3.065e4	2.453e4	1.803e4	2.816e4	2.558e4	3.315e4	3.497e4	2.600e4
PEP	TGTAEMSSILEER	Q03265	1	Mouse_09-2020	null	[MS,MS:1001208,SEQUEST,]	3.7e0	null	0.0	0.0|0.0	2	720.33776	4.402e4	24.48	24.48	5.579e4	13.73	13.73	8.445e4	16.79	16.79	3.093e4	4.402e4	4.737e4	4.295e4	4.493e4	4.629e4	5.084e4	4.845e4	4.839e4
PEP	TGQAAGFSYTDANKNK	P62897	1	Mouse_09-2020	null	[MS,MS:1001208,SEQUEST,]	4.6e0	null	0.0	0.0|0.0	3	558.26903	2.491e4	7.71	7.71	4.538e4	27.43	27.43	5.279e4	11.39	11.39	2.112e4	2.491e4	2.299e4	3.689e4	3.655e4	2.914e4	3.328e4	3.029e4	2.848e4
PEP	TFTTQETITNAETAK	P06745	1	Mouse_09-2020	null	[MS,MS:1001208,SEQUEST,]	2.5e0	null	0.0	0.0|0.0	2	828.40977	2.013e4	7.50	7.50	2.655e4	26.27	26.27	3.751e4	13.65	13.65	1.809e4	1.941e4	1.880e4	2.430e4	2.138e4	2.095e4	2.181e4	2.152e4	1.964e4
PEP	TFRNWMNSLGVNPR	Q61233	1	Mouse_09-2020	null	[MS,MS:1001208,SEQUEST,]	3.4e0	null	0.0	0.0|0.0	3	569.95098	2.513e4	null	null	2.285e4	22.94	22.94	null	null	null	null	2.513e4	null	1.428e4	1.594e4	2.646e4	null	null	null
PEP	TETQEKNTLPTKETIEQEK	Q6ZWY8	1	Mouse_09-2020	null	[MS,MS:1001208,SEQUEST,]	4.9e0	null	0.0	0.0|0.0	4	562.53922	8.854e4	8.04	8.04	9.948e4	17.00	17.00	1.668e5	24.40	24.40	7.163e4	9.362e4	7.438e4	6.708e4	8.012e4	6.596e4	7.653e4	1.044e5	7.865e4
PEP	TETQEKNPLPSKETIEQEKQAGES	P20065	1	Mouse_09-2020	null	[MS,MS:1001208,SEQUEST,]	2.6e0	null	0.0	0.0|0.0	3	1081.46398	4.322e5	47.62	47.62	4.744e5	52.94	52.94	7.511e5	9.92	9.92	3.090e5	4.322e5	6.892e5	2.965e5	2.526e5	7.649e5	5.741e5	3.918e5	3.542e5
PEP	TETQEKNPLPSKETIEQEKQAGES	P20065	1	Mouse_09-2020	null	[MS,MS:1001208,SEQUEST,]	2.6e0	null	0.0	0.0|0.0	4	811.34980	4.322e5	47.62	47.62	4.744e5	52.94	52.94	7.511e5	9.92	9.92	3.090e5	4.322e5	6.892e5	2.965e5	2.526e5	7.649e5	5.741e5	3.918e5	3.542e5
PEP	TITLEVEPSDTIENVKAK	E9Q5F6	1	Mouse_09-2020	null	[MS,MS:1001208,SEQUEST,]	5.9e0	null	0.0	0.0|0.0	3	663.02464	1.507e5	25.23	25.23	1.738e5	7.19	7.19	2.964e5	12.37	12.37	8.801e4	1.633e5	1.266e5	1.087e5	1.436e5	1.340e5	1.676e5	1.700e5	1.458e5
PEP	KVINDFVEKGTQGK	P07758	0	Mouse_09-2020	null	[MS,MS:1001208,SEQUEST,]	2.7e0	null	0.0	0.0|0.0	3	521.62275	2.686e4	22.03	22.03	2.874e4	19.80	19.80	6.387e4	17.29	17.29	2.126e4	3.590e4	2.257e4	1.797e4	2.931e4	2.133e4	4.195e4	3.664e4	3.910e4
PEP	KVINDFVEKGTQGK	P22599	0	Mouse_09-2020	null	[MS,MS:1001208,SEQUEST,]	2.7e0	null	0.0	0.0|0.0	3	521.62275	2.686e4	22.03	22.03	2.874e4	19.80	19.80	6.387e4	17.29	17.29	2.126e4	3.590e4	2.257e4	1.797e4	2.931e4	2.133e4	4.195e4	3.664e4	3.910e4
PEP	YYVTIIDAPGHR	P10126	1	Mouse_09-2020	null	[MS,MS:1001208,SEQUEST,]	3.0e0	null	0.0	0.0|0.0	2	702.86715	6.971e4	11.14	11.14	1.109e5	10.16	10.16	1.122e5	15.43	15.43	6.262e4	7.993e4	5.401e4	7.098e4	7.547e4	9.569e4	7.327e4	6.439e4	6.642e4
PEP	KVEAQLQELQVK	Q8VDD5	1	Mouse_09-2020	null	[MS,MS:1001208,SEQUEST,]	2.7e0	null	0.0	0.0|0.0	2	706.90902	null	null	null	null	null	null	4.039e4	50.83	50.83	null	null	null	null	null	null	3.397e4	8.648e3	1.904e4
PEP	GYGYGQGAGTLSTDKGESLGIK	P97315	1	Mouse_09-2020	null	[MS,MS:1001208,SEQUEST,]	7.4e0	null	0.0	0.0|0.0	3	720.35869	1.343e5	2.82	2.82	2.428e5	17.55	17.55	2.973e5	3.63	3.63	1.197e5	1.403e5	1.128e5	1.572e5	1.956e5	1.547e5	2.049e5	1.676e5	1.476e5
PEP	EITALAPSTMK	P60710	0	Mouse_09-2020	null	[MS,MS:1001208,SEQUEST,]	4.3e0	null	0.0	0.0|0.0	2	589.31029	8.090e6	15.87	15.87	1.440e7	29.09	29.09	1.975e7	3.01	3.01	7.200e6	8.090e6	8.812e6	1.220e7	1.160e7	9.383e6	1.336e7	1.133e7	9.692e6
PEP	EITALAPSTMK	P68134	0	Mouse_09-2020	null	[MS,MS:1001208,SEQUEST,]	4.3e0	null	0.0	0.0|0.0	2	589.31029	8.090e6	15.87	15.87	1.440e7	29.09	29.09	1.975e7	3.01	3.01	7.200e6	8.090e6	8.812e6	1.220e7	1.160e7	9.383e6	1.336e7	1.133e7	9.692e6
PEP	EITALAPSTMKIK	P60710	0	Mouse_09-2020	null	[MS,MS:1001208,SEQUEST,]	3.0e0	null	0.0	0.0|0.0	2	980.43036	1.016e6	23.14	23.14	9.914e5	38.54	38.54	8.511e5	33.37	33.37	5.982e5	1.016e6	8.759e5	6.197e5	5.648e5	1.307e6	9.888e5	4.712e5	4.013e5
PEP	EITALAPSTMKIK	P60710	0	Mouse_09-2020	null	[MS,MS:1001208,SEQUEST,]	3.0e0	null	0.0	0.0|0.0	3	653.95600	1.016e6	23.14	23.14	9.914e5	38.54	38.54	8.511e5	33.37	33.37	5.982e5	1.016e6	8.759e5	6.197e5	5.648e5	1.307e6	9.888e5	4.712e5	4.013e5
PEP	EITALAPSTMKIK	P68134	0	Mouse_09-2020	null	[MS,MS:1001208,SEQUEST,]	3.0e0	null	0.0	0.0|0.0	2	980.43036	1.016e6	23.14	23.14	9.914e5	38.54	38.54	8.511e5	33.37	33.37	5.982e5	1.016e6	8.759e5	6.197e5	5.648e5	1.307e6	9.888e5	4.712e5	4.013e5
PEP	EITALAPSTMKIK	P68134	0	Mouse_09-2020	null	[MS,MS:1001208,SEQUEST,]	3.0e0	null	0.0	0.0|0.0	3	653.95600	1.016e6	23.14	23.14	9.914e5	38.54	38.54	8.511e5	33.37	33.37	5.982e5	1.016e6	8.759e5	6.197e5	5.648e5	1.307e6	9.888e5	4.712e5	4.013e5
PEP	GVVQDLQQAISK	Q80T06	1	Mouse_09-2020	null	[MS,MS:1001208,SEQUEST,]	3.2e0	null	0.0	0.0|0.0	2	643.35916	6.981e4	20.67	20.67	1.115e5	15.48	15.48	1.079e5	30.36	30.36	4.809e4	8.166e4	5.864e4	6.972e4	6.962e4	1.008e5	7.443e4	3.475e4	5.236e4
PEP	EMNDAAMFYTNR	P40124	1	Mouse_09-2020	null	[MS,MS:1001208,SEQUEST,]	3.4e0	null	0.0	0.0|0.0	2	747.80303	5.399e4	4.19	4.19	7.919e4	9.84	9.84	7.292e4	37.58	37.58	5.004e4	5.125e4	4.536e4	5.300e4	6.378e4	6.009e4	null	3.187e4	4.515e4
PEP	AIGSASEGAQSSLQEVYHK	Q9Z2U1	1	Mouse_09-2020	null	[MS,MS:1001208,SEQUEST,]	4.6e0	null	0.0	0.0|0.0	3	654.65695	4.522e4	6.63	6.63	8.087e4	22.40	22.40	9.609e4	11.81	11.81	3.803e4	4.835e4	3.798e4	5.307e4	6.513e4	4.712e4	6.338e4	5.513e4	5.390e4
PEP	GVVDSDDLPLNVSR	P08113	1	Mouse_09-2020	null	[MS,MS:1001208,SEQUEST,]	3.6e0	null	0.0	0.0|0.0	2	743.38082	5.595e4	12.32	12.32	1.213e5	17.44	17.44	1.349e5	9.95	9.95	4.617e4	6.531e4	4.701e4	9.447e4	9.766e4	9.317e4	8.841e4	7.736e4	7.303e4
PEP	ALGQNPTNAEVLK	A0A1W2P6G5	1	Mouse_09-2020	null	[MS,MS:1001208,SEQUEST,]	4.0e0	null	0.0	0.0|0.0	2	677.86989	3.889e5	10.46	10.46	6.657e5	10.48	10.48	9.917e5	11.86	11.86	3.259e5	3.889e5	3.734e5	4.355e5	5.361e5	4.898e5	5.646e5	5.690e5	4.854e5
PEP	GVSQAVEHINK	P17182	1	Mouse_09-2020	null	[MS,MS:1001208,SEQUEST,]	3.1e0	null	0.0	0.0|0.0	2	591.31729	4.548e4	6.45	6.45	7.495e4	19.12	19.12	1.393e5	10.33	10.33	4.458e4	4.548e4	3.682e4	5.561e4	6.036e4	5.210e4	8.036e4	8.092e4	6.571e4
PEP	GTTASQMAQALALDK	E9Q0P9	1	Mouse_09-2020	null	[MS,MS:1001208,SEQUEST,]	2.8e0	null	0.0	0.0|0.0	2	761.38251	1.982e4	10.00	10.00	3.223e4	34.01	34.01	4.437e4	18.62	18.62	1.654e4	2.239e4	1.665e4	2.015e4	2.738e4	1.456e4	2.451e4	2.978e4	2.092e4
PEP	GTLVQTKGTGASGSFK	P43274	0	Mouse_09-2020	null	[MS,MS:1001208,SEQUEST,]	1.4e0	null	0.0	0.0|0.0	3	693.96432	4.384e4	46.78	46.78	4.319e4	14.72	14.72	5.689e4	11.51	11.51	2.188e4	4.384e4	5.566e4	2.700e4	2.671e4	3.754e4	4.474e4	2.965e4	2.683e4
PEP	GTLVQTKGTGASGSFK	P43276	0	Mouse_09-2020	null	[MS,MS:1001208,SEQUEST,]	1.4e0	null	0.0	0.0|0.0	3	693.96432	4.384e4	46.78	46.78	4.319e4	14.72	14.72	5.689e4	11.51	11.51	2.188e4	4.384e4	5.566e4	2.700e4	2.671e4	3.754e4	4.474e4	2.965e4	2.683e4
PEP	EVQTNDLKEVVNK	P97351	1	Mouse_09-2020	null	[MS,MS:1001208,SEQUEST,]	3.1e0	null	0.0	0.0|0.0	3	505.93862	5.455e4	14.52	14.52	1.357e5	30.17	30.17	1.905e5	30.05	30.05	4.285e4	6.371e4	4.583e4	1.341e5	1.093e5	1.100e5	1.314e5	9.781e4	1.380e5
PEP	EVWFFGLQYQDTK	P26041	1	Mouse_09-2020	null	[MS,MS:1001208,SEQUEST,]	3.6e0	null	0.0	0.0|0.0	2	830.90393	5.034e4	62.66	62.66	2.016e4	53.31	53.31	2.373e4	43.61	43.61	4.522e4	1.330e4	5.550e4	2.437e4	1.130e4	1.739e4	1.636e4	1.326e4	2.219e4
PEP	ALIAAQYSGAQVR	Q9D8N0	1	Mouse_09-2020	null	[MS,MS:1001208,SEQUEST,]	3.6e0	null	0.0	0.0|0.0	2	674.37260	5.345e4	15.34	15.34	7.799e4	13.20	13.20	1.100e5	22.77	22.77	3.798e4	5.736e4	4.490e4	5.339e4	6.281e4	5.650e4	4.961e4	6.361e4	5.186e4
PEP	FAIQDISVEETSAK	A0A1L1SV25	0	Mouse_09-2020	null	[MS,MS:1001208,SEQUEST,]	3.1e0	null	0.0	0.0|0.0	2	769.39085	1.870e4	7.27	7.27	2.475e4	28.12	28.12	4.293e4	21.47	21.47	1.840e4	1.870e4	1.493e4	2.035e4	1.993e4	1.587e4	2.960e4	2.501e4	1.366e4
PEP	FAIQDISVEETSAK	A1BN54	0	Mouse_09-2020	null	[MS,MS:1001208,SEQUEST,]	3.1e0	null	0.0	0.0|0.0	2	769.39085	1.870e4	7.27	7.27	2.475e4	28.12	28.12	4.293e4	21.47	21.47	1.840e4	1.870e4	1.493e4	2.035e4	1.993e4	1.587e4	2.960e4	2.501e4	1.366e4
PEP	GSVSDEEMMELR	Q61233	1	Mouse_09-2020	null	[MS,MS:1001208,SEQUEST,]	2.8e0	null	0.0	0.0|0.0	2	707.79487	3.476e4	12.65	12.65	6.018e4	9.49	9.49	7.273e4	16.34	16.34	3.122e4	3.196e4	3.430e4	4.325e4	4.847e4	5.005e4	5.015e4	3.705e4	4.187e4
PEP	GTVVAEKDRPHEGTRPVHAVFVSEGK	O89053	1	Mouse_09-2020	null	[MS,MS:1001208,SEQUEST,]	4.0e0	null	0.0	0.0|0.0	5	561.29873	8.372e4	19.73	19.73	1.001e5	29.96	29.96	1.688e5	3.27	3.27	5.657e4	8.372e4	7.903e4	7.973e4	8.060e4	5.908e4	1.104e5	9.686e4	8.025e4
PEP	FGGNPGGFGNQGGFGNSR	A0A087WR97	1	Mouse_09-2020	null	[MS,MS:1001208,SEQUEST,]	3.5e0	null	0.0	0.0|0.0	2	863.88767	7.150e4	34.15	34.15	9.437e4	20.16	20.16	1.282e5	5.93	5.93	4.332e4	9.770e4	6.006e4	6.466e4	7.601e4	5.944e4	8.290e4	7.353e4	6.386e4
PEP	GYSFTTTAEREIVRDIKEK	P60710	1	Mouse_09-2020	null	[MS,MS:1001208,SEQUEST,]	3.0e0	null	0.0	0.0|0.0	3	748.39373	5.669e4	25.52	25.52	5.583e4	23.96	23.96	9.902e4	15.39	15.39	3.139e4	5.669e4	4.789e4	4.604e4	4.496e4	3.971e4	5.483e4	5.681e4	5.110e4
PEP	HALIIYDDLSK	Q03265	1	Mouse_09-2020	null	[MS,MS:1001208,SEQUEST,]	3.6e0	null	0.0	0.0|0.0	2	644.35080	2.515e5	9.52	9.52	1.336e5	21.14	21.14	1.836e5	14.38	14.38	2.431e5	2.515e5	1.878e5	6.985e4	1.366e5	1.153e5	1.142e5	1.257e5	8.658e4
PEP	EAGAGGLAIAVEGPSK	B7FAV1	1	Mouse_09-2020	null	[MS,MS:1001208,SEQUEST,]	3.2e0	null	0.0	0.0|0.0	2	713.88046	1.119e4	17.30	17.30	2.003e4	14.10	14.10	2.549e4	19.10	19.10	9.321e3	1.119e4	1.201e4	1.270e4	1.613e4	1.348e4	1.367e4	1.679e4	1.202e4
PEP	KASSEGGAATGAGLDSLHK	Q9WV32	1	Mouse_09-2020	null	[MS,MS:1001208,SEQUEST,]	5.6e0	null	0.0	0.0|0.0	3	586.29899	7.725e4	5.14	5.14	1.165e5	24.11	24.11	2.212e5	22.36	22.36	7.466e4	7.725e4	6.332e4	9.131e4	9.384e4	7.723e4	1.003e5	1.270e5	1.043e5
PEP	EATNPPIIQEEKPK	P27773	1	Mouse_09-2020	null	[MS,MS:1001208,SEQUEST,]	2.7e0	null	0.0	0.0|0.0	3	531.95427	2.935e4	13.08	13.08	5.350e4	7.70	7.70	6.977e4	4.87	4.87	2.448e4	2.935e4	2.938e4	3.651e4	4.309e4	4.326e4	4.810e4	3.903e4	3.522e4
PEP	ECCHGDLLECADDR	P07724	1	Mouse_09-2020	null	[MS,MS:1001208,SEQUEST,]	2.7e0	null	0.0	0.0|0.0	3	583.89236	4.870e4	32.79	32.79	6.203e4	8.65	8.65	6.225e4	32.93	32.93	4.374e4	7.106e4	3.135e4	4.073e4	4.996e4	4.739e4	2.533e4	3.571e4	3.481e4
PEP	KALAAAGYDVEKNNSR	P43274	1	Mouse_09-2020	null	[MS,MS:1001208,SEQUEST,]	4.6e0	null	0.0	0.0|0.0	3	569.63219	5.877e4	6.97	6.97	1.075e5	21.50	21.50	1.990e5	18.82	18.82	5.279e4	6.486e4	4.773e4	6.722e4	1.006e5	6.937e4	1.042e5	1.269e5	9.384e4
PEP	AIAGTGANVIVTGGK	H3BJB6	1	Mouse_09-2020	null	[MS,MS:1001208,SEQUEST,]	3.4e0	null	0.0	0.0|0.0	2	664.88026	2.162e4	15.39	15.39	3.068e4	14.43	14.43	4.607e4	4.62	4.62	1.544e4	2.337e4	1.816e4	2.276e4	2.471e4	2.368e4	3.176e4	2.501e4	2.255e4
PEP	APQVSTPTLVEAAR	P07724	1	Mouse_09-2020	null	[MS,MS:1001208,SEQUEST,]	3.3e0	null	0.0	0.0|0.0	2	720.39627	1.215e5	4.94	4.94	1.203e5	33.13	33.13	1.956e5	35.95	35.95	1.176e5	1.215e5	1.003e5	1.243e5	9.083e4	1.038e5	1.348e5	8.885e4	1.448e5
PEP	ALSRQEMQEVQSSR	O88569	1	Mouse_09-2020	null	[MS,MS:1001208,SEQUEST,]	5.7e0	null	0.0	0.0|0.0	3	555.60554	2.092e5	4.57	4.57	2.327e5	4.31	4.31	null	null	null	1.785e5	2.177e5	1.758e5	1.499e5	1.817e5	null	null	null	null
PEP	HVVFIAQR	P62082	1	Mouse_09-2020	null	[MS,MS:1001208,SEQUEST,]	2.2e0	null	0.0	0.0|0.0	2	485.28507	9.133e4	6.16	6.16	1.416e5	8.84	8.84	1.717e5	45.88	45.88	7.709e4	9.707e4	7.673e4	1.007e5	1.141e5	1.179e5	4.457e4	1.009e5	8.095e4
PEP	HQGVMVGMGQKDSYVGDEAQSK	P60710	0	Mouse_09-2020	null	[MS,MS:1001208,SEQUEST,]	4.8e0	null	0.0	0.0|0.0	4	731.78706	8.525e5	41.50	41.50	9.042e5	29.46	29.46	1.014e6	27.17	27.17	4.170e5	8.525e5	9.595e5	5.652e5	4.528e5	8.973e5	1.010e6	5.819e5	4.169e5
PEP	HQGVMVGMGQKDSYVGDEAQSK	P60710	0	Mouse_09-2020	null	[MS,MS:1001208,SEQUEST,]	4.8e0	null	0.0	0.0|0.0	3	975.38032	8.525e5	41.50	41.50	9.042e5	29.46	29.46	1.014e6	27.17	27.17	4.170e5	8.525e5	9.595e5	5.652e5	4.528e5	8.973e5	1.010e6	5.819e5	4.169e5
PEP	HQGVMVGMGQKDSYVGDEAQSK	P68134	0	Mouse_09-2020	null	[MS,MS:1001208,SEQUEST,]	4.8e0	null	0.0	0.0|0.0	4	731.78706	8.525e5	41.50	41.50	9.042e5	29.46	29.46	1.014e6	27.17	27.17	4.170e5	8.525e5	9.595e5	5.652e5	4.528e5	8.973e5	1.010e6	5.819e5	4.169e5
PEP	HQGVMVGMGQKDSYVGDEAQSK	P68134	0	Mouse_09-2020	null	[MS,MS:1001208,SEQUEST,]	4.8e0	null	0.0	0.0|0.0	3	975.38032	8.525e5	41.50	41.50	9.042e5	29.46	29.46	1.014e6	27.17	27.17	4.170e5	8.525e5	9.595e5	5.652e5	4.528e5	8.973e5	1.010e6	5.819e5	4.169e5
PEP	EHALLAYTLGVK	P10126	1	Mouse_09-2020	null	[MS,MS:1001208,SEQUEST,]	3.5e0	null	0.0	0.0|0.0	2	657.87444	7.619e4	7.83	7.83	1.095e5	15.88	15.88	1.508e5	44.08	44.08	6.434e4	8.360e4	6.401e4	8.423e4	8.817e4	8.581e4	5.214e4	1.148e5	7.111e4
PEP	HQGVMVGMGQKDSYVGDEAQSK	P60710	0	Mouse_09-2020	null	[MS,MS:1001208,SEQUEST,]	5.5e0	null	0.0	0.0|0.0	4	596.52178	8.068e4	23.30	23.30	1.304e5	39.43	39.43	1.663e5	35.46	35.46	6.531e4	8.068e4	9.381e4	8.154e4	5.766e4	1.451e5	7.818e4	1.346e5	7.839e4
PEP	HQGVMVGMGQKDSYVGDEAQSK	P68134	0	Mouse_09-2020	null	[MS,MS:1001208,SEQUEST,]	5.5e0	null	0.0	0.0|0.0	4	596.52178	8.068e4	23.30	23.30	1.304e5	39.43	39.43	1.663e5	35.46	35.46	6.531e4	8.068e4	9.381e4	8.154e4	5.766e4	1.451e5	7.818e4	1.346e5	7.839e4
PEP	FTPGTFTNQIQAAFREPR	P14206	1	Mouse_09-2020	null	[MS,MS:1001208,SEQUEST,]	4.8e0	null	0.0	0.0|0.0	3	694.35695	9.112e4	30.27	30.27	8.769e4	18.49	18.49	9.422e4	27.95	27.95	8.185e4	6.447e4	1.009e5	7.341e4	6.871e4	7.567e4	5.113e4	5.406e4	6.078e4
PEP	ANLPQSFQVDTSK	B7FAV1	1	Mouse_09-2020	null	[MS,MS:1001208,SEQUEST,]	2.9e0	null	0.0	0.0|0.0	2	717.86481	1.520e5	21.10	21.10	2.024e5	26.31	26.31	2.826e5	22.01	22.01	1.059e5	1.813e5	1.277e5	1.617e5	1.630e5	1.306e5	1.606e5	1.621e5	1.700e5
PEP	ALEQFLQEYFDGNLKR	P27773	1	Mouse_09-2020	null	[MS,MS:1001208,SEQUEST,]	5.2e0	null	0.0	0.0|0.0	3	657.67054	2.464e4	41.11	41.11	1.460e4	58.99	58.99	1.748e4	16.89	16.89	2.213e4	1.093e4	2.226e4	1.408e4	4.588e3	1.260e4	1.358e4	8.892e3	null
PEP	HLSVNDLPVGR	P20108	1	Mouse_09-2020	null	[MS,MS:1001208,SEQUEST,]	2.5e0	null	0.0	0.0|0.0	2	603.83311	4.191e4	10.51	10.51	6.963e4	25.63	25.63	1.109e5	18.97	18.97	3.557e4	4.191e4	4.064e4	5.929e4	5.608e4	4.977e4	5.727e4	6.986e4	5.230e4
PEP	HSQAVEELADQLEQTK	Q8VDD5	1	Mouse_09-2020	null	[MS,MS:1001208,SEQUEST,]	5.1e0	null	0.0	0.0|0.0	3	609.30240	2.825e4	21.77	21.77	4.180e4	5.14	5.14	4.582e4	16.42	16.42	1.697e4	2.825e4	2.398e4	2.406e4	3.415e4	3.607e4	3.159e4	3.384e4	2.079e4
PEP	GSVFSAPSASGTPNKETAGLK	Q8VCQ8	1	Mouse_09-2020	null	[MS,MS:1001208,SEQUEST,]	7.4e0	null	0.0	0.0|0.0	3	669.34449	6.230e4	19.96	19.96	8.024e4	26.93	26.93	1.510e5	16.25	16.25	4.474e4	6.230e4	6.271e4	5.016e4	7.617e4	4.664e4	1.028e5	1.128e5	7.118e4
PEP	GSQAQPDSPSAQLALIAASQSFLQPGGK	P26039	1	Mouse_09-2020	null	[MS,MS:1001208,SEQUEST,]	6.8e0	null	0.0	0.0|0.0	3	918.80675	3.568e4	46.15	46.15	2.142e4	33.46	33.46	3.034e4	13.09	13.09	3.205e4	2.189e4	4.774e4	2.073e4	1.427e4	1.848e4	2.092e4	1.584e4	1.681e4
PEP	FGPAPFSAMVSTPQNR	O35744	1	Mouse_09-2020	null	[MS,MS:1001208,SEQUEST,]	3.9e0	null	0.0	0.0|0.0	2	861.91705	1.996e5	31.41	31.41	2.381e5	60.52	60.52	1.890e5	13.27	13.27	1.333e5	1.996e5	2.340e5	1.488e5	1.249e5	4.320e5	1.061e5	1.147e5	8.914e4
PEP	GFSPADISVQWLQR	P01872	1	Mouse_09-2020	null	[MS,MS:1001208,SEQUEST,]	3.2e0	null	0.0	0.0|0.0	2	802.41500	3.011e4	40.81	40.81	3.464e4	31.54	31.54	3.523e4	15.49	15.49	2.704e4	1.710e4	3.452e4	3.605e4	2.790e4	2.978e4	2.429e4	1.799e4	2.002e4
PEP	GFPTIYFSPANK	P27773	1	Mouse_09-2020	null	[MS,MS:1001208,SEQUEST,]	2.6e0	null	0.0	0.0|0.0	2	671.34552	1.602e5	18.59	18.59	1.911e5	19.66	19.66	2.892e5	18.25	18.25	1.146e5	1.862e5	1.346e5	1.631e5	1.539e5	1.606e5	1.462e5	1.659e5	1.427e5
PEP	GFGNIATNEDAK	Q8K0E8	1	Mouse_09-2020	null	[MS,MS:1001208,SEQUEST,]	2.7e0	null	0.0	0.0|0.0	2	618.79639	7.086e4	5.44	5.44	1.017e5	4.23	4.23	1.358e5	14.57	14.57	6.480e4	6.505e4	5.953e4	6.698e4	8.191e4	8.507e4	9.363e4	6.570e4	7.248e4
PEP	FLMANGQLVK	D6RI86	1	Mouse_09-2020	null	[MS,MS:1001208,SEQUEST,]	2.3e0	null	0.0	0.0|0.0	2	568.81026	2.517e5	14.08	14.08	3.359e5	15.52	15.52	5.142e5	7.99	7.99	2.118e5	2.517e5	2.578e5	2.100e5	2.768e5	2.211e5	3.678e5	2.619e5	2.425e5
PEP	GEATAERPGEAAVASSPSK	P26645	1	Mouse_09-2020	null	[MS,MS:1001208,SEQUEST,]	3.0e0	null	0.0	0.0|0.0	3	605.63415	4.512e4	11.04	11.04	8.494e4	22.95	22.95	1.075e5	6.70	6.70	4.053e4	3.946e4	4.139e4	5.954e4	6.841e4	5.144e4	7.410e4	5.783e4	5.433e4
PEP	ALRETLPAEQDLTTK	A0A1B0GS70	1	Mouse_09-2020	null	[MS,MS:1001208,SEQUEST,]	2.7e0	null	0.0	0.0|0.0	3	562.64046	5.459e4	68.12	68.12	5.955e4	49.63	49.63	4.620e4	null	null	2.347e4	1.121e5	4.586e4	3.722e4	6.334e4	2.181e4	null	2.651e4	null
PEP	GDVTTQVALQPALK	P09671	1	Mouse_09-2020	null	[MS,MS:1001208,SEQUEST,]	3.4e0	null	0.0	0.0|0.0	2	720.90647	2.431e4	2.29	2.29	3.886e4	31.10	31.10	5.347e4	9.47	9.47	2.183e4	2.339e4	2.049e4	2.943e4	3.130e4	2.111e4	3.195e4	3.199e4	2.521e4
PEP	FLIPNASQPESK	P63101	1	Mouse_09-2020	null	[MS,MS:1001208,SEQUEST,]	2.9e0	null	0.0	0.0|0.0	2	665.85371	8.327e5	10.24	10.24	1.190e6	21.90	21.90	1.500e6	14.80	14.80	6.519e5	8.327e5	7.481e5	9.161e5	9.585e5	8.119e5	1.034e6	8.494e5	8.996e5
PEP	GDAVRDVDIIDHHDNTYTVK	B7FAV1	1	Mouse_09-2020	null	[MS,MS:1001208,SEQUEST,]	4.9e0	null	0.0	0.0|0.0	4	571.53046	8.078e4	19.75	19.75	1.315e5	11.88	11.88	2.021e5	32.01	32.01	5.227e4	8.610e4	6.787e4	8.741e4	1.059e5	9.535e4	7.821e4	1.159e5	1.039e5
PEP	GAGKEAAGKSSGPTSLFAVTVAPPGAR	Q8VEK3	1	Mouse_09-2020	null	[MS,MS:1001208,SEQUEST,]	2.6e0	null	0.0	0.0|0.0	4	757.10086	5.901e3	26.39	26.39	2.808e4	70.06	70.06	2.873e4	60.76	60.76	6.384e3	5.901e3	3.456e3	2.242e4	2.261e4	4.263e3	1.981e4	4.057e4	1.195e4
PEP	FITHAPPGEFNEVFNDVR	P47753	1	Mouse_09-2020	null	[MS,MS:1001208,SEQUEST,]	3.4e0	null	0.0	0.0|0.0	3	697.00944	2.334e4	36.89	36.89	2.745e4	21.20	21.20	4.194e4	22.22	22.22	2.096e4	1.995e4	3.268e4	2.275e4	1.965e4	2.369e4	2.065e4	2.406e4	2.222e4
PEP	GAAQNIIPASTGAAK	A0A1D5RLD8	1	Mouse_09-2020	null	[MS,MS:1001208,SEQUEST,]	3.7e0	null	0.0	0.0|0.0	2	685.37534	8.966e5	10.93	10.93	1.424e6	13.34	13.34	2.028e6	8.92	8.92	7.116e5	9.870e5	7.532e5	9.574e5	1.147e6	1.013e6	1.291e6	1.164e6	1.054e6
PEP	FYSVNVDYSK	Q62425	1	Mouse_09-2020	null	[MS,MS:1001208,SEQUEST,]	3.2e0	null	0.0	0.0|0.0	2	611.29295	2.354e5	5.63	5.63	3.690e5	24.32	24.32	4.957e5	14.83	14.83	1.963e5	2.354e5	2.052e5	2.970e5	2.972e5	2.517e5	3.083e5	2.844e5	2.812e5
PEP	FQSSHHSTDITSLDQYVER	P08113	1	Mouse_09-2020	null	[MS,MS:1001208,SEQUEST,]	4.0e0	null	0.0	0.0|0.0	3	750.68557	2.403e4	4.94	4.94	4.705e4	8.36	8.36	5.339e4	18.73	18.73	2.112e4	2.582e4	2.018e4	3.130e4	3.789e4	3.655e4	2.963e4	3.606e4	2.517e4
PEP	FYGDLEKDKGLQTSQDAR	P14211	1	Mouse_09-2020	null	[MS,MS:1001208,SEQUEST,]	5.8e0	null	0.0	0.0|0.0	3	691.00788	5.093e4	9.78	9.78	8.660e4	13.76	13.76	1.470e5	7.12	7.12	3.947e4	5.093e4	4.469e4	5.927e4	6.975e4	6.204e4	9.233e4	8.436e4	7.277e4
PEP	FSASGELGNGNIK	P17918	1	Mouse_09-2020	null	[MS,MS:1001208,SEQUEST,]	2.7e0	null	0.0	0.0|0.0	2	647.32532	2.566e4	11.13	11.13	4.279e4	23.17	23.17	5.930e4	10.12	10.12	2.305e4	2.969e4	2.013e4	2.675e4	3.027e4	5.019e4	3.445e4	3.402e4	2.847e4
PEP	FLSNGHVTIPGQQDKDMFQETMEAMR	Q8VDD5	1	Mouse_09-2020	null	[MS,MS:1001208,SEQUEST,]	3.9e0	null	0.0	0.0|0.0	4	765.34804	5.555e4	20.07	20.07	1.121e5	29.01	29.01	1.360e5	44.74	44.74	4.238e4	7.003e4	4.667e4	7.008e4	5.213e4	9.922e4	9.380e4	9.105e4	2.750e4
PEP	GFSVVADTPELQR	A2A6H0	1	Mouse_09-2020	null	[MS,MS:1001208,SEQUEST,]	3.7e0	null	0.0	0.0|0.0	2	709.86735	1.837e5	18.33	18.33	2.324e5	20.29	20.29	3.645e5	13.11	13.11	1.179e5	1.846e5	1.543e5	1.636e5	1.872e5	1.494e5	2.080e5	2.091e5	1.848e5
PEP	GGGGNFGPGPGSNFRGGSDGYGSGR	O88569	1	Mouse_09-2020	null	[MS,MS:1001208,SEQUEST,]	3.5e0	null	0.0	0.0|0.0	3	757.66892	1.748e5	23.25	23.25	2.121e5	5.06	5.06	3.797e5	46.97	46.97	1.076e5	1.919e5	1.469e5	1.395e5	1.709e5	1.740e5	1.046e5	2.178e5	2.075e5
PEP	ALRTDYNASVSVPDSSGPER	P61979	1	Mouse_09-2020	null	[MS,MS:1001208,SEQUEST,]	7.0e0	null	0.0	0.0|0.0	3	707.67842	1.435e5	23.48	23.48	2.986e5	29.22	29.22	3.849e5	9.59	9.59	1.195e5	1.435e5	1.701e5	1.867e5	2.675e5	1.566e5	2.653e5	1.865e5	1.824e5
PEP	GPLSQAPTPAPK	Q62523	1	Mouse_09-2020	null	[MS,MS:1001208,SEQUEST,]	3.1e0	null	0.0	0.0|0.0	2	582.32459	5.428e4	12.14	12.14	7.934e4	10.32	10.32	1.133e5	5.36	5.36	4.242e4	5.428e4	5.066e4	5.556e4	6.390e4	6.247e4	7.814e4	5.940e4	5.385e4
PEP	GNPTVEVDLYTAK	P17182	1	Mouse_09-2020	null	[MS,MS:1001208,SEQUEST,]	3.0e0	null	0.0	0.0|0.0	2	703.86173	1.262e5	5.89	5.89	1.918e5	10.95	10.95	2.330e5	22.58	22.58	1.133e5	1.227e5	1.153e5	1.337e5	1.545e5	1.482e5	1.194e5	1.337e5	1.298e5
PEP	GNLGAGNGNLQGPR	A0A494B9X1	1	Mouse_09-2020	null	[MS,MS:1001208,SEQUEST,]	2.3e0	null	0.0	0.0|0.0	2	662.83946	1.149e4	10.41	10.41	1.951e4	16.38	16.38	2.847e4	6.99	6.99	9.022e3	1.237e4	9.654e3	1.220e4	1.719e4	1.325e4	1.812e4	1.634e4	1.426e4
PEP	GNFGGSFAGSFGGAGGHAPGVAR	B8JK33	1	Mouse_09-2020	null	[MS,MS:1001208,SEQUEST,]	5.0e0	null	0.0	0.0|0.0	3	678.98915	2.041e4	18.57	18.57	2.768e4	11.03	11.03	3.476e4	7.60	7.60	1.706e4	2.668e4	1.714e4	1.730e4	2.403e4	2.064e4	2.584e4	1.847e4	1.639e4
PEP	GNDISSGTVLSDYVGSGPPSGTGLHR	P70296	1	Mouse_09-2020	null	[MS,MS:1001208,SEQUEST,]	4.3e0	null	0.0	0.0|0.0	3	844.07713	3.114e4	13.82	13.82	4.719e4	16.52	16.52	5.947e4	10.68	10.68	2.322e4	3.415e4	2.616e4	2.949e4	3.461e4	5.076e4	3.713e4	3.412e4	3.142e4
PEP	GMNTLVGYDLVPEPK	P12787	1	Mouse_09-2020	null	[MS,MS:1001208,SEQUEST,]	4.5e0	null	0.0	0.0|0.0	2	824.91618	6.901e4	22.84	22.84	1.311e5	17.96	17.96	1.506e5	3.28	3.28	4.997e4	8.783e4	5.798e4	9.119e4	1.056e5	8.749e4	1.008e5	8.637e4	7.357e4
PEP	GIYAYGFEKPSAIQQR	P60843	1	Mouse_09-2020	null	[MS,MS:1001208,SEQUEST,]	6.3e0	null	0.0	0.0|0.0	3	609.98445	2.678e5	15.99	15.99	5.269e5	18.32	18.32	5.094e5	10.55	10.55	1.810e5	2.678e5	2.284e5	2.407e5	4.430e5	4.547e5	3.054e5	3.139e5	2.402e5
PEP	FGPAPFSSMVSTPQNR	Q91Z98	1	Mouse_09-2020	null	[MS,MS:1001208,SEQUEST,]	2.9e0	null	0.0	0.0|0.0	2	861.91705	1.996e5	31.41	31.41	2.381e5	60.52	60.52	1.890e5	13.27	13.27	1.333e5	1.996e5	2.340e5	1.488e5	1.249e5	4.320e5	1.061e5	1.147e5	8.914e4
PEP	FGYQFTQQGPR	Q9JHJ0	1	Mouse_09-2020	null	[MS,MS:1001208,SEQUEST,]	3.2e0	null	0.0	0.0|0.0	2	664.82274	6.056e4	7.74	7.74	8.528e4	29.65	29.65	1.354e5	8.33	8.33	5.440e4	6.722e4	4.866e4	7.116e4	6.869e4	5.374e4	8.050e4	7.771e4	6.382e4
PEP	GISQEQMNEFR	A1BN54	1	Mouse_09-2020	null	[MS,MS:1001208,SEQUEST,]	2.0e0	null	0.0	0.0|0.0	2	677.80643	4.459e4	0.48	0.48	7.796e4	38.04	38.04	1.165e5	14.62	14.62	4.037e4	4.459e4	3.743e4	7.050e4	6.279e4	4.447e4	8.031e4	8.113e4	5.045e4
PEP	FHNLNSHSHNNLR	Q99PG2	1	Mouse_09-2020	null	[MS,MS:1001208,SEQUEST,]	1.2e0	null	0.0	0.0|0.0	3	710.94789	1.706e5	4.67	4.67	2.553e5	4.98	4.98	3.266e5	5.76	5.76	1.567e5	1.593e5	1.433e5	1.649e5	2.056e5	2.062e5	2.252e5	1.716e5	1.575e5
PEP	FHNLNSHSHNNLR	Q99PG2	1	Mouse_09-2020	null	[MS,MS:1001208,SEQUEST,]	1.2e0	null	0.0	0.0|0.0	4	533.46273	1.706e5	4.67	4.67	2.553e5	4.98	4.98	3.266e5	5.76	5.76	1.567e5	1.593e5	1.433e5	1.649e5	2.056e5	2.062e5	2.252e5	1.716e5	1.575e5
PEP	FHVEEEGKGKDASGNKVK	P09411	1	Mouse_09-2020	null	[MS,MS:1001208,SEQUEST,]	4.8e0	null	0.0	0.0|0.0	4	490.50371	5.315e4	37.53	37.53	5.186e4	8.21	8.21	8.279e4	4.69	4.69	2.237e4	5.315e4	4.517e4	3.223e4	4.177e4	5.128e4	5.445e4	4.750e4	4.090e4
PEP	GILFVGSGVSGGEEGAR	Q9DCD0	1	Mouse_09-2020	null	[MS,MS:1001208,SEQUEST,]	4.2e0	null	0.0	0.0|0.0	2	796.40737	6.922e4	15.27	15.27	9.213e4	12.75	12.75	1.163e5	13.93	13.93	5.003e4	6.922e4	6.360e4	6.852e4	6.931e4	7.950e4	6.797e4	6.673e4	6.159e4
PEP	FLASVSTVLTSK	Q91VB8	1	Mouse_09-2020	null	[MS,MS:1001208,SEQUEST,]	2.4e0	null	0.0	0.0|0.0	2	897.39156	1.595e5	6.50	6.50	1.129e5	25.94	25.94	7.433e4	6.88	6.88	1.320e5	1.595e5	1.405e5	7.060e4	6.380e4	1.169e5	5.307e4	4.264e4	3.173e4
PEP	FLASVSTVLTSK	Q91VB8	1	Mouse_09-2020	null	[MS,MS:1001208,SEQUEST,]	2.4e0	null	0.0	0.0|0.0	3	598.59680	1.595e5	6.50	6.50	1.129e5	25.94	25.94	7.433e4	6.88	6.88	1.320e5	1.595e5	1.405e5	7.060e4	6.380e4	1.169e5	5.307e4	4.264e4	3.173e4
PEP	GKYKEETIEKMQE	P61255	1	Mouse_09-2020	null	[MS,MS:1001208,SEQUEST,]	2.5e0	null	0.0	0.0|0.0	3	543.59939	1.435e4	15.01	15.01	1.967e4	24.66	24.66	3.535e4	59.03	59.03	1.207e4	1.435e4	1.492e4	9.388e3	1.584e4	2.140e4	7.882e3	2.028e4	2.278e4
PEP	FLASVSTVLTSKYR	Q91VB8	1	Mouse_09-2020	null	[MS,MS:1001208,SEQUEST,]	2.7e0	null	0.0	0.0|0.0	3	704.98494	9.532e4	25.02	25.02	4.228e4	79.06	79.06	3.613e4	11.07	11.07	5.458e4	9.970e4	8.008e4	2.643e4	1.607e4	9.055e4	2.751e4	2.073e4	1.506e4
PEP	GGPGSAVSPYPSFNVSSDVAALHK	P10107	1	Mouse_09-2020	null	[MS,MS:1001208,SEQUEST,]	5.5e0	null	0.0	0.0|0.0	3	782.05712	3.098e4	17.42	17.42	2.613e4	69.91	69.91	1.931e4	40.86	40.86	2.288e4	3.098e4	3.044e4	1.633e4	1.847e4	6.404e4	1.331e4	9.664e3	1.633e4
PEP	KDLYANTVLSGGTTMYPGIADR	P60710	1	Mouse_09-2020	null	[MS,MS:1001208,SEQUEST,]	6.3e0	null	0.0	0.0|0.0	3	787.05813	1.174e5	10.59	10.59	1.877e5	20.74	20.74	1.671e5	6.22	6.22	9.109e4	1.252e5	9.863e4	1.224e5	1.052e5	1.620e5	1.092e5	9.587e4	8.450e4
PEP	EAAGKSSGPTSLFAVTVAPPGAR	Q8VEK3	1	Mouse_09-2020	null	[MS,MS:1001208,SEQUEST,]	3.2e0	null	0.0	0.0|0.0	3	904.74039	1.301e5	37.58	37.58	1.566e5	50.49	50.49	1.821e5	49.54	49.54	1.305e5	1.301e5	5.460e4	1.730e5	1.261e5	8.701e4	1.176e5	2.226e5	8.588e4
PEP	HQGVMVGMGQK	P60710	0	Mouse_09-2020	null	[MS,MS:1001208,SEQUEST,]	3.2e0	null	0.0	0.0|0.0	2	602.28408	3.681e5	14.27	14.27	1.960e6	50.63	50.63	1.705e6	14.73	14.73	3.011e5	4.416e5	3.092e5	1.237e6	1.579e6	5.464e5	1.176e6	1.060e6	6.487e5
PEP	HQGVMVGMGQK	P68134	0	Mouse_09-2020	null	[MS,MS:1001208,SEQUEST,]	3.2e0	null	0.0	0.0|0.0	2	602.28408	3.681e5	14.27	14.27	1.960e6	50.63	50.63	1.705e6	14.73	14.73	3.011e5	4.416e5	3.092e5	1.237e6	1.579e6	5.464e5	1.176e6	1.060e6	6.487e5
PEP	FVFGTTPEDILR	P35441	1	Mouse_09-2020	null	[MS,MS:1001208,SEQUEST,]	2.7e0	null	0.0	0.0|0.0	2	697.86936	3.903e4	5.87	5.87	4.892e4	14.37	14.37	5.402e4	21.03	21.03	3.506e4	3.843e4	3.593e4	3.058e4	3.518e4	4.999e4	3.453e4	3.099e4	3.457e4
PEP	KHGGPADEERHVGDLGNVTAGK	P08228	1	Mouse_09-2020	null	[MS,MS:1001208,SEQUEST,]	4.5e0	null	0.0	0.0|0.0	4	561.78335	3.908e4	9.13	9.13	5.559e4	6.25	6.25	9.479e4	24.64	24.64	3.363e4	3.908e4	3.736e4	3.665e4	4.477e4	4.465e4	4.109e4	5.438e4	4.502e4
PEP	KHLEINPDHPIVETLR	P11499	1	Mouse_09-2020	null	[MS,MS:1001208,SEQUEST,]	3.4e0	null	0.0	0.0|0.0	3	637.68641	1.473e4	12.84	12.84	1.995e4	12.68	12.68	3.159e4	8.32	8.32	1.087e4	1.473e4	1.310e4	1.243e4	1.607e4	2.126e4	2.031e4	1.993e4	1.490e4
PEP	KTANDMIHAENMR	P26041	1	Mouse_09-2020	null	[MS,MS:1001208,SEQUEST,]	4.0e0	null	0.0	0.0|0.0	3	521.57318	2.207e5	18.41	18.41	3.048e5	24.97	24.97	3.908e5	16.25	16.25	1.478e5	2.207e5	1.996e5	1.905e5	2.664e5	1.721e5	2.412e5	2.242e5	2.260e5
PEP	KSQIFSTASDNQPTVTIK	P20029	1	Mouse_09-2020	null	[MS,MS:1001208,SEQUEST,]	6.1e0	null	0.0	0.0|0.0	3	655.68110	6.399e4	12.48	12.48	1.094e5	3.80	3.80	1.388e5	10.61	10.61	5.499e4	7.697e4	5.376e4	6.837e4	9.166e4	9.102e4	8.561e4	7.965e4	7.245e4
PEP	KQTALAELVK	P07724	1	Mouse_09-2020	null	[MS,MS:1001208,SEQUEST,]	2.6e0	null	0.0	0.0|0.0	3	547.91435	4.482e5	50.49	50.49	3.622e5	28.27	28.27	4.811e5	29.63	29.63	1.595e5	4.482e5	4.802e5	2.391e5	1.744e5	3.125e5	4.777e5	2.248e5	2.269e5
PEP	KQTALAELVK	P07724	1	Mouse_09-2020	null	[MS,MS:1001208,SEQUEST,]	2.6e0	null	0.0	0.0|0.0	2	821.36789	4.482e5	50.49	50.49	3.622e5	28.27	28.27	4.811e5	29.63	29.63	1.595e5	4.482e5	4.802e5	2.391e5	1.744e5	3.125e5	4.777e5	2.248e5	2.269e5
PEP	ATQALVLAPTR	P60843	1	Mouse_09-2020	null	[MS,MS:1001208,SEQUEST,]	2.8e0	null	0.0	0.0|0.0	2	570.84040	3.099e4	17.72	17.72	4.713e4	10.21	10.21	5.540e4	9.20	9.20	2.784e4	3.763e4	2.223e4	3.083e4	3.253e4	4.067e4	3.819e4	2.746e4	2.693e4
PEP	AQQIQALQSNVR	E9PV24	1	Mouse_09-2020	null	[MS,MS:1001208,SEQUEST,]	3.5e0	null	0.0	0.0|0.0	2	678.37313	1.080e5	7.90	7.90	1.418e5	2.94	2.94	2.111e5	10.59	10.59	9.698e4	9.465e4	9.213e4	9.230e4	1.124e5	1.224e5	1.455e5	1.066e5	1.084e5
PEP	KKELEEIVQPIISK	P20029	1	Mouse_09-2020	null	[MS,MS:1001208,SEQUEST,]	1.6e0	null	0.0	0.0|0.0	3	732.35140	6.269e4	5.31	5.31	6.273e4	48.29	48.29	1.712e4	92.68	92.68	null	6.509e4	5.072e4	3.921e4	2.249e4	7.192e4	5.063e4	9.821e3	7.484e3
PEP	AATALKDVVKVGAVNADK	Q3TML0	1	Mouse_09-2020	null	[MS,MS:1001208,SEQUEST,]	1.7e0	null	0.0	0.0|0.0	3	771.02921	6.900e4	31.45	31.45	6.432e4	23.04	23.04	7.533e4	3.70	3.70	3.646e4	6.900e4	6.592e4	4.020e4	3.784e4	6.511e4	5.395e4	4.322e4	3.426e4
PEP	DGRGAAQNIIPASTGAAK	A0A1D5RLD8	1	Mouse_09-2020	null	[MS,MS:1001208,SEQUEST,]	4.9e0	null	0.0	0.0|0.0	3	566.63582	4.422e4	15.17	15.17	6.584e4	22.24	22.24	9.817e4	4.98	4.98	3.639e4	4.422e4	4.544e4	4.264e4	5.303e4	3.816e4	6.210e4	5.649e4	4.629e4
PEP	AFGPGLQGGNAGSPAR	B7FAV1	1	Mouse_09-2020	null	[MS,MS:1001208,SEQUEST,]	3.9e0	null	0.0	0.0|0.0	2	728.86821	1.756e5	12.19	12.19	2.924e5	17.63	17.63	4.418e5	7.14	7.14	1.484e5	1.756e5	1.747e5	2.041e5	2.355e5	1.972e5	2.695e5	2.535e5	2.099e5
PEP	DFTPAAQAAFQK	A8DUK4	0	Mouse_09-2020	null	[MS,MS:1001208,SEQUEST,]	4.6e0	null	0.0	0.0|0.0	2	647.82495	1.432e8	8.44	8.44	1.357e8	14.71	14.71	1.154e8	4.90	4.90	1.449e8	1.432e8	1.155e8	7.162e7	1.242e8	1.171e8	7.955e7	6.985e7	5.207e7
PEP	DFTPAAQAAFQK	P02089	0	Mouse_09-2020	null	[MS,MS:1001208,SEQUEST,]	4.6e0	null	0.0	0.0|0.0	2	647.82495	1.432e8	8.44	8.44	1.357e8	14.71	14.71	1.154e8	4.90	4.90	1.449e8	1.432e8	1.155e8	7.162e7	1.242e8	1.171e8	7.955e7	6.985e7	5.207e7
PEP	AVAGNISDPGLQK	Q64727	1	Mouse_09-2020	null	[MS,MS:1001208,SEQUEST,]	3.1e0	null	0.0	0.0|0.0	2	635.34351	6.822e4	9.82	9.82	1.011e5	14.47	14.47	1.532e5	7.35	7.35	5.889e4	6.822e4	6.613e4	7.354e4	8.144e4	7.604e4	9.463e4	8.787e4	7.466e4
PEP	DFMIQGGDFTRGDGTGGK	P24369	1	Mouse_09-2020	null	[MS,MS:1001208,SEQUEST,]	4.0e0	null	0.0	0.0|0.0	3	625.61610	7.110e4	15.91	15.91	8.627e4	21.82	21.82	1.318e5	15.55	15.55	5.186e4	7.969e4	5.973e4	6.898e4	6.948e4	6.188e4	7.989e4	7.563e4	7.427e4
PEP	DDASKPVHLTAFLGYK	A0A087WQK0	1	Mouse_09-2020	null	[MS,MS:1001208,SEQUEST,]	2.9e0	null	0.0	0.0|0.0	3	587.97719	1.496e4	36.89	36.89	2.656e4	21.68	21.68	2.885e4	27.54	27.54	1.209e4	2.565e4	1.257e4	1.514e4	2.139e4	3.113e4	1.368e4	2.018e4	1.360e4
PEP	DATNVGDEGGFAPNILENKEALELLK	P17182	1	Mouse_09-2020	null	[MS,MS:1001208,SEQUEST,]	6.1e0	null	0.0	0.0|0.0	3	919.80289	6.816e4	46.33	46.33	3.935e4	40.99	40.99	6.381e4	3.58	3.58	6.122e4	3.845e4	8.668e4	4.635e4	3.169e4	3.238e4	4.153e4	3.661e4	3.037e4
PEP	AQALRDNSTMGYMMAK	P11499	1	Mouse_09-2020	null	[MS,MS:1001208,SEQUEST,]	5.2e0	null	0.0	0.0|0.0	3	612.60767	4.714e4	15.77	15.77	8.606e4	14.99	14.99	1.275e5	18.38	18.38	3.865e4	5.811e4	3.960e4	5.380e4	7.892e4	6.246e4	7.478e4	7.314e4	7.365e4
PEP	DAALATALGDKK	P14733	1	Mouse_09-2020	null	[MS,MS:1001208,SEQUEST,]	2.8e0	null	0.0	0.0|0.0	2	587.32733	2.795e4	10.18	10.18	3.551e4	25.84	25.84	7.129e4	20.49	20.49	2.112e4	2.843e4	2.348e4	3.179e4	2.860e4	2.731e4	3.392e4	4.175e4	3.361e4
PEP	KILDSVGIEADDDRLNK	P99027	1	Mouse_09-2020	null	[MS,MS:1001208,SEQUEST,]	3.3e0	null	0.0	0.0|0.0	3	634.33733	1.742e4	7.24	7.24	2.923e4	9.96	9.96	4.595e4	16.98	16.98	1.448e4	1.863e4	1.464e4	1.661e4	2.612e4	2.522e4	2.438e4	2.848e4	2.167e4
PEP	KILATPPQEDAPSVDIANIR	P40142	1	Mouse_09-2020	null	[MS,MS:1001208,SEQUEST,]	4.6e0	null	0.0	0.0|0.0	3	716.72682	8.628e4	21.84	21.84	1.313e5	12.47	12.47	1.535e5	17.79	17.79	5.715e4	9.952e4	7.248e4	7.706e4	1.057e5	1.346e5	9.324e4	8.805e4	9.007e4
PEP	KLGEMWSEQSAKDKQPYEQK	P30681	1	Mouse_09-2020	null	[MS,MS:1001208,SEQUEST,]	3.5e0	null	0.0	0.0|0.0	4	607.29687	5.777e4	21.24	21.24	9.706e4	10.09	10.09	1.316e5	11.66	11.66	4.275e4	5.777e4	6.103e4	6.572e4	6.914e4	8.376e4	9.499e4	7.549e4	5.174e4
PEP	AVNTQALSGAGILR	Q9CWK8	1	Mouse_09-2020	null	[MS,MS:1001208,SEQUEST,]	3.7e0	null	0.0	0.0|0.0	2	685.89116	5.569e4	9.69	9.69	7.896e4	18.85	18.85	1.206e5	10.76	10.76	4.351e4	5.866e4	4.679e4	5.102e4	6.360e4	4.898e4	8.059e4	6.917e4	6.700e4
PEP	KLGEMWNNTAADDKQPYEKK	P63158	1	Mouse_09-2020	null	[MS,MS:1001208,SEQUEST,]	2.4e0	null	0.0	0.0|0.0	4	731.55559	7.749e4	78.03	78.03	7.724e4	28.70	28.70	3.910e4	105.25	105.25	6.467e3	9.720e4	6.510e4	3.070e4	6.221e4	7.710e4	7.431e4	2.189e3	1.844e4
PEP	KGTVVAEKDRPHEGTRPVHAVFVSEGK	O89053	1	Mouse_09-2020	null	[MS,MS:1001208,SEQUEST,]	6.2e0	null	0.0	0.0|0.0	5	586.91772	7.100e4	29.93	29.93	5.820e4	32.04	32.04	9.716e4	2.37	2.37	3.854e4	8.000e4	5.965e4	3.638e4	7.533e4	4.610e4	6.755e4	5.374e4	4.581e4
PEP	KLGEMWNNTAADDKQPYEKK	P63158	1	Mouse_09-2020	null	[MS,MS:1001208,SEQUEST,]	7.1e0	null	0.0	0.0|0.0	4	596.29032	7.197e4	29.13	29.13	1.083e5	15.16	15.16	1.331e5	43.66	43.66	4.898e4	9.781e4	6.046e4	6.771e4	1.077e5	8.680e4	1.742e5	7.634e4	5.609e4
PEP	KLGEMWNNTAADDKQPYEK	P63158	1	Mouse_09-2020	null	[MS,MS:1001208,SEQUEST,]	3.5e0	null	0.0	0.0|0.0	4	564.26658	2.984e4	9.18	9.18	4.859e4	8.82	8.82	4.796e4	22.36	22.36	2.292e4	2.984e4	2.539e4	3.318e4	3.914e4	3.839e4	4.314e4	2.751e4	1.907e4
PEP	AAWGKIGGHGAEYGAEALER	Q91VB8	1	Mouse_09-2020	null	[MS,MS:1001208,SEQUEST,]	4.1e0	null	0.0	0.0|0.0	3	681.67294	5.691e4	72.56	72.56	2.663e4	116.75	116.75	6.923e3	32.49	32.49	9.608e3	5.691e4	6.895e4	1.664e4	1.070e4	1.226e5	6.031e3	null	2.584e3
PEP	AAWGKIGGHGAEYGAEALER	Q91VB8	1	Mouse_09-2020	null	[MS,MS:1001208,SEQUEST,]	4.1e0	null	0.0	0.0|0.0	4	511.50652	5.691e4	72.56	72.56	2.663e4	116.75	116.75	6.923e3	32.49	32.49	9.608e3	5.691e4	6.895e4	1.664e4	1.070e4	1.226e5	6.031e3	null	2.584e3
PEP	DAGMQLQGYR	P05202	1	Mouse_09-2020	null	[MS,MS:1001208,SEQUEST,]	2.1e0	null	0.0	0.0|0.0	2	577.76658	1.593e4	6.71	6.71	2.584e4	17.98	17.98	3.134e4	9.02	9.02	1.327e4	1.690e4	1.338e4	2.079e4	2.081e4	2.055e4	2.082e4	1.798e4	1.685e4
PEP	AAVSGLWGKVNADEVGGEALGR	A8DUK4	1	Mouse_09-2020	null	[MS,MS:1001208,SEQUEST,]	2.9e0	null	0.0	0.0|0.0	3	899.72837	3.016e6	25.45	25.45	1.658e6	51.58	51.58	9.296e5	32.24	32.24	2.024e6	3.016e6	3.184e6	1.036e6	7.497e5	2.379e6	9.811e5	5.333e5	3.677e5
PEP	AAVSGLWGKVNADEVGGEALGR	A8DUK4	1	Mouse_09-2020	null	[MS,MS:1001208,SEQUEST,]	2.9e0	null	0.0	0.0|0.0	2	1349.08892	3.016e6	25.45	25.45	1.658e6	51.58	51.58	9.296e5	32.24	32.24	2.024e6	3.016e6	3.184e6	1.036e6	7.497e5	2.379e6	9.811e5	5.333e5	3.677e5
PEP	AVFVDLEPTVIDEVR	P68369	1	Mouse_09-2020	null	[MS,MS:1001208,SEQUEST,]	4.1e0	null	0.0	0.0|0.0	2	851.45653	5.644e4	1.95	1.95	6.105e4	40.70	40.70	1.099e5	9.61	9.61	4.906e4	5.644e4	4.752e4	6.789e4	4.917e4	4.545e4	6.922e4	6.304e4	5.735e4
PEP	DAGTIAGLNVMR	P20029	1	Mouse_09-2020	null	[MS,MS:1001208,SEQUEST,]	3.1e0	null	0.0	0.0|0.0	2	617.31644	1.254e5	11.41	11.41	2.038e5	22.67	22.67	2.771e5	13.51	13.51	1.009e5	1.254e5	1.185e5	1.653e5	1.641e5	1.461e5	1.761e5	1.590e5	1.561e5
PEP	AAWGKIGGHGAEYGAEALER	Q91VB8	1	Mouse_09-2020	null	[MS,MS:1001208,SEQUEST,]	2.3e0	null	0.0	0.0|0.0	3	862.02664	1.207e6	42.67	42.67	6.820e5	48.60	48.60	3.530e5	36.58	36.58	5.206e5	1.490e6	1.014e6	4.263e5	4.432e5	1.143e6	3.887e5	2.025e5	1.333e5
PEP	AAWGKIGGHGAEYGAEALER	Q91VB8	1	Mouse_09-2020	null	[MS,MS:1001208,SEQUEST,]	2.3e0	null	0.0	0.0|0.0	4	646.77180	1.207e6	42.67	42.67	6.820e5	48.60	48.60	3.530e5	36.58	36.58	5.206e5	1.490e6	1.014e6	4.263e5	4.432e5	1.143e6	3.887e5	2.025e5	1.333e5
PEP	AQQVSQGLDVLTAK	Q64727	1	Mouse_09-2020	null	[MS,MS:1001208,SEQUEST,]	3.8e0	null	0.0	0.0|0.0	2	729.40155	5.436e4	5.65	5.65	7.837e4	11.72	11.72	1.261e5	15.52	15.52	4.640e4	5.781e4	4.567e4	5.268e4	6.312e4	5.753e4	6.620e4	7.234e4	6.067e4
PEP	DLSSSDLSTASK	Q61838	1	Mouse_09-2020	null	[MS,MS:1001208,SEQUEST,]	2.9e0	null	0.0	0.0|0.0	2	605.79351	3.093e4	15.15	15.15	3.100e4	15.06	15.06	4.335e4	29.54	29.54	2.699e4	3.093e4	3.295e4	2.094e4	2.497e4	2.139e4	2.989e4	2.160e4	3.059e4
PEP	AYVSTLMGVPGR	Q9DCH4	1	Mouse_09-2020	null	[MS,MS:1001208,SEQUEST,]	3.2e0	null	0.0	0.0|0.0	2	633.82918	3.023e4	31.90	31.90	5.577e4	13.05	13.05	8.754e4	6.63	6.63	2.715e4	2.208e4	3.531e4	4.188e4	4.492e4	4.526e4	5.401e4	5.080e4	4.128e4
PEP	AGAGSATLSMAYAGAR	P08249	1	Mouse_09-2020	null	[MS,MS:1001208,SEQUEST,]	2.9e0	null	0.0	0.0|0.0	2	735.85391	5.399e4	9.31	9.31	7.895e4	10.90	10.90	1.043e5	22.87	22.87	4.156e4	5.514e4	4.536e4	5.929e4	6.358e4	6.811e4	5.011e4	5.982e4	5.459e4
PEP	KFNALFAQGNYSEAAK	Q68FD5	1	Mouse_09-2020	null	[MS,MS:1001208,SEQUEST,]	5.5e0	null	0.0	0.0|0.0	3	586.96517	1.664e5	9.89	9.89	1.022e5	9.88	9.88	1.575e5	12.96	12.96	1.352e5	1.834e5	1.398e5	6.388e4	9.670e4	8.725e4	1.086e5	9.127e4	5.907e4
PEP	KTHIQDNHDGTYTVAYVPDVPGR	B7FAV1	1	Mouse_09-2020	null	[MS,MS:1001208,SEQUEST,]	4.1e0	null	0.0	0.0|0.0	4	646.57012	1.914e4	27.24	27.24	3.329e4	15.96	15.96	3.209e4	19.56	19.56	1.502e4	2.770e4	1.608e4	2.392e4	2.681e4	2.391e4	1.890e4	2.310e4	1.513e4
PEP	KFVIKPIDK	P26041	1	Mouse_09-2020	null	[MS,MS:1001208,SEQUEST,]	2.4e0	null	0.0	0.0|0.0	2	544.34733	2.199e4	37.56	37.56	1.880e4	8.92	8.92	3.295e4	7.63	7.63	9.619e3	2.199e4	1.992e4	1.175e4	1.696e4	1.527e4	2.272e4	1.965e4	1.390e4
PEP	KTQEQLASEMAELTAR	P26041	1	Mouse_09-2020	null	[MS,MS:1001208,SEQUEST,]	5.5e0	null	0.0	0.0|0.0	3	607.97189	6.494e4	13.72	13.72	1.018e5	12.04	12.04	1.287e5	14.75	14.75	4.816e4	7.060e4	5.456e4	7.315e4	8.199e4	7.963e4	7.658e4	8.564e4	6.067e4
PEP	KESYSVYVYK	Q64475	1	Mouse_09-2020	null	[MS,MS:1001208,SEQUEST,]	2.3e0	null	0.0	0.0|0.0	2	633.32425	2.220e4	54.25	54.25	3.737e4	32.43	32.43	7.126e4	null	null	null	1.482e4	2.795e4	2.951e4	2.383e4	null	null	null	3.360e4
PEP	KGIVDQSQQAYQEAFEISK	P63101	1	Mouse_09-2020	null	[MS,MS:1001208,SEQUEST,]	9.7e0	null	0.0	0.0|0.0	3	723.69893	9.197e4	23.89	23.89	1.371e5	7.72	7.72	1.552e5	16.95	16.95	6.537e4	1.176e5	7.726e4	8.360e4	1.104e5	1.330e5	1.000e5	8.907e4	9.343e4
PEP	KEPALLELEGK	P40124	1	Mouse_09-2020	null	[MS,MS:1001208,SEQUEST,]	2.6e0	null	0.0	0.0|0.0	2	613.85318	3.136e4	10.29	10.29	5.231e4	18.59	18.59	7.491e4	11.56	11.56	2.817e4	3.088e4	3.108e4	3.270e4	4.370e4	3.268e4	4.690e4	4.905e4	3.532e4
PEP	KVADALANAAGHLDDLPGALSALSDLHAHK	Q91VB8	1	Mouse_09-2020	null	[MS,MS:1001208,SEQUEST,]	6.1e0	null	0.0	0.0|0.0	5	707.33097	2.703e5	57.53	57.53	1.592e5	74.28	74.28	4.563e4	76.12	76.12	7.505e4	2.703e5	2.873e5	9.952e4	4.535e4	2.752e5	6.534e4	2.618e4	7.614e3
PEP	KVADALANAAGHLDDLPGALSALSDLHAHK	Q91VB8	1	Mouse_09-2020	null	[MS,MS:1001208,SEQUEST,]	6.1e0	null	0.0	0.0|0.0	4	883.91190	2.703e5	57.53	57.53	1.592e5	74.28	74.28	4.563e4	76.12	76.12	7.505e4	2.703e5	2.873e5	9.952e4	4.535e4	2.752e5	6.534e4	2.618e4	7.614e3
PEP	AGNVAFLKDSTVLQNTDGK	P08071	1	Mouse_09-2020	null	[MS,MS:1001208,SEQUEST,]	3.4e0	null	0.0	0.0|0.0	3	660.01285	1.826e4	38.48	38.48	2.797e4	86.46	86.46	8.443e3	35.40	35.40	1.606e4	1.826e4	2.819e4	1.749e4	8.632e3	6.310e4	5.821e3	3.307e3	5.616e3
PEP	DSYVGDEAQSK	P60710	0	Mouse_09-2020	null	[MS,MS:1001208,SEQUEST,]	3.3e0	null	0.0	0.0|0.0	2	599.76476	5.949e5	35.54	35.54	4.783e5	68.01	68.01	9.067e5	28.21	28.21	2.673e5	5.949e5	5.201e5	6.893e5	2.352e5	4.128e5	7.907e5	3.674e5	4.276e5
PEP	DSYVGDEAQSK	P68134	0	Mouse_09-2020	null	[MS,MS:1001208,SEQUEST,]	3.3e0	null	0.0	0.0|0.0	2	599.76476	5.949e5	35.54	35.54	4.783e5	68.01	68.01	9.067e5	28.21	28.21	2.673e5	5.949e5	5.201e5	6.893e5	2.352e5	4.128e5	7.907e5	3.674e5	4.276e5
PEP	DSYVGDEAQSKR	P60710	0	Mouse_09-2020	null	[MS,MS:1001208,SEQUEST,]	2.3e0	null	0.0	0.0|0.0	3	632.56634	4.303e5	32.04	32.04	4.383e5	19.40	19.40	4.967e5	18.59	18.59	2.672e5	4.303e5	4.837e5	2.921e5	2.562e5	3.782e5	4.648e5	2.849e5	2.331e5
PEP	DSYVGDEAQSKR	P68134	0	Mouse_09-2020	null	[MS,MS:1001208,SEQUEST,]	2.3e0	null	0.0	0.0|0.0	3	632.56634	4.303e5	32.04	32.04	4.383e5	19.40	19.40	4.967e5	18.59	18.59	2.672e5	4.303e5	4.837e5	2.921e5	2.562e5	3.782e5	4.648e5	2.849e5	2.331e5
PEP	KTETQEKNPLPSKETIEQEKQAGES	P20065	1	Mouse_09-2020	null	[MS,MS:1001208,SEQUEST,]	7.3e0	null	0.0	0.0|0.0	4	708.10827	6.790e5	32.08	32.08	6.712e5	3.02	3.02	9.469e5	16.68	16.68	3.549e5	6.790e5	6.514e5	4.305e5	5.222e5	5.792e5	6.376e5	5.433e5	5.820e5
PEP	KTETQEKNPLPSKETIEQEKQAGES	P20065	1	Mouse_09-2020	null	[MS,MS:1001208,SEQUEST,]	7.3e0	null	0.0	0.0|0.0	5	566.68807	6.790e5	32.08	32.08	6.712e5	3.02	3.02	9.469e5	16.68	16.68	3.549e5	6.790e5	6.514e5	4.305e5	5.222e5	5.792e5	6.376e5	5.433e5	5.820e5
PEP	KEMQPTHPIR	Q9CQV8	0	Mouse_09-2020	null	[MS,MS:1001208,SEQUEST,]	1.0e0	null	0.0	0.0|0.0	3	598.57411	8.781e4	58.94	58.94	9.218e4	39.15	39.15	7.488e4	41.26	41.26	3.210e4	8.781e4	1.166e5	5.762e4	3.498e4	8.665e4	9.557e4	4.296e4	3.229e4
PEP	KEMQPTHPIR	P63101	0	Mouse_09-2020	null	[MS,MS:1001208,SEQUEST,]	1.0e0	null	0.0	0.0|0.0	3	598.57411	8.781e4	58.94	58.94	9.218e4	39.15	39.15	7.488e4	41.26	41.26	3.210e4	8.781e4	1.166e5	5.762e4	3.498e4	8.665e4	9.557e4	4.296e4	3.229e4
PEP	AYPLADAHLTK	Q9D0T1	1	Mouse_09-2020	null	[MS,MS:1001208,SEQUEST,]	1.6e0	null	0.0	0.0|0.0	2	600.32459	null	null	null	null	null	null	2.599e4	5.47	5.47	null	null	null	null	null	null	1.863e4	1.434e4	null
PEP	ASAPATPLSPTR	P14733	1	Mouse_09-2020	null	[MS,MS:1001208,SEQUEST,]	2.2e0	null	0.0	0.0|0.0	2	584.81967	6.899e4	14.87	14.87	9.656e4	24.62	24.62	1.550e5	5.46	5.46	5.008e4	7.514e4	5.796e4	7.541e4	7.777e4	6.300e4	1.069e5	8.140e4	7.409e4
PEP	ASGLAAGKGVIVAK	Q64737	1	Mouse_09-2020	null	[MS,MS:1001208,SEQUEST,]	1.9e0	null	0.0	0.0|0.0	3	594.94442	6.898e4	42.88	42.88	4.480e4	30.95	30.95	5.482e4	24.98	24.98	2.939e4	6.898e4	7.109e4	2.801e4	3.440e4	6.234e4	5.380e4	2.838e4	2.585e4
PEP	ALSNLIDVYHNYSNIQGNHHALYKNDFKK	P27005	1	Mouse_09-2020	null	[MS,MS:1001208,SEQUEST,]	1.5e0	null	0.0	0.0|0.0	5	792.36073	3.778e3	150.68	150.68	3.730e4	null	null	null	null	null	3.393e3	2.762e3	5.783e4	null	null	3.219e4	null	null	null
PEP	AVLLGPPGAGKGTQAPK	F7BP55	1	Mouse_09-2020	null	[MS,MS:1001208,SEQUEST,]	9.0e-1	null	0.0	0.0|0.0	3	701.66057	6.723e4	133.32	133.32	1.182e5	67.18	67.18	1.848e5	36.34	36.34	3.638e4	6.723e4	4.972e5	7.389e4	9.192e4	2.907e5	1.895e5	1.060e5	6.271e4
PEP	FHVEEEGKGKDASGNKVK	P09411	1	Mouse_09-2020	null	[MS,MS:1001208,SEQUEST,]	1.8e0	null	0.0	0.0|0.0	4	625.76899	6.670e4	37.93	37.93	5.944e4	8.74	8.74	1.003e5	22.42	22.42	2.893e4	6.670e4	6.048e4	3.520e4	4.787e4	5.754e4	6.973e4	5.754e4	3.117e4
PEP	FSTSQSLPASQTR	P28665	1	Mouse_09-2020	null	[MS,MS:1001208,SEQUEST,]	2.3e0	null	0.0	0.0|0.0	2	705.35460	3.267e4	20.38	20.38	4.688e4	30.86	30.86	6.880e4	13.65	13.65	2.441e4	3.267e4	3.424e4	3.000e4	3.776e4	2.238e4	3.724e4	3.988e4	3.244e4
PEP	REQEVSILKK	Q8VDD5	1	Mouse_09-2020	null	[MS,MS:1001208,SEQUEST,]	1.6e0	null	0.0	0.0|0.0	3	590.93229	6.768e4	36.30	36.30	6.453e4	25.65	25.65	8.094e4	16.58	16.58	3.852e4	6.768e4	7.719e4	4.033e4	3.503e4	6.372e4	6.954e4	4.644e4	3.470e4
PEP	SGAQASSTPLSPTR	D3YUF7	1	Mouse_09-2020	null	[MS,MS:1001208,SEQUEST,]	2.4e0	null	0.0	0.0|0.0	2	680.34678	1.383e4	23.43	23.43	2.256e4	30.62	30.62	2.855e4	20.94	20.94	1.047e4	1.837e4	1.162e4	1.750e4	1.817e4	1.272e4	1.740e4	1.638e4	1.771e4
PEP	VSFELFADKVPK	P17742	1	Mouse_09-2020	null	[MS,MS:1001208,SEQUEST,]	1.5e0	null	0.0	0.0|0.0	3	640.94420	9.950e4	39.61	39.61	8.090e4	32.66	32.66	7.786e4	13.10	13.10	4.180e4	9.950e4	9.161e4	5.057e4	4.112e4	8.771e4	6.378e4	4.128e4	3.671e4
PEP	SESPKEPEQLRK	P49312	1	Mouse_09-2020	null	[MS,MS:1001208,SEQUEST,]	3.1e0	null	0.0	0.0|0.0	3	476.58781	4.789e4	8.84	8.84	5.595e4	33.13	33.13	1.331e5	30.59	30.59	3.700e4	4.849e4	4.023e4	5.267e4	4.506e4	3.852e4	5.491e4	8.656e4	6.278e4
PEP	RVLQALEGLK	D3YUT3	1	Mouse_09-2020	null	[MS,MS:1001208,SEQUEST,]	2.4e0	null	0.0	0.0|0.0	2	563.85077	1.737e5	11.65	11.65	1.611e5	21.60	21.60	3.044e5	12.85	12.85	null	1.887e5	1.344e5	9.892e4	1.835e5	1.390e5	2.165e5	1.409e5	1.436e5
PEP	RYEEIVKEVSTYIKK	P10126	1	Mouse_09-2020	null	[MS,MS:1001208,SEQUEST,]	1.4e0	null	0.0	0.0|0.0	4	607.28147	7.659e4	24.53	24.53	6.452e4	37.24	37.24	5.751e4	5.07	5.07	4.714e4	7.659e4	7.298e4	4.033e4	3.627e4	8.241e4	3.965e4	3.065e4	2.781e4
PEP	RVKATLEK	Q8VDD5	1	Mouse_09-2020	null	[MS,MS:1001208,SEQUEST,]	1.8e0	null	0.0	0.0|0.0	3	495.88813	1.273e5	25.98	25.98	7.869e4	14.13	14.13	1.140e5	9.65	9.65	8.441e4	1.273e5	1.344e5	5.385e4	5.221e4	6.790e4	8.993e4	6.542e4	5.122e4
PEP	VLAQTLGSADSK	Q9CUG5	1	Mouse_09-2020	null	[MS,MS:1001208,SEQUEST,]	1.7e0	null	0.0	0.0|0.0	3	577.57265	3.240e5	10.60	10.60	2.048e5	13.47	13.47	2.136e5	12.28	12.28	2.972e5	2.710e5	2.722e5	1.486e5	1.465e5	1.767e5	1.473e5	1.061e5	1.117e5
PEP	RQLEEAEEEAQRANASR	Q8VDD5	1	Mouse_09-2020	null	[MS,MS:1001208,SEQUEST,]	2.5e0	null	0.0	0.0|0.0	3	662.99111	5.726e4	6.76	6.76	8.048e4	12.98	12.98	1.732e5	11.57	11.57	4.574e4	5.751e4	4.810e4	5.723e4	6.482e4	6.090e4	1.039e5	9.938e4	8.974e4
PEP	AREQAEAEVASLNRR	D3Z6I8	1	Mouse_09-2020	null	[MS,MS:1001208,SEQUEST,]	1.5e0	null	0.0	0.0|0.0	3	567.29932	2.181e4	15.74	15.74	2.821e4	15.97	15.97	5.240e4	7.52	7.52	1.550e4	2.181e4	1.986e4	2.231e4	2.272e4	2.303e4	3.261e4	3.006e4	2.589e4
PEP	RQAQQERDELADEIANSSGK	Q8VDD5	1	Mouse_09-2020	null	[MS,MS:1001208,SEQUEST,]	2.0e0	null	0.0	0.0|0.0	3	749.03163	4.740e4	10.49	10.49	6.335e4	16.97	16.97	9.605e4	7.86	7.86	3.549e4	4.740e4	4.025e4	4.545e4	5.102e4	4.447e4	6.042e4	5.886e4	4.529e4
PEP	VTLTPEEEAR	A0A1B0GSR9	1	Mouse_09-2020	null	[MS,MS:1001208,SEQUEST,]	2.5e0	null	0.0	0.0|0.0	2	572.79586	3.507e4	19.72	19.72	5.502e4	26.10	26.10	8.126e4	12.80	12.80	3.150e4	3.422e4	4.031e4	5.235e4	4.431e4	4.686e4	5.602e4	3.903e4	4.146e4
PEP	VNADEVGGEALGR	A8DUK4	1	Mouse_09-2020	null	[MS,MS:1001208,SEQUEST,]	1.6e0	null	0.0	0.0|0.0	2	914.35095	2.476e5	10.41	10.41	8.839e4	23.13	23.13	7.806e4	13.18	13.18	2.245e5	2.065e5	2.080e5	5.525e4	5.945e4	1.001e5	5.382e4	4.234e4	4.446e4
PEP	VNADEVGGEALGR	A8DUK4	1	Mouse_09-2020	null	[MS,MS:1001208,SEQUEST,]	1.6e0	null	0.0	0.0|0.0	3	609.90306	2.476e5	10.41	10.41	8.839e4	23.13	23.13	7.806e4	13.18	13.18	2.245e5	2.065e5	2.080e5	5.525e4	5.945e4	1.001e5	5.382e4	4.234e4	4.446e4
PEP	ASGTLREYKVVGR	A0A1D5RMC7	1	Mouse_09-2020	null	[MS,MS:1001208,SEQUEST,]	2.4e0	null	0.0	0.0|0.0	3	659.62575	9.535e4	38.46	38.46	9.784e4	34.26	34.26	9.780e4	11.98	11.98	4.921e4	9.535e4	1.051e5	6.115e4	5.708e4	1.217e5	7.949e4	5.271e4	4.612e4
PEP	YFDSFGDLSSASAIMGNPKVK	P02089	1	Mouse_09-2020	null	[MS,MS:1001208,SEQUEST,]	2.2e0	null	0.0	0.0|0.0	3	931.05012	null	null	null	null	null	null	null	null	null	null	null	null	null	null	null	null	null	null
PEP	YFLHQSHEEREHAEK	P09528	1	Mouse_09-2020	null	[MS,MS:1001208,SEQUEST,]	2.1e0	null	0.0	0.0|0.0	4	485.73159	2.253e4	34.84	34.84	2.442e4	47.42	47.42	1.599e4	49.08	49.08	1.088e4	2.253e4	2.127e4	1.618e4	1.966e4	7.742e3	6.416e3	1.490e4	7.542e3
PEP	RIQLVEEELDRAQER	D3Z6I8	1	Mouse_09-2020	null	[MS,MS:1001208,SEQUEST,]	2.1e0	null	0.0	0.0|0.0	3	628.66931	3.641e4	26.96	26.96	5.657e4	9.02	9.02	8.581e4	13.44	13.44	2.467e4	4.743e4	3.059e4	3.504e4	5.282e4	4.881e4	4.759e4	5.141e4	4.046e4
PEP	AVFPSIVGRPR	P60710	0	Mouse_09-2020	null	[MS,MS:1001208,SEQUEST,]	1.6e0	null	0.0	0.0|0.0	2	599.85639	1.649e5	26.14	26.14	1.683e5	14.09	14.09	3.421e5	27.22	27.22	9.641e4	1.649e5	1.542e5	1.052e5	1.365e5	1.128e5	2.945e5	1.963e5	1.148e5
PEP	AVFPSIVGRPR	P68134	0	Mouse_09-2020	null	[MS,MS:1001208,SEQUEST,]	1.6e0	null	0.0	0.0|0.0	2	599.85639	1.649e5	26.14	26.14	1.683e5	14.09	14.09	3.421e5	27.22	27.22	9.641e4	1.649e5	1.542e5	1.052e5	1.365e5	1.128e5	2.945e5	1.963e5	1.148e5
PEP	VQVEYKGETK	P63017	1	Mouse_09-2020	null	[MS,MS:1001208,SEQUEST,]	1.8e0	null	0.0	0.0|0.0	2	590.81405	2.205e4	6.28	6.28	3.527e4	12.17	12.17	5.965e4	12.98	12.98	1.980e4	2.057e4	1.960e4	2.548e4	2.840e4	2.769e4	3.319e4	3.422e4	2.913e4
PEP	VQVEYKGETK	P63017	1	Mouse_09-2020	null	[MS,MS:1001208,SEQUEST,]	2.0e0	null	0.0	0.0|0.0	3	574.56550	8.365e4	35.34	35.34	8.184e4	16.02	16.02	9.753e4	3.10	3.10	5.467e4	8.365e4	1.035e5	5.116e4	5.022e4	7.327e4	7.064e4	5.555e4	4.599e4
PEP	SFISSSPSSPSR	A0A0R4J1X5	1	Mouse_09-2020	null	[MS,MS:1001208,SEQUEST,]	2.4e0	null	0.0	0.0|0.0	2	619.80422	3.527e4	7.24	7.24	5.256e4	24.55	24.55	8.945e4	8.57	8.57	2.866e4	3.527e4	3.092e4	4.151e4	4.233e4	3.483e4	5.404e4	5.132e4	4.362e4
PEP	FLIPNASQPESKVFYLK	P63101	1	Mouse_09-2020	null	[MS,MS:1001208,SEQUEST,]	9.9e-1	null	0.0	0.0|0.0	3	841.38500	4.254e4	28.21	28.21	4.068e4	43.59	43.59	3.809e4	38.47	38.47	3.131e4	4.254e4	5.047e4	2.543e4	1.530e4	4.324e4	1.389e4	2.185e4	2.188e4
PEP	FEKEAAEMGK	P10126	1	Mouse_09-2020	null	[MS,MS:1001208,SEQUEST,]	1.2e0	null	0.0	0.0|0.0	3	566.20357	3.544e4	33.46	33.46	3.534e4	37.29	37.29	2.959e4	37.08	37.08	1.762e4	3.544e4	3.330e4	2.209e4	1.877e4	4.344e4	3.563e4	1.571e4	1.396e4
PEP	VVSSIEQKTEGAEK	P63101	1	Mouse_09-2020	null	[MS,MS:1001208,SEQUEST,]	8.2e-1	null	0.0	0.0|0.0	3	682.62033	4.022e4	29.86	29.86	3.845e4	28.12	28.12	4.952e4	7.24	7.24	2.416e4	4.022e4	4.214e4	2.403e4	1.822e4	3.396e4	3.855e4	2.833e4	2.335e4
PEP	YALYDASFETK	Q9R0P5	1	Mouse_09-2020	null	[MS,MS:1001208,SEQUEST,]	3.0e0	null	0.0	0.0|0.0	2	654.31134	5.870e4	5.36	5.36	8.948e4	15.35	15.35	1.044e5	14.10	14.10	5.739e4	5.870e4	4.870e4	7.062e4	6.909e4	7.722e4	6.816e4	5.987e4	6.043e4
PEP	TFAPEEISAMVLTK	P20029	1	Mouse_09-2020	null	[MS,MS:1001208,SEQUEST,]	2.4e0	null	0.0	0.0|0.0	2	776.90000	1.304e4	20.85	20.85	2.382e4	20.50	20.50	2.820e4	13.28	13.28	1.081e4	1.760e4	1.095e4	1.733e4	1.469e4	2.056e4	1.730e4	1.618e4	1.540e4
PEP	DITSDTSGDFRK	P10107	1	Mouse_09-2020	null	[MS,MS:1001208,SEQUEST,]	1.8e0	null	0.0	0.0|0.0	2	671.31769	7.998e3	31.33	31.33	1.397e4	54.36	54.36	1.125e4	11.37	11.37	6.223e3	7.998e3	1.033e4	8.735e3	6.593e3	2.158e4	7.437e3	6.453e3	6.273e3
PEP	TVLIMELINNVAK	P56480	1	Mouse_09-2020	null	[MS,MS:1001208,SEQUEST,]	2.3e0	null	0.0	0.0|0.0	2	737.42090	1.516e4	35.06	35.06	2.287e4	32.52	32.52	3.816e4	17.39	17.39	1.362e4	2.413e4	1.056e4	1.806e4	1.457e4	null	2.631e4	2.641e4	1.535e4
PEP	TFIAIKPDGVQR	Q01768	1	Mouse_09-2020	null	[MS,MS:1001208,SEQUEST,]	2.6e0	null	0.0	0.0|0.0	2	672.88534	1.144e5	28.65	28.65	1.676e5	30.34	30.34	1.999e5	22.43	22.43	1.028e5	1.077e5	1.485e5	1.218e5	8.311e4	1.446e5	1.347e5	1.639e5	9.424e4
PEP	TFIAIKPDGVQR	Q01768	1	Mouse_09-2020	null	[MS,MS:1001208,SEQUEST,]	1.6e0	null	0.0	0.0|0.0	3	629.27969	5.880e4	38.61	38.61	3.832e4	45.85	45.85	4.052e4	23.70	23.70	2.552e4	6.502e4	4.940e4	3.952e4	2.022e4	3.307e4	2.794e4	2.282e4	2.793e4
PEP	WQNNLLPSR	F8WJ41	1	Mouse_09-2020	null	[MS,MS:1001208,SEQUEST,]	1.9e0	null	0.0	0.0|0.0	2	564.30145	2.036e4	14.19	14.19	2.747e4	10.50	10.50	3.261e4	19.23	19.23	1.536e4	2.036e4	1.914e4	1.717e4	2.512e4	2.191e4	2.907e4	1.682e4	1.538e4
PEP	DNSTMGYMMAK	P11499	1	Mouse_09-2020	null	[MS,MS:1001208,SEQUEST,]	2.2e0	null	0.0	0.0|0.0	2	648.74888	3.113e4	8.13	8.13	4.772e4	6.22	6.22	4.649e4	34.33	34.33	2.757e4	3.546e4	2.616e4	3.250e4	3.717e4	4.118e4	2.457e4	2.667e4	3.283e4
PEP	VYSTSVTGSR	Q91VW3	1	Mouse_09-2020	null	[MS,MS:1001208,SEQUEST,]	2.2e0	null	0.0	0.0|0.0	2	528.76965	4.036e5	1.84	1.84	8.279e5	23.83	23.83	1.069e6	9.87	9.87	3.625e5	3.913e5	3.397e5	5.766e5	6.667e5	4.893e5	6.480e5	6.133e5	5.399e5
PEP	AMTKDNNLLGK	P63017	1	Mouse_09-2020	null	[MS,MS:1001208,SEQUEST,]	1.5e0	null	0.0	0.0|0.0	3	587.90200	7.308e4	39.72	39.72	6.046e4	46.14	46.14	6.398e4	31.09	31.09	3.294e4	7.308e4	7.327e4	3.779e4	2.704e4	7.785e4	6.927e4	3.670e4	2.728e4
PEP	DQVANSAFVER	P07901	1	Mouse_09-2020	null	[MS,MS:1001208,SEQUEST,]	2.5e0	null	0.0	0.0|0.0	2	618.30438	1.835e4	9.66	9.66	3.520e4	10.68	10.68	3.935e4	12.55	12.55	1.609e4	2.132e4	1.541e4	2.200e4	2.440e4	3.233e4	2.713e4	1.903e4	2.012e4
PEP	DSNIPGSDYINANYVK	P29351	1	Mouse_09-2020	null	[MS,MS:1001208,SEQUEST,]	2.1e0	null	0.0	0.0|0.0	2	885.42067	1.961e4	25.57	25.57	3.210e4	13.89	13.89	4.289e4	15.10	15.10	1.592e4	2.820e4	1.647e4	2.300e4	2.585e4	2.402e4	2.460e4	2.461e4	2.284e4
PEP	THKNPALK	P40124	1	Mouse_09-2020	null	[MS,MS:1001208,SEQUEST,]	1.4e0	null	0.0	0.0|0.0	3	483.86896	2.819e5	45.17	45.17	3.344e5	14.08	14.08	3.805e5	11.70	11.70	1.655e5	2.819e5	3.856e5	2.090e5	2.218e5	3.155e5	2.623e5	1.781e5	1.817e5
PEP	EGMNIVEAMER	P17742	1	Mouse_09-2020	null	[MS,MS:1001208,SEQUEST,]	2.2e0	null	0.0	0.0|0.0	2	655.78939	6.046e4	18.63	18.63	1.000e5	14.18	14.18	1.177e5	18.91	18.91	4.308e4	6.046e4	5.886e4	6.807e4	8.054e4	7.069e4	8.115e4	7.105e4	4.031e4
PEP	TIAMDGTEGLVR	P56480	1	Mouse_09-2020	null	[MS,MS:1001208,SEQUEST,]	2.6e0	null	0.0	0.0|0.0	2	639.82155	4.934e4	12.85	12.85	8.105e4	21.75	21.75	1.033e5	6.02	6.02	4.432e4	4.550e4	4.896e4	5.916e4	null	5.989e4	6.825e4	6.184e4	null
PEP	TSTADYAMFR	Q8VCM7	1	Mouse_09-2020	null	[MS,MS:1001208,SEQUEST,]	2.7e0	null	0.0	0.0|0.0	2	589.76096	7.827e4	13.43	13.43	9.984e4	3.48	3.48	1.176e5	35.35	35.35	7.031e4	6.286e4	6.849e4	6.241e4	8.212e4	8.217e4	5.135e4	6.746e4	7.386e4
PEP	EGHPDTLSKKEFR	P31725	1	Mouse_09-2020	null	[MS,MS:1001208,SEQUEST,]	1.5e0	null	0.0	0.0|0.0	4	521.96732	7.956e4	104.78	104.78	2.919e5	null	null	2.260e4	45.05	45.05	8.455e3	7.956e4	1.877e5	null	null	2.519e5	2.653e4	1.297e4	7.527e3
PEP	EGHPDTLSKKEFR	P31725	1	Mouse_09-2020	null	[MS,MS:1001208,SEQUEST,]	1.5e0	null	0.0	0.0|0.0	3	695.62066	7.956e4	104.78	104.78	2.919e5	null	null	2.260e4	45.05	45.05	8.455e3	7.956e4	1.877e5	null	null	2.519e5	2.653e4	1.297e4	7.527e3
PEP	TLSDYNIQKESTLHLVLR	E9Q5F6	1	Mouse_09-2020	null	[MS,MS:1001208,SEQUEST,]	1.3e0	null	0.0	0.0|0.0	3	891.07700	3.887e4	23.21	23.21	2.814e4	84.47	84.47	2.738e4	8.74	8.74	2.451e4	3.887e4	3.687e4	1.759e4	2.041e3	3.847e4	1.628e4	1.593e4	1.291e4
PEP	TQLAPHSEQMRESLAQR	Q00623	1	Mouse_09-2020	null	[MS,MS:1001208,SEQUEST,]	2.1e0	null	0.0	0.0|0.0	4	500.25099	3.078e4	13.95	13.95	5.139e4	46.44	46.44	7.243e4	17.72	17.72	2.765e4	3.389e4	2.149e4	3.212e4	5.033e4	1.885e4	4.994e4	3.786e4	4.345e4
PEP	EAAENSLVAYK	P62259	1	Mouse_09-2020	null	[MS,MS:1001208,SEQUEST,]	2.9e0	null	0.0	0.0|0.0	2	597.80369	3.334e4	4.65	4.65	4.929e4	11.75	11.75	6.204e4	9.69	9.69	2.821e4	3.444e4	2.801e4	3.608e4	3.969e4	3.979e4	4.277e4	3.405e4	3.358e4
PEP	TGTAYTFFTPNNIK	Q61656	1	Mouse_09-2020	null	[MS,MS:1001208,SEQUEST,]	2.4e0	null	0.0	0.0|0.0	2	787.89611	1.599e4	14.48	14.48	2.217e4	16.61	16.61	2.465e4	21.85	21.85	1.235e4	1.840e4	1.343e4	1.741e4	1.786e4	1.760e4	1.382e4	1.414e4	1.463e4
PEP	VVPEKGTADKKPAVGK	Q9D8E6	1	Mouse_09-2020	null	[MS,MS:1001208,SEQUEST,]	1.2e0	null	0.0	0.0|0.0	4	542.00644	4.306e4	51.46	51.46	3.863e4	24.52	24.52	3.898e4	34.09	34.09	2.109e4	4.306e4	5.896e4	2.415e4	2.201e4	3.912e4	4.631e4	2.206e4	1.838e4
PEP	EKYGKDATNVGDEGGFAPNILENKEALELLK	P17182	1	Mouse_09-2020	null	[MS,MS:1001208,SEQUEST,]	1.6e0	null	0.0	0.0|0.0	4	976.69860	null	null	null	null	null	null	null	null	null	null	null	null	null	null	null	null	null	null
PEP	ELEKVCNPIITK	P63017	1	Mouse_09-2020	null	[MS,MS:1001208,SEQUEST,]	1.4e0	null	0.0	0.0|0.0	3	662.28775	1.396e5	20.87	20.87	1.474e5	11.53	11.53	1.485e5	7.42	7.42	1.113e5	1.396e5	1.545e5	8.091e4	1.187e5	1.409e5	1.008e5	9.584e4	7.005e4
PEP	ELEKVCNPIITK	P63017	1	Mouse_09-2020	null	[MS,MS:1001208,SEQUEST,]	1.4e0	null	0.0	0.0|0.0	2	992.92798	1.396e5	20.87	20.87	1.474e5	11.53	11.53	1.485e5	7.42	7.42	1.113e5	1.396e5	1.545e5	8.091e4	1.187e5	1.409e5	1.008e5	9.584e4	7.005e4
PEP	VFIGNLNTLVVK	Q9Z204	1	Mouse_09-2020	null	[MS,MS:1001208,SEQUEST,]	2.1e0	null	0.0	0.0|0.0	2	658.90046	1.474e4	22.07	22.07	2.213e4	6.40	6.40	2.928e4	12.61	12.61	1.202e4	2.009e4	1.238e4	1.501e4	1.707e4	1.910e4	1.942e4	2.031e4	1.381e4
PEP	SIANPEFDQRGQRK	Q542I8	1	Mouse_09-2020	null	[MS,MS:1001208,SEQUEST,]	1.2e0	null	0.0	0.0|0.0	3	729.63872	1.990e4	30.04	30.04	3.140e4	43.80	43.80	1.256e5	23.69	23.69	1.788e4	1.931e4	2.683e4	2.480e4	1.207e4	2.709e4	6.108e4	7.208e4	6.799e4
PEP	FEKLIVAMMKPSR	P48036	1	Mouse_09-2020	null	[MS,MS:1001208,SEQUEST,]	1.1e0	null	0.0	0.0|0.0	3	708.30827	4.115e4	67.72	67.72	3.764e4	40.16	40.16	4.760e4	31.95	31.95	6.355e3	4.115e4	3.905e4	null	2.264e4	4.349e4	4.152e4	2.731e4	1.452e4
PEP	SLQSVAEER	Q9CZM2	1	Mouse_09-2020	null	[MS,MS:1001208,SEQUEST,]	1.9e0	null	0.0	0.0|0.0	2	509.76182	3.477e4	21.81	21.81	5.486e4	22.37	22.37	7.546e4	15.50	15.50	2.845e4	3.477e4	3.973e4	4.883e4	4.294e4	4.734e4	4.557e4	4.329e4	4.236e4
PEP	TPGPGAQSALR	D3YVF4	1	Mouse_09-2020	null	[MS,MS:1001208,SEQUEST,]	1.7e0	null	0.0	0.0|0.0	2	527.78563	4.464e4	10.91	10.91	7.697e4	9.00	9.00	1.031e5	5.84	5.84	3.641e4	4.464e4	4.229e4	5.298e4	6.199e4	6.113e4	6.490e4	5.916e4	4.961e4
PEP	AQASAPAQAPKGAQAPK	P47915	1	Mouse_09-2020	null	[MS,MS:1001208,SEQUEST,]	7.6e-1	null	0.0	0.0|0.0	3	711.64358	4.048e4	28.14	28.14	3.949e4	19.78	19.78	5.435e4	5.50	5.50	2.701e4	4.048e4	4.474e4	2.468e4	2.658e4	4.222e4	3.870e4	2.890e4	2.563e4
PEP	FAAQAAQQR	F6R587	1	Mouse_09-2020	null	[MS,MS:1001208,SEQUEST,]	2.4e0	null	0.0	0.0|0.0	2	495.75942	3.023e4	14.66	14.66	5.418e4	31.99	31.99	7.477e4	11.10	11.10	2.715e4	2.820e4	3.117e4	4.020e4	4.363e4	2.824e4	4.382e4	4.290e4	3.732e4
PEP	VEIIANDQGNR	P20029	0	Mouse_09-2020	null	[MS,MS:1001208,SEQUEST,]	2.6e0	null	0.0	0.0|0.0	2	614.81766	9.388e4	10.60	10.60	1.444e5	9.44	9.44	1.826e5	11.53	11.53	8.433e4	8.950e4	9.174e4	1.010e5	1.081e5	1.246e5	1.259e5	9.661e4	9.941e4
PEP	VEIIANDQGNR	P63017	0	Mouse_09-2020	null	[MS,MS:1001208,SEQUEST,]	2.6e0	null	0.0	0.0|0.0	2	614.81766	9.388e4	10.60	10.60	1.444e5	9.44	9.44	1.826e5	11.53	11.53	8.433e4	8.950e4	9.174e4	1.010e5	1.081e5	1.246e5	1.259e5	9.661e4	9.941e4
PEP	DAGPLLISLK	O89053	1	Mouse_09-2020	null	[MS,MS:1001208,SEQUEST,]	2.4e0	null	0.0	0.0|0.0	2	513.81332	9.231e4	3.18	3.18	1.331e5	17.68	17.68	1.331e5	20.06	20.06	8.633e4	9.231e4	7.585e4	1.055e5	1.072e5	1.042e5	9.177e4	7.265e4	8.514e4
PEP	ELAEDGYSGVEVR	D3YV43	1	Mouse_09-2020	null	[MS,MS:1001208,SEQUEST,]	3.1e0	null	0.0	0.0|0.0	2	712.33862	2.533e4	18.89	18.89	3.764e4	15.14	15.14	4.548e4	13.08	13.08	1.633e4	2.533e4	2.198e4	2.824e4	2.706e4	3.248e4	3.136e4	2.439e4	2.568e4
PEP	SNIKAAWGK	Q91VB8	1	Mouse_09-2020	null	[MS,MS:1001208,SEQUEST,]	1.9e0	null	0.0	0.0|0.0	3	505.87248	3.806e5	34.03	34.03	1.780e5	49.47	49.47	8.185e4	26.78	26.78	1.934e5	4.437e5	3.197e5	1.113e5	7.849e4	2.419e5	8.173e4	4.696e4	3.416e4
PEP	SNIKAAWGK	Q91VB8	1	Mouse_09-2020	null	[MS,MS:1001208,SEQUEST,]	1.9e0	null	0.0	0.0|0.0	2	758.30509	3.806e5	34.03	34.03	1.780e5	49.47	49.47	8.185e4	26.78	26.78	1.934e5	4.437e5	3.197e5	1.113e5	7.849e4	2.419e5	8.173e4	4.696e4	3.416e4
PEP	EQVANSAFVER	P11499	1	Mouse_09-2020	null	[MS,MS:1001208,SEQUEST,]	3.1e0	null	0.0	0.0|0.0	2	625.31221	1.337e5	10.47	10.47	2.329e5	10.91	10.91	2.942e5	10.97	10.97	1.201e5	1.312e5	1.326e5	1.614e5	1.670e5	2.010e5	2.028e5	1.525e5	1.560e5
PEP	SQIFSTASDNQPTVTIK	P20029	1	Mouse_09-2020	null	[MS,MS:1001208,SEQUEST,]	2.2e0	null	0.0	0.0|0.0	3	612.98278	1.994e4	16.82	16.82	3.343e4	27.13	27.13	3.236e4	28.01	28.01	1.505e4	1.994e4	1.974e4	2.726e4	2.692e4	2.172e4	2.231e4	1.767e4	2.348e4
PEP	VALVYGQMNEPPGAR	P56480	1	Mouse_09-2020	null	[MS,MS:1001208,SEQUEST,]	2.3e0	null	0.0	0.0|0.0	2	809.40631	2.092e4	16.72	16.72	3.142e4	4.72	4.72	4.087e4	12.52	12.52	1.567e4	2.445e4	1.758e4	null	2.447e4	2.803e4	2.570e4	2.345e4	2.245e4
PEP	EITALAPSTMKIK	P60710	0	Mouse_09-2020	null	[MS,MS:1001208,SEQUEST,]	2.6e0	null	0.0	0.0|0.0	2	709.89980	4.331e4	31.64	31.64	4.926e4	62.77	62.77	5.067e4	9.47	9.47	3.017e4	4.331e4	5.248e4	3.079e4	2.414e4	8.959e4	3.463e4	3.396e4	2.389e4
PEP	EITALAPSTMKIK	P68134	0	Mouse_09-2020	null	[MS,MS:1001208,SEQUEST,]	2.6e0	null	0.0	0.0|0.0	2	709.89980	4.331e4	31.64	31.64	4.926e4	62.77	62.77	5.067e4	9.47	9.47	3.017e4	4.331e4	5.248e4	3.079e4	2.414e4	8.959e4	3.463e4	3.396e4	2.389e4
PEP	STEVAKTFRK	Q61233	1	Mouse_09-2020	null	[MS,MS:1001208,SEQUEST,]	1.2e0	null	0.0	0.0|0.0	3	569.90949	4.867e4	27.68	27.68	5.293e4	14.26	14.26	6.158e4	10.14	10.14	3.156e4	4.867e4	5.212e4	3.309e4	3.489e4	4.977e4	3.946e4	4.003e4	2.904e4
PEP	DLEGLSQRLEEK	Q8VDD5	1	Mouse_09-2020	null	[MS,MS:1001208,SEQUEST,]	2.1e0	null	0.0	0.0|0.0	2	708.87009	2.292e4	33.79	33.79	2.888e4	20.29	20.29	5.053e4	29.55	29.55	1.212e4	2.292e4	2.324e4	1.805e4	2.498e4	1.786e4	2.462e4	3.765e4	2.383e4
PEP	DLQMVNISLR	F6QPR1	1	Mouse_09-2020	null	[MS,MS:1001208,SEQUEST,]	1.9e0	null	0.0	0.0|0.0	2	602.82136	1.503e4	7.42	7.42	2.302e4	18.18	18.18	3.072e4	15.80	15.80	1.281e4	null	1.331e4	1.783e4	1.608e4	1.987e4	2.022e4	1.762e4	1.838e4
PEP	YEKDIAAYR	P63158	0	Mouse_09-2020	null	[MS,MS:1001208,SEQUEST,]	1.2e0	null	0.0	0.0|0.0	3	557.21469	1.079e5	50.93	50.93	9.266e4	35.70	35.70	6.875e4	45.46	45.46	4.325e4	1.079e5	1.282e5	5.792e4	3.663e4	8.109e4	9.228e4	3.507e4	3.242e4
PEP	YEKDIAAYR	P30681	0	Mouse_09-2020	null	[MS,MS:1001208,SEQUEST,]	1.2e0	null	0.0	0.0|0.0	3	557.21469	1.079e5	50.93	50.93	9.266e4	35.70	35.70	6.875e4	45.46	45.46	4.325e4	1.079e5	1.282e5	5.792e4	3.663e4	8.109e4	9.228e4	3.507e4	3.242e4
PEP	SVTEQGAELSNEERNLLSVAYK	P63101	1	Mouse_09-2020	null	[MS,MS:1001208,SEQUEST,]	2.9e0	null	0.0	0.0|0.0	3	813.07836	3.635e4	41.70	41.70	2.866e4	24.90	24.90	4.413e4	32.85	32.85	3.266e4	2.437e4	4.759e4	2.636e4	2.214e4	2.473e4	2.256e4	2.532e4	2.974e4
PEP	SPPGQVTEAVK	P45376	1	Mouse_09-2020	null	[MS,MS:1001208,SEQUEST,]	1.7e0	null	0.0	0.0|0.0	2	556.80095	8.153e4	8.43	8.43	1.232e5	24.98	24.98	1.593e5	10.41	10.41	6.548e4	8.153e4	7.244e4	9.468e4	9.920e4	7.824e4	1.030e5	9.137e4	8.611e4
PEP	VYSTSVTGSREIK	Q91VW3	1	Mouse_09-2020	null	[MS,MS:1001208,SEQUEST,]	2.0e0	null	0.0	0.0|0.0	3	656.60977	8.541e4	5.72	5.72	1.919e5	53.17	53.17	3.053e5	21.46	21.46	7.586e4	9.359e4	7.175e4	1.206e5	1.545e5	4.904e4	2.105e5	1.838e5	9.907e4
PEP	NSNPALNDNLEK	Q9Z1Q5	1	Mouse_09-2020	null	[MS,MS:1001208,SEQUEST,]	2.3e0	null	0.0	0.0|0.0	2	664.82568	7.462e4	10.58	10.58	1.211e5	18.09	18.09	1.735e5	10.79	10.79	6.374e4	7.462e4	7.276e4	9.011e4	9.749e4	8.640e4	1.197e5	8.616e4	8.789e4
PEP	ALEEAMEQK	Q8VDD5	1	Mouse_09-2020	null	[MS,MS:1001208,SEQUEST,]	1.9e0	null	0.0	0.0|0.0	2	532.75006	5.409e4	15.77	15.77	7.039e4	24.07	24.07	1.042e5	16.93	16.93	3.645e4	5.409e4	4.552e4	5.257e4	5.669e4	4.421e4	6.464e4	5.975e4	6.115e4
PEP	AGLEQGSDAGYLAESQKFGELALTK	Q8BMS1	1	Mouse_09-2020	null	[MS,MS:1001208,SEQUEST,]	7.2e-1	null	0.0	0.0|0.0	3	1042.12312	2.169e4	null	null	null	null	null	null	null	null	null	null	1.822e4	null	null	null	null	null	null
PEP	INVYYNEATGGK	P68372	1	Mouse_09-2020	null	[MS,MS:1001208,SEQUEST,]	3.0e0	null	0.0	0.0|0.0	2	664.82769	1.561e5	6.92	6.92	2.637e5	1.91	1.91	3.253e5	13.14	13.14	1.259e5	1.599e5	1.312e5	1.674e5	2.076e5	2.275e5	1.887e5	1.866e5	1.681e5
PEP	KEGHPDTLSKKEFR	P31725	1	Mouse_09-2020	null	[MS,MS:1001208,SEQUEST,]	1.4e0	null	0.0	0.0|0.0	4	553.99106	4.914e4	52.10	52.10	2.556e4	131.39	131.39	1.591e4	71.45	71.45	1.949e4	4.914e4	5.944e4	1.598e4	1.070e4	1.736e5	2.035e4	3.087e3	7.501e3
PEP	AKELPTLKDNDFINEGQK	F6RJE8	1	Mouse_09-2020	null	[MS,MS:1001208,SEQUEST,]	9.9e-1	null	0.0	0.0|0.0	3	867.71384	9.869e3	47.89	47.89	1.479e4	25.74	25.74	1.797e4	25.94	25.94	5.102e3	9.869e3	1.309e4	7.913e3	1.191e4	1.780e4	1.424e4	1.031e4	5.697e3
PEP	KEGHPDTLSK	P31725	1	Mouse_09-2020	null	[MS,MS:1001208,SEQUEST,]	1.6e0	null	0.0	0.0|0.0	3	551.54996	5.177e4	90.19	90.19	5.919e4	104.44	104.44	1.953e4	52.84	52.84	3.867e4	5.177e4	1.693e5	1.435e4	null	1.317e5	1.036e4	1.120e4	1.865e4
PEP	ALAAAGYDVEKNNSR	P43274	1	Mouse_09-2020	null	[MS,MS:1001208,SEQUEST,]	1.8e0	null	0.0	0.0|0.0	3	707.28757	6.440e4	41.88	41.88	6.005e4	16.34	16.34	8.940e4	10.50	10.50	3.571e4	6.440e4	8.010e4	4.121e4	3.821e4	5.182e4	7.121e4	4.853e4	4.216e4
PEP	YLQEEVNINR	A2A6U5	1	Mouse_09-2020	null	[MS,MS:1001208,SEQUEST,]	2.2e0	null	0.0	0.0|0.0	2	639.32786	2.015e4	19.62	19.62	3.878e4	33.67	33.67	4.781e4	5.57	5.57	1.284e4	2.090e4	1.693e4	3.566e4	3.124e4	2.538e4	3.296e4	2.902e4	2.134e4
PEP	LQLEKVTTEAK	Q8VDD5	1	Mouse_09-2020	null	[MS,MS:1001208,SEQUEST,]	1.6e0	null	0.0	0.0|0.0	3	600.93207	2.961e5	36.54	36.54	2.240e5	21.34	21.34	2.612e5	20.82	20.82	1.560e5	2.961e5	3.186e5	1.400e5	1.344e5	2.228e5	2.465e5	1.499e5	1.166e5
PEP	IQLWDTAGQER	P61027	1	Mouse_09-2020	null	[MS,MS:1001208,SEQUEST,]	2.7e0	null	0.0	0.0|0.0	2	658.83331	3.617e4	11.87	11.87	4.966e4	10.38	10.38	5.488e4	9.94	9.94	2.639e4	3.617e4	3.072e4	3.621e4	3.999e4	4.127e4	3.783e4	2.729e4	2.730e4
PEP	ALAAGGYDVEKNNSR	P43276	1	Mouse_09-2020	null	[MS,MS:1001208,SEQUEST,]	1.8e0	null	0.0	0.0|0.0	3	522.26199	2.525e4	18.46	18.46	4.197e4	13.91	13.91	6.327e4	12.02	12.02	1.740e4	2.525e4	2.365e4	2.801e4	3.380e4	2.935e4	3.574e4	3.630e4	3.074e4
PEP	LQQTYSALNSK	Q9JKF1	1	Mouse_09-2020	null	[MS,MS:1001208,SEQUEST,]	2.5e0	null	0.0	0.0|0.0	2	626.83023	1.063e5	8.69	8.69	1.765e5	19.05	19.05	2.434e5	23.26	23.26	8.610e4	1.063e5	9.585e4	1.207e5	1.422e5	1.135e5	1.183e5	1.396e5	1.303e5
PEP	LSAKPAPPKPEPKPK	A3KGL9	1	Mouse_09-2020	null	[MS,MS:1001208,SEQUEST,]	1.2e0	null	0.0	0.0|0.0	4	532.25753	2.341e5	21.05	21.05	3.551e5	21.47	21.47	4.254e5	26.39	26.39	1.898e5	2.341e5	2.627e5	2.220e5	2.003e5	3.298e5	3.916e5	2.441e5	1.585e5
PEP	LSAKPAPPKPEPKPK	A3KGL9	1	Mouse_09-2020	null	[MS,MS:1001208,SEQUEST,]	1.2e0	null	0.0	0.0|0.0	3	709.34095	2.341e5	21.05	21.05	3.551e5	21.47	21.47	4.254e5	26.39	26.39	1.898e5	2.341e5	2.627e5	2.220e5	2.003e5	3.298e5	3.916e5	2.441e5	1.585e5
PEP	ISEQFTAMFR	P99024	0	Mouse_09-2020	null	[MS,MS:1001208,SEQUEST,]	2.8e0	null	0.0	0.0|0.0	2	623.30026	4.009e4	10.51	10.51	7.003e4	8.22	8.22	8.094e4	6.96	6.96	3.388e4	4.614e4	3.368e4	4.521e4	5.640e4	5.324e4	5.277e4	4.644e4	4.142e4
PEP	ISEQFTAMFR	P68372	0	Mouse_09-2020	null	[MS,MS:1001208,SEQUEST,]	2.8e0	null	0.0	0.0|0.0	2	623.30026	4.009e4	10.51	10.51	7.003e4	8.22	8.22	8.094e4	6.96	6.96	3.388e4	4.614e4	3.368e4	4.521e4	5.640e4	5.324e4	5.277e4	4.644e4	4.142e4
PEP	LSPFMADIR	B7FAV1	1	Mouse_09-2020	null	[MS,MS:1001208,SEQUEST,]	2.0e0	null	0.0	0.0|0.0	2	533.27351	4.388e4	4.77	4.77	6.262e4	13.08	13.08	6.620e4	10.74	10.74	4.245e4	4.330e4	3.686e4	4.682e4	4.709e4	5.403e4	4.564e4	3.472e4	3.530e4
PEP	LSQNNFALGYK	J3QMG3	1	Mouse_09-2020	null	[MS,MS:1001208,SEQUEST,]	2.7e0	null	0.0	0.0|0.0	2	627.82749	5.982e4	9.16	9.16	7.674e4	20.26	20.26	1.124e5	16.81	16.81	4.595e4	5.982e4	5.090e4	4.797e4	6.202e4	4.549e4	5.945e4	6.908e4	5.300e4
PEP	KAFYDKSNLK	Q9Z116	1	Mouse_09-2020	null	[MS,MS:1001208,SEQUEST,]	1.1e0	null	0.0	0.0|0.0	3	585.57774	8.831e5	17.34	17.34	3.847e5	36.14	36.14	3.202e5	5.70	5.70	1.049e6	8.831e5	7.292e5	2.405e5	2.387e5	5.141e5	2.208e5	1.689e5	1.551e5
PEP	HVSDDMKTHKNPALK	P40124	1	Mouse_09-2020	null	[MS,MS:1001208,SEQUEST,]	1.4e0	null	0.0	0.0|0.0	4	570.23944	6.200e4	52.62	52.62	4.965e4	17.75	17.75	6.123e4	27.58	27.58	3.605e4	6.200e4	9.570e4	2.382e4	3.999e4	4.703e4	4.221e4	2.284e4	3.328e4
PEP	ITITNDKGRLSKEDIER	P63017	1	Mouse_09-2020	null	[MS,MS:1001208,SEQUEST,]	1.8e0	null	0.0	0.0|0.0	4	633.04001	4.202e4	56.92	56.92	2.270e4	31.83	31.83	1.701e4	54.17	54.17	1.006e4	4.202e4	3.728e4	1.822e4	1.207e4	1.959e4	2.557e4	8.311e3	8.021e3
PEP	YLGDLSGGQVLK	P14901	1	Mouse_09-2020	null	[MS,MS:1001208,SEQUEST,]	2.4e0	null	0.0	0.0|0.0	2	625.34298	2.733e4	21.74	21.74	5.012e4	7.95	7.95	6.531e4	13.61	13.61	1.843e4	3.204e4	2.296e4	null	4.270e4	4.088e4	null	3.402e4	3.392e4
PEP	HPYIMSQQIQYDPTPLTWSK	Q811B3	1	Mouse_09-2020	null	[MS,MS:1001208,SEQUEST,]	1.1e0	null	0.0	0.0|0.0	4	744.31842	2.485e4	38.80	38.80	7.190e3	60.63	60.63	9.944e3	44.34	44.34	1.114e4	2.875e4	2.087e4	4.494e3	5.607e3	1.597e4	9.483e3	4.124e3	null
PEP	IVEPYIAWGYPNLK	P14148	1	Mouse_09-2020	null	[MS,MS:1001208,SEQUEST,]	3.2e0	null	0.0	0.0|0.0	2	831.94814	2.441e4	68.38	68.38	5.295e3	null	null	1.252e4	30.92	30.92	2.193e4	4.622e3	2.582e4	null	4.264e3	null	6.914e3	null	7.375e3
PEP	HISGLAQALSK	Q2EMV9	1	Mouse_09-2020	null	[MS,MS:1001208,SEQUEST,]	8.5e-1	null	0.0	0.0|0.0	3	555.90597	5.456e4	14.16	14.16	5.302e4	37.88	37.88	7.275e4	11.43	11.43	4.901e4	4.401e4	4.895e4	4.711e4	4.270e4	2.963e4	5.016e4	3.834e4	3.942e4
PEP	LVQEVTDFAK	P07724	1	Mouse_09-2020	null	[MS,MS:1001208,SEQUEST,]	2.4e0	null	0.0	0.0|0.0	2	575.31115	7.353e5	8.49	8.49	1.036e6	24.64	24.64	1.293e6	28.85	28.85	6.605e5	6.996e5	6.920e5	7.272e5	8.341e5	6.058e5	8.912e5	6.893e5	9.383e5
PEP	LVSLIGSKTQIPTQR	A0A1B0GS70	1	Mouse_09-2020	null	[MS,MS:1001208,SEQUEST,]	1.5e0	null	0.0	0.0|0.0	3	728.01501	5.435e4	60.74	60.74	5.310e4	28.47	28.47	4.677e4	37.14	37.14	1.419e4	5.435e4	6.062e4	3.319e4	2.594e4	4.973e4	5.366e4	2.683e4	1.867e4
PEP	HAVSEGTKAVTK	Q64475	1	Mouse_09-2020	null	[MS,MS:1001208,SEQUEST,]	1.4e0	null	0.0	0.0|0.0	3	590.24828	5.895e4	30.88	30.88	5.907e4	19.60	19.60	8.666e4	8.32	8.32	4.345e4	5.895e4	7.316e4	3.692e4	3.340e4	5.195e4	5.975e4	5.575e4	3.909e4
PEP	GYSFVTTAER	P68134	1	Mouse_09-2020	null	[MS,MS:1001208,SEQUEST,]	2.8e0	null	0.0	0.0|0.0	2	565.77747	1.700e5	23.68	23.68	1.969e5	37.75	37.75	2.312e5	16.97	16.97	1.047e5	1.889e5	1.428e5	1.440e5	1.586e5	8.801e4	1.594e5	1.390e5	8.206e4
PEP	GYISPYFINTSK	P63038	1	Mouse_09-2020	null	[MS,MS:1001208,SEQUEST,]	2.6e0	null	0.0	0.0|0.0	2	695.35608	2.779e4	10.61	10.61	3.874e4	22.21	22.21	4.666e4	19.09	19.09	2.572e4	2.779e4	1.964e4	3.195e4	3.120e4	2.875e4	2.321e4	2.677e4	2.306e4
PEP	LLVSASQDGK	P29387	1	Mouse_09-2020	null	[MS,MS:1001208,SEQUEST,]	2.0e0	null	0.0	0.0|0.0	2	509.28239	1.078e5	8.05	8.05	1.696e5	22.84	22.84	2.342e5	5.72	5.72	9.195e4	1.078e5	1.005e5	1.288e5	1.366e5	1.115e5	1.567e5	1.344e5	1.196e5
PEP	GYGYGQGAGTLSTDK	P97315	1	Mouse_09-2020	null	[MS,MS:1001208,SEQUEST,]	1.6e0	null	0.0	0.0|0.0	2	737.84407	5.201e4	8.72	8.72	8.051e4	42.18	42.18	1.383e5	18.47	18.47	4.414e4	5.821e4	4.369e4	9.261e4	6.484e4	6.116e4	9.538e4	5.664e4	6.573e4
PEP	KFVIKPIDK	P26041	1	Mouse_09-2020	null	[MS,MS:1001208,SEQUEST,]	1.7e0	null	0.0	0.0|0.0	3	543.58769	1.223e5	43.69	43.69	1.070e5	16.95	16.95	1.235e5	21.92	21.92	6.637e4	1.223e5	1.550e5	7.054e4	6.518e4	9.235e4	1.205e5	7.086e4	5.671e4
PEP	KVADALANAAGHLDDLPGALSALSDLHAHKLRVDPVNFK	Q91VB8	1	Mouse_09-2020	null	[MS,MS:1001208,SEQUEST,]	2.8e0	null	0.0	0.0|0.0	5	921.05258	2.516e4	81.56	81.56	null	null	null	null	null	null	2.220e4	2.516e4	7.688e4	null	null	null	null	null	null
PEP	KVADALANAAGHLDDLPGALSALSDLHAHKLRVDPVNFK	Q91VB8	1	Mouse_09-2020	null	[MS,MS:1001208,SEQUEST,]	2.8e0	null	0.0	0.0|0.0	6	767.71169	2.516e4	81.56	81.56	null	null	null	null	null	null	2.220e4	2.516e4	7.688e4	null	null	null	null	null	null
PEP	KVADALANAAGHLDDLPGALSALSDLHAHKLR	Q91VB8	1	Mouse_09-2020	null	[MS,MS:1001208,SEQUEST,]	1.8e0	null	0.0	0.0|0.0	5	761.16801	1.163e4	108.66	108.66	2.949e4	null	null	null	null	null	null	4.209e3	2.699e4	null	null	2.544e4	null	null	null
PEP	KVTAQDVRK	P26041	1	Mouse_09-2020	null	[MS,MS:1001208,SEQUEST,]	8.4e-1	null	0.0	0.0|0.0	3	529.23056	1.985e4	50.49	50.49	1.751e4	32.79	32.79	2.836e4	18.23	18.23	1.009e4	1.985e4	2.732e4	1.278e4	8.231e3	1.511e4	2.323e4	1.338e4	1.337e4
PEP	LALQAQPVPDELVTK	G5E8J2	1	Mouse_09-2020	null	[MS,MS:1001208,SEQUEST,]	2.1e0	null	0.0	0.0|0.0	2	811.46161	null	null	null	null	null	null	null	null	null	null	null	null	null	null	null	null	null	null
PEP	LANVMMGPYRQDLLAK	Q64727	1	Mouse_09-2020	null	[MS,MS:1001208,SEQUEST,]	2.2e0	null	0.0	0.0|0.0	3	617.98670	4.009e4	9.17	9.17	5.670e4	4.84	4.84	5.871e4	10.61	10.61	3.059e4	4.012e4	3.368e4	3.544e4	4.780e4	4.649e4	3.990e4	3.997e4	2.769e4
PEP	LAPDYDALDVANK	P62751	1	Mouse_09-2020	null	[MS,MS:1001208,SEQUEST,]	2.6e0	null	0.0	0.0|0.0	2	702.85391	8.926e4	11.54	11.54	1.349e5	5.82	5.82	1.756e5	12.36	12.36	6.653e4	8.926e4	7.769e4	8.992e4	1.087e5	1.106e5	1.111e5	1.007e5	9.660e4
PEP	KTETQEKNPLPSKETIEQEKQAGES	P20065	1	Mouse_09-2020	null	[MS,MS:1001208,SEQUEST,]	1.8e0	null	0.0	0.0|0.0	4	843.37354	2.661e5	39.33	39.33	2.188e5	20.62	20.62	3.630e5	18.14	18.14	1.447e5	2.661e5	3.110e5	1.368e5	1.349e5	2.203e5	2.810e5	1.618e5	1.712e5
PEP	KTETQEKNPLPSKETIEQEK	P20065	1	Mouse_09-2020	null	[MS,MS:1001208,SEQUEST,]	1.1e0	null	0.0	0.0|0.0	4	725.32560	6.212e4	36.20	36.20	7.312e4	30.93	30.93	7.523e4	47.73	47.73	3.958e4	6.212e4	7.669e4	4.571e4	4.287e4	8.602e4	9.497e4	3.208e4	3.547e4
PEP	YYGGGNEGGRAPK	Q8R081	1	Mouse_09-2020	null	[MS,MS:1001208,SEQUEST,]	1.9e0	null	0.0	0.0|0.0	2	663.31528	1.203e4	29.28	29.28	1.584e4	10.86	10.86	3.411e4	32.74	32.74	9.287e3	1.782e4	1.011e4	1.076e4	1.115e4	1.367e4	1.301e4	2.140e4	1.608e4
PEP	LDHKFDLMYAK	P68369	1	Mouse_09-2020	null	[MS,MS:1001208,SEQUEST,]	9.3e-1	null	0.0	0.0|0.0	3	646.58954	4.789e4	40.23	40.23	3.294e4	28.21	28.21	4.661e4	15.76	15.76	1.899e4	4.789e4	4.143e4	2.059e4	2.413e4	4.280e4	3.996e4	2.474e4	2.198e4
PEP	IDKTDYMVGSYGPR	Q99PT1	1	Mouse_09-2020	null	[MS,MS:1001208,SEQUEST,]	1.0e0	null	0.0	0.0|0.0	3	720.27780	2.410e4	49.35	49.35	1.388e4	53.92	53.92	1.695e4	32.17	32.17	1.030e4	2.410e4	2.896e4	8.679e3	5.136e3	1.840e4	1.169e4	1.120e4	4.676e3
PEP	LDQPMTEIVSR	Q02053	1	Mouse_09-2020	null	[MS,MS:1001208,SEQUEST,]	1.3e0	null	0.0	0.0|0.0	2	652.82938	1.817e4	12.93	12.93	2.966e4	5.06	5.06	3.217e4	7.90	7.90	1.904e4	1.817e4	1.382e4	1.902e4	2.389e4	2.379e4	2.121e4	1.845e4	1.688e4
PEP	IEHPGLSIGDTAKK	P30681	1	Mouse_09-2020	null	[MS,MS:1001208,SEQUEST,]	1.0e0	null	0.0	0.0|0.0	3	669.62553	6.960e4	36.23	36.23	6.665e4	22.74	22.74	7.839e4	20.13	20.13	3.958e4	6.960e4	7.921e4	4.166e4	3.763e4	6.408e4	6.873e4	4.497e4	3.173e4
PEP	IETIEVMEDR	Q8BG05	1	Mouse_09-2020	null	[MS,MS:1001208,SEQUEST,]	2.8e0	null	0.0	0.0|0.0	2	625.80029	5.476e4	13.79	13.79	9.268e4	15.42	15.42	1.277e5	13.45	13.45	4.782e4	5.476e4	5.708e4	6.458e4	7.464e4	6.527e4	7.749e4	7.324e4	6.933e4
PEP	IFQNAPTDPTQDFSTQVAK	P56399	1	Mouse_09-2020	null	[MS,MS:1001208,SEQUEST,]	1.3e0	null	0.0	0.0|0.0	3	703.34801	1.040e4	15.21	15.21	1.472e4	20.36	20.36	1.693e4	31.86	31.86	9.346e3	7.984e3	8.943e3	1.282e4	1.185e4	1.259e4	9.282e3	1.222e4	null
PEP	LFTTMELMR	Q9D8W5	1	Mouse_09-2020	null	[MS,MS:1001208,SEQUEST,]	2.1e0	null	0.0	0.0|0.0	2	587.28576	5.738e4	8.79	8.79	8.317e4	21.85	21.85	1.228e5	12.68	12.68	4.439e4	5.738e4	4.883e4	6.192e4	6.699e4	5.467e4	6.836e4	7.237e4	5.789e4
PEP	IGGHGAEYGAEALER	Q91VB8	1	Mouse_09-2020	null	[MS,MS:1001208,SEQUEST,]	2.5e0	null	0.0	0.0|0.0	3	690.93665	3.853e5	9.84	9.84	2.658e5	14.00	14.00	2.127e5	11.65	11.65	3.461e5	3.267e5	3.301e5	1.908e5	1.856e5	2.294e5	1.404e5	1.220e5	1.191e5
PEP	ADFDNTVAIHPTSSEELVTLR	P47791	1	Mouse_09-2020	null	[MS,MS:1001208,SEQUEST,]	7.5e-1	null	0.0	0.0|0.0	3	952.74235	1.823e4	22.51	22.51	2.781e4	45.74	45.74	2.030e4	20.62	20.62	1.362e4	1.823e4	1.983e4	1.738e4	8.925e3	2.657e4	1.909e4	1.101e4	9.572e3
PEP	LHVDPENFR	A8DUK4	0	Mouse_09-2020	null	[MS,MS:1001208,SEQUEST,]	1.3e0	null	0.0	0.0|0.0	3	556.54655	1.557e5	26.21	26.21	9.071e4	30.68	30.68	8.779e4	41.69	41.69	1.399e5	1.348e5	1.851e5	3.633e4	7.305e4	9.554e4	6.052e4	6.311e4	2.073e4
PEP	LHVDPENFR	P02089	0	Mouse_09-2020	null	[MS,MS:1001208,SEQUEST,]	1.3e0	null	0.0	0.0|0.0	3	556.54655	1.557e5	26.21	26.21	9.071e4	30.68	30.68	8.779e4	41.69	41.69	1.399e5	1.348e5	1.851e5	3.633e4	7.305e4	9.554e4	6.052e4	6.311e4	2.073e4
PEP	LKEKYEK	P63158	0	Mouse_09-2020	null	[MS,MS:1001208,SEQUEST,]	2.1e0	null	0.0	0.0|0.0	3	493.53699	1.665e5	31.57	31.57	1.259e5	13.10	13.10	1.756e5	9.38	9.38	8.535e4	1.665e5	1.538e5	8.522e4	8.446e4	1.087e5	1.089e5	1.008e5	8.994e4
PEP	LKEKYEK	P30681	0	Mouse_09-2020	null	[MS,MS:1001208,SEQUEST,]	2.1e0	null	0.0	0.0|0.0	3	493.53699	1.665e5	31.57	31.57	1.259e5	13.10	13.10	1.756e5	9.38	9.38	8.535e4	1.665e5	1.538e5	8.522e4	8.446e4	1.087e5	1.089e5	1.008e5	8.994e4
PEP	IKGEHPGLSIGDVAK	P63158	1	Mouse_09-2020	null	[MS,MS:1001208,SEQUEST,]	1.4e0	null	0.0	0.0|0.0	3	687.97293	1.030e5	34.26	34.26	1.197e5	19.04	19.04	1.204e5	9.14	9.14	5.417e4	1.030e5	1.051e5	7.682e4	6.873e4	1.033e5	7.116e4	6.906e4	5.771e4
PEP	IKIEHPGLSIGDTAKK	P30681	1	Mouse_09-2020	null	[MS,MS:1001208,SEQUEST,]	1.9e0	null	0.0	0.0|0.0	4	562.76572	9.724e4	43.76	43.76	7.397e4	36.67	36.67	7.540e4	34.75	34.75	4.263e4	9.724e4	1.051e5	4.624e4	4.252e4	9.496e4	9.078e4	4.326e4	3.529e4
PEP	IKIIAPPERK	P60710	0	Mouse_09-2020	null	[MS,MS:1001208,SEQUEST,]	2.1e0	null	0.0	0.0|0.0	3	569.27399	9.046e5	36.50	36.50	7.196e5	19.01	19.01	9.339e5	19.23	19.23	4.447e5	9.046e5	9.115e5	4.563e5	4.107e5	6.210e5	8.566e5	5.358e5	4.145e5
PEP	IKIIAPPERK	P68134	0	Mouse_09-2020	null	[MS,MS:1001208,SEQUEST,]	2.1e0	null	0.0	0.0|0.0	3	569.27399	9.046e5	36.50	36.50	7.196e5	19.01	19.01	9.339e5	19.23	19.23	4.447e5	9.046e5	9.115e5	4.563e5	4.107e5	6.210e5	8.566e5	5.358e5	4.145e5
PEP	LLAVAATAPPDAPNREEVFDER	Q64727	1	Mouse_09-2020	null	[MS,MS:1001208,SEQUEST,]	3.7e0	null	0.0	0.0|0.0	3	794.40804	1.742e4	15.36	15.36	2.481e4	9.11	9.11	3.006e4	14.36	14.36	1.242e4	1.742e4	1.578e4	1.551e4	2.248e4	2.018e4	2.072e4	1.503e4	1.646e4
PEP	KHPDASVNFSEFSK	P63158	1	Mouse_09-2020	null	[MS,MS:1001208,SEQUEST,]	1.4e0	null	0.0	0.0|0.0	3	711.94867	5.032e4	27.30	27.30	5.135e4	24.16	24.16	7.902e4	16.75	16.75	3.546e4	5.032e4	5.705e4	4.247e4	4.136e4	3.649e4	4.929e4	4.533e4	4.641e4
PEP	ILLTEPPMNPTK	P61161	1	Mouse_09-2020	null	[MS,MS:1001208,SEQUEST,]	2.2e0	null	0.0	0.0|0.0	2	685.37342	5.529e4	9.35	9.35	9.333e4	14.88	14.88	1.153e5	8.76	8.76	4.688e4	5.529e4	5.252e4	5.939e4	7.517e4	6.202e4	7.952e4	6.231e4	6.075e4
PEP	KGNFNYIEFTR	Q3THE2	1	Mouse_09-2020	null	[MS,MS:1001208,SEQUEST,]	2.6e0	null	0.0	0.0|0.0	2	694.85150	2.069e4	15.15	15.15	null	null	null	4.368e4	11.23	11.23	1.858e4	2.550e4	1.612e4	null	null	null	2.524e4	2.613e4	2.060e4
PEP	KGKLPIVNDQDELVAIIAR	E0CYE2	1	Mouse_09-2020	null	[MS,MS:1001208,SEQUEST,]	1.2e0	null	0.0	0.0|0.0	3	878.42938	2.124e4	23.49	23.49	9.203e3	23.05	23.05	1.306e4	4.14	4.14	null	2.512e4	1.509e4	5.753e3	6.095e3	1.030e4	9.653e3	7.473e3	6.158e3
PEP	GYAFVQYANER	Q64012	1	Mouse_09-2020	null	[MS,MS:1001208,SEQUEST,]	2.8e0	null	0.0	0.0|0.0	2	659.31475	1.878e4	73.63	73.63	3.185e4	9.82	9.82	2.552e4	59.62	59.62	3.009e3	2.726e4	1.578e4	2.203e4	2.565e4	2.499e4	1.122e4	2.295e4	null
PEP	VSGLGDKVDVGKDQEFTVK	B7FAV1	1	Mouse_09-2020	null	[MS,MS:1001208,SEQUEST,]	2.3e0	null	0.0	0.0|0.0	4	506.01920	3.398e4	28.77	28.77	3.451e4	9.47	9.47	4.275e4	31.75	31.75	1.842e4	3.398e4	3.106e4	2.293e4	2.446e4	2.978e4	4.548e4	2.453e4	1.736e4
PEP	ALGQNPTNAEVLKVLGNPK	A0A1W2P6G5	1	Mouse_09-2020	null	[MS,MS:1001208,SEQUEST,]	1.1e0	null	0.0	0.0|0.0	3	835.39092	4.519e4	29.84	29.84	3.420e4	47.51	47.51	5.010e4	9.55	9.55	2.551e4	4.519e4	4.458e4	2.138e4	1.948e4	5.237e4	3.249e4	2.874e4	2.674e4
PEP	MNPQSAFFQGK	P32020	1	Mouse_09-2020	null	[MS,MS:1001208,SEQUEST,]	1.8e0	null	0.0	0.0|0.0	2	635.79788	5.202e4	40.32	40.32	4.565e4	22.55	22.55	6.567e4	15.05	15.05	2.149e4	5.202e4	4.802e4	3.138e4	3.677e4	2.743e4	3.444e4	3.773e4	3.097e4
PEP	MQANNAKAVSAR	P47915	1	Mouse_09-2020	null	[MS,MS:1001208,SEQUEST,]	6.4e-1	null	0.0	0.0|0.0	3	606.57277	1.467e4	40.43	40.43	2.036e3	null	null	1.593e4	15.16	15.16	8.436e3	1.467e4	1.821e4	null	null	1.757e3	1.324e4	9.136e3	6.744e3
PEP	NYELHPDKYILK	F6Y6L6	1	Mouse_09-2020	null	[MS,MS:1001208,SEQUEST,]	9.7e-1	null	0.0	0.0|0.0	3	691.96214	4.353e4	40.78	40.78	3.989e4	35.09	35.09	5.086e4	8.88	8.88	2.145e4	4.353e4	4.854e4	2.493e4	2.046e4	4.581e4	3.507e4	3.236e4	2.231e4
PEP	NYELHPDKYILK	F6Y6L6	1	Mouse_09-2020	null	[MS,MS:1001208,SEQUEST,]	2.6e0	null	0.0	0.0|0.0	3	511.60844	8.231e4	18.36	18.36	1.272e5	10.37	10.37	2.015e5	23.35	23.35	5.746e4	8.231e4	7.805e4	8.242e4	1.025e5	9.314e4	9.422e4	1.256e5	9.499e4
PEP	MQIFVKTLTGK	E9Q5F6	1	Mouse_09-2020	null	[MS,MS:1001208,SEQUEST,]	8.6e-1	null	0.0	0.0|0.0	3	608.26639	3.393e4	37.86	37.86	2.286e4	37.24	37.24	2.968e4	16.19	16.19	1.788e4	3.393e4	3.756e4	1.429e4	1.302e4	2.946e4	2.419e4	1.703e4	1.197e4
PEP	GISQEQMQEFR	A0A1L1SV25	1	Mouse_09-2020	null	[MS,MS:1001208,SEQUEST,]	2.2e0	null	0.0	0.0|0.0	2	684.81426	2.596e4	10.18	10.18	4.359e4	41.26	41.26	7.998e4	21.29	21.29	2.522e4	2.596e4	1.923e4	4.041e4	3.511e4	2.367e4	5.514e4	5.505e4	2.932e4
PEP	GEELSEANVRLSLLEK	E9Q3M3	1	Mouse_09-2020	null	[MS,MS:1001208,SEQUEST,]	8.1e-1	null	0.0	0.0|0.0	3	776.67673	null	null	null	null	null	null	null	null	null	null	null	null	null	null	null	null	null	null
PEP	MTNPAIQNDFSYYRR	Q921M7	1	Mouse_09-2020	null	[MS,MS:1001208,SEQUEST,]	2.2e0	null	0.0	0.0|0.0	3	631.29670	3.723e4	30.50	30.50	5.909e4	16.59	16.59	8.226e4	10.45	10.45	2.428e4	3.723e4	4.223e4	3.993e4	4.759e4	3.958e4	null	4.383e4	4.177e4
PEP	NVIGLQMGTNR	Q9WVA4	1	Mouse_09-2020	null	[MS,MS:1001208,SEQUEST,]	2.0e0	null	0.0	0.0|0.0	2	609.81660	1.587e5	31.14	31.14	1.198e5	39.36	39.36	1.872e5	42.62	42.62	1.212e5	2.407e5	1.333e5	1.391e5	9.401e4	1.034e5	9.907e4	1.074e5	1.516e5
PEP	NTLPTKETIEQEKRSEIS	Q6ZWY8	1	Mouse_09-2020	null	[MS,MS:1001208,SEQUEST,]	1.5e0	null	0.0	0.0|0.0	3	882.05616	6.370e4	21.08	21.08	1.286e5	57.88	57.88	2.147e5	32.93	32.93	7.823e4	5.970e4	5.352e4	1.145e5	1.036e5	3.976e4	1.481e5	1.402e5	5.757e4
PEP	YFSERGDAVAK	P97371	1	Mouse_09-2020	null	[MS,MS:1001208,SEQUEST,]	2.4e0	null	0.0	0.0|0.0	2	621.80930	2.819e4	9.90	9.90	4.554e4	26.15	26.15	7.874e4	12.54	12.54	2.225e4	3.020e4	2.368e4	3.541e4	3.668e4	2.854e4	4.491e4	4.517e4	3.935e4
PEP	GFGFGQGAGALVHSE	P97315	1	Mouse_09-2020	null	[MS,MS:1001208,SEQUEST,]	2.9e0	null	0.0	0.0|0.0	2	717.34404	1.756e5	14.89	14.89	2.344e5	17.49	17.49	3.200e5	6.68	6.68	1.228e5	1.821e5	1.475e5	1.500e5	1.888e5	1.485e5	2.078e5	1.836e5	1.623e5
PEP	NFSDNQLQEGK	Q9WVA4	1	Mouse_09-2020	null	[MS,MS:1001208,SEQUEST,]	2.4e0	null	0.0	0.0|0.0	2	640.29930	7.223e4	6.01	6.01	1.032e5	12.90	12.90	1.360e5	18.12	18.12	5.894e4	7.223e4	6.174e4	7.711e4	8.314e4	8.343e4	9.377e4	5.734e4	6.708e4
PEP	VSFELFADKVPKTAENFR	P17742	1	Mouse_09-2020	null	[MS,MS:1001208,SEQUEST,]	1.3e0	null	0.0	0.0|0.0	3	880.39081	4.045e4	25.97	25.97	4.099e4	41.87	41.87	3.915e4	9.50	9.50	3.268e4	4.045e4	4.905e4	2.562e4	1.375e4	3.545e4	2.318e4	2.314e4	1.846e4
PEP	GLEVTAYSPLGSSDR	Q9JII6	1	Mouse_09-2020	null	[MS,MS:1001208,SEQUEST,]	3.1e0	null	0.0	0.0|0.0	2	776.38610	1.774e4	35.37	35.37	2.823e4	24.48	24.48	3.702e4	29.36	29.36	1.049e4	2.435e4	1.490e4	2.351e4	2.273e4	2.010e4	1.773e4	2.124e4	2.227e4
PEP	NQVAMNPTNTVFDAKR	P63017	1	Mouse_09-2020	null	[MS,MS:1001208,SEQUEST,]	1.0e0	null	0.0	0.0|0.0	3	788.32229	6.721e4	52.59	52.59	1.022e5	9.47	9.47	1.567e5	4.39	4.39	4.106e4	6.721e4	1.066e5	6.391e4	6.952e4	8.820e4	1.094e5	8.381e4	7.388e4
PEP	AINYLISGYQR	Q61838	1	Mouse_09-2020	null	[MS,MS:1001208,SEQUEST,]	3.1e0	null	0.0	0.0|0.0	2	649.34859	1.993e4	53.87	53.87	2.240e4	7.17	7.17	4.574e4	null	null	1.790e4	2.679e4	6.351e3	1.400e4	1.945e4	1.806e4	null	null	2.157e4
PEP	GHLLLAATPGLAGR	Q9R233	1	Mouse_09-2020	null	[MS,MS:1001208,SEQUEST,]	2.5e0	null	0.0	0.0|0.0	2	673.89879	7.317e3	25.82	25.82	1.055e4	26.00	26.00	2.043e4	19.41	19.41	7.905e3	6.083e3	null	7.944e3	7.057e3	null	9.980e3	1.172e4	9.906e3
PEP	NIVLSGGSTMFR	Q99JY9	1	Mouse_09-2020	null	[MS,MS:1001208,SEQUEST,]	3.0e0	null	0.0	0.0|0.0	2	649.33209	9.123e4	23.07	23.07	1.662e5	53.45	53.45	1.879e5	16.45	16.45	8.195e4	8.945e4	1.109e5	1.406e5	5.191e4	1.434e5	1.414e5	8.456e4	8.859e4
PEP	GAVKEEGVNKSEK	Q921K2	1	Mouse_09-2020	null	[MS,MS:1001208,SEQUEST,]	2.1e0	null	0.0	0.0|0.0	3	639.26600	5.400e4	14.73	14.73	5.485e4	51.16	51.16	8.002e4	10.25	10.25	4.851e4	6.471e4	4.080e4	5.801e4	4.417e4	2.772e4	6.136e4	4.591e4	3.419e4
PEP	YGKDATNVGDEGGFAPNILENK	P17182	1	Mouse_09-2020	null	[MS,MS:1001208,SEQUEST,]	1.4e0	null	0.0	0.0|0.0	3	950.72670	null	null	null	1.237e4	38.80	38.80	null	null	null	null	null	null	5.836e3	null	1.415e4	null	null	null
PEP	GASENSFQQLAK	Q61635	1	Mouse_09-2020	null	[MS,MS:1001208,SEQUEST,]	2.2e0	null	0.0	0.0|0.0	2	640.31749	5.710e4	13.53	13.53	5.661e4	21.97	21.97	7.323e4	5.85	5.85	4.156e4	6.037e4	4.797e4	4.214e4	4.560e4	3.711e4	5.049e4	4.102e4	3.763e4
PEP	QLFDQVVK	P26041	1	Mouse_09-2020	null	[MS,MS:1001208,SEQUEST,]	2.3e0	null	0.0	0.0|0.0	2	488.77674	3.551e5	8.99	8.99	5.378e5	27.66	27.66	7.615e5	7.79	7.79	2.910e5	3.551e5	3.258e5	4.262e5	4.331e5	3.330e5	4.815e5	4.369e5	3.850e5
PEP	MELQEIQLKEAK	D3Z6I8	1	Mouse_09-2020	null	[MS,MS:1001208,SEQUEST,]	6.9e-1	null	0.0	0.0|0.0	3	672.95102	2.539e4	42.44	42.44	1.663e4	6.07	6.07	1.756e4	7.26	7.26	1.142e4	3.239e4	2.133e4	9.960e3	null	1.498e4	1.187e4	1.127e4	8.281e3
PEP	RAFLIEEQK	Q9D1R9	1	Mouse_09-2020	null	[MS,MS:1001208,SEQUEST,]	1.6e0	null	0.0	0.0|0.0	2	567.31931	1.306e4	6.36	6.36	2.396e4	7.53	7.53	3.218e4	5.35	5.35	1.249e4	1.224e4	1.097e4	1.661e4	1.930e4	1.985e4	2.133e4	1.846e4	1.621e4
PEP	MFASFPTTKTYFPHFDVSHGSAQVKGHGK	Q91VB8	1	Mouse_09-2020	null	[MS,MS:1001208,SEQUEST,]	2.0e0	null	0.0	0.0|0.0	5	754.12954	4.298e4	47.50	47.50	1.407e4	36.23	36.23	1.628e4	58.99	58.99	1.538e4	4.298e4	4.245e4	8.793e3	1.494e4	7.429e3	2.313e4	9.343e3	5.052e3
PEP	FVMQEEFSR	P27773	1	Mouse_09-2020	null	[MS,MS:1001208,SEQUEST,]	2.2e0	null	0.0	0.0|0.0	2	594.77133	1.029e5	9.38	9.38	1.627e5	21.57	21.57	1.813e5	9.07	9.07	7.987e4	1.066e5	8.646e4	1.383e5	1.310e5	1.286e5	1.239e5	1.040e5	9.920e4
PEP	MFGGSGTSSRPSSNR	A0A0A6YWC8	1	Mouse_09-2020	null	[MS,MS:1001208,SEQUEST,]	3.9e0	null	0.0	0.0|0.0	3	515.23544	6.927e4	15.39	15.39	4.088e4	63.42	63.42	4.917e4	73.75	73.75	4.996e4	6.927e4	6.367e4	4.461e4	3.292e4	1.458e4	1.901e4	null	4.134e4
PEP	QVAEQFLNMR	Q9DB77	1	Mouse_09-2020	null	[MS,MS:1001208,SEQUEST,]	1.6e0	null	0.0	0.0|0.0	2	626.31115	2.616e4	24.23	24.23	3.097e4	20.82	20.82	3.663e4	12.17	12.17	1.515e4	2.712e4	2.197e4	1.936e4	2.420e4	3.710e4	2.526e4	1.766e4	1.850e4
PEP	QTYSTEPNNLK	P41105	1	Mouse_09-2020	null	[MS,MS:1001208,SEQUEST,]	2.0e0	null	0.0	0.0|0.0	2	647.81732	2.096e4	11.09	11.09	3.947e4	18.64	18.64	4.667e4	20.95	20.95	1.670e4	2.096e4	1.952e4	3.279e4	3.037e4	3.406e4	2.466e4	2.678e4	2.588e4
PEP	GTGASGSFKLNK	P43274	0	Mouse_09-2020	null	[MS,MS:1001208,SEQUEST,]	1.4e0	null	0.0	0.0|0.0	3	569.89736	5.780e4	31.03	31.03	4.575e4	2.32	2.32	7.057e4	15.24	15.24	3.172e4	5.780e4	5.697e4	2.770e4	3.684e4	4.002e4	3.716e4	4.048e4	3.380e4
PEP	GTGASGSFKLNK	P43276	0	Mouse_09-2020	null	[MS,MS:1001208,SEQUEST,]	1.4e0	null	0.0	0.0|0.0	3	569.89736	5.780e4	31.03	31.03	4.575e4	2.32	2.32	7.057e4	15.24	15.24	3.172e4	5.780e4	5.697e4	2.770e4	3.684e4	4.002e4	3.716e4	4.048e4	3.380e4
PEP	MKGDYYR	P63101	1	Mouse_09-2020	null	[MS,MS:1001208,SEQUEST,]	7.5e-1	null	0.0	0.0|0.0	3	497.16668	8.065e4	31.04	31.04	9.947e4	30.86	30.86	9.260e4	29.49	29.49	4.420e4	8.065e4	7.941e4	6.407e4	4.448e4	8.584e4	9.884e4	5.313e4	4.027e4
PEP	GTAYTFFTPGNLK	Q501J6	1	Mouse_09-2020	null	[MS,MS:1001208,SEQUEST,]	2.4e0	null	0.0	0.0|0.0	2	708.86153	1.964e4	17.57	17.57	2.612e4	17.00	17.00	3.927e4	21.19	21.19	1.764e4	2.251e4	1.324e4	2.108e4	2.000e4	2.254e4	1.903e4	2.418e4	1.852e4
PEP	GAAQNIIPASTGAAKAVGK	A0A1D5RLD8	1	Mouse_09-2020	null	[MS,MS:1001208,SEQUEST,]	1.5e0	null	0.0	0.0|0.0	3	756.01367	2.163e5	40.91	40.91	2.056e5	34.39	34.39	2.267e5	22.43	22.43	1.012e5	2.163e5	2.314e5	1.285e5	1.177e5	2.529e5	2.105e5	1.148e5	1.069e5
PEP	QMEQVAQFLK	P37804	1	Mouse_09-2020	null	[MS,MS:1001208,SEQUEST,]	2.0e0	null	0.0	0.0|0.0	2	619.31591	7.420e4	42.13	42.13	1.222e5	26.91	26.91	1.415e5	14.29	14.29	5.105e4	1.263e5	6.234e4	8.723e4	9.840e4	6.900e4	9.340e4	8.120e4	8.273e4
PEP	MILLEVNNR	Q9CVB6	1	Mouse_09-2020	null	[MS,MS:1001208,SEQUEST,]	2.5e0	null	0.0	0.0|0.0	2	559.30534	1.141e5	8.72	8.72	1.775e5	17.99	17.99	2.514e5	7.88	7.88	1.003e5	1.141e5	1.098e5	1.260e5	1.430e5	1.207e5	1.556e5	1.442e5	1.244e5
PEP	MIYASSKDAIK	Q9R0P5	0	Mouse_09-2020	null	[MS,MS:1001208,SEQUEST,]	2.0e0	null	0.0	0.0|0.0	2	621.82356	5.515e4	5.81	5.81	1.055e5	29.44	29.44	2.380e5	30.15	30.15	4.502e4	5.584e4	4.633e4	6.596e4	8.718e4	5.208e4	9.581e4	1.481e5	1.122e5
PEP	MIYASSKDAIK	P45591	0	Mouse_09-2020	null	[MS,MS:1001208,SEQUEST,]	2.0e0	null	0.0	0.0|0.0	2	621.82356	5.515e4	5.81	5.81	1.055e5	29.44	29.44	2.380e5	30.15	30.15	4.502e4	5.584e4	4.633e4	6.596e4	8.718e4	5.208e4	9.581e4	1.481e5	1.122e5
PEP	QSSSSRDDNMFQIGK	P11031	1	Mouse_09-2020	null	[MS,MS:1001208,SEQUEST,]	2.7e0	null	0.0	0.0|0.0	3	572.59330	5.374e4	17.76	17.76	5.665e4	31.73	31.73	1.238e5	7.33	7.33	3.497e4	5.423e4	4.515e4	5.814e4	4.563e4	4.713e4	8.536e4	7.984e4	5.756e4
PEP	GGVIAGSPAPPELIR	Q8VCW8	1	Mouse_09-2020	null	[MS,MS:1001208,SEQUEST,]	3.0e0	null	0.0	0.0|0.0	2	717.40918	2.701e4	11.45	11.45	3.983e4	26.44	26.44	5.324e4	18.42	18.42	2.305e4	2.701e4	2.671e4	3.388e4	3.208e4	2.787e4	2.981e4	3.054e4	2.961e4
PEP	RFDAQTGADREVQR	A0A140LIZ5	1	Mouse_09-2020	null	[MS,MS:1001208,SEQUEST,]	1.5e0	null	0.0	0.0|0.0	3	550.27652	2.590e4	10.78	10.78	5.279e4	12.21	12.21	7.550e4	14.88	14.88	2.327e4	2.805e4	1.898e4	3.590e4	4.252e4	3.879e4	4.590e4	4.331e4	4.213e4
PEP	LDRLEETVQAK	O89053	1	Mouse_09-2020	null	[MS,MS:1001208,SEQUEST,]	1.3e0	null	0.0	0.0|0.0	3	614.92721	7.841e3	49.16	49.16	9.811e3	22.68	22.68	8.746e3	23.15	23.15	6.570e3	7.841e3	1.392e4	6.132e3	6.283e3	1.063e4	8.400e3	4.589e3	4.124e3
PEP	TFVSITPAEVGVLVGKDR	P62962	1	Mouse_09-2020	null	[MS,MS:1001208,SEQUEST,]	9.7e-1	null	0.0	0.0|0.0	3	810.37650	5.560e4	39.36	39.36	5.448e4	48.77	48.77	5.545e4	32.46	32.46	2.354e4	5.560e4	5.130e4	3.405e4	1.691e4	5.556e4	4.162e4	3.181e4	1.451e4
PEP	REQEVSILK	Q8VDD5	1	Mouse_09-2020	null	[MS,MS:1001208,SEQUEST,]	2.0e0	null	0.0	0.0|0.0	2	551.31676	8.292e4	12.01	12.01	1.339e5	26.09	26.09	1.939e5	15.31	15.31	6.000e4	8.294e4	6.966e4	8.652e4	1.078e5	7.146e4	1.014e5	1.120e5	9.141e4
PEP	GWLRDPNASPGDAGEQAIR	Q64727	1	Mouse_09-2020	null	[MS,MS:1001208,SEQUEST,]	2.2e0	null	0.0	0.0|0.0	3	670.66444	2.635e4	null	null	2.534e4	null	null	1.908e4	28.66	28.66	2.367e4	null	null	null	2.041e4	null	2.054e4	1.050e4	8.999e3
PEP	LFIVGSNSSSSTR	F6VNW5	1	Mouse_09-2020	null	[MS,MS:1001208,SEQUEST,]	2.0e0	null	0.0	0.0|0.0	2	677.85170	1.922e4	25.40	25.40	3.077e4	27.32	27.32	3.091e4	3.42	3.42	1.648e4	2.843e4	1.615e4	2.768e4	2.139e4	2.656e4	2.030e4	1.773e4	1.483e4
PEP	KLEDGPKFLK	P10126	1	Mouse_09-2020	null	[MS,MS:1001208,SEQUEST,]	1.5e0	null	0.0	0.0|0.0	3	572.58623	8.884e4	41.10	41.10	7.582e4	33.84	33.84	9.424e4	12.66	12.66	4.277e4	8.884e4	9.785e4	4.739e4	4.982e4	1.011e5	7.542e4	5.407e4	4.021e4
PEP	KHPDSSVNFAEFSK	P30681	1	Mouse_09-2020	null	[MS,MS:1001208,SEQUEST,]	1.3e0	null	0.0	0.0|0.0	3	711.94867	6.039e4	27.99	27.99	5.497e4	31.25	31.25	8.749e4	20.46	20.46	4.270e4	6.039e4	6.947e4	5.507e4	4.136e4	4.743e4	6.032e4	4.533e4	5.460e4
PEP	SEMTPEELQK	P62317	1	Mouse_09-2020	null	[MS,MS:1001208,SEQUEST,]	1.9e0	null	0.0	0.0|0.0	2	604.27919	1.396e4	29.90	29.90	2.486e4	22.45	22.45	3.672e4	8.56	8.56	1.254e4	1.064e4	1.622e4	1.924e4	2.002e4	1.686e4	2.532e4	1.871e4	1.822e4
PEP	TVGQLYK	A0A2R8VHF9	0	Mouse_09-2020	null	[MS,MS:1001208,SEQUEST,]	1.5e0	null	0.0	0.0|0.0	2	404.73180	1.082e5	13.28	13.28	2.140e5	25.40	25.40	2.627e5	7.00	7.00	9.717e4	1.008e5	1.089e5	1.470e5	1.724e5	1.209e5	1.605e5	1.507e5	1.246e5
PEP	TVGQLYK	Q8VDD5	0	Mouse_09-2020	null	[MS,MS:1001208,SEQUEST,]	1.5e0	null	0.0	0.0|0.0	2	404.73180	1.082e5	13.28	13.28	2.140e5	25.40	25.40	2.627e5	7.00	7.00	9.717e4	1.008e5	1.089e5	1.470e5	1.724e5	1.209e5	1.605e5	1.507e5	1.246e5
PEP	SEPIPESNEGPVK	P27773	1	Mouse_09-2020	null	[MS,MS:1001208,SEQUEST,]	1.6e0	null	0.0	0.0|0.0	2	691.84354	1.957e4	6.19	6.19	3.108e4	20.84	20.84	4.171e4	14.97	14.97	1.602e4	1.957e4	1.689e4	2.572e4	2.503e4	2.400e4	2.876e4	1.978e4	2.201e4
PEP	LVDYDSAR	A0A668KM31	1	Mouse_09-2020	null	[MS,MS:1001208,SEQUEST,]	1.8e0	null	0.0	0.0|0.0	2	469.73253	3.566e4	2.39	2.39	5.131e4	20.14	20.14	7.885e4	11.49	11.49	3.182e4	3.566e4	3.110e4	3.817e4	4.132e4	3.499e4	null	4.170e4	4.034e4
PEP	IVSQLLTLMDGLKQR	Q01853	1	Mouse_09-2020	null	[MS,MS:1001208,SEQUEST,]	7.7e-1	null	0.0	0.0|0.0	3	758.01966	null	null	null	null	null	null	null	null	null	null	null	null	null	null	null	null	null	null
PEP	YLAEFATGNDRK	P62259	1	Mouse_09-2020	null	[MS,MS:1001208,SEQUEST,]	2.1e0	null	0.0	0.0|0.0	2	692.84642	1.632e4	16.10	16.10	3.724e4	35.48	35.48	4.771e4	15.80	15.80	1.466e4	2.114e4	1.347e4	2.952e4	2.999e4	1.913e4	2.730e4	2.737e4	2.571e4
PEP	SITTIIDTFHQYSRKEGHPDTLSK	P31725	1	Mouse_09-2020	null	[MS,MS:1001208,SEQUEST,]	1.2e0	null	0.0	0.0|0.0	4	829.62343	2.704e4	81.52	81.52	2.294e4	106.72	106.72	3.901e3	22.37	22.37	5.114e3	2.704e4	4.315e4	5.361e3	null	5.292e4	3.155e3	1.908e3	null
PEP	IEREKEELMEK	P26041	1	Mouse_09-2020	null	[MS,MS:1001208,SEQUEST,]	1.9e0	null	0.0	0.0|0.0	3	483.91331	2.323e4	25.36	25.36	2.570e4	26.75	26.75	3.235e4	48.89	48.89	2.087e4	1.977e4	2.695e4	1.235e4	2.725e4	2.218e4	1.870e4	1.856e4	3.037e4
PEP	RLLDQIVEK	A0A0G2JFY5	1	Mouse_09-2020	null	[MS,MS:1001208,SEQUEST,]	1.8e0	null	0.0	0.0|0.0	2	557.33496	3.278e4	10.51	10.51	4.794e4	14.73	14.73	8.099e4	14.73	14.73	2.768e4	3.771e4	2.754e4	2.997e4	4.151e4	3.317e4	4.745e4	4.646e4	4.368e4
PEP	YSVQLLTPANLLAK	P60122	1	Mouse_09-2020	null	[MS,MS:1001208,SEQUEST,]	2.4e0	null	0.0	0.0|0.0	2	765.94814	1.446e4	10.31	10.31	2.401e4	8.37	8.37	3.119e4	14.11	14.11	1.229e4	1.666e4	1.215e4	1.501e4	1.727e4	2.185e4	1.759e4	1.789e4	1.596e4
PEP	EKGKFEDMAK	P63158	1	Mouse_09-2020	null	[MS,MS:1001208,SEQUEST,]	1.1e0	null	0.0	0.0|0.0	3	580.55097	1.070e5	31.96	31.96	1.052e5	27.67	27.67	1.455e5	4.96	4.96	8.181e4	1.070e5	1.382e5	6.576e4	5.017e4	9.237e4	1.003e5	7.714e4	6.959e4
PEP	RATDVMIAGK	P50247	1	Mouse_09-2020	null	[MS,MS:1001208,SEQUEST,]	1.6e0	null	0.0	0.0|0.0	2	539.28969	1.818e4	21.30	21.30	3.197e4	32.65	32.65	4.911e4	14.22	14.22	1.633e4	1.668e4	2.069e4	1.999e4	2.634e4	1.464e4	2.715e4	2.817e4	2.459e4
PEP	FNGTVKAENGK	A0A1D5RLD8	1	Mouse_09-2020	null	[MS,MS:1001208,SEQUEST,]	8.3e-1	null	0.0	0.0|0.0	3	569.22548	1.676e4	30.37	30.37	1.944e4	30.96	30.96	1.567e4	20.04	20.04	1.100e4	1.676e4	1.905e4	1.215e4	9.789e3	2.012e4	1.483e4	8.990e3	7.190e3
PEP	KVHGSLAR	P62862	1	Mouse_09-2020	null	[MS,MS:1001208,SEQUEST,]	1.1e0	null	0.0	0.0|0.0	3	470.19719	4.864e4	42.46	42.46	4.574e4	21.55	21.55	5.907e4	13.70	13.70	2.347e4	4.864e4	5.527e4	3.479e4	2.894e4	3.947e4	3.951e4	3.389e4	3.447e4
PEP	EIAQDFKTDLR	P84244	1	Mouse_09-2020	null	[MS,MS:1001208,SEQUEST,]	1.2e0	null	0.0	0.0|0.0	3	626.25532	4.103e4	26.38	26.38	4.264e4	31.87	31.87	5.302e4	3.63	3.63	2.836e4	4.103e4	4.512e4	2.665e4	2.350e4	4.868e4	3.726e4	2.889e4	2.500e4
PEP	IANPVEGSSGR	P60335	1	Mouse_09-2020	null	[MS,MS:1001208,SEQUEST,]	2.1e0	null	0.0	0.0|0.0	2	543.78054	2.738e4	7.04	7.04	3.920e4	10.35	10.35	5.588e4	5.83	5.83	2.459e4	2.717e4	2.582e4	2.825e4	3.157e4	3.204e4	3.853e4	3.163e4	2.889e4
PEP	REQEVTVLKK	A0A2R8VHF9	1	Mouse_09-2020	null	[MS,MS:1001208,SEQUEST,]	1.8e0	null	0.0	0.0|0.0	3	590.93229	6.768e4	36.30	36.30	6.453e4	25.65	25.65	8.094e4	16.58	16.58	3.852e4	6.768e4	7.719e4	4.033e4	3.503e4	6.372e4	6.954e4	4.644e4	3.470e4
PEP	TAPFDSRFPNQNQTK	P56391	1	Mouse_09-2020	null	[MS,MS:1001208,SEQUEST,]	2.5e0	null	0.0	0.0|0.0	3	584.28843	5.628e4	16.22	16.22	6.755e4	16.89	16.89	9.960e4	6.87	6.87	4.093e4	6.330e4	4.728e4	4.899e4	5.440e4	4.805e4	6.645e4	5.714e4	5.177e4
PEP	HALKGAGTDEK	P48036	1	Mouse_09-2020	null	[MS,MS:1001208,SEQUEST,]	5.9e-1	null	0.0	0.0|0.0	3	556.55359	1.309e4	21.44	21.44	1.184e4	5.98	5.98	1.485e4	63.78	63.78	1.009e4	1.525e4	null	7.549e3	9.538e3	9.302e3	2.010e3	8.521e3	7.247e3
PEP	SVRDTPAKNAQK	Q61937	1	Mouse_09-2020	null	[MS,MS:1001208,SEQUEST,]	1.5e0	null	0.0	0.0|0.0	3	619.26270	4.459e4	45.16	45.16	3.189e4	17.97	17.97	3.480e4	15.41	15.41	1.635e4	4.459e4	4.187e4	2.475e4	2.245e4	2.752e4	2.399e4	1.552e4	1.724e4
PEP	SMPIRKDDEVQVVR	P61255	1	Mouse_09-2020	null	[MS,MS:1001208,SEQUEST,]	1.6e0	null	0.0	0.0|0.0	3	743.65175	1.005e5	43.97	43.97	8.984e4	42.49	42.49	1.041e5	18.46	18.46	4.349e4	1.005e5	1.080e5	5.615e4	4.895e4	1.232e5	9.448e4	5.970e4	4.637e4
PEP	ALRDAKLDK	P63017	1	Mouse_09-2020	null	[MS,MS:1001208,SEQUEST,]	1.8e0	null	0.0	0.0|0.0	3	524.22693	5.289e4	28.36	28.36	5.304e4	28.75	28.75	6.167e4	18.67	18.67	3.266e4	5.289e4	5.506e4	3.315e4	3.313e4	6.283e4	5.450e4	3.538e4	2.617e4
PEP	KILGYIK	P47738	1	Mouse_09-2020	null	[MS,MS:1001208,SEQUEST,]	2.0e0	null	0.0	0.0|0.0	3	459.20680	1.492e6	49.26	49.26	2.030e6	33.33	33.33	1.885e6	29.65	29.65	5.824e5	1.492e6	1.672e6	1.342e6	8.712e5	1.752e6	2.058e6	1.035e6	8.890e5
PEP	KILGYIK	P47738	1	Mouse_09-2020	null	[MS,MS:1001208,SEQUEST,]	2.0e0	null	0.0	0.0|0.0	2	688.30657	1.492e6	49.26	49.26	2.030e6	33.33	33.33	1.885e6	29.65	29.65	5.824e5	1.492e6	1.672e6	1.342e6	8.712e5	1.752e6	2.058e6	1.035e6	8.890e5
PEP	VYVGNLGNNGNKTELER	P84104	1	Mouse_09-2020	null	[MS,MS:1001208,SEQUEST,]	7.5e-1	null	0.0	0.0|0.0	3	806.67561	4.511e4	75.99	75.99	3.224e4	30.20	30.20	3.592e4	18.69	18.69	2.217e4	1.132e5	3.790e4	2.015e4	2.245e4	4.197e4	3.301e4	1.976e4	1.694e4
PEP	TVAEMPPAQDHKR	Q64737	1	Mouse_09-2020	null	[MS,MS:1001208,SEQUEST,]	5.4e-1	null	0.0	0.0|0.0	3	679.60262	5.613e4	38.15	38.15	3.917e4	30.46	30.46	5.388e4	25.16	25.16	3.752e4	5.613e4	7.389e4	2.448e4	2.630e4	5.008e4	3.715e4	2.337e4	3.207e4
PEP	AFLSSPEHVNRPINGNGKQ	P46425	1	Mouse_09-2020	null	[MS,MS:1001208,SEQUEST,]	1.7e0	null	0.0	0.0|0.0	3	689.02397	1.045e4	17.72	17.72	1.601e4	19.76	19.76	2.652e4	9.39	9.39	7.508e3	1.198e4	8.782e3	1.001e4	1.736e4	1.308e4	1.613e4	1.619e4	1.251e4
PEP	DLAGSIIGKGGQR	P61979	1	Mouse_09-2020	null	[MS,MS:1001208,SEQUEST,]	7.3e-1	null	0.0	0.0|0.0	3	604.92743	5.397e4	37.09	37.09	5.165e4	35.96	35.96	4.776e4	29.23	29.23	2.776e4	5.397e4	5.756e4	3.228e4	2.089e4	4.743e4	4.734e4	2.248e4	2.252e4
PEP	LLEQYKEESK	Q8VEK3	1	Mouse_09-2020	null	[MS,MS:1001208,SEQUEST,]	1.3e0	null	0.0	0.0|0.0	2	633.83244	1.855e4	8.13	8.13	3.088e4	21.28	21.28	4.287e4	3.97	3.97	1.462e4	1.899e4	1.558e4	2.137e4	2.487e4	1.916e4	2.830e4	2.459e4	2.096e4
PEP	NGPALQEAYVR	Q62418	1	Mouse_09-2020	null	[MS,MS:1001208,SEQUEST,]	1.4e0	null	0.0	0.0|0.0	2	609.31729	2.880e4	21.05	21.05	3.329e4	4.87	4.87	4.558e4	3.45	3.45	1.748e4	2.888e4	2.419e4	2.081e4	2.879e4	2.815e4	3.142e4	2.496e4	2.195e4
PEP	ADLINNLGTIAKSGTK	P07901	0	Mouse_09-2020	null	[MS,MS:1001208,SEQUEST,]	1.0e0	null	0.0	0.0|0.0	3	719.65901	3.694e4	61.59	61.59	2.969e4	48.50	48.50	3.685e4	46.96	46.96	7.925e3	3.694e4	3.606e4	1.856e4	1.394e4	4.123e4	3.116e4	2.114e4	7.337e3
PEP	ADLINNLGTIAKSGTK	P11499	0	Mouse_09-2020	null	[MS,MS:1001208,SEQUEST,]	1.0e0	null	0.0	0.0|0.0	3	719.65901	3.694e4	61.59	61.59	2.969e4	48.50	48.50	3.685e4	46.96	46.96	7.925e3	3.694e4	3.606e4	1.856e4	1.394e4	4.123e4	3.116e4	2.114e4	7.337e3
PEP	SGPKPFSAPKPQTSPSPKPATK	P40124	1	Mouse_09-2020	null	[MS,MS:1001208,SEQUEST,]	1.6e0	null	0.0	0.0|0.0	4	694.82403	1.759e4	43.55	43.55	1.418e4	18.99	18.99	1.968e4	25.75	25.75	9.999e3	1.759e4	2.292e4	8.865e3	1.033e4	1.582e4	1.893e4	1.129e4	7.943e3
PEP	NAGFTPQER	F6QA74	1	Mouse_09-2020	null	[MS,MS:1001208,SEQUEST,]	1.9e0	null	0.0	0.0|0.0	2	510.24888	1.670e4	14.85	14.85	2.847e4	26.31	26.31	3.893e4	4.75	4.75	1.180e4	1.756e4	1.403e4	2.134e4	2.293e4	1.708e4	2.623e4	2.234e4	1.964e4
PEP	VKEGMNIVEAMER	P17742	1	Mouse_09-2020	null	[MS,MS:1001208,SEQUEST,]	1.1e0	null	0.0	0.0|0.0	3	693.60352	1.226e4	60.37	60.37	9.298e3	16.07	16.07	9.458e3	40.95	40.95	3.081e3	1.564e4	1.030e4	6.514e3	null	7.158e3	1.014e4	5.426e3	3.040e3
PEP	RAVAREESGKPGAHVTVK	O88569	1	Mouse_09-2020	null	[MS,MS:1001208,SEQUEST,]	1.6e0	null	0.0	0.0|0.0	4	609.03225	2.820e4	52.27	52.27	2.687e4	18.22	18.22	3.598e4	20.98	20.98	1.047e4	2.820e4	3.267e4	1.680e4	1.565e4	2.371e4	3.475e4	2.028e4	1.697e4
PEP	SKGQESFKK	Q61937	1	Mouse_09-2020	null	[MS,MS:1001208,SEQUEST,]	9.5e-1	null	0.0	0.0|0.0	3	527.21117	2.503e4	62.46	62.46	1.909e4	22.50	22.50	1.776e4	61.96	61.96	5.858e3	2.503e4	2.715e4	1.316e4	1.074e4	1.647e4	3.256e4	1.010e4	8.377e3
PEP	EAHKSEIAHR	P07724	1	Mouse_09-2020	null	[MS,MS:1001208,SEQUEST,]	4.0e-1	null	0.0	0.0|0.0	3	573.56097	1.484e4	40.26	40.26	5.641e3	null	null	null	null	null	6.315e3	1.484e4	1.419e4	null	4.543e3	null	null	null	null
PEP	LHVDPENFR	A8DUK4	0	Mouse_09-2020	null	[MS,MS:1001208,SEQUEST,]	2.4e0	null	0.0	0.0|0.0	2	563.78563	5.183e6	9.15	9.15	4.475e6	9.45	9.45	4.032e6	7.22	7.22	4.655e6	5.581e6	3.902e6	3.102e6	3.312e6	3.862e6	2.780e6	2.455e6	1.746e6
PEP	LHVDPENFR	P02089	0	Mouse_09-2020	null	[MS,MS:1001208,SEQUEST,]	2.4e0	null	0.0	0.0|0.0	2	563.78563	5.183e6	9.15	9.15	4.475e6	9.45	9.45	4.032e6	7.22	7.22	4.655e6	5.581e6	3.902e6	3.102e6	3.312e6	3.862e6	2.780e6	2.455e6	1.746e6
PEP	GQAVDYDGSRTQEEIVAK	A0A0R4J0Z1	1	Mouse_09-2020	null	[MS,MS:1001208,SEQUEST,]	2.0e0	null	0.0	0.0|0.0	3	655.98859	8.215e3	11.28	11.28	1.595e4	22.11	22.11	2.114e4	19.54	19.54	7.380e3	7.276e3	7.667e3	1.089e4	1.285e4	9.623e3	1.457e4	1.662e4	9.807e3
PEP	VFHGLKSTEVAK	Q61233	1	Mouse_09-2020	null	[MS,MS:1001208,SEQUEST,]	9.1e-1	null	0.0	0.0|0.0	3	619.60418	3.267e4	55.01	55.01	3.103e4	27.81	27.81	3.606e4	36.36	36.36	8.949e3	3.267e4	3.145e4	1.939e4	1.657e4	3.167e4	4.128e4	2.069e4	1.465e4
PEP	EGHPDTLSKK	P31725	1	Mouse_09-2020	null	[MS,MS:1001208,SEQUEST,]	1.4e0	null	0.0	0.0|0.0	3	551.54996	1.128e4	34.82	34.82	2.019e4	110.38	110.38	5.751e3	null	null	1.013e4	1.125e4	1.661e4	1.262e4	2.592e3	5.886e4	3.965e3	null	null
PEP	MMNTDLSR	Q9D8E6	1	Mouse_09-2020	null	[MS,MS:1001208,SEQUEST,]	1.8e0	null	0.0	0.0|0.0	2	500.21533	9.603e4	11.30	11.30	1.255e5	5.34	5.34	1.344e5	47.77	47.77	7.485e4	1.046e5	8.068e4	8.017e4	1.011e5	9.987e4	5.155e4	7.712e4	9.769e4
PEP	MMNGSHYSYSESRVEK	Q99LX0	1	Mouse_09-2020	null	[MS,MS:1001208,SEQUEST,]	1.8e0	null	0.0	0.0|0.0	4	484.95955	2.014e4	25.13	25.13	3.265e4	25.37	25.37	5.140e4	29.33	29.33	1.809e4	1.998e4	2.542e4	2.041e4	2.912e4	1.857e4	2.567e4	2.949e4	3.196e4
PEP	YFVEAGAMAVR	P11983	1	Mouse_09-2020	null	[MS,MS:1001208,SEQUEST,]	2.2e0	null	0.0	0.0|0.0	2	615.30280	2.316e4	3.96	3.96	3.450e4	11.11	11.11	4.627e4	9.06	9.06	2.080e4	2.377e4	1.847e4	2.552e4	2.687e4	2.977e4	2.757e4	2.654e4	2.241e4
PEP	ATFIKVPQNPHGKPK	P09405	1	Mouse_09-2020	null	[MS,MS:1001208,SEQUEST,]	8.8e-1	null	0.0	0.0|0.0	4	551.50788	1.181e4	31.62	31.62	1.097e4	22.16	22.16	1.246e4	20.11	20.11	6.337e3	1.372e4	9.921e3	6.854e3	6.246e3	1.050e4	1.117e4	6.338e3	5.878e3
PEP	SVEVSDPVPAGDLVK	P21981	1	Mouse_09-2020	null	[MS,MS:1001208,SEQUEST,]	2.2e0	null	0.0	0.0|0.0	2	756.40122	2.720e4	3.78	3.78	3.083e4	16.56	16.56	4.135e4	10.66	10.66	2.362e4	2.720e4	2.382e4	2.022e4	1.886e4	2.660e4	2.408e4	2.372e4	2.024e4
PEP	KIGDFR	B1AU25	1	Mouse_09-2020	null	[MS,MS:1001208,SEQUEST,]	1.1e0	null	0.0	0.0|0.0	3	426.16349	1.682e5	39.48	39.48	1.328e5	23.68	23.68	2.485e5	14.60	14.60	8.402e4	1.682e5	1.844e5	1.209e5	1.044e5	1.146e5	1.995e5	1.240e5	1.172e5
PEP	KIGDFR	B1AU25	1	Mouse_09-2020	null	[MS,MS:1001208,SEQUEST,]	1.1e0	null	0.0	0.0|0.0	2	638.74159	1.682e5	39.48	39.48	1.328e5	23.68	23.68	2.485e5	14.60	14.60	8.402e4	1.682e5	1.844e5	1.209e5	1.044e5	1.146e5	1.995e5	1.240e5	1.172e5
PEP	VVGTTFHGTGSAVASVAVDPSGR	Q8CGF6	1	Mouse_09-2020	null	[MS,MS:1001208,SEQUEST,]	1.0e0	null	0.0	0.0|0.0	3	905.06001	3.835e5	25.10	25.10	2.334e5	74.82	74.82	1.045e5	34.37	34.37	2.277e5	3.835e5	3.554e5	1.459e5	4.630e4	3.488e5	1.176e5	5.297e4	4.929e4
PEP	RFSMVIDNGIVK	G3UZJ4	1	Mouse_09-2020	null	[MS,MS:1001208,SEQUEST,]	2.1e0	null	0.0	0.0|0.0	2	697.87666	1.992e4	8.43	8.43	2.459e4	8.73	8.73	3.814e4	12.84	12.84	1.587e4	2.086e4	1.674e4	1.537e4	1.765e4	2.250e4	2.149e4	2.299e4	1.798e4
PEP	KFKDPNAPK	P63158	1	Mouse_09-2020	null	[MS,MS:1001208,SEQUEST,]	1.0e0	null	0.0	0.0|0.0	3	529.21977	1.395e4	35.45	35.45	1.618e4	35.57	35.57	2.200e4	17.71	17.71	8.055e3	1.395e4	1.582e4	1.011e4	9.094e3	2.006e4	1.886e4	1.112e4	1.037e4
PEP	IVSGDEEGFFK	Q8BNA6	1	Mouse_09-2020	null	[MS,MS:1001208,SEQUEST,]	1.4e0	null	0.0	0.0|0.0	4	442.91803	4.845e5	27.84	27.84	3.136e5	31.20	31.20	1.907e5	25.42	25.42	3.005e5	4.845e5	5.009e5	1.960e5	1.421e5	2.883e5	1.941e5	1.094e5	8.544e4
PEP	IVSGDEEGFFK	Q8BNA6	1	Mouse_09-2020	null	[MS,MS:1001208,SEQUEST,]	1.4e0	null	0.0	0.0|0.0	3	590.22162	4.845e5	27.84	27.84	3.136e5	31.20	31.20	1.907e5	25.42	25.42	3.005e5	4.845e5	5.009e5	1.960e5	1.421e5	2.883e5	1.941e5	1.094e5	8.544e4
PEP	LVESGFTTDPVTIENKGSTPQTYK	P01872	1	Mouse_09-2020	null	[MS,MS:1001208,SEQUEST,]	2.3e0	null	0.0	0.0|0.0	3	871.44119	1.160e4	36.42	36.42	2.196e4	29.51	29.51	2.646e4	22.17	22.17	6.688e3	1.594e4	9.743e3	2.192e4	1.728e4	1.895e4	1.340e4	1.758e4	1.248e4
PEP	TETQEKNTLPTKETIEQEK	Q6ZWY8	1	Mouse_09-2020	null	[MS,MS:1001208,SEQUEST,]	6.0e-1	null	0.0	0.0|0.0	3	930.07024	2.274e4	41.38	41.38	2.129e4	31.79	31.79	3.511e4	19.09	19.09	1.273e4	2.274e4	2.820e4	1.936e4	1.342e4	1.837e4	2.421e4	2.490e4	1.402e4
PEP	TETQEKNTLPTKETIEQEKRSEIS	Q6ZWY8	1	Mouse_09-2020	null	[MS,MS:1001208,SEQUEST,]	2.1e0	null	0.0	0.0|0.0	4	840.87746	1.750e4	20.20	20.20	7.203e4	72.55	72.55	6.441e4	40.78	40.78	2.051e4	1.750e4	1.308e4	4.576e4	5.801e4	7.170e3	4.441e4	5.845e4	2.138e4
PEP	IKPVLMMNK	P58252	1	Mouse_09-2020	null	[MS,MS:1001208,SEQUEST,]	6.4e-1	null	0.0	0.0|0.0	3	549.56215	7.099e4	56.90	56.90	7.142e4	41.69	41.69	6.102e4	25.02	25.02	2.213e4	7.099e4	8.110e4	4.464e4	3.272e4	8.575e4	6.013e4	3.500e4	2.612e4
PEP	IDTIEIITDRQSGKK	O88569	1	Mouse_09-2020	null	[MS,MS:1001208,SEQUEST,]	2.0e0	null	0.0	0.0|0.0	3	572.98786	1.202e4	19.48	19.48	2.076e4	23.95	23.95	4.854e4	15.55	15.55	9.528e3	1.202e4	1.295e4	1.513e4	1.672e4	1.275e4	2.552e4	2.785e4	2.342e4
PEP	VSELKEELKK	Q8VEK3	1	Mouse_09-2020	null	[MS,MS:1001208,SEQUEST,]	7.2e-1	null	0.0	0.0|0.0	3	581.92491	2.085e4	20.48	20.48	1.677e4	15.07	15.07	1.938e4	28.91	28.91	null	1.802e4	2.026e4	1.048e4	1.188e4	1.715e4	1.987e4	1.112e4	7.986e3
PEP	EGVHGGLINKK	P62962	1	Mouse_09-2020	null	[MS,MS:1001208,SEQUEST,]	1.4e0	null	0.0	0.0|0.0	3	564.90960	5.362e4	66.23	66.23	5.387e4	35.42	35.42	5.551e4	30.77	30.77	1.145e4	5.362e4	6.137e4	3.367e4	2.697e4	6.107e4	5.933e4	3.185e4	2.334e4
PEP	KLGEMWNNTAADDKQPYEK	P63158	1	Mouse_09-2020	null	[MS,MS:1001208,SEQUEST,]	9.2e-1	null	0.0	0.0|0.0	3	932.37338	4.550e4	70.24	70.24	4.467e4	39.70	39.70	4.321e4	57.47	57.47	6.038e3	4.550e4	4.311e4	2.792e4	2.395e4	5.773e4	4.252e4	2.479e4	7.426e3
PEP	DYSHGFGGR	P49710	1	Mouse_09-2020	null	[MS,MS:1001208,SEQUEST,]	1.4e0	null	0.0	0.0|0.0	2	498.22012	3.582e4	5.40	5.40	6.315e4	20.79	20.79	1.072e5	18.46	18.46	3.137e4	3.582e4	3.251e4	4.393e4	5.086e4	3.976e4	5.287e4	6.221e4	5.055e4
PEP	TTRAAMITMLESVDGRGSGKDMK	E9Q101	1	Mouse_09-2020	null	[MS,MS:1001208,SEQUEST,]	7.2e-1	null	0.0	0.0|0.0	4	761.81946	4.396e4	13.13	13.13	4.399e4	37.29	37.29	4.013e4	15.53	15.53	3.949e4	4.558e4	2.974e4	1.699e4	3.543e4	5.154e4	2.116e4	2.367e4	1.892e4
PEP	KPAEKKPTTEEKKPAA	Q9D8E6	1	Mouse_09-2020	null	[MS,MS:1001208,SEQUEST,]	1.2e0	null	0.0	0.0|0.0	4	574.26709	6.059e4	29.47	29.47	5.634e4	55.45	55.45	6.084e4	null	null	3.270e4	6.059e4	5.622e4	3.522e4	1.255e4	4.997e4	null	null	2.869e4
PEP	VEMSDMSFSK	P01887	1	Mouse_09-2020	null	[MS,MS:1001208,SEQUEST,]	1.9e0	null	0.0	0.0|0.0	2	596.74666	null	null	null	null	null	null	4.130e4	10.37	10.37	null	null	null	null	null	null	2.847e4	2.212e4	2.223e4
PEP	VGEFSGANKEK	P10639	1	Mouse_09-2020	null	[MS,MS:1001208,SEQUEST,]	1.2e0	null	0.0	0.0|0.0	3	569.55348	8.494e4	33.35	33.35	8.885e4	25.94	25.94	9.426e4	15.63	15.63	5.129e4	8.494e4	9.579e4	5.554e4	5.201e4	9.503e4	7.267e4	5.408e4	3.622e4
PEP	YYPTEDVPR	P47911	1	Mouse_09-2020	null	[MS,MS:1001208,SEQUEST,]	1.6e0	null	0.0	0.0|0.0	2	570.27202	5.735e4	12.82	12.82	9.408e4	8.67	8.67	1.137e5	16.86	16.86	4.808e4	5.735e4	5.736e4	6.737e4	7.577e4	7.958e4	7.502e4	6.521e4	6.930e4
PEP	LQLEKVTAEAK	A0A2R8VHF9	1	Mouse_09-2020	null	[MS,MS:1001208,SEQUEST,]	9.4e-1	null	0.0	0.0|0.0	3	590.92855	3.834e4	17.70	17.70	9.395e3	29.78	29.78	1.373e4	23.42	23.42	null	3.381e4	3.653e4	5.872e3	4.281e3	8.273e3	1.308e4	7.053e3	6.474e3
PEP	VLVVTQGSNAK	P01027	1	Mouse_09-2020	null	[MS,MS:1001208,SEQUEST,]	2.1e0	null	0.0	0.0|0.0	2	558.32459	2.715e4	14.81	14.81	4.476e4	6.52	6.52	4.923e4	11.75	11.75	2.439e4	2.461e4	2.752e4	2.722e4	3.605e4	4.248e4	3.394e4	2.784e4	2.807e4
PEP	VMLVNSMNTVK	Q64727	1	Mouse_09-2020	null	[MS,MS:1001208,SEQUEST,]	1.8e0	null	0.0	0.0|0.0	2	634.32287	2.131e4	6.43	6.43	3.191e4	13.97	13.97	3.876e4	9.82	9.82	1.914e4	1.927e4	1.831e4	2.085e4	2.570e4	2.194e4	2.294e4	2.224e4	1.898e4
PEP	KEGHPDTLSKK	P31725	1	Mouse_09-2020	null	[MS,MS:1001208,SEQUEST,]	9.9e-1	null	0.0	0.0|0.0	3	594.24828	2.816e4	54.11	54.11	1.947e4	120.50	120.50	1.118e4	null	null	8.841e3	2.816e4	2.997e4	null	4.433e3	5.945e4	null	null	5.270e3
PEP	MIYASSKDAIKK	Q9R0P5	0	Mouse_09-2020	null	[MS,MS:1001208,SEQUEST,]	6.1e-1	null	0.0	0.0|0.0	3	637.93683	4.025e4	39.21	39.21	3.485e4	14.47	14.47	5.370e4	2.03	2.03	2.197e4	4.025e4	4.706e4	2.178e4	2.227e4	3.168e4	3.702e4	2.991e4	2.557e4
PEP	MIYASSKDAIKK	P45591	0	Mouse_09-2020	null	[MS,MS:1001208,SEQUEST,]	6.1e-1	null	0.0	0.0|0.0	3	637.93683	4.025e4	39.21	39.21	3.485e4	14.47	14.47	5.370e4	2.03	2.03	2.197e4	4.025e4	4.706e4	2.178e4	2.227e4	3.168e4	3.702e4	2.991e4	2.557e4
PEP	MEFGTAGLRAPMGAGISR	Q7TSV4	1	Mouse_09-2020	null	[MS,MS:1001208,SEQUEST,]	2.2e0	null	0.0	0.0|0.0	3	618.63807	3.083e4	31.28	31.28	5.092e4	9.40	9.40	7.248e4	9.96	9.96	1.923e4	4.082e4	2.590e4	3.035e4	4.674e4	4.394e4	4.340e4	4.400e4	3.418e4
PEP	ALLENEKKK	P26041	1	Mouse_09-2020	null	[MS,MS:1001208,SEQUEST,]	1.5e0	null	0.0	0.0|0.0	3	538.57058	1.356e5	51.30	51.30	9.429e4	20.96	20.96	1.026e5	37.65	37.65	5.650e4	1.356e5	1.668e5	7.188e4	6.060e4	8.136e4	1.266e5	5.889e4	4.610e4
PEP	RIQYQLVDISQDNALRDEMR	Q91VW3	1	Mouse_09-2020	null	[MS,MS:1001208,SEQUEST,]	2.0e0	null	0.0	0.0|0.0	3	827.08345	5.094e4	16.54	16.54	8.092e4	11.00	11.00	1.500e5	15.82	15.82	4.106e4	6.287e4	4.280e4	5.723e4	6.517e4	6.353e4	7.803e4	8.730e4	7.074e4
PEP	EKEIQHGP	A0A2R8VKC6	1	Mouse_09-2020	null	[MS,MS:1001208,SEQUEST,]	1.8e-1	null	0.0	0.0|0.0	2	739.77108	8.299e4	28.17	28.17	3.727e4	36.90	36.90	3.736e4	8.55	8.55	7.455e4	5.675e4	8.563e4	2.276e4	3.002e4	5.760e4	2.224e4	2.143e4	1.779e4
PEP	TIEKFEKEAAEMGK	P10126	1	Mouse_09-2020	null	[MS,MS:1001208,SEQUEST,]	4.2e-1	null	0.0	0.0|0.0	3	723.29334	1.302e4	28.93	28.93	1.026e4	26.36	26.36	1.272e4	10.90	10.90	6.996e3	1.407e4	1.094e4	5.147e3	8.264e3	1.195e4	8.771e3	8.173e3	5.403e3
PEP	KAQQELEEQTRR	P26041	1	Mouse_09-2020	null	[MS,MS:1001208,SEQUEST,]	6.5e-1	null	0.0	0.0|0.0	3	686.28769	1.556e4	34.65	34.65	1.482e4	24.93	24.93	1.914e4	15.25	15.25	8.639e3	1.556e4	1.682e4	9.261e3	9.366e3	1.655e4	1.674e4	1.098e4	8.750e3
PEP	AILVDLEPGTMDSVR	P99024	1	Mouse_09-2020	null	[MS,MS:1001208,SEQUEST,]	1.8e0	null	0.0	0.0|0.0	2	816.41909	9.210e4	20.60	20.60	1.460e5	15.12	15.12	2.001e5	12.10	12.10	5.752e4	9.210e4	8.026e4	1.137e5	1.176e5	1.189e5	1.161e5	1.230e5	9.438e4
PEP	KEAPPMEKPEVVK	P62843	1	Mouse_09-2020	null	[MS,MS:1001208,SEQUEST,]	9.1e-1	null	0.0	0.0|0.0	3	680.29127	2.028e4	36.51	36.51	2.099e4	34.51	34.51	2.101e4	24.99	24.99	9.685e3	2.028e4	1.983e4	1.312e4	9.413e3	2.101e4	2.085e4	1.205e4	9.107e3
PEP	GYSFTTTAER	P60710	1	Mouse_09-2020	null	[MS,MS:1001208,SEQUEST,]	1.6e0	null	0.0	0.0|0.0	2	566.76710	null	null	null	3.268e4	4.42	4.42	null	null	null	null	null	null	2.108e4	null	2.733e4	null	null	null
PEP	NLEPKYKELGEK	P27773	1	Mouse_09-2020	null	[MS,MS:1001208,SEQUEST,]	7.3e-1	null	0.0	0.0|0.0	3	663.61826	1.581e4	30.66	30.66	1.615e4	17.99	17.99	1.974e4	2.31	2.31	8.919e3	1.581e4	1.589e4	1.009e4	9.858e3	1.515e4	1.361e4	1.152e4	9.048e3
PEP	VTIAQGGVLPNIQAVLLPKK	Q64523	1	Mouse_09-2020	null	[MS,MS:1001208,SEQUEST,]	1.0e0	null	0.0	0.0|0.0	3	867.44648	1.759e4	31.18	31.18	1.535e4	41.78	41.78	2.522e4	27.09	27.09	9.847e3	2.114e4	1.478e4	1.572e4	8.966e3	1.325e4	1.739e4	1.572e4	7.442e3
PEP	VMTYRDLDNDLMKYSAFQTLDGEIDLK	A0A1Y7VLN8	1	Mouse_09-2020	null	[MS,MS:1001208,SEQUEST,]	1.2e0	null	0.0	0.0|0.0	4	934.65534	null	null	null	null	null	null	null	null	null	null	null	null	null	null	null	null	null	null
PEP	AQLGLGHSYSRAK	Q9D6Z1	1	Mouse_09-2020	null	[MS,MS:1001208,SEQUEST,]	5.3e-1	null	0.0	0.0|0.0	3	643.60658	6.725e4	39.80	39.80	4.743e4	18.88	18.88	8.293e4	21.06	21.06	3.615e4	6.725e4	7.862e4	3.938e4	3.622e4	4.092e4	6.235e4	3.395e4	3.910e4
PEP	LMTQDCWERLYQQTLRSAGK	K3W4N7	1	Mouse_09-2020	null	[MS,MS:1001208,SEQUEST,]	1.1e0	null	0.0	0.0|0.0	4	757.07379	6.131e4	14.58	14.58	4.263e4	39.78	39.78	1.731e4	60.94	60.94	5.507e4	6.995e4	4.379e4	2.091e4	3.434e4	6.112e4	1.194e4	1.569e4	3.087e3
PEP	CSFTTNFGDGLLFCTFLHLPHLK	E9QKM4	1	Mouse_09-2020	null	[MS,MS:1001208,SEQUEST,]	4.4e-1	null	0.0	0.0|0.0	3	1089.46740	4.595e4	15.83	15.83	3.708e4	15.94	15.94	4.560e4	22.31	22.31	3.985e4	4.595e4	4.931e4	2.318e4	2.420e4	3.581e4	3.144e4	3.634e4	2.002e4
PEP	RLRDTLTSEKSK	A0A0A6YY29	1	Mouse_09-2020	null	[MS,MS:1001208,SEQUEST,]	1.2e0	null	0.0	0.0|0.0	4	494.47250	4.184e4	33.60	33.60	3.983e4	37.24	37.24	5.193e4	23.23	23.23	2.157e4	4.898e4	3.515e4	2.489e4	2.382e4	5.297e4	4.383e4	2.979e4	1.866e4
PEP	RLRDTLTSEKSK	A0A0A6YY29	1	Mouse_09-2020	null	[MS,MS:1001208,SEQUEST,]	1.2e0	null	0.0	0.0|0.0	3	658.96091	4.184e4	33.60	33.60	3.983e4	37.24	37.24	5.193e4	23.23	23.23	2.157e4	4.898e4	3.515e4	2.489e4	2.382e4	5.297e4	4.383e4	2.979e4	1.866e4
PEP	LTMQVSSLQREPFTVTQGK	Q7TNV0	1	Mouse_09-2020	null	[MS,MS:1001208,SEQUEST,]	1.5e0	null	0.0	0.0|0.0	3	722.71229	null	null	null	null	null	null	null	null	null	null	null	null	null	null	null	null	null	null
PEP	NNTVTPGGKPNKTR	O55142	1	Mouse_09-2020	null	[MS,MS:1001208,SEQUEST,]	4.8e-1	null	0.0	0.0|0.0	3	675.62441	2.404e4	51.74	51.74	1.781e4	66.49	66.49	2.599e4	3.28	3.28	7.474e3	2.404e4	2.353e4	1.113e4	4.489e3	2.468e4	1.849e4	1.491e4	1.184e4
PEP	SAMPFTASPAPSTR	S4R1V0	1	Mouse_09-2020	null	[MS,MS:1001208,SEQUEST,]	2.5e0	null	0.0	0.0|0.0	2	718.84556	2.212e4	13.44	13.44	3.382e4	25.96	25.96	5.381e4	14.93	14.93	1.650e4	2.406e4	1.858e4	2.306e4	2.724e4	1.878e4	2.900e4	3.087e4	2.650e4
PEP	GSYNIKSR	Q99PT1	1	Mouse_09-2020	null	[MS,MS:1001208,SEQUEST,]	1.3e0	null	0.0	0.0|0.0	3	489.18847	5.813e4	44.14	44.14	6.109e4	48.15	48.15	6.592e4	43.07	43.07	2.587e4	5.813e4	6.424e4	4.002e4	1.755e4	5.272e4	5.981e4	3.782e4	1.587e4
PEP	KMMEIMTR	P97351	1	Mouse_09-2020	null	[MS,MS:1001208,SEQUEST,]	6.0e-1	null	0.0	0.0|0.0	3	543.52337	1.570e4	48.20	48.20	3.621e3	89.97	89.97	1.346e4	42.13	42.13	7.179e3	1.570e4	1.931e4	null	6.184e3	1.473e3	1.752e4	7.149e3	6.346e3
PEP	VMLYPSRI	O55142	1	Mouse_09-2020	null	[MS,MS:1001208,SEQUEST,]	1.8e0	null	0.0	0.0|0.0	2	497.77315	7.170e4	12.89	12.89	9.602e4	19.13	19.13	1.317e5	15.27	15.27	5.531e4	7.985e4	6.024e4	8.176e4	7.621e4	8.286e4	8.552e4	7.556e4	7.748e4
PEP	AMNGESLDGRQIRVDHAGK	Q8BG13	1	Mouse_09-2020	null	[MS,MS:1001208,SEQUEST,]	9.3e-1	null	0.0	0.0|0.0	4	653.52436	7.329e3	27.47	27.47	2.538e4	71.54	71.54	3.356e4	38.54	38.54	9.736e3	6.597e3	6.157e3	2.308e4	2.044e4	4.442e3	2.314e4	3.020e4	1.167e4
PEP	FLNEQKNLHSEISGK	E9Q557	1	Mouse_09-2020	null	[MS,MS:1001208,SEQUEST,]	5.0e-1	null	0.0	0.0|0.0	3	762.32603	3.476e4	11.40	11.40	1.479e4	55.36	55.36	1.377e4	10.12	10.12	3.705e4	3.349e4	2.920e4	null	7.877e3	1.930e4	9.494e3	7.569e3	7.515e3
PEP	ALSTGEKGFGYK	P17742	1	Mouse_09-2020	null	[MS,MS:1001208,SEQUEST,]	5.2e-1	null	0.0	0.0|0.0	3	600.24101	1.873e4	38.80	38.80	1.531e4	31.67	31.67	1.762e4	17.46	17.46	7.648e3	1.902e4	1.574e4	9.571e3	7.850e3	1.638e4	1.508e4	1.011e4	7.355e3
PEP	VLKQVHPDTGISSK	Q64475	1	Mouse_09-2020	null	[MS,MS:1001208,SEQUEST,]	6.8e-1	null	0.0	0.0|0.0	3	683.97293	1.947e4	32.80	32.80	1.472e4	26.65	26.65	2.395e4	18.51	18.51	9.142e3	1.947e4	1.638e4	9.200e3	8.139e3	1.516e4	2.123e4	1.374e4	1.025e4
PEP	YDDIKKVVK	A0A1D5RLD8	1	Mouse_09-2020	null	[MS,MS:1001208,SEQUEST,]	1.7e0	null	0.0	0.0|0.0	3	550.23883	4.122e4	33.88	33.88	4.943e4	17.87	17.87	5.189e4	13.88	13.88	2.518e4	4.122e4	4.738e4	3.090e4	2.873e4	4.292e4	4.471e4	2.924e4	2.447e4
PEP	IEESYTLNSNLGR	Q9D154	1	Mouse_09-2020	null	[MS,MS:1001208,SEQUEST,]	1.9e0	null	0.0	0.0|0.0	2	748.37299	null	null	null	null	null	null	null	null	null	null	null	null	null	null	null	null	null	null
PEP	KLEESSLK	Q9D2F8	1	Mouse_09-2020	null	[MS,MS:1001208,SEQUEST,]	4.6e-1	null	0.0	0.0|0.0	3	492.20027	8.332e4	21.91	21.91	9.393e4	15.46	15.46	1.073e5	2.25	2.25	7.484e4	6.768e4	8.813e4	5.603e4	7.565e4	1.022e5	7.468e4	6.158e4	4.894e4
PEP	EILHNTNFDLNNVNVTSEIK	A0A1D5RLM8	1	Mouse_09-2020	null	[MS,MS:1001208,SEQUEST,]	7.1e-1	null	0.0	0.0|0.0	3	952.41434	2.418e4	13.41	13.41	3.550e4	27.50	27.50	4.865e4	16.42	16.42	2.172e4	2.364e4	2.513e4	2.432e4	1.784e4	3.064e4	2.598e4	2.998e4	2.294e4
PEP	KKAVASEEETPAK	P19246	1	Mouse_09-2020	null	[MS,MS:1001208,SEQUEST,]	5.5e-1	null	0.0	0.0|0.0	3	643.60613	1.179e5	56.85	56.85	4.743e4	18.88	18.88	8.293e4	21.06	21.06	4.633e4	1.179e5	1.566e5	3.938e4	3.622e4	4.092e4	6.235e4	3.395e4	3.910e4
PEP	MVQEAEKYKAEDEKQRDK	P63017	1	Mouse_09-2020	null	[MS,MS:1001208,SEQUEST,]	6.4e-1	null	0.0	0.0|0.0	4	696.29113	3.452e4	33.67	33.67	2.128e4	35.03	35.03	3.350e4	20.12	20.12	1.633e4	3.452e4	3.049e4	9.947e3	1.714e4	2.739e4	3.047e4	1.743e4	1.579e4
PEP	KIGDFRALEK	B1AU25	1	Mouse_09-2020	null	[MS,MS:1001208,SEQUEST,]	7.7e-1	null	0.0	0.0|0.0	3	573.24973	6.601e4	27.14	27.14	3.887e4	18.14	18.14	1.094e5	6.45	6.45	3.973e4	6.601e4	6.531e4	2.764e4	2.752e4	null	7.544e4	7.004e4	5.156e4
PEP	LSISGEYNLK	P07758	1	Mouse_09-2020	null	[MS,MS:1001208,SEQUEST,]	1.6e0	null	0.0	0.0|0.0	2	562.30332	5.036e4	8.61	8.61	7.582e4	41.34	41.34	8.876e4	43.06	43.06	5.059e4	5.036e4	4.004e4	5.448e4	6.106e4	3.039e4	5.034e4	5.092e4	7.527e4
PEP	WSWMFQEHLLRFVVDSLSELQGFIK	E9Q7N9	1	Mouse_09-2020	null	[MS,MS:1001208,SEQUEST,]	6.6e-1	null	0.0	0.0|0.0	4	909.91602	4.820e4	27.69	27.69	4.743e4	43.28	43.28	5.883e4	14.83	14.83	4.330e4	2.905e4	4.247e4	1.698e4	3.820e4	5.906e4	4.056e4	4.017e4	2.467e4
PEP	LVDRLTEEDK	A0A087WNU5	1	Mouse_09-2020	null	[MS,MS:1001208,SEQUEST,]	4.0e-1	null	0.0	0.0|0.0	3	586.90429	4.144e4	7.79	7.79	1.970e4	14.57	14.57	1.805e4	34.39	34.39	3.722e4	4.270e4	3.087e4	1.546e4	1.539e4	1.700e4	1.998e4	8.883e3	8.512e3
PEP	YIVPMITVDGK	Q9JII6	1	Mouse_09-2020	null	[MS,MS:1001208,SEQUEST,]	1.4e0	null	0.0	0.0|0.0	2	626.33631	1.059e4	null	null	1.320e4	78.13	78.13	1.235e4	null	null	null	null	8.900e3	8.254e3	6.796e3	3.185e4	null	7.085e3	null
PEP	KQFQTER	Q8CDI7	1	Mouse_09-2020	null	[MS,MS:1001208,SEQUEST,]	4.2e-1	null	0.0	0.0|0.0	3	493.18847	7.594e5	24.52	24.52	2.731e5	31.28	31.28	2.516e5	0.89	0.89	8.840e5	7.594e5	5.062e5	1.707e5	2.142e5	3.862e5	1.712e5	1.449e5	1.186e5
PEP	LNRMQDQYDRVK	A0A0A6YXV9	1	Mouse_09-2020	null	[MS,MS:1001208,SEQUEST,]	1.1e0	null	0.0	0.0|0.0	3	708.28529	2.754e4	55.72	55.72	4.306e4	55.47	55.47	1.263e5	11.03	11.03	2.474e4	1.071e4	3.310e4	2.691e4	5.196e4	1.561e4	8.931e4	7.245e4	4.956e4
PEP	SHDVNVEDLNK	A0A1L1STY4	1	Mouse_09-2020	null	[MS,MS:1001208,SEQUEST,]	6.6e-1	null	0.0	0.0|0.0	3	604.22754	1.006e5	13.01	13.01	7.095e4	29.35	29.35	5.864e4	27.92	27.92	7.595e4	1.006e5	9.226e4	4.435e4	4.155e4	8.102e4	4.723e4	2.198e4	2.765e4
PEP	AFAKALGVMDDLKSGVPR	P27808	1	Mouse_09-2020	null	[MS,MS:1001208,SEQUEST,]	1.1e0	null	0.0	0.0|0.0	4	608.77338	4.026e4	54.26	54.26	7.034e4	44.22	44.22	6.108e4	14.56	14.56	3.617e4	8.402e4	2.640e4	3.628e4	5.665e4	1.114e5	4.220e4	2.692e4	2.880e4
PEP	MERDNLKQEVEGLRKAGVSGAQVNLGPDK	Q99LE1	1	Mouse_09-2020	null	[MS,MS:1001208,SEQUEST,]	1.1e0	null	0.0	0.0|0.0	5	736.74453	2.828e4	null	null	null	null	null	7.141e3	null	null	null	2.828e4	null	null	null	null	null	null	3.367e3
PEP	EKGKFEDMAKADKAR	P63158	1	Mouse_09-2020	null	[MS,MS:1001208,SEQUEST,]	4.6e-1	null	0.0	0.0|0.0	4	570.98936	1.883e4	6.64	6.64	1.306e4	26.84	26.84	2.461e4	8.68	8.68	1.614e4	1.973e4	null	1.115e4	8.494e3	1.127e4	1.761e4	1.238e4	1.161e4
PEP	GISHLEEK	Q9CS00	1	Mouse_09-2020	null	[MS,MS:1001208,SEQUEST,]	8.7e-1	null	0.0	0.0|0.0	3	485.18473	8.855e5	35.69	35.69	1.039e6	34.80	34.80	1.034e6	16.52	16.52	7.275e5	8.855e5	1.263e6	7.483e5	4.599e5	8.968e5	8.274e5	5.934e5	4.052e5
PEP	EIQGISEQYLR	A0A087WNV6	1	Mouse_09-2020	null	[MS,MS:1001208,SEQUEST,]	6.0e-1	null	0.0	0.0|0.0	3	626.25532	2.468e4	23.37	23.37	2.187e4	27.61	27.61	3.067e4	4.98	4.98	1.630e4	2.468e4	2.464e4	1.367e4	1.254e4	2.375e4	2.114e4	1.642e4	1.488e4
PSH	sequence	PSM_ID	accession	unique	database	database_version	search_engine	search_engine_score[1]	modifications	spectra_ref	retention_time	charge	exp_mass_to_charge	calc_mass_to_charge	pre	post	start	end
PSM	INVYYNEATGGK	-107_111423	P68372	1	Mouse_09-2020	null	[MS,MS:1001208,SEQUEST,]	1.7e-3	null	ms_run[8]:scan=4142	1714.1	2	1328.64849	664.82769	R	V	47	59
PSM	QAALQVADGFISR	-107_18987	Q99LB4	1	Mouse_09-2020	null	[MS,MS:1001208,SEQUEST,]	2.6e-4	null	ms_run[12]:scan=8577	2809.2	2	1375.73381	688.37006	R	R	308	321
PSM	YYVTIIDAPGHR	-107_140227	P10126	1	Mouse_09-2020	null	[MS,MS:1001208,SEQUEST,]	7.8e-3	null	ms_run[28]:scan=5443	2144.7	2	1404.72710	702.86715	K	F	85	97
PSM	GNDISSGTVLSDYVGSGPPSGTGLHR	-107_18974	P70296	1	Mouse_09-2020	null	[MS,MS:1001208,SEQUEST,]	2.6e-4	null	ms_run[12]:scan=8556	2802.4	3	2530.21909	844.07713	K	V	94	120
PSM	GNLGAGNGNLQGPR	-107_40870	A0A494B9X1	1	Mouse_09-2020	null	[MS,MS:1001208,SEQUEST,]	2.6e-4	null	ms_run[32]:scan=3453	1279.5	2	1324.67217	662.83946	R	M	36	50
PSM	RQLEEAEEEAQRANASR	-107_40874	Q8VDD5	1	Mouse_09-2020	null	[MS,MS:1001208,SEQUEST,]	2.6e-4	null	ms_run[32]:scan=3473	1283.7	3	1986.95853	662.99111	K	K	1877	1894
PSM	LLQDFFNGKELNK	-107_18894	P63017	1	Mouse_09-2020	null	[MS,MS:1001208,SEQUEST,]	2.6e-4	null	ms_run[12]:scan=8339	2739.3	2	1565.83318	783.41975	K	I	349	362
PSM	IQDKEGIPPDQQR	-107_134130	E9Q5F6	1	Mouse_09-2020	null	[MS,MS:1001208,SEQUEST,]	4.6e-3	null	ms_run[27]:scan=2470	960.4	3	1523.78080	508.59860	K	I	30	43
PSM	GLEVTAYSPLGSSDR	-107_18859	Q9JII6	1	Mouse_09-2020	null	[MS,MS:1001208,SEQUEST,]	2.6e-4	null	ms_run[12]:scan=8202	2701.4	2	1551.76641	776.38610	R	W	204	219
PSM	GGVIAGSPAPPELIR	-107_18849	Q8VCW8	1	Mouse_09-2020	null	[MS,MS:1001208,SEQUEST,]	2.6e-4	null	ms_run[12]:scan=8119	2678.0	2	1433.81133	717.40918	R	I	379	394
PSM	KALAAAGYDVEKNNSR	-107_116345	P43274	1	Mouse_09-2020	null	[MS,MS:1001208,SEQUEST,]	1.7e-3	null	ms_run[12]:scan=2426	979.6	3	1706.88279	569.63219	K	K	64	80
PSM	YALYDATYETK	-107_140186	P45591	1	Mouse_09-2020	null	[MS,MS:1001208,SEQUEST,]	1.7e-3	null	ms_run[28]:scan=5388	2126.2	2	1337.62615	669.31663	R	S	82	93
PSM	NFILDQTNVSAAAQR	-107_18756	Q8VEK3	1	Mouse_09-2020	null	[MS,MS:1001208,SEQUEST,]	2.6e-4	null	ms_run[12]:scan=7872	2606.4	2	1647.84514	824.42609	R	K	552	567
PSM	FGPAPFSSMVSTPQNR	-107_148133	Q91Z98	1	Mouse_09-2020	null	[MS,MS:1001208,SEQUEST,]	2.4e-2	null	ms_run[34]:scan=5662	2542.7	2	1722.82695	861.91705	K	T	101	117
PSM	GFSVVADTPELQR	-107_18734	A2A6H0	1	Mouse_09-2020	null	[MS,MS:1001208,SEQUEST,]	2.6e-4	null	ms_run[12]:scan=7857	2602.1	2	1418.72856	709.86735	K	K	61	74
PSM	RAFLIEEQK	-107_40986	Q9D1R9	1	Mouse_09-2020	null	[MS,MS:1001208,SEQUEST,]	2.6e-4	null	ms_run[32]:scan=3945	1418.9	2	1133.63140	567.31931	K	V	93	102
PSM	IYIDSNNNPER	-107_41013	Q68FD5	1	Mouse_09-2020	null	[MS,MS:1001208,SEQUEST,]	2.6e-4	null	ms_run[32]:scan=3966	1424.9	2	1334.63371	667.82040	K	L	882	893
PSM	DFTPAAQAAFQK	-107_18637	A8DUK4	0	Mouse_09-2020	null	[MS,MS:1001208,SEQUEST,]	2.6e-4	null	ms_run[12]:scan=7661	2545.2	2	1294.64250	647.82495	K	V	122	134
PSM	DFTPAAQAAFQK	-107_18637	P02089	0	Mouse_09-2020	null	[MS,MS:1001208,SEQUEST,]	2.6e-4	null	ms_run[12]:scan=7661	2545.2	2	1294.64250	647.82495	K	V	122	134
PSM	KHGGPADEERHVGDLGNVTAGK	-107_134239	P08228	1	Mouse_09-2020	null	[MS,MS:1001208,SEQUEST,]	1.7e-3	null	ms_run[27]:scan=2893	1096.8	4	2244.11074	561.78335	K	G	71	93
PSM	GYGYGQGAGTLSTDKGESLGIK	-107_140143	P97315	1	Mouse_09-2020	null	[MS,MS:1001208,SEQUEST,]	1.7e-3	null	ms_run[28]:scan=5325	2104.4	3	2159.06137	720.35869	K	E	70	92
PSM	TGQAAGFSYTDANKNK	-107_116565	P62897	1	Mouse_09-2020	null	[MS,MS:1001208,SEQUEST,]	1.7e-3	null	ms_run[12]:scan=2909	1146.1	3	1672.79294	558.26903	K	I	41	57
PSM	VAPEEHPVLLTEAPLNPK	-107_18533	P60710	1	Mouse_09-2020	null	[MS,MS:1001208,SEQUEST,]	2.6e-4	null	ms_run[12]:scan=7467	2489.0	2	1954.06291	977.53584	R	N	96	114
PSM	HSQAVEELADQLEQTK	-107_18522	Q8VDD5	1	Mouse_09-2020	null	[MS,MS:1001208,SEQUEST,]	2.6e-4	null	ms_run[12]:scan=7457	2485.6	3	1825.89182	609.30240	K	V	1194	1210
PSM	LAPDYDALDVANK	-107_18515	P62751	1	Mouse_09-2020	null	[MS,MS:1001208,SEQUEST,]	2.6e-4	null	ms_run[12]:scan=7453	2484.5	2	1404.69975	702.85391	R	G	140	153
PSM	AVNTQALSGAGILR	-107_18511	Q9CWK8	1	Mouse_09-2020	null	[MS,MS:1001208,SEQUEST,]	2.6e-4	null	ms_run[12]:scan=7447	2482.5	2	1370.77544	685.89116	R	V	270	284
PSM	LLDLDPEPQGDEDPDTPKSVR	-107_18469	P51437	1	Mouse_09-2020	null	[MS,MS:1001208,SEQUEST,]	2.6e-4	null	ms_run[12]:scan=7284	2438.4	3	2336.12766	779.37993	R	R	55	76
PSM	FITHAPPGEFNEVFNDVR	-107_19103	P47753	1	Mouse_09-2020	null	[MS,MS:1001208,SEQUEST,]	2.6e-4	null	ms_run[12]:scan=9158	2974.9	3	2089.01383	697.00944	K	L	20	38
PSM	SPPGQVTEAVK	-107_116607	P45376	1	Mouse_09-2020	null	[MS,MS:1001208,SEQUEST,]	2.4e-2	null	ms_run[12]:scan=2948	1157.9	2	1112.59465	556.80095	K	A	23	34
PSM	SIVNNGHSFNVEFDDSQDNAVLKGGPLSDSYR	-107_19188	P00920	1	Mouse_09-2020	null	[MS,MS:1001208,SEQUEST,]	2.6e-4	null	ms_run[12]:scan=9481	3071.2	4	3481.62734	871.16183	K	I	58	90
PSM	FYSVNVDYSK	-107_140230	Q62425	1	Mouse_09-2020	null	[MS,MS:1001208,SEQUEST,]	1.7e-3	null	ms_run[28]:scan=5460	2150.8	2	1221.57903	611.29295	K	K	65	75
PSM	FYSVNVDYSK	-107_147391	Q62425	1	Mouse_09-2020	null	[MS,MS:1001208,SEQUEST,]	1.7e-3	null	ms_run[33]:scan=5378	2150.3	2	1221.57866	611.29295	K	K	65	75
PSM	IQLVEEELDRAQER	-107_115838	D3Z6I8	1	Mouse_09-2020	null	[MS,MS:1001208,SEQUEST,]	1.2e-2	null	ms_run[11]:scan=6478	2280.2	3	1727.89231	576.63560	R	A	56	70
PSM	GFSPADISVQWLQR	-107_19986	P01872	1	Mouse_09-2020	null	[MS,MS:1001208,SEQUEST,]	2.6e-4	null	ms_run[12]:scan=11500	3669.3	2	1603.82414	802.41500	K	Q	356	370
PSM	RFDAQTGADREVQR	-107_40460	A0A140LIZ5	1	Mouse_09-2020	null	[MS,MS:1001208,SEQUEST,]	1.4e-3	null	ms_run[32]:scan=2232	900.6	3	1648.81455	550.27652	K	L	243	257
PSM	AVFVDLEPTVIDEVR	-107_19963	P68369	1	Mouse_09-2020	null	[MS,MS:1001208,SEQUEST,]	2.6e-4	null	ms_run[12]:scan=11453	3655.7	2	1701.90788	851.45653	R	G	65	80
PSM	LAPDYDALDVANK	-107_147482	P62751	1	Mouse_09-2020	null	[MS,MS:1001208,SEQUEST,]	2.8e-3	null	ms_run[33]:scan=6085	2400.8	2	1404.70110	702.85391	R	G	140	153
PSM	LAQQYYLVYQEPIPTAQLVQR	-107_19834	P49722	1	Mouse_09-2020	null	[MS,MS:1001208,SEQUEST,]	2.6e-4	null	ms_run[12]:scan=11304	3616.0	3	2521.34818	841.11983	K	A	93	114
PSM	GFSVVADTPELQR	-107_147530	A2A6H0	1	Mouse_09-2020	null	[MS,MS:1001208,SEQUEST,]	1.7e-3	null	ms_run[33]:scan=6419	2521.3	2	1418.72673	709.86735	K	K	61	74
PSM	QASPNIVIALAGNK	-107_147566	P35278	1	Mouse_09-2020	null	[MS,MS:1001208,SEQUEST,]	4.6e-3	null	ms_run[33]:scan=6942	2710.9	2	1395.79509	698.40136	R	D	122	136
PSM	YLYVDKNFINNPLAQADWAAK	-107_19732	Q8VDD5	1	Mouse_09-2020	null	[MS,MS:1001208,SEQUEST,]	2.6e-4	null	ms_run[12]:scan=11106	3563.3	3	2454.24753	818.75326	K	L	9	30
PSM	GVVQDLQQAISK	-107_147597	Q80T06	1	Mouse_09-2020	null	[MS,MS:1001208,SEQUEST,]	1.9e-2	null	ms_run[33]:scan=7342	2862.0	2	1285.71013	643.35916	R	E	96	108
PSM	VLVQNAAGSQEK	-107_40501	P26039	1	Mouse_09-2020	null	[MS,MS:1001208,SEQUEST,]	2.6e-4	null	ms_run[32]:scan=2429	967.7	2	1243.66460	622.33568	K	A	2032	2044
PSM	FVFGTTPEDILR	-107_19708	P35441	1	Mouse_09-2020	null	[MS,MS:1001208,SEQUEST,]	2.6e-4	null	ms_run[12]:scan=11076	3553.5	2	1394.73186	697.86936	R	K	217	229
PSM	DAGPLLISLK	-107_115901	O89053	1	Mouse_09-2020	null	[MS,MS:1001208,SEQUEST,]	3.7e-2	null	ms_run[11]:scan=8786	3123.9	2	1026.61955	513.81332	R	G	384	394
PSM	YGKDATNVGDEGGFAPNILENKEALELLK	-107_19597	P17182	1	Mouse_09-2020	null	[MS,MS:1001208,SEQUEST,]	2.6e-4	null	ms_run[12]:scan=10705	3432.8	4	3105.57387	777.14893	K	A	200	229
PSM	KGTVVAEKDRPHEGTRPVHAVFVSEGK	-107_40575	O89053	1	Mouse_09-2020	null	[MS,MS:1001208,SEQUEST,]	2.6e-4	null	ms_run[32]:scan=2586	1020.0	5	2930.56104	586.91772	R	L	207	234
PSM	SSSIASFKDPK	-107_40667	Q61233	1	Mouse_09-2020	null	[MS,MS:1001208,SEQUEST,]	2.6e-4	null	ms_run[32]:scan=2961	1135.6	2	1166.60466	583.80623	K	S	535	546
PSM	TGQAAGFSYTDANKNK	-107_40689	P62897	1	Mouse_09-2020	null	[MS,MS:1001208,SEQUEST,]	2.6e-4	null	ms_run[32]:scan=2983	1141.5	3	1672.79203	558.26903	K	I	41	57
PSM	RFNSANEDNVTQVR	-107_40712	P24270	1	Mouse_09-2020	null	[MS,MS:1001208,SEQUEST,]	2.6e-4	null	ms_run[32]:scan=3044	1159.1	3	1649.79837	550.60452	K	F	431	445
PSM	TIGVSNFNPLQIER	-107_19425	P45376	1	Mouse_09-2020	null	[MS,MS:1001208,SEQUEST,]	2.6e-4	null	ms_run[12]:scan=10192	3287.7	2	1587.84978	794.42810	K	L	156	170
PSM	YNDLGEQHFK	-107_40776	P07724	1	Mouse_09-2020	null	[MS,MS:1001208,SEQUEST,]	2.6e-4	null	ms_run[32]:scan=3213	1207.6	2	1250.58147	625.79365	R	L	35	45
PSM	FTPGTFTNQIQAAFREPR	-107_19340	P14206	1	Mouse_09-2020	null	[MS,MS:1001208,SEQUEST,]	2.6e-4	null	ms_run[12]:scan=9917	3198.6	3	2081.05533	694.35695	R	L	103	121
PSM	KTETQEKNPLPSKETIEQEKQAGES	-107_40791	P20065	1	Mouse_09-2020	null	[MS,MS:1001208,SEQUEST,]	2.6e-4	null	ms_run[32]:scan=3219	1209.3	4	2829.41372	708.10827	K	0	26	51
PSM	KTETQEKNPLPSKETIEQEKQAGES	-107_40806	P20065	1	Mouse_09-2020	null	[MS,MS:1001208,SEQUEST,]	2.6e-4	null	ms_run[32]:scan=3233	1212.9	5	2829.41175	566.68807	K	0	26	51
PSM	DAGPLLISLK	-107_19264	O89053	1	Mouse_09-2020	null	[MS,MS:1001208,SEQUEST,]	2.6e-4	null	ms_run[12]:scan=9774	3162.2	2	1026.61907	513.81332	R	G	384	394
PSM	GFPTIYFSPANK	-107_19200	P27773	1	Mouse_09-2020	null	[MS,MS:1001208,SEQUEST,]	2.6e-4	null	ms_run[12]:scan=9512	3080.9	2	1341.68181	671.34552	K	L	449	461
PSM	ILDSVGIEADDDRLNK	-107_115803	P99027	1	Mouse_09-2020	null	[MS,MS:1001208,SEQUEST,]	1.7e-3	null	ms_run[11]:scan=6274	2210.3	3	1772.90256	591.63901	K	I	26	42
PSM	REQEVSILK	-107_116648	Q8VDD5	1	Mouse_09-2020	null	[MS,MS:1001208,SEQUEST,]	4.6e-3	null	ms_run[12]:scan=2989	1170.9	2	1101.62627	551.31676	K	T	1165	1174
PSM	GFGNIATNEDAK	-107_41166	Q8K0E8	1	Mouse_09-2020	null	[MS,MS:1001208,SEQUEST,]	2.6e-4	null	ms_run[32]:scan=4498	1578.2	2	1236.58476	618.79639	K	Y	292	304
PSM	AAWGKIGGHGAEYGAEALER	-107_17648	Q91VB8	1	Mouse_09-2020	null	[MS,MS:1001208,SEQUEST,]	2.6e-4	null	ms_run[12]:scan=5963	2055.3	3	2043.00364	681.67294	K	F	13	33
PSM	QRPASLVQDTAPAETPR	-107_117226	P14901	1	Mouse_09-2020	null	[MS,MS:1001208,SEQUEST,]	1.3e-2	null	ms_run[12]:scan=4218	1560.5	3	1836.95652	612.99027	R	K	238	255
PSM	SVSLTGAPESVQK	-107_41352	Q3U0V1	1	Mouse_09-2020	null	[MS,MS:1001208,SEQUEST,]	2.6e-4	null	ms_run[32]:scan=4858	1678.6	2	1302.69048	651.84862	R	K	192	205
PSM	STESLQANVQR	-107_134379	P47963	1	Mouse_09-2020	null	[MS,MS:1001208,SEQUEST,]	5.4e-3	null	ms_run[27]:scan=3053	1147.6	2	1232.62395	616.81512	K	K	106	117
PSM	YTQKAPQVSTPTLVEAAR	-107_17575	P07724	1	Mouse_09-2020	null	[MS,MS:1001208,SEQUEST,]	2.6e-4	null	ms_run[12]:scan=5863	2028.0	3	1960.05027	654.02146	R	L	435	453
PSM	AAAFEDQENETVVVKEK	-107_41411	P26039	1	Mouse_09-2020	null	[MS,MS:1001208,SEQUEST,]	2.6e-4	null	ms_run[32]:scan=4946	1701.8	3	1906.93851	636.31794	K	V	2477	2494
PSM	ITSLEVENQNLR	-107_17556	Q80T06	1	Mouse_09-2020	null	[MS,MS:1001208,SEQUEST,]	2.6e-4	null	ms_run[12]:scan=5831	2018.9	2	1415.74785	708.37808	R	V	84	96
PSM	TWNDPSVQQDIK	-107_17537	P20029	1	Mouse_09-2020	null	[MS,MS:1001208,SEQUEST,]	2.6e-4	null	ms_run[12]:scan=5799	2010.0	2	1430.68938	715.84916	R	L	103	115
PSM	SIQEIQELDKDDESLRK	-107_17498	Q99PT1	1	Mouse_09-2020	null	[MS,MS:1001208,SEQUEST,]	2.6e-4	null	ms_run[12]:scan=5733	1990.7	3	2046.03678	682.68317	K	K	34	51
PSM	YATALYSAASK	-107_117430	F6XVM5	1	Mouse_09-2020	null	[MS,MS:1001208,SEQUEST,]	5.4e-3	null	ms_run[12]:scan=4529	1649.0	2	1145.58367	573.29550	R	K	38	49
PSM	TFIAIKPDGVQR	-107_17393	Q01768	1	Mouse_09-2020	null	[MS,MS:1001208,SEQUEST,]	2.6e-4	null	ms_run[12]:scan=5565	1943.3	2	1344.76396	672.88534	R	L	7	19
PSM	RVLQALEGLK	-107_17363	D3YUT3	1	Mouse_09-2020	null	[MS,MS:1001208,SEQUEST,]	2.6e-4	null	ms_run[12]:scan=5525	1931.6	2	1126.69512	563.85077	R	V	102	112
PSM	ALRTDYNASVSVPDSSGPER	-107_17336	P61979	1	Mouse_09-2020	null	[MS,MS:1001208,SEQUEST,]	2.6e-4	null	ms_run[12]:scan=5509	1926.5	3	2121.02195	707.67842	K	L	67	87
PSM	LINSLYPEGQAPVKK	-107_17316	Q9WVA4	1	Mouse_09-2020	null	[MS,MS:1001208,SEQUEST,]	2.6e-4	null	ms_run[12]:scan=5484	1919.7	3	1656.93235	552.98216	K	Q	65	80
PSM	SLAGSSGPGASSGPGGDHSELIVR	-107_17282	Q80T06	1	Mouse_09-2020	null	[MS,MS:1001208,SEQUEST,]	2.6e-4	null	ms_run[12]:scan=5460	1913.1	3	2195.07163	732.36109	K	T	60	84
PSM	QQIQSIQQSIER	-107_17265	Q9D0T1	1	Mouse_09-2020	null	[MS,MS:1001208,SEQUEST,]	2.6e-4	null	ms_run[12]:scan=5448	1908.8	2	1457.77092	729.38898	K	L	114	126
PSM	GDAVRDVDIIDHHDNTYTVK	-107_17237	B7FAV1	1	Mouse_09-2020	null	[MS,MS:1001208,SEQUEST,]	2.6e-4	null	ms_run[12]:scan=5418	1900.5	4	2283.10048	571.53046	K	I	893	913
PSM	VEAQLQELQVK	-107_140073	Q8VDD5	1	Mouse_09-2020	null	[MS,MS:1001208,SEQUEST,]	2.7e-2	null	ms_run[28]:scan=5248	2076.9	2	1284.71648	642.86153	K	S	1250	1261
PSM	YLQEEVNINR	-107_17172	A2A6U5	1	Mouse_09-2020	null	[MS,MS:1001208,SEQUEST,]	2.6e-4	null	ms_run[12]:scan=5325	1872.3	2	1277.64885	639.32786	K	K	158	168
PSM	VNADEVGGEALGR	-107_17163	A8DUK4	1	Mouse_09-2020	null	[MS,MS:1001208,SEQUEST,]	2.6e-4	null	ms_run[12]:scan=5319	1870.4	2	1286.63298	643.82040	K	L	19	32
PSM	YNDLGEQHFK	-107_134478	P07724	1	Mouse_09-2020	null	[MS,MS:1001208,SEQUEST,]	5.4e-3	null	ms_run[27]:scan=3234	1207.7	2	1250.58013	625.79365	R	L	35	45
PSM	LAQAAQSSVATITR	-107_117556	P26039	1	Mouse_09-2020	null	[MS,MS:1001208,SEQUEST,]	3.8e-2	null	ms_run[12]:scan=4732	1707.1	2	1416.78166	708.89390	K	A	2044	2058
PSM	YQAVTATLEEK	-107_41520	A0A1B0GSF0	1	Mouse_09-2020	null	[MS,MS:1001208,SEQUEST,]	2.6e-4	null	ms_run[32]:scan=5185	1767.5	2	1252.64238	626.82462	K	K	77	88
PSM	ISVYYNEATGGK	-107_17049	P99024	1	Mouse_09-2020	null	[MS,MS:1001208,SEQUEST,]	2.6e-4	null	ms_run[12]:scan=5055	1796.1	2	1301.63689	651.32224	R	V	47	59
PSM	INVYYNEATGGK	-107_17032	P68372	1	Mouse_09-2020	null	[MS,MS:1001208,SEQUEST,]	2.6e-4	null	ms_run[12]:scan=5024	1787.4	2	1328.64836	664.82769	R	V	47	59
PSM	AVFPSIVGRPR	-107_17682	P60710	0	Mouse_09-2020	null	[MS,MS:1001208,SEQUEST,]	4.8e-4	null	ms_run[12]:scan=6015	2069.9	2	1198.70549	599.85639	R	Q	29	40
PSM	AVFPSIVGRPR	-107_17682	P68134	0	Mouse_09-2020	null	[MS,MS:1001208,SEQUEST,]	4.8e-4	null	ms_run[12]:scan=6015	2069.9	2	1198.70549	599.85639	R	Q	31	42
PSM	YNDLGEQHFK	-107_116704	P07724	1	Mouse_09-2020	null	[MS,MS:1001208,SEQUEST,]	4.6e-3	null	ms_run[12]:scan=3086	1201.2	2	1250.58013	625.79365	R	L	35	45
PSM	IQALQQQADDAEDRAQGLQR	-107_17699	Q6IRU2	1	Mouse_09-2020	null	[MS,MS:1001208,SEQUEST,]	2.6e-4	null	ms_run[12]:scan=6046	2079.4	3	2254.11545	752.04387	K	L	14	34
PSM	LGQSDPAPLQHQVDIYQK	-107_17788	P40142	1	Mouse_09-2020	null	[MS,MS:1001208,SEQUEST,]	2.6e-4	null	ms_run[12]:scan=6203	2123.2	3	2037.04154	679.68484	R	C	187	205
PSM	LQIWDTAGQER	-107_18390	P61027	1	Mouse_09-2020	null	[MS,MS:1001208,SEQUEST,]	2.6e-4	null	ms_run[12]:scan=7052	2367.1	2	1316.65911	658.83331	K	H	60	71
PSM	GNPTVEVDLYTAK	-107_18378	P17182	1	Mouse_09-2020	null	[MS,MS:1001208,SEQUEST,]	2.6e-4	null	ms_run[12]:scan=7041	2363.6	2	1406.71587	703.86173	R	L	16	29
PSM	GIYAYGFEKPSAIQQR	-107_18229	P60843	1	Mouse_09-2020	null	[MS,MS:1001208,SEQUEST,]	2.6e-4	null	ms_run[12]:scan=6738	2275.1	3	1827.94205	609.98445	R	I	46	62
PSM	YALYDATYETK	-107_18195	P45591	1	Mouse_09-2020	null	[MS,MS:1001208,SEQUEST,]	2.6e-4	null	ms_run[12]:scan=6707	2265.8	2	1337.62602	669.31663	R	S	82	93
PSM	YLSEVASGENK	-107_116798	Q9CQV8	1	Mouse_09-2020	null	[MS,MS:1001208,SEQUEST,]	7.8e-3	null	ms_run[12]:scan=3146	1219.0	2	1196.57927	598.79332	R	T	130	141
PSM	SSSIASFKDPK	-107_134361	Q61233	1	Mouse_09-2020	null	[MS,MS:1001208,SEQUEST,]	1.7e-3	null	ms_run[27]:scan=3038	1143.7	2	1166.60478	583.80623	K	S	535	546
PSM	TETQEKNTLPTKETIEQEK	-107_116802	Q6ZWY8	1	Mouse_09-2020	null	[MS,MS:1001208,SEQUEST,]	1.7e-3	null	ms_run[12]:scan=3153	1220.8	4	2247.13344	562.53922	K	S	21	40
PSM	GQAVDYDGSRTQEEIVAK	-107_41194	A0A0R4J0Z1	1	Mouse_09-2020	null	[MS,MS:1001208,SEQUEST,]	4.8e-4	null	ms_run[32]:scan=4597	1606.9	3	1965.95267	655.98859	K	R	142	160
PSM	FLIPNASQPESK	-107_18102	P63101	1	Mouse_09-2020	null	[MS,MS:1001208,SEQUEST,]	2.6e-4	null	ms_run[12]:scan=6584	2231.5	2	1330.70073	665.85371	K	F	104	116
PSM	APQVSTPTLVEAAR	-107_18072	P07724	1	Mouse_09-2020	null	[MS,MS:1001208,SEQUEST,]	2.6e-4	null	ms_run[12]:scan=6556	2222.8	2	1439.78533	720.39627	K	L	439	453
PSM	VATVPQHATSGPGPADVSK	-107_116841	B7FAV1	1	Mouse_09-2020	null	[MS,MS:1001208,SEQUEST,]	1.7e-3	null	ms_run[12]:scan=3268	1257.4	3	1818.93454	606.98300	K	V	2477	2496
PSM	NFSDNQLQEGK	-107_116949	Q9WVA4	1	Mouse_09-2020	null	[MS,MS:1001208,SEQUEST,]	1.3e-2	null	ms_run[12]:scan=3518	1335.8	2	1279.59111	640.29930	R	V	161	172
PSM	VYVGNLGNNGNK	-107_116954	P84104	1	Mouse_09-2020	null	[MS,MS:1001208,SEQUEST,]	1.7e-3	null	ms_run[12]:scan=3524	1337.8	2	1248.63335	624.82020	K	E	12	24
PSM	YALYDATYETK	-107_17984	P45591	1	Mouse_09-2020	null	[MS,MS:1001208,SEQUEST,]	2.6e-4	null	ms_run[12]:scan=6481	2200.4	2	1337.62663	669.31663	R	S	82	93
PSM	GYGYGQGAGTLSTDKGESLGIK	-107_17952	P97315	1	Mouse_09-2020	null	[MS,MS:1001208,SEQUEST,]	2.6e-4	null	ms_run[12]:scan=6406	2178.1	3	2159.05991	720.35869	K	E	70	92
PSM	LVQEVTDFAK	-107_17943	P07724	1	Mouse_09-2020	null	[MS,MS:1001208,SEQUEST,]	2.6e-4	null	ms_run[12]:scan=6402	2176.9	2	1149.61504	575.31115	K	C	66	76
PSM	YDEAASYIQSK	-107_41308	P08752	1	Mouse_09-2020	null	[MS,MS:1001208,SEQUEST,]	2.6e-4	null	ms_run[32]:scan=4805	1664.6	2	1274.59075	637.79860	K	E	297	308
PSM	FYGDLEKDKGLQTSQDAR	-107_41315	P14211	1	Mouse_09-2020	null	[MS,MS:1001208,SEQUEST,]	2.6e-4	null	ms_run[32]:scan=4808	1665.7	3	2071.00724	691.00788	K	Y	56	74
PSM	TAPFDSRFPNQNQTK	-107_41327	P56391	1	Mouse_09-2020	null	[MS,MS:1001208,SEQUEST,]	1.8e-2	null	ms_run[32]:scan=4829	1670.3	3	1750.85300	584.28843	K	C	14	29
PSM	EATNPPIIQEEKPK	-107_117010	P27773	1	Mouse_09-2020	null	[MS,MS:1001208,SEQUEST,]	4.5e-2	null	ms_run[12]:scan=3626	1372.7	3	1593.84720	531.95427	R	K	483	497
PSM	ANLPQSFQVDTSK	-107_140123	B7FAV1	1	Mouse_09-2020	null	[MS,MS:1001208,SEQUEST,]	2.3e-2	null	ms_run[28]:scan=5298	2093.4	2	1434.72258	717.86481	R	G	1441	1454
PSM	VEAQLQELQVK	-107_17854	Q8VDD5	1	Mouse_09-2020	null	[MS,MS:1001208,SEQUEST,]	2.6e-4	null	ms_run[12]:scan=6311	2150.8	2	1284.71745	642.86153	K	S	1250	1261
PSM	INVYYNEATGGKYVPR	-107_17751	P68372	1	Mouse_09-2020	null	[MS,MS:1001208,SEQUEST,]	2.6e-4	null	ms_run[12]:scan=6160	2110.9	3	1843.93485	615.31609	R	V	47	63
PSM	ALEQFLQEYFDGNLKR	-107_20090	P27773	1	Mouse_09-2020	null	[MS,MS:1001208,SEQUEST,]	2.6e-4	null	ms_run[12]:scan=11599	3696.6	3	1970.99796	657.67054	K	L	348	364
PSM	SGASTATAVTDVPSGNLAGAGEAGK	-107_147343	Q9WUM3	1	Mouse_09-2020	null	[MS,MS:1001208,SEQUEST,]	1.7e-3	null	ms_run[33]:scan=5301	2123.3	3	2189.06852	730.36087	R	E	423	448
PSM	DATNVGDEGGFAPNILENKEALELLK	-107_20162	P17182	1	Mouse_09-2020	null	[MS,MS:1001208,SEQUEST,]	2.6e-4	null	ms_run[12]:scan=11686	3720.7	3	2757.39914	919.80289	K	A	203	229
PSM	VAPEEHPTLLTEAPLNPK	-107_140420	P68134	1	Mouse_09-2020	null	[MS,MS:1001208,SEQUEST,]	1.7e-3	null	ms_run[28]:scan=5906	2303.4	3	1956.04428	652.68607	R	N	98	116
PSM	FHVEEEGKGKDASGNKVK	-107_114357	P09411	1	Mouse_09-2020	null	[MS,MS:1001208,SEQUEST,]	1.7e-3	null	ms_run[11]:scan=1253	564.0	4	1958.99318	490.50371	R	E	124	142
PSM	GFSVVADTPELQR	-107_22267	A2A6H0	1	Mouse_09-2020	null	[MS,MS:1001208,SEQUEST,]	2.6e-4	null	ms_run[13]:scan=6349	2521.8	2	1418.72795	709.86735	K	K	61	74
PSM	ISSLLEEQFQQGK	-107_22242	P62242	1	Mouse_09-2020	null	[MS,MS:1001208,SEQUEST,]	2.6e-4	null	ms_run[13]:scan=6238	2478.4	2	1506.78008	753.89356	K	L	158	171
PSM	YALYDASFETK	-107_22236	Q9R0P5	1	Mouse_09-2020	null	[MS,MS:1001208,SEQUEST,]	2.6e-4	null	ms_run[13]:scan=6233	2476.8	2	1307.61589	654.31134	R	S	82	93
PSM	SVEVSDPVPAGDLVK	-107_22231	P21981	1	Mouse_09-2020	null	[MS,MS:1001208,SEQUEST,]	6.5e-4	null	ms_run[13]:scan=6229	2475.3	2	1511.79509	756.40122	K	R	634	649
PSM	IQDKEGIPPDQQR	-107_39668	E9Q5F6	1	Mouse_09-2020	null	[MS,MS:1001208,SEQUEST,]	2.6e-4	null	ms_run[31]:scan=2251	928.3	3	1523.78034	508.59860	K	I	30	43
PSM	NAGFTPQER	-107_39697	F6QA74	1	Mouse_09-2020	null	[MS,MS:1001208,SEQUEST,]	4.8e-4	null	ms_run[31]:scan=2465	1003.0	2	1019.49089	510.24888	K	G	200	209
PSM	IFVGGLSPDTPEEK	-107_22163	Q60668	1	Mouse_09-2020	null	[MS,MS:1001208,SEQUEST,]	2.6e-4	null	ms_run[13]:scan=6049	2409.8	2	1488.75859	744.88266	K	R	184	198
PSM	SQIFSTASDNQPTVTIK	-107_22158	P20029	1	Mouse_09-2020	null	[MS,MS:1001208,SEQUEST,]	2.6e-4	null	ms_run[13]:scan=5976	2383.1	3	1836.93344	612.98278	K	Y	449	466
PSM	DAGPLLISLK	-107_99294	O89053	1	Mouse_09-2020	null	[MS,MS:1001208,SEQUEST,]	4.6e-3	null	ms_run[1]:scan=8576	3123.4	2	1026.61955	513.81332	R	G	384	394
PSM	TVGQLYK	-107_39723	A0A2R8VHF9	0	Mouse_09-2020	null	[MS,MS:1001208,SEQUEST,]	4.8e-4	null	ms_run[31]:scan=2741	1088.1	2	808.45616	404.73180	R	Q	652	659
PSM	TVGQLYK	-107_39723	Q8VDD5	0	Mouse_09-2020	null	[MS,MS:1001208,SEQUEST,]	4.8e-4	null	ms_run[31]:scan=2741	1088.1	2	808.45616	404.73180	R	Q	645	652
PSM	DFTPAAQAAFQK	-107_22089	A8DUK4	0	Mouse_09-2020	null	[MS,MS:1001208,SEQUEST,]	2.6e-4	null	ms_run[13]:scan=5738	2292.6	2	1294.64311	647.82495	K	V	122	134
PSM	DFTPAAQAAFQK	-107_22089	P02089	0	Mouse_09-2020	null	[MS,MS:1001208,SEQUEST,]	2.6e-4	null	ms_run[13]:scan=5738	2292.6	2	1294.64311	647.82495	K	V	122	134
PSM	SSSIASFKDPK	-107_39745	Q61233	1	Mouse_09-2020	null	[MS,MS:1001208,SEQUEST,]	2.6e-4	null	ms_run[31]:scan=2793	1105.1	2	1166.60515	583.80623	K	S	535	546
PSM	SESPKEPEQLRK	-107_114569	P49312	1	Mouse_09-2020	null	[MS,MS:1001208,SEQUEST,]	1.7e-3	null	ms_run[11]:scan=1411	615.0	3	1427.74674	476.58781	K	F	4	16
PSM	KFVIKPIDK	-107_39787	P26041	1	Mouse_09-2020	null	[MS,MS:1001208,SEQUEST,]	2.6e-4	null	ms_run[31]:scan=2948	1152.3	2	1087.68718	544.34733	K	A	254	263
PSM	RLQSIGTENTEENRR	-107_114693	A0A0U1RPT5	1	Mouse_09-2020	null	[MS,MS:1001208,SEQUEST,]	1.7e-3	null	ms_run[11]:scan=1626	681.0	3	1802.91062	601.64164	K	Y	97	112
PSM	FYSVNVDYSK	-107_21929	Q62425	1	Mouse_09-2020	null	[MS,MS:1001208,SEQUEST,]	4.8e-4	null	ms_run[13]:scan=5370	2160.6	2	1221.57854	611.29295	K	K	65	75
PSM	YYVTIIDAPGHR	-107_21920	P10126	1	Mouse_09-2020	null	[MS,MS:1001208,SEQUEST,]	2.6e-4	null	ms_run[13]:scan=5339	2149.3	2	1404.72734	702.86715	K	F	85	97
PSM	QLFDQVVK	-107_99261	P26041	1	Mouse_09-2020	null	[MS,MS:1001208,SEQUEST,]	7.8e-3	null	ms_run[1]:scan=6062	2192.2	2	976.54607	488.77674	K	I	28	36
PSM	APQVSTPTLVEAAR	-107_21893	P07724	1	Mouse_09-2020	null	[MS,MS:1001208,SEQUEST,]	2.6e-4	null	ms_run[13]:scan=5319	2142.1	2	1439.78520	720.39627	K	L	439	453
PSM	YALYDATYETK	-107_21869	P45591	1	Mouse_09-2020	null	[MS,MS:1001208,SEQUEST,]	2.6e-4	null	ms_run[13]:scan=5299	2135.7	2	1337.62639	669.31663	R	S	82	93
PSM	TWNDPSVQQDIK	-107_147084	P20029	1	Mouse_09-2020	null	[MS,MS:1001208,SEQUEST,]	7.8e-3	null	ms_run[33]:scan=4747	1927.5	2	1430.69145	715.84916	R	L	103	115
PSM	VQVEYKGETK	-107_114745	P63017	1	Mouse_09-2020	null	[MS,MS:1001208,SEQUEST,]	2.7e-2	null	ms_run[11]:scan=1718	714.2	2	1180.62078	590.81405	K	F	103	113
PSM	KALAAAGYDVEKNNSR	-107_114849	P43274	1	Mouse_09-2020	null	[MS,MS:1001208,SEQUEST,]	1.7e-3	null	ms_run[11]:scan=2341	953.0	3	1706.88132	569.63219	K	K	64	80
PSM	ALRTDYNASVSVPDSSGPER	-107_146967	P61979	1	Mouse_09-2020	null	[MS,MS:1001208,SEQUEST,]	1.7e-3	null	ms_run[33]:scan=4518	1844.0	3	2121.02011	707.67842	K	L	67	87
PSM	YLSEVASGENK	-107_39839	Q9CQV8	1	Mouse_09-2020	null	[MS,MS:1001208,SEQUEST,]	2.6e-4	null	ms_run[31]:scan=3041	1177.7	2	1196.57915	598.79332	R	T	130	141
PSM	TVKGPDGLTALEATDNQAIK	-107_140426	P62774	1	Mouse_09-2020	null	[MS,MS:1001208,SEQUEST,]	1.7e-3	null	ms_run[28]:scan=5913	2305.4	3	2042.07730	681.36366	K	L	95	115
PSM	GVVQDLQQAISK	-107_22376	Q80T06	1	Mouse_09-2020	null	[MS,MS:1001208,SEQUEST,]	2.6e-4	null	ms_run[13]:scan=7264	2866.7	2	1285.71062	643.35916	R	E	96	108
PSM	GFSVVADTPELQR	-107_112800	A2A6H0	1	Mouse_09-2020	null	[MS,MS:1001208,SEQUEST,]	1.7e-3	null	ms_run[8]:scan=6416	2527.3	2	1418.72746	709.86735	K	K	61	74
PSM	GILFVGSGVSGGEEGAR	-107_112841	Q9DCD0	1	Mouse_09-2020	null	[MS,MS:1001208,SEQUEST,]	7.6e-3	null	ms_run[8]:scan=6708	2630.0	2	1591.80803	796.40737	K	G	120	137
PSM	GVVQDLQQAISK	-107_112950	Q80T06	1	Mouse_09-2020	null	[MS,MS:1001208,SEQUEST,]	4.6e-3	null	ms_run[8]:scan=7380	2864.1	2	1285.71123	643.35916	R	E	96	108
PSM	RAPFDLFENK	-107_140589	P11499	1	Mouse_09-2020	null	[MS,MS:1001208,SEQUEST,]	7.8e-3	null	ms_run[28]:scan=6359	2467.1	2	1236.63738	618.82221	R	K	338	348
PSM	GFPTIYFSPANK	-107_112988	P27773	1	Mouse_09-2020	null	[MS,MS:1001208,SEQUEST,]	1.0e-2	null	ms_run[8]:scan=7767	3003.7	2	1341.68413	671.34552	K	L	449	461
PSM	TPAQYDASELK	-107_146634	B0V2N8	1	Mouse_09-2020	null	[MS,MS:1001208,SEQUEST,]	6.4e-3	null	ms_run[33]:scan=3414	1418.1	2	1222.59490	611.80114	K	S	105	116
PSM	SFISSSPSSPSR	-107_146640	A0A0R4J1X5	1	Mouse_09-2020	null	[MS,MS:1001208,SEQUEST,]	4.0e-2	null	ms_run[33]:scan=3419	1420.0	2	1238.60137	619.80422	K	Q	374	386
PSM	SEPIPESNEGPVK	-107_146653	P27773	1	Mouse_09-2020	null	[MS,MS:1001208,SEQUEST,]	2.8e-3	null	ms_run[33]:scan=3488	1449.3	2	1382.67961	691.84354	K	V	367	380
PSM	RFDAQTGADREVQR	-107_132870	A0A140LIZ5	1	Mouse_09-2020	null	[MS,MS:1001208,SEQUEST,]	7.8e-3	null	ms_run[26]:scan=2172	862.4	3	1648.81565	550.27652	K	L	243	257
PSM	VNADEVGGEALGR	-107_113441	A8DUK4	1	Mouse_09-2020	null	[MS,MS:1001208,SEQUEST,]	1.7e-3	null	ms_run[9]:scan=3833	1747.8	2	1286.63420	643.82040	K	L	19	32
PSM	TITLEVEPSDTIENVKAK	-107_140548	E9Q5F6	1	Mouse_09-2020	null	[MS,MS:1001208,SEQUEST,]	1.7e-3	null	ms_run[28]:scan=6246	2425.0	3	1987.06089	663.02464	K	Q	12	30
PSM	YSPNTQVEILPQGR	-107_23040	Q99LB4	1	Mouse_09-2020	null	[MS,MS:1001208,SEQUEST,]	2.6e-4	null	ms_run[14]:scan=5207	2335.7	2	1601.82829	801.41774	R	S	323	337
PSM	SIYYITGESKEQVANSAFVER	-107_113732	P11499	1	Mouse_09-2020	null	[MS,MS:1001208,SEQUEST,]	3.5e-3	null	ms_run[9]:scan=5733	2572.0	3	2391.18235	797.73241	K	R	482	503
PSM	KTETQEKNPLPSKETIEQEKQAGES	-107_99740	P20065	1	Mouse_09-2020	null	[MS,MS:1001208,SEQUEST,]	1.7e-3	null	ms_run[2]:scan=3086	1205.0	5	2829.41022	566.68807	K	0	26	51
PSM	AAAFEDQENETVVVKEK	-107_146774	P26039	1	Mouse_09-2020	null	[MS,MS:1001208,SEQUEST,]	4.6e-3	null	ms_run[33]:scan=3971	1634.0	3	1906.94034	636.31794	K	V	2477	2494
PSM	VNADEVGGEALGR	-107_22780	A8DUK4	1	Mouse_09-2020	null	[MS,MS:1001208,SEQUEST,]	2.6e-4	null	ms_run[14]:scan=3853	1752.1	2	1286.63420	643.82040	K	L	19	32
PSM	SSSIASFKDPK	-107_99584	Q61233	1	Mouse_09-2020	null	[MS,MS:1001208,SEQUEST,]	1.7e-3	null	ms_run[2]:scan=2853	1131.4	2	1166.60503	583.80623	K	S	535	546
PSM	TVGQLYK	-107_99565	A0A2R8VHF9	0	Mouse_09-2020	null	[MS,MS:1001208,SEQUEST,]	3.3e-2	null	ms_run[2]:scan=2814	1118.9	2	808.45598	404.73180	R	Q	652	659
PSM	TVGQLYK	-107_99565	Q8VDD5	0	Mouse_09-2020	null	[MS,MS:1001208,SEQUEST,]	3.3e-2	null	ms_run[2]:scan=2814	1118.9	2	808.45598	404.73180	R	Q	645	652
PSM	GEATAERPGEAAVASSPSK	-107_99485	P26645	1	Mouse_09-2020	null	[MS,MS:1001208,SEQUEST,]	1.7e-3	null	ms_run[2]:scan=2505	1016.6	3	1814.88755	605.63415	K	N	12	31
PSM	VNADEVGGEALGR	-107_146842	A8DUK4	1	Mouse_09-2020	null	[MS,MS:1001208,SEQUEST,]	1.7e-3	null	ms_run[33]:scan=4076	1672.3	2	1286.63359	643.82040	K	L	19	32
PSM	DSYVGDEAQSK	-107_99478	P60710	0	Mouse_09-2020	null	[MS,MS:1001208,SEQUEST,]	4.5e-2	null	ms_run[2]:scan=2449	997.2	2	1198.52263	599.76476	K	G	51	62
PSM	DSYVGDEAQSK	-107_99478	P68134	0	Mouse_09-2020	null	[MS,MS:1001208,SEQUEST,]	4.5e-2	null	ms_run[2]:scan=2449	997.2	2	1198.52263	599.76476	K	G	53	64
PSM	LAPDYDALDVANK	-107_140520	P62751	1	Mouse_09-2020	null	[MS,MS:1001208,SEQUEST,]	1.7e-3	null	ms_run[28]:scan=6172	2400.9	2	1404.70110	702.85391	R	G	140	153
PSM	LLDLDPEPQGDEDPDTPKSVR	-107_140487	P51437	1	Mouse_09-2020	null	[MS,MS:1001208,SEQUEST,]	2.8e-3	null	ms_run[28]:scan=6029	2349.4	3	2336.12455	779.37993	R	R	55	76
PSM	VVLAYEPVWAIGTGK	-107_114109	H7BXC3	1	Mouse_09-2020	null	[MS,MS:1001208,SEQUEST,]	2.4e-2	null	ms_run[9]:scan=8171	3594.7	2	1602.88835	801.94814	K	A	79	94
PSM	ISVYYNEATGGK	-107_146882	P99024	1	Mouse_09-2020	null	[MS,MS:1001208,SEQUEST,]	2.8e-3	null	ms_run[33]:scan=4199	1719.0	2	1301.63677	651.32224	R	V	47	59
PSM	AIAGTGANVIVTGGK	-107_146963	H3BJB6	1	Mouse_09-2020	null	[MS,MS:1001208,SEQUEST,]	2.6e-3	null	ms_run[33]:scan=4512	1841.9	2	1328.75286	664.88026	K	A	41	56
PSM	ANLPQSFQVDTSK	-107_21787	B7FAV1	1	Mouse_09-2020	null	[MS,MS:1001208,SEQUEST,]	2.6e-4	null	ms_run[13]:scan=5185	2091.7	2	1434.72331	717.86481	R	G	1441	1454
PSM	TETQEKNTLPTKETIEQEK	-107_39845	Q6ZWY8	1	Mouse_09-2020	null	[MS,MS:1001208,SEQUEST,]	2.6e-4	null	ms_run[31]:scan=3045	1179.0	4	2247.13393	562.53922	K	S	21	40
PSM	IQDKEGIPPDQQR	-107_114872	E9Q5F6	1	Mouse_09-2020	null	[MS,MS:1001208,SEQUEST,]	5.4e-3	null	ms_run[11]:scan=2374	964.1	3	1523.78116	508.59860	K	I	30	43
PSM	QTLENERGELANEVK	-107_115340	Q8VDD5	1	Mouse_09-2020	null	[MS,MS:1001208,SEQUEST,]	1.7e-3	null	ms_run[11]:scan=4280	1589.4	3	1729.87131	577.29536	K	L	1220	1235
PSM	EQVANSAFVER	-107_21066	P11499	1	Mouse_09-2020	null	[MS,MS:1001208,SEQUEST,]	2.6e-4	null	ms_run[13]:scan=3600	1495.2	2	1249.61748	625.31221	K	R	492	503
PSM	LGTAAIQGAIEK	-107_40153	Q8QZT1	1	Mouse_09-2020	null	[MS,MS:1001208,SEQUEST,]	2.6e-4	null	ms_run[31]:scan=5719	1984.3	2	1171.66789	586.33770	K	G	64	76
PSM	SPSGGAAGPLLTPSQSLDGSRR	-107_147165	A0A0R4J2B2	1	Mouse_09-2020	null	[MS,MS:1001208,SEQUEST,]	2.8e-3	null	ms_run[33]:scan=4956	2003.1	3	2111.08756	704.36617	R	G	187	209
PSM	LLVSASQDGK	-107_98984	P29387	1	Mouse_09-2020	null	[MS,MS:1001208,SEQUEST,]	3.6e-2	null	ms_run[1]:scan=3011	1194.7	2	1017.55736	509.28239	R	I	69	79
PSM	NPLPSKETIEQEKQAGES	-107_20997	P20065	1	Mouse_09-2020	null	[MS,MS:1001208,SEQUEST,]	2.6e-4	null	ms_run[13]:scan=3379	1405.6	3	1984.98209	662.33225	K	0	33	51
PSM	IYIDSNNNPER	-107_20935	Q68FD5	1	Mouse_09-2020	null	[MS,MS:1001208,SEQUEST,]	2.6e-4	null	ms_run[13]:scan=3272	1363.8	2	1334.63335	667.82040	K	L	882	893
PSM	IYIDSNNNPER	-107_20922	Q68FD5	1	Mouse_09-2020	null	[MS,MS:1001208,SEQUEST,]	2.6e-4	null	ms_run[13]:scan=3249	1354.5	2	1334.63335	667.82040	K	L	882	893
PSM	KTETQEKNPLPSKETIEQEKQAGES	-107_98935	P20065	1	Mouse_09-2020	null	[MS,MS:1001208,SEQUEST,]	1.7e-3	null	ms_run[1]:scan=2922	1165.4	5	2829.41175	566.68807	K	0	26	51
PSM	VEAQLQELQVK	-107_147230	Q8VDD5	1	Mouse_09-2020	null	[MS,MS:1001208,SEQUEST,]	3.5e-3	null	ms_run[33]:scan=5146	2070.7	2	1284.71550	642.86153	K	S	1250	1261
PSM	DAGPLLISLK	-107_40262	O89053	1	Mouse_09-2020	null	[MS,MS:1001208,SEQUEST,]	2.6e-4	null	ms_run[31]:scan=8965	3120.6	2	1026.61919	513.81332	R	G	384	394
PSM	GTVVAEKDRPHEGTRPVHAVFVSEGK	-107_98891	O89053	1	Mouse_09-2020	null	[MS,MS:1001208,SEQUEST,]	1.7e-3	null	ms_run[1]:scan=2771	1115.6	5	2802.46381	561.29873	K	L	208	234
PSM	LQQTYSALNSK	-107_20877	Q9JKF1	1	Mouse_09-2020	null	[MS,MS:1001208,SEQUEST,]	2.6e-4	null	ms_run[13]:scan=3072	1281.9	2	1252.65300	626.83023	K	T	1506	1517
PSM	YNDLGEQHFK	-107_20765	P07724	1	Mouse_09-2020	null	[MS,MS:1001208,SEQUEST,]	2.6e-4	null	ms_run[13]:scan=2686	1126.8	2	1250.57964	625.79365	R	L	35	45
PSM	GDAVRDVDIIDHHDNTYTVK	-107_115551	B7FAV1	1	Mouse_09-2020	null	[MS,MS:1001208,SEQUEST,]	1.7e-3	null	ms_run[11]:scan=5170	1870.4	4	2283.10024	571.53046	K	I	893	913
PSM	KTETQEKNPLPSKETIEQEKQAGES	-107_20745	P20065	1	Mouse_09-2020	null	[MS,MS:1001208,SEQUEST,]	2.6e-4	null	ms_run[13]:scan=2666	1118.9	4	2829.41054	708.10827	K	0	26	51
PSM	ALRETLPAEQDLTTK	-107_115572	A0A1B0GS70	1	Mouse_09-2020	null	[MS,MS:1001208,SEQUEST,]	2.8e-3	null	ms_run[11]:scan=5231	1889.2	3	1685.90641	562.64046	R	V	169	184
PSM	VLANPGNSQVAR	-107_20673	P70168	1	Mouse_09-2020	null	[MS,MS:1001208,SEQUEST,]	2.6e-4	null	ms_run[13]:scan=2535	1065.5	2	1225.66509	613.33602	R	A	43	55
PSM	GYSFVTTAER	-107_115597	P68134	1	Mouse_09-2020	null	[MS,MS:1001208,SEQUEST,]	4.6e-3	null	ms_run[11]:scan=5276	1902.8	2	1130.54802	565.77747	R	I	199	209
PSM	YALYDATYETK	-107_140286	P45591	1	Mouse_09-2020	null	[MS,MS:1001208,SEQUEST,]	7.6e-3	null	ms_run[28]:scan=5571	2189.1	2	1337.62615	669.31663	R	S	82	93
PSM	NQAIQISPTIASSSGQTSSR	-107_147291	A0A0A6YXV9	1	Mouse_09-2020	null	[MS,MS:1001208,SEQUEST,]	1.7e-3	null	ms_run[33]:scan=5229	2099.1	3	2033.02713	678.34678	R	S	146	166
PSM	VLIEGSINSVR	-107_115747	P59999	1	Mouse_09-2020	null	[MS,MS:1001208,SEQUEST,]	7.8e-3	null	ms_run[11]:scan=6038	2131.6	2	1186.67925	593.84314	K	S	61	72
PSM	GYGYGQGAGTLSTDKGESLGIK	-107_147298	P97315	1	Mouse_09-2020	null	[MS,MS:1001208,SEQUEST,]	1.7e-3	null	ms_run[33]:scan=5238	2102.5	3	2159.06192	720.35869	K	E	70	92
PSM	YALYDATYETK	-107_147335	P45591	1	Mouse_09-2020	null	[MS,MS:1001208,SEQUEST,]	1.7e-3	null	ms_run[33]:scan=5298	2122.2	2	1337.62578	669.31663	R	S	82	93
PSM	EVWFFGLQYQDTK	-107_20236	P26041	1	Mouse_09-2020	null	[MS,MS:1001208,SEQUEST,]	2.6e-4	null	ms_run[12]:scan=11886	3773.3	2	1660.80425	830.90393	R	F	41	54
PSM	AQQIQALQSNVR	-107_21110	E9PV24	1	Mouse_09-2020	null	[MS,MS:1001208,SEQUEST,]	2.6e-4	null	ms_run[13]:scan=3701	1534.9	2	1355.73931	678.37313	K	Q	150	162
PSM	GIYAYGFEKPSAIQQR	-107_140308	P60843	1	Mouse_09-2020	null	[MS,MS:1001208,SEQUEST,]	1.7e-3	null	ms_run[28]:scan=5597	2197.8	3	1827.94040	609.98445	R	I	46	62
PSM	VAQPSITDNKDGTVTVR	-107_21158	B7FAV1	1	Mouse_09-2020	null	[MS,MS:1001208,SEQUEST,]	2.6e-4	null	ms_run[13]:scan=3772	1559.9	3	1800.94516	600.98652	K	S	1751	1768
PSM	DFTPAAQAAFQK	-107_140381	A8DUK4	0	Mouse_09-2020	null	[MS,MS:1001208,SEQUEST,]	1.7e-3	null	ms_run[28]:scan=5824	2274.8	2	1294.64250	647.82495	K	V	122	134
PSM	DFTPAAQAAFQK	-107_140381	P02089	0	Mouse_09-2020	null	[MS,MS:1001208,SEQUEST,]	1.7e-3	null	ms_run[28]:scan=5824	2274.8	2	1294.64250	647.82495	K	V	122	134
PSM	VEAQLQELQVK	-107_21749	Q8VDD5	1	Mouse_09-2020	null	[MS,MS:1001208,SEQUEST,]	2.6e-4	null	ms_run[13]:scan=5123	2069.6	2	1284.71611	642.86153	K	S	1250	1261
PSM	VYGTGSLALYEK	-107_140404	A2AKV0	1	Mouse_09-2020	null	[MS,MS:1001208,SEQUEST,]	2.8e-3	null	ms_run[28]:scan=5860	2286.6	2	1300.67839	650.84281	R	D	44	56
PSM	LVEVDSGRQIEYEYK	-107_21631	P14733	1	Mouse_09-2020	null	[MS,MS:1001208,SEQUEST,]	2.6e-4	null	ms_run[13]:scan=4892	1988.2	3	1827.91312	609.97562	R	A	228	243
PSM	ALIAAQYSGAQVR	-107_21618	Q9D8N0	1	Mouse_09-2020	null	[MS,MS:1001208,SEQUEST,]	2.6e-4	null	ms_run[13]:scan=4858	1975.1	2	1347.73747	674.37260	K	L	18	31
PSM	KGTVVAEKDRPHEGTRPVHAVFVSEGK	-107_114893	O89053	1	Mouse_09-2020	null	[MS,MS:1001208,SEQUEST,]	1.7e-3	null	ms_run[11]:scan=2505	1011.4	5	2930.56043	586.91772	R	L	207	234
PSM	GDVTTQVALQPALK	-107_140396	P09671	1	Mouse_09-2020	null	[MS,MS:1001208,SEQUEST,]	6.4e-3	null	ms_run[28]:scan=5852	2284.1	2	1440.80596	720.90647	K	N	76	90
PSM	TVGQLYK	-107_114954	A0A2R8VHF9	0	Mouse_09-2020	null	[MS,MS:1001208,SEQUEST,]	4.4e-2	null	ms_run[11]:scan=2759	1091.7	2	808.45635	404.73180	R	Q	652	659
PSM	TVGQLYK	-107_114954	Q8VDD5	0	Mouse_09-2020	null	[MS,MS:1001208,SEQUEST,]	4.4e-2	null	ms_run[11]:scan=2759	1091.7	2	808.45635	404.73180	R	Q	645	652
PSM	LGTAAIQGAIEK	-107_99212	Q8QZT1	1	Mouse_09-2020	null	[MS,MS:1001208,SEQUEST,]	4.6e-3	null	ms_run[1]:scan=5403	1986.5	2	1171.66814	586.33770	K	G	64	76
PSM	TWNDPSVQQDIK	-107_21573	P20029	1	Mouse_09-2020	null	[MS,MS:1001208,SEQUEST,]	2.6e-4	null	ms_run[13]:scan=4746	1932.1	2	1430.69048	715.84916	R	L	103	115
PSM	SIQEIQELDKDDESLRK	-107_21550	Q99PT1	1	Mouse_09-2020	null	[MS,MS:1001208,SEQUEST,]	2.6e-4	null	ms_run[13]:scan=4703	1915.3	3	2046.03531	682.68317	K	K	34	51
PSM	LYKEELEQTYHAK	-107_39910	P14733	1	Mouse_09-2020	null	[MS,MS:1001208,SEQUEST,]	2.6e-4	null	ms_run[31]:scan=3473	1313.4	3	1651.83176	551.28239	R	E	260	273
PSM	ALRTDYNASVSVPDSSGPER	-107_21459	P61979	1	Mouse_09-2020	null	[MS,MS:1001208,SEQUEST,]	2.6e-4	null	ms_run[13]:scan=4524	1847.8	3	2121.02030	707.67842	K	L	67	87
PSM	YQAVTATLEEK	-107_16985	A0A1B0GSF0	1	Mouse_09-2020	null	[MS,MS:1001208,SEQUEST,]	2.6e-4	null	ms_run[12]:scan=4941	1765.0	2	1252.63970	626.82462	K	K	77	88
PSM	VLVVTQGSNAK	-107_115031	P01027	1	Mouse_09-2020	null	[MS,MS:1001208,SEQUEST,]	2.1e-2	null	ms_run[11]:scan=2919	1142.6	2	1115.64189	558.32459	K	L	388	399
PSM	TETQEKNTLPTKETIEQEK	-107_115134	Q6ZWY8	1	Mouse_09-2020	null	[MS,MS:1001208,SEQUEST,]	1.7e-3	null	ms_run[11]:scan=3061	1186.3	4	2247.13442	562.53922	K	S	21	40
PSM	EVQTNDLKEVVNK	-107_39982	P97351	1	Mouse_09-2020	null	[MS,MS:1001208,SEQUEST,]	2.6e-4	null	ms_run[31]:scan=4120	1515.5	3	1515.80243	505.93862	R	I	175	188
PSM	LYKEELEQTYHAK	-107_115233	P14733	1	Mouse_09-2020	null	[MS,MS:1001208,SEQUEST,]	1.7e-3	null	ms_run[11]:scan=3429	1307.1	3	1651.83213	551.28239	R	E	260	273
PSM	EVQTNDLKEVVNK	-107_99057	P97351	1	Mouse_09-2020	null	[MS,MS:1001208,SEQUEST,]	4.6e-3	null	ms_run[1]:scan=3924	1519.0	3	1515.80161	505.93862	R	I	175	188
PSM	ALGQNPTNAEVLK	-107_21294	A0A1W2P6G5	1	Mouse_09-2020	null	[MS,MS:1001208,SEQUEST,]	2.6e-4	null	ms_run[13]:scan=4140	1697.5	2	1354.73186	677.86989	R	L	26	39
PSM	VNADEVGGEALGR	-107_21280	A8DUK4	1	Mouse_09-2020	null	[MS,MS:1001208,SEQUEST,]	2.6e-4	null	ms_run[13]:scan=4074	1674.8	2	1286.63371	643.82040	K	L	19	32
PSM	AFGPGLQGGNAGSPAR	-107_21252	B7FAV1	1	Mouse_09-2020	null	[MS,MS:1001208,SEQUEST,]	2.6e-4	null	ms_run[13]:scan=4026	1657.7	2	1456.72881	728.86821	K	T	1048	1064
PSM	VAQPSITDNKDGTVTVR	-107_40011	B7FAV1	1	Mouse_09-2020	null	[MS,MS:1001208,SEQUEST,]	2.6e-4	null	ms_run[31]:scan=4429	1600.5	3	1800.94516	600.98652	K	S	1751	1768
PSM	GPLSQAPTPAPK	-107_115268	Q62523	1	Mouse_09-2020	null	[MS,MS:1001208,SEQUEST,]	4.1e-2	null	ms_run[11]:scan=3696	1404.6	2	1163.64189	582.32459	R	A	245	257
PSM	AYPLADAHLTK	-107_40044	Q9D0T1	1	Mouse_09-2020	null	[MS,MS:1001208,SEQUEST,]	2.6e-4	null	ms_run[31]:scan=4641	1663.0	2	1199.64263	600.32459	K	L	10	21
PSM	SVSLTGAPESVQK	-107_21201	Q3U0V1	1	Mouse_09-2020	null	[MS,MS:1001208,SEQUEST,]	2.6e-4	null	ms_run[13]:scan=3889	1605.1	2	1302.68962	651.84862	R	K	192	205
PSM	YYPTEDVPR	-107_40068	P47911	1	Mouse_09-2020	null	[MS,MS:1001208,SEQUEST,]	6.5e-4	null	ms_run[31]:scan=4725	1690.8	2	1139.53728	570.27202	R	L	123	132
PSM	KVINDFVEKGTQGK	-107_115129	P07758	0	Mouse_09-2020	null	[MS,MS:1001208,SEQUEST,]	4.6e-3	null	ms_run[11]:scan=3050	1183.6	3	1562.85312	521.62275	K	A	173	187
PSM	KVINDFVEKGTQGK	-107_115129	P22599	0	Mouse_09-2020	null	[MS,MS:1001208,SEQUEST,]	4.6e-3	null	ms_run[11]:scan=3050	1183.6	3	1562.85312	521.62275	K	V	173	187
PSM	VNADEVGGEALGR	-107_16950	A8DUK4	1	Mouse_09-2020	null	[MS,MS:1001208,SEQUEST,]	2.6e-4	null	ms_run[12]:scan=4879	1749.3	2	1286.63359	643.82040	K	L	19	32
PSM	YIYNREEYVRYDSDVGEHR	-107_16909	A0A494B9G5	1	Mouse_09-2020	null	[MS,MS:1001208,SEQUEST,]	2.6e-4	null	ms_run[12]:scan=4847	1740.5	4	2463.13271	616.53855	R	V	57	76
PSM	GGGGNFGPGPGSNFRGGSDGYGSGR	-107_16905	O88569	1	Mouse_09-2020	null	[MS,MS:1001208,SEQUEST,]	2.6e-4	null	ms_run[12]:scan=4844	1739.5	3	2270.99375	757.66892	R	F	214	239
PSM	DAGPLLISLK	-107_120296	O89053	1	Mouse_09-2020	null	[MS,MS:1001208,SEQUEST,]	4.8e-2	null	ms_run[12]:scan=9773	3161.7	2	1026.61907	513.81332	R	G	384	394
PSM	GYISPYFINTSK	-107_131919	P63038	1	Mouse_09-2020	null	[MS,MS:1001208,SEQUEST,]	7.8e-3	null	ms_run[23]:scan=6916	2707.4	2	1389.70513	695.35608	R	Q	222	234
PSM	GFSVVADTPELQR	-107_131882	A2A6H0	1	Mouse_09-2020	null	[MS,MS:1001208,SEQUEST,]	1.7e-3	null	ms_run[23]:scan=6418	2519.8	2	1418.72783	709.86735	K	K	61	74
PSM	FTPGTFTNQIQAAFREPR	-107_120396	P14206	1	Mouse_09-2020	null	[MS,MS:1001208,SEQUEST,]	1.7e-3	null	ms_run[12]:scan=9916	3198.2	3	2081.05533	694.35695	R	L	103	121
PSM	SFISSSPSSPSR	-107_149329	A0A0R4J1X5	1	Mouse_09-2020	null	[MS,MS:1001208,SEQUEST,]	1.1e-2	null	ms_run[37]:scan=4107	1490.3	2	1238.60039	619.80422	K	Q	374	386
PSM	RAPFDLFENK	-107_131864	P11499	1	Mouse_09-2020	null	[MS,MS:1001208,SEQUEST,]	4.6e-3	null	ms_run[23]:scan=6266	2463.0	2	1236.63762	618.82221	R	K	338	348
PSM	YGKDATNVGDEGGFAPNILENKEALELLK	-107_120690	P17182	1	Mouse_09-2020	null	[MS,MS:1001208,SEQUEST,]	1.7e-3	null	ms_run[12]:scan=10704	3432.4	4	3105.57387	777.14893	K	A	200	229
PSM	INQTYQQQYGR	-107_43293	S4R1F2	1	Mouse_09-2020	null	[MS,MS:1001208,SEQUEST,]	2.6e-4	null	ms_run[33]:scan=2568	1087.9	2	1398.67595	699.84166	R	L	124	135
PSM	SITTIIDTFHQYSR	-107_13532	P31725	1	Mouse_09-2020	null	[MS,MS:1001208,SEQUEST,]	2.6e-4	null	ms_run[9]:scan=7095	3154.5	2	1681.85552	841.43084	R	E	12	26
PSM	AVAGNISDPGLQK	-107_149427	Q64727	1	Mouse_09-2020	null	[MS,MS:1001208,SEQUEST,]	1.7e-3	null	ms_run[37]:scan=4493	1602.9	2	1269.68035	635.34351	K	F	803	816
PSM	KTETQEKNPLPSKETIEQEKQAGES	-107_43303	P20065	1	Mouse_09-2020	null	[MS,MS:1001208,SEQUEST,]	2.6e-4	null	ms_run[33]:scan=2648	1121.0	4	2829.41152	708.10827	K	0	26	51
PSM	NFSDNQLQEGK	-107_43417	Q9WVA4	1	Mouse_09-2020	null	[MS,MS:1001208,SEQUEST,]	2.6e-4	null	ms_run[33]:scan=3020	1264.1	2	1279.59099	640.29930	R	V	161	172
PSM	SIYYITGESKEQVANSAFVER	-107_13430	P11499	1	Mouse_09-2020	null	[MS,MS:1001208,SEQUEST,]	2.6e-4	null	ms_run[9]:scan=5734	2572.4	3	2391.18235	797.73241	K	R	482	503
PSM	QVATALQNLQTK	-107_139592	Q64727	1	Mouse_09-2020	null	[MS,MS:1001208,SEQUEST,]	7.6e-3	null	ms_run[28]:scan=4512	1809.2	2	1314.73772	657.87243	K	N	465	477
PSM	QAAASATQTIAAAQHAASAPK	-107_139531	P26039	1	Mouse_09-2020	null	[MS,MS:1001208,SEQUEST,]	3.5e-3	null	ms_run[28]:scan=4423	1776.1	3	1965.01535	655.67646	K	S	923	944
PSM	KHLEINPDHPIVETLR	-107_139505	P11499	1	Mouse_09-2020	null	[MS,MS:1001208,SEQUEST,]	1.7e-3	null	ms_run[28]:scan=4393	1765.9	3	1911.04428	637.68641	K	K	624	640
PSM	FGGNPGGFGNQGGFGNSR	-107_13247	A0A087WR97	1	Mouse_09-2020	null	[MS,MS:1001208,SEQUEST,]	2.6e-4	null	ms_run[9]:scan=4771	2163.6	2	1726.76848	863.88767	R	G	219	237
PSM	TPAQYDASELK	-107_43508	B0V2N8	1	Mouse_09-2020	null	[MS,MS:1001208,SEQUEST,]	2.6e-4	null	ms_run[33]:scan=3415	1418.5	2	1222.59490	611.80114	K	S	105	116
PSM	SFISSSPSSPSR	-107_43513	A0A0R4J1X5	1	Mouse_09-2020	null	[MS,MS:1001208,SEQUEST,]	1.9e-2	null	ms_run[33]:scan=3420	1420.4	2	1238.60137	619.80422	K	Q	374	386
PSM	NVNGVNYASVTR	-107_135054	Q9WUU7	1	Mouse_09-2020	null	[MS,MS:1001208,SEQUEST,]	1.7e-3	null	ms_run[27]:scan=4616	1623.5	2	1293.65447	647.33093	R	Q	72	84
PSM	GAAQNIIPASTGAAK	-107_149549	A0A1D5RLD8	1	Mouse_09-2020	null	[MS,MS:1001208,SEQUEST,]	1.7e-3	null	ms_run[37]:scan=4802	1685.5	2	1369.74382	685.37534	R	V	199	214
PSM	SEPIPESNEGPVK	-107_43527	P27773	1	Mouse_09-2020	null	[MS,MS:1001208,SEQUEST,]	1.0e-2	null	ms_run[33]:scan=3489	1449.8	2	1382.67961	691.84354	K	V	367	380
PSM	VNADEVGGEALGR	-107_13139	A8DUK4	1	Mouse_09-2020	null	[MS,MS:1001208,SEQUEST,]	2.6e-4	null	ms_run[9]:scan=3834	1748.3	2	1286.63420	643.82040	K	L	19	32
PSM	DAGPLLISLK	-107_50404	O89053	1	Mouse_09-2020	null	[MS,MS:1001208,SEQUEST,]	2.6e-4	null	ms_run[42]:scan=9482	3155.9	2	1026.61955	513.81332	R	G	384	394
PSM	ISVYYNEATGGK	-107_139452	P99024	1	Mouse_09-2020	null	[MS,MS:1001208,SEQUEST,]	1.7e-3	null	ms_run[28]:scan=4279	1721.2	2	1301.63701	651.32224	R	V	47	59
PSM	GFPTIYFSPANK	-107_120227	P27773	1	Mouse_09-2020	null	[MS,MS:1001208,SEQUEST,]	2.8e-3	null	ms_run[12]:scan=9511	3080.5	2	1341.68181	671.34552	K	L	449	461
PSM	YQAVTATLEEK	-107_139418	A0A1B0GSF0	1	Mouse_09-2020	null	[MS,MS:1001208,SEQUEST,]	7.6e-3	null	ms_run[28]:scan=4204	1693.5	2	1252.64189	626.82462	K	K	77	88
PSM	SIVNNGHSFNVEFDDSQDNAVLKGGPLSDSYR	-107_120215	P00920	1	Mouse_09-2020	null	[MS,MS:1001208,SEQUEST,]	1.7e-3	null	ms_run[12]:scan=9480	3070.8	4	3481.62734	871.16183	K	I	58	90
PSM	VVLAYEPVWAIGTGK	-107_13758	H7BXC3	1	Mouse_09-2020	null	[MS,MS:1001208,SEQUEST,]	2.6e-4	null	ms_run[9]:scan=8172	3595.2	2	1602.88835	801.94814	K	A	79	94
PSM	RLQSIGTENTEENRR	-107_14272	A0A0U1RPT5	1	Mouse_09-2020	null	[MS,MS:1001208,SEQUEST,]	2.6e-4	null	ms_run[11]:scan=1627	681.5	3	1802.91062	601.64164	K	Y	97	112
PSM	LLDLDPEPQGDEDPDTPKSVR	-107_119453	P51437	1	Mouse_09-2020	null	[MS,MS:1001208,SEQUEST,]	4.6e-3	null	ms_run[12]:scan=7283	2438.0	3	2336.12766	779.37993	R	R	55	76
PSM	LAPDYDALDVANK	-107_119511	P62751	1	Mouse_09-2020	null	[MS,MS:1001208,SEQUEST,]	1.7e-3	null	ms_run[12]:scan=7452	2484.0	2	1404.69975	702.85391	R	G	140	153
PSM	KASSEGGAATGAGLDSLHK	-107_149017	Q9WV32	1	Mouse_09-2020	null	[MS,MS:1001208,SEQUEST,]	1.7e-3	null	ms_run[37]:scan=2722	1068.7	3	1756.88266	586.29899	K	S	308	327
PSM	HSQAVEELADQLEQTK	-107_119517	Q8VDD5	1	Mouse_09-2020	null	[MS,MS:1001208,SEQUEST,]	1.7e-3	null	ms_run[12]:scan=7456	2485.2	3	1825.89182	609.30240	K	V	1194	1210
PSM	SESPKEPEQLRK	-107_14152	P49312	1	Mouse_09-2020	null	[MS,MS:1001208,SEQUEST,]	2.6e-4	null	ms_run[11]:scan=1412	615.5	3	1427.74674	476.58781	K	F	4	16
PSM	VAPEEHPVLLTEAPLNPK	-107_119528	P60710	1	Mouse_09-2020	null	[MS,MS:1001208,SEQUEST,]	2.2e-2	null	ms_run[12]:scan=7466	2488.6	2	1954.06291	977.53584	R	N	96	114
PSM	IYIDSNNNPER	-107_134746	Q68FD5	1	Mouse_09-2020	null	[MS,MS:1001208,SEQUEST,]	4.6e-3	null	ms_run[27]:scan=3932	1423.4	2	1334.63335	667.82040	K	L	882	893
PSM	YFLHQSHEEREHAEK	-107_14039	P09528	1	Mouse_09-2020	null	[MS,MS:1001208,SEQUEST,]	2.6e-4	null	ms_run[11]:scan=1312	583.9	4	1939.90359	485.73159	K	M	55	70
PSM	TVGQLYK	-107_149040	A0A2R8VHF9	0	Mouse_09-2020	null	[MS,MS:1001208,SEQUEST,]	4.1e-2	null	ms_run[37]:scan=2890	1119.6	2	808.45610	404.73180	R	Q	652	659
PSM	TVGQLYK	-107_149040	Q8VDD5	0	Mouse_09-2020	null	[MS,MS:1001208,SEQUEST,]	4.1e-2	null	ms_run[37]:scan=2890	1119.6	2	808.45610	404.73180	R	Q	645	652
PSM	KTHIQDNHDGTYTVAYVPDVPGR	-107_139739	B7FAV1	1	Mouse_09-2020	null	[MS,MS:1001208,SEQUEST,]	1.7e-3	null	ms_run[28]:scan=4735	1890.2	4	2583.26162	646.57012	K	T	1569	1592
PSM	FHVEEEGKGKDASGNKVK	-107_13973	P09411	1	Mouse_09-2020	null	[MS,MS:1001208,SEQUEST,]	2.6e-4	null	ms_run[11]:scan=1254	564.4	4	1958.99318	490.50371	R	E	124	142
PSM	DFTPAAQAAFQK	-107_119630	A8DUK4	0	Mouse_09-2020	null	[MS,MS:1001208,SEQUEST,]	1.9e-2	null	ms_run[12]:scan=7660	2544.7	2	1294.64250	647.82495	K	V	122	134
PSM	DFTPAAQAAFQK	-107_119630	P02089	0	Mouse_09-2020	null	[MS,MS:1001208,SEQUEST,]	1.9e-2	null	ms_run[12]:scan=7660	2544.7	2	1294.64250	647.82495	K	V	122	134
PSM	NSNPALNDNLEK	-107_50635	Q9Z1Q5	1	Mouse_09-2020	null	[MS,MS:1001208,SEQUEST,]	4.8e-4	null	ms_run[43]:scan=3040	1314.3	2	1328.64372	664.82568	K	L	120	132
PSM	GFSVVADTPELQR	-107_119725	A2A6H0	1	Mouse_09-2020	null	[MS,MS:1001208,SEQUEST,]	1.7e-3	null	ms_run[12]:scan=7856	2601.6	2	1418.72856	709.86735	K	K	61	74
PSM	SSSIASFKDPK	-107_149065	Q61233	1	Mouse_09-2020	null	[MS,MS:1001208,SEQUEST,]	2.8e-3	null	ms_run[37]:scan=2937	1135.1	2	1166.60552	583.80623	K	S	535	546
PSM	REQEVSILK	-107_149097	Q8VDD5	1	Mouse_09-2020	null	[MS,MS:1001208,SEQUEST,]	1.7e-2	null	ms_run[37]:scan=3043	1166.8	2	1101.62602	551.31676	K	T	1165	1174
PSM	VNPFRPGDSEPPVAAGAQR	-107_139715	Q62523	1	Mouse_09-2020	null	[MS,MS:1001208,SEQUEST,]	1.7e-3	null	ms_run[28]:scan=4694	1873.9	3	1964.99466	655.66942	K	Q	36	55
PSM	YLSEVASGENK	-107_149188	Q9CQV8	1	Mouse_09-2020	null	[MS,MS:1001208,SEQUEST,]	2.8e-3	null	ms_run[37]:scan=3205	1213.2	2	1196.57927	598.79332	R	T	130	141
PSM	TETQEKNTLPTKETIEQEK	-107_149193	Q6ZWY8	1	Mouse_09-2020	null	[MS,MS:1001208,SEQUEST,]	1.7e-3	null	ms_run[37]:scan=3209	1214.4	4	2247.13564	562.53922	K	S	21	40
PSM	RQLEEAEEEAQRANASR	-107_149240	Q8VDD5	1	Mouse_09-2020	null	[MS,MS:1001208,SEQUEST,]	5.4e-3	null	ms_run[37]:scan=3395	1270.5	3	1986.95908	662.99111	K	K	1877	1894
PSM	ALRTDYNASVSVPDSSGPER	-107_139669	P61979	1	Mouse_09-2020	null	[MS,MS:1001208,SEQUEST,]	1.7e-3	null	ms_run[28]:scan=4609	1846.1	3	2121.02158	707.67842	K	L	67	87
PSM	AIAGTGANVIVTGGK	-107_139660	H3BJB6	1	Mouse_09-2020	null	[MS,MS:1001208,SEQUEST,]	2.9e-2	null	ms_run[28]:scan=4605	1844.6	2	1328.75298	664.88026	K	A	41	56
PSM	AIGSASEGAQSSLQEVYHK	-107_139639	Q9Z2U1	1	Mouse_09-2020	null	[MS,MS:1001208,SEQUEST,]	1.7e-3	null	ms_run[28]:scan=4582	1835.6	3	1961.95584	654.65695	R	M	169	188
PSM	LQERLDRLEETVQAK	-107_139611	O89053	1	Mouse_09-2020	null	[MS,MS:1001208,SEQUEST,]	1.7e-3	null	ms_run[28]:scan=4558	1827.0	3	1827.99222	610.00228	K	0	447	462
PSM	FITHAPPGEFNEVFNDVR	-107_120083	P47753	1	Mouse_09-2020	null	[MS,MS:1001208,SEQUEST,]	1.7e-3	null	ms_run[12]:scan=9157	2974.5	3	2089.01383	697.00944	K	L	20	38
PSM	FVFGTTPEDILR	-107_120777	P35441	1	Mouse_09-2020	null	[MS,MS:1001208,SEQUEST,]	2.6e-2	null	ms_run[12]:scan=11075	3553.0	2	1394.73186	697.86936	R	K	217	229
PSM	KVEAQLQELQVK	-107_149669	Q8VDD5	1	Mouse_09-2020	null	[MS,MS:1001208,SEQUEST,]	2.7e-2	null	ms_run[37]:scan=5070	1759.7	2	1412.81011	706.90902	K	S	1249	1261
PSM	YLYVDKNFINNPLAQADWAAK	-107_120803	Q8VDD5	1	Mouse_09-2020	null	[MS,MS:1001208,SEQUEST,]	1.7e-3	null	ms_run[12]:scan=11105	3562.9	3	2454.24753	818.75326	K	L	9	30
PSM	LLDLDPEPQGDEDPDTPKSVR	-107_12269	P51437	1	Mouse_09-2020	null	[MS,MS:1001208,SEQUEST,]	2.6e-4	null	ms_run[8]:scan=5936	2359.1	3	2336.12564	779.37993	R	R	55	76
PSM	LINSLYPEGQAPVK	-107_12254	Q9WVA4	1	Mouse_09-2020	null	[MS,MS:1001208,SEQUEST,]	2.6e-4	null	ms_run[8]:scan=5896	2345.0	2	1528.83757	764.92212	K	I	65	79
PSM	GDVTTQVALQPALK	-107_12223	P09671	1	Mouse_09-2020	null	[MS,MS:1001208,SEQUEST,]	2.6e-4	null	ms_run[8]:scan=5738	2285.0	2	1440.80571	720.90647	K	N	76	90
PSM	GNFGGSFAGSFGGAGGHAPGVAR	-107_12218	B8JK33	1	Mouse_09-2020	null	[MS,MS:1001208,SEQUEST,]	2.6e-4	null	ms_run[8]:scan=5735	2283.8	3	2034.95157	678.98915	R	A	588	611
PSM	DFTPAAQAAFQK	-107_12210	A8DUK4	0	Mouse_09-2020	null	[MS,MS:1001208,SEQUEST,]	2.6e-4	null	ms_run[8]:scan=5733	2283.1	2	1294.64214	647.82495	K	V	122	134
PSM	DFTPAAQAAFQK	-107_12210	P02089	0	Mouse_09-2020	null	[MS,MS:1001208,SEQUEST,]	2.6e-4	null	ms_run[8]:scan=5733	2283.1	2	1294.64214	647.82495	K	V	122	134
PSM	GNPTVEVDLYTAK	-107_12205	P17182	1	Mouse_09-2020	null	[MS,MS:1001208,SEQUEST,]	2.6e-4	null	ms_run[8]:scan=5726	2280.6	2	1406.71636	703.86173	R	L	16	29
PSM	YSPNTQVEILPQGR	-107_12172	Q99LB4	1	Mouse_09-2020	null	[MS,MS:1001208,SEQUEST,]	2.6e-4	null	ms_run[8]:scan=5680	2264.3	2	1601.82854	801.41774	R	S	323	337
PSM	AQQVSQGLDVLTAK	-107_12167	Q64727	1	Mouse_09-2020	null	[MS,MS:1001208,SEQUEST,]	2.6e-4	null	ms_run[8]:scan=5667	2259.5	2	1457.79546	729.40155	K	E	353	367
PSM	GYAFVQYANER	-107_12143	Q64012	1	Mouse_09-2020	null	[MS,MS:1001208,SEQUEST,]	2.6e-4	null	ms_run[8]:scan=5563	2219.9	2	1317.62370	659.31475	K	A	56	67
PSM	HALIIYDDLSK	-107_12099	Q03265	1	Mouse_09-2020	null	[MS,MS:1001208,SEQUEST,]	2.6e-4	null	ms_run[8]:scan=5488	2196.7	2	1287.69426	644.35080	K	A	306	317
PSM	TWNDPSVQQDIK	-107_43927	P20029	1	Mouse_09-2020	null	[MS,MS:1001208,SEQUEST,]	2.6e-4	null	ms_run[33]:scan=4748	1928.0	2	1430.69145	715.84916	R	L	103	115
PSM	ITSLEVENQNLR	-107_43937	Q80T06	1	Mouse_09-2020	null	[MS,MS:1001208,SEQUEST,]	2.6e-4	null	ms_run[33]:scan=4780	1939.1	2	1415.74919	708.37808	R	V	84	96
PSM	FYSVNVDYSK	-107_131792	Q62425	1	Mouse_09-2020	null	[MS,MS:1001208,SEQUEST,]	1.7e-3	null	ms_run[23]:scan=5378	2148.5	2	1221.57829	611.29295	K	K	65	75
PSM	FYSVNVDYSK	-107_11987	Q62425	1	Mouse_09-2020	null	[MS,MS:1001208,SEQUEST,]	2.6e-4	null	ms_run[8]:scan=5367	2158.1	2	1221.57854	611.29295	K	K	65	75
PSM	APQVSTPTLVEAAR	-107_11960	P07724	1	Mouse_09-2020	null	[MS,MS:1001208,SEQUEST,]	2.6e-4	null	ms_run[8]:scan=5327	2143.7	2	1439.78533	720.39627	K	L	439	453
PSM	YALYDATYETK	-107_11911	P45591	1	Mouse_09-2020	null	[MS,MS:1001208,SEQUEST,]	2.6e-4	null	ms_run[8]:scan=5298	2134.0	2	1337.62627	669.31663	R	S	82	93
PSM	GYGYGQGAGTLSTDKGESLGIK	-107_11868	P97315	1	Mouse_09-2020	null	[MS,MS:1001208,SEQUEST,]	2.6e-4	null	ms_run[8]:scan=5207	2100.3	3	2159.06266	720.35869	K	E	70	92
PSM	FLIPNASQPESK	-107_150218	P63101	1	Mouse_09-2020	null	[MS,MS:1001208,SEQUEST,]	1.7e-3	null	ms_run[37]:scan=6813	2232.5	2	1330.70024	665.85371	K	F	104	116
PSM	FYSVNVDYSK	-107_150223	Q62425	1	Mouse_09-2020	null	[MS,MS:1001208,SEQUEST,]	1.7e-3	null	ms_run[37]:scan=6818	2234.0	2	1221.57878	611.29295	K	K	65	75
PSM	VEAQLQELQVK	-107_11797	Q8VDD5	1	Mouse_09-2020	null	[MS,MS:1001208,SEQUEST,]	2.6e-4	null	ms_run[8]:scan=5135	2075.0	2	1284.71514	642.86153	K	S	1250	1261
PSM	LGQSDPAPLQHQVDIYQK	-107_11715	P40142	1	Mouse_09-2020	null	[MS,MS:1001208,SEQUEST,]	2.6e-4	null	ms_run[8]:scan=5030	2043.0	3	2037.04081	679.68484	R	C	187	205
PSM	INVYYNEATGGKYVPR	-107_11702	P68372	1	Mouse_09-2020	null	[MS,MS:1001208,SEQUEST,]	2.6e-4	null	ms_run[8]:scan=5010	2035.9	3	1843.93430	615.31609	R	V	47	63
PSM	SPSGGAAGPLLTPSQSLDGSRR	-107_11669	A0A0R4J2B2	1	Mouse_09-2020	null	[MS,MS:1001208,SEQUEST,]	2.6e-4	null	ms_run[8]:scan=4937	2007.4	3	2111.08390	704.36617	R	G	187	209
PSM	IQALQQQADDAEDRAQGLQR	-107_11662	Q6IRU2	1	Mouse_09-2020	null	[MS,MS:1001208,SEQUEST,]	2.6e-4	null	ms_run[8]:scan=4931	2005.4	3	2254.11838	752.04387	K	L	14	34
PSM	AVFPSIVGRPR	-107_11650	P60710	0	Mouse_09-2020	null	[MS,MS:1001208,SEQUEST,]	2.6e-4	null	ms_run[8]:scan=4905	1995.2	2	1198.70513	599.85639	R	Q	29	40
PSM	AVFPSIVGRPR	-107_11650	P68134	0	Mouse_09-2020	null	[MS,MS:1001208,SEQUEST,]	2.6e-4	null	ms_run[8]:scan=4905	1995.2	2	1198.70513	599.85639	R	Q	31	42
PSM	EHALLAYTLGVK	-107_12306	P10126	1	Mouse_09-2020	null	[MS,MS:1001208,SEQUEST,]	2.6e-4	null	ms_run[8]:scan=6035	2394.5	2	1314.74211	657.87444	R	L	135	147
PSM	AVNTQALSGAGILR	-107_12311	Q9CWK8	1	Mouse_09-2020	null	[MS,MS:1001208,SEQUEST,]	2.6e-4	null	ms_run[8]:scan=6056	2401.7	2	1370.77580	685.89116	R	V	270	284
PSM	LAPDYDALDVANK	-107_12318	P62751	1	Mouse_09-2020	null	[MS,MS:1001208,SEQUEST,]	2.6e-4	null	ms_run[8]:scan=6062	2403.7	2	1404.70061	702.85391	R	G	140	153
PSM	YLATSQVLLSPK	-107_12331	P01872	1	Mouse_09-2020	null	[MS,MS:1001208,SEQUEST,]	2.6e-4	null	ms_run[8]:scan=6089	2412.4	2	1319.75688	660.38210	K	I	65	77
PSM	ISVYYNEATGGK	-107_149703	P99024	1	Mouse_09-2020	null	[MS,MS:1001208,SEQUEST,]	2.8e-3	null	ms_run[37]:scan=5199	1795.3	2	1301.63725	651.32224	R	V	47	59
PSM	LAQQYYLVYQEPIPTAQLVQR	-107_120920	P49722	1	Mouse_09-2020	null	[MS,MS:1001208,SEQUEST,]	1.7e-3	null	ms_run[12]:scan=11303	3615.6	3	2521.34818	841.11983	K	A	93	114
PSM	VNADEVGGEALGR	-107_139388	A8DUK4	1	Mouse_09-2020	null	[MS,MS:1001208,SEQUEST,]	1.7e-3	null	ms_run[28]:scan=4151	1675.4	2	1286.63371	643.82040	K	L	19	32
PSM	AVFVDLEPTVIDEVR	-107_121040	P68369	1	Mouse_09-2020	null	[MS,MS:1001208,SEQUEST,]	1.7e-3	null	ms_run[12]:scan=11452	3655.2	2	1701.90788	851.45653	R	G	65	80
PSM	GFSPADISVQWLQR	-107_121064	P01872	1	Mouse_09-2020	null	[MS,MS:1001208,SEQUEST,]	1.0e-2	null	ms_run[12]:scan=11499	3668.9	2	1603.82414	802.41500	K	Q	356	370
PSM	AAAFEDQENETVVVKEK	-107_43628	P26039	1	Mouse_09-2020	null	[MS,MS:1001208,SEQUEST,]	2.6e-4	null	ms_run[33]:scan=3972	1634.4	3	1906.94034	636.31794	K	V	2477	2494
PSM	ALEQFLQEYFDGNLKR	-107_121155	P27773	1	Mouse_09-2020	null	[MS,MS:1001208,SEQUEST,]	1.7e-3	null	ms_run[12]:scan=11598	3696.2	3	1970.99796	657.67054	K	L	348	364
PSM	GFPTIYFSPANK	-107_12719	P27773	1	Mouse_09-2020	null	[MS,MS:1001208,SEQUEST,]	2.6e-4	null	ms_run[8]:scan=7768	3004.2	2	1341.68413	671.34552	K	L	449	461
PSM	GVVQDLQQAISK	-107_12681	Q80T06	1	Mouse_09-2020	null	[MS,MS:1001208,SEQUEST,]	2.6e-4	null	ms_run[8]:scan=7381	2864.5	2	1285.71123	643.35916	R	E	96	108
PSM	GFGFGQGAGALVHSE	-107_12623	P97315	1	Mouse_09-2020	null	[MS,MS:1001208,SEQUEST,]	2.6e-4	null	ms_run[8]:scan=6984	2728.1	2	1433.68157	717.34404	K	0	179	194
PSM	TFTTQETITNAETAK	-107_149846	P06745	1	Mouse_09-2020	null	[MS,MS:1001208,SEQUEST,]	1.1e-2	null	ms_run[37]:scan=5589	1907.6	2	1655.81145	828.40977	K	W	212	227
PSM	VNADEVGGEALGR	-107_43687	A8DUK4	1	Mouse_09-2020	null	[MS,MS:1001208,SEQUEST,]	2.6e-4	null	ms_run[33]:scan=4077	1672.8	2	1286.63359	643.82040	K	L	19	32
PSM	VQVEYKGETK	-107_14325	P63017	1	Mouse_09-2020	null	[MS,MS:1001208,SEQUEST,]	2.6e-4	null	ms_run[11]:scan=1719	714.7	2	1180.62078	590.81405	K	F	103	113
PSM	ISVYYNEATGGK	-107_43728	P99024	1	Mouse_09-2020	null	[MS,MS:1001208,SEQUEST,]	2.6e-4	null	ms_run[33]:scan=4200	1719.5	2	1301.63677	651.32224	R	V	47	59
PSM	GFSVVADTPELQR	-107_12508	A2A6H0	1	Mouse_09-2020	null	[MS,MS:1001208,SEQUEST,]	2.6e-4	null	ms_run[8]:scan=6417	2527.8	2	1418.72746	709.86735	K	K	61	74
PSM	TWNDPSVQQDIK	-107_149952	P20029	1	Mouse_09-2020	null	[MS,MS:1001208,SEQUEST,]	1.0e-2	null	ms_run[37]:scan=5963	2005.5	2	1430.69182	715.84916	R	L	103	115
PSM	YALYDASFETK	-107_12445	Q9R0P5	1	Mouse_09-2020	null	[MS,MS:1001208,SEQUEST,]	2.6e-4	null	ms_run[8]:scan=6271	2478.3	2	1307.61589	654.31134	R	S	82	93
PSM	ISSLLEEQFQQGK	-107_12435	P62242	1	Mouse_09-2020	null	[MS,MS:1001208,SEQUEST,]	2.6e-4	null	ms_run[8]:scan=6268	2477.1	2	1506.78044	753.89356	K	L	158	171
PSM	RAPFDLFENK	-107_12404	P11499	1	Mouse_09-2020	null	[MS,MS:1001208,SEQUEST,]	2.6e-4	null	ms_run[8]:scan=6242	2468.5	2	1236.63750	618.82221	R	K	338	348
PSM	AIAGTGANVIVTGGK	-107_43792	H3BJB6	1	Mouse_09-2020	null	[MS,MS:1001208,SEQUEST,]	2.6e-4	null	ms_run[33]:scan=4513	1842.4	2	1328.75286	664.88026	K	A	41	56
PSM	ALRTDYNASVSVPDSSGPER	-107_43802	P61979	1	Mouse_09-2020	null	[MS,MS:1001208,SEQUEST,]	2.6e-4	null	ms_run[33]:scan=4519	1844.4	3	2121.02011	707.67842	K	L	67	87
PSM	DATNVGDEGGFAPNILENKEALELLK	-107_121252	P17182	1	Mouse_09-2020	null	[MS,MS:1001208,SEQUEST,]	1.7e-3	null	ms_run[12]:scan=11685	3720.3	3	2757.39914	919.80289	K	A	203	229
PSM	TGTDKTLVKEVVQNFAK	-107_12365	Q9CQI6	1	Mouse_09-2020	null	[MS,MS:1001208,SEQUEST,]	2.6e-4	null	ms_run[8]:scan=6176	2445.0	3	1878.03238	626.68255	K	F	94	111
PSM	EVWFFGLQYQDTK	-107_121350	P26041	1	Mouse_09-2020	null	[MS,MS:1001208,SEQUEST,]	1.7e-3	null	ms_run[12]:scan=11885	3772.8	2	1660.80425	830.90393	R	F	41	54
PSM	TFIAIKPDGVQR	-107_43855	Q01768	1	Mouse_09-2020	null	[MS,MS:1001208,SEQUEST,]	2.6e-4	null	ms_run[33]:scan=4586	1865.8	2	1344.76421	672.88534	R	L	7	19
PSM	TITLEVEPSDTIENVKAK	-107_12350	E9Q5F6	1	Mouse_09-2020	null	[MS,MS:1001208,SEQUEST,]	2.6e-4	null	ms_run[8]:scan=6125	2425.8	3	1987.06052	663.02464	K	Q	12	30
PSM	GILFVGSGVSGGEEGAR	-107_12565	Q9DCD0	1	Mouse_09-2020	null	[MS,MS:1001208,SEQUEST,]	2.6e-4	null	ms_run[8]:scan=6709	2630.4	2	1591.80803	796.40737	K	G	120	137
PSM	YALYDASFETK	-107_140599	Q9R0P5	1	Mouse_09-2020	null	[MS,MS:1001208,SEQUEST,]	1.7e-3	null	ms_run[28]:scan=6380	2474.0	2	1307.61516	654.31134	R	S	82	93
PSM	DSYVGDEAQSK	-107_148988	P60710	0	Mouse_09-2020	null	[MS,MS:1001208,SEQUEST,]	1.7e-3	null	ms_run[37]:scan=2529	1007.2	2	1198.52214	599.76476	K	G	51	62
PSM	DSYVGDEAQSK	-107_148988	P68134	0	Mouse_09-2020	null	[MS,MS:1001208,SEQUEST,]	1.7e-3	null	ms_run[37]:scan=2529	1007.2	2	1198.52214	599.76476	K	G	53	64
PSM	VYSTSVTGSR	-107_14429	Q91VW3	1	Mouse_09-2020	null	[MS,MS:1001208,SEQUEST,]	2.6e-4	null	ms_run[11]:scan=2365	960.9	2	1056.53191	528.76965	R	I	6	16
PSM	SLAGSSGPGASSGPGGDHSELIVR	-107_118135	Q80T06	1	Mouse_09-2020	null	[MS,MS:1001208,SEQUEST,]	4.6e-3	null	ms_run[12]:scan=5459	1912.6	3	2195.07163	732.36109	K	T	60	84
PSM	NSNPALNDNLEK	-107_16329	Q9Z1Q5	1	Mouse_09-2020	null	[MS,MS:1001208,SEQUEST,]	2.6e-4	null	ms_run[12]:scan=3660	1385.0	2	1328.64519	664.82568	K	L	120	132
PSM	LINSLYPEGQAPVKK	-107_118152	Q9WVA4	1	Mouse_09-2020	null	[MS,MS:1001208,SEQUEST,]	1.7e-3	null	ms_run[12]:scan=5483	1919.3	3	1656.93235	552.98216	K	Q	65	80
PSM	EATNPPIIQEEKPK	-107_16313	P27773	1	Mouse_09-2020	null	[MS,MS:1001208,SEQUEST,]	2.6e-4	null	ms_run[12]:scan=3627	1373.1	3	1593.84720	531.95427	R	K	483	497
PSM	LGQSDPAPLQHQVDIYQK	-107_42030	P40142	1	Mouse_09-2020	null	[MS,MS:1001208,SEQUEST,]	2.6e-4	null	ms_run[32]:scan=6518	2121.2	3	2037.04026	679.68484	R	C	187	205
PSM	ALRTDYNASVSVPDSSGPER	-107_118176	P61979	1	Mouse_09-2020	null	[MS,MS:1001208,SEQUEST,]	1.7e-3	null	ms_run[12]:scan=5508	1926.1	3	2121.02195	707.67842	K	L	67	87
PSM	RVLQALEGLK	-107_118202	D3YUT3	1	Mouse_09-2020	null	[MS,MS:1001208,SEQUEST,]	7.6e-3	null	ms_run[12]:scan=5524	1931.1	2	1126.69512	563.85077	R	V	102	112
PSM	VYVGNLGNNGNK	-107_16271	P84104	1	Mouse_09-2020	null	[MS,MS:1001208,SEQUEST,]	2.6e-4	null	ms_run[12]:scan=3525	1338.2	2	1248.63335	624.82020	K	E	12	24
PSM	NFSDNQLQEGK	-107_16265	Q9WVA4	1	Mouse_09-2020	null	[MS,MS:1001208,SEQUEST,]	2.6e-4	null	ms_run[12]:scan=3519	1336.3	2	1279.59111	640.29930	R	V	161	172
PSM	VEAQLQELQVK	-107_42057	Q8VDD5	1	Mouse_09-2020	null	[MS,MS:1001208,SEQUEST,]	2.6e-4	null	ms_run[32]:scan=6629	2148.6	2	1284.71782	642.86153	K	S	1250	1261
PSM	VATVPQHATSGPGPADVSK	-107_16178	B7FAV1	1	Mouse_09-2020	null	[MS,MS:1001208,SEQUEST,]	2.6e-4	null	ms_run[12]:scan=3269	1257.8	3	1818.93454	606.98300	K	V	2477	2496
PSM	SIQEIQELDKDDESLRK	-107_118354	Q99PT1	1	Mouse_09-2020	null	[MS,MS:1001208,SEQUEST,]	7.8e-3	null	ms_run[12]:scan=5732	1990.3	3	2046.03678	682.68317	K	K	34	51
PSM	KEPALLELEGK	-107_139877	P40124	1	Mouse_09-2020	null	[MS,MS:1001208,SEQUEST,]	1.7e-3	null	ms_run[28]:scan=4910	1955.7	2	1226.69878	613.85318	K	W	316	327
PSM	SLQSVAEER	-107_16140	Q9CZM2	1	Mouse_09-2020	null	[MS,MS:1001208,SEQUEST,]	2.6e-4	null	ms_run[12]:scan=3178	1229.4	2	1018.51604	509.76182	R	G	97	106
PSM	TETQEKNTLPTKETIEQEK	-107_16132	Q6ZWY8	1	Mouse_09-2020	null	[MS,MS:1001208,SEQUEST,]	2.6e-4	null	ms_run[12]:scan=3154	1221.2	4	2247.13344	562.53922	K	S	21	40
PSM	YLSEVASGENK	-107_16126	Q9CQV8	1	Mouse_09-2020	null	[MS,MS:1001208,SEQUEST,]	2.6e-4	null	ms_run[12]:scan=3147	1219.5	2	1196.57927	598.79332	R	T	130	141
PSM	YNDLGEQHFK	-107_16051	P07724	1	Mouse_09-2020	null	[MS,MS:1001208,SEQUEST,]	2.6e-4	null	ms_run[12]:scan=3087	1201.6	2	1250.58013	625.79365	R	L	35	45
PSM	ITSLEVENQNLR	-107_118434	Q80T06	1	Mouse_09-2020	null	[MS,MS:1001208,SEQUEST,]	1.3e-2	null	ms_run[12]:scan=5830	2018.5	2	1415.74785	708.37808	R	V	84	96
PSM	LVDYDSAR	-107_16030	A0A668KM31	1	Mouse_09-2020	null	[MS,MS:1001208,SEQUEST,]	2.6e-4	null	ms_run[12]:scan=3055	1192.3	2	938.45763	469.73253	K	H	142	150
PSM	REQEVSILK	-107_16001	Q8VDD5	1	Mouse_09-2020	null	[MS,MS:1001208,SEQUEST,]	2.6e-4	null	ms_run[12]:scan=2990	1171.4	2	1101.62627	551.31676	K	T	1165	1174
PSM	SPPGQVTEAVK	-107_15970	P45376	1	Mouse_09-2020	null	[MS,MS:1001208,SEQUEST,]	4.6e-3	null	ms_run[12]:scan=2949	1158.4	2	1112.59465	556.80095	K	A	23	34
PSM	YTQKAPQVSTPTLVEAAR	-107_118450	P07724	1	Mouse_09-2020	null	[MS,MS:1001208,SEQUEST,]	1.7e-3	null	ms_run[12]:scan=5862	2027.6	3	1960.05027	654.02146	R	L	435	453
PSM	TGQAAGFSYTDANKNK	-107_15936	P62897	1	Mouse_09-2020	null	[MS,MS:1001208,SEQUEST,]	2.6e-4	null	ms_run[12]:scan=2910	1146.5	3	1672.79294	558.26903	K	I	41	57
PSM	YEKDIAAYR	-107_15899	P63158	0	Mouse_09-2020	null	[MS,MS:1001208,SEQUEST,]	2.6e-4	null	ms_run[12]:scan=2886	1139.7	2	1128.56853	564.78784	K	K	155	164
PSM	YEKDIAAYR	-107_15899	P30681	0	Mouse_09-2020	null	[MS,MS:1001208,SEQUEST,]	2.6e-4	null	ms_run[12]:scan=2886	1139.7	2	1128.56853	564.78784	K	K	155	164
PSM	TVGQLYK	-107_15865	A0A2R8VHF9	0	Mouse_09-2020	null	[MS,MS:1001208,SEQUEST,]	2.6e-4	null	ms_run[12]:scan=2847	1127.4	2	808.45641	404.73180	R	Q	652	659
PSM	TVGQLYK	-107_15865	Q8VDD5	0	Mouse_09-2020	null	[MS,MS:1001208,SEQUEST,]	2.6e-4	null	ms_run[12]:scan=2847	1127.4	2	808.45641	404.73180	R	Q	645	652
PSM	FYSVNVDYSK	-107_50979	Q62425	1	Mouse_09-2020	null	[MS,MS:1001208,SEQUEST,]	2.6e-4	null	ms_run[43]:scan=5233	2156.4	2	1221.57866	611.29295	K	K	65	75
PSM	AAWGKIGGHGAEYGAEALER	-107_118519	Q91VB8	1	Mouse_09-2020	null	[MS,MS:1001208,SEQUEST,]	1.7e-3	null	ms_run[12]:scan=5955	2053.1	4	2043.00442	511.50652	K	F	13	33
PSM	GDAVRDVDIIDHHDNTYTVK	-107_118075	B7FAV1	1	Mouse_09-2020	null	[MS,MS:1001208,SEQUEST,]	1.7e-3	null	ms_run[12]:scan=5417	1900.2	4	2283.10048	571.53046	K	I	893	913
PSM	ISVYYNEATGGK	-107_117802	P99024	1	Mouse_09-2020	null	[MS,MS:1001208,SEQUEST,]	1.7e-3	null	ms_run[12]:scan=5054	1795.6	2	1301.63689	651.32224	R	V	47	59
PSM	KTETQEKNPLPSKETIEQEKQAGES	-107_134506	P20065	1	Mouse_09-2020	null	[MS,MS:1001208,SEQUEST,]	1.7e-3	null	ms_run[27]:scan=3262	1216.3	5	2829.41297	566.68807	K	0	26	51
PSM	YYPTEDVPR	-107_16884	P47911	1	Mouse_09-2020	null	[MS,MS:1001208,SEQUEST,]	3.7e-2	null	ms_run[12]:scan=4827	1735.0	2	1139.53813	570.27202	R	L	123	132
PSM	TVGQLYK	-107_148547	A0A2R8VHF9	0	Mouse_09-2020	null	[MS,MS:1001208,SEQUEST,]	4.1e-2	null	ms_run[36]:scan=2715	1094.0	2	808.45616	404.73180	R	Q	652	659
PSM	TVGQLYK	-107_148547	Q8VDD5	0	Mouse_09-2020	null	[MS,MS:1001208,SEQUEST,]	4.1e-2	null	ms_run[36]:scan=2715	1094.0	2	808.45616	404.73180	R	Q	645	652
PSM	RQLEEAEEEAQRANASR	-107_134585	Q8VDD5	1	Mouse_09-2020	null	[MS,MS:1001208,SEQUEST,]	7.6e-3	null	ms_run[27]:scan=3457	1277.3	3	1986.95981	662.99111	K	K	1877	1894
PSM	LAQAAQSSVATITR	-107_16812	P26039	1	Mouse_09-2020	null	[MS,MS:1001208,SEQUEST,]	2.6e-4	null	ms_run[12]:scan=4733	1707.5	2	1416.78166	708.89390	K	A	2044	2058
PSM	GFSVVADTPELQR	-107_51053	A2A6H0	1	Mouse_09-2020	null	[MS,MS:1001208,SEQUEST,]	2.6e-4	null	ms_run[43]:scan=6215	2518.5	2	1418.72734	709.86735	K	K	61	74
PSM	SSSIASFKDPK	-107_148563	Q61233	1	Mouse_09-2020	null	[MS,MS:1001208,SEQUEST,]	1.7e-3	null	ms_run[36]:scan=2740	1102.6	2	1166.60466	583.80623	K	S	535	546
PSM	AIGSASEGAQSSLQEVYHK	-107_41721	Q9Z2U1	1	Mouse_09-2020	null	[MS,MS:1001208,SEQUEST,]	2.6e-4	null	ms_run[32]:scan=5723	1917.6	3	1961.95804	654.65695	R	M	169	188
PSM	SPPGQVTEAVK	-107_148579	P45376	1	Mouse_09-2020	null	[MS,MS:1001208,SEQUEST,]	7.8e-3	null	ms_run[36]:scan=2803	1122.3	2	1112.59490	556.80095	K	A	23	34
PSM	GGGGNFGPGPGSNFRGGSDGYGSGR	-107_117651	O88569	1	Mouse_09-2020	null	[MS,MS:1001208,SEQUEST,]	1.7e-3	null	ms_run[12]:scan=4843	1739.0	3	2270.99375	757.66892	R	F	214	239
PSM	YATALYSAASK	-107_16712	F6XVM5	1	Mouse_09-2020	null	[MS,MS:1001208,SEQUEST,]	2.6e-4	null	ms_run[12]:scan=4530	1649.5	2	1145.58367	573.29550	R	K	38	49
PSM	ALRTDYNASVSVPDSSGPER	-107_41730	P61979	1	Mouse_09-2020	null	[MS,MS:1001208,SEQUEST,]	2.6e-4	null	ms_run[32]:scan=5757	1927.2	3	2121.02250	707.67842	K	L	67	87
PSM	TFIAIKPDGVQR	-107_41762	Q01768	1	Mouse_09-2020	null	[MS,MS:1001208,SEQUEST,]	2.6e-4	null	ms_run[32]:scan=5832	1946.8	2	1344.76482	672.88534	R	L	7	19
PSM	IAQLEEQLDNETKER	-107_41768	Q8VDD5	1	Mouse_09-2020	null	[MS,MS:1001208,SEQUEST,]	2.6e-4	null	ms_run[32]:scan=5841	1949.0	3	1815.91019	605.97428	K	A	1816	1831
PSM	SEIAHRYNDLGEQHFK	-107_134600	P07724	1	Mouse_09-2020	null	[MS,MS:1001208,SEQUEST,]	1.5e-2	null	ms_run[27]:scan=3488	1286.4	3	1943.93717	648.65013	K	L	29	45
PSM	TETQEKNTLPTKETIEQEK	-107_148632	Q6ZWY8	1	Mouse_09-2020	null	[MS,MS:1001208,SEQUEST,]	1.7e-3	null	ms_run[36]:scan=2995	1182.0	4	2247.13564	562.53922	K	S	21	40
PSM	YIYNREEYVRYDSDVGEHR	-107_117657	A0A494B9G5	1	Mouse_09-2020	null	[MS,MS:1001208,SEQUEST,]	1.7e-3	null	ms_run[12]:scan=4846	1740.2	4	2463.13271	616.53855	R	V	57	76
PSM	AQQIQALQSNVR	-107_16605	E9PV24	1	Mouse_09-2020	null	[MS,MS:1001208,SEQUEST,]	2.6e-4	null	ms_run[12]:scan=4373	1606.0	2	1355.73967	678.37313	K	Q	150	162
PSM	VNADEVGGEALGR	-107_117687	A8DUK4	1	Mouse_09-2020	null	[MS,MS:1001208,SEQUEST,]	1.7e-3	null	ms_run[12]:scan=4878	1748.8	2	1286.63359	643.82040	K	L	19	32
PSM	RQAQQERDELADEIANSSGK	-107_16566	Q8VDD5	1	Mouse_09-2020	null	[MS,MS:1001208,SEQUEST,]	2.6e-4	null	ms_run[12]:scan=4282	1578.9	3	2245.08011	749.03163	K	A	1697	1717
PSM	TWNDPSVQQDIK	-107_41871	P20029	1	Mouse_09-2020	null	[MS,MS:1001208,SEQUEST,]	2.6e-4	null	ms_run[32]:scan=6062	2005.2	2	1430.69158	715.84916	R	L	103	115
PSM	QRPASLVQDTAPAETPR	-107_16539	P14901	1	Mouse_09-2020	null	[MS,MS:1001208,SEQUEST,]	2.6e-4	null	ms_run[12]:scan=4219	1560.9	3	1836.95652	612.99027	R	K	238	255
PSM	VEIIANDQGNR	-107_134667	P20029	0	Mouse_09-2020	null	[MS,MS:1001208,SEQUEST,]	4.6e-3	null	ms_run[27]:scan=3701	1348.3	2	1228.62871	614.81766	R	T	51	62
PSM	VEIIANDQGNR	-107_134667	P63017	0	Mouse_09-2020	null	[MS,MS:1001208,SEQUEST,]	4.6e-3	null	ms_run[27]:scan=3701	1348.3	2	1228.62871	614.81766	K	T	26	37
PSM	YQAVTATLEEK	-107_117727	A0A1B0GSF0	1	Mouse_09-2020	null	[MS,MS:1001208,SEQUEST,]	1.7e-3	null	ms_run[12]:scan=4940	1764.5	2	1252.63970	626.82462	K	K	77	88
PSM	IGGHGAEYGAEALER	-107_16501	Q91VB8	1	Mouse_09-2020	null	[MS,MS:1001208,SEQUEST,]	2.6e-4	null	ms_run[12]:scan=4144	1541.2	2	1529.73369	765.37079	K	F	18	33
PSM	DAALATALGDKK	-107_16467	P14733	1	Mouse_09-2020	null	[MS,MS:1001208,SEQUEST,]	2.6e-4	null	ms_run[12]:scan=4080	1521.4	2	1173.64787	587.32733	K	L	147	159
PSM	AAWGKIGGHGAEYGAEALER	-107_118525	Q91VB8	1	Mouse_09-2020	null	[MS,MS:1001208,SEQUEST,]	7.6e-3	null	ms_run[12]:scan=5962	2054.9	3	2043.00364	681.67294	K	F	13	33
PSM	YFVTAVSRPGLGEPR	-107_42126	P01901	1	Mouse_09-2020	null	[MS,MS:1001208,SEQUEST,]	2.6e-4	null	ms_run[32]:scan=6735	2176.8	3	1648.88010	550.29837	R	M	28	43
PSM	GYGYGQGAGTLSTDKGESLGIK	-107_42150	P97315	1	Mouse_09-2020	null	[MS,MS:1001208,SEQUEST,]	2.6e-4	null	ms_run[32]:scan=6755	2182.5	3	2159.06284	720.35869	K	E	70	92
PSM	RAPFDLFENK	-107_42506	P11499	1	Mouse_09-2020	null	[MS,MS:1001208,SEQUEST,]	2.6e-4	null	ms_run[32]:scan=8025	2541.3	2	1236.63799	618.82221	R	K	338	348
PSM	VNADEVGGEALGR	-107_50717	A8DUK4	1	Mouse_09-2020	null	[MS,MS:1001208,SEQUEST,]	2.6e-4	null	ms_run[43]:scan=3949	1677.1	2	1286.63298	643.82040	K	L	19	32
PSM	GIYAYGFEKPSAIQQR	-107_119191	P60843	1	Mouse_09-2020	null	[MS,MS:1001208,SEQUEST,]	1.7e-3	null	ms_run[12]:scan=6737	2274.7	3	1827.94205	609.98445	R	I	46	62
PSM	QTLENERGELANEVK	-107_14872	Q8VDD5	1	Mouse_09-2020	null	[MS,MS:1001208,SEQUEST,]	2.6e-4	null	ms_run[11]:scan=4281	1589.8	3	1729.87131	577.29536	K	L	1220	1235
PSM	GFSVVADTPELQR	-107_42586	A2A6H0	1	Mouse_09-2020	null	[MS,MS:1001208,SEQUEST,]	2.6e-4	null	ms_run[32]:scan=8237	2600.7	2	1418.72759	709.86735	K	K	61	74
PSM	HALIIYDDLSK	-107_119211	Q03265	1	Mouse_09-2020	null	[MS,MS:1001208,SEQUEST,]	1.7e-3	null	ms_run[12]:scan=6755	2279.8	2	1287.69560	644.35080	K	A	306	317
PSM	GPLSQAPTPAPK	-107_14797	Q62523	1	Mouse_09-2020	null	[MS,MS:1001208,SEQUEST,]	2.6e-4	null	ms_run[11]:scan=3697	1405.1	2	1163.64189	582.32459	R	A	245	257
PSM	GILFVGSGVSGGEEGAR	-107_42622	Q9DCD0	1	Mouse_09-2020	null	[MS,MS:1001208,SEQUEST,]	2.6e-4	null	ms_run[32]:scan=8601	2709.4	2	1591.80950	796.40737	K	G	120	137
PSM	SIQEIQELDKDDESLRK	-107_139775	Q99PT1	1	Mouse_09-2020	null	[MS,MS:1001208,SEQUEST,]	1.2e-2	null	ms_run[28]:scan=4790	1912.1	3	2046.03458	682.68317	K	K	34	51
PSM	GNPTVEVDLYTAK	-107_119347	P17182	1	Mouse_09-2020	null	[MS,MS:1001208,SEQUEST,]	1.7e-3	null	ms_run[12]:scan=7040	2363.2	2	1406.71587	703.86173	R	L	16	29
PSM	LYKEELEQTYHAK	-107_14771	P14733	1	Mouse_09-2020	null	[MS,MS:1001208,SEQUEST,]	2.6e-4	null	ms_run[11]:scan=3430	1307.5	3	1651.83213	551.28239	R	E	260	273
PSM	FAIQDISVEETSAK	-107_42631	A0A1L1SV25	0	Mouse_09-2020	null	[MS,MS:1001208,SEQUEST,]	2.6e-4	null	ms_run[32]:scan=8721	2745.0	2	1537.77580	769.39085	R	G	154	168
PSM	FAIQDISVEETSAK	-107_42631	A1BN54	0	Mouse_09-2020	null	[MS,MS:1001208,SEQUEST,]	2.6e-4	null	ms_run[32]:scan=8721	2745.0	2	1537.77580	769.39085	R	G	134	148
PSM	TETQEKNTLPTKETIEQEK	-107_14688	Q6ZWY8	1	Mouse_09-2020	null	[MS,MS:1001208,SEQUEST,]	2.6e-4	null	ms_run[11]:scan=3062	1186.7	4	2247.13442	562.53922	K	S	21	40
PSM	KVINDFVEKGTQGK	-107_14678	P07758	0	Mouse_09-2020	null	[MS,MS:1001208,SEQUEST,]	2.6e-4	null	ms_run[11]:scan=3051	1184.0	3	1562.85312	521.62275	K	A	173	187
PSM	KVINDFVEKGTQGK	-107_14678	P22599	0	Mouse_09-2020	null	[MS,MS:1001208,SEQUEST,]	2.6e-4	null	ms_run[11]:scan=3051	1184.0	3	1562.85312	521.62275	K	V	173	187
PSM	VLVVTQGSNAK	-107_14595	P01027	1	Mouse_09-2020	null	[MS,MS:1001208,SEQUEST,]	6.5e-4	null	ms_run[11]:scan=2920	1143.1	2	1115.64189	558.32459	K	L	388	399
PSM	YEKDIAAYR	-107_14546	P63158	0	Mouse_09-2020	null	[MS,MS:1001208,SEQUEST,]	2.6e-4	null	ms_run[11]:scan=2801	1105.5	2	1128.56841	564.78784	K	K	155	164
PSM	YEKDIAAYR	-107_14546	P30681	0	Mouse_09-2020	null	[MS,MS:1001208,SEQUEST,]	2.6e-4	null	ms_run[11]:scan=2801	1105.5	2	1128.56841	564.78784	K	K	155	164
PSM	GVVQDLQQAISK	-107_42707	Q80T06	1	Mouse_09-2020	null	[MS,MS:1001208,SEQUEST,]	2.6e-4	null	ms_run[32]:scan=9346	2941.0	2	1285.71135	643.35916	R	E	96	108
PSM	LQIWDTAGQER	-107_119365	P61027	1	Mouse_09-2020	null	[MS,MS:1001208,SEQUEST,]	7.8e-3	null	ms_run[12]:scan=7051	2366.6	2	1316.65911	658.83331	K	H	60	71
PSM	DAGPLLISLK	-107_42778	O89053	1	Mouse_09-2020	null	[MS,MS:1001208,SEQUEST,]	2.6e-4	null	ms_run[32]:scan=9983	3154.3	2	1026.61931	513.81332	R	G	384	394
PSM	KGTVVAEKDRPHEGTRPVHAVFVSEGK	-107_14466	O89053	1	Mouse_09-2020	null	[MS,MS:1001208,SEQUEST,]	2.6e-4	null	ms_run[11]:scan=2506	1011.8	5	2930.56043	586.91772	R	L	207	234
PSM	VLVQNAAGSQEK	-107_148967	P26039	1	Mouse_09-2020	null	[MS,MS:1001208,SEQUEST,]	7.8e-3	null	ms_run[37]:scan=2448	980.8	2	1243.66423	622.33568	K	A	2032	2044
PSM	IQDKEGIPPDQQR	-107_14438	E9Q5F6	1	Mouse_09-2020	null	[MS,MS:1001208,SEQUEST,]	2.6e-4	null	ms_run[11]:scan=2375	964.5	3	1523.78116	508.59860	K	I	30	43
PSM	TWNDPSVQQDIK	-107_139812	P20029	1	Mouse_09-2020	null	[MS,MS:1001208,SEQUEST,]	4.8e-2	null	ms_run[28]:scan=4832	1928.2	2	1430.69121	715.84916	R	L	103	115
PSM	YALYDATYETK	-107_119164	P45591	1	Mouse_09-2020	null	[MS,MS:1001208,SEQUEST,]	2.8e-3	null	ms_run[12]:scan=6706	2265.3	2	1337.62602	669.31663	R	S	82	93
PSM	YPASTVQILGAEK	-107_42446	Q9D6Z1	1	Mouse_09-2020	null	[MS,MS:1001208,SEQUEST,]	2.6e-4	null	ms_run[32]:scan=7401	2361.5	2	1376.74187	688.87464	K	L	321	334
PSM	GDAVRDVDIIDHHDNTYTVK	-107_15060	B7FAV1	1	Mouse_09-2020	null	[MS,MS:1001208,SEQUEST,]	2.6e-4	null	ms_run[11]:scan=5171	1870.8	4	2283.10024	571.53046	K	I	893	913
PSM	IEESYTLNSNLGR	-107_42154	Q9D154	1	Mouse_09-2020	null	[MS,MS:1001208,SEQUEST,]	2.5e-3	null	ms_run[32]:scan=6761	2184.0	2	1495.73808	748.37299	K	G	278	291
PSM	KALAAAGYDVEKNNSR	-107_15711	P43274	1	Mouse_09-2020	null	[MS,MS:1001208,SEQUEST,]	2.6e-4	null	ms_run[12]:scan=2427	980.0	3	1706.88279	569.63219	K	K	64	80
PSM	ITITNDQNRLTPEEIER	-107_42167	P20029	1	Mouse_09-2020	null	[MS,MS:1001208,SEQUEST,]	2.6e-4	null	ms_run[32]:scan=6775	2188.0	3	2042.05240	681.35528	K	V	525	542
PSM	FQSSHHSTDITSLDQYVER	-107_42176	P08113	1	Mouse_09-2020	null	[MS,MS:1001208,SEQUEST,]	2.6e-4	null	ms_run[32]:scan=6800	2195.4	3	2250.03934	750.68557	R	K	512	531
PSM	YALYDATYETK	-107_42188	P45591	1	Mouse_09-2020	null	[MS,MS:1001208,SEQUEST,]	2.6e-4	null	ms_run[32]:scan=6822	2201.6	2	1337.62663	669.31663	R	S	82	93
PSM	VEAQLQELQVK	-107_118770	Q8VDD5	1	Mouse_09-2020	null	[MS,MS:1001208,SEQUEST,]	4.9e-2	null	ms_run[12]:scan=6310	2150.3	2	1284.71745	642.86153	K	S	1250	1261
PSM	LVQEVTDFAK	-107_118852	P07724	1	Mouse_09-2020	null	[MS,MS:1001208,SEQUEST,]	1.7e-3	null	ms_run[12]:scan=6401	2176.4	2	1149.61504	575.31115	K	C	66	76
PSM	GYGYGQGAGTLSTDKGESLGIK	-107_118861	P97315	1	Mouse_09-2020	null	[MS,MS:1001208,SEQUEST,]	1.7e-3	null	ms_run[12]:scan=6405	2177.7	3	2159.05991	720.35869	K	E	70	92
PSM	KGNFNYIEFTR	-107_42203	Q3THE2	1	Mouse_09-2020	null	[MS,MS:1001208,SEQUEST,]	2.6e-4	null	ms_run[32]:scan=6834	2205.2	2	1388.69646	694.85150	K	L	151	162
PSM	YALYDATYETK	-107_118907	P45591	1	Mouse_09-2020	null	[MS,MS:1001208,SEQUEST,]	1.7e-3	null	ms_run[12]:scan=6480	2199.9	2	1337.62663	669.31663	R	S	82	93
PSM	ALRTDYNASVSVPDSSGPER	-107_50790	P61979	1	Mouse_09-2020	null	[MS,MS:1001208,SEQUEST,]	2.6e-4	null	ms_run[43]:scan=4383	1842.5	3	2121.02030	707.67842	K	L	67	87
PSM	YYVTIIDAPGHR	-107_42276	P10126	1	Mouse_09-2020	null	[MS,MS:1001208,SEQUEST,]	2.6e-4	null	ms_run[32]:scan=6902	2223.9	2	1404.72710	702.86715	K	F	85	97
PSM	KALAAAGYDVEKNNSR	-107_14414	P43274	1	Mouse_09-2020	null	[MS,MS:1001208,SEQUEST,]	2.6e-4	null	ms_run[11]:scan=2342	953.4	3	1706.88132	569.63219	K	K	64	80
PSM	DAGPLLISLK	-107_148829	O89053	1	Mouse_09-2020	null	[MS,MS:1001208,SEQUEST,]	4.1e-2	null	ms_run[36]:scan=8685	3122.7	2	1026.61931	513.81332	R	G	384	394
PSM	FYSVNVDYSK	-107_42296	Q62425	1	Mouse_09-2020	null	[MS,MS:1001208,SEQUEST,]	2.6e-4	null	ms_run[32]:scan=6923	2230.4	2	1221.57842	611.29295	K	K	65	75
PSM	DAGPLLISLK	-107_15372	O89053	1	Mouse_09-2020	null	[MS,MS:1001208,SEQUEST,]	2.6e-4	null	ms_run[11]:scan=8787	3124.3	2	1026.61955	513.81332	R	G	384	394
PSM	IQLVEEELDRAQER	-107_15316	D3Z6I8	1	Mouse_09-2020	null	[MS,MS:1001208,SEQUEST,]	6.5e-4	null	ms_run[11]:scan=6479	2280.6	3	1727.89231	576.63560	R	A	56	70
PSM	ILDSVGIEADDDRLNK	-107_15285	P99027	1	Mouse_09-2020	null	[MS,MS:1001208,SEQUEST,]	2.6e-4	null	ms_run[11]:scan=6275	2210.7	3	1772.90256	591.63901	K	I	26	42
PSM	FLIPNASQPESK	-107_119057	P63101	1	Mouse_09-2020	null	[MS,MS:1001208,SEQUEST,]	1.7e-3	null	ms_run[12]:scan=6583	2231.1	2	1330.70073	665.85371	K	F	104	116
PSM	VLIEGSINSVR	-107_15247	P59999	1	Mouse_09-2020	null	[MS,MS:1001208,SEQUEST,]	2.6e-4	null	ms_run[11]:scan=6039	2132.1	2	1186.67925	593.84314	K	S	61	72
PSM	YGGQPVPNFPSK	-107_139824	B7FAV1	1	Mouse_09-2020	null	[MS,MS:1001208,SEQUEST,]	1.7e-3	null	ms_run[28]:scan=4853	1935.8	2	1290.64763	645.82749	K	Q	1211	1223
PSM	GHLLLAATPGLAGR	-107_42329	Q9R233	1	Mouse_09-2020	null	[MS,MS:1001208,SEQUEST,]	2.6e-4	null	ms_run[32]:scan=7009	2253.1	2	1346.79021	673.89879	K	P	217	231
PSM	ISVYYNEATGGK	-107_50739	P99024	1	Mouse_09-2020	null	[MS,MS:1001208,SEQUEST,]	2.6e-4	null	ms_run[43]:scan=4070	1722.0	2	1301.63701	651.32224	R	V	47	59
PSM	DLEGLSQRLEEK	-107_42360	Q8VDD5	1	Mouse_09-2020	null	[MS,MS:1001208,SEQUEST,]	2.6e-4	null	ms_run[32]:scan=7038	2261.9	2	1416.73393	708.87009	K	A	1393	1405
PSM	GYSFVTTAER	-107_15099	P68134	1	Mouse_09-2020	null	[MS,MS:1001208,SEQUEST,]	4.8e-4	null	ms_run[11]:scan=5277	1903.3	2	1130.54802	565.77747	R	I	199	209
PSM	ALRETLPAEQDLTTK	-107_15075	A0A1B0GS70	1	Mouse_09-2020	null	[MS,MS:1001208,SEQUEST,]	2.6e-4	null	ms_run[11]:scan=5232	1889.7	3	1685.90641	562.64046	R	V	169	184
PSM	QLFDQVVK	-107_42281	P26041	1	Mouse_09-2020	null	[MS,MS:1001208,SEQUEST,]	2.6e-4	null	ms_run[32]:scan=6910	2226.4	2	976.54631	488.77674	K	I	28	36
PSM	LVEVDSGRQIEYEYK	-107_11623	P14733	1	Mouse_09-2020	null	[MS,MS:1001208,SEQUEST,]	6.5e-4	null	ms_run[8]:scan=4887	1988.9	3	1827.91257	609.97562	R	A	228	243
PSM	VATVPQHATSGPGPADVSK	-107_99828	B7FAV1	1	Mouse_09-2020	null	[MS,MS:1001208,SEQUEST,]	1.7e-3	null	ms_run[2]:scan=3258	1263.8	3	1818.93491	606.98300	K	V	2477	2496
PSM	IQDKEGIPPDQQR	-107_132928	E9Q5F6	1	Mouse_09-2020	null	[MS,MS:1001208,SEQUEST,]	2.8e-3	null	ms_run[26]:scan=2373	944.4	3	1523.78098	508.59860	K	I	30	43
PSM	LNNQYRPTGPNPR	-107_30955	P11247	1	Mouse_09-2020	null	[MS,MS:1001208,SEQUEST,]	2.6e-4	null	ms_run[26]:scan=2473	982.0	3	1526.78272	509.59893	R	P	486	499
PSM	DSYVGDEAQSK	-107_30943	P60710	0	Mouse_09-2020	null	[MS,MS:1001208,SEQUEST,]	6.5e-4	null	ms_run[26]:scan=2424	964.5	2	1198.52202	599.76476	K	G	51	62
PSM	DSYVGDEAQSK	-107_30943	P68134	0	Mouse_09-2020	null	[MS,MS:1001208,SEQUEST,]	6.5e-4	null	ms_run[26]:scan=2424	964.5	2	1198.52202	599.76476	K	G	53	64
PSM	KALAAAGYDVEKNNSR	-107_30936	P43274	1	Mouse_09-2020	null	[MS,MS:1001208,SEQUEST,]	2.6e-4	null	ms_run[26]:scan=2388	951.2	3	1706.88132	569.63219	K	K	64	80
PSM	IQDKEGIPPDQQR	-107_30932	E9Q5F6	1	Mouse_09-2020	null	[MS,MS:1001208,SEQUEST,]	2.6e-4	null	ms_run[26]:scan=2374	944.9	3	1523.78098	508.59860	K	I	30	43
PSM	FAAQAAQQR	-107_30809	F6R587	1	Mouse_09-2020	null	[MS,MS:1001208,SEQUEST,]	2.6e-4	null	ms_run[26]:scan=1758	689.5	2	990.51158	495.75942	R	A	40	49
PSM	LGTAAIQGAIEK	-107_143015	Q8QZT1	1	Mouse_09-2020	null	[MS,MS:1001208,SEQUEST,]	4.6e-3	null	ms_run[31]:scan=5718	1983.8	2	1171.66789	586.33770	K	G	64	76
PSM	DFTPAAQAAFQK	-107_103352	A8DUK4	0	Mouse_09-2020	null	[MS,MS:1001208,SEQUEST,]	1.7e-3	null	ms_run[3]:scan=5647	2283.8	2	1294.64287	647.82495	K	V	122	134
PSM	DFTPAAQAAFQK	-107_103352	P02089	0	Mouse_09-2020	null	[MS,MS:1001208,SEQUEST,]	1.7e-3	null	ms_run[3]:scan=5647	2283.8	2	1294.64287	647.82495	K	V	122	134
PSM	TYFPHFDVSHGSAQVKGHGK	-107_106870	Q91VB8	1	Mouse_09-2020	null	[MS,MS:1001208,SEQUEST,]	1.7e-3	null	ms_run[7]:scan=4260	1558.3	3	2199.07468	733.69585	K	V	42	62
PSM	DAGPLLISLK	-107_143128	O89053	1	Mouse_09-2020	null	[MS,MS:1001208,SEQUEST,]	4.6e-3	null	ms_run[31]:scan=8964	3120.1	2	1026.61919	513.81332	R	G	384	394
PSM	AVAGNISDPGLQK	-107_106982	Q64727	1	Mouse_09-2020	null	[MS,MS:1001208,SEQUEST,]	1.7e-3	null	ms_run[7]:scan=4419	1602.7	2	1269.68132	635.34351	K	F	803	816
PSM	AQQIQALQSNVR	-107_106992	E9PV24	1	Mouse_09-2020	null	[MS,MS:1001208,SEQUEST,]	2.3e-2	null	ms_run[7]:scan=4432	1606.4	2	1355.73870	678.37313	K	Q	150	162
PSM	NVNGVNYASVTR	-107_107018	Q9WUU7	1	Mouse_09-2020	null	[MS,MS:1001208,SEQUEST,]	2.8e-3	null	ms_run[7]:scan=4488	1622.1	2	1293.65557	647.33093	R	Q	72	84
PSM	AGNVAFLKDSTVLQNTDGK	-107_103344	P08071	1	Mouse_09-2020	null	[MS,MS:1001208,SEQUEST,]	1.7e-3	null	ms_run[3]:scan=5625	2276.5	3	1978.02500	660.01285	K	T	555	574
PSM	LLKQNGLLGDVN	-107_103324	Q3U2S8	1	Mouse_09-2020	null	[MS,MS:1001208,SEQUEST,]	2.7e-2	null	ms_run[3]:scan=5580	2258.2	2	1283.73186	642.36953	K	0	258	270
PSM	DFTPAAQAAFQK	-107_103306	A8DUK4	0	Mouse_09-2020	null	[MS,MS:1001208,SEQUEST,]	1.7e-3	null	ms_run[3]:scan=5522	2235.2	2	1294.64263	647.82495	K	V	122	134
PSM	DFTPAAQAAFQK	-107_103306	P02089	0	Mouse_09-2020	null	[MS,MS:1001208,SEQUEST,]	1.7e-3	null	ms_run[3]:scan=5522	2235.2	2	1294.64263	647.82495	K	V	122	134
PSM	FYSVNVDYSK	-107_103215	Q62425	1	Mouse_09-2020	null	[MS,MS:1001208,SEQUEST,]	1.1e-2	null	ms_run[3]:scan=5304	2159.2	2	1221.57866	611.29295	K	K	65	75
PSM	GEATAERPGEAAVASSPSK	-107_36173	P26645	1	Mouse_09-2020	null	[MS,MS:1001208,SEQUEST,]	2.6e-4	null	ms_run[28]:scan=2264	922.2	3	1814.88718	605.63415	K	N	12	31
PSM	QASPNIVIALAGNK	-107_30055	P35278	1	Mouse_09-2020	null	[MS,MS:1001208,SEQUEST,]	2.6e-4	null	ms_run[23]:scan=6930	2712.7	2	1395.79473	698.40136	R	D	122	136
PSM	GYISPYFINTSK	-107_30049	P63038	1	Mouse_09-2020	null	[MS,MS:1001208,SEQUEST,]	2.6e-4	null	ms_run[23]:scan=6917	2707.9	2	1389.70513	695.35608	R	Q	222	234
PSM	GFSVVADTPELQR	-107_30016	A2A6H0	1	Mouse_09-2020	null	[MS,MS:1001208,SEQUEST,]	2.6e-4	null	ms_run[23]:scan=6419	2520.3	2	1418.72783	709.86735	K	K	61	74
PSM	RFDAQTGADREVQR	-107_143338	A0A140LIZ5	1	Mouse_09-2020	null	[MS,MS:1001208,SEQUEST,]	2.6e-3	null	ms_run[32]:scan=2231	900.2	3	1648.81455	550.27652	K	L	243	257
PSM	YFQFQEEGKEGENR	-107_107157	Q9CVB6	1	Mouse_09-2020	null	[MS,MS:1001208,SEQUEST,]	1.7e-3	null	ms_run[7]:scan=4657	1668.0	3	1760.78666	587.60067	K	V	128	142
PSM	RAPFDLFENK	-107_29989	P11499	1	Mouse_09-2020	null	[MS,MS:1001208,SEQUEST,]	2.6e-4	null	ms_run[23]:scan=6267	2463.4	2	1236.63762	618.82221	R	K	338	348
PSM	FLIPNASQPESK	-107_103210	P63101	1	Mouse_09-2020	null	[MS,MS:1001208,SEQUEST,]	1.7e-3	null	ms_run[3]:scan=5293	2154.8	2	1330.70036	665.85371	K	F	104	116
PSM	FYSVNVDYSK	-107_29903	Q62425	1	Mouse_09-2020	null	[MS,MS:1001208,SEQUEST,]	2.6e-4	null	ms_run[23]:scan=5379	2149.0	2	1221.57829	611.29295	K	K	65	75
PSM	KILATPPQEDAPSVDIANIR	-107_103480	P40142	1	Mouse_09-2020	null	[MS,MS:1001208,SEQUEST,]	7.8e-3	null	ms_run[3]:scan=6444	2588.0	3	2148.16660	716.72682	K	P	283	303
PSM	VLVQNAAGSQEK	-107_143385	P26039	1	Mouse_09-2020	null	[MS,MS:1001208,SEQUEST,]	2.8e-3	null	ms_run[32]:scan=2428	967.2	2	1243.66460	622.33568	K	A	2032	2044
PSM	KASSEGGAATGAGLDSLHK	-107_30976	Q9WV32	1	Mouse_09-2020	null	[MS,MS:1001208,SEQUEST,]	2.6e-4	null	ms_run[26]:scan=2630	1036.3	3	1756.88340	586.29899	K	S	308	327
PSM	YPGAYYIFQIK	-107_103598	A0A1Y7VJW9	1	Mouse_09-2020	null	[MS,MS:1001208,SEQUEST,]	3.0e-2	null	ms_run[3]:scan=8528	3348.0	2	1362.70940	681.85826	R	G	387	398
PSM	IQLVEEELDRAQER	-107_31646	D3Z6I8	1	Mouse_09-2020	null	[MS,MS:1001208,SEQUEST,]	2.6e-4	null	ms_run[26]:scan=6660	2281.9	3	1727.89212	576.63560	R	A	56	70
PSM	VATVPQHATSGPGPADVSK	-107_106497	B7FAV1	1	Mouse_09-2020	null	[MS,MS:1001208,SEQUEST,]	1.7e-3	null	ms_run[7]:scan=3304	1263.6	3	1818.93418	606.98300	K	V	2477	2496
PSM	NTLPTKETIEQEK	-107_106507	Q6ZWY8	1	Mouse_09-2020	null	[MS,MS:1001208,SEQUEST,]	1.7e-3	null	ms_run[7]:scan=3315	1266.8	3	1530.80088	510.93851	K	S	27	40
PSM	KFNALFAQGNYSEAAK	-107_31592	Q68FD5	1	Mouse_09-2020	null	[MS,MS:1001208,SEQUEST,]	2.6e-4	null	ms_run[26]:scan=6186	2128.9	3	1758.88181	586.96517	R	A	367	383
PSM	NYELHPDKYILK	-107_31528	F6Y6L6	1	Mouse_09-2020	null	[MS,MS:1001208,SEQUEST,]	8.4e-4	null	ms_run[26]:scan=5709	1987.8	3	1532.81028	511.60844	K	Q	213	225
PSM	VSGLGDKVDVGKDQEFTVK	-107_31517	B7FAV1	1	Mouse_09-2020	null	[MS,MS:1001208,SEQUEST,]	4.8e-4	null	ms_run[26]:scan=5660	1972.5	4	2021.05544	506.01920	K	K	952	971
PSM	RQLEEAEEEAQRANASR	-107_106545	Q8VDD5	1	Mouse_09-2020	null	[MS,MS:1001208,SEQUEST,]	2.8e-3	null	ms_run[7]:scan=3361	1280.7	3	1986.95908	662.99111	K	K	1877	1894
PSM	TETQEKNPLPSKETIEQEK	-107_106562	P20065	1	Mouse_09-2020	null	[MS,MS:1001208,SEQUEST,]	1.7e-3	null	ms_run[7]:scan=3404	1294.0	4	2229.12514	558.03658	K	A	27	46
PSM	YYPTEDVPR	-107_31406	P47911	1	Mouse_09-2020	null	[MS,MS:1001208,SEQUEST,]	2.3e-2	null	ms_run[26]:scan=4715	1688.1	2	1139.53716	570.27202	R	L	123	132
PSM	EAAENSLVAYK	-107_31366	P62259	1	Mouse_09-2020	null	[MS,MS:1001208,SEQUEST,]	2.6e-4	null	ms_run[26]:scan=4589	1650.4	2	1194.59978	597.80369	K	A	143	154
PSM	TETQEKNPLPSKETIEQEK	-107_106567	P20065	1	Mouse_09-2020	null	[MS,MS:1001208,SEQUEST,]	4.6e-3	null	ms_run[7]:scan=3431	1300.7	3	2229.12522	743.71302	K	A	27	46
PSM	LQQTYSALNSK	-107_106624	Q9JKF1	1	Mouse_09-2020	null	[MS,MS:1001208,SEQUEST,]	4.6e-3	null	ms_run[7]:scan=3599	1351.3	2	1252.65312	626.83023	K	T	1506	1517
PSM	IQLVEEELDRAQER	-107_133693	D3Z6I8	1	Mouse_09-2020	null	[MS,MS:1001208,SEQUEST,]	1.7e-3	null	ms_run[26]:scan=6659	2281.5	3	1727.89212	576.63560	R	A	56	70
PSM	DGRGAAQNIIPASTGAAK	-107_31285	A0A1D5RLD8	1	Mouse_09-2020	null	[MS,MS:1001208,SEQUEST,]	2.6e-4	null	ms_run[26]:scan=4368	1585.2	3	1697.89249	566.63582	R	V	196	214
PSM	EVQTNDLKEVVNK	-107_31263	P97351	1	Mouse_09-2020	null	[MS,MS:1001208,SEQUEST,]	2.6e-4	null	ms_run[26]:scan=4134	1515.0	3	1515.80170	505.93862	R	I	175	188
PSM	DAGPLLISLK	-107_133737	O89053	1	Mouse_09-2020	null	[MS,MS:1001208,SEQUEST,]	1.5e-2	null	ms_run[26]:scan=9039	3117.9	2	1026.61894	513.81332	R	G	384	394
PSM	ASAPATPLSPTR	-107_31219	P14733	1	Mouse_09-2020	null	[MS,MS:1001208,SEQUEST,]	2.6e-4	null	ms_run[26]:scan=3905	1439.3	2	1168.63310	584.81967	R	S	16	28
PSM	LYKEELEQTYHAK	-107_31188	P14733	1	Mouse_09-2020	null	[MS,MS:1001208,SEQUEST,]	2.6e-4	null	ms_run[26]:scan=3518	1310.2	3	1651.83231	551.28239	R	E	260	273
PSM	HVVFIAQR	-107_31136	P62082	1	Mouse_09-2020	null	[MS,MS:1001208,SEQUEST,]	2.5e-3	null	ms_run[26]:scan=3214	1216.7	2	969.56279	485.28507	K	I	91	99
PSM	VFIGNLNTLVVK	-107_35635	Q9Z204	1	Mouse_09-2020	null	[MS,MS:1001208,SEQUEST,]	2.6e-4	null	ms_run[27]:scan=10507	3248.5	2	1316.79363	658.90046	R	S	18	30
PSM	YLSEVASGENK	-107_31119	Q9CQV8	1	Mouse_09-2020	null	[MS,MS:1001208,SEQUEST,]	2.6e-4	null	ms_run[26]:scan=3101	1180.7	2	1196.57939	598.79332	R	T	130	141
PSM	GTVVAEKDRPHEGTRPVHAVFVSEGK	-107_31065	O89053	1	Mouse_09-2020	null	[MS,MS:1001208,SEQUEST,]	2.6e-4	null	ms_run[26]:scan=2908	1123.3	5	2802.46625	561.29873	K	L	208	234
PSM	SSSIASFKDPK	-107_31056	Q61233	1	Mouse_09-2020	null	[MS,MS:1001208,SEQUEST,]	2.6e-4	null	ms_run[26]:scan=2880	1113.7	2	1166.60491	583.80623	K	S	535	546
PSM	IANPVEGSSGR	-107_31049	P60335	1	Mouse_09-2020	null	[MS,MS:1001208,SEQUEST,]	4.8e-4	null	ms_run[26]:scan=2857	1106.8	2	1086.55364	543.78054	K	V	315	326
PSM	TPAQYDASELK	-107_106784	B0V2N8	1	Mouse_09-2020	null	[MS,MS:1001208,SEQUEST,]	7.6e-3	null	ms_run[7]:scan=4033	1490.9	2	1222.59465	611.80114	K	S	105	116
PSM	TPGPGAQSALR	-107_31012	D3YVF4	1	Mouse_09-2020	null	[MS,MS:1001208,SEQUEST,]	2.6e-4	null	ms_run[26]:scan=2778	1081.0	2	1054.56352	527.78563	K	L	107	118
PSM	DAGPLLISLK	-107_31689	O89053	1	Mouse_09-2020	null	[MS,MS:1001208,SEQUEST,]	2.6e-4	null	ms_run[26]:scan=9040	3118.3	2	1026.61894	513.81332	R	G	384	394
PSM	KGTVVAEKDRPHEGTRPVHAVFVSEGK	-107_143460	O89053	1	Mouse_09-2020	null	[MS,MS:1001208,SEQUEST,]	1.7e-3	null	ms_run[32]:scan=2585	1019.6	5	2930.56104	586.91772	R	L	207	234
PSM	KTETQEKNPLPSKETIEQEKQAGES	-107_36335	P20065	1	Mouse_09-2020	null	[MS,MS:1001208,SEQUEST,]	2.6e-4	null	ms_run[28]:scan=2763	1133.7	4	2829.41421	708.10827	K	0	26	51
PSM	IQALQQQADDAEDRAQGLQR	-107_108308	Q6IRU2	1	Mouse_09-2020	null	[MS,MS:1001208,SEQUEST,]	1.7e-3	null	ms_run[7]:scan=6198	2083.8	3	2254.11692	752.04387	K	L	14	34
PSM	KTETQEKNPLPSKETIEQEKQAGES	-107_143698	P20065	1	Mouse_09-2020	null	[MS,MS:1001208,SEQUEST,]	1.7e-3	null	ms_run[32]:scan=3218	1209.0	4	2829.41372	708.10827	K	0	26	51
PSM	KTETQEKNPLPSKETIEQEKQAGES	-107_143715	P20065	1	Mouse_09-2020	null	[MS,MS:1001208,SEQUEST,]	1.7e-3	null	ms_run[32]:scan=3232	1212.6	5	2829.41175	566.68807	K	0	26	51
PSM	VSQPIEGHAASFAQFK	-107_108323	Q68FD5	1	Mouse_09-2020	null	[MS,MS:1001208,SEQUEST,]	1.7e-3	null	ms_run[7]:scan=6270	2103.1	3	1716.86917	572.96165	K	E	190	206
PSM	LGQSDPAPLQHQVDIYQK	-107_108336	P40142	1	Mouse_09-2020	null	[MS,MS:1001208,SEQUEST,]	7.8e-3	null	ms_run[7]:scan=6331	2119.8	3	2037.04044	679.68484	R	C	187	205
PSM	NPLPSKETIEQEKQAGES	-107_36515	P20065	1	Mouse_09-2020	null	[MS,MS:1001208,SEQUEST,]	2.6e-4	null	ms_run[28]:scan=3434	1400.6	3	1984.98209	662.33225	K	0	33	51
PSM	ITNFSTDIKDSK	-107_36522	Q61233	1	Mouse_09-2020	null	[MS,MS:1001208,SEQUEST,]	2.6e-4	null	ms_run[28]:scan=3460	1410.7	2	1368.69975	684.85391	K	Y	286	298
PSM	RQLEEAEEEAQRANASR	-107_143791	Q8VDD5	1	Mouse_09-2020	null	[MS,MS:1001208,SEQUEST,]	1.7e-3	null	ms_run[32]:scan=3472	1283.3	3	1986.95853	662.99111	K	K	1877	1894
PSM	ANLPQSFQVDTSK	-107_108473	B7FAV1	1	Mouse_09-2020	null	[MS,MS:1001208,SEQUEST,]	1.1e-2	null	ms_run[7]:scan=6507	2168.0	2	1434.72136	717.86481	R	G	1441	1454
PSM	NQAIQISPTIASSSGQTSSR	-107_108488	A0A0A6YXV9	1	Mouse_09-2020	null	[MS,MS:1001208,SEQUEST,]	4.6e-3	null	ms_run[7]:scan=6518	2171.8	3	2033.02567	678.34678	R	S	146	166
PSM	DLSSSDLSTASK	-107_36561	Q61838	1	Mouse_09-2020	null	[MS,MS:1001208,SEQUEST,]	2.6e-4	null	ms_run[28]:scan=3569	1454.9	2	1210.57952	605.79351	R	V	1240	1252
PSM	GFSVVADTPELQR	-107_28995	A2A6H0	1	Mouse_09-2020	null	[MS,MS:1001208,SEQUEST,]	2.6e-4	null	ms_run[22]:scan=8134	2595.0	2	1418.72807	709.86735	K	K	61	74
PSM	YFVTAVSRPGLGEPR	-107_108514	P01901	1	Mouse_09-2020	null	[MS,MS:1001208,SEQUEST,]	1.7e-3	null	ms_run[7]:scan=6542	2178.3	3	1648.88083	550.29837	R	M	28	43
PSM	AVAGNISDPGLQK	-107_36627	Q64727	1	Mouse_09-2020	null	[MS,MS:1001208,SEQUEST,]	2.6e-4	null	ms_run[28]:scan=3759	1527.2	2	1269.67998	635.34351	K	F	803	816
PSM	VYGLYSVTNSR	-107_108589	P29351	1	Mouse_09-2020	null	[MS,MS:1001208,SEQUEST,]	1.7e-3	null	ms_run[7]:scan=6638	2203.9	2	1258.64287	629.82495	R	H	373	384
PSM	FGPAPFSSMVSTPQNR	-107_28943	Q91Z98	1	Mouse_09-2020	null	[MS,MS:1001208,SEQUEST,]	2.6e-4	null	ms_run[22]:scan=7972	2550.4	2	1722.82854	861.91705	K	T	101	117
PSM	RAPFDLFENK	-107_28928	P11499	1	Mouse_09-2020	null	[MS,MS:1001208,SEQUEST,]	2.6e-4	null	ms_run[22]:scan=7948	2543.1	2	1236.63750	618.82221	R	K	338	348
PSM	AQQIQALQSNVR	-107_36639	E9PV24	1	Mouse_09-2020	null	[MS,MS:1001208,SEQUEST,]	2.6e-4	null	ms_run[28]:scan=3781	1534.6	2	1355.73906	678.37313	K	Q	150	162
PSM	ISVYYNEATGGK	-107_102785	P99024	1	Mouse_09-2020	null	[MS,MS:1001208,SEQUEST,]	1.7e-3	null	ms_run[3]:scan=4137	1723.2	2	1301.63713	651.32224	R	V	47	59
PSM	YLQTLTTIAAEK	-107_28894	P54116	1	Mouse_09-2020	null	[MS,MS:1001208,SEQUEST,]	2.6e-4	null	ms_run[22]:scan=7788	2495.2	2	1351.74651	676.37702	R	S	252	264
PSM	SVSLTGAPESVQK	-107_36690	Q3U0V1	1	Mouse_09-2020	null	[MS,MS:1001208,SEQUEST,]	2.6e-4	null	ms_run[28]:scan=3968	1605.1	2	1302.68938	651.84862	R	K	192	205
PSM	VNADEVGGEALGR	-107_102728	A8DUK4	1	Mouse_09-2020	null	[MS,MS:1001208,SEQUEST,]	4.6e-3	null	ms_run[3]:scan=3996	1673.4	2	1286.63335	643.82040	K	L	19	32
PSM	YALYDATYETK	-107_108623	P45591	1	Mouse_09-2020	null	[MS,MS:1001208,SEQUEST,]	1.7e-3	null	ms_run[7]:scan=6660	2210.5	2	1337.62456	669.31663	R	S	82	93
PSM	FYSVNVDYSK	-107_28757	Q62425	1	Mouse_09-2020	null	[MS,MS:1001208,SEQUEST,]	2.6e-4	null	ms_run[22]:scan=6829	2228.6	2	1221.57878	611.29295	K	K	65	75
PSM	SGASTATAVTDVPSGNLAGAGEAGK	-107_28702	Q9WUM3	1	Mouse_09-2020	null	[MS,MS:1001208,SEQUEST,]	2.6e-4	null	ms_run[22]:scan=6743	2202.6	3	2189.06870	730.36087	R	E	423	448
PSM	YNDLGEQHFK	-107_143683	P07724	1	Mouse_09-2020	null	[MS,MS:1001208,SEQUEST,]	1.1e-2	null	ms_run[32]:scan=3212	1207.1	2	1250.58147	625.79365	R	L	35	45
PSM	STESLQANVQR	-107_36285	P47963	1	Mouse_09-2020	null	[MS,MS:1001208,SEQUEST,]	2.6e-4	null	ms_run[28]:scan=2622	1074.2	2	1232.62273	616.81512	K	K	106	117
PSM	IYIDSNNNPER	-107_36480	Q68FD5	1	Mouse_09-2020	null	[MS,MS:1001208,SEQUEST,]	2.6e-4	null	ms_run[28]:scan=3323	1356.9	2	1334.63359	667.82040	K	L	882	893
PSM	YGGQPVPNFPSK	-107_108133	B7FAV1	1	Mouse_09-2020	null	[MS,MS:1001208,SEQUEST,]	1.1e-2	null	ms_run[7]:scan=5915	2008.2	2	1290.64702	645.82749	K	Q	1211	1223
PSM	GGGGNFGPGPGSNFRGGSDGYGSGR	-107_107338	O88569	1	Mouse_09-2020	null	[MS,MS:1001208,SEQUEST,]	1.7e-3	null	ms_run[7]:scan=4927	1743.0	3	2270.99393	757.66892	R	F	214	239
PSM	VNADEVGGEALGR	-107_107385	A8DUK4	1	Mouse_09-2020	null	[MS,MS:1001208,SEQUEST,]	1.7e-3	null	ms_run[7]:scan=4957	1751.8	2	1286.63481	643.82040	K	L	19	32
PSM	SIQEIQELDKDDESLRK	-107_29742	Q99PT1	1	Mouse_09-2020	null	[MS,MS:1001208,SEQUEST,]	2.6e-4	null	ms_run[23]:scan=4725	1918.3	3	2046.03513	682.68317	K	K	34	51
PSM	ISVYYNEATGGK	-107_107448	P99024	1	Mouse_09-2020	null	[MS,MS:1001208,SEQUEST,]	2.8e-3	null	ms_run[7]:scan=5136	1797.0	2	1301.63750	651.32224	R	V	47	59
PSM	HLSVNDLPVGR	-107_29691	P20108	1	Mouse_09-2020	null	[MS,MS:1001208,SEQUEST,]	2.6e-4	null	ms_run[23]:scan=4503	1838.9	2	1206.65923	603.83311	K	V	198	209
PSM	GYGYGQGAGTLSTDKGESLGIK	-107_103138	P97315	1	Mouse_09-2020	null	[MS,MS:1001208,SEQUEST,]	1.7e-3	null	ms_run[3]:scan=5160	2107.1	3	2159.05936	720.35869	K	E	70	92
PSM	FSASGELGNGNIK	-107_107473	P17918	1	Mouse_09-2020	null	[MS,MS:1001208,SEQUEST,]	7.8e-3	null	ms_run[7]:scan=5158	1802.4	2	1293.64226	647.32532	K	S	169	182
PSM	VNADEVGGEALGR	-107_107498	A8DUK4	1	Mouse_09-2020	null	[MS,MS:1001208,SEQUEST,]	1.7e-3	null	ms_run[7]:scan=5192	1812.0	2	1286.63445	643.82040	K	L	19	32
PSM	RLLDQIVEK	-107_107540	A0A0G2JFY5	1	Mouse_09-2020	null	[MS,MS:1001208,SEQUEST,]	3.2e-2	null	ms_run[7]:scan=5236	1823.9	2	1113.66338	557.33496	K	R	158	167
PSM	GSVFSAPSASGTPNKETAGLK	-107_107687	Q8VCQ8	1	Mouse_09-2020	null	[MS,MS:1001208,SEQUEST,]	1.7e-3	null	ms_run[7]:scan=5403	1867.2	3	2006.01926	669.34449	K	G	456	477
PSM	VNADEVGGEALGR	-107_107732	A8DUK4	1	Mouse_09-2020	null	[MS,MS:1001208,SEQUEST,]	3.7e-2	null	ms_run[7]:scan=5429	1874.4	2	1286.63359	643.82040	K	L	19	32
PSM	VATVPQHATSGPGPADVSK	-107_36390	B7FAV1	1	Mouse_09-2020	null	[MS,MS:1001208,SEQUEST,]	2.6e-4	null	ms_run[28]:scan=2924	1198.4	3	1818.93436	606.98300	K	V	2477	2496
PSM	RQLEEAEEEAQRANASR	-107_36401	Q8VDD5	1	Mouse_09-2020	null	[MS,MS:1001208,SEQUEST,]	2.6e-4	null	ms_run[28]:scan=2958	1211.9	3	1986.96000	662.99111	K	K	1877	1894
PSM	LQQTYSALNSK	-107_36438	Q9JKF1	1	Mouse_09-2020	null	[MS,MS:1001208,SEQUEST,]	2.6e-4	null	ms_run[28]:scan=3145	1285.8	2	1252.65373	626.83023	K	T	1506	1517
PSM	VNADEVGGEALGR	-107_29608	A8DUK4	1	Mouse_09-2020	null	[MS,MS:1001208,SEQUEST,]	2.6e-4	null	ms_run[23]:scan=4059	1672.4	2	1286.63335	643.82040	K	L	19	32
PSM	DITSDTSGDFRK	-107_36455	P10107	1	Mouse_09-2020	null	[MS,MS:1001208,SEQUEST,]	2.6e-4	null	ms_run[28]:scan=3236	1322.5	2	1341.62847	671.31769	K	L	167	179
PSM	SSSIASFKDPK	-107_143555	Q61233	1	Mouse_09-2020	null	[MS,MS:1001208,SEQUEST,]	1.7e-3	null	ms_run[32]:scan=2960	1135.1	2	1166.60466	583.80623	K	S	535	546
PSM	TGQAAGFSYTDANKNK	-107_143572	P62897	1	Mouse_09-2020	null	[MS,MS:1001208,SEQUEST,]	1.7e-3	null	ms_run[32]:scan=2982	1141.1	3	1672.79203	558.26903	K	I	41	57
PSM	SLAGSSGPGASSGPGGDHSELIVR	-107_107867	Q80T06	1	Mouse_09-2020	null	[MS,MS:1001208,SEQUEST,]	2.3e-2	null	ms_run[7]:scan=5571	1915.5	3	2195.07163	732.36109	K	T	60	84
PSM	LINSLYPEGQAPVKK	-107_107876	Q9WVA4	1	Mouse_09-2020	null	[MS,MS:1001208,SEQUEST,]	1.7e-3	null	ms_run[7]:scan=5579	1917.8	3	1656.93161	552.98216	K	Q	65	80
PSM	YNDLGEQHFK	-107_29422	P07724	1	Mouse_09-2020	null	[MS,MS:1001208,SEQUEST,]	2.6e-4	null	ms_run[23]:scan=2668	1129.8	2	1250.58037	625.79365	R	L	35	45
PSM	ALRTDYNASVSVPDSSGPER	-107_107908	P61979	1	Mouse_09-2020	null	[MS,MS:1001208,SEQUEST,]	1.7e-3	null	ms_run[7]:scan=5613	1927.3	3	2121.02250	707.67842	K	L	67	87
PSM	RFNSANEDNVTQVR	-107_143595	P24270	1	Mouse_09-2020	null	[MS,MS:1001208,SEQUEST,]	3.8e-2	null	ms_run[32]:scan=3043	1158.7	3	1649.79837	550.60452	K	F	431	445
PSM	RVLQALEGLK	-107_107926	D3YUT3	1	Mouse_09-2020	null	[MS,MS:1001208,SEQUEST,]	1.6e-2	null	ms_run[7]:scan=5623	1930.3	2	1126.69438	563.85077	R	V	102	112
PSM	SIQEIQELDKDDESLRK	-107_108103	Q99PT1	1	Mouse_09-2020	null	[MS,MS:1001208,SEQUEST,]	4.6e-3	null	ms_run[7]:scan=5852	1991.9	3	2046.03330	682.68317	K	K	34	51
PSM	LVEVDSGRQIEYEYK	-107_108254	P14733	1	Mouse_09-2020	null	[MS,MS:1001208,SEQUEST,]	1.7e-3	null	ms_run[7]:scan=6131	2065.2	3	1827.91202	609.97562	R	A	228	243
PSM	VAQPSITDNKDGTVTVR	-107_142857	B7FAV1	1	Mouse_09-2020	null	[MS,MS:1001208,SEQUEST,]	1.7e-3	null	ms_run[31]:scan=4428	1600.1	3	1800.94516	600.98652	K	S	1751	1768
PSM	KFNALFAQGNYSEAAK	-107_133624	Q68FD5	1	Mouse_09-2020	null	[MS,MS:1001208,SEQUEST,]	1.7e-3	null	ms_run[26]:scan=6185	2128.5	3	1758.88181	586.96517	R	A	367	383
PSM	KTETQEKNPLPSKETIEQEKQAGES	-107_106406	P20065	1	Mouse_09-2020	null	[MS,MS:1001208,SEQUEST,]	1.7e-3	null	ms_run[7]:scan=3137	1208.0	5	2829.41175	566.68807	K	0	26	51
PSM	AVNTQALSGAGILR	-107_34749	Q9CWK8	1	Mouse_09-2020	null	[MS,MS:1001208,SEQUEST,]	2.6e-4	null	ms_run[27]:scan=7775	2480.9	2	1370.77422	685.89116	R	V	270	284
PSM	VAQPSITDNKDGTVTVR	-107_105271	B7FAV1	1	Mouse_09-2020	null	[MS,MS:1001208,SEQUEST,]	1.7e-3	null	ms_run[6]:scan=4377	1606.1	3	1800.94480	600.98652	K	S	1751	1768
PSM	YLGDLSGGQVLK	-107_34762	P14901	1	Mouse_09-2020	null	[MS,MS:1001208,SEQUEST,]	2.6e-4	null	ms_run[27]:scan=7810	2489.6	2	1249.68205	625.34298	R	I	137	149
PSM	ALRTDYNASVSVPDSSGPER	-107_33546	P61979	1	Mouse_09-2020	null	[MS,MS:1001208,SEQUEST,]	2.6e-4	null	ms_run[27]:scan=5712	1923.1	3	2121.02140	707.67842	K	L	67	87
PSM	SLAGSSGPGASSGPGGDHSELIVR	-107_33535	Q80T06	1	Mouse_09-2020	null	[MS,MS:1001208,SEQUEST,]	2.6e-4	null	ms_run[27]:scan=5688	1916.2	3	2195.06943	732.36109	K	T	60	84
PSM	LQERLDRLEETVQAK	-107_33482	O89053	1	Mouse_09-2020	null	[MS,MS:1001208,SEQUEST,]	2.6e-4	null	ms_run[27]:scan=5643	1903.0	3	1827.99295	610.00228	K	0	447	462
PSM	RAPFDLFENK	-107_34833	P11499	1	Mouse_09-2020	null	[MS,MS:1001208,SEQUEST,]	2.6e-4	null	ms_run[27]:scan=7990	2541.2	2	1236.63835	618.82221	R	K	338	348
PSM	VNADEVGGEALGR	-107_33426	A8DUK4	1	Mouse_09-2020	null	[MS,MS:1001208,SEQUEST,]	2.6e-4	null	ms_run[27]:scan=5542	1875.2	2	1286.63335	643.82040	K	L	19	32
PSM	YLQEEVNINR	-107_33404	A2A6U5	1	Mouse_09-2020	null	[MS,MS:1001208,SEQUEST,]	2.6e-4	null	ms_run[27]:scan=5511	1866.4	2	1277.64812	639.32786	K	K	158	168
PSM	ISSLLEEQFQQGK	-107_34869	P62242	1	Mouse_09-2020	null	[MS,MS:1001208,SEQUEST,]	2.6e-4	null	ms_run[27]:scan=8049	2555.9	2	1506.77910	753.89356	K	L	158	171
PSM	YFQFQEEGKEGENR	-107_105308	Q9CVB6	1	Mouse_09-2020	null	[MS,MS:1001208,SEQUEST,]	1.7e-3	null	ms_run[6]:scan=4478	1634.7	3	1760.78739	587.60067	K	V	128	142
PSM	TAPFDSRFPNQNQTK	-107_105314	P56391	1	Mouse_09-2020	null	[MS,MS:1001208,SEQUEST,]	1.1e-2	null	ms_run[6]:scan=4482	1635.8	3	1750.85263	584.28843	K	C	14	29
PSM	VSGLGDKVDVGKDQEFTVK	-107_133552	B7FAV1	1	Mouse_09-2020	null	[MS,MS:1001208,SEQUEST,]	1.7e-3	null	ms_run[26]:scan=5659	1972.1	4	2021.05544	506.01920	K	K	952	971
PSM	LIGDAAKNQLTSNPENTVFDAK	-107_34894	P20029	1	Mouse_09-2020	null	[MS,MS:1001208,SEQUEST,]	2.6e-4	null	ms_run[27]:scan=8124	2575.9	3	2346.19461	782.73604	R	L	76	98
PSM	FSASGELGNGNIK	-107_33235	P17918	1	Mouse_09-2020	null	[MS,MS:1001208,SEQUEST,]	2.6e-4	null	ms_run[27]:scan=5268	1800.2	2	1293.64507	647.32532	K	S	169	182
PSM	ISVYYNEATGGK	-107_33227	P99024	1	Mouse_09-2020	null	[MS,MS:1001208,SEQUEST,]	2.6e-4	null	ms_run[27]:scan=5260	1798.0	2	1301.63701	651.32224	R	V	47	59
PSM	DDASKPVHLTAFLGYK	-107_34917	A0A087WQK0	1	Mouse_09-2020	null	[MS,MS:1001208,SEQUEST,]	2.6e-4	null	ms_run[27]:scan=8143	2581.4	3	1761.91806	587.97719	K	G	56	72
PSM	GFSVVADTPELQR	-107_34965	A2A6H0	1	Mouse_09-2020	null	[MS,MS:1001208,SEQUEST,]	2.6e-4	null	ms_run[27]:scan=8212	2600.0	2	1418.72759	709.86735	K	K	61	74
PSM	ALGQNPTNAEVLK	-107_33196	A0A1W2P6G5	1	Mouse_09-2020	null	[MS,MS:1001208,SEQUEST,]	2.6e-4	null	ms_run[27]:scan=5177	1778.0	2	1354.73235	677.86989	R	L	26	39
PSM	GDAVRDVDIIDHHDNTYTVK	-107_105465	B7FAV1	1	Mouse_09-2020	null	[MS,MS:1001208,SEQUEST,]	1.7e-3	null	ms_run[6]:scan=5266	1874.3	4	2283.10000	571.53046	K	I	893	913
PSM	YQAVTATLEEK	-107_33177	A0A1B0GSF0	1	Mouse_09-2020	null	[MS,MS:1001208,SEQUEST,]	2.6e-4	null	ms_run[27]:scan=5155	1772.0	2	1252.64287	626.82462	K	K	77	88
PSM	IWHHTFYNELR	-107_33170	P60710	0	Mouse_09-2020	null	[MS,MS:1001208,SEQUEST,]	2.6e-4	null	ms_run[27]:scan=5146	1769.8	2	1515.74785	758.37822	K	A	85	96
PSM	IWHHTFYNELR	-107_33170	P68134	0	Mouse_09-2020	null	[MS,MS:1001208,SEQUEST,]	2.6e-4	null	ms_run[27]:scan=5146	1769.8	2	1515.74785	758.37822	K	A	87	98
PSM	LINSLYPEGQAPVKK	-107_105475	Q9WVA4	1	Mouse_09-2020	null	[MS,MS:1001208,SEQUEST,]	1.7e-3	null	ms_run[6]:scan=5296	1883.2	3	1656.93198	552.98216	K	Q	65	80
PSM	YIYNREEYVRYDSDVGEHR	-107_33135	A0A494B9G5	1	Mouse_09-2020	null	[MS,MS:1001208,SEQUEST,]	2.6e-4	null	ms_run[27]:scan=5082	1751.8	4	2463.13320	616.53855	R	V	57	76
PSM	VNADEVGGEALGR	-107_33129	A8DUK4	1	Mouse_09-2020	null	[MS,MS:1001208,SEQUEST,]	2.6e-4	null	ms_run[27]:scan=5078	1750.7	2	1286.63396	643.82040	K	L	19	32
PSM	LVESGFTTDPVTIENKGSTPQTYK	-107_34735	P01872	1	Mouse_09-2020	null	[MS,MS:1001208,SEQUEST,]	6.5e-4	null	ms_run[27]:scan=7654	2450.5	3	2612.30710	871.44119	K	I	155	179
PSM	LLAVAATAPPDAPNREEVFDER	-107_35042	Q64727	1	Mouse_09-2020	null	[MS,MS:1001208,SEQUEST,]	2.6e-4	null	ms_run[27]:scan=8420	2656.7	3	2381.21061	794.40804	K	A	608	630
PSM	TWNDPSVQQDIK	-107_33724	P20029	1	Mouse_09-2020	null	[MS,MS:1001208,SEQUEST,]	2.6e-4	null	ms_run[27]:scan=6006	2003.4	2	1430.69097	715.84916	R	L	103	115
PSM	YTQKAPQVSTPTLVEAAR	-107_33768	P07724	1	Mouse_09-2020	null	[MS,MS:1001208,SEQUEST,]	2.6e-4	null	ms_run[27]:scan=6086	2025.1	3	1960.05155	654.02146	R	L	435	453
PSM	WQNNLLPSR	-107_34305	F8WJ41	1	Mouse_09-2020	null	[MS,MS:1001208,SEQUEST,]	2.6e-4	null	ms_run[27]:scan=6908	2243.2	2	1127.59612	564.30145	K	F	89	98
PSM	FYSVNVDYSK	-107_34280	Q62425	1	Mouse_09-2020	null	[MS,MS:1001208,SEQUEST,]	2.6e-4	null	ms_run[27]:scan=6874	2232.7	2	1221.57756	611.29295	K	K	65	75
PSM	YYVTIIDAPGHR	-107_34265	P10126	1	Mouse_09-2020	null	[MS,MS:1001208,SEQUEST,]	2.6e-4	null	ms_run[27]:scan=6860	2228.5	2	1404.72820	702.86715	K	F	85	97
PSM	YQLDPTASISAK	-107_34227	G3UX26	1	Mouse_09-2020	null	[MS,MS:1001208,SEQUEST,]	2.6e-4	null	ms_run[27]:scan=6830	2220.1	2	1293.66924	647.33789	K	N	225	237
PSM	LSISGEYNLK	-107_34213	P07758	1	Mouse_09-2020	null	[MS,MS:1001208,SEQUEST,]	4.1e-3	null	ms_run[27]:scan=6820	2216.8	2	1123.59880	562.30332	R	L	309	319
PSM	KALAAAGYDVEKNNSR	-107_104780	P43274	1	Mouse_09-2020	null	[MS,MS:1001208,SEQUEST,]	1.7e-3	null	ms_run[6]:scan=2335	955.3	3	1706.88297	569.63219	K	K	64	80
PSM	YALYDATYETK	-107_34410	P45591	1	Mouse_09-2020	null	[MS,MS:1001208,SEQUEST,]	2.6e-4	null	ms_run[27]:scan=7002	2270.1	2	1337.62541	669.31663	R	S	82	93
PSM	ITITNDQNRLTPEEIER	-107_34131	P20029	1	Mouse_09-2020	null	[MS,MS:1001208,SEQUEST,]	2.6e-4	null	ms_run[27]:scan=6723	2189.6	3	2042.05259	681.35528	K	V	525	542
PSM	LSQNNFALGYK	-107_34106	J3QMG3	1	Mouse_09-2020	null	[MS,MS:1001208,SEQUEST,]	2.6e-4	null	ms_run[27]:scan=6688	2180.4	2	1254.64861	627.82749	K	A	165	176
PSM	YFVTAVSRPGLGEPR	-107_34098	P01901	1	Mouse_09-2020	null	[MS,MS:1001208,SEQUEST,]	2.6e-4	null	ms_run[27]:scan=6685	2179.2	3	1648.88028	550.29837	R	M	28	43
PSM	ALAAGGYDVEKNNSR	-107_104942	P43276	1	Mouse_09-2020	null	[MS,MS:1001208,SEQUEST,]	7.8e-3	null	ms_run[6]:scan=2934	1152.3	3	1564.77115	522.26199	K	K	65	80
PSM	ANLPQSFQVDTSK	-107_34081	B7FAV1	1	Mouse_09-2020	null	[MS,MS:1001208,SEQUEST,]	2.6e-4	null	ms_run[27]:scan=6661	2172.2	2	1434.72295	717.86481	R	G	1441	1454
PSM	KFNALFAQGNYSEAAK	-107_34059	Q68FD5	1	Mouse_09-2020	null	[MS,MS:1001208,SEQUEST,]	2.6e-4	null	ms_run[27]:scan=6635	2164.7	3	1758.87979	586.96517	R	A	367	383
PSM	TETQEKNTLPTKETIEQEK	-107_104989	Q6ZWY8	1	Mouse_09-2020	null	[MS,MS:1001208,SEQUEST,]	1.7e-3	null	ms_run[6]:scan=3031	1179.8	4	2247.13222	562.53922	K	S	21	40
PSM	NKDQGTYEDYVEGLR	-107_34417	A0A1W2P6G5	1	Mouse_09-2020	null	[MS,MS:1001208,SEQUEST,]	2.6e-4	null	ms_run[27]:scan=7005	2271.3	3	1786.82315	596.27960	K	F	68	83
PSM	VILHLKEDQTEYLEER	-107_34028	P07901	0	Mouse_09-2020	null	[MS,MS:1001208,SEQUEST,]	2.6e-4	null	ms_run[27]:scan=6582	2150.1	3	2015.04471	672.35298	K	I	186	202
PSM	VILHLKEDQTEYLEER	-107_34028	P11499	0	Mouse_09-2020	null	[MS,MS:1001208,SEQUEST,]	2.6e-4	null	ms_run[27]:scan=6582	2150.1	3	2015.04471	672.35298	K	V	181	197
PSM	DFTPAAQAAFQK	-107_34444	A8DUK4	0	Mouse_09-2020	null	[MS,MS:1001208,SEQUEST,]	1.2e-2	null	ms_run[27]:scan=7040	2280.3	2	1294.64836	647.82495	K	V	122	134
PSM	DFTPAAQAAFQK	-107_34444	P02089	0	Mouse_09-2020	null	[MS,MS:1001208,SEQUEST,]	1.2e-2	null	ms_run[27]:scan=7040	2280.3	2	1294.64836	647.82495	K	V	122	134
PSM	IQLVEEELDRAQER	-107_34495	D3Z6I8	1	Mouse_09-2020	null	[MS,MS:1001208,SEQUEST,]	2.6e-4	null	ms_run[27]:scan=7194	2322.6	3	1727.89304	576.63560	R	A	56	70
PSM	EAAENSLVAYK	-107_133390	P62259	1	Mouse_09-2020	null	[MS,MS:1001208,SEQUEST,]	1.7e-3	null	ms_run[26]:scan=4588	1649.9	2	1194.59978	597.80369	K	A	143	154
PSM	RFDVSGYPTLK	-107_33994	A0A0R4J0Z1	1	Mouse_09-2020	null	[MS,MS:1001208,SEQUEST,]	2.6e-4	null	ms_run[27]:scan=6493	2129.4	2	1282.67961	641.84314	K	F	242	253
PSM	LGQSDPAPLQHQVDIYQK	-107_33952	P40142	1	Mouse_09-2020	null	[MS,MS:1001208,SEQUEST,]	2.6e-4	null	ms_run[27]:scan=6448	2117.3	3	2037.04190	679.68484	R	C	187	205
PSM	IQALQQQADDAEDRAQGLQR	-107_33878	Q6IRU2	1	Mouse_09-2020	null	[MS,MS:1001208,SEQUEST,]	2.6e-4	null	ms_run[27]:scan=6288	2078.4	3	2254.11692	752.04387	K	L	14	34
PSM	RIQLVEEELDRAQER	-107_33835	D3Z6I8	1	Mouse_09-2020	null	[MS,MS:1001208,SEQUEST,]	2.6e-4	null	ms_run[27]:scan=6217	2058.2	3	1883.99375	628.66931	R	A	55	70
PSM	ELAEDGYSGVEVR	-107_33788	D3YV43	1	Mouse_09-2020	null	[MS,MS:1001208,SEQUEST,]	2.6e-4	null	ms_run[27]:scan=6125	2034.9	2	1423.67095	712.33862	R	T	28	41
PSM	LINSLYPEGQAPVK	-107_34662	Q9WVA4	1	Mouse_09-2020	null	[MS,MS:1001208,SEQUEST,]	2.6e-4	null	ms_run[27]:scan=7568	2425.2	2	1528.83806	764.92212	K	I	65	79
PSM	ITSLEVENQNLR	-107_33752	Q80T06	1	Mouse_09-2020	null	[MS,MS:1001208,SEQUEST,]	2.6e-4	null	ms_run[27]:scan=6066	2019.1	2	1415.74968	708.37808	R	V	84	96
PSM	IQDKEGIPPDQQR	-107_142459	E9Q5F6	1	Mouse_09-2020	null	[MS,MS:1001208,SEQUEST,]	1.7e-3	null	ms_run[31]:scan=2250	927.8	3	1523.78034	508.59860	K	I	30	43
PSM	GYSFVTTAER	-107_105496	P68134	1	Mouse_09-2020	null	[MS,MS:1001208,SEQUEST,]	4.6e-3	null	ms_run[6]:scan=5353	1899.7	2	1130.54814	565.77747	R	I	199	209
PSM	TVGQLYK	-107_142517	A0A2R8VHF9	0	Mouse_09-2020	null	[MS,MS:1001208,SEQUEST,]	1.7e-2	null	ms_run[31]:scan=2740	1087.6	2	808.45616	404.73180	R	Q	652	659
PSM	TVGQLYK	-107_142517	Q8VDD5	0	Mouse_09-2020	null	[MS,MS:1001208,SEQUEST,]	1.7e-2	null	ms_run[31]:scan=2740	1087.6	2	808.45616	404.73180	R	Q	645	652
PSM	HVVFIAQR	-107_32363	P62082	1	Mouse_09-2020	null	[MS,MS:1001208,SEQUEST,]	2.6e-4	null	ms_run[27]:scan=3341	1241.7	2	969.56267	485.28507	K	I	91	99
PSM	YLSEVASGENK	-107_142663	Q9CQV8	1	Mouse_09-2020	null	[MS,MS:1001208,SEQUEST,]	1.7e-3	null	ms_run[31]:scan=3040	1177.2	2	1196.57915	598.79332	R	T	130	141
PSM	FITHAPPGEFNEVFNDVR	-107_35337	P47753	1	Mouse_09-2020	null	[MS,MS:1001208,SEQUEST,]	2.6e-4	null	ms_run[27]:scan=9586	2979.5	3	2089.01511	697.00944	K	L	20	38
PSM	KTETQEKNPLPSKETIEQEKQAGES	-107_32338	P20065	1	Mouse_09-2020	null	[MS,MS:1001208,SEQUEST,]	2.6e-4	null	ms_run[27]:scan=3263	1216.6	5	2829.41297	566.68807	K	0	26	51
PSM	YNDLGEQHFK	-107_32307	P07724	1	Mouse_09-2020	null	[MS,MS:1001208,SEQUEST,]	2.6e-4	null	ms_run[27]:scan=3235	1208.1	2	1250.58013	625.79365	R	L	35	45
PSM	RLQSIGTENTEENRR	-107_105957	A0A0U1RPT5	1	Mouse_09-2020	null	[MS,MS:1001208,SEQUEST,]	1.7e-3	null	ms_run[7]:scan=1727	727.8	4	1802.91005	451.48305	K	Y	97	112
PSM	VLVVTQGSNAK	-107_32242	P01027	1	Mouse_09-2020	null	[MS,MS:1001208,SEQUEST,]	6.5e-4	null	ms_run[27]:scan=3138	1176.3	2	1115.64177	558.32459	K	L	388	399
PSM	STESLQANVQR	-107_32219	P47963	1	Mouse_09-2020	null	[MS,MS:1001208,SEQUEST,]	2.6e-4	null	ms_run[27]:scan=3054	1148.0	2	1232.62395	616.81512	K	K	106	117
PSM	TETQEKNTLPTKETIEQEK	-107_142669	Q6ZWY8	1	Mouse_09-2020	null	[MS,MS:1001208,SEQUEST,]	1.7e-3	null	ms_run[31]:scan=3044	1178.7	4	2247.13393	562.53922	K	S	21	40
PSM	SSSIASFKDPK	-107_32203	Q61233	1	Mouse_09-2020	null	[MS,MS:1001208,SEQUEST,]	2.6e-4	null	ms_run[27]:scan=3039	1144.2	2	1166.60478	583.80623	K	S	535	546
PSM	YEKDIAAYR	-107_32177	P63158	0	Mouse_09-2020	null	[MS,MS:1001208,SEQUEST,]	2.6e-4	null	ms_run[27]:scan=3017	1137.4	2	1128.56816	564.78784	K	K	155	164
PSM	YEKDIAAYR	-107_32177	P30681	0	Mouse_09-2020	null	[MS,MS:1001208,SEQUEST,]	2.6e-4	null	ms_run[27]:scan=3017	1137.4	2	1128.56816	564.78784	K	K	155	164
PSM	TVGQLYK	-107_32120	A0A2R8VHF9	0	Mouse_09-2020	null	[MS,MS:1001208,SEQUEST,]	9.1e-3	null	ms_run[27]:scan=2970	1122.8	2	808.45629	404.73180	R	Q	652	659
PSM	TVGQLYK	-107_32120	Q8VDD5	0	Mouse_09-2020	null	[MS,MS:1001208,SEQUEST,]	9.1e-3	null	ms_run[27]:scan=2970	1122.8	2	808.45629	404.73180	R	Q	645	652
PSM	LYKEELEQTYHAK	-107_142740	P14733	1	Mouse_09-2020	null	[MS,MS:1001208,SEQUEST,]	1.7e-3	null	ms_run[31]:scan=3472	1313.0	3	1651.83176	551.28239	R	E	260	273
PSM	KHGGPADEERHVGDLGNVTAGK	-107_32096	P08228	1	Mouse_09-2020	null	[MS,MS:1001208,SEQUEST,]	2.6e-4	null	ms_run[27]:scan=2894	1097.2	4	2244.11074	561.78335	K	G	71	93
PSM	EVQTNDLKEVVNK	-107_133272	P97351	1	Mouse_09-2020	null	[MS,MS:1001208,SEQUEST,]	1.7e-3	null	ms_run[26]:scan=4133	1514.6	3	1515.80170	505.93862	R	I	175	188
PSM	LISWYDNEYGYSNR	-107_35416	A0A1D5RLD8	1	Mouse_09-2020	null	[MS,MS:1001208,SEQUEST,]	2.6e-4	null	ms_run[27]:scan=9747	3028.8	2	1779.80058	890.40228	K	V	308	322
PSM	IQDKEGIPPDQQR	-107_31997	E9Q5F6	1	Mouse_09-2020	null	[MS,MS:1001208,SEQUEST,]	4.8e-4	null	ms_run[27]:scan=2471	960.8	3	1523.78080	508.59860	K	I	30	43
PSM	GVSQAVEHINK	-107_106039	P17182	1	Mouse_09-2020	null	[MS,MS:1001208,SEQUEST,]	7.8e-3	null	ms_run[7]:scan=2478	999.5	2	1181.62737	591.31729	K	I	61	72
PSM	SVTEQGAELSNEERNLLSVAYK	-107_35500	P63101	1	Mouse_09-2020	null	[MS,MS:1001208,SEQUEST,]	2.6e-4	null	ms_run[27]:scan=10115	3135.7	3	2437.22092	813.07836	K	V	28	50
PSM	YFSERGDAVAK	-107_106046	P97371	1	Mouse_09-2020	null	[MS,MS:1001208,SEQUEST,]	1.7e-3	null	ms_run[7]:scan=2517	1012.0	2	1242.61162	621.80930	K	A	177	188
PSM	GTVVAEKDRPHEGTRPVHAVFVSEGK	-107_106264	O89053	1	Mouse_09-2020	null	[MS,MS:1001208,SEQUEST,]	1.7e-3	null	ms_run[7]:scan=2952	1150.5	5	2802.46381	561.29873	K	L	208	234
PSM	SPPGQVTEAVK	-107_106270	P45376	1	Mouse_09-2020	null	[MS,MS:1001208,SEQUEST,]	1.7e-3	null	ms_run[7]:scan=2958	1152.4	2	1112.59465	556.80095	K	A	23	34
PSM	KTETQEKNPLPSKETIEQEKQAGES	-107_106330	P20065	1	Mouse_09-2020	null	[MS,MS:1001208,SEQUEST,]	1.7e-3	null	ms_run[7]:scan=3077	1188.8	4	2829.41201	708.10827	K	0	26	51
PSM	SITTIIDTFHQYSR	-107_35517	P31725	1	Mouse_09-2020	null	[MS,MS:1001208,SEQUEST,]	2.6e-4	null	ms_run[27]:scan=10191	3160.5	2	1681.85430	841.43084	R	E	12	26
PSM	EVQTNDLKEVVNK	-107_142825	P97351	1	Mouse_09-2020	null	[MS,MS:1001208,SEQUEST,]	1.7e-3	null	ms_run[31]:scan=4119	1515.1	3	1515.80243	505.93862	R	I	175	188
PSM	RQLEEAEEEAQRANASR	-107_32419	Q8VDD5	1	Mouse_09-2020	null	[MS,MS:1001208,SEQUEST,]	2.6e-4	null	ms_run[27]:scan=3458	1277.7	3	1986.95981	662.99111	K	K	1877	1894
PSM	STVLQQQYNR	-107_32424	P26039	1	Mouse_09-2020	null	[MS,MS:1001208,SEQUEST,]	2.6e-4	null	ms_run[27]:scan=3466	1279.8	2	1236.63323	618.82020	K	G	429	439
PSM	SEIAHRYNDLGEQHFK	-107_32430	P07724	1	Mouse_09-2020	null	[MS,MS:1001208,SEQUEST,]	2.6e-4	null	ms_run[27]:scan=3489	1286.8	3	1943.93717	648.65013	K	L	29	45
PSM	NYELHPDKYILK	-107_133562	F6Y6L6	1	Mouse_09-2020	null	[MS,MS:1001208,SEQUEST,]	1.7e-3	null	ms_run[26]:scan=5708	1987.4	3	1532.81028	511.60844	K	Q	213	225
PSM	IFQNAPTDPTQDFSTQVAK	-107_35090	P56399	1	Mouse_09-2020	null	[MS,MS:1001208,SEQUEST,]	2.6e-4	null	ms_run[27]:scan=8546	2692.4	3	2108.03189	703.34801	K	G	361	380
PSM	LAQAAQSSVATITR	-107_33015	P26039	1	Mouse_09-2020	null	[MS,MS:1001208,SEQUEST,]	2.6e-4	null	ms_run[27]:scan=4936	1708.7	2	1416.77995	708.89390	K	A	2044	2058
PSM	LLQDFFNGKELNK	-107_35127	P63017	1	Mouse_09-2020	null	[MS,MS:1001208,SEQUEST,]	2.6e-4	null	ms_run[27]:scan=8725	2741.0	2	1565.83318	783.41975	K	I	349	362
PSM	GYSFTTTAER	-107_32961	P60710	1	Mouse_09-2020	null	[MS,MS:1001208,SEQUEST,]	1.2e-3	null	ms_run[27]:scan=4869	1691.7	2	1132.52544	566.76710	R	I	197	207
PSM	KGIVDQSQQAYQEAFEISK	-107_35143	P63101	1	Mouse_09-2020	null	[MS,MS:1001208,SEQUEST,]	2.6e-4	null	ms_run[27]:scan=8752	2748.5	3	2169.08457	723.69893	K	E	139	158
PSM	NGNLPEFGDAIATASK	-107_35168	P26039	1	Mouse_09-2020	null	[MS,MS:1001208,SEQUEST,]	2.6e-4	null	ms_run[27]:scan=8879	2780.7	2	1604.79045	802.89938	K	L	1416	1432
PSM	SSSIASFKDPK	-107_142538	Q61233	1	Mouse_09-2020	null	[MS,MS:1001208,SEQUEST,]	1.7e-3	null	ms_run[31]:scan=2792	1104.6	2	1166.60515	583.80623	K	S	535	546
PSM	IEVEKPFAIAKE	-107_105597	P24369	1	Mouse_09-2020	null	[MS,MS:1001208,SEQUEST,]	1.7e-3	null	ms_run[6]:scan=6019	2095.6	3	1373.76715	458.59402	K	0	205	217
PSM	KFVIKPIDK	-107_142592	P26041	1	Mouse_09-2020	null	[MS,MS:1001208,SEQUEST,]	2.7e-2	null	ms_run[31]:scan=2947	1151.9	2	1087.68718	544.34733	K	A	254	263
[truncated: 7,111 more rows]
