# Supplementary material for: A Novel Spectral Annotation Strategy Streamlines Reporting of Mono-ADP-ribosylated Peptides Derived from Mouse Liver and Spleen in Response to IFN-γ
Source: Mol Cell Proteomics. 2021 Sep 28;21(4):100153. doi: 10.1016/j.mcpro.2021.100153 (PMC9014395; doi:10.1016/j.mcpro.2021.100153)
Supplement: Supplemental Data 5 [file mmc7.zip › mcpro_100153_mmc7.mzTab]

COM	This	line	serves	as	a	size	and	separator	hint	for	spreadsheet	applications.	-	-	-	-	-	-	-	-	-	-	-	-	-	-	-	-	-	-	-	-	-	-	-	-	-	-	-	-	-	-	-	-	-	-
COM	Report of a minimal "Summary Quantification report" Proteome Discoverer 2.4.1.15 experiment.
MTD	mzTab-Version	1.0.0
MTD	mzTag-mode	Summary
MTD	mzTab-type	Quantification
MTD	description	Export of M:\PostDocAnalysis\01_Singh\SKuraoka\PD2.4.beta.p.08282020\InvivoIFNg_XCorr+PScore\01_HH_InvivoIFNg_Spleen_trigHCD-EThcD_XCorr_p-false.pdResult
MTD	ms_run[1]-location	file://M:\LumosIncomingRAWFiles(~12-2019)\10-2019\10-30-2019\01_HH_Spleen-MWCO_IFNg-1_x2_trigHCD-EThcD-OT_GPS400-600_60min.raw
MTD	ms_run[2]-location	file://M:\LumosIncomingRAWFiles(~12-2019)\10-2019\10-30-2019\01_HH_Spleen-MWCO_IFNg-1_x2_trigHCD-EThcD-OT_GPS400-1500_60min.raw
MTD	ms_run[3]-location	file://M:\LumosIncomingRAWFiles(~12-2019)\10-2019\10-30-2019\01_HH_Spleen-MWCO_IFNg-1_x2_trigHCD-EThcD-OT_GPS600-800_60min.raw
MTD	ms_run[4]-location	file://M:\LumosIncomingRAWFiles(~12-2019)\10-2019\10-30-2019\01_HH_Spleen-MWCO_IFNg-1_x2_trigHCD-EThcD-OT_GPS800-1000_60min.raw
MTD	ms_run[5]-location	file://M:\LumosIncomingRAWFiles(~12-2019)\10-2019\10-30-2019\01_HH_Spleen-MWCO_IFNg-1_x2_trigHCD-EThcD-OT_GPS1000-1500_60min.raw
MTD	ms_run[6]-location	file://M:\LumosIncomingRAWFiles(~12-2019)\10-2019\10-30-2019\01_HH_Spleen-MWCO_IFNg-2_x2_trigHCD-EThcD-OT_GPS400-600_60min.raw
MTD	ms_run[7]-location	file://M:\LumosIncomingRAWFiles(~12-2019)\10-2019\10-30-2019\01_HH_Spleen-MWCO_IFNg-2_x2_trigHCD-EThcD-OT_GPS400-1500_60min.raw
MTD	ms_run[8]-location	file://M:\LumosIncomingRAWFiles(~12-2019)\10-2019\10-30-2019\01_HH_Spleen-MWCO_IFNg-2_x2_trigHCD-EThcD-OT_GPS600-800_60min.raw
MTD	ms_run[9]-location	file://M:\LumosIncomingRAWFiles(~12-2019)\10-2019\10-30-2019\01_HH_Spleen-MWCO_IFNg-2_x2_trigHCD-EThcD-OT_GPS800-1000_60min.raw
MTD	ms_run[10]-location	file://M:\LumosIncomingRAWFiles(~12-2019)\10-2019\10-30-2019\01_HH_Spleen-MWCO_IFNg-2_x2_trigHCD-EThcD-OT_GPS1000-1500_60min.raw
MTD	ms_run[11]-location	file://M:\LumosIncomingRAWFiles(~12-2019)\10-2019\10-30-2019\01_HH_Spleen-MWCO_IFNg-3_x2_trigHCD-EThcD-OT_GPS400-600_60min.raw
MTD	ms_run[12]-location	file://M:\LumosIncomingRAWFiles(~12-2019)\10-2019\10-30-2019\01_HH_Spleen-MWCO_IFNg-3_x2_trigHCD-EThcD-OT_GPS400-1500_60min.raw
MTD	ms_run[13]-location	file://M:\LumosIncomingRAWFiles(~12-2019)\10-2019\10-30-2019\01_HH_Spleen-MWCO_IFNg-3_x2_trigHCD-EThcD-OT_GPS600-800_60min.raw
MTD	ms_run[14]-location	file://M:\LumosIncomingRAWFiles(~12-2019)\10-2019\10-30-2019\01_HH_Spleen-MWCO_IFNg-3_x2_trigHCD-EThcD-OT_GPS800-1000_60min.raw
MTD	ms_run[15]-location	file://M:\LumosIncomingRAWFiles(~12-2019)\10-2019\10-30-2019\01_HH_Spleen-MWCO_IFNg-3_x2_trigHCD-EThcD-OT_GPS1000-1500_60min.raw
MTD	ms_run[16]-location	file://M:\LumosIncomingRAWFiles(~12-2019)\10-2019\10-30-2019\01_HH_Spleen-MWCO_Notreatment-1_x2_trigHCD-EThcD-OT_GPS400-600_60min.raw
MTD	ms_run[17]-location	file://M:\LumosIncomingRAWFiles(~12-2019)\10-2019\10-30-2019\01_HH_Spleen-MWCO_Notreatment-1_x2_trigHCD-EThcD-OT_GPS400-1500_60min.raw
MTD	ms_run[18]-location	file://M:\LumosIncomingRAWFiles(~12-2019)\10-2019\10-30-2019\01_HH_Spleen-MWCO_Notreatment-1_x2_trigHCD-EThcD-OT_GPS600-800_60min.raw
MTD	ms_run[19]-location	file://M:\LumosIncomingRAWFiles(~12-2019)\10-2019\10-30-2019\01_HH_Spleen-MWCO_Notreatment-1_x2_trigHCD-EThcD-OT_GPS800-1000_60min.raw
MTD	ms_run[20]-location	file://M:\LumosIncomingRAWFiles(~12-2019)\10-2019\10-30-2019\01_HH_Spleen-MWCO_Notreatment-1_x2_trigHCD-EThcD-OT_GPS1000-1500_60min.raw
MTD	ms_run[21]-location	file://M:\LumosIncomingRAWFiles(~12-2019)\10-2019\10-30-2019\01_HH_Spleen-MWCO_Notreatment-2_x2_trigHCD-EThcD-OT_GPS400-600_60min.raw
MTD	ms_run[22]-location	file://M:\LumosIncomingRAWFiles(~12-2019)\10-2019\10-30-2019\01_HH_Spleen-MWCO_Notreatment-2_x2_trigHCD-EThcD-OT_GPS400-1500_60min.raw
MTD	ms_run[23]-location	file://M:\LumosIncomingRAWFiles(~12-2019)\10-2019\10-30-2019\01_HH_Spleen-MWCO_Notreatment-2_x2_trigHCD-EThcD-OT_GPS600-800_60min.raw
MTD	ms_run[24]-location	file://M:\LumosIncomingRAWFiles(~12-2019)\10-2019\10-30-2019\01_HH_Spleen-MWCO_Notreatment-2_x2_trigHCD-EThcD-OT_GPS800-1000_60min.raw
MTD	ms_run[25]-location	file://M:\LumosIncomingRAWFiles(~12-2019)\10-2019\10-30-2019\01_HH_Spleen-MWCO_Notreatment-2_x2_trigHCD-EThcD-OT_GPS1000-1500_60min.raw
MTD	ms_run[26]-location	file://M:\LumosIncomingRAWFiles(~12-2019)\10-2019\10-30-2019\01_HH_Spleen-MWCO_Notreatment-3_x2_trigHCD-EThcD-OT_GPS400-600_60min.raw
MTD	ms_run[27]-location	file://M:\LumosIncomingRAWFiles(~12-2019)\10-2019\10-30-2019\01_HH_Spleen-MWCO_Notreatment-3_x2_trigHCD-EThcD-OT_GPS400-1500_60min.raw
MTD	ms_run[28]-location	file://M:\LumosIncomingRAWFiles(~12-2019)\10-2019\10-30-2019\01_HH_Spleen-MWCO_Notreatment-3_x2_trigHCD-EThcD-OT_GPS600-800_60min.raw
MTD	ms_run[29]-location	file://M:\LumosIncomingRAWFiles(~12-2019)\10-2019\10-30-2019\01_HH_Spleen-MWCO_Notreatment-3_x2_trigHCD-EThcD-OT_GPS800-1000_60min.raw
MTD	ms_run[30]-location	file://M:\LumosIncomingRAWFiles(~12-2019)\10-2019\10-30-2019\01_HH_Spleen-MWCO_Notreatment-3_x2_trigHCD-EThcD-OT_GPS1000-1500_60min.raw
MTD	ms_run[31]-location	file://M:\LumosIncomingRAWFiles(~12-2019)\10-2019\10-30-2019\01_HH_Spleen-MWCO_Saline-1_x2_trigHCD-EThcD-OT_GPS400-600_60min.raw
MTD	ms_run[32]-location	file://M:\LumosIncomingRAWFiles(~12-2019)\10-2019\10-30-2019\01_HH_Spleen-MWCO_Saline-1_x2_trigHCD-EThcD-OT_GPS400-1500_60min.raw
MTD	ms_run[33]-location	file://M:\LumosIncomingRAWFiles(~12-2019)\10-2019\10-30-2019\01_HH_Spleen-MWCO_Saline-1_x2_trigHCD-EThcD-OT_GPS600-800_60min.raw
MTD	ms_run[34]-location	file://M:\LumosIncomingRAWFiles(~12-2019)\10-2019\10-30-2019\01_HH_Spleen-MWCO_Saline-1_x2_trigHCD-EThcD-OT_GPS800-1000_60min.raw
MTD	ms_run[35]-location	file://M:\LumosIncomingRAWFiles(~12-2019)\10-2019\10-30-2019\01_HH_Spleen-MWCO_Saline-1_x2_trigHCD-EThcD-OT_GPS1000-1500_60min.raw
MTD	ms_run[36]-location	file://M:\LumosIncomingRAWFiles(~12-2019)\10-2019\10-30-2019\01_HH_Spleen-MWCO_Saline-2_x2_trigHCD-EThcD-OT_GPS400-600_60min.raw
MTD	ms_run[37]-location	file://M:\LumosIncomingRAWFiles(~12-2019)\10-2019\10-30-2019\01_HH_Spleen-MWCO_Saline-2_x2_trigHCD-EThcD-OT_GPS400-1500_60min.raw
MTD	ms_run[38]-location	file://M:\LumosIncomingRAWFiles(~12-2019)\10-2019\10-30-2019\01_HH_Spleen-MWCO_Saline-2_x2_trigHCD-EThcD-OT_GPS600-800_60min.raw
MTD	ms_run[39]-location	file://M:\LumosIncomingRAWFiles(~12-2019)\10-2019\10-30-2019\01_HH_Spleen-MWCO_Saline-2_x2_trigHCD-EThcD-OT_GPS800-1000_60min.raw
MTD	ms_run[40]-location	file://M:\LumosIncomingRAWFiles(~12-2019)\10-2019\10-30-2019\01_HH_Spleen-MWCO_Saline-2_x2_trigHCD-EThcD-OT_GPS1000-1500_60min.raw
MTD	ms_run[41]-location	file://M:\LumosIncomingRAWFiles(~12-2019)\10-2019\10-30-2019\01_HH_Spleen-MWCO_Saline-3_x2_trigHCD-EThcD-OT_GPS400-600_60min.raw
MTD	ms_run[42]-location	file://M:\LumosIncomingRAWFiles(~12-2019)\10-2019\10-30-2019\01_HH_Spleen-MWCO_Saline-3_x2_trigHCD-EThcD-OT_GPS400-1500_60min.raw
MTD	ms_run[43]-location	file://M:\LumosIncomingRAWFiles(~12-2019)\10-2019\10-30-2019\01_HH_Spleen-MWCO_Saline-3_x2_trigHCD-EThcD-OT_GPS600-800_60min.raw
MTD	ms_run[44]-location	file://M:\LumosIncomingRAWFiles(~12-2019)\10-2019\10-30-2019\01_HH_Spleen-MWCO_Saline-3_x2_trigHCD-EThcD-OT_GPS800-1000_60min.raw
MTD	ms_run[45]-location	file://M:\LumosIncomingRAWFiles(~12-2019)\10-2019\10-30-2019\01_HH_Spleen-MWCO_Saline-3_x2_trigHCD-EThcD-OT_GPS1000-1500_60min.raw
MTD	protein_search_engine_score[1]	[MS,MS:1001155,SEQUEST:xcorr,]
MTD	protein_search_engine_score[2]	Sum PEP Score
MTD	peptide_search_engine_score[1]	[MS,MS:1001155,SEQUEST:xcorr,]
MTD	psm_search_engine_score[1]	[MS,MS:1001491,percolator:Q value,]
MTD	fixed_mod[1]	[UNIMOD, UNIMOD:4, Carbamidomethyl, ]
MTD	variable_mod[1]	[UNIMOD, UNIMOD:35, Oxidation, ]
MTD	variable_mod[2]	[UNIMOD, UNIMOD:213, ADP-Ribosyl, ]
MTD	variable_mod[3]	[UNIMOD, UNIMOD:1, Acetyl, ]
MTD	quantification method	[MS, MS:1002038, unlabeled sample]
MTD	protein-quantification-unit	null
MTD	peptide-quantification-unit	null
MTD	assay[1]-ms_run_ref	ms_run[1],ms_run[2],ms_run[3],ms_run[4],ms_run[5]
MTD	assay[2]-ms_run_ref	ms_run[6],ms_run[7],ms_run[8],ms_run[9],ms_run[10]
MTD	assay[3]-ms_run_ref	ms_run[11],ms_run[12],ms_run[13],ms_run[14],ms_run[15]
MTD	assay[4]-ms_run_ref	ms_run[16],ms_run[17],ms_run[18],ms_run[19],ms_run[20]
MTD	assay[5]-ms_run_ref	ms_run[21],ms_run[22],ms_run[23],ms_run[24],ms_run[25]
MTD	assay[6]-ms_run_ref	ms_run[26],ms_run[27],ms_run[28],ms_run[29],ms_run[30]
MTD	assay[7]-ms_run_ref	ms_run[31],ms_run[32],ms_run[33],ms_run[34],ms_run[35]
MTD	assay[8]-ms_run_ref	ms_run[36],ms_run[37],ms_run[38],ms_run[39],ms_run[40]
MTD	assay[9]-ms_run_ref	ms_run[41],ms_run[42],ms_run[43],ms_run[44],ms_run[45]
MTD	assay[1]-quantification_reagent	[MS, MS:1002038, unlabeled sample, ]
MTD	assay[2]-quantification_reagent	[MS, MS:1002038, unlabeled sample, ]
MTD	assay[3]-quantification_reagent	[MS, MS:1002038, unlabeled sample, ]
MTD	assay[4]-quantification_reagent	[MS, MS:1002038, unlabeled sample, ]
MTD	assay[5]-quantification_reagent	[MS, MS:1002038, unlabeled sample, ]
MTD	assay[6]-quantification_reagent	[MS, MS:1002038, unlabeled sample, ]
MTD	assay[7]-quantification_reagent	[MS, MS:1002038, unlabeled sample, ]
MTD	assay[8]-quantification_reagent	[MS, MS:1002038, unlabeled sample, ]
MTD	assay[9]-quantification_reagent	[MS, MS:1002038, unlabeled sample, ]
MTD	study_variable[1]-assay_refs	assay[1], assay[2], assay[3]
MTD	study_variable[2]-assay_refs	assay[4], assay[5], assay[6]
MTD	study_variable[3]-assay_refs	assay[7], assay[8], assay[9]
MTD	study_variable[1]-description	IFN-g: IFN-g
MTD	study_variable[2]-description	No treatment: No treatment
MTD	study_variable[3]-description	Saline: Saline
PRH	accession	description	taxid	species	database	database_version	search_engine	best_search_engine_score[1]	best_search_engine_score[2]	ambiguity_members	modifications	protein_coverage	protein_abundance_study_variable[1]	protein_abundance_stdev_study_variable[1]	protein_abundance_std_study_variable[1]	protein_abundance_study_variable[2]	protein_abundance_stdev_study_variable[2]	protein_abundance_std_study_variable[2]	protein_abundance_study_variable[3]	protein_abundance_stdev_study_variable[3]	protein_abundance_std_study_variable[3]	protein_abundance_assay[1]	protein_abundance_assay[2]	protein_abundance_assay[3]	protein_abundance_assay[4]	protein_abundance_assay[5]	protein_abundance_assay[6]	protein_abundance_assay[7]	protein_abundance_assay[8]	protein_abundance_assay[9]
PRT	Q8VDD5	Myosin-9 OS=Mus musculus OX=10090 GN=Myh9 PE=1 SV=4	null	null	Mouse_09-2020	null	[MS,MS:1001208,SEQUEST,]	88.29	75.371	null	null	0.11	1.522e6	25.75	25.75	1.539e6	14.37	14.37	2.389e6	3.94	3.94	9.230e5	1.522e6	1.467e6	1.076e6	1.237e6	1.112e6	1.640e6	1.426e6	1.083e6
PRT	P63017	Heat shock cognate 71 kDa protein OS=Mus musculus OX=10090 GN=Hspa8 PE=1 SV=1	null	null	Mouse_09-2020	null	[MS,MS:1001208,SEQUEST,]	159.44	92.867	null	null	0.26	2.180e6	21.94	21.94	2.936e6	15.12	15.12	3.599e6	8.99	8.99	1.634e6	2.180e6	2.351e6	1.829e6	2.140e6	3.068e6	2.471e6	2.025e6	1.952e6
PRT	Q91VB8	Alpha globin 1 OS=Mus musculus OX=10090 GN=Hba-a1 PE=1 SV=1	null	null	Mouse_09-2020	null	[MS,MS:1001208,SEQUEST,]	208.88	110.008	null	null	0.75	1.241e7	24.25	24.25	6.997e6	25.08	25.08	4.830e6	14.52	14.52	7.217e6	1.296e7	1.041e7	4.359e6	4.166e6	7.465e6	4.217e6	2.762e6	2.261e6
PRT	B7FAV1	Filamin, alpha (Fragment) OS=Mus musculus OX=10090 GN=Flna PE=1 SV=1	null	null	Mouse_09-2020	null	[MS,MS:1001208,SEQUEST,]	89.65	62.088	null	null	0.08	9.589e5	12.62	12.62	1.314e6	11.86	11.86	1.836e6	9.16	9.16	6.871e5	9.589e5	8.068e5	9.337e5	1.056e6	1.020e6	1.127e6	1.050e6	9.268e5
PRT	Q64727	Vinculin OS=Mus musculus OX=10090 GN=Vcl PE=1 SV=4	null	null	Mouse_09-2020	null	[MS,MS:1001208,SEQUEST,]	58.19	43.595	null	null	0.15	3.851e5	3.74	3.74	5.780e5	14.12	14.12	7.710e5	8.94	8.94	3.369e5	4.035e5	3.232e5	3.601e5	4.768e5	3.908e5	4.771e5	4.410e5	3.907e5
PRT	P26041	Moesin OS=Mus musculus OX=10090 GN=Msn PE=1 SV=3	null	null	Mouse_09-2020	null	[MS,MS:1001208,SEQUEST,]	64.09	41.608	null	null	0.19	1.147e6	21.80	21.80	1.450e6	17.38	17.38	1.992e6	12.09	12.09	8.155e5	1.147e6	1.184e6	1.025e6	1.166e6	9.953e5	1.203e6	1.139e6	1.050e6
PRT	P20029	Endoplasmic reticulum chaperone BiP OS=Mus musculus OX=10090 GN=Hspa5 PE=1 SV=3	null	null	Mouse_09-2020	null	[MS,MS:1001208,SEQUEST,]	114.17	52.666	null	null	0.19	4.900e5	20.12	20.12	7.522e5	11.21	11.21	9.156e5	5.21	5.21	3.045e5	4.954e5	4.112e5	5.305e5	5.478e5	6.479e5	6.284e5	4.889e5	4.452e5
PRT	P07724	Albumin OS=Mus musculus OX=10090 GN=Alb PE=1 SV=3	null	null	Mouse_09-2020	null	[MS,MS:1001208,SEQUEST,]	72.45	47.384	null	null	0.14	2.901e6	17.74	17.74	3.066e6	18.94	18.94	4.764e6	20.81	20.81	2.215e6	2.901e6	2.945e6	2.349e6	2.465e6	2.229e6	3.270e6	2.453e6	2.973e6
PRT	P26039	Talin-1 OS=Mus musculus OX=10090 GN=Tln1 PE=1 SV=2	null	null	Mouse_09-2020	null	[MS,MS:1001208,SEQUEST,]	67.98	57.076	null	null	0.06	4.757e5	13.33	13.33	6.008e5	16.25	16.25	8.836e5	8.25	8.25	3.474e5	4.757e5	4.215e5	4.306e5	4.830e5	4.284e5	5.749e5	5.054e5	4.619e5
PRT	P63158	High mobility group protein B1 OS=Mus musculus OX=10090 GN=Hmgb1 PE=1 SV=2	null	null	Mouse_09-2020	null	[MS,MS:1001208,SEQUEST,]	73.47	48.590	null	null	0.43	1.214e6	33.92	33.92	1.144e6	11.06	11.06	1.360e6	14.06	14.06	5.974e5	1.214e6	1.140e6	7.125e5	7.682e5	1.017e6	1.174e6	7.777e5	6.320e5
PRT	A0A1D5RLD8	Glyceraldehyde-3-phosphate dehydrogenase OS=Mus musculus OX=10090 GN=Gm10358 PE=1 SV=1	null	null	Mouse_09-2020	null	[MS,MS:1001208,SEQUEST,]	126.49	46.641	null	null	0.27	2.634e6	14.73	14.73	3.708e6	2.60	2.60	5.129e6	8.67	8.67	1.884e6	2.806e6	2.210e6	2.331e6	2.981e6	3.068e6	3.099e6	2.933e6	2.514e6
PRT	P31725	Protein S100-A9 OS=Mus musculus OX=10090 GN=S100a9 PE=1 SV=3	null	null	Mouse_09-2020	null	[MS,MS:1001208,SEQUEST,]	28.42	24.715	null	null	0.35	7.186e5	50.09	50.09	4.800e5	115.63	115.63	2.709e5	22.88	22.88	3.936e5	7.186e5	1.025e6	2.991e5	1.792e5	2.096e6	1.860e5	1.266e5	1.637e5
PRT	P10126	Elongation factor 1-alpha 1 OS=Mus musculus OX=10090 GN=Eef1a1 PE=1 SV=3	null	null	Mouse_09-2020	null	[MS,MS:1001208,SEQUEST,]	36.88	34.492	null	null	0.21	7.931e5	10.78	10.78	1.168e6	10.79	10.79	1.647e6	9.10	9.10	6.267e5	8.663e5	6.656e5	8.411e5	8.828e5	1.006e6	9.667e5	9.520e5	7.739e5
PRT	P27773	Protein disulfide-isomerase A3 OS=Mus musculus OX=10090 GN=Pdia3 PE=1 SV=2	null	null	Mouse_09-2020	null	[MS,MS:1001208,SEQUEST,]	43.05	33.424	null	null	0.20	4.222e5	0.74	0.74	6.298e5	29.58	29.58	8.514e5	9.69	9.69	3.794e5	4.242e5	3.509e5	5.519e5	5.063e5	4.268e5	5.011e5	5.031e5	4.000e5
PRT	P60710	Actin, cytoplasmic 1 OS=Mus musculus OX=10090 GN=Actb PE=1 SV=1	null	null	Mouse_09-2020	null	[MS,MS:1001208,SEQUEST,]	165.48	117.584	null	null	0.43	1.520e7	20.37	20.37	2.074e7	23.45	23.45	2.926e7	2.87	2.87	1.095e7	1.520e7	1.544e7	1.809e7	1.667e7	1.634e7	2.079e7	1.674e7	1.345e7
PRT	P11499	Heat shock protein HSP 90-beta OS=Mus musculus OX=10090 GN=Hsp90ab1 PE=1 SV=3	null	null	Mouse_09-2020	null	[MS,MS:1001208,SEQUEST,]	61.13	47.667	null	null	0.16	8.869e5	16.14	16.14	1.178e6	7.74	7.74	1.520e6	6.01	6.01	6.375e5	9.829e5	7.443e5	7.336e5	9.100e5	1.130e6	1.001e6	8.693e5	7.707e5
PRT	Q8VEK3	Heterogeneous nuclear ribonucleoprotein U OS=Mus musculus OX=10090 GN=Hnrnpu PE=1 SV=1	null	null	Mouse_09-2020	null	[MS,MS:1001208,SEQUEST,]	60.84	26.876	null	null	0.09	3.151e5	15.75	15.75	4.515e5	39.58	39.58	5.719e5	28.73	28.73	2.940e5	3.151e5	2.026e5	4.249e5	3.629e5	2.631e5	3.460e5	4.875e5	2.687e5
PRT	P17182	Alpha-enolase OS=Mus musculus OX=10090 GN=Eno1 PE=1 SV=3	null	null	Mouse_09-2020	null	[MS,MS:1001208,SEQUEST,]	70.75	51.486	null	null	0.15	4.729e5	33.28	33.28	6.835e5	23.70	23.70	6.796e5	2.87	2.87	3.616e5	4.729e5	6.230e5	4.576e5	3.668e5	5.887e5	4.664e5	3.764e5	3.274e5
PRT	Q61233	Plastin-2 OS=Mus musculus OX=10090 GN=Lcp1 PE=1 SV=4	null	null	Mouse_09-2020	null	[MS,MS:1001208,SEQUEST,]	51.46	30.567	null	null	0.13	3.711e5	17.87	17.87	5.461e5	15.56	15.56	9.282e5	17.39	17.39	2.685e5	3.711e5	3.604e5	4.221e5	4.390e5	4.357e5	4.770e5	5.309e5	4.590e5
PRT	A8DUK4	Beta-globin OS=Mus musculus OX=10090 GN=Hbb-bs PE=1 SV=1	null	null	Mouse_09-2020	null	[MS,MS:1001208,SEQUEST,]	221.63	61.655	null	null	0.65	2.133e8	6.72	6.72	2.026e8	5.69	5.69	1.763e8	2.51	2.51	2.087e8	2.133e8	1.709e8	1.163e8	1.677e8	1.745e8	1.216e8	1.009e8	7.949e7
PRT	P63101	14-3-3 protein zeta/delta OS=Mus musculus OX=10090 GN=Ywhaz PE=1 SV=1	null	null	Mouse_09-2020	null	[MS,MS:1001208,SEQUEST,]	18.16	24.369	null	null	0.36	1.226e6	16.97	16.97	1.498e6	16.85	16.85	2.045e6	11.99	11.99	8.817e5	1.226e6	1.162e6	1.197e6	1.204e6	1.219e6	1.404e6	1.110e6	1.141e6
PRT	P20065	Thymosin beta-4 OS=Mus musculus OX=10090 GN=Tmsb4x PE=1 SV=1	null	null	Mouse_09-2020	null	[MS,MS:1001208,SEQUEST,]	76.34	51.855	null	null	0.64	1.888e6	34.90	34.90	2.059e6	21.40	21.40	3.073e6	10.81	10.81	1.146e6	1.888e6	2.198e6	1.283e6	1.314e6	2.171e6	2.109e6	1.464e6	1.474e6
PRT	O88569	Heterogeneous nuclear ribonucleoproteins A2/B1 OS=Mus musculus OX=10090 GN=Hnrnpa2b1 PE=1 SV=2	null	null	Mouse_09-2020	null	[MS,MS:1001208,SEQUEST,]	36.27	30.225	null	null	0.28	5.425e5	15.62	15.62	6.669e5	32.88	32.88	6.780e5	26.20	26.20	3.892e5	5.928e5	4.553e5	4.402e5	5.361e5	3.097e5	3.016e5	3.878e5	3.532e5
PRT	D3Z6I8	Tropomyosin alpha-3 chain OS=Mus musculus OX=10090 GN=Tpm3 PE=1 SV=1	null	null	Mouse_09-2020	null	[MS,MS:1001208,SEQUEST,]	20.99	21.095	null	null	0.23	3.998e5	18.26	18.26	5.434e5	8.64	8.64	7.813e5	7.19	7.19	2.578e5	4.037e5	3.355e5	3.675e5	4.368e5	4.272e5	4.750e5	4.468e5	3.712e5
PRT	P14733	Lamin-B1 OS=Mus musculus OX=10090 GN=Lmnb1 PE=1 SV=3	null	null	Mouse_09-2020	null	[MS,MS:1001208,SEQUEST,]	24.90	28.034	null	null	0.15	2.603e5	18.39	18.39	3.621e5	24.28	24.28	5.856e5	11.23	11.23	1.785e5	2.881e5	2.185e5	2.705e5	2.911e5	2.268e5	3.315e5	3.405e5	2.751e5
PRT	P40124	Adenylyl cyclase-associated protein 1 OS=Mus musculus OX=10090 GN=Cap1 PE=1 SV=4	null	null	Mouse_09-2020	null	[MS,MS:1001208,SEQUEST,]	8.90	16.435	null	null	0.13	4.436e5	38.76	38.76	5.255e5	7.47	7.47	5.396e5	12.45	12.45	2.898e5	4.436e5	5.807e5	3.274e5	3.796e5	4.711e5	3.704e5	2.931e5	3.034e5
PRT	P17742	Peptidyl-prolyl cis-trans isomerase A OS=Mus musculus OX=10090 GN=Ppia PE=1 SV=2	null	null	Mouse_09-2020	null	[MS,MS:1001208,SEQUEST,]	4.22	9.910	null	null	0.26	2.351e5	30.27	30.27	2.524e5	19.33	19.33	2.640e5	11.21	11.21	1.283e5	2.351e5	2.255e5	1.603e5	1.433e5	2.174e5	1.933e5	1.510e5	1.059e5
PRT	E9Q5F6	Polyubiquitin-C (Fragment) OS=Mus musculus OX=10090 GN=Ubc PE=1 SV=1	null	null	Mouse_09-2020	null	[MS,MS:1001208,SEQUEST,]	27.88	27.102	null	null	0.81	2.949e5	26.87	26.87	3.205e5	13.42	13.42	4.550e5	8.06	8.06	1.622e5	2.949e5	2.585e5	2.257e5	2.223e5	2.760e5	3.123e5	2.514e5	2.403e5
PRT	O89053	Coronin-1A OS=Mus musculus OX=10090 GN=Coro1a PE=1 SV=5	null	null	Mouse_09-2020	null	[MS,MS:1001208,SEQUEST,]	51.97	23.326	null	null	0.11	4.510e5	15.80	15.80	5.948e5	16.94	16.94	8.471e5	4.88	4.88	3.066e5	4.510e5	3.853e5	3.706e5	5.133e5	3.926e5	5.429e5	4.978e5	3.980e5
PRT	P68134	Actin, alpha skeletal muscle OS=Mus musculus OX=10090 GN=Acta1 PE=1 SV=1	null	null	Mouse_09-2020	null	[MS,MS:1001208,SEQUEST,]	160.70	90.893	null	null	0.32	8.105e5	20.25	20.25	1.132e6	5.57	5.57	1.257e6	16.41	16.41	5.254e5	8.772e5	6.802e5	7.733e5	9.049e5	9.751e5	8.627e5	7.318e5	4.414e5
PRT	P30681	High mobility group protein B2 OS=Mus musculus OX=10090 GN=Hmgb2 PE=1 SV=3	null	null	Mouse_09-2020	null	[MS,MS:1001208,SEQUEST,]	24.43	21.432	null	null	0.30	2.850e5	33.42	33.42	3.350e5	18.83	18.83	3.690e5	13.28	13.28	1.677e5	2.850e5	3.148e5	2.087e5	1.906e5	2.902e5	3.148e5	2.091e5	1.734e5
PRT	Q6ZWY8	Thymosin beta-10 OS=Mus musculus OX=10090 GN=Tmsb10 PE=1 SV=3	null	null	Mouse_09-2020	null	[MS,MS:1001208,SEQUEST,]	32.90	18.504	null	null	0.55	3.140e5	2.06	2.06	5.017e5	32.08	32.08	6.567e5	14.96	14.96	2.738e5	3.169e5	2.635e5	3.647e5	4.033e5	2.563e5	4.508e5	4.611e5	2.857e5
PRT	Q9WVA4	Transgelin-2 OS=Mus musculus OX=10090 GN=Tagln2 PE=1 SV=4	null	null	Mouse_09-2020	null	[MS,MS:1001208,SEQUEST,]	27.60	18.268	null	null	0.19	6.013e5	27.64	27.64	6.847e5	25.97	25.97	1.066e6	12.49	12.49	3.667e5	7.252e5	5.046e5	4.266e5	6.219e5	3.903e5	7.320e5	5.742e5	5.966e5
PRT	Q03265	ATP synthase subunit alpha, mitochondrial OS=Mus musculus OX=10090 GN=Atp5f1a PE=1 SV=1	null	null	Mouse_09-2020	null	[MS,MS:1001208,SEQUEST,]	21.09	24.435	null	null	0.10	3.934e5	2.77	2.77	3.555e5	8.24	8.24	5.033e5	12.28	12.28	3.536e5	4.045e5	3.212e5	2.215e5	3.083e5	2.800e5	2.826e5	2.982e5	2.364e5
PRT	P60843	Eukaryotic initiation factor 4A-I OS=Mus musculus OX=10090 GN=Eif4a1 PE=1 SV=1	null	null	Mouse_09-2020	null	[MS,MS:1001208,SEQUEST,]	17.94	20.584	null	null	0.14	3.936e5	16.30	16.30	6.862e5	14.57	14.57	7.327e5	6.84	6.84	2.636e5	3.970e5	3.303e5	3.370e5	5.516e5	6.185e5	4.459e5	4.196e5	3.442e5
PRT	P68372	Tubulin beta-4B chain OS=Mus musculus OX=10090 GN=Tubb4b PE=1 SV=1	null	null	Mouse_09-2020	null	[MS,MS:1001208,SEQUEST,]	69.61	36.539	null	null	0.16	8.048e5	7.63	7.63	1.235e6	6.17	6.17	1.497e6	21.12	21.12	6.461e5	8.343e5	6.754e5	8.016e5	9.924e5	9.803e5	7.422e5	8.559e5	7.799e5
PRT	Q921K2	Poly [ADP-ribose] polymerase OS=Mus musculus OX=10090 GN=Parp1 PE=1 SV=1	null	null	Mouse_09-2020	null	[MS,MS:1001208,SEQUEST,]	94.89	21.004	null	null	0.01	3.453e5	17.04	17.04	4.008e5	21.69	21.69	2.497e5	43.23	43.23	3.881e5	3.453e5	2.618e5	2.497e5	3.351e5	2.351e5	1.663e5	1.428e5	2.309e5
PRT	Q91VW3	SH3 domain-binding glutamic acid-rich-like protein 3 OS=Mus musculus OX=10090 GN=Sh3bgrl3 PE=1 SV=1	null	null	Mouse_09-2020	null	[MS,MS:1001208,SEQUEST,]	2.18	6.386	null	null	0.35	5.413e5	6.40	6.40	1.103e6	26.88	26.88	1.511e6	6.54	6.54	5.385e5	5.340e5	4.543e5	7.544e5	8.864e5	6.018e5	9.365e5	8.844e5	7.097e5
PRT	Q64475	Histone H2B type 1-B OS=Mus musculus OX=10090 GN=H2bc3 PE=1 SV=3	null	null	Mouse_09-2020	null	[MS,MS:1001208,SEQUEST,]	2.29	7.763	null	null	0.29	9.324e4	42.04	42.04	8.132e4	25.84	25.84	1.215e5	23.68	23.68	5.259e4	9.324e4	1.175e5	7.563e4	6.537e4	6.711e4	8.098e4	6.949e4	8.294e4
PRT	P62962	Profilin-1 OS=Mus musculus OX=10090 GN=Pfn1 PE=1 SV=2	null	null	Mouse_09-2020	null	[MS,MS:1001208,SEQUEST,]	2.80	6.252	null	null	0.33	1.358e5	45.17	45.17	1.456e5	34.87	34.87	1.737e5	24.92	24.92	5.255e4	1.358e5	1.353e5	9.069e4	6.440e4	1.450e5	1.338e5	9.936e4	5.493e4
PRT	P62259	14-3-3 protein epsilon OS=Mus musculus OX=10090 GN=Ywhae PE=1 SV=1	null	null	Mouse_09-2020	null	[MS,MS:1001208,SEQUEST,]	7.70	13.166	null	null	0.16	1.810e5	13.18	13.18	2.240e5	8.65	8.65	3.181e5	2.89	2.89	1.362e5	1.810e5	1.658e5	1.574e5	1.723e5	1.930e5	2.096e5	1.819e5	1.518e5
PRT	Q80T06	Elongation factor 1-delta OS=Mus musculus OX=10090 GN=Eef1d PE=1 SV=1	null	null	Mouse_09-2020	null	[MS,MS:1001208,SEQUEST,]	47.01	17.437	null	null	0.17	1.762e5	13.08	13.08	2.684e5	7.36	7.36	3.073e5	15.57	15.57	1.365e5	1.977e5	1.478e5	1.782e5	1.984e5	2.311e5	2.109e5	1.558e5	1.737e5
PRT	A0A1W2P6G5	Myosin light polypeptide 6 OS=Mus musculus OX=10090 GN=Myl6 PE=1 SV=1	null	null	Mouse_09-2020	null	[MS,MS:1001208,SEQUEST,]	10.90	13.684	null	null	0.24	4.341e5	12.21	12.21	6.911e5	7.63	7.63	1.045e6	11.62	11.62	3.515e5	4.341e5	4.180e5	4.569e5	5.556e5	5.421e5	5.971e5	5.977e5	5.121e5
PRT	Q99PT1	Rho GDP-dissociation inhibitor 1 OS=Mus musculus OX=10090 GN=Arhgdia PE=1 SV=3	null	null	Mouse_09-2020	null	[MS,MS:1001208,SEQUEST,]	20.08	12.268	null	null	0.19	2.177e5	24.87	24.87	2.647e5	0.74	0.74	3.551e5	11.37	11.37	1.310e5	2.177e5	2.036e5	1.660e5	2.111e5	2.280e5	2.438e5	2.331e5	1.532e5
PRT	Q9D8E6	60S ribosomal protein L4 OS=Mus musculus OX=10090 GN=Rpl4 PE=1 SV=3	null	null	Mouse_09-2020	null	[MS,MS:1001208,SEQUEST,]	1.76	4.222	null	null	0.10	2.082e5	23.89	23.89	2.194e5	15.03	15.03	1.734e5	42.32	42.32	1.286e5	2.082e5	1.958e5	1.395e5	1.356e5	1.890e5	9.787e4	9.918e4	1.448e5
PRT	Q68FD5	Clathrin heavy chain 1 OS=Mus musculus OX=10090 GN=Cltc PE=1 SV=3	null	null	Mouse_09-2020	null	[MS,MS:1001208,SEQUEST,]	28.50	16.022	null	null	0.03	2.880e5	10.67	10.67	3.242e5	9.34	9.34	4.520e5	7.94	7.94	2.277e5	3.140e5	2.417e5	2.020e5	2.654e5	2.388e5	2.698e5	2.585e5	2.129e5
PRT	P97315	Cysteine and glycine-rich protein 1 OS=Mus musculus OX=10090 GN=Csrp1 PE=1 SV=3	null	null	Mouse_09-2020	null	[MS,MS:1001208,SEQUEST,]	35.21	13.808	null	null	0.19	3.623e5	8.95	8.95	5.588e5	20.39	20.39	7.403e5	5.90	5.90	2.867e5	3.807e5	3.041e5	3.998e5	4.492e5	3.644e5	5.081e5	4.078e5	3.757e5
PRT	P08113	Endoplasmin OS=Mus musculus OX=10090 GN=Hsp90b1 PE=1 SV=2	null	null	Mouse_09-2020	null	[MS,MS:1001208,SEQUEST,]	17.77	15.799	null	null	0.06	1.079e5	53.94	53.94	3.097e5	15.41	15.41	3.863e5	15.79	15.79	2.176e5	1.079e5	8.216e4	1.930e5	2.290e5	3.285e5	3.129e5	2.210e5	1.563e5
PRT	B8JK33	Heterogeneous nuclear ribonucleoprotein M OS=Mus musculus OX=10090 GN=Hnrnpm PE=1 SV=1	null	null	Mouse_09-2020	null	[MS,MS:1001208,SEQUEST,]	10.46	16.153	null	null	0.08	1.332e5	21.75	21.75	2.034e5	15.99	15.99	2.647e5	8.85	8.85	8.500e4	1.470e5	1.118e5	1.424e5	1.635e5	1.424e5	1.817e5	1.381e5	1.354e5
PRT	P01872	Immunoglobulin heavy constant mu OS=Mus musculus OX=10090 GN=Ighm PE=1 SV=2	null	null	Mouse_09-2020	null	[MS,MS:1001208,SEQUEST,]	8.89	10.971	null	null	0.11	1.682e5	9.36	9.36	3.335e5	29.14	29.14	4.468e5	19.61	19.61	1.294e5	1.682e5	1.441e5	2.784e5	2.681e5	2.133e5	2.132e5	2.556e5	2.100e5
PRT	P56480	ATP synthase subunit beta, mitochondrial OS=Mus musculus OX=10090 GN=Atp5f1b PE=1 SV=2	null	null	Mouse_09-2020	null	[MS,MS:1001208,SEQUEST,]	7.24	9.957	null	null	0.08	9.188e4	7.26	7.26	1.021e5	42.37	42.37	1.752e5	40.79	40.79	7.362e4	9.407e4	7.710e4	7.722e4	3.904e4	8.792e4	1.203e5	1.117e5	3.781e4
PRT	P99024	Tubulin beta-5 chain OS=Mus musculus OX=10090 GN=Tubb5 PE=1 SV=1	null	null	Mouse_09-2020	null	[MS,MS:1001208,SEQUEST,]	87.80	26.334	null	null	0.15	2.237e5	9.42	9.42	3.822e5	8.33	8.33	4.483e5	15.70	15.70	1.813e5	2.437e5	1.877e5	2.664e5	3.072e5	3.138e5	2.401e5	2.564e5	2.241e5
PRT	P43274	Histone H1.4 OS=Mus musculus OX=10090 GN=H1-4 PE=1 SV=2	null	null	Mouse_09-2020	null	[MS,MS:1001208,SEQUEST,]	22.91	19.004	null	null	0.16	2.309e5	28.60	28.60	2.517e5	6.39	6.39	4.185e5	7.09	7.09	1.421e5	2.309e5	2.405e5	1.631e5	2.023e5	1.987e5	2.573e5	2.456e5	1.966e5
PRT	Q9CQV8	14-3-3 protein beta/alpha OS=Mus musculus OX=10090 GN=Ywhab PE=1 SV=3	null	null	Mouse_09-2020	null	[MS,MS:1001208,SEQUEST,]	19.33	12.380	null	null	0.15	2.350e5	15.51	15.51	4.424e5	20.57	20.57	5.663e5	9.80	9.80	1.683e5	2.555e5	1.973e5	3.196e5	3.557e5	2.902e5	3.887e5	2.955e5	2.951e5
PRT	A0A2R8VHF9	Myosin-11 OS=Mus musculus OX=10090 GN=Myh11 PE=1 SV=1	null	null	Mouse_09-2020	null	[MS,MS:1001208,SEQUEST,]	3.48	4.555	null	null	0.01	1.015e5	50.23	50.23	7.416e4	26.04	26.04	9.353e4	17.36	17.36	3.852e4	1.015e5	1.137e5	4.621e4	3.931e4	7.199e4	8.262e4	5.349e4	4.117e4
PRT	A1BN54	Alpha-actinin cytoskeletal isoform OS=Mus musculus OX=10090 GN=Actn1 PE=1 SV=1	null	null	Mouse_09-2020	null	[MS,MS:1001208,SEQUEST,]	18.22	14.660	null	null	0.05	1.053e5	2.05	2.05	1.686e5	35.29	35.29	2.490e5	14.32	14.32	9.713e4	1.038e5	8.835e4	1.434e5	1.355e5	9.507e4	1.709e5	1.677e5	1.038e5
PRT	P26443	Glutamate dehydrogenase 1, mitochondrial OS=Mus musculus OX=10090 GN=Glud1 PE=1 SV=1	null	null	Mouse_09-2020	null	[MS,MS:1001208,SEQUEST,]	0.00	5.031	null	null	0.02	1.764e5	15.10	15.10	2.401e5	18.53	18.53	3.345e5	16.69	16.69	1.472e5	1.764e5	1.825e5	1.668e5	1.930e5	1.584e5	1.995e5	1.913e5	1.899e5
PRT	P47738	Aldehyde dehydrogenase, mitochondrial OS=Mus musculus OX=10090 GN=Aldh2 PE=1 SV=1	null	null	Mouse_09-2020	null	[MS,MS:1001208,SEQUEST,]	8.94	8.280	null	null	0.04	8.374e5	41.47	41.47	1.027e6	28.78	28.78	1.022e6	29.41	29.41	3.888e5	8.374e5	9.004e5	6.398e5	4.932e5	9.494e5	1.080e6	5.349e5	4.803e5
PRT	Q01768	Nucleoside diphosphate kinase B OS=Mus musculus OX=10090 GN=Nme2 PE=1 SV=1	null	null	Mouse_09-2020	null	[MS,MS:1001208,SEQUEST,]	33.94	12.898	null	null	0.19	5.454e5	10.17	10.17	7.423e5	17.93	17.93	9.594e5	6.12	6.12	4.624e5	5.454e5	5.247e5	5.954e5	5.510e5	6.393e5	6.003e5	5.487e5	4.624e5
PRT	A0A1B0GS70	Proteasome endopeptidase complex OS=Mus musculus OX=10090 GN=Psma1 PE=1 SV=1	null	null	Mouse_09-2020	null	[MS,MS:1001208,SEQUEST,]	2.72	6.704	null	null	0.13	1.269e5	56.94	56.94	1.111e5	16.36	16.36	7.818e4	39.21	39.21	3.766e4	1.664e5	1.065e5	7.042e4	8.928e4	7.155e4	5.366e4	5.334e4	1.867e4
PRT	P61979	Heterogeneous nuclear ribonucleoprotein K OS=Mus musculus OX=10090 GN=Hnrnpk PE=1 SV=1	null	null	Mouse_09-2020	null	[MS,MS:1001208,SEQUEST,]	45.01	10.636	null	null	0.07	1.975e5	26.08	26.08	3.514e5	21.65	21.65	4.361e5	11.32	11.32	1.472e5	1.975e5	2.277e5	2.190e5	2.884e5	2.040e5	3.127e5	2.090e5	2.049e5
PRT	Q64737	Trifunctional purine biosynthetic protein adenosine-3 OS=Mus musculus OX=10090 GN=Gart PE=1 SV=3	null	null	Mouse_09-2020	null	[MS,MS:1001208,SEQUEST,]	0.00	3.866	null	null	0.03	1.251e5	39.61	39.61	8.424e4	30.56	30.56	1.233e5	19.13	19.13	6.691e4	1.251e5	1.450e5	5.249e4	6.070e4	1.124e5	9.095e4	5.176e4	5.792e4
PRT	Q3U0V1	Far upstream element-binding protein 2 OS=Mus musculus OX=10090 GN=Khsrp PE=1 SV=2	null	null	Mouse_09-2020	null	[MS,MS:1001208,SEQUEST,]	37.73	11.242	null	null	0.04	1.014e5	4.66	4.66	1.709e5	18.81	18.81	2.140e5	9.33	9.33	9.113e4	1.060e5	8.100e4	1.065e5	1.467e5	1.082e5	1.469e5	1.177e5	1.151e5
PRT	Q3TML0	Protein disulfide-isomerase A6 OS=Mus musculus OX=10090 GN=Pdia6 PE=1 SV=1	null	null	Mouse_09-2020	null	[MS,MS:1001208,SEQUEST,]	2.86	8.776	null	null	0.07	6.900e4	29.76	29.76	8.392e4	21.19	21.19	9.238e4	3.18	3.18	4.206e4	6.900e4	7.298e4	5.228e4	5.158e4	8.523e4	6.305e4	5.284e4	4.570e4
PRT	P48036	Annexin A5 OS=Mus musculus OX=10090 GN=Anxa5 PE=1 SV=1	null	null	Mouse_09-2020	null	[MS,MS:1001208,SEQUEST,]	0.00	3.602	null	null	0.08	4.654e4	48.93	48.93	4.002e4	65.23	65.23	6.265e4	16.79	16.79	1.645e4	5.640e4	3.905e4	7.549e3	3.217e4	5.280e4	4.354e4	3.583e4	2.177e4
PRT	P27005	Protein S100-A8 OS=Mus musculus OX=10090 GN=S100a8 PE=1 SV=3	null	null	Mouse_09-2020	null	[MS,MS:1001208,SEQUEST,]	4.77	5.444	null	null	0.46	5.541e4	95.15	95.15	5.280e4	128.67	128.67	1.961e4	null	null	4.219e4	5.541e4	1.997e5	3.290e4	1.052e4	2.672e5	null	null	9.212e3
PRT	Q01853	Transitional endoplasmic reticulum ATPase OS=Mus musculus OX=10090 GN=Vcp PE=1 SV=4	null	null	Mouse_09-2020	null	[MS,MS:1001208,SEQUEST,]	9.14	6.989	null	null	0.03	4.702e4	19.71	19.71	9.180e4	16.01	16.01	1.216e5	13.64	13.64	4.226e4	6.461e4	3.884e4	6.467e4	7.380e4	6.464e4	6.637e4	6.954e4	5.897e4
PRT	P97351	40S ribosomal protein S3a OS=Mus musculus OX=10090 GN=Rps3a PE=1 SV=3	null	null	Mouse_09-2020	null	[MS,MS:1001208,SEQUEST,]	13.69	5.182	null	null	0.08	7.762e4	18.65	18.65	1.436e5	28.24	28.24	2.169e5	27.11	27.11	5.003e4	7.941e4	6.514e4	1.341e5	1.155e5	1.115e5	1.489e5	1.050e5	1.443e5
PRT	P40142	Transketolase OS=Mus musculus OX=10090 GN=Tkt PE=1 SV=1	null	null	Mouse_09-2020	null	[MS,MS:1001208,SEQUEST,]	25.86	14.247	null	null	0.06	1.336e5	18.88	18.88	2.106e5	10.33	10.33	2.237e5	14.78	14.78	8.804e4	1.424e5	1.121e5	1.312e5	1.485e5	1.957e5	1.440e5	1.279e5	1.297e5
PRT	P47915	60S ribosomal protein L29 OS=Mus musculus OX=10090 GN=Rpl29 PE=1 SV=2	null	null	Mouse_09-2020	null	[MS,MS:1001208,SEQUEST,]	0.00	4.819	null	null	0.18	5.515e4	31.53	31.53	3.962e4	22.08	22.08	6.891e4	6.76	6.76	3.545e4	5.515e4	6.295e4	2.468e4	2.658e4	4.397e4	5.194e4	3.804e4	3.237e4
PRT	P68369	Tubulin alpha-1A chain OS=Mus musculus OX=10090 GN=Tuba1a PE=1 SV=1	null	null	Mouse_09-2020	null	[MS,MS:1001208,SEQUEST,]	4.12	7.376	null	null	0.06	1.043e5	17.84	17.84	1.025e5	23.86	23.86	1.591e5	4.85	4.85	6.805e4	1.043e5	8.894e4	8.848e4	7.330e4	8.825e4	1.092e5	8.779e4	7.933e4
PRT	P24369	Peptidyl-prolyl cis-trans isomerase B OS=Mus musculus OX=10090 GN=Ppib PE=1 SV=2	null	null	Mouse_09-2020	null	[MS,MS:1001208,SEQUEST,]	18.33	7.149	null	null	0.14	1.427e5	15.11	15.11	2.109e5	23.63	23.63	2.280e5	3.54	3.54	9.845e4	1.456e5	1.198e5	1.314e5	1.127e5	1.935e5	1.565e5	1.258e5	1.109e5
PRT	Q9CWK8	Sorting nexin-2 OS=Mus musculus OX=10090 GN=Snx2 PE=1 SV=2	null	null	Mouse_09-2020	null	[MS,MS:1001208,SEQUEST,]	28.26	12.883	null	null	0.06	9.830e4	6.32	6.32	1.375e5	24.24	24.24	2.081e5	9.33	9.33	7.942e4	9.830e4	8.327e4	9.758e4	1.105e5	8.196e4	1.399e5	1.190e5	1.132e5
PRT	P61255	60S ribosomal protein L26 OS=Mus musculus OX=10090 GN=Rpl26 PE=1 SV=1	null	null	Mouse_09-2020	null	[MS,MS:1001208,SEQUEST,]	2.52	6.422	null	null	0.19	1.149e5	39.71	39.71	1.052e5	38.16	38.16	1.472e5	3.37	3.37	5.556e4	1.149e5	1.229e5	6.554e4	6.480e4	1.446e5	1.024e5	7.998e4	6.916e4
PRT	Q61937	Nucleophosmin OS=Mus musculus OX=10090 GN=Npm1 PE=1 SV=1	null	null	Mouse_09-2020	null	[MS,MS:1001208,SEQUEST,]	0.00	2.668	null	null	0.07	6.962e4	51.37	51.37	5.108e4	19.14	19.14	5.453e4	32.22	32.22	2.221e4	6.962e4	6.902e4	3.791e4	3.319e4	4.399e4	5.656e4	2.562e4	2.562e4
PRT	A0A0A6YXV9	Interferon-activated gene 209 OS=Mus musculus OX=10090 GN=Ifi209 PE=1 SV=1	null	null	Mouse_09-2020	null	[MS,MS:1001208,SEQUEST,]	6.70	7.294	null	null	0.15	5.593e4	17.72	17.72	8.988e4	33.73	33.73	1.807e5	3.18	3.18	5.027e4	4.581e4	5.503e4	5.600e4	7.930e4	4.194e4	1.305e5	1.026e5	8.488e4
PRT	P45376	Aldo-keto reductase family 1 member B1 OS=Mus musculus OX=10090 GN=Akr1b1 PE=1 SV=3	null	null	Mouse_09-2020	null	[MS,MS:1001208,SEQUEST,]	5.00	7.827	null	null	0.08	8.153e4	8.50	8.50	1.234e5	25.05	25.05	1.598e5	10.39	10.39	6.548e4	8.153e4	7.244e4	9.468e4	9.920e4	7.824e4	1.030e5	9.137e4	8.611e4
PRT	P37804	Transgelin OS=Mus musculus OX=10090 GN=Tagln PE=1 SV=3	null	null	Mouse_09-2020	null	[MS,MS:1001208,SEQUEST,]	12.18	8.789	null	null	0.17	3.731e5	21.88	21.88	5.661e5	2.76	2.76	8.514e5	28.07	28.07	2.441e5	4.250e5	3.131e5	3.640e5	4.446e5	4.876e5	4.417e5	4.869e5	5.326e5
PRT	Q9CVB6	Actin-related protein 2/3 complex subunit 2 OS=Mus musculus OX=10090 GN=Arpc2 PE=1 SV=3	null	null	Mouse_09-2020	null	[MS,MS:1001208,SEQUEST,]	9.84	9.183	null	null	0.08	2.196e5	4.93	4.93	3.570e5	17.37	17.37	4.685e5	8.31	8.31	1.918e5	2.196e5	1.970e5	2.443e5	2.870e5	2.380e5	3.035e5	2.680e5	2.443e5
PRT	Q02053	Ubiquitin-like modifier-activating enzyme 1 OS=Mus musculus OX=10090 GN=Uba1 PE=1 SV=1	null	null	Mouse_09-2020	null	[MS,MS:1001208,SEQUEST,]	12.37	8.589	null	null	0.02	7.135e4	5.32	5.32	1.167e5	9.59	9.59	1.377e5	4.36	4.36	6.412e4	7.443e4	5.616e4	7.549e4	9.381e4	8.664e4	9.451e4	7.861e4	6.963e4
PRT	Q8VCM7	Fibrinogen gamma chain OS=Mus musculus OX=10090 GN=Fgg PE=1 SV=1	null	null	Mouse_09-2020	null	[MS,MS:1001208,SEQUEST,]	14.66	9.235	null	null	0.06	1.344e5	5.30	5.30	1.751e5	5.85	5.85	1.741e5	52.00	52.00	1.208e5	1.286e5	1.199e5	1.104e5	1.278e5	1.508e5	5.135e4	9.959e4	1.153e5
PRT	P84104	Serine/arginine-rich splicing factor 3 OS=Mus musculus OX=10090 GN=Srsf3 PE=1 SV=1	null	null	Mouse_09-2020	null	[MS,MS:1001208,SEQUEST,]	2.67	6.185	null	null	0.10	1.152e5	39.84	39.84	1.405e5	5.51	5.51	1.904e5	6.53	6.53	7.648e4	1.848e5	9.671e4	9.584e4	1.129e5	1.202e5	1.307e5	9.969e4	9.319e4
PRT	O55142	60S ribosomal protein L35a OS=Mus musculus OX=10090 GN=Rpl35a PE=1 SV=2	null	null	Mouse_09-2020	null	[MS,MS:1001208,SEQUEST,]	1.78	2.257	null	null	0.20	9.982e4	20.38	20.38	1.249e5	19.52	19.52	1.582e5	12.38	12.38	6.278e4	1.039e5	8.376e4	9.289e4	8.070e4	1.075e5	1.040e5	9.047e4	8.932e4
PRT	P08228	Superoxide dismutase [Cu-Zn] OS=Mus musculus OX=10090 GN=Sod1 PE=1 SV=2	null	null	Mouse_09-2020	null	[MS,MS:1001208,SEQUEST,]	9.70	12.934	null	null	0.28	7.014e4	15.17	15.17	8.779e4	5.76	5.76	1.635e5	41.58	41.58	5.426e4	7.014e4	6.866e4	5.987e4	7.057e4	7.455e4	4.978e4	9.349e4	8.411e4
PRT	A0A0A6YWC8	Vimentin OS=Mus musculus OX=10090 GN=Vim PE=1 SV=1	null	null	Mouse_09-2020	null	[MS,MS:1001208,SEQUEST,]	8.16	7.329	null	null	0.07	2.084e5	19.29	19.29	1.445e5	18.90	18.90	1.517e5	39.39	39.39	1.336e5	2.084e5	1.811e5	1.113e5	1.161e5	1.058e5	7.820e4	null	9.485e4
PRT	Q921M7	CYFIP-related Rac1 interactor B OS=Mus musculus OX=10090 GN=Cyrib PE=1 SV=1	null	null	Mouse_09-2020	null	[MS,MS:1001208,SEQUEST,]	8.08	6.321	null	null	0.09	6.903e4	19.98	19.98	1.121e5	13.73	13.73	1.331e5	58.13	58.13	4.828e4	6.903e4	6.776e4	7.006e4	9.008e4	7.538e4	2.560e4	7.613e4	7.401e4
PRT	F6QPR1	Prohibitin (Fragment) OS=Mus musculus OX=10090 GN=Phb2 PE=1 SV=1	null	null	Mouse_09-2020	null	[MS,MS:1001208,SEQUEST,]	8.24	7.827	null	null	0.17	4.877e4	14.91	14.91	7.893e4	14.15	14.15	1.128e5	14.02	14.02	4.383e4	3.896e4	4.401e4	5.659e4	6.345e4	5.889e4	6.344e4	6.453e4	5.751e4
PRT	P47963	60S ribosomal protein L13 OS=Mus musculus OX=10090 GN=Rpl13 PE=1 SV=3	null	null	Mouse_09-2020	null	[MS,MS:1001208,SEQUEST,]	9.83	9.892	null	null	0.11	1.985e5	9.55	9.55	3.322e5	8.76	8.76	4.200e5	9.48	9.48	1.545e5	1.985e5	1.739e5	2.271e5	2.671e5	2.636e5	2.746e5	2.402e5	2.250e5
PRT	Q62523	Zyxin OS=Mus musculus OX=10090 GN=Zyx PE=1 SV=2	null	null	Mouse_09-2020	null	[MS,MS:1001208,SEQUEST,]	9.10	8.731	null	null	0.05	8.390e4	11.32	11.32	1.186e5	9.61	9.61	1.624e5	2.44	2.44	6.233e4	8.390e4	7.205e4	8.158e4	9.533e4	9.306e4	1.119e5	8.919e4	7.629e4
PRT	A0A0R4J2B2	BTB/POZ domain-containing protein KCTD12 OS=Mus musculus OX=10090 GN=Kctd12 PE=1 SV=1	null	null	Mouse_09-2020	null	[MS,MS:1001208,SEQUEST,]	9.07	10.234	null	null	0.10	3.418e4	32.41	32.41	4.711e4	47.03	47.03	6.953e4	14.54	14.54	3.072e4	3.907e4	1.657e4	3.757e4	3.787e4	1.793e4	4.148e4	3.977e4	3.798e4
PRT	Q99LB4	Capping protein (Actin filament), gelsolin-like OS=Mus musculus OX=10090 GN=Capg PE=1 SV=1	null	null	Mouse_09-2020	null	[MS,MS:1001208,SEQUEST,]	18.09	15.188	null	null	0.08	1.723e5	9.34	9.34	2.959e5	18.12	18.12	3.949e5	9.67	9.67	1.374e5	1.843e5	1.446e5	2.148e5	2.378e5	2.056e5	2.488e5	2.259e5	2.064e5
PRT	P32020	Non-specific lipid-transfer protein OS=Mus musculus OX=10090 GN=Scp2 PE=1 SV=3	null	null	Mouse_09-2020	null	[MS,MS:1001208,SEQUEST,]	8.50	7.336	null	null	0.04	1.403e5	16.49	16.49	1.913e5	15.69	15.69	2.742e5	11.90	11.90	9.857e4	1.403e5	1.281e5	1.331e5	1.538e5	1.340e5	1.574e5	1.568e5	1.362e5
PRT	A0A0R4J0Z1	Protein disulfide-isomerase A4 OS=Mus musculus OX=10090 GN=Pdia4 PE=1 SV=1	null	null	Mouse_09-2020	null	[MS,MS:1001208,SEQUEST,]	6.84	5.099	null	null	0.05	3.405e5	56.88	56.88	1.457e5	41.74	41.74	2.037e5	12.14	12.14	3.060e5	1.390e5	4.333e5	9.079e4	1.019e5	2.279e5	1.714e5	1.165e5	9.560e4
PRT	P09103	Protein disulfide-isomerase OS=Mus musculus OX=10090 GN=P4hb PE=1 SV=2	null	null	Mouse_09-2020	null	[MS,MS:1001208,SEQUEST,]	3.18	5.503	null	null	0.04	3.362e4	7.47	7.47	5.920e4	20.70	20.70	8.779e4	15.45	15.45	2.980e4	3.362e4	3.179e4	4.939e4	4.759e4	4.662e4	6.026e4	3.902e4	4.336e4
PRT	P99027	60S acidic ribosomal protein P2 OS=Mus musculus OX=10090 GN=Rplp2 PE=1 SV=3	null	null	Mouse_09-2020	null	[MS,MS:1001208,SEQUEST,]	6.66	11.840	null	null	0.15	5.490e4	9.57	9.57	8.813e4	4.15	4.15	1.161e5	8.24	8.24	4.251e4	5.693e4	4.607e4	5.515e4	7.084e4	7.074e4	7.147e4	7.019e4	5.454e4
PRT	P29351	Tyrosine-protein phosphatase non-receptor type 6 OS=Mus musculus OX=10090 GN=Ptpn6 PE=1 SV=2	null	null	Mouse_09-2020	null	[MS,MS:1001208,SEQUEST,]	4.91	6.966	null	null	0.05	7.106e4	16.21	16.21	9.485e4	19.91	19.91	1.070e5	36.09	36.09	6.386e4	7.843e4	4.746e4	7.852e4	7.625e4	7.534e4	4.228e4	6.117e4	6.268e4
PRT	Q9D0T1	NHP2-like protein 1 OS=Mus musculus OX=10090 GN=Snu13 PE=1 SV=4	null	null	Mouse_09-2020	null	[MS,MS:1001208,SEQUEST,]	10.76	7.019	null	null	0.18	5.564e4	9.37	9.37	8.485e4	24.47	24.47	1.412e5	4.01	4.01	4.403e4	5.905e4	4.669e4	6.569e4	6.821e4	5.510e4	9.692e4	8.558e4	6.515e4
PRT	P14901	Heme oxygenase 1 OS=Mus musculus OX=10090 GN=Hmox1 PE=1 SV=1	null	null	Mouse_09-2020	null	[MS,MS:1001208,SEQUEST,]	5.73	8.074	null	null	0.10	6.826e4	11.24	11.24	1.004e5	20.71	20.71	1.122e5	48.15	48.15	5.773e4	7.956e4	5.728e4	4.540e4	8.909e4	8.647e4	2.750e4	6.420e4	5.532e4
PRT	Q61838	Pregnancy zone protein OS=Mus musculus OX=10090 GN=Pzp PE=1 SV=3	null	null	Mouse_09-2020	null	[MS,MS:1001208,SEQUEST,]	5.99	7.222	null	null	0.02	4.995e4	10.90	10.90	5.526e4	10.90	10.90	4.354e4	63.54	63.54	4.489e4	5.773e4	3.930e4	3.494e4	4.442e4	3.945e4	2.989e4	2.160e4	5.216e4
PRT	P50247	Adenosylhomocysteinase OS=Mus musculus OX=10090 GN=Ahcy PE=1 SV=3	null	null	Mouse_09-2020	null	[MS,MS:1001208,SEQUEST,]	4.08	8.708	null	null	0.07	3.936e4	13.98	13.98	6.422e4	24.69	24.69	8.559e4	15.67	15.67	2.919e4	3.936e4	3.610e4	4.001e4	5.365e4	3.536e4	4.909e4	4.895e4	4.613e4
PRT	P08752	Guanine nucleotide-binding protein G(i) subunit alpha-2 OS=Mus musculus OX=10090 GN=Gnai2 PE=1 SV=5	null	null	Mouse_09-2020	null	[MS,MS:1001208,SEQUEST,]	6.24	9.095	null	null	0.07	3.743e4	4.81	4.81	5.534e4	38.30	38.30	7.413e4	11.73	11.73	3.364e4	3.891e4	2.966e4	5.577e4	4.449e4	3.722e4	4.808e4	4.240e4	4.104e4
PRT	P10107	Annexin A1 OS=Mus musculus OX=10090 GN=Anxa1 PE=1 SV=2	null	null	Mouse_09-2020	null	[MS,MS:1001208,SEQUEST,]	7.33	12.227	null	null	0.10	3.898e4	20.38	20.38	4.024e4	65.08	65.08	3.023e4	30.89	30.89	2.910e4	3.898e4	4.077e4	2.507e4	2.506e4	8.563e4	2.075e4	1.612e4	2.261e4
PRT	Q8R081	Heterogeneous nuclear ribonucleoprotein L OS=Mus musculus OX=10090 GN=Hnrnpl PE=1 SV=2	null	null	Mouse_09-2020	null	[MS,MS:1001208,SEQUEST,]	5.38	7.940	null	null	0.05	3.285e4	19.16	19.16	4.907e4	5.24	5.24	7.134e4	19.43	19.43	2.394e4	3.924e4	2.756e4	3.100e4	3.945e4	3.885e4	3.521e4	4.296e4	3.351e4
PRT	Q9D6Z1	Nucleolar protein 56 OS=Mus musculus OX=10090 GN=Nop56 PE=1 SV=2	null	null	Mouse_09-2020	null	[MS,MS:1001208,SEQUEST,]	2.48	5.651	null	null	0.04	8.417e4	33.39	33.39	7.195e4	20.31	20.31	1.236e5	17.67	17.67	5.138e4	8.417e4	9.565e4	6.037e4	5.397e4	6.197e4	8.486e4	5.152e4	5.904e4
PRT	Q9JII6	Aldo-keto reductase family 1 member A1 OS=Mus musculus OX=10090 GN=Akr1a1 PE=1 SV=3	null	null	Mouse_09-2020	null	[MS,MS:1001208,SEQUEST,]	3.07	3.408	null	null	0.08	2.435e4	40.61	40.61	5.098e4	24.07	24.07	4.740e4	32.04	32.04	1.049e4	2.435e4	2.380e4	3.176e4	2.953e4	5.195e4	1.773e4	2.832e4	2.227e4
PRT	P43276	Histone H1.5 OS=Mus musculus OX=10090 GN=H1-5 PE=1 SV=2	null	null	Mouse_09-2020	null	[MS,MS:1001208,SEQUEST,]	0.00	8.226	null	null	0.15	2.525e4	18.53	18.53	4.205e4	13.96	13.96	6.346e4	11.97	11.97	1.740e4	2.525e4	2.365e4	2.801e4	3.380e4	2.935e4	3.574e4	3.630e4	3.074e4
PRT	P02089	Hemoglobin subunit beta-2 OS=Mus musculus OX=10090 GN=Hbb-b2 PE=1 SV=2	null	null	Mouse_09-2020	null	[MS,MS:1001208,SEQUEST,]	30.23	12.140	null	null	0.29	null	null	null	null	null	null	null	null	null	null	null	null	null	null	null	null	null	null
PRT	P45591	Cofilin-2 OS=Mus musculus OX=10090 GN=Cfl2 PE=1 SV=1	null	null	Mouse_09-2020	null	[MS,MS:1001208,SEQUEST,]	36.94	9.706	null	null	0.14	5.726e5	5.10	5.10	8.042e5	24.11	24.11	1.231e6	11.85	11.85	5.047e5	5.726e5	5.184e5	7.323e5	6.465e5	6.714e5	6.997e5	7.337e5	5.784e5
PRT	P07758	Alpha-1-antitrypsin 1-1 OS=Mus musculus OX=10090 GN=Serpina1a PE=1 SV=4	null	null	Mouse_09-2020	null	[MS,MS:1001208,SEQUEST,]	12.45	12.485	null	null	0.08	4.543e5	6.97	6.97	6.052e5	35.68	35.68	7.675e5	27.22	27.22	3.845e5	4.914e5	3.813e5	4.001e5	4.865e5	2.631e5	5.268e5	4.306e5	5.568e5
PRT	P22599	Alpha-1-antitrypsin 1-2 OS=Mus musculus OX=10090 GN=Serpina1b PE=1 SV=2	null	null	Mouse_09-2020	null	[MS,MS:1001208,SEQUEST,]	10.84	14.279	null	null	0.09	2.173e4	16.79	16.79	2.935e4	33.86	33.86	5.186e4	14.70	14.70	1.740e4	2.679e4	1.824e4	1.829e4	3.312e4	1.782e4	3.559e4	2.284e4	2.465e4
PRT	Q9R0P5	Destrin OS=Mus musculus OX=10090 GN=Dstn PE=1 SV=3	null	null	Mouse_09-2020	null	[MS,MS:1001208,SEQUEST,]	14.11	7.696	null	null	0.14	5.870e4	5.30	5.30	8.965e4	15.44	15.44	1.047e5	14.08	14.08	5.739e4	5.870e4	4.870e4	7.062e4	6.909e4	7.722e4	6.816e4	5.987e4	6.043e4
PRT	P07901	Heat shock protein HSP 90-alpha OS=Mus musculus OX=10090 GN=Hsp90aa1 PE=1 SV=4	null	null	Mouse_09-2020	null	[MS,MS:1001208,SEQUEST,]	6.30	11.621	null	null	0.06	1.837e4	9.65	9.65	3.532e4	10.70	10.70	3.952e4	12.59	12.59	1.609e4	2.132e4	1.541e4	2.200e4	2.440e4	3.233e4	2.713e4	1.903e4	2.012e4
PRT	A0A1L1SV25	Alpha-actinin-4 OS=Mus musculus OX=10090 GN=Actn4 PE=1 SV=1	null	null	Mouse_09-2020	null	[MS,MS:1001208,SEQUEST,]	5.34	5.984	null	null	0.03	2.596e4	10.10	10.10	4.368e4	41.34	41.34	8.034e4	21.26	21.26	2.522e4	2.596e4	1.923e4	4.041e4	3.511e4	2.367e4	5.514e4	5.505e4	2.932e4
PRT	Q9JI11	Serine/threonine-protein kinase 4 OS=Mus musculus OX=10090 GN=Stk4 PE=1 SV=1	null	null	Mouse_09-2020	null	[MS,MS:1001208,SEQUEST,]	0.00	4.113	null	null	0.04	1.092e5	36.08	36.08	1.025e5	14.05	14.05	1.362e5	20.62	20.62	4.751e4	1.092e5	9.214e4	6.388e4	8.327e4	6.879e4	9.347e4	9.383e4	5.071e4
PRT	P24549	Retinal dehydrogenase 1 OS=Mus musculus OX=10090 GN=Aldh1a1 PE=1 SV=5	null	null	Mouse_09-2020	null	[MS,MS:1001208,SEQUEST,]	10.01	4.485	null	null	0.07	5.474e4	35.53	35.53	7.553e4	57.76	57.76	2.926e4	40.75	40.75	3.501e4	5.474e4	6.686e4	4.706e4	1.623e4	7.203e4	2.702e4	1.244e4	null
PRT	Q99PG2	Opioid growth factor receptor OS=Mus musculus OX=10090 GN=Ogfr PE=1 SV=1	null	null	Mouse_09-2020	null	[MS,MS:1001208,SEQUEST,]	0.00	6.888	null	null	0.02	1.708e5	4.66	4.66	2.558e5	5.04	5.04	3.281e5	5.81	5.81	1.567e5	1.593e5	1.433e5	1.649e5	2.056e5	2.062e5	2.252e5	1.716e5	1.575e5
PRT	A2BH06	60S ribosomal protein L11 (Fragment) OS=Mus musculus OX=10090 GN=Rpl11 PE=1 SV=1	null	null	Mouse_09-2020	null	[MS,MS:1001208,SEQUEST,]	0.00	3.352	null	null	0.09	2.049e5	47.81	47.81	1.811e5	54.93	54.93	1.790e5	22.00	22.00	7.116e4	2.049e5	1.974e5	1.128e5	1.070e5	3.188e5	1.599e5	8.681e4	8.411e4
PRT	Q8R059	UDP-glucose 4-epimerase OS=Mus musculus OX=10090 GN=Gale PE=1 SV=1	null	null	Mouse_09-2020	null	[MS,MS:1001208,SEQUEST,]	17.47	7.782	null	null	0.03	4.773e5	13.30	13.30	5.804e5	18.87	18.87	8.374e5	15.63	15.63	4.290e5	4.674e5	4.950e5	4.334e5	4.666e5	4.095e5	5.351e5	4.789e5	4.902e5
PRT	A3KGL9	Non-histone chromosomal protein HMG-17 OS=Mus musculus OX=10090 GN=Hmgn2 PE=1 SV=1	null	null	Mouse_09-2020	null	[MS,MS:1001208,SEQUEST,]	0.00	4.246	null	null	0.16	2.341e5	21.14	21.14	3.563e5	21.48	21.48	4.267e5	26.44	26.44	1.898e5	2.341e5	2.627e5	2.220e5	2.003e5	3.298e5	3.916e5	2.441e5	1.585e5
PRT	P09411	Phosphoglycerate kinase 1 OS=Mus musculus OX=10090 GN=Pgk1 PE=1 SV=4	null	null	Mouse_09-2020	null	[MS,MS:1001208,SEQUEST,]	4.80	11.318	null	null	0.04	1.198e5	37.75	37.75	1.115e5	8.36	8.36	1.809e5	9.69	9.69	5.129e4	1.198e5	1.057e5	6.743e4	8.964e4	1.088e5	1.242e5	1.050e5	7.207e4
PRT	A2A6H0	LIM and SH3 domain protein 1 (Fragment) OS=Mus musculus OX=10090 GN=Lasp1 PE=1 SV=1	null	null	Mouse_09-2020	null	[MS,MS:1001208,SEQUEST,]	62.39	6.114	null	null	0.07	1.838e5	18.38	18.38	2.329e5	20.35	20.35	3.657e5	13.07	13.07	1.179e5	1.846e5	1.543e5	1.636e5	1.872e5	1.494e5	2.080e5	2.091e5	1.848e5
PRT	Q62425	Cytochrome c oxidase subunit NDUFA4 OS=Mus musculus OX=10090 GN=Ndufa4 PE=1 SV=2	null	null	Mouse_09-2020	null	[MS,MS:1001208,SEQUEST,]	28.15	3.532	null	null	0.12	2.354e5	5.70	5.70	3.697e5	24.40	24.40	4.972e5	14.81	14.81	1.963e5	2.354e5	2.052e5	2.970e5	2.972e5	2.517e5	3.083e5	2.844e5	2.812e5
PRT	P10639	Thioredoxin OS=Mus musculus OX=10090 GN=Txn PE=1 SV=3	null	null	Mouse_09-2020	null	[MS,MS:1001208,SEQUEST,]	0.00	1.594	null	null	0.10	8.494e4	33.43	33.43	8.914e4	25.93	25.93	9.455e4	15.67	15.67	5.129e4	8.494e4	9.579e4	5.554e4	5.201e4	9.503e4	7.267e4	5.408e4	3.622e4
PRT	Q8CGF6	WD repeat-containing protein 47 OS=Mus musculus OX=10090 GN=Wdr47 PE=1 SV=2	null	null	Mouse_09-2020	null	[MS,MS:1001208,SEQUEST,]	0.00	1.185	null	null	0.03	3.835e5	25.16	25.16	2.342e5	74.79	74.79	1.049e5	34.44	34.44	2.277e5	3.835e5	3.554e5	1.459e5	4.630e4	3.488e5	1.176e5	5.297e4	4.929e4
PRT	O35744	Chitinase-like protein 3 OS=Mus musculus OX=10090 GN=Chil3 PE=1 SV=2	null	null	Mouse_09-2020	null	[MS,MS:1001208,SEQUEST,]	40.45	9.225	null	null	0.04	1.996e5	31.49	31.49	2.389e5	60.49	60.49	1.897e5	13.21	13.21	1.333e5	1.996e5	2.340e5	1.488e5	1.249e5	4.320e5	1.061e5	1.147e5	8.914e4
PRT	P61027	Ras-related protein Rab-10 OS=Mus musculus OX=10090 GN=Rab10 PE=1 SV=1	null	null	Mouse_09-2020	null	[MS,MS:1001208,SEQUEST,]	7.74	2.725	null	null	0.06	3.617e4	11.93	11.93	4.975e4	10.46	10.46	5.512e4	9.98	9.98	2.639e4	3.617e4	3.072e4	3.621e4	3.999e4	4.127e4	3.783e4	2.729e4	2.730e4
PRT	Q9Z116	KRAB-containing zinc-finger protein KRAZ2 OS=Mus musculus OX=10090 GN=Zfp68 PE=2 SV=1	null	null	Mouse_09-2020	null	[MS,MS:1001208,SEQUEST,]	0.00	2.312	null	null	0.02	8.831e5	17.28	17.28	3.860e5	36.11	36.11	3.216e5	5.74	5.74	1.049e6	8.831e5	7.292e5	2.405e5	2.387e5	5.141e5	2.208e5	1.689e5	1.551e5
PRT	F6Y6L6	Predicted gene, 49369 (Fragment) OS=Mus musculus OX=10090 GN=Gm49369 PE=1 SV=1	null	null	Mouse_09-2020	null	[MS,MS:1001208,SEQUEST,]	2.60	5.036	null	null	0.04	1.258e5	26.12	26.12	1.613e5	6.00	6.00	2.497e5	18.92	18.92	7.892e4	1.258e5	1.266e5	1.074e5	1.229e5	1.390e5	1.293e5	1.580e5	1.173e5
PRT	Q9D2F8	Topoisomerase I-binding, arginine/serine-rich-like OS=Mus musculus OX=10090 GN=Toporsl PE=2 SV=1	null	null	Mouse_09-2020	null	[MS,MS:1001208,SEQUEST,]	0.00	0.860	null	null	0.01	8.328e4	21.98	21.98	9.410e4	15.41	15.41	1.077e5	2.27	2.27	7.484e4	6.768e4	8.813e4	5.603e4	7.565e4	1.022e5	7.468e4	6.158e4	4.894e4
PRT	Q542I8	Integrin beta OS=Mus musculus OX=10090 GN=Itgb2 PE=1 SV=1	null	null	Mouse_09-2020	null	[MS,MS:1001208,SEQUEST,]	0.00	1.777	null	null	0.02	1.989e4	30.12	30.12	3.146e4	43.86	43.86	1.260e5	23.65	23.65	1.788e4	1.931e4	2.683e4	2.480e4	1.207e4	2.709e4	6.108e4	7.208e4	6.799e4
PRT	Q99JY9	Actin-related protein 3 OS=Mus musculus OX=10090 GN=Actr3 PE=1 SV=3	null	null	Mouse_09-2020	null	[MS,MS:1001208,SEQUEST,]	18.13	3.252	null	null	0.03	9.118e4	23.15	23.15	1.666e5	53.51	53.51	1.886e5	16.51	16.51	8.195e4	8.945e4	1.109e5	1.406e5	5.191e4	1.434e5	1.414e5	8.456e4	8.859e4
PRT	F7BP55	Nucleoside-diphosphate kinase (Fragment) OS=Mus musculus OX=10090 GN=Ak2 PE=1 SV=1	null	null	Mouse_09-2020	null	[MS,MS:1001208,SEQUEST,]	0.00	1.583	null	null	0.24	6.723e4	133.36	133.36	1.186e5	67.13	67.13	1.854e5	36.39	36.39	3.638e4	6.723e4	4.972e5	7.389e4	9.192e4	2.907e5	1.895e5	1.060e5	6.271e4
PRT	P84244	Histone H3.3 OS=Mus musculus OX=10090 GN=H3-3a PE=1 SV=2	null	null	Mouse_09-2020	null	[MS,MS:1001208,SEQUEST,]	0.00	1.096	null	null	0.08	4.103e4	26.45	26.45	4.278e4	31.85	31.85	5.322e4	3.69	3.69	2.836e4	4.103e4	4.512e4	2.665e4	2.350e4	4.868e4	3.726e4	2.889e4	2.500e4
PRT	B1AU25	Apoptosis-inducing factor 1, mitochondrial OS=Mus musculus OX=10090 GN=Aifm1 PE=1 SV=1	null	null	Mouse_09-2020	null	[MS,MS:1001208,SEQUEST,]	0.00	1.881	null	null	0.01	1.682e5	39.55	39.55	1.331e5	23.76	23.76	2.494e5	14.67	14.67	8.402e4	1.682e5	1.844e5	1.209e5	1.044e5	1.146e5	1.995e5	1.240e5	1.172e5
PRT	E9PV24	Fibrinogen alpha chain OS=Mus musculus OX=10090 GN=Fga PE=1 SV=1	null	null	Mouse_09-2020	null	[MS,MS:1001208,SEQUEST,]	24.19	5.616	null	null	0.02	1.079e5	7.92	7.92	1.421e5	3.02	3.02	2.120e5	10.62	10.62	9.698e4	9.465e4	9.213e4	9.230e4	1.124e5	1.224e5	1.455e5	1.066e5	1.084e5
PRT	P58252	Elongation factor 2 OS=Mus musculus OX=10090 GN=Eef2 PE=1 SV=2	null	null	Mouse_09-2020	null	[MS,MS:1001208,SEQUEST,]	0.00	1.397	null	null	0.01	7.099e4	56.96	56.96	7.165e4	41.68	41.68	6.120e4	25.08	25.08	2.213e4	7.099e4	8.110e4	4.464e4	3.272e4	8.575e4	6.013e4	3.500e4	2.612e4
PRT	A0A1D5RMC7	60S ribosomal protein L18a OS=Mus musculus OX=10090 GN=Rpl18a PE=1 SV=1	null	null	Mouse_09-2020	null	[MS,MS:1001208,SEQUEST,]	4.61	2.674	null	null	0.19	9.535e4	38.53	38.53	9.816e4	34.24	34.24	9.816e4	12.05	12.05	4.921e4	9.535e4	1.051e5	6.115e4	5.708e4	1.217e5	7.949e4	5.271e4	4.612e4
PRT	Q6P1J1	Crmp1 protein OS=Mus musculus OX=10090 GN=Crmp1 PE=1 SV=1	null	null	Mouse_09-2020	null	[MS,MS:1001208,SEQUEST,]	15.94	6.411	null	null	0.02	4.010e4	13.42	13.42	6.629e4	29.45	29.45	1.129e5	19.39	19.39	3.148e4	4.010e4	3.847e4	5.142e4	5.329e4	3.847e4	5.790e4	6.459e4	5.867e4
PRT	P62830	60S ribosomal protein L23 OS=Mus musculus OX=10090 GN=Rpl23 PE=1 SV=1	null	null	Mouse_09-2020	null	[MS,MS:1001208,SEQUEST,]	15.95	9.943	null	null	0.13	3.999e4	16.66	16.66	6.481e4	13.78	13.78	8.861e4	14.47	14.47	3.594e4	5.036e4	3.093e4	4.038e4	5.699e4	4.628e4	5.705e4	5.068e4	5.113e4
PRT	P12787	Cytochrome c oxidase subunit 5A, mitochondrial OS=Mus musculus OX=10090 GN=Cox5a PE=1 SV=2	null	null	Mouse_09-2020	null	[MS,MS:1001208,SEQUEST,]	18.27	6.975	null	null	0.10	6.909e4	22.85	22.85	1.313e5	18.02	18.02	1.510e5	3.24	3.24	4.997e4	8.783e4	5.798e4	9.119e4	1.056e5	8.749e4	1.008e5	8.637e4	7.357e4
PRT	P62751	60S ribosomal protein L23a OS=Mus musculus OX=10090 GN=Rpl23a PE=1 SV=1	null	null	Mouse_09-2020	null	[MS,MS:1001208,SEQUEST,]	10.94	3.119	null	null	0.08	8.926e4	11.60	11.60	1.352e5	5.89	5.89	1.761e5	12.34	12.34	6.653e4	8.926e4	7.769e4	8.992e4	1.087e5	1.106e5	1.111e5	1.007e5	9.660e4
PRT	Q6IRU2	Tropomyosin alpha-4 chain OS=Mus musculus OX=10090 GN=Tpm4 PE=1 SV=3	null	null	Mouse_09-2020	null	[MS,MS:1001208,SEQUEST,]	15.88	6.392	null	null	0.08	5.654e4	24.23	24.23	1.001e5	26.18	26.18	1.250e5	13.28	13.28	4.316e4	7.651e4	4.745e4	5.662e4	8.048e4	1.255e5	7.698e4	8.337e4	5.875e4
PRT	Q5I2A0	Serine protease inhibitor A3G OS=Mus musculus OX=10090 GN=Serpina3g PE=1 SV=2	null	null	Mouse_09-2020	null	[MS,MS:1001208,SEQUEST,]	16.99	9.621	null	null	0.03	1.960e5	6.76	6.76	2.461e5	19.40	19.40	3.536e5	21.37	21.37	1.565e5	1.960e5	1.650e5	1.533e5	2.291e5	1.653e5	2.427e5	1.833e5	2.236e5
PRT	A0A1B0GSF0	60S ribosomal protein L13a OS=Mus musculus OX=10090 GN=Rpl13a PE=3 SV=1	null	null	Mouse_09-2020	null	[MS,MS:1001208,SEQUEST,]	10.59	3.857	null	null	0.08	1.662e5	4.57	4.57	2.883e5	9.68	9.68	3.172e5	20.10	20.10	1.502e5	1.662e5	1.291e5	1.897e5	2.318e5	2.165e5	2.002e5	1.814e5	1.983e5
PRT	Q8VF94	Olfactory receptor OS=Mus musculus OX=10090 GN=Olfr1199 PE=3 SV=1	null	null	Mouse_09-2020	null	[MS,MS:1001208,SEQUEST,]	0.00	0.735	null	null	0.03	1.421e5	17.75	17.75	9.073e4	8.34	8.34	1.182e5	26.16	26.16	1.461e5	1.134e5	1.193e5	4.996e4	7.590e4	7.814e4	6.547e4	6.763e4	7.498e4
PRT	P62242	40S ribosomal protein S8 OS=Mus musculus OX=10090 GN=Rps8 PE=1 SV=2	null	null	Mouse_09-2020	null	[MS,MS:1001208,SEQUEST,]	15.89	8.016	null	null	0.06	6.833e4	2.17	2.17	1.086e5	12.53	12.53	1.536e5	16.03	16.03	6.141e4	6.587e4	5.748e4	8.195e4	8.433e4	9.357e4	9.510e4	8.787e4	8.862e4
PRT	P47911	60S ribosomal protein L6 OS=Mus musculus OX=10090 GN=Rpl6 PE=1 SV=3	null	null	Mouse_09-2020	null	[MS,MS:1001208,SEQUEST,]	0.00	1.052	null	null	0.03	5.735e4	12.90	12.90	9.425e4	8.75	8.75	1.140e5	16.85	16.85	4.808e4	5.735e4	5.736e4	6.737e4	7.577e4	7.958e4	7.502e4	6.521e4	6.930e4
PRT	P62082	40S ribosomal protein S7 OS=Mus musculus OX=10090 GN=Rps7 PE=2 SV=1	null	null	Mouse_09-2020	null	[MS,MS:1001208,SEQUEST,]	11.61	3.721	null	null	0.04	9.143e4	6.18	6.18	1.419e5	8.92	8.92	1.723e5	45.84	45.84	7.709e4	9.707e4	7.673e4	1.007e5	1.141e5	1.179e5	4.457e4	1.009e5	8.095e4
PRT	Q8BG13	RNA-binding protein 3 OS=Mus musculus OX=10090 GN=Rbm3 PE=1 SV=1	null	null	Mouse_09-2020	null	[MS,MS:1001208,SEQUEST,]	0.00	1.180	null	null	0.12	1.233e4	49.65	49.65	4.424e4	78.25	78.25	6.646e4	38.25	38.25	1.725e4	6.597e3	1.035e4	3.854e4	3.557e4	4.442e3	4.562e4	5.316e4	1.958e4
PRT	P62862	40S ribosomal protein S30 OS=Mus musculus OX=10090 GN=Fau PE=1 SV=1	null	null	Mouse_09-2020	null	[MS,MS:1001208,SEQUEST,]	0.00	1.592	null	null	0.14	4.864e4	42.52	42.52	4.582e4	21.62	21.62	5.925e4	13.69	13.69	2.347e4	4.864e4	5.527e4	3.479e4	2.894e4	3.947e4	3.951e4	3.389e4	3.447e4
PRT	Q8BNA6	Protocadherin Fat 3 OS=Mus musculus OX=10090 GN=Fat3 PE=1 SV=2	null	null	Mouse_09-2020	null	[MS,MS:1001208,SEQUEST,]	0.00	2.630	null	null	0.00	4.845e5	27.91	27.91	3.146e5	31.22	31.22	1.913e5	25.48	25.48	3.005e5	4.845e5	5.009e5	1.960e5	1.421e5	2.883e5	1.941e5	1.094e5	8.544e4
PRT	A0A0A6YY29	Calcyclin-binding protein (Fragment) OS=Mus musculus OX=10090 GN=Cacybp PE=1 SV=1	null	null	Mouse_09-2020	null	[MS,MS:1001208,SEQUEST,]	0.00	1.764	null	null	0.09	4.188e4	33.62	33.62	3.996e4	37.22	37.22	5.209e4	23.28	23.28	2.157e4	4.898e4	3.515e4	2.489e4	2.382e4	5.297e4	4.383e4	2.979e4	1.866e4
PRT	P47791	Glutathione reductase, mitochondrial OS=Mus musculus OX=10090 GN=Gsr PE=1 SV=3	null	null	Mouse_09-2020	null	[MS,MS:1001208,SEQUEST,]	0.00	1.971	null	null	0.04	1.823e4	22.59	22.59	2.790e4	45.75	45.75	2.037e4	20.69	20.69	1.362e4	1.823e4	1.983e4	1.738e4	8.925e3	2.657e4	1.909e4	1.101e4	9.572e3
PRT	A0A1D5RLM8	Predicted gene 11639 OS=Mus musculus OX=10090 GN=Gm11639 PE=1 SV=1	null	null	Mouse_09-2020	null	[MS,MS:1001208,SEQUEST,]	0.00	0.875	null	null	0.00	2.417e4	13.48	13.48	3.557e4	27.55	27.55	4.883e4	16.36	16.36	2.172e4	2.364e4	2.513e4	2.432e4	1.784e4	3.064e4	2.598e4	2.998e4	2.294e4
PRT	P17918	Proliferating cell nuclear antigen OS=Mus musculus OX=10090 GN=Pcna PE=1 SV=2	null	null	Mouse_09-2020	null	[MS,MS:1001208,SEQUEST,]	7.73	4.912	null	null	0.05	2.565e4	11.10	11.10	4.293e4	23.14	23.14	5.948e4	10.07	10.07	2.305e4	2.969e4	2.013e4	2.675e4	3.027e4	5.019e4	3.445e4	3.402e4	2.847e4
PRT	P01901	H-2 class I histocompatibility antigen, K-B alpha chain OS=Mus musculus OX=10090 GN=H2-K1 PE=1 SV=1	null	null	Mouse_09-2020	null	[MS,MS:1001208,SEQUEST,]	14.07	6.452	null	null	0.04	1.065e5	34.50	34.50	1.636e5	16.65	16.65	1.991e5	17.50	17.50	9.573e4	1.696e5	7.536e4	1.045e5	1.315e5	1.052e5	1.008e5	1.176e5	9.353e4
PRT	P11031	Activated RNA polymerase II transcriptional coactivator p15 OS=Mus musculus OX=10090 GN=Sub1 PE=1 SV=3	null	null	Mouse_09-2020	null	[MS,MS:1001208,SEQUEST,]	2.71	2.630	null	null	0.12	5.380e4	17.81	17.81	5.676e4	31.82	31.82	1.244e5	7.28	7.28	3.497e4	5.423e4	4.515e4	5.814e4	4.563e4	4.713e4	8.536e4	7.984e4	5.756e4
PRT	A0A0U1RPT5	Fructose-bisphosphate aldolase (Fragment) OS=Mus musculus OX=10090 GN=Aldoa PE=1 SV=1	null	null	Mouse_09-2020	null	[MS,MS:1001208,SEQUEST,]	13.93	12.949	null	null	0.07	2.717e5	4.95	4.95	4.516e5	21.02	21.02	6.315e5	9.86	9.86	2.442e5	2.872e5	2.184e5	2.982e5	3.631e5	2.719e5	4.417e5	3.060e5	2.967e5
PRT	E0CZ34	Proteasome subunit alpha type-3 OS=Mus musculus OX=10090 GN=Psma3 PE=1 SV=1	null	null	Mouse_09-2020	null	[MS,MS:1001208,SEQUEST,]	7.23	3.486	null	null	0.26	9.055e4	11.50	11.50	1.385e5	18.05	18.05	1.935e5	18.67	18.67	6.960e4	9.055e4	8.181e4	9.496e4	1.113e5	9.120e4	9.579e4	1.144e5	9.093e4
PRT	A0A0R4J1X5	Sorbin and SH3 domain-containing protein 2 (Fragment) OS=Mus musculus OX=10090 GN=Sorbs2 PE=1 SV=1	null	null	Mouse_09-2020	null	[MS,MS:1001208,SEQUEST,]	6.89	1.970	null	null	0.02	3.527e4	7.31	7.31	5.266e4	24.62	24.62	8.973e4	8.52	8.52	2.866e4	3.527e4	3.092e4	4.151e4	4.233e4	3.483e4	5.404e4	5.132e4	4.362e4
PRT	P14824	Annexin A6 OS=Mus musculus OX=10090 GN=Anxa6 PE=1 SV=3	null	null	Mouse_09-2020	null	[MS,MS:1001208,SEQUEST,]	12.81	7.122	null	null	0.02	6.299e4	18.42	18.42	1.015e5	31.73	31.73	1.654e5	12.82	12.82	4.722e4	6.299e4	6.379e4	7.869e4	8.160e4	5.580e4	9.084e4	9.459e4	7.898e4
PRT	H3BJB6	T-complex protein 1 subunit theta (Fragment) OS=Mus musculus OX=10090 GN=Cct8 PE=1 SV=1	null	null	Mouse_09-2020	null	[MS,MS:1001208,SEQUEST,]	8.78	5.866	null	null	0.06	2.164e4	15.43	15.43	3.074e4	14.51	14.51	4.627e4	4.66	4.66	1.544e4	2.337e4	1.816e4	2.276e4	2.471e4	2.368e4	3.176e4	2.501e4	2.255e4
PRT	Q9JKF1	Ras GTPase-activating-like protein IQGAP1 OS=Mus musculus OX=10090 GN=Iqgap1 PE=1 SV=2	null	null	Mouse_09-2020	null	[MS,MS:1001208,SEQUEST,]	7.31	3.084	null	null	0.01	1.063e5	8.76	8.76	1.769e5	19.10	19.10	2.441e5	23.22	23.22	8.610e4	1.063e5	9.585e4	1.207e5	1.422e5	1.135e5	1.183e5	1.396e5	1.303e5
PRT	Q60710	Deoxynucleoside triphosphate triphosphohydrolase SAMHD1 OS=Mus musculus OX=10090 GN=Samhd1 PE=1 SV=3	null	null	Mouse_09-2020	null	[MS,MS:1001208,SEQUEST,]	8.75	5.625	null	null	0.02	4.086e4	7.97	7.97	3.193e4	19.24	19.24	7.820e4	22.41	22.41	3.355e4	4.380e4	3.429e4	2.125e4	2.567e4	2.005e4	4.805e4	4.473e4	4.991e4
PRT	P51437	Cathelicidin antimicrobial peptide OS=Mus musculus OX=10090 GN=Camp PE=1 SV=2	null	null	Mouse_09-2020	null	[MS,MS:1001208,SEQUEST,]	10.99	7.558	null	null	0.12	4.812e4	46.13	46.13	6.003e4	77.62	77.62	2.612e4	27.99	27.99	4.324e4	4.393e4	8.054e4	3.740e4	2.772e4	1.364e5	1.793e4	1.064e4	1.556e4
PRT	Q00623	Apolipoprotein A-I OS=Mus musculus OX=10090 GN=Apoa1 PE=1 SV=2	null	null	Mouse_09-2020	null	[MS,MS:1001208,SEQUEST,]	0.00	2.424	null	null	0.06	3.076e4	13.89	13.89	5.155e4	46.44	46.44	7.275e4	17.73	17.73	2.765e4	3.389e4	2.149e4	3.212e4	5.033e4	1.885e4	4.994e4	3.786e4	4.345e4
PRT	Q9CQS2	H/ACA ribonucleoprotein complex subunit 3 OS=Mus musculus OX=10090 GN=Nop10 PE=3 SV=1	null	null	Mouse_09-2020	null	[MS,MS:1001208,SEQUEST,]	7.66	4.471	null	null	0.17	2.406e4	8.22	8.22	3.588e4	21.49	21.49	4.809e4	5.47	5.47	1.895e4	2.466e4	2.019e4	2.329e4	2.884e4	2.116e4	3.229e4	2.982e4	2.259e4
PRT	P08249	Malate dehydrogenase, mitochondrial OS=Mus musculus OX=10090 GN=Mdh2 PE=1 SV=3	null	null	Mouse_09-2020	null	[MS,MS:1001208,SEQUEST,]	8.14	5.221	null	null	0.05	5.405e4	9.36	9.36	7.910e4	10.99	10.99	1.046e5	22.83	22.83	4.156e4	5.514e4	4.536e4	5.929e4	6.358e4	6.811e4	5.011e4	5.982e4	5.459e4
PRT	P56391	Cytochrome c oxidase subunit 6B1 OS=Mus musculus OX=10090 GN=Cox6b1 PE=1 SV=2	null	null	Mouse_09-2020	null	[MS,MS:1001208,SEQUEST,]	4.76	1.895	null	null	0.17	5.634e4	16.25	16.25	6.767e4	16.96	16.96	9.991e4	6.85	6.85	4.093e4	6.330e4	4.728e4	4.899e4	5.440e4	4.805e4	6.645e4	5.714e4	5.177e4
PRT	E9Q7N9	Dynein, axonemal, heavy chain 11 OS=Mus musculus OX=10090 GN=Dnah11 PE=1 SV=2	null	null	Mouse_09-2020	null	[MS,MS:1001208,SEQUEST,]	0.00	0.907	null	null	0.01	4.818e4	27.71	27.71	4.752e4	43.23	43.23	5.909e4	14.79	14.79	4.330e4	2.905e4	4.247e4	1.698e4	3.820e4	5.906e4	4.056e4	4.017e4	2.467e4
PRT	P09671	Superoxide dismutase [Mn], mitochondrial OS=Mus musculus OX=10090 GN=Sod2 PE=1 SV=3	null	null	Mouse_09-2020	null	[MS,MS:1001208,SEQUEST,]	6.73	4.883	null	null	0.06	2.429e4	2.32	2.32	3.893e4	31.16	31.16	5.367e4	9.41	9.41	2.183e4	2.339e4	2.049e4	2.943e4	3.130e4	2.111e4	3.195e4	3.199e4	2.521e4
PRT	Q9WV32	Actin-related protein 2/3 complex subunit 1B OS=Mus musculus OX=10090 GN=Arpc1b PE=1 SV=4	null	null	Mouse_09-2020	null	[MS,MS:1001208,SEQUEST,]	10.74	11.651	null	null	0.05	7.725e4	5.07	5.07	1.167e5	24.18	24.18	2.221e5	22.31	22.31	7.466e4	7.725e4	6.332e4	9.131e4	9.384e4	7.723e4	1.003e5	1.270e5	1.043e5
PRT	P47753	F-actin-capping protein subunit alpha-1 OS=Mus musculus OX=10090 GN=Capza1 PE=1 SV=4	null	null	Mouse_09-2020	null	[MS,MS:1001208,SEQUEST,]	6.82	5.697	null	null	0.06	2.333e4	36.97	36.97	2.750e4	21.28	21.28	4.207e4	22.18	22.18	2.096e4	1.995e4	3.268e4	2.275e4	1.965e4	2.369e4	2.065e4	2.406e4	2.222e4
PRT	Q9WUU7	Cathepsin Z OS=Mus musculus OX=10090 GN=Ctsz PE=1 SV=1	null	null	Mouse_09-2020	null	[MS,MS:1001208,SEQUEST,]	6.31	4.405	null	null	0.04	4.223e4	18.72	18.72	7.339e4	46.71	46.71	1.116e5	31.88	31.88	3.795e4	4.186e4	4.811e4	8.078e4	5.899e4	4.539e4	4.211e4	6.722e4	5.242e4
PRT	Q8K0E8	Fibrinogen beta chain OS=Mus musculus OX=10090 GN=Fgb PE=1 SV=1	null	null	Mouse_09-2020	null	[MS,MS:1001208,SEQUEST,]	5.68	4.109	null	null	0.02	7.093e4	5.45	5.45	1.019e5	4.31	4.31	1.364e5	14.59	14.59	6.480e4	6.505e4	5.953e4	6.698e4	8.191e4	8.507e4	9.363e4	6.570e4	7.248e4
PRT	D3Z4A4	Peroxiredoxin-2 (Fragment) OS=Mus musculus OX=10090 GN=Prdx2 PE=1 SV=8	null	null	Mouse_09-2020	null	[MS,MS:1001208,SEQUEST,]	9.76	7.877	null	null	0.12	4.901e4	28.21	28.21	5.911e4	12.22	12.22	5.352e4	31.83	31.83	4.133e4	7.508e4	4.113e4	3.126e4	4.752e4	5.523e4	2.686e4	4.254e4	2.514e4
PRT	P35278	Ras-related protein Rab-5C OS=Mus musculus OX=10090 GN=Rab5c PE=1 SV=2	null	null	Mouse_09-2020	null	[MS,MS:1001208,SEQUEST,]	8.44	3.914	null	null	0.06	4.851e4	17.19	17.19	5.542e4	20.33	20.33	8.595e4	8.20	8.20	3.188e4	4.878e4	4.071e4	4.638e4	4.455e4	4.432e4	5.113e4	4.916e4	4.059e4
PRT	P99026	Proteasome subunit beta type-4 OS=Mus musculus OX=10090 GN=Psmb4 PE=1 SV=1	null	null	Mouse_09-2020	null	[MS,MS:1001208,SEQUEST,]	5.71	4.514	null	null	0.06	2.424e4	16.92	16.92	3.382e4	20.13	20.13	4.638e4	23.16	23.16	1.642e4	2.424e4	2.133e4	2.622e4	2.719e4	2.428e4	2.437e4	2.653e4	2.675e4
PRT	A0A494B9G5	H-2 class II histocompatibility antigen, A-F beta chain (Fragment) OS=Mus musculus OX=10090 GN=H2-Ab1 PE=1 SV=1	null	null	Mouse_09-2020	null	[MS,MS:1001208,SEQUEST,]	2.56	3.065	null	null	0.10	1.554e4	17.83	17.83	3.352e4	30.64	30.64	3.862e4	18.58	18.58	1.230e4	null	1.480e4	2.450e4	2.694e4	1.780e4	2.214e4	2.209e4	2.199e4
PRT	Q7TSV4	Phosphoglucomutase-2 OS=Mus musculus OX=10090 GN=Pgm2 PE=1 SV=1	null	null	Mouse_09-2020	null	[MS,MS:1001208,SEQUEST,]	2.19	1.302	null	null	0.03	3.086e4	31.29	31.29	5.102e4	9.34	9.34	7.275e4	9.89	9.89	1.923e4	4.082e4	2.590e4	3.035e4	4.674e4	4.394e4	4.340e4	4.400e4	3.418e4
PRT	Q9Z1Q5	Chloride intracellular channel protein 1 OS=Mus musculus OX=10090 GN=Clic1 PE=1 SV=3	null	null	Mouse_09-2020	null	[MS,MS:1001208,SEQUEST,]	9.01	2.104	null	null	0.05	7.462e4	10.66	10.66	1.213e5	18.16	18.16	1.743e5	10.83	10.83	6.374e4	7.462e4	7.276e4	9.011e4	9.749e4	8.640e4	1.197e5	8.616e4	8.789e4
PRT	P62897	Cytochrome c, somatic OS=Mus musculus OX=10090 GN=Cycs PE=1 SV=2	null	null	Mouse_09-2020	null	[MS,MS:1001208,SEQUEST,]	7.45	7.362	null	null	0.15	2.491e4	7.79	7.79	4.546e4	27.50	27.50	5.296e4	11.36	11.36	2.112e4	2.491e4	2.299e4	3.689e4	3.655e4	2.914e4	3.328e4	3.029e4	2.848e4
PRT	E9QKM4	NACHT, LRR and PYD domains-containing protein 9A OS=Mus musculus OX=10090 GN=Nlrp9a PE=3 SV=1	null	null	Mouse_09-2020	null	[MS,MS:1001208,SEQUEST,]	0.00	1.193	null	null	0.02	4.595e4	15.91	15.91	3.720e4	15.95	15.95	4.580e4	22.25	22.25	3.985e4	4.595e4	4.931e4	2.318e4	2.420e4	3.581e4	3.144e4	3.634e4	2.002e4
PRT	D3YUT3	40S ribosomal protein S19 (Fragment) OS=Mus musculus OX=10090 GN=Rps19 PE=1 SV=2	null	null	Mouse_09-2020	null	[MS,MS:1001208,SEQUEST,]	4.50	3.221	null	null	0.08	1.738e5	11.58	11.58	1.614e5	21.55	21.55	3.056e5	12.90	12.90	null	1.887e5	1.344e5	9.892e4	1.835e5	1.390e5	2.165e5	1.409e5	1.436e5
PRT	Q8QZT1	Acetyl-CoA acetyltransferase, mitochondrial OS=Mus musculus OX=10090 GN=Acat1 PE=1 SV=1	null	null	Mouse_09-2020	null	[MS,MS:1001208,SEQUEST,]	5.69	4.877	null	null	0.03	2.850e4	12.47	12.47	3.906e4	21.03	21.03	5.339e4	11.55	11.55	2.215e4	3.169e4	2.392e4	2.434e4	3.407e4	2.392e4	3.634e4	3.054e4	3.033e4
PRT	Q9Z2U1	Proteasome subunit alpha type-5 OS=Mus musculus OX=10090 GN=Psma5 PE=1 SV=1	null	null	Mouse_09-2020	null	[MS,MS:1001208,SEQUEST,]	8.13	6.322	null	null	0.08	4.526e4	6.65	6.65	8.102e4	22.44	22.44	9.639e4	11.79	11.79	3.803e4	4.835e4	3.798e4	5.307e4	6.513e4	4.712e4	6.338e4	5.513e4	5.390e4
PRT	Q9D8N0	Elongation factor 1-gamma OS=Mus musculus OX=10090 GN=Eef1g PE=1 SV=3	null	null	Mouse_09-2020	null	[MS,MS:1001208,SEQUEST,]	7.26	5.220	null	null	0.03	5.351e4	15.37	15.37	7.814e4	13.26	13.26	1.104e5	22.71	22.71	3.798e4	5.736e4	4.490e4	5.339e4	6.281e4	5.650e4	4.961e4	6.361e4	5.186e4
PRT	P26645	Myristoylated alanine-rich C-kinase substrate OS=Mus musculus OX=10090 GN=Marcks PE=1 SV=2	null	null	Mouse_09-2020	null	[MS,MS:1001208,SEQUEST,]	5.72	3.670	null	null	0.06	4.510e4	11.09	11.09	8.510e4	23.00	23.00	1.080e5	6.72	6.72	4.053e4	3.946e4	4.139e4	5.954e4	6.841e4	5.144e4	7.410e4	5.783e4	5.433e4
PRT	B0V2N8	Annexin (Fragment) OS=Mus musculus OX=10090 GN=Anxa2 PE=1 SV=1	null	null	Mouse_09-2020	null	[MS,MS:1001208,SEQUEST,]	4.66	5.027	null	null	0.06	4.637e4	13.15	13.15	7.142e4	20.91	20.91	8.377e4	12.30	12.30	4.077e4	4.637e4	4.795e4	6.249e4	5.682e4	6.151e4	5.628e4	4.791e4	4.784e4
PRT	Q9EP51	Vomeronasal type-1 receptor 50 OS=Mus musculus OX=10090 GN=Vmn1r50 PE=2 SV=1	null	null	Mouse_09-2020	null	[MS,MS:1001208,SEQUEST,]	0.00	0.706	null	null	0.06	3.327e4	38.86	38.86	4.348e4	1.99	1.99	4.957e4	24.89	24.89	2.990e4	1.700e4	3.317e4	2.655e4	3.564e4	3.744e4	2.826e4	2.835e4	3.139e4
PRT	A0A2R8VKC6	Cytohesin-4 OS=Mus musculus OX=10090 GN=Cyth4 PE=1 SV=1	null	null	Mouse_09-2020	null	[MS,MS:1001208,SEQUEST,]	0.00	1.061	null	null	0.15	8.295e4	28.22	28.22	3.734e4	36.86	36.86	3.747e4	8.49	8.49	7.455e4	5.675e4	8.563e4	2.276e4	3.002e4	5.760e4	2.224e4	2.143e4	1.779e4
PRT	D6RI86	Rab GDP dissociation inhibitor alpha (Fragment) OS=Mus musculus OX=10090 GN=Gdi1 PE=1 SV=2	null	null	Mouse_09-2020	null	[MS,MS:1001208,SEQUEST,]	5.06	4.083	null	null	0.13	2.517e5	14.16	14.16	3.370e5	15.55	15.55	5.161e5	8.05	8.05	2.118e5	2.517e5	2.578e5	2.100e5	2.768e5	2.211e5	3.678e5	2.619e5	2.425e5
PRT	P11672	Neutrophil gelatinase-associated lipocalin OS=Mus musculus OX=10090 GN=Lcn2 PE=1 SV=1	null	null	Mouse_09-2020	null	[MS,MS:1001208,SEQUEST,]	6.82	5.606	null	null	0.07	6.669e4	29.38	29.38	7.039e4	82.33	82.33	3.622e4	22.23	22.23	5.380e4	6.669e4	8.519e4	4.386e4	3.530e4	1.802e5	2.786e4	1.475e4	1.702e4
PRT	Q9WUM3	Coronin-1B OS=Mus musculus OX=10090 GN=Coro1b PE=1 SV=1	null	null	Mouse_09-2020	null	[MS,MS:1001208,SEQUEST,]	4.80	3.813	null	null	0.05	4.630e3	84.12	84.12	2.566e4	19.37	19.37	3.622e4	42.13	42.13	null	9.186e3	1.958e3	1.656e4	2.063e4	1.574e4	4.372e4	1.681e4	1.702e4
PRT	P49722	Proteasome subunit alpha type-2 OS=Mus musculus OX=10090 GN=Psma2 PE=1 SV=3	null	null	Mouse_09-2020	null	[MS,MS:1001208,SEQUEST,]	8.70	7.731	null	null	0.09	1.118e5	26.63	26.63	8.974e4	33.89	33.89	7.365e4	47.62	47.62	1.004e5	7.274e4	1.057e5	8.174e4	5.389e4	7.729e4	2.725e4	4.212e4	5.208e4
PRT	Q9DCH4	Eukaryotic translation initiation factor 3 subunit F OS=Mus musculus OX=10090 GN=Eif3f PE=1 SV=2	null	null	Mouse_09-2020	null	[MS,MS:1001208,SEQUEST,]	5.70	4.404	null	null	0.03	3.022e4	31.97	31.97	5.588e4	13.13	13.13	8.787e4	6.57	6.57	2.715e4	2.208e4	3.531e4	4.188e4	4.492e4	4.526e4	5.401e4	5.080e4	4.128e4
PRT	K3W4N7	Sodium channel protein OS=Mus musculus OX=10090 GN=Scn5a PE=1 SV=1	null	null	Mouse_09-2020	null	[MS,MS:1001208,SEQUEST,]	0.00	1.038	null	null	0.01	5.218e4	18.78	18.78	4.271e4	39.73	39.73	1.739e4	60.90	60.90	4.531e4	6.995e4	4.379e4	2.091e4	3.434e4	6.112e4	1.194e4	1.569e4	3.087e3
PRT	A0A1Y7VLN8	Intraflagellar transport protein 43 homolog (Fragment) OS=Mus musculus OX=10090 GN=Ift43 PE=1 SV=1	null	null	Mouse_09-2020	null	[MS,MS:1001208,SEQUEST,]	0.00	1.536	null	null	0.19	null	null	null	null	null	null	null	null	null	null	null	null	null	null	null	null	null	null
PRT	Q61635	GTP-binding protein OS=Mus musculus OX=10090 GN=Ifi47 PE=1 SV=1	null	null	Mouse_09-2020	null	[MS,MS:1001208,SEQUEST,]	4.11	3.304	null	null	0.03	5.716e4	13.57	13.57	5.672e4	22.04	22.04	7.356e4	5.86	5.86	4.156e4	6.037e4	4.797e4	4.214e4	4.560e4	3.711e4	5.049e4	4.102e4	3.763e4
PRT	P54116	Erythrocyte band 7 integral membrane protein OS=Mus musculus OX=10090 GN=Stom PE=1 SV=3	null	null	Mouse_09-2020	null	[MS,MS:1001208,SEQUEST,]	4.70	3.650	null	null	0.04	1.987e4	20.15	20.15	2.403e4	9.02	9.02	3.334e4	18.78	18.78	1.234e4	1.987e4	1.685e4	1.700e4	1.932e4	1.982e4	1.845e4	1.907e4	1.848e4
PRT	O09106	Histone deacetylase 1 OS=Mus musculus OX=10090 GN=Hdac1 PE=1 SV=1	null	null	Mouse_09-2020	null	[MS,MS:1001208,SEQUEST,]	4.33	4.574	null	null	0.04	3.140e4	8.56	8.56	3.986e4	8.00	8.00	5.268e4	30.93	30.93	2.505e4	3.303e4	2.635e4	2.738e4	3.019e4	3.433e4	2.315e4	3.695e4	2.475e4
PRT	A0A140LIZ5	26S proteasome AAA-ATPase subunit RPT3 OS=Mus musculus OX=10090 GN=Psmc4 PE=1 SV=1	null	null	Mouse_09-2020	null	[MS,MS:1001208,SEQUEST,]	0.00	1.779	null	null	0.04	2.589e4	10.73	10.73	5.289e4	12.27	12.27	7.573e4	14.85	14.85	2.327e4	2.805e4	1.898e4	3.590e4	4.252e4	3.879e4	4.590e4	4.331e4	4.213e4
PRT	Q91Z98	Chitinase-like protein 4 OS=Mus musculus OX=10090 GN=Chil4 PE=1 SV=2	null	null	Mouse_09-2020	null	[MS,MS:1001208,SEQUEST,]	2.89	6.021	null	null	0.04	1.996e5	31.49	31.49	2.389e5	60.49	60.49	1.897e5	13.21	13.21	1.333e5	1.996e5	2.340e5	1.488e5	1.249e5	4.320e5	1.061e5	1.147e5	8.914e4
PRT	Q8BMS1	Trifunctional enzyme subunit alpha, mitochondrial OS=Mus musculus OX=10090 GN=Hadha PE=1 SV=1	null	null	Mouse_09-2020	null	[MS,MS:1001208,SEQUEST,]	0.00	2.163	null	null	0.03	2.172e4	null	null	null	null	null	null	null	null	null	null	1.822e4	null	null	null	null	null	null
PRT	Q3TLP8	Ras-related C3 botulinum toxin substrate 1 OS=Mus musculus OX=10090 GN=Rac1 PE=1 SV=1	null	null	Mouse_09-2020	null	[MS,MS:1001208,SEQUEST,]	4.47	3.843	null	null	0.07	6.170e4	19.72	19.72	9.658e4	18.12	18.12	1.195e5	3.77	3.77	4.507e4	7.466e4	5.178e4	6.017e4	7.865e4	5.995e4	8.205e4	6.512e4	5.764e4
PRT	P70296	Phosphatidylethanolamine-binding protein 1 OS=Mus musculus OX=10090 GN=Pebp1 PE=1 SV=3	null	null	Mouse_09-2020	null	[MS,MS:1001208,SEQUEST,]	8.49	6.273	null	null	0.14	3.117e4	13.85	13.85	4.734e4	16.50	16.50	5.966e4	10.65	10.65	2.322e4	3.415e4	2.616e4	2.949e4	3.461e4	5.076e4	3.713e4	3.412e4	3.142e4
PRT	E9Q557	Desmoplakin OS=Mus musculus OX=10090 GN=Dsp PE=1 SV=1	null	null	Mouse_09-2020	null	[MS,MS:1001208,SEQUEST,]	0.00	0.922	null	null	0.01	6.754e4	13.90	13.90	2.135e4	92.20	92.20	3.140e4	10.85	10.85	7.564e4	6.597e4	5.668e4	null	7.877e3	4.006e4	2.105e4	1.796e4	1.749e4
PRT	Q9DCD0	6-phosphogluconate dehydrogenase, decarboxylating OS=Mus musculus OX=10090 GN=Pgd PE=1 SV=3	null	null	Mouse_09-2020	null	[MS,MS:1001208,SEQUEST,]	8.08	6.577	null	null	0.04	6.922e4	15.34	15.34	9.231e4	12.83	12.83	1.167e5	13.89	13.89	5.003e4	6.922e4	6.360e4	6.852e4	6.931e4	7.950e4	6.797e4	6.673e4	6.159e4
PRT	Q9ERU9	E3 SUMO-protein ligase RanBP2 OS=Mus musculus OX=10090 GN=Ranbp2 PE=1 SV=2	null	null	Mouse_09-2020	null	[MS,MS:1001208,SEQUEST,]	0.00	0.910	null	null	0.01	1.181e6	28.68	28.68	6.021e5	40.08	40.08	3.630e5	47.95	47.95	8.006e5	1.587e6	9.912e5	3.751e5	3.358e5	8.033e5	4.730e5	2.076e5	1.345e5
PRT	P20108	Thioredoxin-dependent peroxide reductase, mitochondrial OS=Mus musculus OX=10090 GN=Prdx3 PE=1 SV=1	null	null	Mouse_09-2020	null	[MS,MS:1001208,SEQUEST,]	7.43	4.753	null	null	0.04	4.191e4	10.59	10.59	6.976e4	25.71	25.71	1.113e5	18.91	18.91	3.557e4	4.191e4	4.064e4	5.929e4	5.608e4	4.977e4	5.727e4	6.986e4	5.230e4
PRT	P06745	Glucose-6-phosphate isomerase OS=Mus musculus OX=10090 GN=Gpi PE=1 SV=4	null	null	Mouse_09-2020	null	[MS,MS:1001208,SEQUEST,]	5.99	3.772	null	null	0.03	2.012e4	7.57	7.57	2.660e4	26.35	26.35	3.763e4	13.61	13.61	1.809e4	1.941e4	1.880e4	2.430e4	2.138e4	2.095e4	2.181e4	2.152e4	1.964e4
PRT	P01027	Complement C3 OS=Mus musculus OX=10090 GN=C3 PE=1 SV=3	null	null	Mouse_09-2020	null	[MS,MS:1001208,SEQUEST,]	2.08	1.823	null	null	0.01	2.714e4	14.88	14.88	4.485e4	6.47	6.47	4.945e4	11.75	11.75	2.439e4	2.461e4	2.752e4	2.722e4	3.605e4	4.248e4	3.394e4	2.784e4	2.807e4
PRT	P62843	40S ribosomal protein S15 OS=Mus musculus OX=10090 GN=Rps15 PE=1 SV=2	null	null	Mouse_09-2020	null	[MS,MS:1001208,SEQUEST,]	0.00	1.018	null	null	0.09	2.028e4	36.57	36.57	2.106e4	34.52	34.52	2.108e4	25.05	25.05	9.685e3	2.028e4	1.983e4	1.312e4	9.413e3	2.101e4	2.085e4	1.205e4	9.107e3
PRT	Q64523	Histone H2A type 2-C OS=Mus musculus OX=10090 GN=H2ac20 PE=1 SV=3	null	null	Mouse_09-2020	null	[MS,MS:1001208,SEQUEST,]	0.00	0.965	null	null	0.16	1.761e4	31.20	31.20	1.538e4	41.87	41.87	2.533e4	27.08	27.08	9.847e3	2.114e4	1.478e4	1.572e4	8.966e3	1.325e4	1.739e4	1.572e4	7.442e3
PRT	Q8VCQ8	Caldesmon 1 OS=Mus musculus OX=10090 GN=Cald1 PE=1 SV=1	null	null	Mouse_09-2020	null	[MS,MS:1001208,SEQUEST,]	7.44	6.818	null	null	0.04	6.230e4	20.03	20.03	8.050e4	26.93	26.93	1.515e5	16.19	16.19	4.474e4	6.230e4	6.271e4	5.016e4	7.617e4	4.664e4	1.028e5	1.128e5	7.118e4
PRT	A0A0G2JFY5	Far upstream element-binding protein 1 OS=Mus musculus OX=10090 GN=Fubp1 PE=1 SV=1	null	null	Mouse_09-2020	null	[MS,MS:1001208,SEQUEST,]	1.80	1.445	null	null	0.01	3.282e4	10.52	10.52	4.810e4	14.74	14.74	8.124e4	14.70	14.70	2.768e4	3.771e4	2.754e4	2.997e4	4.151e4	3.317e4	4.745e4	4.646e4	4.368e4
PRT	G3UWK0	Selenium-binding protein 2 (Fragment) OS=Mus musculus OX=10090 GN=Selenbp2 PE=1 SV=1	null	null	Mouse_09-2020	null	[MS,MS:1001208,SEQUEST,]	2.68	3.362	null	null	0.09	2.430e4	25.70	25.70	3.385e4	16.24	16.24	3.803e4	22.90	22.90	2.184e4	2.312e4	3.026e4	2.589e4	2.721e4	2.615e4	2.610e4	2.078e4	2.542e4
PRT	Q9D1A2	Cytosolic non-specific dipeptidase OS=Mus musculus OX=10090 GN=Cndp2 PE=1 SV=1	null	null	Mouse_09-2020	null	[MS,MS:1001208,SEQUEST,]	3.44	5.293	null	null	0.04	1.702e4	2.94	2.94	2.631e4	18.53	18.53	3.443e4	4.57	4.57	1.473e4	1.702e4	1.458e4	2.102e4	2.115e4	2.047e4	2.363e4	1.903e4	1.711e4
PRT	P14206	40S ribosomal protein SA OS=Mus musculus OX=10090 GN=Rpsa PE=1 SV=4	null	null	Mouse_09-2020	null	[MS,MS:1001208,SEQUEST,]	4.78	5.325	null	null	0.06	9.107e4	30.33	30.33	8.786e4	18.58	18.58	9.452e4	27.93	27.93	8.185e4	6.447e4	1.009e5	7.341e4	6.871e4	7.567e4	5.113e4	5.406e4	6.078e4
PRT	Q3U2S8	Voltage-gated hydrogen channel 1 OS=Mus musculus OX=10090 GN=Hvcn1 PE=1 SV=2	null	null	Mouse_09-2020	null	[MS,MS:1001208,SEQUEST,]	1.88	3.500	null	null	0.04	2.441e4	3.94	3.94	3.412e4	22.86	22.86	5.107e4	13.31	13.31	2.088e4	2.441e4	2.108e4	2.307e4	2.743e4	2.012e4	3.060e4	2.921e4	2.735e4
PRT	Q9CQI6	Coactosin-like protein OS=Mus musculus OX=10090 GN=Cotl1 PE=1 SV=3	null	null	Mouse_09-2020	null	[MS,MS:1001208,SEQUEST,]	3.69	6.213	null	null	0.12	2.923e4	34.94	34.94	2.970e4	10.62	10.62	5.535e4	11.70	11.70	1.340e4	3.065e4	2.453e4	1.803e4	2.816e4	2.558e4	3.315e4	3.497e4	2.600e4
PRT	Q61599	Rho GDP-dissociation inhibitor 2 OS=Mus musculus OX=10090 GN=Arhgdib PE=1 SV=3	null	null	Mouse_09-2020	null	[MS,MS:1001208,SEQUEST,]	3.21	4.276	null	null	0.10	2.465e4	33.61	33.61	4.250e4	16.93	16.93	4.710e4	17.86	17.86	1.253e4	2.842e4	2.069e4	3.326e4	3.416e4	3.339e4	3.233e4	2.118e4	2.501e4
PRT	P14148	60S ribosomal protein L7 OS=Mus musculus OX=10090 GN=Rpl7 PE=1 SV=2	null	null	Mouse_09-2020	null	[MS,MS:1001208,SEQUEST,]	3.24	2.836	null	null	0.05	2.440e4	68.41	68.41	5.305e3	null	null	1.257e4	30.86	30.86	2.193e4	4.622e3	2.582e4	null	4.264e3	null	6.914e3	null	7.375e3
PRT	F6XVM5	ATP synthase subunit O, mitochondrial (Fragment) OS=Mus musculus OX=10090 GN=Atp5o PE=1 SV=1	null	null	Mouse_09-2020	null	[MS,MS:1001208,SEQUEST,]	2.46	4.120	null	null	0.15	4.421e4	12.72	12.72	7.763e4	21.63	21.63	8.485e4	17.46	17.46	3.684e4	5.231e4	3.710e4	5.639e4	6.241e4	5.005e4	4.868e4	4.853e4	4.734e4
PRT	A2AKV0	ATP synthase, H+-transporting, mitochondrial F1 complex, gamma polypeptide 1 (Fragment) OS=Mus musculus OX=10090 GN=Atp5c1 PE=1 SV=1	null	null	Mouse_09-2020	null	[MS,MS:1001208,SEQUEST,]	2.12	3.884	null	null	0.12	2.182e4	4.15	4.15	3.562e4	16.74	16.74	4.703e4	9.44	9.44	2.095e4	2.163e4	1.831e4	2.617e4	2.864e4	2.584e4	3.036e4	2.690e4	2.495e4
PRT	E9Q1G8	Septin-7 OS=Mus musculus OX=10090 GN=Septin7 PE=1 SV=2	null	null	Mouse_09-2020	null	[MS,MS:1001208,SEQUEST,]	2.58	4.386	null	null	0.04	1.487e4	27.10	27.10	3.108e4	14.78	14.78	3.167e4	12.23	12.23	1.323e4	2.302e4	1.248e4	1.643e4	2.498e4	3.059e4	2.174e4	2.102e4	1.359e4
PRT	E9Q0P9	Serine (or cysteine) peptidase inhibitor, clade B, member 6a (Fragment) OS=Mus musculus OX=10090 GN=Serpinb6a PE=1 SV=1	null	null	Mouse_09-2020	null	[MS,MS:1001208,SEQUEST,]	2.82	3.752	null	null	0.08	1.984e4	10.01	10.01	3.233e4	34.03	34.03	4.453e4	18.56	18.56	1.654e4	2.239e4	1.665e4	2.015e4	2.738e4	1.456e4	2.451e4	2.978e4	2.092e4
PRT	J3QMG3	Voltage-dependent anion-selective channel protein 3 OS=Mus musculus OX=10090 GN=Vdac3 PE=1 SV=1	null	null	Mouse_09-2020	null	[MS,MS:1001208,SEQUEST,]	2.69	3.092	null	null	0.04	5.982e4	9.22	9.22	7.699e4	20.30	20.30	1.128e5	16.75	16.75	4.595e4	5.982e4	5.090e4	4.797e4	6.202e4	4.549e4	5.945e4	6.908e4	5.300e4
PRT	Q922B2	Aspartate--tRNA ligase, cytoplasmic OS=Mus musculus OX=10090 GN=Dars1 PE=1 SV=2	null	null	Mouse_09-2020	null	[MS,MS:1001208,SEQUEST,]	2.44	4.722	null	null	0.03	2.010e4	21.24	21.24	2.468e4	12.99	12.99	4.275e4	null	null	null	1.727e4	1.962e4	1.538e4	2.271e4	1.876e4	null	2.445e4	null
PRT	P29387	Guanine nucleotide-binding protein subunit beta-4 OS=Mus musculus OX=10090 GN=Gnb4 PE=1 SV=4	null	null	Mouse_09-2020	null	[MS,MS:1001208,SEQUEST,]	1.96	2.006	null	null	0.03	1.078e5	8.13	8.13	1.700e5	22.91	22.91	2.350e5	5.70	5.70	9.195e4	1.078e5	1.005e5	1.288e5	1.366e5	1.115e5	1.567e5	1.344e5	1.196e5
PRT	P63038	60 kDa heat shock protein, mitochondrial OS=Mus musculus OX=10090 GN=Hspd1 PE=1 SV=1	null	null	Mouse_09-2020	null	[MS,MS:1001208,SEQUEST,]	2.64	2.913	null	null	0.02	2.779e4	10.54	10.54	3.881e4	22.29	22.29	4.680e4	19.04	19.04	2.572e4	2.779e4	1.964e4	3.195e4	3.120e4	2.875e4	2.321e4	2.677e4	2.306e4
PRT	Q60668	Heterogeneous nuclear ribonucleoprotein D0 OS=Mus musculus OX=10090 GN=Hnrnpd PE=1 SV=2	null	null	Mouse_09-2020	null	[MS,MS:1001208,SEQUEST,]	3.44	4.918	null	null	0.04	6.932e4	5.25	5.25	8.717e4	26.02	26.02	1.268e5	15.95	15.95	6.230e4	6.877e4	6.336e4	7.365e4	7.008e4	6.119e4	7.898e4	7.250e4	7.335e4
PRT	Q8BG05	Heterogeneous nuclear ribonucleoprotein A3 OS=Mus musculus OX=10090 GN=Hnrnpa3 PE=1 SV=1	null	null	Mouse_09-2020	null	[MS,MS:1001208,SEQUEST,]	2.82	2.422	null	null	0.03	5.476e4	13.87	13.87	9.285e4	15.48	15.48	1.281e5	13.42	13.42	4.782e4	5.476e4	5.708e4	6.458e4	7.464e4	6.527e4	7.749e4	7.324e4	6.933e4
PRT	G3UX26	Outer mitochondrial membrane protein porin 2 OS=Mus musculus OX=10090 GN=Vdac2 PE=1 SV=1	null	null	Mouse_09-2020	null	[MS,MS:1001208,SEQUEST,]	3.02	4.096	null	null	0.04	8.136e4	8.63	8.63	1.342e5	14.76	14.76	1.821e5	16.92	16.92	6.398e4	8.136e4	7.058e4	1.067e5	1.079e5	1.150e5	1.083e5	1.041e5	1.036e5
PRT	P46425	Glutathione S-transferase P 2 OS=Mus musculus OX=10090 GN=Gstp2 PE=1 SV=2	null	null	Mouse_09-2020	null	[MS,MS:1001208,SEQUEST,]	0.00	1.554	null	null	0.09	1.046e4	17.74	17.74	1.606e4	19.72	19.72	2.662e4	9.33	9.33	7.508e3	1.198e4	8.782e3	1.001e4	1.736e4	1.308e4	1.613e4	1.619e4	1.251e4
PRT	A0A087WNU5	Ankyrin-3 (Fragment) OS=Mus musculus OX=10090 GN=Ank3 PE=1 SV=1	null	null	Mouse_09-2020	null	[MS,MS:1001208,SEQUEST,]	0.00	0.818	null	null	0.00	4.142e4	7.73	7.73	1.974e4	14.65	14.65	1.812e4	34.46	34.46	3.722e4	4.270e4	3.087e4	1.546e4	1.539e4	1.700e4	1.998e4	8.883e3	8.512e3
PRT	P09528	Ferritin heavy chain OS=Mus musculus OX=10090 GN=Fth1 PE=1 SV=2	null	null	Mouse_09-2020	null	[MS,MS:1001208,SEQUEST,]	0.00	2.508	null	null	0.08	2.253e4	34.89	34.89	2.446e4	47.45	47.45	1.605e4	49.02	49.02	1.088e4	2.253e4	2.127e4	1.618e4	1.966e4	7.742e3	6.416e3	1.490e4	7.542e3
PRT	Q6RT24	Centromere-associated protein E OS=Mus musculus OX=10090 GN=Cenpe PE=1 SV=1	null	null	Mouse_09-2020	null	[MS,MS:1001208,SEQUEST,]	0.00	0.736	null	null	0.00	3.714e4	39.42	39.42	3.469e4	21.33	21.33	4.122e4	19.41	19.41	2.004e4	3.714e4	4.316e4	2.161e4	1.919e4	3.121e4	3.629e4	2.358e4	1.713e4
PRT	P19246	Neurofilament heavy polypeptide OS=Mus musculus OX=10090 GN=Nefh PE=1 SV=3	null	null	Mouse_09-2020	null	[MS,MS:1001208,SEQUEST,]	0.00	0.875	null	null	0.01	1.179e5	56.91	56.91	4.752e4	18.97	18.97	8.324e4	21.12	21.12	4.633e4	1.179e5	1.566e5	3.938e4	3.622e4	4.092e4	6.235e4	3.395e4	3.910e4
PRT	Q501J6	Probable ATP-dependent RNA helicase DDX17 OS=Mus musculus OX=10090 GN=Ddx17 PE=1 SV=1	null	null	Mouse_09-2020	null	[MS,MS:1001208,SEQUEST,]	2.42	3.150	null	null	0.02	1.963e4	17.52	17.52	2.617e4	17.08	17.08	3.942e4	21.13	21.13	1.764e4	2.251e4	1.324e4	2.108e4	2.000e4	2.254e4	1.903e4	2.418e4	1.852e4
PRT	E0CYE2	Inosine-5'-monophosphate dehydrogenase OS=Mus musculus OX=10090 GN=Impdh1 PE=1 SV=1	null	null	Mouse_09-2020	null	[MS,MS:1001208,SEQUEST,]	0.00	2.003	null	null	0.04	2.125e4	23.41	23.41	9.233e3	23.03	23.03	1.311e4	4.21	4.21	null	2.512e4	1.509e4	5.753e3	6.095e3	1.030e4	9.653e3	7.473e3	6.158e3
PRT	P47962	60S ribosomal protein L5 OS=Mus musculus OX=10090 GN=Rpl5 PE=1 SV=3	null	null	Mouse_09-2020	null	[MS,MS:1001208,SEQUEST,]	3.10	4.846	null	null	0.04	3.115e4	19.22	19.22	5.258e4	10.03	10.03	6.880e4	9.83	9.83	2.799e4	2.276e4	2.799e4	3.570e4	4.227e4	4.034e4	4.011e4	3.935e4	3.305e4
PRT	P97371	Proteasome activator complex subunit 1 OS=Mus musculus OX=10090 GN=Psme1 PE=1 SV=2	null	null	Mouse_09-2020	null	[MS,MS:1001208,SEQUEST,]	2.41	2.120	null	null	0.04	2.822e4	9.93	9.93	4.563e4	26.22	26.22	7.898e4	12.49	12.49	2.225e4	3.020e4	2.368e4	3.541e4	3.668e4	2.854e4	4.491e4	4.517e4	3.935e4
PRT	P11247	Myeloperoxidase OS=Mus musculus OX=10090 GN=Mpo PE=1 SV=2	null	null	Mouse_09-2020	null	[MS,MS:1001208,SEQUEST,]	2.46	3.637	null	null	0.02	1.983e4	29.52	29.52	1.917e4	82.91	82.91	1.936e4	14.78	14.78	1.257e4	1.983e4	2.157e4	1.195e4	1.159e4	5.401e4	1.329e4	8.618e3	9.397e3
PRT	G3X8T3	Carboxypeptidase OS=Mus musculus OX=10090 GN=Ctsa PE=1 SV=1	null	null	Mouse_09-2020	null	[MS,MS:1001208,SEQUEST,]	2.21	3.377	null	null	0.02	3.302e4	14.92	14.92	6.427e4	16.14	16.14	8.821e4	12.63	12.63	2.817e4	4.116e4	2.771e4	4.395e4	5.166e4	4.390e4	5.548e4	5.045e4	4.855e4
PRT	A0A1Y7VJW9	Fibulin-5 OS=Mus musculus OX=10090 GN=Fbln5 PE=1 SV=1	null	null	Mouse_09-2020	null	[MS,MS:1001208,SEQUEST,]	2.60	6.782	null	null	0.02	2.586e4	28.75	28.75	3.476e4	13.45	13.45	2.793e4	38.21	38.21	2.324e4	3.829e4	1.891e4	2.610e4	2.614e4	2.994e4	1.002e4	1.597e4	1.569e4
PRT	P24270	Catalase OS=Mus musculus OX=10090 GN=Cat PE=1 SV=4	null	null	Mouse_09-2020	null	[MS,MS:1001208,SEQUEST,]	2.89	5.154	null	null	0.03	3.184e4	14.70	14.70	3.809e4	16.79	16.79	4.286e4	8.96	8.96	2.861e4	3.871e4	2.455e4	2.714e4	3.062e4	2.669e4	2.718e4	2.451e4	2.223e4
PRT	P00920	Carbonic anhydrase 2 OS=Mus musculus OX=10090 GN=Ca2 PE=1 SV=4	null	null	Mouse_09-2020	null	[MS,MS:1001208,SEQUEST,]	6.62	8.889	null	null	0.12	3.067e4	37.00	37.00	1.129e4	77.37	77.37	6.733e3	null	null	2.757e4	2.824e4	4.476e4	4.400e3	9.079e3	2.657e4	null	3.851e3	null
PRT	P60122	RuvB-like 1 OS=Mus musculus OX=10090 GN=Ruvbl1 PE=1 SV=1	null	null	Mouse_09-2020	null	[MS,MS:1001208,SEQUEST,]	2.35	1.752	null	null	0.03	1.448e4	10.31	10.31	2.409e4	8.38	8.38	3.128e4	14.07	14.07	1.229e4	1.666e4	1.215e4	1.501e4	1.727e4	2.185e4	1.759e4	1.789e4	1.596e4
PRT	P59999	Actin-related protein 2/3 complex subunit 4 OS=Mus musculus OX=10090 GN=Arpc4 PE=1 SV=3	null	null	Mouse_09-2020	null	[MS,MS:1001208,SEQUEST,]	2.66	3.712	null	null	0.07	1.167e5	8.94	8.94	1.182e5	20.12	20.12	1.569e5	9.28	9.28	9.000e4	1.167e5	9.907e4	8.036e4	9.499e4	7.409e4	9.396e4	8.974e4	7.717e4
PRT	Q05144	Ras-related C3 botulinum toxin substrate 2 OS=Mus musculus OX=10090 GN=Rac2 PE=1 SV=1	null	null	Mouse_09-2020	null	[MS,MS:1001208,SEQUEST,]	3.01	5.993	null	null	0.07	8.770e4	7.38	7.38	1.394e5	8.35	8.35	1.570e5	1.90	1.90	7.145e4	9.206e4	7.359e4	9.036e4	1.121e5	1.061e5	1.078e5	9.216e4	7.296e4
PRT	Q99LX0	Parkinson disease protein 7 homolog OS=Mus musculus OX=10090 GN=Park7 PE=1 SV=1	null	null	Mouse_09-2020	null	[MS,MS:1001208,SEQUEST,]	0.00	1.493	null	null	0.08	2.013e4	25.21	25.21	3.275e4	25.38	25.38	5.156e4	29.30	29.30	1.809e4	1.998e4	2.542e4	2.041e4	2.912e4	1.857e4	2.567e4	2.949e4	3.196e4
PRT	Q9JHJ0	Tropomodulin-3 OS=Mus musculus OX=10090 GN=Tmod3 PE=1 SV=1	null	null	Mouse_09-2020	null	[MS,MS:1001208,SEQUEST,]	6.07	4.598	null	null	0.03	6.053e4	7.70	7.70	8.544e4	29.72	29.72	1.359e5	8.27	8.27	5.440e4	6.722e4	4.866e4	7.116e4	6.869e4	5.374e4	8.050e4	7.771e4	6.382e4
PRT	P50516	V-type proton ATPase catalytic subunit A OS=Mus musculus OX=10090 GN=Atp6v1a PE=1 SV=2	null	null	Mouse_09-2020	null	[MS,MS:1001208,SEQUEST,]	3.75	6.238	null	null	0.03	2.110e4	23.75	23.75	2.232e4	20.88	20.88	4.014e4	14.85	14.85	1.387e4	2.515e4	1.771e4	1.391e4	2.245e4	1.587e4	3.015e4	1.863e4	1.886e4
PRT	P62774	Myotrophin OS=Mus musculus OX=10090 GN=Mtpn PE=1 SV=2	null	null	Mouse_09-2020	null	[MS,MS:1001208,SEQUEST,]	6.17	8.247	null	null	0.17	5.652e4	13.95	13.95	7.672e4	10.61	10.61	1.101e5	11.06	11.06	3.958e4	5.691e4	4.743e4	4.780e4	6.828e4	5.912e4	6.631e4	6.903e4	5.172e4
PRT	Q9Z204	Heterogeneous nuclear ribonucleoproteins C1/C2 OS=Mus musculus OX=10090 GN=Hnrnpc PE=1 SV=1	null	null	Mouse_09-2020	null	[MS,MS:1001208,SEQUEST,]	2.14	2.275	null	null	0.04	1.476e4	22.07	22.07	2.217e4	6.47	6.47	2.939e4	12.54	12.54	1.202e4	2.009e4	1.238e4	1.501e4	1.707e4	1.910e4	1.942e4	2.031e4	1.381e4
PRT	Q9D8W5	26S proteasome non-ATPase regulatory subunit 12 OS=Mus musculus OX=10090 GN=Psmd12 PE=1 SV=4	null	null	Mouse_09-2020	null	[MS,MS:1001208,SEQUEST,]	2.05	1.730	null	null	0.02	5.738e4	8.85	8.85	8.333e4	21.92	21.92	1.232e5	12.62	12.62	4.439e4	5.738e4	4.883e4	6.192e4	6.699e4	5.467e4	6.836e4	7.237e4	5.789e4
PRT	P49312	Heterogeneous nuclear ribonucleoprotein A1 OS=Mus musculus OX=10090 GN=Hnrnpa1 PE=1 SV=2	null	null	Mouse_09-2020	null	[MS,MS:1001208,SEQUEST,]	3.10	3.499	null	null	0.04	4.794e4	8.89	8.89	5.605e4	33.21	33.21	1.336e5	30.53	30.53	3.700e4	4.849e4	4.023e4	5.267e4	4.506e4	3.852e4	5.491e4	8.656e4	6.278e4
PRT	A0A494B9X1	Small nucleolar RNA host gene 4 (Fragment) OS=Mus musculus OX=10090 GN=Snhg4 PE=4 SV=1	null	null	Mouse_09-2020	null	[MS,MS:1001208,SEQUEST,]	2.30	3.310	null	null	0.03	1.150e4	10.44	10.44	1.958e4	16.39	16.39	2.856e4	6.95	6.95	9.022e3	1.237e4	9.654e3	1.220e4	1.719e4	1.325e4	1.812e4	1.634e4	1.426e4
PRT	P47757	F-actin-capping protein subunit beta OS=Mus musculus OX=10090 GN=Capzb PE=1 SV=3	null	null	Mouse_09-2020	null	[MS,MS:1001208,SEQUEST,]	3.31	3.708	null	null	0.05	6.989e4	12.03	12.03	1.135e5	19.89	19.89	1.618e5	1.74	1.74	5.709e4	6.989e4	6.756e4	7.336e4	9.126e4	6.896e4	1.108e5	9.256e4	7.823e4
PRT	A0A1B0GSR9	L-lactate dehydrogenase OS=Mus musculus OX=10090 GN=Ldha PE=1 SV=1	null	null	Mouse_09-2020	null	[MS,MS:1001208,SEQUEST,]	2.49	3.117	null	null	0.03	3.505e4	19.80	19.80	5.513e4	26.19	26.19	8.162e4	12.84	12.84	3.150e4	3.422e4	4.031e4	5.235e4	4.431e4	4.686e4	5.602e4	3.903e4	4.146e4
PRT	A0A087WR97	TAR DNA-binding protein 43 (Fragment) OS=Mus musculus OX=10090 GN=Tardbp PE=1 SV=1	null	null	Mouse_09-2020	null	[MS,MS:1001208,SEQUEST,]	6.29	7.273	null	null	0.07	7.157e4	34.16	34.16	9.455e4	20.21	20.21	1.286e5	5.89	5.89	4.332e4	9.770e4	6.006e4	6.466e4	7.601e4	5.944e4	8.290e4	7.353e4	6.386e4
PRT	P08071	Lactotransferrin OS=Mus musculus OX=10090 GN=Ltf PE=1 SV=4	null	null	Mouse_09-2020	null	[MS,MS:1001208,SEQUEST,]	3.38	5.281	null	null	0.03	1.826e4	38.56	38.56	2.807e4	86.42	86.42	8.481e3	35.41	35.41	1.606e4	1.826e4	2.819e4	1.749e4	8.632e3	6.310e4	5.821e3	3.307e3	5.616e3
PRT	Q2EMV9	Protein mono-ADP-ribosyltransferase PARP14 OS=Mus musculus OX=10090 GN=Parp14 PE=1 SV=3	null	null	Mouse_09-2020	null	[MS,MS:1001208,SEQUEST,]	0.00	1.415	null	null	0.01	5.454e4	14.19	14.19	5.312e4	37.95	37.95	7.307e4	11.45	11.45	4.901e4	4.401e4	4.895e4	4.711e4	4.270e4	2.963e4	5.016e4	3.834e4	3.942e4
PRT	P35441	Thrombospondin-1 OS=Mus musculus OX=10090 GN=Thbs1 PE=1 SV=1	null	null	Mouse_09-2020	null	[MS,MS:1001208,SEQUEST,]	2.72	4.304	null	null	0.01	3.901e4	5.94	5.94	4.908e4	14.35	14.35	5.419e4	21.02	21.02	3.506e4	3.843e4	3.593e4	3.058e4	3.518e4	4.999e4	3.453e4	3.099e4	3.457e4
PRT	A2A6U5	Septin-9 (Fragment) OS=Mus musculus OX=10090 GN=Septin9 PE=1 SV=1	null	null	Mouse_09-2020	null	[MS,MS:1001208,SEQUEST,]	4.52	3.278	null	null	0.04	2.017e4	19.66	19.66	3.886e4	33.75	33.75	4.802e4	5.54	5.54	1.284e4	2.090e4	1.693e4	3.566e4	3.124e4	2.538e4	3.296e4	2.902e4	2.134e4
PRT	P14211	Calreticulin OS=Mus musculus OX=10090 GN=Calr PE=1 SV=1	null	null	Mouse_09-2020	null	[MS,MS:1001208,SEQUEST,]	5.80	7.642	null	null	0.04	5.093e4	9.85	9.85	8.677e4	13.82	13.82	1.475e5	7.08	7.08	3.947e4	5.093e4	4.469e4	5.927e4	6.975e4	6.204e4	9.233e4	8.436e4	7.277e4
PRT	A0A087WQK0	60S ribosomal protein L3 (Fragment) OS=Mus musculus OX=10090 GN=Rpl3 PE=1 SV=1	null	null	Mouse_09-2020	null	[MS,MS:1001208,SEQUEST,]	2.95	5.963	null	null	0.09	1.498e4	36.87	36.87	2.661e4	21.63	21.63	2.895e4	27.48	27.48	1.209e4	2.565e4	1.257e4	1.514e4	2.139e4	3.113e4	1.368e4	2.018e4	1.360e4
PRT	O09061	Proteasome subunit beta type-1 OS=Mus musculus OX=10090 GN=Psmb1 PE=1 SV=1	null	null	Mouse_09-2020	null	[MS,MS:1001208,SEQUEST,]	3.19	8.077	null	null	0.06	8.753e4	43.12	43.12	8.616e4	29.27	29.27	6.806e4	6.04	6.04	7.866e4	1.306e5	4.437e4	3.923e4	9.186e4	7.421e4	null	3.729e4	3.337e4
PRT	G3UZJ4	Peroxiredoxin-5, mitochondrial OS=Mus musculus OX=10090 GN=Prdx5 PE=1 SV=1	null	null	Mouse_09-2020	null	[MS,MS:1001208,SEQUEST,]	2.06	1.524	null	null	0.07	1.994e4	8.47	8.47	2.467e4	8.74	8.74	3.828e4	12.78	12.78	1.587e4	2.086e4	1.674e4	1.537e4	1.765e4	2.250e4	2.149e4	2.299e4	1.798e4
PRT	H7BXC3	Triosephosphate isomerase OS=Mus musculus OX=10090 GN=Tpi1 PE=1 SV=1	null	null	Mouse_09-2020	null	[MS,MS:1001208,SEQUEST,]	2.83	5.400	null	null	0.09	1.516e4	18.77	18.77	2.922e4	10.10	10.10	2.916e4	16.25	16.25	1.305e4	2.021e4	1.272e4	1.820e4	2.119e4	2.780e4	2.002e4	1.288e4	1.459e4
PRT	F6RJE8	Phosphatidylinositol 5-phosphate 4-kinase type-2 alpha (Fragment) OS=Mus musculus OX=10090 GN=Pip4k2a PE=1 SV=1	null	null	Mouse_09-2020	null	[MS,MS:1001208,SEQUEST,]	0.00	2.120	null	null	0.08	9.869e3	47.97	47.97	1.482e4	25.69	25.69	1.803e4	25.97	25.97	5.102e3	9.869e3	1.309e4	7.913e3	1.191e4	1.780e4	1.424e4	1.031e4	5.697e3
PRT	A0A668KM31	Amphiphysin OS=Mus musculus OX=10090 GN=Amph PE=1 SV=1	null	null	Mouse_09-2020	null	[MS,MS:1001208,SEQUEST,]	1.77	1.571	null	null	0.01	3.566e4	2.47	2.47	5.141e4	20.21	20.21	7.912e4	11.53	11.53	3.182e4	3.566e4	3.110e4	3.817e4	4.132e4	3.499e4	null	4.170e4	4.034e4
PRT	Q8VCW8	Medium-chain acyl-CoA ligase ACSF2, mitochondrial OS=Mus musculus OX=10090 GN=Acsf2 PE=1 SV=1	null	null	Mouse_09-2020	null	[MS,MS:1001208,SEQUEST,]	3.00	2.642	null	null	0.02	2.701e4	11.53	11.53	3.990e4	26.52	26.52	5.341e4	18.38	18.38	2.305e4	2.701e4	2.671e4	3.388e4	3.208e4	2.787e4	2.981e4	3.054e4	2.961e4
PRT	P61161	Actin-related protein 2 OS=Mus musculus OX=10090 GN=Actr2 PE=1 SV=1	null	null	Mouse_09-2020	null	[MS,MS:1001208,SEQUEST,]	2.24	2.245	null	null	0.03	5.529e4	9.43	9.43	9.351e4	14.92	14.92	1.159e5	8.78	8.78	4.688e4	5.529e4	5.252e4	5.939e4	7.517e4	6.202e4	7.952e4	6.231e4	6.075e4
PRT	Q5XF89	Probable cation-transporting ATPase 13A3 OS=Mus musculus OX=10090 GN=Atp13a3 PE=1 SV=1	null	null	Mouse_09-2020	null	[MS,MS:1001208,SEQUEST,]	0.00	1.190	null	null	0.02	1.130e5	112.49	112.49	1.301e4	null	null	1.546e4	6.83	6.83	3.008e5	null	3.200e4	null	null	1.120e4	null	8.426e3	7.624e3
PRT	D3YV43	40S ribosomal protein S3 OS=Mus musculus OX=10090 GN=Rps3 PE=1 SV=1	null	null	Mouse_09-2020	null	[MS,MS:1001208,SEQUEST,]	3.15	3.978	null	null	0.07	2.533e4	18.95	18.95	3.771e4	15.22	15.22	4.568e4	13.09	13.09	1.633e4	2.533e4	2.198e4	2.824e4	2.706e4	3.248e4	3.136e4	2.439e4	2.568e4
PRT	A2ATP6	Myelin expression factor 2 OS=Mus musculus OX=10090 GN=Myef2 PE=1 SV=2	null	null	Mouse_09-2020	null	[MS,MS:1001208,SEQUEST,]	0.00	1.095	null	null	0.01	1.113e4	78.15	78.15	1.203e4	36.21	36.21	1.332e4	27.20	27.20	3.139e3	1.113e4	1.921e4	7.755e3	4.742e3	1.036e4	1.111e4	6.270e3	null
PRT	P09405	Nucleolin OS=Mus musculus OX=10090 GN=Ncl PE=1 SV=2	null	null	Mouse_09-2020	null	[MS,MS:1001208,SEQUEST,]	0.00	1.268	null	null	0.02	1.182e4	31.64	31.64	1.100e4	22.18	22.18	1.251e4	20.18	20.18	6.337e3	1.372e4	9.921e3	6.854e3	6.246e3	1.050e4	1.117e4	6.338e3	5.878e3
PRT	P49710	Hematopoietic lineage cell-specific protein OS=Mus musculus OX=10090 GN=Hcls1 PE=1 SV=2	null	null	Mouse_09-2020	null	[MS,MS:1001208,SEQUEST,]	0.00	0.882	null	null	0.02	3.582e4	5.48	5.48	6.326e4	20.85	20.85	1.076e5	18.41	18.41	3.137e4	3.582e4	3.251e4	4.393e4	5.086e4	3.976e4	5.287e4	6.221e4	5.055e4
PRT	D3YUF7	Prelamin-A/C (Fragment) OS=Mus musculus OX=10090 GN=Lmna PE=1 SV=1	null	null	Mouse_09-2020	null	[MS,MS:1001208,SEQUEST,]	2.43	1.994	null	null	0.12	1.385e4	23.43	23.43	2.260e4	30.68	30.68	2.864e4	20.92	20.92	1.047e4	1.837e4	1.162e4	1.750e4	1.817e4	1.272e4	1.740e4	1.638e4	1.771e4
PRT	Q3THE2	Myosin regulatory light chain 12B OS=Mus musculus OX=10090 GN=Myl12b PE=1 SV=2	null	null	Mouse_09-2020	null	[MS,MS:1001208,SEQUEST,]	2.56	2.934	null	null	0.06	2.068e4	15.11	15.11	null	null	null	4.384e4	11.17	11.17	1.858e4	2.550e4	1.612e4	null	null	null	2.524e4	2.613e4	2.060e4
PRT	F8WJ41	40S ribosomal protein S15a (Fragment) OS=Mus musculus OX=10090 GN=Rps15a PE=1 SV=1	null	null	Mouse_09-2020	null	[MS,MS:1001208,SEQUEST,]	1.90	2.275	null	null	0.08	2.036e4	14.26	14.26	2.756e4	10.48	10.48	3.273e4	19.30	19.30	1.536e4	2.036e4	1.914e4	1.717e4	2.512e4	2.191e4	2.907e4	1.682e4	1.538e4
PRT	Q8BL66	Early endosome antigen 1 OS=Mus musculus OX=10090 GN=Eea1 PE=1 SV=2	null	null	Mouse_09-2020	null	[MS,MS:1001208,SEQUEST,]	1.89	0.776	null	null	0.01	5.663e5	7.23	7.23	3.350e5	28.53	28.53	3.254e5	15.49	15.49	5.721e5	5.663e5	4.700e5	2.087e5	1.970e5	3.778e5	1.851e5	2.110e5	1.529e5
PRT	P05202	Aspartate aminotransferase, mitochondrial OS=Mus musculus OX=10090 GN=Got2 PE=1 SV=1	null	null	Mouse_09-2020	null	[MS,MS:1001208,SEQUEST,]	2.11	3.565	null	null	0.02	1.595e4	6.74	6.74	2.589e4	18.07	18.07	3.144e4	9.01	9.01	1.327e4	1.690e4	1.338e4	2.079e4	2.081e4	2.055e4	2.082e4	1.798e4	1.685e4
PRT	Q9DB77	Cytochrome b-c1 complex subunit 2, mitochondrial OS=Mus musculus OX=10090 GN=Uqcrc2 PE=1 SV=1	null	null	Mouse_09-2020	null	[MS,MS:1001208,SEQUEST,]	1.61	1.914	null	null	0.02	2.619e4	24.27	24.27	3.108e4	20.78	20.78	3.680e4	12.20	12.20	1.515e4	2.712e4	2.197e4	1.936e4	2.420e4	3.710e4	2.526e4	1.766e4	1.850e4
PRT	P56399	Ubiquitin carboxyl-terminal hydrolase 5 OS=Mus musculus OX=10090 GN=Usp5 PE=1 SV=1	null	null	Mouse_09-2020	null	[MS,MS:1001208,SEQUEST,]	0.00	2.588	null	null	0.02	1.040e4	15.23	15.23	1.474e4	20.45	20.45	1.700e4	31.77	31.77	9.346e3	7.984e3	8.943e3	1.282e4	1.185e4	1.259e4	9.282e3	1.222e4	null
PRT	P70168	Importin subunit beta-1 OS=Mus musculus OX=10090 GN=Kpnb1 PE=1 SV=2	null	null	Mouse_09-2020	null	[MS,MS:1001208,SEQUEST,]	2.42	3.554	null	null	0.01	3.718e4	5.52	5.52	7.291e4	16.37	16.37	8.620e4	2.38	2.38	3.341e4	3.645e4	3.390e4	4.642e4	5.861e4	4.707e4	5.917e4	4.859e4	4.181e4
PRT	P62317	Small nuclear ribonucleoprotein Sm D2 OS=Mus musculus OX=10090 GN=Snrpd2 PE=1 SV=1	null	null	Mouse_09-2020	null	[MS,MS:1001208,SEQUEST,]	1.86	2.335	null	null	0.08	1.395e4	29.97	29.97	2.490e4	22.52	22.52	3.689e4	8.60	8.60	1.254e4	1.064e4	1.622e4	1.924e4	2.002e4	1.686e4	2.532e4	1.871e4	1.822e4
PRT	P11983	T-complex protein 1 subunit alpha OS=Mus musculus OX=10090 GN=Tcp1 PE=1 SV=3	null	null	Mouse_09-2020	null	[MS,MS:1001208,SEQUEST,]	2.16	1.327	null	null	0.02	2.315e4	3.90	3.90	3.457e4	11.20	11.20	4.641e4	9.01	9.01	2.080e4	2.377e4	1.847e4	2.552e4	2.687e4	2.977e4	2.757e4	2.654e4	2.241e4
PRT	Q9CX86	Heterogeneous nuclear ribonucleoprotein A0 OS=Mus musculus OX=10090 GN=Hnrnpa0 PE=1 SV=1	null	null	Mouse_09-2020	null	[MS,MS:1001208,SEQUEST,]	3.88	4.563	null	null	0.05	5.426e4	10.05	10.05	4.366e4	23.47	23.47	6.508e4	35.83	35.83	5.093e4	5.426e4	3.908e4	2.720e4	4.588e4	3.095e4	4.467e4	6.387e4	2.840e4
PRT	Q921I1	Serotransferrin OS=Mus musculus OX=10090 GN=Tf PE=1 SV=1	null	null	Mouse_09-2020	null	[MS,MS:1001208,SEQUEST,]	2.63	4.292	null	null	0.02	9.375e3	11.21	11.21	1.909e4	10.39	10.39	1.502e4	17.63	17.63	8.426e3	1.015e4	6.805e3	1.189e4	1.449e4	1.893e4	1.114e4	6.525e3	7.056e3
PRT	Q64012	RNA-binding protein Raly OS=Mus musculus OX=10090 GN=Raly PE=1 SV=3	null	null	Mouse_09-2020	null	[MS,MS:1001208,SEQUEST,]	2.77	2.721	null	null	0.04	1.880e4	73.62	73.62	3.191e4	9.90	9.90	2.561e4	59.55	59.55	3.009e3	2.726e4	1.578e4	2.203e4	2.565e4	2.499e4	1.122e4	2.295e4	null
PRT	S4R1F2	Annexin OS=Mus musculus OX=10090 GN=Anxa4 PE=1 SV=1	null	null	Mouse_09-2020	null	[MS,MS:1001208,SEQUEST,]	2.77	4.341	null	null	0.06	1.483e4	8.00	8.00	2.633e4	27.14	27.14	3.288e4	4.81	4.81	1.213e4	1.584e4	1.245e4	1.713e4	2.116e4	1.379e4	2.135e4	1.881e4	1.608e4
PRT	Q7TNV0	Protein DEK OS=Mus musculus OX=10090 GN=Dek PE=1 SV=1	null	null	Mouse_09-2020	null	[MS,MS:1001208,SEQUEST,]	0.00	0.954	null	null	0.05	null	null	null	null	null	null	null	null	null	null	null	null	null	null	null	null	null	null
PRT	P60335	Poly(rC)-binding protein 1 OS=Mus musculus OX=10090 GN=Pcbp1 PE=1 SV=1	null	null	Mouse_09-2020	null	[MS,MS:1001208,SEQUEST,]	2.11	1.988	null	null	0.03	2.737e4	7.12	7.12	3.927e4	10.43	10.43	5.613e4	5.83	5.83	2.459e4	2.717e4	2.582e4	2.825e4	3.157e4	3.204e4	3.853e4	3.163e4	2.889e4
PRT	P41105	60S ribosomal protein L28 OS=Mus musculus OX=10090 GN=Rpl28 PE=1 SV=2	null	null	Mouse_09-2020	null	[MS,MS:1001208,SEQUEST,]	2.03	2.540	null	null	0.08	2.096e4	11.17	11.17	3.955e4	18.73	18.73	4.682e4	20.92	20.92	1.670e4	2.096e4	1.952e4	3.279e4	3.037e4	3.406e4	2.466e4	2.678e4	2.588e4
PRT	G5E8J2	Ankyrin-1 OS=Mus musculus OX=10090 GN=Ank1 PE=1 SV=1	null	null	Mouse_09-2020	null	[MS,MS:1001208,SEQUEST,]	2.07	2.691	null	null	0.01	null	null	null	null	null	null	null	null	null	null	null	null	null	null	null	null	null	null
PRT	Q9R233	Tapasin OS=Mus musculus OX=10090 GN=Tapbp PE=1 SV=2	null	null	Mouse_09-2020	null	[MS,MS:1001208,SEQUEST,]	2.47	2.400	null	null	0.03	7.315e3	25.79	25.79	1.058e4	26.10	26.10	2.050e4	19.35	19.35	7.905e3	6.083e3	null	7.944e3	7.057e3	null	9.980e3	1.172e4	9.906e3
PRT	Q9D1R9	60S ribosomal protein L34 OS=Mus musculus OX=10090 GN=Rpl34 PE=1 SV=2	null	null	Mouse_09-2020	null	[MS,MS:1001208,SEQUEST,]	1.61	1.951	null	null	0.08	1.307e4	6.33	6.33	2.401e4	7.61	7.61	3.228e4	5.32	5.32	1.249e4	1.224e4	1.097e4	1.661e4	1.930e4	1.985e4	2.133e4	1.846e4	1.621e4
PRT	F6R587	Copine-1 (Fragment) OS=Mus musculus OX=10090 GN=Cpne1 PE=1 SV=1	null	null	Mouse_09-2020	null	[MS,MS:1001208,SEQUEST,]	2.38	2.753	null	null	0.04	3.021e4	14.73	14.73	5.428e4	32.05	32.05	7.500e4	11.05	11.05	2.715e4	2.820e4	3.117e4	4.020e4	4.363e4	2.824e4	4.382e4	4.290e4	3.732e4
PRT	P01887	Beta-2-microglobulin OS=Mus musculus OX=10090 GN=B2m PE=1 SV=2	null	null	Mouse_09-2020	null	[MS,MS:1001208,SEQUEST,]	1.87	0.936	null	null	0.08	null	null	null	null	null	null	4.148e4	10.38	10.38	null	null	null	null	null	null	2.847e4	2.212e4	2.223e4
PRT	D3YVF4	40S ribosomal protein S14 (Fragment) OS=Mus musculus OX=10090 GN=Rps14 PE=1 SV=1	null	null	Mouse_09-2020	null	[MS,MS:1001208,SEQUEST,]	1.72	1.605	null	null	0.09	4.464e4	10.98	10.98	7.711e4	9.07	9.07	1.034e5	5.78	5.78	3.641e4	4.464e4	4.229e4	5.298e4	6.199e4	6.113e4	6.490e4	5.916e4	4.961e4
PRT	F6VNW5	GCS light chain (Fragment) OS=Mus musculus OX=10090 GN=Gclm PE=1 SV=1	null	null	Mouse_09-2020	null	[MS,MS:1001208,SEQUEST,]	2.02	1.546	null	null	0.08	1.925e4	25.38	25.38	3.083e4	27.40	27.40	3.101e4	3.37	3.37	1.648e4	2.843e4	1.615e4	2.768e4	2.139e4	2.656e4	2.030e4	1.773e4	1.483e4
PRT	Q62418	Drebrin-like protein OS=Mus musculus OX=10090 GN=Dbnl PE=1 SV=2	null	null	Mouse_09-2020	null	[MS,MS:1001208,SEQUEST,]	0.00	1.796	null	null	0.03	2.883e4	21.10	21.10	3.339e4	4.84	4.84	4.578e4	3.49	3.49	1.748e4	2.888e4	2.419e4	2.081e4	2.879e4	2.815e4	3.142e4	2.496e4	2.195e4
PRT	Q9CZM2	60S ribosomal protein L15 OS=Mus musculus OX=10090 GN=Rpl15 PE=1 SV=4	null	null	Mouse_09-2020	null	[MS,MS:1001208,SEQUEST,]	1.91	1.837	null	null	0.04	3.477e4	21.89	21.89	5.497e4	22.46	22.46	7.570e4	15.47	15.47	2.845e4	3.477e4	3.973e4	4.883e4	4.294e4	4.734e4	4.557e4	4.329e4	4.236e4
PRT	V9GXE9	Zinc finger transcription factor Trps1 OS=Mus musculus OX=10090 GN=Trps1 PE=1 SV=1	null	null	Mouse_09-2020	null	[MS,MS:1001208,SEQUEST,]	0.00	1.093	null	null	0.02	2.062e4	67.84	67.84	null	null	null	null	null	null	1.853e4	8.664e3	3.316e4	null	null	null	null	null	null
PRT	P28665	Murinoglobulin-1 OS=Mus musculus OX=10090 GN=Mug1 PE=1 SV=3	null	null	Mouse_09-2020	null	[MS,MS:1001208,SEQUEST,]	2.27	2.561	null	null	0.01	3.267e4	20.46	20.46	4.697e4	30.90	30.90	6.905e4	13.59	13.59	2.441e4	3.267e4	3.424e4	3.000e4	3.776e4	2.238e4	3.724e4	3.988e4	3.244e4
PRT	P21981	Protein-glutamine gamma-glutamyltransferase 2 OS=Mus musculus OX=10090 GN=Tgm2 PE=1 SV=4	null	null	Mouse_09-2020	null	[MS,MS:1001208,SEQUEST,]	2.21	1.249	null	null	0.02	2.720e4	3.85	3.85	3.089e4	16.61	16.61	4.148e4	10.61	10.61	2.362e4	2.720e4	2.382e4	2.022e4	1.886e4	2.660e4	2.408e4	2.372e4	2.024e4
PRT	S4R1V0	PDZ and LIM domain protein 1 (Fragment) OS=Mus musculus OX=10090 GN=Pdlim1 PE=1 SV=1	null	null	Mouse_09-2020	null	[MS,MS:1001208,SEQUEST,]	2.46	0.973	null	null	0.07	2.214e4	13.47	13.47	3.388e4	26.00	26.00	5.398e4	14.88	14.88	1.650e4	2.406e4	1.858e4	2.306e4	2.724e4	1.878e4	2.900e4	3.087e4	2.650e4
PRT	Q61656	Probable ATP-dependent RNA helicase DDX5 OS=Mus musculus OX=10090 GN=Ddx5 PE=1 SV=2	null	null	Mouse_09-2020	null	[MS,MS:1001208,SEQUEST,]	2.45	1.832	null	null	0.02	1.600e4	14.50	14.50	2.221e4	16.69	16.69	2.472e4	21.82	21.82	1.235e4	1.840e4	1.343e4	1.741e4	1.786e4	1.760e4	1.382e4	1.414e4	1.463e4
PRT	Q9D154	Leukocyte elastase inhibitor A OS=Mus musculus OX=10090 GN=Serpinb1a PE=1 SV=1	null	null	Mouse_09-2020	null	[MS,MS:1001208,SEQUEST,]	1.94	0.793	null	null	0.03	null	null	null	null	null	null	null	null	null	null	null	null	null	null	null	null	null	null
PRT	Q9CS00	Cactin OS=Mus musculus OX=10090 GN=Cactin PE=1 SV=2	null	null	Mouse_09-2020	null	[MS,MS:1001208,SEQUEST,]	0.00	0.915	null	null	0.01	8.855e5	35.78	35.78	1.041e6	34.85	34.85	1.038e6	16.56	16.56	7.275e5	8.855e5	1.263e6	7.483e5	4.599e5	8.968e5	8.274e5	5.934e5	4.052e5
PRT	F6QA74	DNA-(apurinic or apyrimidinic site) endonuclease (Fragment) OS=Mus musculus OX=10090 GN=Apex1 PE=1 SV=1	null	null	Mouse_09-2020	null	[MS,MS:1001208,SEQUEST,]	1.93	1.687	null	null	0.03	1.672e4	14.89	14.89	2.852e4	26.37	26.37	3.905e4	4.73	4.73	1.180e4	1.756e4	1.403e4	2.134e4	2.293e4	1.708e4	2.623e4	2.234e4	1.964e4
PEH	sequence	accession	unique	database	database_version	search_engine	best_search_engine_score[1]	modifications	retention_time	retention_time_window	charge	mass_to_charge	peptide_abundance_study_variable[1]	peptide_abundance_stdev_study_variable[1]	peptide_abundance_std_study_variable[1]	peptide_abundance_study_variable[2]	peptide_abundance_stdev_study_variable[2]	peptide_abundance_std_study_variable[2]	peptide_abundance_study_variable[3]	peptide_abundance_stdev_study_variable[3]	peptide_abundance_std_study_variable[3]	peptide_abundance_assay[1]	peptide_abundance_assay[2]	peptide_abundance_assay[3]	peptide_abundance_assay[4]	peptide_abundance_assay[5]	peptide_abundance_assay[6]	peptide_abundance_assay[7]	peptide_abundance_assay[8]	peptide_abundance_assay[9]
PEP	AAAFEDQENETVVVKEK	P26039	1	Mouse_09-2020	null	[MS,MS:1001208,SEQUEST,]	3.2e0	null	0.0	0.0|0.0	3	636.31794	2.545e4	19.89	19.89	3.631e4	16.98	16.98	5.175e4	10.78	10.78	1.795e4	2.995e4	2.136e4	2.563e4	2.919e4	2.510e4	3.266e4	2.959e4	2.764e4
PEP	MVQEAEKYKAEDEKQR	P63017	1	Mouse_09-2020	null	[MS,MS:1001208,SEQUEST,]	6.8e0	null	0.0	0.0|0.0	4	500.24538	1.108e5	16.71	16.71	1.047e5	47.38	47.38	1.429e5	31.02	31.02	9.441e4	1.421e5	9.299e4	3.594e4	1.279e5	9.014e4	9.807e4	6.285e4	9.529e4
PEP	MVNHFIAEFK	P63017	1	Mouse_09-2020	null	[MS,MS:1001208,SEQUEST,]	3.4e0	null	0.0	0.0|0.0	2	626.31317	1.527e5	20.89	20.89	7.529e4	13.27	13.27	2.720e5	3.77	3.77	1.356e5	1.527e5	1.798e5	4.757e4	6.052e4	5.138e4	1.867e5	1.570e5	1.202e5
PEP	MTGLVDEAIDTK	Q64727	1	Mouse_09-2020	null	[MS,MS:1001208,SEQUEST,]	3.3e0	null	0.0	0.0|0.0	2	654.82122	5.622e4	5.63	5.63	8.530e4	21.29	21.29	1.039e5	15.69	15.69	4.700e4	5.622e4	4.909e4	5.750e4	6.857e4	5.185e4	6.350e4	5.943e4	5.905e4
PEP	MSMKEVDEQMLNVQNK	P99024	0	Mouse_09-2020	null	[MS,MS:1001208,SEQUEST,]	5.6e0	null	0.0	0.0|0.0	3	657.96553	2.613e5	17.56	17.56	3.682e5	9.46	9.46	4.663e5	4.28	4.28	1.752e5	2.613e5	2.308e5	2.294e5	3.023e5	2.710e5	3.156e5	2.667e5	2.339e5
PEP	MSMKEVDEQMLNVQNK	P68372	0	Mouse_09-2020	null	[MS,MS:1001208,SEQUEST,]	5.6e0	null	0.0	0.0|0.0	3	657.96553	2.613e5	17.56	17.56	3.682e5	9.46	9.46	4.663e5	4.28	4.28	1.752e5	2.613e5	2.308e5	2.294e5	3.023e5	2.710e5	3.156e5	2.667e5	2.339e5
PEP	MSLFYAEATPMLK	Q921M7	1	Mouse_09-2020	null	[MS,MS:1001208,SEQUEST,]	2.9e0	null	0.0	0.0|0.0	2	767.37002	3.042e4	8.90	8.90	4.835e4	11.94	11.94	5.648e4	29.17	29.17	2.400e4	3.180e4	2.553e4	3.013e4	4.248e4	3.580e4	2.560e4	3.230e4	3.224e4
PEP	MSATFIGNSTAIQELFK	P68372	1	Mouse_09-2020	null	[MS,MS:1001208,SEQUEST,]	4.3e0	null	0.0	0.0|0.0	2	937.47185	2.489e4	20.13	20.13	3.740e4	23.08	23.08	4.303e4	28.11	28.11	2.237e4	3.223e4	1.841e4	2.845e4	2.291e4	3.221e4	2.954e4	3.564e4	1.727e4
PEP	MSAEINEIIR	Q64727	1	Mouse_09-2020	null	[MS,MS:1001208,SEQUEST,]	2.5e0	null	0.0	0.0|0.0	2	596.30554	2.908e4	11.15	11.15	4.036e4	11.62	11.62	5.811e4	17.83	17.83	2.383e4	2.908e4	2.774e4	2.660e4	3.244e4	2.924e4	3.529e4	3.324e4	3.410e4
PEP	MRIESLSSQLSNLQK	P14733	1	Mouse_09-2020	null	[MS,MS:1001208,SEQUEST,]	5.2e0	null	0.0	0.0|0.0	3	583.97697	6.573e4	31.71	31.71	8.181e4	1.10	1.10	1.059e5	14.25	14.25	3.925e4	8.465e4	5.516e4	5.129e4	6.477e4	7.046e4	6.442e4	7.117e4	4.978e4
PEP	MQQVEASLQPETLRK	Q5I2A0	1	Mouse_09-2020	null	[MS,MS:1001208,SEQUEST,]	4.9e0	null	0.0	0.0|0.0	3	591.97697	1.960e5	6.76	6.76	2.461e5	19.40	19.40	3.536e5	21.37	21.37	1.565e5	1.960e5	1.650e5	1.533e5	2.291e5	1.653e5	2.427e5	1.833e5	2.236e5
PEP	MQKEITALAPSTMKIK	P60710	0	Mouse_09-2020	null	[MS,MS:1001208,SEQUEST,]	1.8e0	null	0.0	0.0|0.0	3	788.35231	1.765e5	31.35	31.35	1.303e5	13.60	13.60	2.222e5	12.16	12.16	9.701e4	2.089e5	1.481e5	9.095e4	8.918e4	1.122e5	1.491e5	1.540e5	1.044e5
PEP	MQKEITALAPSTMKIK	P68134	0	Mouse_09-2020	null	[MS,MS:1001208,SEQUEST,]	1.8e0	null	0.0	0.0|0.0	3	788.35231	1.765e5	31.35	31.35	1.303e5	13.60	13.60	2.222e5	12.16	12.16	9.701e4	2.089e5	1.481e5	9.095e4	8.918e4	1.122e5	1.491e5	1.540e5	1.044e5
PEP	MQKEITALAPSTMK	P60710	0	Mouse_09-2020	null	[MS,MS:1001208,SEQUEST,]	1.9e0	null	0.0	0.0|0.0	3	707.95930	3.490e5	39.07	39.07	2.149e5	14.41	14.41	3.343e5	7.53	7.53	1.557e5	4.043e5	2.929e5	1.410e5	1.372e5	1.851e5	2.405e5	1.912e5	1.418e5
PEP	MQKEITALAPSTMK	P60710	0	Mouse_09-2020	null	[MS,MS:1001208,SEQUEST,]	1.9e0	null	0.0	0.0|0.0	2	1061.43531	3.490e5	39.07	39.07	2.149e5	14.41	14.41	3.343e5	7.53	7.53	1.557e5	4.043e5	2.929e5	1.410e5	1.372e5	1.851e5	2.405e5	1.912e5	1.418e5
PEP	MQKEITALAPSTMK	P68134	0	Mouse_09-2020	null	[MS,MS:1001208,SEQUEST,]	1.9e0	null	0.0	0.0|0.0	3	707.95930	3.490e5	39.07	39.07	2.149e5	14.41	14.41	3.343e5	7.53	7.53	1.557e5	4.043e5	2.929e5	1.410e5	1.372e5	1.851e5	2.405e5	1.912e5	1.418e5
PEP	MQKEITALAPSTMK	P68134	0	Mouse_09-2020	null	[MS,MS:1001208,SEQUEST,]	1.9e0	null	0.0	0.0|0.0	2	1061.43531	3.490e5	39.07	39.07	2.149e5	14.41	14.41	3.343e5	7.53	7.53	1.557e5	4.043e5	2.929e5	1.410e5	1.372e5	1.851e5	2.405e5	1.912e5	1.418e5
PEP	MQHLEQTLNKELISK	P22599	1	Mouse_09-2020	null	[MS,MS:1001208,SEQUEST,]	2.8e0	null	0.0	0.0|0.0	3	609.99262	2.173e4	16.79	16.79	2.935e4	33.86	33.86	5.186e4	14.70	14.70	1.740e4	2.679e4	1.824e4	1.829e4	3.312e4	1.782e4	3.559e4	2.284e4	2.465e4
PEP	MMSNGILKVPAINVNDSVTK	P50247	1	Mouse_09-2020	null	[MS,MS:1001208,SEQUEST,]	4.1e0	null	0.0	0.0|0.0	3	721.70978	1.836e4	22.71	22.71	3.214e4	17.54	17.54	3.633e4	18.65	18.65	1.286e4	2.268e4	1.541e4	2.002e4	2.731e4	2.072e4	2.194e4	2.078e4	2.154e4
PEP	MIYASSKDAIK	Q9R0P5	0	Mouse_09-2020	null	[MS,MS:1001208,SEQUEST,]	1.7e0	null	0.0	0.0|0.0	2	621.82356	5.520e4	5.86	5.86	1.059e5	29.46	29.46	2.389e5	30.09	30.09	4.502e4	5.584e4	4.633e4	6.596e4	8.718e4	5.208e4	9.581e4	1.481e5	1.122e5
PEP	MIYASSKDAIK	P45591	0	Mouse_09-2020	null	[MS,MS:1001208,SEQUEST,]	1.7e0	null	0.0	0.0|0.0	2	621.82356	5.520e4	5.86	5.86	1.059e5	29.46	29.46	2.389e5	30.09	30.09	4.502e4	5.584e4	4.633e4	6.596e4	8.718e4	5.208e4	9.581e4	1.481e5	1.122e5
PEP	MILIQDGSQNTNVDKPLR	Q3U0V1	1	Mouse_09-2020	null	[MS,MS:1001208,SEQUEST,]	4.7e0	null	0.0	0.0|0.0	3	686.69312	6.003e4	11.58	11.58	9.270e4	18.70	18.70	1.286e5	11.77	11.77	5.395e4	6.372e4	4.251e4	5.775e4	8.436e4	6.179e4	8.827e4	6.031e4	6.188e4
PEP	MLGQMTDQVADLR	Q64727	1	Mouse_09-2020	null	[MS,MS:1001208,SEQUEST,]	2.9e0	null	0.0	0.0|0.0	2	755.35543	3.010e4	12.51	12.51	4.509e4	14.35	14.35	5.609e4	7.86	7.86	2.161e4	3.010e4	2.531e4	2.809e4	3.644e4	3.000e4	3.528e4	3.208e4	2.827e4
PEP	MLDAEDIVGTARPDEK	A1BN54	1	Mouse_09-2020	null	[MS,MS:1001208,SEQUEST,]	3.4e0	null	0.0	0.0|0.0	3	592.62085	4.268e4	3.11	3.11	6.568e4	34.82	34.82	8.887e4	13.10	13.10	3.835e4	4.052e4	3.598e4	5.254e4	5.280e4	3.473e4	6.100e4	6.153e4	3.969e4
PEP	MKEIAEAYLGK	P63017	1	Mouse_09-2020	null	[MS,MS:1001208,SEQUEST,]	2.9e0	null	0.0	0.0|0.0	2	634.83139	8.727e4	11.49	11.49	1.158e5	8.01	8.01	1.981e5	14.14	14.14	6.693e4	8.727e4	7.863e4	7.214e4	9.940e4	9.068e4	1.089e5	1.133e5	9.838e4
PEP	MGPLGLDHMASSIER	B8JK33	1	Mouse_09-2020	null	[MS,MS:1001208,SEQUEST,]	3.4e0	null	0.0	0.0|0.0	3	549.26060	5.836e4	15.55	15.55	9.842e4	21.15	21.15	1.206e5	20.83	20.83	3.949e4	5.836e4	4.898e4	8.584e4	7.911e4	8.275e4	8.280e4	5.919e4	7.291e4
PEP	MFVLDEADEMLSR	P60843	1	Mouse_09-2020	null	[MS,MS:1001208,SEQUEST,]	3.1e0	null	0.0	0.0|0.0	2	794.35510	1.605e4	2.88	2.88	2.402e4	22.88	22.88	3.317e4	5.05	5.05	1.431e4	1.679e4	1.347e4	1.868e4	1.517e4	2.069e4	2.337e4	1.765e4	1.559e4
PEP	MFTQQQPQELAR	A0A0R4J2B2	1	Mouse_09-2020	null	[MS,MS:1001208,SEQUEST,]	2.7e0	null	0.0	0.0|0.0	2	746.86428	1.788e4	7.49	7.49	2.315e4	27.86	27.86	3.006e4	22.45	22.45	1.524e4	1.886e4	null	1.761e4	1.524e4	null	1.573e4	1.719e4	1.703e4
PEP	MFGGSGTSSRPSSNR	A0A0A6YWC8	1	Mouse_09-2020	null	[MS,MS:1001208,SEQUEST,]	3.9e0	null	0.0	0.0|0.0	3	515.23544	6.927e4	15.46	15.46	4.096e4	63.49	63.49	4.937e4	73.71	73.71	4.996e4	6.927e4	6.367e4	4.461e4	3.292e4	1.458e4	1.901e4	null	4.134e4
PEP	MFASFPTTKTYFPHFDVSHGSAQVK	Q91VB8	1	Mouse_09-2020	null	[MS,MS:1001208,SEQUEST,]	4.4e0	null	0.0	0.0|0.0	4	847.61090	1.458e6	32.10	32.10	8.645e5	44.99	44.99	3.624e5	32.31	32.31	8.853e5	1.458e6	1.610e6	5.386e5	3.193e5	9.366e5	3.691e5	2.073e5	1.356e5
PEP	MFASFPTTKTYFPHFDVSHGSAQVK	Q91VB8	1	Mouse_09-2020	null	[MS,MS:1001208,SEQUEST,]	4.4e0	null	0.0	0.0|0.0	3	1129.81211	1.458e6	32.10	32.10	8.645e5	44.99	44.99	3.624e5	32.31	32.31	8.853e5	1.458e6	1.610e6	5.386e5	3.193e5	9.366e5	3.691e5	2.073e5	1.356e5
PEP	MELQEIQLK	D3Z6I8	1	Mouse_09-2020	null	[MS,MS:1001208,SEQUEST,]	2.7e0	null	0.0	0.0|0.0	2	574.30501	5.782e4	5.04	5.04	8.695e4	15.48	15.48	1.059e5	6.59	6.59	5.196e4	5.545e4	5.142e4	6.430e4	6.989e4	6.539e4	7.271e4	6.032e4	5.555e4
PEP	MDSTEPPYSQK	P10126	1	Mouse_09-2020	null	[MS,MS:1001208,SEQUEST,]	3.1e0	null	0.0	0.0|0.0	2	649.78209	3.675e5	5.18	5.18	6.477e5	16.43	16.43	9.550e5	12.78	12.78	3.029e5	3.675e5	3.111e5	4.606e5	5.207e5	4.563e5	5.549e5	5.462e5	4.913e5
PEP	MDSTANEVEAVK	P09103	1	Mouse_09-2020	null	[MS,MS:1001208,SEQUEST,]	3.2e0	null	0.0	0.0|0.0	2	655.30065	1.305e4	12.82	12.82	2.208e4	28.55	28.55	3.414e4	13.05	13.05	1.173e4	1.233e4	1.315e4	2.090e4	1.775e4	1.742e4	2.343e4	1.589e4	1.685e4
PEP	MDENQFVAVTSTNAAK	Q6P1J1	1	Mouse_09-2020	null	[MS,MS:1001208,SEQUEST,]	3.7e0	null	0.0	0.0|0.0	2	871.40671	4.010e4	13.42	13.42	6.629e4	29.45	29.45	1.129e5	19.39	19.39	3.148e4	4.010e4	3.847e4	5.142e4	5.329e4	3.847e4	5.790e4	6.459e4	5.867e4
PEP	MDATANDVPSPYEVK	P27773	1	Mouse_09-2020	null	[MS,MS:1001208,SEQUEST,]	4.3e0	null	0.0	0.0|0.0	2	826.87725	3.172e4	3.52	3.52	5.239e4	17.09	17.09	7.927e4	20.38	20.38	2.682e4	3.172e4	2.666e4	3.559e4	4.211e4	3.491e4	3.861e4	4.533e4	3.958e4
PEP	NFILDQTNVSAAAQR	Q8VEK3	1	Mouse_09-2020	null	[MS,MS:1001208,SEQUEST,]	3.7e0	null	0.0	0.0|0.0	2	824.42609	2.118e4	15.54	15.54	3.197e4	19.90	19.90	5.378e4	28.82	28.82	1.773e4	2.636e4	1.778e4	2.487e4	2.570e4	2.318e4	2.199e4	3.076e4	2.705e4
PEP	NFSDNQLQEGK	Q9WVA4	1	Mouse_09-2020	null	[MS,MS:1001208,SEQUEST,]	2.4e0	null	0.0	0.0|0.0	2	640.29930	7.223e4	6.07	6.07	1.034e5	12.99	12.99	1.366e5	18.16	18.16	5.894e4	7.223e4	6.174e4	7.711e4	8.314e4	8.343e4	9.377e4	5.734e4	6.708e4
PEP	NKDQGTYEDYVEGLR	A0A1W2P6G5	1	Mouse_09-2020	null	[MS,MS:1001208,SEQUEST,]	3.6e0	null	0.0	0.0|0.0	3	596.27960	null	null	null	null	null	null	null	null	null	null	null	null	null	null	null	null	null	null
PEP	RLAPEYEAAATR	P27773	1	Mouse_09-2020	null	[MS,MS:1001208,SEQUEST,]	2.3e0	null	0.0	0.0|0.0	3	630.25907	2.403e4	88.89	88.89	1.202e5	88.52	88.52	1.288e5	28.87	28.87	8.661e4	2.403e4	1.870e4	1.286e5	9.665e4	7.681e3	8.839e4	1.087e5	5.223e4
PEP	RKPDTIEVQQMK	P26041	1	Mouse_09-2020	null	[MS,MS:1001208,SEQUEST,]	4.5e0	null	0.0	0.0|0.0	3	496.93281	1.830e5	15.87	15.87	1.955e5	14.22	14.22	3.269e5	60.46	60.46	1.302e5	1.830e5	1.672e5	1.218e5	1.856e5	1.503e5	5.907e4	1.870e5	1.869e5
PEP	RGILTLKYPIEHGIITNWDDMEK	P68134	1	Mouse_09-2020	null	[MS,MS:1001208,SEQUEST,]	4.6e0	null	0.0	0.0|0.0	4	690.36127	2.782e5	33.71	33.71	3.699e5	22.34	22.34	4.098e5	53.71	53.71	1.360e5	2.782e5	2.575e5	2.305e5	2.162e5	3.662e5	2.813e5	2.410e5	5.667e4
PEP	RGFGFVYFQSHDAADK	Q9CX86	1	Mouse_09-2020	null	[MS,MS:1001208,SEQUEST,]	3.9e0	null	0.0	0.0|0.0	3	615.62867	5.426e4	10.05	10.05	4.366e4	23.47	23.47	6.508e4	35.83	35.83	5.093e4	5.426e4	3.908e4	2.720e4	4.588e4	3.095e4	4.467e4	6.387e4	2.840e4
PEP	RFNSANEDNVTQVR	P24270	1	Mouse_09-2020	null	[MS,MS:1001208,SEQUEST,]	2.9e0	null	0.0	0.0|0.0	3	550.60452	3.184e4	14.70	14.70	3.809e4	16.79	16.79	4.286e4	8.96	8.96	2.861e4	3.871e4	2.455e4	2.714e4	3.062e4	2.669e4	2.718e4	2.451e4	2.223e4
PEP	RFDVSGYPTLK	A0A0R4J0Z1	1	Mouse_09-2020	null	[MS,MS:1001208,SEQUEST,]	2.5e0	null	0.0	0.0|0.0	2	641.84314	3.323e5	58.04	58.04	1.282e5	47.41	47.41	1.826e5	14.86	14.86	2.987e5	1.317e5	4.257e5	7.990e4	8.906e4	2.183e5	1.568e5	9.991e4	8.579e4
PEP	RAPFDLFENK	P11499	1	Mouse_09-2020	null	[MS,MS:1001208,SEQUEST,]	2.8e0	null	0.0	0.0|0.0	2	618.82221	1.120e5	13.65	13.65	1.645e5	21.86	21.86	2.307e5	13.09	13.09	8.793e4	1.286e5	9.398e4	1.025e5	1.123e5	1.842e5	1.674e5	1.078e5	1.084e5
PEP	QVATALQNLQTK	Q64727	1	Mouse_09-2020	null	[MS,MS:1001208,SEQUEST,]	3.3e0	null	0.0	0.0|0.0	2	657.87243	4.139e4	7.59	7.59	6.673e4	22.35	22.35	9.083e4	8.74	8.74	3.720e4	4.068e4	3.914e4	4.626e4	5.364e4	4.057e4	5.813e4	5.195e4	4.728e4
PEP	QTLENERGELANEVK	Q8VDD5	1	Mouse_09-2020	null	[MS,MS:1001208,SEQUEST,]	4.8e0	null	0.0	0.0|0.0	3	577.29536	5.211e4	8.39	8.39	8.501e4	23.28	23.28	1.239e5	3.01	3.01	4.089e4	5.335e4	4.373e4	5.907e4	6.834e4	5.078e4	8.501e4	7.411e4	5.754e4
PEP	QRPASLVQDTAPAETPR	P14901	1	Mouse_09-2020	null	[MS,MS:1001208,SEQUEST,]	3.3e0	null	0.0	0.0|0.0	3	612.99027	4.372e4	7.55	7.55	5.771e4	17.02	17.02	4.555e4	13.81	13.81	3.929e4	4.752e4	3.432e4	4.540e4	4.639e4	4.559e4	2.750e4	3.018e4	2.140e4
PEP	QQIQSIQQSIER	Q9D0T1	1	Mouse_09-2020	null	[MS,MS:1001208,SEQUEST,]	2.9e0	null	0.0	0.0|0.0	2	729.38898	5.564e4	9.37	9.37	8.485e4	24.47	24.47	1.246e5	9.82	9.82	4.403e4	5.905e4	4.669e4	6.569e4	6.821e4	5.510e4	7.829e4	7.124e4	6.515e4
PEP	QMVEAQLATFMK	P31725	1	Mouse_09-2020	null	[MS,MS:1001208,SEQUEST,]	3.7e0	null	0.0	0.0|0.0	2	714.84671	2.114e5	33.68	33.68	1.626e5	99.57	99.57	7.554e4	27.12	27.12	9.844e4	2.114e5	1.816e5	1.013e5	5.924e4	5.016e5	5.185e4	3.517e4	4.899e4
PEP	QMNPYIQVTSHQNR	Q02053	1	Mouse_09-2020	null	[MS,MS:1001208,SEQUEST,]	3.2e0	null	0.0	0.0|0.0	3	577.94589	5.046e4	6.58	6.58	8.698e4	11.16	11.16	1.068e5	3.45	3.45	4.508e4	5.627e4	4.234e4	5.647e4	6.992e4	6.284e4	7.330e4	6.015e4	5.275e4
PEP	QMEQVAQFLK	P37804	1	Mouse_09-2020	null	[MS,MS:1001208,SEQUEST,]	2.0e0	null	0.0	0.0|0.0	2	619.31591	7.428e4	42.12	42.12	1.224e5	26.96	26.96	1.420e5	14.27	14.27	5.105e4	1.263e5	6.234e4	8.723e4	9.840e4	6.900e4	9.340e4	8.120e4	8.273e4
PEP	QATKDAGTIAGLNVMR	P20029	1	Mouse_09-2020	null	[MS,MS:1001208,SEQUEST,]	3.8e0	null	0.0	0.0|0.0	3	554.62616	4.846e4	17.26	17.26	8.409e4	8.13	8.13	1.255e5	4.17	4.17	3.777e4	5.906e4	4.067e4	5.458e4	6.760e4	6.432e4	8.611e4	7.701e4	5.886e4
PEP	QASPNIVIALAGNK	P35278	1	Mouse_09-2020	null	[MS,MS:1001208,SEQUEST,]	2.9e0	null	0.0	0.0|0.0	2	698.40136	4.851e4	17.19	17.19	5.542e4	20.33	20.33	8.595e4	8.20	8.20	3.188e4	4.878e4	4.071e4	4.638e4	4.455e4	4.432e4	5.113e4	4.916e4	4.059e4
PEP	QAALQVADGFISR	Q99LB4	1	Mouse_09-2020	null	[MS,MS:1001208,SEQUEST,]	4.1e0	null	0.0	0.0|0.0	2	688.37006	5.015e4	24.63	24.63	9.312e4	13.40	13.40	1.139e5	9.35	9.35	3.445e4	6.323e4	4.209e4	6.613e4	7.486e4	6.985e4	7.456e4	6.512e4	6.093e4
PEP	QAAASATQTIAAAQHAASAPK	P26039	1	Mouse_09-2020	null	[MS,MS:1001208,SEQUEST,]	4.6e0	null	0.0	0.0|0.0	3	655.67646	4.228e4	13.56	13.56	5.767e4	17.57	17.57	8.203e4	10.45	10.45	3.093e4	4.502e4	3.548e4	4.295e4	4.636e4	4.175e4	5.631e4	4.579e4	4.537e4
PEP	NVNGVNYASVTR	Q9WUU7	1	Mouse_09-2020	null	[MS,MS:1001208,SEQUEST,]	3.5e0	null	0.0	0.0|0.0	2	647.33093	4.223e4	18.72	18.72	7.339e4	46.71	46.71	1.116e5	31.88	31.88	3.795e4	4.186e4	4.811e4	8.078e4	5.899e4	4.539e4	4.211e4	6.722e4	5.242e4
PEP	NVMLLPVGSADDGAHSQNEK	Q9D1A2	1	Mouse_09-2020	null	[MS,MS:1001208,SEQUEST,]	3.4e0	null	0.0	0.0|0.0	3	700.00050	1.702e4	2.94	2.94	2.631e4	18.53	18.53	3.443e4	4.57	4.57	1.473e4	1.702e4	1.458e4	2.102e4	2.115e4	2.047e4	2.363e4	1.903e4	1.711e4
PEP	NVIGLQMGTNR	Q9WVA4	1	Mouse_09-2020	null	[MS,MS:1001208,SEQUEST,]	2.0e0	null	0.0	0.0|0.0	2	609.81660	1.589e5	31.13	31.13	1.201e5	39.45	39.45	1.877e5	42.61	42.61	1.212e5	2.407e5	1.333e5	1.391e5	9.401e4	1.034e5	9.907e4	1.074e5	1.516e5
PEP	NTLPTKETIEQEK	Q6ZWY8	1	Mouse_09-2020	null	[MS,MS:1001208,SEQUEST,]	4.6e0	null	0.0	0.0|0.0	3	510.93851	1.124e5	10.01	10.01	1.843e5	13.98	13.98	2.328e5	2.94	2.94	9.066e4	1.233e5	9.430e4	1.180e5	1.481e5	1.250e5	1.576e5	1.331e5	1.141e5
PEP	NTLPTKETIEQEK	Q6ZWY8	1	Mouse_09-2020	null	[MS,MS:1001208,SEQUEST,]	4.6e0	null	0.0	0.0|0.0	2	765.90413	1.124e5	10.01	10.01	1.843e5	13.98	13.98	2.328e5	2.94	2.94	9.066e4	1.233e5	9.430e4	1.180e5	1.481e5	1.250e5	1.576e5	1.331e5	1.141e5
PEP	NSLESYAFNMK	P63017	1	Mouse_09-2020	null	[MS,MS:1001208,SEQUEST,]	3.4e0	null	0.0	0.0|0.0	2	660.30045	4.628e5	10.77	10.77	6.930e5	16.11	16.11	8.740e5	18.70	18.70	4.643e5	4.628e5	3.495e5	4.871e5	5.571e5	4.857e5	4.904e5	4.998e5	4.897e5
PEP	NQAIQISPTIASSSGQTSSR	A0A0A6YXV9	1	Mouse_09-2020	null	[MS,MS:1001208,SEQUEST,]	3.2e0	null	0.0	0.0|0.0	3	678.34678	2.841e4	15.61	15.61	3.401e4	22.89	22.89	6.001e4	18.24	18.24	2.553e4	3.510e4	2.193e4	2.909e4	2.734e4	2.633e4	4.119e4	3.019e4	3.532e4
PEP	NPLPSKETIEQEKQAGES	P20065	1	Mouse_09-2020	null	[MS,MS:1001208,SEQUEST,]	3.8e0	null	0.0	0.0|0.0	3	662.33225	2.249e4	6.90	6.90	3.213e4	14.91	14.91	3.832e4	21.50	21.50	2.022e4	2.157e4	2.069e4	2.002e4	2.282e4	3.281e4	2.630e4	1.830e4	2.297e4
PEP	NMQNVEHVPLTLDR	O09061	1	Mouse_09-2020	null	[MS,MS:1001208,SEQUEST,]	3.2e0	null	0.0	0.0|0.0	3	561.28239	8.753e4	43.12	43.12	8.616e4	29.27	29.27	6.806e4	6.04	6.04	7.866e4	1.306e5	4.437e4	3.923e4	9.186e4	7.421e4	null	3.729e4	3.337e4
PEP	NMGGPYGGGNYGPGGSGGSGGYGGR	O88569	1	Mouse_09-2020	null	[MS,MS:1001208,SEQUEST,]	5.3e0	null	0.0	0.0|0.0	3	735.97161	7.402e4	39.31	39.31	1.635e5	29.12	29.12	1.761e5	4.06	4.06	6.652e4	1.085e5	4.048e4	1.019e5	1.355e5	8.136e4	1.159e5	1.007e5	8.603e4
PEP	NIVLSGGSTMFR	Q99JY9	1	Mouse_09-2020	null	[MS,MS:1001208,SEQUEST,]	3.0e0	null	0.0	0.0|0.0	2	649.33209	9.118e4	23.15	23.15	1.666e5	53.51	53.51	1.886e5	16.51	16.51	8.195e4	8.945e4	1.109e5	1.406e5	5.191e4	1.434e5	1.414e5	8.456e4	8.859e4
PEP	NLLHVTDTGVGMTREELVK	P08113	1	Mouse_09-2020	null	[MS,MS:1001208,SEQUEST,]	2.1e0	null	0.0	0.0|0.0	3	710.04041	1.783e4	128.65	128.65	1.163e5	45.29	45.29	1.880e5	40.65	40.65	1.503e5	1.679e4	1.497e4	6.721e4	9.347e4	1.988e5	1.949e5	1.075e5	5.806e4
PEP	NGNLPEFGDAIATASK	P26039	1	Mouse_09-2020	null	[MS,MS:1001208,SEQUEST,]	2.4e0	null	0.0	0.0|0.0	2	802.89938	4.880e4	29.35	29.35	4.872e4	17.27	17.27	6.348e4	4.76	4.76	2.496e4	4.880e4	4.150e4	3.797e4	3.519e4	4.196e4	4.350e4	3.630e4	3.233e4
PEP	RLQSIGTENTEENRR	A0A0U1RPT5	1	Mouse_09-2020	null	[MS,MS:1001208,SEQUEST,]	5.3e0	null	0.0	0.0|0.0	4	451.48305	2.717e5	4.95	4.95	4.516e5	21.02	21.02	6.315e5	9.86	9.86	2.442e5	2.872e5	2.184e5	2.982e5	3.631e5	2.719e5	4.417e5	3.060e5	2.967e5
PEP	RLQSIGTENTEENRR	A0A0U1RPT5	1	Mouse_09-2020	null	[MS,MS:1001208,SEQUEST,]	5.3e0	null	0.0	0.0|0.0	3	601.64164	2.717e5	4.95	4.95	4.516e5	21.02	21.02	6.315e5	9.86	9.86	2.442e5	2.872e5	2.184e5	2.982e5	3.631e5	2.719e5	4.417e5	3.060e5	2.967e5
PEP	MAAPIDRVGQTIER	B8JK33	1	Mouse_09-2020	null	[MS,MS:1001208,SEQUEST,]	3.3e0	null	0.0	0.0|0.0	3	524.94360	5.440e4	31.98	31.98	6.308e4	24.51	24.51	1.056e5	4.38	4.38	2.845e4	6.198e4	4.565e4	3.930e4	6.039e4	3.903e4	7.304e4	6.040e4	4.614e4
PEP	LYQSMNSQYLK	G3X8T3	1	Mouse_09-2020	null	[MS,MS:1001208,SEQUEST,]	2.2e0	null	0.0	0.0|0.0	2	695.83720	3.302e4	14.92	14.92	6.427e4	16.14	16.14	8.821e4	12.63	12.63	2.817e4	4.116e4	2.771e4	4.395e4	5.166e4	4.390e4	5.548e4	5.045e4	4.855e4
PEP	IISSIEQKEENKGGEDKLK	P62259	1	Mouse_09-2020	null	[MS,MS:1001208,SEQUEST,]	4.3e0	null	0.0	0.0|0.0	4	537.04040	5.774e4	10.13	10.13	8.324e4	1.07	1.07	1.208e5	10.98	10.98	5.189e4	5.459e4	5.559e4	5.186e4	6.587e4	7.203e4	7.472e4	7.753e4	5.675e4
PEP	LLQDFFNGKELNK	P63017	1	Mouse_09-2020	null	[MS,MS:1001208,SEQUEST,]	3.1e0	null	0.0	0.0|0.0	2	783.41975	4.088e4	14.58	14.58	6.422e4	9.96	9.96	7.856e4	8.70	8.70	3.149e4	4.699e4	3.430e4	4.183e4	4.442e4	5.531e4	5.055e4	4.493e4	4.105e4
PEP	LINSLYPEGQAPVKK	Q9WVA4	1	Mouse_09-2020	null	[MS,MS:1001208,SEQUEST,]	5.2e0	null	0.0	0.0|0.0	3	552.98216	3.239e5	37.84	37.84	2.549e5	51.16	51.16	6.992e5	6.38	6.38	1.452e5	3.638e5	2.719e5	1.588e5	3.867e5	1.558e5	4.803e5	3.574e5	3.285e5
PEP	LINSLYPEGQAPVK	Q9WVA4	1	Mouse_09-2020	null	[MS,MS:1001208,SEQUEST,]	3.5e0	null	0.0	0.0|0.0	2	764.92212	4.600e4	3.87	3.87	7.229e4	19.80	19.80	9.096e4	10.78	10.78	4.134e4	4.843e4	3.770e4	5.156e4	5.811e4	4.760e4	5.879e4	5.202e4	4.945e4
PEP	ILLRNPGNQAAYEHFETMK	Q64727	1	Mouse_09-2020	null	[MS,MS:1001208,SEQUEST,]	2.4e0	null	0.0	0.0|0.0	4	562.78494	1.795e4	97.04	97.04	1.969e4	66.49	66.49	2.904e4	4.35	4.35	1.613e4	4.454e4	2.364e3	3.652e3	2.474e4	1.696e4	1.993e4	1.632e4	1.455e4
PEP	LLKQNGLLGDVN	Q3U2S8	1	Mouse_09-2020	null	[MS,MS:1001208,SEQUEST,]	1.9e0	null	0.0	0.0|0.0	2	642.36953	2.441e4	3.94	3.94	3.412e4	22.86	22.86	5.107e4	13.31	13.31	2.088e4	2.441e4	2.108e4	2.307e4	2.743e4	2.012e4	3.060e4	2.921e4	2.735e4
PEP	LIGDAAKNQVAMNPTNTVFDAKR	P63017	1	Mouse_09-2020	null	[MS,MS:1001208,SEQUEST,]	3.5e0	null	0.0	0.0|0.0	3	1011.11753	5.523e4	45.94	45.94	1.214e5	43.42	43.42	1.136e5	4.74	4.74	3.449e4	5.523e4	7.932e4	6.148e4	9.760e4	1.878e5	7.800e4	6.135e4	5.539e4
PEP	LIGDAAKNQVAMNPTNTVFDAKR	P63017	1	Mouse_09-2020	null	[MS,MS:1001208,SEQUEST,]	3.5e0	null	0.0	0.0|0.0	4	758.58997	5.523e4	45.94	45.94	1.214e5	43.42	43.42	1.136e5	4.74	4.74	3.449e4	5.523e4	7.932e4	6.148e4	9.760e4	1.878e5	7.800e4	6.135e4	5.539e4
PEP	LIGDAAKNQVAMNPTNTVFDAK	P63017	1	Mouse_09-2020	null	[MS,MS:1001208,SEQUEST,]	2.9e0	null	0.0	0.0|0.0	3	959.08383	5.981e5	39.77	39.77	9.329e5	29.20	29.20	1.145e6	12.47	12.47	3.413e5	5.981e5	7.287e5	5.812e5	6.303e5	1.172e6	7.856e5	5.809e5	6.122e5
PEP	LIGDAAKNQVAMNPTNTVFDAK	P63017	1	Mouse_09-2020	null	[MS,MS:1001208,SEQUEST,]	2.9e0	null	0.0	0.0|0.0	4	719.56469	5.981e5	39.77	39.77	9.329e5	29.20	29.20	1.145e6	12.47	12.47	3.413e5	5.981e5	7.287e5	5.812e5	6.303e5	1.172e6	7.856e5	5.809e5	6.122e5
PEP	LIGDAAKNQVAMNPTNTVFDAK	P63017	1	Mouse_09-2020	null	[MS,MS:1001208,SEQUEST,]	6.1e0	null	0.0	0.0|0.0	3	778.73012	6.676e4	41.62	41.62	9.673e4	84.86	84.86	1.100e5	8.45	8.45	5.232e4	6.676e4	1.017e5	6.027e4	6.561e4	2.976e5	7.552e4	5.589e4	5.426e4
PEP	LIGDAAKNQLTSNPENTVFDAK	P20029	1	Mouse_09-2020	null	[MS,MS:1001208,SEQUEST,]	2.8e0	null	0.0	0.0|0.0	3	963.08975	2.374e4	58.71	58.71	7.735e4	30.64	30.64	8.396e4	17.89	17.89	2.133e4	1.944e4	4.572e4	4.819e4	4.050e4	8.249e4	5.763e4	3.569e4	4.168e4
PEP	LIGDAAKNQLTSNPENTVFDAK	P20029	1	Mouse_09-2020	null	[MS,MS:1001208,SEQUEST,]	4.3e0	null	0.0	0.0|0.0	3	782.73604	6.940e3	42.77	42.77	8.011e3	129.04	129.04	9.037e3	38.95	38.95	3.739e3	6.940e3	8.590e3	4.991e3	3.849e3	5.359e4	6.768e3	2.450e3	4.246e3
PEP	ILDSVGIEADDDRLNK	P99027	1	Mouse_09-2020	null	[MS,MS:1001208,SEQUEST,]	3.3e0	null	0.0	0.0|0.0	3	591.63901	3.746e4	10.89	10.89	5.564e4	8.13	8.13	6.997e4	3.13	3.13	2.804e4	3.830e4	3.144e4	3.854e4	4.473e4	4.551e4	4.709e4	4.170e4	3.287e4
PEP	LLDLDPEPQGDEDPDTPKSVR	P51437	1	Mouse_09-2020	null	[MS,MS:1001208,SEQUEST,]	3.9e0	null	0.0	0.0|0.0	3	779.37993	4.812e4	46.13	46.13	6.003e4	77.62	77.62	2.612e4	27.99	27.99	4.324e4	4.393e4	8.054e4	3.740e4	2.772e4	1.364e5	1.793e4	1.064e4	1.556e4
PEP	LLAVAATAPPDAPNREEVFDER	Q64727	1	Mouse_09-2020	null	[MS,MS:1001208,SEQUEST,]	3.7e0	null	0.0	0.0|0.0	3	794.40804	1.742e4	15.43	15.43	2.489e4	9.09	9.09	3.019e4	14.38	14.38	1.242e4	1.742e4	1.578e4	1.551e4	2.248e4	2.018e4	2.072e4	1.503e4	1.646e4
PEP	IKGEHPGLSIGDVAKK	P63158	1	Mouse_09-2020	null	[MS,MS:1001208,SEQUEST,]	2.7e0	null	0.0	0.0|0.0	4	548.25526	2.696e5	34.91	34.91	2.286e5	20.46	20.46	2.772e5	31.10	31.10	1.308e5	2.696e5	2.561e5	1.424e5	1.446e5	2.348e5	3.001e5	1.585e5	1.187e5
PEP	IKGEHPGLSIGDVAKK	P63158	1	Mouse_09-2020	null	[MS,MS:1001208,SEQUEST,]	2.7e0	null	0.0	0.0|0.0	3	730.67125	2.696e5	34.91	34.91	2.286e5	20.46	20.46	2.772e5	31.10	31.10	1.308e5	2.696e5	2.561e5	1.424e5	1.446e5	2.348e5	3.001e5	1.585e5	1.187e5
PEP	IKGEHPGLSIGDVAK	P63158	1	Mouse_09-2020	null	[MS,MS:1001208,SEQUEST,]	1.4e0	null	0.0	0.0|0.0	3	687.97293	1.030e5	34.33	34.33	1.199e5	19.08	19.08	1.207e5	9.08	9.08	5.417e4	1.030e5	1.051e5	7.682e4	6.873e4	1.033e5	7.116e4	6.906e4	5.771e4
PEP	IHRDIKAGNILLNTEGHAK	Q9JI11	1	Mouse_09-2020	null	[MS,MS:1001208,SEQUEST,]	1.9e0	null	0.0	0.0|0.0	4	661.06255	1.092e5	36.08	36.08	1.025e5	14.05	14.05	1.362e5	20.62	20.62	4.751e4	1.092e5	9.214e4	6.388e4	8.327e4	6.879e4	9.347e4	9.383e4	5.071e4
PEP	LHISPSNMTNQNTNEYLEK	O09106	1	Mouse_09-2020	null	[MS,MS:1001208,SEQUEST,]	2.2e0	null	0.0	0.0|0.0	3	750.35495	3.140e4	8.56	8.56	3.986e4	8.00	8.00	5.268e4	30.93	30.93	2.505e4	3.303e4	2.635e4	2.738e4	3.019e4	3.433e4	2.315e4	3.695e4	2.475e4
PEP	IHLISMQSTIPYALR	Q8VCM7	1	Mouse_09-2020	null	[MS,MS:1001208,SEQUEST,]	4.4e0	null	0.0	0.0|0.0	3	586.99055	6.127e4	7.86	7.86	7.698e4	17.59	17.59	7.040e4	31.38	31.38	5.047e4	6.575e4	5.142e4	4.796e4	4.566e4	6.866e4	null	3.213e4	4.145e4
PEP	LGTAAIQGAIEK	Q8QZT1	1	Mouse_09-2020	null	[MS,MS:1001208,SEQUEST,]	3.3e0	null	0.0	0.0|0.0	2	586.33770	2.850e4	12.47	12.47	3.906e4	21.03	21.03	5.339e4	11.55	11.55	2.215e4	3.169e4	2.392e4	2.434e4	3.407e4	2.392e4	3.634e4	3.054e4	3.033e4
PEP	LGQSDPAPLQHQVDIYQK	P40142	1	Mouse_09-2020	null	[MS,MS:1001208,SEQUEST,]	3.5e0	null	0.0	0.0|0.0	3	679.68484	4.289e4	15.73	15.73	7.094e4	23.95	23.95	7.393e4	9.89	9.89	3.089e4	4.289e4	3.961e4	5.412e4	4.276e4	6.110e4	5.074e4	3.989e4	3.963e4
PEP	LGPALATGNVVVMK	P47738	1	Mouse_09-2020	null	[MS,MS:1001208,SEQUEST,]	3.4e0	null	0.0	0.0|0.0	2	693.39469	5.165e4	15.62	15.62	7.180e4	15.53	15.53	1.059e5	10.58	10.58	3.569e4	5.165e4	4.506e4	4.567e4	5.772e4	4.710e4	6.706e4	6.056e4	5.650e4
PEP	IGGHGAEYGAEALER	Q91VB8	1	Mouse_09-2020	null	[MS,MS:1001208,SEQUEST,]	2.5e0	null	0.0	0.0|0.0	3	690.93665	3.851e5	9.87	9.87	2.663e5	14.08	14.08	2.133e5	11.63	11.63	3.461e5	3.267e5	3.301e5	1.908e5	1.856e5	2.294e5	1.404e5	1.220e5	1.191e5
PEP	IGGHGAEYGAEALER	Q91VB8	1	Mouse_09-2020	null	[MS,MS:1001208,SEQUEST,]	2.9e0	null	0.0	0.0|0.0	2	765.37079	1.478e6	17.29	17.29	8.121e5	21.97	21.97	1.136e6	25.84	25.84	1.328e6	1.823e6	1.093e6	6.933e5	5.995e5	6.994e5	5.874e5	6.499e5	6.804e5
PEP	IFVGGLSPDTPEEK	Q60668	1	Mouse_09-2020	null	[MS,MS:1001208,SEQUEST,]	3.4e0	null	0.0	0.0|0.0	2	744.88266	6.932e4	5.25	5.25	8.717e4	26.02	26.02	1.268e5	15.95	15.95	6.230e4	6.877e4	6.336e4	7.365e4	7.008e4	6.119e4	7.898e4	7.250e4	7.335e4
PEP	IEVEKPFAIAKE	P24369	1	Mouse_09-2020	null	[MS,MS:1001208,SEQUEST,]	3.9e0	null	0.0	0.0|0.0	3	458.59402	6.590e4	16.09	16.09	1.002e5	48.51	48.51	8.780e4	18.63	18.63	4.658e4	6.590e4	6.004e4	6.241e4	4.318e4	1.316e5	7.657e4	5.021e4	3.668e4
PEP	LEEAEKAADESERGMK	D3Z6I8	1	Mouse_09-2020	null	[MS,MS:1001208,SEQUEST,]	2.9e0	null	0.0	0.0|0.0	4	452.96373	2.884e4	25.58	25.58	5.422e4	34.93	34.93	8.638e4	19.02	19.02	2.583e4	2.884e4	3.672e4	3.813e4	4.359e4	2.514e4	4.962e4	4.941e4	4.965e4
PEP	IDKTDYMVGSYGPR	Q99PT1	1	Mouse_09-2020	null	[MS,MS:1001208,SEQUEST,]	4.0e0	null	0.0	0.0|0.0	3	539.92410	2.882e4	17.03	17.03	4.105e4	12.70	12.70	6.642e4	24.79	24.79	2.286e4	3.545e4	2.419e4	2.290e4	3.801e4	3.536e4	3.410e4	4.718e4	3.120e4
PEP	LDGVKEKALVSSVR	P07724	1	Mouse_09-2020	null	[MS,MS:1001208,SEQUEST,]	2.8e0	null	0.0	0.0|0.0	3	681.31669	1.588e5	26.22	26.22	1.307e5	55.50	55.50	2.139e5	23.39	23.39	9.287e4	1.588e5	1.486e5	9.087e4	3.076e4	1.125e5	1.528e5	8.045e4	1.005e5
PEP	IISSIEQKEENKGGEDKLK	P62259	1	Mouse_09-2020	null	[MS,MS:1001208,SEQUEST,]	1.7e0	null	0.0	0.0|0.0	4	672.30567	7.078e4	27.62	27.62	6.412e4	22.28	22.28	7.610e4	13.25	13.25	4.144e4	7.078e4	6.869e4	3.995e4	3.673e4	6.200e4	6.481e4	4.300e4	3.575e4
PEP	IYVVDVGSEPR	G3UWK0	1	Mouse_09-2020	null	[MS,MS:1001208,SEQUEST,]	2.7e0	null	0.0	0.0|0.0	2	617.32733	2.430e4	25.70	25.70	3.385e4	16.24	16.24	3.803e4	22.90	22.90	2.184e4	2.312e4	3.026e4	2.589e4	2.721e4	2.615e4	2.610e4	2.078e4	2.542e4
PEP	LISWYDNEYGYSNR	A0A1D5RLD8	1	Mouse_09-2020	null	[MS,MS:1001208,SEQUEST,]	3.8e0	null	0.0	0.0|0.0	2	890.40228	1.335e5	62.41	62.41	6.259e4	39.58	39.58	7.831e4	53.43	53.43	1.200e5	5.042e4	1.825e5	6.839e4	5.032e4	4.680e4	5.375e4	3.657e4	7.757e4
PEP	IMNTFSVVPSPK	P99024	0	Mouse_09-2020	null	[MS,MS:1001208,SEQUEST,]	3.7e0	null	0.0	0.0|0.0	2	668.35249	2.917e5	4.30	4.30	4.359e5	6.84	6.84	4.480e5	53.22	53.22	2.630e5	2.917e5	2.274e5	2.940e5	3.504e5	3.550e5	1.104e5	2.562e5	2.660e5
PEP	IMNTFSVVPSPK	P68372	0	Mouse_09-2020	null	[MS,MS:1001208,SEQUEST,]	3.7e0	null	0.0	0.0|0.0	2	668.35249	2.917e5	4.30	4.30	4.359e5	6.84	6.84	4.480e5	53.22	53.22	2.630e5	2.917e5	2.274e5	2.940e5	3.504e5	3.550e5	1.104e5	2.562e5	2.660e5
PEP	IYIDSNNNPER	Q68FD5	1	Mouse_09-2020	null	[MS,MS:1001208,SEQUEST,]	3.0e0	null	0.0	0.0|0.0	2	667.82040	1.011e5	9.36	9.36	1.747e5	12.00	12.00	2.385e5	13.69	13.69	7.755e4	1.027e5	8.486e4	1.153e5	1.404e5	1.257e5	1.402e5	1.364e5	1.265e5
PEP	LYKEELEQTYHAK	P14733	1	Mouse_09-2020	null	[MS,MS:1001208,SEQUEST,]	2.9e0	null	0.0	0.0|0.0	3	551.28239	2.366e4	11.93	11.93	4.242e4	31.47	31.47	6.180e4	16.25	16.25	1.924e4	2.711e4	1.986e4	2.921e4	3.410e4	2.098e4	3.551e4	4.107e4	2.904e4
PEP	IWHHTFYNELR	P60710	0	Mouse_09-2020	null	[MS,MS:1001208,SEQUEST,]	2.3e0	null	0.0	0.0|0.0	2	758.37822	5.867e4	30.96	30.96	1.121e5	23.41	23.41	5.395e4	16.33	16.33	5.273e4	9.548e4	4.775e4	4.935e4	9.014e4	1.103e5	3.703e4	3.918e4	2.389e4
PEP	IWHHTFYNELR	P68134	0	Mouse_09-2020	null	[MS,MS:1001208,SEQUEST,]	2.3e0	null	0.0	0.0|0.0	2	758.37822	5.867e4	30.96	30.96	1.121e5	23.41	23.41	5.395e4	16.33	16.33	5.273e4	9.548e4	4.775e4	4.935e4	9.014e4	1.103e5	3.703e4	3.918e4	2.389e4
PEP	LVNSLYPEGSKPVKVPENPPSMVFK	P37804	1	Mouse_09-2020	null	[MS,MS:1001208,SEQUEST,]	3.9e0	null	0.0	0.0|0.0	4	693.87147	2.987e5	17.91	17.91	4.443e5	6.35	6.35	7.094e5	31.10	31.10	1.930e5	2.987e5	2.508e5	2.768e5	3.462e5	4.186e5	3.483e5	4.057e5	4.499e5
PEP	LVEVDSGRQIEYEYK	P14733	1	Mouse_09-2020	null	[MS,MS:1001208,SEQUEST,]	3.9e0	null	0.0	0.0|0.0	3	609.97562	5.314e4	16.35	16.35	7.804e4	55.28	55.28	1.394e5	16.21	16.21	3.836e4	5.314e4	4.988e4	6.418e4	6.273e4	2.374e4	7.201e4	7.973e4	6.700e4
PEP	ITSLEVENQNLR	Q80T06	1	Mouse_09-2020	null	[MS,MS:1001208,SEQUEST,]	3.5e0	null	0.0	0.0|0.0	2	708.37808	6.077e4	10.08	10.08	9.299e4	3.00	3.00	1.184e5	15.89	15.89	4.685e4	6.348e4	5.100e4	5.793e4	7.577e4	7.663e4	7.187e4	6.771e4	6.717e4
PEP	LTPITYPQGLAMAK	Q3TLP8	1	Mouse_09-2020	null	[MS,MS:1001208,SEQUEST,]	2.3e0	null	0.0	0.0|0.0	2	760.41308	6.170e4	19.72	19.72	9.658e4	18.12	18.12	1.195e5	3.77	3.77	4.507e4	7.466e4	5.178e4	6.017e4	7.865e4	5.995e4	8.205e4	6.512e4	5.764e4
PEP	ITNFSTDIKDSK	Q61233	1	Mouse_09-2020	null	[MS,MS:1001208,SEQUEST,]	2.5e0	null	0.0	0.0|0.0	2	684.85391	1.672e4	6.81	6.81	2.506e4	9.60	9.60	3.857e4	6.18	6.18	1.503e4	1.494e4	1.424e4	1.794e4	2.015e4	2.074e4	2.400e4	2.206e4	1.847e4
PEP	ITITNDQNRLTPEEIER	P20029	1	Mouse_09-2020	null	[MS,MS:1001208,SEQUEST,]	3.2e0	null	0.0	0.0|0.0	3	681.35528	2.058e4	17.33	17.33	2.810e4	38.22	38.22	4.892e4	9.23	9.23	1.351e4	2.077e4	1.727e4	2.500e4	2.259e4	1.563e4	2.911e4	2.901e4	2.298e4
PEP	ISVYYNEATGGK	P99024	1	Mouse_09-2020	null	[MS,MS:1001208,SEQUEST,]	2.7e0	null	0.0	0.0|0.0	2	651.32224	1.377e5	8.53	8.53	2.359e5	3.97	3.97	2.333e5	20.79	20.79	1.238e5	1.516e5	1.074e5	1.527e5	1.896e5	1.949e5	1.240e5	1.334e5	1.297e5
PEP	ISTAIDDMEAFTK	Q60710	1	Mouse_09-2020	null	[MS,MS:1001208,SEQUEST,]	3.2e0	null	0.0	0.0|0.0	2	729.34506	4.086e4	7.97	7.97	3.193e4	19.24	19.24	7.820e4	22.41	22.41	3.355e4	4.380e4	3.429e4	2.125e4	2.567e4	2.005e4	4.805e4	4.473e4	4.991e4
PEP	ISSLLEEQFQQGK	P62242	1	Mouse_09-2020	null	[MS,MS:1001208,SEQUEST,]	4.3e0	null	0.0	0.0|0.0	2	753.89356	6.833e4	2.17	2.17	1.086e5	12.53	12.53	1.536e5	16.03	16.03	6.141e4	6.587e4	5.748e4	8.195e4	8.433e4	9.357e4	9.510e4	8.787e4	8.862e4
PEP	LSSEMNTSTVNSAREELMESR	P14733	1	Mouse_09-2020	null	[MS,MS:1001208,SEQUEST,]	2.5e0	null	0.0	0.0|0.0	3	801.69693	1.447e4	26.63	26.63	2.877e4	9.74	9.74	4.435e4	26.40	26.40	1.047e4	1.967e4	1.214e4	1.861e4	2.313e4	2.130e4	1.872e4	2.537e4	2.158e4
PEP	LSQNNFALGYK	J3QMG3	1	Mouse_09-2020	null	[MS,MS:1001208,SEQUEST,]	2.7e0	null	0.0	0.0|0.0	2	627.82749	5.982e4	9.22	9.22	7.699e4	20.30	20.30	1.128e5	16.75	16.75	4.595e4	5.982e4	5.090e4	4.797e4	6.202e4	4.549e4	5.945e4	6.908e4	5.300e4
PEP	LSAKPAPPKPEPKPK	A3KGL9	1	Mouse_09-2020	null	[MS,MS:1001208,SEQUEST,]	1.2e0	null	0.0	0.0|0.0	4	532.25753	2.341e5	21.14	21.14	3.563e5	21.48	21.48	4.267e5	26.44	26.44	1.898e5	2.341e5	2.627e5	2.220e5	2.003e5	3.298e5	3.916e5	2.441e5	1.585e5
PEP	LSAKPAPPKPEPKPK	A3KGL9	1	Mouse_09-2020	null	[MS,MS:1001208,SEQUEST,]	1.2e0	null	0.0	0.0|0.0	3	709.34095	2.341e5	21.14	21.14	3.563e5	21.48	21.48	4.267e5	26.44	26.44	1.898e5	2.341e5	2.627e5	2.220e5	2.003e5	3.298e5	3.916e5	2.441e5	1.585e5
PEP	LQRELEDATETADAMNR	Q8VDD5	1	Mouse_09-2020	null	[MS,MS:1001208,SEQUEST,]	3.9e0	null	0.0	0.0|0.0	3	660.30934	3.588e4	7.53	7.53	4.604e4	6.18	6.18	7.054e4	8.11	8.11	3.032e4	3.588e4	3.286e4	3.169e4	3.662e4	3.965e4	4.842e4	3.528e4	3.373e4
PEP	LQQTYSALNSK	Q9JKF1	1	Mouse_09-2020	null	[MS,MS:1001208,SEQUEST,]	2.5e0	null	0.0	0.0|0.0	2	626.83023	1.063e5	8.76	8.76	1.769e5	19.10	19.10	2.441e5	23.22	23.22	8.610e4	1.063e5	9.585e4	1.207e5	1.422e5	1.135e5	1.183e5	1.396e5	1.303e5
PEP	LQNLQLQPGK	P32020	1	Mouse_09-2020	null	[MS,MS:1001208,SEQUEST,]	2.3e0	null	0.0	0.0|0.0	2	569.83258	8.832e4	5.58	5.58	1.456e5	13.75	13.75	2.083e5	11.18	11.18	7.707e4	8.832e4	8.009e4	1.018e5	1.170e5	1.066e5	1.230e5	1.191e5	1.053e5
PEP	LQMEAPHIIVGTPGR	P60843	1	Mouse_09-2020	null	[MS,MS:1001208,SEQUEST,]	3.8e0	null	0.0	0.0|0.0	3	545.62761	7.476e4	27.93	27.93	7.576e4	27.98	27.98	1.150e5	10.77	10.77	4.044e4	7.476e4	6.622e4	4.675e4	6.090e4	1.025e5	7.891e4	6.059e4	6.149e4
PEP	IQLVEEELDRAQER	D3Z6I8	1	Mouse_09-2020	null	[MS,MS:1001208,SEQUEST,]	4.1e0	null	0.0	0.0|0.0	3	576.63560	2.092e5	21.58	21.58	3.082e5	4.55	4.55	4.074e5	5.91	5.91	1.284e5	2.177e5	1.756e5	1.978e5	2.478e5	2.499e5	2.606e5	2.444e5	1.914e5
PEP	LQLEKVTTEAK	Q8VDD5	1	Mouse_09-2020	null	[MS,MS:1001208,SEQUEST,]	1.6e0	null	0.0	0.0|0.0	3	600.93207	2.961e5	36.60	36.60	2.247e5	21.34	21.34	2.621e5	20.88	20.88	1.560e5	2.961e5	3.186e5	1.400e5	1.344e5	2.228e5	2.465e5	1.499e5	1.166e5
PEP	LQERLDRLEETVQAK	O89053	1	Mouse_09-2020	null	[MS,MS:1001208,SEQUEST,]	4.3e0	null	0.0	0.0|0.0	3	610.00228	1.870e5	18.86	18.86	2.293e5	21.73	21.73	3.887e5	11.79	11.79	1.186e5	1.871e5	1.569e5	1.429e5	2.438e5	1.726e5	2.648e5	2.700e5	1.826e5
PEP	IQDKEGIPPDQQR	E9Q5F6	1	Mouse_09-2020	null	[MS,MS:1001208,SEQUEST,]	3.2e0	null	0.0	0.0|0.0	3	508.59860	2.650e4	5.17	5.17	7.457e4	48.56	48.56	1.068e5	36.93	36.93	2.382e4	2.487e4	2.314e4	6.391e4	5.995e4	2.966e4	7.334e4	3.133e4	5.671e4
PEP	IQALQQQADDAEDRAQGLQR	Q6IRU2	1	Mouse_09-2020	null	[MS,MS:1001208,SEQUEST,]	4.4e0	null	0.0	0.0|0.0	3	752.04387	5.654e4	24.23	24.23	1.001e5	26.18	26.18	1.250e5	13.28	13.28	4.316e4	7.651e4	4.745e4	5.662e4	8.048e4	1.255e5	7.698e4	8.337e4	5.875e4
PEP	INVYYNEATGGKYVPR	P68372	1	Mouse_09-2020	null	[MS,MS:1001208,SEQUEST,]	3.7e0	null	0.0	0.0|0.0	3	615.31609	4.051e4	20.48	20.48	5.965e4	15.53	15.53	1.125e5	27.91	27.91	2.576e4	4.299e4	3.399e4	3.716e4	5.278e4	4.135e4	4.520e4	6.431e4	5.318e4
PEP	INVYYNEATGGK	P68372	1	Mouse_09-2020	null	[MS,MS:1001208,SEQUEST,]	3.0e0	null	0.0	0.0|0.0	2	664.82769	1.563e5	6.96	6.96	2.642e5	1.98	1.98	3.263e5	13.10	13.10	1.259e5	1.599e5	1.312e5	1.674e5	2.076e5	2.275e5	1.887e5	1.866e5	1.681e5
PEP	LNRLPAAGVGDMVMATVK	P62830	1	Mouse_09-2020	null	[MS,MS:1001208,SEQUEST,]	4.5e0	null	0.0	0.0|0.0	3	625.66574	3.999e4	16.66	16.66	6.481e4	13.78	13.78	8.861e4	14.47	14.47	3.594e4	5.036e4	3.093e4	4.038e4	5.699e4	4.628e4	5.705e4	5.068e4	5.113e4
PEP	INQTYQQQYGR	S4R1F2	1	Mouse_09-2020	null	[MS,MS:1001208,SEQUEST,]	2.8e0	null	0.0	0.0|0.0	2	699.84166	1.483e4	8.00	8.00	2.633e4	27.14	27.14	3.288e4	4.81	4.81	1.213e4	1.584e4	1.245e4	1.713e4	2.116e4	1.379e4	2.135e4	1.881e4	1.608e4
PEP	LNNQYRPTGPNPR	P11247	1	Mouse_09-2020	null	[MS,MS:1001208,SEQUEST,]	2.5e0	null	0.0	0.0|0.0	3	509.59893	1.983e4	29.52	29.52	1.917e4	82.91	82.91	1.936e4	14.78	14.78	1.257e4	1.983e4	2.157e4	1.195e4	1.159e4	5.401e4	1.329e4	8.618e3	9.397e3
PEP	LMIEMDGTENK	P17182	1	Mouse_09-2020	null	[MS,MS:1001208,SEQUEST,]	2.0e0	null	0.0	0.0|0.0	2	656.79160	7.034e4	9.11	9.11	1.155e5	14.54	14.54	1.384e5	17.08	17.08	5.517e4	7.034e4	6.156e4	7.949e4	9.285e4	8.194e4	9.497e4	6.089e4	7.039e4
PEP	LATQLTGPVMPIR	P47963	1	Mouse_09-2020	null	[MS,MS:1001208,SEQUEST,]	3.4e0	null	0.0	0.0|0.0	2	706.90014	3.903e4	8.61	8.61	6.919e4	2.97	2.97	7.841e4	7.54	7.54	3.346e4	4.390e4	3.275e4	4.184e4	5.730e4	5.959e4	5.382e4	4.242e4	4.041e4
PEP	RQAQQERDELADEIANSSGK	Q8VDD5	1	Mouse_09-2020	null	[MS,MS:1001208,SEQUEST,]	2.0e0	null	0.0	0.0|0.0	3	749.03163	4.740e4	10.54	10.54	6.347e4	17.03	17.03	9.641e4	7.79	7.79	3.549e4	4.740e4	4.025e4	4.545e4	5.102e4	4.447e4	6.042e4	5.886e4	4.529e4
PEP	RTALVANTSNMPVAAR	P50516	1	Mouse_09-2020	null	[MS,MS:1001208,SEQUEST,]	3.7e0	null	0.0	0.0|0.0	3	563.30179	2.110e4	23.75	23.75	2.232e4	20.88	20.88	4.014e4	14.85	14.85	1.387e4	2.515e4	1.771e4	1.391e4	2.245e4	1.587e4	3.015e4	1.863e4	1.886e4
PEP	YATALYSAASK	F6XVM5	1	Mouse_09-2020	null	[MS,MS:1001208,SEQUEST,]	2.5e0	null	0.0	0.0|0.0	2	573.29550	4.421e4	12.72	12.72	7.763e4	21.63	21.63	8.485e4	17.46	17.46	3.684e4	5.231e4	3.710e4	5.639e4	6.241e4	5.005e4	4.868e4	4.853e4	4.734e4
PEP	YALYDATYETK	P45591	1	Mouse_09-2020	null	[MS,MS:1001208,SEQUEST,]	3.6e0	null	0.0	0.0|0.0	2	669.31663	4.870e5	3.10	3.10	6.823e5	26.12	26.12	9.379e5	8.36	8.36	4.377e5	4.765e5	4.250e5	6.446e5	5.371e5	5.877e5	5.669e5	5.556e5	4.406e5
PEP	YALYDASFETK	Q9R0P5	1	Mouse_09-2020	null	[MS,MS:1001208,SEQUEST,]	3.0e0	null	0.0	0.0|0.0	2	654.31134	5.870e4	5.30	5.30	8.965e4	15.44	15.44	1.047e5	14.08	14.08	5.739e4	5.870e4	4.870e4	7.062e4	6.909e4	7.722e4	6.816e4	5.987e4	6.043e4
PEP	WYVVGLAGNAVQK	P11672	1	Mouse_09-2020	null	[MS,MS:1001208,SEQUEST,]	3.5e0	null	0.0	0.0|0.0	2	702.88534	6.669e4	29.38	29.38	7.039e4	82.33	82.33	3.622e4	22.23	22.23	5.380e4	6.669e4	8.519e4	4.386e4	3.530e4	1.802e5	2.786e4	1.475e4	1.702e4
PEP	VYVGNLGNNGNK	P84104	1	Mouse_09-2020	null	[MS,MS:1001208,SEQUEST,]	2.7e0	null	0.0	0.0|0.0	2	624.82020	7.008e4	9.00	9.00	1.125e5	14.53	14.53	1.423e5	8.34	8.34	5.431e4	7.161e4	5.881e4	7.569e4	9.047e4	7.828e4	9.768e4	7.993e4	7.625e4
PEP	VYGTGSLALYEK	A2AKV0	1	Mouse_09-2020	null	[MS,MS:1001208,SEQUEST,]	2.1e0	null	0.0	0.0|0.0	2	650.84281	2.182e4	4.15	4.15	3.562e4	16.74	16.74	4.703e4	9.44	9.44	2.095e4	2.163e4	1.831e4	2.617e4	2.864e4	2.584e4	3.036e4	2.690e4	2.495e4
PEP	VYGLYSVTNSR	P29351	1	Mouse_09-2020	null	[MS,MS:1001208,SEQUEST,]	2.8e0	null	0.0	0.0|0.0	2	629.82495	5.023e4	18.62	18.62	6.269e4	23.02	23.02	6.393e4	51.49	51.49	4.794e4	5.023e4	3.099e4	5.552e4	5.040e4	5.133e4	1.767e4	3.656e4	3.984e4
PEP	VVLAYEPVWAIGTGK	H7BXC3	1	Mouse_09-2020	null	[MS,MS:1001208,SEQUEST,]	2.8e0	null	0.0	0.0|0.0	2	801.94814	1.516e4	18.77	18.77	2.922e4	10.10	10.10	2.916e4	16.25	16.25	1.305e4	2.021e4	1.272e4	1.820e4	2.119e4	2.780e4	2.002e4	1.288e4	1.459e4
PEP	VVDLMAYMASKE	A0A1D5RLD8	1	Mouse_09-2020	null	[MS,MS:1001208,SEQUEST,]	3.9e0	null	0.0	0.0|0.0	2	694.82545	3.787e5	12.20	12.20	6.885e5	6.24	6.24	8.892e5	26.03	26.03	3.127e5	4.411e5	3.178e5	3.929e5	5.535e5	6.142e5	3.777e5	5.252e5	4.177e5
PEP	VVDALGNAIDGKGPIGSK	Q03265	1	Mouse_09-2020	null	[MS,MS:1001208,SEQUEST,]	4.1e0	null	0.0	0.0|0.0	3	570.98434	4.677e4	9.79	9.79	7.459e4	12.19	12.19	9.152e4	7.12	7.12	4.203e4	5.477e4	3.870e4	5.689e4	5.968e4	6.424e4	6.282e4	5.746e4	4.111e4
PEP	VVAGVAAALAHKYH	A8DUK4	1	Mouse_09-2020	null	[MS,MS:1001208,SEQUEST,]	4.3e0	null	0.0	0.0|0.0	4	487.71831	3.119e6	24.40	24.40	1.928e6	37.18	37.18	1.614e6	22.71	22.71	1.816e6	3.277e6	2.618e6	1.201e6	1.066e6	2.431e6	1.336e6	9.233e5	5.748e5
PEP	VVAGVAAALAHKYH	A8DUK4	1	Mouse_09-2020	null	[MS,MS:1001208,SEQUEST,]	4.3e0	null	0.0	0.0|0.0	3	649.95532	3.119e6	24.40	24.40	1.928e6	37.18	37.18	1.614e6	22.71	22.71	1.816e6	3.277e6	2.618e6	1.201e6	1.066e6	2.431e6	1.336e6	9.233e5	5.748e5
PEP	VVAGVAAALAHKYH	A8DUK4	1	Mouse_09-2020	null	[MS,MS:1001208,SEQUEST,]	4.3e0	null	0.0	0.0|0.0	2	974.42934	3.119e6	24.40	24.40	1.928e6	37.18	37.18	1.614e6	22.71	22.71	1.816e6	3.277e6	2.618e6	1.201e6	1.066e6	2.431e6	1.336e6	9.233e5	5.748e5
PEP	VTLTPEEEAR	A0A1B0GSR9	1	Mouse_09-2020	null	[MS,MS:1001208,SEQUEST,]	2.5e0	null	0.0	0.0|0.0	2	572.79586	3.505e4	19.80	19.80	5.513e4	26.19	26.19	8.162e4	12.84	12.84	3.150e4	3.422e4	4.031e4	5.235e4	4.431e4	4.686e4	5.602e4	3.903e4	4.146e4
PEP	VSQPIEGHAASFAQFK	Q68FD5	1	Mouse_09-2020	null	[MS,MS:1001208,SEQUEST,]	2.8e0	null	0.0	0.0|0.0	3	572.96165	2.030e4	26.42	26.42	3.515e4	10.43	10.43	5.389e4	31.33	31.33	1.500e4	2.789e4	1.703e4	2.288e4	2.825e4	2.580e4	2.095e4	3.082e4	2.734e4
PEP	VSGLGDKVDVGKDQEFTVK	B7FAV1	1	Mouse_09-2020	null	[MS,MS:1001208,SEQUEST,]	2.3e0	null	0.0	0.0|0.0	4	506.01920	3.398e4	28.83	28.83	3.458e4	9.54	9.54	4.288e4	31.82	31.82	1.842e4	3.398e4	3.106e4	2.293e4	2.446e4	2.978e4	4.548e4	2.453e4	1.736e4
PEP	VREITENLMATGDLDQDGK	Q61233	1	Mouse_09-2020	null	[MS,MS:1001208,SEQUEST,]	4.1e0	null	0.0	0.0|0.0	3	707.67580	1.842e4	1.71	1.71	2.476e4	12.52	12.52	3.536e4	6.28	6.28	1.610e4	1.842e4	1.551e4	1.801e4	1.990e4	1.950e4	2.427e4	1.990e4	1.833e4
PEP	VQVEYKGETK	P63017	1	Mouse_09-2020	null	[MS,MS:1001208,SEQUEST,]	1.8e0	null	0.0	0.0|0.0	2	590.81405	2.204e4	6.34	6.34	3.533e4	12.25	12.25	5.984e4	12.93	12.93	1.980e4	2.057e4	1.960e4	2.548e4	2.840e4	2.769e4	3.319e4	3.422e4	2.913e4
PEP	VNPFRPGDSEPPVAAGAQR	Q62523	1	Mouse_09-2020	null	[MS,MS:1001208,SEQUEST,]	2.9e0	null	0.0	0.0|0.0	3	655.66942	2.549e4	14.55	14.55	3.910e4	8.08	8.08	4.916e4	4.44	4.44	1.990e4	2.962e4	2.139e4	2.602e4	3.143e4	3.059e4	3.374e4	2.979e4	2.244e4
PEP	VNADEVGGEALGR	A8DUK4	1	Mouse_09-2020	null	[MS,MS:1001208,SEQUEST,]	4.9e0	null	0.0	0.0|0.0	2	643.82040	5.583e7	7.07	7.07	5.452e7	13.73	13.73	5.195e7	6.83	6.83	5.389e7	5.583e7	4.369e7	3.861e7	3.779e7	4.696e7	3.617e7	2.654e7	2.440e7
PEP	VMLGETNPADSKPGTIR	Q01768	1	Mouse_09-2020	null	[MS,MS:1001208,SEQUEST,]	5.3e0	null	0.0	0.0|0.0	3	601.30861	3.727e5	2.63	2.63	5.570e5	14.64	14.64	6.376e5	7.73	7.73	3.341e5	3.727e5	3.268e5	4.340e5	4.477e5	4.616e5	4.376e5	3.620e5	3.402e5
PEP	VLVQNAAGSQEK	P26039	1	Mouse_09-2020	null	[MS,MS:1001208,SEQUEST,]	3.2e0	null	0.0	0.0|0.0	2	622.33568	1.087e5	9.15	9.15	1.687e5	22.60	22.60	2.223e5	10.28	10.28	8.370e4	1.104e5	9.124e4	1.308e5	1.356e5	1.145e5	1.526e5	1.263e5	1.238e5
PEP	VLSRPNAQELPSMYQR	F6QPR1	1	Mouse_09-2020	null	[MS,MS:1001208,SEQUEST,]	4.4e0	null	0.0	0.0|0.0	3	635.65975	3.658e4	6.06	6.06	5.893e4	16.16	16.16	8.202e4	14.96	14.96	3.102e4	3.896e4	3.070e4	3.876e4	4.737e4	3.902e4	4.322e4	4.691e4	3.913e4
PEP	VLMTQQPRPVL	Q9CQS2	1	Mouse_09-2020	null	[MS,MS:1001208,SEQUEST,]	2.9e0	null	0.0	0.0|0.0	2	649.36847	2.406e4	8.22	8.22	3.588e4	21.49	21.49	4.809e4	5.47	5.47	1.895e4	2.466e4	2.019e4	2.329e4	2.884e4	2.116e4	3.229e4	2.982e4	2.259e4
PEP	VILHLKEDQTEYLEER	P07901	0	Mouse_09-2020	null	[MS,MS:1001208,SEQUEST,]	3.8e0	null	0.0	0.0|0.0	3	672.35298	1.388e5	47.16	47.16	9.542e4	45.58	45.58	1.237e5	25.65	25.65	9.768e4	2.592e5	1.165e5	2.743e4	7.671e4	1.053e5	1.192e5	6.133e4	5.810e4
PEP	VILHLKEDQTEYLEER	P11499	0	Mouse_09-2020	null	[MS,MS:1001208,SEQUEST,]	3.8e0	null	0.0	0.0|0.0	3	672.35298	1.388e5	47.16	47.16	9.542e4	45.58	45.58	1.237e5	25.65	25.65	9.768e4	2.592e5	1.165e5	2.743e4	7.671e4	1.053e5	1.192e5	6.133e4	5.810e4
PEP	VLIEGSINSVR	P59999	1	Mouse_09-2020	null	[MS,MS:1001208,SEQUEST,]	2.7e0	null	0.0	0.0|0.0	2	593.84314	1.167e5	8.94	8.94	1.182e5	20.12	20.12	1.569e5	9.28	9.28	9.000e4	1.167e5	9.907e4	8.036e4	9.499e4	7.409e4	9.396e4	8.974e4	7.717e4
PEP	VLEQLTGQTPVFSKAR	A2BH06	1	Mouse_09-2020	null	[MS,MS:1001208,SEQUEST,]	1.6e0	null	0.0	0.0|0.0	3	772.35381	2.049e5	47.81	47.81	1.811e5	54.93	54.93	1.790e5	22.00	22.00	7.116e4	2.049e5	1.974e5	1.128e5	1.070e5	3.188e5	1.599e5	8.681e4	8.411e4
PEP	VLANPGNSQVAR	P70168	1	Mouse_09-2020	null	[MS,MS:1001208,SEQUEST,]	2.4e0	null	0.0	0.0|0.0	2	613.33602	3.718e4	5.52	5.52	7.291e4	16.37	16.37	8.620e4	2.38	2.38	3.341e4	3.645e4	3.390e4	4.642e4	5.861e4	4.707e4	5.917e4	4.859e4	4.181e4
PEP	VGVASHKDSHKE	P27005	1	Mouse_09-2020	null	[MS,MS:1001208,SEQUEST,]	2.3e0	null	0.0	0.0|0.0	3	612.24342	5.264e4	79.42	79.42	5.280e4	123.92	123.92	1.961e4	null	null	3.880e4	5.264e4	1.419e5	3.290e4	1.052e4	2.350e5	null	null	9.212e3
PEP	VFQVEYAMK	E0CZ34	1	Mouse_09-2020	null	[MS,MS:1001208,SEQUEST,]	2.7e0	null	0.0	0.0|0.0	2	565.78117	9.055e4	11.50	11.50	1.385e5	18.05	18.05	1.935e5	18.67	18.67	6.960e4	9.055e4	8.181e4	9.496e4	1.113e5	9.120e4	9.579e4	1.144e5	9.093e4
PEP	VETGVLKPGMVVTFAPVNVTTEVK	P10126	1	Mouse_09-2020	null	[MS,MS:1001208,SEQUEST,]	6.1e0	null	0.0	0.0|0.0	3	844.46450	9.162e4	61.38	61.38	1.497e5	24.77	24.77	1.848e5	25.26	25.26	8.234e4	1.203e5	2.146e4	1.103e5	8.537e4	1.289e5	1.269e5	1.180e5	5.777e4
PEP	YDEAASYIQSK	P08752	1	Mouse_09-2020	null	[MS,MS:1001208,SEQUEST,]	2.8e0	null	0.0	0.0|0.0	2	637.79860	1.319e4	7.47	7.47	2.200e4	37.96	37.96	2.488e4	13.93	13.93	1.262e4	1.209e4	1.107e4	2.233e4	1.768e4	1.511e4	1.565e4	1.423e4	1.400e4
PEP	VEAQLQELQVK	Q8VDD5	1	Mouse_09-2020	null	[MS,MS:1001208,SEQUEST,]	3.4e0	null	0.0	0.0|0.0	2	642.86153	2.283e5	68.25	68.25	1.815e5	58.69	58.69	2.740e5	15.52	15.52	4.843e4	3.283e5	1.916e5	1.131e5	1.894e5	4.775e4	2.334e5	1.454e5	1.287e5
PEP	YEKDIAAYR	P63158	0	Mouse_09-2020	null	[MS,MS:1001208,SEQUEST,]	2.3e0	null	0.0	0.0|0.0	2	564.78784	7.335e4	8.76	8.76	9.922e4	24.64	24.64	2.254e5	28.60	28.60	6.592e4	8.310e4	5.912e4	6.182e4	8.519e4	5.568e4	9.905e4	1.498e5	1.059e5
PEP	YEKDIAAYR	P30681	0	Mouse_09-2020	null	[MS,MS:1001208,SEQUEST,]	2.3e0	null	0.0	0.0|0.0	2	564.78784	7.335e4	8.76	8.76	9.922e4	24.64	24.64	2.254e5	28.60	28.60	6.592e4	8.310e4	5.912e4	6.182e4	8.519e4	5.568e4	9.905e4	1.498e5	1.059e5
PEP	YFDSFGDLSSASAIMGNAK	A8DUK4	1	Mouse_09-2020	null	[MS,MS:1001208,SEQUEST,]	2.2e0	null	0.0	0.0|0.0	3	846.65712	null	null	null	null	null	null	null	null	null	null	null	null	null	null	null	null	null	null
PEP	YTQKAPQVSTPTLVEAAR	P07724	1	Mouse_09-2020	null	[MS,MS:1001208,SEQUEST,]	2.2e0	null	0.0	0.0|0.0	3	834.37516	9.926e4	41.12	41.12	7.767e4	30.52	30.52	8.858e4	13.25	13.25	4.033e4	9.926e4	9.202e4	5.023e4	3.509e4	6.689e4	6.471e4	4.148e4	4.161e4
PEP	YTQKAPQVSTPTLVEAAR	P07724	1	Mouse_09-2020	null	[MS,MS:1001208,SEQUEST,]	5.1e0	null	0.0	0.0|0.0	3	654.02146	9.435e5	11.06	11.06	1.100e6	20.89	20.89	1.712e6	19.41	19.41	8.348e5	9.435e5	9.461e5	8.115e5	8.847e5	7.324e5	1.168e6	9.789e5	1.105e6
PEP	YSPNTQVEILPQGR	Q99LB4	1	Mouse_09-2020	null	[MS,MS:1001208,SEQUEST,]	3.5e0	null	0.0	0.0|0.0	2	801.41774	1.211e5	3.44	3.44	2.027e5	20.34	20.34	2.811e5	9.91	9.91	1.029e5	1.211e5	1.025e5	1.487e5	1.630e5	1.357e5	1.742e5	1.608e5	1.454e5
PEP	YQLDPTASISAK	G3UX26	1	Mouse_09-2020	null	[MS,MS:1001208,SEQUEST,]	3.0e0	null	0.0	0.0|0.0	2	647.33789	8.136e4	8.63	8.63	1.342e5	14.76	14.76	1.821e5	16.92	16.92	6.398e4	8.136e4	7.058e4	1.067e5	1.079e5	1.150e5	1.083e5	1.041e5	1.036e5
PEP	YQAVTATLEEK	A0A1B0GSF0	1	Mouse_09-2020	null	[MS,MS:1001208,SEQUEST,]	2.6e0	null	0.0	0.0|0.0	2	626.82462	1.662e5	4.57	4.57	2.883e5	9.68	9.68	3.172e5	20.10	20.10	1.502e5	1.662e5	1.291e5	1.897e5	2.318e5	2.165e5	2.002e5	1.814e5	1.983e5
PEP	YPIEHGIITNWDDMEK	P68134	1	Mouse_09-2020	null	[MS,MS:1001208,SEQUEST,]	4.4e0	null	0.0	0.0|0.0	3	659.64014	1.791e5	23.92	23.92	4.354e5	9.79	9.79	2.708e5	16.23	16.23	1.609e5	2.612e5	1.460e5	2.345e5	3.500e5	3.929e5	2.425e5	1.535e5	1.272e5
PEP	YPGAYYIFQIK	A0A1Y7VJW9	1	Mouse_09-2020	null	[MS,MS:1001208,SEQUEST,]	2.6e0	null	0.0	0.0|0.0	2	681.85826	2.586e4	28.75	28.75	3.476e4	13.45	13.45	2.793e4	38.21	38.21	2.324e4	3.829e4	1.891e4	2.610e4	2.614e4	2.994e4	1.002e4	1.597e4	1.569e4
PEP	YPASTVQILGAEK	Q9D6Z1	1	Mouse_09-2020	null	[MS,MS:1001208,SEQUEST,]	2.5e0	null	0.0	0.0|0.0	2	688.87464	1.695e4	10.72	10.72	2.444e4	22.93	22.93	3.279e4	17.70	17.70	1.523e4	1.692e4	1.702e4	2.099e4	1.776e4	2.105e4	2.251e4	1.758e4	1.994e4
PEP	YNILGTNTIMDK	Q8VEK3	1	Mouse_09-2020	null	[MS,MS:1001208,SEQUEST,]	3.1e0	null	0.0	0.0|0.0	2	699.85031	7.789e4	7.53	7.53	1.270e5	17.77	17.77	1.439e5	13.11	13.11	6.255e4	7.789e4	6.763e4	8.267e4	1.021e5	8.089e4	8.844e4	8.233e4	7.847e4
PEP	YNDLGEQHFK	P07724	1	Mouse_09-2020	null	[MS,MS:1001208,SEQUEST,]	3.2e0	null	0.0	0.0|0.0	2	625.79365	2.585e5	36.43	36.43	3.656e5	22.35	22.35	4.118e5	27.82	27.82	2.208e5	2.585e5	3.802e5	2.278e5	3.000e5	2.092e5	2.739e5	2.355e5	2.996e5
PEP	YLYVDKNFINNPLAQADWAAK	Q8VDD5	1	Mouse_09-2020	null	[MS,MS:1001208,SEQUEST,]	6.8e0	null	0.0	0.0|0.0	3	818.75326	6.410e4	55.59	55.59	3.582e4	37.23	37.23	4.388e4	27.37	27.37	5.761e4	2.662e4	8.020e4	3.289e4	1.997e4	3.085e4	3.453e4	1.631e4	2.061e4
PEP	YIYNREEYVRYDSDVGEHR	A0A494B9G5	1	Mouse_09-2020	null	[MS,MS:1001208,SEQUEST,]	2.6e0	null	0.0	0.0|0.0	4	616.53855	1.554e4	17.83	17.83	3.352e4	30.64	30.64	3.862e4	18.58	18.58	1.230e4	null	1.480e4	2.450e4	2.694e4	1.780e4	2.214e4	2.209e4	2.199e4
PEP	YLSEVASGENK	Q9CQV8	1	Mouse_09-2020	null	[MS,MS:1001208,SEQUEST,]	2.8e0	null	0.0	0.0|0.0	2	598.79332	1.794e5	9.79	9.79	3.073e5	22.88	22.88	4.064e5	11.35	11.35	1.370e5	1.794e5	1.538e5	2.336e5	2.470e5	2.025e5	2.789e5	1.978e5	2.037e5
PEP	YLQTLTTIAAEK	P54116	1	Mouse_09-2020	null	[MS,MS:1001208,SEQUEST,]	2.4e0	null	0.0	0.0|0.0	2	676.37702	1.987e4	20.15	20.15	2.403e4	9.02	9.02	3.334e4	18.78	18.78	1.234e4	1.987e4	1.685e4	1.700e4	1.932e4	1.982e4	1.845e4	1.907e4	1.848e4
PEP	YLQEEVNINR	A2A6U5	1	Mouse_09-2020	null	[MS,MS:1001208,SEQUEST,]	2.2e0	null	0.0	0.0|0.0	2	639.32786	2.017e4	19.66	19.66	3.886e4	33.75	33.75	4.802e4	5.54	5.54	1.284e4	2.090e4	1.693e4	3.566e4	3.124e4	2.538e4	3.296e4	2.902e4	2.134e4
PEP	YIPVQQGPVGVNVTYGGDHIPK	B7FAV1	1	Mouse_09-2020	null	[MS,MS:1001208,SEQUEST,]	4.3e0	null	0.0	0.0|0.0	3	780.07785	4.722e4	16.48	16.48	8.426e4	10.94	10.94	7.944e4	16.22	16.22	4.244e4	6.169e4	3.910e4	5.217e4	6.774e4	8.696e4	5.453e4	4.404e4	4.809e4
PEP	YLMEEDEDAYKK	P47962	1	Mouse_09-2020	null	[MS,MS:1001208,SEQUEST,]	3.1e0	null	0.0	0.0|0.0	3	517.22907	3.115e4	19.22	19.22	5.258e4	10.03	10.03	6.880e4	9.83	9.83	2.799e4	2.276e4	2.799e4	3.570e4	4.227e4	4.034e4	4.011e4	3.935e4	3.305e4
PEP	YLGAEYMQSVGNMR	Q921I1	1	Mouse_09-2020	null	[MS,MS:1001208,SEQUEST,]	2.6e0	null	0.0	0.0|0.0	2	825.86617	9.375e3	11.21	11.21	1.909e4	10.39	10.39	1.502e4	17.63	17.63	8.426e3	1.015e4	6.805e3	1.189e4	1.449e4	1.893e4	1.114e4	6.525e3	7.056e3
PEP	YLATSQVLLSPK	P01872	1	Mouse_09-2020	null	[MS,MS:1001208,SEQUEST,]	3.3e0	null	0.0	0.0|0.0	2	660.38210	1.190e5	11.98	11.98	2.773e5	29.69	29.69	3.779e5	21.39	21.39	9.569e4	1.352e5	9.986e4	2.204e5	2.229e5	1.646e5	1.755e5	2.200e5	1.775e5
PEP	YHTSQSGDEMTSLSEYVSR	P11499	1	Mouse_09-2020	null	[MS,MS:1001208,SEQUEST,]	4.7e0	null	0.0	0.0|0.0	3	731.65154	2.946e5	11.02	11.02	4.968e5	3.87	3.87	6.308e5	15.73	15.73	2.345e5	2.946e5	2.732e5	3.095e5	3.835e5	4.440e5	3.370e5	3.828e5	2.964e5
PEP	YGISSMIQSQEKPDR	Q922B2	1	Mouse_09-2020	null	[MS,MS:1001208,SEQUEST,]	2.4e0	null	0.0	0.0|0.0	3	585.61744	2.010e4	21.24	21.24	2.468e4	12.99	12.99	4.275e4	null	null	null	1.727e4	1.962e4	1.538e4	2.271e4	1.876e4	null	2.445e4	null
PEP	YGKDATNVGDEGGFAPNILENKEALELLK	P17182	1	Mouse_09-2020	null	[MS,MS:1001208,SEQUEST,]	4.3e0	null	0.0	0.0|0.0	4	912.41421	1.873e5	63.70	63.70	2.087e5	71.78	71.78	9.949e4	54.95	54.95	6.803e4	1.873e5	2.727e5	1.300e5	2.745e4	2.343e5	1.205e5	5.690e4	2.621e4
PEP	YGKDATNVGDEGGFAPNILENKEALELLK	P17182	1	Mouse_09-2020	null	[MS,MS:1001208,SEQUEST,]	4.3e0	null	0.0	0.0|0.0	3	1216.21652	1.873e5	63.70	63.70	2.087e5	71.78	71.78	9.949e4	54.95	54.95	6.803e4	1.873e5	2.727e5	1.300e5	2.745e4	2.343e5	1.205e5	5.690e4	2.621e4
PEP	YGKDATNVGDEGGFAPNILENKEALELLK	P17182	1	Mouse_09-2020	null	[MS,MS:1001208,SEQUEST,]	6.8e0	null	0.0	0.0|0.0	4	777.14893	2.149e4	88.62	88.62	1.772e4	67.23	67.23	1.289e4	14.85	14.85	1.931e4	8.619e3	4.998e4	6.584e3	null	2.560e4	9.671e3	7.370e3	4.911e3
PEP	YGGQPVPNFPSK	B7FAV1	1	Mouse_09-2020	null	[MS,MS:1001208,SEQUEST,]	3.4e0	null	0.0	0.0|0.0	2	645.82749	1.250e5	12.49	12.49	1.854e5	5.83	5.83	2.018e5	12.09	12.09	9.137e4	1.292e5	1.049e5	1.168e5	1.353e5	1.597e5	1.651e5	1.100e5	9.479e4
PEP	YFVTAVSRPGLGEPR	P01901	1	Mouse_09-2020	null	[MS,MS:1001208,SEQUEST,]	4.5e0	null	0.0	0.0|0.0	3	550.29837	1.065e5	34.50	34.50	1.636e5	16.65	16.65	1.991e5	17.50	17.50	9.573e4	1.696e5	7.536e4	1.045e5	1.315e5	1.052e5	1.008e5	1.176e5	9.353e4
PEP	YFQFQEEGKEGENR	Q9CVB6	1	Mouse_09-2020	null	[MS,MS:1001208,SEQUEST,]	4.1e0	null	0.0	0.0|0.0	3	587.60067	1.040e5	1.81	1.81	1.791e5	16.86	16.86	2.164e5	9.93	9.93	9.153e4	1.056e5	8.724e4	1.183e5	1.440e5	1.173e5	1.479e5	1.238e5	1.199e5
PEP	YFNPIGAHASGR	Q8R059	1	Mouse_09-2020	null	[MS,MS:1001208,SEQUEST,]	2.4e0	null	0.0	0.0|0.0	2	915.85347	4.773e5	13.30	13.30	5.804e5	18.87	18.87	8.374e5	15.63	15.63	4.290e5	4.674e5	4.950e5	4.334e5	4.666e5	4.095e5	5.351e5	4.789e5	4.902e5
PEP	YFNPIGAHASGR	Q8R059	1	Mouse_09-2020	null	[MS,MS:1001208,SEQUEST,]	2.4e0	null	0.0	0.0|0.0	3	610.90474	4.773e5	13.30	13.30	5.804e5	18.87	18.87	8.374e5	15.63	15.63	4.290e5	4.674e5	4.950e5	4.334e5	4.666e5	4.095e5	5.351e5	4.789e5	4.902e5
PEP	YFDSFGDLSSASAIMGNPKVK	P02089	1	Mouse_09-2020	null	[MS,MS:1001208,SEQUEST,]	2.2e0	null	0.0	0.0|0.0	3	931.05012	null	null	null	null	null	null	null	null	null	null	null	null	null	null	null	null	null	null
PEP	YFDSFGDLSSASAIMGNAKVK	A8DUK4	1	Mouse_09-2020	null	[MS,MS:1001208,SEQUEST,]	2.4e0	null	0.0	0.0|0.0	3	922.37824	1.596e6	24.72	24.72	7.927e5	55.60	55.60	6.346e5	26.28	26.28	9.119e5	1.645e6	1.339e6	4.939e5	3.483e5	1.201e6	5.173e5	3.630e5	2.054e5
PEP	YEMFAQTLQQSR	Q01853	1	Mouse_09-2020	null	[MS,MS:1001208,SEQUEST,]	3.1e0	null	0.0	0.0|0.0	2	759.35629	4.702e4	19.71	19.71	9.180e4	16.01	16.01	1.216e5	13.64	13.64	4.226e4	6.461e4	3.884e4	6.467e4	7.380e4	6.464e4	6.637e4	6.954e4	5.897e4
PEP	RQLEEAEEEAQRANASR	Q8VDD5	1	Mouse_09-2020	null	[MS,MS:1001208,SEQUEST,]	2.5e0	null	0.0	0.0|0.0	3	662.99111	5.732e4	6.81	6.81	8.063e4	13.05	13.05	1.738e5	11.53	11.53	4.574e4	5.751e4	4.810e4	5.723e4	6.482e4	6.090e4	1.039e5	9.938e4	8.974e4
PEP	VATVPQHATSGPGPADVSK	B7FAV1	1	Mouse_09-2020	null	[MS,MS:1001208,SEQUEST,]	4.5e0	null	0.0	0.0|0.0	3	606.98300	1.004e5	14.11	14.11	1.458e5	10.37	10.37	2.331e5	6.22	6.22	7.806e4	1.004e5	9.676e4	9.958e4	1.172e5	1.118e5	1.467e5	1.333e5	1.135e5
PEP	VAPEEHPVLLTEAPLNPKANREK	P60710	1	Mouse_09-2020	null	[MS,MS:1001208,SEQUEST,]	3.1e0	null	0.0	0.0|0.0	4	774.11651	3.236e5	49.34	49.34	2.875e5	19.00	19.00	4.643e5	32.96	32.96	1.002e5	3.236e5	2.854e5	1.791e5	1.747e5	2.750e5	3.397e5	2.655e5	1.179e5
PEP	TETQEKNPLPSKETIEQEK	P20065	1	Mouse_09-2020	null	[MS,MS:1001208,SEQUEST,]	5.1e0	null	0.0	0.0|0.0	4	558.03658	1.751e5	12.40	12.40	3.250e5	13.81	13.81	4.516e5	12.34	12.34	1.536e5	1.751e5	1.786e5	2.204e5	2.155e5	2.799e5	3.100e5	2.096e5	2.174e5
PEP	TETQEKNPLPSKETIEQEK	P20065	1	Mouse_09-2020	null	[MS,MS:1001208,SEQUEST,]	5.1e0	null	0.0	0.0|0.0	3	743.71302	1.751e5	12.40	12.40	3.250e5	13.81	13.81	4.516e5	12.34	12.34	1.536e5	1.751e5	1.786e5	2.204e5	2.155e5	2.799e5	3.100e5	2.096e5	2.174e5
PEP	SVTEQGAELSNEERNLLSVAYK	P63101	1	Mouse_09-2020	null	[MS,MS:1001208,SEQUEST,]	2.9e0	null	0.0	0.0|0.0	3	813.07836	3.634e4	41.77	41.77	2.872e4	24.99	24.99	4.427e4	32.83	32.83	3.266e4	2.437e4	4.759e4	2.636e4	2.214e4	2.473e4	2.256e4	2.532e4	2.974e4
PEP	SVSLTGAPESVQK	Q3U0V1	1	Mouse_09-2020	null	[MS,MS:1001208,SEQUEST,]	2.4e0	null	0.0	0.0|0.0	2	651.84862	4.224e4	5.53	5.53	7.752e4	19.82	19.82	1.003e5	13.98	13.98	3.717e4	4.224e4	3.849e4	4.871e4	6.231e4	4.641e4	5.862e4	5.737e4	5.320e4
PEP	STVLQQQYNR	P26039	1	Mouse_09-2020	null	[MS,MS:1001208,SEQUEST,]	2.6e0	null	0.0	0.0|0.0	2	618.82020	3.564e4	16.81	16.81	5.885e4	12.22	12.22	7.712e4	11.04	11.04	2.841e4	3.564e4	3.678e4	3.744e4	4.731e4	4.114e4	4.618e4	4.411e4	3.947e4
PEP	STGGAPTFNVTVTMTAK	P62962	1	Mouse_09-2020	null	[MS,MS:1001208,SEQUEST,]	2.8e0	null	0.0	0.0|0.0	2	849.92199	2.660e4	17.22	17.22	3.289e4	18.11	18.11	4.786e4	26.72	26.72	1.755e4	2.660e4	2.264e4	2.297e4	2.052e4	2.833e4	3.285e4	3.570e4	1.708e4
PEP	STESLQANVQR	P47963	1	Mouse_09-2020	null	[MS,MS:1001208,SEQUEST,]	3.3e0	null	0.0	0.0|0.0	2	616.81512	1.546e5	11.05	11.05	2.609e5	11.49	11.49	3.458e5	10.26	10.26	1.211e5	1.546e5	1.412e5	1.853e5	2.098e5	2.040e5	2.208e5	1.978e5	1.846e5
PEP	SSSIASFKDPK	Q61233	1	Mouse_09-2020	null	[MS,MS:1001208,SEQUEST,]	2.7e0	null	0.0	0.0|0.0	2	583.80623	1.993e5	17.16	17.16	3.522e5	23.47	23.47	6.839e5	25.28	25.28	1.656e5	1.993e5	2.128e5	2.761e5	2.831e5	2.375e5	2.978e5	3.911e5	3.366e5
PEP	SSGPTSLFAVTVAPPGAR	Q8VEK3	1	Mouse_09-2020	null	[MS,MS:1001208,SEQUEST,]	2.5e0	null	0.0	0.0|0.0	3	752.66264	3.788e4	48.12	48.12	6.176e4	69.84	69.84	7.749e4	35.03	35.03	6.226e4	3.788e4	2.331e4	9.011e4	4.965e4	3.147e4	4.990e4	7.550e4	3.641e4
PEP	SQIFSTASDNQPTVTIK	P20029	1	Mouse_09-2020	null	[MS,MS:1001208,SEQUEST,]	2.2e0	null	0.0	0.0|0.0	3	612.98278	1.994e4	16.90	16.90	3.349e4	27.20	27.20	3.250e4	28.01	28.01	1.505e4	1.994e4	1.974e4	2.726e4	2.692e4	2.172e4	2.231e4	1.767e4	2.348e4
PEP	SPSGGAAGPLLTPSQSLDGSRR	A0A0R4J2B2	1	Mouse_09-2020	null	[MS,MS:1001208,SEQUEST,]	3.3e0	null	0.0	0.0|0.0	3	704.36617	1.975e4	8.43	8.43	2.815e4	21.10	21.10	3.947e4	9.00	9.00	1.548e4	2.021e4	1.657e4	1.996e4	2.263e4	1.793e4	2.575e4	2.257e4	2.094e4
PEP	SIYYITGESKEQVANSAFVER	P11499	1	Mouse_09-2020	null	[MS,MS:1001208,SEQUEST,]	4.4e0	null	0.0	0.0|0.0	3	797.73241	1.550e4	30.89	30.89	3.036e4	14.99	14.99	4.196e4	16.90	16.90	1.239e4	2.404e4	1.301e4	1.549e4	2.441e4	2.899e4	2.405e4	2.400e4	2.315e4
PEP	SLYSSSPGGAYVTR	A0A0A6YWC8	1	Mouse_09-2020	null	[MS,MS:1001208,SEQUEST,]	3.2e0	null	0.0	0.0|0.0	2	722.85698	1.392e5	21.66	21.66	1.060e5	1.70	1.70	9.911e4	19.54	19.54	8.359e4	1.392e5	1.174e5	6.666e4	8.321e4	9.125e4	5.920e4	null	5.351e4
PEP	SIVNNGHSFNVEFDDSQDNAVLKGGPLSDSYR	P00920	1	Mouse_09-2020	null	[MS,MS:1001208,SEQUEST,]	6.6e0	null	0.0	0.0|0.0	4	871.16183	3.067e4	37.00	37.00	1.129e4	77.37	77.37	6.733e3	null	null	2.757e4	2.824e4	4.476e4	4.400e3	9.079e3	2.657e4	null	3.851e3	null
PEP	SITTIIDTFHQYSR	P31725	1	Mouse_09-2020	null	[MS,MS:1001208,SEQUEST,]	3.8e0	null	0.0	0.0|0.0	2	841.43084	2.602e5	31.26	31.26	2.399e5	104.43	104.43	1.088e5	26.29	26.29	2.044e5	2.602e5	3.373e5	1.495e5	1.023e5	8.658e5	6.976e4	6.223e4	7.578e4
PEP	SLSQNYGVLKNDEGIAYR	D3Z4A4	1	Mouse_09-2020	null	[MS,MS:1001208,SEQUEST,]	5.1e0	null	0.0	0.0|0.0	3	676.34460	4.901e4	28.21	28.21	5.911e4	12.22	12.22	5.352e4	31.83	31.83	4.133e4	7.508e4	4.113e4	3.126e4	4.752e4	5.523e4	2.686e4	4.254e4	2.514e4
PEP	SIQEIQELDKDDESLRK	Q99PT1	1	Mouse_09-2020	null	[MS,MS:1001208,SEQUEST,]	2.8e0	null	0.0	0.0|0.0	3	682.68317	1.000e5	13.08	13.08	1.516e5	15.07	15.07	2.159e5	8.76	8.76	7.200e4	1.000e5	8.617e4	9.444e4	1.504e5	1.215e5	1.382e5	1.369e5	1.014e5
PEP	SLKELQEMDKDDESLTKYK	Q61599	1	Mouse_09-2020	null	[MS,MS:1001208,SEQUEST,]	3.2e0	null	0.0	0.0|0.0	4	579.78734	2.465e4	33.61	33.61	4.250e4	16.93	16.93	4.710e4	17.86	17.86	1.253e4	2.842e4	2.069e4	3.326e4	3.416e4	3.339e4	3.233e4	2.118e4	2.501e4
PEP	SLHQAIEGDTSGDFMK	P14824	1	Mouse_09-2020	null	[MS,MS:1001208,SEQUEST,]	4.8e0	null	0.0	0.0|0.0	3	584.60168	6.299e4	18.42	18.42	1.015e5	31.73	31.73	1.654e5	12.82	12.82	4.722e4	6.299e4	6.379e4	7.869e4	8.160e4	5.580e4	9.084e4	9.459e4	7.898e4
PEP	SLAGSSGPGASSGPGGDHSELIVR	Q80T06	1	Mouse_09-2020	null	[MS,MS:1001208,SEQUEST,]	4.2e0	null	0.0	0.0|0.0	3	732.36109	4.623e4	8.05	8.05	6.594e4	14.32	14.32	9.419e4	12.35	12.35	4.155e4	5.255e4	3.820e4	5.056e4	5.301e4	5.367e4	6.465e4	5.339e4	5.420e4
PEP	SKPGAAMVEMADGYAVDR	Q8R081	1	Mouse_09-2020	null	[MS,MS:1001208,SEQUEST,]	3.5e0	null	0.0	0.0|0.0	3	633.95736	2.080e4	14.33	14.33	3.249e4	9.26	9.26	3.710e4	8.22	8.22	1.465e4	2.143e4	1.746e4	2.024e4	2.830e4	2.518e4	2.220e4	2.157e4	1.743e4
PEP	SKGAVKEEGVNKSEK	Q921K2	1	Mouse_09-2020	null	[MS,MS:1001208,SEQUEST,]	4.2e0	null	0.0	0.0|0.0	4	533.48307	2.163e5	20.72	20.72	2.243e5	20.94	20.94	1.046e5	77.81	77.81	2.672e5	2.068e5	1.815e5	1.397e5	2.243e5	1.580e5	7.182e4	4.697e4	1.505e5
PEP	SKGAVKEEGVNKSEK	Q921K2	1	Mouse_09-2020	null	[MS,MS:1001208,SEQUEST,]	4.2e0	null	0.0	0.0|0.0	3	710.97500	2.163e5	20.72	20.72	2.243e5	20.94	20.94	1.046e5	77.81	77.81	2.672e5	2.068e5	1.815e5	1.397e5	2.243e5	1.580e5	7.182e4	4.697e4	1.505e5
PEP	SKGAVKEEGVNK	Q921K2	1	Mouse_09-2020	null	[MS,MS:1001208,SEQUEST,]	2.7e0	null	0.0	0.0|0.0	3	596.25180	7.378e4	26.34	26.34	8.285e4	20.03	20.03	8.733e4	33.70	33.70	7.244e4	7.378e4	3.955e4	5.194e4	6.660e4	4.933e4	3.315e4	4.995e4	4.618e4
PEP	SGSGTMNLGGSLTR	P47757	1	Mouse_09-2020	null	[MS,MS:1001208,SEQUEST,]	3.3e0	null	0.0	0.0|0.0	2	677.32499	6.989e4	12.03	12.03	1.135e5	19.89	19.89	1.618e5	1.74	1.74	5.709e4	6.989e4	6.756e4	7.336e4	9.126e4	6.896e4	1.108e5	9.256e4	7.823e4
PEP	SGASTATAVTDVPSGNLAGAGEAGK	Q9WUM3	1	Mouse_09-2020	null	[MS,MS:1001208,SEQUEST,]	2.7e0	null	0.0	0.0|0.0	3	730.36087	4.630e3	84.12	84.12	2.566e4	19.37	19.37	3.622e4	42.13	42.13	null	9.186e3	1.958e3	1.656e4	2.063e4	1.574e4	4.372e4	1.681e4	1.702e4
PEP	SESPKEPEQLRK	P49312	1	Mouse_09-2020	null	[MS,MS:1001208,SEQUEST,]	3.1e0	null	0.0	0.0|0.0	3	476.58781	4.794e4	8.89	8.89	5.605e4	33.21	33.21	1.336e5	30.53	30.53	3.700e4	4.849e4	4.023e4	5.267e4	4.506e4	3.852e4	5.491e4	8.656e4	6.278e4
PEP	SEIAHRYNDLGEQHFK	P07724	1	Mouse_09-2020	null	[MS,MS:1001208,SEQUEST,]	2.7e0	null	0.0	0.0|0.0	3	648.65013	7.134e4	33.03	33.03	6.024e4	25.33	25.33	1.358e5	19.47	19.47	3.833e4	8.591e4	5.987e4	3.753e4	6.036e4	3.849e4	8.084e4	7.764e4	8.081e4
PEP	SAAMLGNSEDHTALSR	Q9CWK8	1	Mouse_09-2020	null	[MS,MS:1001208,SEQUEST,]	3.9e0	null	0.0	0.0|0.0	3	559.26166	3.996e4	5.19	5.19	5.840e4	31.93	31.93	8.718e4	7.37	7.37	3.591e4	3.965e4	3.649e4	4.655e4	4.695e4	3.298e4	5.936e4	4.986e4	4.622e4
PEP	RVLQALEGLK	D3YUT3	1	Mouse_09-2020	null	[MS,MS:1001208,SEQUEST,]	2.4e0	null	0.0	0.0|0.0	2	563.85077	1.738e5	11.58	11.58	1.614e5	21.55	21.55	3.056e5	12.90	12.90	null	1.887e5	1.344e5	9.892e4	1.835e5	1.390e5	2.165e5	1.409e5	1.436e5
PEP	RVIISAPSADAPMFVMGVNHEK	A0A1D5RLD8	1	Mouse_09-2020	null	[MS,MS:1001208,SEQUEST,]	6.4e0	null	0.0	0.0|0.0	4	601.05552	7.310e5	24.84	24.84	1.208e6	6.24	6.24	1.660e6	6.88	6.88	5.662e5	1.009e6	6.134e5	6.984e5	1.021e6	1.040e6	1.044e6	9.983e5	7.798e5
PEP	RVIISAPSADAPMFVMGVNHEK	A0A1D5RLD8	1	Mouse_09-2020	null	[MS,MS:1001208,SEQUEST,]	6.4e0	null	0.0	0.0|0.0	3	801.07161	7.310e5	24.84	24.84	1.208e6	6.24	6.24	1.660e6	6.88	6.88	5.662e5	1.009e6	6.134e5	6.984e5	1.021e6	1.040e6	1.044e6	9.983e5	7.798e5
PEP	TETQEKNPLPSKETIEQEK	P20065	1	Mouse_09-2020	null	[MS,MS:1001208,SEQUEST,]	1.6e0	null	0.0	0.0|0.0	3	924.06672	2.101e5	37.41	37.41	1.806e5	25.68	25.68	1.928e5	18.41	18.41	1.067e5	2.101e5	2.228e5	1.125e5	1.070e5	1.940e5	1.771e5	1.074e5	9.058e4
PEP	TETQEKNPLPSKETIEQEK	P20065	1	Mouse_09-2020	null	[MS,MS:1001208,SEQUEST,]	1.6e0	null	0.0	0.0|0.0	4	693.30186	2.101e5	37.41	37.41	1.806e5	25.68	25.68	1.928e5	18.41	18.41	1.067e5	2.101e5	2.228e5	1.125e5	1.070e5	1.940e5	1.771e5	1.074e5	9.058e4
PEP	VAQPSITDNKDGTVTVR	B7FAV1	1	Mouse_09-2020	null	[MS,MS:1001208,SEQUEST,]	5.3e0	null	0.0	0.0|0.0	3	600.98652	8.710e4	13.35	13.35	1.101e5	9.66	9.66	1.773e5	14.09	14.09	6.531e4	8.710e4	7.975e4	7.848e4	8.848e4	9.034e4	9.586e4	1.045e5	8.328e4
PEP	TETQEKNPLPSKETIEQEKQAGES	P20065	1	Mouse_09-2020	null	[MS,MS:1001208,SEQUEST,]	2.6e0	null	0.0	0.0|0.0	3	1081.46398	4.322e5	47.71	47.71	4.759e5	52.90	52.90	7.539e5	9.99	9.99	3.090e5	4.322e5	6.892e5	2.965e5	2.526e5	7.649e5	5.741e5	3.918e5	3.542e5
PEP	TETQEKNPLPSKETIEQEKQAGES	P20065	1	Mouse_09-2020	null	[MS,MS:1001208,SEQUEST,]	2.6e0	null	0.0	0.0|0.0	4	811.34980	4.322e5	47.71	47.71	4.759e5	52.90	52.90	7.539e5	9.99	9.99	3.090e5	4.322e5	6.892e5	2.965e5	2.526e5	7.649e5	5.741e5	3.918e5	3.542e5
PEP	TFRNWMNSLGVNPR	Q61233	1	Mouse_09-2020	null	[MS,MS:1001208,SEQUEST,]	3.4e0	null	0.0	0.0|0.0	3	569.95098	2.513e4	null	null	2.292e4	22.91	22.91	null	null	null	null	2.513e4	null	1.428e4	1.594e4	2.646e4	null	null	null
PEP	VAPEEHPVLLTEAPLNPKANR	P60710	1	Mouse_09-2020	null	[MS,MS:1001208,SEQUEST,]	3.2e0	null	0.0	0.0|0.0	4	709.83212	3.917e5	41.08	41.08	3.488e5	34.64	34.64	3.302e5	23.80	23.80	1.539e5	4.118e5	3.287e5	2.173e5	1.849e5	4.072e5	2.962e5	1.889e5	1.266e5
PEP	VAPEEHPVLLTEAPLNPKANR	P60710	1	Mouse_09-2020	null	[MS,MS:1001208,SEQUEST,]	3.2e0	null	0.0	0.0|0.0	3	946.10707	3.917e5	41.08	41.08	3.488e5	34.64	34.64	3.302e5	23.80	23.80	1.539e5	4.118e5	3.287e5	2.173e5	1.849e5	4.072e5	2.962e5	1.889e5	1.266e5
PEP	VAPEEHPVLLTEAPLNPK	P60710	1	Mouse_09-2020	null	[MS,MS:1001208,SEQUEST,]	2.4e0	null	0.0	0.0|0.0	2	977.53584	2.626e4	13.34	13.34	4.153e4	24.02	24.02	6.252e4	19.29	19.29	1.924e4	2.785e4	2.204e4	2.855e4	3.339e4	2.421e4	3.167e4	3.576e4	3.192e4
PEP	VAPEEHPTLLTEAPLNPK	P68134	1	Mouse_09-2020	null	[MS,MS:1001208,SEQUEST,]	4.0e0	null	0.0	0.0|0.0	3	652.68607	1.489e5	7.38	7.38	2.241e5	27.58	27.58	3.467e5	17.86	17.86	1.238e5	1.489e5	1.340e5	1.643e5	1.801e5	1.280e5	1.795e5	1.983e5	1.754e5
PEP	VALVYGQMNEPPGAR	P56480	1	Mouse_09-2020	null	[MS,MS:1001208,SEQUEST,]	2.3e0	null	0.0	0.0|0.0	2	809.40631	2.094e4	16.73	16.73	3.148e4	4.72	4.72	4.099e4	12.50	12.50	1.567e4	2.445e4	1.758e4	null	2.447e4	2.803e4	2.570e4	2.345e4	2.245e4
PEP	TYFPHFDVSHGSAQVKGHGKK	Q91VB8	1	Mouse_09-2020	null	[MS,MS:1001208,SEQUEST,]	3.1e0	null	0.0	0.0|0.0	5	574.45164	4.974e5	42.13	42.13	2.457e5	15.48	15.48	3.326e5	28.88	28.88	2.308e5	6.468e5	4.175e5	1.544e5	1.495e5	2.116e5	2.965e5	1.902e5	1.122e5
PEP	TYFPHFDVSHGSAQVKGHGKK	Q91VB8	1	Mouse_09-2020	null	[MS,MS:1001208,SEQUEST,]	3.1e0	null	0.0	0.0|0.0	4	717.81273	4.974e5	42.13	42.13	2.457e5	15.48	15.48	3.326e5	28.88	28.88	2.308e5	6.468e5	4.175e5	1.544e5	1.495e5	2.116e5	2.965e5	1.902e5	1.122e5
PEP	TYFPHFDVSHGSAQVKGHGK	Q91VB8	1	Mouse_09-2020	null	[MS,MS:1001208,SEQUEST,]	4.3e0	null	0.0	0.0|0.0	3	914.04956	5.430e6	25.56	25.56	2.936e6	19.23	19.23	1.892e6	28.56	28.56	3.064e6	5.646e6	4.557e6	1.829e6	2.012e6	3.150e6	2.011e6	1.082e6	8.426e5
PEP	TYFPHFDVSHGSAQVKGHGK	Q91VB8	1	Mouse_09-2020	null	[MS,MS:1001208,SEQUEST,]	4.3e0	null	0.0	0.0|0.0	4	685.78899	5.430e6	25.56	25.56	2.936e6	19.23	19.23	1.892e6	28.56	28.56	3.064e6	5.646e6	4.557e6	1.829e6	2.012e6	3.150e6	2.011e6	1.082e6	8.426e5
PEP	TYFPHFDVSHGSAQVKGHGK	Q91VB8	1	Mouse_09-2020	null	[MS,MS:1001208,SEQUEST,]	4.3e0	null	0.0	0.0|0.0	5	548.83265	5.430e6	25.56	25.56	2.936e6	19.23	19.23	1.892e6	28.56	28.56	3.064e6	5.646e6	4.557e6	1.829e6	2.012e6	3.150e6	2.011e6	1.082e6	8.426e5
PEP	TYFPHFDVSHGSAQVKGHGK	Q91VB8	1	Mouse_09-2020	null	[MS,MS:1001208,SEQUEST,]	3.0e0	null	0.0	0.0|0.0	3	733.69585	8.233e4	30.95	30.95	3.249e4	50.69	50.69	7.977e4	29.41	29.41	4.947e4	1.050e5	6.909e4	2.024e4	3.237e4	1.067e4	3.620e4	4.562e4	4.581e4
PEP	TYFPHFDVSHGSAQVK	Q91VB8	1	Mouse_09-2020	null	[MS,MS:1001208,SEQUEST,]	2.8e0	null	0.0	0.0|0.0	3	787.65062	3.310e5	5.34	5.34	2.433e5	8.74	8.74	2.036e5	3.88	3.88	2.910e5	3.580e5	2.777e5	1.733e5	1.956e5	2.042e5	1.309e5	1.169e5	9.566e4
PEP	TWNDPSVQQDIK	P20029	1	Mouse_09-2020	null	[MS,MS:1001208,SEQUEST,]	3.1e0	null	0.0	0.0|0.0	2	715.84916	5.393e4	28.64	28.64	1.162e5	15.84	15.84	1.091e5	22.50	22.50	4.649e4	8.415e4	4.526e4	8.022e4	9.338e4	8.053e4	9.682e4	6.238e4	4.254e4
PEP	TVKGPDGLTALEATDNQAIK	P62774	1	Mouse_09-2020	null	[MS,MS:1001208,SEQUEST,]	6.2e0	null	0.0	0.0|0.0	3	681.36366	5.652e4	13.95	13.95	7.672e4	10.61	10.61	1.101e5	11.06	11.06	3.958e4	5.691e4	4.743e4	4.780e4	6.828e4	5.912e4	6.631e4	6.903e4	5.172e4
PEP	TTPSYVAFTDTERLIGDAAKNQVAMNPTNTVFDAK	P63017	1	Mouse_09-2020	null	[MS,MS:1001208,SEQUEST,]	3.8e0	null	0.0	0.0|0.0	4	1086.73555	4.703e4	63.96	63.96	3.150e4	null	null	1.103e4	0.94	0.94	2.596e4	null	6.427e4	1.962e4	null	null	7.621e3	null	5.147e3
PEP	TTGIVMDSGDGVTHTVPIYEGYALPHAILR	P60710	1	Mouse_09-2020	null	[MS,MS:1001208,SEQUEST,]	7.9e0	null	0.0	0.0|0.0	4	800.65776	9.229e5	30.91	30.91	1.281e6	40.04	40.04	7.010e5	36.98	36.98	5.638e5	9.229e5	1.001e6	9.227e5	4.975e5	1.103e6	4.811e5	7.118e5	3.156e5
PEP	TSIAIDTIINQK	Q03265	1	Mouse_09-2020	null	[MS,MS:1001208,SEQUEST,]	3.3e0	null	0.0	0.0|0.0	2	658.87464	5.422e4	15.50	15.50	8.315e4	15.40	15.40	1.163e5	23.46	23.46	3.756e4	5.422e4	4.731e4	5.180e4	6.707e4	5.416e4	5.472e4	6.654e4	6.037e4
PEP	TQNPMVTGTSVLGVK	P99026	1	Mouse_09-2020	null	[MS,MS:1001208,SEQUEST,]	3.0e0	null	0.0	0.0|0.0	2	774.40852	2.424e4	16.92	16.92	3.382e4	20.13	20.13	4.638e4	23.16	23.16	1.642e4	2.424e4	2.133e4	2.622e4	2.719e4	2.428e4	2.437e4	2.653e4	2.675e4
PEP	TPAQYDASELK	B0V2N8	1	Mouse_09-2020	null	[MS,MS:1001208,SEQUEST,]	2.2e0	null	0.0	0.0|0.0	2	611.80114	4.637e4	13.15	13.15	7.142e4	20.91	20.91	8.377e4	12.30	12.30	4.077e4	4.637e4	4.795e4	6.249e4	5.682e4	6.151e4	5.628e4	4.791e4	4.784e4
PEP	TMVVHEKQDDLGKGGNEESTK	P08228	1	Mouse_09-2020	null	[MS,MS:1001208,SEQUEST,]	3.5e0	null	0.0	0.0|0.0	4	580.27868	3.106e4	23.62	23.62	3.473e4	7.47	7.47	6.838e4	67.93	67.93	2.063e4	3.106e4	3.129e4	2.322e4	2.580e4	2.991e4	8.696e3	3.911e4	3.909e4
PEP	TMLESAGGLIQTAR	P26039	1	Mouse_09-2020	null	[MS,MS:1001208,SEQUEST,]	3.5e0	null	0.0	0.0|0.0	2	732.37977	7.020e4	13.75	13.75	7.273e4	17.04	17.04	1.470e5	11.26	11.26	5.292e4	7.772e4	5.891e4	4.531e4	6.193e4	4.744e4	8.650e4	8.408e4	7.415e4
PEP	TITLEVEPSDTIENVKAK	E9Q5F6	1	Mouse_09-2020	null	[MS,MS:1001208,SEQUEST,]	5.9e0	null	0.0	0.0|0.0	3	663.02464	1.509e5	25.26	25.26	1.744e5	7.21	7.21	2.973e5	12.32	12.32	8.801e4	1.633e5	1.266e5	1.087e5	1.436e5	1.340e5	1.676e5	1.700e5	1.458e5
PEP	TLTGKTITLEVEPSDTIENVK	E9Q5F6	1	Mouse_09-2020	null	[MS,MS:1001208,SEQUEST,]	2.9e0	null	0.0	0.0|0.0	3	943.76627	2.501e4	78.44	78.44	2.667e4	78.40	78.40	2.378e4	33.79	33.79	1.746e3	2.501e4	2.453e4	1.662e4	1.521e3	2.524e4	2.352e4	1.360e4	8.191e3
PEP	TLTGKTITLEVEPSDTIENVK	E9Q5F6	1	Mouse_09-2020	null	[MS,MS:1001208,SEQUEST,]	3.9e0	null	0.0	0.0|0.0	3	763.41257	8.934e3	26.08	26.08	7.498e3	93.89	93.89	1.008e4	27.55	27.55	6.233e3	8.934e3	9.828e3	4.671e3	2.203e3	1.915e4	7.348e3	3.514e3	4.736e3
PEP	TLSHPQQMALLDQTK	P26039	1	Mouse_09-2020	null	[MS,MS:1001208,SEQUEST,]	4.3e0	null	0.0	0.0|0.0	3	576.29793	4.429e4	14.20	14.20	6.211e4	14.45	14.45	8.499e4	3.59	3.59	3.277e4	4.429e4	4.073e4	4.134e4	4.993e4	4.291e4	5.988e4	4.861e4	3.816e4
PEP	TLMSPLGITR	P07758	0	Mouse_09-2020	null	[MS,MS:1001208,SEQUEST,]	2.4e0	null	0.0	0.0|0.0	2	552.80772	3.107e5	7.08	7.08	4.529e5	42.16	42.16	5.505e5	28.43	28.43	2.793e5	3.446e5	2.533e5	2.972e5	3.640e5	1.658e5	3.727e5	3.148e5	4.082e5
PEP	TLMSPLGITR	P22599	0	Mouse_09-2020	null	[MS,MS:1001208,SEQUEST,]	2.4e0	null	0.0	0.0|0.0	2	552.80772	3.107e5	7.08	7.08	4.529e5	42.16	42.16	5.505e5	28.43	28.43	2.793e5	3.446e5	2.533e5	2.972e5	3.640e5	1.658e5	3.727e5	3.148e5	4.082e5
PEP	TIGVSNFNPLQIER	P45376	1	Mouse_09-2020	null	[MS,MS:1001208,SEQUEST,]	3.3e0	null	0.0	0.0|0.0	2	794.42810	null	null	null	null	null	null	null	null	null	null	null	null	null	null	null	null	null	null
PEP	TIAMDGTEGLVR	P56480	1	Mouse_09-2020	null	[MS,MS:1001208,SEQUEST,]	2.6e0	null	0.0	0.0|0.0	2	639.82155	4.932e4	12.92	12.92	8.126e4	21.85	21.85	1.037e5	5.93	5.93	4.432e4	4.550e4	4.896e4	5.916e4	null	5.989e4	6.825e4	6.184e4	null
PEP	THMQDLKDVTNNVHYENYR	E9Q1G8	1	Mouse_09-2020	null	[MS,MS:1001208,SEQUEST,]	2.6e0	null	0.0	0.0|0.0	4	599.02893	1.487e4	27.10	27.10	3.108e4	14.78	14.78	3.167e4	12.23	12.23	1.323e4	2.302e4	1.248e4	1.643e4	2.498e4	3.059e4	2.174e4	2.102e4	1.359e4
PEP	TGTDKTLVKEVVQNFAK	Q9CQI6	1	Mouse_09-2020	null	[MS,MS:1001208,SEQUEST,]	3.7e0	null	0.0	0.0|0.0	3	626.68255	2.923e4	34.94	34.94	2.970e4	10.62	10.62	5.535e4	11.70	11.70	1.340e4	3.065e4	2.453e4	1.803e4	2.816e4	2.558e4	3.315e4	3.497e4	2.600e4
PEP	TGTAEMSSILEER	Q03265	1	Mouse_09-2020	null	[MS,MS:1001208,SEQUEST,]	3.7e0	null	0.0	0.0|0.0	2	720.33776	4.402e4	24.56	24.56	5.589e4	13.81	13.81	8.471e4	16.77	16.77	3.093e4	4.402e4	4.737e4	4.295e4	4.493e4	4.629e4	5.084e4	4.845e4	4.839e4
PEP	TGQAAGFSYTDANKNK	P62897	1	Mouse_09-2020	null	[MS,MS:1001208,SEQUEST,]	4.6e0	null	0.0	0.0|0.0	3	558.26903	2.491e4	7.79	7.79	4.546e4	27.50	27.50	5.296e4	11.36	11.36	2.112e4	2.491e4	2.299e4	3.689e4	3.655e4	2.914e4	3.328e4	3.029e4	2.848e4
PEP	TFTTQETITNAETAK	P06745	1	Mouse_09-2020	null	[MS,MS:1001208,SEQUEST,]	3.5e0	null	0.0	0.0|0.0	2	828.40977	2.012e4	7.57	7.57	2.660e4	26.35	26.35	3.763e4	13.61	13.61	1.809e4	1.941e4	1.880e4	2.430e4	2.138e4	2.095e4	2.181e4	2.152e4	1.964e4
PEP	TETQEKNTLPTKETIEQEK	Q6ZWY8	1	Mouse_09-2020	null	[MS,MS:1001208,SEQUEST,]	4.9e0	null	0.0	0.0|0.0	4	562.53922	8.863e4	8.07	8.07	9.967e4	17.05	17.05	1.674e5	24.34	24.34	7.163e4	9.362e4	7.438e4	6.708e4	8.012e4	6.596e4	7.653e4	1.044e5	7.865e4
PEP	IAQSDYIPTQQDVLR	P08752	1	Mouse_09-2020	null	[MS,MS:1001208,SEQUEST,]	3.4e0	null	0.0	0.0|0.0	2	873.95468	2.339e4	10.04	10.04	3.334e4	38.53	38.53	4.925e4	10.65	10.65	2.102e4	2.682e4	1.859e4	3.344e4	2.680e4	2.210e4	3.243e4	2.817e4	2.704e4
PEP	YYVTIIDAPGHR	P10126	1	Mouse_09-2020	null	[MS,MS:1001208,SEQUEST,]	3.5e0	null	0.0	0.0|0.0	2	702.86715	6.968e4	11.10	11.10	1.111e5	10.21	10.21	1.126e5	15.42	15.42	6.262e4	7.993e4	5.401e4	7.098e4	7.547e4	9.569e4	7.327e4	6.439e4	6.642e4
PEP	IAQLEEQLDNETKER	Q8VDD5	1	Mouse_09-2020	null	[MS,MS:1001208,SEQUEST,]	4.8e0	null	0.0	0.0|0.0	3	605.97428	1.341e5	32.71	32.71	1.664e5	23.35	23.35	2.905e5	31.38	31.38	1.205e5	1.224e5	1.822e5	1.037e5	1.372e5	9.349e4	1.575e5	2.415e5	1.365e5
PEP	GFPTIYFSPANK	P27773	1	Mouse_09-2020	null	[MS,MS:1001208,SEQUEST,]	2.6e0	null	0.0	0.0|0.0	2	671.34552	1.604e5	18.61	18.61	1.915e5	19.75	19.75	2.901e5	18.20	18.20	1.146e5	1.862e5	1.346e5	1.631e5	1.539e5	1.606e5	1.462e5	1.659e5	1.427e5
PEP	GFGNIATNEDAK	Q8K0E8	1	Mouse_09-2020	null	[MS,MS:1001208,SEQUEST,]	2.7e0	null	0.0	0.0|0.0	2	618.79639	7.093e4	5.45	5.45	1.019e5	4.31	4.31	1.364e5	14.59	14.59	6.480e4	6.505e4	5.953e4	6.698e4	8.191e4	8.507e4	9.363e4	6.570e4	7.248e4
PEP	GFGFGQGAGALVHSE	P97315	1	Mouse_09-2020	null	[MS,MS:1001208,SEQUEST,]	2.9e0	null	0.0	0.0|0.0	2	717.34404	1.758e5	14.93	14.93	2.349e5	17.53	17.53	3.210e5	6.64	6.64	1.228e5	1.821e5	1.475e5	1.500e5	1.888e5	1.485e5	2.078e5	1.836e5	1.623e5
PEP	GEATAERPGEAAVASSPSK	P26645	1	Mouse_09-2020	null	[MS,MS:1001208,SEQUEST,]	3.0e0	null	0.0	0.0|0.0	3	605.63415	4.510e4	11.09	11.09	8.510e4	23.00	23.00	1.080e5	6.72	6.72	4.053e4	3.946e4	4.139e4	5.954e4	6.841e4	5.144e4	7.410e4	5.783e4	5.433e4
PEP	GDVTTQVALQPALK	P09671	1	Mouse_09-2020	null	[MS,MS:1001208,SEQUEST,]	3.4e0	null	0.0	0.0|0.0	2	720.90647	2.429e4	2.32	2.32	3.893e4	31.16	31.16	5.367e4	9.41	9.41	2.183e4	2.339e4	2.049e4	2.943e4	3.130e4	2.111e4	3.195e4	3.199e4	2.521e4
PEP	GDAVRDVDIIDHHDNTYTVK	B7FAV1	1	Mouse_09-2020	null	[MS,MS:1001208,SEQUEST,]	4.9e0	null	0.0	0.0|0.0	4	571.53046	8.087e4	19.79	19.79	1.317e5	11.93	11.93	2.027e5	31.97	31.97	5.227e4	8.610e4	6.787e4	8.741e4	1.059e5	9.535e4	7.821e4	1.159e5	1.039e5
PEP	GAVKEEGVNKSEK	Q921K2	1	Mouse_09-2020	null	[MS,MS:1001208,SEQUEST,]	2.1e0	null	0.0	0.0|0.0	3	639.26600	5.397e4	14.69	14.69	5.495e4	51.24	51.24	8.027e4	10.30	10.30	4.851e4	6.471e4	4.080e4	5.801e4	4.417e4	2.772e4	6.136e4	4.591e4	3.419e4
PEP	GASENSFQQLAK	Q61635	1	Mouse_09-2020	null	[MS,MS:1001208,SEQUEST,]	2.2e0	null	0.0	0.0|0.0	2	640.31749	5.716e4	13.57	13.57	5.672e4	22.04	22.04	7.356e4	5.86	5.86	4.156e4	6.037e4	4.797e4	4.214e4	4.560e4	3.711e4	5.049e4	4.102e4	3.763e4
PEP	LAQQYYLVYQEPIPTAQLVQR	P49722	1	Mouse_09-2020	null	[MS,MS:1001208,SEQUEST,]	4.6e0	null	0.0	0.0|0.0	3	841.11983	1.118e5	26.63	26.63	8.974e4	33.89	33.89	7.365e4	47.62	47.62	1.004e5	7.274e4	1.057e5	8.174e4	5.389e4	7.729e4	2.725e4	4.212e4	5.208e4
PEP	GAAQNIIPASTGAAK	A0A1D5RLD8	1	Mouse_09-2020	null	[MS,MS:1001208,SEQUEST,]	3.7e0	null	0.0	0.0|0.0	2	685.37534	8.975e5	10.95	10.95	1.427e6	13.39	13.39	2.035e6	8.89	8.89	7.116e5	9.870e5	7.532e5	9.574e5	1.147e6	1.013e6	1.291e6	1.164e6	1.054e6
PEP	FYSVNVDYSK	Q62425	1	Mouse_09-2020	null	[MS,MS:1001208,SEQUEST,]	2.7e0	null	0.0	0.0|0.0	2	611.29295	2.354e5	5.70	5.70	3.697e5	24.40	24.40	4.972e5	14.81	14.81	1.963e5	2.354e5	2.052e5	2.970e5	2.972e5	2.517e5	3.083e5	2.844e5	2.812e5
PEP	FYGDLEKDKGLQTSQDAR	P14211	1	Mouse_09-2020	null	[MS,MS:1001208,SEQUEST,]	5.8e0	null	0.0	0.0|0.0	3	691.00788	5.093e4	9.85	9.85	8.677e4	13.82	13.82	1.475e5	7.08	7.08	3.947e4	5.093e4	4.469e4	5.927e4	6.975e4	6.204e4	9.233e4	8.436e4	7.277e4
PEP	FVFGTTPEDILR	P35441	1	Mouse_09-2020	null	[MS,MS:1001208,SEQUEST,]	2.7e0	null	0.0	0.0|0.0	2	697.86936	3.901e4	5.94	5.94	4.908e4	14.35	14.35	5.419e4	21.02	21.02	3.506e4	3.843e4	3.593e4	3.058e4	3.518e4	4.999e4	3.453e4	3.099e4	3.457e4
PEP	FTPGTFTNQIQAAFREPR	P14206	1	Mouse_09-2020	null	[MS,MS:1001208,SEQUEST,]	4.8e0	null	0.0	0.0|0.0	3	694.35695	9.107e4	30.33	30.33	8.786e4	18.58	18.58	9.452e4	27.93	27.93	8.185e4	6.447e4	1.009e5	7.341e4	6.871e4	7.567e4	5.113e4	5.406e4	6.078e4
PEP	FSASGELGNGNIK	P17918	1	Mouse_09-2020	null	[MS,MS:1001208,SEQUEST,]	2.7e0	null	0.0	0.0|0.0	2	647.32532	2.565e4	11.10	11.10	4.293e4	23.14	23.14	5.948e4	10.07	10.07	2.305e4	2.969e4	2.013e4	2.675e4	3.027e4	5.019e4	3.445e4	3.402e4	2.847e4
PEP	FQSSHHSTDITSLDQYVER	P08113	1	Mouse_09-2020	null	[MS,MS:1001208,SEQUEST,]	4.0e0	null	0.0	0.0|0.0	3	750.68557	2.405e4	4.94	4.94	4.713e4	8.42	8.42	5.358e4	18.67	18.67	2.112e4	2.582e4	2.018e4	3.130e4	3.789e4	3.655e4	2.963e4	3.606e4	2.517e4
PEP	FITHAPPGEFNEVFNDVR	P47753	1	Mouse_09-2020	null	[MS,MS:1001208,SEQUEST,]	3.4e0	null	0.0	0.0|0.0	3	697.00944	2.333e4	36.97	36.97	2.750e4	21.28	21.28	4.207e4	22.18	22.18	2.096e4	1.995e4	3.268e4	2.275e4	1.965e4	2.369e4	2.065e4	2.406e4	2.222e4
PEP	FLSNGHVTIPGQQDKDMFQETMEAMR	Q8VDD5	1	Mouse_09-2020	null	[MS,MS:1001208,SEQUEST,]	4.4e0	null	0.0	0.0|0.0	4	765.34804	5.561e4	20.07	20.07	1.125e5	29.04	29.04	1.367e5	44.72	44.72	4.238e4	7.003e4	4.667e4	7.008e4	5.213e4	9.922e4	9.380e4	9.105e4	2.750e4
PEP	FLMANGQLVK	D6RI86	1	Mouse_09-2020	null	[MS,MS:1001208,SEQUEST,]	2.3e0	null	0.0	0.0|0.0	2	568.81026	2.517e5	14.16	14.16	3.370e5	15.55	15.55	5.161e5	8.05	8.05	2.118e5	2.517e5	2.578e5	2.100e5	2.768e5	2.211e5	3.678e5	2.619e5	2.425e5
PEP	FLIPNASQPESK	P63101	1	Mouse_09-2020	null	[MS,MS:1001208,SEQUEST,]	2.9e0	null	0.0	0.0|0.0	2	665.85371	8.327e5	10.31	10.31	1.192e6	21.97	21.97	1.507e6	14.80	14.80	6.519e5	8.327e5	7.481e5	9.161e5	9.585e5	8.119e5	1.034e6	8.494e5	8.996e5
PEP	FLASVSTVLTSKYR	Q91VB8	1	Mouse_09-2020	null	[MS,MS:1001208,SEQUEST,]	2.7e0	null	0.0	0.0|0.0	3	704.98494	9.542e4	25.06	25.06	4.242e4	79.02	79.02	3.624e4	11.11	11.11	5.458e4	9.970e4	8.008e4	2.643e4	1.607e4	9.055e4	2.751e4	2.073e4	1.506e4
PEP	FLASVSTVLTSK	Q91VB8	1	Mouse_09-2020	null	[MS,MS:1001208,SEQUEST,]	3.1e0	null	0.0	0.0|0.0	2	897.39156	1.595e5	6.58	6.58	1.133e5	25.94	25.94	7.456e4	6.91	6.91	1.320e5	1.595e5	1.405e5	7.060e4	6.380e4	1.169e5	5.307e4	4.264e4	3.173e4
PEP	FLASVSTVLTSK	Q91VB8	1	Mouse_09-2020	null	[MS,MS:1001208,SEQUEST,]	3.1e0	null	0.0	0.0|0.0	3	598.59680	1.595e5	6.58	6.58	1.133e5	25.94	25.94	7.456e4	6.91	6.91	1.320e5	1.595e5	1.405e5	7.060e4	6.380e4	1.169e5	5.307e4	4.264e4	3.173e4
PEP	FHVEEEGKGKDASGNKVK	P09411	1	Mouse_09-2020	null	[MS,MS:1001208,SEQUEST,]	1.8e0	null	0.0	0.0|0.0	4	625.76899	6.670e4	37.98	37.98	5.955e4	8.68	8.68	1.006e5	22.42	22.42	2.893e4	6.670e4	6.048e4	3.520e4	4.787e4	5.754e4	6.973e4	5.754e4	3.117e4
PEP	FHVEEEGKGKDASGNKVK	P09411	1	Mouse_09-2020	null	[MS,MS:1001208,SEQUEST,]	4.8e0	null	0.0	0.0|0.0	4	490.50371	5.315e4	37.58	37.58	5.196e4	8.17	8.17	8.305e4	4.65	4.65	2.237e4	5.315e4	4.517e4	3.223e4	4.177e4	5.128e4	5.445e4	4.750e4	4.090e4
PEP	FHNLNSHSHNNLR	Q99PG2	1	Mouse_09-2020	null	[MS,MS:1001208,SEQUEST,]	1.7e0	null	0.0	0.0|0.0	3	710.94789	1.708e5	4.66	4.66	2.558e5	5.04	5.04	3.281e5	5.81	5.81	1.567e5	1.593e5	1.433e5	1.649e5	2.056e5	2.062e5	2.252e5	1.716e5	1.575e5
PEP	FHNLNSHSHNNLR	Q99PG2	1	Mouse_09-2020	null	[MS,MS:1001208,SEQUEST,]	1.7e0	null	0.0	0.0|0.0	4	533.46273	1.708e5	4.66	4.66	2.558e5	5.04	5.04	3.281e5	5.81	5.81	1.567e5	1.593e5	1.433e5	1.649e5	2.056e5	2.062e5	2.252e5	1.716e5	1.575e5
PEP	GFSPADISVQWLQR	P01872	1	Mouse_09-2020	null	[MS,MS:1001208,SEQUEST,]	3.2e0	null	0.0	0.0|0.0	2	802.41500	3.009e4	40.86	40.86	3.471e4	31.63	31.63	3.539e4	15.50	15.50	2.704e4	1.710e4	3.452e4	3.605e4	2.790e4	2.978e4	2.429e4	1.799e4	2.002e4
PEP	FGYQFTQQGPR	Q9JHJ0	1	Mouse_09-2020	null	[MS,MS:1001208,SEQUEST,]	3.2e0	null	0.0	0.0|0.0	2	664.82274	6.053e4	7.70	7.70	8.544e4	29.72	29.72	1.359e5	8.27	8.27	5.440e4	6.722e4	4.866e4	7.116e4	6.869e4	5.374e4	8.050e4	7.771e4	6.382e4
PEP	GFSVVADTPELQR	A2A6H0	1	Mouse_09-2020	null	[MS,MS:1001208,SEQUEST,]	4.3e0	null	0.0	0.0|0.0	2	709.86735	1.838e5	18.38	18.38	2.329e5	20.35	20.35	3.657e5	13.07	13.07	1.179e5	1.846e5	1.543e5	1.636e5	1.872e5	1.494e5	2.080e5	2.091e5	1.848e5
PEP	GGPGSAVSPYPSFNVSSDVAALHK	P10107	1	Mouse_09-2020	null	[MS,MS:1001208,SEQUEST,]	5.5e0	null	0.0	0.0|0.0	3	782.05712	3.098e4	17.49	17.49	2.622e4	69.87	69.87	1.939e4	40.86	40.86	2.288e4	3.098e4	3.044e4	1.633e4	1.847e4	6.404e4	1.331e4	9.664e3	1.633e4
PEP	HQGVMVGMGQK	P60710	0	Mouse_09-2020	null	[MS,MS:1001208,SEQUEST,]	3.2e0	null	0.0	0.0|0.0	2	602.28408	3.685e5	14.27	14.27	1.964e6	50.65	50.65	1.713e6	14.71	14.71	3.011e5	4.416e5	3.092e5	1.237e6	1.579e6	5.464e5	1.176e6	1.060e6	6.487e5
PEP	HQGVMVGMGQK	P68134	0	Mouse_09-2020	null	[MS,MS:1001208,SEQUEST,]	3.2e0	null	0.0	0.0|0.0	2	602.28408	3.685e5	14.27	14.27	1.964e6	50.65	50.65	1.713e6	14.71	14.71	3.011e5	4.416e5	3.092e5	1.237e6	1.579e6	5.464e5	1.176e6	1.060e6	6.487e5
PEP	HLSVNDLPVGR	P20108	1	Mouse_09-2020	null	[MS,MS:1001208,SEQUEST,]	2.5e0	null	0.0	0.0|0.0	2	603.83311	4.191e4	10.59	10.59	6.976e4	25.71	25.71	1.113e5	18.91	18.91	3.557e4	4.191e4	4.064e4	5.929e4	5.608e4	4.977e4	5.727e4	6.986e4	5.230e4
PEP	HALIIYDDLSK	Q03265	1	Mouse_09-2020	null	[MS,MS:1001208,SEQUEST,]	3.6e0	null	0.0	0.0|0.0	2	644.35080	2.515e5	9.44	9.44	1.339e5	21.08	21.08	1.843e5	14.31	14.31	2.431e5	2.515e5	1.878e5	6.985e4	1.366e5	1.153e5	1.142e5	1.257e5	8.658e4
PEP	GYSFTTTAEREIVRDIKEK	P60710	1	Mouse_09-2020	null	[MS,MS:1001208,SEQUEST,]	3.0e0	null	0.0	0.0|0.0	3	748.39373	5.669e4	25.57	25.57	5.593e4	24.04	24.04	9.932e4	15.34	15.34	3.139e4	5.669e4	4.789e4	4.604e4	4.496e4	3.971e4	5.483e4	5.681e4	5.110e4
PEP	GYGYGQGAGTLSTDKGESLGIK	P97315	1	Mouse_09-2020	null	[MS,MS:1001208,SEQUEST,]	7.4e0	null	0.0	0.0|0.0	3	720.35869	1.344e5	2.82	2.82	2.433e5	17.60	17.60	2.986e5	3.64	3.64	1.197e5	1.403e5	1.128e5	1.572e5	1.956e5	1.547e5	2.049e5	1.676e5	1.476e5
PEP	GVVQDLQQAISK	Q80T06	1	Mouse_09-2020	null	[MS,MS:1001208,SEQUEST,]	3.2e0	null	0.0	0.0|0.0	2	643.35916	6.988e4	20.69	20.69	1.119e5	15.50	15.50	1.084e5	30.40	30.40	4.809e4	8.166e4	5.864e4	6.972e4	6.962e4	1.008e5	7.443e4	3.475e4	5.236e4
PEP	GVVDSDDLPLNVSR	P08113	1	Mouse_09-2020	null	[MS,MS:1001208,SEQUEST,]	3.6e0	null	0.0	0.0|0.0	2	743.38082	5.601e4	12.32	12.32	1.215e5	17.52	17.52	1.353e5	9.93	9.93	4.617e4	6.531e4	4.701e4	9.447e4	9.766e4	9.317e4	8.841e4	7.736e4	7.303e4
PEP	GVSQAVEHINK	P17182	1	Mouse_09-2020	null	[MS,MS:1001208,SEQUEST,]	3.1e0	null	0.0	0.0|0.0	2	591.31729	4.548e4	6.38	6.38	7.509e4	19.19	19.19	1.399e5	10.27	10.27	4.458e4	4.548e4	3.682e4	5.561e4	6.036e4	5.210e4	8.036e4	8.092e4	6.571e4
PEP	GTVVAEKDRPHEGTRPVHAVFVSEGK	O89053	1	Mouse_09-2020	null	[MS,MS:1001208,SEQUEST,]	3.9e0	null	0.0	0.0|0.0	5	561.29873	8.372e4	19.80	19.80	1.003e5	30.03	30.03	1.694e5	3.22	3.22	5.657e4	8.372e4	7.903e4	7.973e4	8.060e4	5.908e4	1.104e5	9.686e4	8.025e4
PEP	GTTASQMAQALALDK	E9Q0P9	1	Mouse_09-2020	null	[MS,MS:1001208,SEQUEST,]	2.8e0	null	0.0	0.0|0.0	2	761.38251	1.984e4	10.01	10.01	3.233e4	34.03	34.03	4.453e4	18.56	18.56	1.654e4	2.239e4	1.665e4	2.015e4	2.738e4	1.456e4	2.451e4	2.978e4	2.092e4
PEP	GTLVQTKGTGASGSFK	P43274	0	Mouse_09-2020	null	[MS,MS:1001208,SEQUEST,]	1.4e0	null	0.0	0.0|0.0	3	693.96432	4.384e4	46.86	46.86	4.333e4	14.76	14.76	5.710e4	11.58	11.58	2.188e4	4.384e4	5.566e4	2.700e4	2.671e4	3.754e4	4.474e4	2.965e4	2.683e4
PEP	GTLVQTKGTGASGSFK	P43276	0	Mouse_09-2020	null	[MS,MS:1001208,SEQUEST,]	1.4e0	null	0.0	0.0|0.0	3	693.96432	4.384e4	46.86	46.86	4.333e4	14.76	14.76	5.710e4	11.58	11.58	2.188e4	4.384e4	5.566e4	2.700e4	2.671e4	3.754e4	4.474e4	2.965e4	2.683e4
PEP	GTAYTFFTPGNLK	Q501J6	1	Mouse_09-2020	null	[MS,MS:1001208,SEQUEST,]	2.4e0	null	0.0	0.0|0.0	2	708.86153	1.963e4	17.52	17.52	2.617e4	17.08	17.08	3.942e4	21.13	21.13	1.764e4	2.251e4	1.324e4	2.108e4	2.000e4	2.254e4	1.903e4	2.418e4	1.852e4
PEP	GSVSDEEMMELR	Q61233	1	Mouse_09-2020	null	[MS,MS:1001208,SEQUEST,]	2.8e0	null	0.0	0.0|0.0	2	707.79487	3.474e4	12.72	12.72	6.030e4	9.57	9.57	7.306e4	16.35	16.35	3.122e4	3.196e4	3.430e4	4.325e4	4.847e4	5.005e4	5.015e4	3.705e4	4.187e4
PEP	GSVFSAPSASGTPNKETAGLK	Q8VCQ8	1	Mouse_09-2020	null	[MS,MS:1001208,SEQUEST,]	7.4e0	null	0.0	0.0|0.0	3	669.34449	6.230e4	20.03	20.03	8.050e4	26.93	26.93	1.515e5	16.19	16.19	4.474e4	6.230e4	6.271e4	5.016e4	7.617e4	4.664e4	1.028e5	1.128e5	7.118e4
PEP	GSQAQPDSPSAQLALIAASQSFLQPGGK	P26039	1	Mouse_09-2020	null	[MS,MS:1001208,SEQUEST,]	6.8e0	null	0.0	0.0|0.0	3	918.80675	3.566e4	46.22	46.22	2.146e4	33.55	33.55	3.048e4	13.10	13.10	3.205e4	2.189e4	4.774e4	2.073e4	1.427e4	1.848e4	2.092e4	1.584e4	1.681e4
PEP	GPLSQAPTPAPK	Q62523	1	Mouse_09-2020	null	[MS,MS:1001208,SEQUEST,]	3.1e0	null	0.0	0.0|0.0	2	582.32459	5.428e4	12.21	12.21	7.949e4	10.40	10.40	1.138e5	5.42	5.42	4.242e4	5.428e4	5.066e4	5.556e4	6.390e4	6.247e4	7.814e4	5.940e4	5.385e4
PEP	GNPTVEVDLYTAK	P17182	1	Mouse_09-2020	null	[MS,MS:1001208,SEQUEST,]	3.0e0	null	0.0	0.0|0.0	2	703.86173	1.261e5	5.96	5.96	1.922e5	11.02	11.02	2.337e5	22.54	22.54	1.133e5	1.227e5	1.153e5	1.337e5	1.545e5	1.482e5	1.194e5	1.337e5	1.298e5
PEP	GNLGAGNGNLQGPR	A0A494B9X1	1	Mouse_09-2020	null	[MS,MS:1001208,SEQUEST,]	2.3e0	null	0.0	0.0|0.0	2	662.83946	1.150e4	10.44	10.44	1.958e4	16.39	16.39	2.856e4	6.95	6.95	9.022e3	1.237e4	9.654e3	1.220e4	1.719e4	1.325e4	1.812e4	1.634e4	1.426e4
PEP	GNFGGSFAGSFGGAGGHAPGVAR	B8JK33	1	Mouse_09-2020	null	[MS,MS:1001208,SEQUEST,]	5.0e0	null	0.0	0.0|0.0	3	678.98915	2.043e4	18.56	18.56	2.777e4	11.04	11.04	3.489e4	7.67	7.67	1.706e4	2.668e4	1.714e4	1.730e4	2.403e4	2.064e4	2.584e4	1.847e4	1.639e4
PEP	GNDISSGTVLSDYVGSGPPSGTGLHR	P70296	1	Mouse_09-2020	null	[MS,MS:1001208,SEQUEST,]	4.3e0	null	0.0	0.0|0.0	3	844.07713	3.117e4	13.85	13.85	4.734e4	16.50	16.50	5.966e4	10.65	10.65	2.322e4	3.415e4	2.616e4	2.949e4	3.461e4	5.076e4	3.713e4	3.412e4	3.142e4
PEP	GMNTLVGYDLVPEPK	P12787	1	Mouse_09-2020	null	[MS,MS:1001208,SEQUEST,]	4.5e0	null	0.0	0.0|0.0	2	824.91618	6.909e4	22.85	22.85	1.313e5	18.02	18.02	1.510e5	3.24	3.24	4.997e4	8.783e4	5.798e4	9.119e4	1.056e5	8.749e4	1.008e5	8.637e4	7.357e4
PEP	GIYAYGFEKPSAIQQR	P60843	1	Mouse_09-2020	null	[MS,MS:1001208,SEQUEST,]	6.3e0	null	0.0	0.0|0.0	3	609.98445	2.678e5	16.04	16.04	5.279e5	18.25	18.25	5.113e5	10.49	10.49	1.810e5	2.678e5	2.284e5	2.407e5	4.430e5	4.547e5	3.054e5	3.139e5	2.402e5
PEP	GISQEQMNEFR	A1BN54	1	Mouse_09-2020	null	[MS,MS:1001208,SEQUEST,]	2.0e0	null	0.0	0.0|0.0	2	677.80643	4.461e4	0.42	0.42	7.811e4	38.12	38.12	1.170e5	14.57	14.57	4.037e4	4.459e4	3.743e4	7.050e4	6.279e4	4.447e4	8.031e4	8.113e4	5.045e4
PEP	GILFVGSGVSGGEEGAR	Q9DCD0	1	Mouse_09-2020	null	[MS,MS:1001208,SEQUEST,]	4.2e0	null	0.0	0.0|0.0	2	796.40737	6.922e4	15.34	15.34	9.231e4	12.83	12.83	1.167e5	13.89	13.89	5.003e4	6.922e4	6.360e4	6.852e4	6.931e4	7.950e4	6.797e4	6.673e4	6.159e4
PEP	GKYKEETIEKMQE	P61255	1	Mouse_09-2020	null	[MS,MS:1001208,SEQUEST,]	2.5e0	null	0.0	0.0|0.0	3	543.59939	1.435e4	15.09	15.09	1.971e4	24.60	24.60	3.546e4	59.02	59.02	1.207e4	1.435e4	1.492e4	9.388e3	1.584e4	2.140e4	7.882e3	2.028e4	2.278e4
PEP	GGGGNFGPGPGSNFRGGSDGYGSGR	O88569	1	Mouse_09-2020	null	[MS,MS:1001208,SEQUEST,]	3.5e0	null	0.0	0.0|0.0	3	757.66892	1.750e5	23.28	23.28	2.125e5	5.13	5.13	3.808e5	46.94	46.94	1.076e5	1.919e5	1.469e5	1.395e5	1.709e5	1.740e5	1.046e5	2.178e5	2.075e5
PEP	HQGVMVGMGQKDSYVGDEAQSK	P60710	0	Mouse_09-2020	null	[MS,MS:1001208,SEQUEST,]	5.5e0	null	0.0	0.0|0.0	4	596.52178	8.068e4	23.38	23.38	1.309e5	39.42	39.42	1.669e5	35.40	35.40	6.531e4	8.068e4	9.381e4	8.154e4	5.766e4	1.451e5	7.818e4	1.346e5	7.839e4
PEP	HQGVMVGMGQKDSYVGDEAQSK	P68134	0	Mouse_09-2020	null	[MS,MS:1001208,SEQUEST,]	5.5e0	null	0.0	0.0|0.0	4	596.52178	8.068e4	23.38	23.38	1.309e5	39.42	39.42	1.669e5	35.40	35.40	6.531e4	8.068e4	9.381e4	8.154e4	5.766e4	1.451e5	7.818e4	1.346e5	7.839e4
PEP	FGPAPFSSMVSTPQNR	Q91Z98	1	Mouse_09-2020	null	[MS,MS:1001208,SEQUEST,]	2.9e0	null	0.0	0.0|0.0	2	861.91705	1.996e5	31.49	31.49	2.389e5	60.49	60.49	1.897e5	13.21	13.21	1.333e5	1.996e5	2.340e5	1.488e5	1.249e5	4.320e5	1.061e5	1.147e5	8.914e4
PEP	FGGNPGGFGNQGGFGNSR	A0A087WR97	1	Mouse_09-2020	null	[MS,MS:1001208,SEQUEST,]	3.5e0	null	0.0	0.0|0.0	2	863.88767	7.157e4	34.16	34.16	9.455e4	20.21	20.21	1.286e5	5.89	5.89	4.332e4	9.770e4	6.006e4	6.466e4	7.601e4	5.944e4	8.290e4	7.353e4	6.386e4
PEP	AVAGNISDPGLQK	Q64727	1	Mouse_09-2020	null	[MS,MS:1001208,SEQUEST,]	3.1e0	null	0.0	0.0|0.0	2	635.34351	6.822e4	9.91	9.91	1.013e5	14.54	14.54	1.536e5	7.30	7.30	5.889e4	6.822e4	6.613e4	7.354e4	8.144e4	7.604e4	9.463e4	8.787e4	7.466e4
PEP	ATQALVLAPTR	P60843	1	Mouse_09-2020	null	[MS,MS:1001208,SEQUEST,]	2.8e0	null	0.0	0.0|0.0	2	570.84040	3.098e4	17.68	17.68	4.722e4	10.27	10.27	5.564e4	9.24	9.24	2.784e4	3.763e4	2.223e4	3.083e4	3.253e4	4.067e4	3.819e4	2.746e4	2.693e4
PEP	AQQVSQGLDVLTAK	Q64727	1	Mouse_09-2020	null	[MS,MS:1001208,SEQUEST,]	3.8e0	null	0.0	0.0|0.0	2	729.40155	5.442e4	5.67	5.67	7.852e4	11.78	11.78	1.265e5	15.47	15.47	4.640e4	5.781e4	4.567e4	5.268e4	6.312e4	5.753e4	6.620e4	7.234e4	6.067e4
PEP	AQQIQALQSNVR	E9PV24	1	Mouse_09-2020	null	[MS,MS:1001208,SEQUEST,]	3.5e0	null	0.0	0.0|0.0	2	678.37313	1.079e5	7.92	7.92	1.421e5	3.02	3.02	2.120e5	10.62	10.62	9.698e4	9.465e4	9.213e4	9.230e4	1.124e5	1.224e5	1.455e5	1.066e5	1.084e5
PEP	AQALRDNSTMGYMMAK	P11499	1	Mouse_09-2020	null	[MS,MS:1001208,SEQUEST,]	5.2e0	null	0.0	0.0|0.0	3	612.60767	4.719e4	15.77	15.77	8.634e4	14.98	14.98	1.279e5	18.35	18.35	3.865e4	5.811e4	3.960e4	5.380e4	7.892e4	6.246e4	7.478e4	7.314e4	7.365e4
PEP	APQVSTPTLVEAAR	P07724	1	Mouse_09-2020	null	[MS,MS:1001208,SEQUEST,]	3.3e0	null	0.0	0.0|0.0	2	720.39627	1.215e5	4.87	4.87	1.205e5	33.22	33.22	1.965e5	35.95	35.95	1.176e5	1.215e5	1.003e5	1.243e5	9.083e4	1.038e5	1.348e5	8.885e4	1.448e5
PEP	ANLPQSFQVDTSK	B7FAV1	1	Mouse_09-2020	null	[MS,MS:1001208,SEQUEST,]	2.9e0	null	0.0	0.0|0.0	2	717.86481	1.522e5	21.11	21.11	2.028e5	26.38	26.38	2.835e5	21.99	21.99	1.059e5	1.813e5	1.277e5	1.617e5	1.630e5	1.306e5	1.606e5	1.621e5	1.700e5
PEP	AMTKDNNLLGK	P63017	1	Mouse_09-2020	null	[MS,MS:1001208,SEQUEST,]	1.5e0	null	0.0	0.0|0.0	3	587.90200	7.308e4	39.78	39.78	6.066e4	46.12	46.12	6.417e4	31.16	31.16	3.294e4	7.308e4	7.327e4	3.779e4	2.704e4	7.785e4	6.927e4	3.670e4	2.728e4
PEP	ALSRQEMQEVQSSR	O88569	1	Mouse_09-2020	null	[MS,MS:1001208,SEQUEST,]	5.7e0	null	0.0	0.0|0.0	3	555.60554	2.095e5	4.60	4.60	2.333e5	4.41	4.41	null	null	null	1.785e5	2.177e5	1.758e5	1.499e5	1.817e5	null	null	null	null
PEP	ALRTDYNASVSVPDSSGPER	P61979	1	Mouse_09-2020	null	[MS,MS:1001208,SEQUEST,]	7.0e0	null	0.0	0.0|0.0	3	707.67842	1.435e5	23.56	23.56	2.996e5	29.23	29.23	3.866e5	9.64	9.64	1.195e5	1.435e5	1.701e5	1.867e5	2.675e5	1.566e5	2.653e5	1.865e5	1.824e5
PEP	ALRETLPAEQDLTTK	A0A1B0GS70	1	Mouse_09-2020	null	[MS,MS:1001208,SEQUEST,]	2.7e0	null	0.0	0.0|0.0	3	562.64046	5.464e4	68.11	68.11	5.975e4	49.61	49.61	4.635e4	null	null	2.347e4	1.121e5	4.586e4	3.722e4	6.334e4	2.181e4	null	2.651e4	null
PEP	AINYLISGYQR	Q61838	1	Mouse_09-2020	null	[MS,MS:1001208,SEQUEST,]	3.1e0	null	0.0	0.0|0.0	2	649.34859	1.992e4	53.84	53.84	2.247e4	7.16	7.16	4.591e4	null	null	1.790e4	2.679e4	6.351e3	1.400e4	1.945e4	1.806e4	null	null	2.157e4
PEP	ALIAAQYSGAQVR	Q9D8N0	1	Mouse_09-2020	null	[MS,MS:1001208,SEQUEST,]	3.6e0	null	0.0	0.0|0.0	2	674.37260	5.351e4	15.37	15.37	7.814e4	13.26	13.26	1.104e5	22.71	22.71	3.798e4	5.736e4	4.490e4	5.339e4	6.281e4	5.650e4	4.961e4	6.361e4	5.186e4
PEP	AIGSASEGAQSSLQEVYHK	Q9Z2U1	1	Mouse_09-2020	null	[MS,MS:1001208,SEQUEST,]	4.6e0	null	0.0	0.0|0.0	3	654.65695	4.526e4	6.65	6.65	8.102e4	22.44	22.44	9.639e4	11.79	11.79	3.803e4	4.835e4	3.798e4	5.307e4	6.513e4	4.712e4	6.338e4	5.513e4	5.390e4
PEP	ALGQNPTNAEVLK	A0A1W2P6G5	1	Mouse_09-2020	null	[MS,MS:1001208,SEQUEST,]	4.0e0	null	0.0	0.0|0.0	2	677.86989	3.889e5	10.54	10.54	6.669e5	10.53	10.53	9.948e5	11.81	11.81	3.259e5	3.889e5	3.734e5	4.355e5	5.361e5	4.898e5	5.646e5	5.690e5	4.854e5
PEP	ALEQFLQEYFDGNLKR	P27773	1	Mouse_09-2020	null	[MS,MS:1001208,SEQUEST,]	5.2e0	null	0.0	0.0|0.0	3	657.67054	2.463e4	41.13	41.13	1.463e4	59.05	59.05	1.754e4	16.98	16.98	2.213e4	1.093e4	2.226e4	1.408e4	4.588e3	1.260e4	1.358e4	8.892e3	null
PEP	AIAGTGANVIVTGGK	H3BJB6	1	Mouse_09-2020	null	[MS,MS:1001208,SEQUEST,]	3.4e0	null	0.0	0.0|0.0	2	664.88026	2.164e4	15.43	15.43	3.074e4	14.51	14.51	4.627e4	4.66	4.66	1.544e4	2.337e4	1.816e4	2.276e4	2.471e4	2.368e4	3.176e4	2.501e4	2.255e4
PEP	ALAAAGYDVEKNNSR	P43274	1	Mouse_09-2020	null	[MS,MS:1001208,SEQUEST,]	1.8e0	null	0.0	0.0|0.0	3	707.28757	6.440e4	41.96	41.96	6.016e4	16.40	16.40	8.973e4	10.57	10.57	3.571e4	6.440e4	8.010e4	4.121e4	3.821e4	5.182e4	7.121e4	4.853e4	4.216e4
PEP	AGNVAFLKDSTVLQNTDGK	P08071	1	Mouse_09-2020	null	[MS,MS:1001208,SEQUEST,]	3.4e0	null	0.0	0.0|0.0	3	660.01285	1.826e4	38.56	38.56	2.807e4	86.42	86.42	8.481e3	35.41	35.41	1.606e4	1.826e4	2.819e4	1.749e4	8.632e3	6.310e4	5.821e3	3.307e3	5.616e3
PEP	AGAGSATLSMAYAGAR	P08249	1	Mouse_09-2020	null	[MS,MS:1001208,SEQUEST,]	2.9e0	null	0.0	0.0|0.0	2	735.85391	5.405e4	9.36	9.36	7.910e4	10.99	10.99	1.046e5	22.83	22.83	4.156e4	5.514e4	4.536e4	5.929e4	6.358e4	6.811e4	5.011e4	5.982e4	5.459e4
PEP	AFGPGLQGGNAGSPAR	B7FAV1	1	Mouse_09-2020	null	[MS,MS:1001208,SEQUEST,]	3.9e0	null	0.0	0.0|0.0	2	728.86821	1.756e5	12.27	12.27	2.929e5	17.69	17.69	4.432e5	7.09	7.09	1.484e5	1.756e5	1.747e5	2.041e5	2.355e5	1.972e5	2.695e5	2.535e5	2.099e5
PEP	AAWGKIGGHGAEYGAEALER	Q91VB8	1	Mouse_09-2020	null	[MS,MS:1001208,SEQUEST,]	2.3e0	null	0.0	0.0|0.0	3	862.02664	1.209e6	42.69	42.69	6.842e5	48.56	48.56	3.541e5	36.64	36.64	5.206e5	1.490e6	1.014e6	4.263e5	4.432e5	1.143e6	3.887e5	2.025e5	1.333e5
PEP	AAWGKIGGHGAEYGAEALER	Q91VB8	1	Mouse_09-2020	null	[MS,MS:1001208,SEQUEST,]	2.3e0	null	0.0	0.0|0.0	4	646.77180	1.209e6	42.69	42.69	6.842e5	48.56	48.56	3.541e5	36.64	36.64	5.206e5	1.490e6	1.014e6	4.263e5	4.432e5	1.143e6	3.887e5	2.025e5	1.333e5
PEP	AAWGKIGGHGAEYGAEALER	Q91VB8	1	Mouse_09-2020	null	[MS,MS:1001208,SEQUEST,]	4.1e0	null	0.0	0.0|0.0	3	681.67294	5.691e4	72.60	72.60	2.672e4	116.71	116.71	6.952e3	32.55	32.55	9.608e3	5.691e4	6.895e4	1.664e4	1.070e4	1.226e5	6.031e3	null	2.584e3
PEP	AAWGKIGGHGAEYGAEALER	Q91VB8	1	Mouse_09-2020	null	[MS,MS:1001208,SEQUEST,]	4.1e0	null	0.0	0.0|0.0	4	511.50652	5.691e4	72.60	72.60	2.672e4	116.71	116.71	6.952e3	32.55	32.55	9.608e3	5.691e4	6.895e4	1.664e4	1.070e4	1.226e5	6.031e3	null	2.584e3
PEP	AAVSGLWGKVNADEVGGEALGR	A8DUK4	1	Mouse_09-2020	null	[MS,MS:1001208,SEQUEST,]	2.9e0	null	0.0	0.0|0.0	3	899.72837	3.016e6	25.52	25.52	1.663e6	51.55	51.55	9.325e5	32.30	32.30	2.024e6	3.016e6	3.184e6	1.036e6	7.497e5	2.379e6	9.811e5	5.333e5	3.677e5
PEP	AAVSGLWGKVNADEVGGEALGR	A8DUK4	1	Mouse_09-2020	null	[MS,MS:1001208,SEQUEST,]	2.9e0	null	0.0	0.0|0.0	2	1349.08892	3.016e6	25.52	25.52	1.663e6	51.55	51.55	9.325e5	32.30	32.30	2.024e6	3.016e6	3.184e6	1.036e6	7.497e5	2.379e6	9.811e5	5.333e5	3.677e5
PEP	AATALKDVVKVGAVNADK	Q3TML0	1	Mouse_09-2020	null	[MS,MS:1001208,SEQUEST,]	1.7e0	null	0.0	0.0|0.0	3	771.02921	6.900e4	31.51	31.51	6.453e4	23.05	23.05	7.557e4	3.75	3.75	3.646e4	6.900e4	6.592e4	4.020e4	3.784e4	6.511e4	5.395e4	4.322e4	3.426e4
PEP	AVFVDLEPTVIDEVR	P68369	1	Mouse_09-2020	null	[MS,MS:1001208,SEQUEST,]	4.1e0	null	0.0	0.0|0.0	2	851.45653	5.644e4	2.01	2.01	6.116e4	40.79	40.79	1.102e5	9.58	9.58	4.906e4	5.644e4	4.752e4	6.789e4	4.917e4	4.545e4	6.922e4	6.304e4	5.735e4
PEP	FGPAPFSAMVSTPQNR	O35744	1	Mouse_09-2020	null	[MS,MS:1001208,SEQUEST,]	3.9e0	null	0.0	0.0|0.0	2	861.91705	1.996e5	31.49	31.49	2.389e5	60.49	60.49	1.897e5	13.21	13.21	1.333e5	1.996e5	2.340e5	1.488e5	1.249e5	4.320e5	1.061e5	1.147e5	8.914e4
PEP	AVNTQALSGAGILR	Q9CWK8	1	Mouse_09-2020	null	[MS,MS:1001208,SEQUEST,]	3.7e0	null	0.0	0.0|0.0	2	685.89116	5.575e4	9.73	9.73	7.911e4	18.89	18.89	1.209e5	10.74	10.74	4.351e4	5.866e4	4.679e4	5.102e4	6.360e4	4.898e4	8.059e4	6.917e4	6.700e4
PEP	DAALATALGDKK	P14733	1	Mouse_09-2020	null	[MS,MS:1001208,SEQUEST,]	2.8e0	null	0.0	0.0|0.0	2	587.32733	2.798e4	10.23	10.23	3.558e4	25.93	25.93	7.155e4	20.43	20.43	2.112e4	2.843e4	2.348e4	3.179e4	2.860e4	2.731e4	3.392e4	4.175e4	3.361e4
PEP	FAIQDISVEETSAK	A0A1L1SV25	0	Mouse_09-2020	null	[MS,MS:1001208,SEQUEST,]	3.1e0	null	0.0	0.0|0.0	2	769.39085	1.870e4	7.20	7.20	2.480e4	28.19	28.19	4.312e4	21.47	21.47	1.840e4	1.870e4	1.493e4	2.035e4	1.993e4	1.587e4	2.960e4	2.501e4	1.366e4
PEP	FAIQDISVEETSAK	A1BN54	0	Mouse_09-2020	null	[MS,MS:1001208,SEQUEST,]	3.1e0	null	0.0	0.0|0.0	2	769.39085	1.870e4	7.20	7.20	2.480e4	28.19	28.19	4.312e4	21.47	21.47	1.840e4	1.870e4	1.493e4	2.035e4	1.993e4	1.587e4	2.960e4	2.501e4	1.366e4
PEP	EVWFFGLQYQDTK	P26041	1	Mouse_09-2020	null	[MS,MS:1001208,SEQUEST,]	3.6e0	null	0.0	0.0|0.0	2	830.90393	5.032e4	62.70	62.70	2.020e4	53.40	53.40	2.384e4	43.60	43.60	4.522e4	1.330e4	5.550e4	2.437e4	1.130e4	1.739e4	1.636e4	1.326e4	2.219e4
PEP	EVQTNDLKEVVNK	P97351	1	Mouse_09-2020	null	[MS,MS:1001208,SEQUEST,]	3.1e0	null	0.0	0.0|0.0	3	505.93862	5.461e4	14.53	14.53	1.359e5	30.26	30.26	1.914e5	30.05	30.05	4.285e4	6.371e4	4.583e4	1.341e5	1.093e5	1.100e5	1.314e5	9.781e4	1.380e5
PEP	EMNDAAMFYTNR	P40124	1	Mouse_09-2020	null	[MS,MS:1001208,SEQUEST,]	3.4e0	null	0.0	0.0|0.0	2	747.80303	5.405e4	4.17	4.17	7.934e4	9.90	9.90	7.317e4	37.62	37.62	5.004e4	5.125e4	4.536e4	5.300e4	6.378e4	6.009e4	null	3.187e4	4.515e4
PEP	EITALAPSTMKIK	P60710	0	Mouse_09-2020	null	[MS,MS:1001208,SEQUEST,]	3.0e0	null	0.0	0.0|0.0	2	980.43036	1.016e6	23.19	23.19	9.946e5	38.52	38.52	8.542e5	33.44	33.44	5.982e5	1.016e6	8.759e5	6.197e5	5.648e5	1.307e6	9.888e5	4.712e5	4.013e5
PEP	EITALAPSTMKIK	P60710	0	Mouse_09-2020	null	[MS,MS:1001208,SEQUEST,]	3.0e0	null	0.0	0.0|0.0	3	653.95600	1.016e6	23.19	23.19	9.946e5	38.52	38.52	8.542e5	33.44	33.44	5.982e5	1.016e6	8.759e5	6.197e5	5.648e5	1.307e6	9.888e5	4.712e5	4.013e5
PEP	EITALAPSTMKIK	P68134	0	Mouse_09-2020	null	[MS,MS:1001208,SEQUEST,]	3.0e0	null	0.0	0.0|0.0	2	980.43036	1.016e6	23.19	23.19	9.946e5	38.52	38.52	8.542e5	33.44	33.44	5.982e5	1.016e6	8.759e5	6.197e5	5.648e5	1.307e6	9.888e5	4.712e5	4.013e5
PEP	EITALAPSTMKIK	P68134	0	Mouse_09-2020	null	[MS,MS:1001208,SEQUEST,]	3.0e0	null	0.0	0.0|0.0	3	653.95600	1.016e6	23.19	23.19	9.946e5	38.52	38.52	8.542e5	33.44	33.44	5.982e5	1.016e6	8.759e5	6.197e5	5.648e5	1.307e6	9.888e5	4.712e5	4.013e5
PEP	EITALAPSTMK	P60710	0	Mouse_09-2020	null	[MS,MS:1001208,SEQUEST,]	4.3e0	null	0.0	0.0|0.0	2	589.31029	8.090e6	15.95	15.95	1.443e7	29.17	29.17	1.981e7	2.99	2.99	7.200e6	8.090e6	8.812e6	1.220e7	1.160e7	9.383e6	1.336e7	1.133e7	9.692e6
PEP	EITALAPSTMK	P68134	0	Mouse_09-2020	null	[MS,MS:1001208,SEQUEST,]	4.3e0	null	0.0	0.0|0.0	2	589.31029	8.090e6	15.95	15.95	1.443e7	29.17	29.17	1.981e7	2.99	2.99	7.200e6	8.090e6	8.812e6	1.220e7	1.160e7	9.383e6	1.336e7	1.133e7	9.692e6
PEP	ELAEDGYSGVEVR	D3YV43	1	Mouse_09-2020	null	[MS,MS:1001208,SEQUEST,]	3.1e0	null	0.0	0.0|0.0	2	712.33862	2.533e4	18.95	18.95	3.771e4	15.22	15.22	4.568e4	13.09	13.09	1.633e4	2.533e4	2.198e4	2.824e4	2.706e4	3.248e4	3.136e4	2.439e4	2.568e4
PEP	EHALLAYTLGVK	P10126	1	Mouse_09-2020	null	[MS,MS:1001208,SEQUEST,]	3.5e0	null	0.0	0.0|0.0	2	657.87444	7.627e4	7.84	7.84	1.097e5	15.96	15.96	1.514e5	44.02	44.02	6.434e4	8.360e4	6.401e4	8.423e4	8.817e4	8.581e4	5.214e4	1.148e5	7.111e4
PEP	EGMNIVEAMER	P17742	1	Mouse_09-2020	null	[MS,MS:1001208,SEQUEST,]	2.2e0	null	0.0	0.0|0.0	2	655.78939	6.046e4	18.70	18.70	1.002e5	14.24	14.24	1.182e5	18.90	18.90	4.308e4	6.046e4	5.886e4	6.807e4	8.054e4	7.069e4	8.115e4	7.105e4	4.031e4
PEP	ECCHGDLLECADDR	P07724	1	Mouse_09-2020	null	[MS,MS:1001208,SEQUEST,]	2.7e0	null	0.0	0.0|0.0	3	583.89236	4.867e4	32.76	32.76	6.215e4	8.70	8.70	6.244e4	32.90	32.90	4.374e4	7.106e4	3.135e4	4.073e4	4.996e4	4.739e4	2.533e4	3.571e4	3.481e4
PEP	EATNPPIIQEEKPK	P27773	1	Mouse_09-2020	null	[MS,MS:1001208,SEQUEST,]	2.7e0	null	0.0	0.0|0.0	3	531.95427	2.935e4	13.16	13.16	5.360e4	7.78	7.78	7.008e4	4.88	4.88	2.448e4	2.935e4	2.938e4	3.651e4	4.309e4	4.326e4	4.810e4	3.903e4	3.522e4
PEP	EAGAGGLAIAVEGPSK	B7FAV1	1	Mouse_09-2020	null	[MS,MS:1001208,SEQUEST,]	3.2e0	null	0.0	0.0|0.0	2	713.88046	1.119e4	17.39	17.39	2.007e4	14.14	14.14	2.558e4	19.03	19.03	9.321e3	1.119e4	1.201e4	1.270e4	1.613e4	1.348e4	1.367e4	1.679e4	1.202e4
PEP	EAAGKSSGPTSLFAVTVAPPGAR	Q8VEK3	1	Mouse_09-2020	null	[MS,MS:1001208,SEQUEST,]	3.2e0	null	0.0	0.0|0.0	3	904.74039	1.301e5	37.52	37.52	1.569e5	50.58	50.58	1.828e5	49.48	49.48	1.305e5	1.301e5	5.460e4	1.730e5	1.261e5	8.701e4	1.176e5	2.226e5	8.588e4
PEP	DSYVGDEAQSKR	P60710	0	Mouse_09-2020	null	[MS,MS:1001208,SEQUEST,]	2.3e0	null	0.0	0.0|0.0	3	632.56634	4.303e5	32.12	32.12	4.392e5	19.45	19.45	4.982e5	18.66	18.66	2.672e5	4.303e5	4.837e5	2.921e5	2.562e5	3.782e5	4.648e5	2.849e5	2.331e5
PEP	DSYVGDEAQSKR	P68134	0	Mouse_09-2020	null	[MS,MS:1001208,SEQUEST,]	2.3e0	null	0.0	0.0|0.0	3	632.56634	4.303e5	32.12	32.12	4.392e5	19.45	19.45	4.982e5	18.66	18.66	2.672e5	4.303e5	4.837e5	2.921e5	2.562e5	3.782e5	4.648e5	2.849e5	2.331e5
PEP	DSYVGDEAQSK	P60710	0	Mouse_09-2020	null	[MS,MS:1001208,SEQUEST,]	3.3e0	null	0.0	0.0|0.0	2	599.76476	5.949e5	35.59	35.59	4.792e5	68.09	68.09	9.101e5	28.28	28.28	2.673e5	5.949e5	5.201e5	6.893e5	2.352e5	4.128e5	7.907e5	3.674e5	4.276e5
PEP	DSYVGDEAQSK	P68134	0	Mouse_09-2020	null	[MS,MS:1001208,SEQUEST,]	3.3e0	null	0.0	0.0|0.0	2	599.76476	5.949e5	35.59	35.59	4.792e5	68.09	68.09	9.101e5	28.28	28.28	2.673e5	5.949e5	5.201e5	6.893e5	2.352e5	4.128e5	7.907e5	3.674e5	4.276e5
PEP	DQVANSAFVER	P07901	1	Mouse_09-2020	null	[MS,MS:1001208,SEQUEST,]	2.5e0	null	0.0	0.0|0.0	2	618.30438	1.837e4	9.65	9.65	3.532e4	10.70	10.70	3.952e4	12.59	12.59	1.609e4	2.132e4	1.541e4	2.200e4	2.440e4	3.233e4	2.713e4	1.903e4	2.012e4
PEP	DLSSSDLSTASK	Q61838	1	Mouse_09-2020	null	[MS,MS:1001208,SEQUEST,]	2.9e0	null	0.0	0.0|0.0	2	605.79351	3.093e4	15.23	15.23	3.106e4	15.12	15.12	4.354e4	29.54	29.54	2.699e4	3.093e4	3.295e4	2.094e4	2.497e4	2.139e4	2.989e4	2.160e4	3.059e4
PEP	DGRGAAQNIIPASTGAAK	A0A1D5RLD8	1	Mouse_09-2020	null	[MS,MS:1001208,SEQUEST,]	4.9e0	null	0.0	0.0|0.0	3	566.63582	4.422e4	15.25	15.25	6.596e4	22.28	22.28	9.853e4	4.92	4.92	3.639e4	4.422e4	4.544e4	4.264e4	5.303e4	3.816e4	6.210e4	5.649e4	4.629e4
PEP	DFTPAAQAAFQK	A8DUK4	0	Mouse_09-2020	null	[MS,MS:1001208,SEQUEST,]	4.6e0	null	0.0	0.0|0.0	2	647.82495	1.432e8	8.37	8.37	1.360e8	14.64	14.64	1.159e8	4.86	4.86	1.449e8	1.432e8	1.155e8	7.162e7	1.242e8	1.171e8	7.955e7	6.985e7	5.207e7
PEP	DFTPAAQAAFQK	P02089	0	Mouse_09-2020	null	[MS,MS:1001208,SEQUEST,]	4.6e0	null	0.0	0.0|0.0	2	647.82495	1.432e8	8.37	8.37	1.360e8	14.64	14.64	1.159e8	4.86	4.86	1.449e8	1.432e8	1.155e8	7.162e7	1.242e8	1.171e8	7.955e7	6.985e7	5.207e7
PEP	DFMIQGGDFTRGDGTGGK	P24369	1	Mouse_09-2020	null	[MS,MS:1001208,SEQUEST,]	4.0e0	null	0.0	0.0|0.0	3	625.61610	7.118e4	15.94	15.94	8.643e4	21.90	21.90	1.322e5	15.52	15.52	5.186e4	7.969e4	5.973e4	6.898e4	6.948e4	6.188e4	7.989e4	7.563e4	7.427e4
PEP	DDASKPVHLTAFLGYK	A0A087WQK0	1	Mouse_09-2020	null	[MS,MS:1001208,SEQUEST,]	2.9e0	null	0.0	0.0|0.0	3	587.97719	1.498e4	36.87	36.87	2.661e4	21.63	21.63	2.895e4	27.48	27.48	1.209e4	2.565e4	1.257e4	1.514e4	2.139e4	3.113e4	1.368e4	2.018e4	1.360e4
PEP	DATNVGDEGGFAPNILENKEALELLK	P17182	1	Mouse_09-2020	null	[MS,MS:1001208,SEQUEST,]	6.1e0	null	0.0	0.0|0.0	3	919.80289	6.812e4	46.40	46.40	3.942e4	41.08	41.08	6.400e4	3.53	3.53	6.122e4	3.845e4	8.668e4	4.635e4	3.169e4	3.238e4	4.153e4	3.661e4	3.037e4
PEP	DAGTIAGLNVMR	P20029	1	Mouse_09-2020	null	[MS,MS:1001208,SEQUEST,]	3.1e0	null	0.0	0.0|0.0	2	617.31644	1.254e5	11.49	11.49	2.041e5	22.75	22.75	2.780e5	13.49	13.49	1.009e5	1.254e5	1.185e5	1.653e5	1.641e5	1.461e5	1.761e5	1.590e5	1.561e5
PEP	DAGPLLISLK	O89053	1	Mouse_09-2020	null	[MS,MS:1001208,SEQUEST,]	2.4e0	null	0.0	0.0|0.0	2	513.81332	9.231e4	3.11	3.11	1.334e5	17.77	17.77	1.337e5	20.06	20.06	8.633e4	9.231e4	7.585e4	1.055e5	1.072e5	1.042e5	9.177e4	7.265e4	8.514e4
PEP	DAGMQLQGYR	P05202	1	Mouse_09-2020	null	[MS,MS:1001208,SEQUEST,]	2.1e0	null	0.0	0.0|0.0	2	577.76658	1.595e4	6.74	6.74	2.589e4	18.07	18.07	3.144e4	9.01	9.01	1.327e4	1.690e4	1.338e4	2.079e4	2.081e4	2.055e4	2.082e4	1.798e4	1.685e4
PEP	AYVSTLMGVPGR	Q9DCH4	1	Mouse_09-2020	null	[MS,MS:1001208,SEQUEST,]	3.2e0	null	0.0	0.0|0.0	2	633.82918	3.022e4	31.97	31.97	5.588e4	13.13	13.13	8.787e4	6.57	6.57	2.715e4	2.208e4	3.531e4	4.188e4	4.492e4	4.526e4	5.401e4	5.080e4	4.128e4
PEP	HQGVMVGMGQKDSYVGDEAQSK	P60710	0	Mouse_09-2020	null	[MS,MS:1001208,SEQUEST,]	4.8e0	null	0.0	0.0|0.0	4	731.78706	8.525e5	41.57	41.57	9.072e5	29.47	29.47	1.017e6	27.24	27.24	4.170e5	8.525e5	9.595e5	5.652e5	4.528e5	8.973e5	1.010e6	5.819e5	4.169e5
PEP	HQGVMVGMGQKDSYVGDEAQSK	P60710	0	Mouse_09-2020	null	[MS,MS:1001208,SEQUEST,]	4.8e0	null	0.0	0.0|0.0	3	975.38032	8.525e5	41.57	41.57	9.072e5	29.47	29.47	1.017e6	27.24	27.24	4.170e5	8.525e5	9.595e5	5.652e5	4.528e5	8.973e5	1.010e6	5.819e5	4.169e5
PEP	HQGVMVGMGQKDSYVGDEAQSK	P68134	0	Mouse_09-2020	null	[MS,MS:1001208,SEQUEST,]	4.8e0	null	0.0	0.0|0.0	4	731.78706	8.525e5	41.57	41.57	9.072e5	29.47	29.47	1.017e6	27.24	27.24	4.170e5	8.525e5	9.595e5	5.652e5	4.528e5	8.973e5	1.010e6	5.819e5	4.169e5
PEP	HQGVMVGMGQKDSYVGDEAQSK	P68134	0	Mouse_09-2020	null	[MS,MS:1001208,SEQUEST,]	4.8e0	null	0.0	0.0|0.0	3	975.38032	8.525e5	41.57	41.57	9.072e5	29.47	29.47	1.017e6	27.24	27.24	4.170e5	8.525e5	9.595e5	5.652e5	4.528e5	8.973e5	1.010e6	5.819e5	4.169e5
PEP	GAGKEAAGKSSGPTSLFAVTVAPPGAR	Q8VEK3	1	Mouse_09-2020	null	[MS,MS:1001208,SEQUEST,]	2.6e0	null	0.0	0.0|0.0	4	757.10086	5.901e3	26.32	26.32	2.813e4	70.09	70.09	2.886e4	60.70	60.70	6.384e3	5.901e3	3.456e3	2.242e4	2.261e4	4.263e3	1.981e4	4.057e4	1.195e4
PEP	HSQAVEELADQLEQTK	Q8VDD5	1	Mouse_09-2020	null	[MS,MS:1001208,SEQUEST,]	5.1e0	null	0.0	0.0|0.0	3	609.30240	2.825e4	21.82	21.82	4.188e4	5.07	5.07	4.602e4	16.36	16.36	1.697e4	2.825e4	2.398e4	2.406e4	3.415e4	3.607e4	3.159e4	3.384e4	2.079e4
PEP	LAQAAQSSVATITR	P26039	1	Mouse_09-2020	null	[MS,MS:1001208,SEQUEST,]	4.8e0	null	0.0	0.0|0.0	2	708.89390	5.686e4	12.11	12.11	7.762e4	11.16	11.16	1.307e5	10.49	10.49	4.369e4	6.202e4	4.772e4	4.836e4	6.318e4	5.507e4	7.641e4	7.475e4	6.420e4
PEP	KVEAQLQELQVK	Q8VDD5	1	Mouse_09-2020	null	[MS,MS:1001208,SEQUEST,]	2.7e0	null	0.0	0.0|0.0	2	706.90902	null	null	null	null	null	null	4.054e4	50.87	50.87	null	null	null	null	null	null	3.397e4	8.648e3	1.904e4
PEP	KEMQPTHPIR	Q9CQV8	0	Mouse_09-2020	null	[MS,MS:1001208,SEQUEST,]	1.1e0	null	0.0	0.0|0.0	3	598.57411	8.781e4	59.00	59.00	9.248e4	39.16	39.16	7.512e4	41.33	41.33	3.210e4	8.781e4	1.166e5	5.762e4	3.498e4	8.665e4	9.557e4	4.296e4	3.229e4
PEP	KEMQPTHPIR	P63101	0	Mouse_09-2020	null	[MS,MS:1001208,SEQUEST,]	1.1e0	null	0.0	0.0|0.0	3	598.57411	8.781e4	59.00	59.00	9.248e4	39.16	39.16	7.512e4	41.33	41.33	3.210e4	8.781e4	1.166e5	5.762e4	3.498e4	8.665e4	9.557e4	4.296e4	3.229e4
PEP	KVADALANAAGHLDDLPGALSALSDLHAHKLRVDPVNFK	Q91VB8	1	Mouse_09-2020	null	[MS,MS:1001208,SEQUEST,]	2.8e0	null	0.0	0.0|0.0	5	921.05258	2.516e4	81.64	81.64	null	null	null	null	null	null	2.220e4	2.516e4	7.688e4	null	null	null	null	null	null
PEP	KVADALANAAGHLDDLPGALSALSDLHAHKLRVDPVNFK	Q91VB8	1	Mouse_09-2020	null	[MS,MS:1001208,SEQUEST,]	2.8e0	null	0.0	0.0|0.0	6	767.71169	2.516e4	81.64	81.64	null	null	null	null	null	null	2.220e4	2.516e4	7.688e4	null	null	null	null	null	null
PEP	KVADALANAAGHLDDLPGALSALSDLHAHK	Q91VB8	1	Mouse_09-2020	null	[MS,MS:1001208,SEQUEST,]	6.1e0	null	0.0	0.0|0.0	5	707.33097	2.703e5	57.57	57.57	1.597e5	74.25	74.25	4.577e4	76.18	76.18	7.505e4	2.703e5	2.873e5	9.952e4	4.535e4	2.752e5	6.534e4	2.618e4	7.614e3
PEP	KVADALANAAGHLDDLPGALSALSDLHAHK	Q91VB8	1	Mouse_09-2020	null	[MS,MS:1001208,SEQUEST,]	6.1e0	null	0.0	0.0|0.0	4	883.91190	2.703e5	57.57	57.57	1.597e5	74.25	74.25	4.577e4	76.18	76.18	7.505e4	2.703e5	2.873e5	9.952e4	4.535e4	2.752e5	6.534e4	2.618e4	7.614e3
PEP	LAPITYPQGLALAK	Q05144	1	Mouse_09-2020	null	[MS,MS:1001208,SEQUEST,]	3.0e0	null	0.0	0.0|0.0	2	728.43213	8.770e4	7.38	7.38	1.394e5	8.35	8.35	1.570e5	1.90	1.90	7.145e4	9.206e4	7.359e4	9.036e4	1.121e5	1.061e5	1.078e5	9.216e4	7.296e4
PEP	KTQEQLASEMAELTAR	P26041	1	Mouse_09-2020	null	[MS,MS:1001208,SEQUEST,]	5.5e0	null	0.0	0.0|0.0	3	607.97189	6.501e4	13.75	13.75	1.020e5	12.12	12.12	1.291e5	14.68	14.68	4.816e4	7.060e4	5.456e4	7.315e4	8.199e4	7.963e4	7.658e4	8.564e4	6.067e4
PEP	KTHIQDNHDGTYTVAYVPDVPGR	B7FAV1	1	Mouse_09-2020	null	[MS,MS:1001208,SEQUEST,]	4.1e0	null	0.0	0.0|0.0	4	646.57012	1.916e4	27.23	27.23	3.336e4	16.03	16.03	3.220e4	19.50	19.50	1.502e4	2.770e4	1.608e4	2.392e4	2.681e4	2.391e4	1.890e4	2.310e4	1.513e4
PEP	KESYSVYVYK	Q64475	1	Mouse_09-2020	null	[MS,MS:1001208,SEQUEST,]	2.3e0	null	0.0	0.0|0.0	2	633.32425	2.222e4	54.31	54.31	3.747e4	32.53	32.53	7.152e4	null	null	null	1.482e4	2.795e4	2.951e4	2.383e4	null	null	null	3.360e4
PEP	KTETQEKNPLPSKETIEQEKQAGES	P20065	1	Mouse_09-2020	null	[MS,MS:1001208,SEQUEST,]	7.3e0	null	0.0	0.0|0.0	4	708.10827	6.790e5	32.14	32.14	6.725e5	3.08	3.08	9.499e5	16.67	16.67	3.549e5	6.790e5	6.514e5	4.305e5	5.222e5	5.792e5	6.376e5	5.433e5	5.820e5
PEP	KTETQEKNPLPSKETIEQEKQAGES	P20065	1	Mouse_09-2020	null	[MS,MS:1001208,SEQUEST,]	7.3e0	null	0.0	0.0|0.0	5	566.68807	6.790e5	32.14	32.14	6.725e5	3.08	3.08	9.499e5	16.67	16.67	3.549e5	6.790e5	6.514e5	4.305e5	5.222e5	5.792e5	6.376e5	5.433e5	5.820e5
PEP	KTANDMIHAENMR	P26041	1	Mouse_09-2020	null	[MS,MS:1001208,SEQUEST,]	4.0e0	null	0.0	0.0|0.0	3	521.57318	2.207e5	18.48	18.48	3.058e5	24.99	24.99	3.920e5	16.23	16.23	1.478e5	2.207e5	1.996e5	1.905e5	2.664e5	1.721e5	2.412e5	2.242e5	2.260e5
PEP	KFNALFAQGNYSEAAK	Q68FD5	1	Mouse_09-2020	null	[MS,MS:1001208,SEQUEST,]	5.5e0	null	0.0	0.0|0.0	3	586.96517	1.665e5	9.91	9.91	1.025e5	9.84	9.84	1.582e5	12.97	12.97	1.352e5	1.834e5	1.398e5	6.388e4	9.670e4	8.725e4	1.086e5	9.127e4	5.907e4
PEP	KSQIFSTASDNQPTVTIK	P20029	1	Mouse_09-2020	null	[MS,MS:1001208,SEQUEST,]	6.1e0	null	0.0	0.0|0.0	3	655.68110	6.406e4	12.47	12.47	1.097e5	3.80	3.80	1.393e5	10.57	10.57	5.499e4	7.697e4	5.376e4	6.837e4	9.166e4	9.102e4	8.561e4	7.965e4	7.245e4
PEP	KFVIKPIDK	P26041	1	Mouse_09-2020	null	[MS,MS:1001208,SEQUEST,]	2.4e0	null	0.0	0.0|0.0	2	544.34733	2.199e4	37.61	37.61	1.887e4	8.90	8.90	3.310e4	7.62	7.62	9.619e3	2.199e4	1.992e4	1.175e4	1.696e4	1.527e4	2.272e4	1.965e4	1.390e4
PEP	KQTALAELVK	P07724	1	Mouse_09-2020	null	[MS,MS:1001208,SEQUEST,]	2.6e0	null	0.0	0.0|0.0	3	547.91435	4.482e5	50.55	50.55	3.629e5	28.31	28.31	4.829e5	29.70	29.70	1.595e5	4.482e5	4.802e5	2.391e5	1.744e5	3.125e5	4.777e5	2.248e5	2.269e5
PEP	KQTALAELVK	P07724	1	Mouse_09-2020	null	[MS,MS:1001208,SEQUEST,]	2.6e0	null	0.0	0.0|0.0	2	821.36789	4.482e5	50.55	50.55	3.629e5	28.31	28.31	4.829e5	29.70	29.70	1.595e5	4.482e5	4.802e5	2.391e5	1.744e5	3.125e5	4.777e5	2.248e5	2.269e5
PEP	KGIVDQSQQAYQEAFEISK	P63101	1	Mouse_09-2020	null	[MS,MS:1001208,SEQUEST,]	9.7e0	null	0.0	0.0|0.0	3	723.69893	9.207e4	23.89	23.89	1.373e5	7.67	7.67	1.557e5	16.93	16.93	6.537e4	1.176e5	7.726e4	8.360e4	1.104e5	1.330e5	1.000e5	8.907e4	9.343e4
PEP	KILDSVGIEADDDRLNK	P99027	1	Mouse_09-2020	null	[MS,MS:1001208,SEQUEST,]	3.3e0	null	0.0	0.0|0.0	3	634.33733	1.744e4	7.26	7.26	2.929e4	9.90	9.90	4.612e4	16.92	16.92	1.448e4	1.863e4	1.464e4	1.661e4	2.612e4	2.522e4	2.438e4	2.848e4	2.167e4
PEP	KGTVVAEKDRPHEGTRPVHAVFVSEGK	O89053	1	Mouse_09-2020	null	[MS,MS:1001208,SEQUEST,]	6.2e0	null	0.0	0.0|0.0	5	586.91772	7.108e4	29.96	29.96	5.839e4	32.00	32.00	9.752e4	2.43	2.43	3.854e4	8.000e4	5.965e4	3.638e4	7.533e4	4.610e4	6.755e4	5.374e4	4.581e4
PEP	KHGGPADEERHVGDLGNVTAGK	P08228	1	Mouse_09-2020	null	[MS,MS:1001208,SEQUEST,]	4.5e0	null	0.0	0.0|0.0	4	561.78335	3.908e4	9.21	9.21	5.569e4	6.31	6.31	9.508e4	24.59	24.59	3.363e4	3.908e4	3.736e4	3.665e4	4.477e4	4.465e4	4.109e4	5.438e4	4.502e4
PEP	KHLEINPDHPIVETLR	P11499	1	Mouse_09-2020	null	[MS,MS:1001208,SEQUEST,]	3.4e0	null	0.0	0.0|0.0	3	637.68641	1.473e4	12.90	12.90	1.999e4	12.64	12.64	3.171e4	8.25	8.25	1.087e4	1.473e4	1.310e4	1.243e4	1.607e4	2.126e4	2.031e4	1.993e4	1.490e4
PEP	KHPDASVNFSEFSK	P63158	1	Mouse_09-2020	null	[MS,MS:1001208,SEQUEST,]	1.4e0	null	0.0	0.0|0.0	3	711.94867	5.032e4	27.38	27.38	5.145e4	24.24	24.24	7.926e4	16.73	16.73	3.546e4	5.032e4	5.705e4	4.247e4	4.136e4	3.649e4	4.929e4	4.533e4	4.641e4
PEP	KILATPPQEDAPSVDIANIR	P40142	1	Mouse_09-2020	null	[MS,MS:1001208,SEQUEST,]	4.6e0	null	0.0	0.0|0.0	3	716.72682	8.637e4	21.86	21.86	1.315e5	12.42	12.42	1.540e5	17.76	17.76	5.715e4	9.952e4	7.248e4	7.706e4	1.057e5	1.346e5	9.324e4	8.805e4	9.007e4
PEP	KLGEMWSEQSAKDKQPYEQK	P30681	1	Mouse_09-2020	null	[MS,MS:1001208,SEQUEST,]	3.5e0	null	0.0	0.0|0.0	4	607.29687	5.777e4	21.32	21.32	9.725e4	10.15	10.15	1.320e5	11.68	11.68	4.275e4	5.777e4	6.103e4	6.572e4	6.914e4	8.376e4	9.499e4	7.549e4	5.174e4
PEP	KLGEMWNNTAADDKQPYEKK	P63158	1	Mouse_09-2020	null	[MS,MS:1001208,SEQUEST,]	2.4e0	null	0.0	0.0|0.0	4	731.55559	7.757e4	78.02	78.02	7.738e4	28.64	28.64	3.925e4	105.28	105.28	6.467e3	9.720e4	6.510e4	3.070e4	6.221e4	7.710e4	7.431e4	2.189e3	1.844e4
PEP	KLGEMWNNTAADDKQPYEKK	P63158	1	Mouse_09-2020	null	[MS,MS:1001208,SEQUEST,]	7.1e0	null	0.0	0.0|0.0	4	596.29032	7.205e4	29.13	29.13	1.087e5	15.13	15.13	1.335e5	43.73	43.73	4.898e4	9.781e4	6.046e4	6.771e4	1.077e5	8.680e4	1.742e5	7.634e4	5.609e4
PEP	KLGEMWNNTAADDKQPYEK	P63158	1	Mouse_09-2020	null	[MS,MS:1001208,SEQUEST,]	3.5e0	null	0.0	0.0|0.0	4	564.26658	2.984e4	9.23	9.23	4.868e4	8.89	8.89	4.811e4	22.42	22.42	2.292e4	2.984e4	2.539e4	3.318e4	3.914e4	3.839e4	4.314e4	2.751e4	1.907e4
PEP	LAPDYDALDVANK	P62751	1	Mouse_09-2020	null	[MS,MS:1001208,SEQUEST,]	2.6e0	null	0.0	0.0|0.0	2	702.85391	8.926e4	11.60	11.60	1.352e5	5.89	5.89	1.761e5	12.34	12.34	6.653e4	8.926e4	7.769e4	8.992e4	1.087e5	1.106e5	1.111e5	1.007e5	9.660e4
PEP	KVINDFVEKGTQGK	P07758	0	Mouse_09-2020	null	[MS,MS:1001208,SEQUEST,]	2.7e0	null	0.0	0.0|0.0	3	521.62275	2.689e4	22.03	22.03	2.884e4	19.77	19.77	6.407e4	17.28	17.28	2.126e4	3.590e4	2.257e4	1.797e4	2.931e4	2.133e4	4.195e4	3.664e4	3.910e4
PEP	KVINDFVEKGTQGK	P22599	0	Mouse_09-2020	null	[MS,MS:1001208,SEQUEST,]	2.7e0	null	0.0	0.0|0.0	3	521.62275	2.689e4	22.03	22.03	2.884e4	19.77	19.77	6.407e4	17.28	17.28	2.126e4	3.590e4	2.257e4	1.797e4	2.931e4	2.133e4	4.195e4	3.664e4	3.910e4
PEP	KVINDFVEKGTQGK	P07758	0	Mouse_09-2020	null	[MS,MS:1001208,SEQUEST,]	1.7e0	null	0.0	0.0|0.0	3	701.97645	6.049e4	34.99	34.99	4.883e4	14.00	14.00	7.293e4	28.80	28.80	3.337e4	6.049e4	6.541e4	3.042e4	3.210e4	4.551e4	6.176e4	2.825e4	3.426e4
PEP	KVINDFVEKGTQGK	P22599	0	Mouse_09-2020	null	[MS,MS:1001208,SEQUEST,]	1.7e0	null	0.0	0.0|0.0	3	701.97645	6.049e4	34.99	34.99	4.883e4	14.00	14.00	7.293e4	28.80	28.80	3.337e4	6.049e4	6.541e4	3.042e4	3.210e4	4.551e4	6.176e4	2.825e4	3.426e4
PEP	KEPALLELEGK	P40124	1	Mouse_09-2020	null	[MS,MS:1001208,SEQUEST,]	2.6e0	null	0.0	0.0|0.0	2	613.85318	3.134e4	10.37	10.37	5.248e4	18.62	18.62	7.519e4	11.50	11.50	2.817e4	3.088e4	3.108e4	3.270e4	4.370e4	3.268e4	4.690e4	4.905e4	3.532e4
PEP	KKELEEIVQPIISK	P20029	1	Mouse_09-2020	null	[MS,MS:1001208,SEQUEST,]	1.6e0	null	0.0	0.0|0.0	3	732.35140	6.272e4	5.24	5.24	6.294e4	48.28	48.28	1.717e4	92.74	92.74	null	6.509e4	5.072e4	3.921e4	2.249e4	7.192e4	5.063e4	9.821e3	7.484e3
PEP	KYVLGNPLTPGINQGPQIDKEQHDKILDLIESGK	P24549	1	Mouse_09-2020	null	[MS,MS:1001208,SEQUEST,]	3.2e0	null	0.0	0.0|0.0	5	860.62051	5.474e4	35.53	35.53	7.553e4	57.76	57.76	2.926e4	40.75	40.75	3.501e4	5.474e4	6.686e4	4.706e4	1.623e4	7.203e4	2.702e4	1.244e4	null
PEP	KALAAAGYDVEKNNSR	P43274	1	Mouse_09-2020	null	[MS,MS:1001208,SEQUEST,]	4.6e0	null	0.0	0.0|0.0	3	569.63219	5.874e4	6.94	6.94	1.079e5	21.50	21.50	1.997e5	18.76	18.76	5.279e4	6.486e4	4.773e4	6.722e4	1.006e5	6.937e4	1.042e5	1.269e5	9.384e4
PEP	HVVFIAQR	P62082	1	Mouse_09-2020	null	[MS,MS:1001208,SEQUEST,]	2.2e0	null	0.0	0.0|0.0	2	485.28507	9.143e4	6.18	6.18	1.419e5	8.92	8.92	1.723e5	45.84	45.84	7.709e4	9.707e4	7.673e4	1.007e5	1.141e5	1.179e5	4.457e4	1.009e5	8.095e4
PEP	LAAVDATMNQVLASR	Q3TML0	1	Mouse_09-2020	null	[MS,MS:1001208,SEQUEST,]	2.9e0	null	0.0	0.0|0.0	2	788.41160	7.239e3	20.99	20.99	1.939e4	15.91	15.91	1.682e4	31.15	31.15	5.602e3	null	7.055e3	1.208e4	1.374e4	2.012e4	9.109e3	9.618e3	1.143e4
PEP	KASSEGGAATGAGLDSLHK	Q9WV32	1	Mouse_09-2020	null	[MS,MS:1001208,SEQUEST,]	5.6e0	null	0.0	0.0|0.0	3	586.29899	7.725e4	5.07	5.07	1.167e5	24.18	24.18	2.221e5	22.31	22.31	7.466e4	7.725e4	6.332e4	9.131e4	9.384e4	7.723e4	1.003e5	1.270e5	1.043e5
PEP	LAEQAERYDDMAAAMK	Q9CQV8	1	Mouse_09-2020	null	[MS,MS:1001208,SEQUEST,]	3.5e0	null	0.0	0.0|0.0	3	615.60996	5.179e4	38.25	38.25	1.351e5	16.05	16.05	1.708e5	10.15	10.15	3.129e4	7.610e4	4.346e4	8.600e4	1.086e5	8.777e4	1.098e5	9.767e4	9.145e4
PEP	KVITAFNDGLNHLDSLK	A8DUK4	1	Mouse_09-2020	null	[MS,MS:1001208,SEQUEST,]	2.1e0	null	0.0	0.0|0.0	3	809.36448	3.609e5	33.92	33.92	2.178e5	54.58	54.58	1.543e5	32.88	32.88	1.676e5	3.609e5	3.117e5	1.357e5	8.302e4	2.978e5	1.598e5	8.822e4	5.841e4
PEP	KDLYANTVLSGGTTMYPGIADR	P60710	1	Mouse_09-2020	null	[MS,MS:1001208,SEQUEST,]	6.3e0	null	0.0	0.0|0.0	3	787.05813	1.175e5	10.62	10.62	1.881e5	20.79	20.79	1.676e5	6.19	6.19	9.109e4	1.252e5	9.863e4	1.224e5	1.052e5	1.620e5	1.092e5	9.587e4	8.450e4
PEP	EQVANSAFVER	P11499	1	Mouse_09-2020	null	[MS,MS:1001208,SEQUEST,]	3.1e0	null	0.0	0.0|0.0	2	625.31221	1.336e5	10.54	10.54	2.334e5	10.98	10.98	2.955e5	10.99	10.99	1.201e5	1.312e5	1.326e5	1.614e5	1.670e5	2.010e5	2.028e5	1.525e5	1.560e5
PEP	MELQEIQLKEAK	D3Z6I8	1	Mouse_09-2020	null	[MS,MS:1001208,SEQUEST,]	6.9e-1	null	0.0	0.0|0.0	3	672.95102	2.542e4	42.46	42.46	1.668e4	5.98	5.98	1.763e4	7.19	7.19	1.142e4	3.239e4	2.133e4	9.960e3	null	1.498e4	1.187e4	1.127e4	8.281e3
PEP	TETQEKNTLPTKETIEQEKRSEIS	Q6ZWY8	1	Mouse_09-2020	null	[MS,MS:1001208,SEQUEST,]	2.1e0	null	0.0	0.0|0.0	4	840.87746	1.750e4	20.13	20.13	7.216e4	72.56	72.56	6.470e4	40.72	40.72	2.051e4	1.750e4	1.308e4	4.576e4	5.801e4	7.170e3	4.441e4	5.845e4	2.138e4
PEP	TFAPEEISAMVLTK	P20029	1	Mouse_09-2020	null	[MS,MS:1001208,SEQUEST,]	2.4e0	null	0.0	0.0|0.0	2	776.90000	1.305e4	20.84	20.84	2.387e4	20.57	20.57	2.829e4	13.25	13.25	1.081e4	1.760e4	1.095e4	1.733e4	1.469e4	2.056e4	1.730e4	1.618e4	1.540e4
PEP	EKYGKDATNVGDEGGFAPNILENKEALELLK	P17182	1	Mouse_09-2020	null	[MS,MS:1001208,SEQUEST,]	1.6e0	null	0.0	0.0|0.0	4	976.69860	null	null	null	null	null	null	null	null	null	null	null	null	null	null	null	null	null	null
PEP	TFIAIKPDGVQR	Q01768	1	Mouse_09-2020	null	[MS,MS:1001208,SEQUEST,]	2.6e0	null	0.0	0.0|0.0	2	672.88534	1.143e5	28.73	28.73	1.679e5	30.40	30.40	2.006e5	22.36	22.36	1.028e5	1.077e5	1.485e5	1.218e5	8.311e4	1.446e5	1.347e5	1.639e5	9.424e4
PEP	AGLEQGSDAGYLAESQKFGELALTK	Q8BMS1	1	Mouse_09-2020	null	[MS,MS:1001208,SEQUEST,]	7.2e-1	null	0.0	0.0|0.0	3	1042.12312	2.172e4	null	null	null	null	null	null	null	null	null	null	1.822e4	null	null	null	null	null	null
PEP	YEKDIAAYR	P63158	0	Mouse_09-2020	null	[MS,MS:1001208,SEQUEST,]	1.2e0	null	0.0	0.0|0.0	3	557.21469	1.079e5	50.99	50.99	9.297e4	35.73	35.73	6.900e4	45.53	45.53	4.325e4	1.079e5	1.282e5	5.792e4	3.663e4	8.109e4	9.228e4	3.507e4	3.242e4
PEP	YEKDIAAYR	P30681	0	Mouse_09-2020	null	[MS,MS:1001208,SEQUEST,]	1.2e0	null	0.0	0.0|0.0	3	557.21469	1.079e5	50.99	50.99	9.297e4	35.73	35.73	6.900e4	45.53	45.53	4.325e4	1.079e5	1.282e5	5.792e4	3.663e4	8.109e4	9.228e4	3.507e4	3.242e4
PEP	EITALAPSTMKIK	P60710	0	Mouse_09-2020	null	[MS,MS:1001208,SEQUEST,]	2.6e0	null	0.0	0.0|0.0	2	709.89980	4.331e4	31.72	31.72	4.942e4	62.73	62.73	5.085e4	9.41	9.41	3.017e4	4.331e4	5.248e4	3.079e4	2.414e4	8.959e4	3.463e4	3.396e4	2.389e4
PEP	EITALAPSTMKIK	P68134	0	Mouse_09-2020	null	[MS,MS:1001208,SEQUEST,]	2.6e0	null	0.0	0.0|0.0	2	709.89980	4.331e4	31.72	31.72	4.942e4	62.73	62.73	5.085e4	9.41	9.41	3.017e4	4.331e4	5.248e4	3.079e4	2.414e4	8.959e4	3.463e4	3.396e4	2.389e4
PEP	TGTAYTFFTPNNIK	Q61656	1	Mouse_09-2020	null	[MS,MS:1001208,SEQUEST,]	2.4e0	null	0.0	0.0|0.0	2	787.89611	1.600e4	14.50	14.50	2.221e4	16.69	16.69	2.472e4	21.82	21.82	1.235e4	1.840e4	1.343e4	1.741e4	1.786e4	1.760e4	1.382e4	1.414e4	1.463e4
PEP	LALQAQPVPDELVTK	G5E8J2	1	Mouse_09-2020	null	[MS,MS:1001208,SEQUEST,]	2.1e0	null	0.0	0.0|0.0	2	811.46161	null	null	null	null	null	null	null	null	null	null	null	null	null	null	null	null	null	null
PEP	THKNPALK	P40124	1	Mouse_09-2020	null	[MS,MS:1001208,SEQUEST,]	1.4e0	null	0.0	0.0|0.0	3	483.86896	2.819e5	45.25	45.25	3.355e5	14.09	14.09	3.822e5	11.75	11.75	1.655e5	2.819e5	3.856e5	2.090e5	2.218e5	3.155e5	2.623e5	1.781e5	1.817e5
PEP	TFIAIKPDGVQR	Q01768	1	Mouse_09-2020	null	[MS,MS:1001208,SEQUEST,]	1.6e0	null	0.0	0.0|0.0	3	629.27969	5.887e4	38.64	38.64	3.839e4	45.93	45.93	4.070e4	23.70	23.70	2.552e4	6.502e4	4.940e4	3.952e4	2.022e4	3.307e4	2.794e4	2.282e4	2.793e4
PEP	TAPFDSRFPNQNQTK	P56391	1	Mouse_09-2020	null	[MS,MS:1001208,SEQUEST,]	2.5e0	null	0.0	0.0|0.0	3	584.28843	5.634e4	16.25	16.25	6.767e4	16.96	16.96	9.991e4	6.85	6.85	4.093e4	6.330e4	4.728e4	4.899e4	5.440e4	4.805e4	6.645e4	5.714e4	5.177e4
PEP	IEHPGLSIGDTAKK	P30681	1	Mouse_09-2020	null	[MS,MS:1001208,SEQUEST,]	1.0e0	null	0.0	0.0|0.0	3	669.62553	6.960e4	36.30	36.30	6.687e4	22.75	22.75	7.863e4	20.18	20.18	3.958e4	6.960e4	7.921e4	4.166e4	3.763e4	6.408e4	6.873e4	4.497e4	3.173e4
PEP	TLSDYNIQKESTLHLVLR	E9Q5F6	1	Mouse_09-2020	null	[MS,MS:1001208,SEQUEST,]	1.3e0	null	0.0	0.0|0.0	3	891.07700	3.887e4	23.27	23.27	2.823e4	84.44	84.44	2.748e4	8.68	8.68	2.451e4	3.887e4	3.687e4	1.759e4	2.041e3	3.847e4	1.628e4	1.593e4	1.291e4
PEP	SIANPEFDQRGQRK	Q542I8	1	Mouse_09-2020	null	[MS,MS:1001208,SEQUEST,]	1.3e0	null	0.0	0.0|0.0	3	729.63872	1.989e4	30.12	30.12	3.146e4	43.86	43.86	1.260e5	23.65	23.65	1.788e4	1.931e4	2.683e4	2.480e4	1.207e4	2.709e4	6.108e4	7.208e4	6.799e4
PEP	IETIEVMEDR	Q8BG05	1	Mouse_09-2020	null	[MS,MS:1001208,SEQUEST,]	2.8e0	null	0.0	0.0|0.0	2	625.80029	5.476e4	13.87	13.87	9.285e4	15.48	15.48	1.281e5	13.42	13.42	4.782e4	5.476e4	5.708e4	6.458e4	7.464e4	6.527e4	7.749e4	7.324e4	6.933e4
PEP	SLQSVAEER	Q9CZM2	1	Mouse_09-2020	null	[MS,MS:1001208,SEQUEST,]	1.9e0	null	0.0	0.0|0.0	2	509.76182	3.477e4	21.89	21.89	5.497e4	22.46	22.46	7.570e4	15.47	15.47	2.845e4	3.477e4	3.973e4	4.883e4	4.294e4	4.734e4	4.557e4	4.329e4	4.236e4
PEP	YGKDATNVGDEGGFAPNILENK	P17182	1	Mouse_09-2020	null	[MS,MS:1001208,SEQUEST,]	1.4e0	null	0.0	0.0|0.0	3	950.72670	null	null	null	1.241e4	38.71	38.71	null	null	null	null	null	null	5.836e3	null	1.415e4	null	null	null
PEP	ADFDNTVAIHPTSSEELVTLR	P47791	1	Mouse_09-2020	null	[MS,MS:1001208,SEQUEST,]	9.1e-1	null	0.0	0.0|0.0	3	952.74235	1.823e4	22.59	22.59	2.790e4	45.75	45.75	2.037e4	20.69	20.69	1.362e4	1.823e4	1.983e4	1.738e4	8.925e3	2.657e4	1.909e4	1.101e4	9.572e3
PEP	IANPVEGSSGR	P60335	1	Mouse_09-2020	null	[MS,MS:1001208,SEQUEST,]	2.1e0	null	0.0	0.0|0.0	2	543.78054	2.737e4	7.12	7.12	3.927e4	10.43	10.43	5.613e4	5.83	5.83	2.459e4	2.717e4	2.582e4	2.825e4	3.157e4	3.204e4	3.853e4	3.163e4	2.889e4
PEP	SNIKAAWGK	Q91VB8	1	Mouse_09-2020	null	[MS,MS:1001208,SEQUEST,]	1.9e0	null	0.0	0.0|0.0	3	505.87248	3.810e5	34.06	34.06	1.786e5	49.45	49.45	8.210e4	26.84	26.84	1.934e5	4.437e5	3.197e5	1.113e5	7.849e4	2.419e5	8.173e4	4.696e4	3.416e4
PEP	SNIKAAWGK	Q91VB8	1	Mouse_09-2020	null	[MS,MS:1001208,SEQUEST,]	1.9e0	null	0.0	0.0|0.0	2	758.30509	3.810e5	34.06	34.06	1.786e5	49.45	49.45	8.210e4	26.84	26.84	1.934e5	4.437e5	3.197e5	1.113e5	7.849e4	2.419e5	8.173e4	4.696e4	3.416e4
PEP	SPPGQVTEAVK	P45376	1	Mouse_09-2020	null	[MS,MS:1001208,SEQUEST,]	1.7e0	null	0.0	0.0|0.0	2	556.80095	8.153e4	8.50	8.50	1.234e5	25.05	25.05	1.598e5	10.39	10.39	6.548e4	8.153e4	7.244e4	9.468e4	9.920e4	7.824e4	1.030e5	9.137e4	8.611e4
PEP	FAAQAAQQR	F6R587	1	Mouse_09-2020	null	[MS,MS:1001208,SEQUEST,]	2.4e0	null	0.0	0.0|0.0	2	495.75942	3.021e4	14.73	14.73	5.428e4	32.05	32.05	7.500e4	11.05	11.05	2.715e4	2.820e4	3.117e4	4.020e4	4.363e4	2.824e4	4.382e4	4.290e4	3.732e4
PEP	IDKTDYMVGSYGPR	Q99PT1	1	Mouse_09-2020	null	[MS,MS:1001208,SEQUEST,]	1.0e0	null	0.0	0.0|0.0	3	720.27780	2.410e4	49.42	49.42	1.393e4	53.90	53.90	1.703e4	32.15	32.15	1.030e4	2.410e4	2.896e4	8.679e3	5.136e3	1.840e4	1.169e4	1.120e4	4.676e3
PEP	YFSERGDAVAK	P97371	1	Mouse_09-2020	null	[MS,MS:1001208,SEQUEST,]	2.4e0	null	0.0	0.0|0.0	2	621.80930	2.822e4	9.93	9.93	4.563e4	26.22	26.22	7.898e4	12.49	12.49	2.225e4	3.020e4	2.368e4	3.541e4	3.668e4	2.854e4	4.491e4	4.517e4	3.935e4
PEP	IFQNAPTDPTQDFSTQVAK	P56399	1	Mouse_09-2020	null	[MS,MS:1001208,SEQUEST,]	1.3e0	null	0.0	0.0|0.0	3	703.34801	1.040e4	15.23	15.23	1.474e4	20.45	20.45	1.700e4	31.77	31.77	9.346e3	7.984e3	8.943e3	1.282e4	1.185e4	1.259e4	9.282e3	1.222e4	null
PEP	LLVSASQDGK	P29387	1	Mouse_09-2020	null	[MS,MS:1001208,SEQUEST,]	2.0e0	null	0.0	0.0|0.0	2	509.28239	1.078e5	8.13	8.13	1.700e5	22.91	22.91	2.350e5	5.70	5.70	9.195e4	1.078e5	1.005e5	1.288e5	1.366e5	1.115e5	1.567e5	1.344e5	1.196e5
PEP	YFLHQSHEEREHAEK	P09528	1	Mouse_09-2020	null	[MS,MS:1001208,SEQUEST,]	2.1e0	null	0.0	0.0|0.0	4	485.73159	2.253e4	34.89	34.89	2.446e4	47.45	47.45	1.605e4	49.02	49.02	1.088e4	2.253e4	2.127e4	1.618e4	1.966e4	7.742e3	6.416e3	1.490e4	7.542e3
PEP	LFTTMELMR	Q9D8W5	1	Mouse_09-2020	null	[MS,MS:1001208,SEQUEST,]	2.1e0	null	0.0	0.0|0.0	2	587.28576	5.738e4	8.85	8.85	8.333e4	21.92	21.92	1.232e5	12.62	12.62	4.439e4	5.738e4	4.883e4	6.192e4	6.699e4	5.467e4	6.836e4	7.237e4	5.789e4
PEP	FEKLIVAMMKPSR	P48036	1	Mouse_09-2020	null	[MS,MS:1001208,SEQUEST,]	9.0e-1	null	0.0	0.0|0.0	3	708.30827	4.115e4	67.75	67.75	3.771e4	40.17	40.17	4.775e4	31.99	31.99	6.355e3	4.115e4	3.905e4	null	2.264e4	4.349e4	4.152e4	2.731e4	1.452e4
PEP	FEKEAAEMGK	P10126	1	Mouse_09-2020	null	[MS,MS:1001208,SEQUEST,]	1.2e0	null	0.0	0.0|0.0	3	566.20357	3.544e4	33.51	33.51	3.546e4	37.27	37.27	2.970e4	37.15	37.15	1.762e4	3.544e4	3.330e4	2.209e4	1.877e4	4.344e4	3.563e4	1.571e4	1.396e4
PEP	LDQPMTEIVSR	Q02053	1	Mouse_09-2020	null	[MS,MS:1001208,SEQUEST,]	1.3e0	null	0.0	0.0|0.0	2	652.82938	1.817e4	12.85	12.85	2.972e4	5.12	5.12	3.227e4	7.88	7.88	1.904e4	1.817e4	1.382e4	1.902e4	2.389e4	2.379e4	2.121e4	1.845e4	1.688e4
PEP	ALRDAKLDK	P63017	1	Mouse_09-2020	null	[MS,MS:1001208,SEQUEST,]	1.8e0	null	0.0	0.0|0.0	3	524.22693	5.289e4	28.43	28.43	5.321e4	28.73	28.73	6.186e4	18.73	18.73	3.266e4	5.289e4	5.506e4	3.315e4	3.313e4	6.283e4	5.450e4	3.538e4	2.617e4
PEP	LDRLEETVQAK	O89053	1	Mouse_09-2020	null	[MS,MS:1001208,SEQUEST,]	1.3e0	null	0.0	0.0|0.0	3	614.92721	7.841e3	49.24	49.24	9.843e3	22.67	22.67	8.778e3	23.22	23.22	6.570e3	7.841e3	1.392e4	6.132e3	6.283e3	1.063e4	8.400e3	4.589e3	4.124e3
PEP	EGHPDTLSKKEFR	P31725	1	Mouse_09-2020	null	[MS,MS:1001208,SEQUEST,]	1.5e0	null	0.0	0.0|0.0	4	521.96732	7.956e4	104.83	104.83	2.925e5	null	null	2.267e4	45.11	45.11	8.455e3	7.956e4	1.877e5	null	null	2.519e5	2.653e4	1.297e4	7.527e3
PEP	EGHPDTLSKKEFR	P31725	1	Mouse_09-2020	null	[MS,MS:1001208,SEQUEST,]	1.5e0	null	0.0	0.0|0.0	3	695.62066	7.956e4	104.83	104.83	2.925e5	null	null	2.267e4	45.11	45.11	8.455e3	7.956e4	1.877e5	null	null	2.519e5	2.653e4	1.297e4	7.527e3
PEP	ILLTEPPMNPTK	P61161	1	Mouse_09-2020	null	[MS,MS:1001208,SEQUEST,]	2.2e0	null	0.0	0.0|0.0	2	685.37342	5.529e4	9.43	9.43	9.351e4	14.92	14.92	1.159e5	8.78	8.78	4.688e4	5.529e4	5.252e4	5.939e4	7.517e4	6.202e4	7.952e4	6.231e4	6.075e4
PEP	VEIIANDQGNR	P20029	0	Mouse_09-2020	null	[MS,MS:1001208,SEQUEST,]	2.6e0	null	0.0	0.0|0.0	2	614.81766	9.384e4	10.68	10.68	1.446e5	9.52	9.52	1.834e5	11.55	11.55	8.433e4	8.950e4	9.174e4	1.010e5	1.081e5	1.246e5	1.259e5	9.661e4	9.941e4
PEP	VEIIANDQGNR	P63017	0	Mouse_09-2020	null	[MS,MS:1001208,SEQUEST,]	2.6e0	null	0.0	0.0|0.0	2	614.81766	9.384e4	10.68	10.68	1.446e5	9.52	9.52	1.834e5	11.55	11.55	8.433e4	8.950e4	9.174e4	1.010e5	1.081e5	1.246e5	1.259e5	9.661e4	9.941e4
PEP	VFIGNLNTLVVK	Q9Z204	1	Mouse_09-2020	null	[MS,MS:1001208,SEQUEST,]	2.1e0	null	0.0	0.0|0.0	2	658.90046	1.476e4	22.07	22.07	2.217e4	6.47	6.47	2.939e4	12.54	12.54	1.202e4	2.009e4	1.238e4	1.501e4	1.707e4	1.910e4	1.942e4	2.031e4	1.381e4
PEP	VVSSIEQKTEGAEK	P63101	1	Mouse_09-2020	null	[MS,MS:1001208,SEQUEST,]	8.2e-1	null	0.0	0.0|0.0	3	682.62033	4.022e4	29.93	29.93	3.857e4	28.15	28.15	4.970e4	7.30	7.30	2.416e4	4.022e4	4.214e4	2.403e4	1.822e4	3.396e4	3.855e4	2.833e4	2.335e4
PEP	ASAPATPLSPTR	P14733	1	Mouse_09-2020	null	[MS,MS:1001208,SEQUEST,]	2.2e0	null	0.0	0.0|0.0	2	584.81967	6.906e4	14.90	14.90	9.674e4	24.70	24.70	1.557e5	5.51	5.51	5.008e4	7.514e4	5.796e4	7.541e4	7.777e4	6.300e4	1.069e5	8.140e4	7.409e4
PEP	IKIIAPPERK	P60710	0	Mouse_09-2020	null	[MS,MS:1001208,SEQUEST,]	2.1e0	null	0.0	0.0|0.0	3	569.27399	9.046e5	36.56	36.56	7.210e5	19.05	19.05	9.368e5	19.30	19.30	4.447e5	9.046e5	9.115e5	4.563e5	4.107e5	6.210e5	8.566e5	5.358e5	4.145e5
PEP	IKIIAPPERK	P68134	0	Mouse_09-2020	null	[MS,MS:1001208,SEQUEST,]	2.1e0	null	0.0	0.0|0.0	3	569.27399	9.046e5	36.56	36.56	7.210e5	19.05	19.05	9.368e5	19.30	19.30	4.447e5	9.046e5	9.115e5	4.563e5	4.107e5	6.210e5	8.566e5	5.358e5	4.145e5
PEP	IKIEHPGLSIGDTAKK	P30681	1	Mouse_09-2020	null	[MS,MS:1001208,SEQUEST,]	1.9e0	null	0.0	0.0|0.0	4	562.76572	9.724e4	43.82	43.82	7.422e4	36.65	36.65	7.563e4	34.82	34.82	4.263e4	9.724e4	1.051e5	4.624e4	4.252e4	9.496e4	9.078e4	4.326e4	3.529e4
PEP	LANVMMGPYRQDLLAK	Q64727	1	Mouse_09-2020	null	[MS,MS:1001208,SEQUEST,]	2.2e0	null	0.0	0.0|0.0	3	617.98670	4.012e4	9.23	9.23	5.689e4	4.83	4.83	5.893e4	10.54	10.54	3.059e4	4.012e4	3.368e4	3.544e4	4.780e4	4.649e4	3.990e4	3.997e4	2.769e4
PEP	AREQAEAEVASLNRR	D3Z6I8	1	Mouse_09-2020	null	[MS,MS:1001208,SEQUEST,]	1.5e0	null	0.0	0.0|0.0	3	567.29932	2.181e4	15.81	15.81	2.826e4	16.05	16.05	5.256e4	7.48	7.48	1.550e4	2.181e4	1.986e4	2.231e4	2.272e4	2.303e4	3.261e4	3.006e4	2.589e4
PEP	LHVDPENFR	A8DUK4	0	Mouse_09-2020	null	[MS,MS:1001208,SEQUEST,]	1.3e0	null	0.0	0.0|0.0	3	556.54655	1.557e5	26.28	26.28	9.088e4	30.63	30.63	8.818e4	41.67	41.67	1.399e5	1.348e5	1.851e5	3.633e4	7.305e4	9.554e4	6.052e4	6.311e4	2.073e4
PEP	LHVDPENFR	P02089	0	Mouse_09-2020	null	[MS,MS:1001208,SEQUEST,]	1.3e0	null	0.0	0.0|0.0	3	556.54655	1.557e5	26.28	26.28	9.088e4	30.63	30.63	8.818e4	41.67	41.67	1.399e5	1.348e5	1.851e5	3.633e4	7.305e4	9.554e4	6.052e4	6.311e4	2.073e4
PEP	AYPLADAHLTK	Q9D0T1	1	Mouse_09-2020	null	[MS,MS:1001208,SEQUEST,]	1.6e0	null	0.0	0.0|0.0	2	600.32459	null	null	null	null	null	null	2.609e4	5.57	5.57	null	null	null	null	null	null	1.863e4	1.434e4	null
PEP	ALEEAMEQK	Q8VDD5	1	Mouse_09-2020	null	[MS,MS:1001208,SEQUEST,]	1.9e0	null	0.0	0.0|0.0	2	532.75006	5.409e4	15.83	15.83	7.052e4	24.13	24.13	1.045e5	16.91	16.91	3.645e4	5.409e4	4.552e4	5.257e4	5.669e4	4.421e4	6.464e4	5.975e4	6.115e4
PEP	VNADEVGGEALGR	A8DUK4	1	Mouse_09-2020	null	[MS,MS:1001208,SEQUEST,]	1.8e0	null	0.0	0.0|0.0	2	914.35095	2.479e5	10.42	10.42	8.868e4	23.11	23.11	7.841e4	13.19	13.19	2.245e5	2.065e5	2.080e5	5.525e4	5.945e4	1.001e5	5.382e4	4.234e4	4.446e4
PEP	VNADEVGGEALGR	A8DUK4	1	Mouse_09-2020	null	[MS,MS:1001208,SEQUEST,]	1.8e0	null	0.0	0.0|0.0	3	609.90306	2.479e5	10.42	10.42	8.868e4	23.11	23.11	7.841e4	13.19	13.19	2.245e5	2.065e5	2.080e5	5.525e4	5.945e4	1.001e5	5.382e4	4.234e4	4.446e4
PEP	VQVEYKGETK	P63017	1	Mouse_09-2020	null	[MS,MS:1001208,SEQUEST,]	2.0e0	null	0.0	0.0|0.0	3	574.56550	8.365e4	35.42	35.42	8.211e4	16.05	16.05	9.789e4	3.17	3.17	5.467e4	8.365e4	1.035e5	5.116e4	5.022e4	7.327e4	7.064e4	5.555e4	4.599e4
PEP	ASGLAAGKGVIVAK	Q64737	1	Mouse_09-2020	null	[MS,MS:1001208,SEQUEST,]	1.9e0	null	0.0	0.0|0.0	3	594.94442	6.898e4	42.94	42.94	4.495e4	30.91	30.91	5.503e4	25.05	25.05	2.939e4	6.898e4	7.109e4	2.801e4	3.440e4	6.234e4	5.380e4	2.838e4	2.585e4
PEP	VSFELFADKVPK	P17742	1	Mouse_09-2020	null	[MS,MS:1001208,SEQUEST,]	1.8e0	null	0.0	0.0|0.0	3	640.94420	9.950e4	39.65	39.65	8.117e4	32.65	32.65	7.814e4	13.17	13.17	4.180e4	9.950e4	9.161e4	5.057e4	4.112e4	8.771e4	6.378e4	4.128e4	3.671e4
PEP	VSFELFADKVPKTAENFR	P17742	1	Mouse_09-2020	null	[MS,MS:1001208,SEQUEST,]	1.3e0	null	0.0	0.0|0.0	3	880.39081	4.045e4	26.05	26.05	4.112e4	41.89	41.89	3.929e4	9.44	9.44	3.268e4	4.045e4	4.905e4	2.562e4	1.375e4	3.545e4	2.318e4	2.314e4	1.846e4
PEP	VLVVTQGSNAK	P01027	1	Mouse_09-2020	null	[MS,MS:1001208,SEQUEST,]	2.1e0	null	0.0	0.0|0.0	2	558.32459	2.714e4	14.88	14.88	4.485e4	6.47	6.47	4.945e4	11.75	11.75	2.439e4	2.461e4	2.752e4	2.722e4	3.605e4	4.248e4	3.394e4	2.784e4	2.807e4
PEP	AKELPTLKDNDFINEGQK	F6RJE8	1	Mouse_09-2020	null	[MS,MS:1001208,SEQUEST,]	1.0e0	null	0.0	0.0|0.0	3	867.71384	9.869e3	47.97	47.97	1.482e4	25.69	25.69	1.803e4	25.97	25.97	5.102e3	9.869e3	1.309e4	7.913e3	1.191e4	1.780e4	1.424e4	1.031e4	5.697e3
PEP	ALAAGGYDVEKNNSR	P43276	1	Mouse_09-2020	null	[MS,MS:1001208,SEQUEST,]	1.8e0	null	0.0	0.0|0.0	3	522.26199	2.525e4	18.53	18.53	4.205e4	13.96	13.96	6.346e4	11.97	11.97	1.740e4	2.525e4	2.365e4	2.801e4	3.380e4	2.935e4	3.574e4	3.630e4	3.074e4
PEP	DLEGLSQRLEEK	Q8VDD5	1	Mouse_09-2020	null	[MS,MS:1001208,SEQUEST,]	2.1e0	null	0.0	0.0|0.0	2	708.87009	2.292e4	33.85	33.85	2.898e4	20.31	20.31	5.072e4	29.49	29.49	1.212e4	2.292e4	2.324e4	1.805e4	2.498e4	1.786e4	2.462e4	3.765e4	2.383e4
PEP	YLGDLSGGQVLK	P14901	1	Mouse_09-2020	null	[MS,MS:1001208,SEQUEST,]	2.4e0	null	0.0	0.0|0.0	2	625.34298	2.736e4	21.76	21.76	5.021e4	7.95	7.95	6.553e4	13.65	13.65	1.843e4	3.204e4	2.296e4	null	4.270e4	4.088e4	null	3.402e4	3.392e4
PEP	TQLAPHSEQMRESLAQR	Q00623	1	Mouse_09-2020	null	[MS,MS:1001208,SEQUEST,]	2.1e0	null	0.0	0.0|0.0	4	500.25099	3.076e4	13.89	13.89	5.155e4	46.44	46.44	7.275e4	17.73	17.73	2.765e4	3.389e4	2.149e4	3.212e4	5.033e4	1.885e4	4.994e4	3.786e4	4.345e4
PEP	AQASAPAQAPKGAQAPK	P47915	1	Mouse_09-2020	null	[MS,MS:1001208,SEQUEST,]	7.6e-1	null	0.0	0.0|0.0	3	711.64358	4.048e4	28.22	28.22	3.962e4	19.77	19.77	5.455e4	5.56	5.56	2.701e4	4.048e4	4.474e4	2.468e4	2.658e4	4.222e4	3.870e4	2.890e4	2.563e4
PEP	TSTADYAMFR	Q8VCM7	1	Mouse_09-2020	null	[MS,MS:1001208,SEQUEST,]	2.7e0	null	0.0	0.0|0.0	2	589.76096	7.823e4	13.46	13.46	1.002e5	3.50	3.50	1.180e5	35.33	35.33	7.031e4	6.286e4	6.849e4	6.241e4	8.212e4	8.217e4	5.135e4	6.746e4	7.386e4
PEP	KTETQEKNPLPSKETIEQEK	P20065	1	Mouse_09-2020	null	[MS,MS:1001208,SEQUEST,]	1.1e0	null	0.0	0.0|0.0	4	725.32560	6.212e4	36.28	36.28	7.336e4	30.91	30.91	7.551e4	47.80	47.80	3.958e4	6.212e4	7.669e4	4.571e4	4.287e4	8.602e4	9.497e4	3.208e4	3.547e4
PEP	WQNNLLPSR	F8WJ41	1	Mouse_09-2020	null	[MS,MS:1001208,SEQUEST,]	1.9e0	null	0.0	0.0|0.0	2	564.30145	2.036e4	14.26	14.26	2.756e4	10.48	10.48	3.273e4	19.30	19.30	1.536e4	2.036e4	1.914e4	1.717e4	2.512e4	2.191e4	2.907e4	1.682e4	1.538e4
PEP	TVLIMELINNVAK	P56480	1	Mouse_09-2020	null	[MS,MS:1001208,SEQUEST,]	2.3e0	null	0.0	0.0|0.0	2	737.42090	1.516e4	35.03	35.03	2.293e4	32.61	32.61	3.833e4	17.35	17.35	1.362e4	2.413e4	1.056e4	1.806e4	1.457e4	null	2.631e4	2.641e4	1.535e4
PEP	KVTAQDVRK	P26041	1	Mouse_09-2020	null	[MS,MS:1001208,SEQUEST,]	8.4e-1	null	0.0	0.0|0.0	3	529.23056	1.985e4	50.57	50.57	1.754e4	32.84	32.84	2.847e4	18.29	18.29	1.009e4	1.985e4	2.732e4	1.278e4	8.231e3	1.511e4	2.323e4	1.338e4	1.337e4
PEP	EAAENSLVAYK	P62259	1	Mouse_09-2020	null	[MS,MS:1001208,SEQUEST,]	2.9e0	null	0.0	0.0|0.0	2	597.80369	3.338e4	4.69	4.69	4.938e4	11.83	11.83	6.232e4	9.69	9.69	2.821e4	3.444e4	2.801e4	3.608e4	3.969e4	3.979e4	4.277e4	3.405e4	3.358e4
PEP	VYSTSVTGSREIK	Q91VW3	1	Mouse_09-2020	null	[MS,MS:1001208,SEQUEST,]	2.0e0	null	0.0	0.0|0.0	3	656.60977	8.550e4	37.14	37.14	1.922e5	53.19	53.19	3.066e5	21.46	21.46	1.349e5	7.983e4	7.175e4	1.206e5	1.545e5	4.904e4	2.105e5	1.838e5	9.907e4
PEP	DSNIPGSDYINANYVK	P29351	1	Mouse_09-2020	null	[MS,MS:1001208,SEQUEST,]	2.1e0	null	0.0	0.0|0.0	2	885.42067	1.963e4	25.56	25.56	3.216e4	13.97	13.97	4.303e4	15.06	15.06	1.592e4	2.820e4	1.647e4	2.300e4	2.585e4	2.402e4	2.460e4	2.461e4	2.284e4
PEP	VYSTSVTGSR	Q91VW3	1	Mouse_09-2020	null	[MS,MS:1001208,SEQUEST,]	2.2e0	null	0.0	0.0|0.0	2	528.76965	4.034e5	1.86	1.86	8.294e5	23.88	23.88	1.072e6	9.82	9.82	3.625e5	3.913e5	3.397e5	5.766e5	6.667e5	4.893e5	6.480e5	6.133e5	5.399e5
PEP	KLEDGPKFLK	P10126	1	Mouse_09-2020	null	[MS,MS:1001208,SEQUEST,]	1.5e0	null	0.0	0.0|0.0	3	572.58623	8.884e4	41.17	41.17	7.607e4	33.81	33.81	9.454e4	12.71	12.71	4.277e4	8.884e4	9.785e4	4.739e4	4.982e4	1.011e5	7.542e4	5.407e4	4.021e4
PEP	DNSTMGYMMAK	P11499	1	Mouse_09-2020	null	[MS,MS:1001208,SEQUEST,]	2.2e0	null	0.0	0.0|0.0	2	648.74888	3.117e4	8.12	8.12	4.781e4	6.30	6.30	4.663e4	34.31	34.31	2.757e4	3.546e4	2.616e4	3.250e4	3.717e4	4.118e4	2.457e4	2.667e4	3.283e4
PEP	DITSDTSGDFRK	P10107	1	Mouse_09-2020	null	[MS,MS:1001208,SEQUEST,]	1.8e0	null	0.0	0.0|0.0	2	671.31769	7.998e3	31.41	31.41	1.402e4	54.33	54.33	1.128e4	11.36	11.36	6.223e3	7.998e3	1.033e4	8.735e3	6.593e3	2.158e4	7.437e3	6.453e3	6.273e3
PEP	DLQMVNISLR	F6QPR1	1	Mouse_09-2020	null	[MS,MS:1001208,SEQUEST,]	1.9e0	null	0.0	0.0|0.0	2	602.82136	1.503e4	7.53	7.53	2.307e4	18.26	18.26	3.081e4	15.79	15.79	1.281e4	null	1.331e4	1.783e4	1.608e4	1.987e4	2.022e4	1.762e4	1.838e4
PEP	KTETQEKNPLPSKETIEQEKQAGES	P20065	1	Mouse_09-2020	null	[MS,MS:1001208,SEQUEST,]	1.8e0	null	0.0	0.0|0.0	4	843.37354	2.661e5	39.41	39.41	2.195e5	20.62	20.62	3.643e5	18.21	18.21	1.447e5	2.661e5	3.110e5	1.368e5	1.349e5	2.203e5	2.810e5	1.618e5	1.712e5
PEP	ASGTLREYKVVGR	A0A1D5RMC7	1	Mouse_09-2020	null	[MS,MS:1001208,SEQUEST,]	2.4e0	null	0.0	0.0|0.0	3	659.62575	9.535e4	38.53	38.53	9.816e4	34.24	34.24	9.816e4	12.05	12.05	4.921e4	9.535e4	1.051e5	6.115e4	5.708e4	1.217e5	7.949e4	5.271e4	4.612e4
PEP	STEVAKTFRK	Q61233	1	Mouse_09-2020	null	[MS,MS:1001208,SEQUEST,]	1.2e0	null	0.0	0.0|0.0	3	569.90949	4.867e4	27.75	27.75	5.311e4	14.27	14.27	6.181e4	10.07	10.07	3.156e4	4.867e4	5.212e4	3.309e4	3.489e4	4.977e4	3.946e4	4.003e4	2.904e4
PEP	ALGQNPTNAEVLKVLGNPK	A0A1W2P6G5	1	Mouse_09-2020	null	[MS,MS:1001208,SEQUEST,]	1.1e0	null	0.0	0.0|0.0	3	835.39092	4.519e4	29.91	29.91	3.432e4	47.48	47.48	5.026e4	9.53	9.53	2.551e4	4.519e4	4.458e4	2.138e4	1.948e4	5.237e4	3.249e4	2.874e4	2.674e4
PEP	GYAFVQYANER	Q64012	1	Mouse_09-2020	null	[MS,MS:1001208,SEQUEST,]	2.8e0	null	0.0	0.0|0.0	2	659.31475	1.880e4	73.62	73.62	3.191e4	9.90	9.90	2.561e4	59.55	59.55	3.009e3	2.726e4	1.578e4	2.203e4	2.565e4	2.499e4	1.122e4	2.295e4	null
PEP	GHLLLAATPGLAGR	Q9R233	1	Mouse_09-2020	null	[MS,MS:1001208,SEQUEST,]	2.5e0	null	0.0	0.0|0.0	2	673.89879	7.315e3	25.79	25.79	1.058e4	26.10	26.10	2.050e4	19.35	19.35	7.905e3	6.083e3	null	7.944e3	7.057e3	null	9.980e3	1.172e4	9.906e3
PEP	GGVIAGSPAPPELIR	Q8VCW8	1	Mouse_09-2020	null	[MS,MS:1001208,SEQUEST,]	3.0e0	null	0.0	0.0|0.0	2	717.40918	2.701e4	11.53	11.53	3.990e4	26.52	26.52	5.341e4	18.38	18.38	2.305e4	2.701e4	2.671e4	3.388e4	3.208e4	2.787e4	2.981e4	3.054e4	2.961e4
PEP	MQIFVKTLTGK	E9Q5F6	1	Mouse_09-2020	null	[MS,MS:1001208,SEQUEST,]	8.6e-1	null	0.0	0.0|0.0	3	608.26639	3.393e4	37.93	37.93	2.293e4	37.21	37.21	2.977e4	16.24	16.24	1.788e4	3.393e4	3.756e4	1.429e4	1.302e4	2.946e4	2.419e4	1.703e4	1.197e4
PEP	ITITNDKGRLSKEDIER	P63017	1	Mouse_09-2020	null	[MS,MS:1001208,SEQUEST,]	1.8e0	null	0.0	0.0|0.0	4	633.04001	4.202e4	56.95	56.95	2.274e4	31.89	31.89	1.707e4	54.24	54.24	1.006e4	4.202e4	3.728e4	1.822e4	1.207e4	1.959e4	2.557e4	8.311e3	8.021e3
PEP	QSSSSRDDNMFQIGK	P11031	1	Mouse_09-2020	null	[MS,MS:1001208,SEQUEST,]	2.0e0	null	0.0	0.0|0.0	3	572.59330	5.380e4	17.81	17.81	5.676e4	31.82	31.82	1.244e5	7.28	7.28	3.497e4	5.423e4	4.515e4	5.814e4	4.563e4	4.713e4	8.536e4	7.984e4	5.756e4
PEP	QTYSTEPNNLK	P41105	1	Mouse_09-2020	null	[MS,MS:1001208,SEQUEST,]	2.0e0	null	0.0	0.0|0.0	2	647.81732	2.096e4	11.17	11.17	3.955e4	18.73	18.73	4.682e4	20.92	20.92	1.670e4	2.096e4	1.952e4	3.279e4	3.037e4	3.406e4	2.466e4	2.678e4	2.588e4
PEP	GYGYGQGAGTLSTDK	P97315	1	Mouse_09-2020	null	[MS,MS:1001208,SEQUEST,]	1.6e0	null	0.0	0.0|0.0	2	737.84407	5.206e4	8.73	8.73	8.066e4	42.27	42.27	1.390e5	18.52	18.52	4.414e4	5.821e4	4.369e4	9.261e4	6.484e4	6.116e4	9.538e4	5.664e4	6.573e4
PEP	GYISPYFINTSK	P63038	1	Mouse_09-2020	null	[MS,MS:1001208,SEQUEST,]	2.6e0	null	0.0	0.0|0.0	2	695.35608	2.779e4	10.54	10.54	3.881e4	22.29	22.29	4.680e4	19.04	19.04	2.572e4	2.779e4	1.964e4	3.195e4	3.120e4	2.875e4	2.321e4	2.677e4	2.306e4
PEP	QVAEQFLNMR	Q9DB77	1	Mouse_09-2020	null	[MS,MS:1001208,SEQUEST,]	1.6e0	null	0.0	0.0|0.0	2	626.31115	2.619e4	24.27	24.27	3.108e4	20.78	20.78	3.680e4	12.20	12.20	1.515e4	2.712e4	2.197e4	1.936e4	2.420e4	3.710e4	2.526e4	1.766e4	1.850e4
PEP	KFVIKPIDK	P26041	1	Mouse_09-2020	null	[MS,MS:1001208,SEQUEST,]	1.7e0	null	0.0	0.0|0.0	3	543.58769	1.223e5	43.76	43.76	1.072e5	17.00	17.00	1.239e5	21.99	21.99	6.637e4	1.223e5	1.550e5	7.054e4	6.518e4	9.235e4	1.205e5	7.086e4	5.671e4
PEP	RAFLIEEQK	Q9D1R9	1	Mouse_09-2020	null	[MS,MS:1001208,SEQUEST,]	1.6e0	null	0.0	0.0|0.0	2	567.31931	1.307e4	6.33	6.33	2.401e4	7.61	7.61	3.228e4	5.32	5.32	1.249e4	1.224e4	1.097e4	1.661e4	1.930e4	1.985e4	2.133e4	1.846e4	1.621e4
PEP	LVSLIGSKTQIPTQR	A0A1B0GS70	1	Mouse_09-2020	null	[MS,MS:1001208,SEQUEST,]	1.5e0	null	0.0	0.0|0.0	3	728.01501	5.435e4	60.78	60.78	5.328e4	28.49	28.49	4.692e4	37.20	37.20	1.419e4	5.435e4	6.062e4	3.319e4	2.594e4	4.973e4	5.366e4	2.683e4	1.867e4
PEP	RATDVMIAGK	P50247	1	Mouse_09-2020	null	[MS,MS:1001208,SEQUEST,]	1.6e0	null	0.0	0.0|0.0	2	539.28969	1.817e4	21.38	21.38	3.208e4	32.67	32.67	4.926e4	14.18	14.18	1.633e4	1.668e4	2.069e4	1.999e4	2.634e4	1.464e4	2.715e4	2.817e4	2.459e4
PEP	MQANNAKAVSAR	P47915	1	Mouse_09-2020	null	[MS,MS:1001208,SEQUEST,]	6.7e-1	null	0.0	0.0|0.0	3	606.57277	1.467e4	40.50	40.50	2.040e3	null	null	1.597e4	15.21	15.21	8.436e3	1.467e4	1.821e4	null	null	1.757e3	1.324e4	9.136e3	6.744e3
PEP	RAVAREESGKPGAHVTVKK	O88569	1	Mouse_09-2020	null	[MS,MS:1001208,SEQUEST,]	1.5e0	null	0.0	0.0|0.0	5	513.04625	3.446e4	51.22	51.22	2.075e4	18.78	18.78	3.688e4	14.79	14.79	1.666e4	3.446e4	4.653e4	1.699e4	1.558e4	1.787e4	2.094e4	2.109e4	1.932e4
PEP	REQEVSILK	Q8VDD5	1	Mouse_09-2020	null	[MS,MS:1001208,SEQUEST,]	2.0e0	null	0.0	0.0|0.0	2	551.31676	8.294e4	12.06	12.06	1.342e5	26.12	26.12	1.946e5	15.25	15.25	6.000e4	8.294e4	6.966e4	8.652e4	1.078e5	7.146e4	1.014e5	1.120e5	9.141e4
PEP	QLFDQVVK	P26041	1	Mouse_09-2020	null	[MS,MS:1001208,SEQUEST,]	2.3e0	null	0.0	0.0|0.0	2	488.77674	3.551e5	9.07	9.07	5.388e5	27.73	27.73	7.639e5	7.75	7.75	2.910e5	3.551e5	3.258e5	4.262e5	4.331e5	3.330e5	4.815e5	4.369e5	3.850e5
PEP	MNPQSAFFQGK	P32020	1	Mouse_09-2020	null	[MS,MS:1001208,SEQUEST,]	1.8e0	null	0.0	0.0|0.0	2	635.79788	5.202e4	40.37	40.37	4.574e4	22.60	22.60	6.591e4	14.99	14.99	2.149e4	5.202e4	4.802e4	3.138e4	3.677e4	2.743e4	3.444e4	3.773e4	3.097e4
PEP	GLEVTAYSPLGSSDR	Q9JII6	1	Mouse_09-2020	null	[MS,MS:1001208,SEQUEST,]	3.1e0	null	0.0	0.0|0.0	2	776.38610	1.776e4	35.38	35.38	2.828e4	24.56	24.56	3.713e4	29.33	29.33	1.049e4	2.435e4	1.490e4	2.351e4	2.273e4	2.010e4	1.773e4	2.124e4	2.227e4
PEP	NYELHPDKYILK	F6Y6L6	1	Mouse_09-2020	null	[MS,MS:1001208,SEQUEST,]	2.6e0	null	0.0	0.0|0.0	3	511.60844	8.231e4	18.43	18.43	1.275e5	10.42	10.42	2.022e5	23.29	23.29	5.746e4	8.231e4	7.805e4	8.242e4	1.025e5	9.314e4	9.422e4	1.256e5	9.499e4
PEP	NGPALQEAYVR	Q62418	1	Mouse_09-2020	null	[MS,MS:1001208,SEQUEST,]	1.4e0	null	0.0	0.0|0.0	2	609.31729	2.883e4	21.10	21.10	3.339e4	4.84	4.84	4.578e4	3.49	3.49	1.748e4	2.888e4	2.419e4	2.081e4	2.879e4	2.815e4	3.142e4	2.496e4	2.195e4
PEP	LVQEVTDFAK	P07724	1	Mouse_09-2020	null	[MS,MS:1001208,SEQUEST,]	2.4e0	null	0.0	0.0|0.0	2	575.31115	7.349e5	8.55	8.55	1.038e6	24.69	24.69	1.298e6	28.85	28.85	6.605e5	6.996e5	6.920e5	7.272e5	8.341e5	6.058e5	8.912e5	6.893e5	9.383e5
PEP	YYGGGNEGGRAPK	Q8R081	1	Mouse_09-2020	null	[MS,MS:1001208,SEQUEST,]	1.9e0	null	0.0	0.0|0.0	2	663.31528	1.204e4	29.27	29.27	1.587e4	10.93	10.93	3.423e4	32.69	32.69	9.287e3	1.782e4	1.011e4	1.076e4	1.115e4	1.367e4	1.301e4	2.140e4	1.608e4
PEP	GQAVDYDGSRTQEEIVAK	A0A0R4J0Z1	1	Mouse_09-2020	null	[MS,MS:1001208,SEQUEST,]	2.0e0	null	0.0	0.0|0.0	3	655.98859	8.211e3	11.33	11.33	1.598e4	22.16	22.16	2.123e4	19.48	19.48	7.380e3	7.276e3	7.667e3	1.089e4	1.285e4	9.623e3	1.457e4	1.662e4	9.807e3
PEP	NLNHVSYGR	P26443	1	Mouse_09-2020	null	[MS,MS:1001208,SEQUEST,]	9.8e-1	null	0.0	0.0|0.0	3	534.20289	1.393e5	13.49	13.49	1.908e5	16.42	16.42	2.282e5	16.78	16.78	1.252e5	1.385e5	1.461e5	1.350e5	1.534e5	1.338e5	1.542e5	1.305e5	1.406e5
PEP	NLNHVSYGR	P26443	1	Mouse_09-2020	null	[MS,MS:1001208,SEQUEST,]	9.8e-1	null	0.0	0.0|0.0	2	800.80070	1.393e5	13.49	13.49	1.908e5	16.42	16.42	2.282e5	16.78	16.78	1.252e5	1.385e5	1.461e5	1.350e5	1.534e5	1.338e5	1.542e5	1.305e5	1.406e5
PEP	NLNHVSYGRLTFK	P26443	1	Mouse_09-2020	null	[MS,MS:1001208,SEQUEST,]	6.4e-1	null	0.0	0.0|0.0	3	697.30127	3.787e4	27.49	27.49	4.936e4	29.14	29.14	1.050e5	24.74	24.74	2.205e4	3.787e4	3.641e4	3.181e4	3.968e4	2.460e4	4.533e4	6.077e4	4.934e4
PEP	KEGHPDTLSKKEFR	P31725	1	Mouse_09-2020	null	[MS,MS:1001208,SEQUEST,]	1.4e0	null	0.0	0.0|0.0	4	553.99106	4.914e4	52.16	52.16	2.564e4	131.36	131.36	1.597e4	71.50	71.50	1.949e4	4.914e4	5.944e4	1.598e4	1.070e4	1.736e5	2.035e4	3.087e3	7.501e3
PEP	IVSQLLTLMDGLKQR	Q01853	1	Mouse_09-2020	null	[MS,MS:1001208,SEQUEST,]	7.7e-1	null	0.0	0.0|0.0	3	758.01966	null	null	null	null	null	null	null	null	null	null	null	null	null	null	null	null	null	null
PEP	GTGASGSFKLNK	P43274	0	Mouse_09-2020	null	[MS,MS:1001208,SEQUEST,]	1.4e0	null	0.0	0.0|0.0	3	569.89736	5.780e4	31.10	31.10	4.583e4	2.25	2.25	7.079e4	15.18	15.18	3.172e4	5.780e4	5.697e4	2.770e4	3.684e4	4.002e4	3.716e4	4.048e4	3.380e4
PEP	GTGASGSFKLNK	P43276	0	Mouse_09-2020	null	[MS,MS:1001208,SEQUEST,]	1.4e0	null	0.0	0.0|0.0	3	569.89736	5.780e4	31.10	31.10	4.583e4	2.25	2.25	7.079e4	15.18	15.18	3.172e4	5.780e4	5.697e4	2.770e4	3.684e4	4.002e4	3.716e4	4.048e4	3.380e4
PEP	MTNPAIQNDFSYYRR	Q921M7	1	Mouse_09-2020	null	[MS,MS:1001208,SEQUEST,]	2.2e0	null	0.0	0.0|0.0	3	631.29670	3.723e4	30.58	30.58	5.920e4	16.64	16.64	8.254e4	10.49	10.49	2.428e4	3.723e4	4.223e4	3.993e4	4.759e4	3.958e4	null	4.383e4	4.177e4
PEP	IVEPYIAWGYPNLK	P14148	1	Mouse_09-2020	null	[MS,MS:1001208,SEQUEST,]	3.2e0	null	0.0	0.0|0.0	2	831.94814	2.440e4	68.41	68.41	5.305e3	null	null	1.257e4	30.86	30.86	2.193e4	4.622e3	2.582e4	null	4.264e3	null	6.914e3	null	7.375e3
PEP	NQVAMNPTNTVFDAKR	P63017	1	Mouse_09-2020	null	[MS,MS:1001208,SEQUEST,]	1.0e0	null	0.0	0.0|0.0	3	788.32229	6.721e4	52.67	52.67	1.024e5	9.51	9.51	1.573e5	4.45	4.45	4.106e4	6.721e4	1.066e5	6.391e4	6.952e4	8.820e4	1.094e5	8.381e4	7.388e4
PEP	NSNPALNDNLEK	Q9Z1Q5	1	Mouse_09-2020	null	[MS,MS:1001208,SEQUEST,]	2.5e0	null	0.0	0.0|0.0	2	664.82568	7.462e4	10.66	10.66	1.213e5	18.16	18.16	1.743e5	10.83	10.83	6.374e4	7.462e4	7.276e4	9.011e4	9.749e4	8.640e4	1.197e5	8.616e4	8.789e4
PEP	YSVQLLTPANLLAK	P60122	1	Mouse_09-2020	null	[MS,MS:1001208,SEQUEST,]	2.4e0	null	0.0	0.0|0.0	2	765.94814	1.448e4	10.31	10.31	2.409e4	8.38	8.38	3.128e4	14.07	14.07	1.229e4	1.666e4	1.215e4	1.501e4	1.727e4	2.185e4	1.759e4	1.789e4	1.596e4
PEP	NTLPTKETIEQEKRSEIS	Q6ZWY8	1	Mouse_09-2020	null	[MS,MS:1001208,SEQUEST,]	1.5e0	null	0.0	0.0|0.0	3	882.05616	6.377e4	21.03	21.03	1.289e5	57.93	57.93	2.157e5	32.91	32.91	7.823e4	5.970e4	5.352e4	1.145e5	1.036e5	3.976e4	1.481e5	1.402e5	5.757e4
PEP	GISQEQMQEFR	A0A1L1SV25	1	Mouse_09-2020	null	[MS,MS:1001208,SEQUEST,]	2.2e0	null	0.0	0.0|0.0	2	684.81426	2.596e4	10.10	10.10	4.368e4	41.34	41.34	8.034e4	21.26	21.26	2.522e4	2.596e4	1.923e4	4.041e4	3.511e4	2.367e4	5.514e4	5.505e4	2.932e4
PEP	KEGHPDTLSK	P31725	1	Mouse_09-2020	null	[MS,MS:1001208,SEQUEST,]	1.6e0	null	0.0	0.0|0.0	3	551.54996	5.177e4	90.26	90.26	5.935e4	104.39	104.39	1.959e4	52.84	52.84	3.867e4	5.177e4	1.693e5	1.435e4	null	1.317e5	1.036e4	1.120e4	1.865e4
PEP	NYELHPDKYILK	F6Y6L6	1	Mouse_09-2020	null	[MS,MS:1001208,SEQUEST,]	8.5e-1	null	0.0	0.0|0.0	3	691.96214	4.353e4	40.85	40.85	4.002e4	35.08	35.08	5.109e4	8.84	8.84	2.145e4	4.353e4	4.854e4	2.493e4	2.046e4	4.581e4	3.507e4	3.236e4	2.231e4
PEP	REQEVSILKK	Q8VDD5	1	Mouse_09-2020	null	[MS,MS:1001208,SEQUEST,]	1.6e0	null	0.0	0.0|0.0	3	590.93229	6.768e4	36.38	36.38	6.474e4	25.66	25.66	8.120e4	16.64	16.64	3.852e4	6.768e4	7.719e4	4.033e4	3.503e4	6.372e4	6.954e4	4.644e4	3.470e4
PEP	KGKLPIVNDQDELVAIIAR	E0CYE2	1	Mouse_09-2020	null	[MS,MS:1001208,SEQUEST,]	1.2e0	null	0.0	0.0|0.0	3	878.42938	2.125e4	23.41	23.41	9.233e3	23.03	23.03	1.311e4	4.21	4.21	null	2.512e4	1.509e4	5.753e3	6.095e3	1.030e4	9.653e3	7.473e3	6.158e3
PEP	FVMQEEFSR	P27773	1	Mouse_09-2020	null	[MS,MS:1001208,SEQUEST,]	2.2e0	null	0.0	0.0|0.0	2	594.77133	1.030e5	9.43	9.43	1.630e5	21.66	21.66	1.818e5	9.06	9.06	7.987e4	1.066e5	8.646e4	1.383e5	1.310e5	1.286e5	1.239e5	1.040e5	9.920e4
PEP	MKGDYYR	P63101	1	Mouse_09-2020	null	[MS,MS:1001208,SEQUEST,]	7.5e-1	null	0.0	0.0|0.0	3	497.16668	8.065e4	31.11	31.11	9.966e4	30.90	30.90	9.289e4	29.56	29.56	4.420e4	8.065e4	7.941e4	6.407e4	4.448e4	8.584e4	9.884e4	5.313e4	4.027e4
PEP	KHPDSSVNFAEFSK	P30681	1	Mouse_09-2020	null	[MS,MS:1001208,SEQUEST,]	1.2e0	null	0.0	0.0|0.0	3	711.94867	6.039e4	28.07	28.07	5.508e4	31.34	31.34	8.788e4	20.47	20.47	4.270e4	6.039e4	6.947e4	5.507e4	4.136e4	4.743e4	6.032e4	4.533e4	5.460e4
PEP	SEMTPEELQK	P62317	1	Mouse_09-2020	null	[MS,MS:1001208,SEQUEST,]	1.9e0	null	0.0	0.0|0.0	2	604.27919	1.395e4	29.97	29.97	2.490e4	22.52	22.52	3.689e4	8.60	8.60	1.254e4	1.064e4	1.622e4	1.924e4	2.002e4	1.686e4	2.532e4	1.871e4	1.822e4
PEP	RVKATLEK	Q8VDD5	1	Mouse_09-2020	null	[MS,MS:1001208,SEQUEST,]	1.8e0	null	0.0	0.0|0.0	3	495.88813	1.273e5	26.06	26.06	7.884e4	14.20	14.20	1.144e5	9.71	9.71	8.441e4	1.273e5	1.344e5	5.385e4	5.221e4	6.790e4	8.993e4	6.542e4	5.122e4
PEP	GAAQNIIPASTGAAKAVGK	A0A1D5RLD8	1	Mouse_09-2020	null	[MS,MS:1001208,SEQUEST,]	2.1e0	null	0.0	0.0|0.0	3	756.01367	2.163e5	40.98	40.98	2.063e5	34.37	34.37	2.275e5	22.50	22.50	1.012e5	2.163e5	2.314e5	1.285e5	1.177e5	2.529e5	2.105e5	1.148e5	1.069e5
PEP	KAFYDKSNLK	Q9Z116	1	Mouse_09-2020	null	[MS,MS:1001208,SEQUEST,]	1.1e0	null	0.0	0.0|0.0	3	585.57774	8.831e5	17.28	17.28	3.860e5	36.11	36.11	3.216e5	5.74	5.74	1.049e6	8.831e5	7.292e5	2.405e5	2.387e5	5.141e5	2.208e5	1.689e5	1.551e5
PEP	HAVSEGTKAVTK	Q64475	1	Mouse_09-2020	null	[MS,MS:1001208,SEQUEST,]	1.4e0	null	0.0	0.0|0.0	3	590.24828	5.895e4	30.97	30.97	5.926e4	19.63	19.63	8.705e4	8.28	8.28	4.345e4	5.895e4	7.316e4	3.692e4	3.340e4	5.195e4	5.975e4	5.575e4	3.909e4
PEP	FSTSQSLPASQTR	P28665	1	Mouse_09-2020	null	[MS,MS:1001208,SEQUEST,]	2.3e0	null	0.0	0.0|0.0	2	705.35460	3.267e4	20.46	20.46	4.697e4	30.90	30.90	6.905e4	13.59	13.59	2.441e4	3.267e4	3.424e4	3.000e4	3.776e4	2.238e4	3.724e4	3.988e4	3.244e4
PEP	SFISSSPSSPSR	A0A0R4J1X5	1	Mouse_09-2020	null	[MS,MS:1001208,SEQUEST,]	2.4e0	null	0.0	0.0|0.0	2	619.80422	3.527e4	7.31	7.31	5.266e4	24.62	24.62	8.973e4	8.52	8.52	2.866e4	3.527e4	3.092e4	4.151e4	4.233e4	3.483e4	5.404e4	5.132e4	4.362e4
PEP	MILLEVNNR	Q9CVB6	1	Mouse_09-2020	null	[MS,MS:1001208,SEQUEST,]	2.5e0	null	0.0	0.0|0.0	2	559.30534	1.141e5	8.80	8.80	1.778e5	18.05	18.05	2.521e5	7.83	7.83	1.003e5	1.141e5	1.098e5	1.260e5	1.430e5	1.207e5	1.556e5	1.442e5	1.244e5
PEP	RYEEIVKEVSTYIKK	P10126	1	Mouse_09-2020	null	[MS,MS:1001208,SEQUEST,]	1.4e0	null	0.0	0.0|0.0	4	607.28147	7.659e4	24.59	24.59	6.473e4	37.21	37.21	5.777e4	5.11	5.11	4.714e4	7.659e4	7.298e4	4.033e4	3.627e4	8.241e4	3.965e4	3.065e4	2.781e4
PEP	RIQLVEEELDRAQER	D3Z6I8	1	Mouse_09-2020	null	[MS,MS:1001208,SEQUEST,]	2.1e0	null	0.0	0.0|0.0	3	628.66931	3.645e4	26.96	26.96	5.668e4	8.97	8.97	8.613e4	13.38	13.38	2.467e4	4.743e4	3.059e4	3.504e4	5.282e4	4.881e4	4.759e4	5.141e4	4.046e4
PEP	KGNFNYIEFTR	Q3THE2	1	Mouse_09-2020	null	[MS,MS:1001208,SEQUEST,]	2.6e0	null	0.0	0.0|0.0	2	694.85150	2.068e4	15.11	15.11	null	null	null	4.384e4	11.17	11.17	1.858e4	2.550e4	1.612e4	null	null	null	2.524e4	2.613e4	2.060e4
PEP	GYSFVTTAER	P68134	1	Mouse_09-2020	null	[MS,MS:1001208,SEQUEST,]	2.8e0	null	0.0	0.0|0.0	2	565.77747	1.701e5	23.71	23.71	1.973e5	37.80	37.80	2.323e5	16.96	16.96	1.047e5	1.889e5	1.428e5	1.440e5	1.586e5	8.801e4	1.594e5	1.390e5	8.206e4
PEP	IQLWDTAGQER	P61027	1	Mouse_09-2020	null	[MS,MS:1001208,SEQUEST,]	2.7e0	null	0.0	0.0|0.0	2	658.83331	3.617e4	11.93	11.93	4.975e4	10.46	10.46	5.512e4	9.98	9.98	2.639e4	3.617e4	3.072e4	3.621e4	3.999e4	4.127e4	3.783e4	2.729e4	2.730e4
PEP	ISEQFTAMFR	P99024	0	Mouse_09-2020	null	[MS,MS:1001208,SEQUEST,]	2.8e0	null	0.0	0.0|0.0	2	623.30026	4.013e4	10.51	10.51	7.016e4	8.28	8.28	8.119e4	6.93	6.93	3.388e4	4.614e4	3.368e4	4.521e4	5.640e4	5.324e4	5.277e4	4.644e4	4.142e4
PEP	ISEQFTAMFR	P68372	0	Mouse_09-2020	null	[MS,MS:1001208,SEQUEST,]	2.8e0	null	0.0	0.0|0.0	2	623.30026	4.013e4	10.51	10.51	7.016e4	8.28	8.28	8.119e4	6.93	6.93	3.388e4	4.614e4	3.368e4	4.521e4	5.640e4	5.324e4	5.277e4	4.644e4	4.142e4
PEP	SGAQASSTPLSPTR	D3YUF7	1	Mouse_09-2020	null	[MS,MS:1001208,SEQUEST,]	2.4e0	null	0.0	0.0|0.0	2	680.34678	1.385e4	23.43	23.43	2.260e4	30.68	30.68	2.864e4	20.92	20.92	1.047e4	1.837e4	1.162e4	1.750e4	1.817e4	1.272e4	1.740e4	1.638e4	1.771e4
PEP	HVSDDMKTHKNPALK	P40124	1	Mouse_09-2020	null	[MS,MS:1001208,SEQUEST,]	1.4e0	null	0.0	0.0|0.0	4	570.23944	6.200e4	52.70	52.70	4.975e4	17.68	17.68	6.150e4	27.61	27.61	3.605e4	6.200e4	9.570e4	2.382e4	3.999e4	4.703e4	4.221e4	2.284e4	3.328e4
PEP	MFASFPTTKTYFPHFDVSHGSAQVKGHGK	Q91VB8	1	Mouse_09-2020	null	[MS,MS:1001208,SEQUEST,]	2.0e0	null	0.0	0.0|0.0	5	754.12954	4.298e4	47.55	47.55	1.411e4	36.22	36.22	1.634e4	59.06	59.06	1.538e4	4.298e4	4.245e4	8.793e3	1.494e4	7.429e3	2.313e4	9.343e3	5.052e3
PEP	LHVDPENFR	A8DUK4	0	Mouse_09-2020	null	[MS,MS:1001208,SEQUEST,]	2.4e0	null	0.0	0.0|0.0	2	563.78563	5.180e6	9.09	9.09	4.484e6	9.52	9.52	4.050e6	7.20	7.20	4.655e6	5.581e6	3.902e6	3.102e6	3.312e6	3.862e6	2.780e6	2.455e6	1.746e6
PEP	LHVDPENFR	P02089	0	Mouse_09-2020	null	[MS,MS:1001208,SEQUEST,]	2.4e0	null	0.0	0.0|0.0	2	563.78563	5.180e6	9.09	9.09	4.484e6	9.52	9.52	4.050e6	7.20	7.20	4.655e6	5.581e6	3.902e6	3.102e6	3.312e6	3.862e6	2.780e6	2.455e6	1.746e6
PEP	AVLLGPPGAGKGTQAPK	F7BP55	1	Mouse_09-2020	null	[MS,MS:1001208,SEQUEST,]	9.6e-1	null	0.0	0.0|0.0	3	701.66057	6.723e4	133.36	133.36	1.186e5	67.13	67.13	1.854e5	36.39	36.39	3.638e4	6.723e4	4.972e5	7.389e4	9.192e4	2.907e5	1.895e5	1.060e5	6.271e4
PEP	LFIVGSNSSSSTR	F6VNW5	1	Mouse_09-2020	null	[MS,MS:1001208,SEQUEST,]	2.0e0	null	0.0	0.0|0.0	2	677.85170	1.925e4	25.38	25.38	3.083e4	27.40	27.40	3.101e4	3.37	3.37	1.648e4	2.843e4	1.615e4	2.768e4	2.139e4	2.656e4	2.030e4	1.773e4	1.483e4
PEP	IEREKEELMEK	P26041	1	Mouse_09-2020	null	[MS,MS:1001208,SEQUEST,]	1.9e0	null	0.0	0.0|0.0	3	483.91331	2.322e4	25.43	25.43	2.575e4	26.69	26.69	3.245e4	48.89	48.89	2.087e4	1.977e4	2.695e4	1.235e4	2.725e4	2.218e4	1.870e4	1.856e4	3.037e4
PEP	SEPIPESNEGPVK	P27773	1	Mouse_09-2020	null	[MS,MS:1001208,SEQUEST,]	1.6e0	null	0.0	0.0|0.0	2	691.84354	1.957e4	6.26	6.26	3.113e4	20.92	20.92	4.190e4	15.00	15.00	1.602e4	1.957e4	1.689e4	2.572e4	2.503e4	2.400e4	2.876e4	1.978e4	2.201e4
PEP	NAGFTPQER	F6QA74	1	Mouse_09-2020	null	[MS,MS:1001208,SEQUEST,]	1.9e0	null	0.0	0.0|0.0	2	510.24888	1.672e4	14.89	14.89	2.852e4	26.37	26.37	3.905e4	4.73	4.73	1.180e4	1.756e4	1.403e4	2.134e4	2.293e4	1.708e4	2.623e4	2.234e4	1.964e4
PEP	LVDYDSAR	A0A668KM31	1	Mouse_09-2020	null	[MS,MS:1001208,SEQUEST,]	1.8e0	null	0.0	0.0|0.0	2	469.73253	3.566e4	2.47	2.47	5.141e4	20.21	20.21	7.912e4	11.53	11.53	3.182e4	3.566e4	3.110e4	3.817e4	4.132e4	3.499e4	null	4.170e4	4.034e4
PEP	VSELKEELKK	Q8VEK3	1	Mouse_09-2020	null	[MS,MS:1001208,SEQUEST,]	7.2e-1	null	0.0	0.0|0.0	3	581.92491	2.086e4	20.55	20.55	1.682e4	15.06	15.06	1.944e4	28.98	28.98	null	1.802e4	2.026e4	1.048e4	1.188e4	1.715e4	1.987e4	1.112e4	7.986e3
PEP	LKEKYEK	P63158	0	Mouse_09-2020	null	[MS,MS:1001208,SEQUEST,]	1.4e0	null	0.0	0.0|0.0	3	493.53699	1.665e5	31.63	31.63	1.262e5	13.16	13.16	1.762e5	9.34	9.34	8.535e4	1.665e5	1.538e5	8.522e4	8.446e4	1.087e5	1.089e5	1.008e5	8.994e4
PEP	LKEKYEK	P30681	0	Mouse_09-2020	null	[MS,MS:1001208,SEQUEST,]	1.4e0	null	0.0	0.0|0.0	3	493.53699	1.665e5	31.63	31.63	1.262e5	13.16	13.16	1.762e5	9.34	9.34	8.535e4	1.665e5	1.538e5	8.522e4	8.446e4	1.087e5	1.089e5	1.008e5	8.994e4
PEP	KVHGSLAR	P62862	1	Mouse_09-2020	null	[MS,MS:1001208,SEQUEST,]	1.1e0	null	0.0	0.0|0.0	3	470.19719	4.864e4	42.52	42.52	4.582e4	21.62	21.62	5.925e4	13.69	13.69	2.347e4	4.864e4	5.527e4	3.479e4	2.894e4	3.947e4	3.951e4	3.389e4	3.447e4
PEP	AVFPSIVGRPR	P60710	0	Mouse_09-2020	null	[MS,MS:1001208,SEQUEST,]	1.6e0	null	0.0	0.0|0.0	2	599.85639	1.649e5	26.20	26.20	1.688e5	14.12	14.12	3.432e5	27.26	27.26	9.641e4	1.649e5	1.542e5	1.052e5	1.365e5	1.128e5	2.945e5	1.963e5	1.148e5
PEP	AVFPSIVGRPR	P68134	0	Mouse_09-2020	null	[MS,MS:1001208,SEQUEST,]	1.6e0	null	0.0	0.0|0.0	2	599.85639	1.649e5	26.20	26.20	1.688e5	14.12	14.12	3.432e5	27.26	27.26	9.641e4	1.649e5	1.542e5	1.052e5	1.365e5	1.128e5	2.945e5	1.963e5	1.148e5
PEP	FLIPNASQPESKVFYLK	P63101	1	Mouse_09-2020	null	[MS,MS:1001208,SEQUEST,]	9.3e-1	null	0.0	0.0|0.0	3	841.38500	4.254e4	28.29	28.29	4.081e4	43.59	43.59	3.821e4	38.44	38.44	3.131e4	4.254e4	5.047e4	2.543e4	1.530e4	4.324e4	1.389e4	2.185e4	2.188e4
PEP	LVESGFTTDPVTIENKGSTPQTYK	P01872	1	Mouse_09-2020	null	[MS,MS:1001208,SEQUEST,]	2.3e0	null	0.0	0.0|0.0	3	871.44119	1.161e4	36.42	36.42	2.200e4	29.60	29.60	2.656e4	22.11	22.11	6.688e3	1.594e4	9.743e3	2.192e4	1.728e4	1.895e4	1.340e4	1.758e4	1.248e4
PEP	VKEGMNIVEAMER	P17742	1	Mouse_09-2020	null	[MS,MS:1001208,SEQUEST,]	1.1e0	null	0.0	0.0|0.0	3	693.60352	1.227e4	60.37	60.37	9.322e3	16.16	16.16	9.487e3	41.01	41.01	3.081e3	1.564e4	1.030e4	6.514e3	null	7.158e3	1.014e4	5.426e3	3.040e3
PEP	DLAGSIIGKGGQR	P61979	1	Mouse_09-2020	null	[MS,MS:1001208,SEQUEST,]	1.0e0	null	0.0	0.0|0.0	3	604.92743	5.397e4	37.16	37.16	5.182e4	35.98	35.98	4.793e4	29.30	29.30	2.776e4	5.397e4	5.756e4	3.228e4	2.089e4	4.743e4	4.734e4	2.248e4	2.252e4
PEP	VGEFSGANKEK	P10639	1	Mouse_09-2020	null	[MS,MS:1001208,SEQUEST,]	1.2e0	null	0.0	0.0|0.0	3	569.55348	8.494e4	33.43	33.43	8.914e4	25.93	25.93	9.455e4	15.67	15.67	5.129e4	8.494e4	9.579e4	5.554e4	5.201e4	9.503e4	7.267e4	5.408e4	3.622e4
PEP	RFDAQTGADREVQR	A0A140LIZ5	1	Mouse_09-2020	null	[MS,MS:1001208,SEQUEST,]	1.5e0	null	0.0	0.0|0.0	3	550.27652	2.589e4	10.73	10.73	5.289e4	12.27	12.27	7.573e4	14.85	14.85	2.327e4	2.805e4	1.898e4	3.590e4	4.252e4	3.879e4	4.590e4	4.331e4	4.213e4
PEP	REQEVTVLKK	A0A2R8VHF9	1	Mouse_09-2020	null	[MS,MS:1001208,SEQUEST,]	1.8e0	null	0.0	0.0|0.0	3	590.93229	6.768e4	36.38	36.38	6.474e4	25.66	25.66	8.120e4	16.64	16.64	3.852e4	6.768e4	7.719e4	4.033e4	3.503e4	6.372e4	6.954e4	4.644e4	3.470e4
PEP	TFVSITPAEVGVLVGKDR	P62962	1	Mouse_09-2020	null	[MS,MS:1001208,SEQUEST,]	1.0e0	null	0.0	0.0|0.0	3	810.37650	5.560e4	39.41	39.41	5.466e4	48.77	48.77	5.562e4	32.48	32.48	2.354e4	5.560e4	5.130e4	3.405e4	1.691e4	5.556e4	4.162e4	3.181e4	1.451e4
PEP	MMNTDLSR	Q9D8E6	1	Mouse_09-2020	null	[MS,MS:1001208,SEQUEST,]	1.8e0	null	0.0	0.0|0.0	2	500.21533	9.614e4	11.32	11.32	1.257e5	5.40	5.40	1.348e5	47.76	47.76	7.485e4	1.046e5	8.068e4	8.017e4	1.011e5	9.987e4	5.155e4	7.712e4	9.769e4
PEP	ELEKVCNPIITK	P63017	1	Mouse_09-2020	null	[MS,MS:1001208,SEQUEST,]	1.3e0	null	0.0	0.0|0.0	3	662.28775	1.396e5	20.95	20.95	1.477e5	11.46	11.46	1.491e5	7.36	7.36	1.113e5	1.396e5	1.545e5	8.091e4	1.187e5	1.409e5	1.008e5	9.584e4	7.005e4
PEP	ELEKVCNPIITK	P63017	1	Mouse_09-2020	null	[MS,MS:1001208,SEQUEST,]	1.3e0	null	0.0	0.0|0.0	2	992.92798	1.396e5	20.95	20.95	1.477e5	11.46	11.46	1.491e5	7.36	7.36	1.113e5	1.396e5	1.545e5	8.091e4	1.187e5	1.409e5	1.008e5	9.584e4	7.005e4
PEP	LSPFMADIR	B7FAV1	1	Mouse_09-2020	null	[MS,MS:1001208,SEQUEST,]	2.0e0	null	0.0	0.0|0.0	2	533.27351	4.393e4	4.72	4.72	6.274e4	13.17	13.17	6.650e4	10.75	10.75	4.245e4	4.330e4	3.686e4	4.682e4	4.709e4	5.403e4	4.564e4	3.472e4	3.530e4
PEP	MMNGSHYSYSESRVEK	Q99LX0	1	Mouse_09-2020	null	[MS,MS:1001208,SEQUEST,]	1.8e0	null	0.0	0.0|0.0	4	484.95955	2.013e4	25.21	25.21	3.275e4	25.38	25.38	5.156e4	29.30	29.30	1.809e4	1.998e4	2.542e4	2.041e4	2.912e4	1.857e4	2.567e4	2.949e4	3.196e4
PEP	RAVAREESGKPGAHVTVK	O88569	1	Mouse_09-2020	null	[MS,MS:1001208,SEQUEST,]	1.6e0	null	0.0	0.0|0.0	4	609.03225	2.820e4	52.33	52.33	2.696e4	18.25	18.25	3.611e4	21.05	21.05	1.047e4	2.820e4	3.267e4	1.680e4	1.565e4	2.371e4	3.475e4	2.028e4	1.697e4
PEP	VYVGNLGNNGNKTELER	P84104	1	Mouse_09-2020	null	[MS,MS:1001208,SEQUEST,]	7.5e-1	null	0.0	0.0|0.0	3	806.67561	4.516e4	75.97	75.97	3.235e4	30.17	30.17	3.605e4	18.76	18.76	2.217e4	1.132e5	3.790e4	2.015e4	2.245e4	4.197e4	3.301e4	1.976e4	1.694e4
PEP	EKGKFEDMAK	P63158	1	Mouse_09-2020	null	[MS,MS:1001208,SEQUEST,]	1.1e0	null	0.0	0.0|0.0	3	580.55097	1.070e5	32.05	32.05	1.056e5	27.70	27.70	1.462e5	5.01	5.01	8.181e4	1.070e5	1.382e5	6.576e4	5.017e4	9.237e4	1.003e5	7.714e4	6.959e4
PEP	ADLINNLGTIAKSGTK	P07901	0	Mouse_09-2020	null	[MS,MS:1001208,SEQUEST,]	1.0e0	null	0.0	0.0|0.0	3	719.65901	3.694e4	61.63	61.63	2.979e4	48.47	48.47	3.697e4	46.99	46.99	7.925e3	3.694e4	3.606e4	1.856e4	1.394e4	4.123e4	3.116e4	2.114e4	7.337e3
PEP	ADLINNLGTIAKSGTK	P11499	0	Mouse_09-2020	null	[MS,MS:1001208,SEQUEST,]	1.0e0	null	0.0	0.0|0.0	3	719.65901	3.694e4	61.63	61.63	2.979e4	48.47	48.47	3.697e4	46.99	46.99	7.925e3	3.694e4	3.606e4	1.856e4	1.394e4	4.123e4	3.116e4	2.114e4	7.337e3
PEP	RLLDQIVEK	A0A0G2JFY5	1	Mouse_09-2020	null	[MS,MS:1001208,SEQUEST,]	1.8e0	null	0.0	0.0|0.0	2	557.33496	3.282e4	10.52	10.52	4.810e4	14.74	14.74	8.124e4	14.70	14.70	2.768e4	3.771e4	2.754e4	2.997e4	4.151e4	3.317e4	4.745e4	4.646e4	4.368e4
PEP	IVSGDEEGFFK	Q8BNA6	1	Mouse_09-2020	null	[MS,MS:1001208,SEQUEST,]	1.8e0	null	0.0	0.0|0.0	4	442.91803	4.845e5	27.91	27.91	3.146e5	31.22	31.22	1.913e5	25.48	25.48	3.005e5	4.845e5	5.009e5	1.960e5	1.421e5	2.883e5	1.941e5	1.094e5	8.544e4
PEP	IVSGDEEGFFK	Q8BNA6	1	Mouse_09-2020	null	[MS,MS:1001208,SEQUEST,]	1.8e0	null	0.0	0.0|0.0	3	590.22162	4.845e5	27.91	27.91	3.146e5	31.22	31.22	1.913e5	25.48	25.48	3.005e5	4.845e5	5.009e5	1.960e5	1.421e5	2.883e5	1.941e5	1.094e5	8.544e4
PEP	TPGPGAQSALR	D3YVF4	1	Mouse_09-2020	null	[MS,MS:1001208,SEQUEST,]	1.7e0	null	0.0	0.0|0.0	2	527.78563	4.464e4	10.98	10.98	7.711e4	9.07	9.07	1.034e5	5.78	5.78	3.641e4	4.464e4	4.229e4	5.298e4	6.199e4	6.113e4	6.490e4	5.916e4	4.961e4
PEP	GWLRDPNASPGDAGEQAIR	Q64727	1	Mouse_09-2020	null	[MS,MS:1001208,SEQUEST,]	2.2e0	null	0.0	0.0|0.0	3	670.66444	2.633e4	null	null	2.539e4	null	null	1.916e4	28.73	28.73	2.367e4	null	null	null	2.041e4	null	2.054e4	1.050e4	8.999e3
PEP	LDHKFDLMYAK	P68369	1	Mouse_09-2020	null	[MS,MS:1001208,SEQUEST,]	8.8e-1	null	0.0	0.0|0.0	3	646.58954	4.789e4	40.27	40.27	3.305e4	28.18	28.18	4.678e4	15.82	15.82	1.899e4	4.789e4	4.143e4	2.059e4	2.413e4	4.280e4	3.996e4	2.474e4	2.198e4
PEP	EGHPDTLSKK	P31725	1	Mouse_09-2020	null	[MS,MS:1001208,SEQUEST,]	1.4e0	null	0.0	0.0|0.0	3	551.54996	1.127e4	34.91	34.91	2.026e4	110.34	110.34	5.777e3	null	null	1.013e4	1.125e4	1.661e4	1.262e4	2.592e3	5.886e4	3.965e3	null	null
PEP	YLAEFATGNDRK	P62259	1	Mouse_09-2020	null	[MS,MS:1001208,SEQUEST,]	2.1e0	null	0.0	0.0|0.0	2	692.84642	1.632e4	16.08	16.08	3.731e4	35.55	35.55	4.786e4	15.76	15.76	1.466e4	2.114e4	1.347e4	2.952e4	2.999e4	1.913e4	2.730e4	2.737e4	2.571e4
PEP	EAHKSEIAHR	P07724	1	Mouse_09-2020	null	[MS,MS:1001208,SEQUEST,]	4.0e-1	null	0.0	0.0|0.0	3	573.56097	1.484e4	40.32	40.32	5.651e3	null	null	null	null	null	6.315e3	1.484e4	1.419e4	null	4.543e3	null	null	null	null
PEP	TVGQLYK	A0A2R8VHF9	0	Mouse_09-2020	null	[MS,MS:1001208,SEQUEST,]	1.8e0	null	0.0	0.0|0.0	2	404.73180	1.081e5	13.36	13.36	2.144e5	25.45	25.45	2.635e5	6.94	6.94	9.717e4	1.008e5	1.089e5	1.470e5	1.724e5	1.209e5	1.605e5	1.507e5	1.246e5
PEP	TVGQLYK	Q8VDD5	0	Mouse_09-2020	null	[MS,MS:1001208,SEQUEST,]	1.8e0	null	0.0	0.0|0.0	2	404.73180	1.081e5	13.36	13.36	2.144e5	25.45	25.45	2.635e5	6.94	6.94	9.717e4	1.008e5	1.089e5	1.470e5	1.724e5	1.209e5	1.605e5	1.507e5	1.246e5
PEP	ALSNLIDVYHNYSNIQGNHHALYKNDFKK	P27005	1	Mouse_09-2020	null	[MS,MS:1001208,SEQUEST,]	1.5e0	null	0.0	0.0|0.0	5	792.36073	3.776e3	150.70	150.70	3.737e4	null	null	null	null	null	3.393e3	2.762e3	5.783e4	null	null	3.219e4	null	null	null
PEP	HALKGAGTDEK	P48036	1	Mouse_09-2020	null	[MS,MS:1001208,SEQUEST,]	5.9e-1	null	0.0	0.0|0.0	3	556.55359	1.309e4	21.47	21.47	1.186e4	6.03	6.03	1.490e4	63.76	63.76	1.009e4	1.525e4	null	7.549e3	9.538e3	9.302e3	2.010e3	8.521e3	7.247e3
PEP	AFLSSPEHVNRPINGNGKQ	P46425	1	Mouse_09-2020	null	[MS,MS:1001208,SEQUEST,]	1.7e0	null	0.0	0.0|0.0	3	689.02397	1.046e4	17.74	17.74	1.606e4	19.72	19.72	2.662e4	9.33	9.33	7.508e3	1.198e4	8.782e3	1.001e4	1.736e4	1.308e4	1.613e4	1.619e4	1.251e4
PEP	HISGLAQALSK	Q2EMV9	1	Mouse_09-2020	null	[MS,MS:1001208,SEQUEST,]	1.1e0	null	0.0	0.0|0.0	3	555.90597	5.454e4	14.19	14.19	5.312e4	37.95	37.95	7.307e4	11.45	11.45	4.901e4	4.401e4	4.895e4	4.711e4	4.270e4	2.963e4	5.016e4	3.834e4	3.942e4
PEP	YFVEAGAMAVR	P11983	1	Mouse_09-2020	null	[MS,MS:1001208,SEQUEST,]	2.2e0	null	0.0	0.0|0.0	2	615.30280	2.315e4	3.90	3.90	3.457e4	11.20	11.20	4.641e4	9.01	9.01	2.080e4	2.377e4	1.847e4	2.552e4	2.687e4	2.977e4	2.757e4	2.654e4	2.241e4
PEP	ALLENEKKK	P26041	1	Mouse_09-2020	null	[MS,MS:1001208,SEQUEST,]	1.5e0	null	0.0	0.0|0.0	3	538.57058	1.049e5	58.28	58.28	9.447e4	21.04	21.04	1.030e5	37.71	37.71	3.752e4	1.049e5	1.354e5	7.188e4	6.060e4	8.136e4	1.266e5	5.889e4	4.610e4
PEP	ATFIKVPQNPHGKPK	P09405	1	Mouse_09-2020	null	[MS,MS:1001208,SEQUEST,]	8.8e-1	null	0.0	0.0|0.0	4	551.50788	1.182e4	31.64	31.64	1.100e4	22.18	22.18	1.251e4	20.18	20.18	6.337e3	1.372e4	9.921e3	6.854e3	6.246e3	1.050e4	1.117e4	6.338e3	5.878e3
PEP	GYSFTTTAER	P60710	1	Mouse_09-2020	null	[MS,MS:1001208,SEQUEST,]	1.6e0	null	0.0	0.0|0.0	2	566.76710	null	null	null	3.277e4	4.51	4.51	null	null	null	null	null	null	2.108e4	null	2.733e4	null	null	null
PEP	VVPEKGTADKKPAVGK	Q9D8E6	1	Mouse_09-2020	null	[MS,MS:1001208,SEQUEST,]	9.4e-1	null	0.0	0.0|0.0	4	542.00644	4.306e4	51.53	51.53	3.876e4	24.52	24.52	3.913e4	34.16	34.16	2.109e4	4.306e4	5.896e4	2.415e4	2.201e4	3.912e4	4.631e4	2.206e4	1.838e4
PEP	MIYASSKDAIKK	Q9R0P5	0	Mouse_09-2020	null	[MS,MS:1001208,SEQUEST,]	6.1e-1	null	0.0	0.0|0.0	3	637.93683	4.025e4	39.28	39.28	3.497e4	14.49	14.49	5.394e4	2.08	2.08	2.197e4	4.025e4	4.706e4	2.178e4	2.227e4	3.168e4	3.702e4	2.991e4	2.557e4
PEP	MIYASSKDAIKK	P45591	0	Mouse_09-2020	null	[MS,MS:1001208,SEQUEST,]	6.1e-1	null	0.0	0.0|0.0	3	637.93683	4.025e4	39.28	39.28	3.497e4	14.49	14.49	5.394e4	2.08	2.08	2.197e4	4.025e4	4.706e4	2.178e4	2.227e4	3.168e4	3.702e4	2.991e4	2.557e4
PEP	LLEQYKEESK	Q8VEK3	1	Mouse_09-2020	null	[MS,MS:1001208,SEQUEST,]	1.3e0	null	0.0	0.0|0.0	2	633.83244	1.857e4	8.18	8.18	3.094e4	21.34	21.34	4.300e4	3.93	3.93	1.462e4	1.899e4	1.558e4	2.137e4	2.487e4	1.916e4	2.830e4	2.459e4	2.096e4
PEP	VMTYRDLDNDLMKYSAFQTLDGEIDLK	A0A1Y7VLN8	1	Mouse_09-2020	null	[MS,MS:1001208,SEQUEST,]	1.2e0	null	0.0	0.0|0.0	4	934.65534	null	null	null	null	null	null	null	null	null	null	null	null	null	null	null	null	null	null
PEP	SVRDTPAKNAQK	Q61937	1	Mouse_09-2020	null	[MS,MS:1001208,SEQUEST,]	1.5e0	null	0.0	0.0|0.0	3	619.26270	4.459e4	45.20	45.20	3.195e4	18.05	18.05	3.496e4	15.46	15.46	1.635e4	4.459e4	4.187e4	2.475e4	2.245e4	2.752e4	2.399e4	1.552e4	1.724e4
PEP	SVEVSDPVPAGDLVK	P21981	1	Mouse_09-2020	null	[MS,MS:1001208,SEQUEST,]	2.2e0	null	0.0	0.0|0.0	2	756.40122	2.720e4	3.85	3.85	3.089e4	16.61	16.61	4.148e4	10.61	10.61	2.362e4	2.720e4	2.382e4	2.022e4	1.886e4	2.660e4	2.408e4	2.372e4	2.024e4
PEP	SMPIRKDDEVQVVR	P61255	1	Mouse_09-2020	null	[MS,MS:1001208,SEQUEST,]	1.6e0	null	0.0	0.0|0.0	3	743.65175	1.005e5	44.03	44.03	9.013e4	42.46	42.46	1.044e5	18.53	18.53	4.349e4	1.005e5	1.080e5	5.615e4	4.895e4	1.232e5	9.448e4	5.970e4	4.637e4
PEP	KLGEMWNNTAADDKQPYEK	P63158	1	Mouse_09-2020	null	[MS,MS:1001208,SEQUEST,]	7.4e-1	null	0.0	0.0|0.0	3	932.37338	4.550e4	70.27	70.27	4.482e4	39.68	39.68	4.335e4	57.51	57.51	6.038e3	4.550e4	4.311e4	2.792e4	2.395e4	5.773e4	4.252e4	2.479e4	7.426e3
PEP	SITTIIDTFHQYSRKEGHPDTLSK	P31725	1	Mouse_09-2020	null	[MS,MS:1001208,SEQUEST,]	6.4e-1	null	0.0	0.0|0.0	4	829.62343	2.704e4	81.57	81.57	2.300e4	106.68	106.68	3.916e3	22.46	22.46	5.114e3	2.704e4	4.315e4	5.361e3	null	5.292e4	3.155e3	1.908e3	null
PEP	KIGDFR	B1AU25	1	Mouse_09-2020	null	[MS,MS:1001208,SEQUEST,]	1.1e0	null	0.0	0.0|0.0	3	426.16349	1.682e5	39.55	39.55	1.331e5	23.76	23.76	2.494e5	14.67	14.67	8.402e4	1.682e5	1.844e5	1.209e5	1.044e5	1.146e5	1.995e5	1.240e5	1.172e5
PEP	KIGDFR	B1AU25	1	Mouse_09-2020	null	[MS,MS:1001208,SEQUEST,]	1.1e0	null	0.0	0.0|0.0	2	638.74159	1.682e5	39.55	39.55	1.331e5	23.76	23.76	2.494e5	14.67	14.67	8.402e4	1.682e5	1.844e5	1.209e5	1.044e5	1.146e5	1.995e5	1.240e5	1.172e5
PEP	KILGYIK	P47738	1	Mouse_09-2020	null	[MS,MS:1001208,SEQUEST,]	2.0e0	null	0.0	0.0|0.0	3	459.20680	7.858e5	43.21	43.21	9.536e5	31.75	31.75	9.020e5	33.13	33.13	3.531e5	7.858e5	8.554e5	5.941e5	4.355e5	9.023e5	1.013e6	4.743e5	4.238e5
PEP	KILGYIK	P47738	1	Mouse_09-2020	null	[MS,MS:1001208,SEQUEST,]	2.0e0	null	0.0	0.0|0.0	2	688.30657	7.858e5	43.21	43.21	9.536e5	31.75	31.75	9.020e5	33.13	33.13	3.531e5	7.858e5	8.554e5	5.941e5	4.355e5	9.023e5	1.013e6	4.743e5	4.238e5
PEP	TETQEKNTLPTKETIEQEK	Q6ZWY8	1	Mouse_09-2020	null	[MS,MS:1001208,SEQUEST,]	6.0e-1	null	0.0	0.0|0.0	3	930.07024	2.274e4	41.46	41.46	2.133e4	31.87	31.87	3.527e4	19.05	19.05	1.273e4	2.274e4	2.820e4	1.936e4	1.342e4	1.837e4	2.421e4	2.490e4	1.402e4
PEP	KVADALANAAGHLDDLPGALSALSDLHAHKLR	Q91VB8	1	Mouse_09-2020	null	[MS,MS:1001208,SEQUEST,]	1.9e0	null	0.0	0.0|0.0	5	761.16801	1.163e4	108.69	108.69	2.954e4	null	null	null	null	null	null	4.209e3	2.699e4	null	null	2.544e4	null	null	null
PEP	VFHGLKSTEVAK	Q61233	1	Mouse_09-2020	null	[MS,MS:1001208,SEQUEST,]	9.1e-1	null	0.0	0.0|0.0	3	619.60418	3.267e4	55.05	55.05	3.113e4	27.81	27.81	3.617e4	36.42	36.42	8.949e3	3.267e4	3.145e4	1.939e4	1.657e4	3.167e4	4.128e4	2.069e4	1.465e4
PEP	SGPKPFSAPKPQTSPSPKPATK	P40124	1	Mouse_09-2020	null	[MS,MS:1001208,SEQUEST,]	1.6e0	null	0.0	0.0|0.0	4	694.82403	1.759e4	43.63	43.63	1.423e4	18.96	18.96	1.974e4	25.81	25.81	9.999e3	1.759e4	2.292e4	8.865e3	1.033e4	1.582e4	1.893e4	1.129e4	7.943e3
PEP	IKPVLMMNK	P58252	1	Mouse_09-2020	null	[MS,MS:1001208,SEQUEST,]	9.3e-1	null	0.0	0.0|0.0	3	549.56215	7.099e4	56.96	56.96	7.165e4	41.68	41.68	6.120e4	25.08	25.08	2.213e4	7.099e4	8.110e4	4.464e4	3.272e4	8.575e4	6.013e4	3.500e4	2.612e4
PEP	CSFTTNFGDGLLFCTFLHLPHLK	E9QKM4	1	Mouse_09-2020	null	[MS,MS:1001208,SEQUEST,]	4.6e-1	null	0.0	0.0|0.0	3	1089.46740	4.595e4	15.91	15.91	3.720e4	15.95	15.95	4.580e4	22.25	22.25	3.985e4	4.595e4	4.931e4	2.318e4	2.420e4	3.581e4	3.144e4	3.634e4	2.002e4
PEP	LQLEKVTAEAK	A0A2R8VHF9	1	Mouse_09-2020	null	[MS,MS:1001208,SEQUEST,]	8.2e-1	null	0.0	0.0|0.0	3	590.92855	3.836e4	17.78	17.78	9.425e3	29.81	29.81	1.378e4	23.49	23.49	null	3.381e4	3.653e4	5.872e3	4.281e3	8.273e3	1.308e4	7.053e3	6.474e3
PEP	VMLVNSMNTVK	Q64727	1	Mouse_09-2020	null	[MS,MS:1001208,SEQUEST,]	2.1e0	null	0.0	0.0|0.0	2	634.32287	2.130e4	6.46	6.46	3.197e4	14.02	14.02	3.889e4	9.77	9.77	1.914e4	1.927e4	1.831e4	2.085e4	2.570e4	2.194e4	2.294e4	2.224e4	1.898e4
PEP	RFSMVIDNGIVK	G3UZJ4	1	Mouse_09-2020	null	[MS,MS:1001208,SEQUEST,]	2.1e0	null	0.0	0.0|0.0	2	697.87666	1.994e4	8.47	8.47	2.467e4	8.74	8.74	3.828e4	12.78	12.78	1.587e4	2.086e4	1.674e4	1.537e4	1.765e4	2.250e4	2.149e4	2.299e4	1.798e4
PEP	TVAEMPPAQDHKR	Q64737	1	Mouse_09-2020	null	[MS,MS:1001208,SEQUEST,]	5.1e-1	null	0.0	0.0|0.0	3	679.60262	5.613e4	38.23	38.23	3.929e4	30.43	30.43	5.412e4	25.17	25.17	3.752e4	5.613e4	7.389e4	2.448e4	2.630e4	5.008e4	3.715e4	2.337e4	3.207e4
PEP	YYPTEDVPR	P47911	1	Mouse_09-2020	null	[MS,MS:1001208,SEQUEST,]	1.6e0	null	0.0	0.0|0.0	2	570.27202	5.735e4	12.90	12.90	9.425e4	8.75	8.75	1.140e5	16.85	16.85	4.808e4	5.735e4	5.736e4	6.737e4	7.577e4	7.958e4	7.502e4	6.521e4	6.930e4
PEP	YFTHHSIRYFWNDAIHNFDFLK	Q5XF89	1	Mouse_09-2020	null	[MS,MS:1001208,SEQUEST,]	8.6e-1	null	0.0	0.0|0.0	4	853.86549	1.130e5	112.49	112.49	1.301e4	null	null	1.546e4	6.83	6.83	3.008e5	null	3.200e4	null	null	1.120e4	null	8.426e3	7.624e3
PEP	KPAEKKPTTEEKKPAA	Q9D8E6	1	Mouse_09-2020	null	[MS,MS:1001208,SEQUEST,]	8.2e-1	null	0.0	0.0|0.0	4	574.26709	6.059e4	29.53	29.53	5.653e4	55.47	55.47	6.106e4	null	null	3.270e4	6.059e4	5.622e4	3.522e4	1.255e4	4.997e4	null	null	2.869e4
PEP	MEFGTAGLRAPMGAGISR	Q7TSV4	1	Mouse_09-2020	null	[MS,MS:1001208,SEQUEST,]	2.2e0	null	0.0	0.0|0.0	3	618.63807	3.086e4	31.29	31.29	5.102e4	9.34	9.34	7.275e4	9.89	9.89	1.923e4	4.082e4	2.590e4	3.035e4	4.674e4	4.394e4	4.340e4	4.400e4	3.418e4
PEP	AILVDLEPGTMDSVR	P99024	1	Mouse_09-2020	null	[MS,MS:1001208,SEQUEST,]	1.8e0	null	0.0	0.0|0.0	2	816.41909	9.210e4	20.65	20.65	1.463e5	15.20	15.20	2.009e5	12.03	12.03	5.752e4	9.210e4	8.026e4	1.137e5	1.176e5	1.189e5	1.161e5	1.230e5	9.438e4
PEP	AMNGESLDGRQIRVDHAGK	Q8BG13	1	Mouse_09-2020	null	[MS,MS:1001208,SEQUEST,]	6.5e-1	null	0.0	0.0|0.0	4	653.52436	1.233e4	49.65	49.65	4.424e4	78.25	78.25	6.646e4	38.25	38.25	1.725e4	6.597e3	1.035e4	3.854e4	3.557e4	4.442e3	4.562e4	5.316e4	1.958e4
PEP	VMLYPSRI	O55142	1	Mouse_09-2020	null	[MS,MS:1001208,SEQUEST,]	1.8e0	null	0.0	0.0|0.0	2	497.77315	7.178e4	12.91	12.91	9.621e4	19.22	19.22	1.321e5	15.26	15.26	5.531e4	7.985e4	6.024e4	8.176e4	7.621e4	8.286e4	8.552e4	7.556e4	7.748e4
PEP	SKGQESFKK	Q61937	1	Mouse_09-2020	null	[MS,MS:1001208,SEQUEST,]	9.5e-1	null	0.0	0.0|0.0	3	527.21117	2.503e4	62.51	62.51	1.913e4	22.56	22.56	1.783e4	62.03	62.03	5.858e3	2.503e4	2.715e4	1.316e4	1.074e4	1.647e4	3.256e4	1.010e4	8.377e3
PEP	EIAQDFKTDLR	P84244	1	Mouse_09-2020	null	[MS,MS:1001208,SEQUEST,]	1.2e0	null	0.0	0.0|0.0	3	626.25532	4.103e4	26.45	26.45	4.278e4	31.85	31.85	5.322e4	3.69	3.69	2.836e4	4.103e4	4.512e4	2.665e4	2.350e4	4.868e4	3.726e4	2.889e4	2.500e4
PEP	NLEPKYKELGEK	P27773	1	Mouse_09-2020	null	[MS,MS:1001208,SEQUEST,]	7.3e-1	null	0.0	0.0|0.0	3	663.61826	1.581e4	30.73	30.73	1.620e4	18.01	18.01	1.983e4	2.29	2.29	8.919e3	1.581e4	1.589e4	1.009e4	9.858e3	1.515e4	1.361e4	1.152e4	9.048e3
PEP	TIEKFEKEAAEMGK	P10126	1	Mouse_09-2020	null	[MS,MS:1001208,SEQUEST,]	4.2e-1	null	0.0	0.0|0.0	3	723.29334	1.303e4	28.97	28.97	1.028e4	26.31	26.31	1.278e4	10.86	10.86	6.996e3	1.407e4	1.094e4	5.147e3	8.264e3	1.195e4	8.771e3	8.173e3	5.403e3
PEP	EGVHGGLINKK	P62962	1	Mouse_09-2020	null	[MS,MS:1001208,SEQUEST,]	1.4e0	null	0.0	0.0|0.0	3	564.90960	5.362e4	66.28	66.28	5.405e4	35.41	35.41	5.569e4	30.84	30.84	1.145e4	5.362e4	6.137e4	3.367e4	2.697e4	6.107e4	5.933e4	3.185e4	2.334e4
PEP	KALETMNK	A2ATP6	1	Mouse_09-2020	null	[MS,MS:1001208,SEQUEST,]	3.5e-1	null	0.0	0.0|0.0	3	492.52610	1.113e4	78.15	78.15	1.203e4	36.21	36.21	1.332e4	27.20	27.20	3.139e3	1.113e4	1.921e4	7.755e3	4.742e3	1.036e4	1.111e4	6.270e3	null
PEP	IDTIEIITDRQSGKK	O88569	1	Mouse_09-2020	null	[MS,MS:1001208,SEQUEST,]	2.0e0	null	0.0	0.0|0.0	3	572.98786	1.202e4	19.56	19.56	2.080e4	24.01	24.01	4.869e4	15.49	15.49	9.528e3	1.202e4	1.295e4	1.513e4	1.672e4	1.275e4	2.552e4	2.785e4	2.342e4
PEP	KFKDPNAPK	P63158	1	Mouse_09-2020	null	[MS,MS:1001208,SEQUEST,]	1.0e0	null	0.0	0.0|0.0	3	529.21977	1.395e4	35.53	35.53	1.623e4	35.55	35.55	2.208e4	17.78	17.78	8.055e3	1.395e4	1.582e4	1.011e4	9.094e3	2.006e4	1.886e4	1.112e4	1.037e4
PEP	FNGTVKAENGK	A0A1D5RLD8	1	Mouse_09-2020	null	[MS,MS:1001208,SEQUEST,]	8.3e-1	null	0.0	0.0|0.0	3	569.22548	1.676e4	30.45	30.45	1.951e4	30.96	30.96	1.572e4	20.11	20.11	1.100e4	1.676e4	1.905e4	1.215e4	9.789e3	2.012e4	1.483e4	8.990e3	7.190e3
PEP	KAQQELEEQTRR	P26041	1	Mouse_09-2020	null	[MS,MS:1001208,SEQUEST,]	6.5e-1	null	0.0	0.0|0.0	3	686.28769	1.556e4	34.72	34.72	1.486e4	24.91	24.91	1.920e4	15.31	15.31	8.639e3	1.556e4	1.682e4	9.261e3	9.366e3	1.655e4	1.674e4	1.098e4	8.750e3
PEP	VVGTTFHGTGSAVASVAVDPSGR	Q8CGF6	1	Mouse_09-2020	null	[MS,MS:1001208,SEQUEST,]	1.0e0	null	0.0	0.0|0.0	3	905.06001	3.835e5	25.16	25.16	2.342e5	74.79	74.79	1.049e5	34.44	34.44	2.277e5	3.835e5	3.554e5	1.459e5	4.630e4	3.488e5	1.176e5	5.297e4	4.929e4
PEP	RIQYQLVDISQDNALRDEMR	Q91VW3	1	Mouse_09-2020	null	[MS,MS:1001208,SEQUEST,]	2.0e0	null	0.0	0.0|0.0	3	827.08345	5.100e4	16.54	16.54	8.107e4	11.07	11.07	1.506e5	15.77	15.77	4.106e4	6.287e4	4.280e4	5.723e4	6.517e4	6.353e4	7.803e4	8.730e4	7.074e4
PEP	KEAPPMEKPEVVK	P62843	1	Mouse_09-2020	null	[MS,MS:1001208,SEQUEST,]	9.1e-1	null	0.0	0.0|0.0	3	680.29127	2.028e4	36.57	36.57	2.106e4	34.52	34.52	2.108e4	25.05	25.05	9.685e3	2.028e4	1.983e4	1.312e4	9.413e3	2.101e4	2.085e4	1.205e4	9.107e3
PEP	VTIAQGGVLPNIQAVLLPKK	Q64523	1	Mouse_09-2020	null	[MS,MS:1001208,SEQUEST,]	1.0e0	null	0.0	0.0|0.0	3	867.44648	1.761e4	31.20	31.20	1.538e4	41.87	41.87	2.533e4	27.08	27.08	9.847e3	2.114e4	1.478e4	1.572e4	8.966e3	1.325e4	1.739e4	1.572e4	7.442e3
PEP	KEGHPDTLSKK	P31725	1	Mouse_09-2020	null	[MS,MS:1001208,SEQUEST,]	9.9e-1	null	0.0	0.0|0.0	3	594.24828	2.816e4	54.16	54.16	1.951e4	120.50	120.50	1.122e4	null	null	8.841e3	2.816e4	2.997e4	null	4.433e3	5.945e4	null	null	5.270e3
PEP	SAMPFTASPAPSTR	S4R1V0	1	Mouse_09-2020	null	[MS,MS:1001208,SEQUEST,]	2.5e0	null	0.0	0.0|0.0	2	718.84556	2.214e4	13.47	13.47	3.388e4	26.00	26.00	5.398e4	14.88	14.88	1.650e4	2.406e4	1.858e4	2.306e4	2.724e4	1.878e4	2.900e4	3.087e4	2.650e4
PEP	AQLGLGHSYSRAK	Q9D6Z1	1	Mouse_09-2020	null	[MS,MS:1001208,SEQUEST,]	5.3e-1	null	0.0	0.0|0.0	3	643.60658	6.725e4	39.87	39.87	4.752e4	18.97	18.97	8.324e4	21.12	21.12	3.615e4	6.725e4	7.862e4	3.938e4	3.622e4	4.092e4	6.235e4	3.395e4	3.910e4
PEP	LTMQVSSLQREPFTVTQGK	Q7TNV0	1	Mouse_09-2020	null	[MS,MS:1001208,SEQUEST,]	1.5e0	null	0.0	0.0|0.0	3	722.71229	null	null	null	null	null	null	null	null	null	null	null	null	null	null	null	null	null	null
PEP	VEMSDMSFSK	P01887	1	Mouse_09-2020	null	[MS,MS:1001208,SEQUEST,]	1.9e0	null	0.0	0.0|0.0	2	596.74666	null	null	null	null	null	null	4.148e4	10.38	10.38	null	null	null	null	null	null	2.847e4	2.212e4	2.223e4
PEP	RLRDTLTSEKSK	A0A0A6YY29	1	Mouse_09-2020	null	[MS,MS:1001208,SEQUEST,]	1.2e0	null	0.0	0.0|0.0	4	494.47250	4.188e4	33.62	33.62	3.996e4	37.22	37.22	5.209e4	23.28	23.28	2.157e4	4.898e4	3.515e4	2.489e4	2.382e4	5.297e4	4.383e4	2.979e4	1.866e4
PEP	RLRDTLTSEKSK	A0A0A6YY29	1	Mouse_09-2020	null	[MS,MS:1001208,SEQUEST,]	1.2e0	null	0.0	0.0|0.0	3	658.96091	4.188e4	33.62	33.62	3.996e4	37.22	37.22	5.209e4	23.28	23.28	2.157e4	4.898e4	3.515e4	2.489e4	2.382e4	5.297e4	4.383e4	2.979e4	1.866e4
PEP	GISHLEEK	Q9CS00	1	Mouse_09-2020	null	[MS,MS:1001208,SEQUEST,]	7.9e-1	null	0.0	0.0|0.0	3	485.18473	8.855e5	35.78	35.78	1.041e6	34.85	34.85	1.038e6	16.56	16.56	7.275e5	8.855e5	1.263e6	7.483e5	4.599e5	8.968e5	8.274e5	5.934e5	4.052e5
PEP	SVFSKKEGQWECSVCLVR	Q9ERU9	1	Mouse_09-2020	null	[MS,MS:1001208,SEQUEST,]	1.1e0	null	0.0	0.0|0.0	5	548.83175	1.181e6	28.68	28.68	6.021e5	40.08	40.08	3.630e5	47.95	47.95	8.006e5	1.587e6	9.912e5	3.751e5	3.358e5	8.033e5	4.730e5	2.076e5	1.345e5
PEP	NNTVTPGGKPNKTR	O55142	1	Mouse_09-2020	null	[MS,MS:1001208,SEQUEST,]	4.8e-1	null	0.0	0.0|0.0	3	675.62441	2.404e4	51.79	51.79	1.786e4	66.46	66.46	2.607e4	3.32	3.32	7.474e3	2.404e4	2.353e4	1.113e4	4.489e3	2.468e4	1.849e4	1.491e4	1.184e4
PEP	FLNEQKNLHSEISGK	E9Q557	1	Mouse_09-2020	null	[MS,MS:1001208,SEQUEST,]	5.0e-1	null	0.0	0.0|0.0	3	762.32603	6.754e4	13.90	13.90	2.135e4	92.20	92.20	3.140e4	10.85	10.85	7.564e4	6.597e4	5.668e4	null	7.877e3	4.006e4	2.105e4	1.796e4	1.749e4
PEP	WSWMFQEHLLRFVVDSLSELQGFIK	E9Q7N9	1	Mouse_09-2020	null	[MS,MS:1001208,SEQUEST,]	6.6e-1	null	0.0	0.0|0.0	4	909.91602	4.818e4	27.71	27.71	4.752e4	43.23	43.23	5.909e4	14.79	14.79	4.330e4	2.905e4	4.247e4	1.698e4	3.820e4	5.906e4	4.056e4	4.017e4	2.467e4
PEP	DYSHGFGGR	P49710	1	Mouse_09-2020	null	[MS,MS:1001208,SEQUEST,]	1.4e0	null	0.0	0.0|0.0	2	498.22012	3.582e4	5.48	5.48	6.326e4	20.85	20.85	1.076e5	18.41	18.41	3.137e4	3.582e4	3.251e4	4.393e4	5.086e4	3.976e4	5.287e4	6.221e4	5.055e4
PEP	KKAVASEEETPAK	P19246	1	Mouse_09-2020	null	[MS,MS:1001208,SEQUEST,]	5.5e-1	null	0.0	0.0|0.0	3	643.60613	1.179e5	56.91	56.91	4.752e4	18.97	18.97	8.324e4	21.12	21.12	4.633e4	1.179e5	1.566e5	3.938e4	3.622e4	4.092e4	6.235e4	3.395e4	3.910e4
PEP	EILHNTNFDLNNVNVTSEIK	A0A1D5RLM8	1	Mouse_09-2020	null	[MS,MS:1001208,SEQUEST,]	7.1e-1	null	0.0	0.0|0.0	3	952.41434	2.417e4	13.48	13.48	3.557e4	27.55	27.55	4.883e4	16.36	16.36	2.172e4	2.364e4	2.513e4	2.432e4	1.784e4	3.064e4	2.598e4	2.998e4	2.294e4
PEP	LSISGEYNLK	P07758	1	Mouse_09-2020	null	[MS,MS:1001208,SEQUEST,]	1.6e0	null	0.0	0.0|0.0	2	562.30332	5.036e4	8.54	8.54	7.596e4	41.39	41.39	8.903e4	43.05	43.05	5.059e4	5.036e4	4.004e4	5.448e4	6.106e4	3.039e4	5.034e4	5.092e4	7.527e4
PEP	KLEESSLK	Q9D2F8	1	Mouse_09-2020	null	[MS,MS:1001208,SEQUEST,]	4.6e-1	null	0.0	0.0|0.0	3	492.20027	8.328e4	21.98	21.98	9.410e4	15.41	15.41	1.077e5	2.27	2.27	7.484e4	6.768e4	8.813e4	5.603e4	7.565e4	1.022e5	7.468e4	6.158e4	4.894e4
PEP	FDKSKLKK	P20065	1	Mouse_09-2020	null	[MS,MS:1001208,SEQUEST,]	1.7e0	null	0.0	0.0|0.0	3	512.22827	4.189e4	47.42	47.42	2.030e4	36.55	36.55	1.154e4	null	null	1.740e4	4.189e4	4.714e4	2.029e4	1.632e4	1.413e4	7.921e3	null	null
PEP	SPQRAEADDPQDMACTPSGDSLETK	V9GXE9	1	Mouse_09-2020	null	[MS,MS:1001208,SEQUEST,]	2.8e-1	null	0.0	0.0|0.0	2	1361.58198	2.062e4	67.84	67.84	null	null	null	null	null	null	1.853e4	8.664e3	3.316e4	null	null	null	null	null	null
PEP	GSYNIKSR	Q99PT1	1	Mouse_09-2020	null	[MS,MS:1001208,SEQUEST,]	1.3e0	null	0.0	0.0|0.0	3	489.18847	5.813e4	44.21	44.21	6.121e4	48.18	48.18	6.613e4	43.10	43.10	2.587e4	5.813e4	6.424e4	4.002e4	1.755e4	5.272e4	5.981e4	3.782e4	1.587e4
PEP	EKEIQHGP	A0A2R8VKC6	1	Mouse_09-2020	null	[MS,MS:1001208,SEQUEST,]	1.8e-1	null	0.0	0.0|0.0	2	739.77108	8.295e4	28.22	28.22	3.734e4	36.86	36.86	3.747e4	8.49	8.49	7.455e4	5.675e4	8.563e4	2.276e4	3.002e4	5.760e4	2.224e4	2.143e4	1.779e4
PEP	LVDRLTEEDK	A0A087WNU5	1	Mouse_09-2020	null	[MS,MS:1001208,SEQUEST,]	4.0e-1	null	0.0	0.0|0.0	3	586.90429	4.142e4	7.73	7.73	1.974e4	14.65	14.65	1.812e4	34.46	34.46	3.722e4	4.270e4	3.087e4	1.546e4	1.539e4	1.700e4	1.998e4	8.883e3	8.512e3
PEP	ALSTGEKGFGYK	P17742	1	Mouse_09-2020	null	[MS,MS:1001208,SEQUEST,]	5.2e-1	null	0.0	0.0|0.0	3	600.24101	1.875e4	38.84	38.84	1.536e4	31.67	31.67	1.767e4	17.51	17.51	7.648e3	1.902e4	1.574e4	9.571e3	7.850e3	1.638e4	1.508e4	1.011e4	7.355e3
PEP	VLKQVHPDTGISSK	Q64475	1	Mouse_09-2020	null	[MS,MS:1001208,SEQUEST,]	5.9e-1	null	0.0	0.0|0.0	3	683.97293	1.947e4	32.84	32.84	1.477e4	26.65	26.65	2.403e4	18.56	18.56	9.142e3	1.947e4	1.638e4	9.200e3	8.139e3	1.516e4	2.123e4	1.374e4	1.025e4
PEP	IEESYTLNSNLGR	Q9D154	1	Mouse_09-2020	null	[MS,MS:1001208,SEQUEST,]	1.9e0	null	0.0	0.0|0.0	2	748.37299	null	null	null	null	null	null	null	null	null	null	null	null	null	null	null	null	null	null
PEP	AYGPGIEPTGNMVK	B7FAV1	1	Mouse_09-2020	null	[MS,MS:1001208,SEQUEST,]	1.7e0	null	0.0	0.0|0.0	2	725.35576	2.142e4	8.70	8.70	3.583e4	16.80	16.80	4.792e4	3.10	3.10	1.818e4	2.142e4	2.010e4	2.701e4	2.880e4	2.679e4	3.239e4	2.741e4	2.353e4
PEP	MVQEAEKYKAEDEKQR	P63017	1	Mouse_09-2020	null	[MS,MS:1001208,SEQUEST,]	5.3e-1	null	0.0	0.0|0.0	4	635.51066	null	null	null	1.678e4	38.27	38.27	4.975e3	null	null	null	null	null	1.046e4	9.729e3	2.225e4	null	2.846e3	null
PEP	LITLEEEMTK	P09103	1	Mouse_09-2020	null	[MS,MS:1001208,SEQUEST,]	1.5e0	null	0.0	0.0|0.0	2	611.81540	2.128e4	4.98	4.98	3.712e4	15.69	15.69	5.365e4	17.02	17.02	1.807e4	2.128e4	1.864e4	2.848e4	2.984e4	2.921e4	3.682e4	2.313e4	2.651e4
PEP	LMTQDCWERLYQQTLRSAGK	K3W4N7	1	Mouse_09-2020	null	[MS,MS:1001208,SEQUEST,]	1.2e0	null	0.0	0.0|0.0	4	757.07379	5.218e4	18.78	18.78	4.271e4	39.73	39.73	1.739e4	60.90	60.90	4.531e4	6.995e4	4.379e4	2.091e4	3.434e4	6.112e4	1.194e4	1.569e4	3.087e3
PEP	YIVPMITVDGK	Q9JII6	1	Mouse_09-2020	null	[MS,MS:1001208,SEQUEST,]	1.4e0	null	0.0	0.0|0.0	2	626.33631	1.061e4	null	null	1.325e4	78.09	78.09	1.239e4	null	null	null	null	8.900e3	8.254e3	6.796e3	3.185e4	null	7.085e3	null
PEP	KMMEIMTR	P97351	1	Mouse_09-2020	null	[MS,MS:1001208,SEQUEST,]	6.0e-1	null	0.0	0.0|0.0	3	543.52337	1.570e4	48.27	48.27	3.628e3	89.96	89.96	1.351e4	42.20	42.20	7.179e3	1.570e4	1.931e4	null	6.184e3	1.473e3	1.752e4	7.149e3	6.346e3
PEP	GKPDAAKKGVVK	P63158	1	Mouse_09-2020	null	[MS,MS:1001208,SEQUEST,]	1.1e0	null	0.0	0.0|0.0	3	580.26902	3.897e4	60.46	60.46	1.871e4	30.56	30.56	null	null	null	8.230e3	4.211e4	3.270e4	1.049e4	1.504e4	2.503e4	null	null	null
PEP	YDDIKKVVK	A0A1D5RLD8	1	Mouse_09-2020	null	[MS,MS:1001208,SEQUEST,]	1.7e0	null	0.0	0.0|0.0	3	550.23883	4.122e4	33.96	33.96	4.959e4	17.90	17.90	5.208e4	13.95	13.95	2.518e4	4.122e4	4.738e4	3.090e4	2.873e4	4.292e4	4.471e4	2.924e4	2.447e4
PEP	EKETSQQLK	Q8BL66	1	Mouse_09-2020	null	[MS,MS:1001208,SEQUEST,]	1.9e0	null	0.0	0.0|0.0	2	545.79058	5.663e5	7.23	7.23	3.350e5	28.53	28.53	3.254e5	15.49	15.49	5.721e5	5.663e5	4.700e5	2.087e5	1.970e5	3.778e5	1.851e5	2.110e5	1.529e5
PEP	LNRMQDQYDRVK	A0A0A6YXV9	1	Mouse_09-2020	null	[MS,MS:1001208,SEQUEST,]	8.4e-1	null	0.0	0.0|0.0	3	708.28529	2.752e4	55.77	55.77	4.320e4	55.44	55.44	1.267e5	11.04	11.04	2.474e4	1.071e4	3.310e4	2.691e4	5.196e4	1.561e4	8.931e4	7.245e4	4.956e4
PEP	LTVERDQLKK	Q6RT24	1	Mouse_09-2020	null	[MS,MS:1001208,SEQUEST,]	7.3e-1	null	0.0	0.0|0.0	3	590.93229	3.714e4	39.42	39.42	3.469e4	21.33	21.33	4.122e4	19.41	19.41	2.004e4	3.714e4	4.316e4	2.161e4	1.919e4	3.121e4	3.629e4	2.358e4	1.713e4
PEP	KIVSDDKK	Q8VF94	1	Mouse_09-2020	null	[MS,MS:1001208,SEQUEST,]	3.1e-1	null	0.0	0.0|0.0	3	491.87226	1.421e5	17.75	17.75	9.073e4	8.34	8.34	1.182e5	26.16	26.16	1.461e5	1.134e5	1.193e5	4.996e4	7.590e4	7.814e4	6.547e4	6.763e4	7.498e4
PEP	IIISHSYATFSPFVFICNDK	Q9EP51	1	Mouse_09-2020	null	[MS,MS:1001208,SEQUEST,]	4.1e-1	null	0.0	0.0|0.0	3	967.41826	3.327e4	38.86	38.86	4.348e4	1.99	1.99	4.957e4	24.89	24.89	2.990e4	1.700e4	3.317e4	2.655e4	3.564e4	3.744e4	2.826e4	2.835e4	3.139e4
PSH	sequence	PSM_ID	accession	unique	database	database_version	search_engine	search_engine_score[1]	modifications	spectra_ref	retention_time	charge	exp_mass_to_charge	calc_mass_to_charge	pre	post	start	end
PSM	TWNDPSVQQDIK	-232_33724	P20029	1	Mouse_09-2020	null	[MS,MS:1001208,SEQUEST,]	2.7e-4	null	ms_run[27]:scan=6006	2003.4	2	1430.69097	715.84916	R	L	103	115
PSM	DSYVGDEAQSK	-232_99478	P60710	0	Mouse_09-2020	null	[MS,MS:1001208,SEQUEST,]	2.1e-2	null	ms_run[2]:scan=2449	997.5	2	1198.52263	599.76476	K	G	51	62
PSM	DSYVGDEAQSK	-232_99478	P68134	0	Mouse_09-2020	null	[MS,MS:1001208,SEQUEST,]	2.1e-2	null	ms_run[2]:scan=2449	997.5	2	1198.52263	599.76476	K	G	53	64
PSM	GEATAERPGEAAVASSPSK	-232_99485	P26645	1	Mouse_09-2020	null	[MS,MS:1001208,SEQUEST,]	1.5e-3	null	ms_run[2]:scan=2505	1017.0	3	1814.88755	605.63415	K	N	12	31
PSM	TVGQLYK	-232_99565	A0A2R8VHF9	0	Mouse_09-2020	null	[MS,MS:1001208,SEQUEST,]	3.1e-2	null	ms_run[2]:scan=2814	1119.4	2	808.45598	404.73180	R	Q	652	659
PSM	TVGQLYK	-232_99565	Q8VDD5	0	Mouse_09-2020	null	[MS,MS:1001208,SEQUEST,]	3.1e-2	null	ms_run[2]:scan=2814	1119.4	2	808.45598	404.73180	R	Q	645	652
PSM	LSISGEYNLK	-232_136507	P07758	1	Mouse_09-2020	null	[MS,MS:1001208,SEQUEST,]	5.9e-3	null	ms_run[27]:scan=6819	2216.4	2	1123.59880	562.30332	R	L	309	319
PSM	SSSIASFKDPK	-232_99584	Q61233	1	Mouse_09-2020	null	[MS,MS:1001208,SEQUEST,]	1.5e-3	null	ms_run[2]:scan=2853	1131.9	2	1166.60503	583.80623	K	S	535	546
PSM	YQLDPTASISAK	-232_136523	G3UX26	1	Mouse_09-2020	null	[MS,MS:1001208,SEQUEST,]	1.5e-3	null	ms_run[27]:scan=6829	2219.7	2	1293.66924	647.33789	K	N	225	237
PSM	VNADEVGGEALGR	-232_13139	A8DUK4	1	Mouse_09-2020	null	[MS,MS:1001208,SEQUEST,]	2.7e-4	null	ms_run[9]:scan=3834	1748.3	2	1286.63420	643.82040	K	L	19	32
PSM	LAQQYYLVYQEPIPTAQLVQR	-232_39229	P49722	1	Mouse_09-2020	null	[MS,MS:1001208,SEQUEST,]	2.7e-4	null	ms_run[29]:scan=8218	3603.9	3	2521.34690	841.11983	K	A	93	114
PSM	KTETQEKNPLPSKETIEQEKQAGES	-232_99740	P20065	1	Mouse_09-2020	null	[MS,MS:1001208,SEQUEST,]	1.5e-3	null	ms_run[2]:scan=3086	1205.3	5	2829.41022	566.68807	K	0	26	51
PSM	VATVPQHATSGPGPADVSK	-232_99828	B7FAV1	1	Mouse_09-2020	null	[MS,MS:1001208,SEQUEST,]	1.5e-3	null	ms_run[2]:scan=3258	1263.8	3	1818.93491	606.98300	K	V	2477	2496
PSM	SEIAHRYNDLGEQHFK	-232_99865	P07724	1	Mouse_09-2020	null	[MS,MS:1001208,SEQUEST,]	1.4e-2	null	ms_run[2]:scan=3323	1284.9	3	1943.93552	648.65013	K	L	29	45
PSM	YYVTIIDAPGHR	-232_136566	P10126	1	Mouse_09-2020	null	[MS,MS:1001208,SEQUEST,]	2.0e-3	null	ms_run[27]:scan=6859	2228.1	2	1404.72820	702.86715	K	F	85	97
PSM	FYSVNVDYSK	-232_136579	Q62425	1	Mouse_09-2020	null	[MS,MS:1001208,SEQUEST,]	1.5e-3	null	ms_run[27]:scan=6873	2232.3	2	1221.57756	611.29295	K	K	65	75
PSM	IYVVDVGSEPR	-232_136619	G3UWK0	1	Mouse_09-2020	null	[MS,MS:1001208,SEQUEST,]	5.9e-3	null	ms_run[27]:scan=6915	2245.5	2	1233.64714	617.32733	R	P	85	96
PSM	VNADEVGGEALGR	-232_100291	A8DUK4	1	Mouse_09-2020	null	[MS,MS:1001208,SEQUEST,]	1.5e-3	null	ms_run[2]:scan=4783	1748.3	2	1286.63298	643.82040	K	L	19	32
PSM	ISVYYNEATGGK	-232_100343	P99024	1	Mouse_09-2020	null	[MS,MS:1001208,SEQUEST,]	1.5e-3	null	ms_run[2]:scan=4950	1794.5	2	1301.63713	651.32224	R	V	47	59
PSM	FSASGELGNGNIK	-232_100355	P17918	1	Mouse_09-2020	null	[MS,MS:1001208,SEQUEST,]	1.1e-2	null	ms_run[2]:scan=4964	1798.1	2	1293.64482	647.32532	K	S	169	182
PSM	EVQTNDLKEVVNK	-232_128899	P97351	1	Mouse_09-2020	null	[MS,MS:1001208,SEQUEST,]	1.5e-3	null	ms_run[21]:scan=4061	1515.7	3	1515.80243	505.93862	R	I	175	188
PSM	SITTIIDTFHQYSR	-232_39065	P31725	1	Mouse_09-2020	null	[MS,MS:1001208,SEQUEST,]	2.7e-4	null	ms_run[29]:scan=7150	3153.3	2	1681.85417	841.43084	R	E	12	26
PSM	IDTIEIITDRQSGKK	-232_128993	O88569	1	Mouse_09-2020	null	[MS,MS:1001208,SEQUEST,]	2.8e-3	null	ms_run[21]:scan=5111	1824.4	3	1716.94956	572.98786	K	G	138	153
PSM	SLYSSSPGGAYVTR	-232_100652	A0A0A6YWC8	1	Mouse_09-2020	null	[MS,MS:1001208,SEQUEST,]	1.1e-2	null	ms_run[2]:scan=5487	1952.0	2	1444.70683	722.85698	R	S	51	65
PSM	DAGPLLISLK	-232_99294	O89053	1	Mouse_09-2020	null	[MS,MS:1001208,SEQUEST,]	2.0e-3	null	ms_run[1]:scan=8576	3123.4	2	1026.61955	513.81332	R	G	384	394
PSM	FGPAPFSSMVSTPQNR	-232_148133	Q91Z98	1	Mouse_09-2020	null	[MS,MS:1001208,SEQUEST,]	3.2e-2	null	ms_run[34]:scan=5662	2542.7	2	1722.82695	861.91705	K	T	101	117
PSM	KTETQEKNPLPSKETIEQEKQAGES	-232_129473	P20065	1	Mouse_09-2020	null	[MS,MS:1001208,SEQUEST,]	1.5e-3	null	ms_run[22]:scan=3160	1205.7	5	2829.41022	566.68807	K	0	26	51
PSM	GVVQDLQQAISK	-232_147597	Q80T06	1	Mouse_09-2020	null	[MS,MS:1001208,SEQUEST,]	1.4e-2	null	ms_run[33]:scan=7342	2862.0	2	1285.71013	643.35916	R	E	96	108
PSM	TVGQLYK	-232_142517	A0A2R8VHF9	0	Mouse_09-2020	null	[MS,MS:1001208,SEQUEST,]	2.0e-2	null	ms_run[31]:scan=2740	1087.6	2	808.45616	404.73180	R	Q	652	659
PSM	TVGQLYK	-232_142517	Q8VDD5	0	Mouse_09-2020	null	[MS,MS:1001208,SEQUEST,]	2.0e-2	null	ms_run[31]:scan=2740	1087.6	2	808.45616	404.73180	R	Q	645	652
PSM	YFVTAVSRPGLGEPR	-232_136383	P01901	1	Mouse_09-2020	null	[MS,MS:1001208,SEQUEST,]	1.5e-3	null	ms_run[27]:scan=6684	2178.8	3	1648.88028	550.29837	R	M	28	43
PSM	IQDKEGIPPDQQR	-232_142459	E9Q5F6	1	Mouse_09-2020	null	[MS,MS:1001208,SEQUEST,]	1.5e-3	null	ms_run[31]:scan=2250	927.8	3	1523.78034	508.59860	K	I	30	43
PSM	SSSIASFKDPK	-232_129366	Q61233	1	Mouse_09-2020	null	[MS,MS:1001208,SEQUEST,]	1.5e-3	null	ms_run[22]:scan=2936	1135.7	2	1166.60527	583.80623	K	S	535	546
PSM	TVGQLYK	-232_129328	A0A2R8VHF9	0	Mouse_09-2020	null	[MS,MS:1001208,SEQUEST,]	3.2e-2	null	ms_run[22]:scan=2884	1119.2	2	808.45647	404.73180	R	Q	652	659
PSM	TVGQLYK	-232_129328	Q8VDD5	0	Mouse_09-2020	null	[MS,MS:1001208,SEQUEST,]	3.2e-2	null	ms_run[22]:scan=2884	1119.2	2	808.45647	404.73180	R	Q	645	652
PSM	IQDKEGIPPDQQR	-232_129280	E9Q5F6	1	Mouse_09-2020	null	[MS,MS:1001208,SEQUEST,]	2.6e-3	null	ms_run[22]:scan=2496	988.3	3	1523.78144	508.59860	K	I	30	43
PSM	LSQNNFALGYK	-232_136388	J3QMG3	1	Mouse_09-2020	null	[MS,MS:1001208,SEQUEST,]	1.3e-2	null	ms_run[27]:scan=6687	2179.9	2	1254.64861	627.82749	K	A	165	176
PSM	SITTIIDTFHQYSR	-232_13532	P31725	1	Mouse_09-2020	null	[MS,MS:1001208,SEQUEST,]	2.7e-4	null	ms_run[9]:scan=7095	3154.5	2	1681.85552	841.43084	R	E	12	26
PSM	GTVVAEKDRPHEGTRPVHAVFVSEGK	-232_98891	O89053	1	Mouse_09-2020	null	[MS,MS:1001208,SEQUEST,]	1.5e-3	null	ms_run[1]:scan=2771	1115.6	5	2802.46381	561.29873	K	L	208	234
PSM	KTETQEKNPLPSKETIEQEKQAGES	-232_98935	P20065	1	Mouse_09-2020	null	[MS,MS:1001208,SEQUEST,]	1.5e-3	null	ms_run[1]:scan=2922	1165.4	5	2829.41175	566.68807	K	0	26	51
PSM	LLVSASQDGK	-232_98984	P29387	1	Mouse_09-2020	null	[MS,MS:1001208,SEQUEST,]	1.6e-2	null	ms_run[1]:scan=3011	1194.7	2	1017.55736	509.28239	R	I	69	79
PSM	EVQTNDLKEVVNK	-232_99057	P97351	1	Mouse_09-2020	null	[MS,MS:1001208,SEQUEST,]	2.0e-3	null	ms_run[1]:scan=3924	1519.0	3	1515.80161	505.93862	R	I	175	188
PSM	ITITNDQNRLTPEEIER	-232_136415	P20029	1	Mouse_09-2020	null	[MS,MS:1001208,SEQUEST,]	3.4e-2	null	ms_run[27]:scan=6722	2189.3	3	2042.05259	681.35528	K	V	525	542
PSM	SIYYITGESKEQVANSAFVER	-232_13430	P11499	1	Mouse_09-2020	null	[MS,MS:1001208,SEQUEST,]	2.7e-4	null	ms_run[9]:scan=5734	2572.4	3	2391.18235	797.73241	K	R	482	503
PSM	LGTAAIQGAIEK	-232_99212	Q8QZT1	1	Mouse_09-2020	null	[MS,MS:1001208,SEQUEST,]	2.6e-3	null	ms_run[1]:scan=5403	1986.5	2	1171.66814	586.33770	K	G	64	76
PSM	QLFDQVVK	-232_99261	P26041	1	Mouse_09-2020	null	[MS,MS:1001208,SEQUEST,]	2.8e-3	null	ms_run[1]:scan=6062	2192.2	2	976.54607	488.77674	K	I	28	36
PSM	FGGNPGGFGNQGGFGNSR	-232_13247	A0A087WR97	1	Mouse_09-2020	null	[MS,MS:1001208,SEQUEST,]	2.7e-4	null	ms_run[9]:scan=4771	2163.6	2	1726.76848	863.88767	R	G	219	237
PSM	TVGQLYK	-232_148547	A0A2R8VHF9	0	Mouse_09-2020	null	[MS,MS:1001208,SEQUEST,]	1.2e-2	null	ms_run[36]:scan=2715	1094.0	2	808.45616	404.73180	R	Q	652	659
PSM	TVGQLYK	-232_148547	Q8VDD5	0	Mouse_09-2020	null	[MS,MS:1001208,SEQUEST,]	1.2e-2	null	ms_run[36]:scan=2715	1094.0	2	808.45616	404.73180	R	Q	645	652
PSM	SSSIASFKDPK	-232_148563	Q61233	1	Mouse_09-2020	null	[MS,MS:1001208,SEQUEST,]	1.5e-3	null	ms_run[36]:scan=2740	1102.6	2	1166.60466	583.80623	K	S	535	546
PSM	SPPGQVTEAVK	-232_148579	P45376	1	Mouse_09-2020	null	[MS,MS:1001208,SEQUEST,]	1.6e-2	null	ms_run[36]:scan=2803	1122.3	2	1112.59490	556.80095	K	A	23	34
PSM	IDTIEIITDRQSGKK	-232_27332	O88569	1	Mouse_09-2020	null	[MS,MS:1001208,SEQUEST,]	1.5e-2	null	ms_run[21]:scan=5112	1824.8	3	1716.94956	572.98786	K	G	138	153
PSM	NGNLPEFGDAIATASK	-232_38971	P26039	1	Mouse_09-2020	null	[MS,MS:1001208,SEQUEST,]	2.7e-4	null	ms_run[29]:scan=6242	2765.5	2	1604.79192	802.89938	K	L	1416	1432
PSM	LINSLYPEGQAPVK	-232_137000	Q9WVA4	1	Mouse_09-2020	null	[MS,MS:1001208,SEQUEST,]	6.8e-3	null	ms_run[27]:scan=7567	2424.8	2	1528.83806	764.92212	K	I	65	79
PSM	TGTDKTLVKEVVQNFAK	-232_12365	Q9CQI6	1	Mouse_09-2020	null	[MS,MS:1001208,SEQUEST,]	2.7e-4	null	ms_run[8]:scan=6176	2445.0	3	1878.03238	626.68255	K	F	94	111
PSM	GSQAQPDSPSAQLALIAASQSFLQPGGK	-232_102231	P26039	1	Mouse_09-2020	null	[MS,MS:1001208,SEQUEST,]	1.5e-3	null	ms_run[2]:scan=11689	3825.7	3	2754.40830	918.80675	R	V	972	1000
PSM	HLSVNDLPVGR	-232_27356	P20108	1	Mouse_09-2020	null	[MS,MS:1001208,SEQUEST,]	2.7e-4	null	ms_run[21]:scan=5266	1876.1	2	1206.65874	603.83311	K	V	198	209
PSM	TITLEVEPSDTIENVKAK	-232_12350	E9Q5F6	1	Mouse_09-2020	null	[MS,MS:1001208,SEQUEST,]	2.7e-4	null	ms_run[8]:scan=6125	2425.8	3	1987.06052	663.02464	K	Q	12	30
PSM	YLATSQVLLSPK	-232_12331	P01872	1	Mouse_09-2020	null	[MS,MS:1001208,SEQUEST,]	2.7e-4	null	ms_run[8]:scan=6089	2412.4	2	1319.75688	660.38210	K	I	65	77
PSM	YLSEVASGENK	-232_102451	Q9CQV8	1	Mouse_09-2020	null	[MS,MS:1001208,SEQUEST,]	4.9e-3	null	ms_run[3]:scan=2682	1139.2	2	1196.57939	598.79332	R	T	130	141
PSM	LAPDYDALDVANK	-232_12318	P62751	1	Mouse_09-2020	null	[MS,MS:1001208,SEQUEST,]	2.7e-4	null	ms_run[8]:scan=6062	2403.7	2	1404.70061	702.85391	R	G	140	153
PSM	AVNTQALSGAGILR	-232_12311	Q9CWK8	1	Mouse_09-2020	null	[MS,MS:1001208,SEQUEST,]	2.7e-4	null	ms_run[8]:scan=6056	2401.7	2	1370.77580	685.89116	R	V	270	284
PSM	EHALLAYTLGVK	-232_12306	P10126	1	Mouse_09-2020	null	[MS,MS:1001208,SEQUEST,]	2.7e-4	null	ms_run[8]:scan=6035	2394.5	2	1314.74211	657.87444	R	L	135	147
PSM	LLDLDPEPQGDEDPDTPKSVR	-232_12269	P51437	1	Mouse_09-2020	null	[MS,MS:1001208,SEQUEST,]	2.7e-4	null	ms_run[8]:scan=5936	2359.1	3	2336.12564	779.37993	R	R	55	76
PSM	LINSLYPEGQAPVK	-232_12254	Q9WVA4	1	Mouse_09-2020	null	[MS,MS:1001208,SEQUEST,]	2.7e-4	null	ms_run[8]:scan=5896	2345.0	2	1528.83757	764.92212	K	I	65	79
PSM	GDVTTQVALQPALK	-232_12223	P09671	1	Mouse_09-2020	null	[MS,MS:1001208,SEQUEST,]	2.7e-4	null	ms_run[8]:scan=5738	2285.0	2	1440.80571	720.90647	K	N	76	90
PSM	GNFGGSFAGSFGGAGGHAPGVAR	-232_12218	B8JK33	1	Mouse_09-2020	null	[MS,MS:1001208,SEQUEST,]	2.7e-4	null	ms_run[8]:scan=5735	2283.8	3	2034.95157	678.98915	R	A	588	611
PSM	DFTPAAQAAFQK	-232_12210	A8DUK4	0	Mouse_09-2020	null	[MS,MS:1001208,SEQUEST,]	2.7e-4	null	ms_run[8]:scan=5733	2283.1	2	1294.64214	647.82495	K	V	122	134
PSM	DFTPAAQAAFQK	-232_12210	P02089	0	Mouse_09-2020	null	[MS,MS:1001208,SEQUEST,]	2.7e-4	null	ms_run[8]:scan=5733	2283.1	2	1294.64214	647.82495	K	V	122	134
PSM	GNPTVEVDLYTAK	-232_12205	P17182	1	Mouse_09-2020	null	[MS,MS:1001208,SEQUEST,]	2.7e-4	null	ms_run[8]:scan=5726	2280.6	2	1406.71636	703.86173	R	L	16	29
PSM	RAPFDLFENK	-232_137165	P11499	1	Mouse_09-2020	null	[MS,MS:1001208,SEQUEST,]	7.0e-3	null	ms_run[27]:scan=7989	2540.9	2	1236.63835	618.82221	R	K	338	348
PSM	IVEPYIAWGYPNLK	-232_101974	P14148	1	Mouse_09-2020	null	[MS,MS:1001208,SEQUEST,]	2.3e-2	null	ms_run[2]:scan=10973	3623.7	2	1662.89104	831.94814	R	V	157	171
PSM	RAPFDLFENK	-232_12404	P11499	1	Mouse_09-2020	null	[MS,MS:1001208,SEQUEST,]	2.7e-4	null	ms_run[8]:scan=6242	2468.5	2	1236.63750	618.82221	R	K	338	348
PSM	YLYVDKNFINNPLAQADWAAK	-232_101884	Q8VDD5	1	Mouse_09-2020	null	[MS,MS:1001208,SEQUEST,]	1.5e-3	null	ms_run[2]:scan=10781	3564.4	3	2454.24680	818.75326	K	L	9	30
PSM	ISSLLEEQFQQGK	-232_12435	P62242	1	Mouse_09-2020	null	[MS,MS:1001208,SEQUEST,]	2.7e-4	null	ms_run[8]:scan=6268	2477.1	2	1506.78044	753.89356	K	L	158	171
PSM	KFNALFAQGNYSEAAK	-232_100903	Q68FD5	1	Mouse_09-2020	null	[MS,MS:1001208,SEQUEST,]	1.5e-3	null	ms_run[2]:scan=6229	2158.2	3	1758.88163	586.96517	R	A	367	383
PSM	SSSIASFKDPK	-232_27161	Q61233	1	Mouse_09-2020	null	[MS,MS:1001208,SEQUEST,]	2.7e-4	null	ms_run[21]:scan=2778	1106.3	2	1166.60491	583.80623	K	S	535	546
PSM	TETQEKNTLPTKETIEQEK	-232_148632	Q6ZWY8	1	Mouse_09-2020	null	[MS,MS:1001208,SEQUEST,]	1.5e-3	null	ms_run[36]:scan=2995	1182.0	4	2247.13564	562.53922	K	S	21	40
PSM	NKDQGTYEDYVEGLR	-232_136734	A0A1W2P6G5	1	Mouse_09-2020	null	[MS,MS:1001208,SEQUEST,]	1.5e-3	null	ms_run[27]:scan=7004	2270.9	3	1786.82315	596.27960	K	F	68	83
PSM	DFTPAAQAAFQK	-232_101274	A8DUK4	0	Mouse_09-2020	null	[MS,MS:1001208,SEQUEST,]	1.5e-3	null	ms_run[2]:scan=6922	2357.0	2	1294.64238	647.82495	K	V	122	134
PSM	DFTPAAQAAFQK	-232_101274	P02089	0	Mouse_09-2020	null	[MS,MS:1001208,SEQUEST,]	1.5e-3	null	ms_run[2]:scan=6922	2357.0	2	1294.64238	647.82495	K	V	122	134
PSM	VAPEEHPTLLTEAPLNPK	-232_101288	P68134	1	Mouse_09-2020	null	[MS,MS:1001208,SEQUEST,]	1.5e-3	null	ms_run[2]:scan=7014	2386.4	3	1956.04465	652.68607	R	N	98	116
PSM	GFPTIYFSPANK	-232_12719	P27773	1	Mouse_09-2020	null	[MS,MS:1001208,SEQUEST,]	2.7e-4	null	ms_run[8]:scan=7768	3004.2	2	1341.68413	671.34552	K	L	449	461
PSM	IQLVEEELDRAQER	-232_136805	D3Z6I8	1	Mouse_09-2020	null	[MS,MS:1001208,SEQUEST,]	1.5e-3	null	ms_run[27]:scan=7193	2322.2	3	1727.89304	576.63560	R	A	56	70
PSM	GVVQDLQQAISK	-232_12681	Q80T06	1	Mouse_09-2020	null	[MS,MS:1001208,SEQUEST,]	2.7e-4	null	ms_run[8]:scan=7381	2864.5	2	1285.71123	643.35916	R	E	96	108
PSM	QASPNIVIALAGNK	-232_147566	P35278	1	Mouse_09-2020	null	[MS,MS:1001208,SEQUEST,]	6.4e-3	null	ms_run[33]:scan=6942	2710.9	2	1395.79509	698.40136	R	D	122	136
PSM	GFGFGQGAGALVHSE	-232_12623	P97315	1	Mouse_09-2020	null	[MS,MS:1001208,SEQUEST,]	2.7e-4	null	ms_run[8]:scan=6984	2728.1	2	1433.68157	717.34404	K	0	179	194
PSM	GFSVVADTPELQR	-232_101396	A2A6H0	1	Mouse_09-2020	null	[MS,MS:1001208,SEQUEST,]	2.8e-3	null	ms_run[2]:scan=7722	2599.1	2	1418.72698	709.86735	K	K	61	74
PSM	EVQTNDLKEVVNK	-232_27259	P97351	1	Mouse_09-2020	null	[MS,MS:1001208,SEQUEST,]	2.7e-4	null	ms_run[21]:scan=4062	1516.1	3	1515.80243	505.93862	R	I	175	188
PSM	TSIAIDTIINQK	-232_101439	Q03265	1	Mouse_09-2020	null	[MS,MS:1001208,SEQUEST,]	1.5e-3	null	ms_run[2]:scan=8219	2756.3	2	1316.74211	658.87464	K	F	219	231
PSM	GILFVGSGVSGGEEGAR	-232_12565	Q9DCD0	1	Mouse_09-2020	null	[MS,MS:1001208,SEQUEST,]	2.7e-4	null	ms_run[8]:scan=6709	2630.4	2	1591.80803	796.40737	K	G	120	137
PSM	GNDISSGTVLSDYVGSGPPSGTGLHR	-232_101456	P70296	1	Mouse_09-2020	null	[MS,MS:1001208,SEQUEST,]	1.5e-3	null	ms_run[2]:scan=8355	2797.9	3	2530.21689	844.07713	K	V	94	120
PSM	SSSIASFKDPK	-232_128784	Q61233	1	Mouse_09-2020	null	[MS,MS:1001208,SEQUEST,]	1.5e-3	null	ms_run[21]:scan=2777	1105.8	2	1166.60491	583.80623	K	S	535	546
PSM	GFSVVADTPELQR	-232_12508	A2A6H0	1	Mouse_09-2020	null	[MS,MS:1001208,SEQUEST,]	2.7e-4	null	ms_run[8]:scan=6417	2527.8	2	1418.72746	709.86735	K	K	61	74
PSM	DAGPLLISLK	-232_101621	O89053	1	Mouse_09-2020	null	[MS,MS:1001208,SEQUEST,]	1.5e-2	null	ms_run[2]:scan=9515	3158.8	2	1026.61980	513.81332	R	G	384	394
PSM	YALYDASFETK	-232_12445	Q9R0P5	1	Mouse_09-2020	null	[MS,MS:1001208,SEQUEST,]	2.7e-4	null	ms_run[8]:scan=6271	2478.3	2	1307.61589	654.31134	R	S	82	93
PSM	RAPFDLFENK	-232_101367	P11499	1	Mouse_09-2020	null	[MS,MS:1001208,SEQUEST,]	1.5e-3	null	ms_run[2]:scan=7559	2553.2	2	1236.63725	618.82221	R	K	338	348
PSM	ANLPQSFQVDTSK	-232_136355	B7FAV1	1	Mouse_09-2020	null	[MS,MS:1001208,SEQUEST,]	1.5e-3	null	ms_run[27]:scan=6660	2171.8	2	1434.72295	717.86481	R	G	1441	1454
PSM	GFSVVADTPELQR	-232_147530	A2A6H0	1	Mouse_09-2020	null	[MS,MS:1001208,SEQUEST,]	1.5e-3	null	ms_run[33]:scan=6419	2521.3	2	1418.72673	709.86735	K	K	61	74
PSM	SSSIASFKDPK	-232_142538	Q61233	1	Mouse_09-2020	null	[MS,MS:1001208,SEQUEST,]	1.5e-3	null	ms_run[31]:scan=2792	1104.6	2	1166.60515	583.80623	K	S	535	546
PSM	VNADEVGGEALGR	-232_26009	A8DUK4	1	Mouse_09-2020	null	[MS,MS:1001208,SEQUEST,]	2.7e-4	null	ms_run[18]:scan=4014	1668.0	2	1286.63445	643.82040	K	L	19	32
PSM	TETQEKNTLPTKETIEQEK	-232_14688	Q6ZWY8	1	Mouse_09-2020	null	[MS,MS:1001208,SEQUEST,]	2.7e-4	null	ms_run[11]:scan=3062	1186.7	4	2247.13442	562.53922	K	S	21	40
PSM	KVINDFVEKGTQGK	-232_14678	P07758	0	Mouse_09-2020	null	[MS,MS:1001208,SEQUEST,]	2.7e-4	null	ms_run[11]:scan=3051	1184.0	3	1562.85312	521.62275	K	A	173	187
PSM	KVINDFVEKGTQGK	-232_14678	P22599	0	Mouse_09-2020	null	[MS,MS:1001208,SEQUEST,]	2.7e-4	null	ms_run[11]:scan=3051	1184.0	3	1562.85312	521.62275	K	V	173	187
PSM	VLVVTQGSNAK	-232_14595	P01027	1	Mouse_09-2020	null	[MS,MS:1001208,SEQUEST,]	4.6e-4	null	ms_run[11]:scan=2920	1143.1	2	1115.64189	558.32459	K	L	388	399
PSM	YEKDIAAYR	-232_14546	P63158	0	Mouse_09-2020	null	[MS,MS:1001208,SEQUEST,]	2.7e-4	null	ms_run[11]:scan=2801	1105.5	2	1128.56841	564.78784	K	K	155	164
PSM	YEKDIAAYR	-232_14546	P30681	0	Mouse_09-2020	null	[MS,MS:1001208,SEQUEST,]	2.7e-4	null	ms_run[11]:scan=2801	1105.5	2	1128.56841	564.78784	K	K	155	164
PSM	SPSGGAAGPLLTPSQSLDGSRR	-232_147165	A0A0R4J2B2	1	Mouse_09-2020	null	[MS,MS:1001208,SEQUEST,]	1.5e-3	null	ms_run[33]:scan=4956	2003.1	3	2111.08756	704.36617	R	G	187	209
PSM	LGTAAIQGAIEK	-232_40153	Q8QZT1	1	Mouse_09-2020	null	[MS,MS:1001208,SEQUEST,]	2.7e-4	null	ms_run[31]:scan=5719	1984.3	2	1171.66789	586.33770	K	G	64	76
PSM	LGQSDPAPLQHQVDIYQK	-232_136227	P40142	1	Mouse_09-2020	null	[MS,MS:1001208,SEQUEST,]	2.0e-3	null	ms_run[27]:scan=6447	2117.0	3	2037.04190	679.68484	R	C	187	205
PSM	SLAGSSGPGASSGPGGDHSELIVR	-232_130138	Q80T06	1	Mouse_09-2020	null	[MS,MS:1001208,SEQUEST,]	1.5e-3	null	ms_run[22]:scan=5602	1914.4	3	2195.06998	732.36109	K	T	60	84
PSM	KGTVVAEKDRPHEGTRPVHAVFVSEGK	-232_14466	O89053	1	Mouse_09-2020	null	[MS,MS:1001208,SEQUEST,]	2.7e-4	null	ms_run[11]:scan=2506	1011.8	5	2930.56043	586.91772	R	L	207	234
PSM	QQIQSIQQSIER	-232_26085	Q9D0T1	1	Mouse_09-2020	null	[MS,MS:1001208,SEQUEST,]	2.7e-4	null	ms_run[18]:scan=4444	1834.7	2	1457.77092	729.38898	K	L	114	126
PSM	YYPTEDVPR	-232_40068	P47911	1	Mouse_09-2020	null	[MS,MS:1001208,SEQUEST,]	6.4e-4	null	ms_run[31]:scan=4725	1690.8	2	1139.53728	570.27202	R	L	123	132
PSM	IQDKEGIPPDQQR	-232_14438	E9Q5F6	1	Mouse_09-2020	null	[MS,MS:1001208,SEQUEST,]	2.7e-4	null	ms_run[11]:scan=2375	964.5	3	1523.78116	508.59860	K	I	30	43
PSM	VYSTSVTGSR	-232_14429	Q91VW3	1	Mouse_09-2020	null	[MS,MS:1001208,SEQUEST,]	2.7e-4	null	ms_run[11]:scan=2365	960.9	2	1056.53191	528.76965	R	I	6	16
PSM	KALAAAGYDVEKNNSR	-232_14414	P43274	1	Mouse_09-2020	null	[MS,MS:1001208,SEQUEST,]	2.7e-4	null	ms_run[11]:scan=2342	953.4	3	1706.88132	569.63219	K	K	64	80
PSM	AYPLADAHLTK	-232_40044	Q9D0T1	1	Mouse_09-2020	null	[MS,MS:1001208,SEQUEST,]	2.7e-4	null	ms_run[31]:scan=4641	1663.0	2	1199.64263	600.32459	K	L	10	21
PSM	VAQPSITDNKDGTVTVR	-232_40011	B7FAV1	1	Mouse_09-2020	null	[MS,MS:1001208,SEQUEST,]	2.7e-4	null	ms_run[31]:scan=4429	1600.5	3	1800.94516	600.98652	K	S	1751	1768
PSM	VEAQLQELQVK	-232_147230	Q8VDD5	1	Mouse_09-2020	null	[MS,MS:1001208,SEQUEST,]	2.0e-3	null	ms_run[33]:scan=5146	2070.7	2	1284.71550	642.86153	K	S	1250	1261
PSM	EVQTNDLKEVVNK	-232_39982	P97351	1	Mouse_09-2020	null	[MS,MS:1001208,SEQUEST,]	2.7e-4	null	ms_run[31]:scan=4120	1515.5	3	1515.80243	505.93862	R	I	175	188
PSM	FYSVNVDYSK	-232_50131	Q62425	1	Mouse_09-2020	null	[MS,MS:1001208,SEQUEST,]	2.7e-4	null	ms_run[42]:scan=6628	2232.5	2	1221.57842	611.29295	K	K	65	75
PSM	DAGPLLISLK	-232_40262	O89053	1	Mouse_09-2020	null	[MS,MS:1001208,SEQUEST,]	2.7e-4	null	ms_run[31]:scan=8965	3120.6	2	1026.61919	513.81332	R	G	384	394
PSM	IQALQQQADDAEDRAQGLQR	-232_136183	Q6IRU2	1	Mouse_09-2020	null	[MS,MS:1001208,SEQUEST,]	1.5e-3	null	ms_run[27]:scan=6287	2078.0	3	2254.11692	752.04387	K	L	14	34
PSM	LYKEELEQTYHAK	-232_14771	P14733	1	Mouse_09-2020	null	[MS,MS:1001208,SEQUEST,]	2.7e-4	null	ms_run[11]:scan=3430	1307.5	3	1651.83213	551.28239	R	E	260	273
PSM	RFNSANEDNVTQVR	-232_40712	P24270	1	Mouse_09-2020	null	[MS,MS:1001208,SEQUEST,]	2.7e-4	null	ms_run[32]:scan=3044	1159.1	3	1649.79837	550.60452	K	F	431	445
PSM	ALRETLPAEQDLTTK	-232_15075	A0A1B0GS70	1	Mouse_09-2020	null	[MS,MS:1001208,SEQUEST,]	2.7e-4	null	ms_run[11]:scan=5232	1889.7	3	1685.90641	562.64046	R	V	169	184
PSM	ITITNDQNRLTPEEIER	-232_130441	P20029	1	Mouse_09-2020	null	[MS,MS:1001208,SEQUEST,]	1.5e-3	null	ms_run[22]:scan=6683	2186.2	3	2042.04984	681.35528	K	V	525	542
PSM	GDAVRDVDIIDHHDNTYTVK	-232_15060	B7FAV1	1	Mouse_09-2020	null	[MS,MS:1001208,SEQUEST,]	2.7e-4	null	ms_run[11]:scan=5171	1870.8	4	2283.10024	571.53046	K	I	893	913
PSM	TGQAAGFSYTDANKNK	-232_40689	P62897	1	Mouse_09-2020	null	[MS,MS:1001208,SEQUEST,]	2.7e-4	null	ms_run[32]:scan=2983	1141.6	3	1672.79203	558.26903	K	I	41	57
PSM	SSSIASFKDPK	-232_40667	Q61233	1	Mouse_09-2020	null	[MS,MS:1001208,SEQUEST,]	2.7e-4	null	ms_run[32]:scan=2961	1135.7	2	1166.60466	583.80623	K	S	535	546
PSM	VNADEVGGEALGR	-232_49737	A8DUK4	1	Mouse_09-2020	null	[MS,MS:1001208,SEQUEST,]	2.7e-4	null	ms_run[42]:scan=4900	1748.8	2	1286.63396	643.82040	K	L	19	32
PSM	QQIQSIQQSIER	-232_49824	Q9D0T1	1	Mouse_09-2020	null	[MS,MS:1001208,SEQUEST,]	2.7e-4	null	ms_run[42]:scan=5452	1914.9	2	1457.77141	729.38898	K	L	114	126
PSM	TWNDPSVQQDIK	-232_49897	P20029	1	Mouse_09-2020	null	[MS,MS:1001208,SEQUEST,]	2.7e-4	null	ms_run[42]:scan=5824	2011.6	2	1430.68913	715.84916	R	L	103	115
PSM	VQVEYKGETK	-232_14325	P63017	1	Mouse_09-2020	null	[MS,MS:1001208,SEQUEST,]	2.7e-4	null	ms_run[11]:scan=1719	714.7	2	1180.62078	590.81405	K	F	103	113
PSM	KGTVVAEKDRPHEGTRPVHAVFVSEGK	-232_40575	O89053	1	Mouse_09-2020	null	[MS,MS:1001208,SEQUEST,]	2.7e-4	null	ms_run[32]:scan=2586	1020.1	5	2930.56104	586.91772	R	L	207	234
PSM	QTLENERGELANEVK	-232_14872	Q8VDD5	1	Mouse_09-2020	null	[MS,MS:1001208,SEQUEST,]	2.7e-4	null	ms_run[11]:scan=4281	1589.8	3	1729.87131	577.29536	K	L	1220	1235
PSM	RIQLVEEELDRAQER	-232_136129	D3Z6I8	1	Mouse_09-2020	null	[MS,MS:1001208,SEQUEST,]	2.6e-3	null	ms_run[27]:scan=6216	2057.9	3	1883.99375	628.66931	R	A	55	70
PSM	YLYVDKNFINNPLAQADWAAK	-232_25531	Q8VDD5	1	Mouse_09-2020	null	[MS,MS:1001208,SEQUEST,]	2.7e-4	null	ms_run[17]:scan=11044	3567.5	3	2454.24625	818.75326	K	L	9	30
PSM	DAGPLLISLK	-232_143128	O89053	1	Mouse_09-2020	null	[MS,MS:1001208,SEQUEST,]	2.8e-3	null	ms_run[31]:scan=8964	3120.1	2	1026.61919	513.81332	R	G	384	394
PSM	RFDAQTGADREVQR	-232_40460	A0A140LIZ5	1	Mouse_09-2020	null	[MS,MS:1001208,SEQUEST,]	1.0e-3	null	ms_run[32]:scan=2232	900.7	3	1648.81455	550.27652	K	L	243	257
PSM	GPLSQAPTPAPK	-232_14797	Q62523	1	Mouse_09-2020	null	[MS,MS:1001208,SEQUEST,]	2.7e-4	null	ms_run[11]:scan=3697	1405.1	2	1163.64189	582.32459	R	A	245	257
PSM	VLVQNAAGSQEK	-232_25730	P26039	1	Mouse_09-2020	null	[MS,MS:1001208,SEQUEST,]	2.7e-4	null	ms_run[18]:scan=2102	898.4	2	1243.66411	622.33568	K	A	2032	2044
PSM	YNDLGEQHFK	-232_25834	P07724	1	Mouse_09-2020	null	[MS,MS:1001208,SEQUEST,]	2.7e-4	null	ms_run[18]:scan=2662	1135.6	2	1250.57964	625.79365	R	L	35	45
PSM	LGTAAIQGAIEK	-232_143015	Q8QZT1	1	Mouse_09-2020	null	[MS,MS:1001208,SEQUEST,]	5.4e-3	null	ms_run[31]:scan=5718	1983.8	2	1171.66789	586.33770	K	G	64	76
PSM	VLVQNAAGSQEK	-232_40501	P26039	1	Mouse_09-2020	null	[MS,MS:1001208,SEQUEST,]	2.7e-4	null	ms_run[32]:scan=2429	967.8	2	1243.66460	622.33568	K	A	2032	2044
PSM	YSPNTQVEILPQGR	-232_12172	Q99LB4	1	Mouse_09-2020	null	[MS,MS:1001208,SEQUEST,]	2.7e-4	null	ms_run[8]:scan=5680	2264.3	2	1601.82854	801.41774	R	S	323	337
PSM	RLQSIGTENTEENRR	-232_14272	A0A0U1RPT5	1	Mouse_09-2020	null	[MS,MS:1001208,SEQUEST,]	2.7e-4	null	ms_run[11]:scan=1627	681.5	3	1802.91062	601.64164	K	Y	97	112
PSM	DAGPLLISLK	-232_50404	O89053	1	Mouse_09-2020	null	[MS,MS:1001208,SEQUEST,]	2.7e-4	null	ms_run[42]:scan=9482	3156.0	2	1026.61955	513.81332	R	G	384	394
PSM	LAPITYPQGLALAK	-232_26446	Q05144	1	Mouse_09-2020	null	[MS,MS:1001208,SEQUEST,]	2.7e-4	null	ms_run[18]:scan=7576	2994.0	2	1455.85613	728.43213	K	I	134	148
PSM	SGASTATAVTDVPSGNLAGAGEAGK	-232_147343	Q9WUM3	1	Mouse_09-2020	null	[MS,MS:1001208,SEQUEST,]	1.5e-3	null	ms_run[33]:scan=5301	2123.3	3	2189.06852	730.36087	R	E	423	448
PSM	SSSIASFKDPK	-232_39745	Q61233	1	Mouse_09-2020	null	[MS,MS:1001208,SEQUEST,]	2.7e-4	null	ms_run[31]:scan=2793	1105.1	2	1166.60515	583.80623	K	S	535	546
PSM	TVGQLYK	-232_39723	A0A2R8VHF9	0	Mouse_09-2020	null	[MS,MS:1001208,SEQUEST,]	4.6e-4	null	ms_run[31]:scan=2741	1088.1	2	808.45616	404.73180	R	Q	652	659
PSM	TVGQLYK	-232_39723	Q8VDD5	0	Mouse_09-2020	null	[MS,MS:1001208,SEQUEST,]	4.6e-4	null	ms_run[31]:scan=2741	1088.1	2	808.45616	404.73180	R	Q	645	652
PSM	LYKEELEQTYHAK	-232_142740	P14733	1	Mouse_09-2020	null	[MS,MS:1001208,SEQUEST,]	1.5e-3	null	ms_run[31]:scan=3472	1313.0	3	1651.83176	551.28239	R	E	260	273
PSM	FYSVNVDYSK	-232_147391	Q62425	1	Mouse_09-2020	null	[MS,MS:1001208,SEQUEST,]	1.5e-3	null	ms_run[33]:scan=5378	2150.3	2	1221.57866	611.29295	K	K	65	75
PSM	TETQEKNTLPTKETIEQEK	-232_142669	Q6ZWY8	1	Mouse_09-2020	null	[MS,MS:1001208,SEQUEST,]	1.5e-3	null	ms_run[31]:scan=3044	1178.7	4	2247.13393	562.53922	K	S	21	40
PSM	GYGYGQGAGTLSTDK	-232_129760	P97315	1	Mouse_09-2020	null	[MS,MS:1001208,SEQUEST,]	1.5e-3	null	ms_run[22]:scan=4559	1629.3	2	1474.68120	737.84407	K	E	70	85
PSM	YLSEVASGENK	-232_142663	Q9CQV8	1	Mouse_09-2020	null	[MS,MS:1001208,SEQUEST,]	1.5e-3	null	ms_run[31]:scan=3040	1177.2	2	1196.57915	598.79332	R	T	130	141
PSM	NAGFTPQER	-232_39697	F6QA74	1	Mouse_09-2020	null	[MS,MS:1001208,SEQUEST,]	4.6e-4	null	ms_run[31]:scan=2465	1003.0	2	1019.49089	510.24888	K	G	200	209
PSM	LAPDYDALDVANK	-232_147482	P62751	1	Mouse_09-2020	null	[MS,MS:1001208,SEQUEST,]	1.5e-3	null	ms_run[33]:scan=6085	2400.8	2	1404.70110	702.85391	R	G	140	153
PSM	AVAGNISDPGLQK	-232_129709	Q64727	1	Mouse_09-2020	null	[MS,MS:1001208,SEQUEST,]	2.8e-3	null	ms_run[22]:scan=4455	1601.7	2	1269.67998	635.34351	K	F	803	816
PSM	IQDKEGIPPDQQR	-232_39668	E9Q5F6	1	Mouse_09-2020	null	[MS,MS:1001208,SEQUEST,]	2.7e-4	null	ms_run[31]:scan=2251	928.3	3	1523.78034	508.59860	K	I	30	43
PSM	FYSVNVDYSK	-232_50979	Q62425	1	Mouse_09-2020	null	[MS,MS:1001208,SEQUEST,]	2.7e-4	null	ms_run[43]:scan=5233	2156.3	2	1221.57866	611.29295	K	K	65	75
PSM	VVLAYEPVWAIGTGK	-232_13758	H7BXC3	1	Mouse_09-2020	null	[MS,MS:1001208,SEQUEST,]	2.7e-4	null	ms_run[9]:scan=8172	3595.2	2	1602.88835	801.94814	K	A	79	94
PSM	EVQTNDLKEVVNK	-232_129683	P97351	1	Mouse_09-2020	null	[MS,MS:1001208,SEQUEST,]	1.5e-3	null	ms_run[22]:scan=4278	1549.7	3	1515.80188	505.93862	R	I	175	188
PSM	KFNALFAQGNYSEAAK	-232_136330	Q68FD5	1	Mouse_09-2020	null	[MS,MS:1001208,SEQUEST,]	1.5e-3	null	ms_run[27]:scan=6634	2164.4	3	1758.87979	586.96517	R	A	367	383
PSM	GFSVVADTPELQR	-232_51053	A2A6H0	1	Mouse_09-2020	null	[MS,MS:1001208,SEQUEST,]	2.7e-4	null	ms_run[43]:scan=6215	2518.6	2	1418.72734	709.86735	K	K	61	74
PSM	RQLEEAEEEAQRANASR	-232_129532	Q8VDD5	1	Mouse_09-2020	null	[MS,MS:1001208,SEQUEST,]	3.0e-2	null	ms_run[22]:scan=3397	1279.1	3	1986.95890	662.99111	K	K	1877	1894
PSM	YALYDATYETK	-232_147335	P45591	1	Mouse_09-2020	null	[MS,MS:1001208,SEQUEST,]	1.5e-3	null	ms_run[33]:scan=5298	2122.2	2	1337.62578	669.31663	R	S	82	93
PSM	KFVIKPIDK	-232_39787	P26041	1	Mouse_09-2020	null	[MS,MS:1001208,SEQUEST,]	2.7e-4	null	ms_run[31]:scan=2948	1152.3	2	1087.68718	544.34733	K	A	254	263
PSM	YLSEVASGENK	-232_39839	Q9CQV8	1	Mouse_09-2020	null	[MS,MS:1001208,SEQUEST,]	2.7e-4	null	ms_run[31]:scan=3041	1177.7	2	1196.57915	598.79332	R	T	130	141
PSM	ALRTDYNASVSVPDSSGPER	-232_50790	P61979	1	Mouse_09-2020	null	[MS,MS:1001208,SEQUEST,]	2.7e-4	null	ms_run[43]:scan=4383	1842.7	3	2121.02030	707.67842	K	L	67	87
PSM	VILHLKEDQTEYLEER	-232_136285	P07901	0	Mouse_09-2020	null	[MS,MS:1001208,SEQUEST,]	1.5e-3	null	ms_run[27]:scan=6581	2149.7	3	2015.04471	672.35298	K	I	186	202
PSM	VILHLKEDQTEYLEER	-232_136285	P11499	0	Mouse_09-2020	null	[MS,MS:1001208,SEQUEST,]	1.5e-3	null	ms_run[27]:scan=6581	2149.7	3	2015.04471	672.35298	K	V	181	197
PSM	VAQPSITDNKDGTVTVR	-232_142857	B7FAV1	1	Mouse_09-2020	null	[MS,MS:1001208,SEQUEST,]	1.5e-3	null	ms_run[31]:scan=4428	1600.1	3	1800.94516	600.98652	K	S	1751	1768
PSM	LYKEELEQTYHAK	-232_39910	P14733	1	Mouse_09-2020	null	[MS,MS:1001208,SEQUEST,]	2.7e-4	null	ms_run[31]:scan=3473	1313.4	3	1651.83176	551.28239	R	E	260	273
PSM	SESPKEPEQLRK	-232_14152	P49312	1	Mouse_09-2020	null	[MS,MS:1001208,SEQUEST,]	2.7e-4	null	ms_run[11]:scan=1412	615.5	3	1427.74674	476.58781	K	F	4	16
PSM	FYSVNVDYSK	-232_26273	Q62425	1	Mouse_09-2020	null	[MS,MS:1001208,SEQUEST,]	2.7e-4	null	ms_run[18]:scan=5308	2146.9	2	1221.57866	611.29295	K	K	65	75
PSM	EVQTNDLKEVVNK	-232_142825	P97351	1	Mouse_09-2020	null	[MS,MS:1001208,SEQUEST,]	1.5e-3	null	ms_run[31]:scan=4119	1515.1	3	1515.80243	505.93862	R	I	175	188
PSM	YFLHQSHEEREHAEK	-232_14039	P09528	1	Mouse_09-2020	null	[MS,MS:1001208,SEQUEST,]	2.7e-4	null	ms_run[11]:scan=1312	583.9	4	1939.90359	485.73159	K	M	55	70
PSM	ISVYYNEATGGK	-232_129943	P99024	1	Mouse_09-2020	null	[MS,MS:1001208,SEQUEST,]	1.5e-3	null	ms_run[22]:scan=5161	1791.2	2	1301.63677	651.32224	R	V	47	59
PSM	HALIIYDDLSK	-232_26321	Q03265	1	Mouse_09-2020	null	[MS,MS:1001208,SEQUEST,]	2.7e-4	null	ms_run[18]:scan=5462	2200.0	2	1287.69548	644.35080	K	A	306	317
PSM	GYGYGQGAGTLSTDKGESLGIK	-232_26231	P97315	1	Mouse_09-2020	null	[MS,MS:1001208,SEQUEST,]	2.7e-4	null	ms_run[18]:scan=5180	2101.4	3	2159.06101	720.35869	K	E	70	92
PSM	DFTPAAQAAFQK	-232_26337	A8DUK4	0	Mouse_09-2020	null	[MS,MS:1001208,SEQUEST,]	2.7e-4	null	ms_run[18]:scan=5667	2273.7	2	1294.64287	647.82495	K	V	122	134
PSM	DFTPAAQAAFQK	-232_26337	P02089	0	Mouse_09-2020	null	[MS,MS:1001208,SEQUEST,]	2.7e-4	null	ms_run[18]:scan=5667	2273.7	2	1294.64287	647.82495	K	V	122	134
PSM	RAPFDLFENK	-232_26373	P11499	1	Mouse_09-2020	null	[MS,MS:1001208,SEQUEST,]	2.7e-4	null	ms_run[18]:scan=6187	2465.9	2	1236.63774	618.82221	R	K	338	348
PSM	FHVEEEGKGKDASGNKVK	-232_13973	P09411	1	Mouse_09-2020	null	[MS,MS:1001208,SEQUEST,]	2.7e-4	null	ms_run[11]:scan=1254	564.4	4	1958.99318	490.50371	R	E	124	142
PSM	LAQAAQSSVATITR	-232_129842	P26039	1	Mouse_09-2020	null	[MS,MS:1001208,SEQUEST,]	2.6e-2	null	ms_run[22]:scan=4845	1706.7	2	1416.78093	708.89390	K	A	2044	2058
PSM	NSNPALNDNLEK	-232_50635	Q9Z1Q5	1	Mouse_09-2020	null	[MS,MS:1001208,SEQUEST,]	4.6e-4	null	ms_run[43]:scan=3040	1314.3	2	1328.64372	664.82568	K	L	120	132
PSM	TETQEKNTLPTKETIEQEK	-232_39845	Q6ZWY8	1	Mouse_09-2020	null	[MS,MS:1001208,SEQUEST,]	2.7e-4	null	ms_run[31]:scan=3045	1179.0	4	2247.13393	562.53922	K	S	21	40
PSM	GFSVVADTPELQR	-232_26394	A2A6H0	1	Mouse_09-2020	null	[MS,MS:1001208,SEQUEST,]	2.7e-4	null	ms_run[18]:scan=6327	2518.9	2	1418.72759	709.86735	K	K	61	74
PSM	GYGYGQGAGTLSTDKGESLGIK	-232_147298	P97315	1	Mouse_09-2020	null	[MS,MS:1001208,SEQUEST,]	1.5e-3	null	ms_run[33]:scan=5238	2102.5	3	2159.06192	720.35869	K	E	70	92
PSM	VNADEVGGEALGR	-232_50717	A8DUK4	1	Mouse_09-2020	null	[MS,MS:1001208,SEQUEST,]	2.7e-4	null	ms_run[43]:scan=3949	1677.0	2	1286.63298	643.82040	K	L	19	32
PSM	ISVYYNEATGGK	-232_50739	P99024	1	Mouse_09-2020	null	[MS,MS:1001208,SEQUEST,]	2.7e-4	null	ms_run[43]:scan=4070	1722.0	2	1301.63701	651.32224	R	V	47	59
PSM	NQAIQISPTIASSSGQTSSR	-232_147291	A0A0A6YXV9	1	Mouse_09-2020	null	[MS,MS:1001208,SEQUEST,]	1.5e-3	null	ms_run[33]:scan=5229	2099.1	3	2033.02713	678.34678	R	S	146	166
PSM	AQQVSQGLDVLTAK	-232_12167	Q64727	1	Mouse_09-2020	null	[MS,MS:1001208,SEQUEST,]	2.7e-4	null	ms_run[8]:scan=5667	2259.5	2	1457.79546	729.40155	K	E	353	367
PSM	DAGPLLISLK	-232_148829	O89053	1	Mouse_09-2020	null	[MS,MS:1001208,SEQUEST,]	1.4e-2	null	ms_run[36]:scan=8685	3122.7	2	1026.61931	513.81332	R	G	384	394
PSM	IEVEKPFAIAKE	-232_105597	P24369	1	Mouse_09-2020	null	[MS,MS:1001208,SEQUEST,]	1.5e-3	null	ms_run[6]:scan=6019	2095.6	3	1373.76715	458.59402	K	0	205	217
PSM	LISWYDNEYGYSNR	-232_137784	A0A1D5RLD8	1	Mouse_09-2020	null	[MS,MS:1001208,SEQUEST,]	6.8e-3	null	ms_run[27]:scan=9746	3028.4	2	1779.80058	890.40228	K	V	308	322
PSM	AAAFEDQENETVVVKEK	-232_28130	P26039	1	Mouse_09-2020	null	[MS,MS:1001208,SEQUEST,]	6.4e-4	null	ms_run[22]:scan=4842	1705.7	3	1906.94089	636.31794	K	V	2477	2494
PSM	LAQAAQSSVATITR	-232_28134	P26039	1	Mouse_09-2020	null	[MS,MS:1001208,SEQUEST,]	2.7e-4	null	ms_run[22]:scan=4846	1707.2	2	1416.78093	708.89390	K	A	2044	2058
PSM	VVDALGNAIDGKGPIGSK	-232_105661	Q03265	1	Mouse_09-2020	null	[MS,MS:1001208,SEQUEST,]	1.5e-3	null	ms_run[6]:scan=6433	2216.8	3	1710.93766	570.98434	R	R	150	168
PSM	IQLVEEELDRAQER	-232_105687	D3Z6I8	1	Mouse_09-2020	null	[MS,MS:1001208,SEQUEST,]	1.5e-3	null	ms_run[6]:scan=6621	2283.4	3	1727.89157	576.63560	R	A	56	70
PSM	YYPTEDVPR	-232_28158	P47911	1	Mouse_09-2020	null	[MS,MS:1001208,SEQUEST,]	6.0e-3	null	ms_run[22]:scan=4892	1719.7	2	1139.53703	570.27202	R	L	123	132
PSM	GAAQNIIPASTGAAK	-232_149549	A0A1D5RLD8	1	Mouse_09-2020	null	[MS,MS:1001208,SEQUEST,]	1.5e-3	null	ms_run[37]:scan=4802	1685.6	2	1369.74382	685.37534	R	V	199	214
PSM	FYSVNVDYSK	-232_127890	Q62425	1	Mouse_09-2020	null	[MS,MS:1001208,SEQUEST,]	1.5e-3	null	ms_run[18]:scan=5307	2146.5	2	1221.57866	611.29295	K	K	65	75
PSM	DAGPLLISLK	-232_105730	O89053	1	Mouse_09-2020	null	[MS,MS:1001208,SEQUEST,]	2.6e-3	null	ms_run[6]:scan=9033	3124.8	2	1026.61943	513.81332	R	G	384	394
PSM	GYGYGQGAGTLSTDKGESLGIK	-232_127839	P97315	1	Mouse_09-2020	null	[MS,MS:1001208,SEQUEST,]	1.5e-3	null	ms_run[18]:scan=5179	2101.0	3	2159.06101	720.35869	K	E	70	92
PSM	GIYAYGFEKPSAIQQR	-232_37665	P60843	1	Mouse_09-2020	null	[MS,MS:1001208,SEQUEST,]	2.7e-4	null	ms_run[28]:scan=5598	2198.2	3	1827.94040	609.98445	R	I	46	62
PSM	YALYDATYETK	-232_37636	P45591	1	Mouse_09-2020	null	[MS,MS:1001208,SEQUEST,]	2.7e-4	null	ms_run[28]:scan=5572	2189.5	2	1337.62615	669.31663	R	S	82	93
PSM	RLQSIGTENTEENRR	-232_105957	A0A0U1RPT5	1	Mouse_09-2020	null	[MS,MS:1001208,SEQUEST,]	1.5e-3	null	ms_run[7]:scan=1727	727.9	4	1802.91005	451.48305	K	Y	97	112
PSM	FYSVNVDYSK	-232_37579	Q62425	1	Mouse_09-2020	null	[MS,MS:1001208,SEQUEST,]	2.7e-4	null	ms_run[28]:scan=5461	2151.3	2	1221.57903	611.29295	K	K	65	75
PSM	KVEAQLQELQVK	-232_149669	Q8VDD5	1	Mouse_09-2020	null	[MS,MS:1001208,SEQUEST,]	1.3e-2	null	ms_run[37]:scan=5070	1759.8	2	1412.81011	706.90902	K	S	1249	1261
PSM	GVSQAVEHINK	-232_106039	P17182	1	Mouse_09-2020	null	[MS,MS:1001208,SEQUEST,]	2.8e-3	null	ms_run[7]:scan=2478	999.6	2	1181.62737	591.31729	K	I	61	72
PSM	ISVYYNEATGGK	-232_149703	P99024	1	Mouse_09-2020	null	[MS,MS:1001208,SEQUEST,]	2.0e-3	null	ms_run[37]:scan=5199	1795.4	2	1301.63725	651.32224	R	V	47	59
PSM	YFSERGDAVAK	-232_106046	P97371	1	Mouse_09-2020	null	[MS,MS:1001208,SEQUEST,]	1.5e-3	null	ms_run[7]:scan=2517	1012.1	2	1242.61162	621.80930	K	A	177	188
PSM	DFTPAAQAAFQK	-232_37737	A8DUK4	0	Mouse_09-2020	null	[MS,MS:1001208,SEQUEST,]	2.7e-4	null	ms_run[28]:scan=5825	2275.3	2	1294.64250	647.82495	K	V	122	134
PSM	DFTPAAQAAFQK	-232_37737	P02089	0	Mouse_09-2020	null	[MS,MS:1001208,SEQUEST,]	2.7e-4	null	ms_run[28]:scan=5825	2275.3	2	1294.64250	647.82495	K	V	122	134
PSM	GYSFVTTAER	-232_105496	P68134	1	Mouse_09-2020	null	[MS,MS:1001208,SEQUEST,]	1.1e-2	null	ms_run[6]:scan=5353	1899.7	2	1130.54814	565.77747	R	I	199	209
PSM	LINSLYPEGQAPVKK	-232_105475	Q9WVA4	1	Mouse_09-2020	null	[MS,MS:1001208,SEQUEST,]	1.5e-3	null	ms_run[6]:scan=5296	1883.2	3	1656.93198	552.98216	K	Q	65	80
PSM	AVAGNISDPGLQK	-232_149427	Q64727	1	Mouse_09-2020	null	[MS,MS:1001208,SEQUEST,]	1.5e-3	null	ms_run[37]:scan=4493	1603.0	2	1269.68035	635.34351	K	F	803	816
PSM	REQEVSILK	-232_149097	Q8VDD5	1	Mouse_09-2020	null	[MS,MS:1001208,SEQUEST,]	6.8e-3	null	ms_run[37]:scan=3043	1166.8	2	1101.62602	551.31676	K	T	1165	1174
PSM	YLSEVASGENK	-232_149188	Q9CQV8	1	Mouse_09-2020	null	[MS,MS:1001208,SEQUEST,]	1.5e-3	null	ms_run[37]:scan=3205	1213.3	2	1196.57927	598.79332	R	T	130	141
PSM	SEIAHRYNDLGEQHFK	-232_10742	P07724	1	Mouse_09-2020	null	[MS,MS:1001208,SEQUEST,]	2.7e-4	null	ms_run[8]:scan=2818	1198.9	3	1943.93570	648.65013	K	L	29	45
PSM	TETQEKNTLPTKETIEQEK	-232_149193	Q6ZWY8	1	Mouse_09-2020	null	[MS,MS:1001208,SEQUEST,]	1.5e-3	null	ms_run[37]:scan=3209	1214.5	4	2247.13564	562.53922	K	S	21	40
PSM	NTLPTKETIEQEK	-232_10721	Q6ZWY8	1	Mouse_09-2020	null	[MS,MS:1001208,SEQUEST,]	2.7e-4	null	ms_run[8]:scan=2798	1191.8	2	1530.80071	765.90413	K	S	27	40
PSM	LLDLDPEPQGDEDPDTPKSVR	-232_37836	P51437	1	Mouse_09-2020	null	[MS,MS:1001208,SEQUEST,]	2.7e-4	null	ms_run[28]:scan=6030	2349.8	3	2336.12455	779.37993	R	R	55	76
PSM	SGAQASSTPLSPTR	-232_10613	D3YUF7	1	Mouse_09-2020	null	[MS,MS:1001208,SEQUEST,]	2.7e-4	null	ms_run[8]:scan=2590	1111.2	2	1359.68608	680.34678	R	T	12	26
PSM	TVKGPDGLTALEATDNQAIK	-232_37782	P62774	1	Mouse_09-2020	null	[MS,MS:1001208,SEQUEST,]	2.7e-4	null	ms_run[28]:scan=5914	2305.9	3	2042.07730	681.36366	K	L	95	115
PSM	LLEQYKEESK	-232_10515	Q8VEK3	1	Mouse_09-2020	null	[MS,MS:1001208,SEQUEST,]	4.6e-4	null	ms_run[8]:scan=2360	1017.4	2	1266.65788	633.83244	K	A	641	651
PSM	YYVTIIDAPGHR	-232_37572	P10126	1	Mouse_09-2020	null	[MS,MS:1001208,SEQUEST,]	2.7e-4	null	ms_run[28]:scan=5444	2145.2	2	1404.72710	702.86715	K	F	85	97
PSM	VAPEEHPTLLTEAPLNPK	-232_37776	P68134	1	Mouse_09-2020	null	[MS,MS:1001208,SEQUEST,]	2.7e-4	null	ms_run[28]:scan=5907	2303.8	3	1956.04428	652.68607	R	N	98	116
PSM	VAQPSITDNKDGTVTVR	-232_105271	B7FAV1	1	Mouse_09-2020	null	[MS,MS:1001208,SEQUEST,]	1.5e-3	null	ms_run[6]:scan=4377	1606.1	3	1800.94480	600.98652	K	S	1751	1768
PSM	GDVTTQVALQPALK	-232_37753	P09671	1	Mouse_09-2020	null	[MS,MS:1001208,SEQUEST,]	2.7e-4	null	ms_run[28]:scan=5853	2284.5	2	1440.80596	720.90647	K	N	76	90
PSM	RQLEEAEEEAQRANASR	-232_149240	Q8VDD5	1	Mouse_09-2020	null	[MS,MS:1001208,SEQUEST,]	7.0e-3	null	ms_run[37]:scan=3395	1270.5	3	1986.95908	662.99111	K	K	1877	1894
PSM	YFQFQEEGKEGENR	-232_105308	Q9CVB6	1	Mouse_09-2020	null	[MS,MS:1001208,SEQUEST,]	1.5e-3	null	ms_run[6]:scan=4478	1634.7	3	1760.78739	587.60067	K	V	128	142
PSM	YYGGGNEGGRAPK	-232_10346	Q8R081	1	Mouse_09-2020	null	[MS,MS:1001208,SEQUEST,]	2.7e-4	null	ms_run[8]:scan=1329	587.7	2	1325.62358	663.31528	R	L	47	60
PSM	TAPFDSRFPNQNQTK	-232_105314	P56391	1	Mouse_09-2020	null	[MS,MS:1001208,SEQUEST,]	6.6e-3	null	ms_run[6]:scan=4482	1635.8	3	1750.85263	584.28843	K	C	14	29
PSM	HALIIYDDLSK	-232_127939	Q03265	1	Mouse_09-2020	null	[MS,MS:1001208,SEQUEST,]	3.6e-2	null	ms_run[18]:scan=5461	2199.5	2	1287.69548	644.35080	K	A	306	317
PSM	SFISSSPSSPSR	-232_149329	A0A0R4J1X5	1	Mouse_09-2020	null	[MS,MS:1001208,SEQUEST,]	1.5e-2	null	ms_run[37]:scan=4107	1490.4	2	1238.60039	619.80422	K	Q	374	386
PSM	GDAVRDVDIIDHHDNTYTVK	-232_105465	B7FAV1	1	Mouse_09-2020	null	[MS,MS:1001208,SEQUEST,]	1.5e-3	null	ms_run[6]:scan=5266	1874.3	4	2283.10000	571.53046	K	I	893	913
PSM	VYGTGSLALYEK	-232_37761	A2AKV0	1	Mouse_09-2020	null	[MS,MS:1001208,SEQUEST,]	2.7e-4	null	ms_run[28]:scan=5861	2287.1	2	1300.67839	650.84281	R	D	44	56
PSM	LAPDYDALDVANK	-232_37868	P62751	1	Mouse_09-2020	null	[MS,MS:1001208,SEQUEST,]	2.7e-4	null	ms_run[28]:scan=6173	2401.4	2	1404.70110	702.85391	R	G	140	153
PSM	FGYQFTQQGPR	-232_37536	Q9JHJ0	1	Mouse_09-2020	null	[MS,MS:1001208,SEQUEST,]	2.7e-4	null	ms_run[28]:scan=5393	2128.2	2	1328.63835	664.82274	K	R	318	329
PSM	SPPGQVTEAVK	-232_106270	P45376	1	Mouse_09-2020	null	[MS,MS:1001208,SEQUEST,]	1.5e-3	null	ms_run[7]:scan=2958	1152.5	2	1112.59465	556.80095	K	A	23	34
PSM	VEAQLQELQVK	-232_37413	Q8VDD5	1	Mouse_09-2020	null	[MS,MS:1001208,SEQUEST,]	2.7e-4	null	ms_run[28]:scan=5249	2077.4	2	1284.71648	642.86153	K	S	1250	1261
PSM	SLAGSSGPGASSGPGGDHSELIVR	-232_28388	Q80T06	1	Mouse_09-2020	null	[MS,MS:1001208,SEQUEST,]	2.7e-4	null	ms_run[22]:scan=5603	1914.8	3	2195.06998	732.36109	K	T	60	84
PSM	GGGGNFGPGPGSNFRGGSDGYGSGR	-232_107338	O88569	1	Mouse_09-2020	null	[MS,MS:1001208,SEQUEST,]	1.5e-3	null	ms_run[7]:scan=4927	1743.1	3	2270.99393	757.66892	R	F	214	239
PSM	VNADEVGGEALGR	-232_107385	A8DUK4	1	Mouse_09-2020	null	[MS,MS:1001208,SEQUEST,]	1.5e-3	null	ms_run[7]:scan=4957	1751.9	2	1286.63481	643.82040	K	L	19	32
PSM	ISVYYNEATGGK	-232_107448	P99024	1	Mouse_09-2020	null	[MS,MS:1001208,SEQUEST,]	1.5e-3	null	ms_run[7]:scan=5136	1797.1	2	1301.63750	651.32224	R	V	47	59
PSM	FSASGELGNGNIK	-232_107473	P17918	1	Mouse_09-2020	null	[MS,MS:1001208,SEQUEST,]	6.4e-3	null	ms_run[7]:scan=5158	1802.5	2	1293.64226	647.32532	K	S	169	182
PSM	KEPALLELEGK	-232_37219	P40124	1	Mouse_09-2020	null	[MS,MS:1001208,SEQUEST,]	2.7e-4	null	ms_run[28]:scan=4911	1956.2	2	1226.69878	613.85318	K	W	316	327
PSM	VFIGNLNTLVVK	-232_138025	Q9Z204	1	Mouse_09-2020	null	[MS,MS:1001208,SEQUEST,]	4.9e-3	null	ms_run[27]:scan=10506	3248.1	2	1316.79363	658.90046	R	S	18	30
PSM	YGGQPVPNFPSK	-232_37168	B7FAV1	1	Mouse_09-2020	null	[MS,MS:1001208,SEQUEST,]	2.7e-4	null	ms_run[28]:scan=4854	1936.3	2	1290.64763	645.82749	K	Q	1211	1223
PSM	TWNDPSVQQDIK	-232_37154	P20029	1	Mouse_09-2020	null	[MS,MS:1001208,SEQUEST,]	2.7e-4	null	ms_run[28]:scan=4833	1928.7	2	1430.69121	715.84916	R	L	103	115
PSM	YIPVQQGPVGVNVTYGGDHIPK	-232_9381	B7FAV1	1	Mouse_09-2020	null	[MS,MS:1001208,SEQUEST,]	2.7e-4	null	ms_run[7]:scan=8206	2633.7	3	2338.21946	780.07785	K	P	913	935
PSM	IAQSDYIPTQQDVLR	-232_9373	P08752	1	Mouse_09-2020	null	[MS,MS:1001208,SEQUEST,]	2.7e-4	null	ms_run[7]:scan=8149	2619.2	2	1746.90300	873.95468	R	R	163	178
PSM	SIQEIQELDKDDESLRK	-232_37121	Q99PT1	1	Mouse_09-2020	null	[MS,MS:1001208,SEQUEST,]	2.7e-4	null	ms_run[28]:scan=4791	1912.5	3	2046.03458	682.68317	K	K	34	51
PSM	TFTTQETITNAETAK	-232_149846	P06745	1	Mouse_09-2020	null	[MS,MS:1001208,SEQUEST,]	7.9e-3	null	ms_run[37]:scan=5589	1907.7	2	1655.81145	828.40977	K	W	212	227
PSM	GFSVVADTPELQR	-232_9333	A2A6H0	1	Mouse_09-2020	null	[MS,MS:1001208,SEQUEST,]	2.7e-4	null	ms_run[7]:scan=8084	2602.4	2	1418.72722	709.86735	K	K	61	74
PSM	VNADEVGGEALGR	-232_107498	A8DUK4	1	Mouse_09-2020	null	[MS,MS:1001208,SEQUEST,]	1.5e-3	null	ms_run[7]:scan=5192	1812.1	2	1286.63445	643.82040	K	L	19	32
PSM	RLLDQIVEK	-232_107540	A0A0G2JFY5	1	Mouse_09-2020	null	[MS,MS:1001208,SEQUEST,]	1.2e-2	null	ms_run[7]:scan=5236	1824.0	2	1113.66338	557.33496	K	R	158	167
PSM	GSVFSAPSASGTPNKETAGLK	-232_107687	Q8VCQ8	1	Mouse_09-2020	null	[MS,MS:1001208,SEQUEST,]	1.5e-3	null	ms_run[7]:scan=5403	1867.3	3	2006.01926	669.34449	K	G	456	477
PSM	VNADEVGGEALGR	-232_107732	A8DUK4	1	Mouse_09-2020	null	[MS,MS:1001208,SEQUEST,]	5.0e-2	null	ms_run[7]:scan=5429	1874.5	2	1286.63359	643.82040	K	L	19	32
PSM	QAALQVADGFISR	-232_9575	Q99LB4	1	Mouse_09-2020	null	[MS,MS:1001208,SEQUEST,]	2.7e-4	null	ms_run[7]:scan=8855	2812.2	2	1375.73223	688.37006	R	R	308	321
PSM	YFQFQEEGKEGENR	-232_107157	Q9CVB6	1	Mouse_09-2020	null	[MS,MS:1001208,SEQUEST,]	1.5e-3	null	ms_run[7]:scan=4657	1668.1	3	1760.78666	587.60067	K	V	128	142
PSM	ANLPQSFQVDTSK	-232_37476	B7FAV1	1	Mouse_09-2020	null	[MS,MS:1001208,SEQUEST,]	2.7e-4	null	ms_run[28]:scan=5299	2093.9	2	1434.72258	717.86481	R	G	1441	1454
PSM	DSNIPGSDYINANYVK	-232_9639	P29351	1	Mouse_09-2020	null	[MS,MS:1001208,SEQUEST,]	2.7e-4	null	ms_run[7]:scan=9084	2874.0	2	1769.83269	885.42067	R	Q	293	309
PSM	KTETQEKNPLPSKETIEQEKQAGES	-232_106330	P20065	1	Mouse_09-2020	null	[MS,MS:1001208,SEQUEST,]	1.5e-3	null	ms_run[7]:scan=3077	1188.9	4	2829.41201	708.10827	K	0	26	51
PSM	KTETQEKNPLPSKETIEQEKQAGES	-232_106406	P20065	1	Mouse_09-2020	null	[MS,MS:1001208,SEQUEST,]	1.5e-3	null	ms_run[7]:scan=3137	1208.1	5	2829.41175	566.68807	K	0	26	51
PSM	VATVPQHATSGPGPADVSK	-232_106497	B7FAV1	1	Mouse_09-2020	null	[MS,MS:1001208,SEQUEST,]	1.5e-3	null	ms_run[7]:scan=3304	1263.7	3	1818.93418	606.98300	K	V	2477	2496
PSM	NTLPTKETIEQEK	-232_106507	Q6ZWY8	1	Mouse_09-2020	null	[MS,MS:1001208,SEQUEST,]	1.5e-3	null	ms_run[7]:scan=3315	1266.9	3	1530.80088	510.93851	K	S	27	40
PSM	RQLEEAEEEAQRANASR	-232_106545	Q8VDD5	1	Mouse_09-2020	null	[MS,MS:1001208,SEQUEST,]	2.0e-3	null	ms_run[7]:scan=3361	1280.8	3	1986.95908	662.99111	K	K	1877	1894
PSM	TETQEKNPLPSKETIEQEK	-232_106562	P20065	1	Mouse_09-2020	null	[MS,MS:1001208,SEQUEST,]	1.5e-3	null	ms_run[7]:scan=3404	1294.1	4	2229.12514	558.03658	K	A	27	46
PSM	TETQEKNPLPSKETIEQEK	-232_106567	P20065	1	Mouse_09-2020	null	[MS,MS:1001208,SEQUEST,]	2.8e-3	null	ms_run[7]:scan=3431	1300.8	3	2229.12522	743.71302	K	A	27	46
PSM	LQQTYSALNSK	-232_106624	Q9JKF1	1	Mouse_09-2020	null	[MS,MS:1001208,SEQUEST,]	2.0e-3	null	ms_run[7]:scan=3599	1351.4	2	1252.65312	626.83023	K	T	1506	1517
PSM	SITTIIDTFHQYSR	-232_9860	P31725	1	Mouse_09-2020	null	[MS,MS:1001208,SEQUEST,]	2.7e-4	null	ms_run[7]:scan=10077	3162.6	2	1681.85503	841.43084	R	E	12	26
PSM	GTVVAEKDRPHEGTRPVHAVFVSEGK	-232_106264	O89053	1	Mouse_09-2020	null	[MS,MS:1001208,SEQUEST,]	1.5e-3	null	ms_run[7]:scan=2952	1150.6	5	2802.46381	561.29873	K	L	208	234
PSM	TPAQYDASELK	-232_106784	B0V2N8	1	Mouse_09-2020	null	[MS,MS:1001208,SEQUEST,]	7.9e-3	null	ms_run[7]:scan=4033	1490.9	2	1222.59465	611.80114	K	S	105	116
PSM	YALYDATYETK	-232_37529	P45591	1	Mouse_09-2020	null	[MS,MS:1001208,SEQUEST,]	2.7e-4	null	ms_run[28]:scan=5389	2126.7	2	1337.62615	669.31663	R	S	82	93
PSM	DAGPLLISLK	-232_9844	O89053	1	Mouse_09-2020	null	[MS,MS:1001208,SEQUEST,]	2.7e-4	null	ms_run[7]:scan=10068	3159.6	2	1026.61943	513.81332	R	G	384	394
PSM	TYFPHFDVSHGSAQVKGHGK	-232_106870	Q91VB8	1	Mouse_09-2020	null	[MS,MS:1001208,SEQUEST,]	1.5e-3	null	ms_run[7]:scan=4260	1558.4	3	2199.07468	733.69585	K	V	42	62
PSM	AVAGNISDPGLQK	-232_106982	Q64727	1	Mouse_09-2020	null	[MS,MS:1001208,SEQUEST,]	1.5e-3	null	ms_run[7]:scan=4419	1602.8	2	1269.68132	635.34351	K	F	803	816
PSM	GYGYGQGAGTLSTDKGESLGIK	-232_37498	P97315	1	Mouse_09-2020	null	[MS,MS:1001208,SEQUEST,]	2.7e-4	null	ms_run[28]:scan=5326	2104.8	3	2159.06137	720.35869	K	E	70	92
PSM	AQQIQALQSNVR	-232_106992	E9PV24	1	Mouse_09-2020	null	[MS,MS:1001208,SEQUEST,]	1.1e-2	null	ms_run[7]:scan=4432	1606.5	2	1355.73870	678.37313	K	Q	150	162
PSM	GGPGSAVSPYPSFNVSSDVAALHK	-232_9694	P10107	1	Mouse_09-2020	null	[MS,MS:1001208,SEQUEST,]	2.7e-4	null	ms_run[7]:scan=9422	2968.6	3	2344.15683	782.05712	K	I	30	54
PSM	NVNGVNYASVTR	-232_107018	Q9WUU7	1	Mouse_09-2020	null	[MS,MS:1001208,SEQUEST,]	2.0e-3	null	ms_run[7]:scan=4488	1622.2	2	1293.65557	647.33093	R	Q	72	84
PSM	TGTAYTFFTPNNIK	-232_9653	Q61656	1	Mouse_09-2020	null	[MS,MS:1001208,SEQUEST,]	2.7e-4	null	ms_run[7]:scan=9198	2906.5	2	1574.78447	787.89611	K	V	438	452
PSM	ISVYYNEATGGK	-232_28255	P99024	1	Mouse_09-2020	null	[MS,MS:1001208,SEQUEST,]	2.7e-4	null	ms_run[22]:scan=5162	1791.7	2	1301.63677	651.32224	R	V	47	59
PSM	GYSFVTTAER	-232_15099	P68134	1	Mouse_09-2020	null	[MS,MS:1001208,SEQUEST,]	2.7e-4	null	ms_run[11]:scan=5277	1903.3	2	1130.54802	565.77747	R	I	199	209
PSM	AVNTQALSGAGILR	-232_37873	Q9CWK8	1	Mouse_09-2020	null	[MS,MS:1001208,SEQUEST,]	2.7e-4	null	ms_run[28]:scan=6182	2404.1	2	1370.77532	685.89116	R	V	270	284
PSM	TETQEKNTLPTKETIEQEK	-232_104989	Q6ZWY8	1	Mouse_09-2020	null	[MS,MS:1001208,SEQUEST,]	1.5e-3	null	ms_run[6]:scan=3031	1179.8	4	2247.13222	562.53922	K	S	21	40
PSM	VLVQNAAGSQEK	-232_148967	P26039	1	Mouse_09-2020	null	[MS,MS:1001208,SEQUEST,]	2.8e-3	null	ms_run[37]:scan=2448	980.9	2	1243.66423	622.33568	K	A	2032	2044
PSM	VEAQLQELQVK	-232_11797	Q8VDD5	1	Mouse_09-2020	null	[MS,MS:1001208,SEQUEST,]	2.7e-4	null	ms_run[8]:scan=5135	2075.0	2	1284.71514	642.86153	K	S	1250	1261
PSM	LGQSDPAPLQHQVDIYQK	-232_11715	P40142	1	Mouse_09-2020	null	[MS,MS:1001208,SEQUEST,]	2.7e-4	null	ms_run[8]:scan=5030	2043.0	3	2037.04081	679.68484	R	C	187	205
PSM	TVGQLYK	-232_27619	A0A2R8VHF9	0	Mouse_09-2020	null	[MS,MS:1001208,SEQUEST,]	4.6e-4	null	ms_run[22]:scan=2885	1119.7	2	808.45647	404.73180	R	Q	652	659
PSM	TVGQLYK	-232_27619	Q8VDD5	0	Mouse_09-2020	null	[MS,MS:1001208,SEQUEST,]	4.6e-4	null	ms_run[22]:scan=2885	1119.7	2	808.45647	404.73180	R	Q	645	652
PSM	SSSIASFKDPK	-232_27641	Q61233	1	Mouse_09-2020	null	[MS,MS:1001208,SEQUEST,]	2.7e-4	null	ms_run[22]:scan=2937	1136.2	2	1166.60527	583.80623	K	S	535	546
PSM	INVYYNEATGGKYVPR	-232_11702	P68372	1	Mouse_09-2020	null	[MS,MS:1001208,SEQUEST,]	2.7e-4	null	ms_run[8]:scan=5010	2035.9	3	1843.93430	615.31609	R	V	47	63
PSM	SPSGGAAGPLLTPSQSLDGSRR	-232_11669	A0A0R4J2B2	1	Mouse_09-2020	null	[MS,MS:1001208,SEQUEST,]	2.7e-4	null	ms_run[8]:scan=4937	2007.4	3	2111.08390	704.36617	R	G	187	209
PSM	IQALQQQADDAEDRAQGLQR	-232_11662	Q6IRU2	1	Mouse_09-2020	null	[MS,MS:1001208,SEQUEST,]	2.7e-4	null	ms_run[8]:scan=4931	2005.4	3	2254.11838	752.04387	K	L	14	34
PSM	AVFPSIVGRPR	-232_11650	P60710	0	Mouse_09-2020	null	[MS,MS:1001208,SEQUEST,]	4.6e-4	null	ms_run[8]:scan=4905	1995.2	2	1198.70513	599.85639	R	Q	29	40
PSM	AVFPSIVGRPR	-232_11650	P68134	0	Mouse_09-2020	null	[MS,MS:1001208,SEQUEST,]	4.6e-4	null	ms_run[8]:scan=4905	1995.2	2	1198.70513	599.85639	R	Q	31	42
PSM	LLQDFFNGKELNK	-232_137455	P63017	1	Mouse_09-2020	null	[MS,MS:1001208,SEQUEST,]	4.9e-3	null	ms_run[27]:scan=8724	2740.7	2	1565.83318	783.41975	K	I	349	362
PSM	LVEVDSGRQIEYEYK	-232_11623	P14733	1	Mouse_09-2020	null	[MS,MS:1001208,SEQUEST,]	4.6e-4	null	ms_run[8]:scan=4887	1988.9	3	1827.91257	609.97562	R	A	228	243
PSM	RIQLVEEELDRAQER	-232_11615	D3Z6I8	1	Mouse_09-2020	null	[MS,MS:1001208,SEQUEST,]	2.7e-4	null	ms_run[8]:scan=4869	1981.6	3	1883.99302	628.66931	R	A	55	70
PSM	ALIAAQYSGAQVR	-232_11592	Q9D8N0	1	Mouse_09-2020	null	[MS,MS:1001208,SEQUEST,]	2.7e-4	null	ms_run[8]:scan=4836	1970.0	2	1347.73821	674.37260	K	L	18	31
PSM	GTAYTFFTPGNLK	-232_38266	Q501J6	1	Mouse_09-2020	null	[MS,MS:1001208,SEQUEST,]	2.7e-4	null	ms_run[28]:scan=7709	2955.9	2	1416.71501	708.86153	K	A	437	450
PSM	AGNVAFLKDSTVLQNTDGK	-232_103344	P08071	1	Mouse_09-2020	null	[MS,MS:1001208,SEQUEST,]	1.5e-3	null	ms_run[3]:scan=5625	2276.5	3	1978.02500	660.01285	K	T	555	574
PSM	KILDSVGIEADDDRLNK	-232_11563	P99027	1	Mouse_09-2020	null	[MS,MS:1001208,SEQUEST,]	2.7e-4	null	ms_run[8]:scan=4776	1947.4	3	1900.99747	634.33733	K	I	25	42
PSM	ITSLEVENQNLR	-232_11553	Q80T06	1	Mouse_09-2020	null	[MS,MS:1001208,SEQUEST,]	2.7e-4	null	ms_run[8]:scan=4758	1940.4	2	1415.74932	708.37808	R	V	84	96
PSM	DFTPAAQAAFQK	-232_103352	A8DUK4	0	Mouse_09-2020	null	[MS,MS:1001208,SEQUEST,]	1.5e-3	null	ms_run[3]:scan=5647	2283.8	2	1294.64287	647.82495	K	V	122	134
PSM	DFTPAAQAAFQK	-232_103352	P02089	0	Mouse_09-2020	null	[MS,MS:1001208,SEQUEST,]	1.5e-3	null	ms_run[3]:scan=5647	2283.8	2	1294.64287	647.82495	K	V	122	134
PSM	KGIVDQSQQAYQEAFEISK	-232_137469	P63101	1	Mouse_09-2020	null	[MS,MS:1001208,SEQUEST,]	1.5e-3	null	ms_run[27]:scan=8751	2748.2	3	2169.08457	723.69893	K	E	139	158
PSM	YSVQLLTPANLLAK	-232_38364	P60122	1	Mouse_09-2020	null	[MS,MS:1001208,SEQUEST,]	2.7e-4	null	ms_run[28]:scan=9300	3542.4	2	1530.88957	765.94814	R	N	405	419
PSM	LLKQNGLLGDVN	-232_103324	Q3U2S8	1	Mouse_09-2020	null	[MS,MS:1001208,SEQUEST,]	1.6e-2	null	ms_run[3]:scan=5580	2258.2	2	1283.73186	642.36953	K	0	258	270
PSM	DFTPAAQAAFQK	-232_103306	A8DUK4	0	Mouse_09-2020	null	[MS,MS:1001208,SEQUEST,]	1.5e-3	null	ms_run[3]:scan=5522	2235.2	2	1294.64263	647.82495	K	V	122	134
PSM	DFTPAAQAAFQK	-232_103306	P02089	0	Mouse_09-2020	null	[MS,MS:1001208,SEQUEST,]	1.5e-3	null	ms_run[3]:scan=5522	2235.2	2	1294.64263	647.82495	K	V	122	134
PSM	FYSVNVDYSK	-232_103215	Q62425	1	Mouse_09-2020	null	[MS,MS:1001208,SEQUEST,]	6.8e-3	null	ms_run[3]:scan=5304	2159.2	2	1221.57866	611.29295	K	K	65	75
PSM	AQQIQALQSNVR	-232_102625	E9PV24	1	Mouse_09-2020	null	[MS,MS:1001208,SEQUEST,]	3.6e-2	null	ms_run[3]:scan=3631	1533.1	2	1355.73918	678.37313	K	Q	150	162
PSM	GASENSFQQLAK	-232_102686	Q61635	1	Mouse_09-2020	null	[MS,MS:1001208,SEQUEST,]	6.6e-3	null	ms_run[3]:scan=3834	1610.5	2	1279.62749	640.31749	K	F	11	23
PSM	GYAFVQYANER	-232_12143	Q64012	1	Mouse_09-2020	null	[MS,MS:1001208,SEQUEST,]	2.7e-4	null	ms_run[8]:scan=5563	2219.9	2	1317.62370	659.31475	K	A	56	67
PSM	HALIIYDDLSK	-232_12099	Q03265	1	Mouse_09-2020	null	[MS,MS:1001208,SEQUEST,]	2.7e-4	null	ms_run[8]:scan=5488	2196.7	2	1287.69426	644.35080	K	A	306	317
PSM	VNADEVGGEALGR	-232_102728	A8DUK4	1	Mouse_09-2020	null	[MS,MS:1001208,SEQUEST,]	2.0e-3	null	ms_run[3]:scan=3996	1673.4	2	1286.63335	643.82040	K	L	19	32
PSM	ISVYYNEATGGK	-232_102785	P99024	1	Mouse_09-2020	null	[MS,MS:1001208,SEQUEST,]	1.5e-3	null	ms_run[3]:scan=4137	1723.2	2	1301.63713	651.32224	R	V	47	59
PSM	ISSLLEEQFQQGK	-232_137197	P62242	1	Mouse_09-2020	null	[MS,MS:1001208,SEQUEST,]	1.5e-3	null	ms_run[27]:scan=8048	2555.6	2	1506.77910	753.89356	K	L	158	171
PSM	TWNDPSVQQDIK	-232_102954	P20029	1	Mouse_09-2020	null	[MS,MS:1001208,SEQUEST,]	3.2e-2	null	ms_run[3]:scan=4683	1930.8	2	1430.69072	715.84916	R	L	103	115
PSM	FYSVNVDYSK	-232_11987	Q62425	1	Mouse_09-2020	null	[MS,MS:1001208,SEQUEST,]	2.7e-4	null	ms_run[8]:scan=5367	2158.1	2	1221.57854	611.29295	K	K	65	75
PSM	YGGQPVPNFPSK	-232_11541	B7FAV1	1	Mouse_09-2020	null	[MS,MS:1001208,SEQUEST,]	2.7e-4	null	ms_run[8]:scan=4749	1937.2	2	1290.64836	645.82749	K	Q	1211	1223
PSM	LIGDAAKNQLTSNPENTVFDAK	-232_137215	P20029	1	Mouse_09-2020	null	[MS,MS:1001208,SEQUEST,]	1.5e-3	null	ms_run[27]:scan=8123	2575.6	3	2346.19461	782.73604	R	L	76	98
PSM	APQVSTPTLVEAAR	-232_11960	P07724	1	Mouse_09-2020	null	[MS,MS:1001208,SEQUEST,]	2.7e-4	null	ms_run[8]:scan=5327	2143.7	2	1439.78533	720.39627	K	L	439	453
PSM	GFSVVADTPELQR	-232_137282	A2A6H0	1	Mouse_09-2020	null	[MS,MS:1001208,SEQUEST,]	1.5e-3	null	ms_run[27]:scan=8211	2599.7	2	1418.72759	709.86735	K	K	61	74
PSM	YALYDATYETK	-232_11911	P45591	1	Mouse_09-2020	null	[MS,MS:1001208,SEQUEST,]	2.7e-4	null	ms_run[8]:scan=5298	2134.0	2	1337.62627	669.31663	R	S	82	93
PSM	GYGYGQGAGTLSTDKGESLGIK	-232_103138	P97315	1	Mouse_09-2020	null	[MS,MS:1001208,SEQUEST,]	1.5e-3	null	ms_run[3]:scan=5160	2107.1	3	2159.05936	720.35869	K	E	70	92
PSM	LLAVAATAPPDAPNREEVFDER	-232_137374	Q64727	1	Mouse_09-2020	null	[MS,MS:1001208,SEQUEST,]	6.8e-3	null	ms_run[27]:scan=8419	2656.4	3	2381.21061	794.40804	K	A	608	630
PSM	LAQQYYLVYQEPIPTAQLVQR	-232_142022	P49722	1	Mouse_09-2020	null	[MS,MS:1001208,SEQUEST,]	1.5e-3	null	ms_run[29]:scan=8217	3603.5	3	2521.34690	841.11983	K	A	93	114
PSM	IQDKEGIPPDQQR	-232_27570	E9Q5F6	1	Mouse_09-2020	null	[MS,MS:1001208,SEQUEST,]	4.6e-4	null	ms_run[22]:scan=2497	988.7	3	1523.78144	508.59860	K	I	30	43
PSM	GYGYGQGAGTLSTDKGESLGIK	-232_11868	P97315	1	Mouse_09-2020	null	[MS,MS:1001208,SEQUEST,]	2.7e-4	null	ms_run[8]:scan=5207	2100.3	3	2159.06266	720.35869	K	E	70	92
PSM	FLIPNASQPESK	-232_103210	P63101	1	Mouse_09-2020	null	[MS,MS:1001208,SEQUEST,]	1.5e-3	null	ms_run[3]:scan=5293	2154.8	2	1330.70036	665.85371	K	F	104	116
PSM	DDASKPVHLTAFLGYK	-232_137244	A0A087WQK0	1	Mouse_09-2020	null	[MS,MS:1001208,SEQUEST,]	2.0e-3	null	ms_run[27]:scan=8142	2581.1	3	1761.91806	587.97719	K	G	56	72
PSM	DFTPAAQAAFQK	-232_127954	A8DUK4	0	Mouse_09-2020	null	[MS,MS:1001208,SEQUEST,]	1.5e-3	null	ms_run[18]:scan=5666	2273.2	2	1294.64287	647.82495	K	V	122	134
PSM	DFTPAAQAAFQK	-232_127954	P02089	0	Mouse_09-2020	null	[MS,MS:1001208,SEQUEST,]	1.5e-3	null	ms_run[18]:scan=5666	2273.2	2	1294.64287	647.82495	K	V	122	134
PSM	KSQIFSTASDNQPTVTIK	-232_11534	P20029	1	Mouse_09-2020	null	[MS,MS:1001208,SEQUEST,]	2.7e-4	null	ms_run[8]:scan=4744	1935.7	3	1965.02799	655.68110	K	Y	448	466
PSM	KTETQEKNPLPSKETIEQEKQAGES	-232_27757	P20065	1	Mouse_09-2020	null	[MS,MS:1001208,SEQUEST,]	2.7e-4	null	ms_run[22]:scan=3161	1206.1	5	2829.41022	566.68807	K	0	26	51
PSM	GVVDSDDLPLNVSR	-232_38069	P08113	1	Mouse_09-2020	null	[MS,MS:1001208,SEQUEST,]	2.7e-4	null	ms_run[28]:scan=6766	2615.7	2	1485.75542	743.38082	K	T	435	449
PSM	YIPVQQGPVGVNVTYGGDHIPK	-232_38027	B7FAV1	1	Mouse_09-2020	null	[MS,MS:1001208,SEQUEST,]	2.7e-4	null	ms_run[28]:scan=6590	2551.6	3	2338.21946	780.07785	K	P	913	935
PSM	GFSVVADTPELQR	-232_38005	A2A6H0	1	Mouse_09-2020	null	[MS,MS:1001208,SEQUEST,]	2.7e-4	null	ms_run[28]:scan=6515	2525.0	2	1418.72698	709.86735	K	K	61	74
PSM	LIGDAAKNQLTSNPENTVFDAK	-232_37970	P20029	1	Mouse_09-2020	null	[MS,MS:1001208,SEQUEST,]	2.7e-4	null	ms_run[28]:scan=6448	2498.7	3	2346.19443	782.73604	R	L	76	98
PSM	FITHAPPGEFNEVFNDVR	-232_137703	P47753	1	Mouse_09-2020	null	[MS,MS:1001208,SEQUEST,]	1.5e-3	null	ms_run[27]:scan=9585	2979.2	3	2089.01511	697.00944	K	L	20	38
PSM	ISSLLEEQFQQGK	-232_37956	P62242	1	Mouse_09-2020	null	[MS,MS:1001208,SEQUEST,]	2.7e-4	null	ms_run[28]:scan=6387	2476.5	2	1506.78008	753.89356	K	L	158	171
PSM	YALYDASFETK	-232_37948	Q9R0P5	1	Mouse_09-2020	null	[MS,MS:1001208,SEQUEST,]	2.7e-4	null	ms_run[28]:scan=6381	2474.5	2	1307.61516	654.31134	R	S	82	93
PSM	VAQPSITDNKDGTVTVR	-232_10974	B7FAV1	1	Mouse_09-2020	null	[MS,MS:1001208,SEQUEST,]	2.7e-4	null	ms_run[8]:scan=3725	1560.9	3	1800.94608	600.98652	K	S	1751	1768
PSM	RAPFDLFENK	-232_37938	P11499	1	Mouse_09-2020	null	[MS,MS:1001208,SEQUEST,]	2.7e-4	null	ms_run[28]:scan=6360	2467.6	2	1236.63738	618.82221	R	K	338	348
PSM	EVQTNDLKEVVNK	-232_27948	P97351	1	Mouse_09-2020	null	[MS,MS:1001208,SEQUEST,]	2.7e-4	null	ms_run[22]:scan=4279	1550.1	3	1515.80188	505.93862	R	I	175	188
PSM	AQQIQALQSNVR	-232_10944	E9PV24	1	Mouse_09-2020	null	[MS,MS:1001208,SEQUEST,]	2.7e-4	null	ms_run[8]:scan=3656	1535.6	2	1355.73955	678.37313	K	Q	150	162
PSM	KALAAAGYDVEKNNSR	-232_104780	P43274	1	Mouse_09-2020	null	[MS,MS:1001208,SEQUEST,]	1.5e-3	null	ms_run[6]:scan=2335	955.3	3	1706.88297	569.63219	K	K	64	80
PSM	AVAGNISDPGLQK	-232_10931	Q64727	1	Mouse_09-2020	null	[MS,MS:1001208,SEQUEST,]	2.7e-4	null	ms_run[8]:scan=3641	1530.8	2	1269.67986	635.34351	K	F	803	816
PSM	TITLEVEPSDTIENVKAK	-232_37898	E9Q5F6	1	Mouse_09-2020	null	[MS,MS:1001208,SEQUEST,]	2.7e-4	null	ms_run[28]:scan=6247	2425.4	3	1987.06089	663.02464	K	Q	12	30
PSM	RQAQQERDELADEIANSSGK	-232_10914	Q8VDD5	1	Mouse_09-2020	null	[MS,MS:1001208,SEQUEST,]	2.7e-4	null	ms_run[8]:scan=3601	1514.1	3	2245.08103	749.03163	K	A	1697	1717
PSM	GFGNIATNEDAK	-232_10899	Q8K0E8	1	Mouse_09-2020	null	[MS,MS:1001208,SEQUEST,]	2.7e-4	null	ms_run[8]:scan=3587	1508.6	2	1236.58489	618.79639	K	Y	292	304
PSM	AVAGNISDPGLQK	-232_27974	Q64727	1	Mouse_09-2020	null	[MS,MS:1001208,SEQUEST,]	2.7e-4	null	ms_run[22]:scan=4456	1602.2	2	1269.67998	635.34351	K	F	803	816
PSM	ALAAGGYDVEKNNSR	-232_104942	P43276	1	Mouse_09-2020	null	[MS,MS:1001208,SEQUEST,]	4.9e-3	null	ms_run[6]:scan=2934	1152.3	3	1564.77115	522.26199	K	K	65	80
PSM	NPLPSKETIEQEKQAGES	-232_10848	P20065	1	Mouse_09-2020	null	[MS,MS:1001208,SEQUEST,]	4.6e-4	null	ms_run[8]:scan=3324	1404.2	3	1984.98154	662.33225	K	0	33	51
PSM	GFSVVADTPELQR	-232_127996	A2A6H0	1	Mouse_09-2020	null	[MS,MS:1001208,SEQUEST,]	1.5e-3	null	ms_run[18]:scan=6326	2518.4	2	1418.72759	709.86735	K	K	61	74
PSM	SSSIASFKDPK	-232_149065	Q61233	1	Mouse_09-2020	null	[MS,MS:1001208,SEQUEST,]	1.5e-3	null	ms_run[37]:scan=2937	1135.2	2	1166.60552	583.80623	K	S	535	546
PSM	LAPITYPQGLALAK	-232_128060	Q05144	1	Mouse_09-2020	null	[MS,MS:1001208,SEQUEST,]	1.5e-3	null	ms_run[18]:scan=7575	2993.6	2	1455.85613	728.43213	K	I	134	148
PSM	TVGQLYK	-232_149040	A0A2R8VHF9	0	Mouse_09-2020	null	[MS,MS:1001208,SEQUEST,]	4.9e-2	null	ms_run[37]:scan=2890	1119.7	2	808.45610	404.73180	R	Q	652	659
PSM	TVGQLYK	-232_149040	Q8VDD5	0	Mouse_09-2020	null	[MS,MS:1001208,SEQUEST,]	4.9e-2	null	ms_run[37]:scan=2890	1119.7	2	808.45610	404.73180	R	Q	645	652
PSM	KILATPPQEDAPSVDIANIR	-232_103480	P40142	1	Mouse_09-2020	null	[MS,MS:1001208,SEQUEST,]	4.9e-3	null	ms_run[3]:scan=6444	2588.0	3	2148.16660	716.72682	K	P	283	303
PSM	GVVQDLQQAISK	-232_38228	Q80T06	1	Mouse_09-2020	null	[MS,MS:1001208,SEQUEST,]	2.7e-4	null	ms_run[28]:scan=7446	2860.3	2	1285.71086	643.35916	R	E	96	108
PSM	HVVFIAQR	-232_27786	P62082	1	Mouse_09-2020	null	[MS,MS:1001208,SEQUEST,]	2.7e-4	null	ms_run[22]:scan=3269	1238.7	2	969.56304	485.28507	K	I	91	99
PSM	IAQLEEQLDNETKER	-232_11413	Q8VDD5	1	Mouse_09-2020	null	[MS,MS:1001208,SEQUEST,]	2.7e-4	null	ms_run[8]:scan=4563	1867.6	3	1815.90781	605.97428	K	A	1816	1831
PSM	ALRTDYNASVSVPDSSGPER	-232_11385	P61979	1	Mouse_09-2020	null	[MS,MS:1001208,SEQUEST,]	2.7e-4	null	ms_run[8]:scan=4509	1852.0	3	2121.02048	707.67842	K	L	67	87
PSM	AIAGTGANVIVTGGK	-232_11357	H3BJB6	1	Mouse_09-2020	null	[MS,MS:1001208,SEQUEST,]	2.7e-4	null	ms_run[8]:scan=4483	1843.6	2	1328.75347	664.88026	K	A	41	56
PSM	YPGAYYIFQIK	-232_103598	A0A1Y7VJW9	1	Mouse_09-2020	null	[MS,MS:1001208,SEQUEST,]	1.9e-2	null	ms_run[3]:scan=8528	3348.0	2	1362.70940	681.85826	R	G	387	398
PSM	QVATALQNLQTK	-232_11282	Q64727	1	Mouse_09-2020	null	[MS,MS:1001208,SEQUEST,]	2.7e-4	null	ms_run[8]:scan=4384	1806.0	2	1314.73711	657.87243	K	N	465	477
PSM	WYVVGLAGNAVQK	-232_38221	P11672	1	Mouse_09-2020	null	[MS,MS:1001208,SEQUEST,]	2.7e-4	null	ms_run[28]:scan=7409	2847.7	2	1404.76372	702.88534	R	T	51	64
PSM	TWNDPSVQQDIK	-232_11519	P20029	1	Mouse_09-2020	null	[MS,MS:1001208,SEQUEST,]	2.7e-4	null	ms_run[8]:scan=4732	1931.7	2	1430.69158	715.84916	R	L	103	115
PSM	DSYVGDEAQSK	-232_148988	P60710	0	Mouse_09-2020	null	[MS,MS:1001208,SEQUEST,]	1.5e-3	null	ms_run[37]:scan=2529	1007.3	2	1198.52214	599.76476	K	G	51	62
PSM	DSYVGDEAQSK	-232_148988	P68134	0	Mouse_09-2020	null	[MS,MS:1001208,SEQUEST,]	1.5e-3	null	ms_run[37]:scan=2529	1007.3	2	1198.52214	599.76476	K	G	53	64
PSM	NGNLPEFGDAIATASK	-232_137513	P26039	1	Mouse_09-2020	null	[MS,MS:1001208,SEQUEST,]	2.3e-2	null	ms_run[27]:scan=8878	2780.4	2	1604.79045	802.89938	K	L	1416	1432
PSM	WYVVGLAGNAVQK	-232_137683	P11672	1	Mouse_09-2020	null	[MS,MS:1001208,SEQUEST,]	1.5e-3	null	ms_run[27]:scan=9413	2927.4	2	1404.76396	702.88534	R	T	51	64
PSM	ISVYYNEATGGK	-232_11180	P99024	1	Mouse_09-2020	null	[MS,MS:1001208,SEQUEST,]	2.7e-4	null	ms_run[8]:scan=4162	1721.7	2	1301.63713	651.32224	R	V	47	59
PSM	INVYYNEATGGK	-232_11168	P68372	1	Mouse_09-2020	null	[MS,MS:1001208,SEQUEST,]	2.7e-4	null	ms_run[8]:scan=4143	1714.5	2	1328.64849	664.82769	R	V	47	59
PSM	TLTGKTITLEVEPSDTIENVK	-232_38080	E9Q5F6	1	Mouse_09-2020	null	[MS,MS:1001208,SEQUEST,]	2.7e-4	null	ms_run[28]:scan=6814	2632.9	3	2288.22470	763.41257	K	K	7	28
PSM	KASSEGGAATGAGLDSLHK	-232_149017	Q9WV32	1	Mouse_09-2020	null	[MS,MS:1001208,SEQUEST,]	1.5e-3	null	ms_run[37]:scan=2722	1068.8	3	1756.88266	586.29899	K	S	308	327
PSM	VNADEVGGEALGR	-232_11122	A8DUK4	1	Mouse_09-2020	null	[MS,MS:1001208,SEQUEST,]	2.7e-4	null	ms_run[8]:scan=4029	1675.3	2	1286.63359	643.82040	K	L	19	32
PSM	FGPAPFSSMVSTPQNR	-232_104063	Q91Z98	1	Mouse_09-2020	null	[MS,MS:1001208,SEQUEST,]	4.9e-2	null	ms_run[4]:scan=5665	2548.2	2	1722.82683	861.91705	K	T	101	117
PSM	GGGGNFGPGPGSNFRGGSDGYGSGR	-232_11098	O88569	1	Mouse_09-2020	null	[MS,MS:1001208,SEQUEST,]	2.7e-4	null	ms_run[8]:scan=4006	1666.8	3	2270.99228	757.66892	R	F	214	239
PSM	VNADEVGGEALGR	-232_11263	A8DUK4	1	Mouse_09-2020	null	[MS,MS:1001208,SEQUEST,]	2.7e-4	null	ms_run[8]:scan=4358	1795.7	2	1286.63335	643.82040	K	L	19	32
PSM	YNDLGEQHFK	-232_40776	P07724	1	Mouse_09-2020	null	[MS,MS:1001208,SEQUEST,]	2.7e-4	null	ms_run[32]:scan=3213	1207.7	2	1250.58147	625.79365	R	L	35	45
PSM	TWNDPSVQQDIK	-232_147084	P20029	1	Mouse_09-2020	null	[MS,MS:1001208,SEQUEST,]	2.8e-3	null	ms_run[33]:scan=4747	1927.5	2	1430.69145	715.84916	R	L	103	115
PSM	KTETQEKNPLPSKETIEQEKQAGES	-232_40791	P20065	1	Mouse_09-2020	null	[MS,MS:1001208,SEQUEST,]	2.7e-4	null	ms_run[32]:scan=3219	1209.4	4	2829.41372	708.10827	K	0	26	51
PSM	GAAQNIIPASTGAAK	-232_46236	A0A1D5RLD8	1	Mouse_09-2020	null	[MS,MS:1001208,SEQUEST,]	2.7e-4	null	ms_run[37]:scan=4803	1686.1	2	1369.74382	685.37534	R	V	199	214
PSM	SFISSSPSSPSR	-232_43513	A0A0R4J1X5	1	Mouse_09-2020	null	[MS,MS:1001208,SEQUEST,]	1.0e-3	null	ms_run[33]:scan=3420	1420.4	2	1238.60137	619.80422	K	Q	374	386
PSM	TPAQYDASELK	-232_43508	B0V2N8	1	Mouse_09-2020	null	[MS,MS:1001208,SEQUEST,]	2.7e-4	null	ms_run[33]:scan=3415	1418.5	2	1222.59490	611.80114	K	S	105	116
PSM	FTPGTFTNQIQAAFREPR	-232_19340	P14206	1	Mouse_09-2020	null	[MS,MS:1001208,SEQUEST,]	2.7e-4	null	ms_run[12]:scan=9917	3198.7	3	2081.05533	694.35695	R	L	103	121
PSM	YLSEVASGENK	-232_133150	Q9CQV8	1	Mouse_09-2020	null	[MS,MS:1001208,SEQUEST,]	1.5e-3	null	ms_run[26]:scan=3100	1180.2	2	1196.57939	598.79332	R	T	130	141
PSM	KTETQEKNPLPSKETIEQEKQAGES	-232_134506	P20065	1	Mouse_09-2020	null	[MS,MS:1001208,SEQUEST,]	1.5e-3	null	ms_run[27]:scan=3262	1216.4	5	2829.41297	566.68807	K	0	26	51
PSM	DAGPLLISLK	-232_19264	O89053	1	Mouse_09-2020	null	[MS,MS:1001208,SEQUEST,]	4.6e-4	null	ms_run[12]:scan=9774	3162.3	2	1026.61907	513.81332	R	G	384	394
PSM	GTVVAEKDRPHEGTRPVHAVFVSEGK	-232_133061	O89053	1	Mouse_09-2020	null	[MS,MS:1001208,SEQUEST,]	1.5e-3	null	ms_run[26]:scan=2907	1122.9	5	2802.46625	561.29873	K	L	208	234
PSM	TAPFDSRFPNQNQTK	-232_144278	P56391	1	Mouse_09-2020	null	[MS,MS:1001208,SEQUEST,]	1.5e-3	null	ms_run[32]:scan=4828	1669.9	3	1750.85300	584.28843	K	C	14	29
PSM	KVEAQLQELQVK	-232_46348	Q8VDD5	1	Mouse_09-2020	null	[MS,MS:1001208,SEQUEST,]	2.7e-4	null	ms_run[37]:scan=5071	1760.3	2	1412.81011	706.90902	K	S	1249	1261
PSM	SSSIASFKDPK	-232_133053	Q61233	1	Mouse_09-2020	null	[MS,MS:1001208,SEQUEST,]	1.5e-3	null	ms_run[26]:scan=2879	1113.2	2	1166.60491	583.80623	K	S	535	546
PSM	YSPNTQVEILPQGR	-232_23040	Q99LB4	1	Mouse_09-2020	null	[MS,MS:1001208,SEQUEST,]	2.7e-4	null	ms_run[14]:scan=5207	2335.7	2	1601.82829	801.41774	R	S	323	337
PSM	GFPTIYFSPANK	-232_19200	P27773	1	Mouse_09-2020	null	[MS,MS:1001208,SEQUEST,]	2.7e-4	null	ms_run[12]:scan=9512	3081.0	2	1341.68181	671.34552	K	L	449	461
PSM	SIVNNGHSFNVEFDDSQDNAVLKGGPLSDSYR	-232_19188	P00920	1	Mouse_09-2020	null	[MS,MS:1001208,SEQUEST,]	2.7e-4	null	ms_run[12]:scan=9481	3071.3	4	3481.62734	871.16183	K	I	58	90
PSM	RQLEEAEEEAQRANASR	-232_134585	Q8VDD5	1	Mouse_09-2020	null	[MS,MS:1001208,SEQUEST,]	2.8e-3	null	ms_run[27]:scan=3457	1277.4	3	1986.95981	662.99111	K	K	1877	1894
PSM	ISVYYNEATGGK	-232_46377	P99024	1	Mouse_09-2020	null	[MS,MS:1001208,SEQUEST,]	2.7e-4	null	ms_run[37]:scan=5200	1795.9	2	1301.63725	651.32224	R	V	47	59
PSM	FITHAPPGEFNEVFNDVR	-232_19103	P47753	1	Mouse_09-2020	null	[MS,MS:1001208,SEQUEST,]	2.7e-4	null	ms_run[12]:scan=9158	2975.0	3	2089.01383	697.00944	K	L	20	38
PSM	QAALQVADGFISR	-232_18987	Q99LB4	1	Mouse_09-2020	null	[MS,MS:1001208,SEQUEST,]	2.7e-4	null	ms_run[12]:scan=8577	2809.3	2	1375.73381	688.37006	R	R	308	321
PSM	SEIAHRYNDLGEQHFK	-232_134600	P07724	1	Mouse_09-2020	null	[MS,MS:1001208,SEQUEST,]	7.9e-3	null	ms_run[27]:scan=3488	1286.5	3	1943.93717	648.65013	K	L	29	45
PSM	TIGVSNFNPLQIER	-232_19425	P45376	1	Mouse_09-2020	null	[MS,MS:1001208,SEQUEST,]	2.7e-4	null	ms_run[12]:scan=10192	3287.7	2	1587.84978	794.42810	K	L	156	170
PSM	VNADEVGGEALGR	-232_22780	A8DUK4	1	Mouse_09-2020	null	[MS,MS:1001208,SEQUEST,]	2.7e-4	null	ms_run[14]:scan=3853	1752.1	2	1286.63420	643.82040	K	L	19	32
PSM	SEPIPESNEGPVK	-232_43527	P27773	1	Mouse_09-2020	null	[MS,MS:1001208,SEQUEST,]	6.4e-4	null	ms_run[33]:scan=3489	1449.8	2	1382.67961	691.84354	K	V	367	380
PSM	DAGPLLISLK	-232_145801	O89053	1	Mouse_09-2020	null	[MS,MS:1001208,SEQUEST,]	1.2e-2	null	ms_run[32]:scan=9982	3154.0	2	1026.61931	513.81332	R	G	384	394
PSM	DLEGLSQRLEEK	-232_145364	Q8VDD5	1	Mouse_09-2020	null	[MS,MS:1001208,SEQUEST,]	2.8e-3	null	ms_run[32]:scan=7037	2261.5	2	1416.73393	708.87009	K	A	1393	1405
PSM	YLYVDKNFINNPLAQADWAAK	-232_19732	Q8VDD5	1	Mouse_09-2020	null	[MS,MS:1001208,SEQUEST,]	2.7e-4	null	ms_run[12]:scan=11106	3563.4	3	2454.24753	818.75326	K	L	9	30
PSM	REQEVSILK	-232_45853	Q8VDD5	1	Mouse_09-2020	null	[MS,MS:1001208,SEQUEST,]	4.6e-4	null	ms_run[37]:scan=3044	1167.3	2	1101.62602	551.31676	K	T	1165	1174
PSM	TETQEKNTLPTKETIEQEK	-232_45921	Q6ZWY8	1	Mouse_09-2020	null	[MS,MS:1001208,SEQUEST,]	2.7e-4	null	ms_run[37]:scan=3210	1214.9	4	2247.13564	562.53922	K	S	21	40
PSM	HVVFIAQR	-232_45926	P62082	1	Mouse_09-2020	null	[MS,MS:1001208,SEQUEST,]	2.7e-4	null	ms_run[37]:scan=3265	1232.1	2	969.56267	485.28507	K	I	91	99
PSM	RAPFDLFENK	-232_145518	P11499	1	Mouse_09-2020	null	[MS,MS:1001208,SEQUEST,]	6.6e-3	null	ms_run[32]:scan=8024	2540.9	2	1236.63799	618.82221	R	K	338	348
PSM	FVFGTTPEDILR	-232_19708	P35441	1	Mouse_09-2020	null	[MS,MS:1001208,SEQUEST,]	2.7e-4	null	ms_run[12]:scan=11076	3553.6	2	1394.73186	697.86936	R	K	217	229
PSM	GFSVVADTPELQR	-232_145600	A2A6H0	1	Mouse_09-2020	null	[MS,MS:1001208,SEQUEST,]	1.5e-3	null	ms_run[32]:scan=8236	2600.3	2	1418.72759	709.86735	K	K	61	74
PSM	SSSIASFKDPK	-232_134361	Q61233	1	Mouse_09-2020	null	[MS,MS:1001208,SEQUEST,]	1.5e-3	null	ms_run[27]:scan=3038	1143.8	2	1166.60478	583.80623	K	S	535	546
PSM	TFTTQETITNAETAK	-232_46496	P06745	1	Mouse_09-2020	null	[MS,MS:1001208,SEQUEST,]	2.7e-4	null	ms_run[37]:scan=5590	1908.2	2	1655.81145	828.40977	K	W	212	227
PSM	AAAFEDQENETVVVKEK	-232_43628	P26039	1	Mouse_09-2020	null	[MS,MS:1001208,SEQUEST,]	2.7e-4	null	ms_run[33]:scan=3972	1634.4	3	1906.94034	636.31794	K	V	2477	2494
PSM	RQLEEAEEEAQRANASR	-232_45968	Q8VDD5	1	Mouse_09-2020	null	[MS,MS:1001208,SEQUEST,]	2.7e-4	null	ms_run[37]:scan=3396	1270.9	3	1986.95908	662.99111	K	K	1877	1894
PSM	SVSLTGAPESVQK	-232_144310	Q3U0V1	1	Mouse_09-2020	null	[MS,MS:1001208,SEQUEST,]	1.5e-3	null	ms_run[32]:scan=4857	1678.2	2	1302.69048	651.84862	R	K	192	205
PSM	STESLQANVQR	-232_134379	P47963	1	Mouse_09-2020	null	[MS,MS:1001208,SEQUEST,]	6.8e-3	null	ms_run[27]:scan=3053	1147.6	2	1232.62395	616.81512	K	K	106	117
PSM	YNDLGEQHFK	-232_134478	P07724	1	Mouse_09-2020	null	[MS,MS:1001208,SEQUEST,]	2.0e-3	null	ms_run[27]:scan=3234	1207.8	2	1250.58013	625.79365	R	L	35	45
PSM	FAIQDISVEETSAK	-232_145644	A0A1L1SV25	0	Mouse_09-2020	null	[MS,MS:1001208,SEQUEST,]	1.5e-2	null	ms_run[32]:scan=8720	2744.6	2	1537.77580	769.39085	R	G	154	168
PSM	FAIQDISVEETSAK	-232_145644	A1BN54	0	Mouse_09-2020	null	[MS,MS:1001208,SEQUEST,]	1.5e-2	null	ms_run[32]:scan=8720	2744.6	2	1537.77580	769.39085	R	G	134	148
PSM	SFISSSPSSPSR	-232_46050	A0A0R4J1X5	1	Mouse_09-2020	null	[MS,MS:1001208,SEQUEST,]	2.7e-4	null	ms_run[37]:scan=4108	1490.9	2	1238.60039	619.80422	K	Q	374	386
PSM	LYKEELEQTYHAK	-232_133207	P14733	1	Mouse_09-2020	null	[MS,MS:1001208,SEQUEST,]	4.9e-3	null	ms_run[26]:scan=3517	1309.8	3	1651.83231	551.28239	R	E	260	273
PSM	GVVQDLQQAISK	-232_145718	Q80T06	1	Mouse_09-2020	null	[MS,MS:1001208,SEQUEST,]	1.1e-2	null	ms_run[32]:scan=9345	2940.6	2	1285.71135	643.35916	R	E	96	108
PSM	AVAGNISDPGLQK	-232_46131	Q64727	1	Mouse_09-2020	null	[MS,MS:1001208,SEQUEST,]	2.7e-4	null	ms_run[37]:scan=4494	1603.4	2	1269.68035	635.34351	K	F	803	816
PSM	YGKDATNVGDEGGFAPNILENKEALELLK	-232_19597	P17182	1	Mouse_09-2020	null	[MS,MS:1001208,SEQUEST,]	2.7e-4	null	ms_run[12]:scan=10705	3432.9	4	3105.57387	777.14893	K	A	200	229
PSM	SSSIASFKDPK	-232_45829	Q61233	1	Mouse_09-2020	null	[MS,MS:1001208,SEQUEST,]	2.7e-4	null	ms_run[37]:scan=2938	1135.6	2	1166.60552	583.80623	K	S	535	546
PSM	GNDISSGTVLSDYVGSGPPSGTGLHR	-232_18974	P70296	1	Mouse_09-2020	null	[MS,MS:1001208,SEQUEST,]	2.7e-4	null	ms_run[12]:scan=8556	2802.6	3	2530.21909	844.07713	K	V	94	120
PSM	NFSDNQLQEGK	-232_43417	Q9WVA4	1	Mouse_09-2020	null	[MS,MS:1001208,SEQUEST,]	2.7e-4	null	ms_run[33]:scan=3020	1264.1	2	1279.59099	640.29930	R	V	161	172
PSM	LAPDYDALDVANK	-232_18515	P62751	1	Mouse_09-2020	null	[MS,MS:1001208,SEQUEST,]	2.7e-4	null	ms_run[12]:scan=7453	2484.6	2	1404.69975	702.85391	R	G	140	153
PSM	AVNTQALSGAGILR	-232_18511	Q9CWK8	1	Mouse_09-2020	null	[MS,MS:1001208,SEQUEST,]	2.7e-4	null	ms_run[12]:scan=7447	2482.6	2	1370.77544	685.89116	R	V	270	284
PSM	FYGDLEKDKGLQTSQDAR	-232_144264	P14211	1	Mouse_09-2020	null	[MS,MS:1001208,SEQUEST,]	1.5e-3	null	ms_run[32]:scan=4807	1665.4	3	2071.00724	691.00788	K	Y	56	74
PSM	LLDLDPEPQGDEDPDTPKSVR	-232_18469	P51437	1	Mouse_09-2020	null	[MS,MS:1001208,SEQUEST,]	2.7e-4	null	ms_run[12]:scan=7284	2438.5	3	2336.12766	779.37993	R	R	55	76
PSM	LQIWDTAGQER	-232_47009	P61027	1	Mouse_09-2020	null	[MS,MS:1001208,SEQUEST,]	2.7e-4	null	ms_run[37]:scan=7287	2363.8	2	1316.65886	658.83331	K	H	60	71
PSM	FAIQDISVEETSAK	-232_42631	A0A1L1SV25	0	Mouse_09-2020	null	[MS,MS:1001208,SEQUEST,]	2.7e-4	null	ms_run[32]:scan=8721	2745.1	2	1537.77580	769.39085	R	G	154	168
PSM	FAIQDISVEETSAK	-232_42631	A1BN54	0	Mouse_09-2020	null	[MS,MS:1001208,SEQUEST,]	2.7e-4	null	ms_run[32]:scan=8721	2745.1	2	1537.77580	769.39085	R	G	134	148
PSM	LQIWDTAGQER	-232_18390	P61027	1	Mouse_09-2020	null	[MS,MS:1001208,SEQUEST,]	2.7e-4	null	ms_run[12]:scan=7052	2367.2	2	1316.65911	658.83331	K	H	60	71
PSM	GNPTVEVDLYTAK	-232_18378	P17182	1	Mouse_09-2020	null	[MS,MS:1001208,SEQUEST,]	2.7e-4	null	ms_run[12]:scan=7041	2363.7	2	1406.71587	703.86173	R	L	16	29
PSM	GILFVGSGVSGGEEGAR	-232_42622	Q9DCD0	1	Mouse_09-2020	null	[MS,MS:1001208,SEQUEST,]	2.7e-4	null	ms_run[32]:scan=8601	2709.5	2	1591.80950	796.40737	K	G	120	137
PSM	GFSVVADTPELQR	-232_42586	A2A6H0	1	Mouse_09-2020	null	[MS,MS:1001208,SEQUEST,]	2.7e-4	null	ms_run[32]:scan=8237	2600.7	2	1418.72759	709.86735	K	K	61	74
PSM	GIYAYGFEKPSAIQQR	-232_18229	P60843	1	Mouse_09-2020	null	[MS,MS:1001208,SEQUEST,]	2.7e-4	null	ms_run[12]:scan=6738	2275.2	3	1827.94205	609.98445	R	I	46	62
PSM	GQAVDYDGSRTQEEIVAK	-232_144137	A0A0R4J0Z1	1	Mouse_09-2020	null	[MS,MS:1001208,SEQUEST,]	6.4e-3	null	ms_run[32]:scan=4596	1606.5	3	1965.95267	655.98859	K	R	142	160
PSM	YALYDATYETK	-232_18195	P45591	1	Mouse_09-2020	null	[MS,MS:1001208,SEQUEST,]	2.7e-4	null	ms_run[12]:scan=6707	2265.9	2	1337.62602	669.31663	R	S	82	93
PSM	HSQAVEELADQLEQTK	-232_18522	Q8VDD5	1	Mouse_09-2020	null	[MS,MS:1001208,SEQUEST,]	2.7e-4	null	ms_run[12]:scan=7457	2485.7	3	1825.89182	609.30240	K	V	1194	1210
PSM	VAPEEHPVLLTEAPLNPK	-232_18533	P60710	1	Mouse_09-2020	null	[MS,MS:1001208,SEQUEST,]	2.7e-4	null	ms_run[12]:scan=7467	2489.2	2	1954.06291	977.53584	R	N	96	114
PSM	EAGAGGLAIAVEGPSK	-232_46963	B7FAV1	1	Mouse_09-2020	null	[MS,MS:1001208,SEQUEST,]	2.7e-4	null	ms_run[37]:scan=7110	2311.2	2	1426.75383	713.88046	R	E	2201	2217
PSM	SLSQNYGVLKNDEGIAYR	-232_46955	D3Z4A4	1	Mouse_09-2020	null	[MS,MS:1001208,SEQUEST,]	2.7e-4	null	ms_run[37]:scan=7070	2298.8	3	2027.01816	676.34460	K	L	110	128
PSM	KTETQEKNPLPSKETIEQEKQAGES	-232_43303	P20065	1	Mouse_09-2020	null	[MS,MS:1001208,SEQUEST,]	2.7e-4	null	ms_run[33]:scan=2648	1121.0	4	2829.41152	708.10827	K	0	26	51
PSM	TWNDPSVQQDIK	-232_46606	P20029	1	Mouse_09-2020	null	[MS,MS:1001208,SEQUEST,]	2.7e-4	null	ms_run[37]:scan=5964	2006.1	2	1430.69182	715.84916	R	L	103	115
PSM	LLQDFFNGKELNK	-232_18894	P63017	1	Mouse_09-2020	null	[MS,MS:1001208,SEQUEST,]	2.7e-4	null	ms_run[12]:scan=8339	2739.4	2	1565.83318	783.41975	K	I	349	362
PSM	INQTYQQQYGR	-232_43293	S4R1F2	1	Mouse_09-2020	null	[MS,MS:1001208,SEQUEST,]	2.7e-4	null	ms_run[33]:scan=2568	1087.9	2	1398.67595	699.84166	R	L	124	135
PSM	VEIIANDQGNR	-232_134667	P20029	0	Mouse_09-2020	null	[MS,MS:1001208,SEQUEST,]	7.4e-3	null	ms_run[27]:scan=3701	1348.5	2	1228.62871	614.81766	R	T	51	62
PSM	VEIIANDQGNR	-232_134667	P63017	0	Mouse_09-2020	null	[MS,MS:1001208,SEQUEST,]	7.4e-3	null	ms_run[27]:scan=3701	1348.5	2	1228.62871	614.81766	K	T	26	37
PSM	GLEVTAYSPLGSSDR	-232_18859	Q9JII6	1	Mouse_09-2020	null	[MS,MS:1001208,SEQUEST,]	2.7e-4	null	ms_run[12]:scan=8202	2701.6	2	1551.76641	776.38610	R	W	204	219
PSM	GGVIAGSPAPPELIR	-232_18849	Q8VCW8	1	Mouse_09-2020	null	[MS,MS:1001208,SEQUEST,]	2.7e-4	null	ms_run[12]:scan=8119	2678.2	2	1433.81133	717.40918	R	I	379	394
PSM	IYIDSNNNPER	-232_134746	Q68FD5	1	Mouse_09-2020	null	[MS,MS:1001208,SEQUEST,]	2.8e-3	null	ms_run[27]:scan=3932	1423.5	2	1334.63335	667.82040	K	L	882	893
PSM	VTLTPEEEAR	-232_134790	A0A1B0GSR9	1	Mouse_09-2020	null	[MS,MS:1001208,SEQUEST,]	4.8e-2	null	ms_run[27]:scan=4026	1453.3	2	1144.58391	572.79586	K	K	289	299
PSM	KASSEGGAATGAGLDSLHK	-232_132969	Q9WV32	1	Mouse_09-2020	null	[MS,MS:1001208,SEQUEST,]	1.5e-3	null	ms_run[26]:scan=2629	1035.9	3	1756.88340	586.29899	K	S	308	327
PSM	NFILDQTNVSAAAQR	-232_18756	Q8VEK3	1	Mouse_09-2020	null	[MS,MS:1001208,SEQUEST,]	2.7e-4	null	ms_run[12]:scan=7872	2606.6	2	1647.84514	824.42609	R	K	552	567
PSM	LNNQYRPTGPNPR	-232_132947	P11247	1	Mouse_09-2020	null	[MS,MS:1001208,SEQUEST,]	2.8e-3	null	ms_run[26]:scan=2472	981.5	3	1526.78272	509.59893	R	P	486	499
PSM	DAGPLLISLK	-232_42778	O89053	1	Mouse_09-2020	null	[MS,MS:1001208,SEQUEST,]	2.7e-4	null	ms_run[32]:scan=9983	3154.4	2	1026.61931	513.81332	R	G	384	394
PSM	DSYVGDEAQSK	-232_132938	P60710	0	Mouse_09-2020	null	[MS,MS:1001208,SEQUEST,]	1.5e-3	null	ms_run[26]:scan=2423	964.0	2	1198.52202	599.76476	K	G	51	62
PSM	DSYVGDEAQSK	-232_132938	P68134	0	Mouse_09-2020	null	[MS,MS:1001208,SEQUEST,]	1.5e-3	null	ms_run[26]:scan=2423	964.0	2	1198.52202	599.76476	K	G	53	64
PSM	DFTPAAQAAFQK	-232_18637	A8DUK4	0	Mouse_09-2020	null	[MS,MS:1001208,SEQUEST,]	2.7e-4	null	ms_run[12]:scan=7661	2545.3	2	1294.64250	647.82495	K	V	122	134
PSM	DFTPAAQAAFQK	-232_18637	P02089	0	Mouse_09-2020	null	[MS,MS:1001208,SEQUEST,]	2.7e-4	null	ms_run[12]:scan=7661	2545.3	2	1294.64250	647.82495	K	V	122	134
PSM	GVVQDLQQAISK	-232_42707	Q80T06	1	Mouse_09-2020	null	[MS,MS:1001208,SEQUEST,]	2.7e-4	null	ms_run[32]:scan=9346	2941.1	2	1285.71135	643.35916	R	E	96	108
PSM	KALAAAGYDVEKNNSR	-232_132932	P43274	1	Mouse_09-2020	null	[MS,MS:1001208,SEQUEST,]	1.5e-3	null	ms_run[26]:scan=2387	950.8	3	1706.88132	569.63219	K	K	64	80
PSM	FLIPNASQPESK	-232_46842	P63101	1	Mouse_09-2020	null	[MS,MS:1001208,SEQUEST,]	2.7e-4	null	ms_run[37]:scan=6814	2233.0	2	1330.70024	665.85371	K	F	104	116
PSM	FYSVNVDYSK	-232_46848	Q62425	1	Mouse_09-2020	null	[MS,MS:1001208,SEQUEST,]	2.7e-4	null	ms_run[37]:scan=6819	2234.5	2	1221.57878	611.29295	K	K	65	75
PSM	IQDKEGIPPDQQR	-232_132928	E9Q5F6	1	Mouse_09-2020	null	[MS,MS:1001208,SEQUEST,]	1.5e-3	null	ms_run[26]:scan=2373	944.4	3	1523.78098	508.59860	K	I	30	43
PSM	GFSVVADTPELQR	-232_18734	A2A6H0	1	Mouse_09-2020	null	[MS,MS:1001208,SEQUEST,]	2.7e-4	null	ms_run[12]:scan=7857	2602.2	2	1418.72856	709.86735	K	K	61	74
PSM	RFDAQTGADREVQR	-232_132870	A0A140LIZ5	1	Mouse_09-2020	null	[MS,MS:1001208,SEQUEST,]	7.0e-3	null	ms_run[26]:scan=2172	862.4	3	1648.81565	550.27652	K	L	243	257
PSM	TVGQLYK	-232_45814	A0A2R8VHF9	0	Mouse_09-2020	null	[MS,MS:1001208,SEQUEST,]	1.2e-2	null	ms_run[37]:scan=2891	1120.1	2	808.45610	404.73180	R	Q	652	659
PSM	TVGQLYK	-232_45814	Q8VDD5	0	Mouse_09-2020	null	[MS,MS:1001208,SEQUEST,]	1.2e-2	null	ms_run[37]:scan=2891	1120.1	2	808.45610	404.73180	R	Q	645	652
PSM	KASSEGGAATGAGLDSLHK	-232_45787	Q9WV32	1	Mouse_09-2020	null	[MS,MS:1001208,SEQUEST,]	2.7e-4	null	ms_run[37]:scan=2723	1069.2	3	1756.88266	586.29899	K	S	308	327
PSM	NYELHPDKYILK	-232_133562	F6Y6L6	1	Mouse_09-2020	null	[MS,MS:1001208,SEQUEST,]	1.5e-3	null	ms_run[26]:scan=5708	1987.4	3	1532.81028	511.60844	K	Q	213	225
PSM	VSGLGDKVDVGKDQEFTVK	-232_133552	B7FAV1	1	Mouse_09-2020	null	[MS,MS:1001208,SEQUEST,]	1.5e-3	null	ms_run[26]:scan=5659	1972.1	4	2021.05544	506.01920	K	K	952	971
PSM	VAQPSITDNKDGTVTVR	-232_21158	B7FAV1	1	Mouse_09-2020	null	[MS,MS:1001208,SEQUEST,]	2.7e-4	null	ms_run[13]:scan=3772	1559.9	3	1800.94516	600.98652	K	S	1751	1768
PSM	YYVTIIDAPGHR	-232_21920	P10126	1	Mouse_09-2020	null	[MS,MS:1001208,SEQUEST,]	2.7e-4	null	ms_run[13]:scan=5339	2149.3	2	1404.72734	702.86715	K	F	85	97
PSM	FYSVNVDYSK	-232_21929	Q62425	1	Mouse_09-2020	null	[MS,MS:1001208,SEQUEST,]	4.6e-4	null	ms_run[13]:scan=5370	2160.6	2	1221.57854	611.29295	K	K	65	75
PSM	AQQIQALQSNVR	-232_21110	E9PV24	1	Mouse_09-2020	null	[MS,MS:1001208,SEQUEST,]	2.7e-4	null	ms_run[13]:scan=3701	1534.9	2	1355.73931	678.37313	K	Q	150	162
PSM	EAAENSLVAYK	-232_133390	P62259	1	Mouse_09-2020	null	[MS,MS:1001208,SEQUEST,]	1.5e-3	null	ms_run[26]:scan=4588	1649.9	2	1194.59978	597.80369	K	A	143	154
PSM	EQVANSAFVER	-232_21066	P11499	1	Mouse_09-2020	null	[MS,MS:1001208,SEQUEST,]	2.7e-4	null	ms_run[13]:scan=3600	1495.2	2	1249.61748	625.31221	K	R	492	503
PSM	FYSVNVDYSK	-232_44218	Q62425	1	Mouse_09-2020	null	[MS,MS:1001208,SEQUEST,]	2.7e-4	null	ms_run[33]:scan=5379	2150.8	2	1221.57866	611.29295	K	K	65	75
PSM	TWNDPSVQQDIK	-232_144873	P20029	1	Mouse_09-2020	null	[MS,MS:1001208,SEQUEST,]	2.0e-3	null	ms_run[32]:scan=6061	2004.8	2	1430.69158	715.84916	R	L	103	115
PSM	SGASTATAVTDVPSGNLAGAGEAGK	-232_44181	Q9WUM3	1	Mouse_09-2020	null	[MS,MS:1001208,SEQUEST,]	2.7e-4	null	ms_run[33]:scan=5302	2123.7	3	2189.06852	730.36087	R	E	423	448
PSM	LGQSDPAPLQHQVDIYQK	-232_145023	P40142	1	Mouse_09-2020	null	[MS,MS:1001208,SEQUEST,]	1.5e-3	null	ms_run[32]:scan=6517	2120.9	3	2037.04026	679.68484	R	C	187	205
PSM	YALYDATYETK	-232_44172	P45591	1	Mouse_09-2020	null	[MS,MS:1001208,SEQUEST,]	2.7e-4	null	ms_run[33]:scan=5299	2122.7	2	1337.62578	669.31663	R	S	82	93
PSM	DFTPAAQAAFQK	-232_22089	A8DUK4	0	Mouse_09-2020	null	[MS,MS:1001208,SEQUEST,]	2.7e-4	null	ms_run[13]:scan=5738	2292.6	2	1294.64311	647.82495	K	V	122	134
PSM	DFTPAAQAAFQK	-232_22089	P02089	0	Mouse_09-2020	null	[MS,MS:1001208,SEQUEST,]	2.7e-4	null	ms_run[13]:scan=5738	2292.6	2	1294.64311	647.82495	K	V	122	134
PSM	GYGYGQGAGTLSTDKGESLGIK	-232_44153	P97315	1	Mouse_09-2020	null	[MS,MS:1001208,SEQUEST,]	2.7e-4	null	ms_run[33]:scan=5239	2102.9	3	2159.06192	720.35869	K	E	70	92
PSM	TAPFDSRFPNQNQTK	-232_133368	P56391	1	Mouse_09-2020	null	[MS,MS:1001208,SEQUEST,]	2.6e-3	null	ms_run[26]:scan=4538	1637.0	3	1750.85208	584.28843	K	C	14	29
PSM	NPLPSKETIEQEKQAGES	-232_20997	P20065	1	Mouse_09-2020	null	[MS,MS:1001208,SEQUEST,]	2.7e-4	null	ms_run[13]:scan=3379	1405.6	3	1984.98209	662.33225	K	0	33	51
PSM	VEAQLQELQVK	-232_145043	Q8VDD5	1	Mouse_09-2020	null	[MS,MS:1001208,SEQUEST,]	1.5e-3	null	ms_run[32]:scan=6628	2148.2	2	1284.71782	642.86153	K	S	1250	1261
PSM	IYIDSNNNPER	-232_20935	Q68FD5	1	Mouse_09-2020	null	[MS,MS:1001208,SEQUEST,]	2.7e-4	null	ms_run[13]:scan=3272	1363.8	2	1334.63335	667.82040	K	L	882	893
PSM	APQVSTPTLVEAAR	-232_21893	P07724	1	Mouse_09-2020	null	[MS,MS:1001208,SEQUEST,]	2.7e-4	null	ms_run[13]:scan=5319	2142.1	2	1439.78520	720.39627	K	L	439	453
PSM	SVSLTGAPESVQK	-232_21201	Q3U0V1	1	Mouse_09-2020	null	[MS,MS:1001208,SEQUEST,]	2.7e-4	null	ms_run[13]:scan=3889	1605.1	2	1302.68962	651.84862	R	K	192	205
PSM	YALYDATYETK	-232_21869	P45591	1	Mouse_09-2020	null	[MS,MS:1001208,SEQUEST,]	2.7e-4	null	ms_run[13]:scan=5299	2135.7	2	1337.62639	669.31663	R	S	82	93
PSM	LAPDYDALDVANK	-232_44318	P62751	1	Mouse_09-2020	null	[MS,MS:1001208,SEQUEST,]	2.7e-4	null	ms_run[33]:scan=6086	2401.3	2	1404.70110	702.85391	R	G	140	153
PSM	ALIAAQYSGAQVR	-232_21618	Q9D8N0	1	Mouse_09-2020	null	[MS,MS:1001208,SEQUEST,]	2.7e-4	null	ms_run[13]:scan=4858	1975.1	2	1347.73747	674.37260	K	L	18	31
PSM	TWNDPSVQQDIK	-232_21573	P20029	1	Mouse_09-2020	null	[MS,MS:1001208,SEQUEST,]	2.7e-4	null	ms_run[13]:scan=4746	1932.1	2	1430.69048	715.84916	R	L	103	115
PSM	LVEVDSGRQIEYEYK	-232_21631	P14733	1	Mouse_09-2020	null	[MS,MS:1001208,SEQUEST,]	2.7e-4	null	ms_run[13]:scan=4892	1988.2	3	1827.91312	609.97562	R	A	228	243
PSM	SIQEIQELDKDDESLRK	-232_21550	Q99PT1	1	Mouse_09-2020	null	[MS,MS:1001208,SEQUEST,]	2.7e-4	null	ms_run[13]:scan=4703	1915.3	3	2046.03531	682.68317	K	K	34	51
PSM	ALRTDYNASVSVPDSSGPER	-232_21459	P61979	1	Mouse_09-2020	null	[MS,MS:1001208,SEQUEST,]	2.7e-4	null	ms_run[13]:scan=4524	1847.8	3	2121.02030	707.67842	K	L	67	87
PSM	VEAQLQELQVK	-232_21749	Q8VDD5	1	Mouse_09-2020	null	[MS,MS:1001208,SEQUEST,]	2.7e-4	null	ms_run[13]:scan=5123	2069.6	2	1284.71611	642.86153	K	S	1250	1261
PSM	GVVQDLQQAISK	-232_44469	Q80T06	1	Mouse_09-2020	null	[MS,MS:1001208,SEQUEST,]	2.7e-4	null	ms_run[33]:scan=7343	2862.5	2	1285.71013	643.35916	R	E	96	108
PSM	DAGPLLISLK	-232_133737	O89053	1	Mouse_09-2020	null	[MS,MS:1001208,SEQUEST,]	7.9e-3	null	ms_run[26]:scan=9039	3117.9	2	1026.61894	513.81332	R	G	384	394
PSM	ANLPQSFQVDTSK	-232_21787	B7FAV1	1	Mouse_09-2020	null	[MS,MS:1001208,SEQUEST,]	2.7e-4	null	ms_run[13]:scan=5185	2091.7	2	1434.72331	717.86481	R	G	1441	1454
PSM	IYIDSNNNPER	-232_20922	Q68FD5	1	Mouse_09-2020	null	[MS,MS:1001208,SEQUEST,]	2.7e-4	null	ms_run[13]:scan=3249	1354.5	2	1334.63335	667.82040	K	L	882	893
PSM	QASPNIVIALAGNK	-232_44433	P35278	1	Mouse_09-2020	null	[MS,MS:1001208,SEQUEST,]	2.7e-4	null	ms_run[33]:scan=6943	2711.4	2	1395.79509	698.40136	R	D	122	136
PSM	ALRTDYNASVSVPDSSGPER	-232_144733	P61979	1	Mouse_09-2020	null	[MS,MS:1001208,SEQUEST,]	1.5e-3	null	ms_run[32]:scan=5756	1926.9	3	2121.02250	707.67842	K	L	67	87
PSM	IQLVEEELDRAQER	-232_133693	D3Z6I8	1	Mouse_09-2020	null	[MS,MS:1001208,SEQUEST,]	1.5e-3	null	ms_run[26]:scan=6659	2281.5	3	1727.89212	576.63560	R	A	56	70
PSM	ALGQNPTNAEVLK	-232_21294	A0A1W2P6G5	1	Mouse_09-2020	null	[MS,MS:1001208,SEQUEST,]	2.7e-4	null	ms_run[13]:scan=4140	1697.5	2	1354.73186	677.86989	R	L	26	39
PSM	VNADEVGGEALGR	-232_21280	A8DUK4	1	Mouse_09-2020	null	[MS,MS:1001208,SEQUEST,]	2.7e-4	null	ms_run[13]:scan=4074	1674.8	2	1286.63371	643.82040	K	L	19	32
PSM	KFNALFAQGNYSEAAK	-232_133624	Q68FD5	1	Mouse_09-2020	null	[MS,MS:1001208,SEQUEST,]	1.5e-3	null	ms_run[26]:scan=6185	2128.5	3	1758.88181	586.96517	R	A	367	383
PSM	IAQLEEQLDNETKER	-232_144775	Q8VDD5	1	Mouse_09-2020	null	[MS,MS:1001208,SEQUEST,]	1.5e-3	null	ms_run[32]:scan=5840	1948.7	3	1815.91019	605.97428	K	A	1816	1831
PSM	AIGSASEGAQSSLQEVYHK	-232_144726	Q9Z2U1	1	Mouse_09-2020	null	[MS,MS:1001208,SEQUEST,]	2.0e-3	null	ms_run[32]:scan=5722	1917.3	3	1961.95804	654.65695	R	M	169	188
PSM	AFGPGLQGGNAGSPAR	-232_21252	B7FAV1	1	Mouse_09-2020	null	[MS,MS:1001208,SEQUEST,]	2.7e-4	null	ms_run[13]:scan=4026	1657.7	2	1456.72881	728.86821	K	T	1048	1064
PSM	AVNTQALSGAGILR	-232_44323	Q9CWK8	1	Mouse_09-2020	null	[MS,MS:1001208,SEQUEST,]	2.7e-4	null	ms_run[33]:scan=6093	2403.4	2	1370.77507	685.89116	R	V	270	284
PSM	GFSVVADTPELQR	-232_44391	A2A6H0	1	Mouse_09-2020	null	[MS,MS:1001208,SEQUEST,]	2.7e-4	null	ms_run[33]:scan=6420	2521.7	2	1418.72673	709.86735	K	K	61	74
PSM	LAQQYYLVYQEPIPTAQLVQR	-232_19834	P49722	1	Mouse_09-2020	null	[MS,MS:1001208,SEQUEST,]	2.7e-4	null	ms_run[12]:scan=11304	3616.1	3	2521.34818	841.11983	K	A	93	114
PSM	NQAIQISPTIASSSGQTSSR	-232_44147	A0A0A6YXV9	1	Mouse_09-2020	null	[MS,MS:1001208,SEQUEST,]	2.7e-4	null	ms_run[33]:scan=5230	2099.5	3	2033.02713	678.34678	R	S	146	166
PSM	SSSIASFKDPK	-232_45365	Q61233	1	Mouse_09-2020	null	[MS,MS:1001208,SEQUEST,]	2.7e-4	null	ms_run[36]:scan=2741	1103.1	2	1166.60466	583.80623	K	S	535	546
PSM	ALRTDYNASVSVPDSSGPER	-232_43802	P61979	1	Mouse_09-2020	null	[MS,MS:1001208,SEQUEST,]	2.7e-4	null	ms_run[33]:scan=4519	1844.4	3	2121.02011	707.67842	K	L	67	87
PSM	ITITNDQNRLTPEEIER	-232_145141	P20029	1	Mouse_09-2020	null	[MS,MS:1001208,SEQUEST,]	1.5e-3	null	ms_run[32]:scan=6774	2187.7	3	2042.05240	681.35528	K	V	525	542
PSM	AIAGTGANVIVTGGK	-232_43792	H3BJB6	1	Mouse_09-2020	null	[MS,MS:1001208,SEQUEST,]	2.7e-4	null	ms_run[33]:scan=4513	1842.4	2	1328.75286	664.88026	K	A	41	56
PSM	YALYDATYETK	-232_145179	P45591	1	Mouse_09-2020	null	[MS,MS:1001208,SEQUEST,]	1.5e-3	null	ms_run[32]:scan=6821	2201.2	2	1337.62663	669.31663	R	S	82	93
PSM	DAGPLLISLK	-232_45611	O89053	1	Mouse_09-2020	null	[MS,MS:1001208,SEQUEST,]	2.7e-4	null	ms_run[36]:scan=8686	3123.2	2	1026.61931	513.81332	R	G	384	394
PSM	EVWFFGLQYQDTK	-232_20236	P26041	1	Mouse_09-2020	null	[MS,MS:1001208,SEQUEST,]	2.7e-4	null	ms_run[12]:scan=11886	3773.4	2	1660.80425	830.90393	R	F	41	54
PSM	GVVQDLQQAISK	-232_22376	Q80T06	1	Mouse_09-2020	null	[MS,MS:1001208,SEQUEST,]	2.7e-4	null	ms_run[13]:scan=7264	2866.7	2	1285.71062	643.35916	R	E	96	108
PSM	DATNVGDEGGFAPNILENKEALELLK	-232_20162	P17182	1	Mouse_09-2020	null	[MS,MS:1001208,SEQUEST,]	2.7e-4	null	ms_run[12]:scan=11686	3720.8	3	2757.39914	919.80289	K	A	203	229
PSM	KHGGPADEERHVGDLGNVTAGK	-232_134239	P08228	1	Mouse_09-2020	null	[MS,MS:1001208,SEQUEST,]	1.5e-3	null	ms_run[27]:scan=2893	1096.9	4	2244.11074	561.78335	K	G	71	93
PSM	ISVYYNEATGGK	-232_43728	P99024	1	Mouse_09-2020	null	[MS,MS:1001208,SEQUEST,]	2.7e-4	null	ms_run[33]:scan=4200	1719.5	2	1301.63677	651.32224	R	V	47	59
PSM	ALEQFLQEYFDGNLKR	-232_20090	P27773	1	Mouse_09-2020	null	[MS,MS:1001208,SEQUEST,]	2.7e-4	null	ms_run[12]:scan=11599	3696.8	3	1970.99796	657.67054	K	L	348	364
PSM	VNADEVGGEALGR	-232_43687	A8DUK4	1	Mouse_09-2020	null	[MS,MS:1001208,SEQUEST,]	2.7e-4	null	ms_run[33]:scan=4077	1672.8	2	1286.63359	643.82040	K	L	19	32
PSM	VLVQNAAGSQEK	-232_45740	P26039	1	Mouse_09-2020	null	[MS,MS:1001208,SEQUEST,]	2.7e-4	null	ms_run[37]:scan=2449	981.4	2	1243.66423	622.33568	K	A	2032	2044
PSM	AAAFEDQENETVVVKEK	-232_144387	P26039	1	Mouse_09-2020	null	[MS,MS:1001208,SEQUEST,]	2.8e-2	null	ms_run[32]:scan=4945	1701.5	3	1906.93851	636.31794	K	V	2477	2494
PSM	QLFDQVVK	-232_145282	P26041	1	Mouse_09-2020	null	[MS,MS:1001208,SEQUEST,]	2.8e-3	null	ms_run[32]:scan=6909	2225.9	2	976.54631	488.77674	K	I	28	36
PSM	GFSPADISVQWLQR	-232_19986	P01872	1	Mouse_09-2020	null	[MS,MS:1001208,SEQUEST,]	2.7e-4	null	ms_run[12]:scan=11500	3669.5	2	1603.82414	802.41500	K	Q	356	370
PSM	FYSVNVDYSK	-232_145299	Q62425	1	Mouse_09-2020	null	[MS,MS:1001208,SEQUEST,]	1.5e-3	null	ms_run[32]:scan=6922	2229.9	2	1221.57842	611.29295	K	K	65	75
PSM	DSYVGDEAQSK	-232_45761	P60710	0	Mouse_09-2020	null	[MS,MS:1001208,SEQUEST,]	4.6e-4	null	ms_run[37]:scan=2530	1007.7	2	1198.52214	599.76476	K	G	51	62
PSM	DSYVGDEAQSK	-232_45761	P68134	0	Mouse_09-2020	null	[MS,MS:1001208,SEQUEST,]	4.6e-4	null	ms_run[37]:scan=2530	1007.7	2	1198.52214	599.76476	K	G	53	64
PSM	AVFVDLEPTVIDEVR	-232_19963	P68369	1	Mouse_09-2020	null	[MS,MS:1001208,SEQUEST,]	2.7e-4	null	ms_run[12]:scan=11453	3655.8	2	1701.90788	851.45653	R	G	65	80
PSM	TFIAIKPDGVQR	-232_43855	Q01768	1	Mouse_09-2020	null	[MS,MS:1001208,SEQUEST,]	2.7e-4	null	ms_run[33]:scan=4586	1865.8	2	1344.76421	672.88534	R	L	7	19
PSM	YQAVTATLEEK	-232_144504	A0A1B0GSF0	1	Mouse_09-2020	null	[MS,MS:1001208,SEQUEST,]	1.5e-3	null	ms_run[32]:scan=5184	1767.1	2	1252.64238	626.82462	K	K	77	88
PSM	TWNDPSVQQDIK	-232_43927	P20029	1	Mouse_09-2020	null	[MS,MS:1001208,SEQUEST,]	2.7e-4	null	ms_run[33]:scan=4748	1928.0	2	1430.69145	715.84916	R	L	103	115
PSM	EVQTNDLKEVVNK	-232_133272	P97351	1	Mouse_09-2020	null	[MS,MS:1001208,SEQUEST,]	1.5e-3	null	ms_run[26]:scan=4133	1514.6	3	1515.80170	505.93862	R	I	175	188
PSM	SPPGQVTEAVK	-232_45374	P45376	1	Mouse_09-2020	null	[MS,MS:1001208,SEQUEST,]	2.7e-4	null	ms_run[36]:scan=2804	1122.8	2	1112.59490	556.80095	K	A	23	34
PSM	IFVGGLSPDTPEEK	-232_22163	Q60668	1	Mouse_09-2020	null	[MS,MS:1001208,SEQUEST,]	2.7e-4	null	ms_run[13]:scan=6049	2409.8	2	1488.75859	744.88266	K	R	184	198
PSM	TETQEKNTLPTKETIEQEK	-232_45432	Q6ZWY8	1	Mouse_09-2020	null	[MS,MS:1001208,SEQUEST,]	2.7e-4	null	ms_run[36]:scan=2996	1182.4	4	2247.13564	562.53922	K	S	21	40
PSM	IQDKEGIPPDQQR	-232_134130	E9Q5F6	1	Mouse_09-2020	null	[MS,MS:1001208,SEQUEST,]	2.0e-3	null	ms_run[27]:scan=2470	960.4	3	1523.78080	508.59860	K	I	30	43
PSM	LQQTYSALNSK	-232_20877	Q9JKF1	1	Mouse_09-2020	null	[MS,MS:1001208,SEQUEST,]	2.7e-4	null	ms_run[13]:scan=3072	1281.9	2	1252.65300	626.83023	K	T	1506	1517
PSM	VEAQLQELQVK	-232_44088	Q8VDD5	1	Mouse_09-2020	null	[MS,MS:1001208,SEQUEST,]	2.7e-4	null	ms_run[33]:scan=5147	2071.2	2	1284.71550	642.86153	K	S	1250	1261
PSM	YNDLGEQHFK	-232_20765	P07724	1	Mouse_09-2020	null	[MS,MS:1001208,SEQUEST,]	2.7e-4	null	ms_run[13]:scan=2686	1126.8	2	1250.57964	625.79365	R	L	35	45
PSM	HVVFIAQR	-232_45439	P62082	1	Mouse_09-2020	null	[MS,MS:1001208,SEQUEST,]	2.7e-4	null	ms_run[36]:scan=3056	1202.9	2	969.56291	485.28507	K	I	91	99
PSM	KTETQEKNPLPSKETIEQEKQAGES	-232_20745	P20065	1	Mouse_09-2020	null	[MS,MS:1001208,SEQUEST,]	2.7e-4	null	ms_run[13]:scan=2666	1118.9	4	2829.41054	708.10827	K	0	26	51
PSM	SQIFSTASDNQPTVTIK	-232_22158	P20029	1	Mouse_09-2020	null	[MS,MS:1001208,SEQUEST,]	2.7e-4	null	ms_run[13]:scan=5976	2383.1	3	1836.93344	612.98278	K	Y	449	466
PSM	YFVTAVSRPGLGEPR	-232_145101	P01901	1	Mouse_09-2020	null	[MS,MS:1001208,SEQUEST,]	1.5e-3	null	ms_run[32]:scan=6734	2176.4	3	1648.88010	550.29837	R	M	28	43
PSM	SVEVSDPVPAGDLVK	-232_22231	P21981	1	Mouse_09-2020	null	[MS,MS:1001208,SEQUEST,]	4.6e-4	null	ms_run[13]:scan=6229	2475.3	2	1511.79509	756.40122	K	R	634	649
PSM	VLANPGNSQVAR	-232_20673	P70168	1	Mouse_09-2020	null	[MS,MS:1001208,SEQUEST,]	2.7e-4	null	ms_run[13]:scan=2535	1065.5	2	1225.66509	613.33602	R	A	43	55
PSM	YALYDASFETK	-232_22236	Q9R0P5	1	Mouse_09-2020	null	[MS,MS:1001208,SEQUEST,]	2.7e-4	null	ms_run[13]:scan=6233	2476.8	2	1307.61589	654.31134	R	S	82	93
PSM	DGRGAAQNIIPASTGAAK	-232_133298	A0A1D5RLD8	1	Mouse_09-2020	null	[MS,MS:1001208,SEQUEST,]	1.5e-3	null	ms_run[26]:scan=4367	1584.7	3	1697.89249	566.63582	R	V	196	214
PSM	LQNLQLQPGK	-232_45501	P32020	1	Mouse_09-2020	null	[MS,MS:1001208,SEQUEST,]	2.7e-4	null	ms_run[36]:scan=4640	1702.2	2	1138.65788	569.83258	K	K	535	545
PSM	ISSLLEEQFQQGK	-232_22242	P62242	1	Mouse_09-2020	null	[MS,MS:1001208,SEQUEST,]	2.7e-4	null	ms_run[13]:scan=6238	2478.4	2	1506.78008	753.89356	K	L	158	171
PSM	ITSLEVENQNLR	-232_43937	Q80T06	1	Mouse_09-2020	null	[MS,MS:1001208,SEQUEST,]	2.7e-4	null	ms_run[33]:scan=4780	1939.1	2	1415.74919	708.37808	R	V	84	96
PSM	GYGYGQGAGTLSTDKGESLGIK	-232_145114	P97315	1	Mouse_09-2020	null	[MS,MS:1001208,SEQUEST,]	1.5e-3	null	ms_run[32]:scan=6754	2182.1	3	2159.06284	720.35869	K	E	70	92
PSM	GFSVVADTPELQR	-232_22267	A2A6H0	1	Mouse_09-2020	null	[MS,MS:1001208,SEQUEST,]	2.7e-4	null	ms_run[13]:scan=6349	2521.8	2	1418.72795	709.86735	K	K	61	74
PSM	SPSGGAAGPLLTPSQSLDGSRR	-232_44016	A0A0R4J2B2	1	Mouse_09-2020	null	[MS,MS:1001208,SEQUEST,]	2.7e-4	null	ms_run[33]:scan=4957	2003.5	3	2111.08756	704.36617	R	G	187	209
PSM	YALYDASFETK	-232_9251	Q9R0P5	1	Mouse_09-2020	null	[MS,MS:1001208,SEQUEST,]	2.7e-4	null	ms_run[7]:scan=7950	2564.9	2	1307.61601	654.31134	R	S	82	93
PSM	RAPFDLFENK	-232_42506	P11499	1	Mouse_09-2020	null	[MS,MS:1001208,SEQUEST,]	2.7e-4	null	ms_run[32]:scan=8025	2541.4	2	1236.63799	618.82221	R	K	338	348
PSM	APQVSTPTLVEAAR	-232_18072	P07724	1	Mouse_09-2020	null	[MS,MS:1001208,SEQUEST,]	2.7e-4	null	ms_run[12]:scan=6556	2222.9	2	1439.78533	720.39627	K	L	439	453
PSM	KGTVVAEKDRPHEGTRPVHAVFVSEGK	-232_143460	O89053	1	Mouse_09-2020	null	[MS,MS:1001208,SEQUEST,]	1.5e-3	null	ms_run[32]:scan=2585	1019.7	5	2930.56104	586.91772	R	L	207	234
PSM	YNDLGEQHFK	-232_131246	P07724	1	Mouse_09-2020	null	[MS,MS:1001208,SEQUEST,]	4.9e-3	null	ms_run[23]:scan=2667	1129.3	2	1250.58037	625.79365	R	L	35	45
PSM	VYVGNLGNNGNK	-232_16271	P84104	1	Mouse_09-2020	null	[MS,MS:1001208,SEQUEST,]	2.7e-4	null	ms_run[12]:scan=3525	1338.3	2	1248.63335	624.82020	K	E	12	24
PSM	NFSDNQLQEGK	-232_16265	Q9WVA4	1	Mouse_09-2020	null	[MS,MS:1001208,SEQUEST,]	2.7e-4	null	ms_run[12]:scan=3519	1336.4	2	1279.59111	640.29930	R	V	161	172
PSM	VLVQNAAGSQEK	-232_143385	P26039	1	Mouse_09-2020	null	[MS,MS:1001208,SEQUEST,]	1.5e-3	null	ms_run[32]:scan=2428	967.3	2	1243.66460	622.33568	K	A	2032	2044
PSM	VATVPQHATSGPGPADVSK	-232_16178	B7FAV1	1	Mouse_09-2020	null	[MS,MS:1001208,SEQUEST,]	2.7e-4	null	ms_run[12]:scan=3269	1257.9	3	1818.93454	606.98300	K	V	2477	2496
PSM	ISVYYNEATGGK	-232_146882	P99024	1	Mouse_09-2020	null	[MS,MS:1001208,SEQUEST,]	1.5e-3	null	ms_run[33]:scan=4199	1719.0	2	1301.63677	651.32224	R	V	47	59
PSM	ISVYYNEATGGK	-232_24487	P99024	1	Mouse_09-2020	null	[MS,MS:1001208,SEQUEST,]	2.7e-4	null	ms_run[17]:scan=5087	1791.5	2	1301.63786	651.32224	R	V	47	59
PSM	SLQSVAEER	-232_16140	Q9CZM2	1	Mouse_09-2020	null	[MS,MS:1001208,SEQUEST,]	2.7e-4	null	ms_run[12]:scan=3178	1229.5	2	1018.51604	509.76182	R	G	97	106
PSM	TETQEKNTLPTKETIEQEK	-232_16132	Q6ZWY8	1	Mouse_09-2020	null	[MS,MS:1001208,SEQUEST,]	2.7e-4	null	ms_run[12]:scan=3154	1221.3	4	2247.13344	562.53922	K	S	21	40
PSM	YLSEVASGENK	-232_16126	Q9CQV8	1	Mouse_09-2020	null	[MS,MS:1001208,SEQUEST,]	2.7e-4	null	ms_run[12]:scan=3147	1219.6	2	1196.57927	598.79332	R	T	130	141
PSM	YNDLGEQHFK	-232_16051	P07724	1	Mouse_09-2020	null	[MS,MS:1001208,SEQUEST,]	2.7e-4	null	ms_run[12]:scan=3087	1201.8	2	1250.58013	625.79365	R	L	35	45
PSM	AAAFEDQENETVVVKEK	-232_41411	P26039	1	Mouse_09-2020	null	[MS,MS:1001208,SEQUEST,]	2.7e-4	null	ms_run[32]:scan=4946	1701.9	3	1906.93851	636.31794	K	V	2477	2494
PSM	LVDYDSAR	-232_16030	A0A668KM31	1	Mouse_09-2020	null	[MS,MS:1001208,SEQUEST,]	4.6e-4	null	ms_run[12]:scan=3055	1192.5	2	938.45763	469.73253	K	H	142	150
PSM	SVSLTGAPESVQK	-232_41352	Q3U0V1	1	Mouse_09-2020	null	[MS,MS:1001208,SEQUEST,]	2.7e-4	null	ms_run[32]:scan=4858	1678.7	2	1302.69048	651.84862	R	K	192	205
PSM	REQEVSILK	-232_16001	Q8VDD5	1	Mouse_09-2020	null	[MS,MS:1001208,SEQUEST,]	2.7e-4	null	ms_run[12]:scan=2990	1171.5	2	1101.62627	551.31676	K	T	1165	1174
PSM	SPPGQVTEAVK	-232_15970	P45376	1	Mouse_09-2020	null	[MS,MS:1001208,SEQUEST,]	6.2e-3	null	ms_run[12]:scan=2949	1158.5	2	1112.59465	556.80095	K	A	23	34
PSM	ISVYYNEATGGK	-232_135437	P99024	1	Mouse_09-2020	null	[MS,MS:1001208,SEQUEST,]	1.5e-3	null	ms_run[27]:scan=5259	1797.6	2	1301.63701	651.32224	R	V	47	59
PSM	TGQAAGFSYTDANKNK	-232_15936	P62897	1	Mouse_09-2020	null	[MS,MS:1001208,SEQUEST,]	2.7e-4	null	ms_run[12]:scan=2910	1146.6	3	1672.79294	558.26903	K	I	41	57
PSM	VNADEVGGEALGR	-232_24449	A8DUK4	1	Mouse_09-2020	null	[MS,MS:1001208,SEQUEST,]	2.7e-4	null	ms_run[17]:scan=4901	1743.3	2	1286.63457	643.82040	K	L	19	32
PSM	EATNPPIIQEEKPK	-232_16313	P27773	1	Mouse_09-2020	null	[MS,MS:1001208,SEQUEST,]	2.7e-4	null	ms_run[12]:scan=3627	1373.2	3	1593.84720	531.95427	R	K	483	497
PSM	NSNPALNDNLEK	-232_16329	Q9Z1Q5	1	Mouse_09-2020	null	[MS,MS:1001208,SEQUEST,]	2.7e-4	null	ms_run[12]:scan=3660	1385.1	2	1328.64519	664.82568	K	L	120	132
PSM	VNADEVGGEALGR	-232_146842	A8DUK4	1	Mouse_09-2020	null	[MS,MS:1001208,SEQUEST,]	1.5e-3	null	ms_run[33]:scan=4076	1672.3	2	1286.63359	643.82040	K	L	19	32
PSM	LLQDFFNGKELNK	-232_48233	P63017	1	Mouse_09-2020	null	[MS,MS:1001208,SEQUEST,]	2.7e-4	null	ms_run[38]:scan=6652	2658.7	2	1565.83196	783.41975	K	I	349	362
PSM	YEKDIAAYR	-232_24021	P63158	0	Mouse_09-2020	null	[MS,MS:1001208,SEQUEST,]	2.7e-4	null	ms_run[17]:scan=2921	1134.6	2	1128.56841	564.78784	K	K	155	164
PSM	YEKDIAAYR	-232_24021	P30681	0	Mouse_09-2020	null	[MS,MS:1001208,SEQUEST,]	2.7e-4	null	ms_run[17]:scan=2921	1134.6	2	1128.56841	564.78784	K	K	155	164
PSM	SSSIASFKDPK	-232_24030	Q61233	1	Mouse_09-2020	null	[MS,MS:1001208,SEQUEST,]	2.7e-4	null	ms_run[17]:scan=2927	1136.5	2	1166.60527	583.80623	K	S	535	546
PSM	LAQAAQSSVATITR	-232_135229	P26039	1	Mouse_09-2020	null	[MS,MS:1001208,SEQUEST,]	2.6e-3	null	ms_run[27]:scan=4935	1708.3	2	1416.77995	708.89390	K	A	2044	2058
PSM	SIQEIQELDKDDESLRK	-232_131616	Q99PT1	1	Mouse_09-2020	null	[MS,MS:1001208,SEQUEST,]	1.5e-3	null	ms_run[23]:scan=4724	1917.9	3	2046.03513	682.68317	K	K	34	51
PSM	AQQIQALQSNVR	-232_16605	E9PV24	1	Mouse_09-2020	null	[MS,MS:1001208,SEQUEST,]	2.7e-4	null	ms_run[12]:scan=4373	1606.1	2	1355.73967	678.37313	K	Q	150	162
PSM	RQAQQERDELADEIANSSGK	-232_16566	Q8VDD5	1	Mouse_09-2020	null	[MS,MS:1001208,SEQUEST,]	2.7e-4	null	ms_run[12]:scan=4282	1578.9	3	2245.08011	749.03163	K	A	1697	1717
PSM	AAAFEDQENETVVVKEK	-232_146774	P26039	1	Mouse_09-2020	null	[MS,MS:1001208,SEQUEST,]	2.8e-3	null	ms_run[33]:scan=3971	1634.0	3	1906.94034	636.31794	K	V	2477	2494
PSM	YQAVTATLEEK	-232_41520	A0A1B0GSF0	1	Mouse_09-2020	null	[MS,MS:1001208,SEQUEST,]	2.7e-4	null	ms_run[32]:scan=5185	1767.6	2	1252.64238	626.82462	K	K	77	88
PSM	YEKDIAAYR	-232_15899	P63158	0	Mouse_09-2020	null	[MS,MS:1001208,SEQUEST,]	2.7e-4	null	ms_run[12]:scan=2886	1139.8	2	1128.56853	564.78784	K	K	155	164
PSM	YEKDIAAYR	-232_15899	P30681	0	Mouse_09-2020	null	[MS,MS:1001208,SEQUEST,]	2.7e-4	null	ms_run[12]:scan=2886	1139.8	2	1128.56853	564.78784	K	K	155	164
PSM	QRPASLVQDTAPAETPR	-232_16539	P14901	1	Mouse_09-2020	null	[MS,MS:1001208,SEQUEST,]	2.7e-4	null	ms_run[12]:scan=4219	1561.0	3	1836.95652	612.99027	R	K	238	255
PSM	SSSIASFKDPK	-232_143555	Q61233	1	Mouse_09-2020	null	[MS,MS:1001208,SEQUEST,]	1.5e-3	null	ms_run[32]:scan=2960	1135.2	2	1166.60466	583.80623	K	S	535	546
PSM	EVQTNDLKEVVNK	-232_24277	P97351	1	Mouse_09-2020	null	[MS,MS:1001208,SEQUEST,]	2.7e-4	null	ms_run[17]:scan=4217	1550.9	3	1515.80262	505.93862	R	I	175	188
PSM	VNADEVGGEALGR	-232_131463	A8DUK4	1	Mouse_09-2020	null	[MS,MS:1001208,SEQUEST,]	1.5e-2	null	ms_run[23]:scan=4058	1671.9	2	1286.63335	643.82040	K	L	19	32
PSM	IGGHGAEYGAEALER	-232_16501	Q91VB8	1	Mouse_09-2020	null	[MS,MS:1001208,SEQUEST,]	2.7e-4	null	ms_run[12]:scan=4144	1541.2	2	1529.73369	765.37079	K	F	18	33
PSM	DAALATALGDKK	-232_16467	P14733	1	Mouse_09-2020	null	[MS,MS:1001208,SEQUEST,]	2.7e-4	null	ms_run[12]:scan=4080	1521.5	2	1173.64787	587.32733	K	L	147	159
PSM	VNADEVGGEALGR	-232_135330	A8DUK4	1	Mouse_09-2020	null	[MS,MS:1001208,SEQUEST,]	1.5e-3	null	ms_run[27]:scan=5077	1750.3	2	1286.63396	643.82040	K	L	19	32
PSM	YIYNREEYVRYDSDVGEHR	-232_135334	A0A494B9G5	1	Mouse_09-2020	null	[MS,MS:1001208,SEQUEST,]	1.5e-3	null	ms_run[27]:scan=5081	1751.5	4	2463.13320	616.53855	R	V	57	76
PSM	YQAVTATLEEK	-232_135376	A0A1B0GSF0	1	Mouse_09-2020	null	[MS,MS:1001208,SEQUEST,]	1.5e-3	null	ms_run[27]:scan=5154	1771.6	2	1252.64287	626.82462	K	K	77	88
PSM	ALGQNPTNAEVLK	-232_135402	A0A1W2P6G5	1	Mouse_09-2020	null	[MS,MS:1001208,SEQUEST,]	1.5e-3	null	ms_run[27]:scan=5176	1777.6	2	1354.73235	677.86989	R	L	26	39
PSM	TGQAAGFSYTDANKNK	-232_143572	P62897	1	Mouse_09-2020	null	[MS,MS:1001208,SEQUEST,]	1.5e-3	null	ms_run[32]:scan=2982	1141.2	3	1672.79203	558.26903	K	I	41	57
PSM	YATALYSAASK	-232_16712	F6XVM5	1	Mouse_09-2020	null	[MS,MS:1001208,SEQUEST,]	2.7e-4	null	ms_run[12]:scan=4530	1649.6	2	1145.58367	573.29550	R	K	38	49
PSM	TVGQLYK	-232_15865	A0A2R8VHF9	0	Mouse_09-2020	null	[MS,MS:1001208,SEQUEST,]	4.6e-4	null	ms_run[12]:scan=2847	1127.6	2	808.45641	404.73180	R	Q	652	659
PSM	TVGQLYK	-232_15865	Q8VDD5	0	Mouse_09-2020	null	[MS,MS:1001208,SEQUEST,]	4.6e-4	null	ms_run[12]:scan=2847	1127.6	2	808.45641	404.73180	R	Q	645	652
PSM	HVVFIAQR	-232_48964	P62082	1	Mouse_09-2020	null	[MS,MS:1001208,SEQUEST,]	2.7e-4	null	ms_run[41]:scan=3009	1205.3	2	969.56249	485.28507	K	I	91	99
PSM	AREQAEAEVASLNRR	-232_49324	D3Z6I8	1	Mouse_09-2020	null	[MS,MS:1001208,SEQUEST,]	4.6e-4	null	ms_run[42]:scan=2967	1149.9	3	1699.88340	567.29932	R	Q	41	56
PSM	TETQEKNTLPTKETIEQEK	-232_49394	Q6ZWY8	1	Mouse_09-2020	null	[MS,MS:1001208,SEQUEST,]	2.7e-4	null	ms_run[42]:scan=3158	1213.9	4	2247.13418	562.53922	K	S	21	40
PSM	YLQTLTTIAAEK	-232_25085	P54116	1	Mouse_09-2020	null	[MS,MS:1001208,SEQUEST,]	2.7e-4	null	ms_run[17]:scan=7581	2495.0	2	1351.74602	676.37702	R	S	252	264
PSM	FYSVNVDYSK	-232_130528	Q62425	1	Mouse_09-2020	null	[MS,MS:1001208,SEQUEST,]	1.5e-3	null	ms_run[22]:scan=6828	2228.2	2	1221.57878	611.29295	K	K	65	75
PSM	RQLEEAEEEAQRANASR	-232_40874	Q8VDD5	1	Mouse_09-2020	null	[MS,MS:1001208,SEQUEST,]	2.7e-4	null	ms_run[32]:scan=3473	1283.8	3	1986.95853	662.99111	K	K	1877	1894
PSM	GNLGAGNGNLQGPR	-232_40870	A0A494B9X1	1	Mouse_09-2020	null	[MS,MS:1001208,SEQUEST,]	2.7e-4	null	ms_run[32]:scan=3453	1279.5	2	1324.67217	662.83946	R	M	36	50
PSM	SGASTATAVTDVPSGNLAGAGEAGK	-232_130475	Q9WUM3	1	Mouse_09-2020	null	[MS,MS:1001208,SEQUEST,]	4.8e-2	null	ms_run[22]:scan=6742	2202.2	3	2189.06870	730.36087	R	E	423	448
PSM	KESYSVYVYK	-232_49526	Q64475	1	Mouse_09-2020	null	[MS,MS:1001208,SEQUEST,]	2.7e-4	null	ms_run[42]:scan=4204	1546.5	2	1265.64055	633.32425	R	L	35	45
PSM	DAGPLLISLK	-232_15372	O89053	1	Mouse_09-2020	null	[MS,MS:1001208,SEQUEST,]	2.7e-4	null	ms_run[11]:scan=8787	3124.3	2	1026.61955	513.81332	R	G	384	394
PSM	AQQIQALQSNVR	-232_49552	E9PV24	1	Mouse_09-2020	null	[MS,MS:1001208,SEQUEST,]	2.7e-4	null	ms_run[42]:scan=4404	1604.4	2	1355.73931	678.37313	K	Q	150	162
PSM	GFSVVADTPELQR	-232_25178	A2A6H0	1	Mouse_09-2020	null	[MS,MS:1001208,SEQUEST,]	2.7e-4	null	ms_run[17]:scan=7944	2598.4	2	1418.72807	709.86735	K	K	61	74
PSM	IQLVEEELDRAQER	-232_15316	D3Z6I8	1	Mouse_09-2020	null	[MS,MS:1001208,SEQUEST,]	4.6e-4	null	ms_run[11]:scan=6479	2280.6	3	1727.89231	576.63560	R	A	56	70
PSM	KILATPPQEDAPSVDIANIR	-232_25208	P40142	1	Mouse_09-2020	null	[MS,MS:1001208,SEQUEST,]	2.7e-4	null	ms_run[17]:scan=8174	2666.4	3	2148.16642	716.72682	K	P	283	303
PSM	ILDSVGIEADDDRLNK	-232_15285	P99027	1	Mouse_09-2020	null	[MS,MS:1001208,SEQUEST,]	2.7e-4	null	ms_run[11]:scan=6275	2210.7	3	1772.90256	591.63901	K	I	26	42
PSM	AFGPGLQGGNAGSPAR	-232_49677	B7FAV1	1	Mouse_09-2020	null	[MS,MS:1001208,SEQUEST,]	2.7e-4	null	ms_run[42]:scan=4835	1730.0	2	1456.73015	728.86821	K	T	1048	1064
PSM	YTQKAPQVSTPTLVEAAR	-232_136052	P07724	1	Mouse_09-2020	null	[MS,MS:1001208,SEQUEST,]	1.5e-3	null	ms_run[27]:scan=6085	2024.8	3	1960.05155	654.02146	R	L	435	453
PSM	VLIEGSINSVR	-232_15247	P59999	1	Mouse_09-2020	null	[MS,MS:1001208,SEQUEST,]	2.7e-4	null	ms_run[11]:scan=6039	2132.1	2	1186.67925	593.84314	K	S	61	72
PSM	LQNLQLQPGK	-232_49690	P32020	1	Mouse_09-2020	null	[MS,MS:1001208,SEQUEST,]	2.7e-4	null	ms_run[42]:scan=4861	1737.7	2	1138.65764	569.83258	K	K	535	545
PSM	KTETQEKNPLPSKETIEQEKQAGES	-232_40806	P20065	1	Mouse_09-2020	null	[MS,MS:1001208,SEQUEST,]	2.7e-4	null	ms_run[32]:scan=3233	1213.0	5	2829.41175	566.68807	K	0	26	51
PSM	KALAAAGYDVEKNNSR	-232_49241	P43274	1	Mouse_09-2020	null	[MS,MS:1001208,SEQUEST,]	2.7e-4	null	ms_run[42]:scan=2448	974.1	3	1706.88279	569.63219	K	K	64	80
PSM	ALRTDYNASVSVPDSSGPER	-232_135811	P61979	1	Mouse_09-2020	null	[MS,MS:1001208,SEQUEST,]	1.5e-3	null	ms_run[27]:scan=5711	1922.7	3	2121.02140	707.67842	K	L	67	87
PSM	FYSVNVDYSK	-232_24977	Q62425	1	Mouse_09-2020	null	[MS,MS:1001208,SEQUEST,]	2.7e-4	null	ms_run[17]:scan=6650	2224.8	2	1221.57854	611.29295	K	K	65	75
PSM	RFDAQTGADREVQR	-232_143338	A0A140LIZ5	1	Mouse_09-2020	null	[MS,MS:1001208,SEQUEST,]	1.5e-3	null	ms_run[32]:scan=2231	900.3	3	1648.81455	550.27652	K	L	243	257
PSM	FSASGELGNGNIK	-232_135444	P17918	1	Mouse_09-2020	null	[MS,MS:1001208,SEQUEST,]	1.5e-3	null	ms_run[27]:scan=5267	1799.8	2	1293.64507	647.32532	K	S	169	182
PSM	TAPFDSRFPNQNQTK	-232_41327	P56391	1	Mouse_09-2020	null	[MS,MS:1001208,SEQUEST,]	2.1e-2	null	ms_run[32]:scan=4829	1670.3	3	1750.85300	584.28843	K	C	14	29
PSM	GFSVVADTPELQR	-232_130803	A2A6H0	1	Mouse_09-2020	null	[MS,MS:1001208,SEQUEST,]	1.5e-3	null	ms_run[22]:scan=8133	2594.7	2	1418.72807	709.86735	K	K	61	74
PSM	FYGDLEKDKGLQTSQDAR	-232_41315	P14211	1	Mouse_09-2020	null	[MS,MS:1001208,SEQUEST,]	2.7e-4	null	ms_run[32]:scan=4808	1665.8	3	2071.00724	691.00788	K	Y	56	74
PSM	AIAGTGANVIVTGGK	-232_146963	H3BJB6	1	Mouse_09-2020	null	[MS,MS:1001208,SEQUEST,]	1.5e-3	null	ms_run[33]:scan=4512	1841.9	2	1328.75286	664.88026	K	A	41	56
PSM	YDEAASYIQSK	-232_41308	P08752	1	Mouse_09-2020	null	[MS,MS:1001208,SEQUEST,]	2.7e-4	null	ms_run[32]:scan=4805	1664.7	2	1274.59075	637.79860	K	E	297	308
PSM	GQAVDYDGSRTQEEIVAK	-232_41194	A0A0R4J0Z1	1	Mouse_09-2020	null	[MS,MS:1001208,SEQUEST,]	2.7e-4	null	ms_run[32]:scan=4597	1607.0	3	1965.95267	655.98859	K	R	142	160
PSM	ALRTDYNASVSVPDSSGPER	-232_146967	P61979	1	Mouse_09-2020	null	[MS,MS:1001208,SEQUEST,]	1.5e-3	null	ms_run[33]:scan=4518	1844.0	3	2121.02011	707.67842	K	L	67	87
PSM	RAPFDLFENK	-232_130733	P11499	1	Mouse_09-2020	null	[MS,MS:1001208,SEQUEST,]	1.1e-2	null	ms_run[22]:scan=7947	2542.8	2	1236.63750	618.82221	R	K	338	348
PSM	TETQEKNTLPTKETIEQEK	-232_48954	Q6ZWY8	1	Mouse_09-2020	null	[MS,MS:1001208,SEQUEST,]	2.7e-4	null	ms_run[41]:scan=2948	1182.3	4	2247.13418	562.53922	K	S	21	40
PSM	KALAAAGYDVEKNNSR	-232_15711	P43274	1	Mouse_09-2020	null	[MS,MS:1001208,SEQUEST,]	2.7e-4	null	ms_run[12]:scan=2427	980.1	3	1706.88279	569.63219	K	K	64	80
PSM	LQNLQLQPGK	-232_49042	P32020	1	Mouse_09-2020	null	[MS,MS:1001208,SEQUEST,]	2.7e-4	null	ms_run[41]:scan=4548	1704.0	2	1138.65825	569.83258	K	K	535	545
PSM	GFGNIATNEDAK	-232_41166	Q8K0E8	1	Mouse_09-2020	null	[MS,MS:1001208,SEQUEST,]	2.7e-4	null	ms_run[32]:scan=4498	1578.3	2	1236.58476	618.79639	K	Y	292	304
PSM	SIQEIQELDKDDESLRK	-232_24709	Q99PT1	1	Mouse_09-2020	null	[MS,MS:1001208,SEQUEST,]	2.7e-4	null	ms_run[17]:scan=5786	1993.4	3	2046.03550	682.68317	K	K	34	51
PSM	LFIVGSNSSSSTR	-232_24739	F6VNW5	1	Mouse_09-2020	null	[MS,MS:1001208,SEQUEST,]	4.6e-4	null	ms_run[17]:scan=5830	2005.9	2	1354.69658	677.85170	K	A	39	52
PSM	DAGPLLISLK	-232_49112	O89053	1	Mouse_09-2020	null	[MS,MS:1001208,SEQUEST,]	2.7e-4	null	ms_run[41]:scan=8518	3122.1	2	1026.61931	513.81332	R	G	384	394
PSM	IYIDSNNNPER	-232_41013	Q68FD5	1	Mouse_09-2020	null	[MS,MS:1001208,SEQUEST,]	2.7e-4	null	ms_run[32]:scan=3966	1425.0	2	1334.63371	667.82040	K	L	882	893
PSM	RAFLIEEQK	-232_40986	Q9D1R9	1	Mouse_09-2020	null	[MS,MS:1001208,SEQUEST,]	2.7e-4	null	ms_run[32]:scan=3945	1419.0	2	1133.63140	567.31931	K	V	93	102
PSM	FGGNPGGFGNQGGFGNSR	-232_24900	A0A087WR97	1	Mouse_09-2020	null	[MS,MS:1001208,SEQUEST,]	2.7e-4	null	ms_run[17]:scan=6489	2182.0	2	1726.76872	863.88767	R	G	219	237
PSM	LQERLDRLEETVQAK	-232_135748	O89053	1	Mouse_09-2020	null	[MS,MS:1001208,SEQUEST,]	1.5e-3	null	ms_run[27]:scan=5642	1902.6	3	1827.99295	610.00228	K	0	447	462
PSM	YYPTEDVPR	-232_49036	P47911	1	Mouse_09-2020	null	[MS,MS:1001208,SEQUEST,]	6.0e-3	null	ms_run[41]:scan=4513	1691.8	2	1139.53716	570.27202	R	L	123	132
PSM	FLIPNASQPESK	-232_18102	P63101	1	Mouse_09-2020	null	[MS,MS:1001208,SEQUEST,]	2.7e-4	null	ms_run[12]:scan=6584	2231.6	2	1330.70073	665.85371	K	F	104	116
PSM	GFSVVADTPELQR	-232_48210	A2A6H0	1	Mouse_09-2020	null	[MS,MS:1001208,SEQUEST,]	2.7e-4	null	ms_run[38]:scan=6288	2519.9	2	1418.72734	709.86735	K	K	61	74
PSM	ALRTDYNASVSVPDSSGPER	-232_41730	P61979	1	Mouse_09-2020	null	[MS,MS:1001208,SEQUEST,]	2.7e-4	null	ms_run[32]:scan=5757	1927.3	3	2121.02250	707.67842	K	L	67	87
PSM	SITTIIDTFHQYSR	-232_47242	P31725	1	Mouse_09-2020	null	[MS,MS:1001208,SEQUEST,]	2.7e-4	null	ms_run[37]:scan=9831	3168.8	2	1681.85417	841.43084	R	E	12	26
PSM	FQSSHHSTDITSLDQYVER	-232_42176	P08113	1	Mouse_09-2020	null	[MS,MS:1001208,SEQUEST,]	2.7e-4	null	ms_run[32]:scan=6800	2195.4	3	2250.03934	750.68557	R	K	512	531
PSM	AAWGKIGGHGAEYGAEALER	-232_17648	Q91VB8	1	Mouse_09-2020	null	[MS,MS:1001208,SEQUEST,]	2.7e-4	null	ms_run[12]:scan=5963	2055.4	3	2043.00364	681.67294	K	F	13	33
PSM	AAWGKIGGHGAEYGAEALER	-232_17642	Q91VB8	1	Mouse_09-2020	null	[MS,MS:1001208,SEQUEST,]	2.7e-4	null	ms_run[12]:scan=5956	2053.6	4	2043.00442	511.50652	K	F	13	33
PSM	RQLEEAEEEAQRANASR	-232_143791	Q8VDD5	1	Mouse_09-2020	null	[MS,MS:1001208,SEQUEST,]	1.5e-3	null	ms_run[32]:scan=3472	1283.4	3	1986.95853	662.99111	K	K	1877	1894
PSM	ITITNDQNRLTPEEIER	-232_42167	P20029	1	Mouse_09-2020	null	[MS,MS:1001208,SEQUEST,]	2.7e-4	null	ms_run[32]:scan=6775	2188.1	3	2042.05240	681.35528	K	V	525	542
PSM	RLQSIGTENTEENRR	-232_23492	A0A0U1RPT5	1	Mouse_09-2020	null	[MS,MS:1001208,SEQUEST,]	2.7e-4	null	ms_run[16]:scan=1628	690.5	4	1802.91054	451.48305	K	Y	97	112
PSM	YTQKAPQVSTPTLVEAAR	-232_17575	P07724	1	Mouse_09-2020	null	[MS,MS:1001208,SEQUEST,]	2.7e-4	null	ms_run[12]:scan=5863	2028.1	3	1960.05027	654.02146	R	L	435	453
PSM	IEESYTLNSNLGR	-232_42154	Q9D154	1	Mouse_09-2020	null	[MS,MS:1001208,SEQUEST,]	4.2e-3	null	ms_run[32]:scan=6761	2184.1	2	1495.73808	748.37299	K	G	278	291
PSM	ITSLEVENQNLR	-232_17556	Q80T06	1	Mouse_09-2020	null	[MS,MS:1001208,SEQUEST,]	2.7e-4	null	ms_run[12]:scan=5831	2019.0	2	1415.74785	708.37808	R	V	84	96
PSM	DSYVGDEAQSK	-232_47510	P60710	0	Mouse_09-2020	null	[MS,MS:1001208,SEQUEST,]	3.3e-3	null	ms_run[38]:scan=2103	914.9	2	1198.52214	599.76476	K	G	51	62
PSM	DSYVGDEAQSK	-232_47510	P68134	0	Mouse_09-2020	null	[MS,MS:1001208,SEQUEST,]	3.3e-3	null	ms_run[38]:scan=2103	914.9	2	1198.52214	599.76476	K	G	53	64
PSM	IQDKEGIPPDQQR	-232_23530	E9Q5F6	1	Mouse_09-2020	null	[MS,MS:1001208,SEQUEST,]	4.6e-4	null	ms_run[16]:scan=2213	937.8	3	1523.78135	508.59860	K	I	30	43
PSM	TWNDPSVQQDIK	-232_17537	P20029	1	Mouse_09-2020	null	[MS,MS:1001208,SEQUEST,]	2.7e-4	null	ms_run[12]:scan=5799	2010.1	2	1430.68938	715.84916	R	L	103	115
PSM	NFSDNQLQEGK	-232_146530	Q9WVA4	1	Mouse_09-2020	null	[MS,MS:1001208,SEQUEST,]	6.6e-3	null	ms_run[33]:scan=3019	1263.7	2	1279.59099	640.29930	R	V	161	172
PSM	SIQEIQELDKDDESLRK	-232_17498	Q99PT1	1	Mouse_09-2020	null	[MS,MS:1001208,SEQUEST,]	2.7e-4	null	ms_run[12]:scan=5733	1990.8	3	2046.03678	682.68317	K	K	34	51
PSM	NSNPALNDNLEK	-232_47661	Q9Z1Q5	1	Mouse_09-2020	null	[MS,MS:1001208,SEQUEST,]	4.6e-4	null	ms_run[38]:scan=3068	1314.9	2	1328.64372	664.82568	K	L	120	132
PSM	GYGYGQGAGTLSTDKGESLGIK	-232_42150	P97315	1	Mouse_09-2020	null	[MS,MS:1001208,SEQUEST,]	2.7e-4	null	ms_run[32]:scan=6755	2182.5	3	2159.06284	720.35869	K	E	70	92
PSM	YFVTAVSRPGLGEPR	-232_42126	P01901	1	Mouse_09-2020	null	[MS,MS:1001208,SEQUEST,]	2.7e-4	null	ms_run[32]:scan=6735	2176.8	3	1648.88010	550.29837	R	M	28	43
PSM	KALAAAGYDVEKNNSR	-232_23541	P43274	1	Mouse_09-2020	null	[MS,MS:1001208,SEQUEST,]	2.7e-4	null	ms_run[16]:scan=2244	949.3	3	1706.88114	569.63219	K	K	64	80
PSM	AVFPSIVGRPR	-232_17682	P60710	0	Mouse_09-2020	null	[MS,MS:1001208,SEQUEST,]	6.4e-4	null	ms_run[12]:scan=6015	2070.0	2	1198.70549	599.85639	R	Q	29	40
PSM	AVFPSIVGRPR	-232_17682	P68134	0	Mouse_09-2020	null	[MS,MS:1001208,SEQUEST,]	6.4e-4	null	ms_run[12]:scan=6015	2070.0	2	1198.70549	599.85639	R	Q	31	42
PSM	DAGPLLISLK	-232_47228	O89053	1	Mouse_09-2020	null	[MS,MS:1001208,SEQUEST,]	2.7e-4	null	ms_run[37]:scan=9797	3157.5	2	1026.61992	513.81332	R	G	384	394
PSM	YALYDATYETK	-232_42188	P45591	1	Mouse_09-2020	null	[MS,MS:1001208,SEQUEST,]	2.7e-4	null	ms_run[32]:scan=6822	2201.7	2	1337.62663	669.31663	R	S	82	93
PSM	IQALQQQADDAEDRAQGLQR	-232_17699	Q6IRU2	1	Mouse_09-2020	null	[MS,MS:1001208,SEQUEST,]	2.7e-4	null	ms_run[12]:scan=6046	2079.5	3	2254.11545	752.04387	K	L	14	34
[truncated: 7,022 more rows]
