# Supplementary material for: A Novel Spectral Annotation Strategy Streamlines Reporting of Mono-ADP-ribosylated Peptides Derived from Mouse Liver and Spleen in Response to IFN-γ
Source: Mol Cell Proteomics. 2021 Sep 28;21(4):100153. doi: 10.1016/j.mcpro.2021.100153 (PMC9014395; doi:10.1016/j.mcpro.2021.100153)
Supplement: Supplemental Data 6 [file mmc8.zip › mcpro_100153_mmc8.mzTab]

COM	This	line	serves	as	a	size	and	separator	hint	for	spreadsheet	applications.	-	-	-	-	-	-	-	-	-	-	-	-	-	-	-	-	-	-	-	-	-	-	-	-	-	-	-	-	-	-	-	-	-	-
COM	Report of a minimal "Summary Quantification report" Proteome Discoverer 2.4.1.15 experiment.
MTD	mzTab-Version	1.0.0
MTD	mzTag-mode	Summary
MTD	mzTab-type	Quantification
MTD	description	Export of M:\PostDocAnalysis\01_Singh\SKuraoka\PD2.4_ptm\01_HH_InvivoIFNg_Spleen_trigHCD-EThcD_ptm.pdResult
MTD	ms_run[1]-location	file://M:\LumosIncomingRAWFiles(Previous)\10-2019\10-30-2019\01_HH_Spleen-MWCO_Notreatment-1_x2_trigHCD-EThcD-OT_GPS400-1500_60min.raw
MTD	ms_run[2]-location	file://M:\LumosIncomingRAWFiles(Previous)\10-2019\10-30-2019\01_HH_Spleen-MWCO_Notreatment-2_x2_trigHCD-EThcD-OT_GPS400-1500_60min.raw
MTD	ms_run[3]-location	file://M:\LumosIncomingRAWFiles(Previous)\10-2019\10-30-2019\01_HH_Spleen-MWCO_Notreatment-3_x2_trigHCD-EThcD-OT_GPS400-1500_60min.raw
MTD	ms_run[4]-location	file://M:\LumosIncomingRAWFiles(Previous)\10-2019\10-30-2019\01_HH_Spleen-MWCO_Saline-1_x2_trigHCD-EThcD-OT_GPS400-1500_60min.raw
MTD	ms_run[5]-location	file://M:\LumosIncomingRAWFiles(Previous)\10-2019\10-30-2019\01_HH_Spleen-MWCO_Saline-2_x2_trigHCD-EThcD-OT_GPS400-1500_60min.raw
MTD	ms_run[6]-location	file://M:\LumosIncomingRAWFiles(Previous)\10-2019\10-30-2019\01_HH_Spleen-MWCO_Saline-3_x2_trigHCD-EThcD-OT_GPS400-1500_60min.raw
MTD	ms_run[7]-location	file://M:\LumosIncomingRAWFiles(Previous)\10-2019\10-30-2019\01_HH_Spleen-MWCO_IFNg-1_x2_trigHCD-EThcD-OT_GPS400-1500_60min.raw
MTD	ms_run[8]-location	file://M:\LumosIncomingRAWFiles(Previous)\10-2019\10-30-2019\01_HH_Spleen-MWCO_IFNg-2_x2_trigHCD-EThcD-OT_GPS400-1500_60min.raw
MTD	ms_run[9]-location	file://M:\LumosIncomingRAWFiles(Previous)\10-2019\10-30-2019\01_HH_Spleen-MWCO_IFNg-3_x2_trigHCD-EThcD-OT_GPS400-1500_60min.raw
MTD	protein_search_engine_score[1]	[MS,MS:1001155,SEQUEST:xcorr,]
MTD	protein_search_engine_score[2]	Sum PEP Score
MTD	peptide_search_engine_score[1]	[MS,MS:1001155,SEQUEST:xcorr,]
MTD	psm_search_engine_score[1]	[MS,MS:1001491,percolator:Q value,]
MTD	psm_search_engine_score[2]	IMP-ptmRS: ptmRS: Binomial Peptide Score
MTD	fixed_mod[1]	[UNIMOD, UNIMOD:4, Carbamidomethyl, ]
MTD	variable_mod[1]	[UNIMOD, UNIMOD:35, Oxidation, ]
MTD	variable_mod[2]	[CHEMMOD, CHEMMOD:541.06111, ,]
MTD	variable_mod[3]	[UNIMOD, UNIMOD:1, Acetyl, ]
MTD	quantification method	[MS, MS:1002038, unlabeled sample]
MTD	protein-quantification-unit	null
MTD	peptide-quantification-unit	null
MTD	assay[1]-ms_run_ref	ms_run[1]
MTD	assay[2]-ms_run_ref	ms_run[2]
MTD	assay[3]-ms_run_ref	ms_run[3]
MTD	assay[4]-ms_run_ref	ms_run[4]
MTD	assay[5]-ms_run_ref	ms_run[5]
MTD	assay[6]-ms_run_ref	ms_run[6]
MTD	assay[7]-ms_run_ref	ms_run[7]
MTD	assay[8]-ms_run_ref	ms_run[8]
MTD	assay[9]-ms_run_ref	ms_run[9]
MTD	assay[1]-quantification_reagent	[MS, MS:1002038, unlabeled sample, ]
MTD	assay[2]-quantification_reagent	[MS, MS:1002038, unlabeled sample, ]
MTD	assay[3]-quantification_reagent	[MS, MS:1002038, unlabeled sample, ]
MTD	assay[4]-quantification_reagent	[MS, MS:1002038, unlabeled sample, ]
MTD	assay[5]-quantification_reagent	[MS, MS:1002038, unlabeled sample, ]
MTD	assay[6]-quantification_reagent	[MS, MS:1002038, unlabeled sample, ]
MTD	assay[7]-quantification_reagent	[MS, MS:1002038, unlabeled sample, ]
MTD	assay[8]-quantification_reagent	[MS, MS:1002038, unlabeled sample, ]
MTD	assay[9]-quantification_reagent	[MS, MS:1002038, unlabeled sample, ]
MTD	study_variable[1]-assay_refs	assay[1]
MTD	study_variable[2]-assay_refs	assay[2]
MTD	study_variable[3]-assay_refs	assay[3]
MTD	study_variable[4]-assay_refs	assay[4]
MTD	study_variable[5]-assay_refs	assay[5]
MTD	study_variable[6]-assay_refs	assay[6]
MTD	study_variable[7]-assay_refs	assay[7]
MTD	study_variable[8]-assay_refs	assay[8]
MTD	study_variable[9]-assay_refs	assay[9]
MTD	study_variable[1]-description	01_HH_Spleen-MWCO_Notreatment-1_x2_trigHCD-EThcD-OT_GPS400-1500_60min:
MTD	study_variable[2]-description	01_HH_Spleen-MWCO_Notreatment-2_x2_trigHCD-EThcD-OT_GPS400-1500_60min:
MTD	study_variable[3]-description	01_HH_Spleen-MWCO_Notreatment-3_x2_trigHCD-EThcD-OT_GPS400-1500_60min:
MTD	study_variable[4]-description	01_HH_Spleen-MWCO_Saline-1_x2_trigHCD-EThcD-OT_GPS400-1500_60min:
MTD	study_variable[5]-description	01_HH_Spleen-MWCO_Saline-2_x2_trigHCD-EThcD-OT_GPS400-1500_60min:
MTD	study_variable[6]-description	01_HH_Spleen-MWCO_Saline-3_x2_trigHCD-EThcD-OT_GPS400-1500_60min:
MTD	study_variable[7]-description	01_HH_Spleen-MWCO_IFNg-1_x2_trigHCD-EThcD-OT_GPS400-1500_60min:
MTD	study_variable[8]-description	01_HH_Spleen-MWCO_IFNg-2_x2_trigHCD-EThcD-OT_GPS400-1500_60min:
MTD	study_variable[9]-description	01_HH_Spleen-MWCO_IFNg-3_x2_trigHCD-EThcD-OT_GPS400-1500_60min:
PRH	accession	description	taxid	species	database	database_version	search_engine	best_search_engine_score[1]	best_search_engine_score[2]	ambiguity_members	modifications	protein_coverage	protein_abundance_study_variable[1]	protein_abundance_stdev_study_variable[1]	protein_abundance_std_study_variable[1]	protein_abundance_study_variable[2]	protein_abundance_stdev_study_variable[2]	protein_abundance_std_study_variable[2]	protein_abundance_study_variable[3]	protein_abundance_stdev_study_variable[3]	protein_abundance_std_study_variable[3]	protein_abundance_study_variable[4]	protein_abundance_stdev_study_variable[4]	protein_abundance_std_study_variable[4]	protein_abundance_study_variable[5]	protein_abundance_stdev_study_variable[5]	protein_abundance_std_study_variable[5]	protein_abundance_study_variable[6]	protein_abundance_stdev_study_variable[6]	protein_abundance_std_study_variable[6]	protein_abundance_study_variable[7]	protein_abundance_stdev_study_variable[7]	protein_abundance_std_study_variable[7]	protein_abundance_study_variable[8]	protein_abundance_stdev_study_variable[8]	protein_abundance_std_study_variable[8]	protein_abundance_study_variable[9]	protein_abundance_stdev_study_variable[9]	protein_abundance_std_study_variable[9]	protein_abundance_assay[1]	protein_abundance_assay[2]	protein_abundance_assay[3]	protein_abundance_assay[4]	protein_abundance_assay[5]	protein_abundance_assay[6]	protein_abundance_assay[7]	protein_abundance_assay[8]	protein_abundance_assay[9]
PRT	Q8VDD5	Myosin-9 OS=Mus musculus OX=10090 GN=Myh9 PE=1 SV=4	null	null	Mouse_09-2020	null	[MS,MS:1001208,SEQUEST,]	53.34	54.666	null	null	0.10	null	null	null	null	null	null	null	null	null	null	null	null	null	null	null	null	null	null	null	null	null	null	null	null	null	null	null	5.290e5	6.845e5	5.507e5	8.112e5	7.760e5	5.563e5	4.475e5	8.460e5	8.282e5
PRT	P63017	Heat shock cognate 71 kDa protein OS=Mus musculus OX=10090 GN=Hspa8 PE=1 SV=1	null	null	Mouse_09-2020	null	[MS,MS:1001208,SEQUEST,]	73.86	52.217	null	null	0.23	null	null	null	null	null	null	null	null	null	null	null	null	null	null	null	null	null	null	null	null	null	null	null	null	null	null	null	8.135e5	9.782e5	1.434e6	1.128e6	9.454e5	9.267e5	8.159e5	9.462e5	1.113e6
PRT	Q91VB8	Alpha globin 1 OS=Mus musculus OX=10090 GN=Hba-a1 PE=1 SV=1	null	null	Mouse_09-2020	null	[MS,MS:1001208,SEQUEST,]	112.46	85.956	null	null	0.75	null	null	null	null	null	null	null	null	null	null	null	null	null	null	null	null	null	null	null	null	null	null	null	null	null	null	null	2.398e6	2.301e6	4.017e6	2.181e6	1.986e6	1.473e6	4.167e6	7.055e6	6.657e6
PRT	P07724	Albumin OS=Mus musculus OX=10090 GN=Alb PE=1 SV=3	null	null	Mouse_09-2020	null	[MS,MS:1001208,SEQUEST,]	46.02	40.747	null	null	0.13	null	null	null	null	null	null	null	null	null	null	null	null	null	null	null	null	null	null	null	null	null	null	null	null	null	null	null	1.930e6	2.027e6	1.827e6	2.655e6	2.084e6	2.519e6	1.864e6	2.291e6	2.396e6
PRT	P26041	Moesin OS=Mus musculus OX=10090 GN=Msn PE=1 SV=3	null	null	Mouse_09-2020	null	[MS,MS:1001208,SEQUEST,]	33.17	27.311	null	null	0.16	null	null	null	null	null	null	null	null	null	null	null	null	null	null	null	null	null	null	null	null	null	null	null	null	null	null	null	5.743e5	5.819e5	5.398e5	5.515e5	6.183e5	5.828e5	4.845e5	5.715e5	6.369e5
PRT	P60710	Actin, cytoplasmic 1 OS=Mus musculus OX=10090 GN=Actb PE=1 SV=1	null	null	Mouse_09-2020	null	[MS,MS:1001208,SEQUEST,]	91.07	87.287	null	null	0.43	null	null	null	null	null	null	null	null	null	null	null	null	null	null	null	null	null	null	null	null	null	null	null	null	null	null	null	1.034e7	7.443e6	9.073e6	9.811e6	7.560e6	6.642e6	5.576e6	7.080e6	7.759e6
PRT	P20029	Endoplasmic reticulum chaperone BiP OS=Mus musculus OX=10090 GN=Hspa5 PE=1 SV=3	null	null	Mouse_09-2020	null	[MS,MS:1001208,SEQUEST,]	60.51	32.554	null	null	0.16	null	null	null	null	null	null	null	null	null	null	null	null	null	null	null	null	null	null	null	null	null	null	null	null	null	null	null	2.340e5	2.235e5	2.908e5	2.769e5	2.287e5	1.888e5	1.191e5	2.257e5	1.888e5
PRT	P31725	Protein S100-A9 OS=Mus musculus OX=10090 GN=S100a9 PE=1 SV=3	null	null	Mouse_09-2020	null	[MS,MS:1001208,SEQUEST,]	21.76	19.444	null	null	0.35	null	null	null	null	null	null	null	null	null	null	null	null	null	null	null	null	null	null	null	null	null	null	null	null	null	null	null	1.999e5	1.054e5	1.234e6	9.225e4	7.164e4	1.005e5	2.443e5	4.360e5	5.834e5
PRT	P26039	Talin-1 OS=Mus musculus OX=10090 GN=Tln1 PE=1 SV=2	null	null	Mouse_09-2020	null	[MS,MS:1001208,SEQUEST,]	43.88	33.300	null	null	0.04	null	null	null	null	null	null	null	null	null	null	null	null	null	null	null	null	null	null	null	null	null	null	null	null	null	null	null	2.088e5	2.586e5	2.133e5	2.920e5	2.690e5	2.456e5	1.940e5	2.315e5	2.355e5
PRT	P10126	Elongation factor 1-alpha 1 OS=Mus musculus OX=10090 GN=Eef1a1 PE=1 SV=3	null	null	Mouse_09-2020	null	[MS,MS:1001208,SEQUEST,]	17.89	21.893	null	null	0.19	null	null	null	null	null	null	null	null	null	null	null	null	null	null	null	null	null	null	null	null	null	null	null	null	null	null	null	3.370e5	3.523e5	4.145e5	3.546e5	3.508e5	3.131e5	2.579e5	3.587e5	3.036e5
PRT	B7FAV1	Filamin, alpha (Fragment) OS=Mus musculus OX=10090 GN=Flna PE=1 SV=1	null	null	Mouse_09-2020	null	[MS,MS:1001208,SEQUEST,]	35.30	29.973	null	null	0.05	null	null	null	null	null	null	null	null	null	null	null	null	null	null	null	null	null	null	null	null	null	null	null	null	null	null	null	3.624e5	4.077e5	4.031e5	4.412e5	4.114e5	3.731e5	2.500e5	3.852e5	3.236e5
PRT	A8DUK4	Beta-globin OS=Mus musculus OX=10090 GN=Hbb-bs PE=1 SV=1	null	null	Mouse_09-2020	null	[MS,MS:1001208,SEQUEST,]	112.83	46.273	null	null	0.65	null	null	null	null	null	null	null	null	null	null	null	null	null	null	null	null	null	null	null	null	null	null	null	null	null	null	null	5.602e7	7.661e7	8.675e7	6.218e7	4.476e7	3.693e7	1.126e8	4.564e7	9.061e7
PRT	P63158	High mobility group protein B1 OS=Mus musculus OX=10090 GN=Hmgb1 PE=1 SV=2	null	null	Mouse_09-2020	null	[MS,MS:1001208,SEQUEST,]	28.76	30.385	null	null	0.33	null	null	null	null	null	null	null	null	null	null	null	null	null	null	null	null	null	null	null	null	null	null	null	null	null	null	null	3.069e5	3.366e5	4.576e5	4.718e5	3.215e5	2.388e5	2.323e5	4.787e5	4.888e5
PRT	P63101	14-3-3 protein zeta/delta OS=Mus musculus OX=10090 GN=Ywhaz PE=1 SV=1	null	null	Mouse_09-2020	null	[MS,MS:1001208,SEQUEST,]	15.51	19.994	null	null	0.36	null	null	null	null	null	null	null	null	null	null	null	null	null	null	null	null	null	null	null	null	null	null	null	null	null	null	null	5.989e5	5.843e5	6.215e5	6.760e5	5.557e5	5.657e5	4.306e5	6.090e5	5.635e5
PRT	P17182	Alpha-enolase OS=Mus musculus OX=10090 GN=Eno1 PE=1 SV=3	null	null	Mouse_09-2020	null	[MS,MS:1001208,SEQUEST,]	43.03	37.739	null	null	0.13	null	null	null	null	null	null	null	null	null	null	null	null	null	null	null	null	null	null	null	null	null	null	null	null	null	null	null	2.462e5	1.618e5	3.180e5	2.733e5	2.146e5	1.821e5	2.133e5	2.341e5	4.441e5
PRT	P27773	Protein disulfide-isomerase A3 OS=Mus musculus OX=10090 GN=Pdia3 PE=1 SV=2	null	null	Mouse_09-2020	null	[MS,MS:1001208,SEQUEST,]	25.40	26.532	null	null	0.15	null	null	null	null	null	null	null	null	null	null	null	null	null	null	null	null	null	null	null	null	null	null	null	null	null	null	null	2.859e5	2.770e5	2.296e5	2.649e5	2.507e5	2.105e5	2.076e5	2.268e5	1.983e5
PRT	Q64727	Vinculin OS=Mus musculus OX=10090 GN=Vcl PE=1 SV=4	null	null	Mouse_09-2020	null	[MS,MS:1001208,SEQUEST,]	26.09	21.371	null	null	0.08	null	null	null	null	null	null	null	null	null	null	null	null	null	null	null	null	null	null	null	null	null	null	null	null	null	null	null	1.412e5	1.741e5	1.624e5	1.770e5	1.720e5	1.513e5	1.213e5	1.457e5	1.189e5
PRT	Q8VEK3	Heterogeneous nuclear ribonucleoprotein U OS=Mus musculus OX=10090 GN=Hnrnpu PE=1 SV=1	null	null	Mouse_09-2020	null	[MS,MS:1001208,SEQUEST,]	35.10	16.737	null	null	0.07	null	null	null	null	null	null	null	null	null	null	null	null	null	null	null	null	null	null	null	null	null	null	null	null	null	null	null	1.802e5	1.242e5	1.208e5	1.404e5	2.045e5	1.029e5	1.178e5	1.446e5	7.826e4
PRT	A0A1D5RLD8	Glyceraldehyde-3-phosphate dehydrogenase OS=Mus musculus OX=10090 GN=Gm10358 PE=1 SV=1	null	null	Mouse_09-2020	null	[MS,MS:1001208,SEQUEST,]	61.57	33.962	null	null	0.20	null	null	null	null	null	null	null	null	null	null	null	null	null	null	null	null	null	null	null	null	null	null	null	null	null	null	null	1.516e6	1.932e6	2.001e6	2.026e6	1.917e6	1.688e6	1.219e6	1.710e6	1.473e6
PRT	Q61233	Plastin-2 OS=Mus musculus OX=10090 GN=Lcp1 PE=1 SV=4	null	null	Mouse_09-2020	null	[MS,MS:1001208,SEQUEST,]	28.03	15.301	null	null	0.08	null	null	null	null	null	null	null	null	null	null	null	null	null	null	null	null	null	null	null	null	null	null	null	null	null	null	null	2.177e5	2.088e5	2.341e5	2.193e5	2.540e5	2.344e5	1.273e5	1.839e5	1.789e5
PRT	O89053	Coronin-1A OS=Mus musculus OX=10090 GN=Coro1a PE=1 SV=5	null	null	Mouse_09-2020	null	[MS,MS:1001208,SEQUEST,]	23.57	16.891	null	null	0.11	null	null	null	null	null	null	null	null	null	null	null	null	null	null	null	null	null	null	null	null	null	null	null	null	null	null	null	1.704e5	2.364e5	1.766e5	2.479e5	2.376e5	1.795e5	1.434e5	2.136e5	1.967e5
PRT	O88569	Heterogeneous nuclear ribonucleoproteins A2/B1 OS=Mus musculus OX=10090 GN=Hnrnpa2b1 PE=1 SV=2	null	null	Mouse_09-2020	null	[MS,MS:1001208,SEQUEST,]	18.05	22.182	null	null	0.24	null	null	null	null	null	null	null	null	null	null	null	null	null	null	null	null	null	null	null	null	null	null	null	null	null	null	null	1.949e5	1.510e5	9.895e4	2.047e5	4.349e5	2.977e5	1.632e5	2.492e5	1.887e5
PRT	P30681	High mobility group protein B2 OS=Mus musculus OX=10090 GN=Hmgb2 PE=1 SV=3	null	null	Mouse_09-2020	null	[MS,MS:1001208,SEQUEST,]	15.56	19.755	null	null	0.30	null	null	null	null	null	null	null	null	null	null	null	null	null	null	null	null	null	null	null	null	null	null	null	null	null	null	null	1.070e5	8.089e4	1.395e5	1.598e5	9.982e4	6.673e4	7.988e4	1.371e5	1.599e5
PRT	P11499	Heat shock protein HSP 90-beta OS=Mus musculus OX=10090 GN=Hsp90ab1 PE=1 SV=3	null	null	Mouse_09-2020	null	[MS,MS:1001208,SEQUEST,]	31.24	26.583	null	null	0.12	null	null	null	null	null	null	null	null	null	null	null	null	null	null	null	null	null	null	null	null	null	null	null	null	null	null	null	3.009e5	4.613e5	5.813e5	5.215e5	4.521e5	4.068e5	3.399e5	6.003e5	4.282e5
PRT	P20065	Thymosin beta-4 OS=Mus musculus OX=10090 GN=Tmsb4x PE=1 SV=1	null	null	Mouse_09-2020	null	[MS,MS:1001208,SEQUEST,]	48.24	34.946	null	null	0.50	null	null	null	null	null	null	null	null	null	null	null	null	null	null	null	null	null	null	null	null	null	null	null	null	null	null	null	7.260e5	7.254e5	1.331e6	1.125e6	7.634e5	8.273e5	6.601e5	1.045e6	1.307e6
PRT	P43274	Histone H1.4 OS=Mus musculus OX=10090 GN=H1-4 PE=1 SV=2	null	null	Mouse_09-2020	null	[MS,MS:1001208,SEQUEST,]	7.32	14.687	null	null	0.16	null	null	null	null	null	null	null	null	null	null	null	null	null	null	null	null	null	null	null	null	null	null	null	null	null	null	null	7.583e4	9.176e4	8.462e4	1.160e5	1.127e5	9.250e4	6.379e4	1.031e5	1.194e5
PRT	Q6ZWY8	Thymosin beta-10 OS=Mus musculus OX=10090 GN=Tmsb10 PE=1 SV=3	null	null	Mouse_09-2020	null	[MS,MS:1001208,SEQUEST,]	14.48	11.605	null	null	0.55	null	null	null	null	null	null	null	null	null	null	null	null	null	null	null	null	null	null	null	null	null	null	null	null	null	null	null	1.752e5	2.263e5	1.429e5	2.389e5	2.504e5	1.605e5	1.510e5	1.611e5	1.302e5
PRT	P17742	Peptidyl-prolyl cis-trans isomerase A OS=Mus musculus OX=10090 GN=Ppia PE=1 SV=2	null	null	Mouse_09-2020	null	[MS,MS:1001208,SEQUEST,]	2.05	7.350	null	null	0.19	null	null	null	null	null	null	null	null	null	null	null	null	null	null	null	null	null	null	null	null	null	null	null	null	null	null	null	7.305e4	5.900e4	9.529e4	4.879e4	6.563e4	5.320e4	3.811e4	1.046e5	1.142e5
PRT	D3Z6I8	Tropomyosin alpha-3 chain OS=Mus musculus OX=10090 GN=Tpm3 PE=1 SV=1	null	null	Mouse_09-2020	null	[MS,MS:1001208,SEQUEST,]	10.21	9.183	null	null	0.17	null	null	null	null	null	null	null	null	null	null	null	null	null	null	null	null	null	null	null	null	null	null	null	null	null	null	null	1.503e5	1.604e5	1.725e5	1.894e5	1.809e5	1.363e5	9.502e4	1.374e5	1.428e5
PRT	Q9WVA4	Transgelin-2 OS=Mus musculus OX=10090 GN=Tagln2 PE=1 SV=4	null	null	Mouse_09-2020	null	[MS,MS:1001208,SEQUEST,]	18.77	15.246	null	null	0.19	null	null	null	null	null	null	null	null	null	null	null	null	null	null	null	null	null	null	null	null	null	null	null	null	null	null	null	3.557e5	4.035e5	3.177e5	4.568e5	3.384e5	3.916e5	1.650e5	4.455e5	2.945e5
PRT	P68134	Actin, alpha skeletal muscle OS=Mus musculus OX=10090 GN=Acta1 PE=1 SV=1	null	null	Mouse_09-2020	null	[MS,MS:1001208,SEQUEST,]	83.29	66.145	null	null	0.29	null	null	null	null	null	null	null	null	null	null	null	null	null	null	null	null	null	null	null	null	null	null	null	null	null	null	null	5.469e5	6.468e5	8.171e5	6.073e5	4.837e5	2.692e5	3.581e5	6.136e5	4.667e5
PRT	Q921K2	Poly [ADP-ribose] polymerase OS=Mus musculus OX=10090 GN=Parp1 PE=1 SV=1	null	null	Mouse_09-2020	null	[MS,MS:1001208,SEQUEST,]	38.98	14.291	null	null	0.01	null	null	null	null	null	null	null	null	null	null	null	null	null	null	null	null	null	null	null	null	null	null	null	null	null	null	null	1.375e5	1.095e5	1.187e5	2.534e4	7.494e4	8.258e4	1.260e5	9.009e4	1.005e5
PRT	P40124	Adenylyl cyclase-associated protein 1 OS=Mus musculus OX=10090 GN=Cap1 PE=1 SV=4	null	null	Mouse_09-2020	null	[MS,MS:1001208,SEQUEST,]	6.29	8.372	null	null	0.06	null	null	null	null	null	null	null	null	null	null	null	null	null	null	null	null	null	null	null	null	null	null	null	null	null	null	null	1.797e5	1.733e5	2.004e5	1.180e5	1.297e5	1.370e5	1.264e5	1.918e5	2.813e5
PRT	P62962	Profilin-1 OS=Mus musculus OX=10090 GN=Pfn1 PE=1 SV=2	null	null	Mouse_09-2020	null	[MS,MS:1001208,SEQUEST,]	2.80	4.825	null	null	0.33	null	null	null	null	null	null	null	null	null	null	null	null	null	null	null	null	null	null	null	null	null	null	null	null	null	null	null	3.707e4	2.945e4	8.144e4	8.258e4	4.912e4	2.221e4	2.802e4	7.564e4	7.703e4
PRT	Q80T06	Elongation factor 1-delta OS=Mus musculus OX=10090 GN=Eef1d PE=1 SV=1	null	null	Mouse_09-2020	null	[MS,MS:1001208,SEQUEST,]	26.35	13.777	null	null	0.17	null	null	null	null	null	null	null	null	null	null	null	null	null	null	null	null	null	null	null	null	null	null	null	null	null	null	null	8.463e4	9.599e4	1.191e5	9.038e4	5.892e4	8.491e4	6.858e4	1.060e5	8.120e4
PRT	P22599	Alpha-1-antitrypsin 1-2 OS=Mus musculus OX=10090 GN=Serpina1b PE=1 SV=2	null	null	Mouse_09-2020	null	[MS,MS:1001208,SEQUEST,]	3.59	8.087	null	null	0.09	null	null	null	null	null	null	null	null	null	null	null	null	null	null	null	null	null	null	null	null	null	null	null	null	null	null	null	1.722e5	2.195e5	1.221e5	2.444e5	1.889e5	2.404e5	1.699e5	2.066e5	1.576e5
PRT	A0A1W2P6G5	Myosin light polypeptide 6 OS=Mus musculus OX=10090 GN=Myl6 PE=1 SV=1	null	null	Mouse_09-2020	null	[MS,MS:1001208,SEQUEST,]	7.59	12.543	null	null	0.24	null	null	null	null	null	null	null	null	null	null	null	null	null	null	null	null	null	null	null	null	null	null	null	null	null	null	null	2.334e5	2.695e5	2.960e5	2.838e5	2.901e5	2.486e5	1.941e5	1.976e5	2.051e5
PRT	Q99PT1	Rho GDP-dissociation inhibitor 1 OS=Mus musculus OX=10090 GN=Arhgdia PE=1 SV=3	null	null	Mouse_09-2020	null	[MS,MS:1001208,SEQUEST,]	11.44	10.392	null	null	0.19	null	null	null	null	null	null	null	null	null	null	null	null	null	null	null	null	null	null	null	null	null	null	null	null	null	null	null	9.342e4	1.287e5	1.439e5	1.548e5	1.398e5	8.700e4	6.390e4	1.120e5	1.171e5
PRT	Q68FD5	Clathrin heavy chain 1 OS=Mus musculus OX=10090 GN=Cltc PE=1 SV=3	null	null	Mouse_09-2020	null	[MS,MS:1001208,SEQUEST,]	15.74	13.886	null	null	0.03	null	null	null	null	null	null	null	null	null	null	null	null	null	null	null	null	null	null	null	null	null	null	null	null	null	null	null	1.098e5	1.345e5	1.213e5	7.906e4	1.535e5	1.146e5	1.528e5	2.167e5	1.673e5
PRT	E9Q5F6	Polyubiquitin-C (Fragment) OS=Mus musculus OX=10090 GN=Ubc PE=1 SV=1	null	null	Mouse_09-2020	null	[MS,MS:1001208,SEQUEST,]	4.95	5.259	null	null	0.54	null	null	null	null	null	null	null	null	null	null	null	null	null	null	null	null	null	null	null	null	null	null	null	null	null	null	null	1.446e4	4.662e3	3.636e4	2.387e4	1.453e4	1.544e4	2.202e4	3.399e4	3.376e4
PRT	Q03265	ATP synthase subunit alpha, mitochondrial OS=Mus musculus OX=10090 GN=Atp5f1a PE=1 SV=1	null	null	Mouse_09-2020	null	[MS,MS:1001208,SEQUEST,]	10.30	11.155	null	null	0.07	null	null	null	null	null	null	null	null	null	null	null	null	null	null	null	null	null	null	null	null	null	null	null	null	null	null	null	1.780e5	2.232e5	1.916e5	1.056e5	1.150e5	1.717e5	2.243e5	9.825e4	2.068e5
PRT	Q9D8E6	60S ribosomal protein L4 OS=Mus musculus OX=10090 GN=Rpl4 PE=1 SV=3	null	null	Mouse_09-2020	null	[MS,MS:1001208,SEQUEST,]	1.76	3.848	null	null	0.10	null	null	null	null	null	null	null	null	null	null	null	null	null	null	null	null	null	null	null	null	null	null	null	null	null	null	null	9.828e4	1.011e5	1.423e5	7.200e4	7.712e4	1.057e5	8.890e4	1.352e5	1.303e5
PRT	P56480	ATP synthase subunit beta, mitochondrial OS=Mus musculus OX=10090 GN=Atp5f1b PE=1 SV=2	null	null	Mouse_09-2020	null	[MS,MS:1001208,SEQUEST,]	7.24	8.357	null	null	0.08	null	null	null	null	null	null	null	null	null	null	null	null	null	null	null	null	null	null	null	null	null	null	null	null	null	null	null	9.266e4	1.457e4	1.250e5	1.203e5	2.641e4	3.851e4	5.794e4	9.407e4	7.710e4
PRT	P68372	Tubulin beta-4B chain OS=Mus musculus OX=10090 GN=Tubb4b PE=1 SV=1	null	null	Mouse_09-2020	null	[MS,MS:1001208,SEQUEST,]	31.52	21.437	null	null	0.10	null	null	null	null	null	null	null	null	null	null	null	null	null	null	null	null	null	null	null	null	null	null	null	null	null	null	null	3.399e5	4.064e5	4.192e5	2.918e5	3.621e5	3.329e5	2.795e5	3.436e5	3.100e5
PRT	Q9CQV8	14-3-3 protein beta/alpha OS=Mus musculus OX=10090 GN=Ywhab PE=1 SV=3	null	null	Mouse_09-2020	null	[MS,MS:1001208,SEQUEST,]	7.14	10.370	null	null	0.15	null	null	null	null	null	null	null	null	null	null	null	null	null	null	null	null	null	null	null	null	null	null	null	null	null	null	null	6.992e4	7.721e4	9.941e4	7.336e4	5.814e4	5.946e4	4.040e4	8.036e4	5.106e4
PRT	Q64475	Histone H2B type 1-B OS=Mus musculus OX=10090 GN=H2bc3 PE=1 SV=3	null	null	Mouse_09-2020	null	[MS,MS:1001208,SEQUEST,]	2.29	6.393	null	null	0.17	null	null	null	null	null	null	null	null	null	null	null	null	null	null	null	null	null	null	null	null	null	null	null	null	null	null	null	4.656e4	3.610e4	1.812e4	2.360e4	1.963e4	5.168e4	1.891e4	3.721e4	5.750e4
PRT	P26443	Glutamate dehydrogenase 1, mitochondrial OS=Mus musculus OX=10090 GN=Glud1 PE=1 SV=1	null	null	Mouse_09-2020	null	[MS,MS:1001208,SEQUEST,]	0.00	3.380	null	null	0.02	null	null	null	null	null	null	null	null	null	null	null	null	null	null	null	null	null	null	null	null	null	null	null	null	null	null	null	5.878e4	7.506e4	6.748e4	7.409e4	7.485e4	7.362e4	5.873e4	6.974e4	7.303e4
PRT	F6WA09	14-3-3 protein epsilon (Fragment) OS=Mus musculus OX=10090 GN=Ywhae PE=1 SV=1	null	null	Mouse_09-2020	null	[MS,MS:1001208,SEQUEST,]	2.12	3.695	null	null	0.20	null	null	null	null	null	null	null	null	null	null	null	null	null	null	null	null	null	null	null	null	null	null	null	null	null	null	null	1.607e4	3.900e4	4.291e4	5.181e4	4.293e4	1.496e4	3.157e4	5.137e4	4.239e4
PRT	Q01768	Nucleoside diphosphate kinase B OS=Mus musculus OX=10090 GN=Nme2 PE=1 SV=1	null	null	Mouse_09-2020	null	[MS,MS:1001208,SEQUEST,]	16.82	9.101	null	null	0.19	null	null	null	null	null	null	null	null	null	null	null	null	null	null	null	null	null	null	null	null	null	null	null	null	null	null	null	1.400e5	1.675e5	2.491e5	2.371e5	2.248e5	1.651e5	1.805e5	2.037e5	2.292e5
PRT	Q3U0V1	Far upstream element-binding protein 2 OS=Mus musculus OX=10090 GN=Khsrp PE=1 SV=2	null	null	Mouse_09-2020	null	[MS,MS:1001208,SEQUEST,]	20.26	9.502	null	null	0.04	null	null	null	null	null	null	null	null	null	null	null	null	null	null	null	null	null	null	null	null	null	null	null	null	null	null	null	4.732e4	6.956e4	4.995e4	7.719e4	5.330e4	4.759e4	4.739e4	5.417e4	3.933e4
PRT	P68369	Tubulin alpha-1A chain OS=Mus musculus OX=10090 GN=Tuba1a PE=1 SV=1	null	null	Mouse_09-2020	null	[MS,MS:1001208,SEQUEST,]	4.12	7.373	null	null	0.06	null	null	null	null	null	null	null	null	null	null	null	null	null	null	null	null	null	null	null	null	null	null	null	null	null	null	null	7.709e4	6.035e4	6.849e4	8.989e4	7.462e4	6.827e4	5.727e4	8.095e4	6.526e4
PRT	Q3TML0	Protein disulfide-isomerase A6 OS=Mus musculus OX=10090 GN=Pdia6 PE=1 SV=1	null	null	Mouse_09-2020	null	[MS,MS:1001208,SEQUEST,]	2.86	6.261	null	null	0.07	null	null	null	null	null	null	null	null	null	null	null	null	null	null	null	null	null	null	null	null	null	null	null	null	null	null	null	3.104e4	2.911e4	4.751e4	3.544e4	2.955e4	2.671e4	2.094e4	3.482e4	4.005e4
PRT	P40142	Transketolase OS=Mus musculus OX=10090 GN=Tkt PE=1 SV=1	null	null	Mouse_09-2020	null	[MS,MS:1001208,SEQUEST,]	17.80	12.508	null	null	0.06	null	null	null	null	null	null	null	null	null	null	null	null	null	null	null	null	null	null	null	null	null	null	null	null	null	null	null	6.149e4	7.412e4	9.241e4	6.329e4	5.907e4	5.970e4	4.082e4	6.450e4	5.349e4
PRT	Q01853	Transitional endoplasmic reticulum ATPase OS=Mus musculus OX=10090 GN=Vcp PE=1 SV=4	null	null	Mouse_09-2020	null	[MS,MS:1001208,SEQUEST,]	6.12	5.535	null	null	0.03	null	null	null	null	null	null	null	null	null	null	null	null	null	null	null	null	null	null	null	null	null	null	null	null	null	null	null	3.609e4	3.757e4	3.493e4	4.003e4	3.321e4	3.067e4	2.069e4	3.870e4	2.000e4
PRT	Q64737	Trifunctional purine biosynthetic protein adenosine-3 OS=Mus musculus OX=10090 GN=Gart PE=1 SV=3	null	null	Mouse_09-2020	null	[MS,MS:1001208,SEQUEST,]	0.00	3.278	null	null	0.03	null	null	null	null	null	null	null	null	null	null	null	null	null	null	null	null	null	null	null	null	null	null	null	null	null	null	null	2.293e4	3.227e4	4.661e4	4.538e4	2.194e4	2.333e4	2.793e4	5.107e4	6.278e4
PRT	P27005	Protein S100-A8 OS=Mus musculus OX=10090 GN=S100a8 PE=1 SV=3	null	null	Mouse_09-2020	null	[MS,MS:1001208,SEQUEST,]	2.50	4.645	null	null	0.46	null	null	null	null	null	null	null	null	null	null	null	null	null	null	null	null	null	null	null	null	null	null	null	null	null	null	null	1.514e4	null	8.578e4	null	null	null	1.582e4	null	9.091e4
PRT	P97315	Cysteine and glycine-rich protein 1 OS=Mus musculus OX=10090 GN=Csrp1 PE=1 SV=3	null	null	Mouse_09-2020	null	[MS,MS:1001208,SEQUEST,]	14.22	8.777	null	null	0.11	null	null	null	null	null	null	null	null	null	null	null	null	null	null	null	null	null	null	null	null	null	null	null	null	null	null	null	1.731e5	1.612e5	1.389e5	1.953e5	1.295e5	1.361e5	1.024e5	1.178e5	1.046e5
PRT	A0A0R4J0Z1	Protein disulfide-isomerase A4 OS=Mus musculus OX=10090 GN=Pdia4 PE=1 SV=1	null	null	Mouse_09-2020	null	[MS,MS:1001208,SEQUEST,]	6.84	4.941	null	null	0.05	null	null	null	null	null	null	null	null	null	null	null	null	null	null	null	null	null	null	null	null	null	null	null	null	null	null	null	9.079e4	1.019e5	2.279e5	1.457e4	1.165e5	9.560e4	7.380e3	7.276e3	7.667e3
PRT	P37804	Transgelin OS=Mus musculus OX=10090 GN=Tagln PE=1 SV=3	null	null	Mouse_09-2020	null	[MS,MS:1001208,SEQUEST,]	8.29	5.835	null	null	0.17	null	null	null	null	null	null	null	null	null	null	null	null	null	null	null	null	null	null	null	null	null	null	null	null	null	null	null	2.415e5	2.620e5	2.788e5	2.726e5	2.985e5	3.057e5	1.421e5	1.478e5	1.957e5
PRT	P45376	Aldo-keto reductase family 1 member B1 OS=Mus musculus OX=10090 GN=Akr1b1 PE=1 SV=3	null	null	Mouse_09-2020	null	[MS,MS:1001208,SEQUEST,]	3.30	5.271	null	null	0.08	null	null	null	null	null	null	null	null	null	null	null	null	null	null	null	null	null	null	null	null	null	null	null	null	null	null	null	4.374e4	4.672e4	3.942e4	5.078e4	4.129e4	4.018e4	3.215e4	3.931e4	3.540e4
PRT	Q9CVB6	Actin-related protein 2/3 complex subunit 2 OS=Mus musculus OX=10090 GN=Arpc2 PE=1 SV=3	null	null	Mouse_09-2020	null	[MS,MS:1001208,SEQUEST,]	6.00	8.409	null	null	0.08	null	null	null	null	null	null	null	null	null	null	null	null	null	null	null	null	null	null	null	null	null	null	null	null	null	null	null	1.853e5	2.192e5	1.781e5	2.313e5	2.073e5	1.855e5	1.465e5	1.648e5	1.562e5
PRT	Q61599	Rho GDP-dissociation inhibitor 2 OS=Mus musculus OX=10090 GN=Arhgdib PE=1 SV=3	null	null	Mouse_09-2020	null	[MS,MS:1001208,SEQUEST,]	3.21	4.168	null	null	0.21	null	null	null	null	null	null	null	null	null	null	null	null	null	null	null	null	null	null	null	null	null	null	null	null	null	null	null	3.326e4	3.416e4	3.339e4	3.233e4	2.118e4	2.501e4	1.253e4	4.058e4	3.255e4
PRT	A0A0A6YXV9	Interferon-activated gene 209 OS=Mus musculus OX=10090 GN=Ifi209 PE=1 SV=1	null	null	Mouse_09-2020	null	[MS,MS:1001208,SEQUEST,]	3.17	6.611	null	null	0.15	null	null	null	null	null	null	null	null	null	null	null	null	null	null	null	null	null	null	null	null	null	null	null	null	null	null	null	2.596e4	3.288e4	5.532e3	5.949e4	4.724e4	4.223e4	2.622e4	2.730e4	2.182e4
PRT	Q9CWK8	Sorting nexin-2 OS=Mus musculus OX=10090 GN=Snx2 PE=1 SV=2	null	null	Mouse_09-2020	null	[MS,MS:1001208,SEQUEST,]	10.13	9.801	null	null	0.06	null	null	null	null	null	null	null	null	null	null	null	null	null	null	null	null	null	null	null	null	null	null	null	null	null	null	null	5.037e4	4.840e4	3.629e4	6.468e4	5.524e4	5.418e4	3.768e4	4.795e4	3.917e4
PRT	P84104	Serine/arginine-rich splicing factor 3 OS=Mus musculus OX=10090 GN=Srsf3 PE=1 SV=1	null	null	Mouse_09-2020	null	[MS,MS:1001208,SEQUEST,]	2.67	4.293	null	null	0.10	null	null	null	null	null	null	null	null	null	null	null	null	null	null	null	null	null	null	null	null	null	null	null	null	null	null	null	8.304e4	9.726e4	9.528e4	1.105e5	8.853e4	8.166e4	6.313e4	1.619e5	7.258e4
PRT	P08228	Superoxide dismutase [Cu-Zn] OS=Mus musculus OX=10090 GN=Sod1 PE=1 SV=2	null	null	Mouse_09-2020	null	[MS,MS:1001208,SEQUEST,]	6.17	9.136	null	null	0.28	null	null	null	null	null	null	null	null	null	null	null	null	null	null	null	null	null	null	null	null	null	null	null	null	null	null	null	5.987e4	7.057e4	7.455e4	4.978e4	9.349e4	8.411e4	5.426e4	7.014e4	6.866e4
PRT	P14733	Lamin-B1 OS=Mus musculus OX=10090 GN=Lmnb1 PE=1 SV=3	null	null	Mouse_09-2020	null	[MS,MS:1001208,SEQUEST,]	3.91	6.656	null	null	0.05	null	null	null	null	null	null	null	null	null	null	null	null	null	null	null	null	null	null	null	null	null	null	null	null	null	null	null	5.957e4	5.284e4	4.420e4	6.781e4	7.944e4	6.693e4	3.925e4	5.095e4	4.775e4
PRT	P50247	Adenosylhomocysteinase OS=Mus musculus OX=10090 GN=Ahcy PE=1 SV=3	null	null	Mouse_09-2020	null	[MS,MS:1001208,SEQUEST,]	4.08	8.297	null	null	0.07	null	null	null	null	null	null	null	null	null	null	null	null	null	null	null	null	null	null	null	null	null	null	null	null	null	null	null	4.001e4	5.365e4	3.536e4	4.909e4	4.895e4	4.613e4	2.919e4	3.936e4	3.610e4
PRT	B8JK33	Heterogeneous nuclear ribonucleoprotein M OS=Mus musculus OX=10090 GN=Hnrnpm PE=1 SV=1	null	null	Mouse_09-2020	null	[MS,MS:1001208,SEQUEST,]	6.57	5.804	null	null	0.05	null	null	null	null	null	null	null	null	null	null	null	null	null	null	null	null	null	null	null	null	null	null	null	null	null	null	null	1.251e5	1.395e5	1.218e5	1.558e5	1.196e5	1.190e5	6.794e4	1.203e5	9.463e4
PRT	P14901	Heme oxygenase 1 OS=Mus musculus OX=10090 GN=Hmox1 PE=1 SV=1	null	null	Mouse_09-2020	null	[MS,MS:1001208,SEQUEST,]	5.73	6.767	null	null	0.10	null	null	null	null	null	null	null	null	null	null	null	null	null	null	null	null	null	null	null	null	null	null	null	null	null	null	null	null	8.909e4	8.647e4	2.750e4	6.420e4	5.532e4	5.773e4	7.956e4	5.728e4
PRT	P08752	Guanine nucleotide-binding protein G(i) subunit alpha-2 OS=Mus musculus OX=10090 GN=Gnai2 PE=1 SV=5	null	null	Mouse_09-2020	null	[MS,MS:1001208,SEQUEST,]	6.24	8.281	null	null	0.07	null	null	null	null	null	null	null	null	null	null	null	null	null	null	null	null	null	null	null	null	null	null	null	null	null	null	null	5.577e4	4.449e4	3.722e4	4.808e4	4.240e4	4.104e4	3.364e4	3.891e4	2.966e4
PRT	P29351	Tyrosine-protein phosphatase non-receptor type 6 OS=Mus musculus OX=10090 GN=Ptpn6 PE=1 SV=2	null	null	Mouse_09-2020	null	[MS,MS:1001208,SEQUEST,]	4.91	5.992	null	null	0.05	null	null	null	null	null	null	null	null	null	null	null	null	null	null	null	null	null	null	null	null	null	null	null	null	null	null	null	7.852e4	7.625e4	7.534e4	4.228e4	6.117e4	6.268e4	6.386e4	7.843e4	4.746e4
PRT	P01872	Immunoglobulin heavy constant mu OS=Mus musculus OX=10090 GN=Ighm PE=1 SV=2	null	null	Mouse_09-2020	null	[MS,MS:1001208,SEQUEST,]	5.55	6.205	null	null	0.08	null	null	null	null	null	null	null	null	null	null	null	null	null	null	null	null	null	null	null	null	null	null	null	null	null	null	null	5.797e4	4.518e4	4.872e4	3.770e4	3.557e4	3.250e4	3.373e4	3.304e4	4.426e4
PRT	P08113	Endoplasmin OS=Mus musculus OX=10090 GN=Hsp90b1 PE=1 SV=2	null	null	Mouse_09-2020	null	[MS,MS:1001208,SEQUEST,]	6.03	8.347	null	null	0.05	null	null	null	null	null	null	null	null	null	null	null	null	null	null	null	null	null	null	null	null	null	null	null	null	null	null	null	7.650e4	9.546e4	2.052e5	1.993e5	1.199e5	6.250e4	1.602e5	2.582e4	2.018e4
PRT	P32020	Non-specific lipid-transfer protein OS=Mus musculus OX=10090 GN=Scp2 PE=1 SV=3	null	null	Mouse_09-2020	null	[MS,MS:1001208,SEQUEST,]	2.40	4.838	null	null	0.04	null	null	null	null	null	null	null	null	null	null	null	null	null	null	null	null	null	null	null	null	null	null	null	null	null	null	null	5.079e4	5.555e4	5.081e4	5.548e4	5.908e4	5.221e4	3.725e4	6.559e4	6.146e4
PRT	P02089	Hemoglobin subunit beta-2 OS=Mus musculus OX=10090 GN=Hbb-b2 PE=1 SV=2	null	null	Mouse_09-2020	null	[MS,MS:1001208,SEQUEST,]	9.98	6.904	null	null	0.29	null	null	null	null	null	null	null	null	null	null	null	null	null	null	null	null	null	null	null	null	null	null	null	null	null	null	null	null	null	null	null	null	null	null	null	null
PRT	P99024	Tubulin beta-5 chain OS=Mus musculus OX=10090 GN=Tubb5 PE=1 SV=1	null	null	Mouse_09-2020	null	[MS,MS:1001208,SEQUEST,]	43.59	16.991	null	null	0.09	null	null	null	null	null	null	null	null	null	null	null	null	null	null	null	null	null	null	null	null	null	null	null	null	null	null	null	7.243e4	8.423e4	8.936e4	5.743e4	5.713e4	5.942e4	6.228e4	7.145e4	5.069e4
PRT	P45591	Cofilin-2 OS=Mus musculus OX=10090 GN=Cfl2 PE=1 SV=1	null	null	Mouse_09-2020	null	[MS,MS:1001208,SEQUEST,]	18.77	7.399	null	null	0.14	null	null	null	null	null	null	null	null	null	null	null	null	null	null	null	null	null	null	null	null	null	null	null	null	null	null	null	4.396e5	3.164e5	3.738e5	5.357e5	3.283e5	2.815e5	3.130e5	4.505e5	3.020e5
PRT	Q9R0P5	Destrin OS=Mus musculus OX=10090 GN=Dstn PE=1 SV=3	null	null	Mouse_09-2020	null	[MS,MS:1001208,SEQUEST,]	4.63	6.924	null	null	0.14	null	null	null	null	null	null	null	null	null	null	null	null	null	null	null	null	null	null	null	null	null	null	null	null	null	null	null	3.424e4	3.418e4	3.701e4	3.361e4	2.697e4	3.195e4	2.995e4	2.900e4	2.469e4
PRT	P07901	Heat shock protein HSP 90-alpha OS=Mus musculus OX=10090 GN=Hsp90aa1 PE=1 SV=4	null	null	Mouse_09-2020	null	[MS,MS:1001208,SEQUEST,]	6.30	9.672	null	null	0.06	null	null	null	null	null	null	null	null	null	null	null	null	null	null	null	null	null	null	null	null	null	null	null	null	null	null	null	2.200e4	2.440e4	3.233e4	2.713e4	1.903e4	2.012e4	1.609e4	2.132e4	1.541e4
PRT	Q5SV64	Myosin-10 OS=Mus musculus OX=10090 GN=Myh10 PE=1 SV=1	null	null	Mouse_09-2020	null	[MS,MS:1001208,SEQUEST,]	0.00	2.848	null	null	0.01	null	null	null	null	null	null	null	null	null	null	null	null	null	null	null	null	null	null	null	null	null	null	null	null	null	null	null	1.574e4	7.148e3	3.020e4	2.262e4	1.917e4	7.671e3	1.089e4	2.499e4	3.144e4
PRT	P24549	Retinal dehydrogenase 1 OS=Mus musculus OX=10090 GN=Aldh1a1 PE=1 SV=5	null	null	Mouse_09-2020	null	[MS,MS:1001208,SEQUEST,]	6.41	2.847	null	null	0.07	null	null	null	null	null	null	null	null	null	null	null	null	null	null	null	null	null	null	null	null	null	null	null	null	null	null	null	2.583e4	5.018e3	3.337e4	1.736e4	9.513e3	null	2.211e4	2.292e4	5.199e4
PRT	Q9JI11	Serine/threonine-protein kinase 4 OS=Mus musculus OX=10090 GN=Stk4 PE=1 SV=1	null	null	Mouse_09-2020	null	[MS,MS:1001208,SEQUEST,]	0.00	2.766	null	null	0.04	null	null	null	null	null	null	null	null	null	null	null	null	null	null	null	null	null	null	null	null	null	null	null	null	null	null	null	3.315e4	4.012e4	2.949e4	4.491e4	4.073e4	2.360e4	2.230e4	4.852e4	4.437e4
PRT	Q99PG2	Opioid growth factor receptor OS=Mus musculus OX=10090 GN=Ogfr PE=1 SV=1	null	null	Mouse_09-2020	null	[MS,MS:1001208,SEQUEST,]	0.00	5.062	null	null	0.02	null	null	null	null	null	null	null	null	null	null	null	null	null	null	null	null	null	null	null	null	null	null	null	null	null	null	null	7.277e4	9.152e4	7.541e4	1.112e5	7.659e4	7.330e4	6.845e4	8.049e4	7.177e4
PRT	A3KGL9	Non-histone chromosomal protein HMG-17 OS=Mus musculus OX=10090 GN=Hmgn2 PE=1 SV=1	null	null	Mouse_09-2020	null	[MS,MS:1001208,SEQUEST,]	0.00	3.691	null	null	0.16	null	null	null	null	null	null	null	null	null	null	null	null	null	null	null	null	null	null	null	null	null	null	null	null	null	null	null	2.962e4	6.691e4	4.660e4	7.332e4	4.967e4	1.933e4	4.167e4	6.838e4	6.098e4
PRT	P61027	Ras-related protein Rab-10 OS=Mus musculus OX=10090 GN=Rab10 PE=1 SV=1	null	null	Mouse_09-2020	null	[MS,MS:1001208,SEQUEST,]	7.74	2.326	null	null	0.06	null	null	null	null	null	null	null	null	null	null	null	null	null	null	null	null	null	null	null	null	null	null	null	null	null	null	null	3.621e4	3.999e4	4.127e4	3.783e4	2.729e4	2.730e4	2.639e4	3.617e4	3.072e4
PRT	P10639	Thioredoxin OS=Mus musculus OX=10090 GN=Txn PE=1 SV=3	null	null	Mouse_09-2020	null	[MS,MS:1001208,SEQUEST,]	0.00	0.903	null	null	0.10	null	null	null	null	null	null	null	null	null	null	null	null	null	null	null	null	null	null	null	null	null	null	null	null	null	null	null	2.411e4	2.390e4	3.992e4	2.749e4	2.445e4	1.758e4	2.426e4	3.778e4	4.150e4
PRT	Q8R059	UDP-glucose 4-epimerase OS=Mus musculus OX=10090 GN=Gale PE=1 SV=1	null	null	Mouse_09-2020	null	[MS,MS:1001208,SEQUEST,]	11.06	6.372	null	null	0.03	null	null	null	null	null	null	null	null	null	null	null	null	null	null	null	null	null	null	null	null	null	null	null	null	null	null	null	2.055e5	2.044e5	1.972e5	2.420e5	2.279e5	2.340e5	1.890e5	2.118e5	2.246e5
PRT	P09411	Phosphoglycerate kinase 1 OS=Mus musculus OX=10090 GN=Pgk1 PE=1 SV=4	null	null	Mouse_09-2020	null	[MS,MS:1001208,SEQUEST,]	0.00	1.672	null	null	0.04	null	null	null	null	null	null	null	null	null	null	null	null	null	null	null	null	null	null	null	null	null	null	null	null	null	null	null	1.286e4	1.284e4	2.692e4	3.825e4	1.663e4	9.802e3	1.317e4	1.555e4	2.624e4
PRT	Q91VW3	SH3 domain-binding glutamic acid-rich-like protein 3 OS=Mus musculus OX=10090 GN=Sh3bgrl3 PE=1 SV=1	null	null	Mouse_09-2020	null	[MS,MS:1001208,SEQUEST,]	2.01	2.360	null	null	0.14	null	null	null	null	null	null	null	null	null	null	null	null	null	null	null	null	null	null	null	null	null	null	null	null	null	null	null	3.921e4	4.231e4	null	8.445e4	7.627e4	3.995e4	4.279e4	6.318e4	3.478e4
PRT	A2BH06	60S ribosomal protein L11 (Fragment) OS=Mus musculus OX=10090 GN=Rpl11 PE=1 SV=1	null	null	Mouse_09-2020	null	[MS,MS:1001208,SEQUEST,]	0.00	2.614	null	null	0.09	null	null	null	null	null	null	null	null	null	null	null	null	null	null	null	null	null	null	null	null	null	null	null	null	null	null	null	5.606e4	5.118e4	1.399e5	7.210e4	4.254e4	3.754e4	3.087e4	9.967e4	9.059e4
PRT	P47738	Aldehyde dehydrogenase, mitochondrial OS=Mus musculus OX=10090 GN=Aldh2 PE=1 SV=1	null	null	Mouse_09-2020	null	[MS,MS:1001208,SEQUEST,]	2.01	1.741	null	null	0.01	null	null	null	null	null	null	null	null	null	null	null	null	null	null	null	null	null	null	null	null	null	null	null	null	null	null	null	6.692e5	3.908e5	7.817e5	9.596e5	4.956e5	4.669e5	2.847e5	7.600e5	8.353e5
PRT	A2A6H0	LIM and SH3 domain protein 1 (Fragment) OS=Mus musculus OX=10090 GN=Lasp1 PE=1 SV=1	null	null	Mouse_09-2020	null	[MS,MS:1001208,SEQUEST,]	29.35	5.033	null	null	0.07	null	null	null	null	null	null	null	null	null	null	null	null	null	null	null	null	null	null	null	null	null	null	null	null	null	null	null	7.711e4	8.753e4	7.626e4	9.512e4	1.095e5	8.926e4	5.897e4	1.014e5	8.515e4
PRT	Q62425	Cytochrome c oxidase subunit NDUFA4 OS=Mus musculus OX=10090 GN=Ndufa4 PE=1 SV=2	null	null	Mouse_09-2020	null	[MS,MS:1001208,SEQUEST,]	14.85	3.032	null	null	0.12	null	null	null	null	null	null	null	null	null	null	null	null	null	null	null	null	null	null	null	null	null	null	null	null	null	null	null	1.548e5	1.271e5	1.197e5	1.387e5	1.367e5	1.347e5	8.932e4	1.143e5	9.225e4
PRT	Q8CGF6	WD repeat-containing protein 47 OS=Mus musculus OX=10090 GN=Wdr47 PE=1 SV=2	null	null	Mouse_09-2020	null	[MS,MS:1001208,SEQUEST,]	0.00	0.903	null	null	0.03	null	null	null	null	null	null	null	null	null	null	null	null	null	null	null	null	null	null	null	null	null	null	null	null	null	null	null	8.213e4	null	1.636e5	5.889e4	1.569e4	1.440e4	1.254e5	1.982e5	2.225e5
PRT	Q542I8	Integrin beta OS=Mus musculus OX=10090 GN=Itgb2 PE=1 SV=1	null	null	Mouse_09-2020	null	[MS,MS:1001208,SEQUEST,]	0.00	1.360	null	null	0.02	null	null	null	null	null	null	null	null	null	null	null	null	null	null	null	null	null	null	null	null	null	null	null	null	null	null	null	1.008e4	5.106e3	1.291e4	2.610e4	2.717e4	2.734e4	7.492e3	8.132e3	1.201e4
PRT	A0A1B0GS70	Proteasome endopeptidase complex OS=Mus musculus OX=10090 GN=Psma1 PE=1 SV=1	null	null	Mouse_09-2020	null	[MS,MS:1001208,SEQUEST,]	0.00	2.085	null	null	0.06	null	null	null	null	null	null	null	null	null	null	null	null	null	null	null	null	null	null	null	null	null	null	null	null	null	null	null	1.815e4	1.239e4	2.367e4	2.807e4	1.440e4	8.496e3	1.030e4	3.568e4	3.193e4
PRT	Q9Z116	KRAB-containing zinc-finger protein KRAZ2 OS=Mus musculus OX=10090 GN=Zfp68 PE=2 SV=1	null	null	Mouse_09-2020	null	[MS,MS:1001208,SEQUEST,]	0.00	1.772	null	null	0.02	null	null	null	null	null	null	null	null	null	null	null	null	null	null	null	null	null	null	null	null	null	null	null	null	null	null	null	1.085e5	1.165e5	2.569e5	1.030e5	7.957e4	6.643e4	5.230e5	3.912e5	3.219e5
PRT	Q9D2F8	Topoisomerase I-binding, arginine/serine-rich-like OS=Mus musculus OX=10090 GN=Toporsl PE=2 SV=1	null	null	Mouse_09-2020	null	[MS,MS:1001208,SEQUEST,]	0.00	0.673	null	null	0.01	null	null	null	null	null	null	null	null	null	null	null	null	null	null	null	null	null	null	null	null	null	null	null	null	null	null	null	2.129e4	3.210e4	3.839e4	3.433e4	2.989e4	2.293e4	3.152e4	2.867e4	4.089e4
PRT	O35744	Chitinase-like protein 3 OS=Mus musculus OX=10090 GN=Chil3 PE=1 SV=2	null	null	Mouse_09-2020	null	[MS,MS:1001208,SEQUEST,]	18.63	6.740	null	null	0.04	null	null	null	null	null	null	null	null	null	null	null	null	null	null	null	null	null	null	null	null	null	null	null	null	null	null	null	5.880e4	4.842e4	1.811e5	4.146e4	4.980e4	4.169e4	5.458e4	9.276e4	1.029e5
PRT	F6Y6L6	Predicted gene, 49369 (Fragment) OS=Mus musculus OX=10090 GN=Gm49369 PE=1 SV=1	null	null	Mouse_09-2020	null	[MS,MS:1001208,SEQUEST,]	0.00	2.344	null	null	0.04	null	null	null	null	null	null	null	null	null	null	null	null	null	null	null	null	null	null	null	null	null	null	null	null	null	null	null	1.209e4	1.692e4	2.367e4	1.624e4	1.641e4	1.595e4	2.055e4	4.049e4	2.697e4
PRT	A0A286YEC4	Heterogeneous nuclear ribonucleoprotein K (Fragment) OS=Mus musculus OX=10090 GN=Hnrnpk PE=1 SV=1	null	null	Mouse_09-2020	null	[MS,MS:1001208,SEQUEST,]	20.82	6.126	null	null	0.13	null	null	null	null	null	null	null	null	null	null	null	null	null	null	null	null	null	null	null	null	null	null	null	null	null	null	null	1.050e5	1.741e5	8.812e4	1.619e5	1.091e5	1.001e5	7.733e4	8.051e4	1.092e5
PRT	Q9JHU4	Cytoplasmic dynein 1 heavy chain 1 OS=Mus musculus OX=10090 GN=Dync1h1 PE=1 SV=2	null	null	Mouse_09-2020	null	[MS,MS:1001208,SEQUEST,]	0.00	0.801	null	null	0.00	null	null	null	null	null	null	null	null	null	null	null	null	null	null	null	null	null	null	null	null	null	null	null	null	null	null	null	2.701e4	2.198e4	2.172e4	2.259e4	4.297e4	3.023e4	1.652e4	2.056e4	2.155e4
PRT	A0A1D5RMC7	60S ribosomal protein L18a OS=Mus musculus OX=10090 GN=Rpl18a PE=1 SV=1	null	null	Mouse_09-2020	null	[MS,MS:1001208,SEQUEST,]	2.16	2.065	null	null	0.19	null	null	null	null	null	null	null	null	null	null	null	null	null	null	null	null	null	null	null	null	null	null	null	null	null	null	null	2.706e4	2.796e4	5.852e4	3.579e4	2.428e4	2.193e4	2.056e4	4.264e4	4.298e4
PRT	P84244	Histone H3.3 OS=Mus musculus OX=10090 GN=H3-3a PE=1 SV=2	null	null	Mouse_09-2020	null	[MS,MS:1001208,SEQUEST,]	0.00	1.223	null	null	0.08	null	null	null	null	null	null	null	null	null	null	null	null	null	null	null	null	null	null	null	null	null	null	null	null	null	null	null	1.298e4	1.095e4	2.493e4	1.611e4	1.247e4	1.012e4	1.206e4	1.636e4	2.048e4
PRT	E9Q8K5	Titin OS=Mus musculus OX=10090 GN=Ttn PE=1 SV=1	null	null	Mouse_09-2020	null	[MS,MS:1001208,SEQUEST,]	0.00	1.036	null	null	0.00	null	null	null	null	null	null	null	null	null	null	null	null	null	null	null	null	null	null	null	null	null	null	null	null	null	null	null	null	1.511e4	3.066e4	1.352e4	1.358e4	1.144e4	2.166e4	2.681e4	1.939e4
PRT	Q6IRU2	Tropomyosin alpha-4 chain OS=Mus musculus OX=10090 GN=Tpm4 PE=1 SV=3	null	null	Mouse_09-2020	null	[MS,MS:1001208,SEQUEST,]	12.99	5.934	null	null	0.08	null	null	null	null	null	null	null	null	null	null	null	null	null	null	null	null	null	null	null	null	null	null	null	null	null	null	null	2.648e4	3.669e4	7.934e4	3.462e4	4.697e4	3.045e4	2.194e4	3.329e4	2.356e4
PRT	A0A1D5RLM8	Predicted gene 11639 OS=Mus musculus OX=10090 GN=Gm11639 PE=1 SV=1	null	null	Mouse_09-2020	null	[MS,MS:1001208,SEQUEST,]	0.00	0.661	null	null	0.00	null	null	null	null	null	null	null	null	null	null	null	null	null	null	null	null	null	null	null	null	null	null	null	null	null	null	null	2.432e4	null	3.064e4	2.598e4	2.998e4	2.294e4	2.172e4	2.364e4	2.513e4
PRT	P17918	Proliferating cell nuclear antigen OS=Mus musculus OX=10090 GN=Pcna PE=1 SV=2	null	null	Mouse_09-2020	null	[MS,MS:1001208,SEQUEST,]	7.73	3.804	null	null	0.05	null	null	null	null	null	null	null	null	null	null	null	null	null	null	null	null	null	null	null	null	null	null	null	null	null	null	null	2.675e4	3.027e4	5.019e4	3.445e4	3.115e4	2.847e4	2.305e4	2.969e4	null
PRT	Q99JY9	Actin-related protein 3 OS=Mus musculus OX=10090 GN=Actr3 PE=1 SV=3	null	null	Mouse_09-2020	null	[MS,MS:1001208,SEQUEST,]	8.01	2.256	null	null	0.03	null	null	null	null	null	null	null	null	null	null	null	null	null	null	null	null	null	null	null	null	null	null	null	null	null	null	null	4.856e4	null	5.208e4	4.293e4	3.758e4	3.792e4	4.107e4	4.376e4	3.668e4
PRT	P01901	H-2 class I histocompatibility antigen, K-B alpha chain OS=Mus musculus OX=10090 GN=H2-K1 PE=1 SV=1	null	null	Mouse_09-2020	null	[MS,MS:1001208,SEQUEST,]	14.07	5.384	null	null	0.04	null	null	null	null	null	null	null	null	null	null	null	null	null	null	null	null	null	null	null	null	null	null	null	null	null	null	null	1.045e5	1.315e5	1.052e5	1.008e5	1.176e5	9.353e4	9.573e4	1.696e5	7.536e4
PRT	A0A1B0GSF0	60S ribosomal protein L13a OS=Mus musculus OX=10090 GN=Rpl13a PE=3 SV=1	null	null	Mouse_09-2020	null	[MS,MS:1001208,SEQUEST,]	8.24	3.695	null	null	0.08	null	null	null	null	null	null	null	null	null	null	null	null	null	null	null	null	null	null	null	null	null	null	null	null	null	null	null	1.017e5	1.187e5	9.849e4	9.940e4	8.256e4	1.106e5	7.738e4	7.418e4	5.668e4
PRT	F7BP55	Nucleoside-diphosphate kinase (Fragment) OS=Mus musculus OX=10090 GN=Ak2 PE=1 SV=1	null	null	Mouse_09-2020	null	[MS,MS:1001208,SEQUEST,]	0.00	1.525	null	null	0.24	null	null	null	null	null	null	null	null	null	null	null	null	null	null	null	null	null	null	null	null	null	null	null	null	null	null	null	3.536e4	4.958e4	2.476e5	null	7.318e4	3.484e4	1.636e4	null	4.556e5
PRT	P48036	Annexin A5 OS=Mus musculus OX=10090 GN=Anxa5 PE=1 SV=1	null	null	Mouse_09-2020	null	[MS,MS:1001208,SEQUEST,]	0.00	1.438	null	null	0.04	null	null	null	null	null	null	null	null	null	null	null	null	null	null	null	null	null	null	null	null	null	null	null	null	null	null	null	null	9.071e3	1.940e4	1.940e4	1.211e4	null	null	1.742e4	1.620e4
PRT	P58252	Elongation factor 2 OS=Mus musculus OX=10090 GN=Eef2 PE=1 SV=2	null	null	Mouse_09-2020	null	[MS,MS:1001208,SEQUEST,]	0.00	1.259	null	null	0.01	null	null	null	null	null	null	null	null	null	null	null	null	null	null	null	null	null	null	null	null	null	null	null	null	null	null	null	2.103e4	1.548e4	3.805e4	2.906e4	1.795e4	1.107e4	9.661e3	3.392e4	3.750e4
PRT	E9Q7N9	Dynein, axonemal, heavy chain 11 OS=Mus musculus OX=10090 GN=Dnah11 PE=1 SV=2	null	null	Mouse_09-2020	null	[MS,MS:1001208,SEQUEST,]	0.00	0.872	null	null	0.01	null	null	null	null	null	null	null	null	null	null	null	null	null	null	null	null	null	null	null	null	null	null	null	null	null	null	null	1.698e4	3.820e4	5.906e4	4.056e4	4.017e4	2.467e4	4.330e4	2.905e4	4.247e4
PRT	P12787	Cytochrome c oxidase subunit 5A, mitochondrial OS=Mus musculus OX=10090 GN=Cox5a PE=1 SV=2	null	null	Mouse_09-2020	null	[MS,MS:1001208,SEQUEST,]	10.93	5.614	null	null	0.10	null	null	null	null	null	null	null	null	null	null	null	null	null	null	null	null	null	null	null	null	null	null	null	null	null	null	null	4.247e4	4.396e4	3.827e4	4.084e4	3.418e4	3.163e4	2.130e4	3.801e4	2.488e4
PRT	B1AU25	Apoptosis-inducing factor 1, mitochondrial OS=Mus musculus OX=10090 GN=Aifm1 PE=1 SV=1	null	null	Mouse_09-2020	null	[MS,MS:1001208,SEQUEST,]	0.00	1.174	null	null	0.01	null	null	null	null	null	null	null	null	null	null	null	null	null	null	null	null	null	null	null	null	null	null	null	null	null	null	null	2.375e4	2.069e4	2.445e4	4.244e4	2.474e4	1.976e4	1.772e4	3.677e4	3.938e4
PRT	Q99LB4	Capping protein (Actin filament), gelsolin-like OS=Mus musculus OX=10090 GN=Capg PE=1 SV=1	null	null	Mouse_09-2020	null	[MS,MS:1001208,SEQUEST,]	11.86	5.503	null	null	0.04	null	null	null	null	null	null	null	null	null	null	null	null	null	null	null	null	null	null	null	null	null	null	null	null	null	null	null	6.613e4	7.486e4	6.985e4	7.456e4	6.512e4	6.093e4	3.445e4	6.323e4	4.209e4
PRT	Q9WUU7	Cathepsin Z OS=Mus musculus OX=10090 GN=Ctsz PE=1 SV=1	null	null	Mouse_09-2020	null	[MS,MS:1001208,SEQUEST,]	6.31	3.607	null	null	0.04	null	null	null	null	null	null	null	null	null	null	null	null	null	null	null	null	null	null	null	null	null	null	null	null	null	null	null	8.078e4	5.899e4	4.539e4	4.211e4	6.722e4	5.242e4	3.795e4	4.186e4	4.811e4
PRT	E9PV24	Fibrinogen alpha chain OS=Mus musculus OX=10090 GN=Fga PE=1 SV=1	null	null	Mouse_09-2020	null	[MS,MS:1001208,SEQUEST,]	10.27	4.545	null	null	0.02	null	null	null	null	null	null	null	null	null	null	null	null	null	null	null	null	null	null	null	null	null	null	null	null	null	null	null	3.820e4	5.047e4	5.944e4	6.487e4	4.819e4	5.197e4	4.194e4	4.268e4	4.143e4
PRT	D3Z4A4	Peroxiredoxin-2 (Fragment) OS=Mus musculus OX=10090 GN=Prdx2 PE=1 SV=8	null	null	Mouse_09-2020	null	[MS,MS:1001208,SEQUEST,]	9.76	5.156	null	null	0.12	null	null	null	null	null	null	null	null	null	null	null	null	null	null	null	null	null	null	null	null	null	null	null	null	null	null	null	3.126e4	4.752e4	5.523e4	2.686e4	4.254e4	2.514e4	4.133e4	7.508e4	4.113e4
PRT	B1ARA5	60S ribosomal protein L26 OS=Mus musculus OX=10090 GN=Rpl26 PE=1 SV=1	null	null	Mouse_09-2020	null	[MS,MS:1001208,SEQUEST,]	2.52	4.463	null	null	0.09	null	null	null	null	null	null	null	null	null	null	null	null	null	null	null	null	null	null	null	null	null	null	null	null	null	null	null	9.388e3	1.584e4	2.140e4	7.882e3	2.028e4	2.278e4	1.207e4	1.435e4	1.492e4
PRT	P97351	40S ribosomal protein S3a OS=Mus musculus OX=10090 GN=Rps3a PE=1 SV=3	null	null	Mouse_09-2020	null	[MS,MS:1001208,SEQUEST,]	5.33	3.715	null	null	0.05	null	null	null	null	null	null	null	null	null	null	null	null	null	null	null	null	null	null	null	null	null	null	null	null	null	null	null	8.903e4	4.451e4	5.267e4	5.834e4	4.412e4	9.591e4	6.172e4	9.002e4	9.248e4
PRT	P62897	Cytochrome c, somatic OS=Mus musculus OX=10090 GN=Cycs PE=1 SV=2	null	null	Mouse_09-2020	null	[MS,MS:1001208,SEQUEST,]	7.45	5.326	null	null	0.15	null	null	null	null	null	null	null	null	null	null	null	null	null	null	null	null	null	null	null	null	null	null	null	null	null	null	null	3.689e4	3.655e4	2.914e4	3.328e4	3.029e4	2.848e4	2.112e4	2.491e4	2.299e4
PRT	A0A494B9G5	H-2 class II histocompatibility antigen, A-F beta chain (Fragment) OS=Mus musculus OX=10090 GN=H2-Ab1 PE=1 SV=1	null	null	Mouse_09-2020	null	[MS,MS:1001208,SEQUEST,]	2.56	2.107	null	null	0.10	null	null	null	null	null	null	null	null	null	null	null	null	null	null	null	null	null	null	null	null	null	null	null	null	null	null	null	2.450e4	2.694e4	1.780e4	2.214e4	2.209e4	2.199e4	1.230e4	null	1.480e4
PRT	D3YUT3	40S ribosomal protein S19 (Fragment) OS=Mus musculus OX=10090 GN=Rps19 PE=1 SV=2	null	null	Mouse_09-2020	null	[MS,MS:1001208,SEQUEST,]	4.50	2.609	null	null	0.08	null	null	null	null	null	null	null	null	null	null	null	null	null	null	null	null	null	null	null	null	null	null	null	null	null	null	null	9.892e4	1.835e5	1.390e5	2.165e5	1.409e5	1.436e5	null	2.761e5	1.344e5
PRT	P24369	Peptidyl-prolyl cis-trans isomerase B OS=Mus musculus OX=10090 GN=Ppib PE=1 SV=2	null	null	Mouse_09-2020	null	[MS,MS:1001208,SEQUEST,]	6.77	3.814	null	null	0.08	null	null	null	null	null	null	null	null	null	null	null	null	null	null	null	null	null	null	null	null	null	null	null	null	null	null	null	3.241e4	3.019e4	2.545e4	3.526e4	3.617e4	3.562e4	1.964e4	4.510e4	2.884e4
PRT	Q6P1J1	Crmp1 protein OS=Mus musculus OX=10090 GN=Crmp1 PE=1 SV=1	null	null	Mouse_09-2020	null	[MS,MS:1001208,SEQUEST,]	9.75	6.006	null	null	0.02	null	null	null	null	null	null	null	null	null	null	null	null	null	null	null	null	null	null	null	null	null	null	null	null	null	null	null	1.859e4	2.097e4	1.411e4	2.323e4	2.579e4	2.474e4	1.584e4	1.677e4	1.838e4
PRT	P47911	60S ribosomal protein L6 OS=Mus musculus OX=10090 GN=Rpl6 PE=1 SV=3	null	null	Mouse_09-2020	null	[MS,MS:1001208,SEQUEST,]	0.00	1.151	null	null	0.03	null	null	null	null	null	null	null	null	null	null	null	null	null	null	null	null	null	null	null	null	null	null	null	null	null	null	null	3.217e4	3.864e4	3.961e4	3.756e4	3.511e4	3.698e4	2.398e4	2.894e4	3.420e4
PRT	Q9ER64	Oxysterol-binding protein-related protein 5 OS=Mus musculus OX=10090 GN=Osbpl5 PE=1 SV=3	null	null	Mouse_09-2020	null	[MS,MS:1001208,SEQUEST,]	0.00	0.599	null	null	0.03	null	null	null	null	null	null	null	null	null	null	null	null	null	null	null	null	null	null	null	null	null	null	null	null	null	null	null	null	null	null	null	null	null	null	null	null
PRT	P47753	F-actin-capping protein subunit alpha-1 OS=Mus musculus OX=10090 GN=Capza1 PE=1 SV=4	null	null	Mouse_09-2020	null	[MS,MS:1001208,SEQUEST,]	6.82	5.481	null	null	0.06	null	null	null	null	null	null	null	null	null	null	null	null	null	null	null	null	null	null	null	null	null	null	null	null	null	null	null	2.275e4	1.965e4	2.369e4	2.065e4	2.406e4	2.222e4	2.096e4	1.995e4	3.268e4
PRT	P54116	Erythrocyte band 7 integral membrane protein OS=Mus musculus OX=10090 GN=Stom PE=1 SV=3	null	null	Mouse_09-2020	null	[MS,MS:1001208,SEQUEST,]	4.70	3.261	null	null	0.04	null	null	null	null	null	null	null	null	null	null	null	null	null	null	null	null	null	null	null	null	null	null	null	null	null	null	null	1.700e4	1.932e4	1.982e4	1.845e4	1.907e4	1.848e4	1.234e4	1.987e4	1.685e4
PRT	Q60710	Deoxynucleoside triphosphate triphosphohydrolase SAMHD1 OS=Mus musculus OX=10090 GN=Samhd1 PE=1 SV=3	null	null	Mouse_09-2020	null	[MS,MS:1001208,SEQUEST,]	5.56	3.887	null	null	0.02	null	null	null	null	null	null	null	null	null	null	null	null	null	null	null	null	null	null	null	null	null	null	null	null	null	null	null	2.371e4	3.116e4	null	2.182e4	2.303e4	2.782e4	1.848e4	2.296e4	1.685e4
PRT	P62082	40S ribosomal protein S7 OS=Mus musculus OX=10090 GN=Rps7 PE=2 SV=1	null	null	Mouse_09-2020	null	[MS,MS:1001208,SEQUEST,]	5.70	2.808	null	null	0.04	null	null	null	null	null	null	null	null	null	null	null	null	null	null	null	null	null	null	null	null	null	null	null	null	null	null	null	4.822e4	5.566e4	5.560e4	2.280e4	5.025e4	4.051e4	3.776e4	4.305e4	3.873e4
PRT	P08249	Malate dehydrogenase, mitochondrial OS=Mus musculus OX=10090 GN=Mdh2 PE=1 SV=3	null	null	Mouse_09-2020	null	[MS,MS:1001208,SEQUEST,]	5.22	3.972	null	null	0.05	null	null	null	null	null	null	null	null	null	null	null	null	null	null	null	null	null	null	null	null	null	null	null	null	null	null	null	2.930e4	2.861e4	3.244e4	2.268e4	2.555e4	2.489e4	2.051e4	2.205e4	2.303e4
PRT	Q64364	Tumor suppressor ARF OS=Mus musculus OX=10090 GN=Cdkn2a PE=1 SV=1	null	null	Mouse_09-2020	null	[MS,MS:1001208,SEQUEST,]	0.00	0.650	null	null	0.12	null	null	null	null	null	null	null	null	null	null	null	null	null	null	null	null	null	null	null	null	null	null	null	null	null	null	null	null	null	null	null	null	null	null	null	null
PRT	A0A1Y7VLN8	Intraflagellar transport protein 43 homolog (Fragment) OS=Mus musculus OX=10090 GN=Ift43 PE=1 SV=1	null	null	Mouse_09-2020	null	[MS,MS:1001208,SEQUEST,]	0.00	1.009	null	null	0.19	null	null	null	null	null	null	null	null	null	null	null	null	null	null	null	null	null	null	null	null	null	null	null	null	null	null	null	null	null	null	null	null	null	null	null	null
PRT	Q8VCM7	Fibrinogen gamma chain OS=Mus musculus OX=10090 GN=Fgg PE=1 SV=1	null	null	Mouse_09-2020	null	[MS,MS:1001208,SEQUEST,]	8.03	2.244	null	null	0.02	null	null	null	null	null	null	null	null	null	null	null	null	null	null	null	null	null	null	null	null	null	null	null	null	null	null	null	3.063e4	4.202e4	3.959e4	2.750e4	6.337e4	3.959e4	3.660e4	2.948e4	3.426e4
PRT	P56391	Cytochrome c oxidase subunit 6B1 OS=Mus musculus OX=10090 GN=Cox6b1 PE=1 SV=2	null	null	Mouse_09-2020	null	[MS,MS:1001208,SEQUEST,]	2.53	1.815	null	null	0.17	null	null	null	null	null	null	null	null	null	null	null	null	null	null	null	null	null	null	null	null	null	null	null	null	null	null	null	2.389e4	3.003e4	2.308e4	3.298e4	2.991e4	2.667e4	1.876e4	3.425e4	2.414e4
PRT	P99026	Proteasome subunit beta type-4 OS=Mus musculus OX=10090 GN=Psmb4 PE=1 SV=1	null	null	Mouse_09-2020	null	[MS,MS:1001208,SEQUEST,]	5.71	3.026	null	null	0.06	null	null	null	null	null	null	null	null	null	null	null	null	null	null	null	null	null	null	null	null	null	null	null	null	null	null	null	2.622e4	2.719e4	2.428e4	2.437e4	2.653e4	2.675e4	1.642e4	2.424e4	2.133e4
PRT	Q8BMS1	Trifunctional enzyme subunit alpha, mitochondrial OS=Mus musculus OX=10090 GN=Hadha PE=1 SV=1	null	null	Mouse_09-2020	null	[MS,MS:1001208,SEQUEST,]	0.00	1.687	null	null	0.03	null	null	null	null	null	null	null	null	null	null	null	null	null	null	null	null	null	null	null	null	null	null	null	null	null	null	null	null	null	null	null	null	null	null	null	1.822e4
PRT	P70296	Phosphatidylethanolamine-binding protein 1 OS=Mus musculus OX=10090 GN=Pebp1 PE=1 SV=3	null	null	Mouse_09-2020	null	[MS,MS:1001208,SEQUEST,]	8.49	5.113	null	null	0.14	null	null	null	null	null	null	null	null	null	null	null	null	null	null	null	null	null	null	null	null	null	null	null	null	null	null	null	2.949e4	3.461e4	5.076e4	3.713e4	3.412e4	3.142e4	2.322e4	3.415e4	2.616e4
PRT	E9Q2S0	Protocadherin 7 OS=Mus musculus OX=10090 GN=Pcdh7 PE=1 SV=2	null	null	Mouse_09-2020	null	[MS,MS:1001208,SEQUEST,]	0.00	0.629	null	null	0.01	null	null	null	null	null	null	null	null	null	null	null	null	null	null	null	null	null	null	null	null	null	null	null	null	null	null	null	9.447e3	9.561e3	1.011e4	1.225e4	null	5.346e3	2.189e4	3.180e4	2.872e4
PRT	P06745	Glucose-6-phosphate isomerase OS=Mus musculus OX=10090 GN=Gpi PE=1 SV=4	null	null	Mouse_09-2020	null	[MS,MS:1001208,SEQUEST,]	5.99	3.756	null	null	0.03	null	null	null	null	null	null	null	null	null	null	null	null	null	null	null	null	null	null	null	null	null	null	null	null	null	null	null	2.430e4	2.138e4	2.095e4	2.181e4	2.152e4	1.964e4	1.809e4	1.941e4	1.880e4
PRT	P47915	60S ribosomal protein L29 OS=Mus musculus OX=10090 GN=Rpl29 PE=1 SV=2	null	null	Mouse_09-2020	null	[MS,MS:1001208,SEQUEST,]	0.00	1.699	null	null	0.11	null	null	null	null	null	null	null	null	null	null	null	null	null	null	null	null	null	null	null	null	null	null	null	null	null	null	null	1.084e4	9.694e3	1.684e4	1.511e4	1.334e4	1.320e4	1.152e4	1.812e4	2.041e4
PRT	J3QMK1	Shugoshin 2B OS=Mus musculus OX=10090 GN=Sgo2b PE=3 SV=1	null	null	Mouse_09-2020	null	[MS,MS:1001208,SEQUEST,]	0.00	0.611	null	null	0.02	null	null	null	null	null	null	null	null	null	null	null	null	null	null	null	null	null	null	null	null	null	null	null	null	null	null	null	1.063e4	null	null	1.272e4	5.745e3	null	4.834e3	9.406e3	1.251e4
PRT	P11672	Neutrophil gelatinase-associated lipocalin OS=Mus musculus OX=10090 GN=Lcn2 PE=1 SV=1	null	null	Mouse_09-2020	null	[MS,MS:1001208,SEQUEST,]	3.45	4.840	null	null	0.07	null	null	null	null	null	null	null	null	null	null	null	null	null	null	null	null	null	null	null	null	null	null	null	null	null	null	null	2.363e4	1.706e4	1.041e5	1.323e4	7.302e3	8.524e3	2.925e4	3.314e4	5.152e4
PRT	P35441	Thrombospondin-1 OS=Mus musculus OX=10090 GN=Thbs1 PE=1 SV=1	null	null	Mouse_09-2020	null	[MS,MS:1001208,SEQUEST,]	2.72	3.673	null	null	0.01	null	null	null	null	null	null	null	null	null	null	null	null	null	null	null	null	null	null	null	null	null	null	null	null	null	null	null	3.058e4	3.518e4	4.999e4	3.453e4	3.099e4	3.457e4	3.506e4	3.843e4	3.593e4
PRT	Q7TSV4	Phosphoglucomutase-2 OS=Mus musculus OX=10090 GN=Pgm2 PE=1 SV=1	null	null	Mouse_09-2020	null	[MS,MS:1001208,SEQUEST,]	2.19	1.204	null	null	0.03	null	null	null	null	null	null	null	null	null	null	null	null	null	null	null	null	null	null	null	null	null	null	null	null	null	null	null	1.429e4	2.200e4	2.525e4	2.110e4	2.204e4	1.946e4	8.737e3	2.149e4	1.079e4
PRT	J3QMG3	Voltage-dependent anion-selective channel protein 3 OS=Mus musculus OX=10090 GN=Vdac3 PE=1 SV=1	null	null	Mouse_09-2020	null	[MS,MS:1001208,SEQUEST,]	2.69	2.339	null	null	0.04	null	null	null	null	null	null	null	null	null	null	null	null	null	null	null	null	null	null	null	null	null	null	null	null	null	null	null	4.797e4	6.202e4	4.549e4	5.945e4	6.908e4	5.300e4	4.595e4	5.982e4	5.090e4
PRT	Q9DCH4	Eukaryotic translation initiation factor 3 subunit F OS=Mus musculus OX=10090 GN=Eif3f PE=1 SV=2	null	null	Mouse_09-2020	null	[MS,MS:1001208,SEQUEST,]	2.53	2.036	null	null	0.03	null	null	null	null	null	null	null	null	null	null	null	null	null	null	null	null	null	null	null	null	null	null	null	null	null	null	null	1.795e4	1.971e4	2.075e4	2.595e4	2.270e4	1.941e4	1.181e4	null	1.723e4
PRT	O09106	Histone deacetylase 1 OS=Mus musculus OX=10090 GN=Hdac1 PE=1 SV=1	null	null	Mouse_09-2020	null	[MS,MS:1001208,SEQUEST,]	2.11	4.069	null	null	0.04	null	null	null	null	null	null	null	null	null	null	null	null	null	null	null	null	null	null	null	null	null	null	null	null	null	null	null	1.644e4	1.411e4	1.517e4	null	2.120e4	1.269e4	1.497e4	1.489e4	1.726e4
PRT	Q8BG05	Heterogeneous nuclear ribonucleoprotein A3 OS=Mus musculus OX=10090 GN=Hnrnpa3 PE=1 SV=1	null	null	Mouse_09-2020	null	[MS,MS:1001208,SEQUEST,]	2.82	2.055	null	null	0.03	null	null	null	null	null	null	null	null	null	null	null	null	null	null	null	null	null	null	null	null	null	null	null	null	null	null	null	6.458e4	7.464e4	6.527e4	7.749e4	7.324e4	6.933e4	4.782e4	5.476e4	5.708e4
PRT	Q00623	Apolipoprotein A-I OS=Mus musculus OX=10090 GN=Apoa1 PE=1 SV=2	null	null	Mouse_09-2020	null	[MS,MS:1001208,SEQUEST,]	0.00	1.601	null	null	0.06	null	null	null	null	null	null	null	null	null	null	null	null	null	null	null	null	null	null	null	null	null	null	null	null	null	null	null	1.358e4	2.017e4	7.742e3	1.927e4	1.768e4	1.933e4	1.291e4	1.666e4	9.454e3
PRT	G3UX26	Outer mitochondrial membrane protein porin 2 OS=Mus musculus OX=10090 GN=Vdac2 PE=1 SV=1	null	null	Mouse_09-2020	null	[MS,MS:1001208,SEQUEST,]	3.02	3.605	null	null	0.04	null	null	null	null	null	null	null	null	null	null	null	null	null	null	null	null	null	null	null	null	null	null	null	null	null	null	null	1.067e5	1.079e5	1.150e5	1.083e5	1.041e5	1.036e5	6.398e4	8.136e4	7.058e4
PRT	E9PYH0	Versican core protein OS=Mus musculus OX=10090 GN=Vcan PE=1 SV=1	null	null	Mouse_09-2020	null	[MS,MS:1001208,SEQUEST,]	0.00	0.922	null	null	0.00	null	null	null	null	null	null	null	null	null	null	null	null	null	null	null	null	null	null	null	null	null	null	null	null	null	null	null	1.476e4	1.916e4	1.981e4	1.421e4	1.673e4	1.391e4	1.204e4	1.876e4	2.606e4
PRT	Q5I2A0	Serine protease inhibitor A3G OS=Mus musculus OX=10090 GN=Serpina3g PE=1 SV=2	null	null	Mouse_09-2020	null	[MS,MS:1001208,SEQUEST,]	4.87	8.510	null	null	0.03	null	null	null	null	null	null	null	null	null	null	null	null	null	null	null	null	null	null	null	null	null	null	null	null	null	null	null	7.603e4	1.140e5	7.905e4	1.184e5	8.940e4	1.150e5	7.611e4	8.232e4	7.824e4
PRT	A0A087WQK0	60S ribosomal protein L3 (Fragment) OS=Mus musculus OX=10090 GN=Rpl3 PE=1 SV=1	null	null	Mouse_09-2020	null	[MS,MS:1001208,SEQUEST,]	2.95	5.062	null	null	0.09	null	null	null	null	null	null	null	null	null	null	null	null	null	null	null	null	null	null	null	null	null	null	null	null	null	null	null	1.514e4	2.139e4	3.113e4	1.368e4	2.018e4	1.360e4	1.209e4	2.565e4	1.257e4
PRT	A0A0G2JFY5	Far upstream element-binding protein 1 OS=Mus musculus OX=10090 GN=Fubp1 PE=1 SV=1	null	null	Mouse_09-2020	null	[MS,MS:1001208,SEQUEST,]	1.80	1.550	null	null	0.01	null	null	null	null	null	null	null	null	null	null	null	null	null	null	null	null	null	null	null	null	null	null	null	null	null	null	null	2.997e4	4.151e4	3.317e4	4.745e4	4.646e4	4.368e4	2.768e4	3.771e4	2.754e4
PRT	P14148	60S ribosomal protein L7 OS=Mus musculus OX=10090 GN=Rpl7 PE=1 SV=2	null	null	Mouse_09-2020	null	[MS,MS:1001208,SEQUEST,]	3.24	2.136	null	null	0.05	null	null	null	null	null	null	null	null	null	null	null	null	null	null	null	null	null	null	null	null	null	null	null	null	null	null	null	7.221e3	7.167e3	9.840e3	6.914e3	null	9.442e3	2.193e4	4.622e3	2.582e4
PRT	P47963	60S ribosomal protein L13 OS=Mus musculus OX=10090 GN=Rpl13 PE=1 SV=3	null	null	Mouse_09-2020	null	[MS,MS:1001208,SEQUEST,]	3.34	4.530	null	null	0.05	null	null	null	null	null	null	null	null	null	null	null	null	null	null	null	null	null	null	null	null	null	null	null	null	null	null	null	8.423e4	8.786e4	8.686e4	8.556e4	8.506e4	7.944e4	5.660e4	6.825e4	6.842e4
PRT	A0A140LIZ5	26S proteasome AAA-ATPase subunit RPT3 OS=Mus musculus OX=10090 GN=Psmc4 PE=1 SV=1	null	null	Mouse_09-2020	null	[MS,MS:1001208,SEQUEST,]	0.00	1.208	null	null	0.04	null	null	null	null	null	null	null	null	null	null	null	null	null	null	null	null	null	null	null	null	null	null	null	null	null	null	null	1.421e4	1.948e4	1.458e4	2.146e4	2.022e4	2.008e4	1.066e4	1.274e4	7.950e3
PRT	F6XVM5	ATP synthase subunit O, mitochondrial (Fragment) OS=Mus musculus OX=10090 GN=Atp5o PE=1 SV=1	null	null	Mouse_09-2020	null	[MS,MS:1001208,SEQUEST,]	2.46	2.943	null	null	0.15	null	null	null	null	null	null	null	null	null	null	null	null	null	null	null	null	null	null	null	null	null	null	null	null	null	null	null	5.639e4	6.241e4	5.005e4	4.868e4	4.853e4	4.734e4	3.684e4	5.231e4	3.710e4
PRT	G3UWK0	Selenium-binding protein 2 (Fragment) OS=Mus musculus OX=10090 GN=Selenbp2 PE=1 SV=1	null	null	Mouse_09-2020	null	[MS,MS:1001208,SEQUEST,]	2.68	3.219	null	null	0.09	null	null	null	null	null	null	null	null	null	null	null	null	null	null	null	null	null	null	null	null	null	null	null	null	null	null	null	2.589e4	2.721e4	2.615e4	2.610e4	2.078e4	2.542e4	2.184e4	2.312e4	3.026e4
PRT	Q8VCQ8	Caldesmon 1 OS=Mus musculus OX=10090 GN=Cald1 PE=1 SV=1	null	null	Mouse_09-2020	null	[MS,MS:1001208,SEQUEST,]	7.44	6.061	null	null	0.04	null	null	null	null	null	null	null	null	null	null	null	null	null	null	null	null	null	null	null	null	null	null	null	null	null	null	null	5.016e4	7.617e4	4.664e4	1.028e5	1.128e5	7.118e4	4.474e4	6.230e4	6.271e4
PRT	Q9EP51	Vomeronasal type-1 receptor 50 OS=Mus musculus OX=10090 GN=Vmn1r50 PE=2 SV=1	null	null	Mouse_09-2020	null	[MS,MS:1001208,SEQUEST,]	0.00	0.713	null	null	0.06	null	null	null	null	null	null	null	null	null	null	null	null	null	null	null	null	null	null	null	null	null	null	null	null	null	null	null	2.655e4	3.564e4	3.744e4	2.826e4	2.835e4	3.139e4	2.990e4	null	3.317e4
PRT	B0V2N8	Annexin (Fragment) OS=Mus musculus OX=10090 GN=Anxa2 PE=1 SV=1	null	null	Mouse_09-2020	null	[MS,MS:1001208,SEQUEST,]	2.46	3.729	null	null	0.06	null	null	null	null	null	null	null	null	null	null	null	null	null	null	null	null	null	null	null	null	null	null	null	null	null	null	null	2.519e4	2.544e4	2.476e4	2.249e4	2.233e4	2.100e4	1.758e4	2.285e4	2.348e4
PRT	P49722	Proteasome subunit alpha type-2 OS=Mus musculus OX=10090 GN=Psma2 PE=1 SV=3	null	null	Mouse_09-2020	null	[MS,MS:1001208,SEQUEST,]	4.62	6.160	null	null	0.09	null	null	null	null	null	null	null	null	null	null	null	null	null	null	null	null	null	null	null	null	null	null	null	null	null	null	null	4.033e4	2.482e4	3.667e4	1.985e4	2.435e4	2.825e4	6.095e4	3.339e4	8.335e4
PRT	Q9CUG5	Ankyrin repeat domain-containing protein 53 (Fragment) OS=Mus musculus OX=10090 GN=Ankrd53 PE=2 SV=1	null	null	Mouse_09-2020	null	[MS,MS:1001208,SEQUEST,]	0.00	0.609	null	null	0.03	null	null	null	null	null	null	null	null	null	null	null	null	null	null	null	null	null	null	null	null	null	null	null	null	null	null	null	6.901e4	7.106e4	7.641e4	6.150e4	4.916e4	5.474e4	1.379e5	1.213e5	1.252e5
PRT	Q921M7	CYFIP-related Rac1 interactor B OS=Mus musculus OX=10090 GN=Cyrib PE=1 SV=1	null	null	Mouse_09-2020	null	[MS,MS:1001208,SEQUEST,]	2.24	1.876	null	null	0.05	null	null	null	null	null	null	null	null	null	null	null	null	null	null	null	null	null	null	null	null	null	null	null	null	null	null	null	3.993e4	4.759e4	3.958e4	null	4.383e4	4.177e4	null	3.723e4	4.223e4
PRT	P51437	Cathelicidin antimicrobial peptide OS=Mus musculus OX=10090 GN=Camp PE=1 SV=2	null	null	Mouse_09-2020	null	[MS,MS:1001208,SEQUEST,]	3.91	5.462	null	null	0.12	null	null	null	null	null	null	null	null	null	null	null	null	null	null	null	null	null	null	null	null	null	null	null	null	null	null	null	1.556e4	1.409e4	6.859e4	7.161e3	5.679e3	8.076e3	1.963e4	2.343e4	4.272e4
PRT	Q922B2	Aspartate--tRNA ligase, cytoplasmic OS=Mus musculus OX=10090 GN=Dars1 PE=1 SV=2	null	null	Mouse_09-2020	null	[MS,MS:1001208,SEQUEST,]	2.44	4.251	null	null	0.03	null	null	null	null	null	null	null	null	null	null	null	null	null	null	null	null	null	null	null	null	null	null	null	null	null	null	null	null	null	1.876e4	1.973e4	2.445e4	null	1.445e4	1.628e4	1.962e4
PRT	Q8K0E8	Fibrinogen beta chain OS=Mus musculus OX=10090 GN=Fgb PE=1 SV=1	null	null	Mouse_09-2020	null	[MS,MS:1001208,SEQUEST,]	2.96	2.961	null	null	0.02	null	null	null	null	null	null	null	null	null	null	null	null	null	null	null	null	null	null	null	null	null	null	null	null	null	null	null	3.006e4	4.043e4	4.301e4	4.076e4	3.018e4	3.583e4	2.950e4	3.188e4	2.715e4
PRT	P62751	60S ribosomal protein L23a OS=Mus musculus OX=10090 GN=Rpl23a PE=1 SV=1	null	null	Mouse_09-2020	null	[MS,MS:1001208,SEQUEST,]	2.72	2.625	null	null	0.08	null	null	null	null	null	null	null	null	null	null	null	null	null	null	null	null	null	null	null	null	null	null	null	null	null	null	null	4.343e4	5.628e4	5.474e4	5.185e4	4.967e4	4.854e4	3.205e4	4.344e4	3.854e4
PRT	E0CZ34	Proteasome subunit alpha type-3 OS=Mus musculus OX=10090 GN=Psma3 PE=1 SV=1	null	null	Mouse_09-2020	null	[MS,MS:1001208,SEQUEST,]	2.22	2.240	null	null	0.26	null	null	null	null	null	null	null	null	null	null	null	null	null	null	null	null	null	null	null	null	null	null	null	null	null	null	null	4.953e4	5.602e4	4.935e4	4.917e4	6.571e4	4.524e4	3.560e4	4.917e4	4.357e4
PRT	Q9JKF1	Ras GTPase-activating-like protein IQGAP1 OS=Mus musculus OX=10090 GN=Iqgap1 PE=1 SV=2	null	null	Mouse_09-2020	null	[MS,MS:1001208,SEQUEST,]	2.51	2.818	null	null	0.01	null	null	null	null	null	null	null	null	null	null	null	null	null	null	null	null	null	null	null	null	null	null	null	null	null	null	null	5.183e4	6.087e4	4.914e4	5.096e4	5.867e4	5.391e4	3.912e4	4.711e4	4.363e4
PRT	P14824	Annexin A6 OS=Mus musculus OX=10090 GN=Anxa6 PE=1 SV=3	null	null	Mouse_09-2020	null	[MS,MS:1001208,SEQUEST,]	4.00	6.630	null	null	0.02	null	null	null	null	null	null	null	null	null	null	null	null	null	null	null	null	null	null	null	null	null	null	null	null	null	null	null	3.903e4	3.757e4	2.349e4	3.757e4	4.984e4	4.174e4	2.498e4	3.091e4	2.798e4
PRT	A0A0R4J1X5	Sorbin and SH3 domain-containing protein 2 (Fragment) OS=Mus musculus OX=10090 GN=Sorbs2 PE=1 SV=1	null	null	Mouse_09-2020	null	[MS,MS:1001208,SEQUEST,]	2.44	1.530	null	null	0.02	null	null	null	null	null	null	null	null	null	null	null	null	null	null	null	null	null	null	null	null	null	null	null	null	null	null	null	1.796e4	1.775e4	1.377e4	2.527e4	2.439e4	1.945e4	1.161e4	1.598e4	1.440e4
PRT	P26645	Myristoylated alanine-rich C-kinase substrate OS=Mus musculus OX=10090 GN=Marcks PE=1 SV=2	null	null	Mouse_09-2020	null	[MS,MS:1001208,SEQUEST,]	2.97	3.167	null	null	0.06	null	null	null	null	null	null	null	null	null	null	null	null	null	null	null	null	null	null	null	null	null	null	null	null	null	null	null	2.149e4	2.539e4	1.942e4	2.740e4	2.338e4	2.384e4	1.809e4	1.884e4	1.565e4
PRT	A0A0U1RPT5	Fructose-bisphosphate aldolase (Fragment) OS=Mus musculus OX=10090 GN=Aldoa PE=1 SV=1	null	null	Mouse_09-2020	null	[MS,MS:1001208,SEQUEST,]	5.34	5.520	null	null	0.07	null	null	null	null	null	null	null	null	null	null	null	null	null	null	null	null	null	null	null	null	null	null	null	null	null	null	null	4.481e4	7.733e4	5.295e4	1.249e5	5.511e4	4.598e4	6.488e4	6.866e4	5.552e4
PRT	P14206	40S ribosomal protein SA OS=Mus musculus OX=10090 GN=Rpsa PE=1 SV=4	null	null	Mouse_09-2020	null	[MS,MS:1001208,SEQUEST,]	4.78	4.235	null	null	0.06	null	null	null	null	null	null	null	null	null	null	null	null	null	null	null	null	null	null	null	null	null	null	null	null	null	null	null	7.341e4	6.871e4	7.567e4	5.113e4	5.406e4	6.078e4	8.185e4	6.447e4	1.009e5
PRT	A0A0R4J138	Arylsulfatase B OS=Mus musculus OX=10090 GN=Arsb PE=1 SV=1	null	null	Mouse_09-2020	null	[MS,MS:1001208,SEQUEST,]	0.00	0.832	null	null	0.05	null	null	null	null	null	null	null	null	null	null	null	null	null	null	null	null	null	null	null	null	null	null	null	null	null	null	null	null	null	null	null	null	null	null	null	null
PRT	F7CHQ7	Nucleolar protein 56 (Fragment) OS=Mus musculus OX=10090 GN=Nop56 PE=1 SV=1	null	null	Mouse_09-2020	null	[MS,MS:1001208,SEQUEST,]	2.48	3.973	null	null	0.06	null	null	null	null	null	null	null	null	null	null	null	null	null	null	null	null	null	null	null	null	null	null	null	null	null	null	null	2.099e4	1.776e4	2.105e4	2.251e4	1.758e4	1.994e4	1.523e4	1.692e4	1.702e4
PRT	Q9Z1Q5	Chloride intracellular channel protein 1 OS=Mus musculus OX=10090 GN=Clic1 PE=1 SV=3	null	null	Mouse_09-2020	null	[MS,MS:1001208,SEQUEST,]	4.82	1.895	null	null	0.05	null	null	null	null	null	null	null	null	null	null	null	null	null	null	null	null	null	null	null	null	null	null	null	null	null	null	null	3.710e4	4.126e4	3.749e4	5.723e4	3.873e4	3.768e4	2.857e4	2.959e4	3.090e4
PRT	Q9Z2U1	Proteasome subunit alpha type-5 OS=Mus musculus OX=10090 GN=Psma5 PE=1 SV=1	null	null	Mouse_09-2020	null	[MS,MS:1001208,SEQUEST,]	3.49	4.777	null	null	0.08	null	null	null	null	null	null	null	null	null	null	null	null	null	null	null	null	null	null	null	null	null	null	null	null	null	null	null	1.869e4	2.692e4	1.652e4	2.574e4	2.637e4	2.493e4	1.664e4	2.457e4	1.841e4
PRT	A2A6U5	Septin-9 (Fragment) OS=Mus musculus OX=10090 GN=Septin9 PE=1 SV=1	null	null	Mouse_09-2020	null	[MS,MS:1001208,SEQUEST,]	4.52	2.921	null	null	0.04	null	null	null	null	null	null	null	null	null	null	null	null	null	null	null	null	null	null	null	null	null	null	null	null	null	null	null	3.566e4	3.124e4	2.538e4	3.296e4	2.902e4	2.134e4	1.284e4	2.090e4	1.693e4
PRT	O55142	60S ribosomal protein L35a OS=Mus musculus OX=10090 GN=Rpl35a PE=1 SV=2	null	null	Mouse_09-2020	null	[MS,MS:1001208,SEQUEST,]	1.78	1.129	null	null	0.07	null	null	null	null	null	null	null	null	null	null	null	null	null	null	null	null	null	null	null	null	null	null	null	null	null	null	null	8.176e4	7.621e4	8.286e4	8.552e4	7.556e4	7.748e4	5.531e4	7.985e4	6.024e4
PRT	E9Q557	Desmoplakin OS=Mus musculus OX=10090 GN=Dsp PE=1 SV=1	null	null	Mouse_09-2020	null	[MS,MS:1001208,SEQUEST,]	0.00	0.890	null	null	0.01	null	null	null	null	null	null	null	null	null	null	null	null	null	null	null	null	null	null	null	null	null	null	null	null	null	null	null	8.093e3	7.877e3	1.930e4	9.494e3	7.569e3	7.515e3	3.705e4	3.349e4	2.920e4
PRT	P97371	Proteasome activator complex subunit 1 OS=Mus musculus OX=10090 GN=Psme1 PE=1 SV=2	null	null	Mouse_09-2020	null	[MS,MS:1001208,SEQUEST,]	2.41	1.132	null	null	0.04	null	null	null	null	null	null	null	null	null	null	null	null	null	null	null	null	null	null	null	null	null	null	null	null	null	null	null	3.541e4	3.668e4	2.854e4	4.491e4	4.517e4	3.935e4	2.225e4	3.020e4	2.368e4
PRT	P11031	Activated RNA polymerase II transcriptional coactivator p15 OS=Mus musculus OX=10090 GN=Sub1 PE=1 SV=3	null	null	Mouse_09-2020	null	[MS,MS:1001208,SEQUEST,]	0.00	1.490	null	null	0.12	null	null	null	null	null	null	null	null	null	null	null	null	null	null	null	null	null	null	null	null	null	null	null	null	null	null	null	2.538e4	4.415e4	null	3.686e4	4.166e4	null	1.669e4	2.492e4	null
PRT	D6RI86	Rab GDP dissociation inhibitor alpha (Fragment) OS=Mus musculus OX=10090 GN=Gdi1 PE=1 SV=2	null	null	Mouse_09-2020	null	[MS,MS:1001208,SEQUEST,]	2.33	2.737	null	null	0.13	null	null	null	null	null	null	null	null	null	null	null	null	null	null	null	null	null	null	null	null	null	null	null	null	null	null	null	1.084e5	1.420e5	1.192e5	2.254e5	1.334e5	1.229e5	1.249e5	1.179e5	1.379e5
PRT	P14211	Calreticulin OS=Mus musculus OX=10090 GN=Calr PE=1 SV=1	null	null	Mouse_09-2020	null	[MS,MS:1001208,SEQUEST,]	5.80	7.790	null	null	0.04	null	null	null	null	null	null	null	null	null	null	null	null	null	null	null	null	null	null	null	null	null	null	null	null	null	null	null	5.927e4	6.975e4	6.204e4	9.233e4	8.436e4	7.277e4	3.947e4	5.093e4	4.469e4
PRT	P62830	60S ribosomal protein L23 OS=Mus musculus OX=10090 GN=Rpl23 PE=1 SV=1	null	null	Mouse_09-2020	null	[MS,MS:1001208,SEQUEST,]	4.61	6.470	null	null	0.13	null	null	null	null	null	null	null	null	null	null	null	null	null	null	null	null	null	null	null	null	null	null	null	null	null	null	null	1.751e4	2.360e4	2.166e4	2.551e4	1.926e4	2.400e4	1.532e4	2.258e4	1.345e4
PRT	F6RJE8	Phosphatidylinositol 5-phosphate 4-kinase type-2 alpha (Fragment) OS=Mus musculus OX=10090 GN=Pip4k2a PE=1 SV=1	null	null	Mouse_09-2020	null	[MS,MS:1001208,SEQUEST,]	0.00	1.862	null	null	0.08	null	null	null	null	null	null	null	null	null	null	null	null	null	null	null	null	null	null	null	null	null	null	null	null	null	null	null	7.913e3	1.191e4	1.780e4	1.424e4	1.031e4	5.697e3	5.102e3	9.869e3	1.309e4
PRT	P47757	F-actin-capping protein subunit beta OS=Mus musculus OX=10090 GN=Capzb PE=1 SV=3	null	null	Mouse_09-2020	null	[MS,MS:1001208,SEQUEST,]	3.31	3.311	null	null	0.05	null	null	null	null	null	null	null	null	null	null	null	null	null	null	null	null	null	null	null	null	null	null	null	null	null	null	null	7.336e4	9.126e4	6.896e4	1.108e5	9.256e4	7.823e4	5.709e4	6.989e4	6.756e4
PRT	Q9Z204	Heterogeneous nuclear ribonucleoproteins C1/C2 OS=Mus musculus OX=10090 GN=Hnrnpc PE=1 SV=1	null	null	Mouse_09-2020	null	[MS,MS:1001208,SEQUEST,]	2.14	2.258	null	null	0.04	null	null	null	null	null	null	null	null	null	null	null	null	null	null	null	null	null	null	null	null	null	null	null	null	null	null	null	1.501e4	1.707e4	1.910e4	1.942e4	2.031e4	1.381e4	1.202e4	2.009e4	1.238e4
PRT	P00920	Carbonic anhydrase 2 OS=Mus musculus OX=10090 GN=Ca2 PE=1 SV=4	null	null	Mouse_09-2020	null	[MS,MS:1001208,SEQUEST,]	6.62	7.386	null	null	0.12	null	null	null	null	null	null	null	null	null	null	null	null	null	null	null	null	null	null	null	null	null	null	null	null	null	null	null	4.400e3	null	2.657e4	8.546e3	3.851e3	null	2.757e4	2.824e4	4.476e4
PRT	P10107	Annexin A1 OS=Mus musculus OX=10090 GN=Anxa1 PE=1 SV=2	null	null	Mouse_09-2020	null	[MS,MS:1001208,SEQUEST,]	5.48	9.940	null	null	0.07	null	null	null	null	null	null	null	null	null	null	null	null	null	null	null	null	null	null	null	null	null	null	null	null	null	null	null	1.633e4	1.847e4	6.404e4	1.331e4	9.664e3	1.633e4	2.288e4	3.098e4	3.044e4
PRT	A0A087WR18	Predicted gene 13276 OS=Mus musculus OX=10090 GN=Gm13276 PE=3 SV=1	null	null	Mouse_09-2020	null	[MS,MS:1001208,SEQUEST,]	0.00	1.039	null	null	0.19	null	null	null	null	null	null	null	null	null	null	null	null	null	null	null	null	null	null	null	null	null	null	null	null	null	null	null	null	null	null	null	null	null	null	null	null
PRT	Q9WV32	Actin-related protein 2/3 complex subunit 1B OS=Mus musculus OX=10090 GN=Arpc1b PE=1 SV=4	null	null	Mouse_09-2020	null	[MS,MS:1001208,SEQUEST,]	5.56	10.162	null	null	0.05	null	null	null	null	null	null	null	null	null	null	null	null	null	null	null	null	null	null	null	null	null	null	null	null	null	null	null	4.280e4	4.654e4	3.672e4	4.849e4	5.980e4	5.326e4	3.609e4	3.805e4	2.992e4
PRT	P47962	60S ribosomal protein L5 OS=Mus musculus OX=10090 GN=Rpl5 PE=1 SV=3	null	null	Mouse_09-2020	null	[MS,MS:1001208,SEQUEST,]	3.10	3.474	null	null	0.04	null	null	null	null	null	null	null	null	null	null	null	null	null	null	null	null	null	null	null	null	null	null	null	null	null	null	null	3.570e4	4.227e4	4.034e4	4.011e4	3.935e4	3.305e4	2.799e4	2.276e4	2.799e4
PRT	Q9D0T1	NHP2-like protein 1 OS=Mus musculus OX=10090 GN=Snu13 PE=1 SV=4	null	null	Mouse_09-2020	null	[MS,MS:1001208,SEQUEST,]	6.01	4.249	null	null	0.09	null	null	null	null	null	null	null	null	null	null	null	null	null	null	null	null	null	null	null	null	null	null	null	null	null	null	null	2.831e4	2.886e4	1.966e4	3.301e4	3.168e4	2.933e4	2.020e4	3.106e4	2.292e4
PRT	P62242	40S ribosomal protein S8 OS=Mus musculus OX=10090 GN=Rps8 PE=1 SV=2	null	null	Mouse_09-2020	null	[MS,MS:1001208,SEQUEST,]	4.18	3.813	null	null	0.06	null	null	null	null	null	null	null	null	null	null	null	null	null	null	null	null	null	null	null	null	null	null	null	null	null	null	null	4.051e4	3.997e4	4.446e4	4.055e4	4.351e4	4.644e4	2.981e4	3.243e4	2.867e4
PRT	P62862	40S ribosomal protein S30 OS=Mus musculus OX=10090 GN=Fau PE=1 SV=1	null	null	Mouse_09-2020	null	[MS,MS:1001208,SEQUEST,]	0.00	1.181	null	null	0.14	null	null	null	null	null	null	null	null	null	null	null	null	null	null	null	null	null	null	null	null	null	null	null	null	null	null	null	1.525e4	1.177e4	2.044e4	1.290e4	1.337e4	1.467e4	8.153e3	1.990e4	2.591e4
PRT	P24270	Catalase OS=Mus musculus OX=10090 GN=Cat PE=1 SV=4	null	null	Mouse_09-2020	null	[MS,MS:1001208,SEQUEST,]	2.89	4.852	null	null	0.03	null	null	null	null	null	null	null	null	null	null	null	null	null	null	null	null	null	null	null	null	null	null	null	null	null	null	null	2.714e4	3.062e4	2.669e4	2.718e4	2.451e4	2.223e4	2.861e4	3.871e4	2.455e4
PRT	A0A338P6X5	RNA helicase (Fragment) OS=Mus musculus OX=10090 GN=Eif4a2 PE=1 SV=1	null	null	Mouse_09-2020	null	[MS,MS:1001208,SEQUEST,]	5.75	4.921	null	null	0.05	null	null	null	null	null	null	null	null	null	null	null	null	null	null	null	null	null	null	null	null	null	null	null	null	null	null	null	9.485e4	1.714e5	2.189e5	1.070e5	1.437e5	1.395e5	8.110e4	1.670e5	1.263e5
PRT	Q8BNA6	Protocadherin Fat 3 OS=Mus musculus OX=10090 GN=Fat3 PE=1 SV=2	null	null	Mouse_09-2020	null	[MS,MS:1001208,SEQUEST,]	0.00	0.821	null	null	0.00	null	null	null	null	null	null	null	null	null	null	null	null	null	null	null	null	null	null	null	null	null	null	null	null	null	null	null	1.543e4	null	1.322e4	1.270e4	6.710e3	4.636e3	1.995e4	3.636e4	2.806e4
PRT	A0A0A6YWC8	Vimentin OS=Mus musculus OX=10090 GN=Vim PE=1 SV=1	null	null	Mouse_09-2020	null	[MS,MS:1001208,SEQUEST,]	3.25	2.831	null	null	0.03	null	null	null	null	null	null	null	null	null	null	null	null	null	null	null	null	null	null	null	null	null	null	null	null	null	null	null	9.896e4	8.321e4	9.125e4	1.017e5	1.572e5	8.778e4	8.359e4	1.392e5	1.174e5
PRT	Q9D154	Leukocyte elastase inhibitor A OS=Mus musculus OX=10090 GN=Serpinb1a PE=1 SV=1	null	null	Mouse_09-2020	null	[MS,MS:1001208,SEQUEST,]	1.94	0.618	null	null	0.03	null	null	null	null	null	null	null	null	null	null	null	null	null	null	null	null	null	null	null	null	null	null	null	null	null	null	null	null	null	null	null	null	null	null	null	null
PRT	D3YV43	40S ribosomal protein S3 OS=Mus musculus OX=10090 GN=Rps3 PE=1 SV=1	null	null	Mouse_09-2020	null	[MS,MS:1001208,SEQUEST,]	3.15	3.096	null	null	0.07	null	null	null	null	null	null	null	null	null	null	null	null	null	null	null	null	null	null	null	null	null	null	null	null	null	null	null	2.824e4	2.706e4	3.248e4	3.136e4	2.439e4	2.568e4	1.633e4	2.533e4	2.198e4
PRT	Q9JII6	Aldo-keto reductase family 1 member A1 OS=Mus musculus OX=10090 GN=Akr1a1 PE=1 SV=3	null	null	Mouse_09-2020	null	[MS,MS:1001208,SEQUEST,]	3.07	2.673	null	null	0.05	null	null	null	null	null	null	null	null	null	null	null	null	null	null	null	null	null	null	null	null	null	null	null	null	null	null	null	2.351e4	2.273e4	2.010e4	1.773e4	2.124e4	2.227e4	1.049e4	2.435e4	1.490e4
PRT	P49710	Hematopoietic lineage cell-specific protein OS=Mus musculus OX=10090 GN=Hcls1 PE=1 SV=2	null	null	Mouse_09-2020	null	[MS,MS:1001208,SEQUEST,]	0.00	1.069	null	null	0.02	null	null	null	null	null	null	null	null	null	null	null	null	null	null	null	null	null	null	null	null	null	null	null	null	null	null	null	4.393e4	5.086e4	3.976e4	5.287e4	6.221e4	5.055e4	3.137e4	3.582e4	3.251e4
PRT	Q9DB77	Cytochrome b-c1 complex subunit 2, mitochondrial OS=Mus musculus OX=10090 GN=Uqcrc2 PE=1 SV=1	null	null	Mouse_09-2020	null	[MS,MS:1001208,SEQUEST,]	1.61	2.201	null	null	0.02	null	null	null	null	null	null	null	null	null	null	null	null	null	null	null	null	null	null	null	null	null	null	null	null	null	null	null	null	null	null	null	null	null	null	null	null
PRT	Q61937	Nucleophosmin OS=Mus musculus OX=10090 GN=Npm1 PE=1 SV=1	null	null	Mouse_09-2020	null	[MS,MS:1001208,SEQUEST,]	0.00	1.155	null	null	0.04	null	null	null	null	null	null	null	null	null	null	null	null	null	null	null	null	null	null	null	null	null	null	null	null	null	null	null	1.116e4	1.127e4	1.308e4	null	7.106e3	6.765e3	6.546e3	1.851e4	1.818e4
PRT	Q9DCD0	6-phosphogluconate dehydrogenase, decarboxylating OS=Mus musculus OX=10090 GN=Pgd PE=1 SV=3	null	null	Mouse_09-2020	null	[MS,MS:1001208,SEQUEST,]	3.92	3.716	null	null	0.04	null	null	null	null	null	null	null	null	null	null	null	null	null	null	null	null	null	null	null	null	null	null	null	null	null	null	null	3.738e4	3.667e4	3.940e4	3.319e4	3.122e4	3.138e4	2.761e4	3.979e4	3.457e4
PRT	P61161	Actin-related protein 2 OS=Mus musculus OX=10090 GN=Actr2 PE=1 SV=1	null	null	Mouse_09-2020	null	[MS,MS:1001208,SEQUEST,]	2.24	1.439	null	null	0.03	null	null	null	null	null	null	null	null	null	null	null	null	null	null	null	null	null	null	null	null	null	null	null	null	null	null	null	5.939e4	7.517e4	6.202e4	7.952e4	6.231e4	6.075e4	4.688e4	5.529e4	5.252e4
PRT	Q61635	GTP-binding protein OS=Mus musculus OX=10090 GN=Ifi47 PE=1 SV=1	null	null	Mouse_09-2020	null	[MS,MS:1001208,SEQUEST,]	1.86	2.569	null	null	0.03	null	null	null	null	null	null	null	null	null	null	null	null	null	null	null	null	null	null	null	null	null	null	null	null	null	null	null	1.891e4	1.904e4	1.819e4	2.526e4	1.678e4	1.621e4	1.782e4	3.171e4	2.294e4
PRT	Q02053	Ubiquitin-like modifier-activating enzyme 1 OS=Mus musculus OX=10090 GN=Uba1 PE=1 SV=1	null	null	Mouse_09-2020	null	[MS,MS:1001208,SEQUEST,]	3.32	5.808	null	null	0.01	null	null	null	null	null	null	null	null	null	null	null	null	null	null	null	null	null	null	null	null	null	null	null	null	null	null	null	2.546e4	3.536e4	2.869e4	3.419e4	2.928e4	2.834e4	2.030e4	2.773e4	1.840e4
PRT	A0A1B0GSR9	L-lactate dehydrogenase OS=Mus musculus OX=10090 GN=Ldha PE=1 SV=1	null	null	Mouse_09-2020	null	[MS,MS:1001208,SEQUEST,]	2.49	2.877	null	null	0.03	null	null	null	null	null	null	null	null	null	null	null	null	null	null	null	null	null	null	null	null	null	null	null	null	null	null	null	5.235e4	4.431e4	4.686e4	5.602e4	3.903e4	4.146e4	3.150e4	3.422e4	4.031e4
PRT	Q9WUM3	Coronin-1B OS=Mus musculus OX=10090 GN=Coro1b PE=1 SV=1	null	null	Mouse_09-2020	null	[MS,MS:1001208,SEQUEST,]	2.11	1.273	null	null	0.05	null	null	null	null	null	null	null	null	null	null	null	null	null	null	null	null	null	null	null	null	null	null	null	null	null	null	null	1.656e4	1.896e4	1.362e4	2.367e4	1.381e4	1.511e4	2.178e4	2.187e4	1.285e4
PRT	P56399	Ubiquitin carboxyl-terminal hydrolase 5 OS=Mus musculus OX=10090 GN=Usp5 PE=1 SV=1	null	null	Mouse_09-2020	null	[MS,MS:1001208,SEQUEST,]	0.00	2.407	null	null	0.02	null	null	null	null	null	null	null	null	null	null	null	null	null	null	null	null	null	null	null	null	null	null	null	null	null	null	null	1.282e4	1.185e4	1.259e4	9.282e3	1.222e4	null	9.346e3	7.984e3	8.943e3
PRT	P35278	Ras-related protein Rab-5C OS=Mus musculus OX=10090 GN=Rab5c PE=1 SV=2	null	null	Mouse_09-2020	null	[MS,MS:1001208,SEQUEST,]	2.77	3.402	null	null	0.06	null	null	null	null	null	null	null	null	null	null	null	null	null	null	null	null	null	null	null	null	null	null	null	null	null	null	null	2.265e4	1.804e4	2.022e4	2.315e4	2.272e4	2.022e4	null	2.514e4	1.958e4
PRT	A0A087WR97	TAR DNA-binding protein 43 (Fragment) OS=Mus musculus OX=10090 GN=Tardbp PE=1 SV=1	null	null	Mouse_09-2020	null	[MS,MS:1001208,SEQUEST,]	3.53	6.521	null	null	0.07	null	null	null	null	null	null	null	null	null	null	null	null	null	null	null	null	null	null	null	null	null	null	null	null	null	null	null	2.912e4	3.340e4	2.297e4	3.635e4	3.237e4	3.031e4	2.072e4	5.542e4	2.892e4
PRT	Q9D8W5	26S proteasome non-ATPase regulatory subunit 12 OS=Mus musculus OX=10090 GN=Psmd12 PE=1 SV=4	null	null	Mouse_09-2020	null	[MS,MS:1001208,SEQUEST,]	2.05	1.848	null	null	0.02	null	null	null	null	null	null	null	null	null	null	null	null	null	null	null	null	null	null	null	null	null	null	null	null	null	null	null	2.998e4	3.303e4	2.714e4	3.385e4	3.794e4	2.941e4	2.176e4	2.900e4	2.423e4
PRT	F8WJ41	40S ribosomal protein S15a (Fragment) OS=Mus musculus OX=10090 GN=Rps15a PE=1 SV=1	null	null	Mouse_09-2020	null	[MS,MS:1001208,SEQUEST,]	1.90	2.193	null	null	0.08	null	null	null	null	null	null	null	null	null	null	null	null	null	null	null	null	null	null	null	null	null	null	null	null	null	null	null	1.801e4	2.512e4	2.191e4	2.907e4	1.682e4	1.538e4	1.536e4	2.036e4	1.914e4
PRT	P19246	Neurofilament heavy polypeptide OS=Mus musculus OX=10090 GN=Nefh PE=1 SV=3	null	null	Mouse_09-2020	null	[MS,MS:1001208,SEQUEST,]	0.00	0.740	null	null	0.01	null	null	null	null	null	null	null	null	null	null	null	null	null	null	null	null	null	null	null	null	null	null	null	null	null	null	null	1.526e4	null	null	null	1.645e4	3.888e4	1.018e4	5.062e4	7.801e4
PRT	F6QPR1	Prohibitin (Fragment) OS=Mus musculus OX=10090 GN=Phb2 PE=1 SV=1	null	null	Mouse_09-2020	null	[MS,MS:1001208,SEQUEST,]	1.90	1.653	null	null	0.06	null	null	null	null	null	null	null	null	null	null	null	null	null	null	null	null	null	null	null	null	null	null	null	null	null	null	null	1.783e4	1.608e4	1.987e4	2.022e4	1.762e4	1.838e4	1.281e4	null	1.331e4
PRT	Q61838	Pregnancy zone protein OS=Mus musculus OX=10090 GN=Pzp PE=1 SV=3	null	null	Mouse_09-2020	null	[MS,MS:1001208,SEQUEST,]	3.05	2.786	null	null	0.01	null	null	null	null	null	null	null	null	null	null	null	null	null	null	null	null	null	null	null	null	null	null	null	null	null	null	null	1.400e4	1.945e4	1.806e4	null	null	2.157e4	1.790e4	2.679e4	6.351e3
PRT	G5E8J2	Ankyrin-1 OS=Mus musculus OX=10090 GN=Ank1 PE=1 SV=1	null	null	Mouse_09-2020	null	[MS,MS:1001208,SEQUEST,]	2.07	2.289	null	null	0.01	null	null	null	null	null	null	null	null	null	null	null	null	null	null	null	null	null	null	null	null	null	null	null	null	null	null	null	null	null	null	null	null	null	null	null	null
PRT	Q61656	Probable ATP-dependent RNA helicase DDX5 OS=Mus musculus OX=10090 GN=Ddx5 PE=1 SV=2	null	null	Mouse_09-2020	null	[MS,MS:1001208,SEQUEST,]	2.45	1.958	null	null	0.02	null	null	null	null	null	null	null	null	null	null	null	null	null	null	null	null	null	null	null	null	null	null	null	null	null	null	null	1.741e4	1.786e4	1.760e4	1.382e4	1.414e4	1.463e4	1.235e4	1.840e4	1.343e4
PRT	A0A087WNU5	Ankyrin-3 (Fragment) OS=Mus musculus OX=10090 GN=Ank3 PE=1 SV=1	null	null	Mouse_09-2020	null	[MS,MS:1001208,SEQUEST,]	0.00	0.711	null	null	0.00	null	null	null	null	null	null	null	null	null	null	null	null	null	null	null	null	null	null	null	null	null	null	null	null	null	null	null	6.465e3	null	7.883e3	1.135e4	3.582e3	null	1.587e4	2.213e4	1.492e4
PRT	Q62418	Drebrin-like protein OS=Mus musculus OX=10090 GN=Dbnl PE=1 SV=2	null	null	Mouse_09-2020	null	[MS,MS:1001208,SEQUEST,]	0.00	1.514	null	null	0.03	null	null	null	null	null	null	null	null	null	null	null	null	null	null	null	null	null	null	null	null	null	null	null	null	null	null	null	2.081e4	2.879e4	2.815e4	3.142e4	2.496e4	2.195e4	1.748e4	2.888e4	2.419e4
PRT	Q62523	Zyxin OS=Mus musculus OX=10090 GN=Zyx PE=1 SV=2	null	null	Mouse_09-2020	null	[MS,MS:1001208,SEQUEST,]	3.08	3.663	null	null	0.02	null	null	null	null	null	null	null	null	null	null	null	null	null	null	null	null	null	null	null	null	null	null	null	null	null	null	null	2.567e4	2.859e4	2.932e4	3.712e4	2.930e4	2.666e4	2.097e4	2.528e4	2.209e4
PRT	Q9D1R9	60S ribosomal protein L34 OS=Mus musculus OX=10090 GN=Rpl34 PE=1 SV=2	null	null	Mouse_09-2020	null	[MS,MS:1001208,SEQUEST,]	1.61	2.015	null	null	0.08	null	null	null	null	null	null	null	null	null	null	null	null	null	null	null	null	null	null	null	null	null	null	null	null	null	null	null	1.661e4	1.930e4	1.985e4	2.133e4	1.846e4	1.621e4	1.249e4	1.224e4	1.097e4
PRT	V9GXE9	Zinc finger transcription factor Trps1 OS=Mus musculus OX=10090 GN=Trps1 PE=1 SV=1	null	null	Mouse_09-2020	null	[MS,MS:1001208,SEQUEST,]	0.00	0.841	null	null	0.02	null	null	null	null	null	null	null	null	null	null	null	null	null	null	null	null	null	null	null	null	null	null	null	null	null	null	null	null	null	null	null	null	null	1.853e4	8.664e3	3.316e4
PRT	A0A1L1SV25	Alpha-actinin-4 OS=Mus musculus OX=10090 GN=Actn4 PE=1 SV=1	null	null	Mouse_09-2020	null	[MS,MS:1001208,SEQUEST,]	3.10	3.350	null	null	0.02	null	null	null	null	null	null	null	null	null	null	null	null	null	null	null	null	null	null	null	null	null	null	null	null	null	null	null	2.035e4	1.993e4	1.587e4	2.960e4	2.501e4	1.366e4	1.840e4	1.870e4	1.493e4
PRT	F6VNW5	GCS light chain (Fragment) OS=Mus musculus OX=10090 GN=Gclm PE=1 SV=1	null	null	Mouse_09-2020	null	[MS,MS:1001208,SEQUEST,]	2.02	1.381	null	null	0.08	null	null	null	null	null	null	null	null	null	null	null	null	null	null	null	null	null	null	null	null	null	null	null	null	null	null	null	2.768e4	2.139e4	2.656e4	2.030e4	1.773e4	1.483e4	1.648e4	2.843e4	1.615e4
PRT	A0A0R4J2B2	BTB/POZ domain-containing protein KCTD12 OS=Mus musculus OX=10090 GN=Kctd12 PE=1 SV=1	null	null	Mouse_09-2020	null	[MS,MS:1001208,SEQUEST,]	2.69	3.258	null	null	0.04	null	null	null	null	null	null	null	null	null	null	null	null	null	null	null	null	null	null	null	null	null	null	null	null	null	null	null	null	1.524e4	null	null	null	null	1.106e4	null	null
PRT	P28665	Murinoglobulin-1 OS=Mus musculus OX=10090 GN=Mug1 PE=1 SV=3	null	null	Mouse_09-2020	null	[MS,MS:1001208,SEQUEST,]	2.27	2.721	null	null	0.01	null	null	null	null	null	null	null	null	null	null	null	null	null	null	null	null	null	null	null	null	null	null	null	null	null	null	null	3.000e4	3.776e4	2.238e4	3.724e4	3.988e4	3.244e4	2.441e4	3.267e4	3.424e4
PRT	Q9R233	Tapasin OS=Mus musculus OX=10090 GN=Tapbp PE=1 SV=2	null	null	Mouse_09-2020	null	[MS,MS:1001208,SEQUEST,]	2.47	2.515	null	null	0.03	null	null	null	null	null	null	null	null	null	null	null	null	null	null	null	null	null	null	null	null	null	null	null	null	null	null	null	7.944e3	7.057e3	null	9.980e3	1.172e4	9.906e3	7.905e3	6.083e3	null
PRT	A0A494B9X1	Small nucleolar RNA host gene 4 (Fragment) OS=Mus musculus OX=10090 GN=Snhg4 PE=4 SV=1	null	null	Mouse_09-2020	null	[MS,MS:1001208,SEQUEST,]	2.30	2.588	null	null	0.03	null	null	null	null	null	null	null	null	null	null	null	null	null	null	null	null	null	null	null	null	null	null	null	null	null	null	null	1.220e4	1.719e4	1.325e4	1.812e4	1.634e4	1.426e4	9.022e3	1.237e4	9.654e3
PRT	Q7TNV0	Protein DEK OS=Mus musculus OX=10090 GN=Dek PE=1 SV=1	null	null	Mouse_09-2020	null	[MS,MS:1001208,SEQUEST,]	0.00	0.738	null	null	0.05	null	null	null	null	null	null	null	null	null	null	null	null	null	null	null	null	null	null	null	null	null	null	null	null	null	null	null	9.090e3	1.193e4	null	7.542e3	9.045e3	9.136e3	7.372e3	null	null
PRT	Q9D3N5	RIKEN cDNA 5430402E10 gene OS=Mus musculus OX=10090 GN=5430402E10Rik PE=2 SV=1	null	null	Mouse_09-2020	null	[MS,MS:1001208,SEQUEST,]	0.00	0.664	null	null	0.12	null	null	null	null	null	null	null	null	null	null	null	null	null	null	null	null	null	null	null	null	null	null	null	null	null	null	null	2.639e4	3.161e4	3.654e4	4.779e4	2.601e4	null	4.745e4	1.021e5	7.981e4
PRT	S4R1V0	PDZ and LIM domain protein 1 (Fragment) OS=Mus musculus OX=10090 GN=Pdlim1 PE=1 SV=1	null	null	Mouse_09-2020	null	[MS,MS:1001208,SEQUEST,]	2.46	0.810	null	null	0.07	null	null	null	null	null	null	null	null	null	null	null	null	null	null	null	null	null	null	null	null	null	null	null	null	null	null	null	2.306e4	2.724e4	1.878e4	2.900e4	3.087e4	2.650e4	1.650e4	2.406e4	1.858e4
PRT	Q9CZM2	60S ribosomal protein L15 OS=Mus musculus OX=10090 GN=Rpl15 PE=1 SV=4	null	null	Mouse_09-2020	null	[MS,MS:1001208,SEQUEST,]	1.91	1.850	null	null	0.04	null	null	null	null	null	null	null	null	null	null	null	null	null	null	null	null	null	null	null	null	null	null	null	null	null	null	null	4.883e4	4.294e4	4.734e4	4.557e4	4.329e4	4.236e4	2.845e4	3.477e4	3.973e4
PRT	Q8VCW8	Medium-chain acyl-CoA ligase ACSF2, mitochondrial OS=Mus musculus OX=10090 GN=Acsf2 PE=1 SV=1	null	null	Mouse_09-2020	null	[MS,MS:1001208,SEQUEST,]	3.00	2.698	null	null	0.02	null	null	null	null	null	null	null	null	null	null	null	null	null	null	null	null	null	null	null	null	null	null	null	null	null	null	null	3.388e4	3.208e4	2.787e4	2.981e4	3.054e4	2.961e4	2.305e4	2.701e4	2.671e4
PRT	Q3THE2	Myosin regulatory light chain 12B OS=Mus musculus OX=10090 GN=Myl12b PE=1 SV=2	null	null	Mouse_09-2020	null	[MS,MS:1001208,SEQUEST,]	2.56	2.975	null	null	0.06	null	null	null	null	null	null	null	null	null	null	null	null	null	null	null	null	null	null	null	null	null	null	null	null	null	null	null	null	null	null	2.524e4	2.613e4	null	1.858e4	2.550e4	null
PRT	Q9JHJ0	Tropomodulin-3 OS=Mus musculus OX=10090 GN=Tmod3 PE=1 SV=1	null	null	Mouse_09-2020	null	[MS,MS:1001208,SEQUEST,]	3.20	3.892	null	null	0.03	null	null	null	null	null	null	null	null	null	null	null	null	null	null	null	null	null	null	null	null	null	null	null	null	null	null	null	3.220e4	3.295e4	2.312e4	3.699e4	3.717e4	3.400e4	2.737e4	3.418e4	2.223e4
PRT	Q2EMV9	Protein mono-ADP-ribosyltransferase PARP14 OS=Mus musculus OX=10090 GN=Parp14 PE=1 SV=3	null	null	Mouse_09-2020	null	[MS,MS:1001208,SEQUEST,]	0.00	0.646	null	null	0.01	null	null	null	null	null	null	null	null	null	null	null	null	null	null	null	null	null	null	null	null	null	null	null	null	null	null	null	2.248e4	2.079e4	2.963e4	2.152e4	1.817e4	1.947e4	2.184e4	1.917e4	2.578e4
PRT	A0A668KM31	Amphiphysin OS=Mus musculus OX=10090 GN=Amph PE=1 SV=1	null	null	Mouse_09-2020	null	[MS,MS:1001208,SEQUEST,]	1.77	1.967	null	null	0.01	null	null	null	null	null	null	null	null	null	null	null	null	null	null	null	null	null	null	null	null	null	null	null	null	null	null	null	3.817e4	4.132e4	3.499e4	null	4.170e4	4.034e4	3.182e4	3.566e4	3.110e4
PRT	P01027	Complement C3 OS=Mus musculus OX=10090 GN=C3 PE=1 SV=3	null	null	Mouse_09-2020	null	[MS,MS:1001208,SEQUEST,]	2.08	1.292	null	null	0.01	null	null	null	null	null	null	null	null	null	null	null	null	null	null	null	null	null	null	null	null	null	null	null	null	null	null	null	1.344e4	1.809e4	2.148e4	1.413e4	1.278e4	1.243e4	1.140e4	1.143e4	1.210e4
PRT	P41105	60S ribosomal protein L28 OS=Mus musculus OX=10090 GN=Rpl28 PE=1 SV=2	null	null	Mouse_09-2020	null	[MS,MS:1001208,SEQUEST,]	2.03	2.261	null	null	0.08	null	null	null	null	null	null	null	null	null	null	null	null	null	null	null	null	null	null	null	null	null	null	null	null	null	null	null	3.279e4	3.037e4	3.406e4	2.466e4	2.678e4	2.588e4	1.670e4	2.096e4	1.952e4
PEH	sequence	accession	unique	database	database_version	search_engine	best_search_engine_score[1]	modifications	retention_time	retention_time_window	charge	mass_to_charge	peptide_abundance_study_variable[1]	peptide_abundance_stdev_study_variable[1]	peptide_abundance_std_study_variable[1]	peptide_abundance_study_variable[2]	peptide_abundance_stdev_study_variable[2]	peptide_abundance_std_study_variable[2]	peptide_abundance_study_variable[3]	peptide_abundance_stdev_study_variable[3]	peptide_abundance_std_study_variable[3]	peptide_abundance_study_variable[4]	peptide_abundance_stdev_study_variable[4]	peptide_abundance_std_study_variable[4]	peptide_abundance_study_variable[5]	peptide_abundance_stdev_study_variable[5]	peptide_abundance_std_study_variable[5]	peptide_abundance_study_variable[6]	peptide_abundance_stdev_study_variable[6]	peptide_abundance_std_study_variable[6]	peptide_abundance_study_variable[7]	peptide_abundance_stdev_study_variable[7]	peptide_abundance_std_study_variable[7]	peptide_abundance_study_variable[8]	peptide_abundance_stdev_study_variable[8]	peptide_abundance_std_study_variable[8]	peptide_abundance_study_variable[9]	peptide_abundance_stdev_study_variable[9]	peptide_abundance_std_study_variable[9]	peptide_abundance_assay[1]	peptide_abundance_assay[2]	peptide_abundance_assay[3]	peptide_abundance_assay[4]	peptide_abundance_assay[5]	peptide_abundance_assay[6]	peptide_abundance_assay[7]	peptide_abundance_assay[8]	peptide_abundance_assay[9]
PEP	NLNHVSYGR	P26443	1	Mouse_09-2020	null	[MS,MS:1001208,SEQUEST,]	1.0e0	null	0.0	0.0|0.0	3	534.20289	null	null	null	null	null	null	null	null	null	null	null	null	null	null	null	null	null	null	null	null	null	null	null	null	null	null	null	4.385e4	5.965e4	5.355e4	5.452e4	4.585e4	5.083e4	4.808e4	5.025e4	5.451e4
PEP	SKGAVKEEGVNKSEK	Q921K2	1	Mouse_09-2020	null	[MS,MS:1001208,SEQUEST,]	4.3e0	null	0.0	0.0|0.0	4	533.48307	null	null	null	null	null	null	null	null	null	null	null	null	null	null	null	null	null	null	null	null	null	null	null	null	null	null	null	8.537e4	5.889e4	8.140e4	null	3.551e4	4.863e4	8.358e4	4.638e4	6.063e4
PEP	SKGAVKEEGVNK	Q921K2	1	Mouse_09-2020	null	[MS,MS:1001208,SEQUEST,]	2.3e0	null	0.0	0.0|0.0	3	596.25180	null	null	null	null	null	null	null	null	null	null	null	null	null	null	null	null	null	null	null	null	null	null	null	null	null	null	null	2.601e4	2.651e4	2.323e4	null	2.213e4	2.151e4	2.512e4	2.209e4	2.213e4
PEP	VYSTSVTGSREIK	Q91VW3	1	Mouse_09-2020	null	[MS,MS:1001208,SEQUEST,]	2.0e0	null	0.0	0.0|0.0	3	656.60977	null	null	null	null	null	null	null	null	null	null	null	null	null	null	null	null	null	null	null	null	null	null	null	null	null	null	null	3.921e4	4.231e4	null	8.445e4	7.627e4	3.995e4	4.279e4	6.318e4	3.478e4
PEP	VVAGVAAALAHKYH	A8DUK4	1	Mouse_09-2020	null	[MS,MS:1001208,SEQUEST,]	5.1e0	null	0.0	0.0|0.0	4	487.71831	null	null	null	null	null	null	null	null	null	null	null	null	null	null	null	null	null	null	null	null	null	null	null	null	null	null	null	6.029e5	4.972e5	1.212e6	6.090e5	4.945e5	2.663e5	8.678e5	1.592e6	1.226e6
PEP	VVAGVAAALAHKYH	A8DUK4	1	Mouse_09-2020	null	[MS,MS:1001208,SEQUEST,]	5.1e0	null	0.0	0.0|0.0	3	649.95532	null	null	null	null	null	null	null	null	null	null	null	null	null	null	null	null	null	null	null	null	null	null	null	null	null	null	null	6.029e5	4.972e5	1.212e6	6.090e5	4.945e5	2.663e5	8.678e5	1.592e6	1.226e6
PEP	VSFELFADKVPK	P17742	1	Mouse_09-2020	null	[MS,MS:1001208,SEQUEST,]	1.5e0	null	0.0	0.0|0.0	3	640.94420	null	null	null	null	null	null	null	null	null	null	null	null	null	null	null	null	null	null	null	null	null	null	null	null	null	null	null	2.490e4	1.837e4	3.651e4	2.802e4	1.848e4	1.669e4	1.756e4	4.628e4	4.389e4
PEP	VQVEYKGETK	P63017	1	Mouse_09-2020	null	[MS,MS:1001208,SEQUEST,]	2.0e0	null	0.0	0.0|0.0	3	574.56550	null	null	null	null	null	null	null	null	null	null	null	null	null	null	null	null	null	null	null	null	null	null	null	null	null	null	null	2.349e4	2.477e4	3.500e4	3.492e4	2.989e4	2.145e4	2.576e4	3.479e4	4.804e4
PEP	VNADEVGGEALGR	A8DUK4	1	Mouse_09-2020	null	[MS,MS:1001208,SEQUEST,]	2.1e0	null	0.0	0.0|0.0	3	609.90306	null	null	null	null	null	null	null	null	null	null	null	null	null	null	null	null	null	null	null	null	null	null	null	null	null	null	null	2.345e4	2.493e4	4.704e4	2.606e4	1.829e4	1.921e4	1.015e5	8.591e4	9.047e4
PEP	YFDSFGDLSSASAIMGNAKVK	A8DUK4	1	Mouse_09-2020	null	[MS,MS:1001208,SEQUEST,]	2.0e0	null	0.0	0.0|0.0	3	922.37824	null	null	null	null	null	null	null	null	null	null	null	null	null	null	null	null	null	null	null	null	null	null	null	null	null	null	null	2.441e5	1.826e5	6.590e5	2.667e5	1.849e5	1.045e5	4.934e5	8.665e5	8.272e5
PEP	YFNPIGAHASGR	Q8R059	1	Mouse_09-2020	null	[MS,MS:1001208,SEQUEST,]	2.6e0	null	0.0	0.0|0.0	3	610.90474	null	null	null	null	null	null	null	null	null	null	null	null	null	null	null	null	null	null	null	null	null	null	null	null	null	null	null	2.055e5	2.044e5	1.972e5	2.420e5	2.279e5	2.340e5	1.890e5	2.118e5	2.246e5
PEP	VGVASHKDSHKE	P27005	1	Mouse_09-2020	null	[MS,MS:1001208,SEQUEST,]	2.5e0	null	0.0	0.0|0.0	3	612.24342	null	null	null	null	null	null	null	null	null	null	null	null	null	null	null	null	null	null	null	null	null	null	null	null	null	null	null	1.514e4	null	8.578e4	null	null	null	1.582e4	null	4.841e4
PEP	TFIAIKPDGVQR	Q01768	1	Mouse_09-2020	null	[MS,MS:1001208,SEQUEST,]	1.6e0	null	0.0	0.0|0.0	3	629.27969	null	null	null	null	null	null	null	null	null	null	null	null	null	null	null	null	null	null	null	null	null	null	null	null	null	null	null	1.538e4	null	null	1.233e4	1.226e4	1.748e4	1.082e4	2.557e4	2.522e4
PEP	SSGPTSLFAVTVAPPGAR	Q8VEK3	1	Mouse_09-2020	null	[MS,MS:1001208,SEQUEST,]	2.4e0	null	0.0	0.0|0.0	3	752.66264	null	null	null	null	null	null	null	null	null	null	null	null	null	null	null	null	null	null	null	null	null	null	null	null	null	null	null	4.576e4	2.511e4	1.630e4	2.369e4	3.517e4	1.776e4	2.940e4	1.738e4	1.031e4
PEP	VAPEEHPVLLTEAPLNPKANREK	P60710	1	Mouse_09-2020	null	[MS,MS:1001208,SEQUEST,]	3.7e0	null	0.0	0.0|0.0	4	774.11651	null	null	null	null	null	null	null	null	null	null	null	null	null	null	null	null	null	null	null	null	null	null	null	null	null	null	null	8.697e4	8.525e4	1.337e5	1.724e5	1.327e5	5.774e4	4.486e4	1.494e5	1.530e5
PEP	TYFPHFDVSHGSAQVKGHGK	Q91VB8	1	Mouse_09-2020	null	[MS,MS:1001208,SEQUEST,]	4.4e0	null	0.0	0.0|0.0	4	685.78899	null	null	null	null	null	null	null	null	null	null	null	null	null	null	null	null	null	null	null	null	null	null	null	null	null	null	null	8.669e5	1.048e6	1.521e6	8.442e5	8.758e5	4.870e5	1.330e6	2.622e6	2.720e6
PEP	TYFPHFDVSHGSAQVKGHGK	Q91VB8	1	Mouse_09-2020	null	[MS,MS:1001208,SEQUEST,]	4.4e0	null	0.0	0.0|0.0	5	548.83265	null	null	null	null	null	null	null	null	null	null	null	null	null	null	null	null	null	null	null	null	null	null	null	null	null	null	null	8.669e5	1.048e6	1.521e6	8.442e5	8.758e5	4.870e5	1.330e6	2.622e6	2.720e6
PEP	TYFPHFDVSHGSAQVK	Q91VB8	1	Mouse_09-2020	null	[MS,MS:1001208,SEQUEST,]	2.2e0	null	0.0	0.0|0.0	3	787.65062	null	null	null	null	null	null	null	null	null	null	null	null	null	null	null	null	null	null	null	null	null	null	null	null	null	null	null	9.142e4	9.665e4	1.105e5	6.678e4	5.929e4	4.819e4	1.534e5	1.820e5	1.404e5
PEP	FLASVSTVLTSK	Q91VB8	1	Mouse_09-2020	null	[MS,MS:1001208,SEQUEST,]	1.9e0	null	0.0	0.0|0.0	3	598.59680	null	null	null	null	null	null	null	null	null	null	null	null	null	null	null	null	null	null	null	null	null	null	null	null	null	null	null	2.871e4	2.463e4	4.172e4	1.790e4	1.323e4	1.647e4	4.271e4	6.004e4	4.788e4
PEP	GAAQNIIPASTGAAKAVGK	A0A1D5RLD8	1	Mouse_09-2020	null	[MS,MS:1001208,SEQUEST,]	2.1e0	null	0.0	0.0|0.0	3	756.01367	null	null	null	null	null	null	null	null	null	null	null	null	null	null	null	null	null	null	null	null	null	null	null	null	null	null	null	6.397e4	5.755e4	1.628e5	1.041e5	5.821e4	5.054e4	4.382e4	1.018e5	1.173e5
PEP	EITALAPSTMKIK	P60710	0	Mouse_09-2020	null	[MS,MS:1001208,SEQUEST,]	2.7e0	null	0.0	0.0|0.0	3	653.95600	null	null	null	null	null	null	null	null	null	null	null	null	null	null	null	null	null	null	null	null	null	null	null	null	null	null	null	3.545e5	3.311e5	1.087e6	6.032e5	2.203e5	2.046e5	3.721e5	5.906e5	4.319e5
PEP	EITALAPSTMKIK	P68134	0	Mouse_09-2020	null	[MS,MS:1001208,SEQUEST,]	2.7e0	null	0.0	0.0|0.0	3	653.95600	null	null	null	null	null	null	null	null	null	null	null	null	null	null	null	null	null	null	null	null	null	null	null	null	null	null	null	3.545e5	3.311e5	1.087e6	6.032e5	2.203e5	2.046e5	3.721e5	5.906e5	4.319e5
PEP	ASGTLREYKVVGR	A0A1D5RMC7	1	Mouse_09-2020	null	[MS,MS:1001208,SEQUEST,]	2.2e0	null	0.0	0.0|0.0	3	659.62575	null	null	null	null	null	null	null	null	null	null	null	null	null	null	null	null	null	null	null	null	null	null	null	null	null	null	null	2.706e4	2.796e4	5.852e4	3.579e4	2.428e4	2.193e4	2.056e4	4.264e4	4.298e4
PEP	ALAAAGYDVEKNNSR	P43274	1	Mouse_09-2020	null	[MS,MS:1001208,SEQUEST,]	1.6e0	null	0.0	0.0|0.0	3	707.28757	null	null	null	null	null	null	null	null	null	null	null	null	null	null	null	null	null	null	null	null	null	null	null	null	null	null	null	1.932e4	1.658e4	2.058e4	3.043e4	2.144e4	2.100e4	1.500e4	2.680e4	3.943e4
PEP	AAWGKIGGHGAEYGAEALER	Q91VB8	1	Mouse_09-2020	null	[MS,MS:1001208,SEQUEST,]	2.9e0	null	0.0	0.0|0.0	4	646.77180	null	null	null	null	null	null	null	null	null	null	null	null	null	null	null	null	null	null	null	null	null	null	null	null	null	null	null	1.715e5	1.889e5	5.115e5	1.650e5	8.885e4	5.935e4	2.507e5	6.903e5	5.215e5
PEP	AAVSGLWGKVNADEVGGEALGR	A8DUK4	1	Mouse_09-2020	null	[MS,MS:1001208,SEQUEST,]	3.4e0	null	0.0	0.0|0.0	3	899.72837	null	null	null	null	null	null	null	null	null	null	null	null	null	null	null	null	null	null	null	null	null	null	null	null	null	null	null	4.523e5	3.123e5	9.772e5	4.701e5	2.468e5	1.569e5	1.011e6	1.321e6	1.890e6
PEP	EGHPDTLSKKEFR	P31725	1	Mouse_09-2020	null	[MS,MS:1001208,SEQUEST,]	1.5e0	null	0.0	0.0|0.0	4	521.96732	null	null	null	null	null	null	null	null	null	null	null	null	null	null	null	null	null	null	null	null	null	null	null	null	null	null	null	1.187e4	null	1.094e5	2.464e3	null	null	1.206e4	2.608e4	7.725e4
PEP	EAAGKSSGPTSLFAVTVAPPGAR	Q8VEK3	1	Mouse_09-2020	null	[MS,MS:1001208,SEQUEST,]	3.1e0	null	0.0	0.0|0.0	3	904.74039	null	null	null	null	null	null	null	null	null	null	null	null	null	null	null	null	null	null	null	null	null	null	null	null	null	null	null	8.905e4	6.151e4	6.420e4	6.406e4	1.089e5	4.436e4	5.761e4	8.283e4	2.990e4
PEP	DSYVGDEAQSKR	P60710	0	Mouse_09-2020	null	[MS,MS:1001208,SEQUEST,]	2.3e0	null	0.0	0.0|0.0	3	632.56634	null	null	null	null	null	null	null	null	null	null	null	null	null	null	null	null	null	null	null	null	null	null	null	null	null	null	null	1.271e5	1.078e5	1.605e5	1.790e5	1.364e5	9.346e4	1.188e5	1.943e5	2.233e5
PEP	DSYVGDEAQSKR	P68134	0	Mouse_09-2020	null	[MS,MS:1001208,SEQUEST,]	2.3e0	null	0.0	0.0|0.0	3	632.56634	null	null	null	null	null	null	null	null	null	null	null	null	null	null	null	null	null	null	null	null	null	null	null	null	null	null	null	1.271e5	1.078e5	1.605e5	1.790e5	1.364e5	9.346e4	1.188e5	1.943e5	2.233e5
PEP	AVLLGPPGAGKGTQAPK	F7BP55	1	Mouse_09-2020	null	[MS,MS:1001208,SEQUEST,]	9.6e-1	null	0.0	0.0|0.0	3	701.66057	null	null	null	null	null	null	null	null	null	null	null	null	null	null	null	null	null	null	null	null	null	null	null	null	null	null	null	3.536e4	4.958e4	2.476e5	null	7.318e4	3.484e4	1.636e4	null	4.556e5
PEP	LDGVKEKALVSSVR	P07724	1	Mouse_09-2020	null	[MS,MS:1001208,SEQUEST,]	2.8e0	null	0.0	0.0|0.0	3	681.31669	null	null	null	null	null	null	null	null	null	null	null	null	null	null	null	null	null	null	null	null	null	null	null	null	null	null	null	4.982e4	null	5.918e4	6.085e4	3.068e4	4.107e4	4.416e4	7.141e4	6.311e4
PEP	KQTALAELVK	P07724	1	Mouse_09-2020	null	[MS,MS:1001208,SEQUEST,]	2.6e0	null	0.0	0.0|0.0	3	547.91435	null	null	null	null	null	null	null	null	null	null	null	null	null	null	null	null	null	null	null	null	null	null	null	null	null	null	null	1.350e5	9.633e4	1.839e5	2.582e5	1.360e5	1.382e5	8.009e4	2.377e5	2.598e5
PEP	IKIIAPPERK	P60710	0	Mouse_09-2020	null	[MS,MS:1001208,SEQUEST,]	1.7e0	null	0.0	0.0|0.0	3	569.27399	null	null	null	null	null	null	null	null	null	null	null	null	null	null	null	null	null	null	null	null	null	null	null	null	null	null	null	7.393e4	7.010e4	8.865e4	1.586e5	1.120e5	9.628e4	9.463e4	2.481e5	2.053e5
PEP	IKIIAPPERK	P68134	0	Mouse_09-2020	null	[MS,MS:1001208,SEQUEST,]	1.7e0	null	0.0	0.0|0.0	3	569.27399	null	null	null	null	null	null	null	null	null	null	null	null	null	null	null	null	null	null	null	null	null	null	null	null	null	null	null	7.393e4	7.010e4	8.865e4	1.586e5	1.120e5	9.628e4	9.463e4	2.481e5	2.053e5
PEP	IKGEHPGLSIGDVAKK	P63158	1	Mouse_09-2020	null	[MS,MS:1001208,SEQUEST,]	2.6e0	null	0.0	0.0|0.0	4	548.25526	null	null	null	null	null	null	null	null	null	null	null	null	null	null	null	null	null	null	null	null	null	null	null	null	null	null	null	6.678e4	6.383e4	1.292e5	1.616e5	7.727e4	5.656e4	6.169e4	1.282e5	1.289e5
PEP	LKEKYEK	P63158	0	Mouse_09-2020	null	[MS,MS:1001208,SEQUEST,]	2.1e0	null	0.0	0.0|0.0	3	493.53699	null	null	null	null	null	null	null	null	null	null	null	null	null	null	null	null	null	null	null	null	null	null	null	null	null	null	null	3.542e4	3.491e4	6.423e4	3.764e4	4.281e4	3.205e4	3.262e4	6.933e4	6.358e4
PEP	LKEKYEK	P30681	0	Mouse_09-2020	null	[MS,MS:1001208,SEQUEST,]	2.1e0	null	0.0	0.0|0.0	3	493.53699	null	null	null	null	null	null	null	null	null	null	null	null	null	null	null	null	null	null	null	null	null	null	null	null	null	null	null	3.542e4	3.491e4	6.423e4	3.764e4	4.281e4	3.205e4	3.262e4	6.933e4	6.358e4
PEP	LHVDPENFR	A8DUK4	0	Mouse_09-2020	null	[MS,MS:1001208,SEQUEST,]	1.6e0	null	0.0	0.0|0.0	3	556.54655	null	null	null	null	null	null	null	null	null	null	null	null	null	null	null	null	null	null	null	null	null	null	null	null	null	null	null	null	3.642e4	4.499e4	2.940e4	4.186e4	null	6.802e4	7.424e4	1.178e5
PEP	LHVDPENFR	P02089	0	Mouse_09-2020	null	[MS,MS:1001208,SEQUEST,]	1.6e0	null	0.0	0.0|0.0	3	556.54655	null	null	null	null	null	null	null	null	null	null	null	null	null	null	null	null	null	null	null	null	null	null	null	null	null	null	null	null	3.642e4	4.499e4	2.940e4	4.186e4	null	6.802e4	7.424e4	1.178e5
PEP	IHRDIKAGNILLNTEGHAK	Q9JI11	1	Mouse_09-2020	null	[MS,MS:1001208,SEQUEST,]	2.4e0	null	0.0	0.0|0.0	4	661.06255	null	null	null	null	null	null	null	null	null	null	null	null	null	null	null	null	null	null	null	null	null	null	null	null	null	null	null	3.315e4	4.012e4	2.949e4	4.491e4	4.073e4	2.360e4	2.230e4	4.852e4	4.437e4
PEP	IGGHGAEYGAEALER	Q91VB8	1	Mouse_09-2020	null	[MS,MS:1001208,SEQUEST,]	1.9e0	null	0.0	0.0|0.0	3	690.93665	null	null	null	null	null	null	null	null	null	null	null	null	null	null	null	null	null	null	null	null	null	null	null	null	null	null	null	8.691e4	7.960e4	1.124e5	6.659e4	6.062e4	5.926e4	1.640e5	1.734e5	1.499e5
PEP	HAVSEGTKAVTK	Q64475	1	Mouse_09-2020	null	[MS,MS:1001208,SEQUEST,]	1.4e0	null	0.0	0.0|0.0	3	590.24828	null	null	null	null	null	null	null	null	null	null	null	null	null	null	null	null	null	null	null	null	null	null	null	null	null	null	null	1.706e4	1.227e4	1.812e4	2.360e4	1.963e4	1.808e4	1.891e4	2.239e4	2.956e4
PEP	KFVIKPIDK	P26041	1	Mouse_09-2020	null	[MS,MS:1001208,SEQUEST,]	1.8e0	null	0.0	0.0|0.0	3	543.58769	null	null	null	null	null	null	null	null	null	null	null	null	null	null	null	null	null	null	null	null	null	null	null	null	null	null	null	3.505e4	2.965e4	4.232e4	5.544e4	3.352e4	2.622e4	2.824e4	6.405e4	7.198e4
PEP	HQGVMVGMGQKDSYVGDEAQSK	P60710	0	Mouse_09-2020	null	[MS,MS:1001208,SEQUEST,]	4.8e0	null	0.0	0.0|0.0	4	731.78706	null	null	null	null	null	null	null	null	null	null	null	null	null	null	null	null	null	null	null	null	null	null	null	null	null	null	null	2.344e5	1.824e5	3.927e5	4.340e5	2.492e5	1.812e5	1.910e5	3.740e5	4.108e5
PEP	HQGVMVGMGQKDSYVGDEAQSK	P60710	0	Mouse_09-2020	null	[MS,MS:1001208,SEQUEST,]	4.8e0	null	0.0	0.0|0.0	3	975.38032	null	null	null	null	null	null	null	null	null	null	null	null	null	null	null	null	null	null	null	null	null	null	null	null	null	null	null	2.344e5	1.824e5	3.927e5	4.340e5	2.492e5	1.812e5	1.910e5	3.740e5	4.108e5
PEP	HQGVMVGMGQKDSYVGDEAQSK	P68134	0	Mouse_09-2020	null	[MS,MS:1001208,SEQUEST,]	4.8e0	null	0.0	0.0|0.0	4	731.78706	null	null	null	null	null	null	null	null	null	null	null	null	null	null	null	null	null	null	null	null	null	null	null	null	null	null	null	2.344e5	1.824e5	3.927e5	4.340e5	2.492e5	1.812e5	1.910e5	3.740e5	4.108e5
PEP	HQGVMVGMGQKDSYVGDEAQSK	P68134	0	Mouse_09-2020	null	[MS,MS:1001208,SEQUEST,]	4.8e0	null	0.0	0.0|0.0	3	975.38032	null	null	null	null	null	null	null	null	null	null	null	null	null	null	null	null	null	null	null	null	null	null	null	null	null	null	null	2.344e5	1.824e5	3.927e5	4.340e5	2.492e5	1.812e5	1.910e5	3.740e5	4.108e5
PEP	HVSDDMKTHKNPALK	P40124	1	Mouse_09-2020	null	[MS,MS:1001208,SEQUEST,]	8.1e-1	null	0.0	0.0|0.0	4	570.23944	null	null	null	null	null	null	null	null	null	null	null	null	null	null	null	null	null	null	null	null	null	null	null	null	null	null	null	1.269e4	1.875e4	2.212e4	1.752e4	9.414e3	1.377e4	1.441e4	2.113e4	3.495e4
PEP	KIGDFR	B1AU25	1	Mouse_09-2020	null	[MS,MS:1001208,SEQUEST,]	1.1e0	null	0.0	0.0|0.0	3	426.16349	null	null	null	null	null	null	null	null	null	null	null	null	null	null	null	null	null	null	null	null	null	null	null	null	null	null	null	2.375e4	2.069e4	2.445e4	4.244e4	2.474e4	1.976e4	1.772e4	3.677e4	3.938e4
PEP	RVKATLEK	Q8VDD5	1	Mouse_09-2020	null	[MS,MS:1001208,SEQUEST,]	2.0e0	null	0.0	0.0|0.0	3	495.88813	null	null	null	null	null	null	null	null	null	null	null	null	null	null	null	null	null	null	null	null	null	null	null	null	null	null	null	4.626e4	4.696e4	6.114e4	3.674e4	5.958e4	4.264e4	4.471e4	8.194e4	9.275e4
PEP	EGHPDTLSKK	P31725	1	Mouse_09-2020	null	[MS,MS:1001208,SEQUEST,]	1.4e0	null	0.0	0.0|0.0	3	551.54996	null	null	null	null	null	null	null	null	null	null	null	null	null	null	null	null	null	null	null	null	null	null	null	null	null	null	null	3.928e3	null	3.121e4	3.024e3	null	null	6.485e3	1.125e4	1.661e4
PEP	SVRDTPAKNAQK	Q61937	1	Mouse_09-2020	null	[MS,MS:1001208,SEQUEST,]	1.5e0	null	0.0	0.0|0.0	3	619.26270	null	null	null	null	null	null	null	null	null	null	null	null	null	null	null	null	null	null	null	null	null	null	null	null	null	null	null	1.116e4	1.127e4	1.308e4	null	7.106e3	6.765e3	6.546e3	1.851e4	1.818e4
PEP	ALRDAKLDK	P63017	1	Mouse_09-2020	null	[MS,MS:1001208,SEQUEST,]	1.8e0	null	0.0	0.0|0.0	3	524.22693	null	null	null	null	null	null	null	null	null	null	null	null	null	null	null	null	null	null	null	null	null	null	null	null	null	null	null	1.253e4	1.444e4	2.333e4	2.595e4	1.778e4	1.360e4	1.245e4	2.717e4	2.490e4
PEP	KILGYIK	P47738	1	Mouse_09-2020	null	[MS,MS:1001208,SEQUEST,]	1.8e0	null	0.0	0.0|0.0	3	459.20680	null	null	null	null	null	null	null	null	null	null	null	null	null	null	null	null	null	null	null	null	null	null	null	null	null	null	null	6.692e5	3.908e5	7.817e5	9.596e5	4.956e5	4.669e5	2.847e5	7.600e5	8.353e5
PEP	VGEFSGANKEK	P10639	1	Mouse_09-2020	null	[MS,MS:1001208,SEQUEST,]	1.2e0	null	0.0	0.0|0.0	3	569.55348	null	null	null	null	null	null	null	null	null	null	null	null	null	null	null	null	null	null	null	null	null	null	null	null	null	null	null	2.411e4	2.390e4	3.992e4	2.749e4	2.445e4	1.758e4	2.426e4	3.778e4	4.150e4
PSH	sequence	PSM_ID	accession	unique	database	database_version	search_engine	search_engine_score[1]	search_engine_score[1]	modifications	spectra_ref	retention_time	charge	exp_mass_to_charge	calc_mass_to_charge	pre	post	start	end
PSM	VNADEVGGEALGR	-140_74814	A8DUK4	1	Mouse_09-2020	null	[MS,MS:1001208,SEQUEST,]	2.4e-3	196.56	4-CHEMMOD:541.06111	ms_run[9]:scan=7171	2378.4	3	1827.69394	609.90306	K	L	19	32
PSM	TYFPHFDVSHGSAQVK	-140_75132	Q91VB8	1	Mouse_09-2020	null	[MS,MS:1001208,SEQUEST,]	1.5e-3	194.56	10-CHEMMOD:541.06111	ms_run[9]:scan=7866	2579.4	3	2360.93717	787.65062	K	H	42	58
PSM	TYFPHFDVSHGSAQVKGHGK	-140_51626	Q91VB8	1	Mouse_09-2020	null	[MS,MS:1001208,SEQUEST,]	1.5e-3	126.50	18-CHEMMOD:541.06111	ms_run[2]:scan=5574	1880.9	4	2740.13515	685.78899	K	V	42	62
PSM	LHVDPENFR	-140_74586	A8DUK4	0	Mouse_09-2020	null	[MS,MS:1001208,SEQUEST,]	2.4e-3	126.18	2-CHEMMOD:541.06111	ms_run[9]:scan=6733	2248.7	3	1667.62571	556.54655	K	L	97	106
PSM	LHVDPENFR	-140_74586	P02089	0	Mouse_09-2020	null	[MS,MS:1001208,SEQUEST,]	2.4e-3	126.18	2-CHEMMOD:541.06111	ms_run[9]:scan=6733	2248.7	3	1667.62571	556.54655	K	L	97	106
PSM	IGGHGAEYGAEALER	-140_69144	Q91VB8	1	Mouse_09-2020	null	[MS,MS:1001208,SEQUEST,]	1.5e-3	174.39	4-CHEMMOD:541.06111	ms_run[8]:scan=6133	2041.1	3	2070.79502	690.93665	K	F	18	33
PSM	IGGHGAEYGAEALER	-140_63132	Q91VB8	1	Mouse_09-2020	null	[MS,MS:1001208,SEQUEST,]	1.5e-3	80.48	4-CHEMMOD:541.06111	ms_run[6]:scan=6031	2044.8	3	2070.79575	690.93665	K	F	18	33
PSM	IGGHGAEYGAEALER	-140_51805	Q91VB8	1	Mouse_09-2020	null	[MS,MS:1001208,SEQUEST,]	2.4e-3	192.42	4-CHEMMOD:541.06111	ms_run[2]:scan=6193	2037.8	3	2070.79648	690.93665	K	F	18	33
PSM	KIGDFR	-140_53708	B1AU25	1	Mouse_09-2020	null	[MS,MS:1001208,SEQUEST,]	2.4e-3	142.30	1-CHEMMOD:541.06111	ms_run[3]:scan=4176	1473.3	3	1276.47553	426.16349	R	L	281	287
PSM	KILGYIK	-140_63231	P47738	1	Mouse_09-2020	null	[MS,MS:1001208,SEQUEST,]	2.4e-3	283.30	1-CHEMMOD:541.06111	ms_run[6]:scan=6425	2148.8	3	1375.60544	459.20680	K	G	371	378
PSM	KQTALAELVK	-140_59587	P07724	1	Mouse_09-2020	null	[MS,MS:1001208,SEQUEST,]	1.5e-3	250.93	1-CHEMMOD:541.06111	ms_run[4]:scan=7259	2294.9	3	1641.72855	547.91435	K	K	549	559
PSM	KQTALAELVK	-140_52153	P07724	1	Mouse_09-2020	null	[MS,MS:1001208,SEQUEST,]	2.4e-3	250.93	1-CHEMMOD:541.06111	ms_run[2]:scan=7187	2296.0	3	1641.72708	547.91435	K	K	549	559
PSM	ALAAAGYDVEKNNSR	-140_73022	P43274	1	Mouse_09-2020	null	[MS,MS:1001208,SEQUEST,]	2.4e-3	195.92	11-CHEMMOD:541.06111	ms_run[9]:scan=4822	1708.6	3	2119.85080	707.28757	K	K	65	80
PSM	AVLLGPPGAGKGTQAPK	-140_55103	F7BP55	1	Mouse_09-2020	null	[MS,MS:1001208,SEQUEST,]	8.9e-3	127.68	11-CHEMMOD:541.06111	ms_run[3]:scan=6474	2098.9	3	2102.96830	701.66057	R	A	15	32
PSM	DSYVGDEAQSKR	-140_50908	P60710	0	Mouse_09-2020	null	[MS,MS:1001208,SEQUEST,]	1.5e-3	206.74	11-CHEMMOD:541.06111	ms_run[2]:scan=2967	1118.3	3	1895.68430	632.56634	K	I	51	63
PSM	DSYVGDEAQSKR	-140_50908	P68134	0	Mouse_09-2020	null	[MS,MS:1001208,SEQUEST,]	1.5e-3	206.74	11-CHEMMOD:541.06111	ms_run[2]:scan=2967	1118.3	3	1895.68430	632.56634	K	I	53	65
PSM	DSYVGDEAQSKR	-140_67137	P60710	0	Mouse_09-2020	null	[MS,MS:1001208,SEQUEST,]	1.5e-3	272.96	11-CHEMMOD:541.06111	ms_run[8]:scan=2949	1124.6	3	1895.68540	632.56634	K	I	51	63
PSM	DSYVGDEAQSKR	-140_67137	P68134	0	Mouse_09-2020	null	[MS,MS:1001208,SEQUEST,]	1.5e-3	272.96	11-CHEMMOD:541.06111	ms_run[8]:scan=2949	1124.6	3	1895.68540	632.56634	K	I	53	65
PSM	DSYVGDEAQSKR	-140_62433	P60710	0	Mouse_09-2020	null	[MS,MS:1001208,SEQUEST,]	1.5e-3	227.41	11-CHEMMOD:541.06111	ms_run[6]:scan=2963	1125.4	3	1895.68448	632.56634	K	I	51	63
PSM	DSYVGDEAQSKR	-140_62433	P68134	0	Mouse_09-2020	null	[MS,MS:1001208,SEQUEST,]	1.5e-3	227.41	11-CHEMMOD:541.06111	ms_run[6]:scan=2963	1125.4	3	1895.68448	632.56634	K	I	53	65
PSM	DSYVGDEAQSKR	-140_57751	P60710	0	Mouse_09-2020	null	[MS,MS:1001208,SEQUEST,]	1.5e-3	271.65	11-CHEMMOD:541.06111	ms_run[4]:scan=3007	1123.2	3	1895.68540	632.56634	K	I	51	63
PSM	DSYVGDEAQSKR	-140_57751	P68134	0	Mouse_09-2020	null	[MS,MS:1001208,SEQUEST,]	1.5e-3	271.65	11-CHEMMOD:541.06111	ms_run[4]:scan=3007	1123.2	3	1895.68540	632.56634	K	I	53	65
PSM	DSYVGDEAQSKR	-140_71993	P60710	0	Mouse_09-2020	null	[MS,MS:1001208,SEQUEST,]	1.5e-3	367.39	11-CHEMMOD:541.06111	ms_run[9]:scan=2938	1129.7	3	1895.68485	632.56634	K	I	51	63
PSM	DSYVGDEAQSKR	-140_71993	P68134	0	Mouse_09-2020	null	[MS,MS:1001208,SEQUEST,]	1.5e-3	367.39	11-CHEMMOD:541.06111	ms_run[9]:scan=2938	1129.7	3	1895.68485	632.56634	K	I	53	65
PSM	DSYVGDEAQSKR	-140_48949	P60710	0	Mouse_09-2020	null	[MS,MS:1001208,SEQUEST,]	1.5e-3	166.86	11-CHEMMOD:541.06111	ms_run[1]:scan=2952	1116.3	3	1895.68448	632.56634	K	I	51	63
PSM	DSYVGDEAQSKR	-140_48949	P68134	0	Mouse_09-2020	null	[MS,MS:1001208,SEQUEST,]	1.5e-3	166.86	11-CHEMMOD:541.06111	ms_run[1]:scan=2952	1116.3	3	1895.68448	632.56634	K	I	53	65
PSM	DSYVGDEAQSKR	-140_64005	P60710	0	Mouse_09-2020	null	[MS,MS:1001208,SEQUEST,]	1.5e-3	249.42	11-CHEMMOD:541.06111	ms_run[7]:scan=2908	1122.5	3	1895.68521	632.56634	K	I	51	63
PSM	DSYVGDEAQSKR	-140_64005	P68134	0	Mouse_09-2020	null	[MS,MS:1001208,SEQUEST,]	1.5e-3	249.42	11-CHEMMOD:541.06111	ms_run[7]:scan=2908	1122.5	3	1895.68521	632.56634	K	I	53	65
PSM	DSYVGDEAQSKR	-140_53236	P60710	0	Mouse_09-2020	null	[MS,MS:1001208,SEQUEST,]	1.5e-3	248.21	11-CHEMMOD:541.06111	ms_run[3]:scan=3048	1121.3	3	1895.68503	632.56634	K	I	51	63
PSM	DSYVGDEAQSKR	-140_53236	P68134	0	Mouse_09-2020	null	[MS,MS:1001208,SEQUEST,]	1.5e-3	248.21	11-CHEMMOD:541.06111	ms_run[3]:scan=3048	1121.3	3	1895.68503	632.56634	K	I	53	65
PSM	VVAGVAAALAHKYH	-140_74345	A8DUK4	1	Mouse_09-2020	null	[MS,MS:1001208,SEQUEST,]	1.5e-3	311.56	12-CHEMMOD:541.06111	ms_run[9]:scan=6511	2184.2	4	1947.85171	487.71831	K	0	134	148
PSM	VVAGVAAALAHKYH	-140_55304	A8DUK4	1	Mouse_09-2020	null	[MS,MS:1001208,SEQUEST,]	1.5e-3	368.23	12-CHEMMOD:541.06111	ms_run[3]:scan=6757	2173.4	3	1947.85215	649.95532	K	0	134	148
PSM	VVAGVAAALAHKYH	-140_61567	A8DUK4	1	Mouse_09-2020	null	[MS,MS:1001208,SEQUEST,]	1.5e-3	132.43	12-CHEMMOD:541.06111	ms_run[5]:scan=6762	2193.1	4	1947.85097	487.71831	K	0	134	148
PSM	VVAGVAAALAHKYH	-140_59339	A8DUK4	1	Mouse_09-2020	null	[MS,MS:1001208,SEQUEST,]	1.5e-3	365.93	12-CHEMMOD:541.06111	ms_run[4]:scan=6818	2175.2	3	1947.85160	649.95532	K	0	134	148
PSM	VVAGVAAALAHKYH	-140_74300	A8DUK4	1	Mouse_09-2020	null	[MS,MS:1001208,SEQUEST,]	1.5e-3	306.04	12-CHEMMOD:541.06111	ms_run[9]:scan=6471	2172.9	3	1947.85270	649.95532	K	0	134	148
PSM	VVAGVAAALAHKYH	-140_59393	A8DUK4	1	Mouse_09-2020	null	[MS,MS:1001208,SEQUEST,]	1.5e-3	249.00	12-CHEMMOD:541.06111	ms_run[4]:scan=6856	2186.7	4	1947.85183	487.71831	K	0	134	148
PSM	VVAGVAAALAHKYH	-140_69442	A8DUK4	1	Mouse_09-2020	null	[MS,MS:1001208,SEQUEST,]	1.5e-3	336.08	12-CHEMMOD:541.06111	ms_run[8]:scan=6619	2173.9	3	1947.85251	649.95532	K	0	134	148
PSM	VVAGVAAALAHKYH	-140_65360	A8DUK4	1	Mouse_09-2020	null	[MS,MS:1001208,SEQUEST,]	1.5e-3	282.89	12-CHEMMOD:541.06111	ms_run[7]:scan=6382	2173.4	3	1947.85215	649.95532	K	0	134	148
PSM	VVAGVAAALAHKYH	-140_52023	A8DUK4	1	Mouse_09-2020	null	[MS,MS:1001208,SEQUEST,]	1.5e-3	174.91	12-CHEMMOD:541.06111	ms_run[2]:scan=6775	2187.2	4	1947.85219	487.71831	K	0	134	148
PSM	VVAGVAAALAHKYH	-140_49887	A8DUK4	1	Mouse_09-2020	null	[MS,MS:1001208,SEQUEST,]	1.5e-3	345.50	12-CHEMMOD:541.06111	ms_run[1]:scan=6564	2175.1	3	1947.85068	649.95532	K	0	134	148
PSM	GAAQNIIPASTGAAKAVGK	-140_74488	A0A1D5RLD8	1	Mouse_09-2020	null	[MS,MS:1001208,SEQUEST,]	1.5e-3	160.90	15-CHEMMOD:541.06111	ms_run[9]:scan=6644	2223.1	3	2266.02811	756.01367	R	I	199	218
PSM	GAAQNIIPASTGAAKAVGK	-140_55481	A0A1D5RLD8	1	Mouse_09-2020	null	[MS,MS:1001208,SEQUEST,]	1.5e-3	279.77	15-CHEMMOD:541.06111	ms_run[3]:scan=6912	2219.5	3	2266.02646	756.01367	R	I	199	218
PSM	IKGEHPGLSIGDVAKK	-140_67951	P63158	1	Mouse_09-2020	null	[MS,MS:1001208,SEQUEST,]	1.5e-3	85.01	15-CHEMMOD:541.06111	ms_run[8]:scan=4539	1610.7	4	2189.99892	548.25526	K	G	113	129
PSM	TYFPHFDVSHGSAQVKGHGK	-140_64876	Q91VB8	1	Mouse_09-2020	null	[MS,MS:1001208,SEQUEST,]	1.5e-3	234.42	16-CHEMMOD:541.06111	ms_run[7]:scan=5326	1882.5	4	2740.13466	685.78899	K	V	42	62
PSM	TYFPHFDVSHGSAQVKGHGK	-140_58871	Q91VB8	1	Mouse_09-2020	null	[MS,MS:1001208,SEQUEST,]	1.5e-3	178.62	16-CHEMMOD:541.06111	ms_run[4]:scan=5694	1884.6	4	2740.13320	685.78899	K	V	42	62
PSM	TYFPHFDVSHGSAQVKGHGK	-140_61205	Q91VB8	1	Mouse_09-2020	null	[MS,MS:1001208,SEQUEST,]	1.5e-3	194.91	16-CHEMMOD:541.06111	ms_run[5]:scan=5573	1877.6	4	2740.13466	685.78899	K	V	42	62
PSM	TYFPHFDVSHGSAQVKGHGK	-140_68675	Q91VB8	1	Mouse_09-2020	null	[MS,MS:1001208,SEQUEST,]	1.5e-3	258.48	16-CHEMMOD:541.06111	ms_run[8]:scan=5527	1878.2	4	2740.13442	685.78899	K	V	42	62
PSM	TYFPHFDVSHGSAQVKGHGK	-140_73491	Q91VB8	1	Mouse_09-2020	null	[MS,MS:1001208,SEQUEST,]	1.5e-3	138.22	16-CHEMMOD:541.06111	ms_run[9]:scan=5432	1879.5	5	2740.13624	548.83265	K	V	42	62
PSM	TYFPHFDVSHGSAQVKGHGK	-140_62973	Q91VB8	1	Mouse_09-2020	null	[MS,MS:1001208,SEQUEST,]	1.5e-3	111.32	16-CHEMMOD:541.06111	ms_run[6]:scan=5436	1882.6	4	2740.13637	685.78899	K	V	42	62
PSM	TYFPHFDVSHGSAQVKGHGK	-140_54594	Q91VB8	1	Mouse_09-2020	null	[MS,MS:1001208,SEQUEST,]	1.5e-3	166.94	16-CHEMMOD:541.06111	ms_run[3]:scan=5636	1875.9	4	2740.13588	685.78899	K	V	42	62
PSM	TYFPHFDVSHGSAQVKGHGK	-140_62993	Q91VB8	1	Mouse_09-2020	null	[MS,MS:1001208,SEQUEST,]	1.5e-3	115.60	16-CHEMMOD:541.06111	ms_run[6]:scan=5448	1885.9	5	2740.13441	548.83265	K	V	42	62
PSM	TYFPHFDVSHGSAQVKGHGK	-140_64886	Q91VB8	1	Mouse_09-2020	null	[MS,MS:1001208,SEQUEST,]	1.5e-3	125.30	16-CHEMMOD:541.06111	ms_run[7]:scan=5328	1883.2	5	2740.13349	548.83265	K	V	42	62
PSM	TYFPHFDVSHGSAQVKGHGK	-140_73481	Q91VB8	1	Mouse_09-2020	null	[MS,MS:1001208,SEQUEST,]	1.5e-3	134.94	16-CHEMMOD:541.06111	ms_run[9]:scan=5423	1877.2	4	2740.13491	685.78899	K	V	42	62
PSM	VAPEEHPVLLTEAPLNPKANREK	-140_55557	P60710	1	Mouse_09-2020	null	[MS,MS:1001208,SEQUEST,]	1.5e-3	151.36	18-CHEMMOD:541.06111	ms_run[3]:scan=6974	2237.2	4	3093.44448	774.11651	R	T	96	119
PSM	VAPEEHPVLLTEAPLNPKANREK	-140_74538	P60710	1	Mouse_09-2020	null	[MS,MS:1001208,SEQUEST,]	1.5e-3	124.85	18-CHEMMOD:541.06111	ms_run[9]:scan=6693	2236.5	4	3093.44326	774.11651	R	T	96	119
PSM	VAPEEHPVLLTEAPLNPKANREK	-140_59522	P60710	1	Mouse_09-2020	null	[MS,MS:1001208,SEQUEST,]	1.5e-3	217.54	18-CHEMMOD:541.06111	ms_run[4]:scan=7034	2235.6	4	3093.44643	774.11651	R	T	96	119
PSM	IKIIAPPERK	-140_64601	P60710	0	Mouse_09-2020	null	[MS,MS:1001208,SEQUEST,]	4.5e-3	184.80	2-CHEMMOD:541.06111	ms_run[7]:scan=4652	1682.8	3	1705.80649	569.27399	K	S	327	337
PSM	IKIIAPPERK	-140_64601	P68134	0	Mouse_09-2020	null	[MS,MS:1001208,SEQUEST,]	4.5e-3	184.80	2-CHEMMOD:541.06111	ms_run[7]:scan=4652	1682.8	3	1705.80649	569.27399	K	S	329	339
PSM	SKGAVKEEGVNK	-140_62248	Q921K2	1	Mouse_09-2020	null	[MS,MS:1001208,SEQUEST,]	2.4e-3	213.96	2-CHEMMOD:541.06111	ms_run[6]:scan=1196	569.7	3	1786.74094	596.25180	K	E	507	519
PSM	RVKATLEK	-140_57402	Q8VDD5	1	Mouse_09-2020	null	[MS,MS:1001208,SEQUEST,]	1.5e-3	199.31	3-CHEMMOD:541.06111	ms_run[4]:scan=1734	712.2	3	1485.65036	495.88813	K	K	1210	1218
PSM	RVKATLEK	-140_60306	Q8VDD5	1	Mouse_09-2020	null	[MS,MS:1001208,SEQUEST,]	2.4e-3	207.87	3-CHEMMOD:541.06111	ms_run[5]:scan=1739	696.7	3	1485.65000	495.88813	K	K	1210	1218
PSM	RVKATLEK	-140_71598	Q8VDD5	1	Mouse_09-2020	null	[MS,MS:1001208,SEQUEST,]	2.4e-3	203.99	3-CHEMMOD:541.06111	ms_run[9]:scan=1726	696.5	3	1485.65009	495.88813	K	K	1210	1218
PSM	RVKATLEK	-140_50740	Q8VDD5	1	Mouse_09-2020	null	[MS,MS:1001208,SEQUEST,]	2.4e-3	118.20	3-CHEMMOD:541.06111	ms_run[2]:scan=1765	704.1	3	1485.65036	495.88813	K	K	1210	1218
PSM	LKEKYEK	-140_66749	P63158	0	Mouse_09-2020	null	[MS,MS:1001208,SEQUEST,]	2.4e-3	191.05	4-CHEMMOD:541.06111	ms_run[8]:scan=1306	599.4	3	1478.59623	493.53699	K	I	151	158
PSM	LKEKYEK	-140_66749	P30681	0	Mouse_09-2020	null	[MS,MS:1001208,SEQUEST,]	2.4e-3	191.05	4-CHEMMOD:541.06111	ms_run[8]:scan=1306	599.4	3	1478.59623	493.53699	K	I	151	158
PSM	LKEKYEK	-140_60269	P63158	0	Mouse_09-2020	null	[MS,MS:1001208,SEQUEST,]	2.4e-3	213.99	4-CHEMMOD:541.06111	ms_run[5]:scan=1318	601.8	3	1478.59668	493.53699	K	I	151	158
PSM	LKEKYEK	-140_60269	P30681	0	Mouse_09-2020	null	[MS,MS:1001208,SEQUEST,]	2.4e-3	213.99	4-CHEMMOD:541.06111	ms_run[5]:scan=1318	601.8	3	1478.59668	493.53699	K	I	151	158
PSM	LKEKYEK	-140_71463	P63158	0	Mouse_09-2020	null	[MS,MS:1001208,SEQUEST,]	2.4e-3	271.29	4-CHEMMOD:541.06111	ms_run[9]:scan=1352	603.1	3	1478.59723	493.53699	K	I	151	158
PSM	LKEKYEK	-140_71463	P30681	0	Mouse_09-2020	null	[MS,MS:1001208,SEQUEST,]	2.4e-3	271.29	4-CHEMMOD:541.06111	ms_run[9]:scan=1352	603.1	3	1478.59723	493.53699	K	I	151	158
PSM	LKEKYEK	-140_57363	P63158	0	Mouse_09-2020	null	[MS,MS:1001208,SEQUEST,]	2.4e-3	119.60	4-CHEMMOD:541.06111	ms_run[4]:scan=1188	550.0	3	1478.59558	493.53699	K	I	151	158
PSM	LKEKYEK	-140_57363	P30681	0	Mouse_09-2020	null	[MS,MS:1001208,SEQUEST,]	2.4e-3	119.60	4-CHEMMOD:541.06111	ms_run[4]:scan=1188	550.0	3	1478.59558	493.53699	K	I	151	158
PSM	LKEKYEK	-140_50711	P63158	0	Mouse_09-2020	null	[MS,MS:1001208,SEQUEST,]	2.4e-3	239.90	4-CHEMMOD:541.06111	ms_run[2]:scan=1336	595.5	3	1478.59732	493.53699	K	I	151	158
PSM	LKEKYEK	-140_50711	P30681	0	Mouse_09-2020	null	[MS,MS:1001208,SEQUEST,]	2.4e-3	239.90	4-CHEMMOD:541.06111	ms_run[2]:scan=1336	595.5	3	1478.59732	493.53699	K	I	151	158
PSM	LKEKYEK	-140_52759	P63158	0	Mouse_09-2020	null	[MS,MS:1001208,SEQUEST,]	1.5e-3	258.99	4-CHEMMOD:541.06111	ms_run[3]:scan=1444	603.4	3	1478.59696	493.53699	K	I	151	158
PSM	LKEKYEK	-140_52759	P30681	0	Mouse_09-2020	null	[MS,MS:1001208,SEQUEST,]	1.5e-3	258.99	4-CHEMMOD:541.06111	ms_run[3]:scan=1444	603.4	3	1478.59696	493.53699	K	I	151	158
PSM	AAWGKIGGHGAEYGAEALER	-140_59679	Q91VB8	1	Mouse_09-2020	null	[MS,MS:1001208,SEQUEST,]	2.4e-3	103.36	5-CHEMMOD:541.06111	ms_run[4]:scan=8014	2512.6	4	2584.06679	646.77180	K	F	13	33
PSM	AAWGKIGGHGAEYGAEALER	-140_74998	Q91VB8	1	Mouse_09-2020	null	[MS,MS:1001208,SEQUEST,]	2.4e-3	99.85	5-CHEMMOD:541.06111	ms_run[9]:scan=7616	2507.7	4	2584.06582	646.77180	K	F	13	33
PSM	AAWGKIGGHGAEYGAEALER	-140_70080	Q91VB8	1	Mouse_09-2020	null	[MS,MS:1001208,SEQUEST,]	2.4e-3	116.88	5-CHEMMOD:541.06111	ms_run[8]:scan=7836	2511.0	4	2584.06484	646.77180	K	F	13	33
PSM	KFVIKPIDK	-140_54585	P26041	1	Mouse_09-2020	null	[MS,MS:1001208,SEQUEST,]	4.5e-3	186.78	5-CHEMMOD:541.06111	ms_run[3]:scan=5630	1874.0	3	1628.74912	543.58769	K	A	254	263
PSM	ALRDAKLDK	-140_71731	P63017	1	Mouse_09-2020	null	[MS,MS:1001208,SEQUEST,]	2.4e-3	157.48	6-CHEMMOD:541.06111	ms_run[9]:scan=2343	925.3	3	1570.66660	524.22693	K	Q	320	329
PSM	VQVEYKGETK	-140_64158	P63017	1	Mouse_09-2020	null	[MS,MS:1001208,SEQUEST,]	4.5e-3	198.79	6-CHEMMOD:541.06111	ms_run[7]:scan=3187	1213.2	3	1721.68192	574.56550	K	F	103	113
PSM	VQVEYKGETK	-140_53388	P63017	1	Mouse_09-2020	null	[MS,MS:1001208,SEQUEST,]	2.4e-3	232.98	6-CHEMMOD:541.06111	ms_run[3]:scan=3335	1215.0	3	1721.68137	574.56550	K	F	103	113
PSM	IHRDIKAGNILLNTEGHAK	-140_54280	Q9JI11	1	Mouse_09-2020	null	[MS,MS:1001208,SEQUEST,]	2.4e-3	68.19	6-CHEMMOD:541.06111	ms_run[3]:scan=5241	1767.3	4	2641.22646	661.06255	K	A	146	165
PSM	VQVEYKGETK	-140_72219	P63017	1	Mouse_09-2020	null	[MS,MS:1001208,SEQUEST,]	1.5e-3	239.09	6-CHEMMOD:541.06111	ms_run[9]:scan=3213	1215.3	3	1721.68229	574.56550	K	F	103	113
PSM	IHRDIKAGNILLNTEGHAK	-140_62895	Q9JI11	1	Mouse_09-2020	null	[MS,MS:1001208,SEQUEST,]	4.5e-3	86.39	6-CHEMMOD:541.06111	ms_run[6]:scan=5043	1763.2	4	2641.22915	661.06255	K	A	146	165
PSM	IHRDIKAGNILLNTEGHAK	-140_68310	Q9JI11	1	Mouse_09-2020	null	[MS,MS:1001208,SEQUEST,]	1.5e-3	87.99	6-CHEMMOD:541.06111	ms_run[8]:scan=5109	1765.8	4	2641.22597	661.06255	K	A	146	165
PSM	IHRDIKAGNILLNTEGHAK	-140_61080	Q9JI11	1	Mouse_09-2020	null	[MS,MS:1001208,SEQUEST,]	1.5e-3	108.64	6-CHEMMOD:541.06111	ms_run[5]:scan=5190	1768.2	4	2641.22841	661.06255	K	A	146	165
PSM	IHRDIKAGNILLNTEGHAK	-140_58705	Q9JI11	1	Mouse_09-2020	null	[MS,MS:1001208,SEQUEST,]	1.5e-3	84.84	6-CHEMMOD:541.06111	ms_run[4]:scan=5247	1759.6	4	2641.22475	661.06255	K	A	146	165
PSM	ALRDAKLDK	-140_57546	P63017	1	Mouse_09-2020	null	[MS,MS:1001208,SEQUEST,]	2.4e-3	176.59	6-CHEMMOD:541.06111	ms_run[4]:scan=2374	924.8	3	1570.66678	524.22693	K	Q	320	329
PSM	TFIAIKPDGVQR	-140_70125	Q01768	1	Mouse_09-2020	null	[MS,MS:1001208,SEQUEST,]	2.4e-3	156.98	6-CHEMMOD:541.06111	ms_run[8]:scan=7892	2527.0	3	1885.82553	629.27969	R	L	7	19
PSM	VGVASHKDSHKE	-140_71314	P27005	1	Mouse_09-2020	null	[MS,MS:1001208,SEQUEST,]	1.5e-3	318.89	7-CHEMMOD:541.06111	ms_run[9]:scan=1029	503.6	3	1834.71677	612.24342	K	0	78	90
PSM	LDGVKEKALVSSVR	-140_59030	P07724	1	Mouse_09-2020	null	[MS,MS:1001208,SEQUEST,]	1.5e-3	365.66	7-CHEMMOD:541.06111	ms_run[4]:scan=6015	1968.6	3	2041.93448	681.31669	K	R	206	220
PSM	HAVSEGTKAVTK	-140_71570	Q64475	1	Mouse_09-2020	null	[MS,MS:1001208,SEQUEST,]	2.4e-3	174.46	8-CHEMMOD:541.06111	ms_run[9]:scan=1697	688.1	3	1768.73105	590.24828	K	T	110	122
PSM	SVRDTPAKNAQK	-140_71379	Q61937	1	Mouse_09-2020	null	[MS,MS:1001208,SEQUEST,]	2.4e-3	150.67	8-CHEMMOD:541.06111	ms_run[9]:scan=1280	581.0	3	1855.77372	619.26270	K	N	194	206
PSM	EGHPDTLSKKEFR	-140_71885	P31725	1	Mouse_09-2020	null	[MS,MS:1001208,SEQUEST,]	1.5e-3	155.88	9-CHEMMOD:541.06111	ms_run[9]:scan=2842	1100.7	4	2084.84731	521.96732	K	M	27	40
PSM	AAVSGLWGKVNADEVGGEALGR	-140_76014	A8DUK4	1	Mouse_09-2020	null	[MS,MS:1001208,SEQUEST,]	2.4e-3	84.55	9-CHEMMOD:541.06111	ms_run[9]:scan=10622	3381.6	3	2697.17044	899.72837	K	L	10	32
PSM	AAVSGLWGKVNADEVGGEALGR	-140_66156	A8DUK4	1	Mouse_09-2020	null	[MS,MS:1001208,SEQUEST,]	1.5e-3	106.31	9-CHEMMOD:541.06111	ms_run[7]:scan=10335	3383.4	3	2697.17301	899.72837	K	L	10	32
PSM	ASGTLREYKVVGR	-140_67844	A0A1D5RMC7	1	Mouse_09-2020	null	[MS,MS:1001208,SEQUEST,]	1.5e-3	230.05	9-CHEMMOD:541.06111	ms_run[8]:scan=4400	1572.4	3	1976.86228	659.62575	K	L	3	16
PSM	ASGTLREYKVVGR	-140_72686	A0A1D5RMC7	1	Mouse_09-2020	null	[MS,MS:1001208,SEQUEST,]	1.5e-3	209.41	9-CHEMMOD:541.06111	ms_run[9]:scan=4337	1570.1	3	1976.86246	659.62575	K	L	3	16
PSM	AAVSGLWGKVNADEVGGEALGR	-140_52544	A8DUK4	1	Mouse_09-2020	null	[MS,MS:1001208,SEQUEST,]	1.5e-3	140.78	9-CHEMMOD:541.06111	ms_run[2]:scan=10764	3381.7	3	2697.16989	899.72837	K	L	10	32
PSM	AAVSGLWGKVNADEVGGEALGR	-140_70978	A8DUK4	1	Mouse_09-2020	null	[MS,MS:1001208,SEQUEST,]	1.5e-3	303.02	9-CHEMMOD:541.06111	ms_run[8]:scan=10916	3382.6	3	2697.17136	899.72837	K	L	10	32
PSM	VGEFSGANKEK	-140_53074	P10639	1	Mouse_09-2020	null	[MS,MS:1001208,SEQUEST,]	5.6e-3	120.54	9-CHEMMOD:541.06111	ms_run[3]:scan=2794	1043.1	3	1706.64566	569.55348	K	E	86	97
PSM	VSFELFADKVPK	-140_70969	P17742	1	Mouse_09-2020	null	[MS,MS:1001208,SEQUEST,]	2.4e-3	218.93	9-CHEMMOD:541.06111	ms_run[8]:scan=10914	3381.9	3	1920.81827	640.94420	R	A	20	32
PSM	ASGTLREYKVVGR	-140_53834	A0A1D5RMC7	1	Mouse_09-2020	null	[MS,MS:1001208,SEQUEST,]	1.5e-3	299.89	9-CHEMMOD:541.06111	ms_run[3]:scan=4511	1569.7	3	1976.86209	659.62575	K	L	3	16
PSM	VSFELFADKVPK	-140_56959	P17742	1	Mouse_09-2020	null	[MS,MS:1001208,SEQUEST,]	1.5e-3	193.36	9-CHEMMOD:541.06111	ms_run[3]:scan=11051	3383.3	3	1920.81827	640.94420	R	A	20	32
PSM	VGEFSGANKEK	-140_48888	P10639	1	Mouse_09-2020	null	[MS,MS:1001208,SEQUEST,]	4.5e-3	203.12	9-CHEMMOD:541.06111	ms_run[1]:scan=2727	1043.9	3	1706.64658	569.55348	K	E	86	97
PSM	VSFELFADKVPK	-140_76024	P17742	1	Mouse_09-2020	null	[MS,MS:1001208,SEQUEST,]	2.4e-3	236.40	9-CHEMMOD:541.06111	ms_run[9]:scan=10626	3383.0	3	1920.81864	640.94420	R	A	20	32
PSM	ASGTLREYKVVGR	-140_58279	A0A1D5RMC7	1	Mouse_09-2020	null	[MS,MS:1001208,SEQUEST,]	3.5e-3	127.19	9-CHEMMOD:541.06111	ms_run[4]:scan=4553	1570.2	3	1976.86228	659.62575	K	L	3	16
PSM	AAVSGLWGKVNADEVGGEALGR	-140_60083	A8DUK4	1	Mouse_09-2020	null	[MS,MS:1001208,SEQUEST,]	1.5e-3	334.87	9-CHEMMOD:541.06111	ms_run[4]:scan=10800	3382.8	3	2697.17264	899.72837	K	L	10	32
PSM	EGHPDTLSKK	-140_52769	P31725	1	Mouse_09-2020	null	[MS,MS:1001208,SEQUEST,]	2.4e-3	186.67	9-CHEMMOD:541.06111	ms_run[3]:scan=1453	606.3	3	1652.63559	551.54996	K	F	27	37
PSM	EITALAPSTMKIK	-140_59217	P60710	0	Mouse_09-2020	null	[MS,MS:1001208,SEQUEST,]	1.5e-3	240.12	10-UNIMOD:35,11-CHEMMOD:541.06111	ms_run[4]:scan=6634	2125.3	3	1959.85599	653.95600	K	I	316	329
PSM	EITALAPSTMKIK	-140_59217	P68134	0	Mouse_09-2020	null	[MS,MS:1001208,SEQUEST,]	1.5e-3	240.12	10-UNIMOD:35,11-CHEMMOD:541.06111	ms_run[4]:scan=6634	2125.3	3	1959.85599	653.95600	K	I	318	331
PSM	EITALAPSTMKIK	-140_65263	P60710	0	Mouse_09-2020	null	[MS,MS:1001208,SEQUEST,]	1.5e-3	316.91	10-UNIMOD:35,11-CHEMMOD:541.06111	ms_run[7]:scan=6219	2130.1	3	1959.85288	653.95600	K	I	316	329
PSM	EITALAPSTMKIK	-140_65263	P68134	0	Mouse_09-2020	null	[MS,MS:1001208,SEQUEST,]	1.5e-3	316.91	10-UNIMOD:35,11-CHEMMOD:541.06111	ms_run[7]:scan=6219	2130.1	3	1959.85288	653.95600	K	I	318	331
PSM	EITALAPSTMKIK	-140_51886	P60710	0	Mouse_09-2020	null	[MS,MS:1001208,SEQUEST,]	1.5e-3	404.53	10-UNIMOD:35,11-CHEMMOD:541.06111	ms_run[2]:scan=6549	2125.8	3	1959.85489	653.95600	K	I	316	329
PSM	EITALAPSTMKIK	-140_51886	P68134	0	Mouse_09-2020	null	[MS,MS:1001208,SEQUEST,]	1.5e-3	404.53	10-UNIMOD:35,11-CHEMMOD:541.06111	ms_run[2]:scan=6549	2125.8	3	1959.85489	653.95600	K	I	318	331
PSM	EITALAPSTMKIK	-140_74175	P60710	0	Mouse_09-2020	null	[MS,MS:1001208,SEQUEST,]	1.5e-3	366.08	10-UNIMOD:35,11-CHEMMOD:541.06111	ms_run[9]:scan=6321	2128.7	3	1959.85581	653.95600	K	I	316	329
PSM	EITALAPSTMKIK	-140_74175	P68134	0	Mouse_09-2020	null	[MS,MS:1001208,SEQUEST,]	1.5e-3	366.08	10-UNIMOD:35,11-CHEMMOD:541.06111	ms_run[9]:scan=6321	2128.7	3	1959.85581	653.95600	K	I	318	331
PSM	EITALAPSTMKIK	-140_49804	P60710	0	Mouse_09-2020	null	[MS,MS:1001208,SEQUEST,]	1.5e-3	348.93	10-UNIMOD:35,11-CHEMMOD:541.06111	ms_run[1]:scan=6364	2123.3	3	1959.85471	653.95600	K	I	316	329
PSM	EITALAPSTMKIK	-140_49804	P68134	0	Mouse_09-2020	null	[MS,MS:1001208,SEQUEST,]	1.5e-3	348.93	10-UNIMOD:35,11-CHEMMOD:541.06111	ms_run[1]:scan=6364	2123.3	3	1959.85471	653.95600	K	I	318	331
PSM	YFDSFGDLSSASAIMGNAKVK	-140_62091	A8DUK4	1	Mouse_09-2020	null	[MS,MS:1001208,SEQUEST,]	4.5e-3	85.24	15-UNIMOD:35,19-CHEMMOD:541.06111	ms_run[5]:scan=10275	3285.7	3	2765.12455	922.37824	R	H	42	63
PSM	HQGVMVGMGQKDSYVGDEAQSK	-140_49099	P60710	0	Mouse_09-2020	null	[MS,MS:1001208,SEQUEST,]	2.4e-3	51.56	5-UNIMOD:35,8-UNIMOD:35,11-CHEMMOD:541.06111	ms_run[1]:scan=3819	1397.8	4	2924.12636	731.78706	R	G	40	62
PSM	HQGVMVGMGQKDSYVGDEAQSK	-140_49099	P68134	0	Mouse_09-2020	null	[MS,MS:1001208,SEQUEST,]	2.4e-3	51.56	5-UNIMOD:35,8-UNIMOD:35,11-CHEMMOD:541.06111	ms_run[1]:scan=3819	1397.8	4	2924.12636	731.78706	R	G	42	64
PSM	HQGVMVGMGQKDSYVGDEAQSK	-140_67571	P60710	0	Mouse_09-2020	null	[MS,MS:1001208,SEQUEST,]	1.5e-3	94.35	5-UNIMOD:35,8-UNIMOD:35,11-CHEMMOD:541.06111	ms_run[8]:scan=3819	1399.1	4	2924.12734	731.78706	R	G	40	62
PSM	HQGVMVGMGQKDSYVGDEAQSK	-140_67571	P68134	0	Mouse_09-2020	null	[MS,MS:1001208,SEQUEST,]	1.5e-3	94.35	5-UNIMOD:35,8-UNIMOD:35,11-CHEMMOD:541.06111	ms_run[8]:scan=3819	1399.1	4	2924.12734	731.78706	R	G	42	64
PSM	HQGVMVGMGQKDSYVGDEAQSK	-140_72451	P60710	0	Mouse_09-2020	null	[MS,MS:1001208,SEQUEST,]	1.5e-3	181.62	5-UNIMOD:35,8-UNIMOD:35,11-CHEMMOD:541.06111	ms_run[9]:scan=3787	1403.1	4	2924.12807	731.78706	R	G	40	62
PSM	HQGVMVGMGQKDSYVGDEAQSK	-140_72451	P68134	0	Mouse_09-2020	null	[MS,MS:1001208,SEQUEST,]	1.5e-3	181.62	5-UNIMOD:35,8-UNIMOD:35,11-CHEMMOD:541.06111	ms_run[9]:scan=3787	1403.1	4	2924.12807	731.78706	R	G	42	64
PSM	HQGVMVGMGQKDSYVGDEAQSK	-140_64272	P60710	0	Mouse_09-2020	null	[MS,MS:1001208,SEQUEST,]	1.5e-3	111.42	5-UNIMOD:35,8-UNIMOD:35,11-CHEMMOD:541.06111	ms_run[7]:scan=3735	1399.6	4	2924.12685	731.78706	R	G	40	62
PSM	HQGVMVGMGQKDSYVGDEAQSK	-140_64272	P68134	0	Mouse_09-2020	null	[MS,MS:1001208,SEQUEST,]	1.5e-3	111.42	5-UNIMOD:35,8-UNIMOD:35,11-CHEMMOD:541.06111	ms_run[7]:scan=3735	1399.6	4	2924.12685	731.78706	R	G	42	64
PSM	HQGVMVGMGQKDSYVGDEAQSK	-140_53593	P60710	0	Mouse_09-2020	null	[MS,MS:1001208,SEQUEST,]	1.5e-3	150.77	5-UNIMOD:35,8-UNIMOD:35,11-CHEMMOD:541.06111	ms_run[3]:scan=3916	1394.1	4	2924.12734	731.78706	R	G	40	62
PSM	HQGVMVGMGQKDSYVGDEAQSK	-140_53593	P68134	0	Mouse_09-2020	null	[MS,MS:1001208,SEQUEST,]	1.5e-3	150.77	5-UNIMOD:35,8-UNIMOD:35,11-CHEMMOD:541.06111	ms_run[3]:scan=3916	1394.1	4	2924.12734	731.78706	R	G	42	64
PSM	HQGVMVGMGQKDSYVGDEAQSK	-140_53603	P60710	0	Mouse_09-2020	null	[MS,MS:1001208,SEQUEST,]	1.5e-3	275.93	5-UNIMOD:35,8-UNIMOD:35,11-CHEMMOD:541.06111	ms_run[3]:scan=3922	1396.0	3	2924.12931	975.38032	R	G	40	62
PSM	HQGVMVGMGQKDSYVGDEAQSK	-140_53603	P68134	0	Mouse_09-2020	null	[MS,MS:1001208,SEQUEST,]	1.5e-3	275.93	5-UNIMOD:35,8-UNIMOD:35,11-CHEMMOD:541.06111	ms_run[3]:scan=3922	1396.0	3	2924.12931	975.38032	R	G	42	64
PSM	HQGVMVGMGQKDSYVGDEAQSK	-140_58093	P60710	0	Mouse_09-2020	null	[MS,MS:1001208,SEQUEST,]	1.5e-3	300.59	5-UNIMOD:35,8-UNIMOD:35,11-CHEMMOD:541.06111	ms_run[4]:scan=3969	1400.8	4	2924.12612	731.78706	R	G	40	62
PSM	HQGVMVGMGQKDSYVGDEAQSK	-140_58093	P68134	0	Mouse_09-2020	null	[MS,MS:1001208,SEQUEST,]	1.5e-3	300.59	5-UNIMOD:35,8-UNIMOD:35,11-CHEMMOD:541.06111	ms_run[4]:scan=3969	1400.8	4	2924.12612	731.78706	R	G	42	64
PSM	HQGVMVGMGQKDSYVGDEAQSK	-140_60674	P60710	0	Mouse_09-2020	null	[MS,MS:1001208,SEQUEST,]	1.5e-3	222.47	5-UNIMOD:35,8-UNIMOD:35,11-CHEMMOD:541.06111	ms_run[5]:scan=3903	1401.4	4	2924.12710	731.78706	R	G	40	62
PSM	HQGVMVGMGQKDSYVGDEAQSK	-140_60674	P68134	0	Mouse_09-2020	null	[MS,MS:1001208,SEQUEST,]	1.5e-3	222.47	5-UNIMOD:35,8-UNIMOD:35,11-CHEMMOD:541.06111	ms_run[5]:scan=3903	1401.4	4	2924.12710	731.78706	R	G	42	64
PSM	HVSDDMKTHKNPALK	-140_71387	P40124	1	Mouse_09-2020	null	[MS,MS:1001208,SEQUEST,]	2.4e-3	81.17	6-UNIMOD:35,7-CHEMMOD:541.06111	ms_run[9]:scan=1287	583.1	4	2277.93520	570.23944	K	Q	272	287
PSM	VYSTSVTGSREIK	-140_49165	Q91VW3	1	Mouse_09-2020	null	[MS,MS:1001208,SEQUEST,]	2.4e-3	200.54	10-CHEMMOD:541.06111	ms_run[1]:scan=4172	1512.4	3	1967.81540	656.60977	R	Q	6	19
PSM	VYSTSVTGSREIK	-140_58208	Q91VW3	1	Mouse_09-2020	null	[MS,MS:1001208,SEQUEST,]	1.5e-3	339.20	10-CHEMMOD:541.06111	ms_run[4]:scan=4345	1513.0	3	1967.81595	656.60977	R	Q	6	19
PSM	SKGAVKEEGVNK	-140_48769	Q921K2	1	Mouse_09-2020	null	[MS,MS:1001208,SEQUEST,]	1.5e-3	248.88	1-CHEMMOD:541.06111	ms_run[1]:scan=1219	568.1	3	1786.74057	596.25180	K	E	507	519
PSM	SKGAVKEEGVNK	-140_66675	Q921K2	1	Mouse_09-2020	null	[MS,MS:1001208,SEQUEST,]	1.5e-3	344.99	1-CHEMMOD:541.06111	ms_run[8]:scan=1201	570.9	3	1786.73966	596.25180	K	E	507	519
PSM	SSGPTSLFAVTVAPPGAR	-140_66538	Q8VEK3	1	Mouse_09-2020	null	[MS,MS:1001208,SEQUEST,]	1.5e-3	302.49	1-CHEMMOD:541.06111	ms_run[7]:scan=11517	3748.5	3	2255.97397	752.66264	K	G	182	200
PSM	SKGAVKEEGVNK	-140_63714	Q921K2	1	Mouse_09-2020	null	[MS,MS:1001208,SEQUEST,]	1.5e-3	372.31	1-CHEMMOD:541.06111	ms_run[7]:scan=1229	569.3	3	1786.74076	596.25180	K	E	507	519
PSM	SSGPTSLFAVTVAPPGAR	-140_50624	Q8VEK3	1	Mouse_09-2020	null	[MS,MS:1001208,SEQUEST,]	1.5e-3	222.09	1-CHEMMOD:541.06111	ms_run[1]:scan=11719	3745.7	3	2255.97232	752.66264	K	G	182	200
PSM	SSGPTSLFAVTVAPPGAR	-140_62200	Q8VEK3	1	Mouse_09-2020	null	[MS,MS:1001208,SEQUEST,]	2.4e-3	207.82	1-CHEMMOD:541.06111	ms_run[5]:scan=11588	3745.8	3	2255.97159	752.66264	K	G	182	200
PSM	SKGAVKEEGVNK	-140_71369	Q921K2	1	Mouse_09-2020	null	[MS,MS:1001208,SEQUEST,]	1.5e-3	290.59	1-CHEMMOD:541.06111	ms_run[9]:scan=1256	575.3	3	1786.74240	596.25180	K	E	507	519
PSM	SSGPTSLFAVTVAPPGAR	-140_52603	Q8VEK3	1	Mouse_09-2020	null	[MS,MS:1001208,SEQUEST,]	1.5e-3	205.80	1-CHEMMOD:541.06111	ms_run[2]:scan=11863	3746.0	3	2255.97324	752.66264	K	G	182	200
PSM	SKGAVKEEGVNKSEK	-140_52651	Q921K2	1	Mouse_09-2020	null	[MS,MS:1001208,SEQUEST,]	1.5e-3	252.83	1-CHEMMOD:541.06111	ms_run[3]:scan=1208	530.6	4	2130.91079	533.48307	K	M	507	522
PSM	EAAGKSSGPTSLFAVTVAPPGAR	-140_70928	Q8VEK3	1	Mouse_09-2020	null	[MS,MS:1001208,SEQUEST,]	1.5e-3	303.39	6-CHEMMOD:541.06111	ms_run[8]:scan=10628	3296.2	3	2712.20798	904.74039	K	G	177	200
PSM	NLNHVSYGR	-140_49065	P26443	1	Mouse_09-2020	null	[MS,MS:1001208,SEQUEST,]	4.5e-3	205.70	6-CHEMMOD:541.06111	ms_run[1]:scan=3299	1226.6	3	1600.59409	534.20289	K	T	445	454
PSM	EAAGKSSGPTSLFAVTVAPPGAR	-140_50455	Q8VEK3	1	Mouse_09-2020	null	[MS,MS:1001208,SEQUEST,]	1.5e-3	251.12	6-CHEMMOD:541.06111	ms_run[1]:scan=10299	3287.4	3	2712.20725	904.74039	K	G	177	200
PSM	KQTALAELVK	-140_69820	P07724	1	Mouse_09-2020	null	[MS,MS:1001208,SEQUEST,]	2.4e-3	227.57	3-CHEMMOD:541.06111	ms_run[8]:scan=7076	2297.2	3	1641.72818	547.91435	K	K	549	559
PSM	KQTALAELVK	-140_55679	P07724	1	Mouse_09-2020	null	[MS,MS:1001208,SEQUEST,]	4.5e-3	249.75	3-CHEMMOD:541.06111	ms_run[3]:scan=7198	2298.8	3	1641.72745	547.91435	K	K	549	559
PSM	FLASVSTVLTSK	-140_71059	Q91VB8	1	Mouse_09-2020	null	[MS,MS:1001208,SEQUEST,]	1.5e-3	186.04	7-CHEMMOD:541.06111	ms_run[8]:scan=11092	3439.5	3	1793.77604	598.59680	K	R	129	141
PSM	FLASVSTVLTSK	-140_76136	Q91VB8	1	Mouse_09-2020	null	[MS,MS:1001208,SEQUEST,]	2.4e-3	169.08	7-CHEMMOD:541.06111	ms_run[9]:scan=10816	3441.0	3	1793.77494	598.59680	K	R	129	141
PSM	YFNPIGAHASGR	-140_59387	Q8R059	1	Mouse_09-2020	null	[MS,MS:1001208,SEQUEST,]	1.5e-3	306.27	1-CHEMMOD:541.06111	ms_run[4]:scan=6847	2184.5	3	1830.69980	610.90474	R	G	184	196
PSM	YFNPIGAHASGR	-140_52006	Q8R059	1	Mouse_09-2020	null	[MS,MS:1001208,SEQUEST,]	1.5e-3	226.97	1-CHEMMOD:541.06111	ms_run[2]:scan=6753	2180.9	3	1830.69907	610.90474	R	G	184	196
PSM	YFNPIGAHASGR	-140_63278	Q8R059	1	Mouse_09-2020	null	[MS,MS:1001208,SEQUEST,]	1.5e-3	223.47	1-CHEMMOD:541.06111	ms_run[6]:scan=6547	2185.0	3	1830.69944	610.90474	R	G	184	196
PSM	YFNPIGAHASGR	-140_65413	Q8R059	1	Mouse_09-2020	null	[MS,MS:1001208,SEQUEST,]	2.4e-3	177.08	1-CHEMMOD:541.06111	ms_run[7]:scan=6423	2184.9	3	1830.70017	610.90474	R	G	184	196
PSM	YFNPIGAHASGR	-140_69548	Q8R059	1	Mouse_09-2020	null	[MS,MS:1001208,SEQUEST,]	1.5e-3	362.95	1-CHEMMOD:541.06111	ms_run[8]:scan=6682	2191.9	3	1830.70035	610.90474	R	G	184	196
PSM	YFNPIGAHASGR	-140_55350	Q8R059	1	Mouse_09-2020	null	[MS,MS:1001208,SEQUEST,]	1.5e-3	251.49	1-CHEMMOD:541.06111	ms_run[3]:scan=6800	2186.2	3	1830.70053	610.90474	R	G	184	196
PSM	YFNPIGAHASGR	-140_61532	Q8R059	1	Mouse_09-2020	null	[MS,MS:1001208,SEQUEST,]	1.5e-3	206.44	1-CHEMMOD:541.06111	ms_run[5]:scan=6740	2186.0	3	1830.70035	610.90474	R	G	184	196
