# Supplementary material for: A Novel Spectral Annotation Strategy Streamlines Reporting of Mono-ADP-ribosylated Peptides Derived from Mouse Liver and Spleen in Response to IFN-γ
Source: Mol Cell Proteomics. 2021 Sep 28;21(4):100153. doi: 10.1016/j.mcpro.2021.100153 (PMC9014395; doi:10.1016/j.mcpro.2021.100153)
Supplement: Supplemental Data 7 [file mmc9.zip › mcpro_100153_mmc9.mzTab]

COM	This	line	serves	as	a	size	and	separator	hint	for	spreadsheet	applications.	-	-	-	-	-	-	-	-	-	-	-	-	-	-	-	-	-	-	-	-	-	-	-	-	-	-	-	-	-	-	-	-	-	-
COM	Report of a minimal "Summary Quantification report" Proteome Discoverer 2.4.1.15 experiment.
MTD	mzTab-Version	1.0.0
MTD	mzTag-mode	Summary
MTD	mzTab-type	Quantification
MTD	description	Export of M:\PostDocAnalysis\01_Singh\SKuraoka\PD2.4.beta.p.08282020\InvivoIFNg_Background\01_HH_Liver_Background_HCD-OT_60min.pdResult
MTD	ms_run[1]-location	file://M:\LumosIncomingRAWFiles(~12-2019)\09-2019\09-27-2019\01_HH_Liver_IFNg-4h-1_INPUT_x20_HCD-OT_60min.raw
MTD	ms_run[2]-location	file://M:\LumosIncomingRAWFiles(~12-2019)\09-2019\09-27-2019\01_HH_Liver_IFNg-4h-2_INPUT_x20_HCD-OT_60min.raw
MTD	ms_run[3]-location	file://M:\LumosIncomingRAWFiles(~12-2019)\09-2019\09-27-2019\01_HH_Liver_IFNg-4h-3_INPUT_x20_HCD-OT_60min.raw
MTD	ms_run[4]-location	file://M:\LumosIncomingRAWFiles(~12-2019)\09-2019\09-28-2019\01_HH_Liver_IFNg-4h-4_INPUT_x20_trigHCD-EThcD-OT_60min.raw
MTD	ms_run[5]-location	file://M:\LumosIncomingRAWFiles(~12-2019)\09-2019\09-28-2019\01_HH_Liver_IFNg-4h-5_INPUT_x20_trigHCD-EThcD-OT_60min.raw
MTD	ms_run[6]-location	file://M:\LumosIncomingRAWFiles(~12-2019)\09-2019\09-28-2019\01_HH_Liver_IFNg-4h-6_INPUT_x20_trigHCD-EThcD-OT_60min.raw
MTD	ms_run[7]-location	file://M:\LumosIncomingRAWFiles(~12-2019)\09-2019\09-27-2019\01_HH_Liver_Notreatment-4h-1_INPUT_x20_HCD-OT_60min.raw
MTD	ms_run[8]-location	file://M:\LumosIncomingRAWFiles(~12-2019)\09-2019\09-27-2019\01_HH_Liver_Notreatment-4h-2_INPUT_x20_HCD-OT_60min.raw
MTD	ms_run[9]-location	file://M:\LumosIncomingRAWFiles(~12-2019)\09-2019\09-27-2019\01_HH_Liver_Notreatment-4h-3_INPUT_x20_HCD-OT_60min.raw
MTD	ms_run[10]-location	file://M:\LumosIncomingRAWFiles(~12-2019)\09-2019\09-28-2019\01_HH_Liver_Notreatment-4h-4_INPUT_x20_trigHCD-EThcD-OT_60min.raw
MTD	ms_run[11]-location	file://M:\LumosIncomingRAWFiles(~12-2019)\09-2019\09-28-2019\01_HH_Liver_Notreatment-4h-5_INPUT_x20_trigHCD-EThcD-OT_60min.raw
MTD	ms_run[12]-location	file://M:\LumosIncomingRAWFiles(~12-2019)\09-2019\09-28-2019\01_HH_Liver_Notreatment-4h-6_INPUT_x20_trigHCD-EThcD-OT_60min.raw
MTD	ms_run[13]-location	file://M:\LumosIncomingRAWFiles(~12-2019)\09-2019\09-27-2019\01_HH_Liver_Saline-4h-1_INPUT_x20_HCD-OT_60min.raw
MTD	ms_run[14]-location	file://M:\LumosIncomingRAWFiles(~12-2019)\09-2019\09-27-2019\01_HH_Liver_Saline-4h-2_INPUT_x20_HCD-OT_60min.raw
MTD	ms_run[15]-location	file://M:\LumosIncomingRAWFiles(~12-2019)\09-2019\09-27-2019\01_HH_Liver_Saline-4h-3_INPUT_x20_HCD-OT_60min.raw
MTD	ms_run[16]-location	file://M:\LumosIncomingRAWFiles(~12-2019)\09-2019\09-28-2019\01_HH_Liver_Saline-4h-4_INPUT_x20_trigHCD-EThcD-OT_60min.raw
MTD	ms_run[17]-location	file://M:\LumosIncomingRAWFiles(~12-2019)\09-2019\09-28-2019\01_HH_Liver_Saline-4h-5_INPUT_x20_trigHCD-EThcD-OT_60min.raw
MTD	ms_run[18]-location	file://M:\LumosIncomingRAWFiles(~12-2019)\09-2019\09-28-2019\01_HH_Liver_Saline-4h-6_INPUT_x20_trigHCD-EThcD-OT_60min.raw
MTD	protein_search_engine_score[1]	[MS,MS:1001155,SEQUEST:xcorr,]
MTD	protein_search_engine_score[2]	Sum PEP Score
MTD	peptide_search_engine_score[1]	[MS,MS:1001155,SEQUEST:xcorr,]
MTD	psm_search_engine_score[1]	[MS,MS:1001491,percolator:Q value,]
MTD	fixed_mod[1]	[UNIMOD, UNIMOD:4, Carbamidomethyl, ]
MTD	variable_mod[1]	[UNIMOD, UNIMOD:35, Oxidation, ]
MTD	variable_mod[2]	[UNIMOD, UNIMOD:1, Acetyl, ]
MTD	quantification method	[MS, MS:1002038, unlabeled sample]
MTD	protein-quantification-unit	null
MTD	peptide-quantification-unit	null
MTD	assay[1]-ms_run_ref	ms_run[1]
MTD	assay[2]-ms_run_ref	ms_run[2]
MTD	assay[3]-ms_run_ref	ms_run[3]
MTD	assay[4]-ms_run_ref	ms_run[4]
MTD	assay[5]-ms_run_ref	ms_run[5]
MTD	assay[6]-ms_run_ref	ms_run[6]
MTD	assay[7]-ms_run_ref	ms_run[7]
MTD	assay[8]-ms_run_ref	ms_run[8]
MTD	assay[9]-ms_run_ref	ms_run[9]
MTD	assay[10]-ms_run_ref	ms_run[10]
MTD	assay[11]-ms_run_ref	ms_run[11]
MTD	assay[12]-ms_run_ref	ms_run[12]
MTD	assay[13]-ms_run_ref	ms_run[13]
MTD	assay[14]-ms_run_ref	ms_run[14]
MTD	assay[15]-ms_run_ref	ms_run[15]
MTD	assay[16]-ms_run_ref	ms_run[16]
MTD	assay[17]-ms_run_ref	ms_run[17]
MTD	assay[18]-ms_run_ref	ms_run[18]
MTD	assay[1]-quantification_reagent	[MS, MS:1002038, unlabeled sample, ]
MTD	assay[2]-quantification_reagent	[MS, MS:1002038, unlabeled sample, ]
MTD	assay[3]-quantification_reagent	[MS, MS:1002038, unlabeled sample, ]
MTD	assay[4]-quantification_reagent	[MS, MS:1002038, unlabeled sample, ]
MTD	assay[5]-quantification_reagent	[MS, MS:1002038, unlabeled sample, ]
MTD	assay[6]-quantification_reagent	[MS, MS:1002038, unlabeled sample, ]
MTD	assay[7]-quantification_reagent	[MS, MS:1002038, unlabeled sample, ]
MTD	assay[8]-quantification_reagent	[MS, MS:1002038, unlabeled sample, ]
MTD	assay[9]-quantification_reagent	[MS, MS:1002038, unlabeled sample, ]
MTD	assay[10]-quantification_reagent	[MS, MS:1002038, unlabeled sample, ]
MTD	assay[11]-quantification_reagent	[MS, MS:1002038, unlabeled sample, ]
MTD	assay[12]-quantification_reagent	[MS, MS:1002038, unlabeled sample, ]
MTD	assay[13]-quantification_reagent	[MS, MS:1002038, unlabeled sample, ]
MTD	assay[14]-quantification_reagent	[MS, MS:1002038, unlabeled sample, ]
MTD	assay[15]-quantification_reagent	[MS, MS:1002038, unlabeled sample, ]
MTD	assay[16]-quantification_reagent	[MS, MS:1002038, unlabeled sample, ]
MTD	assay[17]-quantification_reagent	[MS, MS:1002038, unlabeled sample, ]
MTD	assay[18]-quantification_reagent	[MS, MS:1002038, unlabeled sample, ]
MTD	study_variable[1]-assay_refs	assay[1], assay[2], assay[3], assay[4], assay[5], assay[6]
MTD	study_variable[2]-assay_refs	assay[7], assay[8], assay[9], assay[10], assay[11], assay[12]
MTD	study_variable[3]-assay_refs	assay[13], assay[14], assay[15], assay[16], assay[17], assay[18]
MTD	study_variable[1]-description	IFN-g: IFN-g
MTD	study_variable[2]-description	No treatment: No treatment
MTD	study_variable[3]-description	Saline: Saline
PRH	accession	description	taxid	species	database	database_version	search_engine	best_search_engine_score[1]	best_search_engine_score[2]	ambiguity_members	modifications	protein_coverage	protein_abundance_study_variable[1]	protein_abundance_stdev_study_variable[1]	protein_abundance_std_study_variable[1]	protein_abundance_study_variable[2]	protein_abundance_stdev_study_variable[2]	protein_abundance_std_study_variable[2]	protein_abundance_study_variable[3]	protein_abundance_stdev_study_variable[3]	protein_abundance_std_study_variable[3]	protein_abundance_assay[1]	protein_abundance_assay[2]	protein_abundance_assay[3]	protein_abundance_assay[4]	protein_abundance_assay[5]	protein_abundance_assay[6]	protein_abundance_assay[7]	protein_abundance_assay[8]	protein_abundance_assay[9]	protein_abundance_assay[10]	protein_abundance_assay[11]	protein_abundance_assay[12]	protein_abundance_assay[13]	protein_abundance_assay[14]	protein_abundance_assay[15]	protein_abundance_assay[16]	protein_abundance_assay[17]	protein_abundance_assay[18]
PRT	Q8C196	Carbamoyl-phosphate synthase [ammonia], mitochondrial OS=Mus musculus OX=10090 GN=Cps1 PE=1 SV=2	null	null	Mouse_09-2020	null	[MS,MS:1001208,SEQUEST,]	24963.44	3878.155	null	null	0.71	7.493e9	20.86	20.86	7.368e9	6.40	6.40	8.345e9	5.22	5.22	6.071e9	5.321e9	3.616e9	3.594e9	4.380e9	5.477e9	4.297e9	4.627e9	3.748e9	3.947e9	3.854e9	4.813e9	4.831e9	4.991e9	4.206e9	7.987e9	6.738e9	5.427e9
PRT	P19096	Fatty acid synthase OS=Mus musculus OX=10090 GN=Fasn PE=1 SV=2	null	null	Mouse_09-2020	null	[MS,MS:1001208,SEQUEST,]	3751.21	997.773	null	null	0.41	2.144e8	17.54	17.54	1.688e8	23.63	23.63	1.831e8	22.46	22.46	1.331e8	1.445e8	1.059e8	1.199e8	1.039e8	1.925e8	9.860e7	1.272e8	8.689e7	9.024e7	5.803e7	9.877e7	1.139e8	8.887e7	6.064e7	2.427e8	1.507e8	1.129e8
PRT	P20029	Endoplasmic reticulum chaperone BiP OS=Mus musculus OX=10090 GN=Hspa5 PE=1 SV=3	null	null	Mouse_09-2020	null	[MS,MS:1001208,SEQUEST,]	6871.20	1364.621	null	null	0.68	5.896e8	16.12	16.12	6.668e8	35.93	35.93	6.504e8	10.32	10.32	3.657e8	2.831e8	2.917e8	4.305e8	4.841e8	4.518e8	2.584e8	3.102e8	3.003e8	3.720e8	6.451e8	6.562e8	3.822e8	3.889e8	3.098e8	5.154e8	4.955e8	4.245e8
PRT	G5E8R3	Pyruvate carboxylase OS=Mus musculus OX=10090 GN=Pcx PE=1 SV=1	null	null	Mouse_09-2020	null	[MS,MS:1001208,SEQUEST,]	5862.15	1216.706	null	null	0.71	4.069e8	15.58	15.58	4.088e8	11.78	11.78	4.212e8	6.10	6.10	3.447e8	2.361e8	1.975e8	2.100e8	2.226e8	3.183e8	2.172e8	2.780e8	2.191e8	2.257e8	2.091e8	2.596e8	2.472e8	2.310e8	2.185e8	4.059e8	3.608e8	2.700e8
PRT	Q8BMS1	Trifunctional enzyme subunit alpha, mitochondrial OS=Mus musculus OX=10090 GN=Hadha PE=1 SV=1	null	null	Mouse_09-2020	null	[MS,MS:1001208,SEQUEST,]	5065.11	1290.470	null	null	0.63	3.247e8	14.57	14.57	3.141e8	15.90	15.90	3.721e8	17.57	17.57	1.996e8	2.224e8	1.719e8	1.882e8	2.070e8	2.591e8	1.629e8	1.637e8	1.644e8	1.911e8	2.305e8	1.948e8	2.122e8	1.672e8	2.259e8	2.749e8	2.892e8	2.601e8
PRT	Q8VDD5	Myosin-9 OS=Mus musculus OX=10090 GN=Myh9 PE=1 SV=4	null	null	Mouse_09-2020	null	[MS,MS:1001208,SEQUEST,]	1428.57	613.628	null	null	0.42	2.699e7	22.48	22.48	3.690e7	31.51	31.51	2.954e7	17.93	17.93	1.658e7	1.308e7	1.327e7	2.521e7	2.100e7	2.016e7	1.128e7	1.968e7	1.982e7	1.416e7	2.906e7	2.758e7	1.513e7	1.511e7	1.805e7	2.535e7	2.901e7	2.061e7
PRT	P63038	60 kDa heat shock protein, mitochondrial OS=Mus musculus OX=10090 GN=Hspd1 PE=1 SV=1	null	null	Mouse_09-2020	null	[MS,MS:1001208,SEQUEST,]	6623.02	1322.779	null	null	0.79	5.521e8	13.37	13.37	5.980e8	36.50	36.50	6.079e8	14.55	14.55	3.772e8	2.793e8	2.480e8	3.712e8	4.191e8	3.775e8	2.697e8	2.642e8	2.496e8	3.762e8	6.248e8	4.653e8	3.128e8	3.055e8	3.432e8	5.066e8	4.983e8	4.690e8
PRT	Q8R0Y6	Cytosolic 10-formyltetrahydrofolate dehydrogenase OS=Mus musculus OX=10090 GN=Aldh1l1 PE=1 SV=1	null	null	Mouse_09-2020	null	[MS,MS:1001208,SEQUEST,]	5238.45	1057.573	null	null	0.64	6.757e8	9.10	9.10	6.922e8	11.41	11.41	7.395e8	6.87	6.87	4.317e8	3.729e8	3.721e8	4.154e8	4.141e8	5.307e8	4.189e8	4.657e8	3.774e8	3.574e8	3.442e8	4.255e8	4.723e8	4.396e8	3.805e8	6.862e8	5.254e8	4.710e8
PRT	A2AVJ7	Ribosome-binding protein 1 OS=Mus musculus OX=10090 GN=Rrbp1 PE=1 SV=1	null	null	Mouse_09-2020	null	[MS,MS:1001208,SEQUEST,]	2494.80	723.220	null	null	0.44	8.331e7	22.81	22.81	8.542e7	35.91	35.91	7.946e7	11.19	11.19	4.713e7	3.330e7	3.293e7	5.931e7	6.849e7	8.403e7	3.850e7	4.791e7	3.467e7	4.699e7	9.025e7	8.595e7	4.559e7	4.186e7	3.362e7	8.148e7	6.248e7	6.134e7
PRT	P38647	Stress-70 protein, mitochondrial OS=Mus musculus OX=10090 GN=Hspa9 PE=1 SV=3	null	null	Mouse_09-2020	null	[MS,MS:1001208,SEQUEST,]	4879.84	965.455	null	null	0.62	3.145e8	17.66	17.66	3.106e8	26.02	26.02	3.067e8	14.71	14.71	1.648e8	1.779e8	1.306e8	2.069e8	2.504e8	2.425e8	1.335e8	1.569e8	1.389e8	1.819e8	2.703e8	2.254e8	1.666e8	1.457e8	1.669e8	2.748e8	2.704e8	2.439e8
PRT	Q03265	ATP synthase subunit alpha, mitochondrial OS=Mus musculus OX=10090 GN=Atp5f1a PE=1 SV=1	null	null	Mouse_09-2020	null	[MS,MS:1001208,SEQUEST,]	5355.27	1057.253	null	null	0.69	1.051e9	4.12	4.12	1.018e9	10.33	10.33	1.010e9	7.13	7.13	7.068e8	5.771e8	4.796e8	6.287e8	6.027e8	8.763e8	5.830e8	5.263e8	5.053e8	5.915e8	5.786e8	7.901e8	6.625e8	5.945e8	4.686e8	1.012e9	7.270e8	6.570e8
PRT	Q9DBT9	Dimethylglycine dehydrogenase, mitochondrial OS=Mus musculus OX=10090 GN=Dmgdh PE=1 SV=1	null	null	Mouse_09-2020	null	[MS,MS:1001208,SEQUEST,]	4675.23	981.840	null	null	0.70	2.206e8	14.28	14.28	2.198e8	14.96	14.96	2.633e8	10.00	10.00	1.696e8	1.255e8	1.090e8	1.184e8	1.259e8	1.451e8	1.129e8	1.602e8	1.155e8	1.337e8	1.180e8	1.354e8	1.494e8	1.639e8	1.520e8	2.395e8	2.057e8	1.615e8
PRT	Q01853	Transitional endoplasmic reticulum ATPase OS=Mus musculus OX=10090 GN=Vcp PE=1 SV=4	null	null	Mouse_09-2020	null	[MS,MS:1001208,SEQUEST,]	3637.70	861.192	null	null	0.64	1.176e8	9.51	9.51	1.098e8	22.29	22.29	1.167e8	12.04	12.04	8.712e7	6.543e7	5.135e7	6.668e7	7.598e7	8.444e7	5.276e7	5.425e7	4.680e7	6.621e7	8.901e7	8.359e7	5.797e7	5.371e7	6.237e7	1.098e8	9.736e7	8.081e7
PRT	P08113	Endoplasmin OS=Mus musculus OX=10090 GN=Hsp90b1 PE=1 SV=2	null	null	Mouse_09-2020	null	[MS,MS:1001208,SEQUEST,]	4175.15	909.712	null	null	0.57	2.786e8	7.02	7.02	2.981e8	13.71	13.71	2.739e8	22.08	22.08	1.826e8	1.540e8	1.386e8	1.541e8	1.747e8	2.179e8	1.506e8	1.636e8	1.551e8	1.330e8	1.980e8	2.276e8	2.004e8	2.098e8	1.268e8	2.142e8	2.239e8	1.610e8
PRT	P09103	Protein disulfide-isomerase OS=Mus musculus OX=10090 GN=P4hb PE=1 SV=2	null	null	Mouse_09-2020	null	[MS,MS:1001208,SEQUEST,]	4792.83	906.947	null	null	0.73	4.803e8	12.60	12.60	4.775e8	24.52	24.52	4.877e8	13.77	13.77	2.629e8	2.120e8	2.170e8	2.991e8	3.394e8	4.099e8	2.637e8	2.528e8	2.474e8	2.315e8	4.451e8	4.056e8	3.144e8	2.788e8	2.198e8	3.543e8	3.644e8	3.205e8
PRT	P32020	Non-specific lipid-transfer protein OS=Mus musculus OX=10090 GN=Scp2 PE=1 SV=3	null	null	Mouse_09-2020	null	[MS,MS:1001208,SEQUEST,]	4786.98	967.971	null	null	0.57	9.675e8	18.20	18.20	1.016e9	23.99	23.99	1.034e9	7.98	7.98	5.457e8	4.980e8	4.479e8	6.647e8	8.386e8	7.887e8	4.319e8	4.535e8	4.413e8	6.410e8	7.537e8	7.594e8	5.953e8	5.125e8	5.325e8	8.939e8	7.950e8	7.209e8
PRT	P27773	Protein disulfide-isomerase A3 OS=Mus musculus OX=10090 GN=Pdia3 PE=1 SV=2	null	null	Mouse_09-2020	null	[MS,MS:1001208,SEQUEST,]	4135.54	907.395	null	null	0.68	2.870e8	13.67	13.67	3.355e8	39.61	39.61	3.466e8	14.10	14.10	1.757e8	1.471e8	1.334e8	1.987e8	2.258e8	2.165e8	1.577e8	1.655e8	1.436e8	1.969e8	3.924e8	2.918e8	1.780e8	1.717e8	1.871e8	3.228e8	3.247e8	2.510e8
PRT	Q9ET01	Glycogen phosphorylase, liver form OS=Mus musculus OX=10090 GN=Pygl PE=1 SV=4	null	null	Mouse_09-2020	null	[MS,MS:1001208,SEQUEST,]	3772.17	793.437	null	null	0.64	2.597e8	25.19	25.19	2.308e8	36.66	36.66	2.053e8	24.07	24.07	1.667e8	1.648e8	1.436e8	1.138e8	1.028e8	2.237e8	1.641e8	1.587e8	1.390e8	1.035e8	5.793e7	9.743e7	1.716e8	1.574e8	9.465e7	1.977e8	1.605e8	1.060e8
PRT	Q8VDJ3	Vigilin OS=Mus musculus OX=10090 GN=Hdlbp PE=1 SV=1	null	null	Mouse_09-2020	null	[MS,MS:1001208,SEQUEST,]	2014.13	534.262	null	null	0.49	6.068e7	21.01	21.01	5.589e7	12.80	12.80	5.619e7	9.60	9.60	3.197e7	3.106e7	4.058e7	3.767e7	4.087e7	4.960e7	2.907e7	2.958e7	2.865e7	2.739e7	3.858e7	4.239e7	3.663e7	3.070e7	2.542e7	4.717e7	4.257e7	3.669e7
PRT	Q9DBM2	Peroxisomal bifunctional enzyme OS=Mus musculus OX=10090 GN=Ehhadh PE=1 SV=4	null	null	Mouse_09-2020	null	[MS,MS:1001208,SEQUEST,]	3677.07	817.031	null	null	0.64	2.065e8	12.15	12.15	1.639e8	20.48	20.48	2.095e8	11.82	11.82	1.473e8	1.353e8	9.359e7	1.135e8	1.285e8	1.657e8	1.012e8	9.436e7	1.051e8	9.793e7	7.433e7	9.037e7	1.172e8	9.815e7	1.164e8	1.759e8	1.658e8	1.479e8
PRT	Q922D8	C-1-tetrahydrofolate synthase, cytoplasmic OS=Mus musculus OX=10090 GN=Mthfd1 PE=1 SV=4	null	null	Mouse_09-2020	null	[MS,MS:1001208,SEQUEST,]	2307.86	563.302	null	null	0.54	1.201e8	9.18	9.18	1.189e8	9.76	9.76	1.277e8	11.41	11.41	6.804e7	6.693e7	6.056e7	7.617e7	7.134e7	9.585e7	6.131e7	7.049e7	6.324e7	7.021e7	6.719e7	7.998e7	7.870e7	6.915e7	4.988e7	1.117e8	9.711e7	8.740e7
PRT	Q3UQ44	Ras GTPase-activating-like protein IQGAP2 OS=Mus musculus OX=10090 GN=Iqgap2 PE=1 SV=2	null	null	Mouse_09-2020	null	[MS,MS:1001208,SEQUEST,]	1341.19	441.891	null	null	0.36	3.460e7	10.77	10.77	3.052e7	4.36	4.36	3.309e7	10.79	10.79	2.308e7	1.800e7	1.819e7	1.862e7	1.852e7	3.061e7	1.853e7	1.809e7	1.587e7	1.588e7	1.684e7	2.034e7	1.999e7	1.968e7	1.401e7	3.258e7	2.531e7	1.796e7
PRT	P17182	Alpha-enolase OS=Mus musculus OX=10090 GN=Eno1 PE=1 SV=3	null	null	Mouse_09-2020	null	[MS,MS:1001208,SEQUEST,]	5634.75	1123.850	null	null	0.83	5.099e8	24.04	24.04	5.591e8	25.28	25.28	6.677e8	26.88	26.88	2.693e8	2.540e8	3.371e8	3.258e8	3.323e8	3.267e8	1.943e8	3.365e8	2.654e8	3.090e8	4.309e8	3.182e8	2.382e8	2.500e8	3.544e8	6.591e8	6.474e8	4.411e8
PRT	A0A0R4J0Z1	Protein disulfide-isomerase A4 OS=Mus musculus OX=10090 GN=Pdia4 PE=1 SV=1	null	null	Mouse_09-2020	null	[MS,MS:1001208,SEQUEST,]	2831.83	635.936	null	null	0.55	1.253e8	30.28	30.28	1.591e8	50.80	50.80	1.506e8	17.48	17.48	8.158e7	5.842e7	5.901e7	9.857e7	1.372e8	9.167e7	5.293e7	7.051e7	6.997e7	9.086e7	2.031e8	1.549e8	7.972e7	7.052e7	8.414e7	1.157e8	1.321e8	1.143e8
PRT	P26443	Glutamate dehydrogenase 1, mitochondrial OS=Mus musculus OX=10090 GN=Glud1 PE=1 SV=1	null	null	Mouse_09-2020	null	[MS,MS:1001208,SEQUEST,]	5201.49	1081.299	null	null	0.57	8.537e8	9.20	9.20	8.286e8	7.55	7.55	8.364e8	8.90	8.90	5.449e8	4.593e8	4.374e8	4.441e8	5.074e8	7.305e8	4.435e8	4.711e8	4.162e8	4.545e8	4.403e8	5.878e8	5.371e8	4.793e8	4.313e8	7.203e8	6.139e8	4.946e8
PRT	P24270	Catalase OS=Mus musculus OX=10090 GN=Cat PE=1 SV=4	null	null	Mouse_09-2020	null	[MS,MS:1001208,SEQUEST,]	5234.49	928.800	null	null	0.82	8.672e8	15.62	15.62	8.310e8	12.47	12.47	8.942e8	13.36	13.36	5.224e8	4.042e8	3.845e8	6.419e8	6.869e8	7.427e8	4.029e8	4.369e8	3.856e8	4.671e8	5.521e8	5.814e8	4.542e8	4.241e8	4.656e8	9.229e8	6.523e8	7.125e8
PRT	P28271	Cytoplasmic aconitate hydratase OS=Mus musculus OX=10090 GN=Aco1 PE=1 SV=3	null	null	Mouse_09-2020	null	[MS,MS:1001208,SEQUEST,]	2483.14	587.097	null	null	0.53	1.312e8	2.94	2.94	1.300e8	9.55	9.55	1.362e8	7.95	7.95	8.845e7	6.728e7	5.874e7	8.430e7	7.991e7	1.129e8	6.986e7	7.454e7	6.129e7	7.837e7	7.777e7	9.757e7	7.351e7	6.700e7	6.627e7	1.408e8	1.117e8	9.475e7
PRT	P54869	Hydroxymethylglutaryl-CoA synthase, mitochondrial OS=Mus musculus OX=10090 GN=Hmgcs2 PE=1 SV=2	null	null	Mouse_09-2020	null	[MS,MS:1001208,SEQUEST,]	5158.12	977.088	null	null	0.51	7.272e8	15.03	15.03	6.954e8	24.63	24.63	7.221e8	11.56	11.56	3.909e8	3.913e8	3.625e8	4.130e8	4.313e8	7.522e8	3.848e8	4.463e8	4.229e8	4.578e8	2.640e8	3.872e8	5.033e8	3.472e8	3.721e8	6.311e8	5.556e8	4.608e8
PRT	O88844	Isocitrate dehydrogenase [NADP] cytoplasmic OS=Mus musculus OX=10090 GN=Idh1 PE=1 SV=2	null	null	Mouse_09-2020	null	[MS,MS:1001208,SEQUEST,]	3818.60	773.282	null	null	0.74	4.659e8	11.40	11.40	4.501e8	13.25	13.25	4.450e8	11.76	11.76	2.595e8	2.326e8	2.224e8	3.109e8	3.206e8	3.445e8	2.130e8	2.301e8	2.197e8	2.699e8	2.725e8	2.994e8	2.555e8	2.235e8	2.539e8	3.715e8	3.434e8	3.268e8
PRT	Q99LB7	Sarcosine dehydrogenase, mitochondrial OS=Mus musculus OX=10090 GN=Sardh PE=1 SV=1	null	null	Mouse_09-2020	null	[MS,MS:1001208,SEQUEST,]	2885.71	548.311	null	null	0.44	3.011e8	10.61	10.61	3.217e8	8.97	8.97	2.939e8	10.61	10.61	1.834e8	1.489e8	1.474e8	1.723e8	1.942e8	2.984e8	1.996e8	1.762e8	1.599e8	1.626e8	1.535e8	2.237e8	2.038e8	1.895e8	1.352e8	2.920e8	2.165e8	1.929e8
PRT	Q78PY7	Staphylococcal nuclease domain-containing protein 1 OS=Mus musculus OX=10090 GN=Snd1 PE=1 SV=1	null	null	Mouse_09-2020	null	[MS,MS:1001208,SEQUEST,]	1979.68	535.982	null	null	0.47	6.899e7	5.75	5.75	6.511e7	12.84	12.84	6.122e7	16.36	16.36	4.327e7	3.857e7	3.018e7	4.191e7	4.279e7	6.111e7	3.483e7	3.923e7	3.563e7	3.333e7	3.670e7	5.529e7	4.675e7	4.451e7	3.113e7	6.050e7	4.468e7	3.699e7
PRT	G3X982	Aldehyde oxidase 3 OS=Mus musculus OX=10090 GN=Aox3 PE=1 SV=1	null	null	Mouse_09-2020	null	[MS,MS:1001208,SEQUEST,]	1969.75	447.139	null	null	0.40	9.124e7	23.54	23.54	1.070e8	22.73	22.73	9.930e7	24.85	24.85	8.260e7	4.253e7	4.664e7	4.690e7	4.110e7	9.243e7	6.940e7	6.396e7	6.187e7	4.406e7	3.770e7	7.133e7	7.391e7	7.157e7	4.042e7	1.017e8	7.302e7	4.348e7
PRT	O35490	Betaine--homocysteine S-methyltransferase 1 OS=Mus musculus OX=10090 GN=Bhmt PE=1 SV=1	null	null	Mouse_09-2020	null	[MS,MS:1001208,SEQUEST,]	4921.61	819.283	null	null	0.72	1.003e9	14.55	14.55	1.018e9	22.38	22.38	1.215e9	12.64	12.64	6.174e8	5.492e8	4.017e8	7.814e8	6.998e8	7.863e8	4.601e8	5.285e8	5.404e8	4.816e8	8.238e8	8.117e8	7.279e8	6.822e8	6.106e8	1.037e9	6.720e8	7.922e8
PRT	P16460	Argininosuccinate synthase OS=Mus musculus OX=10090 GN=Ass1 PE=1 SV=1	null	null	Mouse_09-2020	null	[MS,MS:1001208,SEQUEST,]	4909.18	811.071	null	null	0.67	9.629e8	7.36	7.36	9.161e8	14.02	14.02	9.010e8	16.05	16.05	5.954e8	5.202e8	4.479e8	5.686e8	5.839e8	9.081e8	5.379e8	5.758e8	4.439e8	4.749e8	3.702e8	6.305e8	5.777e8	6.131e8	3.579e8	9.627e8	6.105e8	5.499e8
PRT	D3Z041	Long-chain-fatty-acid--CoA ligase 1 OS=Mus musculus OX=10090 GN=Acsl1 PE=1 SV=1	null	null	Mouse_09-2020	null	[MS,MS:1001208,SEQUEST,]	2221.69	543.925	null	null	0.46	2.000e8	30.33	30.33	1.614e8	42.94	42.94	2.149e8	32.78	32.78	1.259e8	1.102e8	1.005e8	7.043e7	7.129e7	2.043e8	1.426e8	1.426e8	9.523e7	6.871e7	3.820e7	8.025e7	1.597e8	1.253e8	6.851e7	2.780e8	1.518e8	7.657e7
PRT	P56480	ATP synthase subunit beta, mitochondrial OS=Mus musculus OX=10090 GN=Atp5f1b PE=1 SV=2	null	null	Mouse_09-2020	null	[MS,MS:1001208,SEQUEST,]	8597.36	1478.217	null	null	0.78	9.817e8	8.47	8.47	1.012e9	22.02	22.02	1.062e9	15.90	15.90	6.653e8	5.026e8	4.589e8	5.521e8	6.507e8	6.871e8	4.990e8	4.846e8	4.603e8	6.820e8	7.932e8	7.225e8	6.141e8	5.375e8	5.430e8	7.835e8	8.350e8	8.430e8
PRT	P40142	Transketolase OS=Mus musculus OX=10090 GN=Tkt PE=1 SV=1	null	null	Mouse_09-2020	null	[MS,MS:1001208,SEQUEST,]	3573.96	703.101	null	null	0.62	2.204e8	20.87	20.87	2.308e8	30.46	30.46	2.450e8	21.85	21.85	1.460e8	1.075e8	1.020e8	1.871e8	2.006e8	1.800e8	9.930e7	1.099e8	1.009e8	1.673e8	2.065e8	1.714e8	1.386e8	9.693e7	1.280e8	2.127e8	2.038e8	2.189e8
PRT	P58252	Elongation factor 2 OS=Mus musculus OX=10090 GN=Eef2 PE=1 SV=2	null	null	Mouse_09-2020	null	[MS,MS:1001208,SEQUEST,]	2372.13	608.416	null	null	0.45	1.673e8	11.78	11.78	1.625e8	11.54	11.54	1.549e8	23.00	23.00	1.090e8	9.742e7	8.074e7	8.451e7	8.833e7	1.420e8	8.786e7	9.268e7	8.688e7	7.340e7	1.104e8	1.135e8	1.175e8	9.817e7	5.947e7	1.081e8	1.130e8	1.043e8
PRT	Q9JKR6	Hypoxia up-regulated protein 1 OS=Mus musculus OX=10090 GN=Hyou1 PE=1 SV=1	null	null	Mouse_09-2020	null	[MS,MS:1001208,SEQUEST,]	2081.33	555.963	null	null	0.48	6.167e7	5.81	5.81	6.277e7	24.45	24.45	5.424e7	16.43	16.43	4.312e7	3.143e7	2.883e7	3.564e7	4.090e7	4.758e7	3.342e7	4.015e7	2.802e7	2.728e7	4.780e7	6.384e7	3.618e7	3.914e7	2.623e7	4.799e7	4.244e7	3.085e7
PRT	Q80X90	Filamin-B OS=Mus musculus OX=10090 GN=Flnb PE=1 SV=3	null	null	Mouse_09-2020	null	[MS,MS:1001208,SEQUEST,]	973.10	347.112	null	null	0.28	1.918e7	15.17	15.17	2.147e7	15.11	15.11	1.860e7	10.66	10.66	1.021e7	1.009e7	8.686e6	1.359e7	1.454e7	1.504e7	9.695e6	9.947e6	1.014e7	1.219e7	1.283e7	1.516e7	1.334e7	1.028e7	9.007e6	1.709e7	1.387e7	1.348e7
PRT	Q8BWT1	3-ketoacyl-CoA thiolase, mitochondrial OS=Mus musculus OX=10090 GN=Acaa2 PE=1 SV=3	null	null	Mouse_09-2020	null	[MS,MS:1001208,SEQUEST,]	9282.37	1393.748	null	null	0.80	1.026e9	7.02	7.02	1.022e9	20.62	20.62	1.107e9	18.71	18.71	6.042e8	5.506e8	4.791e8	6.106e8	6.861e8	8.339e8	4.683e8	4.810e8	5.121e8	6.504e8	7.513e8	6.622e8	5.401e8	5.164e8	7.326e8	1.065e9	8.665e8	8.645e8
PRT	Q8VCT4	Carboxylesterase 1D OS=Mus musculus OX=10090 GN=Ces1d PE=1 SV=1	null	null	Mouse_09-2020	null	[MS,MS:1001208,SEQUEST,]	5200.78	988.907	null	null	0.61	5.255e8	10.97	10.97	5.048e8	25.52	25.52	5.719e8	14.58	14.58	4.166e8	2.616e8	2.393e8	2.726e8	3.255e8	4.428e8	2.903e8	2.948e8	2.468e8	4.145e8	3.792e8	2.694e8	3.117e8	2.788e8	3.300e8	5.035e8	4.649e8	4.617e8
PRT	Q99KI0	Aconitate hydratase, mitochondrial OS=Mus musculus OX=10090 GN=Aco2 PE=1 SV=1	null	null	Mouse_09-2020	null	[MS,MS:1001208,SEQUEST,]	3052.12	653.426	null	null	0.50	1.583e8	9.98	9.98	1.539e8	21.34	21.34	1.564e8	6.90	6.90	8.716e7	8.106e7	7.649e7	9.837e7	9.921e7	1.118e8	6.839e7	7.477e7	7.928e7	1.076e8	8.584e7	1.087e8	8.926e7	7.926e7	8.271e7	1.398e8	1.215e8	1.074e8
PRT	O08601	Microsomal triglyceride transfer protein large subunit OS=Mus musculus OX=10090 GN=Mttp PE=1 SV=2	null	null	Mouse_09-2020	null	[MS,MS:1001208,SEQUEST,]	1555.23	416.687	null	null	0.43	6.906e7	26.03	26.03	6.456e7	31.35	31.35	6.566e7	23.87	23.87	5.818e7	4.376e7	3.483e7	2.776e7	3.088e7	5.200e7	3.953e7	4.713e7	5.114e7	3.294e7	2.633e7	3.622e7	5.228e7	3.976e7	3.072e7	4.278e7	5.311e7	3.739e7
PRT	F8VPN4	4-alpha-glucanotransferase OS=Mus musculus OX=10090 GN=Agl PE=1 SV=1	null	null	Mouse_09-2020	null	[MS,MS:1001208,SEQUEST,]	1317.37	374.120	null	null	0.33	4.088e7	20.64	20.64	4.580e7	31.66	31.66	3.940e7	9.89	9.89	2.290e7	2.580e7	2.520e7	2.301e7	2.060e7	3.684e7	2.928e7	2.886e7	2.706e7	2.242e7	1.290e7	1.957e7	2.661e7	2.132e7	1.723e7	3.590e7	3.089e7	2.597e7
PRT	P26039	Talin-1 OS=Mus musculus OX=10090 GN=Tln1 PE=1 SV=2	null	null	Mouse_09-2020	null	[MS,MS:1001208,SEQUEST,]	1396.30	461.951	null	null	0.25	4.566e7	14.97	14.97	4.299e7	10.91	10.91	4.794e7	18.05	18.05	2.737e7	2.298e7	2.326e7	3.002e7	2.895e7	2.699e7	2.086e7	2.532e7	2.073e7	2.571e7	2.517e7	2.976e7	2.508e7	2.220e7	2.710e7	3.613e7	4.188e7	3.590e7
PRT	Q91YI0	Argininosuccinate lyase OS=Mus musculus OX=10090 GN=Asl PE=1 SV=1	null	null	Mouse_09-2020	null	[MS,MS:1001208,SEQUEST,]	2612.72	604.187	null	null	0.65	2.706e8	12.55	12.55	2.590e8	12.05	12.05	2.726e8	11.42	11.42	1.745e8	1.456e8	1.348e8	1.306e8	1.592e8	2.566e8	1.545e8	1.737e8	1.301e8	1.356e8	1.248e8	1.484e8	1.631e8	1.683e8	1.124e8	2.503e8	2.018e8	1.943e8
PRT	P48678	Prelamin-A/C OS=Mus musculus OX=10090 GN=Lmna PE=1 SV=2	null	null	Mouse_09-2020	null	[MS,MS:1001208,SEQUEST,]	914.42	294.284	null	null	0.60	3.619e7	16.42	16.42	3.417e7	13.15	13.15	3.520e7	9.96	9.96	1.844e7	1.459e7	1.653e7	2.229e7	2.525e7	3.276e7	1.804e7	1.988e7	1.655e7	2.271e7	1.991e7	2.577e7	2.105e7	1.646e7	1.828e7	2.907e7	2.608e7	2.403e7
PRT	P09411	Phosphoglycerate kinase 1 OS=Mus musculus OX=10090 GN=Pgk1 PE=1 SV=4	null	null	Mouse_09-2020	null	[MS,MS:1001208,SEQUEST,]	3297.33	737.136	null	null	0.75	3.199e8	12.96	12.96	3.197e8	20.11	20.11	3.330e8	10.06	10.06	2.111e8	1.794e8	1.728e8	1.955e8	1.973e8	2.073e8	1.365e8	1.652e8	1.444e8	1.954e8	2.351e8	2.298e8	1.854e8	1.547e8	1.859e8	3.188e8	2.744e8	2.268e8
PRT	E9PWK1	Epoxide hydrolase OS=Mus musculus OX=10090 GN=Ephx1 PE=1 SV=1	null	null	Mouse_09-2020	null	[MS,MS:1001208,SEQUEST,]	1899.65	439.546	null	null	0.59	1.296e8	22.54	22.54	1.088e8	24.82	24.82	1.034e8	23.29	23.29	8.822e7	6.608e7	6.186e7	5.560e7	5.947e7	1.389e8	7.927e7	7.215e7	5.778e7	5.151e7	3.574e7	6.243e7	7.093e7	5.717e7	3.330e7	1.022e8	9.230e7	4.980e7
PRT	Q64727	Vinculin OS=Mus musculus OX=10090 GN=Vcl PE=1 SV=4	null	null	Mouse_09-2020	null	[MS,MS:1001208,SEQUEST,]	853.39	277.992	null	null	0.48	2.165e7	17.87	17.87	2.337e7	20.07	20.07	2.221e7	10.80	10.80	1.168e7	1.102e7	1.014e7	1.625e7	1.743e7	1.683e7	8.859e6	1.197e7	1.165e7	1.178e7	1.597e7	1.738e7	1.310e7	1.212e7	1.243e7	1.854e7	1.585e7	1.631e7
PRT	P11499	Heat shock protein HSP 90-beta OS=Mus musculus OX=10090 GN=Hsp90ab1 PE=1 SV=3	null	null	Mouse_09-2020	null	[MS,MS:1001208,SEQUEST,]	3251.38	672.094	null	null	0.63	2.715e8	10.46	10.46	2.556e8	5.86	5.86	2.439e8	18.99	18.99	1.754e8	1.459e8	1.486e8	1.482e8	1.594e8	2.415e8	1.461e8	1.524e8	1.390e8	1.321e8	1.487e8	1.731e8	1.797e8	1.598e8	1.078e8	1.862e8	2.000e8	1.461e8
PRT	P34914	Bifunctional epoxide hydrolase 2 OS=Mus musculus OX=10090 GN=Ephx2 PE=1 SV=2	null	null	Mouse_09-2020	null	[MS,MS:1001208,SEQUEST,]	4018.11	779.945	null	null	0.56	2.857e8	14.70	14.70	2.716e8	21.09	21.09	3.053e8	10.57	10.57	2.140e8	1.601e8	1.387e8	1.439e8	1.369e8	2.235e8	1.655e8	1.583e8	1.574e8	1.942e8	1.361e8	1.437e8	1.925e8	1.586e8	1.794e8	2.614e8	2.311e8	1.981e8
PRT	Q9D0F9	Phosphoglucomutase-1 OS=Mus musculus OX=10090 GN=Pgm1 PE=1 SV=4	null	null	Mouse_09-2020	null	[MS,MS:1001208,SEQUEST,]	2195.81	524.688	null	null	0.67	1.222e8	11.52	11.52	1.144e8	18.42	18.42	1.063e8	19.07	19.07	8.342e7	6.215e7	6.182e7	6.023e7	6.668e7	1.077e8	7.146e7	7.613e7	6.293e7	5.726e7	4.805e7	6.018e7	7.421e7	6.727e7	5.060e7	6.998e7	7.902e7	7.018e7
PRT	P63017	Heat shock cognate 71 kDa protein OS=Mus musculus OX=10090 GN=Hspa8 PE=1 SV=1	null	null	Mouse_09-2020	null	[MS,MS:1001208,SEQUEST,]	5390.84	980.892	null	null	0.62	5.302e8	11.26	11.26	5.097e8	26.99	26.99	5.103e8	8.56	8.56	3.323e8	2.694e8	2.486e8	3.516e8	3.985e8	3.970e8	2.173e8	2.390e8	2.317e8	2.816e8	4.381e8	4.075e8	2.939e8	2.786e8	2.571e8	4.295e8	4.123e8	3.574e8
PRT	P47738	Aldehyde dehydrogenase, mitochondrial OS=Mus musculus OX=10090 GN=Aldh2 PE=1 SV=1	null	null	Mouse_09-2020	null	[MS,MS:1001208,SEQUEST,]	4487.89	677.150	null	null	0.54	5.994e8	8.74	8.74	6.569e8	11.52	11.52	5.966e8	8.14	8.14	4.139e8	3.493e8	2.663e8	3.281e8	3.352e8	5.132e8	3.490e8	4.061e8	3.625e8	3.687e8	3.683e8	3.764e8	3.268e8	3.049e8	3.351e8	5.762e8	4.651e8	4.277e8
PRT	Q91YQ5	Dolichyl-diphosphooligosaccharide--protein glycosyltransferase subunit 1 OS=Mus musculus OX=10090 GN=Rpn1 PE=1 SV=1	null	null	Mouse_09-2020	null	[MS,MS:1001208,SEQUEST,]	1141.40	296.054	null	null	0.60	4.767e7	6.69	6.69	5.328e7	15.54	15.54	5.815e7	14.27	14.27	3.212e7	2.681e7	2.171e7	2.718e7	3.016e7	3.557e7	2.542e7	3.568e7	2.621e7	2.669e7	3.941e7	3.516e7	3.491e7	3.423e7	2.782e7	4.043e7	4.552e7	3.715e7
PRT	P01027	Complement C3 OS=Mus musculus OX=10090 GN=C3 PE=1 SV=3	null	null	Mouse_09-2020	null	[MS,MS:1001208,SEQUEST,]	919.43	334.225	null	null	0.27	2.807e7	22.04	22.04	3.404e7	24.20	24.20	2.316e7	16.85	16.85	2.093e7	1.122e7	9.860e6	2.316e7	1.676e7	2.391e7	2.008e7	2.050e7	1.459e7	1.411e7	2.935e7	3.016e7	1.493e7	1.377e7	1.050e7	3.002e7	1.605e7	1.247e7
PRT	F8WIT2	Annexin OS=Mus musculus OX=10090 GN=Anxa6 PE=1 SV=1	null	null	Mouse_09-2020	null	[MS,MS:1001208,SEQUEST,]	1039.28	337.525	null	null	0.55	3.836e7	48.23	48.23	3.547e7	39.08	39.08	4.023e7	25.66	25.66	2.966e7	4.458e7	2.427e7	1.753e7	1.749e7	2.744e7	2.569e7	3.009e7	2.430e7	1.530e7	1.017e7	1.677e7	3.301e7	2.617e7	1.734e7	3.257e7	3.533e7	1.913e7
PRT	P10126	Elongation factor 1-alpha 1 OS=Mus musculus OX=10090 GN=Eef1a1 PE=1 SV=3	null	null	Mouse_09-2020	null	[MS,MS:1001208,SEQUEST,]	3576.97	675.778	null	null	0.51	6.391e8	9.74	9.74	5.601e8	9.94	9.94	6.115e8	11.98	11.98	4.364e8	3.875e8	3.094e8	3.613e8	3.530e8	5.178e8	3.166e8	3.346e8	2.996e8	2.400e8	3.249e8	3.948e8	3.852e8	3.698e8	2.544e8	5.711e8	4.953e8	3.493e8
PRT	Q99K67	Alpha-aminoadipic semialdehyde synthase, mitochondrial OS=Mus musculus OX=10090 GN=Aass PE=1 SV=1	null	null	Mouse_09-2020	null	[MS,MS:1001208,SEQUEST,]	1583.69	439.255	null	null	0.45	1.216e8	12.37	12.37	9.874e7	13.61	13.61	1.163e8	12.23	12.23	6.981e7	6.235e7	6.372e7	7.545e7	8.648e7	8.916e7	5.764e7	5.692e7	5.928e7	6.512e7	5.937e7	6.253e7	6.457e7	6.745e7	6.695e7	9.660e7	7.734e7	8.039e7
PRT	Q9DBF1-2	Isoform 2 of Alpha-aminoadipic semialdehyde dehydrogenase OS=Mus musculus OX=10090 GN=Aldh7a1	null	null	Mouse_09-2020	null	[MS,MS:1001208,SEQUEST,]	1684.60	409.573	null	null	0.53	1.399e8	11.22	11.22	1.262e8	21.88	21.88	1.184e8	16.14	16.14	9.939e7	8.415e7	6.037e7	7.475e7	8.012e7	1.282e8	8.451e7	1.065e8	7.222e7	5.677e7	6.211e7	7.605e7	8.712e7	8.160e7	5.831e7	9.879e7	8.588e7	7.883e7
PRT	Q68FD5	Clathrin heavy chain 1 OS=Mus musculus OX=10090 GN=Cltc PE=1 SV=3	null	null	Mouse_09-2020	null	[MS,MS:1001208,SEQUEST,]	1101.30	319.052	null	null	0.27	3.783e7	7.27	7.27	4.053e7	19.46	19.46	3.227e7	30.83	30.83	2.482e7	2.001e7	1.882e7	2.206e7	2.101e7	3.397e7	2.457e7	2.545e7	2.195e7	1.629e7	1.551e7	2.699e7	3.009e7	2.530e7	1.312e7	3.658e7	2.143e7	1.648e7
PRT	P56593	Cytochrome P450 2A12 OS=Mus musculus OX=10090 GN=Cyp2a12 PE=1 SV=2	null	null	Mouse_09-2020	null	[MS,MS:1001208,SEQUEST,]	1404.83	413.470	null	null	0.71	1.856e8	16.31	16.31	1.904e8	22.68	22.68	1.502e8	23.43	23.43	1.260e8	1.091e8	1.175e8	1.052e8	1.063e8	1.512e8	9.807e7	1.100e8	9.407e7	1.075e8	5.865e7	1.355e8	1.350e8	1.082e8	7.183e7	1.325e8	1.188e8	8.941e7
PRT	P16015	Carbonic anhydrase 3 OS=Mus musculus OX=10090 GN=Ca3 PE=1 SV=3	null	null	Mouse_09-2020	null	[MS,MS:1001208,SEQUEST,]	4812.29	752.955	null	null	0.78	2.567e9	12.34	12.34	2.131e9	34.25	34.25	2.247e9	8.58	8.58	1.844e9	1.291e9	1.216e9	1.374e9	1.221e9	2.254e9	1.537e9	1.799e9	9.223e8	1.236e9	7.447e8	8.743e8	1.384e9	1.163e9	9.753e8	2.457e9	1.771e9	1.401e9
PRT	P45952	Medium-chain specific acyl-CoA dehydrogenase, mitochondrial OS=Mus musculus OX=10090 GN=Acadm PE=1 SV=1	null	null	Mouse_09-2020	null	[MS,MS:1001208,SEQUEST,]	2003.74	426.045	null	null	0.61	1.351e8	8.52	8.52	1.376e8	18.68	18.68	1.456e8	14.42	14.42	7.780e7	7.006e7	6.100e7	8.287e7	9.237e7	1.194e8	6.395e7	6.382e7	6.493e7	8.533e7	9.596e7	9.467e7	6.463e7	6.241e7	7.703e7	1.476e8	1.081e8	9.999e7
PRT	Q64459	Cytochrome P450 3A11 OS=Mus musculus OX=10090 GN=Cyp3a11 PE=1 SV=1	null	null	Mouse_09-2020	null	[MS,MS:1001208,SEQUEST,]	2137.32	515.410	null	null	0.55	1.765e8	10.86	10.86	1.579e8	16.62	16.62	1.636e8	22.88	22.88	1.135e8	9.523e7	9.009e7	9.054e7	9.717e7	1.567e8	8.971e7	1.022e8	9.374e7	8.686e7	7.507e7	8.691e7	1.174e8	9.278e7	6.362e7	1.019e8	1.337e8	1.030e8
PRT	P50544	Very long-chain specific acyl-CoA dehydrogenase, mitochondrial OS=Mus musculus OX=10090 GN=Acadvl PE=1 SV=3	null	null	Mouse_09-2020	null	[MS,MS:1001208,SEQUEST,]	1807.83	452.710	null	null	0.59	7.563e7	11.22	11.22	6.947e7	16.76	16.76	6.880e7	9.86	9.86	4.352e7	3.832e7	3.936e7	4.458e7	4.763e7	7.311e7	4.733e7	4.161e7	4.483e7	3.578e7	3.392e7	4.426e7	4.243e7	4.061e7	2.975e7	6.036e7	5.502e7	4.280e7
PRT	Q6PB66	Leucine-rich PPR motif-containing protein, mitochondrial OS=Mus musculus OX=10090 GN=Lrpprc PE=1 SV=2	null	null	Mouse_09-2020	null	[MS,MS:1001208,SEQUEST,]	853.50	268.036	null	null	0.29	1.809e7	19.66	19.66	1.504e7	28.41	28.41	1.517e7	27.02	27.02	1.215e7	1.037e7	9.807e6	7.818e6	8.463e6	1.490e7	1.226e7	1.028e7	1.122e7	6.792e6	7.507e6	7.969e6	1.254e7	1.199e7	6.342e6	1.145e7	1.178e7	9.593e6
PRT	P11725	Ornithine carbamoyltransferase, mitochondrial OS=Mus musculus OX=10090 GN=Otc PE=1 SV=1	null	null	Mouse_09-2020	null	[MS,MS:1001208,SEQUEST,]	2910.82	649.866	null	null	0.87	5.876e8	9.78	9.78	6.079e8	8.91	8.91	6.381e8	14.44	14.44	3.813e8	3.108e8	3.215e8	3.536e8	4.253e8	4.768e8	3.296e8	3.247e8	3.111e8	3.416e8	3.353e8	4.445e8	3.883e8	4.059e8	3.100e8	4.712e8	4.525e8	4.343e8
PRT	P49429	4-hydroxyphenylpyruvate dioxygenase OS=Mus musculus OX=10090 GN=Hpd PE=1 SV=3	null	null	Mouse_09-2020	null	[MS,MS:1001208,SEQUEST,]	2461.63	509.871	null	null	0.59	1.832e8	21.69	21.69	1.741e8	36.53	36.53	1.620e8	21.49	21.49	1.076e8	1.156e8	1.001e8	9.043e7	8.126e7	1.724e8	1.229e8	1.262e8	1.235e8	7.710e7	5.484e7	7.787e7	1.206e8	1.303e8	8.032e7	1.503e8	1.237e8	9.046e7
PRT	P37040	NADPH--cytochrome P450 reductase OS=Mus musculus OX=10090 GN=Por PE=1 SV=2	null	null	Mouse_09-2020	null	[MS,MS:1001208,SEQUEST,]	1611.68	430.612	null	null	0.47	5.973e7	11.99	11.99	6.039e7	11.47	11.47	5.888e7	12.80	12.80	3.926e7	2.918e7	2.788e7	2.877e7	3.743e7	5.657e7	3.260e7	3.592e7	3.085e7	3.132e7	4.074e7	3.382e7	3.490e7	3.565e7	2.710e7	4.915e7	4.400e7	4.586e7
PRT	P50247	Adenosylhomocysteinase OS=Mus musculus OX=10090 GN=Ahcy PE=1 SV=3	null	null	Mouse_09-2020	null	[MS,MS:1001208,SEQUEST,]	4119.28	684.940	null	null	0.52	6.544e8	9.37	9.37	6.219e8	5.35	5.35	6.373e8	7.77	7.77	3.685e8	3.168e8	3.151e8	4.003e8	4.030e8	6.005e8	3.671e8	3.636e8	3.256e8	3.376e8	3.687e8	3.889e8	4.008e8	3.594e8	2.890e8	5.803e8	4.657e8	4.475e8
PRT	Q91ZJ5	UTP--glucose-1-phosphate uridylyltransferase OS=Mus musculus OX=10090 GN=Ugp2 PE=1 SV=3	null	null	Mouse_09-2020	null	[MS,MS:1001208,SEQUEST,]	2194.26	446.030	null	null	0.64	1.271e8	14.62	14.62	1.143e8	18.78	18.78	1.208e8	15.71	15.71	6.554e7	6.051e7	6.225e7	8.939e7	8.819e7	9.851e7	5.628e7	6.446e7	6.504e7	8.245e7	6.534e7	7.881e7	7.096e7	6.222e7	6.081e7	1.162e8	1.070e8	1.084e8
PRT	Q05421	Cytochrome P450 2E1 OS=Mus musculus OX=10090 GN=Cyp2e1 PE=1 SV=1	null	null	Mouse_09-2020	null	[MS,MS:1001208,SEQUEST,]	1775.93	403.652	null	null	0.49	9.136e7	15.87	15.87	1.010e8	20.63	20.63	8.446e7	20.72	20.72	7.031e7	4.267e7	4.661e7	4.713e7	4.622e7	8.715e7	5.980e7	6.299e7	5.235e7	4.654e7	3.323e7	6.887e7	7.043e7	6.083e7	3.565e7	8.660e7	6.120e7	5.371e7
PRT	Q3V117	ATP-citrate synthase OS=Mus musculus OX=10090 GN=Acly PE=1 SV=1	null	null	Mouse_09-2020	null	[MS,MS:1001208,SEQUEST,]	1588.98	390.805	null	null	0.40	7.452e7	19.19	19.19	5.238e7	26.56	26.56	7.101e7	14.00	14.00	6.231e7	5.009e7	3.738e7	4.089e7	3.721e7	5.643e7	3.532e7	4.571e7	2.687e7	2.565e7	2.056e7	3.068e7	4.276e7	3.476e7	2.558e7	6.939e7	5.778e7	4.843e7
PRT	Q91WU0	Carboxylesterase 1F OS=Mus musculus OX=10090 GN=Ces1f PE=1 SV=1	null	null	Mouse_09-2020	null	[MS,MS:1001208,SEQUEST,]	3671.65	775.251	null	null	0.60	1.653e8	10.05	10.05	1.610e8	11.00	11.00	1.966e8	17.07	17.07	1.209e8	1.028e8	7.281e7	9.360e7	9.750e7	1.426e8	9.510e7	1.089e8	7.872e7	1.062e8	9.294e7	1.065e8	1.058e8	9.156e7	1.033e8	2.204e8	1.990e8	1.227e8
PRT	Q91Y97	Fructose-bisphosphate aldolase B OS=Mus musculus OX=10090 GN=Aldob PE=1 SV=3	null	null	Mouse_09-2020	null	[MS,MS:1001208,SEQUEST,]	2861.60	545.658	null	null	0.55	9.040e8	16.09	16.09	9.083e8	21.81	21.81	8.816e8	15.16	15.16	4.079e8	4.586e8	4.246e8	5.715e8	6.098e8	6.533e8	3.729e8	4.545e8	4.848e8	5.576e8	6.606e8	5.524e8	5.170e8	4.108e8	4.445e8	7.362e8	7.173e8	7.154e8
PRT	Q99JY0	Trifunctional enzyme subunit beta, mitochondrial OS=Mus musculus OX=10090 GN=Hadhb PE=1 SV=1	null	null	Mouse_09-2020	null	[MS,MS:1001208,SEQUEST,]	2602.81	613.744	null	null	0.65	1.693e8	21.66	21.66	1.622e8	19.51	19.51	1.697e8	11.13	11.13	1.160e8	9.515e7	7.165e7	9.712e7	1.016e8	2.162e8	1.218e8	1.054e8	7.752e7	7.060e7	6.724e7	1.102e8	1.001e8	9.448e7	7.968e7	1.999e8	1.274e8	9.311e7
PRT	P51660	Peroxisomal multifunctional enzyme type 2 OS=Mus musculus OX=10090 GN=Hsd17b4 PE=1 SV=3	null	null	Mouse_09-2020	null	[MS,MS:1001208,SEQUEST,]	2301.86	429.806	null	null	0.44	1.522e8	3.88	3.88	1.398e8	7.70	7.70	1.373e8	4.83	4.83	9.793e7	8.442e7	7.333e7	9.271e7	9.381e7	1.256e8	8.413e7	7.549e7	7.228e7	7.629e7	7.186e7	9.380e7	8.690e7	7.795e7	6.712e7	1.318e8	1.063e8	8.584e7
PRT	Q9QXX4	Calcium-binding mitochondrial carrier protein Aralar2 OS=Mus musculus OX=10090 GN=Slc25a13 PE=1 SV=1	null	null	Mouse_09-2020	null	[MS,MS:1001208,SEQUEST,]	2251.94	499.280	null	null	0.62	1.125e8	23.79	23.79	1.180e8	23.04	23.04	1.040e8	18.20	18.20	8.823e7	6.552e7	5.974e7	4.579e7	5.010e7	8.292e7	8.099e7	7.385e7	6.533e7	5.813e7	3.917e7	6.876e7	7.326e7	7.616e7	4.799e7	1.021e8	7.976e7	5.555e7
PRT	Q61176	Arginase-1 OS=Mus musculus OX=10090 GN=Arg1 PE=1 SV=1	null	null	Mouse_09-2020	null	[MS,MS:1001208,SEQUEST,]	4024.20	712.564	null	null	0.71	6.458e8	8.79	8.79	6.752e8	13.51	13.51	6.897e8	8.25	8.25	4.117e8	3.622e8	3.108e8	3.729e8	4.612e8	5.060e8	3.494e8	3.775e8	3.232e8	3.924e8	4.974e8	4.578e8	3.893e8	3.532e8	3.787e8	6.076e8	5.414e8	4.765e8
PRT	Q9EQ20	Methylmalonate-semialdehyde dehydrogenase [acylating], mitochondrial OS=Mus musculus OX=10090 GN=Aldh6a1 PE=1 SV=1	null	null	Mouse_09-2020	null	[MS,MS:1001208,SEQUEST,]	3565.49	577.045	null	null	0.55	2.484e8	6.49	6.49	2.637e8	10.02	10.02	2.606e8	7.68	7.68	1.643e8	1.171e8	1.115e8	1.539e8	1.664e8	2.194e8	1.451e8	1.511e8	1.314e8	1.561e8	1.767e8	1.637e8	1.465e8	1.402e8	1.332e8	2.470e8	1.997e8	1.972e8
PRT	Q61838	Pregnancy zone protein OS=Mus musculus OX=10090 GN=Pzp PE=1 SV=3	null	null	Mouse_09-2020	null	[MS,MS:1001208,SEQUEST,]	748.90	334.538	null	null	0.28	1.569e7	79.10	79.10	2.801e7	71.09	71.09	2.667e7	76.57	76.57	3.664e7	5.937e6	6.057e6	1.143e7	7.225e6	4.758e7	4.105e7	3.583e7	1.342e7	6.016e6	6.203e6	1.897e7	2.170e7	1.677e7	1.166e7	7.714e7	9.893e6	6.605e6
PRT	Q921I1	Serotransferrin OS=Mus musculus OX=10090 GN=Tf PE=1 SV=1	null	null	Mouse_09-2020	null	[MS,MS:1001208,SEQUEST,]	1432.23	406.388	null	null	0.31	6.515e7	35.38	35.38	1.377e8	22.26	22.26	1.012e8	20.02	20.02	7.179e7	3.143e7	2.131e7	4.298e7	3.001e7	8.064e7	1.069e8	8.633e7	6.131e7	4.551e7	8.939e7	8.750e7	7.116e7	5.878e7	4.791e7	1.280e8	6.620e7	4.822e7
PRT	Q8VC30	Triokinase/FMN cyclase OS=Mus musculus OX=10090 GN=Tkfc PE=1 SV=1	null	null	Mouse_09-2020	null	[MS,MS:1001208,SEQUEST,]	3267.95	608.773	null	null	0.58	1.805e8	10.81	10.81	1.886e8	25.10	25.10	1.727e8	9.43	9.43	1.245e8	1.065e8	8.660e7	1.068e8	1.075e8	1.218e8	8.341e7	1.102e8	1.054e8	1.508e8	1.119e8	1.216e8	1.076e8	8.860e7	8.315e7	1.616e8	1.357e8	1.332e8
PRT	Q8CGC7	Bifunctional glutamate/proline--tRNA ligase OS=Mus musculus OX=10090 GN=Eprs1 PE=1 SV=4	null	null	Mouse_09-2020	null	[MS,MS:1001208,SEQUEST,]	954.40	250.187	null	null	0.28	2.399e7	12.75	12.75	2.359e7	21.85	21.85	2.418e7	48.71	48.71	1.584e7	1.209e7	1.114e7	1.639e7	1.924e7	1.882e7	1.122e7	1.258e7	1.054e7	1.327e7	1.935e7	1.983e7	1.359e7	1.291e7	2.942e7	2.079e7	1.955e7	1.616e7
PRT	Q60864	Stress-induced-phosphoprotein 1 OS=Mus musculus OX=10090 GN=Stip1 PE=1 SV=1	null	null	Mouse_09-2020	null	[MS,MS:1001208,SEQUEST,]	866.04	360.963	null	null	0.53	3.410e7	11.64	11.64	3.140e7	29.09	29.09	3.065e7	7.59	7.59	2.236e7	1.971e7	1.348e7	2.132e7	2.272e7	2.354e7	1.413e7	1.677e7	1.501e7	1.650e7	3.044e7	2.453e7	1.830e7	1.652e7	1.469e7	2.959e7	2.547e7	2.285e7
PRT	P52825	Carnitine O-palmitoyltransferase 2, mitochondrial OS=Mus musculus OX=10090 GN=Cpt2 PE=1 SV=2	null	null	Mouse_09-2020	null	[MS,MS:1001208,SEQUEST,]	1198.30	364.278	null	null	0.51	1.157e8	15.64	15.64	1.067e8	14.25	14.25	1.058e8	9.05	9.05	6.420e7	5.199e7	5.850e7	6.440e7	7.887e7	1.163e8	5.879e7	5.776e7	5.420e7	7.140e7	5.926e7	8.261e7	7.098e7	5.685e7	5.419e7	9.145e7	7.724e7	7.172e7
PRT	Q91ZA3	Propionyl-CoA carboxylase alpha chain, mitochondrial OS=Mus musculus OX=10090 GN=Pcca PE=1 SV=2	null	null	Mouse_09-2020	null	[MS,MS:1001208,SEQUEST,]	938.03	315.007	null	null	0.48	4.203e7	16.12	16.12	3.894e7	6.70	6.70	4.087e7	8.12	8.12	2.311e7	2.210e7	1.905e7	2.093e7	2.821e7	4.278e7	2.243e7	2.282e7	2.146e7	1.946e7	2.304e7	2.650e7	2.759e7	2.247e7	1.843e7	3.967e7	3.063e7	2.683e7
PRT	E9Q414	Apolipoprotein B-100 OS=Mus musculus OX=10090 GN=Apob PE=1 SV=1	null	null	Mouse_09-2020	null	[MS,MS:1001208,SEQUEST,]	335.76	176.071	null	null	0.09	9.672e6	14.20	14.20	7.322e6	12.44	12.44	7.280e6	16.45	16.45	5.218e6	3.765e6	4.664e6	5.949e6	6.367e6	7.978e6	4.225e6	4.333e6	4.385e6	3.877e6	3.676e6	4.933e6	5.039e6	4.283e6	3.403e6	5.972e6	6.023e6	3.701e6
PRT	P24549	Retinal dehydrogenase 1 OS=Mus musculus OX=10090 GN=Aldh1a1 PE=1 SV=5	null	null	Mouse_09-2020	null	[MS,MS:1001208,SEQUEST,]	5381.87	942.286	null	null	0.57	7.196e8	8.96	8.96	6.964e8	11.55	11.55	7.205e8	11.55	11.55	4.199e8	3.895e8	3.595e8	4.230e8	4.128e8	6.489e8	3.646e8	3.768e8	3.543e8	4.127e8	4.665e8	4.443e8	4.278e8	3.740e8	3.589e8	6.021e8	6.208e8	5.333e8
PRT	Q3U2G2	Heat shock 70 kDa protein 4 OS=Mus musculus OX=10090 GN=Hspa4 PE=1 SV=1	null	null	Mouse_09-2020	null	[MS,MS:1001208,SEQUEST,]	672.47	277.474	null	null	0.48	1.249e7	7.98	7.98	1.319e7	14.80	14.80	1.184e7	26.50	26.50	8.336e6	6.492e6	6.642e6	7.163e6	7.238e6	1.043e7	8.581e6	9.131e6	7.587e6	5.771e6	6.921e6	8.188e6	7.845e6	8.112e6	5.285e6	9.406e6	1.349e7	6.394e6
PRT	P54071	Isocitrate dehydrogenase [NADP], mitochondrial OS=Mus musculus OX=10090 GN=Idh2 PE=1 SV=3	null	null	Mouse_09-2020	null	[MS,MS:1001208,SEQUEST,]	1601.37	353.346	null	null	0.52	7.018e7	14.30	14.30	5.467e7	9.18	9.18	6.757e7	11.46	11.46	4.880e7	4.038e7	3.891e7	4.137e7	4.064e7	4.601e7	3.372e7	3.090e7	3.032e7	2.898e7	2.792e7	3.616e7	3.616e7	3.741e7	3.357e7	6.006e7	6.169e7	4.542e7
PRT	Q8QZT1	Acetyl-CoA acetyltransferase, mitochondrial OS=Mus musculus OX=10090 GN=Acat1 PE=1 SV=1	null	null	Mouse_09-2020	null	[MS,MS:1001208,SEQUEST,]	4377.22	742.188	null	null	0.62	2.674e8	10.95	10.95	2.284e8	12.23	12.23	2.784e8	15.21	15.21	1.723e8	1.668e8	1.291e8	1.502e8	1.705e8	2.000e8	1.296e8	1.296e8	1.339e8	1.457e8	1.381e8	1.489e8	1.264e8	1.164e8	1.399e8	2.786e8	2.289e8	1.929e8
PRT	Q9QXD6	Fructose-1,6-bisphosphatase 1 OS=Mus musculus OX=10090 GN=Fbp1 PE=1 SV=3	null	null	Mouse_09-2020	null	[MS,MS:1001208,SEQUEST,]	3432.78	666.983	null	null	0.53	3.010e8	8.51	8.51	2.680e8	11.97	11.97	3.058e8	11.41	11.41	2.163e8	1.745e8	1.373e8	1.857e8	1.680e8	2.261e8	1.676e8	1.725e8	1.586e8	1.307e8	1.504e8	1.608e8	1.780e8	1.691e8	1.392e8	2.508e8	2.632e8	2.094e8
PRT	Q9CPY7	Cytosol aminopeptidase OS=Mus musculus OX=10090 GN=Lap3 PE=1 SV=3	null	null	Mouse_09-2020	null	[MS,MS:1001208,SEQUEST,]	2723.95	527.332	null	null	0.57	1.436e8	8.22	8.22	1.437e8	11.56	11.56	1.375e8	5.74	5.74	8.348e7	7.760e7	6.331e7	9.408e7	9.421e7	1.111e8	7.528e7	6.790e7	6.774e7	8.071e7	8.604e7	1.032e8	7.481e7	7.615e7	6.826e7	1.499e8	1.078e8	8.693e7
PRT	Q78JT3	3-hydroxyanthranilate 3,4-dioxygenase OS=Mus musculus OX=10090 GN=Haao PE=1 SV=1	null	null	Mouse_09-2020	null	[MS,MS:1001208,SEQUEST,]	1695.88	340.573	null	null	0.80	1.421e8	8.79	8.79	1.287e8	10.05	10.05	1.272e8	11.72	11.72	8.637e7	8.182e7	6.533e7	8.699e7	7.606e7	1.225e8	7.452e7	7.872e7	6.646e7	6.490e7	6.157e7	9.462e7	7.518e7	8.263e7	5.626e7	1.492e8	9.532e7	8.011e7
PRT	Q9EQF5	Dihydropyrimidinase OS=Mus musculus OX=10090 GN=Dpys PE=1 SV=2	null	null	Mouse_09-2020	null	[MS,MS:1001208,SEQUEST,]	1504.31	355.980	null	null	0.55	7.986e7	12.12	12.12	7.023e7	15.49	15.49	7.854e7	14.55	14.55	5.798e7	4.045e7	4.716e7	4.731e7	5.030e7	6.270e7	3.820e7	3.972e7	4.285e7	4.636e7	4.303e7	4.416e7	3.637e7	3.636e7	4.511e7	7.468e7	6.220e7	5.622e7
PRT	Q00623	Apolipoprotein A-I OS=Mus musculus OX=10090 GN=Apoa1 PE=1 SV=2	null	null	Mouse_09-2020	null	[MS,MS:1001208,SEQUEST,]	1091.76	326.239	null	null	0.66	7.498e7	46.97	46.97	1.016e8	40.67	40.67	1.050e8	64.94	64.94	8.084e7	2.245e7	2.187e7	4.381e7	4.836e7	1.164e8	1.058e8	9.856e7	4.241e7	3.400e7	4.574e7	7.897e7	6.941e7	5.110e7	6.449e7	2.560e8	3.238e7	3.960e7
PRT	Q02053	Ubiquitin-like modifier-activating enzyme 1 OS=Mus musculus OX=10090 GN=Uba1 PE=1 SV=1	null	null	Mouse_09-2020	null	[MS,MS:1001208,SEQUEST,]	1456.56	375.078	null	null	0.42	3.942e7	16.50	16.50	3.591e7	13.40	13.40	3.734e7	23.20	23.20	2.843e7	2.525e7	1.748e7	2.026e7	1.911e7	3.375e7	2.099e7	2.351e7	2.115e7	1.741e7	1.752e7	2.481e7	2.297e7	2.204e7	1.445e7	5.270e7	2.690e7	1.933e7
PRT	P06801	NADP-dependent malic enzyme OS=Mus musculus OX=10090 GN=Me1 PE=1 SV=2	null	null	Mouse_09-2020	null	[MS,MS:1001208,SEQUEST,]	1308.22	358.581	null	null	0.45	9.209e7	34.28	34.28	6.139e7	51.73	51.73	5.249e7	29.54	29.54	5.509e7	6.473e7	4.804e7	3.136e7	3.297e7	8.514e7	5.112e7	5.392e7	3.853e7	2.457e7	9.543e6	2.370e7	5.234e7	3.058e7	2.326e7	4.929e7	4.487e7	2.758e7
PRT	Q9JHU4	Cytoplasmic dynein 1 heavy chain 1 OS=Mus musculus OX=10090 GN=Dync1h1 PE=1 SV=2	null	null	Mouse_09-2020	null	[MS,MS:1001208,SEQUEST,]	280.16	209.719	null	null	0.09	6.969e6	24.89	24.89	6.716e6	29.59	29.59	5.439e6	31.35	31.35	6.049e6	3.210e6	3.605e6	3.119e6	3.225e6	7.215e6	4.889e6	5.223e6	3.544e6	2.744e6	2.112e6	4.131e6	3.755e6	4.998e6	1.861e6	5.342e6	3.750e6	3.611e6
PRT	A0A1L1SV25	Alpha-actinin-4 OS=Mus musculus OX=10090 GN=Actn4 PE=1 SV=1	null	null	Mouse_09-2020	null	[MS,MS:1001208,SEQUEST,]	1092.86	363.456	null	null	0.47	5.872e7	12.24	12.24	5.539e7	10.29	10.29	5.718e7	18.41	18.41	3.094e7	2.792e7	2.765e7	3.509e7	4.126e7	4.992e7	2.947e7	3.758e7	2.815e7	3.053e7	2.915e7	3.539e7	3.784e7	3.085e7	2.614e7	3.682e7	4.817e7	3.781e7
PRT	P05202	Aspartate aminotransferase, mitochondrial OS=Mus musculus OX=10090 GN=Got2 PE=1 SV=1	null	null	Mouse_09-2020	null	[MS,MS:1001208,SEQUEST,]	2396.64	380.047	null	null	0.54	4.139e8	10.33	10.33	4.096e8	8.93	8.93	4.424e8	12.26	12.26	2.485e8	2.034e8	2.018e8	2.362e8	2.687e8	4.021e8	2.450e8	2.546e8	2.302e8	2.131e8	2.124e8	2.761e8	2.631e8	2.419e8	2.059e8	3.189e8	3.333e8	2.957e8
PRT	P00186	Cytochrome P450 1A2 OS=Mus musculus OX=10090 GN=Cyp1a2 PE=1 SV=1	null	null	Mouse_09-2020	null	[MS,MS:1001208,SEQUEST,]	1615.33	379.777	null	null	0.53	8.151e7	10.11	10.11	7.806e7	14.14	14.14	8.849e7	17.06	17.06	5.255e7	4.638e7	4.633e7	5.065e7	4.943e7	6.573e7	4.599e7	5.153e7	4.969e7	4.139e7	4.387e7	4.782e7	6.570e7	5.512e7	4.255e7	6.937e7	6.965e7	5.142e7
PRT	Q91XD4	Formimidoyltransferase-cyclodeaminase OS=Mus musculus OX=10090 GN=Ftcd PE=1 SV=1	null	null	Mouse_09-2020	null	[MS,MS:1001208,SEQUEST,]	1703.55	339.077	null	null	0.54	8.292e7	18.49	18.49	9.278e7	18.17	18.17	9.286e7	9.53	9.53	6.901e7	5.440e7	4.064e7	4.761e7	4.257e7	5.816e7	5.886e7	5.194e7	4.933e7	5.675e7	3.808e7	5.272e7	5.313e7	5.224e7	4.042e7	8.813e7	7.781e7	6.701e7
PRT	Q91VD9	NADH-ubiquinone oxidoreductase 75 kDa subunit, mitochondrial OS=Mus musculus OX=10090 GN=Ndufs1 PE=1 SV=2	null	null	Mouse_09-2020	null	[MS,MS:1001208,SEQUEST,]	1381.95	333.877	null	null	0.39	4.234e7	22.01	22.01	4.694e7	12.17	12.17	4.523e7	13.79	13.79	2.367e7	3.292e7	2.030e7	2.397e7	2.590e7	3.521e7	2.221e7	2.432e7	2.401e7	2.564e7	2.978e7	3.014e7	2.941e7	2.306e7	2.166e7	3.967e7	3.573e7	3.735e7
PRT	P05201	Aspartate aminotransferase, cytoplasmic OS=Mus musculus OX=10090 GN=Got1 PE=1 SV=3	null	null	Mouse_09-2020	null	[MS,MS:1001208,SEQUEST,]	999.62	249.161	null	null	0.69	8.532e7	15.53	15.53	6.752e7	19.68	19.68	7.952e7	13.53	13.53	5.484e7	5.164e7	4.034e7	3.676e7	5.251e7	7.050e7	4.220e7	5.038e7	3.890e7	3.375e7	2.833e7	4.086e7	4.771e7	5.041e7	3.504e7	7.798e7	4.689e7	5.435e7
PRT	P07901	Heat shock protein HSP 90-alpha OS=Mus musculus OX=10090 GN=Hsp90aa1 PE=1 SV=4	null	null	Mouse_09-2020	null	[MS,MS:1001208,SEQUEST,]	2486.96	509.059	null	null	0.46	5.015e7	7.94	7.94	4.759e7	12.82	12.82	4.582e7	28.03	28.03	3.457e7	2.398e7	2.617e7	3.058e7	2.851e7	4.173e7	2.645e7	2.791e7	2.318e7	1.844e7	3.067e7	3.333e7	3.451e7	3.057e7	1.568e7	3.036e7	3.939e7	2.617e7
PRT	P26043	Radixin OS=Mus musculus OX=10090 GN=Rdx PE=1 SV=3	null	null	Mouse_09-2020	null	[MS,MS:1001208,SEQUEST,]	1184.60	338.211	null	null	0.61	6.246e7	23.39	23.39	6.106e7	47.23	47.23	7.257e7	30.87	30.87	3.061e7	2.717e7	2.853e7	4.582e7	5.360e7	5.193e7	2.910e7	2.971e7	2.721e7	4.089e7	8.209e7	4.449e7	3.979e7	2.961e7	4.311e7	4.895e7	5.864e7	7.280e7
PRT	P30115	Glutathione S-transferase A3 OS=Mus musculus OX=10090 GN=Gsta3 PE=1 SV=2	null	null	Mouse_09-2020	null	[MS,MS:1001208,SEQUEST,]	3233.28	645.549	null	null	0.86	9.179e8	19.54	19.54	7.699e8	19.98	19.98	8.448e8	17.23	17.23	4.544e8	4.277e8	4.168e8	6.488e8	7.407e8	7.676e8	3.717e8	4.167e8	3.828e8	5.651e8	4.837e8	5.026e8	4.658e8	3.856e8	4.530e8	7.426e8	7.370e8	7.124e8
PRT	P33267	Cytochrome P450 2F2 OS=Mus musculus OX=10090 GN=Cyp2f2 PE=1 SV=1	null	null	Mouse_09-2020	null	[MS,MS:1001208,SEQUEST,]	1792.67	418.761	null	null	0.60	9.807e7	15.83	15.83	9.561e7	22.58	22.58	1.081e8	17.53	17.53	7.532e7	4.362e7	4.912e7	5.153e7	5.524e7	9.978e7	5.601e7	6.373e7	4.721e7	3.009e7	4.116e7	7.013e7	7.701e7	6.275e7	5.117e7	9.853e7	9.044e7	5.056e7
PRT	P08226	Apolipoprotein E OS=Mus musculus OX=10090 GN=Apoe PE=1 SV=2	null	null	Mouse_09-2020	null	[MS,MS:1001208,SEQUEST,]	1145.55	268.474	null	null	0.63	7.488e7	20.20	20.20	7.445e7	11.76	11.76	7.965e7	19.25	19.25	3.991e7	3.664e7	3.541e7	4.456e7	6.082e7	8.224e7	4.089e7	4.315e7	3.855e7	3.962e7	3.456e7	5.569e7	4.559e7	3.660e7	4.990e7	6.251e7	6.166e7	6.475e7
PRT	P12710	Fatty acid-binding protein, liver OS=Mus musculus OX=10090 GN=Fabp1 PE=1 SV=2	null	null	Mouse_09-2020	null	[MS,MS:1001208,SEQUEST,]	4624.75	594.197	null	null	0.91	4.713e9	22.01	22.01	4.203e9	27.91	27.91	4.824e9	15.40	15.40	2.416e9	2.338e9	2.264e9	3.494e9	3.760e9	2.986e9	1.810e9	2.017e9	1.981e9	3.073e9	3.499e9	2.894e9	2.632e9	2.160e9	2.615e9	4.285e9	4.017e9	3.868e9
PRT	A0A1D5RLD8	Glyceraldehyde-3-phosphate dehydrogenase OS=Mus musculus OX=10090 GN=Gm10358 PE=1 SV=1	null	null	Mouse_09-2020	null	[MS,MS:1001208,SEQUEST,]	4481.42	801.498	null	null	0.70	1.002e9	16.55	16.55	9.689e8	19.34	19.34	1.098e9	15.11	15.11	5.489e8	5.050e8	4.740e8	7.601e8	7.611e8	7.574e8	4.737e8	5.339e8	4.869e8	4.843e8	7.923e8	7.372e8	5.744e8	5.015e8	6.158e8	1.029e9	8.825e8	8.868e8
PRT	Q61425	Hydroxyacyl-coenzyme A dehydrogenase, mitochondrial OS=Mus musculus OX=10090 GN=Hadh PE=1 SV=2	null	null	Mouse_09-2020	null	[MS,MS:1001208,SEQUEST,]	2226.52	430.794	null	null	0.73	1.411e8	24.64	24.64	1.279e8	10.57	10.57	1.324e8	12.23	12.23	1.195e8	7.630e7	9.308e7	7.302e7	8.327e7	8.801e7	6.273e7	7.442e7	6.273e7	6.872e7	8.544e7	8.384e7	6.833e7	7.087e7	6.826e7	1.211e8	1.018e8	1.061e8
PRT	O70475	UDP-glucose 6-dehydrogenase OS=Mus musculus OX=10090 GN=Ugdh PE=1 SV=1	null	null	Mouse_09-2020	null	[MS,MS:1001208,SEQUEST,]	1461.92	334.712	null	null	0.55	8.124e7	10.17	10.17	7.492e7	19.61	19.61	7.477e7	18.25	18.25	4.579e7	4.823e7	4.003e7	4.794e7	5.032e7	6.671e7	3.914e7	3.623e7	3.590e7	3.928e7	6.084e7	5.341e7	4.646e7	3.874e7	3.447e7	6.040e7	6.718e7	6.440e7
PRT	P06745	Glucose-6-phosphate isomerase OS=Mus musculus OX=10090 GN=Gpi PE=1 SV=4	null	null	Mouse_09-2020	null	[MS,MS:1001208,SEQUEST,]	1646.71	385.768	null	null	0.57	6.989e7	35.15	35.15	7.243e7	35.31	35.31	9.118e7	28.22	28.22	4.651e7	6.091e7	4.980e7	4.304e7	3.442e7	4.203e7	3.646e7	3.577e7	6.585e7	4.960e7	4.589e7	4.505e7	4.281e7	5.833e7	7.142e7	7.396e7	8.213e7	5.086e7
PRT	Q9Z2V4	Phosphoenolpyruvate carboxykinase, cytosolic [GTP] OS=Mus musculus OX=10090 GN=Pck1 PE=1 SV=1	null	null	Mouse_09-2020	null	[MS,MS:1001208,SEQUEST,]	1464.63	366.785	null	null	0.51	8.760e7	19.36	19.36	6.123e7	13.43	13.43	7.292e7	14.56	14.56	4.584e7	4.568e7	4.271e7	3.356e7	5.360e7	7.702e7	3.159e7	3.747e7	3.637e7	2.802e7	3.501e7	4.219e7	5.005e7	4.527e7	3.489e7	6.002e7	4.656e7	4.994e7
PRT	Q9D8E6	60S ribosomal protein L4 OS=Mus musculus OX=10090 GN=Rpl4 PE=1 SV=3	null	null	Mouse_09-2020	null	[MS,MS:1001208,SEQUEST,]	1241.45	261.957	null	null	0.45	7.034e7	17.32	17.32	6.278e7	39.22	39.22	7.606e7	12.92	12.92	3.714e7	3.522e7	3.294e7	5.231e7	5.562e7	5.705e7	2.991e7	3.522e7	3.196e7	2.970e7	7.413e7	6.620e7	5.393e7	3.923e7	3.303e7	8.068e7	5.217e7	5.504e7
PRT	E9PV24	Fibrinogen alpha chain OS=Mus musculus OX=10090 GN=Fga PE=1 SV=1	null	null	Mouse_09-2020	null	[MS,MS:1001208,SEQUEST,]	919.64	239.739	null	null	0.30	4.451e7	14.11	14.11	4.078e7	46.52	46.52	3.257e7	27.36	27.36	3.303e7	1.842e7	1.935e7	3.219e7	2.488e7	3.887e7	2.332e7	2.532e7	1.784e7	1.221e7	4.797e7	5.029e7	2.622e7	2.025e7	1.441e7	4.170e7	1.646e7	1.702e7
PRT	Q3TML0	Protein disulfide-isomerase A6 OS=Mus musculus OX=10090 GN=Pdia6 PE=1 SV=1	null	null	Mouse_09-2020	null	[MS,MS:1001208,SEQUEST,]	1408.51	350.851	null	null	0.51	7.056e7	12.72	12.72	7.072e7	37.09	37.09	6.891e7	16.46	16.46	4.805e7	3.727e7	3.183e7	3.989e7	4.487e7	4.183e7	2.943e7	3.195e7	3.316e7	3.788e7	7.292e7	6.782e7	4.498e7	4.813e7	3.122e7	6.083e7	6.199e7	4.050e7
PRT	Q9D6Y9	1,4-alpha-glucan-branching enzyme OS=Mus musculus OX=10090 GN=Gbe1 PE=1 SV=1	null	null	Mouse_09-2020	null	[MS,MS:1001208,SEQUEST,]	1209.95	324.461	null	null	0.42	3.635e7	12.63	12.63	3.437e7	34.71	34.71	3.946e7	17.10	17.10	1.834e7	1.979e7	1.727e7	2.355e7	1.946e7	2.906e7	2.022e7	2.336e7	2.449e7	1.826e7	9.834e6	1.721e7	2.295e7	2.049e7	2.178e7	5.488e7	3.005e7	2.268e7
PRT	Q60597	2-oxoglutarate dehydrogenase, mitochondrial OS=Mus musculus OX=10090 GN=Ogdh PE=1 SV=3	null	null	Mouse_09-2020	null	[MS,MS:1001208,SEQUEST,]	850.01	289.211	null	null	0.33	2.897e7	12.90	12.90	3.197e7	17.52	17.52	2.647e7	11.76	11.76	1.478e7	1.478e7	1.339e7	1.878e7	2.048e7	2.382e7	1.302e7	1.628e7	1.734e7	1.790e7	1.991e7	2.022e7	1.551e7	1.376e7	1.332e7	2.643e7	2.143e7	2.228e7
PRT	Q921G7	Electron transfer flavoprotein-ubiquinone oxidoreductase, mitochondrial OS=Mus musculus OX=10090 GN=Etfdh PE=1 SV=1	null	null	Mouse_09-2020	null	[MS,MS:1001208,SEQUEST,]	828.77	230.947	null	null	0.37	5.023e7	31.34	31.34	5.623e7	14.37	14.37	5.284e7	9.51	9.51	3.119e7	2.627e7	2.771e7	2.961e7	3.064e7	7.810e7	3.653e7	3.523e7	2.742e7	2.896e7	2.408e7	3.192e7	3.401e7	2.942e7	2.195e7	4.837e7	4.029e7	3.402e7
PRT	P48036	Annexin A5 OS=Mus musculus OX=10090 GN=Anxa5 PE=1 SV=1	null	null	Mouse_09-2020	null	[MS,MS:1001208,SEQUEST,]	755.29	248.566	null	null	0.58	5.640e7	38.93	38.93	4.533e7	47.26	47.26	5.271e7	13.80	13.80	4.363e7	4.902e7	2.921e7	2.106e7	2.245e7	4.136e7	2.866e7	5.583e7	2.565e7	1.984e7	1.441e7	2.894e7	3.750e7	3.005e7	2.782e7	4.582e7	3.809e7	2.867e7
PRT	P35492	Histidine ammonia-lyase OS=Mus musculus OX=10090 GN=Hal PE=1 SV=1	null	null	Mouse_09-2020	null	[MS,MS:1001208,SEQUEST,]	703.10	277.411	null	null	0.44	5.249e7	21.79	21.79	5.173e7	42.16	42.16	3.979e7	32.99	32.99	3.485e7	2.743e7	2.845e7	2.503e7	2.139e7	5.130e7	4.129e7	4.025e7	3.288e7	2.051e7	1.115e7	2.523e7	3.444e7	3.637e7	1.601e7	4.372e7	2.727e7	2.034e7
PRT	P23116	Eukaryotic translation initiation factor 3 subunit A OS=Mus musculus OX=10090 GN=Eif3a PE=1 SV=5	null	null	Mouse_09-2020	null	[MS,MS:1001208,SEQUEST,]	408.71	153.524	null	null	0.22	1.399e7	16.30	16.30	1.492e7	24.37	24.37	1.439e7	16.40	16.40	7.585e6	6.564e6	6.276e6	9.401e6	1.109e7	1.184e7	6.847e6	7.313e6	6.914e6	8.086e6	1.283e7	1.074e7	9.019e6	8.019e6	6.083e6	9.941e6	1.064e7	1.035e7
PRT	A0A0R4IZY2	Cytochrome P450 2D26 OS=Mus musculus OX=10090 GN=Cyp2d26 PE=1 SV=1	null	null	Mouse_09-2020	null	[MS,MS:1001208,SEQUEST,]	1610.35	388.715	null	null	0.56	1.207e8	9.80	9.80	1.303e8	28.64	28.64	1.123e8	22.04	22.04	8.515e7	6.050e7	5.742e7	6.858e7	6.862e7	1.184e8	8.982e7	8.534e7	7.516e7	5.680e7	3.614e7	7.932e7	8.345e7	8.374e7	4.912e7	1.226e8	7.750e7	5.728e7
PRT	E9Q509	Pyruvate kinase OS=Mus musculus OX=10090 GN=Pklr PE=1 SV=1	null	null	Mouse_09-2020	null	[MS,MS:1001208,SEQUEST,]	1090.83	294.616	null	null	0.57	6.924e7	21.71	21.71	6.931e7	35.18	35.18	6.607e7	9.82	9.82	4.195e7	5.319e7	3.915e7	4.472e7	3.696e7	5.438e7	3.847e7	5.081e7	3.948e7	3.902e7	1.803e7	2.851e7	4.413e7	3.299e7	3.005e7	7.323e7	5.179e7	4.138e7
PRT	P97807	Fumarate hydratase, mitochondrial OS=Mus musculus OX=10090 GN=Fh PE=1 SV=3	null	null	Mouse_09-2020	null	[MS,MS:1001208,SEQUEST,]	3024.46	597.412	null	null	0.62	1.276e8	13.89	13.89	1.251e8	23.12	23.12	1.313e8	14.07	14.07	8.218e7	7.833e7	6.492e7	6.843e7	8.137e7	8.652e7	5.877e7	6.438e7	5.659e7	6.946e7	1.070e8	9.075e7	6.815e7	5.837e7	6.597e7	1.313e8	1.180e8	9.515e7
PRT	B1AU25	Apoptosis-inducing factor 1, mitochondrial OS=Mus musculus OX=10090 GN=Aifm1 PE=1 SV=1	null	null	Mouse_09-2020	null	[MS,MS:1001208,SEQUEST,]	1803.95	369.873	null	null	0.44	7.787e7	9.19	9.19	7.281e7	17.20	17.20	7.668e7	10.56	10.56	4.637e7	4.004e7	3.793e7	4.820e7	5.308e7	5.675e7	3.463e7	3.681e7	3.744e7	4.847e7	4.146e7	5.038e7	4.444e7	3.788e7	3.912e7	6.496e7	6.207e7	5.641e7
PRT	P29758	Ornithine aminotransferase, mitochondrial OS=Mus musculus OX=10090 GN=Oat PE=1 SV=1	null	null	Mouse_09-2020	null	[MS,MS:1001208,SEQUEST,]	1638.81	352.841	null	null	0.65	6.943e7	9.99	9.99	6.693e7	26.25	26.25	7.057e7	15.41	15.41	3.992e7	3.902e7	3.246e7	4.178e7	4.806e7	5.274e7	2.809e7	3.338e7	3.452e7	3.260e7	5.778e7	5.054e7	4.148e7	4.453e7	3.550e7	5.037e7	4.710e7	4.671e7
PRT	P14211	Calreticulin OS=Mus musculus OX=10090 GN=Calr PE=1 SV=1	null	null	Mouse_09-2020	null	[MS,MS:1001208,SEQUEST,]	1104.41	323.600	null	null	0.58	1.006e8	15.45	15.45	1.070e8	28.71	28.71	9.289e7	18.66	18.66	5.916e7	4.611e7	4.479e7	6.354e7	7.001e7	1.075e8	5.804e7	6.150e7	5.321e7	2.445e7	7.629e7	8.015e7	6.903e7	6.296e7	3.929e7	7.532e7	6.963e7	6.084e7
PRT	P55096	ATP-binding cassette sub-family D member 3 OS=Mus musculus OX=10090 GN=Abcd3 PE=1 SV=2	null	null	Mouse_09-2020	null	[MS,MS:1001208,SEQUEST,]	1316.78	417.332	null	null	0.37	4.673e7	47.37	47.37	3.520e7	59.10	59.10	4.016e7	33.00	33.00	4.371e7	4.281e7	1.976e7	1.417e7	1.588e7	4.197e7	4.449e7	4.419e7	2.120e7	1.468e7	8.351e6	1.744e7	2.797e7	2.656e7	1.123e7	3.701e7	3.281e7	1.414e7
PRT	P16331	Phenylalanine-4-hydroxylase OS=Mus musculus OX=10090 GN=Pah PE=1 SV=4	null	null	Mouse_09-2020	null	[MS,MS:1001208,SEQUEST,]	1068.20	271.506	null	null	0.52	8.312e7	30.45	30.45	8.789e7	28.57	28.57	7.368e7	22.51	22.51	7.640e7	5.705e7	3.127e7	3.653e7	3.601e7	8.392e7	5.129e7	6.608e7	4.356e7	3.746e7	2.586e7	6.972e7	5.009e7	5.115e7	2.920e7	9.009e7	4.802e7	3.712e7
PRT	Q8VDN2	Sodium/potassium-transporting ATPase subunit alpha-1 OS=Mus musculus OX=10090 GN=Atp1a1 PE=1 SV=1	null	null	Mouse_09-2020	null	[MS,MS:1001208,SEQUEST,]	985.47	268.327	null	null	0.32	3.663e7	31.74	31.74	3.280e7	15.36	15.36	3.437e7	27.90	27.90	3.250e7	2.932e7	1.741e7	1.472e7	1.751e7	2.926e7	1.976e7	2.638e7	1.731e7	1.566e7	1.814e7	2.197e7	2.373e7	1.956e7	1.340e7	1.865e7	3.302e7	2.155e7
PRT	Q3U3J1	2-oxoisovalerate dehydrogenase subunit alpha OS=Mus musculus OX=10090 GN=Bckdha PE=1 SV=1	null	null	Mouse_09-2020	null	[MS,MS:1001208,SEQUEST,]	992.92	299.275	null	null	0.64	2.419e7	15.43	15.43	2.702e7	13.61	13.61	2.553e7	16.23	16.23	1.632e7	1.219e7	1.186e7	1.469e7	1.461e7	2.802e7	1.791e7	1.651e7	1.221e7	1.364e7	1.159e7	1.928e7	1.528e7	1.447e7	1.017e7	3.137e7	1.581e7	1.637e7
PRT	P70694	Estradiol 17 beta-dehydrogenase 5 OS=Mus musculus OX=10090 GN=Akr1c6 PE=1 SV=1	null	null	Mouse_09-2020	null	[MS,MS:1001208,SEQUEST,]	2639.02	522.170	null	null	0.73	4.219e8	5.62	5.62	4.075e8	20.90	20.90	3.815e8	15.70	15.70	2.532e8	2.233e8	1.989e8	2.416e8	2.543e8	3.600e8	2.562e8	2.604e8	2.355e8	2.025e8	1.605e8	2.102e8	2.470e8	2.711e8	2.075e8	3.526e8	2.542e8	2.221e8
PRT	Q9JII6	Aldo-keto reductase family 1 member A1 OS=Mus musculus OX=10090 GN=Akr1a1 PE=1 SV=3	null	null	Mouse_09-2020	null	[MS,MS:1001208,SEQUEST,]	1760.04	362.005	null	null	0.66	2.026e8	13.25	13.25	1.989e8	19.82	19.82	2.157e8	15.24	15.24	1.165e8	9.733e7	1.083e8	1.343e8	1.372e8	1.450e8	9.002e7	1.043e8	8.873e7	1.354e8	1.354e8	1.447e8	1.070e8	9.389e7	1.220e8	2.009e8	1.865e8	1.510e8
PRT	Q99LC5	Electron transfer flavoprotein subunit alpha, mitochondrial OS=Mus musculus OX=10090 GN=Etfa PE=1 SV=2	null	null	Mouse_09-2020	null	[MS,MS:1001208,SEQUEST,]	2539.53	566.235	null	null	0.65	2.099e8	48.52	48.52	2.126e8	11.31	11.31	2.210e8	54.35	54.35	2.192e8	2.526e8	1.041e8	1.016e8	1.194e8	1.339e8	1.243e8	1.291e8	7.985e7	1.180e8	1.288e8	1.273e8	1.186e8	7.979e7	1.190e8	4.007e8	4.259e8	1.346e8
PRT	Q8CHT0	Delta-1-pyrroline-5-carboxylate dehydrogenase, mitochondrial OS=Mus musculus OX=10090 GN=Aldh4a1 PE=1 SV=3	null	null	Mouse_09-2020	null	[MS,MS:1001208,SEQUEST,]	1775.46	308.267	null	null	0.45	2.164e8	17.93	17.93	2.259e8	19.63	19.63	2.122e8	8.40	8.40	1.156e8	9.219e7	1.019e8	1.492e8	1.687e8	1.745e8	9.713e7	1.047e8	9.775e7	1.351e8	1.477e8	1.695e8	1.228e8	1.060e8	1.084e8	2.002e8	1.638e8	1.598e8
PRT	Q64433	10 kDa heat shock protein, mitochondrial OS=Mus musculus OX=10090 GN=Hspe1 PE=1 SV=2	null	null	Mouse_09-2020	null	[MS,MS:1001208,SEQUEST,]	1534.81	317.363	null	null	0.92	2.138e8	4.67	4.67	1.958e8	16.28	16.28	2.349e8	14.21	14.21	1.309e8	1.112e8	1.034e8	1.308e8	1.338e8	1.719e8	1.069e8	1.103e8	9.928e7	9.704e7	1.568e8	1.526e8	1.223e8	1.363e8	1.521e8	2.389e8	1.739e8	1.390e8
PRT	Q6GT24	Peroxiredoxin-6 OS=Mus musculus OX=10090 GN=Prdx6 PE=1 SV=1	null	null	Mouse_09-2020	null	[MS,MS:1001208,SEQUEST,]	2171.15	465.224	null	null	0.71	2.200e8	6.44	6.44	2.238e8	16.26	16.26	2.277e8	7.61	7.61	1.408e8	1.181e8	1.120e8	1.304e8	1.284e8	1.929e8	1.318e8	1.153e8	1.098e8	1.528e8	1.339e8	1.290e8	1.310e8	1.293e8	1.352e8	2.218e8	1.717e8	1.482e8
PRT	Q8K2B3	Succinate dehydrogenase [ubiquinone] flavoprotein subunit, mitochondrial OS=Mus musculus OX=10090 GN=Sdha PE=1 SV=1	null	null	Mouse_09-2020	null	[MS,MS:1001208,SEQUEST,]	1530.56	341.542	null	null	0.44	1.326e8	28.12	28.12	1.378e8	14.32	14.32	1.293e8	26.61	26.61	1.063e8	6.015e7	6.202e7	7.765e7	7.994e7	1.905e8	9.353e7	8.443e7	6.258e7	6.935e7	6.080e7	1.051e8	8.597e7	9.148e7	4.808e7	1.807e8	7.601e7	7.462e7
PRT	Q8VCW8	Medium-chain acyl-CoA ligase ACSF2, mitochondrial OS=Mus musculus OX=10090 GN=Acsf2 PE=1 SV=1	null	null	Mouse_09-2020	null	[MS,MS:1001208,SEQUEST,]	2003.57	443.460	null	null	0.50	6.756e7	29.38	29.38	6.352e7	20.98	20.98	6.282e7	24.27	24.27	6.417e7	3.888e7	2.935e7	2.659e7	2.888e7	5.905e7	4.566e7	4.942e7	3.254e7	2.929e7	2.705e7	4.024e7	4.687e7	4.852e7	2.597e7	5.894e7	5.041e7	3.148e7
PRT	P10649	Glutathione S-transferase Mu 1 OS=Mus musculus OX=10090 GN=Gstm1 PE=1 SV=2	null	null	Mouse_09-2020	null	[MS,MS:1001208,SEQUEST,]	4672.64	810.480	null	null	0.80	1.895e9	24.01	24.01	1.682e9	32.23	32.23	1.531e9	23.22	23.22	1.406e9	9.451e8	1.281e9	8.659e8	1.030e9	1.633e9	9.851e8	1.351e9	8.434e8	8.973e8	5.373e8	7.050e8	9.000e8	8.136e8	9.743e8	1.132e9	1.667e9	9.987e8
PRT	P29341	Polyadenylate-binding protein 1 OS=Mus musculus OX=10090 GN=Pabpc1 PE=1 SV=2	null	null	Mouse_09-2020	null	[MS,MS:1001208,SEQUEST,]	1097.59	272.722	null	null	0.46	5.647e7	17.76	17.76	5.767e7	22.65	22.65	5.441e7	9.01	9.01	3.327e7	2.608e7	2.510e7	4.292e7	4.623e7	4.824e7	2.649e7	2.820e7	2.660e7	3.141e7	4.558e7	4.909e7	3.350e7	2.982e7	2.730e7	4.811e7	3.741e7	4.014e7
PRT	Q9CZN7	Serine hydroxymethyltransferase, mitochondrial OS=Mus musculus OX=10090 GN=Shmt2 PE=1 SV=1	null	null	Mouse_09-2020	null	[MS,MS:1001208,SEQUEST,]	1348.78	278.062	null	null	0.59	7.626e7	7.65	7.65	6.869e7	3.72	3.72	6.500e7	6.45	6.45	4.502e7	3.926e7	3.530e7	4.318e7	4.954e7	6.815e7	3.976e7	4.100e7	3.247e7	3.805e7	3.990e7	4.814e7	4.172e7	3.595e7	3.018e7	6.400e7	4.842e7	4.624e7
PRT	Q64374	Regucalcin OS=Mus musculus OX=10090 GN=Rgn PE=1 SV=1	null	null	Mouse_09-2020	null	[MS,MS:1001208,SEQUEST,]	2757.49	503.038	null	null	0.63	5.656e8	27.87	27.87	5.263e8	14.52	14.52	5.888e8	13.35	13.35	4.055e8	4.913e8	2.912e8	2.918e8	3.241e8	4.234e8	2.843e8	3.317e8	2.697e8	3.412e8	2.580e8	3.334e8	3.708e8	2.740e8	3.549e8	5.030e8	4.465e8	3.812e8
PRT	P97872	Flavin-containing monooxygenase 5 OS=Mus musculus OX=10090 GN=Fmo5 PE=1 SV=4	null	null	Mouse_09-2020	null	[MS,MS:1001208,SEQUEST,]	1100.04	284.595	null	null	0.44	7.510e7	27.79	27.79	8.445e7	27.76	27.76	6.165e7	33.96	33.96	5.613e7	3.849e7	3.492e7	3.775e7	4.059e7	1.026e8	5.365e7	5.449e7	5.031e7	3.324e7	2.559e7	5.367e7	5.748e7	5.401e7	2.121e7	6.212e7	4.607e7	3.502e7
PRT	Q9DCW4	Electron transfer flavoprotein subunit beta OS=Mus musculus OX=10090 GN=Etfb PE=1 SV=3	null	null	Mouse_09-2020	null	[MS,MS:1001208,SEQUEST,]	1540.89	313.168	null	null	0.58	2.718e8	12.62	12.62	2.564e8	10.41	10.41	2.809e8	8.42	8.42	1.544e8	1.389e8	1.314e8	1.693e8	2.058e8	2.121e8	1.413e8	1.365e8	1.469e8	1.383e8	1.457e8	1.777e8	1.640e8	1.520e8	1.522e8	2.328e8	2.132e8	1.850e8
PRT	P61922	4-aminobutyrate aminotransferase, mitochondrial OS=Mus musculus OX=10090 GN=Abat PE=1 SV=1	null	null	Mouse_09-2020	null	[MS,MS:1001208,SEQUEST,]	1472.76	330.306	null	null	0.51	4.164e7	49.33	49.33	3.919e7	38.98	38.98	3.596e7	27.48	27.48	4.335e7	2.986e7	2.136e7	1.103e7	1.068e7	3.083e7	2.273e7	3.510e7	2.489e7	2.111e7	1.156e7	1.655e7	3.388e7	2.912e7	1.725e7	3.584e7	2.260e7	2.353e7
PRT	Q3ULD5	Methylcrotonoyl-CoA carboxylase beta chain, mitochondrial OS=Mus musculus OX=10090 GN=Mccc2 PE=1 SV=1	null	null	Mouse_09-2020	null	[MS,MS:1001208,SEQUEST,]	1061.52	308.714	null	null	0.53	2.536e7	5.40	5.40	2.358e7	16.61	16.61	2.484e7	17.96	17.96	1.634e7	1.321e7	1.160e7	1.393e7	1.629e7	2.159e7	1.343e7	1.201e7	1.197e7	1.646e7	1.267e7	1.727e7	1.395e7	1.421e7	1.764e7	2.226e7	1.790e7	1.907e7
PRT	Q3UEL5	Imidazolonepropionate hydrolase OS=Mus musculus OX=10090 GN=Uroc1 PE=1 SV=1	null	null	Mouse_09-2020	null	[MS,MS:1001208,SEQUEST,]	1017.15	253.318	null	null	0.34	5.337e7	31.82	31.82	4.208e7	50.78	50.78	3.601e7	35.86	35.86	3.372e7	2.931e7	2.675e7	1.961e7	1.482e7	4.796e7	3.796e7	3.845e7	2.707e7	1.451e7	7.338e6	2.124e7	3.203e7	3.325e7	1.691e7	3.854e7	2.069e7	1.694e7
PRT	O35488	Very long-chain acyl-CoA synthetase OS=Mus musculus OX=10090 GN=Slc27a2 PE=1 SV=2	null	null	Mouse_09-2020	null	[MS,MS:1001208,SEQUEST,]	1082.15	245.116	null	null	0.41	6.032e7	33.24	33.24	5.492e7	18.49	18.49	5.674e7	19.72	19.72	5.423e7	4.088e7	2.886e7	2.124e7	2.353e7	4.787e7	3.799e7	3.397e7	3.463e7	2.739e7	2.756e7	2.973e7	3.926e7	3.741e7	2.453e7	4.564e7	4.968e7	2.979e7
PRT	Q9QXD1	Peroxisomal acyl-coenzyme A oxidase 2 OS=Mus musculus OX=10090 GN=Acox2 PE=1 SV=2	null	null	Mouse_09-2020	null	[MS,MS:1001208,SEQUEST,]	727.92	198.167	null	null	0.38	3.284e7	11.89	11.89	3.265e7	40.10	40.10	3.024e7	26.59	26.59	2.276e7	1.644e7	1.600e7	1.813e7	1.925e7	3.385e7	2.068e7	2.282e7	1.682e7	6.588e6	8.674e6	2.081e7	2.379e7	1.997e7	1.056e7	3.193e7	2.157e7	1.376e7
PRT	Q8K010	5-oxoprolinase OS=Mus musculus OX=10090 GN=Oplah PE=1 SV=1	null	null	Mouse_09-2020	null	[MS,MS:1001208,SEQUEST,]	550.43	184.278	null	null	0.27	1.759e7	9.37	9.37	1.800e7	10.71	10.71	1.411e7	12.66	12.66	1.033e7	8.789e6	9.372e6	1.107e7	1.053e7	1.510e7	9.368e6	1.058e7	9.103e6	9.972e6	8.512e6	1.222e7	1.064e7	9.224e6	6.987e6	1.402e7	1.069e7	8.747e6
PRT	Q64458	Cytochrome P450 2C29 OS=Mus musculus OX=10090 GN=Cyp2c29 PE=1 SV=2	null	null	Mouse_09-2020	null	[MS,MS:1001208,SEQUEST,]	1688.53	448.681	null	null	0.54	1.882e8	25.72	25.72	1.870e8	26.05	26.05	1.731e8	24.18	24.18	1.302e8	1.133e8	8.344e7	9.405e7	9.763e7	2.426e8	1.291e8	1.388e8	1.101e8	7.543e7	7.050e7	1.093e8	1.449e8	1.181e8	6.054e7	1.815e8	1.232e8	1.076e8
PRT	A0A1B0GSX0	L-lactate dehydrogenase OS=Mus musculus OX=10090 GN=Ldha PE=1 SV=1	null	null	Mouse_09-2020	null	[MS,MS:1001208,SEQUEST,]	1348.68	272.525	null	null	0.48	1.959e8	14.60	14.60	2.049e8	16.05	16.05	1.844e8	14.10	14.10	1.253e8	1.083e8	9.392e7	9.834e7	9.424e7	1.839e8	1.196e8	1.260e8	1.129e8	7.747e7	9.870e7	1.417e8	1.253e8	1.161e8	9.156e7	1.452e8	1.405e8	1.099e8
PRT	Q9CQN1	Heat shock protein 75 kDa, mitochondrial OS=Mus musculus OX=10090 GN=Trap1 PE=1 SV=1	null	null	Mouse_09-2020	null	[MS,MS:1001208,SEQUEST,]	1066.70	228.531	null	null	0.42	3.787e7	22.63	22.63	2.821e7	41.18	41.18	2.412e7	33.12	33.12	2.658e7	2.140e7	1.894e7	1.509e7	1.541e7	2.984e7	2.052e7	2.198e7	2.142e7	1.174e7	6.821e6	1.565e7	2.336e7	2.108e7	1.129e7	1.993e7	1.949e7	1.271e7
PRT	Q99J08	SEC14-like protein 2 OS=Mus musculus OX=10090 GN=Sec14l2 PE=1 SV=1	null	null	Mouse_09-2020	null	[MS,MS:1001208,SEQUEST,]	1551.77	339.438	null	null	0.56	1.053e8	32.54	32.54	1.149e8	26.32	26.32	1.236e8	14.25	14.25	1.130e8	9.335e7	5.434e7	5.556e7	5.730e7	7.744e7	6.801e7	1.006e8	6.325e7	6.069e7	4.974e7	6.026e7	7.289e7	5.268e7	6.299e7	9.996e7	1.058e8	8.046e7
PRT	Q91VA0	Acyl-coenzyme A synthetase ACSM1, mitochondrial OS=Mus musculus OX=10090 GN=Acsm1 PE=1 SV=1	null	null	Mouse_09-2020	null	[MS,MS:1001208,SEQUEST,]	1749.50	335.469	null	null	0.44	7.851e7	14.98	14.98	8.139e7	8.58	8.58	8.695e7	24.49	24.49	4.727e7	2.929e7	3.754e7	4.621e7	5.287e7	7.133e7	5.573e7	4.721e7	3.840e7	4.254e7	5.620e7	5.462e7	4.752e7	4.919e7	3.649e7	1.184e8	9.969e7	5.483e7
PRT	P67778	Prohibitin OS=Mus musculus OX=10090 GN=Phb PE=1 SV=1	null	null	Mouse_09-2020	null	[MS,MS:1001208,SEQUEST,]	1331.72	286.805	null	null	0.71	7.750e7	22.41	22.41	7.861e7	13.35	13.35	7.985e7	11.89	11.89	6.337e7	5.661e7	3.493e7	4.060e7	3.717e7	6.532e7	4.635e7	5.042e7	3.533e7	4.398e7	3.370e7	5.382e7	4.897e7	4.480e7	3.967e7	7.868e7	6.082e7	3.826e7
PRT	Q9DBE0	Cysteine sulfinic acid decarboxylase OS=Mus musculus OX=10090 GN=Csad PE=1 SV=1	null	null	Mouse_09-2020	null	[MS,MS:1001208,SEQUEST,]	1018.02	243.048	null	null	0.38	1.342e8	19.96	19.96	1.236e8	26.16	26.16	1.116e8	20.80	20.80	7.672e7	7.873e7	6.907e7	7.339e7	7.073e7	1.524e8	7.627e7	9.190e7	6.765e7	6.253e7	4.090e7	6.456e7	7.782e7	5.916e7	3.732e7	1.151e8	1.036e8	6.480e7
PRT	Q8BFR5	Elongation factor Tu, mitochondrial OS=Mus musculus OX=10090 GN=Tufm PE=1 SV=1	null	null	Mouse_09-2020	null	[MS,MS:1001208,SEQUEST,]	1310.70	305.438	null	null	0.50	4.853e7	16.55	16.55	5.155e7	23.27	23.27	4.863e7	26.65	26.65	3.905e7	2.221e7	1.979e7	2.780e7	3.849e7	4.298e7	2.564e7	2.546e7	2.236e7	3.375e7	4.294e7	3.858e7	2.452e7	2.431e7	2.641e7	4.812e7	3.701e7	5.238e7
PRT	P47911	60S ribosomal protein L6 OS=Mus musculus OX=10090 GN=Rpl6 PE=1 SV=3	null	null	Mouse_09-2020	null	[MS,MS:1001208,SEQUEST,]	1181.62	269.433	null	null	0.56	1.080e8	23.33	23.33	1.159e8	31.22	31.22	1.139e8	9.45	9.45	6.111e7	5.158e7	5.107e7	9.042e7	9.799e7	8.677e7	4.488e7	5.495e7	4.805e7	7.028e7	1.035e8	9.236e7	6.421e7	5.653e7	6.230e7	1.015e8	8.947e7	8.268e7
PRT	Q9Z2I8	Succinate--CoA ligase [GDP-forming] subunit beta, mitochondrial OS=Mus musculus OX=10090 GN=Suclg2 PE=1 SV=3	null	null	Mouse_09-2020	null	[MS,MS:1001208,SEQUEST,]	1227.52	258.053	null	null	0.52	8.324e7	10.36	10.36	8.203e7	15.50	15.50	7.921e7	11.75	11.75	5.207e7	4.491e7	4.349e7	4.294e7	4.922e7	7.180e7	4.355e7	5.127e7	4.683e7	4.685e7	3.664e7	5.232e7	5.444e7	4.930e7	4.260e7	7.403e7	5.322e7	4.752e7
PRT	P53395	Lipoamide acyltransferase component of branched-chain alpha-keto acid dehydrogenase complex, mitochondrial OS=Mus musculus OX=10090 GN=Dbt PE=1 SV=2	null	null	Mouse_09-2020	null	[MS,MS:1001208,SEQUEST,]	988.34	228.544	null	null	0.49	3.973e7	24.76	24.76	4.450e7	23.59	23.59	4.835e7	20.18	20.18	3.335e7	3.252e7	1.645e7	2.210e7	2.692e7	2.910e7	2.028e7	2.464e7	1.767e7	2.722e7	3.684e7	3.204e7	2.012e7	2.069e7	2.621e7	4.482e7	4.373e7	3.496e7
PRT	Q93092	Transaldolase OS=Mus musculus OX=10090 GN=Taldo1 PE=1 SV=2	null	null	Mouse_09-2020	null	[MS,MS:1001208,SEQUEST,]	844.57	221.941	null	null	0.54	4.372e7	19.03	19.03	4.240e7	15.15	15.15	3.976e7	14.81	14.81	2.357e7	1.870e7	1.891e7	3.261e7	3.385e7	3.839e7	1.843e7	2.112e7	1.988e7	2.272e7	2.673e7	3.111e7	2.715e7	2.032e7	1.803e7	3.465e7	3.206e7	3.233e7
PRT	A0A0R4J083	Long-chain specific acyl-CoA dehydrogenase, mitochondrial OS=Mus musculus OX=10090 GN=Acadl PE=1 SV=1	null	null	Mouse_09-2020	null	[MS,MS:1001208,SEQUEST,]	801.86	229.642	null	null	0.42	9.881e7	11.87	11.87	9.030e7	19.27	19.27	9.076e7	21.00	21.00	5.439e7	5.108e7	4.555e7	6.115e7	7.087e7	7.333e7	3.862e7	4.619e7	4.354e7	5.499e7	6.526e7	6.080e7	5.131e7	3.929e7	4.710e7	8.790e7	8.408e7	8.419e7
PRT	Q99PG0	Arylacetamide deacetylase OS=Mus musculus OX=10090 GN=Aadac PE=1 SV=3	null	null	Mouse_09-2020	null	[MS,MS:1001208,SEQUEST,]	1406.69	307.825	null	null	0.41	6.050e7	43.22	43.22	4.374e7	43.72	43.72	5.533e7	28.61	28.61	4.607e7	4.470e7	4.107e7	1.867e7	1.943e7	4.394e7	3.531e7	3.846e7	2.518e7	1.909e7	8.316e6	2.210e7	4.073e7	4.285e7	1.840e7	5.940e7	3.881e7	2.710e7
PRT	Q8CGK3	Lon protease homolog, mitochondrial OS=Mus musculus OX=10090 GN=Lonp1 PE=1 SV=2	null	null	Mouse_09-2020	null	[MS,MS:1001208,SEQUEST,]	858.19	234.384	null	null	0.34	2.256e7	32.33	32.33	1.733e7	33.99	33.99	1.940e7	31.96	31.96	1.808e7	1.350e7	1.541e7	9.661e6	9.008e6	1.619e7	1.150e7	1.445e7	1.082e7	8.038e6	4.565e6	1.055e7	1.619e7	1.551e7	8.328e6	1.478e7	1.710e7	8.686e6
PRT	Q9DBG1	Sterol 26-hydroxylase, mitochondrial OS=Mus musculus OX=10090 GN=Cyp27a1 PE=1 SV=1	null	null	Mouse_09-2020	null	[MS,MS:1001208,SEQUEST,]	801.49	194.130	null	null	0.42	3.239e7	21.80	21.80	3.501e7	35.72	35.72	2.870e7	29.53	29.53	2.220e7	1.640e7	1.740e7	1.732e7	1.551e7	3.786e7	2.528e7	2.507e7	2.130e7	1.458e7	8.063e6	1.957e7	2.364e7	2.306e7	1.192e7	3.457e7	1.611e7	1.554e7
PRT	Q9EQK5	Major vault protein OS=Mus musculus OX=10090 GN=Mvp PE=1 SV=4	null	null	Mouse_09-2020	null	[MS,MS:1001208,SEQUEST,]	751.95	197.703	null	null	0.36	1.985e7	28.47	28.47	2.035e7	35.92	35.92	1.437e7	22.24	22.24	2.019e7	7.992e6	7.059e6	1.342e7	1.588e7	1.489e7	6.985e6	8.996e6	7.850e6	1.406e7	1.766e7	1.712e7	8.217e6	6.962e6	7.433e6	1.352e7	1.631e7	1.231e7
PRT	Q3UPL0	Protein transport protein Sec31A OS=Mus musculus OX=10090 GN=Sec31a PE=1 SV=2	null	null	Mouse_09-2020	null	[MS,MS:1001208,SEQUEST,]	567.97	204.546	null	null	0.22	1.800e7	13.90	13.90	1.699e7	18.26	18.26	1.839e7	17.68	17.68	1.139e7	9.826e6	1.079e7	1.023e7	1.052e7	1.675e7	8.636e6	9.586e6	8.603e6	7.996e6	1.111e7	1.571e7	1.093e7	1.065e7	6.847e6	1.282e7	1.472e7	1.186e7
PRT	P97351	40S ribosomal protein S3a OS=Mus musculus OX=10090 GN=Rps3a PE=1 SV=3	null	null	Mouse_09-2020	null	[MS,MS:1001208,SEQUEST,]	1324.10	273.778	null	null	0.57	9.945e7	14.71	14.71	9.193e7	27.27	27.27	8.615e7	12.65	12.65	5.035e7	5.668e7	4.990e7	5.904e7	6.313e7	6.822e7	4.093e7	4.467e7	4.133e7	5.137e7	8.217e7	7.312e7	5.931e7	4.595e7	4.120e7	7.036e7	6.654e7	6.337e7
PRT	P14152	Malate dehydrogenase, cytoplasmic OS=Mus musculus OX=10090 GN=Mdh1 PE=1 SV=3	null	null	Mouse_09-2020	null	[MS,MS:1001208,SEQUEST,]	1841.73	354.686	null	null	0.57	1.890e8	6.90	6.90	1.780e8	7.76	7.76	2.001e8	10.13	10.13	1.113e8	1.004e8	8.932e7	1.098e8	1.245e8	1.528e8	1.179e8	1.040e8	9.132e7	9.398e7	9.891e7	1.065e8	1.077e8	1.162e8	1.166e8	1.809e8	1.596e8	1.232e8
PRT	Q9DB77	Cytochrome b-c1 complex subunit 2, mitochondrial OS=Mus musculus OX=10090 GN=Uqcrc2 PE=1 SV=1	null	null	Mouse_09-2020	null	[MS,MS:1001208,SEQUEST,]	1620.55	318.819	null	null	0.48	9.827e7	19.02	19.02	1.027e8	23.74	23.74	1.224e8	26.20	26.20	9.720e7	4.936e7	4.608e7	5.897e7	5.670e7	8.429e7	5.161e7	5.356e7	4.907e7	8.115e7	7.468e7	6.983e7	6.396e7	7.541e7	7.629e7	8.033e7	7.678e7	1.079e8
PRT	Q9JHI5	Isovaleryl-CoA dehydrogenase, mitochondrial OS=Mus musculus OX=10090 GN=Ivd PE=1 SV=1	null	null	Mouse_09-2020	null	[MS,MS:1001208,SEQUEST,]	1027.39	223.929	null	null	0.55	9.256e7	20.57	20.57	9.245e7	24.57	24.57	1.039e8	21.19	21.19	5.644e7	4.618e7	4.421e7	7.132e7	8.503e7	7.349e7	3.947e7	4.685e7	4.386e7	5.637e7	7.778e7	6.326e7	5.225e7	5.061e7	5.869e7	7.510e7	8.858e7	8.724e7
PRT	Q9JLJ2	4-trimethylaminobutyraldehyde dehydrogenase OS=Mus musculus OX=10090 GN=Aldh9a1 PE=1 SV=1	null	null	Mouse_09-2020	null	[MS,MS:1001208,SEQUEST,]	992.32	250.306	null	null	0.32	7.182e7	10.08	10.08	7.268e7	14.45	14.45	6.205e7	12.48	12.48	4.515e7	3.780e7	3.680e7	4.172e7	4.353e7	7.152e7	4.421e7	4.319e7	3.984e7	3.773e7	3.052e7	4.524e7	4.459e7	4.103e7	2.932e7	5.785e7	4.593e7	4.116e7
PRT	B1AV77	Aldehyde dehydrogenase OS=Mus musculus OX=10090 GN=Aldh3a2 PE=1 SV=1	null	null	Mouse_09-2020	null	[MS,MS:1001208,SEQUEST,]	1172.30	311.797	null	null	0.41	7.185e7	17.62	17.62	5.468e7	17.74	17.74	7.315e7	10.95	10.95	4.784e7	3.745e7	3.572e7	3.162e7	3.452e7	6.782e7	3.632e7	3.990e7	3.086e7	2.572e7	2.495e7	3.296e7	4.444e7	3.610e7	4.029e7	7.083e7	6.088e7	3.981e7
PRT	P48758	Carbonyl reductase [NADPH] 1 OS=Mus musculus OX=10090 GN=Cbr1 PE=1 SV=3	null	null	Mouse_09-2020	null	[MS,MS:1001208,SEQUEST,]	1102.22	293.877	null	null	0.75	7.827e7	6.17	6.17	7.118e7	11.65	11.65	6.160e7	13.86	13.86	4.786e7	3.685e7	3.740e7	5.020e7	4.840e7	6.437e7	3.727e7	4.299e7	3.702e7	4.551e7	4.085e7	4.674e7	3.452e7	3.322e7	3.141e7	5.799e7	5.739e7	5.110e7
PRT	Q8BJ64	Choline dehydrogenase, mitochondrial OS=Mus musculus OX=10090 GN=Chdh PE=1 SV=1	null	null	Mouse_09-2020	null	[MS,MS:1001208,SEQUEST,]	899.92	282.028	null	null	0.47	4.305e7	14.77	14.77	3.835e7	17.17	17.17	3.904e7	5.80	5.80	2.277e7	1.955e7	1.920e7	2.716e7	2.949e7	4.220e7	2.354e7	2.192e7	2.165e7	2.603e7	1.771e7	2.522e7	2.206e7	2.079e7	2.016e7	3.467e7	3.025e7	2.634e7
PRT	P27659	60S ribosomal protein L3 OS=Mus musculus OX=10090 GN=Rpl3 PE=1 SV=3	null	null	Mouse_09-2020	null	[MS,MS:1001208,SEQUEST,]	956.24	291.856	null	null	0.47	4.181e7	15.35	15.35	4.785e7	20.39	20.39	4.403e7	7.18	7.18	2.194e7	2.463e7	1.815e7	2.546e7	3.180e7	3.483e7	2.134e7	2.316e7	2.435e7	2.492e7	3.695e7	3.222e7	2.489e7	2.573e7	2.178e7	3.858e7	3.369e7	3.045e7
PRT	P35564	Calnexin OS=Mus musculus OX=10090 GN=Canx PE=1 SV=1	null	null	Mouse_09-2020	null	[MS,MS:1001208,SEQUEST,]	774.50	247.076	null	null	0.38	1.689e7	31.60	31.60	2.018e7	22.00	22.00	1.761e7	32.02	32.02	1.462e7	7.693e6	8.363e6	8.127e6	9.617e6	2.429e7	1.304e7	1.312e7	1.191e7	7.632e6	8.331e6	1.261e7	1.336e7	1.431e7	8.119e6	1.919e7	9.598e6	7.328e6
PRT	P80314	T-complex protein 1 subunit beta OS=Mus musculus OX=10090 GN=Cct2 PE=1 SV=4	null	null	Mouse_09-2020	null	[MS,MS:1001208,SEQUEST,]	655.20	236.262	null	null	0.48	3.087e7	11.14	11.14	2.891e7	20.19	20.19	2.762e7	9.33	9.33	2.132e7	1.993e7	1.346e7	1.749e7	1.924e7	2.519e7	1.455e7	1.581e7	1.943e7	1.680e7	1.831e7	1.673e7	1.587e7	1.547e7	1.279e7	2.539e7	2.181e7	2.107e7
PRT	Q99MR8	Methylcrotonoyl-CoA carboxylase subunit alpha, mitochondrial OS=Mus musculus OX=10090 GN=Mccc1 PE=1 SV=2	null	null	Mouse_09-2020	null	[MS,MS:1001208,SEQUEST,]	706.54	224.931	null	null	0.36	1.176e8	19.95	19.95	1.140e8	15.51	15.51	1.183e8	34.37	34.37	7.646e7	6.904e7	7.198e7	6.778e7	7.437e7	7.033e7	5.209e7	6.160e7	5.668e7	7.158e7	6.470e7	8.491e7	8.234e7	7.127e7	8.891e7	5.560e7	8.093e7	6.693e7
PRT	P08249	Malate dehydrogenase, mitochondrial OS=Mus musculus OX=10090 GN=Mdh2 PE=1 SV=3	null	null	Mouse_09-2020	null	[MS,MS:1001208,SEQUEST,]	2055.92	323.356	null	null	0.53	3.097e8	28.98	28.98	2.737e8	19.81	19.81	3.224e8	32.57	32.57	2.284e8	2.504e8	1.481e8	1.648e8	1.827e8	1.706e8	1.288e8	1.491e8	1.158e8	1.715e8	2.102e8	2.004e8	1.532e8	1.245e8	1.551e8	4.130e8	4.046e8	2.196e8
PRT	Q07417	Short-chain specific acyl-CoA dehydrogenase, mitochondrial OS=Mus musculus OX=10090 GN=Acads PE=1 SV=2	null	null	Mouse_09-2020	null	[MS,MS:1001208,SEQUEST,]	1912.75	356.635	null	null	0.51	1.156e8	9.39	9.39	1.086e8	11.55	11.55	1.208e8	13.04	13.04	6.624e7	6.344e7	5.479e7	6.866e7	7.895e7	8.840e7	6.376e7	6.071e7	5.933e7	4.503e7	6.488e7	7.690e7	7.045e7	6.316e7	7.548e7	1.015e8	9.174e7	7.997e7
PRT	Q9D819	Inorganic pyrophosphatase OS=Mus musculus OX=10090 GN=Ppa1 PE=1 SV=1	null	null	Mouse_09-2020	null	[MS,MS:1001208,SEQUEST,]	1580.05	350.304	null	null	0.59	6.874e7	7.42	7.42	6.954e7	13.75	13.75	6.847e7	14.40	14.40	4.686e7	3.856e7	3.618e7	4.118e7	3.985e7	5.577e7	3.867e7	4.261e7	4.105e7	3.501e7	3.684e7	5.726e7	4.583e7	4.477e7	3.025e7	6.940e7	5.088e7	3.655e7
PRT	P62908	40S ribosomal protein S3 OS=Mus musculus OX=10090 GN=Rps3 PE=1 SV=1	null	null	Mouse_09-2020	null	[MS,MS:1001208,SEQUEST,]	1230.56	242.338	null	null	0.64	7.014e7	13.45	13.45	6.708e7	9.60	9.60	6.605e7	18.03	18.03	4.790e7	4.549e7	3.735e7	3.780e7	4.064e7	5.681e7	4.067e7	3.946e7	3.936e7	3.442e7	3.665e7	4.546e7	4.543e7	4.422e7	2.895e7	4.928e7	5.199e7	4.119e7
PRT	O55022	Membrane-associated progesterone receptor component 1 OS=Mus musculus OX=10090 GN=Pgrmc1 PE=1 SV=4	null	null	Mouse_09-2020	null	[MS,MS:1001208,SEQUEST,]	1227.08	228.109	null	null	0.69	1.666e8	19.42	19.42	1.831e8	24.18	24.18	1.648e8	15.95	15.95	1.061e8	8.520e7	7.639e7	1.243e8	1.542e8	1.381e8	8.028e7	8.098e7	8.582e7	1.303e8	1.103e8	1.401e8	9.175e7	7.633e7	8.749e7	1.513e8	1.565e8	1.295e8
PRT	Q9Z2I9	Succinate--CoA ligase [ADP-forming] subunit beta, mitochondrial OS=Mus musculus OX=10090 GN=Sucla2 PE=1 SV=2	null	null	Mouse_09-2020	null	[MS,MS:1001208,SEQUEST,]	865.46	207.590	null	null	0.47	6.441e7	15.28	15.28	6.261e7	5.77	5.77	6.928e7	19.43	19.43	3.977e7	3.401e7	3.655e7	3.309e7	4.784e7	5.240e7	3.558e7	3.593e7	3.116e7	3.464e7	3.976e7	4.045e7	4.441e7	3.661e7	2.965e7	4.184e7	5.402e7	4.730e7
PRT	Q9D1A2	Cytosolic non-specific dipeptidase OS=Mus musculus OX=10090 GN=Cndp2 PE=1 SV=1	null	null	Mouse_09-2020	null	[MS,MS:1001208,SEQUEST,]	970.14	248.750	null	null	0.56	3.554e7	7.45	7.45	3.545e7	4.40	4.40	3.366e7	12.77	12.77	2.397e7	1.663e7	1.616e7	2.245e7	2.103e7	3.311e7	2.024e7	2.148e7	1.722e7	1.695e7	2.132e7	2.368e7	2.119e7	1.924e7	1.287e7	3.690e7	2.343e7	2.100e7
PRT	P62702	40S ribosomal protein S4, X isoform OS=Mus musculus OX=10090 GN=Rps4x PE=1 SV=2	null	null	Mouse_09-2020	null	[MS,MS:1001208,SEQUEST,]	845.49	206.897	null	null	0.61	3.932e7	5.66	5.66	3.920e7	17.80	17.80	3.514e7	19.82	19.82	2.355e7	1.910e7	1.792e7	2.428e7	2.487e7	3.373e7	2.106e7	2.235e7	1.964e7	1.545e7	2.427e7	3.394e7	2.568e7	2.270e7	1.324e7	3.921e7	2.262e7	2.053e7
PRT	Q8BGQ7	Alanine--tRNA ligase, cytoplasmic OS=Mus musculus OX=10090 GN=Aars1 PE=1 SV=1	null	null	Mouse_09-2020	null	[MS,MS:1001208,SEQUEST,]	634.78	220.117	null	null	0.26	1.554e7	9.89	9.89	1.612e7	10.77	10.77	1.491e7	7.36	7.36	1.024e7	7.160e6	8.315e6	9.658e6	1.030e7	1.204e7	8.507e6	9.987e6	7.543e6	8.653e6	9.119e6	1.308e7	9.884e6	8.644e6	7.510e6	1.464e7	1.018e7	9.701e6
PRT	A0A0R4J0I6	Acyl-CoA dehydrogenase family member 11 OS=Mus musculus OX=10090 GN=Acad11 PE=1 SV=1	null	null	Mouse_09-2020	null	[MS,MS:1001208,SEQUEST,]	664.27	177.268	null	null	0.32	3.545e7	17.82	17.82	3.392e7	13.42	13.42	3.437e7	18.05	18.05	2.023e7	1.607e7	1.532e7	2.309e7	2.703e7	3.767e7	1.676e7	1.746e7	1.813e7	2.070e7	2.003e7	2.263e7	2.097e7	1.764e7	1.541e7	4.550e7	3.430e7	2.162e7
PRT	P80315	T-complex protein 1 subunit delta OS=Mus musculus OX=10090 GN=Cct4 PE=1 SV=3	null	null	Mouse_09-2020	null	[MS,MS:1001208,SEQUEST,]	584.72	221.894	null	null	0.52	1.957e7	10.85	10.85	1.927e7	15.43	15.43	2.003e7	16.36	16.36	1.039e7	9.951e6	9.542e6	1.250e7	1.227e7	1.429e7	9.929e6	1.047e7	9.090e6	1.030e7	1.480e7	1.326e7	1.528e7	1.115e7	7.883e6	1.930e7	1.589e7	1.283e7
PRT	O88428	Bifunctional 3'-phosphoadenosine 5'-phosphosulfate synthase 2 OS=Mus musculus OX=10090 GN=Papss2 PE=1 SV=2	null	null	Mouse_09-2020	null	[MS,MS:1001208,SEQUEST,]	572.53	177.406	null	null	0.39	2.177e7	16.21	16.21	1.900e7	31.70	31.70	1.884e7	21.52	21.52	1.270e7	1.117e7	1.011e7	1.585e7	1.693e7	1.533e7	8.604e6	1.077e7	8.658e6	1.035e7	1.965e7	1.549e7	1.088e7	9.866e6	1.006e7	1.723e7	1.445e7	1.894e7
PRT	Q8VDM4	26S proteasome non-ATPase regulatory subunit 2 OS=Mus musculus OX=10090 GN=Psmd2 PE=1 SV=1	null	null	Mouse_09-2020	null	[MS,MS:1001208,SEQUEST,]	420.82	195.960	null	null	0.32	1.862e7	22.26	22.26	1.947e7	17.07	17.07	1.689e7	22.15	22.15	1.186e7	9.760e6	8.466e6	1.034e7	1.173e7	2.392e7	1.145e7	1.270e7	1.037e7	9.229e6	7.559e6	1.336e7	1.234e7	1.214e7	6.128e6	1.761e7	1.220e7	9.393e6
PRT	Q8R084	UDP-glucuronosyltransferase OS=Mus musculus OX=10090 GN=Ugt2b1 PE=1 SV=1	null	null	Mouse_09-2020	null	[MS,MS:1001208,SEQUEST,]	1478.04	327.240	null	null	0.54	2.057e8	19.65	19.65	2.125e8	24.47	24.47	2.176e8	14.22	14.22	1.152e8	9.088e7	8.954e7	1.348e8	1.749e8	1.795e8	1.192e8	1.270e8	1.008e8	1.452e8	2.051e8	1.419e8	1.343e8	1.330e8	1.041e8	1.686e8	1.561e8	1.667e8
PRT	Q8VCC2	Liver carboxylesterase 1 OS=Mus musculus OX=10090 GN=Ces1 PE=1 SV=1	null	null	Mouse_09-2020	null	[MS,MS:1001208,SEQUEST,]	1045.74	262.034	null	null	0.38	3.209e7	23.18	23.18	3.689e7	36.83	36.83	3.400e7	14.91	14.91	3.209e7	1.558e7	1.846e7	1.783e7	1.644e7	2.840e7	2.274e7	2.125e7	1.855e7	2.072e7	5.762e6	1.794e7	2.338e7	1.839e7	1.729e7	2.621e7	2.120e7	2.253e7
PRT	Q91WT7	3-alpha-hydroxysteroid dehydrogenase type 1 OS=Mus musculus OX=10090 GN=Akr1c14 PE=1 SV=1	null	null	Mouse_09-2020	null	[MS,MS:1001208,SEQUEST,]	1499.52	338.182	null	null	0.62	7.547e7	14.04	14.04	7.211e7	20.47	20.47	7.570e7	22.29	22.29	6.007e7	4.006e7	3.815e7	4.375e7	3.616e7	6.107e7	4.229e7	5.119e7	4.188e7	3.841e7	3.084e7	3.769e7	5.849e7	4.529e7	3.299e7	8.332e7	5.212e7	3.346e7
PRT	E9Q9E1	Eukaryotic translation initiation factor 4 gamma 1 OS=Mus musculus OX=10090 GN=Eif4g1 PE=1 SV=1	null	null	Mouse_09-2020	null	[MS,MS:1001208,SEQUEST,]	415.36	157.957	null	null	0.21	9.336e6	13.33	13.33	8.972e6	19.91	19.91	8.857e6	16.10	16.10	5.188e6	4.618e6	4.497e6	5.189e6	6.732e6	8.786e6	4.299e6	4.799e6	4.885e6	4.251e6	7.178e6	6.640e6	6.510e6	5.179e6	3.769e6	7.136e6	6.585e6	5.850e6
PRT	Q60932	Voltage-dependent anion-selective channel protein 1 OS=Mus musculus OX=10090 GN=Vdac1 PE=1 SV=3	null	null	Mouse_09-2020	null	[MS,MS:1001208,SEQUEST,]	1661.69	290.002	null	null	0.69	7.387e7	12.53	12.53	8.158e7	22.13	22.13	7.885e7	11.60	11.60	4.047e7	3.695e7	3.353e7	5.432e7	4.920e7	6.180e7	3.843e7	3.905e7	3.625e7	4.611e7	6.609e7	5.978e7	4.267e7	3.829e7	4.142e7	7.583e7	6.174e7	6.237e7
PRT	Q8BW75	Amine oxidase [flavin-containing] B OS=Mus musculus OX=10090 GN=Maob PE=1 SV=4	null	null	Mouse_09-2020	null	[MS,MS:1001208,SEQUEST,]	1162.52	263.740	null	null	0.53	4.727e7	16.52	16.52	4.713e7	20.09	20.09	4.186e7	13.62	13.62	2.985e7	2.597e7	2.810e7	2.689e7	2.644e7	5.003e7	2.889e7	3.209e7	2.608e7	2.402e7	1.741e7	2.795e7	3.190e7	2.675e7	2.201e7	3.928e7	3.006e7	2.609e7
PRT	P47962	60S ribosomal protein L5 OS=Mus musculus OX=10090 GN=Rpl5 PE=1 SV=3	null	null	Mouse_09-2020	null	[MS,MS:1001208,SEQUEST,]	1185.60	315.397	null	null	0.40	1.794e8	23.68	23.68	1.881e8	28.46	28.46	1.811e8	13.49	13.49	9.531e7	7.560e7	7.652e7	1.511e8	1.442e8	1.597e8	7.981e7	9.209e7	9.152e7	9.716e7	1.205e8	1.973e8	1.235e8	8.824e7	7.905e7	1.669e8	1.479e8	1.376e8
PRT	Q9DB20	ATP synthase subunit O, mitochondrial OS=Mus musculus OX=10090 GN=Atp5po PE=1 SV=1	null	null	Mouse_09-2020	null	[MS,MS:1001208,SEQUEST,]	1546.11	269.199	null	null	0.67	1.661e8	16.13	16.13	1.714e8	16.48	16.48	1.786e8	14.53	14.53	9.299e7	8.185e7	8.031e7	1.126e8	1.305e8	1.204e8	8.102e7	8.952e7	7.678e7	9.898e7	1.239e8	1.242e8	1.074e8	7.514e7	8.997e7	1.620e8	1.342e8	1.401e8
PRT	P24369	Peptidyl-prolyl cis-trans isomerase B OS=Mus musculus OX=10090 GN=Ppib PE=1 SV=2	null	null	Mouse_09-2020	null	[MS,MS:1001208,SEQUEST,]	1718.66	369.348	null	null	0.70	1.107e8	19.92	19.92	1.261e8	31.61	31.61	1.244e8	13.90	13.90	6.477e7	4.704e7	5.032e7	8.191e7	9.327e7	9.246e7	5.371e7	6.148e7	6.194e7	6.444e7	1.225e8	1.029e8	7.257e7	7.021e7	5.602e7	8.878e7	9.448e7	8.775e7
PRT	Q9DCX2	ATP synthase subunit d, mitochondrial OS=Mus musculus OX=10090 GN=Atp5pd PE=1 SV=3	null	null	Mouse_09-2020	null	[MS,MS:1001208,SEQUEST,]	1914.20	404.623	null	null	0.85	1.287e8	24.95	24.95	1.464e8	46.14	46.14	1.412e8	29.79	29.79	7.072e7	6.619e7	5.958e7	1.013e8	1.171e8	8.612e7	4.692e7	5.745e7	6.305e7	1.007e8	1.617e8	1.104e8	7.530e7	6.214e7	8.745e7	1.108e8	1.173e8	1.496e8
PRT	P14148	60S ribosomal protein L7 OS=Mus musculus OX=10090 GN=Rpl7 PE=1 SV=2	null	null	Mouse_09-2020	null	[MS,MS:1001208,SEQUEST,]	1077.79	181.886	null	null	0.49	9.085e7	9.57	9.57	8.779e7	13.42	13.42	8.594e7	14.45	14.45	5.310e7	4.048e7	4.126e7	5.629e7	6.079e7	7.902e7	4.344e7	4.554e7	4.588e7	4.219e7	5.712e7	6.690e7	5.661e7	4.984e7	3.173e7	7.584e7	6.264e7	5.789e7
PRT	O35129	Prohibitin-2 OS=Mus musculus OX=10090 GN=Phb2 PE=1 SV=1	null	null	Mouse_09-2020	null	[MS,MS:1001208,SEQUEST,]	1124.04	240.324	null	null	0.69	8.803e7	7.19	7.19	8.549e7	19.05	19.05	8.486e7	7.44	7.44	5.839e7	4.811e7	4.444e7	4.829e7	5.174e7	7.341e7	4.947e7	5.247e7	5.298e7	4.863e7	3.751e7	4.846e7	5.490e7	4.954e7	4.453e7	7.800e7	6.121e7	5.208e7
PRT	Q8BH00	2-aminomuconic semialdehyde dehydrogenase OS=Mus musculus OX=10090 GN=Aldh8a1 PE=1 SV=1	null	null	Mouse_09-2020	null	[MS,MS:1001208,SEQUEST,]	1252.67	291.069	null	null	0.46	1.094e8	30.59	30.59	1.153e8	28.23	28.23	1.181e8	8.80	8.80	8.632e7	8.298e7	5.871e7	4.937e7	4.453e7	7.738e7	7.099e7	8.368e7	7.814e7	5.848e7	4.189e7	6.131e7	7.013e7	7.212e7	5.879e7	1.110e8	1.007e8	7.055e7
PRT	P25688	Uricase OS=Mus musculus OX=10090 GN=Uox PE=1 SV=2	null	null	Mouse_09-2020	null	[MS,MS:1001208,SEQUEST,]	1195.27	275.690	null	null	0.58	6.694e7	18.68	18.68	7.143e7	24.75	24.75	7.434e7	20.09	20.09	5.230e7	3.966e7	3.319e7	3.265e7	3.045e7	5.127e7	4.857e7	4.783e7	3.886e7	3.298e7	2.631e7	3.354e7	4.238e7	4.409e7	3.855e7	5.179e7	6.743e7	3.735e7
PRT	Q91WT9	Cystathionine beta-synthase OS=Mus musculus OX=10090 GN=Cbs PE=1 SV=3	null	null	Mouse_09-2020	null	[MS,MS:1001208,SEQUEST,]	694.72	202.854	null	null	0.35	3.978e7	13.62	13.62	3.720e7	21.48	21.48	3.645e7	10.53	10.53	2.320e7	2.007e7	1.947e7	2.393e7	3.152e7	3.355e7	1.895e7	2.057e7	1.922e7	1.547e7	2.825e7	3.308e7	2.171e7	1.970e7	1.673e7	3.251e7	2.880e7	2.818e7
PRT	P42932	T-complex protein 1 subunit theta OS=Mus musculus OX=10090 GN=Cct8 PE=1 SV=3	null	null	Mouse_09-2020	null	[MS,MS:1001208,SEQUEST,]	509.59	163.858	null	null	0.39	2.567e7	17.22	17.22	2.179e7	17.20	17.20	2.257e7	16.87	16.87	1.638e7	1.396e7	1.302e7	1.262e7	1.141e7	2.386e7	1.408e7	1.347e7	1.108e7	1.087e7	9.486e6	1.059e7	1.440e7	1.275e7	7.342e6	2.186e7	1.761e7	1.321e7
PRT	Q01279	Epidermal growth factor receptor OS=Mus musculus OX=10090 GN=Egfr PE=1 SV=1	null	null	Mouse_09-2020	null	[MS,MS:1001208,SEQUEST,]	398.83	147.686	null	null	0.25	1.818e7	11.65	11.65	1.840e7	22.22	22.22	1.576e7	26.37	26.37	1.362e7	8.339e6	8.449e6	9.115e6	1.104e7	1.618e7	1.083e7	1.111e7	7.142e6	7.577e6	1.294e7	1.708e7	1.077e7	1.194e7	6.861e6	1.819e7	8.413e6	7.914e6
PRT	Q63880	Carboxylesterase 3A OS=Mus musculus OX=10090 GN=Ces3a PE=1 SV=2	null	null	Mouse_09-2020	null	[MS,MS:1001208,SEQUEST,]	2245.02	516.956	null	null	0.43	2.877e8	12.83	12.83	3.340e8	19.53	19.53	3.097e8	8.57	8.57	1.954e8	1.347e8	1.300e8	1.965e8	2.228e8	2.218e8	1.524e8	1.490e8	1.518e8	1.846e8	2.269e8	2.664e8	1.795e8	1.886e8	1.477e8	2.750e8	2.556e8	2.050e8
PRT	P62960	Y-box-binding protein 1 OS=Mus musculus OX=10090 GN=Ybx1 PE=1 SV=3	null	null	Mouse_09-2020	null	[MS,MS:1001208,SEQUEST,]	795.20	243.522	null	null	0.58	9.676e6	41.47	41.47	8.997e6	22.83	22.83	8.447e6	22.55	22.55	4.899e6	3.601e6	3.918e6	6.723e6	8.291e6	1.563e7	4.311e6	4.096e6	3.962e6	5.132e6	6.095e6	8.290e6	4.239e6	3.989e6	3.368e6	1.036e7	7.370e6	7.469e6
PRT	P35700	Peroxiredoxin-1 OS=Mus musculus OX=10090 GN=Prdx1 PE=1 SV=1	null	null	Mouse_09-2020	null	[MS,MS:1001208,SEQUEST,]	2660.12	412.048	null	null	0.68	6.377e8	16.28	16.28	6.522e8	12.28	12.28	5.988e8	19.84	19.84	3.907e8	3.858e8	3.743e8	3.547e8	3.353e8	5.757e8	3.880e8	3.893e8	3.317e8	3.505e8	2.820e8	3.991e8	5.265e8	3.586e8	2.973e8	5.988e8	4.509e8	3.481e8
PRT	Q8BTM8	Filamin-A OS=Mus musculus OX=10090 GN=Flna PE=1 SV=5	null	null	Mouse_09-2020	null	[MS,MS:1001208,SEQUEST,]	346.80	141.035	null	null	0.14	2.961e6	37.61	37.61	3.543e6	30.61	30.61	3.278e6	13.50	13.50	1.958e6	1.384e6	1.355e6	3.758e6	2.970e6	2.457e6	1.806e6	2.060e6	1.740e6	1.268e6	2.867e6	3.732e6	1.755e6	1.985e6	1.811e6	2.803e6	2.171e6	2.487e6
PRT	Q5FW57	Glycine N-acyltransferase-like protein OS=Mus musculus OX=10090 GN=Gm4952 PE=1 SV=3	null	null	Mouse_09-2020	null	[MS,MS:1001208,SEQUEST,]	1325.55	353.210	null	null	0.67	7.711e7	8.48	8.48	6.834e7	19.91	19.91	8.319e7	10.61	10.61	4.448e7	3.843e7	3.915e7	4.727e7	5.046e7	6.381e7	4.929e7	3.804e7	4.213e7	3.788e7	3.077e7	3.854e7	4.675e7	4.137e7	4.851e7	9.729e7	6.441e7	5.276e7
PRT	Q9CZ13	Cytochrome b-c1 complex subunit 1, mitochondrial OS=Mus musculus OX=10090 GN=Uqcrc1 PE=1 SV=2	null	null	Mouse_09-2020	null	[MS,MS:1001208,SEQUEST,]	1338.42	312.371	null	null	0.44	8.271e7	22.09	22.09	7.579e7	23.84	23.84	6.478e7	30.21	30.21	6.388e7	4.164e7	3.914e7	3.867e7	3.264e7	7.913e7	5.943e7	4.762e7	3.683e7	3.401e7	2.686e7	5.063e7	4.377e7	5.698e7	2.485e7	7.962e7	4.247e7	3.409e7
PRT	P00329	Alcohol dehydrogenase 1 OS=Mus musculus OX=10090 GN=Adh1 PE=1 SV=2	null	null	Mouse_09-2020	null	[MS,MS:1001208,SEQUEST,]	2340.46	413.606	null	null	0.36	9.479e8	36.96	36.96	1.013e9	18.29	18.29	9.936e8	20.98	20.98	8.429e8	7.327e8	6.065e8	3.659e8	4.244e8	5.897e8	6.784e8	7.227e8	3.952e8	4.932e8	6.342e8	5.121e8	5.770e8	4.509e8	4.550e8	1.007e9	1.087e9	7.520e8
PRT	Q9CQ62	2,4-dienoyl-CoA reductase, mitochondrial OS=Mus musculus OX=10090 GN=Decr1 PE=1 SV=1	null	null	Mouse_09-2020	null	[MS,MS:1001208,SEQUEST,]	1312.75	271.227	null	null	0.53	1.322e8	9.73	9.73	1.344e8	16.85	16.85	1.412e8	13.64	13.64	8.204e7	7.090e7	5.869e7	8.960e7	9.685e7	1.056e8	6.315e7	5.898e7	6.065e7	7.500e7	8.804e7	9.668e7	7.823e7	6.396e7	8.816e7	1.503e8	1.046e8	9.359e7
PRT	P70441	Na(+)/H(+) exchange regulatory cofactor NHE-RF1 OS=Mus musculus OX=10090 GN=Slc9a3r1 PE=1 SV=3	null	null	Mouse_09-2020	null	[MS,MS:1001208,SEQUEST,]	916.64	233.243	null	null	0.62	2.910e7	26.89	26.89	3.297e7	31.85	31.85	3.126e7	5.31	5.31	1.641e7	1.345e7	1.145e7	2.762e7	2.446e7	2.705e7	1.414e7	1.588e7	1.511e7	1.807e7	3.144e7	3.001e7	1.845e7	1.637e7	1.566e7	3.218e7	2.324e7	2.270e7
PRT	Q9WU79	Proline dehydrogenase 1, mitochondrial OS=Mus musculus OX=10090 GN=Prodh PE=1 SV=2	null	null	Mouse_09-2020	null	[MS,MS:1001208,SEQUEST,]	641.90	191.579	null	null	0.36	1.962e7	20.39	20.39	2.065e7	29.22	29.22	1.480e7	24.63	24.63	1.214e7	1.066e7	1.078e7	9.462e6	1.153e7	2.252e7	1.210e7	1.252e7	1.096e7	1.121e7	4.791e6	1.143e7	1.122e7	1.208e7	7.152e6	1.540e7	9.112e6	8.198e6
PRT	P12970	60S ribosomal protein L7a OS=Mus musculus OX=10090 GN=Rpl7a PE=1 SV=2	null	null	Mouse_09-2020	null	[MS,MS:1001208,SEQUEST,]	711.68	185.571	null	null	0.44	7.200e7	24.29	24.29	7.163e7	33.22	33.22	8.129e7	14.64	14.64	4.109e7	3.113e7	2.750e7	5.689e7	6.249e7	6.980e7	3.254e7	3.482e7	3.136e7	4.111e7	7.212e7	6.517e7	5.102e7	3.624e7	3.180e7	8.336e7	5.969e7	6.009e7
PRT	P61979	Heterogeneous nuclear ribonucleoprotein K OS=Mus musculus OX=10090 GN=Hnrnpk PE=1 SV=1	null	null	Mouse_09-2020	null	[MS,MS:1001208,SEQUEST,]	453.47	157.346	null	null	0.53	1.970e7	9.15	9.15	2.052e7	11.34	11.34	1.931e7	8.08	8.08	1.262e7	1.090e7	9.156e6	1.193e7	1.446e7	1.527e7	9.904e6	1.099e7	1.005e7	1.193e7	1.266e7	1.360e7	1.146e7	1.047e7	1.042e7	1.653e7	1.356e7	1.319e7
PRT	Q8CIE6	Coatomer subunit alpha OS=Mus musculus OX=10090 GN=Copa PE=1 SV=2	null	null	Mouse_09-2020	null	[MS,MS:1001208,SEQUEST,]	605.08	185.478	null	null	0.21	1.492e7	11.08	11.08	1.453e7	14.41	14.41	1.403e7	24.08	24.08	9.318e6	8.517e6	8.290e6	8.966e6	9.349e6	1.118e7	7.083e6	8.434e6	7.153e6	6.582e6	9.361e6	1.174e7	1.061e7	8.797e6	6.509e6	8.233e6	1.116e7	8.664e6
PRT	P16332	Methylmalonyl-CoA mutase, mitochondrial OS=Mus musculus OX=10090 GN=Mmut PE=1 SV=2	null	null	Mouse_09-2020	null	[MS,MS:1001208,SEQUEST,]	512.06	190.341	null	null	0.39	2.451e7	28.89	28.89	1.718e7	46.09	46.09	1.741e7	33.46	33.46	1.554e7	1.431e7	1.206e7	9.717e6	7.508e6	2.139e7	1.445e7	1.277e7	1.237e7	5.553e6	3.791e6	9.215e6	1.475e7	1.271e7	6.134e6	1.924e7	1.186e7	6.787e6
PRT	P80316	T-complex protein 1 subunit epsilon OS=Mus musculus OX=10090 GN=Cct5 PE=1 SV=1	null	null	Mouse_09-2020	null	[MS,MS:1001208,SEQUEST,]	375.15	162.222	null	null	0.46	2.241e7	9.80	9.80	2.242e7	12.72	12.72	2.216e7	20.14	20.14	1.338e7	1.173e7	1.208e7	1.393e7	1.366e7	1.710e7	1.223e7	1.430e7	1.208e7	1.191e7	1.014e7	1.480e7	1.513e7	1.333e7	9.959e6	1.361e7	1.696e7	1.422e7
PRT	A0A0R4J140	Clustered mitochondria protein homolog OS=Mus musculus OX=10090 GN=Cluh PE=1 SV=1	null	null	Mouse_09-2020	null	[MS,MS:1001208,SEQUEST,]	312.02	107.649	null	null	0.18	7.861e6	13.11	13.11	7.096e6	28.12	28.12	6.196e6	32.58	32.58	5.313e6	4.036e6	2.755e6	5.084e6	4.088e6	7.036e6	5.838e6	5.246e6	3.292e6	2.500e6	2.921e6	4.964e6	5.143e6	3.998e6	1.705e6	7.659e6	3.955e6	3.165e6
PRT	P24456	Cytochrome P450 2D10 OS=Mus musculus OX=10090 GN=Cyp2d10 PE=1 SV=2	null	null	Mouse_09-2020	null	[MS,MS:1001208,SEQUEST,]	1583.62	401.481	null	null	0.43	6.775e7	18.03	18.03	7.881e7	27.05	27.05	7.178e7	16.72	16.72	4.873e7	3.268e7	3.900e7	3.545e7	3.624e7	7.131e7	5.529e7	5.454e7	4.741e7	3.513e7	2.728e7	4.197e7	4.471e7	4.544e7	3.168e7	8.298e7	5.106e7	3.467e7
PRT	Q91X83	S-adenosylmethionine synthase isoform type-1 OS=Mus musculus OX=10090 GN=Mat1a PE=1 SV=1	null	null	Mouse_09-2020	null	[MS,MS:1001208,SEQUEST,]	1638.03	350.394	null	null	0.40	1.838e8	7.77	7.77	1.703e8	18.32	18.32	1.738e8	9.51	9.51	1.182e8	1.050e8	8.767e7	1.046e8	1.085e8	1.697e8	1.098e8	1.295e8	9.651e7	8.253e7	7.826e7	1.024e8	1.005e8	1.007e8	8.529e7	1.779e8	1.043e8	1.154e8
PRT	Q8JZR0	Long-chain-fatty-acid--CoA ligase 5 OS=Mus musculus OX=10090 GN=Acsl5 PE=1 SV=1	null	null	Mouse_09-2020	null	[MS,MS:1001208,SEQUEST,]	1051.88	225.755	null	null	0.38	4.827e7	13.99	13.99	4.372e7	30.21	30.21	4.943e7	16.71	16.71	3.109e7	2.971e7	2.299e7	2.358e7	2.670e7	4.367e7	2.889e7	2.857e7	2.685e7	2.067e7	1.244e7	2.245e7	3.451e7	2.937e7	2.593e7	4.131e7	3.566e7	2.411e7
PRT	Q9CZS1	Aldehyde dehydrogenase X, mitochondrial OS=Mus musculus OX=10090 GN=Aldh1b1 PE=1 SV=1	null	null	Mouse_09-2020	null	[MS,MS:1001208,SEQUEST,]	711.02	172.747	null	null	0.49	2.232e7	12.32	12.32	2.383e7	16.54	16.54	2.239e7	21.34	21.34	1.857e7	1.137e7	1.064e7	1.357e7	1.383e7	1.587e7	1.086e7	1.310e7	1.096e7	1.302e7	1.553e7	1.994e7	1.259e7	1.281e7	1.483e7	2.075e7	1.374e7	2.031e7
PRT	Q9WVL0	Maleylacetoacetate isomerase OS=Mus musculus OX=10090 GN=Gstz1 PE=1 SV=1	null	null	Mouse_09-2020	null	[MS,MS:1001208,SEQUEST,]	2102.18	427.548	null	null	0.80	1.531e8	22.46	22.46	1.395e8	15.64	15.64	1.690e8	10.06	10.06	1.492e8	7.870e7	7.312e7	7.391e7	8.280e7	1.280e8	8.134e7	8.131e7	6.838e7	9.999e7	7.505e7	9.728e7	1.077e8	8.259e7	8.743e7	1.468e8	1.237e8	1.227e8
PRT	P17751	Triosephosphate isomerase OS=Mus musculus OX=10090 GN=Tpi1 PE=1 SV=4	null	null	Mouse_09-2020	null	[MS,MS:1001208,SEQUEST,]	1838.46	310.216	null	null	0.56	2.028e8	20.08	20.08	2.207e8	26.99	26.99	2.023e8	16.75	16.75	1.217e8	8.525e7	1.021e8	1.393e8	1.723e8	1.529e8	9.949e7	1.070e8	9.522e7	1.285e8	1.938e8	1.805e8	1.089e8	9.659e7	9.236e7	2.211e8	1.756e8	1.736e8
PRT	Q9WTP7	GTP:AMP phosphotransferase AK3, mitochondrial OS=Mus musculus OX=10090 GN=Ak3 PE=1 SV=3	null	null	Mouse_09-2020	null	[MS,MS:1001208,SEQUEST,]	1327.79	272.704	null	null	0.75	7.828e7	16.56	16.56	7.356e7	11.40	11.40	7.538e7	5.81	5.81	4.141e7	3.494e7	3.713e7	4.644e7	6.068e7	6.757e7	3.657e7	4.046e7	3.820e7	3.527e7	4.667e7	5.464e7	4.394e7	4.164e7	4.120e7	7.198e7	5.402e7	5.294e7
PRT	Q99N15	17beta-hydroxysteroid dehydrogenase type 10/short chain L-3-hydroxyacyl-CoA dehydrogenase OS=Mus musculus OX=10090 GN=Hsd17b10 PE=1 SV=1	null	null	Mouse_09-2020	null	[MS,MS:1001208,SEQUEST,]	1453.67	346.213	null	null	0.80	7.491e7	32.12	32.12	7.372e7	20.42	20.42	8.023e7	22.59	22.59	7.619e7	6.720e7	3.260e7	3.823e7	4.052e7	6.537e7	4.636e7	5.181e7	4.399e7	3.170e7	3.092e7	4.734e7	4.783e7	4.332e7	5.683e7	1.006e8	4.988e7	4.261e7
PRT	Q8VCN5	Cystathionine gamma-lyase OS=Mus musculus OX=10090 GN=Cth PE=1 SV=1	null	null	Mouse_09-2020	null	[MS,MS:1001208,SEQUEST,]	1552.61	293.885	null	null	0.54	8.987e7	37.15	37.15	1.081e8	16.27	16.27	1.002e8	16.38	16.38	9.351e7	8.784e7	4.632e7	4.430e7	4.724e7	6.621e7	4.698e7	6.267e7	5.380e7	6.047e7	6.463e7	5.495e7	5.295e7	5.111e7	6.111e7	9.283e7	8.087e7	8.613e7
PRT	P07724	Albumin OS=Mus musculus OX=10090 GN=Alb PE=1 SV=3	null	null	Mouse_09-2020	null	[MS,MS:1001208,SEQUEST,]	1277.26	248.582	null	null	0.29	1.290e8	89.14	89.14	3.351e8	76.85	76.85	3.822e8	77.38	77.38	3.544e8	5.020e7	4.672e7	9.086e7	6.901e7	5.072e8	5.622e8	4.518e8	1.707e8	7.777e7	6.430e7	2.135e8	2.688e8	2.251e8	1.784e8	9.853e8	8.481e7	8.699e7
PRT	Q9CQA3	Succinate dehydrogenase [ubiquinone] iron-sulfur subunit, mitochondrial OS=Mus musculus OX=10090 GN=Sdhb PE=1 SV=1	null	null	Mouse_09-2020	null	[MS,MS:1001208,SEQUEST,]	985.35	192.305	null	null	0.49	5.930e7	17.46	17.46	6.717e7	13.56	13.56	6.726e7	21.57	21.57	3.546e7	3.706e7	3.645e7	3.211e7	3.460e7	5.169e7	2.964e7	4.036e7	3.192e7	3.687e7	4.445e7	4.439e7	3.274e7	3.553e7	3.869e7	5.763e7	5.245e7	6.309e7
PRT	Q80XN0	D-beta-hydroxybutyrate dehydrogenase, mitochondrial OS=Mus musculus OX=10090 GN=Bdh1 PE=1 SV=2	null	null	Mouse_09-2020	null	[MS,MS:1001208,SEQUEST,]	989.77	211.071	null	null	0.39	6.069e7	8.08	8.08	6.065e7	14.90	14.90	5.861e7	5.27	5.27	3.677e7	2.989e7	3.143e7	3.739e7	3.711e7	5.411e7	3.542e7	3.689e7	3.397e7	3.265e7	2.618e7	3.631e7	3.394e7	3.361e7	2.757e7	5.351e7	4.483e7	3.883e7
PRT	Q99MN9	Propionyl-CoA carboxylase beta chain, mitochondrial OS=Mus musculus OX=10090 GN=Pccb PE=1 SV=2	null	null	Mouse_09-2020	null	[MS,MS:1001208,SEQUEST,]	900.97	248.874	null	null	0.49	2.720e7	11.45	11.45	2.448e7	10.98	10.98	2.563e7	15.30	15.30	1.564e7	1.505e7	1.395e7	1.432e7	1.776e7	2.119e7	1.578e7	1.532e7	1.367e7	1.159e7	1.252e7	1.560e7	1.580e7	1.562e7	1.405e7	1.806e7	1.837e7	1.595e7
PRT	P50580	Proliferation-associated protein 2G4 OS=Mus musculus OX=10090 GN=Pa2g4 PE=1 SV=3	null	null	Mouse_09-2020	null	[MS,MS:1001208,SEQUEST,]	727.97	181.467	null	null	0.44	3.353e7	9.93	9.93	2.705e7	17.55	17.55	3.061e7	24.04	24.04	2.100e7	1.810e7	1.813e7	1.977e7	2.343e7	2.642e7	1.484e7	1.583e7	1.813e7	1.427e7	1.399e7	1.996e7	2.343e7	2.177e7	1.609e7	2.006e7	2.204e7	1.824e7
PRT	O08749	Dihydrolipoyl dehydrogenase, mitochondrial OS=Mus musculus OX=10090 GN=Dld PE=1 SV=2	null	null	Mouse_09-2020	null	[MS,MS:1001208,SEQUEST,]	837.23	203.575	null	null	0.35	5.763e7	15.25	15.25	5.159e7	24.29	24.29	5.523e7	8.77	8.77	3.131e7	2.937e7	2.429e7	3.743e7	4.501e7	4.857e7	2.540e7	2.530e7	2.401e7	2.785e7	4.454e7	4.394e7	3.068e7	3.015e7	2.812e7	5.345e7	4.168e7	4.304e7
PRT	Q9D2G2	Dihydrolipoyllysine-residue succinyltransferase component of 2-oxoglutarate dehydrogenase complex, mitochondrial OS=Mus musculus OX=10090 GN=Dlst PE=1 SV=1	null	null	Mouse_09-2020	null	[MS,MS:1001208,SEQUEST,]	833.44	193.035	null	null	0.31	5.441e7	9.49	9.49	5.537e7	26.32	26.32	5.758e7	16.31	16.31	3.407e7	2.929e7	2.500e7	3.332e7	3.928e7	4.047e7	2.492e7	2.537e7	2.495e7	3.813e7	4.536e7	3.989e7	3.135e7	2.905e7	3.130e7	4.724e7	5.590e7	4.056e7
PRT	Q8R164	Valacyclovir hydrolase OS=Mus musculus OX=10090 GN=Bphl PE=1 SV=1	null	null	Mouse_09-2020	null	[MS,MS:1001208,SEQUEST,]	737.54	197.631	null	null	0.62	3.008e7	15.70	15.70	2.849e7	17.34	17.34	3.007e7	19.40	19.40	1.628e7	1.407e7	1.370e7	1.858e7	2.005e7	3.163e7	1.692e7	1.579e7	1.376e7	1.481e7	2.395e7	1.963e7	1.699e7	1.650e7	1.246e7	3.274e7	3.231e7	1.956e7
PRT	Q8BGL3	Sulfotransferase OS=Mus musculus OX=10090 GN=Sult2a8 PE=1 SV=1	null	null	Mouse_09-2020	null	[MS,MS:1001208,SEQUEST,]	809.90	189.805	null	null	0.55	4.925e7	36.04	36.04	5.180e7	44.46	44.46	4.495e7	31.55	31.55	4.294e7	3.158e7	2.211e7	1.555e7	1.646e7	4.165e7	3.503e7	4.554e7	3.589e7	2.392e7	1.314e7	1.963e7	3.311e7	3.922e7	1.773e7	4.520e7	3.365e7	1.990e7
PRT	Q8CHR6	Dihydropyrimidine dehydrogenase [NADP(+)] OS=Mus musculus OX=10090 GN=Dpyd PE=1 SV=1	null	null	Mouse_09-2020	null	[MS,MS:1001208,SEQUEST,]	773.32	212.919	null	null	0.26	1.883e7	31.93	31.93	1.967e7	24.63	24.63	2.294e7	17.25	17.25	1.331e7	1.770e7	1.069e7	1.092e7	1.021e7	1.330e7	1.116e7	1.495e7	1.406e7	1.083e7	9.613e6	1.088e7	1.484e7	1.413e7	1.183e7	1.656e7	1.369e7	1.458e7
PRT	Q8VEK3	Heterogeneous nuclear ribonucleoprotein U OS=Mus musculus OX=10090 GN=Hnrnpu PE=1 SV=1	null	null	Mouse_09-2020	null	[MS,MS:1001208,SEQUEST,]	750.55	238.638	null	null	0.27	2.683e7	16.94	16.94	2.649e7	18.23	18.23	2.554e7	15.25	15.25	1.419e7	1.240e7	1.194e7	1.962e7	2.040e7	2.290e7	1.206e7	1.505e7	1.222e7	1.558e7	2.040e7	1.859e7	1.365e7	1.249e7	1.381e7	2.391e7	2.054e7	2.181e7
PRT	Q8VCQ8	Caldesmon 1 OS=Mus musculus OX=10090 GN=Cald1 PE=1 SV=1	null	null	Mouse_09-2020	null	[MS,MS:1001208,SEQUEST,]	507.48	196.977	null	null	0.37	1.066e7	38.71	38.71	1.134e7	40.38	40.38	9.621e6	29.22	29.22	4.815e6	4.071e6	4.686e6	1.062e7	1.096e7	9.213e6	4.054e6	4.331e6	4.330e6	7.464e6	1.085e7	9.663e6	5.384e6	4.639e6	5.084e6	7.417e6	9.877e6	1.018e7
PRT	Q9Z1Q9	Valine--tRNA ligase OS=Mus musculus OX=10090 GN=Vars1 PE=1 SV=1	null	null	Mouse_09-2020	null	[MS,MS:1001208,SEQUEST,]	652.66	184.367	null	null	0.22	1.445e7	4.91	4.91	1.396e7	10.48	10.48	1.198e7	15.84	15.84	9.631e6	7.371e6	6.345e6	8.881e6	8.902e6	1.317e7	8.162e6	8.811e6	6.904e6	6.875e6	6.738e6	1.056e7	8.579e6	8.419e6	5.066e6	1.212e7	8.716e6	7.717e6
PRT	P09405	Nucleolin OS=Mus musculus OX=10090 GN=Ncl PE=1 SV=2	null	null	Mouse_09-2020	null	[MS,MS:1001208,SEQUEST,]	579.53	170.816	null	null	0.30	2.617e7	25.69	25.69	2.383e7	25.94	25.94	2.708e7	24.22	24.22	1.931e7	1.770e7	1.717e7	1.275e7	1.265e7	1.962e7	1.351e7	1.551e7	1.440e7	1.313e7	7.652e6	1.304e7	1.800e7	1.668e7	1.354e7	1.540e7	2.051e7	1.317e7
PRT	Q8K0E8	Fibrinogen beta chain OS=Mus musculus OX=10090 GN=Fgb PE=1 SV=1	null	null	Mouse_09-2020	null	[MS,MS:1001208,SEQUEST,]	538.41	165.469	null	null	0.42	2.691e7	24.73	24.73	2.924e7	37.16	37.16	2.120e7	29.44	29.44	2.137e7	1.041e7	8.753e6	1.967e7	1.393e7	2.729e7	1.676e7	1.812e7	1.182e7	7.171e6	2.721e7	2.527e7	1.518e7	1.242e7	9.944e6	2.738e7	1.002e7	8.836e6
PRT	P80318	T-complex protein 1 subunit gamma OS=Mus musculus OX=10090 GN=Cct3 PE=1 SV=1	null	null	Mouse_09-2020	null	[MS,MS:1001208,SEQUEST,]	456.82	169.164	null	null	0.42	1.676e7	26.05	26.05	1.571e7	18.45	18.45	1.380e7	27.09	27.09	1.130e7	1.266e7	7.627e6	8.940e6	6.797e6	1.528e7	9.676e6	1.015e7	9.624e6	6.557e6	7.233e6	1.029e7	1.085e7	9.723e6	4.827e6	1.287e7	1.114e7	6.529e6
PRT	Q4LDG0	Bile acyl-CoA synthetase OS=Mus musculus OX=10090 GN=Slc27a5 PE=1 SV=2	null	null	Mouse_09-2020	null	[MS,MS:1001208,SEQUEST,]	438.47	147.127	null	null	0.34	2.605e7	13.41	13.41	3.227e7	21.76	21.76	2.095e7	26.72	26.72	1.895e7	1.212e7	1.384e7	1.468e7	1.376e7	2.485e7	2.123e7	1.924e7	1.546e7	1.414e7	1.042e7	2.265e7	1.917e7	1.761e7	9.591e6	2.016e7	1.440e7	1.419e7
PRT	Q922B2	Aspartate--tRNA ligase, cytoplasmic OS=Mus musculus OX=10090 GN=Dars1 PE=1 SV=2	null	null	Mouse_09-2020	null	[MS,MS:1001208,SEQUEST,]	342.86	138.885	null	null	0.49	1.885e7	22.90	22.90	1.765e7	34.42	34.42	1.212e7	38.97	38.97	1.312e7	9.865e6	8.584e6	8.008e6	7.809e6	1.913e7	1.239e7	1.194e7	9.467e6	6.033e6	4.221e6	1.069e7	1.239e7	1.096e7	4.483e6	1.285e7	8.617e6	5.796e6
PRT	P52196	Thiosulfate sulfurtransferase OS=Mus musculus OX=10090 GN=Tst PE=1 SV=3	null	null	Mouse_09-2020	null	[MS,MS:1001208,SEQUEST,]	1295.17	242.900	null	null	0.49	1.619e8	5.32	5.32	1.625e8	12.98	12.98	1.488e8	16.83	16.83	1.155e8	8.327e7	8.369e7	9.902e7	9.954e7	1.340e8	8.602e7	9.239e7	8.760e7	8.819e7	7.412e7	1.165e8	1.060e8	1.065e8	7.811e7	1.404e8	9.420e7	9.285e7
PRT	P13707	Glycerol-3-phosphate dehydrogenase [NAD(+)], cytoplasmic OS=Mus musculus OX=10090 GN=Gpd1 PE=1 SV=3	null	null	Mouse_09-2020	null	[MS,MS:1001208,SEQUEST,]	1210.69	229.663	null	null	0.54	9.232e7	17.66	17.66	9.063e7	20.34	20.34	8.626e7	19.63	19.63	5.356e7	4.895e7	5.253e7	5.301e7	5.556e7	1.032e8	6.445e7	6.389e7	4.925e7	3.757e7	3.983e7	5.414e7	6.538e7	4.849e7	3.379e7	7.658e7	8.202e7	5.475e7
PRT	Q922I7	Polypyrimidine tract-binding protein 1 OS=Mus musculus OX=10090 GN=Ptbp1 PE=1 SV=1	null	null	Mouse_09-2020	null	[MS,MS:1001208,SEQUEST,]	603.30	205.531	null	null	0.57	2.047e7	14.92	14.92	1.816e7	17.13	17.13	2.223e7	12.50	12.50	1.356e7	9.516e6	7.532e6	1.317e7	1.561e7	1.709e7	8.577e6	9.582e6	8.869e6	9.338e6	1.205e7	1.562e7	1.034e7	1.386e7	9.822e6	2.267e7	1.693e7	1.433e7
PRT	Q00519	Xanthine dehydrogenase/oxidase OS=Mus musculus OX=10090 GN=Xdh PE=1 SV=5	null	null	Mouse_09-2020	null	[MS,MS:1001208,SEQUEST,]	510.89	167.456	null	null	0.18	9.228e6	24.97	24.97	1.053e7	39.88	39.88	8.871e6	15.17	15.17	9.458e6	4.369e6	5.315e6	4.471e6	5.414e6	7.998e6	3.989e6	1.083e7	3.982e6	8.551e6	7.295e6	5.985e6	6.084e6	4.935e6	4.170e6	8.164e6	6.570e6	7.719e6
PRT	Q64442	Sorbitol dehydrogenase OS=Mus musculus OX=10090 GN=Sord PE=1 SV=3	null	null	Mouse_09-2020	null	[MS,MS:1001208,SEQUEST,]	2779.64	398.338	null	null	0.41	3.141e8	19.58	19.58	3.450e8	13.39	13.39	3.109e8	7.21	7.21	1.585e8	1.434e8	1.240e8	2.191e8	2.199e8	3.237e8	1.878e8	1.853e8	1.833e8	2.054e8	2.324e8	1.982e8	1.680e8	1.683e8	1.469e8	3.142e8	2.493e8	2.248e8
PRT	P35505	Fumarylacetoacetase OS=Mus musculus OX=10090 GN=Fah PE=1 SV=2	null	null	Mouse_09-2020	null	[MS,MS:1001208,SEQUEST,]	2467.92	464.848	null	null	0.51	2.438e8	11.03	11.03	2.410e8	12.36	12.36	2.318e8	10.39	10.39	1.432e8	1.465e8	9.580e7	1.484e8	1.514e8	2.032e8	1.190e8	1.333e8	1.144e8	1.275e8	1.632e8	1.836e8	1.257e8	1.441e8	1.168e8	2.801e8	1.710e8	1.508e8
PRT	A0A0A0MQ68	Glutaryl-CoA dehydrogenase, mitochondrial OS=Mus musculus OX=10090 GN=Gcdh PE=1 SV=1	null	null	Mouse_09-2020	null	[MS,MS:1001208,SEQUEST,]	1419.42	329.470	null	null	0.43	7.380e7	13.17	13.17	7.036e7	14.58	14.58	8.194e7	13.13	13.13	3.727e7	3.617e7	3.881e7	4.429e7	4.634e7	6.266e7	4.054e7	4.337e7	4.329e7	4.259e7	3.903e7	4.102e7	5.302e7	4.246e7	4.348e7	6.341e7	5.415e7	5.700e7
PRT	P62897	Cytochrome c, somatic OS=Mus musculus OX=10090 GN=Cycs PE=1 SV=2	null	null	Mouse_09-2020	null	[MS,MS:1001208,SEQUEST,]	1601.24	327.350	null	null	0.70	1.031e8	14.30	14.30	9.999e7	20.28	20.28	9.904e7	16.15	16.15	8.550e7	4.962e7	4.407e7	6.780e7	7.398e7	7.453e7	4.430e7	4.785e7	5.379e7	4.778e7	7.381e7	7.338e7	5.359e7	5.172e7	4.547e7	1.349e8	8.012e7	6.767e7
PRT	Q99L13	3-hydroxyisobutyrate dehydrogenase, mitochondrial OS=Mus musculus OX=10090 GN=Hibadh PE=1 SV=1	null	null	Mouse_09-2020	null	[MS,MS:1001208,SEQUEST,]	1696.48	366.408	null	null	0.47	4.072e7	19.94	19.94	3.186e7	22.15	22.15	4.865e7	31.14	31.14	2.636e7	2.927e7	2.403e7	2.091e7	2.342e7	3.479e7	1.866e7	1.827e7	1.515e7	2.658e7	2.134e7	2.176e7	2.334e7	1.778e7	3.322e7	4.905e7	5.682e7	3.147e7
PRT	P42125	Enoyl-CoA delta isomerase 1, mitochondrial OS=Mus musculus OX=10090 GN=Eci1 PE=1 SV=2	null	null	Mouse_09-2020	null	[MS,MS:1001208,SEQUEST,]	1320.55	282.039	null	null	0.44	1.022e8	8.36	8.36	9.731e7	5.61	5.61	1.031e8	11.85	11.85	5.848e7	5.774e7	4.787e7	5.806e7	6.151e7	8.686e7	5.393e7	5.764e7	4.692e7	5.424e7	5.779e7	6.079e7	6.108e7	4.901e7	6.288e7	1.024e8	7.871e7	6.141e7
PRT	Q9CQB4	Cytochrome b-c1 complex subunit 7 OS=Mus musculus OX=10090 GN=Uqcrb PE=1 SV=1	null	null	Mouse_09-2020	null	[MS,MS:1001208,SEQUEST,]	1119.83	234.720	null	null	0.84	6.866e7	16.06	16.06	4.835e7	11.70	11.70	5.755e7	13.49	13.49	4.024e7	4.017e7	3.523e7	3.967e7	4.478e7	4.136e7	2.644e7	2.538e7	2.308e7	3.046e7	3.072e7	3.288e7	3.071e7	2.803e7	2.835e7	7.205e7	4.421e7	4.242e7
PRT	P47963	60S ribosomal protein L13 OS=Mus musculus OX=10090 GN=Rpl13 PE=1 SV=3	null	null	Mouse_09-2020	null	[MS,MS:1001208,SEQUEST,]	952.25	187.606	null	null	0.60	8.079e7	24.65	24.65	9.089e7	30.90	30.90	8.182e7	11.97	11.97	4.697e7	3.710e7	3.702e7	7.211e7	7.256e7	6.696e7	3.464e7	3.986e7	3.845e7	5.396e7	7.713e7	7.522e7	4.917e7	4.218e7	4.027e7	7.100e7	6.406e7	6.543e7
PRT	Q9CZX8	40S ribosomal protein S19 OS=Mus musculus OX=10090 GN=Rps19 PE=1 SV=3	null	null	Mouse_09-2020	null	[MS,MS:1001208,SEQUEST,]	818.52	171.690	null	null	0.74	6.004e7	29.28	29.28	6.556e7	36.55	36.55	6.110e7	13.90	13.90	3.401e7	2.451e7	2.611e7	5.271e7	5.824e7	5.244e7	2.674e7	2.735e7	2.776e7	3.890e7	6.176e7	6.499e7	3.673e7	3.025e7	2.686e7	5.980e7	4.894e7	5.058e7
PRT	P62754	40S ribosomal protein S6 OS=Mus musculus OX=10090 GN=Rps6 PE=1 SV=1	null	null	Mouse_09-2020	null	[MS,MS:1001208,SEQUEST,]	958.52	218.478	null	null	0.38	5.370e7	16.26	16.26	6.033e7	22.67	22.67	5.594e7	11.80	11.80	3.382e7	2.740e7	2.507e7	4.044e7	4.084e7	3.587e7	2.453e7	2.713e7	2.857e7	3.200e7	4.163e7	5.001e7	3.380e7	3.320e7	2.737e7	4.348e7	3.956e7	3.958e7
PRT	P61255	60S ribosomal protein L26 OS=Mus musculus OX=10090 GN=Rpl26 PE=1 SV=1	null	null	Mouse_09-2020	null	[MS,MS:1001208,SEQUEST,]	477.64	153.077	null	null	0.61	4.900e7	32.33	32.33	5.411e7	40.50	40.50	4.714e7	16.24	16.24	2.501e7	1.828e7	2.156e7	3.908e7	4.909e7	4.229e7	1.997e7	2.266e7	2.067e7	3.557e7	5.364e7	5.137e7	2.930e7	2.441e7	2.097e7	4.275e7	4.182e7	4.041e7
PRT	Q9WVM8	Kynurenine/alpha-aminoadipate aminotransferase, mitochondrial OS=Mus musculus OX=10090 GN=Aadat PE=1 SV=1	null	null	Mouse_09-2020	null	[MS,MS:1001208,SEQUEST,]	705.79	208.877	null	null	0.45	2.438e7	16.09	16.09	2.631e7	27.07	27.07	2.461e7	29.99	29.99	1.744e7	1.048e7	1.015e7	1.598e7	1.930e7	1.886e7	1.304e7	1.260e7	1.422e7	1.223e7	2.106e7	2.653e7	2.209e7	2.155e7	1.090e7	2.404e7	1.492e7	1.643e7
PRT	P30416	Peptidyl-prolyl cis-trans isomerase FKBP4 OS=Mus musculus OX=10090 GN=Fkbp4 PE=1 SV=5	null	null	Mouse_09-2020	null	[MS,MS:1001208,SEQUEST,]	400.15	154.004	null	null	0.39	1.233e7	17.33	17.33	1.315e7	24.80	24.80	1.300e7	17.29	17.29	7.209e6	6.107e6	5.933e6	9.362e6	1.015e7	9.555e6	6.073e6	6.487e6	6.213e6	7.721e6	1.147e7	9.034e6	9.269e6	6.935e6	5.637e6	9.636e6	1.099e7	8.692e6
PRT	Q6ZWN5	40S ribosomal protein S9 OS=Mus musculus OX=10090 GN=Rps9 PE=1 SV=3	null	null	Mouse_09-2020	null	[MS,MS:1001208,SEQUEST,]	408.54	98.592	null	null	0.61	5.753e7	22.01	22.01	5.474e7	34.57	34.57	4.060e7	34.86	34.86	3.909e7	2.938e7	2.831e7	2.519e7	2.403e7	5.760e7	3.401e7	3.508e7	2.783e7	1.851e7	1.109e7	3.557e7	3.953e7	3.563e7	1.606e7	4.346e7	2.856e7	2.049e7
PRT	Q8BGA8	Acyl-coenzyme A synthetase ACSM5, mitochondrial OS=Mus musculus OX=10090 GN=Acsm5 PE=1 SV=1	null	null	Mouse_09-2020	null	[MS,MS:1001208,SEQUEST,]	635.94	160.390	null	null	0.45	2.269e7	8.42	8.42	2.181e7	3.12	3.12	2.123e7	14.09	14.09	1.251e7	1.243e7	1.009e7	1.383e7	1.402e7	1.949e7	1.373e7	1.275e7	1.107e7	1.141e7	1.271e7	1.440e7	1.208e7	1.203e7	8.848e6	2.127e7	2.030e7	1.382e7
PRT	P05784	Keratin, type I cytoskeletal 18 OS=Mus musculus OX=10090 GN=Krt18 PE=1 SV=5	null	null	Mouse_09-2020	null	[MS,MS:1001208,SEQUEST,]	406.49	131.311	null	null	0.66	1.141e7	38.69	38.69	1.026e7	14.74	14.74	1.285e7	28.67	28.67	8.139e6	4.023e6	5.781e6	6.556e6	6.127e6	1.793e7	7.410e6	5.879e6	6.432e6	5.155e6	6.203e6	6.214e6	7.007e6	8.168e6	6.088e6	7.721e6	1.447e7	8.896e6
PRT	Q91WN4	Kynurenine 3-monooxygenase OS=Mus musculus OX=10090 GN=Kmo PE=1 SV=1	null	null	Mouse_09-2020	null	[MS,MS:1001208,SEQUEST,]	427.36	143.351	null	null	0.38	2.312e7	24.78	24.78	2.423e7	50.36	50.36	2.261e7	25.39	25.39	2.122e7	1.406e7	1.065e7	9.650e6	1.139e7	1.906e7	1.716e7	1.354e7	1.238e7	1.102e7	3.571e7	1.520e7	1.642e7	1.546e7	8.536e6	2.542e7	1.515e7	9.899e6
PRT	P50285	Dimethylaniline monooxygenase [N-oxide-forming] 1 OS=Mus musculus OX=10090 GN=Fmo1 PE=1 SV=1	null	null	Mouse_09-2020	null	[MS,MS:1001208,SEQUEST,]	264.87	121.044	null	null	0.40	1.695e7	14.36	14.36	1.853e7	23.94	23.94	1.585e7	21.12	21.12	1.218e7	8.141e6	8.279e6	9.768e6	9.568e6	1.834e7	1.215e7	1.219e7	9.481e6	8.620e6	5.573e6	1.176e7	1.147e7	9.681e6	5.303e6	1.719e7	1.100e7	8.710e6
PRT	Q62261	Spectrin beta chain, non-erythrocytic 1 OS=Mus musculus OX=10090 GN=Sptbn1 PE=1 SV=2	null	null	Mouse_09-2020	null	[MS,MS:1001208,SEQUEST,]	157.73	110.499	null	null	0.11	3.689e6	16.96	16.96	4.014e6	26.69	26.69	3.865e6	23.54	23.54	3.081e6	1.477e6	1.724e6	2.221e6	2.651e6	2.798e6	1.860e6	2.611e6	2.189e6	2.843e6	1.499e6	2.460e6	2.116e6	2.814e6	2.174e6	2.513e6	2.518e6	2.709e6
PRT	P26041	Moesin OS=Mus musculus OX=10090 GN=Msn PE=1 SV=3	null	null	Mouse_09-2020	null	[MS,MS:1001208,SEQUEST,]	631.86	174.570	null	null	0.41	7.103e6	36.13	36.13	7.954e6	37.50	37.50	6.972e6	21.11	21.11	3.613e6	3.329e6	3.596e6	7.631e6	7.362e6	5.328e6	3.078e6	3.980e6	2.912e6	4.904e6	7.500e6	8.219e6	4.001e6	3.563e6	3.593e6	6.060e6	6.310e6	6.765e6
PRT	Q8QZR3	Pyrethroid hydrolase Ces2a OS=Mus musculus OX=10090 GN=Ces2a PE=1 SV=1	null	null	Mouse_09-2020	null	[MS,MS:1001208,SEQUEST,]	1612.22	304.796	null	null	0.49	1.420e8	12.57	12.57	1.428e8	20.96	20.96	1.247e8	17.66	17.66	1.129e8	7.836e7	7.059e7	7.586e7	8.210e7	1.039e8	8.384e7	9.347e7	8.631e7	7.601e7	5.811e7	7.610e7	7.340e7	7.282e7	5.386e7	1.246e8	1.314e8	7.831e7
PRT	Q3UEP4	UDP-glucuronosyltransferase OS=Mus musculus OX=10090 GN=Ugt2b36 PE=1 SV=1	null	null	Mouse_09-2020	null	[MS,MS:1001208,SEQUEST,]	1193.86	260.470	null	null	0.49	4.237e7	27.26	27.26	4.251e7	38.34	38.34	3.466e7	33.44	33.44	3.298e7	2.118e7	2.020e7	1.885e7	1.797e7	4.948e7	3.398e7	3.011e7	2.623e7	1.520e7	1.051e7	2.393e7	2.965e7	2.846e7	1.218e7	3.535e7	2.558e7	1.559e7
PRT	Q91X75	Cyp2a4 protein OS=Mus musculus OX=10090 GN=Cyp2a5 PE=1 SV=1	null	null	Mouse_09-2020	null	[MS,MS:1001208,SEQUEST,]	515.19	145.724	null	null	0.48	2.180e7	10.43	10.43	2.082e7	38.36	38.36	1.739e7	12.53	12.53	1.623e7	1.140e7	9.333e6	1.406e7	1.094e7	1.790e7	1.171e7	1.502e7	1.340e7	1.156e7	5.727e6	7.510e6	1.031e7	1.125e7	8.670e6	1.533e7	1.575e7	1.071e7
PRT	G3UZ26	Serine hydroxymethyltransferase (Fragment) OS=Mus musculus OX=10090 GN=Shmt1 PE=1 SV=1	null	null	Mouse_09-2020	null	[MS,MS:1001208,SEQUEST,]	736.13	210.183	null	null	0.39	3.755e7	15.44	15.44	4.350e7	19.38	19.38	3.968e7	19.93	19.93	2.303e7	2.347e7	2.298e7	2.202e7	2.216e7	3.235e7	2.843e7	2.693e7	2.184e7	2.177e7	1.808e7	2.008e7	2.734e7	2.529e7	2.103e7	2.547e7	2.798e7	2.453e7
PRT	P54775	26S proteasome regulatory subunit 6B OS=Mus musculus OX=10090 GN=Psmc4 PE=1 SV=2	null	null	Mouse_09-2020	null	[MS,MS:1001208,SEQUEST,]	390.34	117.234	null	null	0.53	1.015e7	12.48	12.48	9.992e6	40.07	40.07	9.057e6	26.93	26.93	6.876e6	6.316e6	4.597e6	5.117e6	6.422e6	7.794e6	3.867e6	4.167e6	4.233e6	6.787e6	1.048e7	7.658e6	5.390e6	3.880e6	4.501e6	8.057e6	9.474e6	9.071e6
PRT	A8DUK4	Beta-globin OS=Mus musculus OX=10090 GN=Hbb-bs PE=1 SV=1	null	null	Mouse_09-2020	null	[MS,MS:1001208,SEQUEST,]	2474.33	419.178	null	null	0.91	2.257e9	71.90	71.90	3.621e9	71.01	71.01	2.187e9	77.85	77.85	3.068e9	4.708e8	3.374e8	3.168e9	8.434e8	3.072e9	5.232e9	3.177e9	1.262e9	6.191e8	8.457e8	3.371e9	9.626e8	1.599e9	2.087e9	5.217e9	3.647e8	3.644e8
PRT	P11352	Glutathione peroxidase 1 OS=Mus musculus OX=10090 GN=Gpx1 PE=1 SV=2	null	null	Mouse_09-2020	null	[MS,MS:1001208,SEQUEST,]	1552.83	248.164	null	null	0.78	1.867e8	11.02	11.02	1.940e8	10.03	10.03	2.083e8	8.73	8.73	1.132e8	9.855e7	1.046e8	1.065e8	1.129e8	1.609e8	1.033e8	9.791e7	1.053e8	1.022e8	1.152e8	1.292e8	1.310e8	1.165e8	1.024e8	1.713e8	1.512e8	1.388e8
PRT	P19783	Cytochrome c oxidase subunit 4 isoform 1, mitochondrial OS=Mus musculus OX=10090 GN=Cox4i1 PE=1 SV=2	null	null	Mouse_09-2020	null	[MS,MS:1001208,SEQUEST,]	1252.05	228.796	null	null	0.71	1.672e8	15.56	15.56	1.684e8	17.77	17.77	1.718e8	9.01	9.01	9.949e7	8.440e7	7.609e7	1.262e8	1.352e8	1.395e8	7.501e7	8.429e7	7.843e7	1.044e8	1.146e8	1.173e8	1.066e8	8.974e7	8.530e7	1.622e8	1.310e8	1.338e8
PRT	P38060	Hydroxymethylglutaryl-CoA lyase, mitochondrial OS=Mus musculus OX=10090 GN=Hmgcl PE=1 SV=2	null	null	Mouse_09-2020	null	[MS,MS:1001208,SEQUEST,]	1424.62	309.722	null	null	0.45	6.466e7	4.16	4.16	6.182e7	26.05	26.05	6.900e7	19.57	19.57	4.682e7	3.331e7	2.961e7	3.974e7	4.030e7	5.114e7	2.755e7	3.301e7	3.002e7	4.421e7	5.323e7	4.134e7	3.619e7	3.565e7	3.968e7	6.520e7	5.498e7	6.568e7
PRT	Q9WTP6	Adenylate kinase 2, mitochondrial OS=Mus musculus OX=10090 GN=Ak2 PE=1 SV=5	null	null	Mouse_09-2020	null	[MS,MS:1001208,SEQUEST,]	1090.34	248.198	null	null	0.49	8.012e7	17.44	17.44	8.208e7	19.49	19.49	7.870e7	15.77	15.77	4.294e7	3.881e7	3.574e7	5.054e7	6.577e7	6.839e7	3.785e7	4.152e7	3.680e7	5.157e7	6.075e7	5.943e7	4.578e7	3.682e7	4.000e7	7.226e7	7.079e7	6.578e7
PRT	P62270	40S ribosomal protein S18 OS=Mus musculus OX=10090 GN=Rps18 PE=1 SV=3	null	null	Mouse_09-2020	null	[MS,MS:1001208,SEQUEST,]	952.27	146.966	null	null	0.63	9.000e7	25.93	25.93	1.127e8	40.56	40.56	1.203e8	32.45	32.45	8.315e7	4.959e7	3.892e7	5.156e7	4.739e7	1.184e8	1.122e8	9.478e7	6.076e7	4.052e7	3.634e7	6.789e7	7.839e7	7.939e7	5.459e7	1.362e8	5.055e7	4.262e7
PRT	P09671	Superoxide dismutase [Mn], mitochondrial OS=Mus musculus OX=10090 GN=Sod2 PE=1 SV=3	null	null	Mouse_09-2020	null	[MS,MS:1001208,SEQUEST,]	812.16	198.452	null	null	0.57	7.085e7	13.64	13.64	6.522e7	12.49	12.49	6.520e7	7.94	7.94	4.003e7	3.141e7	3.370e7	4.192e7	4.595e7	7.052e7	3.895e7	3.795e7	3.991e7	3.412e7	3.447e7	4.967e7	3.715e7	3.793e7	2.906e7	7.049e7	4.532e7	4.390e7
PRT	P51881	ADP/ATP translocase 2 OS=Mus musculus OX=10090 GN=Slc25a5 PE=1 SV=3	null	null	Mouse_09-2020	null	[MS,MS:1001208,SEQUEST,]	679.93	144.405	null	null	0.34	1.158e8	25.94	25.94	1.302e8	21.01	21.01	9.709e7	30.06	30.06	7.360e7	5.718e7	5.970e7	6.202e7	7.477e7	1.587e8	1.081e8	9.639e7	6.920e7	6.157e7	6.447e7	7.626e7	8.344e7	9.414e7	4.737e7	1.000e8	7.088e7	5.575e7
PRT	O09173	Homogentisate 1,2-dioxygenase OS=Mus musculus OX=10090 GN=Hgd PE=1 SV=2	null	null	Mouse_09-2020	null	[MS,MS:1001208,SEQUEST,]	873.98	181.060	null	null	0.41	5.568e7	16.81	16.81	5.959e7	20.81	20.81	6.281e7	17.72	17.72	3.532e7	3.145e7	2.694e7	3.082e7	2.599e7	5.743e7	4.189e7	4.127e7	3.506e7	2.407e7	2.808e7	3.430e7	3.794e7	4.854e7	3.704e7	6.119e7	4.336e7	3.827e7
PRT	P97494	Glutamate--cysteine ligase catalytic subunit OS=Mus musculus OX=10090 GN=Gclc PE=1 SV=4	null	null	Mouse_09-2020	null	[MS,MS:1001208,SEQUEST,]	805.38	216.979	null	null	0.33	2.241e7	27.13	27.13	1.864e7	16.16	16.16	1.978e7	28.20	28.20	1.343e7	1.384e7	1.094e7	6.442e6	1.294e7	2.042e7	1.094e7	1.134e7	9.186e6	6.594e6	1.145e7	1.014e7	1.129e7	9.001e6	8.334e6	2.067e7	2.442e7	1.329e7
PRT	Q9CZU6	Citrate synthase, mitochondrial OS=Mus musculus OX=10090 GN=Cs PE=1 SV=1	null	null	Mouse_09-2020	null	[MS,MS:1001208,SEQUEST,]	625.59	201.776	null	null	0.39	4.350e7	28.17	28.17	3.468e7	38.15	38.15	3.173e7	35.14	35.14	2.897e7	2.267e7	2.336e7	1.475e7	1.611e7	3.650e7	2.377e7	2.798e7	1.926e7	1.026e7	9.529e6	2.043e7	3.123e7	2.641e7	1.342e7	3.225e7	2.350e7	1.396e7
PRT	Q9DBP5	UMP-CMP kinase OS=Mus musculus OX=10090 GN=Cmpk1 PE=1 SV=1	null	null	Mouse_09-2020	null	[MS,MS:1001208,SEQUEST,]	588.23	177.019	null	null	0.68	2.784e7	18.97	18.97	3.131e7	23.77	23.77	3.368e7	15.39	15.39	1.665e7	2.066e7	1.243e7	1.758e7	1.758e7	2.085e7	1.176e7	1.522e7	1.597e7	2.063e7	2.123e7	1.994e7	1.589e7	1.373e7	1.626e7	3.665e7	2.731e7	2.286e7
PRT	O88685	26S proteasome regulatory subunit 6A OS=Mus musculus OX=10090 GN=Psmc3 PE=1 SV=2	null	null	Mouse_09-2020	null	[MS,MS:1001208,SEQUEST,]	560.20	198.630	null	null	0.53	1.243e7	63.08	63.08	1.495e7	42.97	42.97	1.663e7	21.71	21.71	2.328e7	7.817e6	5.956e6	6.834e6	7.317e6	6.015e6	5.273e6	7.198e6	7.028e6	1.521e7	8.972e6	1.230e7	5.690e6	7.353e6	8.200e6	1.852e7	1.358e7	1.106e7
PRT	P80317	T-complex protein 1 subunit zeta OS=Mus musculus OX=10090 GN=Cct6a PE=1 SV=3	null	null	Mouse_09-2020	null	[MS,MS:1001208,SEQUEST,]	396.12	118.306	null	null	0.42	1.708e7	18.43	18.43	1.741e7	22.12	22.12	1.555e7	28.00	28.00	1.110e7	1.166e7	9.057e6	9.572e6	8.126e6	1.453e7	1.182e7	1.254e7	9.903e6	8.011e6	6.787e6	1.011e7	1.287e7	1.231e7	7.428e6	1.136e7	1.232e7	8.332e6
PRT	Q8BWF0	Succinate-semialdehyde dehydrogenase, mitochondrial OS=Mus musculus OX=10090 GN=Aldh5a1 PE=1 SV=1	null	null	Mouse_09-2020	null	[MS,MS:1001208,SEQUEST,]	667.48	195.163	null	null	0.38	1.874e7	16.49	16.49	1.901e7	18.78	18.78	1.924e7	16.36	16.36	1.032e7	9.995e6	9.600e6	1.119e7	1.480e7	1.359e7	1.074e7	8.848e6	9.142e6	1.357e7	1.116e7	1.350e7	1.103e7	9.957e6	1.024e7	1.380e7	1.487e7	1.518e7
PRT	Q9Z2I0	Mitochondrial proton/calcium exchanger protein OS=Mus musculus OX=10090 GN=Letm1 PE=1 SV=1	null	null	Mouse_09-2020	null	[MS,MS:1001208,SEQUEST,]	483.44	174.772	null	null	0.31	1.340e7	22.71	22.71	1.123e7	20.38	20.38	1.291e7	15.64	15.64	6.469e6	7.979e6	6.135e6	8.238e6	1.037e7	7.904e6	5.672e6	5.211e6	4.912e6	6.859e6	7.249e6	9.923e6	7.404e6	5.865e6	6.688e6	8.775e6	1.010e7	8.632e6
PRT	O88342	WD repeat-containing protein 1 OS=Mus musculus OX=10090 GN=Wdr1 PE=1 SV=3	null	null	Mouse_09-2020	null	[MS,MS:1001208,SEQUEST,]	480.36	143.701	null	null	0.36	2.158e7	15.74	15.74	2.273e7	16.31	16.31	2.077e7	14.18	14.18	1.206e7	1.071e7	1.037e7	1.544e7	1.672e7	1.616e7	9.972e6	1.116e7	1.067e7	1.216e7	1.545e7	1.611e7	1.179e7	1.118e7	1.096e7	1.472e7	1.591e7	1.495e7
PRT	Q9WU78	Programmed cell death 6-interacting protein OS=Mus musculus OX=10090 GN=Pdcd6ip PE=1 SV=3	null	null	Mouse_09-2020	null	[MS,MS:1001208,SEQUEST,]	381.76	136.646	null	null	0.25	1.095e7	8.48	8.48	1.090e7	30.74	30.74	9.412e6	13.68	13.68	7.628e6	4.953e6	5.511e6	6.402e6	6.453e6	9.657e6	4.569e6	5.685e6	4.252e6	8.987e6	7.573e6	8.331e6	6.294e6	4.676e6	4.418e6	7.782e6	7.589e6	7.181e6
PRT	P58710	L-gulonolactone oxidase OS=Mus musculus OX=10090 GN=Gulo PE=1 SV=3	null	null	Mouse_09-2020	null	[MS,MS:1001208,SEQUEST,]	318.44	118.392	null	null	0.31	2.788e7	34.04	34.04	2.372e7	41.59	41.59	1.969e7	31.42	31.42	1.736e7	1.589e7	1.374e7	9.657e6	1.183e7	3.463e7	2.150e7	2.206e7	1.502e7	6.902e6	1.057e7	1.132e7	1.923e7	1.835e7	9.087e6	1.815e7	1.609e7	1.182e7
PRT	Q9R112	Sulfide:quinone oxidoreductase, mitochondrial OS=Mus musculus OX=10090 GN=Sqor PE=1 SV=3	null	null	Mouse_09-2020	null	[MS,MS:1001208,SEQUEST,]	213.40	101.897	null	null	0.41	7.604e6	19.27	19.27	9.282e6	18.40	18.40	8.301e6	24.04	24.04	4.908e6	2.578e6	3.448e6	5.701e6	5.173e6	6.368e6	5.561e6	4.520e6	4.481e6	4.614e6	6.933e6	8.270e6	4.884e6	5.774e6	4.363e6	4.561e6	6.250e6	5.361e6
PRT	Q91ZV0	Melanoma inhibitory activity protein 2 OS=Mus musculus OX=10090 GN=Mia2 PE=1 SV=3	null	null	Mouse_09-2020	null	[MS,MS:1001208,SEQUEST,]	203.46	97.396	null	null	0.16	4.153e6	40.05	40.05	3.988e6	24.65	24.65	4.007e6	14.69	14.69	5.645e6	1.696e6	1.725e6	2.494e6	2.694e6	3.508e6	2.639e6	2.258e6	1.809e6	3.142e6	2.441e6	1.982e6	2.247e6	2.497e6	1.619e6	4.209e6	2.391e6	2.741e6
PRT	O35945	Aldehyde dehydrogenase, cytosolic 1 OS=Mus musculus OX=10090 GN=Aldh1a7 PE=1 SV=1	null	null	Mouse_09-2020	null	[MS,MS:1001208,SEQUEST,]	2796.07	503.385	null	null	0.56	4.720e7	11.58	11.58	4.788e7	15.77	15.77	4.343e7	13.44	13.44	2.387e7	2.521e7	1.924e7	3.001e7	2.956e7	3.834e7	2.789e7	2.364e7	2.003e7	2.866e7	3.493e7	3.318e7	2.483e7	2.070e7	2.246e7	3.850e7	3.876e7	3.329e7
PRT	P11714	Cytochrome P450 2D9 OS=Mus musculus OX=10090 GN=Cyp2d9 PE=1 SV=2	null	null	Mouse_09-2020	null	[MS,MS:1001208,SEQUEST,]	992.34	268.990	null	null	0.44	3.910e7	20.04	20.04	4.128e7	34.98	34.98	3.563e7	26.25	26.25	2.614e7	2.030e7	2.197e7	1.963e7	1.916e7	4.203e7	2.835e7	2.881e7	2.418e7	1.878e7	9.033e6	2.154e7	2.565e7	2.704e7	1.566e7	4.073e7	2.118e7	1.657e7
PRT	Q61598	Rab GDP dissociation inhibitor beta OS=Mus musculus OX=10090 GN=Gdi2 PE=1 SV=1	null	null	Mouse_09-2020	null	[MS,MS:1001208,SEQUEST,]	1268.50	304.150	null	null	0.50	3.662e7	20.50	20.50	3.479e7	25.45	25.45	3.161e7	16.65	16.65	2.737e7	1.969e7	1.623e7	1.496e7	1.591e7	3.150e7	2.355e7	2.668e7	2.081e7	1.606e7	1.271e7	2.060e7	2.386e7	2.149e7	1.419e7	3.035e7	2.479e7	1.815e7
PRT	Q8K169	UDP-glucuronosyltransferase OS=Mus musculus OX=10090 GN=Ugt2b5 PE=1 SV=1	null	null	Mouse_09-2020	null	[MS,MS:1001208,SEQUEST,]	1780.28	377.005	null	null	0.41	1.134e8	45.27	45.27	1.507e8	39.67	39.67	1.647e8	20.04	20.04	1.519e8	5.620e7	5.448e7	4.707e7	4.648e7	1.104e8	1.008e8	7.937e7	6.515e7	1.287e8	1.545e8	6.079e7	8.802e7	7.626e7	9.935e7	1.135e8	1.398e8	1.183e8
PRT	A0A0R4J0I1	Serine protease inhibitor A3K OS=Mus musculus OX=10090 GN=Serpina3k PE=1 SV=1	null	null	Mouse_09-2020	null	[MS,MS:1001208,SEQUEST,]	1370.72	314.297	null	null	0.44	3.325e7	31.11	31.11	3.969e7	43.16	43.16	4.185e7	51.06	51.06	3.702e7	1.759e7	1.086e7	2.000e7	1.752e7	3.337e7	3.893e7	3.966e7	1.821e7	1.006e7	1.836e7	2.808e7	2.498e7	2.480e7	2.073e7	8.695e7	2.000e7	1.551e7
PRT	Q3U0V1	Far upstream element-binding protein 2 OS=Mus musculus OX=10090 GN=Khsrp PE=1 SV=2	null	null	Mouse_09-2020	null	[MS,MS:1001208,SEQUEST,]	445.06	173.875	null	null	0.39	1.038e7	18.22	18.22	1.000e7	20.15	20.15	1.031e7	9.28	9.28	5.693e6	4.994e6	5.138e6	8.061e6	7.961e6	7.659e6	4.303e6	5.277e6	4.208e6	6.444e6	6.749e6	7.558e6	6.738e6	5.028e6	4.910e6	1.084e7	7.392e6	7.489e6
PRT	Q5SWU9	Acetyl-CoA carboxylase 1 OS=Mus musculus OX=10090 GN=Acaca PE=1 SV=1	null	null	Mouse_09-2020	null	[MS,MS:1001208,SEQUEST,]	253.53	99.628	null	null	0.11	9.230e7	33.98	33.98	8.704e7	42.91	42.91	6.118e7	56.42	56.42	5.595e7	5.284e7	6.049e7	3.783e7	4.610e7	1.239e8	6.684e7	7.566e7	6.076e7	3.227e7	2.171e7	4.576e7	8.918e7	7.561e7	2.649e7	4.152e7	4.880e7	3.766e7
PRT	Q71RI9	Kynurenine--oxoglutarate transaminase 3 OS=Mus musculus OX=10090 GN=Kyat3 PE=1 SV=1	null	null	Mouse_09-2020	null	[MS,MS:1001208,SEQUEST,]	706.60	173.289	null	null	0.45	2.422e7	12.25	12.25	2.604e7	12.68	12.68	3.159e7	14.93	14.93	1.623e7	1.128e7	1.404e7	1.423e7	1.558e7	2.000e7	1.475e7	1.766e7	1.260e7	1.351e7	1.827e7	1.484e7	1.883e7	1.921e7	1.542e7	2.227e7	2.601e7	2.033e7
PRT	Q91W64	Cytochrome P450 2C70 OS=Mus musculus OX=10090 GN=Cyp2c70 PE=1 SV=2	null	null	Mouse_09-2020	null	[MS,MS:1001208,SEQUEST,]	259.77	110.574	null	null	0.29	9.565e6	13.01	13.01	1.069e7	19.12	19.12	8.719e6	38.64	38.64	6.571e6	4.676e6	3.932e6	6.433e6	7.458e6	7.702e6	6.181e6	5.733e6	5.345e6	3.638e6	7.458e6	7.873e6	8.426e6	8.326e6	3.689e6	8.410e6	6.807e6	3.729e6
PRT	P08228	Superoxide dismutase [Cu-Zn] OS=Mus musculus OX=10090 GN=Sod1 PE=1 SV=2	null	null	Mouse_09-2020	null	[MS,MS:1001208,SEQUEST,]	2442.44	441.905	null	null	0.68	3.336e8	36.43	36.43	2.643e8	43.58	43.58	3.043e8	31.87	31.87	1.817e8	2.125e8	2.107e8	1.255e8	1.386e8	4.081e8	2.333e8	2.215e8	1.849e8	6.825e7	1.070e8	1.257e8	2.555e8	1.896e8	1.147e8	1.628e8	2.425e8	1.875e8
PRT	Q91VB8	Alpha globin 1 OS=Mus musculus OX=10090 GN=Hba-a1 PE=1 SV=1	null	null	Mouse_09-2020	null	[MS,MS:1001208,SEQUEST,]	2937.44	502.373	null	null	0.77	1.101e9	77.99	77.99	1.658e9	89.42	89.42	9.977e8	120.29	120.29	1.956e9	2.355e8	1.410e8	1.494e9	3.819e8	1.614e9	3.500e9	1.794e9	5.646e8	2.392e8	3.983e8	1.581e9	4.197e8	7.634e8	7.764e8	5.263e9	2.072e8	1.537e8
PRT	Q8R086	Sulfite oxidase, mitochondrial OS=Mus musculus OX=10090 GN=Suox PE=1 SV=2	null	null	Mouse_09-2020	null	[MS,MS:1001208,SEQUEST,]	1515.25	311.342	null	null	0.46	4.671e7	9.87	9.87	4.683e7	11.88	11.88	4.979e7	11.68	11.68	2.590e7	2.683e7	2.210e7	2.779e7	2.768e7	4.135e7	2.403e7	2.639e7	2.718e7	2.633e7	2.634e7	3.281e7	2.944e7	2.931e7	3.002e7	4.857e7	3.731e7	2.729e7
PRT	Q9DCM2	Glutathione S-transferase kappa 1 OS=Mus musculus OX=10090 GN=Gstk1 PE=1 SV=3	null	null	Mouse_09-2020	null	[MS,MS:1001208,SEQUEST,]	1126.65	222.954	null	null	0.60	4.037e7	18.91	18.91	4.270e7	18.75	18.75	4.636e7	14.16	14.16	2.674e7	2.438e7	2.433e7	1.900e7	2.217e7	3.371e7	2.822e7	2.543e7	2.241e7	2.212e7	1.768e7	2.091e7	2.841e7	2.436e7	2.585e7	3.332e7	3.635e7	2.834e7
PRT	P99027	60S acidic ribosomal protein P2 OS=Mus musculus OX=10090 GN=Rplp2 PE=1 SV=3	null	null	Mouse_09-2020	null	[MS,MS:1001208,SEQUEST,]	1632.04	362.311	null	null	1.00	8.347e7	18.15	18.15	9.596e7	29.68	29.68	9.461e7	15.98	15.98	4.894e7	5.505e7	4.684e7	4.221e7	4.716e7	7.515e7	5.634e7	5.524e7	4.727e7	5.191e7	9.636e7	5.065e7	6.060e7	6.087e7	5.277e7	7.606e7	6.543e7	5.110e7
PRT	Q9D051	Pyruvate dehydrogenase E1 component subunit beta, mitochondrial OS=Mus musculus OX=10090 GN=Pdhb PE=1 SV=1	null	null	Mouse_09-2020	null	[MS,MS:1001208,SEQUEST,]	1040.22	250.196	null	null	0.47	3.934e7	13.69	13.69	3.337e7	10.00	10.00	3.489e7	9.44	9.44	2.682e7	2.578e7	1.935e7	2.069e7	2.370e7	3.025e7	1.764e7	1.948e7	1.633e7	2.069e7	2.052e7	2.208e7	1.999e7	1.927e7	2.081e7	3.229e7	2.926e7	2.254e7
PRT	O09174	Alpha-methylacyl-CoA racemase OS=Mus musculus OX=10090 GN=Amacr PE=1 SV=4	null	null	Mouse_09-2020	null	[MS,MS:1001208,SEQUEST,]	905.20	181.033	null	null	0.56	3.230e7	12.78	12.78	3.769e7	11.90	11.90	3.647e7	13.76	13.76	2.046e7	1.612e7	1.694e7	2.059e7	2.506e7	2.455e7	1.761e7	1.856e7	1.891e7	1.968e7	2.200e7	2.627e7	2.368e7	2.034e7	2.072e7	2.831e7	2.414e7	2.333e7
PRT	O09131	Glutathione S-transferase omega-1 OS=Mus musculus OX=10090 GN=Gsto1 PE=1 SV=2	null	null	Mouse_09-2020	null	[MS,MS:1001208,SEQUEST,]	572.95	161.970	null	null	0.55	2.712e7	9.71	9.71	2.433e7	19.56	19.56	2.543e7	14.41	14.41	1.778e7	1.384e7	1.497e7	1.510e7	1.697e7	2.282e7	1.335e7	1.498e7	1.393e7	1.078e7	2.011e7	1.576e7	1.437e7	1.107e7	1.331e7	2.065e7	2.051e7	1.879e7
PRT	Q9DCY0	Glycine N-acyltransferase-like protein Keg1 OS=Mus musculus OX=10090 GN=Keg1 PE=1 SV=1	null	null	Mouse_09-2020	null	[MS,MS:1001208,SEQUEST,]	838.96	206.927	null	null	0.58	5.225e7	27.05	27.05	5.538e7	23.84	23.84	6.448e7	20.86	20.86	3.384e7	2.697e7	4.001e7	2.639e7	3.231e7	5.435e7	4.102e7	3.397e7	3.100e7	2.785e7	1.989e7	2.986e7	5.645e7	3.545e7	3.226e7	6.359e7	5.588e7	3.516e7
PRT	Q9D0F3	Protein ERGIC-53 OS=Mus musculus OX=10090 GN=Lman1 PE=1 SV=1	null	null	Mouse_09-2020	null	[MS,MS:1001208,SEQUEST,]	614.33	157.250	null	null	0.33	2.192e7	13.96	13.96	2.358e7	15.73	15.73	2.077e7	22.31	22.31	1.166e7	9.578e6	1.013e7	1.505e7	1.511e7	1.802e7	1.159e7	1.239e7	1.201e7	1.162e7	1.482e7	2.005e7	1.450e7	1.459e7	8.297e6	1.462e7	1.605e7	1.320e7
PRT	Q91XF0	Pyridoxine-5'-phosphate oxidase OS=Mus musculus OX=10090 GN=Pnpo PE=1 SV=1	null	null	Mouse_09-2020	null	[MS,MS:1001208,SEQUEST,]	792.36	199.818	null	null	0.61	2.715e7	27.08	27.08	3.283e7	47.56	47.56	2.876e7	20.06	20.06	1.619e7	1.259e7	1.160e7	2.329e7	2.712e7	2.413e7	1.219e7	1.289e7	1.319e7	2.053e7	3.860e7	2.668e7	1.517e7	1.437e7	1.584e7	2.559e7	2.615e7	2.666e7
PRT	Q9DC50	Peroxisomal carnitine O-octanoyltransferase OS=Mus musculus OX=10090 GN=Crot PE=1 SV=1	null	null	Mouse_09-2020	null	[MS,MS:1001208,SEQUEST,]	573.50	168.815	null	null	0.27	1.837e7	9.26	9.26	1.753e7	14.54	14.54	2.045e7	6.99	6.99	1.146e7	8.831e6	8.896e6	1.076e7	1.319e7	1.591e7	8.702e6	1.023e7	8.828e6	1.124e7	8.834e6	1.198e7	1.250e7	1.006e7	1.113e7	1.968e7	1.463e7	1.391e7
PRT	A0A0R3P9C8	NADH dehydrogenase [ubiquinone] 1 alpha subcomplex subunit 9, mitochondrial OS=Mus musculus OX=10090 GN=Ndufa9 PE=1 SV=1	null	null	Mouse_09-2020	null	[MS,MS:1001208,SEQUEST,]	566.42	148.236	null	null	0.49	2.148e7	13.55	13.55	2.043e7	20.99	20.99	2.087e7	7.19	7.19	1.352e7	1.184e7	1.057e7	1.036e7	1.099e7	1.928e7	1.287e7	1.267e7	1.287e7	1.017e7	8.390e6	1.157e7	1.298e7	1.255e7	9.319e6	2.035e7	1.572e7	1.361e7
PRT	Q9CWJ9	Bifunctional purine biosynthesis protein ATIC OS=Mus musculus OX=10090 GN=Atic PE=1 SV=2	null	null	Mouse_09-2020	null	[MS,MS:1001208,SEQUEST,]	381.58	119.783	null	null	0.32	1.027e7	15.68	15.68	9.497e6	19.36	19.36	8.066e6	28.58	28.58	7.538e6	5.491e6	5.855e6	6.118e6	5.225e6	7.183e6	5.394e6	6.377e6	5.483e6	4.985e6	3.600e6	6.344e6	6.789e6	6.955e6	3.997e6	5.973e6	5.739e6	5.334e6
PRT	Q8VIJ6	Splicing factor, proline- and glutamine-rich OS=Mus musculus OX=10090 GN=Sfpq PE=1 SV=1	null	null	Mouse_09-2020	null	[MS,MS:1001208,SEQUEST,]	328.86	99.413	null	null	0.22	1.062e7	24.28	24.28	9.674e6	16.10	16.10	1.055e7	14.77	14.77	6.470e6	3.999e6	4.785e6	6.637e6	7.401e6	1.299e7	7.856e6	5.685e6	4.047e6	5.079e6	6.446e6	6.338e6	6.250e6	5.066e6	6.179e6	8.018e6	7.896e6	7.461e6
PRT	P56399	Ubiquitin carboxyl-terminal hydrolase 5 OS=Mus musculus OX=10090 GN=Usp5 PE=1 SV=1	null	null	Mouse_09-2020	null	[MS,MS:1001208,SEQUEST,]	390.15	131.976	null	null	0.27	5.103e6	22.74	22.74	5.954e6	37.90	37.90	4.158e6	33.61	33.61	3.204e6	3.557e6	2.494e6	2.725e6	2.264e6	5.268e6	3.541e6	4.105e6	2.895e6	3.215e6	1.446e6	1.869e6	2.187e6	3.323e6	2.338e6	5.383e6	1.822e6	1.948e6
PRT	P62334	26S proteasome regulatory subunit 10B OS=Mus musculus OX=10090 GN=Psmc6 PE=1 SV=1	null	null	Mouse_09-2020	null	[MS,MS:1001208,SEQUEST,]	315.43	130.279	null	null	0.52	8.373e6	15.07	15.07	9.088e6	26.12	26.12	6.051e6	40.65	40.65	6.191e6	3.789e6	3.973e6	4.965e6	4.050e6	8.260e6	5.428e6	6.253e6	4.401e6	3.688e6	2.670e6	6.528e6	6.436e6	5.222e6	2.245e6	6.635e6	4.156e6	2.680e6
PRT	Q99JB2	Stomatin-like protein 2, mitochondrial OS=Mus musculus OX=10090 GN=Stoml2 PE=1 SV=1	null	null	Mouse_09-2020	null	[MS,MS:1001208,SEQUEST,]	311.36	128.665	null	null	0.51	7.973e6	39.90	39.90	7.095e6	45.00	45.00	6.677e6	21.49	21.49	9.787e6	2.604e6	3.344e6	5.349e6	5.414e6	5.127e6	2.693e6	3.061e6	2.402e6	5.806e6	5.700e6	8.646e6	3.119e6	2.872e6	3.370e6	9.136e6	5.007e6	4.828e6
PRT	Q8JZQ9	Eukaryotic translation initiation factor 3 subunit B OS=Mus musculus OX=10090 GN=Eif3b PE=1 SV=1	null	null	Mouse_09-2020	null	[MS,MS:1001208,SEQUEST,]	333.95	135.698	null	null	0.30	4.873e6	33.47	33.47	4.573e6	15.75	15.75	5.331e6	25.62	25.62	2.991e6	2.755e6	1.389e6	1.969e6	4.327e6	5.280e6	2.886e6	2.909e6	1.525e6	2.004e6	2.616e6	3.150e6	2.374e6	3.130e6	2.684e6	5.321e6	4.554e6	1.786e6
PRT	P58281-2	Isoform 2 of Dynamin-like 120 kDa protein, mitochondrial OS=Mus musculus OX=10090 GN=Opa1	null	null	Mouse_09-2020	null	[MS,MS:1001208,SEQUEST,]	135.24	106.671	null	null	0.25	3.876e6	140.67	140.67	5.555e6	61.89	61.89	5.913e6	32.45	32.45	2.215e7	2.155e6	2.395e6	1.671e6	1.617e6	2.993e6	2.268e6	4.021e6	1.837e6	7.871e6	2.660e6	7.692e6	2.705e6	3.213e6	2.367e6	9.910e6	4.484e6	5.485e6
PRT	Q9QXY6	EH domain-containing protein 3 OS=Mus musculus OX=10090 GN=Ehd3 PE=1 SV=2	null	null	Mouse_09-2020	null	[MS,MS:1001208,SEQUEST,]	498.57	162.849	null	null	0.45	1.360e7	16.97	16.97	1.389e7	13.98	13.98	1.626e7	15.37	15.37	8.600e6	8.412e6	6.427e6	8.116e6	8.584e6	7.717e6	7.062e6	8.560e6	6.729e6	7.206e6	1.037e7	8.863e6	8.245e6	9.863e6	9.418e6	1.284e7	1.346e7	9.651e6
PRT	Q9QZ85	Interferon-inducible GTPase 1 OS=Mus musculus OX=10090 GN=Iigp1 PE=1 SV=2	null	null	Mouse_09-2020	null	[MS,MS:1001208,SEQUEST,]	563.19	173.275	null	null	0.46	3.570e7	40.92	40.92	1.570e7	25.23	25.23	1.356e7	26.83	26.83	4.491e7	1.422e7	1.609e7	1.410e7	2.235e7	3.166e7	7.373e6	8.540e6	6.497e6	1.080e7	1.341e7	1.150e7	7.511e6	8.479e6	7.244e6	9.897e6	7.009e6	1.234e7
PRT	Q8K154	UDP-glucuronosyltransferase OS=Mus musculus OX=10090 GN=Ugt2b34 PE=1 SV=1	null	null	Mouse_09-2020	null	[MS,MS:1001208,SEQUEST,]	823.54	251.762	null	null	0.41	3.891e7	15.54	15.54	4.116e7	8.76	8.76	3.571e7	11.27	11.27	2.671e7	1.942e7	1.612e7	2.323e7	2.700e7	4.365e7	2.310e7	2.532e7	1.816e7	2.466e7	2.537e7	2.667e7	2.330e7	2.209e7	1.481e7	3.712e7	2.587e7	2.234e7
PRT	P11679	Keratin, type II cytoskeletal 8 OS=Mus musculus OX=10090 GN=Krt8 PE=1 SV=4	null	null	Mouse_09-2020	null	[MS,MS:1001208,SEQUEST,]	335.83	97.267	null	null	0.39	2.562e7	19.66	19.66	2.369e7	11.77	11.77	2.593e7	15.95	15.95	1.302e7	9.539e6	1.210e7	1.527e7	1.892e7	2.306e7	1.450e7	1.318e7	1.035e7	1.436e7	1.670e7	1.563e7	1.571e7	1.319e7	1.266e7	2.043e7	2.406e7	1.980e7
PRT	Q91XE0	Glycine N-acyltransferase OS=Mus musculus OX=10090 GN=Glyat PE=1 SV=1	null	null	Mouse_09-2020	null	[MS,MS:1001208,SEQUEST,]	1020.10	226.474	null	null	0.58	6.119e7	16.94	16.94	6.297e7	18.84	18.84	6.289e7	23.64	23.64	3.495e7	3.209e7	3.637e7	3.228e7	3.723e7	5.943e7	4.011e7	3.913e7	4.038e7	3.126e7	2.965e7	3.571e7	4.318e7	4.066e7	2.914e7	3.501e7	4.504e7	4.312e7
PRT	P99029	Peroxiredoxin-5, mitochondrial OS=Mus musculus OX=10090 GN=Prdx5 PE=1 SV=2	null	null	Mouse_09-2020	null	[MS,MS:1001208,SEQUEST,]	1336.43	208.515	null	null	0.42	1.402e8	13.89	13.89	1.385e8	44.54	44.54	1.751e8	28.62	28.62	8.091e7	6.798e7	6.889e7	9.782e7	1.044e8	1.040e8	6.254e7	7.318e7	6.916e7	1.210e8	1.768e8	9.002e7	1.017e8	9.375e7	1.543e8	1.510e8	1.336e8	1.307e8
PRT	Q9DCN2	NADH-cytochrome b5 reductase 3 OS=Mus musculus OX=10090 GN=Cyb5r3 PE=1 SV=3	null	null	Mouse_09-2020	null	[MS,MS:1001208,SEQUEST,]	1518.03	281.197	null	null	0.62	6.935e7	9.44	9.44	6.555e7	14.03	14.03	6.908e7	13.22	13.22	4.770e7	3.499e7	2.910e7	3.895e7	4.673e7	6.574e7	3.878e7	3.797e7	3.204e7	2.488e7	4.404e7	4.513e7	4.404e7	3.677e7	2.651e7	6.700e7	5.958e7	4.629e7
PRT	Q99LX0	Parkinson disease protein 7 homolog OS=Mus musculus OX=10090 GN=Park7 PE=1 SV=1	null	null	Mouse_09-2020	null	[MS,MS:1001208,SEQUEST,]	892.58	250.459	null	null	0.53	5.798e7	19.59	19.59	6.194e7	17.45	17.45	5.412e7	17.59	17.59	3.000e7	2.633e7	3.510e7	3.834e7	4.097e7	4.449e7	2.397e7	3.610e7	2.621e7	3.512e7	3.683e7	4.447e7	3.270e7	2.851e7	3.539e7	4.074e7	4.419e7	3.436e7
PRT	Q9DBJ1	Phosphoglycerate mutase 1 OS=Mus musculus OX=10090 GN=Pgam1 PE=1 SV=3	null	null	Mouse_09-2020	null	[MS,MS:1001208,SEQUEST,]	1197.38	252.472	null	null	0.54	7.680e7	11.31	11.31	8.555e7	22.40	22.40	7.049e7	11.65	11.65	4.657e7	4.104e7	3.424e7	5.188e7	5.787e7	6.055e7	3.339e7	3.599e7	4.163e7	4.417e7	5.912e7	6.192e7	4.376e7	3.586e7	3.335e7	6.680e7	6.431e7	5.311e7
PRT	Q99KB8	Hydroxyacylglutathione hydrolase, mitochondrial OS=Mus musculus OX=10090 GN=Hagh PE=1 SV=2	null	null	Mouse_09-2020	null	[MS,MS:1001208,SEQUEST,]	989.35	222.054	null	null	0.62	3.754e7	40.73	40.73	3.996e7	56.59	56.59	3.505e7	36.54	36.54	1.618e7	1.724e7	1.841e7	2.776e7	4.528e7	2.907e7	1.458e7	1.538e7	1.699e7	2.360e7	5.613e7	4.189e7	2.077e7	1.564e7	2.567e7	2.109e7	2.620e7	3.798e7
PRT	Q9CPU0	Lactoylglutathione lyase OS=Mus musculus OX=10090 GN=Glo1 PE=1 SV=3	null	null	Mouse_09-2020	null	[MS,MS:1001208,SEQUEST,]	1160.40	194.728	null	null	0.70	2.120e8	13.29	13.29	2.014e8	13.28	13.28	2.094e8	14.31	14.31	1.112e8	1.040e8	1.083e8	1.375e8	1.454e8	1.596e8	9.540e7	1.022e8	9.574e7	1.065e8	1.358e8	1.376e8	1.182e8	9.375e7	1.101e8	1.704e8	1.645e8	1.593e8
PRT	Q9JHW2	Omega-amidase NIT2 OS=Mus musculus OX=10090 GN=Nit2 PE=1 SV=1	null	null	Mouse_09-2020	null	[MS,MS:1001208,SEQUEST,]	1057.58	187.834	null	null	0.53	3.926e7	12.72	12.72	4.089e7	14.77	14.77	3.884e7	8.39	8.39	2.007e7	2.040e7	1.799e7	2.605e7	2.727e7	3.152e7	1.987e7	2.120e7	2.178e7	2.369e7	2.763e7	2.492e7	2.036e7	2.018e7	2.112e7	3.769e7	3.015e7	2.820e7
PRT	Q8R0F9	SEC14-like protein 4 OS=Mus musculus OX=10090 GN=Sec14l4 PE=1 SV=1	null	null	Mouse_09-2020	null	[MS,MS:1001208,SEQUEST,]	753.02	181.444	null	null	0.41	2.941e7	20.92	20.92	2.941e7	7.50	7.50	3.053e7	14.60	14.60	2.065e7	2.141e7	1.540e7	1.526e7	1.485e7	2.317e7	1.746e7	1.892e7	1.584e7	1.404e7	1.739e7	1.900e7	1.835e7	1.635e7	1.308e7	2.561e7	2.830e7	2.119e7
PRT	O35459	Delta(3,5)-Delta(2,4)-dienoyl-CoA isomerase, mitochondrial OS=Mus musculus OX=10090 GN=Ech1 PE=1 SV=1	null	null	Mouse_09-2020	null	[MS,MS:1001208,SEQUEST,]	848.18	176.396	null	null	0.59	3.695e7	16.85	16.85	3.277e7	22.36	22.36	3.570e7	19.52	19.52	1.927e7	1.881e7	1.729e7	2.454e7	2.829e7	2.585e7	1.774e7	1.547e7	1.643e7	1.861e7	2.822e7	2.123e7	1.949e7	1.732e7	2.600e7	3.377e7	2.842e7	2.635e7
PRT	P68040	Receptor of activated protein C kinase 1 OS=Mus musculus OX=10090 GN=Rack1 PE=1 SV=3	null	null	Mouse_09-2020	null	[MS,MS:1001208,SEQUEST,]	669.49	152.161	null	null	0.40	4.440e7	27.90	27.90	3.981e7	48.70	48.70	2.888e7	52.65	52.65	2.935e7	2.331e7	2.203e7	2.133e7	1.618e7	5.118e7	3.798e7	3.286e7	2.934e7	1.214e7	1.096e7	1.924e7	3.470e7	3.480e7	1.489e7	1.697e7	2.120e7	1.576e7
PRT	H7BWY3	Alanine--glyoxylate aminotransferase 2, mitochondrial OS=Mus musculus OX=10090 GN=Agxt2 PE=1 SV=1	null	null	Mouse_09-2020	null	[MS,MS:1001208,SEQUEST,]	592.32	182.028	null	null	0.33	2.761e7	24.91	24.91	2.278e7	41.81	41.81	2.144e7	29.96	29.96	1.795e7	1.561e7	1.418e7	1.014e7	1.106e7	2.348e7	1.767e7	1.700e7	1.701e7	9.419e6	5.598e6	1.154e7	1.753e7	1.899e7	9.871e6	2.341e7	1.432e7	1.053e7
PRT	Q9CZW5	Mitochondrial import receptor subunit TOM70 OS=Mus musculus OX=10090 GN=Tomm70 PE=1 SV=2	null	null	Mouse_09-2020	null	[MS,MS:1001208,SEQUEST,]	363.21	125.580	null	null	0.29	1.711e7	22.18	22.18	1.646e7	20.41	20.41	1.369e7	17.05	17.05	1.130e7	7.943e6	8.638e6	8.505e6	1.065e7	2.088e7	1.076e7	9.846e6	8.051e6	7.402e6	5.479e6	1.097e7	9.637e6	9.779e6	5.709e6	1.442e7	9.791e6	8.338e6
PRT	Q571F8	Glutaminase liver isoform, mitochondrial OS=Mus musculus OX=10090 GN=Gls2 PE=1 SV=2	null	null	Mouse_09-2020	null	[MS,MS:1001208,SEQUEST,]	688.17	214.500	null	null	0.41	1.669e7	27.87	27.87	1.615e7	25.37	25.37	1.859e7	22.68	22.68	9.328e6	1.183e7	7.806e6	5.894e6	1.006e7	1.679e7	1.200e7	1.122e7	7.829e6	7.584e6	5.091e6	1.081e7	1.435e7	1.110e7	8.565e6	1.626e7	1.620e7	8.170e6
PRT	G5E902	Phosphate carrier protein, mitochondrial OS=Mus musculus OX=10090 GN=Slc25a3 PE=1 SV=1	null	null	Mouse_09-2020	null	[MS,MS:1001208,SEQUEST,]	425.76	124.528	null	null	0.27	4.777e7	22.03	22.03	5.057e7	28.34	28.34	4.269e7	26.96	26.96	3.141e7	2.088e7	2.025e7	3.161e7	2.985e7	5.948e7	3.384e7	3.043e7	2.400e7	1.180e7	2.300e7	3.792e7	3.087e7	2.886e7	1.317e7	5.119e7	2.681e7	2.288e7
PRT	Q9D0E1	Heterogeneous nuclear ribonucleoprotein M OS=Mus musculus OX=10090 GN=Hnrnpm PE=1 SV=3	null	null	Mouse_09-2020	null	[MS,MS:1001208,SEQUEST,]	328.50	114.186	null	null	0.30	1.204e7	15.81	15.81	1.219e7	22.92	22.92	1.176e7	16.93	16.93	7.396e6	6.136e6	5.629e6	7.985e6	9.337e6	7.849e6	5.193e6	5.980e6	6.215e6	6.579e6	9.817e6	7.924e6	6.659e6	5.361e6	6.824e6	9.042e6	9.197e6	9.061e6
PRT	Q9D826	Peroxisomal sarcosine oxidase OS=Mus musculus OX=10090 GN=Pipox PE=1 SV=1	null	null	Mouse_09-2020	null	[MS,MS:1001208,SEQUEST,]	452.64	119.079	null	null	0.42	2.038e7	18.61	18.61	1.897e7	31.57	31.57	1.836e7	19.05	19.05	1.319e7	1.300e7	9.656e6	1.121e7	9.869e6	2.168e7	1.290e7	1.331e7	1.279e7	8.709e6	5.801e6	1.037e7	1.370e7	1.294e7	7.816e6	1.960e7	1.295e7	1.020e7
PRT	P47199	Quinone oxidoreductase OS=Mus musculus OX=10090 GN=Cryz PE=1 SV=1	null	null	Mouse_09-2020	null	[MS,MS:1001208,SEQUEST,]	515.82	154.614	null	null	0.50	1.808e7	20.52	20.52	1.742e7	10.02	10.02	1.648e7	12.90	12.90	1.061e7	9.098e6	1.027e7	1.091e7	1.129e7	2.218e7	1.033e7	1.128e7	8.494e6	9.298e6	8.234e6	1.093e7	1.151e7	8.783e6	8.348e6	2.126e7	1.231e7	1.025e7
PRT	Q5XJY5	Coatomer subunit delta OS=Mus musculus OX=10090 GN=Arcn1 PE=1 SV=2	null	null	Mouse_09-2020	null	[MS,MS:1001208,SEQUEST,]	305.11	109.745	null	null	0.37	7.589e6	21.52	21.52	7.601e6	29.54	29.54	6.835e6	13.61	13.61	3.300e6	3.214e6	3.485e6	4.658e6	5.875e6	6.276e6	3.483e6	4.874e6	3.385e6	3.455e6	7.267e6	6.725e6	4.501e6	3.563e6	2.826e6	5.662e6	5.402e6	4.936e6
PRT	Q9DCU9	4-hydroxy-2-oxoglutarate aldolase, mitochondrial OS=Mus musculus OX=10090 GN=Hoga1 PE=1 SV=1	null	null	Mouse_09-2020	null	[MS,MS:1001208,SEQUEST,]	531.31	180.696	null	null	0.50	2.774e7	17.99	17.99	2.415e7	14.93	14.93	2.512e7	27.10	27.10	1.482e7	1.291e7	1.066e7	2.019e7	2.036e7	2.561e7	1.258e7	1.520e7	1.079e7	1.587e7	1.664e7	1.530e7	1.483e7	1.310e7	9.340e6	3.426e7	1.885e7	2.543e7
PRT	Q64521	Glycerol-3-phosphate dehydrogenase, mitochondrial OS=Mus musculus OX=10090 GN=Gpd2 PE=1 SV=2	null	null	Mouse_09-2020	null	[MS,MS:1001208,SEQUEST,]	318.17	89.904	null	null	0.31	1.638e7	15.44	15.44	1.692e7	16.12	16.12	1.544e7	28.90	28.90	9.319e6	8.545e6	7.479e6	1.050e7	9.964e6	1.809e7	8.650e6	8.236e6	1.028e7	9.655e6	9.652e6	1.169e7	1.542e7	7.273e6	8.003e6	1.316e7	1.128e7	1.172e7
PRT	Q9DBG6	Dolichyl-diphosphooligosaccharide--protein glycosyltransferase subunit 2 OS=Mus musculus OX=10090 GN=Rpn2 PE=1 SV=1	null	null	Mouse_09-2020	null	[MS,MS:1001208,SEQUEST,]	483.88	204.190	null	null	0.35	1.685e7	28.03	28.03	1.782e7	46.69	46.69	1.242e7	41.96	41.96	1.323e7	9.232e6	7.555e6	6.328e6	5.803e6	1.428e7	1.754e7	1.269e7	1.003e7	5.320e6	4.210e6	1.027e7	1.184e7	1.350e7	5.863e6	1.322e7	8.240e6	5.482e6
PRT	P27546	Microtubule-associated protein 4 OS=Mus musculus OX=10090 GN=Map4 PE=1 SV=3	null	null	Mouse_09-2020	null	[MS,MS:1001208,SEQUEST,]	276.58	98.808	null	null	0.26	3.447e6	37.27	37.27	3.862e6	41.49	41.49	3.383e6	33.47	33.47	1.816e6	1.394e6	1.468e6	3.233e6	3.871e6	3.073e6	1.090e6	1.700e6	1.697e6	2.208e6	3.796e6	3.490e6	1.563e6	1.493e6	2.087e6	2.757e6	3.932e6	3.500e6
PRT	Q80WJ7	Protein LYRIC OS=Mus musculus OX=10090 GN=Mtdh PE=1 SV=1	null	null	Mouse_09-2020	null	[MS,MS:1001208,SEQUEST,]	336.70	96.245	null	null	0.40	9.091e6	26.86	26.86	8.653e6	21.47	21.47	8.181e6	12.89	12.89	4.479e6	3.948e6	3.652e6	6.594e6	8.322e6	8.596e6	3.466e6	4.554e6	3.904e6	4.818e6	6.319e6	6.956e6	4.423e6	3.691e6	3.873e6	9.288e6	6.539e6	6.112e6
PRT	Q8R4N0	Citramalyl-CoA lyase, mitochondrial OS=Mus musculus OX=10090 GN=Clybl PE=1 SV=2	null	null	Mouse_09-2020	null	[MS,MS:1001208,SEQUEST,]	394.97	121.959	null	null	0.49	1.571e7	10.68	10.68	1.650e7	15.93	15.93	1.608e7	15.26	15.26	8.417e6	8.621e6	7.978e6	9.209e6	9.838e6	1.276e7	7.830e6	7.401e6	8.049e6	9.962e6	9.805e6	1.098e7	9.742e6	8.548e6	9.816e6	1.221e7	1.163e7	1.159e7
PRT	P97855	Ras GTPase-activating protein-binding protein 1 OS=Mus musculus OX=10090 GN=G3bp1 PE=1 SV=1	null	null	Mouse_09-2020	null	[MS,MS:1001208,SEQUEST,]	339.79	128.084	null	null	0.42	6.844e6	10.45	10.45	6.517e6	10.11	10.11	5.891e6	11.26	11.26	3.719e6	3.888e6	2.875e6	4.138e6	4.265e6	5.992e6	4.000e6	3.420e6	3.281e6	3.083e6	4.438e6	4.286e6	3.747e6	3.228e6	2.952e6	4.959e6	5.279e6	3.834e6
PRT	Q80UM7	Mannosyl-oligosaccharide glucosidase OS=Mus musculus OX=10090 GN=Mogs PE=1 SV=1	null	null	Mouse_09-2020	null	[MS,MS:1001208,SEQUEST,]	301.50	121.884	null	null	0.21	5.589e6	19.90	19.90	4.956e6	29.44	29.44	4.272e6	33.97	33.97	3.819e6	2.844e6	2.166e6	2.405e6	3.505e6	5.912e6	3.015e6	5.129e6	2.356e6	2.200e6	2.783e6	4.601e6	3.720e6	3.139e6	1.711e6	5.361e6	2.200e6	1.968e6
PRT	Q925I1	ATPase family AAA domain-containing protein 3 OS=Mus musculus OX=10090 GN=Atad3 PE=1 SV=1	null	null	Mouse_09-2020	null	[MS,MS:1001208,SEQUEST,]	242.38	118.401	null	null	0.37	9.168e6	17.95	17.95	1.037e7	24.14	24.14	8.518e6	12.42	12.42	5.825e6	4.406e6	4.427e6	7.740e6	6.950e6	6.823e6	3.543e6	4.014e6	4.924e6	5.648e6	6.270e6	7.085e6	4.226e6	4.811e6	4.748e6	6.781e6	6.315e6	5.642e6
PRT	P35486	Pyruvate dehydrogenase E1 component subunit alpha, somatic form, mitochondrial OS=Mus musculus OX=10090 GN=Pdha1 PE=1 SV=1	null	null	Mouse_09-2020	null	[MS,MS:1001208,SEQUEST,]	207.81	76.106	null	null	0.45	1.398e7	22.25	22.25	1.402e7	23.35	23.35	1.329e7	12.15	12.15	8.344e6	6.921e6	6.732e6	7.785e6	1.313e7	1.358e7	8.189e6	8.528e6	5.744e6	1.123e7	9.881e6	8.607e6	7.055e6	7.852e6	6.188e6	1.192e7	1.173e7	9.794e6
PRT	Q3UNX5	Acyl-coenzyme A synthetase ACSM3, mitochondrial OS=Mus musculus OX=10090 GN=Acsm3 PE=1 SV=2	null	null	Mouse_09-2020	null	[MS,MS:1001208,SEQUEST,]	283.01	108.347	null	null	0.39	1.272e7	15.60	15.60	1.181e7	14.97	14.97	1.297e7	16.15	16.15	6.239e6	6.680e6	6.854e6	7.518e6	8.904e6	1.040e7	6.337e6	5.900e6	6.323e6	7.707e6	6.538e6	8.399e6	9.577e6	5.736e6	6.131e6	1.208e7	1.141e7	8.998e6
PRT	Q91W43	Glycine dehydrogenase (decarboxylating), mitochondrial OS=Mus musculus OX=10090 GN=Gldc PE=1 SV=1	null	null	Mouse_09-2020	null	[MS,MS:1001208,SEQUEST,]	330.37	119.985	null	null	0.24	1.245e7	17.14	17.14	1.356e7	18.77	18.77	1.361e7	8.87	8.87	7.523e6	7.474e6	5.615e6	7.773e6	5.670e6	1.252e7	6.935e6	7.235e6	6.079e6	9.654e6	8.541e6	1.082e7	8.764e6	7.503e6	6.435e6	1.350e7	9.241e6	1.010e7
PRT	E9Q4K7	Kinesin family member 13B OS=Mus musculus OX=10090 GN=Kif13b PE=1 SV=1	null	null	Mouse_09-2020	null	[MS,MS:1001208,SEQUEST,]	160.32	84.513	null	null	0.12	1.435e6	26.33	26.33	1.514e6	8.15	8.15	1.182e6	16.23	16.23	7.212e5	5.459e5	6.821e5	8.490e5	1.158e6	1.628e6	8.528e5	9.368e5	6.527e5	7.759e5	9.002e5	1.147e6	8.158e5	7.209e5	5.252e5	8.694e5	9.231e5	7.432e5
PRT	Q8CAQ8	MICOS complex subunit Mic60 OS=Mus musculus OX=10090 GN=Immt PE=1 SV=1	null	null	Mouse_09-2020	null	[MS,MS:1001208,SEQUEST,]	1273.46	366.143	null	null	0.47	3.961e7	11.13	11.13	3.807e7	11.29	11.29	3.649e7	12.39	12.39	2.246e7	2.087e7	1.769e7	2.392e7	2.839e7	3.670e7	1.985e7	1.972e7	1.696e7	2.188e7	2.413e7	2.774e7	2.217e7	1.892e7	1.776e7	2.956e7	3.240e7	2.526e7
PRT	P28665	Murinoglobulin-1 OS=Mus musculus OX=10090 GN=Mug1 PE=1 SV=3	null	null	Mouse_09-2020	null	[MS,MS:1001208,SEQUEST,]	994.09	382.182	null	null	0.25	2.332e7	32.83	32.83	2.430e7	58.43	58.43	2.396e7	43.44	43.44	1.820e7	1.168e7	1.109e7	1.022e7	8.060e6	2.838e7	2.459e7	2.463e7	1.508e7	5.789e6	4.636e6	1.270e7	1.720e7	1.732e7	9.871e6	4.396e7	1.279e7	9.074e6
PRT	Q9DCG6	Phenazine biosynthesis-like domain-containing protein 1 OS=Mus musculus OX=10090 GN=Pbld1 PE=1 SV=2	null	null	Mouse_09-2020	null	[MS,MS:1001208,SEQUEST,]	1749.21	330.333	null	null	0.72	7.711e7	17.68	17.68	6.666e7	10.94	10.94	7.459e7	25.86	25.86	5.268e7	4.986e7	4.725e7	4.528e7	3.985e7	6.243e7	3.949e7	3.756e7	3.845e7	3.797e7	3.427e7	4.543e7	4.299e7	3.912e7	3.488e7	1.196e8	8.399e7	4.965e7
PRT	Q61696	Heat shock 70 kDa protein 1A OS=Mus musculus OX=10090 GN=Hspa1a PE=1 SV=2	null	null	Mouse_09-2020	null	[MS,MS:1001208,SEQUEST,]	1124.83	233.499	null	null	0.40	1.253e7	31.85	31.85	1.004e7	51.99	51.99	1.007e7	20.98	20.98	8.075e6	6.744e6	7.580e6	6.039e6	1.125e7	6.039e6	3.404e6	4.260e6	3.674e6	6.890e6	1.262e7	1.068e7	7.941e6	5.291e6	4.948e6	8.910e6	1.102e7	6.712e6
PRT	Q8BK48	Pyrethroid hydrolase Ces2e OS=Mus musculus OX=10090 GN=Ces2e PE=1 SV=1	null	null	Mouse_09-2020	null	[MS,MS:1001208,SEQUEST,]	1184.72	268.733	null	null	0.48	3.267e7	18.82	18.82	3.135e7	19.70	19.70	3.230e7	16.62	16.62	2.865e7	1.868e7	1.923e7	1.752e7	1.823e7	2.417e7	1.856e7	1.880e7	1.557e7	2.184e7	1.320e7	1.998e7	2.587e7	1.769e7	1.490e7	2.849e7	2.696e7	2.105e7
PRT	E9Q1S3	Protein transport protein SEC23 OS=Mus musculus OX=10090 GN=Sec23a PE=1 SV=1	null	null	Mouse_09-2020	null	[MS,MS:1001208,SEQUEST,]	354.60	168.446	null	null	0.32	7.878e6	33.07	33.07	9.066e6	19.96	19.96	7.268e6	38.15	38.15	6.268e6	3.136e6	3.481e6	3.618e6	5.030e6	1.111e7	5.599e6	5.863e6	4.245e6	4.290e6	3.425e6	7.457e6	5.860e6	5.995e6	1.641e6	8.629e6	4.609e6	3.988e6
PRT	Q3UMF0	Cordon-bleu protein-like 1 OS=Mus musculus OX=10090 GN=Cobll1 PE=1 SV=2	null	null	Mouse_09-2020	null	[MS,MS:1001208,SEQUEST,]	265.55	144.835	null	null	0.22	5.553e6	8.49	8.49	3.919e6	21.72	21.72	5.499e6	27.28	27.28	3.135e6	2.763e6	2.535e6	3.643e6	3.655e6	4.620e6	2.207e6	2.233e6	2.899e6	1.885e6	2.384e6	3.295e6	3.349e6	2.804e6	2.836e6	5.358e6	3.409e6	5.918e6
PRT	P17427	AP-2 complex subunit alpha-2 OS=Mus musculus OX=10090 GN=Ap2a2 PE=1 SV=2	null	null	Mouse_09-2020	null	[MS,MS:1001208,SEQUEST,]	200.53	123.022	null	null	0.22	6.421e6	23.28	23.28	6.723e6	12.38	12.38	5.901e6	23.72	23.72	5.085e6	3.758e6	2.838e6	2.672e6	2.675e6	5.518e6	3.920e6	4.871e6	2.918e6	3.294e6	4.572e6	4.656e6	4.328e6	4.112e6	3.452e6	4.200e6	3.725e6	3.306e6
PRT	Q61656	Probable ATP-dependent RNA helicase DDX5 OS=Mus musculus OX=10090 GN=Ddx5 PE=1 SV=2	null	null	Mouse_09-2020	null	[MS,MS:1001208,SEQUEST,]	183.50	120.256	null	null	0.31	1.847e7	39.38	39.38	2.322e7	63.43	63.43	2.382e7	39.14	39.14	1.204e7	8.872e6	8.687e6	2.036e7	2.375e7	1.483e7	5.293e6	7.002e6	7.886e6	2.502e7	2.663e7	2.220e7	8.106e6	7.276e6	1.198e7	2.379e7	2.114e7	2.454e7
PRT	Q8QZR5	Alanine aminotransferase 1 OS=Mus musculus OX=10090 GN=Gpt PE=1 SV=3	null	null	Mouse_09-2020	null	[MS,MS:1001208,SEQUEST,]	731.88	142.440	null	null	0.35	4.525e7	7.73	7.73	4.286e7	16.18	16.18	3.937e7	20.16	20.16	2.584e7	2.275e7	2.153e7	2.865e7	2.622e7	3.947e7	2.447e7	2.599e7	2.266e7	2.262e7	1.642e7	2.848e7	2.954e7	2.790e7	1.548e7	3.851e7	2.588e7	2.625e7
PRT	P31786	Acyl-CoA-binding protein OS=Mus musculus OX=10090 GN=Dbi PE=1 SV=2	null	null	Mouse_09-2020	null	[MS,MS:1001208,SEQUEST,]	1587.08	297.171	null	null	0.80	2.892e8	41.54	41.54	3.091e8	54.54	54.54	3.768e8	32.69	32.69	1.667e8	1.480e8	1.346e8	3.529e8	3.457e8	2.159e8	1.042e8	1.232e8	1.097e8	2.400e8	4.019e8	2.826e8	1.476e8	1.204e8	1.901e8	3.755e8	2.911e8	3.596e8
PRT	P17742	Peptidyl-prolyl cis-trans isomerase A OS=Mus musculus OX=10090 GN=Ppia PE=1 SV=2	null	null	Mouse_09-2020	null	[MS,MS:1001208,SEQUEST,]	1186.03	203.915	null	null	0.66	2.582e8	19.44	19.44	2.934e8	15.30	15.30	2.819e8	5.16	5.16	1.681e8	1.228e8	1.217e8	2.275e8	2.028e8	2.002e8	1.290e8	1.441e8	1.433e8	1.509e8	1.935e8	2.064e8	1.652e8	1.534e8	1.423e8	2.855e8	1.900e8	1.926e8
PRT	Q9QXF8	Glycine N-methyltransferase OS=Mus musculus OX=10090 GN=Gnmt PE=1 SV=3	null	null	Mouse_09-2020	null	[MS,MS:1001208,SEQUEST,]	1601.93	265.675	null	null	0.43	2.353e8	17.72	17.72	2.346e8	25.31	25.31	2.108e8	16.31	16.31	1.840e8	1.347e8	1.322e8	1.218e8	1.166e8	1.765e8	1.562e8	1.667e8	1.415e8	1.101e8	8.862e7	1.197e8	1.419e8	1.561e8	1.112e8	1.892e8	1.513e8	1.279e8
PRT	Q9QXE0	2-hydroxyacyl-CoA lyase 1 OS=Mus musculus OX=10090 GN=Hacl1 PE=1 SV=2	null	null	Mouse_09-2020	null	[MS,MS:1001208,SEQUEST,]	918.42	203.077	null	null	0.24	5.678e7	16.33	16.33	6.135e7	3.71	3.71	5.941e7	25.80	25.80	3.821e7	2.928e7	2.431e7	4.643e7	4.579e7	4.650e7	3.888e7	3.575e7	2.871e7	3.295e7	3.454e7	4.197e7	2.948e7	2.746e7	2.600e7	8.979e7	5.797e7	4.449e7
PRT	Q543K9	Purine nucleoside phosphorylase OS=Mus musculus OX=10090 GN=Pnp PE=1 SV=1	null	null	Mouse_09-2020	null	[MS,MS:1001208,SEQUEST,]	968.70	237.080	null	null	0.60	2.126e7	35.27	35.27	1.999e7	42.45	42.45	1.432e7	46.15	46.15	1.412e7	1.253e7	1.321e7	8.907e6	5.620e6	1.771e7	1.554e7	1.606e7	1.431e7	5.915e6	6.266e6	1.038e7	1.405e7	1.450e7	7.240e6	1.068e7	1.072e7	4.851e6
PRT	Q920E5	Farnesyl pyrophosphate synthase OS=Mus musculus OX=10090 GN=Fdps PE=1 SV=1	null	null	Mouse_09-2020	null	[MS,MS:1001208,SEQUEST,]	815.51	182.383	null	null	0.31	2.240e7	20.06	20.06	1.831e7	39.88	39.88	1.796e7	39.51	39.51	1.755e7	1.242e7	9.814e6	1.212e7	8.562e6	1.941e7	1.727e7	1.640e7	9.636e6	6.893e6	5.634e6	1.130e7	1.652e7	1.549e7	5.221e6	2.073e7	1.171e7	8.525e6
PRT	P55264	Adenosine kinase OS=Mus musculus OX=10090 GN=Adk PE=1 SV=2	null	null	Mouse_09-2020	null	[MS,MS:1001208,SEQUEST,]	684.98	179.289	null	null	0.40	4.940e7	18.05	18.05	5.514e7	19.70	19.70	5.172e7	19.40	19.40	2.564e7	2.415e7	2.376e7	3.148e7	2.921e7	5.452e7	3.189e7	3.570e7	2.757e7	1.823e7	3.568e7	2.997e7	3.194e7	2.708e7	2.003e7	3.631e7	4.068e7	4.018e7
PRT	O55125	Protein NipSnap homolog 1 OS=Mus musculus OX=10090 GN=Nipsnap1 PE=1 SV=1	null	null	Mouse_09-2020	null	[MS,MS:1001208,SEQUEST,]	544.07	126.892	null	null	0.29	5.856e7	7.00	7.00	5.743e7	12.02	12.02	5.351e7	7.06	7.06	3.417e7	2.837e7	2.873e7	3.599e7	3.591e7	4.915e7	3.384e7	3.462e7	2.826e7	3.150e7	2.543e7	3.361e7	3.468e7	3.026e7	2.499e7	5.763e7	3.826e7	3.376e7
PRT	P61358	60S ribosomal protein L27 OS=Mus musculus OX=10090 GN=Rpl27 PE=1 SV=2	null	null	Mouse_09-2020	null	[MS,MS:1001208,SEQUEST,]	522.33	149.610	null	null	0.54	3.745e7	15.85	15.85	3.785e7	11.08	11.08	3.521e7	13.62	13.62	2.216e7	1.776e7	1.588e7	2.485e7	2.505e7	4.083e7	2.172e7	2.068e7	1.907e7	1.783e7	2.608e7	2.877e7	2.227e7	2.044e7	1.263e7	3.414e7	2.610e7	2.333e7
PRT	Q8C2Q8	ATP synthase subunit gamma OS=Mus musculus OX=10090 GN=Atp5c1 PE=1 SV=1	null	null	Mouse_09-2020	null	[MS,MS:1001208,SEQUEST,]	595.01	127.985	null	null	0.38	4.084e7	30.77	30.77	3.516e7	37.42	37.42	2.910e7	36.38	36.38	2.619e7	2.210e7	2.017e7	1.587e7	1.322e7	4.285e7	3.249e7	2.559e7	2.233e7	1.485e7	1.041e7	1.926e7	2.655e7	2.785e7	1.223e7	3.032e7	2.102e7	1.342e7
PRT	Q8R081	Heterogeneous nuclear ribonucleoprotein L OS=Mus musculus OX=10090 GN=Hnrnpl PE=1 SV=2	null	null	Mouse_09-2020	null	[MS,MS:1001208,SEQUEST,]	606.84	166.072	null	null	0.39	9.224e6	12.73	12.73	7.882e6	17.05	17.05	7.990e6	25.34	25.34	5.261e6	4.308e6	3.810e6	6.282e6	6.302e6	8.550e6	4.910e6	4.493e6	5.212e6	4.645e6	4.011e6	5.013e6	6.094e6	4.094e6	2.916e6	5.153e6	6.426e6	5.676e6
PRT	Q9WUR2-2	Isoform 2 of Enoyl-CoA delta isomerase 2 OS=Mus musculus OX=10090 GN=Eci2	null	null	Mouse_09-2020	null	[MS,MS:1001208,SEQUEST,]	708.87	158.485	null	null	0.32	3.038e7	17.38	17.38	2.915e7	24.55	24.55	3.055e7	13.28	13.28	1.704e7	1.589e7	1.575e7	1.848e7	2.215e7	1.849e7	1.434e7	1.199e7	1.498e7	2.086e7	2.038e7	1.841e7	1.588e7	1.544e7	1.811e7	2.750e7	2.490e7	2.318e7
PRT	P62082	40S ribosomal protein S7 OS=Mus musculus OX=10090 GN=Rps7 PE=2 SV=1	null	null	Mouse_09-2020	null	[MS,MS:1001208,SEQUEST,]	736.58	185.303	null	null	0.70	3.358e7	47.18	47.18	5.392e7	44.27	44.27	5.960e7	34.52	34.52	5.337e7	3.549e7	1.543e7	2.056e7	1.976e7	2.516e7	1.332e7	2.362e7	2.481e7	3.166e7	5.504e7	3.804e7	2.385e7	2.139e7	4.585e7	5.131e7	5.861e7	4.514e7
PRT	Q64471	Glutathione S-transferase theta-1 OS=Mus musculus OX=10090 GN=Gstt1 PE=1 SV=4	null	null	Mouse_09-2020	null	[MS,MS:1001208,SEQUEST,]	505.72	145.362	null	null	0.33	3.952e7	21.28	21.28	3.817e7	29.31	29.31	3.624e7	22.47	22.47	2.525e7	2.146e7	2.018e7	2.221e7	2.111e7	4.879e7	2.641e7	2.724e7	2.139e7	1.561e7	1.125e7	2.227e7	2.718e7	2.331e7	1.215e7	4.042e7	2.446e7	2.098e7
PRT	Q7TMF3	NADH dehydrogenase [ubiquinone] 1 alpha subcomplex subunit 12 OS=Mus musculus OX=10090 GN=Ndufa12 PE=1 SV=2	null	null	Mouse_09-2020	null	[MS,MS:1001208,SEQUEST,]	528.36	122.748	null	null	0.77	1.255e7	17.37	17.37	1.150e7	12.64	12.64	1.156e7	11.70	11.70	8.311e6	5.676e6	5.812e6	6.429e6	8.183e6	1.383e7	6.104e6	6.689e6	5.651e6	6.736e6	8.220e6	7.025e6	7.455e6	6.686e6	5.128e6	1.094e7	7.768e6	8.825e6
PRT	Q8BVQ9	26S proteasome AAA-ATPase subunit RPT1 OS=Mus musculus OX=10090 GN=Psmc2 PE=1 SV=1	null	null	Mouse_09-2020	null	[MS,MS:1001208,SEQUEST,]	449.34	138.655	null	null	0.40	1.407e7	14.99	14.99	1.167e7	23.70	23.70	1.168e7	29.32	29.32	1.082e7	7.491e6	7.509e6	7.364e6	6.932e6	1.135e7	6.720e6	8.976e6	7.151e6	5.073e6	4.694e6	8.187e6	8.117e6	1.058e7	4.486e6	1.091e7	9.407e6	6.714e6
PRT	P00375	Dihydrofolate reductase OS=Mus musculus OX=10090 GN=Dhfr PE=1 SV=3	null	null	Mouse_09-2020	null	[MS,MS:1001208,SEQUEST,]	380.12	106.647	null	null	0.76	1.283e7	9.03	9.03	1.275e7	15.94	15.94	1.530e7	31.31	31.31	7.724e6	7.669e6	6.332e6	7.406e6	8.027e6	1.043e7	7.839e6	7.996e6	6.830e6	6.480e6	5.094e6	7.767e6	8.485e6	8.886e6	1.077e7	8.487e6	1.413e7	7.463e6
PRT	A0A1B0GS68	60S ribosomal protein L13a OS=Mus musculus OX=10090 GN=Gm45713 PE=2 SV=1	null	null	Mouse_09-2020	null	[MS,MS:1001208,SEQUEST,]	360.95	98.069	null	null	0.20	2.897e7	21.23	21.23	3.016e7	25.47	25.47	2.916e7	9.06	9.06	1.662e7	1.374e7	1.295e7	2.459e7	2.436e7	2.462e7	1.495e7	1.539e7	1.375e7	1.662e7	2.699e7	2.655e7	1.714e7	1.454e7	1.330e7	3.097e7	2.198e7	2.180e7
PRT	Q9D8N0	Elongation factor 1-gamma OS=Mus musculus OX=10090 GN=Eef1g PE=1 SV=3	null	null	Mouse_09-2020	null	[MS,MS:1001208,SEQUEST,]	424.66	117.009	null	null	0.38	2.606e7	9.35	9.35	2.754e7	12.66	12.66	2.126e7	27.70	27.70	1.814e7	1.268e7	1.102e7	1.784e7	1.538e7	2.468e7	1.766e7	1.657e7	1.308e7	1.241e7	1.436e7	2.252e7	1.675e7	1.818e7	7.691e6	2.119e7	1.513e7	1.392e7
PRT	Q9D0R2	Threonine--tRNA ligase 1, cytoplasmic OS=Mus musculus OX=10090 GN=Tars1 PE=1 SV=2	null	null	Mouse_09-2020	null	[MS,MS:1001208,SEQUEST,]	352.33	124.115	null	null	0.24	1.246e7	23.40	23.40	1.255e7	9.33	9.33	1.266e7	13.96	13.96	6.351e6	4.206e6	5.682e6	7.692e6	9.061e6	1.263e7	6.929e6	7.387e6	5.193e6	6.664e6	7.391e6	9.532e6	7.794e6	6.095e6	4.697e6	1.411e7	9.459e6	8.325e6
PRT	Q9D9P1	MICOS complex subunit OS=Mus musculus OX=10090 GN=Chchd3 PE=1 SV=1	null	null	Mouse_09-2020	null	[MS,MS:1001208,SEQUEST,]	350.72	111.847	null	null	0.63	1.826e7	18.93	18.93	1.796e7	23.80	23.80	1.726e7	9.44	9.44	1.054e7	8.926e6	8.897e6	1.378e7	1.490e7	1.285e7	7.570e6	7.456e6	8.377e6	1.104e7	1.087e7	1.505e7	1.019e7	8.316e6	9.565e6	1.719e7	1.189e7	1.252e7
PRT	Q02819	Nucleobindin-1 OS=Mus musculus OX=10090 GN=Nucb1 PE=1 SV=2	null	null	Mouse_09-2020	null	[MS,MS:1001208,SEQUEST,]	311.92	106.146	null	null	0.45	6.328e6	23.01	23.01	6.943e6	42.72	42.72	5.834e6	14.81	14.81	3.547e6	2.556e6	3.251e6	4.294e6	5.508e6	4.731e6	2.172e6	2.954e6	2.715e6	4.460e6	7.067e6	5.963e6	3.438e6	2.690e6	3.704e6	7.033e6	4.353e6	3.798e6
PRT	Q8R2P8	Lysine--tRNA ligase OS=Mus musculus OX=10090 GN=Kars PE=1 SV=1	null	null	Mouse_09-2020	null	[MS,MS:1001208,SEQUEST,]	282.54	86.589	null	null	0.25	6.182e6	18.92	18.92	5.576e6	19.97	19.97	4.675e6	29.97	29.97	3.522e6	2.769e6	2.693e6	3.993e6	5.230e6	5.573e6	3.269e6	3.378e6	3.116e6	2.636e6	4.697e6	3.232e6	2.896e6	3.150e6	2.048e6	3.346e6	3.344e6	4.969e6
PRT	Q9JIF7	Coatomer subunit beta OS=Mus musculus OX=10090 GN=Copb1 PE=1 SV=1	null	null	Mouse_09-2020	null	[MS,MS:1001208,SEQUEST,]	305.71	139.773	null	null	0.22	6.488e6	16.58	16.58	6.059e6	28.10	28.10	6.263e6	20.27	20.27	3.992e6	2.751e6	3.235e6	3.431e6	4.694e6	6.497e6	2.878e6	3.281e6	3.183e6	2.898e6	5.848e6	4.735e6	4.335e6	3.207e6	2.643e6	4.064e6	5.038e6	4.490e6
PRT	Q9DBL7	Bifunctional coenzyme A synthase OS=Mus musculus OX=10090 GN=Coasy PE=1 SV=2	null	null	Mouse_09-2020	null	[MS,MS:1001208,SEQUEST,]	337.95	115.016	null	null	0.37	2.322e7	58.35	58.35	2.471e7	72.01	72.01	3.204e7	69.87	69.87	1.152e7	1.164e7	1.104e7	2.289e7	3.792e7	1.323e7	8.228e6	1.044e7	1.025e7	2.572e7	4.665e7	1.934e7	1.175e7	8.371e6	2.583e7	1.453e7	5.134e7	5.286e7
PRT	P43883	Perilipin-2 OS=Mus musculus OX=10090 GN=Plin2 PE=1 SV=2	null	null	Mouse_09-2020	null	[MS,MS:1001208,SEQUEST,]	308.79	157.142	null	null	0.42	6.530e6	28.51	28.51	1.251e6	87.77	87.77	4.531e6	48.15	48.15	4.596e6	2.550e6	3.666e6	2.142e6	3.811e6	6.616e6	7.173e5	7.703e5	7.586e5	2.333e6	1.219e5	8.095e5	2.175e6	7.607e5	1.262e6	5.554e6	4.653e6	4.116e6
PRT	P36552	Oxygen-dependent coproporphyrinogen-III oxidase, mitochondrial OS=Mus musculus OX=10090 GN=Cpox PE=1 SV=2	null	null	Mouse_09-2020	null	[MS,MS:1001208,SEQUEST,]	222.50	124.073	null	null	0.34	8.147e6	77.83	77.83	9.638e6	20.50	20.50	9.137e6	23.65	23.65	1.752e7	4.068e6	3.888e6	3.797e6	2.646e6	7.039e6	7.722e6	5.539e6	4.790e6	6.334e6	4.959e6	5.132e6	5.767e6	6.499e6	3.919e6	8.516e6	6.304e6	9.039e6
PRT	Q9EPU0	Regulator of nonsense transcripts 1 OS=Mus musculus OX=10090 GN=Upf1 PE=1 SV=2	null	null	Mouse_09-2020	null	[MS,MS:1001208,SEQUEST,]	186.11	82.686	null	null	0.15	3.718e6	21.32	21.32	3.451e6	28.13	28.13	3.395e6	10.23	10.23	2.013e6	1.321e6	1.744e6	2.487e6	2.911e6	3.010e6	2.050e6	1.029e6	1.515e6	1.815e6	2.337e6	3.073e6	2.061e6	1.998e6	1.581e6	3.116e6	2.478e6	2.637e6
PRT	Q64514	Tripeptidyl-peptidase 2 OS=Mus musculus OX=10090 GN=Tpp2 PE=1 SV=3	null	null	Mouse_09-2020	null	[MS,MS:1001208,SEQUEST,]	229.67	117.781	null	null	0.16	2.644e6	17.74	17.74	2.579e6	40.72	40.72	2.824e6	27.26	27.26	1.827e6	1.844e6	1.400e6	1.568e6	1.365e6	1.968e6	1.549e6	1.525e6	1.109e6	2.861e6	1.288e6	2.106e6	1.407e6	1.403e6	1.213e6	3.111e6	3.284e6	2.615e6
PRT	Q9Z1Z0	General vesicular transport factor p115 OS=Mus musculus OX=10090 GN=Uso1 PE=1 SV=2	null	null	Mouse_09-2020	null	[MS,MS:1001208,SEQUEST,]	204.22	94.425	null	null	0.21	1.568e7	35.79	35.79	1.693e7	39.14	39.14	1.651e7	24.95	24.95	6.510e6	7.377e6	7.938e6	1.202e7	1.146e7	5.652e6	7.126e6	5.990e6	1.411e7	8.935e6	9.780e6	1.183e7	1.001e7	1.194e7	7.194e6	1.041e7	1.206e7	1.338e7
PRT	Q68FG2	Spectrin beta chain OS=Mus musculus OX=10090 GN=Sptbn2 PE=1 SV=1	null	null	Mouse_09-2020	null	[MS,MS:1001208,SEQUEST,]	153.85	96.950	null	null	0.11	8.301e5	29.20	29.20	1.425e6	54.26	54.26	1.106e6	62.46	62.46	5.835e5	4.098e5	4.608e5	4.186e5	4.113e5	1.132e6	1.187e6	1.060e6	6.870e5	3.604e5	null	2.771e5	8.014e5	8.899e5	4.515e5	1.724e6	3.094e5	1.138e5
PRT	P19157	Glutathione S-transferase P 1 OS=Mus musculus OX=10090 GN=Gstp1 PE=1 SV=2	null	null	Mouse_09-2020	null	[MS,MS:1001208,SEQUEST,]	6676.68	914.433	null	null	0.63	2.258e9	21.33	21.33	2.389e9	29.93	29.93	2.311e9	18.77	18.77	1.410e9	7.839e8	9.062e8	1.691e9	1.671e9	2.000e9	1.130e9	1.128e9	1.274e9	1.125e9	2.251e9	2.099e9	1.409e9	1.220e9	8.838e8	2.180e9	1.852e9	2.025e9
PRT	P21107-2	Isoform 2 of Tropomyosin alpha-3 chain OS=Mus musculus OX=10090 GN=Tpm3	null	null	Mouse_09-2020	null	[MS,MS:1001208,SEQUEST,]	726.41	196.701	null	null	0.67	3.591e7	31.97	31.97	4.223e7	25.94	25.94	3.874e7	19.74	19.74	1.728e7	1.626e7	1.526e7	3.472e7	3.377e7	3.208e7	1.408e7	1.819e7	1.872e7	2.393e7	2.780e7	3.245e7	2.194e7	1.838e7	2.023e7	3.247e7	3.287e7	3.524e7
PRT	H3BL34	Carboxylic ester hydrolase OS=Mus musculus OX=10090 GN=Ces1e PE=1 SV=1	null	null	Mouse_09-2020	null	[MS,MS:1001208,SEQUEST,]	502.57	158.796	null	null	0.47	9.750e6	23.85	23.85	8.923e6	39.37	39.37	7.555e6	22.24	22.24	6.463e6	7.642e6	4.512e6	4.513e6	5.818e6	9.561e6	5.463e6	5.947e6	4.215e6	5.313e6	1.513e6	3.692e6	4.275e6	3.904e6	3.948e6	1.157e7	7.145e6	4.383e6
PRT	P62196	26S proteasome regulatory subunit 8 OS=Mus musculus OX=10090 GN=Psmc5 PE=1 SV=1	null	null	Mouse_09-2020	null	[MS,MS:1001208,SEQUEST,]	260.79	114.508	null	null	0.49	7.066e6	10.23	10.23	6.961e6	17.34	17.34	7.171e6	21.07	21.07	3.936e6	3.661e6	3.055e6	4.341e6	4.682e6	6.558e6	3.318e6	5.247e6	2.840e6	3.977e6	4.180e6	4.567e6	5.613e6	3.928e6	2.928e6	8.493e6	4.162e6	4.671e6
PRT	Q99J99	3-mercaptopyruvate sulfurtransferase OS=Mus musculus OX=10090 GN=Mpst PE=1 SV=4	null	null	Mouse_09-2020	null	[MS,MS:1001208,SEQUEST,]	576.62	157.872	null	null	0.48	4.641e7	24.80	24.80	4.481e7	35.84	35.84	3.513e7	31.56	31.56	4.856e7	2.550e7	2.161e7	2.490e7	2.408e7	3.786e7	3.565e7	3.431e7	2.340e7	2.103e7	9.519e6	2.786e7	3.235e7	3.386e7	1.658e7	3.742e7	2.399e7	2.077e7
PRT	P52760	2-iminobutanoate/2-iminopropanoate deaminase OS=Mus musculus OX=10090 GN=Rida PE=1 SV=3	null	null	Mouse_09-2020	null	[MS,MS:1001208,SEQUEST,]	1796.77	279.311	null	null	0.95	3.725e8	21.32	21.32	3.482e8	16.88	16.88	3.958e8	12.85	12.85	2.312e8	1.677e8	1.718e8	3.165e8	3.197e8	3.068e8	1.790e8	1.892e8	1.781e8	2.383e8	1.922e8	2.798e8	1.872e8	1.753e8	2.186e8	3.903e8	3.023e8	2.674e8
PRT	G5E850	Cytochrome b5 OS=Mus musculus OX=10090 GN=Cyb5a PE=1 SV=1	null	null	Mouse_09-2020	null	[MS,MS:1001208,SEQUEST,]	1490.82	285.270	null	null	0.83	1.933e8	19.99	19.99	2.120e8	16.20	16.20	2.038e8	7.37	7.37	1.127e8	9.049e7	7.984e7	1.314e8	1.500e8	2.202e8	1.234e8	1.120e8	1.053e8	1.165e8	1.684e8	1.318e8	1.107e8	1.031e8	1.081e8	1.931e8	1.629e8	1.430e8
PRT	P97450	ATP synthase-coupling factor 6, mitochondrial OS=Mus musculus OX=10090 GN=Atp5pf PE=1 SV=1	null	null	Mouse_09-2020	null	[MS,MS:1001208,SEQUEST,]	1334.94	227.547	null	null	0.62	7.321e7	17.52	17.52	7.959e7	21.36	21.36	8.164e7	13.13	13.13	4.262e7	3.682e7	3.416e7	5.256e7	6.269e7	5.959e7	3.196e7	3.785e7	4.054e7	4.322e7	5.847e7	5.140e7	4.561e7	3.850e7	4.321e7	7.014e7	6.580e7	6.341e7
PRT	P15105	Glutamine synthetase OS=Mus musculus OX=10090 GN=Glul PE=1 SV=6	null	null	Mouse_09-2020	null	[MS,MS:1001208,SEQUEST,]	883.12	165.252	null	null	0.32	6.707e7	29.02	29.02	7.285e7	34.09	34.09	7.369e7	13.63	13.63	3.678e7	3.363e7	3.187e7	5.401e7	6.689e7	4.483e7	3.713e7	3.849e7	3.543e7	5.179e7	8.044e7	4.862e7	4.572e7	3.881e7	3.598e7	5.874e7	5.712e7	5.844e7
PRT	Q9QYG0	Protein NDRG2 OS=Mus musculus OX=10090 GN=Ndrg2 PE=1 SV=1	null	null	Mouse_09-2020	null	[MS,MS:1001208,SEQUEST,]	999.58	249.851	null	null	0.51	4.856e7	17.63	17.63	5.069e7	18.98	18.98	5.408e7	12.53	12.53	4.337e7	2.556e7	2.886e7	2.680e7	2.945e7	3.730e7	2.988e7	2.598e7	2.487e7	3.656e7	3.231e7	2.897e7	3.075e7	2.852e7	2.177e7	5.596e7	4.482e7	4.094e7
PRT	Q99JR1	Sideroflexin-1 OS=Mus musculus OX=10090 GN=Sfxn1 PE=1 SV=3	null	null	Mouse_09-2020	null	[MS,MS:1001208,SEQUEST,]	733.35	150.059	null	null	0.45	4.026e7	14.84	14.84	4.163e7	20.82	20.82	3.788e7	12.37	12.37	2.225e7	2.122e7	1.819e7	2.692e7	3.007e7	2.812e7	1.727e7	1.800e7	1.937e7	2.326e7	2.896e7	2.904e7	2.137e7	1.988e7	1.985e7	3.511e7	2.983e7	3.155e7
PRT	Q9CQQ7	ATP synthase F(0) complex subunit B1, mitochondrial OS=Mus musculus OX=10090 GN=Atp5pb PE=1 SV=1	null	null	Mouse_09-2020	null	[MS,MS:1001208,SEQUEST,]	733.45	158.397	null	null	0.47	6.110e7	14.77	14.77	6.007e7	19.46	19.46	6.476e7	19.14	19.14	3.255e7	2.910e7	3.056e7	4.133e7	4.443e7	4.585e7	2.764e7	2.826e7	3.082e7	3.917e7	3.304e7	4.606e7	3.913e7	3.451e7	2.590e7	4.400e7	5.427e7	4.827e7
PRT	P25444	40S ribosomal protein S2 OS=Mus musculus OX=10090 GN=Rps2 PE=1 SV=3	null	null	Mouse_09-2020	null	[MS,MS:1001208,SEQUEST,]	819.66	159.844	null	null	0.39	6.998e7	14.35	14.35	6.966e7	28.18	28.18	7.942e7	17.48	17.48	4.248e7	3.389e7	3.253e7	5.240e7	5.440e7	5.718e7	3.208e7	3.351e7	3.262e7	3.736e7	6.471e7	5.251e7	4.793e7	3.753e7	4.298e7	5.195e7	5.830e7	5.651e7
PRT	Q9WUM5	Succinate--CoA ligase [ADP/GDP-forming] subunit alpha, mitochondrial OS=Mus musculus OX=10090 GN=Suclg1 PE=1 SV=4	null	null	Mouse_09-2020	null	[MS,MS:1001208,SEQUEST,]	824.83	171.818	null	null	0.31	4.445e7	19.34	19.34	4.663e7	39.66	39.66	4.813e7	18.47	18.47	2.560e7	2.094e7	1.886e7	3.411e7	3.735e7	3.977e7	1.939e7	1.904e7	2.020e7	2.705e7	4.900e7	4.397e7	2.331e7	2.017e7	2.499e7	4.660e7	3.999e7	3.966e7
PRT	P14869	60S acidic ribosomal protein P0 OS=Mus musculus OX=10090 GN=Rplp0 PE=1 SV=3	null	null	Mouse_09-2020	null	[MS,MS:1001208,SEQUEST,]	837.89	174.915	null	null	0.43	3.364e7	16.10	16.10	3.089e7	12.11	12.11	3.431e7	24.04	24.04	2.184e7	1.916e7	1.974e7	1.701e7	1.816e7	2.866e7	2.084e7	1.886e7	1.847e7	1.441e7	1.753e7	2.004e7	2.628e7	2.559e7	1.644e7	2.314e7	2.646e7	2.185e7
PRT	P61458	Pterin-4-alpha-carbinolamine dehydratase OS=Mus musculus OX=10090 GN=Pcbd1 PE=1 SV=2	null	null	Mouse_09-2020	null	[MS,MS:1001208,SEQUEST,]	625.35	121.633	null	null	0.65	5.753e7	13.70	13.70	5.426e7	21.24	21.24	4.789e7	16.66	16.66	3.055e7	3.047e7	2.939e7	3.457e7	3.417e7	5.715e7	3.504e7	3.673e7	3.169e7	2.625e7	1.990e7	3.392e7	3.671e7	3.250e7	2.375e7	4.853e7	3.215e7	2.795e7
PRT	Q8VCM7	Fibrinogen gamma chain OS=Mus musculus OX=10090 GN=Fgg PE=1 SV=1	null	null	Mouse_09-2020	null	[MS,MS:1001208,SEQUEST,]	704.82	164.125	null	null	0.36	2.614e7	28.32	28.32	2.700e7	27.44	27.44	1.921e7	34.08	34.08	2.504e7	1.183e7	1.084e7	1.773e7	1.005e7	2.741e7	1.658e7	1.808e7	1.174e7	7.640e6	1.544e7	2.481e7	1.347e7	1.236e7	8.212e6	2.532e7	9.073e6	6.796e6
PRT	Q8BMF4	Dihydrolipoyllysine-residue acetyltransferase component of pyruvate dehydrogenase complex, mitochondrial OS=Mus musculus OX=10090 GN=Dlat PE=1 SV=2	null	null	Mouse_09-2020	null	[MS,MS:1001208,SEQUEST,]	537.45	135.204	null	null	0.25	2.191e7	19.70	19.70	1.911e7	16.38	16.38	2.186e7	21.52	21.52	1.337e7	1.633e7	1.097e7	1.151e7	1.300e7	1.878e7	1.074e7	1.079e7	8.153e6	1.346e7	1.273e7	1.348e7	1.270e7	9.870e6	1.586e7	1.980e7	2.040e7	1.444e7
PRT	P62900	60S ribosomal protein L31 OS=Mus musculus OX=10090 GN=Rpl31 PE=1 SV=1	null	null	Mouse_09-2020	null	[MS,MS:1001208,SEQUEST,]	489.97	130.574	null	null	0.58	4.155e7	27.40	27.40	4.928e7	35.61	35.61	4.767e7	13.81	13.81	2.622e7	2.091e7	1.967e7	3.231e7	4.347e7	3.012e7	1.919e7	2.032e7	1.998e7	3.053e7	4.452e7	4.557e7	2.468e7	2.297e7	2.514e7	4.628e7	3.698e7	3.903e7
PRT	Q8QZS1	3-hydroxyisobutyryl-CoA hydrolase, mitochondrial OS=Mus musculus OX=10090 GN=Hibch PE=1 SV=1	null	null	Mouse_09-2020	null	[MS,MS:1001208,SEQUEST,]	707.76	148.727	null	null	0.44	2.221e7	34.37	34.37	2.318e7	36.83	36.83	2.703e7	21.19	21.19	9.869e6	1.281e7	9.175e6	1.715e7	2.295e7	1.474e7	1.112e7	1.076e7	9.429e6	1.785e7	2.458e7	1.850e7	1.102e7	1.451e7	1.345e7	2.730e7	2.383e7	2.378e7
PRT	Q9DBB8	Trans-1,2-dihydrobenzene-1,2-diol dehydrogenase OS=Mus musculus OX=10090 GN=Dhdh PE=1 SV=1	null	null	Mouse_09-2020	null	[MS,MS:1001208,SEQUEST,]	646.04	174.259	null	null	0.42	2.810e7	34.50	34.50	2.978e7	8.32	8.32	3.119e7	23.67	23.67	3.625e7	1.459e7	1.256e7	1.775e7	1.727e7	2.054e7	1.605e7	1.814e7	1.591e7	1.498e7	1.934e7	1.949e7	1.499e7	1.339e7	1.769e7	2.810e7	2.606e7	2.903e7
PRT	P62281	40S ribosomal protein S11 OS=Mus musculus OX=10090 GN=Rps11 PE=1 SV=3	null	null	Mouse_09-2020	null	[MS,MS:1001208,SEQUEST,]	477.90	99.260	null	null	0.39	3.071e7	26.96	26.96	3.400e7	30.21	30.21	3.342e7	18.08	18.08	1.529e7	1.661e7	1.353e7	2.268e7	2.928e7	2.201e7	1.222e7	1.452e7	1.444e7	2.011e7	2.660e7	2.854e7	2.204e7	1.631e7	1.426e7	2.778e7	2.946e7	2.738e7
PRT	Q9DCT2	NADH dehydrogenase [ubiquinone] iron-sulfur protein 3, mitochondrial OS=Mus musculus OX=10090 GN=Ndufs3 PE=1 SV=2	null	null	Mouse_09-2020	null	[MS,MS:1001208,SEQUEST,]	572.84	123.886	null	null	0.46	1.546e7	11.05	11.05	1.571e7	11.44	11.44	1.589e7	9.16	9.16	1.028e7	8.071e6	6.907e6	9.631e6	9.138e6	1.620e7	1.045e7	9.751e6	8.951e6	7.812e6	8.313e6	9.489e6	8.957e6	8.919e6	6.821e6	1.666e7	1.344e7	1.011e7
PRT	D3YTT4	Isobutyryl-CoA dehydrogenase, mitochondrial OS=Mus musculus OX=10090 GN=Acad8 PE=1 SV=1	null	null	Mouse_09-2020	null	[MS,MS:1001208,SEQUEST,]	345.41	114.787	null	null	0.31	1.746e7	15.71	15.71	1.522e7	20.26	20.26	1.439e7	15.35	15.35	8.364e6	9.458e6	9.234e6	9.408e6	1.109e7	1.399e7	8.687e6	1.004e7	9.601e6	8.332e6	6.428e6	8.943e6	1.089e7	9.157e6	7.157e6	1.187e7	1.071e7	9.477e6
PRT	Q8BG32	26S proteasome non-ATPase regulatory subunit 11 OS=Mus musculus OX=10090 GN=Psmd11 PE=1 SV=3	null	null	Mouse_09-2020	null	[MS,MS:1001208,SEQUEST,]	349.37	99.718	null	null	0.37	1.597e7	29.60	29.60	1.465e7	6.90	6.90	1.473e7	20.79	20.79	1.128e7	1.422e7	8.910e6	9.268e6	8.604e6	1.103e7	8.371e6	8.449e6	7.841e6	7.840e6	7.838e6	1.012e7	1.089e7	8.049e6	7.415e6	9.365e6	1.033e7	1.045e7
PRT	D3YUM1	NADH dehydrogenase [ubiquinone] flavoprotein 1, mitochondrial OS=Mus musculus OX=10090 GN=Ndufv1 PE=1 SV=1	null	null	Mouse_09-2020	null	[MS,MS:1001208,SEQUEST,]	374.45	114.662	null	null	0.28	1.026e7	23.49	23.49	9.047e6	47.76	47.76	9.171e6	17.53	17.53	7.096e6	5.359e6	4.677e6	5.310e6	4.561e6	1.205e7	8.539e6	6.973e6	5.113e6	4.021e6	1.171e6	4.920e6	6.533e6	6.390e6	4.076e6	9.953e6	6.363e6	5.012e6
PRT	P00920	Carbonic anhydrase 2 OS=Mus musculus OX=10090 GN=Ca2 PE=1 SV=4	null	null	Mouse_09-2020	null	[MS,MS:1001208,SEQUEST,]	504.38	149.701	null	null	0.56	1.201e7	60.65	60.65	1.651e7	59.89	59.89	1.302e7	67.36	67.36	1.655e7	2.690e6	3.315e6	1.201e7	4.525e6	1.830e7	2.100e7	1.313e7	5.925e6	3.475e6	5.092e6	1.601e7	5.775e6	9.444e6	9.138e6	2.533e7	3.057e6	2.113e6
PRT	Q9JI75	Ribosyldihydronicotinamide dehydrogenase [quinone] OS=Mus musculus OX=10090 GN=Nqo2 PE=1 SV=3	null	null	Mouse_09-2020	null	[MS,MS:1001208,SEQUEST,]	420.92	154.075	null	null	0.49	2.303e7	14.97	14.97	2.045e7	9.62	9.62	2.055e7	19.76	19.76	1.065e7	1.157e7	1.048e7	1.565e7	1.490e7	1.921e7	1.245e7	1.171e7	1.002e7	1.049e7	1.450e7	1.286e7	1.185e7	1.089e7	1.054e7	1.690e7	1.722e7	1.927e7
PRT	Q99LF4	RNA-splicing ligase RtcB homolog OS=Mus musculus OX=10090 GN=Rtcb PE=1 SV=1	null	null	Mouse_09-2020	null	[MS,MS:1001208,SEQUEST,]	396.46	141.430	null	null	0.42	8.394e6	21.82	21.82	1.058e7	22.34	22.34	1.017e7	20.17	20.17	7.876e6	4.389e6	4.564e6	5.096e6	5.122e6	4.986e6	4.067e6	6.228e6	3.622e6	5.545e6	7.300e6	7.356e6	5.203e6	5.288e6	6.803e6	9.565e6	1.066e7	6.975e6
PRT	O08795	Glucosidase 2 subunit beta OS=Mus musculus OX=10090 GN=Prkcsh PE=1 SV=1	null	null	Mouse_09-2020	null	[MS,MS:1001208,SEQUEST,]	249.53	74.332	null	null	0.19	2.348e7	20.15	20.15	2.680e7	24.80	24.80	2.394e7	13.47	13.47	1.361e7	1.165e7	1.128e7	1.622e7	2.013e7	1.598e7	1.036e7	1.228e7	1.199e7	1.505e7	2.029e7	2.074e7	1.422e7	1.312e7	1.243e7	1.666e7	1.656e7	1.558e7
PRT	Q8CFX1	GDH/6PGL endoplasmic bifunctional protein OS=Mus musculus OX=10090 GN=H6pd PE=1 SV=2	null	null	Mouse_09-2020	null	[MS,MS:1001208,SEQUEST,]	325.09	107.720	null	null	0.20	8.218e6	25.55	25.55	8.738e6	34.38	34.38	6.880e6	40.80	40.80	6.566e6	5.483e6	3.777e6	4.075e6	3.028e6	6.790e6	6.189e6	6.340e6	5.848e6	3.083e6	2.791e6	4.981e6	5.680e6	7.152e6	2.524e6	7.481e6	4.764e6	3.170e6
PRT	Q8BL66	Early endosome antigen 1 OS=Mus musculus OX=10090 GN=Eea1 PE=1 SV=2	null	null	Mouse_09-2020	null	[MS,MS:1001208,SEQUEST,]	163.01	60.422	null	null	0.12	5.062e6	55.19	55.19	5.825e6	68.66	68.66	4.144e6	65.01	65.01	3.200e6	1.369e6	1.368e6	6.800e6	4.275e6	4.429e6	3.757e6	3.207e6	1.207e6	2.466e6	5.808e6	1.160e7	2.243e6	2.383e6	4.328e6	1.329e7	2.268e6	2.571e6
PRT	P26231	Catenin alpha-1 OS=Mus musculus OX=10090 GN=Ctnna1 PE=1 SV=1	null	null	Mouse_09-2020	null	[MS,MS:1001208,SEQUEST,]	203.65	92.883	null	null	0.25	3.708e6	33.30	33.30	3.554e6	15.74	15.74	3.030e6	31.13	31.13	2.590e6	1.794e6	1.720e6	4.078e6	2.255e6	2.299e6	1.845e6	2.824e6	1.818e6	1.826e6	2.109e6	2.277e6	2.982e6	1.850e6	1.654e6	2.263e6	1.904e6	1.819e6
PRT	Q99KQ4	Nicotinamide phosphoribosyltransferase OS=Mus musculus OX=10090 GN=Nampt PE=1 SV=1	null	null	Mouse_09-2020	null	[MS,MS:1001208,SEQUEST,]	236.43	113.028	null	null	0.35	9.316e6	18.06	18.06	6.658e6	14.04	14.04	8.489e6	16.21	16.21	7.006e6	5.776e6	4.200e6	4.219e6	5.830e6	6.235e6	3.901e6	4.630e6	2.878e6	4.056e6	3.989e6	3.700e6	4.211e6	3.750e6	4.025e6	8.998e6	7.905e6	5.949e6
PRT	Q91YW3	DnaJ homolog subfamily C member 3 OS=Mus musculus OX=10090 GN=Dnajc3 PE=1 SV=1	null	null	Mouse_09-2020	null	[MS,MS:1001208,SEQUEST,]	238.49	113.469	null	null	0.27	6.962e6	19.64	19.64	8.249e6	31.84	31.84	8.421e6	17.08	17.08	4.341e6	3.139e6	2.823e6	5.305e6	5.890e6	6.175e6	3.812e6	3.671e6	4.165e6	4.104e6	8.011e6	6.885e6	5.299e6	4.680e6	3.530e6	5.522e6	6.623e6	5.406e6
PRT	A2AQN4	Propionate--CoA ligase OS=Mus musculus OX=10090 GN=Acss2 PE=1 SV=1	null	null	Mouse_09-2020	null	[MS,MS:1001208,SEQUEST,]	248.24	99.106	null	null	0.23	1.347e7	19.30	19.30	8.774e6	18.95	18.95	9.807e6	18.20	18.20	1.022e7	9.025e6	7.123e6	7.275e6	7.301e6	8.824e6	5.041e6	6.978e6	4.416e6	5.222e6	4.624e6	4.666e6	7.187e6	4.939e6	4.141e6	7.994e6	8.023e6	7.668e6
PRT	Q8BMJ2	Leucine--tRNA ligase, cytoplasmic OS=Mus musculus OX=10090 GN=Lars1 PE=1 SV=2	null	null	Mouse_09-2020	null	[MS,MS:1001208,SEQUEST,]	119.64	71.674	null	null	0.18	2.794e6	28.24	28.24	2.253e6	20.43	20.43	2.537e6	32.92	32.92	1.715e6	1.758e6	1.396e6	1.232e6	9.250e5	2.658e6	1.001e6	1.264e6	9.565e5	1.239e6	1.472e6	2.030e6	2.213e6	1.046e6	1.146e6	3.742e6	2.125e6	1.126e6
PRT	Q6P542	ATP-binding cassette sub-family F member 1 OS=Mus musculus OX=10090 GN=Abcf1 PE=1 SV=1	null	null	Mouse_09-2020	null	[MS,MS:1001208,SEQUEST,]	176.81	109.646	null	null	0.27	3.559e6	29.21	29.21	3.159e6	31.33	31.33	3.366e6	26.40	26.40	1.266e6	1.917e6	1.808e6	2.103e6	3.015e6	2.419e6	1.061e6	1.817e6	1.269e6	2.370e6	2.445e6	2.190e6	1.796e6	1.624e6	2.722e6	2.902e6	3.169e6	2.421e6
PRT	A0A0R4J0I9	Prolow-density lipoprotein receptor-related protein 1 OS=Mus musculus OX=10090 GN=Lrp1 PE=1 SV=1	null	null	Mouse_09-2020	null	[MS,MS:1001208,SEQUEST,]	132.41	83.736	null	null	0.04	3.478e6	24.78	24.78	3.367e6	28.46	28.46	2.668e6	33.41	33.41	2.521e6	2.248e6	1.676e6	1.348e6	1.513e6	2.741e6	2.093e6	3.177e6	1.896e6	1.641e6	1.357e6	2.187e6	2.761e6	2.275e6	1.234e6	2.248e6	1.739e6	1.891e6
PRT	Q6ZQ38	Cullin-associated NEDD8-dissociated protein 1 OS=Mus musculus OX=10090 GN=Cand1 PE=1 SV=2	null	null	Mouse_09-2020	null	[MS,MS:1001208,SEQUEST,]	146.76	82.413	null	null	0.14	5.265e6	20.19	20.19	5.736e6	14.93	14.93	5.327e6	22.30	22.30	3.454e6	2.785e6	2.970e6	3.051e6	2.715e6	6.237e6	4.248e6	3.963e6	2.897e6	2.750e6	2.796e6	3.686e6	4.387e6	4.208e6	2.285e6	5.185e6	4.121e6	3.363e6
PRT	P60710	Actin, cytoplasmic 1 OS=Mus musculus OX=10090 GN=Actb PE=1 SV=1	null	null	Mouse_09-2020	null	[MS,MS:1001208,SEQUEST,]	3663.03	649.954	null	null	0.59	6.836e8	13.25	13.25	6.727e8	14.58	14.58	6.483e8	12.58	12.58	3.900e8	2.926e8	3.297e8	4.558e8	4.819e8	5.383e8	3.480e8	3.969e8	3.142e8	3.517e8	4.563e8	5.845e8	4.403e8	3.825e8	2.845e8	5.382e8	5.082e8	4.061e8
PRT	Q9CXN7	Phenazine biosynthesis-like domain-containing protein 2 OS=Mus musculus OX=10090 GN=Pbld2 PE=1 SV=1	null	null	Mouse_09-2020	null	[MS,MS:1001208,SEQUEST,]	1436.74	308.130	null	null	0.62	3.543e7	7.75	7.75	3.009e7	16.34	16.34	3.311e7	12.74	12.74	2.307e7	1.653e7	1.669e7	2.396e7	2.339e7	2.782e7	1.541e7	1.513e7	1.444e7	1.991e7	1.771e7	2.346e7	1.700e7	1.459e7	1.652e7	3.335e7	2.521e7	2.511e7
PRT	P60843	Eukaryotic initiation factor 4A-I OS=Mus musculus OX=10090 GN=Eif4a1 PE=1 SV=1	null	null	Mouse_09-2020	null	[MS,MS:1001208,SEQUEST,]	1097.63	233.392	null	null	0.48	4.284e7	18.86	18.86	4.086e7	30.10	30.10	3.213e7	32.70	32.70	2.842e7	2.501e7	2.222e7	1.992e7	1.872e7	3.571e7	2.728e7	2.896e7	2.481e7	1.912e7	1.154e7	2.266e7	3.191e7	2.913e7	1.378e7	2.955e7	2.631e7	1.880e7
PRT	Q8BWQ1	UDP-glucuronosyltransferase 2A3 OS=Mus musculus OX=10090 GN=Ugt2a3 PE=1 SV=1	null	null	Mouse_09-2020	null	[MS,MS:1001208,SEQUEST,]	488.44	161.136	null	null	0.37	3.201e7	30.45	30.45	2.231e7	24.10	24.10	2.510e7	28.45	28.45	2.310e7	2.064e7	1.638e7	1.043e7	1.266e7	2.453e7	1.587e7	1.601e7	1.058e7	1.026e7	7.421e6	1.527e7	1.942e7	1.910e7	1.097e7	2.875e7	1.651e7	1.029e7
PRT	P63101	14-3-3 protein zeta/delta OS=Mus musculus OX=10090 GN=Ywhaz PE=1 SV=1	null	null	Mouse_09-2020	null	[MS,MS:1001208,SEQUEST,]	643.50	159.189	null	null	0.51	3.333e7	19.55	19.55	3.044e7	31.89	31.89	2.606e7	25.01	25.01	2.186e7	1.764e7	1.740e7	1.601e7	1.700e7	3.634e7	2.237e7	2.287e7	1.877e7	1.294e7	9.423e6	1.641e7	2.204e7	2.169e7	1.259e7	2.430e7	2.042e7	1.461e7
PRT	A0A1C7CYV0	Plastin-3 (Fragment) OS=Mus musculus OX=10090 GN=Pls3 PE=1 SV=1	null	null	Mouse_09-2020	null	[MS,MS:1001208,SEQUEST,]	307.73	113.158	null	null	0.27	1.535e7	14.15	14.15	1.457e7	24.50	24.50	1.328e7	18.23	18.23	9.965e6	8.203e6	8.283e6	7.986e6	8.409e6	1.520e7	9.198e6	1.067e7	8.885e6	7.211e6	5.045e6	9.119e6	9.343e6	8.889e6	4.891e6	1.396e7	9.514e6	7.957e6
PRT	Q61233	Plastin-2 OS=Mus musculus OX=10090 GN=Lcp1 PE=1 SV=4	null	null	Mouse_09-2020	null	[MS,MS:1001208,SEQUEST,]	209.60	122.145	null	null	0.36	7.270e6	14.45	14.45	7.987e6	34.39	34.39	5.291e6	14.00	14.00	5.290e6	3.008e6	2.601e6	4.655e6	4.278e6	6.457e6	3.517e6	3.870e6	2.613e6	5.797e6	5.713e6	8.222e6	3.055e6	2.950e6	2.506e6	4.732e6	4.440e6	4.476e6
PRT	P62259	14-3-3 protein epsilon OS=Mus musculus OX=10090 GN=Ywhae PE=1 SV=1	null	null	Mouse_09-2020	null	[MS,MS:1001208,SEQUEST,]	519.13	128.704	null	null	0.62	7.650e7	14.71	14.71	8.120e7	19.27	19.27	7.553e7	16.44	16.44	4.326e7	4.086e7	4.002e7	4.559e7	5.183e7	4.900e7	3.511e7	3.861e7	4.210e7	4.360e7	5.876e7	5.303e7	4.525e7	4.059e7	4.045e7	4.922e7	5.076e7	5.148e7
PRT	Q9CWS0	N(G),N(G)-dimethylarginine dimethylaminohydrolase 1 OS=Mus musculus OX=10090 GN=Ddah1 PE=1 SV=3	null	null	Mouse_09-2020	null	[MS,MS:1001208,SEQUEST,]	384.00	116.687	null	null	0.45	2.430e7	21.34	21.34	2.348e7	24.37	24.37	2.715e7	20.61	20.61	1.392e7	9.823e6	1.438e7	1.729e7	1.287e7	2.445e7	1.443e7	1.357e7	9.123e6	1.751e7	1.008e7	1.707e7	1.717e7	9.423e6	1.511e7	3.238e7	1.814e7	1.648e7
PRT	Q8BH95	Enoyl-CoA hydratase, mitochondrial OS=Mus musculus OX=10090 GN=Echs1 PE=1 SV=1	null	null	Mouse_09-2020	null	[MS,MS:1001208,SEQUEST,]	1167.63	221.701	null	null	0.43	8.965e7	11.25	11.25	9.272e7	13.49	13.49	9.933e7	8.85	8.85	5.281e7	4.264e7	3.947e7	6.284e7	6.315e7	7.733e7	5.289e7	5.156e7	5.043e7	4.792e7	7.114e7	6.291e7	5.383e7	5.383e7	5.040e7	8.609e7	7.587e7	7.264e7
PRT	P40936	Indolethylamine N-methyltransferase OS=Mus musculus OX=10090 GN=Inmt PE=1 SV=1	null	null	Mouse_09-2020	null	[MS,MS:1001208,SEQUEST,]	1125.85	182.685	null	null	0.36	1.160e8	29.20	29.20	1.084e8	55.70	55.70	8.616e7	28.69	28.69	6.736e7	7.312e7	7.055e7	4.723e7	4.780e7	1.105e8	9.637e7	8.707e7	6.625e7	4.454e7	1.769e7	2.858e7	7.398e7	6.734e7	3.586e7	6.674e7	7.655e7	4.762e7
PRT	Q8CG76	Aflatoxin B1 aldehyde reductase member 2 OS=Mus musculus OX=10090 GN=Akr7a2 PE=1 SV=3	null	null	Mouse_09-2020	null	[MS,MS:1001208,SEQUEST,]	889.16	175.427	null	null	0.41	3.479e7	17.07	17.07	3.965e7	18.70	18.70	3.411e7	18.40	18.40	2.228e7	1.886e7	2.124e7	1.945e7	2.031e7	3.730e7	2.598e7	2.496e7	2.227e7	1.943e7	1.611e7	2.177e7	2.638e7	2.159e7	1.468e7	2.796e7	2.446e7	2.335e7
PRT	P62242	40S ribosomal protein S8 OS=Mus musculus OX=10090 GN=Rps8 PE=1 SV=2	null	null	Mouse_09-2020	null	[MS,MS:1001208,SEQUEST,]	906.99	141.331	null	null	0.41	6.267e7	18.79	18.79	6.535e7	32.00	32.00	6.164e7	18.11	18.11	3.296e7	2.903e7	2.828e7	4.477e7	5.110e7	5.274e7	3.034e7	2.984e7	3.085e7	3.694e7	6.455e7	4.493e7	3.690e7	3.315e7	2.889e7	4.611e7	5.106e7	5.232e7
PRT	P53026	60S ribosomal protein L10a OS=Mus musculus OX=10090 GN=Rpl10a PE=1 SV=3	null	null	Mouse_09-2020	null	[MS,MS:1001208,SEQUEST,]	730.96	159.868	null	null	0.40	4.071e7	18.90	18.90	4.033e7	27.41	27.41	4.158e7	7.69	7.69	2.414e7	1.744e7	1.632e7	3.066e7	3.167e7	3.796e7	1.915e7	2.023e7	1.918e7	2.130e7	3.654e7	3.692e7	2.471e7	2.253e7	1.792e7	4.223e7	2.930e7	2.917e7
PRT	Q9R1P4	Proteasome subunit alpha type-1 OS=Mus musculus OX=10090 GN=Psma1 PE=1 SV=1	null	null	Mouse_09-2020	null	[MS,MS:1001208,SEQUEST,]	623.00	136.104	null	null	0.44	3.809e7	20.49	20.49	3.475e7	16.85	16.85	2.885e7	10.64	10.64	1.967e7	1.581e7	1.508e7	2.708e7	2.803e7	3.724e7	1.807e7	1.900e7	1.516e7	2.129e7	2.203e7	3.063e7	1.708e7	1.452e7	1.441e7	2.590e7	2.377e7	2.229e7
PRT	A6ZI44	Fructose-bisphosphate aldolase OS=Mus musculus OX=10090 GN=Aldoa PE=1 SV=1	null	null	Mouse_09-2020	null	[MS,MS:1001208,SEQUEST,]	829.44	127.139	null	null	0.36	2.433e7	21.09	21.09	2.759e7	22.47	22.47	2.468e7	14.87	14.87	1.502e7	1.154e7	1.209e7	2.148e7	2.006e7	1.859e7	1.115e7	1.421e7	1.316e7	1.846e7	1.989e7	1.877e7	1.435e7	1.211e7	1.255e7	2.278e7	2.064e7	2.121e7
PRT	P10518	Delta-aminolevulinic acid dehydratase OS=Mus musculus OX=10090 GN=Alad PE=1 SV=1	null	null	Mouse_09-2020	null	[MS,MS:1001208,SEQUEST,]	580.31	141.432	null	null	0.56	2.782e7	22.85	22.85	2.620e7	26.96	26.96	2.446e7	11.19	11.19	1.939e7	1.530e7	1.392e7	1.230e7	1.001e7	2.208e7	1.558e7	2.147e7	1.497e7	1.376e7	1.005e7	1.330e7	1.756e7	1.427e7	1.156e7	2.219e7	1.766e7	1.664e7
PRT	Q7TNG8	Probable D-lactate dehydrogenase, mitochondrial OS=Mus musculus OX=10090 GN=Ldhd PE=1 SV=1	null	null	Mouse_09-2020	null	[MS,MS:1001208,SEQUEST,]	599.41	141.149	null	null	0.27	2.337e7	16.79	16.79	2.301e7	37.61	37.61	2.447e7	13.43	13.43	1.428e7	9.348e6	9.407e6	1.683e7	1.571e7	2.246e7	1.136e7	1.064e7	1.130e7	1.177e7	2.508e7	2.442e7	1.468e7	1.286e7	1.206e7	2.595e7	1.335e7	1.737e7
PRT	P84099	60S ribosomal protein L19 OS=Mus musculus OX=10090 GN=Rpl19 PE=1 SV=1	null	null	Mouse_09-2020	null	[MS,MS:1001208,SEQUEST,]	490.33	147.636	null	null	0.44	2.548e7	34.76	34.76	2.699e7	51.46	51.46	2.722e7	16.19	16.19	1.350e7	1.137e7	1.208e7	2.087e7	2.900e7	2.041e7	9.325e6	1.115e7	1.017e7	1.800e7	3.376e7	2.778e7	1.378e7	1.181e7	1.469e7	2.536e7	2.221e7	2.174e7
PRT	Q99LC3	NADH dehydrogenase [ubiquinone] 1 alpha subcomplex subunit 10, mitochondrial OS=Mus musculus OX=10090 GN=Ndufa10 PE=1 SV=1	null	null	Mouse_09-2020	null	[MS,MS:1001208,SEQUEST,]	452.06	99.268	null	null	0.44	1.864e7	9.79	9.79	1.990e7	25.83	25.83	1.967e7	15.14	15.14	1.236e7	8.954e6	9.062e6	1.152e7	1.377e7	1.460e7	9.786e6	1.156e7	9.306e6	1.515e7	1.782e7	1.365e7	1.287e7	1.112e7	8.706e6	1.521e7	1.432e7	1.514e7
PRT	Q3UZZ6	Sulfotransferase 1 family member D1 OS=Mus musculus OX=10090 GN=Sult1d1 PE=1 SV=1	null	null	Mouse_09-2020	null	[MS,MS:1001208,SEQUEST,]	353.61	113.683	null	null	0.47	8.472e6	37.18	37.18	8.170e6	47.36	47.36	6.895e6	33.16	33.16	5.210e6	4.786e6	4.736e6	1.951e6	3.111e6	7.621e6	6.436e6	8.944e6	4.807e6	3.488e6	2.498e6	3.401e6	6.474e6	5.966e6	3.589e6	4.659e6	4.829e6	4.342e6
PRT	Q9QUM9	Proteasome subunit alpha type-6 OS=Mus musculus OX=10090 GN=Psma6 PE=1 SV=1	null	null	Mouse_09-2020	null	[MS,MS:1001208,SEQUEST,]	435.33	96.507	null	null	0.42	2.005e7	10.31	10.31	1.810e7	23.37	23.37	1.825e7	24.60	24.60	1.156e7	1.087e7	1.036e7	1.177e7	1.095e7	1.732e7	1.133e7	1.344e7	1.074e7	9.029e6	7.650e6	8.960e6	1.343e7	1.032e7	7.780e6	1.007e7	1.371e7	1.193e7
PRT	Q9WU19	Hydroxyacid oxidase 1 OS=Mus musculus OX=10090 GN=Hao1 PE=1 SV=1	null	null	Mouse_09-2020	null	[MS,MS:1001208,SEQUEST,]	458.89	124.153	null	null	0.34	1.938e7	12.58	12.58	1.963e7	6.54	6.54	1.680e7	11.89	11.89	1.510e7	9.968e6	8.967e6	1.179e7	1.214e7	1.244e7	1.329e7	1.095e7	1.004e7	1.027e7	1.143e7	1.294e7	1.237e7	1.046e7	8.467e6	1.674e7	1.191e7	1.030e7
PRT	Q8C7E7	Starch-binding domain-containing protein 1 OS=Mus musculus OX=10090 GN=Stbd1 PE=1 SV=1	null	null	Mouse_09-2020	null	[MS,MS:1001208,SEQUEST,]	464.09	122.082	null	null	0.48	1.073e7	11.59	11.59	1.008e7	13.35	13.35	9.802e6	10.82	10.82	6.659e6	5.308e6	4.711e6	6.870e6	7.350e6	1.101e7	5.378e6	5.679e6	4.670e6	6.686e6	6.135e6	7.521e6	5.864e6	4.934e6	4.941e6	1.212e7	7.091e6	6.372e6
PRT	Q8CC86	Nicotinate phosphoribosyltransferase OS=Mus musculus OX=10090 GN=Naprt PE=1 SV=1	null	null	Mouse_09-2020	null	[MS,MS:1001208,SEQUEST,]	367.17	121.915	null	null	0.30	1.087e7	17.23	17.23	1.055e7	23.10	23.10	1.083e7	15.40	15.40	6.816e6	4.799e6	5.107e6	8.092e6	8.910e6	8.786e6	4.731e6	5.528e6	5.178e6	5.396e6	8.623e6	9.045e6	6.149e6	5.421e6	5.403e6	1.091e7	8.316e6	9.626e6
PRT	P97742	Carnitine O-palmitoyltransferase 1, liver isoform OS=Mus musculus OX=10090 GN=Cpt1a PE=1 SV=4	null	null	Mouse_09-2020	null	[MS,MS:1001208,SEQUEST,]	380.09	137.738	null	null	0.19	1.202e7	37.51	37.51	1.153e7	41.81	41.81	8.477e6	43.14	43.14	7.884e6	6.354e6	6.705e6	4.049e6	4.001e6	1.435e7	8.624e6	9.233e6	7.071e6	3.330e6	3.032e6	6.225e6	9.204e6	8.134e6	3.031e6	9.933e6	5.447e6	4.080e6
PRT	E9PXX7	Thioredoxin domain-containing protein 5 OS=Mus musculus OX=10090 GN=Txndc5 PE=1 SV=1	null	null	Mouse_09-2020	null	[MS,MS:1001208,SEQUEST,]	369.66	99.430	null	null	0.40	1.408e7	8.90	8.90	1.708e7	18.26	18.26	1.423e7	18.63	18.63	8.766e6	7.234e6	7.014e6	9.434e6	8.748e6	1.007e7	7.571e6	8.838e6	1.042e7	8.583e6	1.036e7	1.258e7	7.895e6	9.861e6	5.430e6	1.285e7	1.282e7	9.838e6
PRT	Q9Z2Z6	Mitochondrial carnitine/acylcarnitine carrier protein OS=Mus musculus OX=10090 GN=Slc25a20 PE=1 SV=1	null	null	Mouse_09-2020	null	[MS,MS:1001208,SEQUEST,]	272.37	84.321	null	null	0.44	2.164e7	97.28	97.28	2.209e7	60.86	60.86	1.634e7	54.23	54.23	1.555e7	1.045e7	8.926e6	6.531e7	6.737e6	3.187e7	2.044e7	2.064e7	1.248e7	5.016e6	2.046e6	1.270e7	1.478e7	1.348e7	4.410e6	2.322e7	8.658e6	3.438e6
PRT	Q9CR68	Cytochrome b-c1 complex subunit Rieske, mitochondrial OS=Mus musculus OX=10090 GN=Uqcrfs1 PE=1 SV=1	null	null	Mouse_09-2020	null	[MS,MS:1001208,SEQUEST,]	449.18	143.752	null	null	0.59	1.855e7	17.63	17.63	1.785e7	21.07	21.07	1.777e7	15.84	15.84	9.966e6	9.004e6	7.117e6	1.216e7	1.302e7	1.920e7	9.727e6	9.466e6	8.635e6	1.158e7	1.545e7	1.197e7	9.652e6	9.557e6	8.541e6	2.444e7	1.362e7	1.317e7
PRT	Q8BGD9	Eukaryotic translation initiation factor 4B OS=Mus musculus OX=10090 GN=Eif4b PE=1 SV=1	null	null	Mouse_09-2020	null	[MS,MS:1001208,SEQUEST,]	243.06	86.732	null	null	0.24	6.606e6	33.34	33.34	6.052e6	31.36	31.36	5.666e6	16.46	16.46	3.018e6	2.315e6	2.617e6	4.692e6	5.659e6	7.919e6	2.643e6	2.724e6	2.462e6	3.736e6	5.516e6	5.105e6	3.394e6	3.045e6	1.994e6	6.723e6	3.993e6	3.902e6
PRT	Q2TPA8	Hydroxysteroid dehydrogenase-like protein 2 OS=Mus musculus OX=10090 GN=Hsdl2 PE=1 SV=1	null	null	Mouse_09-2020	null	[MS,MS:1001208,SEQUEST,]	297.32	80.090	null	null	0.32	1.085e7	13.57	13.57	9.825e6	22.35	22.35	1.051e7	18.26	18.26	6.028e6	6.532e6	5.788e6	6.215e6	7.134e6	8.281e6	4.174e6	4.618e6	4.788e6	6.660e6	6.733e6	6.545e6	6.428e6	4.765e6	6.372e6	7.601e6	8.733e6	6.590e6
PRT	Q9CPV4	Glyoxalase domain-containing protein 4 OS=Mus musculus OX=10090 GN=Glod4 PE=1 SV=1	null	null	Mouse_09-2020	null	[MS,MS:1001208,SEQUEST,]	302.63	101.620	null	null	0.55	1.361e7	15.41	15.41	1.522e7	26.05	26.05	1.304e7	21.70	21.70	7.822e6	7.475e6	7.602e6	7.331e6	1.008e7	1.065e7	7.357e6	6.421e6	6.462e6	1.024e7	1.209e7	1.165e7	7.629e6	6.103e6	7.443e6	9.447e6	9.877e6	1.153e7
PRT	Q5YD48	APOBEC1 complementation factor OS=Mus musculus OX=10090 GN=A1cf PE=1 SV=2	null	null	Mouse_09-2020	null	[MS,MS:1001208,SEQUEST,]	215.19	71.073	null	null	0.27	8.487e6	15.92	15.92	8.680e6	26.59	26.59	7.916e6	13.62	13.62	4.698e6	4.021e6	3.856e6	5.840e6	6.737e6	7.094e6	3.660e6	3.592e6	3.785e6	5.777e6	6.447e6	6.462e6	4.804e6	4.199e6	3.744e6	6.140e6	6.698e6	5.918e6
PRT	O54749	Cytochrome P450 2J5 OS=Mus musculus OX=10090 GN=Cyp2j5 PE=1 SV=1	null	null	Mouse_09-2020	null	[MS,MS:1001208,SEQUEST,]	236.33	85.958	null	null	0.32	8.137e6	9.02	9.02	7.017e6	44.54	44.54	6.655e6	25.31	25.31	4.604e6	4.290e6	3.798e6	4.912e6	4.357e6	7.153e6	5.919e6	4.833e6	4.323e6	1.526e6	1.993e6	4.062e6	5.638e6	4.622e6	2.718e6	7.122e6	3.828e6	4.055e6
PRT	A3KMP2	Tetratricopeptide repeat protein 38 OS=Mus musculus OX=10090 GN=Ttc38 PE=1 SV=2	null	null	Mouse_09-2020	null	[MS,MS:1001208,SEQUEST,]	220.35	71.844	null	null	0.33	7.726e6	31.26	31.26	8.693e6	33.44	33.44	5.928e6	41.79	41.79	5.993e6	3.670e6	3.876e6	3.905e6	2.533e6	9.201e6	6.243e6	7.132e6	5.318e6	3.596e6	2.647e6	4.888e6	4.898e6	6.326e6	2.613e6	6.759e6	3.560e6	2.587e6
PRT	A0A087WS56	Fibronectin OS=Mus musculus OX=10090 GN=Fn1 PE=1 SV=1	null	null	Mouse_09-2020	null	[MS,MS:1001208,SEQUEST,]	231.44	93.884	null	null	0.10	2.439e6	22.61	22.61	2.536e6	35.67	35.67	2.290e6	50.86	50.86	1.849e6	1.354e6	1.310e6	1.293e6	1.402e6	1.184e6	1.356e6	1.592e6	1.581e6	1.246e6	4.718e5	1.899e6	1.668e6	2.170e6	1.961e6	1.850e6	9.828e5	7.171e5
PRT	Q91VM9	Inorganic pyrophosphatase 2, mitochondrial OS=Mus musculus OX=10090 GN=Ppa2 PE=1 SV=1	null	null	Mouse_09-2020	null	[MS,MS:1001208,SEQUEST,]	254.87	105.149	null	null	0.45	7.161e6	21.81	21.81	6.192e6	21.83	21.83	8.495e6	18.82	18.82	2.850e6	3.799e6	4.032e6	4.698e6	4.307e6	5.397e6	3.822e6	3.563e6	4.156e6	3.585e6	3.229e6	3.053e6	5.551e6	5.286e6	3.425e6	9.818e6	5.760e6	4.097e6
PRT	Q8BJW6	Eukaryotic translation initiation factor 2A OS=Mus musculus OX=10090 GN=Eif2a PE=1 SV=2	null	null	Mouse_09-2020	null	[MS,MS:1001208,SEQUEST,]	231.08	83.659	null	null	0.29	6.477e6	65.61	65.61	9.217e6	39.35	39.35	8.242e6	25.42	25.42	3.888e6	2.647e6	2.663e6	5.417e6	1.255e7	5.970e6	2.988e6	3.754e6	3.574e6	7.303e6	7.486e6	7.716e6	4.340e6	5.038e6	6.085e6	6.489e6	5.167e6	6.761e6
PRT	Q91X44	Glucokinase regulatory protein OS=Mus musculus OX=10090 GN=Gckr PE=1 SV=3	null	null	Mouse_09-2020	null	[MS,MS:1001208,SEQUEST,]	275.90	86.245	null	null	0.28	7.030e6	13.32	13.32	6.613e6	16.74	16.74	6.730e6	12.81	12.81	3.821e6	4.339e6	3.499e6	3.992e6	4.563e6	5.509e6	3.622e6	4.887e6	3.720e6	3.772e6	3.388e6	3.708e6	4.559e6	3.607e6	3.668e6	5.585e6	4.329e6	4.479e6
PRT	O55143	Sarcoplasmic/endoplasmic reticulum calcium ATPase 2 OS=Mus musculus OX=10090 GN=Atp2a2 PE=1 SV=2	null	null	Mouse_09-2020	null	[MS,MS:1001208,SEQUEST,]	252.97	106.750	null	null	0.16	8.722e6	30.11	30.11	7.397e6	31.69	31.69	6.091e6	28.85	28.85	6.146e6	4.544e6	3.989e6	2.392e6	3.717e6	8.415e6	5.042e6	5.809e6	4.048e6	2.107e6	2.924e6	4.388e6	4.638e6	4.849e6	2.308e6	5.834e6	4.788e6	2.760e6
PRT	P61222	ATP-binding cassette sub-family E member 1 OS=Mus musculus OX=10090 GN=Abce1 PE=1 SV=1	null	null	Mouse_09-2020	null	[MS,MS:1001208,SEQUEST,]	193.05	77.154	null	null	0.29	6.083e6	8.28	8.28	6.293e6	14.69	14.69	6.483e6	16.60	16.60	3.393e6	3.109e6	2.778e6	3.748e6	4.035e6	5.137e6	2.997e6	3.770e6	3.000e6	3.424e6	3.261e6	5.171e6	4.337e6	3.669e6	2.805e6	4.488e6	4.720e6	4.429e6
PRT	Q6P5E4	UDP-glucose:glycoprotein glucosyltransferase 1 OS=Mus musculus OX=10090 GN=Uggt1 PE=1 SV=4	null	null	Mouse_09-2020	null	[MS,MS:1001208,SEQUEST,]	136.12	101.940	null	null	0.14	2.964e6	26.95	26.95	3.063e6	31.90	31.90	3.024e6	42.77	42.77	2.008e6	1.519e6	1.798e6	1.145e6	1.327e6	2.914e6	1.789e6	1.863e6	2.205e6	1.641e6	8.998e5	1.892e6	3.284e6	2.055e6	1.055e6	3.644e6	1.890e6	1.220e6
PRT	Q61578	NADPH:adrenodoxin oxidoreductase, mitochondrial OS=Mus musculus OX=10090 GN=Fdxr PE=1 SV=1	null	null	Mouse_09-2020	null	[MS,MS:1001208,SEQUEST,]	107.27	51.495	null	null	0.33	4.406e6	22.43	22.43	4.198e6	30.12	30.12	3.925e6	20.36	20.36	2.826e6	2.089e6	2.107e6	2.184e6	3.963e6	4.504e6	2.050e6	2.288e6	2.200e6	2.426e6	1.507e6	4.243e6	2.683e6	2.254e6	1.390e6	4.958e6	2.543e6	2.438e6
PRT	A0A0R4J135	Selenium-binding protein 2 OS=Mus musculus OX=10090 GN=Selenbp2 PE=1 SV=1	null	null	Mouse_09-2020	null	[MS,MS:1001208,SEQUEST,]	4459.19	841.093	null	null	0.67	4.911e8	15.83	15.83	6.421e8	23.82	23.82	4.769e8	46.34	46.34	4.025e8	2.059e8	1.911e8	3.185e8	2.853e8	4.388e8	4.211e8	3.414e8	2.832e8	2.152e8	4.872e8	5.282e8	4.639e8	5.888e8	1.995e8	5.456e8	2.874e8	2.718e8
PRT	A1BN54	Alpha-actinin cytoskeletal isoform OS=Mus musculus OX=10090 GN=Actn1 PE=1 SV=1	null	null	Mouse_09-2020	null	[MS,MS:1001208,SEQUEST,]	341.18	143.767	null	null	0.25	1.252e6	43.72	43.72	1.782e6	39.41	39.41	1.348e6	34.50	34.50	1.125e6	4.631e5	9.403e5	6.640e5	3.148e5	1.197e6	1.241e6	1.119e6	9.052e5	8.815e5	2.212e5	9.827e5	1.470e6	1.123e6	6.173e5	1.330e6	8.349e5	8.916e5
PRT	O35728	Cytochrome P450 4A14 OS=Mus musculus OX=10090 GN=Cyp4a14 PE=1 SV=1	null	null	Mouse_09-2020	null	[MS,MS:1001208,SEQUEST,]	280.69	100.835	null	null	0.29	7.762e6	40.75	40.75	4.576e6	77.85	77.85	4.303e6	33.72	33.72	5.080e6	5.514e6	3.638e6	3.819e6	2.541e6	1.147e7	5.012e6	2.596e6	2.303e6	3.086e6	1.909e5	3.131e5	2.648e6	7.047e5	2.068e6	3.871e6	3.466e6	3.105e6
PRT	Q8VCX1	Aldo-keto reductase family 1 member D1 OS=Mus musculus OX=10090 GN=Akr1d1 PE=1 SV=1	null	null	Mouse_09-2020	null	[MS,MS:1001208,SEQUEST,]	801.15	227.102	null	null	0.63	1.868e7	16.58	16.58	1.815e7	10.43	10.43	2.265e7	11.56	11.56	1.014e7	1.205e7	1.037e7	1.205e7	1.092e7	1.410e7	9.433e6	1.102e7	1.020e7	1.033e7	1.036e7	1.167e7	1.226e7	9.993e6	1.263e7	2.180e7	1.851e7	1.535e7
PRT	Q9JKY7	Cytochrome P450 CYP2D22 OS=Mus musculus OX=10090 GN=Cyp2d22 PE=1 SV=1	null	null	Mouse_09-2020	null	[MS,MS:1001208,SEQUEST,]	696.47	168.967	null	null	0.24	2.090e7	13.73	13.73	1.832e7	36.67	36.67	1.811e7	17.12	17.12	1.345e7	1.214e7	9.959e6	9.802e6	1.095e7	1.801e7	1.054e7	1.214e7	1.303e7	9.951e6	4.892e6	8.640e6	1.295e7	1.167e7	7.663e6	1.925e7	1.283e7	9.492e6
PRT	P14733	Lamin-B1 OS=Mus musculus OX=10090 GN=Lmnb1 PE=1 SV=3	null	null	Mouse_09-2020	null	[MS,MS:1001208,SEQUEST,]	102.95	80.048	null	null	0.25	3.838e6	15.67	15.67	3.430e6	32.85	32.85	3.744e6	23.58	23.58	2.772e6	1.844e6	1.447e6	2.635e6	2.733e6	2.564e6	1.143e6	1.815e6	1.752e6	2.534e6	2.983e6	2.180e6	1.895e6	1.665e6	2.305e6	2.515e6	3.322e6	2.837e6
PRT	P62983	Ubiquitin-40S ribosomal protein S27a OS=Mus musculus OX=10090 GN=Rps27a PE=1 SV=2	null	null	Mouse_09-2020	null	[MS,MS:1001208,SEQUEST,]	1058.08	148.719	null	null	0.45	9.076e7	12.47	12.47	8.627e7	6.89	6.89	9.169e7	16.73	16.73	4.633e7	4.585e7	4.291e7	5.517e7	5.626e7	8.551e7	5.039e7	5.293e7	4.770e7	4.614e7	4.846e7	5.627e7	5.423e7	5.393e7	3.988e7	6.354e7	7.883e7	5.948e7
PRT	P12787	Cytochrome c oxidase subunit 5A, mitochondrial OS=Mus musculus OX=10090 GN=Cox5a PE=1 SV=2	null	null	Mouse_09-2020	null	[MS,MS:1001208,SEQUEST,]	1431.50	218.611	null	null	0.63	1.659e8	19.28	19.28	1.478e8	24.90	24.90	1.912e8	17.56	17.56	1.009e8	1.202e8	8.600e7	9.237e7	1.121e8	1.178e8	5.454e7	8.651e7	6.126e7	9.501e7	1.121e8	1.006e8	9.279e7	8.923e7	1.221e8	1.783e8	1.677e8	1.337e8
PRT	Q61335	B-cell receptor-associated protein 31 OS=Mus musculus OX=10090 GN=Bcap31 PE=1 SV=4	null	null	Mouse_09-2020	null	[MS,MS:1001208,SEQUEST,]	692.76	171.964	null	null	0.40	1.624e7	41.93	41.93	1.829e7	54.91	54.91	1.664e7	31.72	31.72	8.155e6	6.271e6	7.258e6	1.381e7	2.002e7	1.380e7	5.426e6	6.792e6	7.102e6	1.427e7	2.298e7	1.529e7	8.949e6	6.071e6	8.608e6	1.616e7	1.940e7	1.644e7
PRT	P28474	Alcohol dehydrogenase class-3 OS=Mus musculus OX=10090 GN=Adh5 PE=1 SV=3	null	null	Mouse_09-2020	null	[MS,MS:1001208,SEQUEST,]	978.77	160.607	null	null	0.30	7.918e7	29.29	29.29	9.208e7	29.24	29.24	1.037e8	26.57	26.57	5.366e7	6.297e7	5.805e7	3.854e7	4.801e7	6.166e7	4.781e7	5.679e7	6.188e7	6.033e7	5.174e7	3.451e7	7.198e7	5.679e7	4.016e7	5.239e7	7.803e7	7.307e7
PRT	Q921R2	40S ribosomal protein S13 OS=Mus musculus OX=10090 GN=Rps13 PE=1 SV=1	null	null	Mouse_09-2020	null	[MS,MS:1001208,SEQUEST,]	693.69	159.248	null	null	0.62	6.219e7	15.45	15.45	5.484e7	26.52	26.52	6.499e7	7.19	7.19	4.513e7	2.974e7	2.615e7	4.279e7	4.556e7	4.022e7	2.604e7	2.706e7	2.483e7	3.042e7	4.986e7	4.339e7	3.801e7	4.175e7	3.253e7	6.337e7	4.942e7	4.256e7
PRT	Q9DD20	Methyltransferase-like protein 7B OS=Mus musculus OX=10090 GN=Mettl7b PE=1 SV=2	null	null	Mouse_09-2020	null	[MS,MS:1001208,SEQUEST,]	675.88	106.071	null	null	0.42	5.215e7	18.87	18.87	5.677e7	34.19	34.19	4.775e7	27.17	27.17	3.832e7	2.529e7	2.562e7	2.412e7	2.513e7	5.250e7	4.434e7	3.575e7	3.205e7	2.362e7	1.298e7	3.594e7	4.063e7	3.678e7	2.146e7	5.017e7	3.422e7	2.220e7
PRT	Q8R1G2	Carboxymethylenebutenolidase homolog OS=Mus musculus OX=10090 GN=Cmbl PE=1 SV=1	null	null	Mouse_09-2020	null	[MS,MS:1001208,SEQUEST,]	491.37	125.970	null	null	0.54	1.407e7	12.81	12.81	1.416e7	32.24	32.24	1.628e7	26.05	26.05	1.154e7	6.935e6	6.943e6	7.871e6	9.106e6	1.018e7	6.699e6	6.734e6	7.004e6	1.068e7	1.384e7	9.299e6	9.763e6	7.474e6	8.025e6	9.804e6	1.406e7	1.440e7
PRT	E9Q1Q9	Ketohexokinase OS=Mus musculus OX=10090 GN=Khk PE=1 SV=1	null	null	Mouse_09-2020	null	[MS,MS:1001208,SEQUEST,]	649.83	149.138	null	null	0.28	2.382e7	41.57	41.57	2.394e7	23.99	23.99	2.676e7	26.89	26.89	1.781e7	2.642e7	1.499e7	1.266e7	1.220e7	1.762e7	1.270e7	1.661e7	1.731e7	1.317e7	1.106e7	1.526e7	1.933e7	1.377e7	1.158e7	2.845e7	3.339e7	1.591e7
PRT	Q61171	Peroxiredoxin-2 OS=Mus musculus OX=10090 GN=Prdx2 PE=1 SV=3	null	null	Mouse_09-2020	null	[MS,MS:1001208,SEQUEST,]	633.02	133.470	null	null	0.42	5.419e7	14.08	14.08	5.867e7	17.70	17.70	6.296e7	9.15	9.15	4.537e7	2.555e7	2.660e7	3.497e7	3.165e7	3.833e7	3.876e7	3.159e7	2.587e7	3.834e7	2.600e7	4.319e7	3.142e7	3.764e7	3.337e7	6.115e7	4.881e7	3.801e7
PRT	Q61792	LIM and SH3 domain protein 1 OS=Mus musculus OX=10090 GN=Lasp1 PE=1 SV=1	null	null	Mouse_09-2020	null	[MS,MS:1001208,SEQUEST,]	388.20	75.582	null	null	0.36	1.460e7	28.34	28.34	1.521e7	37.13	37.13	1.364e7	10.51	10.51	7.152e6	5.827e6	6.623e6	1.123e7	1.355e7	1.222e7	5.882e6	6.101e6	6.087e6	9.541e6	1.395e7	1.434e7	8.140e6	7.167e6	6.761e6	1.216e7	1.194e7	1.024e7
PRT	Q99LB2	Dehydrogenase/reductase SDR family member 4 OS=Mus musculus OX=10090 GN=Dhrs4 PE=1 SV=3	null	null	Mouse_09-2020	null	[MS,MS:1001208,SEQUEST,]	418.74	87.811	null	null	0.34	3.547e7	8.58	8.58	2.800e7	19.24	19.24	3.180e7	15.64	15.64	2.092e7	1.881e7	1.557e7	2.209e7	2.489e7	2.889e7	1.622e7	1.401e7	1.343e7	1.920e7	2.231e7	1.894e7	1.771e7	1.342e7	1.688e7	2.631e7	2.595e7	2.400e7
PRT	P22315	Ferrochelatase, mitochondrial OS=Mus musculus OX=10090 GN=Fech PE=1 SV=2	null	null	Mouse_09-2020	null	[MS,MS:1001208,SEQUEST,]	464.52	115.447	null	null	0.39	1.284e7	5.22	5.22	1.379e7	20.36	20.36	1.417e7	15.42	15.42	8.118e6	6.229e6	6.336e6	8.034e6	7.793e6	1.076e7	6.031e6	5.597e6	7.089e6	7.756e6	9.159e6	8.710e6	8.925e6	7.755e6	6.267e6	9.949e6	1.067e7	1.021e7
PRT	Q62425	Cytochrome c oxidase subunit NDUFA4 OS=Mus musculus OX=10090 GN=Ndufa4 PE=1 SV=2	null	null	Mouse_09-2020	null	[MS,MS:1001208,SEQUEST,]	401.60	89.037	null	null	0.70	1.010e8	25.12	25.12	1.023e8	28.46	28.46	1.016e8	14.94	14.94	5.794e7	4.976e7	4.648e7	7.688e7	1.005e8	8.328e7	4.663e7	5.168e7	4.507e7	7.449e7	9.144e7	7.535e7	5.777e7	5.292e7	5.284e7	8.539e7	8.310e7	8.563e7
PRT	Q8JZU2	Tricarboxylate transport protein, mitochondrial OS=Mus musculus OX=10090 GN=Slc25a1 PE=1 SV=1	null	null	Mouse_09-2020	null	[MS,MS:1001208,SEQUEST,]	341.82	73.396	null	null	0.29	1.417e7	32.50	32.50	1.426e7	43.32	43.32	1.136e7	55.97	55.97	1.243e7	7.448e6	6.426e6	5.497e6	5.571e6	1.648e7	1.122e7	1.206e7	7.189e6	4.832e6	2.696e6	9.178e6	1.134e7	1.036e7	2.186e6	1.578e7	6.161e6	3.755e6
PRT	Q5XG73	Acyl-CoA-binding domain-containing protein 5 OS=Mus musculus OX=10090 GN=Acbd5 PE=1 SV=1	null	null	Mouse_09-2020	null	[MS,MS:1001208,SEQUEST,]	389.81	101.306	null	null	0.27	1.206e7	19.18	19.18	1.146e7	10.17	10.17	1.174e7	20.52	20.52	7.080e6	5.824e6	6.214e6	4.932e6	8.635e6	1.074e7	6.467e6	7.053e6	6.053e6	7.229e6	6.456e6	7.357e6	8.588e6	6.795e6	5.737e6	8.070e6	7.041e6	7.872e6
PRT	Q78IK4	MICOS complex subunit Mic27 OS=Mus musculus OX=10090 GN=Apool PE=1 SV=1	null	null	Mouse_09-2020	null	[MS,MS:1001208,SEQUEST,]	285.26	87.100	null	null	0.49	7.927e6	19.46	19.46	7.904e6	14.09	14.09	7.418e6	10.00	10.00	3.839e6	3.387e6	3.534e6	5.002e6	6.023e6	7.510e6	3.687e6	3.853e6	3.739e6	4.685e6	4.715e6	5.448e6	4.699e6	3.588e6	3.607e6	6.536e6	5.774e6	5.408e6
PRT	Q80XR6	Heterogeneous nuclear ribonucleoprotein A/B OS=Mus musculus OX=10090 GN=Hnrnpab PE=1 SV=1	null	null	Mouse_09-2020	null	[MS,MS:1001208,SEQUEST,]	412.39	100.441	null	null	0.35	5.534e6	17.13	17.13	7.466e6	22.03	22.03	6.371e6	9.14	9.14	3.602e6	2.951e6	2.366e6	4.427e6	2.769e6	5.428e6	3.532e6	3.375e6	3.433e6	4.695e6	5.767e6	5.271e6	4.386e6	3.506e6	3.183e6	6.121e6	4.282e6	4.272e6
PRT	Q62446	Peptidyl-prolyl cis-trans isomerase FKBP3 OS=Mus musculus OX=10090 GN=Fkbp3 PE=1 SV=2	null	null	Mouse_09-2020	null	[MS,MS:1001208,SEQUEST,]	421.41	112.441	null	null	0.45	1.279e7	16.46	16.46	1.292e7	36.75	36.75	1.256e7	17.49	17.49	7.497e6	6.320e6	5.775e6	9.220e6	1.063e7	1.075e7	5.160e6	5.409e6	5.299e6	8.214e6	1.269e7	1.022e7	6.899e6	6.268e6	8.007e6	1.046e7	1.014e7	1.022e7
PRT	Q9DBL1	Short/branched chain specific acyl-CoA dehydrogenase, mitochondrial OS=Mus musculus OX=10090 GN=Acadsb PE=1 SV=1	null	null	Mouse_09-2020	null	[MS,MS:1001208,SEQUEST,]	474.39	127.460	null	null	0.31	2.202e7	22.56	22.56	1.816e7	27.80	27.80	2.220e7	28.51	28.51	1.405e7	1.318e7	1.234e7	7.922e6	1.297e7	1.901e7	1.243e7	1.582e7	1.215e7	7.881e6	8.164e6	1.072e7	1.561e7	1.487e7	1.140e7	1.148e7	1.636e7	1.094e7
PRT	A0A1L1SQA8	40S ribosomal protein S25 OS=Mus musculus OX=10090 GN=Rps25 PE=1 SV=1	null	null	Mouse_09-2020	null	[MS,MS:1001208,SEQUEST,]	340.32	78.632	null	null	0.71	5.148e7	16.92	16.92	5.138e7	11.43	11.43	4.317e7	24.48	24.48	3.138e7	2.402e7	2.471e7	3.018e7	3.694e7	5.789e7	2.757e7	2.877e7	2.665e7	2.830e7	2.812e7	4.174e7	3.781e7	3.361e7	1.957e7	4.604e7	3.048e7	2.456e7
PRT	Q8C165	N-fatty-acyl-amino acid synthase/hydrolase PM20D1 OS=Mus musculus OX=10090 GN=Pm20d1 PE=1 SV=1	null	null	Mouse_09-2020	null	[MS,MS:1001208,SEQUEST,]	359.83	110.882	null	null	0.34	1.164e7	9.27	9.27	1.237e7	13.36	13.36	1.311e7	10.24	10.24	7.772e6	5.136e6	5.352e6	6.974e6	8.084e6	1.019e7	6.116e6	7.185e6	5.589e6	7.094e6	7.383e6	1.013e7	7.423e6	8.166e6	7.133e6	1.121e7	1.026e7	8.078e6
PRT	P57759	Endoplasmic reticulum resident protein 29 OS=Mus musculus OX=10090 GN=Erp29 PE=1 SV=2	null	null	Mouse_09-2020	null	[MS,MS:1001208,SEQUEST,]	321.19	94.696	null	null	0.40	7.114e6	19.14	19.14	8.218e6	40.51	40.51	7.616e6	16.54	16.54	3.468e6	3.713e6	4.079e6	4.338e6	4.555e6	4.702e6	2.950e6	3.368e6	3.602e6	4.709e6	8.505e6	6.890e6	3.926e6	4.323e6	4.451e6	5.379e6	5.527e6	5.259e6
PRT	Q99KR3	Endoribonuclease LACTB2 OS=Mus musculus OX=10090 GN=Lactb2 PE=1 SV=1	null	null	Mouse_09-2020	null	[MS,MS:1001208,SEQUEST,]	372.56	111.406	null	null	0.37	2.718e7	12.81	12.81	2.565e7	8.02	8.02	2.582e7	19.84	19.84	1.537e7	1.199e7	1.272e7	1.734e7	1.971e7	2.205e7	1.502e7	1.482e7	1.305e7	1.369e7	1.733e7	1.587e7	1.514e7	1.291e7	1.331e7	2.047e7	1.950e7	2.351e7
PRT	Q9WUA2	Phenylalanine--tRNA ligase beta subunit OS=Mus musculus OX=10090 GN=Farsb PE=1 SV=2	null	null	Mouse_09-2020	null	[MS,MS:1001208,SEQUEST,]	256.85	81.556	null	null	0.23	8.785e6	11.44	11.44	8.336e6	22.84	22.84	8.180e6	12.93	12.93	6.238e6	4.633e6	3.968e6	5.082e6	6.852e6	7.047e6	3.866e6	3.962e6	4.220e6	5.508e6	4.648e6	7.524e6	5.702e6	4.372e6	3.844e6	6.972e6	6.305e6	6.258e6
PRT	F8WJK8	Hsc70-interacting protein OS=Mus musculus OX=10090 GN=St13 PE=1 SV=1	null	null	Mouse_09-2020	null	[MS,MS:1001208,SEQUEST,]	310.12	122.783	null	null	0.28	9.777e6	11.10	11.10	8.571e6	53.60	53.60	8.761e6	18.03	18.03	7.368e6	6.471e6	4.439e6	5.869e6	6.008e6	8.091e6	4.240e6	4.118e6	3.815e6	4.837e6	1.307e7	8.773e6	5.168e6	4.392e6	3.742e6	8.738e6	8.659e6	7.286e6
PRT	Q91VA7	Isocitrate dehydrogenase [NAD] subunit, mitochondrial OS=Mus musculus OX=10090 GN=Idh3b PE=1 SV=1	null	null	Mouse_09-2020	null	[MS,MS:1001208,SEQUEST,]	214.22	75.071	null	null	0.36	9.610e6	8.35	8.35	9.755e6	14.74	14.74	8.859e6	15.05	15.05	5.381e6	4.912e6	4.577e6	5.523e6	5.999e6	8.445e6	5.179e6	5.760e6	5.383e6	5.775e6	4.378e6	6.586e6	5.570e6	6.295e6	4.108e6	7.631e6	6.966e6	5.532e6
PRT	Q64464	Cytochrome P450 3A13 OS=Mus musculus OX=10090 GN=Cyp3a13 PE=1 SV=1	null	null	Mouse_09-2020	null	[MS,MS:1001208,SEQUEST,]	301.46	80.113	null	null	0.30	3.166e7	11.06	11.06	3.315e7	11.78	11.78	3.152e7	13.24	13.24	1.912e7	1.683e7	1.602e7	1.895e7	2.270e7	2.309e7	1.763e7	1.829e7	1.574e7	2.004e7	2.297e7	2.266e7	1.949e7	1.810e7	1.445e7	2.368e7	2.262e7	2.271e7
PRT	A0A1B0GSU0	Aldehyde dehydrogenase family 16 member A1 OS=Mus musculus OX=10090 GN=Aldh16a1 PE=1 SV=1	null	null	Mouse_09-2020	null	[MS,MS:1001208,SEQUEST,]	258.93	77.441	null	null	0.18	6.522e6	21.93	21.93	6.237e6	6.65	6.65	6.342e6	15.84	15.84	3.211e6	2.538e6	2.833e6	4.225e6	4.837e6	6.659e6	3.480e6	3.615e6	3.258e6	3.320e6	3.349e6	4.408e6	3.843e6	3.123e6	2.135e6	6.859e6	4.636e6	4.289e6
PRT	Q9DBW0	Cytochrome P450 4V2 OS=Mus musculus OX=10090 GN=Cyp4v2 PE=1 SV=1	null	null	Mouse_09-2020	null	[MS,MS:1001208,SEQUEST,]	207.79	76.984	null	null	0.24	6.395e6	24.73	24.73	6.468e6	20.95	20.95	6.714e6	28.29	28.29	5.493e6	3.386e6	4.323e6	3.528e6	2.956e6	5.188e6	3.788e6	4.101e6	3.959e6	2.657e6	2.658e6	4.459e6	5.593e6	4.637e6	2.394e6	7.018e6	4.837e6	3.103e6
PRT	Q8VDQ1	Prostaglandin reductase 2 OS=Mus musculus OX=10090 GN=Ptgr2 PE=1 SV=2	null	null	Mouse_09-2020	null	[MS,MS:1001208,SEQUEST,]	280.83	101.086	null	null	0.48	5.702e6	19.68	19.68	5.520e6	20.58	20.58	6.693e6	40.65	40.65	2.915e6	3.835e6	2.727e6	3.354e6	3.973e6	3.886e6	2.148e6	3.231e6	2.841e6	3.692e6	3.269e6	3.604e6	2.884e6	3.640e6	4.239e6	2.645e6	7.825e6	4.391e6
PRT	O54734	Dolichyl-diphosphooligosaccharide--protein glycosyltransferase 48 kDa subunit OS=Mus musculus OX=10090 GN=Ddost PE=1 SV=2	null	null	Mouse_09-2020	null	[MS,MS:1001208,SEQUEST,]	370.93	124.593	null	null	0.42	1.500e7	36.30	36.30	1.463e7	26.14	26.14	1.537e7	26.47	26.47	1.492e7	1.134e7	7.779e6	5.810e6	6.102e6	1.099e7	1.204e7	8.614e6	7.096e6	6.682e6	5.154e6	1.165e7	8.997e6	1.008e7	4.678e6	1.759e7	7.637e6	1.007e7
PRT	P11983	T-complex protein 1 subunit alpha OS=Mus musculus OX=10090 GN=Tcp1 PE=1 SV=3	null	null	Mouse_09-2020	null	[MS,MS:1001208,SEQUEST,]	251.86	121.610	null	null	0.24	7.874e6	15.74	15.74	7.450e6	13.19	13.19	7.966e6	21.23	21.23	6.422e6	5.339e6	3.244e6	4.809e6	4.465e6	6.541e6	3.825e6	4.645e6	3.894e6	4.514e6	3.654e6	4.764e6	4.594e6	4.447e6	2.617e6	6.123e6	7.031e6	5.810e6
PRT	Q9D0I9	Arginine--tRNA ligase, cytoplasmic OS=Mus musculus OX=10090 GN=Rars1 PE=1 SV=2	null	null	Mouse_09-2020	null	[MS,MS:1001208,SEQUEST,]	190.02	76.790	null	null	0.23	1.298e7	18.65	18.65	1.225e7	4.14	4.14	1.140e7	22.95	22.95	1.139e7	8.034e6	6.060e6	6.420e6	6.927e6	1.055e7	7.069e6	7.417e6	5.653e6	6.774e6	7.338e6	8.068e6	8.823e6	6.288e6	3.729e6	1.405e7	8.511e6	7.001e6
PRT	P70699	Lysosomal alpha-glucosidase OS=Mus musculus OX=10090 GN=Gaa PE=1 SV=2	null	null	Mouse_09-2020	null	[MS,MS:1001208,SEQUEST,]	235.62	87.292	null	null	0.16	4.276e6	33.19	33.19	4.241e6	19.05	19.05	3.333e6	12.53	12.53	2.835e6	1.245e6	1.979e6	2.524e6	2.910e6	5.796e6	2.964e6	2.739e6	1.837e6	2.231e6	1.586e6	2.827e6	2.170e6	1.766e6	1.278e6	3.074e6	2.593e6	2.288e6
PRT	Q99K48	Non-POU domain-containing octamer-binding protein OS=Mus musculus OX=10090 GN=Nono PE=1 SV=3	null	null	Mouse_09-2020	null	[MS,MS:1001208,SEQUEST,]	136.19	60.138	null	null	0.21	2.825e6	34.21	34.21	2.940e6	37.33	37.33	3.301e6	20.01	20.01	1.366e6	1.339e6	1.420e6	2.582e6	2.986e6	2.048e6	1.418e6	1.411e6	1.513e6	2.928e6	1.612e6	2.768e6	1.915e6	1.213e6	1.762e6	2.441e6	2.520e6	2.459e6
PRT	Q3U1J4	DNA damage-binding protein 1 OS=Mus musculus OX=10090 GN=Ddb1 PE=1 SV=2	null	null	Mouse_09-2020	null	[MS,MS:1001208,SEQUEST,]	188.08	88.856	null	null	0.11	2.874e6	24.18	24.18	3.493e6	7.96	7.96	3.849e6	29.06	29.06	1.853e6	1.547e6	1.423e6	1.178e6	1.311e6	3.109e6	2.042e6	2.204e6	1.506e6	1.592e6	2.097e6	2.424e6	2.354e6	2.246e6	2.531e6	2.299e6	2.788e6	1.605e6
PRT	Q8R1B4	Eukaryotic translation initiation factor 3 subunit C OS=Mus musculus OX=10090 GN=Eif3c PE=1 SV=1	null	null	Mouse_09-2020	null	[MS,MS:1001208,SEQUEST,]	154.63	68.501	null	null	0.14	5.007e6	18.53	18.53	5.282e6	21.36	21.36	4.710e6	22.36	22.36	3.404e6	2.154e6	2.680e6	3.018e6	2.051e6	4.289e6	3.200e6	3.414e6	2.499e6	2.724e6	1.818e6	4.291e6	3.243e6	3.778e6	2.375e6	4.695e6	3.147e6	2.477e6
PRT	P14685	26S proteasome non-ATPase regulatory subunit 3 OS=Mus musculus OX=10090 GN=Psmd3 PE=1 SV=3	null	null	Mouse_09-2020	null	[MS,MS:1001208,SEQUEST,]	111.96	90.467	null	null	0.35	2.407e6	33.10	33.10	2.167e6	69.68	69.68	1.178e6	69.82	69.82	1.552e6	1.295e6	1.213e6	8.962e5	7.547e5	2.608e6	2.033e6	1.894e6	1.310e6	2.070e5	1.899e5	1.164e6	1.868e6	1.681e6	5.421e5	1.287e6	5.430e5	4.084e5
PRT	P06728	Apolipoprotein A-IV OS=Mus musculus OX=10090 GN=Apoa4 PE=1 SV=3	null	null	Mouse_09-2020	null	[MS,MS:1001208,SEQUEST,]	117.62	86.485	null	null	0.45	1.269e6	76.83	76.83	2.391e6	67.03	67.03	2.391e6	81.36	81.36	2.787e6	5.461e5	1.752e5	9.384e5	6.403e5	2.019e6	3.069e6	2.113e6	7.726e5	5.980e5	3.861e5	2.790e6	1.573e6	1.170e6	1.686e6	7.021e6	7.783e5	4.372e5
PRT	Q9QYJ0	DnaJ homolog subfamily A member 2 OS=Mus musculus OX=10090 GN=Dnaja2 PE=1 SV=1	null	null	Mouse_09-2020	null	[MS,MS:1001208,SEQUEST,]	123.53	63.604	null	null	0.38	6.332e6	9.62	9.62	6.328e6	9.13	9.13	5.618e6	14.31	14.31	3.559e6	3.231e6	2.657e6	3.949e6	4.319e6	5.414e6	3.717e6	3.827e6	3.455e6	3.135e6	3.179e6	4.360e6	4.388e6	3.177e6	2.730e6	5.168e6	4.092e6	4.152e6
PRT	E9PVA8	eIF-2-alpha kinase activator GCN1 OS=Mus musculus OX=10090 GN=Gcn1 PE=1 SV=1	null	null	Mouse_09-2020	null	[MS,MS:1001208,SEQUEST,]	58.89	51.964	null	null	0.06	2.590e6	60.09	60.09	2.987e6	49.86	49.86	3.085e6	55.29	55.29	4.219e6	6.162e5	8.716e5	2.366e6	1.196e6	2.852e6	3.681e6	2.421e6	1.019e6	1.137e6	1.136e6	3.499e6	1.591e6	1.925e6	1.900e6	5.269e6	1.220e6	4.712e5
PRT	P01029	Complement C4-B OS=Mus musculus OX=10090 GN=C4b PE=1 SV=3	null	null	Mouse_09-2020	null	[MS,MS:1001208,SEQUEST,]	92.95	64.399	null	null	0.12	2.659e6	15.34	15.34	3.852e6	26.01	26.01	2.887e6	32.86	32.86	1.834e6	1.315e6	1.068e6	1.580e6	2.065e6	2.744e6	2.172e6	1.904e6	1.976e6	1.603e6	2.565e6	4.009e6	2.508e6	2.392e6	1.370e6	3.058e6	1.382e6	1.560e6
PRT	A0A0A0MQA5	Tubulin alpha chain (Fragment) OS=Mus musculus OX=10090 GN=Tuba4a PE=1 SV=1	null	null	Mouse_09-2020	null	[MS,MS:1001208,SEQUEST,]	980.98	222.470	null	null	0.40	7.000e7	21.96	21.96	5.514e7	35.62	35.62	5.240e7	33.45	33.45	4.600e7	3.696e7	3.329e7	2.881e7	2.633e7	5.988e7	3.875e7	4.291e7	3.513e7	2.372e7	1.363e7	3.168e7	4.643e7	4.310e7	1.921e7	5.238e7	3.947e7	2.378e7
PRT	Q8BI84	Transport and Golgi organization protein 1 homolog OS=Mus musculus OX=10090 GN=Mia3 PE=1 SV=2	null	null	Mouse_09-2020	null	[MS,MS:1001208,SEQUEST,]	278.93	113.688	null	null	0.12	5.992e6	22.73	22.73	6.322e6	22.67	22.67	5.250e6	15.66	15.66	2.848e6	2.801e6	2.950e6	4.002e6	5.145e6	4.622e6	2.464e6	2.776e6	3.007e6	4.011e6	4.059e6	4.315e6	2.902e6	2.499e6	2.809e6	4.084e6	4.438e6	4.036e6
PRT	P50396	Rab GDP dissociation inhibitor alpha OS=Mus musculus OX=10090 GN=Gdi1 PE=1 SV=3	null	null	Mouse_09-2020	null	[MS,MS:1001208,SEQUEST,]	470.92	139.744	null	null	0.40	2.056e6	31.56	31.56	1.841e6	11.03	11.03	1.824e6	17.59	17.59	2.247e6	8.809e5	9.497e5	1.253e6	1.282e6	1.173e6	9.432e5	1.043e6	9.274e5	8.633e5	1.183e6	1.395e6	8.706e5	1.037e6	1.075e6	1.757e6	1.795e6	1.077e6
PRT	Q7TMK9	Heterogeneous nuclear ribonucleoprotein Q OS=Mus musculus OX=10090 GN=Syncrip PE=1 SV=2	null	null	Mouse_09-2020	null	[MS,MS:1001208,SEQUEST,]	290.69	100.165	null	null	0.30	6.944e6	22.09	22.09	6.683e6	17.34	17.34	7.266e6	30.39	30.39	4.553e6	4.888e6	4.613e6	3.898e6	4.351e6	4.991e6	3.532e6	4.881e6	3.944e6	3.538e6	3.117e6	4.427e6	7.566e6	4.631e6	4.024e6	6.374e6	4.902e6	4.300e6
PRT	Q922Q1	Mitochondrial amidoxime reducing component 2 OS=Mus musculus OX=10090 GN=Mtarc2 PE=1 SV=1	null	null	Mouse_09-2020	null	[MS,MS:1001208,SEQUEST,]	403.24	98.804	null	null	0.24	3.330e7	24.23	24.23	3.680e7	10.42	10.42	3.252e7	25.66	25.66	2.103e7	1.750e7	2.082e7	2.017e7	1.958e7	4.449e7	2.369e7	2.318e7	1.907e7	1.740e7	1.799e7	2.330e7	2.483e7	2.008e7	8.870e6	3.215e7	2.271e7	2.144e7
PRT	E9Q5K4	Cytochrome P450 2C44 OS=Mus musculus OX=10090 GN=Cyp2c23 PE=1 SV=1	null	null	Mouse_09-2020	null	[MS,MS:1001208,SEQUEST,]	228.84	85.962	null	null	0.31	3.497e6	54.52	54.52	3.525e6	57.72	57.72	4.823e6	44.04	44.04	4.949e6	1.984e6	1.469e6	1.409e6	9.519e5	4.497e6	4.148e6	2.605e6	2.237e6	1.471e6	5.953e5	1.420e6	2.701e6	3.115e6	8.045e5	5.068e6	3.926e6	1.286e6
PRT	P62192	26S proteasome regulatory subunit 4 OS=Mus musculus OX=10090 GN=Psmc1 PE=1 SV=1	null	null	Mouse_09-2020	null	[MS,MS:1001208,SEQUEST,]	259.19	96.943	null	null	0.35	7.266e6	18.97	18.97	7.180e6	26.58	26.58	7.919e6	19.34	19.34	4.923e6	5.333e6	3.290e6	3.853e6	5.030e6	5.437e6	4.921e6	4.689e6	3.242e6	1.946e6	3.104e6	5.162e6	4.707e6	5.955e6	3.939e6	6.490e6	6.658e6	4.486e6
PRT	Q8BGT5	Alanine aminotransferase 2 OS=Mus musculus OX=10090 GN=Gpt2 PE=1 SV=1	null	null	Mouse_09-2020	null	[MS,MS:1001208,SEQUEST,]	354.48	96.482	null	null	0.29	1.382e7	19.85	19.85	1.166e7	17.95	17.95	1.257e7	16.27	16.27	6.792e6	7.257e6	6.274e6	1.019e7	9.494e6	8.508e6	4.761e6	6.203e6	6.396e6	6.879e6	6.401e6	8.369e6	6.614e6	6.432e6	7.851e6	1.152e7	1.012e7	1.054e7
PRT	Q8BTY1	Kynurenine--oxoglutarate transaminase 1 OS=Mus musculus OX=10090 GN=Kyat1 PE=1 SV=1	null	null	Mouse_09-2020	null	[MS,MS:1001208,SEQUEST,]	360.65	98.360	null	null	0.32	1.279e7	12.33	12.33	1.088e7	19.01	19.01	1.127e7	21.27	21.27	7.082e6	6.659e6	6.354e6	7.816e6	8.105e6	8.361e6	5.788e6	6.364e6	6.727e6	7.344e6	6.450e6	6.017e6	8.096e6	6.386e6	6.578e6	7.113e6	7.720e6	7.101e6
PRT	Q9QZE5	Coatomer subunit gamma-1 OS=Mus musculus OX=10090 GN=Copg1 PE=1 SV=1	null	null	Mouse_09-2020	null	[MS,MS:1001208,SEQUEST,]	441.96	124.386	null	null	0.20	5.537e6	17.03	17.03	6.899e6	45.44	45.44	5.935e6	19.07	19.07	3.017e6	2.501e6	2.444e6	3.741e6	4.399e6	4.763e6	2.212e6	2.418e6	2.866e6	5.477e6	6.841e6	5.390e6	3.604e6	2.769e6	2.890e6	4.349e6	4.733e6	4.963e6
PRT	Q9CWK8	Sorting nexin-2 OS=Mus musculus OX=10090 GN=Snx2 PE=1 SV=2	null	null	Mouse_09-2020	null	[MS,MS:1001208,SEQUEST,]	107.93	67.767	null	null	0.32	5.434e6	16.58	16.58	5.753e6	16.26	16.26	5.617e6	19.54	19.54	2.678e6	2.438e6	2.278e6	3.737e6	3.757e6	4.924e6	2.408e6	3.205e6	3.168e6	3.186e6	3.168e6	4.195e6	3.363e6	3.248e6	2.177e6	3.437e6	4.169e6	3.715e6
PRT	O88587	Catechol O-methyltransferase OS=Mus musculus OX=10090 GN=Comt PE=1 SV=2	null	null	Mouse_09-2020	null	[MS,MS:1001208,SEQUEST,]	979.69	204.659	null	null	0.44	4.600e7	18.24	18.24	4.069e7	23.05	23.05	3.121e7	39.37	39.37	3.074e7	2.434e7	2.127e7	1.909e7	1.982e7	3.807e7	3.165e7	2.770e7	2.385e7	1.840e7	1.683e7	2.383e7	3.300e7	3.372e7	1.251e7	3.059e7	2.335e7	2.048e7
PRT	Q9CPQ1	Cytochrome c oxidase subunit 6C OS=Mus musculus OX=10090 GN=Cox6c PE=1 SV=3	null	null	Mouse_09-2020	null	[MS,MS:1001208,SEQUEST,]	469.35	139.066	null	null	0.49	8.248e7	28.22	28.22	9.359e7	36.05	36.05	8.728e7	16.27	16.27	5.095e7	4.152e7	3.893e7	7.368e7	8.767e7	6.636e7	3.464e7	3.554e7	3.812e7	6.739e7	7.910e7	7.459e7	5.179e7	4.063e7	4.149e7	8.655e7	7.209e7	7.642e7
PRT	P62264	40S ribosomal protein S14 OS=Mus musculus OX=10090 GN=Rps14 PE=1 SV=3	null	null	Mouse_09-2020	null	[MS,MS:1001208,SEQUEST,]	769.54	148.486	null	null	0.46	2.698e8	42.92	42.92	2.097e8	15.15	15.15	2.489e8	20.30	20.30	1.098e8	8.744e7	9.820e7	2.247e8	2.091e8	3.856e8	1.274e8	1.213e8	9.978e7	1.258e8	1.053e8	1.852e8	1.545e8	1.218e8	7.583e7	2.904e8	1.950e8	1.560e8
PRT	Q9D6Y7	Mitochondrial peptide methionine sulfoxide reductase OS=Mus musculus OX=10090 GN=Msra PE=1 SV=1	null	null	Mouse_09-2020	null	[MS,MS:1001208,SEQUEST,]	645.80	139.093	null	null	0.56	5.189e7	20.63	20.63	5.227e7	15.77	15.77	4.736e7	15.64	15.64	2.694e7	2.306e7	2.131e7	3.767e7	4.181e7	4.799e7	2.481e7	2.592e7	2.505e7	3.306e7	3.301e7	3.540e7	2.869e7	2.306e7	2.311e7	4.490e7	4.332e7	4.051e7
PRT	P14206	40S ribosomal protein SA OS=Mus musculus OX=10090 GN=Rpsa PE=1 SV=4	null	null	Mouse_09-2020	null	[MS,MS:1001208,SEQUEST,]	810.06	141.098	null	null	0.41	7.699e7	10.39	10.39	7.386e7	16.43	16.43	7.040e7	13.07	13.07	4.695e7	3.938e7	3.586e7	5.554e7	5.390e7	6.007e7	3.463e7	3.809e7	3.569e7	3.839e7	4.340e7	6.269e7	4.722e7	4.254e7	2.867e7	7.171e7	5.204e7	3.990e7
PRT	Q9DCQ2	Putative L-aspartate dehydrogenase OS=Mus musculus OX=10090 GN=Aspdh PE=1 SV=1	null	null	Mouse_09-2020	null	[MS,MS:1001208,SEQUEST,]	734.13	162.594	null	null	0.56	3.981e7	13.31	13.31	3.683e7	9.94	9.94	3.905e7	10.80	10.80	2.597e7	2.550e7	2.173e7	2.293e7	2.182e7	3.376e7	1.943e7	2.095e7	1.784e7	2.222e7	2.394e7	2.468e7	2.224e7	2.088e7	1.659e7	4.599e7	3.047e7	2.606e7
PRT	Q61937	Nucleophosmin OS=Mus musculus OX=10090 GN=Npm1 PE=1 SV=1	null	null	Mouse_09-2020	null	[MS,MS:1001208,SEQUEST,]	697.38	194.015	null	null	0.40	2.080e7	17.44	17.44	2.010e7	49.32	49.32	2.031e7	21.47	21.47	1.698e7	1.271e7	9.089e6	1.208e7	1.343e7	1.267e7	6.299e6	8.960e6	8.907e6	1.445e7	2.458e7	1.473e7	1.065e7	9.970e6	1.036e7	2.001e7	2.057e7	1.898e7
PRT	P62918	60S ribosomal protein L8 OS=Mus musculus OX=10090 GN=Rpl8 PE=1 SV=2	null	null	Mouse_09-2020	null	[MS,MS:1001208,SEQUEST,]	626.04	102.219	null	null	0.30	4.809e7	30.89	30.89	4.610e7	39.36	39.36	4.684e7	16.68	16.68	2.443e7	1.864e7	1.797e7	4.180e7	4.230e7	4.889e7	1.899e7	2.054e7	2.008e7	2.659e7	4.913e7	4.510e7	2.615e7	2.083e7	2.103e7	5.823e7	3.717e7	3.656e7
PRT	Q9DBA8	Probable imidazolonepropionase OS=Mus musculus OX=10090 GN=Amdhd1 PE=1 SV=1	null	null	Mouse_09-2020	null	[MS,MS:1001208,SEQUEST,]	622.25	202.300	null	null	0.39	2.546e7	23.26	23.26	2.375e7	41.44	41.44	2.160e7	28.42	28.42	1.948e7	1.328e7	1.397e7	1.220e7	9.554e6	2.097e7	1.631e7	1.811e7	1.785e7	1.080e7	6.394e6	1.031e7	1.575e7	1.616e7	1.145e7	1.301e7	1.542e7	1.103e7
PRT	Q8VBT2	L-serine dehydratase/L-threonine deaminase OS=Mus musculus OX=10090 GN=Sds PE=1 SV=3	null	null	Mouse_09-2020	null	[MS,MS:1001208,SEQUEST,]	657.98	154.814	null	null	0.44	3.595e7	17.54	17.54	3.886e7	10.95	10.95	3.702e7	16.43	16.43	3.301e7	1.778e7	1.732e7	2.037e7	2.651e7	2.663e7	2.685e7	2.352e7	1.532e7	2.063e7	2.231e7	2.507e7	1.992e7	1.885e7	1.530e7	3.978e7	3.009e7	3.126e7
PRT	P49722	Proteasome subunit alpha type-2 OS=Mus musculus OX=10090 GN=Psma2 PE=1 SV=3	null	null	Mouse_09-2020	null	[MS,MS:1001208,SEQUEST,]	563.18	114.427	null	null	0.54	2.633e7	28.47	28.47	2.717e7	20.89	20.89	2.393e7	17.04	17.04	1.397e7	2.158e7	1.152e7	1.694e7	1.775e7	1.666e7	9.041e6	1.538e7	1.355e7	1.526e7	1.701e7	1.768e7	1.291e7	1.252e7	1.427e7	1.850e7	1.885e7	1.929e7
PRT	Q8K157	Galactose mutarotase OS=Mus musculus OX=10090 GN=Galm PE=1 SV=1	null	null	Mouse_09-2020	null	[MS,MS:1001208,SEQUEST,]	561.87	124.548	null	null	0.39	2.079e7	21.75	21.75	2.331e7	27.48	27.48	2.369e7	22.91	22.91	1.277e7	1.106e7	1.193e7	1.145e7	1.247e7	2.596e7	1.411e7	1.775e7	1.583e7	1.203e7	8.436e6	1.382e7	1.475e7	1.346e7	9.257e6	1.514e7	2.241e7	1.489e7
PRT	Q8VBW8	Tetratricopeptide repeat protein 36 OS=Mus musculus OX=10090 GN=Ttc36 PE=1 SV=1	null	null	Mouse_09-2020	null	[MS,MS:1001208,SEQUEST,]	516.85	91.528	null	null	0.51	3.240e7	25.35	25.35	3.867e7	29.39	29.39	3.543e7	21.90	21.90	1.923e7	1.586e7	1.577e7	2.812e7	3.091e7	2.428e7	1.467e7	1.656e7	1.753e7	2.489e7	3.156e7	2.769e7	1.857e7	1.811e7	2.171e7	3.022e7	2.855e7	3.384e7
PRT	Q922E4	Ethanolamine-phosphate cytidylyltransferase OS=Mus musculus OX=10090 GN=Pcyt2 PE=1 SV=1	null	null	Mouse_09-2020	null	[MS,MS:1001208,SEQUEST,]	404.60	87.072	null	null	0.30	1.045e7	11.20	11.20	1.035e7	15.65	15.65	9.325e6	32.39	32.39	5.958e6	6.319e6	4.540e6	6.986e6	6.736e6	8.240e6	4.516e6	5.755e6	4.218e6	5.958e6	6.450e6	7.482e6	5.855e6	4.151e6	4.391e6	7.513e6	1.144e7	9.446e6
PRT	Q922Q8	Leucine-rich repeat-containing protein 59 OS=Mus musculus OX=10090 GN=Lrrc59 PE=1 SV=1	null	null	Mouse_09-2020	null	[MS,MS:1001208,SEQUEST,]	576.54	157.288	null	null	0.29	1.701e7	35.59	35.59	1.829e7	29.17	29.17	2.592e7	7.94	7.94	1.461e7	1.792e7	7.866e6	9.459e6	1.038e7	1.372e7	9.220e6	1.033e7	9.126e6	9.208e6	1.868e7	1.564e7	1.485e7	1.266e7	1.170e7	2.681e7	2.121e7	1.735e7
PRT	Q99L04	Dehydrogenase/reductase SDR family member 1 OS=Mus musculus OX=10090 GN=Dhrs1 PE=1 SV=1	null	null	Mouse_09-2020	null	[MS,MS:1001208,SEQUEST,]	367.06	112.193	null	null	0.45	1.671e7	15.39	15.39	1.486e7	17.38	17.38	1.651e7	17.85	17.85	1.091e7	8.887e6	8.504e6	8.026e6	7.892e6	1.491e7	9.517e6	1.021e7	8.943e6	6.270e6	7.363e6	9.370e6	1.222e7	9.187e6	6.498e6	1.334e7	1.330e7	1.059e7
PRT	Q9D6J6	NADH dehydrogenase [ubiquinone] flavoprotein 2, mitochondrial OS=Mus musculus OX=10090 GN=Ndufv2 PE=1 SV=2	null	null	Mouse_09-2020	null	[MS,MS:1001208,SEQUEST,]	413.21	126.546	null	null	0.42	1.181e7	15.25	15.25	1.213e7	18.72	18.72	1.101e7	17.97	17.97	7.478e6	5.787e6	5.628e6	7.179e6	7.326e6	1.337e7	7.878e6	8.261e6	5.793e6	5.640e6	4.541e6	8.242e6	6.800e6	7.267e6	3.928e6	1.199e7	7.896e6	6.214e6
PRT	Q64516-1	Isoform 1 of Glycerol kinase OS=Mus musculus OX=10090 GN=Gk	null	null	Mouse_09-2020	null	[MS,MS:1001208,SEQUEST,]	334.94	68.253	null	null	0.22	1.119e7	12.87	12.87	9.470e6	14.14	14.14	9.023e6	10.49	10.49	5.457e6	5.232e6	5.156e6	6.858e6	6.885e6	9.968e6	5.216e6	5.799e6	4.921e6	5.397e6	4.017e6	6.165e6	6.353e6	5.032e6	4.248e6	8.012e6	6.903e6	5.791e6
PRT	Q924Y0	Gamma-butyrobetaine dioxygenase OS=Mus musculus OX=10090 GN=Bbox1 PE=1 SV=1	null	null	Mouse_09-2020	null	[MS,MS:1001208,SEQUEST,]	331.84	88.945	null	null	0.34	9.974e6	22.33	22.33	8.984e6	37.80	37.80	6.940e6	39.90	39.90	7.051e6	4.896e6	5.103e6	4.276e6	3.900e6	8.903e6	5.666e6	7.031e6	5.264e6	4.451e6	1.869e6	4.337e6	7.398e6	7.471e6	3.437e6	7.042e6	4.476e6	3.976e6
PRT	Q61646	Haptoglobin OS=Mus musculus OX=10090 GN=Hp PE=1 SV=1	null	null	Mouse_09-2020	null	[MS,MS:1001208,SEQUEST,]	382.03	123.506	null	null	0.28	1.800e7	26.48	26.48	1.055e7	97.34	97.34	9.891e6	17.32	17.32	1.217e7	7.230e6	6.551e6	1.663e7	1.353e7	1.473e7	4.705e6	5.678e6	5.602e6	2.820e6	3.291e7	2.919e7	5.478e6	5.740e6	5.231e6	6.237e6	7.096e6	6.770e6
PRT	P97364	Selenide, water dikinase 2 OS=Mus musculus OX=10090 GN=Sephs2 PE=1 SV=3	null	null	Mouse_09-2020	null	[MS,MS:1001208,SEQUEST,]	375.86	120.698	null	null	0.39	2.676e7	16.26	16.26	2.552e7	9.60	9.60	2.625e7	19.14	19.14	1.567e7	1.767e7	1.376e7	1.690e7	1.596e7	1.818e7	1.327e7	1.287e7	1.288e7	1.302e7	1.601e7	1.755e7	1.346e7	1.309e7	1.359e7	3.575e7	2.556e7	1.661e7
PRT	Q9CPR4	60S ribosomal protein L17 OS=Mus musculus OX=10090 GN=Rpl17 PE=1 SV=3	null	null	Mouse_09-2020	null	[MS,MS:1001208,SEQUEST,]	359.18	116.074	null	null	0.45	2.017e7	18.98	18.98	1.811e7	48.28	48.28	1.677e7	32.65	32.65	1.226e7	1.013e7	5.595e6	1.349e7	1.282e7	1.774e7	7.453e6	6.487e6	5.585e6	1.563e7	1.871e7	1.777e7	7.507e6	8.682e6	1.109e7	1.583e7	1.335e7	1.965e7
PRT	P21614	Vitamin D-binding protein OS=Mus musculus OX=10090 GN=Gc PE=1 SV=2	null	null	Mouse_09-2020	null	[MS,MS:1001208,SEQUEST,]	332.58	66.943	null	null	0.18	7.936e6	19.24	19.24	1.015e7	29.18	29.18	7.821e6	10.67	10.67	5.476e6	3.991e6	3.904e6	4.602e6	4.677e6	9.781e6	7.632e6	8.084e6	6.014e6	4.193e6	3.839e6	5.561e6	5.506e6	4.972e6	3.818e6	8.051e6	5.602e6	4.801e6
PRT	P21981	Protein-glutamine gamma-glutamyltransferase 2 OS=Mus musculus OX=10090 GN=Tgm2 PE=1 SV=4	null	null	Mouse_09-2020	null	[MS,MS:1001208,SEQUEST,]	279.26	96.530	null	null	0.19	1.196e7	27.72	27.72	1.077e7	51.17	51.17	1.017e7	32.69	32.69	8.729e6	3.501e6	5.026e6	8.859e6	9.236e6	7.652e6	4.384e6	4.899e6	4.399e6	6.622e6	1.456e7	1.202e7	6.607e6	5.037e6	4.625e6	6.352e6	9.862e6	1.084e7
PRT	Q9CQ60	6-phosphogluconolactonase OS=Mus musculus OX=10090 GN=Pgls PE=1 SV=1	null	null	Mouse_09-2020	null	[MS,MS:1001208,SEQUEST,]	417.36	122.659	null	null	0.50	1.755e7	9.03	9.03	1.713e7	16.83	16.83	1.507e7	10.09	10.09	9.660e6	9.148e6	8.074e6	1.113e7	1.076e7	1.264e7	8.958e6	8.250e6	8.280e6	1.132e7	1.163e7	1.150e7	8.962e6	8.506e6	7.491e6	1.467e7	1.018e7	1.184e7
PRT	Q921L6	Cttn protein OS=Mus musculus OX=10090 GN=Cttn PE=1 SV=1	null	null	Mouse_09-2020	null	[MS,MS:1001208,SEQUEST,]	208.16	65.839	null	null	0.30	4.311e6	27.94	27.94	5.394e6	33.99	33.99	4.483e6	24.69	24.69	2.434e6	1.893e6	2.053e6	3.218e6	4.367e6	3.438e6	1.878e6	3.553e6	1.774e6	2.526e6	4.714e6	4.094e6	2.471e6	2.089e6	2.631e6	3.361e6	3.604e6	4.288e6
PRT	Q6GQT9	Nodal modulator 1 OS=Mus musculus OX=10090 GN=Nomo1 PE=1 SV=1	null	null	Mouse_09-2020	null	[MS,MS:1001208,SEQUEST,]	228.63	74.314	null	null	0.13	7.847e6	11.58	11.58	6.250e6	18.09	18.09	6.098e6	10.90	10.90	3.999e6	4.287e6	3.543e6	4.890e6	5.174e6	6.142e6	3.797e6	3.332e6	2.976e6	3.440e6	2.950e6	5.670e6	4.317e6	3.310e6	2.856e6	6.863e6	4.628e6	3.653e6
PRT	Q07076	Annexin A7 OS=Mus musculus OX=10090 GN=Anxa7 PE=1 SV=2	null	null	Mouse_09-2020	null	[MS,MS:1001208,SEQUEST,]	255.05	74.923	null	null	0.26	8.418e6	20.85	20.85	7.934e6	19.49	19.49	6.178e6	24.43	24.43	6.631e6	4.265e6	3.959e6	4.605e6	3.149e6	7.729e6	5.796e6	4.751e6	4.033e6	3.830e6	2.981e6	5.283e6	5.388e6	4.581e6	2.888e6	4.957e6	5.002e6	3.744e6
PRT	P24527	Leukotriene A-4 hydrolase OS=Mus musculus OX=10090 GN=Lta4h PE=1 SV=4	null	null	Mouse_09-2020	null	[MS,MS:1001208,SEQUEST,]	265.44	87.656	null	null	0.24	8.536e6	18.89	18.89	7.765e6	23.13	23.13	6.790e6	26.49	26.49	5.114e6	4.464e6	3.889e6	5.346e6	4.391e6	9.824e6	4.705e6	4.551e6	4.017e6	2.811e6	2.603e6	5.339e6	5.945e6	3.872e6	2.376e6	6.514e6	5.398e6	3.729e6
PRT	Q9Z1Z2	Serine-threonine kinase receptor-associated protein OS=Mus musculus OX=10090 GN=Strap PE=1 SV=2	null	null	Mouse_09-2020	null	[MS,MS:1001208,SEQUEST,]	252.88	86.983	null	null	0.43	6.075e6	18.65	18.65	6.369e6	8.19	8.19	5.719e6	25.36	25.36	3.612e6	3.323e6	3.617e6	2.931e6	4.456e6	4.770e6	3.227e6	4.032e6	2.964e6	3.290e6	3.759e6	4.533e6	3.517e6	3.666e6	2.467e6	3.233e6	5.425e6	3.568e6
PRT	Q9QY30	Bile salt export pump OS=Mus musculus OX=10090 GN=Abcb11 PE=1 SV=2	null	null	Mouse_09-2020	null	[MS,MS:1001208,SEQUEST,]	246.88	78.017	null	null	0.11	3.881e6	49.66	49.66	3.712e6	36.44	36.44	4.418e6	22.16	22.16	2.980e6	3.270e6	2.775e6	7.878e5	2.077e6	2.071e6	2.592e6	2.738e6	2.569e6	1.661e6	1.162e6	1.608e6	3.322e6	2.445e6	2.121e6	5.358e6	3.289e6	1.846e6
PRT	Z4YK42	NAD kinase 2, mitochondrial OS=Mus musculus OX=10090 GN=Nadk2 PE=1 SV=1	null	null	Mouse_09-2020	null	[MS,MS:1001208,SEQUEST,]	264.78	70.254	null	null	0.32	8.644e6	14.97	14.97	8.616e6	35.84	35.84	6.757e6	33.95	33.95	5.697e6	4.730e6	4.728e6	4.231e6	4.404e6	7.255e6	5.882e6	5.661e6	4.974e6	3.549e6	1.634e6	5.228e6	6.854e6	6.109e6	3.570e6	6.427e6	4.700e6	3.483e6
PRT	Q8BWU8	Ethanolamine-phosphate phospho-lyase OS=Mus musculus OX=10090 GN=Etnppl PE=2 SV=1	null	null	Mouse_09-2020	null	[MS,MS:1001208,SEQUEST,]	230.50	81.552	null	null	0.26	7.039e6	18.14	18.14	5.571e6	41.46	41.46	5.857e6	20.11	20.11	3.762e6	2.982e6	3.097e6	4.621e6	4.513e6	7.476e6	3.220e6	3.424e6	3.204e6	3.929e6	1.038e6	2.376e6	3.574e6	2.360e6	2.507e6	7.604e6	4.253e6	4.382e6
PRT	Q8BUV3	Gephyrin OS=Mus musculus OX=10090 GN=Gphn PE=1 SV=2	null	null	Mouse_09-2020	null	[MS,MS:1001208,SEQUEST,]	269.41	98.646	null	null	0.18	3.870e6	31.09	31.09	4.222e6	36.57	36.57	3.896e6	12.69	12.69	2.347e6	1.715e6	1.513e6	2.615e6	4.157e6	4.151e6	1.597e6	1.614e6	2.004e6	2.234e6	4.028e6	3.096e6	1.880e6	2.020e6	2.066e6	4.287e6	2.618e6	2.899e6
PRT	P35980	60S ribosomal protein L18 OS=Mus musculus OX=10090 GN=Rpl18 PE=1 SV=3	null	null	Mouse_09-2020	null	[MS,MS:1001208,SEQUEST,]	300.03	72.437	null	null	0.49	4.258e7	17.97	17.97	3.645e7	22.24	22.24	4.364e7	7.35	7.35	2.602e7	2.114e7	2.044e7	3.300e7	3.312e7	2.862e7	1.983e7	2.046e7	1.778e7	1.878e7	2.513e7	3.829e7	2.627e7	2.132e7	2.150e7	4.662e7	2.944e7	2.902e7
PRT	O08553	Dihydropyrimidinase-related protein 2 OS=Mus musculus OX=10090 GN=Dpysl2 PE=1 SV=2	null	null	Mouse_09-2020	null	[MS,MS:1001208,SEQUEST,]	206.01	82.244	null	null	0.28	4.497e6	33.62	33.62	4.508e6	15.31	15.31	4.750e6	18.08	18.08	2.237e6	1.998e6	2.412e6	4.692e6	3.529e6	2.982e6	2.141e6	2.885e6	2.012e6	2.745e6	2.423e6	3.556e6	2.571e6	2.652e6	2.726e6	3.046e6	3.505e6	3.292e6
PRT	Q9R0N0	Galactokinase OS=Mus musculus OX=10090 GN=Galk1 PE=1 SV=2	null	null	Mouse_09-2020	null	[MS,MS:1001208,SEQUEST,]	175.49	95.315	null	null	0.29	3.006e6	43.75	43.75	2.960e6	52.30	52.30	1.756e6	53.27	53.27	1.967e6	1.595e6	1.637e6	1.449e6	1.248e6	5.074e6	2.639e6	2.452e6	2.139e6	9.804e5	4.871e5	1.424e6	2.447e6	1.696e6	5.398e5	1.920e6	1.071e6	1.047e6
PRT	Q8JZQ2	AFG3-like protein 2 OS=Mus musculus OX=10090 GN=Afg3l2 PE=1 SV=1	null	null	Mouse_09-2020	null	[MS,MS:1001208,SEQUEST,]	157.87	63.419	null	null	0.16	3.429e6	25.46	25.46	2.760e6	44.38	44.38	3.260e6	15.26	15.26	1.487e6	2.100e6	1.625e6	1.610e6	2.787e6	2.750e6	1.148e6	1.475e6	1.475e6	1.084e6	3.199e6	3.105e6	1.977e6	1.466e6	1.657e6	2.845e6	2.427e6	2.675e6
PRT	Q60865	Caprin-1 OS=Mus musculus OX=10090 GN=Caprin1 PE=1 SV=2	null	null	Mouse_09-2020	null	[MS,MS:1001208,SEQUEST,]	135.02	90.504	null	null	0.14	8.392e6	11.31	11.31	7.303e6	13.00	13.00	8.148e6	15.74	15.74	4.316e6	4.338e6	4.174e6	5.167e6	5.180e6	6.333e6	4.195e6	4.515e6	4.325e6	3.526e6	5.057e6	4.483e6	5.297e6	4.426e6	3.411e6	5.717e6	6.181e6	5.465e6
PRT	A0A0R4J107	Acyl-peptide hydrolase (Fragment) OS=Mus musculus OX=10090 GN=Apeh PE=1 SV=1	null	null	Mouse_09-2020	null	[MS,MS:1001208,SEQUEST,]	163.40	70.432	null	null	0.22	7.547e6	18.04	18.04	7.050e6	20.43	20.43	6.803e6	16.83	16.83	4.469e6	4.154e6	3.669e6	4.910e6	2.913e6	5.896e6	4.821e6	3.915e6	4.613e6	3.283e6	3.140e6	5.061e6	3.437e6	4.908e6	3.811e6	6.960e6	4.439e6	4.336e6
PRT	Q8C0C7	Phenylalanine--tRNA ligase alpha subunit OS=Mus musculus OX=10090 GN=Farsa PE=1 SV=1	null	null	Mouse_09-2020	null	[MS,MS:1001208,SEQUEST,]	193.64	81.687	null	null	0.27	7.481e6	15.13	15.13	6.076e6	33.76	33.76	7.256e6	18.83	18.83	5.995e6	4.750e6	3.427e6	4.031e6	3.936e6	6.201e6	3.220e6	4.073e6	3.445e6	1.229e6	2.814e6	4.937e6	5.090e6	4.121e6	4.112e6	5.624e6	5.264e6	3.520e6
PRT	Q9CR62	Mitochondrial 2-oxoglutarate/malate carrier protein OS=Mus musculus OX=10090 GN=Slc25a11 PE=1 SV=3	null	null	Mouse_09-2020	null	[MS,MS:1001208,SEQUEST,]	127.81	63.588	null	null	0.49	5.568e6	29.59	29.59	5.716e6	45.47	45.47	3.199e6	51.67	51.67	3.494e6	3.079e6	3.267e6	2.251e6	2.144e6	5.899e6	5.108e6	4.757e6	3.442e6	2.140e6	1.108e6	3.082e6	4.684e6	3.813e6	1.521e6	3.381e6	2.154e6	1.830e6
PRT	D9J2Z9	ENH isoform 1b OS=Mus musculus OX=10090 GN=Pdlim5 PE=1 SV=1	null	null	Mouse_09-2020	null	[MS,MS:1001208,SEQUEST,]	137.69	70.811	null	null	0.37	2.610e6	34.32	34.32	1.848e6	45.56	45.56	1.955e6	33.80	33.80	1.811e6	1.017e6	6.912e5	2.048e6	2.486e6	2.082e6	8.644e5	9.176e5	7.002e5	1.148e6	2.198e6	2.350e6	1.110e6	5.027e5	7.552e5	2.026e6	1.983e6	1.671e6
PRT	Q9JHR7	Insulin-degrading enzyme OS=Mus musculus OX=10090 GN=Ide PE=1 SV=1	null	null	Mouse_09-2020	null	[MS,MS:1001208,SEQUEST,]	127.81	67.418	null	null	0.13	7.625e6	13.06	13.06	7.245e6	13.70	13.70	6.663e6	34.18	34.18	4.867e6	3.801e6	3.213e6	5.512e6	5.894e6	6.572e6	3.119e6	4.182e6	3.154e6	3.953e6	4.530e6	5.004e6	4.972e6	6.585e6	2.502e6	5.901e6	5.524e6	3.946e6
PRT	Q9JIL4	Na(+)/H(+) exchange regulatory cofactor NHE-RF3 OS=Mus musculus OX=10090 GN=Pdzk1 PE=1 SV=1	null	null	Mouse_09-2020	null	[MS,MS:1001208,SEQUEST,]	243.63	76.460	null	null	0.36	3.193e6	25.79	25.79	3.357e6	17.73	17.73	2.794e6	46.06	46.06	2.686e6	1.371e6	1.710e6	1.447e6	1.681e6	3.690e6	2.135e6	2.387e6	1.527e6	2.007e6	1.489e6	1.886e6	2.279e6	1.615e6	1.335e6	2.938e6	4.495e5	1.157e6
PRT	Q9JLV1	BAG family molecular chaperone regulator 3 OS=Mus musculus OX=10090 GN=Bag3 PE=1 SV=2	null	null	Mouse_09-2020	null	[MS,MS:1001208,SEQUEST,]	102.35	60.370	null	null	0.28	3.779e6	36.33	36.33	4.614e6	55.08	55.08	3.989e6	28.24	28.24	2.087e6	1.647e6	1.797e6	3.586e6	4.345e6	3.017e6	1.185e6	1.682e6	1.661e6	3.219e6	5.463e6	4.205e6	2.486e6	1.792e6	1.892e6	3.179e6	3.609e6	4.179e6
PRT	Q921X9	Protein disulfide-isomerase A5 OS=Mus musculus OX=10090 GN=Pdia5 PE=1 SV=1	null	null	Mouse_09-2020	null	[MS,MS:1001208,SEQUEST,]	164.15	72.754	null	null	0.38	6.032e6	31.90	31.90	7.194e6	21.31	21.31	5.088e6	66.33	66.33	7.181e6	3.231e6	2.844e6	3.363e6	3.033e6	4.859e6	4.289e6	4.286e6	3.993e6	2.728e6	5.238e6	3.620e6	4.094e6	8.641e6	2.452e6	3.418e6	3.512e6	3.459e6
PRT	Q99K30	Epidermal growth factor receptor kinase substrate 8-like protein 2 OS=Mus musculus OX=10090 GN=Eps8l2 PE=1 SV=1	null	null	Mouse_09-2020	null	[MS,MS:1001208,SEQUEST,]	141.09	66.335	null	null	0.24	3.055e6	32.78	32.78	2.642e6	45.50	45.50	2.955e6	27.16	27.16	2.573e6	9.832e5	1.903e6	1.753e6	2.005e6	1.503e6	1.544e6	7.672e5	7.558e5	1.583e6	2.730e6	1.825e6	8.451e5	1.674e6	1.455e6	2.306e6	2.655e6	1.967e6
PRT	Q60991	Cytochrome P450 7B1 OS=Mus musculus OX=10090 GN=Cyp7b1 PE=1 SV=2	null	null	Mouse_09-2020	null	[MS,MS:1001208,SEQUEST,]	202.37	94.926	null	null	0.27	7.714e6	28.80	28.80	8.664e6	59.31	59.31	7.989e6	54.89	54.89	5.495e6	4.850e6	3.323e6	3.873e6	6.291e6	3.454e6	3.622e6	4.527e6	4.736e6	3.508e6	1.341e7	1.273e7	1.044e7	7.861e6	3.712e6	5.432e6	6.507e6	2.807e6
PRT	D3Z158	Glutaminyl-tRNA synthetase OS=Mus musculus OX=10090 GN=Qars PE=1 SV=2	null	null	Mouse_09-2020	null	[MS,MS:1001208,SEQUEST,]	157.43	71.113	null	null	0.18	4.878e6	7.78	7.78	5.071e6	21.73	21.73	3.956e6	24.14	24.14	3.549e6	2.599e6	2.181e6	2.862e6	2.738e6	4.504e6	3.009e6	3.081e6	2.578e6	2.260e6	1.580e6	3.449e6	3.203e6	2.860e6	1.607e6	3.065e6	2.981e6	2.578e6
PRT	G5E866	Splicing factor 3B subunit 1 OS=Mus musculus OX=10090 GN=Sf3b1 PE=1 SV=1	null	null	Mouse_09-2020	null	[MS,MS:1001208,SEQUEST,]	84.04	47.184	null	null	0.15	8.575e5	28.13	28.13	7.270e5	42.04	42.04	5.708e5	34.83	34.83	5.861e5	3.795e5	3.848e5	5.388e5	3.165e5	1.030e6	4.416e5	5.926e5	4.120e5	3.739e5	1.154e5	3.477e5	4.096e5	4.599e5	1.967e5	7.140e5	3.524e5	2.267e5
PRT	Q8CE80	Calpain inhibitor OS=Mus musculus OX=10090 GN=Cast PE=1 SV=1	null	null	Mouse_09-2020	null	[MS,MS:1001208,SEQUEST,]	89.88	66.579	null	null	0.27	1.106e6	38.34	38.34	9.219e5	62.92	62.92	1.268e6	43.39	43.39	6.352e5	6.680e5	3.453e5	1.001e6	1.233e6	7.635e5	3.841e5	3.494e5	3.372e5	6.332e5	1.492e6	1.016e6	7.201e5	3.580e5	4.655e5	1.314e6	1.744e6	9.117e5
PRT	P27046	Alpha-mannosidase 2 OS=Mus musculus OX=10090 GN=Man2a1 PE=1 SV=2	null	null	Mouse_09-2020	null	[MS,MS:1001208,SEQUEST,]	78.61	62.135	null	null	0.12	2.457e6	32.61	32.61	2.627e6	24.52	24.52	2.055e6	59.90	59.90	2.534e6	1.198e6	1.711e6	9.343e5	1.547e6	1.986e6	1.352e6	1.407e6	1.633e6	8.488e5	1.791e6	1.957e6	1.156e6	2.218e6	4.930e5	6.045e5	1.855e6	1.401e6
PRT	Q91WD5	NADH dehydrogenase [ubiquinone] iron-sulfur protein 2, mitochondrial OS=Mus musculus OX=10090 GN=Ndufs2 PE=1 SV=1	null	null	Mouse_09-2020	null	[MS,MS:1001208,SEQUEST,]	113.53	75.225	null	null	0.33	2.988e6	65.84	65.84	3.519e6	52.62	52.62	2.932e6	56.89	56.89	2.464e6	1.442e6	1.475e6	1.110e6	7.981e5	6.280e6	4.660e6	2.784e6	2.564e6	1.049e6	1.542e6	1.741e6	2.754e6	2.455e6	2.568e5	2.466e6	2.624e6	1.086e6
PRT	Q99K28	ADP-ribosylation factor GTPase-activating protein 2 OS=Mus musculus OX=10090 GN=Arfgap2 PE=1 SV=1	null	null	Mouse_09-2020	null	[MS,MS:1001208,SEQUEST,]	56.15	45.718	null	null	0.22	4.352e6	40.89	40.89	5.794e6	28.60	28.60	3.201e6	43.53	43.53	1.352e6	3.194e6	1.801e6	2.334e6	4.607e6	3.995e6	3.382e6	2.009e6	3.744e6	2.108e6	3.484e6	4.148e6	1.395e6	3.636e6	1.558e6	3.307e6	2.065e6	3.580e6
PRT	E9Q7G0	Nuclear mitotic apparatus protein 1 OS=Mus musculus OX=10090 GN=Numa1 PE=1 SV=1	null	null	Mouse_09-2020	null	[MS,MS:1001208,SEQUEST,]	31.88	50.650	null	null	0.07	9.959e5	27.57	27.57	9.080e5	19.04	19.04	8.182e5	27.40	27.40	5.389e5	4.553e5	3.217e5	8.853e5	7.581e5	9.357e5	4.345e5	5.806e5	4.843e5	5.992e5	4.922e5	4.826e5	5.907e5	4.493e5	4.098e5	5.361e5	3.945e5	6.594e5
PRT	P17563	Methanethiol oxidase OS=Mus musculus OX=10090 GN=Selenbp1 PE=1 SV=2	null	null	Mouse_09-2020	null	[MS,MS:1001208,SEQUEST,]	3659.38	748.199	null	null	0.66	5.181e7	12.79	12.79	4.963e7	11.53	11.53	4.928e7	16.47	16.47	2.975e7	2.726e7	2.342e7	3.768e7	3.841e7	4.231e7	2.492e7	2.874e7	2.472e7	2.998e7	2.970e7	2.980e7	2.580e7	2.366e7	2.475e7	5.535e7	3.714e7	4.289e7
PRT	Q63886	UDP-glucuronosyltransferase 1A1 OS=Mus musculus OX=10090 GN=Ugt1a1 PE=1 SV=2	null	null	Mouse_09-2020	null	[MS,MS:1001208,SEQUEST,]	1625.83	347.093	null	null	0.37	1.195e8	20.12	20.12	1.373e8	6.63	6.63	1.401e8	14.58	14.58	7.091e7	6.225e7	5.464e7	7.067e7	9.209e7	1.452e8	8.183e7	7.101e7	6.660e7	6.700e7	8.100e7	9.786e7	7.153e7	7.923e7	6.817e7	1.611e8	1.300e8	7.946e7
PRT	P15626	Glutathione S-transferase Mu 2 OS=Mus musculus OX=10090 GN=Gstm2 PE=1 SV=2	null	null	Mouse_09-2020	null	[MS,MS:1001208,SEQUEST,]	953.13	244.010	null	null	0.56	1.346e7	15.35	15.35	1.314e7	13.73	13.73	1.142e7	24.44	24.44	9.023e6	8.386e6	6.162e6	7.900e6	8.195e6	1.536e7	7.983e6	9.581e6	7.293e6	6.752e6	6.930e6	7.702e6	8.312e6	8.548e6	6.063e6	7.481e6	7.927e6	7.044e6
PRT	O88451	Retinol dehydrogenase 7 OS=Mus musculus OX=10090 GN=Rdh7 PE=1 SV=1	null	null	Mouse_09-2020	null	[MS,MS:1001208,SEQUEST,]	905.54	154.939	null	null	0.36	6.731e7	42.65	42.65	4.990e7	59.37	59.37	4.681e7	52.72	52.72	4.048e7	3.948e7	3.433e7	1.738e7	1.672e7	6.936e7	5.382e7	4.853e7	3.573e7	1.751e7	7.221e6	2.125e7	4.714e7	4.356e7	1.107e7	4.564e7	3.615e7	1.400e7
PRT	Q61694	NADPH-dependent 3-keto-steroid reductase Hsd3b5 OS=Mus musculus OX=10090 GN=Hsd3b5 PE=1 SV=4	null	null	Mouse_09-2020	null	[MS,MS:1001208,SEQUEST,]	578.97	164.869	null	null	0.37	1.978e7	24.11	24.11	2.239e7	12.45	12.45	2.270e7	23.98	23.98	1.269e7	1.625e7	1.040e7	1.017e7	1.177e7	1.690e7	1.376e7	1.293e7	1.396e7	1.103e7	1.444e7	1.458e7	1.697e7	1.719e7	9.017e6	2.217e7	1.322e7	1.516e7
PRT	P24472	Glutathione S-transferase A4 OS=Mus musculus OX=10090 GN=Gsta4 PE=1 SV=3	null	null	Mouse_09-2020	null	[MS,MS:1001208,SEQUEST,]	536.24	78.028	null	null	0.40	3.545e7	13.48	13.48	3.079e7	22.32	22.32	2.966e7	16.62	16.62	2.406e7	1.675e7	1.821e7	2.141e7	1.887e7	3.637e7	2.239e7	1.769e7	1.645e7	1.538e7	1.037e7	2.136e7	2.067e7	1.550e7	1.071e7	3.106e7	2.384e7	1.716e7
PRT	G3X9Y6	Aldo-keto reductase family 1, member C19 OS=Mus musculus OX=10090 GN=Akr1c19 PE=1 SV=1	null	null	Mouse_09-2020	null	[MS,MS:1001208,SEQUEST,]	500.80	122.566	null	null	0.49	3.360e7	10.07	10.07	2.542e7	23.58	23.58	3.082e7	12.35	12.35	2.077e7	1.761e7	1.836e7	2.040e7	2.226e7	2.557e7	1.542e7	1.868e7	1.797e7	9.707e6	1.471e7	1.672e7	1.758e7	1.451e7	1.597e7	2.436e7	2.566e7	2.089e7
PRT	P42669	Transcriptional activator protein Pur-alpha OS=Mus musculus OX=10090 GN=Pura PE=1 SV=1	null	null	Mouse_09-2020	null	[MS,MS:1001208,SEQUEST,]	401.07	124.212	null	null	0.43	9.679e6	20.54	20.54	9.483e6	32.71	32.71	1.103e7	25.33	25.33	5.766e6	4.381e6	4.745e6	7.330e6	8.473e6	7.498e6	3.758e6	5.140e6	4.732e6	4.774e6	9.407e6	8.266e6	6.689e6	4.262e6	5.442e6	6.095e6	8.462e6	8.369e6
PRT	G3X8P9	Aldehyde oxidase 1 OS=Mus musculus OX=10090 GN=Aox1 PE=1 SV=1	null	null	Mouse_09-2020	null	[MS,MS:1001208,SEQUEST,]	221.86	72.830	null	null	0.10	5.062e6	47.99	47.99	3.550e6	57.62	57.62	4.258e6	35.99	35.99	4.930e6	2.559e6	2.386e6	1.426e6	1.328e6	6.376e6	4.740e6	3.044e6	2.098e6	1.508e6	7.663e5	1.759e6	2.951e6	2.237e6	8.620e5	4.436e6	3.539e6	1.576e6
PRT	P97371	Proteasome activator complex subunit 1 OS=Mus musculus OX=10090 GN=Psme1 PE=1 SV=2	null	null	Mouse_09-2020	null	[MS,MS:1001208,SEQUEST,]	476.30	105.719	null	null	0.51	2.480e7	12.44	12.44	2.743e7	19.55	19.55	2.604e7	25.50	25.50	1.560e7	1.167e7	1.210e7	1.636e7	1.822e7	1.772e7	1.067e7	1.545e7	1.467e7	1.705e7	1.688e7	1.681e7	1.789e7	1.420e7	1.108e7	1.526e7	1.968e7	2.217e7
PRT	Q9D1Q6	Endoplasmic reticulum resident protein 44 OS=Mus musculus OX=10090 GN=Erp44 PE=1 SV=1	null	null	Mouse_09-2020	null	[MS,MS:1001208,SEQUEST,]	493.11	142.371	null	null	0.40	1.562e7	12.54	12.54	1.348e7	34.72	34.72	1.329e7	14.53	14.53	1.204e7	8.766e6	6.634e6	8.689e6	1.092e7	1.118e7	7.606e6	6.888e6	5.952e6	7.465e6	1.523e7	1.241e7	7.050e6	8.412e6	6.372e6	1.105e7	1.210e7	9.085e6
PRT	Q8BVI4	Dihydropteridine reductase OS=Mus musculus OX=10090 GN=Qdpr PE=1 SV=2	null	null	Mouse_09-2020	null	[MS,MS:1001208,SEQUEST,]	1291.37	256.030	null	null	0.46	7.758e7	18.12	18.12	6.744e7	14.78	14.78	7.758e7	18.92	18.92	4.073e7	4.813e7	3.872e7	4.374e7	5.324e7	5.008e7	3.757e7	3.690e7	3.500e7	4.223e7	4.538e7	3.699e7	4.352e7	3.728e7	4.328e7	5.159e7	6.128e7	5.936e7
PRT	Q64105	Sepiapterin reductase OS=Mus musculus OX=10090 GN=Spr PE=1 SV=1	null	null	Mouse_09-2020	null	[MS,MS:1001208,SEQUEST,]	960.29	179.505	null	null	0.39	4.104e7	10.22	10.22	4.124e7	15.62	15.62	4.216e7	4.36	4.36	2.551e7	2.443e7	2.123e7	2.536e7	2.503e7	3.016e7	1.980e7	2.362e7	2.524e7	2.227e7	2.211e7	2.871e7	2.524e7	2.331e7	2.096e7	4.281e7	2.918e7	2.577e7
PRT	Q9D0M3	Cytochrome c1, heme protein, mitochondrial OS=Mus musculus OX=10090 GN=Cyc1 PE=1 SV=1	null	null	Mouse_09-2020	null	[MS,MS:1001208,SEQUEST,]	906.18	130.694	null	null	0.39	5.453e7	15.31	15.31	5.045e7	24.27	24.27	4.825e7	21.49	21.49	3.848e7	3.068e7	1.911e7	3.150e7	3.174e7	5.472e7	3.114e7	3.111e7	3.084e7	2.538e7	1.612e7	3.300e7	3.738e7	3.187e7	2.020e7	5.484e7	3.197e7	2.486e7
PRT	P14131	40S ribosomal protein S16 OS=Mus musculus OX=10090 GN=Rps16 PE=1 SV=4	null	null	Mouse_09-2020	null	[MS,MS:1001208,SEQUEST,]	521.23	78.731	null	null	0.51	4.504e7	15.88	15.88	4.177e7	19.75	19.75	3.927e7	26.41	26.41	2.866e7	2.462e7	2.343e7	2.033e7	2.278e7	3.915e7	2.440e7	2.548e7	2.364e7	1.540e7	1.770e7	2.887e7	3.366e7	2.830e7	1.614e7	2.970e7	3.173e7	2.386e7
PRT	Q9R0P3	S-formylglutathione hydrolase OS=Mus musculus OX=10090 GN=Esd PE=1 SV=1	null	null	Mouse_09-2020	null	[MS,MS:1001208,SEQUEST,]	813.76	172.595	null	null	0.40	2.819e7	28.66	28.66	3.108e7	27.39	27.39	2.652e7	12.93	12.93	2.187e7	1.501e7	1.262e7	1.323e7	9.996e6	3.190e7	2.394e7	2.184e7	1.686e7	1.439e7	1.030e7	1.726e7	1.905e7	1.566e7	1.181e7	2.626e7	2.017e7	1.501e7
PRT	P62751	60S ribosomal protein L23a OS=Mus musculus OX=10090 GN=Rpl23a PE=1 SV=1	null	null	Mouse_09-2020	null	[MS,MS:1001208,SEQUEST,]	742.80	127.644	null	null	0.43	6.224e7	18.91	18.91	7.270e7	35.52	35.52	6.968e7	13.55	13.55	3.599e7	2.994e7	3.037e7	4.669e7	5.308e7	4.843e7	2.607e7	2.965e7	3.090e7	4.746e7	6.582e7	5.553e7	4.213e7	3.388e7	3.407e7	6.251e7	5.794e7	5.697e7
PRT	Q9Z1P6	NADH dehydrogenase [ubiquinone] 1 alpha subcomplex subunit 7 OS=Mus musculus OX=10090 GN=Ndufa7 PE=1 SV=3	null	null	Mouse_09-2020	null	[MS,MS:1001208,SEQUEST,]	478.42	84.551	null	null	0.82	1.088e7	37.58	37.58	1.253e7	63.62	63.62	1.176e7	33.40	33.40	6.376e6	4.712e6	4.407e6	9.110e6	1.326e7	1.019e7	4.308e6	4.342e6	4.639e6	1.053e7	1.916e7	1.099e7	6.040e6	4.632e6	6.775e6	1.011e7	1.105e7	1.323e7
PRT	P63276	40S ribosomal protein S17 OS=Mus musculus OX=10090 GN=Rps17 PE=1 SV=2	null	null	Mouse_09-2020	null	[MS,MS:1001208,SEQUEST,]	737.26	175.744	null	null	0.67	1.613e7	23.40	23.40	1.882e7	28.10	28.10	2.278e7	35.23	35.23	1.365e7	1.232e7	6.752e6	8.916e6	1.087e7	1.088e7	5.395e6	1.083e7	6.968e6	1.165e7	1.203e7	1.303e7	7.433e6	9.413e6	1.677e7	3.076e7	2.037e7	1.251e7
PRT	P62806	Histone H4 OS=Mus musculus OX=10090 GN=H4c1 PE=1 SV=2	null	null	Mouse_09-2020	null	[MS,MS:1001208,SEQUEST,]	546.36	93.834	null	null	0.57	3.288e7	37.51	37.51	3.310e7	53.54	53.54	3.343e7	45.51	45.51	2.568e7	1.520e7	1.695e7	1.234e7	1.044e7	4.001e7	3.114e7	2.596e7	2.740e7	9.331e6	7.468e6	1.683e7	2.461e7	3.498e7	1.160e7	2.769e7	3.039e7	1.264e7
PRT	O35215	D-dopachrome decarboxylase OS=Mus musculus OX=10090 GN=Ddt PE=1 SV=3	null	null	Mouse_09-2020	null	[MS,MS:1001208,SEQUEST,]	450.61	101.941	null	null	0.62	1.057e8	46.43	46.43	8.814e7	41.38	41.38	7.944e7	42.28	42.28	7.386e7	1.145e8	4.639e7	4.910e7	4.075e7	1.204e8	7.157e7	6.155e7	5.545e7	3.894e7	1.549e7	4.739e7	5.666e7	5.464e7	2.667e7	1.409e8	4.934e7	3.085e7
PRT	Q9DCS9	NADH dehydrogenase [ubiquinone] 1 beta subcomplex subunit 10 OS=Mus musculus OX=10090 GN=Ndufb10 PE=1 SV=3	null	null	Mouse_09-2020	null	[MS,MS:1001208,SEQUEST,]	520.10	123.498	null	null	0.46	1.126e7	10.33	10.33	1.156e7	25.08	25.08	1.122e7	20.05	20.05	7.780e6	5.701e6	5.297e6	5.837e6	5.653e6	9.620e6	5.922e6	5.799e6	5.751e6	8.774e6	9.632e6	7.541e6	5.021e6	5.620e6	5.642e6	1.122e7	8.503e6	1.006e7
PRT	Q60866	Phosphotriesterase-related protein OS=Mus musculus OX=10090 GN=Pter PE=1 SV=1	null	null	Mouse_09-2020	null	[MS,MS:1001208,SEQUEST,]	339.06	61.338	null	null	0.26	1.332e7	9.03	9.03	1.364e7	11.74	11.74	1.201e7	4.84	4.84	8.911e6	6.914e6	5.736e6	9.641e6	8.228e6	1.021e7	7.124e6	7.756e6	6.851e6	8.126e6	7.208e6	1.051e7	7.029e6	5.955e6	6.133e6	1.114e7	9.087e6	7.918e6
PRT	Q9ERS2	NADH dehydrogenase [ubiquinone] 1 alpha subcomplex subunit 13 OS=Mus musculus OX=10090 GN=Ndufa13 PE=1 SV=3	null	null	Mouse_09-2020	null	[MS,MS:1001208,SEQUEST,]	416.07	113.653	null	null	0.68	1.194e7	10.01	10.01	1.312e7	22.42	22.42	1.190e7	16.72	16.72	7.820e6	6.168e6	6.699e6	7.358e6	7.099e6	1.131e7	7.135e6	7.830e6	7.470e6	6.781e6	4.606e6	1.066e7	8.605e6	6.975e6	5.582e6	1.470e7	7.629e6	6.784e6
PRT	Q9CY58	Plasminogen activator inhibitor 1 RNA-binding protein OS=Mus musculus OX=10090 GN=Serbp1 PE=1 SV=2	null	null	Mouse_09-2020	null	[MS,MS:1001208,SEQUEST,]	379.50	85.537	null	null	0.30	9.085e6	40.86	40.86	9.020e6	39.67	39.67	8.293e6	23.38	23.38	3.881e6	3.400e6	3.066e6	7.701e6	9.462e6	1.022e7	3.534e6	4.048e6	4.062e6	5.031e6	9.430e6	9.203e6	4.665e6	3.914e6	3.285e6	9.087e6	6.531e6	7.975e6
PRT	Q9CZM2	60S ribosomal protein L15 OS=Mus musculus OX=10090 GN=Rpl15 PE=1 SV=4	null	null	Mouse_09-2020	null	[MS,MS:1001208,SEQUEST,]	403.29	67.647	null	null	0.44	3.083e7	22.30	22.30	3.066e7	19.77	19.77	3.185e7	21.74	21.74	1.772e7	1.363e7	1.509e7	1.773e7	2.377e7	3.687e7	1.755e7	1.701e7	1.549e7	1.053e7	1.963e7	2.563e7	2.076e7	1.781e7	8.698e6	3.116e7	2.123e7	2.130e7
PRT	P63325	40S ribosomal protein S10 OS=Mus musculus OX=10090 GN=Rps10 PE=1 SV=1	null	null	Mouse_09-2020	null	[MS,MS:1001208,SEQUEST,]	470.38	90.245	null	null	0.65	1.970e7	29.60	29.60	1.986e7	47.20	47.20	2.508e7	33.64	33.64	1.207e7	1.116e7	7.644e6	1.819e7	1.876e7	1.316e7	1.078e7	9.372e6	1.058e7	8.614e6	2.176e7	2.978e7	1.049e7	1.019e7	2.065e7	2.658e7	2.545e7	1.544e7
PRT	Q9JMD3	START domain-containing protein 10 OS=Mus musculus OX=10090 GN=Stard10 PE=1 SV=1	null	null	Mouse_09-2020	null	[MS,MS:1001208,SEQUEST,]	418.06	93.919	null	null	0.37	2.792e7	9.41	9.41	2.947e7	11.71	11.71	2.761e7	19.05	19.05	1.678e7	1.377e7	1.242e7	1.767e7	1.860e7	2.679e7	1.856e7	1.957e7	1.750e7	1.409e7	1.642e7	1.888e7	1.933e7	1.936e7	1.246e7	2.897e7	1.565e7	1.716e7
PRT	Q3UJU9	Regulator of microtubule dynamics protein 3 OS=Mus musculus OX=10090 GN=Rmdn3 PE=1 SV=2	null	null	Mouse_09-2020	null	[MS,MS:1001208,SEQUEST,]	284.87	93.199	null	null	0.28	9.052e6	28.77	28.77	7.647e6	16.50	16.50	8.170e6	19.62	19.62	7.764e6	7.368e6	4.408e6	4.037e6	4.726e6	7.060e6	4.369e6	4.396e6	3.838e6	4.724e6	3.112e6	5.303e6	4.527e6	4.746e6	3.200e6	9.564e6	7.469e6	4.047e6
PRT	Q99PT1	Rho GDP-dissociation inhibitor 1 OS=Mus musculus OX=10090 GN=Arhgdia PE=1 SV=3	null	null	Mouse_09-2020	null	[MS,MS:1001208,SEQUEST,]	386.93	126.045	null	null	0.34	1.663e7	17.83	17.83	1.670e7	15.60	15.60	1.404e7	26.87	26.87	1.030e7	5.830e6	8.316e6	1.134e7	8.826e6	1.486e7	9.640e6	1.063e7	8.363e6	6.955e6	8.027e6	1.346e7	1.057e7	1.162e7	5.690e6	1.141e7	9.329e6	1.037e7
PRT	P62858	40S ribosomal protein S28 OS=Mus musculus OX=10090 GN=Rps28 PE=1 SV=1	null	null	Mouse_09-2020	null	[MS,MS:1001208,SEQUEST,]	337.15	77.449	null	null	0.67	1.803e7	14.93	14.93	1.804e7	21.52	21.52	1.575e7	11.17	11.17	9.830e6	7.047e6	7.999e6	1.178e7	1.146e7	1.652e7	1.048e7	8.523e6	1.033e7	9.073e6	1.544e7	1.254e7	8.891e6	9.048e6	6.502e6	1.529e7	1.222e7	1.187e7
PRT	O70503	Very-long-chain 3-oxoacyl-CoA reductase OS=Mus musculus OX=10090 GN=Hsd17b12 PE=1 SV=1	null	null	Mouse_09-2020	null	[MS,MS:1001208,SEQUEST,]	277.87	88.909	null	null	0.32	1.562e7	14.21	14.21	1.694e7	11.46	11.46	1.568e7	23.74	23.74	9.938e6	7.519e6	7.528e6	8.622e6	1.109e7	1.652e7	8.557e6	9.783e6	7.186e6	9.055e6	1.137e7	1.200e7	1.195e7	8.610e6	5.448e6	1.167e7	1.369e7	1.019e7
PRT	Q9D5J6	Sedoheptulokinase OS=Mus musculus OX=10090 GN=Shpk PE=1 SV=1	null	null	Mouse_09-2020	null	[MS,MS:1001208,SEQUEST,]	301.46	73.995	null	null	0.22	8.411e6	20.47	20.47	6.403e6	27.74	27.74	8.511e6	11.52	11.52	4.172e6	4.107e6	4.105e6	6.179e6	4.256e6	8.759e6	3.879e6	3.718e6	3.803e6	3.550e6	1.679e6	4.267e6	5.001e6	5.238e6	3.831e6	8.521e6	5.139e6	5.722e6
PRT	Q9EP89	Serine beta-lactamase-like protein LACTB, mitochondrial OS=Mus musculus OX=10090 GN=Lactb PE=1 SV=1	null	null	Mouse_09-2020	null	[MS,MS:1001208,SEQUEST,]	267.07	106.793	null	null	0.26	6.107e6	27.95	27.95	5.185e6	38.42	38.42	5.510e6	33.71	33.71	4.468e6	4.519e6	3.455e6	2.495e6	2.952e6	4.616e6	4.242e6	3.636e6	3.516e6	2.281e6	1.595e6	2.164e6	4.359e6	4.054e6	3.433e6	3.291e6	3.347e6	2.560e6
PRT	Q9CZ30	Obg-like ATPase 1 OS=Mus musculus OX=10090 GN=Ola1 PE=1 SV=1	null	null	Mouse_09-2020	null	[MS,MS:1001208,SEQUEST,]	283.69	73.702	null	null	0.28	6.854e6	14.94	14.94	6.615e6	18.04	18.04	5.752e6	15.52	15.52	5.005e6	3.133e6	3.024e6	3.482e6	4.382e6	7.041e6	3.499e6	3.992e6	3.416e6	3.382e6	3.089e6	5.914e6	3.780e6	3.555e6	2.558e6	4.633e6	3.878e6	4.377e6
PRT	Q99LP6	GrpE protein homolog 1, mitochondrial OS=Mus musculus OX=10090 GN=Grpel1 PE=1 SV=1	null	null	Mouse_09-2020	null	[MS,MS:1001208,SEQUEST,]	265.74	68.982	null	null	0.49	1.302e7	29.46	29.46	1.156e7	40.47	40.47	1.432e7	36.45	36.45	5.742e6	9.916e6	6.143e6	7.764e6	9.077e6	7.766e6	4.392e6	5.357e6	6.395e6	7.658e6	1.259e7	6.784e6	6.902e6	6.306e6	9.262e6	6.189e6	1.316e7	1.260e7
PRT	F6SFF5	Ubiquinone biosynthesis protein (Fragment) OS=Mus musculus OX=10090 GN=Coq9 PE=1 SV=2	null	null	Mouse_09-2020	null	[MS,MS:1001208,SEQUEST,]	310.72	81.880	null	null	0.42	8.416e6	23.46	23.46	8.113e6	35.61	35.61	6.885e6	29.34	29.34	5.513e6	4.549e6	3.942e6	4.026e6	4.126e6	9.991e6	5.365e6	5.674e6	4.237e6	3.441e6	1.449e6	5.043e6	5.272e6	5.513e6	2.475e6	7.176e6	4.974e6	3.244e6
PRT	P80313	T-complex protein 1 subunit eta OS=Mus musculus OX=10090 GN=Cct7 PE=1 SV=1	null	null	Mouse_09-2020	null	[MS,MS:1001208,SEQUEST,]	254.04	82.191	null	null	0.26	1.363e7	11.97	11.97	1.268e7	12.20	12.20	1.296e7	9.31	9.31	8.167e6	6.553e6	6.301e6	9.733e6	1.002e7	1.120e7	6.704e6	7.224e6	6.896e6	7.703e6	6.504e6	8.868e6	8.374e6	7.578e6	5.997e6	1.168e7	1.069e7	7.910e6
PRT	O09159	Lysosomal alpha-mannosidase OS=Mus musculus OX=10090 GN=Man2b1 PE=1 SV=4	null	null	Mouse_09-2020	null	[MS,MS:1001208,SEQUEST,]	288.59	90.207	null	null	0.14	6.338e6	8.26	8.26	6.828e6	16.17	16.17	5.047e6	15.32	15.32	4.834e6	3.208e6	3.159e6	3.529e6	3.991e6	5.119e6	3.114e6	3.499e6	3.662e6	4.105e6	3.654e6	5.026e6	3.127e6	2.341e6	3.219e6	5.057e6	3.793e6	2.823e6
PRT	P51859	Hepatoma-derived growth factor OS=Mus musculus OX=10090 GN=Hdgf PE=1 SV=2	null	null	Mouse_09-2020	null	[MS,MS:1001208,SEQUEST,]	250.05	84.200	null	null	0.41	6.914e6	11.66	11.66	6.878e6	7.38	7.38	5.882e6	20.25	20.25	5.390e6	3.506e6	2.772e6	4.339e6	4.001e6	6.653e6	4.619e6	4.262e6	3.016e6	3.679e6	3.920e6	4.442e6	3.284e6	4.507e6	3.841e6	5.373e6	3.862e6	4.041e6
PRT	O55234	Proteasome subunit beta type-5 OS=Mus musculus OX=10090 GN=Psmb5 PE=1 SV=3	null	null	Mouse_09-2020	null	[MS,MS:1001208,SEQUEST,]	222.65	86.182	null	null	0.31	1.971e7	17.85	17.85	1.594e7	59.17	59.17	1.323e7	43.00	43.00	1.265e7	1.052e7	9.818e6	1.175e7	7.863e6	1.871e7	1.452e7	1.359e7	9.028e6	3.242e6	1.798e6	9.133e6	1.412e7	1.231e7	4.686e6	1.501e7	8.784e6	5.917e6
PRT	Q920A5	Retinoid-inducible serine carboxypeptidase OS=Mus musculus OX=10090 GN=Scpep1 PE=1 SV=2	null	null	Mouse_09-2020	null	[MS,MS:1001208,SEQUEST,]	261.58	86.845	null	null	0.23	1.068e7	16.26	16.26	1.054e7	22.31	22.31	1.085e7	15.08	15.08	6.222e6	4.713e6	4.515e6	7.301e6	8.348e6	9.588e6	5.120e6	5.236e6	4.245e6	6.926e6	7.930e6	8.456e6	6.794e6	5.028e6	5.124e6	9.544e6	9.104e6	8.803e6
PRT	Q9Z2U0	Proteasome subunit alpha type-7 OS=Mus musculus OX=10090 GN=Psma7 PE=1 SV=1	null	null	Mouse_09-2020	null	[MS,MS:1001208,SEQUEST,]	322.49	97.604	null	null	0.43	1.893e7	9.18	9.18	1.655e7	24.42	24.42	1.615e7	22.71	22.71	1.300e7	1.014e7	7.940e6	1.214e7	9.502e6	1.525e7	1.164e7	1.113e7	7.996e6	7.407e6	5.181e6	1.113e7	1.039e7	1.051e7	5.181e6	1.731e7	1.134e7	7.888e6
PRT	Q9Z204	Heterogeneous nuclear ribonucleoproteins C1/C2 OS=Mus musculus OX=10090 GN=Hnrnpc PE=1 SV=1	null	null	Mouse_09-2020	null	[MS,MS:1001208,SEQUEST,]	241.06	57.990	null	null	0.34	9.349e6	15.74	15.74	9.203e6	12.46	12.46	9.053e6	15.42	15.42	5.047e6	4.534e6	4.593e6	6.384e6	7.006e6	6.724e6	4.215e6	5.650e6	4.306e6	5.359e6	5.021e6	6.385e6	5.076e6	5.144e6	4.904e6	6.222e6	6.564e6	6.447e6
PRT	Q9WV68	Peroxisomal 2,4-dienoyl-CoA reductase OS=Mus musculus OX=10090 GN=Decr2 PE=1 SV=1	null	null	Mouse_09-2020	null	[MS,MS:1001208,SEQUEST,]	223.01	65.312	null	null	0.33	2.089e7	23.14	23.14	1.833e7	29.45	29.45	1.735e7	19.78	19.78	1.327e7	1.225e7	1.009e7	1.075e7	1.213e7	2.667e7	1.168e7	1.248e7	1.001e7	8.985e6	4.737e6	9.683e6	1.265e7	1.004e7	6.489e6	1.954e7	1.236e7	8.890e6
PRT	Q9CXZ1	NADH dehydrogenase [ubiquinone] iron-sulfur protein 4, mitochondrial OS=Mus musculus OX=10090 GN=Ndufs4 PE=1 SV=3	null	null	Mouse_09-2020	null	[MS,MS:1001208,SEQUEST,]	209.37	76.728	null	null	0.55	1.370e7	23.79	23.79	1.252e7	23.39	23.39	1.203e7	25.99	25.99	5.007e6	7.944e6	6.528e6	8.056e6	1.028e7	1.091e7	5.188e6	8.113e6	4.739e6	7.132e6	9.631e6	7.705e6	7.671e6	6.007e6	6.595e6	8.103e6	8.360e6	1.156e7
PRT	Q9CZ44	NSFL1 cofactor p47 OS=Mus musculus OX=10090 GN=Nsfl1c PE=1 SV=1	null	null	Mouse_09-2020	null	[MS,MS:1001208,SEQUEST,]	259.29	85.868	null	null	0.35	4.316e6	13.25	13.25	4.388e6	20.86	20.86	3.744e6	13.94	13.94	2.288e6	1.947e6	1.924e6	2.846e6	3.022e6	3.677e6	2.571e6	2.931e6	2.032e6	2.405e6	1.450e6	3.023e6	2.288e6	2.401e6	1.812e6	3.002e6	3.034e6	2.113e6
PRT	O55029	Coatomer subunit beta' OS=Mus musculus OX=10090 GN=Copb2 PE=1 SV=2	null	null	Mouse_09-2020	null	[MS,MS:1001208,SEQUEST,]	225.93	84.038	null	null	0.20	2.326e6	24.71	24.71	2.934e6	30.90	30.90	2.248e6	24.42	24.42	1.152e6	1.091e6	1.256e6	1.248e6	1.582e6	2.806e6	8.690e5	1.486e6	2.004e6	1.567e6	1.795e6	1.926e6	1.750e6	1.293e6	8.086e5	2.138e6	2.156e6	1.154e6
PRT	Q6IRU5-2	Isoform 2 of Clathrin light chain B OS=Mus musculus OX=10090 GN=Cltb	null	null	Mouse_09-2020	null	[MS,MS:1001208,SEQUEST,]	210.22	70.381	null	null	0.29	8.790e6	25.39	25.39	8.403e6	36.99	36.99	8.643e6	13.54	13.54	4.379e6	3.374e6	3.816e6	6.011e6	7.643e6	7.689e6	3.405e6	3.848e6	3.509e6	5.055e6	8.388e6	8.209e6	5.635e6	3.792e6	4.399e6	7.652e6	6.426e6	6.547e6
PRT	Q9D1D4	Transmembrane emp24 domain-containing protein 10 OS=Mus musculus OX=10090 GN=Tmed10 PE=1 SV=1	null	null	Mouse_09-2020	null	[MS,MS:1001208,SEQUEST,]	305.90	104.458	null	null	0.39	5.499e6	33.02	33.02	5.746e6	24.75	24.75	5.606e6	30.90	30.90	4.670e6	3.342e6	4.020e6	2.496e6	2.396e6	3.887e6	3.175e6	4.511e6	3.671e6	2.497e6	2.400e6	4.199e6	4.686e6	3.447e6	1.721e6	5.581e6	4.240e6	2.437e6
PRT	Q99JY9	Actin-related protein 3 OS=Mus musculus OX=10090 GN=Actr3 PE=1 SV=3	null	null	Mouse_09-2020	null	[MS,MS:1001208,SEQUEST,]	199.49	54.765	null	null	0.26	6.668e6	17.19	17.19	6.975e6	9.55	9.55	5.552e6	23.27	23.27	4.057e6	2.950e6	3.013e6	4.152e6	4.421e6	7.489e6	4.356e6	4.718e6	3.595e6	3.239e6	3.765e6	4.509e6	4.464e6	4.327e6	2.869e6	4.996e6	3.402e6	3.521e6
PRT	A0A498WGD8	Thioredoxin-like protein 1 OS=Mus musculus OX=10090 GN=Txnl1 PE=1 SV=1	null	null	Mouse_09-2020	null	[MS,MS:1001208,SEQUEST,]	178.43	80.987	null	null	0.38	6.677e6	26.22	26.22	7.961e6	21.72	21.72	6.709e6	18.31	18.31	3.745e6	2.310e6	3.036e6	4.131e6	5.929e6	6.337e6	3.013e6	4.969e6	2.593e6	4.285e6	4.905e6	5.187e6	3.414e6	3.598e6	3.440e6	7.548e6	7.143e6	4.148e6
PRT	Q6ZWV7	60S ribosomal protein L35 OS=Mus musculus OX=10090 GN=Rpl35 PE=1 SV=1	null	null	Mouse_09-2020	null	[MS,MS:1001208,SEQUEST,]	255.89	108.001	null	null	0.37	1.463e7	23.90	23.90	1.583e7	21.32	21.32	1.616e7	40.06	40.06	8.794e6	1.169e7	6.112e6	8.296e6	9.718e6	1.621e7	8.858e6	9.810e6	7.952e6	4.665e6	8.891e6	1.223e7	1.115e7	9.356e6	5.644e6	1.443e7	2.414e7	9.957e6
PRT	Q99KK7	Dipeptidyl peptidase 3 OS=Mus musculus OX=10090 GN=Dpp3 PE=1 SV=2	null	null	Mouse_09-2020	null	[MS,MS:1001208,SEQUEST,]	305.93	80.550	null	null	0.16	4.237e6	20.24	20.24	4.400e6	29.96	29.96	3.549e6	37.88	37.88	2.182e6	2.171e6	1.692e6	2.633e6	2.638e6	4.801e6	2.951e6	3.343e6	2.702e6	2.049e6	1.592e6	1.999e6	2.939e6	3.464e6	1.811e6	2.585e6	1.890e6	2.280e6
PRT	Q9ERG0	LIM domain and actin-binding protein 1 OS=Mus musculus OX=10090 GN=Lima1 PE=1 SV=3	null	null	Mouse_09-2020	null	[MS,MS:1001208,SEQUEST,]	113.23	50.155	null	null	0.17	3.022e6	29.57	29.57	3.790e6	28.65	28.65	3.273e6	23.91	23.91	1.415e6	1.280e6	1.289e6	2.263e6	2.900e6	2.690e6	1.513e6	1.678e6	1.692e6	2.317e6	3.206e6	2.757e6	1.894e6	1.437e6	1.673e6	2.009e6	2.739e6	2.709e6
PRT	Q9DCD0	6-phosphogluconate dehydrogenase, decarboxylating OS=Mus musculus OX=10090 GN=Pgd PE=1 SV=3	null	null	Mouse_09-2020	null	[MS,MS:1001208,SEQUEST,]	251.46	70.329	null	null	0.28	1.143e7	40.02	40.02	9.408e6	19.52	19.52	9.096e6	16.85	16.85	8.840e6	1.163e7	5.033e6	5.791e6	5.032e6	9.863e6	5.732e6	6.602e6	5.505e6	4.824e6	4.135e6	4.990e6	7.003e6	5.250e6	3.826e6	1.039e7	6.493e6	5.350e6
PRT	A2ADY9	Protein DDI1 homolog 2 OS=Mus musculus OX=10090 GN=Ddi2 PE=1 SV=1	null	null	Mouse_09-2020	null	[MS,MS:1001208,SEQUEST,]	236.19	94.482	null	null	0.32	7.424e6	9.66	9.66	6.467e6	21.19	21.19	5.831e6	9.65	9.65	4.942e6	4.347e6	3.222e6	4.570e6	4.893e6	5.231e6	3.016e6	3.688e6	3.084e6	4.297e6	3.827e6	6.083e6	3.592e6	3.358e6	3.271e6	5.289e6	3.816e6	3.632e6
PRT	Q80UG5	Septin-9 OS=Mus musculus OX=10090 GN=Septin9 PE=1 SV=1	null	null	Mouse_09-2020	null	[MS,MS:1001208,SEQUEST,]	151.93	76.213	null	null	0.24	4.196e6	15.51	15.51	3.759e6	24.36	24.36	4.010e6	25.05	25.05	2.024e6	2.087e6	2.010e6	2.825e6	2.697e6	2.859e6	1.826e6	1.993e6	2.077e6	1.523e6	3.157e6	2.827e6	2.751e6	2.004e6	1.991e6	1.967e6	3.056e6	2.782e6
PRT	Q9D2R0	Acetoacetyl-CoA synthetase OS=Mus musculus OX=10090 GN=Aacs PE=1 SV=1	null	null	Mouse_09-2020	null	[MS,MS:1001208,SEQUEST,]	151.43	48.840	null	null	0.13	4.952e6	16.12	16.12	4.471e6	40.84	40.84	4.583e6	20.35	20.35	3.294e6	3.124e6	2.284e6	2.830e6	2.245e6	4.498e6	3.070e6	2.680e6	2.451e6	2.301e6	8.718e5	1.499e6	2.905e6	2.888e6	1.519e6	5.024e6	2.742e6	2.774e6
PRT	F8VQC1	Signal recognition particle subunit SRP72 OS=Mus musculus OX=10090 GN=Srp72 PE=1 SV=1	null	null	Mouse_09-2020	null	[MS,MS:1001208,SEQUEST,]	207.88	62.511	null	null	0.19	2.782e6	19.84	19.84	2.543e6	32.83	32.83	2.293e6	34.54	34.54	1.703e6	1.532e6	1.533e6	1.607e6	1.448e6	3.246e6	1.733e6	1.591e6	1.366e6	1.254e6	5.401e5	1.316e6	2.191e6	1.872e6	1.082e6	1.397e6	1.838e6	1.366e6
PRT	Q3TXS7	26S proteasome non-ATPase regulatory subunit 1 OS=Mus musculus OX=10090 GN=Psmd1 PE=1 SV=1	null	null	Mouse_09-2020	null	[MS,MS:1001208,SEQUEST,]	194.57	61.816	null	null	0.15	4.687e6	12.75	12.75	4.834e6	16.34	16.34	4.437e6	18.66	18.66	2.953e6	2.477e6	2.391e6	3.061e6	2.176e6	3.809e6	2.814e6	3.128e6	2.646e6	1.806e6	2.915e6	2.759e6	3.154e6	2.931e6	2.072e6	3.202e6	3.587e6	2.694e6
PRT	P48776	Tryptophan 2,3-dioxygenase OS=Mus musculus OX=10090 GN=Tdo2 PE=1 SV=2	null	null	Mouse_09-2020	null	[MS,MS:1001208,SEQUEST,]	137.81	56.065	null	null	0.25	5.310e6	36.19	36.19	4.403e6	68.46	68.46	5.295e6	35.77	35.77	2.609e6	4.178e6	3.294e6	2.408e6	2.249e6	6.147e6	4.381e6	3.544e6	4.508e6	1.687e6	6.397e5	1.188e6	4.625e6	3.830e6	2.309e6	6.102e6	2.667e6	2.029e6
PRT	O35857	Mitochondrial import inner membrane translocase subunit TIM44 OS=Mus musculus OX=10090 GN=Timm44 PE=1 SV=2	null	null	Mouse_09-2020	null	[MS,MS:1001208,SEQUEST,]	158.92	72.778	null	null	0.25	4.408e6	20.13	20.13	3.520e6	35.09	35.09	3.711e6	26.08	26.08	1.809e6	2.298e6	2.378e6	2.692e6	2.958e6	3.328e6	2.175e6	1.913e6	1.647e6	1.661e6	4.067e6	3.311e6	2.039e6	2.023e6	1.872e6	2.866e6	4.367e6	3.136e6
PRT	Q76MZ3	Serine/threonine-protein phosphatase 2A 65 kDa regulatory subunit A alpha isoform OS=Mus musculus OX=10090 GN=Ppp2r1a PE=1 SV=3	null	null	Mouse_09-2020	null	[MS,MS:1001208,SEQUEST,]	169.64	63.544	null	null	0.20	7.200e6	35.25	35.25	7.112e6	16.69	16.69	6.719e6	17.00	17.00	7.158e6	7.051e6	3.415e6	3.756e6	3.826e6	5.766e6	5.264e6	4.401e6	3.454e6	3.244e6	3.109e6	4.753e6	4.203e6	3.576e6	2.299e6	6.909e6	5.208e6	3.415e6
PRT	P60229	Eukaryotic translation initiation factor 3 subunit E OS=Mus musculus OX=10090 GN=Eif3e PE=1 SV=1	null	null	Mouse_09-2020	null	[MS,MS:1001208,SEQUEST,]	136.86	62.564	null	null	0.27	3.971e6	13.74	13.74	3.891e6	17.77	17.77	3.514e6	25.40	25.40	2.036e6	2.005e6	2.109e6	2.401e6	2.740e6	3.332e6	2.315e6	2.110e6	2.052e6	1.303e6	2.295e6	2.901e6	2.508e6	2.420e6	1.565e6	1.986e6	2.585e6	2.346e6
PRT	Q8K310	Matrin-3 OS=Mus musculus OX=10090 GN=Matr3 PE=1 SV=1	null	null	Mouse_09-2020	null	[MS,MS:1001208,SEQUEST,]	175.86	70.239	null	null	0.17	3.343e6	26.03	26.03	3.112e6	24.07	24.07	3.248e6	16.37	16.37	2.223e6	1.744e6	2.231e6	1.923e6	2.845e6	1.985e6	1.389e6	1.669e6	1.237e6	1.912e6	2.553e6	2.313e6	1.929e6	1.408e6	1.617e6	3.454e6	2.743e6	1.543e6
PRT	O35685	Nuclear migration protein nudC OS=Mus musculus OX=10090 GN=Nudc PE=1 SV=1	null	null	Mouse_09-2020	null	[MS,MS:1001208,SEQUEST,]	76.27	52.781	null	null	0.36	3.615e6	9.98	9.98	3.457e6	19.65	19.65	3.657e6	25.41	25.41	1.979e6	1.797e6	1.677e6	2.192e6	2.479e6	3.099e6	1.508e6	2.498e6	1.967e6	2.003e6	1.768e6	2.092e6	2.317e6	2.030e6	1.092e6	2.310e6	3.066e6	2.351e6
PRT	O70194	Eukaryotic translation initiation factor 3 subunit D OS=Mus musculus OX=10090 GN=Eif3d PE=1 SV=2	null	null	Mouse_09-2020	null	[MS,MS:1001208,SEQUEST,]	159.27	84.240	null	null	0.24	3.836e6	20.34	20.34	4.778e6	31.16	31.16	4.573e6	15.42	15.42	2.167e6	2.067e6	1.692e6	2.949e6	3.389e6	3.058e6	1.499e6	2.584e6	2.523e6	2.157e6	4.064e6	3.566e6	2.973e6	2.884e6	2.257e6	3.321e6	3.506e6	2.738e6
PRT	P51855	Glutathione synthetase OS=Mus musculus OX=10090 GN=Gss PE=1 SV=1	null	null	Mouse_09-2020	null	[MS,MS:1001208,SEQUEST,]	133.47	72.191	null	null	0.30	7.152e6	11.72	11.72	8.185e6	32.99	32.99	6.023e6	25.84	25.84	4.897e6	3.712e6	3.817e6	3.701e6	3.831e6	5.920e6	5.816e6	6.897e6	4.185e6	3.084e6	2.513e6	5.197e6	4.946e6	5.010e6	3.279e6	5.561e6	4.016e6	3.293e6
PRT	P16406	Glutamyl aminopeptidase OS=Mus musculus OX=10090 GN=Enpep PE=1 SV=1	null	null	Mouse_09-2020	null	[MS,MS:1001208,SEQUEST,]	92.58	46.529	null	null	0.13	5.264e6	16.13	16.13	4.965e6	29.72	29.72	6.068e6	21.36	21.36	3.551e6	2.616e6	1.579e6	3.197e6	3.526e6	4.476e6	2.255e6	2.689e6	3.418e6	2.938e6	1.757e6	3.654e6	3.206e6	3.697e6	2.578e6	8.676e6	5.341e6	3.497e6
PRT	Q8C483	Seryl-tRNA synthetase OS=Mus musculus OX=10090 GN=Sars PE=1 SV=1	null	null	Mouse_09-2020	null	[MS,MS:1001208,SEQUEST,]	71.93	55.358	null	null	0.28	6.449e6	27.32	27.32	7.677e6	24.37	24.37	7.520e6	27.92	27.92	3.603e6	3.373e6	4.429e6	3.924e6	4.072e6	3.616e6	2.648e6	3.345e6	3.552e6	4.168e6	5.095e6	5.802e6	4.953e6	4.153e6	2.844e6	3.382e6	5.858e6	4.859e6
PRT	A0A0A6YX73	cAMP-dependent protein kinase type II-alpha regulatory subunit OS=Mus musculus OX=10090 GN=Prkar2a PE=1 SV=1	null	null	Mouse_09-2020	null	[MS,MS:1001208,SEQUEST,]	113.57	70.607	null	null	0.32	3.272e6	33.32	33.32	2.706e6	38.78	38.78	2.650e6	50.97	50.97	2.772e6	2.009e6	2.077e6	1.696e6	1.224e6	1.782e6	1.588e6	2.349e6	1.892e6	8.840e5	8.515e5	1.861e6	3.208e6	2.596e6	1.310e6	1.312e6	1.565e6	1.758e6
PRT	P23953	Carboxylesterase 1C OS=Mus musculus OX=10090 GN=Ces1c PE=1 SV=4	null	null	Mouse_09-2020	null	[MS,MS:1001208,SEQUEST,]	492.04	153.792	null	null	0.39	3.938e6	56.11	56.11	6.246e6	72.39	72.39	6.797e6	32.90	32.90	5.078e6	1.759e6	1.979e6	2.205e6	1.688e6	8.555e6	9.101e6	7.469e6	4.437e6	1.820e6	7.221e5	2.854e6	4.169e6	4.080e6	3.277e6	8.802e6	3.343e6	2.103e6
PRT	P18760	Cofilin-1 OS=Mus musculus OX=10090 GN=Cfl1 PE=1 SV=3	null	null	Mouse_09-2020	null	[MS,MS:1001208,SEQUEST,]	775.92	184.679	null	null	0.54	2.055e7	22.14	22.14	1.943e7	37.70	37.70	2.450e7	28.49	28.49	1.472e7	1.483e7	9.789e6	1.022e7	1.217e7	1.308e7	2.464e7	1.126e7	9.046e6	1.034e7	1.721e7	1.227e7	1.252e7	1.543e7	1.695e7	1.480e7	2.183e7	1.304e7
PRT	E9PZF0	Nucleoside diphosphate kinase OS=Mus musculus OX=10090 GN=Gm20390 PE=3 SV=1	null	null	Mouse_09-2020	null	[MS,MS:1001208,SEQUEST,]	1611.72	307.851	null	null	0.73	1.495e8	11.68	11.68	1.481e8	14.63	14.63	1.465e8	7.31	7.31	1.016e8	7.136e7	5.959e7	1.079e8	1.034e8	1.216e8	7.538e7	8.222e7	6.913e7	7.972e7	1.105e8	1.120e8	8.626e7	8.144e7	7.159e7	1.260e8	1.102e8	1.031e8
PRT	Q91WG0	Acylcarnitine hydrolase OS=Mus musculus OX=10090 GN=Ces2c PE=1 SV=1	null	null	Mouse_09-2020	null	[MS,MS:1001208,SEQUEST,]	451.10	167.790	null	null	0.41	6.503e6	12.35	12.35	5.897e6	26.52	26.52	5.673e6	49.06	49.06	4.994e6	3.963e6	3.097e6	3.586e6	3.853e6	4.716e6	3.737e6	3.305e6	2.587e6	2.575e6	5.430e6	5.558e6	6.764e6	6.095e6	1.827e6	5.427e6	4.466e6	2.870e6
PRT	O08807	Peroxiredoxin-4 OS=Mus musculus OX=10090 GN=Prdx4 PE=1 SV=1	null	null	Mouse_09-2020	null	[MS,MS:1001208,SEQUEST,]	481.61	94.230	null	null	0.36	1.340e7	21.04	21.04	1.355e7	30.43	30.43	9.753e6	35.67	35.67	8.595e6	7.248e6	8.718e6	6.816e6	7.205e6	1.335e7	7.761e6	8.401e6	7.851e6	6.435e6	3.911e6	1.269e7	8.892e6	1.047e7	4.917e6	8.856e6	7.321e6	5.785e6
PRT	Q8VCR2-2	Isoform 2 of 17-beta-hydroxysteroid dehydrogenase 13 OS=Mus musculus OX=10090 GN=Hsd17b13	null	null	Mouse_09-2020	null	[MS,MS:1001208,SEQUEST,]	351.38	65.398	null	null	0.29	3.536e7	20.26	20.26	3.919e7	28.41	28.41	3.053e7	24.59	24.59	2.308e7	1.880e7	1.875e7	1.830e7	1.679e7	3.911e7	2.829e7	2.494e7	2.161e7	1.808e7	1.051e7	2.455e7	2.565e7	2.088e7	1.211e7	3.005e7	2.336e7	1.556e7
PRT	A0A0R4J0Q5	Lamin-B2 OS=Mus musculus OX=10090 GN=Lmnb2 PE=1 SV=1	null	null	Mouse_09-2020	null	[MS,MS:1001208,SEQUEST,]	135.98	69.622	null	null	0.21	2.222e6	34.88	34.88	2.254e6	25.27	25.27	1.714e6	31.28	31.28	8.457e5	8.258e5	1.094e6	1.269e6	2.075e6	2.374e6	7.953e5	1.134e6	9.965e5	1.476e6	1.572e6	1.655e6	1.294e6	5.221e5	1.045e6	1.275e6	1.578e6	9.213e5
PRT	E9Q0U7	Heat shock protein 105 kDa OS=Mus musculus OX=10090 GN=Hsph1 PE=1 SV=1	null	null	Mouse_09-2020	null	[MS,MS:1001208,SEQUEST,]	212.67	70.823	null	null	0.18	4.711e6	18.17	18.17	3.614e6	17.89	17.89	3.915e6	27.39	27.39	3.413e6	2.818e6	2.254e6	2.101e6	2.777e6	2.986e6	2.281e6	1.969e6	1.656e6	2.228e6	1.860e6	3.349e6	2.819e6	2.404e6	1.568e6	3.802e6	3.036e6	1.289e6
PRT	P63158	High mobility group protein B1 OS=Mus musculus OX=10090 GN=Hmgb1 PE=1 SV=2	null	null	Mouse_09-2020	null	[MS,MS:1001208,SEQUEST,]	656.40	151.356	null	null	0.34	2.290e7	38.15	38.15	2.029e7	46.34	46.34	2.301e7	35.97	35.97	1.010e7	8.357e6	8.589e6	2.106e7	2.251e7	2.319e7	8.791e6	1.031e7	1.087e7	9.511e6	2.656e7	1.895e7	1.142e7	8.831e6	1.141e7	2.332e7	2.247e7	2.725e7
PRT	Q8JZZ0	UDP-glucuronosyltransferase 3A2 OS=Mus musculus OX=10090 GN=Ugt3a2 PE=1 SV=2	null	null	Mouse_09-2020	null	[MS,MS:1001208,SEQUEST,]	504.09	87.076	null	null	0.16	2.652e7	19.55	19.55	2.281e7	24.97	24.97	2.185e7	28.59	28.59	1.757e7	1.389e7	1.439e7	1.089e7	1.274e7	2.226e7	1.389e7	1.486e7	1.370e7	8.778e6	8.050e6	1.513e7	1.880e7	1.690e7	8.390e6	2.270e7	1.584e7	1.099e7
PRT	P97429	Annexin A4 OS=Mus musculus OX=10090 GN=Anxa4 PE=1 SV=4	null	null	Mouse_09-2020	null	[MS,MS:1001208,SEQUEST,]	248.10	80.121	null	null	0.32	6.775e6	9.17	9.17	6.666e6	8.74	8.74	7.161e6	14.32	14.32	3.609e6	3.521e6	3.027e6	4.149e6	4.346e6	5.724e6	3.516e6	3.853e6	3.679e6	3.558e6	4.026e6	4.346e6	4.146e6	3.186e6	3.984e6	5.667e6	5.479e6	5.170e6
PRT	Q923D2	Flavin reductase (NADPH) OS=Mus musculus OX=10090 GN=Blvrb PE=1 SV=3	null	null	Mouse_09-2020	null	[MS,MS:1001208,SEQUEST,]	863.45	185.006	null	null	0.65	7.003e7	16.26	16.26	5.543e7	18.19	18.19	5.926e7	12.70	12.70	3.967e7	2.840e7	2.948e7	4.791e7	4.693e7	6.801e7	3.284e7	3.186e7	2.706e7	4.122e7	3.134e7	4.878e7	3.408e7	2.765e7	2.343e7	6.114e7	4.979e7	3.953e7
PRT	P50172	Corticosteroid 11-beta-dehydrogenase isozyme 1 OS=Mus musculus OX=10090 GN=Hsd11b1 PE=1 SV=3	null	null	Mouse_09-2020	null	[MS,MS:1001208,SEQUEST,]	580.09	124.445	null	null	0.24	3.435e7	20.81	20.81	3.361e7	17.71	17.71	3.546e7	17.54	17.54	2.333e7	1.898e7	2.239e7	1.634e7	2.078e7	2.640e7	2.162e7	2.305e7	2.158e7	1.547e7	1.834e7	1.939e7	2.263e7	2.113e7	1.723e7	2.274e7	2.464e7	2.391e7
PRT	Q91X34	Bile acid-CoA:amino acid N-acyltransferase OS=Mus musculus OX=10090 GN=Baat PE=1 SV=1	null	null	Mouse_09-2020	null	[MS,MS:1001208,SEQUEST,]	634.10	157.016	null	null	0.41	1.873e7	40.37	40.37	1.752e7	19.23	19.23	2.111e7	20.71	20.71	1.376e7	1.975e7	8.184e6	9.557e6	1.210e7	1.261e7	8.316e6	9.583e6	5.979e6	1.048e7	1.155e7	1.277e7	1.089e7	1.053e7	1.097e7	2.043e7	2.335e7	1.637e7
PRT	Q99MZ7	Peroxisomal trans-2-enoyl-CoA reductase OS=Mus musculus OX=10090 GN=Pecr PE=1 SV=1	null	null	Mouse_09-2020	null	[MS,MS:1001208,SEQUEST,]	640.14	107.113	null	null	0.29	3.506e7	7.19	7.19	3.079e7	23.75	23.75	3.564e7	26.05	26.05	2.342e7	1.858e7	1.852e7	2.055e7	2.156e7	2.760e7	2.072e7	2.251e7	1.862e7	1.093e7	1.468e7	1.847e7	2.344e7	2.222e7	1.877e7	1.720e7	2.338e7	2.217e7
PRT	Q9D172	Glutamine amidotransferase-like class 1 domain-containing protein 3A, mitochondrial OS=Mus musculus OX=10090 GN=Gatd3a PE=1 SV=1	null	null	Mouse_09-2020	null	[MS,MS:1001208,SEQUEST,]	588.27	121.395	null	null	0.42	3.374e7	19.07	19.07	3.332e7	36.83	36.83	3.524e7	11.88	11.88	1.855e7	1.501e7	1.555e7	2.172e7	2.835e7	2.779e7	1.226e7	1.413e7	1.365e7	2.402e7	3.085e7	2.642e7	2.082e7	1.676e7	2.056e7	3.349e7	2.642e7	2.718e7
PRT	Q9D6J5	NADH dehydrogenase [ubiquinone] 1 beta subcomplex subunit 8, mitochondrial OS=Mus musculus OX=10090 GN=Ndufb8 PE=1 SV=1	null	null	Mouse_09-2020	null	[MS,MS:1001208,SEQUEST,]	451.95	92.080	null	null	0.58	1.704e7	11.13	11.13	1.367e7	15.55	15.55	1.452e7	19.02	19.02	9.745e6	8.498e6	8.623e6	8.978e6	1.136e7	1.468e7	6.938e6	8.452e6	7.860e6	6.823e6	6.343e6	1.021e7	9.633e6	8.409e6	6.892e6	1.917e7	9.600e6	7.373e6
PRT	Q64FW2	All-trans-retinol 13,14-reductase OS=Mus musculus OX=10090 GN=Retsat PE=1 SV=3	null	null	Mouse_09-2020	null	[MS,MS:1001208,SEQUEST,]	431.20	78.632	null	null	0.20	9.928e6	13.90	13.90	7.628e6	22.42	22.42	8.891e6	22.35	22.35	5.566e6	4.253e6	4.960e6	6.091e6	7.173e6	8.208e6	3.731e6	3.681e6	4.499e6	5.586e6	4.320e6	5.306e6	7.144e6	4.385e6	4.524e6	6.412e6	8.273e6	5.727e6
PRT	Q3TNA1	Xylulose kinase OS=Mus musculus OX=10090 GN=Xylb PE=1 SV=1	null	null	Mouse_09-2020	null	[MS,MS:1001208,SEQUEST,]	411.55	108.588	null	null	0.23	1.172e7	37.52	37.52	1.195e7	31.05	31.05	1.452e7	22.53	22.53	5.469e6	5.611e6	4.828e6	1.103e7	1.328e7	1.052e7	5.384e6	5.469e6	6.069e6	5.907e6	1.110e7	1.105e7	6.010e6	6.147e6	7.234e6	1.465e7	1.421e7	1.076e7
PRT	Q91X72	Hemopexin OS=Mus musculus OX=10090 GN=Hpx PE=1 SV=2	null	null	Mouse_09-2020	null	[MS,MS:1001208,SEQUEST,]	357.58	91.145	null	null	0.27	8.937e6	42.28	42.28	2.003e7	28.86	28.86	1.748e7	38.08	38.08	1.119e7	3.263e6	2.740e6	6.870e6	4.485e6	9.057e6	1.385e7	1.539e7	8.281e6	6.105e6	1.017e7	1.792e7	7.495e6	9.819e6	8.951e6	2.917e7	1.291e7	6.326e6
PRT	P41105	60S ribosomal protein L28 OS=Mus musculus OX=10090 GN=Rpl28 PE=1 SV=2	null	null	Mouse_09-2020	null	[MS,MS:1001208,SEQUEST,]	383.29	88.797	null	null	0.42	1.798e7	37.75	37.75	1.909e7	41.87	41.87	1.857e7	29.85	29.85	9.432e6	7.996e6	7.915e6	1.756e7	2.090e7	1.551e7	6.663e6	7.684e6	7.788e6	1.175e7	1.951e7	1.753e7	1.201e7	8.684e6	8.491e6	1.363e7	1.965e7	1.886e7
PRT	G3UX26	Outer mitochondrial membrane protein porin 2 OS=Mus musculus OX=10090 GN=Vdac2 PE=1 SV=1	null	null	Mouse_09-2020	null	[MS,MS:1001208,SEQUEST,]	405.02	70.976	null	null	0.35	2.750e7	11.57	11.57	3.138e7	17.49	17.49	2.801e7	15.79	15.79	1.384e7	1.434e7	1.356e7	1.678e7	1.737e7	2.213e7	1.357e7	1.440e7	1.558e7	1.764e7	2.071e7	2.051e7	1.675e7	1.464e7	1.385e7	1.869e7	2.146e7	2.022e7
PRT	Q9QZD8	Mitochondrial dicarboxylate carrier OS=Mus musculus OX=10090 GN=Slc25a10 PE=1 SV=2	null	null	Mouse_09-2020	null	[MS,MS:1001208,SEQUEST,]	381.02	63.719	null	null	0.34	1.835e7	23.18	23.18	1.463e7	33.00	33.00	1.720e7	20.88	20.88	1.504e7	8.415e6	9.530e6	8.328e6	8.047e6	1.774e7	1.144e7	7.748e6	6.957e6	1.213e7	4.923e6	9.990e6	1.079e7	7.385e6	1.201e7	1.751e7	1.272e7	9.525e6
PRT	E9QN99	Protein ABHD14B OS=Mus musculus OX=10090 GN=Abhd14b PE=1 SV=1	null	null	Mouse_09-2020	null	[MS,MS:1001208,SEQUEST,]	489.48	106.040	null	null	0.43	4.634e7	16.47	16.47	4.578e7	38.83	38.83	3.647e7	31.21	31.21	3.026e7	2.462e7	2.223e7	2.283e7	2.123e7	4.477e7	3.366e7	3.567e7	2.622e7	2.008e7	8.712e6	2.532e7	2.875e7	2.962e7	1.603e7	4.171e7	2.196e7	1.544e7
PRT	Q60936	Atypical kinase COQ8A, mitochondrial OS=Mus musculus OX=10090 GN=Coq8a PE=1 SV=2	null	null	Mouse_09-2020	null	[MS,MS:1001208,SEQUEST,]	369.39	99.686	null	null	0.17	5.558e6	16.43	16.43	5.213e6	40.35	40.35	4.269e6	23.91	23.91	3.751e6	2.866e6	2.568e6	3.012e6	2.605e6	5.747e6	3.898e6	3.438e6	3.333e6	2.439e6	9.257e5	2.618e6	3.141e6	3.404e6	1.866e6	4.663e6	2.942e6	2.210e6
PRT	A0A140T8T4	60S ribosomal protein L9 OS=Mus musculus OX=10090 GN=Rpl9-ps6 PE=3 SV=1	null	null	Mouse_09-2020	null	[MS,MS:1001208,SEQUEST,]	333.17	80.017	null	null	0.60	9.223e6	18.20	18.20	8.415e6	14.61	14.61	1.012e7	31.73	31.73	7.263e6	5.277e6	5.483e6	4.685e6	5.143e6	6.701e6	6.072e6	5.132e6	4.681e6	4.118e6	3.923e6	5.502e6	5.693e6	7.837e6	3.910e6	1.334e7	7.969e6	3.757e6
PRT	P40124	Adenylyl cyclase-associated protein 1 OS=Mus musculus OX=10090 GN=Cap1 PE=1 SV=4	null	null	Mouse_09-2020	null	[MS,MS:1001208,SEQUEST,]	327.99	103.251	null	null	0.30	1.033e7	17.84	17.84	1.065e7	8.94	8.94	9.086e6	17.18	17.18	5.700e6	4.791e6	3.687e6	7.088e6	7.371e6	9.898e6	6.071e6	6.273e6	4.939e6	5.578e6	7.391e6	7.928e6	5.225e6	4.736e6	3.287e6	9.296e6	7.441e6	7.355e6
PRT	Q06185	ATP synthase subunit e, mitochondrial OS=Mus musculus OX=10090 GN=Atp5me PE=1 SV=2	null	null	Mouse_09-2020	null	[MS,MS:1001208,SEQUEST,]	325.75	70.914	null	null	0.94	3.829e7	12.27	12.27	3.445e7	8.36	8.36	3.340e7	9.46	9.46	2.066e7	1.881e7	2.066e7	2.481e7	2.308e7	3.231e7	1.959e7	2.061e7	1.644e7	1.869e7	1.696e7	2.491e7	1.878e7	1.918e7	1.756e7	3.579e7	2.296e7	1.825e7
PRT	P51658	Estradiol 17-beta-dehydrogenase 2 OS=Mus musculus OX=10090 GN=Hsd17b2 PE=1 SV=2	null	null	Mouse_09-2020	null	[MS,MS:1001208,SEQUEST,]	322.00	91.913	null	null	0.33	1.141e7	15.77	15.77	1.215e7	11.33	11.33	1.082e7	32.35	32.35	6.561e6	5.380e6	5.763e6	5.618e6	8.028e6	1.096e7	6.122e6	7.747e6	6.321e6	5.323e6	6.873e6	8.458e6	8.789e6	9.059e6	3.903e6	7.521e6	8.050e6	7.145e6
PRT	Q8C6B0	Methyltransferase-like 7A1 OS=Mus musculus OX=10090 GN=Mettl7a1 PE=1 SV=1	null	null	Mouse_09-2020	null	[MS,MS:1001208,SEQUEST,]	360.65	87.451	null	null	0.38	1.576e7	12.47	12.47	1.632e7	12.51	12.51	1.562e7	17.19	17.19	9.481e6	7.629e6	7.346e6	9.513e6	1.055e7	1.635e7	9.172e6	8.294e6	9.025e6	9.073e6	8.849e6	1.279e7	1.162e7	9.270e6	6.587e6	1.365e7	1.401e7	9.396e6
PRT	Q9WVD5	Mitochondrial ornithine transporter 1 OS=Mus musculus OX=10090 GN=Slc25a15 PE=1 SV=1	null	null	Mouse_09-2020	null	[MS,MS:1001208,SEQUEST,]	211.82	76.318	null	null	0.36	9.480e6	39.40	39.40	1.183e7	51.91	51.91	6.706e6	58.27	58.27	6.371e6	4.895e6	5.031e6	3.093e6	3.364e6	1.225e7	9.017e6	8.234e6	5.942e6	2.691e6	1.211e6	7.643e6	7.388e6	7.375e6	1.719e6	8.507e6	3.981e6	2.100e6
PRT	P28843	Dipeptidyl peptidase 4 OS=Mus musculus OX=10090 GN=Dpp4 PE=1 SV=3	null	null	Mouse_09-2020	null	[MS,MS:1001208,SEQUEST,]	251.24	57.412	null	null	0.14	8.623e6	17.97	17.97	9.555e6	30.11	30.11	8.121e6	27.46	27.46	5.920e6	4.922e6	5.463e6	4.759e6	4.575e6	6.947e6	5.986e6	7.243e6	5.359e6	4.765e6	2.572e6	5.396e6	7.004e6	6.579e6	4.344e6	7.631e6	5.515e6	4.042e6
PRT	Q4VAA2	Protein CDV3 OS=Mus musculus OX=10090 GN=Cdv3 PE=1 SV=2	null	null	Mouse_09-2020	null	[MS,MS:1001208,SEQUEST,]	295.77	73.643	null	null	0.61	5.080e6	26.25	26.25	4.987e6	26.17	26.17	4.638e6	15.17	15.17	3.145e6	1.883e6	2.517e6	4.028e6	4.554e6	3.678e6	2.727e6	2.669e6	1.708e6	3.334e6	4.284e6	3.681e6	2.385e6	2.604e6	2.089e6	6.045e6	3.403e6	3.149e6
PRT	O88696	ATP-dependent Clp protease proteolytic subunit, mitochondrial OS=Mus musculus OX=10090 GN=Clpp PE=1 SV=1	null	null	Mouse_09-2020	null	[MS,MS:1001208,SEQUEST,]	273.14	90.480	null	null	0.34	7.164e6	12.02	12.02	7.118e6	14.11	14.11	6.032e6	24.38	24.38	5.260e6	3.499e6	3.395e6	3.602e6	4.265e6	6.868e6	3.929e6	4.331e6	3.560e6	3.609e6	3.740e6	6.222e6	3.765e6	4.682e6	2.857e6	6.442e6	3.347e6	3.117e6
PRT	P14115	60S ribosomal protein L27a OS=Mus musculus OX=10090 GN=Rpl27a PE=1 SV=5	null	null	Mouse_09-2020	null	[MS,MS:1001208,SEQUEST,]	268.70	66.477	null	null	0.43	3.512e7	14.99	14.99	3.541e7	19.42	19.42	3.327e7	13.41	13.41	1.986e7	1.804e7	1.628e7	2.352e7	2.407e7	2.160e7	1.362e7	1.615e7	1.864e7	1.815e7	2.106e7	2.526e7	2.183e7	1.924e7	1.611e7	2.464e7	2.384e7	2.252e7
PRT	A2AMW0	F-actin-capping protein subunit beta OS=Mus musculus OX=10090 GN=Capzb PE=1 SV=1	null	null	Mouse_09-2020	null	[MS,MS:1001208,SEQUEST,]	220.27	71.527	null	null	0.37	8.973e6	19.83	19.83	1.036e7	28.35	28.35	1.099e7	22.06	22.06	5.790e6	4.392e6	4.266e6	8.161e6	5.146e6	9.066e6	5.509e6	5.989e6	5.121e6	6.469e6	3.164e6	9.316e6	6.789e6	5.896e6	2.849e6	9.955e6	8.434e6	7.307e6
PRT	Q921F2	TAR DNA-binding protein 43 OS=Mus musculus OX=10090 GN=Tardbp PE=1 SV=1	null	null	Mouse_09-2020	null	[MS,MS:1001208,SEQUEST,]	195.60	68.709	null	null	0.17	4.344e6	18.92	18.92	4.047e6	18.56	18.56	3.438e6	22.87	22.87	2.071e6	2.528e6	2.224e6	2.388e6	3.220e6	3.188e6	1.696e6	1.922e6	2.244e6	2.364e6	2.412e6	2.675e6	2.623e6	2.147e6	1.638e6	2.144e6	2.400e6	2.365e6
PRT	Q3UZG4	Aminoacyl tRNA synthase complex-interacting multifunctional protein 1 OS=Mus musculus OX=10090 GN=Aimp1 PE=1 SV=1	null	null	Mouse_09-2020	null	[MS,MS:1001208,SEQUEST,]	300.38	103.126	null	null	0.33	4.566e6	16.43	16.43	3.945e6	47.47	47.47	3.673e6	31.77	31.77	2.144e6	2.375e6	2.101e6	3.083e6	2.801e6	2.967e6	1.227e6	1.637e6	1.421e6	2.790e6	4.314e6	3.555e6	2.095e6	2.082e6	1.733e6	1.935e6	2.853e6	3.660e6
PRT	Q9Z2M7	Phosphomannomutase 2 OS=Mus musculus OX=10090 GN=Pmm2 PE=1 SV=1	null	null	Mouse_09-2020	null	[MS,MS:1001208,SEQUEST,]	247.49	65.147	null	null	0.31	7.752e6	17.97	17.97	8.933e6	16.86	16.86	7.904e6	18.90	18.90	4.049e6	4.301e6	4.575e6	4.062e6	5.031e6	6.074e6	4.940e6	4.494e6	5.158e6	5.179e6	5.670e6	4.639e6	5.568e6	4.439e6	3.708e6	5.094e6	5.799e6	5.398e6
PRT	Q8VC97	Beta-ureidopropionase OS=Mus musculus OX=10090 GN=Upb1 PE=1 SV=1	null	null	Mouse_09-2020	null	[MS,MS:1001208,SEQUEST,]	385.19	109.206	null	null	0.37	5.642e6	19.76	19.76	6.061e6	48.31	48.31	4.895e6	24.89	24.89	2.783e6	2.651e6	3.005e6	3.941e6	2.652e6	5.159e6	4.772e6	3.671e6	2.858e6	3.755e6	1.208e6	1.457e6	2.748e6	2.807e6	2.027e6	7.128e6	2.750e6	3.738e6
PRT	Q9CXF0	Kynureninase OS=Mus musculus OX=10090 GN=Kynu PE=1 SV=3	null	null	Mouse_09-2020	null	[MS,MS:1001208,SEQUEST,]	228.30	65.846	null	null	0.21	1.271e7	16.19	16.19	1.387e7	25.11	25.11	1.068e7	28.88	28.88	7.778e6	7.867e6	6.369e6	6.057e6	6.758e6	1.149e7	8.643e6	8.551e6	7.084e6	6.206e6	3.786e6	8.984e6	9.617e6	9.281e6	4.894e6	1.009e7	8.509e6	5.785e6
PRT	Q8VDK1	Deaminated glutathione amidase OS=Mus musculus OX=10090 GN=Nit1 PE=1 SV=2	null	null	Mouse_09-2020	null	[MS,MS:1001208,SEQUEST,]	239.50	84.686	null	null	0.43	6.120e6	32.43	32.43	7.413e6	41.48	41.48	5.479e6	44.23	44.23	4.533e6	3.128e6	2.853e6	3.363e6	2.196e6	8.150e6	5.037e6	4.747e6	3.766e6	2.229e6	1.117e6	4.738e6	4.482e6	4.375e6	1.620e6	7.469e6	3.026e6	1.776e6
PRT	Q9QZD9	Eukaryotic translation initiation factor 3 subunit I OS=Mus musculus OX=10090 GN=Eif3i PE=1 SV=1	null	null	Mouse_09-2020	null	[MS,MS:1001208,SEQUEST,]	229.98	64.919	null	null	0.28	8.189e6	24.97	24.97	8.472e6	51.10	51.10	8.747e6	22.74	22.74	4.376e6	3.706e6	4.141e6	7.063e6	7.072e6	6.149e6	3.328e6	3.641e6	3.820e6	4.720e6	1.130e7	8.263e6	5.259e6	3.857e6	4.302e6	7.298e6	8.017e6	8.153e6
PRT	Q9WVA4	Transgelin-2 OS=Mus musculus OX=10090 GN=Tagln2 PE=1 SV=4	null	null	Mouse_09-2020	null	[MS,MS:1001208,SEQUEST,]	144.68	69.011	null	null	0.61	3.994e6	12.35	12.35	5.053e6	26.60	26.60	3.565e6	43.47	43.47	3.385e6	2.090e6	2.069e6	2.428e6	2.318e6	3.084e6	2.294e6	3.043e6	2.396e6	3.280e6	4.468e6	2.793e6	2.078e6	1.969e6	1.191e6	1.875e6	3.013e6	4.167e6
PRT	Q9CZ42	ATP-dependent (S)-NAD(P)H-hydrate dehydratase OS=Mus musculus OX=10090 GN=Naxd PE=1 SV=1	null	null	Mouse_09-2020	null	[MS,MS:1001208,SEQUEST,]	289.95	115.802	null	null	0.43	6.273e6	21.23	21.23	5.819e6	15.78	15.78	8.040e6	18.89	18.89	3.234e6	4.066e6	3.298e6	4.630e6	3.118e6	4.532e6	3.160e6	3.079e6	3.005e6	3.810e6	4.213e6	3.658e6	3.761e6	4.322e6	2.811e6	9.406e6	6.652e6	5.336e6
PRT	Q9DCL9	Multifunctional protein ADE2 OS=Mus musculus OX=10090 GN=Paics PE=1 SV=4	null	null	Mouse_09-2020	null	[MS,MS:1001208,SEQUEST,]	222.37	61.506	null	null	0.22	3.922e6	12.63	12.63	3.587e6	16.39	16.39	3.129e6	14.11	14.11	1.919e6	1.910e6	1.910e6	2.525e6	2.430e6	3.220e6	2.173e6	2.103e6	1.874e6	2.118e6	1.426e6	2.268e6	1.760e6	2.002e6	1.262e6	3.512e6	2.094e6	2.134e6
PRT	Q8VCB3	Glycogen [starch] synthase, liver OS=Mus musculus OX=10090 GN=Gys2 PE=1 SV=2	null	null	Mouse_09-2020	null	[MS,MS:1001208,SEQUEST,]	236.33	63.986	null	null	0.20	8.739e6	21.43	21.43	8.632e6	33.24	33.24	8.068e6	30.03	30.03	5.069e6	5.139e6	4.815e6	4.730e6	4.252e6	9.771e6	5.495e6	6.797e6	4.698e6	4.236e6	2.068e6	4.774e6	6.115e6	5.403e6	2.221e6	8.323e6	5.889e6	3.717e6
PRT	Q9R1P0	Proteasome subunit alpha type-4 OS=Mus musculus OX=10090 GN=Psma4 PE=1 SV=1	null	null	Mouse_09-2020	null	[MS,MS:1001208,SEQUEST,]	176.85	41.728	null	null	0.27	1.725e7	55.96	55.96	1.488e7	28.72	28.72	1.459e7	35.36	35.36	9.369e6	1.009e7	9.493e6	7.655e6	9.412e6	3.652e7	9.707e6	9.989e6	9.298e6	7.125e6	5.336e6	6.579e6	1.287e7	8.593e6	7.062e6	5.908e6	1.055e7	9.882e6
PRT	P47915	60S ribosomal protein L29 OS=Mus musculus OX=10090 GN=Rpl29 PE=1 SV=2	null	null	Mouse_09-2020	null	[MS,MS:1001208,SEQUEST,]	192.52	41.404	null	null	0.43	1.296e7	51.51	51.51	1.548e7	71.58	71.58	1.443e7	32.13	32.13	6.343e6	4.883e6	4.925e6	1.452e7	1.824e7	1.296e7	4.278e6	5.191e6	5.032e6	1.196e7	2.600e7	1.827e7	7.777e6	6.135e6	6.246e6	1.575e7	1.462e7	1.626e7
PRT	O70435	Proteasome subunit alpha type-3 OS=Mus musculus OX=10090 GN=Psma3 PE=1 SV=3	null	null	Mouse_09-2020	null	[MS,MS:1001208,SEQUEST,]	171.48	36.176	null	null	0.39	1.038e7	26.48	26.48	9.968e6	39.15	39.15	1.032e7	32.45	32.45	7.240e6	7.712e6	7.852e6	5.921e6	5.966e6	8.224e6	6.343e6	7.870e6	7.937e6	4.894e6	3.428e6	4.367e6	8.796e6	7.907e6	5.464e6	5.943e6	6.352e6	6.388e6
PRT	P84244	Histone H3.3 OS=Mus musculus OX=10090 GN=H3-3a PE=1 SV=2	null	null	Mouse_09-2020	null	[MS,MS:1001208,SEQUEST,]	163.59	50.285	null	null	0.32	5.829e7	8.03	8.03	6.150e7	21.34	21.34	6.302e7	17.33	17.33	3.467e7	2.646e7	2.699e7	3.542e7	3.720e7	5.137e7	2.749e7	3.079e7	3.528e7	4.191e7	3.282e7	4.540e7	3.619e7	3.728e7	2.563e7	4.240e7	5.045e7	4.210e7
PRT	Q9Z1J3	Cysteine desulfurase, mitochondrial OS=Mus musculus OX=10090 GN=Nfs1 PE=1 SV=3	null	null	Mouse_09-2020	null	[MS,MS:1001208,SEQUEST,]	189.09	52.939	null	null	0.24	5.916e6	15.39	15.39	4.996e6	17.14	17.14	5.187e6	9.62	9.62	4.085e6	2.316e6	2.633e6	3.740e6	4.334e6	4.278e6	2.900e6	3.057e6	2.587e6	2.343e6	2.796e6	4.722e6	3.206e6	2.872e6	2.704e6	4.335e6	3.360e6	3.342e6
PRT	Q9D1R9	60S ribosomal protein L34 OS=Mus musculus OX=10090 GN=Rpl34 PE=1 SV=2	null	null	Mouse_09-2020	null	[MS,MS:1001208,SEQUEST,]	157.38	53.075	null	null	0.32	8.010e6	33.12	33.12	7.775e6	36.96	36.96	7.852e6	25.16	25.16	3.637e6	3.540e6	3.244e6	5.564e6	8.093e6	9.073e6	4.188e6	4.277e6	3.495e6	4.346e6	9.294e6	7.452e6	5.207e6	4.098e6	2.763e6	4.368e6	6.198e6	5.451e6
PRT	P51150	Ras-related protein Rab-7a OS=Mus musculus OX=10090 GN=Rab7a PE=1 SV=2	null	null	Mouse_09-2020	null	[MS,MS:1001208,SEQUEST,]	200.23	60.130	null	null	0.57	1.283e7	13.83	13.83	1.431e7	9.46	9.46	1.322e7	19.72	19.72	9.207e6	8.668e6	5.584e6	7.441e6	7.194e6	1.120e7	8.490e6	9.200e6	6.743e6	7.538e6	9.902e6	8.704e6	7.714e6	8.100e6	4.884e6	9.066e6	1.095e7	8.694e6
PRT	Q9CR16	Peptidyl-prolyl cis-trans isomerase D OS=Mus musculus OX=10090 GN=Ppid PE=1 SV=3	null	null	Mouse_09-2020	null	[MS,MS:1001208,SEQUEST,]	182.18	81.803	null	null	0.34	4.537e6	35.00	35.00	3.618e6	49.58	49.58	3.935e6	42.12	42.12	2.038e6	4.019e6	2.141e6	2.875e6	2.713e6	2.923e6	1.591e6	1.568e6	1.654e6	1.989e6	4.760e6	2.771e6	2.002e6	1.889e6	2.254e6	2.039e6	3.960e6	4.759e6
PRT	Q9EQH2	Endoplasmic reticulum aminopeptidase 1 OS=Mus musculus OX=10090 GN=Erap1 PE=1 SV=2	null	null	Mouse_09-2020	null	[MS,MS:1001208,SEQUEST,]	176.64	55.848	null	null	0.14	2.867e6	26.44	26.44	3.485e6	35.87	35.87	3.168e6	22.10	22.10	1.344e6	1.596e6	1.875e6	1.430e6	1.644e6	2.979e6	2.335e6	2.151e6	1.827e6	1.742e6	7.044e5	1.473e6	1.804e6	1.881e6	1.830e6	1.949e6	2.465e6	1.564e6
PRT	Q91YP0	L-2-hydroxyglutarate dehydrogenase, mitochondrial OS=Mus musculus OX=10090 GN=L2hgdh PE=1 SV=1	null	null	Mouse_09-2020	null	[MS,MS:1001208,SEQUEST,]	149.39	59.728	null	null	0.24	4.815e6	18.56	18.56	5.198e6	25.85	25.85	6.104e6	12.12	12.12	2.985e6	2.078e6	2.531e6	3.000e6	4.097e6	3.920e6	2.990e6	2.806e6	4.135e6	2.864e6	2.783e6	3.648e6	3.372e6	3.096e6	3.386e6	5.869e6	5.764e6	4.140e6
PRT	Q3U422	Complex I-9kD OS=Mus musculus OX=10090 GN=Ndufv3 PE=1 SV=1	null	null	Mouse_09-2020	null	[MS,MS:1001208,SEQUEST,]	114.69	62.153	null	null	0.41	1.509e6	35.54	35.54	1.149e6	24.51	24.51	1.809e6	46.09	46.09	8.454e5	4.023e5	4.912e5	1.104e6	1.316e6	1.534e6	5.892e5	8.802e5	5.290e5	7.560e5	7.049e5	4.989e5	9.481e5	4.040e5	2.838e5	2.031e6	1.537e6	1.403e6
PRT	P46978	Dolichyl-diphosphooligosaccharide--protein glycosyltransferase subunit STT3A OS=Mus musculus OX=10090 GN=Stt3a PE=1 SV=1	null	null	Mouse_09-2020	null	[MS,MS:1001208,SEQUEST,]	114.82	36.576	null	null	0.12	5.364e6	62.25	62.25	5.295e6	75.70	75.70	2.993e6	85.24	85.24	4.689e6	2.704e6	2.535e6	6.882e5	6.991e5	6.515e6	6.413e6	7.092e6	3.703e6	1.229e6	3.378e5	2.458e6	4.383e6	5.316e6	5.310e5	3.639e6	1.854e6	6.370e5
PRT	P70266	6-phosphofructo-2-kinase/fructose-2,6-bisphosphatase 1 OS=Mus musculus OX=10090 GN=Pfkfb1 PE=1 SV=2	null	null	Mouse_09-2020	null	[MS,MS:1001208,SEQUEST,]	106.61	41.467	null	null	0.23	3.403e6	22.93	22.93	2.611e6	22.13	22.13	2.816e6	36.84	36.84	2.088e6	1.800e6	1.690e6	2.047e6	1.828e6	4.361e6	1.384e6	2.375e6	1.293e6	1.531e6	1.487e6	1.633e6	2.394e6	1.944e6	1.348e6	2.956e6	1.253e6	9.971e5
PRT	A0A0G2JDV6	Ubiquitin-associated protein 2-like OS=Mus musculus OX=10090 GN=Ubap2l PE=1 SV=1	null	null	Mouse_09-2020	null	[MS,MS:1001208,SEQUEST,]	118.43	50.201	null	null	0.15	2.028e6	28.86	28.86	1.390e6	42.99	42.99	1.242e6	49.40	49.40	1.287e6	8.774e5	9.800e5	1.357e6	1.820e6	1.004e6	4.015e5	7.485e5	5.170e5	7.960e5	1.049e6	1.679e6	4.329e5	8.739e5	4.850e5	2.428e6	1.344e6	4.818e5
PRT	Q9CQF9	Prenylcysteine oxidase OS=Mus musculus OX=10090 GN=Pcyox1 PE=1 SV=1	null	null	Mouse_09-2020	null	[MS,MS:1001208,SEQUEST,]	160.28	62.699	null	null	0.31	2.950e6	13.53	13.53	2.813e6	43.22	43.22	2.630e6	40.90	40.90	1.822e6	1.466e6	1.563e6	1.890e6	1.518e6	2.910e6	2.943e6	1.849e6	1.796e6	1.197e6	6.909e5	1.706e6	2.314e6	2.136e6	9.800e5	3.100e6	1.680e6	7.782e5
PRT	P62814	V-type proton ATPase subunit B, brain isoform OS=Mus musculus OX=10090 GN=Atp6v1b2 PE=1 SV=1	null	null	Mouse_09-2020	null	[MS,MS:1001208,SEQUEST,]	101.44	59.348	null	null	0.26	3.184e6	12.27	12.27	3.021e6	23.27	23.27	2.811e6	15.71	15.71	2.080e6	1.666e6	1.802e6	1.936e6	2.364e6	2.439e6	1.469e6	1.523e6	1.382e6	1.659e6	2.600e6	2.389e6	1.695e6	1.669e6	9.570e5	2.590e6	2.066e6	1.961e6
PRT	Q8JZN5	Complex I assembly factor ACAD9, mitochondrial OS=Mus musculus OX=10090 GN=Acad9 PE=1 SV=2	null	null	Mouse_09-2020	null	[MS,MS:1001208,SEQUEST,]	111.41	71.769	null	null	0.20	2.064e6	52.72	52.72	2.509e6	55.54	55.54	1.694e6	28.99	28.99	2.595e6	7.081e5	1.382e6	8.666e5	7.659e5	3.365e6	1.941e6	1.399e6	9.282e5	2.906e6	5.948e5	1.794e6	1.129e6	8.182e5	7.380e5	2.080e6	2.107e6	8.999e5
PRT	O35381	Acidic leucine-rich nuclear phosphoprotein 32 family member A OS=Mus musculus OX=10090 GN=Anp32a PE=1 SV=1	null	null	Mouse_09-2020	null	[MS,MS:1001208,SEQUEST,]	70.58	27.295	null	null	0.25	9.013e6	22.38	22.38	8.000e6	11.23	11.23	7.342e6	6.43	6.43	4.671e6	4.082e6	3.418e6	7.179e6	6.913e6	8.550e6	4.556e6	4.916e6	3.667e6	4.846e6	4.513e6	6.569e6	4.374e6	3.925e6	3.479e6	7.746e6	6.227e6	4.728e6
PRT	Q99J39	Malonyl-CoA decarboxylase, mitochondrial OS=Mus musculus OX=10090 GN=Mlycd PE=1 SV=1	null	null	Mouse_09-2020	null	[MS,MS:1001208,SEQUEST,]	95.60	55.042	null	null	0.29	7.981e6	26.09	26.09	8.755e6	14.53	14.53	8.645e6	23.23	23.23	4.905e6	3.712e6	3.277e6	5.321e6	6.428e6	1.069e7	5.520e6	5.445e6	4.876e6	4.146e6	3.826e6	5.612e6	5.327e6	7.073e6	4.149e6	1.009e7	5.071e6	5.299e6
PRT	Q8K0C4	Lanosterol 14-alpha demethylase OS=Mus musculus OX=10090 GN=Cyp51a1 PE=1 SV=1	null	null	Mouse_09-2020	null	[MS,MS:1001208,SEQUEST,]	108.78	57.390	null	null	0.20	2.407e6	40.28	40.28	1.946e6	70.57	70.57	1.839e6	56.18	56.18	2.704e6	9.400e5	1.429e6	1.140e6	8.710e5	2.769e6	3.462e6	1.833e6	1.044e6	7.907e5	4.494e5	1.178e6	2.091e6	1.508e6	6.168e5	2.987e6	7.269e5	6.030e5
PRT	Q8CHP5	Partner of Y14 and mago OS=Mus musculus OX=10090 GN=Pym1 PE=1 SV=2	null	null	Mouse_09-2020	null	[MS,MS:1001208,SEQUEST,]	106.12	51.092	null	null	0.57	1.946e6	9.55	9.55	1.977e6	16.85	16.85	2.055e6	22.78	22.78	1.200e6	9.287e5	9.585e5	1.124e6	1.269e6	1.851e6	9.046e5	1.172e6	1.062e6	1.001e6	1.487e6	1.330e6	1.353e6	1.113e6	1.104e6	1.191e6	1.161e6	1.354e6
PRT	Q8BFW7	Lipoma-preferred partner homolog OS=Mus musculus OX=10090 GN=Lpp PE=1 SV=1	null	null	Mouse_09-2020	null	[MS,MS:1001208,SEQUEST,]	117.63	64.177	null	null	0.20	1.176e6	55.43	55.43	1.156e6	36.40	36.40	9.241e5	29.23	29.23	2.598e5	5.684e5	1.336e5	7.748e5	1.050e6	1.156e6	2.889e5	5.732e5	5.457e5	6.147e5	9.008e5	1.117e6	7.848e5	4.078e5	6.111e5	6.853e5	5.567e5	7.472e5
PRT	Q9DCE9	Interferon gamma-induced GTPase OS=Mus musculus OX=10090 GN=Igtp PE=1 SV=1	null	null	Mouse_09-2020	null	[MS,MS:1001208,SEQUEST,]	144.14	89.729	null	null	0.34	6.516e6	35.14	35.14	1.418e6	47.74	47.74	1.012e6	37.06	37.06	4.299e6	3.428e6	4.614e6	1.753e6	4.201e6	5.150e6	4.968e5	1.548e6	1.090e6	4.500e5	6.660e5	1.190e6	6.288e5	6.355e5	2.750e5	1.722e6	7.221e5	5.608e5
PRT	Q9DB15	39S ribosomal protein L12, mitochondrial OS=Mus musculus OX=10090 GN=Mrpl12 PE=1 SV=2	null	null	Mouse_09-2020	null	[MS,MS:1001208,SEQUEST,]	129.84	75.497	null	null	0.54	2.125e7	21.66	21.66	2.162e7	21.50	21.50	1.506e7	26.83	26.83	1.324e7	1.183e7	1.258e7	9.646e6	9.855e6	1.888e7	1.330e7	1.290e7	1.180e7	1.117e7	7.518e6	1.128e7	1.246e7	1.343e7	7.507e6	1.276e7	1.143e7	9.442e6
PRT	Q91WQ3	Tyrosine--tRNA ligase, cytoplasmic OS=Mus musculus OX=10090 GN=Yars1 PE=1 SV=3	null	null	Mouse_09-2020	null	[MS,MS:1001208,SEQUEST,]	86.16	41.295	null	null	0.21	4.582e6	5.57	5.57	4.598e6	14.57	14.57	4.358e6	17.79	17.79	2.986e6	2.438e6	2.268e6	2.604e6	2.958e6	3.700e6	2.439e6	2.653e6	2.279e6	1.917e6	3.289e6	3.178e6	3.144e6	2.942e6	1.987e6	3.347e6	3.296e6	2.829e6
PRT	A0A286YDA2	Nucleolar and coiled-body phosphoprotein 1 OS=Mus musculus OX=10090 GN=Nolc1 PE=1 SV=1	null	null	Mouse_09-2020	null	[MS,MS:1001208,SEQUEST,]	57.99	47.625	null	null	0.19	1.987e6	35.92	35.92	2.116e6	41.29	41.29	2.018e6	20.53	20.53	9.451e5	1.230e6	7.647e5	1.525e6	2.010e6	1.113e6	7.949e5	9.101e5	8.514e5	1.414e6	2.257e6	1.708e6	9.367e5	1.003e6	1.113e6	1.838e6	1.892e6	1.762e6
PRT	Q62318	Transcription intermediary factor 1-beta OS=Mus musculus OX=10090 GN=Trim28 PE=1 SV=3	null	null	Mouse_09-2020	null	[MS,MS:1001208,SEQUEST,]	99.38	48.013	null	null	0.20	2.740e6	22.41	22.41	3.063e6	36.36	36.36	2.802e6	22.54	22.54	1.629e6	1.409e6	1.381e6	2.388e6	1.700e6	1.678e6	1.071e6	1.254e6	1.423e6	2.575e6	2.024e6	2.141e6	1.738e6	1.260e6	1.814e6	2.090e6	2.001e6	2.363e6
PRT	P32067	Lupus La protein homolog OS=Mus musculus OX=10090 GN=Ssb PE=1 SV=1	null	null	Mouse_09-2020	null	[MS,MS:1001208,SEQUEST,]	76.10	45.015	null	null	0.20	2.578e6	26.75	26.75	2.158e6	49.07	49.07	2.756e6	11.04	11.04	1.335e6	9.577e5	1.143e6	1.878e6	2.307e6	2.208e6	9.594e5	1.370e6	9.704e5	3.026e5	2.117e6	2.087e6	1.709e6	1.364e6	1.138e6	2.616e6	2.218e6	1.972e6
PRT	E9QNN1	RNA helicase OS=Mus musculus OX=10090 GN=Dhx9 PE=1 SV=1	null	null	Mouse_09-2020	null	[MS,MS:1001208,SEQUEST,]	66.24	57.035	null	null	0.09	1.490e6	28.71	28.71	1.671e6	18.55	18.55	1.530e6	18.61	18.61	7.083e5	8.370e5	8.743e5	8.446e5	1.453e6	1.128e6	1.199e6	1.098e6	5.604e5	7.373e5	9.609e5	1.145e6	1.140e6	7.110e5	8.056e5	1.460e6	1.483e6	8.568e5
PRT	P13634	Carbonic anhydrase 1 OS=Mus musculus OX=10090 GN=Ca1 PE=1 SV=4	null	null	Mouse_09-2020	null	[MS,MS:1001208,SEQUEST,]	59.02	49.915	null	null	0.45	2.192e6	77.23	77.23	2.721e6	98.33	98.33	1.335e6	109.68	109.68	2.914e6	3.472e5	2.396e5	2.751e6	6.868e5	3.559e6	6.522e6	2.761e6	8.875e5	5.430e5	4.076e5	2.709e6	5.484e5	1.046e6	1.130e6	6.051e6	2.129e5	2.382e5
PRT	P55302	Alpha-2-macroglobulin receptor-associated protein OS=Mus musculus OX=10090 GN=Lrpap1 PE=1 SV=1	null	null	Mouse_09-2020	null	[MS,MS:1001208,SEQUEST,]	42.34	50.781	null	null	0.31	3.136e6	25.30	25.30	3.684e6	34.93	34.93	2.977e6	19.14	19.14	1.991e6	1.524e6	1.000e6	2.671e6	2.633e6	2.732e6	1.904e6	1.297e6	1.444e6	2.306e6	3.500e6	2.877e6	1.684e6	1.216e6	1.692e6	2.697e6	2.332e6	2.547e6
PRT	D3Z2H2	Catenin delta-1 OS=Mus musculus OX=10090 GN=Ctnnd1 PE=1 SV=1	null	null	Mouse_09-2020	null	[MS,MS:1001208,SEQUEST,]	37.69	49.241	null	null	0.13	1.383e6	41.21	41.21	1.332e6	55.29	55.29	1.054e6	53.81	53.81	9.751e5	7.196e5	6.123e5	8.460e5	3.737e5	2.038e6	1.424e6	9.789e5	3.608e5	5.594e5	2.154e5	1.140e6	9.257e5	1.077e6	3.145e5	1.638e6	3.780e5	4.604e5
PRT	Q6XVG2	Cytochrome P450 2C54 OS=Mus musculus OX=10090 GN=Cyp2c54 PE=1 SV=1	null	null	Mouse_09-2020	null	[MS,MS:1001208,SEQUEST,]	991.06	239.857	null	null	0.36	9.136e6	28.21	28.21	8.589e6	49.73	49.73	8.646e6	28.43	28.43	4.901e6	5.035e6	4.441e6	5.039e6	5.303e6	1.249e7	7.596e6	6.109e6	6.863e6	3.725e6	2.114e6	3.043e6	6.039e6	6.835e6	3.519e6	1.218e7	5.093e6	4.748e6
PRT	P19639	Glutathione S-transferase Mu 3 OS=Mus musculus OX=10090 GN=Gstm3 PE=1 SV=2	null	null	Mouse_09-2020	null	[MS,MS:1001208,SEQUEST,]	949.05	225.959	null	null	0.54	1.318e7	14.86	14.86	1.250e7	30.04	30.04	1.110e7	36.19	36.19	9.917e6	6.356e6	6.849e6	6.687e6	6.598e6	1.175e7	7.845e6	9.139e6	6.860e6	6.220e6	3.246e6	6.895e6	7.229e6	7.329e6	3.416e6	4.242e6	7.911e6	7.643e6
PRT	Q62167	ATP-dependent RNA helicase DDX3X OS=Mus musculus OX=10090 GN=Ddx3x PE=1 SV=3	null	null	Mouse_09-2020	null	[MS,MS:1001208,SEQUEST,]	318.74	126.225	null	null	0.36	9.183e6	32.63	32.63	8.446e6	12.19	12.19	8.094e6	20.89	20.89	9.112e6	4.991e6	7.546e6	4.776e6	5.017e6	7.258e6	5.260e6	4.816e6	3.851e6	3.290e6	5.234e6	5.993e6	5.618e6	4.736e6	2.435e6	8.487e6	5.812e6	4.811e6
PRT	Q8BH59	Calcium-binding mitochondrial carrier protein Aralar1 OS=Mus musculus OX=10090 GN=Slc25a12 PE=1 SV=1	null	null	Mouse_09-2020	null	[MS,MS:1001208,SEQUEST,]	288.84	73.552	null	null	0.25	1.118e6	53.96	53.96	1.327e6	41.50	41.50	1.033e6	46.12	46.12	8.401e5	9.778e5	4.566e5	2.547e5	2.837e5	1.310e6	8.085e5	1.095e6	9.737e5	2.552e5	5.986e5	8.795e5	8.853e5	1.186e6	3.868e5	9.819e5	5.210e5	7.091e5
PRT	Q9CQV8	14-3-3 protein beta/alpha OS=Mus musculus OX=10090 GN=Ywhab PE=1 SV=3	null	null	Mouse_09-2020	null	[MS,MS:1001208,SEQUEST,]	643.27	149.576	null	null	0.44	2.595e7	17.58	17.58	2.376e7	17.73	17.73	2.186e7	15.73	15.73	1.289e7	1.024e7	1.187e7	1.601e7	1.878e7	2.154e7	1.050e7	1.146e7	1.055e7	1.345e7	1.562e7	1.829e7	1.408e7	1.156e7	9.391e6	1.545e7	1.703e7	1.539e7
PRT	P62821	Ras-related protein Rab-1A OS=Mus musculus OX=10090 GN=Rab1A PE=1 SV=3	null	null	Mouse_09-2020	null	[MS,MS:1001208,SEQUEST,]	385.92	127.356	null	null	0.47	7.804e6	30.63	30.63	1.217e7	32.28	32.28	1.137e7	35.92	35.92	7.548e6	4.462e6	4.791e6	3.475e6	3.273e6	5.863e6	5.756e6	7.623e6	5.549e6	7.948e6	1.114e7	5.142e6	6.401e6	6.507e6	7.696e6	4.249e6	6.543e6	8.417e6
PRT	Q9R0P5	Destrin OS=Mus musculus OX=10090 GN=Dstn PE=1 SV=3	null	null	Mouse_09-2020	null	[MS,MS:1001208,SEQUEST,]	235.13	90.575	null	null	0.48	1.148e7	44.62	44.62	1.078e7	40.44	40.44	7.036e6	42.39	42.39	7.095e6	8.057e6	8.395e6	3.529e6	3.565e6	1.027e7	6.600e6	6.740e6	6.734e6	5.497e6	2.154e6	4.053e6	7.917e6	6.834e6	2.975e6	5.392e6	6.297e6	3.632e6
PRT	Q501J6	Probable ATP-dependent RNA helicase DDX17 OS=Mus musculus OX=10090 GN=Ddx17 PE=1 SV=1	null	null	Mouse_09-2020	null	[MS,MS:1001208,SEQUEST,]	126.41	53.451	null	null	0.18	3.194e6	20.44	20.44	2.963e6	8.03	8.03	2.803e6	16.52	16.52	1.877e6	1.499e6	1.528e6	2.819e6	2.436e6	2.535e6	1.648e6	1.810e6	1.517e6	1.379e6	1.905e6	1.933e6	1.893e6	1.536e6	1.406e6	1.957e6	1.986e6	2.068e6
PRT	H3BIY9	AP complex subunit beta OS=Mus musculus OX=10090 GN=Ap2b1 PE=1 SV=1	null	null	Mouse_09-2020	null	[MS,MS:1001208,SEQUEST,]	145.69	66.395	null	null	0.15	5.753e6	18.28	18.28	6.439e6	32.86	32.86	4.675e6	29.47	29.47	4.180e6	2.646e6	3.042e6	3.246e6	3.179e6	6.556e6	4.492e6	4.353e6	3.269e6	1.280e6	2.832e6	4.118e6	4.550e6	3.702e6	1.869e6	4.364e6	3.688e6	2.910e6
PRT	J3QMG3	Voltage-dependent anion-selective channel protein 3 OS=Mus musculus OX=10090 GN=Vdac3 PE=1 SV=1	null	null	Mouse_09-2020	null	[MS,MS:1001208,SEQUEST,]	423.81	100.390	null	null	0.38	1.463e7	23.83	23.83	1.475e7	21.37	21.37	1.511e7	24.98	24.98	9.525e6	8.194e6	8.043e6	4.956e6	7.582e6	1.242e7	9.724e6	8.920e6	8.088e6	4.428e6	8.450e6	8.844e6	1.072e7	9.310e6	6.574e6	8.038e6	1.107e7	1.012e7
PRT	Q9Z2X1	Heterogeneous nuclear ribonucleoprotein F OS=Mus musculus OX=10090 GN=Hnrnpf PE=1 SV=3	null	null	Mouse_09-2020	null	[MS,MS:1001208,SEQUEST,]	180.98	68.597	null	null	0.23	7.455e6	8.53	8.53	6.125e6	38.34	38.34	5.652e6	21.07	21.07	4.354e6	4.320e6	3.483e6	4.323e6	4.501e6	6.521e6	3.932e6	5.694e6	4.472e6	2.708e6	1.775e6	3.852e6	4.763e6	3.689e6	3.068e6	5.232e6	3.543e6	3.339e6
PRT	E9Q1G8	Septin-7 OS=Mus musculus OX=10090 GN=Septin7 PE=1 SV=2	null	null	Mouse_09-2020	null	[MS,MS:1001208,SEQUEST,]	215.57	55.213	null	null	0.29	4.175e6	23.96	23.96	4.180e6	17.54	17.54	4.191e6	17.90	17.90	2.762e6	2.141e6	2.200e6	2.587e6	3.292e6	1.973e6	1.756e6	2.041e6	2.136e6	2.055e6	2.689e6	3.156e6	3.117e6	2.258e6	2.081e6	3.065e6	3.194e6	3.205e6
PRT	P52480	Pyruvate kinase PKM OS=Mus musculus OX=10090 GN=Pkm PE=1 SV=4	null	null	Mouse_09-2020	null	[MS,MS:1001208,SEQUEST,]	134.46	61.289	null	null	0.23	2.977e6	28.86	28.86	1.422e6	41.70	41.70	1.780e6	41.08	41.08	2.304e6	1.803e6	1.778e6	1.335e6	1.091e6	2.128e6	1.330e6	8.004e5	1.326e6	6.618e5	8.760e5	5.866e5	1.947e6	1.735e6	6.954e5	1.875e6	1.273e6	9.018e5
PRT	P19536	Cytochrome c oxidase subunit 5B, mitochondrial OS=Mus musculus OX=10090 GN=Cox5b PE=1 SV=1	null	null	Mouse_09-2020	null	[MS,MS:1001208,SEQUEST,]	595.51	83.633	null	null	0.36	5.038e7	20.26	20.26	4.439e7	10.19	10.19	4.685e7	10.36	10.36	2.682e7	2.284e7	2.173e7	3.287e7	4.034e7	5.321e7	2.381e7	2.776e7	2.028e7	2.185e7	2.970e7	3.358e7	3.116e7	2.438e7	2.337e7	4.660e7	3.546e7	3.777e7
PRT	Q9CQR2	40S ribosomal protein S21 OS=Mus musculus OX=10090 GN=Rps21 PE=1 SV=1	null	null	Mouse_09-2020	null	[MS,MS:1001208,SEQUEST,]	589.97	108.756	null	null	0.72	2.459e7	27.92	27.92	2.578e7	53.53	53.53	2.591e7	22.07	22.07	1.276e7	1.184e7	1.217e7	1.771e7	2.237e7	1.428e7	1.004e7	1.014e7	1.070e7	1.560e7	3.463e7	2.211e7	1.438e7	1.278e7	1.529e7	1.883e7	2.068e7	2.328e7
PRT	P62962	Profilin-1 OS=Mus musculus OX=10090 GN=Pfn1 PE=1 SV=2	null	null	Mouse_09-2020	null	[MS,MS:1001208,SEQUEST,]	500.90	89.994	null	null	0.66	4.032e7	26.89	26.89	3.880e7	10.14	10.14	4.401e7	8.47	8.47	3.076e7	2.225e7	2.914e7	2.325e7	2.028e7	2.712e7	2.016e7	2.184e7	1.965e7	2.264e7	2.532e7	2.488e7	2.389e7	2.403e7	2.015e7	4.565e7	3.792e7	2.875e7
PRT	Q91X91	Nicotinate-nucleotide pyrophosphorylase [carboxylating] OS=Mus musculus OX=10090 GN=Qprt PE=1 SV=1	null	null	Mouse_09-2020	null	[MS,MS:1001208,SEQUEST,]	598.99	121.137	null	null	0.33	3.973e7	13.49	13.49	3.998e7	15.26	15.26	4.005e7	15.87	15.87	2.312e7	1.716e7	1.810e7	2.454e7	2.803e7	3.799e7	2.077e7	2.448e7	1.865e7	1.510e7	2.499e7	3.026e7	2.495e7	2.103e7	1.522e7	3.293e7	3.143e7	3.035e7
PRT	Q9CQM8	60S ribosomal protein L21 OS=Mus musculus OX=10090 GN=Rpl21 PE=1 SV=1	null	null	Mouse_09-2020	null	[MS,MS:1001208,SEQUEST,]	534.52	119.508	null	null	0.45	1.930e7	19.89	19.89	1.936e7	35.43	35.43	2.332e7	7.68	7.68	1.106e7	9.258e6	9.588e6	1.381e7	1.691e7	1.474e7	1.017e7	1.044e7	9.529e6	9.880e6	2.221e7	1.532e7	1.409e7	1.298e7	1.044e7	2.100e7	1.902e7	1.495e7
PRT	P07309	Transthyretin OS=Mus musculus OX=10090 GN=Ttr PE=1 SV=1	null	null	Mouse_09-2020	null	[MS,MS:1001208,SEQUEST,]	529.32	121.393	null	null	0.67	2.101e7	32.43	32.43	2.815e7	8.84	8.84	2.641e7	24.51	24.51	1.240e7	7.743e6	5.935e6	1.546e7	1.462e7	2.564e7	1.778e7	1.847e7	1.289e7	1.582e7	1.535e7	1.693e7	1.551e7	1.229e7	1.413e7	3.968e7	1.552e7	1.725e7
PRT	Q9CQX2	Cytochrome b5 type B OS=Mus musculus OX=10090 GN=Cyb5b PE=1 SV=1	null	null	Mouse_09-2020	null	[MS,MS:1001208,SEQUEST,]	694.45	139.823	null	null	0.62	2.943e7	43.60	43.60	2.706e7	35.37	35.37	3.128e7	32.28	32.28	2.240e7	3.037e7	1.186e7	1.263e7	1.309e7	3.514e7	1.972e7	2.366e7	1.483e7	1.038e7	8.069e6	1.603e7	2.827e7	1.869e7	1.096e7	2.864e7	2.665e7	1.348e7
PRT	P55050	Fatty acid-binding protein, intestinal OS=Mus musculus OX=10090 GN=Fabp2 PE=1 SV=2	null	null	Mouse_09-2020	null	[MS,MS:1001208,SEQUEST,]	469.36	104.151	null	null	0.55	1.400e7	19.53	19.53	1.149e7	22.05	22.05	1.350e7	12.04	12.04	7.353e6	6.964e6	5.876e6	1.041e7	1.154e7	1.209e7	5.202e6	5.939e6	6.044e6	8.080e6	6.159e6	9.551e6	7.274e6	5.867e6	6.537e6	1.520e7	1.078e7	9.136e6
PRT	Q9D0S9	Histidine triad nucleotide-binding protein 2, mitochondrial OS=Mus musculus OX=10090 GN=Hint2 PE=1 SV=1	null	null	Mouse_09-2020	null	[MS,MS:1001208,SEQUEST,]	472.40	98.574	null	null	0.42	2.438e7	23.00	23.00	2.751e7	29.05	29.05	3.349e7	12.69	12.69	1.424e7	1.144e7	1.132e7	2.001e7	2.236e7	1.994e7	1.160e7	1.334e7	1.291e7	1.917e7	2.436e7	1.904e7	1.837e7	1.593e7	1.752e7	4.008e7	2.423e7	2.534e7
PRT	P70296	Phosphatidylethanolamine-binding protein 1 OS=Mus musculus OX=10090 GN=Pebp1 PE=1 SV=3	null	null	Mouse_09-2020	null	[MS,MS:1001208,SEQUEST,]	464.63	90.564	null	null	0.47	3.736e7	28.17	28.17	3.434e7	39.82	39.82	3.055e7	33.23	33.23	2.461e7	1.968e7	1.876e7	1.714e7	1.738e7	4.745e7	3.175e7	2.831e7	2.074e7	1.378e7	9.783e6	1.845e7	2.695e7	2.085e7	1.085e7	3.577e7	1.965e7	1.275e7
PRT	Q9CQ54	NADH dehydrogenase [ubiquinone] 1 subunit C2 OS=Mus musculus OX=10090 GN=Ndufc2 PE=1 SV=1	null	null	Mouse_09-2020	null	[MS,MS:1001208,SEQUEST,]	371.47	65.813	null	null	0.46	1.531e7	18.74	18.74	1.452e7	17.08	17.08	1.360e7	15.22	15.22	7.795e6	7.136e6	6.234e6	1.045e7	1.136e7	1.538e7	7.000e6	7.437e6	7.550e6	8.379e6	1.072e7	9.060e6	9.505e6	7.588e6	5.766e6	1.276e7	1.004e7	1.121e7
PRT	Q9DCS2	Methyltransferase-like 26 OS=Mus musculus OX=10090 GN=Mettl26 PE=1 SV=1	null	null	Mouse_09-2020	null	[MS,MS:1001208,SEQUEST,]	410.37	84.288	null	null	0.55	2.044e7	11.38	11.38	2.042e7	26.12	26.12	1.951e7	13.93	13.93	1.088e7	1.026e7	1.054e7	1.297e7	1.204e7	1.785e7	9.881e6	9.729e6	9.699e6	1.642e7	1.318e7	1.396e7	1.152e7	9.360e6	9.771e6	1.641e7	1.656e7	1.534e7
PRT	F8WJ41	40S ribosomal protein S15a (Fragment) OS=Mus musculus OX=10090 GN=Rps15a PE=1 SV=1	null	null	Mouse_09-2020	null	[MS,MS:1001208,SEQUEST,]	402.82	95.503	null	null	0.52	2.066e7	45.35	45.35	2.005e7	36.38	36.38	2.289e7	37.74	37.74	1.398e7	1.954e7	9.367e6	8.459e6	7.516e6	2.843e7	1.556e7	1.576e7	1.174e7	7.044e6	5.829e6	1.111e7	1.724e7	1.652e7	5.794e6	2.083e7	1.893e7	8.123e6
PRT	Q9CQ69	Cytochrome b-c1 complex subunit 8 OS=Mus musculus OX=10090 GN=Uqcrq PE=1 SV=3	null	null	Mouse_09-2020	null	[MS,MS:1001208,SEQUEST,]	277.46	59.136	null	null	0.51	2.690e7	23.49	23.49	3.014e7	25.89	25.89	2.662e7	12.71	12.71	1.427e7	1.239e7	1.200e7	2.122e7	2.406e7	2.289e7	1.183e7	1.248e7	1.291e7	1.901e7	2.099e7	2.284e7	1.486e7	1.380e7	1.465e7	2.600e7	2.053e7	2.247e7
PRT	Q6ZWV3	60S ribosomal protein L10 OS=Mus musculus OX=10090 GN=Rpl10 PE=1 SV=3	null	null	Mouse_09-2020	null	[MS,MS:1001208,SEQUEST,]	372.23	85.953	null	null	0.32	1.830e7	11.26	11.26	1.665e7	18.58	18.58	1.752e7	15.05	15.05	1.037e7	9.215e6	8.466e6	1.345e7	1.158e7	1.502e7	8.300e6	1.035e7	9.964e6	8.263e6	8.956e6	1.496e7	1.255e7	1.166e7	7.831e6	1.509e7	1.331e7	1.132e7
PRT	Q8R0N6	Hydroxyacid-oxoacid transhydrogenase, mitochondrial OS=Mus musculus OX=10090 GN=Adhfe1 PE=1 SV=2	null	null	Mouse_09-2020	null	[MS,MS:1001208,SEQUEST,]	374.45	101.751	null	null	0.28	7.889e6	29.03	29.03	8.770e6	39.40	39.40	8.623e6	23.84	23.84	4.346e6	3.752e6	3.952e6	6.080e6	7.142e6	4.239e6	2.817e6	3.111e6	4.003e6	6.650e6	7.401e6	6.238e6	4.592e6	3.750e6	5.231e6	6.297e6	7.174e6	7.532e6
PRT	O09061	Proteasome subunit beta type-1 OS=Mus musculus OX=10090 GN=Psmb1 PE=1 SV=1	null	null	Mouse_09-2020	null	[MS,MS:1001208,SEQUEST,]	435.14	101.397	null	null	0.43	1.290e7	11.26	11.26	1.119e7	16.81	16.81	1.241e7	15.43	15.43	6.720e6	6.517e6	6.069e6	7.710e6	8.242e6	1.178e7	6.553e6	7.432e6	6.296e6	5.973e6	4.688e6	6.648e6	8.624e6	5.771e6	5.112e6	1.425e7	8.732e6	8.657e6
PRT	P63037	DnaJ homolog subfamily A member 1 OS=Mus musculus OX=10090 GN=Dnaja1 PE=1 SV=1	null	null	Mouse_09-2020	null	[MS,MS:1001208,SEQUEST,]	363.05	112.411	null	null	0.30	7.331e6	20.06	20.06	5.410e6	12.10	12.10	7.218e6	23.16	23.16	3.589e6	4.003e6	3.706e6	2.928e6	4.406e6	6.203e6	2.913e6	3.158e6	2.614e6	2.813e6	3.890e6	4.288e6	3.883e6	3.902e6	3.400e6	9.130e6	8.568e6	4.765e6
PRT	P50171	Estradiol 17-beta-dehydrogenase 8 OS=Mus musculus OX=10090 GN=Hsd17b8 PE=1 SV=2	null	null	Mouse_09-2020	null	[MS,MS:1001208,SEQUEST,]	334.00	67.807	null	null	0.39	8.243e7	29.41	29.41	5.755e7	18.84	18.84	7.048e7	14.55	14.55	3.575e7	3.079e7	3.948e7	5.021e7	5.098e7	9.970e7	3.394e7	3.466e7	3.001e7	3.474e7	2.140e7	3.543e7	4.658e7	3.669e7	2.659e7	8.165e7	5.227e7	4.667e7
PRT	Q9DB29	Isoamyl acetate-hydrolyzing esterase 1 homolog OS=Mus musculus OX=10090 GN=Iah1 PE=1 SV=1	null	null	Mouse_09-2020	null	[MS,MS:1001208,SEQUEST,]	340.44	73.050	null	null	0.34	1.030e7	37.76	37.76	1.178e7	21.70	21.70	1.054e7	15.85	15.85	8.165e6	4.718e6	5.357e6	3.554e6	3.176e6	1.179e7	8.282e6	6.583e6	5.039e6	7.891e6	7.305e6	5.345e6	7.024e6	7.289e6	5.645e6	9.894e6	6.742e6	6.017e6
PRT	Q9D0J8	Parathymosin OS=Mus musculus OX=10090 GN=Ptms PE=1 SV=3	null	null	Mouse_09-2020	null	[MS,MS:1001208,SEQUEST,]	199.03	69.582	null	null	0.38	2.545e7	32.93	32.93	3.480e7	39.37	39.37	2.859e7	26.68	26.68	1.450e7	1.336e7	1.155e7	2.575e7	2.339e7	1.522e7	1.205e7	1.273e7	1.557e7	2.233e7	3.331e7	2.524e7	1.502e7	1.400e7	2.279e7	2.421e7	2.405e7	2.490e7
PRT	Q9JJI8	60S ribosomal protein L38 OS=Mus musculus OX=10090 GN=Rpl38 PE=1 SV=3	null	null	Mouse_09-2020	null	[MS,MS:1001208,SEQUEST,]	252.65	67.554	null	null	0.60	2.048e7	12.85	12.85	2.213e7	23.70	23.70	2.257e7	16.83	16.83	1.246e7	1.005e7	9.937e6	1.377e7	1.413e7	1.344e7	9.656e6	9.918e6	1.069e7	1.151e7	1.775e7	1.569e7	1.295e7	1.391e7	1.168e7	1.545e7	1.425e7	1.508e7
PRT	Q9D8L3	Signal sequence receptor subunit delta OS=Mus musculus OX=10090 GN=Ssr4 PE=1 SV=1	null	null	Mouse_09-2020	null	[MS,MS:1001208,SEQUEST,]	284.54	74.708	null	null	0.42	1.222e7	23.36	23.36	1.343e7	44.41	44.41	8.077e6	64.99	64.99	8.717e6	5.748e6	6.880e6	7.425e6	4.185e6	1.020e7	9.975e6	9.426e6	8.035e6	3.830e6	2.427e6	7.634e6	1.118e7	1.371e7	4.750e6	6.682e6	5.199e6	3.997e6
PRT	P20108	Thioredoxin-dependent peroxide reductase, mitochondrial OS=Mus musculus OX=10090 GN=Prdx3 PE=1 SV=1	null	null	Mouse_09-2020	null	[MS,MS:1001208,SEQUEST,]	223.07	57.970	null	null	0.36	2.848e7	18.21	18.21	2.851e7	15.77	15.77	2.553e7	18.11	18.11	1.933e7	2.078e7	1.464e7	1.470e7	1.724e7	2.295e7	1.529e7	1.811e7	1.640e7	1.597e7	1.266e7	1.789e7	1.735e7	1.597e7	1.171e7	1.779e7	2.106e7	1.520e7
PRT	Q99KC8	von Willebrand factor A domain-containing protein 5A OS=Mus musculus OX=10090 GN=Vwa5a PE=1 SV=2	null	null	Mouse_09-2020	null	[MS,MS:1001208,SEQUEST,]	150.76	61.312	null	null	0.10	2.054e6	17.49	17.49	2.603e6	28.14	28.14	2.593e6	39.80	39.80	1.234e6	8.883e5	1.246e6	1.486e6	1.262e6	1.700e6	1.833e6	1.676e6	1.471e6	8.819e5	8.851e5	1.612e6	1.707e6	1.570e6	5.562e5	2.565e6	1.974e6	6.808e5
PRT	Q6ZQI3	Malectin OS=Mus musculus OX=10090 GN=Mlec PE=1 SV=2	null	null	Mouse_09-2020	null	[MS,MS:1001208,SEQUEST,]	237.87	74.000	null	null	0.32	3.917e6	28.15	28.15	4.331e6	36.23	36.23	3.887e6	28.62	28.62	1.933e6	1.994e6	1.221e6	3.344e6	2.454e6	4.190e6	1.995e6	2.541e6	2.185e6	8.568e5	2.558e6	4.070e6	2.830e6	3.007e6	1.568e6	3.980e6	2.858e6	1.548e6
PRT	Q9WUM3	Coronin-1B OS=Mus musculus OX=10090 GN=Coro1b PE=1 SV=1	null	null	Mouse_09-2020	null	[MS,MS:1001208,SEQUEST,]	231.54	80.744	null	null	0.21	7.196e6	17.26	17.26	6.359e6	8.36	8.36	6.647e6	19.30	19.30	3.596e6	4.086e6	3.815e6	3.691e6	4.962e6	5.445e6	3.463e6	4.067e6	2.943e6	3.649e6	3.878e6	3.934e6	3.845e6	2.806e6	3.971e6	4.922e6	5.092e6	5.023e6
PRT	Q9DBG5	Perilipin-3 OS=Mus musculus OX=10090 GN=Plin3 PE=1 SV=1	null	null	Mouse_09-2020	null	[MS,MS:1001208,SEQUEST,]	184.55	81.046	null	null	0.34	2.979e6	17.13	17.13	3.750e6	35.21	35.21	3.034e6	12.92	12.92	1.660e6	1.419e6	1.540e6	1.991e6	2.082e6	1.833e6	9.423e5	2.182e6	1.154e6	2.388e6	2.234e6	3.052e6	1.591e6	1.817e6	1.576e6	2.337e6	2.483e6	1.914e6
PRT	P0DP27	Calmodulin-2 OS=Mus musculus OX=10090 GN=Calm2 PE=1 SV=1	null	null	Mouse_09-2020	null	[MS,MS:1001208,SEQUEST,]	229.13	87.363	null	null	0.62	9.184e6	46.83	46.83	1.011e7	49.78	49.78	6.994e6	46.42	46.42	6.326e6	2.834e6	3.640e6	6.963e6	5.477e6	1.626e7	6.880e6	8.896e6	4.300e6	3.579e6	1.645e6	1.100e7	4.239e6	5.528e6	3.412e6	9.927e6	3.228e6	1.390e6
PRT	P97461	40S ribosomal protein S5 OS=Mus musculus OX=10090 GN=Rps5 PE=1 SV=3	null	null	Mouse_09-2020	null	[MS,MS:1001208,SEQUEST,]	191.94	54.468	null	null	0.45	7.742e6	12.26	12.26	6.891e6	22.46	22.46	8.401e6	16.01	16.01	3.948e6	4.106e6	2.974e6	4.922e6	4.885e6	6.272e6	3.128e6	3.491e6	3.048e6	3.913e6	5.642e6	5.137e6	4.877e6	4.658e6	3.354e6	8.778e6	7.066e6	3.996e6
PRT	Q9CRD0	OCIA domain-containing protein 1 OS=Mus musculus OX=10090 GN=Ociad1 PE=1 SV=1	null	null	Mouse_09-2020	null	[MS,MS:1001208,SEQUEST,]	261.59	73.416	null	null	0.57	4.340e6	28.30	28.30	3.741e6	27.35	27.35	3.887e6	13.34	13.34	2.233e6	1.548e6	1.729e6	3.197e6	3.814e6	4.137e6	1.763e6	1.953e6	2.046e6	1.402e6	2.771e6	3.591e6	2.242e6	2.374e6	1.784e6	3.819e6	2.980e6	3.308e6
PRT	Q8BWP5	Alpha-tocopherol transfer protein OS=Mus musculus OX=10090 GN=Ttpa PE=1 SV=1	null	null	Mouse_09-2020	null	[MS,MS:1001208,SEQUEST,]	289.16	97.520	null	null	0.40	6.660e6	27.77	27.77	5.820e6	34.29	34.29	6.199e6	41.39	41.39	5.931e6	4.827e6	3.243e6	3.209e6	2.806e6	5.194e6	4.317e6	5.704e6	2.366e6	2.803e6	2.062e6	4.237e6	6.725e6	5.187e6	2.230e6	8.037e6	3.601e6	3.044e6
PRT	Q3TVK3	Aspartyl aminopeptidase OS=Mus musculus OX=10090 GN=Dnpep PE=1 SV=1	null	null	Mouse_09-2020	null	[MS,MS:1001208,SEQUEST,]	207.79	68.828	null	null	0.24	5.298e6	43.94	43.94	5.217e6	35.41	35.41	4.851e6	54.02	54.02	7.664e6	2.592e6	2.551e6	3.095e6	2.253e6	6.656e6	4.099e6	4.160e6	2.940e6	2.326e6	1.316e6	2.932e6	4.055e6	4.491e6	1.237e6	7.939e6	2.571e6	1.425e6
PRT	P84091	AP-2 complex subunit mu OS=Mus musculus OX=10090 GN=Ap2m1 PE=1 SV=1	null	null	Mouse_09-2020	null	[MS,MS:1001208,SEQUEST,]	122.51	42.062	null	null	0.21	5.074e6	13.47	13.47	4.858e6	39.61	39.61	4.096e6	24.62	24.62	3.377e6	2.673e6	2.339e6	2.267e6	2.737e6	4.564e6	2.961e6	3.549e6	3.281e6	2.071e6	8.655e5	3.218e6	3.564e6	3.076e6	1.807e6	3.435e6	3.299e6	2.497e6
PRT	P70168	Importin subunit beta-1 OS=Mus musculus OX=10090 GN=Kpnb1 PE=1 SV=2	null	null	Mouse_09-2020	null	[MS,MS:1001208,SEQUEST,]	155.80	68.370	null	null	0.12	4.273e6	33.80	33.80	4.674e6	44.80	44.80	4.726e6	21.53	21.53	1.516e6	3.060e6	1.579e6	2.769e6	3.798e6	3.346e6	1.564e6	2.256e6	1.971e6	3.769e6	5.302e6	3.597e6	2.738e6	2.048e6	2.546e6	4.398e6	3.614e6	4.488e6
PRT	P70670	Nascent polypeptide-associated complex subunit alpha, muscle-specific form OS=Mus musculus OX=10090 GN=Naca PE=1 SV=2	null	null	Mouse_09-2020	null	[MS,MS:1001208,SEQUEST,]	281.27	78.280	null	null	0.03	5.107e6	22.31	22.31	5.541e6	22.54	22.54	4.283e6	29.05	29.05	3.315e6	2.937e6	2.414e6	2.500e6	2.231e6	5.610e6	3.839e6	3.422e6	2.940e6	2.767e6	2.171e6	2.547e6	3.158e6	3.856e6	2.001e6	3.964e6	2.404e6	3.005e6
PRT	A0A1Y7VJ48	Tubulin-specific chaperone A OS=Mus musculus OX=10090 GN=Tbca PE=1 SV=1	null	null	Mouse_09-2020	null	[MS,MS:1001208,SEQUEST,]	156.93	67.017	null	null	0.73	8.279e6	19.85	19.85	7.268e6	41.23	41.23	7.141e6	30.40	30.40	5.384e6	3.758e6	4.127e6	5.218e6	5.845e6	4.241e6	2.452e6	3.063e6	2.947e6	5.330e6	7.260e6	5.819e6	4.312e6	3.375e6	5.748e6	5.710e6	8.189e6	4.537e6
PRT	Q91VR5	ATP-dependent RNA helicase DDX1 OS=Mus musculus OX=10090 GN=Ddx1 PE=1 SV=1	null	null	Mouse_09-2020	null	[MS,MS:1001208,SEQUEST,]	209.88	72.205	null	null	0.16	4.865e6	28.83	28.83	4.100e6	28.76	28.76	3.986e6	21.58	21.58	4.704e6	3.157e6	2.790e6	2.281e6	2.393e6	3.121e6	2.050e6	2.366e6	1.084e6	2.191e6	3.182e6	3.495e6	2.642e6	2.328e6	1.612e6	3.026e6	2.813e6	3.480e6
PRT	Q9DBN5	Lon protease homolog 2, peroxisomal OS=Mus musculus OX=10090 GN=Lonp2 PE=1 SV=1	null	null	Mouse_09-2020	null	[MS,MS:1001208,SEQUEST,]	159.20	63.549	null	null	0.13	2.358e6	48.77	48.77	2.383e6	25.29	25.29	2.725e6	49.48	49.48	3.308e6	1.427e6	1.612e6	9.203e5	9.842e5	1.674e6	1.748e6	9.593e5	1.078e6	1.323e6	9.303e5	1.895e6	2.254e6	1.232e6	1.656e6	1.084e6	3.703e6	1.169e6
PRT	Q9WV55	Vesicle-associated membrane protein-associated protein A OS=Mus musculus OX=10090 GN=Vapa PE=1 SV=2	null	null	Mouse_09-2020	null	[MS,MS:1001208,SEQUEST,]	195.15	84.542	null	null	0.45	6.903e6	21.02	21.02	5.637e6	37.85	37.85	5.997e6	44.71	44.71	4.871e6	4.774e6	2.979e6	4.009e6	5.467e6	4.321e6	2.584e6	3.309e6	2.027e6	2.963e6	6.159e6	4.989e6	2.684e6	2.573e6	2.328e6	7.911e6	9.459e6	4.987e6
PRT	Q91VT4	Carbonyl reductase family member 4 OS=Mus musculus OX=10090 GN=Cbr4 PE=1 SV=2	null	null	Mouse_09-2020	null	[MS,MS:1001208,SEQUEST,]	148.91	62.384	null	null	0.43	6.076e6	25.90	25.90	5.209e6	19.05	19.05	5.108e6	29.41	29.41	3.585e6	4.693e6	2.850e6	2.821e6	3.654e6	6.728e6	3.193e6	3.018e6	3.018e6	2.517e6	1.960e6	3.662e6	3.288e6	3.233e6	1.761e6	4.668e6	5.658e6	2.402e6
PRT	O35423	Serine--pyruvate aminotransferase, mitochondrial OS=Mus musculus OX=10090 GN=Agxt PE=1 SV=3	null	null	Mouse_09-2020	null	[MS,MS:1001208,SEQUEST,]	175.19	59.071	null	null	0.23	8.709e6	41.99	41.99	9.424e6	44.36	44.36	8.620e6	29.80	29.80	9.397e6	3.686e6	4.061e6	1.113e7	4.419e6	7.094e6	5.779e6	5.458e6	3.801e6	7.779e6	2.799e6	1.187e7	5.047e6	6.435e6	3.378e6	8.662e6	4.633e6	8.480e6
PRT	Q61635	GTP-binding protein OS=Mus musculus OX=10090 GN=Ifi47 PE=1 SV=1	null	null	Mouse_09-2020	null	[MS,MS:1001208,SEQUEST,]	133.40	53.640	null	null	0.17	1.092e7	9.46	9.46	3.774e6	17.57	17.57	2.762e6	32.26	32.26	7.719e6	5.579e6	5.091e6	7.245e6	5.727e6	7.992e6	1.762e6	2.400e6	1.695e6	1.453e6	2.491e6	2.779e6	2.300e6	2.379e6	1.148e6	2.055e6	1.674e6	2.179e6
PRT	Q9JMH6	Thioredoxin reductase 1, cytoplasmic OS=Mus musculus OX=10090 GN=Txnrd1 PE=1 SV=3	null	null	Mouse_09-2020	null	[MS,MS:1001208,SEQUEST,]	170.70	68.125	null	null	0.20	4.496e6	25.93	25.93	4.214e6	27.66	27.66	3.810e6	34.53	34.53	3.166e6	3.197e6	2.286e6	2.617e6	2.407e6	2.229e6	2.022e6	2.866e6	2.183e6	2.043e6	3.314e6	1.637e6	2.166e6	1.702e6	1.982e6	1.693e6	3.453e6	3.576e6
PRT	Q3TQC7	Ectonucleoside triphosphate diphosphohydrolase 5 OS=Mus musculus OX=10090 GN=Entpd5 PE=1 SV=1	null	null	Mouse_09-2020	null	[MS,MS:1001208,SEQUEST,]	222.39	74.880	null	null	0.24	8.788e6	43.08	43.08	8.254e6	44.84	44.84	8.081e6	8.55	8.55	1.007e7	5.037e6	3.751e6	3.157e6	2.919e6	7.818e6	6.668e6	5.178e6	3.758e6	7.428e6	1.653e6	4.734e6	4.800e6	4.396e6	4.279e6	7.146e6	6.121e6	4.436e6
PRT	Q9Z2Y8	Pyridoxal phosphate homeostasis protein OS=Mus musculus OX=10090 GN=Plpbp PE=1 SV=1	null	null	Mouse_09-2020	null	[MS,MS:1001208,SEQUEST,]	172.48	76.542	null	null	0.41	7.248e6	27.14	27.14	7.584e6	30.01	30.01	9.178e6	9.54	9.54	3.102e6	3.575e6	4.558e6	4.676e6	6.241e6	5.672e6	2.305e6	4.026e6	4.652e6	4.406e6	5.556e6	4.231e6	4.522e6	5.461e6	4.240e6	9.303e6	7.373e6	5.904e6
PRT	Q3UW64	Bifunctional UDP-N-acetylglucosamine 2-epimerase/N-acetylmannosamine kinase OS=Mus musculus OX=10090 GN=Gne PE=1 SV=1	null	null	Mouse_09-2020	null	[MS,MS:1001208,SEQUEST,]	139.22	66.341	null	null	0.14	5.289e6	25.53	25.53	4.346e6	24.37	24.37	3.885e6	26.37	26.37	3.286e6	2.989e6	2.612e6	1.652e6	2.506e6	4.740e6	2.668e6	3.558e6	2.295e6	1.550e6	2.046e6	2.859e6	3.052e6	3.393e6	1.756e6	3.376e6	3.254e6	2.272e6
PRT	P26645	Myristoylated alanine-rich C-kinase substrate OS=Mus musculus OX=10090 GN=Marcks PE=1 SV=2	null	null	Mouse_09-2020	null	[MS,MS:1001208,SEQUEST,]	136.55	57.502	null	null	0.41	9.248e5	56.41	56.41	8.992e5	14.18	14.18	7.071e5	30.42	30.42	3.600e5	3.051e5	4.136e5	6.080e5	5.832e5	1.749e6	5.879e5	6.433e5	3.576e5	4.159e5	5.566e5	5.724e5	4.609e5	3.932e5	1.824e5	6.958e5	5.661e5	2.570e5
PRT	Q91VM5	RNA binding motif protein, X-linked-like-1 OS=Mus musculus OX=10090 GN=Rbmxl1 PE=2 SV=1	null	null	Mouse_09-2020	null	[MS,MS:1001208,SEQUEST,]	64.57	42.832	null	null	0.25	2.217e6	18.40	18.40	2.293e6	35.72	35.72	2.448e6	5.94	5.94	1.167e6	1.168e6	1.243e6	1.339e6	1.200e6	2.335e6	3.895e5	1.072e6	1.119e6	1.331e6	1.470e6	1.525e6	1.435e6	1.344e6	1.257e6	2.313e6	1.609e6	1.629e6
PRT	Q8R2K3	Single-stranded DNA-binding protein, mitochondrial OS=Mus musculus OX=10090 GN=Ssbp1 PE=1 SV=1	null	null	Mouse_09-2020	null	[MS,MS:1001208,SEQUEST,]	184.83	48.997	null	null	0.59	3.256e6	22.95	22.95	3.825e6	29.03	29.03	3.157e6	12.09	12.09	1.746e6	1.269e6	1.735e6	2.087e6	2.755e6	2.578e6	1.195e6	1.527e6	1.671e6	2.199e6	2.480e6	3.017e6	1.886e6	1.701e6	1.734e6	2.368e6	2.279e6	2.112e6
PRT	A0A1L1STE6	Isocitrate dehydrogenase [NAD] subunit, mitochondrial OS=Mus musculus OX=10090 GN=Idh3a PE=1 SV=1	null	null	Mouse_09-2020	null	[MS,MS:1001208,SEQUEST,]	141.61	55.739	null	null	0.18	4.676e6	37.92	37.92	4.772e6	28.68	28.68	3.709e6	27.43	27.43	3.225e6	2.768e6	2.080e6	1.817e6	2.110e6	6.788e6	4.557e6	3.045e6	2.579e6	1.972e6	2.184e6	2.981e6	2.934e6	3.316e6	1.964e6	3.474e6	2.281e6	2.295e6
PRT	O88962	7-alpha-hydroxycholest-4-en-3-one 12-alpha-hydroxylase OS=Mus musculus OX=10090 GN=Cyp8b1 PE=1 SV=1	null	null	Mouse_09-2020	null	[MS,MS:1001208,SEQUEST,]	146.86	41.840	null	null	0.18	4.533e6	21.69	21.69	4.906e6	34.54	34.54	3.827e6	26.74	26.74	3.386e6	3.193e6	2.316e6	2.497e6	2.140e6	3.147e6	3.475e6	3.183e6	2.217e6	2.727e6	1.406e6	1.693e6	3.244e6	2.305e6	1.904e6	2.714e6	2.912e6	1.848e6
PRT	Q3UIU2	NADH dehydrogenase [ubiquinone] 1 beta subcomplex subunit 6 OS=Mus musculus OX=10090 GN=Ndufb6 PE=1 SV=3	null	null	Mouse_09-2020	null	[MS,MS:1001208,SEQUEST,]	170.49	52.313	null	null	0.62	6.606e6	11.42	11.42	6.664e6	17.09	17.09	6.849e6	12.64	12.64	4.551e6	3.357e6	3.760e6	4.137e6	3.713e6	5.136e6	4.210e6	4.222e6	4.174e6	3.296e6	3.515e6	3.578e6	4.343e6	3.866e6	3.645e6	6.640e6	4.974e6	3.308e6
PRT	P46638	Ras-related protein Rab-11B OS=Mus musculus OX=10090 GN=Rab11b PE=1 SV=3	null	null	Mouse_09-2020	null	[MS,MS:1001208,SEQUEST,]	134.48	35.805	null	null	0.33	7.605e6	28.73	28.73	8.194e6	38.60	38.60	6.379e6	46.25	46.25	5.376e6	4.853e6	4.959e6	3.365e6	3.149e6	5.950e6	6.345e6	6.398e6	5.266e6	2.959e6	2.272e6	4.273e6	6.838e6	6.441e6	3.322e6	3.395e6	4.637e6	3.433e6
PRT	P70697	Uroporphyrinogen decarboxylase OS=Mus musculus OX=10090 GN=Urod PE=1 SV=2	null	null	Mouse_09-2020	null	[MS,MS:1001208,SEQUEST,]	94.52	45.315	null	null	0.26	3.053e6	20.33	20.33	3.368e6	28.09	28.09	2.516e6	43.45	43.45	2.100e6	1.116e6	1.519e6	1.819e6	1.536e6	3.201e6	2.196e6	2.248e6	2.377e6	1.614e6	1.401e6	1.661e6	2.087e6	1.513e6	6.940e5	2.289e6	1.031e6	2.671e6
PRT	Q9QYC7	Vitamin K-dependent gamma-carboxylase OS=Mus musculus OX=10090 GN=Ggcx PE=1 SV=1	null	null	Mouse_09-2020	null	[MS,MS:1001208,SEQUEST,]	115.01	60.297	null	null	0.13	2.610e6	46.69	46.69	2.457e6	60.09	60.09	2.731e6	23.35	23.35	3.444e6	7.654e5	1.092e6	1.114e6	1.759e6	2.563e6	1.586e6	3.712e6	9.092e5	6.464e5	1.336e6	2.332e6	1.739e6	1.381e6	9.755e5	3.045e6	1.411e6	2.190e6
PRT	P14094	Sodium/potassium-transporting ATPase subunit beta-1 OS=Mus musculus OX=10090 GN=Atp1b1 PE=1 SV=1	null	null	Mouse_09-2020	null	[MS,MS:1001208,SEQUEST,]	108.52	52.799	null	null	0.29	6.151e6	16.50	16.50	6.572e6	16.45	16.45	5.517e6	27.35	27.35	3.806e6	3.622e6	3.649e6	3.339e6	3.238e6	5.498e6	3.709e6	4.488e6	3.728e6	2.497e6	3.676e6	4.630e6	4.952e6	4.540e6	2.205e6	5.557e6	3.928e6	3.571e6
PRT	P62717	60S ribosomal protein L18a OS=Mus musculus OX=10090 GN=Rpl18a PE=1 SV=1	null	null	Mouse_09-2020	null	[MS,MS:1001208,SEQUEST,]	109.94	32.036	null	null	0.35	1.161e7	29.45	29.45	1.440e7	27.62	27.62	1.413e7	7.67	7.67	7.395e6	5.779e6	5.560e6	8.982e6	9.520e6	4.758e6	5.588e6	7.232e6	6.090e6	8.551e6	1.180e7	1.216e7	8.279e6	7.778e6	6.326e6	1.191e7	1.068e7	9.364e6
PRT	Q9D024	Coiled-coil domain-containing protein 47 OS=Mus musculus OX=10090 GN=Ccdc47 PE=1 SV=2	null	null	Mouse_09-2020	null	[MS,MS:1001208,SEQUEST,]	83.73	49.238	null	null	0.20	4.962e6	22.36	22.36	5.480e6	21.81	21.81	5.002e6	11.63	11.63	2.923e6	2.261e6	2.245e6	3.085e6	4.348e6	5.644e6	2.768e6	2.971e6	2.301e6	3.118e6	4.585e6	4.516e6	3.145e6	2.629e6	2.321e6	4.824e6	3.905e6	4.092e6
PRT	A0A087WQ94	Tensin 1 (Fragment) OS=Mus musculus OX=10090 GN=Tns1 PE=1 SV=1	null	null	Mouse_09-2020	null	[MS,MS:1001208,SEQUEST,]	71.04	43.726	null	null	0.07	1.047e6	45.80	45.80	1.113e6	58.65	58.65	1.141e6	30.89	30.89	6.105e5	4.333e5	5.507e5	8.117e5	1.181e6	3.610e5	2.034e5	3.913e5	5.737e5	9.552e5	1.315e6	7.004e5	6.978e5	4.526e5	8.607e5	9.274e5	8.266e5	1.117e6
PRT	P59325	Eukaryotic translation initiation factor 5 OS=Mus musculus OX=10090 GN=Eif5 PE=1 SV=1	null	null	Mouse_09-2020	null	[MS,MS:1001208,SEQUEST,]	92.70	29.836	null	null	0.17	5.851e6	11.94	11.94	5.152e6	21.13	21.13	5.944e6	18.56	18.56	3.968e6	3.000e6	2.719e6	3.457e6	4.550e6	4.433e6	3.176e6	2.777e6	2.750e6	1.553e6	3.410e6	3.374e6	3.885e6	3.780e6	2.753e6	3.891e6	4.293e6	4.041e6
PRT	A0A498WGK2	Asparagine--tRNA ligase OS=Mus musculus OX=10090 GN=Nars PE=1 SV=1	null	null	Mouse_09-2020	null	[MS,MS:1001208,SEQUEST,]	154.35	72.508	null	null	0.14	4.127e6	27.63	27.63	4.515e6	36.56	36.56	4.542e6	25.20	25.20	1.778e6	1.516e6	1.668e6	2.921e6	2.881e6	4.479e6	1.411e6	1.678e6	3.090e6	2.042e6	3.219e6	3.501e6	2.846e6	3.102e6	2.337e6	2.864e6	2.344e6	2.892e6
PRT	Q9ER72	Cysteine--tRNA ligase, cytoplasmic OS=Mus musculus OX=10090 GN=Cars1 PE=1 SV=2	null	null	Mouse_09-2020	null	[MS,MS:1001208,SEQUEST,]	104.00	57.183	null	null	0.14	1.295e6	22.21	22.21	1.854e6	22.50	22.50	1.508e6	44.63	44.63	1.338e6	9.171e5	5.877e5	7.649e5	8.048e5	1.024e6	1.623e6	1.258e6	1.005e6	8.290e5	9.651e5	1.069e6	1.352e6	1.331e6	6.817e5	4.882e5	1.262e6	8.764e5
PRT	P47758	Signal recognition particle receptor subunit beta OS=Mus musculus OX=10090 GN=Srprb PE=1 SV=1	null	null	Mouse_09-2020	null	[MS,MS:1001208,SEQUEST,]	149.15	58.579	null	null	0.28	2.971e6	21.90	21.90	2.720e6	52.03	52.03	2.846e6	13.87	13.87	1.661e6	1.285e6	1.228e6	2.179e6	2.557e6	2.729e6	1.046e6	1.442e6	1.228e6	1.513e6	3.881e6	2.902e6	1.589e6	1.402e6	1.508e6	2.248e6	2.424e6	2.107e6
PRT	D3Z3S1	Prolactin regulatory element-binding protein OS=Mus musculus OX=10090 GN=Preb PE=1 SV=1	null	null	Mouse_09-2020	null	[MS,MS:1001208,SEQUEST,]	126.97	45.230	null	null	0.30	2.152e6	20.20	20.20	1.927e6	27.52	27.52	1.623e6	14.89	14.89	1.481e6	1.088e6	1.132e6	7.762e5	1.213e6	1.830e6	1.163e6	1.134e6	1.161e6	5.692e5	8.408e5	1.571e6	1.158e6	1.187e6	7.806e5	1.632e6	1.216e6	1.004e6
PRT	Q61081	Hsp90 co-chaperone Cdc37 OS=Mus musculus OX=10090 GN=Cdc37 PE=1 SV=1	null	null	Mouse_09-2020	null	[MS,MS:1001208,SEQUEST,]	66.27	58.178	null	null	0.22	5.424e6	16.87	16.87	6.186e6	29.41	29.41	6.205e6	11.55	11.55	3.266e6	2.789e6	2.513e6	3.463e6	4.244e6	3.433e6	2.833e6	2.545e6	2.450e6	4.440e6	4.407e6	5.435e6	3.622e6	3.317e6	3.355e6	4.813e6	5.122e6	4.078e6
PRT	Q8BM55	Transmembrane protein 214 OS=Mus musculus OX=10090 GN=Tmem214 PE=1 SV=1	null	null	Mouse_09-2020	null	[MS,MS:1001208,SEQUEST,]	120.90	46.188	null	null	0.15	1.859e6	9.19	9.19	2.270e6	51.06	51.06	1.664e6	14.05	14.05	1.232e6	9.310e5	8.314e5	1.205e6	1.152e6	1.874e6	1.343e6	1.363e6	8.469e5	2.098e5	2.227e6	1.631e6	1.007e6	1.166e6	7.986e5	1.419e6	1.218e6	1.152e6
PRT	P47791	Glutathione reductase, mitochondrial OS=Mus musculus OX=10090 GN=Gsr PE=1 SV=3	null	null	Mouse_09-2020	null	[MS,MS:1001208,SEQUEST,]	146.36	52.898	null	null	0.20	5.439e6	50.60	50.60	6.144e6	28.41	28.41	8.052e6	48.00	48.00	5.116e6	2.920e6	6.167e6	2.665e6	3.233e6	3.786e6	4.520e6	5.759e6	3.295e6	2.813e6	3.234e6	3.055e6	8.719e6	4.713e6	3.695e6	2.440e6	5.668e6	5.773e6
PRT	Q7M6Y3-5	Isoform 5 of Phosphatidylinositol-binding clathrin assembly protein OS=Mus musculus OX=10090 GN=Picalm	null	null	Mouse_09-2020	null	[MS,MS:1001208,SEQUEST,]	105.71	58.327	null	null	0.16	1.945e6	32.51	32.51	1.888e6	11.87	11.87	1.437e6	43.76	43.76	1.196e6	6.385e5	1.211e6	1.296e6	9.230e5	2.437e6	9.989e5	1.119e6	1.017e6	9.819e5	8.716e5	1.291e6	8.468e5	7.844e5	7.075e5	2.543e6	2.449e6	7.894e5
PRT	Q9DBH5	Vesicular integral-membrane protein VIP36 OS=Mus musculus OX=10090 GN=Lman2 PE=1 SV=2	null	null	Mouse_09-2020	null	[MS,MS:1001208,SEQUEST,]	91.96	39.363	null	null	0.23	5.796e7	31.67	31.67	5.581e7	39.72	39.72	4.348e7	33.99	33.99	4.331e7	2.659e7	2.771e7	3.254e7	3.420e7	8.782e7	5.474e7	4.211e7	2.676e7	2.414e7	1.390e7	3.778e7	3.152e7	3.782e7	1.535e7	5.504e7	2.419e7	2.301e7
PRT	P60122	RuvB-like 1 OS=Mus musculus OX=10090 GN=Ruvbl1 PE=1 SV=1	null	null	Mouse_09-2020	null	[MS,MS:1001208,SEQUEST,]	83.99	36.386	null	null	0.21	2.328e6	14.34	14.34	2.199e6	11.26	11.26	2.192e6	27.22	27.22	1.402e6	1.239e6	1.348e6	1.393e6	1.267e6	2.227e6	1.276e6	1.342e6	1.262e6	1.119e6	1.317e6	1.246e6	1.409e6	1.482e6	1.210e6	1.112e6	1.510e6	1.202e6
PRT	O08914	Fatty-acid amide hydrolase 1 OS=Mus musculus OX=10090 GN=Faah PE=1 SV=1	null	null	Mouse_09-2020	null	[MS,MS:1001208,SEQUEST,]	60.37	59.261	null	null	0.15	1.568e6	45.61	45.61	9.996e5	99.38	99.38	9.992e5	61.10	61.10	1.676e6	6.792e5	8.629e5	3.893e5	5.858e5	1.678e6	2.496e6	1.128e6	8.984e5	7.229e4	3.139e5	3.060e5	7.160e5	1.070e6	4.123e5	8.071e5	1.247e6	6.260e4
PRT	O70305	Ataxin-2 OS=Mus musculus OX=10090 GN=Atxn2 PE=1 SV=1	null	null	Mouse_09-2020	null	[MS,MS:1001208,SEQUEST,]	65.46	42.060	null	null	0.09	1.227e6	30.52	30.52	1.237e6	57.94	57.94	9.690e5	37.90	37.90	6.764e5	4.231e5	6.727e5	9.525e5	1.127e6	8.496e5	4.123e5	2.592e5	5.453e5	1.227e6	1.321e6	9.110e5	5.305e5	3.631e5	7.586e5	1.579e6	7.841e5	4.355e5
PRT	E9QKK8	Phospholipid-transporting ATPase OS=Mus musculus OX=10090 GN=Atp11c PE=1 SV=1	null	null	Mouse_09-2020	null	[MS,MS:1001208,SEQUEST,]	83.55	53.436	null	null	0.08	3.471e6	17.26	17.26	3.309e6	28.62	28.62	3.672e6	27.05	27.05	1.961e6	2.109e6	2.055e6	2.101e6	1.809e6	2.910e6	2.392e6	3.245e6	1.729e6	1.553e6	1.525e6	2.056e6	2.974e6	2.794e6	1.925e6	2.379e6	2.554e6	2.295e6
PRT	Q9WV54	Acid ceramidase OS=Mus musculus OX=10090 GN=Asah1 PE=1 SV=1	null	null	Mouse_09-2020	null	[MS,MS:1001208,SEQUEST,]	87.08	42.943	null	null	0.26	4.931e5	118.67	118.67	7.593e5	67.02	67.02	1.385e6	59.76	59.76	1.812e6	null	2.098e5	3.123e5	3.031e5	1.595e5	4.277e5	4.788e5	1.991e5	1.112e6	5.981e5	3.468e5	5.586e5	7.074e5	1.474e6	7.278e5	2.448e6	9.680e5
PRT	Q8QZY1	Eukaryotic translation initiation factor 3 subunit L OS=Mus musculus OX=10090 GN=Eif3l PE=1 SV=1	null	null	Mouse_09-2020	null	[MS,MS:1001208,SEQUEST,]	74.79	50.004	null	null	0.20	1.743e6	23.36	23.36	1.791e6	22.94	22.94	1.528e6	27.44	27.44	1.061e6	6.319e5	1.002e6	8.684e5	1.176e6	1.821e6	1.282e6	9.438e5	8.339e5	1.164e6	6.480e5	1.249e6	1.118e6	9.772e5	7.146e5	9.047e5	1.236e6	6.970e5
PRT	A2AL85	Aspartyl/asparaginyl beta-hydroxylase OS=Mus musculus OX=10090 GN=Asph PE=1 SV=1	null	null	Mouse_09-2020	null	[MS,MS:1001208,SEQUEST,]	115.43	55.863	null	null	0.18	9.057e5	29.53	29.53	1.109e6	28.43	28.43	1.231e6	31.27	31.27	5.875e5	2.405e5	4.531e5	6.645e5	3.615e5	7.723e5	4.513e5	7.087e5	5.939e5	5.350e5	5.390e5	1.136e6	1.017e6	6.798e5	7.901e5	9.594e5	5.103e5	7.955e5
PRT	Q64737	Trifunctional purine biosynthetic protein adenosine-3 OS=Mus musculus OX=10090 GN=Gart PE=1 SV=3	null	null	Mouse_09-2020	null	[MS,MS:1001208,SEQUEST,]	50.99	36.013	null	null	0.10	2.151e6	30.37	30.37	1.635e6	34.06	34.06	2.175e6	25.72	25.72	1.504e6	1.067e6	1.253e6	1.723e6	6.692e5	1.455e6	1.129e6	1.006e6	9.800e5	3.448e5	6.698e5	1.060e6	1.366e6	1.151e6	1.162e6	1.356e6	9.359e5	1.467e6
PRT	Q61768	Kinesin-1 heavy chain OS=Mus musculus OX=10090 GN=Kif5b PE=1 SV=3	null	null	Mouse_09-2020	null	[MS,MS:1001208,SEQUEST,]	59.73	37.560	null	null	0.12	1.743e6	53.56	53.56	1.613e6	24.65	24.65	1.733e6	39.65	39.65	1.177e6	9.476e5	1.986e6	1.028e6	1.061e6	1.004e6	7.049e5	7.404e5	7.289e5	8.961e5	1.326e6	1.182e6	6.007e5	5.292e5	9.675e5	2.097e6	2.071e6	1.018e6
PRT	Q61035	Histidine--tRNA ligase, cytoplasmic OS=Mus musculus OX=10090 GN=Hars1 PE=1 SV=2	null	null	Mouse_09-2020	null	[MS,MS:1001208,SEQUEST,]	95.47	47.757	null	null	0.18	2.390e6	17.53	17.53	2.274e6	24.57	24.57	2.279e6	31.06	31.06	1.795e6	1.278e6	1.065e6	1.235e6	1.125e6	2.444e6	1.938e6	1.638e6	1.171e6	1.005e6	9.644e5	1.433e6	1.437e6	1.930e6	9.261e5	2.689e6	1.082e6	1.386e6
PRT	P97384	Annexin A11 OS=Mus musculus OX=10090 GN=Anxa11 PE=1 SV=2	null	null	Mouse_09-2020	null	[MS,MS:1001208,SEQUEST,]	45.06	39.861	null	null	0.20	2.025e6	15.92	15.92	1.729e6	32.58	32.58	1.880e6	17.01	17.01	1.207e6	1.152e6	9.961e5	1.202e6	8.539e5	1.732e6	1.015e6	1.278e6	1.300e6	9.200e5	5.523e5	1.059e6	1.339e6	9.764e5	1.087e6	1.467e6	1.491e6	1.038e6
PRT	E9QAT4-2	Isoform 2 of Protein transport protein Sec16A OS=Mus musculus OX=10090 GN=Sec16a	null	null	Mouse_09-2020	null	[MS,MS:1001208,SEQUEST,]	33.16	28.961	null	null	0.06	4.417e5	33.16	33.16	2.690e5	51.55	51.55	3.855e5	38.89	38.89	2.526e5	1.669e5	1.722e5	3.165e5	3.254e5	6.253e5	7.442e4	2.246e5	1.915e5	7.779e4	1.116e5	3.140e5	2.164e5	2.211e5	1.052e5	4.554e5	3.725e5	1.034e5
PRT	P68134	Actin, alpha skeletal muscle OS=Mus musculus OX=10090 GN=Acta1 PE=1 SV=1	null	null	Mouse_09-2020	null	[MS,MS:1001208,SEQUEST,]	2770.76	574.342	null	null	0.40	4.089e7	26.06	26.06	4.432e7	43.53	43.53	4.226e7	31.81	31.81	2.926e7	2.143e7	1.859e7	2.202e7	1.585e7	4.835e7	3.659e7	3.607e7	3.318e7	1.547e7	1.300e7	2.171e7	2.882e7	2.821e7	1.572e7	6.528e7	2.745e7	1.907e7
PRT	Q8VCU1	Carboxylesterase 3B OS=Mus musculus OX=10090 GN=Ces3b PE=1 SV=2	null	null	Mouse_09-2020	null	[MS,MS:1001208,SEQUEST,]	1100.51	235.595	null	null	0.32	2.111e7	37.56	37.56	2.444e7	30.06	30.06	2.252e7	30.53	30.53	2.846e7	1.026e7	1.146e7	1.230e7	1.365e7	1.447e7	1.760e7	1.286e7	1.976e7	1.126e7	1.110e7	1.853e7	1.984e7	1.627e7	1.414e7	1.803e7	1.346e7	1.096e7
PRT	Q91WL5	Cytochrome P450 4A12A OS=Mus musculus OX=10090 GN=Cyp4a12a PE=1 SV=2	null	null	Mouse_09-2020	null	[MS,MS:1001208,SEQUEST,]	481.80	153.026	null	null	0.34	3.311e7	18.95	18.95	2.664e7	30.97	30.97	1.906e7	37.82	37.82	2.238e7	1.733e7	1.507e7	1.442e7	1.473e7	3.156e7	1.847e7	1.740e7	1.307e7	1.223e7	5.794e6	1.763e7	2.181e7	1.646e7	8.656e6	2.015e7	1.357e7	9.861e6
PRT	Q8VC28	Aldo-keto reductase family 1 member C13 OS=Mus musculus OX=10090 GN=Akr1c13 PE=1 SV=2	null	null	Mouse_09-2020	null	[MS,MS:1001208,SEQUEST,]	916.01	196.981	null	null	0.55	4.840e7	12.81	12.81	4.908e7	23.60	23.60	4.806e7	14.51	14.51	3.119e7	2.606e7	2.589e7	2.812e7	2.851e7	5.125e7	3.306e7	3.885e7	2.430e7	1.574e7	2.798e7	3.126e7	2.822e7	2.634e7	2.336e7	4.624e7	4.889e7	3.682e7
PRT	Q8K370	Acyl-CoA dehydrogenase family member 10 OS=Mus musculus OX=10090 GN=Acad10 PE=1 SV=1	null	null	Mouse_09-2020	null	[MS,MS:1001208,SEQUEST,]	248.05	98.341	null	null	0.19	5.960e6	27.18	27.18	5.867e6	14.28	14.28	6.675e6	17.90	17.90	3.891e6	4.375e6	4.387e6	3.213e6	3.751e6	4.296e6	3.418e6	3.504e6	3.699e6	3.197e6	2.983e6	3.916e6	4.186e6	4.492e6	3.604e6	4.897e6	4.715e6	3.749e6
PRT	D3YVP6	Glutathione S-transferase Mu 7 OS=Mus musculus OX=10090 GN=Gstm7 PE=1 SV=2	null	null	Mouse_09-2020	null	[MS,MS:1001208,SEQUEST,]	898.02	188.686	null	null	0.50	1.308e6	38.58	38.58	1.793e6	43.70	43.70	1.354e6	68.81	68.81	1.127e6	1.051e6	6.835e5	4.282e5	7.056e5	7.085e5	1.337e6	1.470e6	1.364e6	7.511e5	7.266e5	5.171e5	9.280e5	1.242e6	1.742e6	5.928e5	8.757e5	3.885e5
PRT	Q3THS6	S-adenosylmethionine synthase isoform type-2 OS=Mus musculus OX=10090 GN=Mat2a PE=1 SV=2	null	null	Mouse_09-2020	null	[MS,MS:1001208,SEQUEST,]	465.62	114.561	null	null	0.28	3.869e6	12.04	12.04	3.543e6	26.22	26.22	3.346e6	29.96	29.96	2.476e6	1.722e6	1.854e6	2.711e6	2.709e6	2.884e6	1.640e6	2.512e6	2.258e6	1.245e6	1.796e6	2.754e6	2.612e6	2.096e6	9.259e5	3.992e6	1.962e6	1.905e6
PRT	P13745	Glutathione S-transferase A1 OS=Mus musculus OX=10090 GN=Gsta1 PE=1 SV=2	null	null	Mouse_09-2020	null	[MS,MS:1001208,SEQUEST,]	373.47	50.014	null	null	0.42	1.898e7	16.39	16.39	1.396e7	30.88	30.88	1.240e7	32.93	32.93	1.170e7	9.245e6	9.526e6	1.039e7	1.243e7	2.123e7	9.980e6	8.094e6	6.874e6	9.545e6	4.205e6	6.795e6	7.815e6	3.785e6	5.621e6	1.157e7	1.267e7	1.243e7
PRT	Q9CQC9	GTP-binding protein SAR1b OS=Mus musculus OX=10090 GN=Sar1b PE=1 SV=1	null	null	Mouse_09-2020	null	[MS,MS:1001208,SEQUEST,]	252.28	84.746	null	null	0.42	2.220e7	31.88	31.88	2.073e7	33.05	33.05	1.697e7	27.90	27.90	1.778e7	1.011e7	1.162e7	6.660e6	9.417e6	2.196e7	1.527e7	1.894e7	1.055e7	1.023e7	6.752e6	1.155e7	1.500e7	1.379e7	7.548e6	1.345e7	1.382e7	1.023e7
PRT	P26150	3 beta-hydroxysteroid dehydrogenase/Delta 5-->4-isomerase type 3 OS=Mus musculus OX=10090 GN=Hsd3b3 PE=1 SV=3	null	null	Mouse_09-2020	null	[MS,MS:1001208,SEQUEST,]	301.40	74.140	null	null	0.37	1.113e7	11.39	11.39	1.135e7	20.28	20.28	1.001e7	13.64	13.64	7.290e6	6.303e6	5.936e6	6.031e6	6.986e6	8.036e6	6.714e6	7.740e6	7.319e6	5.999e6	5.038e6	6.570e6	7.372e6	6.789e6	4.773e6	9.425e6	7.842e6	6.277e6
PRT	Q9WVK4	EH domain-containing protein 1 OS=Mus musculus OX=10090 GN=Ehd1 PE=1 SV=1	null	null	Mouse_09-2020	null	[MS,MS:1001208,SEQUEST,]	183.19	108.441	null	null	0.31	2.621e6	66.85	66.85	2.647e6	43.82	43.82	2.758e6	46.24	46.24	1.787e6	4.284e6	1.179e6	1.485e6	1.704e6	1.888e6	1.012e6	2.074e6	7.047e5	1.436e6	2.789e6	1.712e6	1.718e6	1.425e6	1.215e6	4.931e6	4.819e6	1.557e6
PRT	A0A087WPC2	Mitochondrial amidoxime-reducing component 1 OS=Mus musculus OX=10090 GN=Mtarc1 PE=1 SV=1	null	null	Mouse_09-2020	null	[MS,MS:1001208,SEQUEST,]	336.36	94.454	null	null	0.26	7.621e6	53.11	53.11	8.138e6	39.15	39.15	9.885e6	40.07	40.07	9.518e6	6.649e6	5.099e6	2.247e6	2.983e6	4.326e6	4.442e6	7.093e6	3.141e6	6.387e6	2.150e6	6.020e6	5.789e6	4.416e6	1.030e7	9.929e6	7.096e6	6.739e6
PRT	P68510	14-3-3 protein eta OS=Mus musculus OX=10090 GN=Ywhah PE=1 SV=2	null	null	Mouse_09-2020	null	[MS,MS:1001208,SEQUEST,]	191.44	61.636	null	null	0.33	4.775e6	14.01	14.01	4.314e6	19.64	19.64	4.327e6	16.96	16.96	2.587e6	2.091e6	2.274e6	3.214e6	3.388e6	3.808e6	1.865e6	2.679e6	2.151e6	1.454e6	2.442e6	3.016e6	2.786e6	2.099e6	1.987e6	3.430e6	3.833e6	3.421e6
PRT	P49312	Heterogeneous nuclear ribonucleoprotein A1 OS=Mus musculus OX=10090 GN=Hnrnpa1 PE=1 SV=2	null	null	Mouse_09-2020	null	[MS,MS:1001208,SEQUEST,]	151.53	51.511	null	null	0.27	1.647e6	54.35	54.35	1.619e6	55.29	55.29	1.562e6	37.27	37.27	3.716e5	3.474e5	7.022e5	1.484e6	1.634e6	1.467e6	5.872e5	7.208e5	6.090e5	1.081e6	2.251e6	1.947e6	9.155e5	5.623e5	7.886e5	8.281e5	1.531e6	1.545e6
PRT	E9Q4Z2	Acetyl-CoA carboxylase 2 OS=Mus musculus OX=10090 GN=Acacb PE=1 SV=1	null	null	Mouse_09-2020	null	[MS,MS:1001208,SEQUEST,]	169.50	60.992	null	null	0.06	1.259e6	26.26	26.26	3.279e5	32.70	32.70	3.940e5	55.40	55.40	7.120e5	9.443e5	5.299e5	8.413e5	6.409e5	1.512e6	8.922e4	1.119e5	1.601e5	1.998e5	1.923e5	2.202e5	3.679e5	2.546e5	1.229e5	3.336e5	6.466e5	1.296e5
PRT	Q91V41	Ras-related protein Rab-14 OS=Mus musculus OX=10090 GN=Rab14 PE=1 SV=3	null	null	Mouse_09-2020	null	[MS,MS:1001208,SEQUEST,]	340.76	63.728	null	null	0.45	7.061e6	13.22	13.22	6.535e6	11.61	11.61	6.360e6	20.68	20.68	3.514e6	3.965e6	3.626e6	4.338e6	4.298e6	5.830e6	3.969e6	3.821e6	3.970e6	3.145e6	3.984e6	4.210e6	5.345e6	4.441e6	2.737e6	5.833e6	4.823e6	4.118e6
PRT	Q99L20	Glutathione S-transferase theta-3 OS=Mus musculus OX=10090 GN=Gstt3 PE=1 SV=1	null	null	Mouse_09-2020	null	[MS,MS:1001208,SEQUEST,]	231.77	64.775	null	null	0.36	5.502e6	37.11	37.11	4.250e6	45.88	45.88	3.678e6	29.71	29.71	3.785e6	5.164e6	2.454e6	2.752e6	2.481e6	6.955e6	3.178e6	3.088e6	2.484e6	1.756e6	4.196e5	2.360e6	3.589e6	1.907e6	1.647e6	5.918e6	2.917e6	2.277e6
PRT	Q9D8U8	Sorting nexin-5 OS=Mus musculus OX=10090 GN=Snx5 PE=1 SV=1	null	null	Mouse_09-2020	null	[MS,MS:1001208,SEQUEST,]	116.68	47.973	null	null	0.23	2.475e6	44.02	44.02	2.155e6	48.96	48.96	2.305e6	44.22	44.22	1.785e6	1.731e6	1.859e6	5.683e5	1.112e6	1.898e6	1.353e6	1.821e6	1.828e6	1.072e6	5.727e5	7.771e5	2.369e6	1.894e6	1.270e6	8.972e5	1.553e6	1.371e6
PRT	Q61133	Glutathione S-transferase theta-2 OS=Mus musculus OX=10090 GN=Gstt2 PE=1 SV=4	null	null	Mouse_09-2020	null	[MS,MS:1001208,SEQUEST,]	110.68	48.072	null	null	0.31	8.604e6	17.62	17.62	8.380e6	36.84	36.84	7.350e6	18.96	18.96	5.275e6	4.870e6	5.232e6	4.778e6	4.379e6	7.794e6	7.230e6	5.542e6	4.698e6	3.909e6	2.520e6	3.439e6	5.500e6	4.663e6	3.433e6	5.499e6	4.934e6	5.157e6
PRT	P18242	Cathepsin D OS=Mus musculus OX=10090 GN=Ctsd PE=1 SV=1	null	null	Mouse_09-2020	null	[MS,MS:1001208,SEQUEST,]	899.16	176.192	null	null	0.27	3.521e7	19.82	19.82	3.265e7	48.55	48.55	3.910e7	26.20	26.20	2.482e7	2.556e7	1.581e7	2.074e7	2.212e7	2.257e7	1.252e7	1.400e7	1.243e7	3.358e7	3.491e7	2.784e7	2.048e7	1.447e7	2.208e7	3.394e7	3.793e7	3.523e7
PRT	A0A1L1SSF8	RIKEN cDNA 4931406C07 gene OS=Mus musculus OX=10090 GN=4931406C07Rik PE=1 SV=1	null	null	Mouse_09-2020	null	[MS,MS:1001208,SEQUEST,]	675.14	116.693	null	null	0.22	4.060e7	11.11	11.11	3.571e7	26.99	26.99	4.126e7	11.16	11.16	2.642e7	2.380e7	1.933e7	2.021e7	2.563e7	3.091e7	1.588e7	2.119e7	2.475e7	1.286e7	2.086e7	2.510e7	2.495e7	1.867e7	1.855e7	4.099e7	3.127e7	3.072e7
PRT	P62849	40S ribosomal protein S24 OS=Mus musculus OX=10090 GN=Rps24 PE=1 SV=1	null	null	Mouse_09-2020	null	[MS,MS:1001208,SEQUEST,]	461.89	89.297	null	null	0.44	1.782e7	15.57	15.57	1.994e7	22.43	22.43	1.800e7	10.56	10.56	9.052e6	9.441e6	8.011e6	1.172e7	1.182e7	1.126e7	7.839e6	8.707e6	1.078e7	1.017e7	1.397e7	1.371e7	1.056e7	9.880e6	9.097e6	1.386e7	1.348e7	1.251e7
PRT	A2AS89	Agmatinase, mitochondrial OS=Mus musculus OX=10090 GN=Agmat PE=1 SV=1	null	null	Mouse_09-2020	null	[MS,MS:1001208,SEQUEST,]	591.77	101.101	null	null	0.30	3.048e7	18.99	18.99	3.161e7	19.49	19.49	3.577e7	16.93	16.93	1.966e7	1.416e7	1.986e7	1.936e7	2.139e7	2.245e7	1.426e7	1.707e7	1.533e7	1.862e7	1.840e7	2.851e7	1.717e7	2.489e7	1.611e7	3.928e7	2.453e7	2.615e7
PRT	P20065	Thymosin beta-4 OS=Mus musculus OX=10090 GN=Tmsb4x PE=1 SV=1	null	null	Mouse_09-2020	null	[MS,MS:1001208,SEQUEST,]	364.25	84.941	null	null	0.50	9.191e6	50.70	50.70	1.065e7	68.09	68.09	8.873e6	35.44	35.44	4.142e6	3.447e6	2.984e6	1.187e7	1.013e7	1.053e7	2.862e6	5.521e6	4.346e6	6.333e6	1.843e7	1.127e7	3.848e6	2.616e6	4.347e6	9.103e6	8.213e6	8.981e6
PRT	P99026	Proteasome subunit beta type-4 OS=Mus musculus OX=10090 GN=Psmb4 PE=1 SV=1	null	null	Mouse_09-2020	null	[MS,MS:1001208,SEQUEST,]	424.88	119.614	null	null	0.41	7.859e6	35.39	35.39	8.114e6	54.92	54.92	5.271e6	52.02	52.02	6.496e6	3.075e6	3.980e6	4.367e6	2.403e6	9.649e6	5.907e6	6.247e6	4.990e6	1.577e6	1.054e6	4.500e6	5.236e6	5.113e6	1.449e6	6.516e6	3.211e6	1.624e6
PRT	Q8K183	Pyridoxal kinase OS=Mus musculus OX=10090 GN=Pdxk PE=1 SV=1	null	null	Mouse_09-2020	null	[MS,MS:1001208,SEQUEST,]	391.64	101.030	null	null	0.29	8.830e6	16.61	16.61	1.125e7	46.99	46.99	1.442e7	36.50	36.50	6.143e6	4.276e6	3.674e6	7.395e6	6.356e6	7.021e6	3.995e6	4.996e6	7.238e6	3.321e6	1.170e7	1.063e7	5.281e6	4.223e6	8.233e6	1.270e7	1.291e7	1.365e7
PRT	Q9CY27	Very-long-chain enoyl-CoA reductase OS=Mus musculus OX=10090 GN=Tecr PE=1 SV=1	null	null	Mouse_09-2020	null	[MS,MS:1001208,SEQUEST,]	264.14	37.275	null	null	0.19	1.374e7	19.55	19.55	1.394e7	10.97	10.97	1.258e7	17.30	17.30	7.421e6	6.141e6	5.888e6	9.025e6	1.060e7	1.462e7	6.389e6	7.567e6	6.634e6	7.360e6	8.532e6	9.610e6	7.693e6	6.324e6	4.884e6	1.210e7	1.112e7	1.032e7
PRT	Q9CQR4	Acyl-coenzyme A thioesterase 13 OS=Mus musculus OX=10090 GN=Acot13 PE=1 SV=1	null	null	Mouse_09-2020	null	[MS,MS:1001208,SEQUEST,]	298.17	89.127	null	null	0.51	1.186e7	26.91	26.91	1.210e7	22.72	22.72	1.246e7	26.29	26.29	4.967e6	7.537e6	7.691e6	6.418e6	7.836e6	9.129e6	5.865e6	6.629e6	7.126e6	6.818e6	8.063e6	5.200e6	7.285e6	6.442e6	6.851e6	5.692e6	9.439e6	9.272e6
PRT	Q9Z2U1	Proteasome subunit alpha type-5 OS=Mus musculus OX=10090 GN=Psma5 PE=1 SV=1	null	null	Mouse_09-2020	null	[MS,MS:1001208,SEQUEST,]	424.78	91.568	null	null	0.38	1.214e7	33.63	33.63	1.158e7	29.80	29.80	1.153e7	23.46	23.46	1.012e7	8.429e6	8.161e6	5.968e6	4.680e6	7.714e6	8.165e6	8.697e6	7.146e6	5.127e6	4.393e6	5.285e6	6.868e6	6.375e6	5.738e6	5.736e6	9.345e6	6.491e6
PRT	Q9CQC7	NADH dehydrogenase [ubiquinone] 1 beta subcomplex subunit 4 OS=Mus musculus OX=10090 GN=Ndufb4 PE=1 SV=3	null	null	Mouse_09-2020	null	[MS,MS:1001208,SEQUEST,]	452.22	74.687	null	null	0.52	1.667e7	23.07	23.07	1.602e7	26.40	26.40	1.674e7	19.08	19.08	9.582e6	6.924e6	6.680e6	1.402e7	1.313e7	1.580e7	6.740e6	7.957e6	7.614e6	8.470e6	1.391e7	1.258e7	9.418e6	7.361e6	8.105e6	1.834e7	1.309e7	1.522e7
PRT	Q9CRB3	5-hydroxyisourate hydrolase OS=Mus musculus OX=10090 GN=Urah PE=1 SV=1	null	null	Mouse_09-2020	null	[MS,MS:1001208,SEQUEST,]	359.79	56.256	null	null	0.51	2.512e7	25.65	25.65	2.092e7	41.18	41.18	2.081e7	34.71	34.71	1.874e7	1.361e7	1.257e7	1.051e7	8.608e6	1.991e7	1.552e7	1.422e7	1.590e7	8.917e6	4.553e6	1.227e7	1.483e7	1.725e7	9.648e6	2.256e7	1.183e7	7.169e6
PRT	Q3TLP5	Enoyl-CoA hydratase domain-containing protein 2, mitochondrial OS=Mus musculus OX=10090 GN=Echdc2 PE=1 SV=2	null	null	Mouse_09-2020	null	[MS,MS:1001208,SEQUEST,]	514.48	101.518	null	null	0.44	1.471e7	18.17	18.17	1.359e7	19.16	19.16	1.944e7	24.32	24.32	7.436e6	8.903e6	5.385e6	8.745e6	1.064e7	1.255e7	6.393e6	9.771e6	4.828e6	7.318e6	8.914e6	8.855e6	7.519e6	8.551e6	1.103e7	2.448e7	1.745e7	1.123e7
PRT	Q9D7J9	Enoyl-CoA hydratase domain-containing protein 3, mitochondrial OS=Mus musculus OX=10090 GN=Echdc3 PE=1 SV=1	null	null	Mouse_09-2020	null	[MS,MS:1001208,SEQUEST,]	224.95	69.294	null	null	0.30	9.022e6	18.70	18.70	9.954e6	28.06	28.06	9.715e6	20.20	20.20	8.003e6	4.385e6	3.471e6	5.851e6	7.108e6	7.057e6	3.368e6	3.991e6	4.691e6	6.545e6	5.961e6	7.208e6	4.799e6	4.336e6	5.297e6	8.955e6	8.896e6	8.389e6
PRT	Q9CQZ5	NADH dehydrogenase [ubiquinone] 1 alpha subcomplex subunit 6 OS=Mus musculus OX=10090 GN=Ndufa6 PE=1 SV=1	null	null	Mouse_09-2020	null	[MS,MS:1001208,SEQUEST,]	259.02	54.863	null	null	0.51	1.144e7	8.06	8.06	9.863e6	17.75	17.75	1.073e7	14.65	14.65	6.971e6	5.776e6	5.733e6	7.208e6	7.325e6	8.387e6	5.512e6	5.448e6	5.639e6	6.979e6	4.985e6	7.119e6	8.033e6	6.003e6	5.353e6	9.047e6	7.287e6	7.054e6
PRT	P62827	GTP-binding nuclear protein Ran OS=Mus musculus OX=10090 GN=Ran PE=1 SV=3	null	null	Mouse_09-2020	null	[MS,MS:1001208,SEQUEST,]	331.65	50.839	null	null	0.26	2.762e7	16.85	16.85	2.866e7	24.69	24.69	3.045e7	16.84	16.84	1.653e7	1.405e7	1.293e7	2.082e7	2.189e7	1.966e7	1.404e7	1.615e7	1.292e7	1.720e7	2.637e7	2.028e7	1.574e7	1.597e7	1.746e7	2.146e7	2.392e7	2.214e7
PRT	P09813	Apolipoprotein A-II OS=Mus musculus OX=10090 GN=Apoa2 PE=1 SV=2	null	null	Mouse_09-2020	null	[MS,MS:1001208,SEQUEST,]	383.56	109.505	null	null	0.68	6.996e6	24.97	24.97	6.464e6	17.35	17.35	8.729e6	43.16	43.16	5.159e6	4.018e6	2.200e6	3.133e6	3.898e6	7.597e6	4.320e6	3.573e6	2.105e6	3.474e6	3.667e6	4.997e6	4.058e6	2.691e6	5.553e6	1.608e7	5.158e6	7.734e6
PRT	P61089	Ubiquitin-conjugating enzyme E2 N OS=Mus musculus OX=10090 GN=Ube2n PE=1 SV=1	null	null	Mouse_09-2020	null	[MS,MS:1001208,SEQUEST,]	323.27	74.230	null	null	0.53	1.640e7	11.87	11.87	1.457e7	8.32	8.32	1.543e7	26.10	26.10	8.961e6	9.810e6	7.593e6	8.976e6	1.048e7	1.345e7	8.659e6	8.393e6	7.086e6	8.734e6	7.637e6	1.015e7	9.597e6	7.867e6	1.273e7	1.337e7	1.216e7	9.614e6
PRT	Q99P30	Peroxisomal coenzyme A diphosphatase NUDT7 OS=Mus musculus OX=10090 GN=Nudt7 PE=1 SV=2	null	null	Mouse_09-2020	null	[MS,MS:1001208,SEQUEST,]	314.78	55.002	null	null	0.31	3.525e7	15.65	15.65	3.980e7	16.75	16.75	4.535e7	26.15	26.15	2.394e7	2.071e7	1.389e7	1.731e7	2.132e7	3.537e7	2.572e7	2.875e7	2.180e7	1.632e7	2.020e7	2.487e7	2.731e7	3.453e7	1.875e7	4.430e7	3.743e7	1.850e7
PRT	Q9D3D9	ATP synthase subunit delta, mitochondrial OS=Mus musculus OX=10090 GN=Atp5f1d PE=1 SV=1	null	null	Mouse_09-2020	null	[MS,MS:1001208,SEQUEST,]	358.57	58.620	null	null	0.46	3.964e7	22.45	22.45	4.195e7	21.04	21.04	3.652e7	18.43	18.43	2.679e7	1.671e7	1.825e7	2.421e7	2.237e7	4.881e7	2.641e7	2.322e7	1.927e7	2.542e7	1.468e7	3.187e7	2.317e7	2.328e7	1.287e7	4.092e7	2.334e7	2.208e7
PRT	O35386	Phytanoyl-CoA dioxygenase, peroxisomal OS=Mus musculus OX=10090 GN=Phyh PE=1 SV=1	null	null	Mouse_09-2020	null	[MS,MS:1001208,SEQUEST,]	187.32	47.481	null	null	0.22	6.383e6	19.00	19.00	5.755e6	19.30	19.30	5.327e6	16.82	16.82	2.851e6	3.330e6	2.358e6	4.250e6	4.506e6	5.256e6	3.354e6	3.370e6	3.871e6	3.685e6	2.763e6	3.918e6	4.170e6	2.776e6	2.819e6	4.501e6	4.212e6	3.130e6
PRT	Q9WUU7	Cathepsin Z OS=Mus musculus OX=10090 GN=Ctsz PE=1 SV=1	null	null	Mouse_09-2020	null	[MS,MS:1001208,SEQUEST,]	258.56	51.487	null	null	0.16	1.851e7	14.20	14.20	1.756e7	22.00	22.00	1.681e7	18.37	18.37	1.097e7	7.618e6	8.928e6	1.292e7	1.298e7	1.457e7	9.184e6	9.647e6	9.127e6	7.859e6	1.441e7	1.572e7	1.055e7	8.542e6	8.161e6	1.252e7	1.310e7	1.434e7
PRT	Q9DCM0	Persulfide dioxygenase ETHE1, mitochondrial OS=Mus musculus OX=10090 GN=Ethe1 PE=1 SV=2	null	null	Mouse_09-2020	null	[MS,MS:1001208,SEQUEST,]	278.55	81.809	null	null	0.32	7.468e6	29.71	29.71	7.044e6	31.83	31.83	7.448e6	23.96	23.96	5.323e6	3.054e6	3.215e6	5.474e6	4.014e6	1.041e7	5.872e6	4.590e6	3.528e6	2.902e6	1.988e6	4.566e6	3.999e6	4.155e6	5.745e6	8.701e6	5.502e6	3.928e6
PRT	O35887	Calumenin OS=Mus musculus OX=10090 GN=Calu PE=1 SV=1	null	null	Mouse_09-2020	null	[MS,MS:1001208,SEQUEST,]	253.45	80.663	null	null	0.26	3.763e6	31.87	31.87	4.659e6	48.77	48.77	4.246e6	29.81	29.81	2.036e6	1.843e6	1.831e6	2.952e6	3.670e6	2.039e6	1.597e6	2.085e6	2.093e6	2.606e6	5.785e6	4.071e6	2.690e6	2.157e6	1.596e6	2.232e6	3.648e6	3.636e6
PRT	O08547	Vesicle-trafficking protein SEC22b OS=Mus musculus OX=10090 GN=Sec22b PE=1 SV=3	null	null	Mouse_09-2020	null	[MS,MS:1001208,SEQUEST,]	305.25	87.906	null	null	0.43	5.520e6	19.73	19.73	6.269e6	34.04	34.04	5.465e6	7.33	7.33	2.730e6	2.537e6	3.015e6	3.823e6	4.149e6	4.015e6	1.810e6	2.463e6	2.616e6	3.818e6	4.701e6	4.878e6	3.168e6	3.310e6	2.449e6	5.300e6	4.325e6	3.617e6
PRT	E9PYI8	Ubiquitin carboxyl-terminal hydrolase OS=Mus musculus OX=10090 GN=Usp14 PE=1 SV=1	null	null	Mouse_09-2020	null	[MS,MS:1001208,SEQUEST,]	203.94	50.188	null	null	0.21	2.342e6	46.29	46.29	2.418e6	37.04	37.04	1.786e6	60.96	60.96	1.616e6	1.923e6	1.917e6	1.391e6	8.809e5	1.056e6	1.636e6	1.895e6	1.842e6	8.068e5	8.920e5	1.443e6	2.175e6	1.662e6	1.376e6	7.151e5	8.775e5	6.426e5
PRT	A0A0R4J050	N-acyl-L-amino-acid amidohydrolase OS=Mus musculus OX=10090 GN=Acy1 PE=1 SV=1	null	null	Mouse_09-2020	null	[MS,MS:1001208,SEQUEST,]	175.18	47.065	null	null	0.23	3.959e6	21.00	21.00	3.682e6	24.08	24.08	3.839e6	14.63	14.63	2.183e6	1.612e6	1.832e6	3.160e6	3.079e6	3.248e6	1.336e6	1.834e6	1.884e6	2.403e6	2.516e6	2.336e6	2.660e6	1.867e6	1.807e6	4.098e6	2.480e6	3.017e6
PRT	O88533	Aromatic-L-amino-acid decarboxylase OS=Mus musculus OX=10090 GN=Ddc PE=1 SV=1	null	null	Mouse_09-2020	null	[MS,MS:1001208,SEQUEST,]	200.81	75.449	null	null	0.18	5.798e6	13.63	13.63	5.040e6	15.58	15.58	4.748e6	27.19	27.19	3.912e6	2.579e6	3.127e6	3.822e6	3.531e6	3.907e6	2.854e6	2.720e6	3.128e6	2.885e6	2.492e6	3.593e6	3.837e6	3.557e6	1.776e6	4.871e6	3.484e6	2.305e6
PRT	G3X9T7	Galectin-9 OS=Mus musculus OX=10090 GN=Lgals9 PE=1 SV=1	null	null	Mouse_09-2020	null	[MS,MS:1001208,SEQUEST,]	230.44	58.895	null	null	0.21	1.971e7	10.78	10.78	1.952e7	24.89	24.89	1.683e7	28.56	28.56	1.331e7	9.287e6	9.284e6	1.196e7	9.552e6	1.763e7	1.094e7	1.314e7	1.043e7	8.624e6	5.906e6	1.407e7	1.313e7	1.221e7	7.030e6	2.025e7	9.449e6	7.798e6
PRT	Q9CYW4	Haloacid dehalogenase-like hydrolase domain-containing protein 3 OS=Mus musculus OX=10090 GN=Hdhd3 PE=1 SV=1	null	null	Mouse_09-2020	null	[MS,MS:1001208,SEQUEST,]	186.48	51.631	null	null	0.41	6.693e6	18.02	18.02	5.812e6	21.57	21.57	6.306e6	23.98	23.98	6.012e6	2.677e6	3.105e6	4.222e6	4.069e6	5.452e6	3.624e6	3.426e6	3.692e6	2.987e6	2.180e6	3.931e6	4.314e6	3.752e6	2.232e6	4.362e6	4.366e6	5.049e6
PRT	Q8VCA8	Secernin-2 OS=Mus musculus OX=10090 GN=Scrn2 PE=1 SV=1	null	null	Mouse_09-2020	null	[MS,MS:1001208,SEQUEST,]	244.01	74.291	null	null	0.36	3.042e6	23.56	23.56	3.325e6	23.28	23.28	2.538e6	53.71	53.71	1.564e6	2.227e6	1.257e6	2.072e6	1.648e6	3.185e6	2.528e6	2.104e6	1.510e6	1.266e6	1.321e6	2.376e6	1.245e6	2.923e6	7.895e5	5.505e6	2.292e6	1.274e6
PRT	Q3THK7	GMP synthase [glutamine-hydrolyzing] OS=Mus musculus OX=10090 GN=Gmps PE=1 SV=2	null	null	Mouse_09-2020	null	[MS,MS:1001208,SEQUEST,]	169.98	52.095	null	null	0.13	2.001e6	35.90	35.90	1.603e6	58.54	58.54	1.806e6	23.92	23.92	8.839e5	1.667e6	1.244e6	1.075e6	1.403e6	1.149e6	5.746e5	7.604e5	3.975e5	1.927e6	1.500e6	1.347e6	6.232e5	7.187e5	1.031e6	1.689e6	1.454e6	1.274e6
PRT	Q9WUR9	Adenylate kinase 4, mitochondrial OS=Mus musculus OX=10090 GN=Ak4 PE=1 SV=1	null	null	Mouse_09-2020	null	[MS,MS:1001208,SEQUEST,]	169.70	40.628	null	null	0.35	4.416e6	18.36	18.36	5.224e6	18.34	18.34	4.318e6	22.83	22.83	2.294e6	1.878e6	2.074e6	2.993e6	3.445e6	3.571e6	2.509e6	2.376e6	2.613e6	3.278e6	3.563e6	3.391e6	2.342e6	2.090e6	2.486e6	3.183e6	3.527e6	3.960e6
PRT	Q9Z0M5	Lysosomal acid lipase/cholesteryl ester hydrolase OS=Mus musculus OX=10090 GN=Lipa PE=1 SV=2	null	null	Mouse_09-2020	null	[MS,MS:1001208,SEQUEST,]	161.28	43.249	null	null	0.22	5.131e6	9.07	9.07	4.699e6	22.12	22.12	5.193e6	22.16	22.16	3.029e6	2.904e6	2.692e6	3.138e6	3.162e6	4.102e6	2.967e6	2.673e6	2.359e6	3.019e6	1.711e6	2.599e6	3.506e6	2.267e6	2.772e6	3.238e6	4.522e6	3.189e6
PRT	P54728	UV excision repair protein RAD23 homolog B OS=Mus musculus OX=10090 GN=Rad23b PE=1 SV=2	null	null	Mouse_09-2020	null	[MS,MS:1001208,SEQUEST,]	191.11	75.726	null	null	0.19	1.109e7	12.54	12.54	1.018e7	12.59	12.59	1.126e7	23.92	23.92	5.826e6	5.010e6	5.064e6	6.859e6	7.716e6	9.220e6	5.500e6	5.592e6	5.616e6	4.694e6	6.969e6	7.395e6	7.499e6	5.738e6	5.013e6	6.051e6	9.641e6	7.880e6
PRT	P85094	Isochorismatase domain-containing protein 2A OS=Mus musculus OX=10090 GN=Isoc2a PE=1 SV=1	null	null	Mouse_09-2020	null	[MS,MS:1001208,SEQUEST,]	352.89	71.619	null	null	0.46	9.720e6	60.95	60.95	1.579e7	55.09	55.09	1.359e7	56.85	56.85	1.747e7	5.086e6	6.051e6	5.912e6	5.022e6	4.463e6	3.894e6	6.008e6	6.461e6	1.706e7	1.408e7	1.253e7	6.615e6	8.503e6	4.920e6	1.189e7	2.692e7	1.801e7
PRT	Q9JKB1	Ubiquitin carboxyl-terminal hydrolase isozyme L3 OS=Mus musculus OX=10090 GN=Uchl3 PE=1 SV=2	null	null	Mouse_09-2020	null	[MS,MS:1001208,SEQUEST,]	139.72	52.506	null	null	0.33	1.367e6	33.27	33.27	1.541e6	35.85	35.85	1.106e6	40.01	40.01	1.099e6	5.091e5	9.811e5	6.629e5	1.216e6	9.397e5	1.153e6	7.313e5	1.172e6	1.027e6	6.790e5	6.437e5	7.422e5	6.468e5	3.785e5	6.130e5	7.788e5	1.228e6
PRT	E9Q3V2	UDP-N-acetylglucosamine transporter (Fragment) OS=Mus musculus OX=10090 GN=Slc35a3 PE=1 SV=1	null	null	Mouse_09-2020	null	[MS,MS:1001208,SEQUEST,]	175.99	40.277	null	null	0.29	4.834e6	32.75	32.75	5.321e6	26.99	26.99	4.615e6	18.52	18.52	2.128e6	2.111e6	2.152e6	3.055e6	4.954e6	4.586e6	2.025e6	2.528e6	2.167e6	3.517e6	3.687e6	4.447e6	2.877e6	2.383e6	1.942e6	5.962e6	2.946e6	3.670e6
PRT	E9QB02	Methionine--tRNA ligase, cytoplasmic OS=Mus musculus OX=10090 GN=Mars1 PE=1 SV=1	null	null	Mouse_09-2020	null	[MS,MS:1001208,SEQUEST,]	150.44	40.244	null	null	0.08	3.706e6	15.24	15.24	3.790e6	25.62	25.62	3.199e6	20.41	20.41	2.455e6	1.631e6	1.561e6	2.292e6	2.838e6	3.694e6	1.730e6	1.947e6	1.646e6	2.192e6	3.169e6	3.453e6	2.440e6	2.121e6	1.478e6	2.700e6	1.872e6	2.270e6
PRT	Q91X52	L-xylulose reductase OS=Mus musculus OX=10090 GN=Dcxr PE=1 SV=2	null	null	Mouse_09-2020	null	[MS,MS:1001208,SEQUEST,]	171.03	54.519	null	null	0.29	1.295e7	18.51	18.51	1.289e7	12.74	12.74	1.330e7	21.10	21.10	6.468e6	6.211e6	6.144e6	1.015e7	9.394e6	1.037e7	6.156e6	6.964e6	6.726e6	7.359e6	8.267e6	8.015e6	7.371e6	6.511e6	7.664e6	8.950e6	1.063e7	1.105e7
PRT	P46656	Adrenodoxin, mitochondrial OS=Mus musculus OX=10090 GN=Fdx1 PE=1 SV=1	null	null	Mouse_09-2020	null	[MS,MS:1001208,SEQUEST,]	204.48	58.020	null	null	0.38	1.245e7	13.32	13.32	1.185e7	19.50	19.50	9.488e6	22.30	22.30	7.158e6	5.054e6	5.404e6	8.450e6	8.143e6	1.090e7	6.955e6	6.699e6	6.225e6	6.581e6	4.064e6	8.145e6	5.479e6	6.456e6	4.027e6	1.372e7	6.067e6	6.303e6
PRT	Q99L88	Beta-1-syntrophin OS=Mus musculus OX=10090 GN=Sntb1 PE=1 SV=4	null	null	Mouse_09-2020	null	[MS,MS:1001208,SEQUEST,]	139.50	52.343	null	null	0.17	1.459e6	18.14	18.14	1.350e6	39.64	39.64	1.235e6	32.91	32.91	1.002e6	6.924e5	8.100e5	6.032e5	9.305e5	1.175e6	4.492e5	8.214e5	1.124e6	9.023e5	5.780e5	8.847e5	6.381e5	9.973e5	7.067e5	1.527e6	7.530e5	4.402e5
PRT	P62774	Myotrophin OS=Mus musculus OX=10090 GN=Mtpn PE=1 SV=2	null	null	Mouse_09-2020	null	[MS,MS:1001208,SEQUEST,]	223.69	85.365	null	null	0.46	4.738e6	17.38	17.38	4.240e6	6.84	6.84	3.890e6	8.08	8.08	2.495e6	2.106e6	2.470e6	2.777e6	3.046e6	4.919e6	2.584e6	2.657e6	2.260e6	2.166e6	2.248e6	2.809e6	2.336e6	2.443e6	1.776e6	3.811e6	3.034e6	2.443e6
PRT	Q283N4	2-oxo-4-hydroxy-4-carboxy-5-ureidoimidazoline decarboxylase OS=Mus musculus OX=10090 GN=Urad PE=1 SV=1	null	null	Mouse_09-2020	null	[MS,MS:1001208,SEQUEST,]	136.08	39.023	null	null	0.40	5.355e6	20.74	20.74	6.161e6	9.93	9.93	4.909e6	15.90	15.90	2.826e6	2.023e6	2.485e6	3.617e6	4.226e6	4.382e6	3.133e6	3.071e6	3.036e6	3.325e6	3.529e6	4.382e6	2.031e6	2.823e6	2.473e6	5.800e6	3.618e6	3.194e6
PRT	O70400	PDZ and LIM domain protein 1 OS=Mus musculus OX=10090 GN=Pdlim1 PE=1 SV=4	null	null	Mouse_09-2020	null	[MS,MS:1001208,SEQUEST,]	157.18	49.495	null	null	0.35	4.378e6	14.16	14.16	4.716e6	20.64	20.64	4.582e6	11.80	11.80	2.778e6	2.053e6	1.827e6	3.307e6	2.835e6	4.373e6	2.412e6	2.846e6	2.104e6	2.417e6	4.040e6	3.226e6	2.725e6	2.957e6	2.279e6	4.072e6	2.938e6	3.126e6
PRT	Q8K441	ATP-binding cassette sub-family A member 6 OS=Mus musculus OX=10090 GN=Abca6 PE=1 SV=2	null	null	Mouse_09-2020	null	[MS,MS:1001208,SEQUEST,]	75.84	44.901	null	null	0.04	1.558e6	31.80	31.80	1.606e6	30.49	30.49	1.505e6	27.64	27.64	1.482e6	1.334e6	6.852e5	6.708e5	9.992e5	1.162e6	8.569e5	1.293e6	9.051e5	5.450e5	5.923e5	1.215e6	8.935e5	7.100e5	1.176e6	1.071e6	1.230e6	9.722e5
PRT	H7BX95	Serine/arginine-rich splicing factor 1 OS=Mus musculus OX=10090 GN=Srsf1 PE=1 SV=1	null	null	Mouse_09-2020	null	[MS,MS:1001208,SEQUEST,]	122.18	40.799	null	null	0.26	4.436e6	11.81	11.81	3.920e6	24.26	24.26	2.827e6	28.89	28.89	2.850e6	1.909e6	1.744e6	3.008e6	2.836e6	3.939e6	2.371e6	2.301e6	1.842e6	2.203e6	1.410e6	3.640e6	2.529e6	2.544e6	1.364e6	2.945e6	1.988e6	1.582e6
PRT	Q8BMA6	Signal recognition particle subunit SRP68 OS=Mus musculus OX=10090 GN=Srp68 PE=1 SV=2	null	null	Mouse_09-2020	null	[MS,MS:1001208,SEQUEST,]	127.28	51.690	null	null	0.16	2.583e6	39.67	39.67	2.418e6	9.01	9.01	2.916e6	40.69	40.69	1.874e6	2.608e6	7.927e5	1.489e6	1.688e6	1.969e6	1.449e6	1.433e6	1.223e6	1.240e6	1.184e6	1.798e6	2.113e6	1.756e6	1.332e6	2.289e6	3.244e6	6.373e5
PRT	Q3U2P1	Protein transport protein Sec24A OS=Mus musculus OX=10090 GN=Sec24a PE=1 SV=1	null	null	Mouse_09-2020	null	[MS,MS:1001208,SEQUEST,]	127.96	49.253	null	null	0.09	2.900e6	21.19	21.19	3.050e6	33.05	33.05	2.407e6	40.16	40.16	2.043e6	1.428e6	1.710e6	1.478e6	1.490e6	3.233e6	1.734e6	2.095e6	1.638e6	1.424e6	5.933e5	2.166e6	2.156e6	2.457e6	9.628e5	2.766e6	1.577e6	1.085e6
PRT	Q9R1J0	Sterol-4-alpha-carboxylate 3-dehydrogenase, decarboxylating OS=Mus musculus OX=10090 GN=Nsdhl PE=1 SV=1	null	null	Mouse_09-2020	null	[MS,MS:1001208,SEQUEST,]	166.07	47.937	null	null	0.25	1.899e6	17.09	17.09	2.099e6	27.89	27.89	2.131e6	41.21	41.21	1.093e6	1.006e6	7.433e5	1.141e6	1.544e6	1.729e6	1.491e6	1.238e6	1.016e6	1.003e6	2.096e6	1.225e6	1.691e6	1.282e6	7.239e5	4.196e6	1.324e6	1.264e6
PRT	P26516	26S proteasome non-ATPase regulatory subunit 7 OS=Mus musculus OX=10090 GN=Psmd7 PE=1 SV=2	null	null	Mouse_09-2020	null	[MS,MS:1001208,SEQUEST,]	175.00	84.715	null	null	0.34	5.168e6	27.65	27.65	4.235e6	27.04	27.04	5.432e6	30.74	30.74	2.802e6	4.126e6	1.984e6	3.788e6	3.878e6	3.533e6	1.972e6	2.421e6	2.116e6	2.947e6	2.360e6	4.552e6	2.888e6	2.865e6	2.407e6	9.656e6	5.737e6	3.674e6
PRT	Q8R0X7	Sphingosine-1-phosphate lyase 1 OS=Mus musculus OX=10090 GN=Sgpl1 PE=1 SV=1	null	null	Mouse_09-2020	null	[MS,MS:1001208,SEQUEST,]	100.36	45.715	null	null	0.14	2.049e6	27.24	27.24	2.253e6	23.62	23.62	1.756e6	35.97	35.97	1.497e6	1.498e6	9.527e5	1.240e6	1.036e6	1.026e6	1.316e6	1.530e6	8.510e5	1.205e6	7.369e5	1.641e6	1.089e6	1.708e6	8.506e5	1.212e6	1.077e6	1.188e6
PRT	P23591	GDP-L-fucose synthase OS=Mus musculus OX=10090 GN=Tsta3 PE=1 SV=3	null	null	Mouse_09-2020	null	[MS,MS:1001208,SEQUEST,]	79.49	37.341	null	null	0.22	2.234e6	29.87	29.87	2.235e6	33.32	33.32	2.138e6	7.84	7.84	1.335e6	1.127e6	1.088e6	5.531e5	1.413e6	2.234e6	1.494e6	1.220e6	1.169e6	3.743e5	1.428e6	1.328e6	1.347e6	1.128e6	9.621e5	1.968e6	1.669e6	1.499e6
PRT	Q6ZWX6	Eukaryotic translation initiation factor 2 subunit 1 OS=Mus musculus OX=10090 GN=Eif2s1 PE=1 SV=3	null	null	Mouse_09-2020	null	[MS,MS:1001208,SEQUEST,]	106.64	41.651	null	null	0.33	4.955e6	29.36	29.36	4.305e6	50.93	50.93	3.311e6	48.91	48.91	4.264e6	3.121e6	2.710e6	1.952e6	2.100e6	3.441e6	2.808e6	3.206e6	2.819e6	8.158e5	7.750e5	2.664e6	3.549e6	3.708e6	1.799e6	3.063e6	1.748e6	1.418e6
PRT	G3UXW9	COP9 signalosome complex subunit 1 OS=Mus musculus OX=10090 GN=Gps1 PE=1 SV=1	null	null	Mouse_09-2020	null	[MS,MS:1001208,SEQUEST,]	110.85	47.467	null	null	0.20	1.108e6	31.63	31.63	1.203e6	52.38	52.38	1.080e6	49.23	49.23	9.907e5	4.103e5	4.755e5	7.271e5	4.476e5	1.339e6	6.627e5	1.037e6	7.138e5	2.360e5	2.063e5	8.813e5	1.053e6	1.010e6	4.428e5	1.324e6	4.631e5	3.544e5
PRT	Q921T2	Torsin-1A-interacting protein 1 OS=Mus musculus OX=10090 GN=Tor1aip1 PE=1 SV=3	null	null	Mouse_09-2020	null	[MS,MS:1001208,SEQUEST,]	136.13	53.999	null	null	0.16	9.763e5	32.51	32.51	7.043e5	35.47	35.47	9.905e5	19.89	19.89	4.555e5	4.024e5	4.708e5	8.634e5	9.460e5	7.689e5	3.072e5	3.817e5	4.077e5	4.010e5	3.430e5	8.570e5	4.873e5	3.309e5	4.759e5	1.072e6	7.801e5	7.045e5
PRT	Q6A0A9	Constitutive coactivator of PPAR-gamma-like protein 1 OS=Mus musculus OX=10090 GN=FAM120A PE=1 SV=2	null	null	Mouse_09-2020	null	[MS,MS:1001208,SEQUEST,]	136.09	46.186	null	null	0.10	3.093e6	35.26	35.26	3.084e6	36.83	36.83	3.086e6	20.09	20.09	1.531e6	1.365e6	1.184e6	2.770e6	3.304e6	3.012e6	1.291e6	1.312e6	1.089e6	2.461e6	2.465e6	2.893e6	1.851e6	1.543e6	1.187e6	3.026e6	2.794e6	2.717e6
PRT	Q91WK2	Eukaryotic translation initiation factor 3 subunit H OS=Mus musculus OX=10090 GN=Eif3h PE=1 SV=1	null	null	Mouse_09-2020	null	[MS,MS:1001208,SEQUEST,]	91.93	43.790	null	null	0.20	2.444e6	36.46	36.46	2.345e6	34.64	34.64	1.971e6	23.49	23.49	8.223e5	1.188e6	1.554e6	1.600e6	1.773e6	1.179e6	6.931e5	1.318e6	1.150e6	1.201e6	2.089e6	2.224e6	1.082e6	1.303e6	1.062e6	1.550e6	2.182e6	1.145e6
PRT	Q7TPV4	Myb-binding protein 1A OS=Mus musculus OX=10090 GN=Mybbp1a PE=1 SV=2	null	null	Mouse_09-2020	null	[MS,MS:1001208,SEQUEST,]	110.50	39.993	null	null	0.09	1.160e6	25.54	25.54	6.272e5	42.27	42.27	9.468e5	21.01	21.01	5.881e5	5.159e5	6.422e5	8.299e5	9.491e5	7.006e5	3.641e5	7.091e5	1.723e5	2.710e5	3.792e5	4.737e5	8.115e5	5.290e5	4.660e5	7.787e5	8.226e5	5.726e5
PRT	Q9EQH3	Vacuolar protein sorting-associated protein 35 OS=Mus musculus OX=10090 GN=Vps35 PE=1 SV=1	null	null	Mouse_09-2020	null	[MS,MS:1001208,SEQUEST,]	123.79	44.577	null	null	0.11	3.157e6	16.07	16.07	3.163e6	36.06	36.06	2.439e6	45.67	45.67	2.402e6	1.512e6	1.570e6	1.435e6	1.715e6	2.923e6	2.068e6	2.692e6	1.320e6	1.511e6	8.420e5	3.019e6	2.316e6	1.793e6	9.120e5	3.836e6	1.286e6	7.708e5
PRT	Q9DC61	Mitochondrial-processing peptidase subunit alpha OS=Mus musculus OX=10090 GN=Pmpca PE=1 SV=1	null	null	Mouse_09-2020	null	[MS,MS:1001208,SEQUEST,]	78.69	41.503	null	null	0.15	2.587e6	23.95	23.95	2.584e6	36.19	36.19	1.891e6	33.56	33.56	1.626e6	1.430e6	1.263e6	1.370e6	1.159e6	3.086e6	1.843e6	1.662e6	1.685e6	1.030e6	5.838e5	1.602e6	1.531e6	1.603e6	8.669e5	1.352e6	1.561e6	8.382e5
PRT	Q922H4	Mannose-1-phosphate guanyltransferase alpha OS=Mus musculus OX=10090 GN=Gmppa PE=1 SV=1	null	null	Mouse_09-2020	null	[MS,MS:1001208,SEQUEST,]	113.50	41.958	null	null	0.19	1.860e6	19.02	19.02	1.707e6	22.42	22.42	1.504e6	37.89	37.89	1.641e6	7.632e5	8.414e5	1.382e6	1.160e6	1.379e6	6.733e5	8.837e5	1.097e6	8.952e5	9.924e5	1.165e6	9.931e5	1.573e6	5.888e5	1.213e6	1.009e6	1.199e6
PRT	Q9DCN1	Peroxisomal NADH pyrophosphatase NUDT12 OS=Mus musculus OX=10090 GN=Nudt12 PE=1 SV=1	null	null	Mouse_09-2020	null	[MS,MS:1001208,SEQUEST,]	114.98	46.267	null	null	0.23	2.906e6	16.14	16.14	2.742e6	18.45	18.45	2.635e6	19.87	19.87	1.709e6	1.523e6	1.321e6	1.725e6	1.822e6	3.283e6	1.610e6	1.659e6	1.568e6	1.520e6	1.036e6	1.799e6	2.043e6	1.681e6	1.165e6	1.971e6	2.009e6	1.697e6
PRT	Q8VCF0	Mitochondrial antiviral-signaling protein OS=Mus musculus OX=10090 GN=Mavs PE=1 SV=1	null	null	Mouse_09-2020	null	[MS,MS:1001208,SEQUEST,]	194.88	59.172	null	null	0.27	2.799e6	32.22	32.22	2.899e6	22.92	22.92	2.946e6	46.74	46.74	2.155e6	7.975e5	6.542e5	1.736e6	1.700e6	2.610e6	1.603e6	2.663e6	1.322e6	2.026e6	1.676e6	1.976e6	2.735e6	1.769e6	5.684e5	5.415e6	2.021e6	1.715e6
PRT	P27612	Phospholipase A-2-activating protein OS=Mus musculus OX=10090 GN=Plaa PE=1 SV=4	null	null	Mouse_09-2020	null	[MS,MS:1001208,SEQUEST,]	87.50	41.084	null	null	0.12	1.529e6	21.24	21.24	1.700e6	30.14	30.14	1.205e6	29.16	29.16	9.546e5	8.494e5	6.056e5	7.084e5	1.237e6	1.566e6	1.176e6	1.019e6	8.055e5	8.755e5	7.398e5	1.970e6	1.071e6	9.990e5	4.849e5	1.342e6	7.775e5	7.053e5
PRT	P46664	Adenylosuccinate synthetase isozyme 2 OS=Mus musculus OX=10090 GN=Adss2 PE=1 SV=2	null	null	Mouse_09-2020	null	[MS,MS:1001208,SEQUEST,]	94.46	39.325	null	null	0.23	1.705e6	34.00	34.00	1.795e6	41.79	41.79	1.681e6	25.93	25.93	1.075e6	7.070e5	1.227e6	5.985e5	1.111e6	1.799e6	2.115e6	7.594e5	1.281e6	1.117e6	8.388e5	1.012e6	1.263e6	1.147e6	8.734e5	9.505e5	1.154e6	1.060e6
PRT	Q8K411	Presequence protease, mitochondrial OS=Mus musculus OX=10090 GN=Pitrm1 PE=1 SV=1	null	null	Mouse_09-2020	null	[MS,MS:1001208,SEQUEST,]	129.66	40.020	null	null	0.10	1.760e6	28.62	28.62	1.636e6	37.89	37.89	1.721e6	16.84	16.84	9.819e5	7.834e5	9.535e5	1.553e6	1.261e6	9.355e5	4.821e5	1.004e6	1.049e6	1.354e6	7.409e5	1.062e6	1.217e6	1.104e6	7.481e5	1.441e6	1.142e6	1.273e6
PRT	P97379	Ras GTPase-activating protein-binding protein 2 OS=Mus musculus OX=10090 GN=G3bp2 PE=1 SV=2	null	null	Mouse_09-2020	null	[MS,MS:1001208,SEQUEST,]	108.52	57.466	null	null	0.19	3.621e6	34.50	34.50	3.435e6	43.87	43.87	3.398e6	24.42	24.42	1.694e6	3.366e6	1.543e6	3.070e6	2.359e6	2.828e6	1.018e6	1.180e6	1.272e6	2.330e6	3.085e6	3.022e6	1.974e6	1.661e6	2.744e6	3.109e6	2.592e6	2.478e6
PRT	P70372	ELAV-like protein 1 OS=Mus musculus OX=10090 GN=Elavl1 PE=1 SV=2	null	null	Mouse_09-2020	null	[MS,MS:1001208,SEQUEST,]	124.11	47.917	null	null	0.31	8.191e6	16.85	16.85	7.916e6	13.36	13.36	8.005e6	16.86	16.86	4.051e6	4.867e6	3.701e6	5.100e6	5.271e6	5.238e6	3.774e6	4.876e6	3.671e6	4.495e6	4.440e6	6.333e6	4.354e6	4.737e6	4.570e6	5.989e6	4.839e6	5.653e6
PRT	P32921-2	Isoform 2 of Tryptophan--tRNA ligase, cytoplasmic OS=Mus musculus OX=10090 GN=Wars1	null	null	Mouse_09-2020	null	[MS,MS:1001208,SEQUEST,]	111.35	54.857	null	null	0.16	2.059e6	35.07	35.07	1.869e6	13.24	13.24	1.907e6	28.37	28.37	1.260e6	1.168e6	8.253e5	1.468e6	1.633e6	5.922e5	1.009e6	1.318e6	9.128e5	9.309e5	1.367e6	1.243e6	1.391e6	8.129e5	1.118e6	1.634e6	1.795e6	7.286e5
PRT	Q9CXS4	Centromere protein V OS=Mus musculus OX=10090 GN=Cenpv PE=1 SV=2	null	null	Mouse_09-2020	null	[MS,MS:1001208,SEQUEST,]	107.46	53.710	null	null	0.36	2.192e6	31.53	31.53	2.682e6	50.00	50.00	2.367e6	30.56	30.56	1.304e6	2.102e6	1.025e6	1.299e6	1.458e6	1.779e6	1.440e6	1.774e6	2.521e6	1.587e6	1.176e6	7.248e5	1.994e6	1.626e6	1.286e6	1.260e6	1.649e6	1.403e6
PRT	P53994	Ras-related protein Rab-2A OS=Mus musculus OX=10090 GN=Rab2a PE=1 SV=1	null	null	Mouse_09-2020	null	[MS,MS:1001208,SEQUEST,]	142.48	54.690	null	null	0.40	4.453e6	27.76	27.76	4.851e6	39.77	39.77	3.371e6	46.50	46.50	3.302e6	2.410e6	2.970e6	2.082e6	1.837e6	3.535e6	3.520e6	3.156e6	3.216e6	2.300e6	1.182e6	1.912e6	3.516e6	3.646e6	1.457e6	1.887e6	2.734e6	2.041e6
PRT	Q00PI9	Heterogeneous nuclear ribonucleoprotein U-like protein 2 OS=Mus musculus OX=10090 GN=Hnrnpul2 PE=1 SV=2	null	null	Mouse_09-2020	null	[MS,MS:1001208,SEQUEST,]	50.00	37.914	null	null	0.13	1.363e6	13.59	13.59	1.078e6	31.41	31.41	1.190e6	34.28	34.28	1.029e6	6.498e5	6.812e5	7.466e5	7.409e5	1.360e6	6.443e5	7.934e5	5.215e5	2.686e5	4.521e5	8.823e5	8.881e5	8.793e5	2.799e5	1.332e6	6.772e5	6.936e5
PRT	A0A0R4J069	Selenocysteine lyase OS=Mus musculus OX=10090 GN=Scly PE=1 SV=1	null	null	Mouse_09-2020	null	[MS,MS:1001208,SEQUEST,]	88.88	49.449	null	null	0.24	1.266e6	25.55	25.55	1.411e6	33.76	33.76	1.239e6	33.09	33.09	1.096e6	6.459e5	7.502e5	5.035e5	6.305e5	1.066e6	8.216e5	1.394e6	7.004e5	5.082e5	8.727e5	7.151e5	4.088e5	6.136e5	7.862e5	1.560e6	5.602e5	8.933e5
PRT	Q9CVB6	Actin-related protein 2/3 complex subunit 2 OS=Mus musculus OX=10090 GN=Arpc2 PE=1 SV=3	null	null	Mouse_09-2020	null	[MS,MS:1001208,SEQUEST,]	70.38	41.446	null	null	0.27	4.265e6	39.12	39.12	2.528e6	71.14	71.14	1.879e6	73.22	73.22	2.823e6	2.359e6	1.977e6	1.122e6	1.088e6	4.027e6	1.879e6	3.710e6	2.434e6	5.997e5	4.785e5	1.373e6	3.255e6	3.153e6	6.450e5	1.850e6	1.436e6	7.627e5
PRT	Q99JB8	Protein kinase C and casein kinase II substrate protein 3 OS=Mus musculus OX=10090 GN=Pacsin3 PE=1 SV=1	null	null	Mouse_09-2020	null	[MS,MS:1001208,SEQUEST,]	72.47	44.624	null	null	0.21	1.004e6	36.15	36.15	9.102e5	16.88	16.88	9.883e5	19.03	19.03	7.785e5	5.610e5	5.833e5	5.722e5	3.864e5	3.442e5	3.716e5	5.769e5	4.133e5	4.602e5	6.204e5	6.313e5	6.646e5	6.645e5	4.992e5	9.834e5	6.807e5	4.413e5
PRT	Q8BIJ6	Isoleucine--tRNA ligase, mitochondrial OS=Mus musculus OX=10090 GN=Iars2 PE=1 SV=1	null	null	Mouse_09-2020	null	[MS,MS:1001208,SEQUEST,]	90.78	38.228	null	null	0.07	3.513e6	25.78	25.78	2.853e6	48.61	48.61	2.584e6	14.20	14.20	1.634e6	1.146e6	1.529e6	2.570e6	2.276e6	3.501e6	1.706e6	1.567e6	1.105e6	1.490e6	3.395e6	4.475e6	1.648e6	1.662e6	1.369e6	2.085e6	1.846e6	1.456e6
PRT	Q3UIR3	E3 ubiquitin-protein ligase DTX3L OS=Mus musculus OX=10090 GN=Dtx3l PE=1 SV=1	null	null	Mouse_09-2020	null	[MS,MS:1001208,SEQUEST,]	63.68	46.789	null	null	0.15	3.953e5	31.98	31.98	2.660e5	66.94	66.94	1.069e5	27.77	27.77	1.632e5	3.056e5	1.639e5	2.682e5	3.531e5	2.886e5	1.218e5	2.063e5	3.429e4	7.033e4	3.450e5	3.249e5	6.100e4	6.026e4	2.786e4	1.449e5	8.396e4	6.378e4
PRT	Q9DCS3	Enoyl-[acyl-carrier-protein] reductase, mitochondrial OS=Mus musculus OX=10090 GN=Mecr PE=1 SV=2	null	null	Mouse_09-2020	null	[MS,MS:1001208,SEQUEST,]	95.44	53.380	null	null	0.36	3.223e6	24.35	24.35	2.370e6	36.10	36.10	2.605e6	11.72	11.72	2.133e6	1.858e6	1.257e6	1.996e6	2.738e6	1.760e6	1.148e6	1.193e6	1.093e6	1.292e6	2.006e6	3.011e6	1.593e6	1.402e6	1.331e6	3.001e6	1.803e6	1.376e6
PRT	Q91XE4	N-acyl-aromatic-L-amino acid amidohydrolase (carboxylate-forming) OS=Mus musculus OX=10090 GN=Acy3 PE=1 SV=1	null	null	Mouse_09-2020	null	[MS,MS:1001208,SEQUEST,]	141.29	45.379	null	null	0.33	7.111e6	30.19	30.19	7.378e6	41.87	41.87	6.377e6	40.10	40.10	4.929e6	3.694e6	3.261e6	3.084e6	3.694e6	9.533e6	5.190e6	4.800e6	3.966e6	2.411e6	1.069e6	4.522e6	5.229e6	5.329e6	1.761e6	7.821e6	3.916e6	2.668e6
PRT	Q05D44	Eukaryotic translation initiation factor 5B OS=Mus musculus OX=10090 GN=Eif5b PE=1 SV=2	null	null	Mouse_09-2020	null	[MS,MS:1001208,SEQUEST,]	67.61	55.806	null	null	0.12	1.808e6	24.24	24.24	1.623e6	29.58	29.58	1.631e6	27.37	27.37	7.452e5	9.004e5	9.357e5	9.024e5	1.428e6	1.559e6	5.001e5	8.119e5	7.244e5	9.136e5	1.241e6	1.361e6	1.055e6	7.544e5	7.461e5	8.218e5	1.481e6	1.225e6
PRT	Q8C5W3	Tubulin-specific chaperone cofactor E-like protein OS=Mus musculus OX=10090 GN=Tbcel PE=1 SV=1	null	null	Mouse_09-2020	null	[MS,MS:1001208,SEQUEST,]	103.65	56.118	null	null	0.27	2.640e6	116.41	116.41	3.483e6	111.55	111.55	3.346e6	66.28	66.28	2.776e6	9.332e6	1.226e6	1.515e6	1.603e6	1.822e6	8.602e5	9.215e5	1.524e6	2.332e6	9.851e6	2.585e6	1.802e6	9.071e5	1.838e6	2.945e6	6.851e6	5.740e6
PRT	E9QMK9	D-glutamate cyclase, mitochondrial OS=Mus musculus OX=10090 GN=Dglucy PE=1 SV=1	null	null	Mouse_09-2020	null	[MS,MS:1001208,SEQUEST,]	77.33	42.203	null	null	0.14	2.504e6	19.33	19.33	2.086e6	19.92	19.92	2.307e6	36.23	36.23	1.397e6	1.167e6	1.089e6	1.621e6	1.864e6	2.834e6	1.106e6	1.144e6	8.827e5	1.173e6	1.519e6	1.954e6	2.271e6	1.154e6	5.933e5	2.280e6	2.054e6	1.522e6
PRT	Q60766	Immunity-related GTPase family M protein 1 OS=Mus musculus OX=10090 GN=Irgm1 PE=1 SV=1	null	null	Mouse_09-2020	null	[MS,MS:1001208,SEQUEST,]	87.06	53.364	null	null	0.24	4.582e6	30.98	30.98	2.299e6	41.28	41.28	1.648e6	42.54	42.54	4.435e6	2.316e6	2.160e6	1.838e6	1.927e6	4.769e6	1.268e6	1.856e6	1.409e6	6.199e5	5.892e5	1.683e6	1.923e6	1.453e6	7.629e5	1.789e6	8.937e5	8.490e5
PRT	Q3TCR7	Dynamin GTPase OS=Mus musculus OX=10090 GN=Dnm2 PE=1 SV=1	null	null	Mouse_09-2020	null	[MS,MS:1001208,SEQUEST,]	60.71	31.401	null	null	0.11	2.988e6	30.13	30.13	2.632e6	16.56	16.56	2.736e6	29.05	29.05	2.385e6	2.374e6	1.755e6	1.329e6	1.538e6	1.998e6	1.164e6	1.603e6	1.508e6	1.342e6	1.276e6	1.809e6	1.876e6	1.284e6	9.970e5	3.830e6	2.788e6	1.343e6
PRT	B0V2N7	Annexin (Fragment) OS=Mus musculus OX=10090 GN=Anxa2 PE=1 SV=1	null	null	Mouse_09-2020	null	[MS,MS:1001208,SEQUEST,]	83.78	35.808	null	null	0.56	2.743e6	38.47	38.47	2.522e6	22.47	22.47	2.062e6	26.30	26.30	1.897e6	1.046e6	1.217e6	2.221e6	5.189e5	2.447e6	1.781e6	1.979e6	1.269e6	1.259e6	9.805e5	1.554e6	1.873e6	1.117e6	1.138e6	1.504e6	1.390e6	1.358e6
PRT	P46735	Unconventional myosin-Ib OS=Mus musculus OX=10090 GN=Myo1b PE=1 SV=3	null	null	Mouse_09-2020	null	[MS,MS:1001208,SEQUEST,]	72.82	52.053	null	null	0.10	1.807e6	28.81	28.81	1.860e6	22.59	22.59	1.937e6	26.83	26.83	1.752e6	1.072e6	1.297e6	9.488e5	9.723e5	1.240e6	1.152e6	1.067e6	1.373e6	8.133e5	1.040e6	1.468e6	1.134e6	1.648e6	9.778e5	1.532e6	2.114e6	1.226e6
PRT	O09044	Synaptosomal-associated protein 23 OS=Mus musculus OX=10090 GN=Snap23 PE=1 SV=1	null	null	Mouse_09-2020	null	[MS,MS:1001208,SEQUEST,]	40.38	37.031	null	null	0.42	4.831e5	42.25	42.25	5.019e5	38.35	38.35	5.010e5	31.17	31.17	3.299e5	2.070e5	2.170e5	2.783e5	6.438e5	4.436e5	1.333e5	2.737e5	2.037e5	2.839e5	4.221e5	5.123e5	3.982e5	2.429e5	2.549e5	4.948e5	2.769e5	5.481e5
PRT	Q9DAW9	Calponin-3 OS=Mus musculus OX=10090 GN=Cnn3 PE=1 SV=1	null	null	Mouse_09-2020	null	[MS,MS:1001208,SEQUEST,]	46.73	35.825	null	null	0.35	1.927e6	42.16	42.16	1.480e6	47.57	47.57	1.741e6	39.09	39.09	1.893e6	4.793e5	7.129e5	2.006e6	1.405e6	1.345e6	3.457e5	8.273e5	6.740e5	1.483e6	1.399e6	1.056e6	6.770e5	3.555e5	1.117e6	2.114e6	1.551e6	9.599e5
PRT	Q9JHS4	ATP-dependent Clp protease ATP-binding subunit clpX-like, mitochondrial OS=Mus musculus OX=10090 GN=Clpx PE=1 SV=2	null	null	Mouse_09-2020	null	[MS,MS:1001208,SEQUEST,]	62.31	50.675	null	null	0.21	2.376e6	46.48	46.48	2.568e6	55.95	55.95	1.872e6	37.86	37.86	1.458e6	1.344e6	1.594e6	1.159e6	2.147e6	4.687e5	6.714e5	7.991e5	8.421e5	1.967e6	2.786e6	2.637e6	2.111e6	8.431e5	9.877e5	1.449e6	2.000e6	1.162e6
PRT	P14576	Signal recognition particle 54 kDa protein OS=Mus musculus OX=10090 GN=Srp54 PE=1 SV=2	null	null	Mouse_09-2020	null	[MS,MS:1001208,SEQUEST,]	44.35	41.567	null	null	0.18	2.424e6	10.38	10.38	2.068e6	23.81	23.81	2.304e6	22.73	22.73	1.491e6	1.388e6	1.105e6	1.232e6	1.617e6	2.020e6	1.064e6	1.282e6	9.529e5	1.193e6	9.942e5	2.101e6	1.657e6	1.303e6	1.121e6	2.644e6	1.223e6	1.058e6
PRT	Q3UM45	Protein phosphatase 1 regulatory subunit 7 OS=Mus musculus OX=10090 GN=Ppp1r7 PE=1 SV=2	null	null	Mouse_09-2020	null	[MS,MS:1001208,SEQUEST,]	28.81	27.787	null	null	0.25	2.273e6	23.22	23.22	2.101e6	39.22	39.22	2.237e6	22.36	22.36	1.298e6	1.177e6	1.045e6	1.550e6	1.760e6	1.134e6	6.989e5	9.025e5	9.009e5	1.231e6	2.086e6	1.638e6	1.312e6	8.316e5	1.320e6	1.489e6	1.759e6	1.463e6
PRT	A2A842	Band 4.1 OS=Mus musculus OX=10090 GN=Epb41 PE=1 SV=1	null	null	Mouse_09-2020	null	[MS,MS:1001208,SEQUEST,]	71.81	41.321	null	null	0.14	8.421e5	53.55	53.55	7.874e5	38.24	38.24	6.805e5	44.17	44.17	6.034e5	2.316e5	1.188e5	7.779e5	null	6.968e5	4.021e5	4.663e5	3.778e5	4.506e5	9.126e5	null	5.539e5	2.244e5	5.162e5	4.918e5	3.330e5	7.378e5
PRT	Q3TMH2	Secernin-3 OS=Mus musculus OX=10090 GN=Scrn3 PE=1 SV=1	null	null	Mouse_09-2020	null	[MS,MS:1001208,SEQUEST,]	36.78	60.295	null	null	0.22	6.146e5	56.93	56.93	5.920e5	49.34	49.34	6.263e5	64.35	64.35	4.788e5	2.448e5	1.830e5	3.920e5	3.631e5	1.270e6	5.054e5	3.398e5	2.455e5	2.720e5	8.635e5	4.112e5	2.839e5	2.784e5	5.472e5	1.835e6	5.807e5	2.607e5
PRT	Q9Z0E6	Guanylate-binding protein 2 OS=Mus musculus OX=10090 GN=Gbp2 PE=1 SV=1	null	null	Mouse_09-2020	null	[MS,MS:1001208,SEQUEST,]	60.31	44.515	null	null	0.16	2.230e6	29.63	29.63	1.651e5	73.64	73.64	1.747e5	null	null	1.383e6	1.533e6	9.790e5	2.353e6	1.433e6	1.510e6	9.899e4	1.071e4	8.472e4	null	null	null	1.028e5	null	null	null	null	null
PRT	Q3V156	Oxysterol-binding protein OS=Mus musculus OX=10090 GN=Osbpl1a PE=1 SV=1	null	null	Mouse_09-2020	null	[MS,MS:1001208,SEQUEST,]	22.33	27.613	null	null	0.22	7.576e5	99.08	99.08	5.158e5	17.73	17.73	6.790e5	33.02	33.02	1.885e5	1.892e6	4.231e5	3.817e5	2.926e5	1.403e6	3.326e5	2.842e5	2.917e5	3.030e5	2.365e5	2.698e5	3.847e5	5.670e5	3.989e5	null	5.113e5	2.541e5
PRT	H7BX99	Prothrombin OS=Mus musculus OX=10090 GN=F2 PE=1 SV=1	null	null	Mouse_09-2020	null	[MS,MS:1001208,SEQUEST,]	41.26	21.917	null	null	0.09	1.124e6	53.14	53.14	1.122e6	72.06	72.06	1.043e6	65.65	65.65	1.187e6	4.943e5	6.091e5	4.285e5	4.569e5	2.095e6	1.377e6	1.569e6	6.813e5	2.831e5	1.454e5	5.995e5	1.213e6	9.422e5	3.174e5	1.924e6	2.843e5	3.008e5
PRT	E9Q6D8	Complement component C6 OS=Mus musculus OX=10090 GN=C6 PE=1 SV=2	null	null	Mouse_09-2020	null	[MS,MS:1001208,SEQUEST,]	13.37	30.542	null	null	0.10	2.980e5	96.36	96.36	5.689e5	49.08	49.08	6.239e5	64.39	64.39	4.467e5	1.204e5	1.376e5	1.007e6	1.715e5	2.451e5	4.866e5	4.406e5	5.064e5	2.080e5	1.470e5	2.929e5	3.670e5	5.548e5	5.636e5	2.404e5	1.777e5	null
PRT	Q8C3V4	Signal transducer and activator of transcription OS=Mus musculus OX=10090 GN=Stat1 PE=1 SV=1	null	null	Mouse_09-2020	null	[MS,MS:1001208,SEQUEST,]	31.11	36.140	null	null	0.11	1.583e6	17.60	17.60	9.054e5	31.58	31.58	5.555e5	34.46	34.46	1.228e6	6.792e5	5.175e5	1.052e6	9.219e5	1.382e6	2.418e5	6.489e5	4.146e5	3.612e5	5.581e5	7.465e5	2.913e5	4.240e5	1.825e5	6.234e5	2.794e5	5.360e5
PRT	Q9WUD0	Unspecific monooxygenase OS=Mus musculus OX=10090 GN=Cyp2b10 PE=1 SV=1	null	null	Mouse_09-2020	null	[MS,MS:1001208,SEQUEST,]	30.96	36.764	null	null	0.22	4.468e5	113.20	113.20	1.133e6	73.57	73.57	5.408e5	59.02	59.02	6.264e5	1.104e6	6.053e4	1.117e5	1.309e5	2.721e6	1.041e6	9.032e5	5.466e5	3.858e4	null	2.682e5	3.181e5	1.964e5	3.831e5	9.979e5	1.140e5	null
PRT	P70302	Stromal interaction molecule 1 OS=Mus musculus OX=10090 GN=Stim1 PE=1 SV=2	null	null	Mouse_09-2020	null	[MS,MS:1001208,SEQUEST,]	14.66	26.468	null	null	0.12	1.448e6	42.49	42.49	1.044e6	46.04	46.04	1.153e6	36.92	36.92	1.101e6	6.516e5	7.814e5	1.686e5	7.823e5	1.496e6	7.628e5	7.581e5	5.445e5	5.030e5	6.369e4	6.281e5	1.033e6	7.889e5	5.325e5	1.240e6	8.069e5	3.045e5
PRT	Q9R0H0	Peroxisomal acyl-coenzyme A oxidase 1 OS=Mus musculus OX=10090 GN=Acox1 PE=1 SV=5	null	null	Mouse_09-2020	null	[MS,MS:1001208,SEQUEST,]	4686.12	945.242	null	null	0.73	2.941e8	23.03	23.03	2.351e8	21.52	21.52	2.895e8	10.36	10.36	2.181e8	1.848e8	1.620e8	1.239e8	1.391e8	2.193e8	1.437e8	1.366e8	1.322e8	1.442e8	9.511e7	1.171e8	1.964e8	1.538e8	1.727e8	2.773e8	2.244e8	1.757e8
PRT	Q921H8	3-ketoacyl-CoA thiolase A, peroxisomal OS=Mus musculus OX=10090 GN=Acaa1a PE=1 SV=1	null	null	Mouse_09-2020	null	[MS,MS:1001208,SEQUEST,]	2431.52	398.047	null	null	0.46	2.012e8	46.20	46.20	1.609e8	46.18	46.18	2.723e8	34.81	34.81	1.058e8	2.393e8	9.177e7	1.241e8	1.417e8	1.548e8	8.599e7	8.589e7	8.613e7	1.949e8	1.117e8	9.390e7	9.827e7	6.741e7	1.628e8	2.382e8	2.345e8	2.076e8
PRT	Q9JLI0	Aldo-keto reductase a OS=Mus musculus OX=10090 GN=Akr1c12 PE=1 SV=1	null	null	Mouse_09-2020	null	[MS,MS:1001208,SEQUEST,]	736.74	180.531	null	null	0.60	7.358e6	15.95	15.95	7.522e6	50.75	50.75	7.393e6	17.19	17.19	5.187e6	3.813e6	3.407e6	4.438e6	4.530e6	3.919e6	2.711e6	3.314e6	7.956e6	4.875e6	6.416e6	4.069e6	3.624e6	3.485e6	4.818e6	8.514e6	5.638e6	4.760e6
PRT	P05213	Tubulin alpha-1B chain OS=Mus musculus OX=10090 GN=Tuba1b PE=1 SV=2	null	null	Mouse_09-2020	null	[MS,MS:1001208,SEQUEST,]	1013.61	197.757	null	null	0.43	2.873e7	22.69	22.69	2.223e7	29.39	29.39	2.788e7	35.46	35.46	2.253e7	1.527e7	1.288e7	1.069e7	1.315e7	2.482e7	1.567e7	1.631e7	1.321e7	8.329e6	7.677e6	1.274e7	1.450e7	2.218e7	9.804e6	3.154e7	2.622e7	9.502e6
PRT	Q00898	Alpha-1-antitrypsin 1-5 OS=Mus musculus OX=10090 GN=Serpina1e PE=1 SV=1	null	null	Mouse_09-2020	null	[MS,MS:1001208,SEQUEST,]	733.86	238.379	null	null	0.38	3.122e6	54.13	54.13	8.177e6	36.92	36.92	7.370e6	65.27	65.27	5.151e6	1.104e6	1.142e6	2.142e6	1.714e6	4.659e6	6.591e6	5.398e6	3.538e6	1.801e6	3.089e6	6.194e6	5.230e6	5.926e6	3.071e6	1.611e7	2.218e6	1.670e6
PRT	P61982	14-3-3 protein gamma OS=Mus musculus OX=10090 GN=Ywhag PE=1 SV=2	null	null	Mouse_09-2020	null	[MS,MS:1001208,SEQUEST,]	476.55	101.999	null	null	0.36	9.120e6	39.58	39.58	7.606e6	32.79	32.79	6.176e6	38.07	38.07	7.024e6	5.767e6	6.207e6	3.097e6	2.980e6	6.550e6	5.344e6	6.297e6	4.114e6	3.533e6	2.247e6	3.916e6	6.819e6	5.335e6	2.403e6	5.445e6	5.276e6	3.403e6
PRT	Q91YZ8	Polyadenylate-binding protein OS=Mus musculus OX=10090 GN=Pabpc4 PE=1 SV=1	null	null	Mouse_09-2020	null	[MS,MS:1001208,SEQUEST,]	308.55	72.402	null	null	0.17	5.979e6	53.21	53.21	4.670e6	56.02	56.02	3.821e6	56.77	56.77	3.432e6	3.615e6	3.532e6	1.065e6	1.355e6	6.997e6	6.471e6	4.015e6	3.313e6	1.675e6	1.681e6	2.089e6	5.055e6	4.784e6	2.390e6	3.069e6	2.082e6	1.671e6
PRT	Q8BJL9	UDP-glucuronosyltransferase OS=Mus musculus OX=10090 GN=Ugt2b35 PE=1 SV=1	null	null	Mouse_09-2020	null	[MS,MS:1001208,SEQUEST,]	445.55	66.482	null	null	0.23	4.543e6	20.84	20.84	4.674e6	41.15	41.15	3.314e6	34.66	34.66	3.169e6	2.503e6	1.887e6	2.305e6	2.676e6	5.434e6	2.728e6	4.249e6	2.668e6	2.195e6	8.138e5	3.233e6	3.011e6	3.309e6	1.426e6	3.594e6	2.301e6	1.840e6
PRT	A2A977	Cytochrome P450 4A10 OS=Mus musculus OX=10090 GN=Cyp4a10 PE=1 SV=1	null	null	Mouse_09-2020	null	[MS,MS:1001208,SEQUEST,]	132.30	69.711	null	null	0.22	3.300e6	21.31	21.31	1.928e6	55.25	55.25	2.524e6	23.22	23.22	2.420e6	2.087e6	1.505e6	1.391e6	1.513e6	2.747e6	2.160e6	1.646e6	1.331e6	7.012e5	5.011e5	6.749e5	1.494e6	1.964e6	1.262e6	2.873e6	1.666e6	1.193e6
PRT	Q5SVG5	AP complex subunit beta OS=Mus musculus OX=10090 GN=Ap1b1 PE=1 SV=1	null	null	Mouse_09-2020	null	[MS,MS:1001208,SEQUEST,]	99.34	51.213	null	null	0.14	5.003e6	9.31	9.31	4.948e6	20.32	20.32	5.208e6	22.75	22.75	3.322e6	2.615e6	2.602e6	2.829e6	2.850e6	4.696e6	2.921e6	3.086e6	3.440e6	2.368e6	2.406e6	3.384e6	3.622e6	3.544e6	2.996e6	3.899e6	2.945e6	2.967e6
PRT	P60335	Poly(rC)-binding protein 1 OS=Mus musculus OX=10090 GN=Pcbp1 PE=1 SV=1	null	null	Mouse_09-2020	null	[MS,MS:1001208,SEQUEST,]	457.39	91.738	null	null	0.34	1.797e7	8.17	8.17	1.688e7	22.93	22.93	1.467e7	28.84	28.84	1.157e7	9.607e6	9.405e6	1.250e7	1.072e7	1.431e7	9.057e6	1.070e7	7.611e6	1.034e7	6.505e6	1.495e7	1.389e7	1.140e7	5.938e6	1.509e7	1.074e7	8.345e6
PRT	Q8JZK9	Hydroxymethylglutaryl-CoA synthase, cytoplasmic OS=Mus musculus OX=10090 GN=Hmgcs1 PE=1 SV=1	null	null	Mouse_09-2020	null	[MS,MS:1001208,SEQUEST,]	344.26	82.100	null	null	0.13	3.122e6	16.86	16.86	4.227e6	37.54	37.54	2.602e6	34.80	34.80	2.089e6	1.619e6	1.881e6	2.070e6	1.511e6	2.463e6	2.780e6	2.723e6	1.307e6	1.762e6	4.404e6	2.615e6	1.934e6	1.752e6	4.936e5	2.036e6	1.967e6	1.691e6
PRT	Q9EQ06	Estradiol 17-beta-dehydrogenase 11 OS=Mus musculus OX=10090 GN=Hsd17b11 PE=1 SV=1	null	null	Mouse_09-2020	null	[MS,MS:1001208,SEQUEST,]	188.00	40.914	null	null	0.29	3.659e6	26.91	26.91	3.991e6	40.38	40.38	3.239e6	20.67	20.67	2.686e6	2.263e6	2.343e6	1.710e6	1.536e6	2.757e6	2.615e6	2.899e6	2.827e6	1.903e6	9.717e5	1.710e6	2.377e6	2.402e6	1.366e6	2.726e6	2.619e6	1.966e6
PRT	Q8CHQ9	N-acetyltransferase family 8 member 2 OS=Mus musculus OX=10090 GN=Nat8f2 PE=1 SV=1	null	null	Mouse_09-2020	null	[MS,MS:1001208,SEQUEST,]	168.23	42.446	null	null	0.36	1.807e7	9.92	9.92	2.262e7	12.43	12.43	1.913e7	19.07	19.07	1.169e7	9.542e6	9.478e6	1.016e7	1.305e7	1.470e7	1.165e7	1.174e7	1.012e7	1.291e7	1.517e7	1.641e7	1.328e7	1.197e7	9.388e6	1.243e7	1.475e7	1.195e7
PRT	P47754	F-actin-capping protein subunit alpha-2 OS=Mus musculus OX=10090 GN=Capza2 PE=1 SV=3	null	null	Mouse_09-2020	null	[MS,MS:1001208,SEQUEST,]	228.79	73.241	null	null	0.42	8.516e6	21.92	21.92	8.106e6	32.75	32.75	6.347e6	32.05	32.05	6.063e6	4.182e6	4.590e6	3.684e6	3.519e6	7.449e6	5.671e6	5.862e6	4.270e6	3.104e6	2.017e6	4.996e6	5.313e6	4.418e6	2.577e6	7.790e6	3.894e6	2.457e6
PRT	Q5FW60	Major urinary protein 20 OS=Mus musculus OX=10090 GN=Mup20 PE=1 SV=1	null	null	Mouse_09-2020	null	[MS,MS:1001208,SEQUEST,]	144.70	73.216	null	null	0.53	3.564e6	58.28	58.28	5.302e6	70.25	70.25	2.268e6	84.27	84.27	2.536e6	1.791e6	1.690e6	1.250e6	6.313e5	5.819e6	4.255e6	3.140e6	2.698e6	null	1.101e5	1.364e6	3.466e6	2.203e6	1.784e5	2.268e6	7.164e5	null
PRT	P61205	ADP-ribosylation factor 3 OS=Mus musculus OX=10090 GN=Arf3 PE=2 SV=2	null	null	Mouse_09-2020	null	[MS,MS:1001208,SEQUEST,]	113.85	95.520	null	null	0.45	4.761e6	41.93	41.93	5.239e6	24.88	24.88	3.849e6	40.23	40.23	6.143e6	1.606e6	1.804e6	3.280e6	2.603e6	6.048e6	3.460e6	3.357e6	1.706e6	2.522e6	1.985e6	4.257e6	3.385e6	3.317e6	1.643e6	4.532e6	1.745e6	1.596e6
PRT	Q8R317-2	Isoform 2 of Ubiquilin-1 OS=Mus musculus OX=10090 GN=Ubqln1	null	null	Mouse_09-2020	null	[MS,MS:1001208,SEQUEST,]	70.16	51.800	null	null	0.24	1.378e6	47.71	47.71	1.362e6	40.12	40.12	1.080e6	48.22	48.22	8.567e5	2.606e5	2.505e5	9.088e5	9.242e5	1.624e6	8.913e5	7.389e5	5.665e5	4.590e5	1.533e6	1.083e6	5.080e5	8.988e5	2.351e5	1.557e6	1.018e6	3.516e5
PRT	P97372	Proteasome activator complex subunit 2 OS=Mus musculus OX=10090 GN=Psme2 PE=1 SV=4	null	null	Mouse_09-2020	null	[MS,MS:1001208,SEQUEST,]	235.82	50.606	null	null	0.40	7.022e6	28.69	28.69	6.635e6	52.36	52.36	6.211e6	37.12	37.12	4.910e6	4.112e6	4.758e6	4.030e6	2.490e6	5.555e6	4.574e6	6.392e6	5.992e6	3.007e6	2.126e6	2.111e6	5.671e6	4.735e6	3.280e6	2.705e6	4.451e6	3.843e6
PRT	Q60668	Heterogeneous nuclear ribonucleoprotein D0 OS=Mus musculus OX=10090 GN=Hnrnpd PE=1 SV=2	null	null	Mouse_09-2020	null	[MS,MS:1001208,SEQUEST,]	169.82	54.989	null	null	0.28	2.719e6	30.15	30.15	2.824e6	40.18	40.18	2.573e6	75.92	75.92	1.780e6	1.271e6	1.197e6	1.761e6	1.707e6	4.049e6	2.121e6	2.245e6	1.444e6	1.387e6	4.274e5	1.684e6	1.426e6	1.495e6	4.111e6	3.047e6	1.398e6	8.923e5
PRT	P48722	Heat shock 70 kDa protein 4L OS=Mus musculus OX=10090 GN=Hspa4l PE=1 SV=2	null	null	Mouse_09-2020	null	[MS,MS:1001208,SEQUEST,]	27.27	32.035	null	null	0.11	4.358e5	71.10	71.10	4.381e5	67.21	67.21	5.517e5	64.17	64.17	3.348e5	2.106e5	4.346e5	1.008e5	2.878e5	7.012e4	1.864e5	3.521e5	1.557e5	1.040e5	6.871e5	6.801e5	2.490e5	3.369e5	3.537e5	3.519e5	3.721e5	1.016e6
PRT	P00405	Cytochrome c oxidase subunit 2 OS=Mus musculus OX=10090 GN=Mtco2 PE=1 SV=1	null	null	Mouse_09-2020	null	[MS,MS:1001208,SEQUEST,]	603.27	114.599	null	null	0.24	5.749e7	60.65	60.65	5.387e7	49.94	49.94	6.904e7	37.15	37.15	4.703e7	5.366e7	2.255e7	1.286e7	9.674e6	5.566e7	4.087e7	4.969e7	3.664e7	2.218e7	8.141e6	2.516e7	4.350e7	5.250e7	3.240e7	1.016e8	4.207e7	2.028e7
PRT	Q91WS0	CDGSH iron-sulfur domain-containing protein 1 OS=Mus musculus OX=10090 GN=Cisd1 PE=1 SV=1	null	null	Mouse_09-2020	null	[MS,MS:1001208,SEQUEST,]	550.05	99.086	null	null	0.42	2.629e7	23.83	23.83	2.225e7	36.77	36.77	2.743e7	27.77	27.77	1.215e7	1.025e7	1.423e7	1.736e7	2.061e7	2.020e7	1.145e7	1.256e7	1.126e7	8.203e6	2.423e7	1.780e7	2.101e7	1.023e7	1.374e7	2.038e7	2.071e7	2.463e7
PRT	Q9CPQ8	ATP synthase subunit g, mitochondrial OS=Mus musculus OX=10090 GN=Atp5mg PE=1 SV=1	null	null	Mouse_09-2020	null	[MS,MS:1001208,SEQUEST,]	745.90	161.423	null	null	0.50	3.088e7	23.84	23.84	2.875e7	10.86	10.86	2.877e7	13.59	13.59	1.389e7	1.135e7	1.308e7	2.052e7	2.132e7	3.130e7	1.583e7	1.640e7	1.374e7	1.512e7	1.991e7	2.281e7	1.417e7	1.586e7	1.170e7	3.071e7	2.150e7	2.163e7
PRT	P63028	Translationally-controlled tumor protein OS=Mus musculus OX=10090 GN=Tpt1 PE=1 SV=1	null	null	Mouse_09-2020	null	[MS,MS:1001208,SEQUEST,]	359.11	106.424	null	null	0.47	1.227e7	33.81	33.81	9.630e6	32.23	32.23	9.095e6	37.25	37.25	8.491e6	6.152e6	8.126e6	5.258e6	3.901e6	1.152e7	7.027e6	7.996e6	5.652e6	4.006e6	4.633e6	3.626e6	7.738e6	6.765e6	2.835e6	5.063e6	7.626e6	5.326e6
PRT	Q9CQJ8	NADH dehydrogenase [ubiquinone] 1 beta subcomplex subunit 9 OS=Mus musculus OX=10090 GN=Ndufb9 PE=1 SV=3	null	null	Mouse_09-2020	null	[MS,MS:1001208,SEQUEST,]	292.42	55.897	null	null	0.46	9.969e6	6.55	6.55	8.687e6	11.98	11.98	9.172e6	6.97	6.97	5.942e6	4.733e6	4.773e6	6.203e6	6.359e6	8.128e6	5.268e6	5.088e6	4.133e6	5.370e6	4.198e6	6.439e6	5.362e6	5.050e6	4.960e6	9.235e6	6.275e6	5.345e6
PRT	O88986	2-amino-3-ketobutyrate coenzyme A ligase, mitochondrial OS=Mus musculus OX=10090 GN=Gcat PE=1 SV=2	null	null	Mouse_09-2020	null	[MS,MS:1001208,SEQUEST,]	303.43	112.432	null	null	0.20	3.215e7	16.96	16.96	2.861e7	24.43	24.43	3.301e7	26.85	26.85	1.782e7	1.601e7	1.543e7	2.000e7	2.677e7	2.623e7	1.200e7	1.423e7	1.595e7	2.107e7	1.676e7	1.925e7	2.144e7	1.636e7	1.466e7	1.812e7	3.205e7	2.525e7
PRT	P63030	Mitochondrial pyruvate carrier 1 OS=Mus musculus OX=10090 GN=Mpc1 PE=1 SV=1	null	null	Mouse_09-2020	null	[MS,MS:1001208,SEQUEST,]	347.72	102.010	null	null	0.48	6.907e6	31.40	31.40	6.743e6	21.32	21.32	7.684e6	23.18	23.18	4.694e6	3.527e6	4.297e6	2.940e6	2.625e6	7.795e6	5.048e6	4.370e6	2.841e6	4.381e6	2.825e6	4.149e6	5.051e6	4.087e6	2.378e6	5.200e6	5.952e6	5.285e6
PRT	O08600	Endonuclease G, mitochondrial OS=Mus musculus OX=10090 GN=Endog PE=1 SV=1	null	null	Mouse_09-2020	null	[MS,MS:1001208,SEQUEST,]	267.45	53.791	null	null	0.31	3.200e6	39.04	39.04	3.351e6	15.56	15.56	4.007e6	22.55	22.55	2.744e6	3.271e6	1.354e6	1.681e6	2.133e6	1.969e6	1.736e6	2.132e6	1.504e6	1.382e6	2.232e6	2.638e6	2.182e6	1.795e6	2.176e6	5.860e6	2.611e6	2.841e6
PRT	Q91VS7	Microsomal glutathione S-transferase 1 OS=Mus musculus OX=10090 GN=Mgst1 PE=1 SV=3	null	null	Mouse_09-2020	null	[MS,MS:1001208,SEQUEST,]	288.67	63.114	null	null	0.37	8.978e6	37.16	37.16	1.438e7	28.03	28.03	8.825e6	25.35	25.35	4.283e6	5.931e6	5.111e6	4.437e6	9.609e6	5.584e6	7.682e6	5.382e6	5.939e6	8.409e6	1.219e7	1.119e7	5.492e6	6.260e6	3.514e6	1.369e7	6.283e6	5.426e6
PRT	P35979	60S ribosomal protein L12 OS=Mus musculus OX=10090 GN=Rpl12 PE=1 SV=2	null	null	Mouse_09-2020	null	[MS,MS:1001208,SEQUEST,]	377.90	64.257	null	null	0.33	2.706e7	25.83	25.83	2.468e7	18.87	18.87	2.634e7	13.87	13.87	2.410e7	1.965e7	1.078e7	1.763e7	1.564e7	1.570e7	1.383e7	1.380e7	1.197e7	1.279e7	2.090e7	2.070e7	1.587e7	1.453e7	1.620e7	2.613e7	1.557e7	1.698e7
PRT	Q8BP67	60S ribosomal protein L24 OS=Mus musculus OX=10090 GN=Rpl24 PE=1 SV=2	null	null	Mouse_09-2020	null	[MS,MS:1001208,SEQUEST,]	310.97	51.207	null	null	0.22	4.608e7	13.61	13.61	4.954e7	20.46	20.46	4.726e7	14.32	14.32	2.762e7	2.226e7	2.320e7	3.035e7	3.195e7	3.010e7	2.111e7	2.299e7	2.327e7	2.954e7	3.548e7	3.424e7	2.885e7	2.588e7	2.508e7	3.273e7	3.218e7	3.078e7
PRT	Q9R1P3	Proteasome subunit beta type-2 OS=Mus musculus OX=10090 GN=Psmb2 PE=1 SV=1	null	null	Mouse_09-2020	null	[MS,MS:1001208,SEQUEST,]	268.87	60.738	null	null	0.29	6.496e6	55.75	55.75	4.608e6	46.22	46.22	4.735e6	28.07	28.07	4.366e6	7.653e6	2.965e6	2.570e6	2.288e6	5.900e6	4.243e6	3.554e6	2.770e6	1.925e6	7.898e5	2.314e6	3.426e6	3.100e6	1.881e6	5.877e6	2.980e6	1.848e6
PRT	P10605	Cathepsin B OS=Mus musculus OX=10090 GN=Ctsb PE=1 SV=2	null	null	Mouse_09-2020	null	[MS,MS:1001208,SEQUEST,]	226.35	91.442	null	null	0.17	6.224e6	59.99	59.99	6.887e6	54.58	54.58	4.680e6	42.17	42.17	4.161e6	3.231e6	3.319e6	2.513e6	1.822e6	1.221e7	8.086e6	6.172e6	4.550e6	1.807e6	2.118e6	3.384e6	5.084e6	4.427e6	1.859e6	3.260e6	4.159e6	2.585e6
PRT	A0A0R4J1H2	Glycerate kinase OS=Mus musculus OX=10090 GN=Glyctk PE=1 SV=1	null	null	Mouse_09-2020	null	[MS,MS:1001208,SEQUEST,]	334.85	82.196	null	null	0.15	1.055e7	27.57	27.57	1.244e7	29.56	29.56	1.164e7	13.10	13.10	1.159e7	4.772e6	5.028e6	6.229e6	7.341e6	7.228e6	4.799e6	5.375e6	5.352e6	9.230e6	8.165e6	9.722e6	6.806e6	6.410e6	5.199e6	1.053e7	9.310e6	9.535e6
PRT	H3BK03	Serum paraoxonase/arylesterase 1 (Fragment) OS=Mus musculus OX=10090 GN=Pon1 PE=1 SV=9	null	null	Mouse_09-2020	null	[MS,MS:1001208,SEQUEST,]	311.15	70.212	null	null	0.28	1.855e7	51.41	51.41	2.191e7	24.72	24.72	2.203e7	31.58	31.58	2.896e7	9.963e6	9.966e6	8.033e6	8.796e6	1.484e7	1.188e7	1.226e7	1.166e7	1.855e7	1.202e7	1.561e7	1.569e7	1.493e7	9.150e6	1.213e7	1.183e7	1.773e7
PRT	P52503	NADH dehydrogenase [ubiquinone] iron-sulfur protein 6, mitochondrial OS=Mus musculus OX=10090 GN=Ndufs6 PE=1 SV=2	null	null	Mouse_09-2020	null	[MS,MS:1001208,SEQUEST,]	227.01	59.886	null	null	0.46	1.183e7	34.45	34.45	1.154e7	44.28	44.28	9.171e6	33.06	33.06	4.663e6	2.972e6	5.566e6	7.885e6	9.530e6	9.553e6	3.661e6	3.618e6	4.685e6	7.136e6	1.110e7	9.432e6	4.593e6	3.484e6	4.701e6	8.992e6	8.303e6	1.026e7
PRT	Q8R5L1	Complement component 1 Q subcomponent-binding protein, mitochondrial OS=Mus musculus OX=10090 GN=C1qbp PE=1 SV=1	null	null	Mouse_09-2020	null	[MS,MS:1001208,SEQUEST,]	335.68	86.590	null	null	0.24	5.331e6	13.36	13.36	4.979e6	15.94	15.94	5.557e6	25.64	25.64	3.381e6	3.039e6	2.678e6	2.662e6	2.705e6	4.649e6	2.911e6	3.218e6	3.217e6	2.609e6	2.897e6	2.834e6	3.693e6	3.964e6	2.902e6	3.396e6	4.027e6	2.803e6
PRT	Q9Z0S1	3'(2'),5'-bisphosphate nucleotidase 1 OS=Mus musculus OX=10090 GN=Bpnt1 PE=1 SV=2	null	null	Mouse_09-2020	null	[MS,MS:1001208,SEQUEST,]	317.95	72.885	null	null	0.21	8.537e6	16.24	16.24	8.205e6	12.38	12.38	8.409e6	21.12	21.12	5.069e6	4.000e6	4.341e6	6.203e6	6.322e6	5.852e6	4.264e6	4.572e6	3.791e6	4.461e6	5.323e6	6.711e6	5.627e6	4.396e6	2.881e6	6.336e6	6.627e6	6.434e6
PRT	P34927	Asialoglycoprotein receptor 1 OS=Mus musculus OX=10090 GN=Asgr1 PE=1 SV=4	null	null	Mouse_09-2020	null	[MS,MS:1001208,SEQUEST,]	262.66	48.614	null	null	0.27	1.296e7	18.65	18.65	1.500e7	9.72	9.72	1.268e7	14.67	14.67	9.017e6	5.826e6	5.715e6	7.418e6	9.129e6	1.515e7	8.975e6	8.899e6	6.907e6	6.730e6	1.011e7	1.070e7	7.884e6	8.433e6	5.013e6	1.305e7	9.273e6	7.461e6
PRT	Q9CR57	60S ribosomal protein L14 OS=Mus musculus OX=10090 GN=Rpl14 PE=1 SV=3	null	null	Mouse_09-2020	null	[MS,MS:1001208,SEQUEST,]	240.00	47.044	null	null	0.25	3.098e7	14.56	14.56	2.909e7	43.51	43.51	3.252e7	8.96	8.96	1.591e7	1.763e7	1.413e7	2.293e7	1.915e7	2.467e7	1.543e7	1.560e7	1.663e7	3.799e6	2.597e7	2.163e7	2.119e7	1.729e7	1.558e7	2.937e7	2.521e7	2.408e7
PRT	A0A1W2P6F6	Myosin light polypeptide 6 OS=Mus musculus OX=10090 GN=Myl6 PE=1 SV=1	null	null	Mouse_09-2020	null	[MS,MS:1001208,SEQUEST,]	239.65	54.822	null	null	0.45	8.766e6	15.82	15.82	8.935e6	12.86	12.86	8.138e6	10.57	10.57	7.594e6	4.139e6	4.792e6	5.418e6	4.702e6	7.194e6	4.797e6	5.323e6	5.278e6	4.188e6	5.198e6	6.860e6	4.454e6	4.848e6	4.411e6	6.612e6	6.297e6	5.164e6
PRT	Q791V5	Mitochondrial carrier homolog 2 OS=Mus musculus OX=10090 GN=Mtch2 PE=1 SV=1	null	null	Mouse_09-2020	null	[MS,MS:1001208,SEQUEST,]	259.63	54.860	null	null	0.20	1.533e7	26.64	26.64	1.327e7	32.94	32.94	9.617e6	38.17	38.17	9.921e6	8.221e6	8.700e6	6.445e6	6.427e6	1.643e7	9.566e6	1.017e7	8.446e6	5.470e6	4.015e6	7.428e6	1.040e7	9.721e6	3.908e6	9.694e6	7.184e6	5.893e6
PRT	P84104	Serine/arginine-rich splicing factor 3 OS=Mus musculus OX=10090 GN=Srsf3 PE=1 SV=1	null	null	Mouse_09-2020	null	[MS,MS:1001208,SEQUEST,]	233.64	43.509	null	null	0.38	1.016e7	15.25	15.25	1.115e7	14.27	14.27	1.049e7	9.35	9.35	6.032e6	5.162e6	4.767e6	7.496e6	8.097e6	7.873e6	5.243e6	5.270e6	5.706e6	5.819e6	6.517e6	8.344e6	6.697e6	5.661e6	4.872e6	8.867e6	8.518e6	6.939e6
PRT	P62830	60S ribosomal protein L23 OS=Mus musculus OX=10090 GN=Rpl23 PE=1 SV=1	null	null	Mouse_09-2020	null	[MS,MS:1001208,SEQUEST,]	324.80	61.010	null	null	0.33	2.327e7	18.98	18.98	2.340e7	22.56	22.56	2.384e7	13.93	13.93	1.027e7	1.012e7	1.014e7	1.618e7	1.582e7	2.027e7	9.492e6	1.001e7	1.075e7	1.280e7	1.678e7	1.709e7	1.457e7	1.286e7	8.996e6	1.878e7	1.821e7	1.605e7
PRT	P62267	40S ribosomal protein S23 OS=Mus musculus OX=10090 GN=Rps23 PE=1 SV=3	null	null	Mouse_09-2020	null	[MS,MS:1001208,SEQUEST,]	227.36	40.480	null	null	0.31	1.191e7	30.88	30.88	1.390e7	36.73	36.73	1.267e7	5.83	5.83	5.983e6	5.637e6	5.297e6	1.058e7	1.214e7	1.017e7	6.545e6	6.254e6	5.906e6	8.213e6	1.435e7	1.434e7	7.294e6	6.888e6	6.410e6	1.257e7	9.694e6	9.417e6
PRT	Q9DCV4	Regulator of microtubule dynamics protein 1 OS=Mus musculus OX=10090 GN=Rmdn1 PE=1 SV=2	null	null	Mouse_09-2020	null	[MS,MS:1001208,SEQUEST,]	197.94	38.344	null	null	0.23	4.650e6	14.12	14.12	5.019e6	23.06	23.06	5.453e6	18.82	18.82	2.374e6	2.388e6	2.178e6	3.080e6	2.889e6	3.025e6	2.201e6	3.790e6	2.732e6	3.420e6	2.547e6	2.994e6	2.576e6	3.483e6	2.635e6	5.103e6	5.596e6	3.699e6
PRT	P14246	Solute carrier family 2, facilitated glucose transporter member 2 OS=Mus musculus OX=10090 GN=Slc2a2 PE=1 SV=3	null	null	Mouse_09-2020	null	[MS,MS:1001208,SEQUEST,]	174.62	35.921	null	null	0.09	5.154e6	18.48	18.48	6.168e6	18.03	18.03	5.878e6	17.82	17.82	2.799e6	1.768e6	2.319e6	3.222e6	3.401e6	4.777e6	3.296e6	3.896e6	3.570e6	3.312e6	2.469e6	4.027e6	4.165e6	3.419e6	2.779e6	6.652e6	3.714e6	2.868e6
PRT	Q8R0F8	Acylpyruvase FAHD1, mitochondrial OS=Mus musculus OX=10090 GN=Fahd1 PE=1 SV=2	null	null	Mouse_09-2020	null	[MS,MS:1001208,SEQUEST,]	229.16	67.844	null	null	0.37	5.022e6	22.89	22.89	6.075e6	11.41	11.41	6.929e6	17.28	17.28	2.179e6	3.276e6	2.636e6	3.420e6	2.778e6	3.518e6	2.995e6	3.775e6	2.986e6	3.694e6	3.389e6	4.013e6	2.826e6	3.693e6	3.575e6	6.427e6	6.278e6	4.801e6
[truncated: 317,869 more rows]
