# Supplementary material for: A Novel Spectral Annotation Strategy Streamlines Reporting of Mono-ADP-ribosylated Peptides Derived from Mouse Liver and Spleen in Response to IFN-γ
Source: Mol Cell Proteomics. 2021 Sep 28;21(4):100153. doi: 10.1016/j.mcpro.2021.100153 (PMC9014395; doi:10.1016/j.mcpro.2021.100153)
Supplement: Supplemental Data 8 [file mmc10.zip › mcpro_100153_mmc10.mzTab]

COM	This	line	serves	as	a	size	and	separator	hint	for	spreadsheet	applications.	-	-	-	-	-	-	-	-	-	-	-	-	-	-	-	-	-	-	-	-	-	-	-	-	-	-	-	-	-	-	-	-	-	-
COM	Report of a minimal "Summary Quantification report" Proteome Discoverer 2.4.1.15 experiment.
MTD	mzTab-Version	1.0.0
MTD	mzTag-mode	Summary
MTD	mzTab-type	Quantification
MTD	description	Export of M:\PostDocAnalysis\01_Singh\SKuraoka\PD2.4.beta.p.08282020\InvivoIFNg_XCorr+PScore\01_HH_InvivoIFNg_Liver_trigHCD-EThcD_XCorr-Pscore-(1).pdResult
MTD	ms_run[1]-location	file://M:\LumosIncomingRAWFiles(Previous)\10-2019\10-30-2019\01_HH_Liver-MWCO_IFNg-1_x2_trigHCD-EThcD-OT_GPS400-600_60min.raw
MTD	ms_run[2]-location	file://M:\LumosIncomingRAWFiles(Previous)\10-2019\10-30-2019\01_HH_Liver-MWCO_IFNg-1_x2_trigHCD-EThcD-OT_GPS400-1500_60min.raw
MTD	ms_run[3]-location	file://M:\LumosIncomingRAWFiles(Previous)\10-2019\10-30-2019\01_HH_Liver-MWCO_IFNg-1_x2_trigHCD-EThcD-OT_GPS600-800_60min.raw
MTD	ms_run[4]-location	file://M:\LumosIncomingRAWFiles(Previous)\10-2019\10-30-2019\01_HH_Liver-MWCO_IFNg-1_x2_trigHCD-EThcD-OT_GPS800-1000_60min.raw
MTD	ms_run[5]-location	file://M:\LumosIncomingRAWFiles(Previous)\10-2019\10-30-2019\01_HH_Liver-MWCO_IFNg-1_x2_trigHCD-EThcD-OT_GPS1000-1500_60min.raw
MTD	ms_run[6]-location	file://M:\LumosIncomingRAWFiles(Previous)\10-2019\10-30-2019\01_HH_Liver-MWCO_IFNg-2_x2_trigHCD-EThcD-OT_GPS400-600_60min.raw
MTD	ms_run[7]-location	file://M:\LumosIncomingRAWFiles(Previous)\10-2019\10-30-2019\01_HH_Liver-MWCO_IFNg-2_x2_trigHCD-EThcD-OT_GPS400-1500_60min.raw
MTD	ms_run[8]-location	file://M:\LumosIncomingRAWFiles(Previous)\10-2019\10-30-2019\01_HH_Liver-MWCO_IFNg-2_x2_trigHCD-EThcD-OT_GPS600-800_60min.raw
MTD	ms_run[9]-location	file://M:\LumosIncomingRAWFiles(Previous)\10-2019\10-30-2019\01_HH_Liver-MWCO_IFNg-2_x2_trigHCD-EThcD-OT_GPS800-1000_60min.raw
MTD	ms_run[10]-location	file://M:\LumosIncomingRAWFiles(Previous)\10-2019\10-30-2019\01_HH_Liver-MWCO_IFNg-2_x2_trigHCD-EThcD-OT_GPS1000-1500_60min.raw
MTD	ms_run[11]-location	file://M:\LumosIncomingRAWFiles(Previous)\10-2019\10-30-2019\01_HH_Liver-MWCO_IFNg-3_x2_trigHCD-EThcD-OT_GPS400-600_60min.raw
MTD	ms_run[12]-location	file://M:\LumosIncomingRAWFiles(Previous)\10-2019\10-30-2019\01_HH_Liver-MWCO_IFNg-3_x2_trigHCD-EThcD-OT_GPS400-1500_60min.raw
MTD	ms_run[13]-location	file://M:\LumosIncomingRAWFiles(Previous)\10-2019\10-30-2019\01_HH_Liver-MWCO_IFNg-3_x2_trigHCD-EThcD-OT_GPS600-800_60min.raw
MTD	ms_run[14]-location	file://M:\LumosIncomingRAWFiles(Previous)\10-2019\10-30-2019\01_HH_Liver-MWCO_IFNg-3_x2_trigHCD-EThcD-OT_GPS800-1000_60min.raw
MTD	ms_run[15]-location	file://M:\LumosIncomingRAWFiles(Previous)\10-2019\10-30-2019\01_HH_Liver-MWCO_IFNg-3_x2_trigHCD-EThcD-OT_GPS1000-1500_60min.raw
MTD	ms_run[16]-location	file://M:\LumosIncomingRAWFiles(Previous)\10-2019\10-30-2019\01_HH_Liver-MWCO_IFNg-4_x2_trigHCD-EThcD-OT_GPS400-600_60min.raw
MTD	ms_run[17]-location	file://M:\LumosIncomingRAWFiles(Previous)\10-2019\10-30-2019\01_HH_Liver-MWCO_IFNg-4_x2_trigHCD-EThcD-OT_GPS400-1500_60min.raw
MTD	ms_run[18]-location	file://M:\LumosIncomingRAWFiles(Previous)\10-2019\10-30-2019\01_HH_Liver-MWCO_IFNg-4_x2_trigHCD-EThcD-OT_GPS600-800_60min.raw
MTD	ms_run[19]-location	file://M:\LumosIncomingRAWFiles(Previous)\10-2019\10-30-2019\01_HH_Liver-MWCO_IFNg-4_x2_trigHCD-EThcD-OT_GPS800-1000_60min.raw
MTD	ms_run[20]-location	file://M:\LumosIncomingRAWFiles(Previous)\10-2019\10-30-2019\01_HH_Liver-MWCO_IFNg-4_x2_trigHCD-EThcD-OT_GPS1000-1500_60min.raw
MTD	ms_run[21]-location	file://M:\LumosIncomingRAWFiles(Previous)\10-2019\10-30-2019\01_HH_Liver-MWCO_IFNg-5_x2_trigHCD-EThcD-OT_GPS400-600_60min.raw
MTD	ms_run[22]-location	file://M:\LumosIncomingRAWFiles(Previous)\10-2019\10-30-2019\01_HH_Liver-MWCO_IFNg-5_x2_trigHCD-EThcD-OT_GPS400-1500_60min.raw
MTD	ms_run[23]-location	file://M:\LumosIncomingRAWFiles(Previous)\10-2019\10-30-2019\01_HH_Liver-MWCO_IFNg-5_x2_trigHCD-EThcD-OT_GPS600-800_60min.raw
MTD	ms_run[24]-location	file://M:\LumosIncomingRAWFiles(Previous)\10-2019\10-30-2019\01_HH_Liver-MWCO_IFNg-5_x2_trigHCD-EThcD-OT_GPS800-1000_60min.raw
MTD	ms_run[25]-location	file://M:\LumosIncomingRAWFiles(Previous)\10-2019\10-30-2019\01_HH_Liver-MWCO_IFNg-5_x2_trigHCD-EThcD-OT_GPS1000-1500_60min.raw
MTD	ms_run[26]-location	file://M:\LumosIncomingRAWFiles(Previous)\10-2019\10-30-2019\01_HH_Liver-MWCO_IFNg-6_x2_trigHCD-EThcD-OT_GPS400-600_60min.raw
MTD	ms_run[27]-location	file://M:\LumosIncomingRAWFiles(Previous)\10-2019\10-30-2019\01_HH_Liver-MWCO_IFNg-6_x2_trigHCD-EThcD-OT_GPS400-1500_60min.raw
MTD	ms_run[28]-location	file://M:\LumosIncomingRAWFiles(Previous)\10-2019\10-30-2019\01_HH_Liver-MWCO_IFNg-6_x2_trigHCD-EThcD-OT_GPS600-800_60min.raw
MTD	ms_run[29]-location	file://M:\LumosIncomingRAWFiles(Previous)\10-2019\10-30-2019\01_HH_Liver-MWCO_IFNg-6_x2_trigHCD-EThcD-OT_GPS800-1000_60min.raw
MTD	ms_run[30]-location	file://M:\LumosIncomingRAWFiles(Previous)\10-2019\10-30-2019\01_HH_Liver-MWCO_IFNg-6_x2_trigHCD-EThcD-OT_GPS1000-1500_60min.raw
MTD	ms_run[31]-location	file://M:\LumosIncomingRAWFiles(Previous)\10-2019\10-30-2019\01_HH_Liver-MWCO_Notreatment-1_x2_trigHCD-EThcD-OT_GPS400-600_60min.raw
MTD	ms_run[32]-location	file://M:\LumosIncomingRAWFiles(Previous)\10-2019\10-30-2019\01_HH_Liver-MWCO_Notreatment-1_x2_trigHCD-EThcD-OT_GPS400-1500_60min.raw
MTD	ms_run[33]-location	file://M:\LumosIncomingRAWFiles(Previous)\10-2019\10-30-2019\01_HH_Liver-MWCO_Notreatment-1_x2_trigHCD-EThcD-OT_GPS600-800_60min.raw
MTD	ms_run[34]-location	file://M:\LumosIncomingRAWFiles(Previous)\10-2019\10-30-2019\01_HH_Liver-MWCO_Notreatment-1_x2_trigHCD-EThcD-OT_GPS800-1000_60min.raw
MTD	ms_run[35]-location	file://M:\LumosIncomingRAWFiles(Previous)\10-2019\10-30-2019\01_HH_Liver-MWCO_Notreatment-1_x2_trigHCD-EThcD-OT_GPS1000-1500_60min.raw
MTD	ms_run[36]-location	file://M:\LumosIncomingRAWFiles(Previous)\10-2019\10-30-2019\01_HH_Liver-MWCO_Notreatment-2_x2_trigHCD-EThcD-OT_GPS400-600_60min.raw
MTD	ms_run[37]-location	file://M:\LumosIncomingRAWFiles(Previous)\10-2019\10-30-2019\01_HH_Liver-MWCO_Notreatment-2_x2_trigHCD-EThcD-OT_GPS400-1500_60min.raw
MTD	ms_run[38]-location	file://M:\LumosIncomingRAWFiles(Previous)\10-2019\10-30-2019\01_HH_Liver-MWCO_Notreatment-2_x2_trigHCD-EThcD-OT_GPS600-800_60min.raw
MTD	ms_run[39]-location	file://M:\LumosIncomingRAWFiles(Previous)\10-2019\10-30-2019\01_HH_Liver-MWCO_Notreatment-2_x2_trigHCD-EThcD-OT_GPS800-1000_60min.raw
MTD	ms_run[40]-location	file://M:\LumosIncomingRAWFiles(Previous)\10-2019\10-30-2019\01_HH_Liver-MWCO_Notreatment-2_x2_trigHCD-EThcD-OT_GPS1000-1500_60min.raw
MTD	ms_run[41]-location	file://M:\LumosIncomingRAWFiles(Previous)\10-2019\10-30-2019\01_HH_Liver-MWCO_Notreatment-3_x2_trigHCD-EThcD-OT_GPS400-600_60min.raw
MTD	ms_run[42]-location	file://M:\LumosIncomingRAWFiles(Previous)\10-2019\10-30-2019\01_HH_Liver-MWCO_Notreatment-3_x2_trigHCD-EThcD-OT_GPS400-1500_60min.raw
MTD	ms_run[43]-location	file://M:\LumosIncomingRAWFiles(Previous)\10-2019\10-30-2019\01_HH_Liver-MWCO_Notreatment-3_x2_trigHCD-EThcD-OT_GPS600-800_60min.raw
MTD	ms_run[44]-location	file://M:\LumosIncomingRAWFiles(Previous)\10-2019\10-30-2019\01_HH_Liver-MWCO_Notreatment-3_x2_trigHCD-EThcD-OT_GPS800-1000_60min.raw
MTD	ms_run[45]-location	file://M:\LumosIncomingRAWFiles(Previous)\10-2019\10-30-2019\01_HH_Liver-MWCO_Notreatment-3_x2_trigHCD-EThcD-OT_GPS1000-1500_60min.raw
MTD	ms_run[46]-location	file://M:\LumosIncomingRAWFiles(Previous)\10-2019\10-30-2019\01_HH_Liver-MWCO_Notreatment-4_x2_trigHCD-EThcD-OT_GPS400-600_60min.raw
MTD	ms_run[47]-location	file://M:\LumosIncomingRAWFiles(Previous)\10-2019\10-30-2019\01_HH_Liver-MWCO_Notreatment-4_x2_trigHCD-EThcD-OT_GPS400-1500_60min.raw
MTD	ms_run[48]-location	file://M:\LumosIncomingRAWFiles(Previous)\10-2019\10-30-2019\01_HH_Liver-MWCO_Notreatment-4_x2_trigHCD-EThcD-OT_GPS600-800_60min.raw
MTD	ms_run[49]-location	file://M:\LumosIncomingRAWFiles(Previous)\10-2019\10-30-2019\01_HH_Liver-MWCO_Notreatment-4_x2_trigHCD-EThcD-OT_GPS800-1000_60min.raw
MTD	ms_run[50]-location	file://M:\LumosIncomingRAWFiles(Previous)\10-2019\10-30-2019\01_HH_Liver-MWCO_Notreatment-4_x2_trigHCD-EThcD-OT_GPS1000-1500_60min.raw
MTD	ms_run[51]-location	file://M:\LumosIncomingRAWFiles(Previous)\10-2019\10-30-2019\01_HH_Liver-MWCO_Notreatment-5_x2_trigHCD-EThcD-OT_GPS400-600_60min.raw
MTD	ms_run[52]-location	file://M:\LumosIncomingRAWFiles(Previous)\10-2019\10-30-2019\01_HH_Liver-MWCO_Notreatment-5_x2_trigHCD-EThcD-OT_GPS400-1500_60min.raw
MTD	ms_run[53]-location	file://M:\LumosIncomingRAWFiles(Previous)\10-2019\10-30-2019\01_HH_Liver-MWCO_Notreatment-5_x2_trigHCD-EThcD-OT_GPS600-800_60min.raw
MTD	ms_run[54]-location	file://M:\LumosIncomingRAWFiles(Previous)\10-2019\10-30-2019\01_HH_Liver-MWCO_Notreatment-5_x2_trigHCD-EThcD-OT_GPS800-1000_60min.raw
MTD	ms_run[55]-location	file://M:\LumosIncomingRAWFiles(Previous)\10-2019\10-30-2019\01_HH_Liver-MWCO_Notreatment-5_x2_trigHCD-EThcD-OT_GPS1000-1500_60min.raw
MTD	ms_run[56]-location	file://M:\LumosIncomingRAWFiles(Previous)\10-2019\10-30-2019\01_HH_Liver-MWCO_Notreatment-6_x2_trigHCD-EThcD-OT_GPS400-600_60min.raw
MTD	ms_run[57]-location	file://M:\LumosIncomingRAWFiles(Previous)\10-2019\10-30-2019\01_HH_Liver-MWCO_Notreatment-6_x2_trigHCD-EThcD-OT_GPS400-1500_60min.raw
MTD	ms_run[58]-location	file://M:\LumosIncomingRAWFiles(Previous)\10-2019\10-30-2019\01_HH_Liver-MWCO_Notreatment-6_x2_trigHCD-EThcD-OT_GPS600-800_60min.raw
MTD	ms_run[59]-location	file://M:\LumosIncomingRAWFiles(Previous)\10-2019\10-30-2019\01_HH_Liver-MWCO_Notreatment-6_x2_trigHCD-EThcD-OT_GPS800-1000_60min.raw
MTD	ms_run[60]-location	file://M:\LumosIncomingRAWFiles(Previous)\10-2019\10-30-2019\01_HH_Liver-MWCO_Notreatment-6_x2_trigHCD-EThcD-OT_GPS1000-1500_60min.raw
MTD	ms_run[61]-location	file://M:\LumosIncomingRAWFiles(Previous)\10-2019\10-30-2019\01_HH_Liver-MWCO_Saline-1_x2_trigHCD-EThcD-OT_GPS400-600_60min.raw
MTD	ms_run[62]-location	file://M:\LumosIncomingRAWFiles(Previous)\10-2019\10-30-2019\01_HH_Liver-MWCO_Saline-1_x2_trigHCD-EThcD-OT_GPS400-1500_60min.raw
MTD	ms_run[63]-location	file://M:\LumosIncomingRAWFiles(Previous)\10-2019\10-30-2019\01_HH_Liver-MWCO_Saline-1_x2_trigHCD-EThcD-OT_GPS600-800_60min.raw
MTD	ms_run[64]-location	file://M:\LumosIncomingRAWFiles(Previous)\10-2019\10-30-2019\01_HH_Liver-MWCO_Saline-1_x2_trigHCD-EThcD-OT_GPS800-1000_60min.raw
MTD	ms_run[65]-location	file://M:\LumosIncomingRAWFiles(Previous)\10-2019\10-30-2019\01_HH_Liver-MWCO_Saline-1_x2_trigHCD-EThcD-OT_GPS1000-1500_60min.raw
MTD	ms_run[66]-location	file://M:\LumosIncomingRAWFiles(Previous)\10-2019\10-30-2019\01_HH_Liver-MWCO_Saline-2_x2_trigHCD-EThcD-OT_GPS400-600_60min.raw
MTD	ms_run[67]-location	file://M:\LumosIncomingRAWFiles(Previous)\10-2019\10-30-2019\01_HH_Liver-MWCO_Saline-2_x2_trigHCD-EThcD-OT_GPS400-1500_60min.raw
MTD	ms_run[68]-location	file://M:\LumosIncomingRAWFiles(Previous)\10-2019\10-30-2019\01_HH_Liver-MWCO_Saline-2_x2_trigHCD-EThcD-OT_GPS600-800_60min.raw
MTD	ms_run[69]-location	file://M:\LumosIncomingRAWFiles(Previous)\10-2019\10-30-2019\01_HH_Liver-MWCO_Saline-2_x2_trigHCD-EThcD-OT_GPS800-1000_60min.raw
MTD	ms_run[70]-location	file://M:\LumosIncomingRAWFiles(Previous)\10-2019\10-30-2019\01_HH_Liver-MWCO_Saline-2_x2_trigHCD-EThcD-OT_GPS1000-1500_60min.raw
MTD	ms_run[71]-location	file://M:\LumosIncomingRAWFiles(Previous)\10-2019\10-30-2019\01_HH_Liver-MWCO_Saline-3_x2_trigHCD-EThcD-OT_GPS400-600_60min.raw
MTD	ms_run[72]-location	file://M:\LumosIncomingRAWFiles(Previous)\10-2019\10-30-2019\01_HH_Liver-MWCO_Saline-3_x2_trigHCD-EThcD-OT_GPS400-1500_60min.raw
MTD	ms_run[73]-location	file://M:\LumosIncomingRAWFiles(Previous)\10-2019\10-30-2019\01_HH_Liver-MWCO_Saline-3_x2_trigHCD-EThcD-OT_GPS600-800_60min.raw
MTD	ms_run[74]-location	file://M:\LumosIncomingRAWFiles(Previous)\10-2019\10-30-2019\01_HH_Liver-MWCO_Saline-3_x2_trigHCD-EThcD-OT_GPS800-1000_60min.raw
MTD	ms_run[75]-location	file://M:\LumosIncomingRAWFiles(Previous)\10-2019\10-30-2019\01_HH_Liver-MWCO_Saline-3_x2_trigHCD-EThcD-OT_GPS1000-1500_60min.raw
MTD	ms_run[76]-location	file://M:\LumosIncomingRAWFiles(Previous)\10-2019\10-30-2019\01_HH_Liver-MWCO_Saline-4_x2_trigHCD-EThcD-OT_GPS400-600_60min.raw
MTD	ms_run[77]-location	file://M:\LumosIncomingRAWFiles(Previous)\10-2019\10-30-2019\01_HH_Liver-MWCO_Saline-4_x2_trigHCD-EThcD-OT_GPS400-1500_60min.raw
MTD	ms_run[78]-location	file://M:\LumosIncomingRAWFiles(Previous)\10-2019\10-30-2019\01_HH_Liver-MWCO_Saline-4_x2_trigHCD-EThcD-OT_GPS600-800_60min.raw
MTD	ms_run[79]-location	file://M:\LumosIncomingRAWFiles(Previous)\10-2019\10-30-2019\01_HH_Liver-MWCO_Saline-4_x2_trigHCD-EThcD-OT_GPS800-1000_60min.raw
MTD	ms_run[80]-location	file://M:\LumosIncomingRAWFiles(Previous)\10-2019\10-30-2019\01_HH_Liver-MWCO_Saline-4_x2_trigHCD-EThcD-OT_GPS1000-1500_60min.raw
MTD	ms_run[81]-location	file://M:\LumosIncomingRAWFiles(Previous)\10-2019\10-30-2019\01_HH_Liver-MWCO_Saline-5_x2_trigHCD-EThcD-OT_GPS400-600_60min.raw
MTD	ms_run[82]-location	file://M:\LumosIncomingRAWFiles(Previous)\10-2019\10-30-2019\01_HH_Liver-MWCO_Saline-5_x2_trigHCD-EThcD-OT_GPS400-1500_60min.raw
MTD	ms_run[83]-location	file://M:\LumosIncomingRAWFiles(Previous)\10-2019\10-30-2019\01_HH_Liver-MWCO_Saline-5_x2_trigHCD-EThcD-OT_GPS600-800_60min.raw
MTD	ms_run[84]-location	file://M:\LumosIncomingRAWFiles(Previous)\10-2019\10-30-2019\01_HH_Liver-MWCO_Saline-5_x2_trigHCD-EThcD-OT_GPS800-1000_60min.raw
MTD	ms_run[85]-location	file://M:\LumosIncomingRAWFiles(Previous)\10-2019\10-30-2019\01_HH_Liver-MWCO_Saline-5_x2_trigHCD-EThcD-OT_GPS1000-1500_60min.raw
MTD	ms_run[86]-location	file://M:\LumosIncomingRAWFiles(Previous)\10-2019\10-30-2019\01_HH_Liver-MWCO_Saline-6_x2_trigHCD-EThcD-OT_GPS400-600_60min.raw
MTD	ms_run[87]-location	file://M:\LumosIncomingRAWFiles(Previous)\10-2019\10-30-2019\01_HH_Liver-MWCO_Saline-6_x2_trigHCD-EThcD-OT_GPS400-1500_60min.raw
MTD	ms_run[88]-location	file://M:\LumosIncomingRAWFiles(Previous)\10-2019\10-30-2019\01_HH_Liver-MWCO_Saline-6_x2_trigHCD-EThcD-OT_GPS600-800_60min.raw
MTD	ms_run[89]-location	file://M:\LumosIncomingRAWFiles(Previous)\10-2019\10-30-2019\01_HH_Liver-MWCO_Saline-6_x2_trigHCD-EThcD-OT_GPS800-1000_60min.raw
MTD	ms_run[90]-location	file://M:\LumosIncomingRAWFiles(Previous)\10-2019\10-30-2019\01_HH_Liver-MWCO_Saline-6_x2_trigHCD-EThcD-OT_GPS1000-1500_60min.raw
MTD	protein_search_engine_score[1]	[MS,MS:1001155,SEQUEST:xcorr,]
MTD	protein_search_engine_score[2]	Sum PEP Score
MTD	peptide_search_engine_score[1]	[MS,MS:1001155,SEQUEST:xcorr,]
MTD	psm_search_engine_score[1]	[MS,MS:1001491,percolator:Q value,]
MTD	fixed_mod[1]	[UNIMOD, UNIMOD:4, Carbamidomethyl, ]
MTD	variable_mod[1]	[UNIMOD, UNIMOD:35, Oxidation, ]
MTD	variable_mod[2]	[UNIMOD, UNIMOD:213, ADP-Ribosyl, ]
MTD	variable_mod[3]	[UNIMOD, UNIMOD:1, Acetyl, ]
MTD	quantification method	[MS, MS:1002038, unlabeled sample]
MTD	protein-quantification-unit	null
MTD	peptide-quantification-unit	null
MTD	assay[1]-ms_run_ref	ms_run[1],ms_run[2],ms_run[3],ms_run[4],ms_run[5]
MTD	assay[2]-ms_run_ref	ms_run[6],ms_run[7],ms_run[8],ms_run[9],ms_run[10]
MTD	assay[3]-ms_run_ref	ms_run[11],ms_run[12],ms_run[13],ms_run[14],ms_run[15]
MTD	assay[4]-ms_run_ref	ms_run[16],ms_run[17],ms_run[18],ms_run[19],ms_run[20]
MTD	assay[5]-ms_run_ref	ms_run[21],ms_run[22],ms_run[23],ms_run[24],ms_run[25]
MTD	assay[6]-ms_run_ref	ms_run[26],ms_run[27],ms_run[28],ms_run[29],ms_run[30]
MTD	assay[7]-ms_run_ref	ms_run[31],ms_run[32],ms_run[33],ms_run[34],ms_run[35]
MTD	assay[8]-ms_run_ref	ms_run[36],ms_run[37],ms_run[38],ms_run[39],ms_run[40]
MTD	assay[9]-ms_run_ref	ms_run[41],ms_run[42],ms_run[43],ms_run[44],ms_run[45]
MTD	assay[10]-ms_run_ref	ms_run[46],ms_run[47],ms_run[48],ms_run[49],ms_run[50]
MTD	assay[11]-ms_run_ref	ms_run[51],ms_run[52],ms_run[53],ms_run[54],ms_run[55]
MTD	assay[12]-ms_run_ref	ms_run[56],ms_run[57],ms_run[58],ms_run[59],ms_run[60]
MTD	assay[13]-ms_run_ref	ms_run[61],ms_run[62],ms_run[63],ms_run[64],ms_run[65]
MTD	assay[14]-ms_run_ref	ms_run[66],ms_run[67],ms_run[68],ms_run[69],ms_run[70]
MTD	assay[15]-ms_run_ref	ms_run[71],ms_run[72],ms_run[73],ms_run[74],ms_run[75]
MTD	assay[16]-ms_run_ref	ms_run[76],ms_run[77],ms_run[78],ms_run[79],ms_run[80]
MTD	assay[17]-ms_run_ref	ms_run[81],ms_run[82],ms_run[83],ms_run[84],ms_run[85]
MTD	assay[18]-ms_run_ref	ms_run[86],ms_run[87],ms_run[88],ms_run[89],ms_run[90]
MTD	assay[1]-quantification_reagent	[MS, MS:1002038, unlabeled sample, ]
MTD	assay[2]-quantification_reagent	[MS, MS:1002038, unlabeled sample, ]
MTD	assay[3]-quantification_reagent	[MS, MS:1002038, unlabeled sample, ]
MTD	assay[4]-quantification_reagent	[MS, MS:1002038, unlabeled sample, ]
MTD	assay[5]-quantification_reagent	[MS, MS:1002038, unlabeled sample, ]
MTD	assay[6]-quantification_reagent	[MS, MS:1002038, unlabeled sample, ]
MTD	assay[7]-quantification_reagent	[MS, MS:1002038, unlabeled sample, ]
MTD	assay[8]-quantification_reagent	[MS, MS:1002038, unlabeled sample, ]
MTD	assay[9]-quantification_reagent	[MS, MS:1002038, unlabeled sample, ]
MTD	assay[10]-quantification_reagent	[MS, MS:1002038, unlabeled sample, ]
MTD	assay[11]-quantification_reagent	[MS, MS:1002038, unlabeled sample, ]
MTD	assay[12]-quantification_reagent	[MS, MS:1002038, unlabeled sample, ]
MTD	assay[13]-quantification_reagent	[MS, MS:1002038, unlabeled sample, ]
MTD	assay[14]-quantification_reagent	[MS, MS:1002038, unlabeled sample, ]
MTD	assay[15]-quantification_reagent	[MS, MS:1002038, unlabeled sample, ]
MTD	assay[16]-quantification_reagent	[MS, MS:1002038, unlabeled sample, ]
MTD	assay[17]-quantification_reagent	[MS, MS:1002038, unlabeled sample, ]
MTD	assay[18]-quantification_reagent	[MS, MS:1002038, unlabeled sample, ]
MTD	study_variable[1]-assay_refs	assay[1], assay[2], assay[3], assay[4], assay[5], assay[6]
MTD	study_variable[2]-assay_refs	assay[7], assay[8], assay[9], assay[10], assay[11], assay[12]
MTD	study_variable[3]-assay_refs	assay[13], assay[14], assay[15], assay[16], assay[17], assay[18]
MTD	study_variable[1]-description	IFN-g: IFN-g
MTD	study_variable[2]-description	No treatment: No treatment
MTD	study_variable[3]-description	Saline: Saline
PRH	accession	description	taxid	species	database	database_version	search_engine	best_search_engine_score[1]	best_search_engine_score[2]	ambiguity_members	modifications	protein_coverage	protein_abundance_study_variable[1]	protein_abundance_stdev_study_variable[1]	protein_abundance_std_study_variable[1]	protein_abundance_study_variable[2]	protein_abundance_stdev_study_variable[2]	protein_abundance_std_study_variable[2]	protein_abundance_study_variable[3]	protein_abundance_stdev_study_variable[3]	protein_abundance_std_study_variable[3]	protein_abundance_assay[1]	protein_abundance_assay[2]	protein_abundance_assay[3]	protein_abundance_assay[4]	protein_abundance_assay[5]	protein_abundance_assay[6]	protein_abundance_assay[7]	protein_abundance_assay[8]	protein_abundance_assay[9]	protein_abundance_assay[10]	protein_abundance_assay[11]	protein_abundance_assay[12]	protein_abundance_assay[13]	protein_abundance_assay[14]	protein_abundance_assay[15]	protein_abundance_assay[16]	protein_abundance_assay[17]	protein_abundance_assay[18]
PRT	Q8C196	Carbamoyl-phosphate synthase [ammonia], mitochondrial OS=Mus musculus OX=10090 GN=Cps1 PE=1 SV=2	null	null	Mouse_09-2020	null	[MS,MS:1001208,SEQUEST,]	9613.74	1782.190	null	null	0.69	2.494e8	7.81	7.81	2.157e8	11.57	11.57	2.431e8	12.07	12.07	1.011e8	9.772e7	4.920e7	1.721e8	1.602e8	2.546e8	4.662e7	7.528e7	6.050e7	1.031e8	1.018e8	1.440e8	8.322e7	8.789e7	8.802e7	1.721e8	1.341e8	1.660e8
PRT	P20029	Endoplasmic reticulum chaperone BiP OS=Mus musculus OX=10090 GN=Hspa5 PE=1 SV=3	null	null	Mouse_09-2020	null	[MS,MS:1001208,SEQUEST,]	2671.33	529.014	null	null	0.67	2.694e7	11.23	11.23	2.532e7	28.81	28.81	2.675e7	18.20	18.20	1.437e7	1.035e7	5.418e6	1.739e7	1.806e7	2.290e7	4.889e6	7.703e6	7.100e6	1.059e7	1.773e7	2.383e7	9.864e6	1.091e7	9.157e6	1.736e7	1.436e7	1.673e7
PRT	P32020	Non-specific lipid-transfer protein OS=Mus musculus OX=10090 GN=Scp2 PE=1 SV=3	null	null	Mouse_09-2020	null	[MS,MS:1001208,SEQUEST,]	2113.39	439.180	null	null	0.56	5.463e7	13.58	13.58	4.925e7	8.68	8.68	5.213e7	8.55	8.55	2.582e7	2.143e7	1.255e7	3.343e7	4.044e7	5.250e7	1.223e7	1.610e7	1.330e7	2.256e7	2.528e7	3.532e7	2.061e7	1.683e7	2.024e7	4.060e7	2.791e7	3.371e7
PRT	Q03265	ATP synthase subunit alpha, mitochondrial OS=Mus musculus OX=10090 GN=Atp5f1a PE=1 SV=1	null	null	Mouse_09-2020	null	[MS,MS:1001208,SEQUEST,]	1597.75	406.813	null	null	0.69	2.874e7	6.25	6.25	2.708e7	8.96	8.96	3.118e7	15.24	15.24	1.385e7	1.248e7	6.407e6	2.144e7	1.781e7	2.853e7	6.362e6	9.306e6	7.715e6	1.223e7	1.342e7	1.747e7	1.005e7	1.073e7	1.079e7	1.935e7	1.826e7	2.041e7
PRT	P09103	Protein disulfide-isomerase OS=Mus musculus OX=10090 GN=P4hb PE=1 SV=2	null	null	Mouse_09-2020	null	[MS,MS:1001208,SEQUEST,]	1343.42	420.391	null	null	0.68	2.247e7	7.04	7.04	2.624e7	24.64	24.64	2.476e7	15.30	15.30	1.097e7	8.464e6	4.705e6	1.572e7	1.580e7	2.215e7	6.309e6	6.851e6	7.561e6	1.069e7	1.781e7	2.060e7	8.503e6	8.397e6	8.142e6	1.591e7	1.535e7	1.520e7
PRT	Q8BMS1	Trifunctional enzyme subunit alpha, mitochondrial OS=Mus musculus OX=10090 GN=Hadha PE=1 SV=1	null	null	Mouse_09-2020	null	[MS,MS:1001208,SEQUEST,]	1026.95	346.052	null	null	0.50	1.095e7	11.15	11.15	1.152e7	8.16	8.16	1.144e7	11.87	11.87	4.866e6	4.767e6	2.289e6	7.952e6	8.081e6	9.982e6	2.872e6	3.645e6	3.450e6	5.202e6	5.479e6	7.724e6	3.819e6	3.652e6	4.491e6	8.496e6	6.846e6	8.459e6
PRT	P63038	60 kDa heat shock protein, mitochondrial OS=Mus musculus OX=10090 GN=Hspd1 PE=1 SV=1	null	null	Mouse_09-2020	null	[MS,MS:1001208,SEQUEST,]	1725.37	433.446	null	null	0.71	2.404e7	18.90	18.90	2.581e7	31.63	31.63	2.762e7	19.04	19.04	1.079e7	9.939e6	5.357e6	1.473e7	1.669e7	1.635e7	4.210e6	6.854e6	7.251e6	1.205e7	1.778e7	1.779e7	9.386e6	8.243e6	1.100e7	1.401e7	1.534e7	1.788e7
PRT	G5E8R3	Pyruvate carboxylase OS=Mus musculus OX=10090 GN=Pcx PE=1 SV=1	null	null	Mouse_09-2020	null	[MS,MS:1001208,SEQUEST,]	1066.23	321.141	null	null	0.43	1.085e7	20.74	20.74	9.638e6	26.41	26.41	1.023e7	17.24	17.24	5.314e6	4.874e6	2.525e6	5.542e6	5.261e6	1.065e7	2.811e6	3.696e6	3.759e6	3.842e6	2.863e6	5.343e6	4.406e6	4.390e6	4.239e6	7.965e6	5.296e6	5.914e6
PRT	P38647	Stress-70 protein, mitochondrial OS=Mus musculus OX=10090 GN=Hspa9 PE=1 SV=3	null	null	Mouse_09-2020	null	[MS,MS:1001208,SEQUEST,]	1740.90	347.940	null	null	0.57	1.644e7	15.40	15.40	1.539e7	25.86	25.86	1.518e7	16.98	16.98	7.750e6	6.469e6	3.681e6	1.141e7	1.287e7	1.337e7	3.047e6	4.803e6	4.256e6	7.993e6	1.053e7	1.079e7	5.047e6	4.638e6	6.149e6	1.204e7	1.038e7	1.264e7
PRT	Q8R0Y6	Cytosolic 10-formyltetrahydrofolate dehydrogenase OS=Mus musculus OX=10090 GN=Aldh1l1 PE=1 SV=1	null	null	Mouse_09-2020	null	[MS,MS:1001208,SEQUEST,]	1823.36	366.162	null	null	0.50	2.483e7	5.03	5.03	2.319e7	6.69	6.69	2.540e7	12.28	12.28	1.200e7	1.059e7	4.915e6	1.908e7	1.474e7	2.471e7	5.511e6	8.651e6	6.491e6	9.986e6	1.053e7	1.604e7	8.933e6	9.740e6	9.731e6	1.968e7	1.336e7	1.847e7
PRT	P16460	Argininosuccinate synthase OS=Mus musculus OX=10090 GN=Ass1 PE=1 SV=1	null	null	Mouse_09-2020	null	[MS,MS:1001208,SEQUEST,]	1618.17	382.115	null	null	0.62	4.249e7	15.97	15.97	3.356e7	18.64	18.64	3.890e7	6.99	6.99	1.914e7	1.749e7	1.017e7	2.855e7	2.856e7	3.215e7	6.490e6	1.000e7	9.576e6	1.743e7	1.495e7	2.456e7	1.404e7	1.328e7	1.405e7	3.039e7	2.157e7	2.356e7
PRT	P17182	Alpha-enolase OS=Mus musculus OX=10090 GN=Eno1 PE=1 SV=3	null	null	Mouse_09-2020	null	[MS,MS:1001208,SEQUEST,]	1614.73	441.448	null	null	0.71	1.977e7	24.30	24.30	1.521e7	26.32	26.32	1.882e7	16.21	16.21	6.934e6	8.489e6	3.560e6	1.929e7	1.688e7	1.731e7	2.824e6	4.738e6	4.297e6	8.608e6	9.753e6	1.042e7	5.417e6	5.078e6	8.499e6	1.555e7	1.094e7	1.418e7
PRT	P63017	Heat shock cognate 71 kDa protein OS=Mus musculus OX=10090 GN=Hspa8 PE=1 SV=1	null	null	Mouse_09-2020	null	[MS,MS:1001208,SEQUEST,]	1885.75	423.105	null	null	0.65	2.366e7	7.60	7.60	2.099e7	20.46	20.46	2.323e7	9.37	9.37	1.167e7	9.202e6	4.701e6	1.597e7	1.569e7	2.096e7	4.576e6	6.272e6	5.738e6	9.008e6	1.323e7	1.613e7	7.944e6	7.486e6	8.144e6	1.700e7	1.346e7	1.514e7
PRT	P26443	Glutamate dehydrogenase 1, mitochondrial OS=Mus musculus OX=10090 GN=Glud1 PE=1 SV=1	null	null	Mouse_09-2020	null	[MS,MS:1001208,SEQUEST,]	2027.52	393.326	null	null	0.57	3.596e7	13.78	13.78	3.243e7	5.12	5.12	3.392e7	9.61	9.61	1.705e7	1.407e7	7.492e6	2.034e7	2.016e7	4.094e7	8.756e6	1.033e7	9.042e6	1.406e7	1.564e7	2.254e7	1.217e7	1.127e7	1.093e7	2.598e7	1.826e7	2.117e7
PRT	O35490	Betaine--homocysteine S-methyltransferase 1 OS=Mus musculus OX=10090 GN=Bhmt PE=1 SV=1	null	null	Mouse_09-2020	null	[MS,MS:1001208,SEQUEST,]	1781.71	385.561	null	null	0.56	3.118e7	9.85	9.85	3.000e7	34.00	34.00	3.658e7	13.04	13.04	1.491e7	1.450e7	6.035e6	2.374e7	2.138e7	2.907e7	4.929e6	1.026e7	7.854e6	1.489e7	2.334e7	2.155e7	1.244e7	1.186e7	1.580e7	2.566e7	1.715e7	2.489e7
PRT	P24270	Catalase OS=Mus musculus OX=10090 GN=Cat PE=1 SV=4	null	null	Mouse_09-2020	null	[MS,MS:1001208,SEQUEST,]	1864.14	389.561	null	null	0.74	3.911e7	13.48	13.48	3.220e7	23.21	23.21	3.644e7	15.59	15.59	1.795e7	1.558e7	9.611e6	2.868e7	2.979e7	3.528e7	7.371e6	9.630e6	9.464e6	1.988e7	1.835e7	2.122e7	1.139e7	9.685e6	1.571e7	2.634e7	2.312e7	2.524e7
PRT	P47738	Aldehyde dehydrogenase, mitochondrial OS=Mus musculus OX=10090 GN=Aldh2 PE=1 SV=1	null	null	Mouse_09-2020	null	[MS,MS:1001208,SEQUEST,]	2800.62	428.638	null	null	0.55	8.784e7	46.59	46.59	4.616e7	21.09	21.09	6.760e7	36.19	36.19	4.053e7	4.821e7	3.642e7	3.841e7	5.681e7	6.982e7	1.619e7	1.793e7	1.705e7	1.768e7	1.888e7	2.537e7	4.449e7	3.157e7	2.892e7	5.212e7	3.392e7	3.394e7
PRT	P27773	Protein disulfide-isomerase A3 OS=Mus musculus OX=10090 GN=Pdia3 PE=1 SV=2	null	null	Mouse_09-2020	null	[MS,MS:1001208,SEQUEST,]	1098.02	296.720	null	null	0.58	1.424e7	14.29	14.29	1.594e7	32.76	32.76	1.469e7	11.58	11.58	6.790e6	5.157e6	2.879e6	1.200e7	1.127e7	1.216e7	2.838e6	4.626e6	4.137e6	7.206e6	1.194e7	1.322e7	4.943e6	4.495e6	5.907e6	1.053e7	9.446e6	9.206e6
PRT	P54869	Hydroxymethylglutaryl-CoA synthase, mitochondrial OS=Mus musculus OX=10090 GN=Hmgcs2 PE=1 SV=2	null	null	Mouse_09-2020	null	[MS,MS:1001208,SEQUEST,]	1721.24	357.918	null	null	0.47	2.173e7	18.69	18.69	2.077e7	32.92	32.92	2.029e7	8.80	8.80	9.391e6	1.031e7	4.281e6	1.674e7	1.099e7	2.876e7	5.968e6	8.701e6	7.221e6	8.404e6	4.583e6	9.320e6	8.226e6	6.302e6	7.490e6	1.671e7	1.148e7	1.282e7
PRT	P56480	ATP synthase subunit beta, mitochondrial OS=Mus musculus OX=10090 GN=Atp5f1b PE=1 SV=2	null	null	Mouse_09-2020	null	[MS,MS:1001208,SEQUEST,]	2326.83	450.947	null	null	0.78	3.560e7	5.94	5.94	3.361e7	17.65	17.65	3.791e7	16.20	16.20	1.662e7	1.530e7	6.833e6	2.749e7	2.342e7	3.491e7	6.666e6	1.037e7	9.586e6	1.671e7	1.789e7	2.283e7	1.175e7	1.414e7	1.449e7	2.538e7	2.130e7	2.779e7
PRT	Q8BWT1	3-ketoacyl-CoA thiolase, mitochondrial OS=Mus musculus OX=10090 GN=Acaa2 PE=1 SV=3	null	null	Mouse_09-2020	null	[MS,MS:1001208,SEQUEST,]	3499.97	501.645	null	null	0.70	3.845e7	10.19	10.19	4.562e7	15.97	15.97	3.937e7	18.01	18.01	1.767e7	1.517e7	7.076e6	2.847e7	2.622e7	4.621e7	9.408e6	1.657e7	1.273e7	2.130e7	2.077e7	2.407e7	1.167e7	1.217e7	1.597e7	2.768e7	2.443e7	3.140e7
PRT	P08113	Endoplasmin OS=Mus musculus OX=10090 GN=Hsp90b1 PE=1 SV=2	null	null	Mouse_09-2020	null	[MS,MS:1001208,SEQUEST,]	1239.62	284.257	null	null	0.45	1.436e7	19.26	19.26	1.638e7	13.16	13.16	1.430e7	17.98	17.98	6.430e6	6.608e6	3.742e6	1.097e7	8.841e6	1.062e7	3.507e6	6.085e6	5.210e6	6.278e6	7.179e6	1.192e7	6.457e6	5.220e6	5.730e6	1.060e7	7.666e6	7.248e6
PRT	Q8VCT4	Carboxylesterase 1D OS=Mus musculus OX=10090 GN=Ces1d PE=1 SV=1	null	null	Mouse_09-2020	null	[MS,MS:1001208,SEQUEST,]	1206.30	298.779	null	null	0.56	9.758e6	17.14	17.14	9.326e6	22.85	22.85	9.718e6	16.21	16.21	3.779e6	4.096e6	1.653e6	8.240e6	5.563e6	1.211e7	2.462e6	3.426e6	2.866e6	4.474e6	3.381e6	3.766e6	2.968e6	2.627e6	4.295e6	7.510e6	6.565e6	6.708e6
PRT	P12710	Fatty acid-binding protein, liver OS=Mus musculus OX=10090 GN=Fabp1 PE=1 SV=2	null	null	Mouse_09-2020	null	[MS,MS:1001208,SEQUEST,]	2922.72	430.108	null	null	0.77	1.902e8	7.69	7.69	1.442e8	25.37	25.37	1.790e8	4.66	4.66	8.050e7	7.279e7	3.936e7	1.380e8	1.310e8	1.918e8	2.411e7	3.455e7	4.037e7	7.443e7	6.938e7	9.972e7	6.035e7	5.719e7	6.737e7	1.573e8	1.017e8	1.199e8
PRT	P10126	Elongation factor 1-alpha 1 OS=Mus musculus OX=10090 GN=Eef1a1 PE=1 SV=3	null	null	Mouse_09-2020	null	[MS,MS:1001208,SEQUEST,]	873.72	206.270	null	null	0.44	2.130e7	10.68	10.68	1.897e7	12.78	12.78	1.866e7	17.95	17.95	1.039e7	9.232e6	4.695e6	1.337e7	1.303e7	2.031e7	5.408e6	6.453e6	6.540e6	7.472e6	9.045e6	1.144e7	8.478e6	6.956e6	6.143e6	1.474e7	1.127e7	1.037e7
PRT	Q9ET01	Glycogen phosphorylase, liver form OS=Mus musculus OX=10090 GN=Pygl PE=1 SV=4	null	null	Mouse_09-2020	null	[MS,MS:1001208,SEQUEST,]	490.38	184.333	null	null	0.41	5.603e6	29.23	29.23	5.010e6	31.02	31.02	4.805e6	26.10	26.10	2.624e6	2.853e6	1.153e6	2.537e6	2.222e6	5.903e6	1.502e6	2.156e6	1.786e6	1.942e6	1.265e6	2.353e6	2.517e6	2.172e6	1.561e6	3.730e6	2.778e6	2.791e6
PRT	P19096	Fatty acid synthase OS=Mus musculus OX=10090 GN=Fasn PE=1 SV=2	null	null	Mouse_09-2020	null	[MS,MS:1001208,SEQUEST,]	513.14	185.641	null	null	0.18	5.249e6	16.93	16.93	4.204e6	18.37	18.37	4.749e6	24.58	24.58	2.039e6	2.390e6	9.119e5	4.855e6	3.012e6	5.675e6	1.157e6	1.881e6	1.042e6	2.500e6	1.884e6	2.932e6	1.477e6	1.224e6	1.277e6	5.397e6	3.253e6	3.219e6
PRT	P16015	Carbonic anhydrase 3 OS=Mus musculus OX=10090 GN=Ca3 PE=1 SV=3	null	null	Mouse_09-2020	null	[MS,MS:1001208,SEQUEST,]	3304.60	429.617	null	null	0.80	4.400e7	35.54	35.54	4.395e7	29.91	29.91	6.184e7	21.41	21.41	1.518e7	1.739e7	5.767e6	5.550e7	2.664e7	5.525e7	1.145e7	1.635e7	1.347e7	3.177e7	1.642e7	2.694e7	2.071e7	1.325e7	3.163e7	5.569e7	3.603e7	3.321e7
PRT	O88844	Isocitrate dehydrogenase [NADP] cytoplasmic OS=Mus musculus OX=10090 GN=Idh1 PE=1 SV=2	null	null	Mouse_09-2020	null	[MS,MS:1001208,SEQUEST,]	804.32	267.039	null	null	0.68	9.694e6	16.29	16.29	7.519e6	14.32	14.32	9.544e6	7.37	7.37	3.718e6	4.421e6	2.257e6	7.320e6	6.034e6	7.993e6	1.718e6	2.653e6	2.557e6	3.776e6	3.435e6	5.031e6	3.307e6	3.036e6	3.864e6	7.009e6	5.031e6	5.968e6
PRT	P09411	Phosphoglycerate kinase 1 OS=Mus musculus OX=10090 GN=Pgk1 PE=1 SV=4	null	null	Mouse_09-2020	null	[MS,MS:1001208,SEQUEST,]	545.87	223.572	null	null	0.68	1.221e7	19.99	19.99	9.423e6	26.87	26.87	1.078e7	18.14	18.14	5.617e6	4.922e6	3.186e6	7.692e6	9.319e6	9.783e6	1.630e6	2.643e6	2.467e6	4.935e6	5.792e6	6.974e6	4.010e6	3.192e6	3.671e6	7.287e6	6.763e6	8.290e6
PRT	Q9DBT9	Dimethylglycine dehydrogenase, mitochondrial OS=Mus musculus OX=10090 GN=Dmgdh PE=1 SV=1	null	null	Mouse_09-2020	null	[MS,MS:1001208,SEQUEST,]	771.31	232.693	null	null	0.47	5.697e6	5.11	5.11	5.894e6	22.28	22.28	6.722e6	14.18	14.18	2.611e6	2.399e6	1.106e6	4.415e6	3.635e6	5.568e6	1.232e6	2.049e6	1.660e6	3.643e6	3.089e6	3.970e6	2.025e6	2.304e6	2.599e6	4.750e6	3.732e6	4.952e6
PRT	Q91Y97	Fructose-bisphosphate aldolase B OS=Mus musculus OX=10090 GN=Aldob PE=1 SV=3	null	null	Mouse_09-2020	null	[MS,MS:1001208,SEQUEST,]	1288.52	273.247	null	null	0.43	3.700e7	12.97	12.97	3.417e7	25.45	25.45	3.373e7	24.22	24.22	1.559e7	1.579e7	7.555e6	2.408e7	2.745e7	3.631e7	6.410e6	1.039e7	1.028e7	2.031e7	1.914e7	2.199e7	1.209e7	1.022e7	1.218e7	2.838e7	2.618e7	3.230e7
PRT	P30115	Glutathione S-transferase A3 OS=Mus musculus OX=10090 GN=Gsta3 PE=1 SV=2	null	null	Mouse_09-2020	null	[MS,MS:1001208,SEQUEST,]	891.27	250.838	null	null	0.67	3.084e7	29.45	29.45	2.479e7	34.47	34.47	3.078e7	23.99	23.99	1.318e7	1.338e7	8.546e6	1.852e7	2.611e7	2.011e7	5.358e6	7.974e6	7.547e6	1.612e7	2.012e7	1.521e7	9.804e6	7.315e6	1.302e7	1.682e7	1.983e7	2.178e7
PRT	P19157	Glutathione S-transferase P 1 OS=Mus musculus OX=10090 GN=Gstp1 PE=1 SV=2	null	null	Mouse_09-2020	null	[MS,MS:1001208,SEQUEST,]	3536.59	440.063	null	null	0.66	1.643e8	4.26	4.26	1.878e8	20.57	20.57	1.611e8	23.75	23.75	7.823e7	5.965e7	3.024e7	1.263e8	1.029e8	1.670e8	4.072e7	6.146e7	4.997e7	8.286e7	1.209e8	1.520e8	5.279e7	5.419e7	4.378e7	1.188e8	1.064e8	1.340e8
PRT	A0A1D5RLD8	Glyceraldehyde-3-phosphate dehydrogenase OS=Mus musculus OX=10090 GN=Gm10358 PE=1 SV=1	null	null	Mouse_09-2020	null	[MS,MS:1001208,SEQUEST,]	2395.27	339.215	null	null	0.69	4.194e7	15.89	15.89	4.227e7	29.45	29.45	4.281e7	22.05	22.05	1.714e7	1.734e7	7.176e6	3.753e7	3.159e7	3.912e7	6.745e6	1.427e7	1.117e7	2.079e7	2.923e7	3.075e7	1.332e7	9.727e6	2.059e7	2.984e7	2.596e7	3.149e7
PRT	P50247	Adenosylhomocysteinase OS=Mus musculus OX=10090 GN=Ahcy PE=1 SV=3	null	null	Mouse_09-2020	null	[MS,MS:1001208,SEQUEST,]	1265.23	233.804	null	null	0.45	2.703e7	7.40	7.40	2.523e7	21.18	21.18	2.951e7	16.78	16.78	1.257e7	1.144e7	5.127e6	1.872e7	1.808e7	2.794e7	5.046e6	7.636e6	6.737e6	1.177e7	1.552e7	1.831e7	7.999e6	7.109e6	1.235e7	2.428e7	1.723e7	2.065e7
PRT	Q99LB7	Sarcosine dehydrogenase, mitochondrial OS=Mus musculus OX=10090 GN=Sardh PE=1 SV=1	null	null	Mouse_09-2020	null	[MS,MS:1001208,SEQUEST,]	699.75	157.299	null	null	0.27	8.708e6	31.44	31.44	1.036e7	11.15	11.15	1.020e7	10.73	10.73	4.419e6	3.296e6	1.662e6	6.473e6	5.505e6	1.632e7	3.432e6	3.672e6	2.742e6	4.353e6	4.212e6	8.081e6	3.348e6	3.639e6	3.303e6	9.619e6	5.250e6	6.556e6
PRT	P11499	Heat shock protein HSP 90-beta OS=Mus musculus OX=10090 GN=Hsp90ab1 PE=1 SV=3	null	null	Mouse_09-2020	null	[MS,MS:1001208,SEQUEST,]	1141.11	245.124	null	null	0.44	1.225e7	18.98	18.98	9.932e6	10.89	10.89	1.090e7	22.71	22.71	6.141e6	4.681e6	2.648e6	6.316e6	5.435e6	1.236e7	2.865e6	3.895e6	3.314e6	4.003e6	4.207e6	6.451e6	4.027e6	4.365e6	2.963e6	6.883e6	6.364e6	6.273e6
PRT	Q61176	Arginase-1 OS=Mus musculus OX=10090 GN=Arg1 PE=1 SV=1	null	null	Mouse_09-2020	null	[MS,MS:1001208,SEQUEST,]	1540.64	321.338	null	null	0.72	1.822e7	11.80	11.80	1.589e7	8.53	8.53	1.851e7	15.15	15.15	8.045e6	8.499e6	4.089e6	1.267e7	1.198e7	1.720e7	3.902e6	5.361e6	4.609e6	7.032e6	7.780e6	9.751e6	6.012e6	7.001e6	6.425e6	1.266e7	1.076e7	1.264e7
PRT	P11725	Ornithine carbamoyltransferase, mitochondrial OS=Mus musculus OX=10090 GN=Otc PE=1 SV=1	null	null	Mouse_09-2020	null	[MS,MS:1001208,SEQUEST,]	785.92	229.004	null	null	0.50	2.430e7	10.19	10.19	2.155e7	9.70	9.70	2.422e7	15.43	15.43	1.086e7	9.330e6	5.087e6	1.453e7	1.591e7	2.441e7	5.205e6	6.532e6	6.082e6	9.537e6	1.085e7	1.479e7	7.801e6	8.291e6	8.718e6	1.572e7	1.477e7	1.703e7
PRT	Q9DBM2	Peroxisomal bifunctional enzyme OS=Mus musculus OX=10090 GN=Ehhadh PE=1 SV=4	null	null	Mouse_09-2020	null	[MS,MS:1001208,SEQUEST,]	863.45	206.699	null	null	0.39	7.065e6	19.31	19.31	5.391e6	30.40	30.40	6.799e6	30.83	30.83	3.177e6	3.237e6	1.073e6	5.604e6	5.799e6	6.745e6	9.277e5	1.659e6	1.416e6	3.538e6	3.015e6	3.975e6	2.001e6	1.527e6	3.114e6	4.607e6	5.129e6	6.111e6
PRT	A0A0R4J0Z1	Protein disulfide-isomerase A4 OS=Mus musculus OX=10090 GN=Pdia4 PE=1 SV=1	null	null	Mouse_09-2020	null	[MS,MS:1001208,SEQUEST,]	585.10	169.353	null	null	0.48	6.101e6	18.90	18.90	6.683e6	50.87	50.87	5.939e6	17.78	17.78	2.931e6	1.993e6	1.223e6	4.736e6	5.037e6	4.807e6	1.138e6	1.807e6	1.520e6	3.447e6	6.849e6	6.317e6	1.833e6	1.783e6	2.481e6	4.295e6	4.089e6	4.566e6
PRT	Q91YI0	Argininosuccinate lyase OS=Mus musculus OX=10090 GN=Asl PE=1 SV=1	null	null	Mouse_09-2020	null	[MS,MS:1001208,SEQUEST,]	548.35	173.791	null	null	0.52	8.209e6	13.81	13.81	8.050e6	23.74	23.74	7.900e6	13.14	13.14	4.176e6	3.227e6	1.614e6	5.818e6	4.507e6	1.059e7	2.656e6	2.939e6	2.251e6	3.377e6	2.186e6	4.152e6	2.727e6	2.904e6	2.420e6	7.551e6	4.319e6	4.413e6
PRT	P34914	Bifunctional epoxide hydrolase 2 OS=Mus musculus OX=10090 GN=Ephx2 PE=1 SV=2	null	null	Mouse_09-2020	null	[MS,MS:1001208,SEQUEST,]	654.87	186.696	null	null	0.51	5.008e6	29.44	29.44	4.636e6	16.59	16.59	5.686e6	9.87	9.87	2.027e6	2.310e6	5.545e5	4.676e6	2.368e6	5.949e6	1.053e6	1.890e6	1.390e6	2.510e6	1.964e6	2.979e6	1.976e6	1.916e6	2.381e6	4.288e6	3.089e6	2.945e6
PRT	A2AVJ7	Ribosome-binding protein 1 OS=Mus musculus OX=10090 GN=Rrbp1 PE=1 SV=1	null	null	Mouse_09-2020	null	[MS,MS:1001208,SEQUEST,]	178.37	125.971	null	null	0.30	1.479e6	13.84	13.84	1.294e6	26.32	26.32	1.274e6	18.72	18.72	6.569e5	4.966e5	3.539e5	9.559e5	9.943e5	1.607e6	2.492e5	3.286e5	3.210e5	6.122e5	7.665e5	1.128e6	4.088e5	4.690e5	3.709e5	1.064e6	7.325e5	1.012e6
PRT	P10649	Glutathione S-transferase Mu 1 OS=Mus musculus OX=10090 GN=Gstm1 PE=1 SV=2	null	null	Mouse_09-2020	null	[MS,MS:1001208,SEQUEST,]	2111.17	373.206	null	null	0.67	8.525e7	7.99	7.99	7.728e7	20.64	20.64	7.718e7	25.72	25.72	4.060e7	3.129e7	1.912e7	5.675e7	5.393e7	8.608e7	2.116e7	2.724e7	2.391e7	4.495e7	3.534e7	3.870e7	2.585e7	1.927e7	3.105e7	4.690e7	5.918e7	5.619e7
PRT	P24549	Retinal dehydrogenase 1 OS=Mus musculus OX=10090 GN=Aldh1a1 PE=1 SV=5	null	null	Mouse_09-2020	null	[MS,MS:1001208,SEQUEST,]	3784.35	525.009	null	null	0.48	4.301e7	28.55	28.55	4.550e7	27.00	27.00	5.309e7	25.24	25.24	1.782e7	2.418e7	7.691e6	5.031e7	2.991e7	3.499e7	7.674e6	1.289e7	1.157e7	2.487e7	2.642e7	3.466e7	1.775e7	1.179e7	2.959e7	4.082e7	3.662e7	3.348e7
PRT	Q8QZT1	Acetyl-CoA acetyltransferase, mitochondrial OS=Mus musculus OX=10090 GN=Acat1 PE=1 SV=1	null	null	Mouse_09-2020	null	[MS,MS:1001208,SEQUEST,]	1241.45	295.732	null	null	0.57	1.124e7	14.59	14.59	1.007e7	18.94	18.94	1.101e7	20.35	20.35	4.431e6	4.264e6	1.914e6	8.644e6	8.332e6	1.249e7	2.008e6	3.596e6	2.758e6	5.246e6	5.359e6	6.014e6	2.874e6	2.633e6	4.451e6	9.346e6	6.757e6	8.427e6
PRT	P28271	Cytoplasmic aconitate hydratase OS=Mus musculus OX=10090 GN=Aco1 PE=1 SV=3	null	null	Mouse_09-2020	null	[MS,MS:1001208,SEQUEST,]	495.46	147.708	null	null	0.37	4.395e6	9.77	9.77	4.399e6	13.82	13.82	3.902e6	10.60	10.60	2.305e6	1.696e6	8.298e5	2.776e6	2.725e6	4.795e6	1.052e6	1.600e6	1.184e6	2.132e6	2.501e6	2.818e6	1.407e6	1.192e6	1.333e6	3.155e6	2.479e6	2.562e6
PRT	P49429	4-hydroxyphenylpyruvate dioxygenase OS=Mus musculus OX=10090 GN=Hpd PE=1 SV=3	null	null	Mouse_09-2020	null	[MS,MS:1001208,SEQUEST,]	1133.24	191.960	null	null	0.52	8.093e6	19.29	19.29	8.707e6	37.56	37.56	8.955e6	23.87	23.87	3.678e6	3.873e6	1.716e6	4.974e6	3.750e6	9.209e6	2.429e6	3.418e6	3.124e6	3.628e6	1.573e6	3.593e6	3.495e6	3.503e6	4.536e6	6.355e6	4.330e6	3.872e6
PRT	Q9EQ20	Methylmalonate-semialdehyde dehydrogenase [acylating], mitochondrial OS=Mus musculus OX=10090 GN=Aldh6a1 PE=1 SV=1	null	null	Mouse_09-2020	null	[MS,MS:1001208,SEQUEST,]	1272.63	227.748	null	null	0.49	9.175e6	8.11	8.11	9.863e6	10.10	10.10	1.030e7	9.94	9.94	4.756e6	4.032e6	1.785e6	6.292e6	5.734e6	9.111e6	2.552e6	3.318e6	2.870e6	4.848e6	5.108e6	6.349e6	3.603e6	3.244e6	3.884e6	7.689e6	6.305e6	7.035e6
PRT	Q64459	Cytochrome P450 3A11 OS=Mus musculus OX=10090 GN=Cyp3a11 PE=1 SV=1	null	null	Mouse_09-2020	null	[MS,MS:1001208,SEQUEST,]	434.06	139.385	null	null	0.47	7.424e6	13.67	13.67	6.372e6	9.86	9.86	6.326e6	29.34	29.34	3.631e6	3.272e6	1.462e6	4.718e6	4.298e6	9.076e6	1.873e6	2.430e6	1.658e6	2.925e6	2.637e6	3.878e6	2.517e6	1.753e6	1.675e6	4.158e6	4.917e6	4.876e6
PRT	Q922D8	C-1-tetrahydrofolate synthase, cytoplasmic OS=Mus musculus OX=10090 GN=Mthfd1 PE=1 SV=4	null	null	Mouse_09-2020	null	[MS,MS:1001208,SEQUEST,]	213.92	109.390	null	null	0.28	2.758e6	8.52	8.52	2.738e6	15.37	15.37	2.842e6	16.38	16.38	1.399e6	1.076e6	5.463e5	1.787e6	1.678e6	3.057e6	6.152e5	9.548e5	8.331e5	1.431e6	1.079e6	1.930e6	9.330e5	9.400e5	7.730e5	2.412e6	1.802e6	1.911e6
PRT	P31786	Acyl-CoA-binding protein OS=Mus musculus OX=10090 GN=Dbi PE=1 SV=2	null	null	Mouse_09-2020	null	[MS,MS:1001208,SEQUEST,]	1508.82	250.231	null	null	0.84	3.173e7	31.47	31.47	2.136e7	49.89	49.89	2.833e7	25.55	25.55	1.135e7	1.212e7	6.456e6	2.426e7	2.421e7	1.316e7	2.838e6	4.994e6	5.608e6	1.351e7	1.926e7	1.576e7	8.157e6	6.012e6	1.332e7	1.932e7	1.857e7	2.117e7
PRT	Q64374	Regucalcin OS=Mus musculus OX=10090 GN=Rgn PE=1 SV=1	null	null	Mouse_09-2020	null	[MS,MS:1001208,SEQUEST,]	1651.18	242.469	null	null	0.52	2.190e7	18.73	18.73	2.001e7	16.41	16.41	2.563e7	13.62	13.62	1.102e7	1.131e7	5.834e6	1.454e7	1.286e7	2.092e7	5.062e6	7.675e6	6.576e6	1.091e7	7.884e6	1.282e7	9.862e6	8.510e6	9.012e6	1.662e7	1.388e7	1.590e7
PRT	P05202	Aspartate aminotransferase, mitochondrial OS=Mus musculus OX=10090 GN=Got2 PE=1 SV=1	null	null	Mouse_09-2020	null	[MS,MS:1001208,SEQUEST,]	1514.85	236.119	null	null	0.39	2.646e7	9.89	9.89	2.841e7	17.92	17.92	2.512e7	20.18	20.18	1.309e7	1.176e7	4.701e6	1.801e7	1.686e7	2.579e7	4.985e6	1.132e7	7.783e6	1.280e7	1.318e7	1.861e7	8.686e6	7.491e6	9.790e6	1.837e7	1.780e7	2.136e7
PRT	Q9QXD6	Fructose-1,6-bisphosphatase 1 OS=Mus musculus OX=10090 GN=Fbp1 PE=1 SV=3	null	null	Mouse_09-2020	null	[MS,MS:1001208,SEQUEST,]	987.66	212.301	null	null	0.50	9.323e6	19.01	19.01	1.036e7	25.38	25.38	1.111e7	19.51	19.51	4.128e6	4.623e6	1.901e6	9.369e6	5.685e6	7.722e6	2.580e6	4.200e6	4.524e6	3.901e6	5.237e6	6.039e6	3.781e6	3.848e6	5.122e6	6.139e6	6.164e6	6.131e6
PRT	O70475	UDP-glucose 6-dehydrogenase OS=Mus musculus OX=10090 GN=Ugdh PE=1 SV=1	null	null	Mouse_09-2020	null	[MS,MS:1001208,SEQUEST,]	222.34	105.160	null	null	0.43	3.696e6	10.68	10.68	3.475e6	21.02	21.02	2.889e6	27.91	27.91	1.879e6	1.419e6	8.419e5	2.275e6	2.302e6	3.683e6	8.533e5	1.197e6	9.738e5	2.036e6	2.290e6	2.402e6	1.036e6	8.879e5	9.193e5	2.070e6	2.293e6	2.661e6
PRT	B1AU25	Apoptosis-inducing factor 1, mitochondrial OS=Mus musculus OX=10090 GN=Aifm1 PE=1 SV=1	null	null	Mouse_09-2020	null	[MS,MS:1001208,SEQUEST,]	315.91	120.721	null	null	0.43	3.174e6	30.08	30.08	2.254e6	19.41	19.41	2.932e6	22.34	22.34	1.521e6	1.533e6	1.036e6	1.661e6	1.976e6	2.865e6	5.720e5	8.058e5	9.266e5	1.089e6	1.016e6	1.484e6	1.331e6	1.193e6	1.142e6	1.904e6	1.346e6	1.806e6
PRT	P40142	Transketolase OS=Mus musculus OX=10090 GN=Tkt PE=1 SV=1	null	null	Mouse_09-2020	null	[MS,MS:1001208,SEQUEST,]	645.66	151.179	null	null	0.43	6.414e6	23.47	23.47	5.174e6	40.60	40.60	4.834e6	34.02	34.02	2.464e6	2.496e6	1.274e6	4.991e6	5.209e6	4.127e6	6.654e5	1.363e6	1.437e6	3.125e6	3.816e6	3.609e6	1.447e6	1.255e6	2.067e6	3.878e6	4.321e6	5.065e6
PRT	E9PWK1	Epoxide hydrolase OS=Mus musculus OX=10090 GN=Ephx1 PE=1 SV=1	null	null	Mouse_09-2020	null	[MS,MS:1001208,SEQUEST,]	305.00	129.298	null	null	0.49	4.515e6	20.87	20.87	5.225e6	25.64	25.64	4.349e6	22.43	22.43	2.577e6	1.839e6	8.163e5	3.237e6	2.429e6	6.583e6	1.438e6	2.137e6	1.683e6	2.207e6	1.428e6	2.493e6	1.629e6	1.556e6	1.253e6	3.501e6	3.092e6	2.013e6
PRT	Q64442	Sorbitol dehydrogenase OS=Mus musculus OX=10090 GN=Sord PE=1 SV=3	null	null	Mouse_09-2020	null	[MS,MS:1001208,SEQUEST,]	830.97	177.207	null	null	0.44	1.054e7	10.81	10.81	6.737e6	17.48	17.48	8.717e6	14.61	14.61	4.449e6	4.038e6	2.128e6	6.257e6	6.602e6	1.117e7	1.288e6	2.100e6	2.099e6	3.224e6	3.307e6	4.378e6	2.938e6	2.852e6	3.213e6	6.547e6	5.602e6	6.755e6
PRT	Q01853	Transitional endoplasmic reticulum ATPase OS=Mus musculus OX=10090 GN=Vcp PE=1 SV=4	null	null	Mouse_09-2020	null	[MS,MS:1001208,SEQUEST,]	304.68	128.779	null	null	0.30	2.978e6	16.07	16.07	3.011e6	33.53	33.53	2.952e6	19.06	19.06	1.431e6	1.256e6	5.296e5	2.257e6	2.409e6	2.516e6	5.465e5	8.892e5	6.348e5	1.517e6	1.966e6	3.112e6	8.605e5	8.902e5	1.216e6	2.459e6	2.225e6	2.270e6
PRT	Q99KI0	Aconitate hydratase, mitochondrial OS=Mus musculus OX=10090 GN=Aco2 PE=1 SV=1	null	null	Mouse_09-2020	null	[MS,MS:1001208,SEQUEST,]	471.57	121.967	null	null	0.30	3.583e6	5.66	5.66	4.087e6	16.55	16.55	4.016e6	13.46	13.46	1.573e6	1.366e6	7.377e5	2.486e6	2.313e6	3.624e6	8.574e5	1.146e6	1.270e6	1.971e6	1.809e6	2.945e6	1.351e6	1.397e6	1.273e6	2.823e6	2.254e6	2.680e6
PRT	Q05421	Cytochrome P450 2E1 OS=Mus musculus OX=10090 GN=Cyp2e1 PE=1 SV=1	null	null	Mouse_09-2020	null	[MS,MS:1001208,SEQUEST,]	322.21	122.536	null	null	0.38	4.663e6	16.07	16.07	3.698e6	19.63	19.63	4.527e6	22.09	22.09	2.242e6	1.798e6	9.512e5	2.455e6	2.446e6	5.243e6	9.041e5	1.422e6	1.167e6	1.958e6	1.207e6	2.362e6	1.880e6	1.699e6	1.325e6	4.211e6	2.338e6	1.932e6
PRT	Q9D0F9	Phosphoglucomutase-1 OS=Mus musculus OX=10090 GN=Pgm1 PE=1 SV=4	null	null	Mouse_09-2020	null	[MS,MS:1001208,SEQUEST,]	320.73	125.503	null	null	0.39	3.802e6	11.43	11.43	3.950e6	16.84	16.84	4.046e6	19.07	19.07	1.745e6	1.517e6	8.171e5	2.781e6	2.127e6	4.683e6	1.253e6	1.625e6	1.228e6	1.491e6	1.566e6	2.162e6	1.435e6	1.258e6	1.128e6	2.792e6	2.449e6	2.949e6
PRT	P07724	Albumin OS=Mus musculus OX=10090 GN=Alb PE=1 SV=3	null	null	Mouse_09-2020	null	[MS,MS:1001208,SEQUEST,]	741.50	156.343	null	null	0.30	9.168e6	79.77	79.77	1.937e7	68.59	68.59	2.572e7	67.21	67.21	1.904e7	2.973e6	1.765e6	7.227e6	5.010e6	2.548e7	1.243e7	1.488e7	6.564e6	4.139e6	3.096e6	1.107e7	1.029e7	8.474e6	9.788e6	4.601e7	4.149e6	4.609e6
PRT	Q99JY0	Trifunctional enzyme subunit beta, mitochondrial OS=Mus musculus OX=10090 GN=Hadhb PE=1 SV=1	null	null	Mouse_09-2020	null	[MS,MS:1001208,SEQUEST,]	647.22	167.738	null	null	0.43	4.044e6	18.65	18.65	3.280e6	8.81	8.81	3.219e6	15.39	15.39	1.493e6	1.446e6	7.524e5	3.714e6	2.703e6	5.154e6	8.043e5	1.127e6	9.340e5	1.516e6	1.559e6	2.002e6	9.170e5	1.033e6	1.254e6	3.258e6	1.761e6	2.557e6
PRT	P97351	40S ribosomal protein S3a OS=Mus musculus OX=10090 GN=Rps3a PE=1 SV=3	null	null	Mouse_09-2020	null	[MS,MS:1001208,SEQUEST,]	157.86	85.766	null	null	0.64	3.995e6	35.97	35.97	2.150e6	20.60	20.60	3.302e6	25.39	25.39	1.725e6	1.836e6	1.263e6	1.871e6	2.761e6	2.614e6	5.078e5	7.853e5	8.688e5	8.762e5	1.132e6	1.354e6	1.491e6	1.077e6	1.189e6	1.587e6	1.826e6	2.006e6
PRT	P45952	Medium-chain specific acyl-CoA dehydrogenase, mitochondrial OS=Mus musculus OX=10090 GN=Acadm PE=1 SV=1	null	null	Mouse_09-2020	null	[MS,MS:1001208,SEQUEST,]	407.78	146.385	null	null	0.40	3.813e6	15.67	15.67	3.441e6	25.71	25.71	3.867e6	24.64	24.64	1.371e6	1.448e6	8.285e5	3.258e6	2.403e6	3.105e6	6.548e5	1.064e6	9.283e5	1.914e6	2.215e6	2.472e6	1.025e6	8.394e5	1.880e6	2.995e6	2.399e6	2.905e6
PRT	P58252	Elongation factor 2 OS=Mus musculus OX=10090 GN=Eef2 PE=1 SV=2	null	null	Mouse_09-2020	null	[MS,MS:1001208,SEQUEST,]	145.09	107.604	null	null	0.24	4.324e6	17.93	17.93	3.809e6	10.97	10.97	3.171e6	30.96	30.96	2.166e6	1.755e6	1.086e6	2.473e6	2.245e6	4.151e6	1.115e6	1.476e6	1.187e6	1.393e6	1.573e6	2.496e6	1.796e6	1.410e6	1.022e6	2.269e6	2.021e6	1.672e6
PRT	P70694	Estradiol 17 beta-dehydrogenase 5 OS=Mus musculus OX=10090 GN=Akr1c6 PE=1 SV=1	null	null	Mouse_09-2020	null	[MS,MS:1001208,SEQUEST,]	801.66	203.391	null	null	0.62	1.445e7	23.37	23.37	1.081e7	34.33	34.33	1.264e7	19.65	19.65	4.366e6	6.159e6	3.189e6	1.287e7	8.143e6	1.082e7	2.781e6	5.095e6	4.538e6	4.881e6	3.477e6	4.580e6	5.073e6	4.289e6	6.892e6	1.045e7	6.004e6	6.661e6
PRT	Q91WU0	Carboxylesterase 1F OS=Mus musculus OX=10090 GN=Ces1f PE=1 SV=1	null	null	Mouse_09-2020	null	[MS,MS:1001208,SEQUEST,]	1135.37	203.839	null	null	0.51	7.400e6	46.46	46.46	9.973e6	41.27	41.27	1.057e7	44.24	44.24	3.405e6	2.982e6	8.330e5	1.002e7	8.196e6	5.208e6	1.147e6	2.565e6	2.185e6	5.341e6	6.720e6	9.100e6	2.364e6	1.689e6	4.063e6	1.091e7	1.032e7	6.593e6
PRT	Q61425	Hydroxyacyl-coenzyme A dehydrogenase, mitochondrial OS=Mus musculus OX=10090 GN=Hadh PE=1 SV=2	null	null	Mouse_09-2020	null	[MS,MS:1001208,SEQUEST,]	341.17	118.296	null	null	0.60	6.180e6	25.86	25.86	4.534e6	19.17	19.17	5.976e6	18.84	18.84	2.835e6	2.707e6	1.716e6	3.606e6	4.021e6	4.160e6	8.506e5	1.399e6	1.492e6	2.228e6	2.140e6	3.065e6	2.229e6	1.642e6	2.159e6	3.635e6	3.919e6	3.976e6
PRT	Q9CPY7	Cytosol aminopeptidase OS=Mus musculus OX=10090 GN=Lap3 PE=1 SV=3	null	null	Mouse_09-2020	null	[MS,MS:1001208,SEQUEST,]	584.63	139.241	null	null	0.43	5.015e6	11.09	11.09	4.535e6	18.43	18.43	5.405e6	14.98	14.98	2.243e6	1.730e6	9.175e5	4.259e6	3.345e6	5.725e6	1.051e6	1.432e6	1.151e6	2.492e6	2.570e6	3.463e6	1.410e6	1.452e6	2.024e6	5.018e6	3.098e6	3.772e6
PRT	P97872	Flavin-containing monooxygenase 5 OS=Mus musculus OX=10090 GN=Fmo5 PE=1 SV=4	null	null	Mouse_09-2020	null	[MS,MS:1001208,SEQUEST,]	313.79	90.506	null	null	0.29	2.991e6	25.19	25.19	3.124e6	25.35	25.35	2.759e6	19.21	19.21	1.478e6	1.080e6	7.530e5	1.488e6	1.806e6	4.215e6	1.112e6	1.105e6	8.644e5	1.066e6	2.063e6	1.679e6	1.133e6	1.051e6	8.627e5	2.053e6	1.776e6	1.439e6
PRT	Q99LC5	Electron transfer flavoprotein subunit alpha, mitochondrial OS=Mus musculus OX=10090 GN=Etfa PE=1 SV=2	null	null	Mouse_09-2020	null	[MS,MS:1001208,SEQUEST,]	723.08	172.335	null	null	0.63	7.378e6	14.30	14.30	5.418e6	30.97	30.97	8.333e6	16.18	16.18	3.180e6	3.105e6	1.277e6	6.797e6	5.171e6	6.760e6	8.915e5	1.596e6	1.440e6	2.392e6	3.812e6	4.165e6	2.252e6	2.713e6	3.571e6	5.810e6	4.495e6	6.001e6
PRT	P24369	Peptidyl-prolyl cis-trans isomerase B OS=Mus musculus OX=10090 GN=Ppib PE=1 SV=2	null	null	Mouse_09-2020	null	[MS,MS:1001208,SEQUEST,]	673.95	141.251	null	null	0.73	4.728e6	17.65	17.65	4.523e6	33.09	33.09	4.748e6	18.15	18.15	2.215e6	1.872e6	1.053e6	2.926e6	3.586e6	3.610e6	7.932e5	1.125e6	1.237e6	1.940e6	3.232e6	3.226e6	2.025e6	1.731e6	1.841e6	2.897e6	2.629e6	2.873e6
PRT	P12970	60S ribosomal protein L7a OS=Mus musculus OX=10090 GN=Rpl7a PE=1 SV=2	null	null	Mouse_09-2020	null	[MS,MS:1001208,SEQUEST,]	396.61	109.973	null	null	0.43	5.119e6	24.73	24.73	4.229e6	32.72	32.72	4.242e6	14.44	14.44	2.431e6	1.999e6	1.441e6	3.364e6	4.336e6	3.878e6	9.185e5	1.200e6	1.089e6	1.927e6	3.361e6	3.237e6	1.631e6	1.207e6	1.419e6	3.350e6	2.582e6	3.105e6
PRT	P14152	Malate dehydrogenase, cytoplasmic OS=Mus musculus OX=10090 GN=Mdh1 PE=1 SV=3	null	null	Mouse_09-2020	null	[MS,MS:1001208,SEQUEST,]	367.66	108.470	null	null	0.40	8.659e6	17.62	17.62	6.889e6	18.23	18.23	8.862e6	16.52	16.52	3.898e6	3.567e6	2.332e6	5.765e6	6.458e6	7.827e6	1.693e6	2.280e6	2.478e6	3.939e6	3.327e6	4.551e6	3.853e6	3.002e6	3.284e6	5.845e6	4.968e6	5.309e6
PRT	P08249	Malate dehydrogenase, mitochondrial OS=Mus musculus OX=10090 GN=Mdh2 PE=1 SV=3	null	null	Mouse_09-2020	null	[MS,MS:1001208,SEQUEST,]	579.11	138.749	null	null	0.51	7.641e6	6.52	6.52	6.770e6	17.05	17.05	7.614e6	12.77	12.77	3.580e6	3.136e6	1.370e6	5.937e6	4.464e6	7.932e6	1.274e6	2.106e6	1.845e6	3.262e6	3.377e6	4.814e6	2.269e6	2.779e6	2.906e6	5.818e6	4.283e6	5.443e6
PRT	Q8CHT0	Delta-1-pyrroline-5-carboxylate dehydrogenase, mitochondrial OS=Mus musculus OX=10090 GN=Aldh4a1 PE=1 SV=3	null	null	Mouse_09-2020	null	[MS,MS:1001208,SEQUEST,]	675.09	130.846	null	null	0.35	4.864e6	8.72	8.72	5.066e6	22.08	22.08	4.869e6	21.36	21.36	2.385e6	1.840e6	9.464e5	3.335e6	3.435e6	5.413e6	1.145e6	1.638e6	1.414e6	3.054e6	3.061e6	3.516e6	1.435e6	1.462e6	2.033e6	3.958e6	3.516e6	4.258e6
PRT	Q9DCW4	Electron transfer flavoprotein subunit beta OS=Mus musculus OX=10090 GN=Etfb PE=1 SV=3	null	null	Mouse_09-2020	null	[MS,MS:1001208,SEQUEST,]	551.02	112.878	null	null	0.59	8.474e6	12.23	12.23	6.667e6	13.27	13.27	8.241e6	16.31	16.31	3.959e6	3.496e6	1.748e6	5.058e6	4.971e6	9.658e6	1.606e6	2.357e6	2.025e6	3.528e6	2.793e6	4.634e6	2.359e6	2.898e6	2.908e6	6.577e6	4.964e6	6.431e6
PRT	O08601	Microsomal triglyceride transfer protein large subunit OS=Mus musculus OX=10090 GN=Mttp PE=1 SV=2	null	null	Mouse_09-2020	null	[MS,MS:1001208,SEQUEST,]	188.18	83.129	null	null	0.25	2.108e6	26.19	26.19	1.686e6	21.88	21.88	1.720e6	27.31	27.31	1.105e6	9.221e5	4.203e5	8.346e5	9.422e5	2.118e6	4.518e5	6.542e5	4.948e5	7.317e5	4.255e5	1.002e6	6.623e5	6.449e5	3.624e5	1.089e6	1.039e6	9.556e5
PRT	P29341	Polyadenylate-binding protein 1 OS=Mus musculus OX=10090 GN=Pabpc1 PE=1 SV=2	null	null	Mouse_09-2020	null	[MS,MS:1001208,SEQUEST,]	150.94	87.673	null	null	0.33	2.134e6	9.63	9.63	2.397e6	19.46	19.46	2.058e6	8.90	8.90	1.072e6	7.171e5	4.223e5	1.575e6	1.547e6	2.160e6	4.639e5	8.082e5	5.986e5	1.058e6	1.306e6	2.054e6	7.067e5	6.610e5	7.022e5	1.758e6	1.292e6	1.321e6
PRT	P35700	Peroxiredoxin-1 OS=Mus musculus OX=10090 GN=Prdx1 PE=1 SV=1	null	null	Mouse_09-2020	null	[MS,MS:1001208,SEQUEST,]	1290.29	202.707	null	null	0.50	2.679e7	15.26	15.26	2.803e7	11.16	11.16	2.562e7	14.93	14.93	1.310e7	1.067e7	6.246e6	1.601e7	1.316e7	2.633e7	7.780e6	9.983e6	8.013e6	1.174e7	9.971e6	1.653e7	1.045e7	9.506e6	8.514e6	1.867e7	1.451e7	1.520e7
PRT	Q99J08	SEC14-like protein 2 OS=Mus musculus OX=10090 GN=Sec14l2 PE=1 SV=1	null	null	Mouse_09-2020	null	[MS,MS:1001208,SEQUEST,]	251.32	96.785	null	null	0.40	3.031e6	20.94	20.94	2.446e6	17.30	17.30	2.840e6	9.22	9.22	1.330e6	1.436e6	6.653e5	2.629e6	1.492e6	2.171e6	6.815e5	1.008e6	7.438e5	1.020e6	8.864e5	1.269e6	1.030e6	9.907e5	1.097e6	2.056e6	1.579e6	1.691e6
PRT	D3Z041	Long-chain-fatty-acid--CoA ligase 1 OS=Mus musculus OX=10090 GN=Acsl1 PE=1 SV=1	null	null	Mouse_09-2020	null	[MS,MS:1001208,SEQUEST,]	263.31	117.205	null	null	0.23	3.161e6	31.34	31.34	2.963e6	40.56	40.56	3.029e6	30.58	30.58	1.642e6	1.182e6	6.530e5	1.738e6	1.213e6	4.744e6	1.071e6	1.258e6	8.927e5	1.154e6	4.349e5	1.357e6	1.212e6	1.361e6	8.217e5	2.876e6	1.533e6	1.125e6
PRT	Q91VB8	Alpha globin 1 OS=Mus musculus OX=10090 GN=Hba-a1 PE=1 SV=1	null	null	Mouse_09-2020	null	[MS,MS:1001208,SEQUEST,]	1159.50	324.967	null	null	0.75	7.042e7	74.54	74.54	9.596e7	81.25	81.25	5.593e7	93.98	93.98	7.475e7	8.497e6	3.856e6	9.792e7	2.539e7	1.212e8	8.449e7	4.637e7	1.944e7	1.188e7	2.302e7	1.295e8	1.506e7	2.291e7	4.001e7	1.753e8	8.670e6	8.721e6
PRT	Q9D8E6	60S ribosomal protein L4 OS=Mus musculus OX=10090 GN=Rpl4 PE=1 SV=3	null	null	Mouse_09-2020	null	[MS,MS:1001208,SEQUEST,]	444.41	123.160	null	null	0.43	3.856e6	26.14	26.14	2.869e6	49.11	49.11	3.259e6	21.27	21.27	1.491e6	1.545e6	9.616e5	2.810e6	3.341e6	2.630e6	3.224e5	5.498e5	6.717e5	1.628e6	2.218e6	2.375e6	1.254e6	8.349e5	1.132e6	2.554e6	2.436e6	2.459e6
PRT	Q9WTP7	GTP:AMP phosphotransferase AK3, mitochondrial OS=Mus musculus OX=10090 GN=Ak3 PE=1 SV=3	null	null	Mouse_09-2020	null	[MS,MS:1001208,SEQUEST,]	415.12	115.517	null	null	0.67	5.287e6	14.33	14.33	4.828e6	12.52	12.52	5.556e6	11.47	11.47	2.431e6	2.132e6	1.149e6	3.135e6	3.630e6	4.323e6	1.271e6	1.576e6	1.397e6	2.576e6	2.522e6	3.234e6	1.804e6	1.634e6	2.482e6	4.134e6	3.230e6	3.740e6
PRT	Q64433	10 kDa heat shock protein, mitochondrial OS=Mus musculus OX=10090 GN=Hspe1 PE=1 SV=2	null	null	Mouse_09-2020	null	[MS,MS:1001208,SEQUEST,]	337.68	116.162	null	null	0.93	4.733e6	17.77	17.77	3.564e6	11.91	11.91	3.671e6	16.74	16.74	2.238e6	1.739e6	1.187e6	2.729e6	2.987e6	5.807e6	1.060e6	1.212e6	1.025e6	1.167e6	1.717e6	2.231e6	1.353e6	1.522e6	1.124e6	3.009e6	2.079e6	2.177e6
PRT	P51660	Peroxisomal multifunctional enzyme type 2 OS=Mus musculus OX=10090 GN=Hsd17b4 PE=1 SV=3	null	null	Mouse_09-2020	null	[MS,MS:1001208,SEQUEST,]	569.39	152.027	null	null	0.27	3.082e6	16.24	16.24	2.887e6	12.03	12.03	3.119e6	7.49	7.49	1.644e6	1.314e6	4.819e5	2.088e6	1.730e6	3.700e6	7.233e5	1.199e6	8.356e5	1.217e6	1.092e6	2.017e6	1.070e6	9.734e5	1.225e6	2.678e6	1.917e6	2.200e6
PRT	Q8VC30	Triokinase/FMN cyclase OS=Mus musculus OX=10090 GN=Tkfc PE=1 SV=1	null	null	Mouse_09-2020	null	[MS,MS:1001208,SEQUEST,]	407.67	152.126	null	null	0.37	3.516e6	16.62	16.62	3.268e6	20.89	20.89	3.790e6	20.47	20.47	1.468e6	1.669e6	6.271e5	3.415e6	2.225e6	3.448e6	5.883e5	1.199e6	1.123e6	1.657e6	1.422e6	2.188e6	1.031e6	1.158e6	1.104e6	3.596e6	2.179e6	2.993e6
PRT	P14148	60S ribosomal protein L7 OS=Mus musculus OX=10090 GN=Rpl7 PE=1 SV=2	null	null	Mouse_09-2020	null	[MS,MS:1001208,SEQUEST,]	238.94	88.631	null	null	0.49	2.616e6	20.91	20.91	2.540e6	17.36	17.36	2.358e6	12.00	12.00	1.279e6	9.640e5	7.780e5	1.840e6	2.175e6	2.574e6	5.539e5	8.217e5	7.610e5	1.035e6	1.528e6	1.837e6	9.992e5	7.366e5	8.327e5	1.903e6	1.413e6	1.480e6
PRT	G3X982	Aldehyde oxidase 3 OS=Mus musculus OX=10090 GN=Aox3 PE=1 SV=1	null	null	Mouse_09-2020	null	[MS,MS:1001208,SEQUEST,]	326.02	93.603	null	null	0.18	2.524e6	27.48	27.48	3.125e6	29.10	29.10	2.389e6	28.52	28.52	1.431e6	1.015e6	4.851e5	1.698e6	1.010e6	3.749e6	1.008e6	1.263e6	1.119e6	1.151e6	7.603e5	1.775e6	1.042e6	1.232e6	7.141e5	1.962e6	1.397e6	1.275e6
PRT	P35505	Fumarylacetoacetase OS=Mus musculus OX=10090 GN=Fah PE=1 SV=2	null	null	Mouse_09-2020	null	[MS,MS:1001208,SEQUEST,]	647.76	137.044	null	null	0.48	8.230e6	12.35	12.35	8.846e6	10.24	10.24	9.724e6	13.43	13.43	3.897e6	3.223e6	1.501e6	7.904e6	5.008e6	9.292e6	2.049e6	3.312e6	2.452e6	4.324e6	4.014e6	6.182e6	2.659e6	2.813e6	3.561e6	9.108e6	5.706e6	6.867e6
PRT	Q78JT3	3-hydroxyanthranilate 3,4-dioxygenase OS=Mus musculus OX=10090 GN=Haao PE=1 SV=1	null	null	Mouse_09-2020	null	[MS,MS:1001208,SEQUEST,]	382.25	78.461	null	null	0.42	3.661e6	12.47	12.47	4.065e6	20.45	20.45	3.520e6	9.99	9.99	1.762e6	1.554e6	6.303e5	2.769e6	1.998e6	4.336e6	1.194e6	1.572e6	1.058e6	1.881e6	1.100e6	2.545e6	1.141e6	1.156e6	1.146e6	3.461e6	2.004e6	2.103e6
PRT	O35129	Prohibitin-2 OS=Mus musculus OX=10090 GN=Phb2 PE=1 SV=1	null	null	Mouse_09-2020	null	[MS,MS:1001208,SEQUEST,]	416.31	83.822	null	null	0.60	4.458e6	11.02	11.02	4.266e6	15.75	15.75	4.608e6	14.60	14.60	2.211e6	1.885e6	1.024e6	3.049e6	2.683e6	3.845e6	9.696e5	1.650e6	1.354e6	2.074e6	1.606e6	2.710e6	1.518e6	1.558e6	1.368e6	3.355e6	2.823e6	2.947e6
PRT	Q91ZJ5	UTP--glucose-1-phosphate uridylyltransferase OS=Mus musculus OX=10090 GN=Ugp2 PE=1 SV=3	null	null	Mouse_09-2020	null	[MS,MS:1001208,SEQUEST,]	235.61	88.988	null	null	0.38	3.834e6	9.87	9.87	4.131e6	13.81	13.81	3.319e6	17.42	17.42	1.715e6	1.289e6	7.669e5	2.991e6	2.384e6	4.456e6	1.125e6	1.507e6	1.160e6	2.162e6	1.704e6	2.402e6	1.206e6	1.007e6	1.187e6	2.636e6	2.314e6	2.702e6
PRT	P37040	NADPH--cytochrome P450 reductase OS=Mus musculus OX=10090 GN=Por PE=1 SV=2	null	null	Mouse_09-2020	null	[MS,MS:1001208,SEQUEST,]	236.65	96.098	null	null	0.26	2.070e6	8.61	8.61	2.183e6	21.72	21.72	2.095e6	15.14	15.14	9.508e5	7.683e5	3.837e5	1.752e6	1.452e6	2.151e6	4.234e5	7.223e5	6.461e5	1.120e6	1.277e6	1.298e6	5.938e5	6.605e5	9.216e5	1.722e6	1.461e6	1.304e6
PRT	Q9QXX4	Calcium-binding mitochondrial carrier protein Aralar2 OS=Mus musculus OX=10090 GN=Slc25a13 PE=1 SV=1	null	null	Mouse_09-2020	null	[MS,MS:1001208,SEQUEST,]	345.91	113.626	null	null	0.42	1.720e6	17.37	17.37	2.064e6	18.12	18.12	1.913e6	8.92	8.92	7.852e5	9.145e5	3.196e5	1.372e6	9.478e5	1.971e6	5.852e5	8.728e5	7.403e5	8.463e5	7.370e5	1.324e6	6.758e5	6.958e5	8.318e5	1.545e6	1.022e6	1.092e6
PRT	A8DUK4	Beta-globin OS=Mus musculus OX=10090 GN=Hbb-bs PE=1 SV=1	null	null	Mouse_09-2020	null	[MS,MS:1001208,SEQUEST,]	1243.00	265.578	null	null	0.82	9.241e7	77.52	77.52	2.567e8	72.25	72.25	1.274e8	93.54	93.54	1.055e8	1.643e7	5.417e6	1.900e8	3.411e7	1.554e8	1.544e8	1.209e8	5.624e7	2.516e7	3.549e7	2.269e8	3.919e7	4.570e7	1.019e8	3.757e8	1.493e7	1.455e7
PRT	P08228	Superoxide dismutase [Cu-Zn] OS=Mus musculus OX=10090 GN=Sod1 PE=1 SV=2	null	null	Mouse_09-2020	null	[MS,MS:1001208,SEQUEST,]	851.02	192.238	null	null	0.57	9.979e6	30.32	30.32	7.685e6	23.41	23.41	7.549e6	23.80	23.80	5.048e6	3.658e6	2.258e6	4.117e6	3.735e6	1.202e7	2.184e6	2.791e6	2.205e6	3.149e6	2.505e6	2.933e6	2.568e6	2.742e6	2.850e6	3.289e6	4.224e6	4.679e6
PRT	Q3TML0	Protein disulfide-isomerase A6 OS=Mus musculus OX=10090 GN=Pdia6 PE=1 SV=1	null	null	Mouse_09-2020	null	[MS,MS:1001208,SEQUEST,]	494.51	106.783	null	null	0.31	3.720e6	18.12	18.12	2.834e6	21.12	21.12	2.714e6	19.39	19.39	1.857e6	1.382e6	8.515e5	2.027e6	2.613e6	2.965e6	6.195e5	9.523e5	8.253e5	9.894e5	1.794e6	2.141e6	1.217e6	1.146e6	8.435e5	2.302e6	1.515e6	1.633e6
PRT	Q9JII6	Aldo-keto reductase family 1 member A1 OS=Mus musculus OX=10090 GN=Akr1a1 PE=1 SV=3	null	null	Mouse_09-2020	null	[MS,MS:1001208,SEQUEST,]	392.59	84.354	null	null	0.54	6.247e6	9.12	9.12	6.605e6	15.44	15.44	6.951e6	17.16	17.16	2.684e6	2.177e6	1.289e6	4.847e6	4.406e6	6.097e6	1.659e6	2.314e6	1.762e6	3.684e6	3.734e6	4.632e6	2.185e6	1.639e6	3.019e6	5.045e6	4.173e6	4.804e6
PRT	Q6GT24	Peroxiredoxin-6 OS=Mus musculus OX=10090 GN=Prdx6 PE=1 SV=1	null	null	Mouse_09-2020	null	[MS,MS:1001208,SEQUEST,]	535.61	123.386	null	null	0.63	7.347e6	12.16	12.16	6.764e6	26.88	26.88	6.559e6	12.39	12.39	3.255e6	3.112e6	1.556e6	6.790e6	4.313e6	6.604e6	1.427e6	3.207e6	2.086e6	3.304e6	1.970e6	4.250e6	2.573e6	1.974e6	2.815e6	6.117e6	3.118e6	3.426e6
PRT	P55096	ATP-binding cassette sub-family D member 3 OS=Mus musculus OX=10090 GN=Abcd3 PE=1 SV=2	null	null	Mouse_09-2020	null	[MS,MS:1001208,SEQUEST,]	488.39	107.488	null	null	0.26	1.617e6	48.79	48.79	1.935e6	34.33	34.33	1.960e6	27.12	27.12	5.668e5	5.077e5	1.169e5	2.077e6	1.233e6	2.543e6	4.308e5	6.552e5	3.490e5	1.382e6	9.793e5	1.404e6	4.349e5	3.967e5	7.198e5	2.065e6	1.278e6	1.280e6
PRT	Q9DBF1	Alpha-aminoadipic semialdehyde dehydrogenase OS=Mus musculus OX=10090 GN=Aldh7a1 PE=1 SV=4	null	null	Mouse_09-2020	null	[MS,MS:1001208,SEQUEST,]	136.85	77.500	null	null	0.25	2.978e6	15.07	15.07	2.703e6	16.58	16.58	2.893e6	17.74	17.74	1.448e6	1.136e6	5.226e5	2.754e6	1.512e6	3.377e6	7.824e5	1.249e6	8.942e5	9.887e5	1.176e6	1.719e6	1.192e6	1.010e6	1.484e6	2.325e6	1.382e6	1.549e6
PRT	Q91VA0	Acyl-coenzyme A synthetase ACSM1, mitochondrial OS=Mus musculus OX=10090 GN=Acsm1 PE=1 SV=1	null	null	Mouse_09-2020	null	[MS,MS:1001208,SEQUEST,]	296.98	98.751	null	null	0.34	2.806e6	12.32	12.32	2.900e6	12.93	12.93	2.731e6	15.07	15.07	1.352e6	1.080e6	4.875e5	2.032e6	2.000e6	3.398e6	6.264e5	1.041e6	7.832e5	1.203e6	1.569e6	2.116e6	8.295e5	8.977e5	9.816e5	2.331e6	1.648e6	2.195e6
PRT	O88569	Heterogeneous nuclear ribonucleoproteins A2/B1 OS=Mus musculus OX=10090 GN=Hnrnpa2b1 PE=1 SV=2	null	null	Mouse_09-2020	null	[MS,MS:1001208,SEQUEST,]	212.84	88.970	null	null	0.55	1.671e6	26.16	26.16	1.883e6	54.77	54.77	2.044e6	33.28	33.28	7.377e5	4.861e5	2.157e5	1.567e6	1.322e6	1.821e6	3.285e5	4.274e5	4.690e5	1.578e6	1.893e6	1.464e6	3.883e5	3.746e5	7.605e5	1.884e6	1.316e6	1.627e6
PRT	Q921I1	Serotransferrin OS=Mus musculus OX=10090 GN=Tf PE=1 SV=1	null	null	Mouse_09-2020	null	[MS,MS:1001208,SEQUEST,]	191.77	87.102	null	null	0.22	1.807e6	47.28	47.28	5.322e6	19.13	19.13	3.206e6	43.34	43.34	1.974e6	6.172e5	2.785e5	1.544e6	9.821e5	3.252e6	1.697e6	2.381e6	1.278e6	1.762e6	2.169e6	4.166e6	1.299e6	1.216e6	1.066e6	5.741e6	1.491e6	1.336e6
PRT	P56593	Cytochrome P450 2A12 OS=Mus musculus OX=10090 GN=Cyp2a12 PE=1 SV=2	null	null	Mouse_09-2020	null	[MS,MS:1001208,SEQUEST,]	212.86	74.334	null	null	0.36	2.410e6	19.34	19.34	2.087e6	21.25	21.25	2.677e6	30.01	30.01	1.331e6	7.798e5	4.352e5	1.432e6	1.660e6	3.070e6	4.894e5	7.030e5	6.065e5	9.974e5	8.392e5	2.123e6	1.038e6	9.216e5	5.763e5	2.305e6	1.494e6	8.907e5
PRT	P67778	Prohibitin OS=Mus musculus OX=10090 GN=Phb PE=1 SV=1	null	null	Mouse_09-2020	null	[MS,MS:1001208,SEQUEST,]	165.16	86.156	null	null	0.51	1.552e6	30.73	30.73	2.212e6	20.49	20.49	1.951e6	30.02	30.02	9.697e5	6.286e5	2.876e5	1.119e6	7.641e5	2.708e6	8.082e5	8.306e5	5.768e5	8.694e5	7.184e5	1.719e6	4.866e5	7.211e5	4.190e5	2.282e6	9.981e5	1.281e6
PRT	Q8VDJ3	Vigilin OS=Mus musculus OX=10090 GN=Hdlbp PE=1 SV=1	null	null	Mouse_09-2020	null	[MS,MS:1001208,SEQUEST,]	53.99	60.359	null	null	0.13	8.343e5	12.09	12.09	1.081e6	22.71	22.71	7.493e5	16.15	16.15	3.239e5	2.894e5	1.671e5	6.468e5	5.990e5	8.348e5	1.724e5	3.834e5	2.982e5	5.292e5	5.972e5	7.030e5	2.436e5	2.541e5	2.617e5	5.702e5	4.615e5	6.002e5
PRT	O35945	Aldehyde dehydrogenase, cytosolic 1 OS=Mus musculus OX=10090 GN=Aldh1a7 PE=1 SV=1	null	null	Mouse_09-2020	null	[MS,MS:1001208,SEQUEST,]	1695.81	294.566	null	null	0.43	5.420e6	55.16	55.16	3.716e6	61.75	61.75	6.782e6	45.34	45.34	1.958e6	3.102e6	5.555e5	8.172e6	4.478e6	2.708e6	4.128e5	7.924e5	7.074e5	3.397e6	2.480e6	4.999e6	1.240e6	7.777e5	3.822e6	6.380e6	4.868e6	3.869e6
PRT	P00329	Alcohol dehydrogenase 1 OS=Mus musculus OX=10090 GN=Adh1 PE=1 SV=2	null	null	Mouse_09-2020	null	[MS,MS:1001208,SEQUEST,]	755.68	156.497	null	null	0.31	1.630e7	12.64	12.64	1.175e7	17.22	17.22	1.619e7	15.77	15.77	7.565e6	7.340e6	4.008e6	1.117e7	1.048e7	1.522e7	2.802e6	4.714e6	3.861e6	6.130e6	4.719e6	7.038e6	6.422e6	5.119e6	6.423e6	1.056e7	1.030e7	8.998e6
PRT	P17742	Peptidyl-prolyl cis-trans isomerase A OS=Mus musculus OX=10090 GN=Ppia PE=1 SV=2	null	null	Mouse_09-2020	null	[MS,MS:1001208,SEQUEST,]	468.75	136.658	null	null	0.47	7.828e6	12.71	12.71	7.116e6	21.50	21.50	7.790e6	17.57	17.57	2.993e6	2.964e6	1.598e6	6.426e6	5.129e6	6.444e6	1.264e6	2.084e6	2.225e6	2.843e6	3.958e6	5.248e6	3.153e6	2.341e6	3.854e6	5.346e6	3.872e6	5.085e6
PRT	Q07417	Short-chain specific acyl-CoA dehydrogenase, mitochondrial OS=Mus musculus OX=10090 GN=Acads PE=1 SV=2	null	null	Mouse_09-2020	null	[MS,MS:1001208,SEQUEST,]	414.95	104.695	null	null	0.34	4.817e6	17.63	17.63	4.339e6	29.10	29.10	4.609e6	14.88	14.88	2.131e6	2.019e6	1.275e6	3.160e6	3.661e6	4.420e6	6.419e5	1.160e6	1.204e6	2.063e6	2.648e6	3.029e6	1.494e6	1.471e6	1.811e6	3.550e6	3.244e6	3.381e6
PRT	G5E850	Cytochrome b5 OS=Mus musculus OX=10090 GN=Cyb5a PE=1 SV=1	null	null	Mouse_09-2020	null	[MS,MS:1001208,SEQUEST,]	873.30	134.430	null	null	0.83	9.661e6	22.98	22.98	1.114e7	11.04	11.04	1.035e7	19.12	19.12	4.508e6	3.295e6	1.951e6	7.260e6	7.026e6	1.528e7	3.323e6	3.432e6	3.019e6	4.826e6	5.536e6	6.433e6	3.458e6	3.413e6	3.204e6	9.399e6	7.292e6	4.919e6
PRT	Q9CQ62	2,4-dienoyl-CoA reductase, mitochondrial OS=Mus musculus OX=10090 GN=Decr1 PE=1 SV=1	null	null	Mouse_09-2020	null	[MS,MS:1001208,SEQUEST,]	561.87	89.544	null	null	0.37	6.639e6	11.43	11.43	5.086e6	23.21	23.21	5.792e6	9.85	9.85	3.002e6	2.584e6	1.336e6	4.703e6	5.159e6	6.608e6	1.156e6	1.631e6	1.342e6	2.261e6	3.478e6	4.460e6	1.961e6	1.747e6	2.306e6	4.832e6	3.745e6	4.074e6
PRT	Q9DB20	ATP synthase subunit O, mitochondrial OS=Mus musculus OX=10090 GN=Atp5po PE=1 SV=1	null	null	Mouse_09-2020	null	[MS,MS:1001208,SEQUEST,]	254.36	90.418	null	null	0.60	1.039e7	11.58	11.58	9.504e6	25.83	25.83	9.950e6	21.82	21.82	5.138e6	3.846e6	2.109e6	6.465e6	7.606e6	1.025e7	2.132e6	3.325e6	2.659e6	4.515e6	7.002e6	6.162e6	3.219e6	3.307e6	3.754e6	7.325e6	7.304e6	8.742e6
PRT	Q9DCX2	ATP synthase subunit d, mitochondrial OS=Mus musculus OX=10090 GN=Atp5pd PE=1 SV=3	null	null	Mouse_09-2020	null	[MS,MS:1001208,SEQUEST,]	370.25	124.829	null	null	0.87	3.695e6	47.45	47.45	5.711e6	42.84	42.84	5.436e6	42.47	42.47	1.189e6	1.676e6	6.296e5	5.601e6	3.481e6	2.295e6	5.267e5	1.202e6	1.503e6	3.198e6	3.472e6	4.202e6	1.779e6	9.640e5	4.032e6	3.868e6	3.135e6	3.924e6
PRT	P51881	ADP/ATP translocase 2 OS=Mus musculus OX=10090 GN=Slc25a5 PE=1 SV=3	null	null	Mouse_09-2020	null	[MS,MS:1001208,SEQUEST,]	221.79	84.737	null	null	0.31	2.398e6	49.88	49.88	3.092e6	19.94	19.94	2.581e6	27.71	27.71	1.173e6	9.086e5	4.039e5	2.052e6	1.200e6	5.718e6	1.057e6	1.471e6	8.211e5	1.130e6	1.480e6	1.789e6	1.058e6	1.158e6	7.399e5	2.945e6	1.188e6	1.254e6
PRT	Q91X83	S-adenosylmethionine synthase isoform type-1 OS=Mus musculus OX=10090 GN=Mat1a PE=1 SV=1	null	null	Mouse_09-2020	null	[MS,MS:1001208,SEQUEST,]	396.12	87.873	null	null	0.37	7.331e6	8.83	8.83	6.367e6	13.74	13.74	6.921e6	14.21	14.21	3.609e6	3.235e6	1.466e6	4.809e6	4.503e6	7.349e6	1.645e6	2.546e6	1.884e6	3.334e6	2.605e6	3.995e6	2.334e6	2.617e6	2.601e6	7.969e6	3.525e6	4.326e6
PRT	P11352	Glutathione peroxidase 1 OS=Mus musculus OX=10090 GN=Gpx1 PE=1 SV=2	null	null	Mouse_09-2020	null	[MS,MS:1001208,SEQUEST,]	336.34	106.549	null	null	0.68	8.414e6	16.12	16.12	1.015e7	12.72	12.72	9.677e6	13.62	13.62	3.258e6	3.612e6	1.327e6	7.471e6	5.089e6	8.633e6	2.096e6	3.472e6	3.108e6	4.610e6	4.716e6	6.973e6	3.827e6	3.089e6	4.400e6	7.090e6	5.325e6	5.131e6
PRT	O55022	Membrane-associated progesterone receptor component 1 OS=Mus musculus OX=10090 GN=Pgrmc1 PE=1 SV=4	null	null	Mouse_09-2020	null	[MS,MS:1001208,SEQUEST,]	281.17	85.971	null	null	0.53	6.847e6	24.43	24.43	1.272e7	18.40	18.40	9.609e6	38.86	38.86	2.929e6	2.770e6	1.308e6	7.862e6	5.809e6	5.952e6	2.274e6	4.214e6	3.901e6	6.264e6	5.789e6	8.921e6	3.639e6	2.084e6	7.079e6	7.103e6	5.771e6	5.374e6
PRT	Q5FW57	Glycine N-acyltransferase-like protein OS=Mus musculus OX=10090 GN=Gm4952 PE=1 SV=3	null	null	Mouse_09-2020	null	[MS,MS:1001208,SEQUEST,]	249.29	82.471	null	null	0.51	2.109e6	14.74	14.74	2.253e6	15.21	15.21	2.542e6	18.32	18.32	8.886e5	7.703e5	3.240e5	1.686e6	1.494e6	2.331e6	6.383e5	7.536e5	6.642e5	1.147e6	1.001e6	1.172e6	6.138e5	5.717e5	9.705e5	2.317e6	1.464e6	1.597e6
PRT	Q78PY7	Staphylococcal nuclease domain-containing protein 1 OS=Mus musculus OX=10090 GN=Snd1 PE=1 SV=1	null	null	Mouse_09-2020	null	[MS,MS:1001208,SEQUEST,]	190.53	85.187	null	null	0.18	2.099e6	16.31	16.31	2.374e6	16.34	16.34	2.343e6	15.29	15.29	9.578e5	8.533e5	3.394e5	1.712e6	1.424e6	1.514e6	5.316e5	7.417e5	7.699e5	8.602e5	1.245e6	1.867e6	7.736e5	7.880e5	1.153e6	1.816e6	1.340e6	1.178e6
PRT	Q99L13	3-hydroxyisobutyrate dehydrogenase, mitochondrial OS=Mus musculus OX=10090 GN=Hibadh PE=1 SV=1	null	null	Mouse_09-2020	null	[MS,MS:1001208,SEQUEST,]	251.26	97.131	null	null	0.44	1.072e6	21.27	21.27	8.785e5	19.60	19.60	1.079e6	23.79	23.79	4.719e5	3.931e5	1.726e5	1.006e6	7.002e5	1.515e6	2.031e5	2.894e5	2.315e5	5.134e5	5.054e5	6.460e5	2.186e5	3.321e5	3.697e5	1.005e6	6.160e5	8.471e5
PRT	Q8K2B3	Succinate dehydrogenase [ubiquinone] flavoprotein subunit, mitochondrial OS=Mus musculus OX=10090 GN=Sdha PE=1 SV=1	null	null	Mouse_09-2020	null	[MS,MS:1001208,SEQUEST,]	113.33	72.346	null	null	0.23	1.979e6	23.83	23.83	1.760e6	15.26	15.26	1.915e6	23.17	23.17	9.790e5	8.172e5	5.460e5	9.515e5	1.194e6	1.853e6	5.406e5	6.519e5	5.960e5	6.811e5	7.660e5	9.674e5	6.563e5	6.160e5	5.906e5	9.305e5	1.209e6	1.190e6
PRT	P07901	Heat shock protein HSP 90-alpha OS=Mus musculus OX=10090 GN=Hsp90aa1 PE=1 SV=4	null	null	Mouse_09-2020	null	[MS,MS:1001208,SEQUEST,]	512.76	118.620	null	null	0.27	1.458e6	21.10	21.10	1.316e6	11.66	11.66	1.305e6	29.68	29.68	8.590e5	5.933e5	3.433e5	7.293e5	8.571e5	1.273e6	3.712e5	4.462e5	3.955e5	4.713e5	7.208e5	8.960e5	4.628e5	4.162e5	2.721e5	6.443e5	8.149e5	8.023e5
PRT	P62983	Ubiquitin-40S ribosomal protein S27a OS=Mus musculus OX=10090 GN=Rps27a PE=1 SV=2	null	null	Mouse_09-2020	null	[MS,MS:1001208,SEQUEST,]	433.90	92.418	null	null	0.52	4.486e6	23.85	23.85	4.262e6	21.30	21.30	4.340e6	24.54	24.54	2.131e6	1.972e6	9.102e5	2.558e6	2.625e6	6.739e6	1.484e6	1.756e6	1.344e6	1.586e6	1.385e6	2.607e6	1.682e6	1.840e6	1.190e6	2.729e6	2.433e6	2.599e6
PRT	P47962	60S ribosomal protein L5 OS=Mus musculus OX=10090 GN=Rpl5 PE=1 SV=3	null	null	Mouse_09-2020	null	[MS,MS:1001208,SEQUEST,]	169.17	89.883	null	null	0.36	2.330e6	31.17	31.17	1.955e6	54.96	54.96	2.191e6	27.36	27.36	9.276e5	8.755e5	4.792e5	2.362e6	2.387e6	1.737e6	3.511e5	4.230e5	4.412e5	1.017e6	2.071e6	1.959e6	6.675e5	5.455e5	8.032e5	2.050e6	1.553e6	2.120e6
PRT	P17751	Triosephosphate isomerase OS=Mus musculus OX=10090 GN=Tpi1 PE=1 SV=4	null	null	Mouse_09-2020	null	[MS,MS:1001208,SEQUEST,]	389.02	103.962	null	null	0.46	4.579e6	7.07	7.07	5.341e6	25.62	25.62	5.070e6	18.21	18.21	2.034e6	1.846e6	8.298e5	3.775e6	2.846e6	4.572e6	1.214e6	1.722e6	1.493e6	2.760e6	3.903e6	3.702e6	1.556e6	1.552e6	2.343e6	3.816e6	2.910e6	4.217e6
PRT	P97450	ATP synthase-coupling factor 6, mitochondrial OS=Mus musculus OX=10090 GN=Atp5pf PE=1 SV=1	null	null	Mouse_09-2020	null	[MS,MS:1001208,SEQUEST,]	537.45	107.381	null	null	0.62	3.726e6	16.84	16.84	2.596e6	13.00	13.00	3.815e6	16.06	16.06	1.539e6	1.452e6	9.222e5	2.792e6	2.837e6	3.117e6	6.264e5	7.792e5	8.151e5	1.187e6	1.346e6	1.673e6	1.301e6	1.085e6	1.731e6	2.359e6	2.110e6	2.451e6
PRT	P47963	60S ribosomal protein L13 OS=Mus musculus OX=10090 GN=Rpl13 PE=1 SV=3	null	null	Mouse_09-2020	null	[MS,MS:1001208,SEQUEST,]	268.06	64.196	null	null	0.52	3.183e6	14.17	14.17	3.201e6	24.84	24.84	3.104e6	19.36	19.36	1.312e6	1.554e6	6.209e5	2.488e6	2.029e6	2.873e6	4.890e5	1.248e6	8.388e5	1.434e6	1.851e6	2.008e6	1.093e6	7.866e5	1.188e6	1.945e6	2.023e6	2.174e6
PRT	P47911	60S ribosomal protein L6 OS=Mus musculus OX=10090 GN=Rpl6 PE=1 SV=3	null	null	Mouse_09-2020	null	[MS,MS:1001208,SEQUEST,]	191.97	64.129	null	null	0.35	3.602e6	12.51	12.51	4.123e6	23.02	23.02	3.764e6	9.15	9.15	1.755e6	1.268e6	7.675e5	2.691e6	2.858e6	3.448e6	9.118e5	1.269e6	9.169e5	1.994e6	2.489e6	3.658e6	1.203e6	1.061e6	1.383e6	3.515e6	2.222e6	2.515e6
PRT	Q9CPU0	Lactoylglutathione lyase OS=Mus musculus OX=10090 GN=Glo1 PE=1 SV=3	null	null	Mouse_09-2020	null	[MS,MS:1001208,SEQUEST,]	222.90	89.426	null	null	0.61	3.861e6	17.34	17.34	3.683e6	19.15	19.15	3.242e6	22.36	22.36	1.284e6	1.630e6	8.570e5	3.021e6	2.319e6	3.172e6	7.777e5	1.278e6	1.314e6	1.580e6	2.114e6	2.369e6	1.190e6	7.638e5	1.696e6	2.454e6	2.222e6	1.862e6
PRT	Q9DBE0	Cysteine sulfinic acid decarboxylase OS=Mus musculus OX=10090 GN=Csad PE=1 SV=1	null	null	Mouse_09-2020	null	[MS,MS:1001208,SEQUEST,]	278.37	79.921	null	null	0.20	6.547e6	20.83	20.83	6.137e6	36.73	36.73	4.301e6	24.71	24.71	3.097e6	2.567e6	1.463e6	3.655e6	3.417e6	8.727e6	1.792e6	2.932e6	1.733e6	2.550e6	1.382e6	2.279e6	1.935e6	1.292e6	1.223e6	4.018e6	3.397e6	2.453e6
PRT	P97807	Fumarate hydratase, mitochondrial OS=Mus musculus OX=10090 GN=Fh PE=1 SV=3	null	null	Mouse_09-2020	null	[MS,MS:1001208,SEQUEST,]	415.56	106.230	null	null	0.37	3.194e6	7.84	7.84	3.944e6	32.27	32.27	3.882e6	25.10	25.10	1.476e6	1.209e6	6.407e5	2.416e6	2.247e6	3.663e6	8.592e5	1.279e6	1.021e6	1.944e6	3.241e6	2.952e6	1.028e6	1.308e6	1.445e6	2.251e6	2.394e6	3.196e6
PRT	A0A1B0GSR9	L-lactate dehydrogenase OS=Mus musculus OX=10090 GN=Ldha PE=1 SV=1	null	null	Mouse_09-2020	null	[MS,MS:1001208,SEQUEST,]	170.28	75.664	null	null	0.36	3.157e6	31.06	31.06	3.515e6	26.87	26.87	2.638e6	14.61	14.61	1.543e6	1.198e6	8.165e5	1.853e6	1.430e6	5.070e6	1.140e6	1.852e6	1.275e6	1.191e6	1.355e6	2.080e6	1.181e6	1.064e6	1.010e6	2.170e6	1.418e6	1.648e6
PRT	Q99K67	Alpha-aminoadipic semialdehyde synthase, mitochondrial OS=Mus musculus OX=10090 GN=Aass PE=1 SV=1	null	null	Mouse_09-2020	null	[MS,MS:1001208,SEQUEST,]	288.77	85.096	null	null	0.15	3.619e6	10.00	10.00	3.671e6	16.75	16.75	3.574e6	13.21	13.21	1.833e6	1.292e6	7.979e5	2.599e6	2.656e6	3.437e6	7.938e5	1.166e6	9.020e5	1.807e6	1.987e6	2.839e6	1.104e6	1.123e6	1.426e6	2.992e6	2.102e6	2.819e6
PRT	P06801	NADP-dependent malic enzyme OS=Mus musculus OX=10090 GN=Me1 PE=1 SV=2	null	null	Mouse_09-2020	null	[MS,MS:1001208,SEQUEST,]	277.35	64.809	null	null	0.28	2.567e6	30.61	30.61	1.998e6	42.15	42.15	1.882e6	23.86	23.86	1.290e6	1.239e6	4.921e5	1.356e6	1.267e6	4.061e6	5.501e5	9.849e5	5.989e5	8.438e5	2.269e5	1.062e6	7.157e5	5.950e5	4.195e5	1.670e6	1.179e6	8.726e5
PRT	P50544	Very long-chain specific acyl-CoA dehydrogenase, mitochondrial OS=Mus musculus OX=10090 GN=Acadvl PE=1 SV=3	null	null	Mouse_09-2020	null	[MS,MS:1001208,SEQUEST,]	218.10	74.569	null	null	0.26	2.188e6	16.06	16.06	1.969e6	13.68	13.68	2.001e6	13.46	13.46	9.696e5	9.154e5	4.853e5	1.274e6	1.249e6	2.652e6	4.846e5	6.583e5	6.333e5	8.765e5	1.027e6	1.125e6	6.875e5	6.423e5	7.167e5	1.357e6	1.244e6	1.367e6
PRT	Q00623	Apolipoprotein A-I OS=Mus musculus OX=10090 GN=Apoa1 PE=1 SV=2	null	null	Mouse_09-2020	null	[MS,MS:1001208,SEQUEST,]	146.01	68.089	null	null	0.47	9.329e5	61.49	61.49	1.619e6	57.93	57.93	1.887e6	59.54	59.54	1.331e6	3.136e5	1.856e5	7.114e5	4.986e5	2.327e6	8.676e5	1.118e6	4.749e5	3.908e5	3.070e5	1.070e6	7.213e5	6.321e5	7.063e5	3.641e6	4.460e5	6.518e5
PRT	Q91XD4	Formimidoyltransferase-cyclodeaminase OS=Mus musculus OX=10090 GN=Ftcd PE=1 SV=1	null	null	Mouse_09-2020	null	[MS,MS:1001208,SEQUEST,]	190.82	65.450	null	null	0.35	1.813e6	16.97	16.97	1.679e6	14.51	14.51	1.811e6	30.24	30.24	9.020e5	8.417e5	4.902e5	1.246e6	1.016e6	1.752e6	4.257e5	6.373e5	5.337e5	7.179e5	7.584e5	8.604e5	5.930e5	9.340e5	6.565e5	1.253e6	1.539e6	1.166e6
PRT	O08749	Dihydrolipoyl dehydrogenase, mitochondrial OS=Mus musculus OX=10090 GN=Dld PE=1 SV=2	null	null	Mouse_09-2020	null	[MS,MS:1001208,SEQUEST,]	101.13	73.234	null	null	0.24	1.368e6	17.12	17.12	1.324e6	31.25	31.25	1.163e6	22.73	22.73	6.424e5	5.404e5	2.510e5	1.179e6	1.189e6	1.279e6	1.682e5	4.463e5	3.227e5	5.844e5	7.622e5	1.216e6	3.701e5	3.581e5	4.732e5	9.781e5	8.114e5	1.122e6
PRT	Q8QZR3	Pyrethroid hydrolase Ces2a OS=Mus musculus OX=10090 GN=Ces2a PE=1 SV=1	null	null	Mouse_09-2020	null	[MS,MS:1001208,SEQUEST,]	239.61	96.521	null	null	0.30	6.359e6	17.35	17.35	6.872e6	18.65	18.65	5.450e6	16.29	16.29	2.857e6	2.680e6	1.477e6	4.126e6	4.224e6	4.524e6	1.398e6	2.428e6	1.904e6	3.347e6	3.611e6	3.664e6	2.376e6	1.854e6	2.009e6	4.279e6	3.405e6	2.736e6
PRT	Q8K169	UDP-glucuronosyltransferase OS=Mus musculus OX=10090 GN=Ugt2b5 PE=1 SV=1	null	null	Mouse_09-2020	null	[MS,MS:1001208,SEQUEST,]	328.76	123.675	null	null	0.36	4.183e6	35.92	35.92	3.700e6	40.14	40.14	3.042e6	25.55	25.55	2.169e6	1.496e6	9.577e5	2.202e6	2.098e6	7.454e6	1.634e6	1.748e6	1.213e6	1.224e6	7.827e5	2.186e6	1.476e6	1.165e6	8.890e5	2.530e6	1.758e6	1.394e6
PRT	Q8R084	UDP-glucuronosyltransferase OS=Mus musculus OX=10090 GN=Ugt2b1 PE=1 SV=1	null	null	Mouse_09-2020	null	[MS,MS:1001208,SEQUEST,]	428.89	92.431	null	null	0.29	3.255e6	16.95	16.95	3.797e6	7.05	7.05	2.797e6	26.69	26.69	1.896e6	1.163e6	5.295e5	2.050e6	2.335e6	3.512e6	1.042e6	1.332e6	1.058e6	1.539e6	2.017e6	2.818e6	1.417e6	1.060e6	7.672e5	2.334e6	1.611e6	1.407e6
PRT	P33267	Cytochrome P450 2F2 OS=Mus musculus OX=10090 GN=Cyp2f2 PE=1 SV=1	null	null	Mouse_09-2020	null	[MS,MS:1001208,SEQUEST,]	139.99	73.984	null	null	0.30	3.169e6	23.22	23.22	4.636e6	47.97	47.97	3.308e6	41.38	41.38	2.014e6	1.220e6	5.113e5	2.403e6	1.611e6	4.366e6	1.358e6	2.406e6	1.438e6	9.583e5	6.448e5	3.038e6	1.783e6	1.288e6	6.413e5	3.707e6	1.492e6	1.295e6
PRT	P14211	Calreticulin OS=Mus musculus OX=10090 GN=Calr PE=1 SV=1	null	null	Mouse_09-2020	null	[MS,MS:1001208,SEQUEST,]	449.21	98.998	null	null	0.27	4.526e6	19.30	19.30	5.342e6	30.44	30.44	5.060e6	23.80	23.80	2.440e6	1.557e6	1.121e6	2.726e6	3.421e6	3.830e6	1.007e6	1.286e6	1.392e6	2.405e6	3.642e6	3.999e6	1.799e6	1.569e6	1.453e6	2.718e6	3.357e6	3.320e6
PRT	Q9DBJ1	Phosphoglycerate mutase 1 OS=Mus musculus OX=10090 GN=Pgam1 PE=1 SV=3	null	null	Mouse_09-2020	null	[MS,MS:1001208,SEQUEST,]	337.54	79.882	null	null	0.46	2.447e6	12.90	12.90	2.787e6	24.40	24.40	2.462e6	9.27	9.27	1.145e6	7.827e5	4.064e5	2.060e6	1.561e6	2.691e6	5.276e5	7.736e5	6.804e5	1.485e6	1.564e6	2.211e6	8.981e5	6.774e5	1.035e6	1.977e6	1.435e6	1.423e6
PRT	Q9WTP6	Adenylate kinase 2, mitochondrial OS=Mus musculus OX=10090 GN=Ak2 PE=1 SV=5	null	null	Mouse_09-2020	null	[MS,MS:1001208,SEQUEST,]	517.29	87.609	null	null	0.41	9.815e6	29.06	29.06	7.896e6	12.94	12.94	1.133e7	16.49	16.49	5.020e6	3.761e6	2.287e6	4.697e6	6.130e6	5.022e6	2.044e6	2.518e6	2.494e6	4.052e6	3.840e6	4.935e6	3.879e6	3.646e6	5.808e6	7.822e6	6.378e6	6.769e6
PRT	P99027	60S acidic ribosomal protein P2 OS=Mus musculus OX=10090 GN=Rplp2 PE=1 SV=3	null	null	Mouse_09-2020	null	[MS,MS:1001208,SEQUEST,]	578.99	135.038	null	null	0.85	2.867e6	16.24	16.24	2.726e6	21.05	21.05	3.113e6	13.01	13.01	1.293e6	1.092e6	5.819e5	2.048e6	2.060e6	3.974e6	6.604e5	8.346e5	7.439e5	1.172e6	1.831e6	2.140e6	1.043e6	1.164e6	1.023e6	2.286e6	1.755e6	1.993e6
PRT	Q9DB77	Cytochrome b-c1 complex subunit 2, mitochondrial OS=Mus musculus OX=10090 GN=Uqcrc2 PE=1 SV=1	null	null	Mouse_09-2020	null	[MS,MS:1001208,SEQUEST,]	384.36	87.564	null	null	0.34	3.752e6	13.12	13.12	3.844e6	15.96	15.96	3.381e6	15.33	15.33	1.863e6	1.468e6	7.412e5	2.026e6	2.075e6	3.831e6	8.979e5	1.665e6	1.174e6	1.649e6	1.731e6	2.140e6	1.136e6	1.088e6	1.317e6	2.297e6	2.019e6	2.594e6
PRT	P99029	Peroxiredoxin-5, mitochondrial OS=Mus musculus OX=10090 GN=Prdx5 PE=1 SV=2	null	null	Mouse_09-2020	null	[MS,MS:1001208,SEQUEST,]	293.64	91.971	null	null	0.40	6.780e6	13.27	13.27	6.811e6	40.63	40.63	7.231e6	14.83	14.83	3.254e6	2.620e6	1.184e6	5.224e6	5.071e6	5.648e6	1.276e6	1.763e6	1.822e6	3.003e6	5.832e6	4.933e6	1.990e6	2.181e6	3.006e6	5.918e6	4.514e6	5.350e6
PRT	Q91XE0	Glycine N-acyltransferase OS=Mus musculus OX=10090 GN=Glyat PE=1 SV=1	null	null	Mouse_09-2020	null	[MS,MS:1001208,SEQUEST,]	322.05	70.764	null	null	0.48	2.849e6	23.42	23.42	3.407e6	30.51	30.51	3.429e6	34.48	34.48	1.390e6	1.712e6	6.353e5	2.082e6	1.467e6	2.807e6	9.862e5	1.287e6	1.428e6	1.369e6	1.004e6	1.766e6	1.987e6	1.113e6	1.621e6	1.839e6	1.855e6	1.774e6
PRT	Q9CR57	60S ribosomal protein L14 OS=Mus musculus OX=10090 GN=Rpl14 PE=1 SV=3	null	null	Mouse_09-2020	null	[MS,MS:1001208,SEQUEST,]	41.55	40.588	null	null	0.47	1.166e6	56.25	56.25	7.505e5	49.39	49.39	1.065e6	33.90	33.90	4.643e5	5.426e5	4.745e5	5.651e5	1.112e6	4.119e5	1.107e5	1.472e5	2.225e5	3.807e5	6.618e5	4.905e5	5.769e5	3.307e5	3.344e5	5.173e5	6.018e5	6.886e5
PRT	Q8VCW8	Medium-chain acyl-CoA ligase ACSF2, mitochondrial OS=Mus musculus OX=10090 GN=Acsf2 PE=1 SV=1	null	null	Mouse_09-2020	null	[MS,MS:1001208,SEQUEST,]	304.17	72.836	null	null	0.30	2.244e6	20.42	20.42	2.330e6	20.38	20.38	2.282e6	17.60	17.60	8.238e5	9.180e5	4.238e5	1.827e6	1.182e6	3.020e6	6.523e5	8.074e5	7.891e5	8.869e5	6.774e5	1.789e6	9.327e5	7.724e5	6.626e5	1.892e6	1.346e6	1.127e6
PRT	Q9JHI5	Isovaleryl-CoA dehydrogenase, mitochondrial OS=Mus musculus OX=10090 GN=Ivd PE=1 SV=1	null	null	Mouse_09-2020	null	[MS,MS:1001208,SEQUEST,]	176.06	58.306	null	null	0.23	3.915e6	9.49	9.49	4.384e6	22.32	22.32	4.308e6	20.35	20.35	1.794e6	1.497e6	8.958e5	2.671e6	2.751e6	3.947e6	1.194e6	1.416e6	1.230e6	2.588e6	3.026e6	2.973e6	1.203e6	1.218e6	1.709e6	3.725e6	3.264e6	3.210e6
PRT	Q9JLJ2	4-trimethylaminobutyraldehyde dehydrogenase OS=Mus musculus OX=10090 GN=Aldh9a1 PE=1 SV=1	null	null	Mouse_09-2020	null	[MS,MS:1001208,SEQUEST,]	143.17	61.609	null	null	0.21	1.936e6	15.88	15.88	1.564e6	20.55	20.55	1.972e6	32.03	32.03	1.007e6	7.883e5	4.201e5	1.094e6	9.471e5	1.834e6	4.110e5	7.391e5	5.493e5	6.922e5	6.694e5	8.351e5	6.489e5	6.604e5	6.059e5	8.620e5	1.285e6	1.686e6
PRT	P61358	60S ribosomal protein L27 OS=Mus musculus OX=10090 GN=Rpl27 PE=1 SV=2	null	null	Mouse_09-2020	null	[MS,MS:1001208,SEQUEST,]	228.69	57.296	null	null	0.61	2.917e6	6.66	6.66	2.971e6	11.02	11.02	2.625e6	12.21	12.21	1.374e6	1.221e6	6.263e5	2.002e6	1.848e6	2.838e6	8.731e5	1.025e6	8.432e5	1.052e6	1.460e6	1.742e6	9.492e5	9.144e5	8.543e5	2.220e6	1.492e6	1.303e6
PRT	P05201	Aspartate aminotransferase, cytoplasmic OS=Mus musculus OX=10090 GN=Got1 PE=1 SV=3	null	null	Mouse_09-2020	null	[MS,MS:1001208,SEQUEST,]	198.05	57.498	null	null	0.39	1.622e6	17.45	17.45	1.441e6	37.51	37.51	1.478e6	27.02	27.02	7.972e5	7.132e5	3.179e5	8.412e5	8.714e5	1.792e6	4.355e5	8.412e5	4.872e5	5.541e5	3.392e5	8.256e5	5.358e5	7.282e5	5.496e5	9.722e5	6.669e5	1.024e6
PRT	P62281	40S ribosomal protein S11 OS=Mus musculus OX=10090 GN=Rps11 PE=1 SV=3	null	null	Mouse_09-2020	null	[MS,MS:1001208,SEQUEST,]	105.69	52.388	null	null	0.50	2.225e6	34.37	34.37	2.100e6	29.43	29.43	1.942e6	21.15	21.15	1.032e6	8.896e5	6.687e5	1.354e6	2.163e6	1.429e6	2.980e5	6.931e5	4.920e5	9.781e5	1.314e6	1.563e6	7.110e5	5.848e5	5.809e5	1.480e6	1.473e6	1.276e6
PRT	P06745	Glucose-6-phosphate isomerase OS=Mus musculus OX=10090 GN=Gpi PE=1 SV=4	null	null	Mouse_09-2020	null	[MS,MS:1001208,SEQUEST,]	162.53	75.230	null	null	0.35	1.315e6	13.48	13.48	1.379e6	13.38	13.38	1.448e6	33.57	33.57	5.611e5	5.280e5	2.724e5	9.631e5	6.079e5	1.451e6	3.017e5	4.881e5	4.383e5	6.274e5	6.284e5	8.270e5	4.664e5	7.941e5	4.002e5	1.035e6	8.487e5	9.656e5
PRT	Q9JKR6	Hypoxia up-regulated protein 1 OS=Mus musculus OX=10090 GN=Hyou1 PE=1 SV=1	null	null	Mouse_09-2020	null	[MS,MS:1001208,SEQUEST,]	93.47	60.348	null	null	0.15	9.561e5	14.36	14.36	9.255e5	40.10	40.10	9.506e5	24.57	24.57	4.936e5	3.328e5	1.681e5	7.616e5	7.565e5	9.089e5	1.554e5	2.467e5	2.115e5	4.753e5	5.950e5	1.128e6	3.100e5	3.304e5	2.019e5	7.853e5	6.532e5	6.145e5
PRT	P26043	Radixin OS=Mus musculus OX=10090 GN=Rdx PE=1 SV=3	null	null	Mouse_09-2020	null	[MS,MS:1001208,SEQUEST,]	92.28	56.736	null	null	0.20	1.206e6	20.20	20.20	1.203e6	12.66	12.66	1.065e6	19.82	19.82	5.249e5	5.839e5	3.199e5	8.577e5	7.964e5	9.424e5	2.928e5	3.962e5	3.929e5	5.412e5	6.518e5	7.871e5	4.595e5	3.249e5	5.305e5	9.802e5	4.333e5	6.027e5
PRT	Q61838	Pregnancy zone protein OS=Mus musculus OX=10090 GN=Pzp PE=1 SV=3	null	null	Mouse_09-2020	null	[MS,MS:1001208,SEQUEST,]	108.81	68.578	null	null	0.12	4.230e5	81.63	81.63	8.638e5	71.38	71.38	7.078e5	69.77	69.77	6.563e5	1.225e5	4.431e4	3.860e5	2.178e5	1.580e6	4.142e5	8.246e5	2.253e5	1.404e5	1.970e5	6.416e5	2.784e5	3.161e5	2.425e5	1.621e6	1.760e5	1.963e5
PRT	P52760	2-iminobutanoate/2-iminopropanoate deaminase OS=Mus musculus OX=10090 GN=Rida PE=1 SV=3	null	null	Mouse_09-2020	null	[MS,MS:1001208,SEQUEST,]	1033.04	134.614	null	null	0.87	2.040e7	12.25	12.25	1.955e7	13.40	13.40	2.040e7	9.10	9.10	1.092e7	7.910e6	4.068e6	1.525e7	1.618e7	1.870e7	4.609e6	8.186e6	5.559e6	9.984e6	8.508e6	1.332e7	6.900e6	6.652e6	7.643e6	1.707e7	1.210e7	1.496e7
PRT	Q9QXF8	Glycine N-methyltransferase OS=Mus musculus OX=10090 GN=Gnmt PE=1 SV=3	null	null	Mouse_09-2020	null	[MS,MS:1001208,SEQUEST,]	646.97	119.429	null	null	0.35	8.362e6	17.85	17.85	9.175e6	32.16	32.16	7.702e6	26.97	26.97	4.396e6	3.946e6	1.557e6	4.864e6	4.252e6	8.999e6	3.377e6	3.947e6	2.928e6	3.374e6	2.279e6	4.554e6	3.390e6	4.028e6	2.583e6	6.426e6	3.721e6	4.954e6
PRT	P25688	Uricase OS=Mus musculus OX=10090 GN=Uox PE=1 SV=2	null	null	Mouse_09-2020	null	[MS,MS:1001208,SEQUEST,]	440.10	74.912	null	null	0.35	2.747e6	41.33	41.33	2.660e6	20.82	20.82	2.769e6	25.83	25.83	1.840e6	1.244e6	1.007e6	1.259e6	1.452e6	2.108e6	7.803e5	8.792e5	8.451e5	1.296e6	8.900e5	1.314e6	1.059e6	1.015e6	9.759e5	1.647e6	1.923e6	1.158e6
PRT	P00186	Cytochrome P450 1A2 OS=Mus musculus OX=10090 GN=Cyp1a2 PE=1 SV=1	null	null	Mouse_09-2020	null	[MS,MS:1001208,SEQUEST,]	499.99	75.469	null	null	0.28	2.782e6	12.45	12.45	2.619e6	13.62	13.62	2.485e6	26.41	26.41	1.522e6	1.243e6	5.448e5	1.872e6	1.475e6	2.847e6	7.210e5	1.055e6	9.548e5	1.106e6	1.149e6	1.706e6	1.254e6	1.296e6	9.055e5	2.159e6	1.374e6	1.419e6
PRT	P42125	Enoyl-CoA delta isomerase 1, mitochondrial OS=Mus musculus OX=10090 GN=Eci1 PE=1 SV=2	null	null	Mouse_09-2020	null	[MS,MS:1001208,SEQUEST,]	382.06	77.001	null	null	0.35	2.344e6	16.89	16.89	2.094e6	8.85	8.85	2.520e6	11.99	11.99	1.061e6	9.561e5	4.853e5	1.482e6	1.408e6	3.159e6	5.084e5	7.157e5	6.469e5	9.116e5	8.897e5	1.572e6	7.880e5	8.800e5	8.980e5	2.157e6	1.414e6	1.898e6
PRT	A0A0R4J083	Long-chain specific acyl-CoA dehydrogenase, mitochondrial OS=Mus musculus OX=10090 GN=Acadl PE=1 SV=1	null	null	Mouse_09-2020	null	[MS,MS:1001208,SEQUEST,]	269.49	61.665	null	null	0.24	3.333e6	16.40	16.40	2.903e6	22.96	22.96	3.023e6	17.24	17.24	1.568e6	1.315e6	8.711e5	2.081e6	2.459e6	3.224e6	7.584e5	7.932e5	8.498e5	1.709e6	1.667e6	1.708e6	1.042e6	9.674e5	1.170e6	2.172e6	2.160e6	2.326e6
PRT	Q9Z2V4	Phosphoenolpyruvate carboxykinase, cytosolic [GTP] OS=Mus musculus OX=10090 GN=Pck1 PE=1 SV=1	null	null	Mouse_09-2020	null	[MS,MS:1001208,SEQUEST,]	273.98	80.612	null	null	0.24	2.097e6	21.66	21.66	1.781e6	25.46	25.46	2.205e6	16.89	16.89	9.104e5	8.957e5	3.641e5	1.031e6	1.520e6	2.507e6	3.877e5	8.627e5	6.194e5	5.282e5	8.500e5	1.190e6	9.743e5	8.181e5	8.474e5	1.628e6	1.032e6	1.375e6
PRT	Q9DCN2	NADH-cytochrome b5 reductase 3 OS=Mus musculus OX=10090 GN=Cyb5r3 PE=1 SV=3	null	null	Mouse_09-2020	null	[MS,MS:1001208,SEQUEST,]	288.67	88.792	null	null	0.54	3.074e6	9.06	9.06	2.187e6	7.25	7.25	2.718e6	21.41	21.41	1.374e6	1.232e6	6.218e5	1.864e6	1.901e6	3.085e6	5.818e5	7.946e5	6.874e5	8.961e5	9.440e5	1.648e6	8.648e5	1.080e6	6.910e5	2.373e6	1.805e6	1.670e6
PRT	Q62425	Cytochrome c oxidase subunit NDUFA4 OS=Mus musculus OX=10090 GN=Ndufa4 PE=1 SV=2	null	null	Mouse_09-2020	null	[MS,MS:1001208,SEQUEST,]	149.86	38.136	null	null	0.70	5.535e6	25.63	25.63	6.162e6	38.19	38.19	6.042e6	15.43	15.43	2.497e6	1.850e6	1.146e6	4.380e6	5.595e6	5.355e6	1.455e6	1.478e6	1.481e6	3.787e6	5.177e6	4.965e6	1.889e6	1.518e6	2.290e6	5.467e6	4.018e6	4.209e6
PRT	Q80XN0	D-beta-hydroxybutyrate dehydrogenase, mitochondrial OS=Mus musculus OX=10090 GN=Bdh1 PE=1 SV=2	null	null	Mouse_09-2020	null	[MS,MS:1001208,SEQUEST,]	193.62	65.823	null	null	0.31	1.928e6	29.62	29.62	3.167e6	80.16	80.16	2.311e6	31.95	31.95	7.093e5	1.108e6	3.722e5	2.115e6	9.272e5	2.000e6	1.210e6	3.935e6	1.932e6	9.634e5	6.024e5	1.465e6	1.221e6	7.885e5	1.189e6	1.900e6	8.715e5	1.023e6
PRT	O55125	Protein NipSnap homolog 1 OS=Mus musculus OX=10090 GN=Nipsnap1 PE=1 SV=1	null	null	Mouse_09-2020	null	[MS,MS:1001208,SEQUEST,]	226.03	52.036	null	null	0.26	1.355e6	17.91	17.91	1.573e6	26.71	26.71	1.418e6	24.05	24.05	4.974e5	5.520e5	2.779e5	1.002e6	9.207e5	9.333e5	2.360e5	6.167e5	5.547e5	7.623e5	6.468e5	9.488e5	7.021e5	3.935e5	7.903e5	1.166e6	8.288e5	7.617e5
PRT	P27659	60S ribosomal protein L3 OS=Mus musculus OX=10090 GN=Rpl3 PE=1 SV=3	null	null	Mouse_09-2020	null	[MS,MS:1001208,SEQUEST,]	96.10	68.524	null	null	0.23	1.516e6	28.85	28.85	1.579e6	20.84	20.84	1.602e6	23.68	23.68	6.436e5	6.618e5	4.484e5	7.922e5	1.094e6	1.165e6	3.362e5	5.872e5	4.638e5	5.944e5	1.008e6	1.043e6	6.644e5	5.881e5	4.791e5	8.661e5	8.506e5	1.013e6
PRT	P84099	60S ribosomal protein L19 OS=Mus musculus OX=10090 GN=Rpl19 PE=1 SV=1	null	null	Mouse_09-2020	null	[MS,MS:1001208,SEQUEST,]	96.56	54.226	null	null	0.44	1.354e6	33.72	33.72	8.415e5	58.48	58.48	1.157e6	14.09	14.09	6.236e5	5.450e5	4.361e5	7.398e5	1.229e6	1.017e6	1.555e5	2.295e5	2.253e5	3.687e5	9.996e5	7.059e5	4.578e5	3.612e5	3.582e5	8.623e5	6.905e5	7.275e5
PRT	Q9D819	Inorganic pyrophosphatase OS=Mus musculus OX=10090 GN=Ppa1 PE=1 SV=1	null	null	Mouse_09-2020	null	[MS,MS:1001208,SEQUEST,]	219.20	85.477	null	null	0.51	1.562e6	10.72	10.72	1.679e6	8.66	8.66	1.478e6	18.44	18.44	7.001e5	6.066e5	2.827e5	1.423e6	9.623e5	1.694e6	4.114e5	6.418e5	4.507e5	6.240e5	7.951e5	1.222e6	6.935e5	4.581e5	5.739e5	1.325e6	8.176e5	7.082e5
PRT	Q9CQA3	Succinate dehydrogenase [ubiquinone] iron-sulfur subunit, mitochondrial OS=Mus musculus OX=10090 GN=Sdhb PE=1 SV=1	null	null	Mouse_09-2020	null	[MS,MS:1001208,SEQUEST,]	228.17	54.302	null	null	0.32	2.333e6	19.25	19.25	2.272e6	32.75	32.75	2.278e6	28.75	28.75	7.282e5	8.571e5	4.702e5	1.757e6	1.751e6	2.592e6	6.177e5	6.957e5	6.389e5	1.490e6	1.889e6	1.480e6	6.373e5	5.310e5	1.145e6	1.436e6	1.537e6	1.853e6
PRT	P01027	Complement C3 OS=Mus musculus OX=10090 GN=C3 PE=1 SV=3	null	null	Mouse_09-2020	null	[MS,MS:1001208,SEQUEST,]	134.58	61.092	null	null	0.09	9.907e5	41.24	41.24	1.447e6	35.85	35.85	9.498e5	19.26	19.26	5.541e5	2.252e5	1.225e5	1.298e6	5.820e5	1.047e6	2.938e5	5.085e5	3.321e5	6.126e5	1.213e6	1.291e6	2.627e5	2.963e5	3.818e5	1.169e6	5.006e5	6.292e5
PRT	Q8C2Q8	ATP synthase subunit gamma OS=Mus musculus OX=10090 GN=Atp5c1 PE=1 SV=1	null	null	Mouse_09-2020	null	[MS,MS:1001208,SEQUEST,]	88.82	40.050	null	null	0.36	1.707e6	24.65	24.65	1.332e6	32.22	32.22	1.427e6	29.94	29.94	9.391e5	6.763e5	4.732e5	8.235e5	9.528e5	1.662e6	5.380e5	5.295e5	5.559e5	4.988e5	4.012e5	7.764e5	5.653e5	6.714e5	4.130e5	1.233e6	7.933e5	5.521e5
PRT	Q8BJ64	Choline dehydrogenase, mitochondrial OS=Mus musculus OX=10090 GN=Chdh PE=1 SV=1	null	null	Mouse_09-2020	null	[MS,MS:1001208,SEQUEST,]	108.31	51.202	null	null	0.31	5.613e5	30.14	30.14	5.152e5	29.34	29.34	6.847e5	21.14	21.14	3.166e5	2.155e5	9.407e4	3.991e5	3.499e5	9.946e5	1.258e5	1.928e5	1.700e5	3.790e5	2.078e5	3.382e5	2.848e5	2.779e5	1.889e5	5.106e5	3.647e5	4.318e5
PRT	P52825	Carnitine O-palmitoyltransferase 2, mitochondrial OS=Mus musculus OX=10090 GN=Cpt2 PE=1 SV=2	null	null	Mouse_09-2020	null	[MS,MS:1001208,SEQUEST,]	136.82	62.614	null	null	0.20	1.379e6	15.53	15.53	1.530e6	36.89	36.89	1.253e6	31.89	31.89	6.686e5	5.275e5	2.380e5	9.509e5	1.126e6	1.422e6	2.691e5	5.327e5	4.057e5	9.069e5	1.287e6	1.080e6	4.127e5	4.128e5	4.771e5	7.825e5	1.053e6	1.259e6
PRT	P29758	Ornithine aminotransferase, mitochondrial OS=Mus musculus OX=10090 GN=Oat PE=1 SV=1	null	null	Mouse_09-2020	null	[MS,MS:1001208,SEQUEST,]	112.65	63.009	null	null	0.35	1.282e6	14.34	14.34	1.353e6	13.39	13.39	1.225e6	19.10	19.10	6.406e5	5.970e5	2.011e5	8.860e5	7.701e5	1.324e6	2.974e5	4.305e5	3.522e5	6.508e5	6.834e5	1.007e6	4.683e5	5.623e5	4.371e5	9.953e5	6.090e5	8.087e5
PRT	P60710	Actin, cytoplasmic 1 OS=Mus musculus OX=10090 GN=Actb PE=1 SV=1	null	null	Mouse_09-2020	null	[MS,MS:1001208,SEQUEST,]	1308.80	266.204	null	null	0.55	2.578e7	15.45	15.45	2.626e7	14.08	14.08	2.844e7	15.33	15.33	1.392e7	9.778e6	5.016e6	1.985e7	1.510e7	3.565e7	6.060e6	1.012e7	9.313e6	1.095e7	1.184e7	1.855e7	9.817e6	9.693e6	8.280e6	1.903e7	1.555e7	1.818e7
PRT	A0A0R4IZY2	Cytochrome P450 2D26 OS=Mus musculus OX=10090 GN=Cyp2d26 PE=1 SV=1	null	null	Mouse_09-2020	null	[MS,MS:1001208,SEQUEST,]	254.10	65.187	null	null	0.26	2.096e6	11.58	11.58	2.398e6	19.42	19.42	2.252e6	12.89	12.89	1.043e6	8.411e5	3.166e5	1.464e6	1.257e6	2.169e6	4.130e5	7.928e5	7.278e5	1.112e6	9.418e5	1.782e6	8.748e5	7.473e5	8.159e5	2.265e6	1.192e6	1.114e6
PRT	Q91WT7	3-alpha-hydroxysteroid dehydrogenase type 1 OS=Mus musculus OX=10090 GN=Akr1c14 PE=1 SV=1	null	null	Mouse_09-2020	null	[MS,MS:1001208,SEQUEST,]	266.90	91.162	null	null	0.42	1.677e6	33.06	33.06	2.503e6	25.77	25.77	2.153e6	8.25	8.25	7.822e5	8.836e5	3.259e5	2.499e6	1.026e6	1.700e6	5.283e5	1.004e6	1.077e6	1.079e6	1.011e6	1.711e6	8.347e5	6.569e5	8.482e5	1.995e6	1.174e6	1.170e6
PRT	Q9WUM5	Succinate--CoA ligase [ADP/GDP-forming] subunit alpha, mitochondrial OS=Mus musculus OX=10090 GN=Suclg1 PE=1 SV=4	null	null	Mouse_09-2020	null	[MS,MS:1001208,SEQUEST,]	277.68	74.738	null	null	0.29	4.391e6	51.92	51.92	2.757e6	11.93	11.93	3.721e6	18.33	18.33	1.983e6	2.063e6	1.957e6	1.984e6	2.902e6	3.111e6	7.054e5	1.071e6	9.713e5	1.167e6	1.212e6	1.920e6	1.634e6	1.193e6	1.195e6	2.519e6	2.189e6	2.276e6
PRT	Q8BH00	2-aminomuconic semialdehyde dehydrogenase OS=Mus musculus OX=10090 GN=Aldh8a1 PE=1 SV=1	null	null	Mouse_09-2020	null	[MS,MS:1001208,SEQUEST,]	272.76	76.676	null	null	0.29	7.809e6	70.82	70.82	8.973e6	39.66	39.66	1.191e7	42.68	42.68	4.012e6	6.977e6	5.196e6	4.630e6	4.535e6	5.038e6	2.776e6	4.041e6	4.598e6	3.372e6	2.442e6	5.335e6	5.189e6	5.389e6	4.813e6	3.567e6	6.322e6	4.477e6
PRT	P52196	Thiosulfate sulfurtransferase OS=Mus musculus OX=10090 GN=Tst PE=1 SV=3	null	null	Mouse_09-2020	null	[MS,MS:1001208,SEQUEST,]	591.68	64.376	null	null	0.40	6.931e6	11.49	11.49	8.688e6	14.22	14.22	7.668e6	5.33	5.33	3.493e6	2.657e6	1.351e6	4.602e6	5.295e6	6.972e6	2.133e6	2.346e6	2.375e6	4.258e6	4.039e6	6.566e6	2.806e6	2.547e6	2.880e6	6.436e6	4.497e6	4.529e6
PRT	P47915	60S ribosomal protein L29 OS=Mus musculus OX=10090 GN=Rpl29 PE=1 SV=2	null	null	Mouse_09-2020	null	[MS,MS:1001208,SEQUEST,]	93.45	60.575	null	null	0.54	2.367e6	53.16	53.16	8.562e5	35.99	35.99	1.255e6	45.35	45.35	1.010e6	1.029e6	9.290e5	7.882e5	1.878e6	1.307e6	1.913e5	1.929e5	3.053e5	1.958e5	4.825e5	7.923e5	9.975e5	5.521e5	4.767e5	1.133e6	6.337e5	6.192e5
PRT	P15105	Glutamine synthetase OS=Mus musculus OX=10090 GN=Glul PE=1 SV=6	null	null	Mouse_09-2020	null	[MS,MS:1001208,SEQUEST,]	712.72	90.237	null	null	0.24	4.515e6	11.75	11.75	4.003e6	31.21	31.21	4.493e6	18.26	18.26	1.875e6	1.892e6	1.022e6	3.020e6	3.027e6	4.180e6	8.729e5	1.342e6	1.169e6	2.226e6	3.193e6	2.510e6	1.581e6	1.407e6	1.658e6	3.121e6	2.728e6	3.727e6
PRT	P61255	60S ribosomal protein L26 OS=Mus musculus OX=10090 GN=Rpl26 PE=1 SV=1	null	null	Mouse_09-2020	null	[MS,MS:1001208,SEQUEST,]	164.29	58.526	null	null	0.47	3.288e6	33.18	33.18	3.023e6	17.02	17.02	2.643e6	33.02	33.02	1.716e6	1.401e6	1.034e6	1.476e6	1.880e6	2.574e6	1.099e6	1.094e6	1.030e6	1.066e6	1.345e6	2.054e6	1.471e6	1.377e6	9.466e5	1.881e6	1.584e6	1.345e6
PRT	P62897	Cytochrome c, somatic OS=Mus musculus OX=10090 GN=Cycs PE=1 SV=2	null	null	Mouse_09-2020	null	[MS,MS:1001208,SEQUEST,]	365.88	77.389	null	null	0.66	3.272e6	23.30	23.30	3.088e6	8.22	8.22	2.624e6	20.88	20.88	1.517e6	1.195e6	9.998e5	2.032e6	2.499e6	3.395e6	7.546e5	1.190e6	8.822e5	1.317e6	1.399e6	1.918e6	1.275e6	9.014e5	8.435e5	1.962e6	1.521e6	1.521e6
PRT	P09671	Superoxide dismutase [Mn], mitochondrial OS=Mus musculus OX=10090 GN=Sod2 PE=1 SV=3	null	null	Mouse_09-2020	null	[MS,MS:1001208,SEQUEST,]	456.08	96.399	null	null	0.51	4.536e6	14.30	14.30	4.426e6	14.92	14.92	4.925e6	9.91	9.91	2.121e6	1.799e6	1.137e6	2.770e6	2.904e6	4.364e6	1.032e6	1.315e6	1.300e6	1.992e6	1.915e6	3.792e6	1.787e6	1.291e6	1.990e6	3.754e6	2.710e6	3.005e6
PRT	Q60932	Voltage-dependent anion-selective channel protein 1 OS=Mus musculus OX=10090 GN=Vdac1 PE=1 SV=3	null	null	Mouse_09-2020	null	[MS,MS:1001208,SEQUEST,]	378.60	77.536	null	null	0.37	3.489e6	7.34	7.34	4.078e6	33.34	33.34	3.320e6	21.09	21.09	1.799e6	1.386e6	6.562e5	2.398e6	2.356e6	3.388e6	6.168e5	1.410e6	9.314e5	1.756e6	2.915e6	3.209e6	1.063e6	9.381e5	1.365e6	2.770e6	2.269e6	3.006e6
PRT	Q921G7	Electron transfer flavoprotein-ubiquinone oxidoreductase, mitochondrial OS=Mus musculus OX=10090 GN=Etfdh PE=1 SV=1	null	null	Mouse_09-2020	null	[MS,MS:1001208,SEQUEST,]	281.03	58.015	null	null	0.19	1.749e6	38.76	38.76	1.799e6	11.38	11.38	1.708e6	15.47	15.47	9.468e5	6.710e5	3.523e5	1.119e6	9.154e5	3.516e6	5.399e5	6.237e5	5.169e5	7.727e5	6.645e5	1.074e6	5.603e5	5.743e5	4.798e5	1.295e6	9.912e5	1.169e6
PRT	Q06185	ATP synthase subunit e, mitochondrial OS=Mus musculus OX=10090 GN=Atp5me PE=1 SV=2	null	null	Mouse_09-2020	null	[MS,MS:1001208,SEQUEST,]	252.12	48.989	null	null	0.83	2.079e6	9.45	9.45	2.023e6	22.56	22.56	1.969e6	16.35	16.35	8.368e5	8.428e5	4.394e5	1.381e6	1.301e6	2.062e6	6.561e5	6.287e5	7.472e5	7.371e5	1.049e6	1.024e6	6.756e5	8.474e5	7.554e5	1.731e6	1.196e6	1.006e6
PRT	Q8BP67	60S ribosomal protein L24 OS=Mus musculus OX=10090 GN=Rpl24 PE=1 SV=2	null	null	Mouse_09-2020	null	[MS,MS:1001208,SEQUEST,]	142.45	38.075	null	null	0.39	2.047e6	23.00	23.00	2.469e6	35.01	35.01	2.279e6	35.20	35.20	9.104e5	9.758e5	5.132e5	1.151e6	1.374e6	1.524e6	7.755e5	1.233e6	1.229e6	8.426e5	9.058e5	1.509e6	1.298e6	8.721e5	1.219e6	1.672e6	9.440e5	9.845e5
PRT	Q3UEL5	Imidazolonepropionate hydrolase OS=Mus musculus OX=10090 GN=Uroc1 PE=1 SV=1	null	null	Mouse_09-2020	null	[MS,MS:1001208,SEQUEST,]	207.53	51.750	null	null	0.16	2.373e6	41.75	41.75	2.337e6	53.70	53.70	1.482e6	35.59	35.59	1.165e6	8.968e5	5.734e5	8.274e5	5.534e5	2.830e6	9.418e5	1.280e6	8.781e5	7.297e5	2.888e5	9.468e5	9.169e5	7.619e5	4.918e5	1.239e6	8.511e5	7.357e5
PRT	Q99PG0	Arylacetamide deacetylase OS=Mus musculus OX=10090 GN=Aadac PE=1 SV=3	null	null	Mouse_09-2020	null	[MS,MS:1001208,SEQUEST,]	323.64	100.332	null	null	0.34	1.044e6	30.40	30.40	1.469e6	41.85	41.85	1.563e6	24.49	24.49	4.635e5	7.230e5	1.847e5	7.463e5	6.863e5	1.211e6	3.587e5	7.914e5	7.461e5	6.992e5	3.783e5	8.551e5	7.899e5	4.645e5	5.700e5	1.057e6	1.137e6	1.027e6
PRT	Q9QYG0	Protein NDRG2 OS=Mus musculus OX=10090 GN=Ndrg2 PE=1 SV=1	null	null	Mouse_09-2020	null	[MS,MS:1001208,SEQUEST,]	262.78	66.715	null	null	0.43	2.283e6	17.29	17.29	2.503e6	15.13	15.13	2.563e6	6.27	6.27	9.831e5	1.007e6	4.707e5	2.367e6	1.268e6	2.219e6	4.702e5	8.738e5	7.050e5	1.067e6	1.164e6	1.432e6	8.632e5	7.150e5	1.028e6	2.294e6	1.356e6	1.628e6
PRT	E0CXN5	Glycerol-3-phosphate dehydrogenase [NAD(+)] OS=Mus musculus OX=10090 GN=Gpd1 PE=1 SV=1	null	null	Mouse_09-2020	null	[MS,MS:1001208,SEQUEST,]	285.14	81.134	null	null	0.29	2.771e6	16.60	16.60	2.402e6	13.46	13.46	2.444e6	20.91	20.91	1.332e6	1.093e6	5.552e5	1.758e6	1.563e6	3.686e6	6.479e5	8.803e5	7.389e5	1.036e6	8.216e5	1.472e6	8.825e5	7.459e5	6.538e5	1.843e6	1.675e6	1.755e6
PRT	Q9EQF5	Dihydropyrimidinase OS=Mus musculus OX=10090 GN=Dpys PE=1 SV=2	null	null	Mouse_09-2020	null	[MS,MS:1001208,SEQUEST,]	304.94	80.961	null	null	0.25	1.427e6	21.80	21.80	1.838e6	28.50	28.50	1.811e6	39.14	39.14	6.588e5	5.576e5	2.824e5	1.575e6	1.155e6	1.180e6	2.859e5	5.141e5	5.587e5	9.281e5	1.116e6	1.172e6	5.510e5	3.610e5	1.217e6	1.116e6	1.354e6	1.254e6
PRT	P16331	Phenylalanine-4-hydroxylase OS=Mus musculus OX=10090 GN=Pah PE=1 SV=4	null	null	Mouse_09-2020	null	[MS,MS:1001208,SEQUEST,]	261.58	59.611	null	null	0.27	1.916e6	14.52	14.52	2.563e6	26.55	26.55	2.282e6	26.42	26.42	9.820e5	6.271e5	2.814e5	1.474e6	1.170e6	2.094e6	7.402e5	9.429e5	8.076e5	1.037e6	5.310e5	1.583e6	8.887e5	8.317e5	8.216e5	2.175e6	7.956e5	8.557e5
PRT	A0A1B0GS68	60S ribosomal protein L13a OS=Mus musculus OX=10090 GN=Gm45713 PE=2 SV=1	null	null	Mouse_09-2020	null	[MS,MS:1001208,SEQUEST,]	166.47	42.187	null	null	0.15	1.592e6	11.25	11.25	1.533e6	20.81	20.81	1.358e6	10.65	10.65	7.404e5	5.568e5	3.329e5	1.247e6	1.200e6	1.455e6	3.444e5	5.598e5	4.577e5	6.251e5	1.012e6	9.794e5	4.738e5	4.293e5	4.332e5	1.087e6	8.330e5	8.557e5
PRT	Q8VCN5	Cystathionine gamma-lyase OS=Mus musculus OX=10090 GN=Cth PE=1 SV=1	null	null	Mouse_09-2020	null	[MS,MS:1001208,SEQUEST,]	175.53	60.400	null	null	0.34	2.124e6	29.68	29.68	1.841e6	26.49	26.49	1.901e6	34.70	34.70	1.179e6	7.698e5	3.726e5	1.712e6	8.402e5	3.294e6	7.321e5	8.545e5	5.273e5	7.542e5	5.852e5	1.123e6	6.565e5	9.808e5	4.176e5	1.660e6	8.432e5	1.192e6
PRT	Q91ZA3	Propionyl-CoA carboxylase alpha chain, mitochondrial OS=Mus musculus OX=10090 GN=Pcca PE=1 SV=2	null	null	Mouse_09-2020	null	[MS,MS:1001208,SEQUEST,]	164.69	53.450	null	null	0.19	9.989e5	26.08	26.08	1.002e6	25.39	25.39	1.264e6	29.14	29.14	6.468e5	5.857e5	2.084e5	6.161e5	5.955e5	8.498e5	2.250e5	4.081e5	4.065e5	4.478e5	3.376e5	6.600e5	4.445e5	5.068e5	7.133e5	6.520e5	6.784e5	6.653e5
PRT	P08226	Apolipoprotein E OS=Mus musculus OX=10090 GN=Apoe PE=1 SV=2	null	null	Mouse_09-2020	null	[MS,MS:1001208,SEQUEST,]	141.55	59.615	null	null	0.37	1.763e6	20.00	20.00	1.699e6	19.40	19.40	2.071e6	24.83	24.83	9.619e5	6.712e5	3.285e5	1.294e6	1.108e6	2.669e6	5.264e5	5.614e5	5.034e5	7.931e5	4.870e5	1.078e6	5.032e5	5.306e5	8.377e5	1.828e6	1.127e6	1.801e6
PRT	Q9QXD1	Peroxisomal acyl-coenzyme A oxidase 2 OS=Mus musculus OX=10090 GN=Acox2 PE=1 SV=2	null	null	Mouse_09-2020	null	[MS,MS:1001208,SEQUEST,]	124.26	53.422	null	null	0.18	1.252e6	42.64	42.64	9.862e5	61.60	61.60	1.060e6	53.15	53.15	7.005e5	2.871e5	1.527e5	1.681e6	8.504e5	1.145e6	1.978e5	3.039e5	3.132e5	2.940e5	9.537e5	1.906e6	3.075e5	3.471e5	5.669e5	2.440e6	5.092e5	6.351e5
PRT	Q9Z2I9	Succinate--CoA ligase [ADP-forming] subunit beta, mitochondrial OS=Mus musculus OX=10090 GN=Sucla2 PE=1 SV=2	null	null	Mouse_09-2020	null	[MS,MS:1001208,SEQUEST,]	91.07	41.285	null	null	0.20	1.555e6	12.08	12.08	1.576e6	16.59	16.59	1.421e6	26.13	26.13	6.926e5	5.976e5	3.366e5	8.993e5	1.037e6	1.561e6	3.617e5	5.598e5	4.343e5	7.735e5	8.770e5	8.856e5	4.549e5	4.894e5	5.127e5	9.302e5	1.063e6	1.293e6
PRT	Q8BFR5	Elongation factor Tu, mitochondrial OS=Mus musculus OX=10090 GN=Tufm PE=1 SV=1	null	null	Mouse_09-2020	null	[MS,MS:1001208,SEQUEST,]	142.66	66.040	null	null	0.27	7.410e5	33.02	33.02	6.816e5	47.58	47.58	6.303e5	37.98	37.98	2.981e5	2.028e5	9.683e4	6.709e5	6.308e5	1.052e6	1.407e5	2.217e5	1.495e5	5.159e5	6.846e5	5.149e5	1.216e5	1.820e5	2.469e5	5.519e5	5.135e5	6.672e5
PRT	P55264	Adenosine kinase OS=Mus musculus OX=10090 GN=Adk PE=1 SV=2	null	null	Mouse_09-2020	null	[MS,MS:1001208,SEQUEST,]	64.50	58.703	null	null	0.34	1.194e6	20.12	20.12	1.299e6	30.19	30.19	1.056e6	21.79	21.79	4.204e5	5.610e5	2.671e5	7.194e5	6.671e5	1.325e6	1.867e5	5.753e5	4.634e5	5.691e5	5.729e5	6.896e5	3.812e5	2.553e5	3.940e5	6.515e5	6.953e5	7.711e5
PRT	Q8BGL3	Sulfotransferase OS=Mus musculus OX=10090 GN=Sult2a8 PE=1 SV=1	null	null	Mouse_09-2020	null	[MS,MS:1001208,SEQUEST,]	131.39	75.957	null	null	0.33	1.877e6	37.09	37.09	1.909e6	27.18	27.18	2.609e6	17.69	17.69	7.164e5	8.614e5	3.089e5	2.676e6	1.438e6	1.578e6	5.351e5	9.150e5	8.368e5	7.920e5	7.250e5	1.136e6	9.040e5	8.893e5	1.014e6	1.607e6	1.546e6	1.191e6
PRT	Q9D6Y9	1,4-alpha-glucan-branching enzyme OS=Mus musculus OX=10090 GN=Gbe1 PE=1 SV=1	null	null	Mouse_09-2020	null	[MS,MS:1001208,SEQUEST,]	134.01	65.826	null	null	0.23	1.011e6	38.10	38.10	8.093e5	28.20	28.20	1.010e6	42.73	42.73	2.976e5	4.114e5	1.235e5	1.203e6	8.592e5	9.583e5	1.664e5	2.664e5	3.088e5	5.394e5	3.435e5	6.041e5	1.725e5	1.871e5	5.299e5	1.402e6	6.238e5	5.495e5
PRT	P61922	4-aminobutyrate aminotransferase, mitochondrial OS=Mus musculus OX=10090 GN=Abat PE=1 SV=1	null	null	Mouse_09-2020	null	[MS,MS:1001208,SEQUEST,]	157.41	50.944	null	null	0.37	6.222e5	30.90	30.90	8.035e5	41.66	41.66	5.965e5	43.66	43.66	2.647e5	3.177e5	1.344e5	4.371e5	3.127e5	1.077e6	2.284e5	3.626e5	2.761e5	3.287e5	1.001e5	3.816e5	3.763e5	3.416e5	1.810e5	5.913e5	2.891e5	2.401e5
PRT	P48036	Annexin A5 OS=Mus musculus OX=10090 GN=Anxa5 PE=1 SV=1	null	null	Mouse_09-2020	null	[MS,MS:1001208,SEQUEST,]	55.00	46.903	null	null	0.34	7.535e5	17.73	17.73	6.541e5	34.93	34.93	7.183e5	9.50	9.50	3.393e5	3.104e5	1.674e5	6.093e5	3.968e5	5.049e5	1.044e5	2.288e5	2.256e5	2.783e5	1.303e5	4.822e5	2.369e5	2.425e5	2.806e5	5.092e5	4.202e5	4.410e5
PRT	A0A0R4J135	Selenium-binding protein 2 OS=Mus musculus OX=10090 GN=Selenbp2 PE=1 SV=1	null	null	Mouse_09-2020	null	[MS,MS:1001208,SEQUEST,]	1195.43	267.331	null	null	0.61	1.975e7	18.11	18.11	3.179e7	23.50	23.50	2.014e7	47.15	47.15	1.310e7	7.245e6	3.352e6	1.572e7	1.126e7	2.089e7	9.244e6	1.076e7	8.319e6	6.606e6	1.528e7	2.308e7	1.279e7	1.434e7	6.812e6	2.043e7	8.637e6	1.038e7
PRT	Q64458	Cytochrome P450 2C29 OS=Mus musculus OX=10090 GN=Cyp2c29 PE=1 SV=2	null	null	Mouse_09-2020	null	[MS,MS:1001208,SEQUEST,]	377.31	92.678	null	null	0.32	6.436e6	35.11	35.11	6.446e6	42.05	42.05	5.183e6	31.29	31.29	3.092e6	2.849e6	1.291e6	3.200e6	2.441e6	1.009e7	2.771e6	3.161e6	2.344e6	2.080e6	1.562e6	2.968e6	2.716e6	2.371e6	1.287e6	4.830e6	2.672e6	2.832e6
PRT	Q91VS7	Microsomal glutathione S-transferase 1 OS=Mus musculus OX=10090 GN=Mgst1 PE=1 SV=3	null	null	Mouse_09-2020	null	[MS,MS:1001208,SEQUEST,]	301.42	62.785	null	null	0.30	5.431e6	59.91	59.91	2.710e6	21.67	21.67	4.175e6	39.88	39.88	2.162e6	2.909e6	2.102e6	1.953e6	4.071e6	1.580e6	7.832e5	8.920e5	1.150e6	1.128e6	1.112e6	1.918e6	2.422e6	1.516e6	1.442e6	1.869e6	2.796e6	1.925e6
PRT	P28474	Alcohol dehydrogenase class-3 OS=Mus musculus OX=10090 GN=Adh5 PE=1 SV=3	null	null	Mouse_09-2020	null	[MS,MS:1001208,SEQUEST,]	542.46	61.528	null	null	0.24	9.357e6	33.13	33.13	5.982e6	13.11	13.11	7.295e6	16.94	16.94	4.417e6	3.900e6	2.583e6	4.452e6	5.915e6	4.991e6	1.594e6	2.227e6	1.970e6	2.609e6	2.305e6	3.577e6	3.288e6	2.529e6	2.638e6	5.493e6	4.670e6	4.035e6
PRT	P62717	60S ribosomal protein L18a OS=Mus musculus OX=10090 GN=Rpl18a PE=1 SV=1	null	null	Mouse_09-2020	null	[MS,MS:1001208,SEQUEST,]	230.30	49.603	null	null	0.30	5.993e6	64.18	64.18	2.765e6	21.72	21.72	3.628e6	30.68	30.68	2.697e6	2.968e6	2.665e6	1.840e6	3.975e6	2.378e6	6.187e5	8.853e5	1.065e6	9.944e5	1.533e6	2.122e6	2.129e6	1.352e6	1.091e6	2.776e6	2.090e6	2.115e6
PRT	E9PZF0	Nucleoside diphosphate kinase OS=Mus musculus OX=10090 GN=Gm20390 PE=3 SV=1	null	null	Mouse_09-2020	null	[MS,MS:1001208,SEQUEST,]	397.95	70.803	null	null	0.61	3.685e6	20.81	20.81	2.936e6	15.74	15.74	2.335e6	27.97	27.97	2.009e6	1.349e6	7.780e5	2.069e6	1.723e6	4.583e6	9.058e5	1.187e6	8.147e5	1.027e6	1.026e6	2.049e6	1.210e6	1.258e6	8.225e5	2.081e6	1.259e6	1.398e6
PRT	P19783	Cytochrome c oxidase subunit 4 isoform 1, mitochondrial OS=Mus musculus OX=10090 GN=Cox4i1 PE=1 SV=2	null	null	Mouse_09-2020	null	[MS,MS:1001208,SEQUEST,]	277.02	76.620	null	null	0.45	5.079e6	14.35	14.35	5.146e6	28.17	28.17	5.115e6	20.68	20.68	2.387e6	1.756e6	7.621e5	3.935e6	3.388e6	5.815e6	8.801e5	1.654e6	1.265e6	3.097e6	3.027e6	3.934e6	1.466e6	1.517e6	1.721e6	4.840e6	3.179e6	4.396e6
PRT	Q9Z2I8	Succinate--CoA ligase [GDP-forming] subunit beta, mitochondrial OS=Mus musculus OX=10090 GN=Suclg2 PE=1 SV=3	null	null	Mouse_09-2020	null	[MS,MS:1001208,SEQUEST,]	224.39	67.065	null	null	0.26	2.012e6	17.08	17.08	1.821e6	13.12	13.12	1.840e6	19.51	19.51	9.167e5	8.279e5	3.709e5	1.064e6	1.318e6	2.386e6	3.566e5	5.837e5	5.183e5	7.987e5	8.204e5	1.289e6	6.064e5	7.566e5	5.514e5	1.472e6	1.054e6	1.416e6
PRT	Q9DCY0	Glycine N-acyltransferase-like protein Keg1 OS=Mus musculus OX=10090 GN=Keg1 PE=1 SV=1	null	null	Mouse_09-2020	null	[MS,MS:1001208,SEQUEST,]	282.71	73.750	null	null	0.41	2.651e6	8.26	8.26	2.541e6	23.73	23.73	2.906e6	18.61	18.61	1.210e6	1.039e6	4.669e5	2.052e6	1.620e6	2.983e6	5.715e5	9.968e5	9.161e5	1.258e6	7.868e5	1.591e6	9.805e5	7.665e5	1.199e6	1.644e6	1.782e6	1.815e6
PRT	P62242	40S ribosomal protein S8 OS=Mus musculus OX=10090 GN=Rps8 PE=1 SV=2	null	null	Mouse_09-2020	null	[MS,MS:1001208,SEQUEST,]	212.79	49.712	null	null	0.42	1.428e6	16.10	16.10	1.382e6	20.05	20.05	1.299e6	11.93	11.93	6.906e5	5.472e5	2.977e5	9.635e5	1.184e6	1.261e6	3.022e5	4.467e5	3.261e5	7.148e5	8.190e5	1.051e6	4.634e5	4.284e5	4.087e5	1.048e6	6.912e5	9.152e5
PRT	Q9CQQ7	ATP synthase F(0) complex subunit B1, mitochondrial OS=Mus musculus OX=10090 GN=Atp5pb PE=1 SV=1	null	null	Mouse_09-2020	null	[MS,MS:1001208,SEQUEST,]	159.37	52.511	null	null	0.29	2.739e6	22.28	22.28	2.054e6	21.48	21.48	2.344e6	19.84	19.84	1.433e6	1.220e6	6.299e5	1.375e6	1.266e6	2.517e6	5.645e5	7.332e5	7.260e5	8.689e5	6.074e5	1.215e6	8.049e5	8.451e5	6.683e5	1.674e6	1.624e6	1.440e6
PRT	G3X925	Pyruvate kinase OS=Mus musculus OX=10090 GN=Pklr PE=1 SV=1	null	null	Mouse_09-2020	null	[MS,MS:1001208,SEQUEST,]	214.74	62.899	null	null	0.22	1.957e6	26.41	26.41	2.142e6	40.35	40.35	1.751e6	30.09	30.09	7.866e5	8.485e5	3.489e5	2.266e6	9.872e5	2.468e6	5.143e5	1.028e6	7.633e5	1.038e6	3.746e5	9.781e5	7.621e5	4.937e5	6.854e5	2.801e6	9.606e5	1.069e6
PRT	Q9CQB4	Cytochrome b-c1 complex subunit 7 OS=Mus musculus OX=10090 GN=Uqcrb PE=1 SV=1	null	null	Mouse_09-2020	null	[MS,MS:1001208,SEQUEST,]	268.73	62.435	null	null	0.82	1.796e6	63.30	63.30	3.113e6	46.52	46.52	3.072e6	26.80	26.80	8.132e5	7.163e5	3.481e5	4.529e6	2.228e6	1.684e6	4.676e5	7.413e5	6.311e5	1.887e6	2.553e6	2.976e6	8.344e5	5.264e5	1.093e6	2.961e6	1.912e6	2.265e6
PRT	P62751	60S ribosomal protein L23a OS=Mus musculus OX=10090 GN=Rpl23a PE=1 SV=1	null	null	Mouse_09-2020	null	[MS,MS:1001208,SEQUEST,]	203.70	58.417	null	null	0.43	1.543e6	17.37	17.37	1.660e6	41.73	41.73	1.502e6	17.10	17.10	7.460e5	5.920e5	2.792e5	1.077e6	1.336e6	1.565e6	2.570e5	3.681e5	4.450e5	7.265e5	1.317e6	1.299e6	4.681e5	4.876e5	5.802e5	1.160e6	1.057e6	1.182e6
PRT	A0A0R4J0I1	Serine protease inhibitor A3K OS=Mus musculus OX=10090 GN=Serpina3k PE=1 SV=1	null	null	Mouse_09-2020	null	[MS,MS:1001208,SEQUEST,]	264.91	71.252	null	null	0.23	1.229e6	32.36	32.36	1.513e6	9.24	9.24	1.420e6	37.34	37.34	9.500e5	3.545e5	1.795e5	9.134e5	7.776e5	1.673e6	4.355e5	5.280e5	3.508e5	5.678e5	6.990e5	1.115e6	4.609e5	5.175e5	5.894e5	2.405e6	6.118e5	7.495e5
PRT	Q9CZ13	Cytochrome b-c1 complex subunit 1, mitochondrial OS=Mus musculus OX=10090 GN=Uqcrc1 PE=1 SV=2	null	null	Mouse_09-2020	null	[MS,MS:1001208,SEQUEST,]	192.35	56.461	null	null	0.24	1.481e6	27.23	27.23	1.819e6	14.57	14.57	1.601e6	11.19	11.19	6.924e5	4.804e5	2.502e5	1.427e6	9.457e5	2.384e6	5.638e5	5.677e5	4.086e5	8.732e5	9.215e5	1.146e6	5.236e5	5.375e5	5.265e5	1.655e6	8.894e5	9.682e5
PRT	Q9DCM2	Glutathione S-transferase kappa 1 OS=Mus musculus OX=10090 GN=Gstk1 PE=1 SV=3	null	null	Mouse_09-2020	null	[MS,MS:1001208,SEQUEST,]	127.77	54.590	null	null	0.48	1.581e6	25.91	25.91	1.316e6	15.34	15.34	1.552e6	17.42	17.42	7.277e5	7.554e5	3.309e5	9.160e5	5.815e5	1.889e6	3.642e5	5.596e5	4.098e5	5.527e5	5.191e5	7.324e5	5.941e5	5.015e5	4.838e5	9.189e5	8.457e5	9.569e5
PRT	Q99KB8	Hydroxyacylglutathione hydrolase, mitochondrial OS=Mus musculus OX=10090 GN=Hagh PE=1 SV=2	null	null	Mouse_09-2020	null	[MS,MS:1001208,SEQUEST,]	167.36	50.301	null	null	0.40	1.181e6	16.94	16.94	1.220e6	25.72	25.72	1.071e6	24.06	24.06	4.830e5	4.126e5	2.611e5	1.047e6	8.975e5	9.845e5	2.933e5	3.358e5	3.772e5	6.525e5	8.395e5	7.640e5	3.213e5	3.732e5	3.793e5	8.632e5	7.075e5	1.023e6
PRT	P62702	40S ribosomal protein S4, X isoform OS=Mus musculus OX=10090 GN=Rps4x PE=1 SV=2	null	null	Mouse_09-2020	null	[MS,MS:1001208,SEQUEST,]	92.28	59.599	null	null	0.40	9.290e5	42.11	42.11	9.218e5	34.19	34.19	9.003e5	24.91	24.91	4.180e5	3.829e5	1.494e5	1.503e6	6.547e5	8.461e5	1.581e5	2.458e5	2.041e5	4.885e5	5.403e5	9.623e5	3.198e5	2.480e5	5.412e5	6.465e5	4.783e5	6.709e5
PRT	P54071	Isocitrate dehydrogenase [NADP], mitochondrial OS=Mus musculus OX=10090 GN=Idh2 PE=1 SV=3	null	null	Mouse_09-2020	null	[MS,MS:1001208,SEQUEST,]	147.48	59.818	null	null	0.28	1.222e6	42.95	42.95	1.355e6	13.41	13.41	1.459e6	21.03	21.03	4.698e5	5.163e5	1.727e5	1.886e6	9.092e5	1.115e6	2.933e5	4.809e5	4.286e5	6.425e5	5.612e5	9.382e5	3.386e5	3.042e5	5.814e5	1.333e6	8.532e5	8.777e5
PRT	P35492	Histidine ammonia-lyase OS=Mus musculus OX=10090 GN=Hal PE=1 SV=1	null	null	Mouse_09-2020	null	[MS,MS:1001208,SEQUEST,]	56.68	56.059	null	null	0.13	1.680e6	25.62	25.62	1.597e6	25.46	25.46	1.667e6	28.48	28.48	8.770e5	5.966e5	4.263e5	8.261e5	7.781e5	2.040e6	4.578e5	6.348e5	4.584e5	5.618e5	3.533e5	1.078e6	6.672e5	7.147e5	4.455e5	1.771e6	7.864e5	7.099e5
PRT	Q8CAQ8	MICOS complex subunit Mic60 OS=Mus musculus OX=10090 GN=Immt PE=1 SV=1	null	null	Mouse_09-2020	null	[MS,MS:1001208,SEQUEST,]	56.73	38.107	null	null	0.17	5.657e5	26.08	26.08	6.423e5	31.78	31.78	5.029e5	45.83	45.83	2.272e5	2.068e5	9.674e4	4.520e5	5.303e5	7.886e5	1.157e5	1.683e5	1.605e5	3.603e5	4.367e5	4.980e5	1.689e5	1.072e5	2.018e5	2.803e5	3.896e5	6.126e5
PRT	Q8R164	Valacyclovir hydrolase OS=Mus musculus OX=10090 GN=Bphl PE=1 SV=1	null	null	Mouse_09-2020	null	[MS,MS:1001208,SEQUEST,]	49.77	46.898	null	null	0.33	1.156e6	8.54	8.54	1.113e6	8.34	8.34	1.184e6	20.26	20.26	5.500e5	4.508e5	2.493e5	8.406e5	8.252e5	1.047e6	2.724e5	4.175e5	3.487e5	4.573e5	5.233e5	7.476e5	3.215e5	3.090e5	4.596e5	1.140e6	6.553e5	9.767e5
PRT	P62754	40S ribosomal protein S6 OS=Mus musculus OX=10090 GN=Rps6 PE=1 SV=1	null	null	Mouse_09-2020	null	[MS,MS:1001208,SEQUEST,]	41.64	47.127	null	null	0.43	3.704e5	53.07	53.07	3.142e5	74.19	74.19	3.612e5	41.76	41.76	1.560e5	1.108e5	8.992e4	3.202e5	5.200e5	2.032e5	3.161e4	5.451e4	6.808e4	2.169e5	4.030e5	2.809e5	1.041e5	8.244e4	1.689e5	2.117e5	3.143e5	3.951e5
PRT	Q9CXN7	Phenazine biosynthesis-like domain-containing protein 2 OS=Mus musculus OX=10090 GN=Pbld2 PE=1 SV=1	null	null	Mouse_09-2020	null	[MS,MS:1001208,SEQUEST,]	142.25	79.649	null	null	0.49	1.426e6	29.36	29.36	1.405e6	18.77	18.77	1.675e6	12.16	12.16	6.863e5	5.497e5	2.300e5	1.612e6	7.702e5	2.262e6	3.940e5	5.195e5	3.829e5	7.759e5	5.160e5	7.894e5	5.891e5	5.106e5	4.855e5	1.436e6	9.482e5	1.094e6
PRT	Q9CZN7	Serine hydroxymethyltransferase, mitochondrial OS=Mus musculus OX=10090 GN=Shmt2 PE=1 SV=1	null	null	Mouse_09-2020	null	[MS,MS:1001208,SEQUEST,]	164.01	44.850	null	null	0.22	1.612e6	11.34	11.34	1.891e6	8.74	8.74	1.884e6	7.44	7.44	7.616e5	5.793e5	3.611e5	1.208e6	1.256e6	1.629e6	4.883e5	6.815e5	5.011e5	8.265e5	1.023e6	1.289e6	5.800e5	5.928e5	6.728e5	1.681e6	1.076e6	1.248e6
PRT	P40936	Indolethylamine N-methyltransferase OS=Mus musculus OX=10090 GN=Inmt PE=1 SV=1	null	null	Mouse_09-2020	null	[MS,MS:1001208,SEQUEST,]	364.52	95.409	null	null	0.29	4.148e6	33.20	33.20	3.626e6	67.11	67.11	3.500e6	33.13	33.13	1.780e6	2.198e6	1.102e6	1.782e6	1.809e6	4.649e6	1.439e6	2.066e6	1.802e6	1.062e6	3.752e5	8.488e5	1.807e6	1.640e6	1.241e6	2.073e6	2.119e6	1.609e6
PRT	Q8BH95	Enoyl-CoA hydratase, mitochondrial OS=Mus musculus OX=10090 GN=Echs1 PE=1 SV=1	null	null	Mouse_09-2020	null	[MS,MS:1001208,SEQUEST,]	423.25	80.043	null	null	0.32	2.698e6	14.01	14.01	3.481e6	13.57	13.57	2.625e6	13.98	13.98	1.165e6	1.080e6	5.004e5	1.967e6	2.169e6	2.818e6	8.038e5	1.226e6	9.677e5	1.529e6	1.637e6	1.761e6	8.322e5	8.954e5	9.646e5	1.980e6	1.727e6	1.909e6
PRT	Q64475	Histone H2B type 1-B OS=Mus musculus OX=10090 GN=H2bc3 PE=1 SV=3	null	null	Mouse_09-2020	null	[MS,MS:1001208,SEQUEST,]	160.97	48.337	null	null	0.53	2.400e6	28.20	28.20	3.032e6	17.49	17.49	2.740e6	23.93	23.93	1.218e6	8.767e5	6.562e5	1.662e6	1.970e6	1.388e6	6.822e5	8.583e5	1.069e6	1.375e6	1.425e6	2.058e6	9.614e5	9.589e5	1.052e6	1.537e6	2.035e6	1.452e6
PRT	Q9CPQ1	Cytochrome c oxidase subunit 6C OS=Mus musculus OX=10090 GN=Cox6c PE=1 SV=3	null	null	Mouse_09-2020	null	[MS,MS:1001208,SEQUEST,]	225.49	66.523	null	null	0.49	1.606e6	33.97	33.97	2.008e6	48.72	48.72	1.517e6	25.18	25.18	7.472e5	5.985e5	3.816e5	1.257e6	1.826e6	1.164e6	3.691e5	4.593e5	4.557e5	1.039e6	1.916e6	1.765e6	4.465e5	3.889e5	6.606e5	1.196e6	1.123e6	1.342e6
PRT	Q9CPQ8	ATP synthase subunit g, mitochondrial OS=Mus musculus OX=10090 GN=Atp5mg PE=1 SV=1	null	null	Mouse_09-2020	null	[MS,MS:1001208,SEQUEST,]	414.04	63.063	null	null	0.61	1.752e6	37.62	37.62	1.879e6	50.50	50.50	1.666e6	41.77	41.77	8.121e5	7.011e5	2.227e5	1.591e6	1.892e6	1.279e6	1.998e5	5.473e5	4.207e5	1.364e6	1.604e6	1.585e6	5.150e5	4.997e5	6.968e5	1.351e6	1.388e6	2.275e6
PRT	O09173	Homogentisate 1,2-dioxygenase OS=Mus musculus OX=10090 GN=Hgd PE=1 SV=2	null	null	Mouse_09-2020	null	[MS,MS:1001208,SEQUEST,]	293.43	50.569	null	null	0.27	2.696e6	18.93	18.93	3.059e6	31.57	31.57	2.720e6	12.08	12.08	1.248e6	1.104e6	4.218e5	2.244e6	1.098e6	2.802e6	7.833e5	1.727e6	9.132e5	1.530e6	9.707e5	1.646e6	1.073e6	7.460e5	1.088e6	2.477e6	1.460e6	1.386e6
PRT	O09174	Alpha-methylacyl-CoA racemase OS=Mus musculus OX=10090 GN=Amacr PE=1 SV=4	null	null	Mouse_09-2020	null	[MS,MS:1001208,SEQUEST,]	201.02	39.201	null	null	0.34	8.832e5	14.12	14.12	8.342e5	13.42	13.42	8.795e5	11.99	11.99	4.451e5	3.420e5	1.514e5	4.891e5	5.460e5	9.621e5	1.868e5	2.963e5	2.564e5	3.021e5	3.786e5	6.687e5	3.061e5	3.537e5	3.404e5	7.237e5	4.671e5	6.286e5
PRT	Q8CG76	Aflatoxin B1 aldehyde reductase member 2 OS=Mus musculus OX=10090 GN=Akr7a2 PE=1 SV=3	null	null	Mouse_09-2020	null	[MS,MS:1001208,SEQUEST,]	248.93	49.394	null	null	0.25	1.371e6	21.43	21.43	1.843e6	41.05	41.05	1.539e6	23.13	23.13	6.203e5	6.598e5	2.610e5	1.092e6	6.875e5	1.965e6	5.162e5	1.192e6	5.638e5	7.653e5	4.313e5	1.142e6	7.289e5	4.883e5	4.067e5	1.474e6	7.443e5	9.517e5
PRT	O88587	Catechol O-methyltransferase OS=Mus musculus OX=10090 GN=Comt PE=1 SV=2	null	null	Mouse_09-2020	null	[MS,MS:1001208,SEQUEST,]	154.73	36.411	null	null	0.39	1.230e6	27.24	27.24	1.065e6	15.79	15.79	1.048e6	38.64	38.64	6.580e5	5.270e5	2.976e5	4.886e5	6.004e5	1.107e6	3.009e5	4.805e5	3.387e5	4.092e5	4.744e5	6.196e5	5.181e5	4.571e5	2.022e5	5.674e5	5.621e5	6.558e5
PRT	D3YWR7	Dihydropteridine reductase OS=Mus musculus OX=10090 GN=Qdpr PE=1 SV=1	null	null	Mouse_09-2020	null	[MS,MS:1001208,SEQUEST,]	273.34	66.032	null	null	0.50	2.553e6	16.54	16.54	1.805e6	23.83	23.83	2.299e6	31.44	31.44	9.760e5	1.055e6	3.988e5	1.836e6	1.669e6	3.017e6	4.306e5	6.477e5	4.926e5	1.211e6	9.813e5	1.197e6	6.599e5	8.567e5	7.738e5	1.400e6	1.521e6	2.264e6
PRT	Q8BWF0	Succinate-semialdehyde dehydrogenase, mitochondrial OS=Mus musculus OX=10090 GN=Aldh5a1 PE=1 SV=1	null	null	Mouse_09-2020	null	[MS,MS:1001208,SEQUEST,]	76.73	49.989	null	null	0.18	8.608e5	25.20	25.20	7.496e5	35.83	35.83	7.489e5	35.84	35.84	4.216e5	3.739e5	1.977e5	5.695e5	5.246e5	4.321e5	1.033e5	2.376e5	1.540e5	4.451e5	4.740e5	5.811e5	2.161e5	2.045e5	3.439e5	4.960e5	7.056e5	7.282e5
PRT	P62918	60S ribosomal protein L8 OS=Mus musculus OX=10090 GN=Rpl8 PE=1 SV=2	null	null	Mouse_09-2020	null	[MS,MS:1001208,SEQUEST,]	163.53	47.006	null	null	0.28	1.509e6	15.46	15.46	1.967e6	30.36	30.36	1.155e6	29.59	29.59	6.959e5	6.205e5	3.046e5	1.134e6	1.257e6	1.319e6	2.640e5	7.018e5	4.365e5	8.204e5	1.214e6	1.477e6	3.993e5	3.562e5	4.212e5	1.007e6	9.295e5	1.262e6
PRT	A0A0A0MQ68	Glutaryl-CoA dehydrogenase, mitochondrial OS=Mus musculus OX=10090 GN=Gcdh PE=1 SV=1	null	null	Mouse_09-2020	null	[MS,MS:1001208,SEQUEST,]	243.49	78.579	null	null	0.21	3.107e6	6.22	6.22	3.028e6	21.83	21.83	3.041e6	27.55	27.55	1.353e6	1.294e6	5.969e5	2.441e6	1.968e6	3.043e6	5.488e5	1.323e6	9.045e5	1.377e6	1.288e6	1.697e6	1.054e6	9.654e5	1.182e6	1.895e6	1.902e6	2.994e6
PRT	Q9JHW2	Omega-amidase NIT2 OS=Mus musculus OX=10090 GN=Nit2 PE=1 SV=1	null	null	Mouse_09-2020	null	[MS,MS:1001208,SEQUEST,]	155.48	56.231	null	null	0.40	1.311e6	12.96	12.96	1.137e6	21.19	21.19	1.161e6	19.75	19.75	5.970e5	4.735e5	2.790e5	1.049e6	8.870e5	9.852e5	2.780e5	4.078e5	3.101e5	6.965e5	6.710e5	7.096e5	2.864e5	3.536e5	4.936e5	9.938e5	6.520e5	9.477e5
PRT	G5E902	Phosphate carrier protein, mitochondrial OS=Mus musculus OX=10090 GN=Slc25a3 PE=1 SV=1	null	null	Mouse_09-2020	null	[MS,MS:1001208,SEQUEST,]	196.33	52.936	null	null	0.14	2.521e6	15.95	15.95	2.794e6	26.82	26.82	2.140e6	19.40	19.40	1.328e6	9.815e5	5.003e5	1.620e6	1.380e6	3.273e6	8.437e5	1.444e6	8.467e5	9.157e5	9.249e5	1.787e6	7.642e5	8.237e5	5.994e5	2.232e6	9.883e5	1.263e6
PRT	P62301	40S ribosomal protein S13 OS=Mus musculus OX=10090 GN=Rps13 PE=1 SV=2	null	null	Mouse_09-2020	null	[MS,MS:1001208,SEQUEST,]	114.06	52.433	null	null	0.51	2.005e6	19.94	19.94	1.842e6	22.73	22.73	2.001e6	13.75	13.75	1.112e6	1.055e6	4.325e5	1.342e6	1.156e6	1.606e6	3.401e5	8.737e5	4.817e5	7.058e5	9.663e5	1.364e6	6.791e5	6.531e5	5.933e5	1.410e6	1.113e6	1.319e6
PRT	P53026	60S ribosomal protein L10a OS=Mus musculus OX=10090 GN=Rpl10a PE=1 SV=3	null	null	Mouse_09-2020	null	[MS,MS:1001208,SEQUEST,]	46.47	46.416	null	null	0.32	1.043e6	33.28	33.28	9.560e5	38.72	38.72	9.460e5	12.25	12.25	4.319e5	4.671e5	2.943e5	5.361e5	8.232e5	6.241e5	1.369e5	1.751e5	2.602e5	4.137e5	6.382e5	6.806e5	3.881e5	2.960e5	3.358e5	7.060e5	5.638e5	5.931e5
PRT	P62908	40S ribosomal protein S3 OS=Mus musculus OX=10090 GN=Rps3 PE=1 SV=1	null	null	Mouse_09-2020	null	[MS,MS:1001208,SEQUEST,]	213.02	47.842	null	null	0.44	1.084e6	8.52	8.52	1.093e6	11.56	11.56	1.060e6	20.25	20.25	5.348e5	4.179e5	1.992e5	6.761e5	6.994e5	1.084e6	2.599e5	3.685e5	3.373e5	3.949e5	5.227e5	8.397e5	3.419e5	5.058e5	3.808e5	8.670e5	6.530e5	6.929e5
PRT	Q61335	B-cell receptor-associated protein 31 OS=Mus musculus OX=10090 GN=Bcap31 PE=1 SV=4	null	null	Mouse_09-2020	null	[MS,MS:1001208,SEQUEST,]	46.52	43.616	null	null	0.34	6.698e5	18.19	18.19	7.214e5	29.65	29.65	5.718e5	30.85	30.85	2.924e5	2.845e5	1.609e5	4.218e5	4.976e5	5.329e5	1.379e5	2.116e5	2.395e5	3.474e5	5.115e5	4.413e5	1.621e5	1.575e5	2.602e5	3.963e5	4.585e5	5.515e5
PRT	P28665	Murinoglobulin-1 OS=Mus musculus OX=10090 GN=Mug1 PE=1 SV=3	null	null	Mouse_09-2020	null	[MS,MS:1001208,SEQUEST,]	163.60	38.178	null	null	0.07	6.493e5	23.33	23.33	7.668e5	24.20	24.20	7.162e5	30.53	30.53	3.983e5	2.044e5	8.969e4	4.669e5	4.244e5	8.135e5	2.450e5	3.926e5	2.449e5	2.817e5	3.023e5	4.213e5	2.380e5	2.520e5	2.903e5	8.244e5	2.391e5	2.582e5
PRT	P53395	Lipoamide acyltransferase component of branched-chain alpha-keto acid dehydrogenase complex, mitochondrial OS=Mus musculus OX=10090 GN=Dbt PE=1 SV=2	null	null	Mouse_09-2020	null	[MS,MS:1001208,SEQUEST,]	142.39	33.852	null	null	0.19	1.309e6	22.38	22.38	1.218e6	28.32	28.32	1.345e6	20.87	20.87	5.672e5	5.603e5	2.095e5	1.175e6	1.085e6	1.012e6	2.043e5	4.356e5	2.993e5	5.963e5	8.248e5	8.372e5	4.159e5	3.704e5	6.326e5	8.850e5	8.203e5	1.061e6
PRT	Q9QXE0	2-hydroxyacyl-CoA lyase 1 OS=Mus musculus OX=10090 GN=Hacl1 PE=1 SV=2	null	null	Mouse_09-2020	null	[MS,MS:1001208,SEQUEST,]	158.74	62.342	null	null	0.16	2.209e6	49.57	49.57	2.734e6	22.16	22.16	2.613e6	45.86	45.86	8.525e5	9.387e5	3.002e5	3.820e6	1.783e6	2.004e6	4.357e5	9.942e5	7.361e5	1.332e6	1.093e6	2.158e6	5.777e5	5.172e5	1.004e6	4.463e6	1.612e6	1.631e6
PRT	Q9DBG1	Sterol 26-hydroxylase, mitochondrial OS=Mus musculus OX=10090 GN=Cyp27a1 PE=1 SV=1	null	null	Mouse_09-2020	null	[MS,MS:1001208,SEQUEST,]	133.85	39.590	null	null	0.21	1.710e6	31.53	31.53	2.173e6	36.99	36.99	1.614e6	31.84	31.84	1.326e6	6.587e5	3.134e5	1.134e6	1.062e6	2.930e6	8.140e5	8.530e5	5.885e5	7.018e5	3.484e5	1.555e6	6.708e5	6.688e5	5.135e5	2.224e6	7.331e5	6.961e5
PRT	Q9CZX8	40S ribosomal protein S19 OS=Mus musculus OX=10090 GN=Rps19 PE=1 SV=3	null	null	Mouse_09-2020	null	[MS,MS:1001208,SEQUEST,]	102.72	46.451	null	null	0.39	1.660e6	24.41	24.41	1.673e6	43.54	43.54	1.896e6	20.35	20.35	7.096e5	6.657e5	3.768e5	1.209e6	1.656e6	1.537e6	2.958e5	4.051e5	3.914e5	8.395e5	1.424e6	1.748e6	6.649e5	4.270e5	8.415e5	1.175e6	1.021e6	1.286e6
PRT	Q8BW75	Amine oxidase [flavin-containing] B OS=Mus musculus OX=10090 GN=Maob PE=1 SV=4	null	null	Mouse_09-2020	null	[MS,MS:1001208,SEQUEST,]	143.16	36.729	null	null	0.22	1.275e6	15.65	15.65	1.222e6	17.07	17.07	1.324e6	9.83	9.83	6.387e5	5.931e5	3.020e5	7.768e5	7.105e5	1.223e6	3.252e5	4.450e5	4.136e5	6.021e5	4.215e5	7.673e5	5.172e5	4.666e5	4.514e5	1.146e6	7.350e5	7.590e5
PRT	P62082	40S ribosomal protein S7 OS=Mus musculus OX=10090 GN=Rps7 PE=2 SV=1	null	null	Mouse_09-2020	null	[MS,MS:1001208,SEQUEST,]	117.79	49.642	null	null	0.52	1.773e6	9.35	9.35	1.692e6	20.06	20.06	1.941e6	22.81	22.81	8.655e5	6.736e5	3.733e5	1.584e6	1.008e6	1.663e6	4.305e5	5.072e5	5.328e5	6.833e5	1.117e6	1.234e6	5.730e5	7.021e5	9.187e5	1.096e6	1.259e6	1.053e6
PRT	P62900	60S ribosomal protein L31 OS=Mus musculus OX=10090 GN=Rpl31 PE=1 SV=1	null	null	Mouse_09-2020	null	[MS,MS:1001208,SEQUEST,]	117.65	31.714	null	null	0.38	3.200e6	20.96	20.96	3.872e6	38.73	38.73	3.352e6	20.51	20.51	1.475e6	1.216e6	5.333e5	3.412e6	2.644e6	3.248e6	6.519e5	9.794e5	9.766e5	1.802e6	3.058e6	3.498e6	9.613e5	8.997e5	1.689e6	2.606e6	2.330e6	2.314e6
PRT	P41105	60S ribosomal protein L28 OS=Mus musculus OX=10090 GN=Rpl28 PE=1 SV=2	null	null	Mouse_09-2020	null	[MS,MS:1001208,SEQUEST,]	105.27	41.615	null	null	0.47	1.522e6	27.67	27.67	1.588e6	67.91	67.91	1.405e6	35.73	35.73	5.083e5	5.762e5	3.108e5	1.231e6	1.293e6	9.762e5	2.427e5	3.262e5	3.572e5	8.351e5	1.980e6	1.369e6	4.301e5	2.910e5	6.187e5	9.296e5	1.098e6	1.392e6
PRT	Q02053	Ubiquitin-like modifier-activating enzyme 1 OS=Mus musculus OX=10090 GN=Uba1 PE=1 SV=1	null	null	Mouse_09-2020	null	[MS,MS:1001208,SEQUEST,]	133.87	47.942	null	null	0.12	4.699e5	16.67	16.67	4.647e5	10.89	10.89	4.331e5	28.98	28.98	2.640e5	1.990e5	8.451e4	3.064e5	2.656e5	6.044e5	1.246e5	1.696e5	1.495e5	1.996e5	1.747e5	3.188e5	1.250e5	2.161e5	1.155e5	3.686e5	2.445e5	2.959e5
PRT	A0A1B0GQU8	60S ribosomal protein L18 OS=Mus musculus OX=10090 GN=Rpl18 PE=1 SV=1	null	null	Mouse_09-2020	null	[MS,MS:1001208,SEQUEST,]	81.28	33.115	null	null	0.42	1.479e6	10.90	10.90	1.290e6	23.41	23.41	1.473e6	15.21	15.21	6.942e5	5.846e5	3.051e5	1.080e6	9.683e5	1.132e6	1.909e5	3.752e5	3.544e5	6.104e5	5.965e5	9.795e5	4.653e5	5.505e5	5.257e5	1.046e6	8.804e5	1.067e6
PRT	P48758	Carbonyl reductase [NADPH] 1 OS=Mus musculus OX=10090 GN=Cbr1 PE=1 SV=3	null	null	Mouse_09-2020	null	[MS,MS:1001208,SEQUEST,]	104.23	44.761	null	null	0.35	2.338e6	5.93	5.93	2.419e6	18.14	18.14	2.089e6	17.76	17.76	1.169e6	8.528e5	5.048e5	1.703e6	1.374e6	2.468e6	6.503e5	8.724e5	8.071e5	1.349e6	9.190e5	1.487e6	6.331e5	7.575e5	7.951e5	1.739e6	1.610e6	1.316e6
PRT	F8VPN4	4-alpha-glucanotransferase OS=Mus musculus OX=10090 GN=Agl PE=1 SV=1	null	null	Mouse_09-2020	null	[MS,MS:1001208,SEQUEST,]	60.65	47.264	null	null	0.08	4.181e5	16.22	16.22	5.580e5	26.53	26.53	4.426e5	20.39	20.39	1.579e5	2.031e5	9.341e4	3.276e5	2.379e5	4.041e5	9.516e4	2.112e5	1.539e5	2.651e5	2.570e5	2.242e5	1.359e5	1.419e5	1.452e5	3.875e5	3.487e5	2.994e5
PRT	Q8VEK3	Heterogeneous nuclear ribonucleoprotein U OS=Mus musculus OX=10090 GN=Hnrnpu PE=1 SV=1	null	null	Mouse_09-2020	null	[MS,MS:1001208,SEQUEST,]	72.64	34.415	null	null	0.14	4.766e5	17.09	17.09	5.880e5	14.01	14.01	5.239e5	11.17	11.17	2.211e5	1.311e5	9.319e4	3.699e5	3.058e5	5.917e5	1.452e5	2.110e5	1.604e5	3.142e5	3.056e5	3.674e5	1.927e5	1.738e5	1.915e5	3.754e5	2.774e5	3.627e5
PRT	Q9D051	Pyruvate dehydrogenase E1 component subunit beta, mitochondrial OS=Mus musculus OX=10090 GN=Pdhb PE=1 SV=1	null	null	Mouse_09-2020	null	[MS,MS:1001208,SEQUEST,]	78.78	38.289	null	null	0.32	3.942e5	21.85	21.85	3.324e5	16.32	16.32	3.795e5	17.93	17.93	1.605e5	1.610e5	5.473e4	3.696e5	2.310e5	4.904e5	9.309e4	1.568e5	9.076e4	1.519e5	1.271e5	2.219e5	9.808e4	1.394e5	1.400e5	2.640e5	2.209e5	2.680e5
PRT	Q8CHR6	Dihydropyrimidine dehydrogenase [NADP(+)] OS=Mus musculus OX=10090 GN=Dpyd PE=1 SV=1	null	null	Mouse_09-2020	null	[MS,MS:1001208,SEQUEST,]	39.53	34.470	null	null	0.11	5.331e5	25.59	25.59	4.595e5	24.71	24.71	4.760e5	27.23	27.23	2.559e5	2.746e5	1.248e5	2.853e5	2.307e5	5.339e5	1.307e5	1.852e5	1.574e5	1.430e5	1.304e5	3.101e5	1.757e5	2.274e5	1.191e5	3.844e5	2.472e5	3.079e5
PRT	Q9D1R9	60S ribosomal protein L34 OS=Mus musculus OX=10090 GN=Rpl34 PE=1 SV=2	null	null	Mouse_09-2020	null	[MS,MS:1001208,SEQUEST,]	9.23	22.533	null	null	0.40	7.920e5	21.18	21.18	6.026e5	12.09	12.09	6.572e5	30.59	30.59	3.895e5	2.846e5	1.633e5	3.290e5	5.427e5	7.743e5	1.551e5	2.331e5	1.535e5	2.722e5	3.220e5	3.598e5	2.633e5	1.608e5	2.210e5	4.204e5	5.581e5	4.968e5
PRT	Q9QZ85	Interferon-inducible GTPase 1 OS=Mus musculus OX=10090 GN=Iigp1 PE=1 SV=2	null	null	Mouse_09-2020	null	[MS,MS:1001208,SEQUEST,]	32.75	33.323	null	null	0.26	7.606e5	24.69	24.69	2.282e5	56.52	56.52	1.592e5	62.89	62.89	4.650e5	2.527e5	1.726e5	4.337e5	4.167e5	1.073e6	4.912e4	1.718e5	5.234e4	3.032e4	1.264e5	2.127e5	3.872e4	1.049e5	2.123e4	1.973e5	4.050e4	1.461e5
PRT	Q63886	UDP-glucuronosyltransferase 1A1 OS=Mus musculus OX=10090 GN=Ugt1a1 PE=1 SV=2	null	null	Mouse_09-2020	null	[MS,MS:1001208,SEQUEST,]	268.52	116.755	null	null	0.30	6.101e6	12.05	12.05	7.383e6	16.32	16.32	6.381e6	18.92	18.92	3.508e6	2.261e6	1.438e6	4.065e6	3.764e6	6.137e6	2.254e6	2.732e6	1.953e6	3.511e6	2.397e6	4.544e6	2.553e6	2.201e6	1.631e6	5.439e6	3.597e6	3.350e6
PRT	Q63880	Carboxylesterase 3A OS=Mus musculus OX=10090 GN=Ces3a PE=1 SV=2	null	null	Mouse_09-2020	null	[MS,MS:1001208,SEQUEST,]	486.56	108.483	null	null	0.19	8.855e6	4.51	4.51	9.438e6	16.71	16.71	8.908e6	16.78	16.78	4.388e6	3.157e6	1.662e6	6.801e6	5.581e6	8.732e6	2.206e6	4.404e6	3.164e6	3.860e6	4.128e6	6.798e6	4.052e6	3.033e6	4.120e6	7.341e6	4.321e6	4.883e6
PRT	Q8K154	UDP-glucuronosyltransferase OS=Mus musculus OX=10090 GN=Ugt2b34 PE=1 SV=1	null	null	Mouse_09-2020	null	[MS,MS:1001208,SEQUEST,]	235.25	52.418	null	null	0.15	2.044e6	16.53	16.53	2.575e6	11.51	11.51	2.013e6	26.48	26.48	1.024e6	6.688e5	3.932e5	1.274e6	1.493e6	2.511e6	6.076e5	8.569e5	6.439e5	1.236e6	1.300e6	1.901e6	6.896e5	5.993e5	5.278e5	1.772e6	1.659e6	1.257e6
PRT	P62270	40S ribosomal protein S18 OS=Mus musculus OX=10090 GN=Rps18 PE=1 SV=3	null	null	Mouse_09-2020	null	[MS,MS:1001208,SEQUEST,]	216.83	66.140	null	null	0.39	2.384e6	13.44	13.44	1.800e6	11.98	11.98	1.895e6	11.27	11.27	1.020e6	9.617e5	4.254e5	1.806e6	1.865e6	2.383e6	4.889e5	5.528e5	5.160e5	8.744e5	6.784e5	1.271e6	6.214e5	6.711e5	6.292e5	1.643e6	1.218e6	1.173e6
PRT	Q99N15	17beta-hydroxysteroid dehydrogenase type 10/short chain L-3-hydroxyacyl-CoA dehydrogenase OS=Mus musculus OX=10090 GN=Hsd17b10 PE=1 SV=1	null	null	Mouse_09-2020	null	[MS,MS:1001208,SEQUEST,]	452.30	57.930	null	null	0.46	3.692e6	12.41	12.41	3.186e6	14.40	14.40	3.527e6	16.86	16.86	1.752e6	1.443e6	6.676e5	2.851e6	2.168e6	4.670e6	7.824e5	1.092e6	8.497e5	1.770e6	1.498e6	2.470e6	1.197e6	1.329e6	1.334e6	4.441e6	1.938e6	2.156e6
PRT	Q9CZM2	60S ribosomal protein L15 OS=Mus musculus OX=10090 GN=Rpl15 PE=1 SV=4	null	null	Mouse_09-2020	null	[MS,MS:1001208,SEQUEST,]	70.30	58.072	null	null	0.31	2.523e6	16.78	16.78	2.132e6	17.80	17.80	1.778e6	24.01	24.01	1.170e6	1.008e6	6.416e5	1.464e6	1.492e6	2.850e6	4.769e5	7.213e5	5.613e5	9.376e5	1.158e6	1.981e6	8.107e5	5.412e5	4.587e5	1.994e6	1.026e6	1.001e6
PRT	P18242	Cathepsin D OS=Mus musculus OX=10090 GN=Ctsd PE=1 SV=1	null	null	Mouse_09-2020	null	[MS,MS:1001208,SEQUEST,]	246.23	66.262	null	null	0.27	2.068e6	16.82	16.82	2.209e6	21.26	21.26	2.630e6	15.72	15.72	1.003e6	7.909e5	5.543e5	1.442e6	1.463e6	1.752e6	4.349e5	6.718e5	6.277e5	1.258e6	1.056e6	1.506e6	8.830e5	6.380e5	1.056e6	1.853e6	1.575e6	1.813e6
PRT	Q99LX0	Parkinson disease protein 7 homolog OS=Mus musculus OX=10090 GN=Park7 PE=1 SV=1	null	null	Mouse_09-2020	null	[MS,MS:1001208,SEQUEST,]	182.20	54.556	null	null	0.44	1.258e6	15.75	15.75	1.006e6	9.18	9.18	1.081e6	19.38	19.38	6.525e5	4.500e5	3.099e5	7.980e5	6.674e5	1.413e6	2.953e5	3.449e5	3.336e5	4.370e5	4.463e5	6.541e5	3.770e5	3.417e5	4.102e5	8.092e5	7.522e5	9.332e5
PRT	P62962	Profilin-1 OS=Mus musculus OX=10090 GN=Pfn1 PE=1 SV=2	null	null	Mouse_09-2020	null	[MS,MS:1001208,SEQUEST,]	214.46	46.875	null	null	0.61	2.521e6	10.33	10.33	2.888e6	22.02	22.02	3.035e6	5.88	5.88	1.194e6	1.132e6	5.049e5	2.177e6	1.565e6	2.220e6	4.732e5	8.544e5	8.282e5	1.182e6	1.580e6	2.141e6	9.477e5	9.917e5	1.240e6	2.425e6	1.680e6	1.841e6
PRT	Q9WVL0	Maleylacetoacetate isomerase OS=Mus musculus OX=10090 GN=Gstz1 PE=1 SV=1	null	null	Mouse_09-2020	null	[MS,MS:1001208,SEQUEST,]	195.56	59.045	null	null	0.44	4.594e6	14.86	14.86	4.153e6	18.82	18.82	4.405e6	13.95	13.95	2.351e6	1.780e6	1.098e6	2.980e6	2.235e6	4.572e6	1.146e6	1.582e6	1.227e6	1.750e6	1.316e6	2.078e6	1.648e6	1.560e6	1.467e6	2.969e6	2.508e6	2.598e6
PRT	A0A087WPF8	Protein ABHD14B (Fragment) OS=Mus musculus OX=10090 GN=Abhd14b PE=1 SV=1	null	null	Mouse_09-2020	null	[MS,MS:1001208,SEQUEST,]	264.15	38.491	null	null	0.44	1.361e6	35.04	35.04	1.694e6	43.41	43.41	1.271e6	37.53	37.53	8.583e5	5.545e5	2.015e5	9.759e5	5.665e5	2.265e6	5.090e5	7.714e5	5.127e5	5.177e5	1.586e5	1.084e6	5.263e5	5.861e5	3.771e5	1.985e6	5.790e5	5.872e5
PRT	Q9D2G2	Dihydrolipoyllysine-residue succinyltransferase component of 2-oxoglutarate dehydrogenase complex, mitochondrial OS=Mus musculus OX=10090 GN=Dlst PE=1 SV=1	null	null	Mouse_09-2020	null	[MS,MS:1001208,SEQUEST,]	62.55	22.530	null	null	0.15	1.306e6	21.43	21.43	1.049e6	15.77	15.77	1.232e6	7.45	7.45	6.848e5	5.112e5	3.276e5	7.445e5	7.980e5	9.185e5	2.822e5	3.780e5	3.432e5	3.297e5	4.399e5	8.308e5	4.364e5	4.482e5	4.664e5	9.911e5	6.948e5	7.337e5
PRT	P60843	Eukaryotic initiation factor 4A-I OS=Mus musculus OX=10090 GN=Eif4a1 PE=1 SV=1	null	null	Mouse_09-2020	null	[MS,MS:1001208,SEQUEST,]	277.04	47.614	null	null	0.23	1.461e6	16.33	16.33	1.858e6	23.39	23.39	1.442e6	20.24	20.24	7.702e5	6.310e5	2.208e5	1.044e6	7.229e5	1.549e6	3.600e5	6.873e5	4.917e5	9.704e5	5.947e5	1.495e6	4.938e5	5.498e5	4.060e5	1.620e6	7.947e5	7.736e5
PRT	Q923D2	Flavin reductase (NADPH) OS=Mus musculus OX=10090 GN=Blvrb PE=1 SV=3	null	null	Mouse_09-2020	null	[MS,MS:1001208,SEQUEST,]	277.25	52.710	null	null	0.44	1.240e6	15.18	15.18	1.164e6	24.32	24.32	1.158e6	12.31	12.31	5.706e5	4.997e5	2.065e5	1.053e6	7.315e5	1.588e6	3.452e5	4.082e5	3.117e5	7.209e5	3.666e5	8.157e5	3.400e5	3.733e5	3.730e5	1.163e6	6.308e5	7.323e5
PRT	Q8QZR5	Alanine aminotransferase 1 OS=Mus musculus OX=10090 GN=Gpt PE=1 SV=3	null	null	Mouse_09-2020	null	[MS,MS:1001208,SEQUEST,]	159.66	46.973	null	null	0.21	1.231e6	15.02	15.02	1.330e6	32.23	32.23	1.358e6	13.82	13.82	5.639e5	6.102e5	2.591e5	8.147e5	8.415e5	1.103e6	1.832e5	4.274e5	4.050e5	6.615e5	8.648e5	7.607e5	4.145e5	4.746e5	4.991e5	9.208e5	7.929e5	9.303e5
PRT	Q8VCM7	Fibrinogen gamma chain OS=Mus musculus OX=10090 GN=Fgg PE=1 SV=1	null	null	Mouse_09-2020	null	[MS,MS:1001208,SEQUEST,]	173.89	43.432	null	null	0.25	9.307e5	44.60	44.60	9.508e5	41.14	41.14	5.961e5	41.21	41.21	6.050e5	3.640e5	9.554e4	1.198e6	3.267e5	9.176e5	2.309e5	3.798e5	2.058e5	2.491e5	6.801e5	1.193e6	2.029e5	1.931e5	3.183e5	1.054e6	2.736e5	2.602e5
PRT	B1AV77	Aldehyde dehydrogenase OS=Mus musculus OX=10090 GN=Aldh3a2 PE=1 SV=1	null	null	Mouse_09-2020	null	[MS,MS:1001208,SEQUEST,]	118.90	38.372	null	null	0.20	1.806e6	22.47	22.47	1.283e6	33.85	33.85	1.497e6	22.13	22.13	8.675e5	7.943e5	3.622e5	9.766e5	8.869e5	2.392e6	3.438e5	4.640e5	4.392e5	6.583e5	2.060e5	8.072e5	6.030e5	4.507e5	5.391e5	1.678e6	8.733e5	5.924e5
PRT	Q9WVM8	Kynurenine/alpha-aminoadipate aminotransferase, mitochondrial OS=Mus musculus OX=10090 GN=Aadat PE=1 SV=1	null	null	Mouse_09-2020	null	[MS,MS:1001208,SEQUEST,]	246.45	34.732	null	null	0.21	9.866e5	20.25	20.25	1.142e6	32.22	32.22	1.177e6	21.56	21.56	5.982e5	3.749e5	2.000e5	7.387e5	8.719e5	8.101e5	2.089e5	3.094e5	2.811e5	5.447e5	7.835e5	1.108e6	5.150e5	5.202e5	4.798e5	7.909e5	5.997e5	6.926e5
PRT	P38060	Hydroxymethylglutaryl-CoA lyase, mitochondrial OS=Mus musculus OX=10090 GN=Hmgcl PE=1 SV=2	null	null	Mouse_09-2020	null	[MS,MS:1001208,SEQUEST,]	220.63	46.108	null	null	0.25	1.121e6	38.54	38.54	1.137e6	20.82	20.82	1.093e6	32.18	32.18	6.275e5	4.581e5	1.530e5	8.007e5	5.759e5	2.106e6	2.621e5	5.279e5	2.994e5	5.070e5	3.802e5	8.749e5	3.635e5	2.642e5	3.065e5	1.432e6	8.990e5	6.927e5
PRT	E9Q1Q9	Ketohexokinase OS=Mus musculus OX=10090 GN=Khk PE=1 SV=1	null	null	Mouse_09-2020	null	[MS,MS:1001208,SEQUEST,]	122.48	44.905	null	null	0.19	8.331e5	19.91	19.91	6.700e5	56.06	56.06	7.587e5	37.34	37.34	2.510e5	3.216e5	1.720e5	6.110e5	5.164e5	1.021e6	1.224e5	1.181e5	2.319e5	3.288e5	6.886e5	4.021e5	2.650e5	2.394e5	2.832e5	3.223e5	6.180e5	7.474e5
PRT	Q68FD5	Clathrin heavy chain 1 OS=Mus musculus OX=10090 GN=Cltc PE=1 SV=3	null	null	Mouse_09-2020	null	[MS,MS:1001208,SEQUEST,]	111.85	41.685	null	null	0.05	1.035e6	16.04	16.04	1.095e6	17.64	17.64	1.201e6	21.73	21.73	4.974e5	4.049e5	2.284e5	5.232e5	5.733e5	1.036e6	2.894e5	4.885e5	3.633e5	4.462e5	3.802e5	7.918e5	4.951e5	4.485e5	3.218e5	1.188e6	5.832e5	6.017e5
PRT	Q8R086	Sulfite oxidase, mitochondrial OS=Mus musculus OX=10090 GN=Suox PE=1 SV=2	null	null	Mouse_09-2020	null	[MS,MS:1001208,SEQUEST,]	216.59	54.941	null	null	0.26	6.493e5	72.62	72.62	8.547e5	48.81	48.81	9.199e5	40.74	40.74	2.405e5	2.878e5	9.825e4	1.753e6	8.859e5	5.650e5	1.096e5	2.238e5	1.453e5	6.120e5	5.918e5	8.019e5	1.505e5	1.779e5	3.662e5	1.254e6	4.961e5	6.953e5
PRT	P14115	60S ribosomal protein L27a OS=Mus musculus OX=10090 GN=Rpl27a PE=1 SV=5	null	null	Mouse_09-2020	null	[MS,MS:1001208,SEQUEST,]	97.05	29.423	null	null	0.39	2.423e6	11.53	11.53	3.082e6	6.90	6.90	2.562e6	18.40	18.40	1.189e6	9.150e5	5.094e5	1.484e6	1.736e6	2.309e6	7.768e5	1.025e6	9.460e5	1.313e6	1.482e6	2.131e6	9.765e5	8.696e5	7.243e5	1.614e6	1.452e6	1.518e6
PRT	Q3ULD5	Methylcrotonoyl-CoA carboxylase beta chain, mitochondrial OS=Mus musculus OX=10090 GN=Mccc2 PE=1 SV=1	null	null	Mouse_09-2020	null	[MS,MS:1001208,SEQUEST,]	111.68	33.827	null	null	0.17	7.223e5	10.03	10.03	1.163e6	15.21	15.21	8.323e5	23.15	23.15	3.496e5	2.882e5	1.467e5	4.504e5	4.454e5	6.031e5	3.435e5	4.749e5	3.249e5	4.885e5	3.839e5	7.514e5	4.579e5	2.810e5	3.213e5	6.727e5	4.628e5	4.941e5
PRT	Q8CGC7	Bifunctional glutamate/proline--tRNA ligase OS=Mus musculus OX=10090 GN=Eprs1 PE=1 SV=4	null	null	Mouse_09-2020	null	[MS,MS:1001208,SEQUEST,]	78.58	38.481	null	null	0.08	2.756e5	26.31	26.31	2.857e5	42.47	42.47	2.759e5	27.94	27.94	1.273e5	1.080e5	5.125e4	2.052e5	2.897e5	2.915e5	6.249e4	8.435e4	7.268e4	1.318e5	2.767e5	2.449e5	8.161e4	9.222e4	9.648e4	2.317e5	2.176e5	2.742e5
PRT	P25444	40S ribosomal protein S2 OS=Mus musculus OX=10090 GN=Rps2 PE=1 SV=3	null	null	Mouse_09-2020	null	[MS,MS:1001208,SEQUEST,]	129.29	43.119	null	null	0.20	1.996e6	17.85	17.85	2.102e6	16.42	16.42	1.848e6	9.23	9.23	8.185e5	6.786e5	3.830e5	1.893e6	1.598e6	2.086e6	4.131e5	7.586e5	5.701e5	9.433e5	8.977e5	1.763e6	7.005e5	5.102e5	7.330e5	1.698e6	1.000e6	1.015e6
PRT	Q91VD9	NADH-ubiquinone oxidoreductase 75 kDa subunit, mitochondrial OS=Mus musculus OX=10090 GN=Ndufs1 PE=1 SV=2	null	null	Mouse_09-2020	null	[MS,MS:1001208,SEQUEST,]	101.81	35.671	null	null	0.13	8.299e5	12.59	12.59	9.538e5	33.19	33.19	7.580e5	41.06	41.06	4.013e5	2.716e5	1.393e5	6.910e5	5.861e5	8.251e5	1.916e5	2.503e5	2.303e5	5.802e5	6.809e5	7.655e5	1.896e5	2.253e5	2.869e5	6.869e5	8.118e5	8.272e5
PRT	P62806	Histone H4 OS=Mus musculus OX=10090 GN=H4c1 PE=1 SV=2	null	null	Mouse_09-2020	null	[MS,MS:1001208,SEQUEST,]	92.65	33.169	null	null	0.57	7.332e5	30.82	30.82	1.149e6	41.51	41.51	8.684e5	33.45	33.45	4.388e5	4.062e5	1.021e5	4.462e5	3.638e5	9.929e5	3.364e5	5.823e5	5.294e5	4.563e5	3.245e5	4.595e5	2.838e5	4.148e5	2.938e5	3.762e5	5.906e5	5.601e5
PRT	Q9CPR4	60S ribosomal protein L17 OS=Mus musculus OX=10090 GN=Rpl17 PE=1 SV=3	null	null	Mouse_09-2020	null	[MS,MS:1001208,SEQUEST,]	19.75	29.055	null	null	0.37	8.808e5	48.36	48.36	5.116e5	25.10	25.10	4.802e5	36.21	36.21	3.148e5	3.499e5	3.156e5	2.141e5	6.399e5	8.552e5	1.771e5	2.323e5	1.466e5	2.095e5	1.717e5	2.495e5	3.028e5	2.149e5	1.347e5	3.708e5	2.936e5	2.637e5
PRT	Q91YQ5	Dolichyl-diphosphooligosaccharide--protein glycosyltransferase subunit 1 OS=Mus musculus OX=10090 GN=Rpn1 PE=1 SV=1	null	null	Mouse_09-2020	null	[MS,MS:1001208,SEQUEST,]	111.74	32.936	null	null	0.17	7.400e5	19.68	19.68	6.887e5	55.23	55.23	6.695e5	34.88	34.88	3.884e5	3.057e5	1.656e5	3.580e5	3.818e5	6.906e5	1.786e5	5.854e5	2.526e5	2.274e5	1.816e5	5.097e5	2.669e5	3.301e5	1.876e5	5.502e5	3.914e5	2.277e5
PRT	E9PV24	Fibrinogen alpha chain OS=Mus musculus OX=10090 GN=Fga PE=1 SV=1	null	null	Mouse_09-2020	null	[MS,MS:1001208,SEQUEST,]	103.48	38.937	null	null	0.14	5.269e5	31.12	31.12	6.367e5	42.53	42.53	3.709e5	21.89	21.89	4.004e5	1.401e5	8.884e4	4.501e5	2.899e5	6.986e5	1.487e5	2.644e5	1.350e5	1.473e5	5.208e5	6.471e5	1.323e5	1.364e5	1.401e5	4.576e5	1.482e5	2.150e5
PRT	A0A1L1SQA8	40S ribosomal protein S25 OS=Mus musculus OX=10090 GN=Rps25 PE=1 SV=1	null	null	Mouse_09-2020	null	[MS,MS:1001208,SEQUEST,]	25.73	26.615	null	null	0.59	1.594e6	29.11	29.11	1.348e6	35.98	35.98	1.400e6	32.13	32.13	1.006e6	6.167e5	3.183e5	7.154e5	6.799e5	1.917e6	4.768e5	5.613e5	3.965e5	3.164e5	2.976e5	8.874e5	5.820e5	5.956e5	4.560e5	1.474e6	4.867e5	5.381e5
PRT	P70441	Na(+)/H(+) exchange regulatory cofactor NHE-RF1 OS=Mus musculus OX=10090 GN=Slc9a3r1 PE=1 SV=3	null	null	Mouse_09-2020	null	[MS,MS:1001208,SEQUEST,]	58.14	41.142	null	null	0.34	6.160e5	34.73	34.73	4.893e5	60.31	60.31	5.575e5	28.16	28.16	2.665e5	1.640e5	5.597e4	6.298e5	4.269e5	6.847e5	8.977e4	1.722e5	1.361e5	2.615e5	6.344e5	3.365e5	1.435e5	1.579e5	2.780e5	5.061e5	2.950e5	5.444e5
PRT	Q99JR1	Sideroflexin-1 OS=Mus musculus OX=10090 GN=Sfxn1 PE=1 SV=3	null	null	Mouse_09-2020	null	[MS,MS:1001208,SEQUEST,]	69.97	40.324	null	null	0.21	8.137e5	20.39	20.39	9.690e5	23.51	23.51	8.121e5	35.18	35.18	3.310e5	1.914e5	1.540e5	6.881e5	5.503e5	8.614e5	2.000e5	2.875e5	2.419e5	4.554e5	6.185e5	7.953e5	2.212e5	2.379e5	4.129e5	6.783e5	8.470e5	5.218e5
PRT	Q9CQM8	60S ribosomal protein L21 OS=Mus musculus OX=10090 GN=Rpl21 PE=1 SV=1	null	null	Mouse_09-2020	null	[MS,MS:1001208,SEQUEST,]	82.19	35.991	null	null	0.49	1.593e6	22.08	22.08	1.157e6	21.76	21.76	1.174e6	21.85	21.85	5.626e5	6.585e5	4.478e5	1.142e6	1.044e6	1.428e6	2.388e5	4.075e5	3.801e5	4.239e5	7.294e5	8.072e5	4.805e5	4.829e5	3.224e5	8.583e5	6.827e5	6.784e5
PRT	Q99MR8	Methylcrotonoyl-CoA carboxylase subunit alpha, mitochondrial OS=Mus musculus OX=10090 GN=Mccc1 PE=1 SV=2	null	null	Mouse_09-2020	null	[MS,MS:1001208,SEQUEST,]	27.35	29.314	null	null	0.15	5.232e5	40.63	40.63	3.488e5	28.27	28.27	4.700e5	30.50	30.50	2.994e5	2.694e5	1.868e5	2.442e5	2.728e5	3.809e5	1.130e5	1.199e5	1.417e5	1.510e5	9.174e4	2.335e5	2.661e5	2.040e5	1.664e5	3.215e5	2.849e5	2.424e5
PRT	Q3V117	ATP-citrate synthase OS=Mus musculus OX=10090 GN=Acly PE=1 SV=1	null	null	Mouse_09-2020	null	[MS,MS:1001208,SEQUEST,]	44.93	30.512	null	null	0.09	7.800e5	19.79	19.79	4.946e5	21.84	21.84	6.563e5	22.01	22.01	3.952e5	3.449e5	1.988e5	4.772e5	3.681e5	7.402e5	1.133e5	1.861e5	1.450e5	2.691e5	1.514e5	3.269e5	2.413e5	1.968e5	1.596e5	4.854e5	4.256e5	4.631e5
PRT	O88451	Retinol dehydrogenase 7 OS=Mus musculus OX=10090 GN=Rdh7 PE=1 SV=1	null	null	Mouse_09-2020	null	[MS,MS:1001208,SEQUEST,]	59.24	30.921	null	null	0.21	8.162e5	26.90	26.90	1.354e6	23.66	23.66	8.668e5	29.74	29.74	5.165e5	3.196e5	1.611e5	4.230e5	4.456e5	1.188e6	3.768e5	5.482e5	3.721e5	5.825e5	4.530e5	5.387e5	3.566e5	3.213e5	1.967e5	4.666e5	5.297e5	4.765e5
PRT	P62264	40S ribosomal protein S14 OS=Mus musculus OX=10090 GN=Rps14 PE=1 SV=3	null	null	Mouse_09-2020	null	[MS,MS:1001208,SEQUEST,]	56.55	38.185	null	null	0.46	3.409e6	70.08	70.08	3.439e6	22.45	22.45	3.129e6	21.66	21.66	1.533e6	1.029e6	6.026e5	2.760e6	2.489e6	1.113e7	1.121e6	1.188e6	8.492e5	2.280e6	1.604e6	2.349e6	9.745e5	9.146e5	9.283e5	3.666e6	1.880e6	2.426e6
PRT	Q3UQ44	Ras GTPase-activating-like protein IQGAP2 OS=Mus musculus OX=10090 GN=Iqgap2 PE=1 SV=2	null	null	Mouse_09-2020	null	[MS,MS:1001208,SEQUEST,]	67.92	36.400	null	null	0.06	5.851e5	21.28	21.28	6.286e5	22.60	22.60	5.472e5	23.45	23.45	2.673e5	2.133e5	1.234e5	4.701e5	2.406e5	7.700e5	1.728e5	2.686e5	1.825e5	2.659e5	2.243e5	2.678e5	2.033e5	1.818e5	1.281e5	3.641e5	3.572e5	3.231e5
PRT	Q91X75	Cyp2a4 protein OS=Mus musculus OX=10090 GN=Cyp2a5 PE=1 SV=1	null	null	Mouse_09-2020	null	[MS,MS:1001208,SEQUEST,]	46.01	26.846	null	null	0.22	5.153e5	25.64	25.64	6.271e5	46.92	46.92	3.719e5	15.04	15.04	2.485e5	2.348e5	7.077e4	5.705e5	2.818e5	5.138e5	2.133e5	3.100e5	1.595e5	2.892e5	1.059e5	1.876e5	1.639e5	1.457e5	1.310e5	3.371e5	1.971e5	2.127e5
PRT	B8JK33	Heterogeneous nuclear ribonucleoprotein M OS=Mus musculus OX=10090 GN=Hnrnpm PE=1 SV=1	null	null	Mouse_09-2020	null	[MS,MS:1001208,SEQUEST,]	20.50	24.792	null	null	0.15	3.578e5	21.35	21.35	3.545e5	35.79	35.79	3.781e5	23.57	23.57	1.735e5	1.324e5	7.448e4	2.687e5	3.178e5	2.709e5	5.487e4	1.126e5	9.799e4	1.505e5	2.771e5	3.028e5	9.511e4	1.274e5	1.563e5	2.579e5	1.972e5	3.194e5
PRT	Q8CFX1	GDH/6PGL endoplasmic bifunctional protein OS=Mus musculus OX=10090 GN=H6pd PE=1 SV=2	null	null	Mouse_09-2020	null	[MS,MS:1001208,SEQUEST,]	31.42	24.711	null	null	0.10	3.917e5	17.57	17.57	3.703e5	34.81	34.81	3.613e5	15.24	15.24	1.835e5	1.550e5	7.334e4	3.788e5	1.805e5	4.273e5	1.021e5	2.122e5	1.587e5	1.355e5	1.097e5	2.578e5	1.271e5	1.218e5	9.403e4	2.895e5	1.967e5	2.229e5
PRT	Q91WT9	Cystathionine beta-synthase OS=Mus musculus OX=10090 GN=Cbs PE=1 SV=3	null	null	Mouse_09-2020	null	[MS,MS:1001208,SEQUEST,]	47.88	31.188	null	null	0.15	5.633e5	25.63	25.63	5.619e5	25.99	25.99	5.065e5	23.16	23.16	2.537e5	2.319e5	6.588e4	3.571e5	4.017e5	7.290e5	8.772e4	1.538e5	1.522e5	3.005e5	2.839e5	4.019e5	1.365e5	1.647e5	2.531e5	4.023e5	4.029e5	3.055e5
PRT	D3Z2H9	Tropomyosin 3, related sequence 7 OS=Mus musculus OX=10090 GN=Tpm3-rs7 PE=3 SV=1	null	null	Mouse_09-2020	null	[MS,MS:1001208,SEQUEST,]	26.99	32.410	null	null	0.27	5.202e5	21.26	21.26	4.822e5	27.22	27.22	4.859e5	32.21	32.21	2.974e5	1.813e5	6.469e4	4.290e5	2.964e5	5.837e5	7.033e4	1.147e5	1.500e5	2.089e5	2.468e5	3.278e5	1.305e5	1.596e5	1.855e5	3.361e5	3.281e5	5.098e5
PRT	Q543K9	Purine nucleoside phosphorylase OS=Mus musculus OX=10090 GN=Pnp PE=1 SV=1	null	null	Mouse_09-2020	null	[MS,MS:1001208,SEQUEST,]	25.15	34.819	null	null	0.33	5.618e5	37.06	37.06	4.650e5	41.49	41.49	3.670e5	59.72	59.72	2.554e5	2.583e5	1.190e5	2.378e5	1.373e5	6.277e5	1.576e5	2.685e5	1.961e5	1.436e5	1.166e5	2.634e5	1.910e5	2.916e5	1.047e5	1.588e5	2.491e5	1.816e5
PRT	Q99LB2	Dehydrogenase/reductase SDR family member 4 OS=Mus musculus OX=10090 GN=Dhrs4 PE=1 SV=3	null	null	Mouse_09-2020	null	[MS,MS:1001208,SEQUEST,]	26.35	23.582	null	null	0.20	9.384e5	21.42	21.42	9.557e5	24.51	24.51	8.310e5	20.90	20.90	4.724e5	3.457e5	2.055e5	4.283e5	5.024e5	1.105e6	4.135e5	3.339e5	2.407e5	4.072e5	4.552e5	5.648e5	2.701e5	2.139e5	2.519e5	8.754e5	4.825e5	6.604e5
PRT	P17563	Methanethiol oxidase OS=Mus musculus OX=10090 GN=Selenbp1 PE=1 SV=2	null	null	Mouse_09-2020	null	[MS,MS:1001208,SEQUEST,]	835.44	220.344	null	null	0.57	1.398e6	30.46	30.46	1.311e6	18.75	18.75	1.315e6	14.51	14.51	5.965e5	7.343e5	4.324e5	1.031e6	8.908e5	9.019e5	2.510e5	4.445e5	3.915e5	5.754e5	6.993e5	7.232e5	5.953e5	4.320e5	5.496e5	1.123e6	6.582e5	7.364e5
PRT	A0A0R4J0X5	Alpha-1-antitrypsin 1-3 OS=Mus musculus OX=10090 GN=Serpina1c PE=1 SV=1	null	null	Mouse_09-2020	null	[MS,MS:1001208,SEQUEST,]	207.21	74.252	null	null	0.34	2.956e6	45.27	45.27	4.354e6	29.37	29.37	3.893e6	29.19	29.19	2.998e6	8.820e5	5.470e5	1.797e6	1.986e6	5.303e6	1.845e6	2.053e6	1.231e6	1.413e6	1.508e6	2.982e6	1.476e6	1.286e6	1.478e6	5.570e6	1.743e6	1.866e6
PRT	Q8BK48	Pyrethroid hydrolase Ces2e OS=Mus musculus OX=10090 GN=Ces2e PE=1 SV=1	null	null	Mouse_09-2020	null	[MS,MS:1001208,SEQUEST,]	218.55	62.051	null	null	0.21	1.818e6	39.64	39.64	1.936e6	37.47	37.47	2.221e6	31.35	31.35	5.913e5	7.996e5	1.930e5	2.288e6	1.183e6	1.733e6	1.890e5	5.259e5	5.510e5	1.139e6	8.645e5	1.535e6	6.579e5	3.655e5	1.219e6	1.939e6	1.576e6	1.365e6
PRT	P24456	Cytochrome P450 2D10 OS=Mus musculus OX=10090 GN=Cyp2d10 PE=1 SV=2	null	null	Mouse_09-2020	null	[MS,MS:1001208,SEQUEST,]	238.46	76.675	null	null	0.28	4.844e6	17.38	17.38	4.304e6	17.52	17.52	4.799e6	18.83	18.83	2.611e6	1.853e6	9.445e5	3.666e6	3.008e6	7.090e6	1.035e6	1.518e6	1.395e6	1.816e6	1.378e6	3.382e6	1.540e6	1.649e6	1.397e6	4.905e6	2.927e6	2.240e6
PRT	P18760	Cofilin-1 OS=Mus musculus OX=10090 GN=Cfl1 PE=1 SV=3	null	null	Mouse_09-2020	null	[MS,MS:1001208,SEQUEST,]	92.83	83.189	null	null	0.54	1.086e6	27.71	27.71	1.472e6	32.92	32.92	1.182e6	15.94	15.94	4.080e5	3.983e5	2.696e5	1.084e6	7.085e5	6.444e5	3.151e5	3.647e5	4.403e5	7.782e5	1.114e6	9.538e5	4.000e5	3.848e5	5.461e5	7.820e5	5.721e5	8.232e5
PRT	Q61598	Rab GDP dissociation inhibitor beta OS=Mus musculus OX=10090 GN=Gdi2 PE=1 SV=1	null	null	Mouse_09-2020	null	[MS,MS:1001208,SEQUEST,]	176.75	65.286	null	null	0.24	1.367e6	26.27	26.27	1.480e6	25.39	25.39	1.296e6	14.20	14.20	5.327e5	5.746e5	2.190e5	1.586e6	7.781e5	1.514e6	3.481e5	5.908e5	5.451e5	7.456e5	4.333e5	9.105e5	4.047e5	4.796e5	5.588e5	1.290e6	6.355e5	6.585e5
PRT	Q8R0F9	SEC14-like protein 4 OS=Mus musculus OX=10090 GN=Sec14l4 PE=1 SV=1	null	null	Mouse_09-2020	null	[MS,MS:1001208,SEQUEST,]	275.88	47.923	null	null	0.21	1.401e6	10.95	10.95	1.846e6	20.83	20.83	1.521e6	20.60	20.60	6.611e5	6.344e5	2.440e5	1.026e6	9.823e5	1.428e6	3.456e5	4.958e5	4.709e5	8.492e5	9.614e5	1.458e6	5.212e5	3.592e5	5.646e5	1.349e6	1.154e6	9.351e5
PRT	Q8JZR0	Long-chain-fatty-acid--CoA ligase 5 OS=Mus musculus OX=10090 GN=Acsl5 PE=1 SV=1	null	null	Mouse_09-2020	null	[MS,MS:1001208,SEQUEST,]	194.56	38.406	null	null	0.14	5.104e5	31.05	31.05	6.341e5	11.82	11.82	5.757e5	11.64	11.64	2.332e5	3.207e5	1.004e5	6.101e5	2.439e5	5.201e5	1.815e5	2.385e5	1.814e5	2.602e5	2.238e5	3.900e5	1.949e5	2.221e5	1.971e5	5.128e5	3.364e5	3.225e5
PRT	A0A2I3BQ03	14-3-3 protein zeta/delta (Fragment) OS=Mus musculus OX=10090 GN=Ywhaz PE=1 SV=1	null	null	Mouse_09-2020	null	[MS,MS:1001208,SEQUEST,]	133.10	34.068	null	null	0.51	1.307e6	55.37	55.37	1.016e6	51.41	51.41	9.032e5	57.06	57.06	7.262e5	8.662e5	5.949e5	6.286e5	4.747e5	1.132e6	3.683e5	4.535e5	5.159e5	3.386e5	1.843e5	4.300e5	7.737e5	6.853e5	3.012e5	5.800e5	5.814e5	4.648e5
PRT	Q9CQN1	Heat shock protein 75 kDa, mitochondrial OS=Mus musculus OX=10090 GN=Trap1 PE=1 SV=1	null	null	Mouse_09-2020	null	[MS,MS:1001208,SEQUEST,]	194.53	38.762	null	null	0.13	6.001e5	31.10	31.10	7.135e5	28.60	28.60	7.539e5	23.09	23.09	2.577e5	3.691e5	1.114e5	7.468e5	4.019e5	5.068e5	1.667e5	3.068e5	3.263e5	3.148e5	2.635e5	4.764e5	2.569e5	2.439e5	3.816e5	4.326e5	5.030e5	4.007e5
PRT	G3UZ26	Serine hydroxymethyltransferase (Fragment) OS=Mus musculus OX=10090 GN=Shmt1 PE=1 SV=1	null	null	Mouse_09-2020	null	[MS,MS:1001208,SEQUEST,]	151.63	44.585	null	null	0.21	6.674e5	11.65	11.65	8.408e5	23.94	23.94	7.210e5	24.70	24.70	3.191e5	2.556e5	1.345e5	4.948e5	5.384e5	7.123e5	1.164e5	2.967e5	2.574e5	3.927e5	3.535e5	5.855e5	1.796e5	2.676e5	2.524e5	5.067e5	4.421e5	6.119e5
PRT	P14206	40S ribosomal protein SA OS=Mus musculus OX=10090 GN=Rpsa PE=1 SV=4	null	null	Mouse_09-2020	null	[MS,MS:1001208,SEQUEST,]	284.53	43.373	null	null	0.27	4.806e6	12.98	12.98	4.754e6	14.88	14.88	4.497e6	7.13	7.13	2.023e6	1.905e6	1.031e6	4.188e6	2.901e6	3.865e6	9.932e5	1.653e6	1.339e6	2.344e6	2.016e6	3.767e6	1.624e6	1.567e6	1.801e6	3.853e6	2.351e6	2.454e6
PRT	Q9D6Y7	Mitochondrial peptide methionine sulfoxide reductase OS=Mus musculus OX=10090 GN=Msra PE=1 SV=1	null	null	Mouse_09-2020	null	[MS,MS:1001208,SEQUEST,]	271.65	36.939	null	null	0.36	1.205e6	11.53	11.53	1.393e6	13.70	13.70	1.198e6	20.80	20.80	6.555e5	3.990e5	2.141e5	8.768e5	7.781e5	1.342e6	3.327e5	4.817e5	3.967e5	6.635e5	4.807e5	9.895e5	3.899e5	4.056e5	3.567e5	8.192e5	7.012e5	9.604e5
PRT	P50172	Corticosteroid 11-beta-dehydrogenase isozyme 1 OS=Mus musculus OX=10090 GN=Hsd11b1 PE=1 SV=3	null	null	Mouse_09-2020	null	[MS,MS:1001208,SEQUEST,]	123.19	42.577	null	null	0.19	2.119e6	25.03	25.03	1.977e6	16.63	16.63	2.202e6	20.12	20.12	1.071e6	8.522e5	6.036e5	1.018e6	1.261e6	2.010e6	5.477e5	9.060e5	6.662e5	8.299e5	7.618e5	1.282e6	8.998e5	7.096e5	8.573e5	1.172e6	1.273e6	1.266e6
PRT	Q8VBW8	Tetratricopeptide repeat protein 36 OS=Mus musculus OX=10090 GN=Ttc36 PE=1 SV=1	null	null	Mouse_09-2020	null	[MS,MS:1001208,SEQUEST,]	223.16	37.874	null	null	0.32	1.325e6	21.73	21.73	1.446e6	29.44	29.44	1.646e6	12.84	12.84	5.970e5	5.069e5	2.864e5	1.012e6	1.131e6	9.208e5	3.016e5	4.264e5	3.673e5	8.318e5	1.042e6	1.102e6	4.377e5	4.425e5	6.469e5	1.437e6	9.153e5	1.108e6
PRT	P50580	Proliferation-associated protein 2G4 OS=Mus musculus OX=10090 GN=Pa2g4 PE=1 SV=3	null	null	Mouse_09-2020	null	[MS,MS:1001208,SEQUEST,]	147.93	28.127	null	null	0.21	7.086e5	17.35	17.35	6.585e5	23.87	23.87	6.759e5	24.49	24.49	3.371e5	2.954e5	1.435e5	3.754e5	3.329e5	7.452e5	2.014e5	2.826e5	2.513e5	2.504e5	2.326e5	3.628e5	2.803e5	2.535e5	2.279e5	3.362e5	3.975e5	3.860e5
PRT	Q99MN9	Propionyl-CoA carboxylase beta chain, mitochondrial OS=Mus musculus OX=10090 GN=Pccb PE=1 SV=2	null	null	Mouse_09-2020	null	[MS,MS:1001208,SEQUEST,]	149.38	33.029	null	null	0.16	8.994e5	15.12	15.12	9.278e5	12.64	12.64	9.405e5	16.23	16.23	4.712e5	3.353e5	1.850e5	5.939e5	5.439e5	1.196e6	2.667e5	3.389e5	2.739e5	3.780e5	3.271e5	5.460e5	3.269e5	3.684e5	3.023e5	6.455e5	5.106e5	5.822e5
PRT	P62849	40S ribosomal protein S24 OS=Mus musculus OX=10090 GN=Rps24 PE=1 SV=1	null	null	Mouse_09-2020	null	[MS,MS:1001208,SEQUEST,]	51.71	28.711	null	null	0.44	9.730e5	43.23	43.23	8.346e5	32.37	32.37	9.568e5	34.08	34.08	3.192e5	5.102e5	2.160e5	1.309e6	5.450e5	5.183e5	1.481e5	2.823e5	3.600e5	2.627e5	4.805e5	6.064e5	4.088e5	2.638e5	5.776e5	5.996e5	6.096e5	3.701e5
PRT	P49722	Proteasome subunit alpha type-2 OS=Mus musculus OX=10090 GN=Psma2 PE=1 SV=3	null	null	Mouse_09-2020	null	[MS,MS:1001208,SEQUEST,]	152.03	30.745	null	null	0.34	7.850e5	25.70	25.70	9.173e5	19.53	19.53	7.837e5	14.50	14.50	2.788e5	3.700e5	1.049e5	7.496e5	5.437e5	7.034e5	1.459e5	3.090e5	2.549e5	4.132e5	4.468e5	6.396e5	2.118e5	2.117e5	3.471e5	7.137e5	4.135e5	5.337e5
PRT	P70296	Phosphatidylethanolamine-binding protein 1 OS=Mus musculus OX=10090 GN=Pebp1 PE=1 SV=3	null	null	Mouse_09-2020	null	[MS,MS:1001208,SEQUEST,]	183.73	47.766	null	null	0.47	1.683e6	20.10	20.10	1.539e6	22.42	22.42	1.530e6	25.42	25.42	8.688e5	6.756e5	3.135e5	1.067e6	1.004e6	2.427e6	4.340e5	6.063e5	4.756e5	6.346e5	3.991e5	8.908e5	6.376e5	4.253e5	3.030e5	1.356e6	8.686e5	9.270e5
PRT	Q8BG05	Heterogeneous nuclear ribonucleoprotein A3 OS=Mus musculus OX=10090 GN=Hnrnpa3 PE=1 SV=1	null	null	Mouse_09-2020	null	[MS,MS:1001208,SEQUEST,]	42.03	32.735	null	null	0.24	4.236e5	25.71	25.71	2.718e5	47.46	47.46	3.442e5	33.66	33.66	1.599e5	1.737e5	9.383e4	3.952e5	2.472e5	2.368e5	4.456e4	9.358e4	1.537e5	7.805e4	1.680e5	1.940e5	8.653e4	9.938e4	1.933e5	1.674e5	2.461e5	2.339e5
PRT	Q8VBT2	L-serine dehydratase/L-threonine deaminase OS=Mus musculus OX=10090 GN=Sds PE=1 SV=3	null	null	Mouse_09-2020	null	[MS,MS:1001208,SEQUEST,]	188.10	30.427	null	null	0.20	1.006e6	11.07	11.07	9.880e5	20.89	20.89	8.936e5	28.75	28.75	5.046e5	3.413e5	2.039e5	7.316e5	7.594e5	9.956e5	2.042e5	3.960e5	2.335e5	5.635e5	4.559e5	6.831e5	2.204e5	2.626e5	3.509e5	7.805e5	6.397e5	8.752e5
PRT	O35488	Very long-chain acyl-CoA synthetase OS=Mus musculus OX=10090 GN=Slc27a2 PE=1 SV=2	null	null	Mouse_09-2020	null	[MS,MS:1001208,SEQUEST,]	128.07	34.304	null	null	0.15	1.166e6	28.36	28.36	1.339e6	31.40	31.40	1.353e6	33.90	33.90	5.825e5	5.736e5	2.939e5	5.555e5	4.916e5	1.123e6	4.277e5	6.424e5	6.036e5	4.559e5	5.279e5	7.232e5	5.536e5	6.985e5	5.858e5	6.984e5	6.704e5	6.879e5
PRT	Q9D0S9	Histidine triad nucleotide-binding protein 2, mitochondrial OS=Mus musculus OX=10090 GN=Hint2 PE=1 SV=1	null	null	Mouse_09-2020	null	[MS,MS:1001208,SEQUEST,]	75.32	42.868	null	null	0.33	8.219e5	24.46	24.46	9.051e5	32.01	32.01	6.718e5	42.51	42.51	2.714e5	3.363e5	1.952e5	5.866e5	7.271e5	7.495e5	1.265e5	3.599e5	2.228e5	4.452e5	5.640e5	4.809e5	1.874e5	1.968e5	2.876e5	5.069e5	4.215e5	8.754e5
PRT	Q9CQC7	NADH dehydrogenase [ubiquinone] 1 beta subcomplex subunit 4 OS=Mus musculus OX=10090 GN=Ndufb4 PE=1 SV=3	null	null	Mouse_09-2020	null	[MS,MS:1001208,SEQUEST,]	195.45	34.518	null	null	0.48	8.015e5	29.71	29.71	1.074e6	30.64	30.64	1.006e6	28.54	28.54	3.405e5	3.151e5	1.575e5	9.394e5	8.278e5	7.219e5	2.156e5	3.452e5	2.895e5	7.562e5	6.643e5	7.716e5	2.091e5	2.103e5	4.476e5	8.201e5	5.928e5	7.854e5
PRT	Q8BHN3	Neutral alpha-glucosidase AB OS=Mus musculus OX=10090 GN=Ganab PE=1 SV=1	null	null	Mouse_09-2020	null	[MS,MS:1001208,SEQUEST,]	131.60	36.469	null	null	0.09	9.204e5	15.51	15.51	1.178e6	27.56	27.56	1.053e6	13.01	13.01	5.528e5	3.313e5	1.491e5	7.048e5	5.648e5	1.072e6	1.995e5	4.863e5	3.203e5	4.911e5	5.462e5	1.230e6	4.265e5	2.971e5	3.852e5	8.766e5	6.957e5	6.782e5
PRT	P61979	Heterogeneous nuclear ribonucleoprotein K OS=Mus musculus OX=10090 GN=Hnrnpk PE=1 SV=1	null	null	Mouse_09-2020	null	[MS,MS:1001208,SEQUEST,]	90.87	31.870	null	null	0.15	4.347e5	22.01	22.01	3.551e5	21.42	21.42	3.640e5	29.01	29.01	1.973e5	1.376e5	8.303e4	3.454e5	3.037e5	6.493e5	7.516e4	1.171e5	1.168e5	9.777e4	1.736e5	2.660e5	7.573e4	1.540e5	1.257e5	3.009e5	2.116e5	3.187e5
PRT	A2AS89	Agmatinase, mitochondrial OS=Mus musculus OX=10090 GN=Agmat PE=1 SV=1	null	null	Mouse_09-2020	null	[MS,MS:1001208,SEQUEST,]	124.27	32.438	null	null	0.30	2.369e6	6.36	6.36	2.255e6	14.71	14.71	2.386e6	16.90	16.90	1.119e6	9.516e5	4.834e5	1.688e6	1.392e6	2.629e6	4.461e5	7.883e5	5.833e5	9.603e5	1.121e6	1.765e6	5.806e5	8.012e5	8.352e5	2.026e6	1.351e6	1.746e6
PRT	Q8K0E8	Fibrinogen beta chain OS=Mus musculus OX=10090 GN=Fgb PE=1 SV=1	null	null	Mouse_09-2020	null	[MS,MS:1001208,SEQUEST,]	116.28	27.669	null	null	0.16	7.539e5	56.11	56.11	1.440e6	39.01	39.01	6.523e5	58.81	58.81	4.655e5	2.590e5	5.646e4	1.202e6	3.067e5	8.465e5	3.256e5	6.841e5	3.404e5	1.944e5	7.746e5	1.182e6	3.271e5	1.434e5	4.594e5	1.257e6	2.045e5	2.139e5
PRT	P14869	60S acidic ribosomal protein P0 OS=Mus musculus OX=10090 GN=Rplp0 PE=1 SV=3	null	null	Mouse_09-2020	null	[MS,MS:1001208,SEQUEST,]	120.13	42.529	null	null	0.30	1.027e6	16.89	16.89	1.027e6	17.57	17.57	1.097e6	22.24	22.24	3.857e5	3.480e5	1.901e5	9.631e5	6.897e5	1.134e6	1.964e5	3.266e5	3.234e5	4.422e5	5.510e5	7.028e5	2.704e5	4.190e5	4.052e5	6.651e5	6.371e5	7.634e5
PRT	A6ZI44	Fructose-bisphosphate aldolase OS=Mus musculus OX=10090 GN=Aldoa PE=1 SV=1	null	null	Mouse_09-2020	null	[MS,MS:1001208,SEQUEST,]	97.04	39.660	null	null	0.19	5.415e5	16.56	16.56	6.451e5	40.29	40.29	5.164e5	25.16	25.16	2.498e5	2.024e5	1.012e5	5.094e5	4.604e5	5.586e5	1.092e5	1.880e5	1.898e5	3.512e5	5.564e5	4.248e5	1.372e5	1.542e5	2.168e5	3.945e5	3.788e5	4.591e5
PRT	P63276	40S ribosomal protein S17 OS=Mus musculus OX=10090 GN=Rps17 PE=1 SV=2	null	null	Mouse_09-2020	null	[MS,MS:1001208,SEQUEST,]	132.89	41.241	null	null	0.59	5.448e5	65.74	65.74	4.081e5	67.13	67.13	7.328e5	38.70	38.70	1.783e5	2.426e5	9.491e4	1.065e6	3.889e5	2.433e5	5.111e4	6.301e4	6.982e4	2.893e5	4.391e5	4.622e5	1.122e5	2.678e5	1.174e5	6.553e5	4.238e5	4.398e5
PRT	O09131	Glutathione S-transferase omega-1 OS=Mus musculus OX=10090 GN=Gsto1 PE=1 SV=2	null	null	Mouse_09-2020	null	[MS,MS:1001208,SEQUEST,]	137.96	36.399	null	null	0.28	3.136e5	45.66	45.66	4.015e5	42.56	42.56	3.760e5	43.61	43.61	1.255e5	1.164e5	5.073e4	5.370e5	2.990e5	3.257e5	8.734e4	9.908e4	7.445e4	2.146e5	3.418e5	3.699e5	7.809e4	5.928e4	1.715e5	2.827e5	2.922e5	3.687e5
PRT	A0A2R8VK72	Methyltransferase-like 7A1 OS=Mus musculus OX=10090 GN=Mettl7a1 PE=1 SV=1	null	null	Mouse_09-2020	null	[MS,MS:1001208,SEQUEST,]	106.12	41.426	null	null	0.33	6.376e5	48.06	48.06	8.601e5	42.81	42.81	9.093e5	33.79	33.79	2.178e5	2.403e5	6.653e4	9.693e5	5.264e5	6.524e5	9.007e4	2.399e5	2.360e5	6.014e5	5.278e5	6.074e5	2.812e5	1.642e5	5.476e5	6.293e5	6.111e5	6.199e5
PRT	Q8VDN2	Sodium/potassium-transporting ATPase subunit alpha-1 OS=Mus musculus OX=10090 GN=Atp1a1 PE=1 SV=1	null	null	Mouse_09-2020	null	[MS,MS:1001208,SEQUEST,]	52.28	25.932	null	null	0.09	4.683e5	20.86	20.86	5.036e5	36.66	36.66	3.897e5	46.06	46.06	3.064e5	1.781e5	9.512e4	3.197e5	2.416e5	6.249e5	1.679e5	2.898e5	1.125e5	1.757e5	1.318e5	4.263e5	1.852e5	1.769e5	8.210e4	6.128e5	1.548e5	1.697e5
PRT	Q99KR3	Endoribonuclease LACTB2 OS=Mus musculus OX=10090 GN=Lactb2 PE=1 SV=1	null	null	Mouse_09-2020	null	[MS,MS:1001208,SEQUEST,]	48.09	28.912	null	null	0.23	1.455e6	21.43	21.43	1.348e6	29.48	29.48	1.499e6	15.08	15.08	5.205e5	5.429e5	3.013e5	1.341e6	1.044e6	1.037e6	3.280e5	3.765e5	3.488e5	9.535e5	7.861e5	1.009e6	4.522e5	3.953e5	6.866e5	1.236e6	9.728e5	9.761e5
PRT	Q9WU19	Hydroxyacid oxidase 1 OS=Mus musculus OX=10090 GN=Hao1 PE=1 SV=1	null	null	Mouse_09-2020	null	[MS,MS:1001208,SEQUEST,]	57.87	27.921	null	null	0.20	4.331e5	24.31	24.31	8.617e5	13.40	13.40	4.148e5	22.52	22.52	1.759e5	1.671e5	8.403e4	5.237e5	3.194e5	4.330e5	2.087e5	3.610e5	2.467e5	3.532e5	4.140e5	4.900e5	1.986e5	1.143e5	1.677e5	2.684e5	2.661e5	2.460e5
PRT	Q64471	Glutathione S-transferase theta-1 OS=Mus musculus OX=10090 GN=Gstt1 PE=1 SV=4	null	null	Mouse_09-2020	null	[MS,MS:1001208,SEQUEST,]	42.07	34.454	null	null	0.18	1.112e6	24.95	24.95	1.035e6	19.11	19.11	8.718e5	35.29	35.29	4.817e5	6.509e5	2.905e5	6.801e5	6.442e5	1.190e6	2.459e5	4.641e5	3.256e5	5.294e5	4.185e5	5.943e5	3.468e5	2.062e5	2.568e5	6.609e5	7.878e5	7.987e5
PRT	Q3U3J1	2-oxoisovalerate dehydrogenase subunit alpha OS=Mus musculus OX=10090 GN=Bckdha PE=1 SV=1	null	null	Mouse_09-2020	null	[MS,MS:1001208,SEQUEST,]	49.44	26.391	null	null	0.19	4.663e5	19.85	19.85	4.898e5	12.56	12.56	5.089e5	9.38	9.38	2.316e5	1.479e5	9.046e4	3.678e5	2.187e5	6.127e5	1.141e5	1.786e5	1.243e5	2.474e5	2.451e5	3.301e5	1.941e5	1.929e5	1.863e5	4.585e5	2.714e5	2.994e5
PRT	Q93092	Transaldolase OS=Mus musculus OX=10090 GN=Taldo1 PE=1 SV=2	null	null	Mouse_09-2020	null	[MS,MS:1001208,SEQUEST,]	15.81	21.929	null	null	0.20	2.302e5	16.91	16.91	2.233e5	26.59	26.59	2.121e5	21.05	21.05	1.409e5	7.117e4	5.119e4	1.861e5	1.338e5	2.040e5	5.413e4	7.207e4	6.449e4	9.074e4	1.674e5	2.104e5	6.933e4	5.740e4	6.437e4	1.957e5	1.471e5	1.693e5
PRT	P07309	Transthyretin OS=Mus musculus OX=10090 GN=Ttr PE=1 SV=1	null	null	Mouse_09-2020	null	[MS,MS:1001208,SEQUEST,]	38.92	34.039	null	null	0.62	2.622e5	52.56	52.56	4.547e5	18.16	18.16	3.252e5	55.46	55.46	1.534e5	9.250e4	4.030e4	1.448e5	1.779e5	6.300e5	1.506e5	1.553e5	1.117e5	1.981e5	1.472e5	3.622e5	7.134e4	7.687e4	1.483e5	6.895e5	1.531e5	2.494e5
PRT	Q6ZWN5	40S ribosomal protein S9 OS=Mus musculus OX=10090 GN=Rps9 PE=1 SV=3	null	null	Mouse_09-2020	null	[MS,MS:1001208,SEQUEST,]	10.91	16.303	null	null	0.37	8.123e5	26.81	26.81	7.725e5	34.48	34.48	5.326e5	38.18	38.18	3.701e5	3.307e5	1.835e5	3.261e5	3.463e5	8.820e5	2.487e5	3.519e5	2.675e5	2.774e5	1.453e5	4.605e5	3.428e5	2.596e5	1.530e5	4.321e5	3.154e5	2.726e5
PRT	P42669	Transcriptional activator protein Pur-alpha OS=Mus musculus OX=10090 GN=Pura PE=1 SV=1	null	null	Mouse_09-2020	null	[MS,MS:1001208,SEQUEST,]	22.35	23.836	null	null	0.17	2.921e5	26.22	26.22	4.808e5	23.24	23.24	4.494e5	27.12	27.12	1.160e5	1.216e5	6.106e4	2.120e5	2.941e5	2.710e5	1.009e5	1.420e5	1.636e5	2.306e5	2.990e5	2.952e5	1.487e5	9.303e4	1.926e5	2.101e5	2.564e5	2.982e5
PRT	Q8VCH0	3-ketoacyl-CoA thiolase B, peroxisomal OS=Mus musculus OX=10090 GN=Acaa1b PE=1 SV=1	null	null	Mouse_09-2020	null	[MS,MS:1001208,SEQUEST,]	1502.73	213.871	null	null	0.40	9.838e6	15.70	15.70	5.502e6	48.61	48.61	9.149e6	36.54	36.54	3.681e6	4.305e6	1.644e6	7.695e6	7.044e6	9.523e6	1.408e6	1.739e6	1.644e6	5.791e6	3.344e6	3.513e6	2.072e6	1.968e6	3.884e6	7.393e6	7.141e6	8.928e6
PRT	P68372	Tubulin beta-4B chain OS=Mus musculus OX=10090 GN=Tubb4b PE=1 SV=1	null	null	Mouse_09-2020	null	[MS,MS:1001208,SEQUEST,]	882.54	144.951	null	null	0.47	6.028e6	21.96	21.96	5.939e6	17.75	17.75	5.794e6	10.67	10.67	2.513e6	2.449e6	8.903e5	6.351e6	3.882e6	5.809e6	1.032e6	2.042e6	1.792e6	2.739e6	2.783e6	3.965e6	1.927e6	1.921e6	2.737e6	4.793e6	2.956e6	3.980e6
PRT	Q61696	Heat shock 70 kDa protein 1A OS=Mus musculus OX=10090 GN=Hspa1a PE=1 SV=2	null	null	Mouse_09-2020	null	[MS,MS:1001208,SEQUEST,]	333.51	75.592	null	null	0.20	3.137e5	35.14	35.14	2.514e5	59.65	59.65	3.076e5	20.29	20.29	1.678e5	1.087e5	8.285e4	1.934e5	3.003e5	1.672e5	4.430e4	6.144e4	6.226e4	1.191e5	3.002e5	3.190e5	1.144e5	9.552e4	9.311e4	2.017e5	2.155e5	1.943e5
PRT	Q9DCG6	Phenazine biosynthesis-like domain-containing protein 1 OS=Mus musculus OX=10090 GN=Pbld1 PE=1 SV=2	null	null	Mouse_09-2020	null	[MS,MS:1001208,SEQUEST,]	256.94	65.973	null	null	0.45	7.699e5	9.39	9.39	7.021e5	12.38	12.38	8.251e5	20.16	20.16	3.458e5	3.014e5	1.633e5	5.742e5	3.961e5	8.334e5	1.924e5	2.457e5	2.143e5	3.920e5	3.226e5	4.820e5	2.207e5	2.520e5	2.817e5	9.164e5	4.745e5	6.504e5
PRT	Q3UEP4	UDP-glucuronosyltransferase OS=Mus musculus OX=10090 GN=Ugt2b36 PE=1 SV=1	null	null	Mouse_09-2020	null	[MS,MS:1001208,SEQUEST,]	229.09	62.559	null	null	0.24	1.593e6	32.85	32.85	2.137e6	37.58	37.58	1.617e6	36.15	36.15	1.063e6	6.119e5	3.203e5	1.020e6	7.399e5	2.738e6	6.874e5	9.074e5	7.103e5	6.156e5	3.570e5	1.275e6	8.215e5	5.862e5	3.726e5	1.600e6	7.856e5	5.779e5
PRT	P63158	High mobility group protein B1 OS=Mus musculus OX=10090 GN=Hmgb1 PE=1 SV=2	null	null	Mouse_09-2020	null	[MS,MS:1001208,SEQUEST,]	115.61	47.746	null	null	0.34	1.200e6	17.24	17.24	1.382e6	26.46	26.46	1.142e6	32.02	32.02	5.649e5	4.728e5	2.740e5	7.050e5	8.746e5	9.479e5	2.780e5	3.675e5	4.363e5	7.263e5	8.702e5	8.481e5	3.680e5	3.077e5	4.773e5	7.143e5	7.700e5	1.176e6
PRT	Q8VCC2	Liver carboxylesterase 1 OS=Mus musculus OX=10090 GN=Ces1 PE=1 SV=1	null	null	Mouse_09-2020	null	[MS,MS:1001208,SEQUEST,]	97.46	34.848	null	null	0.17	9.351e5	40.43	40.43	8.392e5	64.49	64.49	6.927e5	32.03	32.03	4.870e5	3.329e5	2.265e5	2.994e5	2.773e5	1.161e6	3.959e5	4.646e5	4.080e5	2.257e5	8.864e4	2.855e5	2.938e5	3.554e5	2.040e5	5.626e5	4.098e5	2.974e5
PRT	Q8BWQ1	UDP-glucuronosyltransferase 2A3 OS=Mus musculus OX=10090 GN=Ugt2a3 PE=1 SV=1	null	null	Mouse_09-2020	null	[MS,MS:1001208,SEQUEST,]	72.38	41.012	null	null	0.15	1.585e6	22.67	22.67	1.203e6	32.67	32.67	1.605e6	22.91	22.91	1.023e6	6.519e5	2.787e5	1.592e6	7.534e5	1.487e6	1.869e5	4.787e5	2.962e5	5.876e5	2.885e5	9.628e5	5.949e5	4.361e5	5.864e5	1.783e6	9.432e5	6.125e5
PRT	Q9CZS1	Aldehyde dehydrogenase X, mitochondrial OS=Mus musculus OX=10090 GN=Aldh1b1 PE=1 SV=1	null	null	Mouse_09-2020	null	[MS,MS:1001208,SEQUEST,]	120.56	40.635	null	null	0.16	6.162e5	15.20	15.20	5.804e5	35.20	35.20	8.695e5	23.52	23.52	2.722e5	2.580e5	9.382e4	4.298e5	4.189e5	7.173e5	8.550e4	1.778e5	1.408e5	2.808e5	3.862e5	6.050e5	1.976e5	2.482e5	4.093e5	7.027e5	5.170e5	7.043e5
PRT	P19536	Cytochrome c oxidase subunit 5B, mitochondrial OS=Mus musculus OX=10090 GN=Cox5b PE=1 SV=1	null	null	Mouse_09-2020	null	[MS,MS:1001208,SEQUEST,]	287.12	45.083	null	null	0.36	2.315e6	20.11	20.11	1.904e6	15.26	15.26	1.920e6	9.65	9.65	1.097e6	8.298e5	5.664e5	1.302e6	1.458e6	3.063e6	6.034e5	6.346e5	5.611e5	8.505e5	6.535e5	1.142e6	7.062e5	6.602e5	6.713e5	1.575e6	9.766e5	1.326e6
PRT	P97461	40S ribosomal protein S5 OS=Mus musculus OX=10090 GN=Rps5 PE=1 SV=3	null	null	Mouse_09-2020	null	[MS,MS:1001208,SEQUEST,]	52.05	29.263	null	null	0.12	1.045e6	49.77	49.77	3.154e5	31.86	31.86	6.519e5	20.14	20.14	5.461e5	3.710e5	4.227e5	7.101e5	1.021e6	4.076e5	6.913e4	8.854e4	1.259e5	1.672e5	9.491e4	2.940e5	3.117e5	2.054e5	2.696e5	4.303e5	3.634e5	3.830e5
PRT	P12787	Cytochrome c oxidase subunit 5A, mitochondrial OS=Mus musculus OX=10090 GN=Cox5a PE=1 SV=2	null	null	Mouse_09-2020	null	[MS,MS:1001208,SEQUEST,]	222.72	32.186	null	null	0.34	5.003e6	16.58	16.58	5.397e6	34.72	34.72	5.122e6	21.23	21.23	2.447e6	1.696e6	9.277e5	3.871e6	4.228e6	4.920e6	9.536e5	1.533e6	1.330e6	3.123e6	4.042e6	4.243e6	1.437e6	1.373e6	2.041e6	4.410e6	3.230e6	4.412e6
PRT	O35459	Delta(3,5)-Delta(2,4)-dienoyl-CoA isomerase, mitochondrial OS=Mus musculus OX=10090 GN=Ech1 PE=1 SV=1	null	null	Mouse_09-2020	null	[MS,MS:1001208,SEQUEST,]	224.09	36.226	null	null	0.19	5.779e5	23.53	23.53	6.016e5	39.87	39.87	8.316e5	26.97	26.97	2.433e5	2.079e5	8.338e4	5.535e5	4.897e5	6.196e5	1.317e5	1.822e5	1.781e5	3.477e5	5.624e5	3.936e5	1.713e5	2.424e5	4.191e5	5.488e5	5.011e5	5.882e5
PRT	Q64105	Sepiapterin reductase OS=Mus musculus OX=10090 GN=Spr PE=1 SV=1	null	null	Mouse_09-2020	null	[MS,MS:1001208,SEQUEST,]	179.11	34.069	null	null	0.29	1.253e6	8.23	8.23	1.155e6	15.22	15.22	1.337e6	12.19	12.19	6.156e5	5.630e5	2.523e5	8.903e5	7.303e5	1.248e6	2.430e5	3.820e5	3.563e5	5.463e5	4.468e5	8.588e5	4.257e5	4.954e5	4.514e5	1.181e6	7.265e5	9.614e5
PRT	Q99MZ7	Peroxisomal trans-2-enoyl-CoA reductase OS=Mus musculus OX=10090 GN=Pecr PE=1 SV=1	null	null	Mouse_09-2020	null	[MS,MS:1001208,SEQUEST,]	154.34	29.986	null	null	0.23	1.298e6	24.70	24.70	1.116e6	17.09	17.09	1.292e6	23.51	23.51	5.634e5	5.546e5	3.526e5	6.254e5	8.994e5	1.154e6	2.859e5	3.320e5	4.210e5	4.810e5	5.262e5	7.631e5	4.503e5	4.643e5	4.994e5	5.881e5	6.479e5	8.767e5
PRT	Q9D0M3	Cytochrome c1, heme protein, mitochondrial OS=Mus musculus OX=10090 GN=Cyc1 PE=1 SV=1	null	null	Mouse_09-2020	null	[MS,MS:1001208,SEQUEST,]	182.53	32.613	null	null	0.24	1.689e6	10.44	10.44	1.611e6	31.05	31.05	1.994e6	13.84	13.84	9.116e5	7.221e5	2.828e5	1.245e6	1.026e6	1.725e6	3.737e5	6.665e5	3.810e5	8.040e5	6.074e5	1.913e6	7.725e5	6.528e5	7.638e5	1.855e6	8.992e5	9.650e5
PRT	Q61171	Peroxiredoxin-2 OS=Mus musculus OX=10090 GN=Prdx2 PE=1 SV=3	null	null	Mouse_09-2020	null	[MS,MS:1001208,SEQUEST,]	217.57	40.571	null	null	0.33	1.618e6	10.96	10.96	2.094e6	16.41	16.41	1.758e6	7.32	7.32	8.655e5	5.870e5	3.533e5	1.090e6	8.650e5	1.720e6	7.196e5	7.185e5	5.104e5	9.259e5	7.388e5	1.500e6	5.356e5	5.838e5	6.949e5	1.362e6	9.991e5	1.067e6
PRT	A0A140T8T4	60S ribosomal protein L9 OS=Mus musculus OX=10090 GN=Rpl9-ps6 PE=3 SV=1	null	null	Mouse_09-2020	null	[MS,MS:1001208,SEQUEST,]	94.03	31.748	null	null	0.28	9.392e5	23.43	23.43	7.938e5	9.05	9.05	8.029e5	24.49	24.49	4.221e5	4.024e5	2.765e5	5.857e5	6.235e5	7.709e5	2.060e5	2.787e5	2.540e5	3.018e5	3.930e5	5.556e5	3.358e5	3.554e5	2.334e5	5.604e5	4.844e5	4.470e5
PRT	Q9DD20	Methyltransferase-like protein 7B OS=Mus musculus OX=10090 GN=Mettl7b PE=1 SV=2	null	null	Mouse_09-2020	null	[MS,MS:1001208,SEQUEST,]	102.05	22.699	null	null	0.22	1.281e6	19.53	19.53	1.341e6	35.09	35.09	1.056e6	26.62	26.62	6.543e5	5.641e5	2.417e5	8.458e5	5.218e5	1.475e6	4.724e5	6.155e5	4.719e5	4.473e5	3.105e5	6.948e5	5.237e5	3.999e5	2.983e5	9.518e5	5.625e5	4.872e5
PRT	Q9D8N0	Elongation factor 1-gamma OS=Mus musculus OX=10090 GN=Eef1g PE=1 SV=3	null	null	Mouse_09-2020	null	[MS,MS:1001208,SEQUEST,]	104.26	22.070	null	null	0.12	6.826e5	16.28	16.28	7.004e5	12.74	12.74	5.476e5	30.23	30.23	3.992e5	2.527e5	1.135e5	5.440e5	3.308e5	7.110e5	1.785e5	2.759e5	1.997e5	2.254e5	3.122e5	5.161e5	2.922e5	2.877e5	1.964e5	5.239e5	2.695e5	2.851e5
PRT	A0A494B909	Peroxisomal 2,4-dienoyl-CoA reductase OS=Mus musculus OX=10090 GN=Decr2 PE=1 SV=1	null	null	Mouse_09-2020	null	[MS,MS:1001208,SEQUEST,]	85.77	22.091	null	null	0.15	9.666e5	14.02	14.02	7.091e5	28.24	28.24	6.350e5	15.38	15.38	4.873e5	3.504e5	2.098e5	5.183e5	5.849e5	9.912e5	1.963e5	3.097e5	2.278e5	2.978e5	1.864e5	3.296e5	2.482e5	2.222e5	1.885e5	5.000e5	3.884e5	3.559e5
PRT	Q8BGA8	Acyl-coenzyme A synthetase ACSM5, mitochondrial OS=Mus musculus OX=10090 GN=Acsm5 PE=1 SV=1	null	null	Mouse_09-2020	null	[MS,MS:1001208,SEQUEST,]	128.13	31.599	null	null	0.11	4.173e5	13.53	13.53	4.960e5	29.79	29.79	4.722e5	10.05	10.05	2.010e5	1.582e5	6.030e4	3.495e5	2.690e5	4.167e5	6.257e4	1.719e5	1.418e5	2.799e5	2.051e5	3.516e5	1.476e5	1.269e5	1.803e5	4.446e5	2.654e5	3.167e5
PRT	Q91X34	Bile acid-CoA:amino acid N-acyltransferase OS=Mus musculus OX=10090 GN=Baat PE=1 SV=1	null	null	Mouse_09-2020	null	[MS,MS:1001208,SEQUEST,]	82.66	24.752	null	null	0.18	6.272e5	33.42	33.42	8.818e5	17.46	17.46	7.002e5	24.12	24.12	2.602e5	2.804e5	1.626e5	3.340e5	3.350e5	1.066e6	2.289e5	2.661e5	2.662e5	4.905e5	4.276e5	5.188e5	1.732e5	2.209e5	2.783e5	3.792e5	4.430e5	5.018e5
PRT	F8WHP8	ATP synthase membrane subunit f OS=Mus musculus OX=10090 GN=Atp5j2 PE=1 SV=1	null	null	Mouse_09-2020	null	[MS,MS:1001208,SEQUEST,]	35.70	14.096	null	null	0.42	1.155e6	22.68	22.68	1.161e6	28.84	28.84	1.130e6	36.35	36.35	6.472e5	4.811e5	2.144e5	7.014e5	6.270e5	1.678e6	2.911e5	4.557e5	3.887e5	4.856e5	2.277e5	8.180e5	5.901e5	5.578e5	3.414e5	1.282e6	4.623e5	4.895e5
PRT	Q8K157	Galactose mutarotase OS=Mus musculus OX=10090 GN=Galm PE=1 SV=1	null	null	Mouse_09-2020	null	[MS,MS:1001208,SEQUEST,]	65.85	34.198	null	null	0.21	6.124e5	16.44	16.44	7.541e5	29.92	29.92	6.046e5	11.64	11.64	2.881e5	1.981e5	9.664e4	5.630e5	3.885e5	6.896e5	1.978e5	3.533e5	2.198e5	3.736e5	1.902e5	3.782e5	2.160e5	1.847e5	2.225e5	5.471e5	4.188e5	3.586e5
PRT	P47199	Quinone oxidoreductase OS=Mus musculus OX=10090 GN=Cryz PE=1 SV=1	null	null	Mouse_09-2020	null	[MS,MS:1001208,SEQUEST,]	77.91	32.337	null	null	0.25	5.600e5	25.56	25.56	5.661e5	24.44	24.44	6.303e5	15.65	15.65	3.141e5	2.137e5	1.134e5	3.193e5	2.812e5	8.296e5	1.458e5	2.459e5	1.681e5	2.833e5	1.544e5	3.289e5	2.071e5	2.172e5	1.685e5	5.995e5	3.245e5	4.044e5
PRT	Q91XF0	Pyridoxine-5'-phosphate oxidase OS=Mus musculus OX=10090 GN=Pnpo PE=1 SV=1	null	null	Mouse_09-2020	null	[MS,MS:1001208,SEQUEST,]	66.92	27.922	null	null	0.26	1.262e6	23.09	23.09	1.456e6	33.43	33.43	1.239e6	34.96	34.96	6.318e5	3.951e5	2.313e5	1.121e6	1.179e6	1.212e6	3.877e5	4.544e5	3.362e5	6.820e5	1.227e6	1.050e6	3.535e5	3.364e5	4.610e5	1.141e6	7.365e5	1.414e6
PRT	O55142	60S ribosomal protein L35a OS=Mus musculus OX=10090 GN=Rpl35a PE=1 SV=2	null	null	Mouse_09-2020	null	[MS,MS:1001208,SEQUEST,]	9.71	12.576	null	null	0.37	1.653e6	20.71	20.71	1.750e6	31.93	31.93	1.669e6	15.23	15.23	6.746e5	6.216e5	4.163e5	1.284e6	1.493e6	1.591e6	3.393e5	6.794e5	3.690e5	1.138e6	1.112e6	1.108e6	5.855e5	4.744e5	5.071e5	1.539e6	8.975e5	1.246e6
PRT	Q7TNG8	Probable D-lactate dehydrogenase, mitochondrial OS=Mus musculus OX=10090 GN=Ldhd PE=1 SV=1	null	null	Mouse_09-2020	null	[MS,MS:1001208,SEQUEST,]	151.95	28.840	null	null	0.15	3.648e5	28.05	28.05	4.361e5	42.86	42.86	4.010e5	40.08	40.08	1.575e5	9.363e4	4.654e4	3.137e5	2.926e5	4.063e5	7.128e4	1.161e5	8.218e4	2.437e5	3.393e5	4.365e5	5.252e4	9.986e4	1.744e5	3.162e5	2.544e5	3.779e5
PRT	O35423	Serine--pyruvate aminotransferase, mitochondrial OS=Mus musculus OX=10090 GN=Agxt PE=1 SV=3	null	null	Mouse_09-2020	null	[MS,MS:1001208,SEQUEST,]	61.80	24.691	null	null	0.14	5.913e5	23.38	23.38	5.192e5	39.10	39.10	4.673e5	47.72	47.72	3.488e5	2.992e5	1.409e5	3.427e5	3.087e5	4.916e5	1.751e5	2.643e5	1.626e5	1.946e5	8.038e4	3.096e5	2.415e5	3.525e5	1.329e5	4.156e5	2.524e5	2.664e5
PRT	Q9D0F3	Protein ERGIC-53 OS=Mus musculus OX=10090 GN=Lman1 PE=1 SV=1	null	null	Mouse_09-2020	null	[MS,MS:1001208,SEQUEST,]	58.49	26.640	null	null	0.12	5.517e5	43.85	43.85	6.991e5	13.90	13.90	5.740e5	12.75	12.75	2.093e5	1.460e5	1.321e5	8.566e5	3.695e5	5.111e5	1.433e5	2.368e5	2.020e5	3.146e5	3.646e5	4.605e5	1.978e5	1.979e5	2.897e5	4.871e5	3.145e5	3.207e5
PRT	H3BK03	Serum paraoxonase/arylesterase 1 (Fragment) OS=Mus musculus OX=10090 GN=Pon1 PE=1 SV=9	null	null	Mouse_09-2020	null	[MS,MS:1001208,SEQUEST,]	67.70	25.386	null	null	0.28	7.797e5	18.39	18.39	8.162e5	22.01	22.01	6.357e5	29.89	29.89	3.869e5	3.574e5	1.848e5	5.297e5	3.417e5	7.555e5	2.515e5	3.335e5	2.853e5	3.080e5	2.605e5	4.710e5	3.173e5	3.284e5	2.633e5	4.392e5	3.295e5	3.376e5
PRT	P68040	Receptor of activated protein C kinase 1 OS=Mus musculus OX=10090 GN=Rack1 PE=1 SV=3	null	null	Mouse_09-2020	null	[MS,MS:1001208,SEQUEST,]	94.60	34.709	null	null	0.24	8.492e5	18.55	18.55	8.962e5	35.07	35.07	7.760e5	38.38	38.38	4.185e5	3.195e5	1.836e5	5.469e5	3.317e5	9.175e5	2.541e5	4.406e5	4.246e5	3.301e5	2.594e5	6.065e5	3.761e5	3.850e5	2.623e5	3.037e5	3.788e5	5.340e5
PRT	A0A1L1SSF8	RIKEN cDNA 4931406C07 gene OS=Mus musculus OX=10090 GN=4931406C07Rik PE=1 SV=1	null	null	Mouse_09-2020	null	[MS,MS:1001208,SEQUEST,]	69.59	29.517	null	null	0.17	9.691e5	12.91	12.91	8.325e5	26.33	26.33	8.023e5	26.50	26.50	5.250e5	4.252e5	1.894e5	6.452e5	4.943e5	9.936e5	1.319e5	2.984e5	2.361e5	4.189e5	3.744e5	3.799e5	2.861e5	2.453e5	3.031e5	6.102e5	6.510e5	7.788e5
PRT	Q60597	2-oxoglutarate dehydrogenase, mitochondrial OS=Mus musculus OX=10090 GN=Ogdh PE=1 SV=3	null	null	Mouse_09-2020	null	[MS,MS:1001208,SEQUEST,]	26.53	16.674	null	null	0.06	2.222e5	10.43	10.43	2.535e5	27.74	27.74	2.136e5	26.75	26.75	1.039e5	7.825e4	4.732e4	1.486e5	1.418e5	2.596e5	6.518e4	6.543e4	7.209e4	1.358e5	1.849e5	1.727e5	4.551e4	7.168e4	6.654e4	1.787e5	1.319e5	1.802e5
PRT	P62267	40S ribosomal protein S23 OS=Mus musculus OX=10090 GN=Rps23 PE=1 SV=3	null	null	Mouse_09-2020	null	[MS,MS:1001208,SEQUEST,]	34.03	18.852	null	null	0.34	5.529e5	16.78	16.78	5.602e5	24.29	24.29	4.542e5	18.16	18.16	2.428e5	2.237e5	9.597e4	3.991e5	4.577e5	6.404e5	1.257e5	2.741e5	1.642e5	2.157e5	3.742e5	3.703e5	1.491e5	1.525e5	1.425e5	3.413e5	3.036e5	3.478e5
PRT	H7BWY3	Alanine--glyoxylate aminotransferase 2, mitochondrial OS=Mus musculus OX=10090 GN=Agxt2 PE=1 SV=1	null	null	Mouse_09-2020	null	[MS,MS:1001208,SEQUEST,]	57.66	23.204	null	null	0.14	1.029e6	18.89	18.89	1.168e6	26.07	26.07	9.710e5	23.06	23.06	5.113e5	3.837e5	2.261e5	4.949e5	6.026e5	1.193e6	4.184e5	4.895e5	3.651e5	4.385e5	3.175e5	7.082e5	4.164e5	4.016e5	2.790e5	8.238e5	5.499e5	4.593e5
PRT	E9PUY9	Enoyl-CoA delta isomerase 2 (Fragment) OS=Mus musculus OX=10090 GN=Eci2 PE=1 SV=1	null	null	Mouse_09-2020	null	[MS,MS:1001208,SEQUEST,]	69.04	30.562	null	null	0.30	3.729e5	27.66	27.66	3.387e5	12.10	12.10	3.964e5	19.29	19.29	1.210e5	1.366e5	7.789e4	4.386e5	2.221e5	4.441e5	9.079e4	1.101e5	7.930e4	1.638e5	1.780e5	2.425e5	1.140e5	1.347e5	1.463e5	3.259e5	2.836e5	3.235e5
PRT	Q99LC3	NADH dehydrogenase [ubiquinone] 1 alpha subcomplex subunit 10, mitochondrial OS=Mus musculus OX=10090 GN=Ndufa10 PE=1 SV=1	null	null	Mouse_09-2020	null	[MS,MS:1001208,SEQUEST,]	109.72	29.623	null	null	0.17	3.342e5	67.41	67.41	7.615e5	30.93	30.93	5.159e5	65.30	65.30	5.637e4	1.510e5	5.716e4	6.108e5	2.685e5	1.695e5	8.081e4	2.242e5	2.166e5	3.523e5	4.078e5	5.186e5	1.882e5	8.193e4	5.411e5	3.638e5	2.761e5	3.238e5
PRT	Q91X52	L-xylulose reductase OS=Mus musculus OX=10090 GN=Dcxr PE=1 SV=2	null	null	Mouse_09-2020	null	[MS,MS:1001208,SEQUEST,]	54.51	24.973	null	null	0.23	5.298e5	8.18	8.18	5.018e5	37.68	37.68	4.551e5	36.55	36.55	2.634e5	2.260e5	1.068e5	3.988e5	2.813e5	5.264e5	1.097e5	2.920e5	1.744e5	2.277e5	2.136e5	1.817e5	1.423e5	1.136e5	1.733e5	4.099e5	3.476e5	5.390e5
PRT	P14131	40S ribosomal protein S16 OS=Mus musculus OX=10090 GN=Rps16 PE=1 SV=4	null	null	Mouse_09-2020	null	[MS,MS:1001208,SEQUEST,]	35.85	24.612	null	null	0.35	9.824e5	21.51	21.51	8.398e5	26.27	26.27	9.242e5	27.51	27.51	5.723e5	4.246e5	2.394e5	5.099e5	5.440e5	8.615e5	1.427e5	3.361e5	2.881e5	2.736e5	4.661e5	5.157e5	3.217e5	4.093e5	2.561e5	5.251e5	5.013e5	6.066e5
PRT	D3Z253	Aspartate dehydrogenase domain-containing protein (Fragment) OS=Mus musculus OX=10090 GN=Aspdh PE=1 SV=8	null	null	Mouse_09-2020	null	[MS,MS:1001208,SEQUEST,]	100.48	27.098	null	null	0.45	4.119e5	16.31	16.31	3.964e5	32.60	32.60	5.028e5	35.04	35.04	2.372e5	1.319e5	9.236e4	2.788e5	2.930e5	3.526e5	5.201e4	1.203e5	1.039e5	1.863e5	2.631e5	2.931e5	8.830e4	1.048e5	1.770e5	5.974e5	3.066e5	3.879e5
PRT	A0A1L1SV25	Alpha-actinin-4 OS=Mus musculus OX=10090 GN=Actn4 PE=1 SV=1	null	null	Mouse_09-2020	null	[MS,MS:1001208,SEQUEST,]	49.54	26.589	null	null	0.08	2.204e5	21.19	21.19	2.745e5	16.63	16.63	2.216e5	13.33	13.33	1.460e5	6.970e4	4.145e4	1.645e5	1.388e5	2.977e5	5.780e4	1.023e5	9.167e4	1.287e5	1.071e5	1.811e5	8.485e4	9.191e4	8.130e4	2.027e5	1.141e5	1.299e5
PRT	Q922I7	Polypyrimidine tract-binding protein 1 OS=Mus musculus OX=10090 GN=Ptbp1 PE=1 SV=1	null	null	Mouse_09-2020	null	[MS,MS:1001208,SEQUEST,]	65.69	26.802	null	null	0.13	4.954e5	34.42	34.42	5.114e5	14.92	14.92	4.886e5	5.91	5.91	2.037e5	1.177e5	7.914e4	4.582e5	3.596e5	7.972e5	1.468e5	2.404e5	1.420e5	1.916e5	2.340e5	3.417e5	1.670e5	1.620e5	2.122e5	4.045e5	2.698e5	2.867e5
PRT	Q60864	Stress-induced-phosphoprotein 1 OS=Mus musculus OX=10090 GN=Stip1 PE=1 SV=1	null	null	Mouse_09-2020	null	[MS,MS:1001208,SEQUEST,]	42.30	20.658	null	null	0.17	3.128e5	27.50	27.50	4.231e5	22.87	22.87	3.030e5	19.04	19.04	1.455e5	1.247e5	4.633e4	3.799e5	2.115e5	2.912e5	7.403e4	1.619e5	1.032e5	2.131e5	2.408e5	2.716e5	9.664e4	8.408e4	1.142e5	2.829e5	2.371e5	1.926e5
PRT	Q9Z1P6	NADH dehydrogenase [ubiquinone] 1 alpha subcomplex subunit 7 OS=Mus musculus OX=10090 GN=Ndufa7 PE=1 SV=3	null	null	Mouse_09-2020	null	[MS,MS:1001208,SEQUEST,]	21.62	22.548	null	null	0.44	4.045e5	23.44	23.44	4.990e5	34.08	34.08	3.950e5	28.77	28.77	1.768e5	1.694e5	8.565e4	2.899e5	3.357e5	2.552e5	9.899e4	1.765e5	1.382e5	3.073e5	4.075e5	3.284e5	1.301e5	8.485e4	1.616e5	2.375e5	2.941e5	3.074e5
PRT	A0A494B923	3'-phosphoadenosine-5'-phosphosulfate synthase OS=Mus musculus OX=10090 GN=Papss2 PE=1 SV=1	null	null	Mouse_09-2020	null	[MS,MS:1001208,SEQUEST,]	13.82	17.240	null	null	0.10	1.260e5	33.37	33.37	1.375e5	73.73	73.73	1.462e5	44.95	44.95	4.480e4	2.803e4	2.218e4	1.187e5	1.154e5	1.435e5	1.061e4	2.760e4	2.811e4	1.268e5	1.695e5	1.302e5	1.873e4	4.660e4	5.749e4	1.242e5	9.043e4	1.659e5
PRT	P00920	Carbonic anhydrase 2 OS=Mus musculus OX=10090 GN=Ca2 PE=1 SV=4	null	null	Mouse_09-2020	null	[MS,MS:1001208,SEQUEST,]	19.75	19.699	null	null	0.36	2.307e5	74.08	74.08	2.076e5	71.58	71.58	7.240e4	96.44	96.44	1.488e5	2.633e4	null	1.747e5	1.846e4	3.767e5	1.368e5	1.251e5	6.817e4	2.972e4	3.102e4	1.225e5	1.349e4	5.424e4	5.237e4	2.456e5	2.455e3	1.814e4
PRT	P14824	Annexin A6 OS=Mus musculus OX=10090 GN=Anxa6 PE=1 SV=3	null	null	Mouse_09-2020	null	[MS,MS:1001208,SEQUEST,]	17.18	21.808	null	null	0.10	2.200e5	32.25	32.25	1.720e5	51.91	51.91	1.393e5	40.42	40.42	9.717e4	9.237e4	6.087e4	1.159e5	7.760e4	2.773e5	2.201e4	1.124e5	7.214e4	8.451e4	4.146e4	1.032e5	7.072e4	9.014e4	5.868e4	1.135e5	6.762e4	6.272e4
PRT	Q9WU79	Proline dehydrogenase 1, mitochondrial OS=Mus musculus OX=10090 GN=Prodh PE=1 SV=2	null	null	Mouse_09-2020	null	[MS,MS:1001208,SEQUEST,]	17.42	25.365	null	null	0.11	9.759e4	26.32	26.32	9.525e4	40.60	40.60	8.897e4	40.54	40.54	4.781e4	3.066e4	1.337e4	9.006e4	5.944e4	1.394e5	1.218e4	4.406e4	3.085e4	3.506e4	2.056e4	7.622e4	2.131e4	3.940e4	2.295e4	1.422e5	4.816e4	5.520e4
PRT	Q8VC28	Aldo-keto reductase family 1 member C13 OS=Mus musculus OX=10090 GN=Akr1c13 PE=1 SV=2	null	null	Mouse_09-2020	null	[MS,MS:1001208,SEQUEST,]	183.26	78.368	null	null	0.38	3.756e6	10.81	10.81	4.093e6	20.52	20.52	3.225e6	12.45	12.45	1.988e6	1.479e6	7.600e5	2.441e6	1.927e6	3.720e6	1.004e6	1.928e6	1.257e6	1.993e6	1.693e6	2.176e6	1.077e6	9.974e5	1.258e6	2.837e6	2.225e6	2.411e6
PRT	P11714	Cytochrome P450 2D9 OS=Mus musculus OX=10090 GN=Cyp2d9 PE=1 SV=2	null	null	Mouse_09-2020	null	[MS,MS:1001208,SEQUEST,]	115.22	54.180	null	null	0.23	6.078e5	39.12	39.12	6.696e5	30.83	30.83	5.796e5	19.64	19.64	3.153e5	2.672e5	9.425e4	3.066e5	3.496e5	1.122e6	2.016e5	2.895e5	2.078e5	2.585e5	1.266e5	4.082e5	2.032e5	2.551e5	1.708e5	4.985e5	3.466e5	3.442e5
PRT	Q91Z53	Glyoxylate reductase/hydroxypyruvate reductase OS=Mus musculus OX=10090 GN=Grhpr PE=1 SV=1	null	null	Mouse_09-2020	null	[MS,MS:1001208,SEQUEST,]	119.56	27.106	null	null	0.21	2.114e6	10.69	10.69	2.148e6	19.82	19.82	2.046e6	17.69	17.69	1.056e6	7.309e5	4.759e5	1.541e6	1.484e6	1.880e6	4.948e5	7.803e5	5.694e5	8.797e5	1.419e6	1.623e6	7.067e5	7.175e5	7.587e5	1.555e6	1.117e6	1.753e6
PRT	P10648	Glutathione S-transferase A2 OS=Mus musculus OX=10090 GN=Gsta2 PE=1 SV=3	null	null	Mouse_09-2020	null	[MS,MS:1001208,SEQUEST,]	75.96	32.093	null	null	0.25	7.160e5	32.09	32.09	3.840e5	28.10	28.10	4.906e5	16.49	16.49	2.953e5	2.926e5	2.391e5	3.807e5	5.896e5	6.757e5	9.384e4	1.098e5	1.268e5	2.688e5	1.678e5	2.804e5	1.539e5	1.303e5	1.945e5	4.244e5	3.537e5	3.328e5
PRT	A2BH06	60S ribosomal protein L11 (Fragment) OS=Mus musculus OX=10090 GN=Rpl11 PE=1 SV=1	null	null	Mouse_09-2020	null	[MS,MS:1001208,SEQUEST,]	290.16	45.311	null	null	0.17	2.836e6	50.05	50.05	9.572e5	36.28	36.28	1.807e6	38.77	38.77	1.181e6	1.466e6	6.561e5	8.331e5	2.060e6	8.544e5	2.438e5	3.644e5	4.569e5	2.727e5	5.123e5	4.840e5	1.139e6	8.086e5	6.333e5	9.594e5	8.861e5	1.236e6
PRT	P47791	Glutathione reductase, mitochondrial OS=Mus musculus OX=10090 GN=Gsr PE=1 SV=3	null	null	Mouse_09-2020	null	[MS,MS:1001208,SEQUEST,]	132.96	34.325	null	null	0.10	7.059e5	43.93	43.93	7.206e5	33.79	33.79	9.801e5	47.54	47.54	3.119e5	3.706e5	2.417e5	4.490e5	4.768e5	2.599e5	1.327e5	3.006e5	1.691e5	3.901e5	4.877e5	3.296e5	3.244e5	2.368e5	4.949e5	9.699e4	5.589e5	7.107e5
PRT	G3UX26	Outer mitochondrial membrane protein porin 2 OS=Mus musculus OX=10090 GN=Vdac2 PE=1 SV=1	null	null	Mouse_09-2020	null	[MS,MS:1001208,SEQUEST,]	222.16	20.995	null	null	0.17	1.487e6	13.03	13.03	1.699e6	23.28	23.28	1.432e6	13.47	13.47	7.219e5	5.682e5	3.305e5	8.644e5	9.465e5	1.271e6	3.328e5	5.884e5	3.845e5	7.305e5	1.075e6	1.218e6	5.204e5	3.977e5	5.312e5	1.045e6	9.061e5	9.845e5
PRT	P70349	Histidine triad nucleotide-binding protein 1 OS=Mus musculus OX=10090 GN=Hint1 PE=1 SV=3	null	null	Mouse_09-2020	null	[MS,MS:1001208,SEQUEST,]	180.97	36.601	null	null	0.53	1.606e6	17.83	17.83	1.204e6	30.87	30.87	1.543e6	18.18	18.18	7.667e5	6.242e5	2.808e5	1.299e6	1.304e6	1.266e6	1.890e5	3.408e5	2.980e5	5.705e5	7.942e5	9.907e5	4.389e5	4.043e5	5.568e5	1.466e6	1.053e6	1.121e6
PRT	P62843	40S ribosomal protein S15 OS=Mus musculus OX=10090 GN=Rps15 PE=1 SV=2	null	null	Mouse_09-2020	null	[MS,MS:1001208,SEQUEST,]	99.75	38.097	null	null	0.48	9.615e5	28.07	28.07	5.847e5	35.42	35.42	6.793e5	24.68	24.68	3.725e5	3.665e5	2.513e5	7.367e5	7.556e5	5.472e5	9.980e4	1.437e5	1.692e5	2.374e5	4.328e5	4.241e5	2.962e5	1.891e5	2.030e5	4.750e5	5.037e5	4.788e5
PRT	P10639	Thioredoxin OS=Mus musculus OX=10090 GN=Txn PE=1 SV=3	null	null	Mouse_09-2020	null	[MS,MS:1001208,SEQUEST,]	58.11	21.638	null	null	0.34	1.015e6	44.32	44.32	5.325e5	27.88	27.88	8.505e5	38.09	38.09	5.114e5	5.685e5	3.544e5	3.428e5	6.012e5	7.503e5	1.837e5	2.221e5	2.060e5	1.566e5	2.057e5	2.924e5	4.665e5	2.993e5	2.290e5	3.799e5	4.799e5	5.063e5
PRT	P09813	Apolipoprotein A-II OS=Mus musculus OX=10090 GN=Apoa2 PE=1 SV=2	null	null	Mouse_09-2020	null	[MS,MS:1001208,SEQUEST,]	50.90	15.730	null	null	0.48	4.336e5	47.05	47.05	6.715e5	29.87	29.87	4.246e5	50.75	50.75	2.923e5	9.113e4	6.874e4	2.896e5	3.051e5	8.840e5	2.557e5	2.696e5	2.257e5	2.489e5	2.549e5	2.633e5	1.552e5	1.281e5	2.423e5	9.007e5	1.618e5	2.291e5
PRT	P62259	14-3-3 protein epsilon OS=Mus musculus OX=10090 GN=Ywhae PE=1 SV=1	null	null	Mouse_09-2020	null	[MS,MS:1001208,SEQUEST,]	68.75	30.685	null	null	0.16	1.510e6	13.52	13.52	1.383e6	7.77	7.77	1.697e6	27.99	27.99	7.570e5	6.859e5	3.066e5	9.445e5	7.857e5	1.491e6	3.738e5	4.964e5	4.199e5	5.464e5	6.596e5	8.471e5	5.411e5	7.161e5	4.772e5	8.976e5	1.005e6	1.200e6
PRT	Q9CQ69	Cytochrome b-c1 complex subunit 8 OS=Mus musculus OX=10090 GN=Uqcrq PE=1 SV=3	null	null	Mouse_09-2020	null	[MS,MS:1001208,SEQUEST,]	207.23	29.390	null	null	0.50	7.748e5	39.26	39.26	1.007e6	56.82	56.82	9.836e5	28.68	28.68	3.272e5	3.403e5	1.187e5	9.644e5	6.850e5	4.161e5	8.318e4	2.664e5	3.237e5	4.661e5	9.682e5	6.413e5	2.498e5	2.445e5	5.977e5	8.222e5	6.125e5	6.315e5
PRT	P67984	60S ribosomal protein L22 OS=Mus musculus OX=10090 GN=Rpl22 PE=1 SV=2	null	null	Mouse_09-2020	null	[MS,MS:1001208,SEQUEST,]	88.86	13.912	null	null	0.33	8.592e5	38.78	38.78	6.665e5	16.64	16.64	8.326e5	38.82	38.82	4.229e5	4.383e5	2.289e5	3.915e5	2.318e5	8.394e5	1.789e5	2.995e5	2.203e5	2.886e5	2.893e5	3.713e5	2.969e5	3.918e5	2.948e5	2.475e5	4.407e5	6.613e5
PRT	Q9D6J6	NADH dehydrogenase [ubiquinone] flavoprotein 2, mitochondrial OS=Mus musculus OX=10090 GN=Ndufv2 PE=1 SV=2	null	null	Mouse_09-2020	null	[MS,MS:1001208,SEQUEST,]	124.39	29.659	null	null	0.20	5.787e5	43.43	43.43	5.334e5	41.27	41.27	6.181e5	21.84	21.84	3.047e5	2.039e5	3.433e4	5.446e5	4.015e5	3.011e5	8.151e4	2.178e5	1.279e5	3.132e5	1.392e5	5.753e5	2.071e5	1.480e5	1.901e5	6.195e5	3.482e5	5.025e5
PRT	P20108	Thioredoxin-dependent peroxide reductase, mitochondrial OS=Mus musculus OX=10090 GN=Prdx3 PE=1 SV=1	null	null	Mouse_09-2020	null	[MS,MS:1001208,SEQUEST,]	84.13	18.553	null	null	0.18	9.763e5	17.00	17.00	1.063e6	15.81	15.81	9.604e5	20.14	20.14	4.642e5	3.808e5	2.166e5	6.068e5	5.156e5	1.257e6	2.709e5	4.043e5	3.432e5	5.551e5	4.148e5	6.433e5	3.324e5	3.476e5	3.097e5	5.742e5	6.416e5	5.849e5
PRT	Q9CZU6	Citrate synthase, mitochondrial OS=Mus musculus OX=10090 GN=Cs PE=1 SV=1	null	null	Mouse_09-2020	null	[MS,MS:1001208,SEQUEST,]	127.82	20.804	null	null	0.11	1.024e6	34.49	34.49	8.023e5	45.24	45.24	6.872e5	41.12	41.12	6.514e5	4.863e5	2.055e5	5.047e5	3.049e5	1.023e6	2.546e5	4.576e5	3.595e5	2.629e5	1.477e5	4.854e5	4.278e5	4.220e5	2.436e5	6.615e5	3.430e5	3.093e5
PRT	P11679	Keratin, type II cytoskeletal 8 OS=Mus musculus OX=10090 GN=Krt8 PE=1 SV=4	null	null	Mouse_09-2020	null	[MS,MS:1001208,SEQUEST,]	56.85	14.347	null	null	0.09	5.768e5	14.72	14.72	5.455e5	15.58	15.58	6.387e5	29.77	29.77	2.650e5	1.887e5	1.155e5	4.371e5	4.646e5	6.255e5	1.252e5	1.850e5	1.575e5	2.415e5	2.948e5	2.923e5	1.907e5	1.856e5	2.756e5	4.405e5	4.801e5	6.394e5
PRT	P62911	60S ribosomal protein L32 OS=Mus musculus OX=10090 GN=Rpl32 PE=1 SV=2	null	null	Mouse_09-2020	null	[MS,MS:1001208,SEQUEST,]	147.91	25.349	null	null	0.14	8.414e5	29.04	29.04	9.992e5	20.31	20.31	8.282e5	20.72	20.72	3.985e5	3.295e5	1.111e5	5.261e5	7.980e5	8.569e5	2.804e5	3.453e5	2.065e5	4.723e5	6.326e5	6.750e5	2.855e5	1.795e5	2.848e5	7.246e5	5.741e5	5.856e5
PRT	P62830	60S ribosomal protein L23 OS=Mus musculus OX=10090 GN=Rpl23 PE=1 SV=1	null	null	Mouse_09-2020	null	[MS,MS:1001208,SEQUEST,]	175.33	37.764	null	null	0.17	4.864e5	36.08	36.08	5.416e5	38.42	38.42	4.109e5	38.39	38.39	2.362e5	2.511e5	3.624e4	3.647e5	3.926e5	4.114e5	5.185e4	1.756e5	1.050e5	3.001e5	2.960e5	4.106e5	7.945e4	1.243e5	1.373e5	3.811e5	3.916e5	3.572e5
PRT	Q9R1P4	Proteasome subunit alpha type-1 OS=Mus musculus OX=10090 GN=Psma1 PE=1 SV=1	null	null	Mouse_09-2020	null	[MS,MS:1001208,SEQUEST,]	49.95	23.383	null	null	0.18	1.295e6	22.86	22.86	1.142e6	19.36	19.36	1.078e6	23.12	23.12	7.399e5	4.437e5	2.922e5	6.020e5	6.942e5	1.477e6	3.845e5	4.349e5	3.525e5	4.467e5	3.572e5	7.186e5	3.967e5	4.373e5	2.955e5	1.122e6	4.511e5	6.176e5
PRT	Q9DBG6	Dolichyl-diphosphooligosaccharide--protein glycosyltransferase subunit 2 OS=Mus musculus OX=10090 GN=Rpn2 PE=1 SV=1	null	null	Mouse_09-2020	null	[MS,MS:1001208,SEQUEST,]	111.84	33.386	null	null	0.11	5.026e5	45.32	45.32	4.684e5	26.69	26.69	3.718e5	50.72	50.72	2.550e5	1.971e5	9.905e4	1.498e5	1.789e5	8.104e5	1.349e5	2.277e5	1.379e5	1.890e5	1.197e5	3.079e5	1.469e5	2.394e5	5.271e4	4.466e5	1.736e5	1.984e5
PRT	E9PVP0	START domain-containing protein 10 OS=Mus musculus OX=10090 GN=Stard10 PE=1 SV=1	null	null	Mouse_09-2020	null	[MS,MS:1001208,SEQUEST,]	43.31	20.323	null	null	0.16	3.456e5	27.29	27.29	2.436e5	54.03	54.03	2.931e5	38.27	38.27	1.366e5	2.095e5	9.103e4	2.722e5	1.777e5	3.322e5	6.325e4	1.307e5	1.195e5	5.235e4	3.859e4	1.801e5	1.592e5	1.210e5	8.582e4	2.938e5	1.405e5	8.974e4
PRT	P56391	Cytochrome c oxidase subunit 6B1 OS=Mus musculus OX=10090 GN=Cox6b1 PE=1 SV=2	null	null	Mouse_09-2020	null	[MS,MS:1001208,SEQUEST,]	103.28	16.334	null	null	0.33	9.925e5	41.56	41.56	9.340e5	33.49	33.49	9.629e5	44.54	44.54	4.342e5	5.207e5	2.922e5	2.504e5	4.901e5	1.091e6	2.774e5	3.935e5	3.083e5	3.656e5	2.978e5	2.738e5	4.205e5	2.961e5	2.060e5	2.640e5	5.498e5	7.927e5
PRT	A2A6H0	LIM and SH3 domain protein 1 (Fragment) OS=Mus musculus OX=10090 GN=Lasp1 PE=1 SV=1	null	null	Mouse_09-2020	null	[MS,MS:1001208,SEQUEST,]	72.07	19.337	null	null	0.21	5.960e5	12.86	12.86	6.766e5	30.89	30.89	5.358e5	18.91	18.91	2.837e5	2.322e5	1.477e5	4.457e5	4.409e5	5.276e5	1.273e5	1.619e5	1.566e5	3.429e5	4.317e5	5.817e5	1.514e5	1.433e5	2.336e5	4.715e5	2.926e5	4.394e5
PRT	P05784	Keratin, type I cytoskeletal 18 OS=Mus musculus OX=10090 GN=Krt18 PE=1 SV=5	null	null	Mouse_09-2020	null	[MS,MS:1001208,SEQUEST,]	77.33	22.443	null	null	0.13	2.987e5	27.00	27.00	3.955e5	24.25	24.25	3.291e5	52.63	52.63	2.165e5	1.250e5	5.445e4	2.085e5	1.465e5	4.321e5	9.615e4	1.705e5	1.206e5	1.522e5	2.577e5	2.017e5	7.087e4	1.006e5	1.351e5	1.304e5	3.590e5	3.238e5
PRT	Q6ZWV7	60S ribosomal protein L35 OS=Mus musculus OX=10090 GN=Rpl35 PE=1 SV=1	null	null	Mouse_09-2020	null	[MS,MS:1001208,SEQUEST,]	35.92	14.885	null	null	0.30	5.134e5	45.39	45.39	3.495e5	46.05	46.05	3.580e5	50.44	50.44	2.605e5	2.064e5	1.916e5	2.085e5	3.057e5	3.430e5	1.203e5	2.180e5	1.631e5	1.181e5	9.750e4	1.568e5	2.208e5	1.417e5	8.279e4	1.152e5	2.165e5	1.988e5
PRT	P62827	GTP-binding nuclear protein Ran OS=Mus musculus OX=10090 GN=Ran PE=1 SV=3	null	null	Mouse_09-2020	null	[MS,MS:1001208,SEQUEST,]	52.64	21.562	null	null	0.17	5.332e5	46.52	46.52	8.235e5	10.47	10.47	5.495e5	39.34	39.34	1.839e5	1.817e5	7.423e4	8.516e5	3.745e5	7.216e5	2.064e5	3.220e5	2.342e5	3.489e5	3.756e5	4.669e5	1.841e5	1.235e5	4.107e5	6.677e5	2.433e5	3.457e5
PRT	Q9D0J8	Parathymosin OS=Mus musculus OX=10090 GN=Ptms PE=1 SV=3	null	null	Mouse_09-2020	null	[MS,MS:1001208,SEQUEST,]	42.32	13.801	null	null	0.29	7.749e5	5.02	5.02	8.190e5	28.59	28.59	8.754e5	19.91	19.91	3.509e5	2.965e5	1.650e5	6.233e5	4.848e5	7.445e5	1.923e5	1.879e5	2.385e5	3.865e5	5.695e5	5.449e5	2.213e5	2.316e5	3.126e5	9.003e5	5.851e5	5.877e5
PRT	Q9D6J5	NADH dehydrogenase [ubiquinone] 1 beta subcomplex subunit 8, mitochondrial OS=Mus musculus OX=10090 GN=Ndufb8 PE=1 SV=1	null	null	Mouse_09-2020	null	[MS,MS:1001208,SEQUEST,]	49.33	13.477	null	null	0.19	4.593e5	12.80	12.80	7.485e5	19.35	19.35	5.831e5	22.85	22.85	2.251e5	2.070e5	8.324e4	3.269e5	2.796e5	5.698e5	2.074e5	3.040e5	2.380e5	3.141e5	2.281e5	4.379e5	2.892e5	1.953e5	2.183e5	5.487e5	2.578e5	2.906e5
PRT	P60335	Poly(rC)-binding protein 1 OS=Mus musculus OX=10090 GN=Pcbp1 PE=1 SV=1	null	null	Mouse_09-2020	null	[MS,MS:1001208,SEQUEST,]	63.43	17.431	null	null	0.16	5.826e5	27.77	27.77	4.322e5	28.08	28.08	4.432e5	35.57	35.57	2.970e5	2.388e5	1.261e5	2.690e5	1.944e5	5.496e5	1.214e5	2.379e5	1.571e5	1.609e5	1.444e5	2.954e5	1.985e5	2.220e5	9.812e4	4.175e5	1.801e5	2.524e5
PRT	O89023	Tripeptidyl-peptidase 1 OS=Mus musculus OX=10090 GN=Tpp1 PE=1 SV=2	null	null	Mouse_09-2020	null	[MS,MS:1001208,SEQUEST,]	96.46	24.213	null	null	0.10	7.595e5	24.63	24.63	1.017e6	15.34	15.34	8.073e5	10.62	10.62	4.530e5	3.224e5	1.383e5	4.984e5	3.836e5	1.140e6	2.280e5	4.365e5	2.420e5	4.273e5	5.238e5	7.135e5	2.559e5	2.366e5	2.958e5	7.650e5	5.205e5	5.282e5
PRT	J3QMG3	Voltage-dependent anion-selective channel protein 3 OS=Mus musculus OX=10090 GN=Vdac3 PE=1 SV=1	null	null	Mouse_09-2020	null	[MS,MS:1001208,SEQUEST,]	30.51	13.476	null	null	0.11	6.558e5	45.12	45.12	5.332e5	31.98	31.98	6.274e5	28.54	28.54	3.453e5	3.868e5	2.568e5	2.688e5	3.717e5	5.380e5	1.618e5	2.844e5	2.175e5	2.043e5	1.589e5	3.201e5	3.072e5	2.517e5	2.049e5	3.333e5	3.496e5	3.783e5
PRT	Q9QZD8	Mitochondrial dicarboxylate carrier OS=Mus musculus OX=10090 GN=Slc25a10 PE=1 SV=2	null	null	Mouse_09-2020	null	[MS,MS:1001208,SEQUEST,]	40.09	25.813	null	null	0.20	9.821e5	18.60	18.60	8.698e5	23.12	23.12	7.614e5	21.43	21.43	4.637e5	3.857e5	2.043e5	4.769e5	4.960e5	1.088e6	2.826e5	2.953e5	2.508e5	3.881e5	2.243e5	5.028e5	3.114e5	2.474e5	2.402e5	6.576e5	6.004e5	4.212e5
PRT	Q71RI9	Kynurenine--oxoglutarate transaminase 3 OS=Mus musculus OX=10090 GN=Kyat3 PE=1 SV=1	null	null	Mouse_09-2020	null	[MS,MS:1001208,SEQUEST,]	53.06	24.183	null	null	0.15	6.772e5	11.74	11.74	5.689e5	20.16	20.16	6.968e5	26.96	26.96	3.938e5	2.658e5	1.333e5	5.348e5	3.641e5	6.248e5	1.505e5	2.633e5	2.062e5	1.918e5	2.360e5	4.127e5	3.030e5	3.254e5	2.862e5	5.820e5	2.960e5	3.156e5
PRT	Q6PB66	Leucine-rich PPR motif-containing protein, mitochondrial OS=Mus musculus OX=10090 GN=Lrpprc PE=1 SV=2	null	null	Mouse_09-2020	null	[MS,MS:1001208,SEQUEST,]	18.89	17.368	null	null	0.03	2.294e5	13.69	13.69	2.053e5	24.32	24.32	2.052e5	24.34	24.34	1.233e5	9.797e4	5.239e4	1.460e5	1.285e5	2.026e5	5.821e4	1.018e5	8.725e4	7.522e4	8.898e4	1.390e5	9.347e4	8.674e4	5.965e4	1.690e5	8.998e4	1.338e5
PRT	P55050	Fatty acid-binding protein, intestinal OS=Mus musculus OX=10090 GN=Fabp2 PE=1 SV=2	null	null	Mouse_09-2020	null	[MS,MS:1001208,SEQUEST,]	16.60	12.359	null	null	0.33	3.936e5	24.49	24.49	3.030e5	20.07	20.07	3.022e5	25.34	25.34	2.088e5	1.376e5	9.975e4	2.313e5	2.761e5	2.511e5	8.429e4	1.056e5	1.223e5	1.765e5	1.341e5	2.026e5	1.421e5	8.839e4	1.504e5	1.831e5	1.815e5	1.552e5
PRT	G3UYV7	40S ribosomal protein S28 (Fragment) OS=Mus musculus OX=10090 GN=Rps28 PE=1 SV=1	null	null	Mouse_09-2020	null	[MS,MS:1001208,SEQUEST,]	77.82	24.307	null	null	0.75	1.816e6	59.22	59.22	5.762e5	43.77	43.77	1.155e6	28.38	28.38	8.881e5	8.115e5	8.294e5	6.363e5	1.109e6	1.101e6	1.312e5	1.284e5	1.525e5	2.762e5	5.324e5	4.217e5	5.680e5	5.097e5	3.575e5	7.117e5	6.458e5	6.938e5
PRT	P31725	Protein S100-A9 OS=Mus musculus OX=10090 GN=S100a9 PE=1 SV=3	null	null	Mouse_09-2020	null	[MS,MS:1001208,SEQUEST,]	70.32	23.804	null	null	0.32	4.371e5	160.76	160.76	1.906e5	109.83	109.83	5.091e4	24.64	24.64	2.239e5	1.583e5	3.506e4	4.163e6	6.609e5	1.648e5	null	6.715e4	4.318e4	5.501e4	8.465e5	9.985e5	null	1.842e4	1.310e4	3.305e4	2.792e4	3.666e4
PRT	P84244	Histone H3.3 OS=Mus musculus OX=10090 GN=H3-3a PE=1 SV=2	null	null	Mouse_09-2020	null	[MS,MS:1001208,SEQUEST,]	16.40	12.596	null	null	0.22	2.354e6	11.05	11.05	2.294e6	14.61	14.61	1.535e6	17.97	17.97	1.130e6	9.095e5	3.834e5	1.857e6	1.432e6	2.716e6	5.918e5	1.039e6	6.205e5	1.232e6	1.027e6	1.635e6	5.831e5	4.814e5	4.084e5	1.255e6	1.009e6	9.604e5
PRT	Q99L04	Dehydrogenase/reductase SDR family member 1 OS=Mus musculus OX=10090 GN=Dhrs1 PE=1 SV=1	null	null	Mouse_09-2020	null	[MS,MS:1001208,SEQUEST,]	73.66	21.733	null	null	0.20	2.519e5	48.10	48.10	3.622e5	24.25	24.25	2.804e5	45.13	45.13	9.219e4	7.168e4	3.995e4	4.173e5	1.976e5	4.197e5	8.950e4	1.235e5	9.344e4	1.657e5	2.660e5	2.610e5	4.972e4	6.293e4	9.173e4	3.734e5	2.728e5	2.055e5
PRT	Q9DCT2	NADH dehydrogenase [ubiquinone] iron-sulfur protein 3, mitochondrial OS=Mus musculus OX=10090 GN=Ndufs3 PE=1 SV=2	null	null	Mouse_09-2020	null	[MS,MS:1001208,SEQUEST,]	49.49	21.685	null	null	0.16	3.149e5	11.53	11.53	3.849e5	18.31	18.31	3.297e5	21.13	21.13	1.879e5	1.265e5	5.764e4	2.351e5	1.982e5	2.937e5	7.160e4	1.390e5	9.878e4	1.959e5	1.936e5	2.620e5	1.112e5	1.078e5	1.104e5	2.443e5	2.515e5	2.573e5
PRT	Q61694	NADPH-dependent 3-keto-steroid reductase Hsd3b5 OS=Mus musculus OX=10090 GN=Hsd3b5 PE=1 SV=4	null	null	Mouse_09-2020	null	[MS,MS:1001208,SEQUEST,]	81.45	33.591	null	null	0.13	2.480e5	89.37	89.37	4.011e5	37.07	37.07	3.319e5	38.69	38.69	9.294e4	8.155e4	5.751e4	9.262e5	3.698e5	2.143e5	8.058e4	9.772e4	9.389e4	2.279e5	3.137e5	3.320e5	5.564e4	1.108e5	9.025e4	4.596e5	1.746e5	2.471e5
PRT	Q9JI75	Ribosyldihydronicotinamide dehydrogenase [quinone] OS=Mus musculus OX=10090 GN=Nqo2 PE=1 SV=3	null	null	Mouse_09-2020	null	[MS,MS:1001208,SEQUEST,]	29.96	17.020	null	null	0.27	8.657e5	16.92	16.92	9.204e5	22.41	22.41	8.177e5	12.83	12.83	4.154e5	3.840e5	1.780e5	4.988e5	5.384e5	6.453e5	3.634e5	4.019e5	2.504e5	3.804e5	4.300e5	4.786e5	2.968e5	2.110e5	3.036e5	6.689e5	5.006e5	5.733e5
PRT	Q8BMF4	Dihydrolipoyllysine-residue acetyltransferase component of pyruvate dehydrogenase complex, mitochondrial OS=Mus musculus OX=10090 GN=Dlat PE=1 SV=2	null	null	Mouse_09-2020	null	[MS,MS:1001208,SEQUEST,]	39.27	23.280	null	null	0.10	1.462e5	26.09	26.09	1.877e5	45.01	45.01	1.671e5	52.70	52.70	1.050e5	7.651e4	2.214e4	1.062e5	8.176e4	1.524e5	8.692e3	5.772e4	4.896e4	9.061e4	1.216e5	1.393e5	2.795e4	9.157e4	4.877e4	9.533e4	1.230e5	1.980e5
PRT	Q91WN4	Kynurenine 3-monooxygenase OS=Mus musculus OX=10090 GN=Kmo PE=1 SV=1	null	null	Mouse_09-2020	null	[MS,MS:1001208,SEQUEST,]	24.58	16.603	null	null	0.09	3.145e5	32.21	32.21	4.032e5	15.00	15.00	3.340e5	28.12	28.12	1.692e5	1.415e5	5.165e4	2.128e5	1.285e5	5.074e5	1.446e5	1.728e5	1.132e5	1.619e5	1.668e5	2.783e5	1.337e5	1.468e5	1.124e5	3.833e5	1.327e5	1.519e5
PRT	Q8CC88-2	Isoform 2 of von Willebrand factor A domain-containing protein 8 OS=Mus musculus OX=10090 GN=Vwa8	null	null	Mouse_09-2020	null	[MS,MS:1001208,SEQUEST,]	11.14	12.612	null	null	0.06	2.227e5	19.09	19.09	2.081e5	18.99	18.99	1.788e5	12.11	12.11	1.052e5	9.807e4	4.682e4	1.211e5	9.890e4	2.267e5	4.184e4	6.924e4	6.892e4	1.037e5	7.910e4	1.536e5	6.517e4	6.372e4	6.197e4	1.883e5	9.260e4	1.011e5
PRT	H3BJB6	T-complex protein 1 subunit theta (Fragment) OS=Mus musculus OX=10090 GN=Cct8 PE=1 SV=1	null	null	Mouse_09-2020	null	[MS,MS:1001208,SEQUEST,]	19.52	12.494	null	null	0.15	4.784e5	10.48	10.48	5.080e5	14.21	14.21	4.662e5	8.66	8.66	2.655e5	1.874e5	8.146e4	3.307e5	3.004e5	4.728e5	1.030e5	1.959e5	1.448e5	2.442e5	2.251e5	3.454e5	1.772e5	1.555e5	1.682e5	3.782e5	2.454e5	3.184e5
PRT	Q9CRB3	5-hydroxyisourate hydrolase OS=Mus musculus OX=10090 GN=Urah PE=1 SV=1	null	null	Mouse_09-2020	null	[MS,MS:1001208,SEQUEST,]	70.83	24.049	null	null	0.33	4.331e5	104.02	104.02	9.142e5	45.92	45.92	6.771e5	69.08	69.08	8.800e4	4.922e5	6.432e4	1.846e6	3.627e5	2.580e5	1.085e5	4.131e5	3.479e5	3.756e5	1.600e5	6.554e5	3.001e5	9.570e4	6.353e5	1.284e6	2.883e5	1.749e5
PRT	Q91X72	Hemopexin OS=Mus musculus OX=10090 GN=Hpx PE=1 SV=2	null	null	Mouse_09-2020	null	[MS,MS:1001208,SEQUEST,]	25.80	19.405	null	null	0.11	3.413e5	50.74	50.74	8.628e5	44.32	44.32	5.172e5	62.35	62.35	2.346e5	9.208e4	3.021e4	4.537e5	1.356e5	5.070e5	2.501e5	4.627e5	2.276e5	9.019e4	3.648e5	8.500e5	3.197e5	1.413e5	2.374e5	7.206e5	8.366e4	1.063e5
PRT	O70435	Proteasome subunit alpha type-3 OS=Mus musculus OX=10090 GN=Psma3 PE=1 SV=3	null	null	Mouse_09-2020	null	[MS,MS:1001208,SEQUEST,]	18.53	15.007	null	null	0.18	2.406e5	26.92	26.92	2.421e5	52.08	52.08	1.584e5	47.05	47.05	1.161e5	1.082e5	4.846e4	1.313e5	7.487e4	2.398e5	8.952e4	1.250e5	9.547e4	7.612e4	3.106e4	9.567e4	1.020e5	1.045e5	6.225e4	9.409e4	7.005e4	9.659e4
PRT	Q9CWS0	N(G),N(G)-dimethylarginine dimethylaminohydrolase 1 OS=Mus musculus OX=10090 GN=Ddah1 PE=1 SV=3	null	null	Mouse_09-2020	null	[MS,MS:1001208,SEQUEST,]	5.16	12.051	null	null	0.17	2.361e5	50.02	50.02	1.106e5	49.39	49.39	1.263e5	33.59	33.59	9.622e4	9.842e4	1.066e5	1.655e5	8.489e4	3.291e5	7.151e4	4.901e4	3.422e4	3.428e4	4.317e4	6.931e4	6.751e4	4.586e4	3.938e4	7.075e4	9.713e4	6.826e4
PRT	Q920E5	Farnesyl pyrophosphate synthase OS=Mus musculus OX=10090 GN=Fdps PE=1 SV=1	null	null	Mouse_09-2020	null	[MS,MS:1001208,SEQUEST,]	21.04	27.170	null	null	0.18	2.719e5	28.20	28.20	1.803e5	33.24	33.24	2.125e5	19.77	19.77	1.317e5	1.334e5	5.407e4	2.458e5	1.000e5	1.869e5	5.730e4	9.223e4	4.600e4	5.221e4	4.659e4	1.369e5	9.383e4	8.564e4	7.656e4	1.628e5	1.266e5	1.036e5
PRT	P80315	T-complex protein 1 subunit delta OS=Mus musculus OX=10090 GN=Cct4 PE=1 SV=3	null	null	Mouse_09-2020	null	[MS,MS:1001208,SEQUEST,]	12.68	13.625	null	null	0.16	1.267e5	35.83	35.83	1.388e5	56.45	56.45	1.481e5	57.67	57.67	4.363e4	7.618e4	2.762e4	1.234e5	7.231e4	7.210e4	1.048e4	1.596e4	3.626e4	7.592e4	9.739e4	1.029e5	1.937e4	3.551e4	7.750e4	7.648e4	1.649e5	1.427e5
PRT	Q925I1	ATPase family AAA domain-containing protein 3 OS=Mus musculus OX=10090 GN=Atad3 PE=1 SV=1	null	null	Mouse_09-2020	null	[MS,MS:1001208,SEQUEST,]	15.75	15.994	null	null	0.09	1.713e5	26.71	26.71	1.483e5	44.50	44.50	1.754e5	25.94	25.94	7.125e4	7.624e4	4.094e4	1.124e5	1.406e5	1.035e5	1.930e4	4.258e4	3.073e4	1.093e5	8.324e4	1.487e5	2.981e4	5.365e4	5.381e4	1.688e5	1.054e5	1.125e5
PRT	Q8R081	Heterogeneous nuclear ribonucleoprotein L OS=Mus musculus OX=10090 GN=Hnrnpl PE=1 SV=2	null	null	Mouse_09-2020	null	[MS,MS:1001208,SEQUEST,]	12.77	14.984	null	null	0.13	1.056e5	34.68	34.68	1.059e5	42.37	42.37	1.122e5	15.29	15.29	4.233e4	4.209e4	2.047e4	1.075e5	3.243e4	1.567e5	2.889e4	6.317e4	4.034e4	4.512e4	2.214e4	5.399e4	4.689e4	4.638e4	4.305e4	8.858e4	5.652e4	7.016e4
PRT	Q61635	GTP-binding protein OS=Mus musculus OX=10090 GN=Ifi47 PE=1 SV=1	null	null	Mouse_09-2020	null	[MS,MS:1001208,SEQUEST,]	15.62	17.593	null	null	0.13	2.151e5	32.08	32.08	3.487e4	74.05	74.05	2.256e4	83.03	83.03	1.362e5	7.826e4	4.567e4	1.234e5	6.921e4	2.845e5	9.180e3	3.726e4	3.140e4	1.540e4	9.955e3	1.862e4	2.062e4	2.723e4	4.817e3	2.069e4	7.018e3	1.320e4
PRT	Q8QZS1	3-hydroxyisobutyryl-CoA hydrolase, mitochondrial OS=Mus musculus OX=10090 GN=Hibch PE=1 SV=1	null	null	Mouse_09-2020	null	[MS,MS:1001208,SEQUEST,]	20.34	22.494	null	null	0.13	1.369e6	27.72	27.72	1.936e6	47.29	47.29	1.950e6	27.41	27.41	6.556e5	7.977e5	3.136e5	1.041e6	7.665e5	8.835e5	6.700e5	1.323e6	9.759e5	6.505e5	6.757e5	8.480e5	8.531e5	7.094e5	9.379e5	1.092e6	9.413e5	8.679e5
PRT	Q9QZD9	Eukaryotic translation initiation factor 3 subunit I OS=Mus musculus OX=10090 GN=Eif3i PE=1 SV=1	null	null	Mouse_09-2020	null	[MS,MS:1001208,SEQUEST,]	15.23	17.389	null	null	0.13	6.406e4	33.20	33.20	9.412e4	54.91	54.91	6.770e4	41.09	41.09	3.257e4	1.011e4	1.214e4	6.289e4	4.320e4	4.904e4	1.984e4	2.541e4	1.339e4	6.536e4	9.793e4	8.565e4	2.552e4	1.980e4	2.227e4	3.183e4	6.587e4	6.271e4
PRT	Q9CY58	Plasminogen activator inhibitor 1 RNA-binding protein OS=Mus musculus OX=10090 GN=Serbp1 PE=1 SV=2	null	null	Mouse_09-2020	null	[MS,MS:1001208,SEQUEST,]	12.44	18.308	null	null	0.16	7.912e4	40.85	40.85	9.179e4	12.82	12.82	8.808e4	31.83	31.83	4.145e4	2.796e4	1.455e4	6.602e4	2.641e4	1.472e5	1.963e4	2.832e4	2.695e4	4.068e4	4.617e4	6.101e4	1.053e4	3.151e4	3.178e4	7.324e4	5.436e4	5.684e4
PRT	Q8CGK3	Lon protease homolog, mitochondrial OS=Mus musculus OX=10090 GN=Lonp1 PE=1 SV=2	null	null	Mouse_09-2020	null	[MS,MS:1001208,SEQUEST,]	10.14	10.506	null	null	0.07	1.549e5	51.32	51.32	1.159e5	65.46	65.46	1.332e5	55.90	55.90	7.956e4	8.866e4	2.907e4	3.769e4	4.083e4	2.135e5	3.864e4	8.709e4	5.649e4	2.836e4	1.034e4	6.676e4	7.345e4	9.715e4	3.388e4	6.282e4	8.588e4	6.938e4
PRT	Q3U0V1	Far upstream element-binding protein 2 OS=Mus musculus OX=10090 GN=Khsrp PE=1 SV=2	null	null	Mouse_09-2020	null	[MS,MS:1001208,SEQUEST,]	12.44	15.402	null	null	0.10	8.781e4	11.98	11.98	8.003e4	9.55	9.55	5.956e4	21.33	21.33	3.772e4	3.133e4	1.952e4	5.534e4	5.916e4	9.490e4	1.827e4	2.779e4	2.248e4	3.343e4	3.862e4	6.212e4	1.734e4	2.080e4	2.342e4	5.195e4	2.887e4	5.351e4
PRT	O55143	Sarcoplasmic/endoplasmic reticulum calcium ATPase 2 OS=Mus musculus OX=10090 GN=Atp2a2 PE=1 SV=2	null	null	Mouse_09-2020	null	[MS,MS:1001208,SEQUEST,]	8.50	15.191	null	null	0.04	9.971e4	45.67	45.67	1.176e5	33.99	33.99	1.083e5	24.94	24.94	5.217e4	2.157e4	1.032e4	6.940e4	1.088e5	1.235e5	2.206e4	3.669e4	2.904e4	5.587e4	9.307e4	1.057e5	3.414e4	3.514e4	4.185e4	5.188e4	7.583e4	7.267e4
PRT	P68134	Actin, alpha skeletal muscle OS=Mus musculus OX=10090 GN=Acta1 PE=1 SV=1	null	null	Mouse_09-2020	null	[MS,MS:1001208,SEQUEST,]	829.46	189.802	null	null	0.35	7.898e5	42.44	42.44	1.108e6	17.26	17.26	1.045e6	16.45	16.45	3.424e5	3.379e5	7.047e4	8.954e5	4.145e5	1.349e6	2.371e5	3.912e5	3.774e5	4.796e5	5.061e5	6.102e5	4.279e5	3.107e5	3.456e5	7.517e5	6.799e5	6.889e5
PRT	P99024	Tubulin beta-5 chain OS=Mus musculus OX=10090 GN=Tubb5 PE=1 SV=1	null	null	Mouse_09-2020	null	[MS,MS:1001208,SEQUEST,]	655.92	118.558	null	null	0.41	3.194e5	23.79	23.79	3.173e5	22.12	22.12	3.320e5	39.63	39.63	1.623e5	1.317e5	4.445e4	2.955e5	1.876e5	2.097e5	4.722e4	9.783e4	9.188e4	1.285e5	1.515e5	2.437e5	8.391e4	1.632e5	7.132e4	2.879e5	1.839e5	3.273e5
PRT	Q7TMM9	Tubulin beta-2A chain OS=Mus musculus OX=10090 GN=Tubb2a PE=1 SV=1	null	null	Mouse_09-2020	null	[MS,MS:1001208,SEQUEST,]	583.99	109.975	null	null	0.38	5.401e5	11.63	11.63	5.662e5	22.46	22.46	4.931e5	17.78	17.78	2.506e5	2.159e5	8.669e4	4.308e5	3.498e5	4.521e5	9.251e4	1.820e5	1.975e5	2.476e5	2.502e5	4.130e5	1.514e5	1.857e5	1.747e5	3.827e5	2.987e5	4.039e5
PRT	K9J7B2	UDP-glucuronosyltransferase OS=Mus musculus OX=10090 GN=Ugt1a6b PE=1 SV=1	null	null	Mouse_09-2020	null	[MS,MS:1001208,SEQUEST,]	272.97	98.048	null	null	0.20	1.805e5	45.56	45.56	1.923e5	52.91	52.91	1.981e5	56.18	56.18	9.656e4	6.256e4	3.252e4	2.035e5	4.967e4	3.446e5	5.944e4	2.584e4	9.076e4	1.090e5	3.780e4	1.194e5	1.155e4	6.868e4	7.345e4	2.276e5	1.147e5	3.958e4
PRT	Q8VCU1	Carboxylesterase 3B OS=Mus musculus OX=10090 GN=Ces3b PE=1 SV=2	null	null	Mouse_09-2020	null	[MS,MS:1001208,SEQUEST,]	221.17	70.977	null	null	0.15	5.906e5	18.42	18.42	5.015e5	33.73	33.73	5.331e5	33.67	33.67	2.843e5	2.274e5	1.216e5	2.852e5	2.885e5	6.306e5	1.552e5	2.197e5	1.841e5	1.814e5	2.039e5	1.475e5	2.192e5	2.885e5	2.028e5	4.013e5	3.009e5	2.084e5
PRT	Q91X77	Cytochrome P450 2C50 OS=Mus musculus OX=10090 GN=Cyp2c50 PE=1 SV=2	null	null	Mouse_09-2020	null	[MS,MS:1001208,SEQUEST,]	291.15	79.165	null	null	0.24	3.067e6	42.79	42.79	5.152e6	48.81	48.81	4.529e6	26.84	26.84	1.198e6	1.640e6	3.555e5	2.858e6	9.367e5	4.565e6	2.131e6	2.834e6	1.886e6	1.578e6	7.450e5	2.726e6	2.170e6	1.470e6	1.750e6	5.099e6	1.903e6	1.937e6
PRT	Q80X81	Acetyl-Coenzyme A acetyltransferase 3 OS=Mus musculus OX=10090 GN=Acat3 PE=1 SV=1	null	null	Mouse_09-2020	null	[MS,MS:1001208,SEQUEST,]	201.94	79.875	null	null	0.42	1.249e6	30.35	30.35	1.236e6	43.32	43.32	1.314e6	31.40	31.40	4.814e5	4.601e5	2.083e5	1.258e6	1.295e6	1.307e6	1.745e5	3.074e5	2.797e5	6.414e5	9.857e5	1.111e6	3.010e5	3.754e5	4.842e5	1.224e6	9.200e5	1.316e6
PRT	D3YX76	Glutathione S-transferase OS=Mus musculus OX=10090 GN=Gstm2 PE=1 SV=1	null	null	Mouse_09-2020	null	[MS,MS:1001208,SEQUEST,]	310.28	95.950	null	null	0.37	3.485e5	39.12	39.12	4.248e5	25.90	25.90	3.502e5	25.30	25.30	1.346e5	1.572e5	6.043e4	3.050e5	3.539e5	1.646e5	7.050e4	1.511e5	1.075e5	2.506e5	1.924e5	3.353e5	1.276e5	6.262e4	1.755e5	2.743e5	1.815e5	2.431e5
PRT	Q6XVG2	Cytochrome P450 2C54 OS=Mus musculus OX=10090 GN=Cyp2c54 PE=1 SV=1	null	null	Mouse_09-2020	null	[MS,MS:1001208,SEQUEST,]	169.09	60.676	null	null	0.22	3.825e5	23.80	23.80	3.333e5	51.79	51.79	3.733e5	25.92	25.92	2.147e5	1.417e5	7.979e4	1.972e5	1.505e5	4.166e5	1.224e5	1.720e5	1.814e5	9.163e4	7.249e4	1.742e5	1.345e5	1.650e5	9.964e4	4.097e5	1.646e5	2.183e5
PRT	Q00898	Alpha-1-antitrypsin 1-5 OS=Mus musculus OX=10090 GN=Serpina1e PE=1 SV=1	null	null	Mouse_09-2020	null	[MS,MS:1001208,SEQUEST,]	138.30	50.680	null	null	0.19	5.166e5	43.01	43.01	6.457e5	40.17	40.17	6.273e5	26.39	26.39	5.576e5	1.840e5	1.121e5	3.364e5	2.913e5	7.578e5	2.398e5	3.806e5	2.089e5	1.821e5	1.729e5	3.867e5	2.812e5	2.760e5	2.116e5	6.280e5	2.354e5	3.362e5
PRT	P68369	Tubulin alpha-1A chain OS=Mus musculus OX=10090 GN=Tuba1a PE=1 SV=1	null	null	Mouse_09-2020	null	[MS,MS:1001208,SEQUEST,]	222.68	72.214	null	null	0.26	6.763e5	36.05	36.05	6.428e5	30.40	30.40	5.444e5	27.94	27.94	2.826e5	3.095e5	9.389e4	5.892e5	3.082e5	1.158e6	1.905e5	2.486e5	2.051e5	1.534e5	1.609e5	4.164e5	1.983e5	2.830e5	2.136e5	4.760e5	2.307e5	2.964e5
PRT	A0A0A0MQA5	Tubulin alpha chain (Fragment) OS=Mus musculus OX=10090 GN=Tuba4a PE=1 SV=1	null	null	Mouse_09-2020	null	[MS,MS:1001208,SEQUEST,]	186.47	67.135	null	null	0.25	1.892e6	23.07	23.07	1.747e6	30.36	30.36	1.801e6	28.46	28.46	1.141e6	8.394e5	3.296e5	1.239e6	9.332e5	2.618e6	4.676e5	6.579e5	5.855e5	6.285e5	3.214e5	1.252e6	7.302e5	8.257e5	4.822e5	1.705e6	9.145e5	7.946e5
PRT	Q91WG0	Acylcarnitine hydrolase OS=Mus musculus OX=10090 GN=Ces2c PE=1 SV=1	null	null	Mouse_09-2020	null	[MS,MS:1001208,SEQUEST,]	58.39	27.538	null	null	0.15	9.447e4	74.78	74.78	8.770e4	77.65	77.65	4.139e4	102.72	102.72	4.771e4	3.469e4	9.944e3	1.811e5	9.482e3	1.925e5	5.984e4	5.003e4	null	1.367e4	1.394e4	6.116e4	7.398e4	5.300e4	4.883e3	3.627e4	1.048e4	null
PRT	Q8VCX1	Aldo-keto reductase family 1 member D1 OS=Mus musculus OX=10090 GN=Akr1d1 PE=1 SV=1	null	null	Mouse_09-2020	null	[MS,MS:1001208,SEQUEST,]	78.58	21.142	null	null	0.23	1.290e5	30.33	30.33	1.280e5	31.09	31.09	1.445e5	40.59	40.59	3.512e4	4.724e4	1.305e4	1.036e5	8.424e4	1.400e5	1.806e4	3.143e4	3.980e4	4.879e4	6.493e4	1.150e5	4.417e4	2.670e4	6.366e4	9.795e4	1.379e5	1.333e5
PRT	P23953	Carboxylesterase 1C OS=Mus musculus OX=10090 GN=Ces1c PE=1 SV=4	null	null	Mouse_09-2020	null	[MS,MS:1001208,SEQUEST,]	43.13	27.034	null	null	0.11	1.083e5	45.26	45.26	2.366e5	58.19	58.19	2.087e5	39.70	39.70	9.744e4	4.293e4	2.018e4	4.339e4	6.543e4	1.992e5	8.758e4	1.681e5	1.024e5	7.428e4	3.537e4	1.033e5	1.206e5	7.626e4	1.339e5	1.602e5	7.980e4	8.998e4
PRT	G3X9Y6	Aldo-keto reductase family 1, member C19 OS=Mus musculus OX=10090 GN=Akr1c19 PE=1 SV=1	null	null	Mouse_09-2020	null	[MS,MS:1001208,SEQUEST,]	136.77	20.466	null	null	0.15	1.903e6	17.81	17.81	2.088e6	28.22	28.22	1.675e6	12.92	12.92	8.876e5	9.806e5	4.279e5	1.485e6	9.995e5	1.642e6	5.187e5	9.173e5	6.425e5	9.969e5	5.695e5	9.701e5	6.407e5	3.979e5	6.573e5	1.391e6	9.543e5	1.023e6
PRT	P24472	Glutathione S-transferase A4 OS=Mus musculus OX=10090 GN=Gsta4 PE=1 SV=3	null	null	Mouse_09-2020	null	[MS,MS:1001208,SEQUEST,]	45.50	25.465	null	null	0.13	2.777e5	23.06	23.06	5.640e5	24.96	24.96	3.451e5	31.82	31.82	1.892e5	9.803e4	7.057e4	1.569e5	1.752e5	2.731e5	1.988e5	2.384e5	1.670e5	2.236e5	1.725e5	2.922e5	1.802e5	1.059e5	1.056e5	2.450e5	3.035e5	2.206e5
PRT	Q9JKY7	Cytochrome P450 CYP2D22 OS=Mus musculus OX=10090 GN=Cyp2d22 PE=1 SV=1	null	null	Mouse_09-2020	null	[MS,MS:1001208,SEQUEST,]	158.89	28.344	null	null	0.10	5.546e4	58.40	58.40	8.680e4	30.25	30.25	4.111e4	63.41	63.41	3.386e4	1.963e4	6.438e3	4.576e4	2.760e4	1.414e5	2.003e4	3.187e4	2.315e4	3.973e4	1.585e4	7.085e4	1.033e4	2.931e4	1.878e4	1.009e5	1.497e4	2.158e4
PRT	Q5XJY5	Coatomer subunit delta OS=Mus musculus OX=10090 GN=Arcn1 PE=1 SV=2	null	null	Mouse_09-2020	null	[MS,MS:1001208,SEQUEST,]	37.55	17.441	null	null	0.07	9.041e4	29.58	29.58	9.925e4	56.30	56.30	7.838e4	48.60	48.60	3.175e4	3.903e4	1.394e4	6.914e4	8.847e4	8.952e4	9.759e3	2.283e4	2.395e4	5.840e4	9.472e4	7.968e4	2.017e4	1.819e4	4.104e4	4.124e4	8.701e4	7.388e4
PRT	Q9D1G1	Ras-related protein Rab-1B OS=Mus musculus OX=10090 GN=Rab1b PE=1 SV=1	null	null	Mouse_09-2020	null	[MS,MS:1001208,SEQUEST,]	21.48	18.682	null	null	0.21	1.873e5	16.48	16.48	2.073e5	14.11	14.11	1.565e5	19.19	19.19	8.914e4	5.559e4	3.861e4	1.176e5	1.421e5	1.892e5	5.048e4	7.201e4	5.841e4	7.562e4	1.195e5	1.476e5	4.721e4	6.518e4	5.303e4	1.155e5	1.025e5	1.094e5
PRT	A2A974	Cytochrome P450 4A12B OS=Mus musculus OX=10090 GN=Cyp4a12b PE=1 SV=1	null	null	Mouse_09-2020	null	[MS,MS:1001208,SEQUEST,]	25.10	13.571	null	null	0.08	5.765e5	30.51	30.51	4.983e5	38.78	38.78	4.250e5	29.99	29.99	2.934e5	2.134e5	1.204e5	2.992e5	2.377e5	8.545e5	1.953e5	1.850e5	1.373e5	2.123e5	7.106e4	2.897e5	2.259e5	2.079e5	1.435e5	4.319e5	1.936e5	2.201e5
PRT	P63325	40S ribosomal protein S10 OS=Mus musculus OX=10090 GN=Rps10 PE=1 SV=1	null	null	Mouse_09-2020	null	[MS,MS:1001208,SEQUEST,]	65.53	23.797	null	null	0.35	7.225e5	25.04	25.04	4.408e5	35.27	35.27	5.778e5	12.77	12.77	3.470e5	2.789e5	1.717e5	4.078e5	4.882e5	4.049e5	7.017e4	1.276e5	1.271e5	1.794e5	2.981e5	4.770e5	2.089e5	1.866e5	1.970e5	3.789e5	3.364e5	3.510e5
PRT	P03930	ATP synthase protein 8 OS=Mus musculus OX=10090 GN=Mtatp8 PE=1 SV=1	null	null	Mouse_09-2020	null	[MS,MS:1001208,SEQUEST,]	159.52	11.577	null	null	0.40	4.926e6	19.69	19.69	5.666e6	37.51	37.51	5.730e6	17.37	17.37	2.428e6	1.823e6	1.202e6	3.639e6	4.555e6	4.598e6	9.253e5	1.325e6	1.364e6	2.763e6	4.108e6	5.053e6	1.836e6	1.726e6	2.386e6	4.389e6	4.143e6	4.409e6
PRT	Q7TMF3	NADH dehydrogenase [ubiquinone] 1 alpha subcomplex subunit 12 OS=Mus musculus OX=10090 GN=Ndufa12 PE=1 SV=2	null	null	Mouse_09-2020	null	[MS,MS:1001208,SEQUEST,]	165.59	23.667	null	null	0.21	4.713e5	23.69	23.69	5.792e5	18.75	18.75	5.229e5	24.75	24.75	2.960e5	1.818e5	6.323e4	2.882e5	3.503e5	4.712e5	9.927e4	2.069e5	1.635e5	2.413e5	3.086e5	3.901e5	1.686e5	1.602e5	2.644e5	2.631e5	3.364e5	3.347e5
PRT	Q9CXZ1	NADH dehydrogenase [ubiquinone] iron-sulfur protein 4, mitochondrial OS=Mus musculus OX=10090 GN=Ndufs4 PE=1 SV=3	null	null	Mouse_09-2020	null	[MS,MS:1001208,SEQUEST,]	140.97	21.960	null	null	0.17	4.143e5	57.41	57.41	7.822e5	52.31	52.31	4.926e5	49.73	49.73	4.196e4	1.247e5	1.197e5	5.470e5	2.571e5	null	1.952e5	1.297e5	1.464e5	3.645e5	6.803e5	1.014e6	1.627e5	1.000e5	3.150e5	2.370e5	2.816e5	5.954e5
PRT	A0A087WSI8	Acyl-CoA dehydrogenase family member 11 OS=Mus musculus OX=10090 GN=Acad11 PE=1 SV=2	null	null	Mouse_09-2020	null	[MS,MS:1001208,SEQUEST,]	105.76	20.328	null	null	0.07	7.552e5	50.39	50.39	7.188e5	30.26	30.26	6.039e5	57.93	57.93	2.660e5	2.226e5	1.005e5	1.264e6	6.131e5	1.117e6	1.409e5	2.689e5	1.889e5	3.174e5	3.145e5	8.384e5	1.826e5	1.632e5	2.229e5	7.977e5	9.501e5	3.923e5
PRT	Q9DCS2	Methyltransferase-like 26 OS=Mus musculus OX=10090 GN=Mettl26 PE=1 SV=1	null	null	Mouse_09-2020	null	[MS,MS:1001208,SEQUEST,]	115.98	13.066	null	null	0.18	6.937e5	16.59	16.59	1.005e6	13.90	13.90	9.486e5	14.97	14.97	3.081e5	3.551e5	1.548e5	4.715e5	3.802e5	7.510e5	2.469e5	3.824e5	2.748e5	4.870e5	4.673e5	5.364e5	3.139e5	2.818e5	3.863e5	6.249e5	6.039e5	6.524e5
PRT	Q60692	Proteasome subunit beta type-6 OS=Mus musculus OX=10090 GN=Psmb6 PE=1 SV=3	null	null	Mouse_09-2020	null	[MS,MS:1001208,SEQUEST,]	77.13	12.413	null	null	0.13	4.155e5	20.23	20.23	5.024e5	25.70	25.70	4.398e5	23.30	23.30	2.598e5	1.530e5	8.342e4	3.140e5	2.339e5	6.075e5	1.632e5	1.773e5	1.394e5	2.045e5	1.086e5	3.613e5	1.393e5	1.691e5	9.397e4	3.779e5	2.597e5	2.747e5
PRT	E9Q5L3	Short/branched chain-specific acyl-CoA dehydrogenase, mitochondrial OS=Mus musculus OX=10090 GN=Acadsb PE=1 SV=1	null	null	Mouse_09-2020	null	[MS,MS:1001208,SEQUEST,]	94.05	21.292	null	null	0.09	4.806e5	20.62	20.62	5.879e5	20.34	20.34	4.195e5	36.32	36.32	2.321e5	1.200e5	1.035e5	3.623e5	2.825e5	6.135e5	1.771e5	2.006e5	1.801e5	2.564e5	1.675e5	3.260e5	1.857e5	2.221e5	1.331e5	2.711e5	2.837e5	1.728e5
PRT	P00405	Cytochrome c oxidase subunit 2 OS=Mus musculus OX=10090 GN=Mtco2 PE=1 SV=1	null	null	Mouse_09-2020	null	[MS,MS:1001208,SEQUEST,]	170.51	27.945	null	null	0.21	6.242e5	41.60	41.60	8.866e5	39.84	39.84	9.023e5	39.83	39.83	3.017e5	4.701e5	1.112e5	9.688e5	3.855e5	5.826e5	1.248e5	2.924e5	2.798e5	5.431e5	2.030e5	6.605e5	4.561e5	4.815e5	2.447e5	1.045e6	3.413e5	4.179e5
PRT	P62862	40S ribosomal protein S30 OS=Mus musculus OX=10090 GN=Fau PE=1 SV=1	null	null	Mouse_09-2020	null	[MS,MS:1001208,SEQUEST,]	9.28	8.884	null	null	0.32	1.385e6	46.11	46.11	1.145e6	39.99	39.99	1.268e6	15.56	15.56	6.831e5	5.207e5	5.483e5	6.054e5	1.350e6	1.036e6	1.903e5	3.733e5	2.389e5	5.231e5	9.417e5	1.057e6	4.929e5	3.754e5	4.250e5	8.403e5	7.529e5	8.523e5
PRT	Q8BFU2	Histone H2A type 3 OS=Mus musculus OX=10090 GN=H2aw PE=1 SV=3	null	null	Mouse_09-2020	null	[MS,MS:1001208,SEQUEST,]	98.89	27.467	null	null	0.29	3.908e5	26.07	26.07	3.405e5	55.85	55.85	4.321e5	64.58	64.58	1.944e5	8.959e4	7.571e4	2.442e5	2.884e5	5.139e5	2.362e4	1.057e5	6.894e4	2.772e5	2.508e5	2.696e5	4.447e4	2.255e5	6.032e4	2.779e5	3.228e5	4.989e5
PRT	Q9CQR2	40S ribosomal protein S21 OS=Mus musculus OX=10090 GN=Rps21 PE=1 SV=1	null	null	Mouse_09-2020	null	[MS,MS:1001208,SEQUEST,]	27.14	11.651	null	null	0.53	4.077e5	20.38	20.38	3.154e5	36.42	36.42	3.338e5	28.60	28.60	2.358e5	1.936e5	7.677e4	2.508e5	2.693e5	3.004e5	4.636e4	6.237e4	8.150e4	1.776e5	1.865e5	2.365e5	1.115e5	1.101e5	1.129e5	2.191e5	2.901e5	2.699e5
PRT	Q9CQX2	Cytochrome b5 type B OS=Mus musculus OX=10090 GN=Cyb5b PE=1 SV=1	null	null	Mouse_09-2020	null	[MS,MS:1001208,SEQUEST,]	115.41	26.028	null	null	0.43	4.474e5	33.08	33.08	4.754e5	32.29	32.29	5.287e5	30.78	30.78	1.790e5	2.709e5	9.057e4	5.051e5	1.849e5	4.429e5	1.894e5	2.747e5	1.238e5	1.561e5	2.320e5	2.609e5	2.547e5	2.159e5	1.818e5	5.273e5	2.408e5	1.825e5
PRT	P84104	Serine/arginine-rich splicing factor 3 OS=Mus musculus OX=10090 GN=Srsf3 PE=1 SV=1	null	null	Mouse_09-2020	null	[MS,MS:1001208,SEQUEST,]	48.96	10.726	null	null	0.16	5.357e5	8.84	8.84	8.653e5	17.68	17.68	6.806e5	6.13	6.13	2.670e5	2.065e5	1.074e5	3.918e5	3.928e5	4.919e5	1.739e5	3.660e5	2.051e5	3.668e5	4.498e5	6.013e5	2.461e5	2.378e5	2.675e5	5.939e5	3.510e5	3.888e5
PRT	P46656	Adrenodoxin, mitochondrial OS=Mus musculus OX=10090 GN=Fdx1 PE=1 SV=1	null	null	Mouse_09-2020	null	[MS,MS:1001208,SEQUEST,]	21.04	16.246	null	null	0.27	2.277e5	30.11	30.11	1.238e5	37.54	37.54	2.132e5	21.53	21.53	1.032e5	1.169e5	4.921e4	1.622e5	1.499e5	1.021e5	2.503e4	3.839e4	6.428e4	5.033e4	5.888e4	1.342e5	5.323e4	9.593e4	8.431e4	1.804e5	1.158e5	1.481e5
PRT	Q9WUU7	Cathepsin Z OS=Mus musculus OX=10090 GN=Ctsz PE=1 SV=1	null	null	Mouse_09-2020	null	[MS,MS:1001208,SEQUEST,]	83.09	20.607	null	null	0.10	4.997e5	20.45	20.45	5.558e5	36.19	36.19	4.615e5	27.43	27.43	1.815e5	1.342e5	1.112e5	4.473e5	3.261e5	4.751e5	1.180e5	1.644e5	1.217e5	3.434e5	4.482e5	4.618e5	1.525e5	1.231e5	3.047e5	3.897e5	2.948e5	2.932e5
PRT	O55137	Acyl-coenzyme A thioesterase 1 OS=Mus musculus OX=10090 GN=Acot1 PE=1 SV=1	null	null	Mouse_09-2020	null	[MS,MS:1001208,SEQUEST,]	39.15	9.741	null	null	0.08	6.722e5	12.71	12.71	4.661e5	34.48	34.48	5.409e5	45.18	45.18	2.634e5	2.406e5	1.452e5	4.533e5	4.680e5	7.301e5	1.299e5	1.577e5	1.440e5	3.856e5	2.105e5	2.950e5	1.476e5	7.396e4	1.674e5	6.290e5	5.219e5	4.179e5
PRT	Q6ZWV3	60S ribosomal protein L10 OS=Mus musculus OX=10090 GN=Rpl10 PE=1 SV=3	null	null	Mouse_09-2020	null	[MS,MS:1001208,SEQUEST,]	63.18	18.417	null	null	0.18	8.239e5	27.30	27.30	7.214e5	24.98	24.98	6.794e5	26.08	26.08	4.493e5	3.261e5	1.968e5	3.699e5	4.981e5	5.265e5	1.211e5	2.236e5	1.699e5	3.653e5	3.751e5	6.220e5	3.396e5	2.318e5	2.221e5	4.233e5	4.581e5	3.905e5
PRT	P61458	Pterin-4-alpha-carbinolamine dehydratase OS=Mus musculus OX=10090 GN=Pcbd1 PE=1 SV=2	null	null	Mouse_09-2020	null	[MS,MS:1001208,SEQUEST,]	89.96	24.769	null	null	0.40	7.074e5	22.42	22.42	7.234e5	31.30	31.30	6.157e5	28.74	28.74	3.486e5	2.842e5	1.383e5	4.937e5	3.476e5	1.045e6	2.010e5	3.417e5	2.467e5	3.027e5	1.542e5	4.315e5	3.190e5	2.986e5	1.983e5	5.571e5	2.781e5	3.652e5
PRT	Q9CR68	Cytochrome b-c1 complex subunit Rieske, mitochondrial OS=Mus musculus OX=10090 GN=Uqcrfs1 PE=1 SV=1	null	null	Mouse_09-2020	null	[MS,MS:1001208,SEQUEST,]	53.27	24.632	null	null	0.23	7.459e5	15.40	15.40	7.252e5	30.23	30.23	7.772e5	17.37	17.37	3.541e5	2.538e5	1.514e5	5.117e5	6.110e5	8.093e5	1.556e5	2.354e5	1.878e5	3.490e5	5.699e5	5.425e5	2.439e5	2.291e5	3.222e5	6.431e5	4.519e5	6.637e5
PRT	A0A2I3BPG9	Ribosomal protein L36A, pseudogene 1 OS=Mus musculus OX=10090 GN=Rpl36a-ps1 PE=3 SV=1	null	null	Mouse_09-2020	null	[MS,MS:1001208,SEQUEST,]	2.04	6.053	null	null	0.25	3.340e5	56.38	56.38	2.791e5	80.46	80.46	2.796e5	39.43	39.43	1.088e5	1.332e5	1.389e5	2.447e5	3.892e5	1.386e5	1.633e4	6.613e4	7.236e4	1.435e5	3.809e5	2.085e5	9.896e4	5.188e4	1.064e5	1.169e5	1.794e5	2.548e5
PRT	P97364	Selenide, water dikinase 2 OS=Mus musculus OX=10090 GN=Sephs2 PE=1 SV=3	null	null	Mouse_09-2020	null	[MS,MS:1001208,SEQUEST,]	74.10	21.190	null	null	0.11	2.175e5	105.69	105.69	5.299e5	48.39	48.39	4.632e5	64.70	64.70	2.111e4	9.281e4	1.438e4	6.921e5	2.162e5	1.965e5	3.503e4	2.713e5	1.781e5	3.084e5	1.661e5	3.054e5	1.372e5	5.616e3	2.848e5	5.328e5	2.952e5	1.175e5
PRT	P26150	3 beta-hydroxysteroid dehydrogenase/Delta 5-->4-isomerase type 3 OS=Mus musculus OX=10090 GN=Hsd3b3 PE=1 SV=3	null	null	Mouse_09-2020	null	[MS,MS:1001208,SEQUEST,]	62.01	18.113	null	null	0.11	3.775e5	47.25	47.25	4.240e5	24.99	24.99	4.793e5	30.05	30.05	1.540e5	1.063e5	6.487e4	6.462e5	3.112e5	4.403e5	7.868e4	1.509e5	1.155e5	2.355e5	2.744e5	2.928e5	1.049e5	1.096e5	2.727e5	4.111e5	3.045e5	2.999e5
PRT	P54728	UV excision repair protein RAD23 homolog B OS=Mus musculus OX=10090 GN=Rad23b PE=1 SV=2	null	null	Mouse_09-2020	null	[MS,MS:1001208,SEQUEST,]	34.62	9.299	null	null	0.09	2.937e5	12.28	12.28	4.725e5	18.22	18.22	2.243e5	26.91	26.91	1.267e5	1.195e5	4.472e4	2.119e5	1.918e5	3.082e5	1.502e5	1.462e5	1.631e5	1.908e5	2.261e5	2.451e5	5.118e4	8.198e4	8.516e4	2.026e5	1.636e5	9.360e4
PRT	Q9JM62	Receptor expression-enhancing protein 6 OS=Mus musculus OX=10090 GN=Reep6 PE=1 SV=1	null	null	Mouse_09-2020	null	[MS,MS:1001208,SEQUEST,]	47.83	19.705	null	null	0.19	1.014e6	12.49	12.49	8.662e5	13.10	13.10	9.773e5	17.29	17.29	4.896e5	3.893e5	1.756e5	6.557e5	6.328e5	1.209e6	2.008e5	3.088e5	2.378e5	3.857e5	3.420e5	7.219e5	3.058e5	3.742e5	2.784e5	7.873e5	5.960e5	6.511e5
PRT	F6YTG0	Enoyl-CoA hydratase domain-containing protein 2, mitochondrial (Fragment) OS=Mus musculus OX=10090 GN=Echdc2 PE=1 SV=1	null	null	Mouse_09-2020	null	[MS,MS:1001208,SEQUEST,]	58.52	19.189	null	null	0.28	2.525e5	16.01	16.01	2.017e5	36.08	36.08	1.919e5	43.14	43.14	1.154e5	8.579e4	4.182e4	2.084e5	1.649e5	3.214e5	4.002e4	5.938e4	6.709e4	1.158e5	1.553e5	1.021e5	3.268e4	6.166e4	7.491e4	1.384e5	1.882e5	1.837e5
PRT	P16332	Methylmalonyl-CoA mutase, mitochondrial OS=Mus musculus OX=10090 GN=Mmut PE=1 SV=2	null	null	Mouse_09-2020	null	[MS,MS:1001208,SEQUEST,]	62.10	17.827	null	null	0.07	2.635e5	66.02	66.02	5.846e5	57.96	57.96	4.172e5	41.27	41.27	6.745e4	1.393e5	9.823e3	4.323e5	1.604e5	2.687e5	7.743e4	3.863e5	1.761e5	2.278e5	9.032e4	6.679e5	1.429e5	7.427e4	1.983e5	6.765e5	2.299e5	2.052e5
PRT	Q99J99	3-mercaptopyruvate sulfurtransferase OS=Mus musculus OX=10090 GN=Mpst PE=1 SV=4	null	null	Mouse_09-2020	null	[MS,MS:1001208,SEQUEST,]	40.59	18.071	null	null	0.14	3.154e5	12.36	12.36	3.461e5	21.07	21.07	2.867e5	21.53	21.53	1.492e5	1.024e5	6.427e4	2.681e5	1.714e5	3.599e5	1.003e5	1.158e5	8.145e4	1.859e5	1.117e5	2.854e5	6.350e4	9.713e4	1.158e5	3.121e5	1.291e5	1.702e5
PRT	Q91WS0	CDGSH iron-sulfur domain-containing protein 1 OS=Mus musculus OX=10090 GN=Cisd1 PE=1 SV=1	null	null	Mouse_09-2020	null	[MS,MS:1001208,SEQUEST,]	54.38	18.389	null	null	0.26	8.718e5	12.51	12.51	6.013e5	37.73	37.73	6.664e5	34.97	34.97	4.223e5	3.338e5	1.445e5	6.125e5	6.107e5	1.018e6	1.523e5	3.109e5	1.815e5	1.837e5	3.541e5	1.877e5	2.292e5	2.135e5	2.231e5	5.449e5	5.620e5	7.801e5
PRT	O35386	Phytanoyl-CoA dioxygenase, peroxisomal OS=Mus musculus OX=10090 GN=Phyh PE=1 SV=1	null	null	Mouse_09-2020	null	[MS,MS:1001208,SEQUEST,]	43.74	13.384	null	null	0.11	2.012e5	10.84	10.84	2.530e5	27.83	27.83	2.001e5	15.67	15.67	1.092e5	6.564e4	3.573e4	1.631e5	1.240e5	2.027e5	6.990e4	8.095e4	7.001e4	1.690e5	8.360e4	2.194e5	7.323e4	5.997e4	1.008e5	1.723e5	1.116e5	9.893e4
PRT	Q922Q1	Mitochondrial amidoxime reducing component 2 OS=Mus musculus OX=10090 GN=Mtarc2 PE=1 SV=1	null	null	Mouse_09-2020	null	[MS,MS:1001208,SEQUEST,]	28.85	13.749	null	null	0.11	6.048e5	35.42	35.42	4.363e5	40.39	40.39	4.401e5	44.59	44.59	3.484e5	2.356e5	8.525e4	4.534e5	1.410e5	7.424e5	2.181e5	2.047e5	1.231e5	1.410e5	1.176e5	2.996e5	1.557e5	1.679e5	5.342e4	4.791e5	2.348e5	1.267e5
PRT	A0A1W2P7Z3	Ubiquitin-conjugating enzyme E2 N OS=Mus musculus OX=10090 GN=Ube2n PE=1 SV=1	null	null	Mouse_09-2020	null	[MS,MS:1001208,SEQUEST,]	44.35	17.541	null	null	0.62	3.336e5	44.05	44.05	4.263e5	31.30	31.30	4.739e5	24.45	24.45	1.322e5	1.562e5	4.562e4	4.942e5	2.632e5	2.320e5	4.439e4	1.208e5	1.165e5	2.035e5	1.982e5	3.315e5	1.040e5	1.518e5	2.526e5	3.483e5	2.652e5	2.902e5
PRT	P97855	Ras GTPase-activating protein-binding protein 1 OS=Mus musculus OX=10090 GN=G3bp1 PE=1 SV=1	null	null	Mouse_09-2020	null	[MS,MS:1001208,SEQUEST,]	40.21	16.986	null	null	0.14	6.103e4	28.64	28.64	8.693e4	83.24	83.24	8.685e4	36.77	36.77	2.335e4	2.102e4	1.370e4	5.239e4	5.710e4	4.261e4	9.675e3	1.316e4	2.291e4	8.738e4	1.341e5	6.392e4	1.670e4	2.343e4	4.112e4	3.835e4	6.008e4	6.315e4
PRT	P50171	Estradiol 17-beta-dehydrogenase 8 OS=Mus musculus OX=10090 GN=Hsd17b8 PE=1 SV=2	null	null	Mouse_09-2020	null	[MS,MS:1001208,SEQUEST,]	22.91	12.006	null	null	0.15	1.035e6	33.06	33.06	7.277e5	27.75	27.75	9.625e5	13.56	13.56	5.054e5	3.726e5	2.576e5	7.724e5	6.060e5	2.003e6	2.089e5	2.930e5	2.694e5	2.837e5	1.714e5	4.866e5	3.232e5	3.160e5	2.747e5	9.323e5	5.472e5	5.459e5
PRT	Q9Z2Z6	Mitochondrial carnitine/acylcarnitine carrier protein OS=Mus musculus OX=10090 GN=Slc25a20 PE=1 SV=1	null	null	Mouse_09-2020	null	[MS,MS:1001208,SEQUEST,]	57.29	20.062	null	null	0.09	5.149e5	62.67	62.67	7.639e5	62.21	62.21	5.824e5	73.62	73.62	4.413e5	2.321e5	8.826e4	2.729e5	1.942e5	1.412e6	2.483e5	6.002e5	3.017e5	2.727e5	5.547e4	4.511e5	3.214e5	2.579e5	5.691e4	1.149e6	2.310e5	1.033e5
PRT	Q9DC50	Peroxisomal carnitine O-octanoyltransferase OS=Mus musculus OX=10090 GN=Crot PE=1 SV=1	null	null	Mouse_09-2020	null	[MS,MS:1001208,SEQUEST,]	24.40	15.210	null	null	0.07	2.682e5	31.97	31.97	2.301e5	21.96	21.96	2.357e5	31.13	31.13	1.777e5	1.041e5	5.048e4	2.017e5	9.580e4	4.131e5	5.979e4	8.591e4	7.662e4	1.121e5	7.740e4	1.117e5	8.474e4	1.020e5	5.356e4	1.392e5	1.237e5	1.778e5
PRT	Q921X9	Protein disulfide-isomerase A5 OS=Mus musculus OX=10090 GN=Pdia5 PE=1 SV=1	null	null	Mouse_09-2020	null	[MS,MS:1001208,SEQUEST,]	25.29	14.371	null	null	0.07	3.298e5	32.87	32.87	4.374e5	15.40	15.40	3.544e5	31.93	31.93	2.542e5	8.929e4	6.072e4	2.719e5	2.419e5	2.340e5	1.121e5	1.655e5	9.727e4	1.505e5	2.190e5	3.512e5	1.132e5	1.349e5	1.433e5	3.006e5	3.142e5	1.295e5
PRT	Q9CQC9	GTP-binding protein SAR1b OS=Mus musculus OX=10090 GN=Sar1b PE=1 SV=1	null	null	Mouse_09-2020	null	[MS,MS:1001208,SEQUEST,]	20.46	13.488	null	null	0.17	8.037e5	33.36	33.36	7.362e5	14.74	14.74	7.925e5	25.09	25.09	4.204e5	2.850e5	2.186e5	4.119e5	3.451e5	1.225e6	2.503e5	2.683e5	2.196e5	3.006e5	2.736e5	4.593e5	2.963e5	3.468e5	2.183e5	5.155e5	4.670e5	4.517e5
PRT	O70503	Very-long-chain 3-oxoacyl-CoA reductase OS=Mus musculus OX=10090 GN=Hsd17b12 PE=1 SV=1	null	null	Mouse_09-2020	null	[MS,MS:1001208,SEQUEST,]	26.91	8.759	null	null	0.13	2.031e5	44.83	44.83	1.857e5	28.43	28.43	2.215e5	27.92	27.92	8.729e4	9.835e4	2.438e4	1.659e5	1.169e5	4.230e5	4.263e4	3.406e4	4.630e4	1.004e5	9.849e4	1.442e5	1.265e5	7.541e4	8.002e4	1.825e5	1.748e5	1.199e5
PRT	A0A494B9Y8	Ferrochelatase OS=Mus musculus OX=10090 GN=Fech PE=1 SV=1	null	null	Mouse_09-2020	null	[MS,MS:1001208,SEQUEST,]	29.68	15.321	null	null	0.11	3.435e5	21.28	21.28	3.256e5	30.64	30.64	3.649e5	21.47	21.47	1.738e5	9.725e4	6.339e4	3.053e5	2.918e5	3.266e5	8.262e4	8.421e4	7.326e4	1.781e5	1.615e5	3.653e5	7.792e4	1.180e5	1.219e5	3.626e5	2.392e5	2.213e5
PRT	Q9DBL7	Bifunctional coenzyme A synthase OS=Mus musculus OX=10090 GN=Coasy PE=1 SV=2	null	null	Mouse_09-2020	null	[MS,MS:1001208,SEQUEST,]	30.41	19.086	null	null	0.09	7.743e5	86.54	86.54	8.817e5	122.86	122.86	9.187e5	91.91	91.91	9.607e4	2.389e5	1.940e5	1.149e6	1.481e6	2.012e5	2.342e4	2.967e4	2.049e5	9.125e5	2.283e6	7.351e5	1.339e5	5.393e4	8.496e5	1.216e5	1.446e6	1.618e6
PRT	Q8K183	Pyridoxal kinase OS=Mus musculus OX=10090 GN=Pdxk PE=1 SV=1	null	null	Mouse_09-2020	null	[MS,MS:1001208,SEQUEST,]	27.84	15.091	null	null	0.16	1.943e5	67.66	67.66	3.403e5	47.84	47.84	1.164e5	78.22	78.22	1.235e5	5.665e4	8.295e3	3.448e5	8.005e4	3.781e5	3.636e4	1.046e5	9.582e4	1.523e5	2.996e5	2.342e5	3.778e4	3.509e4	4.506e4	1.032e5	2.371e5	2.942e5
PRT	Q3TXN1	15-oxoprostaglandin 13-reductase OS=Mus musculus OX=10090 GN=Ptgr2 PE=1 SV=1	null	null	Mouse_09-2020	null	[MS,MS:1001208,SEQUEST,]	30.35	13.360	null	null	0.17	2.048e5	69.88	69.88	2.323e5	45.05	45.05	1.531e5	53.83	53.83	3.433e4	1.178e5	3.436e4	3.961e5	1.518e5	1.023e5	2.273e4	8.235e4	9.634e4	1.496e5	7.253e4	1.610e5	5.349e4	4.690e4	1.544e5	3.330e5	8.273e4	8.837e4
PRT	F8WJ41	40S ribosomal protein S15a (Fragment) OS=Mus musculus OX=10090 GN=Rps15a PE=1 SV=1	null	null	Mouse_09-2020	null	[MS,MS:1001208,SEQUEST,]	20.07	10.204	null	null	0.24	6.291e5	46.02	46.02	4.594e5	44.48	44.48	4.995e5	45.87	45.87	4.084e5	2.406e5	1.272e5	2.942e5	2.379e5	1.215e6	2.546e5	2.582e5	1.436e5	1.493e5	1.429e5	2.847e5	2.641e5	2.713e5	1.229e5	5.826e5	2.058e5	1.706e5
PRT	O88986	2-amino-3-ketobutyrate coenzyme A ligase, mitochondrial OS=Mus musculus OX=10090 GN=Gcat PE=1 SV=2	null	null	Mouse_09-2020	null	[MS,MS:1001208,SEQUEST,]	33.85	17.056	null	null	0.11	1.012e5	75.81	75.81	1.096e5	62.44	62.44	1.406e5	61.47	61.47	4.195e4	3.433e4	1.528e4	2.744e5	8.270e4	1.150e5	2.085e4	1.243e4	1.213e4	7.170e4	7.257e4	1.406e5	1.285e4	4.303e4	1.286e4	2.006e5	9.232e4	9.014e4
PRT	Q62167	ATP-dependent RNA helicase DDX3X OS=Mus musculus OX=10090 GN=Ddx3x PE=1 SV=3	null	null	Mouse_09-2020	null	[MS,MS:1001208,SEQUEST,]	23.78	14.925	null	null	0.06	1.059e5	15.92	15.92	1.572e5	21.34	21.34	9.397e4	46.97	46.97	6.820e4	5.042e4	2.045e4	7.341e4	6.355e4	1.095e5	2.414e4	5.641e4	4.426e4	7.517e4	6.422e4	1.081e5	5.698e4	5.318e4	2.673e4	8.320e4	2.577e4	5.695e4
PRT	Q9CQZ6	NADH dehydrogenase [ubiquinone] 1 beta subcomplex subunit 3 OS=Mus musculus OX=10090 GN=Ndufb3 PE=1 SV=1	null	null	Mouse_09-2020	null	[MS,MS:1001208,SEQUEST,]	12.58	6.612	null	null	0.34	1.383e5	26.69	26.69	6.689e4	17.70	17.70	9.165e4	31.52	31.52	6.952e4	5.402e4	2.735e4	9.101e4	5.580e4	2.029e5	1.582e4	2.760e4	2.130e4	3.520e4	2.616e4	4.070e4	2.553e4	3.467e4	3.235e4	5.631e4	5.575e4	9.120e4
PRT	Q8K010	5-oxoprolinase OS=Mus musculus OX=10090 GN=Oplah PE=1 SV=1	null	null	Mouse_09-2020	null	[MS,MS:1001208,SEQUEST,]	22.69	12.177	null	null	0.03	1.256e5	22.63	22.63	9.303e4	35.72	35.72	1.263e5	34.14	34.14	6.445e4	5.394e4	3.323e4	6.632e4	6.308e4	1.178e5	2.716e4	3.090e4	3.098e4	2.177e4	2.304e4	8.840e4	6.211e4	4.777e4	4.185e4	7.911e4	8.547e4	4.285e4
PRT	G3X9T7	Galectin-9 OS=Mus musculus OX=10090 GN=Lgals9 PE=1 SV=1	null	null	Mouse_09-2020	null	[MS,MS:1001208,SEQUEST,]	22.46	15.115	null	null	0.10	8.304e5	23.02	23.02	8.367e5	27.72	27.72	7.317e5	29.21	29.21	4.258e5	3.058e5	1.964e5	4.229e5	3.446e5	8.696e5	2.593e5	3.305e5	2.669e5	2.737e5	1.925e5	5.205e5	2.666e5	2.809e5	1.664e5	7.195e5	3.791e5	2.669e5
PRT	P09405	Nucleolin OS=Mus musculus OX=10090 GN=Ncl PE=1 SV=2	null	null	Mouse_09-2020	null	[MS,MS:1001208,SEQUEST,]	18.88	11.286	null	null	0.05	2.045e5	8.18	8.18	2.371e5	19.06	19.06	2.693e5	7.89	7.89	9.659e4	7.200e4	4.585e4	1.577e5	1.417e5	1.976e5	6.166e4	8.431e4	8.368e4	9.927e4	7.396e4	1.687e5	1.079e5	8.766e4	1.035e5	2.413e5	1.453e5	1.529e5
PRT	Q99PT1	Rho GDP-dissociation inhibitor 1 OS=Mus musculus OX=10090 GN=Arhgdia PE=1 SV=3	null	null	Mouse_09-2020	null	[MS,MS:1001208,SEQUEST,]	23.83	13.375	null	null	0.25	1.402e5	59.98	59.98	2.120e5	48.08	48.08	1.366e5	51.53	51.53	1.054e5	5.697e4	2.419e4	9.767e4	8.255e4	4.236e5	8.092e4	1.335e5	7.044e4	7.488e4	3.880e4	1.025e5	7.917e4	9.717e4	4.204e4	6.820e4	6.529e4	9.599e4
PRT	Q9D1A2	Cytosolic non-specific dipeptidase OS=Mus musculus OX=10090 GN=Cndp2 PE=1 SV=1	null	null	Mouse_09-2020	null	[MS,MS:1001208,SEQUEST,]	23.97	14.735	null	null	0.10	1.227e5	33.47	33.47	1.327e5	21.41	21.41	1.263e5	18.05	18.05	5.142e4	5.426e4	2.017e4	1.157e5	3.648e4	1.701e5	3.026e4	4.103e4	4.200e4	6.490e4	7.718e4	6.844e4	4.393e4	4.221e4	3.157e4	1.095e5	6.610e4	8.940e4
PRT	Q8VCR2	17-beta-hydroxysteroid dehydrogenase 13 OS=Mus musculus OX=10090 GN=Hsd17b13 PE=1 SV=2	null	null	Mouse_09-2020	null	[MS,MS:1001208,SEQUEST,]	18.78	16.144	null	null	0.13	3.035e5	41.65	41.65	3.856e5	46.23	46.23	2.948e5	40.14	40.14	1.680e5	1.122e5	6.345e4	1.529e5	7.962e4	4.839e5	1.220e5	2.140e5	1.402e5	1.417e5	4.556e4	2.152e5	1.602e5	1.135e5	6.979e4	3.043e5	1.372e5	9.829e4
PRT	Q8JZU2	Tricarboxylate transport protein, mitochondrial OS=Mus musculus OX=10090 GN=Slc25a1 PE=1 SV=1	null	null	Mouse_09-2020	null	[MS,MS:1001208,SEQUEST,]	20.98	13.598	null	null	0.10	4.110e5	71.13	71.13	3.917e5	59.35	59.35	3.607e5	56.80	56.80	2.369e5	1.606e5	8.126e4	1.249e5	1.270e5	1.073e6	1.859e5	2.696e5	1.226e5	1.053e5	4.357e4	2.425e5	1.951e5	1.631e5	3.620e4	3.982e5	1.570e5	9.550e4
PRT	Q9DBP5	UMP-CMP kinase OS=Mus musculus OX=10090 GN=Cmpk1 PE=1 SV=1	null	null	Mouse_09-2020	null	[MS,MS:1001208,SEQUEST,]	17.55	11.680	null	null	0.20	1.870e5	34.25	34.25	1.962e5	39.77	39.77	1.559e5	27.21	27.21	9.738e4	6.662e4	4.092e4	7.800e4	6.858e4	2.591e5	8.554e4	7.951e4	6.072e4	7.437e4	4.658e4	8.487e4	6.000e4	4.952e4	4.646e4	1.904e5	8.620e4	6.055e4
PRT	Q61937	Nucleophosmin OS=Mus musculus OX=10090 GN=Npm1 PE=1 SV=1	null	null	Mouse_09-2020	null	[MS,MS:1001208,SEQUEST,]	19.16	17.519	null	null	0.16	1.312e5	43.76	43.76	1.306e5	28.38	28.38	1.163e5	54.96	54.96	7.424e4	5.451e4	1.522e4	9.227e4	5.245e4	2.410e5	2.091e4	4.308e4	3.878e4	4.361e4	8.191e4	1.060e5	2.909e4	4.518e4	3.392e4	8.400e4	8.145e4	1.766e5
PRT	G3UY93	Valyl-tRNA synthetase (Fragment) OS=Mus musculus OX=10090 GN=Vars PE=1 SV=1	null	null	Mouse_09-2020	null	[MS,MS:1001208,SEQUEST,]	24.36	14.662	null	null	0.03	4.860e4	73.02	73.02	6.397e4	74.06	74.06	1.433e5	32.12	32.12	7.311e4	1.264e4	6.109e3	3.681e4	null	8.411e4	5.032e3	2.211e4	1.128e4	6.620e4	7.979e4	4.548e4	null	7.337e4	5.609e4	1.068e5	7.364e4	1.459e5
PRT	P21614	Vitamin D-binding protein OS=Mus musculus OX=10090 GN=Gc PE=1 SV=2	null	null	Mouse_09-2020	null	[MS,MS:1001208,SEQUEST,]	17.13	19.237	null	null	0.05	1.398e5	60.43	60.43	2.416e5	48.49	48.49	1.712e5	37.64	37.64	1.495e5	4.361e4	3.464e4	8.122e4	6.589e4	3.860e5	1.093e5	1.459e5	1.020e5	6.649e4	6.522e4	1.108e5	7.525e4	9.014e4	6.056e4	1.660e5	8.019e4	5.185e4
PRT	Q99LP6	GrpE protein homolog 1, mitochondrial OS=Mus musculus OX=10090 GN=Grpel1 PE=1 SV=1	null	null	Mouse_09-2020	null	[MS,MS:1001208,SEQUEST,]	27.49	16.073	null	null	0.23	1.471e5	19.85	19.85	1.709e5	70.76	70.76	1.554e5	63.95	63.95	6.193e4	5.394e4	2.598e4	1.171e5	1.306e5	1.627e5	1.133e4	3.043e4	4.442e4	1.174e5	1.929e5	1.274e5	2.280e4	2.775e4	7.027e4	1.179e5	1.553e5	2.293e5
PRT	Q6ZWZ4	60S ribosomal protein L36 OS=Mus musculus OX=10090 GN=Rpl36 PE=1 SV=1	null	null	Mouse_09-2020	null	[MS,MS:1001208,SEQUEST,]	15.01	9.794	null	null	0.31	4.449e5	36.51	36.51	6.041e5	48.16	48.16	3.444e5	45.85	45.85	2.057e5	1.703e5	9.282e4	3.393e5	4.505e5	2.063e5	7.542e4	1.336e5	1.648e5	3.784e5	5.016e5	4.290e5	1.242e5	8.406e4	1.287e5	1.701e5	3.158e5	4.031e5
PRT	J3QM80	Heterogeneous nuclear ribonucleoprotein F (Fragment) OS=Mus musculus OX=10090 GN=Hnrnpf PE=1 SV=8	null	null	Mouse_09-2020	null	[MS,MS:1001208,SEQUEST,]	19.27	13.708	null	null	0.15	4.355e5	19.15	19.15	3.897e5	35.65	35.65	3.551e5	32.55	32.55	2.238e5	1.014e5	7.840e4	3.134e5	2.844e5	4.688e5	8.654e4	1.562e5	4.921e4	1.904e5	2.627e5	2.389e5	7.657e4	8.549e4	1.184e5	3.680e5	2.944e5	2.553e5
PRT	Q8VCQ8	Caldesmon 1 OS=Mus musculus OX=10090 GN=Cald1 PE=1 SV=1	null	null	Mouse_09-2020	null	[MS,MS:1001208,SEQUEST,]	23.63	12.134	null	null	0.11	1.859e5	21.53	21.53	1.713e5	30.31	30.31	1.480e5	30.44	30.44	8.037e4	4.115e4	3.626e4	1.446e5	1.342e5	1.979e5	3.168e4	6.610e4	4.343e4	8.966e4	1.147e5	8.574e4	5.886e4	4.158e4	5.830e4	1.202e5	8.065e4	1.631e5
PRT	Q8CC86	Nicotinate phosphoribosyltransferase OS=Mus musculus OX=10090 GN=Naprt PE=1 SV=1	null	null	Mouse_09-2020	null	[MS,MS:1001208,SEQUEST,]	21.44	15.925	null	null	0.08	1.746e5	9.16	9.16	2.336e5	32.30	32.30	1.686e5	19.27	19.27	9.341e4	7.563e4	3.418e4	1.228e5	1.109e5	1.574e5	6.120e4	1.315e5	1.004e5	7.681e4	8.642e4	1.711e5	5.685e4	7.283e4	5.473e4	1.795e5	9.437e4	9.010e4
PRT	P26350	Prothymosin alpha OS=Mus musculus OX=10090 GN=Ptma PE=1 SV=2	null	null	Mouse_09-2020	null	[MS,MS:1001208,SEQUEST,]	11.41	14.334	null	null	0.20	9.903e4	36.84	36.84	6.427e4	21.41	21.41	8.680e4	34.36	34.36	5.886e4	3.090e4	1.318e4	1.155e5	4.001e4	1.352e5	1.271e4	1.999e4	2.389e4	2.887e4	3.390e4	4.215e4	3.002e4	2.763e4	3.381e4	4.408e4	5.179e4	9.092e4
PRT	Q80XR6	Heterogeneous nuclear ribonucleoprotein A/B OS=Mus musculus OX=10090 GN=Hnrnpab PE=1 SV=1	null	null	Mouse_09-2020	null	[MS,MS:1001208,SEQUEST,]	11.02	13.683	null	null	0.12	4.023e4	38.30	38.30	5.935e4	28.04	28.04	3.696e4	46.52	46.52	1.934e4	9.705e3	null	4.688e4	1.688e4	5.213e4	1.756e4	1.945e4	1.502e4	1.697e4	3.998e4	5.676e4	1.075e4	1.397e4	1.620e4	7.231e4	1.810e4	1.715e4
PRT	A2ADY9	Protein DDI1 homolog 2 OS=Mus musculus OX=10090 GN=Ddi2 PE=1 SV=1	null	null	Mouse_09-2020	null	[MS,MS:1001208,SEQUEST,]	15.14	16.274	null	null	0.13	7.970e4	40.59	40.59	7.302e4	24.09	24.09	8.250e4	28.77	28.77	5.832e4	3.241e4	1.355e4	5.724e4	2.096e4	1.242e5	2.114e4	3.266e4	1.929e4	2.634e4	2.452e4	7.109e4	2.316e4	3.611e4	1.921e4	7.998e4	4.088e4	6.367e4
PRT	P52840	Sulfotransferase 1A1 OS=Mus musculus OX=10090 GN=Sult1a1 PE=1 SV=1	null	null	Mouse_09-2020	null	[MS,MS:1001208,SEQUEST,]	15.06	9.572	null	null	0.16	2.440e5	73.18	73.18	3.852e5	48.33	48.33	3.036e5	69.44	69.44	8.842e4	1.470e5	1.915e4	2.451e5	3.823e5	7.743e4	9.636e4	1.493e5	1.895e5	1.142e5	2.315e5	9.308e4	1.002e5	5.371e4	2.943e5	8.214e4	1.972e5	1.939e5
PRT	P21981	Protein-glutamine gamma-glutamyltransferase 2 OS=Mus musculus OX=10090 GN=Tgm2 PE=1 SV=4	null	null	Mouse_09-2020	null	[MS,MS:1001208,SEQUEST,]	13.11	13.857	null	null	0.08	1.109e5	34.30	34.30	1.151e5	74.57	74.57	9.286e4	37.70	37.70	3.494e4	2.188e4	2.401e4	7.771e4	9.057e4	1.431e5	2.809e4	2.214e4	2.138e4	5.483e4	1.714e5	1.305e5	1.956e4	3.798e4	3.339e4	3.429e4	5.543e4	7.163e4
PRT	P63037	DnaJ homolog subfamily A member 1 OS=Mus musculus OX=10090 GN=Dnaja1 PE=1 SV=1	null	null	Mouse_09-2020	null	[MS,MS:1001208,SEQUEST,]	17.17	14.326	null	null	0.14	6.932e4	72.12	72.12	8.058e4	85.80	85.80	7.599e4	35.30	35.30	4.062e4	5.650e3	1.052e4	6.693e4	1.153e5	5.689e4	1.209e4	1.248e4	1.521e4	7.925e4	1.414e5	8.271e4	2.461e4	1.136e4	3.609e4	3.568e4	4.655e4	4.946e4
PRT	P63030	Mitochondrial pyruvate carrier 1 OS=Mus musculus OX=10090 GN=Mpc1 PE=1 SV=1	null	null	Mouse_09-2020	null	[MS,MS:1001208,SEQUEST,]	25.54	18.251	null	null	0.40	3.471e5	36.32	36.32	2.476e5	32.35	32.35	3.061e5	50.51	50.51	1.992e5	1.721e5	6.861e4	2.152e5	2.184e5	1.140e5	3.270e4	8.131e4	7.225e4	1.527e5	1.078e5	2.116e5	3.430e4	8.789e4	7.875e4	3.767e5	1.872e5	3.319e5
PRT	Q8R4N0	Citramalyl-CoA lyase, mitochondrial OS=Mus musculus OX=10090 GN=Clybl PE=1 SV=2	null	null	Mouse_09-2020	null	[MS,MS:1001208,SEQUEST,]	18.26	15.341	null	null	0.12	2.049e5	16.84	16.84	1.662e5	13.92	13.92	1.703e5	8.40	8.40	1.052e5	8.066e4	4.022e4	1.094e5	9.725e4	2.161e5	3.766e4	5.876e4	5.728e4	6.992e4	6.987e4	1.215e5	5.974e4	5.495e4	5.699e4	1.361e5	9.271e4	1.132e5
PRT	A3KMP2	Tetratricopeptide repeat protein 38 OS=Mus musculus OX=10090 GN=Ttc38 PE=1 SV=2	null	null	Mouse_09-2020	null	[MS,MS:1001208,SEQUEST,]	17.44	13.877	null	null	0.09	3.200e4	63.79	63.79	6.581e4	53.30	53.30	5.602e4	67.70	67.70	1.340e4	1.063e4	7.361e3	6.612e4	1.057e4	7.592e4	2.085e4	4.063e4	7.918e3	4.133e4	1.309e4	3.987e4	2.640e4	1.311e4	null	1.048e5	1.113e4	null
PRT	E9Q9E1	Eukaryotic translation initiation factor 4 gamma 1 OS=Mus musculus OX=10090 GN=Eif4g1 PE=1 SV=1	null	null	Mouse_09-2020	null	[MS,MS:1001208,SEQUEST,]	9.11	15.130	null	null	0.03	1.193e5	27.56	27.56	1.245e5	15.07	15.07	7.355e4	39.61	39.61	5.653e4	3.359e4	2.669e4	9.162e4	8.352e4	5.850e4	2.718e4	4.184e4	3.366e4	5.401e4	6.794e4	1.038e5	1.304e4	2.503e4	3.546e4	3.799e4	3.795e4	6.935e4
PRT	Q9Z2U1	Proteasome subunit alpha type-5 OS=Mus musculus OX=10090 GN=Psma5 PE=1 SV=1	null	null	Mouse_09-2020	null	[MS,MS:1001208,SEQUEST,]	18.18	14.403	null	null	0.23	1.069e5	12.12	12.12	9.883e4	26.12	26.12	1.059e5	41.87	41.87	5.158e4	4.110e4	2.356e4	8.584e4	5.035e4	1.032e5	1.894e4	4.597e4	3.610e4	4.824e4	3.912e4	5.684e4	4.316e4	4.124e4	3.504e4	3.829e4	3.517e4	9.413e4
PRT	Q9QUM9	Proteasome subunit alpha type-6 OS=Mus musculus OX=10090 GN=Psma6 PE=1 SV=1	null	null	Mouse_09-2020	null	[MS,MS:1001208,SEQUEST,]	14.55	11.327	null	null	0.13	4.423e5	11.96	11.96	6.090e5	20.40	20.40	4.886e5	21.21	21.21	2.285e5	1.866e5	8.748e4	2.959e5	2.172e5	4.480e5	1.655e5	2.751e5	1.817e5	2.606e5	2.085e5	3.264e5	1.971e5	1.714e5	1.927e5	2.498e5	2.498e5	2.971e5
PRT	Q9Z2I0	Mitochondrial proton/calcium exchanger protein OS=Mus musculus OX=10090 GN=Letm1 PE=1 SV=1	null	null	Mouse_09-2020	null	[MS,MS:1001208,SEQUEST,]	14.14	12.061	null	null	0.05	8.139e4	19.88	19.88	1.158e5	33.09	33.09	9.513e4	37.25	37.25	4.014e4	3.055e4	1.816e4	5.080e4	4.924e4	1.175e5	1.797e4	2.596e4	3.336e4	6.951e4	5.731e4	7.785e4	3.540e4	3.239e4	3.504e4	5.049e4	9.144e4	4.786e4
PRT	Q91W64	Cytochrome P450 2C70 OS=Mus musculus OX=10090 GN=Cyp2c70 PE=1 SV=2	null	null	Mouse_09-2020	null	[MS,MS:1001208,SEQUEST,]	14.47	12.312	null	null	0.08	2.830e5	18.87	18.87	3.546e5	30.99	30.99	3.139e5	54.80	54.80	1.931e5	9.550e4	5.448e4	1.967e5	1.996e5	2.945e5	8.894e4	1.276e5	9.647e4	1.181e5	2.389e5	4.177e5	1.546e5	1.846e5	6.324e4	3.874e5	1.222e5	8.342e4
PRT	Q8VDD5	Myosin-9 OS=Mus musculus OX=10090 GN=Myh9 PE=1 SV=4	null	null	Mouse_09-2020	null	[MS,MS:1001208,SEQUEST,]	10.83	9.777	null	null	0.02	8.586e4	22.06	22.06	1.201e5	21.05	21.05	9.631e4	43.46	43.46	4.505e4	3.144e4	1.812e4	9.736e4	4.935e4	7.176e4	2.212e4	3.858e4	4.027e4	4.962e4	6.882e4	8.563e4	8.744e3	3.379e4	3.738e4	5.123e4	7.059e4	5.949e4
PRT	A0A087WS46	Eukaryotic translation elongation factor 1 beta 2 OS=Mus musculus OX=10090 GN=Eef1b2 PE=1 SV=1	null	null	Mouse_09-2020	null	[MS,MS:1001208,SEQUEST,]	7.84	11.335	null	null	0.14	3.461e5	10.06	10.06	2.492e5	30.03	30.03	2.681e5	36.23	36.23	1.713e5	1.297e5	7.283e4	2.177e5	2.004e5	3.853e5	8.834e4	6.377e4	7.054e4	6.803e4	1.626e5	1.706e5	1.117e5	9.597e4	1.041e5	6.583e4	1.283e5	1.655e5
PRT	Q922Q8	Leucine-rich repeat-containing protein 59 OS=Mus musculus OX=10090 GN=Lrrc59 PE=1 SV=1	null	null	Mouse_09-2020	null	[MS,MS:1001208,SEQUEST,]	6.16	6.956	null	null	0.10	1.611e5	38.77	38.77	1.068e5	75.39	75.39	1.772e5	62.25	62.25	1.572e5	5.777e4	2.576e4	1.136e5	1.074e5	2.424e5	2.939e4	2.284e3	null	4.172e4	8.036e4	1.922e5	3.180e3	9.280e4	3.428e4	1.757e5	1.092e5	9.654e4
PRT	Q9CQ60	6-phosphogluconolactonase OS=Mus musculus OX=10090 GN=Pgls PE=1 SV=1	null	null	Mouse_09-2020	null	[MS,MS:1001208,SEQUEST,]	12.08	13.677	null	null	0.18	1.699e5	15.70	15.70	1.521e5	18.07	18.07	1.695e5	21.90	21.90	8.547e4	6.462e4	3.454e4	1.006e5	8.027e4	1.926e5	2.826e4	5.621e4	4.028e4	6.784e4	7.715e4	8.466e4	4.922e4	6.419e4	4.456e4	1.709e5	8.078e4	1.210e5
PRT	Q3U0I3	T-complex protein 1 subunit gamma OS=Mus musculus OX=10090 GN=Cct3 PE=1 SV=1	null	null	Mouse_09-2020	null	[MS,MS:1001208,SEQUEST,]	15.62	13.850	null	null	0.13	7.856e4	21.48	21.48	7.439e4	19.57	19.57	9.315e4	41.65	41.65	4.779e4	3.316e4	1.406e4	5.435e4	3.854e4	1.069e5	1.473e4	2.701e4	2.055e4	3.704e4	3.423e4	3.733e4	2.561e4	4.497e4	1.475e4	6.181e4	6.395e4	7.570e4
PRT	P58710	L-gulonolactone oxidase OS=Mus musculus OX=10090 GN=Gulo PE=1 SV=3	null	null	Mouse_09-2020	null	[MS,MS:1001208,SEQUEST,]	6.32	10.014	null	null	0.07	1.910e5	43.73	43.73	2.222e5	22.70	22.70	1.393e5	34.76	34.76	5.703e4	1.027e5	4.970e4	1.114e5	7.015e4	3.258e5	5.833e4	8.208e4	7.385e4	8.832e4	1.132e5	8.770e4	5.165e4	7.610e4	5.294e4	8.409e4	7.873e4	6.474e4
PRT	Q571F8	Glutaminase liver isoform, mitochondrial OS=Mus musculus OX=10090 GN=Gls2 PE=1 SV=2	null	null	Mouse_09-2020	null	[MS,MS:1001208,SEQUEST,]	11.17	10.601	null	null	0.05	9.090e4	38.42	38.42	1.180e5	42.63	42.63	7.423e4	53.07	53.07	4.301e4	3.563e4	2.655e4	3.281e4	3.249e4	9.500e4	3.829e4	4.212e4	5.592e4	4.919e4	2.909e4	4.843e4	2.314e4	5.991e4	2.430e4	5.013e4	5.219e4	5.020e4
PRT	Q60865	Caprin-1 OS=Mus musculus OX=10090 GN=Caprin1 PE=1 SV=2	null	null	Mouse_09-2020	null	[MS,MS:1001208,SEQUEST,]	4.63	10.620	null	null	0.04	5.700e4	58.69	58.69	4.274e4	63.75	63.75	5.767e4	26.95	26.95	2.793e4	5.397e4	1.093e4	2.275e4	8.293e4	5.595e4	1.825e4	1.506e4	null	2.256e4	4.872e3	1.083e4	null	1.562e4	2.653e4	2.758e4	3.538e4	3.532e4
PRT	Q9DB15	39S ribosomal protein L12, mitochondrial OS=Mus musculus OX=10090 GN=Mrpl12 PE=1 SV=2	null	null	Mouse_09-2020	null	[MS,MS:1001208,SEQUEST,]	11.49	12.989	null	null	0.33	8.011e5	34.19	34.19	6.160e5	6.97	6.97	7.126e5	32.38	32.38	4.601e5	3.085e5	1.608e5	3.883e5	2.874e5	1.175e6	1.462e5	2.152e5	1.747e5	2.477e5	2.842e5	4.548e5	3.079e5	3.356e5	1.414e5	5.507e5	3.743e5	4.557e5
PRT	F6ZTG3	Glyoxalase domain-containing protein 4 (Fragment) OS=Mus musculus OX=10090 GN=Glod4 PE=1 SV=1	null	null	Mouse_09-2020	null	[MS,MS:1001208,SEQUEST,]	7.75	11.156	null	null	0.18	1.494e5	73.55	73.55	2.236e5	51.60	51.60	2.256e5	48.91	48.91	5.666e4	7.306e4	2.109e4	3.555e5	2.036e5	6.493e4	1.638e4	7.032e4	4.764e4	1.424e5	1.838e5	1.747e5	9.492e4	4.442e4	1.821e5	1.343e5	1.012e5	2.085e5
PRT	A2BGG7	Y-box-binding protein 1 (Fragment) OS=Mus musculus OX=10090 GN=Ybx1 PE=1 SV=1	null	null	Mouse_09-2020	null	[MS,MS:1001208,SEQUEST,]	19.39	17.155	null	null	0.25	8.440e4	33.10	33.10	5.922e4	26.72	26.72	7.590e4	34.77	34.77	4.334e4	2.780e4	1.162e4	5.984e4	6.886e4	1.426e5	1.319e4	2.758e4	1.535e4	2.086e4	2.903e4	6.332e4	1.544e4	2.371e4	2.290e4	6.819e4	5.483e4	7.403e4
PRT	P36552	Oxygen-dependent coproporphyrinogen-III oxidase, mitochondrial OS=Mus musculus OX=10090 GN=Cpox PE=1 SV=2	null	null	Mouse_09-2020	null	[MS,MS:1001208,SEQUEST,]	7.79	13.554	null	null	0.10	9.628e4	52.95	52.95	1.134e5	44.76	44.76	7.861e4	37.17	37.17	7.160e4	4.014e4	1.785e4	4.591e4	3.484e4	2.107e5	2.677e4	4.853e4	4.205e4	2.954e4	1.425e4	9.223e4	3.537e4	4.501e4	2.336e4	8.557e4	3.288e4	3.875e4
PRT	Q64727	Vinculin OS=Mus musculus OX=10090 GN=Vcl PE=1 SV=4	null	null	Mouse_09-2020	null	[MS,MS:1001208,SEQUEST,]	6.93	10.417	null	null	0.03	1.198e5	29.03	29.03	9.815e4	31.66	31.66	8.620e4	36.32	36.32	4.979e4	3.386e4	2.177e4	1.001e5	9.014e4	1.913e5	1.171e4	2.813e4	2.964e4	4.586e4	5.789e4	6.298e4	1.991e4	2.639e4	3.267e4	7.802e4	6.445e4	9.806e4
PRT	P00375	Dihydrofolate reductase OS=Mus musculus OX=10090 GN=Dhfr PE=1 SV=3	null	null	Mouse_09-2020	null	[MS,MS:1001208,SEQUEST,]	7.64	11.606	null	null	0.17	7.496e4	26.70	26.70	4.879e4	40.14	40.14	9.098e4	50.87	50.87	4.156e4	2.508e4	1.278e4	3.547e4	6.089e4	9.408e4	1.212e4	1.978e4	1.502e4	2.850e4	5.992e3	2.988e4	1.281e4	2.816e4	3.685e4	3.844e4	5.780e4	9.797e4
PRT	Q9DBB8	Trans-1,2-dihydrobenzene-1,2-diol dehydrogenase OS=Mus musculus OX=10090 GN=Dhdh PE=1 SV=1	null	null	Mouse_09-2020	null	[MS,MS:1001208,SEQUEST,]	7.57	10.633	null	null	0.08	5.695e4	55.69	55.69	8.693e4	35.71	35.71	4.769e4	74.35	74.35	2.244e4	1.940e4	8.957e3	4.882e4	9.355e4	7.811e4	1.903e4	4.341e4	3.032e4	2.876e4	6.928e4	4.829e4	1.019e4	1.644e4	2.041e4	3.882e4	9.055e3	8.064e4
PRT	Q9WVD5	Mitochondrial ornithine transporter 1 OS=Mus musculus OX=10090 GN=Slc25a15 PE=1 SV=1	null	null	Mouse_09-2020	null	[MS,MS:1001208,SEQUEST,]	5.26	10.557	null	null	0.12	1.124e5	54.29	54.29	7.960e4	72.27	72.27	7.103e4	81.07	81.07	5.836e4	3.076e4	2.253e4	9.081e3	null	1.418e5	3.068e4	8.599e4	2.211e4	1.890e4	null	4.674e4	2.445e4	4.011e4	6.838e3	1.170e5	5.529e3	null
PRT	P97742	Carnitine O-palmitoyltransferase 1, liver isoform OS=Mus musculus OX=10090 GN=Cpt1a PE=1 SV=4	null	null	Mouse_09-2020	null	[MS,MS:1001208,SEQUEST,]	10.11	16.077	null	null	0.07	1.005e5	24.85	24.85	9.565e4	45.84	45.84	9.587e4	49.15	49.15	5.916e4	3.283e4	1.099e4	8.033e4	5.903e4	1.094e5	1.368e4	3.357e4	6.621e3	4.689e4	5.581e4	6.697e4	3.587e4	1.539e4	3.453e4	2.080e4	7.504e4	6.499e4
PRT	Q9R0H0	Peroxisomal acyl-coenzyme A oxidase 1 OS=Mus musculus OX=10090 GN=Acox1 PE=1 SV=5	null	null	Mouse_09-2020	null	[MS,MS:1001208,SEQUEST,]	1193.70	260.179	null	null	0.51	1.047e7	20.35	20.35	1.113e7	29.81	29.81	1.216e7	16.48	16.48	4.645e6	5.773e6	2.608e6	6.930e6	5.991e6	1.134e7	3.294e6	4.110e6	3.480e6	4.484e6	2.834e6	4.246e6	4.679e6	3.871e6	4.874e6	7.063e6	6.706e6	6.747e6
PRT	Q921H8	3-ketoacyl-CoA thiolase A, peroxisomal OS=Mus musculus OX=10090 GN=Acaa1a PE=1 SV=1	null	null	Mouse_09-2020	null	[MS,MS:1001208,SEQUEST,]	1334.70	186.341	null	null	0.38	4.451e5	16.72	16.72	2.861e5	43.15	43.15	5.102e5	43.30	43.30	1.817e5	2.161e5	8.142e4	3.692e5	2.427e5	5.241e5	5.300e4	8.790e4	6.467e4	2.175e5	2.428e5	2.288e5	5.177e4	1.763e5	1.851e5	3.983e5	3.438e5	5.039e5
PRT	P43274	Histone H1.4 OS=Mus musculus OX=10090 GN=H1-4 PE=1 SV=2	null	null	Mouse_09-2020	null	[MS,MS:1001208,SEQUEST,]	187.68	88.244	null	null	0.32	5.104e5	17.02	17.02	5.559e5	24.51	24.51	5.398e5	24.72	24.72	2.267e5	1.784e5	1.073e5	3.685e5	4.247e5	6.347e5	1.036e5	1.625e5	1.645e5	2.629e5	3.514e5	3.641e5	1.491e5	1.443e5	2.301e5	4.344e5	3.656e5	4.884e5
PRT	P43277	Histone H1.3 OS=Mus musculus OX=10090 GN=H1-3 PE=1 SV=2	null	null	Mouse_09-2020	null	[MS,MS:1001208,SEQUEST,]	164.00	88.851	null	null	0.32	1.720e6	34.20	34.20	1.886e6	29.49	29.49	1.663e6	22.12	22.12	8.241e5	6.658e5	6.244e5	1.286e6	1.930e6	1.598e6	3.280e5	6.602e5	5.932e5	8.017e5	1.335e6	1.151e6	6.141e5	4.962e5	5.432e5	1.073e6	1.112e6	1.342e6
PRT	Q8CAY6	Acetyl-CoA acetyltransferase, cytosolic OS=Mus musculus OX=10090 GN=Acat2 PE=1 SV=2	null	null	Mouse_09-2020	null	[MS,MS:1001208,SEQUEST,]	146.90	73.134	null	null	0.39	7.761e4	51.81	51.81	4.592e4	68.00	68.00	7.889e4	50.59	50.59	3.254e4	4.937e4	4.911e3	6.740e4	8.566e4	5.632e4	null	6.016e3	6.045e3	3.846e4	4.235e4	3.203e4	1.145e4	2.454e4	2.664e4	7.116e4	7.869e4	9.538e4
PRT	Q00897	Alpha-1-antitrypsin 1-4 OS=Mus musculus OX=10090 GN=Serpina1d PE=1 SV=1	null	null	Mouse_09-2020	null	[MS,MS:1001208,SEQUEST,]	259.35	58.028	null	null	0.23	1.308e5	72.73	72.73	3.092e5	93.94	93.94	2.467e5	62.86	62.86	1.351e5	1.545e4	8.337e3	8.696e4	1.796e5	1.490e5	4.745e4	4.291e5	4.218e4	1.634e5	1.407e5	2.168e5	3.107e4	7.209e4	1.059e5	4.554e5	5.336e4	2.201e5
PRT	Q9JLI0	Aldo-keto reductase a OS=Mus musculus OX=10090 GN=Akr1c12 PE=1 SV=1	null	null	Mouse_09-2020	null	[MS,MS:1001208,SEQUEST,]	121.14	62.091	null	null	0.29	2.246e5	121.68	121.68	1.228e5	64.62	64.62	2.069e5	52.77	52.77	null	8.534e4	null	8.189e5	1.415e5	2.129e4	1.513e4	5.078e4	5.585e3	4.419e4	1.069e5	1.267e5	null	2.773e4	1.366e5	2.250e5	9.139e4	null
PRT	O35215	D-dopachrome decarboxylase OS=Mus musculus OX=10090 GN=Ddt PE=1 SV=3	null	null	Mouse_09-2020	null	[MS,MS:1001208,SEQUEST,]	242.78	45.021	null	null	0.56	6.207e6	34.37	34.37	7.530e6	29.01	29.01	7.141e6	28.54	28.54	2.698e6	2.577e6	8.878e5	7.977e6	3.578e6	9.724e6	1.589e6	3.126e6	2.093e6	3.179e6	1.571e6	5.846e6	2.787e6	2.017e6	3.444e6	8.087e6	3.086e6	2.518e6
PRT	Q8BJL9	UDP-glucuronosyltransferase OS=Mus musculus OX=10090 GN=Ugt2b35 PE=1 SV=1	null	null	Mouse_09-2020	null	[MS,MS:1001208,SEQUEST,]	96.16	25.580	null	null	0.09	1.125e5	39.08	39.08	1.646e5	17.60	17.60	7.513e4	77.90	77.90	9.386e4	4.938e4	1.981e4	5.830e4	4.438e4	1.354e5	3.534e4	5.801e4	3.446e4	7.501e4	null	1.268e5	2.586e4	3.434e4	2.730e3	8.207e4	7.506e3	null
PRT	Q9R0P5	Destrin OS=Mus musculus OX=10090 GN=Dstn PE=1 SV=3	null	null	Mouse_09-2020	null	[MS,MS:1001208,SEQUEST,]	45.67	31.592	null	null	0.25	1.919e5	32.06	32.06	3.004e5	33.58	33.58	1.626e5	50.02	50.02	8.935e4	7.642e4	5.117e4	9.094e4	6.499e4	2.175e5	1.267e5	1.175e5	1.026e5	1.143e5	7.382e4	1.767e5	1.078e5	9.675e4	3.247e4	1.434e5	8.858e4	7.396e4
PRT	P61982	14-3-3 protein gamma OS=Mus musculus OX=10090 GN=Ywhag PE=1 SV=2	null	null	Mouse_09-2020	null	[MS,MS:1001208,SEQUEST,]	54.42	20.815	null	null	0.19	4.364e5	23.83	23.83	3.900e5	29.35	29.35	4.580e5	25.79	25.79	2.404e5	1.689e5	8.713e4	2.382e5	1.641e5	4.967e5	1.345e5	1.520e5	1.463e5	1.490e5	1.178e5	1.852e5	1.626e5	1.574e5	1.110e5	2.544e5	2.435e5	3.323e5
PRT	H3BL34	Carboxylic ester hydrolase OS=Mus musculus OX=10090 GN=Ces1e PE=1 SV=1	null	null	Mouse_09-2020	null	[MS,MS:1001208,SEQUEST,]	33.25	19.099	null	null	0.10	4.556e4	32.49	32.49	3.333e4	63.59	63.59	4.070e4	26.93	26.93	2.131e4	1.508e4	9.847e3	3.547e4	2.000e4	7.773e4	1.519e4	1.758e4	1.373e4	3.552e3	5.598e3	1.568e4	8.823e3	1.244e4	1.153e4	4.785e4	2.468e4	2.611e4
PRT	Q61233	Plastin-2 OS=Mus musculus OX=10090 GN=Lcp1 PE=1 SV=4	null	null	Mouse_09-2020	null	[MS,MS:1001208,SEQUEST,]	25.60	13.523	null	null	0.07	2.627e5	42.64	42.64	3.177e5	54.33	54.33	2.047e5	70.88	70.88	1.537e5	1.189e5	4.838e4	1.134e5	4.623e4	2.859e5	1.149e5	1.757e5	1.160e5	5.576e4	4.976e4	1.686e5	1.627e5	1.167e5	1.476e4	2.107e5	9.550e4	6.041e4
PRT	O54749	Cytochrome P450 2J5 OS=Mus musculus OX=10090 GN=Cyp2j5 PE=1 SV=1	null	null	Mouse_09-2020	null	[MS,MS:1001208,SEQUEST,]	48.82	9.768	null	null	0.08	3.924e5	26.27	26.27	3.727e5	30.46	30.46	3.054e5	20.15	20.15	1.932e5	1.659e5	1.231e5	2.252e5	2.378e5	3.521e5	1.078e5	1.588e5	1.148e5	1.498e5	7.879e4	1.855e5	1.352e5	1.246e5	1.078e5	2.591e5	1.272e5	1.931e5
PRT	O08807	Peroxiredoxin-4 OS=Mus musculus OX=10090 GN=Prdx4 PE=1 SV=1	null	null	Mouse_09-2020	null	[MS,MS:1001208,SEQUEST,]	67.70	17.131	null	null	0.13	1.725e5	36.41	36.41	1.919e5	36.32	36.32	1.256e5	58.36	58.36	8.025e4	7.615e4	3.572e4	6.590e4	4.740e4	1.984e5	5.775e4	7.238e4	7.628e4	6.231e4	3.558e4	1.250e5	8.127e4	1.015e5	3.003e4	8.270e4	9.164e4	5.770e4
PRT	Q00519	Xanthine dehydrogenase/oxidase OS=Mus musculus OX=10090 GN=Xdh PE=1 SV=5	null	null	Mouse_09-2020	null	[MS,MS:1001208,SEQUEST,]	39.67	16.072	null	null	0.04	1.993e4	106.76	106.76	1.912e4	102.22	102.22	2.932e4	43.33	43.33	4.672e3	null	null	7.096e4	8.456e3	2.914e4	6.087e3	3.237e4	3.567e3	5.989e3	9.887e3	1.179e4	null	6.691e3	null	4.414e4	1.192e4	2.422e4
PRT	O35728	Cytochrome P450 4A14 OS=Mus musculus OX=10090 GN=Cyp4a14 PE=1 SV=1	null	null	Mouse_09-2020	null	[MS,MS:1001208,SEQUEST,]	26.78	12.238	null	null	0.07	4.559e4	79.43	79.43	4.706e4	37.80	37.80	2.529e4	32.33	32.33	2.688e4	2.032e4	7.904e3	2.324e4	1.232e4	1.467e5	1.350e4	1.658e4	9.684e3	2.079e4	6.799e3	null	null	7.939e3	8.028e3	2.216e4	2.461e4	1.948e4
PRT	P43024	Cytochrome c oxidase subunit 6A1, mitochondrial OS=Mus musculus OX=10090 GN=Cox6a1 PE=1 SV=2	null	null	Mouse_09-2020	null	[MS,MS:1001208,SEQUEST,]	237.84	26.599	null	null	0.28	3.604e5	124.00	124.00	7.005e5	73.85	73.85	9.457e5	53.62	53.62	9.382e3	1.711e5	1.960e4	1.319e6	2.805e5	2.927e5	2.965e4	1.183e5	1.749e5	7.179e5	5.955e5	5.437e5	3.149e5	3.638e4	6.207e5	6.365e5	5.360e5	6.265e5
PRT	P20065	Thymosin beta-4 OS=Mus musculus OX=10090 GN=Tmsb4x PE=1 SV=1	null	null	Mouse_09-2020	null	[MS,MS:1001208,SEQUEST,]	125.63	23.693	null	null	0.50	5.398e5	33.31	33.31	5.846e5	52.73	52.73	3.679e5	54.34	54.34	4.192e5	1.635e5	1.007e5	4.392e5	3.691e5	3.391e5	3.861e4	1.314e5	2.611e5	2.094e5	4.075e5	4.807e5	6.522e4	9.059e4	1.697e5	2.736e5	2.596e5	5.144e5
PRT	Q64737	Trifunctional purine biosynthetic protein adenosine-3 OS=Mus musculus OX=10090 GN=Gart PE=1 SV=3	null	null	Mouse_09-2020	null	[MS,MS:1001208,SEQUEST,]	114.15	20.173	null	null	0.02	8.546e5	41.73	41.73	1.022e6	48.03	48.03	9.132e5	21.89	21.89	4.111e5	3.294e5	1.156e5	7.600e5	8.053e5	3.128e5	1.785e5	2.233e5	2.113e5	6.237e5	9.051e5	9.580e5	2.907e5	2.049e5	3.490e5	9.642e5	6.749e5	5.730e5
PRT	Q9JJI8	60S ribosomal protein L38 OS=Mus musculus OX=10090 GN=Rpl38 PE=1 SV=3	null	null	Mouse_09-2020	null	[MS,MS:1001208,SEQUEST,]	42.43	17.679	null	null	0.34	3.952e5	20.32	20.32	4.160e5	29.80	29.80	4.798e5	27.37	27.37	2.010e5	1.649e5	9.281e4	2.830e5	2.120e5	2.478e5	1.410e5	1.193e5	1.744e5	1.121e5	1.934e5	2.853e5	1.806e5	1.794e5	2.108e5	2.593e5	2.406e5	1.804e5
PRT	P97371	Proteasome activator complex subunit 1 OS=Mus musculus OX=10090 GN=Psme1 PE=1 SV=2	null	null	Mouse_09-2020	null	[MS,MS:1001208,SEQUEST,]	74.17	8.690	null	null	0.09	7.027e5	53.11	53.11	8.035e5	66.85	66.85	8.259e5	42.65	42.65	4.774e5	2.552e5	3.107e5	3.926e5	4.632e5	3.455e5	3.288e5	3.091e4	4.429e4	3.744e5	3.923e5	5.249e5	2.793e5	5.115e5	2.912e5	4.137e5	7.094e5	5.148e5
PRT	A0A1L1SSA8	Transmembrane protein 205 (Fragment) OS=Mus musculus OX=10090 GN=Tmem205 PE=1 SV=1	null	null	Mouse_09-2020	null	[MS,MS:1001208,SEQUEST,]	114.02	16.720	null	null	0.12	3.871e5	25.57	25.57	3.507e5	42.11	42.11	4.232e5	48.00	48.00	2.431e5	1.509e5	5.241e4	4.112e5	2.157e5	3.828e5	7.736e4	1.708e5	1.411e5	6.325e4	1.084e5	3.052e5	2.488e5	1.688e5	1.761e5	3.490e5	1.698e5	7.524e4
PRT	Q3TNA1	Xylulose kinase OS=Mus musculus OX=10090 GN=Xylb PE=1 SV=1	null	null	Mouse_09-2020	null	[MS,MS:1001208,SEQUEST,]	86.97	14.067	null	null	0.06	5.396e5	16.84	16.84	3.932e5	34.06	34.06	5.800e5	24.10	24.10	2.729e5	1.948e5	1.121e5	4.627e5	3.231e5	3.584e5	9.193e4	1.368e5	1.028e5	2.882e5	3.136e5	2.777e5	1.706e5	1.567e5	2.778e5	3.767e5	3.723e5	4.796e5
PRT	Q9CXW3	Calcyclin-binding protein OS=Mus musculus OX=10090 GN=Cacybp PE=1 SV=1	null	null	Mouse_09-2020	null	[MS,MS:1001208,SEQUEST,]	3.19	9.422	null	null	0.14	2.260e5	79.07	79.07	6.834e4	42.98	42.98	1.588e5	42.20	42.20	8.774e4	1.079e5	1.129e5	7.524e4	1.784e5	2.258e4	1.193e4	1.677e4	3.533e4	2.686e4	4.716e4	5.122e4	8.054e4	5.717e4	5.532e4	4.999e4	1.131e5	6.720e4
PRT	P62855	40S ribosomal protein S26 OS=Mus musculus OX=10090 GN=Rps26 PE=1 SV=3	null	null	Mouse_09-2020	null	[MS,MS:1001208,SEQUEST,]	37.90	7.994	null	null	0.21	8.286e5	13.30	13.30	5.574e5	22.45	22.45	6.070e5	23.43	23.43	4.594e5	3.357e5	1.615e5	4.856e5	5.288e5	7.514e5	1.073e5	2.285e5	1.388e5	2.626e5	2.134e5	5.019e5	2.575e5	1.788e5	1.415e5	6.381e5	3.144e5	3.937e5
PRT	Q9R0P3	S-formylglutathione hydrolase OS=Mus musculus OX=10090 GN=Esd PE=1 SV=1	null	null	Mouse_09-2020	null	[MS,MS:1001208,SEQUEST,]	131.82	27.978	null	null	0.16	2.371e5	74.14	74.14	2.653e5	55.91	55.91	2.194e5	65.54	65.54	1.057e5	9.588e4	5.403e4	5.008e5	2.384e4	2.261e5	1.096e5	1.776e5	9.156e4	7.816e4	3.089e4	1.490e5	1.071e5	1.435e5	1.862e4	3.690e5	8.483e4	7.992e4
PRT	A0A140LIZ5	26S proteasome AAA-ATPase subunit RPT3 OS=Mus musculus OX=10090 GN=Psmc4 PE=1 SV=1	null	null	Mouse_09-2020	null	[MS,MS:1001208,SEQUEST,]	29.63	7.974	null	null	0.06	2.970e5	22.23	22.23	3.749e5	24.85	24.85	2.728e5	46.99	46.99	1.438e5	1.138e5	3.932e4	2.394e5	2.169e5	2.073e5	1.015e5	1.387e5	1.059e5	9.100e4	2.296e5	2.488e5	7.952e4	6.045e4	1.261e5	9.252e4	1.859e5	2.915e5
PRT	Q9D172	Glutamine amidotransferase-like class 1 domain-containing protein 3A, mitochondrial OS=Mus musculus OX=10090 GN=Gatd3a PE=1 SV=1	null	null	Mouse_09-2020	null	[MS,MS:1001208,SEQUEST,]	136.24	17.031	null	null	0.13	4.483e5	29.85	29.85	4.369e5	47.96	47.96	5.915e5	33.36	33.36	1.635e5	2.009e5	6.597e4	5.072e5	3.617e5	3.858e5	5.293e4	1.133e5	1.111e5	3.013e5	3.643e5	3.330e5	1.311e5	1.990e5	3.557e5	3.765e5	3.089e5	4.895e5
PRT	Q9R1P1	Proteasome subunit beta type-3 OS=Mus musculus OX=10090 GN=Psmb3 PE=1 SV=1	null	null	Mouse_09-2020	null	[MS,MS:1001208,SEQUEST,]	81.42	11.639	null	null	0.15	1.805e5	24.81	24.81	2.862e5	29.09	29.09	2.762e5	44.28	44.28	9.209e4	8.421e4	2.711e4	1.970e5	9.216e4	1.701e5	4.761e4	1.046e5	1.124e5	1.578e5	1.095e5	1.923e5	1.260e5	5.101e4	1.496e5	1.078e5	2.078e5	1.277e5
PRT	P40124	Adenylyl cyclase-associated protein 1 OS=Mus musculus OX=10090 GN=Cap1 PE=1 SV=4	null	null	Mouse_09-2020	null	[MS,MS:1001208,SEQUEST,]	35.18	8.941	null	null	0.06	1.778e5	31.82	31.82	1.763e5	30.99	30.99	1.346e5	35.78	35.78	9.077e4	8.615e4	5.398e4	1.140e5	1.039e5	1.015e5	2.809e4	9.382e4	4.593e4	6.275e4	8.600e4	1.433e5	5.688e4	7.141e4	7.125e4	9.602e4	5.215e4	6.130e4
PRT	Q9CQZ5	NADH dehydrogenase [ubiquinone] 1 alpha subcomplex subunit 6 OS=Mus musculus OX=10090 GN=Ndufa6 PE=1 SV=1	null	null	Mouse_09-2020	null	[MS,MS:1001208,SEQUEST,]	65.83	11.711	null	null	0.21	3.671e5	17.18	17.18	3.766e5	37.79	37.79	2.769e5	17.00	17.00	1.852e5	1.418e5	8.284e4	2.057e5	1.698e5	3.663e5	1.031e5	2.072e5	1.053e5	1.455e5	6.815e4	2.640e5	1.011e5	8.357e4	8.847e4	3.175e5	1.680e5	1.547e5
PRT	Q64516-1	Isoform 1 of Glycerol kinase OS=Mus musculus OX=10090 GN=Gk	null	null	Mouse_09-2020	null	[MS,MS:1001208,SEQUEST,]	28.94	6.813	null	null	0.04	2.782e5	15.09	15.09	2.312e5	17.52	17.52	2.151e5	17.79	17.79	1.352e5	1.061e5	5.919e4	1.954e5	2.278e5	2.438e5	5.585e4	1.038e5	6.521e4	1.217e5	1.042e5	1.359e5	8.288e4	5.737e4	6.882e4	1.684e5	1.337e5	1.627e5
PRT	P35979	60S ribosomal protein L12 OS=Mus musculus OX=10090 GN=Rpl12 PE=1 SV=2	null	null	Mouse_09-2020	null	[MS,MS:1001208,SEQUEST,]	59.70	8.056	null	null	0.16	2.485e5	28.36	28.36	2.595e5	30.11	30.11	2.808e5	23.38	23.38	1.463e5	1.149e5	4.913e4	1.170e5	9.573e4	2.519e5	3.349e4	8.603e4	7.661e4	1.352e5	1.550e5	1.666e5	9.986e4	1.059e5	1.112e5	1.311e5	1.371e5	1.700e5
PRT	Q99P30	Peroxisomal coenzyme A diphosphatase NUDT7 OS=Mus musculus OX=10090 GN=Nudt7 PE=1 SV=2	null	null	Mouse_09-2020	null	[MS,MS:1001208,SEQUEST,]	72.34	19.518	null	null	0.12	7.145e5	22.77	22.77	7.304e5	30.24	30.24	6.534e5	13.97	13.97	3.364e5	2.208e5	1.462e5	3.717e5	4.714e5	9.506e5	2.083e5	1.908e5	1.958e5	3.457e5	5.404e5	4.007e5	2.252e5	2.371e5	1.912e5	5.124e5	3.814e5	3.996e5
PRT	Q78IK4	MICOS complex subunit Mic27 OS=Mus musculus OX=10090 GN=Apool PE=1 SV=1	null	null	Mouse_09-2020	null	[MS,MS:1001208,SEQUEST,]	61.55	12.295	null	null	0.13	1.280e5	21.53	21.53	1.184e5	36.96	36.96	9.570e4	15.75	15.75	4.972e4	4.778e4	1.728e4	1.022e5	1.012e5	1.322e5	1.545e4	3.968e4	2.783e4	7.760e4	7.456e4	8.676e4	3.038e4	2.920e4	3.240e4	9.948e4	5.509e4	7.550e4
PRT	Q8C165	N-fatty-acyl-amino acid synthase/hydrolase PM20D1 OS=Mus musculus OX=10090 GN=Pm20d1 PE=1 SV=1	null	null	Mouse_09-2020	null	[MS,MS:1001208,SEQUEST,]	30.65	11.565	null	null	0.06	2.306e5	24.88	24.88	2.342e5	30.92	30.92	2.318e5	28.13	28.13	1.099e5	8.975e4	2.683e4	2.157e5	1.854e5	2.246e5	3.532e4	6.784e4	5.595e4	1.297e5	1.415e5	1.899e5	6.061e4	4.995e4	1.119e5	1.918e5	1.346e5	2.030e5
PRT	Q9D3D9	ATP synthase subunit delta, mitochondrial OS=Mus musculus OX=10090 GN=Atp5f1d PE=1 SV=1	null	null	Mouse_09-2020	null	[MS,MS:1001208,SEQUEST,]	22.13	10.014	null	null	0.15	2.407e5	62.94	62.94	1.506e5	58.87	58.87	1.402e5	58.54	58.54	1.531e5	9.785e4	4.575e4	9.447e4	7.064e4	5.761e5	8.120e4	8.002e4	5.405e4	4.104e4	1.672e4	8.125e4	7.798e4	1.075e5	3.582e4	1.663e5	4.279e4	6.345e4
PRT	Q64464	Cytochrome P450 3A13 OS=Mus musculus OX=10090 GN=Cyp3a13 PE=1 SV=1	null	null	Mouse_09-2020	null	[MS,MS:1001208,SEQUEST,]	37.66	8.668	null	null	0.05	1.504e5	17.72	17.72	1.838e5	20.88	20.88	1.703e5	29.36	29.36	8.873e4	5.699e4	3.219e4	7.970e4	9.494e4	1.379e5	3.642e4	6.072e4	5.501e4	7.267e4	1.144e5	1.367e5	4.053e4	6.676e4	7.021e4	1.089e5	8.864e4	1.541e5
PRT	P99025	GTP cyclohydrolase 1 feedback regulatory protein OS=Mus musculus OX=10090 GN=Gchfr PE=1 SV=3	null	null	Mouse_09-2020	null	[MS,MS:1001208,SEQUEST,]	58.82	19.048	null	null	0.51	2.067e5	48.36	48.36	2.338e5	40.72	40.72	2.235e5	34.64	34.64	7.328e4	9.469e4	8.137e3	2.434e5	1.208e5	2.195e5	4.735e4	1.470e5	1.065e5	1.054e5	7.340e4	1.527e5	5.386e4	4.241e4	1.240e5	2.591e5	1.004e5	1.671e5
PRT	Q8K4Z3	NAD(P)H-hydrate epimerase OS=Mus musculus OX=10090 GN=Naxe PE=1 SV=1	null	null	Mouse_09-2020	null	[MS,MS:1001208,SEQUEST,]	38.93	13.381	null	null	0.11	2.097e5	37.24	37.24	2.967e5	53.01	53.01	2.624e5	42.68	42.68	8.029e4	1.016e5	2.344e4	2.270e5	9.592e4	3.029e5	8.931e4	2.468e5	1.527e5	1.130e5	7.746e4	1.892e5	1.577e5	8.074e4	1.777e5	2.394e5	1.154e5	9.258e4
PRT	Q9CQ75	NADH dehydrogenase [ubiquinone] 1 alpha subcomplex subunit 2 OS=Mus musculus OX=10090 GN=Ndufa2 PE=1 SV=3	null	null	Mouse_09-2020	null	[MS,MS:1001208,SEQUEST,]	33.49	10.050	null	null	0.28	3.568e5	18.07	18.07	3.477e5	36.57	36.57	3.541e5	36.90	36.90	1.772e5	1.388e5	5.983e4	2.679e5	2.723e5	2.569e5	6.151e4	1.052e5	1.125e5	2.104e5	2.648e5	1.915e5	8.854e4	1.250e5	1.258e5	2.556e5	2.980e5	3.865e5
PRT	Q9QUR6	Prolyl endopeptidase OS=Mus musculus OX=10090 GN=Prep PE=1 SV=1	null	null	Mouse_09-2020	null	[MS,MS:1001208,SEQUEST,]	79.60	14.364	null	null	0.02	2.016e5	40.30	40.30	4.797e5	55.14	55.14	4.214e5	40.39	40.39	1.017e5	1.518e5	3.127e4	1.864e5	1.193e5	1.474e5	1.523e5	3.061e5	2.752e5	1.757e5	8.833e4	2.443e5	2.509e5	1.258e5	2.097e5	2.669e5	2.479e5	1.398e5
PRT	Q8VIJ6	Splicing factor, proline- and glutamine-rich OS=Mus musculus OX=10090 GN=Sfpq PE=1 SV=1	null	null	Mouse_09-2020	null	[MS,MS:1001208,SEQUEST,]	41.52	9.916	null	null	0.04	1.394e5	23.86	23.86	2.026e5	11.45	11.45	1.512e5	32.98	32.98	6.139e4	5.657e4	3.675e4	1.177e5	5.241e4	1.324e5	4.371e4	6.985e4	5.750e4	9.050e4	1.011e5	1.295e5	4.683e4	6.840e4	6.579e4	1.599e5	3.920e4	7.869e4
PRT	Q9Z0S1	3'(2'),5'-bisphosphate nucleotidase 1 OS=Mus musculus OX=10090 GN=Bpnt1 PE=1 SV=2	null	null	Mouse_09-2020	null	[MS,MS:1001208,SEQUEST,]	33.93	17.648	null	null	0.08	2.849e5	17.80	17.80	3.091e5	28.12	28.12	2.586e5	29.80	29.80	1.396e5	1.198e5	5.602e4	1.731e5	1.211e5	3.156e5	9.311e4	1.008e5	8.979e4	1.289e5	5.671e4	2.183e5	1.164e5	9.504e4	9.987e4	2.297e5	1.188e5	7.519e4
PRT	Q9DCU9	4-hydroxy-2-oxoglutarate aldolase, mitochondrial OS=Mus musculus OX=10090 GN=Hoga1 PE=1 SV=1	null	null	Mouse_09-2020	null	[MS,MS:1001208,SEQUEST,]	25.31	10.152	null	null	0.09	2.776e5	31.46	31.46	1.464e5	33.40	33.40	2.346e5	41.55	41.55	1.288e5	1.219e5	5.768e4	1.660e5	1.389e5	4.739e5	4.532e4	4.146e4	4.537e4	6.738e4	2.306e4	9.375e4	9.045e4	1.094e5	3.512e4	3.267e5	1.136e5	1.283e5
PRT	Q9D9P1	MICOS complex subunit OS=Mus musculus OX=10090 GN=Chchd3 PE=1 SV=1	null	null	Mouse_09-2020	null	[MS,MS:1001208,SEQUEST,]	33.85	11.824	null	null	0.15	1.694e5	41.70	41.70	1.493e5	31.20	31.20	1.078e5	37.15	37.15	8.443e4	3.403e4	3.276e4	1.647e5	5.893e4	2.699e5	4.274e4	6.208e4	4.085e4	6.401e4	2.700e4	7.963e4	4.128e4	6.169e4	3.547e4	8.494e4	4.021e4	9.655e4
PRT	J3QP56	Acyl-protein thioesterase 1 OS=Mus musculus OX=10090 GN=Lypla1 PE=1 SV=1	null	null	Mouse_09-2020	null	[MS,MS:1001208,SEQUEST,]	29.75	9.794	null	null	0.11	3.004e5	59.89	59.89	2.587e5	81.55	81.55	2.238e5	50.55	50.55	1.970e5	1.183e5	5.893e4	1.072e5	9.561e4	6.787e5	1.290e5	2.322e5	9.492e4	3.337e4	1.412e4	1.367e5	1.106e5	1.234e5	2.970e4	2.519e5	9.552e4	9.188e4
PRT	Q9Z204	Heterogeneous nuclear ribonucleoproteins C1/C2 OS=Mus musculus OX=10090 GN=Hnrnpc PE=1 SV=1	null	null	Mouse_09-2020	null	[MS,MS:1001208,SEQUEST,]	33.99	9.193	null	null	0.09	6.624e5	10.85	10.85	8.841e5	17.93	17.93	7.187e5	19.81	19.81	3.175e5	2.225e5	1.032e5	5.203e5	4.125e5	6.737e5	1.598e5	2.685e5	2.710e5	4.119e5	3.971e5	6.279e5	2.045e5	2.156e5	3.004e5	8.313e5	4.722e5	3.615e5
PRT	P47757	F-actin-capping protein subunit beta OS=Mus musculus OX=10090 GN=Capzb PE=1 SV=3	null	null	Mouse_09-2020	null	[MS,MS:1001208,SEQUEST,]	20.20	8.144	null	null	0.09	1.314e5	42.29	42.29	2.475e5	17.09	17.09	1.594e5	49.74	49.74	5.690e4	6.317e4	5.181e4	1.106e5	4.987e4	1.121e5	7.230e4	1.046e5	7.987e4	9.454e4	8.441e4	1.626e5	5.956e4	9.284e4	5.746e4	1.065e5	1.024e5	2.917e4
PRT	A0A0N4SV00	T-complex protein 1 subunit eta OS=Mus musculus OX=10090 GN=Cct7 PE=1 SV=1	null	null	Mouse_09-2020	null	[MS,MS:1001208,SEQUEST,]	28.13	9.805	null	null	0.05	1.314e5	48.05	48.05	1.840e5	11.18	11.18	1.505e5	47.22	47.22	5.602e4	4.581e4	2.340e4	1.101e5	9.487e4	3.156e5	4.310e4	6.081e4	4.502e4	8.588e4	8.971e4	1.385e5	1.756e4	4.361e4	6.241e4	1.340e5	8.127e4	1.708e5
PRT	Q6ZWY3	40S ribosomal protein S27-like OS=Mus musculus OX=10090 GN=Rps27l PE=1 SV=3	null	null	Mouse_09-2020	null	[MS,MS:1001208,SEQUEST,]	17.73	9.682	null	null	0.15	1.010e5	39.83	39.83	8.251e4	34.42	34.42	6.205e4	37.96	37.96	5.859e4	2.248e4	6.615e3	7.907e4	6.064e4	1.167e5	1.377e4	2.235e4	1.837e4	5.103e4	4.709e4	7.805e4	2.391e4	1.976e4	1.807e4	9.400e4	3.423e4	2.273e4
PRT	P97494	Glutamate--cysteine ligase catalytic subunit OS=Mus musculus OX=10090 GN=Gclc PE=1 SV=4	null	null	Mouse_09-2020	null	[MS,MS:1001208,SEQUEST,]	28.27	9.659	null	null	0.07	1.935e5	35.73	35.73	1.934e5	51.36	51.36	2.080e5	32.28	32.28	8.661e4	7.149e4	2.931e4	2.574e5	2.030e5	2.019e5	3.789e4	5.101e4	3.720e4	1.703e5	1.754e5	1.802e5	6.581e4	4.727e4	1.074e5	1.787e5	1.969e5	1.299e5
PRT	O35969	Guanidinoacetate N-methyltransferase OS=Mus musculus OX=10090 GN=Gamt PE=1 SV=1	null	null	Mouse_09-2020	null	[MS,MS:1001208,SEQUEST,]	23.51	10.560	null	null	0.06	1.093e5	57.67	57.67	1.347e5	25.24	25.24	1.466e5	40.71	40.71	8.049e4	5.216e4	1.770e4	3.921e4	5.282e4	2.626e5	2.553e4	5.538e4	3.897e4	5.466e4	3.877e4	1.120e5	5.263e4	1.798e4	3.108e4	1.658e5	9.922e4	8.604e4
PRT	Q61990	Poly(rC)-binding protein 2 OS=Mus musculus OX=10090 GN=Pcbp2 PE=1 SV=1	null	null	Mouse_09-2020	null	[MS,MS:1001208,SEQUEST,]	21.96	8.934	null	null	0.12	1.508e5	45.60	45.60	1.270e5	29.16	29.16	8.804e4	49.97	49.97	9.022e4	7.210e4	2.809e4	4.925e4	3.158e4	1.622e5	2.701e4	6.353e4	4.651e4	5.334e4	3.768e4	8.910e4	7.157e4	6.251e4	3.048e4	6.959e4	5.003e4	5.202e4
PRT	Q9DCJ5	NADH dehydrogenase [ubiquinone] 1 alpha subcomplex subunit 8 OS=Mus musculus OX=10090 GN=Ndufa8 PE=1 SV=3	null	null	Mouse_09-2020	null	[MS,MS:1001208,SEQUEST,]	25.68	11.044	null	null	0.16	1.166e5	77.78	77.78	1.830e5	54.89	54.89	8.703e4	136.19	136.19	1.919e4	3.599e4	1.092e4	2.602e5	1.204e5	1.458e5	2.536e4	5.891e4	5.564e4	8.762e4	1.960e5	1.119e5	2.491e4	9.194e3	3.062e5	5.190e4	5.740e4	1.342e5
PRT	P85094	Isochorismatase domain-containing protein 2A OS=Mus musculus OX=10090 GN=Isoc2a PE=1 SV=1	null	null	Mouse_09-2020	null	[MS,MS:1001208,SEQUEST,]	54.97	14.771	null	null	0.14	6.037e5	25.43	25.43	8.454e5	46.82	46.82	7.208e5	11.66	11.66	2.380e5	3.061e5	9.370e4	5.832e5	2.959e5	7.364e5	1.485e5	4.753e5	2.680e5	6.888e5	2.434e5	5.167e5	2.954e5	2.025e5	2.931e5	5.868e5	4.409e5	4.250e5
PRT	Q3TLP8	Ras-related C3 botulinum toxin substrate 1 OS=Mus musculus OX=10090 GN=Rac1 PE=1 SV=1	null	null	Mouse_09-2020	null	[MS,MS:1001208,SEQUEST,]	22.19	9.902	null	null	0.07	1.723e5	21.12	21.12	2.470e5	21.47	21.47	1.799e5	12.77	12.77	8.525e4	6.456e4	4.280e4	1.084e5	1.309e5	1.220e5	4.228e4	7.555e4	7.124e4	1.005e5	1.384e5	1.880e5	7.264e4	5.111e4	5.843e4	1.677e5	1.035e5	1.050e5
PRT	Q8VDM4	26S proteasome non-ATPase regulatory subunit 2 OS=Mus musculus OX=10090 GN=Psmd2 PE=1 SV=1	null	null	Mouse_09-2020	null	[MS,MS:1001208,SEQUEST,]	22.37	12.197	null	null	0.03	2.361e5	26.87	26.87	2.306e5	21.21	21.21	1.587e5	45.71	45.71	1.366e5	1.426e5	3.636e4	1.553e5	1.377e5	2.514e5	4.686e4	1.133e5	7.038e4	9.753e4	1.053e5	1.481e5	4.253e4	5.078e4	6.223e4	1.277e5	1.039e5	2.210e5
PRT	F6SFF5	Ubiquinone biosynthesis protein (Fragment) OS=Mus musculus OX=10090 GN=Coq9 PE=1 SV=2	null	null	Mouse_09-2020	null	[MS,MS:1001208,SEQUEST,]	5.26	6.744	null	null	0.15	5.280e4	82.26	82.26	6.872e3	59.24	59.24	2.860e4	41.41	41.41	2.056e4	3.018e4	3.318e4	1.725e4	4.046e4	1.976e4	1.740e3	2.632e3	3.188e3	6.665e3	2.054e3	2.005e3	1.993e4	1.183e4	9.305e3	1.850e4	1.805e4	1.523e4
PRT	Q8BG13	RNA-binding protein 3 OS=Mus musculus OX=10090 GN=Rbm3 PE=1 SV=1	null	null	Mouse_09-2020	null	[MS,MS:1001208,SEQUEST,]	27.93	12.130	null	null	0.21	1.258e5	46.92	46.92	2.673e5	25.93	25.93	1.723e5	28.86	28.86	5.737e4	2.456e4	8.022e3	1.004e5	1.155e5	1.345e5	5.042e4	7.856e4	6.023e4	1.463e5	1.466e5	2.295e5	3.062e4	4.884e4	8.536e4	1.705e5	8.202e4	1.295e5
PRT	Q9CQH7	Transcription factor BTF3 homolog 4 OS=Mus musculus OX=10090 GN=Btf3l4 PE=1 SV=1	null	null	Mouse_09-2020	null	[MS,MS:1001208,SEQUEST,]	0.00	4.014	null	null	0.09	1.416e5	75.42	75.42	5.460e4	28.24	28.24	9.372e4	59.79	59.79	8.377e4	8.176e4	7.443e4	1.006e4	5.741e4	1.151e5	1.503e4	1.621e4	2.239e4	1.782e4	null	5.048e4	7.401e4	5.552e4	4.679e4	6.439e4	1.934e4	4.338e4
PRT	E9Q5K4	Cytochrome P450 2C44 OS=Mus musculus OX=10090 GN=Cyp2c23 PE=1 SV=1	null	null	Mouse_09-2020	null	[MS,MS:1001208,SEQUEST,]	35.71	12.308	null	null	0.06	1.692e5	36.15	36.15	1.288e5	88.98	88.98	1.740e5	26.53	26.53	9.326e4	9.940e4	3.039e4	9.325e4	5.325e4	1.887e5	7.355e4	1.667e5	9.127e4	2.015e4	1.833e4	4.328e4	8.028e4	6.857e4	7.806e4	1.330e5	6.628e4	8.098e4
PRT	Q9DBA8	Probable imidazolonepropionase OS=Mus musculus OX=10090 GN=Amdhd1 PE=1 SV=1	null	null	Mouse_09-2020	null	[MS,MS:1001208,SEQUEST,]	28.66	10.215	null	null	0.06	2.113e5	55.55	55.55	2.384e5	36.90	36.90	2.770e5	35.19	35.19	6.522e4	6.309e4	1.985e4	3.384e5	2.168e5	2.728e5	3.359e4	8.242e4	4.415e4	1.543e5	1.214e5	1.694e5	8.235e4	7.023e4	7.266e4	2.960e5	1.759e5	2.881e5
PRT	P99026	Proteasome subunit beta type-4 OS=Mus musculus OX=10090 GN=Psmb4 PE=1 SV=1	null	null	Mouse_09-2020	null	[MS,MS:1001208,SEQUEST,]	20.73	10.461	null	null	0.11	1.331e5	49.36	49.36	1.352e5	65.80	65.80	9.867e4	41.65	41.65	6.350e4	5.175e4	3.040e4	7.107e4	4.254e4	2.706e5	7.132e4	8.011e4	5.462e4	3.930e4	2.849e4	2.067e4	5.395e4	3.859e4	2.592e4	8.577e4	5.454e4	2.536e4
PRT	O88685	26S proteasome regulatory subunit 6A OS=Mus musculus OX=10090 GN=Psmc3 PE=1 SV=2	null	null	Mouse_09-2020	null	[MS,MS:1001208,SEQUEST,]	24.33	8.839	null	null	0.09	6.773e4	58.22	58.22	1.116e5	67.09	67.09	9.066e4	49.32	49.32	2.857e4	2.978e4	2.171e3	7.432e4	7.459e4	4.098e4	null	7.385e3	8.244e3	6.032e4	6.529e4	7.784e4	1.303e4	1.611e4	3.889e4	7.327e4	5.390e4	9.854e4
PRT	Q8BGT5	Alanine aminotransferase 2 OS=Mus musculus OX=10090 GN=Gpt2 PE=1 SV=1	null	null	Mouse_09-2020	null	[MS,MS:1001208,SEQUEST,]	17.11	9.489	null	null	0.03	4.887e4	8.36	8.36	3.261e4	17.73	17.73	4.765e4	37.18	37.18	2.189e4	1.796e4	1.094e4	3.410e4	3.183e4	5.295e4	8.028e3	1.344e4	8.073e3	1.879e4	1.587e4	2.138e4	1.261e4	1.555e4	2.477e4	3.505e4	2.564e4	5.584e4
PRT	P10518	Delta-aminolevulinic acid dehydratase OS=Mus musculus OX=10090 GN=Alad PE=1 SV=1	null	null	Mouse_09-2020	null	[MS,MS:1001208,SEQUEST,]	16.43	10.223	null	null	0.11	5.106e4	22.98	22.98	4.993e4	64.45	64.45	8.646e4	33.89	33.89	2.000e4	1.998e4	9.019e3	5.783e4	3.475e4	5.033e4	2.082e3	7.530e3	1.271e4	2.871e4	4.288e4	3.801e4	null	3.231e4	1.588e4	4.999e4	5.084e4	5.295e4
PRT	Q99KQ4	Nicotinamide phosphoribosyltransferase OS=Mus musculus OX=10090 GN=Nampt PE=1 SV=1	null	null	Mouse_09-2020	null	[MS,MS:1001208,SEQUEST,]	11.55	6.197	null	null	0.06	1.594e5	23.29	23.29	1.317e5	32.93	32.93	9.992e4	26.23	26.23	7.573e4	3.693e4	2.580e4	1.222e5	1.209e5	1.778e5	2.052e4	3.501e4	3.370e4	7.752e4	8.326e4	9.974e4	2.699e4	2.882e4	2.949e4	9.724e4	7.239e4	8.523e4
PRT	Q9D8L3	Signal sequence receptor subunit delta OS=Mus musculus OX=10090 GN=Ssr4 PE=1 SV=1	null	null	Mouse_09-2020	null	[MS,MS:1001208,SEQUEST,]	20.35	11.223	null	null	0.17	9.920e4	34.64	34.64	1.385e5	45.56	45.56	1.404e5	66.95	66.95	5.531e4	3.276e4	1.714e4	1.114e5	4.548e4	1.709e5	4.399e4	7.541e4	3.810e4	3.487e4	2.081e4	9.756e4	5.408e4	8.082e4	4.909e4	2.138e5	2.428e4	1.812e4
PRT	P01887	Beta-2-microglobulin OS=Mus musculus OX=10090 GN=B2m PE=1 SV=2	null	null	Mouse_09-2020	null	[MS,MS:1001208,SEQUEST,]	18.74	7.261	null	null	0.16	1.970e5	49.35	49.35	1.845e5	46.72	46.72	1.557e5	35.18	35.18	1.224e5	8.134e4	3.687e4	1.065e5	8.471e4	4.378e5	7.162e4	1.121e5	6.439e4	4.020e4	4.898e4	1.024e5	5.754e4	6.962e4	3.600e4	1.331e5	4.414e4	9.773e4
PRT	A0A1W2P6G5	Myosin light polypeptide 6 OS=Mus musculus OX=10090 GN=Myl6 PE=1 SV=1	null	null	Mouse_09-2020	null	[MS,MS:1001208,SEQUEST,]	11.40	6.668	null	null	0.21	6.914e4	57.68	57.68	6.578e4	32.64	32.64	9.664e4	48.15	48.15	3.653e4	1.647e4	1.261e4	1.218e5	2.251e4	9.428e4	1.607e4	2.286e4	1.853e4	4.533e4	2.219e4	7.189e4	1.335e4	3.530e4	5.448e4	3.003e4	5.127e4	6.118e4
PRT	Q4VAA2	Protein CDV3 OS=Mus musculus OX=10090 GN=Cdv3 PE=1 SV=2	null	null	Mouse_09-2020	null	[MS,MS:1001208,SEQUEST,]	24.29	9.771	null	null	0.20	8.198e4	36.37	36.37	6.201e4	50.79	50.79	7.118e4	52.41	52.41	3.846e4	3.240e4	5.008e3	6.903e4	6.281e4	6.480e4	4.640e3	1.875e4	1.745e4	2.586e4	5.301e4	6.475e4	6.302e3	2.266e4	2.790e4	6.228e4	6.621e4	8.542e4
PRT	Q8BVQ9	26S proteasome AAA-ATPase subunit RPT1 OS=Mus musculus OX=10090 GN=Psmc2 PE=1 SV=1	null	null	Mouse_09-2020	null	[MS,MS:1001208,SEQUEST,]	25.11	12.802	null	null	0.07	3.520e4	38.26	38.26	null	null	null	3.169e4	36.69	36.69	1.693e4	null	null	1.654e4	null	4.885e4	null	null	null	null	null	null	null	1.324e4	null	2.129e4	null	null
PRT	P56379	ATP synthase subunit ATP5MPL, mitochondrial OS=Mus musculus OX=10090 GN=Atp5mpl PE=1 SV=1	null	null	Mouse_09-2020	null	[MS,MS:1001208,SEQUEST,]	2.90	8.292	null	null	0.34	3.696e5	93.52	93.52	5.131e5	16.60	16.60	4.724e5	20.91	20.91	3.399e5	7.451e4	2.632e5	5.778e4	6.070e5	8.070e4	1.515e5	1.552e5	1.651e5	2.695e5	1.945e5	3.337e5	2.512e5	1.749e5	1.870e5	4.093e5	2.435e5	2.793e5
PRT	P47758	Signal recognition particle receptor subunit beta OS=Mus musculus OX=10090 GN=Srprb PE=1 SV=1	null	null	Mouse_09-2020	null	[MS,MS:1001208,SEQUEST,]	20.71	12.756	null	null	0.12	5.197e4	18.49	18.49	5.608e4	41.65	41.65	4.923e4	26.63	26.63	2.638e4	1.899e4	8.278e3	4.525e4	4.264e4	4.653e4	7.598e3	1.454e4	1.341e4	2.751e4	4.356e4	5.102e4	1.286e4	1.668e4	1.770e4	4.078e4	3.651e4	4.616e4
PRT	Q62446	Peptidyl-prolyl cis-trans isomerase FKBP3 OS=Mus musculus OX=10090 GN=Fkbp3 PE=1 SV=2	null	null	Mouse_09-2020	null	[MS,MS:1001208,SEQUEST,]	19.16	11.206	null	null	0.13	2.128e5	36.27	36.27	1.980e5	33.59	33.59	2.128e5	20.58	20.58	1.156e5	9.378e4	3.774e4	1.252e5	2.063e5	1.080e5	2.584e4	4.627e4	5.829e4	9.644e4	8.547e4	1.814e5	5.501e4	6.869e4	6.767e4	2.428e5	1.158e5	1.509e5
PRT	Q8CFA2	Aminomethyltransferase, mitochondrial OS=Mus musculus OX=10090 GN=Amt PE=1 SV=1	null	null	Mouse_09-2020	null	[MS,MS:1001208,SEQUEST,]	14.94	10.098	null	null	0.06	1.178e5	54.78	54.78	1.583e5	56.01	56.01	1.192e5	35.18	35.18	4.007e4	5.004e4	4.750e3	1.633e5	7.575e4	1.138e5	2.135e4	9.763e4	5.878e4	8.391e4	2.174e4	8.793e4	3.531e4	2.665e4	7.399e4	1.750e5	6.352e4	7.510e4
PRT	Q8JZZ0	UDP-glucuronosyltransferase 3A2 OS=Mus musculus OX=10090 GN=Ugt3a2 PE=1 SV=2	null	null	Mouse_09-2020	null	[MS,MS:1001208,SEQUEST,]	23.37	13.807	null	null	0.06	4.089e5	12.56	12.56	4.245e5	28.87	28.87	4.936e5	10.88	10.88	2.379e5	1.517e5	8.517e4	2.702e5	2.340e5	4.605e5	7.652e4	1.581e5	1.372e5	1.696e5	1.321e5	4.105e5	1.782e5	1.857e5	1.769e5	4.231e5	2.766e5	2.614e5
PRT	F6TEU8	Nucleoside-diphosphate kinase (Fragment) OS=Mus musculus OX=10090 GN=Ak4 PE=1 SV=1	null	null	Mouse_09-2020	null	[MS,MS:1001208,SEQUEST,]	14.26	8.690	null	null	0.17	9.813e4	65.95	65.95	1.939e5	54.31	54.31	1.079e5	73.13	73.13	2.589e4	6.421e4	1.389e4	2.119e5	5.051e4	1.183e5	6.825e4	1.243e5	7.456e4	5.541e4	2.368e4	1.058e5	6.042e4	1.669e4	6.223e4	2.517e5	4.018e4	2.246e4
PRT	Q3UZG4	Aminoacyl tRNA synthase complex-interacting multifunctional protein 1 OS=Mus musculus OX=10090 GN=Aimp1 PE=1 SV=1	null	null	Mouse_09-2020	null	[MS,MS:1001208,SEQUEST,]	12.39	9.747	null	null	0.12	5.973e4	63.99	63.99	1.348e5	71.45	71.45	4.490e4	66.63	66.63	2.399e4	3.243e4	5.546e3	2.754e4	9.354e4	7.151e4	null	8.310e3	1.645e4	5.693e4	1.147e5	1.032e5	7.958e3	1.633e4	1.549e4	2.840e4	3.632e4	7.792e4
PRT	P47753	F-actin-capping protein subunit alpha-1 OS=Mus musculus OX=10090 GN=Capza1 PE=1 SV=4	null	null	Mouse_09-2020	null	[MS,MS:1001208,SEQUEST,]	10.32	10.795	null	null	0.10	2.438e5	48.29	48.29	2.804e5	46.90	46.90	2.121e5	70.18	70.18	2.456e5	9.189e4	4.999e4	1.401e5	9.972e4	4.405e5	9.851e4	1.439e5	9.420e4	7.466e4	3.676e4	1.617e5	9.570e4	1.838e5	3.315e4	3.311e5	6.391e4	9.910e4
PRT	O09061	Proteasome subunit beta type-1 OS=Mus musculus OX=10090 GN=Psmb1 PE=1 SV=1	null	null	Mouse_09-2020	null	[MS,MS:1001208,SEQUEST,]	18.29	10.163	null	null	0.12	3.160e5	37.64	37.64	3.580e5	21.05	21.05	3.144e5	13.58	13.58	2.616e5	1.258e5	6.133e4	1.725e5	1.420e5	4.867e5	9.661e4	1.370e5	1.014e5	1.125e5	1.047e5	2.813e5	1.096e5	9.996e4	1.035e5	3.041e5	1.737e5	1.450e5
PRT	P51150	Ras-related protein Rab-7a OS=Mus musculus OX=10090 GN=Rab7a PE=1 SV=2	null	null	Mouse_09-2020	null	[MS,MS:1001208,SEQUEST,]	11.64	9.274	null	null	0.12	8.928e4	16.99	16.99	8.860e4	33.12	33.12	9.682e4	36.95	36.95	4.886e4	3.328e4	1.777e4	4.398e4	5.578e4	9.003e4	1.872e4	2.936e4	3.222e4	3.283e4	7.220e4	6.571e4	2.780e4	4.631e4	2.756e4	4.430e4	6.868e4	7.109e4
PRT	O35226	26S proteasome non-ATPase regulatory subunit 4 OS=Mus musculus OX=10090 GN=Psmd4 PE=1 SV=1	null	null	Mouse_09-2020	null	[MS,MS:1001208,SEQUEST,]	15.95	9.525	null	null	0.08	1.283e5	40.04	40.04	8.960e4	52.16	52.16	1.184e5	32.22	32.22	9.870e4	5.267e4	2.699e4	4.108e4	5.981e4	1.222e5	1.329e4	6.050e4	3.436e4	2.742e4	5.810e4	3.409e4	6.004e4	5.439e4	5.556e4	8.657e4	4.569e4	5.565e4
PRT	G3X9U9	Mitochondrial fission 1 protein OS=Mus musculus OX=10090 GN=Fis1 PE=1 SV=1	null	null	Mouse_09-2020	null	[MS,MS:1001208,SEQUEST,]	8.49	8.006	null	null	0.17	5.962e4	29.23	29.23	7.775e4	13.92	13.92	6.205e4	26.88	26.88	3.387e4	1.980e4	1.307e4	4.126e4	2.832e4	9.753e4	2.264e4	2.387e4	2.669e4	3.105e4	4.190e4	5.116e4	2.767e4	2.258e4	2.101e4	3.889e4	2.995e4	5.518e4
PRT	P45376	Aldo-keto reductase family 1 member B1 OS=Mus musculus OX=10090 GN=Akr1b1 PE=1 SV=3	null	null	Mouse_09-2020	null	[MS,MS:1001208,SEQUEST,]	10.94	6.385	null	null	0.09	2.447e4	68.15	68.15	7.176e4	40.10	40.10	4.975e4	46.14	46.14	1.175e4	2.354e4	3.781e3	4.654e4	1.521e4	8.401e3	null	2.647e4	1.994e4	2.798e4	5.062e4	2.145e4	1.315e4	2.164e4	9.998e3	1.793e4	3.669e4	3.966e4
PRT	Q9WV32	Actin-related protein 2/3 complex subunit 1B OS=Mus musculus OX=10090 GN=Arpc1b PE=1 SV=4	null	null	Mouse_09-2020	null	[MS,MS:1001208,SEQUEST,]	12.36	10.477	null	null	0.09	7.493e4	31.86	31.86	1.058e5	28.59	28.59	7.848e4	33.63	33.63	4.112e4	1.931e4	2.346e4	6.617e4	4.075e4	5.741e4	1.870e4	3.327e4	4.017e4	4.650e4	7.011e4	7.086e4	null	2.781e4	3.073e4	4.970e4	3.330e4	7.684e4
PRT	Q9DCS9	NADH dehydrogenase [ubiquinone] 1 beta subcomplex subunit 10 OS=Mus musculus OX=10090 GN=Ndufb10 PE=1 SV=3	null	null	Mouse_09-2020	null	[MS,MS:1001208,SEQUEST,]	16.73	13.028	null	null	0.18	1.355e5	50.07	50.07	7.702e4	91.26	91.26	9.413e4	67.34	67.34	1.974e4	null	null	1.424e5	7.431e4	1.532e5	1.240e4	3.387e4	1.714e4	5.873e4	1.475e5	2.772e4	null	6.564e3	1.268e4	8.247e4	7.422e4	8.991e4
PRT	A0A0J9YUB6	OCIA domain-containing protein 1 (Fragment) OS=Mus musculus OX=10090 GN=Ociad1 PE=1 SV=1	null	null	Mouse_09-2020	null	[MS,MS:1001208,SEQUEST,]	7.72	8.512	null	null	0.21	1.118e5	15.36	15.36	1.075e5	29.80	29.80	9.763e4	17.60	17.60	4.833e4	4.684e4	2.454e4	7.792e4	7.570e4	8.114e4	1.412e4	2.661e4	3.072e4	5.180e4	5.792e4	7.287e4	3.111e4	2.869e4	4.128e4	7.466e4	7.266e4	6.931e4
PRT	Q61656	Probable ATP-dependent RNA helicase DDX5 OS=Mus musculus OX=10090 GN=Ddx5 PE=1 SV=2	null	null	Mouse_09-2020	null	[MS,MS:1001208,SEQUEST,]	5.37	5.069	null	null	0.03	3.414e5	34.37	34.37	3.504e5	40.08	40.08	3.154e5	29.25	29.25	1.261e5	1.161e5	7.755e4	1.609e5	3.421e5	3.989e5	1.037e5	1.041e5	9.054e4	2.354e5	3.184e5	1.916e5	1.116e5	7.675e4	1.059e5	2.689e5	2.715e5	2.743e5
PRT	Q9DCE9	Interferon gamma-induced GTPase OS=Mus musculus OX=10090 GN=Igtp PE=1 SV=1	null	null	Mouse_09-2020	null	[MS,MS:1001208,SEQUEST,]	11.46	10.047	null	null	0.07	9.853e4	43.56	43.56	4.211e4	64.50	64.50	2.046e4	58.75	58.75	9.451e4	4.281e4	2.917e4	5.165e4	4.557e4	8.746e4	null	2.299e4	1.170e4	5.667e3	null	null	null	1.308e4	6.371e3	8.357e3	null	1.575e4
PRT	Q60766	Immunity-related GTPase family M protein 1 OS=Mus musculus OX=10090 GN=Irgm1 PE=1 SV=1	null	null	Mouse_09-2020	null	[MS,MS:1001208,SEQUEST,]	8.00	5.632	null	null	0.06	1.631e5	61.96	61.96	8.245e4	76.87	76.87	7.172e4	80.72	80.72	8.408e4	1.001e5	4.125e4	1.152e5	1.619e4	5.256e4	4.834e4	5.310e4	5.957e4	7.862e3	2.064e4	2.847e4	5.385e4	5.500e4	1.433e4	1.104e4	7.710e4	1.542e4
PRT	Q8R344	Coiled-coil domain-containing protein 12 OS=Mus musculus OX=10090 GN=Ccdc12 PE=1 SV=2	null	null	Mouse_09-2020	null	[MS,MS:1001208,SEQUEST,]	2.75	2.884	null	null	0.13	2.672e5	76.34	76.34	1.507e5	43.76	43.76	2.059e5	57.67	57.67	1.347e5	2.159e5	1.744e5	8.989e4	1.582e5	1.694e5	6.623e4	4.796e4	4.777e4	2.733e4	7.631e4	6.169e4	1.700e5	1.411e5	7.426e4	8.606e4	1.145e5	1.244e5
PRT	Q8CHQ9	N-acetyltransferase family 8 member 2 OS=Mus musculus OX=10090 GN=Nat8f2 PE=1 SV=1	null	null	Mouse_09-2020	null	[MS,MS:1001208,SEQUEST,]	9.47	5.174	null	null	0.07	1.196e5	32.85	32.85	8.823e4	39.28	39.28	9.776e4	32.58	32.58	5.935e4	4.506e4	2.452e4	4.217e4	4.974e4	1.572e5	4.107e4	2.044e4	1.545e4	3.579e4	4.202e4	8.643e4	4.882e4	5.289e4	2.809e4	7.503e4	5.520e4	5.815e4
PRT	Q9ERS2	NADH dehydrogenase [ubiquinone] 1 alpha subcomplex subunit 13 OS=Mus musculus OX=10090 GN=Ndufa13 PE=1 SV=3	null	null	Mouse_09-2020	null	[MS,MS:1001208,SEQUEST,]	11.57	7.371	null	null	0.22	8.379e4	69.02	69.02	9.128e4	64.17	64.17	1.280e5	25.60	25.60	5.605e4	2.922e4	1.829e3	7.017e4	7.898e4	1.547e4	1.426e4	1.344e4	2.206e4	9.440e4	6.139e4	7.316e4	3.777e4	2.902e4	7.268e4	1.004e5	7.870e4	8.758e4
PRT	O08600	Endonuclease G, mitochondrial OS=Mus musculus OX=10090 GN=Endog PE=1 SV=1	null	null	Mouse_09-2020	null	[MS,MS:1001208,SEQUEST,]	8.98	6.902	null	null	0.08	1.477e5	20.30	20.30	1.583e5	58.16	58.16	1.781e5	33.54	33.54	9.601e4	5.274e4	3.065e4	8.078e4	8.949e4	1.512e5	1.623e4	2.796e4	2.840e4	1.152e5	1.121e5	1.749e5	3.975e4	8.786e4	4.545e4	1.586e5	9.605e4	1.262e5
PRT	Q9CPT4	Myeloid-derived growth factor OS=Mus musculus OX=10090 GN=Mydgf PE=1 SV=1	null	null	Mouse_09-2020	null	[MS,MS:1001208,SEQUEST,]	12.63	6.202	null	null	0.14	2.905e5	20.74	20.74	7.000e5	12.24	12.24	4.231e5	33.02	33.02	1.140e5	1.252e5	5.210e4	2.799e5	2.351e5	2.489e5	1.770e5	2.458e5	1.951e5	2.723e5	4.032e5	5.023e5	1.900e5	1.444e5	2.792e5	2.931e5	2.178e5	1.893e5
PRT	Q99JT9	1,2-dihydroxy-3-keto-5-methylthiopentene dioxygenase OS=Mus musculus OX=10090 GN=Adi1 PE=1 SV=1	null	null	Mouse_09-2020	null	[MS,MS:1001208,SEQUEST,]	9.46	7.542	null	null	0.19	1.467e5	7.86	7.86	2.185e5	31.78	31.78	2.091e5	28.80	28.80	7.026e4	6.718e4	2.896e4	1.097e5	9.142e4	1.604e5	3.273e4	7.479e4	6.252e4	9.826e4	9.366e4	2.367e5	4.504e4	4.949e4	9.952e4	1.682e5	1.249e5	1.761e5
PRT	P27546	Microtubule-associated protein 4 OS=Mus musculus OX=10090 GN=Map4 PE=1 SV=3	null	null	Mouse_09-2020	null	[MS,MS:1001208,SEQUEST,]	7.10	6.898	null	null	0.03	1.342e5	21.83	21.83	1.291e5	52.72	52.72	1.179e5	33.78	33.78	6.616e4	5.050e4	2.275e4	1.105e5	1.047e5	8.556e4	1.067e4	4.190e4	2.651e4	5.916e4	1.130e5	9.860e4	3.867e4	2.186e4	4.728e4	1.008e5	9.117e4	1.171e5
PRT	P62075	Mitochondrial import inner membrane translocase subunit Tim13 OS=Mus musculus OX=10090 GN=Timm13 PE=1 SV=1	null	null	Mouse_09-2020	null	[MS,MS:1001208,SEQUEST,]	6.18	9.750	null	null	0.26	9.259e4	37.41	37.41	6.447e4	45.59	45.59	6.540e4	46.86	46.86	4.692e4	4.410e4	1.760e4	4.368e4	3.134e4	1.411e5	1.928e4	3.635e4	2.994e4	1.729e4	1.460e4	4.138e4	3.012e4	4.843e4	2.493e4	4.132e4	3.683e4	3.769e4
PRT	O08795	Glucosidase 2 subunit beta OS=Mus musculus OX=10090 GN=Prkcsh PE=1 SV=1	null	null	Mouse_09-2020	null	[MS,MS:1001208,SEQUEST,]	7.15	7.857	null	null	0.04	8.507e4	36.97	36.97	1.001e5	44.57	44.57	9.192e4	30.10	30.10	4.466e4	1.875e4	1.556e4	5.899e4	9.290e4	1.009e5	1.655e4	2.139e4	2.237e4	5.929e4	8.121e4	8.686e4	2.171e4	2.655e4	2.501e4	8.930e4	6.335e4	8.068e4
PRT	Q923B6	Metalloreductase STEAP4 OS=Mus musculus OX=10090 GN=Steap4 PE=1 SV=1	null	null	Mouse_09-2020	null	[MS,MS:1001208,SEQUEST,]	10.53	8.462	null	null	0.07	3.315e4	91.50	91.50	5.352e4	112.63	112.63	1.688e4	41.80	41.80	1.619e4	9.816e3	5.335e3	1.064e5	2.025e4	3.582e4	null	6.304e3	5.189e3	2.261e4	1.289e5	8.302e4	4.304e3	1.023e4	4.282e3	1.694e4	1.096e4	9.020e3
PRT	Q91X91	Nicotinate-nucleotide pyrophosphorylase [carboxylating] OS=Mus musculus OX=10090 GN=Qprt PE=1 SV=1	null	null	Mouse_09-2020	null	[MS,MS:1001208,SEQUEST,]	5.35	9.384	null	null	0.08	6.361e5	22.97	22.97	6.358e5	10.28	10.28	5.085e5	22.32	22.32	3.530e5	2.219e5	1.409e5	3.825e5	3.496e5	9.249e5	1.627e5	2.096e5	2.019e5	2.871e5	2.576e5	4.793e5	1.734e5	2.045e5	1.844e5	3.503e5	4.023e5	3.143e5
PRT	Q9EQE2	Protein-serine/threonine phosphatase OS=Mus musculus OX=10090 GN=Ppm1a PE=1 SV=1	null	null	Mouse_09-2020	null	[MS,MS:1001208,SEQUEST,]	6.03	7.319	null	null	0.07	4.058e4	52.56	52.56	6.973e4	50.15	50.15	2.840e4	44.60	44.60	1.944e4	1.571e4	1.094e4	2.007e4	1.568e4	9.113e4	2.180e4	3.877e4	2.203e4	1.570e4	9.194e3	4.281e4	1.118e4	2.054e4	1.028e4	2.443e4	1.558e4	null
PRT	P35564	Calnexin OS=Mus musculus OX=10090 GN=Canx PE=1 SV=1	null	null	Mouse_09-2020	null	[MS,MS:1001208,SEQUEST,]	14.25	9.260	null	null	0.06	1.171e5	64.02	64.02	1.409e5	60.85	60.85	1.282e5	49.84	49.84	5.630e4	3.798e4	null	2.459e5	5.194e4	1.437e5	2.536e4	7.391e4	3.224e4	7.227e4	3.447e4	2.468e5	4.047e4	1.455e4	5.473e4	2.183e5	7.995e4	6.511e4
PRT	Q9CXF0	Kynureninase OS=Mus musculus OX=10090 GN=Kynu PE=1 SV=3	null	null	Mouse_09-2020	null	[MS,MS:1001208,SEQUEST,]	6.59	8.425	null	null	0.06	2.009e5	35.61	35.61	1.463e5	76.91	76.91	1.853e5	42.23	42.23	9.920e4	9.745e4	4.387e4	6.325e4	7.529e4	1.957e5	3.818e4	8.659e4	3.955e4	6.352e4	1.461e4	3.308e5	9.982e4	8.819e4	4.163e4	8.869e4	1.077e5	1.071e5
PRT	E9PY39	Predicted gene 20431 OS=Mus musculus OX=10090 GN=Gm20431 PE=3 SV=1	null	null	Mouse_09-2020	null	[MS,MS:1001208,SEQUEST,]	12.85	11.606	null	null	0.07	8.695e4	11.86	11.86	8.707e4	35.04	35.04	9.074e4	20.29	20.29	5.330e4	3.358e4	1.686e4	7.341e4	5.388e4	8.218e4	2.289e4	2.919e4	2.532e4	6.022e4	3.092e4	1.093e5	3.091e4	2.780e4	2.490e4	9.898e4	6.299e4	5.615e4
PRT	Q8VCB3	Glycogen [starch] synthase, liver OS=Mus musculus OX=10090 GN=Gys2 PE=1 SV=2	null	null	Mouse_09-2020	null	[MS,MS:1001208,SEQUEST,]	6.13	7.280	null	null	0.03	4.287e5	17.49	17.49	5.620e5	30.29	30.29	4.168e5	33.70	33.70	1.877e5	1.996e5	1.078e5	2.570e5	2.825e5	4.037e5	1.419e5	2.953e5	1.799e5	2.587e5	1.989e5	2.469e5	1.758e5	1.198e5	1.172e5	1.613e5	2.547e5	3.166e5
PRT	P80314	T-complex protein 1 subunit beta OS=Mus musculus OX=10090 GN=Cct2 PE=1 SV=4	null	null	Mouse_09-2020	null	[MS,MS:1001208,SEQUEST,]	10.80	8.453	null	null	0.06	1.061e5	46.24	46.24	9.945e4	30.61	30.61	9.730e4	32.04	32.04	4.621e4	4.518e4	2.407e4	5.993e4	3.684e4	2.102e5	3.222e4	4.776e4	3.281e4	3.569e4	2.822e4	4.862e4	3.496e4	5.263e4	2.497e4	8.154e4	6.743e4	5.709e4
PRT	Q2TPA8	Hydroxysteroid dehydrogenase-like protein 2 OS=Mus musculus OX=10090 GN=Hsdl2 PE=1 SV=1	null	null	Mouse_09-2020	null	[MS,MS:1001208,SEQUEST,]	1.81	3.219	null	null	0.04	4.459e5	22.82	22.82	4.781e5	28.94	28.94	3.989e5	27.81	27.81	1.464e5	1.710e5	1.059e5	3.396e5	3.808e5	4.156e5	1.030e5	1.312e5	1.291e5	2.446e5	3.483e5	3.431e5	1.336e5	1.043e5	1.604e5	2.926e5	3.367e5	3.486e5
PRT	Q9D023	Mitochondrial pyruvate carrier 2 OS=Mus musculus OX=10090 GN=Mpc2 PE=1 SV=1	null	null	Mouse_09-2020	null	[MS,MS:1001208,SEQUEST,]	11.72	7.974	null	null	0.18	2.102e5	36.02	36.02	3.492e5	66.13	66.13	2.309e5	62.12	62.12	1.153e5	1.042e5	3.693e4	1.050e5	6.468e4	2.856e5	1.553e5	2.561e5	1.548e5	7.459e4	4.425e4	1.526e5	1.897e5	9.475e4	9.527e4	1.920e5	8.040e4	5.714e4
PRT	Q9R1P0	Proteasome subunit alpha type-4 OS=Mus musculus OX=10090 GN=Psma4 PE=1 SV=1	null	null	Mouse_09-2020	null	[MS,MS:1001208,SEQUEST,]	11.48	11.058	null	null	0.11	1.179e5	31.82	31.82	1.217e5	69.51	69.51	1.144e5	58.75	58.75	5.489e4	4.806e4	2.439e4	5.050e4	3.280e4	1.221e5	5.195e4	8.643e4	7.624e4	2.397e4	1.764e4	5.473e4	7.835e4	6.558e4	5.948e4	2.965e4	4.721e4	4.826e4
PRT	A2AFS1	Seryl-aminoacyl-tRNA synthetase (Fragment) OS=Mus musculus OX=10090 GN=Sars PE=1 SV=8	null	null	Mouse_09-2020	null	[MS,MS:1001208,SEQUEST,]	6.55	7.939	null	null	0.12	9.717e4	21.60	21.60	1.040e5	44.00	44.00	8.889e4	34.28	34.28	3.415e4	3.401e4	2.160e4	8.629e4	6.644e4	6.770e4	1.283e4	1.670e4	2.387e4	5.535e4	6.395e4	8.778e4	2.850e4	2.726e4	3.635e4	3.819e4	7.639e4	6.593e4
PRT	P70670	Nascent polypeptide-associated complex subunit alpha, muscle-specific form OS=Mus musculus OX=10090 GN=Naca PE=1 SV=2	null	null	Mouse_09-2020	null	[MS,MS:1001208,SEQUEST,]	7.77	10.765	null	null	0.02	2.764e4	59.82	59.82	2.245e4	52.41	52.41	2.202e4	56.29	56.29	2.113e4	1.218e4	4.842e3	1.831e4	9.550e3	7.455e4	9.208e3	1.205e4	7.294e3	4.263e3	3.502e3	1.339e4	9.937e3	1.616e4	4.162e3	2.387e4	8.846e3	1.090e4
PRT	Q9D826	Peroxisomal sarcosine oxidase OS=Mus musculus OX=10090 GN=Pipox PE=1 SV=1	null	null	Mouse_09-2020	null	[MS,MS:1001208,SEQUEST,]	9.08	8.025	null	null	0.07	1.274e5	37.23	37.23	9.460e4	42.64	42.64	1.452e5	29.71	29.71	5.787e4	5.545e4	2.702e4	6.611e4	2.336e4	1.391e5	2.441e4	5.348e4	4.328e4	4.262e4	1.789e4	5.957e4	5.300e4	6.240e4	3.890e4	7.675e4	7.505e4	1.070e5
PRT	D3YUM1	NADH dehydrogenase [ubiquinone] flavoprotein 1, mitochondrial OS=Mus musculus OX=10090 GN=Ndufv1 PE=1 SV=1	null	null	Mouse_09-2020	null	[MS,MS:1001208,SEQUEST,]	8.16	8.117	null	null	0.05	4.308e4	97.88	97.88	1.510e5	67.91	67.91	2.872e4	100.28	100.28	6.918e4	2.774e4	5.170e3	2.409e3	6.835e3	1.532e5	6.750e4	7.192e4	3.102e4	null	1.058e4	null	5.091e4	3.974e4	2.862e3	7.579e4	4.255e3	5.841e3
PRT	A2BE93	Protein SET (Fragment) OS=Mus musculus OX=10090 GN=Set PE=1 SV=1	null	null	Mouse_09-2020	null	[MS,MS:1001208,SEQUEST,]	7.82	6.495	null	null	0.11	1.725e5	49.71	49.71	2.545e5	67.10	67.10	1.815e5	49.79	49.79	6.451e4	8.397e4	2.157e4	2.258e5	2.291e5	1.366e5	2.749e4	4.539e4	5.919e4	1.350e5	2.837e5	2.121e5	4.921e4	3.671e4	9.025e4	8.834e4	1.788e5	2.006e5
PRT	Q91V64	Isochorismatase domain-containing protein 1 OS=Mus musculus OX=10090 GN=Isoc1 PE=1 SV=1	null	null	Mouse_09-2020	null	[MS,MS:1001208,SEQUEST,]	7.29	9.371	null	null	0.08	1.075e5	46.35	46.35	1.153e5	71.61	71.61	7.281e4	72.32	72.32	7.088e4	4.064e4	2.197e4	4.965e4	2.757e4	1.811e5	6.004e4	6.563e4	5.409e4	3.015e4	1.987e3	4.320e4	2.896e4	6.506e4	1.131e4	1.086e5	3.455e4	2.287e4
PRT	P80316	T-complex protein 1 subunit epsilon OS=Mus musculus OX=10090 GN=Cct5 PE=1 SV=1	null	null	Mouse_09-2020	null	[MS,MS:1001208,SEQUEST,]	1.98	6.099	null	null	0.04	8.500e4	48.26	48.26	5.358e4	48.05	48.05	6.407e4	35.55	35.55	4.536e4	3.968e4	2.920e4	4.401e4	1.679e4	7.659e4	1.751e4	2.595e4	2.269e4	1.906e4	7.532e3	2.305e4	2.986e4	3.463e4	2.464e4	3.438e4	3.577e4	3.262e4
PRT	Q80UM7	Mannosyl-oligosaccharide glucosidase OS=Mus musculus OX=10090 GN=Mogs PE=1 SV=1	null	null	Mouse_09-2020	null	[MS,MS:1001208,SEQUEST,]	8.84	9.414	null	null	0.03	4.888e4	27.10	27.10	4.284e4	22.09	22.09	3.987e4	35.12	35.12	2.346e4	1.955e4	8.852e3	3.709e4	2.656e4	8.133e4	8.868e3	1.757e4	1.203e4	1.398e4	1.938e4	3.955e4	1.553e4	1.998e4	1.009e4	5.155e4	1.680e4	2.159e4
PRT	A0A0R4J1H2	Glycerate kinase OS=Mus musculus OX=10090 GN=Glyctk PE=1 SV=1	null	null	Mouse_09-2020	null	[MS,MS:1001208,SEQUEST,]	9.22	7.174	null	null	0.07	7.283e4	33.51	33.51	4.892e4	51.87	51.87	7.508e4	42.98	42.98	4.881e4	3.979e4	7.627e3	5.498e4	3.667e4	7.305e4	2.673e3	1.527e4	1.130e4	2.487e4	2.527e4	6.097e4	1.300e4	3.559e4	1.883e4	5.758e4	4.704e4	7.397e4
PRT	Q9CWH6	Proteasome subunit alpha type-8 OS=Mus musculus OX=10090 GN=Psma8 PE=1 SV=1	null	null	Mouse_09-2020	null	[MS,MS:1001208,SEQUEST,]	9.35	9.831	null	null	0.11	7.024e4	46.40	46.40	1.278e5	50.83	50.83	8.052e4	67.72	67.72	6.372e4	3.327e4	8.471e3	4.330e4	2.966e4	1.129e5	3.980e4	5.487e4	3.755e4	4.150e4	1.557e3	8.431e4	5.356e4	5.095e4	7.240e3	9.728e4	3.202e4	2.228e4
PRT	S4R1Y8	Protein transport protein Sec31A (Fragment) OS=Mus musculus OX=10090 GN=Sec31a PE=1 SV=1	null	null	Mouse_09-2020	null	[MS,MS:1001208,SEQUEST,]	8.32	9.405	null	null	0.13	2.974e4	40.11	40.11	2.723e4	65.13	65.13	4.244e4	55.95	55.95	7.188e3	1.383e4	8.240e3	1.868e4	null	null	null	6.104e3	7.564e3	2.279e4	2.775e4	7.644e3	null	null	1.181e4	null	2.328e4	5.307e4
PRT	Q99KK7	Dipeptidyl peptidase 3 OS=Mus musculus OX=10090 GN=Dpp3 PE=1 SV=2	null	null	Mouse_09-2020	null	[MS,MS:1001208,SEQUEST,]	2.64	7.220	null	null	0.04	5.178e4	45.19	45.19	5.796e4	31.21	31.21	5.007e4	54.64	54.64	2.489e4	2.144e4	8.909e3	3.922e4	2.726e4	1.156e5	1.600e4	3.169e4	1.311e4	2.441e4	1.620e4	4.338e4	2.531e4	2.708e4	1.348e4	4.574e4	4.450e3	2.941e4
PRT	Q9EP89	Serine beta-lactamase-like protein LACTB, mitochondrial OS=Mus musculus OX=10090 GN=Lactb PE=1 SV=1	null	null	Mouse_09-2020	null	[MS,MS:1001208,SEQUEST,]	7.90	7.935	null	null	0.05	6.907e4	50.33	50.33	1.175e5	63.68	63.68	9.611e4	43.83	43.83	3.081e4	4.633e4	1.035e4	5.637e4	1.362e4	1.134e5	3.716e4	6.510e4	6.168e4	4.320e4	1.103e4	3.545e4	4.756e4	4.268e4	4.094e4	7.676e4	4.844e4	1.366e4
PRT	P17427	AP-2 complex subunit alpha-2 OS=Mus musculus OX=10090 GN=Ap2a2 PE=1 SV=2	null	null	Mouse_09-2020	null	[MS,MS:1001208,SEQUEST,]	5.90	8.649	null	null	0.03	5.383e4	54.22	54.22	3.442e4	132.85	132.85	4.729e4	40.25	40.25	3.416e4	2.428e4	8.469e3	3.485e4	7.312e4	2.269e4	5.091e3	7.727e3	7.946e3	5.642e4	1.635e5	2.889e4	6.068e3	1.128e4	1.824e4	4.204e4	3.803e4	3.870e4
PRT	P57759	Endoplasmic reticulum resident protein 29 OS=Mus musculus OX=10090 GN=Erp29 PE=1 SV=2	null	null	Mouse_09-2020	null	[MS,MS:1001208,SEQUEST,]	6.89	6.384	null	null	0.08	1.033e5	30.58	30.58	1.261e5	62.32	62.32	1.058e5	38.40	38.40	5.599e4	1.858e4	1.964e4	6.144e4	8.259e4	1.089e5	1.871e4	3.867e4	2.613e4	6.117e4	1.554e5	1.483e5	1.470e4	3.586e4	2.711e4	8.757e4	8.080e4	7.757e4
PRT	E9Q8K5	Titin OS=Mus musculus OX=10090 GN=Ttn PE=1 SV=1	null	null	Mouse_09-2020	null	[MS,MS:1001208,SEQUEST,]	0.00	2.702	null	null	0.00	3.932e4	42.30	42.30	3.949e4	41.13	41.13	4.519e4	39.41	39.41	1.130e4	1.516e4	7.915e3	3.044e4	null	1.115e4	null	1.031e4	1.097e4	3.369e4	1.742e4	3.933e4	1.570e4	8.978e3	2.040e4	3.923e4	3.333e4	1.004e4
PRT	Q9QYJ0	DnaJ homolog subfamily A member 2 OS=Mus musculus OX=10090 GN=Dnaja2 PE=1 SV=1	null	null	Mouse_09-2020	null	[MS,MS:1001208,SEQUEST,]	0.00	4.624	null	null	0.11	3.974e5	37.97	37.97	7.140e5	72.25	72.25	6.123e5	61.08	61.08	1.870e5	2.235e5	5.257e4	3.076e5	3.594e5	2.132e5	4.623e3	1.472e5	1.432e5	6.498e5	5.667e5	6.897e5	3.368e4	2.026e5	2.320e5	4.769e5	7.481e5	5.304e5
PRT	Q5SVG5	AP complex subunit beta OS=Mus musculus OX=10090 GN=Ap1b1 PE=1 SV=1	null	null	Mouse_09-2020	null	[MS,MS:1001208,SEQUEST,]	4.51	7.194	null	null	0.02	1.381e5	33.49	33.49	1.632e5	36.43	36.43	1.737e5	67.64	67.64	4.308e4	8.218e4	3.145e4	1.082e5	8.277e4	9.056e4	4.158e4	6.212e4	6.546e4	4.913e4	1.387e5	1.046e5	6.308e4	5.274e4	1.272e5	4.737e4	1.807e5	2.830e4
PRT	Q9CQ54	NADH dehydrogenase [ubiquinone] 1 subunit C2 OS=Mus musculus OX=10090 GN=Ndufc2 PE=1 SV=1	null	null	Mouse_09-2020	null	[MS,MS:1001208,SEQUEST,]	7.70	7.523	null	null	0.21	8.854e4	34.32	34.32	1.338e5	37.00	37.00	1.005e5	41.16	41.16	4.707e4	3.089e4	1.408e4	3.067e4	7.427e4	1.156e5	2.051e4	2.969e4	3.965e4	5.801e4	9.519e4	9.090e4	2.584e4	3.018e4	4.197e4	3.428e4	7.379e4	9.487e4
PRT	Q80X90	Filamin-B OS=Mus musculus OX=10090 GN=Flnb PE=1 SV=3	null	null	Mouse_09-2020	null	[MS,MS:1001208,SEQUEST,]	7.67	10.374	null	null	0.01	8.023e4	50.38	50.38	7.891e4	27.82	27.82	7.295e4	25.19	25.19	3.938e4	2.100e4	3.632e3	1.009e5	4.878e4	8.799e4	1.216e4	2.944e4	1.413e4	3.754e4	3.410e4	6.369e4	1.758e4	3.109e4	3.955e4	5.631e4	3.853e4	4.639e4
PRT	P26039	Talin-1 OS=Mus musculus OX=10090 GN=Tln1 PE=1 SV=2	null	null	Mouse_09-2020	null	[MS,MS:1001208,SEQUEST,]	9.62	11.294	null	null	0.01	2.851e4	71.15	71.15	9.561e4	26.37	26.37	3.278e4	59.06	59.06	9.963e3	null	5.224e3	6.548e4	1.817e4	2.851e4	2.066e4	3.126e4	3.485e4	4.353e4	6.322e4	5.171e4	null	7.495e3	3.065e4	3.869e4	1.105e4	2.008e4
PRT	Q01279	Epidermal growth factor receptor OS=Mus musculus OX=10090 GN=Egfr PE=1 SV=1	null	null	Mouse_09-2020	null	[MS,MS:1001208,SEQUEST,]	7.77	6.724	null	null	0.03	7.569e4	22.60	22.60	1.126e5	44.24	44.24	8.065e4	51.75	51.75	3.458e4	3.123e4	1.597e4	null	null	4.697e4	3.202e4	6.031e4	1.847e4	4.607e4	1.045e5	6.912e4	5.760e4	2.583e4	2.629e4	null	null	null
PRT	Q3U2P1	Protein transport protein Sec24A OS=Mus musculus OX=10090 GN=Sec24a PE=1 SV=1	null	null	Mouse_09-2020	null	[MS,MS:1001208,SEQUEST,]	10.57	10.683	null	null	0.02	3.389e4	40.40	40.40	9.662e3	56.82	56.82	1.538e4	77.75	77.75	1.828e4	1.165e4	1.871e3	2.230e4	2.926e4	4.034e4	1.742e3	6.647e3	null	2.384e3	null	1.029e4	3.297e3	3.488e3	6.020e3	4.824e4	null	2.554e4
PRT	Q9CWJ9	Bifunctional purine biosynthesis protein ATIC OS=Mus musculus OX=10090 GN=Atic PE=1 SV=2	null	null	Mouse_09-2020	null	[MS,MS:1001208,SEQUEST,]	7.25	9.965	null	null	0.06	3.833e4	86.81	86.81	6.463e4	49.68	49.68	5.559e4	53.01	53.01	6.735e4	1.794e4	6.330e3	1.047e4	1.168e4	1.052e5	1.950e4	4.938e4	1.796e4	2.093e4	null	3.560e4	1.913e4	2.481e4	null	6.962e4	1.095e4	1.686e4
PRT	Q8BPW9	Aspartyl aminopeptidase OS=Mus musculus OX=10090 GN=Dnpep PE=1 SV=1	null	null	Mouse_09-2020	null	[MS,MS:1001208,SEQUEST,]	8.24	8.689	null	null	0.05	6.315e4	22.10	22.10	6.538e4	31.20	31.20	6.583e4	33.82	33.82	4.072e4	2.429e4	1.269e4	4.566e4	3.405e4	9.374e4	1.829e4	2.718e4	1.787e4	2.077e4	1.392e4	5.788e4	2.971e4	2.947e4	1.809e4	6.663e4	2.052e4	3.490e4
PRT	S4R1F2	Annexin OS=Mus musculus OX=10090 GN=Anxa4 PE=1 SV=1	null	null	Mouse_09-2020	null	[MS,MS:1001208,SEQUEST,]	4.33	9.654	null	null	0.14	8.750e4	36.65	36.65	1.009e5	31.32	31.32	9.623e4	39.84	39.84	3.257e4	3.092e4	5.066e3	7.433e4	6.158e4	9.550e4	2.135e4	5.957e4	3.422e4	4.013e4	4.901e4	5.622e4	1.313e4	3.426e4	3.390e4	6.801e4	6.201e4	9.274e4
PRT	Q91WQ3	Tyrosine--tRNA ligase, cytoplasmic OS=Mus musculus OX=10090 GN=Yars1 PE=1 SV=3	null	null	Mouse_09-2020	null	[MS,MS:1001208,SEQUEST,]	2.78	5.973	null	null	0.05	6.855e4	19.18	19.18	1.007e5	37.26	37.26	8.779e4	11.99	11.99	3.433e4	2.538e4	1.714e4	4.875e4	6.047e4	6.106e4	1.965e4	2.889e4	2.618e4	7.285e4	7.528e4	7.500e4	2.979e4	2.857e4	3.486e4	6.476e4	5.494e4	4.495e4
PRT	A2AIT6	Alpha-tocopherol transfer protein OS=Mus musculus OX=10090 GN=Ttpa PE=1 SV=2	null	null	Mouse_09-2020	null	[MS,MS:1001208,SEQUEST,]	7.65	9.521	null	null	0.15	3.754e4	44.13	44.13	9.601e3	79.38	79.38	3.115e4	68.96	68.96	2.241e4	1.706e4	4.595e3	2.411e4	6.338e3	4.615e4	2.642e3	9.747e3	null	2.327e3	3.010e3	2.382e4	4.455e3	2.334e4	1.031e4	3.228e4	null	null
PRT	O55029	Coatomer subunit beta' OS=Mus musculus OX=10090 GN=Copb2 PE=1 SV=2	null	null	Mouse_09-2020	null	[MS,MS:1001208,SEQUEST,]	1.66	4.603	null	null	0.02	2.036e5	30.11	30.11	9.969e4	30.46	30.46	1.803e5	39.52	39.52	1.141e5	8.702e4	3.615e4	6.045e4	1.253e5	2.051e5	2.207e4	3.427e4	2.136e4	4.315e4	4.788e4	1.150e5	6.275e4	4.758e4	4.118e4	1.830e5	1.805e5	1.092e5
PRT	P05367	Serum amyloid A-2 protein OS=Mus musculus OX=10090 GN=Saa2 PE=1 SV=1	null	null	Mouse_09-2020	null	[MS,MS:1001208,SEQUEST,]	4.24	8.677	null	null	0.29	2.058e4	93.19	93.19	1.265e4	102.57	102.57	6.629e3	13.11	13.11	9.895e3	3.536e3	null	4.903e4	null	null	1.673e3	null	null	null	2.249e4	8.823e3	null	2.330e3	2.365e3	null	null	null
PRT	Q3TQC7	Ectonucleoside triphosphate diphosphohydrolase 5 OS=Mus musculus OX=10090 GN=Entpd5 PE=1 SV=1	null	null	Mouse_09-2020	null	[MS,MS:1001208,SEQUEST,]	6.05	8.238	null	null	0.05	1.640e5	39.73	39.73	1.675e5	86.24	86.24	1.012e5	65.89	65.89	1.054e5	6.315e4	2.351e4	1.646e5	3.504e4	1.642e5	4.611e4	1.425e5	9.399e4	2.641e4	null	9.262e3	4.813e4	4.369e4	2.358e4	2.426e5	4.121e4	3.832e4
PRT	Q3UZZ6	Sulfotransferase 1 family member D1 OS=Mus musculus OX=10090 GN=Sult1d1 PE=1 SV=1	null	null	Mouse_09-2020	null	[MS,MS:1001208,SEQUEST,]	6.32	9.560	null	null	0.08	2.740e4	80.77	80.77	3.528e4	49.06	49.06	3.212e4	34.44	34.44	1.754e4	1.229e4	4.720e3	1.676e4	8.319e3	9.676e4	1.151e4	1.546e4	1.248e4	1.257e4	2.403e3	1.639e4	1.136e4	1.928e4	1.067e4	3.039e4	1.541e4	1.914e4
PRT	A0A0R3P9C8	NADH dehydrogenase [ubiquinone] 1 alpha subcomplex subunit 9, mitochondrial OS=Mus musculus OX=10090 GN=Ndufa9 PE=1 SV=1	null	null	Mouse_09-2020	null	[MS,MS:1001208,SEQUEST,]	7.16	8.681	null	null	0.08	1.874e5	30.33	30.33	1.934e5	49.01	49.01	1.550e5	28.17	28.17	1.133e5	6.825e4	3.022e4	2.347e5	1.232e5	1.474e5	2.724e4	5.638e4	5.308e4	8.271e4	9.202e4	2.798e5	4.415e4	4.322e4	6.967e4	8.793e4	1.132e5	1.282e5
PRT	F7CAT1	Peptidylprolyl isomerase (Fragment) OS=Mus musculus OX=10090 GN=Fkbp4 PE=1 SV=2	null	null	Mouse_09-2020	null	[MS,MS:1001208,SEQUEST,]	2.91	7.587	null	null	0.11	5.036e4	38.04	38.04	5.763e4	60.17	60.17	3.700e4	78.22	78.22	3.134e4	1.754e4	8.311e3	4.222e4	4.616e4	2.019e4	3.307e3	5.393e3	1.635e4	2.384e4	3.684e4	5.637e4	1.122e4	2.018e3	1.643e4	2.113e4	5.845e4	3.244e4
PRT	Q501J6	Probable ATP-dependent RNA helicase DDX17 OS=Mus musculus OX=10090 GN=Ddx17 PE=1 SV=1	null	null	Mouse_09-2020	null	[MS,MS:1001208,SEQUEST,]	7.51	8.160	null	null	0.04	3.541e4	15.39	15.39	5.892e4	52.94	52.94	4.164e4	20.73	20.73	1.692e4	1.252e4	8.704e3	2.699e4	2.937e4	3.460e4	5.347e3	7.417e3	1.705e4	3.350e4	4.016e4	3.944e4	1.164e4	1.359e4	1.600e4	2.994e4	2.890e4	3.355e4
PRT	Q9WV54	Acid ceramidase OS=Mus musculus OX=10090 GN=Asah1 PE=1 SV=1	null	null	Mouse_09-2020	null	[MS,MS:1001208,SEQUEST,]	4.97	6.965	null	null	0.08	5.230e4	34.56	34.56	5.802e4	25.51	25.51	5.126e4	28.08	28.08	2.787e4	1.820e4	8.061e3	6.742e4	3.745e4	3.643e4	1.045e4	2.953e4	1.458e4	2.352e4	2.766e4	4.326e4	1.207e4	2.295e4	1.870e4	3.270e4	3.504e4	3.370e4
PRT	E9PXX7	Thioredoxin domain-containing protein 5 OS=Mus musculus OX=10090 GN=Txndc5 PE=1 SV=1	null	null	Mouse_09-2020	null	[MS,MS:1001208,SEQUEST,]	5.98	6.310	null	null	0.09	3.337e4	65.67	65.67	1.103e4	159.28	159.28	7.406e4	27.52	27.52	1.605e4	3.860e4	4.080e3	2.376e4	3.536e4	null	null	null	null	4.658e3	1.533e5	5.556e3	3.110e4	1.513e4	4.050e4	null	3.896e4	4.536e4
PRT	B1AWZ5	Protein NipSnap homolog 3B OS=Mus musculus OX=10090 GN=Nipsnap3b PE=1 SV=1	null	null	Mouse_09-2020	null	[MS,MS:1001208,SEQUEST,]	4.81	5.854	null	null	0.16	2.834e4	45.95	45.95	3.375e4	47.90	47.90	4.001e4	51.90	51.90	1.307e4	1.139e4	null	1.314e4	null	5.156e4	1.132e4	1.979e4	7.694e3	null	null	1.178e4	1.186e4	1.668e4	1.818e4	4.490e4	4.824e3	1.098e4
PRT	Q3UW64	Bifunctional UDP-N-acetylglucosamine 2-epimerase/N-acetylmannosamine kinase OS=Mus musculus OX=10090 GN=Gne PE=1 SV=1	null	null	Mouse_09-2020	null	[MS,MS:1001208,SEQUEST,]	3.67	8.356	null	null	0.03	7.880e4	83.27	83.27	3.639e4	65.51	65.51	4.361e4	75.17	75.17	3.789e4	3.779e4	3.020e4	3.228e3	null	2.264e4	1.418e4	1.846e4	2.451e4	9.027e3	1.176e4	9.680e3	4.154e4	3.490e4	1.175e4	1.341e4	2.391e4	null
PRT	Q283N4	2-oxo-4-hydroxy-4-carboxy-5-ureidoimidazoline decarboxylase OS=Mus musculus OX=10090 GN=Urad PE=1 SV=1	null	null	Mouse_09-2020	null	[MS,MS:1001208,SEQUEST,]	2.05	6.197	null	null	0.06	6.905e4	53.39	53.39	9.085e4	28.45	28.45	6.374e4	22.10	22.10	3.187e4	1.570e4	2.215e4	5.209e4	1.069e5	6.931e4	2.580e4	3.870e4	1.949e4	5.931e4	4.027e4	4.766e4	null	2.433e4	2.673e4	5.584e4	2.265e4	3.313e4
PRT	Q9CQM9	Glutaredoxin-3 OS=Mus musculus OX=10090 GN=Glrx3 PE=1 SV=1	null	null	Mouse_09-2020	null	[MS,MS:1001208,SEQUEST,]	2.71	6.231	null	null	0.08	4.694e4	79.89	79.89	6.699e4	43.69	43.69	5.843e4	57.71	57.71	null	1.810e4	null	6.823e4	6.978e3	null	1.461e4	3.492e4	2.348e4	null	null	2.368e4	2.222e4	null	3.024e4	4.633e4	5.185e3	null
PRT	P62334	26S proteasome regulatory subunit 10B OS=Mus musculus OX=10090 GN=Psmc6 PE=1 SV=1	null	null	Mouse_09-2020	null	[MS,MS:1001208,SEQUEST,]	2.57	4.654	null	null	0.07	6.772e4	59.98	59.98	6.312e4	21.93	21.93	5.874e4	45.00	45.00	3.722e4	1.836e4	1.780e4	1.442e4	3.677e4	1.484e5	1.538e4	2.805e4	2.362e4	2.666e4	null	3.589e4	2.062e4	1.881e4	1.265e4	6.176e4	1.025e4	null
PRT	P23116	Eukaryotic translation initiation factor 3 subunit A OS=Mus musculus OX=10090 GN=Eif3a PE=1 SV=5	null	null	Mouse_09-2020	null	[MS,MS:1001208,SEQUEST,]	2.29	6.469	null	null	0.02	3.024e4	19.01	19.01	4.602e4	34.11	34.11	2.848e4	35.70	35.70	1.438e4	null	7.434e3	1.964e4	1.876e4	4.156e4	1.055e4	2.385e4	1.330e4	1.869e4	3.412e4	2.105e4	6.892e3	1.317e4	1.115e4	1.485e4	null	2.162e4
PRT	O54734	Dolichyl-diphosphooligosaccharide--protein glycosyltransferase 48 kDa subunit OS=Mus musculus OX=10090 GN=Ddost PE=1 SV=2	null	null	Mouse_09-2020	null	[MS,MS:1001208,SEQUEST,]	2.57	4.825	null	null	0.05	3.034e5	12.43	12.43	3.772e5	23.30	23.30	3.567e5	27.36	27.36	1.520e5	1.123e5	6.820e4	1.803e5	1.685e5	3.162e5	1.142e5	1.512e5	9.525e4	1.133e5	1.380e5	3.501e5	1.436e5	1.815e5	1.144e5	3.087e5	1.569e5	2.211e5
PRT	Q9D1Q6	Endoplasmic reticulum resident protein 44 OS=Mus musculus OX=10090 GN=Erp44 PE=1 SV=1	null	null	Mouse_09-2020	null	[MS,MS:1001208,SEQUEST,]	3.27	7.067	null	null	0.06	1.107e5	28.06	28.06	9.352e4	61.92	61.92	6.122e4	26.42	26.42	7.771e4	2.626e4	2.407e4	7.727e4	6.134e4	1.313e5	6.909e3	3.616e4	2.368e4	3.468e4	1.028e5	8.430e4	1.370e4	1.770e4	2.655e4	3.755e4	4.138e4	4.550e4
PRT	A0A140LHQ8	Phosphatidylinositol-binding clathrin assembly protein (Fragment) OS=Mus musculus OX=10090 GN=Picalm PE=1 SV=1	null	null	Mouse_09-2020	null	[MS,MS:1001208,SEQUEST,]	4.69	8.470	null	null	0.09	1.628e4	45.88	45.88	1.474e4	32.74	32.74	1.493e4	39.27	39.27	1.106e4	4.492e3	null	1.078e4	1.010e4	3.443e4	null	5.989e3	3.552e3	3.450e3	null	1.284e4	5.138e3	5.605e3	null	2.146e4	4.618e3	7.348e3
PRT	A0A0N4SWI4	Protein FAM136A OS=Mus musculus OX=10090 GN=Fam136a PE=1 SV=1	null	null	Mouse_09-2020	null	[MS,MS:1001208,SEQUEST,]	1.62	3.326	null	null	0.20	2.031e5	18.45	18.45	2.118e5	24.23	24.23	1.810e5	22.56	22.56	9.175e4	7.253e4	4.645e4	1.637e5	1.127e5	2.873e5	4.928e4	6.532e4	5.872e4	1.132e5	1.482e5	1.481e5	5.307e4	5.311e4	7.732e4	1.059e5	1.262e5	1.303e5
PRT	Q924Y0	Gamma-butyrobetaine dioxygenase OS=Mus musculus OX=10090 GN=Bbox1 PE=1 SV=1	null	null	Mouse_09-2020	null	[MS,MS:1001208,SEQUEST,]	3.71	5.263	null	null	0.05	8.490e4	70.47	70.47	8.591e4	65.77	65.77	8.987e4	56.01	56.01	4.082e4	1.805e4	2.356e4	2.094e4	null	1.968e5	3.592e4	5.130e4	3.302e4	1.009e4	9.839e3	4.330e4	3.790e4	3.336e4	1.766e4	7.874e4	8.645e3	null
PRT	Q8VCA4	Cyp4f15 protein OS=Mus musculus OX=10090 GN=Cyp4f15 PE=1 SV=1	null	null	Mouse_09-2020	null	[MS,MS:1001208,SEQUEST,]	3.05	3.494	null	null	0.05	6.969e4	34.09	34.09	6.651e4	24.29	24.29	6.335e4	18.79	18.79	4.451e4	2.996e4	1.253e4	2.678e4	2.992e4	8.992e4	2.127e4	3.324e4	2.034e4	2.337e4	2.252e4	4.214e4	2.593e4	2.028e4	1.592e4	5.553e4	3.707e4	3.675e4
PRT	Q99JB2	Stomatin-like protein 2, mitochondrial OS=Mus musculus OX=10090 GN=Stoml2 PE=1 SV=1	null	null	Mouse_09-2020	null	[MS,MS:1001208,SEQUEST,]	7.72	8.648	null	null	0.12	8.192e4	61.91	61.91	null	null	null	null	null	null	null	1.976e4	null	9.920e4	null	null	null	null	null	null	null	null	null	null	null	null	null	null
PRT	Q99JY9	Actin-related protein 3 OS=Mus musculus OX=10090 GN=Actr3 PE=1 SV=3	null	null	Mouse_09-2020	null	[MS,MS:1001208,SEQUEST,]	2.39	4.345	null	null	0.06	1.258e5	12.66	12.66	8.583e4	23.73	23.73	9.352e4	12.98	12.98	6.639e4	4.088e4	2.555e4	1.008e5	6.170e4	1.242e5	2.566e4	2.675e4	2.132e4	5.565e4	4.993e4	5.510e4	3.305e4	3.308e4	3.001e4	7.274e4	4.994e4	6.655e4
PRT	P04939	Major urinary protein 3 OS=Mus musculus OX=10090 GN=Mup3 PE=1 SV=1	null	null	Mouse_09-2020	null	[MS,MS:1001208,SEQUEST,]	2.57	7.560	null	null	0.17	null	null	null	7.724e4	7.38	7.38	null	null	null	null	null	null	null	null	null	2.126e4	3.047e4	2.098e4	null	null	null	null	null	null	null	null	null
PRT	Q8C2Q7	Heterogeneous nuclear ribonucleoprotein H OS=Mus musculus OX=10090 GN=Hnrnph1 PE=1 SV=1	null	null	Mouse_09-2020	null	[MS,MS:1001208,SEQUEST,]	2.17	5.194	null	null	0.07	null	null	null	1.176e4	null	null	null	null	null	null	null	null	null	null	null	null	null	null	null	null	8.199e3	null	null	null	null	null	null
PRT	Q9R0H0-2	Isoform 2 of Peroxisomal acyl-coenzyme A oxidase 1 OS=Mus musculus OX=10090 GN=Acox1	null	null	Mouse_09-2020	null	[MS,MS:1001208,SEQUEST,]	1193.83	251.130	null	null	0.50	6.493e3	147.32	147.32	1.834e4	39.05	39.05	2.395e4	121.30	121.30	null	null	null	6.420e4	4.030e3	2.931e3	null	8.789e3	5.095e3	null	null	7.572e3	null	2.123e3	null	7.583e4	null	null
PRT	Q64435	UDP-glucuronosyltransferase 1-6 OS=Mus musculus OX=10090 GN=Ugt1a6 PE=1 SV=1	null	null	Mouse_09-2020	null	[MS,MS:1001208,SEQUEST,]	231.34	88.483	null	null	0.18	7.699e3	113.55	113.55	6.726e3	57.00	57.00	9.698e3	35.01	35.01	4.894e3	2.246e3	null	3.228e3	null	4.141e4	4.018e3	6.023e3	1.834e3	2.895e3	2.332e3	3.511e3	1.660e3	3.549e3	null	7.437e3	6.501e3	null
PRT	P19639	Glutathione S-transferase Mu 3 OS=Mus musculus OX=10090 GN=Gstm3 PE=1 SV=2	null	null	Mouse_09-2020	null	[MS,MS:1001208,SEQUEST,]	109.84	53.960	null	null	0.23	4.661e5	25.60	25.60	4.188e5	12.26	12.26	4.196e5	20.52	20.52	3.260e5	1.940e5	1.213e5	3.214e5	2.681e5	3.339e5	1.003e5	1.802e5	1.138e5	1.915e5	1.770e5	2.986e5	1.459e5	1.331e5	1.450e5	2.595e5	3.019e5	2.872e5
PRT	Q80T06	Elongation factor 1-delta OS=Mus musculus OX=10090 GN=Eef1d PE=1 SV=1	null	null	Mouse_09-2020	null	[MS,MS:1001208,SEQUEST,]	321.81	47.820	null	null	0.34	3.080e5	11.48	11.48	3.063e5	27.33	27.33	3.204e5	11.75	11.75	1.605e5	1.249e5	5.710e4	2.217e5	2.356e5	2.893e5	6.826e4	7.266e4	6.987e4	1.630e5	1.837e5	2.601e5	1.122e5	1.009e5	1.570e5	2.591e5	1.648e5	2.108e5
PRT	A2CEL1	Major urinary protein 1 OS=Mus musculus OX=10090 GN=Mup1 PE=3 SV=1	null	null	Mouse_09-2020	null	[MS,MS:1001208,SEQUEST,]	114.95	53.516	null	null	0.47	1.883e6	31.47	31.47	1.649e6	46.05	46.05	1.336e6	69.08	69.08	1.066e6	7.677e5	3.571e5	1.072e6	9.921e5	3.209e6	7.252e5	6.136e5	5.885e5	3.031e5	3.833e5	1.089e6	1.181e6	1.367e6	4.429e5	1.382e6	5.788e5	5.636e5
PRT	Q4FZE8	Major urinary protein 1 OS=Mus musculus OX=10090 GN=Mup22 PE=2 SV=1	null	null	Mouse_09-2020	null	[MS,MS:1001208,SEQUEST,]	111.78	52.940	null	null	0.50	2.204e4	12.95	12.95	2.080e4	40.30	40.30	2.188e4	33.45	33.45	1.097e4	8.500e3	3.582e3	1.841e4	null	1.875e4	3.593e3	null	5.778e3	9.589e3	7.680e3	2.528e4	7.432e3	7.705e3	8.676e3	2.856e4	1.178e4	5.922e3
PRT	F6ZFU0	Elongation factor 1-delta (Fragment) OS=Mus musculus OX=10090 GN=Eef1d PE=1 SV=1	null	null	Mouse_09-2020	null	[MS,MS:1001208,SEQUEST,]	174.61	38.965	null	null	0.17	1.133e6	18.23	18.23	1.014e6	9.46	9.46	1.017e6	32.14	32.14	6.980e5	4.097e5	2.099e5	8.661e5	6.968e5	1.583e6	2.828e5	4.310e5	2.760e5	4.229e5	4.574e5	8.175e5	3.333e5	5.035e5	2.187e5	9.923e5	4.899e5	6.539e5
PRT	G3UYJ7	Predicted gene 20441 (Fragment) OS=Mus musculus OX=10090 GN=Gm20441 PE=3 SV=1	null	null	Mouse_09-2020	null	[MS,MS:1001208,SEQUEST,]	250.27	47.923	null	null	0.26	5.432e4	92.66	92.66	8.142e4	62.05	62.05	2.564e4	84.19	84.19	2.633e4	2.079e4	1.450e4	1.558e4	1.478e4	1.975e5	3.556e4	4.351e4	2.262e4	1.443e4	null	1.700e4	1.166e4	1.256e4	6.537e3	8.489e4	1.064e4	9.156e3
PRT	P45591	Cofilin-2 OS=Mus musculus OX=10090 GN=Cfl2 PE=1 SV=1	null	null	Mouse_09-2020	null	[MS,MS:1001208,SEQUEST,]	48.50	37.502	null	null	0.22	8.635e4	16.30	16.30	9.573e4	32.65	32.65	8.401e4	31.28	31.28	4.627e4	3.352e4	1.719e4	4.795e4	4.929e4	1.038e5	3.387e4	3.787e4	3.770e4	3.601e4	2.803e4	4.346e4	3.550e4	2.811e4	2.760e4	2.897e4	4.860e4	4.925e4
PRT	P56654	Cytochrome P450 2C37 OS=Mus musculus OX=10090 GN=Cyp2c37 PE=1 SV=2	null	null	Mouse_09-2020	null	[MS,MS:1001208,SEQUEST,]	106.20	42.462	null	null	0.15	1.002e5	19.55	19.55	8.568e4	32.92	32.92	7.376e4	11.55	11.55	4.686e4	3.976e4	2.074e4	4.945e4	5.155e4	1.187e5	2.158e4	3.924e4	2.842e4	3.956e4	2.702e4	2.912e4	2.318e4	2.327e4	2.932e4	7.409e4	3.946e4	5.576e4
PRT	D6REG4	Glyoxylate reductase/hydroxypyruvate reductase OS=Mus musculus OX=10090 GN=Grhpr PE=1 SV=1	null	null	Mouse_09-2020	null	[MS,MS:1001208,SEQUEST,]	129.62	26.383	null	null	0.17	7.076e5	50.11	50.11	2.624e5	72.12	72.12	4.603e5	30.64	30.64	3.238e5	2.868e5	2.750e5	3.764e5	4.670e5	2.988e5	2.792e4	8.032e4	9.791e4	4.096e4	3.031e5	2.106e5	2.232e5	1.561e5	2.806e5	2.881e5	2.084e5	2.663e5
PRT	G5E8M7	Glutathione transferase OS=Mus musculus OX=10090 GN=Gstm6 PE=1 SV=1	null	null	Mouse_09-2020	null	[MS,MS:1001208,SEQUEST,]	4.69	14.483	null	null	0.14	2.821e5	17.99	17.99	3.093e5	33.22	33.22	3.181e5	52.90	52.90	1.261e5	1.108e5	7.115e4	2.098e5	2.074e5	2.107e5	8.828e4	1.024e5	8.162e4	1.701e5	1.364e5	4.201e5	2.788e5	9.628e4	1.469e5	2.114e5	1.708e5	1.990e5
PRT	P50396	Rab GDP dissociation inhibitor alpha OS=Mus musculus OX=10090 GN=Gdi1 PE=1 SV=3	null	null	Mouse_09-2020	null	[MS,MS:1001208,SEQUEST,]	121.23	35.035	null	null	0.12	3.677e4	14.40	14.40	4.748e4	22.52	22.52	4.650e4	18.97	18.97	1.717e4	1.835e4	7.428e3	3.359e4	2.263e4	3.309e4	1.112e4	1.609e4	1.961e4	2.072e4	2.919e4	3.205e4	1.474e4	1.549e4	1.750e4	2.875e4	3.096e4	3.427e4
PRT	Q8BH59	Calcium-binding mitochondrial carrier protein Aralar1 OS=Mus musculus OX=10090 GN=Slc25a12 PE=1 SV=1	null	null	Mouse_09-2020	null	[MS,MS:1001208,SEQUEST,]	14.79	17.114	null	null	0.07	4.148e4	101.52	101.52	1.884e5	91.85	91.85	1.548e5	35.51	35.51	9.904e3	1.600e4	null	1.243e5	1.402e5	1.736e4	null	5.326e3	5.166e3	9.850e4	1.712e5	1.314e5	null	null	5.370e4	9.149e4	1.317e5	1.070e5
PRT	A0A1C7CYV0	Plastin-3 (Fragment) OS=Mus musculus OX=10090 GN=Pls3 PE=1 SV=1	null	null	Mouse_09-2020	null	[MS,MS:1001208,SEQUEST,]	38.07	13.804	null	null	0.06	6.299e4	17.48	17.48	7.128e4	31.82	31.82	7.809e4	14.42	14.42	2.712e4	2.390e4	1.283e4	3.402e4	4.526e4	7.423e4	9.783e3	1.774e4	2.020e4	2.952e4	4.023e4	6.380e4	2.253e4	2.344e4	3.262e4	5.193e4	4.593e4	5.195e4
PRT	P30681	High mobility group protein B2 OS=Mus musculus OX=10090 GN=Hmgb2 PE=1 SV=3	null	null	Mouse_09-2020	null	[MS,MS:1001208,SEQUEST,]	0.00	7.836	null	null	0.13	2.311e4	93.82	93.82	1.179e4	58.32	58.32	2.383e4	56.49	56.49	8.119e3	2.558e4	2.369e4	1.073e4	1.944e4	1.704e4	3.066e3	3.936e3	8.353e3	6.416e3	5.694e3	3.962e3	1.327e4	1.045e4	6.341e3	4.815e3	2.251e4	1.066e4
PRT	Q8BK30	NADH dehydrogenase [ubiquinone] flavoprotein 3, mitochondrial OS=Mus musculus OX=10090 GN=Ndufv3 PE=1 SV=1	null	null	Mouse_09-2020	null	[MS,MS:1001208,SEQUEST,]	72.43	11.370	null	null	0.31	1.362e5	41.71	41.71	1.573e5	27.98	27.98	2.011e5	21.52	21.52	1.001e5	9.697e4	2.148e4	8.795e4	5.292e4	1.598e5	4.113e4	4.660e4	6.801e4	9.766e4	7.577e4	9.421e4	7.467e4	6.480e4	7.827e4	1.148e5	8.242e4	1.458e5
PRT	Q9CQV8	14-3-3 protein beta/alpha OS=Mus musculus OX=10090 GN=Ywhab PE=1 SV=3	null	null	Mouse_09-2020	null	[MS,MS:1001208,SEQUEST,]	51.96	11.651	null	null	0.11	5.698e4	53.95	53.95	7.653e4	62.95	62.95	3.140e4	61.46	61.46	2.594e4	2.321e4	1.539e4	1.328e4	1.034e4	7.555e4	2.885e4	3.166e4	2.126e4	8.159e3	null	1.563e4	2.525e4	2.557e4	1.093e4	1.583e4	1.722e4	null
PRT	P62821	Ras-related protein Rab-1A OS=Mus musculus OX=10090 GN=Rab1A PE=1 SV=3	null	null	Mouse_09-2020	null	[MS,MS:1001208,SEQUEST,]	9.95	7.172	null	null	0.13	3.594e4	41.73	41.73	4.088e4	40.27	40.27	4.145e4	61.91	61.91	1.750e4	1.782e4	5.224e3	2.565e4	2.203e4	7.589e4	4.129e3	1.172e4	1.086e4	2.713e4	2.084e4	2.980e4	2.770e3	2.275e4	7.810e3	2.603e4	3.171e4	3.825e4
PRT	Q91V41	Ras-related protein Rab-14 OS=Mus musculus OX=10090 GN=Rab14 PE=1 SV=3	null	null	Mouse_09-2020	null	[MS,MS:1001208,SEQUEST,]	9.03	10.796	null	null	0.19	3.194e4	51.95	51.95	3.484e4	51.77	51.77	2.667e4	45.29	45.29	null	null	2.897e3	2.419e4	null	4.663e4	5.110e3	null	1.379e4	2.520e4	1.118e4	null	6.454e3	4.938e3	null	3.324e4	null	2.437e4
PRT	P68510	14-3-3 protein eta OS=Mus musculus OX=10090 GN=Ywhah PE=1 SV=2	null	null	Mouse_09-2020	null	[MS,MS:1001208,SEQUEST,]	0.00	6.784	null	null	0.09	2.134e5	32.17	32.17	1.530e5	21.88	21.88	1.997e5	39.73	39.73	1.153e5	6.559e4	1.529e4	1.783e5	1.321e5	2.139e5	3.259e4	5.273e4	5.711e4	5.815e4	9.290e4	1.090e5	5.081e4	7.133e4	7.009e4	1.509e5	1.323e5	2.427e5
PRT	P61027	Ras-related protein Rab-10 OS=Mus musculus OX=10090 GN=Rab10 PE=1 SV=1	null	null	Mouse_09-2020	null	[MS,MS:1001208,SEQUEST,]	4.12	7.880	null	null	0.12	2.786e4	36.46	36.46	2.907e4	25.85	25.85	2.321e4	27.19	27.19	1.677e4	1.076e4	5.575e3	1.479e4	1.154e4	4.740e4	9.877e3	9.213e3	9.111e3	7.154e3	null	2.028e4	1.155e4	9.450e3	null	2.034e4	1.072e4	1.080e4
PRT	A2ANA0	Protein transport protein SEC23 (Fragment) OS=Mus musculus OX=10090 GN=Sec23b PE=1 SV=1	null	null	Mouse_09-2020	null	[MS,MS:1001208,SEQUEST,]	13.79	9.646	null	null	0.12	4.669e4	25.34	25.34	4.423e4	40.92	40.92	4.008e4	25.82	25.82	2.313e4	1.638e4	9.082e3	3.926e4	3.427e4	2.338e4	5.027e3	1.187e4	1.145e4	2.459e4	3.224e4	3.309e4	1.450e4	1.221e4	1.395e4	2.756e4	2.670e4	3.817e4
PRT	E9Q0U7	Heat shock protein 105 kDa OS=Mus musculus OX=10090 GN=Hsph1 PE=1 SV=1	null	null	Mouse_09-2020	null	[MS,MS:1001208,SEQUEST,]	5.36	5.319	null	null	0.03	3.310e4	69.72	69.72	6.178e4	42.97	42.97	2.332e4	94.40	94.40	2.839e4	1.911e4	null	5.399e3	1.372e4	null	1.561e4	2.371e4	2.085e4	1.760e4	5.105e4	2.391e4	1.173e4	2.949e4	9.131e3	null	6.434e3	8.566e3
PRT	Q3U422	Complex I-9kD OS=Mus musculus OX=10090 GN=Ndufv3 PE=1 SV=1	null	null	Mouse_09-2020	null	[MS,MS:1001208,SEQUEST,]	3.50	7.667	null	null	0.10	7.059e4	36.66	36.66	7.609e4	36.37	36.37	4.976e4	34.46	34.46	3.214e4	2.778e4	1.386e4	6.873e4	5.699e4	2.236e4	null	1.630e4	1.294e4	4.285e4	4.506e4	5.306e4	1.301e4	1.131e4	2.149e4	3.951e4	4.100e4	4.863e4
PRT	E9Q1S3	Protein transport protein SEC23 OS=Mus musculus OX=10090 GN=Sec23a PE=1 SV=1	null	null	Mouse_09-2020	null	[MS,MS:1001208,SEQUEST,]	5.05	6.043	null	null	0.02	1.170e5	47.85	47.85	1.953e5	73.24	73.24	1.388e5	84.18	84.18	4.752e4	9.192e4	2.368e4	1.658e5	4.331e4	1.159e5	7.437e4	1.579e5	1.020e5	2.983e4	2.147e4	9.844e4	1.590e5	3.692e4	7.271e4	1.464e5	4.082e4	3.386e4
PRT	Q61316	Heat shock 70 kDa protein 4 OS=Mus musculus OX=10090 GN=Hspa4 PE=1 SV=1	null	null	Mouse_09-2020	null	[MS,MS:1001208,SEQUEST,]	4.94	6.545	null	null	0.04	2.833e4	70.14	70.14	8.732e3	2.12	2.12	6.193e3	34.56	34.56	null	null	null	3.695e4	null	1.644e4	null	null	null	3.633e3	null	6.181e3	null	null	null	null	4.358e3	2.956e3
PRT	Q8R059	UDP-glucose 4-epimerase OS=Mus musculus OX=10090 GN=Gale PE=1 SV=1	null	null	Mouse_09-2020	null	[MS,MS:1001208,SEQUEST,]	115.20	13.511	null	null	0.03	1.571e6	63.38	63.38	1.956e6	49.72	49.72	1.368e6	62.72	62.72	1.072e6	1.096e6	8.274e5	8.335e5	6.869e5	8.045e5	9.268e5	9.659e5	7.904e5	5.894e5	4.151e5	8.291e5	1.266e6	1.146e6	5.555e5	9.780e5	7.234e5	5.893e5
PRT	Q9WVA2	Mitochondrial import inner membrane translocase subunit Tim8 A OS=Mus musculus OX=10090 GN=Timm8a1 PE=1 SV=1	null	null	Mouse_09-2020	null	[MS,MS:1001208,SEQUEST,]	77.50	4.061	null	null	0.11	3.342e5	13.70	13.70	3.871e5	34.64	34.64	3.807e5	11.55	11.55	1.615e5	1.280e5	6.596e4	2.630e5	2.815e5	3.326e5	8.184e4	9.322e4	1.045e5	2.237e5	2.961e5	2.779e5	1.134e5	1.256e5	1.436e5	3.238e5	2.342e5	2.783e5
PRT	F6VNW5	GCS light chain (Fragment) OS=Mus musculus OX=10090 GN=Gclm PE=1 SV=1	null	null	Mouse_09-2020	null	[MS,MS:1001208,SEQUEST,]	65.03	5.112	null	null	0.08	2.950e5	10.89	10.89	3.202e5	16.80	16.80	2.827e5	36.30	36.30	1.248e5	1.149e5	7.127e4	2.211e5	1.743e5	3.128e5	8.770e4	1.138e5	7.659e4	1.678e5	1.472e5	1.684e5	9.637e4	8.230e4	1.132e5	6.017e4	1.565e5	1.936e5
PRT	P48771	Cytochrome c oxidase subunit 7A2, mitochondrial OS=Mus musculus OX=10090 GN=Cox7a2 PE=1 SV=2	null	null	Mouse_09-2020	null	[MS,MS:1001208,SEQUEST,]	104.55	9.542	null	null	0.16	1.034e6	52.45	52.45	8.726e5	27.86	27.86	9.298e5	21.91	21.91	5.899e5	4.031e5	1.669e5	5.426e5	6.345e5	2.475e6	3.460e5	3.834e5	2.794e5	2.663e5	3.104e5	5.280e5	2.829e5	3.864e5	3.054e5	9.215e5	6.969e5	4.943e5
PRT	Q9CRA2	PDZ and LIM domain protein 5 OS=Mus musculus OX=10090 GN=Pdlim5 PE=1 SV=1	null	null	Mouse_09-2020	null	[MS,MS:1001208,SEQUEST,]	0.00	3.417	null	null	0.07	2.651e5	38.21	38.21	1.722e5	39.33	39.33	4.138e5	25.05	25.05	1.237e5	1.030e5	5.287e4	2.017e5	2.219e5	7.045e4	3.760e4	3.177e4	4.303e4	9.565e4	8.752e4	2.045e5	9.642e4	7.604e4	1.709e5	3.441e5	2.557e5	2.671e5
PRT	Q8C2K1-2	Isoform 2 of Differentially expressed in FDCP 6 OS=Mus musculus OX=10090 GN=Def6	null	null	Mouse_09-2020	null	[MS,MS:1001208,SEQUEST,]	47.96	1.697	null	null	0.07	1.409e6	21.18	21.18	1.456e6	25.79	25.79	1.380e6	20.11	20.11	6.970e5	5.283e5	3.381e5	8.285e5	9.131e5	9.085e5	2.586e5	4.601e5	3.431e5	6.860e5	9.056e5	1.212e6	5.127e5	4.772e5	4.770e5	7.050e5	7.733e5	8.276e5
PRT	E9Q8I9	Protein furry homolog OS=Mus musculus OX=10090 GN=Fry PE=1 SV=1	null	null	Mouse_09-2020	null	[MS,MS:1001208,SEQUEST,]	0.00	2.768	null	null	0.01	1.768e5	115.57	115.57	9.247e4	101.80	101.80	2.103e5	107.28	107.28	5.891e4	9.839e4	2.252e4	1.019e6	6.914e5	3.898e4	1.361e3	2.305e3	1.008e4	1.367e5	1.615e5	1.644e5	2.000e4	8.271e3	6.183e4	2.453e5	5.331e5	5.721e5
PRT	Q45VK7	Cytoplasmic dynein 2 heavy chain 1 OS=Mus musculus OX=10090 GN=Dync2h1 PE=1 SV=1	null	null	Mouse_09-2020	null	[MS,MS:1001208,SEQUEST,]	0.00	1.920	null	null	0.01	5.484e4	111.21	111.21	3.535e5	19.15	19.15	4.280e5	31.55	31.55	9.015e3	2.067e4	8.074e3	2.929e5	1.890e5	5.613e4	null	null	null	1.888e5	1.617e5	2.149e5	null	null	null	4.803e5	2.347e5	1.737e5
PRT	F6T4M4	Serine/arginine repetitive matrix protein 1 (Fragment) OS=Mus musculus OX=10090 GN=Srrm1 PE=1 SV=1	null	null	Mouse_09-2020	null	[MS,MS:1001208,SEQUEST,]	3.52	2.489	null	null	0.06	1.016e6	36.74	36.74	1.124e6	26.42	26.42	1.071e6	40.25	40.25	4.066e5	4.626e5	2.858e5	4.173e5	5.344e5	1.601e6	3.039e5	5.013e5	3.182e5	4.265e5	5.233e5	3.935e5	3.819e5	3.308e5	2.739e5	4.173e5	6.270e5	1.024e6
PRT	O35551	Rab GTPase-binding effector protein 1 OS=Mus musculus OX=10090 GN=Rabep1 PE=1 SV=2	null	null	Mouse_09-2020	null	[MS,MS:1001208,SEQUEST,]	0.00	1.854	null	null	0.04	4.455e4	102.43	102.43	3.306e4	70.03	70.03	8.029e4	70.03	70.03	3.120e3	2.088e4	7.345e3	1.480e5	1.059e5	1.637e4	3.750e3	6.569e3	9.012e3	1.423e4	3.338e4	6.144e4	2.013e3	7.052e3	3.581e4	1.215e5	3.864e4	5.832e4
PRT	P27005	Protein S100-A8 OS=Mus musculus OX=10090 GN=S100a8 PE=1 SV=3	null	null	Mouse_09-2020	null	[MS,MS:1001208,SEQUEST,]	93.96	28.155	null	null	0.27	3.154e5	170.83	170.83	2.489e5	101.90	101.90	1.572e4	75.12	75.12	9.679e4	1.160e5	7.682e3	3.458e6	4.384e5	3.306e5	null	4.626e4	6.914e4	3.108e4	5.962e5	7.173e5	null	3.642e3	null	1.285e4	9.240e3	2.953e4
PRT	A0A1B0GSU0	Aldehyde dehydrogenase family 16 member A1 OS=Mus musculus OX=10090 GN=Aldh16a1 PE=1 SV=1	null	null	Mouse_09-2020	null	[MS,MS:1001208,SEQUEST,]	51.28	6.651	null	null	0.02	1.220e5	35.34	35.34	1.329e5	17.65	17.65	1.373e5	39.43	39.43	3.885e4	8.127e4	2.447e4	9.236e4	5.946e4	1.442e5	3.955e4	4.333e4	3.209e4	7.267e4	6.590e4	7.493e4	1.925e4	1.972e4	5.892e4	1.396e5	7.920e4	7.990e4
PRT	Q791V5	Mitochondrial carrier homolog 2 OS=Mus musculus OX=10090 GN=Mtch2 PE=1 SV=1	null	null	Mouse_09-2020	null	[MS,MS:1001208,SEQUEST,]	68.71	8.857	null	null	0.07	1.180e5	24.50	24.50	1.023e5	26.46	26.46	1.197e5	34.63	34.63	6.021e4	5.675e4	2.230e4	5.729e4	5.531e4	1.389e5	1.699e4	4.323e4	3.946e4	4.571e4	4.426e4	6.451e4	3.178e4	5.245e4	4.153e4	4.518e4	7.408e4	8.267e4
PRT	Q9Z116	KRAB-containing zinc-finger protein KRAZ2 OS=Mus musculus OX=10090 GN=Zfp68 PE=2 SV=1	null	null	Mouse_09-2020	null	[MS,MS:1001208,SEQUEST,]	0.00	3.608	null	null	0.02	1.651e5	41.77	41.77	1.231e5	58.06	58.06	1.362e5	72.62	72.62	1.471e5	3.082e4	3.091e4	1.337e5	1.378e5	1.543e5	6.033e4	4.473e4	3.314e4	7.931e3	3.395e4	9.005e4	3.043e4	6.665e4	5.330e4	2.727e5	null	1.377e4
PRT	Q9WV98	Mitochondrial import inner membrane translocase subunit Tim9 OS=Mus musculus OX=10090 GN=Timm9 PE=1 SV=1	null	null	Mouse_09-2020	null	[MS,MS:1001208,SEQUEST,]	33.59	7.609	null	null	0.17	1.781e5	21.05	21.05	2.154e5	22.35	22.35	1.798e5	19.81	19.81	8.540e4	3.765e4	3.329e4	1.352e5	1.116e5	1.969e5	5.098e4	5.354e4	6.421e4	1.191e5	1.201e5	1.400e5	5.885e4	5.546e4	7.314e4	1.148e5	1.323e5	1.224e5
PRT	A2AUR5	Parathion hydrolase-related protein (Fragment) OS=Mus musculus OX=10090 GN=Pter PE=1 SV=1	null	null	Mouse_09-2020	null	[MS,MS:1001208,SEQUEST,]	41.68	6.784	null	null	0.06	8.322e4	27.73	27.73	6.879e4	51.83	51.83	6.509e4	41.74	41.74	4.883e4	2.753e4	7.971e3	6.662e4	5.780e4	7.872e4	2.004e3	2.086e4	1.502e4	3.377e4	4.815e4	5.600e4	1.176e4	2.694e4	2.459e4	4.992e4	3.699e4	7.486e4
PRT	E9Q1F7	Histone acetyltransferase KAT2B (Fragment) OS=Mus musculus OX=10090 GN=Kat2b PE=1 SV=1	null	null	Mouse_09-2020	null	[MS,MS:1001208,SEQUEST,]	3.47	1.672	null	null	0.04	9.596e4	52.37	52.37	1.375e5	18.17	18.17	1.085e5	42.20	42.20	5.028e4	6.812e4	4.027e4	4.182e4	5.466e4	6.460e4	4.036e4	5.780e4	2.992e4	5.909e4	6.183e4	7.015e4	4.613e4	4.529e4	3.441e4	3.383e4	8.635e4	4.988e4
PRT	Q8CCP6	Zfp108 protein OS=Mus musculus OX=10090 GN=Zfp108 PE=2 SV=1	null	null	Mouse_09-2020	null	[MS,MS:1001208,SEQUEST,]	3.24	2.348	null	null	0.04	1.802e5	null	null	6.408e4	104.12	104.12	4.624e4	124.25	124.25	null	6.948e4	null	null	null	null	1.900e4	5.968e4	1.047e5	2.252e4	1.420e4	4.148e4	null	1.194e5	4.233e4	1.624e4	2.369e4	2.832e4
PRT	Q9DC70	NADH dehydrogenase [ubiquinone] iron-sulfur protein 7, mitochondrial OS=Mus musculus OX=10090 GN=Ndufs7 PE=1 SV=1	null	null	Mouse_09-2020	null	[MS,MS:1001208,SEQUEST,]	22.81	3.972	null	null	0.04	1.657e5	6.14	6.14	1.307e5	8.46	8.46	1.418e5	18.37	18.37	7.429e4	6.506e4	3.252e4	1.244e5	1.037e5	1.854e5	3.683e4	4.298e4	4.081e4	5.502e4	5.240e4	9.142e4	4.964e4	4.481e4	3.712e4	9.925e4	7.878e4	9.932e4
PRT	Q8BLN6	Protein unc-80 homolog OS=Mus musculus OX=10090 GN=Unc80 PE=1 SV=2	null	null	Mouse_09-2020	null	[MS,MS:1001208,SEQUEST,]	0.00	1.319	null	null	0.00	1.449e6	61.97	61.97	7.623e5	40.61	40.61	1.214e6	37.64	37.64	5.731e5	6.790e5	6.750e5	5.794e5	1.206e6	6.635e5	2.385e5	2.328e5	2.672e5	4.995e5	1.239e5	4.675e5	7.635e5	4.323e5	4.264e5	9.693e5	7.308e5	4.678e5
PRT	A0A1B0GSG0	Olfactory receptor OS=Mus musculus OX=10090 GN=Olfr548-ps1 PE=3 SV=1	null	null	Mouse_09-2020	null	[MS,MS:1001208,SEQUEST,]	0.00	1.671	null	null	0.03	8.586e4	65.79	65.79	4.424e4	40.62	40.62	9.589e4	49.43	49.43	2.249e4	3.404e4	4.918e4	6.325e4	1.198e5	6.727e4	9.666e3	8.041e3	1.140e4	2.013e4	3.561e4	3.998e4	3.836e4	2.643e4	1.543e4	5.870e4	9.978e4	7.341e4
PRT	Q00724	Retinol-binding protein 4 OS=Mus musculus OX=10090 GN=Rbp4 PE=1 SV=2	null	null	Mouse_09-2020	null	[MS,MS:1001208,SEQUEST,]	27.16	4.437	null	null	0.05	2.585e5	50.36	50.36	5.658e5	40.01	40.01	4.814e5	54.80	54.80	6.234e4	1.314e5	3.602e4	4.034e5	1.752e5	2.367e5	1.201e5	2.669e5	2.039e5	3.838e5	1.374e5	3.005e5	2.436e5	7.768e4	4.012e5	4.980e5	2.236e5	1.731e5
PRT	G3UXL2	Ribose-phosphate diphosphokinase OS=Mus musculus OX=10090 GN=Prps1l3 PE=3 SV=1	null	null	Mouse_09-2020	null	[MS,MS:1001208,SEQUEST,]	10.79	5.059	null	null	0.04	1.007e5	18.32	18.32	1.179e5	16.81	16.81	1.000e5	14.49	14.49	5.465e4	5.420e4	1.951e4	7.882e4	5.883e4	8.531e4	3.022e4	3.920e4	3.589e4	5.274e4	7.502e4	7.634e4	3.568e4	3.065e4	3.969e4	8.650e4	5.373e4	8.352e4
PRT	P62892	60S ribosomal protein L39 OS=Mus musculus OX=10090 GN=Rpl39 PE=1 SV=2	null	null	Mouse_09-2020	null	[MS,MS:1001208,SEQUEST,]	38.54	5.180	null	null	0.20	8.116e5	16.98	16.98	8.948e5	25.60	25.60	1.342e6	22.47	22.47	4.212e5	3.737e5	1.363e5	5.055e5	6.053e5	7.519e5	2.434e5	3.564e5	1.755e5	2.544e5	5.412e5	6.315e5	4.755e5	2.858e5	6.346e5	8.629e5	7.147e5	9.204e5
PRT	Q924Z4	Ceramide synthase 2 OS=Mus musculus OX=10090 GN=Cers2 PE=1 SV=1	null	null	Mouse_09-2020	null	[MS,MS:1001208,SEQUEST,]	48.16	9.225	null	null	0.06	2.707e5	31.04	31.04	2.838e5	43.42	43.42	1.888e5	24.46	24.46	1.454e5	1.131e5	2.625e4	2.074e5	1.660e5	1.579e5	4.195e4	1.808e5	8.416e4	1.123e5	8.823e4	2.203e5	6.145e4	5.134e4	3.749e4	1.748e5	1.143e5	1.255e5
PRT	E9PW43	Predicted pseudogene 10320 OS=Mus musculus OX=10090 GN=Gm10320 PE=3 SV=1	null	null	Mouse_09-2020	null	[MS,MS:1001208,SEQUEST,]	17.58	2.953	null	null	0.10	1.225e5	13.78	13.78	1.187e5	29.61	29.61	1.135e5	29.47	29.47	5.759e4	4.830e4	2.141e4	7.055e4	8.564e4	1.302e5	1.772e4	4.451e4	3.089e4	5.834e4	5.106e4	1.205e5	4.869e4	3.058e4	1.961e4	9.699e4	6.382e4	7.469e4
PRT	Q9Z1R9	Protease, serine 1 (trypsin 1) OS=Mus musculus OX=10090 GN=Prss1 PE=1 SV=1	null	null	Mouse_09-2020	null	[MS,MS:1001208,SEQUEST,]	42.66	3.848	null	null	0.08	2.116e5	61.98	61.98	1.945e5	43.13	43.13	2.950e5	48.81	48.81	1.060e5	1.291e5	3.736e4	1.539e5	1.246e5	6.688e5	3.462e4	8.015e4	7.166e4	1.054e5	7.604e4	4.221e4	1.004e5	1.819e5	1.082e5	1.040e5	1.636e5	3.210e5
PRT	P01901	H-2 class I histocompatibility antigen, K-B alpha chain OS=Mus musculus OX=10090 GN=H2-K1 PE=1 SV=1	null	null	Mouse_09-2020	null	[MS,MS:1001208,SEQUEST,]	51.68	6.963	null	null	0.04	2.583e5	34.90	34.90	4.666e5	33.61	33.61	3.044e5	28.45	28.45	1.393e5	7.377e4	4.615e4	2.374e5	2.845e5	2.089e5	5.422e4	1.530e5	1.153e5	2.118e5	2.917e5	4.066e5	1.260e5	8.059e4	1.101e5	2.887e5	2.112e5	9.666e4
PRT	P62774	Myotrophin OS=Mus musculus OX=10090 GN=Mtpn PE=1 SV=2	null	null	Mouse_09-2020	null	[MS,MS:1001208,SEQUEST,]	53.06	9.001	null	null	0.17	1.224e5	36.45	36.45	1.389e5	21.02	21.02	1.675e5	37.59	37.59	3.318e4	5.712e4	3.303e4	7.659e4	4.833e4	1.678e5	3.217e4	5.018e4	5.564e4	7.019e4	5.660e4	9.449e4	7.417e4	4.598e4	7.653e4	8.710e4	1.390e5	6.243e4
PRT	Q62087	Serum paraoxonase/lactonase 3 OS=Mus musculus OX=10090 GN=Pon3 PE=1 SV=2	null	null	Mouse_09-2020	null	[MS,MS:1001208,SEQUEST,]	27.23	4.983	null	null	0.05	3.572e5	24.75	24.75	4.085e5	30.46	30.46	3.281e5	33.96	33.96	1.679e5	1.409e5	8.554e4	2.502e5	3.594e5	3.194e5	8.869e4	1.239e5	1.318e5	2.067e5	2.879e5	1.986e5	1.146e5	1.036e5	1.708e5	1.181e5	2.223e5	1.645e5
PRT	Q80UU9	Membrane-associated progesterone receptor component 2 OS=Mus musculus OX=10090 GN=Pgrmc2 PE=1 SV=2	null	null	Mouse_09-2020	null	[MS,MS:1001208,SEQUEST,]	27.09	6.497	null	null	0.06	1.246e5	55.77	55.77	2.204e5	39.21	39.21	1.881e5	48.94	48.94	3.456e4	7.130e4	1.624e4	2.206e5	8.179e4	1.178e5	4.133e4	1.287e5	1.001e5	8.167e4	7.293e4	1.751e5	1.044e5	3.544e4	1.348e5	2.084e5	8.155e4	6.480e4
PRT	Q9JIF7	Coatomer subunit beta OS=Mus musculus OX=10090 GN=Copb1 PE=1 SV=1	null	null	Mouse_09-2020	null	[MS,MS:1001208,SEQUEST,]	23.00	6.483	null	null	0.02	9.133e4	38.54	38.54	5.058e4	85.28	85.28	8.161e4	77.77	77.77	2.079e4	3.749e4	8.177e3	6.498e4	6.999e4	1.026e5	6.395e3	1.721e4	1.175e4	4.236e4	9.406e4	3.653e4	1.392e4	1.272e4	1.950e4	2.248e5	7.332e4	8.276e4
PRT	Q60991	Cytochrome P450 7B1 OS=Mus musculus OX=10090 GN=Cyp7b1 PE=1 SV=2	null	null	Mouse_09-2020	null	[MS,MS:1001208,SEQUEST,]	42.48	8.801	null	null	0.03	3.439e5	30.08	30.08	3.616e5	78.95	78.95	3.651e5	41.23	41.23	2.693e5	1.290e5	6.063e4	2.678e5	3.296e5	2.900e5	6.061e4	9.877e4	1.044e5	1.470e5	3.224e5	9.509e5	2.513e5	1.644e5	1.093e5	3.006e5	2.131e5	1.708e5
PRT	Q8BIS8	Coiled-coil domain-containing protein 126 OS=Mus musculus OX=10090 GN=Ccdc126 PE=2 SV=1	null	null	Mouse_09-2020	null	[MS,MS:1001208,SEQUEST,]	0.00	1.935	null	null	0.05	5.626e5	108.32	108.32	3.979e5	51.79	51.79	5.234e5	75.15	75.15	3.324e5	4.030e5	6.177e5	1.831e5	2.842e5	3.853e5	1.337e5	1.727e5	1.381e5	1.077e5	1.954e4	2.272e5	5.543e5	1.961e5	1.904e5	2.723e5	3.089e5	1.899e5
PRT	Q64310	Surfeit locus protein 4 OS=Mus musculus OX=10090 GN=Surf4 PE=1 SV=1	null	null	Mouse_09-2020	null	[MS,MS:1001208,SEQUEST,]	11.17	3.424	null	null	0.04	1.978e5	28.06	28.06	1.802e5	39.65	39.65	1.804e5	30.24	30.24	1.002e5	8.098e4	3.760e4	1.017e5	1.013e5	2.991e5	6.474e4	1.003e5	3.441e4	6.327e4	4.318e4	1.511e5	6.652e4	5.780e4	2.910e4	1.609e5	6.742e4	1.105e5
PRT	D3YUF7	Prelamin-A/C (Fragment) OS=Mus musculus OX=10090 GN=Lmna PE=1 SV=1	null	null	Mouse_09-2020	null	[MS,MS:1001208,SEQUEST,]	19.24	5.288	null	null	0.12	5.294e4	17.10	17.10	6.746e4	18.79	18.79	4.986e4	20.62	20.62	2.655e4	1.958e4	1.342e4	3.106e4	2.894e4	5.776e4	1.979e4	2.844e4	1.896e4	2.817e4	2.047e4	4.128e4	2.455e4	1.489e4	1.839e4	4.084e4	2.902e4	4.181e4
PRT	A0A498WGD8	Thioredoxin-like protein 1 OS=Mus musculus OX=10090 GN=Txnl1 PE=1 SV=1	null	null	Mouse_09-2020	null	[MS,MS:1001208,SEQUEST,]	10.97	3.605	null	null	0.04	1.081e5	10.30	10.30	1.142e5	12.10	12.10	9.439e4	14.94	14.94	5.326e4	3.615e4	2.399e4	7.144e4	6.544e4	1.166e5	3.194e4	3.386e4	3.064e4	5.103e4	5.145e4	9.675e4	3.161e4	2.672e4	2.796e4	8.500e4	6.122e4	6.044e4
PRT	Q91VS8	FERM, ARHGEF and pleckstrin domain-containing protein 2 OS=Mus musculus OX=10090 GN=Farp2 PE=1 SV=2	null	null	Mouse_09-2020	null	[MS,MS:1001208,SEQUEST,]	0.00	1.335	null	null	0.02	6.724e3	133.17	133.17	2.553e4	83.46	83.46	2.663e4	33.96	33.96	null	2.029e4	null	5.884e3	3.611e3	4.102e3	null	7.244e3	null	null	3.982e4	1.780e4	9.620e3	3.730e3	null	1.537e4	1.610e4	1.631e4
PRT	P43883	Perilipin-2 OS=Mus musculus OX=10090 GN=Plin2 PE=1 SV=2	null	null	Mouse_09-2020	null	[MS,MS:1001208,SEQUEST,]	27.30	8.064	null	null	0.04	5.166e4	21.92	21.92	1.224e4	46.03	46.03	3.932e4	36.44	36.44	2.358e4	2.099e4	1.212e4	2.296e4	2.959e4	5.904e4	2.024e3	3.715e3	5.950e3	1.030e4	4.735e3	9.910e3	1.514e4	4.134e3	1.304e4	3.320e4	2.237e4	3.230e4
PRT	P47955	60S acidic ribosomal protein P1 OS=Mus musculus OX=10090 GN=Rplp1 PE=1 SV=1	null	null	Mouse_09-2020	null	[MS,MS:1001208,SEQUEST,]	37.26	7.363	null	null	0.14	9.090e4	109.37	109.37	1.691e5	60.52	60.52	1.523e5	64.31	64.31	2.666e4	1.101e5	1.517e4	4.734e5	6.771e4	7.271e4	3.178e4	1.622e5	6.365e4	6.669e4	5.844e4	1.263e5	9.626e4	4.598e4	1.787e5	1.416e5	4.762e4	8.586e4
PRT	P17665	Cytochrome c oxidase subunit 7C, mitochondrial OS=Mus musculus OX=10090 GN=Cox7c PE=1 SV=1	null	null	Mouse_09-2020	null	[MS,MS:1001208,SEQUEST,]	0.00	5.107	null	null	0.14	1.064e5	99.57	99.57	1.810e4	91.91	91.91	9.784e4	56.25	56.25	5.464e4	8.844e4	9.875e4	2.908e4	6.188e4	5.618e4	8.769e3	6.738e3	2.120e4	3.600e3	5.407e3	1.195e4	6.594e4	3.423e4	3.001e4	1.795e4	5.739e4	5.602e4
PRT	Q91YN0	Protein C12orf4 homolog OS=Mus musculus OX=10090 GN=D6Wsu163e PE=1 SV=1	null	null	Mouse_09-2020	null	[MS,MS:1001208,SEQUEST,]	0.00	1.342	null	null	0.01	1.534e5	64.42	64.42	7.651e4	66.41	66.41	8.670e4	79.40	79.40	6.649e4	1.080e5	8.051e4	3.554e4	1.056e5	1.357e5	3.143e4	3.760e4	4.711e4	2.317e4	1.137e4	2.383e4	9.466e4	4.788e4	3.118e4	2.802e4	5.176e4	2.822e4
PRT	Q8K3K8	Optineurin OS=Mus musculus OX=10090 GN=Optn PE=1 SV=1	null	null	Mouse_09-2020	null	[MS,MS:1001208,SEQUEST,]	0.00	1.330	null	null	0.01	6.685e5	109.63	109.63	9.788e5	114.06	114.06	1.225e6	71.39	71.39	1.581e6	1.578e5	1.952e5	5.028e5	1.248e5	6.730e5	1.333e6	7.853e5	3.269e5	6.596e4	7.109e4	5.677e5	4.454e5	4.536e5	5.391e5	1.016e6	5.302e4	3.696e4
PRT	Q6IRU5	Clathrin light chain B OS=Mus musculus OX=10090 GN=Cltb PE=1 SV=1	null	null	Mouse_09-2020	null	[MS,MS:1001208,SEQUEST,]	9.29	2.963	null	null	0.04	1.286e5	20.97	20.97	1.656e5	35.42	35.42	1.269e5	27.49	27.49	5.583e4	4.995e4	3.311e4	9.659e4	1.207e5	1.276e5	3.542e4	3.756e4	4.441e4	7.248e4	1.290e5	1.264e5	4.445e4	3.596e4	4.884e4	6.505e4	8.609e4	1.077e5
PRT	Q9ERH6	Modulator of apoptosis 1 OS=Mus musculus OX=10090 GN=Moap1 PE=1 SV=1	null	null	Mouse_09-2020	null	[MS,MS:1001208,SEQUEST,]	0.00	2.376	null	null	0.06	6.759e5	61.36	61.36	1.214e6	82.10	82.10	9.414e5	80.92	80.92	3.405e5	2.488e5	4.389e4	7.575e5	6.683e5	1.409e5	6.377e4	2.025e5	2.727e5	1.493e6	8.136e5	1.046e6	2.766e5	1.678e5	4.318e5	4.376e5	1.840e6	1.157e6
PRT	O35114	Lysosome membrane protein 2 OS=Mus musculus OX=10090 GN=Scarb2 PE=1 SV=3	null	null	Mouse_09-2020	null	[MS,MS:1001208,SEQUEST,]	3.43	2.969	null	null	0.02	2.312e5	29.15	29.15	3.909e5	15.07	15.07	2.260e5	37.82	37.82	1.025e5	9.664e4	3.197e4	2.358e5	2.075e5	1.806e5	9.770e4	1.679e5	1.150e5	1.559e5	2.280e5	2.517e5	4.286e4	6.982e4	6.490e4	2.053e5	1.719e5	2.229e5
PRT	G3X8T3	Carboxypeptidase OS=Mus musculus OX=10090 GN=Ctsa PE=1 SV=1	null	null	Mouse_09-2020	null	[MS,MS:1001208,SEQUEST,]	10.21	5.879	null	null	0.02	1.092e5	32.75	32.75	2.102e5	21.15	21.15	1.170e5	33.00	33.00	8.502e4	3.793e4	2.431e4	6.784e4	4.359e4	1.306e5	7.172e4	8.074e4	5.239e4	9.515e4	6.135e4	1.368e5	5.257e4	4.634e4	2.026e4	8.099e4	6.856e4	6.701e4
PRT	Q6DFV1	Condensin-2 complex subunit G2 OS=Mus musculus OX=10090 GN=Ncapg2 PE=1 SV=2	null	null	Mouse_09-2020	null	[MS,MS:1001208,SEQUEST,]	0.00	1.170	null	null	0.02	1.401e5	79.36	79.36	1.062e5	50.48	50.48	2.043e5	75.90	75.90	6.983e4	1.628e5	2.707e4	2.425e5	5.258e4	2.885e4	null	3.390e4	5.786e4	1.971e4	4.857e4	1.135e5	9.887e4	5.418e4	2.527e5	9.501e4	1.354e5	7.497e4
PRT	P62192	26S proteasome regulatory subunit 4 OS=Mus musculus OX=10090 GN=Psmc1 PE=1 SV=1	null	null	Mouse_09-2020	null	[MS,MS:1001208,SEQUEST,]	12.89	4.390	null	null	0.03	6.397e4	63.17	63.17	8.215e4	55.62	55.62	7.997e4	39.02	39.02	3.336e4	1.660e4	2.823e4	7.545e4	3.661e4	1.292e4	9.939e3	1.939e4	3.194e4	7.267e4	2.685e4	8.455e4	3.212e4	1.521e4	2.848e4	3.448e4	6.540e4	5.384e4
PRT	E9Q0P8	Non-specific serine/threonine protein kinase OS=Mus musculus OX=10090 GN=Araf PE=1 SV=1	null	null	Mouse_09-2020	null	[MS,MS:1001208,SEQUEST,]	0.00	0.993	null	null	0.02	9.392e4	74.72	74.72	7.994e4	74.43	74.43	1.843e4	124.80	124.80	1.636e4	3.673e4	4.456e4	1.239e4	8.812e4	9.262e4	2.207e4	2.808e4	4.035e4	null	null	3.039e3	6.332e4	5.211e4	1.271e4	4.562e3	5.740e3	3.706e3
PRT	Q8BL66	Early endosome antigen 1 OS=Mus musculus OX=10090 GN=Eea1 PE=1 SV=2	null	null	Mouse_09-2020	null	[MS,MS:1001208,SEQUEST,]	11.24	1.331	null	null	0.01	2.395e5	78.04	78.04	2.704e5	59.73	59.73	3.193e5	67.63	67.63	4.071e5	7.833e4	8.466e4	1.895e5	6.508e4	2.291e5	1.516e5	1.140e5	9.141e4	3.371e4	6.981e4	1.577e5	6.789e4	1.719e5	1.250e5	2.940e5	null	1.198e4
PRT	Q922B2	Aspartate--tRNA ligase, cytoplasmic OS=Mus musculus OX=10090 GN=Dars1 PE=1 SV=2	null	null	Mouse_09-2020	null	[MS,MS:1001208,SEQUEST,]	10.79	5.410	null	null	0.03	1.291e5	40.04	40.04	1.371e5	38.62	38.62	1.106e5	18.28	18.28	8.624e4	5.016e4	3.638e4	4.884e4	4.441e4	1.281e5	4.587e4	5.427e4	3.931e4	3.494e4	2.097e4	9.269e4	3.950e4	3.498e4	3.614e4	9.817e4	6.246e4	4.147e4
PRT	A0A1Y7VKY4	Exocyst complex component 3 (Fragment) OS=Mus musculus OX=10090 GN=Exoc3 PE=1 SV=1	null	null	Mouse_09-2020	null	[MS,MS:1001208,SEQUEST,]	0.00	2.189	null	null	0.08	8.287e5	61.72	61.72	3.159e5	48.56	48.56	5.242e5	46.74	46.74	3.236e5	4.147e5	3.371e5	2.293e5	6.333e5	3.339e5	8.927e4	1.378e5	1.742e5	1.299e5	6.276e4	1.736e5	3.653e5	2.408e5	1.952e5	2.329e5	3.022e5	2.686e5
PRT	P70168	Importin subunit beta-1 OS=Mus musculus OX=10090 GN=Kpnb1 PE=1 SV=2	null	null	Mouse_09-2020	null	[MS,MS:1001208,SEQUEST,]	11.31	3.847	null	null	0.01	5.610e4	16.35	16.35	6.212e4	19.83	19.83	5.568e4	24.92	24.92	2.888e4	2.186e4	1.496e4	4.204e4	3.234e4	4.702e4	1.439e4	3.096e4	1.781e4	2.309e4	2.879e4	4.275e4	2.071e4	2.056e4	2.017e4	3.165e4	2.615e4	4.661e4
PRT	P59509	A disintegrin and metalloproteinase with thrombospondin motifs 19 OS=Mus musculus OX=10090 GN=Adamts19 PE=2 SV=1	null	null	Mouse_09-2020	null	[MS,MS:1001208,SEQUEST,]	0.00	1.404	null	null	0.01	7.102e4	73.39	73.39	2.341e4	31.02	31.02	7.874e4	42.81	42.81	8.320e3	2.894e4	3.888e4	5.090e4	6.252e4	4.540e4	5.797e3	5.230e3	6.411e3	1.577e4	1.087e4	2.091e4	3.036e4	2.321e4	1.905e4	6.467e4	8.719e4	5.144e4
PRT	B9EHX4	Serine-protein kinase ATM OS=Mus musculus OX=10090 GN=Atm PE=1 SV=1	null	null	Mouse_09-2020	null	[MS,MS:1001208,SEQUEST,]	0.00	1.415	null	null	0.01	6.341e4	78.39	78.39	1.895e4	84.62	84.62	3.682e4	83.68	83.68	2.417e3	6.035e4	9.560e3	6.382e4	8.089e4	2.925e4	1.963e3	4.964e3	null	2.796e4	8.667e3	2.207e4	9.082e3	7.111e3	1.513e3	4.501e4	6.378e4	4.946e4
PRT	Q9QXX8	Nuclear fragile X mental retardation-interacting protein 1 OS=Mus musculus OX=10090 GN=Nufip1 PE=1 SV=1	null	null	Mouse_09-2020	null	[MS,MS:1001208,SEQUEST,]	0.00	2.311	null	null	0.01	5.823e5	50.94	50.94	2.790e5	64.54	64.54	3.114e5	67.43	67.43	3.716e5	2.673e5	1.789e5	1.629e5	3.036e5	2.475e5	9.062e4	1.243e5	1.177e5	4.208e4	8.279e3	1.648e5	2.625e5	1.853e5	8.896e4	3.581e5	1.301e5	4.084e4
PRT	Q6P3A8	2-oxoisovalerate dehydrogenase subunit beta, mitochondrial OS=Mus musculus OX=10090 GN=Bckdhb PE=1 SV=2	null	null	Mouse_09-2020	null	[MS,MS:1001208,SEQUEST,]	30.14	7.425	null	null	0.05	1.506e5	37.60	37.60	7.347e4	33.57	33.57	1.756e5	29.64	29.64	6.218e4	8.064e4	3.515e4	6.127e4	1.177e5	8.588e4	2.242e4	3.528e4	2.893e4	1.822e4	3.030e4	3.640e4	7.121e4	4.971e4	1.014e5	1.072e5	7.008e4	1.216e5
PRT	Q8BMP4	G-protein coupled estrogen receptor 1 OS=Mus musculus OX=10090 GN=Gper1 PE=1 SV=2	null	null	Mouse_09-2020	null	[MS,MS:1001208,SEQUEST,]	0.00	1.812	null	null	0.02	1.644e5	72.64	72.64	2.707e5	46.74	46.74	2.324e5	53.56	53.56	7.502e4	8.283e4	9.394e4	1.312e5	9.496e4	3.276e4	8.506e4	8.358e4	1.022e5	1.331e5	2.290e4	1.315e5	1.490e5	8.297e4	9.328e4	1.213e5	1.243e5	4.541e4
PRT	A0A1W2P729	Protein canopy homolog 2 (Fragment) OS=Mus musculus OX=10090 GN=Cnpy2 PE=1 SV=1	null	null	Mouse_09-2020	null	[MS,MS:1001208,SEQUEST,]	14.52	7.998	null	null	0.12	5.248e4	28.51	28.51	4.699e4	30.22	30.22	4.549e4	32.69	32.69	2.707e4	2.263e4	1.312e4	2.922e4	1.709e4	4.891e4	1.012e4	2.050e4	1.920e4	2.136e4	1.343e4	3.044e4	2.273e4	2.185e4	1.504e4	2.661e4	2.036e4	3.298e4
PRT	E0CXT6	Carboxymethylenebutenolidase homolog (Fragment) OS=Mus musculus OX=10090 GN=Cmbl PE=1 SV=1	null	null	Mouse_09-2020	null	[MS,MS:1001208,SEQUEST,]	4.98	2.780	null	null	0.07	2.995e5	21.63	21.63	1.257e5	17.68	17.68	2.503e5	22.03	22.03	1.554e5	1.070e5	7.189e4	1.605e5	1.361e5	3.385e5	4.072e4	4.431e4	4.200e4	null	4.384e4	8.325e4	8.635e4	7.995e4	7.379e4	2.752e5	1.397e5	1.030e5
PRT	Q9CPP6	NADH dehydrogenase [ubiquinone] 1 alpha subcomplex subunit 5 OS=Mus musculus OX=10090 GN=Ndufa5 PE=1 SV=3	null	null	Mouse_09-2020	null	[MS,MS:1001208,SEQUEST,]	13.50	3.931	null	null	0.08	3.507e5	21.21	21.21	4.101e5	31.77	31.77	3.061e5	31.85	31.85	1.190e5	1.346e5	7.845e4	2.412e5	2.942e5	3.523e5	9.173e4	1.114e5	1.122e5	2.261e5	3.180e5	2.905e5	9.880e4	7.881e4	1.278e5	2.260e5	2.639e5	3.024e5
PRT	Q6P5D8	Structural maintenance of chromosomes flexible hinge domain-containing protein 1 OS=Mus musculus OX=10090 GN=Smchd1 PE=1 SV=2	null	null	Mouse_09-2020	null	[MS,MS:1001208,SEQUEST,]	30.26	1.280	null	null	0.01	2.614e5	39.76	39.76	3.741e5	20.71	20.71	3.478e5	44.46	44.46	8.208e4	1.431e5	9.312e4	2.307e5	1.189e5	2.242e5	8.900e4	1.465e5	1.109e5	1.482e5	2.390e5	2.106e5	1.678e5	1.135e5	1.296e5	5.211e4	2.450e5	2.090e5
PRT	A0A140LIF0	5-demethoxyubiquinone hydroxylase, mitochondrial OS=Mus musculus OX=10090 GN=Coq7 PE=1 SV=1	null	null	Mouse_09-2020	null	[MS,MS:1001208,SEQUEST,]	10.24	4.871	null	null	0.05	5.915e4	37.37	37.37	1.026e5	23.46	23.46	8.147e4	35.93	35.93	2.086e4	3.284e4	1.872e4	5.770e4	2.412e4	4.591e4	2.814e4	4.327e4	3.197e4	4.348e4	2.665e4	6.075e4	2.910e4	3.512e4	2.515e4	8.618e4	1.679e4	4.809e4
PRT	B7ZCN3	Centrosome-associated protein CEP250 (Fragment) OS=Mus musculus OX=10090 GN=Cep250 PE=1 SV=1	null	null	Mouse_09-2020	null	[MS,MS:1001208,SEQUEST,]	0.00	1.528	null	null	0.02	8.398e4	32.41	32.41	2.422e4	57.25	57.25	5.427e4	56.17	56.17	4.094e4	3.195e4	9.526e3	6.492e4	3.138e4	1.149e5	6.277e3	2.232e4	1.076e4	9.731e3	6.029e3	1.776e4	1.776e4	4.177e4	1.252e4	5.003e4	2.133e4	5.909e4
PRT	P01899	H-2 class I histocompatibility antigen, D-B alpha chain OS=Mus musculus OX=10090 GN=H2-D1 PE=1 SV=2	null	null	Mouse_09-2020	null	[MS,MS:1001208,SEQUEST,]	10.38	6.026	null	null	0.04	1.171e5	35.93	35.93	8.659e4	45.18	45.18	6.142e4	42.28	42.28	5.206e4	null	null	9.596e4	9.183e4	5.581e4	2.137e4	4.289e4	2.225e4	3.057e4	4.282e4	1.394e5	1.582e4	1.808e4	2.413e4	1.145e5	3.356e4	4.539e4
PRT	Q9CXI5	Mesencephalic astrocyte-derived neurotrophic factor OS=Mus musculus OX=10090 GN=Manf PE=1 SV=1	null	null	Mouse_09-2020	null	[MS,MS:1001208,SEQUEST,]	7.71	4.434	null	null	0.04	1.065e5	39.63	39.63	1.172e5	47.18	47.18	8.539e4	23.93	23.93	5.508e4	3.359e4	2.876e4	7.497e4	1.352e5	9.087e4	2.651e4	3.712e4	1.864e4	5.505e4	1.058e5	1.470e5	2.458e4	3.026e4	1.928e4	6.762e4	5.365e4	6.065e4
PRT	A0A3Q4EHJ0	Calmodulin OS=Mus musculus OX=10090 GN=Calm1 PE=1 SV=1	null	null	Mouse_09-2020	null	[MS,MS:1001208,SEQUEST,]	33.14	11.885	null	null	0.14	6.641e4	57.25	57.25	7.465e4	59.31	59.31	6.062e4	44.07	44.07	4.210e4	1.385e4	7.836e3	6.591e4	3.144e4	1.490e5	1.878e4	3.877e4	2.074e4	null	9.908e3	1.115e5	1.315e4	2.774e4	2.373e4	9.003e4	2.122e4	null
PRT	Q9QZE5	Coatomer subunit gamma-1 OS=Mus musculus OX=10090 GN=Copg1 PE=1 SV=1	null	null	Mouse_09-2020	null	[MS,MS:1001208,SEQUEST,]	14.55	5.748	null	null	0.03	3.475e4	19.24	19.24	5.708e4	38.12	38.12	3.308e4	30.42	30.42	2.117e4	1.190e4	null	2.632e4	2.815e4	3.054e4	9.795e3	1.032e4	2.024e4	1.954e4	3.222e4	5.508e4	8.577e3	1.119e4	1.295e4	2.164e4	null	3.042e4
PRT	A0A494B9H1	Nucleotide exchange factor SIL1 OS=Mus musculus OX=10090 GN=Sil1 PE=1 SV=1	null	null	Mouse_09-2020	null	[MS,MS:1001208,SEQUEST,]	0.00	1.407	null	null	0.05	2.855e4	9.95	9.95	3.320e4	40.06	40.06	5.354e4	28.50	28.50	1.475e4	1.003e4	5.479e3	2.162e4	2.072e4	null	7.282e3	1.144e4	6.680e3	2.395e4	1.553e4	4.213e4	1.155e4	1.784e4	2.354e4	4.508e4	3.293e4	1.756e4
PRT	Q99JI6	Ras-related protein Rap-1b OS=Mus musculus OX=10090 GN=Rap1b PE=1 SV=2	null	null	Mouse_09-2020	null	[MS,MS:1001208,SEQUEST,]	17.27	4.898	null	null	0.07	1.028e4	55.80	55.80	2.299e4	95.61	95.61	2.078e4	43.19	43.19	3.889e3	null	2.431e3	null	1.487e4	8.707e3	6.327e3	1.426e4	3.072e4	5.825e3	null	1.414e4	null	1.248e4	null	2.269e4	9.045e3	1.021e4
PRT	Q8BMD2	Zinc finger protein DZIP1 OS=Mus musculus OX=10090 GN=Dzip1 PE=1 SV=3	null	null	Mouse_09-2020	null	[MS,MS:1001208,SEQUEST,]	0.00	1.475	null	null	0.01	8.243e5	91.13	91.13	3.201e5	49.64	49.64	4.916e5	56.27	56.27	3.696e5	5.637e5	6.679e5	2.540e5	5.486e5	5.072e5	1.199e5	1.204e5	1.397e5	7.493e4	4.381e4	2.091e5	4.526e5	2.651e5	1.674e5	3.497e5	3.099e5	2.275e5
PRT	Q925N1	Sideroflexin-4 OS=Mus musculus OX=10090 GN=Sfxn4 PE=2 SV=2	null	null	Mouse_09-2020	null	[MS,MS:1001208,SEQUEST,]	0.00	1.342	null	null	0.03	8.000e5	64.31	64.31	2.908e5	49.52	49.52	4.414e5	65.75	65.75	3.822e5	4.845e5	3.737e5	1.700e5	4.997e5	4.936e5	9.327e4	1.077e5	1.288e5	1.147e5	1.640e4	1.929e5	3.936e5	3.416e5	1.308e5	1.803e5	3.036e5	2.155e5
PRT	A2AQN4	Propionate--CoA ligase OS=Mus musculus OX=10090 GN=Acss2 PE=1 SV=1	null	null	Mouse_09-2020	null	[MS,MS:1001208,SEQUEST,]	11.03	4.096	null	null	0.03	4.118e4	14.28	14.28	2.369e4	36.83	36.83	3.149e4	43.82	43.82	1.858e4	null	null	3.324e4	2.746e4	3.215e4	2.292e3	1.045e4	6.632e3	1.424e4	1.075e4	1.533e4	4.492e3	1.347e4	8.888e3	2.425e4	1.965e4	3.220e4
PRT	Q3UXZ6	Protein FAM81A OS=Mus musculus OX=10090 GN=Fam81a PE=1 SV=2	null	null	Mouse_09-2020	null	[MS,MS:1001208,SEQUEST,]	0.00	1.106	null	null	0.06	1.143e5	51.05	51.05	1.024e5	80.04	80.04	9.835e4	39.12	39.12	2.310e4	5.297e4	2.326e4	8.529e4	8.929e4	2.348e4	2.300e3	1.650e3	1.945e4	6.530e4	6.857e4	1.049e5	3.787e4	1.661e4	6.349e4	7.702e4	7.858e4	4.838e4
PRT	Q9Z1D1	Eukaryotic translation initiation factor 3 subunit G OS=Mus musculus OX=10090 GN=Eif3g PE=1 SV=2	null	null	Mouse_09-2020	null	[MS,MS:1001208,SEQUEST,]	11.75	3.147	null	null	0.03	6.551e4	10.34	10.34	1.008e5	29.49	29.49	8.809e4	31.46	31.46	3.150e4	2.558e4	1.313e4	5.639e4	3.444e4	5.855e4	2.877e4	3.006e4	3.342e4	2.012e4	4.442e4	8.883e4	3.311e4	3.550e4	2.647e4	8.109e4	4.598e4	2.329e4
PRT	E9Q906	Catenin delta-1 OS=Mus musculus OX=10090 GN=Ctnnd1 PE=1 SV=1	null	null	Mouse_09-2020	null	[MS,MS:1001208,SEQUEST,]	11.70	8.344	null	null	0.03	3.491e4	77.36	77.36	1.444e5	59.99	59.99	9.259e4	40.70	40.70	null	7.215e3	2.220e3	5.982e4	4.042e4	null	null	3.112e4	3.734e4	8.594e4	1.743e5	1.007e5	2.192e4	2.778e4	3.870e4	2.624e4	7.053e4	6.664e4
PRT	Q80ZJ6	Protein zer-1 homolog OS=Mus musculus OX=10090 GN=Zer1 PE=1 SV=1	null	null	Mouse_09-2020	null	[MS,MS:1001208,SEQUEST,]	1.70	1.172	null	null	0.01	6.972e4	66.31	66.31	1.963e5	62.93	62.93	3.395e5	50.44	50.44	1.802e4	6.522e4	9.106e3	1.374e5	4.977e4	6.060e4	2.220e4	2.871e4	5.137e4	1.602e5	1.836e5	1.453e5	1.158e5	3.752e4	2.264e5	1.597e5	1.879e5	2.146e5
PRT	Q8BGQ1	Spermatogenesis-defective protein 39 homolog OS=Mus musculus OX=10090 GN=Vipas39 PE=1 SV=1	null	null	Mouse_09-2020	null	[MS,MS:1001208,SEQUEST,]	0.00	0.998	null	null	0.02	8.217e5	66.40	66.40	2.253e5	71.38	71.38	4.359e5	82.29	82.29	6.032e4	1.691e5	2.083e5	6.222e5	8.972e5	null	1.027e4	2.151e4	5.119e4	1.836e5	1.701e5	1.922e5	1.405e5	6.703e4	3.361e4	4.080e5	7.242e5	4.779e5
PRT	A0A338P7L8	Charged multivesicular body protein 2b OS=Mus musculus OX=10090 GN=Chmp2b PE=1 SV=1	null	null	Mouse_09-2020	null	[MS,MS:1001208,SEQUEST,]	8.89	1.236	null	null	0.12	4.293e5	29.50	29.50	2.865e5	30.94	30.94	3.145e5	37.55	37.55	1.470e5	2.014e5	7.759e4	3.604e5	3.170e5	2.283e5	7.046e4	1.217e5	1.332e5	1.081e5	1.467e5	1.453e5	9.747e4	1.241e5	6.548e4	3.061e5	2.544e5	1.170e5
PRT	Q9JM76	Actin-related protein 2/3 complex subunit 3 OS=Mus musculus OX=10090 GN=Arpc3 PE=1 SV=3	null	null	Mouse_09-2020	null	[MS,MS:1001208,SEQUEST,]	10.72	4.451	null	null	0.06	1.616e5	35.32	35.32	1.551e5	48.74	48.74	1.084e5	50.03	50.03	9.393e4	6.702e4	3.012e4	6.075e4	6.343e4	2.213e5	4.269e4	8.768e4	4.510e4	4.492e4	null	4.032e4	6.648e4	7.359e4	2.778e4	1.170e5	4.825e4	4.774e4
PRT	Q8R0F8	Acylpyruvase FAHD1, mitochondrial OS=Mus musculus OX=10090 GN=Fahd1 PE=1 SV=2	null	null	Mouse_09-2020	null	[MS,MS:1001208,SEQUEST,]	15.11	8.153	null	null	0.07	3.198e4	143.77	143.77	1.505e5	28.70	28.70	1.319e5	63.29	63.29	5.022e3	1.115e4	3.114e3	3.828e5	1.459e5	3.537e4	1.838e4	5.040e4	4.986e4	5.635e4	7.888e4	1.105e5	1.520e4	9.231e3	6.213e4	2.042e5	8.812e4	6.717e4
PRT	D3Z5B1	Zinc finger, BED type-containing 5 (Fragment) OS=Mus musculus OX=10090 GN=Zbed5 PE=4 SV=8	null	null	Mouse_09-2020	null	[MS,MS:1001208,SEQUEST,]	18.64	11.060	null	null	0.13	7.014e4	45.73	45.73	9.990e4	66.06	66.06	3.382e4	69.07	69.07	3.200e4	1.590e4	5.583e3	6.526e4	4.588e4	1.149e5	3.750e4	8.108e4	3.777e4	3.101e4	1.565e4	3.515e4	2.329e4	1.370e4	8.962e3	9.330e4	1.253e4	1.638e4
PRT	P28843	Dipeptidyl peptidase 4 OS=Mus musculus OX=10090 GN=Dpp4 PE=1 SV=3	null	null	Mouse_09-2020	null	[MS,MS:1001208,SEQUEST,]	12.52	9.452	null	null	0.02	8.230e4	19.60	19.60	1.114e5	17.22	17.22	1.172e5	20.57	20.57	4.852e4	3.533e4	1.674e4	4.104e4	4.685e4	8.109e4	2.426e4	4.277e4	3.932e4	4.939e4	4.384e4	7.402e4	3.939e4	3.844e4	4.968e4	7.155e4	8.049e4	5.726e4
PRT	O35857	Mitochondrial import inner membrane translocase subunit TIM44 OS=Mus musculus OX=10090 GN=Timm44 PE=1 SV=2	null	null	Mouse_09-2020	null	[MS,MS:1001208,SEQUEST,]	23.66	1.239	null	null	0.04	3.235e5	66.14	66.14	2.852e5	38.29	38.29	2.438e5	58.84	58.84	3.096e5	1.448e5	3.566e4	2.110e5	1.423e5	9.255e5	1.159e5	1.380e5	8.101e4	5.513e4	9.383e4	1.946e5	3.582e4	1.163e5	3.935e4	3.530e5	8.974e4	2.589e5
PRT	Q8BTY1	Kynurenine--oxoglutarate transaminase 1 OS=Mus musculus OX=10090 GN=Kyat1 PE=1 SV=1	null	null	Mouse_09-2020	null	[MS,MS:1001208,SEQUEST,]	14.26	5.608	null	null	0.03	2.279e5	24.30	24.30	2.027e5	17.47	17.47	1.674e5	42.42	42.42	1.289e5	1.054e5	5.926e4	1.253e5	1.122e5	1.937e5	3.806e4	7.415e4	6.500e4	8.243e4	1.019e5	1.261e5	9.301e4	4.049e4	4.553e4	1.219e5	1.105e5	1.930e5
PRT	P97765	WW domain-binding protein 2 OS=Mus musculus OX=10090 GN=Wbp2 PE=1 SV=1	null	null	Mouse_09-2020	null	[MS,MS:1001208,SEQUEST,]	17.16	7.574	null	null	0.06	6.299e4	55.90	55.90	9.701e4	61.71	61.71	7.234e4	56.67	56.67	1.492e4	2.429e4	5.646e3	8.094e4	6.064e4	null	null	5.271e3	2.695e4	3.655e4	8.148e4	1.211e5	2.266e4	5.829e3	3.927e4	2.431e4	6.195e4	4.868e4
PRT	A0A087WR97	TAR DNA-binding protein 43 (Fragment) OS=Mus musculus OX=10090 GN=Tardbp PE=1 SV=1	null	null	Mouse_09-2020	null	[MS,MS:1001208,SEQUEST,]	10.91	6.578	null	null	0.07	3.537e4	29.86	29.86	3.763e4	23.92	23.92	3.147e4	20.96	20.96	2.073e4	1.419e4	1.207e4	2.310e4	2.110e4	2.879e4	1.416e4	1.296e4	1.157e4	1.241e4	1.212e4	2.685e4	1.319e4	1.249e4	9.504e3	3.197e4	1.489e4	1.615e4
PRT	P42228	Signal transducer and activator of transcription 4 OS=Mus musculus OX=10090 GN=Stat4 PE=1 SV=1	null	null	Mouse_09-2020	null	[MS,MS:1001208,SEQUEST,]	0.00	2.134	null	null	0.01	2.339e5	64.55	64.55	4.398e4	64.91	64.91	1.081e5	79.65	79.65	1.147e5	1.309e5	1.306e5	6.866e4	1.415e5	2.293e5	1.999e4	2.147e4	2.537e4	1.341e4	3.831e3	1.824e4	1.519e5	9.744e4	3.674e4	8.188e4	6.824e4	4.495e4
PRT	A2RTT5	Vomeronasal type-1 receptor OS=Mus musculus OX=10090 GN=Vmn1r232 PE=2 SV=1	null	null	Mouse_09-2020	null	[MS,MS:1001208,SEQUEST,]	0.00	1.636	null	null	0.09	null	null	null	4.539e4	48.36	48.36	7.890e4	31.41	31.41	null	null	null	null	null	null	null	null	null	null	2.965e4	2.216e4	null	null	null	6.913e4	5.915e4	3.490e4
PRT	Q9D968	Host cell factor 2 OS=Mus musculus OX=10090 GN=Hcfc2 PE=1 SV=2	null	null	Mouse_09-2020	null	[MS,MS:1001208,SEQUEST,]	0.00	0.980	null	null	0.04	1.209e6	72.88	72.88	2.232e6	72.63	72.63	2.393e6	27.58	27.58	2.795e5	1.006e6	1.136e5	2.605e6	8.691e5	1.044e6	1.394e5	4.928e5	6.148e5	2.371e6	1.060e6	1.570e6	5.991e5	5.742e5	1.352e6	1.873e6	1.469e6	1.766e6
PRT	E9Q6W2	Cytochrome c oxidase assembly factor 3 OS=Mus musculus OX=10090 GN=Coa3 PE=1 SV=1	null	null	Mouse_09-2020	null	[MS,MS:1001208,SEQUEST,]	8.49	3.045	null	null	0.10	4.150e4	23.98	23.98	5.774e4	27.96	27.96	4.332e4	32.18	32.18	2.132e4	1.070e4	7.329e3	3.953e4	3.408e4	3.885e4	1.274e4	1.873e4	1.469e4	3.885e4	3.720e4	4.375e4	1.509e4	1.132e4	1.273e4	3.751e4	4.065e4	3.046e4
PRT	O08705	Sodium/bile acid cotransporter OS=Mus musculus OX=10090 GN=Slc10a1 PE=1 SV=1	null	null	Mouse_09-2020	null	[MS,MS:1001208,SEQUEST,]	10.88	5.209	null	null	0.07	3.780e4	16.19	16.19	3.080e4	15.58	15.58	3.322e4	24.60	24.60	2.336e4	1.520e4	7.265e3	2.497e4	2.146e4	4.633e4	7.244e3	1.027e4	1.049e4	1.502e4	1.191e4	2.269e4	9.999e3	9.290e3	1.028e4	3.329e4	2.594e4	2.677e4
PRT	Q4LDG0	Bile acyl-CoA synthetase OS=Mus musculus OX=10090 GN=Slc27a5 PE=1 SV=2	null	null	Mouse_09-2020	null	[MS,MS:1001208,SEQUEST,]	10.25	5.635	null	null	0.02	2.616e4	71.98	71.98	4.438e4	97.26	97.26	1.036e5	68.22	68.22	1.940e3	7.202e3	5.242e3	4.022e4	3.614e4	null	null	null	3.316e3	3.238e4	7.250e4	1.792e4	4.726e3	null	2.984e4	null	8.842e4	8.632e4
PRT	Q64726	Zinc-alpha-2-glycoprotein OS=Mus musculus OX=10090 GN=Azgp1 PE=1 SV=2	null	null	Mouse_09-2020	null	[MS,MS:1001208,SEQUEST,]	13.39	6.693	null	null	0.07	null	null	null	4.467e4	51.29	51.29	1.181e4	133.05	133.05	null	null	null	null	null	null	null	1.895e4	1.549e4	null	5.418e3	2.587e4	null	null	4.625e3	8.539e4	null	3.742e3
PRT	Q99LM2	CDK5 regulatory subunit-associated protein 3 OS=Mus musculus OX=10090 GN=Cdk5rap3 PE=1 SV=1	null	null	Mouse_09-2020	null	[MS,MS:1001208,SEQUEST,]	2.38	1.668	null	null	0.03	4.389e4	28.31	28.31	5.868e4	33.14	33.14	6.084e4	27.08	27.08	2.274e4	2.730e4	7.257e3	3.084e4	3.444e4	3.593e4	1.452e4	2.176e4	1.240e4	2.356e4	4.779e4	4.306e4	2.442e4	1.501e4	2.970e4	3.193e4	3.888e4	3.197e4
PRT	Q3UA72	Actin-related protein 2/3 complex subunit 5 OS=Mus musculus OX=10090 GN=Arpc5 PE=1 SV=1	null	null	Mouse_09-2020	null	[MS,MS:1001208,SEQUEST,]	6.96	4.287	null	null	0.13	1.294e5	19.60	19.60	1.596e5	31.03	31.03	1.549e5	42.46	42.46	6.512e4	4.771e4	1.603e4	1.122e5	8.871e4	1.208e5	2.418e4	6.470e4	4.510e4	6.629e4	1.131e5	1.088e5	3.262e4	4.779e4	6.291e4	8.498e4	1.007e5	1.716e5
PRT	Q8BWQ5	Serine/threonine-protein kinase DCLK3 OS=Mus musculus OX=10090 GN=Dclk3 PE=1 SV=2	null	null	Mouse_09-2020	null	[MS,MS:1001208,SEQUEST,]	0.00	1.532	null	null	0.03	1.861e5	19.59	19.59	9.330e4	19.64	19.64	1.368e5	46.62	46.62	6.593e4	7.163e4	3.737e4	1.435e5	1.424e5	1.393e5	2.460e4	3.862e4	1.886e4	4.916e4	3.619e4	6.790e4	4.302e4	7.290e4	1.263e5	1.245e5	7.222e4	6.849e4
PRT	E9Q238	KN motif and ankyrin repeat domains 1 OS=Mus musculus OX=10090 GN=Kank1 PE=1 SV=1	null	null	Mouse_09-2020	null	[MS,MS:1001208,SEQUEST,]	0.00	0.979	null	null	0.00	8.243e5	91.13	91.13	3.201e5	49.64	49.64	4.916e5	56.27	56.27	3.696e5	5.637e5	6.679e5	2.540e5	5.486e5	5.072e5	1.199e5	1.204e5	1.397e5	7.493e4	4.381e4	2.091e5	4.526e5	2.651e5	1.674e5	3.497e5	3.099e5	2.275e5
PRT	P56382	ATP synthase subunit epsilon, mitochondrial OS=Mus musculus OX=10090 GN=Atp5f1e PE=1 SV=2	null	null	Mouse_09-2020	null	[MS,MS:1001208,SEQUEST,]	0.00	3.255	null	null	0.19	7.281e4	58.77	58.77	6.754e4	64.84	64.84	8.602e4	42.37	42.37	3.164e4	3.107e4	2.879e4	4.208e4	9.544e4	2.388e4	7.337e3	1.243e4	2.492e4	4.751e4	7.289e4	3.546e4	3.077e4	2.153e4	3.254e4	2.299e4	4.882e4	8.074e4
PRT	Q2UY11	Collagen alpha-1(XXVIII) chain OS=Mus musculus OX=10090 GN=Col28a1 PE=2 SV=1	null	null	Mouse_09-2020	null	[MS,MS:1001208,SEQUEST,]	19.05	1.566	null	null	0.02	2.434e5	60.42	60.42	1.365e6	42.81	42.81	4.003e5	88.33	88.33	5.205e4	1.608e5	4.877e4	null	null	null	2.000e5	6.509e5	3.791e5	null	null	null	1.639e5	1.816e5	1.567e5	null	6.663e3	1.338e4
PRT	P70194	C-type lectin domain family 4 member F OS=Mus musculus OX=10090 GN=Clec4f PE=1 SV=1	null	null	Mouse_09-2020	null	[MS,MS:1001208,SEQUEST,]	10.03	4.743	null	null	0.02	1.571e4	31.22	31.22	2.085e5	63.22	63.22	7.536e4	76.61	76.61	null	null	4.838e3	null	9.752e3	1.363e4	6.335e4	1.882e5	1.459e5	5.137e4	7.511e4	1.318e5	5.919e4	2.640e4	1.100e5	6.037e4	3.494e4	2.755e4
PRT	H7BWX9	Small ubiquitin-related modifier 2 OS=Mus musculus OX=10090 GN=Sumo2 PE=1 SV=1	null	null	Mouse_09-2020	null	[MS,MS:1001208,SEQUEST,]	7.73	5.337	null	null	0.23	5.429e4	14.58	14.58	4.711e4	24.91	24.91	5.004e4	23.13	23.13	2.724e4	2.006e4	1.352e4	4.561e4	2.739e4	5.137e4	1.161e4	2.248e4	1.733e4	2.223e4	1.821e4	2.408e4	1.749e4	1.988e4	1.929e4	3.535e4	2.415e4	4.503e4
PRT	H3BKD7	Isopentenyl-diphosphate Delta-isomerase (Fragment) OS=Mus musculus OX=10090 GN=Idi1 PE=1 SV=1	null	null	Mouse_09-2020	null	[MS,MS:1001208,SEQUEST,]	8.73	4.465	null	null	0.07	1.284e5	38.74	38.74	1.664e5	61.66	61.66	1.525e5	42.30	42.30	5.831e4	6.170e4	2.723e4	1.385e5	5.257e4	5.386e4	6.423e4	6.092e4	4.319e4	4.614e4	2.205e5	1.117e5	1.779e4	7.219e4	6.534e4	1.221e5	9.440e4	6.230e4
PRT	O35683	NADH dehydrogenase [ubiquinone] 1 alpha subcomplex subunit 1 OS=Mus musculus OX=10090 GN=Ndufa1 PE=1 SV=1	null	null	Mouse_09-2020	null	[MS,MS:1001208,SEQUEST,]	9.10	3.953	null	null	0.14	6.733e4	71.11	71.11	2.979e5	60.75	60.75	1.689e5	61.09	61.09	4.167e4	5.819e4	1.386e4	1.902e4	9.036e3	6.555e4	1.142e5	1.804e5	1.553e5	8.141e4	2.898e4	1.492e5	1.422e5	6.891e4	1.068e5	1.162e5	6.329e4	4.680e4
PRT	Q6ZQF0	DNA topoisomerase 2-binding protein 1 OS=Mus musculus OX=10090 GN=Topbp1 PE=1 SV=2	null	null	Mouse_09-2020	null	[MS,MS:1001208,SEQUEST,]	0.00	3.980	null	null	0.01	4.993e5	110.61	110.61	3.095e5	32.42	32.42	4.618e5	66.43	66.43	1.395e5	2.548e5	5.531e5	2.962e5	3.955e5	3.875e5	6.013e4	1.089e5	1.136e5	1.309e5	6.516e4	2.256e5	4.585e5	1.037e5	2.437e5	2.573e5	3.508e5	2.098e5
PRT	P10922	Histone H1.0 OS=Mus musculus OX=10090 GN=H1-0 PE=2 SV=4	null	null	Mouse_09-2020	null	[MS,MS:1001208,SEQUEST,]	3.54	1.274	null	null	0.05	2.233e5	30.39	30.39	2.635e5	27.27	27.27	2.207e5	33.14	33.14	9.959e4	9.748e4	6.967e4	1.047e5	1.221e5	2.407e5	7.030e4	1.342e5	8.574e4	9.716e4	1.244e5	1.144e5	7.836e4	6.926e4	7.643e4	9.647e4	1.842e5	1.379e5
PRT	Q8R0N6	Hydroxyacid-oxoacid transhydrogenase, mitochondrial OS=Mus musculus OX=10090 GN=Adhfe1 PE=1 SV=2	null	null	Mouse_09-2020	null	[MS,MS:1001208,SEQUEST,]	10.88	5.837	null	null	0.05	null	null	null	3.418e4	50.01	50.01	4.607e4	46.74	46.74	null	null	null	null	null	null	3.408e3	8.312e3	7.420e3	2.475e4	2.409e4	3.050e4	null	1.475e4	1.009e4	2.487e4	2.574e4	4.818e4
PRT	A0A0N4SW07	V-type proton ATPase subunit E 1 (Fragment) OS=Mus musculus OX=10090 GN=Atp6v1e1 PE=1 SV=1	null	null	Mouse_09-2020	null	[MS,MS:1001208,SEQUEST,]	3.28	2.314	null	null	0.09	5.464e4	57.39	57.39	7.264e4	35.87	35.87	2.593e4	49.81	49.81	1.356e4	null	3.405e3	4.722e4	5.601e4	5.464e4	1.187e4	2.938e4	1.109e4	3.642e4	4.651e4	4.413e4	5.217e3	null	8.720e3	3.510e4	2.996e4	1.588e4
PRT	Q9CX86	Heterogeneous nuclear ribonucleoprotein A0 OS=Mus musculus OX=10090 GN=Hnrnpa0 PE=1 SV=1	null	null	Mouse_09-2020	null	[MS,MS:1001208,SEQUEST,]	12.14	7.856	null	null	0.05	6.788e3	68.44	68.44	4.955e4	39.09	39.09	3.621e4	23.72	23.72	2.265e3	null	3.361e3	5.140e3	null	null	1.232e4	1.933e4	2.248e4	1.602e4	3.100e4	1.762e4	1.093e4	1.700e4	1.729e4	3.572e4	1.764e4	1.802e4
PRT	D3Z5Y5	Choline/ethanolaminephosphotransferase 1 (Fragment) OS=Mus musculus OX=10090 GN=Cept1 PE=1 SV=1	null	null	Mouse_09-2020	null	[MS,MS:1001208,SEQUEST,]	6.16	2.036	null	null	0.18	6.600e4	24.06	24.06	4.791e4	22.22	22.22	6.329e4	14.66	14.66	3.145e4	1.852e4	1.335e4	3.687e4	5.396e4	8.003e4	8.502e3	1.711e4	1.407e4	1.883e4	2.162e4	4.446e4	2.024e4	1.851e4	3.029e4	4.960e4	4.237e4	4.171e4
PRT	Q542I8	Integrin beta OS=Mus musculus OX=10090 GN=Itgb2 PE=1 SV=1	null	null	Mouse_09-2020	null	[MS,MS:1001208,SEQUEST,]	0.00	1.309	null	null	0.02	2.396e4	96.30	96.30	null	null	null	2.610e4	37.76	37.76	5.968e3	1.132e4	1.578e4	4.057e3	1.487e4	null	null	null	null	null	null	null	9.510e3	8.038e3	1.063e4	7.896e3	2.136e4	1.514e4
PRT	Q9DCX8	Iodotyrosine deiodinase 1 OS=Mus musculus OX=10090 GN=Iyd PE=1 SV=1	null	null	Mouse_09-2020	null	[MS,MS:1001208,SEQUEST,]	9.14	3.766	null	null	0.04	6.827e4	65.26	65.26	6.873e4	56.69	56.69	3.187e4	82.99	82.99	5.759e4	2.183e4	1.453e4	4.868e4	1.631e4	1.869e5	4.080e4	4.042e4	1.958e4	2.354e4	9.684e3	4.674e4	1.299e4	4.058e4	9.782e3	8.900e4	1.476e4	1.046e4
PRT	Q9ESP1	Stromal cell-derived factor 2-like protein 1 OS=Mus musculus OX=10090 GN=Sdf2l1 PE=1 SV=2	null	null	Mouse_09-2020	null	[MS,MS:1001208,SEQUEST,]	8.01	3.641	null	null	0.09	2.541e4	27.66	27.66	9.007e3	103.92	103.92	2.427e4	40.29	40.29	1.222e4	1.449e4	3.887e3	2.413e4	null	2.151e4	2.479e3	null	1.941e3	3.364e3	3.221e4	2.864e4	8.082e3	1.553e4	9.501e3	1.733e4	null	2.552e4
PRT	D3YXK2	Scaffold attachment factor B1 OS=Mus musculus OX=10090 GN=Safb PE=1 SV=2	null	null	Mouse_09-2020	null	[MS,MS:1001208,SEQUEST,]	0.00	1.655	null	null	0.02	2.953e5	43.69	43.69	1.681e5	63.59	63.59	2.771e5	27.45	27.45	1.133e5	1.665e5	6.210e4	2.131e5	2.710e5	9.042e4	1.671e4	3.245e4	6.006e4	1.629e5	5.977e4	1.749e5	1.102e5	5.292e4	1.114e5	2.251e5	2.203e5	1.653e5
PRT	Q9D892	Inosine triphosphate pyrophosphatase OS=Mus musculus OX=10090 GN=Itpa PE=1 SV=2	null	null	Mouse_09-2020	null	[MS,MS:1001208,SEQUEST,]	8.97	3.912	null	null	0.06	6.669e4	14.31	14.31	5.698e4	17.06	17.06	5.609e4	28.04	28.04	3.172e4	2.265e4	1.101e4	5.191e4	5.111e4	6.743e4	1.243e4	2.033e4	1.529e4	2.631e4	2.573e4	5.269e4	1.269e4	1.731e4	1.329e4	5.866e4	3.805e4	3.564e4
PRT	E9QN31	Probable 28S rRNA (cytosine-C(5))-methyltransferase OS=Mus musculus OX=10090 GN=Nop2 PE=1 SV=1	null	null	Mouse_09-2020	null	[MS,MS:1001208,SEQUEST,]	0.00	1.503	null	null	0.01	7.867e5	84.75	84.75	2.005e5	73.04	73.04	7.028e5	67.53	67.53	3.874e5	6.317e5	5.573e5	2.287e5	4.767e5	3.882e5	1.236e5	8.821e4	1.504e5	6.783e4	2.192e4	9.332e4	6.841e5	3.723e5	2.756e5	4.381e5	3.848e5	1.943e5
PRT	P97821	Dipeptidyl peptidase 1 OS=Mus musculus OX=10090 GN=Ctsc PE=1 SV=1	null	null	Mouse_09-2020	null	[MS,MS:1001208,SEQUEST,]	8.13	4.163	null	null	0.03	4.928e4	30.11	30.11	7.058e4	29.53	29.53	3.919e4	40.84	40.84	2.991e4	1.429e4	1.282e4	2.869e4	2.423e4	7.166e4	2.112e4	3.796e4	1.961e4	2.143e4	null	4.230e4	1.995e4	1.892e4	1.090e4	4.622e4	1.597e4	1.339e4
PRT	P35550	rRNA 2'-O-methyltransferase fibrillarin OS=Mus musculus OX=10090 GN=Fbl PE=1 SV=2	null	null	Mouse_09-2020	null	[MS,MS:1001208,SEQUEST,]	9.43	7.044	null	null	0.04	4.358e4	75.52	75.52	4.736e4	73.35	73.35	4.200e4	33.18	33.18	null	1.681e4	6.295e3	9.338e4	null	null	1.321e4	1.647e4	1.026e4	5.913e4	7.211e4	2.213e4	null	1.345e4	1.520e4	4.618e4	2.026e4	4.695e4
PRT	Q91WD5	NADH dehydrogenase [ubiquinone] iron-sulfur protein 2, mitochondrial OS=Mus musculus OX=10090 GN=Ndufs2 PE=1 SV=1	null	null	Mouse_09-2020	null	[MS,MS:1001208,SEQUEST,]	5.71	6.108	null	null	0.05	2.946e4	89.52	89.52	4.677e4	82.97	82.97	2.249e4	70.59	70.59	1.417e4	null	null	null	1.780e4	1.224e5	1.776e4	5.618e4	3.146e4	1.203e4	5.681e3	2.365e4	6.873e3	1.468e4	9.913e3	6.491e4	7.184e3	1.141e4
PRT	A3KFM7	Chromodomain-helicase-DNA-binding protein 6 OS=Mus musculus OX=10090 GN=Chd6 PE=1 SV=1	null	null	Mouse_09-2020	null	[MS,MS:1001208,SEQUEST,]	8.85	1.676	null	null	0.00	1.552e5	76.01	76.01	8.360e4	33.92	33.92	2.142e5	89.51	89.51	7.661e4	5.829e4	9.336e3	1.799e5	6.974e4	4.746e5	null	2.946e4	1.235e4	4.858e4	3.248e4	7.552e4	2.177e4	6.784e4	3.801e4	2.321e5	1.188e5	4.350e5
PRT	E9PWN2	Isoleucyl-tRNA synthetase OS=Mus musculus OX=10090 GN=Iars2 PE=1 SV=1	null	null	Mouse_09-2020	null	[MS,MS:1001208,SEQUEST,]	7.18	5.161	null	null	0.02	4.108e4	14.74	14.74	3.662e4	28.06	28.06	4.398e4	14.08	14.08	1.994e4	1.946e4	8.156e3	2.978e4	3.285e4	3.714e4	5.466e3	1.222e4	1.027e4	1.975e4	1.660e4	3.447e4	1.671e4	1.505e4	1.604e4	3.271e4	3.000e4	2.521e4
PRT	Q9CYW4	Haloacid dehalogenase-like hydrolase domain-containing protein 3 OS=Mus musculus OX=10090 GN=Hdhd3 PE=1 SV=1	null	null	Mouse_09-2020	null	[MS,MS:1001208,SEQUEST,]	4.79	2.279	null	null	0.05	1.000e5	25.92	25.92	9.682e4	21.55	21.55	7.596e4	21.22	21.22	4.508e4	3.193e4	2.976e4	5.534e4	6.622e4	1.117e5	2.308e4	3.443e4	2.665e4	5.527e4	3.128e4	6.871e4	3.223e4	2.761e4	2.635e4	4.962e4	4.701e4	3.584e4
PRT	P70245	3-beta-hydroxysteroid-Delta(8),Delta(7)-isomerase OS=Mus musculus OX=10090 GN=Ebp PE=1 SV=3	null	null	Mouse_09-2020	null	[MS,MS:1001208,SEQUEST,]	6.89	7.498	null	null	0.05	5.334e4	30.73	30.73	6.317e4	43.92	43.92	3.266e4	38.32	38.32	2.399e4	2.199e4	1.343e4	2.299e4	2.526e4	7.422e4	1.739e4	2.673e4	2.032e4	null	1.359e4	1.900e4	1.938e4	1.840e4	9.392e3	2.456e4	2.038e4	1.758e4
PRT	J3JS81	Putative transferase CAF17 homolog, mitochondrial OS=Mus musculus OX=10090 GN=Iba57 PE=4 SV=1	null	null	Mouse_09-2020	null	[MS,MS:1001208,SEQUEST,]	0.00	1.674	null	null	0.14	2.840e5	45.48	45.48	2.172e5	53.13	53.13	3.766e5	57.37	57.37	1.268e5	1.657e5	2.358e4	2.875e5	1.898e5	1.455e5	2.849e4	6.428e4	9.157e4	2.236e4	1.216e5	1.803e5	4.804e4	1.241e5	1.433e5	3.527e4	2.209e5	3.021e5
PRT	Q9QUH0	Glutaredoxin-1 OS=Mus musculus OX=10090 GN=Glrx PE=1 SV=3	null	null	Mouse_09-2020	null	[MS,MS:1001208,SEQUEST,]	9.74	4.309	null	null	0.10	7.170e4	77.60	77.60	8.320e4	55.35	55.35	3.276e4	63.28	63.28	4.554e4	2.416e4	1.645e4	2.039e4	1.137e4	1.872e5	2.946e4	3.505e4	2.601e4	1.342e4	6.127e3	5.157e4	2.082e4	3.131e4	9.622e3	3.746e4	1.377e4	1.538e4
PRT	P97500	Myelin transcription factor 1-like protein OS=Mus musculus OX=10090 GN=Myt1l PE=1 SV=3	null	null	Mouse_09-2020	null	[MS,MS:1001208,SEQUEST,]	0.00	0.990	null	null	0.02	null	null	null	null	null	null	null	null	null	null	null	null	null	null	null	null	null	null	null	null	null	null	null	null	null	null	null
PRT	O35685	Nuclear migration protein nudC OS=Mus musculus OX=10090 GN=Nudc PE=1 SV=1	null	null	Mouse_09-2020	null	[MS,MS:1001208,SEQUEST,]	0.00	2.501	null	null	0.04	9.987e4	29.01	29.01	4.356e4	36.73	36.73	6.726e4	42.01	42.01	4.303e4	4.463e4	2.826e4	4.662e4	6.917e4	7.736e4	7.264e3	1.103e4	1.737e4	2.179e4	1.682e4	4.656e4	3.604e4	3.830e4	2.378e4	4.310e4	4.085e4	2.469e4
PRT	E9Q3P4	Centromere protein F OS=Mus musculus OX=10090 GN=Cenpf PE=1 SV=1	null	null	Mouse_09-2020	null	[MS,MS:1001208,SEQUEST,]	0.00	1.750	null	null	0.00	4.180e4	92.33	92.33	4.529e4	67.94	67.94	1.031e5	76.22	76.22	7.568e4	9.888e3	1.365e4	9.589e3	8.259e3	1.280e5	1.559e4	1.862e4	1.258e4	1.884e3	null	1.028e4	5.900e4	3.920e4	1.221e4	9.035e4	5.110e3	null
PRT	O35125	Leucine-rich repeat-containing protein 23 OS=Mus musculus OX=10090 GN=Lrrc23 PE=1 SV=1	null	null	Mouse_09-2020	null	[MS,MS:1001208,SEQUEST,]	0.00	2.611	null	null	0.09	5.256e5	41.89	41.89	2.891e5	35.77	35.77	5.853e5	42.26	42.26	1.994e5	2.876e5	6.930e4	5.044e5	5.987e5	3.860e5	2.450e4	1.149e5	6.906e4	1.288e5	1.254e5	2.510e5	2.040e5	9.509e4	2.263e5	2.793e5	4.548e5	5.424e5
PRT	Q6XLQ8	Calumenin OS=Mus musculus OX=10090 GN=Calu PE=1 SV=1	null	null	Mouse_09-2020	null	[MS,MS:1001208,SEQUEST,]	9.48	6.471	null	null	0.04	4.844e4	41.47	41.47	5.734e4	57.55	57.55	3.320e4	78.09	78.09	2.329e4	8.065e3	null	4.270e4	4.816e4	4.410e4	9.153e3	1.511e4	1.209e4	4.099e4	6.483e4	5.271e4	1.704e4	1.100e4	1.234e4	2.811e4	1.284e4	7.762e4
PRT	Q9DCV4	Regulator of microtubule dynamics protein 1 OS=Mus musculus OX=10090 GN=Rmdn1 PE=1 SV=2	null	null	Mouse_09-2020	null	[MS,MS:1001208,SEQUEST,]	8.04	5.380	null	null	0.05	2.292e4	52.07	52.07	2.886e4	66.42	66.42	2.393e4	67.84	67.84	1.667e4	1.023e4	3.968e3	1.365e4	1.079e4	5.630e4	1.027e4	2.629e4	1.099e4	9.265e3	4.301e3	1.556e4	6.147e3	2.319e4	9.543e3	2.299e4	1.288e4	1.167e4
PRT	Q8C804	Spindle and centriole-associated protein 1 OS=Mus musculus OX=10090 GN=Spice1 PE=1 SV=2	null	null	Mouse_09-2020	null	[MS,MS:1001208,SEQUEST,]	0.00	1.068	null	null	0.03	4.668e4	45.13	45.13	5.890e4	33.67	33.67	3.611e4	79.78	79.78	3.555e4	1.635e4	8.811e3	3.329e4	3.076e4	1.115e5	6.336e3	2.436e4	1.636e4	2.232e4	null	4.389e4	7.321e3	3.502e4	5.334e3	9.231e4	3.362e4	1.188e4
PRT	Q61029	Lamina-associated polypeptide 2, isoforms beta/delta/epsilon/gamma OS=Mus musculus OX=10090 GN=Tmpo PE=1 SV=4	null	null	Mouse_09-2020	null	[MS,MS:1001208,SEQUEST,]	6.81	5.184	null	null	0.03	4.802e4	21.52	21.52	6.193e4	33.78	33.78	5.135e4	29.20	29.20	2.324e4	1.563e4	1.121e4	3.613e4	3.430e4	2.951e4	8.261e3	2.541e4	1.740e4	2.586e4	4.425e4	4.173e4	1.751e4	1.021e4	2.028e4	2.867e4	3.377e4	4.072e4
PRT	Q9JKV1	Proteasomal ubiquitin receptor ADRM1 OS=Mus musculus OX=10090 GN=Adrm1 PE=1 SV=2	null	null	Mouse_09-2020	null	[MS,MS:1001208,SEQUEST,]	6.69	3.270	null	null	0.04	8.362e4	19.72	19.72	8.562e4	43.84	43.84	6.599e4	41.51	41.51	3.865e4	3.019e4	1.917e4	6.147e4	7.799e4	8.614e4	1.893e4	2.606e4	2.075e4	5.587e4	8.573e4	6.846e4	1.522e4	1.654e4	3.068e4	4.868e4	4.982e4	7.751e4
PRT	C5NSA7	Tryptophan 2,3-dioxygenase OS=Mus musculus OX=10090 GN=Tdo2 PE=1 SV=1	null	null	Mouse_09-2020	null	[MS,MS:1001208,SEQUEST,]	5.71	3.991	null	null	0.03	3.000e4	10.30	10.30	4.700e4	29.19	29.19	4.372e4	30.27	30.27	1.240e4	1.197e4	5.811e3	2.530e4	1.786e4	3.408e4	6.517e3	1.452e4	1.257e4	2.643e4	2.233e4	3.945e4	7.965e3	1.112e4	1.957e4	5.343e4	2.401e4	2.674e4
PRT	A3KGL9	Non-histone chromosomal protein HMG-17 OS=Mus musculus OX=10090 GN=Hmgn2 PE=1 SV=1	null	null	Mouse_09-2020	null	[MS,MS:1001208,SEQUEST,]	0.00	3.499	null	null	0.16	6.238e4	69.31	69.31	1.993e4	50.00	50.00	4.350e4	15.05	15.05	2.656e4	3.254e4	2.903e4	3.129e4	4.373e4	6.564e3	2.345e3	3.077e3	8.277e3	1.032e4	7.439e3	2.058e4	1.705e4	1.222e4	1.748e4	2.827e4	2.324e4	2.916e4
PRT	Q60949	TBC1 domain family member 1 OS=Mus musculus OX=10090 GN=Tbc1d1 PE=1 SV=3	null	null	Mouse_09-2020	null	[MS,MS:1001208,SEQUEST,]	0.00	1.237	null	null	0.00	1.517e5	53.85	53.85	3.864e4	34.66	34.66	6.582e4	50.72	50.72	6.411e4	6.757e4	5.122e4	4.517e4	1.070e5	5.573e4	1.123e4	1.289e4	1.965e4	1.456e4	1.325e4	3.616e4	5.418e4	2.971e4	2.231e4	5.795e4	3.592e4	2.724e4
PRT	Q9EQK5	Major vault protein OS=Mus musculus OX=10090 GN=Mvp PE=1 SV=4	null	null	Mouse_09-2020	null	[MS,MS:1001208,SEQUEST,]	7.69	3.320	null	null	0.01	1.066e5	70.33	70.33	1.746e5	75.10	75.10	1.332e5	54.82	54.82	5.286e4	3.987e4	1.212e4	9.027e4	1.498e5	1.457e4	5.547e3	3.147e4	3.764e4	1.094e5	1.963e5	1.569e5	2.446e4	3.095e4	6.749e4	9.019e4	1.253e5	1.831e5
PRT	Q7M739	Nucleoprotein TPR OS=Mus musculus OX=10090 GN=Tpr PE=1 SV=1	null	null	Mouse_09-2020	null	[MS,MS:1001208,SEQUEST,]	0.00	1.312	null	null	0.01	5.392e4	54.79	54.79	6.278e4	53.44	53.44	5.557e4	41.64	41.64	2.168e4	1.632e4	2.030e3	5.433e4	6.185e4	6.451e4	null	9.707e3	7.405e3	3.680e4	4.296e4	4.378e4	1.001e4	1.549e4	8.715e3	6.252e4	3.803e4	3.910e4
PRT	Q91X44	Glucokinase regulatory protein OS=Mus musculus OX=10090 GN=Gckr PE=1 SV=3	null	null	Mouse_09-2020	null	[MS,MS:1001208,SEQUEST,]	4.42	1.847	null	null	0.02	4.101e4	35.93	35.93	6.627e4	47.40	47.40	5.821e4	38.06	38.06	1.362e4	2.370e4	1.152e4	2.601e4	3.039e4	2.565e4	null	null	null	1.975e4	4.296e4	null	1.739e4	1.582e4	2.626e4	1.960e4	4.669e4	4.418e4
PRT	D3YTT4	Isobutyryl-CoA dehydrogenase, mitochondrial OS=Mus musculus OX=10090 GN=Acad8 PE=1 SV=1	null	null	Mouse_09-2020	null	[MS,MS:1001208,SEQUEST,]	3.02	4.370	null	null	0.03	1.538e5	29.92	29.92	1.031e5	38.43	38.43	1.059e5	20.70	20.70	8.416e4	5.876e4	4.045e4	6.346e4	6.610e4	1.553e5	3.432e4	4.859e4	5.180e4	3.178e4	3.902e4	5.343e4	4.191e4	4.321e4	3.607e4	8.024e4	4.376e4	7.561e4
PRT	Q9DCF9	Translocon-associated protein subunit gamma OS=Mus musculus OX=10090 GN=Ssr3 PE=1 SV=1	null	null	Mouse_09-2020	null	[MS,MS:1001208,SEQUEST,]	9.61	5.829	null	null	0.08	5.595e4	30.38	30.38	4.052e4	80.49	80.49	3.780e4	70.03	70.03	1.817e4	2.232e4	null	4.733e4	1.750e4	5.595e4	1.297e4	3.522e4	2.706e4	1.847e3	7.835e3	2.430e4	2.486e4	3.017e4	5.183e3	3.861e4	9.498e3	1.986e4
PRT	Q3UIU2	NADH dehydrogenase [ubiquinone] 1 beta subcomplex subunit 6 OS=Mus musculus OX=10090 GN=Ndufb6 PE=1 SV=3	null	null	Mouse_09-2020	null	[MS,MS:1001208,SEQUEST,]	5.87	6.363	null	null	0.13	1.591e5	47.63	47.63	1.655e5	27.24	27.24	1.128e5	23.83	23.83	7.595e4	2.828e4	6.220e3	1.375e5	9.950e4	1.676e5	5.724e4	9.397e4	4.063e4	6.252e4	8.467e4	9.582e4	3.888e4	2.689e4	4.554e4	5.348e4	6.823e4	6.904e4
PRT	Q91YR1	Twinfilin-1 OS=Mus musculus OX=10090 GN=Twf1 PE=1 SV=2	null	null	Mouse_09-2020	null	[MS,MS:1001208,SEQUEST,]	1.78	2.290	null	null	0.04	3.265e4	30.35	30.35	2.726e4	32.86	32.86	3.413e4	25.31	25.31	1.380e4	1.463e4	8.923e3	1.641e4	2.304e4	2.064e4	4.627e3	8.514e3	7.659e3	1.502e4	2.038e4	1.880e4	1.206e4	8.353e3	1.302e4	1.497e4	1.965e4	2.292e4
PRT	Q9DBE9	pre-rRNA 2'-O-ribose RNA methyltransferase FTSJ3 OS=Mus musculus OX=10090 GN=Ftsj3 PE=1 SV=1	null	null	Mouse_09-2020	null	[MS,MS:1001208,SEQUEST,]	0.00	1.959	null	null	0.01	1.137e5	54.99	54.99	5.555e4	39.11	39.11	8.285e4	85.29	85.29	6.559e4	null	3.837e4	3.106e4	5.878e4	null	9.023e3	1.726e4	2.793e4	2.786e4	2.141e4	4.393e4	6.818e4	null	3.244e4	1.479e4	1.377e5	2.728e4
PRT	E9Q6A2	Serpin peptidase inhibitor, clade E (nexin, plasminogen activator inhibitor type 1), member 3 OS=Mus musculus OX=10090 GN=Serpine3 PE=3 SV=1	null	null	Mouse_09-2020	null	[MS,MS:1001208,SEQUEST,]	6.87	1.414	null	null	0.03	1.150e6	47.53	47.53	5.702e5	52.68	52.68	5.721e5	29.48	29.48	6.600e5	4.611e5	3.300e5	6.398e5	6.869e5	1.890e5	1.016e5	4.671e5	2.659e5	1.885e5	1.999e5	5.081e5	3.408e5	2.315e5	2.103e5	4.920e5	2.552e5	3.570e5
PRT	Q69ZR9	Protein TASOR OS=Mus musculus OX=10090 GN=Tasor PE=1 SV=2	null	null	Mouse_09-2020	null	[MS,MS:1001208,SEQUEST,]	0.00	1.583	null	null	0.01	3.745e4	65.18	65.18	1.340e4	67.73	67.73	1.670e4	48.50	48.50	1.133e4	2.295e4	1.906e4	1.657e4	3.899e4	1.897e4	5.817e3	7.370e3	7.236e3	1.769e3	1.982e3	5.989e3	1.124e4	6.132e3	8.377e3	7.396e3	7.992e3	6.867e3
PRT	A0A0R4J039	Histidine-rich glycoprotein OS=Mus musculus OX=10090 GN=Hrg PE=1 SV=1	null	null	Mouse_09-2020	null	[MS,MS:1001208,SEQUEST,]	4.02	3.496	null	null	0.03	5.139e4	34.63	34.63	6.674e4	32.49	32.49	5.543e4	15.29	15.29	2.675e4	2.154e4	1.703e4	2.757e4	2.187e4	4.747e4	1.204e4	1.776e4	1.824e4	4.111e4	3.102e4	6.828e4	2.277e4	2.099e4	2.367e4	4.113e4	2.787e4	2.993e4
PRT	H3BJN3	Protein CASP OS=Mus musculus OX=10090 GN=Cux1 PE=1 SV=1	null	null	Mouse_09-2020	null	[MS,MS:1001208,SEQUEST,]	0.00	1.456	null	null	0.01	1.000e5	43.66	43.66	1.417e5	24.20	24.20	1.189e5	34.60	34.60	5.789e4	3.857e4	null	3.339e4	4.136e4	1.497e5	4.008e4	4.856e4	4.693e4	7.809e4	3.922e4	9.043e4	3.990e4	6.775e4	3.116e4	1.352e5	6.687e4	6.694e4
PRT	Q8BMF8	Gliomedin OS=Mus musculus OX=10090 GN=Gldn PE=1 SV=1	null	null	Mouse_09-2020	null	[MS,MS:1001208,SEQUEST,]	0.00	1.373	null	null	0.02	1.955e5	64.19	64.19	4.559e4	36.25	36.25	4.662e4	97.76	97.76	1.019e5	8.915e4	8.565e4	1.913e4	9.331e4	1.803e5	1.806e4	1.304e4	1.660e4	1.316e4	1.182e4	3.917e4	8.201e4	7.118e4	1.919e4	3.885e4	1.531e4	1.868e4
PRT	O89113	Immediate early response gene 5 protein OS=Mus musculus OX=10090 GN=Ier5 PE=2 SV=1	null	null	Mouse_09-2020	null	[MS,MS:1001208,SEQUEST,]	0.00	1.413	null	null	0.03	null	null	null	5.630e3	29.55	29.55	1.903e5	null	null	null	null	null	null	null	null	null	null	null	1.924e3	null	4.854e3	null	null	null	1.667e5	null	null
PRT	P43027	Growth/differentiation factor 5 OS=Mus musculus OX=10090 GN=Gdf5 PE=1 SV=2	null	null	Mouse_09-2020	null	[MS,MS:1001208,SEQUEST,]	0.00	1.294	null	null	0.02	5.358e4	48.37	48.37	1.568e4	43.95	43.95	3.384e4	33.73	33.73	2.533e4	2.637e4	1.407e4	2.529e4	3.382e4	9.091e3	4.930e3	5.910e3	8.928e3	5.482e3	4.731e3	1.022e4	1.409e4	1.236e4	1.221e4	1.591e4	2.013e4	1.082e4
PRT	Q78IK2	ATP synthase membrane subunit DAPIT, mitochondrial OS=Mus musculus OX=10090 GN=Atp5md PE=1 SV=1	null	null	Mouse_09-2020	null	[MS,MS:1001208,SEQUEST,]	0.00	1.580	null	null	0.14	5.494e4	76.40	76.40	2.060e4	53.62	53.62	3.174e4	64.07	64.07	2.130e4	3.058e4	3.255e4	1.388e4	4.230e4	3.277e4	7.858e3	9.508e3	1.135e4	6.646e3	4.053e3	9.040e3	2.988e4	1.481e4	1.085e4	1.335e4	1.994e4	1.552e4
PRT	A0A5F8MQC8	Very-long-chain enoyl-CoA reductase OS=Mus musculus OX=10090 GN=Tecr PE=1 SV=1	null	null	Mouse_09-2020	null	[MS,MS:1001208,SEQUEST,]	0.00	1.582	null	null	0.03	6.376e4	20.77	20.77	8.186e4	24.19	24.19	6.734e4	26.38	26.38	3.006e4	1.606e4	9.404e3	5.570e4	4.035e4	6.622e4	2.134e4	2.445e4	2.136e4	3.650e4	5.909e4	6.348e4	2.482e4	1.281e4	2.227e4	5.510e4	4.672e4	5.274e4
PRT	K4DI63	Protein CREG1 OS=Mus musculus OX=10090 GN=Creg1 PE=1 SV=1	null	null	Mouse_09-2020	null	[MS,MS:1001208,SEQUEST,]	5.29	6.762	null	null	0.13	2.351e5	40.57	40.57	3.662e4	73.96	73.96	1.599e5	93.02	93.02	1.226e5	9.199e4	1.827e4	2.463e5	1.438e5	1.305e5	1.090e4	1.290e4	3.004e4	null	8.756e3	2.276e4	1.134e5	2.224e4	2.785e5	9.931e4	9.388e4	9.143e4
PRT	P49935	Pro-cathepsin H OS=Mus musculus OX=10090 GN=Ctsh PE=1 SV=2	null	null	Mouse_09-2020	null	[MS,MS:1001208,SEQUEST,]	7.99	6.667	null	null	0.05	1.300e4	136.97	136.97	2.519e4	65.07	65.07	2.897e4	42.28	42.28	8.514e3	4.696e3	1.884e3	9.498e3	8.356e3	1.119e5	7.613e3	2.365e4	6.373e3	2.128e4	3.653e3	1.589e4	null	1.273e4	null	3.063e4	1.316e4	8.112e3
PRT	Q6A0A9	Constitutive coactivator of PPAR-gamma-like protein 1 OS=Mus musculus OX=10090 GN=FAM120A PE=1 SV=2	null	null	Mouse_09-2020	null	[MS,MS:1001208,SEQUEST,]	1.96	4.080	null	null	0.01	2.686e4	8.66	8.66	2.895e4	33.63	33.63	2.544e4	29.00	29.00	1.149e4	1.036e4	null	2.080e4	1.777e4	2.353e4	6.455e3	9.863e3	6.807e3	1.755e4	2.368e4	2.088e4	8.581e3	6.638e3	9.903e3	2.241e4	1.656e4	2.707e4
PRT	Q8K273	Membrane magnesium transporter 1 OS=Mus musculus OX=10090 GN=Mmgt1 PE=1 SV=1	null	null	Mouse_09-2020	null	[MS,MS:1001208,SEQUEST,]	6.51	5.071	null	null	0.18	2.456e4	16.80	16.80	2.243e4	20.56	20.56	2.267e4	30.31	30.31	1.489e4	9.907e3	5.656e3	1.718e4	1.188e4	2.348e4	5.825e3	7.535e3	4.499e3	1.129e4	1.365e4	1.641e4	5.180e3	1.040e4	7.747e3	2.039e4	1.211e4	2.090e4
PRT	Q8BFW7	Lipoma-preferred partner homolog OS=Mus musculus OX=10090 GN=Lpp PE=1 SV=1	null	null	Mouse_09-2020	null	[MS,MS:1001208,SEQUEST,]	6.93	5.378	null	null	0.04	1.854e4	37.89	37.89	3.126e4	36.12	36.12	2.239e4	15.59	15.59	null	null	null	1.404e4	2.080e4	1.791e4	5.929e3	9.239e3	8.264e3	2.151e4	2.366e4	2.292e4	5.934e3	null	9.421e3	1.723e4	1.228e4	1.576e4
PRT	A0A1Y7VN70	Glutaredoxin-related protein 5, mitochondrial OS=Mus musculus OX=10090 GN=Glrx5 PE=1 SV=1	null	null	Mouse_09-2020	null	[MS,MS:1001208,SEQUEST,]	6.96	5.044	null	null	0.12	2.694e4	52.21	52.21	9.849e3	13.89	13.89	1.901e4	67.21	67.21	1.296e4	8.007e3	5.445e3	7.971e3	null	4.880e4	null	null	3.020e3	null	4.083e3	null	null	1.246e4	4.911e3	2.525e4	3.860e3	null
PRT	P59999	Actin-related protein 2/3 complex subunit 4 OS=Mus musculus OX=10090 GN=Arpc4 PE=1 SV=3	null	null	Mouse_09-2020	null	[MS,MS:1001208,SEQUEST,]	5.60	3.285	null	null	0.07	4.467e4	73.31	73.31	5.708e4	63.46	63.46	3.108e4	86.37	86.37	4.423e4	1.478e4	1.044e4	1.722e4	7.650e3	1.169e5	2.805e4	3.348e4	1.080e4	null	4.657e3	3.981e4	1.757e4	4.029e4	7.376e3	7.032e4	1.038e4	8.560e3
PRT	O35136	Neural cell adhesion molecule 2 OS=Mus musculus OX=10090 GN=Ncam2 PE=1 SV=1	null	null	Mouse_09-2020	null	[MS,MS:1001208,SEQUEST,]	0.00	1.104	null	null	0.01	2.456e5	82.31	82.31	9.185e4	52.83	52.83	2.083e5	38.40	38.40	8.291e4	1.350e5	1.549e5	9.567e4	2.469e5	6.734e4	3.564e4	3.647e4	5.232e4	3.170e4	1.423e4	5.685e4	1.217e5	7.118e4	5.912e4	1.305e5	1.142e5	null
PRT	A0A0G2JE65	Neurexin-1 (Fragment) OS=Mus musculus OX=10090 GN=Nrxn1 PE=1 SV=1	null	null	Mouse_09-2020	null	[MS,MS:1001208,SEQUEST,]	0.00	1.594	null	null	0.04	3.656e5	81.36	81.36	9.593e4	35.07	35.07	2.369e5	44.62	44.62	1.359e5	1.824e5	1.952e5	1.103e5	3.502e5	4.290e4	2.114e4	2.971e4	4.773e4	4.610e4	3.412e4	8.848e4	1.499e5	1.049e5	8.718e4	8.931e4	1.382e5	1.219e5
PRT	G3UZH1	Xylosyltransferase 2 (Fragment) OS=Mus musculus OX=10090 GN=Xylt2 PE=1 SV=8	null	null	Mouse_09-2020	null	[MS,MS:1001208,SEQUEST,]	0.00	1.194	null	null	0.14	1.748e5	55.29	55.29	5.158e4	35.88	35.88	9.297e4	57.44	57.44	8.061e4	7.025e4	8.379e4	7.378e4	1.834e5	1.349e5	null	1.263e4	1.770e4	2.179e4	1.685e4	5.708e4	8.143e4	4.829e4	3.168e4	7.787e4	5.332e4	2.964e4
PRT	Q9CQM5	Thioredoxin domain-containing protein 17 OS=Mus musculus OX=10090 GN=Txndc17 PE=1 SV=1	null	null	Mouse_09-2020	null	[MS,MS:1001208,SEQUEST,]	3.55	3.164	null	null	0.08	7.229e4	23.00	23.00	1.054e5	32.32	32.32	9.437e4	21.70	21.70	2.691e4	3.229e4	1.651e4	6.099e4	2.841e4	6.489e4	4.073e4	3.742e4	4.117e4	2.497e4	4.784e4	5.921e4	3.392e4	2.894e4	4.256e4	1.042e5	4.161e4	3.984e4
PRT	P70195	Proteasome subunit beta type-7 OS=Mus musculus OX=10090 GN=Psmb7 PE=1 SV=1	null	null	Mouse_09-2020	null	[MS,MS:1001208,SEQUEST,]	6.97	5.016	null	null	0.07	2.422e4	116.07	116.07	6.813e3	58.14	58.14	1.317e4	65.35	65.35	null	2.977e4	null	5.755e3	null	null	null	2.205e3	4.563e3	null	3.117e3	null	4.533e3	1.118e4	6.236e3	6.246e3	6.211e3	null
PRT	Q9JIZ0	Probable N-acetyltransferase CML1 OS=Mus musculus OX=10090 GN=Cml1 PE=1 SV=1	null	null	Mouse_09-2020	null	[MS,MS:1001208,SEQUEST,]	3.94	2.418	null	null	0.04	1.333e5	30.23	30.23	1.852e5	21.30	21.30	1.280e5	34.05	34.05	6.316e4	7.021e4	4.414e4	7.310e4	8.398e4	1.240e5	4.575e4	7.243e4	5.664e4	8.212e4	8.070e4	7.395e4	4.452e4	4.056e4	4.669e4	4.898e4	9.335e4	1.110e5
PRT	Q61390	T-complex protein 1 subunit zeta-2 OS=Mus musculus OX=10090 GN=Cct6b PE=1 SV=4	null	null	Mouse_09-2020	null	[MS,MS:1001208,SEQUEST,]	3.87	3.876	null	null	0.04	3.431e4	15.45	15.45	2.766e4	56.55	56.55	3.423e4	38.47	38.47	1.535e4	1.352e4	5.093e3	3.092e4	2.085e4	3.755e4	2.979e3	null	7.349e3	1.169e4	2.777e4	2.519e4	5.188e3	1.162e4	1.191e4	2.829e4	3.085e4	2.569e4
PRT	Q99K46	Ubiquitin carboxyl-terminal hydrolase 11 OS=Mus musculus OX=10090 GN=Usp11 PE=1 SV=4	null	null	Mouse_09-2020	null	[MS,MS:1001208,SEQUEST,]	4.55	3.841	null	null	0.01	4.674e4	58.52	58.52	7.648e4	70.62	70.62	7.122e4	48.54	48.54	2.248e4	2.724e4	1.088e4	1.030e4	null	1.954e4	4.571e4	4.792e4	5.195e4	1.791e4	1.248e4	2.999e4	3.186e4	4.084e4	2.145e4	null	2.334e4	null
PRT	Q9DBW0	Cytochrome P450 4V2 OS=Mus musculus OX=10090 GN=Cyp4v2 PE=1 SV=1	null	null	Mouse_09-2020	null	[MS,MS:1001208,SEQUEST,]	0.00	1.872	null	null	0.02	7.342e4	28.07	28.07	8.240e4	38.58	38.58	8.896e4	40.08	40.08	4.551e4	2.149e4	1.392e4	5.875e4	3.438e4	1.094e5	1.946e4	2.726e4	3.163e4	3.708e4	1.896e4	9.659e4	2.987e4	3.920e4	1.738e4	9.553e4	5.000e4	2.570e4
PRT	Q9CQU0	Thioredoxin domain-containing protein 12 OS=Mus musculus OX=10090 GN=Txndc12 PE=1 SV=1	null	null	Mouse_09-2020	null	[MS,MS:1001208,SEQUEST,]	4.76	4.200	null	null	0.09	2.291e4	36.72	36.72	2.976e4	35.72	35.72	2.059e4	36.71	36.71	8.697e3	null	3.238e3	1.735e4	2.377e4	2.297e4	3.913e3	8.906e3	9.196e3	1.712e4	2.020e4	1.865e4	null	2.558e3	7.179e3	1.804e4	1.348e4	1.605e4
PRT	Q8BLF1	Neutral cholesterol ester hydrolase 1 OS=Mus musculus OX=10090 GN=Nceh1 PE=1 SV=1	null	null	Mouse_09-2020	null	[MS,MS:1001208,SEQUEST,]	2.24	3.280	null	null	0.03	4.390e4	17.07	17.07	4.626e4	39.67	39.67	3.223e4	29.41	29.41	2.062e4	1.591e4	1.060e4	3.404e4	2.971e4	3.087e4	7.432e3	1.382e4	7.726e3	2.420e4	3.378e4	3.803e4	1.200e4	6.690e3	1.262e4	2.699e4	null	2.952e4
PRT	Q91VT4	Carbonyl reductase family member 4 OS=Mus musculus OX=10090 GN=Cbr4 PE=1 SV=2	null	null	Mouse_09-2020	null	[MS,MS:1001208,SEQUEST,]	5.97	4.118	null	null	0.05	8.177e4	68.50	68.50	9.291e4	38.14	38.14	5.317e4	65.30	65.30	2.318e4	null	null	null	null	1.387e5	2.745e4	3.708e4	null	1.546e4	null	6.037e4	null	null	null	7.677e4	1.769e4	null
PRT	Q9CQL1	Protein mago nashi homolog 2 OS=Mus musculus OX=10090 GN=Magohb PE=2 SV=1	null	null	Mouse_09-2020	null	[MS,MS:1001208,SEQUEST,]	0.00	1.173	null	null	0.07	null	null	null	8.768e5	54.90	54.90	null	null	null	null	null	null	null	null	null	5.574e5	3.368e5	1.915e5	null	null	5.609e5	null	null	null	null	null	null
PRT	Q8VGE3	Olfactory receptor OS=Mus musculus OX=10090 GN=Olfr160 PE=2 SV=1	null	null	Mouse_09-2020	null	[MS,MS:1001208,SEQUEST,]	0.00	2.283	null	null	0.03	1.240e5	124.94	124.94	1.801e4	39.97	39.97	1.202e5	69.45	69.45	4.414e4	6.514e4	1.379e5	3.070e4	1.040e5	3.109e4	6.085e3	null	9.054e3	7.608e3	5.724e3	1.007e4	7.538e4	3.924e4	4.620e4	1.306e4	6.808e4	2.135e4
PRT	Q9Z2Y8	Pyridoxal phosphate homeostasis protein OS=Mus musculus OX=10090 GN=Plpbp PE=1 SV=1	null	null	Mouse_09-2020	null	[MS,MS:1001208,SEQUEST,]	5.13	5.496	null	null	0.05	2.789e4	17.83	17.83	3.444e4	31.88	31.88	3.557e4	8.70	8.70	1.150e4	1.164e4	null	1.448e4	1.731e4	2.985e4	3.959e3	1.189e4	8.123e3	1.928e4	1.647e4	2.451e4	null	1.291e4	1.336e4	3.608e4	1.950e4	2.148e4
PRT	Q91YP0	L-2-hydroxyglutarate dehydrogenase, mitochondrial OS=Mus musculus OX=10090 GN=L2hgdh PE=1 SV=1	null	null	Mouse_09-2020	null	[MS,MS:1001208,SEQUEST,]	4.04	4.889	null	null	0.03	3.798e4	19.65	19.65	3.112e4	33.92	33.92	3.374e4	8.60	8.60	1.334e4	null	7.611e3	2.933e4	2.685e4	2.811e4	7.963e3	1.098e4	8.635e3	2.344e4	2.417e4	1.893e4	1.042e4	1.121e4	1.292e4	2.636e4	1.892e4	2.294e4
PRT	P51658	Estradiol 17-beta-dehydrogenase 2 OS=Mus musculus OX=10090 GN=Hsd17b2 PE=1 SV=2	null	null	Mouse_09-2020	null	[MS,MS:1001208,SEQUEST,]	2.93	3.863	null	null	0.04	7.554e4	52.30	52.30	8.195e4	27.87	27.87	5.839e4	47.80	47.80	2.936e4	3.864e4	1.873e4	1.907e4	1.983e4	1.132e5	3.578e4	4.310e4	2.275e4	3.462e4	null	4.855e4	2.178e4	3.543e4	2.110e4	3.722e4	5.347e4	1.816e4
PRT	D3YU75	Translationally-controlled tumor protein OS=Mus musculus OX=10090 GN=Tpt1 PE=1 SV=1	null	null	Mouse_09-2020	null	[MS,MS:1001208,SEQUEST,]	10.31	7.997	null	null	0.09	2.417e5	46.59	46.59	2.368e5	24.90	24.90	2.443e5	32.42	32.42	1.458e5	1.252e5	9.658e4	1.155e5	1.196e5	1.673e5	6.503e4	9.834e4	8.710e4	1.002e5	1.058e5	9.530e4	1.446e5	7.826e4	7.845e4	null	1.205e5	2.060e5
PRT	Q62189	U1 small nuclear ribonucleoprotein A OS=Mus musculus OX=10090 GN=Snrpa PE=1 SV=3	null	null	Mouse_09-2020	null	[MS,MS:1001208,SEQUEST,]	8.41	5.484	null	null	0.10	2.657e4	35.58	35.58	2.419e4	38.58	38.58	2.140e4	39.38	39.38	1.168e4	1.025e4	null	2.766e4	2.155e4	1.254e4	null	8.524e3	4.022e3	1.169e4	1.764e4	1.222e4	7.115e3	5.362e3	5.017e3	1.941e4	1.218e4	2.348e4
PRT	Q920A5	Retinoid-inducible serine carboxypeptidase OS=Mus musculus OX=10090 GN=Scpep1 PE=1 SV=2	null	null	Mouse_09-2020	null	[MS,MS:1001208,SEQUEST,]	2.51	2.756	null	null	0.03	2.685e4	32.20	32.20	2.361e4	21.36	21.36	2.606e4	62.85	62.85	1.449e4	8.739e3	3.912e3	2.347e4	1.485e4	4.539e4	6.287e3	1.120e4	5.631e3	8.492e3	1.117e4	2.227e4	9.995e3	7.493e3	6.396e3	1.282e4	2.169e4	4.186e4
PRT	E9PYI8	Ubiquitin carboxyl-terminal hydrolase OS=Mus musculus OX=10090 GN=Usp14 PE=1 SV=1	null	null	Mouse_09-2020	null	[MS,MS:1001208,SEQUEST,]	8.88	8.202	null	null	0.04	2.704e4	111.81	111.81	4.313e4	54.24	54.24	8.636e4	74.41	74.41	3.275e3	3.574e4	4.396e3	1.430e5	1.678e4	null	null	2.390e4	null	1.358e4	7.424e3	4.037e4	null	null	3.591e4	7.566e4	4.860e3	null
PRT	D3YW97	Ubiquitin-fold modifier 1 OS=Mus musculus OX=10090 GN=Ufm1 PE=1 SV=1	null	null	Mouse_09-2020	null	[MS,MS:1001208,SEQUEST,]	4.23	3.566	null	null	0.18	4.634e4	24.54	24.54	5.619e4	37.56	37.56	5.256e4	27.64	27.64	2.876e4	2.317e4	6.423e3	3.540e4	2.288e4	4.594e4	4.155e3	1.386e4	1.504e4	2.550e4	2.804e4	4.067e4	1.255e4	2.343e4	1.766e4	3.611e4	3.358e4	4.023e4
PRT	O08997	Copper transport protein ATOX1 OS=Mus musculus OX=10090 GN=Atox1 PE=1 SV=1	null	null	Mouse_09-2020	null	[MS,MS:1001208,SEQUEST,]	10.13	7.872	null	null	0.21	1.764e5	24.63	24.63	1.584e5	38.24	38.24	1.880e5	49.51	49.51	8.395e4	9.397e4	3.056e4	1.294e5	1.106e5	2.770e5	1.753e4	5.951e4	4.129e4	8.248e4	1.149e5	1.014e5	6.136e4	4.772e4	7.763e4	9.939e4	1.148e5	2.506e5
PRT	A0A0R4J107	Acyl-peptide hydrolase (Fragment) OS=Mus musculus OX=10090 GN=Apeh PE=1 SV=1	null	null	Mouse_09-2020	null	[MS,MS:1001208,SEQUEST,]	7.05	5.559	null	null	0.02	2.686e4	14.35	14.35	4.499e4	28.63	28.63	3.217e4	20.14	20.14	1.280e4	null	6.104e3	2.096e4	1.667e4	2.017e4	6.006e3	1.570e4	1.327e4	2.551e4	2.078e4	2.923e4	8.645e3	1.344e4	1.177e4	2.536e4	1.887e4	2.499e4
PRT	E9PY26	Bleomycin hydrolase (Fragment) OS=Mus musculus OX=10090 GN=Blmh PE=1 SV=1	null	null	Mouse_09-2020	null	[MS,MS:1001208,SEQUEST,]	7.86	5.838	null	null	0.08	4.233e4	37.27	37.27	4.469e4	65.95	65.95	3.918e4	50.58	50.58	1.978e4	1.680e4	5.374e3	4.454e4	3.476e4	2.040e4	2.884e3	8.356e3	9.142e3	2.564e4	4.338e4	5.459e4	7.420e3	6.439e3	1.465e4	3.593e4	3.623e4	4.373e4
PRT	G3X8R8	Myocardin-related transcription factor B OS=Mus musculus OX=10090 GN=Mrtfb PE=1 SV=1	null	null	Mouse_09-2020	null	[MS,MS:1001208,SEQUEST,]	0.00	1.118	null	null	0.01	1.396e5	72.24	72.24	3.262e4	67.59	67.59	9.155e4	48.69	48.69	6.850e4	8.000e4	7.665e4	4.138e4	8.493e4	7.002e4	1.480e4	1.474e4	2.382e4	9.745e3	4.749e3	1.773e4	4.774e4	3.775e4	2.889e4	4.043e4	6.227e4	2.056e4
PRT	P01872	Immunoglobulin heavy constant mu OS=Mus musculus OX=10090 GN=Ighm PE=1 SV=2	null	null	Mouse_09-2020	null	[MS,MS:1001208,SEQUEST,]	4.60	4.641	null	null	0.03	1.996e4	56.16	56.16	5.366e4	77.32	77.32	4.567e4	47.51	47.51	9.596e3	1.551e3	2.016e3	2.019e4	null	2.279e4	1.063e4	4.848e4	2.253e4	6.221e3	7.946e3	5.200e4	null	6.961e3	1.788e4	5.500e4	null	null
PRT	Q8K4R9	Disks large-associated protein 5 OS=Mus musculus OX=10090 GN=Dlgap5 PE=1 SV=2	null	null	Mouse_09-2020	null	[MS,MS:1001208,SEQUEST,]	0.00	1.401	null	null	0.04	2.125e4	115.19	115.19	3.478e3	null	null	5.384e3	76.30	76.30	null	2.563e4	null	null	null	6.793e3	null	null	null	1.469e3	null	null	1.853e3	4.180e3	null	1.595e3	3.223e3	1.695e3
PRT	Q8VC97	Beta-ureidopropionase OS=Mus musculus OX=10090 GN=Upb1 PE=1 SV=1	null	null	Mouse_09-2020	null	[MS,MS:1001208,SEQUEST,]	6.54	4.230	null	null	0.07	1.750e4	25.02	25.02	1.266e4	93.94	93.94	2.483e4	54.32	54.32	7.577e3	6.084e3	2.345e3	1.507e4	1.533e4	1.942e4	null	2.924e3	1.996e3	2.023e4	6.468e3	8.829e3	null	5.097e3	6.140e3	2.327e4	1.361e4	3.151e4
PRT	Q9D0R2	Threonine--tRNA ligase 1, cytoplasmic OS=Mus musculus OX=10090 GN=Tars1 PE=1 SV=2	null	null	Mouse_09-2020	null	[MS,MS:1001208,SEQUEST,]	6.22	3.708	null	null	0.01	1.053e5	15.37	15.37	1.063e5	31.71	31.71	1.207e5	34.28	34.28	4.938e4	4.439e4	2.473e4	5.818e4	6.698e4	9.899e4	2.615e4	3.152e4	3.996e4	5.604e4	2.393e4	8.288e4	7.368e4	3.967e4	4.673e4	1.069e5	5.866e4	5.269e4
PRT	Q99PG2	Opioid growth factor receptor OS=Mus musculus OX=10090 GN=Ogfr PE=1 SV=1	null	null	Mouse_09-2020	null	[MS,MS:1001208,SEQUEST,]	0.00	5.435	null	null	0.02	5.409e4	69.41	69.41	5.461e4	52.74	52.74	4.729e4	44.73	44.73	3.524e4	3.012e4	2.508e4	3.023e4	7.904e3	2.687e4	1.668e4	1.734e4	2.855e4	2.007e4	5.315e3	4.515e4	2.524e4	2.272e4	1.044e4	4.151e4	2.589e4	1.350e4
PRT	Q9DCM0	Persulfide dioxygenase ETHE1, mitochondrial OS=Mus musculus OX=10090 GN=Ethe1 PE=1 SV=2	null	null	Mouse_09-2020	null	[MS,MS:1001208,SEQUEST,]	8.94	6.211	null	null	0.09	2.817e4	64.80	64.80	1.438e4	36.86	36.86	1.141e4	91.61	91.61	1.471e4	1.086e4	null	8.962e3	9.653e3	5.989e4	4.554e3	null	3.472e3	1.062e4	null	8.341e3	3.314e3	1.504e4	4.466e3	1.717e4	null	2.722e3
PRT	Q00PI9	Heterogeneous nuclear ribonucleoprotein U-like protein 2 OS=Mus musculus OX=10090 GN=Hnrnpul2 PE=1 SV=2	null	null	Mouse_09-2020	null	[MS,MS:1001208,SEQUEST,]	6.45	5.449	null	null	0.02	2.563e4	15.20	15.20	3.060e4	31.68	31.68	2.523e4	20.51	20.51	1.134e4	9.979e3	3.957e3	1.941e4	1.874e4	null	null	5.970e3	7.521e3	null	1.719e4	2.412e4	6.460e3	6.676e3	8.535e3	2.638e4	1.630e4	1.788e4
PRT	A0A0A6YVQ7	Protein transport protein Sec61 subunit alpha isoform 2 (Fragment) OS=Mus musculus OX=10090 GN=Sec61a2 PE=1 SV=1	null	null	Mouse_09-2020	null	[MS,MS:1001208,SEQUEST,]	2.47	3.501	null	null	0.08	3.238e5	24.52	24.52	1.309e5	27.47	27.47	8.153e4	25.45	25.45	1.869e5	1.423e5	7.547e4	2.152e5	1.610e5	1.998e5	2.359e4	4.833e4	4.292e4	5.279e4	3.804e4	1.150e5	2.599e4	3.532e4	3.446e4	6.161e4	6.070e4	3.528e4
PRT	Q8VCF0	Mitochondrial antiviral-signaling protein OS=Mus musculus OX=10090 GN=Mavs PE=1 SV=1	null	null	Mouse_09-2020	null	[MS,MS:1001208,SEQUEST,]	6.03	4.979	null	null	0.03	3.278e4	26.00	26.00	4.975e4	28.56	28.56	3.203e4	50.03	50.03	1.474e4	8.577e3	6.695e3	3.729e4	2.221e4	3.216e4	1.034e4	1.979e4	1.224e4	2.659e4	3.576e4	2.963e4	7.554e3	1.127e4	1.467e4	2.555e4	1.594e4	4.605e4
PRT	Q9ERB0	Synaptosomal-associated protein 29 OS=Mus musculus OX=10090 GN=Snap29 PE=1 SV=1	null	null	Mouse_09-2020	null	[MS,MS:1001208,SEQUEST,]	3.77	3.033	null	null	0.04	1.297e4	57.59	57.59	3.978e4	28.59	28.59	1.814e4	46.19	46.19	3.129e3	5.001e3	null	6.901e3	1.702e4	1.417e4	null	1.402e4	1.147e4	1.658e4	2.484e4	1.575e4	2.349e3	4.066e3	9.396e3	1.203e4	1.315e4	1.763e4
PRT	Q99KR7	Peptidyl-prolyl cis-trans isomerase F, mitochondrial OS=Mus musculus OX=10090 GN=Ppif PE=1 SV=1	null	null	Mouse_09-2020	null	[MS,MS:1001208,SEQUEST,]	11.50	7.748	null	null	0.07	5.971e4	37.87	37.87	8.176e4	36.61	36.61	7.224e4	21.62	21.62	2.860e4	2.312e4	1.096e4	5.060e4	7.388e4	4.809e4	6.919e3	2.763e4	2.368e4	3.686e4	3.438e4	7.675e4	1.525e4	2.311e4	3.612e4	6.338e4	3.922e4	4.665e4
PRT	Q91XT4	Protein transport protein Sec16B OS=Mus musculus OX=10090 GN=Sec16b PE=1 SV=3	null	null	Mouse_09-2020	null	[MS,MS:1001208,SEQUEST,]	6.89	5.227	null	null	0.01	5.595e4	105.73	105.73	7.231e4	75.89	75.89	3.889e4	108.49	108.49	5.984e3	6.462e4	7.945e3	1.945e5	4.901e4	7.627e3	1.308e4	3.877e4	5.307e4	1.456e4	7.723e3	8.630e4	2.429e4	6.862e3	9.062e4	1.407e5	4.748e3	9.199e3
PRT	Q6PGH1	Protein BUD31 homolog OS=Mus musculus OX=10090 GN=Bud31 PE=1 SV=2	null	null	Mouse_09-2020	null	[MS,MS:1001208,SEQUEST,]	0.00	1.512	null	null	0.16	null	null	null	null	null	null	null	null	null	null	null	null	null	null	null	null	null	null	null	null	null	null	null	null	null	null	null
PRT	P07361	Alpha-1-acid glycoprotein 2 OS=Mus musculus OX=10090 GN=Orm2 PE=1 SV=1	null	null	Mouse_09-2020	null	[MS,MS:1001208,SEQUEST,]	4.61	3.816	null	null	0.07	1.964e4	49.24	49.24	5.364e4	94.33	94.33	1.853e4	48.35	48.35	7.587e3	null	2.509e3	2.828e4	1.518e4	null	null	null	4.007e3	null	6.632e4	3.741e4	3.685e3	4.765e3	7.256e3	null	1.963e4	1.890e4
PRT	F6RS26	Predicted gene 11639 OS=Mus musculus OX=10090 GN=Gm11639 PE=4 SV=1	null	null	Mouse_09-2020	null	[MS,MS:1001208,SEQUEST,]	0.00	1.342	null	null	0.01	6.934e4	39.47	39.47	5.533e4	67.07	67.07	5.156e4	51.75	51.75	1.967e4	2.455e4	2.443e4	5.250e4	5.274e4	null	6.084e3	1.094e4	1.695e4	3.177e4	6.431e4	3.499e4	1.529e4	7.663e3	3.405e4	1.810e4	3.990e4	3.665e4
PRT	P26883	Peptidyl-prolyl cis-trans isomerase FKBP1A OS=Mus musculus OX=10090 GN=Fkbp1a PE=1 SV=2	null	null	Mouse_09-2020	null	[MS,MS:1001208,SEQUEST,]	0.00	2.750	null	null	0.09	5.561e4	69.21	69.21	3.676e4	42.09	42.09	4.838e4	16.04	16.04	2.334e4	2.629e4	3.109e4	2.346e4	3.954e4	3.262e4	1.284e4	1.365e4	1.862e4	1.474e4	9.664e3	1.808e4	null	null	1.690e4	null	2.973e4	null
PRT	Q99KC8	von Willebrand factor A domain-containing protein 5A OS=Mus musculus OX=10090 GN=Vwa5a PE=1 SV=2	null	null	Mouse_09-2020	null	[MS,MS:1001208,SEQUEST,]	4.14	3.262	null	null	0.01	6.034e4	29.86	29.86	4.590e4	29.80	29.80	3.304e4	47.43	47.43	3.495e4	1.728e4	8.510e3	4.929e4	3.470e4	9.169e4	8.107e3	1.599e4	1.419e4	1.962e4	1.226e4	4.212e4	2.610e4	1.195e4	1.086e4	4.104e4	1.604e4	1.528e4
PRT	Q9DCD0	6-phosphogluconate dehydrogenase, decarboxylating OS=Mus musculus OX=10090 GN=Pgd PE=1 SV=3	null	null	Mouse_09-2020	null	[MS,MS:1001208,SEQUEST,]	1.94	4.400	null	null	0.02	9.423e4	30.10	30.10	7.273e4	21.41	21.41	8.787e4	25.86	25.86	3.556e4	3.613e4	1.899e4	1.175e5	5.127e4	1.341e5	2.002e4	3.816e4	2.632e4	3.010e4	3.089e4	null	3.540e4	2.153e4	2.697e4	1.096e5	4.136e4	6.269e4
PRT	Q9Z0J0	NPC intracellular cholesterol transporter 2 OS=Mus musculus OX=10090 GN=Npc2 PE=1 SV=1	null	null	Mouse_09-2020	null	[MS,MS:1001208,SEQUEST,]	11.90	7.062	null	null	0.12	9.005e4	22.09	22.09	6.208e4	37.81	37.81	6.505e4	23.66	23.66	4.651e4	3.722e4	1.428e4	4.002e4	5.215e4	9.990e4	9.382e3	1.589e4	2.768e4	3.216e4	2.409e4	5.103e4	2.239e4	1.901e4	2.661e4	3.528e4	4.439e4	null
PRT	Q9CQX8	28S ribosomal protein S36, mitochondrial OS=Mus musculus OX=10090 GN=Mrps36 PE=1 SV=1	null	null	Mouse_09-2020	null	[MS,MS:1001208,SEQUEST,]	4.01	5.990	null	null	0.24	1.887e4	48.02	48.02	3.856e4	32.16	32.16	4.329e4	36.26	36.26	null	7.278e3	3.646e3	3.018e4	null	null	null	9.256e3	null	1.371e4	2.095e4	3.805e4	null	null	9.412e3	3.793e4	null	3.208e4
PRT	Q3U5F4	YrdC domain-containing protein, mitochondrial OS=Mus musculus OX=10090 GN=Yrdc PE=1 SV=1	null	null	Mouse_09-2020	null	[MS,MS:1001208,SEQUEST,]	7.04	1.833	null	null	0.04	2.391e5	21.78	21.78	1.572e5	21.17	21.17	1.379e5	37.19	37.19	1.155e5	1.113e5	6.076e4	1.168e5	1.407e5	2.380e5	3.373e4	5.843e4	4.223e4	7.743e4	7.432e4	6.879e4	4.986e4	3.776e4	4.826e4	1.151e5	1.500e5	9.325e4
[truncated: 158,768 more rows]
