# Supplementary material for: A Novel Spectral Annotation Strategy Streamlines Reporting of Mono-ADP-ribosylated Peptides Derived from Mouse Liver and Spleen in Response to IFN-γ
Source: Mol Cell Proteomics. 2021 Sep 28;21(4):100153. doi: 10.1016/j.mcpro.2021.100153 (PMC9014395; doi:10.1016/j.mcpro.2021.100153)
Supplement: Supplemental Data 9 [file mmc11.zip › mcpro_100153_mmc11.mzTab]

COM	This	line	serves	as	a	size	and	separator	hint	for	spreadsheet	applications.	-	-	-	-	-	-	-	-	-	-	-	-	-	-	-	-	-	-	-	-	-	-	-	-	-	-	-	-	-	-	-	-	-	-
COM	Report of a minimal "Summary Quantification report" Proteome Discoverer 2.4.1.15 experiment.
MTD	mzTab-Version	1.0.0
MTD	mzTag-mode	Summary
MTD	mzTab-type	Quantification
MTD	description	Export of M:\PostDocAnalysis\01_Singh\SKuraoka\PD2.4.beta.p.08282020\InvivoIFNg_XCorr+PScore\01_HH_InvivoIFNg_Liver_trigHCD-EThcD_XCorr_p-false.pdResult
MTD	ms_run[1]-location	file://M:\LumosIncomingRAWFiles(~12-2019)\10-2019\10-30-2019\01_HH_Liver-MWCO_IFNg-1_x2_trigHCD-EThcD-OT_GPS400-600_60min.raw
MTD	ms_run[2]-location	file://M:\LumosIncomingRAWFiles(~12-2019)\10-2019\10-30-2019\01_HH_Liver-MWCO_IFNg-1_x2_trigHCD-EThcD-OT_GPS400-1500_60min.raw
MTD	ms_run[3]-location	file://M:\LumosIncomingRAWFiles(~12-2019)\10-2019\10-30-2019\01_HH_Liver-MWCO_IFNg-1_x2_trigHCD-EThcD-OT_GPS600-800_60min.raw
MTD	ms_run[4]-location	file://M:\LumosIncomingRAWFiles(~12-2019)\10-2019\10-30-2019\01_HH_Liver-MWCO_IFNg-1_x2_trigHCD-EThcD-OT_GPS800-1000_60min.raw
MTD	ms_run[5]-location	file://M:\LumosIncomingRAWFiles(~12-2019)\10-2019\10-30-2019\01_HH_Liver-MWCO_IFNg-1_x2_trigHCD-EThcD-OT_GPS1000-1500_60min.raw
MTD	ms_run[6]-location	file://M:\LumosIncomingRAWFiles(~12-2019)\10-2019\10-30-2019\01_HH_Liver-MWCO_IFNg-2_x2_trigHCD-EThcD-OT_GPS400-600_60min.raw
MTD	ms_run[7]-location	file://M:\LumosIncomingRAWFiles(~12-2019)\10-2019\10-30-2019\01_HH_Liver-MWCO_IFNg-2_x2_trigHCD-EThcD-OT_GPS400-1500_60min.raw
MTD	ms_run[8]-location	file://M:\LumosIncomingRAWFiles(~12-2019)\10-2019\10-30-2019\01_HH_Liver-MWCO_IFNg-2_x2_trigHCD-EThcD-OT_GPS600-800_60min.raw
MTD	ms_run[9]-location	file://M:\LumosIncomingRAWFiles(~12-2019)\10-2019\10-30-2019\01_HH_Liver-MWCO_IFNg-2_x2_trigHCD-EThcD-OT_GPS800-1000_60min.raw
MTD	ms_run[10]-location	file://M:\LumosIncomingRAWFiles(~12-2019)\10-2019\10-30-2019\01_HH_Liver-MWCO_IFNg-2_x2_trigHCD-EThcD-OT_GPS1000-1500_60min.raw
MTD	ms_run[11]-location	file://M:\LumosIncomingRAWFiles(~12-2019)\10-2019\10-30-2019\01_HH_Liver-MWCO_IFNg-3_x2_trigHCD-EThcD-OT_GPS400-600_60min.raw
MTD	ms_run[12]-location	file://M:\LumosIncomingRAWFiles(~12-2019)\10-2019\10-30-2019\01_HH_Liver-MWCO_IFNg-3_x2_trigHCD-EThcD-OT_GPS400-1500_60min.raw
MTD	ms_run[13]-location	file://M:\LumosIncomingRAWFiles(~12-2019)\10-2019\10-30-2019\01_HH_Liver-MWCO_IFNg-3_x2_trigHCD-EThcD-OT_GPS600-800_60min.raw
MTD	ms_run[14]-location	file://M:\LumosIncomingRAWFiles(~12-2019)\10-2019\10-30-2019\01_HH_Liver-MWCO_IFNg-3_x2_trigHCD-EThcD-OT_GPS800-1000_60min.raw
MTD	ms_run[15]-location	file://M:\LumosIncomingRAWFiles(~12-2019)\10-2019\10-30-2019\01_HH_Liver-MWCO_IFNg-3_x2_trigHCD-EThcD-OT_GPS1000-1500_60min.raw
MTD	ms_run[16]-location	file://M:\LumosIncomingRAWFiles(~12-2019)\10-2019\10-30-2019\01_HH_Liver-MWCO_IFNg-4_x2_trigHCD-EThcD-OT_GPS400-600_60min.raw
MTD	ms_run[17]-location	file://M:\LumosIncomingRAWFiles(~12-2019)\10-2019\10-30-2019\01_HH_Liver-MWCO_IFNg-4_x2_trigHCD-EThcD-OT_GPS400-1500_60min.raw
MTD	ms_run[18]-location	file://M:\LumosIncomingRAWFiles(~12-2019)\10-2019\10-30-2019\01_HH_Liver-MWCO_IFNg-4_x2_trigHCD-EThcD-OT_GPS600-800_60min.raw
MTD	ms_run[19]-location	file://M:\LumosIncomingRAWFiles(~12-2019)\10-2019\10-30-2019\01_HH_Liver-MWCO_IFNg-4_x2_trigHCD-EThcD-OT_GPS800-1000_60min.raw
MTD	ms_run[20]-location	file://M:\LumosIncomingRAWFiles(~12-2019)\10-2019\10-30-2019\01_HH_Liver-MWCO_IFNg-4_x2_trigHCD-EThcD-OT_GPS1000-1500_60min.raw
MTD	ms_run[21]-location	file://M:\LumosIncomingRAWFiles(~12-2019)\10-2019\10-30-2019\01_HH_Liver-MWCO_IFNg-5_x2_trigHCD-EThcD-OT_GPS400-600_60min.raw
MTD	ms_run[22]-location	file://M:\LumosIncomingRAWFiles(~12-2019)\10-2019\10-30-2019\01_HH_Liver-MWCO_IFNg-5_x2_trigHCD-EThcD-OT_GPS400-1500_60min.raw
MTD	ms_run[23]-location	file://M:\LumosIncomingRAWFiles(~12-2019)\10-2019\10-30-2019\01_HH_Liver-MWCO_IFNg-5_x2_trigHCD-EThcD-OT_GPS600-800_60min.raw
MTD	ms_run[24]-location	file://M:\LumosIncomingRAWFiles(~12-2019)\10-2019\10-30-2019\01_HH_Liver-MWCO_IFNg-5_x2_trigHCD-EThcD-OT_GPS800-1000_60min.raw
MTD	ms_run[25]-location	file://M:\LumosIncomingRAWFiles(~12-2019)\10-2019\10-30-2019\01_HH_Liver-MWCO_IFNg-5_x2_trigHCD-EThcD-OT_GPS1000-1500_60min.raw
MTD	ms_run[26]-location	file://M:\LumosIncomingRAWFiles(~12-2019)\10-2019\10-30-2019\01_HH_Liver-MWCO_IFNg-6_x2_trigHCD-EThcD-OT_GPS400-600_60min.raw
MTD	ms_run[27]-location	file://M:\LumosIncomingRAWFiles(~12-2019)\10-2019\10-30-2019\01_HH_Liver-MWCO_IFNg-6_x2_trigHCD-EThcD-OT_GPS400-1500_60min.raw
MTD	ms_run[28]-location	file://M:\LumosIncomingRAWFiles(~12-2019)\10-2019\10-30-2019\01_HH_Liver-MWCO_IFNg-6_x2_trigHCD-EThcD-OT_GPS600-800_60min.raw
MTD	ms_run[29]-location	file://M:\LumosIncomingRAWFiles(~12-2019)\10-2019\10-30-2019\01_HH_Liver-MWCO_IFNg-6_x2_trigHCD-EThcD-OT_GPS800-1000_60min.raw
MTD	ms_run[30]-location	file://M:\LumosIncomingRAWFiles(~12-2019)\10-2019\10-30-2019\01_HH_Liver-MWCO_IFNg-6_x2_trigHCD-EThcD-OT_GPS1000-1500_60min.raw
MTD	ms_run[31]-location	file://M:\LumosIncomingRAWFiles(~12-2019)\10-2019\10-30-2019\01_HH_Liver-MWCO_Notreatment-1_x2_trigHCD-EThcD-OT_GPS400-600_60min.raw
MTD	ms_run[32]-location	file://M:\LumosIncomingRAWFiles(~12-2019)\10-2019\10-30-2019\01_HH_Liver-MWCO_Notreatment-1_x2_trigHCD-EThcD-OT_GPS400-1500_60min.raw
MTD	ms_run[33]-location	file://M:\LumosIncomingRAWFiles(~12-2019)\10-2019\10-30-2019\01_HH_Liver-MWCO_Notreatment-1_x2_trigHCD-EThcD-OT_GPS600-800_60min.raw
MTD	ms_run[34]-location	file://M:\LumosIncomingRAWFiles(~12-2019)\10-2019\10-30-2019\01_HH_Liver-MWCO_Notreatment-1_x2_trigHCD-EThcD-OT_GPS800-1000_60min.raw
MTD	ms_run[35]-location	file://M:\LumosIncomingRAWFiles(~12-2019)\10-2019\10-30-2019\01_HH_Liver-MWCO_Notreatment-1_x2_trigHCD-EThcD-OT_GPS1000-1500_60min.raw
MTD	ms_run[36]-location	file://M:\LumosIncomingRAWFiles(~12-2019)\10-2019\10-30-2019\01_HH_Liver-MWCO_Notreatment-2_x2_trigHCD-EThcD-OT_GPS400-600_60min.raw
MTD	ms_run[37]-location	file://M:\LumosIncomingRAWFiles(~12-2019)\10-2019\10-30-2019\01_HH_Liver-MWCO_Notreatment-2_x2_trigHCD-EThcD-OT_GPS400-1500_60min.raw
MTD	ms_run[38]-location	file://M:\LumosIncomingRAWFiles(~12-2019)\10-2019\10-30-2019\01_HH_Liver-MWCO_Notreatment-2_x2_trigHCD-EThcD-OT_GPS600-800_60min.raw
MTD	ms_run[39]-location	file://M:\LumosIncomingRAWFiles(~12-2019)\10-2019\10-30-2019\01_HH_Liver-MWCO_Notreatment-2_x2_trigHCD-EThcD-OT_GPS800-1000_60min.raw
MTD	ms_run[40]-location	file://M:\LumosIncomingRAWFiles(~12-2019)\10-2019\10-30-2019\01_HH_Liver-MWCO_Notreatment-2_x2_trigHCD-EThcD-OT_GPS1000-1500_60min.raw
MTD	ms_run[41]-location	file://M:\LumosIncomingRAWFiles(~12-2019)\10-2019\10-30-2019\01_HH_Liver-MWCO_Notreatment-3_x2_trigHCD-EThcD-OT_GPS400-600_60min.raw
MTD	ms_run[42]-location	file://M:\LumosIncomingRAWFiles(~12-2019)\10-2019\10-30-2019\01_HH_Liver-MWCO_Notreatment-3_x2_trigHCD-EThcD-OT_GPS400-1500_60min.raw
MTD	ms_run[43]-location	file://M:\LumosIncomingRAWFiles(~12-2019)\10-2019\10-30-2019\01_HH_Liver-MWCO_Notreatment-3_x2_trigHCD-EThcD-OT_GPS600-800_60min.raw
MTD	ms_run[44]-location	file://M:\LumosIncomingRAWFiles(~12-2019)\10-2019\10-30-2019\01_HH_Liver-MWCO_Notreatment-3_x2_trigHCD-EThcD-OT_GPS800-1000_60min.raw
MTD	ms_run[45]-location	file://M:\LumosIncomingRAWFiles(~12-2019)\10-2019\10-30-2019\01_HH_Liver-MWCO_Notreatment-3_x2_trigHCD-EThcD-OT_GPS1000-1500_60min.raw
MTD	ms_run[46]-location	file://M:\LumosIncomingRAWFiles(~12-2019)\10-2019\10-30-2019\01_HH_Liver-MWCO_Notreatment-4_x2_trigHCD-EThcD-OT_GPS400-600_60min.raw
MTD	ms_run[47]-location	file://M:\LumosIncomingRAWFiles(~12-2019)\10-2019\10-30-2019\01_HH_Liver-MWCO_Notreatment-4_x2_trigHCD-EThcD-OT_GPS400-1500_60min.raw
MTD	ms_run[48]-location	file://M:\LumosIncomingRAWFiles(~12-2019)\10-2019\10-30-2019\01_HH_Liver-MWCO_Notreatment-4_x2_trigHCD-EThcD-OT_GPS600-800_60min.raw
MTD	ms_run[49]-location	file://M:\LumosIncomingRAWFiles(~12-2019)\10-2019\10-30-2019\01_HH_Liver-MWCO_Notreatment-4_x2_trigHCD-EThcD-OT_GPS800-1000_60min.raw
MTD	ms_run[50]-location	file://M:\LumosIncomingRAWFiles(~12-2019)\10-2019\10-30-2019\01_HH_Liver-MWCO_Notreatment-4_x2_trigHCD-EThcD-OT_GPS1000-1500_60min.raw
MTD	ms_run[51]-location	file://M:\LumosIncomingRAWFiles(~12-2019)\10-2019\10-30-2019\01_HH_Liver-MWCO_Notreatment-5_x2_trigHCD-EThcD-OT_GPS400-600_60min.raw
MTD	ms_run[52]-location	file://M:\LumosIncomingRAWFiles(~12-2019)\10-2019\10-30-2019\01_HH_Liver-MWCO_Notreatment-5_x2_trigHCD-EThcD-OT_GPS400-1500_60min.raw
MTD	ms_run[53]-location	file://M:\LumosIncomingRAWFiles(~12-2019)\10-2019\10-30-2019\01_HH_Liver-MWCO_Notreatment-5_x2_trigHCD-EThcD-OT_GPS600-800_60min.raw
MTD	ms_run[54]-location	file://M:\LumosIncomingRAWFiles(~12-2019)\10-2019\10-30-2019\01_HH_Liver-MWCO_Notreatment-5_x2_trigHCD-EThcD-OT_GPS800-1000_60min.raw
MTD	ms_run[55]-location	file://M:\LumosIncomingRAWFiles(~12-2019)\10-2019\10-30-2019\01_HH_Liver-MWCO_Notreatment-5_x2_trigHCD-EThcD-OT_GPS1000-1500_60min.raw
MTD	ms_run[56]-location	file://M:\LumosIncomingRAWFiles(~12-2019)\10-2019\10-30-2019\01_HH_Liver-MWCO_Notreatment-6_x2_trigHCD-EThcD-OT_GPS400-600_60min.raw
MTD	ms_run[57]-location	file://M:\LumosIncomingRAWFiles(~12-2019)\10-2019\10-30-2019\01_HH_Liver-MWCO_Notreatment-6_x2_trigHCD-EThcD-OT_GPS400-1500_60min.raw
MTD	ms_run[58]-location	file://M:\LumosIncomingRAWFiles(~12-2019)\10-2019\10-30-2019\01_HH_Liver-MWCO_Notreatment-6_x2_trigHCD-EThcD-OT_GPS600-800_60min.raw
MTD	ms_run[59]-location	file://M:\LumosIncomingRAWFiles(~12-2019)\10-2019\10-30-2019\01_HH_Liver-MWCO_Notreatment-6_x2_trigHCD-EThcD-OT_GPS800-1000_60min.raw
MTD	ms_run[60]-location	file://M:\LumosIncomingRAWFiles(~12-2019)\10-2019\10-30-2019\01_HH_Liver-MWCO_Notreatment-6_x2_trigHCD-EThcD-OT_GPS1000-1500_60min.raw
MTD	ms_run[61]-location	file://M:\LumosIncomingRAWFiles(~12-2019)\10-2019\10-30-2019\01_HH_Liver-MWCO_Saline-1_x2_trigHCD-EThcD-OT_GPS400-600_60min.raw
MTD	ms_run[62]-location	file://M:\LumosIncomingRAWFiles(~12-2019)\10-2019\10-30-2019\01_HH_Liver-MWCO_Saline-1_x2_trigHCD-EThcD-OT_GPS400-1500_60min.raw
MTD	ms_run[63]-location	file://M:\LumosIncomingRAWFiles(~12-2019)\10-2019\10-30-2019\01_HH_Liver-MWCO_Saline-1_x2_trigHCD-EThcD-OT_GPS600-800_60min.raw
MTD	ms_run[64]-location	file://M:\LumosIncomingRAWFiles(~12-2019)\10-2019\10-30-2019\01_HH_Liver-MWCO_Saline-1_x2_trigHCD-EThcD-OT_GPS800-1000_60min.raw
MTD	ms_run[65]-location	file://M:\LumosIncomingRAWFiles(~12-2019)\10-2019\10-30-2019\01_HH_Liver-MWCO_Saline-1_x2_trigHCD-EThcD-OT_GPS1000-1500_60min.raw
MTD	ms_run[66]-location	file://M:\LumosIncomingRAWFiles(~12-2019)\10-2019\10-30-2019\01_HH_Liver-MWCO_Saline-2_x2_trigHCD-EThcD-OT_GPS400-600_60min.raw
MTD	ms_run[67]-location	file://M:\LumosIncomingRAWFiles(~12-2019)\10-2019\10-30-2019\01_HH_Liver-MWCO_Saline-2_x2_trigHCD-EThcD-OT_GPS400-1500_60min.raw
MTD	ms_run[68]-location	file://M:\LumosIncomingRAWFiles(~12-2019)\10-2019\10-30-2019\01_HH_Liver-MWCO_Saline-2_x2_trigHCD-EThcD-OT_GPS600-800_60min.raw
MTD	ms_run[69]-location	file://M:\LumosIncomingRAWFiles(~12-2019)\10-2019\10-30-2019\01_HH_Liver-MWCO_Saline-2_x2_trigHCD-EThcD-OT_GPS800-1000_60min.raw
MTD	ms_run[70]-location	file://M:\LumosIncomingRAWFiles(~12-2019)\10-2019\10-30-2019\01_HH_Liver-MWCO_Saline-2_x2_trigHCD-EThcD-OT_GPS1000-1500_60min.raw
MTD	ms_run[71]-location	file://M:\LumosIncomingRAWFiles(~12-2019)\10-2019\10-30-2019\01_HH_Liver-MWCO_Saline-3_x2_trigHCD-EThcD-OT_GPS400-600_60min.raw
MTD	ms_run[72]-location	file://M:\LumosIncomingRAWFiles(~12-2019)\10-2019\10-30-2019\01_HH_Liver-MWCO_Saline-3_x2_trigHCD-EThcD-OT_GPS400-1500_60min.raw
MTD	ms_run[73]-location	file://M:\LumosIncomingRAWFiles(~12-2019)\10-2019\10-30-2019\01_HH_Liver-MWCO_Saline-3_x2_trigHCD-EThcD-OT_GPS600-800_60min.raw
MTD	ms_run[74]-location	file://M:\LumosIncomingRAWFiles(~12-2019)\10-2019\10-30-2019\01_HH_Liver-MWCO_Saline-3_x2_trigHCD-EThcD-OT_GPS800-1000_60min.raw
MTD	ms_run[75]-location	file://M:\LumosIncomingRAWFiles(~12-2019)\10-2019\10-30-2019\01_HH_Liver-MWCO_Saline-3_x2_trigHCD-EThcD-OT_GPS1000-1500_60min.raw
MTD	ms_run[76]-location	file://M:\LumosIncomingRAWFiles(~12-2019)\10-2019\10-30-2019\01_HH_Liver-MWCO_Saline-4_x2_trigHCD-EThcD-OT_GPS400-600_60min.raw
MTD	ms_run[77]-location	file://M:\LumosIncomingRAWFiles(~12-2019)\10-2019\10-30-2019\01_HH_Liver-MWCO_Saline-4_x2_trigHCD-EThcD-OT_GPS400-1500_60min.raw
MTD	ms_run[78]-location	file://M:\LumosIncomingRAWFiles(~12-2019)\10-2019\10-30-2019\01_HH_Liver-MWCO_Saline-4_x2_trigHCD-EThcD-OT_GPS600-800_60min.raw
MTD	ms_run[79]-location	file://M:\LumosIncomingRAWFiles(~12-2019)\10-2019\10-30-2019\01_HH_Liver-MWCO_Saline-4_x2_trigHCD-EThcD-OT_GPS800-1000_60min.raw
MTD	ms_run[80]-location	file://M:\LumosIncomingRAWFiles(~12-2019)\10-2019\10-30-2019\01_HH_Liver-MWCO_Saline-4_x2_trigHCD-EThcD-OT_GPS1000-1500_60min.raw
MTD	ms_run[81]-location	file://M:\LumosIncomingRAWFiles(~12-2019)\10-2019\10-30-2019\01_HH_Liver-MWCO_Saline-5_x2_trigHCD-EThcD-OT_GPS400-600_60min.raw
MTD	ms_run[82]-location	file://M:\LumosIncomingRAWFiles(~12-2019)\10-2019\10-30-2019\01_HH_Liver-MWCO_Saline-5_x2_trigHCD-EThcD-OT_GPS400-1500_60min.raw
MTD	ms_run[83]-location	file://M:\LumosIncomingRAWFiles(~12-2019)\10-2019\10-30-2019\01_HH_Liver-MWCO_Saline-5_x2_trigHCD-EThcD-OT_GPS600-800_60min.raw
MTD	ms_run[84]-location	file://M:\LumosIncomingRAWFiles(~12-2019)\10-2019\10-30-2019\01_HH_Liver-MWCO_Saline-5_x2_trigHCD-EThcD-OT_GPS800-1000_60min.raw
MTD	ms_run[85]-location	file://M:\LumosIncomingRAWFiles(~12-2019)\10-2019\10-30-2019\01_HH_Liver-MWCO_Saline-5_x2_trigHCD-EThcD-OT_GPS1000-1500_60min.raw
MTD	ms_run[86]-location	file://M:\LumosIncomingRAWFiles(~12-2019)\10-2019\10-30-2019\01_HH_Liver-MWCO_Saline-6_x2_trigHCD-EThcD-OT_GPS400-600_60min.raw
MTD	ms_run[87]-location	file://M:\LumosIncomingRAWFiles(~12-2019)\10-2019\10-30-2019\01_HH_Liver-MWCO_Saline-6_x2_trigHCD-EThcD-OT_GPS400-1500_60min.raw
MTD	ms_run[88]-location	file://M:\LumosIncomingRAWFiles(~12-2019)\10-2019\10-30-2019\01_HH_Liver-MWCO_Saline-6_x2_trigHCD-EThcD-OT_GPS600-800_60min.raw
MTD	ms_run[89]-location	file://M:\LumosIncomingRAWFiles(~12-2019)\10-2019\10-30-2019\01_HH_Liver-MWCO_Saline-6_x2_trigHCD-EThcD-OT_GPS800-1000_60min.raw
MTD	ms_run[90]-location	file://M:\LumosIncomingRAWFiles(~12-2019)\10-2019\10-30-2019\01_HH_Liver-MWCO_Saline-6_x2_trigHCD-EThcD-OT_GPS1000-1500_60min.raw
MTD	protein_search_engine_score[1]	[MS,MS:1001155,SEQUEST:xcorr,]
MTD	protein_search_engine_score[2]	Sum PEP Score
MTD	peptide_search_engine_score[1]	[MS,MS:1001155,SEQUEST:xcorr,]
MTD	psm_search_engine_score[1]	[MS,MS:1001491,percolator:Q value,]
MTD	fixed_mod[1]	[UNIMOD, UNIMOD:4, Carbamidomethyl, ]
MTD	variable_mod[1]	[UNIMOD, UNIMOD:35, Oxidation, ]
MTD	variable_mod[2]	[UNIMOD, UNIMOD:213, ADP-Ribosyl, ]
MTD	variable_mod[3]	[UNIMOD, UNIMOD:1, Acetyl, ]
MTD	quantification method	[MS, MS:1002038, unlabeled sample]
MTD	protein-quantification-unit	null
MTD	peptide-quantification-unit	null
MTD	assay[1]-ms_run_ref	ms_run[1],ms_run[2],ms_run[3],ms_run[4],ms_run[5]
MTD	assay[2]-ms_run_ref	ms_run[6],ms_run[7],ms_run[8],ms_run[9],ms_run[10]
MTD	assay[3]-ms_run_ref	ms_run[11],ms_run[12],ms_run[13],ms_run[14],ms_run[15]
MTD	assay[4]-ms_run_ref	ms_run[16],ms_run[17],ms_run[18],ms_run[19],ms_run[20]
MTD	assay[5]-ms_run_ref	ms_run[21],ms_run[22],ms_run[23],ms_run[24],ms_run[25]
MTD	assay[6]-ms_run_ref	ms_run[26],ms_run[27],ms_run[28],ms_run[29],ms_run[30]
MTD	assay[7]-ms_run_ref	ms_run[31],ms_run[32],ms_run[33],ms_run[34],ms_run[35]
MTD	assay[8]-ms_run_ref	ms_run[36],ms_run[37],ms_run[38],ms_run[39],ms_run[40]
MTD	assay[9]-ms_run_ref	ms_run[41],ms_run[42],ms_run[43],ms_run[44],ms_run[45]
MTD	assay[10]-ms_run_ref	ms_run[46],ms_run[47],ms_run[48],ms_run[49],ms_run[50]
MTD	assay[11]-ms_run_ref	ms_run[51],ms_run[52],ms_run[53],ms_run[54],ms_run[55]
MTD	assay[12]-ms_run_ref	ms_run[56],ms_run[57],ms_run[58],ms_run[59],ms_run[60]
MTD	assay[13]-ms_run_ref	ms_run[61],ms_run[62],ms_run[63],ms_run[64],ms_run[65]
MTD	assay[14]-ms_run_ref	ms_run[66],ms_run[67],ms_run[68],ms_run[69],ms_run[70]
MTD	assay[15]-ms_run_ref	ms_run[71],ms_run[72],ms_run[73],ms_run[74],ms_run[75]
MTD	assay[16]-ms_run_ref	ms_run[76],ms_run[77],ms_run[78],ms_run[79],ms_run[80]
MTD	assay[17]-ms_run_ref	ms_run[81],ms_run[82],ms_run[83],ms_run[84],ms_run[85]
MTD	assay[18]-ms_run_ref	ms_run[86],ms_run[87],ms_run[88],ms_run[89],ms_run[90]
MTD	assay[1]-quantification_reagent	[MS, MS:1002038, unlabeled sample, ]
MTD	assay[2]-quantification_reagent	[MS, MS:1002038, unlabeled sample, ]
MTD	assay[3]-quantification_reagent	[MS, MS:1002038, unlabeled sample, ]
MTD	assay[4]-quantification_reagent	[MS, MS:1002038, unlabeled sample, ]
MTD	assay[5]-quantification_reagent	[MS, MS:1002038, unlabeled sample, ]
MTD	assay[6]-quantification_reagent	[MS, MS:1002038, unlabeled sample, ]
MTD	assay[7]-quantification_reagent	[MS, MS:1002038, unlabeled sample, ]
MTD	assay[8]-quantification_reagent	[MS, MS:1002038, unlabeled sample, ]
MTD	assay[9]-quantification_reagent	[MS, MS:1002038, unlabeled sample, ]
MTD	assay[10]-quantification_reagent	[MS, MS:1002038, unlabeled sample, ]
MTD	assay[11]-quantification_reagent	[MS, MS:1002038, unlabeled sample, ]
MTD	assay[12]-quantification_reagent	[MS, MS:1002038, unlabeled sample, ]
MTD	assay[13]-quantification_reagent	[MS, MS:1002038, unlabeled sample, ]
MTD	assay[14]-quantification_reagent	[MS, MS:1002038, unlabeled sample, ]
MTD	assay[15]-quantification_reagent	[MS, MS:1002038, unlabeled sample, ]
MTD	assay[16]-quantification_reagent	[MS, MS:1002038, unlabeled sample, ]
MTD	assay[17]-quantification_reagent	[MS, MS:1002038, unlabeled sample, ]
MTD	assay[18]-quantification_reagent	[MS, MS:1002038, unlabeled sample, ]
MTD	study_variable[1]-assay_refs	assay[1], assay[2], assay[3], assay[4], assay[5], assay[6]
MTD	study_variable[2]-assay_refs	assay[7], assay[8], assay[9], assay[10], assay[11], assay[12]
MTD	study_variable[3]-assay_refs	assay[13], assay[14], assay[15], assay[16], assay[17], assay[18]
MTD	study_variable[1]-description	IFN-g: IFN-g
MTD	study_variable[2]-description	No treatment: No treatment
MTD	study_variable[3]-description	Saline: Saline
PRH	accession	description	taxid	species	database	database_version	search_engine	best_search_engine_score[1]	best_search_engine_score[2]	ambiguity_members	modifications	protein_coverage	protein_abundance_study_variable[1]	protein_abundance_stdev_study_variable[1]	protein_abundance_std_study_variable[1]	protein_abundance_study_variable[2]	protein_abundance_stdev_study_variable[2]	protein_abundance_std_study_variable[2]	protein_abundance_study_variable[3]	protein_abundance_stdev_study_variable[3]	protein_abundance_std_study_variable[3]	protein_abundance_assay[1]	protein_abundance_assay[2]	protein_abundance_assay[3]	protein_abundance_assay[4]	protein_abundance_assay[5]	protein_abundance_assay[6]	protein_abundance_assay[7]	protein_abundance_assay[8]	protein_abundance_assay[9]	protein_abundance_assay[10]	protein_abundance_assay[11]	protein_abundance_assay[12]	protein_abundance_assay[13]	protein_abundance_assay[14]	protein_abundance_assay[15]	protein_abundance_assay[16]	protein_abundance_assay[17]	protein_abundance_assay[18]
PRT	Q8C196	Carbamoyl-phosphate synthase [ammonia], mitochondrial OS=Mus musculus OX=10090 GN=Cps1 PE=1 SV=2	null	null	Mouse_09-2020	null	[MS,MS:1001208,SEQUEST,]	9620.04	1889.360	null	null	0.69	2.493e8	7.84	7.84	2.161e8	11.58	11.58	2.432e8	12.06	12.06	1.008e8	9.733e7	4.882e7	1.720e8	1.600e8	2.544e8	4.656e7	7.529e7	6.040e7	1.029e8	1.019e8	1.439e8	8.281e7	8.754e7	8.783e7	1.718e8	1.339e8	1.659e8
PRT	P20029	Endoplasmic reticulum chaperone BiP OS=Mus musculus OX=10090 GN=Hspa5 PE=1 SV=3	null	null	Mouse_09-2020	null	[MS,MS:1001208,SEQUEST,]	2671.33	562.641	null	null	0.66	2.706e7	11.28	11.28	2.535e7	28.60	28.60	2.679e7	18.16	18.16	1.435e7	1.036e7	5.401e6	1.737e7	1.803e7	2.287e7	4.883e6	7.713e6	7.104e6	1.056e7	1.767e7	2.378e7	9.859e6	1.091e7	9.288e6	1.727e7	1.436e7	1.671e7
PRT	P32020	Non-specific lipid-transfer protein OS=Mus musculus OX=10090 GN=Scp2 PE=1 SV=3	null	null	Mouse_09-2020	null	[MS,MS:1001208,SEQUEST,]	2113.39	464.725	null	null	0.56	5.477e7	13.70	13.70	4.942e7	8.61	8.61	5.226e7	8.63	8.63	2.582e7	2.143e7	1.255e7	3.343e7	4.044e7	5.250e7	1.223e7	1.610e7	1.332e7	2.256e7	2.528e7	3.535e7	2.061e7	1.683e7	2.024e7	4.058e7	2.789e7	3.371e7
PRT	Q03265	ATP synthase subunit alpha, mitochondrial OS=Mus musculus OX=10090 GN=Atp5f1a PE=1 SV=1	null	null	Mouse_09-2020	null	[MS,MS:1001208,SEQUEST,]	1602.51	441.015	null	null	0.66	2.865e7	6.48	6.48	2.702e7	8.36	8.36	3.109e7	15.46	15.46	1.376e7	1.239e7	6.372e6	2.126e7	1.775e7	2.831e7	6.332e6	9.264e6	7.673e6	1.196e7	1.314e7	1.729e7	9.973e6	1.070e7	1.075e7	1.913e7	1.816e7	2.035e7
PRT	P09103	Protein disulfide-isomerase OS=Mus musculus OX=10090 GN=P4hb PE=1 SV=2	null	null	Mouse_09-2020	null	[MS,MS:1001208,SEQUEST,]	1341.16	438.216	null	null	0.68	2.249e7	7.08	7.08	2.622e7	24.68	24.68	2.483e7	15.47	15.47	1.096e7	8.460e6	4.703e6	1.572e7	1.580e7	2.215e7	6.284e6	6.824e6	7.517e6	1.067e7	1.780e7	2.050e7	8.498e6	8.395e6	8.149e6	1.580e7	1.534e7	1.521e7
PRT	Q8BMS1	Trifunctional enzyme subunit alpha, mitochondrial OS=Mus musculus OX=10090 GN=Hadha PE=1 SV=1	null	null	Mouse_09-2020	null	[MS,MS:1001208,SEQUEST,]	1026.95	375.005	null	null	0.50	1.104e7	11.47	11.47	1.173e7	8.94	8.94	1.136e7	10.88	10.88	4.881e6	4.793e6	2.313e6	7.922e6	8.148e6	1.005e7	2.869e6	3.689e6	3.491e6	5.352e6	5.615e6	7.805e6	3.821e6	3.632e6	4.436e6	8.467e6	6.738e6	8.223e6
PRT	P63038	60 kDa heat shock protein, mitochondrial OS=Mus musculus OX=10090 GN=Hspd1 PE=1 SV=1	null	null	Mouse_09-2020	null	[MS,MS:1001208,SEQUEST,]	1725.37	457.487	null	null	0.71	2.423e7	18.26	18.26	2.613e7	31.40	31.40	2.793e7	18.85	18.85	1.084e7	9.988e6	5.397e6	1.486e7	1.687e7	1.704e7	4.278e6	6.936e6	7.315e6	1.221e7	1.795e7	1.800e7	9.444e6	8.304e6	1.107e7	1.426e7	1.548e7	1.811e7
PRT	G5E8R3	Pyruvate carboxylase OS=Mus musculus OX=10090 GN=Pcx PE=1 SV=1	null	null	Mouse_09-2020	null	[MS,MS:1001208,SEQUEST,]	1066.23	337.575	null	null	0.43	1.088e7	20.32	20.32	9.637e6	26.40	26.40	1.023e7	17.37	17.37	5.314e6	4.847e6	2.458e6	5.525e6	5.266e6	1.069e7	2.801e6	3.688e6	3.749e6	3.835e6	2.863e6	5.343e6	4.406e6	4.384e6	4.232e6	7.951e6	5.277e6	5.909e6
PRT	P38647	Stress-70 protein, mitochondrial OS=Mus musculus OX=10090 GN=Hspa9 PE=1 SV=3	null	null	Mouse_09-2020	null	[MS,MS:1001208,SEQUEST,]	1740.90	368.306	null	null	0.57	1.656e7	15.47	15.47	1.540e7	25.64	25.64	1.535e7	16.78	16.78	7.780e6	6.505e6	3.681e6	1.141e7	1.287e7	1.337e7	3.051e6	4.814e6	4.246e6	7.957e6	1.051e7	1.077e7	5.055e6	4.651e6	6.238e6	1.204e7	1.038e7	1.264e7
PRT	Q8R0Y6	Cytosolic 10-formyltetrahydrofolate dehydrogenase OS=Mus musculus OX=10090 GN=Aldh1l1 PE=1 SV=1	null	null	Mouse_09-2020	null	[MS,MS:1001208,SEQUEST,]	1823.36	389.515	null	null	0.50	2.485e7	5.06	5.06	2.324e7	6.69	6.69	2.549e7	12.27	12.27	1.200e7	1.059e7	4.915e6	1.908e7	1.474e7	2.471e7	5.511e6	8.651e6	6.491e6	9.986e6	1.053e7	1.604e7	8.933e6	9.740e6	9.731e6	1.968e7	1.336e7	1.847e7
PRT	P16460	Argininosuccinate synthase OS=Mus musculus OX=10090 GN=Ass1 PE=1 SV=1	null	null	Mouse_09-2020	null	[MS,MS:1001208,SEQUEST,]	1618.17	395.257	null	null	0.62	4.255e7	16.18	16.18	3.343e7	19.38	19.38	3.895e7	6.69	6.69	1.911e7	1.748e7	1.014e7	2.847e7	2.848e7	3.206e7	6.349e6	9.871e6	9.453e6	1.746e7	1.497e7	2.460e7	1.390e7	1.312e7	1.403e7	3.031e7	2.154e7	2.357e7
PRT	P17182	Alpha-enolase OS=Mus musculus OX=10090 GN=Eno1 PE=1 SV=3	null	null	Mouse_09-2020	null	[MS,MS:1001208,SEQUEST,]	1614.73	477.375	null	null	0.71	1.989e7	24.23	24.23	1.524e7	26.27	26.27	1.885e7	16.16	16.16	6.923e6	8.489e6	3.562e6	1.928e7	1.686e7	1.731e7	2.824e6	4.738e6	4.297e6	8.608e6	9.752e6	1.042e7	5.417e6	5.073e6	8.497e6	1.554e7	1.094e7	1.418e7
PRT	P63017	Heat shock cognate 71 kDa protein OS=Mus musculus OX=10090 GN=Hspa8 PE=1 SV=1	null	null	Mouse_09-2020	null	[MS,MS:1001208,SEQUEST,]	1885.75	450.813	null	null	0.65	2.375e7	7.53	7.53	2.117e7	20.56	20.56	2.342e7	9.40	9.40	1.167e7	9.182e6	4.695e6	1.597e7	1.562e7	2.097e7	4.583e6	6.301e6	5.763e6	9.071e6	1.333e7	1.624e7	7.980e6	7.524e6	8.153e6	1.707e7	1.355e7	1.514e7
PRT	P26443	Glutamate dehydrogenase 1, mitochondrial OS=Mus musculus OX=10090 GN=Glud1 PE=1 SV=1	null	null	Mouse_09-2020	null	[MS,MS:1001208,SEQUEST,]	2027.52	397.394	null	null	0.57	3.607e7	13.80	13.80	3.225e7	5.16	5.16	3.399e7	9.65	9.65	1.705e7	1.407e7	7.497e6	2.034e7	2.016e7	4.095e7	8.707e6	1.028e7	8.946e6	1.401e7	1.559e7	2.242e7	1.217e7	1.127e7	1.093e7	2.598e7	1.826e7	2.117e7
PRT	O35490	Betaine--homocysteine S-methyltransferase 1 OS=Mus musculus OX=10090 GN=Bhmt PE=1 SV=1	null	null	Mouse_09-2020	null	[MS,MS:1001208,SEQUEST,]	1781.71	405.482	null	null	0.56	3.129e7	9.82	9.82	2.989e7	34.27	34.27	3.682e7	13.05	13.05	1.492e7	1.451e7	6.076e6	2.381e7	2.143e7	2.905e7	4.900e6	1.013e7	7.789e6	1.492e7	2.338e7	2.159e7	1.250e7	1.187e7	1.589e7	2.567e7	1.724e7	2.493e7
PRT	P24270	Catalase OS=Mus musculus OX=10090 GN=Cat PE=1 SV=4	null	null	Mouse_09-2020	null	[MS,MS:1001208,SEQUEST,]	1864.14	415.506	null	null	0.74	3.915e7	13.60	13.60	3.221e7	23.25	23.25	3.647e7	15.56	15.56	1.793e7	1.556e7	9.589e6	2.862e7	2.974e7	3.528e7	7.352e6	9.617e6	9.444e6	1.986e7	1.834e7	2.118e7	1.136e7	9.670e6	1.567e7	2.630e7	2.306e7	2.522e7
PRT	P47738	Aldehyde dehydrogenase, mitochondrial OS=Mus musculus OX=10090 GN=Aldh2 PE=1 SV=1	null	null	Mouse_09-2020	null	[MS,MS:1001208,SEQUEST,]	2818.79	454.245	null	null	0.55	8.800e7	46.86	46.86	4.633e7	21.14	21.14	6.780e7	36.31	36.31	4.050e7	4.822e7	3.642e7	3.847e7	5.684e7	6.980e7	1.620e7	1.794e7	1.708e7	1.772e7	1.888e7	2.541e7	4.452e7	3.159e7	2.893e7	5.216e7	3.393e7	3.393e7
PRT	P27773	Protein disulfide-isomerase A3 OS=Mus musculus OX=10090 GN=Pdia3 PE=1 SV=2	null	null	Mouse_09-2020	null	[MS,MS:1001208,SEQUEST,]	1098.02	308.342	null	null	0.58	1.431e7	14.28	14.28	1.602e7	32.60	32.60	1.473e7	11.61	11.61	6.790e6	5.157e6	2.879e6	1.200e7	1.127e7	1.216e7	2.844e6	4.631e6	4.143e6	7.231e6	1.194e7	1.324e7	4.943e6	4.482e6	5.907e6	1.053e7	9.446e6	9.206e6
PRT	P54869	Hydroxymethylglutaryl-CoA synthase, mitochondrial OS=Mus musculus OX=10090 GN=Hmgcs2 PE=1 SV=2	null	null	Mouse_09-2020	null	[MS,MS:1001208,SEQUEST,]	1723.29	373.486	null	null	0.47	2.171e7	18.58	18.58	2.069e7	32.88	32.88	2.024e7	8.82	8.82	9.346e6	1.027e7	4.246e6	1.670e7	1.094e7	2.855e7	5.912e6	8.653e6	7.173e6	8.371e6	4.572e6	9.272e6	8.165e6	6.256e6	7.461e6	1.661e7	1.144e7	1.279e7
PRT	P56480	ATP synthase subunit beta, mitochondrial OS=Mus musculus OX=10090 GN=Atp5f1b PE=1 SV=2	null	null	Mouse_09-2020	null	[MS,MS:1001208,SEQUEST,]	2324.53	471.460	null	null	0.78	3.558e7	6.02	6.02	3.359e7	17.66	17.66	3.788e7	16.31	16.31	1.660e7	1.528e7	6.794e6	2.745e7	2.339e7	3.487e7	6.643e6	1.034e7	9.561e6	1.667e7	1.786e7	2.276e7	1.168e7	1.410e7	1.446e7	2.528e7	2.119e7	2.779e7
PRT	Q8BWT1	3-ketoacyl-CoA thiolase, mitochondrial OS=Mus musculus OX=10090 GN=Acaa2 PE=1 SV=3	null	null	Mouse_09-2020	null	[MS,MS:1001208,SEQUEST,]	3497.36	541.053	null	null	0.70	3.857e7	10.00	10.00	4.565e7	16.02	16.02	3.944e7	18.17	18.17	1.767e7	1.516e7	7.068e6	2.850e7	2.622e7	4.617e7	9.372e6	1.654e7	1.270e7	2.130e7	2.078e7	2.408e7	1.167e7	1.213e7	1.599e7	2.766e7	2.453e7	3.151e7
PRT	P08113	Endoplasmin OS=Mus musculus OX=10090 GN=Hsp90b1 PE=1 SV=2	null	null	Mouse_09-2020	null	[MS,MS:1001208,SEQUEST,]	1239.62	298.912	null	null	0.45	1.438e7	18.00	18.00	1.616e7	12.56	12.56	1.374e7	17.19	17.19	6.430e6	6.608e6	3.551e6	1.087e7	8.908e6	1.062e7	3.515e6	5.997e6	5.118e6	6.186e6	7.122e6	1.167e7	6.039e6	5.101e6	5.431e6	1.025e7	7.425e6	6.978e6
PRT	Q8VCT4	Carboxylesterase 1D OS=Mus musculus OX=10090 GN=Ces1d PE=1 SV=1	null	null	Mouse_09-2020	null	[MS,MS:1001208,SEQUEST,]	1206.30	311.785	null	null	0.56	9.785e6	17.02	17.02	9.334e6	22.92	22.92	9.748e6	16.20	16.20	3.779e6	4.096e6	1.651e6	8.240e6	5.563e6	1.211e7	2.458e6	3.422e6	2.862e6	4.471e6	3.370e6	3.766e6	2.968e6	2.623e6	4.292e6	7.510e6	6.563e6	6.710e6
PRT	P12710	Fatty acid-binding protein, liver OS=Mus musculus OX=10090 GN=Fabp1 PE=1 SV=2	null	null	Mouse_09-2020	null	[MS,MS:1001208,SEQUEST,]	2922.72	426.243	null	null	0.77	1.906e8	7.74	7.74	1.445e8	25.37	25.37	1.794e8	4.62	4.62	8.054e7	7.281e7	3.936e7	1.381e8	1.311e8	1.917e8	2.410e7	3.455e7	4.036e7	7.442e7	6.938e7	9.971e7	6.034e7	5.720e7	6.740e7	1.572e8	1.017e8	1.199e8
PRT	P19096	Fatty acid synthase OS=Mus musculus OX=10090 GN=Fasn PE=1 SV=2	null	null	Mouse_09-2020	null	[MS,MS:1001208,SEQUEST,]	513.14	195.567	null	null	0.18	5.254e6	16.86	16.86	4.232e6	18.37	18.37	4.763e6	23.51	23.51	2.039e6	2.390e6	9.119e5	4.855e6	3.012e6	5.675e6	1.160e6	1.877e6	1.046e6	2.517e6	1.892e6	2.951e6	1.477e6	1.229e6	1.343e6	5.412e6	3.253e6	3.219e6
PRT	P16015	Carbonic anhydrase 3 OS=Mus musculus OX=10090 GN=Ca3 PE=1 SV=3	null	null	Mouse_09-2020	null	[MS,MS:1001208,SEQUEST,]	3304.60	442.602	null	null	0.80	4.424e7	35.44	35.44	4.407e7	29.91	29.91	6.207e7	21.40	21.40	1.520e7	1.743e7	5.767e6	5.560e7	2.673e7	5.528e7	1.145e7	1.637e7	1.348e7	3.187e7	1.653e7	2.710e7	2.071e7	1.326e7	3.164e7	5.575e7	3.609e7	3.325e7
PRT	P10126	Elongation factor 1-alpha 1 OS=Mus musculus OX=10090 GN=Eef1a1 PE=1 SV=3	null	null	Mouse_09-2020	null	[MS,MS:1001208,SEQUEST,]	873.72	218.556	null	null	0.44	2.121e7	10.53	10.53	1.893e7	12.92	12.92	1.862e7	18.05	18.05	1.034e7	9.152e6	4.625e6	1.332e7	1.293e7	2.026e7	5.382e6	6.427e6	6.505e6	7.408e6	9.040e6	1.136e7	8.397e6	6.916e6	6.095e6	1.456e7	1.123e7	1.032e7
PRT	P09411	Phosphoglycerate kinase 1 OS=Mus musculus OX=10090 GN=Pgk1 PE=1 SV=4	null	null	Mouse_09-2020	null	[MS,MS:1001208,SEQUEST,]	545.87	234.003	null	null	0.68	1.225e7	19.93	19.93	9.232e6	25.33	25.33	1.080e7	18.19	18.19	5.617e6	4.923e6	3.162e6	7.697e6	9.321e6	9.797e6	1.630e6	2.643e6	2.467e6	4.763e6	5.602e6	6.661e6	4.009e6	3.188e6	3.666e6	7.285e6	6.764e6	8.293e6
PRT	Q9DBT9	Dimethylglycine dehydrogenase, mitochondrial OS=Mus musculus OX=10090 GN=Dmgdh PE=1 SV=1	null	null	Mouse_09-2020	null	[MS,MS:1001208,SEQUEST,]	771.31	245.137	null	null	0.47	5.775e6	4.92	4.92	5.840e6	22.17	22.17	6.666e6	14.70	14.70	2.604e6	2.395e6	1.102e6	4.415e6	3.635e6	5.710e6	1.231e6	2.024e6	1.641e6	3.611e6	3.074e6	3.939e6	2.003e6	2.287e6	2.573e6	4.700e6	3.687e6	4.978e6
PRT	Q9ET01	Glycogen phosphorylase, liver form OS=Mus musculus OX=10090 GN=Pygl PE=1 SV=4	null	null	Mouse_09-2020	null	[MS,MS:1001208,SEQUEST,]	490.38	194.921	null	null	0.41	5.592e6	29.10	29.10	5.011e6	30.93	30.93	4.809e6	25.99	25.99	2.609e6	2.839e6	1.145e6	2.539e6	2.222e6	5.887e6	1.495e6	2.148e6	1.777e6	1.942e6	1.265e6	2.348e6	2.505e6	2.159e6	1.557e6	3.724e6	2.771e6	2.791e6
PRT	O88844	Isocitrate dehydrogenase [NADP] cytoplasmic OS=Mus musculus OX=10090 GN=Idh1 PE=1 SV=2	null	null	Mouse_09-2020	null	[MS,MS:1001208,SEQUEST,]	804.32	283.872	null	null	0.68	9.600e6	15.76	15.76	7.454e6	14.32	14.32	9.284e6	7.85	7.85	3.640e6	4.318e6	2.142e6	7.259e6	5.945e6	7.835e6	1.677e6	2.612e6	2.495e6	3.748e6	3.421e6	5.011e6	3.165e6	2.981e6	3.847e6	6.939e6	4.740e6	5.946e6
PRT	Q91Y97	Fructose-bisphosphate aldolase B OS=Mus musculus OX=10090 GN=Aldob PE=1 SV=3	null	null	Mouse_09-2020	null	[MS,MS:1001208,SEQUEST,]	1288.52	287.291	null	null	0.43	3.713e7	12.99	12.99	3.427e7	25.43	25.43	3.385e7	24.18	24.18	1.561e7	1.580e7	7.555e6	2.411e7	2.746e7	3.631e7	6.409e6	1.039e7	1.029e7	2.031e7	1.914e7	2.199e7	1.210e7	1.022e7	1.218e7	2.838e7	2.620e7	3.230e7
PRT	P30115	Glutathione S-transferase A3 OS=Mus musculus OX=10090 GN=Gsta3 PE=1 SV=2	null	null	Mouse_09-2020	null	[MS,MS:1001208,SEQUEST,]	887.36	255.160	null	null	0.67	3.092e7	29.63	29.63	2.477e7	34.50	34.50	3.089e7	23.97	23.97	1.318e7	1.338e7	8.549e6	1.852e7	2.611e7	2.012e7	5.349e6	7.960e6	7.506e6	1.612e7	2.013e7	1.521e7	9.807e6	7.317e6	1.302e7	1.682e7	1.983e7	2.178e7
PRT	P19157	Glutathione S-transferase P 1 OS=Mus musculus OX=10090 GN=Gstp1 PE=1 SV=2	null	null	Mouse_09-2020	null	[MS,MS:1001208,SEQUEST,]	3534.41	461.206	null	null	0.66	1.645e8	3.79	3.79	1.870e8	20.05	20.05	1.611e8	23.88	23.88	7.819e7	5.963e7	3.047e7	1.260e8	1.029e8	1.669e8	4.071e7	6.141e7	4.967e7	8.215e7	1.195e8	1.511e8	5.259e7	5.400e7	4.359e7	1.184e8	1.063e8	1.340e8
PRT	A0A1D5RLD8	Glyceraldehyde-3-phosphate dehydrogenase OS=Mus musculus OX=10090 GN=Gm10358 PE=1 SV=1	null	null	Mouse_09-2020	null	[MS,MS:1001208,SEQUEST,]	2395.27	348.849	null	null	0.69	4.187e7	15.99	15.99	4.231e7	29.49	29.49	4.282e7	22.11	22.11	1.708e7	1.727e7	7.098e6	3.747e7	3.150e7	3.901e7	6.729e6	1.426e7	1.114e7	2.080e7	2.927e7	3.074e7	1.326e7	9.694e6	2.057e7	2.982e7	2.591e7	3.147e7
PRT	P50247	Adenosylhomocysteinase OS=Mus musculus OX=10090 GN=Ahcy PE=1 SV=3	null	null	Mouse_09-2020	null	[MS,MS:1001208,SEQUEST,]	1265.23	251.802	null	null	0.45	2.665e7	7.28	7.28	2.489e7	21.82	21.82	2.933e7	17.35	17.35	1.233e7	1.118e7	4.943e6	1.849e7	1.756e7	2.765e7	4.924e6	7.512e6	6.591e6	1.165e7	1.545e7	1.812e7	7.816e6	6.950e6	1.221e7	2.409e7	1.708e7	2.053e7
PRT	Q99LB7	Sarcosine dehydrogenase, mitochondrial OS=Mus musculus OX=10090 GN=Sardh PE=1 SV=1	null	null	Mouse_09-2020	null	[MS,MS:1001208,SEQUEST,]	699.75	165.261	null	null	0.27	8.730e6	31.24	31.24	1.039e7	11.19	11.19	1.023e7	10.70	10.70	4.419e6	3.296e6	1.662e6	6.473e6	5.505e6	1.632e7	3.432e6	3.672e6	2.742e6	4.353e6	4.212e6	8.081e6	3.348e6	3.639e6	3.303e6	9.619e6	5.250e6	6.556e6
PRT	P11499	Heat shock protein HSP 90-beta OS=Mus musculus OX=10090 GN=Hsp90ab1 PE=1 SV=3	null	null	Mouse_09-2020	null	[MS,MS:1001208,SEQUEST,]	1141.11	259.639	null	null	0.44	1.227e7	19.02	19.02	9.958e6	10.96	10.96	1.093e7	22.76	22.76	6.141e6	4.681e6	2.639e6	6.316e6	5.435e6	1.236e7	2.865e6	3.895e6	3.314e6	4.003e6	4.207e6	6.451e6	4.027e6	4.365e6	2.963e6	6.883e6	6.364e6	6.273e6
PRT	Q61176	Arginase-1 OS=Mus musculus OX=10090 GN=Arg1 PE=1 SV=1	null	null	Mouse_09-2020	null	[MS,MS:1001208,SEQUEST,]	1540.64	346.556	null	null	0.72	1.824e7	11.96	11.96	1.595e7	8.62	8.62	1.856e7	15.20	15.20	8.045e6	8.499e6	4.089e6	1.267e7	1.198e7	1.720e7	3.902e6	5.361e6	4.620e6	7.044e6	7.800e6	9.751e6	5.998e6	7.007e6	6.425e6	1.266e7	1.076e7	1.266e7
PRT	P11725	Ornithine carbamoyltransferase, mitochondrial OS=Mus musculus OX=10090 GN=Otc PE=1 SV=1	null	null	Mouse_09-2020	null	[MS,MS:1001208,SEQUEST,]	785.92	246.331	null	null	0.50	2.432e7	10.25	10.25	2.143e7	9.70	9.70	2.429e7	15.38	15.38	1.084e7	9.313e6	5.072e6	1.453e7	1.591e7	2.441e7	5.191e6	6.482e6	6.036e6	9.481e6	1.081e7	1.467e7	7.801e6	8.279e6	8.718e6	1.571e7	1.476e7	1.701e7
PRT	Q9DBM2	Peroxisomal bifunctional enzyme OS=Mus musculus OX=10090 GN=Ehhadh PE=1 SV=4	null	null	Mouse_09-2020	null	[MS,MS:1001208,SEQUEST,]	863.45	224.044	null	null	0.39	7.071e6	19.24	19.24	5.366e6	29.98	29.98	6.823e6	30.78	30.78	3.177e6	3.237e6	1.073e6	5.604e6	5.799e6	6.745e6	9.260e5	1.650e6	1.410e6	3.493e6	2.971e6	3.938e6	2.001e6	1.527e6	3.114e6	4.607e6	5.129e6	6.111e6
PRT	A0A0R4J0Z1	Protein disulfide-isomerase A4 OS=Mus musculus OX=10090 GN=Pdia4 PE=1 SV=1	null	null	Mouse_09-2020	null	[MS,MS:1001208,SEQUEST,]	585.10	185.348	null	null	0.48	6.128e6	18.90	18.90	6.716e6	50.69	50.69	5.955e6	17.75	17.75	2.931e6	1.993e6	1.223e6	4.736e6	5.037e6	4.807e6	1.138e6	1.809e6	1.523e6	3.456e6	6.849e6	6.317e6	1.833e6	1.783e6	2.481e6	4.295e6	4.089e6	4.567e6
PRT	Q91YI0	Argininosuccinate lyase OS=Mus musculus OX=10090 GN=Asl PE=1 SV=1	null	null	Mouse_09-2020	null	[MS,MS:1001208,SEQUEST,]	548.35	186.498	null	null	0.52	8.223e6	13.59	13.59	8.046e6	23.04	23.04	7.896e6	12.95	12.95	4.161e6	3.217e6	1.607e6	5.818e6	4.507e6	1.056e7	2.594e6	2.866e6	2.237e6	3.377e6	2.186e6	4.145e6	2.705e6	2.888e6	2.420e6	7.520e6	4.319e6	4.413e6
PRT	P34914	Bifunctional epoxide hydrolase 2 OS=Mus musculus OX=10090 GN=Ephx2 PE=1 SV=2	null	null	Mouse_09-2020	null	[MS,MS:1001208,SEQUEST,]	654.87	201.544	null	null	0.51	4.992e6	29.90	29.90	4.643e6	16.84	16.84	5.652e6	9.78	9.78	2.016e6	2.290e6	5.376e5	4.676e6	2.358e6	5.934e6	1.049e6	1.885e6	1.383e6	2.526e6	1.974e6	2.967e6	1.950e6	1.901e6	2.381e6	4.274e6	3.070e6	2.945e6
PRT	A2AVJ7	Ribosome-binding protein 1 OS=Mus musculus OX=10090 GN=Rrbp1 PE=1 SV=1	null	null	Mouse_09-2020	null	[MS,MS:1001208,SEQUEST,]	178.37	135.518	null	null	0.30	1.486e6	13.91	13.91	1.298e6	26.29	26.29	1.265e6	19.52	19.52	6.602e5	4.962e5	3.539e5	9.559e5	9.943e5	1.607e6	2.492e5	3.286e5	3.210e5	6.122e5	7.682e5	1.128e6	4.233e5	4.720e5	3.567e5	1.061e6	7.082e5	1.015e6
PRT	P10649	Glutathione S-transferase Mu 1 OS=Mus musculus OX=10090 GN=Gstm1 PE=1 SV=2	null	null	Mouse_09-2020	null	[MS,MS:1001208,SEQUEST,]	2111.17	388.789	null	null	0.67	8.542e7	8.16	8.16	7.746e7	20.66	20.66	7.749e7	25.69	25.69	4.067e7	3.135e7	1.915e7	5.679e7	5.393e7	8.611e7	2.120e7	2.731e7	2.395e7	4.496e7	3.534e7	3.871e7	2.588e7	1.929e7	3.105e7	4.695e7	5.921e7	5.617e7
PRT	P24549	Retinal dehydrogenase 1 OS=Mus musculus OX=10090 GN=Aldh1a1 PE=1 SV=5	null	null	Mouse_09-2020	null	[MS,MS:1001208,SEQUEST,]	3784.35	549.803	null	null	0.48	4.271e7	28.77	28.77	4.543e7	28.97	28.97	5.298e7	25.39	25.39	1.773e7	2.405e7	7.579e6	5.021e7	2.965e7	3.484e7	7.644e6	1.284e7	1.150e7	2.575e7	2.776e7	3.458e7	1.759e7	1.170e7	2.952e7	4.074e7	3.653e7	3.344e7
PRT	Q8QZT1	Acetyl-CoA acetyltransferase, mitochondrial OS=Mus musculus OX=10090 GN=Acat1 PE=1 SV=1	null	null	Mouse_09-2020	null	[MS,MS:1001208,SEQUEST,]	1241.45	316.080	null	null	0.57	1.123e7	14.75	14.75	1.005e7	18.93	18.93	1.099e7	20.49	20.49	4.406e6	4.255e6	1.871e6	8.613e6	8.267e6	1.245e7	2.004e6	3.587e6	2.744e6	5.244e6	5.345e6	6.017e6	2.848e6	2.615e6	4.430e6	9.313e6	6.729e6	8.409e6
PRT	P28271	Cytoplasmic aconitate hydratase OS=Mus musculus OX=10090 GN=Aco1 PE=1 SV=3	null	null	Mouse_09-2020	null	[MS,MS:1001208,SEQUEST,]	495.46	160.885	null	null	0.37	4.407e6	9.68	9.68	4.411e6	13.75	13.75	3.916e6	10.62	10.62	2.305e6	1.696e6	8.298e5	2.776e6	2.725e6	4.795e6	1.052e6	1.600e6	1.184e6	2.132e6	2.501e6	2.818e6	1.407e6	1.192e6	1.333e6	3.155e6	2.479e6	2.562e6
PRT	P49429	4-hydroxyphenylpyruvate dioxygenase OS=Mus musculus OX=10090 GN=Hpd PE=1 SV=3	null	null	Mouse_09-2020	null	[MS,MS:1001208,SEQUEST,]	1133.24	197.530	null	null	0.52	8.130e6	19.45	19.45	8.015e6	40.21	40.21	8.920e6	24.06	24.06	3.678e6	3.844e6	1.716e6	4.974e6	3.696e6	9.209e6	2.432e6	3.355e6	3.018e6	3.055e6	1.404e6	3.357e6	3.481e6	3.491e6	4.494e6	6.355e6	4.283e6	3.812e6
PRT	Q9EQ20	Methylmalonate-semialdehyde dehydrogenase [acylating], mitochondrial OS=Mus musculus OX=10090 GN=Aldh6a1 PE=1 SV=1	null	null	Mouse_09-2020	null	[MS,MS:1001208,SEQUEST,]	1272.63	248.450	null	null	0.49	9.184e6	8.12	8.12	9.888e6	10.08	10.08	1.033e7	9.94	9.94	4.756e6	4.032e6	1.785e6	6.292e6	5.734e6	9.111e6	2.552e6	3.318e6	2.870e6	4.848e6	5.108e6	6.349e6	3.603e6	3.244e6	3.884e6	7.689e6	6.305e6	7.035e6
PRT	Q64459	Cytochrome P450 3A11 OS=Mus musculus OX=10090 GN=Cyp3a11 PE=1 SV=1	null	null	Mouse_09-2020	null	[MS,MS:1001208,SEQUEST,]	434.06	144.965	null	null	0.47	7.432e6	13.58	13.58	6.324e6	9.64	9.64	6.338e6	29.35	29.35	3.622e6	3.272e6	1.456e6	4.724e6	4.270e6	9.039e6	1.840e6	2.417e6	1.652e6	2.924e6	2.634e6	3.874e6	2.511e6	1.751e6	1.674e6	4.150e6	4.910e6	4.874e6
PRT	P31786	Acyl-CoA-binding protein OS=Mus musculus OX=10090 GN=Dbi PE=1 SV=2	null	null	Mouse_09-2020	null	[MS,MS:1001208,SEQUEST,]	1508.82	254.937	null	null	0.84	3.183e7	31.45	31.45	2.135e7	49.83	49.83	2.843e7	25.55	25.55	1.135e7	1.213e7	6.457e6	2.426e7	2.416e7	1.318e7	2.836e6	4.992e6	5.590e6	1.351e7	1.924e7	1.573e7	8.157e6	6.001e6	1.332e7	1.932e7	1.857e7	2.117e7
PRT	Q64374	Regucalcin OS=Mus musculus OX=10090 GN=Rgn PE=1 SV=1	null	null	Mouse_09-2020	null	[MS,MS:1001208,SEQUEST,]	1651.18	254.240	null	null	0.52	2.189e7	18.85	18.85	2.008e7	16.43	16.43	2.565e7	13.63	13.63	1.101e7	1.129e7	5.809e6	1.452e7	1.284e7	2.090e7	5.068e6	7.678e6	6.575e6	1.089e7	7.878e6	1.282e7	9.840e6	8.501e6	9.003e6	1.661e7	1.385e7	1.588e7
PRT	Q9QXD6	Fructose-1,6-bisphosphatase 1 OS=Mus musculus OX=10090 GN=Fbp1 PE=1 SV=3	null	null	Mouse_09-2020	null	[MS,MS:1001208,SEQUEST,]	987.66	233.386	null	null	0.50	9.442e6	19.03	19.03	1.038e7	25.44	25.44	1.119e7	19.53	19.53	4.128e6	4.639e6	1.924e6	9.420e6	5.709e6	7.771e6	2.578e6	4.199e6	4.523e6	3.896e6	5.243e6	6.042e6	3.780e6	3.862e6	5.156e6	6.154e6	6.205e6	6.232e6
PRT	O70475	UDP-glucose 6-dehydrogenase OS=Mus musculus OX=10090 GN=Ugdh PE=1 SV=1	null	null	Mouse_09-2020	null	[MS,MS:1001208,SEQUEST,]	222.34	104.915	null	null	0.43	3.704e6	10.83	10.83	3.484e6	20.95	20.95	2.900e6	27.88	27.88	1.879e6	1.419e6	8.419e5	2.275e6	2.302e6	3.683e6	8.533e5	1.197e6	9.738e5	2.036e6	2.290e6	2.402e6	1.036e6	8.879e5	9.193e5	2.070e6	2.293e6	2.661e6
PRT	B1AU25	Apoptosis-inducing factor 1, mitochondrial OS=Mus musculus OX=10090 GN=Aifm1 PE=1 SV=1	null	null	Mouse_09-2020	null	[MS,MS:1001208,SEQUEST,]	315.91	128.966	null	null	0.43	3.180e6	30.35	30.35	2.256e6	19.49	19.49	2.938e6	22.41	22.41	1.521e6	1.533e6	1.036e6	1.661e6	1.976e6	2.865e6	5.720e5	8.058e5	9.266e5	1.089e6	1.016e6	1.484e6	1.331e6	1.193e6	1.142e6	1.904e6	1.346e6	1.806e6
PRT	P40142	Transketolase OS=Mus musculus OX=10090 GN=Tkt PE=1 SV=1	null	null	Mouse_09-2020	null	[MS,MS:1001208,SEQUEST,]	645.66	158.590	null	null	0.43	6.449e6	23.51	23.51	5.187e6	40.54	40.54	4.844e6	33.96	33.96	2.464e6	2.496e6	1.274e6	4.991e6	5.209e6	4.127e6	6.654e5	1.363e6	1.437e6	3.125e6	3.816e6	3.609e6	1.447e6	1.255e6	2.067e6	3.878e6	4.321e6	5.065e6
PRT	E9PWK1	Epoxide hydrolase OS=Mus musculus OX=10090 GN=Ephx1 PE=1 SV=1	null	null	Mouse_09-2020	null	[MS,MS:1001208,SEQUEST,]	305.00	138.432	null	null	0.49	4.527e6	20.67	20.67	5.205e6	24.63	24.63	4.363e6	22.48	22.48	2.583e6	1.839e6	8.167e5	3.237e6	2.434e6	6.583e6	1.427e6	2.045e6	1.627e6	2.197e6	1.428e6	2.453e6	1.629e6	1.556e6	1.253e6	3.501e6	3.092e6	2.013e6
PRT	Q922D8	C-1-tetrahydrofolate synthase, cytoplasmic OS=Mus musculus OX=10090 GN=Mthfd1 PE=1 SV=4	null	null	Mouse_09-2020	null	[MS,MS:1001208,SEQUEST,]	213.92	115.453	null	null	0.27	2.716e6	8.28	8.28	2.643e6	15.79	15.79	2.805e6	16.55	16.55	1.339e6	1.053e6	5.356e5	1.732e6	1.663e6	2.968e6	5.865e5	9.083e5	8.087e5	1.399e6	1.072e6	1.882e6	9.148e5	9.259e5	7.519e5	2.374e6	1.754e6	1.891e6
PRT	Q64442	Sorbitol dehydrogenase OS=Mus musculus OX=10090 GN=Sord PE=1 SV=3	null	null	Mouse_09-2020	null	[MS,MS:1001208,SEQUEST,]	830.97	184.127	null	null	0.44	1.059e7	10.96	10.96	6.743e6	17.49	17.49	8.762e6	14.53	14.53	4.432e6	4.038e6	2.128e6	6.246e6	6.611e6	1.117e7	1.288e6	2.100e6	2.099e6	3.224e6	3.307e6	4.378e6	2.938e6	2.861e6	3.213e6	6.558e6	5.602e6	6.755e6
PRT	Q01853	Transitional endoplasmic reticulum ATPase OS=Mus musculus OX=10090 GN=Vcp PE=1 SV=4	null	null	Mouse_09-2020	null	[MS,MS:1001208,SEQUEST,]	304.68	133.224	null	null	0.30	2.868e6	16.45	16.45	3.013e6	33.52	33.52	2.958e6	19.02	19.02	1.376e6	1.252e6	5.296e5	2.169e6	2.403e6	2.516e6	5.437e5	8.866e5	6.348e5	1.517e6	1.964e6	3.107e6	8.605e5	8.902e5	1.216e6	2.459e6	2.225e6	2.270e6
PRT	Q9D0F9	Phosphoglucomutase-1 OS=Mus musculus OX=10090 GN=Pgm1 PE=1 SV=4	null	null	Mouse_09-2020	null	[MS,MS:1001208,SEQUEST,]	320.73	131.028	null	null	0.39	3.812e6	11.39	11.39	3.961e6	16.89	16.89	4.061e6	19.07	19.07	1.745e6	1.517e6	8.171e5	2.781e6	2.127e6	4.683e6	1.253e6	1.625e6	1.228e6	1.491e6	1.566e6	2.162e6	1.435e6	1.258e6	1.128e6	2.792e6	2.449e6	2.949e6
PRT	P05202	Aspartate aminotransferase, mitochondrial OS=Mus musculus OX=10090 GN=Got2 PE=1 SV=1	null	null	Mouse_09-2020	null	[MS,MS:1001208,SEQUEST,]	1514.85	240.481	null	null	0.37	2.592e7	10.23	10.23	2.801e7	18.43	18.43	2.486e7	20.30	20.30	1.285e7	1.162e7	4.567e6	1.779e7	1.653e7	2.517e7	4.802e6	1.112e7	7.618e6	1.257e7	1.304e7	1.833e7	8.527e6	7.307e6	9.704e6	1.810e7	1.746e7	2.112e7
PRT	P07724	Albumin OS=Mus musculus OX=10090 GN=Alb PE=1 SV=3	null	null	Mouse_09-2020	null	[MS,MS:1001208,SEQUEST,]	741.50	161.932	null	null	0.30	9.222e6	79.64	79.64	1.942e7	68.53	68.53	2.576e7	67.20	67.20	1.904e7	2.973e6	1.770e6	7.227e6	5.010e6	2.548e7	1.241e7	1.486e7	6.564e6	4.139e6	3.096e6	1.107e7	1.029e7	8.464e6	9.783e6	4.601e7	4.146e6	4.609e6
PRT	Q61425	Hydroxyacyl-coenzyme A dehydrogenase, mitochondrial OS=Mus musculus OX=10090 GN=Hadh PE=1 SV=2	null	null	Mouse_09-2020	null	[MS,MS:1001208,SEQUEST,]	341.17	126.029	null	null	0.61	6.250e6	26.18	26.18	4.539e6	19.86	19.86	5.977e6	18.64	18.64	2.843e6	2.716e6	1.730e6	3.637e6	4.086e6	4.180e6	8.144e5	1.362e6	1.435e6	2.229e6	2.141e6	3.064e6	2.219e6	1.635e6	2.169e6	3.657e6	3.926e6	3.934e6
PRT	Q99JY0	Trifunctional enzyme subunit beta, mitochondrial OS=Mus musculus OX=10090 GN=Hadhb PE=1 SV=1	null	null	Mouse_09-2020	null	[MS,MS:1001208,SEQUEST,]	647.22	175.016	null	null	0.43	4.062e6	18.57	18.57	3.287e6	8.70	8.70	3.223e6	15.35	15.35	1.493e6	1.447e6	7.492e5	3.714e6	2.715e6	5.154e6	8.018e5	1.127e6	9.333e5	1.518e6	1.546e6	2.012e6	9.170e5	1.033e6	1.254e6	3.258e6	1.750e6	2.557e6
PRT	P45952	Medium-chain specific acyl-CoA dehydrogenase, mitochondrial OS=Mus musculus OX=10090 GN=Acadm PE=1 SV=1	null	null	Mouse_09-2020	null	[MS,MS:1001208,SEQUEST,]	407.78	149.879	null	null	0.40	3.824e6	15.78	15.78	3.450e6	25.65	25.65	3.904e6	24.88	24.88	1.371e6	1.448e6	8.285e5	3.258e6	2.403e6	3.105e6	6.548e5	1.064e6	9.283e5	1.914e6	2.215e6	2.472e6	1.025e6	8.394e5	1.895e6	3.015e6	2.418e6	2.927e6
PRT	Q99KI0	Aconitate hydratase, mitochondrial OS=Mus musculus OX=10090 GN=Aco2 PE=1 SV=1	null	null	Mouse_09-2020	null	[MS,MS:1001208,SEQUEST,]	471.57	127.916	null	null	0.29	3.525e6	5.43	5.43	4.091e6	16.57	16.57	3.993e6	13.40	13.40	1.573e6	1.329e6	7.143e5	2.468e6	2.313e6	3.602e6	8.548e5	1.146e6	1.264e6	1.971e6	1.809e6	2.945e6	1.335e6	1.379e6	1.261e6	2.823e6	2.239e6	2.680e6
PRT	P58252	Elongation factor 2 OS=Mus musculus OX=10090 GN=Eef2 PE=1 SV=2	null	null	Mouse_09-2020	null	[MS,MS:1001208,SEQUEST,]	145.09	108.837	null	null	0.24	4.328e6	18.14	18.14	3.817e6	11.02	11.02	3.178e6	31.06	31.06	2.166e6	1.755e6	1.086e6	2.473e6	2.245e6	4.151e6	1.115e6	1.476e6	1.187e6	1.393e6	1.573e6	2.496e6	1.796e6	1.410e6	1.022e6	2.269e6	2.021e6	1.672e6
PRT	Q05421	Cytochrome P450 2E1 OS=Mus musculus OX=10090 GN=Cyp2e1 PE=1 SV=1	null	null	Mouse_09-2020	null	[MS,MS:1001208,SEQUEST,]	322.21	129.172	null	null	0.38	4.453e6	14.80	14.80	3.621e6	20.05	20.05	4.508e6	20.19	20.19	2.186e6	1.735e6	8.735e5	2.455e6	2.408e6	5.082e6	8.511e5	1.367e6	1.116e6	1.956e6	1.197e6	2.349e6	1.791e6	1.601e6	1.311e6	4.157e6	2.338e6	1.932e6
PRT	P97872	Flavin-containing monooxygenase 5 OS=Mus musculus OX=10090 GN=Fmo5 PE=1 SV=4	null	null	Mouse_09-2020	null	[MS,MS:1001208,SEQUEST,]	313.79	95.646	null	null	0.31	3.051e6	25.30	25.30	3.465e6	24.54	24.54	2.795e6	20.65	20.65	1.523e6	1.108e6	7.714e5	1.525e6	1.817e6	4.318e6	1.225e6	1.253e6	9.331e5	1.134e6	2.120e6	1.774e6	1.182e6	1.083e6	8.753e5	2.081e6	1.795e6	1.412e6
PRT	P70694	Estradiol 17 beta-dehydrogenase 5 OS=Mus musculus OX=10090 GN=Akr1c6 PE=1 SV=1	null	null	Mouse_09-2020	null	[MS,MS:1001208,SEQUEST,]	799.89	211.790	null	null	0.62	1.366e7	24.33	24.33	1.076e7	34.20	34.20	1.195e7	19.86	19.86	3.947e6	5.793e6	2.977e6	1.254e7	7.722e6	1.059e7	2.761e6	5.066e6	4.487e6	4.854e6	3.467e6	4.550e6	4.840e6	3.939e6	6.662e6	1.012e7	5.793e6	6.412e6
PRT	Q91WU0	Carboxylesterase 1F OS=Mus musculus OX=10090 GN=Ces1f PE=1 SV=1	null	null	Mouse_09-2020	null	[MS,MS:1001208,SEQUEST,]	1135.37	220.048	null	null	0.51	7.415e6	46.41	46.41	1.003e7	41.25	41.25	1.059e7	44.23	44.23	3.398e6	2.985e6	8.330e5	1.002e7	8.200e6	5.208e6	1.147e6	2.565e6	2.185e6	5.372e6	6.720e6	9.100e6	2.364e6	1.689e6	4.063e6	1.091e7	1.032e7	6.593e6
PRT	P14152	Malate dehydrogenase, cytoplasmic OS=Mus musculus OX=10090 GN=Mdh1 PE=1 SV=3	null	null	Mouse_09-2020	null	[MS,MS:1001208,SEQUEST,]	367.66	112.506	null	null	0.40	8.638e6	17.23	17.23	6.918e6	18.10	18.10	8.895e6	16.88	16.88	3.894e6	3.534e6	2.288e6	5.776e6	6.416e6	7.753e6	1.704e6	2.293e6	2.482e6	3.949e6	3.327e6	4.579e6	3.850e6	2.990e6	3.261e6	5.787e6	4.982e6	5.311e6
PRT	Q9CPY7	Cytosol aminopeptidase OS=Mus musculus OX=10090 GN=Lap3 PE=1 SV=3	null	null	Mouse_09-2020	null	[MS,MS:1001208,SEQUEST,]	584.63	149.037	null	null	0.43	5.024e6	10.92	10.92	4.553e6	18.31	18.31	5.419e6	14.87	14.87	2.243e6	1.730e6	9.175e5	4.261e6	3.345e6	5.725e6	1.054e6	1.435e6	1.154e6	2.498e6	2.570e6	3.463e6	1.410e6	1.455e6	2.024e6	5.022e6	3.098e6	3.772e6
PRT	P97351	40S ribosomal protein S3a OS=Mus musculus OX=10090 GN=Rps3a PE=1 SV=3	null	null	Mouse_09-2020	null	[MS,MS:1001208,SEQUEST,]	157.86	87.194	null	null	0.63	3.975e6	35.11	35.11	2.149e6	20.83	20.83	3.341e6	25.18	25.18	1.725e6	1.836e6	1.227e6	1.871e6	2.723e6	2.614e6	5.033e5	7.807e5	8.688e5	8.762e5	1.132e6	1.354e6	1.491e6	1.078e6	1.198e6	1.602e6	1.840e6	2.029e6
PRT	Q91VB8	Alpha globin 1 OS=Mus musculus OX=10090 GN=Hba-a1 PE=1 SV=1	null	null	Mouse_09-2020	null	[MS,MS:1001208,SEQUEST,]	1156.42	345.139	null	null	0.75	7.048e7	74.49	74.49	9.621e7	81.28	81.28	5.613e7	93.92	93.92	7.474e7	8.497e6	3.850e6	9.792e7	2.538e7	1.212e8	8.449e7	4.637e7	1.944e7	1.188e7	2.302e7	1.294e8	1.506e7	2.291e7	4.001e7	1.753e8	8.670e6	8.721e6
PRT	Q99LC5	Electron transfer flavoprotein subunit alpha, mitochondrial OS=Mus musculus OX=10090 GN=Etfa PE=1 SV=2	null	null	Mouse_09-2020	null	[MS,MS:1001208,SEQUEST,]	723.08	185.233	null	null	0.63	7.391e6	14.23	14.23	5.433e6	30.87	30.87	8.356e6	16.12	16.12	3.180e6	3.105e6	1.277e6	6.797e6	5.171e6	6.760e6	8.915e5	1.596e6	1.440e6	2.392e6	3.812e6	4.165e6	2.252e6	2.713e6	3.571e6	5.810e6	4.495e6	6.001e6
PRT	P24369	Peptidyl-prolyl cis-trans isomerase B OS=Mus musculus OX=10090 GN=Ppib PE=1 SV=2	null	null	Mouse_09-2020	null	[MS,MS:1001208,SEQUEST,]	673.95	147.403	null	null	0.73	4.741e6	17.77	17.77	4.525e6	33.31	33.31	4.761e6	18.22	18.22	2.215e6	1.872e6	1.053e6	2.926e6	3.586e6	3.610e6	7.897e5	1.116e6	1.233e6	1.948e6	3.237e6	3.202e6	2.025e6	1.731e6	1.841e6	2.897e6	2.629e6	2.873e6
PRT	P12970	60S ribosomal protein L7a OS=Mus musculus OX=10090 GN=Rpl7a PE=1 SV=2	null	null	Mouse_09-2020	null	[MS,MS:1001208,SEQUEST,]	396.61	113.793	null	null	0.45	5.202e6	25.73	25.73	4.256e6	32.52	32.52	4.283e6	14.49	14.49	2.451e6	2.037e6	1.470e6	3.364e6	4.394e6	3.849e6	9.206e5	1.202e6	1.094e6	1.931e6	3.365e6	3.248e6	1.665e6	1.221e6	1.428e6	3.376e6	2.598e6	3.119e6
PRT	P08249	Malate dehydrogenase, mitochondrial OS=Mus musculus OX=10090 GN=Mdh2 PE=1 SV=3	null	null	Mouse_09-2020	null	[MS,MS:1001208,SEQUEST,]	579.11	149.931	null	null	0.51	7.637e6	6.45	6.45	6.777e6	16.97	16.97	7.617e6	12.65	12.65	3.572e6	3.127e6	1.366e6	5.925e6	4.441e6	7.926e6	1.274e6	2.104e6	1.842e6	3.258e6	3.366e6	4.808e6	2.266e6	2.775e6	2.901e6	5.812e6	4.270e6	5.423e6
PRT	Q8CHT0	Delta-1-pyrroline-5-carboxylate dehydrogenase, mitochondrial OS=Mus musculus OX=10090 GN=Aldh4a1 PE=1 SV=3	null	null	Mouse_09-2020	null	[MS,MS:1001208,SEQUEST,]	675.09	143.881	null	null	0.35	4.878e6	8.61	8.61	5.078e6	22.05	22.05	4.881e6	21.31	21.31	2.385e6	1.840e6	9.464e5	3.335e6	3.435e6	5.413e6	1.145e6	1.638e6	1.414e6	3.054e6	3.061e6	3.516e6	1.435e6	1.462e6	2.033e6	3.958e6	3.516e6	4.258e6
PRT	O08601	Microsomal triglyceride transfer protein large subunit OS=Mus musculus OX=10090 GN=Mttp PE=1 SV=2	null	null	Mouse_09-2020	null	[MS,MS:1001208,SEQUEST,]	188.18	83.908	null	null	0.25	2.115e6	26.24	26.24	1.690e6	21.94	21.94	1.723e6	27.36	27.36	1.105e6	9.221e5	4.203e5	8.346e5	9.422e5	2.118e6	4.518e5	6.542e5	4.948e5	7.317e5	4.255e5	1.002e6	6.623e5	6.449e5	3.624e5	1.089e6	1.039e6	9.556e5
PRT	P29341	Polyadenylate-binding protein 1 OS=Mus musculus OX=10090 GN=Pabpc1 PE=1 SV=2	null	null	Mouse_09-2020	null	[MS,MS:1001208,SEQUEST,]	150.94	92.243	null	null	0.33	2.151e6	10.24	10.24	2.434e6	18.86	18.86	2.114e6	8.81	8.81	1.087e6	7.034e5	4.223e5	1.575e6	1.551e6	2.180e6	4.744e5	8.164e5	6.101e5	1.075e6	1.326e6	2.054e6	7.251e5	6.747e5	7.199e5	1.758e6	1.317e6	1.321e6
PRT	P35700	Peroxiredoxin-1 OS=Mus musculus OX=10090 GN=Prdx1 PE=1 SV=1	null	null	Mouse_09-2020	null	[MS,MS:1001208,SEQUEST,]	1290.29	212.886	null	null	0.50	2.683e7	15.54	15.54	2.810e7	11.25	11.25	2.566e7	15.00	15.00	1.312e7	1.069e7	6.264e6	1.601e7	1.316e7	2.634e7	7.778e6	9.983e6	8.013e6	1.174e7	9.969e6	1.652e7	1.044e7	9.499e6	8.504e6	1.867e7	1.450e7	1.519e7
PRT	G3X982	Aldehyde oxidase 3 OS=Mus musculus OX=10090 GN=Aox3 PE=1 SV=1	null	null	Mouse_09-2020	null	[MS,MS:1001208,SEQUEST,]	327.72	98.490	null	null	0.18	2.778e6	29.44	29.44	3.370e6	29.73	29.73	2.619e6	28.86	28.86	1.564e6	1.099e6	5.370e5	1.776e6	1.094e6	4.241e6	1.100e6	1.371e6	1.206e6	1.228e6	8.134e5	1.903e6	1.139e6	1.313e6	7.451e5	2.154e6	1.523e6	1.346e6
PRT	D3Z041	Long-chain-fatty-acid--CoA ligase 1 OS=Mus musculus OX=10090 GN=Acsl1 PE=1 SV=1	null	null	Mouse_09-2020	null	[MS,MS:1001208,SEQUEST,]	263.31	125.836	null	null	0.23	3.160e6	31.31	31.31	2.972e6	40.59	40.59	3.036e6	30.62	30.62	1.642e6	1.169e6	6.530e5	1.738e6	1.213e6	4.744e6	1.071e6	1.258e6	8.927e5	1.154e6	4.349e5	1.357e6	1.212e6	1.361e6	8.217e5	2.876e6	1.533e6	1.125e6
PRT	Q9D8E6	60S ribosomal protein L4 OS=Mus musculus OX=10090 GN=Rpl4 PE=1 SV=3	null	null	Mouse_09-2020	null	[MS,MS:1001208,SEQUEST,]	444.41	131.171	null	null	0.43	3.919e6	26.32	26.32	2.822e6	49.14	49.14	3.236e6	21.06	21.06	1.520e6	1.599e6	9.780e5	2.791e6	3.351e6	2.627e6	3.200e5	5.479e5	6.558e5	1.633e6	2.193e6	2.341e6	1.242e6	8.326e5	1.117e6	2.527e6	2.399e6	2.439e6
PRT	Q9WTP7	GTP:AMP phosphotransferase AK3, mitochondrial OS=Mus musculus OX=10090 GN=Ak3 PE=1 SV=3	null	null	Mouse_09-2020	null	[MS,MS:1001208,SEQUEST,]	415.12	123.012	null	null	0.67	5.301e6	14.48	14.48	4.840e6	12.51	12.51	5.576e6	11.44	11.44	2.431e6	2.132e6	1.149e6	3.135e6	3.630e6	4.323e6	1.271e6	1.576e6	1.397e6	2.576e6	2.522e6	3.234e6	1.804e6	1.634e6	2.482e6	4.134e6	3.230e6	3.740e6
PRT	Q64433	10 kDa heat shock protein, mitochondrial OS=Mus musculus OX=10090 GN=Hspe1 PE=1 SV=2	null	null	Mouse_09-2020	null	[MS,MS:1001208,SEQUEST,]	337.68	121.778	null	null	0.93	4.742e6	17.86	17.86	3.573e6	11.77	11.77	3.678e6	16.78	16.78	2.238e6	1.739e6	1.187e6	2.729e6	2.987e6	5.807e6	1.060e6	1.212e6	1.025e6	1.170e6	1.718e6	2.242e6	1.353e6	1.522e6	1.124e6	3.009e6	2.079e6	2.177e6
PRT	Q9DCW4	Electron transfer flavoprotein subunit beta OS=Mus musculus OX=10090 GN=Etfb PE=1 SV=3	null	null	Mouse_09-2020	null	[MS,MS:1001208,SEQUEST,]	551.02	115.142	null	null	0.56	8.232e6	11.98	11.98	6.573e6	13.39	13.39	8.132e6	16.70	16.70	3.870e6	3.409e6	1.672e6	5.005e6	4.880e6	9.524e6	1.566e6	2.315e6	1.970e6	3.484e6	2.779e6	4.570e6	2.311e6	2.845e6	2.862e6	6.493e6	4.875e6	6.406e6
PRT	P51660	Peroxisomal multifunctional enzyme type 2 OS=Mus musculus OX=10090 GN=Hsd17b4 PE=1 SV=3	null	null	Mouse_09-2020	null	[MS,MS:1001208,SEQUEST,]	569.39	162.950	null	null	0.27	3.134e6	15.41	15.41	2.893e6	12.01	12.01	3.171e6	7.14	7.14	1.664e6	1.341e6	5.037e5	2.096e6	1.755e6	3.724e6	7.298e5	1.199e6	8.424e5	1.217e6	1.092e6	2.017e6	1.091e6	9.842e5	1.234e6	2.697e6	1.939e6	2.200e6
PRT	Q78JT3	3-hydroxyanthranilate 3,4-dioxygenase OS=Mus musculus OX=10090 GN=Haao PE=1 SV=1	null	null	Mouse_09-2020	null	[MS,MS:1001208,SEQUEST,]	386.00	85.839	null	null	0.44	3.759e6	11.62	11.62	4.157e6	18.88	18.88	3.672e6	9.66	9.66	1.802e6	1.596e6	6.484e5	2.845e6	2.069e6	4.378e6	1.208e6	1.619e6	1.087e6	1.927e6	1.196e6	2.625e6	1.161e6	1.170e6	1.182e6	3.504e6	2.097e6	2.252e6
PRT	Q8VC30	Triokinase/FMN cyclase OS=Mus musculus OX=10090 GN=Tkfc PE=1 SV=1	null	null	Mouse_09-2020	null	[MS,MS:1001208,SEQUEST,]	407.67	163.762	null	null	0.37	3.492e6	16.92	16.92	3.260e6	20.92	20.92	3.777e6	20.64	20.64	1.451e6	1.651e6	6.145e5	3.403e6	2.202e6	3.431e6	5.843e5	1.193e6	1.115e6	1.652e6	1.419e6	2.181e6	1.018e6	1.151e6	1.098e6	3.583e6	2.166e6	2.985e6
PRT	P14148	60S ribosomal protein L7 OS=Mus musculus OX=10090 GN=Rpl7 PE=1 SV=2	null	null	Mouse_09-2020	null	[MS,MS:1001208,SEQUEST,]	238.94	94.117	null	null	0.49	2.637e6	18.52	18.52	2.572e6	17.78	17.78	2.447e6	12.34	12.34	1.279e6	9.640e5	7.248e5	1.874e6	2.203e6	2.610e6	5.552e5	8.142e5	7.246e5	1.065e6	1.553e6	1.879e6	1.043e6	7.761e5	8.708e5	1.934e6	1.440e6	1.508e6
PRT	Q99J08	SEC14-like protein 2 OS=Mus musculus OX=10090 GN=Sec14l2 PE=1 SV=1	null	null	Mouse_09-2020	null	[MS,MS:1001208,SEQUEST,]	251.32	101.637	null	null	0.38	2.942e6	21.46	21.46	2.359e6	19.00	19.00	2.730e6	10.05	10.05	1.279e6	1.398e6	6.465e5	2.546e6	1.428e6	2.109e6	6.668e5	9.727e5	7.167e5	9.654e5	8.439e5	1.156e6	9.951e5	9.716e5	1.067e6	1.954e6	1.492e6	1.649e6
PRT	P35505	Fumarylacetoacetase OS=Mus musculus OX=10090 GN=Fah PE=1 SV=2	null	null	Mouse_09-2020	null	[MS,MS:1001208,SEQUEST,]	647.76	147.980	null	null	0.48	8.253e6	12.20	12.20	8.868e6	10.24	10.24	9.745e6	13.35	13.35	3.897e6	3.223e6	1.501e6	7.904e6	5.008e6	9.292e6	2.049e6	3.312e6	2.452e6	4.324e6	4.014e6	6.182e6	2.659e6	2.813e6	3.561e6	9.108e6	5.706e6	6.867e6
PRT	O35129	Prohibitin-2 OS=Mus musculus OX=10090 GN=Phb2 PE=1 SV=1	null	null	Mouse_09-2020	null	[MS,MS:1001208,SEQUEST,]	416.31	89.998	null	null	0.60	4.406e6	11.50	11.50	4.141e6	15.80	15.80	4.434e6	14.90	14.90	2.208e6	1.885e6	1.024e6	3.049e6	2.615e6	3.840e6	9.246e5	1.589e6	1.307e6	2.038e6	1.591e6	2.642e6	1.450e6	1.484e6	1.342e6	3.190e6	2.767e6	2.878e6
PRT	P37040	NADPH--cytochrome P450 reductase OS=Mus musculus OX=10090 GN=Por PE=1 SV=2	null	null	Mouse_09-2020	null	[MS,MS:1001208,SEQUEST,]	236.65	102.754	null	null	0.26	2.074e6	8.46	8.46	2.215e6	21.30	21.30	2.115e6	14.93	14.93	9.508e5	7.683e5	3.837e5	1.752e6	1.452e6	2.151e6	4.303e5	7.298e5	6.545e5	1.125e6	1.283e6	1.310e6	5.995e5	6.663e5	9.215e5	1.733e6	1.470e6	1.312e6
PRT	Q9QXX4	Calcium-binding mitochondrial carrier protein Aralar2 OS=Mus musculus OX=10090 GN=Slc25a13 PE=1 SV=1	null	null	Mouse_09-2020	null	[MS,MS:1001208,SEQUEST,]	345.91	120.164	null	null	0.42	1.723e6	17.35	17.35	2.069e6	18.19	18.19	1.920e6	8.96	8.96	7.852e5	9.145e5	3.196e5	1.372e6	9.478e5	1.971e6	5.852e5	8.728e5	7.403e5	8.463e5	7.370e5	1.324e6	6.758e5	6.958e5	8.318e5	1.545e6	1.022e6	1.092e6
PRT	A8DUK4	Beta-globin OS=Mus musculus OX=10090 GN=Hbb-bs PE=1 SV=1	null	null	Mouse_09-2020	null	[MS,MS:1001208,SEQUEST,]	1243.00	276.278	null	null	0.82	9.250e7	77.47	77.47	2.573e8	72.27	72.27	1.279e8	93.49	93.49	1.055e8	1.643e7	5.420e6	1.901e8	3.411e7	1.554e8	1.544e8	1.209e8	5.624e7	2.516e7	3.549e7	2.269e8	3.919e7	4.571e7	1.019e8	3.757e8	1.492e7	1.455e7
PRT	P00329	Alcohol dehydrogenase 1 OS=Mus musculus OX=10090 GN=Adh1 PE=1 SV=2	null	null	Mouse_09-2020	null	[MS,MS:1001208,SEQUEST,]	755.68	169.319	null	null	0.31	1.652e7	13.79	13.79	1.195e7	17.37	17.37	1.647e7	16.37	16.37	7.707e6	7.508e6	4.118e6	1.120e7	1.053e7	1.533e7	2.882e6	4.788e6	3.933e6	6.091e6	4.719e6	6.963e6	6.611e6	5.239e6	6.459e6	1.060e7	1.034e7	9.007e6
PRT	P08228	Superoxide dismutase [Cu-Zn] OS=Mus musculus OX=10090 GN=Sod1 PE=1 SV=2	null	null	Mouse_09-2020	null	[MS,MS:1001208,SEQUEST,]	851.02	211.478	null	null	0.57	1.000e7	30.41	30.41	7.702e6	23.68	23.68	7.555e6	23.66	23.66	5.052e6	3.653e6	2.268e6	4.117e6	3.735e6	1.202e7	2.208e6	2.811e6	2.203e6	3.141e6	2.501e6	2.934e6	2.558e6	2.730e6	2.851e6	3.302e6	4.239e6	4.677e6
PRT	Q3TML0	Protein disulfide-isomerase A6 OS=Mus musculus OX=10090 GN=Pdia6 PE=1 SV=1	null	null	Mouse_09-2020	null	[MS,MS:1001208,SEQUEST,]	494.51	113.286	null	null	0.31	3.424e6	15.01	15.01	2.654e6	22.49	22.49	2.556e6	17.31	17.31	1.719e6	1.258e6	7.356e5	1.944e6	2.345e6	2.834e6	5.752e5	9.040e5	7.590e5	9.426e5	1.740e6	2.097e6	1.077e6	1.038e6	7.807e5	2.187e6	1.402e6	1.559e6
PRT	Q9JII6	Aldo-keto reductase family 1 member A1 OS=Mus musculus OX=10090 GN=Akr1a1 PE=1 SV=3	null	null	Mouse_09-2020	null	[MS,MS:1001208,SEQUEST,]	392.59	89.310	null	null	0.54	6.252e6	9.14	9.14	6.618e6	15.40	15.40	6.976e6	17.13	17.13	2.684e6	2.177e6	1.289e6	4.847e6	4.406e6	6.097e6	1.659e6	2.314e6	1.762e6	3.684e6	3.734e6	4.632e6	2.185e6	1.639e6	3.019e6	5.045e6	4.173e6	4.804e6
PRT	Q6GT24	Peroxiredoxin-6 OS=Mus musculus OX=10090 GN=Prdx6 PE=1 SV=1	null	null	Mouse_09-2020	null	[MS,MS:1001208,SEQUEST,]	535.61	127.010	null	null	0.63	7.353e6	12.13	12.13	6.756e6	26.91	26.91	6.561e6	12.44	12.44	3.249e6	3.104e6	1.546e6	6.769e6	4.311e6	6.596e6	1.424e6	3.202e6	2.081e6	3.292e6	1.970e6	4.228e6	2.566e6	1.971e6	2.809e6	6.100e6	3.105e6	3.421e6
PRT	P55096	ATP-binding cassette sub-family D member 3 OS=Mus musculus OX=10090 GN=Abcd3 PE=1 SV=2	null	null	Mouse_09-2020	null	[MS,MS:1001208,SEQUEST,]	488.39	111.941	null	null	0.26	1.589e6	49.27	49.27	1.927e6	34.60	34.60	1.962e6	26.58	26.58	5.607e5	4.950e5	1.140e5	2.092e6	1.215e6	2.473e6	4.308e5	6.507e5	3.396e5	1.374e6	9.793e5	1.397e6	4.421e5	3.924e5	7.243e5	2.045e6	1.270e6	1.269e6
PRT	Q91ZJ5	UTP--glucose-1-phosphate uridylyltransferase OS=Mus musculus OX=10090 GN=Ugp2 PE=1 SV=3	null	null	Mouse_09-2020	null	[MS,MS:1001208,SEQUEST,]	235.61	97.098	null	null	0.37	3.848e6	9.77	9.77	4.145e6	13.78	13.78	3.340e6	17.27	17.27	1.718e6	1.290e6	7.661e5	2.996e6	2.382e6	4.463e6	1.126e6	1.510e6	1.161e6	2.160e6	1.702e6	2.409e6	1.206e6	1.013e6	1.190e6	2.649e6	2.313e6	2.709e6
PRT	Q9DBF1	Alpha-aminoadipic semialdehyde dehydrogenase OS=Mus musculus OX=10090 GN=Aldh7a1 PE=1 SV=4	null	null	Mouse_09-2020	null	[MS,MS:1001208,SEQUEST,]	136.85	80.070	null	null	0.25	2.986e6	14.93	14.93	2.707e6	16.61	16.61	2.899e6	17.79	17.79	1.448e6	1.136e6	5.226e5	2.754e6	1.512e6	3.377e6	7.824e5	1.249e6	8.942e5	9.887e5	1.176e6	1.719e6	1.192e6	1.010e6	1.484e6	2.325e6	1.382e6	1.549e6
PRT	Q91VA0	Acyl-coenzyme A synthetase ACSM1, mitochondrial OS=Mus musculus OX=10090 GN=Acsm1 PE=1 SV=1	null	null	Mouse_09-2020	null	[MS,MS:1001208,SEQUEST,]	300.10	104.311	null	null	0.34	2.813e6	12.13	12.13	2.907e6	12.85	12.85	2.737e6	14.68	14.68	1.352e6	1.080e6	4.875e5	2.032e6	2.000e6	3.398e6	6.264e5	1.041e6	7.832e5	1.203e6	1.569e6	2.116e6	8.260e5	8.977e5	9.816e5	2.331e6	1.648e6	2.174e6
PRT	O88569	Heterogeneous nuclear ribonucleoproteins A2/B1 OS=Mus musculus OX=10090 GN=Hnrnpa2b1 PE=1 SV=2	null	null	Mouse_09-2020	null	[MS,MS:1001208,SEQUEST,]	212.84	93.671	null	null	0.55	1.667e6	25.65	25.65	1.900e6	54.62	54.62	2.048e6	32.21	32.21	7.338e5	5.073e5	2.164e5	1.597e6	1.322e6	1.818e6	3.285e5	4.294e5	4.758e5	1.590e6	1.893e6	1.463e6	4.037e5	3.820e5	7.605e5	1.884e6	1.320e6	1.627e6
PRT	P56593	Cytochrome P450 2A12 OS=Mus musculus OX=10090 GN=Cyp2a12 PE=1 SV=2	null	null	Mouse_09-2020	null	[MS,MS:1001208,SEQUEST,]	212.86	79.958	null	null	0.36	2.422e6	19.19	19.19	2.092e6	21.26	21.26	2.683e6	30.06	30.06	1.331e6	7.798e5	4.352e5	1.432e6	1.660e6	3.070e6	4.894e5	7.030e5	6.065e5	9.974e5	8.392e5	2.123e6	1.038e6	9.216e5	5.763e5	2.305e6	1.494e6	8.907e5
PRT	P67778	Prohibitin OS=Mus musculus OX=10090 GN=Phb PE=1 SV=1	null	null	Mouse_09-2020	null	[MS,MS:1001208,SEQUEST,]	162.72	90.717	null	null	0.51	1.556e6	30.56	30.56	2.218e6	20.53	20.53	1.955e6	29.97	29.97	9.697e5	6.286e5	2.876e5	1.119e6	7.641e5	2.708e6	8.082e5	8.306e5	5.768e5	8.694e5	7.184e5	1.719e6	4.866e5	7.211e5	4.190e5	2.282e6	9.981e5	1.281e6
PRT	Q8VDJ3	Vigilin OS=Mus musculus OX=10090 GN=Hdlbp PE=1 SV=1	null	null	Mouse_09-2020	null	[MS,MS:1001208,SEQUEST,]	53.99	63.037	null	null	0.13	8.374e5	12.07	12.07	1.071e6	22.99	22.99	7.413e5	16.02	16.02	3.239e5	2.894e5	1.671e5	6.468e5	5.990e5	8.348e5	1.705e5	3.786e5	2.949e5	5.292e5	5.940e5	6.917e5	2.455e5	2.451e5	2.607e5	5.504e5	4.537e5	5.905e5
PRT	O35945	Aldehyde dehydrogenase, cytosolic 1 OS=Mus musculus OX=10090 GN=Aldh1a7 PE=1 SV=1	null	null	Mouse_09-2020	null	[MS,MS:1001208,SEQUEST,]	1695.81	312.333	null	null	0.43	5.430e6	55.12	55.12	3.722e6	61.75	61.75	6.824e6	45.25	45.25	1.958e6	3.102e6	5.555e5	8.172e6	4.478e6	2.708e6	4.128e5	7.924e5	7.074e5	3.397e6	2.480e6	4.999e6	1.240e6	7.777e5	3.822e6	6.380e6	4.868e6	3.904e6
PRT	P17742	Peptidyl-prolyl cis-trans isomerase A OS=Mus musculus OX=10090 GN=Ppia PE=1 SV=2	null	null	Mouse_09-2020	null	[MS,MS:1001208,SEQUEST,]	468.75	141.158	null	null	0.47	7.870e6	12.79	12.79	7.103e6	21.32	21.32	7.806e6	17.60	17.60	2.993e6	2.964e6	1.598e6	6.426e6	5.129e6	6.444e6	1.264e6	2.082e6	2.219e6	2.828e6	3.938e6	5.232e6	3.153e6	2.341e6	3.854e6	5.346e6	3.872e6	5.085e6
PRT	G5E850	Cytochrome b5 OS=Mus musculus OX=10090 GN=Cyb5a PE=1 SV=1	null	null	Mouse_09-2020	null	[MS,MS:1001208,SEQUEST,]	873.30	142.945	null	null	0.83	9.706e6	22.80	22.80	1.117e7	11.03	11.03	1.038e7	19.15	19.15	4.509e6	3.295e6	1.951e6	7.263e6	7.026e6	1.528e7	3.323e6	3.432e6	3.019e6	4.826e6	5.536e6	6.433e6	3.458e6	3.413e6	3.204e6	9.399e6	7.292e6	4.919e6
PRT	Q07417	Short-chain specific acyl-CoA dehydrogenase, mitochondrial OS=Mus musculus OX=10090 GN=Acads PE=1 SV=2	null	null	Mouse_09-2020	null	[MS,MS:1001208,SEQUEST,]	414.95	110.207	null	null	0.34	4.926e6	19.33	19.33	4.399e6	28.65	28.65	4.631e6	14.56	14.56	2.153e6	2.079e6	1.335e6	3.142e6	3.661e6	4.432e6	6.530e5	1.166e6	1.221e6	2.074e6	2.650e6	3.056e6	1.516e6	1.475e6	1.814e6	3.585e6	3.250e6	3.396e6
PRT	Q9CQ62	2,4-dienoyl-CoA reductase, mitochondrial OS=Mus musculus OX=10090 GN=Decr1 PE=1 SV=1	null	null	Mouse_09-2020	null	[MS,MS:1001208,SEQUEST,]	561.87	89.695	null	null	0.37	6.663e6	11.41	11.41	5.100e6	23.10	23.10	5.812e6	9.81	9.81	3.002e6	2.584e6	1.336e6	4.703e6	5.159e6	6.608e6	1.156e6	1.631e6	1.342e6	2.261e6	3.478e6	4.460e6	1.961e6	1.747e6	2.306e6	4.832e6	3.745e6	4.074e6
PRT	Q9DB20	ATP synthase subunit O, mitochondrial OS=Mus musculus OX=10090 GN=Atp5po PE=1 SV=1	null	null	Mouse_09-2020	null	[MS,MS:1001208,SEQUEST,]	254.36	98.306	null	null	0.60	1.042e7	11.59	11.59	9.531e6	25.72	25.72	9.976e6	21.77	21.77	5.138e6	3.846e6	2.109e6	6.465e6	7.606e6	1.025e7	2.132e6	3.327e6	2.659e6	4.515e6	7.002e6	6.162e6	3.219e6	3.307e6	3.754e6	7.325e6	7.304e6	8.742e6
PRT	Q9DCX2	ATP synthase subunit d, mitochondrial OS=Mus musculus OX=10090 GN=Atp5pd PE=1 SV=3	null	null	Mouse_09-2020	null	[MS,MS:1001208,SEQUEST,]	370.25	134.219	null	null	0.87	3.715e6	47.39	47.39	5.725e6	42.80	42.80	5.452e6	42.91	42.91	1.189e6	1.676e6	6.296e5	5.601e6	3.481e6	2.295e6	5.267e5	1.202e6	1.503e6	3.198e6	3.472e6	4.202e6	1.779e6	9.640e5	4.084e6	3.926e6	3.132e6	3.924e6
PRT	P47962	60S ribosomal protein L5 OS=Mus musculus OX=10090 GN=Rpl5 PE=1 SV=3	null	null	Mouse_09-2020	null	[MS,MS:1001208,SEQUEST,]	169.17	97.179	null	null	0.36	2.380e6	30.95	30.95	1.961e6	55.15	55.15	2.206e6	26.96	26.96	9.276e5	8.824e5	4.907e5	2.367e6	2.387e6	1.731e6	3.511e5	4.230e5	4.412e5	1.017e6	2.084e6	1.966e6	6.825e5	5.529e5	8.104e5	2.050e6	1.576e6	2.130e6
PRT	P51881	ADP/ATP translocase 2 OS=Mus musculus OX=10090 GN=Slc25a5 PE=1 SV=3	null	null	Mouse_09-2020	null	[MS,MS:1001208,SEQUEST,]	221.79	86.879	null	null	0.31	2.404e6	49.66	49.66	3.097e6	19.93	19.93	2.590e6	27.56	27.56	1.173e6	9.086e5	4.039e5	2.052e6	1.200e6	5.718e6	1.057e6	1.471e6	8.211e5	1.130e6	1.480e6	1.789e6	1.058e6	1.158e6	7.469e5	2.945e6	1.188e6	1.254e6
PRT	Q91X83	S-adenosylmethionine synthase isoform type-1 OS=Mus musculus OX=10090 GN=Mat1a PE=1 SV=1	null	null	Mouse_09-2020	null	[MS,MS:1001208,SEQUEST,]	396.12	94.838	null	null	0.37	7.358e6	8.88	8.88	6.385e6	13.79	13.79	6.941e6	14.17	14.17	3.609e6	3.235e6	1.466e6	4.809e6	4.503e6	7.349e6	1.645e6	2.546e6	1.884e6	3.334e6	2.605e6	3.995e6	2.334e6	2.617e6	2.601e6	7.969e6	3.525e6	4.326e6
PRT	P11352	Glutathione peroxidase 1 OS=Mus musculus OX=10090 GN=Gpx1 PE=1 SV=2	null	null	Mouse_09-2020	null	[MS,MS:1001208,SEQUEST,]	336.34	111.669	null	null	0.68	8.422e6	16.02	16.02	1.016e7	12.73	12.73	9.712e6	13.68	13.68	3.258e6	3.612e6	1.327e6	7.471e6	5.089e6	8.633e6	2.096e6	3.472e6	3.108e6	4.610e6	4.716e6	6.973e6	3.827e6	3.094e6	4.400e6	7.090e6	5.325e6	5.131e6
PRT	O55022	Membrane-associated progesterone receptor component 1 OS=Mus musculus OX=10090 GN=Pgrmc1 PE=1 SV=4	null	null	Mouse_09-2020	null	[MS,MS:1001208,SEQUEST,]	281.17	94.164	null	null	0.53	6.884e6	24.37	24.37	1.274e7	18.34	18.34	9.629e6	38.86	38.86	2.929e6	2.770e6	1.308e6	7.862e6	5.809e6	5.952e6	2.282e6	4.227e6	3.911e6	6.264e6	5.789e6	8.932e6	3.639e6	2.084e6	7.079e6	7.103e6	5.771e6	5.374e6
PRT	Q5FW57	Glycine N-acyltransferase-like protein OS=Mus musculus OX=10090 GN=Gm4952 PE=1 SV=3	null	null	Mouse_09-2020	null	[MS,MS:1001208,SEQUEST,]	249.29	90.320	null	null	0.51	2.115e6	14.56	14.56	2.256e6	15.25	15.25	2.547e6	18.25	18.25	8.886e5	7.703e5	3.240e5	1.686e6	1.494e6	2.331e6	6.383e5	7.536e5	6.642e5	1.147e6	1.001e6	1.172e6	6.138e5	5.717e5	9.705e5	2.317e6	1.464e6	1.597e6
PRT	Q921I1	Serotransferrin OS=Mus musculus OX=10090 GN=Tf PE=1 SV=1	null	null	Mouse_09-2020	null	[MS,MS:1001208,SEQUEST,]	191.77	92.406	null	null	0.21	1.811e6	47.16	47.16	5.269e6	19.16	19.16	3.179e6	44.38	44.38	1.974e6	6.172e5	2.785e5	1.544e6	9.821e5	3.252e6	1.677e6	2.353e6	1.278e6	1.705e6	2.169e6	4.074e6	1.299e6	1.201e6	1.050e6	5.648e6	1.433e6	1.243e6
PRT	Q78PY7	Staphylococcal nuclease domain-containing protein 1 OS=Mus musculus OX=10090 GN=Snd1 PE=1 SV=1	null	null	Mouse_09-2020	null	[MS,MS:1001208,SEQUEST,]	190.53	86.980	null	null	0.18	2.105e6	16.28	16.28	2.375e6	16.17	16.17	2.352e6	15.31	15.31	9.578e5	8.533e5	3.394e5	1.712e6	1.424e6	1.514e6	5.316e5	7.393e5	7.548e5	8.430e5	1.233e6	1.867e6	7.736e5	7.880e5	1.153e6	1.816e6	1.340e6	1.178e6
PRT	Q99L13	3-hydroxyisobutyrate dehydrogenase, mitochondrial OS=Mus musculus OX=10090 GN=Hibadh PE=1 SV=1	null	null	Mouse_09-2020	null	[MS,MS:1001208,SEQUEST,]	251.26	106.419	null	null	0.44	1.075e6	21.08	21.08	8.807e5	19.56	19.56	1.082e6	23.72	23.72	4.719e5	3.931e5	1.726e5	1.006e6	7.002e5	1.515e6	2.031e5	2.894e5	2.315e5	5.134e5	5.054e5	6.460e5	2.186e5	3.321e5	3.697e5	1.005e6	6.160e5	8.471e5
PRT	Q8K2B3	Succinate dehydrogenase [ubiquinone] flavoprotein subunit, mitochondrial OS=Mus musculus OX=10090 GN=Sdha PE=1 SV=1	null	null	Mouse_09-2020	null	[MS,MS:1001208,SEQUEST,]	113.33	76.367	null	null	0.23	1.983e6	24.06	24.06	1.757e6	15.33	15.33	1.922e6	23.19	23.19	9.790e5	8.172e5	5.460e5	9.515e5	1.194e6	1.853e6	5.388e5	6.485e5	5.957e5	6.789e5	7.656e5	9.657e5	6.563e5	6.160e5	5.906e5	9.305e5	1.209e6	1.190e6
PRT	P07901	Heat shock protein HSP 90-alpha OS=Mus musculus OX=10090 GN=Hsp90aa1 PE=1 SV=4	null	null	Mouse_09-2020	null	[MS,MS:1001208,SEQUEST,]	512.76	124.031	null	null	0.27	1.462e6	21.22	21.22	1.319e6	11.60	11.60	1.307e6	29.71	29.71	8.590e5	5.933e5	3.433e5	7.293e5	8.571e5	1.273e6	3.712e5	4.462e5	3.955e5	4.713e5	7.208e5	8.960e5	4.628e5	4.162e5	2.721e5	6.443e5	8.149e5	8.023e5
PRT	P62983	Ubiquitin-40S ribosomal protein S27a OS=Mus musculus OX=10090 GN=Rps27a PE=1 SV=2	null	null	Mouse_09-2020	null	[MS,MS:1001208,SEQUEST,]	433.90	98.299	null	null	0.52	4.477e6	23.88	23.88	4.274e6	21.36	21.36	4.349e6	24.59	24.59	2.103e6	1.990e6	9.102e5	2.558e6	2.626e6	6.739e6	1.484e6	1.756e6	1.344e6	1.586e6	1.385e6	2.607e6	1.682e6	1.840e6	1.190e6	2.729e6	2.433e6	2.599e6
PRT	P17751	Triosephosphate isomerase OS=Mus musculus OX=10090 GN=Tpi1 PE=1 SV=4	null	null	Mouse_09-2020	null	[MS,MS:1001208,SEQUEST,]	389.02	114.099	null	null	0.46	4.551e6	7.13	7.13	5.354e6	25.49	25.49	5.051e6	18.17	18.17	2.020e6	1.832e6	8.178e5	3.749e6	2.827e6	4.539e6	1.214e6	1.722e6	1.493e6	2.760e6	3.901e6	3.702e6	1.542e6	1.545e6	2.332e6	3.790e6	2.885e6	4.186e6
PRT	P47911	60S ribosomal protein L6 OS=Mus musculus OX=10090 GN=Rpl6 PE=1 SV=3	null	null	Mouse_09-2020	null	[MS,MS:1001208,SEQUEST,]	191.97	66.009	null	null	0.35	3.615e6	12.49	12.49	4.132e6	22.94	22.94	3.773e6	9.09	9.09	1.755e6	1.268e6	7.675e5	2.702e6	2.858e6	3.448e6	9.118e5	1.269e6	9.169e5	1.994e6	2.489e6	3.658e6	1.203e6	1.061e6	1.383e6	3.515e6	2.222e6	2.515e6
PRT	P47963	60S ribosomal protein L13 OS=Mus musculus OX=10090 GN=Rpl13 PE=1 SV=3	null	null	Mouse_09-2020	null	[MS,MS:1001208,SEQUEST,]	268.06	67.356	null	null	0.52	3.197e6	13.65	13.65	3.252e6	24.73	24.73	3.114e6	19.21	19.21	1.352e6	1.554e6	6.209e5	2.488e6	2.029e6	2.873e6	4.935e5	1.251e6	8.475e5	1.456e6	1.859e6	2.003e6	1.093e6	7.935e5	1.188e6	1.945e6	2.023e6	2.174e6
PRT	Q9CPU0	Lactoylglutathione lyase OS=Mus musculus OX=10090 GN=Glo1 PE=1 SV=3	null	null	Mouse_09-2020	null	[MS,MS:1001208,SEQUEST,]	222.90	95.180	null	null	0.61	3.892e6	17.63	17.63	3.612e6	18.45	18.45	3.199e6	21.47	21.47	1.284e6	1.630e6	8.651e5	3.003e6	2.362e6	3.172e6	7.709e5	1.262e6	1.282e6	1.532e6	2.012e6	2.269e6	1.190e6	7.607e5	1.628e6	2.364e6	2.130e6	1.802e6
PRT	Q9DBE0	Cysteine sulfinic acid decarboxylase OS=Mus musculus OX=10090 GN=Csad PE=1 SV=1	null	null	Mouse_09-2020	null	[MS,MS:1001208,SEQUEST,]	278.37	85.842	null	null	0.20	6.565e6	20.92	20.92	6.155e6	36.77	36.77	4.311e6	24.77	24.77	3.097e6	2.567e6	1.482e6	3.655e6	3.417e6	8.727e6	1.792e6	2.932e6	1.733e6	2.550e6	1.382e6	2.279e6	1.935e6	1.292e6	1.223e6	4.018e6	3.397e6	2.453e6
PRT	P97807	Fumarate hydratase, mitochondrial OS=Mus musculus OX=10090 GN=Fh PE=1 SV=3	null	null	Mouse_09-2020	null	[MS,MS:1001208,SEQUEST,]	415.56	115.968	null	null	0.37	3.208e6	7.71	7.71	3.954e6	32.15	32.15	3.892e6	25.05	25.05	1.476e6	1.209e6	6.407e5	2.416e6	2.247e6	3.663e6	8.592e5	1.279e6	1.021e6	1.944e6	3.241e6	2.952e6	1.028e6	1.308e6	1.445e6	2.251e6	2.394e6	3.196e6
PRT	A0A1B0GSR9	L-lactate dehydrogenase OS=Mus musculus OX=10090 GN=Ldha PE=1 SV=1	null	null	Mouse_09-2020	null	[MS,MS:1001208,SEQUEST,]	170.28	79.776	null	null	0.36	3.166e6	31.29	31.29	3.523e6	26.91	26.91	2.643e6	14.70	14.70	1.543e6	1.198e6	8.165e5	1.853e6	1.430e6	5.104e6	1.140e6	1.852e6	1.275e6	1.191e6	1.355e6	2.080e6	1.181e6	1.064e6	1.010e6	2.170e6	1.418e6	1.648e6
PRT	Q99K67	Alpha-aminoadipic semialdehyde synthase, mitochondrial OS=Mus musculus OX=10090 GN=Aass PE=1 SV=1	null	null	Mouse_09-2020	null	[MS,MS:1001208,SEQUEST,]	288.77	93.006	null	null	0.15	3.623e6	10.07	10.07	3.678e6	16.69	16.69	3.583e6	13.13	13.13	1.833e6	1.292e6	7.979e5	2.599e6	2.656e6	3.437e6	7.938e5	1.166e6	9.020e5	1.807e6	1.987e6	2.839e6	1.104e6	1.123e6	1.426e6	2.992e6	2.102e6	2.819e6
PRT	P50544	Very long-chain specific acyl-CoA dehydrogenase, mitochondrial OS=Mus musculus OX=10090 GN=Acadvl PE=1 SV=3	null	null	Mouse_09-2020	null	[MS,MS:1001208,SEQUEST,]	218.10	77.475	null	null	0.26	2.194e6	16.09	16.09	1.973e6	13.68	13.68	2.008e6	13.47	13.47	9.696e5	9.154e5	4.853e5	1.274e6	1.249e6	2.652e6	4.846e5	6.583e5	6.333e5	8.765e5	1.027e6	1.125e6	6.875e5	6.423e5	7.167e5	1.357e6	1.244e6	1.367e6
PRT	Q9JLJ2	4-trimethylaminobutyraldehyde dehydrogenase OS=Mus musculus OX=10090 GN=Aldh9a1 PE=1 SV=1	null	null	Mouse_09-2020	null	[MS,MS:1001208,SEQUEST,]	143.17	65.664	null	null	0.23	1.978e6	16.01	16.01	1.574e6	20.53	20.53	1.979e6	31.96	31.96	1.023e6	8.103e5	4.293e5	1.112e6	9.740e5	1.855e6	4.110e5	7.420e5	5.536e5	6.971e5	6.739e5	8.438e5	6.489e5	6.604e5	6.147e5	8.761e5	1.308e6	1.702e6
PRT	Q00623	Apolipoprotein A-I OS=Mus musculus OX=10090 GN=Apoa1 PE=1 SV=2	null	null	Mouse_09-2020	null	[MS,MS:1001208,SEQUEST,]	146.01	72.295	null	null	0.47	9.654e5	60.00	60.00	1.623e6	58.02	58.02	1.895e6	58.81	58.81	1.334e6	3.136e5	1.958e5	7.160e5	5.279e5	2.352e6	8.703e5	1.118e6	4.749e5	3.908e5	3.070e5	1.070e6	7.251e5	6.342e5	7.063e5	3.648e6	4.460e5	6.861e5
PRT	P61358	60S ribosomal protein L27 OS=Mus musculus OX=10090 GN=Rpl27 PE=1 SV=2	null	null	Mouse_09-2020	null	[MS,MS:1001208,SEQUEST,]	228.69	61.203	null	null	0.65	2.840e6	5.27	5.27	2.936e6	11.51	11.51	2.576e6	10.42	10.42	1.332e6	1.184e6	5.782e5	2.011e6	1.803e6	2.748e6	8.630e5	1.015e6	8.270e5	1.070e6	1.527e6	1.735e6	9.050e5	8.868e5	8.457e5	2.198e6	1.457e6	1.334e6
PRT	Q91XD4	Formimidoyltransferase-cyclodeaminase OS=Mus musculus OX=10090 GN=Ftcd PE=1 SV=1	null	null	Mouse_09-2020	null	[MS,MS:1001208,SEQUEST,]	190.82	67.874	null	null	0.35	1.814e6	17.22	17.22	1.681e6	14.55	14.55	1.817e6	30.25	30.25	9.020e5	8.417e5	4.902e5	1.246e6	1.016e6	1.752e6	4.257e5	6.373e5	5.337e5	7.179e5	7.584e5	8.604e5	5.930e5	9.340e5	6.565e5	1.253e6	1.539e6	1.166e6
PRT	O08749	Dihydrolipoyl dehydrogenase, mitochondrial OS=Mus musculus OX=10090 GN=Dld PE=1 SV=2	null	null	Mouse_09-2020	null	[MS,MS:1001208,SEQUEST,]	101.13	74.862	null	null	0.24	1.372e6	17.05	17.05	1.327e6	31.20	31.20	1.167e6	23.04	23.04	6.424e5	5.404e5	2.510e5	1.179e6	1.189e6	1.279e6	1.682e5	4.463e5	3.227e5	5.844e5	7.622e5	1.216e6	3.701e5	3.581e5	4.732e5	9.834e5	8.114e5	1.133e6
PRT	P26043	Radixin OS=Mus musculus OX=10090 GN=Rdx PE=1 SV=3	null	null	Mouse_09-2020	null	[MS,MS:1001208,SEQUEST,]	92.28	64.001	null	null	0.22	1.277e6	23.98	23.98	1.238e6	12.38	12.38	1.150e6	19.71	19.71	5.670e5	6.363e5	3.692e5	8.870e5	8.556e5	9.840e5	3.097e5	4.133e5	4.186e5	5.492e5	6.582e5	8.100e5	5.191e5	3.673e5	5.517e5	1.006e6	4.857e5	6.291e5
PRT	Q8QZR3	Pyrethroid hydrolase Ces2a OS=Mus musculus OX=10090 GN=Ces2a PE=1 SV=1	null	null	Mouse_09-2020	null	[MS,MS:1001208,SEQUEST,]	239.61	101.247	null	null	0.30	6.371e6	17.55	17.55	6.890e6	18.55	18.55	5.464e6	16.39	16.39	2.857e6	2.680e6	1.477e6	4.126e6	4.224e6	4.524e6	1.398e6	2.428e6	1.904e6	3.336e6	3.611e6	3.664e6	2.376e6	1.854e6	2.009e6	4.279e6	3.405e6	2.736e6
PRT	Q8K169	UDP-glucuronosyltransferase OS=Mus musculus OX=10090 GN=Ugt2b5 PE=1 SV=1	null	null	Mouse_09-2020	null	[MS,MS:1001208,SEQUEST,]	328.76	132.433	null	null	0.36	4.194e6	35.79	35.79	3.706e6	39.96	39.96	3.049e6	25.65	25.65	2.169e6	1.496e6	9.577e5	2.202e6	2.098e6	7.454e6	1.629e6	1.743e6	1.199e6	1.220e6	7.827e5	2.210e6	1.476e6	1.165e6	8.890e5	2.530e6	1.758e6	1.394e6
PRT	Q8R084	UDP-glucuronosyltransferase OS=Mus musculus OX=10090 GN=Ugt2b1 PE=1 SV=1	null	null	Mouse_09-2020	null	[MS,MS:1001208,SEQUEST,]	428.89	99.206	null	null	0.29	3.250e6	16.85	16.85	3.763e6	6.26	6.26	2.804e6	26.79	26.79	1.896e6	1.164e6	5.295e5	2.015e6	2.303e6	3.486e6	1.028e6	1.320e6	1.045e6	1.531e6	1.966e6	2.775e6	1.417e6	1.060e6	7.672e5	2.334e6	1.611e6	1.407e6
PRT	P33267	Cytochrome P450 2F2 OS=Mus musculus OX=10090 GN=Cyp2f2 PE=1 SV=1	null	null	Mouse_09-2020	null	[MS,MS:1001208,SEQUEST,]	139.99	81.815	null	null	0.30	3.177e6	23.27	23.27	4.646e6	47.99	47.99	3.318e6	41.45	41.45	2.014e6	1.220e6	5.113e5	2.403e6	1.592e6	4.366e6	1.358e6	2.406e6	1.438e6	9.583e5	6.448e5	3.038e6	1.783e6	1.288e6	6.413e5	3.707e6	1.492e6	1.295e6
PRT	P14211	Calreticulin OS=Mus musculus OX=10090 GN=Calr PE=1 SV=1	null	null	Mouse_09-2020	null	[MS,MS:1001208,SEQUEST,]	449.21	101.801	null	null	0.27	4.538e6	19.77	19.77	5.357e6	30.34	30.34	5.078e6	23.75	23.75	2.440e6	1.557e6	1.136e6	2.726e6	3.421e6	3.830e6	1.007e6	1.286e6	1.392e6	2.405e6	3.642e6	3.986e6	1.799e6	1.569e6	1.453e6	2.718e6	3.357e6	3.295e6
PRT	Q9WTP6	Adenylate kinase 2, mitochondrial OS=Mus musculus OX=10090 GN=Ak2 PE=1 SV=5	null	null	Mouse_09-2020	null	[MS,MS:1001208,SEQUEST,]	517.29	90.357	null	null	0.41	9.837e6	29.34	29.34	7.897e6	13.05	13.05	1.135e7	16.55	16.55	5.012e6	3.757e6	2.285e6	4.685e6	6.130e6	4.992e6	2.039e6	2.512e6	2.489e6	4.052e6	3.840e6	4.924e6	3.874e6	3.641e6	5.808e6	7.808e6	6.375e6	6.767e6
PRT	Q9DBJ1	Phosphoglycerate mutase 1 OS=Mus musculus OX=10090 GN=Pgam1 PE=1 SV=3	null	null	Mouse_09-2020	null	[MS,MS:1001208,SEQUEST,]	337.54	83.715	null	null	0.46	2.395e6	13.58	13.58	2.766e6	24.07	24.07	2.430e6	8.70	8.70	1.120e6	7.554e5	3.966e5	2.038e6	1.522e6	2.673e6	5.315e5	7.674e5	6.743e5	1.472e6	1.555e6	2.187e6	8.679e5	6.749e5	1.019e6	1.961e6	1.430e6	1.426e6
PRT	P97450	ATP synthase-coupling factor 6, mitochondrial OS=Mus musculus OX=10090 GN=Atp5pf PE=1 SV=1	null	null	Mouse_09-2020	null	[MS,MS:1001208,SEQUEST,]	537.45	109.842	null	null	0.62	3.352e6	22.33	22.33	2.359e6	19.67	19.67	3.373e6	22.38	22.38	1.101e6	1.252e6	7.678e5	2.608e6	2.559e6	2.519e6	4.732e5	6.687e5	7.063e5	1.087e6	1.336e6	1.519e6	1.127e6	8.628e5	1.645e6	1.934e6	1.891e6	2.360e6
PRT	P99027	60S acidic ribosomal protein P2 OS=Mus musculus OX=10090 GN=Rplp2 PE=1 SV=3	null	null	Mouse_09-2020	null	[MS,MS:1001208,SEQUEST,]	578.99	144.667	null	null	0.85	2.883e6	16.10	16.10	2.733e6	20.94	20.94	3.124e6	13.02	13.02	1.293e6	1.092e6	5.819e5	2.048e6	2.060e6	3.974e6	6.604e5	8.346e5	7.439e5	1.172e6	1.831e6	2.140e6	1.043e6	1.164e6	1.023e6	2.286e6	1.755e6	1.993e6
PRT	Q9DB77	Cytochrome b-c1 complex subunit 2, mitochondrial OS=Mus musculus OX=10090 GN=Uqcrc2 PE=1 SV=1	null	null	Mouse_09-2020	null	[MS,MS:1001208,SEQUEST,]	384.36	95.950	null	null	0.34	3.772e6	13.15	13.15	3.849e6	15.97	15.97	3.390e6	15.30	15.30	1.863e6	1.468e6	7.412e5	2.026e6	2.075e6	3.831e6	8.979e5	1.665e6	1.174e6	1.649e6	1.731e6	2.140e6	1.136e6	1.088e6	1.317e6	2.297e6	2.019e6	2.594e6
PRT	P99029	Peroxiredoxin-5, mitochondrial OS=Mus musculus OX=10090 GN=Prdx5 PE=1 SV=2	null	null	Mouse_09-2020	null	[MS,MS:1001208,SEQUEST,]	293.64	100.047	null	null	0.40	6.799e6	13.22	13.22	6.828e6	40.51	40.51	7.249e6	14.76	14.76	3.254e6	2.620e6	1.184e6	5.224e6	5.071e6	5.648e6	1.276e6	1.763e6	1.822e6	3.003e6	5.832e6	4.933e6	1.990e6	2.181e6	3.006e6	5.918e6	4.514e6	5.350e6
PRT	Q8VCW8	Medium-chain acyl-CoA ligase ACSF2, mitochondrial OS=Mus musculus OX=10090 GN=Acsf2 PE=1 SV=1	null	null	Mouse_09-2020	null	[MS,MS:1001208,SEQUEST,]	304.17	81.598	null	null	0.30	2.201e6	20.81	20.81	2.336e6	20.68	20.68	2.288e6	17.68	17.68	8.238e5	9.180e5	4.035e5	1.827e6	1.182e6	3.020e6	6.523e5	8.074e5	7.891e5	8.869e5	6.711e5	1.789e6	9.327e5	7.724e5	6.626e5	1.892e6	1.346e6	1.127e6
PRT	Q9CR57	60S ribosomal protein L14 OS=Mus musculus OX=10090 GN=Rpl14 PE=1 SV=3	null	null	Mouse_09-2020	null	[MS,MS:1001208,SEQUEST,]	41.55	41.535	null	null	0.47	1.169e6	56.47	56.47	7.536e5	49.79	49.79	1.067e6	34.00	34.00	4.643e5	5.426e5	4.745e5	5.651e5	1.112e6	4.119e5	1.107e5	1.472e5	2.225e5	3.807e5	6.690e5	4.921e5	5.769e5	3.307e5	3.344e5	5.173e5	6.018e5	6.886e5
PRT	Q9JHI5	Isovaleryl-CoA dehydrogenase, mitochondrial OS=Mus musculus OX=10090 GN=Ivd PE=1 SV=1	null	null	Mouse_09-2020	null	[MS,MS:1001208,SEQUEST,]	176.06	61.268	null	null	0.23	3.853e6	9.63	9.63	4.396e6	22.26	22.26	4.318e6	20.12	20.12	1.764e6	1.483e6	8.835e5	2.616e6	2.682e6	3.845e6	1.194e6	1.416e6	1.230e6	2.588e6	3.026e6	2.973e6	1.219e6	1.214e6	1.709e6	3.725e6	3.264e6	3.210e6
PRT	P06801	NADP-dependent malic enzyme OS=Mus musculus OX=10090 GN=Me1 PE=1 SV=2	null	null	Mouse_09-2020	null	[MS,MS:1001208,SEQUEST,]	277.35	66.904	null	null	0.27	2.463e6	31.50	31.50	1.978e6	42.17	42.17	1.856e6	23.92	23.92	1.255e6	1.194e6	4.613e5	1.341e6	1.226e6	4.035e6	5.425e5	9.754e5	5.884e5	8.343e5	2.246e5	1.053e6	6.823e5	5.811e5	4.036e5	1.655e6	1.148e6	8.546e5
PRT	P05201	Aspartate aminotransferase, cytoplasmic OS=Mus musculus OX=10090 GN=Got1 PE=1 SV=3	null	null	Mouse_09-2020	null	[MS,MS:1001208,SEQUEST,]	198.05	62.325	null	null	0.39	1.635e6	17.49	17.49	1.410e6	39.44	39.44	1.483e6	27.03	27.03	8.034e5	7.132e5	3.179e5	8.412e5	8.714e5	1.792e6	4.371e5	8.314e5	4.804e5	5.258e5	3.108e5	8.000e5	5.358e5	7.282e5	5.496e5	9.722e5	6.669e5	1.024e6
PRT	P62281	40S ribosomal protein S11 OS=Mus musculus OX=10090 GN=Rps11 PE=1 SV=3	null	null	Mouse_09-2020	null	[MS,MS:1001208,SEQUEST,]	105.69	54.263	null	null	0.50	2.231e6	34.52	34.52	2.084e6	30.30	30.30	1.936e6	21.24	21.24	1.032e6	8.896e5	6.687e5	1.354e6	2.163e6	1.429e6	2.903e5	6.802e5	4.800e5	9.781e5	1.314e6	1.563e6	7.069e5	5.803e5	5.809e5	1.480e6	1.473e6	1.276e6
PRT	P06745	Glucose-6-phosphate isomerase OS=Mus musculus OX=10090 GN=Gpi PE=1 SV=4	null	null	Mouse_09-2020	null	[MS,MS:1001208,SEQUEST,]	162.53	84.710	null	null	0.35	1.240e6	12.56	12.56	1.312e6	14.92	14.92	1.293e6	43.34	43.34	5.611e5	4.956e5	2.572e5	9.018e5	5.792e5	1.366e6	2.576e5	4.403e5	4.014e5	5.932e5	6.284e5	8.270e5	2.837e5	7.941e5	3.683e5	9.514e5	8.487e5	9.395e5
PRT	Q9JKR6	Hypoxia up-regulated protein 1 OS=Mus musculus OX=10090 GN=Hyou1 PE=1 SV=1	null	null	Mouse_09-2020	null	[MS,MS:1001208,SEQUEST,]	93.47	63.844	null	null	0.15	9.569e5	14.25	14.25	9.282e5	40.05	40.05	9.534e5	24.57	24.57	4.936e5	3.328e5	1.681e5	7.616e5	7.565e5	9.089e5	1.554e5	2.467e5	2.115e5	4.753e5	5.950e5	1.128e6	3.100e5	3.304e5	2.019e5	7.853e5	6.532e5	6.145e5
PRT	Q61838	Pregnancy zone protein OS=Mus musculus OX=10090 GN=Pzp PE=1 SV=3	null	null	Mouse_09-2020	null	[MS,MS:1001208,SEQUEST,]	108.81	73.462	null	null	0.12	4.237e5	81.50	81.50	8.735e5	71.63	71.63	7.057e5	70.10	70.10	6.563e5	1.225e5	4.431e4	3.860e5	2.178e5	1.580e6	4.159e5	8.329e5	2.293e5	1.404e5	1.970e5	6.416e5	2.784e5	3.232e5	2.395e5	1.630e6	1.755e5	1.963e5
PRT	Q91WT7	3-alpha-hydroxysteroid dehydrogenase type 1 OS=Mus musculus OX=10090 GN=Akr1c14 PE=1 SV=1	null	null	Mouse_09-2020	null	[MS,MS:1001208,SEQUEST,]	266.90	104.550	null	null	0.43	1.696e6	32.95	32.95	2.541e6	25.38	25.38	2.182e6	8.33	8.33	7.822e5	8.836e5	3.259e5	2.511e6	1.048e6	1.700e6	5.283e5	1.004e6	1.077e6	1.100e6	1.032e6	1.721e6	8.356e5	6.586e5	8.580e5	2.001e6	1.185e6	1.170e6
PRT	P52760	2-iminobutanoate/2-iminopropanoate deaminase OS=Mus musculus OX=10090 GN=Rida PE=1 SV=3	null	null	Mouse_09-2020	null	[MS,MS:1001208,SEQUEST,]	1033.04	143.606	null	null	0.87	2.051e7	12.22	12.22	1.960e7	13.43	13.43	2.047e7	9.08	9.08	1.092e7	7.910e6	4.068e6	1.525e7	1.618e7	1.870e7	4.609e6	8.186e6	5.559e6	9.984e6	8.508e6	1.332e7	6.900e6	6.650e6	7.637e6	1.707e7	1.210e7	1.497e7
PRT	Q9QXF8	Glycine N-methyltransferase OS=Mus musculus OX=10090 GN=Gnmt PE=1 SV=3	null	null	Mouse_09-2020	null	[MS,MS:1001208,SEQUEST,]	646.97	127.808	null	null	0.35	8.387e6	17.85	17.85	9.183e6	32.29	32.29	7.715e6	27.00	27.00	4.394e6	3.946e6	1.555e6	4.864e6	4.252e6	8.999e6	3.375e6	3.943e6	2.922e6	3.367e6	2.273e6	4.539e6	3.388e6	4.026e6	2.581e6	6.426e6	3.721e6	4.954e6
PRT	P25688	Uricase OS=Mus musculus OX=10090 GN=Uox PE=1 SV=2	null	null	Mouse_09-2020	null	[MS,MS:1001208,SEQUEST,]	440.10	75.975	null	null	0.35	2.641e6	43.11	43.11	2.670e6	21.00	21.00	2.778e6	25.89	25.89	1.833e6	1.231e6	1.012e6	1.239e6	1.348e6	2.108e6	7.803e5	8.822e5	8.477e5	1.300e6	8.900e5	1.314e6	1.059e6	1.015e6	9.759e5	1.647e6	1.923e6	1.158e6
PRT	P00186	Cytochrome P450 1A2 OS=Mus musculus OX=10090 GN=Cyp1a2 PE=1 SV=1	null	null	Mouse_09-2020	null	[MS,MS:1001208,SEQUEST,]	499.99	84.847	null	null	0.28	2.792e6	12.46	12.46	2.629e6	13.67	13.67	2.491e6	26.48	26.48	1.522e6	1.243e6	5.448e5	1.872e6	1.475e6	2.847e6	7.227e5	1.055e6	9.548e5	1.106e6	1.149e6	1.706e6	1.254e6	1.296e6	9.055e5	2.159e6	1.374e6	1.419e6
PRT	P42125	Enoyl-CoA delta isomerase 1, mitochondrial OS=Mus musculus OX=10090 GN=Eci1 PE=1 SV=2	null	null	Mouse_09-2020	null	[MS,MS:1001208,SEQUEST,]	382.06	80.305	null	null	0.35	2.355e6	16.80	16.80	2.098e6	8.90	8.90	2.525e6	11.93	11.93	1.061e6	9.561e5	4.853e5	1.482e6	1.408e6	3.159e6	5.084e5	7.157e5	6.469e5	9.116e5	8.897e5	1.572e6	7.880e5	8.800e5	8.980e5	2.157e6	1.414e6	1.898e6
PRT	Q9Z2V4	Phosphoenolpyruvate carboxykinase, cytosolic [GTP] OS=Mus musculus OX=10090 GN=Pck1 PE=1 SV=1	null	null	Mouse_09-2020	null	[MS,MS:1001208,SEQUEST,]	273.98	89.537	null	null	0.24	2.103e6	21.58	21.58	1.782e6	25.47	25.47	2.209e6	16.97	16.97	9.104e5	8.957e5	3.641e5	1.031e6	1.520e6	2.507e6	3.877e5	8.627e5	6.194e5	5.282e5	8.500e5	1.190e6	9.743e5	8.181e5	8.474e5	1.628e6	1.032e6	1.375e6
PRT	Q91XE0	Glycine N-acyltransferase OS=Mus musculus OX=10090 GN=Glyat PE=1 SV=1	null	null	Mouse_09-2020	null	[MS,MS:1001208,SEQUEST,]	322.05	74.077	null	null	0.48	2.820e6	24.03	24.03	3.392e6	30.28	30.28	3.405e6	34.54	34.54	1.371e6	1.691e6	6.146e5	2.058e6	1.410e6	2.783e6	9.762e5	1.279e6	1.413e6	1.363e6	1.004e6	1.758e6	1.970e6	1.100e6	1.613e6	1.825e6	1.841e6	1.765e6
PRT	Q62425	Cytochrome c oxidase subunit NDUFA4 OS=Mus musculus OX=10090 GN=Ndufa4 PE=1 SV=2	null	null	Mouse_09-2020	null	[MS,MS:1001208,SEQUEST,]	148.20	38.629	null	null	0.70	5.555e6	25.58	25.58	6.177e6	38.10	38.10	6.055e6	15.39	15.39	2.497e6	1.850e6	1.146e6	4.380e6	5.595e6	5.355e6	1.455e6	1.478e6	1.481e6	3.787e6	5.177e6	4.965e6	1.889e6	1.518e6	2.290e6	5.467e6	4.018e6	4.209e6
PRT	Q9DCN2	NADH-cytochrome b5 reductase 3 OS=Mus musculus OX=10090 GN=Cyb5r3 PE=1 SV=3	null	null	Mouse_09-2020	null	[MS,MS:1001208,SEQUEST,]	288.67	92.708	null	null	0.54	3.077e6	9.14	9.14	2.192e6	7.30	7.30	2.722e6	21.41	21.41	1.374e6	1.232e6	6.218e5	1.864e6	1.901e6	3.085e6	5.818e5	7.946e5	6.874e5	8.961e5	9.440e5	1.648e6	8.648e5	1.080e6	6.910e5	2.373e6	1.805e6	1.670e6
PRT	O55125	Protein NipSnap homolog 1 OS=Mus musculus OX=10090 GN=Nipsnap1 PE=1 SV=1	null	null	Mouse_09-2020	null	[MS,MS:1001208,SEQUEST,]	226.03	53.013	null	null	0.26	1.361e6	18.03	18.03	1.575e6	26.76	26.76	1.421e6	24.12	24.12	4.974e5	5.520e5	2.779e5	1.002e6	9.207e5	9.333e5	2.360e5	6.167e5	5.547e5	7.623e5	6.468e5	9.488e5	7.021e5	3.935e5	7.903e5	1.166e6	8.288e5	7.617e5
PRT	P84099	60S ribosomal protein L19 OS=Mus musculus OX=10090 GN=Rpl19 PE=1 SV=1	null	null	Mouse_09-2020	null	[MS,MS:1001208,SEQUEST,]	96.56	56.070	null	null	0.44	1.357e6	34.24	34.24	8.439e5	58.34	58.34	1.160e6	14.15	14.15	6.236e5	5.450e5	4.361e5	7.258e5	1.229e6	1.017e6	1.555e5	2.295e5	2.253e5	3.687e5	9.996e5	7.059e5	4.578e5	3.612e5	3.582e5	8.623e5	6.905e5	7.275e5
PRT	Q9D819	Inorganic pyrophosphatase OS=Mus musculus OX=10090 GN=Ppa1 PE=1 SV=1	null	null	Mouse_09-2020	null	[MS,MS:1001208,SEQUEST,]	219.20	93.004	null	null	0.51	1.566e6	10.58	10.58	1.682e6	8.61	8.61	1.482e6	18.54	18.54	7.001e5	6.066e5	2.827e5	1.423e6	9.623e5	1.694e6	4.114e5	6.418e5	4.507e5	6.240e5	7.951e5	1.222e6	6.935e5	4.581e5	5.739e5	1.325e6	8.176e5	7.082e5
PRT	Q9EQF5	Dihydropyrimidinase OS=Mus musculus OX=10090 GN=Dpys PE=1 SV=2	null	null	Mouse_09-2020	null	[MS,MS:1001208,SEQUEST,]	304.94	91.569	null	null	0.26	1.537e6	20.74	20.74	1.879e6	28.13	28.13	1.866e6	38.22	38.22	6.971e5	5.988e5	3.015e5	1.600e6	1.207e6	1.200e6	2.901e5	5.262e5	5.714e5	9.402e5	1.124e6	1.192e6	5.728e5	3.815e5	1.239e6	1.146e6	1.390e6	1.273e6
PRT	P27659	60S ribosomal protein L3 OS=Mus musculus OX=10090 GN=Rpl3 PE=1 SV=3	null	null	Mouse_09-2020	null	[MS,MS:1001208,SEQUEST,]	96.10	72.754	null	null	0.23	1.520e6	29.10	29.10	1.582e6	17.47	17.47	1.605e6	23.73	23.73	6.436e5	6.618e5	4.484e5	7.922e5	1.094e6	1.165e6	3.362e5	5.872e5	4.638e5	5.866e5	9.249e5	1.043e6	6.644e5	5.881e5	4.791e5	8.661e5	8.506e5	1.013e6
PRT	Q9CQA3	Succinate dehydrogenase [ubiquinone] iron-sulfur subunit, mitochondrial OS=Mus musculus OX=10090 GN=Sdhb PE=1 SV=1	null	null	Mouse_09-2020	null	[MS,MS:1001208,SEQUEST,]	228.17	57.717	null	null	0.32	2.344e6	19.21	19.21	2.278e6	32.67	32.67	2.286e6	28.71	28.71	7.282e5	8.571e5	4.702e5	1.757e6	1.751e6	2.592e6	6.177e5	6.957e5	6.389e5	1.490e6	1.889e6	1.480e6	6.373e5	5.310e5	1.145e6	1.436e6	1.537e6	1.853e6
PRT	P01027	Complement C3 OS=Mus musculus OX=10090 GN=C3 PE=1 SV=3	null	null	Mouse_09-2020	null	[MS,MS:1001208,SEQUEST,]	134.58	65.202	null	null	0.09	9.916e5	41.13	41.13	1.450e6	35.72	35.72	9.523e5	19.19	19.19	5.541e5	2.252e5	1.225e5	1.298e6	5.820e5	1.047e6	2.938e5	5.085e5	3.321e5	6.126e5	1.213e6	1.291e6	2.627e5	2.963e5	3.818e5	1.169e6	5.006e5	6.292e5
PRT	Q8BJ64	Choline dehydrogenase, mitochondrial OS=Mus musculus OX=10090 GN=Chdh PE=1 SV=1	null	null	Mouse_09-2020	null	[MS,MS:1001208,SEQUEST,]	108.31	54.433	null	null	0.31	5.629e5	29.94	29.94	5.161e5	29.39	29.39	6.861e5	21.19	21.19	3.166e5	2.155e5	9.407e4	3.991e5	3.499e5	9.946e5	1.258e5	1.928e5	1.700e5	3.790e5	2.078e5	3.382e5	2.848e5	2.779e5	1.889e5	5.106e5	3.647e5	4.318e5
PRT	P52825	Carnitine O-palmitoyltransferase 2, mitochondrial OS=Mus musculus OX=10090 GN=Cpt2 PE=1 SV=2	null	null	Mouse_09-2020	null	[MS,MS:1001208,SEQUEST,]	136.82	66.811	null	null	0.20	1.383e6	15.42	15.42	1.533e6	36.79	36.79	1.257e6	31.85	31.85	6.686e5	5.275e5	2.380e5	9.509e5	1.126e6	1.422e6	2.691e5	5.327e5	4.057e5	9.069e5	1.287e6	1.080e6	4.127e5	4.128e5	4.771e5	7.825e5	1.053e6	1.259e6
PRT	P29758	Ornithine aminotransferase, mitochondrial OS=Mus musculus OX=10090 GN=Oat PE=1 SV=1	null	null	Mouse_09-2020	null	[MS,MS:1001208,SEQUEST,]	112.65	67.952	null	null	0.35	1.245e6	14.05	14.05	1.315e6	13.06	13.06	1.198e6	18.49	18.49	6.406e5	5.827e5	2.004e5	8.573e5	7.475e5	1.285e6	2.927e5	4.184e5	3.383e5	6.269e5	6.658e5	9.847e5	4.683e5	5.501e5	4.371e5	9.767e5	6.090e5	7.841e5
PRT	P60710	Actin, cytoplasmic 1 OS=Mus musculus OX=10090 GN=Actb PE=1 SV=1	null	null	Mouse_09-2020	null	[MS,MS:1001208,SEQUEST,]	1308.80	286.436	null	null	0.55	2.585e7	15.28	15.28	2.631e7	14.13	14.13	2.854e7	15.35	15.35	1.392e7	9.778e6	5.016e6	1.985e7	1.510e7	3.565e7	6.060e6	1.012e7	9.313e6	1.095e7	1.184e7	1.855e7	9.817e6	9.693e6	8.280e6	1.903e7	1.555e7	1.818e7
PRT	A0A0R4IZY2	Cytochrome P450 2D26 OS=Mus musculus OX=10090 GN=Cyp2d26 PE=1 SV=1	null	null	Mouse_09-2020	null	[MS,MS:1001208,SEQUEST,]	254.10	69.941	null	null	0.26	2.098e6	11.41	11.41	2.402e6	19.46	19.46	2.258e6	12.94	12.94	1.043e6	8.411e5	3.166e5	1.464e6	1.257e6	2.169e6	4.130e5	7.928e5	7.278e5	1.112e6	9.418e5	1.782e6	8.748e5	7.473e5	8.159e5	2.265e6	1.192e6	1.114e6
PRT	Q9WUM5	Succinate--CoA ligase [ADP/GDP-forming] subunit alpha, mitochondrial OS=Mus musculus OX=10090 GN=Suclg1 PE=1 SV=4	null	null	Mouse_09-2020	null	[MS,MS:1001208,SEQUEST,]	277.68	77.122	null	null	0.29	4.399e6	52.25	52.25	2.763e6	11.79	11.79	3.722e6	18.33	18.33	1.983e6	2.063e6	1.957e6	1.984e6	2.902e6	3.111e6	7.027e5	1.068e6	9.654e5	1.167e6	1.212e6	1.920e6	1.626e6	1.190e6	1.192e6	2.515e6	2.187e6	2.274e6
PRT	P52196	Thiosulfate sulfurtransferase OS=Mus musculus OX=10090 GN=Tst PE=1 SV=3	null	null	Mouse_09-2020	null	[MS,MS:1001208,SEQUEST,]	591.68	67.452	null	null	0.40	6.943e6	11.45	11.45	8.703e6	14.22	14.22	7.684e6	5.41	5.41	3.493e6	2.657e6	1.351e6	4.602e6	5.295e6	6.972e6	2.133e6	2.346e6	2.375e6	4.258e6	4.039e6	6.566e6	2.806e6	2.547e6	2.880e6	6.436e6	4.497e6	4.529e6
PRT	Q8BH00	2-aminomuconic semialdehyde dehydrogenase OS=Mus musculus OX=10090 GN=Aldh8a1 PE=1 SV=1	null	null	Mouse_09-2020	null	[MS,MS:1001208,SEQUEST,]	272.76	84.368	null	null	0.29	7.823e6	71.11	71.11	8.996e6	39.74	39.74	1.194e7	42.73	42.73	4.012e6	6.977e6	5.196e6	4.630e6	4.535e6	5.038e6	2.776e6	4.041e6	4.598e6	3.372e6	2.442e6	5.335e6	5.189e6	5.389e6	4.813e6	3.567e6	6.322e6	4.477e6
PRT	P47915	60S ribosomal protein L29 OS=Mus musculus OX=10090 GN=Rpl29 PE=1 SV=2	null	null	Mouse_09-2020	null	[MS,MS:1001208,SEQUEST,]	93.45	60.612	null	null	0.54	2.373e6	53.43	53.43	8.574e5	35.97	35.97	1.258e6	45.48	45.48	1.010e6	1.029e6	9.290e5	7.882e5	1.878e6	1.307e6	1.913e5	1.929e5	3.053e5	1.958e5	4.825e5	7.923e5	9.975e5	5.521e5	4.767e5	1.133e6	6.337e5	6.192e5
PRT	P15105	Glutamine synthetase OS=Mus musculus OX=10090 GN=Glul PE=1 SV=6	null	null	Mouse_09-2020	null	[MS,MS:1001208,SEQUEST,]	712.72	95.973	null	null	0.24	4.449e6	14.48	14.48	3.949e6	31.01	31.01	4.488e6	17.91	17.91	1.773e6	1.892e6	1.022e6	2.867e6	3.027e6	4.050e6	8.729e5	1.318e6	1.153e6	2.226e6	3.161e6	2.510e6	1.581e6	1.394e6	1.631e6	3.121e6	2.728e6	3.673e6
PRT	P61255	60S ribosomal protein L26 OS=Mus musculus OX=10090 GN=Rpl26 PE=1 SV=1	null	null	Mouse_09-2020	null	[MS,MS:1001208,SEQUEST,]	164.29	58.862	null	null	0.47	3.294e6	33.44	33.44	3.031e6	17.10	17.10	2.650e6	33.10	33.10	1.716e6	1.401e6	1.034e6	1.476e6	1.880e6	2.574e6	1.099e6	1.094e6	1.034e6	1.066e6	1.349e6	2.056e6	1.471e6	1.377e6	9.466e5	1.881e6	1.584e6	1.345e6
PRT	P62897	Cytochrome c, somatic OS=Mus musculus OX=10090 GN=Cycs PE=1 SV=2	null	null	Mouse_09-2020	null	[MS,MS:1001208,SEQUEST,]	365.88	82.476	null	null	0.66	3.901e6	20.37	20.37	3.850e6	14.80	14.80	2.630e6	19.51	19.51	1.806e6	1.361e6	1.096e6	2.511e6	3.037e6	4.043e6	8.882e5	1.402e6	1.047e6	1.651e6	1.910e6	1.918e6	1.232e6	9.014e5	8.435e5	1.962e6	1.521e6	1.521e6
PRT	P09671	Superoxide dismutase [Mn], mitochondrial OS=Mus musculus OX=10090 GN=Sod2 PE=1 SV=3	null	null	Mouse_09-2020	null	[MS,MS:1001208,SEQUEST,]	456.08	102.785	null	null	0.51	4.548e6	14.53	14.53	4.397e6	15.20	15.20	4.935e6	10.82	10.82	2.121e6	1.799e6	1.137e6	2.770e6	2.904e6	4.364e6	1.019e6	1.289e6	1.279e6	1.973e6	1.915e6	3.770e6	1.800e6	1.266e6	1.990e6	3.713e6	2.710e6	3.005e6
PRT	Q60932	Voltage-dependent anion-selective channel protein 1 OS=Mus musculus OX=10090 GN=Vdac1 PE=1 SV=3	null	null	Mouse_09-2020	null	[MS,MS:1001208,SEQUEST,]	378.60	80.954	null	null	0.37	3.496e6	7.28	7.28	4.088e6	33.24	33.24	3.328e6	21.19	21.19	1.799e6	1.386e6	6.562e5	2.398e6	2.356e6	3.388e6	6.168e5	1.410e6	9.314e5	1.756e6	2.915e6	3.209e6	1.050e6	9.364e5	1.365e6	2.770e6	2.257e6	3.006e6
PRT	A0A0R4J083	Long-chain specific acyl-CoA dehydrogenase, mitochondrial OS=Mus musculus OX=10090 GN=Acadl PE=1 SV=1	null	null	Mouse_09-2020	null	[MS,MS:1001208,SEQUEST,]	269.49	62.486	null	null	0.24	3.334e6	16.63	16.63	2.912e6	22.99	22.99	3.034e6	17.03	17.03	1.559e6	1.315e6	8.644e5	2.062e6	2.459e6	3.214e6	7.584e5	7.913e5	8.498e5	1.709e6	1.663e6	1.706e6	1.042e6	9.674e5	1.168e6	2.172e6	2.160e6	2.304e6
PRT	Q921G7	Electron transfer flavoprotein-ubiquinone oxidoreductase, mitochondrial OS=Mus musculus OX=10090 GN=Etfdh PE=1 SV=1	null	null	Mouse_09-2020	null	[MS,MS:1001208,SEQUEST,]	281.03	59.314	null	null	0.19	1.758e6	38.57	38.57	1.804e6	11.46	11.46	1.715e6	15.46	15.46	9.468e5	6.710e5	3.523e5	1.119e6	9.154e5	3.516e6	5.399e5	6.237e5	5.169e5	7.727e5	6.645e5	1.074e6	5.603e5	5.743e5	4.798e5	1.295e6	9.912e5	1.169e6
PRT	Q06185	ATP synthase subunit e, mitochondrial OS=Mus musculus OX=10090 GN=Atp5me PE=1 SV=2	null	null	Mouse_09-2020	null	[MS,MS:1001208,SEQUEST,]	252.12	50.014	null	null	0.83	2.081e6	9.58	9.58	2.025e6	22.59	22.59	1.976e6	16.38	16.38	8.368e5	8.428e5	4.394e5	1.381e6	1.301e6	2.062e6	6.561e5	6.287e5	7.472e5	7.371e5	1.049e6	1.024e6	6.756e5	8.474e5	7.554e5	1.731e6	1.196e6	1.006e6
PRT	Q8BP67	60S ribosomal protein L24 OS=Mus musculus OX=10090 GN=Rpl24 PE=1 SV=2	null	null	Mouse_09-2020	null	[MS,MS:1001208,SEQUEST,]	142.45	38.452	null	null	0.39	2.051e6	23.20	23.20	2.475e6	35.08	35.08	2.285e6	35.33	35.33	9.104e5	9.758e5	5.132e5	1.151e6	1.374e6	1.524e6	7.755e5	1.233e6	1.229e6	8.426e5	9.058e5	1.509e6	1.298e6	8.721e5	1.223e6	1.672e6	9.440e5	9.845e5
PRT	Q3UEL5	Imidazolonepropionate hydrolase OS=Mus musculus OX=10090 GN=Uroc1 PE=1 SV=1	null	null	Mouse_09-2020	null	[MS,MS:1001208,SEQUEST,]	207.53	58.477	null	null	0.16	2.355e6	41.32	41.32	2.280e6	54.30	54.30	1.432e6	35.93	35.93	1.165e6	8.783e5	5.636e5	8.274e5	5.534e5	2.783e6	9.301e5	1.266e6	8.660e5	7.002e5	2.888e5	9.162e5	8.969e5	7.489e5	4.918e5	1.186e6	8.269e5	7.144e5
PRT	Q99PG0	Arylacetamide deacetylase OS=Mus musculus OX=10090 GN=Aadac PE=1 SV=3	null	null	Mouse_09-2020	null	[MS,MS:1001208,SEQUEST,]	323.64	110.593	null	null	0.34	1.046e6	30.42	30.42	1.472e6	41.91	41.91	1.566e6	24.57	24.57	4.635e5	7.230e5	1.847e5	7.463e5	6.863e5	1.211e6	3.587e5	7.914e5	7.461e5	6.992e5	3.783e5	8.551e5	7.899e5	4.645e5	5.700e5	1.057e6	1.137e6	1.027e6
PRT	Q9QYG0	Protein NDRG2 OS=Mus musculus OX=10090 GN=Ndrg2 PE=1 SV=1	null	null	Mouse_09-2020	null	[MS,MS:1001208,SEQUEST,]	262.78	72.830	null	null	0.43	2.291e6	17.29	17.29	2.508e6	15.12	15.12	2.571e6	6.23	6.23	9.831e5	1.007e6	4.707e5	2.367e6	1.268e6	2.219e6	4.702e5	8.738e5	7.050e5	1.067e6	1.164e6	1.432e6	8.632e5	7.150e5	1.028e6	2.294e6	1.356e6	1.628e6
PRT	E0CXN5	Glycerol-3-phosphate dehydrogenase [NAD(+)] OS=Mus musculus OX=10090 GN=Gpd1 PE=1 SV=1	null	null	Mouse_09-2020	null	[MS,MS:1001208,SEQUEST,]	285.14	85.849	null	null	0.29	2.783e6	16.49	16.49	2.408e6	13.54	13.54	2.452e6	20.90	20.90	1.332e6	1.093e6	5.552e5	1.758e6	1.563e6	3.686e6	6.479e5	8.803e5	7.389e5	1.036e6	8.216e5	1.472e6	8.825e5	7.459e5	6.538e5	1.844e6	1.675e6	1.755e6
PRT	P16331	Phenylalanine-4-hydroxylase OS=Mus musculus OX=10090 GN=Pah PE=1 SV=4	null	null	Mouse_09-2020	null	[MS,MS:1001208,SEQUEST,]	261.58	63.715	null	null	0.27	1.919e6	14.31	14.31	2.572e6	26.71	26.71	2.291e6	26.40	26.40	9.820e5	6.271e5	2.814e5	1.474e6	1.170e6	2.094e6	7.402e5	9.447e5	8.122e5	1.037e6	5.310e5	1.583e6	8.887e5	8.317e5	8.239e5	2.175e6	7.956e5	8.579e5
PRT	A0A1B0GS68	60S ribosomal protein L13a OS=Mus musculus OX=10090 GN=Gm45713 PE=2 SV=1	null	null	Mouse_09-2020	null	[MS,MS:1001208,SEQUEST,]	166.47	43.351	null	null	0.15	1.595e6	11.28	11.28	1.537e6	20.71	20.71	1.363e6	10.67	10.67	7.404e5	5.568e5	3.329e5	1.247e6	1.200e6	1.455e6	3.444e5	5.598e5	4.577e5	6.251e5	1.012e6	9.794e5	4.738e5	4.293e5	4.332e5	1.087e6	8.330e5	8.557e5
PRT	Q8VCN5	Cystathionine gamma-lyase OS=Mus musculus OX=10090 GN=Cth PE=1 SV=1	null	null	Mouse_09-2020	null	[MS,MS:1001208,SEQUEST,]	179.05	67.007	null	null	0.34	2.130e6	29.51	29.51	1.846e6	26.53	26.53	1.907e6	34.71	34.71	1.179e6	7.698e5	3.726e5	1.712e6	8.402e5	3.294e6	7.321e5	8.545e5	5.273e5	7.542e5	5.852e5	1.123e6	6.565e5	9.808e5	4.176e5	1.660e6	8.432e5	1.192e6
PRT	Q91ZA3	Propionyl-CoA carboxylase alpha chain, mitochondrial OS=Mus musculus OX=10090 GN=Pcca PE=1 SV=2	null	null	Mouse_09-2020	null	[MS,MS:1001208,SEQUEST,]	164.69	56.619	null	null	0.19	1.003e6	26.14	26.14	1.004e6	25.46	25.46	1.268e6	29.07	29.07	6.468e5	5.857e5	2.084e5	6.161e5	5.955e5	8.498e5	2.250e5	4.081e5	4.065e5	4.478e5	3.376e5	6.600e5	4.445e5	5.068e5	7.133e5	6.548e5	6.784e5	6.653e5
PRT	P08226	Apolipoprotein E OS=Mus musculus OX=10090 GN=Apoe PE=1 SV=2	null	null	Mouse_09-2020	null	[MS,MS:1001208,SEQUEST,]	141.55	60.936	null	null	0.37	1.729e6	18.82	18.82	1.703e6	19.47	19.47	1.986e6	24.73	24.73	9.619e5	6.712e5	3.285e5	1.294e6	1.057e6	2.586e6	5.264e5	5.614e5	5.034e5	7.931e5	4.870e5	1.078e6	4.749e5	5.007e5	8.020e5	1.765e6	1.068e6	1.703e6
PRT	Q9QXD1	Peroxisomal acyl-coenzyme A oxidase 2 OS=Mus musculus OX=10090 GN=Acox2 PE=1 SV=2	null	null	Mouse_09-2020	null	[MS,MS:1001208,SEQUEST,]	124.26	57.117	null	null	0.18	1.254e6	42.54	42.54	9.887e5	60.35	60.35	1.062e6	53.10	53.10	7.005e5	2.871e5	1.527e5	1.681e6	8.504e5	1.145e6	2.157e5	3.039e5	3.132e5	2.940e5	9.537e5	1.906e6	3.075e5	3.471e5	5.667e5	2.440e6	5.092e5	6.351e5
PRT	Q9Z2I9	Succinate--CoA ligase [ADP-forming] subunit beta, mitochondrial OS=Mus musculus OX=10090 GN=Sucla2 PE=1 SV=2	null	null	Mouse_09-2020	null	[MS,MS:1001208,SEQUEST,]	92.91	43.723	null	null	0.20	1.558e6	12.18	12.18	1.580e6	16.49	16.49	1.426e6	26.09	26.09	6.926e5	5.976e5	3.366e5	8.993e5	1.037e6	1.561e6	3.617e5	5.598e5	4.343e5	7.735e5	8.752e5	8.856e5	4.549e5	4.894e5	5.127e5	9.302e5	1.063e6	1.293e6
PRT	Q8BFR5	Elongation factor Tu, mitochondrial OS=Mus musculus OX=10090 GN=Tufm PE=1 SV=1	null	null	Mouse_09-2020	null	[MS,MS:1001208,SEQUEST,]	142.66	71.831	null	null	0.27	7.423e5	32.85	32.85	6.829e5	47.49	47.49	6.317e5	37.92	37.92	2.981e5	2.028e5	9.683e4	6.709e5	6.308e5	1.052e6	1.407e5	2.217e5	1.495e5	5.159e5	6.846e5	5.149e5	1.216e5	1.820e5	2.469e5	5.519e5	5.135e5	6.672e5
PRT	P55264	Adenosine kinase OS=Mus musculus OX=10090 GN=Adk PE=1 SV=2	null	null	Mouse_09-2020	null	[MS,MS:1001208,SEQUEST,]	64.50	62.120	null	null	0.34	1.196e6	20.24	20.24	1.301e6	30.22	30.22	1.059e6	21.69	21.69	4.204e5	5.610e5	2.671e5	7.194e5	6.671e5	1.327e6	1.867e5	5.753e5	4.634e5	5.691e5	5.729e5	6.896e5	3.812e5	2.553e5	3.940e5	6.545e5	6.953e5	7.711e5
PRT	Q8BGL3	Sulfotransferase OS=Mus musculus OX=10090 GN=Sult2a8 PE=1 SV=1	null	null	Mouse_09-2020	null	[MS,MS:1001208,SEQUEST,]	131.39	84.106	null	null	0.33	1.881e6	37.02	37.02	1.914e6	27.22	27.22	2.618e6	17.75	17.75	7.164e5	8.614e5	3.089e5	2.676e6	1.438e6	1.578e6	5.351e5	9.135e5	8.368e5	7.920e5	7.250e5	1.136e6	9.040e5	8.893e5	1.014e6	1.607e6	1.546e6	1.191e6
PRT	Q9D6Y9	1,4-alpha-glucan-branching enzyme OS=Mus musculus OX=10090 GN=Gbe1 PE=1 SV=1	null	null	Mouse_09-2020	null	[MS,MS:1001208,SEQUEST,]	134.01	69.326	null	null	0.23	1.013e6	38.02	38.02	8.108e5	28.26	28.26	1.012e6	42.69	42.69	2.976e5	4.114e5	1.235e5	1.203e6	8.592e5	9.583e5	1.664e5	2.664e5	3.088e5	5.394e5	3.435e5	6.041e5	1.725e5	1.871e5	5.299e5	1.402e6	6.238e5	5.495e5
PRT	P61922	4-aminobutyrate aminotransferase, mitochondrial OS=Mus musculus OX=10090 GN=Abat PE=1 SV=1	null	null	Mouse_09-2020	null	[MS,MS:1001208,SEQUEST,]	157.41	57.354	null	null	0.37	6.249e5	30.79	30.79	8.055e5	41.69	41.69	5.979e5	43.74	43.74	2.647e5	3.177e5	1.344e5	4.371e5	3.127e5	1.077e6	2.284e5	3.626e5	2.761e5	3.287e5	1.001e5	3.816e5	3.763e5	3.416e5	1.810e5	5.913e5	2.891e5	2.401e5
PRT	Q8CAQ8	MICOS complex subunit Mic60 OS=Mus musculus OX=10090 GN=Immt PE=1 SV=1	null	null	Mouse_09-2020	null	[MS,MS:1001208,SEQUEST,]	58.82	41.169	null	null	0.18	5.714e5	27.38	27.38	6.533e5	31.50	31.50	5.480e5	41.84	41.84	2.621e5	2.068e5	9.674e4	4.520e5	5.303e5	9.063e5	1.157e5	1.683e5	1.634e5	3.603e5	4.367e5	5.034e5	1.992e5	1.380e5	2.018e5	2.803e5	3.896e5	6.324e5
PRT	P48036	Annexin A5 OS=Mus musculus OX=10090 GN=Anxa5 PE=1 SV=1	null	null	Mouse_09-2020	null	[MS,MS:1001208,SEQUEST,]	55.00	49.967	null	null	0.34	7.548e5	18.57	18.57	6.603e5	34.63	34.63	7.197e5	10.01	10.01	3.393e5	3.104e5	1.687e5	6.093e5	3.902e5	4.989e5	1.096e5	2.322e5	2.298e5	2.783e5	1.303e5	4.807e5	2.220e5	2.351e5	2.806e5	5.009e5	4.145e5	4.410e5
PRT	A0A0R4J135	Selenium-binding protein 2 OS=Mus musculus OX=10090 GN=Selenbp2 PE=1 SV=1	null	null	Mouse_09-2020	null	[MS,MS:1001208,SEQUEST,]	1195.43	288.761	null	null	0.61	1.976e7	18.14	18.14	3.182e7	23.51	23.51	2.020e7	47.14	47.14	1.308e7	7.226e6	3.329e6	1.570e7	1.121e7	2.089e7	9.247e6	1.075e7	8.307e6	6.591e6	1.527e7	2.305e7	1.276e7	1.433e7	6.814e6	2.044e7	8.641e6	1.037e7
PRT	Q64458	Cytochrome P450 2C29 OS=Mus musculus OX=10090 GN=Cyp2c29 PE=1 SV=2	null	null	Mouse_09-2020	null	[MS,MS:1001208,SEQUEST,]	377.31	99.227	null	null	0.32	6.298e6	35.78	35.78	6.398e6	42.96	42.96	5.102e6	30.43	30.43	3.059e6	2.817e6	1.238e6	3.134e6	2.405e6	1.006e7	2.760e6	3.138e6	2.355e6	2.028e6	1.527e6	2.908e6	2.623e6	2.350e6	1.306e6	4.768e6	2.611e6	2.794e6
PRT	Q91VS7	Microsomal glutathione S-transferase 1 OS=Mus musculus OX=10090 GN=Mgst1 PE=1 SV=3	null	null	Mouse_09-2020	null	[MS,MS:1001208,SEQUEST,]	301.42	63.965	null	null	0.30	5.335e6	60.23	60.23	2.716e6	21.76	21.76	4.106e6	39.10	39.10	2.092e6	2.835e6	2.054e6	1.940e6	4.044e6	1.503e6	7.832e5	8.920e5	1.150e6	1.128e6	1.112e6	1.917e6	2.340e6	1.469e6	1.432e6	1.829e6	2.777e6	1.918e6
PRT	P28474	Alcohol dehydrogenase class-3 OS=Mus musculus OX=10090 GN=Adh5 PE=1 SV=3	null	null	Mouse_09-2020	null	[MS,MS:1001208,SEQUEST,]	542.46	67.146	null	null	0.24	9.374e6	33.36	33.36	5.997e6	13.19	13.19	7.314e6	17.04	17.04	4.417e6	3.900e6	2.583e6	4.452e6	5.915e6	4.991e6	1.594e6	2.227e6	1.970e6	2.609e6	2.305e6	3.577e6	3.288e6	2.529e6	2.638e6	5.493e6	4.670e6	4.035e6
PRT	P62717	60S ribosomal protein L18a OS=Mus musculus OX=10090 GN=Rpl18a PE=1 SV=1	null	null	Mouse_09-2020	null	[MS,MS:1001208,SEQUEST,]	230.30	49.776	null	null	0.30	6.005e6	64.53	64.53	2.770e6	21.72	21.72	3.636e6	30.98	30.98	2.697e6	2.968e6	2.670e6	1.840e6	3.975e6	2.381e6	6.187e5	8.853e5	1.065e6	9.944e5	1.533e6	2.122e6	2.137e6	1.360e6	1.091e6	2.776e6	2.090e6	2.115e6
PRT	E9PZF0	Nucleoside diphosphate kinase OS=Mus musculus OX=10090 GN=Gm20390 PE=3 SV=1	null	null	Mouse_09-2020	null	[MS,MS:1001208,SEQUEST,]	397.95	75.684	null	null	0.61	3.705e6	20.78	20.78	2.943e6	15.78	15.78	2.340e6	28.04	28.04	2.009e6	1.349e6	7.780e5	2.069e6	1.723e6	4.583e6	9.058e5	1.187e6	8.147e5	1.027e6	1.026e6	2.049e6	1.210e6	1.258e6	8.225e5	2.081e6	1.259e6	1.398e6
PRT	P19783	Cytochrome c oxidase subunit 4 isoform 1, mitochondrial OS=Mus musculus OX=10090 GN=Cox4i1 PE=1 SV=2	null	null	Mouse_09-2020	null	[MS,MS:1001208,SEQUEST,]	277.02	79.201	null	null	0.45	5.084e6	14.21	14.21	5.156e6	28.13	28.13	5.127e6	20.61	20.61	2.387e6	1.756e6	7.593e5	3.928e6	3.382e6	5.815e6	8.801e5	1.654e6	1.265e6	3.097e6	3.027e6	3.934e6	1.466e6	1.517e6	1.721e6	4.840e6	3.179e6	4.396e6
PRT	Q9Z2I8	Succinate--CoA ligase [GDP-forming] subunit beta, mitochondrial OS=Mus musculus OX=10090 GN=Suclg2 PE=1 SV=3	null	null	Mouse_09-2020	null	[MS,MS:1001208,SEQUEST,]	224.39	74.552	null	null	0.26	2.016e6	17.00	17.00	1.823e6	13.12	13.12	1.847e6	19.49	19.49	9.167e5	8.279e5	3.709e5	1.064e6	1.318e6	2.386e6	3.566e5	5.837e5	5.183e5	7.987e5	8.204e5	1.289e6	6.064e5	7.566e5	5.514e5	1.472e6	1.054e6	1.416e6
PRT	Q9DCY0	Glycine N-acyltransferase-like protein Keg1 OS=Mus musculus OX=10090 GN=Keg1 PE=1 SV=1	null	null	Mouse_09-2020	null	[MS,MS:1001208,SEQUEST,]	282.71	76.112	null	null	0.41	2.659e6	8.06	8.06	2.545e6	23.80	23.80	2.914e6	18.62	18.62	1.210e6	1.039e6	4.669e5	2.052e6	1.620e6	2.983e6	5.715e5	9.968e5	9.161e5	1.258e6	7.868e5	1.591e6	9.805e5	7.665e5	1.199e6	1.644e6	1.782e6	1.815e6
PRT	P62242	40S ribosomal protein S8 OS=Mus musculus OX=10090 GN=Rps8 PE=1 SV=2	null	null	Mouse_09-2020	null	[MS,MS:1001208,SEQUEST,]	212.79	53.639	null	null	0.42	1.431e6	16.13	16.13	1.385e6	19.98	19.98	1.302e6	11.93	11.93	6.906e5	5.472e5	2.977e5	9.635e5	1.184e6	1.261e6	3.022e5	4.467e5	3.261e5	7.148e5	8.190e5	1.051e6	4.634e5	4.284e5	4.087e5	1.048e6	6.912e5	9.152e5
PRT	Q9CQQ7	ATP synthase F(0) complex subunit B1, mitochondrial OS=Mus musculus OX=10090 GN=Atp5pb PE=1 SV=1	null	null	Mouse_09-2020	null	[MS,MS:1001208,SEQUEST,]	159.37	56.665	null	null	0.29	2.741e6	22.43	22.43	2.059e6	21.57	21.57	2.351e6	19.86	19.86	1.433e6	1.220e6	6.299e5	1.375e6	1.266e6	2.517e6	5.645e5	7.332e5	7.260e5	8.689e5	6.074e5	1.215e6	8.049e5	8.451e5	6.683e5	1.674e6	1.624e6	1.440e6
PRT	Q80XN0	D-beta-hydroxybutyrate dehydrogenase, mitochondrial OS=Mus musculus OX=10090 GN=Bdh1 PE=1 SV=2	null	null	Mouse_09-2020	null	[MS,MS:1001208,SEQUEST,]	193.62	67.457	null	null	0.29	1.716e6	32.72	32.72	3.124e6	80.45	80.45	2.233e6	31.86	31.86	6.587e5	1.049e6	3.118e5	2.085e6	8.729e5	1.878e6	1.186e6	3.909e6	1.896e6	9.520e5	6.024e5	1.448e6	1.174e6	7.534e5	1.185e6	1.848e6	8.422e5	1.014e6
PRT	G3X925	Pyruvate kinase OS=Mus musculus OX=10090 GN=Pklr PE=1 SV=1	null	null	Mouse_09-2020	null	[MS,MS:1001208,SEQUEST,]	214.74	68.341	null	null	0.22	1.968e6	26.30	26.30	2.148e6	40.40	40.40	1.756e6	30.07	30.07	7.866e5	8.485e5	3.489e5	2.266e6	9.872e5	2.468e6	5.143e5	1.028e6	7.633e5	1.038e6	3.746e5	9.781e5	7.621e5	4.937e5	6.854e5	2.801e6	9.606e5	1.069e6
PRT	Q9CQB4	Cytochrome b-c1 complex subunit 7 OS=Mus musculus OX=10090 GN=Uqcrb PE=1 SV=1	null	null	Mouse_09-2020	null	[MS,MS:1001208,SEQUEST,]	268.73	65.988	null	null	0.82	1.752e6	64.77	64.77	3.078e6	46.77	46.77	3.002e6	27.78	27.78	8.132e5	6.948e5	3.379e5	4.468e6	2.228e6	1.512e6	4.676e5	7.204e5	6.138e5	1.856e6	2.523e6	2.976e6	8.122e5	4.945e5	1.069e6	2.879e6	1.877e6	2.231e6
PRT	P62751	60S ribosomal protein L23a OS=Mus musculus OX=10090 GN=Rpl23a PE=1 SV=1	null	null	Mouse_09-2020	null	[MS,MS:1001208,SEQUEST,]	203.70	59.761	null	null	0.43	1.562e6	16.67	16.67	1.665e6	41.69	41.69	1.517e6	16.95	16.95	7.521e5	5.984e5	2.866e5	1.083e6	1.336e6	1.569e6	2.570e5	3.681e5	4.450e5	7.265e5	1.319e6	1.299e6	4.730e5	4.898e5	5.863e5	1.186e6	1.069e6	1.196e6
PRT	P62908	40S ribosomal protein S3 OS=Mus musculus OX=10090 GN=Rps3 PE=1 SV=1	null	null	Mouse_09-2020	null	[MS,MS:1001208,SEQUEST,]	213.02	53.691	null	null	0.49	1.253e6	13.89	13.89	1.135e6	12.33	12.33	1.223e6	21.46	21.46	6.099e5	5.151e5	2.794e5	6.980e5	7.659e5	1.152e6	2.838e5	3.953e5	3.716e5	3.998e5	5.246e5	8.620e5	4.340e5	5.675e5	4.136e5	8.993e5	6.912e5	7.233e5
PRT	A0A0R4J0I1	Serine protease inhibitor A3K OS=Mus musculus OX=10090 GN=Serpina3k PE=1 SV=1	null	null	Mouse_09-2020	null	[MS,MS:1001208,SEQUEST,]	264.91	82.037	null	null	0.23	1.218e6	32.77	32.77	1.503e6	8.87	8.87	1.411e6	37.14	37.14	9.500e5	3.501e5	1.776e5	9.021e5	7.705e5	1.669e6	4.327e5	5.197e5	3.514e5	5.648e5	6.990e5	1.101e6	4.548e5	5.180e5	5.859e5	2.379e6	6.073e5	7.426e5
PRT	P53395	Lipoamide acyltransferase component of branched-chain alpha-keto acid dehydrogenase complex, mitochondrial OS=Mus musculus OX=10090 GN=Dbt PE=1 SV=2	null	null	Mouse_09-2020	null	[MS,MS:1001208,SEQUEST,]	142.39	35.702	null	null	0.20	1.478e6	23.26	23.26	1.366e6	26.00	26.00	1.536e6	20.63	20.63	6.703e5	6.008e5	2.337e5	1.318e6	1.245e6	1.092e6	2.441e5	4.956e5	3.426e5	7.015e5	8.962e5	9.212e5	4.683e5	4.226e5	7.075e5	1.009e6	9.438e5	1.205e6
PRT	Q9CZ13	Cytochrome b-c1 complex subunit 1, mitochondrial OS=Mus musculus OX=10090 GN=Uqcrc1 PE=1 SV=2	null	null	Mouse_09-2020	null	[MS,MS:1001208,SEQUEST,]	192.35	61.912	null	null	0.24	1.484e6	27.03	27.03	1.821e6	14.54	14.54	1.605e6	11.16	11.16	6.924e5	4.804e5	2.502e5	1.427e6	9.457e5	2.384e6	5.638e5	5.677e5	4.086e5	8.732e5	9.215e5	1.146e6	5.236e5	5.375e5	5.265e5	1.655e6	8.894e5	9.682e5
PRT	Q9DCM2	Glutathione S-transferase kappa 1 OS=Mus musculus OX=10090 GN=Gstk1 PE=1 SV=3	null	null	Mouse_09-2020	null	[MS,MS:1001208,SEQUEST,]	127.77	58.338	null	null	0.48	1.588e6	25.93	25.93	1.319e6	15.39	15.39	1.556e6	17.47	17.47	7.277e5	7.554e5	3.309e5	9.160e5	5.815e5	1.889e6	3.642e5	5.596e5	4.098e5	5.527e5	5.191e5	7.324e5	5.941e5	5.015e5	4.838e5	9.189e5	8.457e5	9.569e5
PRT	Q99KB8	Hydroxyacylglutathione hydrolase, mitochondrial OS=Mus musculus OX=10090 GN=Hagh PE=1 SV=2	null	null	Mouse_09-2020	null	[MS,MS:1001208,SEQUEST,]	167.36	54.868	null	null	0.40	1.187e6	17.00	17.00	1.223e6	25.65	25.65	1.074e6	23.99	23.99	4.830e5	4.126e5	2.611e5	1.047e6	8.975e5	9.845e5	2.933e5	3.358e5	3.772e5	6.525e5	8.395e5	7.640e5	3.213e5	3.732e5	3.793e5	8.632e5	7.075e5	1.023e6
PRT	P62702	40S ribosomal protein S4, X isoform OS=Mus musculus OX=10090 GN=Rps4x PE=1 SV=2	null	null	Mouse_09-2020	null	[MS,MS:1001208,SEQUEST,]	92.28	62.687	null	null	0.40	9.316e5	42.02	42.02	9.244e5	34.15	34.15	9.035e5	24.89	24.89	4.180e5	3.829e5	1.494e5	1.503e6	6.547e5	8.461e5	1.581e5	2.458e5	2.041e5	4.885e5	5.403e5	9.623e5	3.198e5	2.480e5	5.412e5	6.465e5	4.783e5	6.709e5
PRT	Q8C2Q8	ATP synthase subunit gamma OS=Mus musculus OX=10090 GN=Atp5c1 PE=1 SV=1	null	null	Mouse_09-2020	null	[MS,MS:1001208,SEQUEST,]	88.82	40.829	null	null	0.32	1.387e6	20.16	20.16	1.200e6	30.42	30.42	1.203e6	27.79	27.79	7.688e5	5.362e5	3.387e5	6.970e5	7.668e5	1.379e6	4.603e5	4.661e5	5.018e5	4.576e5	3.876e5	6.731e5	4.350e5	5.466e5	3.652e5	9.966e5	7.249e5	4.660e5
PRT	P54071	Isocitrate dehydrogenase [NADP], mitochondrial OS=Mus musculus OX=10090 GN=Idh2 PE=1 SV=3	null	null	Mouse_09-2020	null	[MS,MS:1001208,SEQUEST,]	147.48	63.519	null	null	0.28	1.224e6	42.87	42.87	1.358e6	13.46	13.46	1.462e6	20.98	20.98	4.698e5	5.163e5	1.727e5	1.886e6	9.092e5	1.115e6	2.933e5	4.809e5	4.286e5	6.425e5	5.612e5	9.382e5	3.386e5	3.042e5	5.814e5	1.333e6	8.532e5	8.777e5
PRT	P35492	Histidine ammonia-lyase OS=Mus musculus OX=10090 GN=Hal PE=1 SV=1	null	null	Mouse_09-2020	null	[MS,MS:1001208,SEQUEST,]	56.68	59.734	null	null	0.13	1.684e6	25.70	25.70	1.601e6	25.50	25.50	1.660e6	28.10	28.10	8.770e5	5.966e5	4.263e5	8.261e5	7.781e5	2.040e6	4.578e5	6.348e5	4.584e5	5.618e5	3.533e5	1.078e6	6.631e5	7.008e5	4.426e5	1.760e6	7.783e5	7.099e5
PRT	Q8R164	Valacyclovir hydrolase OS=Mus musculus OX=10090 GN=Bphl PE=1 SV=1	null	null	Mouse_09-2020	null	[MS,MS:1001208,SEQUEST,]	49.77	48.391	null	null	0.33	1.118e6	8.99	8.99	1.138e6	7.96	7.96	1.203e6	20.11	20.11	5.283e5	4.316e5	2.433e5	8.406e5	7.908e5	9.846e5	2.724e5	4.175e5	3.487e5	4.701e5	5.311e5	7.653e5	3.215e5	3.090e5	4.715e5	1.148e6	6.553e5	9.767e5
PRT	Q9CXN7	Phenazine biosynthesis-like domain-containing protein 2 OS=Mus musculus OX=10090 GN=Pbld2 PE=1 SV=1	null	null	Mouse_09-2020	null	[MS,MS:1001208,SEQUEST,]	142.25	84.386	null	null	0.49	1.430e6	29.19	29.19	1.409e6	18.83	18.83	1.680e6	12.16	12.16	6.863e5	5.497e5	2.300e5	1.612e6	7.702e5	2.262e6	3.940e5	5.195e5	3.829e5	7.759e5	5.160e5	7.894e5	5.891e5	5.106e5	4.855e5	1.436e6	9.482e5	1.094e6
PRT	Q9CZN7	Serine hydroxymethyltransferase, mitochondrial OS=Mus musculus OX=10090 GN=Shmt2 PE=1 SV=1	null	null	Mouse_09-2020	null	[MS,MS:1001208,SEQUEST,]	164.01	47.047	null	null	0.22	1.613e6	11.39	11.39	1.894e6	8.65	8.65	1.861e6	6.93	6.93	7.616e5	5.793e5	3.611e5	1.208e6	1.256e6	1.629e6	4.883e5	6.815e5	5.011e5	8.265e5	1.023e6	1.289e6	5.800e5	5.843e5	6.728e5	1.656e6	1.047e6	1.245e6
PRT	P40936	Indolethylamine N-methyltransferase OS=Mus musculus OX=10090 GN=Inmt PE=1 SV=1	null	null	Mouse_09-2020	null	[MS,MS:1001208,SEQUEST,]	364.52	102.489	null	null	0.29	4.152e6	33.34	33.34	3.636e6	67.14	67.14	3.509e6	33.22	33.22	1.780e6	2.198e6	1.102e6	1.782e6	1.809e6	4.649e6	1.439e6	2.066e6	1.802e6	1.062e6	3.752e5	8.488e5	1.807e6	1.640e6	1.241e6	2.073e6	2.119e6	1.609e6
PRT	Q8BH95	Enoyl-CoA hydratase, mitochondrial OS=Mus musculus OX=10090 GN=Echs1 PE=1 SV=1	null	null	Mouse_09-2020	null	[MS,MS:1001208,SEQUEST,]	423.25	86.119	null	null	0.32	2.705e6	13.94	13.94	3.490e6	13.57	13.57	2.631e6	13.95	13.95	1.165e6	1.080e6	5.004e5	1.967e6	2.169e6	2.818e6	8.038e5	1.226e6	9.677e5	1.529e6	1.637e6	1.761e6	8.322e5	8.954e5	9.646e5	1.980e6	1.727e6	1.909e6
PRT	Q64475	Histone H2B type 1-B OS=Mus musculus OX=10090 GN=H2bc3 PE=1 SV=3	null	null	Mouse_09-2020	null	[MS,MS:1001208,SEQUEST,]	160.97	52.498	null	null	0.53	2.406e6	28.36	28.36	3.035e6	17.53	17.53	2.749e6	23.97	23.97	1.218e6	8.767e5	6.562e5	1.662e6	1.970e6	1.388e6	6.822e5	8.583e5	1.069e6	1.375e6	1.425e6	2.058e6	9.614e5	9.589e5	1.052e6	1.537e6	2.035e6	1.452e6
PRT	Q9CPQ8	ATP synthase subunit g, mitochondrial OS=Mus musculus OX=10090 GN=Atp5mg PE=1 SV=1	null	null	Mouse_09-2020	null	[MS,MS:1001208,SEQUEST,]	414.04	73.292	null	null	0.61	1.757e6	37.55	37.55	1.882e6	50.44	50.44	1.671e6	41.70	41.70	8.121e5	7.011e5	2.227e5	1.591e6	1.892e6	1.279e6	1.998e5	5.473e5	4.207e5	1.364e6	1.604e6	1.585e6	5.150e5	4.997e5	6.968e5	1.351e6	1.388e6	2.275e6
PRT	O09173	Homogentisate 1,2-dioxygenase OS=Mus musculus OX=10090 GN=Hgd PE=1 SV=2	null	null	Mouse_09-2020	null	[MS,MS:1001208,SEQUEST,]	291.44	53.821	null	null	0.27	2.699e6	18.84	18.84	3.067e6	31.59	31.59	2.727e6	12.15	12.15	1.248e6	1.104e6	4.218e5	2.244e6	1.098e6	2.802e6	7.833e5	1.727e6	9.132e5	1.530e6	9.707e5	1.646e6	1.073e6	7.460e5	1.088e6	2.477e6	1.460e6	1.386e6
PRT	O09174	Alpha-methylacyl-CoA racemase OS=Mus musculus OX=10090 GN=Amacr PE=1 SV=4	null	null	Mouse_09-2020	null	[MS,MS:1001208,SEQUEST,]	201.02	42.810	null	null	0.34	8.856e5	14.01	14.01	8.351e5	13.42	13.42	8.825e5	11.97	11.97	4.451e5	3.420e5	1.514e5	4.891e5	5.460e5	9.621e5	1.868e5	2.963e5	2.564e5	3.021e5	3.786e5	6.687e5	3.061e5	3.537e5	3.404e5	7.237e5	4.671e5	6.286e5
PRT	Q8CG76	Aflatoxin B1 aldehyde reductase member 2 OS=Mus musculus OX=10090 GN=Akr7a2 PE=1 SV=3	null	null	Mouse_09-2020	null	[MS,MS:1001208,SEQUEST,]	248.93	52.775	null	null	0.25	1.377e6	21.31	21.31	1.848e6	41.06	41.06	1.542e6	23.20	23.20	6.203e5	6.598e5	2.610e5	1.092e6	6.875e5	1.965e6	5.162e5	1.192e6	5.638e5	7.653e5	4.313e5	1.142e6	7.289e5	4.883e5	4.067e5	1.474e6	7.443e5	9.517e5
PRT	Q8BWF0	Succinate-semialdehyde dehydrogenase, mitochondrial OS=Mus musculus OX=10090 GN=Aldh5a1 PE=1 SV=1	null	null	Mouse_09-2020	null	[MS,MS:1001208,SEQUEST,]	76.73	54.305	null	null	0.18	8.625e5	25.35	25.35	7.510e5	35.78	35.78	7.508e5	35.80	35.80	4.216e5	3.739e5	1.977e5	5.695e5	5.246e5	4.321e5	1.033e5	2.376e5	1.540e5	4.451e5	4.740e5	5.811e5	2.161e5	2.045e5	3.439e5	4.960e5	7.056e5	7.282e5
PRT	D3YWR7	Dihydropteridine reductase OS=Mus musculus OX=10090 GN=Qdpr PE=1 SV=1	null	null	Mouse_09-2020	null	[MS,MS:1001208,SEQUEST,]	273.34	76.169	null	null	0.50	2.558e6	16.39	16.39	1.810e6	23.83	23.83	2.305e6	31.38	31.38	9.760e5	1.055e6	3.988e5	1.836e6	1.669e6	3.017e6	4.306e5	6.477e5	4.926e5	1.211e6	9.813e5	1.197e6	6.599e5	8.567e5	7.738e5	1.400e6	1.521e6	2.264e6
PRT	A0A0A0MQ68	Glutaryl-CoA dehydrogenase, mitochondrial OS=Mus musculus OX=10090 GN=Gcdh PE=1 SV=1	null	null	Mouse_09-2020	null	[MS,MS:1001208,SEQUEST,]	243.49	84.607	null	null	0.21	3.110e6	6.21	6.21	3.033e6	21.84	21.84	3.051e6	27.49	27.49	1.353e6	1.294e6	5.969e5	2.441e6	1.968e6	3.043e6	5.488e5	1.323e6	9.045e5	1.377e6	1.288e6	1.697e6	1.054e6	9.654e5	1.182e6	1.895e6	1.902e6	2.994e6
PRT	P62918	60S ribosomal protein L8 OS=Mus musculus OX=10090 GN=Rpl8 PE=1 SV=2	null	null	Mouse_09-2020	null	[MS,MS:1001208,SEQUEST,]	163.53	47.711	null	null	0.28	1.516e6	15.47	15.47	1.971e6	30.28	30.28	1.158e6	29.53	29.53	6.959e5	6.205e5	3.046e5	1.134e6	1.257e6	1.319e6	2.640e5	7.018e5	4.365e5	8.204e5	1.214e6	1.477e6	3.993e5	3.562e5	4.212e5	1.007e6	9.295e5	1.262e6
PRT	G5E902	Phosphate carrier protein, mitochondrial OS=Mus musculus OX=10090 GN=Slc25a3 PE=1 SV=1	null	null	Mouse_09-2020	null	[MS,MS:1001208,SEQUEST,]	196.33	54.394	null	null	0.14	2.534e6	16.19	16.19	2.801e6	26.84	26.84	2.146e6	19.40	19.40	1.421e6	9.815e5	5.003e5	1.653e6	1.380e6	3.273e6	8.437e5	1.444e6	8.467e5	9.157e5	9.249e5	1.787e6	7.642e5	8.237e5	5.994e5	2.232e6	9.883e5	1.263e6
PRT	Q9JHW2	Omega-amidase NIT2 OS=Mus musculus OX=10090 GN=Nit2 PE=1 SV=1	null	null	Mouse_09-2020	null	[MS,MS:1001208,SEQUEST,]	155.48	61.043	null	null	0.40	1.314e6	13.07	13.07	1.140e6	21.16	21.16	1.164e6	19.66	19.66	5.970e5	4.735e5	2.790e5	1.049e6	8.870e5	9.852e5	2.780e5	4.078e5	3.101e5	6.965e5	6.710e5	7.096e5	2.864e5	3.536e5	4.936e5	9.938e5	6.520e5	9.477e5
PRT	P62301	40S ribosomal protein S13 OS=Mus musculus OX=10090 GN=Rps13 PE=1 SV=2	null	null	Mouse_09-2020	null	[MS,MS:1001208,SEQUEST,]	114.06	54.508	null	null	0.51	2.014e6	20.05	20.05	1.847e6	22.68	22.68	2.008e6	13.76	13.76	1.112e6	1.055e6	4.325e5	1.342e6	1.156e6	1.606e6	3.401e5	8.737e5	4.817e5	7.058e5	9.663e5	1.364e6	6.791e5	6.531e5	5.933e5	1.410e6	1.113e6	1.319e6
PRT	P53026	60S ribosomal protein L10a OS=Mus musculus OX=10090 GN=Rpl10a PE=1 SV=3	null	null	Mouse_09-2020	null	[MS,MS:1001208,SEQUEST,]	46.47	50.326	null	null	0.32	1.041e6	33.59	33.59	9.584e5	38.64	38.64	9.480e5	12.32	12.32	4.277e5	4.671e5	2.943e5	5.361e5	8.232e5	6.241e5	1.369e5	1.751e5	2.602e5	4.137e5	6.382e5	6.806e5	3.881e5	2.960e5	3.358e5	7.060e5	5.638e5	5.931e5
PRT	O88587	Catechol O-methyltransferase OS=Mus musculus OX=10090 GN=Comt PE=1 SV=2	null	null	Mouse_09-2020	null	[MS,MS:1001208,SEQUEST,]	154.73	37.649	null	null	0.39	1.183e6	26.33	26.33	1.037e6	15.52	15.52	1.012e6	38.54	38.54	6.284e5	5.006e5	2.611e5	4.648e5	5.528e5	1.075e6	2.900e5	4.686e5	3.226e5	4.001e5	4.653e5	6.031e5	4.910e5	4.382e5	1.924e5	5.431e5	5.356e5	6.393e5
PRT	Q61335	B-cell receptor-associated protein 31 OS=Mus musculus OX=10090 GN=Bcap31 PE=1 SV=4	null	null	Mouse_09-2020	null	[MS,MS:1001208,SEQUEST,]	46.52	44.813	null	null	0.34	6.716e5	18.29	18.29	6.957e5	30.63	30.63	5.624e5	31.00	31.00	2.924e5	2.845e5	1.609e5	4.218e5	4.960e5	5.329e5	1.325e5	2.069e5	2.363e5	3.300e5	5.080e5	4.301e5	1.621e5	1.575e5	2.505e5	3.947e5	4.585e5	5.515e5
PRT	P28665	Murinoglobulin-1 OS=Mus musculus OX=10090 GN=Mug1 PE=1 SV=3	null	null	Mouse_09-2020	null	[MS,MS:1001208,SEQUEST,]	163.60	40.644	null	null	0.07	6.505e5	23.15	23.15	7.690e5	24.23	24.23	7.186e5	30.53	30.53	3.983e5	2.044e5	8.969e4	4.669e5	4.244e5	8.135e5	2.450e5	3.926e5	2.449e5	2.817e5	3.023e5	4.213e5	2.380e5	2.520e5	2.903e5	8.244e5	2.391e5	2.582e5
PRT	Q9QXE0	2-hydroxyacyl-CoA lyase 1 OS=Mus musculus OX=10090 GN=Hacl1 PE=1 SV=2	null	null	Mouse_09-2020	null	[MS,MS:1001208,SEQUEST,]	158.74	65.375	null	null	0.16	2.213e6	49.49	49.49	2.741e6	22.17	22.17	2.618e6	45.81	45.81	8.525e5	9.387e5	3.002e5	3.820e6	1.783e6	2.004e6	4.357e5	9.942e5	7.361e5	1.332e6	1.093e6	2.158e6	5.777e5	5.172e5	1.004e6	4.463e6	1.612e6	1.631e6
PRT	Q9DBG1	Sterol 26-hydroxylase, mitochondrial OS=Mus musculus OX=10090 GN=Cyp27a1 PE=1 SV=1	null	null	Mouse_09-2020	null	[MS,MS:1001208,SEQUEST,]	133.85	40.758	null	null	0.21	1.715e6	31.37	31.37	2.179e6	37.02	37.02	1.620e6	31.84	31.84	1.326e6	6.587e5	3.134e5	1.134e6	1.062e6	2.930e6	8.140e5	8.530e5	5.885e5	7.018e5	3.484e5	1.555e6	6.708e5	6.688e5	5.135e5	2.224e6	7.331e5	6.961e5
PRT	Q8BW75	Amine oxidase [flavin-containing] B OS=Mus musculus OX=10090 GN=Maob PE=1 SV=4	null	null	Mouse_09-2020	null	[MS,MS:1001208,SEQUEST,]	143.16	39.246	null	null	0.22	1.276e6	15.83	15.83	1.224e6	17.15	17.15	1.327e6	9.91	9.91	6.387e5	5.931e5	3.020e5	7.768e5	7.105e5	1.223e6	3.252e5	4.450e5	4.136e5	6.021e5	4.215e5	7.673e5	5.172e5	4.666e5	4.514e5	1.146e6	7.350e5	7.590e5
PRT	P62082	40S ribosomal protein S7 OS=Mus musculus OX=10090 GN=Rps7 PE=2 SV=1	null	null	Mouse_09-2020	null	[MS,MS:1001208,SEQUEST,]	117.79	52.187	null	null	0.52	1.778e6	9.40	9.40	1.696e6	19.98	19.98	1.945e6	22.82	22.82	8.655e5	6.736e5	3.733e5	1.584e6	1.008e6	1.663e6	4.305e5	5.072e5	5.328e5	6.833e5	1.117e6	1.234e6	5.730e5	7.021e5	9.187e5	1.096e6	1.259e6	1.053e6
PRT	Q9CZX8	40S ribosomal protein S19 OS=Mus musculus OX=10090 GN=Rps19 PE=1 SV=3	null	null	Mouse_09-2020	null	[MS,MS:1001208,SEQUEST,]	102.72	49.416	null	null	0.39	1.664e6	24.42	24.42	1.678e6	43.44	43.44	1.903e6	20.35	20.35	7.096e5	6.657e5	3.768e5	1.209e6	1.656e6	1.537e6	2.958e5	4.051e5	3.914e5	8.395e5	1.424e6	1.748e6	6.649e5	4.270e5	8.415e5	1.175e6	1.021e6	1.286e6
PRT	P62900	60S ribosomal protein L31 OS=Mus musculus OX=10090 GN=Rpl31 PE=1 SV=1	null	null	Mouse_09-2020	null	[MS,MS:1001208,SEQUEST,]	117.65	32.608	null	null	0.38	3.206e6	20.84	20.84	3.883e6	38.63	38.63	3.357e6	20.47	20.47	1.475e6	1.216e6	5.333e5	3.412e6	2.644e6	3.248e6	6.519e5	9.794e5	9.766e5	1.802e6	3.058e6	3.498e6	9.613e5	8.997e5	1.689e6	2.606e6	2.330e6	2.314e6
PRT	P41105	60S ribosomal protein L28 OS=Mus musculus OX=10090 GN=Rpl28 PE=1 SV=2	null	null	Mouse_09-2020	null	[MS,MS:1001208,SEQUEST,]	105.27	43.290	null	null	0.47	1.531e6	27.73	27.73	1.592e6	67.78	67.78	1.410e6	35.68	35.68	5.083e5	5.762e5	3.108e5	1.231e6	1.293e6	9.749e5	2.427e5	3.262e5	3.572e5	8.351e5	1.980e6	1.369e6	4.301e5	2.910e5	6.187e5	9.296e5	1.098e6	1.392e6
PRT	Q02053	Ubiquitin-like modifier-activating enzyme 1 OS=Mus musculus OX=10090 GN=Uba1 PE=1 SV=1	null	null	Mouse_09-2020	null	[MS,MS:1001208,SEQUEST,]	133.87	54.002	null	null	0.12	4.712e5	16.54	16.54	4.657e5	10.98	10.98	4.341e5	28.97	28.97	2.640e5	1.990e5	8.451e4	3.064e5	2.656e5	6.044e5	1.246e5	1.696e5	1.495e5	1.996e5	1.747e5	3.188e5	1.250e5	2.161e5	1.155e5	3.686e5	2.445e5	2.959e5
PRT	E9PV24	Fibrinogen alpha chain OS=Mus musculus OX=10090 GN=Fga PE=1 SV=1	null	null	Mouse_09-2020	null	[MS,MS:1001208,SEQUEST,]	103.48	43.543	null	null	0.16	5.657e5	29.60	29.60	6.660e5	41.34	41.34	3.999e5	22.99	22.99	4.265e5	1.509e5	1.030e5	4.675e5	3.008e5	7.123e5	1.568e5	2.731e5	1.412e5	1.473e5	5.225e5	6.641e5	1.477e5	1.459e5	1.449e5	4.731e5	1.482e5	2.183e5
PRT	P48758	Carbonyl reductase [NADPH] 1 OS=Mus musculus OX=10090 GN=Cbr1 PE=1 SV=3	null	null	Mouse_09-2020	null	[MS,MS:1001208,SEQUEST,]	104.23	46.976	null	null	0.35	2.342e6	6.01	6.01	2.424e6	18.21	18.21	2.093e6	17.75	17.75	1.169e6	8.528e5	5.048e5	1.703e6	1.374e6	2.468e6	6.503e5	8.724e5	8.071e5	1.349e6	9.190e5	1.487e6	6.331e5	7.575e5	7.951e5	1.739e6	1.610e6	1.316e6
PRT	F8VPN4	4-alpha-glucanotransferase OS=Mus musculus OX=10090 GN=Agl PE=1 SV=1	null	null	Mouse_09-2020	null	[MS,MS:1001208,SEQUEST,]	60.65	50.988	null	null	0.08	4.184e5	16.36	16.36	5.589e5	26.53	26.53	4.436e5	20.38	20.38	1.579e5	2.031e5	9.341e4	3.276e5	2.379e5	4.041e5	9.516e4	2.112e5	1.539e5	2.651e5	2.570e5	2.242e5	1.359e5	1.419e5	1.452e5	3.875e5	3.487e5	2.994e5
PRT	Q8VEK3	Heterogeneous nuclear ribonucleoprotein U OS=Mus musculus OX=10090 GN=Hnrnpu PE=1 SV=1	null	null	Mouse_09-2020	null	[MS,MS:1001208,SEQUEST,]	72.64	37.123	null	null	0.14	4.787e5	16.96	16.96	5.895e5	13.99	13.99	5.254e5	11.19	11.19	2.211e5	1.311e5	9.319e4	3.699e5	3.058e5	5.917e5	1.452e5	2.110e5	1.604e5	3.142e5	3.056e5	3.674e5	1.927e5	1.738e5	1.915e5	3.754e5	2.774e5	3.627e5
PRT	Q9D051	Pyruvate dehydrogenase E1 component subunit beta, mitochondrial OS=Mus musculus OX=10090 GN=Pdhb PE=1 SV=1	null	null	Mouse_09-2020	null	[MS,MS:1001208,SEQUEST,]	78.78	42.800	null	null	0.32	3.953e5	21.69	21.69	3.689e5	14.72	14.72	3.805e5	17.89	17.89	1.605e5	1.610e5	5.473e4	3.696e5	2.310e5	4.904e5	9.309e4	1.568e5	9.076e4	1.519e5	2.127e5	2.627e5	9.808e4	1.394e5	1.400e5	2.640e5	2.209e5	2.680e5
PRT	Q8CHR6	Dihydropyrimidine dehydrogenase [NADP(+)] OS=Mus musculus OX=10090 GN=Dpyd PE=1 SV=1	null	null	Mouse_09-2020	null	[MS,MS:1001208,SEQUEST,]	39.53	36.159	null	null	0.11	5.335e5	25.72	25.72	4.605e5	24.77	24.77	4.770e5	27.25	27.25	2.559e5	2.746e5	1.248e5	2.853e5	2.307e5	5.339e5	1.307e5	1.852e5	1.574e5	1.430e5	1.304e5	3.101e5	1.757e5	2.274e5	1.191e5	3.844e5	2.472e5	3.079e5
PRT	Q91WT9	Cystathionine beta-synthase OS=Mus musculus OX=10090 GN=Cbs PE=1 SV=3	null	null	Mouse_09-2020	null	[MS,MS:1001208,SEQUEST,]	47.88	33.307	null	null	0.18	5.830e5	23.88	23.88	5.633e5	25.98	25.98	5.199e5	22.58	22.58	2.605e5	2.407e5	7.376e4	3.645e5	4.271e5	7.400e5	8.772e4	1.538e5	1.522e5	3.005e5	2.839e5	4.019e5	1.416e5	1.699e5	2.579e5	4.088e5	4.084e5	3.108e5
PRT	P62754	40S ribosomal protein S6 OS=Mus musculus OX=10090 GN=Rps6 PE=1 SV=1	null	null	Mouse_09-2020	null	[MS,MS:1001208,SEQUEST,]	41.64	47.935	null	null	0.37	3.711e5	50.01	50.01	3.149e5	74.07	74.07	3.530e5	41.98	41.98	1.560e5	1.108e5	8.992e4	3.202e5	4.924e5	2.032e5	3.161e4	5.451e4	6.808e4	2.169e5	4.030e5	2.809e5	1.041e5	8.244e4	1.602e5	1.982e5	3.062e5	3.881e5
PRT	Q9QZ85	Interferon-inducible GTPase 1 OS=Mus musculus OX=10090 GN=Iigp1 PE=1 SV=2	null	null	Mouse_09-2020	null	[MS,MS:1001208,SEQUEST,]	32.75	35.416	null	null	0.26	7.640e5	24.63	24.63	2.286e5	57.19	57.19	1.597e5	62.87	62.87	4.650e5	2.527e5	1.726e5	4.337e5	4.167e5	1.073e6	4.676e4	1.718e5	5.234e4	3.032e4	1.264e5	2.127e5	3.872e4	1.049e5	2.123e4	1.973e5	4.050e4	1.461e5
PRT	Q63886	UDP-glucuronosyltransferase 1A1 OS=Mus musculus OX=10090 GN=Ugt1a1 PE=1 SV=2	null	null	Mouse_09-2020	null	[MS,MS:1001208,SEQUEST,]	268.52	126.305	null	null	0.30	6.107e6	12.17	12.17	7.402e6	16.38	16.38	6.396e6	18.99	18.99	3.508e6	2.261e6	1.438e6	4.065e6	3.764e6	6.137e6	2.254e6	2.732e6	1.953e6	3.511e6	2.397e6	4.544e6	2.553e6	2.201e6	1.631e6	5.439e6	3.597e6	3.350e6
PRT	Q63880	Carboxylesterase 3A OS=Mus musculus OX=10090 GN=Ces3a PE=1 SV=2	null	null	Mouse_09-2020	null	[MS,MS:1001208,SEQUEST,]	484.48	112.628	null	null	0.19	8.863e6	4.45	4.45	9.459e6	16.73	16.73	8.928e6	16.86	16.86	4.388e6	3.150e6	1.659e6	6.801e6	5.581e6	8.732e6	2.206e6	4.404e6	3.164e6	3.860e6	4.128e6	6.798e6	4.052e6	3.033e6	4.120e6	7.341e6	4.321e6	4.883e6
PRT	Q8K154	UDP-glucuronosyltransferase OS=Mus musculus OX=10090 GN=Ugt2b34 PE=1 SV=1	null	null	Mouse_09-2020	null	[MS,MS:1001208,SEQUEST,]	235.25	55.517	null	null	0.15	2.063e6	16.30	16.30	2.562e6	12.08	12.08	2.021e6	26.32	26.32	1.024e6	6.688e5	3.967e5	1.276e6	1.493e6	2.511e6	5.987e5	8.495e5	6.360e5	1.236e6	1.302e6	1.891e6	6.896e5	5.993e5	5.316e5	1.775e6	1.659e6	1.262e6
PRT	Q99N15	17beta-hydroxysteroid dehydrogenase type 10/short chain L-3-hydroxyacyl-CoA dehydrogenase OS=Mus musculus OX=10090 GN=Hsd17b10 PE=1 SV=1	null	null	Mouse_09-2020	null	[MS,MS:1001208,SEQUEST,]	452.30	60.033	null	null	0.46	3.702e6	12.22	12.22	3.189e6	14.41	14.41	3.535e6	16.82	16.82	1.752e6	1.443e6	6.676e5	2.851e6	2.168e6	4.670e6	7.824e5	1.092e6	8.497e5	1.770e6	1.498e6	2.470e6	1.197e6	1.329e6	1.334e6	4.441e6	1.938e6	2.156e6
PRT	Q9CPQ1	Cytochrome c oxidase subunit 6C OS=Mus musculus OX=10090 GN=Cox6c PE=1 SV=3	null	null	Mouse_09-2020	null	[MS,MS:1001208,SEQUEST,]	225.49	67.424	null	null	0.38	1.605e6	33.24	33.24	2.003e6	48.73	48.73	1.501e6	24.83	24.83	7.472e5	5.748e5	3.722e5	1.252e6	1.780e6	1.164e6	3.691e5	4.593e5	4.526e5	1.034e6	1.916e6	1.757e6	4.465e5	3.889e5	6.511e5	1.181e6	1.109e6	1.331e6
PRT	Q9CZM2	60S ribosomal protein L15 OS=Mus musculus OX=10090 GN=Rpl15 PE=1 SV=4	null	null	Mouse_09-2020	null	[MS,MS:1001208,SEQUEST,]	70.30	58.874	null	null	0.31	2.529e6	16.94	16.94	2.136e6	17.74	17.74	1.783e6	24.05	24.05	1.170e6	1.008e6	6.416e5	1.464e6	1.492e6	2.850e6	4.769e5	7.213e5	5.613e5	9.376e5	1.158e6	1.981e6	8.107e5	5.412e5	4.587e5	1.994e6	1.026e6	1.001e6
PRT	P18242	Cathepsin D OS=Mus musculus OX=10090 GN=Ctsd PE=1 SV=1	null	null	Mouse_09-2020	null	[MS,MS:1001208,SEQUEST,]	246.23	69.202	null	null	0.27	2.074e6	17.06	17.06	2.215e6	21.27	21.27	2.639e6	15.70	15.70	1.003e6	7.909e5	5.543e5	1.442e6	1.463e6	1.752e6	4.349e5	6.718e5	6.277e5	1.258e6	1.056e6	1.506e6	8.830e5	6.380e5	1.056e6	1.853e6	1.575e6	1.813e6
PRT	Q99LX0	Parkinson disease protein 7 homolog OS=Mus musculus OX=10090 GN=Park7 PE=1 SV=1	null	null	Mouse_09-2020	null	[MS,MS:1001208,SEQUEST,]	182.20	58.255	null	null	0.44	1.262e6	15.88	15.88	1.009e6	9.26	9.26	1.085e6	19.34	19.34	6.525e5	4.500e5	3.099e5	7.980e5	6.674e5	1.413e6	2.953e5	3.449e5	3.336e5	4.370e5	4.463e5	6.541e5	3.770e5	3.417e5	4.102e5	8.092e5	7.522e5	9.332e5
PRT	P62962	Profilin-1 OS=Mus musculus OX=10090 GN=Pfn1 PE=1 SV=2	null	null	Mouse_09-2020	null	[MS,MS:1001208,SEQUEST,]	214.46	49.645	null	null	0.61	2.532e6	10.38	10.38	2.896e6	21.97	21.97	3.041e6	5.85	5.85	1.194e6	1.132e6	5.049e5	2.177e6	1.565e6	2.220e6	4.732e5	8.544e5	8.282e5	1.182e6	1.580e6	2.141e6	9.477e5	9.917e5	1.240e6	2.425e6	1.680e6	1.841e6
PRT	Q9WVL0	Maleylacetoacetate isomerase OS=Mus musculus OX=10090 GN=Gstz1 PE=1 SV=1	null	null	Mouse_09-2020	null	[MS,MS:1001208,SEQUEST,]	195.56	65.373	null	null	0.44	4.603e6	15.04	15.04	4.163e6	18.88	18.88	4.414e6	14.01	14.01	2.351e6	1.780e6	1.098e6	2.980e6	2.235e6	4.572e6	1.146e6	1.582e6	1.227e6	1.750e6	1.316e6	2.078e6	1.648e6	1.560e6	1.467e6	2.969e6	2.508e6	2.598e6
PRT	A0A087WPF8	Protein ABHD14B (Fragment) OS=Mus musculus OX=10090 GN=Abhd14b PE=1 SV=1	null	null	Mouse_09-2020	null	[MS,MS:1001208,SEQUEST,]	264.15	41.643	null	null	0.44	1.365e6	34.86	34.86	1.698e6	43.42	43.42	1.275e6	37.52	37.52	8.583e5	5.545e5	2.015e5	9.759e5	5.665e5	2.265e6	5.090e5	7.714e5	5.127e5	5.177e5	1.586e5	1.084e6	5.263e5	5.861e5	3.771e5	1.985e6	5.790e5	5.872e5
PRT	Q9D2G2	Dihydrolipoyllysine-residue succinyltransferase component of 2-oxoglutarate dehydrogenase complex, mitochondrial OS=Mus musculus OX=10090 GN=Dlst PE=1 SV=1	null	null	Mouse_09-2020	null	[MS,MS:1001208,SEQUEST,]	62.55	23.527	null	null	0.15	1.309e6	21.64	21.64	1.051e6	15.80	15.80	1.235e6	7.50	7.50	6.848e5	5.112e5	3.276e5	7.445e5	7.980e5	9.185e5	2.822e5	3.780e5	3.432e5	3.297e5	4.399e5	8.308e5	4.364e5	4.482e5	4.664e5	9.911e5	6.948e5	7.337e5
PRT	P60843	Eukaryotic initiation factor 4A-I OS=Mus musculus OX=10090 GN=Eif4a1 PE=1 SV=1	null	null	Mouse_09-2020	null	[MS,MS:1001208,SEQUEST,]	277.04	50.221	null	null	0.23	1.463e6	16.22	16.22	1.863e6	23.42	23.42	1.447e6	20.23	20.23	7.702e5	6.310e5	2.208e5	1.044e6	7.229e5	1.549e6	3.600e5	6.873e5	4.917e5	9.704e5	5.947e5	1.495e6	4.938e5	5.498e5	4.060e5	1.620e6	7.947e5	7.736e5
PRT	Q923D2	Flavin reductase (NADPH) OS=Mus musculus OX=10090 GN=Blvrb PE=1 SV=3	null	null	Mouse_09-2020	null	[MS,MS:1001208,SEQUEST,]	277.25	56.321	null	null	0.44	1.243e6	14.99	14.99	1.166e6	24.37	24.37	1.161e6	12.25	12.25	5.706e5	4.997e5	2.065e5	1.053e6	7.315e5	1.588e6	3.452e5	4.082e5	3.117e5	7.209e5	3.666e5	8.157e5	3.400e5	3.733e5	3.730e5	1.163e6	6.308e5	7.323e5
PRT	Q8QZR5	Alanine aminotransferase 1 OS=Mus musculus OX=10090 GN=Gpt PE=1 SV=3	null	null	Mouse_09-2020	null	[MS,MS:1001208,SEQUEST,]	159.66	50.433	null	null	0.21	1.237e6	15.13	15.13	1.333e6	32.18	32.18	1.361e6	13.80	13.80	5.639e5	6.102e5	2.591e5	8.147e5	8.415e5	1.103e6	1.832e5	4.274e5	4.050e5	6.615e5	8.648e5	7.607e5	4.145e5	4.746e5	4.991e5	9.208e5	7.929e5	9.303e5
PRT	B1AV77	Aldehyde dehydrogenase OS=Mus musculus OX=10090 GN=Aldh3a2 PE=1 SV=1	null	null	Mouse_09-2020	null	[MS,MS:1001208,SEQUEST,]	118.90	40.173	null	null	0.20	1.814e6	22.41	22.41	1.285e6	33.91	33.91	1.501e6	22.42	22.42	8.675e5	7.943e5	3.622e5	9.766e5	8.869e5	2.392e6	3.438e5	4.640e5	4.392e5	6.583e5	2.060e5	8.072e5	6.030e5	4.507e5	5.363e5	1.678e6	8.733e5	5.870e5
PRT	Q8VCM7	Fibrinogen gamma chain OS=Mus musculus OX=10090 GN=Fgg PE=1 SV=1	null	null	Mouse_09-2020	null	[MS,MS:1001208,SEQUEST,]	173.89	45.711	null	null	0.25	9.324e5	44.51	44.51	9.529e5	41.07	41.07	5.983e5	41.16	41.16	6.050e5	3.640e5	9.554e4	1.198e6	3.267e5	9.176e5	2.309e5	3.798e5	2.058e5	2.491e5	6.801e5	1.193e6	2.029e5	1.931e5	3.183e5	1.054e6	2.736e5	2.602e5
PRT	Q9WVM8	Kynurenine/alpha-aminoadipate aminotransferase, mitochondrial OS=Mus musculus OX=10090 GN=Aadat PE=1 SV=1	null	null	Mouse_09-2020	null	[MS,MS:1001208,SEQUEST,]	246.45	35.262	null	null	0.21	9.910e5	20.23	20.23	1.145e6	32.14	32.14	1.179e6	21.62	21.62	5.982e5	3.749e5	2.000e5	7.387e5	8.719e5	8.101e5	2.089e5	3.094e5	2.811e5	5.447e5	7.835e5	1.108e6	5.150e5	5.202e5	4.798e5	7.909e5	5.997e5	6.926e5
PRT	P38060	Hydroxymethylglutaryl-CoA lyase, mitochondrial OS=Mus musculus OX=10090 GN=Hmgcl PE=1 SV=2	null	null	Mouse_09-2020	null	[MS,MS:1001208,SEQUEST,]	220.63	48.136	null	null	0.25	1.124e6	38.35	38.35	1.140e6	20.84	20.84	1.096e6	32.15	32.15	6.275e5	4.581e5	1.530e5	8.007e5	5.759e5	2.106e6	2.621e5	5.279e5	2.994e5	5.070e5	3.802e5	8.749e5	3.635e5	2.642e5	3.065e5	1.432e6	8.990e5	6.927e5
PRT	E9Q1Q9	Ketohexokinase OS=Mus musculus OX=10090 GN=Khk PE=1 SV=1	null	null	Mouse_09-2020	null	[MS,MS:1001208,SEQUEST,]	122.48	46.660	null	null	0.19	8.354e5	19.87	19.87	6.714e5	55.94	55.94	7.614e5	37.31	37.31	2.510e5	3.216e5	1.720e5	6.110e5	5.164e5	1.021e6	1.224e5	1.181e5	2.319e5	3.288e5	6.886e5	4.021e5	2.650e5	2.394e5	2.832e5	3.223e5	6.180e5	7.474e5
PRT	Q8R086	Sulfite oxidase, mitochondrial OS=Mus musculus OX=10090 GN=Suox PE=1 SV=2	null	null	Mouse_09-2020	null	[MS,MS:1001208,SEQUEST,]	216.59	60.052	null	null	0.26	6.833e5	71.18	71.18	8.563e5	48.77	48.77	9.223e5	40.67	40.67	2.405e5	2.996e5	9.825e4	1.753e6	8.859e5	5.988e5	1.096e5	2.238e5	1.453e5	6.120e5	5.918e5	8.019e5	1.505e5	1.779e5	3.662e5	1.254e6	4.961e5	6.953e5
PRT	Q68FD5	Clathrin heavy chain 1 OS=Mus musculus OX=10090 GN=Cltc PE=1 SV=3	null	null	Mouse_09-2020	null	[MS,MS:1001208,SEQUEST,]	111.85	44.006	null	null	0.05	1.036e6	16.16	16.16	1.098e6	17.70	17.70	1.214e6	22.09	22.09	4.974e5	4.049e5	2.284e5	5.232e5	5.733e5	1.036e6	2.894e5	4.885e5	3.633e5	4.462e5	3.802e5	7.918e5	4.951e5	4.651e5	3.243e5	1.188e6	5.927e5	6.017e5
PRT	Q3ULD5	Methylcrotonoyl-CoA carboxylase beta chain, mitochondrial OS=Mus musculus OX=10090 GN=Mccc2 PE=1 SV=1	null	null	Mouse_09-2020	null	[MS,MS:1001208,SEQUEST,]	111.68	36.315	null	null	0.17	7.237e5	10.17	10.17	1.166e6	15.27	15.27	8.345e5	23.27	23.27	3.496e5	2.882e5	1.467e5	4.504e5	4.454e5	6.031e5	3.435e5	4.749e5	3.249e5	4.885e5	3.839e5	7.514e5	4.579e5	2.810e5	3.213e5	6.727e5	4.628e5	4.941e5
PRT	P14115	60S ribosomal protein L27a OS=Mus musculus OX=10090 GN=Rpl27a PE=1 SV=5	null	null	Mouse_09-2020	null	[MS,MS:1001208,SEQUEST,]	97.05	30.974	null	null	0.39	2.429e6	11.60	11.60	3.089e6	6.91	6.91	2.567e6	18.46	18.46	1.189e6	9.150e5	5.094e5	1.484e6	1.736e6	2.309e6	7.768e5	1.025e6	9.460e5	1.313e6	1.482e6	2.131e6	9.765e5	8.696e5	7.243e5	1.614e6	1.452e6	1.518e6
PRT	P25444	40S ribosomal protein S2 OS=Mus musculus OX=10090 GN=Rps2 PE=1 SV=3	null	null	Mouse_09-2020	null	[MS,MS:1001208,SEQUEST,]	129.29	44.469	null	null	0.20	2.004e6	17.77	17.77	2.107e6	16.41	16.41	1.853e6	9.28	9.28	8.185e5	6.786e5	3.830e5	1.893e6	1.598e6	2.086e6	4.131e5	7.586e5	5.701e5	9.433e5	8.977e5	1.763e6	7.005e5	5.102e5	7.330e5	1.698e6	1.000e6	1.015e6
PRT	Q91VD9	NADH-ubiquinone oxidoreductase 75 kDa subunit, mitochondrial OS=Mus musculus OX=10090 GN=Ndufs1 PE=1 SV=2	null	null	Mouse_09-2020	null	[MS,MS:1001208,SEQUEST,]	101.81	39.173	null	null	0.13	8.306e5	12.43	12.43	9.562e5	33.12	33.12	7.596e5	41.02	41.02	4.013e5	2.716e5	1.393e5	6.910e5	5.861e5	8.251e5	1.916e5	2.503e5	2.303e5	5.802e5	6.809e5	7.655e5	1.896e5	2.253e5	2.869e5	6.869e5	8.118e5	8.272e5
PRT	A0A1B0GQU8	60S ribosomal protein L18 OS=Mus musculus OX=10090 GN=Rpl18 PE=1 SV=1	null	null	Mouse_09-2020	null	[MS,MS:1001208,SEQUEST,]	81.28	35.865	null	null	0.37	1.409e6	11.20	11.20	1.292e6	23.40	23.40	1.454e6	16.00	16.00	6.619e5	5.419e5	2.799e5	1.080e6	9.683e5	1.094e6	1.909e5	3.752e5	3.544e5	6.104e5	5.965e5	9.795e5	4.289e5	5.266e5	5.208e5	1.030e6	8.673e5	1.067e6
PRT	P62806	Histone H4 OS=Mus musculus OX=10090 GN=H4c1 PE=1 SV=2	null	null	Mouse_09-2020	null	[MS,MS:1001208,SEQUEST,]	92.65	35.698	null	null	0.57	7.345e5	30.74	30.74	1.152e6	41.57	41.57	8.709e5	33.46	33.46	4.388e5	4.062e5	1.021e5	4.462e5	3.638e5	9.929e5	3.364e5	5.823e5	5.294e5	4.563e5	3.245e5	4.595e5	2.838e5	4.148e5	2.938e5	3.762e5	5.906e5	5.601e5
PRT	Q9CPR4	60S ribosomal protein L17 OS=Mus musculus OX=10090 GN=Rpl17 PE=1 SV=3	null	null	Mouse_09-2020	null	[MS,MS:1001208,SEQUEST,]	19.75	29.269	null	null	0.37	8.824e5	48.60	48.60	5.131e5	25.14	25.14	4.812e5	36.31	36.31	3.148e5	3.499e5	3.156e5	2.141e5	6.399e5	8.552e5	1.771e5	2.323e5	1.466e5	2.095e5	1.717e5	2.495e5	3.028e5	2.149e5	1.347e5	3.708e5	2.936e5	2.637e5
PRT	Q91YQ5	Dolichyl-diphosphooligosaccharide--protein glycosyltransferase subunit 1 OS=Mus musculus OX=10090 GN=Rpn1 PE=1 SV=1	null	null	Mouse_09-2020	null	[MS,MS:1001208,SEQUEST,]	111.74	35.456	null	null	0.17	7.413e5	19.81	19.81	6.902e5	55.23	55.23	6.711e5	34.93	34.93	3.884e5	3.057e5	1.656e5	3.580e5	3.818e5	6.906e5	1.786e5	5.854e5	2.526e5	2.274e5	1.816e5	5.097e5	2.669e5	3.301e5	1.876e5	5.502e5	3.914e5	2.277e5
PRT	A0A1L1SQA8	40S ribosomal protein S25 OS=Mus musculus OX=10090 GN=Rps25 PE=1 SV=1	null	null	Mouse_09-2020	null	[MS,MS:1001208,SEQUEST,]	25.73	26.948	null	null	0.59	1.602e6	29.06	29.06	1.302e6	39.29	39.29	1.403e6	32.17	32.17	1.006e6	6.167e5	3.183e5	7.154e5	6.799e5	1.917e6	4.729e5	5.523e5	3.843e5	2.819e5	2.698e5	8.506e5	5.820e5	5.956e5	4.560e5	1.474e6	4.867e5	5.381e5
PRT	P70441	Na(+)/H(+) exchange regulatory cofactor NHE-RF1 OS=Mus musculus OX=10090 GN=Slc9a3r1 PE=1 SV=3	null	null	Mouse_09-2020	null	[MS,MS:1001208,SEQUEST,]	58.14	42.575	null	null	0.34	6.166e5	34.60	34.60	4.905e5	60.16	60.16	5.588e5	28.08	28.08	2.665e5	1.640e5	5.597e4	6.298e5	4.269e5	6.847e5	8.977e4	1.722e5	1.361e5	2.615e5	6.344e5	3.365e5	1.435e5	1.579e5	2.780e5	5.061e5	2.950e5	5.444e5
PRT	Q99JR1	Sideroflexin-1 OS=Mus musculus OX=10090 GN=Sfxn1 PE=1 SV=3	null	null	Mouse_09-2020	null	[MS,MS:1001208,SEQUEST,]	69.97	42.406	null	null	0.21	8.166e5	20.31	20.31	9.718e5	23.43	23.43	8.134e5	35.17	35.17	3.310e5	1.914e5	1.540e5	6.881e5	5.503e5	8.614e5	2.000e5	2.875e5	2.419e5	4.554e5	6.185e5	7.953e5	2.212e5	2.379e5	4.129e5	6.783e5	8.470e5	5.218e5
PRT	Q9CQM8	60S ribosomal protein L21 OS=Mus musculus OX=10090 GN=Rpl21 PE=1 SV=1	null	null	Mouse_09-2020	null	[MS,MS:1001208,SEQUEST,]	82.19	37.405	null	null	0.49	1.596e6	22.33	22.33	1.159e6	21.70	21.70	1.177e6	21.91	21.91	5.626e5	6.585e5	4.478e5	1.142e6	1.044e6	1.428e6	2.388e5	4.075e5	3.801e5	4.239e5	7.294e5	8.072e5	4.805e5	4.829e5	3.224e5	8.583e5	6.827e5	6.784e5
PRT	Q3V117	ATP-citrate synthase OS=Mus musculus OX=10090 GN=Acly PE=1 SV=1	null	null	Mouse_09-2020	null	[MS,MS:1001208,SEQUEST,]	44.93	32.440	null	null	0.09	7.807e5	19.79	19.79	4.946e5	18.81	18.81	6.486e5	22.29	22.29	3.952e5	3.449e5	1.988e5	4.772e5	3.718e5	7.402e5	1.133e5	1.861e5	1.438e5	2.406e5	1.503e5	3.281e5	2.413e5	1.908e5	1.586e5	4.626e5	4.154e5	4.553e5
PRT	Q99MR8	Methylcrotonoyl-CoA carboxylase subunit alpha, mitochondrial OS=Mus musculus OX=10090 GN=Mccc1 PE=1 SV=2	null	null	Mouse_09-2020	null	[MS,MS:1001208,SEQUEST,]	27.35	30.609	null	null	0.15	5.241e5	40.90	40.90	3.496e5	28.35	28.35	4.712e5	30.60	30.60	2.994e5	2.694e5	1.868e5	2.442e5	2.728e5	3.809e5	1.130e5	1.199e5	1.417e5	1.510e5	9.174e4	2.335e5	2.661e5	2.040e5	1.664e5	3.215e5	2.849e5	2.424e5
PRT	O88451	Retinol dehydrogenase 7 OS=Mus musculus OX=10090 GN=Rdh7 PE=1 SV=1	null	null	Mouse_09-2020	null	[MS,MS:1001208,SEQUEST,]	59.24	31.488	null	null	0.21	9.206e5	25.84	25.84	1.419e6	25.62	25.62	8.872e5	31.50	31.50	5.634e5	3.614e5	1.793e5	4.503e5	4.456e5	1.188e6	4.121e5	6.026e5	3.940e5	5.963e5	4.530e5	5.718e5	3.868e5	3.443e5	1.953e5	5.078e5	5.525e5	4.765e5
PRT	P62264	40S ribosomal protein S14 OS=Mus musculus OX=10090 GN=Rps14 PE=1 SV=3	null	null	Mouse_09-2020	null	[MS,MS:1001208,SEQUEST,]	56.55	41.292	null	null	0.46	3.415e6	69.85	69.85	3.442e6	22.48	22.48	3.137e6	21.59	21.59	1.533e6	1.029e6	6.026e5	2.760e6	2.489e6	1.113e7	1.121e6	1.188e6	8.492e5	2.280e6	1.604e6	2.349e6	9.745e5	9.146e5	9.283e5	3.666e6	1.880e6	2.426e6
PRT	Q3UQ44	Ras GTPase-activating-like protein IQGAP2 OS=Mus musculus OX=10090 GN=Iqgap2 PE=1 SV=2	null	null	Mouse_09-2020	null	[MS,MS:1001208,SEQUEST,]	67.92	38.922	null	null	0.06	5.878e5	21.21	21.21	6.302e5	22.64	22.64	5.484e5	23.49	23.49	2.673e5	2.133e5	1.234e5	4.701e5	2.406e5	7.700e5	1.728e5	2.686e5	1.825e5	2.659e5	2.243e5	2.678e5	2.033e5	1.818e5	1.281e5	3.641e5	3.572e5	3.231e5
PRT	Q91X75	Cyp2a4 protein OS=Mus musculus OX=10090 GN=Cyp2a5 PE=1 SV=1	null	null	Mouse_09-2020	null	[MS,MS:1001208,SEQUEST,]	46.01	28.090	null	null	0.22	5.158e5	25.55	25.55	6.289e5	46.94	46.94	4.615e5	15.94	15.94	2.485e5	2.348e5	7.077e4	5.705e5	2.818e5	5.138e5	2.133e5	3.100e5	1.595e5	2.892e5	1.059e5	1.876e5	1.756e5	1.703e5	1.310e5	4.152e5	2.453e5	2.518e5
PRT	B8JK33	Heterogeneous nuclear ribonucleoprotein M OS=Mus musculus OX=10090 GN=Hnrnpm PE=1 SV=1	null	null	Mouse_09-2020	null	[MS,MS:1001208,SEQUEST,]	20.50	25.318	null	null	0.15	3.585e5	21.37	21.37	3.556e5	35.68	35.68	3.792e5	23.51	23.51	1.735e5	1.324e5	7.448e4	2.687e5	3.178e5	2.709e5	5.487e4	1.126e5	9.799e4	1.505e5	2.771e5	3.028e5	9.511e4	1.274e5	1.563e5	2.579e5	1.972e5	3.194e5
PRT	Q8CFX1	GDH/6PGL endoplasmic bifunctional protein OS=Mus musculus OX=10090 GN=H6pd PE=1 SV=2	null	null	Mouse_09-2020	null	[MS,MS:1001208,SEQUEST,]	31.42	24.745	null	null	0.10	3.928e5	17.49	17.49	3.597e5	32.35	32.35	3.621e5	15.26	15.26	1.835e5	1.550e5	7.334e4	3.788e5	1.805e5	4.273e5	9.593e4	1.737e5	1.587e5	1.236e5	1.097e5	2.578e5	1.271e5	1.218e5	9.403e4	2.895e5	1.967e5	2.229e5
PRT	D3Z2H9	Tropomyosin 3, related sequence 7 OS=Mus musculus OX=10090 GN=Tpm3-rs7 PE=3 SV=1	null	null	Mouse_09-2020	null	[MS,MS:1001208,SEQUEST,]	26.99	34.265	null	null	0.27	5.211e5	21.09	21.09	4.833e5	27.20	27.20	4.872e5	32.14	32.14	2.974e5	1.813e5	6.469e4	4.290e5	2.964e5	5.837e5	7.033e4	1.147e5	1.500e5	2.089e5	2.468e5	3.278e5	1.305e5	1.596e5	1.855e5	3.361e5	3.281e5	5.098e5
PRT	Q9D1R9	60S ribosomal protein L34 OS=Mus musculus OX=10090 GN=Rpl34 PE=1 SV=2	null	null	Mouse_09-2020	null	[MS,MS:1001208,SEQUEST,]	9.23	22.822	null	null	0.40	6.242e5	16.73	16.73	4.622e5	15.75	15.75	5.617e5	36.44	36.44	3.038e5	2.366e5	1.346e5	3.620e5	4.744e5	5.271e5	1.202e5	1.716e5	1.197e5	2.066e5	2.640e5	2.503e5	2.225e5	1.286e5	1.897e5	3.056e5	5.003e5	4.359e5
PRT	Q543K9	Purine nucleoside phosphorylase OS=Mus musculus OX=10090 GN=Pnp PE=1 SV=1	null	null	Mouse_09-2020	null	[MS,MS:1001208,SEQUEST,]	25.15	38.280	null	null	0.33	5.643e5	37.11	37.11	4.660e5	41.53	41.53	3.678e5	59.75	59.75	2.554e5	2.583e5	1.190e5	2.378e5	1.373e5	6.277e5	1.576e5	2.685e5	1.961e5	1.436e5	1.166e5	2.634e5	1.910e5	2.916e5	1.047e5	1.588e5	2.491e5	1.816e5
PRT	Q6ZWN5	40S ribosomal protein S9 OS=Mus musculus OX=10090 GN=Rps9 PE=1 SV=3	null	null	Mouse_09-2020	null	[MS,MS:1001208,SEQUEST,]	10.91	17.080	null	null	0.37	8.329e5	27.00	27.00	7.742e5	35.03	35.03	5.411e5	39.17	39.17	3.775e5	3.492e5	1.953e5	3.344e5	3.699e5	8.820e5	2.487e5	3.519e5	2.766e5	2.774e5	1.453e5	4.605e5	3.592e5	2.596e5	1.615e5	4.321e5	3.240e5	2.726e5
PRT	P17563	Methanethiol oxidase OS=Mus musculus OX=10090 GN=Selenbp1 PE=1 SV=2	null	null	Mouse_09-2020	null	[MS,MS:1001208,SEQUEST,]	835.44	237.542	null	null	0.57	1.400e6	30.71	30.71	1.314e6	18.71	18.71	1.318e6	14.61	14.61	5.965e5	7.343e5	4.324e5	1.031e6	8.908e5	9.019e5	2.510e5	4.445e5	3.915e5	5.754e5	6.993e5	7.232e5	5.953e5	4.320e5	5.496e5	1.123e6	6.582e5	7.364e5
PRT	A0A0R4J0X5	Alpha-1-antitrypsin 1-3 OS=Mus musculus OX=10090 GN=Serpina1c PE=1 SV=1	null	null	Mouse_09-2020	null	[MS,MS:1001208,SEQUEST,]	207.21	83.879	null	null	0.34	2.980e6	44.92	44.92	4.365e6	29.36	29.36	3.903e6	29.17	29.17	3.006e6	8.888e5	5.470e5	1.812e6	2.001e6	5.303e6	1.845e6	2.053e6	1.231e6	1.417e6	1.508e6	2.982e6	1.476e6	1.286e6	1.478e6	5.570e6	1.743e6	1.866e6
PRT	Q8BK48	Pyrethroid hydrolase Ces2e OS=Mus musculus OX=10090 GN=Ces2e PE=1 SV=1	null	null	Mouse_09-2020	null	[MS,MS:1001208,SEQUEST,]	216.84	62.871	null	null	0.21	1.820e6	39.56	39.56	1.939e6	37.49	37.49	2.225e6	31.34	31.34	5.913e5	7.996e5	1.930e5	2.288e6	1.183e6	1.733e6	1.890e5	5.259e5	5.510e5	1.139e6	8.645e5	1.535e6	6.579e5	3.655e5	1.219e6	1.939e6	1.576e6	1.365e6
PRT	P24456	Cytochrome P450 2D10 OS=Mus musculus OX=10090 GN=Cyp2d10 PE=1 SV=2	null	null	Mouse_09-2020	null	[MS,MS:1001208,SEQUEST,]	236.69	83.832	null	null	0.28	4.853e6	17.20	17.20	4.313e6	17.58	17.58	4.816e6	18.83	18.83	2.611e6	1.853e6	9.445e5	3.666e6	3.008e6	7.090e6	1.035e6	1.518e6	1.395e6	1.816e6	1.378e6	3.382e6	1.540e6	1.649e6	1.397e6	4.905e6	2.927e6	2.240e6
PRT	P18760	Cofilin-1 OS=Mus musculus OX=10090 GN=Cfl1 PE=1 SV=3	null	null	Mouse_09-2020	null	[MS,MS:1001208,SEQUEST,]	92.83	85.725	null	null	0.54	1.089e6	26.23	26.23	1.477e6	32.84	32.84	1.186e6	15.81	15.81	4.080e5	3.983e5	2.504e5	1.063e6	7.085e5	6.444e5	3.151e5	3.647e5	4.403e5	7.811e5	1.114e6	9.552e5	4.000e5	3.848e5	5.461e5	7.857e5	5.721e5	8.232e5
PRT	Q61598	Rab GDP dissociation inhibitor beta OS=Mus musculus OX=10090 GN=Gdi2 PE=1 SV=1	null	null	Mouse_09-2020	null	[MS,MS:1001208,SEQUEST,]	176.75	71.011	null	null	0.24	1.344e6	26.37	26.37	1.496e6	25.82	25.82	1.328e6	14.42	14.42	5.327e5	5.598e5	2.190e5	1.586e6	7.677e5	1.502e6	3.481e5	5.908e5	5.541e5	7.528e5	4.333e5	9.274e5	4.225e5	4.924e5	5.588e5	1.302e6	6.324e5	6.609e5
PRT	Q8R0F9	SEC14-like protein 4 OS=Mus musculus OX=10090 GN=Sec14l4 PE=1 SV=1	null	null	Mouse_09-2020	null	[MS,MS:1001208,SEQUEST,]	275.88	52.066	null	null	0.21	1.403e6	10.88	10.88	1.851e6	20.78	20.78	1.525e6	20.61	20.61	6.611e5	6.344e5	2.440e5	1.026e6	9.823e5	1.428e6	3.456e5	4.958e5	4.709e5	8.492e5	9.614e5	1.458e6	5.212e5	3.592e5	5.646e5	1.349e6	1.154e6	9.351e5
PRT	Q8JZR0	Long-chain-fatty-acid--CoA ligase 5 OS=Mus musculus OX=10090 GN=Acsl5 PE=1 SV=1	null	null	Mouse_09-2020	null	[MS,MS:1001208,SEQUEST,]	194.56	39.677	null	null	0.14	5.122e5	31.05	31.05	6.359e5	11.90	11.90	5.775e5	11.66	11.66	2.332e5	3.207e5	1.004e5	6.101e5	2.439e5	5.201e5	1.815e5	2.385e5	1.814e5	2.602e5	2.238e5	3.900e5	1.949e5	2.221e5	1.971e5	5.128e5	3.364e5	3.225e5
PRT	Q9CQN1	Heat shock protein 75 kDa, mitochondrial OS=Mus musculus OX=10090 GN=Trap1 PE=1 SV=1	null	null	Mouse_09-2020	null	[MS,MS:1001208,SEQUEST,]	194.53	44.335	null	null	0.13	6.028e5	31.09	31.09	7.151e5	28.68	28.68	7.566e5	23.11	23.11	2.577e5	3.691e5	1.114e5	7.468e5	4.019e5	5.068e5	1.667e5	3.068e5	3.263e5	3.148e5	2.635e5	4.764e5	2.569e5	2.439e5	3.816e5	4.326e5	5.030e5	4.007e5
PRT	A0A2I3BQ03	14-3-3 protein zeta/delta (Fragment) OS=Mus musculus OX=10090 GN=Ywhaz PE=1 SV=1	null	null	Mouse_09-2020	null	[MS,MS:1001208,SEQUEST,]	133.10	36.489	null	null	0.51	1.272e6	54.50	54.50	9.960e5	50.84	50.84	8.773e5	56.60	56.60	7.040e5	8.327e5	5.577e5	6.144e5	4.424e5	1.103e6	3.576e5	4.410e5	5.015e5	3.333e5	1.843e5	4.211e5	7.444e5	6.625e5	2.929e5	5.670e5	5.612e5	4.549e5
PRT	G3UZ26	Serine hydroxymethyltransferase (Fragment) OS=Mus musculus OX=10090 GN=Shmt1 PE=1 SV=1	null	null	Mouse_09-2020	null	[MS,MS:1001208,SEQUEST,]	151.63	47.470	null	null	0.21	6.707e5	11.59	11.59	8.424e5	23.96	23.96	7.229e5	24.64	24.64	3.191e5	2.556e5	1.345e5	4.948e5	5.384e5	7.123e5	1.164e5	2.967e5	2.574e5	3.927e5	3.535e5	5.855e5	1.796e5	2.676e5	2.524e5	5.067e5	4.421e5	6.119e5
PRT	P62270	40S ribosomal protein S18 OS=Mus musculus OX=10090 GN=Rps18 PE=1 SV=3	null	null	Mouse_09-2020	null	[MS,MS:1001208,SEQUEST,]	216.83	66.765	null	null	0.33	2.386e6	13.36	13.36	1.803e6	12.05	12.05	1.899e6	11.27	11.27	1.020e6	9.617e5	4.254e5	1.806e6	1.865e6	2.383e6	4.889e5	5.528e5	5.160e5	8.744e5	6.784e5	1.271e6	6.214e5	6.711e5	6.292e5	1.643e6	1.218e6	1.173e6
PRT	P14206	40S ribosomal protein SA OS=Mus musculus OX=10090 GN=Rpsa PE=1 SV=4	null	null	Mouse_09-2020	null	[MS,MS:1001208,SEQUEST,]	284.53	47.050	null	null	0.27	4.819e6	13.10	13.10	4.775e6	14.85	14.85	4.516e6	7.22	7.22	2.023e6	1.905e6	1.031e6	4.188e6	2.901e6	3.865e6	9.958e5	1.657e6	1.340e6	2.344e6	2.015e6	3.774e6	1.624e6	1.571e6	1.801e6	3.869e6	2.352e6	2.454e6
PRT	P97461	40S ribosomal protein S5 OS=Mus musculus OX=10090 GN=Rps5 PE=1 SV=3	null	null	Mouse_09-2020	null	[MS,MS:1001208,SEQUEST,]	52.05	30.784	null	null	0.14	1.030e6	48.21	48.21	3.637e5	26.83	26.83	6.748e5	18.59	18.59	5.277e5	3.710e5	4.078e5	7.089e5	1.029e6	4.369e5	7.265e4	9.057e4	1.339e5	1.868e5	1.434e5	2.938e5	3.117e5	2.054e5	2.752e5	4.508e5	3.711e5	4.104e5
PRT	Q9D6Y7	Mitochondrial peptide methionine sulfoxide reductase OS=Mus musculus OX=10090 GN=Msra PE=1 SV=1	null	null	Mouse_09-2020	null	[MS,MS:1001208,SEQUEST,]	271.65	37.995	null	null	0.36	1.207e6	11.35	11.35	1.395e6	13.76	13.76	1.202e6	20.76	20.76	6.555e5	3.990e5	2.141e5	8.768e5	7.781e5	1.342e6	3.327e5	4.817e5	3.967e5	6.635e5	4.807e5	9.895e5	3.899e5	4.056e5	3.567e5	8.192e5	7.012e5	9.604e5
PRT	P50172	Corticosteroid 11-beta-dehydrogenase isozyme 1 OS=Mus musculus OX=10090 GN=Hsd11b1 PE=1 SV=3	null	null	Mouse_09-2020	null	[MS,MS:1001208,SEQUEST,]	123.19	45.137	null	null	0.19	2.125e6	25.27	25.27	1.982e6	16.69	16.69	2.208e6	20.19	20.19	1.071e6	8.522e5	6.036e5	1.018e6	1.261e6	2.010e6	5.477e5	9.060e5	6.662e5	8.299e5	7.618e5	1.282e6	8.998e5	7.096e5	8.573e5	1.172e6	1.273e6	1.266e6
PRT	Q8VBW8	Tetratricopeptide repeat protein 36 OS=Mus musculus OX=10090 GN=Ttc36 PE=1 SV=1	null	null	Mouse_09-2020	null	[MS,MS:1001208,SEQUEST,]	223.16	41.411	null	null	0.32	1.329e6	21.78	21.78	1.449e6	29.36	29.36	1.650e6	12.76	12.76	5.970e5	5.069e5	2.864e5	1.012e6	1.131e6	9.208e5	3.016e5	4.264e5	3.673e5	8.318e5	1.042e6	1.102e6	4.377e5	4.425e5	6.469e5	1.437e6	9.153e5	1.108e6
PRT	P50580	Proliferation-associated protein 2G4 OS=Mus musculus OX=10090 GN=Pa2g4 PE=1 SV=3	null	null	Mouse_09-2020	null	[MS,MS:1001208,SEQUEST,]	147.93	30.151	null	null	0.21	7.118e5	17.40	17.40	6.602e5	23.94	23.94	6.774e5	24.55	24.55	3.371e5	2.954e5	1.435e5	3.754e5	3.329e5	7.452e5	2.014e5	2.826e5	2.513e5	2.504e5	2.326e5	3.628e5	2.803e5	2.535e5	2.279e5	3.362e5	3.975e5	3.860e5
PRT	Q99MN9	Propionyl-CoA carboxylase beta chain, mitochondrial OS=Mus musculus OX=10090 GN=Pccb PE=1 SV=2	null	null	Mouse_09-2020	null	[MS,MS:1001208,SEQUEST,]	149.38	37.437	null	null	0.16	9.035e5	15.00	15.00	9.299e5	12.72	12.72	9.428e5	16.26	16.26	4.712e5	3.353e5	1.850e5	5.939e5	5.439e5	1.196e6	2.667e5	3.389e5	2.739e5	3.780e5	3.271e5	5.460e5	3.269e5	3.684e5	3.023e5	6.455e5	5.106e5	5.822e5
PRT	P62849	40S ribosomal protein S24 OS=Mus musculus OX=10090 GN=Rps24 PE=1 SV=1	null	null	Mouse_09-2020	null	[MS,MS:1001208,SEQUEST,]	51.71	32.248	null	null	0.44	9.774e5	43.24	43.24	8.361e5	32.39	32.39	9.595e5	34.12	34.12	3.192e5	5.102e5	2.160e5	1.309e6	5.450e5	5.183e5	1.481e5	2.823e5	3.600e5	2.627e5	4.805e5	6.064e5	4.088e5	2.638e5	5.776e5	5.996e5	6.096e5	3.701e5
PRT	P49722	Proteasome subunit alpha type-2 OS=Mus musculus OX=10090 GN=Psma2 PE=1 SV=3	null	null	Mouse_09-2020	null	[MS,MS:1001208,SEQUEST,]	152.03	32.019	null	null	0.34	7.858e5	25.64	25.64	9.196e5	19.50	19.50	7.855e5	14.43	14.43	2.788e5	3.700e5	1.049e5	7.496e5	5.437e5	7.034e5	1.459e5	3.090e5	2.549e5	4.132e5	4.468e5	6.396e5	2.118e5	2.117e5	3.471e5	7.137e5	4.135e5	5.337e5
PRT	P70296	Phosphatidylethanolamine-binding protein 1 OS=Mus musculus OX=10090 GN=Pebp1 PE=1 SV=3	null	null	Mouse_09-2020	null	[MS,MS:1001208,SEQUEST,]	183.73	49.488	null	null	0.47	1.688e6	19.94	19.94	1.543e6	22.49	22.49	1.533e6	25.47	25.47	8.688e5	6.756e5	3.135e5	1.067e6	1.004e6	2.427e6	4.340e5	6.063e5	4.756e5	6.346e5	3.991e5	8.908e5	6.376e5	4.253e5	3.030e5	1.356e6	8.686e5	9.270e5
PRT	Q8BG05	Heterogeneous nuclear ribonucleoprotein A3 OS=Mus musculus OX=10090 GN=Hnrnpa3 PE=1 SV=1	null	null	Mouse_09-2020	null	[MS,MS:1001208,SEQUEST,]	42.03	34.465	null	null	0.24	3.968e5	25.21	25.21	2.723e5	47.52	47.52	3.674e5	31.90	31.90	1.599e5	1.619e5	8.684e4	3.952e5	2.315e5	2.368e5	4.456e4	9.358e4	1.537e5	7.805e4	1.697e5	1.940e5	8.653e4	1.118e5	2.001e5	1.857e5	2.491e5	2.358e5
PRT	Q8VBT2	L-serine dehydratase/L-threonine deaminase OS=Mus musculus OX=10090 GN=Sds PE=1 SV=3	null	null	Mouse_09-2020	null	[MS,MS:1001208,SEQUEST,]	188.10	29.952	null	null	0.20	1.010e6	11.03	11.03	9.890e5	20.89	20.89	8.955e5	28.68	28.68	5.046e5	3.413e5	2.039e5	7.316e5	7.594e5	9.956e5	2.042e5	3.960e5	2.335e5	5.635e5	4.559e5	6.831e5	2.204e5	2.626e5	3.509e5	7.805e5	6.397e5	8.752e5
PRT	O35488	Very long-chain acyl-CoA synthetase OS=Mus musculus OX=10090 GN=Slc27a2 PE=1 SV=2	null	null	Mouse_09-2020	null	[MS,MS:1001208,SEQUEST,]	128.07	38.373	null	null	0.15	1.120e6	28.65	28.65	1.341e6	31.47	31.47	1.356e6	33.94	33.94	5.735e5	5.645e5	2.939e5	5.555e5	4.916e5	1.051e6	4.277e5	6.424e5	6.036e5	4.559e5	5.279e5	7.232e5	5.536e5	6.985e5	5.858e5	6.984e5	6.704e5	6.879e5
PRT	Q8CGC7	Bifunctional glutamate/proline--tRNA ligase OS=Mus musculus OX=10090 GN=Eprs1 PE=1 SV=4	null	null	Mouse_09-2020	null	[MS,MS:1001208,SEQUEST,]	78.58	37.032	null	null	0.07	2.277e5	19.56	19.56	2.685e5	43.55	43.55	2.378e5	24.83	24.83	1.084e5	8.679e4	3.727e4	1.736e5	2.031e5	2.546e5	6.249e4	8.179e4	6.903e4	1.219e5	2.701e5	2.181e5	7.789e4	7.949e4	8.186e4	1.918e5	1.667e5	2.324e5
PRT	Q9D0S9	Histidine triad nucleotide-binding protein 2, mitochondrial OS=Mus musculus OX=10090 GN=Hint2 PE=1 SV=1	null	null	Mouse_09-2020	null	[MS,MS:1001208,SEQUEST,]	75.32	46.212	null	null	0.33	8.241e5	24.53	24.53	9.074e5	31.95	31.95	6.735e5	42.42	42.42	2.714e5	3.363e5	1.952e5	5.866e5	7.271e5	7.495e5	1.265e5	3.599e5	2.228e5	4.452e5	5.640e5	4.809e5	1.874e5	1.968e5	2.876e5	5.069e5	4.215e5	8.754e5
PRT	Q8BHN3	Neutral alpha-glucosidase AB OS=Mus musculus OX=10090 GN=Ganab PE=1 SV=1	null	null	Mouse_09-2020	null	[MS,MS:1001208,SEQUEST,]	131.60	39.238	null	null	0.09	9.221e5	15.16	15.16	1.180e6	27.53	27.53	1.054e6	13.06	13.06	5.499e5	3.313e5	1.491e5	7.048e5	5.648e5	1.072e6	1.995e5	4.863e5	3.203e5	4.911e5	5.462e5	1.230e6	4.265e5	2.971e5	3.852e5	8.766e5	6.957e5	6.782e5
PRT	Q8K0E8	Fibrinogen beta chain OS=Mus musculus OX=10090 GN=Fgb PE=1 SV=1	null	null	Mouse_09-2020	null	[MS,MS:1001208,SEQUEST,]	116.28	28.116	null	null	0.16	7.805e5	55.44	55.44	1.443e6	39.13	39.13	6.547e5	58.79	58.79	4.766e5	2.676e5	5.629e4	1.202e6	3.044e5	8.746e5	3.256e5	6.841e5	3.404e5	1.921e5	7.746e5	1.182e6	3.271e5	1.434e5	4.594e5	1.257e6	2.045e5	2.139e5
PRT	A2AS89	Agmatinase, mitochondrial OS=Mus musculus OX=10090 GN=Agmat PE=1 SV=1	null	null	Mouse_09-2020	null	[MS,MS:1001208,SEQUEST,]	124.27	35.760	null	null	0.30	2.380e6	6.34	6.34	2.260e6	14.65	14.65	2.392e6	16.82	16.82	1.119e6	9.516e5	4.834e5	1.688e6	1.392e6	2.629e6	4.461e5	7.883e5	5.833e5	9.603e5	1.121e6	1.765e6	5.806e5	8.012e5	8.352e5	2.026e6	1.351e6	1.746e6
PRT	P14869	60S acidic ribosomal protein P0 OS=Mus musculus OX=10090 GN=Rplp0 PE=1 SV=3	null	null	Mouse_09-2020	null	[MS,MS:1001208,SEQUEST,]	120.13	46.762	null	null	0.30	1.031e6	16.73	16.73	1.029e6	17.54	17.54	1.097e6	22.23	22.23	3.866e5	3.480e5	1.901e5	9.631e5	6.897e5	1.134e6	1.964e5	3.266e5	3.234e5	4.422e5	5.510e5	7.028e5	2.704e5	4.190e5	4.037e5	6.651e5	6.371e5	7.634e5
PRT	A6ZI44	Fructose-bisphosphate aldolase OS=Mus musculus OX=10090 GN=Aldoa PE=1 SV=1	null	null	Mouse_09-2020	null	[MS,MS:1001208,SEQUEST,]	97.04	42.845	null	null	0.19	5.425e5	16.46	16.46	6.467e5	40.19	40.19	5.177e5	25.10	25.10	2.498e5	2.024e5	1.012e5	5.094e5	4.604e5	5.586e5	1.092e5	1.880e5	1.898e5	3.512e5	5.564e5	4.248e5	1.372e5	1.542e5	2.168e5	3.945e5	3.788e5	4.591e5
PRT	P63276	40S ribosomal protein S17 OS=Mus musculus OX=10090 GN=Rps17 PE=1 SV=2	null	null	Mouse_09-2020	null	[MS,MS:1001208,SEQUEST,]	132.89	41.742	null	null	0.59	5.911e5	62.25	62.25	4.092e5	67.66	67.66	7.340e5	38.67	38.67	1.932e5	2.658e5	1.107e5	1.078e6	3.889e5	2.433e5	5.111e4	6.301e4	6.982e4	2.958e5	4.464e5	4.622e5	1.122e5	2.678e5	1.174e5	6.553e5	4.238e5	4.398e5
PRT	O09131	Glutathione S-transferase omega-1 OS=Mus musculus OX=10090 GN=Gsto1 PE=1 SV=2	null	null	Mouse_09-2020	null	[MS,MS:1001208,SEQUEST,]	137.96	38.390	null	null	0.28	3.141e5	45.57	45.57	4.025e5	42.46	42.46	3.675e5	43.96	43.96	1.255e5	1.164e5	5.073e4	5.370e5	2.990e5	3.257e5	8.734e4	9.908e4	7.445e4	2.146e5	3.418e5	3.699e5	7.809e4	5.928e4	1.682e5	2.742e5	2.922e5	3.687e5
PRT	A0A2R8VK72	Methyltransferase-like 7A1 OS=Mus musculus OX=10090 GN=Mettl7a1 PE=1 SV=1	null	null	Mouse_09-2020	null	[MS,MS:1001208,SEQUEST,]	106.12	45.220	null	null	0.33	6.388e5	47.98	47.98	8.622e5	42.80	42.80	9.120e5	33.77	33.77	2.178e5	2.403e5	6.653e4	9.693e5	5.264e5	6.524e5	9.007e4	2.399e5	2.360e5	6.014e5	5.278e5	6.074e5	2.812e5	1.642e5	5.476e5	6.293e5	6.111e5	6.199e5
PRT	Q8VDN2	Sodium/potassium-transporting ATPase subunit alpha-1 OS=Mus musculus OX=10090 GN=Atp1a1 PE=1 SV=1	null	null	Mouse_09-2020	null	[MS,MS:1001208,SEQUEST,]	52.28	27.303	null	null	0.09	4.708e5	20.75	20.75	5.049e5	36.66	36.66	3.911e5	46.06	46.06	3.064e5	1.781e5	9.512e4	3.197e5	2.416e5	6.249e5	1.679e5	2.898e5	1.125e5	1.757e5	1.318e5	4.263e5	1.852e5	1.769e5	8.210e4	6.128e5	1.548e5	1.697e5
PRT	Q99KR3	Endoribonuclease LACTB2 OS=Mus musculus OX=10090 GN=Lactb2 PE=1 SV=1	null	null	Mouse_09-2020	null	[MS,MS:1001208,SEQUEST,]	48.09	30.975	null	null	0.23	1.463e6	21.47	21.47	1.351e6	29.48	29.48	1.502e6	15.05	15.05	5.205e5	5.429e5	3.013e5	1.341e6	1.044e6	1.037e6	3.280e5	3.765e5	3.488e5	9.535e5	7.861e5	1.009e6	4.522e5	3.953e5	6.866e5	1.236e6	9.728e5	9.761e5
PRT	Q3U3J1	2-oxoisovalerate dehydrogenase subunit alpha OS=Mus musculus OX=10090 GN=Bckdha PE=1 SV=1	null	null	Mouse_09-2020	null	[MS,MS:1001208,SEQUEST,]	49.44	28.702	null	null	0.19	4.684e5	19.72	19.72	4.907e5	12.53	12.53	5.101e5	9.44	9.44	2.316e5	1.479e5	9.046e4	3.678e5	2.187e5	6.127e5	1.141e5	1.786e5	1.243e5	2.474e5	2.451e5	3.301e5	1.941e5	1.929e5	1.863e5	4.585e5	2.714e5	2.994e5
PRT	Q64471	Glutathione S-transferase theta-1 OS=Mus musculus OX=10090 GN=Gstt1 PE=1 SV=4	null	null	Mouse_09-2020	null	[MS,MS:1001208,SEQUEST,]	42.07	35.437	null	null	0.18	1.113e6	25.10	25.10	1.037e6	19.15	19.15	8.491e5	36.63	36.63	4.817e5	6.509e5	2.905e5	6.801e5	6.442e5	1.190e6	2.459e5	4.641e5	3.256e5	5.294e5	4.185e5	5.943e5	3.269e5	2.062e5	2.568e5	6.609e5	8.040e5	8.147e5
PRT	Q93092	Transaldolase OS=Mus musculus OX=10090 GN=Taldo1 PE=1 SV=2	null	null	Mouse_09-2020	null	[MS,MS:1001208,SEQUEST,]	15.81	22.672	null	null	0.20	2.307e5	16.95	16.95	2.240e5	26.48	26.48	2.128e5	21.00	21.00	1.409e5	7.117e4	5.119e4	1.861e5	1.338e5	2.040e5	5.413e4	7.207e4	6.449e4	9.074e4	1.674e5	2.104e5	6.933e4	5.740e4	6.437e4	1.957e5	1.471e5	1.693e5
PRT	Q99LB2	Dehydrogenase/reductase SDR family member 4 OS=Mus musculus OX=10090 GN=Dhrs4 PE=1 SV=3	null	null	Mouse_09-2020	null	[MS,MS:1001208,SEQUEST,]	26.35	23.689	null	null	0.17	8.203e5	19.22	19.22	9.492e5	24.93	24.93	7.345e5	23.83	23.83	4.255e5	3.107e5	1.650e5	4.283e5	5.024e5	1.060e6	4.061e5	3.279e5	2.320e5	4.072e5	4.497e5	5.452e5	2.255e5	1.935e5	2.435e5	8.509e5	4.485e5	6.356e5
PRT	P07309	Transthyretin OS=Mus musculus OX=10090 GN=Ttr PE=1 SV=1	null	null	Mouse_09-2020	null	[MS,MS:1001208,SEQUEST,]	38.92	35.543	null	null	0.62	2.630e5	52.35	52.35	4.557e5	18.20	18.20	3.261e5	55.40	55.40	1.534e5	9.250e4	4.030e4	1.448e5	1.779e5	6.300e5	1.506e5	1.553e5	1.117e5	1.981e5	1.472e5	3.622e5	7.134e4	7.687e4	1.483e5	6.895e5	1.531e5	2.494e5
PRT	P42669	Transcriptional activator protein Pur-alpha OS=Mus musculus OX=10090 GN=Pura PE=1 SV=1	null	null	Mouse_09-2020	null	[MS,MS:1001208,SEQUEST,]	22.35	25.533	null	null	0.17	2.934e5	26.21	26.21	4.818e5	23.20	23.20	4.510e5	27.12	27.12	1.160e5	1.216e5	6.106e4	2.120e5	2.941e5	2.710e5	1.009e5	1.420e5	1.636e5	2.306e5	2.990e5	2.952e5	1.487e5	9.303e4	1.926e5	2.101e5	2.564e5	2.982e5
PRT	P14824	Annexin A6 OS=Mus musculus OX=10090 GN=Anxa6 PE=1 SV=3	null	null	Mouse_09-2020	null	[MS,MS:1001208,SEQUEST,]	17.18	24.562	null	null	0.12	2.864e5	36.24	36.24	2.379e5	35.99	35.99	2.774e5	30.90	30.90	9.717e4	1.278e5	8.904e4	1.248e5	1.528e5	3.521e5	3.164e4	1.251e5	8.661e4	1.088e5	8.581e4	1.526e5	1.087e5	1.266e5	8.142e4	1.743e5	2.191e5	1.484e5
PRT	Q8VCH0	3-ketoacyl-CoA thiolase B, peroxisomal OS=Mus musculus OX=10090 GN=Acaa1b PE=1 SV=1	null	null	Mouse_09-2020	null	[MS,MS:1001208,SEQUEST,]	1502.73	224.680	null	null	0.40	9.921e6	16.13	16.13	5.494e6	46.65	46.65	9.169e6	36.48	36.48	3.681e6	4.305e6	1.644e6	7.813e6	7.171e6	9.523e6	1.408e6	1.763e6	1.630e6	5.603e6	3.245e6	3.533e6	2.072e6	1.968e6	3.884e6	7.393e6	7.141e6	8.928e6
PRT	P68372	Tubulin beta-4B chain OS=Mus musculus OX=10090 GN=Tubb4b PE=1 SV=1	null	null	Mouse_09-2020	null	[MS,MS:1001208,SEQUEST,]	882.54	156.439	null	null	0.47	6.034e6	21.86	21.86	5.945e6	17.75	17.75	5.814e6	10.63	10.63	2.513e6	2.449e6	8.903e5	6.351e6	3.882e6	5.809e6	1.032e6	2.042e6	1.792e6	2.739e6	2.783e6	3.965e6	1.927e6	1.921e6	2.737e6	4.793e6	2.956e6	3.980e6
PRT	Q61696	Heat shock 70 kDa protein 1A OS=Mus musculus OX=10090 GN=Hspa1a PE=1 SV=2	null	null	Mouse_09-2020	null	[MS,MS:1001208,SEQUEST,]	333.51	78.925	null	null	0.20	3.145e5	35.22	35.22	2.521e5	59.53	59.53	3.083e5	20.32	20.32	1.678e5	1.087e5	8.285e4	1.934e5	3.003e5	1.672e5	4.430e4	6.144e4	6.226e4	1.191e5	3.002e5	3.190e5	1.144e5	9.552e4	9.311e4	2.017e5	2.155e5	1.943e5
PRT	Q9DCG6	Phenazine biosynthesis-like domain-containing protein 1 OS=Mus musculus OX=10090 GN=Pbld1 PE=1 SV=2	null	null	Mouse_09-2020	null	[MS,MS:1001208,SEQUEST,]	256.94	70.166	null	null	0.45	7.719e5	9.45	9.45	7.031e5	12.43	12.43	8.274e5	20.24	20.24	3.458e5	3.014e5	1.633e5	5.742e5	3.961e5	8.334e5	1.924e5	2.457e5	2.143e5	3.920e5	3.226e5	4.820e5	2.207e5	2.520e5	2.838e5	9.234e5	4.745e5	6.530e5
PRT	Q3UEP4	UDP-glucuronosyltransferase OS=Mus musculus OX=10090 GN=Ugt2b36 PE=1 SV=1	null	null	Mouse_09-2020	null	[MS,MS:1001208,SEQUEST,]	229.09	69.281	null	null	0.24	1.601e6	32.70	32.70	2.142e6	37.63	37.63	1.621e6	36.23	36.23	1.063e6	6.119e5	3.203e5	1.020e6	7.399e5	2.738e6	6.874e5	9.074e5	7.103e5	6.156e5	3.570e5	1.275e6	8.215e5	5.862e5	3.726e5	1.600e6	7.856e5	5.779e5
PRT	P63158	High mobility group protein B1 OS=Mus musculus OX=10090 GN=Hmgb1 PE=1 SV=2	null	null	Mouse_09-2020	null	[MS,MS:1001208,SEQUEST,]	115.61	50.635	null	null	0.34	1.203e6	17.39	17.39	1.385e6	26.42	26.42	1.146e6	31.96	31.96	5.649e5	4.728e5	2.740e5	7.050e5	8.746e5	9.479e5	2.780e5	3.675e5	4.363e5	7.263e5	8.702e5	8.481e5	3.680e5	3.077e5	4.773e5	7.143e5	7.700e5	1.176e6
PRT	Q8BWQ1	UDP-glucuronosyltransferase 2A3 OS=Mus musculus OX=10090 GN=Ugt2a3 PE=1 SV=1	null	null	Mouse_09-2020	null	[MS,MS:1001208,SEQUEST,]	72.38	42.304	null	null	0.15	1.588e6	22.60	22.60	1.207e6	32.69	32.69	1.572e6	22.70	22.70	1.023e6	6.519e5	2.787e5	1.592e6	7.534e5	1.487e6	1.869e5	4.787e5	2.962e5	5.876e5	2.885e5	9.628e5	5.637e5	4.361e5	5.864e5	1.783e6	9.432e5	6.125e5
PRT	Q9CZS1	Aldehyde dehydrogenase X, mitochondrial OS=Mus musculus OX=10090 GN=Aldh1b1 PE=1 SV=1	null	null	Mouse_09-2020	null	[MS,MS:1001208,SEQUEST,]	120.56	44.813	null	null	0.16	6.179e5	15.04	15.04	5.821e5	35.13	35.13	8.716e5	23.45	23.45	2.722e5	2.580e5	9.382e4	4.298e5	4.189e5	7.173e5	8.550e4	1.778e5	1.408e5	2.808e5	3.862e5	6.050e5	1.976e5	2.482e5	4.093e5	7.027e5	5.170e5	7.043e5
PRT	P19536	Cytochrome c oxidase subunit 5B, mitochondrial OS=Mus musculus OX=10090 GN=Cox5b PE=1 SV=1	null	null	Mouse_09-2020	null	[MS,MS:1001208,SEQUEST,]	287.12	45.105	null	null	0.36	2.319e6	20.13	20.13	1.909e6	15.34	15.34	2.005e6	8.42	8.42	1.097e6	8.298e5	5.664e5	1.302e6	1.458e6	3.063e6	6.034e5	6.346e5	5.611e5	8.505e5	6.535e5	1.142e6	7.062e5	6.919e5	7.097e5	1.707e6	9.766e5	1.326e6
PRT	P12787	Cytochrome c oxidase subunit 5A, mitochondrial OS=Mus musculus OX=10090 GN=Cox5a PE=1 SV=2	null	null	Mouse_09-2020	null	[MS,MS:1001208,SEQUEST,]	222.72	33.496	null	null	0.34	5.008e6	16.49	16.49	5.411e6	34.64	34.64	5.133e6	21.16	21.16	2.447e6	1.696e6	9.277e5	3.871e6	4.228e6	4.920e6	9.536e5	1.533e6	1.330e6	3.123e6	4.042e6	4.243e6	1.437e6	1.373e6	2.041e6	4.410e6	3.230e6	4.412e6
PRT	O35459	Delta(3,5)-Delta(2,4)-dienoyl-CoA isomerase, mitochondrial OS=Mus musculus OX=10090 GN=Ech1 PE=1 SV=1	null	null	Mouse_09-2020	null	[MS,MS:1001208,SEQUEST,]	224.09	40.836	null	null	0.19	5.790e5	23.40	23.40	6.031e5	39.76	39.76	8.339e5	26.93	26.93	2.433e5	2.079e5	8.338e4	5.535e5	4.897e5	6.196e5	1.317e5	1.822e5	1.781e5	3.477e5	5.624e5	3.936e5	1.713e5	2.424e5	4.191e5	5.488e5	5.011e5	5.882e5
PRT	Q64105	Sepiapterin reductase OS=Mus musculus OX=10090 GN=Spr PE=1 SV=1	null	null	Mouse_09-2020	null	[MS,MS:1001208,SEQUEST,]	179.11	38.559	null	null	0.29	1.258e6	8.30	8.30	1.158e6	15.27	15.27	1.340e6	12.14	12.14	6.156e5	5.630e5	2.523e5	8.903e5	7.303e5	1.248e6	2.430e5	3.820e5	3.563e5	5.463e5	4.468e5	8.588e5	4.257e5	4.954e5	4.514e5	1.181e6	7.265e5	9.614e5
PRT	Q99MZ7	Peroxisomal trans-2-enoyl-CoA reductase OS=Mus musculus OX=10090 GN=Pecr PE=1 SV=1	null	null	Mouse_09-2020	null	[MS,MS:1001208,SEQUEST,]	154.34	32.416	null	null	0.23	1.302e6	24.92	24.92	1.119e6	17.15	17.15	1.296e6	23.51	23.51	5.634e5	5.546e5	3.526e5	6.254e5	8.994e5	1.154e6	2.859e5	3.320e5	4.210e5	4.810e5	5.262e5	7.631e5	4.503e5	4.643e5	4.994e5	5.881e5	6.479e5	8.767e5
PRT	Q9D0M3	Cytochrome c1, heme protein, mitochondrial OS=Mus musculus OX=10090 GN=Cyc1 PE=1 SV=1	null	null	Mouse_09-2020	null	[MS,MS:1001208,SEQUEST,]	182.53	33.990	null	null	0.24	1.725e6	10.64	10.64	1.612e6	31.10	31.10	2.050e6	14.17	14.17	9.344e5	7.221e5	2.828e5	1.263e6	1.055e6	1.748e6	3.737e5	6.665e5	3.797e5	8.040e5	6.074e5	1.913e6	7.725e5	6.746e5	7.771e5	1.855e6	8.992e5	9.650e5
PRT	Q61171	Peroxiredoxin-2 OS=Mus musculus OX=10090 GN=Prdx2 PE=1 SV=3	null	null	Mouse_09-2020	null	[MS,MS:1001208,SEQUEST,]	217.57	41.352	null	null	0.33	1.621e6	11.02	11.02	2.098e6	16.46	16.46	1.762e6	7.29	7.29	8.655e5	5.870e5	3.533e5	1.090e6	8.650e5	1.720e6	7.196e5	7.185e5	5.104e5	9.259e5	7.388e5	1.500e6	5.356e5	5.838e5	6.949e5	1.362e6	9.991e5	1.067e6
PRT	A0A140T8T4	60S ribosomal protein L9 OS=Mus musculus OX=10090 GN=Rpl9-ps6 PE=3 SV=1	null	null	Mouse_09-2020	null	[MS,MS:1001208,SEQUEST,]	94.03	34.595	null	null	0.28	9.567e5	23.41	23.41	8.234e5	8.83	8.83	8.243e5	23.95	23.95	4.364e5	4.024e5	2.784e5	5.857e5	6.235e5	7.831e5	2.060e5	2.860e5	2.605e5	3.174e5	4.000e5	5.804e5	3.410e5	3.656e5	2.403e5	5.925e5	4.961e5	4.581e5
PRT	Q9DD20	Methyltransferase-like protein 7B OS=Mus musculus OX=10090 GN=Mettl7b PE=1 SV=2	null	null	Mouse_09-2020	null	[MS,MS:1001208,SEQUEST,]	102.05	23.975	null	null	0.22	1.287e6	19.49	19.49	1.345e6	35.14	35.14	1.058e6	26.72	26.72	6.543e5	5.641e5	2.417e5	8.458e5	5.218e5	1.475e6	4.724e5	6.155e5	4.719e5	4.473e5	3.105e5	6.948e5	5.237e5	3.999e5	2.983e5	9.518e5	5.625e5	4.872e5
PRT	P62911	60S ribosomal protein L32 OS=Mus musculus OX=10090 GN=Rpl32 PE=1 SV=2	null	null	Mouse_09-2020	null	[MS,MS:1001208,SEQUEST,]	147.91	28.137	null	null	0.20	1.056e6	25.79	25.79	1.043e6	17.42	17.42	9.542e5	20.27	20.27	4.712e5	4.478e5	2.260e5	5.885e5	9.637e5	8.569e5	2.846e5	3.658e5	2.449e5	5.001e5	6.626e5	7.278e5	3.879e5	2.195e5	3.361e5	7.293e5	6.468e5	6.471e5
PRT	Q9CQC7	NADH dehydrogenase [ubiquinone] 1 beta subcomplex subunit 4 OS=Mus musculus OX=10090 GN=Ndufb4 PE=1 SV=3	null	null	Mouse_09-2020	null	[MS,MS:1001208,SEQUEST,]	193.32	33.676	null	null	0.40	6.543e5	33.76	33.76	9.481e5	33.03	33.03	8.810e5	30.92	30.92	2.876e5	2.613e5	1.252e5	8.123e5	7.541e5	6.160e5	1.794e5	3.052e5	2.458e5	6.775e5	6.152e5	7.050e5	1.659e5	1.781e5	3.943e5	7.396e5	5.019e5	6.921e5
PRT	Q9D8N0	Elongation factor 1-gamma OS=Mus musculus OX=10090 GN=Eef1g PE=1 SV=3	null	null	Mouse_09-2020	null	[MS,MS:1001208,SEQUEST,]	104.26	22.763	null	null	0.12	6.839e5	16.16	16.16	7.016e5	12.72	12.72	5.488e5	30.30	30.30	3.992e5	2.527e5	1.135e5	5.440e5	3.308e5	7.110e5	1.785e5	2.759e5	1.997e5	2.254e5	3.122e5	5.161e5	2.922e5	2.877e5	1.964e5	5.239e5	2.695e5	2.851e5
PRT	P61979	Heterogeneous nuclear ribonucleoprotein K OS=Mus musculus OX=10090 GN=Hnrnpk PE=1 SV=1	null	null	Mouse_09-2020	null	[MS,MS:1001208,SEQUEST,]	90.87	33.147	null	null	0.13	3.909e5	23.11	23.11	3.240e5	20.02	20.02	3.283e5	30.41	30.41	1.816e5	1.254e5	7.497e4	3.128e5	2.502e5	6.040e5	6.675e4	1.074e5	1.070e5	9.777e4	1.611e5	2.392e5	6.511e4	1.421e5	1.159e5	2.736e5	1.884e5	2.918e5
PRT	A0A494B909	Peroxisomal 2,4-dienoyl-CoA reductase OS=Mus musculus OX=10090 GN=Decr2 PE=1 SV=1	null	null	Mouse_09-2020	null	[MS,MS:1001208,SEQUEST,]	85.77	22.821	null	null	0.15	9.675e5	14.10	14.10	7.109e5	28.30	28.30	6.363e5	15.45	15.45	4.873e5	3.504e5	2.098e5	5.183e5	5.849e5	9.912e5	1.963e5	3.097e5	2.278e5	2.978e5	1.864e5	3.296e5	2.482e5	2.222e5	1.885e5	5.000e5	3.884e5	3.559e5
PRT	F8WHP8	ATP synthase membrane subunit f OS=Mus musculus OX=10090 GN=Atp5j2 PE=1 SV=1	null	null	Mouse_09-2020	null	[MS,MS:1001208,SEQUEST,]	35.70	15.084	null	null	0.42	1.162e6	22.54	22.54	1.164e6	28.90	28.90	1.132e6	36.40	36.40	6.472e5	4.811e5	2.144e5	7.014e5	6.270e5	1.678e6	2.911e5	4.557e5	3.887e5	4.856e5	2.277e5	8.180e5	5.901e5	5.578e5	3.414e5	1.282e6	4.623e5	4.895e5
PRT	Q8BGA8	Acyl-coenzyme A synthetase ACSM5, mitochondrial OS=Mus musculus OX=10090 GN=Acsm5 PE=1 SV=1	null	null	Mouse_09-2020	null	[MS,MS:1001208,SEQUEST,]	128.13	32.083	null	null	0.11	4.177e5	13.36	13.36	4.969e5	29.82	29.82	4.712e5	7.92	7.92	2.010e5	1.582e5	6.030e4	3.495e5	2.690e5	4.167e5	6.257e4	1.719e5	1.418e5	2.799e5	2.051e5	3.516e5	1.495e5	1.368e5	1.787e5	4.446e5	2.654e5	3.167e5
PRT	Q91X34	Bile acid-CoA:amino acid N-acyltransferase OS=Mus musculus OX=10090 GN=Baat PE=1 SV=1	null	null	Mouse_09-2020	null	[MS,MS:1001208,SEQUEST,]	82.66	27.305	null	null	0.18	6.289e5	33.38	33.38	8.830e5	17.49	17.49	7.020e5	24.08	24.08	2.602e5	2.804e5	1.626e5	3.340e5	3.350e5	1.066e6	2.289e5	2.661e5	2.662e5	4.905e5	4.276e5	5.188e5	1.732e5	2.209e5	2.783e5	3.792e5	4.430e5	5.018e5
PRT	P47199	Quinone oxidoreductase OS=Mus musculus OX=10090 GN=Cryz PE=1 SV=1	null	null	Mouse_09-2020	null	[MS,MS:1001208,SEQUEST,]	77.91	33.874	null	null	0.25	5.630e5	25.44	25.44	5.677e5	24.49	24.49	6.322e5	15.63	15.63	3.141e5	2.137e5	1.134e5	3.193e5	2.812e5	8.296e5	1.458e5	2.459e5	1.681e5	2.833e5	1.544e5	3.289e5	2.071e5	2.172e5	1.685e5	5.995e5	3.245e5	4.044e5
PRT	Q8K157	Galactose mutarotase OS=Mus musculus OX=10090 GN=Galm PE=1 SV=1	null	null	Mouse_09-2020	null	[MS,MS:1001208,SEQUEST,]	65.85	36.232	null	null	0.21	6.136e5	16.25	16.25	7.562e5	29.96	29.96	6.056e5	11.66	11.66	2.881e5	1.981e5	9.664e4	5.630e5	3.885e5	6.896e5	1.978e5	3.533e5	2.198e5	3.736e5	1.902e5	3.782e5	2.160e5	1.847e5	2.225e5	5.471e5	4.188e5	3.586e5
PRT	Q91XF0	Pyridoxine-5'-phosphate oxidase OS=Mus musculus OX=10090 GN=Pnpo PE=1 SV=1	null	null	Mouse_09-2020	null	[MS,MS:1001208,SEQUEST,]	66.92	29.730	null	null	0.26	1.263e6	23.00	23.00	1.459e6	33.30	33.30	1.241e6	34.87	34.87	6.318e5	3.951e5	2.313e5	1.121e6	1.179e6	1.212e6	3.877e5	4.544e5	3.362e5	6.820e5	1.227e6	1.050e6	3.535e5	3.364e5	4.610e5	1.141e6	7.365e5	1.414e6
PRT	O55142	60S ribosomal protein L35a OS=Mus musculus OX=10090 GN=Rpl35a PE=1 SV=2	null	null	Mouse_09-2020	null	[MS,MS:1001208,SEQUEST,]	9.71	12.486	null	null	0.37	1.659e6	20.77	20.77	1.755e6	31.79	31.79	1.674e6	15.15	15.15	6.746e5	6.227e5	4.163e5	1.284e6	1.493e6	1.591e6	3.393e5	6.794e5	3.721e5	1.138e6	1.116e6	1.109e6	5.855e5	4.744e5	5.071e5	1.527e6	8.975e5	1.246e6
PRT	Q7TNG8	Probable D-lactate dehydrogenase, mitochondrial OS=Mus musculus OX=10090 GN=Ldhd PE=1 SV=1	null	null	Mouse_09-2020	null	[MS,MS:1001208,SEQUEST,]	151.95	30.847	null	null	0.15	3.651e5	27.90	27.90	4.371e5	42.78	42.78	4.019e5	40.02	40.02	1.575e5	9.363e4	4.654e4	3.137e5	2.926e5	4.063e5	7.128e4	1.161e5	8.218e4	2.437e5	3.393e5	4.365e5	5.252e4	9.986e4	1.744e5	3.162e5	2.544e5	3.779e5
PRT	Q9D0F3	Protein ERGIC-53 OS=Mus musculus OX=10090 GN=Lman1 PE=1 SV=1	null	null	Mouse_09-2020	null	[MS,MS:1001208,SEQUEST,]	58.49	27.936	null	null	0.12	5.522e5	43.81	43.81	7.009e5	13.86	13.86	5.761e5	12.76	12.76	2.093e5	1.460e5	1.321e5	8.566e5	3.695e5	5.111e5	1.433e5	2.368e5	2.020e5	3.146e5	3.646e5	4.605e5	1.978e5	1.979e5	2.897e5	4.871e5	3.145e5	3.207e5
PRT	O35423	Serine--pyruvate aminotransferase, mitochondrial OS=Mus musculus OX=10090 GN=Agxt PE=1 SV=3	null	null	Mouse_09-2020	null	[MS,MS:1001208,SEQUEST,]	61.80	26.444	null	null	0.14	5.941e5	23.52	23.52	5.207e5	39.13	39.13	4.684e5	47.76	47.76	3.488e5	2.992e5	1.409e5	3.427e5	3.087e5	4.916e5	1.751e5	2.643e5	1.626e5	1.946e5	8.038e4	3.096e5	2.415e5	3.525e5	1.329e5	4.156e5	2.524e5	2.664e5
PRT	H3BK03	Serum paraoxonase/arylesterase 1 (Fragment) OS=Mus musculus OX=10090 GN=Pon1 PE=1 SV=9	null	null	Mouse_09-2020	null	[MS,MS:1001208,SEQUEST,]	67.70	28.399	null	null	0.28	7.804e5	18.55	18.55	8.183e5	22.08	22.08	6.373e5	29.96	29.96	3.869e5	3.574e5	1.848e5	5.297e5	3.417e5	7.555e5	2.515e5	3.335e5	2.853e5	3.080e5	2.605e5	4.710e5	3.173e5	3.284e5	2.633e5	4.392e5	3.295e5	3.376e5
PRT	P68040	Receptor of activated protein C kinase 1 OS=Mus musculus OX=10090 GN=Rack1 PE=1 SV=3	null	null	Mouse_09-2020	null	[MS,MS:1001208,SEQUEST,]	94.60	36.704	null	null	0.24	8.515e5	18.60	18.60	8.981e5	35.14	35.14	7.776e5	38.43	38.43	4.185e5	3.195e5	1.836e5	5.469e5	3.317e5	9.175e5	2.541e5	4.406e5	4.246e5	3.301e5	2.594e5	6.065e5	3.761e5	3.850e5	2.623e5	3.037e5	3.788e5	5.340e5
PRT	A0A1L1SSF8	RIKEN cDNA 4931406C07 gene OS=Mus musculus OX=10090 GN=4931406C07Rik PE=1 SV=1	null	null	Mouse_09-2020	null	[MS,MS:1001208,SEQUEST,]	69.59	31.279	null	null	0.17	9.726e5	12.92	12.92	8.334e5	26.34	26.34	8.050e5	26.46	26.46	5.250e5	4.252e5	1.894e5	6.452e5	4.943e5	9.936e5	1.319e5	2.984e5	2.361e5	4.189e5	3.744e5	3.799e5	2.861e5	2.453e5	3.031e5	6.102e5	6.510e5	7.788e5
PRT	P62267	40S ribosomal protein S23 OS=Mus musculus OX=10090 GN=Rps23 PE=1 SV=3	null	null	Mouse_09-2020	null	[MS,MS:1001208,SEQUEST,]	34.03	18.340	null	null	0.34	5.543e5	16.66	16.66	5.616e5	24.21	24.21	4.558e5	18.13	18.13	2.428e5	2.237e5	9.597e4	3.991e5	4.577e5	6.404e5	1.257e5	2.741e5	1.642e5	2.157e5	3.742e5	3.703e5	1.491e5	1.525e5	1.425e5	3.413e5	3.036e5	3.478e5
PRT	Q60597	2-oxoglutarate dehydrogenase, mitochondrial OS=Mus musculus OX=10090 GN=Ogdh PE=1 SV=3	null	null	Mouse_09-2020	null	[MS,MS:1001208,SEQUEST,]	26.53	16.609	null	null	0.06	2.226e5	10.40	10.40	2.541e5	27.66	27.66	2.141e5	26.68	26.68	1.039e5	7.825e4	4.732e4	1.486e5	1.418e5	2.596e5	6.518e4	6.543e4	7.209e4	1.358e5	1.849e5	1.727e5	4.551e4	7.168e4	6.654e4	1.787e5	1.319e5	1.802e5
PRT	H7BWY3	Alanine--glyoxylate aminotransferase 2, mitochondrial OS=Mus musculus OX=10090 GN=Agxt2 PE=1 SV=1	null	null	Mouse_09-2020	null	[MS,MS:1001208,SEQUEST,]	57.66	24.826	null	null	0.14	1.031e6	18.92	18.92	1.171e6	26.12	26.12	9.732e5	23.13	23.13	5.113e5	3.837e5	2.261e5	4.949e5	6.026e5	1.193e6	4.184e5	4.895e5	3.651e5	4.385e5	3.175e5	7.082e5	4.164e5	4.016e5	2.790e5	8.238e5	5.499e5	4.593e5
PRT	E9PUY9	Enoyl-CoA delta isomerase 2 (Fragment) OS=Mus musculus OX=10090 GN=Eci2 PE=1 SV=1	null	null	Mouse_09-2020	null	[MS,MS:1001208,SEQUEST,]	69.04	34.658	null	null	0.30	3.747e5	27.60	27.60	3.394e5	12.04	12.04	3.975e5	19.24	19.24	1.210e5	1.366e5	7.789e4	4.386e5	2.221e5	4.441e5	9.079e4	1.101e5	7.930e4	1.638e5	1.780e5	2.425e5	1.140e5	1.347e5	1.463e5	3.259e5	2.836e5	3.235e5
PRT	Q9WU19	Hydroxyacid oxidase 1 OS=Mus musculus OX=10090 GN=Hao1 PE=1 SV=1	null	null	Mouse_09-2020	null	[MS,MS:1001208,SEQUEST,]	56.21	27.876	null	null	0.18	4.339e5	24.24	24.24	6.259e5	16.37	16.37	3.424e5	13.12	13.12	1.759e5	1.671e5	8.403e4	5.237e5	3.194e5	4.330e5	1.715e5	2.986e5	1.928e5	2.393e5	2.868e5	3.909e5	1.462e5	1.143e5	1.279e5	2.684e5	1.999e5	1.873e5
PRT	Q99LC3	NADH dehydrogenase [ubiquinone] 1 alpha subcomplex subunit 10, mitochondrial OS=Mus musculus OX=10090 GN=Ndufa10 PE=1 SV=1	null	null	Mouse_09-2020	null	[MS,MS:1001208,SEQUEST,]	109.72	29.604	null	null	0.17	3.360e5	67.33	67.33	7.634e5	30.90	30.90	5.170e5	65.29	65.29	5.637e4	1.510e5	5.716e4	6.108e5	2.685e5	1.695e5	8.081e4	2.242e5	2.166e5	3.523e5	4.078e5	5.186e5	1.882e5	8.193e4	5.411e5	3.638e5	2.761e5	3.238e5
PRT	Q91X52	L-xylulose reductase OS=Mus musculus OX=10090 GN=Dcxr PE=1 SV=2	null	null	Mouse_09-2020	null	[MS,MS:1001208,SEQUEST,]	54.51	27.492	null	null	0.23	5.322e5	8.24	8.24	5.024e5	37.70	37.70	4.561e5	36.48	36.48	2.634e5	2.260e5	1.068e5	3.988e5	2.813e5	5.264e5	1.097e5	2.920e5	1.744e5	2.277e5	2.136e5	1.817e5	1.423e5	1.136e5	1.733e5	4.099e5	3.476e5	5.390e5
PRT	P14131	40S ribosomal protein S16 OS=Mus musculus OX=10090 GN=Rps16 PE=1 SV=4	null	null	Mouse_09-2020	null	[MS,MS:1001208,SEQUEST,]	35.85	25.854	null	null	0.35	9.851e5	21.66	21.66	8.414e5	26.24	26.24	9.275e5	27.53	27.53	5.723e5	4.246e5	2.394e5	5.099e5	5.440e5	8.615e5	1.427e5	3.361e5	2.881e5	2.736e5	4.661e5	5.157e5	3.217e5	4.093e5	2.561e5	5.251e5	5.013e5	6.066e5
PRT	D3Z253	Aspartate dehydrogenase domain-containing protein (Fragment) OS=Mus musculus OX=10090 GN=Aspdh PE=1 SV=8	null	null	Mouse_09-2020	null	[MS,MS:1001208,SEQUEST,]	100.48	30.506	null	null	0.45	4.138e5	16.38	16.38	3.974e5	32.52	32.52	5.041e5	34.98	34.98	2.372e5	1.319e5	9.236e4	2.788e5	2.930e5	3.526e5	5.201e4	1.203e5	1.039e5	1.863e5	2.631e5	2.931e5	8.830e4	1.048e5	1.770e5	5.974e5	3.066e5	3.879e5
PRT	A0A1L1SV25	Alpha-actinin-4 OS=Mus musculus OX=10090 GN=Actn4 PE=1 SV=1	null	null	Mouse_09-2020	null	[MS,MS:1001208,SEQUEST,]	49.54	28.838	null	null	0.08	2.208e5	21.04	21.04	2.750e5	16.69	16.69	2.219e5	13.37	13.37	1.460e5	6.970e4	4.145e4	1.645e5	1.388e5	2.977e5	5.780e4	1.023e5	9.167e4	1.287e5	1.071e5	1.811e5	8.485e4	9.191e4	8.130e4	2.027e5	1.141e5	1.299e5
PRT	Q922I7	Polypyrimidine tract-binding protein 1 OS=Mus musculus OX=10090 GN=Ptbp1 PE=1 SV=1	null	null	Mouse_09-2020	null	[MS,MS:1001208,SEQUEST,]	65.69	29.598	null	null	0.13	4.963e5	34.23	34.23	5.123e5	14.92	14.92	4.903e5	5.93	5.93	2.037e5	1.177e5	7.914e4	4.582e5	3.596e5	7.972e5	1.468e5	2.404e5	1.420e5	1.916e5	2.340e5	3.417e5	1.670e5	1.620e5	2.122e5	4.045e5	2.698e5	2.867e5
PRT	Q60864	Stress-induced-phosphoprotein 1 OS=Mus musculus OX=10090 GN=Stip1 PE=1 SV=1	null	null	Mouse_09-2020	null	[MS,MS:1001208,SEQUEST,]	42.30	21.929	null	null	0.17	3.137e5	27.41	27.41	4.239e5	22.81	22.81	3.036e5	19.03	19.03	1.455e5	1.247e5	4.633e4	3.799e5	2.115e5	2.912e5	7.403e4	1.619e5	1.032e5	2.131e5	2.408e5	2.716e5	9.664e4	8.408e4	1.142e5	2.829e5	2.371e5	1.926e5
PRT	A0A494B923	3'-phosphoadenosine-5'-phosphosulfate synthase OS=Mus musculus OX=10090 GN=Papss2 PE=1 SV=1	null	null	Mouse_09-2020	null	[MS,MS:1001208,SEQUEST,]	13.82	17.613	null	null	0.10	1.265e5	33.27	33.27	1.378e5	73.65	73.65	1.466e5	44.88	44.88	4.480e4	2.803e4	2.218e4	1.187e5	1.154e5	1.435e5	1.061e4	2.760e4	2.811e4	1.268e5	1.695e5	1.302e5	1.873e4	4.660e4	5.749e4	1.242e5	9.043e4	1.659e5
PRT	Q9Z1P6	NADH dehydrogenase [ubiquinone] 1 alpha subcomplex subunit 7 OS=Mus musculus OX=10090 GN=Ndufa7 PE=1 SV=3	null	null	Mouse_09-2020	null	[MS,MS:1001208,SEQUEST,]	21.62	23.763	null	null	0.44	4.063e5	23.50	23.50	5.003e5	34.00	34.00	3.963e5	28.75	28.75	1.768e5	1.694e5	8.565e4	2.899e5	3.357e5	2.552e5	9.899e4	1.765e5	1.382e5	3.073e5	4.075e5	3.284e5	1.301e5	8.485e4	1.616e5	2.375e5	2.941e5	3.074e5
PRT	P00920	Carbonic anhydrase 2 OS=Mus musculus OX=10090 GN=Ca2 PE=1 SV=4	null	null	Mouse_09-2020	null	[MS,MS:1001208,SEQUEST,]	19.75	20.797	null	null	0.36	2.311e5	74.01	74.01	2.081e5	71.60	71.60	7.265e4	96.40	96.40	1.488e5	2.633e4	null	1.747e5	1.846e4	3.767e5	1.368e5	1.251e5	6.817e4	2.972e4	3.102e4	1.225e5	1.349e4	5.424e4	5.237e4	2.456e5	2.455e3	1.814e4
PRT	Q8QZS1	3-hydroxyisobutyryl-CoA hydrolase, mitochondrial OS=Mus musculus OX=10090 GN=Hibch PE=1 SV=1	null	null	Mouse_09-2020	null	[MS,MS:1001208,SEQUEST,]	20.62	24.628	null	null	0.16	1.389e6	27.43	27.43	1.956e6	45.73	45.73	1.982e6	27.24	27.24	6.622e5	8.039e5	3.175e5	1.057e6	7.822e5	8.998e5	6.719e5	1.327e6	9.759e5	6.576e5	7.148e5	8.872e5	8.625e5	7.186e5	9.461e5	1.104e6	9.552e5	8.864e5
PRT	Q8VC28	Aldo-keto reductase family 1 member C13 OS=Mus musculus OX=10090 GN=Akr1c13 PE=1 SV=2	null	null	Mouse_09-2020	null	[MS,MS:1001208,SEQUEST,]	183.26	87.332	null	null	0.38	3.770e6	10.84	10.84	4.100e6	20.55	20.55	3.232e6	12.41	12.41	1.991e6	1.479e6	7.600e5	2.441e6	1.932e6	3.720e6	1.004e6	1.928e6	1.257e6	1.993e6	1.693e6	2.176e6	1.077e6	9.974e5	1.258e6	2.837e6	2.225e6	2.411e6
PRT	P11714	Cytochrome P450 2D9 OS=Mus musculus OX=10090 GN=Cyp2d9 PE=1 SV=2	null	null	Mouse_09-2020	null	[MS,MS:1001208,SEQUEST,]	115.22	58.230	null	null	0.23	6.089e5	38.94	38.94	6.712e5	30.87	30.87	5.814e5	19.66	19.66	3.153e5	2.672e5	9.425e4	3.066e5	3.496e5	1.122e6	2.016e5	2.895e5	2.078e5	2.585e5	1.266e5	4.082e5	2.032e5	2.551e5	1.708e5	4.985e5	3.466e5	3.442e5
PRT	Q91Z53	Glyoxylate reductase/hydroxypyruvate reductase OS=Mus musculus OX=10090 GN=Grhpr PE=1 SV=1	null	null	Mouse_09-2020	null	[MS,MS:1001208,SEQUEST,]	119.56	28.954	null	null	0.21	2.118e6	10.82	10.82	2.152e6	19.71	19.71	2.053e6	17.63	17.63	1.056e6	7.309e5	4.759e5	1.541e6	1.484e6	1.880e6	4.948e5	7.803e5	5.694e5	8.797e5	1.419e6	1.623e6	7.067e5	7.175e5	7.587e5	1.555e6	1.117e6	1.753e6
PRT	P10648	Glutathione S-transferase A2 OS=Mus musculus OX=10090 GN=Gsta2 PE=1 SV=3	null	null	Mouse_09-2020	null	[MS,MS:1001208,SEQUEST,]	75.96	32.869	null	null	0.25	7.173e5	32.33	32.33	3.844e5	28.15	28.15	4.916e5	16.46	16.46	2.953e5	2.926e5	2.391e5	3.807e5	5.896e5	6.757e5	9.384e4	1.098e5	1.268e5	2.688e5	1.678e5	2.804e5	1.539e5	1.303e5	1.945e5	4.244e5	3.537e5	3.328e5
PRT	Q8VCC2	Liver carboxylesterase 1 OS=Mus musculus OX=10090 GN=Ces1 PE=1 SV=1	null	null	Mouse_09-2020	null	[MS,MS:1001208,SEQUEST,]	97.46	37.052	null	null	0.15	3.872e5	42.26	42.26	5.796e5	54.41	54.41	4.331e5	28.41	28.41	2.010e5	1.389e5	8.249e4	1.514e5	1.720e5	6.850e5	2.302e5	2.929e5	2.403e5	1.699e5	7.354e4	2.280e5	1.567e5	2.083e5	1.242e5	3.633e5	2.469e5	1.929e5
PRT	A2BH06	60S ribosomal protein L11 (Fragment) OS=Mus musculus OX=10090 GN=Rpl11 PE=1 SV=1	null	null	Mouse_09-2020	null	[MS,MS:1001208,SEQUEST,]	290.16	47.343	null	null	0.17	2.848e6	50.16	50.16	9.593e5	36.32	36.32	1.810e6	38.87	38.87	1.181e6	1.466e6	6.561e5	8.331e5	2.060e6	8.533e5	2.438e5	3.644e5	4.569e5	2.727e5	5.123e5	4.840e5	1.139e6	8.086e5	6.333e5	9.594e5	8.861e5	1.236e6
PRT	P47791	Glutathione reductase, mitochondrial OS=Mus musculus OX=10090 GN=Gsr PE=1 SV=3	null	null	Mouse_09-2020	null	[MS,MS:1001208,SEQUEST,]	132.96	33.212	null	null	0.10	7.072e5	44.15	44.15	7.224e5	33.72	33.72	9.836e5	47.52	47.52	3.119e5	3.706e5	2.417e5	4.490e5	4.768e5	2.599e5	1.327e5	3.006e5	1.691e5	3.901e5	4.877e5	3.296e5	3.244e5	2.368e5	4.949e5	9.699e4	5.589e5	7.107e5
PRT	P70349	Histidine triad nucleotide-binding protein 1 OS=Mus musculus OX=10090 GN=Hint1 PE=1 SV=3	null	null	Mouse_09-2020	null	[MS,MS:1001208,SEQUEST,]	180.97	41.821	null	null	0.53	1.611e6	17.79	17.79	1.207e6	30.79	30.79	1.546e6	18.13	18.13	7.667e5	6.242e5	2.808e5	1.299e6	1.304e6	1.266e6	1.890e5	3.408e5	2.980e5	5.705e5	7.942e5	9.907e5	4.389e5	4.043e5	5.568e5	1.466e6	1.053e6	1.121e6
PRT	P62843	40S ribosomal protein S15 OS=Mus musculus OX=10090 GN=Rps15 PE=1 SV=2	null	null	Mouse_09-2020	null	[MS,MS:1001208,SEQUEST,]	99.75	42.254	null	null	0.48	9.641e5	28.23	28.23	5.859e5	35.32	35.32	6.807e5	24.72	24.72	3.725e5	3.665e5	2.513e5	7.367e5	7.556e5	5.472e5	9.980e4	1.437e5	1.692e5	2.374e5	4.328e5	4.241e5	2.962e5	1.891e5	2.030e5	4.750e5	5.037e5	4.788e5
PRT	P10639	Thioredoxin OS=Mus musculus OX=10090 GN=Txn PE=1 SV=3	null	null	Mouse_09-2020	null	[MS,MS:1001208,SEQUEST,]	58.11	22.538	null	null	0.34	1.017e6	44.56	44.56	5.330e5	27.94	27.94	8.523e5	38.19	38.19	5.114e5	5.685e5	3.544e5	3.428e5	6.012e5	7.503e5	1.837e5	2.221e5	2.060e5	1.566e5	2.057e5	2.924e5	4.665e5	2.993e5	2.290e5	3.799e5	4.799e5	5.063e5
PRT	P09813	Apolipoprotein A-II OS=Mus musculus OX=10090 GN=Apoa2 PE=1 SV=2	null	null	Mouse_09-2020	null	[MS,MS:1001208,SEQUEST,]	50.90	16.755	null	null	0.48	4.344e5	46.86	46.86	6.730e5	29.92	29.92	4.261e5	50.70	50.70	2.923e5	9.113e4	6.874e4	2.896e5	3.051e5	8.840e5	2.557e5	2.696e5	2.257e5	2.489e5	2.549e5	2.633e5	1.552e5	1.281e5	2.423e5	9.007e5	1.618e5	2.291e5
PRT	Q9CQ69	Cytochrome b-c1 complex subunit 8 OS=Mus musculus OX=10090 GN=Uqcrq PE=1 SV=3	null	null	Mouse_09-2020	null	[MS,MS:1001208,SEQUEST,]	207.23	29.920	null	null	0.50	7.769e5	39.20	39.20	1.009e6	56.59	56.59	9.852e5	28.42	28.42	3.272e5	3.403e5	1.187e5	9.644e5	6.850e5	4.161e5	8.423e4	2.664e5	3.237e5	4.661e5	9.682e5	6.413e5	2.534e5	2.479e5	6.010e5	8.222e5	6.125e5	6.315e5
PRT	P62259	14-3-3 protein epsilon OS=Mus musculus OX=10090 GN=Ywhae PE=1 SV=1	null	null	Mouse_09-2020	null	[MS,MS:1001208,SEQUEST,]	68.75	31.298	null	null	0.16	1.516e6	13.60	13.60	1.386e6	7.78	7.78	1.703e6	27.99	27.99	7.570e5	6.859e5	3.066e5	9.445e5	7.857e5	1.491e6	3.738e5	4.964e5	4.199e5	5.464e5	6.596e5	8.471e5	5.411e5	7.161e5	4.772e5	8.976e5	1.005e6	1.200e6
PRT	P67984	60S ribosomal protein L22 OS=Mus musculus OX=10090 GN=Rpl22 PE=1 SV=2	null	null	Mouse_09-2020	null	[MS,MS:1001208,SEQUEST,]	88.86	13.976	null	null	0.33	8.599e5	38.93	38.93	6.681e5	16.59	16.59	8.355e5	38.82	38.82	4.229e5	4.383e5	2.289e5	3.915e5	2.318e5	8.394e5	1.789e5	2.995e5	2.203e5	2.886e5	2.915e5	3.713e5	2.969e5	3.918e5	2.948e5	2.475e5	4.407e5	6.613e5
PRT	P20108	Thioredoxin-dependent peroxide reductase, mitochondrial OS=Mus musculus OX=10090 GN=Prdx3 PE=1 SV=1	null	null	Mouse_09-2020	null	[MS,MS:1001208,SEQUEST,]	85.87	20.952	null	null	0.18	9.790e5	16.98	16.98	1.065e6	15.88	15.88	9.632e5	20.17	20.17	4.642e5	3.808e5	2.166e5	6.068e5	5.156e5	1.257e6	2.709e5	4.043e5	3.432e5	5.551e5	4.148e5	6.433e5	3.324e5	3.476e5	3.097e5	5.742e5	6.416e5	5.849e5
PRT	Q9D6J6	NADH dehydrogenase [ubiquinone] flavoprotein 2, mitochondrial OS=Mus musculus OX=10090 GN=Ndufv2 PE=1 SV=2	null	null	Mouse_09-2020	null	[MS,MS:1001208,SEQUEST,]	124.39	32.254	null	null	0.20	5.803e5	43.38	43.38	5.348e5	41.28	41.28	6.203e5	21.78	21.78	3.047e5	2.039e5	3.433e4	5.446e5	4.015e5	3.011e5	8.151e4	2.178e5	1.279e5	3.132e5	1.392e5	5.753e5	2.071e5	1.480e5	1.901e5	6.195e5	3.482e5	5.025e5
PRT	Q9CZU6	Citrate synthase, mitochondrial OS=Mus musculus OX=10090 GN=Cs PE=1 SV=1	null	null	Mouse_09-2020	null	[MS,MS:1001208,SEQUEST,]	127.82	20.663	null	null	0.11	1.028e6	34.51	34.51	8.041e5	45.28	45.28	6.888e5	41.19	41.19	6.514e5	4.863e5	2.055e5	5.047e5	3.049e5	1.023e6	2.546e5	4.576e5	3.595e5	2.629e5	1.477e5	4.854e5	4.278e5	4.220e5	2.436e5	6.615e5	3.430e5	3.093e5
PRT	P11679	Keratin, type II cytoskeletal 8 OS=Mus musculus OX=10090 GN=Krt8 PE=1 SV=4	null	null	Mouse_09-2020	null	[MS,MS:1001208,SEQUEST,]	56.85	15.112	null	null	0.09	5.793e5	14.64	14.64	5.469e5	15.54	15.54	6.403e5	29.71	29.71	2.650e5	1.887e5	1.155e5	4.371e5	4.646e5	6.255e5	1.252e5	1.850e5	1.575e5	2.415e5	2.948e5	2.923e5	1.907e5	1.856e5	2.756e5	4.405e5	4.801e5	6.394e5
PRT	P62830	60S ribosomal protein L23 OS=Mus musculus OX=10090 GN=Rpl23 PE=1 SV=1	null	null	Mouse_09-2020	null	[MS,MS:1001208,SEQUEST,]	175.33	38.885	null	null	0.17	4.872e5	36.06	36.06	5.426e5	38.38	38.38	4.119e5	38.36	38.36	2.362e5	2.511e5	3.624e4	3.647e5	3.926e5	4.114e5	5.185e4	1.756e5	1.050e5	3.001e5	2.960e5	4.106e5	7.945e4	1.243e5	1.373e5	3.811e5	3.916e5	3.572e5
PRT	Q9R1P4	Proteasome subunit alpha type-1 OS=Mus musculus OX=10090 GN=Psma1 PE=1 SV=1	null	null	Mouse_09-2020	null	[MS,MS:1001208,SEQUEST,]	49.95	24.611	null	null	0.18	1.302e6	22.88	22.88	1.145e6	19.42	19.42	1.081e6	23.13	23.13	7.399e5	4.437e5	2.922e5	6.020e5	6.942e5	1.477e6	3.845e5	4.349e5	3.525e5	4.467e5	3.572e5	7.186e5	3.967e5	4.373e5	2.955e5	1.122e6	4.511e5	6.176e5
PRT	Q9DBG6	Dolichyl-diphosphooligosaccharide--protein glycosyltransferase subunit 2 OS=Mus musculus OX=10090 GN=Rpn2 PE=1 SV=1	null	null	Mouse_09-2020	null	[MS,MS:1001208,SEQUEST,]	111.84	37.729	null	null	0.11	5.054e5	45.21	45.21	4.696e5	26.72	26.72	3.728e5	50.73	50.73	2.550e5	1.971e5	9.905e4	1.498e5	1.789e5	8.104e5	1.349e5	2.277e5	1.379e5	1.890e5	1.197e5	3.079e5	1.469e5	2.394e5	5.271e4	4.466e5	1.736e5	1.984e5
PRT	E9PVP0	START domain-containing protein 10 OS=Mus musculus OX=10090 GN=Stard10 PE=1 SV=1	null	null	Mouse_09-2020	null	[MS,MS:1001208,SEQUEST,]	43.31	22.319	null	null	0.16	3.459e5	27.45	27.45	2.441e5	54.07	54.07	2.938e5	38.35	38.35	1.366e5	2.095e5	9.103e4	2.722e5	1.777e5	3.322e5	6.325e4	1.307e5	1.195e5	5.235e4	3.859e4	1.801e5	1.592e5	1.210e5	8.582e4	2.938e5	1.405e5	8.974e4
PRT	P56391	Cytochrome c oxidase subunit 6B1 OS=Mus musculus OX=10090 GN=Cox6b1 PE=1 SV=2	null	null	Mouse_09-2020	null	[MS,MS:1001208,SEQUEST,]	103.28	16.799	null	null	0.33	9.934e5	41.72	41.72	9.364e5	33.54	33.54	9.655e5	44.56	44.56	4.342e5	5.207e5	2.922e5	2.504e5	4.901e5	1.091e6	2.774e5	3.935e5	3.083e5	3.656e5	2.978e5	2.738e5	4.205e5	2.961e5	2.060e5	2.640e5	5.498e5	7.927e5
PRT	A2A6H0	LIM and SH3 domain protein 1 (Fragment) OS=Mus musculus OX=10090 GN=Lasp1 PE=1 SV=1	null	null	Mouse_09-2020	null	[MS,MS:1001208,SEQUEST,]	72.07	19.518	null	null	0.21	5.977e5	13.05	13.05	6.785e5	30.82	30.82	5.370e5	18.83	18.83	2.837e5	2.322e5	1.477e5	4.457e5	4.409e5	5.276e5	1.273e5	1.619e5	1.566e5	3.429e5	4.317e5	5.817e5	1.514e5	1.433e5	2.336e5	4.715e5	2.926e5	4.394e5
PRT	P05784	Keratin, type I cytoskeletal 18 OS=Mus musculus OX=10090 GN=Krt18 PE=1 SV=5	null	null	Mouse_09-2020	null	[MS,MS:1001208,SEQUEST,]	77.33	23.200	null	null	0.13	2.995e5	26.87	26.87	3.967e5	24.17	24.17	3.300e5	52.61	52.61	2.165e5	1.250e5	5.445e4	2.085e5	1.465e5	4.321e5	9.615e4	1.705e5	1.206e5	1.522e5	2.577e5	2.017e5	7.087e4	1.006e5	1.351e5	1.304e5	3.590e5	3.238e5
PRT	Q6ZWV7	60S ribosomal protein L35 OS=Mus musculus OX=10090 GN=Rpl35 PE=1 SV=1	null	null	Mouse_09-2020	null	[MS,MS:1001208,SEQUEST,]	35.92	14.865	null	null	0.30	5.149e5	45.69	45.69	3.504e5	46.09	46.09	3.587e5	50.53	50.53	2.605e5	2.064e5	1.916e5	2.085e5	3.057e5	3.430e5	1.203e5	2.180e5	1.631e5	1.181e5	9.750e4	1.568e5	2.208e5	1.417e5	8.279e4	1.152e5	2.165e5	1.988e5
PRT	P62827	GTP-binding nuclear protein Ran OS=Mus musculus OX=10090 GN=Ran PE=1 SV=3	null	null	Mouse_09-2020	null	[MS,MS:1001208,SEQUEST,]	52.64	23.134	null	null	0.17	4.257e5	52.75	52.75	8.246e5	10.47	10.47	5.511e5	39.31	39.31	1.839e5	1.817e5	7.423e4	8.516e5	3.745e5	3.764e5	2.064e5	3.220e5	2.342e5	3.489e5	3.756e5	4.669e5	1.841e5	1.235e5	4.107e5	6.677e5	2.433e5	3.457e5
PRT	Q9D6J5	NADH dehydrogenase [ubiquinone] 1 beta subcomplex subunit 8, mitochondrial OS=Mus musculus OX=10090 GN=Ndufb8 PE=1 SV=1	null	null	Mouse_09-2020	null	[MS,MS:1001208,SEQUEST,]	49.33	14.414	null	null	0.19	4.601e5	12.67	12.67	7.504e5	19.42	19.42	5.846e5	22.95	22.95	2.251e5	2.070e5	8.324e4	3.269e5	2.796e5	5.698e5	2.074e5	3.040e5	2.380e5	3.141e5	2.281e5	4.379e5	2.892e5	1.953e5	2.183e5	5.487e5	2.578e5	2.906e5
PRT	Q9D0J8	Parathymosin OS=Mus musculus OX=10090 GN=Ptms PE=1 SV=3	null	null	Mouse_09-2020	null	[MS,MS:1001208,SEQUEST,]	42.32	13.148	null	null	0.29	7.771e5	5.17	5.17	8.211e5	28.51	28.51	8.771e5	19.86	19.86	3.509e5	2.965e5	1.650e5	6.233e5	4.848e5	7.445e5	1.923e5	1.879e5	2.385e5	3.865e5	5.695e5	5.449e5	2.213e5	2.316e5	3.126e5	9.003e5	5.851e5	5.877e5
PRT	P60335	Poly(rC)-binding protein 1 OS=Mus musculus OX=10090 GN=Pcbp1 PE=1 SV=1	null	null	Mouse_09-2020	null	[MS,MS:1001208,SEQUEST,]	63.43	17.934	null	null	0.16	5.831e5	27.87	27.87	4.331e5	28.11	28.11	4.439e5	35.61	35.61	2.970e5	2.388e5	1.261e5	2.690e5	1.944e5	5.496e5	1.214e5	2.379e5	1.571e5	1.609e5	1.444e5	2.954e5	1.985e5	2.220e5	9.812e4	4.175e5	1.801e5	2.524e5
PRT	O89023	Tripeptidyl-peptidase 1 OS=Mus musculus OX=10090 GN=Tpp1 PE=1 SV=2	null	null	Mouse_09-2020	null	[MS,MS:1001208,SEQUEST,]	96.46	24.458	null	null	0.10	7.636e5	24.48	24.48	1.020e6	15.28	15.28	8.088e5	10.57	10.57	4.530e5	3.224e5	1.383e5	4.984e5	3.836e5	1.140e6	2.280e5	4.365e5	2.420e5	4.273e5	5.238e5	7.135e5	2.559e5	2.366e5	2.958e5	7.650e5	5.205e5	5.282e5
PRT	Q9QZD8	Mitochondrial dicarboxylate carrier OS=Mus musculus OX=10090 GN=Slc25a10 PE=1 SV=2	null	null	Mouse_09-2020	null	[MS,MS:1001208,SEQUEST,]	40.09	27.095	null	null	0.20	9.848e5	18.63	18.63	8.720e5	23.19	23.19	7.632e5	21.48	21.48	4.637e5	3.857e5	2.043e5	4.769e5	4.960e5	1.088e6	2.826e5	2.953e5	2.508e5	3.881e5	2.243e5	5.028e5	3.114e5	2.474e5	2.402e5	6.576e5	6.004e5	4.212e5
PRT	Q6PB66	Leucine-rich PPR motif-containing protein, mitochondrial OS=Mus musculus OX=10090 GN=Lrpprc PE=1 SV=2	null	null	Mouse_09-2020	null	[MS,MS:1001208,SEQUEST,]	18.89	19.315	null	null	0.03	2.300e5	13.87	13.87	2.057e5	22.91	22.91	2.056e5	22.11	22.11	1.233e5	9.797e4	5.239e4	1.460e5	1.285e5	2.026e5	5.821e4	1.018e5	8.725e4	8.216e4	8.898e4	1.390e5	9.347e4	8.674e4	5.965e4	1.690e5	1.043e5	1.338e5
PRT	J3QMG3	Voltage-dependent anion-selective channel protein 3 OS=Mus musculus OX=10090 GN=Vdac3 PE=1 SV=1	null	null	Mouse_09-2020	null	[MS,MS:1001208,SEQUEST,]	30.51	14.454	null	null	0.11	6.570e5	45.38	45.38	5.345e5	32.03	32.03	6.288e5	28.62	28.62	3.453e5	3.868e5	2.568e5	2.688e5	3.717e5	5.380e5	1.618e5	2.844e5	2.175e5	2.043e5	1.589e5	3.201e5	3.072e5	2.517e5	2.049e5	3.333e5	3.496e5	3.783e5
PRT	Q71RI9	Kynurenine--oxoglutarate transaminase 3 OS=Mus musculus OX=10090 GN=Kyat3 PE=1 SV=1	null	null	Mouse_09-2020	null	[MS,MS:1001208,SEQUEST,]	53.06	26.396	null	null	0.15	6.808e5	11.74	11.74	5.701e5	20.24	20.24	6.983e5	27.02	27.02	3.938e5	2.658e5	1.333e5	5.348e5	3.641e5	6.248e5	1.505e5	2.633e5	2.065e5	1.918e5	2.360e5	4.127e5	3.030e5	3.254e5	2.862e5	5.820e5	2.960e5	3.156e5
PRT	P31725	Protein S100-A9 OS=Mus musculus OX=10090 GN=S100a9 PE=1 SV=3	null	null	Mouse_09-2020	null	[MS,MS:1001208,SEQUEST,]	70.32	26.004	null	null	0.32	4.383e5	160.71	160.71	1.909e5	109.77	109.77	5.105e4	24.63	24.63	2.239e5	1.583e5	3.506e4	4.163e6	6.609e5	1.648e5	null	6.715e4	4.318e4	5.501e4	8.465e5	9.985e5	null	1.842e4	1.310e4	3.305e4	2.792e4	3.666e4
PRT	G3UYV7	40S ribosomal protein S28 (Fragment) OS=Mus musculus OX=10090 GN=Rps28 PE=1 SV=1	null	null	Mouse_09-2020	null	[MS,MS:1001208,SEQUEST,]	77.82	24.979	null	null	0.75	1.820e6	59.54	59.54	5.776e5	43.64	43.64	1.157e6	28.46	28.46	8.881e5	8.115e5	8.294e5	6.363e5	1.109e6	1.101e6	1.312e5	1.284e5	1.525e5	2.762e5	5.324e5	4.217e5	5.680e5	5.097e5	3.575e5	7.117e5	6.458e5	6.938e5
PRT	Q99L04	Dehydrogenase/reductase SDR family member 1 OS=Mus musculus OX=10090 GN=Dhrs1 PE=1 SV=1	null	null	Mouse_09-2020	null	[MS,MS:1001208,SEQUEST,]	73.66	22.481	null	null	0.20	2.531e5	47.97	47.97	3.629e5	24.13	24.13	2.809e5	45.11	45.11	9.219e4	7.168e4	3.995e4	4.173e5	1.976e5	4.197e5	8.950e4	1.235e5	9.344e4	1.657e5	2.660e5	2.610e5	4.972e4	6.293e4	9.173e4	3.734e5	2.728e5	2.055e5
PRT	P84244	Histone H3.3 OS=Mus musculus OX=10090 GN=H3-3a PE=1 SV=2	null	null	Mouse_09-2020	null	[MS,MS:1001208,SEQUEST,]	16.40	13.419	null	null	0.22	2.360e6	10.84	10.84	2.296e6	14.62	14.62	1.538e6	18.00	18.00	1.130e6	9.095e5	3.834e5	1.857e6	1.432e6	2.716e6	5.918e5	1.039e6	6.205e5	1.232e6	1.027e6	1.635e6	5.831e5	4.814e5	4.084e5	1.255e6	1.009e6	9.604e5
PRT	P55050	Fatty acid-binding protein, intestinal OS=Mus musculus OX=10090 GN=Fabp2 PE=1 SV=2	null	null	Mouse_09-2020	null	[MS,MS:1001208,SEQUEST,]	16.60	12.737	null	null	0.33	3.471e5	21.11	21.11	2.912e5	18.93	18.93	2.785e5	21.93	21.93	1.855e5	1.198e5	8.227e4	2.313e5	2.761e5	2.511e5	7.999e4	9.988e4	1.145e5	1.696e5	1.309e5	2.026e5	1.251e5	7.559e4	1.355e5	1.831e5	1.671e5	1.552e5
PRT	Q9DCT2	NADH dehydrogenase [ubiquinone] iron-sulfur protein 3, mitochondrial OS=Mus musculus OX=10090 GN=Ndufs3 PE=1 SV=2	null	null	Mouse_09-2020	null	[MS,MS:1001208,SEQUEST,]	49.49	22.995	null	null	0.16	3.154e5	11.47	11.47	3.856e5	18.28	18.28	3.309e5	21.11	21.11	1.879e5	1.265e5	5.764e4	2.351e5	1.982e5	2.937e5	7.160e4	1.390e5	9.878e4	1.959e5	1.936e5	2.620e5	1.112e5	1.078e5	1.104e5	2.443e5	2.515e5	2.573e5
PRT	Q61694	NADPH-dependent 3-keto-steroid reductase Hsd3b5 OS=Mus musculus OX=10090 GN=Hsd3b5 PE=1 SV=4	null	null	Mouse_09-2020	null	[MS,MS:1001208,SEQUEST,]	81.45	34.784	null	null	0.13	2.489e5	89.29	89.29	4.021e5	36.99	36.99	3.328e5	38.62	38.62	9.294e4	8.155e4	5.751e4	9.262e5	3.698e5	2.143e5	8.058e4	9.772e4	9.389e4	2.279e5	3.137e5	3.320e5	5.564e4	1.108e5	9.025e4	4.596e5	1.746e5	2.471e5
PRT	Q9JI75	Ribosyldihydronicotinamide dehydrogenase [quinone] OS=Mus musculus OX=10090 GN=Nqo2 PE=1 SV=3	null	null	Mouse_09-2020	null	[MS,MS:1001208,SEQUEST,]	29.96	18.850	null	null	0.27	8.673e5	17.06	17.06	9.220e5	22.43	22.43	8.205e5	12.82	12.82	4.154e5	3.840e5	1.780e5	4.988e5	5.384e5	6.453e5	3.634e5	4.019e5	2.504e5	3.804e5	4.300e5	4.786e5	2.968e5	2.110e5	3.036e5	6.689e5	5.006e5	5.733e5
PRT	Q8BMF4	Dihydrolipoyllysine-residue acetyltransferase component of pyruvate dehydrogenase complex, mitochondrial OS=Mus musculus OX=10090 GN=Dlat PE=1 SV=2	null	null	Mouse_09-2020	null	[MS,MS:1001208,SEQUEST,]	39.27	25.303	null	null	0.10	1.464e5	26.03	26.03	1.881e5	44.96	44.96	1.676e5	52.66	52.66	1.050e5	7.651e4	2.214e4	1.062e5	8.176e4	1.524e5	8.692e3	5.772e4	4.896e4	9.061e4	1.216e5	1.393e5	2.795e4	9.157e4	4.877e4	9.533e4	1.230e5	1.980e5
PRT	Q91WN4	Kynurenine 3-monooxygenase OS=Mus musculus OX=10090 GN=Kmo PE=1 SV=1	null	null	Mouse_09-2020	null	[MS,MS:1001208,SEQUEST,]	24.58	17.881	null	null	0.09	3.150e5	32.05	32.05	4.042e5	15.03	15.03	3.352e5	28.14	28.14	1.692e5	1.415e5	5.165e4	2.128e5	1.285e5	5.074e5	1.446e5	1.728e5	1.132e5	1.619e5	1.668e5	2.783e5	1.337e5	1.468e5	1.124e5	3.833e5	1.327e5	1.519e5
PRT	Q8CC88-2	Isoform 2 of von Willebrand factor A domain-containing protein 8 OS=Mus musculus OX=10090 GN=Vwa8	null	null	Mouse_09-2020	null	[MS,MS:1001208,SEQUEST,]	11.14	12.854	null	null	0.06	2.229e5	19.19	19.19	2.085e5	19.04	19.04	1.794e5	12.12	12.12	1.052e5	9.807e4	4.682e4	1.211e5	9.890e4	2.267e5	4.184e4	6.924e4	6.892e4	1.037e5	7.910e4	1.536e5	6.517e4	6.372e4	6.197e4	1.883e5	9.260e4	1.011e5
PRT	H3BJB6	T-complex protein 1 subunit theta (Fragment) OS=Mus musculus OX=10090 GN=Cct8 PE=1 SV=1	null	null	Mouse_09-2020	null	[MS,MS:1001208,SEQUEST,]	19.52	13.166	null	null	0.15	4.789e5	10.36	10.36	5.093e5	14.28	14.28	4.803e5	8.71	8.71	2.655e5	1.874e5	8.146e4	3.307e5	3.004e5	4.728e5	1.030e5	1.959e5	1.448e5	2.442e5	2.229e5	3.454e5	1.772e5	1.597e5	1.682e5	3.782e5	2.523e5	3.200e5
PRT	Q91X72	Hemopexin OS=Mus musculus OX=10090 GN=Hpx PE=1 SV=2	null	null	Mouse_09-2020	null	[MS,MS:1001208,SEQUEST,]	25.80	20.799	null	null	0.11	3.422e5	50.62	50.62	8.653e5	44.31	44.31	5.186e5	62.40	62.40	2.346e5	9.208e4	3.021e4	4.537e5	1.356e5	5.070e5	2.501e5	4.627e5	2.276e5	9.019e4	3.648e5	8.500e5	3.197e5	1.413e5	2.374e5	7.206e5	8.366e4	1.063e5
PRT	Q9CRB3	5-hydroxyisourate hydrolase OS=Mus musculus OX=10090 GN=Urah PE=1 SV=1	null	null	Mouse_09-2020	null	[MS,MS:1001208,SEQUEST,]	70.83	24.546	null	null	0.33	4.351e5	103.94	103.94	9.162e5	45.96	45.96	6.795e5	69.05	69.05	8.800e4	4.922e5	6.432e4	1.846e6	3.627e5	2.580e5	1.085e5	4.131e5	3.479e5	3.756e5	1.600e5	6.554e5	3.001e5	9.570e4	6.353e5	1.284e6	2.883e5	1.749e5
PRT	O70435	Proteasome subunit alpha type-3 OS=Mus musculus OX=10090 GN=Psma3 PE=1 SV=3	null	null	Mouse_09-2020	null	[MS,MS:1001208,SEQUEST,]	18.53	15.408	null	null	0.18	2.408e5	26.98	26.98	2.427e5	52.11	52.11	1.587e5	47.12	47.12	1.161e5	1.082e5	4.846e4	1.313e5	7.487e4	2.398e5	8.952e4	1.250e5	9.547e4	7.612e4	3.106e4	9.567e4	1.020e5	1.045e5	6.225e4	9.409e4	7.005e4	9.659e4
PRT	Q920E5	Farnesyl pyrophosphate synthase OS=Mus musculus OX=10090 GN=Fdps PE=1 SV=1	null	null	Mouse_09-2020	null	[MS,MS:1001208,SEQUEST,]	21.04	26.819	null	null	0.18	2.731e5	28.26	28.26	1.807e5	33.25	33.25	2.131e5	19.86	19.86	1.317e5	1.334e5	5.407e4	2.458e5	1.000e5	1.869e5	5.730e4	9.223e4	4.600e4	5.221e4	4.659e4	1.369e5	9.383e4	8.564e4	7.656e4	1.628e5	1.266e5	1.036e5
PRT	Q9CWS0	N(G),N(G)-dimethylarginine dimethylaminohydrolase 1 OS=Mus musculus OX=10090 GN=Ddah1 PE=1 SV=3	null	null	Mouse_09-2020	null	[MS,MS:1001208,SEQUEST,]	5.16	12.028	null	null	0.17	2.368e5	50.30	50.30	1.109e5	49.43	49.43	1.266e5	33.68	33.68	9.622e4	9.842e4	1.066e5	1.655e5	8.489e4	3.291e5	7.151e4	4.901e4	3.422e4	3.428e4	4.317e4	6.931e4	6.751e4	4.586e4	3.938e4	7.075e4	9.713e4	6.826e4
PRT	P80315	T-complex protein 1 subunit delta OS=Mus musculus OX=10090 GN=Cct4 PE=1 SV=3	null	null	Mouse_09-2020	null	[MS,MS:1001208,SEQUEST,]	12.68	13.542	null	null	0.16	1.273e5	35.90	35.90	1.392e5	56.40	56.40	1.485e5	57.65	57.65	4.363e4	7.618e4	2.762e4	1.234e5	7.231e4	7.210e4	1.048e4	1.596e4	3.626e4	7.592e4	9.739e4	1.029e5	1.937e4	3.551e4	7.750e4	7.648e4	1.649e5	1.427e5
PRT	Q925I1	ATPase family AAA domain-containing protein 3 OS=Mus musculus OX=10090 GN=Atad3 PE=1 SV=1	null	null	Mouse_09-2020	null	[MS,MS:1001208,SEQUEST,]	15.75	16.789	null	null	0.09	1.718e5	26.83	26.83	1.485e5	44.50	44.50	1.758e5	25.89	25.89	7.125e4	7.624e4	4.094e4	1.124e5	1.406e5	1.035e5	1.930e4	4.258e4	3.073e4	1.093e5	8.324e4	1.487e5	2.981e4	5.365e4	5.381e4	1.688e5	1.054e5	1.125e5
PRT	Q8R081	Heterogeneous nuclear ribonucleoprotein L OS=Mus musculus OX=10090 GN=Hnrnpl PE=1 SV=2	null	null	Mouse_09-2020	null	[MS,MS:1001208,SEQUEST,]	12.77	15.913	null	null	0.13	1.061e5	32.91	32.91	1.062e5	42.40	42.40	1.125e5	15.35	15.35	4.233e4	4.209e4	2.047e4	9.015e4	3.243e4	1.567e5	2.889e4	6.317e4	4.034e4	4.512e4	2.214e4	5.399e4	4.689e4	4.638e4	4.305e4	8.858e4	5.652e4	7.016e4
PRT	Q61635	GTP-binding protein OS=Mus musculus OX=10090 GN=Ifi47 PE=1 SV=1	null	null	Mouse_09-2020	null	[MS,MS:1001208,SEQUEST,]	15.62	18.450	null	null	0.13	2.162e5	32.02	32.02	3.496e4	74.09	74.09	2.260e4	83.08	83.08	1.362e5	7.826e4	4.567e4	1.234e5	6.921e4	2.845e5	9.180e3	3.726e4	3.140e4	1.540e4	9.955e3	1.862e4	2.062e4	2.723e4	4.817e3	2.069e4	7.018e3	1.320e4
PRT	Q9QZD9	Eukaryotic translation initiation factor 3 subunit I OS=Mus musculus OX=10090 GN=Eif3i PE=1 SV=1	null	null	Mouse_09-2020	null	[MS,MS:1001208,SEQUEST,]	15.23	18.169	null	null	0.13	6.435e4	33.16	33.16	9.429e4	54.82	54.82	6.794e4	41.08	41.08	3.257e4	1.011e4	1.214e4	6.289e4	4.320e4	4.904e4	1.984e4	2.541e4	1.339e4	6.536e4	9.793e4	8.565e4	2.552e4	1.980e4	2.227e4	3.183e4	6.587e4	6.271e4
PRT	Q9CY58	Plasminogen activator inhibitor 1 RNA-binding protein OS=Mus musculus OX=10090 GN=Serbp1 PE=1 SV=2	null	null	Mouse_09-2020	null	[MS,MS:1001208,SEQUEST,]	12.44	19.545	null	null	0.16	7.948e4	40.67	40.67	9.199e4	12.79	12.79	8.822e4	31.80	31.80	4.145e4	2.796e4	1.455e4	6.602e4	2.641e4	1.472e5	1.963e4	2.832e4	2.695e4	4.068e4	4.617e4	6.101e4	1.053e4	3.151e4	3.178e4	7.324e4	5.436e4	5.684e4
PRT	Q9WU79	Proline dehydrogenase 1, mitochondrial OS=Mus musculus OX=10090 GN=Prodh PE=1 SV=2	null	null	Mouse_09-2020	null	[MS,MS:1001208,SEQUEST,]	17.42	27.002	null	null	0.10	8.173e4	35.15	35.15	8.789e4	43.83	43.83	5.699e4	54.32	54.32	4.781e4	2.390e4	1.185e4	8.251e4	4.154e4	1.372e5	1.218e4	3.911e4	3.085e4	3.506e4	1.345e4	6.463e4	1.881e4	3.940e4	1.782e4	1.321e5	2.999e4	3.620e4
PRT	Q3U0V1	Far upstream element-binding protein 2 OS=Mus musculus OX=10090 GN=Khsrp PE=1 SV=2	null	null	Mouse_09-2020	null	[MS,MS:1001208,SEQUEST,]	12.44	16.359	null	null	0.10	8.797e4	12.06	12.06	7.037e4	14.51	14.51	5.969e4	21.25	21.25	3.772e4	3.133e4	1.952e4	5.534e4	5.916e4	9.490e4	1.605e4	2.461e4	1.960e4	3.819e4	3.164e4	5.130e4	1.734e4	2.080e4	2.342e4	5.195e4	2.887e4	5.351e4
PRT	O55143	Sarcoplasmic/endoplasmic reticulum calcium ATPase 2 OS=Mus musculus OX=10090 GN=Atp2a2 PE=1 SV=2	null	null	Mouse_09-2020	null	[MS,MS:1001208,SEQUEST,]	8.50	16.261	null	null	0.04	9.989e4	45.57	45.57	1.179e5	33.88	33.88	1.086e5	24.94	24.94	5.217e4	2.157e4	1.032e4	6.940e4	1.088e5	1.235e5	2.206e4	3.669e4	2.904e4	5.587e4	9.307e4	1.057e5	3.414e4	3.514e4	4.185e4	5.188e4	7.583e4	7.267e4
PRT	Q8CGK3	Lon protease homolog, mitochondrial OS=Mus musculus OX=10090 GN=Lonp1 PE=1 SV=2	null	null	Mouse_09-2020	null	[MS,MS:1001208,SEQUEST,]	10.14	9.581	null	null	0.07	1.556e5	51.29	51.29	1.162e5	65.47	65.47	1.335e5	55.94	55.94	7.956e4	8.866e4	2.907e4	3.769e4	4.083e4	2.135e5	3.864e4	8.709e4	5.649e4	2.836e4	1.034e4	6.676e4	7.345e4	9.715e4	3.388e4	6.282e4	8.588e4	6.938e4
PRT	P68134	Actin, alpha skeletal muscle OS=Mus musculus OX=10090 GN=Acta1 PE=1 SV=1	null	null	Mouse_09-2020	null	[MS,MS:1001208,SEQUEST,]	829.46	201.360	null	null	0.35	7.920e5	42.29	42.29	1.110e6	17.24	17.24	1.047e6	16.50	16.50	3.424e5	3.379e5	7.047e4	8.954e5	4.145e5	1.349e6	2.371e5	3.912e5	3.774e5	4.715e5	5.061e5	6.102e5	4.279e5	3.107e5	3.456e5	7.517e5	6.799e5	6.889e5
PRT	P99024	Tubulin beta-5 chain OS=Mus musculus OX=10090 GN=Tubb5 PE=1 SV=1	null	null	Mouse_09-2020	null	[MS,MS:1001208,SEQUEST,]	655.92	128.906	null	null	0.41	3.200e5	23.74	23.74	2.755e5	19.66	19.66	3.264e5	40.92	40.92	1.623e5	1.317e5	4.445e4	2.955e5	1.876e5	2.097e5	4.722e4	8.804e4	8.402e4	1.088e5	1.344e5	2.184e5	7.509e4	1.632e5	7.132e4	2.879e5	1.769e5	3.183e5
PRT	Q7TMM9	Tubulin beta-2A chain OS=Mus musculus OX=10090 GN=Tubb2a PE=1 SV=1	null	null	Mouse_09-2020	null	[MS,MS:1001208,SEQUEST,]	583.99	119.078	null	null	0.38	5.416e5	11.56	11.56	5.668e5	22.81	22.81	4.943e5	17.73	17.73	2.506e5	2.159e5	8.669e4	4.308e5	3.498e5	4.521e5	9.251e4	1.760e5	1.975e5	2.476e5	2.501e5	4.130e5	1.514e5	1.857e5	1.747e5	3.827e5	2.987e5	4.039e5
PRT	K9J7B2	UDP-glucuronosyltransferase OS=Mus musculus OX=10090 GN=Ugt1a6b PE=1 SV=1	null	null	Mouse_09-2020	null	[MS,MS:1001208,SEQUEST,]	272.97	106.642	null	null	0.20	1.813e5	45.39	45.39	1.927e5	52.97	52.97	1.986e5	56.17	56.17	9.656e4	6.256e4	3.252e4	2.035e5	4.967e4	3.446e5	5.944e4	2.584e4	9.076e4	1.090e5	3.780e4	1.194e5	1.155e4	6.868e4	7.345e4	2.276e5	1.147e5	3.958e4
PRT	Q8VCU1	Carboxylesterase 3B OS=Mus musculus OX=10090 GN=Ces3b PE=1 SV=2	null	null	Mouse_09-2020	null	[MS,MS:1001208,SEQUEST,]	221.17	73.504	null	null	0.15	5.922e5	18.46	18.46	5.021e5	33.77	33.77	5.345e5	33.71	33.71	2.843e5	2.274e5	1.216e5	2.852e5	2.885e5	6.306e5	1.552e5	2.197e5	1.841e5	1.814e5	2.039e5	1.475e5	2.192e5	2.885e5	2.028e5	4.013e5	3.009e5	2.084e5
PRT	Q91X77	Cytochrome P450 2C50 OS=Mus musculus OX=10090 GN=Cyp2c50 PE=1 SV=2	null	null	Mouse_09-2020	null	[MS,MS:1001208,SEQUEST,]	291.15	85.522	null	null	0.24	3.895e6	11.95	11.95	5.154e6	48.86	48.86	4.541e6	26.88	26.88	2.007e6	1.640e6	6.759e5	2.743e6	2.196e6	4.565e6	2.126e6	2.828e6	1.882e6	1.575e6	7.411e5	2.721e6	2.168e6	1.470e6	1.750e6	5.099e6	1.903e6	1.937e6
PRT	Q80X81	Acetyl-Coenzyme A acetyltransferase 3 OS=Mus musculus OX=10090 GN=Acat3 PE=1 SV=1	null	null	Mouse_09-2020	null	[MS,MS:1001208,SEQUEST,]	201.94	83.385	null	null	0.42	1.251e6	30.26	30.26	1.240e6	43.22	43.22	1.317e6	31.32	31.32	4.814e5	4.601e5	2.083e5	1.258e6	1.295e6	1.307e6	1.745e5	3.074e5	2.797e5	6.414e5	9.857e5	1.111e6	3.010e5	3.754e5	4.842e5	1.224e6	9.200e5	1.316e6
PRT	D3YX76	Glutathione S-transferase OS=Mus musculus OX=10090 GN=Gstm2 PE=1 SV=1	null	null	Mouse_09-2020	null	[MS,MS:1001208,SEQUEST,]	310.28	99.244	null	null	0.37	3.500e5	39.09	39.09	4.252e5	25.91	25.91	3.515e5	25.29	25.29	1.346e5	1.572e5	6.043e4	3.050e5	3.539e5	1.646e5	7.050e4	1.511e5	1.075e5	2.506e5	1.924e5	3.353e5	1.276e5	6.262e4	1.755e5	2.743e5	1.815e5	2.431e5
PRT	Q6XVG2	Cytochrome P450 2C54 OS=Mus musculus OX=10090 GN=Cyp2c54 PE=1 SV=1	null	null	Mouse_09-2020	null	[MS,MS:1001208,SEQUEST,]	169.09	66.312	null	null	0.22	3.846e5	23.82	23.82	3.340e5	51.86	51.86	3.551e5	25.94	25.94	2.147e5	1.417e5	7.979e4	1.972e5	1.505e5	4.166e5	1.224e5	1.720e5	1.814e5	9.163e4	7.249e4	1.742e5	1.210e5	1.534e5	9.196e4	4.097e5	1.646e5	2.183e5
PRT	Q00898	Alpha-1-antitrypsin 1-5 OS=Mus musculus OX=10090 GN=Serpina1e PE=1 SV=1	null	null	Mouse_09-2020	null	[MS,MS:1001208,SEQUEST,]	138.30	58.204	null	null	0.19	5.194e5	42.92	42.92	6.473e5	40.19	40.19	6.283e5	26.44	26.44	5.576e5	1.840e5	1.121e5	3.364e5	2.913e5	7.578e5	2.398e5	3.806e5	2.089e5	1.821e5	1.729e5	3.867e5	2.812e5	2.760e5	2.116e5	6.280e5	2.354e5	3.362e5
PRT	P68369	Tubulin alpha-1A chain OS=Mus musculus OX=10090 GN=Tuba1a PE=1 SV=1	null	null	Mouse_09-2020	null	[MS,MS:1001208,SEQUEST,]	222.68	76.878	null	null	0.26	6.775e5	35.87	35.87	6.442e5	30.45	30.45	5.456e5	27.96	27.96	2.826e5	3.095e5	9.389e4	5.892e5	3.082e5	1.158e6	1.905e5	2.486e5	2.051e5	1.534e5	1.609e5	4.164e5	1.983e5	2.830e5	2.136e5	4.760e5	2.307e5	2.964e5
PRT	A0A0A0MQA5	Tubulin alpha chain (Fragment) OS=Mus musculus OX=10090 GN=Tuba4a PE=1 SV=1	null	null	Mouse_09-2020	null	[MS,MS:1001208,SEQUEST,]	186.47	69.332	null	null	0.25	1.902e6	22.94	22.94	1.750e6	30.41	30.41	1.806e6	28.51	28.51	1.141e6	8.394e5	3.296e5	1.239e6	9.332e5	2.618e6	4.676e5	6.579e5	5.855e5	6.285e5	3.214e5	1.252e6	7.302e5	8.257e5	4.822e5	1.705e6	9.145e5	7.946e5
PRT	Q91WG0	Acylcarnitine hydrolase OS=Mus musculus OX=10090 GN=Ces2c PE=1 SV=1	null	null	Mouse_09-2020	null	[MS,MS:1001208,SEQUEST,]	56.68	27.643	null	null	0.15	9.472e4	74.66	74.66	8.786e4	77.69	77.69	4.147e4	102.78	102.78	4.771e4	3.469e4	9.944e3	1.811e5	9.482e3	1.925e5	5.984e4	5.003e4	null	1.367e4	1.394e4	6.116e4	7.398e4	5.300e4	4.883e3	3.627e4	1.048e4	null
PRT	Q8VCX1	Aldo-keto reductase family 1 member D1 OS=Mus musculus OX=10090 GN=Akr1d1 PE=1 SV=1	null	null	Mouse_09-2020	null	[MS,MS:1001208,SEQUEST,]	76.80	22.737	null	null	0.23	1.293e5	30.20	30.20	1.282e5	31.07	31.07	1.449e5	40.56	40.56	3.512e4	4.724e4	1.305e4	1.036e5	8.424e4	1.400e5	1.806e4	3.143e4	3.980e4	4.879e4	6.493e4	1.150e5	4.417e4	2.670e4	6.366e4	9.795e4	1.379e5	1.333e5
PRT	P23953	Carboxylesterase 1C OS=Mus musculus OX=10090 GN=Ces1c PE=1 SV=4	null	null	Mouse_09-2020	null	[MS,MS:1001208,SEQUEST,]	43.13	29.125	null	null	0.11	1.086e5	45.12	45.12	2.372e5	58.21	58.21	2.092e5	39.77	39.77	9.744e4	4.293e4	2.018e4	4.339e4	6.543e4	1.992e5	8.758e4	1.681e5	1.024e5	7.428e4	3.537e4	1.033e5	1.206e5	7.626e4	1.339e5	1.602e5	7.980e4	8.998e4
PRT	G3X9Y6	Aldo-keto reductase family 1, member C19 OS=Mus musculus OX=10090 GN=Akr1c19 PE=1 SV=1	null	null	Mouse_09-2020	null	[MS,MS:1001208,SEQUEST,]	136.77	23.873	null	null	0.15	1.906e6	17.95	17.95	2.094e6	28.27	28.27	1.678e6	12.96	12.96	8.876e5	9.806e5	4.279e5	1.485e6	9.995e5	1.642e6	5.187e5	9.173e5	6.425e5	9.969e5	5.695e5	9.701e5	6.407e5	3.979e5	6.573e5	1.391e6	9.543e5	1.023e6
PRT	P24472	Glutathione S-transferase A4 OS=Mus musculus OX=10090 GN=Gsta4 PE=1 SV=3	null	null	Mouse_09-2020	null	[MS,MS:1001208,SEQUEST,]	45.50	27.701	null	null	0.13	2.779e5	23.15	23.15	5.656e5	25.01	25.01	3.458e5	31.89	31.89	1.892e5	9.803e4	7.057e4	1.569e5	1.752e5	2.731e5	1.988e5	2.384e5	1.670e5	2.236e5	1.725e5	2.922e5	1.802e5	1.059e5	1.056e5	2.450e5	3.035e5	2.206e5
PRT	Q9JKY7	Cytochrome P450 CYP2D22 OS=Mus musculus OX=10090 GN=Cyp2d22 PE=1 SV=1	null	null	Mouse_09-2020	null	[MS,MS:1001208,SEQUEST,]	158.89	32.744	null	null	0.10	5.560e4	58.20	58.20	8.703e4	30.28	30.28	4.119e4	63.38	63.38	3.386e4	1.963e4	6.438e3	4.576e4	2.760e4	1.414e5	2.003e4	3.187e4	2.315e4	3.973e4	1.585e4	7.085e4	1.033e4	2.931e4	1.878e4	1.009e5	1.497e4	2.158e4
PRT	Q5XJY5	Coatomer subunit delta OS=Mus musculus OX=10090 GN=Arcn1 PE=1 SV=2	null	null	Mouse_09-2020	null	[MS,MS:1001208,SEQUEST,]	37.55	18.690	null	null	0.07	9.049e4	29.51	29.51	9.950e4	56.20	56.20	7.865e4	48.58	48.58	3.175e4	3.903e4	1.394e4	6.914e4	8.847e4	8.952e4	9.759e3	2.283e4	2.395e4	5.840e4	9.472e4	7.968e4	2.017e4	1.819e4	4.104e4	4.124e4	8.701e4	7.388e4
PRT	Q9D1G1	Ras-related protein Rab-1B OS=Mus musculus OX=10090 GN=Rab1b PE=1 SV=1	null	null	Mouse_09-2020	null	[MS,MS:1001208,SEQUEST,]	21.48	19.298	null	null	0.21	1.874e5	16.47	16.47	2.078e5	14.02	14.02	1.570e5	19.18	19.18	8.914e4	5.559e4	3.861e4	1.176e5	1.421e5	1.892e5	5.048e4	7.201e4	5.841e4	7.562e4	1.195e5	1.476e5	4.721e4	6.518e4	5.303e4	1.155e5	1.025e5	1.094e5
PRT	A2A974	Cytochrome P450 4A12B OS=Mus musculus OX=10090 GN=Cyp4a12b PE=1 SV=1	null	null	Mouse_09-2020	null	[MS,MS:1001208,SEQUEST,]	25.10	14.080	null	null	0.08	5.796e5	30.42	30.42	4.998e5	38.82	38.82	4.260e5	30.06	30.06	2.934e5	2.134e5	1.204e5	2.992e5	2.377e5	8.545e5	1.953e5	1.850e5	1.373e5	2.123e5	7.106e4	2.897e5	2.259e5	2.079e5	1.435e5	4.319e5	1.936e5	2.201e5
PRT	G3UX26	Outer mitochondrial membrane protein porin 2 OS=Mus musculus OX=10090 GN=Vdac2 PE=1 SV=1	null	null	Mouse_09-2020	null	[MS,MS:1001208,SEQUEST,]	222.16	20.057	null	null	0.14	1.273e6	8.08	8.08	1.653e6	24.08	24.08	1.365e6	15.27	15.27	6.152e5	4.860e5	2.620e5	8.197e5	8.252e5	1.145e6	3.211e5	5.785e5	3.693e5	7.065e5	1.059e6	1.157e6	4.881e5	3.755e5	5.105e5	9.587e5	8.806e5	9.600e5
PRT	P63325	40S ribosomal protein S10 OS=Mus musculus OX=10090 GN=Rps10 PE=1 SV=1	null	null	Mouse_09-2020	null	[MS,MS:1001208,SEQUEST,]	65.53	24.763	null	null	0.35	7.244e5	25.21	25.21	4.420e5	35.20	35.20	5.791e5	12.82	12.82	3.470e5	2.789e5	1.717e5	4.078e5	4.882e5	4.049e5	7.017e4	1.276e5	1.271e5	1.794e5	2.981e5	4.770e5	2.089e5	1.866e5	1.970e5	3.789e5	3.364e5	3.510e5
PRT	P03930	ATP synthase protein 8 OS=Mus musculus OX=10090 GN=Mtatp8 PE=1 SV=1	null	null	Mouse_09-2020	null	[MS,MS:1001208,SEQUEST,]	159.52	12.420	null	null	0.40	4.935e6	19.74	19.74	5.683e6	37.42	37.42	5.745e6	17.34	17.34	2.428e6	1.823e6	1.202e6	3.639e6	4.555e6	4.598e6	9.253e5	1.325e6	1.364e6	2.763e6	4.108e6	5.053e6	1.836e6	1.726e6	2.386e6	4.389e6	4.143e6	4.409e6
PRT	Q7TMF3	NADH dehydrogenase [ubiquinone] 1 alpha subcomplex subunit 12 OS=Mus musculus OX=10090 GN=Ndufa12 PE=1 SV=2	null	null	Mouse_09-2020	null	[MS,MS:1001208,SEQUEST,]	165.59	25.257	null	null	0.21	4.721e5	23.58	23.58	5.805e5	18.70	18.70	5.240e5	24.75	24.75	2.960e5	1.818e5	6.323e4	2.882e5	3.503e5	4.712e5	9.927e4	2.069e5	1.635e5	2.413e5	3.086e5	3.901e5	1.686e5	1.602e5	2.644e5	2.631e5	3.364e5	3.347e5
PRT	Q9DCS2	Methyltransferase-like 26 OS=Mus musculus OX=10090 GN=Mettl26 PE=1 SV=1	null	null	Mouse_09-2020	null	[MS,MS:1001208,SEQUEST,]	115.98	14.387	null	null	0.18	6.943e5	16.69	16.69	1.007e6	13.91	13.91	9.518e5	14.96	14.96	3.081e5	3.551e5	1.548e5	4.715e5	3.802e5	7.510e5	2.469e5	3.824e5	2.748e5	4.870e5	4.673e5	5.364e5	3.139e5	2.818e5	3.863e5	6.249e5	6.039e5	6.524e5
PRT	Q9CXZ1	NADH dehydrogenase [ubiquinone] iron-sulfur protein 4, mitochondrial OS=Mus musculus OX=10090 GN=Ndufs4 PE=1 SV=3	null	null	Mouse_09-2020	null	[MS,MS:1001208,SEQUEST,]	140.97	22.043	null	null	0.17	4.150e5	57.42	57.42	7.842e5	52.23	52.23	4.944e5	49.67	49.67	4.196e4	1.247e5	1.197e5	5.470e5	2.571e5	null	1.952e5	1.297e5	1.464e5	3.645e5	6.803e5	1.014e6	1.627e5	1.000e5	3.150e5	2.370e5	2.816e5	5.954e5
PRT	A0A087WSI8	Acyl-CoA dehydrogenase family member 11 OS=Mus musculus OX=10090 GN=Acad11 PE=1 SV=2	null	null	Mouse_09-2020	null	[MS,MS:1001208,SEQUEST,]	105.76	20.949	null	null	0.07	7.572e5	50.27	50.27	7.198e5	30.24	30.24	6.051e5	57.93	57.93	2.660e5	2.226e5	1.005e5	1.264e6	6.131e5	1.117e6	1.409e5	2.689e5	1.889e5	3.174e5	3.145e5	8.384e5	1.826e5	1.632e5	2.229e5	7.977e5	9.501e5	3.923e5
PRT	Q60692	Proteasome subunit beta type-6 OS=Mus musculus OX=10090 GN=Psmb6 PE=1 SV=3	null	null	Mouse_09-2020	null	[MS,MS:1001208,SEQUEST,]	77.13	13.325	null	null	0.13	4.174e5	20.07	20.07	5.037e5	25.74	25.74	4.406e5	23.30	23.30	2.598e5	1.530e5	8.342e4	3.140e5	2.339e5	6.075e5	1.632e5	1.773e5	1.394e5	2.045e5	1.086e5	3.613e5	1.393e5	1.691e5	9.397e4	3.779e5	2.597e5	2.747e5
PRT	P00405	Cytochrome c oxidase subunit 2 OS=Mus musculus OX=10090 GN=Mtco2 PE=1 SV=1	null	null	Mouse_09-2020	null	[MS,MS:1001208,SEQUEST,]	170.51	28.075	null	null	0.21	6.254e5	41.58	41.58	8.882e5	39.88	39.88	9.038e5	39.87	39.87	3.017e5	4.701e5	1.112e5	9.688e5	3.855e5	5.826e5	1.248e5	2.924e5	2.798e5	5.431e5	2.030e5	6.605e5	4.561e5	4.815e5	2.447e5	1.045e6	3.413e5	4.179e5
PRT	E9Q5L3	Short/branched chain-specific acyl-CoA dehydrogenase, mitochondrial OS=Mus musculus OX=10090 GN=Acadsb PE=1 SV=1	null	null	Mouse_09-2020	null	[MS,MS:1001208,SEQUEST,]	94.05	22.661	null	null	0.09	4.815e5	20.55	20.55	5.892e5	20.42	20.42	4.206e5	36.38	36.38	2.321e5	1.200e5	1.035e5	3.623e5	2.825e5	6.135e5	1.771e5	2.006e5	1.801e5	2.564e5	1.675e5	3.260e5	1.857e5	2.221e5	1.331e5	2.711e5	2.837e5	1.728e5
PRT	P62862	40S ribosomal protein S30 OS=Mus musculus OX=10090 GN=Fau PE=1 SV=1	null	null	Mouse_09-2020	null	[MS,MS:1001208,SEQUEST,]	9.28	8.461	null	null	0.32	1.389e6	46.34	46.34	1.148e6	39.88	39.88	1.272e6	15.60	15.60	6.831e5	5.207e5	5.483e5	6.054e5	1.350e6	1.036e6	1.903e5	3.733e5	2.389e5	5.231e5	9.417e5	1.057e6	4.929e5	3.754e5	4.250e5	8.403e5	7.529e5	8.523e5
PRT	Q9CQR2	40S ribosomal protein S21 OS=Mus musculus OX=10090 GN=Rps21 PE=1 SV=1	null	null	Mouse_09-2020	null	[MS,MS:1001208,SEQUEST,]	27.14	11.914	null	null	0.53	4.096e5	20.42	20.42	3.162e5	36.39	36.39	3.350e5	28.58	28.58	2.358e5	1.936e5	7.677e4	2.508e5	2.693e5	3.004e5	4.636e4	6.237e4	8.150e4	1.776e5	1.865e5	2.365e5	1.115e5	1.101e5	1.129e5	2.191e5	2.901e5	2.699e5
PRT	P84104	Serine/arginine-rich splicing factor 3 OS=Mus musculus OX=10090 GN=Srsf3 PE=1 SV=1	null	null	Mouse_09-2020	null	[MS,MS:1001208,SEQUEST,]	48.96	11.154	null	null	0.16	5.386e5	8.85	8.85	8.671e5	17.62	17.62	6.821e5	6.19	6.19	2.670e5	2.065e5	1.074e5	3.918e5	3.928e5	4.919e5	1.739e5	3.660e5	2.051e5	3.668e5	4.498e5	6.013e5	2.461e5	2.378e5	2.675e5	5.939e5	3.510e5	3.888e5
PRT	Q9CQX2	Cytochrome b5 type B OS=Mus musculus OX=10090 GN=Cyb5b PE=1 SV=1	null	null	Mouse_09-2020	null	[MS,MS:1001208,SEQUEST,]	115.41	30.062	null	null	0.43	4.490e5	33.10	33.10	4.762e5	32.29	32.29	5.298e5	30.85	30.85	1.790e5	2.709e5	9.057e4	5.051e5	1.849e5	4.429e5	1.894e5	2.747e5	1.238e5	1.561e5	2.320e5	2.609e5	2.547e5	2.159e5	1.818e5	5.273e5	2.408e5	1.825e5
PRT	Q8BFU2	Histone H2A type 3 OS=Mus musculus OX=10090 GN=H2aw PE=1 SV=3	null	null	Mouse_09-2020	null	[MS,MS:1001208,SEQUEST,]	98.89	28.709	null	null	0.29	3.926e5	25.95	25.95	3.411e5	55.83	55.83	4.331e5	64.55	64.55	1.944e5	8.959e4	7.571e4	2.442e5	2.884e5	5.139e5	2.362e4	1.057e5	6.894e4	2.772e5	2.508e5	2.696e5	4.447e4	2.255e5	6.032e4	2.779e5	3.228e5	4.989e5
PRT	P46656	Adrenodoxin, mitochondrial OS=Mus musculus OX=10090 GN=Fdx1 PE=1 SV=1	null	null	Mouse_09-2020	null	[MS,MS:1001208,SEQUEST,]	21.04	17.629	null	null	0.27	2.282e5	30.21	30.21	1.240e5	37.59	37.59	2.138e5	21.50	21.50	1.032e5	1.169e5	4.921e4	1.622e5	1.499e5	1.021e5	2.503e4	3.839e4	6.428e4	5.033e4	5.888e4	1.342e5	5.323e4	9.593e4	8.431e4	1.804e5	1.158e5	1.481e5
PRT	O55137	Acyl-coenzyme A thioesterase 1 OS=Mus musculus OX=10090 GN=Acot1 PE=1 SV=1	null	null	Mouse_09-2020	null	[MS,MS:1001208,SEQUEST,]	39.15	10.278	null	null	0.08	6.759e5	12.74	12.74	4.668e5	34.52	34.52	5.424e5	45.15	45.15	2.634e5	2.406e5	1.452e5	4.533e5	4.680e5	7.301e5	1.299e5	1.577e5	1.440e5	3.856e5	2.105e5	2.950e5	1.476e5	7.396e4	1.674e5	6.290e5	5.219e5	4.179e5
PRT	Q9WUU7	Cathepsin Z OS=Mus musculus OX=10090 GN=Ctsz PE=1 SV=1	null	null	Mouse_09-2020	null	[MS,MS:1001208,SEQUEST,]	83.09	21.424	null	null	0.10	5.001e5	20.50	20.50	5.568e5	36.10	36.10	4.622e5	27.42	27.42	1.815e5	1.342e5	1.112e5	4.473e5	3.261e5	4.751e5	1.180e5	1.644e5	1.217e5	3.434e5	4.482e5	4.618e5	1.525e5	1.231e5	3.047e5	3.897e5	2.948e5	2.932e5
PRT	Q6ZWV3	60S ribosomal protein L10 OS=Mus musculus OX=10090 GN=Rpl10 PE=1 SV=3	null	null	Mouse_09-2020	null	[MS,MS:1001208,SEQUEST,]	63.18	18.269	null	null	0.18	8.261e5	27.46	27.46	7.221e5	24.94	24.94	6.808e5	26.17	26.17	4.493e5	3.261e5	1.968e5	3.699e5	4.981e5	5.265e5	1.211e5	2.236e5	1.699e5	3.653e5	3.751e5	6.220e5	3.396e5	2.318e5	2.221e5	4.233e5	4.581e5	3.905e5
PRT	Q9CR68	Cytochrome b-c1 complex subunit Rieske, mitochondrial OS=Mus musculus OX=10090 GN=Uqcrfs1 PE=1 SV=1	null	null	Mouse_09-2020	null	[MS,MS:1001208,SEQUEST,]	53.27	27.503	null	null	0.23	7.493e5	15.34	15.34	7.270e5	30.12	30.12	7.789e5	17.29	17.29	3.541e5	2.538e5	1.514e5	5.117e5	6.110e5	8.093e5	1.556e5	2.354e5	1.878e5	3.490e5	5.699e5	5.425e5	2.439e5	2.291e5	3.222e5	6.431e5	4.519e5	6.637e5
PRT	P61458	Pterin-4-alpha-carbinolamine dehydratase OS=Mus musculus OX=10090 GN=Pcbd1 PE=1 SV=2	null	null	Mouse_09-2020	null	[MS,MS:1001208,SEQUEST,]	89.96	26.541	null	null	0.40	7.106e5	22.28	22.28	7.252e5	31.34	31.34	6.168e5	28.81	28.81	3.486e5	2.842e5	1.383e5	4.937e5	3.476e5	1.045e6	2.010e5	3.417e5	2.467e5	3.027e5	1.542e5	4.315e5	3.190e5	2.986e5	1.983e5	5.571e5	2.781e5	3.652e5
PRT	P97364	Selenide, water dikinase 2 OS=Mus musculus OX=10090 GN=Sephs2 PE=1 SV=3	null	null	Mouse_09-2020	null	[MS,MS:1001208,SEQUEST,]	74.10	25.126	null	null	0.11	2.179e5	105.64	105.64	5.312e5	48.43	48.43	4.649e5	64.69	64.69	2.111e4	9.281e4	1.438e4	6.921e5	2.162e5	1.965e5	3.503e4	2.713e5	1.781e5	3.084e5	1.661e5	3.054e5	1.372e5	5.616e3	2.848e5	5.328e5	2.952e5	1.175e5
PRT	P26150	3 beta-hydroxysteroid dehydrogenase/Delta 5-->4-isomerase type 3 OS=Mus musculus OX=10090 GN=Hsd3b3 PE=1 SV=3	null	null	Mouse_09-2020	null	[MS,MS:1001208,SEQUEST,]	62.01	18.042	null	null	0.11	3.759e5	49.65	49.65	4.248e5	24.92	24.92	4.801e5	30.02	30.02	1.540e5	1.063e5	5.464e4	6.462e5	3.112e5	4.403e5	7.868e4	1.509e5	1.155e5	2.355e5	2.744e5	2.928e5	1.049e5	1.096e5	2.727e5	4.111e5	3.045e5	2.999e5
PRT	P54728	UV excision repair protein RAD23 homolog B OS=Mus musculus OX=10090 GN=Rad23b PE=1 SV=2	null	null	Mouse_09-2020	null	[MS,MS:1001208,SEQUEST,]	34.62	10.355	null	null	0.09	2.660e5	12.76	12.76	3.380e5	25.29	25.29	2.234e5	21.62	21.62	1.075e5	1.049e5	4.472e4	2.119e5	1.918e5	2.591e5	1.289e5	1.013e5	1.106e5	1.239e5	1.776e5	1.637e5	6.490e4	8.291e4	8.412e4	2.027e5	1.628e5	9.880e4
PRT	F6YTG0	Enoyl-CoA hydratase domain-containing protein 2, mitochondrial (Fragment) OS=Mus musculus OX=10090 GN=Echdc2 PE=1 SV=1	null	null	Mouse_09-2020	null	[MS,MS:1001208,SEQUEST,]	58.52	20.320	null	null	0.28	2.529e5	15.80	15.80	2.023e5	36.01	36.01	1.924e5	43.12	43.12	1.154e5	8.579e4	4.182e4	2.084e5	1.649e5	3.214e5	4.002e4	5.938e4	6.709e4	1.158e5	1.553e5	1.021e5	3.268e4	6.166e4	7.491e4	1.384e5	1.882e5	1.837e5
PRT	Q9JM62	Receptor expression-enhancing protein 6 OS=Mus musculus OX=10090 GN=Reep6 PE=1 SV=1	null	null	Mouse_09-2020	null	[MS,MS:1001208,SEQUEST,]	47.83	21.692	null	null	0.19	1.017e6	12.32	12.32	8.684e5	13.12	13.12	9.790e5	17.27	17.27	4.896e5	3.893e5	1.756e5	6.557e5	6.328e5	1.209e6	2.008e5	3.088e5	2.378e5	3.857e5	3.420e5	7.219e5	3.058e5	3.742e5	2.784e5	7.873e5	5.960e5	6.511e5
PRT	P16332	Methylmalonyl-CoA mutase, mitochondrial OS=Mus musculus OX=10090 GN=Mmut PE=1 SV=2	null	null	Mouse_09-2020	null	[MS,MS:1001208,SEQUEST,]	62.10	17.842	null	null	0.07	2.638e5	65.99	65.99	5.863e5	57.95	57.95	4.187e5	41.23	41.23	6.745e4	1.393e5	9.823e3	4.323e5	1.604e5	2.687e5	7.743e4	3.863e5	1.761e5	2.278e5	9.032e4	6.679e5	1.429e5	7.427e4	1.983e5	6.765e5	2.299e5	2.052e5
PRT	Q99J99	3-mercaptopyruvate sulfurtransferase OS=Mus musculus OX=10090 GN=Mpst PE=1 SV=4	null	null	Mouse_09-2020	null	[MS,MS:1001208,SEQUEST,]	40.59	18.894	null	null	0.14	3.169e5	12.28	12.28	3.469e5	21.10	21.10	2.872e5	21.47	21.47	1.492e5	1.024e5	6.427e4	2.681e5	1.714e5	3.599e5	1.003e5	1.158e5	8.145e4	1.859e5	1.117e5	2.854e5	6.350e4	9.713e4	1.158e5	3.121e5	1.291e5	1.702e5
PRT	Q91WS0	CDGSH iron-sulfur domain-containing protein 1 OS=Mus musculus OX=10090 GN=Cisd1 PE=1 SV=1	null	null	Mouse_09-2020	null	[MS,MS:1001208,SEQUEST,]	54.38	19.049	null	null	0.26	8.742e5	12.32	12.32	6.030e5	37.70	37.70	6.688e5	34.91	34.91	4.223e5	3.338e5	1.445e5	6.125e5	6.107e5	1.018e6	1.523e5	3.109e5	1.815e5	1.837e5	3.541e5	1.877e5	2.292e5	2.135e5	2.231e5	5.449e5	5.620e5	7.801e5
PRT	O35386	Phytanoyl-CoA dioxygenase, peroxisomal OS=Mus musculus OX=10090 GN=Phyh PE=1 SV=1	null	null	Mouse_09-2020	null	[MS,MS:1001208,SEQUEST,]	43.74	14.279	null	null	0.11	2.014e5	10.70	10.70	2.537e5	27.87	27.87	2.006e5	15.69	15.69	1.092e5	6.564e4	3.573e4	1.631e5	1.240e5	2.027e5	6.990e4	8.095e4	7.001e4	1.690e5	8.360e4	2.194e5	7.323e4	5.997e4	1.008e5	1.723e5	1.116e5	9.893e4
PRT	A0A1W2P7Z3	Ubiquitin-conjugating enzyme E2 N OS=Mus musculus OX=10090 GN=Ube2n PE=1 SV=1	null	null	Mouse_09-2020	null	[MS,MS:1001208,SEQUEST,]	44.35	17.873	null	null	0.62	3.345e5	43.99	43.99	4.270e5	31.29	31.29	4.749e5	24.42	24.42	1.322e5	1.562e5	4.562e4	4.942e5	2.632e5	2.320e5	4.439e4	1.208e5	1.165e5	2.035e5	1.982e5	3.315e5	1.040e5	1.518e5	2.526e5	3.483e5	2.652e5	2.902e5
PRT	Q922Q1	Mitochondrial amidoxime reducing component 2 OS=Mus musculus OX=10090 GN=Mtarc2 PE=1 SV=1	null	null	Mouse_09-2020	null	[MS,MS:1001208,SEQUEST,]	28.85	15.606	null	null	0.11	6.064e5	35.30	35.30	4.374e5	40.43	40.43	4.416e5	44.60	44.60	3.484e5	2.356e5	8.525e4	4.534e5	1.410e5	7.424e5	2.181e5	2.047e5	1.231e5	1.410e5	1.176e5	2.996e5	1.557e5	1.679e5	5.342e4	4.791e5	2.348e5	1.267e5
PRT	P97855	Ras GTPase-activating protein-binding protein 1 OS=Mus musculus OX=10090 GN=G3bp1 PE=1 SV=1	null	null	Mouse_09-2020	null	[MS,MS:1001208,SEQUEST,]	40.21	18.728	null	null	0.14	6.136e4	28.67	28.67	8.715e4	83.15	83.15	8.703e4	36.74	36.74	2.335e4	2.102e4	1.370e4	5.239e4	5.710e4	4.261e4	9.675e3	1.316e4	2.291e4	8.738e4	1.341e5	6.392e4	1.670e4	2.343e4	4.112e4	3.835e4	6.008e4	6.315e4
PRT	Q9Z2Z6	Mitochondrial carnitine/acylcarnitine carrier protein OS=Mus musculus OX=10090 GN=Slc25a20 PE=1 SV=1	null	null	Mouse_09-2020	null	[MS,MS:1001208,SEQUEST,]	57.29	20.284	null	null	0.09	5.177e5	62.48	62.48	7.656e5	62.20	62.20	5.841e5	73.61	73.61	4.413e5	2.321e5	8.826e4	2.729e5	1.942e5	1.412e6	2.483e5	6.002e5	3.017e5	2.727e5	5.547e4	4.511e5	3.214e5	2.579e5	5.691e4	1.149e6	2.310e5	1.033e5
PRT	P50171	Estradiol 17-beta-dehydrogenase 8 OS=Mus musculus OX=10090 GN=Hsd17b8 PE=1 SV=2	null	null	Mouse_09-2020	null	[MS,MS:1001208,SEQUEST,]	22.91	13.108	null	null	0.15	1.037e6	32.92	32.92	7.293e5	27.82	27.82	9.660e5	13.56	13.56	5.054e5	3.726e5	2.576e5	7.724e5	6.060e5	2.003e6	2.089e5	2.930e5	2.694e5	2.837e5	1.714e5	4.866e5	3.232e5	3.160e5	2.747e5	9.323e5	5.472e5	5.459e5
PRT	Q9DC50	Peroxisomal carnitine O-octanoyltransferase OS=Mus musculus OX=10090 GN=Crot PE=1 SV=1	null	null	Mouse_09-2020	null	[MS,MS:1001208,SEQUEST,]	24.40	16.641	null	null	0.07	2.689e5	31.84	31.84	2.307e5	22.04	22.04	2.365e5	31.13	31.13	1.777e5	1.041e5	5.048e4	2.017e5	9.580e4	4.131e5	5.979e4	8.591e4	7.662e4	1.121e5	7.740e4	1.117e5	8.474e4	1.020e5	5.356e4	1.392e5	1.237e5	1.778e5
PRT	Q921X9	Protein disulfide-isomerase A5 OS=Mus musculus OX=10090 GN=Pdia5 PE=1 SV=1	null	null	Mouse_09-2020	null	[MS,MS:1001208,SEQUEST,]	25.29	14.958	null	null	0.07	3.313e5	32.81	32.81	4.384e5	15.32	15.32	3.552e5	31.95	31.95	2.542e5	8.929e4	6.072e4	2.719e5	2.419e5	2.340e5	1.121e5	1.655e5	9.727e4	1.505e5	2.190e5	3.512e5	1.132e5	1.349e5	1.433e5	3.006e5	3.142e5	1.295e5
PRT	Q9CQC9	GTP-binding protein SAR1b OS=Mus musculus OX=10090 GN=Sar1b PE=1 SV=1	null	null	Mouse_09-2020	null	[MS,MS:1001208,SEQUEST,]	20.46	14.348	null	null	0.17	8.059e5	33.37	33.37	7.378e5	14.81	14.81	7.942e5	25.13	25.13	4.204e5	2.850e5	2.186e5	4.119e5	3.451e5	1.225e6	2.503e5	2.683e5	2.196e5	3.006e5	2.736e5	4.593e5	2.963e5	3.468e5	2.183e5	5.155e5	4.670e5	4.517e5
PRT	Q3TXN1	15-oxoprostaglandin 13-reductase OS=Mus musculus OX=10090 GN=Ptgr2 PE=1 SV=1	null	null	Mouse_09-2020	null	[MS,MS:1001208,SEQUEST,]	30.35	13.624	null	null	0.17	2.057e5	69.81	69.81	2.327e5	45.11	45.11	1.537e5	53.79	53.79	3.433e4	1.178e5	3.436e4	3.961e5	1.518e5	1.023e5	2.273e4	8.235e4	9.634e4	1.496e5	7.253e4	1.610e5	5.349e4	4.690e4	1.544e5	3.330e5	8.273e4	8.837e4
PRT	A0A494B9Y8	Ferrochelatase OS=Mus musculus OX=10090 GN=Fech PE=1 SV=1	null	null	Mouse_09-2020	null	[MS,MS:1001208,SEQUEST,]	29.68	15.331	null	null	0.11	3.438e5	21.19	21.19	3.260e5	30.62	30.62	3.657e5	21.42	21.42	1.738e5	9.725e4	6.339e4	3.053e5	2.918e5	3.266e5	8.262e4	8.421e4	7.326e4	1.781e5	1.615e5	3.653e5	7.792e4	1.180e5	1.219e5	3.626e5	2.392e5	2.213e5
PRT	O70503	Very-long-chain 3-oxoacyl-CoA reductase OS=Mus musculus OX=10090 GN=Hsd17b12 PE=1 SV=1	null	null	Mouse_09-2020	null	[MS,MS:1001208,SEQUEST,]	26.91	9.856	null	null	0.13	2.035e5	44.64	44.64	1.861e5	28.41	28.41	2.220e5	28.02	28.02	8.729e4	9.835e4	2.438e4	1.659e5	1.169e5	4.230e5	4.263e4	3.406e4	4.630e4	1.004e5	9.849e4	1.442e5	1.265e5	7.541e4	8.002e4	1.825e5	1.748e5	1.199e5
PRT	Q9DBL7	Bifunctional coenzyme A synthase OS=Mus musculus OX=10090 GN=Coasy PE=1 SV=2	null	null	Mouse_09-2020	null	[MS,MS:1001208,SEQUEST,]	30.41	21.913	null	null	0.09	7.785e5	86.45	86.45	8.839e5	122.74	122.74	9.218e5	91.89	91.89	9.607e4	2.389e5	1.940e5	1.149e6	1.481e6	2.012e5	2.342e4	2.967e4	2.049e5	9.125e5	2.283e6	7.351e5	1.339e5	5.393e4	8.496e5	1.216e5	1.446e6	1.618e6
PRT	Q8K183	Pyridoxal kinase OS=Mus musculus OX=10090 GN=Pdxk PE=1 SV=1	null	null	Mouse_09-2020	null	[MS,MS:1001208,SEQUEST,]	27.84	16.783	null	null	0.16	1.948e5	67.58	67.58	3.412e5	47.73	47.73	1.167e5	78.18	78.18	1.235e5	5.665e4	8.295e3	3.448e5	8.005e4	3.781e5	3.636e4	1.046e5	9.582e4	1.523e5	2.996e5	2.342e5	3.778e4	3.509e4	4.506e4	1.032e5	2.371e5	2.942e5
PRT	F8WJ41	40S ribosomal protein S15a (Fragment) OS=Mus musculus OX=10090 GN=Rps15a PE=1 SV=1	null	null	Mouse_09-2020	null	[MS,MS:1001208,SEQUEST,]	20.07	11.204	null	null	0.24	6.326e5	45.87	45.87	4.605e5	44.51	44.51	5.007e5	45.92	45.92	4.084e5	2.406e5	1.272e5	2.942e5	2.379e5	1.215e6	2.546e5	2.582e5	1.436e5	1.493e5	1.429e5	2.847e5	2.641e5	2.713e5	1.229e5	5.826e5	2.058e5	1.706e5
PRT	Q8K010	5-oxoprolinase OS=Mus musculus OX=10090 GN=Oplah PE=1 SV=1	null	null	Mouse_09-2020	null	[MS,MS:1001208,SEQUEST,]	22.69	12.648	null	null	0.03	1.257e5	22.84	22.84	9.324e4	35.76	35.76	1.266e5	34.23	34.23	6.445e4	5.394e4	3.323e4	6.632e4	6.308e4	1.178e5	2.716e4	3.090e4	3.098e4	2.177e4	2.304e4	8.840e4	6.211e4	4.777e4	4.185e4	7.911e4	8.547e4	4.285e4
PRT	Q62167	ATP-dependent RNA helicase DDX3X OS=Mus musculus OX=10090 GN=Ddx3x PE=1 SV=3	null	null	Mouse_09-2020	null	[MS,MS:1001208,SEQUEST,]	23.78	15.457	null	null	0.06	1.061e5	15.89	15.89	1.576e5	21.35	21.35	9.412e4	47.04	47.04	6.820e4	5.042e4	2.045e4	7.341e4	6.355e4	1.095e5	2.414e4	5.641e4	4.426e4	7.517e4	6.422e4	1.081e5	5.698e4	5.318e4	2.673e4	8.320e4	2.577e4	5.695e4
PRT	O88986	2-amino-3-ketobutyrate coenzyme A ligase, mitochondrial OS=Mus musculus OX=10090 GN=Gcat PE=1 SV=2	null	null	Mouse_09-2020	null	[MS,MS:1001208,SEQUEST,]	33.85	18.163	null	null	0.11	1.014e5	75.73	75.73	1.098e5	62.42	62.42	1.409e5	61.44	61.44	4.195e4	3.433e4	1.528e4	2.744e5	8.270e4	1.150e5	2.085e4	1.243e4	1.213e4	7.170e4	7.257e4	1.406e5	1.285e4	4.303e4	1.286e4	2.006e5	9.232e4	9.014e4
PRT	G3X9T7	Galectin-9 OS=Mus musculus OX=10090 GN=Lgals9 PE=1 SV=1	null	null	Mouse_09-2020	null	[MS,MS:1001208,SEQUEST,]	22.46	16.285	null	null	0.10	8.318e5	23.14	23.14	8.383e5	27.77	27.77	7.343e5	29.24	29.24	4.258e5	3.058e5	1.964e5	4.229e5	3.446e5	8.696e5	2.593e5	3.305e5	2.669e5	2.737e5	1.925e5	5.205e5	2.666e5	2.809e5	1.664e5	7.195e5	3.791e5	2.669e5
PRT	Q9D1A2	Cytosolic non-specific dipeptidase OS=Mus musculus OX=10090 GN=Cndp2 PE=1 SV=1	null	null	Mouse_09-2020	null	[MS,MS:1001208,SEQUEST,]	23.97	15.828	null	null	0.10	1.230e5	33.36	33.36	1.330e5	21.38	21.38	1.267e5	18.04	18.04	5.142e4	5.426e4	2.017e4	1.157e5	3.648e4	1.701e5	3.026e4	4.103e4	4.200e4	6.490e4	7.718e4	6.844e4	4.393e4	4.221e4	3.157e4	1.095e5	6.610e4	8.940e4
PRT	Q9CQZ6	NADH dehydrogenase [ubiquinone] 1 beta subcomplex subunit 3 OS=Mus musculus OX=10090 GN=Ndufb3 PE=1 SV=1	null	null	Mouse_09-2020	null	[MS,MS:1001208,SEQUEST,]	12.58	6.704	null	null	0.34	1.390e5	26.57	26.57	6.706e4	17.75	17.75	9.189e4	31.46	31.46	6.952e4	5.402e4	2.735e4	9.101e4	5.580e4	2.029e5	1.582e4	2.760e4	2.130e4	3.520e4	2.616e4	4.070e4	2.553e4	3.467e4	3.235e4	5.631e4	5.575e4	9.120e4
PRT	P09405	Nucleolin OS=Mus musculus OX=10090 GN=Ncl PE=1 SV=2	null	null	Mouse_09-2020	null	[MS,MS:1001208,SEQUEST,]	18.88	11.658	null	null	0.05	2.049e5	8.30	8.30	2.377e5	19.14	19.14	2.701e5	7.99	7.99	9.659e4	7.200e4	4.585e4	1.577e5	1.417e5	1.976e5	6.166e4	8.431e4	8.368e4	9.927e4	7.396e4	1.687e5	1.079e5	8.766e4	1.035e5	2.413e5	1.453e5	1.529e5
PRT	Q8VCR2	17-beta-hydroxysteroid dehydrogenase 13 OS=Mus musculus OX=10090 GN=Hsd17b13 PE=1 SV=2	null	null	Mouse_09-2020	null	[MS,MS:1001208,SEQUEST,]	18.78	16.793	null	null	0.13	3.052e5	41.55	41.55	3.866e5	46.25	46.25	2.955e5	40.22	40.22	1.680e5	1.122e5	6.345e4	1.529e5	7.962e4	4.839e5	1.220e5	2.140e5	1.402e5	1.417e5	4.556e4	2.152e5	1.602e5	1.135e5	6.979e4	3.043e5	1.372e5	9.829e4
PRT	Q8JZU2	Tricarboxylate transport protein, mitochondrial OS=Mus musculus OX=10090 GN=Slc25a1 PE=1 SV=1	null	null	Mouse_09-2020	null	[MS,MS:1001208,SEQUEST,]	20.98	14.170	null	null	0.10	4.132e5	70.93	70.93	3.927e5	59.35	59.35	3.615e5	56.86	56.86	2.369e5	1.606e5	8.126e4	1.249e5	1.270e5	1.073e6	1.859e5	2.696e5	1.226e5	1.053e5	4.357e4	2.425e5	1.951e5	1.631e5	3.620e4	3.982e5	1.570e5	9.550e4
PRT	Q99PT1	Rho GDP-dissociation inhibitor 1 OS=Mus musculus OX=10090 GN=Arhgdia PE=1 SV=3	null	null	Mouse_09-2020	null	[MS,MS:1001208,SEQUEST,]	23.83	14.242	null	null	0.25	1.406e5	59.77	59.77	2.126e5	48.10	48.10	1.369e5	51.57	51.57	1.054e5	5.697e4	2.419e4	9.767e4	8.255e4	4.236e5	8.092e4	1.335e5	7.044e4	7.488e4	3.880e4	1.025e5	7.917e4	9.717e4	4.204e4	6.820e4	6.529e4	9.599e4
PRT	Q9DBP5	UMP-CMP kinase OS=Mus musculus OX=10090 GN=Cmpk1 PE=1 SV=1	null	null	Mouse_09-2020	null	[MS,MS:1001208,SEQUEST,]	17.55	12.436	null	null	0.20	1.849e5	36.47	36.47	1.967e5	39.81	39.81	1.563e5	27.22	27.22	9.465e4	6.662e4	4.092e4	7.141e4	6.249e4	2.530e5	8.554e4	7.951e4	6.072e4	7.437e4	4.658e4	8.487e4	6.000e4	4.952e4	4.646e4	1.904e5	8.620e4	6.055e4
PRT	Q61937	Nucleophosmin OS=Mus musculus OX=10090 GN=Npm1 PE=1 SV=1	null	null	Mouse_09-2020	null	[MS,MS:1001208,SEQUEST,]	19.16	19.144	null	null	0.16	1.316e5	41.51	41.51	1.310e5	28.31	28.31	1.166e5	54.88	54.88	7.297e4	5.451e4	1.742e4	9.227e4	5.245e4	2.410e5	2.091e4	4.308e4	3.878e4	4.361e4	8.191e4	1.060e5	2.909e4	4.518e4	3.392e4	8.400e4	8.145e4	1.766e5
PRT	P21614	Vitamin D-binding protein OS=Mus musculus OX=10090 GN=Gc PE=1 SV=2	null	null	Mouse_09-2020	null	[MS,MS:1001208,SEQUEST,]	17.13	21.638	null	null	0.05	1.406e5	60.26	60.26	2.422e5	48.53	48.53	1.716e5	37.68	37.68	1.495e5	4.361e4	3.464e4	8.122e4	6.589e4	3.860e5	1.093e5	1.459e5	1.020e5	6.649e4	6.522e4	1.108e5	7.525e4	9.014e4	6.056e4	1.660e5	8.019e4	5.185e4
PRT	G3UY93	Valyl-tRNA synthetase (Fragment) OS=Mus musculus OX=10090 GN=Vars PE=1 SV=1	null	null	Mouse_09-2020	null	[MS,MS:1001208,SEQUEST,]	24.36	15.776	null	null	0.03	4.869e4	72.93	72.93	6.409e4	74.00	74.00	1.436e5	32.10	32.10	7.311e4	1.264e4	6.109e3	3.681e4	null	8.411e4	5.032e3	2.211e4	1.128e4	6.620e4	7.979e4	4.548e4	null	7.337e4	5.609e4	1.068e5	7.364e4	1.459e5
PRT	Q99LP6	GrpE protein homolog 1, mitochondrial OS=Mus musculus OX=10090 GN=Grpel1 PE=1 SV=1	null	null	Mouse_09-2020	null	[MS,MS:1001208,SEQUEST,]	27.49	16.340	null	null	0.23	1.475e5	19.75	19.75	1.713e5	70.66	70.66	1.558e5	63.89	63.89	6.193e4	5.394e4	2.598e4	1.171e5	1.306e5	1.627e5	1.133e4	3.043e4	4.442e4	1.174e5	1.929e5	1.274e5	2.280e4	2.775e4	7.027e4	1.179e5	1.553e5	2.293e5
PRT	Q6ZWZ4	60S ribosomal protein L36 OS=Mus musculus OX=10090 GN=Rpl36 PE=1 SV=1	null	null	Mouse_09-2020	null	[MS,MS:1001208,SEQUEST,]	15.01	12.113	null	null	0.31	4.460e5	36.50	36.50	6.056e5	48.09	48.09	3.456e5	45.81	45.81	2.057e5	1.703e5	9.282e4	3.393e5	4.505e5	2.063e5	7.542e4	1.336e5	1.648e5	3.784e5	5.016e5	4.290e5	1.242e5	8.406e4	1.287e5	1.701e5	3.158e5	4.031e5
PRT	Q8VCQ8	Caldesmon 1 OS=Mus musculus OX=10090 GN=Cald1 PE=1 SV=1	null	null	Mouse_09-2020	null	[MS,MS:1001208,SEQUEST,]	23.63	11.995	null	null	0.11	1.867e5	21.47	21.47	1.717e5	30.24	30.24	1.484e5	30.38	30.38	8.037e4	4.115e4	3.626e4	1.446e5	1.342e5	1.979e5	3.168e4	6.610e4	4.343e4	8.966e4	1.147e5	8.574e4	5.886e4	4.158e4	5.830e4	1.202e5	8.065e4	1.631e5
PRT	J3QM80	Heterogeneous nuclear ribonucleoprotein F (Fragment) OS=Mus musculus OX=10090 GN=Hnrnpf PE=1 SV=8	null	null	Mouse_09-2020	null	[MS,MS:1001208,SEQUEST,]	19.27	14.928	null	null	0.15	4.363e5	19.04	19.04	3.904e5	35.57	35.57	3.558e5	32.51	32.51	2.238e5	1.014e5	7.840e4	3.134e5	2.844e5	4.688e5	8.654e4	1.562e5	4.921e4	1.904e5	2.627e5	2.389e5	7.657e4	8.549e4	1.184e5	3.680e5	2.944e5	2.553e5
PRT	Q8CC86	Nicotinate phosphoribosyltransferase OS=Mus musculus OX=10090 GN=Naprt PE=1 SV=1	null	null	Mouse_09-2020	null	[MS,MS:1001208,SEQUEST,]	21.44	17.716	null	null	0.08	1.754e5	9.21	9.21	2.341e5	32.35	32.35	1.692e5	19.27	19.27	9.341e4	7.563e4	3.418e4	1.228e5	1.109e5	1.574e5	6.120e4	1.315e5	1.004e5	7.681e4	8.642e4	1.711e5	5.685e4	7.283e4	5.473e4	1.795e5	9.437e4	9.010e4
PRT	Q80XR6	Heterogeneous nuclear ribonucleoprotein A/B OS=Mus musculus OX=10090 GN=Hnrnpab PE=1 SV=1	null	null	Mouse_09-2020	null	[MS,MS:1001208,SEQUEST,]	11.02	13.431	null	null	0.12	4.030e4	38.24	38.24	5.948e4	27.95	27.95	3.705e4	46.47	46.47	1.934e4	9.705e3	null	4.688e4	1.688e4	5.213e4	1.756e4	1.945e4	1.502e4	1.697e4	3.998e4	5.676e4	1.075e4	1.397e4	1.620e4	7.231e4	1.810e4	1.715e4
PRT	P26350	Prothymosin alpha OS=Mus musculus OX=10090 GN=Ptma PE=1 SV=2	null	null	Mouse_09-2020	null	[MS,MS:1001208,SEQUEST,]	11.41	16.998	null	null	0.20	9.930e4	36.70	36.70	6.441e4	21.42	21.42	8.710e4	34.31	34.31	5.886e4	3.090e4	1.318e4	1.155e5	4.001e4	1.352e5	1.271e4	1.999e4	2.389e4	2.887e4	3.390e4	4.215e4	3.002e4	2.763e4	3.381e4	4.408e4	5.179e4	9.092e4
PRT	A2ADY9	Protein DDI1 homolog 2 OS=Mus musculus OX=10090 GN=Ddi2 PE=1 SV=1	null	null	Mouse_09-2020	null	[MS,MS:1001208,SEQUEST,]	15.14	17.783	null	null	0.13	7.991e4	40.46	40.46	7.323e4	24.10	24.10	8.269e4	28.74	28.74	5.832e4	3.241e4	1.355e4	5.724e4	2.096e4	1.242e5	2.114e4	3.266e4	1.929e4	2.634e4	2.452e4	7.109e4	2.316e4	3.611e4	1.921e4	7.998e4	4.088e4	6.367e4
PRT	P52840	Sulfotransferase 1A1 OS=Mus musculus OX=10090 GN=Sult1a1 PE=1 SV=1	null	null	Mouse_09-2020	null	[MS,MS:1001208,SEQUEST,]	15.06	8.516	null	null	0.16	2.444e5	73.14	73.14	3.860e5	48.35	48.35	3.045e5	69.42	69.42	8.842e4	1.470e5	1.915e4	2.451e5	3.823e5	7.743e4	9.636e4	1.493e5	1.895e5	1.142e5	2.315e5	9.308e4	1.002e5	5.371e4	2.943e5	8.214e4	1.972e5	1.939e5
PRT	P63037	DnaJ homolog subfamily A member 1 OS=Mus musculus OX=10090 GN=Dnaja1 PE=1 SV=1	null	null	Mouse_09-2020	null	[MS,MS:1001208,SEQUEST,]	17.17	15.317	null	null	0.14	6.939e4	72.07	72.07	8.078e4	85.69	85.69	7.621e4	35.30	35.30	4.062e4	5.650e3	1.052e4	6.693e4	1.153e5	5.689e4	1.209e4	1.248e4	1.521e4	7.925e4	1.414e5	8.271e4	2.461e4	1.136e4	3.609e4	3.568e4	4.655e4	4.946e4
PRT	P21981	Protein-glutamine gamma-glutamyltransferase 2 OS=Mus musculus OX=10090 GN=Tgm2 PE=1 SV=4	null	null	Mouse_09-2020	null	[MS,MS:1001208,SEQUEST,]	13.11	14.630	null	null	0.08	1.114e5	34.24	34.24	1.154e5	74.43	74.43	9.310e4	37.67	37.67	3.494e4	2.188e4	2.401e4	7.771e4	9.057e4	1.431e5	2.809e4	2.214e4	2.138e4	5.483e4	1.714e5	1.305e5	1.956e4	3.798e4	3.339e4	3.429e4	5.543e4	7.163e4
PRT	Q9Z2U1	Proteasome subunit alpha type-5 OS=Mus musculus OX=10090 GN=Psma5 PE=1 SV=1	null	null	Mouse_09-2020	null	[MS,MS:1001208,SEQUEST,]	18.18	15.813	null	null	0.23	1.072e5	12.24	12.24	9.897e4	26.17	26.17	1.063e5	41.86	41.86	5.158e4	4.110e4	2.356e4	8.584e4	5.035e4	1.032e5	1.894e4	4.597e4	3.610e4	4.824e4	3.912e4	5.684e4	4.316e4	4.124e4	3.504e4	3.829e4	3.517e4	9.413e4
PRT	Q91W64	Cytochrome P450 2C70 OS=Mus musculus OX=10090 GN=Cyp2c70 PE=1 SV=2	null	null	Mouse_09-2020	null	[MS,MS:1001208,SEQUEST,]	14.47	13.454	null	null	0.08	2.840e5	18.79	18.79	3.555e5	30.92	30.92	3.146e5	54.83	54.83	1.931e5	9.550e4	5.448e4	1.967e5	1.996e5	2.945e5	8.894e4	1.276e5	9.647e4	1.181e5	2.389e5	4.177e5	1.546e5	1.846e5	6.324e4	3.874e5	1.222e5	8.342e4
PRT	P63030	Mitochondrial pyruvate carrier 1 OS=Mus musculus OX=10090 GN=Mpc1 PE=1 SV=1	null	null	Mouse_09-2020	null	[MS,MS:1001208,SEQUEST,]	25.54	20.889	null	null	0.40	3.487e5	36.37	36.37	2.480e5	32.37	32.37	3.069e5	50.45	50.45	1.992e5	1.721e5	6.861e4	2.152e5	2.184e5	1.140e5	3.270e4	8.131e4	7.225e4	1.527e5	1.078e5	2.116e5	3.430e4	8.789e4	7.875e4	3.767e5	1.872e5	3.319e5
PRT	A3KMP2	Tetratricopeptide repeat protein 38 OS=Mus musculus OX=10090 GN=Ttc38 PE=1 SV=2	null	null	Mouse_09-2020	null	[MS,MS:1001208,SEQUEST,]	17.44	15.168	null	null	0.09	3.214e4	63.65	63.65	6.595e4	53.31	53.31	5.622e4	67.65	67.65	1.340e4	1.063e4	7.361e3	6.612e4	1.057e4	7.592e4	2.085e4	4.063e4	7.918e3	4.133e4	1.309e4	3.987e4	2.640e4	1.311e4	null	1.048e5	1.113e4	null
PRT	Q9QUM9	Proteasome subunit alpha type-6 OS=Mus musculus OX=10090 GN=Psma6 PE=1 SV=1	null	null	Mouse_09-2020	null	[MS,MS:1001208,SEQUEST,]	14.55	11.795	null	null	0.13	4.439e5	11.99	11.99	6.105e5	20.44	20.44	4.896e5	21.27	21.27	2.285e5	1.866e5	8.748e4	2.959e5	2.172e5	4.480e5	1.655e5	2.751e5	1.817e5	2.606e5	2.085e5	3.264e5	1.971e5	1.714e5	1.927e5	2.498e5	2.498e5	2.971e5
PRT	Q8R4N0	Citramalyl-CoA lyase, mitochondrial OS=Mus musculus OX=10090 GN=Clybl PE=1 SV=2	null	null	Mouse_09-2020	null	[MS,MS:1001208,SEQUEST,]	18.26	16.983	null	null	0.12	2.060e5	16.85	16.85	1.665e5	13.97	13.97	1.708e5	8.41	8.41	1.052e5	8.066e4	4.022e4	1.094e5	9.725e4	2.161e5	3.766e4	5.876e4	5.728e4	6.992e4	6.987e4	1.215e5	5.974e4	5.495e4	5.699e4	1.361e5	9.271e4	1.132e5
PRT	Q9Z2I0	Mitochondrial proton/calcium exchanger protein OS=Mus musculus OX=10090 GN=Letm1 PE=1 SV=1	null	null	Mouse_09-2020	null	[MS,MS:1001208,SEQUEST,]	14.14	12.430	null	null	0.05	8.155e4	19.80	19.80	1.161e5	33.10	33.10	9.538e4	37.28	37.28	4.014e4	3.055e4	1.816e4	5.080e4	4.924e4	1.175e5	1.797e4	2.596e4	3.336e4	6.951e4	5.731e4	7.785e4	3.540e4	3.239e4	3.504e4	5.049e4	9.144e4	4.786e4
PRT	E9Q9E1	Eukaryotic translation initiation factor 4 gamma 1 OS=Mus musculus OX=10090 GN=Eif4g1 PE=1 SV=1	null	null	Mouse_09-2020	null	[MS,MS:1001208,SEQUEST,]	9.11	15.763	null	null	0.03	1.195e5	27.65	27.65	1.248e5	15.00	15.00	7.375e4	39.55	39.55	5.653e4	3.359e4	2.669e4	9.162e4	8.352e4	5.850e4	2.718e4	4.184e4	3.366e4	5.401e4	6.794e4	1.038e5	1.304e4	2.503e4	3.546e4	3.799e4	3.795e4	6.935e4
PRT	Q8VDD5	Myosin-9 OS=Mus musculus OX=10090 GN=Myh9 PE=1 SV=4	null	null	Mouse_09-2020	null	[MS,MS:1001208,SEQUEST,]	10.83	9.679	null	null	0.02	8.633e4	22.04	22.04	1.204e5	21.01	21.01	9.650e4	43.46	43.46	4.505e4	3.144e4	1.812e4	9.736e4	4.935e4	7.176e4	2.212e4	3.858e4	4.027e4	4.962e4	6.882e4	8.563e4	8.744e3	3.379e4	3.738e4	5.123e4	7.059e4	5.949e4
PRT	Q9CQ60	6-phosphogluconolactonase OS=Mus musculus OX=10090 GN=Pgls PE=1 SV=1	null	null	Mouse_09-2020	null	[MS,MS:1001208,SEQUEST,]	12.08	14.785	null	null	0.18	1.709e5	15.69	15.69	1.525e5	18.03	18.03	1.699e5	21.86	21.86	8.547e4	6.462e4	3.454e4	1.006e5	8.027e4	1.926e5	2.826e4	5.621e4	4.028e4	6.784e4	7.715e4	8.466e4	4.922e4	6.419e4	4.456e4	1.709e5	8.078e4	1.210e5
PRT	Q5SVG5	AP complex subunit beta OS=Mus musculus OX=10090 GN=Ap1b1 PE=1 SV=1	null	null	Mouse_09-2020	null	[MS,MS:1001208,SEQUEST,]	4.51	8.094	null	null	0.04	2.899e5	14.05	14.05	4.493e5	26.66	26.66	4.046e5	52.82	52.82	1.050e5	1.246e5	5.444e4	2.157e5	1.825e5	3.307e5	1.747e5	1.480e5	1.393e5	1.191e5	2.193e5	2.649e5	1.899e5	1.303e5	1.567e5	1.035e5	2.496e5	7.454e4
PRT	P58710	L-gulonolactone oxidase OS=Mus musculus OX=10090 GN=Gulo PE=1 SV=3	null	null	Mouse_09-2020	null	[MS,MS:1001208,SEQUEST,]	6.32	11.171	null	null	0.07	1.919e5	43.71	43.71	2.227e5	22.71	22.71	1.397e5	34.79	34.79	5.703e4	1.027e5	4.970e4	1.114e5	7.015e4	3.258e5	5.833e4	8.208e4	7.385e4	8.832e4	1.132e5	8.770e4	5.165e4	7.610e4	5.294e4	8.409e4	7.873e4	6.474e4
PRT	Q571F8	Glutaminase liver isoform, mitochondrial OS=Mus musculus OX=10090 GN=Gls2 PE=1 SV=2	null	null	Mouse_09-2020	null	[MS,MS:1001208,SEQUEST,]	11.17	10.836	null	null	0.05	9.115e4	33.10	33.10	1.193e5	25.70	25.70	7.444e4	53.08	53.08	4.301e4	3.563e4	2.655e4	5.135e4	3.249e4	1.214e5	3.829e4	4.212e4	5.592e4	4.919e4	5.435e4	7.638e4	2.314e4	5.991e4	2.430e4	5.013e4	5.219e4	5.020e4
PRT	Q922Q8	Leucine-rich repeat-containing protein 59 OS=Mus musculus OX=10090 GN=Lrrc59 PE=1 SV=1	null	null	Mouse_09-2020	null	[MS,MS:1001208,SEQUEST,]	6.16	6.583	null	null	0.10	1.614e5	38.65	38.65	1.070e5	75.38	75.38	1.776e5	62.26	62.26	1.572e5	5.777e4	2.576e4	1.136e5	1.074e5	2.424e5	2.939e4	2.284e3	null	4.172e4	8.036e4	1.922e5	3.180e3	9.280e4	3.428e4	1.757e5	1.092e5	9.654e4
PRT	Q3U0I3	T-complex protein 1 subunit gamma OS=Mus musculus OX=10090 GN=Cct3 PE=1 SV=1	null	null	Mouse_09-2020	null	[MS,MS:1001208,SEQUEST,]	15.62	14.869	null	null	0.13	7.877e4	21.34	21.34	7.452e4	19.58	19.58	9.349e4	41.63	41.63	4.779e4	3.316e4	1.406e4	5.435e4	3.854e4	1.069e5	1.473e4	2.701e4	2.055e4	3.704e4	3.423e4	3.733e4	2.561e4	4.497e4	1.475e4	6.181e4	6.395e4	7.570e4
PRT	P36552	Oxygen-dependent coproporphyrinogen-III oxidase, mitochondrial OS=Mus musculus OX=10090 GN=Cpox PE=1 SV=2	null	null	Mouse_09-2020	null	[MS,MS:1001208,SEQUEST,]	7.79	15.245	null	null	0.10	9.681e4	52.77	52.77	1.137e5	44.79	44.79	7.874e4	37.21	37.21	7.160e4	4.014e4	1.785e4	4.591e4	3.484e4	2.107e5	2.677e4	4.853e4	4.205e4	2.954e4	1.425e4	9.223e4	3.537e4	4.501e4	2.336e4	8.557e4	3.288e4	3.875e4
PRT	Q9DB15	39S ribosomal protein L12, mitochondrial OS=Mus musculus OX=10090 GN=Mrpl12 PE=1 SV=2	null	null	Mouse_09-2020	null	[MS,MS:1001208,SEQUEST,]	11.49	14.229	null	null	0.33	8.055e5	34.09	34.09	6.166e5	6.95	6.95	7.141e5	32.42	32.42	4.601e5	3.085e5	1.608e5	3.883e5	2.874e5	1.175e6	1.462e5	2.152e5	1.747e5	2.477e5	2.842e5	4.548e5	3.079e5	3.356e5	1.414e5	5.507e5	3.743e5	4.557e5
PRT	A2BGG7	Y-box-binding protein 1 (Fragment) OS=Mus musculus OX=10090 GN=Ybx1 PE=1 SV=1	null	null	Mouse_09-2020	null	[MS,MS:1001208,SEQUEST,]	19.39	19.617	null	null	0.25	8.455e4	32.90	32.90	5.932e4	26.68	26.68	7.608e4	34.70	34.70	4.334e4	2.780e4	1.162e4	5.984e4	6.886e4	1.426e5	1.319e4	2.758e4	1.535e4	2.086e4	2.903e4	6.332e4	1.544e4	2.371e4	2.290e4	6.819e4	5.483e4	7.403e4
PRT	Q64727	Vinculin OS=Mus musculus OX=10090 GN=Vcl PE=1 SV=4	null	null	Mouse_09-2020	null	[MS,MS:1001208,SEQUEST,]	6.93	10.079	null	null	0.03	1.204e5	28.85	28.85	9.840e4	31.62	31.62	8.638e4	36.25	36.25	4.979e4	3.386e4	2.177e4	1.001e5	9.014e4	1.913e5	1.171e4	2.813e4	2.964e4	4.586e4	5.789e4	6.298e4	1.991e4	2.639e4	3.267e4	7.802e4	6.445e4	9.806e4
PRT	Q60865	Caprin-1 OS=Mus musculus OX=10090 GN=Caprin1 PE=1 SV=2	null	null	Mouse_09-2020	null	[MS,MS:1001208,SEQUEST,]	4.63	10.892	null	null	0.04	5.705e4	58.69	58.69	4.282e4	63.79	63.79	5.775e4	26.96	26.96	2.793e4	5.397e4	1.093e4	2.275e4	8.293e4	5.595e4	1.825e4	1.506e4	null	2.256e4	4.872e3	1.083e4	null	1.562e4	2.653e4	2.758e4	3.538e4	3.532e4
PRT	F6ZTG3	Glyoxalase domain-containing protein 4 (Fragment) OS=Mus musculus OX=10090 GN=Glod4 PE=1 SV=1	null	null	Mouse_09-2020	null	[MS,MS:1001208,SEQUEST,]	7.75	11.351	null	null	0.18	1.498e5	73.47	73.47	2.240e5	51.53	51.53	2.264e5	48.90	48.90	5.666e4	7.306e4	2.109e4	3.555e5	2.036e5	6.493e4	1.638e4	7.032e4	4.764e4	1.424e5	1.838e5	1.747e5	9.492e4	4.442e4	1.821e5	1.343e5	1.012e5	2.085e5
PRT	Q9WVD5	Mitochondrial ornithine transporter 1 OS=Mus musculus OX=10090 GN=Slc25a15 PE=1 SV=1	null	null	Mouse_09-2020	null	[MS,MS:1001208,SEQUEST,]	5.26	10.693	null	null	0.12	1.132e5	54.22	54.22	7.985e4	72.24	72.24	7.134e4	81.03	81.03	5.836e4	3.076e4	2.253e4	9.081e3	null	1.418e5	3.068e4	8.599e4	2.211e4	1.890e4	null	4.674e4	2.445e4	4.011e4	6.838e3	1.170e5	5.529e3	null
PRT	Q9DBB8	Trans-1,2-dihydrobenzene-1,2-diol dehydrogenase OS=Mus musculus OX=10090 GN=Dhdh PE=1 SV=1	null	null	Mouse_09-2020	null	[MS,MS:1001208,SEQUEST,]	7.57	10.370	null	null	0.08	5.710e4	55.61	55.61	8.715e4	35.63	35.63	4.781e4	74.26	74.26	2.244e4	1.940e4	8.957e3	4.882e4	9.355e4	7.811e4	1.903e4	4.341e4	3.032e4	2.876e4	6.928e4	4.829e4	1.019e4	1.644e4	2.041e4	3.882e4	9.055e3	8.064e4
PRT	P00375	Dihydrofolate reductase OS=Mus musculus OX=10090 GN=Dhfr PE=1 SV=3	null	null	Mouse_09-2020	null	[MS,MS:1001208,SEQUEST,]	7.64	11.814	null	null	0.17	7.517e4	26.58	26.58	4.893e4	40.17	40.17	9.122e4	50.81	50.81	4.156e4	2.508e4	1.278e4	3.547e4	6.089e4	9.408e4	1.212e4	1.978e4	1.502e4	2.850e4	5.992e3	2.988e4	1.281e4	2.816e4	3.685e4	3.844e4	5.780e4	9.797e4
PRT	P97742	Carnitine O-palmitoyltransferase 1, liver isoform OS=Mus musculus OX=10090 GN=Cpt1a PE=1 SV=4	null	null	Mouse_09-2020	null	[MS,MS:1001208,SEQUEST,]	10.11	18.378	null	null	0.07	1.006e5	30.69	30.69	8.497e4	50.49	50.49	1.052e5	55.89	55.89	5.916e4	3.283e4	8.182e3	8.033e4	5.903e4	1.094e5	1.368e4	3.357e4	6.621e3	4.279e4	6.406e4	5.265e4	3.794e4	1.673e4	3.904e4	2.538e4	1.030e5	8.288e4
PRT	Q9R0H0	Peroxisomal acyl-coenzyme A oxidase 1 OS=Mus musculus OX=10090 GN=Acox1 PE=1 SV=5	null	null	Mouse_09-2020	null	[MS,MS:1001208,SEQUEST,]	1193.70	278.436	null	null	0.51	1.047e7	20.54	20.54	1.115e7	29.89	29.89	1.219e7	16.55	16.55	4.645e6	5.773e6	2.608e6	6.911e6	5.991e6	1.134e7	3.294e6	4.110e6	3.480e6	4.484e6	2.830e6	4.246e6	4.679e6	3.871e6	4.874e6	7.063e6	6.706e6	6.747e6
PRT	Q921H8	3-ketoacyl-CoA thiolase A, peroxisomal OS=Mus musculus OX=10090 GN=Acaa1a PE=1 SV=1	null	null	Mouse_09-2020	null	[MS,MS:1001208,SEQUEST,]	1334.70	193.852	null	null	0.38	4.471e5	16.66	16.66	2.866e5	43.09	43.09	5.116e5	43.26	43.26	1.817e5	2.161e5	8.142e4	3.692e5	2.427e5	5.241e5	5.300e4	8.790e4	6.467e4	2.175e5	2.428e5	2.288e5	5.177e4	1.763e5	1.851e5	3.983e5	3.438e5	5.039e5
PRT	P43274	Histone H1.4 OS=Mus musculus OX=10090 GN=H1-4 PE=1 SV=2	null	null	Mouse_09-2020	null	[MS,MS:1001208,SEQUEST,]	187.68	94.252	null	null	0.32	5.126e5	16.93	16.93	5.573e5	24.45	24.45	5.409e5	24.65	24.65	2.267e5	1.784e5	1.073e5	3.685e5	4.247e5	6.347e5	1.036e5	1.625e5	1.645e5	2.629e5	3.514e5	3.641e5	1.491e5	1.443e5	2.301e5	4.344e5	3.656e5	4.884e5
PRT	P43277	Histone H1.3 OS=Mus musculus OX=10090 GN=H1-3 PE=1 SV=2	null	null	Mouse_09-2020	null	[MS,MS:1001208,SEQUEST,]	164.00	94.790	null	null	0.32	1.725e6	34.28	34.28	1.883e6	29.45	29.45	1.669e6	22.25	22.25	8.241e5	6.658e5	6.244e5	1.286e6	1.930e6	1.608e6	3.280e5	6.602e5	5.932e5	7.961e5	1.335e6	1.151e6	6.141e5	4.962e5	5.432e5	1.073e6	1.121e6	1.342e6
PRT	Q8CAY6	Acetyl-CoA acetyltransferase, cytosolic OS=Mus musculus OX=10090 GN=Acat2 PE=1 SV=2	null	null	Mouse_09-2020	null	[MS,MS:1001208,SEQUEST,]	146.90	76.766	null	null	0.39	7.775e4	51.82	51.82	4.601e4	67.96	67.96	7.907e4	50.55	50.55	3.254e4	4.937e4	4.911e3	6.740e4	8.566e4	5.632e4	null	6.016e3	6.045e3	3.846e4	4.235e4	3.203e4	1.145e4	2.454e4	2.664e4	7.116e4	7.869e4	9.538e4
PRT	Q00897	Alpha-1-antitrypsin 1-4 OS=Mus musculus OX=10090 GN=Serpina1d PE=1 SV=1	null	null	Mouse_09-2020	null	[MS,MS:1001208,SEQUEST,]	259.35	65.248	null	null	0.23	1.309e5	72.70	72.70	3.095e5	93.94	93.94	2.473e5	62.81	62.81	1.351e5	1.545e4	8.337e3	8.696e4	1.796e5	1.490e5	4.745e4	4.291e5	4.218e4	1.634e5	1.407e5	2.168e5	3.107e4	7.209e4	1.059e5	4.554e5	5.336e4	2.201e5
PRT	Q9JLI0	Aldo-keto reductase a OS=Mus musculus OX=10090 GN=Akr1c12 PE=1 SV=1	null	null	Mouse_09-2020	null	[MS,MS:1001208,SEQUEST,]	121.14	68.489	null	null	0.29	2.253e5	121.63	121.63	1.231e5	64.54	64.54	2.074e5	52.76	52.76	null	8.534e4	null	8.189e5	1.415e5	2.129e4	1.513e4	5.078e4	5.585e3	4.419e4	1.069e5	1.267e5	null	2.773e4	1.366e5	2.250e5	9.139e4	null
PRT	O35215	D-dopachrome decarboxylase OS=Mus musculus OX=10090 GN=Ddt PE=1 SV=3	null	null	Mouse_09-2020	null	[MS,MS:1001208,SEQUEST,]	242.78	46.694	null	null	0.56	6.224e6	34.21	34.21	7.552e6	29.04	29.04	7.167e6	28.55	28.55	2.698e6	2.577e6	8.878e5	7.977e6	3.578e6	9.724e6	1.589e6	3.126e6	2.093e6	3.179e6	1.571e6	5.846e6	2.787e6	2.017e6	3.444e6	8.087e6	3.086e6	2.518e6
PRT	Q8BJL9	UDP-glucuronosyltransferase OS=Mus musculus OX=10090 GN=Ugt2b35 PE=1 SV=1	null	null	Mouse_09-2020	null	[MS,MS:1001208,SEQUEST,]	96.16	28.282	null	null	0.09	1.131e5	39.01	39.01	1.650e5	17.57	17.57	7.546e4	77.89	77.89	9.386e4	4.938e4	1.981e4	5.830e4	4.438e4	1.354e5	3.534e4	5.801e4	3.446e4	7.501e4	null	1.268e5	2.586e4	3.434e4	2.730e3	8.207e4	7.506e3	null
PRT	Q9R0P5	Destrin OS=Mus musculus OX=10090 GN=Dstn PE=1 SV=3	null	null	Mouse_09-2020	null	[MS,MS:1001208,SEQUEST,]	45.67	32.245	null	null	0.25	1.924e5	32.20	32.20	3.011e5	33.64	33.64	1.629e5	50.10	50.10	8.935e4	7.642e4	5.117e4	9.094e4	6.499e4	2.175e5	1.267e5	1.175e5	1.026e5	1.143e5	7.382e4	1.767e5	1.078e5	9.675e4	3.247e4	1.434e5	8.858e4	7.396e4
PRT	P61982	14-3-3 protein gamma OS=Mus musculus OX=10090 GN=Ywhag PE=1 SV=2	null	null	Mouse_09-2020	null	[MS,MS:1001208,SEQUEST,]	54.42	21.919	null	null	0.19	4.388e5	23.82	23.82	3.909e5	29.42	29.42	4.596e5	25.80	25.80	2.404e5	1.689e5	8.713e4	2.382e5	1.641e5	4.967e5	1.345e5	1.520e5	1.463e5	1.490e5	1.178e5	1.852e5	1.626e5	1.574e5	1.110e5	2.544e5	2.435e5	3.323e5
PRT	H3BL34	Carboxylic ester hydrolase OS=Mus musculus OX=10090 GN=Ces1e PE=1 SV=1	null	null	Mouse_09-2020	null	[MS,MS:1001208,SEQUEST,]	33.25	20.896	null	null	0.10	4.564e4	32.35	32.35	3.341e4	63.62	63.62	4.079e4	26.87	26.87	2.131e4	1.508e4	9.847e3	3.547e4	2.000e4	7.773e4	1.519e4	1.758e4	1.373e4	3.552e3	5.598e3	1.568e4	8.823e3	1.244e4	1.153e4	4.785e4	2.468e4	2.611e4
PRT	Q61233	Plastin-2 OS=Mus musculus OX=10090 GN=Lcp1 PE=1 SV=4	null	null	Mouse_09-2020	null	[MS,MS:1001208,SEQUEST,]	25.60	14.760	null	null	0.07	2.637e5	42.62	42.62	3.184e5	54.36	54.36	2.051e5	70.96	70.96	1.537e5	1.189e5	4.838e4	1.134e5	4.623e4	2.859e5	1.149e5	1.757e5	1.160e5	5.576e4	4.976e4	1.686e5	1.627e5	1.167e5	1.476e4	2.107e5	9.550e4	6.041e4
PRT	O54749	Cytochrome P450 2J5 OS=Mus musculus OX=10090 GN=Cyp2j5 PE=1 SV=1	null	null	Mouse_09-2020	null	[MS,MS:1001208,SEQUEST,]	48.82	10.099	null	null	0.08	3.931e5	26.55	26.55	3.736e5	30.51	30.51	3.059e5	20.21	20.21	1.932e5	1.659e5	1.231e5	2.252e5	2.378e5	3.521e5	1.078e5	1.588e5	1.148e5	1.498e5	7.879e4	1.855e5	1.352e5	1.246e5	1.078e5	2.591e5	1.272e5	1.931e5
PRT	O08807	Peroxiredoxin-4 OS=Mus musculus OX=10090 GN=Prdx4 PE=1 SV=1	null	null	Mouse_09-2020	null	[MS,MS:1001208,SEQUEST,]	67.70	18.852	null	null	0.13	1.733e5	36.44	36.44	1.923e5	36.39	36.39	1.259e5	58.41	58.41	8.025e4	7.615e4	3.572e4	6.590e4	4.740e4	1.984e5	5.775e4	7.238e4	7.628e4	6.231e4	3.558e4	1.250e5	8.127e4	1.015e5	3.003e4	8.270e4	9.164e4	5.770e4
PRT	Q00519	Xanthine dehydrogenase/oxidase OS=Mus musculus OX=10090 GN=Xdh PE=1 SV=5	null	null	Mouse_09-2020	null	[MS,MS:1001208,SEQUEST,]	39.67	16.613	null	null	0.04	1.365e4	123.14	123.14	1.914e4	102.22	102.22	2.938e4	43.28	43.28	4.672e3	1.370e3	null	7.096e4	8.456e3	2.914e4	6.087e3	3.237e4	3.567e3	5.989e3	9.887e3	1.179e4	null	6.691e3	null	4.414e4	1.192e4	2.422e4
PRT	O35728	Cytochrome P450 4A14 OS=Mus musculus OX=10090 GN=Cyp4a14 PE=1 SV=1	null	null	Mouse_09-2020	null	[MS,MS:1001208,SEQUEST,]	26.78	13.397	null	null	0.07	4.584e4	79.21	79.21	4.715e4	37.83	37.83	2.534e4	32.35	32.35	2.688e4	2.032e4	7.904e3	2.324e4	1.232e4	1.467e5	1.350e4	1.658e4	9.684e3	2.079e4	6.799e3	null	null	7.939e3	8.028e3	2.216e4	2.461e4	1.948e4
PRT	P43024	Cytochrome c oxidase subunit 6A1, mitochondrial OS=Mus musculus OX=10090 GN=Cox6a1 PE=1 SV=2	null	null	Mouse_09-2020	null	[MS,MS:1001208,SEQUEST,]	237.84	28.037	null	null	0.28	3.610e5	123.95	123.95	7.023e5	73.84	73.84	9.490e5	53.62	53.62	9.382e3	1.711e5	1.960e4	1.319e6	2.805e5	2.927e5	2.965e4	1.183e5	1.749e5	7.179e5	5.955e5	5.437e5	3.149e5	3.638e4	6.207e5	6.365e5	5.360e5	6.265e5
PRT	P20065	Thymosin beta-4 OS=Mus musculus OX=10090 GN=Tmsb4x PE=1 SV=1	null	null	Mouse_09-2020	null	[MS,MS:1001208,SEQUEST,]	125.63	24.287	null	null	0.50	5.422e5	33.27	33.27	5.859e5	52.72	52.72	3.687e5	54.27	54.27	4.192e5	1.635e5	1.007e5	4.392e5	3.691e5	3.391e5	3.861e4	1.314e5	2.611e5	2.094e5	4.075e5	4.807e5	6.522e4	9.059e4	1.697e5	2.736e5	2.596e5	5.144e5
PRT	Q64737	Trifunctional purine biosynthetic protein adenosine-3 OS=Mus musculus OX=10090 GN=Gart PE=1 SV=3	null	null	Mouse_09-2020	null	[MS,MS:1001208,SEQUEST,]	114.15	20.480	null	null	0.02	8.569e5	41.66	41.66	1.025e6	47.94	47.94	9.168e5	21.73	21.73	4.111e5	3.294e5	1.156e5	7.600e5	8.053e5	3.128e5	1.785e5	2.233e5	2.113e5	6.237e5	9.051e5	9.580e5	2.907e5	2.076e5	3.504e5	9.705e5	6.770e5	5.730e5
PRT	P97371	Proteasome activator complex subunit 1 OS=Mus musculus OX=10090 GN=Psme1 PE=1 SV=2	null	null	Mouse_09-2020	null	[MS,MS:1001208,SEQUEST,]	74.17	8.632	null	null	0.09	7.047e5	53.39	53.39	8.043e5	66.86	66.86	8.283e5	42.67	42.67	4.774e5	2.552e5	3.107e5	3.926e5	4.632e5	3.455e5	3.288e5	3.091e4	4.429e4	3.744e5	3.923e5	5.249e5	2.793e5	5.115e5	2.912e5	4.137e5	7.094e5	5.148e5
PRT	Q9JJI8	60S ribosomal protein L38 OS=Mus musculus OX=10090 GN=Rpl38 PE=1 SV=3	null	null	Mouse_09-2020	null	[MS,MS:1001208,SEQUEST,]	42.43	18.570	null	null	0.34	3.959e5	20.51	20.51	4.164e5	29.85	29.85	4.816e5	27.42	27.42	2.010e5	1.649e5	9.281e4	2.830e5	2.120e5	2.478e5	1.410e5	1.193e5	1.744e5	1.121e5	1.934e5	2.853e5	1.806e5	1.794e5	2.108e5	2.593e5	2.406e5	1.804e5
PRT	A0A1L1SSA8	Transmembrane protein 205 (Fragment) OS=Mus musculus OX=10090 GN=Tmem205 PE=1 SV=1	null	null	Mouse_09-2020	null	[MS,MS:1001208,SEQUEST,]	114.02	18.370	null	null	0.12	3.878e5	25.46	25.46	3.515e5	42.14	42.14	4.242e5	48.09	48.09	2.431e5	1.509e5	5.241e4	4.112e5	2.157e5	3.828e5	7.736e4	1.708e5	1.411e5	6.325e4	1.084e5	3.052e5	2.488e5	1.688e5	1.761e5	3.490e5	1.698e5	7.524e4
PRT	Q3TNA1	Xylulose kinase OS=Mus musculus OX=10090 GN=Xylb PE=1 SV=1	null	null	Mouse_09-2020	null	[MS,MS:1001208,SEQUEST,]	86.97	14.841	null	null	0.06	5.421e5	16.92	16.92	3.939e5	34.00	34.00	5.821e5	24.06	24.06	2.729e5	1.948e5	1.121e5	4.627e5	3.231e5	3.584e5	9.193e4	1.368e5	1.028e5	2.882e5	3.136e5	2.777e5	1.706e5	1.567e5	2.778e5	3.767e5	3.723e5	4.796e5
PRT	Q9CXW3	Calcyclin-binding protein OS=Mus musculus OX=10090 GN=Cacybp PE=1 SV=1	null	null	Mouse_09-2020	null	[MS,MS:1001208,SEQUEST,]	3.19	9.243	null	null	0.14	2.266e5	79.33	79.33	6.849e4	43.00	43.00	1.592e5	42.28	42.28	8.774e4	1.079e5	1.129e5	7.524e4	1.784e5	2.258e4	1.193e4	1.677e4	3.533e4	2.686e4	4.716e4	5.122e4	8.054e4	5.717e4	5.532e4	4.999e4	1.131e5	6.720e4
PRT	P62855	40S ribosomal protein S26 OS=Mus musculus OX=10090 GN=Rps26 PE=1 SV=3	null	null	Mouse_09-2020	null	[MS,MS:1001208,SEQUEST,]	37.90	8.237	null	null	0.21	8.324e5	13.33	13.33	5.590e5	22.45	22.45	6.083e5	23.46	23.46	4.594e5	3.357e5	1.615e5	4.856e5	5.288e5	7.514e5	1.073e5	2.285e5	1.388e5	2.626e5	2.134e5	5.019e5	2.575e5	1.788e5	1.415e5	6.381e5	3.144e5	3.937e5
PRT	Q9R0P3	S-formylglutathione hydrolase OS=Mus musculus OX=10090 GN=Esd PE=1 SV=1	null	null	Mouse_09-2020	null	[MS,MS:1001208,SEQUEST,]	131.82	28.510	null	null	0.16	2.375e5	74.07	74.07	2.660e5	55.92	55.92	2.202e5	65.54	65.54	1.057e5	9.588e4	5.403e4	5.008e5	2.384e4	2.261e5	1.096e5	1.776e5	9.156e4	7.816e4	3.089e4	1.490e5	1.071e5	1.435e5	1.862e4	3.690e5	8.483e4	7.992e4
PRT	Q9D172	Glutamine amidotransferase-like class 1 domain-containing protein 3A, mitochondrial OS=Mus musculus OX=10090 GN=Gatd3a PE=1 SV=1	null	null	Mouse_09-2020	null	[MS,MS:1001208,SEQUEST,]	136.24	18.207	null	null	0.13	4.491e5	29.78	29.78	4.380e5	47.89	47.89	5.932e5	33.31	33.31	1.635e5	2.009e5	6.597e4	5.072e5	3.617e5	3.858e5	5.293e4	1.133e5	1.111e5	3.013e5	3.643e5	3.330e5	1.311e5	1.990e5	3.557e5	3.765e5	3.089e5	4.895e5
PRT	A0A140LIZ5	26S proteasome AAA-ATPase subunit RPT3 OS=Mus musculus OX=10090 GN=Psmc4 PE=1 SV=1	null	null	Mouse_09-2020	null	[MS,MS:1001208,SEQUEST,]	29.63	8.063	null	null	0.06	2.979e5	22.16	22.16	3.760e5	24.77	24.77	2.738e5	46.93	46.93	1.438e5	1.138e5	3.932e4	2.394e5	2.169e5	2.073e5	1.015e5	1.387e5	1.059e5	9.100e4	2.296e5	2.488e5	7.952e4	6.045e4	1.261e5	9.252e4	1.859e5	2.915e5
PRT	P40124	Adenylyl cyclase-associated protein 1 OS=Mus musculus OX=10090 GN=Cap1 PE=1 SV=4	null	null	Mouse_09-2020	null	[MS,MS:1001208,SEQUEST,]	35.18	9.443	null	null	0.06	1.781e5	32.07	32.07	1.766e5	30.96	30.96	1.350e5	35.82	35.82	9.077e4	8.615e4	5.398e4	1.140e5	1.039e5	1.015e5	2.809e4	9.382e4	4.593e4	6.275e4	8.600e4	1.433e5	5.688e4	7.141e4	7.125e4	9.602e4	5.215e4	6.130e4
PRT	Q9R1P1	Proteasome subunit beta type-3 OS=Mus musculus OX=10090 GN=Psmb3 PE=1 SV=1	null	null	Mouse_09-2020	null	[MS,MS:1001208,SEQUEST,]	81.42	12.837	null	null	0.15	1.835e5	28.12	28.12	2.867e5	29.15	29.15	3.036e5	38.12	38.12	9.502e4	1.002e5	2.711e4	1.993e5	9.216e4	1.701e5	4.761e4	1.046e5	1.124e5	1.578e5	1.095e5	1.923e5	1.270e5	6.637e4	1.589e5	1.248e5	2.244e5	1.520e5
PRT	Q9CQZ5	NADH dehydrogenase [ubiquinone] 1 alpha subcomplex subunit 6 OS=Mus musculus OX=10090 GN=Ndufa6 PE=1 SV=1	null	null	Mouse_09-2020	null	[MS,MS:1001208,SEQUEST,]	65.83	11.902	null	null	0.21	3.677e5	17.32	17.32	3.774e5	37.80	37.80	2.779e5	16.99	16.99	1.852e5	1.418e5	8.284e4	2.057e5	1.698e5	3.663e5	1.031e5	2.072e5	1.053e5	1.455e5	6.815e4	2.640e5	1.011e5	8.357e4	8.847e4	3.175e5	1.680e5	1.547e5
PRT	Q64516-1	Isoform 1 of Glycerol kinase OS=Mus musculus OX=10090 GN=Gk	null	null	Mouse_09-2020	null	[MS,MS:1001208,SEQUEST,]	28.94	6.772	null	null	0.04	2.789e5	15.13	15.13	2.316e5	17.53	17.53	2.158e5	17.79	17.79	1.352e5	1.061e5	5.919e4	1.954e5	2.278e5	2.438e5	5.585e4	1.038e5	6.521e4	1.217e5	1.042e5	1.359e5	8.288e4	5.737e4	6.882e4	1.684e5	1.337e5	1.627e5
PRT	P35979	60S ribosomal protein L12 OS=Mus musculus OX=10090 GN=Rpl12 PE=1 SV=2	null	null	Mouse_09-2020	null	[MS,MS:1001208,SEQUEST,]	59.70	8.619	null	null	0.16	2.494e5	28.38	28.38	2.601e5	30.07	30.07	2.813e5	23.41	23.41	1.463e5	1.149e5	4.913e4	1.170e5	9.573e4	2.519e5	3.349e4	8.603e4	7.661e4	1.352e5	1.550e5	1.666e5	9.986e4	1.059e5	1.112e5	1.311e5	1.371e5	1.700e5
PRT	Q99P30	Peroxisomal coenzyme A diphosphatase NUDT7 OS=Mus musculus OX=10090 GN=Nudt7 PE=1 SV=2	null	null	Mouse_09-2020	null	[MS,MS:1001208,SEQUEST,]	72.34	19.179	null	null	0.12	7.177e5	22.67	22.67	7.324e5	30.15	30.15	6.553e5	13.99	13.99	3.364e5	2.208e5	1.462e5	3.717e5	4.714e5	9.506e5	2.083e5	1.908e5	1.958e5	3.457e5	5.404e5	4.007e5	2.252e5	2.371e5	1.912e5	5.124e5	3.814e5	3.996e5
PRT	Q78IK4	MICOS complex subunit Mic27 OS=Mus musculus OX=10090 GN=Apool PE=1 SV=1	null	null	Mouse_09-2020	null	[MS,MS:1001208,SEQUEST,]	61.55	13.671	null	null	0.13	1.282e5	21.41	21.41	1.186e5	36.93	36.93	9.596e4	15.68	15.68	4.972e4	4.778e4	1.728e4	1.022e5	1.012e5	1.322e5	1.545e4	3.968e4	2.783e4	7.760e4	7.456e4	8.676e4	3.038e4	2.920e4	3.240e4	9.948e4	5.509e4	7.550e4
PRT	A0A2I3BPG9	Ribosomal protein L36A, pseudogene 1 OS=Mus musculus OX=10090 GN=Rpl36a-ps1 PE=3 SV=1	null	null	Mouse_09-2020	null	[MS,MS:1001208,SEQUEST,]	0.00	4.724	null	null	0.20	1.132e5	91.84	91.84	4.199e4	46.58	46.58	6.147e4	51.05	51.05	2.277e4	5.724e4	9.867e4	6.507e4	1.491e5	7.850e4	5.628e3	9.264e3	1.821e4	1.603e4	2.119e4	5.052e4	4.588e4	1.971e4	2.391e4	2.963e4	3.567e4	3.016e4
PRT	Q64464	Cytochrome P450 3A13 OS=Mus musculus OX=10090 GN=Cyp3a13 PE=1 SV=1	null	null	Mouse_09-2020	null	[MS,MS:1001208,SEQUEST,]	37.66	8.904	null	null	0.05	1.508e5	17.78	17.78	1.841e5	20.80	20.80	1.707e5	29.30	29.30	8.873e4	5.699e4	3.219e4	7.970e4	9.494e4	1.379e5	3.642e4	6.072e4	5.501e4	7.267e4	1.144e5	1.367e5	4.053e4	6.676e4	7.021e4	1.089e5	8.864e4	1.541e5
PRT	Q8C165	N-fatty-acyl-amino acid synthase/hydrolase PM20D1 OS=Mus musculus OX=10090 GN=Pm20d1 PE=1 SV=1	null	null	Mouse_09-2020	null	[MS,MS:1001208,SEQUEST,]	30.65	13.511	null	null	0.06	2.312e5	24.76	24.76	2.348e5	30.87	30.87	2.324e5	28.07	28.07	1.099e5	8.975e4	2.683e4	2.157e5	1.854e5	2.246e5	3.532e4	6.784e4	5.595e4	1.297e5	1.415e5	1.899e5	6.061e4	4.995e4	1.119e5	1.918e5	1.346e5	2.030e5
PRT	Q9D3D9	ATP synthase subunit delta, mitochondrial OS=Mus musculus OX=10090 GN=Atp5f1d PE=1 SV=1	null	null	Mouse_09-2020	null	[MS,MS:1001208,SEQUEST,]	22.13	10.232	null	null	0.15	2.420e5	62.75	62.75	1.509e5	58.89	58.89	1.404e5	58.58	58.58	1.531e5	9.785e4	4.575e4	9.447e4	7.064e4	5.761e5	8.120e4	8.002e4	5.405e4	4.104e4	1.672e4	8.125e4	7.798e4	1.075e5	3.582e4	1.663e5	4.279e4	6.345e4
PRT	Q8K4Z3	NAD(P)H-hydrate epimerase OS=Mus musculus OX=10090 GN=Naxe PE=1 SV=1	null	null	Mouse_09-2020	null	[MS,MS:1001208,SEQUEST,]	38.93	15.671	null	null	0.11	2.103e5	37.12	37.12	2.973e5	53.04	53.04	2.630e5	42.74	42.74	8.029e4	1.016e5	2.344e4	2.270e5	9.592e4	3.029e5	8.931e4	2.468e5	1.527e5	1.130e5	7.746e4	1.892e5	1.577e5	8.074e4	1.777e5	2.394e5	1.154e5	9.258e4
PRT	P99025	GTP cyclohydrolase 1 feedback regulatory protein OS=Mus musculus OX=10090 GN=Gchfr PE=1 SV=3	null	null	Mouse_09-2020	null	[MS,MS:1001208,SEQUEST,]	58.82	19.552	null	null	0.51	2.069e5	48.32	48.32	2.343e5	40.76	40.76	2.240e5	34.58	34.58	7.328e4	9.469e4	8.137e3	2.434e5	1.208e5	2.195e5	4.735e4	1.470e5	1.065e5	1.054e5	7.340e4	1.527e5	5.386e4	4.241e4	1.240e5	2.591e5	1.004e5	1.671e5
PRT	Q9CQ75	NADH dehydrogenase [ubiquinone] 1 alpha subcomplex subunit 2 OS=Mus musculus OX=10090 GN=Ndufa2 PE=1 SV=3	null	null	Mouse_09-2020	null	[MS,MS:1001208,SEQUEST,]	33.49	10.941	null	null	0.28	3.577e5	18.03	18.03	3.486e5	36.51	36.51	3.550e5	36.85	36.85	1.772e5	1.388e5	5.983e4	2.679e5	2.723e5	2.569e5	6.151e4	1.052e5	1.125e5	2.104e5	2.648e5	1.915e5	8.854e4	1.250e5	1.258e5	2.556e5	2.980e5	3.865e5
PRT	Q9QUR6	Prolyl endopeptidase OS=Mus musculus OX=10090 GN=Prep PE=1 SV=1	null	null	Mouse_09-2020	null	[MS,MS:1001208,SEQUEST,]	79.60	14.458	null	null	0.02	2.020e5	40.34	40.34	4.809e5	55.19	55.19	4.226e5	40.49	40.49	1.017e5	1.518e5	3.127e4	1.864e5	1.193e5	1.474e5	1.523e5	3.061e5	2.752e5	1.757e5	8.833e4	2.443e5	2.509e5	1.258e5	2.097e5	2.669e5	2.479e5	1.398e5
PRT	Q8VIJ6	Splicing factor, proline- and glutamine-rich OS=Mus musculus OX=10090 GN=Sfpq PE=1 SV=1	null	null	Mouse_09-2020	null	[MS,MS:1001208,SEQUEST,]	41.52	11.112	null	null	0.04	1.396e5	24.04	24.04	2.031e5	11.42	11.42	1.517e5	32.97	32.97	6.139e4	5.657e4	3.675e4	1.177e5	5.241e4	1.324e5	4.371e4	6.985e4	5.750e4	9.050e4	1.011e5	1.295e5	4.683e4	6.840e4	6.579e4	1.599e5	3.920e4	7.869e4
PRT	Q9DCU9	4-hydroxy-2-oxoglutarate aldolase, mitochondrial OS=Mus musculus OX=10090 GN=Hoga1 PE=1 SV=1	null	null	Mouse_09-2020	null	[MS,MS:1001208,SEQUEST,]	25.31	10.738	null	null	0.09	2.789e5	31.33	31.33	1.468e5	33.46	33.46	2.353e5	41.54	41.54	1.288e5	1.219e5	5.768e4	1.660e5	1.389e5	4.739e5	4.532e4	4.146e4	4.537e4	6.738e4	2.306e4	9.375e4	9.045e4	1.094e5	3.512e4	3.267e5	1.136e5	1.283e5
PRT	Q9Z0S1	3'(2'),5'-bisphosphate nucleotidase 1 OS=Mus musculus OX=10090 GN=Bpnt1 PE=1 SV=2	null	null	Mouse_09-2020	null	[MS,MS:1001208,SEQUEST,]	33.93	18.640	null	null	0.08	2.861e5	17.80	17.80	3.098e5	28.17	28.17	2.592e5	29.87	29.87	1.396e5	1.198e5	5.602e4	1.731e5	1.211e5	3.156e5	9.311e4	1.008e5	8.979e4	1.289e5	5.671e4	2.183e5	1.164e5	9.504e4	9.987e4	2.297e5	1.188e5	7.519e4
PRT	J3QP56	Acyl-protein thioesterase 1 OS=Mus musculus OX=10090 GN=Lypla1 PE=1 SV=1	null	null	Mouse_09-2020	null	[MS,MS:1001208,SEQUEST,]	29.75	11.140	null	null	0.11	3.020e5	59.71	59.71	2.594e5	81.54	81.54	2.243e5	50.59	50.59	1.970e5	1.183e5	5.893e4	1.072e5	9.561e4	6.787e5	1.290e5	2.322e5	9.492e4	3.337e4	1.412e4	1.367e5	1.106e5	1.234e5	2.970e4	2.519e5	9.552e4	9.188e4
PRT	Q9D9P1	MICOS complex subunit OS=Mus musculus OX=10090 GN=Chchd3 PE=1 SV=1	null	null	Mouse_09-2020	null	[MS,MS:1001208,SEQUEST,]	33.85	12.762	null	null	0.15	1.702e5	41.56	41.56	1.497e5	31.24	31.24	1.082e5	37.14	37.14	8.443e4	3.403e4	3.276e4	1.647e5	5.893e4	2.699e5	4.274e4	6.208e4	4.085e4	6.401e4	2.700e4	7.963e4	4.128e4	6.169e4	3.547e4	8.494e4	4.021e4	9.655e4
PRT	Q9Z204	Heterogeneous nuclear ribonucleoproteins C1/C2 OS=Mus musculus OX=10090 GN=Hnrnpc PE=1 SV=1	null	null	Mouse_09-2020	null	[MS,MS:1001208,SEQUEST,]	33.99	10.025	null	null	0.09	6.636e5	10.64	10.64	8.849e5	17.95	17.95	7.206e5	19.78	19.78	3.175e5	2.225e5	1.032e5	5.203e5	4.125e5	6.737e5	1.598e5	2.685e5	2.710e5	4.119e5	3.971e5	6.279e5	2.045e5	2.156e5	3.004e5	8.313e5	4.722e5	3.615e5
PRT	P47757	F-actin-capping protein subunit beta OS=Mus musculus OX=10090 GN=Capzb PE=1 SV=3	null	null	Mouse_09-2020	null	[MS,MS:1001208,SEQUEST,]	20.20	8.413	null	null	0.09	1.317e5	42.59	42.59	2.481e5	17.15	17.15	1.599e5	49.76	49.76	5.690e4	6.317e4	5.181e4	1.106e5	4.987e4	1.121e5	7.230e4	1.046e5	7.987e4	9.454e4	8.441e4	1.626e5	5.956e4	9.284e4	5.746e4	1.065e5	1.024e5	2.917e4
PRT	A0A0N4SV00	T-complex protein 1 subunit eta OS=Mus musculus OX=10090 GN=Cct7 PE=1 SV=1	null	null	Mouse_09-2020	null	[MS,MS:1001208,SEQUEST,]	28.13	10.621	null	null	0.05	1.318e5	47.84	47.84	1.842e5	11.13	11.13	1.509e5	47.15	47.15	5.602e4	4.581e4	2.340e4	1.101e5	9.487e4	3.156e5	4.310e4	6.081e4	4.502e4	8.588e4	8.971e4	1.385e5	1.756e4	4.361e4	6.241e4	1.340e5	8.127e4	1.708e5
PRT	Q6ZWY3	40S ribosomal protein S27-like OS=Mus musculus OX=10090 GN=Rps27l PE=1 SV=3	null	null	Mouse_09-2020	null	[MS,MS:1001208,SEQUEST,]	17.73	10.203	null	null	0.15	1.012e5	39.71	39.71	8.265e4	34.39	34.39	6.223e4	37.94	37.94	5.859e4	2.248e4	6.615e3	7.907e4	6.064e4	1.167e5	1.377e4	2.235e4	1.837e4	5.103e4	4.709e4	7.805e4	2.391e4	1.976e4	1.807e4	9.400e4	3.423e4	2.273e4
PRT	P97494	Glutamate--cysteine ligase catalytic subunit OS=Mus musculus OX=10090 GN=Gclc PE=1 SV=4	null	null	Mouse_09-2020	null	[MS,MS:1001208,SEQUEST,]	28.27	10.104	null	null	0.07	1.938e5	35.64	35.64	1.938e5	51.32	51.32	2.084e5	32.28	32.28	8.661e4	7.149e4	2.931e4	2.574e5	2.030e5	2.019e5	3.789e4	5.101e4	3.720e4	1.703e5	1.754e5	1.802e5	6.581e4	4.727e4	1.074e5	1.787e5	1.969e5	1.299e5
PRT	Q61990	Poly(rC)-binding protein 2 OS=Mus musculus OX=10090 GN=Pcbp2 PE=1 SV=1	null	null	Mouse_09-2020	null	[MS,MS:1001208,SEQUEST,]	21.96	10.171	null	null	0.12	1.513e5	45.59	45.59	1.273e5	29.21	29.21	8.822e4	50.06	50.06	9.022e4	7.210e4	2.809e4	4.925e4	3.158e4	1.622e5	2.701e4	6.353e4	4.651e4	5.334e4	3.768e4	8.910e4	7.157e4	6.251e4	3.048e4	6.959e4	5.003e4	5.202e4
PRT	O35969	Guanidinoacetate N-methyltransferase OS=Mus musculus OX=10090 GN=Gamt PE=1 SV=1	null	null	Mouse_09-2020	null	[MS,MS:1001208,SEQUEST,]	23.51	11.853	null	null	0.06	1.099e5	57.49	57.49	1.351e5	25.27	25.27	1.470e5	40.70	40.70	8.049e4	5.216e4	1.770e4	3.921e4	5.282e4	2.626e5	2.553e4	5.538e4	3.897e4	5.466e4	3.877e4	1.120e5	5.263e4	1.798e4	3.108e4	1.658e5	9.922e4	8.604e4
PRT	P85094	Isochorismatase domain-containing protein 2A OS=Mus musculus OX=10090 GN=Isoc2a PE=1 SV=1	null	null	Mouse_09-2020	null	[MS,MS:1001208,SEQUEST,]	54.97	14.634	null	null	0.14	6.043e5	25.35	25.35	8.475e5	46.86	46.86	7.222e5	11.74	11.74	2.380e5	3.061e5	9.370e4	5.832e5	2.959e5	7.364e5	1.485e5	4.753e5	2.680e5	6.888e5	2.434e5	5.167e5	2.954e5	2.025e5	2.931e5	5.868e5	4.409e5	4.250e5
PRT	F6SFF5	Ubiquinone biosynthesis protein (Fragment) OS=Mus musculus OX=10090 GN=Coq9 PE=1 SV=2	null	null	Mouse_09-2020	null	[MS,MS:1001208,SEQUEST,]	5.26	7.073	null	null	0.15	5.290e4	82.57	82.57	6.887e3	59.30	59.30	2.866e4	41.53	41.53	2.056e4	3.018e4	3.318e4	1.725e4	4.046e4	1.976e4	1.740e3	2.632e3	3.188e3	6.665e3	2.054e3	2.005e3	1.993e4	1.183e4	9.305e3	1.850e4	1.805e4	1.523e4
PRT	Q3TLP8	Ras-related C3 botulinum toxin substrate 1 OS=Mus musculus OX=10090 GN=Rac1 PE=1 SV=1	null	null	Mouse_09-2020	null	[MS,MS:1001208,SEQUEST,]	22.19	10.129	null	null	0.07	1.727e5	21.28	21.28	2.477e5	21.41	21.41	1.803e5	12.83	12.83	8.525e4	6.456e4	4.280e4	1.084e5	1.309e5	1.220e5	4.228e4	7.555e4	7.124e4	1.005e5	1.384e5	1.880e5	7.264e4	5.111e4	5.843e4	1.677e5	1.035e5	1.050e5
PRT	Q8VDM4	26S proteasome non-ATPase regulatory subunit 2 OS=Mus musculus OX=10090 GN=Psmd2 PE=1 SV=1	null	null	Mouse_09-2020	null	[MS,MS:1001208,SEQUEST,]	22.37	13.230	null	null	0.03	2.364e5	26.86	26.86	2.309e5	21.21	21.21	1.592e5	45.62	45.62	1.366e5	1.426e5	3.636e4	1.553e5	1.377e5	2.514e5	4.686e4	1.133e5	7.038e4	9.753e4	1.053e5	1.481e5	4.253e4	5.078e4	6.223e4	1.277e5	1.039e5	2.210e5
PRT	Q9DCJ5	NADH dehydrogenase [ubiquinone] 1 alpha subcomplex subunit 8 OS=Mus musculus OX=10090 GN=Ndufa8 PE=1 SV=3	null	null	Mouse_09-2020	null	[MS,MS:1001208,SEQUEST,]	25.68	12.707	null	null	0.16	1.168e5	77.71	77.71	1.835e5	54.76	54.76	8.734e4	136.19	136.19	1.919e4	3.599e4	1.092e4	2.602e5	1.204e5	1.458e5	2.536e4	5.891e4	5.564e4	8.762e4	1.960e5	1.119e5	2.491e4	9.194e3	3.062e5	5.190e4	5.740e4	1.342e5
PRT	P99026	Proteasome subunit beta type-4 OS=Mus musculus OX=10090 GN=Psmb4 PE=1 SV=1	null	null	Mouse_09-2020	null	[MS,MS:1001208,SEQUEST,]	20.73	10.082	null	null	0.11	1.335e5	49.21	49.21	1.356e5	65.83	65.83	9.890e4	41.74	41.74	6.350e4	5.175e4	3.040e4	7.107e4	4.254e4	2.706e5	7.132e4	8.011e4	5.462e4	3.930e4	2.849e4	2.067e4	5.395e4	3.859e4	2.592e4	8.577e4	5.454e4	2.536e4
PRT	Q9CQH7	Transcription factor BTF3 homolog 4 OS=Mus musculus OX=10090 GN=Btf3l4 PE=1 SV=1	null	null	Mouse_09-2020	null	[MS,MS:1001208,SEQUEST,]	0.00	4.022	null	null	0.09	1.417e5	75.70	75.70	5.474e4	28.26	28.26	9.580e4	62.85	62.85	8.377e4	8.176e4	7.443e4	1.006e4	5.741e4	1.151e5	1.503e4	1.621e4	2.239e4	1.782e4	null	5.048e4	8.231e4	5.966e4	4.868e4	6.439e4	2.212e4	4.338e4
PRT	O88685	26S proteasome regulatory subunit 6A OS=Mus musculus OX=10090 GN=Psmc3 PE=1 SV=2	null	null	Mouse_09-2020	null	[MS,MS:1001208,SEQUEST,]	24.33	9.293	null	null	0.09	6.792e4	58.20	58.20	1.118e5	67.06	67.06	9.087e4	49.25	49.25	2.857e4	2.978e4	2.171e3	7.432e4	7.459e4	4.098e4	null	7.385e3	8.244e3	6.032e4	6.529e4	7.784e4	1.303e4	1.611e4	3.889e4	7.327e4	5.390e4	9.854e4
PRT	Q9DBA8	Probable imidazolonepropionase OS=Mus musculus OX=10090 GN=Amdhd1 PE=1 SV=1	null	null	Mouse_09-2020	null	[MS,MS:1001208,SEQUEST,]	28.66	11.281	null	null	0.06	2.116e5	55.47	55.47	2.388e5	36.89	36.89	2.780e5	35.12	35.12	6.522e4	6.309e4	1.985e4	3.384e5	2.168e5	2.728e5	3.359e4	8.242e4	4.415e4	1.543e5	1.214e5	1.694e5	8.235e4	7.023e4	7.266e4	2.960e5	1.759e5	2.881e5
PRT	E9Q5K4	Cytochrome P450 2C44 OS=Mus musculus OX=10090 GN=Cyp2c23 PE=1 SV=1	null	null	Mouse_09-2020	null	[MS,MS:1001208,SEQUEST,]	35.71	12.255	null	null	0.06	1.698e5	36.16	36.16	1.291e5	88.98	88.98	1.744e5	26.61	26.61	9.326e4	9.940e4	3.039e4	9.325e4	5.325e4	1.887e5	7.355e4	1.667e5	9.127e4	2.015e4	1.833e4	4.328e4	8.028e4	6.857e4	7.806e4	1.330e5	6.628e4	8.098e4
PRT	Q8BG13	RNA-binding protein 3 OS=Mus musculus OX=10090 GN=Rbm3 PE=1 SV=1	null	null	Mouse_09-2020	null	[MS,MS:1001208,SEQUEST,]	27.93	12.109	null	null	0.21	1.260e5	46.82	46.82	2.676e5	25.89	25.89	1.727e5	28.80	28.80	5.737e4	2.456e4	8.022e3	1.004e5	1.155e5	1.345e5	5.042e4	7.856e4	6.023e4	1.463e5	1.466e5	2.295e5	3.062e4	4.884e4	8.536e4	1.705e5	8.202e4	1.295e5
PRT	A0A1W2P6G5	Myosin light polypeptide 6 OS=Mus musculus OX=10090 GN=Myl6 PE=1 SV=1	null	null	Mouse_09-2020	null	[MS,MS:1001208,SEQUEST,]	11.40	7.469	null	null	0.21	6.945e4	57.58	57.58	6.595e4	32.67	32.67	9.684e4	48.13	48.13	3.653e4	1.647e4	1.261e4	1.218e5	2.251e4	9.428e4	1.607e4	2.286e4	1.853e4	4.533e4	2.219e4	7.189e4	1.335e4	3.530e4	5.448e4	3.003e4	5.127e4	6.118e4
PRT	Q9D8L3	Signal sequence receptor subunit delta OS=Mus musculus OX=10090 GN=Ssr4 PE=1 SV=1	null	null	Mouse_09-2020	null	[MS,MS:1001208,SEQUEST,]	20.35	12.806	null	null	0.17	9.965e4	34.47	34.47	1.389e5	45.57	45.57	1.408e5	66.94	66.94	5.531e4	3.276e4	1.714e4	1.114e5	4.548e4	1.709e5	4.399e4	7.541e4	3.810e4	3.487e4	2.081e4	9.756e4	5.408e4	8.082e4	4.909e4	2.138e5	2.428e4	1.812e4
PRT	P01887	Beta-2-microglobulin OS=Mus musculus OX=10090 GN=B2m PE=1 SV=2	null	null	Mouse_09-2020	null	[MS,MS:1001208,SEQUEST,]	18.74	7.713	null	null	0.16	1.981e5	49.16	49.16	1.849e5	46.75	46.75	1.454e5	40.84	40.84	1.224e5	8.134e4	3.687e4	1.065e5	8.471e4	4.378e5	7.162e4	1.121e5	6.439e4	4.020e4	4.898e4	1.024e5	4.843e4	5.888e4	2.900e4	1.308e5	2.846e4	9.667e4
PRT	P56379	ATP synthase subunit ATP5MPL, mitochondrial OS=Mus musculus OX=10090 GN=Atp5mpl PE=1 SV=1	null	null	Mouse_09-2020	null	[MS,MS:1001208,SEQUEST,]	2.90	8.124	null	null	0.34	3.706e5	93.68	93.68	5.142e5	16.68	16.68	4.734e5	21.02	21.02	3.399e5	7.451e4	2.632e5	5.778e4	6.070e5	8.070e4	1.515e5	1.552e5	1.651e5	2.695e5	1.945e5	3.337e5	2.512e5	1.749e5	1.870e5	4.093e5	2.435e5	2.793e5
PRT	Q99KQ4	Nicotinamide phosphoribosyltransferase OS=Mus musculus OX=10090 GN=Nampt PE=1 SV=1	null	null	Mouse_09-2020	null	[MS,MS:1001208,SEQUEST,]	11.55	5.917	null	null	0.06	1.597e5	23.15	23.15	1.321e5	32.89	32.89	1.002e5	26.17	26.17	7.573e4	3.693e4	2.580e4	1.222e5	1.209e5	1.778e5	2.052e4	3.501e4	3.370e4	7.752e4	8.326e4	9.974e4	2.699e4	2.882e4	2.949e4	9.724e4	7.239e4	8.523e4
PRT	P10518	Delta-aminolevulinic acid dehydratase OS=Mus musculus OX=10090 GN=Alad PE=1 SV=1	null	null	Mouse_09-2020	null	[MS,MS:1001208,SEQUEST,]	16.43	11.070	null	null	0.11	5.115e4	22.90	22.90	5.005e4	64.38	64.38	8.658e4	33.90	33.90	2.000e4	1.998e4	9.019e3	5.783e4	3.475e4	5.033e4	2.082e3	7.530e3	1.271e4	2.871e4	4.288e4	3.801e4	null	3.231e4	1.588e4	4.999e4	5.084e4	5.295e4
PRT	Q8BGT5	Alanine aminotransferase 2 OS=Mus musculus OX=10090 GN=Gpt2 PE=1 SV=1	null	null	Mouse_09-2020	null	[MS,MS:1001208,SEQUEST,]	17.11	10.669	null	null	0.03	4.901e4	8.45	8.45	3.265e4	17.73	17.73	4.778e4	37.10	37.10	2.189e4	1.796e4	1.094e4	3.410e4	3.183e4	5.295e4	8.028e3	1.344e4	8.073e3	1.879e4	1.587e4	2.138e4	1.261e4	1.555e4	2.477e4	3.505e4	2.564e4	5.584e4
PRT	Q8BVQ9	26S proteasome AAA-ATPase subunit RPT1 OS=Mus musculus OX=10090 GN=Psmc2 PE=1 SV=1	null	null	Mouse_09-2020	null	[MS,MS:1001208,SEQUEST,]	25.11	13.684	null	null	0.07	3.527e4	38.17	38.17	null	null	null	3.177e4	36.75	36.75	1.693e4	null	null	1.654e4	null	4.885e4	null	null	null	null	null	null	null	1.324e4	null	2.129e4	null	null
PRT	Q4VAA2	Protein CDV3 OS=Mus musculus OX=10090 GN=Cdv3 PE=1 SV=2	null	null	Mouse_09-2020	null	[MS,MS:1001208,SEQUEST,]	24.29	11.310	null	null	0.20	8.220e4	36.31	36.31	6.219e4	50.70	50.70	7.133e4	52.37	52.37	3.846e4	3.240e4	5.008e3	6.903e4	6.281e4	6.480e4	4.640e3	1.875e4	1.745e4	2.586e4	5.301e4	6.475e4	6.302e3	2.266e4	2.790e4	6.228e4	6.621e4	8.542e4
PRT	P47758	Signal recognition particle receptor subunit beta OS=Mus musculus OX=10090 GN=Srprb PE=1 SV=1	null	null	Mouse_09-2020	null	[MS,MS:1001208,SEQUEST,]	20.71	14.292	null	null	0.12	5.211e4	18.39	18.39	5.624e4	41.56	41.56	4.934e4	26.56	26.56	2.638e4	1.899e4	8.278e3	4.525e4	4.264e4	4.653e4	7.598e3	1.454e4	1.341e4	2.751e4	4.356e4	5.102e4	1.286e4	1.668e4	1.770e4	4.078e4	3.651e4	4.616e4
PRT	Q62446	Peptidyl-prolyl cis-trans isomerase FKBP3 OS=Mus musculus OX=10090 GN=Fkbp3 PE=1 SV=2	null	null	Mouse_09-2020	null	[MS,MS:1001208,SEQUEST,]	19.16	12.564	null	null	0.13	2.137e5	36.25	36.25	1.984e5	33.59	33.59	2.134e5	20.51	20.51	1.156e5	9.378e4	3.774e4	1.252e5	2.063e5	1.080e5	2.584e4	4.627e4	5.829e4	9.644e4	8.547e4	1.814e5	5.501e4	6.869e4	6.767e4	2.428e5	1.158e5	1.509e5
PRT	Q8CFA2	Aminomethyltransferase, mitochondrial OS=Mus musculus OX=10090 GN=Amt PE=1 SV=1	null	null	Mouse_09-2020	null	[MS,MS:1001208,SEQUEST,]	14.94	11.327	null	null	0.06	1.179e5	54.74	54.74	1.586e5	56.03	56.03	1.194e5	35.13	35.13	4.007e4	5.004e4	4.750e3	1.633e5	7.575e4	1.138e5	2.135e4	9.763e4	5.878e4	8.391e4	2.174e4	8.793e4	3.531e4	2.665e4	7.399e4	1.750e5	6.352e4	7.510e4
PRT	Q8JZZ0	UDP-glucuronosyltransferase 3A2 OS=Mus musculus OX=10090 GN=Ugt3a2 PE=1 SV=2	null	null	Mouse_09-2020	null	[MS,MS:1001208,SEQUEST,]	23.37	14.520	null	null	0.06	4.111e5	12.52	12.52	4.254e5	28.90	28.90	4.947e5	10.94	10.94	2.379e5	1.517e5	8.517e4	2.702e5	2.340e5	4.605e5	7.652e4	1.581e5	1.372e5	1.696e5	1.321e5	4.105e5	1.782e5	1.857e5	1.769e5	4.231e5	2.766e5	2.614e5
PRT	F6TEU8	Nucleoside-diphosphate kinase (Fragment) OS=Mus musculus OX=10090 GN=Ak4 PE=1 SV=1	null	null	Mouse_09-2020	null	[MS,MS:1001208,SEQUEST,]	14.26	9.647	null	null	0.17	9.823e4	65.89	65.89	1.944e5	54.32	54.32	1.082e5	73.10	73.10	2.589e4	6.421e4	1.389e4	2.119e5	5.051e4	1.183e5	6.825e4	1.243e5	7.456e4	5.541e4	2.368e4	1.058e5	6.042e4	1.669e4	6.223e4	2.517e5	4.018e4	2.246e4
PRT	P47753	F-actin-capping protein subunit alpha-1 OS=Mus musculus OX=10090 GN=Capza1 PE=1 SV=4	null	null	Mouse_09-2020	null	[MS,MS:1001208,SEQUEST,]	10.32	12.287	null	null	0.10	2.451e5	48.17	48.17	2.811e5	46.93	46.93	2.127e5	70.18	70.18	2.456e5	9.189e4	4.999e4	1.401e5	9.972e4	4.405e5	9.851e4	1.439e5	9.420e4	7.466e4	3.676e4	1.617e5	9.570e4	1.838e5	3.315e4	3.311e5	6.391e4	9.910e4
PRT	O09061	Proteasome subunit beta type-1 OS=Mus musculus OX=10090 GN=Psmb1 PE=1 SV=1	null	null	Mouse_09-2020	null	[MS,MS:1001208,SEQUEST,]	18.29	11.372	null	null	0.12	3.177e5	37.53	37.53	3.591e5	21.08	21.08	3.153e5	13.61	13.61	2.616e5	1.258e5	6.133e4	1.725e5	1.420e5	4.867e5	9.661e4	1.370e5	1.014e5	1.125e5	1.047e5	2.813e5	1.096e5	9.996e4	1.035e5	3.041e5	1.737e5	1.450e5
PRT	Q3UZG4	Aminoacyl tRNA synthase complex-interacting multifunctional protein 1 OS=Mus musculus OX=10090 GN=Aimp1 PE=1 SV=1	null	null	Mouse_09-2020	null	[MS,MS:1001208,SEQUEST,]	12.39	9.854	null	null	0.12	5.979e4	63.94	63.94	1.351e5	71.35	71.35	4.502e4	66.55	66.55	2.399e4	3.243e4	5.546e3	2.754e4	9.354e4	7.151e4	null	8.310e3	1.645e4	5.693e4	1.147e5	1.032e5	7.958e3	1.633e4	1.549e4	2.840e4	3.632e4	7.792e4
PRT	P51150	Ras-related protein Rab-7a OS=Mus musculus OX=10090 GN=Rab7a PE=1 SV=2	null	null	Mouse_09-2020	null	[MS,MS:1001208,SEQUEST,]	11.64	9.736	null	null	0.12	8.968e4	16.99	16.99	8.877e4	33.03	33.03	9.711e4	36.94	36.94	4.886e4	3.328e4	1.777e4	4.398e4	5.578e4	9.003e4	1.872e4	2.936e4	3.222e4	3.283e4	7.220e4	6.571e4	2.780e4	4.631e4	2.756e4	4.430e4	6.868e4	7.109e4
PRT	Q9DCS9	NADH dehydrogenase [ubiquinone] 1 beta subcomplex subunit 10 OS=Mus musculus OX=10090 GN=Ndufb10 PE=1 SV=3	null	null	Mouse_09-2020	null	[MS,MS:1001208,SEQUEST,]	16.73	14.680	null	null	0.18	1.356e5	50.06	50.06	7.721e4	91.12	91.12	9.430e4	67.33	67.33	1.974e4	null	null	1.424e5	7.431e4	1.532e5	1.240e4	3.387e4	1.714e4	5.873e4	1.475e5	2.772e4	null	6.564e3	1.268e4	8.247e4	7.422e4	8.991e4
PRT	G3X9U9	Mitochondrial fission 1 protein OS=Mus musculus OX=10090 GN=Fis1 PE=1 SV=1	null	null	Mouse_09-2020	null	[MS,MS:1001208,SEQUEST,]	8.49	8.249	null	null	0.17	5.989e4	29.10	29.10	7.795e4	13.92	13.92	6.223e4	26.89	26.89	3.387e4	1.980e4	1.307e4	4.126e4	2.832e4	9.753e4	2.264e4	2.387e4	2.669e4	3.105e4	4.190e4	5.116e4	2.767e4	2.258e4	2.101e4	3.889e4	2.995e4	5.518e4
PRT	Q9WV32	Actin-related protein 2/3 complex subunit 1B OS=Mus musculus OX=10090 GN=Arpc1b PE=1 SV=4	null	null	Mouse_09-2020	null	[MS,MS:1001208,SEQUEST,]	12.36	11.267	null	null	0.09	7.507e4	32.08	32.08	1.060e5	28.55	28.55	7.868e4	33.58	33.58	4.112e4	1.931e4	2.346e4	6.617e4	4.075e4	5.741e4	1.870e4	3.327e4	4.017e4	4.650e4	7.011e4	7.086e4	null	2.781e4	3.073e4	4.970e4	3.330e4	7.684e4
PRT	O35226	26S proteasome non-ATPase regulatory subunit 4 OS=Mus musculus OX=10090 GN=Psmd4 PE=1 SV=1	null	null	Mouse_09-2020	null	[MS,MS:1001208,SEQUEST,]	15.95	9.573	null	null	0.08	1.287e5	40.03	40.03	8.986e4	52.14	52.14	1.187e5	32.30	32.30	9.870e4	5.267e4	2.699e4	4.108e4	5.981e4	1.222e5	1.329e4	6.050e4	3.436e4	2.742e4	5.810e4	3.409e4	6.004e4	5.439e4	5.556e4	8.657e4	4.569e4	5.565e4
PRT	P45376	Aldo-keto reductase family 1 member B1 OS=Mus musculus OX=10090 GN=Akr1b1 PE=1 SV=3	null	null	Mouse_09-2020	null	[MS,MS:1001208,SEQUEST,]	10.94	6.892	null	null	0.09	2.451e4	68.13	68.13	7.199e4	40.01	40.01	4.989e4	46.13	46.13	1.175e4	2.354e4	3.781e3	4.654e4	1.521e4	8.401e3	null	2.647e4	1.994e4	2.798e4	5.062e4	2.145e4	1.315e4	2.164e4	9.998e3	1.793e4	3.669e4	3.966e4
PRT	Q61656	Probable ATP-dependent RNA helicase DDX5 OS=Mus musculus OX=10090 GN=Ddx5 PE=1 SV=2	null	null	Mouse_09-2020	null	[MS,MS:1001208,SEQUEST,]	5.37	4.898	null	null	0.03	3.432e5	34.35	34.35	3.514e5	40.00	40.00	3.164e5	29.23	29.23	1.261e5	1.161e5	7.755e4	1.609e5	3.421e5	3.989e5	1.037e5	1.041e5	9.054e4	2.354e5	3.184e5	1.916e5	1.116e5	7.675e4	1.059e5	2.689e5	2.715e5	2.743e5
PRT	A0A0J9YUB6	OCIA domain-containing protein 1 (Fragment) OS=Mus musculus OX=10090 GN=Ociad1 PE=1 SV=1	null	null	Mouse_09-2020	null	[MS,MS:1001208,SEQUEST,]	7.72	9.155	null	null	0.21	1.121e5	15.53	15.53	1.078e5	29.77	29.77	9.796e4	17.58	17.58	4.833e4	4.684e4	2.454e4	7.792e4	7.570e4	8.114e4	1.412e4	2.661e4	3.072e4	5.180e4	5.792e4	7.287e4	3.111e4	2.869e4	4.128e4	7.466e4	7.266e4	6.931e4
PRT	P62075	Mitochondrial import inner membrane translocase subunit Tim13 OS=Mus musculus OX=10090 GN=Timm13 PE=1 SV=1	null	null	Mouse_09-2020	null	[MS,MS:1001208,SEQUEST,]	6.18	10.610	null	null	0.26	9.301e4	37.32	37.32	6.461e4	45.64	45.64	6.557e4	46.89	46.89	4.692e4	4.410e4	1.760e4	4.368e4	3.134e4	1.411e5	1.928e4	3.635e4	2.994e4	1.729e4	1.460e4	4.138e4	3.012e4	4.843e4	2.493e4	4.132e4	3.683e4	3.769e4
PRT	Q9CPT4	Myeloid-derived growth factor OS=Mus musculus OX=10090 GN=Mydgf PE=1 SV=1	null	null	Mouse_09-2020	null	[MS,MS:1001208,SEQUEST,]	12.63	6.108	null	null	0.14	2.921e5	20.70	20.70	7.018e5	12.14	12.14	4.243e5	33.06	33.06	1.140e5	1.252e5	5.210e4	2.799e5	2.351e5	2.489e5	1.770e5	2.458e5	1.951e5	2.723e5	4.032e5	5.023e5	1.900e5	1.444e5	2.792e5	2.931e5	2.178e5	1.893e5
PRT	Q8R344	Coiled-coil domain-containing protein 12 OS=Mus musculus OX=10090 GN=Ccdc12 PE=1 SV=2	null	null	Mouse_09-2020	null	[MS,MS:1001208,SEQUEST,]	2.75	2.948	null	null	0.13	2.677e5	76.64	76.64	1.509e5	43.78	43.78	2.064e5	57.76	57.76	1.347e5	2.159e5	1.744e5	8.989e4	1.582e5	1.694e5	6.623e4	4.796e4	4.777e4	2.733e4	7.631e4	6.169e4	1.700e5	1.411e5	7.426e4	8.606e4	1.145e5	1.244e5
PRT	Q99JT9	1,2-dihydroxy-3-keto-5-methylthiopentene dioxygenase OS=Mus musculus OX=10090 GN=Adi1 PE=1 SV=1	null	null	Mouse_09-2020	null	[MS,MS:1001208,SEQUEST,]	9.46	8.045	null	null	0.19	1.470e5	7.83	7.83	2.191e5	31.77	31.77	2.096e5	28.74	28.74	7.026e4	6.718e4	2.896e4	1.097e5	9.142e4	1.604e5	3.273e4	7.479e4	6.252e4	9.826e4	9.366e4	2.367e5	4.504e4	4.949e4	9.952e4	1.682e5	1.249e5	1.761e5
PRT	Q9DCE9	Interferon gamma-induced GTPase OS=Mus musculus OX=10090 GN=Igtp PE=1 SV=1	null	null	Mouse_09-2020	null	[MS,MS:1001208,SEQUEST,]	11.46	10.585	null	null	0.07	9.871e4	43.61	43.61	4.224e4	64.46	64.46	2.050e4	58.78	58.78	9.451e4	4.281e4	2.917e4	5.165e4	4.557e4	8.746e4	null	2.299e4	1.170e4	5.667e3	null	null	null	1.308e4	6.371e3	8.357e3	null	1.575e4
PRT	P27546	Microtubule-associated protein 4 OS=Mus musculus OX=10090 GN=Map4 PE=1 SV=3	null	null	Mouse_09-2020	null	[MS,MS:1001208,SEQUEST,]	7.10	6.491	null	null	0.03	1.346e5	21.80	21.80	1.293e5	52.61	52.61	1.181e5	33.73	33.73	6.616e4	5.050e4	2.275e4	1.105e5	1.047e5	8.556e4	1.067e4	4.190e4	2.651e4	5.916e4	1.130e5	9.860e4	3.867e4	2.186e4	4.728e4	1.008e5	9.117e4	1.171e5
PRT	O08600	Endonuclease G, mitochondrial OS=Mus musculus OX=10090 GN=Endog PE=1 SV=1	null	null	Mouse_09-2020	null	[MS,MS:1001208,SEQUEST,]	8.98	6.665	null	null	0.08	1.478e5	20.29	20.29	1.585e5	58.13	58.13	1.785e5	33.51	33.51	9.601e4	5.274e4	3.065e4	8.078e4	8.949e4	1.512e5	1.623e4	2.796e4	2.840e4	1.152e5	1.121e5	1.749e5	3.975e4	8.786e4	4.545e4	1.586e5	9.605e4	1.262e5
PRT	Q60766	Immunity-related GTPase family M protein 1 OS=Mus musculus OX=10090 GN=Irgm1 PE=1 SV=1	null	null	Mouse_09-2020	null	[MS,MS:1001208,SEQUEST,]	8.00	5.364	null	null	0.06	1.634e5	62.06	62.06	8.254e4	76.93	76.93	7.191e4	80.75	80.75	8.408e4	1.001e5	4.125e4	1.152e5	1.619e4	5.256e4	4.834e4	5.310e4	5.957e4	7.862e3	2.064e4	2.847e4	5.385e4	5.500e4	1.433e4	1.104e4	7.710e4	1.542e4
PRT	Q8CHQ9	N-acetyltransferase family 8 member 2 OS=Mus musculus OX=10090 GN=Nat8f2 PE=1 SV=1	null	null	Mouse_09-2020	null	[MS,MS:1001208,SEQUEST,]	9.47	5.476	null	null	0.07	1.202e5	32.81	32.81	8.835e4	39.29	39.29	9.796e4	32.64	32.64	5.935e4	4.506e4	2.452e4	4.217e4	4.974e4	1.572e5	4.107e4	2.044e4	1.545e4	3.579e4	4.202e4	8.643e4	4.882e4	5.289e4	2.809e4	7.503e4	5.520e4	5.815e4
PRT	Q9EQE2	Protein-serine/threonine phosphatase OS=Mus musculus OX=10090 GN=Ppm1a PE=1 SV=1	null	null	Mouse_09-2020	null	[MS,MS:1001208,SEQUEST,]	6.03	7.278	null	null	0.07	4.069e4	52.42	52.42	6.988e4	50.16	50.16	2.848e4	44.60	44.60	1.944e4	1.571e4	1.094e4	2.007e4	1.568e4	9.113e4	2.180e4	3.877e4	2.203e4	1.570e4	9.194e3	4.281e4	1.118e4	2.054e4	1.028e4	2.443e4	1.558e4	null
PRT	Q2TPA8	Hydroxysteroid dehydrogenase-like protein 2 OS=Mus musculus OX=10090 GN=Hsdl2 PE=1 SV=1	null	null	Mouse_09-2020	null	[MS,MS:1001208,SEQUEST,]	1.81	3.199	null	null	0.04	4.471e5	22.90	22.90	4.793e5	28.84	28.84	4.002e5	27.78	27.78	1.464e5	1.710e5	1.059e5	3.396e5	3.808e5	4.156e5	1.030e5	1.312e5	1.291e5	2.446e5	3.483e5	3.431e5	1.336e5	1.043e5	1.604e5	2.926e5	3.367e5	3.486e5
PRT	Q9D023	Mitochondrial pyruvate carrier 2 OS=Mus musculus OX=10090 GN=Mpc2 PE=1 SV=1	null	null	Mouse_09-2020	null	[MS,MS:1001208,SEQUEST,]	11.72	8.527	null	null	0.18	2.111e5	35.95	35.95	3.500e5	66.14	66.14	2.314e5	62.24	62.24	1.153e5	1.042e5	3.693e4	1.050e5	6.468e4	2.856e5	1.553e5	2.561e5	1.548e5	7.459e4	4.425e4	1.526e5	1.897e5	9.475e4	9.527e4	1.920e5	8.040e4	5.714e4
PRT	Q91X91	Nicotinate-nucleotide pyrophosphorylase [carboxylating] OS=Mus musculus OX=10090 GN=Qprt PE=1 SV=1	null	null	Mouse_09-2020	null	[MS,MS:1001208,SEQUEST,]	5.35	9.461	null	null	0.08	6.396e5	22.88	22.88	6.373e5	10.35	10.35	5.100e5	22.34	22.34	3.530e5	2.219e5	1.409e5	3.825e5	3.496e5	9.249e5	1.627e5	2.096e5	2.019e5	2.871e5	2.576e5	4.793e5	1.734e5	2.045e5	1.844e5	3.503e5	4.023e5	3.143e5
PRT	P80314	T-complex protein 1 subunit beta OS=Mus musculus OX=10090 GN=Cct2 PE=1 SV=4	null	null	Mouse_09-2020	null	[MS,MS:1001208,SEQUEST,]	10.80	9.398	null	null	0.06	1.064e5	46.11	46.11	9.971e4	30.65	30.65	9.759e4	32.06	32.06	4.621e4	4.518e4	2.407e4	5.993e4	3.684e4	2.102e5	3.222e4	4.776e4	3.281e4	3.569e4	2.822e4	4.862e4	3.496e4	5.263e4	2.497e4	8.154e4	6.743e4	5.709e4
PRT	Q9CXF0	Kynureninase OS=Mus musculus OX=10090 GN=Kynu PE=1 SV=3	null	null	Mouse_09-2020	null	[MS,MS:1001208,SEQUEST,]	6.59	8.883	null	null	0.06	2.011e5	35.70	35.70	1.467e5	76.88	76.88	1.857e5	42.31	42.31	9.920e4	9.745e4	4.387e4	6.325e4	7.529e4	1.957e5	3.818e4	8.659e4	3.955e4	6.352e4	1.461e4	3.308e5	9.982e4	8.819e4	4.163e4	8.869e4	1.077e5	1.071e5
PRT	Q923B6	Metalloreductase STEAP4 OS=Mus musculus OX=10090 GN=Steap4 PE=1 SV=1	null	null	Mouse_09-2020	null	[MS,MS:1001208,SEQUEST,]	10.53	9.288	null	null	0.07	3.321e4	91.42	91.42	5.365e4	112.52	112.52	1.690e4	41.80	41.80	1.619e4	9.816e3	5.335e3	1.064e5	2.025e4	3.582e4	null	6.304e3	5.189e3	2.261e4	1.289e5	8.302e4	4.304e3	1.023e4	4.282e3	1.694e4	1.096e4	9.020e3
PRT	O08795	Glucosidase 2 subunit beta OS=Mus musculus OX=10090 GN=Prkcsh PE=1 SV=1	null	null	Mouse_09-2020	null	[MS,MS:1001208,SEQUEST,]	7.15	8.384	null	null	0.04	8.531e4	36.88	36.88	1.004e5	44.49	44.49	9.213e4	30.04	30.04	4.466e4	1.875e4	1.556e4	5.899e4	9.290e4	1.009e5	1.655e4	2.139e4	2.237e4	5.929e4	8.121e4	8.686e4	2.171e4	2.655e4	2.501e4	8.930e4	6.335e4	8.068e4
PRT	Q8VCB3	Glycogen [starch] synthase, liver OS=Mus musculus OX=10090 GN=Gys2 PE=1 SV=2	null	null	Mouse_09-2020	null	[MS,MS:1001208,SEQUEST,]	6.13	7.825	null	null	0.03	4.291e5	17.70	17.70	5.634e5	30.32	30.32	4.180e5	33.73	33.73	1.877e5	1.996e5	1.078e5	2.570e5	2.825e5	4.037e5	1.419e5	2.953e5	1.799e5	2.587e5	1.989e5	2.469e5	1.758e5	1.198e5	1.172e5	1.613e5	2.547e5	3.166e5
PRT	Q9R1P0	Proteasome subunit alpha type-4 OS=Mus musculus OX=10090 GN=Psma4 PE=1 SV=1	null	null	Mouse_09-2020	null	[MS,MS:1001208,SEQUEST,]	11.48	12.905	null	null	0.11	1.182e5	31.88	31.88	1.220e5	69.55	69.55	1.147e5	58.83	58.83	5.489e4	4.806e4	2.439e4	5.050e4	3.280e4	1.221e5	5.195e4	8.643e4	7.624e4	2.397e4	1.764e4	5.473e4	7.835e4	6.558e4	5.948e4	2.965e4	4.721e4	4.826e4
PRT	P35564	Calnexin OS=Mus musculus OX=10090 GN=Canx PE=1 SV=1	null	null	Mouse_09-2020	null	[MS,MS:1001208,SEQUEST,]	14.25	10.095	null	null	0.06	1.173e5	64.00	64.00	1.413e5	60.83	60.83	1.286e5	49.80	49.80	5.630e4	3.798e4	null	2.459e5	5.194e4	1.437e5	2.536e4	7.391e4	3.224e4	7.227e4	3.447e4	2.468e5	4.047e4	1.455e4	5.473e4	2.183e5	7.995e4	6.511e4
PRT	E9PY39	Predicted gene 20431 OS=Mus musculus OX=10090 GN=Gm20431 PE=3 SV=1	null	null	Mouse_09-2020	null	[MS,MS:1001208,SEQUEST,]	12.85	13.236	null	null	0.07	8.718e4	11.80	11.80	8.732e4	35.05	35.05	9.101e4	20.28	20.28	5.330e4	3.358e4	1.686e4	7.341e4	5.388e4	8.218e4	2.289e4	2.919e4	2.532e4	6.022e4	3.092e4	1.093e5	3.091e4	2.780e4	2.490e4	9.898e4	6.299e4	5.615e4
PRT	E9Q8K5	Titin OS=Mus musculus OX=10090 GN=Ttn PE=1 SV=1	null	null	Mouse_09-2020	null	[MS,MS:1001208,SEQUEST,]	0.00	2.592	null	null	0.00	2.355e4	70.06	70.06	3.962e4	41.17	41.17	2.702e3	null	null	1.130e4	1.516e4	7.915e3	2.510e3	null	1.115e4	null	1.031e4	1.097e4	3.369e4	1.742e4	3.933e4	null	null	null	2.363e3	null	null
PRT	P80316	T-complex protein 1 subunit epsilon OS=Mus musculus OX=10090 GN=Cct5 PE=1 SV=1	null	null	Mouse_09-2020	null	[MS,MS:1001208,SEQUEST,]	1.98	6.459	null	null	0.04	8.507e4	48.50	48.50	5.372e4	48.10	48.10	6.424e4	35.60	35.60	4.536e4	3.968e4	2.920e4	4.401e4	1.679e4	7.659e4	1.751e4	2.595e4	2.269e4	1.906e4	7.532e3	2.305e4	2.986e4	3.463e4	2.464e4	3.438e4	3.577e4	3.262e4
PRT	Q91V64	Isochorismatase domain-containing protein 1 OS=Mus musculus OX=10090 GN=Isoc1 PE=1 SV=1	null	null	Mouse_09-2020	null	[MS,MS:1001208,SEQUEST,]	7.29	10.240	null	null	0.08	1.081e5	46.23	46.23	1.156e5	71.63	71.63	7.307e4	72.32	72.32	7.088e4	4.064e4	2.197e4	4.965e4	2.757e4	1.811e5	6.004e4	6.563e4	5.409e4	3.015e4	1.987e3	4.320e4	2.896e4	6.506e4	1.131e4	1.086e5	3.455e4	2.287e4
PRT	S4R1Y8	Protein transport protein Sec31A (Fragment) OS=Mus musculus OX=10090 GN=Sec31a PE=1 SV=1	null	null	Mouse_09-2020	null	[MS,MS:1001208,SEQUEST,]	8.32	9.676	null	null	0.13	2.982e4	40.32	40.32	2.732e4	65.06	65.06	4.256e4	55.88	55.88	7.188e3	1.383e4	8.240e3	1.868e4	null	null	null	6.104e3	7.564e3	2.279e4	2.775e4	7.644e3	null	null	1.181e4	null	2.328e4	5.307e4
PRT	D3YUM1	NADH dehydrogenase [ubiquinone] flavoprotein 1, mitochondrial OS=Mus musculus OX=10090 GN=Ndufv1 PE=1 SV=1	null	null	Mouse_09-2020	null	[MS,MS:1001208,SEQUEST,]	8.16	8.213	null	null	0.05	4.331e4	97.75	97.75	1.513e5	67.91	67.91	2.877e4	100.34	100.34	6.918e4	2.774e4	5.170e3	2.409e3	6.835e3	1.532e5	6.750e4	7.192e4	3.102e4	null	1.058e4	null	5.091e4	3.974e4	2.862e3	7.579e4	4.255e3	5.841e3
PRT	A0A0R4J1H2	Glycerate kinase OS=Mus musculus OX=10090 GN=Glyctk PE=1 SV=1	null	null	Mouse_09-2020	null	[MS,MS:1001208,SEQUEST,]	9.22	7.066	null	null	0.07	7.289e4	33.47	33.47	4.898e4	51.85	51.85	7.525e4	42.94	42.94	4.881e4	3.979e4	7.627e3	5.498e4	3.667e4	7.305e4	2.673e3	1.527e4	1.130e4	2.487e4	2.527e4	6.097e4	1.300e4	3.559e4	1.883e4	5.758e4	4.704e4	7.397e4
PRT	Q99KK7	Dipeptidyl peptidase 3 OS=Mus musculus OX=10090 GN=Dpp3 PE=1 SV=2	null	null	Mouse_09-2020	null	[MS,MS:1001208,SEQUEST,]	2.64	6.697	null	null	0.04	5.187e4	44.98	44.98	5.811e4	31.21	31.21	5.015e4	54.68	54.68	2.489e4	2.144e4	8.909e3	3.922e4	2.726e4	1.156e5	1.600e4	3.169e4	1.311e4	2.441e4	1.620e4	4.338e4	2.531e4	2.708e4	1.348e4	4.574e4	4.450e3	2.941e4
PRT	Q80UM7	Mannosyl-oligosaccharide glucosidase OS=Mus musculus OX=10090 GN=Mogs PE=1 SV=1	null	null	Mouse_09-2020	null	[MS,MS:1001208,SEQUEST,]	8.84	10.323	null	null	0.03	4.897e4	26.91	26.91	4.291e4	22.07	22.07	3.999e4	35.12	35.12	2.346e4	1.955e4	8.852e3	3.709e4	2.656e4	8.133e4	8.868e3	1.757e4	1.203e4	1.398e4	1.938e4	3.955e4	1.553e4	1.998e4	1.009e4	5.155e4	1.680e4	2.159e4
PRT	P17427	AP-2 complex subunit alpha-2 OS=Mus musculus OX=10090 GN=Ap2a2 PE=1 SV=2	null	null	Mouse_09-2020	null	[MS,MS:1001208,SEQUEST,]	5.90	8.777	null	null	0.03	5.397e4	54.16	54.16	3.451e4	132.72	132.72	4.739e4	40.21	40.21	3.416e4	2.428e4	8.469e3	3.485e4	7.312e4	2.269e4	5.091e3	7.727e3	7.946e3	5.642e4	1.635e5	2.889e4	6.068e3	1.128e4	1.824e4	4.204e4	3.803e4	3.870e4
PRT	A2BE93	Protein SET (Fragment) OS=Mus musculus OX=10090 GN=Set PE=1 SV=1	null	null	Mouse_09-2020	null	[MS,MS:1001208,SEQUEST,]	7.82	6.396	null	null	0.11	1.728e5	49.65	49.65	2.552e5	66.97	66.97	1.822e5	49.75	49.75	6.451e4	8.397e4	2.157e4	2.258e5	2.291e5	1.366e5	2.749e4	4.539e4	5.919e4	1.350e5	2.837e5	2.121e5	4.921e4	3.671e4	9.025e4	8.834e4	1.788e5	2.006e5
PRT	Q9CWH6	Proteasome subunit alpha type-8 OS=Mus musculus OX=10090 GN=Psma8 PE=1 SV=1	null	null	Mouse_09-2020	null	[MS,MS:1001208,SEQUEST,]	9.35	10.637	null	null	0.11	7.042e4	46.29	46.29	1.282e5	50.83	50.83	8.070e4	67.78	67.78	6.372e4	3.327e4	8.471e3	4.330e4	2.966e4	1.129e5	3.980e4	5.487e4	3.755e4	4.150e4	1.557e3	8.431e4	5.356e4	5.095e4	7.240e3	9.728e4	3.202e4	2.228e4
PRT	Q9D826	Peroxisomal sarcosine oxidase OS=Mus musculus OX=10090 GN=Pipox PE=1 SV=1	null	null	Mouse_09-2020	null	[MS,MS:1001208,SEQUEST,]	9.08	8.216	null	null	0.07	1.280e5	37.27	37.27	9.484e4	42.69	42.69	1.457e5	29.72	29.72	5.787e4	5.545e4	2.702e4	6.611e4	2.336e4	1.391e5	2.441e4	5.348e4	4.328e4	4.262e4	1.789e4	5.957e4	5.300e4	6.240e4	3.890e4	7.675e4	7.505e4	1.070e5
PRT	Q9EP89	Serine beta-lactamase-like protein LACTB, mitochondrial OS=Mus musculus OX=10090 GN=Lactb PE=1 SV=1	null	null	Mouse_09-2020	null	[MS,MS:1001208,SEQUEST,]	7.90	8.874	null	null	0.05	6.919e4	50.27	50.27	1.178e5	63.72	63.72	9.636e4	43.89	43.89	3.081e4	4.633e4	1.035e4	5.637e4	1.362e4	1.134e5	3.716e4	6.510e4	6.168e4	4.320e4	1.103e4	3.545e4	4.756e4	4.268e4	4.094e4	7.676e4	4.844e4	1.366e4
PRT	P57759	Endoplasmic reticulum resident protein 29 OS=Mus musculus OX=10090 GN=Erp29 PE=1 SV=2	null	null	Mouse_09-2020	null	[MS,MS:1001208,SEQUEST,]	6.89	6.252	null	null	0.08	1.037e5	30.52	30.52	1.264e5	62.19	62.19	1.060e5	38.38	38.38	5.599e4	1.858e4	1.964e4	6.144e4	8.259e4	1.089e5	1.871e4	3.867e4	2.613e4	6.117e4	1.554e5	1.483e5	1.470e4	3.586e4	2.711e4	8.757e4	8.080e4	7.757e4
PRT	A2AFS1	Seryl-aminoacyl-tRNA synthetase (Fragment) OS=Mus musculus OX=10090 GN=Sars PE=1 SV=8	null	null	Mouse_09-2020	null	[MS,MS:1001208,SEQUEST,]	6.55	9.224	null	null	0.12	9.744e4	21.69	21.69	1.043e5	43.95	43.95	8.912e4	34.27	34.27	3.415e4	3.401e4	2.160e4	8.629e4	6.644e4	6.770e4	1.283e4	1.670e4	2.387e4	5.535e4	6.395e4	8.778e4	2.850e4	2.726e4	3.635e4	3.819e4	7.639e4	6.593e4
PRT	Q9QYJ0	DnaJ homolog subfamily A member 2 OS=Mus musculus OX=10090 GN=Dnaja2 PE=1 SV=1	null	null	Mouse_09-2020	null	[MS,MS:1001208,SEQUEST,]	0.00	4.698	null	null	0.11	3.981e5	37.96	37.96	7.158e5	72.24	72.24	6.139e5	61.09	61.09	1.870e5	2.235e5	5.257e4	3.076e5	3.594e5	2.132e5	4.623e3	1.472e5	1.432e5	6.498e5	5.667e5	6.897e5	3.368e4	2.026e5	2.320e5	4.769e5	7.481e5	5.304e5
PRT	A0A087WS46	Eukaryotic translation elongation factor 1 beta 2 OS=Mus musculus OX=10090 GN=Eef1b2 PE=1 SV=1	null	null	Mouse_09-2020	null	[MS,MS:1001208,SEQUEST,]	7.84	11.446	null	null	0.13	2.465e5	23.14	23.14	2.073e5	31.11	31.11	2.068e5	33.31	33.31	1.336e5	9.108e4	3.701e4	1.937e5	1.341e5	3.566e5	7.994e4	5.549e4	5.729e4	6.803e4	1.512e5	1.447e5	7.504e4	6.479e4	8.233e4	5.507e4	1.044e5	1.422e5
PRT	Q9CQ54	NADH dehydrogenase [ubiquinone] 1 subunit C2 OS=Mus musculus OX=10090 GN=Ndufc2 PE=1 SV=1	null	null	Mouse_09-2020	null	[MS,MS:1001208,SEQUEST,]	7.70	8.305	null	null	0.21	8.878e4	34.20	34.20	1.341e5	36.91	36.91	1.008e5	41.11	41.11	4.707e4	3.089e4	1.408e4	3.067e4	7.427e4	1.156e5	2.051e4	2.969e4	3.965e4	5.801e4	9.519e4	9.090e4	2.584e4	3.018e4	4.197e4	3.428e4	7.379e4	9.487e4
PRT	Q9CWJ9	Bifunctional purine biosynthesis protein ATIC OS=Mus musculus OX=10090 GN=Atic PE=1 SV=2	null	null	Mouse_09-2020	null	[MS,MS:1001208,SEQUEST,]	7.25	11.117	null	null	0.06	3.854e4	86.70	86.70	6.484e4	49.64	49.64	5.583e4	53.00	53.00	6.735e4	1.794e4	6.330e3	1.047e4	1.168e4	1.052e5	1.950e4	4.938e4	1.796e4	2.093e4	null	3.560e4	1.913e4	2.481e4	null	6.962e4	1.095e4	1.686e4
PRT	Q80X90	Filamin-B OS=Mus musculus OX=10090 GN=Flnb PE=1 SV=3	null	null	Mouse_09-2020	null	[MS,MS:1001208,SEQUEST,]	7.67	11.668	null	null	0.01	8.038e4	50.31	50.31	7.900e4	27.79	27.79	7.311e4	25.17	25.17	3.938e4	2.100e4	3.632e3	1.009e5	4.878e4	8.799e4	1.216e4	2.944e4	1.413e4	3.754e4	3.410e4	6.369e4	1.758e4	3.109e4	3.955e4	5.631e4	3.853e4	4.639e4
PRT	P26039	Talin-1 OS=Mus musculus OX=10090 GN=Tln1 PE=1 SV=2	null	null	Mouse_09-2020	null	[MS,MS:1001208,SEQUEST,]	9.62	12.146	null	null	0.01	2.851e4	71.08	71.08	9.583e4	26.32	26.32	3.283e4	59.07	59.07	9.963e3	null	5.224e3	6.548e4	1.817e4	2.851e4	2.066e4	3.126e4	3.485e4	4.353e4	6.322e4	5.171e4	null	7.495e3	3.065e4	3.869e4	1.105e4	2.008e4
PRT	Q3U2P1	Protein transport protein Sec24A OS=Mus musculus OX=10090 GN=Sec24a PE=1 SV=1	null	null	Mouse_09-2020	null	[MS,MS:1001208,SEQUEST,]	10.57	11.818	null	null	0.02	3.398e4	40.31	40.31	9.682e3	56.80	56.80	1.542e4	77.69	77.69	1.828e4	1.165e4	1.871e3	2.230e4	2.926e4	4.034e4	1.742e3	6.647e3	null	2.384e3	null	1.029e4	3.297e3	3.488e3	6.020e3	4.824e4	null	2.554e4
PRT	S4R1F2	Annexin OS=Mus musculus OX=10090 GN=Anxa4 PE=1 SV=1	null	null	Mouse_09-2020	null	[MS,MS:1001208,SEQUEST,]	4.33	10.115	null	null	0.14	8.766e4	36.55	36.55	1.010e5	31.32	31.32	9.648e4	39.78	39.78	3.257e4	3.092e4	5.066e3	7.433e4	6.158e4	9.550e4	2.135e4	5.957e4	3.422e4	4.013e4	4.901e4	5.622e4	1.313e4	3.426e4	3.390e4	6.801e4	6.201e4	9.274e4
PRT	Q8BPW9	Aspartyl aminopeptidase OS=Mus musculus OX=10090 GN=Dnpep PE=1 SV=1	null	null	Mouse_09-2020	null	[MS,MS:1001208,SEQUEST,]	8.24	9.161	null	null	0.05	6.350e4	21.96	21.96	6.556e4	31.22	31.22	6.594e4	33.87	33.87	4.072e4	2.429e4	1.269e4	4.566e4	3.405e4	9.374e4	1.829e4	2.718e4	1.787e4	2.077e4	1.392e4	5.788e4	2.971e4	2.947e4	1.809e4	6.663e4	2.052e4	3.490e4
PRT	Q01279	Epidermal growth factor receptor OS=Mus musculus OX=10090 GN=Egfr PE=1 SV=1	null	null	Mouse_09-2020	null	[MS,MS:1001208,SEQUEST,]	7.77	6.647	null	null	0.03	7.604e4	22.79	22.79	1.129e5	44.13	44.13	8.087e4	51.86	51.86	3.458e4	3.123e4	1.597e4	null	null	4.697e4	3.202e4	6.031e4	1.847e4	4.607e4	1.045e5	6.912e4	5.760e4	2.583e4	2.629e4	null	null	null
PRT	B1AWZ5	Protein NipSnap homolog 3B OS=Mus musculus OX=10090 GN=Nipsnap3b PE=1 SV=1	null	null	Mouse_09-2020	null	[MS,MS:1001208,SEQUEST,]	4.81	5.611	null	null	0.16	2.842e4	45.82	45.82	3.385e4	47.88	47.88	4.889e4	54.13	54.13	1.307e4	1.139e4	null	1.314e4	null	5.156e4	1.132e4	1.979e4	7.694e3	null	null	1.178e4	2.201e4	1.668e4	1.818e4	4.490e4	4.824e3	1.098e4
PRT	F7CAT1	Peptidylprolyl isomerase (Fragment) OS=Mus musculus OX=10090 GN=Fkbp4 PE=1 SV=2	null	null	Mouse_09-2020	null	[MS,MS:1001208,SEQUEST,]	2.91	7.969	null	null	0.11	4.830e4	37.87	37.87	5.190e4	63.22	63.22	4.208e4	62.33	62.33	3.134e4	1.579e4	8.311e3	4.222e4	4.388e4	2.019e4	3.307e3	3.813e3	1.479e4	2.126e4	3.466e4	5.421e4	1.122e4	null	1.643e4	1.852e4	5.588e4	3.244e4
PRT	E9PXX7	Thioredoxin domain-containing protein 5 OS=Mus musculus OX=10090 GN=Txndc5 PE=1 SV=1	null	null	Mouse_09-2020	null	[MS,MS:1001208,SEQUEST,]	5.98	6.491	null	null	0.09	3.343e4	65.69	65.69	1.106e4	159.25	159.25	7.417e4	27.54	27.54	1.605e4	3.860e4	4.080e3	2.376e4	3.536e4	null	null	null	null	4.658e3	1.533e5	5.556e3	3.110e4	1.513e4	4.050e4	null	3.896e4	4.536e4
PRT	Q3UZZ6	Sulfotransferase 1 family member D1 OS=Mus musculus OX=10090 GN=Sult1d1 PE=1 SV=1	null	null	Mouse_09-2020	null	[MS,MS:1001208,SEQUEST,]	6.32	10.560	null	null	0.08	2.755e4	80.55	80.55	3.537e4	49.08	49.08	3.221e4	34.45	34.45	1.754e4	1.229e4	4.720e3	1.676e4	8.319e3	9.676e4	1.151e4	1.546e4	1.248e4	1.257e4	2.403e3	1.639e4	1.136e4	1.928e4	1.067e4	3.039e4	1.541e4	1.914e4
PRT	Q3TQC7	Ectonucleoside triphosphate diphosphohydrolase 5 OS=Mus musculus OX=10090 GN=Entpd5 PE=1 SV=1	null	null	Mouse_09-2020	null	[MS,MS:1001208,SEQUEST,]	6.05	8.924	null	null	0.05	1.643e5	39.65	39.65	1.679e5	86.23	86.23	1.015e5	65.84	65.84	1.054e5	6.315e4	2.351e4	1.646e5	3.504e4	1.642e5	4.611e4	1.425e5	9.399e4	2.641e4	null	9.262e3	4.813e4	4.369e4	2.358e4	2.426e5	4.121e4	3.832e4
PRT	A0A0R3P9C8	NADH dehydrogenase [ubiquinone] 1 alpha subcomplex subunit 9, mitochondrial OS=Mus musculus OX=10090 GN=Ndufa9 PE=1 SV=1	null	null	Mouse_09-2020	null	[MS,MS:1001208,SEQUEST,]	7.16	9.232	null	null	0.08	1.880e5	30.25	30.25	1.940e5	48.99	48.99	1.554e5	28.13	28.13	1.133e5	6.825e4	3.022e4	2.347e5	1.232e5	1.474e5	2.724e4	5.638e4	5.308e4	8.271e4	9.202e4	2.798e5	4.415e4	4.322e4	6.967e4	8.793e4	1.132e5	1.282e5
PRT	Q501J6	Probable ATP-dependent RNA helicase DDX17 OS=Mus musculus OX=10090 GN=Ddx17 PE=1 SV=1	null	null	Mouse_09-2020	null	[MS,MS:1001208,SEQUEST,]	7.51	8.529	null	null	0.04	3.547e4	15.49	15.49	5.907e4	52.90	52.90	4.175e4	20.69	20.69	1.692e4	1.252e4	8.704e3	2.699e4	2.937e4	3.460e4	5.347e3	7.417e3	1.705e4	3.350e4	4.016e4	3.944e4	1.164e4	1.359e4	1.600e4	2.994e4	2.890e4	3.355e4
PRT	O55029	Coatomer subunit beta' OS=Mus musculus OX=10090 GN=Copb2 PE=1 SV=2	null	null	Mouse_09-2020	null	[MS,MS:1001208,SEQUEST,]	1.66	4.414	null	null	0.02	2.037e5	30.09	30.09	9.991e4	30.43	30.43	1.808e5	39.52	39.52	1.141e5	8.702e4	3.615e4	6.045e4	1.253e5	2.051e5	2.207e4	3.427e4	2.136e4	4.315e4	4.788e4	1.150e5	6.275e4	4.758e4	4.118e4	1.830e5	1.805e5	1.092e5
PRT	Q9WV54	Acid ceramidase OS=Mus musculus OX=10090 GN=Asah1 PE=1 SV=1	null	null	Mouse_09-2020	null	[MS,MS:1001208,SEQUEST,]	4.97	7.256	null	null	0.08	5.244e4	34.48	34.48	5.810e4	25.48	25.48	5.136e4	28.07	28.07	2.787e4	1.820e4	8.061e3	6.742e4	3.745e4	3.643e4	1.045e4	2.953e4	1.458e4	2.352e4	2.766e4	4.326e4	1.207e4	2.295e4	1.870e4	3.270e4	3.504e4	3.370e4
PRT	P05367	Serum amyloid A-2 protein OS=Mus musculus OX=10090 GN=Saa2 PE=1 SV=1	null	null	Mouse_09-2020	null	[MS,MS:1001208,SEQUEST,]	4.24	8.565	null	null	0.29	2.061e4	93.15	93.15	1.267e4	102.48	102.48	6.646e3	13.13	13.13	9.895e3	3.536e3	null	4.903e4	null	null	1.673e3	null	null	null	2.249e4	8.823e3	null	2.330e3	2.365e3	null	null	null
PRT	A2AIT6	Alpha-tocopherol transfer protein OS=Mus musculus OX=10090 GN=Ttpa PE=1 SV=2	null	null	Mouse_09-2020	null	[MS,MS:1001208,SEQUEST,]	7.65	10.307	null	null	0.15	3.763e4	44.05	44.05	9.625e3	79.38	79.38	3.122e4	68.96	68.96	2.241e4	1.706e4	4.595e3	2.411e4	6.338e3	4.615e4	2.642e3	9.747e3	null	2.327e3	3.010e3	2.382e4	4.455e3	2.334e4	1.031e4	3.228e4	null	null
PRT	A0A140LHQ8	Phosphatidylinositol-binding clathrin assembly protein (Fragment) OS=Mus musculus OX=10090 GN=Picalm PE=1 SV=1	null	null	Mouse_09-2020	null	[MS,MS:1001208,SEQUEST,]	4.69	9.290	null	null	0.09	1.631e4	45.76	45.76	1.478e4	32.70	32.70	1.499e4	39.24	39.24	1.106e4	4.492e3	null	1.078e4	1.010e4	3.443e4	null	5.989e3	3.552e3	3.450e3	null	1.284e4	5.138e3	5.605e3	null	2.146e4	4.618e3	7.348e3
PRT	P62334	26S proteasome regulatory subunit 10B OS=Mus musculus OX=10090 GN=Psmc6 PE=1 SV=1	null	null	Mouse_09-2020	null	[MS,MS:1001208,SEQUEST,]	2.57	4.194	null	null	0.07	6.784e4	59.85	59.85	6.328e4	21.95	21.95	5.890e4	44.99	44.99	3.722e4	1.836e4	1.780e4	1.442e4	3.677e4	1.484e5	1.538e4	2.805e4	2.362e4	2.666e4	null	3.589e4	2.062e4	1.881e4	1.265e4	6.176e4	1.025e4	null
PRT	Q8VCA4	Cyp4f15 protein OS=Mus musculus OX=10090 GN=Cyp4f15 PE=1 SV=1	null	null	Mouse_09-2020	null	[MS,MS:1001208,SEQUEST,]	3.05	3.733	null	null	0.05	7.007e4	34.01	34.01	6.667e4	24.32	24.32	6.350e4	18.84	18.84	4.451e4	2.996e4	1.253e4	2.678e4	2.992e4	8.992e4	2.127e4	3.324e4	2.034e4	2.337e4	2.252e4	4.214e4	2.593e4	2.028e4	1.592e4	5.553e4	3.707e4	3.675e4
PRT	Q3UW64	Bifunctional UDP-N-acetylglucosamine 2-epimerase/N-acetylmannosamine kinase OS=Mus musculus OX=10090 GN=Gne PE=1 SV=1	null	null	Mouse_09-2020	null	[MS,MS:1001208,SEQUEST,]	3.67	8.995	null	null	0.03	7.895e4	83.47	83.47	3.644e4	65.58	65.58	4.373e4	75.23	75.23	3.789e4	3.779e4	3.020e4	3.228e3	null	2.264e4	1.418e4	1.846e4	2.451e4	9.027e3	1.176e4	9.680e3	4.154e4	3.490e4	1.175e4	1.341e4	2.391e4	null
PRT	Q9D1Q6	Endoplasmic reticulum resident protein 44 OS=Mus musculus OX=10090 GN=Erp44 PE=1 SV=1	null	null	Mouse_09-2020	null	[MS,MS:1001208,SEQUEST,]	3.27	7.275	null	null	0.06	1.112e5	28.01	28.01	9.376e4	61.80	61.80	6.138e4	26.38	26.38	7.771e4	2.626e4	2.407e4	7.727e4	6.134e4	1.313e5	6.909e3	3.616e4	2.368e4	3.468e4	1.028e5	8.430e4	1.370e4	1.770e4	2.655e4	3.755e4	4.138e4	4.550e4
PRT	O54734	Dolichyl-diphosphooligosaccharide--protein glycosyltransferase 48 kDa subunit OS=Mus musculus OX=10090 GN=Ddost PE=1 SV=2	null	null	Mouse_09-2020	null	[MS,MS:1001208,SEQUEST,]	2.57	4.565	null	null	0.05	3.040e5	12.54	12.54	3.782e5	23.31	23.31	3.573e5	27.39	27.39	1.520e5	1.123e5	6.820e4	1.803e5	1.685e5	3.162e5	1.142e5	1.512e5	9.525e4	1.133e5	1.380e5	3.501e5	1.436e5	1.815e5	1.144e5	3.087e5	1.569e5	2.211e5
PRT	P23116	Eukaryotic translation initiation factor 3 subunit A OS=Mus musculus OX=10090 GN=Eif3a PE=1 SV=5	null	null	Mouse_09-2020	null	[MS,MS:1001208,SEQUEST,]	2.29	6.464	null	null	0.02	3.029e4	19.02	19.02	4.616e4	34.03	34.03	2.855e4	35.67	35.67	1.438e4	null	7.434e3	1.964e4	1.876e4	4.156e4	1.055e4	2.385e4	1.330e4	1.869e4	3.412e4	2.105e4	6.892e3	1.317e4	1.115e4	1.485e4	null	2.162e4
PRT	Q283N4	2-oxo-4-hydroxy-4-carboxy-5-ureidoimidazoline decarboxylase OS=Mus musculus OX=10090 GN=Urad PE=1 SV=1	null	null	Mouse_09-2020	null	[MS,MS:1001208,SEQUEST,]	2.05	6.159	null	null	0.06	6.911e4	53.41	53.41	9.098e4	28.47	28.47	6.386e4	22.12	22.12	3.187e4	1.570e4	2.215e4	5.209e4	1.069e5	6.931e4	2.580e4	3.870e4	1.949e4	5.931e4	4.027e4	4.766e4	null	2.433e4	2.673e4	5.584e4	2.265e4	3.313e4
PRT	Q924Y0	Gamma-butyrobetaine dioxygenase OS=Mus musculus OX=10090 GN=Bbox1 PE=1 SV=1	null	null	Mouse_09-2020	null	[MS,MS:1001208,SEQUEST,]	3.71	5.118	null	null	0.05	8.505e4	70.32	70.32	8.612e4	65.79	65.79	9.004e4	56.04	56.04	4.082e4	1.805e4	2.356e4	2.094e4	null	1.968e5	3.592e4	5.130e4	3.302e4	1.009e4	9.839e3	4.330e4	3.790e4	3.336e4	1.766e4	7.874e4	8.645e3	null
PRT	A0A0N4SWI4	Protein FAM136A OS=Mus musculus OX=10090 GN=Fam136a PE=1 SV=1	null	null	Mouse_09-2020	null	[MS,MS:1001208,SEQUEST,]	1.62	3.242	null	null	0.20	2.035e5	18.37	18.37	2.124e5	24.15	24.15	1.814e5	22.53	22.53	9.175e4	7.253e4	4.645e4	1.637e5	1.127e5	2.873e5	4.928e4	6.532e4	5.872e4	1.132e5	1.482e5	1.481e5	5.307e4	5.311e4	7.732e4	1.059e5	1.262e5	1.303e5
PRT	Q9CQM9	Glutaredoxin-3 OS=Mus musculus OX=10090 GN=Glrx3 PE=1 SV=1	null	null	Mouse_09-2020	null	[MS,MS:1001208,SEQUEST,]	2.71	6.186	null	null	0.08	4.710e4	79.83	79.83	6.718e4	43.69	43.69	5.861e4	57.71	57.71	null	1.810e4	null	6.823e4	6.978e3	null	1.461e4	3.492e4	2.348e4	null	null	2.368e4	2.222e4	null	3.024e4	4.633e4	5.185e3	null
PRT	Q99JY9	Actin-related protein 3 OS=Mus musculus OX=10090 GN=Actr3 PE=1 SV=3	null	null	Mouse_09-2020	null	[MS,MS:1001208,SEQUEST,]	2.39	4.133	null	null	0.06	1.263e5	12.65	12.65	8.602e4	23.72	23.72	9.385e4	12.97	12.97	6.639e4	4.088e4	2.555e4	1.008e5	6.170e4	1.242e5	2.566e4	2.675e4	2.132e4	5.565e4	4.993e4	5.510e4	3.305e4	3.308e4	3.001e4	7.274e4	4.994e4	6.655e4
PRT	A2AMS3	Galactose-1-phosphate uridylyltransferase OS=Mus musculus OX=10090 GN=Galt PE=1 SV=1	null	null	Mouse_09-2020	null	[MS,MS:1001208,SEQUEST,]	0.00	2.959	null	null	0.08	4.260e4	86.66	86.66	5.968e4	34.48	34.48	6.229e4	93.61	93.61	1.356e4	2.524e4	2.654e3	1.064e5	3.979e4	1.798e4	8.035e3	2.085e4	1.621e4	2.579e4	4.351e4	4.182e4	2.516e4	7.930e3	9.240e4	5.678e4	2.034e4	3.655e4
PRT	P04939	Major urinary protein 3 OS=Mus musculus OX=10090 GN=Mup3 PE=1 SV=1	null	null	Mouse_09-2020	null	[MS,MS:1001208,SEQUEST,]	2.57	7.233	null	null	0.17	null	null	null	7.743e4	7.32	7.32	null	null	null	null	null	null	null	null	null	2.126e4	3.047e4	2.098e4	null	null	null	null	null	null	null	null	null
PRT	Q99JB2	Stomatin-like protein 2, mitochondrial OS=Mus musculus OX=10090 GN=Stoml2 PE=1 SV=1	null	null	Mouse_09-2020	null	[MS,MS:1001208,SEQUEST,]	7.72	8.966	null	null	0.12	8.213e4	61.80	61.80	null	null	null	null	null	null	null	1.976e4	null	9.920e4	null	null	null	null	null	null	null	null	null	null	null	null	null	null
PRT	Q9QUR7	Peptidyl-prolyl cis-trans isomerase NIMA-interacting 1 OS=Mus musculus OX=10090 GN=Pin1 PE=1 SV=1	null	null	Mouse_09-2020	null	[MS,MS:1001208,SEQUEST,]	0.00	2.934	null	null	0.30	1.709e4	145.95	145.95	7.554e4	56.71	56.71	1.698e4	34.94	34.94	5.303e3	null	2.787e3	1.501e5	2.209e4	1.709e4	null	1.753e4	2.760e4	4.441e4	5.146e3	5.258e4	4.224e3	4.263e3	8.263e3	1.191e4	1.474e4	1.565e4
PRT	Q8C2Q7	Heterogeneous nuclear ribonucleoprotein H OS=Mus musculus OX=10090 GN=Hnrnph1 PE=1 SV=1	null	null	Mouse_09-2020	null	[MS,MS:1001208,SEQUEST,]	2.17	4.945	null	null	0.07	null	null	null	1.178e4	null	null	null	null	null	null	null	null	null	null	null	null	null	null	null	null	8.199e3	null	null	null	null	null	null
PRT	Q9R0H0-2	Isoform 2 of Peroxisomal acyl-coenzyme A oxidase 1 OS=Mus musculus OX=10090 GN=Acox1	null	null	Mouse_09-2020	null	[MS,MS:1001208,SEQUEST,]	1193.83	269.034	null	null	0.50	6.506e3	147.33	147.33	1.840e4	39.04	39.04	2.401e4	121.28	121.28	null	null	null	6.420e4	4.030e3	2.931e3	null	8.789e3	5.095e3	null	null	7.572e3	null	2.123e3	null	7.583e4	null	null
PRT	Q64435	UDP-glucuronosyltransferase 1-6 OS=Mus musculus OX=10090 GN=Ugt1a6 PE=1 SV=1	null	null	Mouse_09-2020	null	[MS,MS:1001208,SEQUEST,]	231.34	96.124	null	null	0.18	7.720e3	113.42	113.42	null	null	null	7.662e3	29.49	29.49	4.894e3	2.246e3	null	3.228e3	null	4.141e4	null	null	null	null	null	null	2.498e3	2.447e3	null	3.775e3	4.404e3	6.474e3
PRT	P19639	Glutathione S-transferase Mu 3 OS=Mus musculus OX=10090 GN=Gstm3 PE=1 SV=2	null	null	Mouse_09-2020	null	[MS,MS:1001208,SEQUEST,]	109.84	55.786	null	null	0.27	4.674e5	25.72	25.72	4.198e5	12.27	12.27	4.211e5	20.53	20.53	3.260e5	1.940e5	1.213e5	3.214e5	2.681e5	3.339e5	1.003e5	1.802e5	1.138e5	1.915e5	1.770e5	2.986e5	1.459e5	1.331e5	1.450e5	2.595e5	3.019e5	2.872e5
PRT	Q80T06	Elongation factor 1-delta OS=Mus musculus OX=10090 GN=Eef1d PE=1 SV=1	null	null	Mouse_09-2020	null	[MS,MS:1001208,SEQUEST,]	321.81	51.788	null	null	0.34	3.088e5	11.42	11.42	3.070e5	27.28	27.28	3.216e5	11.74	11.74	1.605e5	1.249e5	5.710e4	2.217e5	2.356e5	2.893e5	6.826e4	7.266e4	6.987e4	1.630e5	1.837e5	2.601e5	1.122e5	1.009e5	1.570e5	2.591e5	1.648e5	2.108e5
PRT	A2CEL1	Major urinary protein 1 OS=Mus musculus OX=10090 GN=Mup1 PE=3 SV=1	null	null	Mouse_09-2020	null	[MS,MS:1001208,SEQUEST,]	114.95	62.427	null	null	0.47	1.894e6	31.30	31.30	1.652e6	46.10	46.10	1.339e6	69.13	69.13	1.066e6	7.677e5	3.571e5	1.072e6	9.921e5	3.209e6	7.252e5	6.136e5	5.885e5	3.031e5	3.833e5	1.089e6	1.181e6	1.367e6	4.429e5	1.382e6	5.788e5	5.636e5
PRT	Q4FZE8	Major urinary protein 1 OS=Mus musculus OX=10090 GN=Mup22 PE=2 SV=1	null	null	Mouse_09-2020	null	[MS,MS:1001208,SEQUEST,]	111.78	61.279	null	null	0.50	2.212e4	12.85	12.85	2.086e4	40.29	40.29	2.195e4	33.43	33.43	1.097e4	8.500e3	3.582e3	1.841e4	null	1.875e4	3.593e3	null	5.778e3	9.589e3	7.680e3	2.528e4	7.432e3	7.705e3	8.676e3	2.856e4	1.178e4	5.922e3
PRT	F6ZFU0	Elongation factor 1-delta (Fragment) OS=Mus musculus OX=10090 GN=Eef1d PE=1 SV=1	null	null	Mouse_09-2020	null	[MS,MS:1001208,SEQUEST,]	174.61	43.852	null	null	0.17	1.135e6	18.21	18.21	1.017e6	9.48	9.48	1.037e6	31.58	31.58	7.038e5	4.097e5	2.099e5	8.661e5	6.968e5	1.583e6	2.828e5	4.310e5	2.779e5	4.229e5	4.574e5	8.224e5	3.393e5	5.056e5	2.229e5	9.990e5	4.979e5	6.643e5
PRT	G3UYJ7	Predicted gene 20441 (Fragment) OS=Mus musculus OX=10090 GN=Gm20441 PE=3 SV=1	null	null	Mouse_09-2020	null	[MS,MS:1001208,SEQUEST,]	250.27	51.497	null	null	0.26	5.447e4	92.43	92.43	8.168e4	62.04	62.04	2.573e4	84.12	84.12	2.633e4	2.079e4	1.450e4	1.558e4	1.478e4	1.975e5	3.556e4	4.351e4	2.262e4	1.443e4	null	1.700e4	1.166e4	1.256e4	6.537e3	8.489e4	1.064e4	9.156e3
PRT	P45591	Cofilin-2 OS=Mus musculus OX=10090 GN=Cfl2 PE=1 SV=1	null	null	Mouse_09-2020	null	[MS,MS:1001208,SEQUEST,]	48.50	37.722	null	null	0.22	8.682e4	16.23	16.23	9.594e4	32.72	32.72	8.419e4	31.33	31.33	4.627e4	3.352e4	1.719e4	4.795e4	4.929e4	1.038e5	3.387e4	3.787e4	3.770e4	3.601e4	2.803e4	4.346e4	3.550e4	2.811e4	2.760e4	2.897e4	4.860e4	4.925e4
PRT	P56654	Cytochrome P450 2C37 OS=Mus musculus OX=10090 GN=Cyp2c37 PE=1 SV=2	null	null	Mouse_09-2020	null	[MS,MS:1001208,SEQUEST,]	106.20	45.003	null	null	0.15	1.005e5	19.55	19.55	8.590e4	32.97	32.97	7.396e4	11.46	11.46	4.686e4	3.976e4	2.074e4	4.945e4	5.155e4	1.187e5	2.158e4	3.924e4	2.842e4	3.956e4	2.702e4	2.912e4	2.318e4	2.327e4	2.932e4	7.409e4	3.946e4	5.576e4
PRT	D6REG4	Glyoxylate reductase/hydroxypyruvate reductase OS=Mus musculus OX=10090 GN=Grhpr PE=1 SV=1	null	null	Mouse_09-2020	null	[MS,MS:1001208,SEQUEST,]	129.62	27.665	null	null	0.17	7.095e5	50.41	50.41	2.628e5	72.01	72.01	4.613e5	30.69	30.69	3.238e5	2.868e5	2.750e5	3.764e5	4.670e5	2.988e5	2.792e4	8.032e4	9.791e4	4.096e4	3.031e5	2.106e5	2.232e5	1.561e5	2.806e5	2.881e5	2.084e5	2.663e5
PRT	G5E8M7	Glutathione transferase OS=Mus musculus OX=10090 GN=Gstm6 PE=1 SV=1	null	null	Mouse_09-2020	null	[MS,MS:1001208,SEQUEST,]	4.69	13.922	null	null	0.14	2.829e5	18.18	18.18	3.097e5	33.21	33.21	3.188e5	53.03	53.03	1.261e5	1.108e5	7.115e4	2.098e5	2.074e5	2.107e5	8.828e4	1.024e5	8.162e4	1.701e5	1.364e5	4.201e5	2.788e5	9.628e4	1.469e5	2.114e5	1.708e5	1.990e5
PRT	P50396	Rab GDP dissociation inhibitor alpha OS=Mus musculus OX=10090 GN=Gdi1 PE=1 SV=3	null	null	Mouse_09-2020	null	[MS,MS:1001208,SEQUEST,]	121.23	38.008	null	null	0.12	3.693e4	14.44	14.44	4.759e4	22.52	22.52	4.662e4	18.95	18.95	1.717e4	1.835e4	7.428e3	3.359e4	2.263e4	3.309e4	1.112e4	1.609e4	1.961e4	2.072e4	2.919e4	3.205e4	1.474e4	1.549e4	1.750e4	2.875e4	3.096e4	3.427e4
PRT	Q8BH59	Calcium-binding mitochondrial carrier protein Aralar1 OS=Mus musculus OX=10090 GN=Slc25a12 PE=1 SV=1	null	null	Mouse_09-2020	null	[MS,MS:1001208,SEQUEST,]	14.79	17.810	null	null	0.07	4.163e4	101.51	101.51	1.887e5	91.77	91.77	1.199e5	77.96	77.96	9.904e3	1.600e4	null	1.243e5	1.402e5	1.736e4	null	5.326e3	5.166e3	9.850e4	1.712e5	1.314e5	3.661e3	6.307e3	5.370e4	9.149e4	1.317e5	1.070e5
PRT	A0A1C7CYV0	Plastin-3 (Fragment) OS=Mus musculus OX=10090 GN=Pls3 PE=1 SV=1	null	null	Mouse_09-2020	null	[MS,MS:1001208,SEQUEST,]	38.07	15.316	null	null	0.06	6.333e4	17.44	17.44	7.149e4	31.78	31.78	7.830e4	14.39	14.39	2.712e4	2.390e4	1.283e4	3.402e4	4.526e4	7.423e4	9.783e3	1.774e4	2.020e4	2.952e4	4.023e4	6.380e4	2.253e4	2.344e4	3.262e4	5.193e4	4.593e4	5.195e4
PRT	P30681	High mobility group protein B2 OS=Mus musculus OX=10090 GN=Hmgb2 PE=1 SV=3	null	null	Mouse_09-2020	null	[MS,MS:1001208,SEQUEST,]	0.00	7.229	null	null	0.13	2.313e4	94.12	94.12	1.180e4	58.40	58.40	2.388e4	56.55	56.55	8.119e3	2.558e4	2.369e4	1.073e4	1.944e4	1.704e4	3.066e3	3.936e3	8.353e3	6.416e3	5.694e3	3.962e3	1.327e4	1.045e4	6.341e3	4.815e3	2.251e4	1.066e4
PRT	Q8BK30	NADH dehydrogenase [ubiquinone] flavoprotein 3, mitochondrial OS=Mus musculus OX=10090 GN=Ndufv3 PE=1 SV=1	null	null	Mouse_09-2020	null	[MS,MS:1001208,SEQUEST,]	72.43	11.580	null	null	0.31	1.309e5	23.35	23.35	1.531e5	26.32	26.32	1.365e5	38.14	38.14	7.073e4	6.003e4	2.148e4	8.795e4	5.292e4	1.598e5	4.113e4	4.535e4	4.760e4	9.766e4	7.154e4	7.778e4	2.985e4	3.947e4	7.034e4	8.857e4	8.242e4	1.458e5
PRT	Q9CQV8	14-3-3 protein beta/alpha OS=Mus musculus OX=10090 GN=Ywhab PE=1 SV=3	null	null	Mouse_09-2020	null	[MS,MS:1001208,SEQUEST,]	51.96	11.567	null	null	0.11	5.714e4	54.01	54.01	7.677e4	62.95	62.95	3.149e4	61.51	61.51	2.594e4	2.321e4	1.539e4	1.328e4	1.034e4	7.555e4	2.885e4	3.166e4	2.126e4	8.159e3	null	1.563e4	2.525e4	2.557e4	1.093e4	1.583e4	1.722e4	null
PRT	P62821	Ras-related protein Rab-1A OS=Mus musculus OX=10090 GN=Rab1A PE=1 SV=3	null	null	Mouse_09-2020	null	[MS,MS:1001208,SEQUEST,]	9.95	6.607	null	null	0.13	3.601e4	41.54	41.54	4.098e4	40.28	40.28	4.155e4	61.90	61.90	1.750e4	1.782e4	5.224e3	2.565e4	2.203e4	7.589e4	4.129e3	1.172e4	1.086e4	2.713e4	2.084e4	2.980e4	2.770e3	2.275e4	7.810e3	2.603e4	3.171e4	3.825e4
PRT	Q91V41	Ras-related protein Rab-14 OS=Mus musculus OX=10090 GN=Rab14 PE=1 SV=3	null	null	Mouse_09-2020	null	[MS,MS:1001208,SEQUEST,]	9.03	11.735	null	null	0.19	3.199e4	51.69	51.69	3.490e4	51.83	51.83	2.675e4	45.20	45.20	null	null	2.897e3	2.419e4	null	4.663e4	5.110e3	null	1.379e4	2.520e4	1.118e4	null	6.454e3	4.938e3	null	3.324e4	null	2.437e4
PRT	P61027	Ras-related protein Rab-10 OS=Mus musculus OX=10090 GN=Rab10 PE=1 SV=1	null	null	Mouse_09-2020	null	[MS,MS:1001208,SEQUEST,]	4.12	7.705	null	null	0.12	2.801e4	36.32	36.32	2.913e4	25.87	25.87	2.326e4	27.29	27.29	1.677e4	1.076e4	5.575e3	1.479e4	1.154e4	4.740e4	9.877e3	9.213e3	9.111e3	7.154e3	null	2.028e4	1.155e4	9.450e3	null	2.034e4	1.072e4	1.080e4
PRT	P68510	14-3-3 protein eta OS=Mus musculus OX=10090 GN=Ywhah PE=1 SV=2	null	null	Mouse_09-2020	null	[MS,MS:1001208,SEQUEST,]	0.00	6.912	null	null	0.09	2.136e5	32.05	32.05	1.532e5	21.85	21.85	2.002e5	39.65	39.65	1.153e5	6.559e4	1.529e4	1.783e5	1.321e5	2.139e5	3.259e4	5.273e4	5.711e4	5.815e4	9.290e4	1.090e5	5.081e4	7.133e4	7.009e4	1.509e5	1.323e5	2.427e5
PRT	A2ANA0	Protein transport protein SEC23 (Fragment) OS=Mus musculus OX=10090 GN=Sec23b PE=1 SV=1	null	null	Mouse_09-2020	null	[MS,MS:1001208,SEQUEST,]	13.79	10.435	null	null	0.12	4.691e4	25.36	25.36	4.434e4	40.85	40.85	4.022e4	25.77	25.77	2.313e4	1.638e4	9.082e3	3.926e4	3.427e4	2.338e4	5.027e3	1.187e4	1.145e4	2.459e4	3.224e4	3.309e4	1.450e4	1.221e4	1.395e4	2.756e4	2.670e4	3.817e4
PRT	E9Q0U7	Heat shock protein 105 kDa OS=Mus musculus OX=10090 GN=Hsph1 PE=1 SV=1	null	null	Mouse_09-2020	null	[MS,MS:1001208,SEQUEST,]	5.36	5.644	null	null	0.03	3.319e4	69.73	69.73	6.192e4	42.88	42.88	2.338e4	94.39	94.39	2.839e4	1.911e4	null	5.399e3	1.372e4	null	1.561e4	2.371e4	2.085e4	1.760e4	5.105e4	2.391e4	1.173e4	2.949e4	9.131e3	null	6.434e3	8.566e3
PRT	Q3U422	Complex I-9kD OS=Mus musculus OX=10090 GN=Ndufv3 PE=1 SV=1	null	null	Mouse_09-2020	null	[MS,MS:1001208,SEQUEST,]	3.50	8.083	null	null	0.10	7.097e4	36.65	36.65	7.622e4	36.32	36.32	4.987e4	34.41	34.41	3.214e4	2.778e4	1.386e4	6.873e4	5.699e4	2.236e4	null	1.630e4	1.294e4	4.285e4	4.506e4	5.306e4	1.301e4	1.131e4	2.149e4	3.951e4	4.100e4	4.863e4
PRT	E9Q1S3	Protein transport protein SEC23 OS=Mus musculus OX=10090 GN=Sec23a PE=1 SV=1	null	null	Mouse_09-2020	null	[MS,MS:1001208,SEQUEST,]	5.05	6.087	null	null	0.02	1.175e5	47.86	47.86	1.957e5	73.25	73.25	1.391e5	84.31	84.31	4.752e4	9.192e4	2.368e4	1.658e5	4.331e4	1.159e5	7.437e4	1.579e5	1.020e5	2.983e4	2.147e4	9.844e4	1.590e5	3.692e4	7.271e4	1.464e5	4.082e4	3.386e4
PRT	Q61316	Heat shock 70 kDa protein 4 OS=Mus musculus OX=10090 GN=Hspa4 PE=1 SV=1	null	null	Mouse_09-2020	null	[MS,MS:1001208,SEQUEST,]	4.94	6.594	null	null	0.04	2.835e4	70.23	70.23	8.751e3	2.07	2.07	6.206e3	34.65	34.65	null	null	null	3.695e4	null	1.644e4	null	null	null	3.633e3	null	6.181e3	null	null	null	null	4.358e3	2.956e3
PRT	Q8R059	UDP-glucose 4-epimerase OS=Mus musculus OX=10090 GN=Gale PE=1 SV=1	null	null	Mouse_09-2020	null	[MS,MS:1001208,SEQUEST,]	115.20	10.724	null	null	0.03	1.574e6	63.65	63.65	1.960e6	49.76	49.76	1.372e6	62.80	62.80	1.072e6	1.096e6	8.274e5	8.335e5	6.869e5	8.045e5	9.268e5	9.659e5	7.904e5	5.894e5	4.151e5	8.291e5	1.266e6	1.146e6	5.555e5	9.780e5	7.234e5	5.893e5
PRT	Q9WVA2	Mitochondrial import inner membrane translocase subunit Tim8 A OS=Mus musculus OX=10090 GN=Timm8a1 PE=1 SV=1	null	null	Mouse_09-2020	null	[MS,MS:1001208,SEQUEST,]	77.50	4.459	null	null	0.11	3.348e5	13.65	13.65	3.880e5	34.56	34.56	3.816e5	11.48	11.48	1.615e5	1.280e5	6.596e4	2.630e5	2.815e5	3.326e5	8.184e4	9.322e4	1.045e5	2.237e5	2.961e5	2.779e5	1.134e5	1.256e5	1.436e5	3.238e5	2.342e5	2.783e5
PRT	Q8BK06	F-box only protein 9 OS=Mus musculus OX=10090 GN=Fbxo9 PE=1 SV=1	null	null	Mouse_09-2020	null	[MS,MS:1001208,SEQUEST,]	0.00	1.082	null	null	0.04	4.598e5	65.82	65.82	6.806e5	78.62	78.62	9.629e5	76.55	76.55	2.112e5	1.846e5	1.732e4	4.127e5	4.795e5	1.029e5	5.600e4	1.208e5	1.320e5	8.515e5	4.445e5	7.923e5	3.696e5	7.729e4	3.358e5	2.498e5	1.309e6	8.832e5
PRT	F6VNW5	GCS light chain (Fragment) OS=Mus musculus OX=10090 GN=Gclm PE=1 SV=1	null	null	Mouse_09-2020	null	[MS,MS:1001208,SEQUEST,]	65.03	5.179	null	null	0.08	2.958e5	11.08	11.08	3.207e5	16.81	16.81	2.837e5	36.30	36.30	1.248e5	1.149e5	7.127e4	2.211e5	1.743e5	3.128e5	8.770e4	1.138e5	7.659e4	1.678e5	1.472e5	1.684e5	9.637e4	8.230e4	1.132e5	6.017e4	1.565e5	1.936e5
PRT	P48771	Cytochrome c oxidase subunit 7A2, mitochondrial OS=Mus musculus OX=10090 GN=Cox7a2 PE=1 SV=2	null	null	Mouse_09-2020	null	[MS,MS:1001208,SEQUEST,]	104.55	10.650	null	null	0.16	1.037e6	52.24	52.24	8.747e5	27.90	27.90	9.327e5	21.91	21.91	5.899e5	4.031e5	1.669e5	5.426e5	6.345e5	2.475e6	3.460e5	3.834e5	2.794e5	2.663e5	3.104e5	5.280e5	2.829e5	3.864e5	3.054e5	9.215e5	6.969e5	4.943e5
PRT	Q8C2K1-2	Isoform 2 of Differentially expressed in FDCP 6 OS=Mus musculus OX=10090 GN=Def6	null	null	Mouse_09-2020	null	[MS,MS:1001208,SEQUEST,]	47.96	1.737	null	null	0.07	1.413e6	21.37	21.37	1.459e6	25.71	25.71	1.383e6	20.16	20.16	6.970e5	5.283e5	3.381e5	8.285e5	9.131e5	9.085e5	2.586e5	4.601e5	3.431e5	6.860e5	9.056e5	1.212e6	5.127e5	4.772e5	4.770e5	7.050e5	7.733e5	8.276e5
PRT	F6T4M4	Serine/arginine repetitive matrix protein 1 (Fragment) OS=Mus musculus OX=10090 GN=Srrm1 PE=1 SV=1	null	null	Mouse_09-2020	null	[MS,MS:1001208,SEQUEST,]	3.52	2.657	null	null	0.06	1.019e6	36.77	36.77	1.125e6	26.42	26.42	1.074e6	40.22	40.22	4.066e5	4.626e5	2.858e5	4.173e5	5.344e5	1.601e6	3.039e5	5.013e5	3.182e5	4.265e5	5.233e5	3.935e5	3.819e5	3.308e5	2.739e5	4.173e5	6.270e5	1.024e6
PRT	Q9Z116	KRAB-containing zinc-finger protein KRAZ2 OS=Mus musculus OX=10090 GN=Zfp68 PE=2 SV=1	null	null	Mouse_09-2020	null	[MS,MS:1001208,SEQUEST,]	0.00	2.605	null	null	0.02	1.658e5	41.70	41.70	1.234e5	58.10	58.10	1.365e5	72.57	72.57	1.471e5	3.082e4	3.091e4	1.337e5	1.378e5	1.543e5	6.033e4	4.473e4	3.314e4	7.931e3	3.395e4	9.005e4	3.043e4	6.665e4	5.330e4	2.727e5	null	1.377e4
PRT	A0A1B0GSU0	Aldehyde dehydrogenase family 16 member A1 OS=Mus musculus OX=10090 GN=Aldh16a1 PE=1 SV=1	null	null	Mouse_09-2020	null	[MS,MS:1001208,SEQUEST,]	51.28	6.554	null	null	0.02	1.226e5	35.38	35.38	1.332e5	17.65	17.65	1.376e5	39.39	39.39	3.885e4	8.127e4	2.447e4	9.236e4	5.946e4	1.442e5	3.955e4	4.333e4	3.209e4	7.267e4	6.590e4	7.493e4	1.925e4	1.972e4	5.892e4	1.396e5	7.920e4	7.990e4
PRT	Q9CRA2	PDZ and LIM domain protein 5 OS=Mus musculus OX=10090 GN=Pdlim5 PE=1 SV=1	null	null	Mouse_09-2020	null	[MS,MS:1001208,SEQUEST,]	0.00	2.183	null	null	0.07	2.663e5	38.22	38.22	2.106e5	35.20	35.20	4.145e5	25.00	25.00	1.237e5	1.030e5	5.287e4	2.017e5	2.219e5	7.045e4	5.365e4	3.177e4	4.303e4	9.565e4	1.053e5	2.045e5	9.642e4	7.604e4	1.709e5	3.441e5	2.557e5	2.671e5
PRT	P27005	Protein S100-A8 OS=Mus musculus OX=10090 GN=S100a8 PE=1 SV=3	null	null	Mouse_09-2020	null	[MS,MS:1001208,SEQUEST,]	93.96	33.006	null	null	0.27	3.159e5	170.82	170.82	2.497e5	101.83	101.83	1.576e4	75.06	75.06	9.679e4	1.160e5	7.682e3	3.458e6	4.384e5	3.306e5	null	4.626e4	6.914e4	3.108e4	5.962e5	7.173e5	null	3.642e3	null	1.285e4	9.240e3	2.953e4
PRT	Q791V5	Mitochondrial carrier homolog 2 OS=Mus musculus OX=10090 GN=Mtch2 PE=1 SV=1	null	null	Mouse_09-2020	null	[MS,MS:1001208,SEQUEST,]	68.71	10.650	null	null	0.07	1.186e5	24.49	24.49	1.025e5	26.50	26.50	1.199e5	34.62	34.62	6.021e4	5.675e4	2.230e4	5.729e4	5.531e4	1.389e5	1.699e4	4.323e4	3.946e4	4.571e4	4.426e4	6.451e4	3.178e4	5.245e4	4.153e4	4.518e4	7.408e4	8.267e4
PRT	O35551	Rab GTPase-binding effector protein 1 OS=Mus musculus OX=10090 GN=Rabep1 PE=1 SV=2	null	null	Mouse_09-2020	null	[MS,MS:1001208,SEQUEST,]	0.00	1.719	null	null	0.04	4.078e4	92.19	92.19	3.160e4	65.90	65.90	8.049e4	75.57	75.57	7.000e3	1.567e4	6.957e3	1.480e5	9.015e4	null	3.672e3	4.138e3	7.970e3	1.462e4	2.892e4	4.732e4	4.115e3	7.052e3	3.581e4	1.478e5	3.864e4	9.483e4
PRT	Q9WV98	Mitochondrial import inner membrane translocase subunit Tim9 OS=Mus musculus OX=10090 GN=Timm9 PE=1 SV=1	null	null	Mouse_09-2020	null	[MS,MS:1001208,SEQUEST,]	33.59	7.540	null	null	0.17	1.784e5	20.95	20.95	2.160e5	22.33	22.33	1.803e5	19.81	19.81	8.540e4	3.765e4	3.329e4	1.352e5	1.116e5	1.969e5	5.098e4	5.354e4	6.421e4	1.191e5	1.201e5	1.400e5	5.885e4	5.546e4	7.314e4	1.148e5	1.323e5	1.224e5
PRT	Q9CWN7	CCR4-NOT transcription complex subunit 11 OS=Mus musculus OX=10090 GN=Cnot11 PE=1 SV=1	null	null	Mouse_09-2020	null	[MS,MS:1001208,SEQUEST,]	0.00	1.121	null	null	0.03	2.669e5	69.63	69.63	3.290e5	95.08	95.08	2.547e5	28.41	28.41	3.206e5	3.678e4	null	5.109e5	1.653e5	2.226e5	4.720e4	6.031e4	5.507e4	2.700e5	2.490e5	1.037e6	6.893e4	1.151e5	1.182e5	3.202e5	1.172e5	1.249e5
PRT	Q8CCP6	Zfp108 protein OS=Mus musculus OX=10090 GN=Zfp108 PE=2 SV=1	null	null	Mouse_09-2020	null	[MS,MS:1001208,SEQUEST,]	3.24	2.140	null	null	0.04	1.808e5	null	null	6.421e4	104.20	104.20	4.630e4	124.29	124.29	null	6.948e4	null	null	null	null	1.900e4	5.968e4	1.047e5	2.252e4	1.420e4	4.148e4	null	1.194e5	4.233e4	1.624e4	2.369e4	2.832e4
PRT	A2AUR5	Parathion hydrolase-related protein (Fragment) OS=Mus musculus OX=10090 GN=Pter PE=1 SV=1	null	null	Mouse_09-2020	null	[MS,MS:1001208,SEQUEST,]	41.68	7.917	null	null	0.06	8.329e4	27.61	27.61	6.895e4	51.77	51.77	6.526e4	41.67	41.67	4.883e4	2.753e4	7.971e3	6.662e4	5.780e4	7.872e4	2.004e3	2.086e4	1.502e4	3.377e4	4.815e4	5.600e4	1.176e4	2.694e4	2.459e4	4.992e4	3.699e4	7.486e4
PRT	Q00724	Retinol-binding protein 4 OS=Mus musculus OX=10090 GN=Rbp4 PE=1 SV=2	null	null	Mouse_09-2020	null	[MS,MS:1001208,SEQUEST,]	27.16	4.498	null	null	0.05	2.587e5	50.30	50.30	5.674e5	40.06	40.06	4.825e5	54.82	54.82	6.234e4	1.314e5	3.602e4	4.034e5	1.752e5	2.367e5	1.201e5	2.669e5	2.039e5	3.838e5	1.374e5	3.005e5	2.436e5	7.768e4	4.012e5	4.980e5	2.236e5	1.731e5
PRT	E9Q1F7	Histone acetyltransferase KAT2B (Fragment) OS=Mus musculus OX=10090 GN=Kat2b PE=1 SV=1	null	null	Mouse_09-2020	null	[MS,MS:1001208,SEQUEST,]	3.47	1.462	null	null	0.04	9.614e4	52.61	52.61	1.377e5	18.16	18.16	1.089e5	42.24	42.24	5.028e4	6.812e4	4.027e4	4.182e4	5.466e4	6.460e4	4.036e4	5.780e4	2.992e4	5.909e4	6.183e4	7.015e4	4.613e4	4.529e4	3.441e4	3.383e4	8.635e4	4.988e4
PRT	A0A1B0GSG0	Olfactory receptor OS=Mus musculus OX=10090 GN=Olfr548-ps1 PE=3 SV=1	null	null	Mouse_09-2020	null	[MS,MS:1001208,SEQUEST,]	0.00	1.634	null	null	0.03	8.609e4	66.01	66.01	4.436e4	40.52	40.52	9.624e4	49.44	49.44	2.249e4	3.404e4	4.918e4	6.325e4	1.198e5	6.727e4	9.666e3	8.041e3	1.140e4	2.013e4	3.561e4	3.998e4	3.836e4	2.643e4	1.543e4	5.870e4	9.978e4	7.341e4
PRT	Q9DC70	NADH dehydrogenase [ubiquinone] iron-sulfur protein 7, mitochondrial OS=Mus musculus OX=10090 GN=Ndufs7 PE=1 SV=1	null	null	Mouse_09-2020	null	[MS,MS:1001208,SEQUEST,]	22.81	3.998	null	null	0.04	1.660e5	6.03	6.03	1.310e5	8.55	8.55	1.422e5	18.37	18.37	7.429e4	6.506e4	3.252e4	1.244e5	1.037e5	1.854e5	3.683e4	4.298e4	4.081e4	5.502e4	5.240e4	9.142e4	4.964e4	4.481e4	3.712e4	9.925e4	7.878e4	9.932e4
PRT	G3UXL2	Ribose-phosphate diphosphokinase OS=Mus musculus OX=10090 GN=Prps1l3 PE=3 SV=1	null	null	Mouse_09-2020	null	[MS,MS:1001208,SEQUEST,]	10.79	5.300	null	null	0.04	1.011e5	18.37	18.37	1.181e5	16.73	16.73	1.003e5	14.43	14.43	5.465e4	5.420e4	1.951e4	7.882e4	5.883e4	8.531e4	3.022e4	3.920e4	3.589e4	5.274e4	7.502e4	7.634e4	3.568e4	3.065e4	3.969e4	8.650e4	5.373e4	8.352e4
PRT	P62892	60S ribosomal protein L39 OS=Mus musculus OX=10090 GN=Rpl39 PE=1 SV=2	null	null	Mouse_09-2020	null	[MS,MS:1001208,SEQUEST,]	38.54	5.928	null	null	0.20	8.123e5	16.94	16.94	8.968e5	25.51	25.51	1.347e6	22.46	22.46	4.212e5	3.737e5	1.363e5	5.055e5	6.053e5	7.519e5	2.434e5	3.564e5	1.755e5	2.544e5	5.412e5	6.315e5	4.755e5	2.858e5	6.346e5	8.629e5	7.147e5	9.204e5
PRT	Q924Z4	Ceramide synthase 2 OS=Mus musculus OX=10090 GN=Cers2 PE=1 SV=1	null	null	Mouse_09-2020	null	[MS,MS:1001208,SEQUEST,]	48.16	10.999	null	null	0.06	2.712e5	31.00	31.00	2.846e5	43.42	43.42	1.893e5	24.44	24.44	1.454e5	1.131e5	2.625e4	2.074e5	1.660e5	1.579e5	4.195e4	1.808e5	8.416e4	1.123e5	8.823e4	2.203e5	6.145e4	5.134e4	3.749e4	1.748e5	1.143e5	1.255e5
PRT	E9PW43	Predicted pseudogene 10320 OS=Mus musculus OX=10090 GN=Gm10320 PE=3 SV=1	null	null	Mouse_09-2020	null	[MS,MS:1001208,SEQUEST,]	17.58	2.906	null	null	0.10	1.228e5	13.69	13.69	1.189e5	29.60	29.60	1.138e5	29.51	29.51	5.759e4	4.830e4	2.141e4	7.055e4	8.564e4	1.302e5	1.772e4	4.451e4	3.089e4	5.834e4	5.106e4	1.205e5	4.869e4	3.058e4	1.961e4	9.699e4	6.382e4	7.469e4
PRT	Q9Z1R9	Protease, serine 1 (trypsin 1) OS=Mus musculus OX=10090 GN=Prss1 PE=1 SV=1	null	null	Mouse_09-2020	null	[MS,MS:1001208,SEQUEST,]	42.66	3.957	null	null	0.08	2.120e5	61.78	61.78	1.947e5	43.17	43.17	2.960e5	48.78	48.78	1.060e5	1.291e5	3.736e4	1.539e5	1.246e5	6.688e5	3.462e4	8.015e4	7.166e4	1.054e5	7.604e4	4.221e4	1.004e5	1.819e5	1.082e5	1.040e5	1.636e5	3.210e5
PRT	P01901	H-2 class I histocompatibility antigen, K-B alpha chain OS=Mus musculus OX=10090 GN=H2-K1 PE=1 SV=1	null	null	Mouse_09-2020	null	[MS,MS:1001208,SEQUEST,]	51.68	7.191	null	null	0.04	2.594e5	34.83	34.83	4.676e5	33.55	33.55	3.051e5	28.50	28.50	1.393e5	7.377e4	4.615e4	2.374e5	2.845e5	2.089e5	5.422e4	1.530e5	1.153e5	2.118e5	2.917e5	4.066e5	1.260e5	8.059e4	1.101e5	2.887e5	2.112e5	9.666e4
PRT	Q62087	Serum paraoxonase/lactonase 3 OS=Mus musculus OX=10090 GN=Pon3 PE=1 SV=2	null	null	Mouse_09-2020	null	[MS,MS:1001208,SEQUEST,]	27.23	5.440	null	null	0.05	3.582e5	24.79	24.79	4.096e5	30.39	30.39	3.293e5	33.98	33.98	1.679e5	1.409e5	8.554e4	2.502e5	3.594e5	3.194e5	8.869e4	1.239e5	1.318e5	2.067e5	2.879e5	1.986e5	1.146e5	1.036e5	1.708e5	1.181e5	2.223e5	1.645e5
PRT	P62774	Myotrophin OS=Mus musculus OX=10090 GN=Mtpn PE=1 SV=2	null	null	Mouse_09-2020	null	[MS,MS:1001208,SEQUEST,]	53.06	9.942	null	null	0.17	1.227e5	36.53	36.53	1.392e5	21.10	21.10	1.680e5	37.64	37.64	3.318e4	5.712e4	3.303e4	7.659e4	4.833e4	1.678e5	3.217e4	5.018e4	5.564e4	7.019e4	5.660e4	9.449e4	7.417e4	4.598e4	7.653e4	8.710e4	1.390e5	6.243e4
PRT	Q8BLN6	Protein unc-80 homolog OS=Mus musculus OX=10090 GN=Unc80 PE=1 SV=2	null	null	Mouse_09-2020	null	[MS,MS:1001208,SEQUEST,]	0.00	1.471	null	null	0.00	1.453e6	62.26	62.26	7.639e5	40.66	40.66	1.217e6	37.76	37.76	5.731e5	6.790e5	6.750e5	5.794e5	1.206e6	6.635e5	2.385e5	2.328e5	2.672e5	4.995e5	1.239e5	4.675e5	7.635e5	4.323e5	4.264e5	9.693e5	7.308e5	4.678e5
PRT	Q80UU9	Membrane-associated progesterone receptor component 2 OS=Mus musculus OX=10090 GN=Pgrmc2 PE=1 SV=2	null	null	Mouse_09-2020	null	[MS,MS:1001208,SEQUEST,]	27.09	7.645	null	null	0.06	1.247e5	55.71	55.71	2.208e5	39.25	39.25	1.885e5	48.97	48.97	3.456e4	7.130e4	1.624e4	2.206e5	8.179e4	1.178e5	4.133e4	1.287e5	1.001e5	8.167e4	7.293e4	1.751e5	1.044e5	3.544e4	1.348e5	2.084e5	8.155e4	6.480e4
PRT	Q9JIF7	Coatomer subunit beta OS=Mus musculus OX=10090 GN=Copb1 PE=1 SV=1	null	null	Mouse_09-2020	null	[MS,MS:1001208,SEQUEST,]	23.00	7.316	null	null	0.02	9.157e4	38.45	38.45	5.067e4	85.14	85.14	8.182e4	77.73	77.73	2.079e4	3.749e4	8.177e3	6.498e4	6.999e4	1.026e5	6.395e3	1.721e4	1.175e4	4.236e4	9.406e4	3.653e4	1.392e4	1.272e4	1.950e4	2.248e5	7.332e4	8.276e4
PRT	Q60991	Cytochrome P450 7B1 OS=Mus musculus OX=10090 GN=Cyp7b1 PE=1 SV=2	null	null	Mouse_09-2020	null	[MS,MS:1001208,SEQUEST,]	42.48	8.684	null	null	0.03	3.448e5	30.01	30.01	3.627e5	78.92	78.92	3.660e5	41.34	41.34	2.693e5	1.290e5	6.063e4	2.678e5	3.296e5	2.900e5	6.061e4	9.877e4	1.044e5	1.470e5	3.224e5	9.509e5	2.513e5	1.644e5	1.093e5	3.006e5	2.131e5	1.708e5
PRT	Q64310	Surfeit locus protein 4 OS=Mus musculus OX=10090 GN=Surf4 PE=1 SV=1	null	null	Mouse_09-2020	null	[MS,MS:1001208,SEQUEST,]	11.17	3.379	null	null	0.04	1.987e5	27.93	27.93	1.805e5	39.66	39.66	1.808e5	30.25	30.25	1.002e5	8.098e4	3.760e4	1.017e5	1.013e5	2.991e5	6.474e4	1.003e5	3.441e4	6.327e4	4.318e4	1.511e5	6.652e4	5.780e4	2.910e4	1.609e5	6.742e4	1.105e5
PRT	A0A498WGD8	Thioredoxin-like protein 1 OS=Mus musculus OX=10090 GN=Txnl1 PE=1 SV=1	null	null	Mouse_09-2020	null	[MS,MS:1001208,SEQUEST,]	10.97	3.421	null	null	0.04	1.083e5	10.37	10.37	1.144e5	12.10	12.10	9.468e4	14.93	14.93	5.326e4	3.615e4	2.399e4	7.144e4	6.544e4	1.166e5	3.194e4	3.386e4	3.064e4	5.103e4	5.145e4	9.675e4	3.161e4	2.672e4	2.796e4	8.500e4	6.122e4	6.044e4
PRT	D3YUF7	Prelamin-A/C (Fragment) OS=Mus musculus OX=10090 GN=Lmna PE=1 SV=1	null	null	Mouse_09-2020	null	[MS,MS:1001208,SEQUEST,]	19.24	6.063	null	null	0.12	5.308e4	17.26	17.26	6.765e4	18.84	18.84	4.999e4	20.65	20.65	2.655e4	1.958e4	1.342e4	3.106e4	2.894e4	5.776e4	1.979e4	2.844e4	1.896e4	2.817e4	2.047e4	4.128e4	2.455e4	1.489e4	1.839e4	4.084e4	2.902e4	4.181e4
PRT	P47955	60S acidic ribosomal protein P1 OS=Mus musculus OX=10090 GN=Rplp1 PE=1 SV=1	null	null	Mouse_09-2020	null	[MS,MS:1001208,SEQUEST,]	37.26	9.198	null	null	0.14	9.131e4	109.29	109.29	1.695e5	60.52	60.52	1.527e5	64.32	64.32	2.666e4	1.101e5	1.517e4	4.734e5	6.771e4	7.271e4	3.178e4	1.622e5	6.365e4	6.669e4	5.844e4	1.263e5	9.626e4	4.598e4	1.787e5	1.416e5	4.762e4	8.586e4
PRT	P43883	Perilipin-2 OS=Mus musculus OX=10090 GN=Plin2 PE=1 SV=2	null	null	Mouse_09-2020	null	[MS,MS:1001208,SEQUEST,]	27.30	9.473	null	null	0.04	5.180e4	22.00	22.00	1.226e4	46.09	46.09	3.941e4	36.42	36.42	2.358e4	2.099e4	1.212e4	2.296e4	2.959e4	5.904e4	2.024e3	3.715e3	5.950e3	1.030e4	4.735e3	9.910e3	1.514e4	4.134e3	1.304e4	3.320e4	2.237e4	3.230e4
PRT	Q8BL66	Early endosome antigen 1 OS=Mus musculus OX=10090 GN=Eea1 PE=1 SV=2	null	null	Mouse_09-2020	null	[MS,MS:1001208,SEQUEST,]	13.15	1.299	null	null	0.01	2.397e5	78.00	78.00	2.709e5	59.77	59.77	3.201e5	67.62	67.62	4.071e5	7.833e4	8.466e4	1.895e5	6.508e4	2.291e5	1.516e5	1.140e5	9.141e4	3.371e4	6.981e4	1.577e5	6.789e4	1.719e5	1.250e5	2.940e5	null	1.198e4
PRT	Q6IRU5	Clathrin light chain B OS=Mus musculus OX=10090 GN=Cltb PE=1 SV=1	null	null	Mouse_09-2020	null	[MS,MS:1001208,SEQUEST,]	9.29	3.040	null	null	0.04	1.289e5	21.05	21.05	1.661e5	35.31	35.31	1.274e5	27.46	27.46	5.583e4	4.995e4	3.311e4	9.659e4	1.207e5	1.276e5	3.542e4	3.756e4	4.441e4	7.248e4	1.290e5	1.264e5	4.445e4	3.596e4	4.884e4	6.505e4	8.609e4	1.077e5
PRT	Q91VS8	FERM, ARHGEF and pleckstrin domain-containing protein 2 OS=Mus musculus OX=10090 GN=Farp2 PE=1 SV=2	null	null	Mouse_09-2020	null	[MS,MS:1001208,SEQUEST,]	0.00	1.026	null	null	0.02	6.736e3	133.28	133.28	2.558e4	83.36	83.36	2.666e4	33.99	33.99	null	2.029e4	null	5.884e3	3.611e3	4.102e3	null	7.244e3	null	null	3.982e4	1.780e4	9.620e3	3.730e3	null	1.537e4	1.610e4	1.631e4
PRT	O35114	Lysosome membrane protein 2 OS=Mus musculus OX=10090 GN=Scarb2 PE=1 SV=3	null	null	Mouse_09-2020	null	[MS,MS:1001208,SEQUEST,]	3.43	3.271	null	null	0.02	2.318e5	29.08	29.08	3.920e5	15.00	15.00	2.265e5	37.76	37.76	1.025e5	9.664e4	3.197e4	2.358e5	2.075e5	1.806e5	9.770e4	1.679e5	1.150e5	1.559e5	2.280e5	2.517e5	4.286e4	6.982e4	6.490e4	2.053e5	1.719e5	2.229e5
PRT	Q3UXZ6	Protein FAM81A OS=Mus musculus OX=10090 GN=Fam81a PE=1 SV=2	null	null	Mouse_09-2020	null	[MS,MS:1001208,SEQUEST,]	0.00	1.285	null	null	0.06	1.149e5	51.08	51.08	1.026e5	80.02	80.02	9.866e4	39.14	39.14	2.310e4	5.297e4	2.326e4	8.529e4	8.929e4	2.348e4	2.300e3	1.650e3	1.945e4	6.530e4	6.857e4	1.049e5	3.787e4	1.661e4	6.349e4	7.702e4	7.858e4	4.838e4
PRT	G3X8T3	Carboxypeptidase OS=Mus musculus OX=10090 GN=Ctsa PE=1 SV=1	null	null	Mouse_09-2020	null	[MS,MS:1001208,SEQUEST,]	10.21	6.804	null	null	0.02	1.098e5	32.71	32.71	2.106e5	21.19	21.19	1.172e5	33.06	33.06	8.502e4	3.793e4	2.431e4	6.784e4	4.359e4	1.306e5	7.172e4	8.074e4	5.239e4	9.515e4	6.135e4	1.368e5	5.257e4	4.634e4	2.026e4	8.099e4	6.856e4	6.701e4
PRT	P62192	26S proteasome regulatory subunit 4 OS=Mus musculus OX=10090 GN=Psmc1 PE=1 SV=1	null	null	Mouse_09-2020	null	[MS,MS:1001208,SEQUEST,]	12.89	4.384	null	null	0.03	6.409e4	63.38	63.38	8.229e4	55.66	55.66	8.012e4	39.05	39.05	3.336e4	1.660e4	2.823e4	7.545e4	3.661e4	1.292e4	9.939e3	1.939e4	3.194e4	7.267e4	2.685e4	8.455e4	3.212e4	1.521e4	2.848e4	3.448e4	6.540e4	5.384e4
PRT	P70168	Importin subunit beta-1 OS=Mus musculus OX=10090 GN=Kpnb1 PE=1 SV=2	null	null	Mouse_09-2020	null	[MS,MS:1001208,SEQUEST,]	11.31	3.821	null	null	0.01	5.625e4	16.61	16.61	6.218e4	19.81	19.81	5.587e4	24.91	24.91	2.888e4	2.186e4	1.496e4	4.204e4	3.234e4	4.702e4	1.439e4	3.096e4	1.781e4	2.309e4	2.879e4	4.275e4	2.071e4	2.056e4	2.017e4	3.165e4	2.615e4	4.661e4
PRT	P17665	Cytochrome c oxidase subunit 7C, mitochondrial OS=Mus musculus OX=10090 GN=Cox7c PE=1 SV=1	null	null	Mouse_09-2020	null	[MS,MS:1001208,SEQUEST,]	0.00	4.307	null	null	0.14	1.066e5	99.89	99.89	1.813e4	92.01	92.01	9.805e4	53.45	53.45	5.464e4	8.844e4	9.875e4	2.908e4	6.188e4	5.618e4	8.769e3	6.738e3	2.120e4	3.600e3	5.407e3	1.195e4	6.594e4	3.423e4	3.001e4	2.484e4	5.739e4	5.602e4
PRT	P59509	A disintegrin and metalloproteinase with thrombospondin motifs 19 OS=Mus musculus OX=10090 GN=Adamts19 PE=2 SV=1	null	null	Mouse_09-2020	null	[MS,MS:1001208,SEQUEST,]	0.00	1.420	null	null	0.01	4.487e4	71.32	71.32	2.345e4	31.04	31.04	7.887e4	40.45	40.45	8.320e3	1.704e4	2.660e4	2.988e4	3.549e4	4.540e4	5.797e3	5.230e3	6.411e3	1.577e4	1.087e4	2.091e4	3.036e4	2.321e4	1.905e4	6.467e4	8.350e4	5.144e4
PRT	Q6P3A8	2-oxoisovalerate dehydrogenase subunit beta, mitochondrial OS=Mus musculus OX=10090 GN=Bckdhb PE=1 SV=2	null	null	Mouse_09-2020	null	[MS,MS:1001208,SEQUEST,]	30.14	7.792	null	null	0.05	1.513e5	37.71	37.71	7.357e4	33.61	33.61	1.759e5	29.65	29.65	6.218e4	8.064e4	3.515e4	6.127e4	1.177e5	8.588e4	2.242e4	3.528e4	2.893e4	1.822e4	3.030e4	3.640e4	7.121e4	4.971e4	1.014e5	1.072e5	7.008e4	1.216e5
PRT	Q91YN0	Protein C12orf4 homolog OS=Mus musculus OX=10090 GN=D6Wsu163e PE=1 SV=1	null	null	Mouse_09-2020	null	[MS,MS:1001208,SEQUEST,]	0.00	1.472	null	null	0.01	1.537e5	64.69	64.69	7.669e4	66.47	66.47	8.693e4	79.52	79.52	6.649e4	1.080e5	8.051e4	3.554e4	1.056e5	1.357e5	3.143e4	3.760e4	4.711e4	2.317e4	1.137e4	2.383e4	9.466e4	4.788e4	3.118e4	2.802e4	5.176e4	2.822e4
PRT	Q80ZJ6	Protein zer-1 homolog OS=Mus musculus OX=10090 GN=Zer1 PE=1 SV=1	null	null	Mouse_09-2020	null	[MS,MS:1001208,SEQUEST,]	1.70	1.416	null	null	0.01	6.978e4	66.30	66.30	1.968e5	62.87	62.87	3.407e5	50.43	50.43	1.802e4	6.522e4	9.106e3	1.374e5	4.977e4	6.060e4	2.220e4	2.871e4	5.137e4	1.602e5	1.836e5	1.453e5	1.158e5	3.752e4	2.264e5	1.597e5	1.879e5	2.146e5
PRT	Q922B2	Aspartate--tRNA ligase, cytoplasmic OS=Mus musculus OX=10090 GN=Dars1 PE=1 SV=2	null	null	Mouse_09-2020	null	[MS,MS:1001208,SEQUEST,]	10.79	5.804	null	null	0.03	1.293e5	40.16	40.16	1.375e5	38.65	38.65	1.109e5	18.33	18.33	8.624e4	5.016e4	3.638e4	4.884e4	4.441e4	1.281e5	4.587e4	5.427e4	3.931e4	3.494e4	2.097e4	9.269e4	3.950e4	3.498e4	3.614e4	9.817e4	6.246e4	4.147e4
PRT	Q9CPP6	NADH dehydrogenase [ubiquinone] 1 alpha subcomplex subunit 5 OS=Mus musculus OX=10090 GN=Ndufa5 PE=1 SV=3	null	null	Mouse_09-2020	null	[MS,MS:1001208,SEQUEST,]	13.50	4.387	null	null	0.08	3.513e5	21.26	21.26	4.111e5	31.67	31.67	3.071e5	31.81	31.81	1.190e5	1.346e5	7.845e4	2.412e5	2.942e5	3.523e5	9.173e4	1.114e5	1.122e5	2.261e5	3.180e5	2.905e5	9.880e4	7.881e4	1.278e5	2.260e5	2.639e5	3.024e5
PRT	Q9QXX8	Nuclear fragile X mental retardation-interacting protein 1 OS=Mus musculus OX=10090 GN=Nufip1 PE=1 SV=1	null	null	Mouse_09-2020	null	[MS,MS:1001208,SEQUEST,]	0.00	2.527	null	null	0.01	5.839e5	51.11	51.11	2.796e5	64.57	64.57	3.121e5	67.51	67.51	3.716e5	2.673e5	1.789e5	1.629e5	3.036e5	2.475e5	9.062e4	1.243e5	1.177e5	4.208e4	8.279e3	1.648e5	2.625e5	1.853e5	8.896e4	3.581e5	1.301e5	4.084e4
PRT	A0A1W2P729	Protein canopy homolog 2 (Fragment) OS=Mus musculus OX=10090 GN=Cnpy2 PE=1 SV=1	null	null	Mouse_09-2020	null	[MS,MS:1001208,SEQUEST,]	14.52	9.437	null	null	0.12	5.252e4	28.67	28.67	4.709e4	30.29	30.29	4.558e4	32.75	32.75	2.707e4	2.263e4	1.312e4	2.922e4	1.709e4	4.891e4	1.012e4	2.050e4	1.920e4	2.136e4	1.343e4	3.044e4	2.273e4	2.185e4	1.504e4	2.661e4	2.036e4	3.298e4
PRT	B9EHX4	Serine-protein kinase ATM OS=Mus musculus OX=10090 GN=Atm PE=1 SV=1	null	null	Mouse_09-2020	null	[MS,MS:1001208,SEQUEST,]	0.00	1.426	null	null	0.01	6.369e4	78.39	78.39	1.895e4	84.68	84.68	3.693e4	83.67	83.67	2.417e3	6.035e4	9.560e3	6.382e4	8.089e4	2.925e4	1.963e3	4.964e3	null	2.796e4	8.667e3	2.207e4	9.082e3	7.111e3	1.513e3	4.501e4	6.378e4	4.946e4
PRT	E0CXT6	Carboxymethylenebutenolidase homolog (Fragment) OS=Mus musculus OX=10090 GN=Cmbl PE=1 SV=1	null	null	Mouse_09-2020	null	[MS,MS:1001208,SEQUEST,]	4.98	2.450	null	null	0.07	3.003e5	21.72	21.72	1.260e5	17.78	17.78	2.512e5	22.04	22.04	1.554e5	1.070e5	7.189e4	1.605e5	1.361e5	3.385e5	4.072e4	4.431e4	4.200e4	null	4.384e4	8.325e4	8.635e4	7.995e4	7.379e4	2.752e5	1.397e5	1.030e5
PRT	Q6P5D8	Structural maintenance of chromosomes flexible hinge domain-containing protein 1 OS=Mus musculus OX=10090 GN=Smchd1 PE=1 SV=2	null	null	Mouse_09-2020	null	[MS,MS:1001208,SEQUEST,]	30.26	1.341	null	null	0.01	2.616e5	40.02	40.02	3.752e5	20.63	20.63	3.485e5	44.51	44.51	8.208e4	1.431e5	9.312e4	2.307e5	1.189e5	2.242e5	8.900e4	1.465e5	1.109e5	1.482e5	2.390e5	2.106e5	1.678e5	1.135e5	1.296e5	5.211e4	2.450e5	2.090e5
PRT	A0A140LIF0	5-demethoxyubiquinone hydroxylase, mitochondrial OS=Mus musculus OX=10090 GN=Coq7 PE=1 SV=1	null	null	Mouse_09-2020	null	[MS,MS:1001208,SEQUEST,]	10.24	5.503	null	null	0.05	5.920e4	37.57	37.57	1.029e5	23.52	23.52	8.171e4	35.93	35.93	2.086e4	3.284e4	1.872e4	5.770e4	2.412e4	4.591e4	2.814e4	4.327e4	3.197e4	4.348e4	2.665e4	6.075e4	2.910e4	3.512e4	2.515e4	8.618e4	1.679e4	4.809e4
PRT	Q9CXI5	Mesencephalic astrocyte-derived neurotrophic factor OS=Mus musculus OX=10090 GN=Manf PE=1 SV=1	null	null	Mouse_09-2020	null	[MS,MS:1001208,SEQUEST,]	7.71	5.015	null	null	0.04	1.225e5	34.73	34.73	1.174e5	47.09	47.09	8.559e4	23.91	23.91	5.508e4	5.023e4	2.876e4	7.497e4	1.352e5	9.087e4	2.651e4	3.712e4	1.864e4	5.505e4	1.058e5	1.470e5	2.458e4	3.026e4	1.928e4	6.762e4	5.365e4	6.065e4
PRT	P01899	H-2 class I histocompatibility antigen, D-B alpha chain OS=Mus musculus OX=10090 GN=H2-D1 PE=1 SV=2	null	null	Mouse_09-2020	null	[MS,MS:1001208,SEQUEST,]	10.38	5.982	null	null	0.04	1.173e5	35.98	35.98	8.674e4	45.16	45.16	6.158e4	42.21	42.21	5.206e4	null	null	9.596e4	9.183e4	5.581e4	2.137e4	4.289e4	2.225e4	3.057e4	4.282e4	1.394e5	1.582e4	1.808e4	2.413e4	1.145e5	3.356e4	4.539e4
PRT	Q9QZE5	Coatomer subunit gamma-1 OS=Mus musculus OX=10090 GN=Copg1 PE=1 SV=1	null	null	Mouse_09-2020	null	[MS,MS:1001208,SEQUEST,]	14.55	5.846	null	null	0.03	3.481e4	19.25	19.25	5.716e4	38.10	38.10	3.317e4	30.35	30.35	2.117e4	1.190e4	null	2.632e4	2.815e4	3.054e4	9.795e3	1.032e4	2.024e4	1.954e4	3.222e4	5.508e4	8.577e3	1.119e4	1.295e4	2.164e4	null	3.042e4
PRT	O35857	Mitochondrial import inner membrane translocase subunit TIM44 OS=Mus musculus OX=10090 GN=Timm44 PE=1 SV=2	null	null	Mouse_09-2020	null	[MS,MS:1001208,SEQUEST,]	23.66	1.408	null	null	0.04	3.243e5	65.97	65.97	2.859e5	38.32	38.32	2.445e5	58.78	58.78	3.096e5	1.448e5	3.566e4	2.110e5	1.423e5	9.255e5	1.159e5	1.380e5	8.101e4	5.513e4	9.383e4	1.946e5	3.582e4	1.163e5	3.935e4	3.530e5	8.974e4	2.589e5
PRT	A0A3Q4EHJ0	Calmodulin OS=Mus musculus OX=10090 GN=Calm1 PE=1 SV=1	null	null	Mouse_09-2020	null	[MS,MS:1001208,SEQUEST,]	33.14	11.898	null	null	0.14	6.653e4	57.06	57.06	7.489e4	59.29	59.29	6.077e4	44.01	44.01	4.210e4	1.385e4	7.836e3	6.591e4	3.144e4	1.490e5	1.878e4	3.877e4	2.074e4	null	9.908e3	1.115e5	1.315e4	2.774e4	2.373e4	9.003e4	2.122e4	null
PRT	A0A494B9H1	Nucleotide exchange factor SIL1 OS=Mus musculus OX=10090 GN=Sil1 PE=1 SV=1	null	null	Mouse_09-2020	null	[MS,MS:1001208,SEQUEST,]	0.00	1.476	null	null	0.05	2.860e4	9.82	9.82	3.324e4	40.06	40.06	5.366e4	28.49	28.49	1.475e4	1.003e4	5.479e3	2.162e4	2.072e4	null	7.282e3	1.144e4	6.680e3	2.395e4	1.553e4	4.213e4	1.155e4	1.784e4	2.354e4	4.508e4	3.293e4	1.756e4
PRT	B7ZCN3	Centrosome-associated protein CEP250 (Fragment) OS=Mus musculus OX=10090 GN=Cep250 PE=1 SV=1	null	null	Mouse_09-2020	null	[MS,MS:1001208,SEQUEST,]	0.00	1.469	null	null	0.02	8.421e4	32.24	32.24	2.428e4	57.26	57.26	5.444e4	56.15	56.15	4.094e4	3.195e4	9.526e3	6.492e4	3.138e4	1.149e5	6.277e3	2.232e4	1.076e4	9.731e3	6.029e3	1.776e4	1.776e4	4.177e4	1.252e4	5.003e4	2.133e4	5.909e4
PRT	Q99JI6	Ras-related protein Rap-1b OS=Mus musculus OX=10090 GN=Rap1b PE=1 SV=2	null	null	Mouse_09-2020	null	[MS,MS:1001208,SEQUEST,]	17.27	5.593	null	null	0.07	1.031e4	55.75	55.75	2.305e4	95.68	95.68	2.082e4	43.23	43.23	3.889e3	null	2.431e3	null	1.487e4	8.707e3	6.327e3	1.426e4	3.072e4	5.825e3	null	1.414e4	null	1.248e4	null	2.269e4	9.045e3	1.021e4
PRT	A0A1Y7VKY4	Exocyst complex component 3 (Fragment) OS=Mus musculus OX=10090 GN=Exoc3 PE=1 SV=1	null	null	Mouse_09-2020	null	[MS,MS:1001208,SEQUEST,]	0.00	2.410	null	null	0.08	8.303e5	61.97	61.97	3.167e5	48.63	48.63	5.256e5	46.85	46.85	3.236e5	4.147e5	3.371e5	2.293e5	6.333e5	3.339e5	8.927e4	1.378e5	1.742e5	1.299e5	6.276e4	1.736e5	3.653e5	2.408e5	1.952e5	2.329e5	3.022e5	2.686e5
PRT	A2AQN4	Propionate--CoA ligase OS=Mus musculus OX=10090 GN=Acss2 PE=1 SV=1	null	null	Mouse_09-2020	null	[MS,MS:1001208,SEQUEST,]	11.03	3.903	null	null	0.03	4.125e4	14.35	14.35	2.373e4	36.84	36.84	3.157e4	43.77	43.77	1.858e4	null	null	3.324e4	2.746e4	3.215e4	2.292e3	1.045e4	6.632e3	1.424e4	1.075e4	1.533e4	4.492e3	1.347e4	8.888e3	2.425e4	1.965e4	3.220e4
PRT	E9Q906	Catenin delta-1 OS=Mus musculus OX=10090 GN=Ctnnd1 PE=1 SV=1	null	null	Mouse_09-2020	null	[MS,MS:1001208,SEQUEST,]	11.70	8.744	null	null	0.03	3.500e4	77.25	77.25	1.447e5	59.87	59.87	9.284e4	40.68	40.68	null	7.215e3	2.220e3	5.982e4	4.042e4	null	null	3.112e4	3.734e4	8.594e4	1.743e5	1.007e5	2.192e4	2.778e4	3.870e4	2.624e4	7.053e4	6.664e4
PRT	A0A338P7L8	Charged multivesicular body protein 2b OS=Mus musculus OX=10090 GN=Chmp2b PE=1 SV=1	null	null	Mouse_09-2020	null	[MS,MS:1001208,SEQUEST,]	8.89	1.339	null	null	0.12	4.312e5	29.53	29.53	2.869e5	30.99	30.99	3.155e5	37.56	37.56	1.470e5	2.014e5	7.759e4	3.604e5	3.170e5	2.283e5	7.046e4	1.217e5	1.332e5	1.081e5	1.467e5	1.453e5	9.747e4	1.241e5	6.548e4	3.061e5	2.544e5	1.170e5
PRT	Q9Z1D1	Eukaryotic translation initiation factor 3 subunit G OS=Mus musculus OX=10090 GN=Eif3g PE=1 SV=2	null	null	Mouse_09-2020	null	[MS,MS:1001208,SEQUEST,]	11.75	3.056	null	null	0.03	6.580e4	10.38	10.38	1.009e5	29.51	29.51	8.829e4	31.49	31.49	3.150e4	2.558e4	1.313e4	5.639e4	3.444e4	5.855e4	2.877e4	3.006e4	3.342e4	2.012e4	4.442e4	8.883e4	3.311e4	3.550e4	2.647e4	8.109e4	4.598e4	2.329e4
PRT	Q9JM76	Actin-related protein 2/3 complex subunit 3 OS=Mus musculus OX=10090 GN=Arpc3 PE=1 SV=3	null	null	Mouse_09-2020	null	[MS,MS:1001208,SEQUEST,]	10.72	5.130	null	null	0.06	1.625e5	35.24	35.24	1.555e5	48.72	48.72	1.086e5	50.09	50.09	9.393e4	6.702e4	3.012e4	6.075e4	6.343e4	2.213e5	4.269e4	8.768e4	4.510e4	4.492e4	null	4.032e4	6.648e4	7.359e4	2.778e4	1.170e5	4.825e4	4.774e4
PRT	O08705	Sodium/bile acid cotransporter OS=Mus musculus OX=10090 GN=Slc10a1 PE=1 SV=1	null	null	Mouse_09-2020	null	[MS,MS:1001208,SEQUEST,]	10.88	5.674	null	null	0.07	3.801e4	16.08	16.08	3.086e4	15.65	15.65	3.333e4	24.55	24.55	2.336e4	1.520e4	7.265e3	2.497e4	2.146e4	4.633e4	7.244e3	1.027e4	1.049e4	1.502e4	1.191e4	2.269e4	9.999e3	9.290e3	1.028e4	3.329e4	2.594e4	2.677e4
PRT	Q925N1	Sideroflexin-4 OS=Mus musculus OX=10090 GN=Sfxn4 PE=2 SV=2	null	null	Mouse_09-2020	null	[MS,MS:1001208,SEQUEST,]	0.00	1.399	null	null	0.03	5.161e5	71.62	71.62	1.878e5	20.08	20.08	3.308e5	61.84	61.84	2.831e5	3.522e5	2.692e5	1.092e5	2.797e5	2.821e5	5.156e4	6.301e4	7.293e4	6.701e4	null	1.356e5	2.728e5	2.381e5	9.997e4	1.363e5	2.337e5	1.560e5
PRT	Q8R0F8	Acylpyruvase FAHD1, mitochondrial OS=Mus musculus OX=10090 GN=Fahd1 PE=1 SV=2	null	null	Mouse_09-2020	null	[MS,MS:1001208,SEQUEST,]	15.11	9.632	null	null	0.07	3.436e4	140.04	140.04	1.508e5	28.68	28.68	1.322e5	63.26	63.26	9.500e3	1.115e4	3.114e3	3.828e5	1.459e5	4.071e4	1.838e4	5.040e4	4.986e4	5.635e4	7.888e4	1.105e5	1.520e4	9.231e3	6.213e4	2.042e5	8.812e4	6.717e4
PRT	P28843	Dipeptidyl peptidase 4 OS=Mus musculus OX=10090 GN=Dpp4 PE=1 SV=3	null	null	Mouse_09-2020	null	[MS,MS:1001208,SEQUEST,]	12.52	9.410	null	null	0.02	8.260e4	19.63	19.63	1.116e5	17.28	17.28	1.176e5	20.61	20.61	4.852e4	3.533e4	1.674e4	4.104e4	4.685e4	8.109e4	2.426e4	4.277e4	3.932e4	4.939e4	4.384e4	7.402e4	3.939e4	3.844e4	4.968e4	7.155e4	8.049e4	5.726e4
PRT	Q8BWQ5	Serine/threonine-protein kinase DCLK3 OS=Mus musculus OX=10090 GN=Dclk3 PE=1 SV=2	null	null	Mouse_09-2020	null	[MS,MS:1001208,SEQUEST,]	0.00	1.522	null	null	0.03	1.871e5	19.65	19.65	9.350e4	19.65	19.65	1.371e5	46.61	46.61	6.593e4	7.163e4	3.737e4	1.435e5	1.424e5	1.393e5	2.460e4	3.862e4	1.886e4	4.916e4	3.619e4	6.790e4	4.302e4	7.290e4	1.263e5	1.245e5	7.222e4	6.849e4
PRT	Q9WV34	MAGUK p55 subfamily member 2 OS=Mus musculus OX=10090 GN=Mpp2 PE=1 SV=1	null	null	Mouse_09-2020	null	[MS,MS:1001208,SEQUEST,]	0.00	1.001	null	null	0.05	1.412e5	33.33	33.33	4.977e4	49.48	49.48	7.038e4	37.64	37.64	5.229e4	5.940e4	3.571e4	5.093e4	8.745e4	null	null	9.753e3	1.378e4	2.358e4	8.818e3	5.273e4	2.423e4	2.720e4	2.337e4	5.725e4	7.842e4	4.286e4
PRT	Q8VGD7	Olfactory receptor 1395 OS=Mus musculus OX=10090 GN=Olfr1395 PE=4 SV=1	null	null	Mouse_09-2020	null	[MS,MS:1001208,SEQUEST,]	0.00	1.137	null	null	0.10	null	null	null	null	null	null	null	null	null	null	null	null	null	null	null	null	null	null	null	null	null	null	null	null	null	null	null
PRT	Q8BTY1	Kynurenine--oxoglutarate transaminase 1 OS=Mus musculus OX=10090 GN=Kyat1 PE=1 SV=1	null	null	Mouse_09-2020	null	[MS,MS:1001208,SEQUEST,]	14.26	6.394	null	null	0.03	2.281e5	24.49	24.49	2.031e5	17.46	17.46	1.678e5	42.41	42.41	1.289e5	1.054e5	5.926e4	1.253e5	1.122e5	1.937e5	3.806e4	7.415e4	6.500e4	8.243e4	1.019e5	1.261e5	9.301e4	4.049e4	4.553e4	1.219e5	1.105e5	1.930e5
PRT	P97765	WW domain-binding protein 2 OS=Mus musculus OX=10090 GN=Wbp2 PE=1 SV=1	null	null	Mouse_09-2020	null	[MS,MS:1001208,SEQUEST,]	17.16	7.409	null	null	0.06	6.321e4	55.79	55.79	9.732e4	61.64	61.64	7.255e4	56.67	56.67	1.492e4	2.429e4	5.646e3	8.094e4	6.064e4	null	null	5.271e3	2.695e4	3.655e4	8.148e4	1.211e5	2.266e4	5.829e3	3.927e4	2.431e4	6.195e4	4.868e4
PRT	A0A087WR97	TAR DNA-binding protein 43 (Fragment) OS=Mus musculus OX=10090 GN=Tardbp PE=1 SV=1	null	null	Mouse_09-2020	null	[MS,MS:1001208,SEQUEST,]	10.91	7.693	null	null	0.07	3.547e4	30.14	30.14	3.770e4	23.97	23.97	3.155e4	21.01	21.01	2.073e4	1.419e4	1.207e4	2.310e4	2.110e4	2.879e4	1.416e4	1.296e4	1.157e4	1.241e4	1.212e4	2.685e4	1.319e4	1.249e4	9.504e3	3.197e4	1.489e4	1.615e4
PRT	E9Q6W2	Cytochrome c oxidase assembly factor 3 OS=Mus musculus OX=10090 GN=Coa3 PE=1 SV=1	null	null	Mouse_09-2020	null	[MS,MS:1001208,SEQUEST,]	8.49	3.134	null	null	0.10	4.154e4	23.89	23.89	5.785e4	27.92	27.92	4.345e4	32.18	32.18	2.132e4	1.070e4	7.329e3	3.953e4	3.408e4	3.885e4	1.274e4	1.873e4	1.469e4	3.885e4	3.720e4	4.375e4	1.509e4	1.132e4	1.273e4	3.751e4	4.065e4	3.046e4
PRT	P10922	Histone H1.0 OS=Mus musculus OX=10090 GN=H1-0 PE=2 SV=4	null	null	Mouse_09-2020	null	[MS,MS:1001208,SEQUEST,]	3.54	1.124	null	null	0.05	2.235e5	30.63	30.63	2.639e5	27.27	27.27	2.211e5	33.16	33.16	9.959e4	9.748e4	6.967e4	1.047e5	1.221e5	2.407e5	7.030e4	1.342e5	8.574e4	9.716e4	1.244e5	1.144e5	7.836e4	6.926e4	7.643e4	9.647e4	1.842e5	1.379e5
PRT	O35683	NADH dehydrogenase [ubiquinone] 1 alpha subcomplex subunit 1 OS=Mus musculus OX=10090 GN=Ndufa1 PE=1 SV=1	null	null	Mouse_09-2020	null	[MS,MS:1001208,SEQUEST,]	9.10	4.141	null	null	0.14	6.757e4	71.16	71.16	2.985e5	60.79	60.79	1.693e5	61.19	61.19	4.167e4	5.819e4	1.386e4	1.902e4	9.036e3	6.555e4	1.142e5	1.804e5	1.553e5	8.141e4	2.898e4	1.492e5	1.422e5	6.891e4	1.068e5	1.162e5	6.329e4	4.680e4
PRT	D3Z5B1	Zinc finger, BED type-containing 5 (Fragment) OS=Mus musculus OX=10090 GN=Zbed5 PE=4 SV=8	null	null	Mouse_09-2020	null	[MS,MS:1001208,SEQUEST,]	18.64	13.198	null	null	0.13	7.027e4	45.56	45.56	1.002e5	66.06	66.06	3.389e4	69.04	69.04	3.200e4	1.590e4	5.583e3	6.526e4	4.588e4	1.149e5	3.750e4	8.108e4	3.777e4	3.101e4	1.565e4	3.515e4	2.329e4	1.370e4	8.962e3	9.330e4	1.253e4	1.638e4
PRT	Q64726	Zinc-alpha-2-glycoprotein OS=Mus musculus OX=10090 GN=Azgp1 PE=1 SV=2	null	null	Mouse_09-2020	null	[MS,MS:1001208,SEQUEST,]	13.39	7.811	null	null	0.07	null	null	null	4.475e4	51.35	51.35	1.184e4	133.05	133.05	null	null	null	null	null	null	null	1.895e4	1.549e4	null	5.418e3	2.587e4	null	null	4.625e3	8.539e4	null	3.742e3
PRT	Q2UY11	Collagen alpha-1(XXVIII) chain OS=Mus musculus OX=10090 GN=Col28a1 PE=2 SV=1	null	null	Mouse_09-2020	null	[MS,MS:1001208,SEQUEST,]	19.05	1.604	null	null	0.02	2.451e5	60.38	60.38	1.369e6	42.78	42.78	4.012e5	88.33	88.33	5.205e4	1.608e5	4.877e4	null	null	null	2.000e5	6.509e5	3.791e5	null	null	null	1.639e5	1.816e5	1.567e5	null	6.663e3	1.338e4
PRT	P70194	C-type lectin domain family 4 member F OS=Mus musculus OX=10090 GN=Clec4f PE=1 SV=1	null	null	Mouse_09-2020	null	[MS,MS:1001208,SEQUEST,]	10.03	5.511	null	null	0.02	1.574e4	31.62	31.62	2.090e5	63.27	63.27	7.554e4	76.61	76.61	null	null	4.838e3	null	9.752e3	1.363e4	6.335e4	1.882e5	1.459e5	5.137e4	7.511e4	1.318e5	5.919e4	2.640e4	1.100e5	6.037e4	3.494e4	2.755e4
PRT	H7BWX9	Small ubiquitin-related modifier 2 OS=Mus musculus OX=10090 GN=Sumo2 PE=1 SV=1	null	null	Mouse_09-2020	null	[MS,MS:1001208,SEQUEST,]	7.73	6.285	null	null	0.23	5.444e4	14.77	14.77	4.723e4	24.96	24.96	5.021e4	23.09	23.09	2.724e4	2.006e4	1.352e4	4.561e4	2.739e4	5.137e4	1.161e4	2.248e4	1.733e4	2.223e4	1.821e4	2.408e4	1.749e4	1.988e4	1.929e4	3.535e4	2.415e4	4.503e4
PRT	H3BKD7	Isopentenyl-diphosphate Delta-isomerase (Fragment) OS=Mus musculus OX=10090 GN=Idi1 PE=1 SV=1	null	null	Mouse_09-2020	null	[MS,MS:1001208,SEQUEST,]	8.73	4.877	null	null	0.07	1.290e5	38.78	38.78	1.667e5	61.52	61.52	1.528e5	42.31	42.31	5.831e4	6.170e4	2.723e4	1.385e5	5.257e4	5.386e4	6.423e4	6.092e4	4.319e4	4.614e4	2.205e5	1.117e5	1.779e4	7.219e4	6.534e4	1.221e5	9.440e4	6.230e4
PRT	Q3UA72	Actin-related protein 2/3 complex subunit 5 OS=Mus musculus OX=10090 GN=Arpc5 PE=1 SV=1	null	null	Mouse_09-2020	null	[MS,MS:1001208,SEQUEST,]	6.96	4.347	null	null	0.13	1.298e5	19.47	19.47	1.601e5	30.94	30.94	1.553e5	42.38	42.38	6.512e4	4.771e4	1.603e4	1.122e5	8.871e4	1.208e5	2.418e4	6.470e4	4.510e4	6.629e4	1.131e5	1.088e5	3.262e4	4.779e4	6.291e4	8.498e4	1.007e5	1.716e5
PRT	Q4LDG0	Bile acyl-CoA synthetase OS=Mus musculus OX=10090 GN=Slc27a5 PE=1 SV=2	null	null	Mouse_09-2020	null	[MS,MS:1001208,SEQUEST,]	10.25	5.436	null	null	0.02	2.635e4	71.86	71.86	4.448e4	97.15	97.15	1.038e5	68.21	68.21	1.940e3	7.202e3	5.242e3	4.022e4	3.614e4	null	null	null	3.316e3	3.238e4	7.250e4	1.792e4	4.726e3	null	2.984e4	null	8.842e4	8.632e4
PRT	Q99LM2	CDK5 regulatory subunit-associated protein 3 OS=Mus musculus OX=10090 GN=Cdk5rap3 PE=1 SV=1	null	null	Mouse_09-2020	null	[MS,MS:1001208,SEQUEST,]	2.38	1.945	null	null	0.03	4.396e4	28.33	28.33	5.881e4	36.47	36.47	4.343e4	31.60	31.60	2.274e4	2.730e4	7.257e3	3.084e4	3.444e4	3.593e4	1.152e4	2.176e4	1.240e4	2.356e4	4.779e4	4.306e4	1.269e4	1.501e4	1.567e4	null	3.888e4	null
PRT	Q9CX86	Heterogeneous nuclear ribonucleoprotein A0 OS=Mus musculus OX=10090 GN=Hnrnpa0 PE=1 SV=1	null	null	Mouse_09-2020	null	[MS,MS:1001208,SEQUEST,]	12.14	9.106	null	null	0.05	6.799e3	68.77	68.77	4.966e4	39.10	39.10	3.629e4	23.71	23.71	2.265e3	null	3.361e3	5.140e3	null	null	1.232e4	1.933e4	2.248e4	1.602e4	3.100e4	1.762e4	1.093e4	1.700e4	1.729e4	3.572e4	1.764e4	1.802e4
PRT	Q9CYW4	Haloacid dehalogenase-like hydrolase domain-containing protein 3 OS=Mus musculus OX=10090 GN=Hdhd3 PE=1 SV=1	null	null	Mouse_09-2020	null	[MS,MS:1001208,SEQUEST,]	4.79	2.125	null	null	0.05	1.002e5	26.12	26.12	9.707e4	21.60	21.60	7.616e4	21.30	21.30	4.508e4	3.193e4	2.976e4	5.534e4	6.622e4	1.117e5	2.308e4	3.443e4	2.665e4	5.527e4	3.128e4	6.871e4	3.223e4	2.761e4	2.635e4	4.962e4	4.701e4	3.584e4
PRT	Q8R0N6	Hydroxyacid-oxoacid transhydrogenase, mitochondrial OS=Mus musculus OX=10090 GN=Adhfe1 PE=1 SV=2	null	null	Mouse_09-2020	null	[MS,MS:1001208,SEQUEST,]	10.88	6.704	null	null	0.05	null	null	null	3.427e4	49.98	49.98	4.619e4	46.69	46.69	null	null	null	null	null	null	3.408e3	8.312e3	7.420e3	2.475e4	2.409e4	3.050e4	null	1.475e4	1.009e4	2.487e4	2.574e4	4.818e4
PRT	Q9DCX8	Iodotyrosine deiodinase 1 OS=Mus musculus OX=10090 GN=Iyd PE=1 SV=1	null	null	Mouse_09-2020	null	[MS,MS:1001208,SEQUEST,]	9.14	3.709	null	null	0.04	6.857e4	65.07	65.07	6.890e4	56.70	56.70	3.198e4	82.97	82.97	5.759e4	2.183e4	1.453e4	4.868e4	1.631e4	1.869e5	4.080e4	4.042e4	1.958e4	2.354e4	9.684e3	4.674e4	1.299e4	4.058e4	9.782e3	8.900e4	1.476e4	1.046e4
PRT	E9Q3P4	Centromere protein F OS=Mus musculus OX=10090 GN=Cenpf PE=1 SV=1	null	null	Mouse_09-2020	null	[MS,MS:1001208,SEQUEST,]	0.00	1.929	null	null	0.00	5.381e4	81.71	81.71	5.759e4	72.09	72.09	9.177e4	87.78	87.78	7.568e4	9.888e3	2.239e4	1.323e4	1.252e4	1.280e5	2.393e4	2.943e4	1.595e4	1.884e3	null	1.547e4	5.900e4	2.931e4	7.112e3	9.035e4	2.302e3	null
PRT	P35550	rRNA 2'-O-methyltransferase fibrillarin OS=Mus musculus OX=10090 GN=Fbl PE=1 SV=2	null	null	Mouse_09-2020	null	[MS,MS:1001208,SEQUEST,]	9.43	8.341	null	null	0.04	4.374e4	75.30	75.30	4.747e4	73.28	73.28	4.211e4	33.12	33.12	null	1.681e4	6.295e3	9.338e4	null	null	1.321e4	1.647e4	1.026e4	5.913e4	7.211e4	2.213e4	null	1.345e4	1.520e4	4.618e4	2.026e4	4.695e4
PRT	E9PWN2	Isoleucyl-tRNA synthetase OS=Mus musculus OX=10090 GN=Iars2 PE=1 SV=1	null	null	Mouse_09-2020	null	[MS,MS:1001208,SEQUEST,]	7.18	5.259	null	null	0.02	4.127e4	14.76	14.76	3.668e4	28.06	28.06	4.407e4	14.14	14.14	1.994e4	1.946e4	8.156e3	2.978e4	3.285e4	3.714e4	5.466e3	1.222e4	1.027e4	1.975e4	1.660e4	3.447e4	1.671e4	1.505e4	1.604e4	3.271e4	3.000e4	2.521e4
PRT	Q91WD5	NADH dehydrogenase [ubiquinone] iron-sulfur protein 2, mitochondrial OS=Mus musculus OX=10090 GN=Ndufs2 PE=1 SV=1	null	null	Mouse_09-2020	null	[MS,MS:1001208,SEQUEST,]	5.71	6.213	null	null	0.05	2.952e4	89.41	89.41	4.687e4	82.97	82.97	2.256e4	70.54	70.54	1.417e4	null	null	null	1.780e4	1.224e5	1.776e4	5.618e4	3.146e4	1.203e4	5.681e3	2.365e4	6.873e3	1.468e4	9.913e3	6.491e4	7.184e3	1.141e4
PRT	Q542I8	Integrin beta OS=Mus musculus OX=10090 GN=Itgb2 PE=1 SV=1	null	null	Mouse_09-2020	null	[MS,MS:1001208,SEQUEST,]	0.00	1.404	null	null	0.02	2.401e4	96.59	96.59	null	null	null	2.617e4	37.78	37.78	5.968e3	1.132e4	1.578e4	4.057e3	1.487e4	null	null	null	null	null	null	null	9.510e3	8.038e3	1.063e4	7.896e3	2.136e4	1.514e4
PRT	Q9QUH0	Glutaredoxin-1 OS=Mus musculus OX=10090 GN=Glrx PE=1 SV=3	null	null	Mouse_09-2020	null	[MS,MS:1001208,SEQUEST,]	9.74	4.377	null	null	0.10	7.209e4	77.42	77.42	8.341e4	55.37	55.37	3.284e4	63.32	63.32	4.554e4	2.416e4	1.645e4	2.039e4	1.137e4	1.872e5	2.946e4	3.505e4	2.601e4	1.342e4	6.127e3	5.157e4	2.082e4	3.131e4	9.622e3	3.746e4	1.377e4	1.538e4
PRT	D3YXK2	Scaffold attachment factor B1 OS=Mus musculus OX=10090 GN=Safb PE=1 SV=2	null	null	Mouse_09-2020	null	[MS,MS:1001208,SEQUEST,]	0.00	1.721	null	null	0.02	2.966e5	43.72	43.72	1.684e5	63.63	63.63	2.776e5	27.48	27.48	1.133e5	1.665e5	6.210e4	2.131e5	2.710e5	9.042e4	1.671e4	3.245e4	6.006e4	1.629e5	5.977e4	1.749e5	1.102e5	5.292e4	1.114e5	2.251e5	2.203e5	1.653e5
PRT	A0A0N4SW07	V-type proton ATPase subunit E 1 (Fragment) OS=Mus musculus OX=10090 GN=Atp6v1e1 PE=1 SV=1	null	null	Mouse_09-2020	null	[MS,MS:1001208,SEQUEST,]	3.28	1.962	null	null	0.09	5.464e4	57.34	57.34	7.277e4	35.79	35.79	2.596e4	49.81	49.81	1.356e4	null	3.405e3	4.722e4	5.601e4	5.464e4	1.187e4	2.938e4	1.109e4	3.642e4	4.651e4	4.413e4	5.217e3	null	8.720e3	3.510e4	2.996e4	1.588e4
PRT	O35685	Nuclear migration protein nudC OS=Mus musculus OX=10090 GN=Nudc PE=1 SV=1	null	null	Mouse_09-2020	null	[MS,MS:1001208,SEQUEST,]	0.00	2.643	null	null	0.04	1.001e5	29.24	29.24	4.362e4	36.77	36.77	6.743e4	42.08	42.08	4.303e4	4.463e4	2.826e4	4.662e4	6.917e4	7.736e4	7.264e3	1.103e4	1.737e4	2.179e4	1.682e4	4.656e4	3.604e4	3.830e4	2.378e4	4.310e4	4.085e4	2.469e4
PRT	P97500	Myelin transcription factor 1-like protein OS=Mus musculus OX=10090 GN=Myt1l PE=1 SV=3	null	null	Mouse_09-2020	null	[MS,MS:1001208,SEQUEST,]	0.00	1.447	null	null	0.02	null	null	null	null	null	null	null	null	null	null	null	null	null	null	null	null	null	null	null	null	null	null	null	null	null	null	null
PRT	Q9ESP1	Stromal cell-derived factor 2-like protein 1 OS=Mus musculus OX=10090 GN=Sdf2l1 PE=1 SV=2	null	null	Mouse_09-2020	null	[MS,MS:1001208,SEQUEST,]	8.01	3.676	null	null	0.09	2.545e4	27.65	27.65	9.029e3	103.81	103.81	2.433e4	40.27	40.27	1.222e4	1.449e4	3.887e3	2.413e4	null	2.151e4	2.479e3	null	1.941e3	3.364e3	3.221e4	2.864e4	8.082e3	1.553e4	9.501e3	1.733e4	null	2.552e4
PRT	Q6XLQ8	Calumenin OS=Mus musculus OX=10090 GN=Calu PE=1 SV=1	null	null	Mouse_09-2020	null	[MS,MS:1001208,SEQUEST,]	9.48	7.417	null	null	0.04	4.853e4	41.47	41.47	5.748e4	57.45	57.45	3.327e4	78.00	78.00	2.329e4	8.065e3	null	4.270e4	4.816e4	4.410e4	9.153e3	1.511e4	1.209e4	4.099e4	6.483e4	5.271e4	1.704e4	1.100e4	1.234e4	2.811e4	1.284e4	7.762e4
PRT	E9Q2C0	Cilia and flagella-associated protein 46 OS=Mus musculus OX=10090 GN=Cfap46 PE=1 SV=2	null	null	Mouse_09-2020	null	[MS,MS:1001208,SEQUEST,]	0.00	1.028	null	null	0.01	2.919e5	44.02	44.02	1.355e5	null	null	4.159e5	55.24	55.24	null	1.122e5	4.348e4	3.464e5	2.443e5	1.310e5	null	null	null	5.710e4	null	null	6.358e4	null	5.749e4	4.530e5	3.458e5	2.543e5
PRT	P70245	3-beta-hydroxysteroid-Delta(8),Delta(7)-isomerase OS=Mus musculus OX=10090 GN=Ebp PE=1 SV=3	null	null	Mouse_09-2020	null	[MS,MS:1001208,SEQUEST,]	6.89	9.325	null	null	0.05	5.348e4	30.76	30.76	6.333e4	43.98	43.98	3.273e4	38.40	38.40	2.399e4	2.199e4	1.343e4	2.299e4	2.526e4	7.422e4	1.739e4	2.673e4	2.032e4	null	1.359e4	1.900e4	1.938e4	1.840e4	9.392e3	2.456e4	2.038e4	1.758e4
PRT	D3Z5Y5	Choline/ethanolaminephosphotransferase 1 (Fragment) OS=Mus musculus OX=10090 GN=Cept1 PE=1 SV=1	null	null	Mouse_09-2020	null	[MS,MS:1001208,SEQUEST,]	6.16	1.855	null	null	0.18	6.630e4	23.98	23.98	4.796e4	22.20	22.20	6.347e4	14.65	14.65	3.145e4	1.852e4	1.335e4	3.687e4	5.396e4	8.003e4	8.502e3	1.711e4	1.407e4	1.883e4	2.162e4	4.446e4	2.024e4	1.851e4	3.029e4	4.960e4	4.237e4	4.171e4
PRT	P97821	Dipeptidyl peptidase 1 OS=Mus musculus OX=10090 GN=Ctsc PE=1 SV=1	null	null	Mouse_09-2020	null	[MS,MS:1001208,SEQUEST,]	8.13	4.543	null	null	0.03	4.937e4	30.10	30.10	7.081e4	29.51	29.51	3.928e4	40.89	40.89	2.991e4	1.429e4	1.282e4	2.869e4	2.423e4	7.166e4	2.112e4	3.796e4	1.961e4	2.143e4	null	4.230e4	1.995e4	1.892e4	1.090e4	4.622e4	1.597e4	1.339e4
PRT	A3KFM7	Chromodomain-helicase-DNA-binding protein 6 OS=Mus musculus OX=10090 GN=Chd6 PE=1 SV=1	null	null	Mouse_09-2020	null	[MS,MS:1001208,SEQUEST,]	8.85	1.757	null	null	0.00	1.556e5	75.83	75.83	8.376e4	33.93	33.93	2.148e5	89.43	89.43	7.661e4	5.829e4	9.336e3	1.799e5	6.974e4	4.746e5	null	2.946e4	1.235e4	4.858e4	3.248e4	7.552e4	2.177e4	6.784e4	3.801e4	2.321e5	1.188e5	4.350e5
PRT	Q9D892	Inosine triphosphate pyrophosphatase OS=Mus musculus OX=10090 GN=Itpa PE=1 SV=2	null	null	Mouse_09-2020	null	[MS,MS:1001208,SEQUEST,]	8.97	4.152	null	null	0.06	6.675e4	14.16	14.16	5.704e4	17.04	17.04	5.621e4	28.00	28.00	3.172e4	2.265e4	1.101e4	5.191e4	5.111e4	6.743e4	1.243e4	2.033e4	1.529e4	2.631e4	2.573e4	5.269e4	1.269e4	1.731e4	1.329e4	5.866e4	3.805e4	3.564e4
PRT	Q9EQK5	Major vault protein OS=Mus musculus OX=10090 GN=Mvp PE=1 SV=4	null	null	Mouse_09-2020	null	[MS,MS:1001208,SEQUEST,]	7.69	3.447	null	null	0.01	1.069e5	70.25	70.25	1.750e5	75.00	75.00	1.335e5	54.76	54.76	5.286e4	3.987e4	1.212e4	9.027e4	1.498e5	1.457e4	5.547e3	3.147e4	3.764e4	1.094e5	1.963e5	1.569e5	2.446e4	3.095e4	6.749e4	9.019e4	1.253e5	1.831e5
PRT	Q91X44	Glucokinase regulatory protein OS=Mus musculus OX=10090 GN=Gckr PE=1 SV=3	null	null	Mouse_09-2020	null	[MS,MS:1001208,SEQUEST,]	4.42	1.878	null	null	0.02	4.109e4	36.11	36.11	6.636e4	47.25	47.25	5.841e4	38.05	38.05	1.362e4	2.370e4	1.152e4	2.601e4	3.039e4	2.565e4	null	null	null	1.975e4	4.296e4	null	1.739e4	1.582e4	2.626e4	1.960e4	4.669e4	4.418e4
PRT	Q61029	Lamina-associated polypeptide 2, isoforms beta/delta/epsilon/gamma OS=Mus musculus OX=10090 GN=Tmpo PE=1 SV=4	null	null	Mouse_09-2020	null	[MS,MS:1001208,SEQUEST,]	6.81	5.652	null	null	0.03	4.810e4	21.65	21.65	6.210e4	33.69	33.69	5.152e4	29.18	29.18	2.324e4	1.563e4	1.121e4	3.613e4	3.430e4	2.951e4	8.261e3	2.541e4	1.740e4	2.586e4	4.425e4	4.173e4	1.751e4	1.021e4	2.028e4	2.867e4	3.377e4	4.072e4
PRT	S4R2J8	Bridging integrator 2 OS=Mus musculus OX=10090 GN=Bin2 PE=1 SV=1	null	null	Mouse_09-2020	null	[MS,MS:1001208,SEQUEST,]	0.00	0.967	null	null	0.04	1.424e5	60.84	60.84	6.578e4	28.78	28.78	1.036e5	48.28	48.28	6.813e4	5.492e4	6.275e4	5.999e4	1.277e5	5.125e4	1.644e4	2.150e4	3.019e4	2.139e4	3.545e4	4.926e4	6.986e4	5.019e4	3.201e4	4.555e4	7.168e4	4.904e4
PRT	Q9DCV4	Regulator of microtubule dynamics protein 1 OS=Mus musculus OX=10090 GN=Rmdn1 PE=1 SV=2	null	null	Mouse_09-2020	null	[MS,MS:1001208,SEQUEST,]	8.04	5.679	null	null	0.05	2.304e4	51.87	51.87	2.892e4	66.41	66.41	2.399e4	67.85	67.85	1.667e4	1.023e4	3.968e3	1.365e4	1.079e4	5.630e4	1.027e4	2.629e4	1.099e4	9.265e3	4.301e3	1.556e4	6.147e3	2.319e4	9.543e3	2.299e4	1.288e4	1.167e4
PRT	D3YTT4	Isobutyryl-CoA dehydrogenase, mitochondrial OS=Mus musculus OX=10090 GN=Acad8 PE=1 SV=1	null	null	Mouse_09-2020	null	[MS,MS:1001208,SEQUEST,]	3.02	5.172	null	null	0.03	1.541e5	30.08	30.08	1.033e5	38.50	38.50	1.063e5	20.72	20.72	8.416e4	5.876e4	4.045e4	6.346e4	6.610e4	1.553e5	3.432e4	4.859e4	5.180e4	3.178e4	3.902e4	5.343e4	4.191e4	4.321e4	3.607e4	8.024e4	4.376e4	7.561e4
PRT	Q8C804	Spindle and centriole-associated protein 1 OS=Mus musculus OX=10090 GN=Spice1 PE=1 SV=2	null	null	Mouse_09-2020	null	[MS,MS:1001208,SEQUEST,]	0.00	1.269	null	null	0.03	4.690e4	44.93	44.93	5.909e4	33.66	33.66	3.624e4	79.77	79.77	3.555e4	1.635e4	8.811e3	3.329e4	3.076e4	1.115e5	6.336e3	2.436e4	1.636e4	2.232e4	null	4.389e4	7.321e3	3.502e4	5.334e3	9.231e4	3.362e4	1.188e4
PRT	Q80US8	Max dimerization protein 3 OS=Mus musculus OX=10090 GN=Mxd3 PE=1 SV=1	null	null	Mouse_09-2020	null	[MS,MS:1001208,SEQUEST,]	0.00	1.263	null	null	0.07	3.968e4	28.00	28.00	2.241e4	64.88	64.88	1.722e4	61.31	61.31	2.633e4	null	8.659e3	null	2.241e4	2.805e4	1.214e4	8.380e3	6.207e3	3.562e3	null	7.436e3	null	1.085e4	3.777e3	1.506e4	null	null
PRT	Q9JKV1	Proteasomal ubiquitin receptor ADRM1 OS=Mus musculus OX=10090 GN=Adrm1 PE=1 SV=2	null	null	Mouse_09-2020	null	[MS,MS:1001208,SEQUEST,]	6.69	2.900	null	null	0.04	8.369e4	19.72	19.72	8.584e4	43.73	43.73	6.613e4	41.44	41.44	3.865e4	3.019e4	1.917e4	6.147e4	7.799e4	8.614e4	1.893e4	2.606e4	2.075e4	5.587e4	8.573e4	6.846e4	1.522e4	1.654e4	3.068e4	4.868e4	4.982e4	7.751e4
PRT	A3KGL9	Non-histone chromosomal protein HMG-17 OS=Mus musculus OX=10090 GN=Hmgn2 PE=1 SV=1	null	null	Mouse_09-2020	null	[MS,MS:1001208,SEQUEST,]	0.00	3.141	null	null	0.16	6.250e4	69.57	69.57	1.996e4	50.04	50.04	4.361e4	15.08	15.08	2.656e4	3.254e4	2.903e4	3.129e4	4.373e4	6.564e3	2.345e3	3.077e3	8.277e3	1.032e4	7.439e3	2.058e4	1.705e4	1.222e4	1.748e4	2.827e4	2.324e4	2.916e4
PRT	H3BJN3	Protein CASP OS=Mus musculus OX=10090 GN=Cux1 PE=1 SV=1	null	null	Mouse_09-2020	null	[MS,MS:1001208,SEQUEST,]	0.00	1.416	null	null	0.01	1.004e5	43.58	43.58	1.420e5	24.27	24.27	1.193e5	34.60	34.60	5.789e4	3.857e4	null	3.339e4	4.136e4	1.497e5	4.008e4	4.856e4	4.693e4	7.809e4	3.922e4	9.043e4	3.990e4	6.775e4	3.116e4	1.352e5	6.687e4	6.694e4
PRT	Q69ZR9	Protein TASOR OS=Mus musculus OX=10090 GN=Tasor PE=1 SV=2	null	null	Mouse_09-2020	null	[MS,MS:1001208,SEQUEST,]	0.00	1.583	null	null	0.01	3.755e4	65.42	65.42	1.343e4	67.78	67.78	1.675e4	48.60	48.60	1.133e4	2.295e4	1.906e4	1.657e4	3.899e4	1.897e4	5.817e3	7.370e3	7.236e3	1.769e3	1.982e3	5.989e3	1.124e4	6.132e3	8.377e3	7.396e3	7.992e3	6.867e3
PRT	E9Q6A2	Serpin peptidase inhibitor, clade E (nexin, plasminogen activator inhibitor type 1), member 3 OS=Mus musculus OX=10090 GN=Serpine3 PE=3 SV=1	null	null	Mouse_09-2020	null	[MS,MS:1001208,SEQUEST,]	6.87	1.358	null	null	0.03	1.154e6	47.67	47.67	5.714e5	52.70	52.70	5.731e5	29.59	29.59	6.600e5	4.611e5	3.300e5	6.398e5	6.869e5	1.890e5	1.016e5	4.671e5	2.659e5	1.885e5	1.999e5	5.081e5	3.408e5	2.315e5	2.103e5	4.920e5	2.552e5	3.570e5
PRT	Q91YR1	Twinfilin-1 OS=Mus musculus OX=10090 GN=Twf1 PE=1 SV=2	null	null	Mouse_09-2020	null	[MS,MS:1001208,SEQUEST,]	1.78	2.269	null	null	0.04	3.271e4	30.56	30.56	2.733e4	32.78	32.78	3.425e4	25.32	25.32	1.380e4	1.463e4	8.923e3	1.641e4	2.304e4	2.064e4	4.627e3	8.514e3	7.659e3	1.502e4	2.038e4	1.880e4	1.206e4	8.353e3	1.302e4	1.497e4	1.965e4	2.292e4
PRT	Q3UIU2	NADH dehydrogenase [ubiquinone] 1 beta subcomplex subunit 6 OS=Mus musculus OX=10090 GN=Ndufb6 PE=1 SV=3	null	null	Mouse_09-2020	null	[MS,MS:1001208,SEQUEST,]	5.87	6.403	null	null	0.13	1.594e5	47.54	47.54	1.657e5	27.22	27.22	1.132e5	23.84	23.84	7.595e4	2.828e4	6.220e3	1.375e5	9.950e4	1.676e5	5.724e4	9.397e4	4.063e4	6.252e4	8.467e4	9.582e4	3.888e4	2.689e4	4.554e4	5.348e4	6.823e4	6.904e4
PRT	Q9DBE9	pre-rRNA 2'-O-ribose RNA methyltransferase FTSJ3 OS=Mus musculus OX=10090 GN=Ftsj3 PE=1 SV=1	null	null	Mouse_09-2020	null	[MS,MS:1001208,SEQUEST,]	0.00	1.853	null	null	0.01	1.139e5	55.22	55.22	5.566e4	39.18	39.18	8.305e4	85.32	85.32	6.559e4	null	3.837e4	3.106e4	5.878e4	null	9.023e3	1.726e4	2.793e4	2.786e4	2.141e4	4.393e4	6.818e4	null	3.244e4	1.479e4	1.377e5	2.728e4
PRT	C5NSA7	Tryptophan 2,3-dioxygenase OS=Mus musculus OX=10090 GN=Tdo2 PE=1 SV=1	null	null	Mouse_09-2020	null	[MS,MS:1001208,SEQUEST,]	5.71	4.007	null	null	0.03	3.016e4	10.21	10.21	4.708e4	29.19	29.19	4.382e4	30.21	30.21	1.240e4	1.197e4	5.811e3	2.530e4	1.786e4	3.408e4	6.517e3	1.452e4	1.257e4	2.643e4	2.233e4	3.945e4	7.965e3	1.112e4	1.957e4	5.343e4	2.401e4	2.674e4
PRT	Q3U0J8	TBC1 domain family member 2B OS=Mus musculus OX=10090 GN=Tbc1d2b PE=1 SV=2	null	null	Mouse_09-2020	null	[MS,MS:1001208,SEQUEST,]	0.00	1.010	null	null	0.01	1.454e5	42.14	42.14	4.795e4	76.42	76.42	9.438e4	64.91	64.91	1.089e5	9.286e4	3.359e4	5.608e4	7.754e4	1.111e5	9.807e3	4.183e4	2.712e4	9.677e3	2.944e3	4.480e4	7.305e4	3.979e4	3.722e4	8.173e4	3.490e4	1.060e4
PRT	Q9DCF9	Translocon-associated protein subunit gamma OS=Mus musculus OX=10090 GN=Ssr3 PE=1 SV=1	null	null	Mouse_09-2020	null	[MS,MS:1001208,SEQUEST,]	9.61	6.593	null	null	0.08	3.785e4	56.26	56.26	4.060e4	80.52	80.52	3.787e4	70.07	70.07	1.817e4	7.692e3	null	4.733e4	8.589e3	5.595e4	1.297e4	3.522e4	2.706e4	1.847e3	7.835e3	2.430e4	2.486e4	3.017e4	5.183e3	3.861e4	9.498e3	1.986e4
PRT	P43027	Growth/differentiation factor 5 OS=Mus musculus OX=10090 GN=Gdf5 PE=1 SV=2	null	null	Mouse_09-2020	null	[MS,MS:1001208,SEQUEST,]	0.00	1.387	null	null	0.02	5.368e4	48.49	48.49	1.571e4	44.04	44.04	3.393e4	33.80	33.80	2.533e4	2.637e4	1.407e4	2.529e4	3.382e4	9.091e3	4.930e3	5.910e3	8.928e3	5.482e3	4.731e3	1.022e4	1.409e4	1.236e4	1.221e4	1.591e4	2.013e4	1.082e4
PRT	Q7M739	Nucleoprotein TPR OS=Mus musculus OX=10090 GN=Tpr PE=1 SV=1	null	null	Mouse_09-2020	null	[MS,MS:1001208,SEQUEST,]	0.00	1.252	null	null	0.01	5.397e4	54.74	54.74	6.290e4	53.39	53.39	5.569e4	41.60	41.60	2.168e4	1.632e4	2.030e3	5.433e4	6.185e4	6.451e4	null	9.707e3	7.405e3	3.680e4	4.296e4	4.378e4	1.001e4	1.549e4	8.715e3	6.252e4	3.803e4	3.910e4
PRT	K4DI63	Protein CREG1 OS=Mus musculus OX=10090 GN=Creg1 PE=1 SV=1	null	null	Mouse_09-2020	null	[MS,MS:1001208,SEQUEST,]	5.29	8.226	null	null	0.13	1.465e5	59.14	59.14	3.972e4	37.81	37.81	2.186e5	81.32	81.32	7.744e4	5.112e4	1.827e4	2.299e5	1.781e5	5.721e4	1.090e4	2.451e4	null	1.608e4	2.331e4	1.708e4	1.134e5	3.500e4	2.986e5	1.223e5	1.439e5	1.110e5
PRT	Q8BMF8	Gliomedin OS=Mus musculus OX=10090 GN=Gldn PE=1 SV=1	null	null	Mouse_09-2020	null	[MS,MS:1001208,SEQUEST,]	0.00	1.223	null	null	0.02	1.957e5	64.47	64.47	4.567e4	36.30	36.30	4.672e4	97.83	97.83	1.019e5	8.915e4	8.565e4	1.913e4	9.331e4	1.803e5	1.806e4	1.304e4	1.660e4	1.316e4	1.182e4	3.917e4	8.201e4	7.118e4	1.919e4	3.885e4	1.531e4	1.868e4
PRT	Q6PCM1	Lysine-specific demethylase 3A OS=Mus musculus OX=10090 GN=Kdm3a PE=1 SV=1	null	null	Mouse_09-2020	null	[MS,MS:1001208,SEQUEST,]	0.00	1.314	null	null	0.02	null	null	null	null	null	null	null	null	null	null	null	null	null	null	null	null	null	null	null	null	null	null	null	null	null	null	null
PRT	Q91XT4	Protein transport protein Sec16B OS=Mus musculus OX=10090 GN=Sec16b PE=1 SV=3	null	null	Mouse_09-2020	null	[MS,MS:1001208,SEQUEST,]	6.89	5.636	null	null	0.01	5.621e4	105.65	105.65	7.247e4	75.94	75.94	3.903e4	108.46	108.46	5.984e3	6.462e4	7.945e3	1.945e5	4.901e4	7.627e3	1.308e4	3.877e4	5.307e4	1.456e4	7.723e3	8.630e4	2.429e4	6.862e3	9.062e4	1.407e5	4.748e3	9.199e3
PRT	Q9ERS2	NADH dehydrogenase [ubiquinone] 1 alpha subcomplex subunit 13 OS=Mus musculus OX=10090 GN=Ndufa13 PE=1 SV=3	null	null	Mouse_09-2020	null	[MS,MS:1001208,SEQUEST,]	9.90	6.937	null	null	0.13	6.475e4	17.99	17.99	3.861e4	28.73	28.73	4.775e4	43.20	43.20	3.841e4	2.220e4	null	5.487e4	3.409e4	null	5.741e3	null	1.035e4	1.627e4	2.212e4	3.315e4	1.421e4	1.028e4	2.039e4	3.820e4	3.408e4	6.063e4
PRT	Q6PGH1	Protein BUD31 homolog OS=Mus musculus OX=10090 GN=Bud31 PE=1 SV=2	null	null	Mouse_09-2020	null	[MS,MS:1001208,SEQUEST,]	0.00	1.610	null	null	0.16	null	null	null	null	null	null	null	null	null	null	null	null	null	null	null	null	null	null	null	null	null	null	null	null	null	null	null
PRT	Q920A5	Retinoid-inducible serine carboxypeptidase OS=Mus musculus OX=10090 GN=Scpep1 PE=1 SV=2	null	null	Mouse_09-2020	null	[MS,MS:1001208,SEQUEST,]	2.51	2.458	null	null	0.03	2.690e4	32.00	32.00	2.365e4	21.33	21.33	2.616e4	62.77	62.77	1.449e4	8.739e3	3.912e3	2.347e4	1.485e4	4.539e4	6.287e3	1.120e4	5.631e3	8.492e3	1.117e4	2.227e4	9.995e3	7.493e3	6.396e3	1.282e4	2.169e4	4.186e4
PRT	Q91YP0	L-2-hydroxyglutarate dehydrogenase, mitochondrial OS=Mus musculus OX=10090 GN=L2hgdh PE=1 SV=1	null	null	Mouse_09-2020	null	[MS,MS:1001208,SEQUEST,]	4.04	5.248	null	null	0.03	3.826e4	19.73	19.73	3.120e4	33.87	33.87	3.383e4	8.54	8.54	1.334e4	null	7.611e3	2.933e4	2.685e4	2.811e4	7.963e3	1.098e4	8.635e3	2.344e4	2.417e4	1.893e4	1.042e4	1.121e4	1.292e4	2.636e4	1.892e4	2.294e4
PRT	Q8BFW7	Lipoma-preferred partner homolog OS=Mus musculus OX=10090 GN=Lpp PE=1 SV=1	null	null	Mouse_09-2020	null	[MS,MS:1001208,SEQUEST,]	6.93	5.992	null	null	0.04	1.857e4	37.96	37.96	3.134e4	36.07	36.07	2.245e4	15.52	15.52	null	null	null	1.404e4	2.080e4	1.791e4	5.929e3	9.239e3	8.264e3	2.151e4	2.366e4	2.292e4	5.934e3	null	9.421e3	1.723e4	1.228e4	1.576e4
PRT	A0A0G2JE65	Neurexin-1 (Fragment) OS=Mus musculus OX=10090 GN=Nrxn1 PE=1 SV=1	null	null	Mouse_09-2020	null	[MS,MS:1001208,SEQUEST,]	0.00	1.794	null	null	0.04	3.666e5	81.60	81.60	9.615e4	35.14	35.14	2.375e5	44.71	44.71	1.359e5	1.824e5	1.952e5	1.103e5	3.502e5	4.290e4	2.114e4	2.971e4	4.773e4	4.610e4	3.412e4	8.848e4	1.499e5	1.049e5	8.718e4	8.931e4	1.382e5	1.219e5
PRT	A0A0R4J039	Histidine-rich glycoprotein OS=Mus musculus OX=10090 GN=Hrg PE=1 SV=1	null	null	Mouse_09-2020	null	[MS,MS:1001208,SEQUEST,]	4.02	3.312	null	null	0.03	5.144e4	34.91	34.91	6.685e4	32.49	32.49	5.558e4	15.36	15.36	2.675e4	2.154e4	1.703e4	2.757e4	2.187e4	4.747e4	1.204e4	1.776e4	1.824e4	4.111e4	3.102e4	6.828e4	2.277e4	2.099e4	2.367e4	4.113e4	2.787e4	2.993e4
PRT	P70195	Proteasome subunit beta type-7 OS=Mus musculus OX=10090 GN=Psmb7 PE=1 SV=1	null	null	Mouse_09-2020	null	[MS,MS:1001208,SEQUEST,]	6.97	5.695	null	null	0.07	2.429e4	116.12	116.12	6.815e3	58.28	58.28	1.323e4	65.34	65.34	null	2.977e4	null	5.755e3	null	null	null	2.205e3	4.563e3	null	3.117e3	null	4.533e3	1.118e4	6.236e3	6.246e3	6.211e3	null
PRT	A0A0R4J107	Acyl-peptide hydrolase (Fragment) OS=Mus musculus OX=10090 GN=Apeh PE=1 SV=1	null	null	Mouse_09-2020	null	[MS,MS:1001208,SEQUEST,]	7.05	6.045	null	null	0.02	2.691e4	14.56	14.56	4.504e4	28.64	28.64	3.225e4	20.09	20.09	1.280e4	null	6.104e3	2.096e4	1.667e4	2.017e4	6.006e3	1.570e4	1.327e4	2.551e4	2.078e4	2.923e4	8.645e3	1.344e4	1.177e4	2.536e4	1.887e4	2.499e4
PRT	Q8K273	Membrane magnesium transporter 1 OS=Mus musculus OX=10090 GN=Mmgt1 PE=1 SV=1	null	null	Mouse_09-2020	null	[MS,MS:1001208,SEQUEST,]	6.51	5.661	null	null	0.18	2.461e4	16.90	16.90	2.247e4	20.47	20.47	2.273e4	30.26	30.26	1.489e4	9.907e3	5.656e3	1.718e4	1.188e4	2.348e4	5.825e3	7.535e3	4.499e3	1.129e4	1.365e4	1.641e4	5.180e3	1.040e4	7.747e3	2.039e4	1.211e4	2.090e4
PRT	P26883	Peptidyl-prolyl cis-trans isomerase FKBP1A OS=Mus musculus OX=10090 GN=Fkbp1a PE=1 SV=2	null	null	Mouse_09-2020	null	[MS,MS:1001208,SEQUEST,]	0.00	2.394	null	null	0.09	5.571e4	69.55	69.55	3.684e4	42.17	42.17	4.850e4	16.06	16.06	2.334e4	2.629e4	3.109e4	2.346e4	3.954e4	3.262e4	1.284e4	1.365e4	1.862e4	1.474e4	9.664e3	1.808e4	null	null	1.690e4	null	2.973e4	null
PRT	E9PY26	Bleomycin hydrolase (Fragment) OS=Mus musculus OX=10090 GN=Blmh PE=1 SV=1	null	null	Mouse_09-2020	null	[MS,MS:1001208,SEQUEST,]	7.86	6.493	null	null	0.08	4.244e4	37.21	37.21	4.482e4	65.87	65.87	3.927e4	50.53	50.53	1.978e4	1.680e4	5.374e3	4.454e4	3.476e4	2.040e4	2.884e3	8.356e3	9.142e3	2.564e4	4.338e4	5.459e4	7.420e3	6.439e3	1.465e4	3.593e4	3.623e4	4.373e4
PRT	Q9D0R2	Threonine--tRNA ligase 1, cytoplasmic OS=Mus musculus OX=10090 GN=Tars1 PE=1 SV=2	null	null	Mouse_09-2020	null	[MS,MS:1001208,SEQUEST,]	6.22	3.922	null	null	0.01	1.055e5	15.55	15.55	1.065e5	31.78	31.78	1.209e5	34.40	34.40	4.938e4	4.439e4	2.473e4	5.818e4	6.698e4	9.899e4	2.615e4	3.152e4	3.996e4	5.604e4	2.393e4	8.288e4	7.368e4	3.967e4	4.673e4	1.069e5	5.866e4	5.269e4
PRT	A0A0A6YVQ7	Protein transport protein Sec61 subunit alpha isoform 2 (Fragment) OS=Mus musculus OX=10090 GN=Sec61a2 PE=1 SV=1	null	null	Mouse_09-2020	null	[MS,MS:1001208,SEQUEST,]	2.47	3.513	null	null	0.08	3.247e5	24.66	24.66	1.312e5	27.51	27.51	8.181e4	25.47	25.47	1.869e5	1.423e5	7.547e4	2.152e5	1.610e5	1.998e5	2.359e4	4.833e4	4.292e4	5.279e4	3.804e4	1.150e5	2.599e4	3.532e4	3.446e4	6.161e4	6.070e4	3.528e4
PRT	Q3U5F4	YrdC domain-containing protein, mitochondrial OS=Mus musculus OX=10090 GN=Yrdc PE=1 SV=1	null	null	Mouse_09-2020	null	[MS,MS:1001208,SEQUEST,]	7.04	1.702	null	null	0.04	2.393e5	21.96	21.96	1.574e5	21.17	21.17	1.384e5	37.20	37.20	1.155e5	1.113e5	6.076e4	1.168e5	1.407e5	2.380e5	3.373e4	5.843e4	4.223e4	7.743e4	7.432e4	6.879e4	4.986e4	3.776e4	4.826e4	1.151e5	1.500e5	9.325e4
PRT	P07361	Alpha-1-acid glycoprotein 2 OS=Mus musculus OX=10090 GN=Orm2 PE=1 SV=1	null	null	Mouse_09-2020	null	[MS,MS:1001208,SEQUEST,]	4.61	3.894	null	null	0.07	1.968e4	49.10	49.10	5.374e4	94.23	94.23	1.858e4	48.31	48.31	7.587e3	null	2.509e3	2.828e4	1.518e4	null	null	null	4.007e3	null	6.632e4	3.741e4	3.685e3	4.765e3	7.256e3	null	1.963e4	1.890e4
PRT	E9PYI8	Ubiquitin carboxyl-terminal hydrolase OS=Mus musculus OX=10090 GN=Usp14 PE=1 SV=1	null	null	Mouse_09-2020	null	[MS,MS:1001208,SEQUEST,]	8.88	7.947	null	null	0.04	2.709e4	111.70	111.70	4.323e4	54.26	54.26	8.652e4	74.41	74.41	3.275e3	3.574e4	4.396e3	1.430e5	1.678e4	null	null	2.390e4	null	1.358e4	7.424e3	4.037e4	null	null	3.591e4	7.566e4	4.860e3	null
PRT	Q00PI9	Heterogeneous nuclear ribonucleoprotein U-like protein 2 OS=Mus musculus OX=10090 GN=Hnrnpul2 PE=1 SV=2	null	null	Mouse_09-2020	null	[MS,MS:1001208,SEQUEST,]	6.45	6.015	null	null	0.02	2.567e4	15.05	15.05	3.068e4	31.61	31.61	2.528e4	20.45	20.45	1.134e4	9.979e3	3.957e3	1.941e4	1.874e4	null	null	5.970e3	7.521e3	null	1.719e4	2.412e4	6.460e3	6.676e3	8.535e3	2.638e4	1.630e4	1.788e4
PRT	Q8BLF1	Neutral cholesterol ester hydrolase 1 OS=Mus musculus OX=10090 GN=Nceh1 PE=1 SV=1	null	null	Mouse_09-2020	null	[MS,MS:1001208,SEQUEST,]	2.24	3.343	null	null	0.03	4.398e4	17.25	17.25	4.634e4	39.59	39.59	3.231e4	29.36	29.36	2.062e4	1.591e4	1.060e4	3.404e4	2.971e4	3.087e4	7.432e3	1.382e4	7.726e3	2.420e4	3.378e4	3.803e4	1.200e4	6.690e3	1.262e4	2.699e4	null	2.952e4
PRT	Q78IK2	ATP synthase membrane subunit DAPIT, mitochondrial OS=Mus musculus OX=10090 GN=Atp5md PE=1 SV=1	null	null	Mouse_09-2020	null	[MS,MS:1001208,SEQUEST,]	0.00	1.505	null	null	0.14	5.505e4	76.71	76.71	2.065e4	53.69	53.69	3.182e4	64.20	64.20	2.130e4	3.058e4	3.255e4	1.388e4	4.230e4	3.277e4	7.858e3	9.508e3	1.135e4	6.646e3	4.053e3	9.040e3	2.988e4	1.481e4	1.085e4	1.335e4	1.994e4	1.552e4
PRT	Q62189	U1 small nuclear ribonucleoprotein A OS=Mus musculus OX=10090 GN=Snrpa PE=1 SV=3	null	null	Mouse_09-2020	null	[MS,MS:1001208,SEQUEST,]	8.41	5.773	null	null	0.10	2.667e4	35.60	35.60	2.424e4	38.47	38.47	2.147e4	39.31	39.31	1.168e4	1.025e4	null	2.766e4	2.155e4	1.254e4	null	8.524e3	4.022e3	1.169e4	1.764e4	1.222e4	7.115e3	5.362e3	5.017e3	1.941e4	1.218e4	2.348e4
PRT	Q8VCF0	Mitochondrial antiviral-signaling protein OS=Mus musculus OX=10090 GN=Mavs PE=1 SV=1	null	null	Mouse_09-2020	null	[MS,MS:1001208,SEQUEST,]	6.03	5.226	null	null	0.03	3.290e4	25.94	25.94	4.988e4	28.47	28.47	3.210e4	49.94	49.94	1.474e4	8.577e3	6.695e3	3.729e4	2.221e4	3.216e4	1.034e4	1.979e4	1.224e4	2.659e4	3.576e4	2.963e4	7.554e3	1.127e4	1.467e4	2.555e4	1.594e4	4.605e4
PRT	Q99KR7	Peptidyl-prolyl cis-trans isomerase F, mitochondrial OS=Mus musculus OX=10090 GN=Ppif PE=1 SV=1	null	null	Mouse_09-2020	null	[MS,MS:1001208,SEQUEST,]	11.50	7.957	null	null	0.07	5.987e4	37.81	37.81	8.197e4	36.61	36.61	7.241e4	21.57	21.57	2.860e4	2.312e4	1.096e4	5.060e4	7.388e4	4.809e4	6.919e3	2.763e4	2.368e4	3.686e4	3.438e4	7.675e4	1.525e4	2.311e4	3.612e4	6.338e4	3.922e4	4.665e4
PRT	O08997	Copper transport protein ATOX1 OS=Mus musculus OX=10090 GN=Atox1 PE=1 SV=1	null	null	Mouse_09-2020	null	[MS,MS:1001208,SEQUEST,]	10.13	8.169	null	null	0.21	1.767e5	24.49	24.49	1.589e5	38.17	38.17	1.887e5	49.43	49.43	8.395e4	9.397e4	3.056e4	1.294e5	1.106e5	2.770e5	1.753e4	5.951e4	4.129e4	8.248e4	1.149e5	1.014e5	6.136e4	4.772e4	7.763e4	9.939e4	1.148e5	2.506e5
PRT	Q8K4R9	Disks large-associated protein 5 OS=Mus musculus OX=10090 GN=Dlgap5 PE=1 SV=2	null	null	Mouse_09-2020	null	[MS,MS:1001208,SEQUEST,]	0.00	1.425	null	null	0.04	2.129e4	115.28	115.28	3.487e3	null	null	5.408e3	76.30	76.30	null	2.563e4	null	null	null	6.793e3	null	null	null	1.469e3	null	null	1.853e3	4.180e3	null	1.595e3	3.223e3	1.695e3
PRT	Q99104	Unconventional myosin-Va OS=Mus musculus OX=10090 GN=Myo5a PE=1 SV=2	null	null	Mouse_09-2020	null	[MS,MS:1001208,SEQUEST,]	2.33	1.934	null	null	0.01	1.417e5	14.52	14.52	7.423e4	58.03	58.03	1.698e5	8.59	8.59	6.803e4	4.397e4	3.043e4	null	null	null	4.319e4	2.611e4	3.690e4	1.620e4	null	3.394e4	5.819e4	5.122e4	7.401e4	null	null	null
PRT	Q9Z0J0	NPC intracellular cholesterol transporter 2 OS=Mus musculus OX=10090 GN=Npc2 PE=1 SV=1	null	null	Mouse_09-2020	null	[MS,MS:1001208,SEQUEST,]	11.90	7.719	null	null	0.12	9.030e4	22.01	22.01	6.214e4	37.87	37.87	6.533e4	23.68	23.68	4.651e4	3.722e4	1.428e4	4.002e4	5.215e4	9.990e4	9.382e3	1.589e4	2.768e4	3.216e4	2.409e4	5.103e4	2.239e4	1.901e4	2.661e4	3.528e4	4.439e4	null
PRT	P70670	Nascent polypeptide-associated complex subunit alpha, muscle-specific form OS=Mus musculus OX=10090 GN=Naca PE=1 SV=2	null	null	Mouse_09-2020	null	[MS,MS:1001208,SEQUEST,]	7.77	10.656	null	null	0.01	2.778e4	59.62	59.62	2.251e4	52.43	52.43	2.206e4	56.31	56.31	2.113e4	1.218e4	4.842e3	1.831e4	9.550e3	7.455e4	9.208e3	1.205e4	7.294e3	4.263e3	3.502e3	1.339e4	9.937e3	1.616e4	4.162e3	2.387e4	8.846e3	1.090e4
PRT	A0A5F8MQC8	Very-long-chain enoyl-CoA reductase OS=Mus musculus OX=10090 GN=Tecr PE=1 SV=1	null	null	Mouse_09-2020	null	[MS,MS:1001208,SEQUEST,]	0.00	1.354	null	null	0.03	6.387e4	20.61	20.61	8.206e4	24.07	24.07	6.755e4	26.36	26.36	3.006e4	1.606e4	9.404e3	5.570e4	4.035e4	6.622e4	2.134e4	2.445e4	2.136e4	3.650e4	5.909e4	6.348e4	2.482e4	1.281e4	2.227e4	5.510e4	4.672e4	5.274e4
PRT	Q99PG2	Opioid growth factor receptor OS=Mus musculus OX=10090 GN=Ogfr PE=1 SV=1	null	null	Mouse_09-2020	null	[MS,MS:1001208,SEQUEST,]	0.00	2.550	null	null	0.02	5.418e4	69.66	69.66	5.473e4	52.80	52.80	5.531e4	44.29	44.29	3.524e4	3.012e4	2.508e4	3.023e4	7.904e3	2.687e4	1.668e4	1.734e4	2.855e4	2.007e4	5.315e3	4.515e4	2.524e4	2.272e4	1.044e4	5.651e4	2.589e4	1.350e4
PRT	D3YW97	Ubiquitin-fold modifier 1 OS=Mus musculus OX=10090 GN=Ufm1 PE=1 SV=1	null	null	Mouse_09-2020	null	[MS,MS:1001208,SEQUEST,]	4.23	3.284	null	null	0.18	4.638e4	24.48	24.48	5.634e4	37.54	37.54	5.269e4	27.61	27.61	2.876e4	2.317e4	6.423e3	3.540e4	2.288e4	4.594e4	4.155e3	1.386e4	1.504e4	2.550e4	2.804e4	4.067e4	1.255e4	2.343e4	1.766e4	3.611e4	3.358e4	4.023e4
PRT	Q91VT4	Carbonyl reductase family member 4 OS=Mus musculus OX=10090 GN=Cbr4 PE=1 SV=2	null	null	Mouse_09-2020	null	[MS,MS:1001208,SEQUEST,]	5.97	4.393	null	null	0.05	8.185e4	68.40	68.40	9.311e4	38.13	38.13	5.329e4	65.25	65.25	2.318e4	null	null	null	null	1.387e5	2.745e4	3.708e4	null	1.546e4	null	6.037e4	null	null	null	7.677e4	1.769e4	null
PRT	Q99K46	Ubiquitin carboxyl-terminal hydrolase 11 OS=Mus musculus OX=10090 GN=Usp11 PE=1 SV=4	null	null	Mouse_09-2020	null	[MS,MS:1001208,SEQUEST,]	4.55	4.209	null	null	0.01	4.682e4	58.63	58.63	7.662e4	70.67	70.67	7.146e4	48.55	48.55	2.248e4	2.724e4	1.088e4	1.030e4	null	1.954e4	4.571e4	4.792e4	5.195e4	1.791e4	1.248e4	2.999e4	3.186e4	4.084e4	2.145e4	null	2.334e4	null
PRT	Q9CQM5	Thioredoxin domain-containing protein 17 OS=Mus musculus OX=10090 GN=Txndc17 PE=1 SV=1	null	null	Mouse_09-2020	null	[MS,MS:1001208,SEQUEST,]	3.55	3.219	null	null	0.08	7.235e4	23.13	23.13	1.055e5	32.37	32.37	9.471e4	21.70	21.70	2.691e4	3.229e4	1.651e4	6.099e4	2.841e4	6.489e4	4.073e4	3.742e4	4.117e4	2.497e4	4.784e4	5.921e4	3.392e4	2.894e4	4.256e4	1.042e5	4.161e4	3.984e4
PRT	Q9CQU0	Thioredoxin domain-containing protein 12 OS=Mus musculus OX=10090 GN=Txndc12 PE=1 SV=1	null	null	Mouse_09-2020	null	[MS,MS:1001208,SEQUEST,]	4.76	4.321	null	null	0.09	2.295e4	36.64	36.64	2.983e4	35.67	35.67	2.063e4	36.69	36.69	8.697e3	null	3.238e3	1.735e4	2.377e4	2.297e4	3.913e3	8.906e3	9.196e3	1.712e4	2.020e4	1.865e4	null	2.558e3	7.179e3	1.804e4	1.348e4	1.605e4
PRT	Q99KC8	von Willebrand factor A domain-containing protein 5A OS=Mus musculus OX=10090 GN=Vwa5a PE=1 SV=2	null	null	Mouse_09-2020	null	[MS,MS:1001208,SEQUEST,]	4.14	3.093	null	null	0.01	6.044e4	29.66	29.66	4.601e4	29.83	29.83	3.313e4	47.55	47.55	3.495e4	1.728e4	8.510e3	4.929e4	3.470e4	9.169e4	8.107e3	1.599e4	1.419e4	1.962e4	1.226e4	4.212e4	2.610e4	1.195e4	1.086e4	4.104e4	1.604e4	1.528e4
PRT	Q91VW5	Golgin subfamily A member 4 OS=Mus musculus OX=10090 GN=Golga4 PE=1 SV=2	null	null	Mouse_09-2020	null	[MS,MS:1001208,SEQUEST,]	0.00	1.077	null	null	0.01	8.202e4	61.02	61.02	9.243e4	79.75	79.75	1.937e5	48.57	48.57	3.937e4	6.343e4	4.784e4	5.377e4	4.063e4	null	3.719e3	8.893e3	2.604e4	8.920e4	9.279e4	6.326e4	8.082e4	6.033e4	7.760e4	2.828e4	1.211e5	6.254e4
PRT	P59999	Actin-related protein 2/3 complex subunit 4 OS=Mus musculus OX=10090 GN=Arpc4 PE=1 SV=3	null	null	Mouse_09-2020	null	[MS,MS:1001208,SEQUEST,]	5.60	3.254	null	null	0.07	4.491e4	73.14	73.14	5.719e4	63.46	63.46	3.119e4	86.36	86.36	4.423e4	1.478e4	1.044e4	1.722e4	7.650e3	1.169e5	2.805e4	3.348e4	1.080e4	null	4.657e3	3.981e4	1.757e4	4.029e4	7.376e3	7.032e4	1.038e4	8.560e3
PRT	P51658	Estradiol 17-beta-dehydrogenase 2 OS=Mus musculus OX=10090 GN=Hsd17b2 PE=1 SV=2	null	null	Mouse_09-2020	null	[MS,MS:1001208,SEQUEST,]	2.93	3.952	null	null	0.04	7.588e4	52.30	52.30	8.216e4	27.86	27.86	5.859e4	47.82	47.82	2.936e4	3.864e4	1.873e4	1.907e4	1.983e4	1.132e5	3.578e4	4.310e4	2.275e4	3.462e4	null	4.855e4	2.178e4	3.543e4	2.110e4	3.722e4	5.347e4	1.816e4
PRT	Q8VGE3	Olfactory receptor OS=Mus musculus OX=10090 GN=Olfr160 PE=2 SV=1	null	null	Mouse_09-2020	null	[MS,MS:1001208,SEQUEST,]	0.00	1.502	null	null	0.03	1.242e5	125.27	125.27	1.806e4	40.06	40.06	1.205e5	69.53	69.53	4.414e4	6.514e4	1.379e5	3.070e4	1.040e5	3.109e4	6.085e3	null	9.054e3	7.608e3	5.724e3	1.007e4	7.538e4	3.924e4	4.620e4	1.306e4	6.808e4	2.135e4
PRT	P01872	Immunoglobulin heavy constant mu OS=Mus musculus OX=10090 GN=Ighm PE=1 SV=2	null	null	Mouse_09-2020	null	[MS,MS:1001208,SEQUEST,]	4.60	5.193	null	null	0.03	1.999e4	56.03	56.03	5.378e4	77.31	77.31	4.578e4	47.47	47.47	9.596e3	1.551e3	2.016e3	2.019e4	null	2.279e4	1.063e4	4.848e4	2.253e4	6.221e3	7.946e3	5.200e4	null	6.961e3	1.788e4	5.500e4	null	null
PRT	Q9DBW0	Cytochrome P450 4V2 OS=Mus musculus OX=10090 GN=Cyp4v2 PE=1 SV=1	null	null	Mouse_09-2020	null	[MS,MS:1001208,SEQUEST,]	0.00	1.652	null	null	0.02	7.374e4	27.92	27.92	8.259e4	38.60	38.60	8.927e4	40.09	40.09	4.551e4	2.149e4	1.392e4	5.875e4	3.438e4	1.094e5	1.946e4	2.726e4	3.163e4	3.708e4	1.896e4	9.659e4	2.987e4	3.920e4	1.738e4	9.553e4	5.000e4	2.570e4
PRT	Q9Z2Y8	Pyridoxal phosphate homeostasis protein OS=Mus musculus OX=10090 GN=Plpbp PE=1 SV=1	null	null	Mouse_09-2020	null	[MS,MS:1001208,SEQUEST,]	5.13	6.229	null	null	0.05	2.795e4	17.84	17.84	3.450e4	31.87	31.87	3.567e4	8.71	8.71	1.150e4	1.164e4	null	1.448e4	1.731e4	2.985e4	3.959e3	1.189e4	8.123e3	1.928e4	1.647e4	2.451e4	null	1.291e4	1.336e4	3.608e4	1.950e4	2.148e4
PRT	D3YU75	Translationally-controlled tumor protein OS=Mus musculus OX=10090 GN=Tpt1 PE=1 SV=1	null	null	Mouse_09-2020	null	[MS,MS:1001208,SEQUEST,]	10.31	7.833	null	null	0.09	2.422e5	46.87	46.87	2.374e5	24.94	24.94	2.450e5	32.49	32.49	1.458e5	1.252e5	9.658e4	1.155e5	1.196e5	1.673e5	6.503e4	9.834e4	8.710e4	1.002e5	1.058e5	9.530e4	1.446e5	7.826e4	7.845e4	null	1.205e5	2.060e5
PRT	Q14CH0	Protein FAM171B OS=Mus musculus OX=10090 GN=Fam171b PE=1 SV=2	null	null	Mouse_09-2020	null	[MS,MS:1001208,SEQUEST,]	0.00	1.051	null	null	0.03	null	null	null	null	null	null	null	null	null	null	null	null	null	null	null	null	null	null	null	null	null	null	null	null	null	null	null
PRT	Q9DCD0	6-phosphogluconate dehydrogenase, decarboxylating OS=Mus musculus OX=10090 GN=Pgd PE=1 SV=3	null	null	Mouse_09-2020	null	[MS,MS:1001208,SEQUEST,]	1.94	4.436	null	null	0.02	9.474e4	29.98	29.98	7.291e4	21.44	21.44	8.805e4	25.84	25.84	3.556e4	3.613e4	1.899e4	1.175e5	5.127e4	1.341e5	2.002e4	3.816e4	2.632e4	3.010e4	3.089e4	null	3.540e4	2.153e4	2.697e4	1.096e5	4.136e4	6.269e4
PRT	P49935	Pro-cathepsin H OS=Mus musculus OX=10090 GN=Ctsh PE=1 SV=2	null	null	Mouse_09-2020	null	[MS,MS:1001208,SEQUEST,]	7.99	7.734	null	null	0.05	1.302e4	136.77	136.77	2.526e4	65.07	65.07	2.903e4	42.30	42.30	8.514e3	4.696e3	1.884e3	9.498e3	8.356e3	1.119e5	7.613e3	2.365e4	6.373e3	2.128e4	3.653e3	1.589e4	null	1.273e4	null	3.063e4	1.316e4	8.112e3
PRT	Q9ERB0	Synaptosomal-associated protein 29 OS=Mus musculus OX=10090 GN=Snap29 PE=1 SV=1	null	null	Mouse_09-2020	null	[MS,MS:1001208,SEQUEST,]	3.77	2.939	null	null	0.04	1.301e4	57.59	57.59	3.986e4	28.52	28.52	1.819e4	46.14	46.14	3.129e3	5.001e3	null	6.901e3	1.702e4	1.417e4	null	1.402e4	1.147e4	1.658e4	2.484e4	1.575e4	2.349e3	4.066e3	9.396e3	1.203e4	1.315e4	1.763e4
PRT	Q9JIZ0	Probable N-acetyltransferase CML1 OS=Mus musculus OX=10090 GN=Cml1 PE=1 SV=1	null	null	Mouse_09-2020	null	[MS,MS:1001208,SEQUEST,]	3.94	2.229	null	null	0.04	1.336e5	30.50	30.50	1.855e5	21.32	21.32	1.284e5	34.03	34.03	6.316e4	7.021e4	4.414e4	7.310e4	8.398e4	1.240e5	4.575e4	7.243e4	5.664e4	8.212e4	8.070e4	7.395e4	4.452e4	4.056e4	4.669e4	4.898e4	9.335e4	1.110e5
PRT	A0A1Y7VN70	Glutaredoxin-related protein 5, mitochondrial OS=Mus musculus OX=10090 GN=Glrx5 PE=1 SV=1	null	null	Mouse_09-2020	null	[MS,MS:1001208,SEQUEST,]	6.96	5.763	null	null	0.12	2.699e4	52.04	52.04	9.866e3	14.10	14.10	1.905e4	67.22	67.22	1.296e4	8.007e3	5.445e3	7.971e3	null	4.880e4	null	null	3.020e3	null	4.083e3	null	null	1.246e4	4.911e3	2.525e4	3.860e3	null
PRT	Q8VC97	Beta-ureidopropionase OS=Mus musculus OX=10090 GN=Upb1 PE=1 SV=1	null	null	Mouse_09-2020	null	[MS,MS:1001208,SEQUEST,]	6.54	4.187	null	null	0.07	1.753e4	24.89	24.89	1.268e4	94.00	94.00	2.489e4	54.26	54.26	7.577e3	6.084e3	2.345e3	1.507e4	1.533e4	1.942e4	null	2.924e3	1.996e3	2.023e4	6.468e3	8.829e3	null	5.097e3	6.140e3	2.327e4	1.361e4	3.151e4
PRT	Q9DCM0	Persulfide dioxygenase ETHE1, mitochondrial OS=Mus musculus OX=10090 GN=Ethe1 PE=1 SV=2	null	null	Mouse_09-2020	null	[MS,MS:1001208,SEQUEST,]	8.94	6.813	null	null	0.09	2.827e4	64.67	64.67	1.442e4	36.86	36.86	1.143e4	91.62	91.62	1.471e4	1.086e4	null	8.962e3	9.653e3	5.989e4	4.554e3	null	3.472e3	1.062e4	null	8.341e3	3.314e3	1.504e4	4.466e3	1.717e4	null	2.722e3
PRT	G3X8R8	Myocardin-related transcription factor B OS=Mus musculus OX=10090 GN=Mrtfb PE=1 SV=1	null	null	Mouse_09-2020	null	[MS,MS:1001208,SEQUEST,]	0.00	1.303	null	null	0.01	1.399e5	72.56	72.56	3.268e4	67.66	67.66	9.178e4	48.76	48.76	6.850e4	8.000e4	7.665e4	4.138e4	8.493e4	7.002e4	1.480e4	1.474e4	2.382e4	9.745e3	4.749e3	1.773e4	4.774e4	3.775e4	2.889e4	4.043e4	6.227e4	2.056e4
PRT	G3UXW7	Importin subunit alpha-5 (Fragment) OS=Mus musculus OX=10090 GN=Kpna1 PE=1 SV=1	null	null	Mouse_09-2020	null	[MS,MS:1001208,SEQUEST,]	0.00	1.206	null	null	0.11	2.725e4	43.55	43.55	5.614e4	33.58	33.58	2.623e4	5.15	5.15	null	null	null	1.499e4	2.321e4	null	6.963e3	null	null	2.321e4	2.875e4	3.982e4	null	null	9.879e3	2.379e4	null	null
PRT	Q61390	T-complex protein 1 subunit zeta-2 OS=Mus musculus OX=10090 GN=Cct6b PE=1 SV=4	null	null	Mouse_09-2020	null	[MS,MS:1001208,SEQUEST,]	3.87	3.931	null	null	0.04	3.441e4	15.29	15.29	2.774e4	56.42	56.42	3.431e4	38.46	38.46	1.535e4	1.352e4	5.093e3	3.092e4	2.085e4	3.755e4	2.979e3	null	7.349e3	1.169e4	2.777e4	2.519e4	5.188e3	1.162e4	1.191e4	2.829e4	3.085e4	2.569e4
PRT	Q99K30	Epidermal growth factor receptor kinase substrate 8-like protein 2 OS=Mus musculus OX=10090 GN=Eps8l2 PE=1 SV=1	null	null	Mouse_09-2020	null	[MS,MS:1001208,SEQUEST,]	5.41	4.758	null	null	0.02	2.319e4	12.71	12.71	2.145e4	59.36	59.36	2.034e4	34.34	34.34	1.113e4	9.527e3	3.634e3	1.836e4	null	2.016e4	null	1.277e3	3.396e3	1.161e4	9.811e3	2.230e4	null	9.114e3	5.528e3	null	null	1.244e4
PRT	P23589	Carbonic anhydrase 5A, mitochondrial OS=Mus musculus OX=10090 GN=Ca5a PE=1 SV=2	null	null	Mouse_09-2020	null	[MS,MS:1001208,SEQUEST,]	5.58	3.493	null	null	0.05	5.002e4	37.78	37.78	4.400e4	25.17	25.17	4.867e4	33.50	33.50	2.511e4	2.222e4	1.064e4	8.956e3	2.962e4	4.249e4	1.242e4	1.621e4	1.186e4	8.919e3	1.756e4	3.457e4	1.523e4	1.753e4	2.082e4	6.324e4	1.506e4	2.104e4
PRT	P29387	Guanine nucleotide-binding protein subunit beta-4 OS=Mus musculus OX=10090 GN=Gnb4 PE=1 SV=4	null	null	Mouse_09-2020	null	[MS,MS:1001208,SEQUEST,]	3.91	1.999	null	null	0.03	1.380e4	59.30	59.30	2.710e4	97.49	97.49	5.526e4	50.24	50.24	6.497e3	1.346e4	2.746e3	null	null	null	1.863e4	3.658e4	2.114e4	2.288e3	4.951e3	2.270e3	2.408e4	1.765e4	null	null	null	1.345e4
PRT	F6QAG4	Ribosome biogenesis protein BRX1 homolog (Fragment) OS=Mus musculus OX=10090 GN=Brix1 PE=1 SV=1	null	null	Mouse_09-2020	null	[MS,MS:1001208,SEQUEST,]	0.00	1.293	null	null	0.16	2.083e4	150.52	150.52	2.925e4	127.05	127.05	2.320e4	98.22	98.22	1.681e4	2.376e4	1.880e3	1.852e5	2.935e3	1.239e4	6.350e4	9.458e4	9.453e3	1.553e3	1.146e4	5.901e3	7.893e3	3.330e4	9.128e3	3.240e4	5.317e3	9.622e3
PRT	Q8BWU8	Ethanolamine-phosphate phospho-lyase OS=Mus musculus OX=10090 GN=Etnppl PE=2 SV=1	null	null	Mouse_09-2020	null	[MS,MS:1001208,SEQUEST,]	2.39	4.948	null	null	0.03	3.054e4	3.94	3.94	2.405e4	41.61	41.61	2.737e4	20.80	20.80	1.541e4	1.173e4	null	2.388e4	1.817e4	2.961e4	6.113e3	9.135e3	9.945e3	1.989e4	7.665e3	1.333e4	9.099e3	9.247e3	7.453e3	1.537e4	1.584e4	1.725e4
PRT	Q6A0A9	Constitutive coactivator of PPAR-gamma-like protein 1 OS=Mus musculus OX=10090 GN=FAM120A PE=1 SV=2	null	null	Mouse_09-2020	null	[MS,MS:1001208,SEQUEST,]	1.96	4.053	null	null	0.01	2.696e4	8.73	8.73	2.900e4	33.53	33.53	2.549e4	28.93	28.93	1.149e4	1.036e4	null	2.080e4	1.777e4	2.353e4	6.455e3	9.863e3	6.807e3	1.755e4	2.368e4	2.088e4	8.581e3	6.638e3	9.903e3	2.241e4	1.656e4	2.707e4
PRT	Q9D832	DnaJ homolog subfamily B member 4 OS=Mus musculus OX=10090 GN=Dnajb4 PE=1 SV=1	null	null	Mouse_09-2020	null	[MS,MS:1001208,SEQUEST,]	0.00	1.612	null	null	0.04	3.935e4	52.77	52.77	1.092e4	null	null	3.959e4	48.05	48.05	2.256e4	3.215e4	null	2.491e4	null	2.771e4	null	null	null	null	4.995e3	null	2.912e4	1.501e4	1.495e4	2.495e4	2.238e4	1.623e4
PRT	Q9DCC4	Pyrroline-5-carboxylate reductase 3 OS=Mus musculus OX=10090 GN=Pycr3 PE=1 SV=2	null	null	Mouse_09-2020	null	[MS,MS:1001208,SEQUEST,]	2.06	1.866	null	null	0.03	8.526e4	24.69	24.69	2.928e5	39.35	39.35	1.609e5	31.52	31.52	3.282e4	2.284e4	1.692e4	8.150e4	7.082e4	8.545e4	4.980e4	9.515e4	6.190e4	1.338e5	2.409e5	2.206e5	6.262e4	4.109e4	5.532e4	1.208e5	1.174e5	1.683e5
PRT	Q69ZW3	EH domain-binding protein 1 OS=Mus musculus OX=10090 GN=Ehbp1 PE=1 SV=3	null	null	Mouse_09-2020	null	[MS,MS:1001208,SEQUEST,]	1.91	2.209	null	null	0.01	5.606e4	29.29	29.29	3.910e4	40.44	40.44	4.015e4	21.91	21.91	2.520e4	9.834e3	1.227e4	3.931e4	3.708e4	7.259e4	8.214e3	7.924e3	8.537e3	2.089e4	3.023e4	3.870e4	9.686e3	1.227e4	1.151e4	3.829e4	2.734e4	2.567e4
PRT	Q922E4	Ethanolamine-phosphate cytidylyltransferase OS=Mus musculus OX=10090 GN=Pcyt2 PE=1 SV=1	null	null	Mouse_09-2020	null	[MS,MS:1001208,SEQUEST,]	0.00	2.034	null	null	0.02	5.392e4	40.69	40.69	6.805e4	38.97	38.97	3.564e4	52.04	52.04	1.502e4	9.922e3	null	4.076e4	4.278e4	6.772e4	1.637e4	2.200e4	1.844e4	6.040e4	4.125e4	4.842e4	6.848e3	1.108e4	2.138e4	3.204e4	1.532e4	4.956e4
PRT	Q8VC60	Beta-galactosidase-1-like protein OS=Mus musculus OX=10090 GN=Glb1l PE=1 SV=1	null	null	Mouse_09-2020	null	[MS,MS:1001208,SEQUEST,]	2.84	4.538	null	null	0.02	2.827e4	55.96	55.96	3.667e4	30.55	30.55	2.957e4	31.46	31.46	1.357e4	7.961e3	3.403e3	null	3.785e4	2.869e4	5.405e3	1.602e4	1.016e4	1.843e4	1.342e4	null	5.974e3	6.415e3	1.155e4	2.604e4	2.118e4	null
PRT	A2AKK6	Acyl-coenzyme A amino acid N-acyltransferase 1 (Fragment) OS=Mus musculus OX=10090 GN=Acnat1 PE=1 SV=1	null	null	Mouse_09-2020	null	[MS,MS:1001208,SEQUEST,]	3.29	4.331	null	null	0.35	2.197e4	9.96	9.96	1.797e4	37.36	37.36	2.159e4	15.16	15.16	1.099e4	7.816e3	null	1.779e4	1.361e4	1.825e4	1.975e3	4.623e3	5.177e3	9.002e3	7.897e3	1.782e4	7.543e3	8.301e3	7.848e3	1.445e4	1.158e4	1.473e4
PRT	D3YWF6	Ubiquitinyl hydrolase 1 OS=Mus musculus OX=10090 GN=Otub1 PE=1 SV=1	null	null	Mouse_09-2020	null	[MS,MS:1001208,SEQUEST,]	2.86	4.484	null	null	0.06	3.467e4	82.46	82.46	7.110e4	52.67	52.67	4.670e4	86.46	86.46	4.734e3	1.332e4	null	8.034e4	2.820e4	2.691e4	1.322e4	1.919e4	3.916e3	4.468e4	4.725e4	6.450e4	3.399e3	5.503e3	5.809e4	6.488e4	5.133e4	1.797e4
PRT	Q8VGU5	Olfactory receptor OS=Mus musculus OX=10090 GN=Olfr1414 PE=2 SV=1	null	null	Mouse_09-2020	null	[MS,MS:1001208,SEQUEST,]	0.00	1.805	null	null	0.10	2.731e4	81.61	81.61	3.436e3	null	null	1.866e4	50.07	50.07	1.288e4	3.839e4	5.527e3	1.711e4	3.138e4	9.948e3	null	null	null	null	null	2.392e3	4.012e3	5.521e3	null	1.762e4	2.006e4	null
[truncated: 149,842 more rows]
