# Supplementary material for: A Novel Spectral Annotation Strategy Streamlines Reporting of Mono-ADP-ribosylated Peptides Derived from Mouse Liver and Spleen in Response to IFN-γ
Source: Mol Cell Proteomics. 2021 Sep 28;21(4):100153. doi: 10.1016/j.mcpro.2021.100153 (PMC9014395; doi:10.1016/j.mcpro.2021.100153)
Supplement: Supplemental Data 11 [file mmc13.zip]

Archive with 1 entries (1 files):
- mcpro_100153_mmc13.mzTab
