# Supplementary material for: A Novel Spectral Annotation Strategy Streamlines Reporting of Mono-ADP-ribosylated Peptides Derived from Mouse Liver and Spleen in Response to IFN-γ
Source: Mol Cell Proteomics. 2021 Sep 28;21(4):100153. doi: 10.1016/j.mcpro.2021.100153 (PMC9014395; doi:10.1016/j.mcpro.2021.100153)
Supplement: Supplemental Data 11 [file mmc13.zip › mcpro_100153_mmc13.mzTab]

COM	This	line	serves	as	a	size	and	separator	hint	for	spreadsheet	applications.	-	-	-	-	-	-	-	-	-	-	-	-	-	-	-	-	-	-	-	-	-	-	-	-	-	-	-	-	-	-	-	-	-	-
COM	Report of a minimal "Summary Quantification report" Proteome Discoverer 2.4.1.15 experiment.
MTD	mzTab-Version	1.0.0
MTD	mzTag-mode	Summary
MTD	mzTab-type	Identification
MTD	description	Export of M:\PostDocAnalysis\01_Singh\SKuraoka\PD2.4.beta.p.08282020\HCD_ColE\01_SK_MLiver_IFNgPilot_QE-HCD20%-(1).pdResult
MTD	ms_run[1]-location	file://M:\QExactiveIncomingRAWFiles\07-2020\07-08-2020\01_SK_MLiver_IFNgPilot_QE-HCD20%.raw
MTD	protein_search_engine_score[1]	[MS,MS:1001155,SEQUEST:xcorr,]
MTD	protein_search_engine_score[2]	Sum PEP Score
MTD	psm_search_engine_score[1]	[MS,MS:1001491,percolator:Q value,]
MTD	fixed_mod[1]	[UNIMOD, UNIMOD:4, Carbamidomethyl, ]
MTD	variable_mod[1]	[UNIMOD, UNIMOD:35, Oxidation, ]
MTD	variable_mod[2]	[UNIMOD, UNIMOD:213, ADP-Ribosyl, ]
MTD	variable_mod[3]	[UNIMOD, UNIMOD:1, Acetyl, ]
MTD	assay[1]-ms_run_ref	ms_run[1]

PRH	accession	description	taxid	species	database	database_version	search_engine	best_search_engine_score[1]	best_search_engine_score[2]	ambiguity_members	modifications	protein_coverage
PRT	Q8C196	Carbamoyl-phosphate synthase [ammonia], mitochondrial OS=Mus musculus OX=10090 GN=Cps1 PE=1 SV=2	null	null	Mouse_09-2020	null	[MS,MS:1001208,SEQUEST,]	181.34	335.179	null	null	0.44
PRT	P16460	Argininosuccinate synthase OS=Mus musculus OX=10090 GN=Ass1 PE=1 SV=1	null	null	Mouse_09-2020	null	[MS,MS:1001208,SEQUEST,]	50.08	83.683	null	null	0.35
PRT	P32020	Non-specific lipid-transfer protein OS=Mus musculus OX=10090 GN=Scp2 PE=1 SV=3	null	null	Mouse_09-2020	null	[MS,MS:1001208,SEQUEST,]	59.68	109.698	null	null	0.38
PRT	Q03265	ATP synthase subunit alpha, mitochondrial OS=Mus musculus OX=10090 GN=Atp5f1a PE=1 SV=1	null	null	Mouse_09-2020	null	[MS,MS:1001208,SEQUEST,]	46.52	78.161	null	null	0.45
PRT	P63017	Heat shock cognate 71 kDa protein OS=Mus musculus OX=10090 GN=Hspa8 PE=1 SV=1	null	null	Mouse_09-2020	null	[MS,MS:1001208,SEQUEST,]	57.18	110.772	null	null	0.36
PRT	P12710	Fatty acid-binding protein, liver OS=Mus musculus OX=10090 GN=Fabp1 PE=1 SV=2	null	null	Mouse_09-2020	null	[MS,MS:1001208,SEQUEST,]	69.79	165.903	null	null	0.76
PRT	P16015	Carbonic anhydrase 3 OS=Mus musculus OX=10090 GN=Ca3 PE=1 SV=3	null	null	Mouse_09-2020	null	[MS,MS:1001208,SEQUEST,]	60.60	101.532	null	null	0.72
PRT	P17182	Alpha-enolase OS=Mus musculus OX=10090 GN=Eno1 PE=1 SV=3	null	null	Mouse_09-2020	null	[MS,MS:1001208,SEQUEST,]	39.97	80.239	null	null	0.48
PRT	O35490	Betaine--homocysteine S-methyltransferase 1 OS=Mus musculus OX=10090 GN=Bhmt PE=1 SV=1	null	null	Mouse_09-2020	null	[MS,MS:1001208,SEQUEST,]	41.23	59.210	null	null	0.40
PRT	Q8R0Y6	Cytosolic 10-formyltetrahydrofolate dehydrogenase OS=Mus musculus OX=10090 GN=Aldh1l1 PE=1 SV=1	null	null	Mouse_09-2020	null	[MS,MS:1001208,SEQUEST,]	44.88	69.044	null	null	0.24
PRT	P19157	Glutathione S-transferase P 1 OS=Mus musculus OX=10090 GN=Gstp1 PE=1 SV=2	null	null	Mouse_09-2020	null	[MS,MS:1001208,SEQUEST,]	76.64	138.991	null	null	0.58
PRT	P24270	Catalase OS=Mus musculus OX=10090 GN=Cat PE=1 SV=4	null	null	Mouse_09-2020	null	[MS,MS:1001208,SEQUEST,]	57.97	96.628	null	null	0.31
PRT	P50247	Adenosylhomocysteinase OS=Mus musculus OX=10090 GN=Ahcy PE=1 SV=3	null	null	Mouse_09-2020	null	[MS,MS:1001208,SEQUEST,]	49.26	86.341	null	null	0.41
PRT	P10126	Elongation factor 1-alpha 1 OS=Mus musculus OX=10090 GN=Eef1a1 PE=1 SV=3	null	null	Mouse_09-2020	null	[MS,MS:1001208,SEQUEST,]	48.14	77.564	null	null	0.26
PRT	P09103	Protein disulfide-isomerase OS=Mus musculus OX=10090 GN=P4hb PE=1 SV=2	null	null	Mouse_09-2020	null	[MS,MS:1001208,SEQUEST,]	48.35	79.375	null	null	0.34
PRT	P47738	Aldehyde dehydrogenase, mitochondrial OS=Mus musculus OX=10090 GN=Aldh2 PE=1 SV=1	null	null	Mouse_09-2020	null	[MS,MS:1001208,SEQUEST,]	37.88	74.230	null	null	0.33
PRT	P56480	ATP synthase subunit beta, mitochondrial OS=Mus musculus OX=10090 GN=Atp5f1b PE=1 SV=2	null	null	Mouse_09-2020	null	[MS,MS:1001208,SEQUEST,]	54.85	101.683	null	null	0.42
PRT	Q8BMS1	Trifunctional enzyme subunit alpha, mitochondrial OS=Mus musculus OX=10090 GN=Hadha PE=1 SV=1	null	null	Mouse_09-2020	null	[MS,MS:1001208,SEQUEST,]	31.80	50.308	null	null	0.21
PRT	G5E8R3	Pyruvate carboxylase OS=Mus musculus OX=10090 GN=Pcx PE=1 SV=1	null	null	Mouse_09-2020	null	[MS,MS:1001208,SEQUEST,]	28.03	59.818	null	null	0.15
PRT	P63038	60 kDa heat shock protein, mitochondrial OS=Mus musculus OX=10090 GN=Hspd1 PE=1 SV=1	null	null	Mouse_09-2020	null	[MS,MS:1001208,SEQUEST,]	43.82	73.380	null	null	0.30
PRT	Q91Y97	Fructose-bisphosphate aldolase B OS=Mus musculus OX=10090 GN=Aldob PE=1 SV=3	null	null	Mouse_09-2020	null	[MS,MS:1001208,SEQUEST,]	37.80	81.419	null	null	0.34
PRT	P26443	Glutamate dehydrogenase 1, mitochondrial OS=Mus musculus OX=10090 GN=Glud1 PE=1 SV=1	null	null	Mouse_09-2020	null	[MS,MS:1001208,SEQUEST,]	41.77	67.048	null	null	0.33
PRT	Q9R0H0	Peroxisomal acyl-coenzyme A oxidase 1 OS=Mus musculus OX=10090 GN=Acox1 PE=1 SV=5	null	null	Mouse_09-2020	null	[MS,MS:1001208,SEQUEST,]	39.10	67.482	null	null	0.29
PRT	P10649	Glutathione S-transferase Mu 1 OS=Mus musculus OX=10090 GN=Gstm1 PE=1 SV=2	null	null	Mouse_09-2020	null	[MS,MS:1001208,SEQUEST,]	54.54	91.294	null	null	0.67
PRT	P08113	Endoplasmin OS=Mus musculus OX=10090 GN=Hsp90b1 PE=1 SV=2	null	null	Mouse_09-2020	null	[MS,MS:1001208,SEQUEST,]	36.89	55.149	null	null	0.24
PRT	Q91VB8	Alpha globin 1 OS=Mus musculus OX=10090 GN=Hba-a1 PE=1 SV=1	null	null	Mouse_09-2020	null	[MS,MS:1001208,SEQUEST,]	58.48	100.151	null	null	0.72
PRT	Q61176	Arginase-1 OS=Mus musculus OX=10090 GN=Arg1 PE=1 SV=1	null	null	Mouse_09-2020	null	[MS,MS:1001208,SEQUEST,]	28.22	68.954	null	null	0.50
PRT	Q9ET01	Glycogen phosphorylase, liver form OS=Mus musculus OX=10090 GN=Pygl PE=1 SV=4	null	null	Mouse_09-2020	null	[MS,MS:1001208,SEQUEST,]	25.14	48.778	null	null	0.20
PRT	P30115	Glutathione S-transferase A3 OS=Mus musculus OX=10090 GN=Gsta3 PE=1 SV=2	null	null	Mouse_09-2020	null	[MS,MS:1001208,SEQUEST,]	36.01	68.335	null	null	0.46
PRT	P20029	Endoplasmic reticulum chaperone BiP OS=Mus musculus OX=10090 GN=Hspa5 PE=1 SV=3	null	null	Mouse_09-2020	null	[MS,MS:1001208,SEQUEST,]	36.15	67.325	null	null	0.24
PRT	P07724	Albumin OS=Mus musculus OX=10090 GN=Alb PE=1 SV=3	null	null	Mouse_09-2020	null	[MS,MS:1001208,SEQUEST,]	26.36	65.084	null	null	0.24
PRT	A0A1D5RLD8	Glyceraldehyde-3-phosphate dehydrogenase OS=Mus musculus OX=10090 GN=Gm10358 PE=1 SV=1	null	null	Mouse_09-2020	null	[MS,MS:1001208,SEQUEST,]	47.63	99.877	null	null	0.43
PRT	P38647	Stress-70 protein, mitochondrial OS=Mus musculus OX=10090 GN=Hspa9 PE=1 SV=3	null	null	Mouse_09-2020	null	[MS,MS:1001208,SEQUEST,]	29.49	42.991	null	null	0.23
PRT	P54869	Hydroxymethylglutaryl-CoA synthase, mitochondrial OS=Mus musculus OX=10090 GN=Hmgcs2 PE=1 SV=2	null	null	Mouse_09-2020	null	[MS,MS:1001208,SEQUEST,]	32.75	52.480	null	null	0.27
PRT	O88844	Isocitrate dehydrogenase [NADP] cytoplasmic OS=Mus musculus OX=10090 GN=Idh1 PE=1 SV=2	null	null	Mouse_09-2020	null	[MS,MS:1001208,SEQUEST,]	27.68	47.215	null	null	0.32
PRT	A8DUK4	Beta-globin OS=Mus musculus OX=10090 GN=Hbb-bs PE=1 SV=1	null	null	Mouse_09-2020	null	[MS,MS:1001208,SEQUEST,]	51.80	91.021	null	null	0.82
PRT	Q9DBM2	Peroxisomal bifunctional enzyme OS=Mus musculus OX=10090 GN=Ehhadh PE=1 SV=4	null	null	Mouse_09-2020	null	[MS,MS:1001208,SEQUEST,]	32.04	42.184	null	null	0.23
PRT	Q9QXD6	Fructose-1,6-bisphosphatase 1 OS=Mus musculus OX=10090 GN=Fbp1 PE=1 SV=3	null	null	Mouse_09-2020	null	[MS,MS:1001208,SEQUEST,]	39.35	61.359	null	null	0.32
PRT	P05202	Aspartate aminotransferase, mitochondrial OS=Mus musculus OX=10090 GN=Got2 PE=1 SV=1	null	null	Mouse_09-2020	null	[MS,MS:1001208,SEQUEST,]	36.80	50.077	null	null	0.35
PRT	P70694	Estradiol 17 beta-dehydrogenase 5 OS=Mus musculus OX=10090 GN=Akr1c6 PE=1 SV=1	null	null	Mouse_09-2020	null	[MS,MS:1001208,SEQUEST,]	29.56	51.374	null	null	0.37
PRT	P35700	Peroxiredoxin-1 OS=Mus musculus OX=10090 GN=Prdx1 PE=1 SV=1	null	null	Mouse_09-2020	null	[MS,MS:1001208,SEQUEST,]	30.22	51.279	null	null	0.49
PRT	Q8BWT1	3-ketoacyl-CoA thiolase, mitochondrial OS=Mus musculus OX=10090 GN=Acaa2 PE=1 SV=3	null	null	Mouse_09-2020	null	[MS,MS:1001208,SEQUEST,]	31.87	62.043	null	null	0.42
PRT	Q63880	Carboxylesterase 3A OS=Mus musculus OX=10090 GN=Ces3a PE=1 SV=2	null	null	Mouse_09-2020	null	[MS,MS:1001208,SEQUEST,]	18.23	39.056	null	null	0.15
PRT	P11725	Ornithine carbamoyltransferase, mitochondrial OS=Mus musculus OX=10090 GN=Otc PE=1 SV=1	null	null	Mouse_09-2020	null	[MS,MS:1001208,SEQUEST,]	25.74	37.319	null	null	0.25
PRT	P49429	4-hydroxyphenylpyruvate dioxygenase OS=Mus musculus OX=10090 GN=Hpd PE=1 SV=3	null	null	Mouse_09-2020	null	[MS,MS:1001208,SEQUEST,]	24.62	38.699	null	null	0.26
PRT	D3Z041	Long-chain-fatty-acid--CoA ligase 1 OS=Mus musculus OX=10090 GN=Acsl1 PE=1 SV=1	null	null	Mouse_09-2020	null	[MS,MS:1001208,SEQUEST,]	11.92	27.382	null	null	0.18
PRT	P31786	Acyl-CoA-binding protein OS=Mus musculus OX=10090 GN=Dbi PE=1 SV=2	null	null	Mouse_09-2020	null	[MS,MS:1001208,SEQUEST,]	25.07	47.816	null	null	0.79
PRT	Q9EQ20	Methylmalonate-semialdehyde dehydrogenase [acylating], mitochondrial OS=Mus musculus OX=10090 GN=Aldh6a1 PE=1 SV=1	null	null	Mouse_09-2020	null	[MS,MS:1001208,SEQUEST,]	29.76	44.886	null	null	0.27
PRT	Q91YI0	Argininosuccinate lyase OS=Mus musculus OX=10090 GN=Asl PE=1 SV=1	null	null	Mouse_09-2020	null	[MS,MS:1001208,SEQUEST,]	24.46	32.269	null	null	0.27
PRT	Q64374	Regucalcin OS=Mus musculus OX=10090 GN=Rgn PE=1 SV=1	null	null	Mouse_09-2020	null	[MS,MS:1001208,SEQUEST,]	29.96	53.119	null	null	0.44
PRT	P08249	Malate dehydrogenase, mitochondrial OS=Mus musculus OX=10090 GN=Mdh2 PE=1 SV=3	null	null	Mouse_09-2020	null	[MS,MS:1001208,SEQUEST,]	15.99	32.303	null	null	0.33
PRT	P00329	Alcohol dehydrogenase 1 OS=Mus musculus OX=10090 GN=Adh1 PE=1 SV=2	null	null	Mouse_09-2020	null	[MS,MS:1001208,SEQUEST,]	24.42	41.931	null	null	0.25
PRT	Q05421	Cytochrome P450 2E1 OS=Mus musculus OX=10090 GN=Cyp2e1 PE=1 SV=1	null	null	Mouse_09-2020	null	[MS,MS:1001208,SEQUEST,]	25.95	35.262	null	null	0.23
PRT	P40142	Transketolase OS=Mus musculus OX=10090 GN=Tkt PE=1 SV=1	null	null	Mouse_09-2020	null	[MS,MS:1001208,SEQUEST,]	14.51	24.155	null	null	0.16
PRT	P24549	Retinal dehydrogenase 1 OS=Mus musculus OX=10090 GN=Aldh1a1 PE=1 SV=5	null	null	Mouse_09-2020	null	[MS,MS:1001208,SEQUEST,]	40.45	84.417	null	null	0.37
PRT	Q8VCT4	Carboxylesterase 1D OS=Mus musculus OX=10090 GN=Ces1d PE=1 SV=1	null	null	Mouse_09-2020	null	[MS,MS:1001208,SEQUEST,]	23.35	38.995	null	null	0.27
PRT	Q91WU0	Carboxylesterase 1F OS=Mus musculus OX=10090 GN=Ces1f PE=1 SV=1	null	null	Mouse_09-2020	null	[MS,MS:1001208,SEQUEST,]	25.70	46.085	null	null	0.23
PRT	P09411	Phosphoglycerate kinase 1 OS=Mus musculus OX=10090 GN=Pgk1 PE=1 SV=4	null	null	Mouse_09-2020	null	[MS,MS:1001208,SEQUEST,]	19.53	36.857	null	null	0.24
PRT	P27773	Protein disulfide-isomerase A3 OS=Mus musculus OX=10090 GN=Pdia3 PE=1 SV=2	null	null	Mouse_09-2020	null	[MS,MS:1001208,SEQUEST,]	25.51	36.868	null	null	0.20
PRT	Q9Z2V4	Phosphoenolpyruvate carboxykinase, cytosolic [GTP] OS=Mus musculus OX=10090 GN=Pck1 PE=1 SV=1	null	null	Mouse_09-2020	null	[MS,MS:1001208,SEQUEST,]	17.24	31.508	null	null	0.18
PRT	Q64459	Cytochrome P450 3A11 OS=Mus musculus OX=10090 GN=Cyp3a11 PE=1 SV=1	null	null	Mouse_09-2020	null	[MS,MS:1001208,SEQUEST,]	12.52	19.327	null	null	0.16
PRT	Q8VCH0	3-ketoacyl-CoA thiolase B, peroxisomal OS=Mus musculus OX=10090 GN=Acaa1b PE=1 SV=1	null	null	Mouse_09-2020	null	[MS,MS:1001208,SEQUEST,]	19.61	28.600	null	null	0.34
PRT	Q8QZT1	Acetyl-CoA acetyltransferase, mitochondrial OS=Mus musculus OX=10090 GN=Acat1 PE=1 SV=1	null	null	Mouse_09-2020	null	[MS,MS:1001208,SEQUEST,]	23.71	35.959	null	null	0.27
PRT	Q9QXX4	Calcium-binding mitochondrial carrier protein Aralar2 OS=Mus musculus OX=10090 GN=Slc25a13 PE=1 SV=1	null	null	Mouse_09-2020	null	[MS,MS:1001208,SEQUEST,]	16.68	28.991	null	null	0.15
PRT	P51881	ADP/ATP translocase 2 OS=Mus musculus OX=10090 GN=Slc25a5 PE=1 SV=3	null	null	Mouse_09-2020	null	[MS,MS:1001208,SEQUEST,]	19.65	28.730	null	null	0.21
PRT	P11499	Heat shock protein HSP 90-beta OS=Mus musculus OX=10090 GN=Hsp90ab1 PE=1 SV=3	null	null	Mouse_09-2020	null	[MS,MS:1001208,SEQUEST,]	19.85	32.998	null	null	0.16
PRT	P52196	Thiosulfate sulfurtransferase OS=Mus musculus OX=10090 GN=Tst PE=1 SV=3	null	null	Mouse_09-2020	null	[MS,MS:1001208,SEQUEST,]	9.66	23.274	null	null	0.25
PRT	Q91XE0	Glycine N-acyltransferase OS=Mus musculus OX=10090 GN=Glyat PE=1 SV=1	null	null	Mouse_09-2020	null	[MS,MS:1001208,SEQUEST,]	17.80	21.038	null	null	0.31
PRT	P14152	Malate dehydrogenase, cytoplasmic OS=Mus musculus OX=10090 GN=Mdh1 PE=1 SV=3	null	null	Mouse_09-2020	null	[MS,MS:1001208,SEQUEST,]	16.58	36.356	null	null	0.21
PRT	Q9DB20	ATP synthase subunit O, mitochondrial OS=Mus musculus OX=10090 GN=Atp5po PE=1 SV=1	null	null	Mouse_09-2020	null	[MS,MS:1001208,SEQUEST,]	18.39	30.269	null	null	0.29
PRT	G5E850	Cytochrome b5 OS=Mus musculus OX=10090 GN=Cyb5a PE=1 SV=1	null	null	Mouse_09-2020	null	[MS,MS:1001208,SEQUEST,]	20.00	38.184	null	null	0.72
PRT	P17742	Peptidyl-prolyl cis-trans isomerase A OS=Mus musculus OX=10090 GN=Ppia PE=1 SV=2	null	null	Mouse_09-2020	null	[MS,MS:1001208,SEQUEST,]	13.95	25.551	null	null	0.43
PRT	Q61425	Hydroxyacyl-coenzyme A dehydrogenase, mitochondrial OS=Mus musculus OX=10090 GN=Hadh PE=1 SV=2	null	null	Mouse_09-2020	null	[MS,MS:1001208,SEQUEST,]	16.72	26.280	null	null	0.23
PRT	O09173	Homogentisate 1,2-dioxygenase OS=Mus musculus OX=10090 GN=Hgd PE=1 SV=2	null	null	Mouse_09-2020	null	[MS,MS:1001208,SEQUEST,]	19.54	25.584	null	null	0.19
PRT	P34914	Bifunctional epoxide hydrolase 2 OS=Mus musculus OX=10090 GN=Ephx2 PE=1 SV=2	null	null	Mouse_09-2020	null	[MS,MS:1001208,SEQUEST,]	24.74	35.593	null	null	0.20
PRT	Q9CPU0	Lactoylglutathione lyase OS=Mus musculus OX=10090 GN=Glo1 PE=1 SV=3	null	null	Mouse_09-2020	null	[MS,MS:1001208,SEQUEST,]	22.32	27.292	null	null	0.32
PRT	P45952	Medium-chain specific acyl-CoA dehydrogenase, mitochondrial OS=Mus musculus OX=10090 GN=Acadm PE=1 SV=1	null	null	Mouse_09-2020	null	[MS,MS:1001208,SEQUEST,]	12.81	20.814	null	null	0.21
PRT	A0A0R4J083	Long-chain specific acyl-CoA dehydrogenase, mitochondrial OS=Mus musculus OX=10090 GN=Acadl PE=1 SV=1	null	null	Mouse_09-2020	null	[MS,MS:1001208,SEQUEST,]	8.31	18.720	null	null	0.23
PRT	P51660	Peroxisomal multifunctional enzyme type 2 OS=Mus musculus OX=10090 GN=Hsd17b4 PE=1 SV=3	null	null	Mouse_09-2020	null	[MS,MS:1001208,SEQUEST,]	19.84	31.919	null	null	0.13
PRT	P97872	Flavin-containing monooxygenase 5 OS=Mus musculus OX=10090 GN=Fmo5 PE=1 SV=4	null	null	Mouse_09-2020	null	[MS,MS:1001208,SEQUEST,]	7.74	15.512	null	null	0.13
PRT	P28271	Cytoplasmic aconitate hydratase OS=Mus musculus OX=10090 GN=Aco1 PE=1 SV=3	null	null	Mouse_09-2020	null	[MS,MS:1001208,SEQUEST,]	15.31	22.362	null	null	0.09
PRT	Q3UT49	Cytochrome P450 2C29 OS=Mus musculus OX=10090 GN=Cyp2c29 PE=1 SV=1	null	null	Mouse_09-2020	null	[MS,MS:1001208,SEQUEST,]	20.25	34.585	null	null	0.28
PRT	P33267	Cytochrome P450 2F2 OS=Mus musculus OX=10090 GN=Cyp2f2 PE=1 SV=1	null	null	Mouse_09-2020	null	[MS,MS:1001208,SEQUEST,]	16.81	17.840	null	null	0.13
PRT	Q64442	Sorbitol dehydrogenase OS=Mus musculus OX=10090 GN=Sord PE=1 SV=3	null	null	Mouse_09-2020	null	[MS,MS:1001208,SEQUEST,]	23.70	39.702	null	null	0.25
PRT	P52760	2-iminobutanoate/2-iminopropanoate deaminase OS=Mus musculus OX=10090 GN=Rida PE=1 SV=3	null	null	Mouse_09-2020	null	[MS,MS:1001208,SEQUEST,]	20.50	32.269	null	null	0.59
PRT	P58252	Elongation factor 2 OS=Mus musculus OX=10090 GN=Eef2 PE=1 SV=2	null	null	Mouse_09-2020	null	[MS,MS:1001208,SEQUEST,]	16.55	24.578	null	null	0.09
PRT	Q01853	Transitional endoplasmic reticulum ATPase OS=Mus musculus OX=10090 GN=Vcp PE=1 SV=4	null	null	Mouse_09-2020	null	[MS,MS:1001208,SEQUEST,]	12.53	19.787	null	null	0.09
PRT	Q6GT24	Peroxiredoxin-6 OS=Mus musculus OX=10090 GN=Prdx6 PE=1 SV=1	null	null	Mouse_09-2020	null	[MS,MS:1001208,SEQUEST,]	11.34	12.514	null	null	0.31
PRT	Q9D8E6	60S ribosomal protein L4 OS=Mus musculus OX=10090 GN=Rpl4 PE=1 SV=3	null	null	Mouse_09-2020	null	[MS,MS:1001208,SEQUEST,]	4.47	15.825	null	null	0.12
PRT	Q9CPY7	Cytosol aminopeptidase OS=Mus musculus OX=10090 GN=Lap3 PE=1 SV=3	null	null	Mouse_09-2020	null	[MS,MS:1001208,SEQUEST,]	13.40	23.697	null	null	0.11
PRT	P24369	Peptidyl-prolyl cis-trans isomerase B OS=Mus musculus OX=10090 GN=Ppib PE=1 SV=2	null	null	Mouse_09-2020	null	[MS,MS:1001208,SEQUEST,]	11.86	17.372	null	null	0.27
PRT	Q05DV1	NADPH--cytochrome P450 reductase OS=Mus musculus OX=10090 GN=Por PE=1 SV=1	null	null	Mouse_09-2020	null	[MS,MS:1001208,SEQUEST,]	19.06	23.107	null	null	0.09
PRT	E9PWK1	Epoxide hydrolase OS=Mus musculus OX=10090 GN=Ephx1 PE=1 SV=1	null	null	Mouse_09-2020	null	[MS,MS:1001208,SEQUEST,]	10.40	14.923	null	null	0.16
PRT	Q8CHT0	Delta-1-pyrroline-5-carboxylate dehydrogenase, mitochondrial OS=Mus musculus OX=10090 GN=Aldh4a1 PE=1 SV=3	null	null	Mouse_09-2020	null	[MS,MS:1001208,SEQUEST,]	15.30	22.209	null	null	0.13
PRT	P19096	Fatty acid synthase OS=Mus musculus OX=10090 GN=Fasn PE=1 SV=2	null	null	Mouse_09-2020	null	[MS,MS:1001208,SEQUEST,]	18.99	29.310	null	null	0.03
PRT	P99029	Peroxiredoxin-5, mitochondrial OS=Mus musculus OX=10090 GN=Prdx5 PE=1 SV=2	null	null	Mouse_09-2020	null	[MS,MS:1001208,SEQUEST,]	24.65	32.229	null	null	0.23
PRT	P26043	Radixin OS=Mus musculus OX=10090 GN=Rdx PE=1 SV=3	null	null	Mouse_09-2020	null	[MS,MS:1001208,SEQUEST,]	7.40	15.752	null	null	0.10
PRT	Q64475	Histone H2B type 1-B OS=Mus musculus OX=10090 GN=H2bc3 PE=1 SV=3	null	null	Mouse_09-2020	null	[MS,MS:1001208,SEQUEST,]	10.88	19.403	null	null	0.49
PRT	Q9DCW4	Electron transfer flavoprotein subunit beta OS=Mus musculus OX=10090 GN=Etfb PE=1 SV=3	null	null	Mouse_09-2020	null	[MS,MS:1001208,SEQUEST,]	14.98	26.576	null	null	0.29
PRT	Q78JT3	3-hydroxyanthranilate 3,4-dioxygenase OS=Mus musculus OX=10090 GN=Haao PE=1 SV=1	null	null	Mouse_09-2020	null	[MS,MS:1001208,SEQUEST,]	11.99	17.626	null	null	0.23
PRT	P17751	Triosephosphate isomerase OS=Mus musculus OX=10090 GN=Tpi1 PE=1 SV=4	null	null	Mouse_09-2020	null	[MS,MS:1001208,SEQUEST,]	12.58	22.767	null	null	0.25
PRT	Q9DBT9	Dimethylglycine dehydrogenase, mitochondrial OS=Mus musculus OX=10090 GN=Dmgdh PE=1 SV=1	null	null	Mouse_09-2020	null	[MS,MS:1001208,SEQUEST,]	11.08	25.448	null	null	0.11
PRT	A0A1B0GSR9	L-lactate dehydrogenase OS=Mus musculus OX=10090 GN=Ldha PE=1 SV=1	null	null	Mouse_09-2020	null	[MS,MS:1001208,SEQUEST,]	15.40	18.134	null	null	0.16
PRT	Q9QXE0	2-hydroxyacyl-CoA lyase 1 OS=Mus musculus OX=10090 GN=Hacl1 PE=1 SV=2	null	null	Mouse_09-2020	null	[MS,MS:1001208,SEQUEST,]	14.41	22.448	null	null	0.13
PRT	Q9JII6	Aldo-keto reductase family 1 member A1 OS=Mus musculus OX=10090 GN=Akr1a1 PE=1 SV=3	null	null	Mouse_09-2020	null	[MS,MS:1001208,SEQUEST,]	18.22	26.896	null	null	0.22
PRT	Q99LB7	Sarcosine dehydrogenase, mitochondrial OS=Mus musculus OX=10090 GN=Sardh PE=1 SV=1	null	null	Mouse_09-2020	null	[MS,MS:1001208,SEQUEST,]	15.04	21.243	null	null	0.08
PRT	Q64433	10 kDa heat shock protein, mitochondrial OS=Mus musculus OX=10090 GN=Hspe1 PE=1 SV=2	null	null	Mouse_09-2020	null	[MS,MS:1001208,SEQUEST,]	5.07	13.748	null	null	0.41
PRT	Q3TQP6	Malic enzyme OS=Mus musculus OX=10090 GN=Me1 PE=1 SV=1	null	null	Mouse_09-2020	null	[MS,MS:1001208,SEQUEST,]	10.94	21.133	null	null	0.12
PRT	P00186	Cytochrome P450 1A2 OS=Mus musculus OX=10090 GN=Cyp1a2 PE=1 SV=1	null	null	Mouse_09-2020	null	[MS,MS:1001208,SEQUEST,]	9.50	20.262	null	null	0.14
PRT	P60710	Actin, cytoplasmic 1 OS=Mus musculus OX=10090 GN=Actb PE=1 SV=1	null	null	Mouse_09-2020	null	[MS,MS:1001208,SEQUEST,]	37.45	65.775	null	null	0.46
PRT	Q8K169	UDP-glucuronosyltransferase OS=Mus musculus OX=10090 GN=Ugt2b5 PE=1 SV=1	null	null	Mouse_09-2020	null	[MS,MS:1001208,SEQUEST,]	23.45	29.090	null	null	0.15
PRT	G3X982	Aldehyde oxidase 3 OS=Mus musculus OX=10090 GN=Aox3 PE=1 SV=1	null	null	Mouse_09-2020	null	[MS,MS:1001208,SEQUEST,]	10.90	20.101	null	null	0.06
PRT	Q9QXF8	Glycine N-methyltransferase OS=Mus musculus OX=10090 GN=Gnmt PE=1 SV=3	null	null	Mouse_09-2020	null	[MS,MS:1001208,SEQUEST,]	20.46	30.611	null	null	0.26
PRT	Q91ZJ5	UTP--glucose-1-phosphate uridylyltransferase OS=Mus musculus OX=10090 GN=Ugp2 PE=1 SV=3	null	null	Mouse_09-2020	null	[MS,MS:1001208,SEQUEST,]	7.54	13.689	null	null	0.12
PRT	Q9WTP6	Adenylate kinase 2, mitochondrial OS=Mus musculus OX=10090 GN=Ak2 PE=1 SV=5	null	null	Mouse_09-2020	null	[MS,MS:1001208,SEQUEST,]	15.64	23.485	null	null	0.24
PRT	P62717	60S ribosomal protein L18a OS=Mus musculus OX=10090 GN=Rpl18a PE=1 SV=1	null	null	Mouse_09-2020	null	[MS,MS:1001208,SEQUEST,]	6.98	13.071	null	null	0.20
PRT	P05214	Tubulin alpha-3 chain OS=Mus musculus OX=10090 GN=Tuba3a PE=1 SV=1	null	null	Mouse_09-2020	null	[MS,MS:1001208,SEQUEST,]	17.53	22.796	null	null	0.17
PRT	P47962	60S ribosomal protein L5 OS=Mus musculus OX=10090 GN=Rpl5 PE=1 SV=3	null	null	Mouse_09-2020	null	[MS,MS:1001208,SEQUEST,]	8.31	11.754	null	null	0.15
PRT	Q9DCX2	ATP synthase subunit d, mitochondrial OS=Mus musculus OX=10090 GN=Atp5pd PE=1 SV=3	null	null	Mouse_09-2020	null	[MS,MS:1001208,SEQUEST,]	14.85	21.583	null	null	0.47
PRT	Q01768	Nucleoside diphosphate kinase B OS=Mus musculus OX=10090 GN=Nme2 PE=1 SV=1	null	null	Mouse_09-2020	null	[MS,MS:1001208,SEQUEST,]	8.42	16.473	null	null	0.31
PRT	P99027	60S acidic ribosomal protein P2 OS=Mus musculus OX=10090 GN=Rplp2 PE=1 SV=3	null	null	Mouse_09-2020	null	[MS,MS:1001208,SEQUEST,]	15.94	27.500	null	null	0.38
PRT	Q9CR57	60S ribosomal protein L14 OS=Mus musculus OX=10090 GN=Rpl14 PE=1 SV=3	null	null	Mouse_09-2020	null	[MS,MS:1001208,SEQUEST,]	0.00	7.413	null	null	0.22
PRT	P15105	Glutamine synthetase OS=Mus musculus OX=10090 GN=Glul PE=1 SV=6	null	null	Mouse_09-2020	null	[MS,MS:1001208,SEQUEST,]	14.60	31.463	null	null	0.14
PRT	A0A1W2P733	C-1-tetrahydrofolate synthase, cytoplasmic OS=Mus musculus OX=10090 GN=Mthfd1 PE=1 SV=1	null	null	Mouse_09-2020	null	[MS,MS:1001208,SEQUEST,]	9.56	16.195	null	null	0.09
PRT	O08601	Microsomal triglyceride transfer protein large subunit OS=Mus musculus OX=10090 GN=Mttp PE=1 SV=2	null	null	Mouse_09-2020	null	[MS,MS:1001208,SEQUEST,]	11.04	19.066	null	null	0.07
PRT	Q99J08	SEC14-like protein 2 OS=Mus musculus OX=10090 GN=Sec14l2 PE=1 SV=1	null	null	Mouse_09-2020	null	[MS,MS:1001208,SEQUEST,]	6.62	10.249	null	null	0.12
PRT	P35505	Fumarylacetoacetase OS=Mus musculus OX=10090 GN=Fah PE=1 SV=2	null	null	Mouse_09-2020	null	[MS,MS:1001208,SEQUEST,]	12.80	17.955	null	null	0.17
PRT	Q9DD20	Methyltransferase-like protein 7B OS=Mus musculus OX=10090 GN=Mettl7b PE=1 SV=2	null	null	Mouse_09-2020	null	[MS,MS:1001208,SEQUEST,]	11.30	14.627	null	null	0.21
PRT	P16331	Phenylalanine-4-hydroxylase OS=Mus musculus OX=10090 GN=Pah PE=1 SV=4	null	null	Mouse_09-2020	null	[MS,MS:1001208,SEQUEST,]	5.94	6.616	null	null	0.12
PRT	Q9D1R9	60S ribosomal protein L34 OS=Mus musculus OX=10090 GN=Rpl34 PE=1 SV=2	null	null	Mouse_09-2020	null	[MS,MS:1001208,SEQUEST,]	8.18	15.698	null	null	0.33
PRT	O55022	Membrane-associated progesterone receptor component 1 OS=Mus musculus OX=10090 GN=Pgrmc1 PE=1 SV=4	null	null	Mouse_09-2020	null	[MS,MS:1001208,SEQUEST,]	13.72	26.466	null	null	0.19
PRT	Q61598	Rab GDP dissociation inhibitor beta OS=Mus musculus OX=10090 GN=Gdi2 PE=1 SV=1	null	null	Mouse_09-2020	null	[MS,MS:1001208,SEQUEST,]	6.29	13.053	null	null	0.12
PRT	Q8BP67	60S ribosomal protein L24 OS=Mus musculus OX=10090 GN=Rpl24 PE=1 SV=2	null	null	Mouse_09-2020	null	[MS,MS:1001208,SEQUEST,]	7.10	12.676	null	null	0.25
PRT	P61255	60S ribosomal protein L26 OS=Mus musculus OX=10090 GN=Rpl26 PE=1 SV=1	null	null	Mouse_09-2020	null	[MS,MS:1001208,SEQUEST,]	11.35	12.311	null	null	0.39
PRT	P62270	40S ribosomal protein S18 OS=Mus musculus OX=10090 GN=Rps18 PE=1 SV=3	null	null	Mouse_09-2020	null	[MS,MS:1001208,SEQUEST,]	12.19	15.107	null	null	0.24
PRT	O88451	Retinol dehydrogenase 7 OS=Mus musculus OX=10090 GN=Rdh7 PE=1 SV=1	null	null	Mouse_09-2020	null	[MS,MS:1001208,SEQUEST,]	6.76	8.874	null	null	0.15
PRT	Q8VC30	Triokinase/FMN cyclase OS=Mus musculus OX=10090 GN=Tkfc PE=1 SV=1	null	null	Mouse_09-2020	null	[MS,MS:1001208,SEQUEST,]	11.29	18.428	null	null	0.14
PRT	Q91X83	S-adenosylmethionine synthase isoform type-1 OS=Mus musculus OX=10090 GN=Mat1a PE=1 SV=1	null	null	Mouse_09-2020	null	[MS,MS:1001208,SEQUEST,]	8.00	18.698	null	null	0.19
PRT	Q8R084	UDP-glucuronosyltransferase OS=Mus musculus OX=10090 GN=Ugt2b1 PE=1 SV=1	null	null	Mouse_09-2020	null	[MS,MS:1001208,SEQUEST,]	19.89	33.552	null	null	0.15
PRT	A0A0R4IZY2	Cytochrome P450 2D26 OS=Mus musculus OX=10090 GN=Cyp2d26 PE=1 SV=1	null	null	Mouse_09-2020	null	[MS,MS:1001208,SEQUEST,]	15.73	24.878	null	null	0.12
PRT	Q60932	Voltage-dependent anion-selective channel protein 1 OS=Mus musculus OX=10090 GN=Vdac1 PE=1 SV=3	null	null	Mouse_09-2020	null	[MS,MS:1001208,SEQUEST,]	8.16	11.453	null	null	0.16
PRT	P08228	Superoxide dismutase [Cu-Zn] OS=Mus musculus OX=10090 GN=Sod1 PE=1 SV=2	null	null	Mouse_09-2020	null	[MS,MS:1001208,SEQUEST,]	5.03	24.241	null	null	0.40
PRT	P40936	Indolethylamine N-methyltransferase OS=Mus musculus OX=10090 GN=Inmt PE=1 SV=1	null	null	Mouse_09-2020	null	[MS,MS:1001208,SEQUEST,]	13.27	31.610	null	null	0.19
PRT	Q8BH95	Enoyl-CoA hydratase, mitochondrial OS=Mus musculus OX=10090 GN=Echs1 PE=1 SV=1	null	null	Mouse_09-2020	null	[MS,MS:1001208,SEQUEST,]	8.56	12.648	null	null	0.21
PRT	Q9D2G2	Dihydrolipoyllysine-residue succinyltransferase component of 2-oxoglutarate dehydrogenase complex, mitochondrial OS=Mus musculus OX=10090 GN=Dlst PE=1 SV=1	null	null	Mouse_09-2020	null	[MS,MS:1001208,SEQUEST,]	4.71	7.471	null	null	0.09
PRT	Q8BH00	2-aminomuconic semialdehyde dehydrogenase OS=Mus musculus OX=10090 GN=Aldh8a1 PE=1 SV=1	null	null	Mouse_09-2020	null	[MS,MS:1001208,SEQUEST,]	2.99	7.636	null	null	0.07
PRT	Q9CXW4	60S ribosomal protein L11 OS=Mus musculus OX=10090 GN=Rpl11 PE=1 SV=4	null	null	Mouse_09-2020	null	[MS,MS:1001208,SEQUEST,]	6.35	12.429	null	null	0.16
PRT	P62849	40S ribosomal protein S24 OS=Mus musculus OX=10090 GN=Rps24 PE=1 SV=1	null	null	Mouse_09-2020	null	[MS,MS:1001208,SEQUEST,]	8.49	16.879	null	null	0.37
PRT	A0A0R4J0Z1	Protein disulfide-isomerase A4 OS=Mus musculus OX=10090 GN=Pdia4 PE=1 SV=1	null	null	Mouse_09-2020	null	[MS,MS:1001208,SEQUEST,]	13.83	18.243	null	null	0.07
PRT	P01027	Complement C3 OS=Mus musculus OX=10090 GN=C3 PE=1 SV=3	null	null	Mouse_09-2020	null	[MS,MS:1001208,SEQUEST,]	6.59	8.609	null	null	0.02
PRT	P67778	Prohibitin OS=Mus musculus OX=10090 GN=Phb PE=1 SV=1	null	null	Mouse_09-2020	null	[MS,MS:1001208,SEQUEST,]	6.75	12.944	null	null	0.20
PRT	O88569	Heterogeneous nuclear ribonucleoproteins A2/B1 OS=Mus musculus OX=10090 GN=Hnrnpa2b1 PE=1 SV=2	null	null	Mouse_09-2020	null	[MS,MS:1001208,SEQUEST,]	9.83	15.273	null	null	0.19
PRT	Q9CPQ8	ATP synthase subunit g, mitochondrial OS=Mus musculus OX=10090 GN=Atp5mg PE=1 SV=1	null	null	Mouse_09-2020	null	[MS,MS:1001208,SEQUEST,]	13.61	25.044	null	null	0.50
PRT	P29758	Ornithine aminotransferase, mitochondrial OS=Mus musculus OX=10090 GN=Oat PE=1 SV=1	null	null	Mouse_09-2020	null	[MS,MS:1001208,SEQUEST,]	12.30	16.311	null	null	0.12
PRT	O55125	Protein NipSnap homolog 1 OS=Mus musculus OX=10090 GN=Nipsnap1 PE=1 SV=1	null	null	Mouse_09-2020	null	[MS,MS:1001208,SEQUEST,]	10.67	17.106	null	null	0.18
PRT	P56593	Cytochrome P450 2A12 OS=Mus musculus OX=10090 GN=Cyp2a12 PE=1 SV=2	null	null	Mouse_09-2020	null	[MS,MS:1001208,SEQUEST,]	7.94	11.336	null	null	0.12
PRT	P28474	Alcohol dehydrogenase class-3 OS=Mus musculus OX=10090 GN=Adh5 PE=1 SV=3	null	null	Mouse_09-2020	null	[MS,MS:1001208,SEQUEST,]	4.02	6.833	null	null	0.08
PRT	Q80XN0	D-beta-hydroxybutyrate dehydrogenase, mitochondrial OS=Mus musculus OX=10090 GN=Bdh1 PE=1 SV=2	null	null	Mouse_09-2020	null	[MS,MS:1001208,SEQUEST,]	6.56	14.273	null	null	0.15
PRT	A0A2R8VHX0	Cysteine sulfinic acid decarboxylase OS=Mus musculus OX=10090 GN=Csad PE=1 SV=1	null	null	Mouse_09-2020	null	[MS,MS:1001208,SEQUEST,]	10.83	19.518	null	null	0.11
PRT	E9PXX7	Thioredoxin domain-containing protein 5 OS=Mus musculus OX=10090 GN=Txndc5 PE=1 SV=1	null	null	Mouse_09-2020	null	[MS,MS:1001208,SEQUEST,]	6.98	11.673	null	null	0.10
PRT	Q68FD5	Clathrin heavy chain 1 OS=Mus musculus OX=10090 GN=Cltc PE=1 SV=3	null	null	Mouse_09-2020	null	[MS,MS:1001208,SEQUEST,]	4.60	8.567	null	null	0.03
PRT	O35488	Very long-chain acyl-CoA synthetase OS=Mus musculus OX=10090 GN=Slc27a2 PE=1 SV=2	null	null	Mouse_09-2020	null	[MS,MS:1001208,SEQUEST,]	9.12	16.014	null	null	0.08
PRT	A0A0A6YY34	Glutathione peroxidase OS=Mus musculus OX=10090 GN=Gpx1 PE=1 SV=1	null	null	Mouse_09-2020	null	[MS,MS:1001208,SEQUEST,]	9.08	14.091	null	null	0.33
PRT	P47911	60S ribosomal protein L6 OS=Mus musculus OX=10090 GN=Rpl6 PE=1 SV=3	null	null	Mouse_09-2020	null	[MS,MS:1001208,SEQUEST,]	7.79	9.672	null	null	0.16
PRT	P09671	Superoxide dismutase [Mn], mitochondrial OS=Mus musculus OX=10090 GN=Sod2 PE=1 SV=3	null	null	Mouse_09-2020	null	[MS,MS:1001208,SEQUEST,]	18.26	25.951	null	null	0.25
PRT	Q62425	Cytochrome c oxidase subunit NDUFA4 OS=Mus musculus OX=10090 GN=Ndufa4 PE=1 SV=2	null	null	Mouse_09-2020	null	[MS,MS:1001208,SEQUEST,]	6.81	14.182	null	null	0.34
PRT	Q99KI0	Aconitate hydratase, mitochondrial OS=Mus musculus OX=10090 GN=Aco2 PE=1 SV=1	null	null	Mouse_09-2020	null	[MS,MS:1001208,SEQUEST,]	7.40	11.839	null	null	0.05
PRT	Q99LX0	Parkinson disease protein 7 homolog OS=Mus musculus OX=10090 GN=Park7 PE=1 SV=1	null	null	Mouse_09-2020	null	[MS,MS:1001208,SEQUEST,]	9.47	11.518	null	null	0.25
PRT	P68040	Receptor of activated protein C kinase 1 OS=Mus musculus OX=10090 GN=Rack1 PE=1 SV=3	null	null	Mouse_09-2020	null	[MS,MS:1001208,SEQUEST,]	2.18	8.340	null	null	0.11
PRT	Q9DCN2	NADH-cytochrome b5 reductase 3 OS=Mus musculus OX=10090 GN=Cyb5r3 PE=1 SV=3	null	null	Mouse_09-2020	null	[MS,MS:1001208,SEQUEST,]	7.81	14.647	null	null	0.21
PRT	Q78PY7	Staphylococcal nuclease domain-containing protein 1 OS=Mus musculus OX=10090 GN=Snd1 PE=1 SV=1	null	null	Mouse_09-2020	null	[MS,MS:1001208,SEQUEST,]	9.65	14.041	null	null	0.05
PRT	Q9WTP7	GTP:AMP phosphotransferase AK3, mitochondrial OS=Mus musculus OX=10090 GN=Ak3 PE=1 SV=3	null	null	Mouse_09-2020	null	[MS,MS:1001208,SEQUEST,]	5.47	10.046	null	null	0.15
PRT	P12970	60S ribosomal protein L7a OS=Mus musculus OX=10090 GN=Rpl7a PE=1 SV=2	null	null	Mouse_09-2020	null	[MS,MS:1001208,SEQUEST,]	2.08	6.829	null	null	0.15
PRT	Q9DCY0	Glycine N-acyltransferase-like protein Keg1 OS=Mus musculus OX=10090 GN=Keg1 PE=1 SV=1	null	null	Mouse_09-2020	null	[MS,MS:1001208,SEQUEST,]	11.83	18.817	null	null	0.18
PRT	Q3TML0	Protein disulfide-isomerase A6 OS=Mus musculus OX=10090 GN=Pdia6 PE=1 SV=1	null	null	Mouse_09-2020	null	[MS,MS:1001208,SEQUEST,]	7.28	16.020	null	null	0.11
PRT	Q8BK48	Pyrethroid hydrolase Ces2e OS=Mus musculus OX=10090 GN=Ces2e PE=1 SV=1	null	null	Mouse_09-2020	null	[MS,MS:1001208,SEQUEST,]	18.31	26.909	null	null	0.15
PRT	Q8QZR3	Pyrethroid hydrolase Ces2a OS=Mus musculus OX=10090 GN=Ces2a PE=1 SV=1	null	null	Mouse_09-2020	null	[MS,MS:1001208,SEQUEST,]	11.11	18.917	null	null	0.13
PRT	P11714	Cytochrome P450 2D9 OS=Mus musculus OX=10090 GN=Cyp2d9 PE=1 SV=2	null	null	Mouse_09-2020	null	[MS,MS:1001208,SEQUEST,]	4.26	10.497	null	null	0.07
PRT	P54071	Isocitrate dehydrogenase [NADP], mitochondrial OS=Mus musculus OX=10090 GN=Idh2 PE=1 SV=3	null	null	Mouse_09-2020	null	[MS,MS:1001208,SEQUEST,]	9.77	15.583	null	null	0.10
PRT	Q5FW57	Glycine N-acyltransferase-like protein OS=Mus musculus OX=10090 GN=Gm4952 PE=1 SV=3	null	null	Mouse_09-2020	null	[MS,MS:1001208,SEQUEST,]	7.96	13.194	null	null	0.13
PRT	Q91WT7	3-alpha-hydroxysteroid dehydrogenase type 1 OS=Mus musculus OX=10090 GN=Akr1c14 PE=1 SV=1	null	null	Mouse_09-2020	null	[MS,MS:1001208,SEQUEST,]	5.04	11.223	null	null	0.13
PRT	Q99LC5	Electron transfer flavoprotein subunit alpha, mitochondrial OS=Mus musculus OX=10090 GN=Etfa PE=1 SV=2	null	null	Mouse_09-2020	null	[MS,MS:1001208,SEQUEST,]	11.60	18.266	null	null	0.19
PRT	P45591	Cofilin-2 OS=Mus musculus OX=10090 GN=Cfl2 PE=1 SV=1	null	null	Mouse_09-2020	null	[MS,MS:1001208,SEQUEST,]	2.00	8.182	null	null	0.14
PRT	Q9CQ62	2,4-dienoyl-CoA reductase, mitochondrial OS=Mus musculus OX=10090 GN=Decr1 PE=1 SV=1	null	null	Mouse_09-2020	null	[MS,MS:1001208,SEQUEST,]	9.32	17.512	null	null	0.13
PRT	Q91VS7	Microsomal glutathione S-transferase 1 OS=Mus musculus OX=10090 GN=Mgst1 PE=1 SV=3	null	null	Mouse_09-2020	null	[MS,MS:1001208,SEQUEST,]	5.47	13.728	null	null	0.15
PRT	Q9QZD8	Mitochondrial dicarboxylate carrier OS=Mus musculus OX=10090 GN=Slc25a10 PE=1 SV=2	null	null	Mouse_09-2020	null	[MS,MS:1001208,SEQUEST,]	6.80	9.433	null	null	0.12
PRT	A0A1L1SQA8	40S ribosomal protein S25 OS=Mus musculus OX=10090 GN=Rps25 PE=1 SV=1	null	null	Mouse_09-2020	null	[MS,MS:1001208,SEQUEST,]	4.59	7.643	null	null	0.22
PRT	Q9D0F9	Phosphoglucomutase-1 OS=Mus musculus OX=10090 GN=Pgm1 PE=1 SV=4	null	null	Mouse_09-2020	null	[MS,MS:1001208,SEQUEST,]	9.07	11.263	null	null	0.06
PRT	A2AFQ2	3-hydroxyacyl-CoA dehydrogenase type-2 OS=Mus musculus OX=10090 GN=Hsd17b10 PE=1 SV=1	null	null	Mouse_09-2020	null	[MS,MS:1001208,SEQUEST,]	9.84	20.302	null	null	0.20
PRT	P62900	60S ribosomal protein L31 OS=Mus musculus OX=10090 GN=Rpl31 PE=1 SV=1	null	null	Mouse_09-2020	null	[MS,MS:1001208,SEQUEST,]	12.31	17.070	null	null	0.28
PRT	A0A0G2JDI9	ATP-binding cassette sub-family D member 3 OS=Mus musculus OX=10090 GN=Abcd3 PE=1 SV=1	null	null	Mouse_09-2020	null	[MS,MS:1001208,SEQUEST,]	0.00	6.515	null	null	0.10
PRT	Q8BGL3	Sulfotransferase OS=Mus musculus OX=10090 GN=Sult2a8 PE=1 SV=1	null	null	Mouse_09-2020	null	[MS,MS:1001208,SEQUEST,]	4.78	9.666	null	null	0.12
PRT	Q9WVL0	Maleylacetoacetate isomerase OS=Mus musculus OX=10090 GN=Gstz1 PE=1 SV=1	null	null	Mouse_09-2020	null	[MS,MS:1001208,SEQUEST,]	3.42	7.542	null	null	0.15
PRT	P22599	Alpha-1-antitrypsin 1-2 OS=Mus musculus OX=10090 GN=Serpina1b PE=1 SV=2	null	null	Mouse_09-2020	null	[MS,MS:1001208,SEQUEST,]	4.03	8.559	null	null	0.08
PRT	P35492	Histidine ammonia-lyase OS=Mus musculus OX=10090 GN=Hal PE=1 SV=1	null	null	Mouse_09-2020	null	[MS,MS:1001208,SEQUEST,]	4.42	10.024	null	null	0.04
PRT	P62908	40S ribosomal protein S3 OS=Mus musculus OX=10090 GN=Rps3 PE=1 SV=1	null	null	Mouse_09-2020	null	[MS,MS:1001208,SEQUEST,]	3.94	8.918	null	null	0.22
PRT	O70475	UDP-glucose 6-dehydrogenase OS=Mus musculus OX=10090 GN=Ugdh PE=1 SV=1	null	null	Mouse_09-2020	null	[MS,MS:1001208,SEQUEST,]	7.49	12.243	null	null	0.06
PRT	Q3V117	ATP-citrate synthase OS=Mus musculus OX=10090 GN=Acly PE=1 SV=1	null	null	Mouse_09-2020	null	[MS,MS:1001208,SEQUEST,]	4.07	8.190	null	null	0.03
PRT	P14115	60S ribosomal protein L27a OS=Mus musculus OX=10090 GN=Rpl27a PE=1 SV=5	null	null	Mouse_09-2020	null	[MS,MS:1001208,SEQUEST,]	7.14	11.327	null	null	0.20
PRT	P62751	60S ribosomal protein L23a OS=Mus musculus OX=10090 GN=Rpl23a PE=1 SV=1	null	null	Mouse_09-2020	null	[MS,MS:1001208,SEQUEST,]	9.03	10.896	null	null	0.25
PRT	Q91X72	Hemopexin OS=Mus musculus OX=10090 GN=Hpx PE=1 SV=2	null	null	Mouse_09-2020	null	[MS,MS:1001208,SEQUEST,]	6.65	11.637	null	null	0.06
PRT	Q543K9	Purine nucleoside phosphorylase OS=Mus musculus OX=10090 GN=Pnp PE=1 SV=1	null	null	Mouse_09-2020	null	[MS,MS:1001208,SEQUEST,]	8.10	8.721	null	null	0.15
PRT	F6QPR1	Prohibitin (Fragment) OS=Mus musculus OX=10090 GN=Phb2 PE=1 SV=1	null	null	Mouse_09-2020	null	[MS,MS:1001208,SEQUEST,]	5.66	11.008	null	null	0.18
PRT	P14131	40S ribosomal protein S16 OS=Mus musculus OX=10090 GN=Rps16 PE=1 SV=4	null	null	Mouse_09-2020	null	[MS,MS:1001208,SEQUEST,]	5.61	8.868	null	null	0.16
PRT	Q99LB2	Dehydrogenase/reductase SDR family member 4 OS=Mus musculus OX=10090 GN=Dhrs4 PE=1 SV=3	null	null	Mouse_09-2020	null	[MS,MS:1001208,SEQUEST,]	7.73	9.901	null	null	0.11
PRT	P29341	Polyadenylate-binding protein 1 OS=Mus musculus OX=10090 GN=Pabpc1 PE=1 SV=2	null	null	Mouse_09-2020	null	[MS,MS:1001208,SEQUEST,]	6.94	8.809	null	null	0.06
PRT	Q9DB77	Cytochrome b-c1 complex subunit 2, mitochondrial OS=Mus musculus OX=10090 GN=Uqcrc2 PE=1 SV=1	null	null	Mouse_09-2020	null	[MS,MS:1001208,SEQUEST,]	10.43	15.372	null	null	0.10
PRT	Q9Z2I9	Succinate--CoA ligase [ADP-forming] subunit beta, mitochondrial OS=Mus musculus OX=10090 GN=Sucla2 PE=1 SV=2	null	null	Mouse_09-2020	null	[MS,MS:1001208,SEQUEST,]	5.55	5.073	null	null	0.06
PRT	P19783	Cytochrome c oxidase subunit 4 isoform 1, mitochondrial OS=Mus musculus OX=10090 GN=Cox4i1 PE=1 SV=2	null	null	Mouse_09-2020	null	[MS,MS:1001208,SEQUEST,]	6.61	9.371	null	null	0.24
PRT	Q8BFR5	Elongation factor Tu, mitochondrial OS=Mus musculus OX=10090 GN=Tufm PE=1 SV=1	null	null	Mouse_09-2020	null	[MS,MS:1001208,SEQUEST,]	4.24	5.013	null	null	0.08
PRT	P62962	Profilin-1 OS=Mus musculus OX=10090 GN=Pfn1 PE=1 SV=2	null	null	Mouse_09-2020	null	[MS,MS:1001208,SEQUEST,]	6.48	12.946	null	null	0.29
PRT	P97351	40S ribosomal protein S3a OS=Mus musculus OX=10090 GN=Rps3a PE=1 SV=3	null	null	Mouse_09-2020	null	[MS,MS:1001208,SEQUEST,]	6.87	11.128	null	null	0.14
PRT	Q9CRB3	5-hydroxyisourate hydrolase OS=Mus musculus OX=10090 GN=Urah PE=1 SV=1	null	null	Mouse_09-2020	null	[MS,MS:1001208,SEQUEST,]	2.85	9.671	null	null	0.25
PRT	E0CXN5	Glycerol-3-phosphate dehydrogenase [NAD(+)] OS=Mus musculus OX=10090 GN=Gpd1 PE=1 SV=1	null	null	Mouse_09-2020	null	[MS,MS:1001208,SEQUEST,]	5.88	10.985	null	null	0.11
PRT	G3UYJ7	Predicted gene 20441 (Fragment) OS=Mus musculus OX=10090 GN=Gm20441 PE=3 SV=1	null	null	Mouse_09-2020	null	[MS,MS:1001208,SEQUEST,]	2.47	10.440	null	null	0.11
PRT	P14206	40S ribosomal protein SA OS=Mus musculus OX=10090 GN=Rpsa PE=1 SV=4	null	null	Mouse_09-2020	null	[MS,MS:1001208,SEQUEST,]	4.66	8.966	null	null	0.13
PRT	Q8BJ64	Choline dehydrogenase, mitochondrial OS=Mus musculus OX=10090 GN=Chdh PE=1 SV=1	null	null	Mouse_09-2020	null	[MS,MS:1001208,SEQUEST,]	3.93	6.195	null	null	0.05
PRT	A0A0R4J0I1	Serine protease inhibitor A3K OS=Mus musculus OX=10090 GN=Serpina3k PE=1 SV=1	null	null	Mouse_09-2020	null	[MS,MS:1001208,SEQUEST,]	8.19	18.091	null	null	0.09
PRT	Q8VCN5	Cystathionine gamma-lyase OS=Mus musculus OX=10090 GN=Cth PE=1 SV=1	null	null	Mouse_09-2020	null	[MS,MS:1001208,SEQUEST,]	4.61	6.986	null	null	0.09
PRT	Q99P30	Peroxisomal coenzyme A diphosphatase NUDT7 OS=Mus musculus OX=10090 GN=Nudt7 PE=1 SV=2	null	null	Mouse_09-2020	null	[MS,MS:1001208,SEQUEST,]	5.39	6.276	null	null	0.16
PRT	Q9CQA3	Succinate dehydrogenase [ubiquinone] iron-sulfur subunit, mitochondrial OS=Mus musculus OX=10090 GN=Sdhb PE=1 SV=1	null	null	Mouse_09-2020	null	[MS,MS:1001208,SEQUEST,]	4.93	10.022	null	null	0.12
PRT	P14869	60S acidic ribosomal protein P0 OS=Mus musculus OX=10090 GN=Rplp0 PE=1 SV=3	null	null	Mouse_09-2020	null	[MS,MS:1001208,SEQUEST,]	8.99	14.236	null	null	0.16
PRT	B1AU25	Apoptosis-inducing factor 1, mitochondrial OS=Mus musculus OX=10090 GN=Aifm1 PE=1 SV=1	null	null	Mouse_09-2020	null	[MS,MS:1001208,SEQUEST,]	0.00	6.291	null	null	0.07
PRT	P14148	60S ribosomal protein L7 OS=Mus musculus OX=10090 GN=Rpl7 PE=1 SV=2	null	null	Mouse_09-2020	null	[MS,MS:1001208,SEQUEST,]	5.33	8.885	null	null	0.15
PRT	Q5FW60	Major urinary protein 20 OS=Mus musculus OX=10090 GN=Mup20 PE=1 SV=1	null	null	Mouse_09-2020	null	[MS,MS:1001208,SEQUEST,]	10.74	13.558	null	null	0.16
PRT	Q6ZWN5	40S ribosomal protein S9 OS=Mus musculus OX=10090 GN=Rps9 PE=1 SV=3	null	null	Mouse_09-2020	null	[MS,MS:1001208,SEQUEST,]	4.81	5.472	null	null	0.20
PRT	D3Z106	Acyl-coenzyme A synthetase ACSM1, mitochondrial (Fragment) OS=Mus musculus OX=10090 GN=Acsm1 PE=1 SV=1	null	null	Mouse_09-2020	null	[MS,MS:1001208,SEQUEST,]	8.46	12.314	null	null	0.07
PRT	P62830	60S ribosomal protein L23 OS=Mus musculus OX=10090 GN=Rpl23 PE=1 SV=1	null	null	Mouse_09-2020	null	[MS,MS:1001208,SEQUEST,]	2.07	4.354	null	null	0.17
PRT	Q07417	Short-chain specific acyl-CoA dehydrogenase, mitochondrial OS=Mus musculus OX=10090 GN=Acads PE=1 SV=2	null	null	Mouse_09-2020	null	[MS,MS:1001208,SEQUEST,]	7.16	12.098	null	null	0.12
PRT	Q9CZN7	Serine hydroxymethyltransferase, mitochondrial OS=Mus musculus OX=10090 GN=Shmt2 PE=1 SV=1	null	null	Mouse_09-2020	null	[MS,MS:1001208,SEQUEST,]	5.45	9.649	null	null	0.07
PRT	Q8R0F9	SEC14-like protein 4 OS=Mus musculus OX=10090 GN=Sec14l4 PE=1 SV=1	null	null	Mouse_09-2020	null	[MS,MS:1001208,SEQUEST,]	4.45	10.620	null	null	0.12
PRT	Q8K2B3	Succinate dehydrogenase [ubiquinone] flavoprotein subunit, mitochondrial OS=Mus musculus OX=10090 GN=Sdha PE=1 SV=1	null	null	Mouse_09-2020	null	[MS,MS:1001208,SEQUEST,]	4.02	8.130	null	null	0.05
PRT	F8WHP8	ATP synthase membrane subunit f OS=Mus musculus OX=10090 GN=Atp5j2 PE=1 SV=1	null	null	Mouse_09-2020	null	[MS,MS:1001208,SEQUEST,]	6.50	9.049	null	null	0.32
PRT	Q8BWQ1	UDP-glucuronosyltransferase 2A3 OS=Mus musculus OX=10090 GN=Ugt2a3 PE=1 SV=1	null	null	Mouse_09-2020	null	[MS,MS:1001208,SEQUEST,]	8.42	11.431	null	null	0.08
PRT	Q9CQN1	Heat shock protein 75 kDa, mitochondrial OS=Mus musculus OX=10090 GN=Trap1 PE=1 SV=1	null	null	Mouse_09-2020	null	[MS,MS:1001208,SEQUEST,]	2.94	5.344	null	null	0.05
PRT	Q91W64	Cytochrome P450 2C70 OS=Mus musculus OX=10090 GN=Cyp2c70 PE=1 SV=2	null	null	Mouse_09-2020	null	[MS,MS:1001208,SEQUEST,]	3.93	9.195	null	null	0.07
PRT	Q8VCM7	Fibrinogen gamma chain OS=Mus musculus OX=10090 GN=Fgg PE=1 SV=1	null	null	Mouse_09-2020	null	[MS,MS:1001208,SEQUEST,]	7.86	12.668	null	null	0.09
PRT	Q00623	Apolipoprotein A-I OS=Mus musculus OX=10090 GN=Apoa1 PE=1 SV=2	null	null	Mouse_09-2020	null	[MS,MS:1001208,SEQUEST,]	5.57	7.702	null	null	0.12
PRT	P50544	Very long-chain specific acyl-CoA dehydrogenase, mitochondrial OS=Mus musculus OX=10090 GN=Acadvl PE=1 SV=3	null	null	Mouse_09-2020	null	[MS,MS:1001208,SEQUEST,]	4.84	7.982	null	null	0.06
PRT	A0A0R4J135	Selenium-binding protein 2 OS=Mus musculus OX=10090 GN=Selenbp2 PE=1 SV=1	null	null	Mouse_09-2020	null	[MS,MS:1001208,SEQUEST,]	37.01	56.307	null	null	0.30
PRT	Q63836	Selenium-binding protein 2 OS=Mus musculus OX=10090 GN=Selenbp2 PE=1 SV=2	null	null	Mouse_09-2020	null	[MS,MS:1001208,SEQUEST,]	32.63	55.345	null	null	0.30
PRT	P68134	Actin, alpha skeletal muscle OS=Mus musculus OX=10090 GN=Acta1 PE=1 SV=1	null	null	Mouse_09-2020	null	[MS,MS:1001208,SEQUEST,]	34.10	61.390	null	null	0.29
PRT	O35945	Aldehyde dehydrogenase, cytosolic 1 OS=Mus musculus OX=10090 GN=Aldh1a7 PE=1 SV=1	null	null	Mouse_09-2020	null	[MS,MS:1001208,SEQUEST,]	19.57	49.962	null	null	0.22
PRT	Q91X77	Cytochrome P450 2C50 OS=Mus musculus OX=10090 GN=Cyp2c50 PE=1 SV=2	null	null	Mouse_09-2020	null	[MS,MS:1001208,SEQUEST,]	20.07	28.348	null	null	0.18
PRT	Q63886	UDP-glucuronosyltransferase 1A1 OS=Mus musculus OX=10090 GN=Ugt1a1 PE=1 SV=2	null	null	Mouse_09-2020	null	[MS,MS:1001208,SEQUEST,]	11.96	19.106	null	null	0.13
PRT	Q7TMM9	Tubulin beta-2A chain OS=Mus musculus OX=10090 GN=Tubb2a PE=1 SV=1	null	null	Mouse_09-2020	null	[MS,MS:1001208,SEQUEST,]	27.90	32.344	null	null	0.20
PRT	D3YUP6	UDP glucuronosyltransferase 2 family, polypeptide B36 (Fragment) OS=Mus musculus OX=10090 GN=Ugt2b36 PE=1 SV=1	null	null	Mouse_09-2020	null	[MS,MS:1001208,SEQUEST,]	10.90	19.517	null	null	0.19
PRT	P24472	Glutathione S-transferase A4 OS=Mus musculus OX=10090 GN=Gsta4 PE=1 SV=3	null	null	Mouse_09-2020	null	[MS,MS:1001208,SEQUEST,]	4.15	8.787	null	null	0.10
PRT	Q9JKY7	Cytochrome P450 CYP2D22 OS=Mus musculus OX=10090 GN=Cyp2d22 PE=1 SV=1	null	null	Mouse_09-2020	null	[MS,MS:1001208,SEQUEST,]	6.39	12.147	null	null	0.07
PRT	A0A2R8VHT1	3-mercaptopyruvate sulfurtransferase (Fragment) OS=Mus musculus OX=10090 GN=Mpst PE=1 SV=1	null	null	Mouse_09-2020	null	[MS,MS:1001208,SEQUEST,]	5.80	11.021	null	null	0.19
PRT	J3QMG3	Voltage-dependent anion-selective channel protein 3 OS=Mus musculus OX=10090 GN=Vdac3 PE=1 SV=1	null	null	Mouse_09-2020	null	[MS,MS:1001208,SEQUEST,]	6.21	9.813	null	null	0.11
PRT	F6Y6L6	Predicted gene, 49369 (Fragment) OS=Mus musculus OX=10090 GN=Gm49369 PE=1 SV=1	null	null	Mouse_09-2020	null	[MS,MS:1001208,SEQUEST,]	5.44	7.794	null	null	0.08
PRT	Q9WUM5	Succinate--CoA ligase [ADP/GDP-forming] subunit alpha, mitochondrial OS=Mus musculus OX=10090 GN=Suclg1 PE=1 SV=4	null	null	Mouse_09-2020	null	[MS,MS:1001208,SEQUEST,]	0.00	3.602	null	null	0.07
PRT	Q91YQ5	Dolichyl-diphosphooligosaccharide--protein glycosyltransferase subunit 1 OS=Mus musculus OX=10090 GN=Rpn1 PE=1 SV=1	null	null	Mouse_09-2020	null	[MS,MS:1001208,SEQUEST,]	3.63	4.689	null	null	0.04
PRT	P62082	40S ribosomal protein S7 OS=Mus musculus OX=10090 GN=Rps7 PE=2 SV=1	null	null	Mouse_09-2020	null	[MS,MS:1001208,SEQUEST,]	2.14	4.493	null	null	0.15
PRT	P47963	60S ribosomal protein L13 OS=Mus musculus OX=10090 GN=Rpl13 PE=1 SV=3	null	null	Mouse_09-2020	null	[MS,MS:1001208,SEQUEST,]	1.69	3.820	null	null	0.11
PRT	Q9DBG6	Dolichyl-diphosphooligosaccharide--protein glycosyltransferase subunit 2 OS=Mus musculus OX=10090 GN=Rpn2 PE=1 SV=1	null	null	Mouse_09-2020	null	[MS,MS:1001208,SEQUEST,]	4.75	11.043	null	null	0.06
PRT	P62242	40S ribosomal protein S8 OS=Mus musculus OX=10090 GN=Rps8 PE=1 SV=2	null	null	Mouse_09-2020	null	[MS,MS:1001208,SEQUEST,]	5.31	14.408	null	null	0.13
PRT	A0A0A0MQ68	Glutaryl-CoA dehydrogenase, mitochondrial OS=Mus musculus OX=10090 GN=Gcdh PE=1 SV=1	null	null	Mouse_09-2020	null	[MS,MS:1001208,SEQUEST,]	5.79	11.472	null	null	0.06
PRT	Q9CQ69	Cytochrome b-c1 complex subunit 8 OS=Mus musculus OX=10090 GN=Uqcrq PE=1 SV=3	null	null	Mouse_09-2020	null	[MS,MS:1001208,SEQUEST,]	9.41	13.354	null	null	0.28
PRT	Q64737	Trifunctional purine biosynthetic protein adenosine-3 OS=Mus musculus OX=10090 GN=Gart PE=1 SV=3	null	null	Mouse_09-2020	null	[MS,MS:1001208,SEQUEST,]	6.74	11.033	null	null	0.02
PRT	P50172	Corticosteroid 11-beta-dehydrogenase isozyme 1 OS=Mus musculus OX=10090 GN=Hsd11b1 PE=1 SV=3	null	null	Mouse_09-2020	null	[MS,MS:1001208,SEQUEST,]	4.67	14.293	null	null	0.11
PRT	O55142	60S ribosomal protein L35a OS=Mus musculus OX=10090 GN=Rpl35a PE=1 SV=2	null	null	Mouse_09-2020	null	[MS,MS:1001208,SEQUEST,]	2.71	2.698	null	null	0.09
PRT	P14211	Calreticulin OS=Mus musculus OX=10090 GN=Calr PE=1 SV=1	null	null	Mouse_09-2020	null	[MS,MS:1001208,SEQUEST,]	2.01	3.945	null	null	0.05
PRT	Q60866	Phosphotriesterase-related protein OS=Mus musculus OX=10090 GN=Pter PE=1 SV=1	null	null	Mouse_09-2020	null	[MS,MS:1001208,SEQUEST,]	4.58	4.893	null	null	0.09
PRT	G3XA25	Acetyl-CoA acetyltransferase, cytosolic OS=Mus musculus OX=10090 GN=Acat2 PE=1 SV=1	null	null	Mouse_09-2020	null	[MS,MS:1001208,SEQUEST,]	4.52	6.261	null	null	0.10
PRT	Q9QXY6	EH domain-containing protein 3 OS=Mus musculus OX=10090 GN=Ehd3 PE=1 SV=2	null	null	Mouse_09-2020	null	[MS,MS:1001208,SEQUEST,]	0.00	1.125	null	null	0.04
PRT	Q9D8N0	Elongation factor 1-gamma OS=Mus musculus OX=10090 GN=Eef1g PE=1 SV=3	null	null	Mouse_09-2020	null	[MS,MS:1001208,SEQUEST,]	2.73	8.720	null	null	0.07
PRT	P28665	Murinoglobulin-1 OS=Mus musculus OX=10090 GN=Mug1 PE=1 SV=3	null	null	Mouse_09-2020	null	[MS,MS:1001208,SEQUEST,]	0.00	3.028	null	null	0.02
PRT	A0A1B0GSS8	60S ribosomal protein L18 OS=Mus musculus OX=10090 GN=Rpl18 PE=1 SV=1	null	null	Mouse_09-2020	null	[MS,MS:1001208,SEQUEST,]	6.36	10.167	null	null	0.10
PRT	Q91VK2	Eef1d protein OS=Mus musculus OX=10090 GN=Eef1d PE=1 SV=1	null	null	Mouse_09-2020	null	[MS,MS:1001208,SEQUEST,]	0.00	4.962	null	null	0.08
PRT	D3Z4A4	Peroxiredoxin-2 (Fragment) OS=Mus musculus OX=10090 GN=Prdx2 PE=1 SV=8	null	null	Mouse_09-2020	null	[MS,MS:1001208,SEQUEST,]	4.19	4.099	null	null	0.18
PRT	P50580	Proliferation-associated protein 2G4 OS=Mus musculus OX=10090 GN=Pa2g4 PE=1 SV=3	null	null	Mouse_09-2020	null	[MS,MS:1001208,SEQUEST,]	1.69	1.886	null	null	0.05
PRT	A0A0G2JGQ0	Annexin A5 (Fragment) OS=Mus musculus OX=10090 GN=Anxa5 PE=1 SV=1	null	null	Mouse_09-2020	null	[MS,MS:1001208,SEQUEST,]	1.81	2.303	null	null	0.18
PRT	P14824	Annexin A6 OS=Mus musculus OX=10090 GN=Anxa6 PE=1 SV=3	null	null	Mouse_09-2020	null	[MS,MS:1001208,SEQUEST,]	3.44	6.757	null	null	0.05
PRT	Q8K0E8	Fibrinogen beta chain OS=Mus musculus OX=10090 GN=Fgb PE=1 SV=1	null	null	Mouse_09-2020	null	[MS,MS:1001208,SEQUEST,]	2.53	6.334	null	null	0.04
PRT	Q9JIZ0	Probable N-acetyltransferase CML1 OS=Mus musculus OX=10090 GN=Cml1 PE=1 SV=1	null	null	Mouse_09-2020	null	[MS,MS:1001208,SEQUEST,]	3.97	4.601	null	null	0.07
PRT	P97807	Fumarate hydratase, mitochondrial OS=Mus musculus OX=10090 GN=Fh PE=1 SV=3	null	null	Mouse_09-2020	null	[MS,MS:1001208,SEQUEST,]	3.27	5.848	null	null	0.05
PRT	A0A338P6X5	RNA helicase (Fragment) OS=Mus musculus OX=10090 GN=Eif4a2 PE=1 SV=1	null	null	Mouse_09-2020	null	[MS,MS:1001208,SEQUEST,]	4.96	10.834	null	null	0.09
PRT	Q99PG0	Arylacetamide deacetylase OS=Mus musculus OX=10090 GN=Aadac PE=1 SV=3	null	null	Mouse_09-2020	null	[MS,MS:1001208,SEQUEST,]	5.02	8.439	null	null	0.05
PRT	P09405	Nucleolin OS=Mus musculus OX=10090 GN=Ncl PE=1 SV=2	null	null	Mouse_09-2020	null	[MS,MS:1001208,SEQUEST,]	2.29	3.323	null	null	0.03
PRT	P48758	Carbonyl reductase [NADPH] 1 OS=Mus musculus OX=10090 GN=Cbr1 PE=1 SV=3	null	null	Mouse_09-2020	null	[MS,MS:1001208,SEQUEST,]	6.25	7.263	null	null	0.08
PRT	P84099	60S ribosomal protein L19 OS=Mus musculus OX=10090 GN=Rpl19 PE=1 SV=1	null	null	Mouse_09-2020	null	[MS,MS:1001208,SEQUEST,]	2.20	4.294	null	null	0.13
PRT	Q921G7	Electron transfer flavoprotein-ubiquinone oxidoreductase, mitochondrial OS=Mus musculus OX=10090 GN=Etfdh PE=1 SV=1	null	null	Mouse_09-2020	null	[MS,MS:1001208,SEQUEST,]	2.89	6.101	null	null	0.05
PRT	E0CXT6	Carboxymethylenebutenolidase homolog (Fragment) OS=Mus musculus OX=10090 GN=Cmbl PE=1 SV=1	null	null	Mouse_09-2020	null	[MS,MS:1001208,SEQUEST,]	2.61	4.065	null	null	0.17
PRT	P97371	Proteasome activator complex subunit 1 OS=Mus musculus OX=10090 GN=Psme1 PE=1 SV=2	null	null	Mouse_09-2020	null	[MS,MS:1001208,SEQUEST,]	3.96	3.567	null	null	0.07
PRT	A0A087WPF8	Protein ABHD14B (Fragment) OS=Mus musculus OX=10090 GN=Abhd14b PE=1 SV=1	null	null	Mouse_09-2020	null	[MS,MS:1001208,SEQUEST,]	1.95	4.457	null	null	0.11
PRT	B1AV77	Aldehyde dehydrogenase OS=Mus musculus OX=10090 GN=Aldh3a2 PE=1 SV=1	null	null	Mouse_09-2020	null	[MS,MS:1001208,SEQUEST,]	2.74	7.716	null	null	0.07
PRT	Q9D023	Mitochondrial pyruvate carrier 2 OS=Mus musculus OX=10090 GN=Mpc2 PE=1 SV=1	null	null	Mouse_09-2020	null	[MS,MS:1001208,SEQUEST,]	4.28	3.800	null	null	0.13
PRT	P00405	Cytochrome c oxidase subunit 2 OS=Mus musculus OX=10090 GN=Mtco2 PE=1 SV=1	null	null	Mouse_09-2020	null	[MS,MS:1001208,SEQUEST,]	5.20	6.891	null	null	0.13
PRT	Q3UEL5	Imidazolonepropionate hydrolase OS=Mus musculus OX=10090 GN=Uroc1 PE=1 SV=1	null	null	Mouse_09-2020	null	[MS,MS:1001208,SEQUEST,]	2.21	2.655	null	null	0.04
PRT	P12787	Cytochrome c oxidase subunit 5A, mitochondrial OS=Mus musculus OX=10090 GN=Cox5a PE=1 SV=2	null	null	Mouse_09-2020	null	[MS,MS:1001208,SEQUEST,]	3.36	8.928	null	null	0.22
PRT	P61922	4-aminobutyrate aminotransferase, mitochondrial OS=Mus musculus OX=10090 GN=Abat PE=1 SV=1	null	null	Mouse_09-2020	null	[MS,MS:1001208,SEQUEST,]	4.69	6.798	null	null	0.04
PRT	Q8BHN3	Neutral alpha-glucosidase AB OS=Mus musculus OX=10090 GN=Ganab PE=1 SV=1	null	null	Mouse_09-2020	null	[MS,MS:1001208,SEQUEST,]	0.00	2.821	null	null	0.03
PRT	A0A087WSI8	Acyl-CoA dehydrogenase family member 11 OS=Mus musculus OX=10090 GN=Acad11 PE=1 SV=2	null	null	Mouse_09-2020	null	[MS,MS:1001208,SEQUEST,]	4.59	7.098	null	null	0.04
PRT	P62806	Histone H4 OS=Mus musculus OX=10090 GN=H4c1 PE=1 SV=2	null	null	Mouse_09-2020	null	[MS,MS:1001208,SEQUEST,]	5.95	8.029	null	null	0.13
PRT	E9Q5F6	Polyubiquitin-C (Fragment) OS=Mus musculus OX=10090 GN=Ubc PE=1 SV=1	null	null	Mouse_09-2020	null	[MS,MS:1001208,SEQUEST,]	6.91	11.588	null	null	0.46
PRT	A0A494BB38	Prostaglandin reductase-3 OS=Mus musculus OX=10090 GN=Zadh2 PE=1 SV=1	null	null	Mouse_09-2020	null	[MS,MS:1001208,SEQUEST,]	2.59	2.879	null	null	0.07
PRT	K4DI63	Protein CREG1 OS=Mus musculus OX=10090 GN=Creg1 PE=1 SV=1	null	null	Mouse_09-2020	null	[MS,MS:1001208,SEQUEST,]	7.78	11.525	null	null	0.28
PRT	P56379	ATP synthase subunit ATP5MPL, mitochondrial OS=Mus musculus OX=10090 GN=Atp5mpl PE=1 SV=1	null	null	Mouse_09-2020	null	[MS,MS:1001208,SEQUEST,]	2.70	7.080	null	null	0.34
PRT	P53395	Lipoamide acyltransferase component of branched-chain alpha-keto acid dehydrogenase complex, mitochondrial OS=Mus musculus OX=10090 GN=Dbt PE=1 SV=2	null	null	Mouse_09-2020	null	[MS,MS:1001208,SEQUEST,]	4.19	5.091	null	null	0.04
PRT	P61458	Pterin-4-alpha-carbinolamine dehydratase OS=Mus musculus OX=10090 GN=Pcbd1 PE=1 SV=2	null	null	Mouse_09-2020	null	[MS,MS:1001208,SEQUEST,]	8.44	11.024	null	null	0.23
PRT	Q9CZ13	Cytochrome b-c1 complex subunit 1, mitochondrial OS=Mus musculus OX=10090 GN=Uqcrc1 PE=1 SV=2	null	null	Mouse_09-2020	null	[MS,MS:1001208,SEQUEST,]	3.90	6.209	null	null	0.05
PRT	Q9Z2I8	Succinate--CoA ligase [GDP-forming] subunit beta, mitochondrial OS=Mus musculus OX=10090 GN=Suclg2 PE=1 SV=3	null	null	Mouse_09-2020	null	[MS,MS:1001208,SEQUEST,]	4.35	6.465	null	null	0.07
PRT	E9Q1J7	Propionyl-CoA carboxylase beta chain, mitochondrial OS=Mus musculus OX=10090 GN=Pccb PE=1 SV=1	null	null	Mouse_09-2020	null	[MS,MS:1001208,SEQUEST,]	3.94	4.787	null	null	0.04
PRT	Q8BW75	Amine oxidase [flavin-containing] B OS=Mus musculus OX=10090 GN=Maob PE=1 SV=4	null	null	Mouse_09-2020	null	[MS,MS:1001208,SEQUEST,]	2.33	3.074	null	null	0.04
PRT	Q61838	Pregnancy zone protein OS=Mus musculus OX=10090 GN=Pzp PE=1 SV=3	null	null	Mouse_09-2020	null	[MS,MS:1001208,SEQUEST,]	4.34	4.475	null	null	0.02
PRT	Q91ZA3	Propionyl-CoA carboxylase alpha chain, mitochondrial OS=Mus musculus OX=10090 GN=Pcca PE=1 SV=2	null	null	Mouse_09-2020	null	[MS,MS:1001208,SEQUEST,]	4.28	6.418	null	null	0.04
PRT	O35459	Delta(3,5)-Delta(2,4)-dienoyl-CoA isomerase, mitochondrial OS=Mus musculus OX=10090 GN=Ech1 PE=1 SV=1	null	null	Mouse_09-2020	null	[MS,MS:1001208,SEQUEST,]	5.28	5.155	null	null	0.06
PRT	Q8CIE6	Coatomer subunit alpha OS=Mus musculus OX=10090 GN=Copa PE=1 SV=2	null	null	Mouse_09-2020	null	[MS,MS:1001208,SEQUEST,]	2.21	3.126	null	null	0.02
PRT	P25688	Uricase OS=Mus musculus OX=10090 GN=Uox PE=1 SV=2	null	null	Mouse_09-2020	null	[MS,MS:1001208,SEQUEST,]	6.36	11.516	null	null	0.12
PRT	Q9QUM9	Proteasome subunit alpha type-6 OS=Mus musculus OX=10090 GN=Psma6 PE=1 SV=1	null	null	Mouse_09-2020	null	[MS,MS:1001208,SEQUEST,]	4.33	10.269	null	null	0.12
PRT	Q61335	B-cell receptor-associated protein 31 OS=Mus musculus OX=10090 GN=Bcap31 PE=1 SV=4	null	null	Mouse_09-2020	null	[MS,MS:1001208,SEQUEST,]	3.88	7.438	null	null	0.08
PRT	Q921R2	40S ribosomal protein S13 OS=Mus musculus OX=10090 GN=Rps13 PE=1 SV=1	null	null	Mouse_09-2020	null	[MS,MS:1001208,SEQUEST,]	3.53	3.148	null	null	0.24
PRT	P58710	L-gulonolactone oxidase OS=Mus musculus OX=10090 GN=Gulo PE=1 SV=3	null	null	Mouse_09-2020	null	[MS,MS:1001208,SEQUEST,]	5.75	7.782	null	null	0.05
PRT	Q9WVM8	Kynurenine/alpha-aminoadipate aminotransferase, mitochondrial OS=Mus musculus OX=10090 GN=Aadat PE=1 SV=1	null	null	Mouse_09-2020	null	[MS,MS:1001208,SEQUEST,]	2.08	2.718	null	null	0.06
PRT	E9Q1Q9	Ketohexokinase OS=Mus musculus OX=10090 GN=Khk PE=1 SV=1	null	null	Mouse_09-2020	null	[MS,MS:1001208,SEQUEST,]	1.63	4.632	null	null	0.09
PRT	Q9CQC7	NADH dehydrogenase [ubiquinone] 1 beta subcomplex subunit 4 OS=Mus musculus OX=10090 GN=Ndufb4 PE=1 SV=3	null	null	Mouse_09-2020	null	[MS,MS:1001208,SEQUEST,]	3.20	3.302	null	null	0.19
PRT	Q4LDG0	Bile acyl-CoA synthetase OS=Mus musculus OX=10090 GN=Slc27a5 PE=1 SV=2	null	null	Mouse_09-2020	null	[MS,MS:1001208,SEQUEST,]	4.93	8.403	null	null	0.04
PRT	Q8JZU2	Tricarboxylate transport protein, mitochondrial OS=Mus musculus OX=10090 GN=Slc25a1 PE=1 SV=1	null	null	Mouse_09-2020	null	[MS,MS:1001208,SEQUEST,]	7.61	11.512	null	null	0.08
PRT	A0A140T8T4	60S ribosomal protein L9 OS=Mus musculus OX=10090 GN=Rpl9-ps6 PE=3 SV=1	null	null	Mouse_09-2020	null	[MS,MS:1001208,SEQUEST,]	0.00	3.082	null	null	0.09
PRT	Q00724	Retinol-binding protein 4 OS=Mus musculus OX=10090 GN=Rbp4 PE=1 SV=2	null	null	Mouse_09-2020	null	[MS,MS:1001208,SEQUEST,]	5.17	8.352	null	null	0.10
PRT	P08226	Apolipoprotein E OS=Mus musculus OX=10090 GN=Apoe PE=1 SV=2	null	null	Mouse_09-2020	null	[MS,MS:1001208,SEQUEST,]	4.04	5.532	null	null	0.05
PRT	D3Z2C4	Pyruvate kinase (Fragment) OS=Mus musculus OX=10090 GN=Pklr PE=1 SV=1	null	null	Mouse_09-2020	null	[MS,MS:1001208,SEQUEST,]	2.39	5.491	null	null	0.32
PRT	P27659	60S ribosomal protein L3 OS=Mus musculus OX=10090 GN=Rpl3 PE=1 SV=3	null	null	Mouse_09-2020	null	[MS,MS:1001208,SEQUEST,]	2.17	3.942	null	null	0.04
PRT	Q99KR3	Endoribonuclease LACTB2 OS=Mus musculus OX=10090 GN=Lactb2 PE=1 SV=1	null	null	Mouse_09-2020	null	[MS,MS:1001208,SEQUEST,]	2.17	2.677	null	null	0.09
PRT	Q8VCR2	17-beta-hydroxysteroid dehydrogenase 13 OS=Mus musculus OX=10090 GN=Hsd17b13 PE=1 SV=2	null	null	Mouse_09-2020	null	[MS,MS:1001208,SEQUEST,]	4.25	5.366	null	null	0.09
PRT	Q9DBF1	Alpha-aminoadipic semialdehyde dehydrogenase OS=Mus musculus OX=10090 GN=Aldh7a1 PE=1 SV=4	null	null	Mouse_09-2020	null	[MS,MS:1001208,SEQUEST,]	7.30	7.500	null	null	0.04
PRT	Q921I1	Serotransferrin OS=Mus musculus OX=10090 GN=Tf PE=1 SV=1	null	null	Mouse_09-2020	null	[MS,MS:1001208,SEQUEST,]	5.07	7.942	null	null	0.03
PRT	P61358	60S ribosomal protein L27 OS=Mus musculus OX=10090 GN=Rpl27 PE=1 SV=2	null	null	Mouse_09-2020	null	[MS,MS:1001208,SEQUEST,]	5.72	5.094	null	null	0.15
PRT	E9QNL5	Sulfotransferase OS=Mus musculus OX=10090 GN=Sult1a1 PE=1 SV=2	null	null	Mouse_09-2020	null	[MS,MS:1001208,SEQUEST,]	4.13	5.542	null	null	0.06
PRT	A0A1L1SSF8	RIKEN cDNA 4931406C07 gene OS=Mus musculus OX=10090 GN=4931406C07Rik PE=1 SV=1	null	null	Mouse_09-2020	null	[MS,MS:1001208,SEQUEST,]	1.82	3.351	null	null	0.09
PRT	A0A1L1SS27	60S ribosomal protein L29 (Fragment) OS=Mus musculus OX=10090 GN=Rpl29 PE=1 SV=1	null	null	Mouse_09-2020	null	[MS,MS:1001208,SEQUEST,]	3.12	4.308	null	null	0.21
PRT	Q5XJY5	Coatomer subunit delta OS=Mus musculus OX=10090 GN=Arcn1 PE=1 SV=2	null	null	Mouse_09-2020	null	[MS,MS:1001208,SEQUEST,]	0.00	2.238	null	null	0.04
PRT	P06745	Glucose-6-phosphate isomerase OS=Mus musculus OX=10090 GN=Gpi PE=1 SV=4	null	null	Mouse_09-2020	null	[MS,MS:1001208,SEQUEST,]	5.13	6.747	null	null	0.04
PRT	Q8QZS1	3-hydroxyisobutyryl-CoA hydrolase, mitochondrial OS=Mus musculus OX=10090 GN=Hibch PE=1 SV=1	null	null	Mouse_09-2020	null	[MS,MS:1001208,SEQUEST,]	4.77	7.694	null	null	0.05
PRT	F6WA09	14-3-3 protein epsilon (Fragment) OS=Mus musculus OX=10090 GN=Ywhae PE=1 SV=1	null	null	Mouse_09-2020	null	[MS,MS:1001208,SEQUEST,]	4.84	5.862	null	null	0.13
PRT	D3YVC1	40S ribosomal protein S2 (Fragment) OS=Mus musculus OX=10090 GN=Rps2 PE=1 SV=1	null	null	Mouse_09-2020	null	[MS,MS:1001208,SEQUEST,]	3.13	5.327	null	null	0.08
PRT	Q9DCJ5	NADH dehydrogenase [ubiquinone] 1 alpha subcomplex subunit 8 OS=Mus musculus OX=10090 GN=Ndufa8 PE=1 SV=3	null	null	Mouse_09-2020	null	[MS,MS:1001208,SEQUEST,]	4.17	4.106	null	null	0.13
PRT	Q61646	Haptoglobin OS=Mus musculus OX=10090 GN=Hp PE=1 SV=1	null	null	Mouse_09-2020	null	[MS,MS:1001208,SEQUEST,]	1.72	1.741	null	null	0.05
PRT	Q8CG76	Aflatoxin B1 aldehyde reductase member 2 OS=Mus musculus OX=10090 GN=Akr7a2 PE=1 SV=3	null	null	Mouse_09-2020	null	[MS,MS:1001208,SEQUEST,]	7.04	10.329	null	null	0.07
PRT	Q571F8	Glutaminase liver isoform, mitochondrial OS=Mus musculus OX=10090 GN=Gls2 PE=1 SV=2	null	null	Mouse_09-2020	null	[MS,MS:1001208,SEQUEST,]	2.26	5.927	null	null	0.04
PRT	P42669	Transcriptional activator protein Pur-alpha OS=Mus musculus OX=10090 GN=Pura PE=1 SV=1	null	null	Mouse_09-2020	null	[MS,MS:1001208,SEQUEST,]	4.15	3.623	null	null	0.06
PRT	P63325	40S ribosomal protein S10 OS=Mus musculus OX=10090 GN=Rps10 PE=1 SV=1	null	null	Mouse_09-2020	null	[MS,MS:1001208,SEQUEST,]	2.61	4.062	null	null	0.13
PRT	Q64471	Glutathione S-transferase theta-1 OS=Mus musculus OX=10090 GN=Gstt1 PE=1 SV=4	null	null	Mouse_09-2020	null	[MS,MS:1001208,SEQUEST,]	5.58	3.672	null	null	0.09
PRT	Q9EQF5	Dihydropyrimidinase OS=Mus musculus OX=10090 GN=Dpys PE=1 SV=2	null	null	Mouse_09-2020	null	[MS,MS:1001208,SEQUEST,]	3.87	4.739	null	null	0.04
PRT	A0A452J8A5	Enoyl-CoA delta isomerase 1, mitochondrial OS=Mus musculus OX=10090 GN=Eci1 PE=1 SV=1	null	null	Mouse_09-2020	null	[MS,MS:1001208,SEQUEST,]	5.16	8.341	null	null	0.10
PRT	Q9D819	Inorganic pyrophosphatase OS=Mus musculus OX=10090 GN=Ppa1 PE=1 SV=1	null	null	Mouse_09-2020	null	[MS,MS:1001208,SEQUEST,]	2.32	5.602	null	null	0.06
PRT	Q922Q1	Mitochondrial amidoxime reducing component 2 OS=Mus musculus OX=10090 GN=Mtarc2 PE=1 SV=1	null	null	Mouse_09-2020	null	[MS,MS:1001208,SEQUEST,]	0.00	1.348	null	null	0.07
PRT	Q9DBG1	Sterol 26-hydroxylase, mitochondrial OS=Mus musculus OX=10090 GN=Cyp27a1 PE=1 SV=1	null	null	Mouse_09-2020	null	[MS,MS:1001208,SEQUEST,]	1.95	3.632	null	null	0.04
PRT	P53026	60S ribosomal protein L10a OS=Mus musculus OX=10090 GN=Rpl10a PE=1 SV=3	null	null	Mouse_09-2020	null	[MS,MS:1001208,SEQUEST,]	3.90	4.544	null	null	0.10
PRT	Q9D0R2	Threonine--tRNA ligase 1, cytoplasmic OS=Mus musculus OX=10090 GN=Tars1 PE=1 SV=2	null	null	Mouse_09-2020	null	[MS,MS:1001208,SEQUEST,]	2.23	4.798	null	null	0.03
PRT	A0A0G2JGI9	4-alpha-glucanotransferase OS=Mus musculus OX=10090 GN=Agl PE=1 SV=1	null	null	Mouse_09-2020	null	[MS,MS:1001208,SEQUEST,]	0.00	2.977	null	null	0.03
PRT	A0A1B0GT40	Peptide-methionine (S)-S-oxide reductase OS=Mus musculus OX=10090 GN=Msra PE=1 SV=1	null	null	Mouse_09-2020	null	[MS,MS:1001208,SEQUEST,]	4.25	11.535	null	null	0.15
PRT	Q9CZX8	40S ribosomal protein S19 OS=Mus musculus OX=10090 GN=Rps19 PE=1 SV=3	null	null	Mouse_09-2020	null	[MS,MS:1001208,SEQUEST,]	0.00	4.190	null	null	0.19
PRT	Q9CPQ1	Cytochrome c oxidase subunit 6C OS=Mus musculus OX=10090 GN=Cox6c PE=1 SV=3	null	null	Mouse_09-2020	null	[MS,MS:1001208,SEQUEST,]	3.69	7.479	null	null	0.28
PRT	K9J7B2	UDP-glucuronosyltransferase OS=Mus musculus OX=10090 GN=Ugt1a6b PE=1 SV=1	null	null	Mouse_09-2020	null	[MS,MS:1001208,SEQUEST,]	9.96	17.974	null	null	0.11
PRT	P68372	Tubulin beta-4B chain OS=Mus musculus OX=10090 GN=Tubb4b PE=1 SV=1	null	null	Mouse_09-2020	null	[MS,MS:1001208,SEQUEST,]	21.65	27.070	null	null	0.18
PRT	Q6XVG2	Cytochrome P450 2C54 OS=Mus musculus OX=10090 GN=Cyp2c54 PE=1 SV=1	null	null	Mouse_09-2020	null	[MS,MS:1001208,SEQUEST,]	13.11	16.602	null	null	0.13
PRT	P13745	Glutathione S-transferase A1 OS=Mus musculus OX=10090 GN=Gsta1 PE=1 SV=2	null	null	Mouse_09-2020	null	[MS,MS:1001208,SEQUEST,]	6.51	13.825	null	null	0.13
PRT	D3YX76	Glutathione S-transferase OS=Mus musculus OX=10090 GN=Gstm2 PE=1 SV=1	null	null	Mouse_09-2020	null	[MS,MS:1001208,SEQUEST,]	11.53	14.834	null	null	0.22
PRT	P07901	Heat shock protein HSP 90-alpha OS=Mus musculus OX=10090 GN=Hsp90aa1 PE=1 SV=4	null	null	Mouse_09-2020	null	[MS,MS:1001208,SEQUEST,]	3.16	7.604	null	null	0.06
PRT	G5E8M7	Glutathione transferase OS=Mus musculus OX=10090 GN=Gstm6 PE=1 SV=1	null	null	Mouse_09-2020	null	[MS,MS:1001208,SEQUEST,]	1.91	7.012	null	null	0.10
PRT	Q3ULD5	Methylcrotonoyl-CoA carboxylase beta chain, mitochondrial OS=Mus musculus OX=10090 GN=Mccc2 PE=1 SV=1	null	null	Mouse_09-2020	null	[MS,MS:1001208,SEQUEST,]	4.66	10.076	null	null	0.06
PRT	P23953	Carboxylesterase 1C OS=Mus musculus OX=10090 GN=Ces1c PE=1 SV=4	null	null	Mouse_09-2020	null	[MS,MS:1001208,SEQUEST,]	3.63	6.481	null	null	0.06
PRT	Q3UXL1	Aldo-keto reductase family 1, member C-like OS=Mus musculus OX=10090 GN=Akr1cl PE=1 SV=1	null	null	Mouse_09-2020	null	[MS,MS:1001208,SEQUEST,]	2.70	6.456	null	null	0.13
PRT	Q6PD20	Mccc2 protein (Fragment) OS=Mus musculus OX=10090 GN=Mccc2 PE=1 SV=1	null	null	Mouse_09-2020	null	[MS,MS:1001208,SEQUEST,]	2.15	5.699	null	null	0.13
PRT	Q00519	Xanthine dehydrogenase/oxidase OS=Mus musculus OX=10090 GN=Xdh PE=1 SV=5	null	null	Mouse_09-2020	null	[MS,MS:1001208,SEQUEST,]	1.79	4.029	null	null	0.02
PRT	Q8JZR0	Long-chain-fatty-acid--CoA ligase 5 OS=Mus musculus OX=10090 GN=Acsl5 PE=1 SV=1	null	null	Mouse_09-2020	null	[MS,MS:1001208,SEQUEST,]	0.00	4.367	null	null	0.04
PRT	Q8VCC2	Liver carboxylesterase 1 OS=Mus musculus OX=10090 GN=Ces1 PE=1 SV=1	null	null	Mouse_09-2020	null	[MS,MS:1001208,SEQUEST,]	1.95	2.725	null	null	0.04
PRT	Q61292	Laminin subunit beta-2 OS=Mus musculus OX=10090 GN=Lamb2 PE=1 SV=2	null	null	Mouse_09-2020	null	[MS,MS:1001208,SEQUEST,]	0.00	0.586	null	null	0.01
PRT	B7ZNN5	Receptor protein-tyrosine kinase OS=Mus musculus OX=10090 GN=Epha3 PE=1 SV=1	null	null	Mouse_09-2020	null	[MS,MS:1001208,SEQUEST,]	0.00	0.375	null	null	0.01
PRT	P47199	Quinone oxidoreductase OS=Mus musculus OX=10090 GN=Cryz PE=1 SV=1	null	null	Mouse_09-2020	null	[MS,MS:1001208,SEQUEST,]	0.00	1.716	null	null	0.05
PRT	E9QNF7	Contactin-associated protein-like 2 OS=Mus musculus OX=10090 GN=Cntnap2 PE=1 SV=1	null	null	Mouse_09-2020	null	[MS,MS:1001208,SEQUEST,]	0.00	0.313	null	null	0.01
PRT	Q9EQH7	Bifunctional heparan sulfate N-deacetylase/N-sulfotransferase 3 OS=Mus musculus OX=10090 GN=Ndst3 PE=2 SV=2	null	null	Mouse_09-2020	null	[MS,MS:1001208,SEQUEST,]	0.00	0.324	null	null	0.01
PRT	Q6KAU8	Protein Atg16l2 OS=Mus musculus OX=10090 GN=Atg16l2 PE=1 SV=2	null	null	Mouse_09-2020	null	[MS,MS:1001208,SEQUEST,]	0.00	0.423	null	null	0.04
PRT	P62843	40S ribosomal protein S15 OS=Mus musculus OX=10090 GN=Rps15 PE=1 SV=2	null	null	Mouse_09-2020	null	[MS,MS:1001208,SEQUEST,]	4.38	8.496	null	null	0.09
PRT	Q5DTT8	Paraneoplastic antigen-like protein 5 OS=Mus musculus OX=10090 GN=Pnma5 PE=1 SV=2	null	null	Mouse_09-2020	null	[MS,MS:1001208,SEQUEST,]	0.00	0.308	null	null	0.03
PRT	Q9R1S7	Multidrug resistance-associated protein 6 OS=Mus musculus OX=10090 GN=Abcc6 PE=1 SV=3	null	null	Mouse_09-2020	null	[MS,MS:1001208,SEQUEST,]	0.00	0.334	null	null	0.01
PRT	O35099	Mitogen-activated protein kinase kinase kinase 5 OS=Mus musculus OX=10090 GN=Map3k5 PE=1 SV=3	null	null	Mouse_09-2020	null	[MS,MS:1001208,SEQUEST,]	0.00	0.458	null	null	0.01
PRT	Q5SQY9	E3 ubiquitin-protein ligase TRIM37 (Fragment) OS=Mus musculus OX=10090 GN=Trim37 PE=4 SV=1	null	null	Mouse_09-2020	null	[MS,MS:1001208,SEQUEST,]	0.00	0.882	null	null	0.15
PRT	P09813	Apolipoprotein A-II OS=Mus musculus OX=10090 GN=Apoa2 PE=1 SV=2	null	null	Mouse_09-2020	null	[MS,MS:1001208,SEQUEST,]	0.00	3.102	null	null	0.15
PRT	A2AX52	Collagen alpha-4(VI) chain OS=Mus musculus OX=10090 GN=Col6a4 PE=1 SV=2	null	null	Mouse_09-2020	null	[MS,MS:1001208,SEQUEST,]	0.00	0.845	null	null	0.01
PRT	E9Q357	HEAT repeat-containing 4 OS=Mus musculus OX=10090 GN=Heatr4 PE=4 SV=2	null	null	Mouse_09-2020	null	[MS,MS:1001208,SEQUEST,]	0.00	0.303	null	null	0.01
PRT	Q8BIS8	Coiled-coil domain-containing protein 126 OS=Mus musculus OX=10090 GN=Ccdc126 PE=2 SV=1	null	null	Mouse_09-2020	null	[MS,MS:1001208,SEQUEST,]	0.00	1.151	null	null	0.05
PRT	Q9JM51	Prostaglandin E synthase OS=Mus musculus OX=10090 GN=Ptges PE=1 SV=1	null	null	Mouse_09-2020	null	[MS,MS:1001208,SEQUEST,]	0.00	0.489	null	null	0.18
PRT	P01674	Ig kappa chain V-III region PC 2154 OS=Mus musculus OX=10090 PE=1 SV=1	null	null	Mouse_09-2020	null	[MS,MS:1001208,SEQUEST,]	0.00	0.453	null	null	0.22
PRT	E9PYJ9	LIM domain-binding protein 3 OS=Mus musculus OX=10090 GN=Ldb3 PE=1 SV=1	null	null	Mouse_09-2020	null	[MS,MS:1001208,SEQUEST,]	0.00	0.579	null	null	0.03
PRT	Q9D115	Zinc finger protein 706 OS=Mus musculus OX=10090 GN=Znf706 PE=1 SV=1	null	null	Mouse_09-2020	null	[MS,MS:1001208,SEQUEST,]	0.00	0.281	null	null	0.13
PRT	A0A087WR57	Death-associated protein 1 OS=Mus musculus OX=10090 GN=Dap PE=1 SV=1	null	null	Mouse_09-2020	null	[MS,MS:1001208,SEQUEST,]	0.00	0.295	null	null	0.11
PRT	A0A1B0GS68	60S ribosomal protein L13a OS=Mus musculus OX=10090 GN=Gm45713 PE=2 SV=1	null	null	Mouse_09-2020	null	[MS,MS:1001208,SEQUEST,]	0.00	0.401	null	null	0.02
PRT	E9Q0P8	Non-specific serine/threonine protein kinase OS=Mus musculus OX=10090 GN=Araf PE=1 SV=1	null	null	Mouse_09-2020	null	[MS,MS:1001208,SEQUEST,]	0.00	0.934	null	null	0.02
PRT	Q8VDD9	PH-interacting protein OS=Mus musculus OX=10090 GN=Phip PE=1 SV=2	null	null	Mouse_09-2020	null	[MS,MS:1001208,SEQUEST,]	0.00	1.727	null	null	0.02
PRT	E0CZ26	Potassium channel tetramerisation domain-containing 18 OS=Mus musculus OX=10090 GN=Kctd18 PE=1 SV=1	null	null	Mouse_09-2020	null	[MS,MS:1001208,SEQUEST,]	0.00	0.402	null	null	0.03
PRT	O09131	Glutathione S-transferase omega-1 OS=Mus musculus OX=10090 GN=Gsto1 PE=1 SV=2	null	null	Mouse_09-2020	null	[MS,MS:1001208,SEQUEST,]	0.00	2.571	null	null	0.08
PRT	Q6QI06	Rapamycin-insensitive companion of mTOR OS=Mus musculus OX=10090 GN=Rictor PE=1 SV=2	null	null	Mouse_09-2020	null	[MS,MS:1001208,SEQUEST,]	0.00	0.332	null	null	0.01
PRT	Q91WD1	DNA-directed RNA polymerase III subunit RPC4 OS=Mus musculus OX=10090 GN=Polr3d PE=2 SV=2	null	null	Mouse_09-2020	null	[MS,MS:1001208,SEQUEST,]	0.00	0.732	null	null	0.08
PRT	Q8R164	Valacyclovir hydrolase OS=Mus musculus OX=10090 GN=Bphl PE=1 SV=1	null	null	Mouse_09-2020	null	[MS,MS:1001208,SEQUEST,]	2.78	2.465	null	null	0.03
PRT	P03958	Adenosine deaminase OS=Mus musculus OX=10090 GN=Ada PE=1 SV=3	null	null	Mouse_09-2020	null	[MS,MS:1001208,SEQUEST,]	0.00	0.581	null	null	0.05
PRT	Q4KL35	PDZ domain-containing protein MAGIX OS=Mus musculus OX=10090 GN=Magix PE=1 SV=1	null	null	Mouse_09-2020	null	[MS,MS:1001208,SEQUEST,]	0.00	0.560	null	null	0.06
PRT	Q61656	Probable ATP-dependent RNA helicase DDX5 OS=Mus musculus OX=10090 GN=Ddx5 PE=1 SV=2	null	null	Mouse_09-2020	null	[MS,MS:1001208,SEQUEST,]	0.00	1.069	null	null	0.02
PRT	Q8BI57	F-box and WD-40 domain protein 13 OS=Mus musculus OX=10090 GN=Fbxw13 PE=2 SV=1	null	null	Mouse_09-2020	null	[MS,MS:1001208,SEQUEST,]	0.00	0.462	null	null	0.04
PRT	Q505D7	Optic atrophy 3 protein homolog OS=Mus musculus OX=10090 GN=Opa3 PE=1 SV=1	null	null	Mouse_09-2020	null	[MS,MS:1001208,SEQUEST,]	0.00	0.853	null	null	0.04
PRT	H3BKQ9	HMG box-containing protein 1 (Fragment) OS=Mus musculus OX=10090 GN=Hbp1 PE=4 SV=1	null	null	Mouse_09-2020	null	[MS,MS:1001208,SEQUEST,]	0.00	0.740	null	null	0.10
PRT	Q99KC8	von Willebrand factor A domain-containing protein 5A OS=Mus musculus OX=10090 GN=Vwa5a PE=1 SV=2	null	null	Mouse_09-2020	null	[MS,MS:1001208,SEQUEST,]	0.00	1.203	null	null	0.01
PRT	A0A087WS46	Eukaryotic translation elongation factor 1 beta 2 OS=Mus musculus OX=10090 GN=Eef1b2 PE=1 SV=1	null	null	Mouse_09-2020	null	[MS,MS:1001208,SEQUEST,]	0.00	2.480	null	null	0.05
PRT	A0A668KL73	MYCBP-associated protein OS=Mus musculus OX=10090 GN=Mycbpap PE=1 SV=1	null	null	Mouse_09-2020	null	[MS,MS:1001208,SEQUEST,]	0.00	0.461	null	null	0.01
PRT	Q8CFX1	GDH/6PGL endoplasmic bifunctional protein OS=Mus musculus OX=10090 GN=H6pd PE=1 SV=2	null	null	Mouse_09-2020	null	[MS,MS:1001208,SEQUEST,]	1.60	2.782	null	null	0.01
PRT	Q920S3	GATA zinc finger domain-containing protein 1 OS=Mus musculus OX=10090 GN=Gatad1 PE=2 SV=2	null	null	Mouse_09-2020	null	[MS,MS:1001208,SEQUEST,]	0.00	0.318	null	null	0.03
PRT	Q8BMF4	Dihydrolipoyllysine-residue acetyltransferase component of pyruvate dehydrogenase complex, mitochondrial OS=Mus musculus OX=10090 GN=Dlat PE=1 SV=2	null	null	Mouse_09-2020	null	[MS,MS:1001208,SEQUEST,]	0.00	0.498	null	null	0.02
PRT	Q9Z2Z6	Mitochondrial carnitine/acylcarnitine carrier protein OS=Mus musculus OX=10090 GN=Slc25a20 PE=1 SV=1	null	null	Mouse_09-2020	null	[MS,MS:1001208,SEQUEST,]	2.42	2.749	null	null	0.06
PRT	Q9D0S9	Histidine triad nucleotide-binding protein 2, mitochondrial OS=Mus musculus OX=10090 GN=Hint2 PE=1 SV=1	null	null	Mouse_09-2020	null	[MS,MS:1001208,SEQUEST,]	2.17	4.495	null	null	0.08
PRT	Q9DBP5	UMP-CMP kinase OS=Mus musculus OX=10090 GN=Cmpk1 PE=1 SV=1	null	null	Mouse_09-2020	null	[MS,MS:1001208,SEQUEST,]	3.68	5.207	null	null	0.08
PRT	Q8VDM4	26S proteasome non-ATPase regulatory subunit 2 OS=Mus musculus OX=10090 GN=Psmd2 PE=1 SV=1	null	null	Mouse_09-2020	null	[MS,MS:1001208,SEQUEST,]	0.00	0.726	null	null	0.02
PRT	Q9R1P1	Proteasome subunit beta type-3 OS=Mus musculus OX=10090 GN=Psmb3 PE=1 SV=1	null	null	Mouse_09-2020	null	[MS,MS:1001208,SEQUEST,]	3.86	3.402	null	null	0.08
PRT	A0A1Y7VKA0	Isoamyl acetate-hydrolyzing esterase 1 homolog (Fragment) OS=Mus musculus OX=10090 GN=Iah1 PE=1 SV=1	null	null	Mouse_09-2020	null	[MS,MS:1001208,SEQUEST,]	1.83	0.994	null	null	0.05
PRT	P70195	Proteasome subunit beta type-7 OS=Mus musculus OX=10090 GN=Psmb7 PE=1 SV=1	null	null	Mouse_09-2020	null	[MS,MS:1001208,SEQUEST,]	2.13	2.100	null	null	0.04
PRT	F6VNW5	GCS light chain (Fragment) OS=Mus musculus OX=10090 GN=Gclm PE=1 SV=1	null	null	Mouse_09-2020	null	[MS,MS:1001208,SEQUEST,]	0.00	1.341	null	null	0.08
PRT	Q9CQX2	Cytochrome b5 type B OS=Mus musculus OX=10090 GN=Cyb5b PE=1 SV=1	null	null	Mouse_09-2020	null	[MS,MS:1001208,SEQUEST,]	4.70	8.394	null	null	0.10
PRT	Q9CQR4	Acyl-coenzyme A thioesterase 13 OS=Mus musculus OX=10090 GN=Acot13 PE=1 SV=1	null	null	Mouse_09-2020	null	[MS,MS:1001208,SEQUEST,]	0.00	1.324	null	null	0.07
PRT	Q8R344	Coiled-coil domain-containing protein 12 OS=Mus musculus OX=10090 GN=Ccdc12 PE=1 SV=2	null	null	Mouse_09-2020	null	[MS,MS:1001208,SEQUEST,]	0.00	0.661	null	null	0.07
PRT	Q9CZU6	Citrate synthase, mitochondrial OS=Mus musculus OX=10090 GN=Cs PE=1 SV=1	null	null	Mouse_09-2020	null	[MS,MS:1001208,SEQUEST,]	0.00	2.003	null	null	0.02
PRT	P62855	40S ribosomal protein S26 OS=Mus musculus OX=10090 GN=Rps26 PE=1 SV=3	null	null	Mouse_09-2020	null	[MS,MS:1001208,SEQUEST,]	3.92	5.580	null	null	0.13
PRT	P49722	Proteasome subunit alpha type-2 OS=Mus musculus OX=10090 GN=Psma2 PE=1 SV=3	null	null	Mouse_09-2020	null	[MS,MS:1001208,SEQUEST,]	1.87	3.978	null	null	0.06
PRT	A0A0A6YWM9	Semaphorin-3B (Fragment) OS=Mus musculus OX=10090 GN=Sema3b PE=1 SV=1	null	null	Mouse_09-2020	null	[MS,MS:1001208,SEQUEST,]	0.00	0.404	null	null	0.14
PRT	P47955	60S acidic ribosomal protein P1 OS=Mus musculus OX=10090 GN=Rplp1 PE=1 SV=1	null	null	Mouse_09-2020	null	[MS,MS:1001208,SEQUEST,]	0.00	0.278	null	null	0.14
PRT	P84104	Serine/arginine-rich splicing factor 3 OS=Mus musculus OX=10090 GN=Srsf3 PE=1 SV=1	null	null	Mouse_09-2020	null	[MS,MS:1001208,SEQUEST,]	2.42	1.825	null	null	0.05
PRT	G5E902	Phosphate carrier protein, mitochondrial OS=Mus musculus OX=10090 GN=Slc25a3 PE=1 SV=1	null	null	Mouse_09-2020	null	[MS,MS:1001208,SEQUEST,]	2.42	5.585	null	null	0.03
PRT	Q60837	Interleukin-12 receptor subunit beta-1 OS=Mus musculus OX=10090 GN=Il12rb1 PE=1 SV=2	null	null	Mouse_09-2020	null	[MS,MS:1001208,SEQUEST,]	0.00	0.355	null	null	0.04
PRT	Q791V5	Mitochondrial carrier homolog 2 OS=Mus musculus OX=10090 GN=Mtch2 PE=1 SV=1	null	null	Mouse_09-2020	null	[MS,MS:1001208,SEQUEST,]	1.75	1.144	null	null	0.02
PRT	Q9D8L3	Signal sequence receptor subunit delta OS=Mus musculus OX=10090 GN=Ssr4 PE=1 SV=1	null	null	Mouse_09-2020	null	[MS,MS:1001208,SEQUEST,]	4.34	6.439	null	null	0.07
PRT	A2BIN0	Major urinary protein 11 OS=Mus musculus OX=10090 GN=Mup9 PE=3 SV=1	null	null	Mouse_09-2020	null	[MS,MS:1001208,SEQUEST,]	2.92	4.451	null	null	0.16
PRT	Q810A1	Zinc finger protein 18 OS=Mus musculus OX=10090 GN=Znf18 PE=2 SV=1	null	null	Mouse_09-2020	null	[MS,MS:1001208,SEQUEST,]	0.00	0.309	null	null	0.04
PRT	Q71RI9	Kynurenine--oxoglutarate transaminase 3 OS=Mus musculus OX=10090 GN=Kyat3 PE=1 SV=1	null	null	Mouse_09-2020	null	[MS,MS:1001208,SEQUEST,]	2.88	4.397	null	null	0.03
PRT	P01901	H-2 class I histocompatibility antigen, K-B alpha chain OS=Mus musculus OX=10090 GN=H2-K1 PE=1 SV=1	null	null	Mouse_09-2020	null	[MS,MS:1001208,SEQUEST,]	2.11	3.953	null	null	0.04
PRT	P70194	C-type lectin domain family 4 member F OS=Mus musculus OX=10090 GN=Clec4f PE=1 SV=1	null	null	Mouse_09-2020	null	[MS,MS:1001208,SEQUEST,]	2.12	5.029	null	null	0.02
PRT	Q9DB15	39S ribosomal protein L12, mitochondrial OS=Mus musculus OX=10090 GN=Mrpl12 PE=1 SV=2	null	null	Mouse_09-2020	null	[MS,MS:1001208,SEQUEST,]	2.43	2.814	null	null	0.05
PRT	Q9WU84	Copper chaperone for superoxide dismutase OS=Mus musculus OX=10090 GN=Ccs PE=1 SV=1	null	null	Mouse_09-2020	null	[MS,MS:1001208,SEQUEST,]	1.82	1.704	null	null	0.03
PRT	Q8VEK3	Heterogeneous nuclear ribonucleoprotein U OS=Mus musculus OX=10090 GN=Hnrnpu PE=1 SV=1	null	null	Mouse_09-2020	null	[MS,MS:1001208,SEQUEST,]	2.03	1.159	null	null	0.01
PRT	Q64523	Histone H2A type 2-C OS=Mus musculus OX=10090 GN=H2ac20 PE=1 SV=3	null	null	Mouse_09-2020	null	[MS,MS:1001208,SEQUEST,]	2.59	2.415	null	null	0.15
PRT	Q9DAT5	Mitochondrial tRNA-specific 2-thiouridylase 1 OS=Mus musculus OX=10090 GN=Trmu PE=1 SV=1	null	null	Mouse_09-2020	null	[MS,MS:1001208,SEQUEST,]	0.00	2.043	null	null	0.02
PRT	Q6ZWV7	60S ribosomal protein L35 OS=Mus musculus OX=10090 GN=Rpl35 PE=1 SV=1	null	null	Mouse_09-2020	null	[MS,MS:1001208,SEQUEST,]	2.01	2.945	null	null	0.08
PRT	D3Z2E7	Interferon-activated gene 207 OS=Mus musculus OX=10090 GN=Ifi207 PE=1 SV=1	null	null	Mouse_09-2020	null	[MS,MS:1001208,SEQUEST,]	0.00	0.470	null	null	0.01
PRT	O89023	Tripeptidyl-peptidase 1 OS=Mus musculus OX=10090 GN=Tpp1 PE=1 SV=2	null	null	Mouse_09-2020	null	[MS,MS:1001208,SEQUEST,]	3.11	5.230	null	null	0.02
PRT	P70349	Histidine triad nucleotide-binding protein 1 OS=Mus musculus OX=10090 GN=Hint1 PE=1 SV=3	null	null	Mouse_09-2020	null	[MS,MS:1001208,SEQUEST,]	5.38	6.192	null	null	0.19
PRT	E9Q1R2	4-hydroxy-2-oxoglutarate aldolase, mitochondrial OS=Mus musculus OX=10090 GN=Hoga1 PE=1 SV=1	null	null	Mouse_09-2020	null	[MS,MS:1001208,SEQUEST,]	1.81	1.363	null	null	0.04
PRT	Q8C0T5	Signal-induced proliferation-associated 1-like protein 1 OS=Mus musculus OX=10090 GN=Sipa1l1 PE=1 SV=2	null	null	Mouse_09-2020	null	[MS,MS:1001208,SEQUEST,]	0.00	0.607	null	null	0.02
PRT	Q91XF0	Pyridoxine-5'-phosphate oxidase OS=Mus musculus OX=10090 GN=Pnpo PE=1 SV=1	null	null	Mouse_09-2020	null	[MS,MS:1001208,SEQUEST,]	0.00	2.094	null	null	0.03
PRT	F6S4J6	Putative L-aspartate dehydrogenase (Fragment) OS=Mus musculus OX=10090 GN=Aspdh PE=1 SV=2	null	null	Mouse_09-2020	null	[MS,MS:1001208,SEQUEST,]	0.00	0.302	null	null	0.07
PRT	Q04857	Collagen alpha-1(VI) chain OS=Mus musculus OX=10090 GN=Col6a1 PE=1 SV=1	null	null	Mouse_09-2020	null	[MS,MS:1001208,SEQUEST,]	0.00	0.448	null	null	0.01
PRT	Q99KQ4	Nicotinamide phosphoribosyltransferase OS=Mus musculus OX=10090 GN=Nampt PE=1 SV=1	null	null	Mouse_09-2020	null	[MS,MS:1001208,SEQUEST,]	0.00	1.636	null	null	0.01
PRT	A0A2R8VK72	Methyltransferase-like 7A1 OS=Mus musculus OX=10090 GN=Mettl7a1 PE=1 SV=1	null	null	Mouse_09-2020	null	[MS,MS:1001208,SEQUEST,]	4.70	5.101	null	null	0.12
PRT	A0A2R8VHY9	Poly(rC)-binding protein 2 (Fragment) OS=Mus musculus OX=10090 GN=Pcbp2 PE=1 SV=1	null	null	Mouse_09-2020	null	[MS,MS:1001208,SEQUEST,]	2.14	1.981	null	null	0.05
PRT	Q7TMF3	NADH dehydrogenase [ubiquinone] 1 alpha subcomplex subunit 12 OS=Mus musculus OX=10090 GN=Ndufa12 PE=1 SV=2	null	null	Mouse_09-2020	null	[MS,MS:1001208,SEQUEST,]	2.99	3.843	null	null	0.12
PRT	O35683	NADH dehydrogenase [ubiquinone] 1 alpha subcomplex subunit 1 OS=Mus musculus OX=10090 GN=Ndufa1 PE=1 SV=1	null	null	Mouse_09-2020	null	[MS,MS:1001208,SEQUEST,]	2.92	5.074	null	null	0.14
PRT	P85094	Isochorismatase domain-containing protein 2A OS=Mus musculus OX=10090 GN=Isoc2a PE=1 SV=1	null	null	Mouse_09-2020	null	[MS,MS:1001208,SEQUEST,]	4.61	7.522	null	null	0.08
PRT	Q9CZM2	60S ribosomal protein L15 OS=Mus musculus OX=10090 GN=Rpl15 PE=1 SV=4	null	null	Mouse_09-2020	null	[MS,MS:1001208,SEQUEST,]	2.87	2.495	null	null	0.07
PRT	Q8BG05	Heterogeneous nuclear ribonucleoprotein A3 OS=Mus musculus OX=10090 GN=Hnrnpa3 PE=1 SV=1	null	null	Mouse_09-2020	null	[MS,MS:1001208,SEQUEST,]	0.00	0.658	null	null	0.05
PRT	O35381	Acidic leucine-rich nuclear phosphoprotein 32 family member A OS=Mus musculus OX=10090 GN=Anp32a PE=1 SV=1	null	null	Mouse_09-2020	null	[MS,MS:1001208,SEQUEST,]	0.00	0.887	null	null	0.02
PRT	D3Z712	40S ribosomal protein S15a (Fragment) OS=Mus musculus OX=10090 GN=Rps15a PE=1 SV=2	null	null	Mouse_09-2020	null	[MS,MS:1001208,SEQUEST,]	1.81	2.333	null	null	0.10
PRT	E9Q5K4	Cytochrome P450 2C44 OS=Mus musculus OX=10090 GN=Cyp2c23 PE=1 SV=1	null	null	Mouse_09-2020	null	[MS,MS:1001208,SEQUEST,]	1.69	2.040	null	null	0.02
PRT	P84244	Histone H3.3 OS=Mus musculus OX=10090 GN=H3-3a PE=1 SV=2	null	null	Mouse_09-2020	null	[MS,MS:1001208,SEQUEST,]	0.00	2.286	null	null	0.07
PRT	Q7TT36	Adhesion G protein-coupled receptor A3 OS=Mus musculus OX=10090 GN=Adgra3 PE=2 SV=3	null	null	Mouse_09-2020	null	[MS,MS:1001208,SEQUEST,]	0.00	0.841	null	null	0.02
PRT	Q9DB05	Alpha-soluble NSF attachment protein OS=Mus musculus OX=10090 GN=Napa PE=1 SV=1	null	null	Mouse_09-2020	null	[MS,MS:1001208,SEQUEST,]	1.74	1.964	null	null	0.05
PRT	A0A494BBJ6	DNA damage-binding protein 1 (Fragment) OS=Mus musculus OX=10090 GN=Ddb1 PE=1 SV=1	null	null	Mouse_09-2020	null	[MS,MS:1001208,SEQUEST,]	3.46	2.690	null	null	0.07
PRT	Q91W86	Vacuolar protein sorting-associated protein 11 homolog OS=Mus musculus OX=10090 GN=Vps11 PE=1 SV=3	null	null	Mouse_09-2020	null	[MS,MS:1001208,SEQUEST,]	0.00	0.367	null	null	0.03
PRT	P10605	Cathepsin B OS=Mus musculus OX=10090 GN=Ctsb PE=1 SV=2	null	null	Mouse_09-2020	null	[MS,MS:1001208,SEQUEST,]	0.00	1.611	null	null	0.05
PRT	Q921X9	Protein disulfide-isomerase A5 OS=Mus musculus OX=10090 GN=Pdia5 PE=1 SV=1	null	null	Mouse_09-2020	null	[MS,MS:1001208,SEQUEST,]	2.21	3.060	null	null	0.02
PRT	P56382	ATP synthase subunit epsilon, mitochondrial OS=Mus musculus OX=10090 GN=Atp5f1e PE=1 SV=2	null	null	Mouse_09-2020	null	[MS,MS:1001208,SEQUEST,]	2.18	1.690	null	null	0.15
PRT	Q99LC3	NADH dehydrogenase [ubiquinone] 1 alpha subcomplex subunit 10, mitochondrial OS=Mus musculus OX=10090 GN=Ndufa10 PE=1 SV=1	null	null	Mouse_09-2020	null	[MS,MS:1001208,SEQUEST,]	0.00	1.039	null	null	0.05
PRT	O35423	Serine--pyruvate aminotransferase, mitochondrial OS=Mus musculus OX=10090 GN=Agxt PE=1 SV=3	null	null	Mouse_09-2020	null	[MS,MS:1001208,SEQUEST,]	2.21	3.673	null	null	0.04
PRT	O09159	Lysosomal alpha-mannosidase OS=Mus musculus OX=10090 GN=Man2b1 PE=1 SV=4	null	null	Mouse_09-2020	null	[MS,MS:1001208,SEQUEST,]	1.62	2.448	null	null	0.01
PRT	Q149I8	IQ motif-containing M OS=Mus musculus OX=10090 GN=Iqcm PE=2 SV=1	null	null	Mouse_09-2020	null	[MS,MS:1001208,SEQUEST,]	0.00	0.358	null	null	0.03
PRT	A0A0A6YVQ7	Protein transport protein Sec61 subunit alpha isoform 2 (Fragment) OS=Mus musculus OX=10090 GN=Sec61a2 PE=1 SV=1	null	null	Mouse_09-2020	null	[MS,MS:1001208,SEQUEST,]	2.23	2.630	null	null	0.08
PRT	O35900	U6 snRNA-associated Sm-like protein LSm2 OS=Mus musculus OX=10090 GN=Lsm2 PE=1 SV=1	null	null	Mouse_09-2020	null	[MS,MS:1001208,SEQUEST,]	1.72	2.590	null	null	0.08
PRT	Q9Z1N5	Spliceosome RNA helicase Ddx39b OS=Mus musculus OX=10090 GN=Ddx39b PE=1 SV=1	null	null	Mouse_09-2020	null	[MS,MS:1001208,SEQUEST,]	2.33	3.368	null	null	0.02
PRT	Q8BG32	26S proteasome non-ATPase regulatory subunit 11 OS=Mus musculus OX=10090 GN=Psmd11 PE=1 SV=3	null	null	Mouse_09-2020	null	[MS,MS:1001208,SEQUEST,]	2.90	2.589	null	null	0.03
PRT	Q8R059	UDP-glucose 4-epimerase OS=Mus musculus OX=10090 GN=Gale PE=1 SV=1	null	null	Mouse_09-2020	null	[MS,MS:1001208,SEQUEST,]	2.03	12.779	null	null	0.03
PRT	Q8K4Z3	NAD(P)H-hydrate epimerase OS=Mus musculus OX=10090 GN=Naxe PE=1 SV=1	null	null	Mouse_09-2020	null	[MS,MS:1001208,SEQUEST,]	2.86	5.451	null	null	0.04
PRT	Q9CQ54	NADH dehydrogenase [ubiquinone] 1 subunit C2 OS=Mus musculus OX=10090 GN=Ndufc2 PE=1 SV=1	null	null	Mouse_09-2020	null	[MS,MS:1001208,SEQUEST,]	3.23	3.443	null	null	0.11
PRT	Q61831	Mitogen-activated protein kinase 10 OS=Mus musculus OX=10090 GN=Mapk10 PE=1 SV=2	null	null	Mouse_09-2020	null	[MS,MS:1001208,SEQUEST,]	0.00	0.393	null	null	0.05
PRT	P23780	Beta-galactosidase OS=Mus musculus OX=10090 GN=Glb1 PE=1 SV=1	null	null	Mouse_09-2020	null	[MS,MS:1001208,SEQUEST,]	2.04	2.613	null	null	0.01
PRT	Q922B2	Aspartate--tRNA ligase, cytoplasmic OS=Mus musculus OX=10090 GN=Dars1 PE=1 SV=2	null	null	Mouse_09-2020	null	[MS,MS:1001208,SEQUEST,]	2.11	3.665	null	null	0.02
PRT	P48771	Cytochrome c oxidase subunit 7A2, mitochondrial OS=Mus musculus OX=10090 GN=Cox7a2 PE=1 SV=2	null	null	Mouse_09-2020	null	[MS,MS:1001208,SEQUEST,]	4.18	5.622	null	null	0.16
PRT	Q91X91	Nicotinate-nucleotide pyrophosphorylase [carboxylating] OS=Mus musculus OX=10090 GN=Qprt PE=1 SV=1	null	null	Mouse_09-2020	null	[MS,MS:1001208,SEQUEST,]	2.08	2.338	null	null	0.04
PRT	P47754	F-actin-capping protein subunit alpha-2 OS=Mus musculus OX=10090 GN=Capza2 PE=1 SV=3	null	null	Mouse_09-2020	null	[MS,MS:1001208,SEQUEST,]	1.79	2.721	null	null	0.05
PRT	E9PZF4	Nebulin-related-anchoring protein OS=Mus musculus OX=10090 GN=Nrap PE=1 SV=1	null	null	Mouse_09-2020	null	[MS,MS:1001208,SEQUEST,]	0.00	0.330	null	null	0.01
PRT	F7B7L8	26S proteasome non-ATPase regulatory subunit 3 (Fragment) OS=Mus musculus OX=10090 GN=Psmd3 PE=1 SV=1	null	null	Mouse_09-2020	null	[MS,MS:1001208,SEQUEST,]	2.13	3.073	null	null	0.06
PRT	Q60991	Cytochrome P450 7B1 OS=Mus musculus OX=10090 GN=Cyp7b1 PE=1 SV=2	null	null	Mouse_09-2020	null	[MS,MS:1001208,SEQUEST,]	2.81	3.407	null	null	0.03
PRT	Q9R1P3	Proteasome subunit beta type-2 OS=Mus musculus OX=10090 GN=Psmb2 PE=1 SV=1	null	null	Mouse_09-2020	null	[MS,MS:1001208,SEQUEST,]	3.23	4.158	null	null	0.06
PRT	E9PVP0	START domain-containing protein 10 OS=Mus musculus OX=10090 GN=Stard10 PE=1 SV=1	null	null	Mouse_09-2020	null	[MS,MS:1001208,SEQUEST,]	2.67	2.866	null	null	0.02
PRT	Q9EQP2	EH domain-containing protein 4 OS=Mus musculus OX=10090 GN=Ehd4 PE=1 SV=1	null	null	Mouse_09-2020	null	[MS,MS:1001208,SEQUEST,]	0.00	0.701	null	null	0.04
PRT	A2AKV0	ATP synthase, H+-transporting, mitochondrial F1 complex, gamma polypeptide 1 (Fragment) OS=Mus musculus OX=10090 GN=Atp5c1 PE=1 SV=1	null	null	Mouse_09-2020	null	[MS,MS:1001208,SEQUEST,]	2.42	4.299	null	null	0.12
PRT	Q9CQM8	60S ribosomal protein L21 OS=Mus musculus OX=10090 GN=Rpl21 PE=1 SV=1	null	null	Mouse_09-2020	null	[MS,MS:1001208,SEQUEST,]	0.00	0.314	null	null	0.11
PRT	D3YW97	Ubiquitin-fold modifier 1 OS=Mus musculus OX=10090 GN=Ufm1 PE=1 SV=1	null	null	Mouse_09-2020	null	[MS,MS:1001208,SEQUEST,]	0.00	0.402	null	null	0.18
PRT	P62192	26S proteasome regulatory subunit 4 OS=Mus musculus OX=10090 GN=Psmc1 PE=1 SV=1	null	null	Mouse_09-2020	null	[MS,MS:1001208,SEQUEST,]	0.00	0.750	null	null	0.03
PRT	O70503	Very-long-chain 3-oxoacyl-CoA reductase OS=Mus musculus OX=10090 GN=Hsd17b12 PE=1 SV=1	null	null	Mouse_09-2020	null	[MS,MS:1001208,SEQUEST,]	2.01	3.126	null	null	0.05
PRT	P97350	Plakophilin-1 OS=Mus musculus OX=10090 GN=Pkp1 PE=1 SV=1	null	null	Mouse_09-2020	null	[MS,MS:1001208,SEQUEST,]	0.00	0.418	null	null	0.04
PRT	F6ZLH4	Lysine-rich nucleolar protein 1 OS=Mus musculus OX=10090 GN=Knop1 PE=1 SV=2	null	null	Mouse_09-2020	null	[MS,MS:1001208,SEQUEST,]	0.00	0.635	null	null	0.04
PRT	A0A140LIZ5	26S proteasome AAA-ATPase subunit RPT3 OS=Mus musculus OX=10090 GN=Psmc4 PE=1 SV=1	null	null	Mouse_09-2020	null	[MS,MS:1001208,SEQUEST,]	0.00	0.826	null	null	0.04
PRT	Q8R0B4	TAR DNA-binding protein 43 OS=Mus musculus OX=10090 GN=Tardbp PE=1 SV=1	null	null	Mouse_09-2020	null	[MS,MS:1001208,SEQUEST,]	1.79	3.083	null	null	0.04
PRT	P56391	Cytochrome c oxidase subunit 6B1 OS=Mus musculus OX=10090 GN=Cox6b1 PE=1 SV=2	null	null	Mouse_09-2020	null	[MS,MS:1001208,SEQUEST,]	0.00	2.137	null	null	0.17
PRT	F6YTG0	Enoyl-CoA hydratase domain-containing protein 2, mitochondrial (Fragment) OS=Mus musculus OX=10090 GN=Echdc2 PE=1 SV=1	null	null	Mouse_09-2020	null	[MS,MS:1001208,SEQUEST,]	0.00	0.405	null	null	0.09
PRT	Q02053	Ubiquitin-like modifier-activating enzyme 1 OS=Mus musculus OX=10090 GN=Uba1 PE=1 SV=1	null	null	Mouse_09-2020	null	[MS,MS:1001208,SEQUEST,]	2.56	2.013	null	null	0.01
PRT	Q9CPX8	Cytochrome b-c1 complex subunit 10 OS=Mus musculus OX=10090 GN=Uqcr11 PE=1 SV=1	null	null	Mouse_09-2020	null	[MS,MS:1001208,SEQUEST,]	0.00	1.661	null	null	0.21
PRT	Q9QUR6	Prolyl endopeptidase OS=Mus musculus OX=10090 GN=Prep PE=1 SV=1	null	null	Mouse_09-2020	null	[MS,MS:1001208,SEQUEST,]	4.95	5.679	null	null	0.02
PRT	Q3UH93	Plexin-D1 OS=Mus musculus OX=10090 GN=Plxnd1 PE=1 SV=1	null	null	Mouse_09-2020	null	[MS,MS:1001208,SEQUEST,]	0.00	0.283	null	null	0.01
PRT	Q7TSK7	ADAMTS-like protein 2 OS=Mus musculus OX=10090 GN=Adamtsl2 PE=1 SV=1	null	null	Mouse_09-2020	null	[MS,MS:1001208,SEQUEST,]	0.00	0.614	null	null	0.01
PRT	Q3UHJ1	TNF receptor-associated factor OS=Mus musculus OX=10090 GN=Traf3 PE=1 SV=1	null	null	Mouse_09-2020	null	[MS,MS:1001208,SEQUEST,]	0.00	0.307	null	null	0.02
PRT	Q9CZS1	Aldehyde dehydrogenase X, mitochondrial OS=Mus musculus OX=10090 GN=Aldh1b1 PE=1 SV=1	null	null	Mouse_09-2020	null	[MS,MS:1001208,SEQUEST,]	5.03	5.942	null	null	0.03
PRT	Q9D0M5	Dynein light chain 2, cytoplasmic OS=Mus musculus OX=10090 GN=Dynll2 PE=1 SV=1	null	null	Mouse_09-2020	null	[MS,MS:1001208,SEQUEST,]	4.74	5.414	null	null	0.13
PRT	Q99JY3	GTPase IMAP family member 4 OS=Mus musculus OX=10090 GN=Gimap4 PE=1 SV=2	null	null	Mouse_09-2020	null	[MS,MS:1001208,SEQUEST,]	0.00	2.714	null	null	0.06
PRT	A0A2R8VHK1	Cytochrome c1, heme protein, mitochondrial (Fragment) OS=Mus musculus OX=10090 GN=Cyc1 PE=1 SV=1	null	null	Mouse_09-2020	null	[MS,MS:1001208,SEQUEST,]	2.66	2.865	null	null	0.10
PRT	Q8BQU3	Succinate dehydrogenase assembly factor 3, mitochondrial OS=Mus musculus OX=10090 GN=Sdhaf3 PE=2 SV=1	null	null	Mouse_09-2020	null	[MS,MS:1001208,SEQUEST,]	0.00	0.380	null	null	0.06
PRT	B1AZL1	Intermediate filament family orphan 2 OS=Mus musculus OX=10090 GN=Iffo2 PE=4 SV=1	null	null	Mouse_09-2020	null	[MS,MS:1001208,SEQUEST,]	0.00	0.699	null	null	0.09
PRT	Q569Z5	Probable ATP-dependent RNA helicase DDX46 OS=Mus musculus OX=10090 GN=Ddx46 PE=1 SV=2	null	null	Mouse_09-2020	null	[MS,MS:1001208,SEQUEST,]	0.00	1.216	null	null	0.01
PRT	Q9CYW4	Haloacid dehalogenase-like hydrolase domain-containing protein 3 OS=Mus musculus OX=10090 GN=Hdhd3 PE=1 SV=1	null	null	Mouse_09-2020	null	[MS,MS:1001208,SEQUEST,]	2.05	2.063	null	null	0.05
PRT	Q80W22	Threonine synthase-like 2 OS=Mus musculus OX=10090 GN=Thnsl2 PE=1 SV=1	null	null	Mouse_09-2020	null	[MS,MS:1001208,SEQUEST,]	1.71	1.679	null	null	0.01
PRT	Q9WU19	Hydroxyacid oxidase 1 OS=Mus musculus OX=10090 GN=Hao1 PE=1 SV=1	null	null	Mouse_09-2020	null	[MS,MS:1001208,SEQUEST,]	2.99	4.365	null	null	0.05
PRT	Q91X34	Bile acid-CoA:amino acid N-acyltransferase OS=Mus musculus OX=10090 GN=Baat PE=1 SV=1	null	null	Mouse_09-2020	null	[MS,MS:1001208,SEQUEST,]	2.50	1.769	null	null	0.03
PRT	E9Q5L3	Short/branched chain-specific acyl-CoA dehydrogenase, mitochondrial OS=Mus musculus OX=10090 GN=Acadsb PE=1 SV=1	null	null	Mouse_09-2020	null	[MS,MS:1001208,SEQUEST,]	2.02	3.611	null	null	0.02
PRT	D3Z1U9	NADH dehydrogenase [ubiquinone] flavoprotein 1, mitochondrial OS=Mus musculus OX=10090 GN=Ndufv1 PE=1 SV=1	null	null	Mouse_09-2020	null	[MS,MS:1001208,SEQUEST,]	1.92	2.665	null	null	0.03
PRT	Q3U367	4-trimethylaminobutyraldehyde dehydrogenase OS=Mus musculus OX=10090 GN=Aldh9a1 PE=1 SV=1	null	null	Mouse_09-2020	null	[MS,MS:1001208,SEQUEST,]	1.66	3.230	null	null	0.02
PRT	P60867	40S ribosomal protein S20 OS=Mus musculus OX=10090 GN=Rps20 PE=1 SV=1	null	null	Mouse_09-2020	null	[MS,MS:1001208,SEQUEST,]	2.41	2.101	null	null	0.10
PRT	Q91VD9	NADH-ubiquinone oxidoreductase 75 kDa subunit, mitochondrial OS=Mus musculus OX=10090 GN=Ndufs1 PE=1 SV=2	null	null	Mouse_09-2020	null	[MS,MS:1001208,SEQUEST,]	0.00	2.113	null	null	0.03
PRT	V9GWY0	40S ribosomal protein S4 OS=Mus musculus OX=10090 GN=Gm15013 PE=3 SV=1	null	null	Mouse_09-2020	null	[MS,MS:1001208,SEQUEST,]	3.00	3.815	null	null	0.03
PRT	Q6ZWV3	60S ribosomal protein L10 OS=Mus musculus OX=10090 GN=Rpl10 PE=1 SV=3	null	null	Mouse_09-2020	null	[MS,MS:1001208,SEQUEST,]	0.00	2.193	null	null	0.06
PRT	E9Q238	KN motif and ankyrin repeat domains 1 OS=Mus musculus OX=10090 GN=Kank1 PE=1 SV=1	null	null	Mouse_09-2020	null	[MS,MS:1001208,SEQUEST,]	0.00	0.722	null	null	0.00
PRT	A0A0A6YWN9	Ubiquitin carboxyl-terminal hydrolase (Fragment) OS=Mus musculus OX=10090 GN=Usp19 PE=1 SV=1	null	null	Mouse_09-2020	null	[MS,MS:1001208,SEQUEST,]	1.94	2.757	null	null	0.01
PRT	P63158	High mobility group protein B1 OS=Mus musculus OX=10090 GN=Hmgb1 PE=1 SV=2	null	null	Mouse_09-2020	null	[MS,MS:1001208,SEQUEST,]	5.39	7.142	null	null	0.07
PRT	Q9CXN7	Phenazine biosynthesis-like domain-containing protein 2 OS=Mus musculus OX=10090 GN=Pbld2 PE=1 SV=1	null	null	Mouse_09-2020	null	[MS,MS:1001208,SEQUEST,]	0.00	0.706	null	null	0.05
PRT	A0A498WGK2	Asparagine--tRNA ligase OS=Mus musculus OX=10090 GN=Nars PE=1 SV=1	null	null	Mouse_09-2020	null	[MS,MS:1001208,SEQUEST,]	2.09	2.199	null	null	0.01
PRT	Q9WU79	Proline dehydrogenase 1, mitochondrial OS=Mus musculus OX=10090 GN=Prodh PE=1 SV=2	null	null	Mouse_09-2020	null	[MS,MS:1001208,SEQUEST,]	2.01	2.317	null	null	0.01
PRT	Q9Z204	Heterogeneous nuclear ribonucleoproteins C1/C2 OS=Mus musculus OX=10090 GN=Hnrnpc PE=1 SV=1	null	null	Mouse_09-2020	null	[MS,MS:1001208,SEQUEST,]	2.50	4.786	null	null	0.04
PRT	G3UXL2	Ribose-phosphate diphosphokinase OS=Mus musculus OX=10090 GN=Prps1l3 PE=3 SV=1	null	null	Mouse_09-2020	null	[MS,MS:1001208,SEQUEST,]	3.01	6.073	null	null	0.05
PRT	Q9JLI0	Aldo-keto reductase a OS=Mus musculus OX=10090 GN=Akr1c12 PE=1 SV=1	null	null	Mouse_09-2020	null	[MS,MS:1001208,SEQUEST,]	4.39	7.703	null	null	0.06
PRT	E9QMW9	Polypyrimidine tract-binding protein 1 OS=Mus musculus OX=10090 GN=Ptbp1 PE=1 SV=1	null	null	Mouse_09-2020	null	[MS,MS:1001208,SEQUEST,]	0.00	0.913	null	null	0.03
PRT	Q9DBJ1	Phosphoglycerate mutase 1 OS=Mus musculus OX=10090 GN=Pgam1 PE=1 SV=3	null	null	Mouse_09-2020	null	[MS,MS:1001208,SEQUEST,]	2.47	3.674	null	null	0.04
PRT	A2A974	Cytochrome P450 4A12B OS=Mus musculus OX=10090 GN=Cyp4a12b PE=1 SV=1	null	null	Mouse_09-2020	null	[MS,MS:1001208,SEQUEST,]	2.04	1.326	null	null	0.02
PRT	P20108	Thioredoxin-dependent peroxide reductase, mitochondrial OS=Mus musculus OX=10090 GN=Prdx3 PE=1 SV=1	null	null	Mouse_09-2020	null	[MS,MS:1001208,SEQUEST,]	2.45	4.301	null	null	0.05
PRT	Q8BUE1	Sodium/hydrogen exchanger 4 OS=Mus musculus OX=10090 GN=Slc9a4 PE=2 SV=1	null	null	Mouse_09-2020	null	[MS,MS:1001208,SEQUEST,]	0.00	0.438	null	null	0.03
PRT	Q9CPT4	Myeloid-derived growth factor OS=Mus musculus OX=10090 GN=Mydgf PE=1 SV=1	null	null	Mouse_09-2020	null	[MS,MS:1001208,SEQUEST,]	2.05	3.189	null	null	0.05
PRT	A0A0U1RPE2	Phospholipid phosphatase 4 OS=Mus musculus OX=10090 GN=Plpp4 PE=1 SV=1	null	null	Mouse_09-2020	null	[MS,MS:1001208,SEQUEST,]	0.00	0.528	null	null	0.07
PRT	P62281	40S ribosomal protein S11 OS=Mus musculus OX=10090 GN=Rps11 PE=1 SV=3	null	null	Mouse_09-2020	null	[MS,MS:1001208,SEQUEST,]	0.00	1.083	null	null	0.08
PRT	Q5SSH7	Zinc finger ZZ-type and EF-hand domain-containing protein 1 OS=Mus musculus OX=10090 GN=Zzef1 PE=1 SV=2	null	null	Mouse_09-2020	null	[MS,MS:1001208,SEQUEST,]	0.00	0.644	null	null	0.00
PRT	Q9WV54	Acid ceramidase OS=Mus musculus OX=10090 GN=Asah1 PE=1 SV=1	null	null	Mouse_09-2020	null	[MS,MS:1001208,SEQUEST,]	0.00	2.429	null	null	0.03
PRT	D3YXN0	AP-1 complex subunit sigma-1A (Fragment) OS=Mus musculus OX=10090 GN=Ap1s1 PE=1 SV=1	null	null	Mouse_09-2020	null	[MS,MS:1001208,SEQUEST,]	0.00	2.250	null	null	0.04
PRT	O08749	Dihydrolipoyl dehydrogenase, mitochondrial OS=Mus musculus OX=10090 GN=Dld PE=1 SV=2	null	null	Mouse_09-2020	null	[MS,MS:1001208,SEQUEST,]	0.00	1.671	null	null	0.03
PRT	P38060	Hydroxymethylglutaryl-CoA lyase, mitochondrial OS=Mus musculus OX=10090 GN=Hmgcl PE=1 SV=2	null	null	Mouse_09-2020	null	[MS,MS:1001208,SEQUEST,]	3.65	4.922	null	null	0.06
PRT	P97364	Selenide, water dikinase 2 OS=Mus musculus OX=10090 GN=Sephs2 PE=1 SV=3	null	null	Mouse_09-2020	null	[MS,MS:1001208,SEQUEST,]	2.54	3.712	null	null	0.03
PRT	Q5XG73	Acyl-CoA-binding domain-containing protein 5 OS=Mus musculus OX=10090 GN=Acbd5 PE=1 SV=1	null	null	Mouse_09-2020	null	[MS,MS:1001208,SEQUEST,]	2.84	5.044	null	null	0.02
PRT	Q8BTY1	Kynurenine--oxoglutarate transaminase 1 OS=Mus musculus OX=10090 GN=Kyat1 PE=1 SV=1	null	null	Mouse_09-2020	null	[MS,MS:1001208,SEQUEST,]	1.76	2.172	null	null	0.02
PRT	Q91YR1	Twinfilin-1 OS=Mus musculus OX=10090 GN=Twf1 PE=1 SV=2	null	null	Mouse_09-2020	null	[MS,MS:1001208,SEQUEST,]	0.00	2.254	null	null	0.03
PRT	Q99JY0	Trifunctional enzyme subunit beta, mitochondrial OS=Mus musculus OX=10090 GN=Hadhb PE=1 SV=1	null	null	Mouse_09-2020	null	[MS,MS:1001208,SEQUEST,]	3.80	4.997	null	null	0.03
PRT	Q9R0P3	S-formylglutathione hydrolase OS=Mus musculus OX=10090 GN=Esd PE=1 SV=1	null	null	Mouse_09-2020	null	[MS,MS:1001208,SEQUEST,]	2.06	1.454	null	null	0.05
PRT	Q8VDC0	Probable leucine--tRNA ligase, mitochondrial OS=Mus musculus OX=10090 GN=Lars2 PE=1 SV=1	null	null	Mouse_09-2020	null	[MS,MS:1001208,SEQUEST,]	0.00	1.939	null	null	0.01
PRT	H7BWY3	Alanine--glyoxylate aminotransferase 2, mitochondrial OS=Mus musculus OX=10090 GN=Agxt2 PE=1 SV=1	null	null	Mouse_09-2020	null	[MS,MS:1001208,SEQUEST,]	2.24	2.423	null	null	0.01
PRT	Q3UU93	Receptor-type tyrosine-protein phosphatase N2 OS=Mus musculus OX=10090 GN=Ptprn2 PE=1 SV=1	null	null	Mouse_09-2020	null	[MS,MS:1001208,SEQUEST,]	0.00	0.549	null	null	0.03
PRT	G3X8T3	Carboxypeptidase OS=Mus musculus OX=10090 GN=Ctsa PE=1 SV=1	null	null	Mouse_09-2020	null	[MS,MS:1001208,SEQUEST,]	0.00	1.750	null	null	0.01
PRT	A0A0A6YX05	Sodium/potassium-transporting ATPase subunit beta (Fragment) OS=Mus musculus OX=10090 GN=Atp1b1 PE=1 SV=1	null	null	Mouse_09-2020	null	[MS,MS:1001208,SEQUEST,]	0.00	2.198	null	null	0.08
PRT	A0A0R3P9C8	NADH dehydrogenase [ubiquinone] 1 alpha subcomplex subunit 9, mitochondrial OS=Mus musculus OX=10090 GN=Ndufa9 PE=1 SV=1	null	null	Mouse_09-2020	null	[MS,MS:1001208,SEQUEST,]	2.75	3.698	null	null	0.03
PRT	Q8CFA2	Aminomethyltransferase, mitochondrial OS=Mus musculus OX=10090 GN=Amt PE=1 SV=1	null	null	Mouse_09-2020	null	[MS,MS:1001208,SEQUEST,]	0.00	1.201	null	null	0.03
PRT	Q9CQB4	Cytochrome b-c1 complex subunit 7 OS=Mus musculus OX=10090 GN=Uqcrb PE=1 SV=1	null	null	Mouse_09-2020	null	[MS,MS:1001208,SEQUEST,]	2.88	4.270	null	null	0.09
PRT	Q9DBL7	Bifunctional coenzyme A synthase OS=Mus musculus OX=10090 GN=Coasy PE=1 SV=2	null	null	Mouse_09-2020	null	[MS,MS:1001208,SEQUEST,]	1.90	3.570	null	null	0.02
PRT	P84091	AP-2 complex subunit mu OS=Mus musculus OX=10090 GN=Ap2m1 PE=1 SV=1	null	null	Mouse_09-2020	null	[MS,MS:1001208,SEQUEST,]	2.12	2.730	null	null	0.03
PRT	Q80WV7	Serine/arginine repetitive matrix protein 3 OS=Mus musculus OX=10090 GN=Srrm3 PE=2 SV=1	null	null	Mouse_09-2020	null	[MS,MS:1001208,SEQUEST,]	0.00	0.327	null	null	0.02
PRT	Q8CGK3	Lon protease homolog, mitochondrial OS=Mus musculus OX=10090 GN=Lonp1 PE=1 SV=2	null	null	Mouse_09-2020	null	[MS,MS:1001208,SEQUEST,]	3.43	4.199	null	null	0.01
PRT	E9Q416	AP-4 complex subunit mu-1 OS=Mus musculus OX=10090 GN=Ap4m1 PE=1 SV=1	null	null	Mouse_09-2020	null	[MS,MS:1001208,SEQUEST,]	0.00	0.584	null	null	0.32
PRT	A0A1C7CYV0	Plastin-3 (Fragment) OS=Mus musculus OX=10090 GN=Pls3 PE=1 SV=1	null	null	Mouse_09-2020	null	[MS,MS:1001208,SEQUEST,]	4.38	4.651	null	null	0.02
PRT	Q7TME2	Sperm-associated antigen 5 OS=Mus musculus OX=10090 GN=Spag5 PE=1 SV=1	null	null	Mouse_09-2020	null	[MS,MS:1001208,SEQUEST,]	0.00	0.357	null	null	0.02
PRT	H3BK03	Serum paraoxonase/arylesterase 1 (Fragment) OS=Mus musculus OX=10090 GN=Pon1 PE=1 SV=9	null	null	Mouse_09-2020	null	[MS,MS:1001208,SEQUEST,]	2.03	4.312	null	null	0.06
PRT	C5NSA7	Tryptophan 2,3-dioxygenase OS=Mus musculus OX=10090 GN=Tdo2 PE=1 SV=1	null	null	Mouse_09-2020	null	[MS,MS:1001208,SEQUEST,]	0.00	1.864	null	null	0.03
PRT	Q8BGD9	Eukaryotic translation initiation factor 4B OS=Mus musculus OX=10090 GN=Eif4b PE=1 SV=1	null	null	Mouse_09-2020	null	[MS,MS:1001208,SEQUEST,]	0.00	2.126	null	null	0.04
PRT	Q8R3V2	Aminoacyl tRNA synthase complex-interacting multifunctional protein 2 OS=Mus musculus OX=10090 GN=Aimp2 PE=1 SV=1	null	null	Mouse_09-2020	null	[MS,MS:1001208,SEQUEST,]	0.00	1.762	null	null	0.03
PRT	P97450	ATP synthase-coupling factor 6, mitochondrial OS=Mus musculus OX=10090 GN=Atp5pf PE=1 SV=1	null	null	Mouse_09-2020	null	[MS,MS:1001208,SEQUEST,]	0.00	2.356	null	null	0.09
PRT	P20801	Troponin C, skeletal muscle OS=Mus musculus OX=10090 GN=Tnnc2 PE=1 SV=2	null	null	Mouse_09-2020	null	[MS,MS:1001208,SEQUEST,]	1.76	1.419	null	null	0.04
PRT	A0A494B9Y8	Ferrochelatase OS=Mus musculus OX=10090 GN=Fech PE=1 SV=1	null	null	Mouse_09-2020	null	[MS,MS:1001208,SEQUEST,]	0.00	0.847	null	null	0.02
PRT	G3UXQ7	Ras-related protein Rab-2B OS=Mus musculus OX=10090 GN=Rab2b PE=1 SV=1	null	null	Mouse_09-2020	null	[MS,MS:1001208,SEQUEST,]	0.00	0.408	null	null	0.16
PRT	Q8BWF0	Succinate-semialdehyde dehydrogenase, mitochondrial OS=Mus musculus OX=10090 GN=Aldh5a1 PE=1 SV=1	null	null	Mouse_09-2020	null	[MS,MS:1001208,SEQUEST,]	0.00	0.954	null	null	0.02
PRT	Q9D1G1	Ras-related protein Rab-1B OS=Mus musculus OX=10090 GN=Rab1b PE=1 SV=1	null	null	Mouse_09-2020	null	[MS,MS:1001208,SEQUEST,]	0.00	0.360	null	null	0.08
PRT	Q80W54	CAAX prenyl protease 1 homolog OS=Mus musculus OX=10090 GN=Zmpste24 PE=1 SV=2	null	null	Mouse_09-2020	null	[MS,MS:1001208,SEQUEST,]	2.40	1.676	null	null	0.02
PRT	A0A1W2P869	GTP-binding protein SAR1a (Fragment) OS=Mus musculus OX=10090 GN=Sar1a PE=1 SV=1	null	null	Mouse_09-2020	null	[MS,MS:1001208,SEQUEST,]	2.38	3.989	null	null	0.12
PRT	P35979	60S ribosomal protein L12 OS=Mus musculus OX=10090 GN=Rpl12 PE=1 SV=2	null	null	Mouse_09-2020	null	[MS,MS:1001208,SEQUEST,]	4.37	6.275	null	null	0.09
PRT	Q9CPR4	60S ribosomal protein L17 OS=Mus musculus OX=10090 GN=Rpl17 PE=1 SV=3	null	null	Mouse_09-2020	null	[MS,MS:1001208,SEQUEST,]	0.00	2.736	null	null	0.06
PRT	Q91WT9	Cystathionine beta-synthase OS=Mus musculus OX=10090 GN=Cbs PE=1 SV=3	null	null	Mouse_09-2020	null	[MS,MS:1001208,SEQUEST,]	1.87	3.415	null	null	0.02
PRT	P05201	Aspartate aminotransferase, cytoplasmic OS=Mus musculus OX=10090 GN=Got1 PE=1 SV=3	null	null	Mouse_09-2020	null	[MS,MS:1001208,SEQUEST,]	1.74	2.737	null	null	0.02
PRT	E9Q6D8	Complement component C6 OS=Mus musculus OX=10090 GN=C6 PE=1 SV=2	null	null	Mouse_09-2020	null	[MS,MS:1001208,SEQUEST,]	0.00	0.289	null	null	0.01
PRT	Q8CAQ8	MICOS complex subunit Mic60 OS=Mus musculus OX=10090 GN=Immt PE=1 SV=1	null	null	Mouse_09-2020	null	[MS,MS:1001208,SEQUEST,]	0.00	1.587	null	null	0.01
PRT	Q8R086	Sulfite oxidase, mitochondrial OS=Mus musculus OX=10090 GN=Suox PE=1 SV=2	null	null	Mouse_09-2020	null	[MS,MS:1001208,SEQUEST,]	2.94	3.927	null	null	0.05
PRT	D3YWR7	Dihydropteridine reductase OS=Mus musculus OX=10090 GN=Qdpr PE=1 SV=1	null	null	Mouse_09-2020	null	[MS,MS:1001208,SEQUEST,]	2.83	6.310	null	null	0.13
PRT	Q8VCW8	Medium-chain acyl-CoA ligase ACSF2, mitochondrial OS=Mus musculus OX=10090 GN=Acsf2 PE=1 SV=1	null	null	Mouse_09-2020	null	[MS,MS:1001208,SEQUEST,]	3.44	4.939	null	null	0.02
PRT	A0A286YCR8	Outer mitochondrial membrane protein porin 2 (Fragment) OS=Mus musculus OX=10090 GN=Vdac2 PE=1 SV=1	null	null	Mouse_09-2020	null	[MS,MS:1001208,SEQUEST,]	0.00	2.335	null	null	0.03
PRT	E9Q6W2	Cytochrome c oxidase assembly factor 3 OS=Mus musculus OX=10090 GN=Coa3 PE=1 SV=1	null	null	Mouse_09-2020	null	[MS,MS:1001208,SEQUEST,]	0.00	2.266	null	null	0.10
PRT	A0A338P6G0	Omega-amidase NIT2 OS=Mus musculus OX=10090 GN=Nit2 PE=1 SV=1	null	null	Mouse_09-2020	null	[MS,MS:1001208,SEQUEST,]	4.49	4.065	null	null	0.06
PRT	Q93092	Transaldolase OS=Mus musculus OX=10090 GN=Taldo1 PE=1 SV=2	null	null	Mouse_09-2020	null	[MS,MS:1001208,SEQUEST,]	0.00	1.012	null	null	0.02
PRT	P80315	T-complex protein 1 subunit delta OS=Mus musculus OX=10090 GN=Cct4 PE=1 SV=3	null	null	Mouse_09-2020	null	[MS,MS:1001208,SEQUEST,]	0.00	2.294	null	null	0.04
PRT	Q8R0N6	Hydroxyacid-oxoacid transhydrogenase, mitochondrial OS=Mus musculus OX=10090 GN=Adhfe1 PE=1 SV=2	null	null	Mouse_09-2020	null	[MS,MS:1001208,SEQUEST,]	0.00	0.572	null	null	0.03
PRT	Q8BWY3	Eukaryotic peptide chain release factor subunit 1 OS=Mus musculus OX=10090 GN=Etf1 PE=1 SV=4	null	null	Mouse_09-2020	null	[MS,MS:1001208,SEQUEST,]	0.00	1.899	null	null	0.02
PRT	O55060	Thiopurine S-methyltransferase OS=Mus musculus OX=10090 GN=Tpmt PE=1 SV=1	null	null	Mouse_09-2020	null	[MS,MS:1001208,SEQUEST,]	1.66	1.094	null	null	0.03
PRT	P62892	60S ribosomal protein L39 OS=Mus musculus OX=10090 GN=Rpl39 PE=1 SV=2	null	null	Mouse_09-2020	null	[MS,MS:1001208,SEQUEST,]	3.65	4.086	null	null	0.20
PRT	Q91V64	Isochorismatase domain-containing protein 1 OS=Mus musculus OX=10090 GN=Isoc1 PE=1 SV=1	null	null	Mouse_09-2020	null	[MS,MS:1001208,SEQUEST,]	2.03	3.448	null	null	0.04
PRT	E9Q0U7	Heat shock protein 105 kDa OS=Mus musculus OX=10090 GN=Hsph1 PE=1 SV=1	null	null	Mouse_09-2020	null	[MS,MS:1001208,SEQUEST,]	0.00	0.395	null	null	0.01
PRT	D3Z5Y5	Choline/ethanolaminephosphotransferase 1 (Fragment) OS=Mus musculus OX=10090 GN=Cept1 PE=1 SV=1	null	null	Mouse_09-2020	null	[MS,MS:1001208,SEQUEST,]	1.77	1.953	null	null	0.18
PRT	D3Z2H9	Tropomyosin 3, related sequence 7 OS=Mus musculus OX=10090 GN=Tpm3-rs7 PE=3 SV=1	null	null	Mouse_09-2020	null	[MS,MS:1001208,SEQUEST,]	2.12	2.506	null	null	0.05
PRT	A0A2R8VHP2	Nicotinate phosphoribosyltransferase OS=Mus musculus OX=10090 GN=Naprt PE=1 SV=1	null	null	Mouse_09-2020	null	[MS,MS:1001208,SEQUEST,]	3.76	5.999	null	null	0.03
PRT	O70318	Band 4.1-like protein 2 OS=Mus musculus OX=10090 GN=Epb41l2 PE=1 SV=2	null	null	Mouse_09-2020	null	[MS,MS:1001208,SEQUEST,]	0.00	0.401	null	null	0.02
PRT	A0A0G2JGT5	Eukaryotic translation initiation factor 4E (Fragment) OS=Mus musculus OX=10090 GN=Eif4e PE=1 SV=1	null	null	Mouse_09-2020	null	[MS,MS:1001208,SEQUEST,]	2.12	1.748	null	null	0.04
PRT	Q06185	ATP synthase subunit e, mitochondrial OS=Mus musculus OX=10090 GN=Atp5me PE=1 SV=2	null	null	Mouse_09-2020	null	[MS,MS:1001208,SEQUEST,]	2.97	5.841	null	null	0.18
PRT	Q9DBW0	Cytochrome P450 4V2 OS=Mus musculus OX=10090 GN=Cyp4v2 PE=1 SV=1	null	null	Mouse_09-2020	null	[MS,MS:1001208,SEQUEST,]	0.00	0.421	null	null	0.02
PRT	Z4YK11	SH3 domain-containing protein 21 OS=Mus musculus OX=10090 GN=Sh3d21 PE=1 SV=1	null	null	Mouse_09-2020	null	[MS,MS:1001208,SEQUEST,]	1.71	0.952	null	null	0.01
PRT	A0A2R8VHV7	Alanine aminotransferase 1 (Fragment) OS=Mus musculus OX=10090 GN=Gpt PE=1 SV=1	null	null	Mouse_09-2020	null	[MS,MS:1001208,SEQUEST,]	2.40	2.334	null	null	0.06
PRT	A0A571BEL9	T-complex protein 1 subunit zeta OS=Mus musculus OX=10090 GN=Cct6a PE=1 SV=1	null	null	Mouse_09-2020	null	[MS,MS:1001208,SEQUEST,]	1.82	2.595	null	null	0.02
PRT	P62267	40S ribosomal protein S23 OS=Mus musculus OX=10090 GN=Rps23 PE=1 SV=3	null	null	Mouse_09-2020	null	[MS,MS:1001208,SEQUEST,]	4.55	5.581	null	null	0.09
PRT	Q5SVG5	AP complex subunit beta OS=Mus musculus OX=10090 GN=Ap1b1 PE=1 SV=1	null	null	Mouse_09-2020	null	[MS,MS:1001208,SEQUEST,]	2.60	5.465	null	null	0.01
PRT	P26150	3 beta-hydroxysteroid dehydrogenase/Delta 5-->4-isomerase type 3 OS=Mus musculus OX=10090 GN=Hsd3b3 PE=1 SV=3	null	null	Mouse_09-2020	null	[MS,MS:1001208,SEQUEST,]	0.00	1.274	null	null	0.03
PRT	Q99L04	Dehydrogenase/reductase SDR family member 1 OS=Mus musculus OX=10090 GN=Dhrs1 PE=1 SV=1	null	null	Mouse_09-2020	null	[MS,MS:1001208,SEQUEST,]	2.25	2.527	null	null	0.08
PRT	P00015	Cytochrome c, testis-specific OS=Mus musculus OX=10090 GN=Cyct PE=1 SV=3	null	null	Mouse_09-2020	null	[MS,MS:1001208,SEQUEST,]	0.00	2.548	null	null	0.08
PRT	Q9D172	Glutamine amidotransferase-like class 1 domain-containing protein 3A, mitochondrial OS=Mus musculus OX=10090 GN=Gatd3a PE=1 SV=1	null	null	Mouse_09-2020	null	[MS,MS:1001208,SEQUEST,]	4.25	6.319	null	null	0.09
PRT	Q8VBW8	Tetratricopeptide repeat protein 36 OS=Mus musculus OX=10090 GN=Ttc36 PE=1 SV=1	null	null	Mouse_09-2020	null	[MS,MS:1001208,SEQUEST,]	2.42	1.318	null	null	0.08
PRT	Q9JLM8	Serine/threonine-protein kinase DCLK1 OS=Mus musculus OX=10090 GN=Dclk1 PE=1 SV=1	null	null	Mouse_09-2020	null	[MS,MS:1001208,SEQUEST,]	0.00	0.369	null	null	0.03
PRT	Q8CGC7	Bifunctional glutamate/proline--tRNA ligase OS=Mus musculus OX=10090 GN=Eprs1 PE=1 SV=4	null	null	Mouse_09-2020	null	[MS,MS:1001208,SEQUEST,]	1.89	1.411	null	null	0.00
PRT	A0A494BAK4	Endoplasmic reticulum-Golgi intermediate compartment protein 1 OS=Mus musculus OX=10090 GN=Ergic1 PE=1 SV=1	null	null	Mouse_09-2020	null	[MS,MS:1001208,SEQUEST,]	0.00	0.653	null	null	0.03
PRT	Q91XD4	Formimidoyltransferase-cyclodeaminase OS=Mus musculus OX=10090 GN=Ftcd PE=1 SV=1	null	null	Mouse_09-2020	null	[MS,MS:1001208,SEQUEST,]	0.00	2.123	null	null	0.02
PRT	Q8VEK0	Cell cycle control protein 50A OS=Mus musculus OX=10090 GN=Tmem30a PE=1 SV=1	null	null	Mouse_09-2020	null	[MS,MS:1001208,SEQUEST,]	0.00	0.717	null	null	0.03
PRT	P17932	Putative 60S ribosomal protein L32' OS=Mus musculus OX=10090 GN=Rpl32-ps PE=5 SV=2	null	null	Mouse_09-2020	null	[MS,MS:1001208,SEQUEST,]	0.00	0.779	null	null	0.08
PRT	A1Z198	NACHT, LRR and PYD domains-containing protein 1b allele 2 OS=Mus musculus OX=10090 GN=Nlrp1b PE=2 SV=1	null	null	Mouse_09-2020	null	[MS,MS:1001208,SEQUEST,]	0.00	0.276	null	null	0.01
PRT	D6REG4	Glyoxylate reductase/hydroxypyruvate reductase OS=Mus musculus OX=10090 GN=Grhpr PE=1 SV=1	null	null	Mouse_09-2020	null	[MS,MS:1001208,SEQUEST,]	3.03	4.705	null	null	0.07
PRT	P97742	Carnitine O-palmitoyltransferase 1, liver isoform OS=Mus musculus OX=10090 GN=Cpt1a PE=1 SV=4	null	null	Mouse_09-2020	null	[MS,MS:1001208,SEQUEST,]	0.00	1.961	null	null	0.01
PRT	Q99K67	Alpha-aminoadipic semialdehyde synthase, mitochondrial OS=Mus musculus OX=10090 GN=Aass PE=1 SV=1	null	null	Mouse_09-2020	null	[MS,MS:1001208,SEQUEST,]	0.00	1.324	null	null	0.02
PRT	P47791	Glutathione reductase, mitochondrial OS=Mus musculus OX=10090 GN=Gsr PE=1 SV=3	null	null	Mouse_09-2020	null	[MS,MS:1001208,SEQUEST,]	2.74	1.605	null	null	0.03
PRT	Q9EQD0	Frizzled-5 OS=Mus musculus OX=10090 GN=Fzd5 PE=1 SV=3	null	null	Mouse_09-2020	null	[MS,MS:1001208,SEQUEST,]	0.00	0.419	null	null	0.02
PRT	Q99NE9	Pre-B-cell leukemia transcription factor 4 OS=Mus musculus OX=10090 GN=Pbx4 PE=2 SV=2	null	null	Mouse_09-2020	null	[MS,MS:1001208,SEQUEST,]	0.00	0.691	null	null	0.08
PRT	Q8BMT9	Protein-cysteine N-palmitoyltransferase HHAT OS=Mus musculus OX=10090 GN=Hhat PE=2 SV=1	null	null	Mouse_09-2020	null	[MS,MS:1001208,SEQUEST,]	0.00	0.322	null	null	0.02
PRT	Q8VBW6	NEDD8-activating enzyme E1 regulatory subunit OS=Mus musculus OX=10090 GN=Nae1 PE=1 SV=1	null	null	Mouse_09-2020	null	[MS,MS:1001208,SEQUEST,]	0.00	1.969	null	null	0.02
PRT	Q9DCT2	NADH dehydrogenase [ubiquinone] iron-sulfur protein 3, mitochondrial OS=Mus musculus OX=10090 GN=Ndufs3 PE=1 SV=2	null	null	Mouse_09-2020	null	[MS,MS:1001208,SEQUEST,]	0.00	0.438	null	null	0.05
PRT	O09174	Alpha-methylacyl-CoA racemase OS=Mus musculus OX=10090 GN=Amacr PE=1 SV=4	null	null	Mouse_09-2020	null	[MS,MS:1001208,SEQUEST,]	0.00	2.601	null	null	0.04
PRT	O88986	2-amino-3-ketobutyrate coenzyme A ligase, mitochondrial OS=Mus musculus OX=10090 GN=Gcat PE=1 SV=2	null	null	Mouse_09-2020	null	[MS,MS:1001208,SEQUEST,]	1.61	2.478	null	null	0.03
PRT	Q9WU78	Programmed cell death 6-interacting protein OS=Mus musculus OX=10090 GN=Pdcd6ip PE=1 SV=3	null	null	Mouse_09-2020	null	[MS,MS:1001208,SEQUEST,]	0.00	0.291	null	null	0.01
PRT	Q9CQM5	Thioredoxin domain-containing protein 17 OS=Mus musculus OX=10090 GN=Txndc17 PE=1 SV=1	null	null	Mouse_09-2020	null	[MS,MS:1001208,SEQUEST,]	1.97	3.182	null	null	0.08
PRT	Q99K46	Ubiquitin carboxyl-terminal hydrolase 11 OS=Mus musculus OX=10090 GN=Usp11 PE=1 SV=4	null	null	Mouse_09-2020	null	[MS,MS:1001208,SEQUEST,]	2.21	4.079	null	null	0.01
PRT	Q8BSQ9	Protein polybromo-1 OS=Mus musculus OX=10090 GN=Pbrm1 PE=1 SV=4	null	null	Mouse_09-2020	null	[MS,MS:1001208,SEQUEST,]	0.00	0.647	null	null	0.01
PRT	P62862	40S ribosomal protein S30 OS=Mus musculus OX=10090 GN=Fau PE=1 SV=1	null	null	Mouse_09-2020	null	[MS,MS:1001208,SEQUEST,]	0.00	0.622	null	null	0.14
PRT	Q9JJI8	60S ribosomal protein L38 OS=Mus musculus OX=10090 GN=Rpl38 PE=1 SV=3	null	null	Mouse_09-2020	null	[MS,MS:1001208,SEQUEST,]	3.44	6.008	null	null	0.17
PRT	Q000W5	Guanylate-binding protein 10 OS=Mus musculus OX=10090 GN=Gbp10 PE=2 SV=1	null	null	Mouse_09-2020	null	[MS,MS:1001208,SEQUEST,]	2.13	3.039	null	null	0.02
PRT	Q9CZW5	Mitochondrial import receptor subunit TOM70 OS=Mus musculus OX=10090 GN=Tomm70 PE=1 SV=2	null	null	Mouse_09-2020	null	[MS,MS:1001208,SEQUEST,]	2.03	2.656	null	null	0.01
PRT	Q8VDN2	Sodium/potassium-transporting ATPase subunit alpha-1 OS=Mus musculus OX=10090 GN=Atp1a1 PE=1 SV=1	null	null	Mouse_09-2020	null	[MS,MS:1001208,SEQUEST,]	3.03	2.610	null	null	0.01
PRT	P46978	Dolichyl-diphosphooligosaccharide--protein glycosyltransferase subunit STT3A OS=Mus musculus OX=10090 GN=Stt3a PE=1 SV=1	null	null	Mouse_09-2020	null	[MS,MS:1001208,SEQUEST,]	0.00	1.610	null	null	0.01
PRT	P52825	Carnitine O-palmitoyltransferase 2, mitochondrial OS=Mus musculus OX=10090 GN=Cpt2 PE=1 SV=2	null	null	Mouse_09-2020	null	[MS,MS:1001208,SEQUEST,]	2.19	2.358	null	null	0.01
PRT	Q9WUR2	Enoyl-CoA delta isomerase 2 OS=Mus musculus OX=10090 GN=Eci2 PE=1 SV=2	null	null	Mouse_09-2020	null	[MS,MS:1001208,SEQUEST,]	3.32	4.374	null	null	0.03
PRT	F6SFF5	Ubiquinone biosynthesis protein (Fragment) OS=Mus musculus OX=10090 GN=Coq9 PE=1 SV=2	null	null	Mouse_09-2020	null	[MS,MS:1001208,SEQUEST,]	0.00	2.999	null	null	0.04
PRT	Q9D823	60S ribosomal protein L37 OS=Mus musculus OX=10090 GN=Rpl37 PE=3 SV=3	null	null	Mouse_09-2020	null	[MS,MS:1001208,SEQUEST,]	2.71	2.042	null	null	0.14
PRT	A0A0G2JEB3	Farnesyl pyrophosphate synthase (Fragment) OS=Mus musculus OX=10090 GN=Fdps PE=4 SV=4	null	null	Mouse_09-2020	null	[MS,MS:1001208,SEQUEST,]	2.75	2.143	null	null	0.05
PRT	D3YWF6	Ubiquitinyl hydrolase 1 OS=Mus musculus OX=10090 GN=Otub1 PE=1 SV=1	null	null	Mouse_09-2020	null	[MS,MS:1001208,SEQUEST,]	2.96	4.847	null	null	0.06
PRT	P16332	Methylmalonyl-CoA mutase, mitochondrial OS=Mus musculus OX=10090 GN=Mmut PE=1 SV=2	null	null	Mouse_09-2020	null	[MS,MS:1001208,SEQUEST,]	0.00	0.967	null	null	0.02
PRT	Q9DCM2	Glutathione S-transferase kappa 1 OS=Mus musculus OX=10090 GN=Gstk1 PE=1 SV=3	null	null	Mouse_09-2020	null	[MS,MS:1001208,SEQUEST,]	2.91	4.202	null	null	0.05
PRT	Q9CQ80	Vacuolar protein-sorting-associated protein 25 OS=Mus musculus OX=10090 GN=Vps25 PE=1 SV=1	null	null	Mouse_09-2020	null	[MS,MS:1001208,SEQUEST,]	1.76	2.644	null	null	0.05
PRT	Q61133	Glutathione S-transferase theta-2 OS=Mus musculus OX=10090 GN=Gstt2 PE=1 SV=4	null	null	Mouse_09-2020	null	[MS,MS:1001208,SEQUEST,]	1.80	3.348	null	null	0.06
PRT	Q8R1I1	Cytochrome b-c1 complex subunit 9 OS=Mus musculus OX=10090 GN=Uqcr10 PE=1 SV=1	null	null	Mouse_09-2020	null	[MS,MS:1001208,SEQUEST,]	0.00	1.473	null	null	0.11
PRT	Q64105	Sepiapterin reductase OS=Mus musculus OX=10090 GN=Spr PE=1 SV=1	null	null	Mouse_09-2020	null	[MS,MS:1001208,SEQUEST,]	1.99	3.933	null	null	0.05
PRT	D3Z6V2	Receptor expression-enhancing protein OS=Mus musculus OX=10090 GN=Reep6 PE=1 SV=1	null	null	Mouse_09-2020	null	[MS,MS:1001208,SEQUEST,]	2.42	4.689	null	null	0.10
PRT	Q91WN4	Kynurenine 3-monooxygenase OS=Mus musculus OX=10090 GN=Kmo PE=1 SV=1	null	null	Mouse_09-2020	null	[MS,MS:1001208,SEQUEST,]	0.00	0.478	null	null	0.02
PRT	Q8BI22	Centrosomal protein of 128 kDa OS=Mus musculus OX=10090 GN=Cep128 PE=1 SV=2	null	null	Mouse_09-2020	null	[MS,MS:1001208,SEQUEST,]	0.00	0.422	null	null	0.01
PRT	F6ZKZ3	Sulfide:quinone oxidoreductase, mitochondrial OS=Mus musculus OX=10090 GN=Sqor PE=1 SV=1	null	null	Mouse_09-2020	null	[MS,MS:1001208,SEQUEST,]	0.00	2.328	null	null	0.05
PRT	P41105	60S ribosomal protein L28 OS=Mus musculus OX=10090 GN=Rpl28 PE=1 SV=2	null	null	Mouse_09-2020	null	[MS,MS:1001208,SEQUEST,]	0.00	0.340	null	null	0.09
PRT	Q9DBY8	Nuclear valosin-containing protein-like OS=Mus musculus OX=10090 GN=Nvl PE=1 SV=1	null	null	Mouse_09-2020	null	[MS,MS:1001208,SEQUEST,]	0.00	0.317	null	null	0.03
PRT	A0A1Y7VL95	Ribosyldihydronicotinamide dehydrogenase [quinone] OS=Mus musculus OX=10090 GN=Nqo2 PE=1 SV=1	null	null	Mouse_09-2020	null	[MS,MS:1001208,SEQUEST,]	2.32	3.071	null	null	0.05
PRT	P08207	Protein S100-A10 OS=Mus musculus OX=10090 GN=S100a10 PE=1 SV=2	null	null	Mouse_09-2020	null	[MS,MS:1001208,SEQUEST,]	0.00	0.295	null	null	0.19
PRT	Q80XR6	Heterogeneous nuclear ribonucleoprotein A/B OS=Mus musculus OX=10090 GN=Hnrnpab PE=1 SV=1	null	null	Mouse_09-2020	null	[MS,MS:1001208,SEQUEST,]	2.00	2.462	null	null	0.03
PRT	A0A2I3BPW0	N-myc downstream-regulated gene 2 protein (Fragment) OS=Mus musculus OX=10090 GN=Ndrg2 PE=1 SV=1	null	null	Mouse_09-2020	null	[MS,MS:1001208,SEQUEST,]	0.00	1.708	null	null	0.04
PRT	Q9CWH6	Proteasome subunit alpha type-8 OS=Mus musculus OX=10090 GN=Psma8 PE=1 SV=1	null	null	Mouse_09-2020	null	[MS,MS:1001208,SEQUEST,]	0.00	1.904	null	null	0.06
PRT	Q0P5V2	Sine oculis-binding protein homolog OS=Mus musculus OX=10090 GN=Sobp PE=1 SV=1	null	null	Mouse_09-2020	null	[MS,MS:1001208,SEQUEST,]	0.00	0.772	null	null	0.04
PRT	H3BKD7	Isopentenyl-diphosphate Delta-isomerase (Fragment) OS=Mus musculus OX=10090 GN=Idi1 PE=1 SV=1	null	null	Mouse_09-2020	null	[MS,MS:1001208,SEQUEST,]	2.67	3.741	null	null	0.07
PRT	P63276	40S ribosomal protein S17 OS=Mus musculus OX=10090 GN=Rps17 PE=1 SV=2	null	null	Mouse_09-2020	null	[MS,MS:1001208,SEQUEST,]	2.69	1.760	null	null	0.10
PRT	O35386	Phytanoyl-CoA dioxygenase, peroxisomal OS=Mus musculus OX=10090 GN=Phyh PE=1 SV=1	null	null	Mouse_09-2020	null	[MS,MS:1001208,SEQUEST,]	2.90	4.737	null	null	0.05
PRT	A0A2I3BQY4	Glucosamine 6-phosphate N-acetyltransferase OS=Mus musculus OX=10090 GN=Gnpnat1 PE=1 SV=1	null	null	Mouse_09-2020	null	[MS,MS:1001208,SEQUEST,]	1.92	2.008	null	null	0.05
PRT	F6ZTG3	Glyoxalase domain-containing protein 4 (Fragment) OS=Mus musculus OX=10090 GN=Glod4 PE=1 SV=1	null	null	Mouse_09-2020	null	[MS,MS:1001208,SEQUEST,]	2.10	3.382	null	null	0.06
PRT	Q99KB8	Hydroxyacylglutathione hydrolase, mitochondrial OS=Mus musculus OX=10090 GN=Hagh PE=1 SV=2	null	null	Mouse_09-2020	null	[MS,MS:1001208,SEQUEST,]	3.53	7.714	null	null	0.05
PRT	P11679	Keratin, type II cytoskeletal 8 OS=Mus musculus OX=10090 GN=Krt8 PE=1 SV=4	null	null	Mouse_09-2020	null	[MS,MS:1001208,SEQUEST,]	0.00	1.270	null	null	0.03
PRT	Q923D2	Flavin reductase (NADPH) OS=Mus musculus OX=10090 GN=Blvrb PE=1 SV=3	null	null	Mouse_09-2020	null	[MS,MS:1001208,SEQUEST,]	0.00	1.268	null	null	0.04

PSH	sequence	PSM_ID	accession	unique	database	database_version	search_engine	search_engine_score[1]	modifications	spectra_ref	retention_time	charge	exp_mass_to_charge	calc_mass_to_charge	pre	post	start	end
PSM	SQIFSTASDNQPTVTIK	-196_13616	P20029	1	Mouse_09-2020	null	[MS,MS:1001208,SEQUEST,]	6.1e-4	null	ms_run[1]:scan=2803	1601.2	3	1836.93180	612.98278	K	Y	449	466
PSM	GVVDSDDLPLNVSR	-196_15925	P08113	1	Mouse_09-2020	null	[MS,MS:1001208,SEQUEST,]	6.1e-4	null	ms_run[1]:scan=3192	1802.0	2	1485.75481	743.38082	K	T	435	449
PSM	GTTITSVLPKPALVASRVEVSK	-196_15915	Q8C196	1	Mouse_09-2020	null	[MS,MS:1001208,SEQUEST,]	6.1e-4	null	ms_run[1]:scan=3189	1800.6	3	2253.31546	751.77740	K	L	403	425
PSM	SLWPQIK	-196_15906	Q8CHT0	1	Mouse_09-2020	null	[MS,MS:1001208,SEQUEST,]	6.1e-4	null	ms_run[1]:scan=3188	1800.1	2	871.50127	436.25545	K	R	358	365
PSM	KFYGPEGPYGVFAGR	-196_15900	O55022	1	Mouse_09-2020	null	[MS,MS:1001208,SEQUEST,]	6.1e-4	null	ms_run[1]:scan=3187	1799.6	3	1644.81369	548.94382	R	A	105	120
PSM	GTEFLAAPSSYYK	-196_15885	P49429	1	Mouse_09-2020	null	[MS,MS:1001208,SEQUEST,]	6.1e-4	null	ms_run[1]:scan=3185	1798.4	2	1433.69341	717.35100	R	L	285	298
PSM	RANNTTYGLAAGLFTK	-196_15865	P24549	1	Mouse_09-2020	null	[MS,MS:1001208,SEQUEST,]	6.1e-4	null	ms_run[1]:scan=3183	1797.4	3	1697.89414	566.63717	K	L	420	436
PSM	GDTVFFHPLLIHGSGR	-196_15844	O35386	1	Mouse_09-2020	null	[MS,MS:1001208,SEQUEST,]	6.1e-4	null	ms_run[1]:scan=3180	1795.8	4	1752.91701	438.98496	K	K	253	269
PSM	AVDLQILPK	-196_15837	P47911	1	Mouse_09-2020	null	[MS,MS:1001208,SEQUEST,]	6.1e-4	null	ms_run[1]:scan=3178	1795.0	2	996.60692	498.80804	K	K	260	269
PSM	YWANFAR	-196_15818	Q8BK48	0	Mouse_09-2020	null	[MS,MS:1001208,SEQUEST,]	8.8e-3	null	ms_run[1]:scan=3176	1793.9	2	927.44414	464.22722	K	G	490	497
PSM	YWANFAR	-196_15818	Q8QZR3	0	Mouse_09-2020	null	[MS,MS:1001208,SEQUEST,]	8.8e-3	null	ms_run[1]:scan=3176	1793.9	2	927.44414	464.22722	K	G	489	496
PSM	QITINDLPVGR	-196_15799	P35700	1	Mouse_09-2020	null	[MS,MS:1001208,SEQUEST,]	6.1e-4	null	ms_run[1]:scan=3172	1791.7	2	1225.68816	613.34859	R	V	141	152
PSM	FWANFAR	-196_15790	Q8VCC2	0	Mouse_09-2020	null	[MS,MS:1001208,SEQUEST,]	8.3e-3	null	ms_run[1]:scan=3171	1791.2	2	911.45378	456.22976	K	G	497	504
PSM	FWANFAR	-196_15790	P23953	0	Mouse_09-2020	null	[MS,MS:1001208,SEQUEST,]	8.3e-3	null	ms_run[1]:scan=3171	1791.2	2	911.45378	456.22976	K	G	486	493
PSM	FWANFAR	-196_15790	Q91WU0	0	Mouse_09-2020	null	[MS,MS:1001208,SEQUEST,]	8.3e-3	null	ms_run[1]:scan=3171	1791.2	2	911.45378	456.22976	K	G	497	504
PSM	FWANFAR	-196_15790	Q8VCT4	0	Mouse_09-2020	null	[MS,MS:1001208,SEQUEST,]	8.3e-3	null	ms_run[1]:scan=3171	1791.2	2	911.45378	456.22976	K	G	497	504
PSM	VANVSLLALYKGK	-196_15767	P62267	1	Mouse_09-2020	null	[MS,MS:1001208,SEQUEST,]	6.1e-4	null	ms_run[1]:scan=3167	1789.3	3	1375.82627	459.28177	K	E	125	138
PSM	ALPGHLKPFETLLSQNQGGK	-196_15741	P19157	1	Mouse_09-2020	null	[MS,MS:1001208,SEQUEST,]	6.1e-4	null	ms_run[1]:scan=3163	1787.0	4	2135.16030	534.54565	K	F	122	142
PSM	LQFWTETLPRK	-196_15930	Q63880	1	Mouse_09-2020	null	[MS,MS:1001208,SEQUEST,]	6.1e-4	null	ms_run[1]:scan=3193	1802.5	3	1418.77924	473.59787	R	Q	544	555
PSM	GTTITSVLPKPALVASRVEVSK	-196_15735	Q8C196	1	Mouse_09-2020	null	[MS,MS:1001208,SEQUEST,]	6.1e-4	null	ms_run[1]:scan=3162	1786.5	4	2253.31655	564.08487	K	L	403	425
PSM	SQDLLTSLTK	-196_15693	P33267	1	Mouse_09-2020	null	[MS,MS:1001208,SEQUEST,]	6.1e-4	null	ms_run[1]:scan=3155	1783.1	2	1105.60918	553.30860	R	S	48	58
PSM	VFQFLNAK	-196_15678	Q8BP67	1	Mouse_09-2020	null	[MS,MS:1001208,SEQUEST,]	6.1e-4	null	ms_run[1]:scan=3153	1781.9	2	966.53935	483.77400	K	E	28	36
PSM	NKLILPGLISSR	-196_15675	Q63836	1	Mouse_09-2020	null	[MS,MS:1001208,SEQUEST,]	6.1e-4	null	ms_run[1]:scan=3152	1781.4	3	1310.81440	437.61000	R	Y	92	104
PSM	FVTVQTISGTGALR	-196_15668	P05202	1	Mouse_09-2020	null	[MS,MS:1001208,SEQUEST,]	6.1e-4	null	ms_run[1]:scan=3151	1780.9	2	1449.80547	725.40664	R	G	126	140
PSM	NILGGTVFR	-196_15661	O88844	0	Mouse_09-2020	null	[MS,MS:1001208,SEQUEST,]	6.1e-4	null	ms_run[1]:scan=3150	1780.3	2	976.55638	488.78236	R	A	101	110
PSM	NILGGTVFR	-196_15661	P54071	0	Mouse_09-2020	null	[MS,MS:1001208,SEQUEST,]	6.1e-4	null	ms_run[1]:scan=3150	1780.3	2	976.55638	488.78236	R	P	141	150
PSM	FFVGGNWK	-196_15653	P17751	1	Mouse_09-2020	null	[MS,MS:1001208,SEQUEST,]	6.1e-4	null	ms_run[1]:scan=3149	1779.8	2	954.48271	477.74525	K	N	57	65
PSM	KILATPPQEDAPSVDIANIR	-196_15648	P40142	1	Mouse_09-2020	null	[MS,MS:1001208,SEQUEST,]	6.1e-4	null	ms_run[1]:scan=3148	1779.3	3	2148.17209	716.72682	K	P	283	303
PSM	VVAEPVELAQEFRK	-196_15638	Q9DCT2	1	Mouse_09-2020	null	[MS,MS:1001208,SEQUEST,]	2.6e-2	null	ms_run[1]:scan=3145	1777.9	3	1614.88895	538.96651	R	D	218	232
PSM	GTTITSVLPKPALVASR	-196_15630	Q8C196	1	Mouse_09-2020	null	[MS,MS:1001208,SEQUEST,]	6.1e-4	null	ms_run[1]:scan=3144	1777.4	2	1711.01299	856.00926	K	E	403	420
PSM	ASKPGLLASVAAVAAQK	-196_15624	G3X982	1	Mouse_09-2020	null	[MS,MS:1001208,SEQUEST,]	6.1e-4	null	ms_run[1]:scan=3143	1776.9	3	1581.93198	527.98227	K	G	807	824
PSM	YTINIPEDLKPR	-196_15611	P28271	1	Mouse_09-2020	null	[MS,MS:1001208,SEQUEST,]	6.1e-4	null	ms_run[1]:scan=3141	1775.7	3	1458.79493	486.93655	R	T	835	847
PSM	YGLAAAVFTK	-196_15599	P47738	1	Mouse_09-2020	null	[MS,MS:1001208,SEQUEST,]	6.1e-4	null	ms_run[1]:scan=3139	1774.7	2	1040.57744	520.79239	K	L	444	454
PSM	RYFYFYNTGLQNQR	-196_15592	Q9QUR6	1	Mouse_09-2020	null	[MS,MS:1001208,SEQUEST,]	6.1e-4	null	ms_run[1]:scan=3138	1774.1	3	1869.90763	623.97255	K	L	85	99
PSM	YFPVFEK	-196_15585	P24472	1	Mouse_09-2020	null	[MS,MS:1001208,SEQUEST,]	6.1e-4	null	ms_run[1]:scan=3137	1773.6	2	929.47667	465.24200	R	L	132	139
PSM	YVTLIYTNYENGKNDYVK	-196_15700	P19157	1	Mouse_09-2020	null	[MS,MS:1001208,SEQUEST,]	6.1e-4	null	ms_run[1]:scan=3156	1783.6	3	2197.08963	733.03191	K	L	104	122
PSM	ALPGHLKPFETLLSQNQGGK	-196_15953	P19157	1	Mouse_09-2020	null	[MS,MS:1001208,SEQUEST,]	6.1e-4	null	ms_run[1]:scan=3196	1804.1	3	2135.16465	712.39177	K	F	122	142
PSM	GLVLGIYAK	-196_15961	Q9CPY7	1	Mouse_09-2020	null	[MS,MS:1001208,SEQUEST,]	6.1e-4	null	ms_run[1]:scan=3197	1804.6	2	933.57701	467.29203	K	K	35	44
PSM	FFPASADRTVIDYNGERTLDGFKK	-196_15963	P09103	1	Mouse_09-2020	null	[MS,MS:1001208,SEQUEST,]	6.1e-4	null	ms_run[1]:scan=3198	1805.3	5	2747.37592	550.28157	K	L	447	471
PSM	AYFHLLNQIAPK	-196_16627	A0A1C7CYV0	1	Mouse_09-2020	null	[MS,MS:1001208,SEQUEST,]	6.1e-4	null	ms_run[1]:scan=3305	1860.4	3	1414.78324	472.26623	K	Q	301	313
PSM	FFDEESYSLLRK	-196_16622	Q9D8L3	1	Mouse_09-2020	null	[MS,MS:1001208,SEQUEST,]	6.1e-4	null	ms_run[1]:scan=3304	1859.9	3	1533.75730	511.92431	R	Q	106	118
PSM	LWTLVSEQTR	-196_16615	P14115	1	Mouse_09-2020	null	[MS,MS:1001208,SEQUEST,]	6.1e-4	null	ms_run[1]:scan=3303	1859.3	2	1232.66350	616.83532	K	N	78	88
PSM	AITGIQAFTVGK	-196_16578	A0A0A0MQ68	1	Mouse_09-2020	null	[MS,MS:1001208,SEQUEST,]	6.1e-4	null	ms_run[1]:scan=3297	1856.4	2	1205.68865	603.34806	R	0	436	448
PSM	IIAEGANGPTTPEADKIFLER	-196_16573	P26443	1	Mouse_09-2020	null	[MS,MS:1001208,SEQUEST,]	6.1e-4	null	ms_run[1]:scan=3296	1855.8	3	2242.17185	748.06198	K	I	400	421
PSM	GYGFGLIK	-196_16565	Q60932	1	Mouse_09-2020	null	[MS,MS:1001208,SEQUEST,]	6.1e-4	null	ms_run[1]:scan=3295	1855.2	2	854.47679	427.74217	K	D	34	42
PSM	YNLGLDLR	-196_16543	P26443	1	Mouse_09-2020	null	[MS,MS:1001208,SEQUEST,]	6.1e-4	null	ms_run[1]:scan=3292	1853.7	2	963.52556	482.26654	K	A	528	536
PSM	FLASVSTVLTSKYR	-196_16518	Q91VB8	1	Mouse_09-2020	null	[MS,MS:1001208,SEQUEST,]	6.1e-4	null	ms_run[1]:scan=3288	1851.8	3	1571.87601	524.63124	K	0	129	143
PSM	FINLVPSNLPHEATR	-196_16490	Q05421	1	Mouse_09-2020	null	[MS,MS:1001208,SEQUEST,]	6.1e-4	null	ms_run[1]:scan=3284	1849.6	3	1707.91623	569.97741	R	T	360	375
PSM	FVEGLPINDFSREK	-196_16480	P14152	1	Mouse_09-2020	null	[MS,MS:1001208,SEQUEST,]	6.1e-4	null	ms_run[1]:scan=3283	1849.0	3	1650.84720	550.95438	K	D	299	313
PSM	YNQILRIEEELGSKAK	-196_16472	P17182	1	Mouse_09-2020	null	[MS,MS:1001208,SEQUEST,]	6.1e-4	null	ms_run[1]:scan=3282	1848.5	3	1891.02701	631.01430	K	A	407	423
PSM	YNQILRIEEELGSKAK	-196_16432	P17182	1	Mouse_09-2020	null	[MS,MS:1001208,SEQUEST,]	6.1e-4	null	ms_run[1]:scan=3275	1845.1	4	1891.02895	473.51255	K	A	407	423
PSM	GLEVTAYSPLGSSDR	-196_16422	Q9JII6	1	Mouse_09-2020	null	[MS,MS:1001208,SEQUEST,]	6.1e-4	null	ms_run[1]:scan=3272	1843.4	2	1551.76616	776.38610	R	W	204	219
PSM	WLQTEVQNPSVTSKI	-196_16415	P34914	1	Mouse_09-2020	null	[MS,MS:1001208,SEQUEST,]	6.1e-4	null	ms_run[1]:scan=3271	1842.8	2	1729.91362	865.45960	K	0	540	555
PSM	LLPLELEK	-196_16346	P16331	1	Mouse_09-2020	null	[MS,MS:1001208,SEQUEST,]	2.8e-3	null	ms_run[1]:scan=3261	1837.7	2	954.58586	477.79714	K	A	364	372
PSM	AIAEELAPERGFLPPASEK	-196_16340	O35490	1	Mouse_09-2020	null	[MS,MS:1001208,SEQUEST,]	6.1e-4	null	ms_run[1]:scan=3260	1837.2	3	2025.06314	675.69323	R	G	309	328
PSM	NLRVNAGDQPGADLGPLITPQAK	-196_16327	Q9EQ20	1	Mouse_09-2020	null	[MS,MS:1001208,SEQUEST,]	6.1e-4	null	ms_run[1]:scan=3258	1836.1	3	2345.25620	782.42391	K	R	342	365
PSM	LATFPFR	-196_15989	E9Q1R2	1	Mouse_09-2020	null	[MS,MS:1001208,SEQUEST,]	6.1e-4	null	ms_run[1]:scan=3203	1807.7	2	851.48137	426.24234	R	A	58	65
PSM	ALDLDPSKTNVSGGAIALGHPLGGSGSR	-196_15995	Q8BWT1	1	Mouse_09-2020	null	[MS,MS:1001208,SEQUEST,]	6.1e-4	null	ms_run[1]:scan=3204	1808.2	4	2647.38003	662.60041	K	T	333	361
PSM	ALDLDPSKTNVSGGAIALGHPLGGSGSR	-196_16018	Q8BWT1	1	Mouse_09-2020	null	[MS,MS:1001208,SEQUEST,]	6.1e-4	null	ms_run[1]:scan=3207	1809.8	3	2647.38150	883.13146	K	T	333	361
PSM	DIKHDPSLQPWSASYDPGSAKTILNNGK	-196_16020	P16015	1	Mouse_09-2020	null	[MS,MS:1001208,SEQUEST,]	6.1e-4	null	ms_run[1]:scan=3208	1810.3	4	3039.51821	760.63472	K	C	37	65
PSM	TFAATIPRPFSVR	-196_16113	P16331	1	Mouse_09-2020	null	[MS,MS:1001208,SEQUEST,]	6.1e-4	null	ms_run[1]:scan=3225	1819.1	3	1462.81610	488.27702	R	D	401	414
PSM	GYSFTTTAEREIVRDIKEK	-196_15570	P60710	1	Mouse_09-2020	null	[MS,MS:1001208,SEQUEST,]	2.3e-2	null	ms_run[1]:scan=3132	1771.2	4	2243.16836	561.54712	R	C	197	216
PSM	DYPLIPVGK	-196_16198	P24270	1	Mouse_09-2020	null	[MS,MS:1001208,SEQUEST,]	6.1e-4	null	ms_run[1]:scan=3237	1825.3	2	1001.56700	501.28694	K	V	307	316
PSM	SGVLPWLRPDSK	-196_16220	Q91X83	1	Mouse_09-2020	null	[MS,MS:1001208,SEQUEST,]	6.1e-4	null	ms_run[1]:scan=3241	1827.4	2	1354.74870	677.87752	R	Q	171	183
PSM	FAPPQPAEPWSSVK	-196_16228	Q91WU0	1	Mouse_09-2020	null	[MS,MS:1001208,SEQUEST,]	6.1e-4	null	ms_run[1]:scan=3242	1828.0	2	1540.78240	770.89337	R	A	65	79
PSM	ALQASALAAWGGK	-196_16259	Q91Y97	1	Mouse_09-2020	null	[MS,MS:1001208,SEQUEST,]	6.1e-4	null	ms_run[1]:scan=3248	1831.0	2	1243.67815	622.34331	R	A	305	318
PSM	ESGLYFIRPLK	-196_16270	Q8VCM7	1	Mouse_09-2020	null	[MS,MS:1001208,SEQUEST,]	6.1e-4	null	ms_run[1]:scan=3250	1832.0	3	1322.74555	441.58708	K	K	188	199
PSM	SIGVSNFNFR	-196_16280	Q91WT7	1	Mouse_09-2020	null	[MS,MS:1001208,SEQUEST,]	6.1e-4	null	ms_run[1]:scan=3251	1832.5	2	1140.57866	570.79345	K	L	162	172
PSM	HDPSLQPWSASYDPGSAKTILNNGK	-196_16307	P16015	1	Mouse_09-2020	null	[MS,MS:1001208,SEQUEST,]	6.1e-4	null	ms_run[1]:scan=3254	1834.2	4	2683.31142	671.58322	K	C	40	65
PSM	YDVSFITDEVKK	-196_16216	O08601	1	Mouse_09-2020	null	[MS,MS:1001208,SEQUEST,]	6.1e-4	null	ms_run[1]:scan=3240	1826.8	3	1443.73587	481.91705	R	L	511	523
PSM	LSRPGFWDPIGR	-196_16637	Q5XG73	1	Mouse_09-2020	null	[MS,MS:1001208,SEQUEST,]	6.1e-4	null	ms_run[1]:scan=3307	1861.4	3	1400.74372	467.58597	K	K	88	100
PSM	QGIQFYTQLK	-196_15562	Q9EQ20	1	Mouse_09-2020	null	[MS,MS:1001208,SEQUEST,]	6.1e-4	null	ms_run[1]:scan=3131	1770.6	2	1225.65825	613.33241	K	I	501	511
PSM	FAVLQTYGDTTHTLVEK	-196_15550	P49429	1	Mouse_09-2020	null	[MS,MS:1001208,SEQUEST,]	6.1e-4	null	ms_run[1]:scan=3129	1769.5	3	1922.98587	641.66679	K	N	133	150
PSM	SYENQKPPFDAKNPFLAAVTTNRK	-196_15038	Q05DV1	1	Mouse_09-2020	null	[MS,MS:1001208,SEQUEST,]	6.1e-4	null	ms_run[1]:scan=3044	1725.7	4	2736.41103	684.85805	K	N	268	292
PSM	FSVQILR	-196_15024	P33267	1	Mouse_09-2020	null	[MS,MS:1001208,SEQUEST,]	6.1e-4	null	ms_run[1]:scan=3042	1724.5	2	862.51409	431.76090	R	F	127	134
PSM	SYENQKPPFDAKNPFLAAVTTNRK	-196_14969	Q05DV1	1	Mouse_09-2020	null	[MS,MS:1001208,SEQUEST,]	6.1e-4	null	ms_run[1]:scan=3032	1719.4	5	2736.40729	548.08790	K	N	268	292
PSM	FNSSISYDRHLWNVDVQGSK	-196_14954	Q91YI0	1	Mouse_09-2020	null	[MS,MS:1001208,SEQUEST,]	6.1e-4	null	ms_run[1]:scan=3030	1718.3	4	2352.13857	588.78964	K	Y	24	44
PSM	VLDASWYSPGTR	-196_14949	P52196	1	Mouse_09-2020	null	[MS,MS:1001208,SEQUEST,]	6.1e-4	null	ms_run[1]:scan=3029	1717.8	2	1351.66509	676.33568	R	A	31	43
PSM	EGPSLTSPAQVLSR	-196_14911	Q8VC30	1	Mouse_09-2020	null	[MS,MS:1001208,SEQUEST,]	6.1e-4	null	ms_run[1]:scan=3023	1714.9	2	1441.76494	721.38590	K	S	421	435
PSM	KVPDKLLDSSTVTHLFK	-196_14906	Q9QUM9	1	Mouse_09-2020	null	[MS,MS:1001208,SEQUEST,]	6.1e-4	null	ms_run[1]:scan=3022	1714.4	4	1928.08474	482.77674	K	T	55	72
PSM	LQELQVNLVR	-196_14901	P35492	1	Mouse_09-2020	null	[MS,MS:1001208,SEQUEST,]	6.1e-4	null	ms_run[1]:scan=3021	1713.7	2	1211.71074	606.35896	K	H	183	193
PSM	LSILYPATTGR	-196_14878	Q6GT24	1	Mouse_09-2020	null	[MS,MS:1001208,SEQUEST,]	6.1e-4	null	ms_run[1]:scan=3017	1711.6	2	1191.67412	596.34024	K	F	145	156
PSM	VIQGSLDSLPQAVR	-196_14866	Q9Z2V4	1	Mouse_09-2020	null	[MS,MS:1001208,SEQUEST,]	6.1e-4	null	ms_run[1]:scan=3013	1709.7	2	1482.82829	741.91737	K	F	15	29
PSM	DLGATWVVLGHSERR	-196_14858	P17751	1	Mouse_09-2020	null	[MS,MS:1001208,SEQUEST,]	6.1e-4	null	ms_run[1]:scan=3012	1709.2	3	1695.89188	565.96903	K	V	136	151
PSM	LNLKTPVPSDIAISR	-196_14821	A0A1W2P733	1	Mouse_09-2020	null	[MS,MS:1001208,SEQUEST,]	6.1e-4	null	ms_run[1]:scan=3007	1706.5	3	1623.94242	541.98579	K	C	130	145
PSM	KVITAFNDGLNHLDSLK	-196_14816	A8DUK4	1	Mouse_09-2020	null	[MS,MS:1001208,SEQUEST,]	6.1e-4	null	ms_run[1]:scan=3006	1705.9	3	1885.01822	629.01078	K	T	67	84
PSM	RSEPEPQILDFQTQQYK	-196_14807	Q9R0H0	1	Mouse_09-2020	null	[MS,MS:1001208,SEQUEST,]	6.1e-4	null	ms_run[1]:scan=3004	1704.9	3	2107.04789	703.02000	K	F	314	331
PSM	EATTEQQLRELFEKQK	-196_15054	O35490	1	Mouse_09-2020	null	[MS,MS:1001208,SEQUEST,]	6.1e-4	null	ms_run[1]:scan=3046	1726.8	4	1978.02334	495.26146	K	K	387	403
PSM	YYVTIIDAPGHRDFIK	-196_14795	P10126	1	Mouse_09-2020	null	[MS,MS:1001208,SEQUEST,]	6.1e-4	null	ms_run[1]:scan=3001	1703.5	2	1908.00420	954.50434	K	M	85	101
PSM	LVPGWTKPITIGR	-196_14767	P54071	1	Mouse_09-2020	null	[MS,MS:1001208,SEQUEST,]	6.1e-4	null	ms_run[1]:scan=2996	1700.8	3	1437.85306	479.95740	R	A	160	173
PSM	GLVVPVIR	-196_14761	Q9D2G2	1	Mouse_09-2020	null	[MS,MS:1001208,SEQUEST,]	6.1e-4	null	ms_run[1]:scan=2995	1700.2	2	852.56651	426.78691	R	V	327	335
PSM	FFPASADRTVIDYNGER	-196_14735	P09103	1	Mouse_09-2020	null	[MS,MS:1001208,SEQUEST,]	6.1e-4	null	ms_run[1]:scan=2990	1697.8	3	1957.93503	653.31827	K	L	447	464
PSM	YYVTIIDAPGHRDFIK	-196_14719	P10126	1	Mouse_09-2020	null	[MS,MS:1001208,SEQUEST,]	6.1e-4	null	ms_run[1]:scan=2987	1696.1	3	1907.99997	636.67199	K	M	85	101
PSM	VQGQNLFFR	-196_14704	A0A087WPF8	1	Mouse_09-2020	null	[MS,MS:1001208,SEQUEST,]	6.1e-4	null	ms_run[1]:scan=2985	1695.1	2	1108.58843	554.79854	K	T	13	22
PSM	WYYNAAGFNK	-196_14695	Q9CQB4	1	Mouse_09-2020	null	[MS,MS:1001208,SEQUEST,]	6.1e-4	null	ms_run[1]:scan=2984	1694.6	2	1233.56792	617.28801	K	G	20	30
PSM	GHEVTVLRPSTSIFLDPK	-196_14681	D3YUP6	1	Mouse_09-2020	null	[MS,MS:1001208,SEQUEST,]	6.1e-4	null	ms_run[1]:scan=2982	1693.5	3	1996.08799	666.03358	K	S	50	68
PSM	KAPDFVFYAPR	-196_14652	P26043	1	Mouse_09-2020	null	[MS,MS:1001208,SEQUEST,]	6.1e-4	null	ms_run[1]:scan=2976	1690.5	3	1310.68576	437.56791	K	R	263	274
PSM	YYVTIIDAPGHRDFIK	-196_14640	P10126	1	Mouse_09-2020	null	[MS,MS:1001208,SEQUEST,]	6.1e-4	null	ms_run[1]:scan=2973	1688.9	4	1907.99978	477.75581	K	M	85	101
PSM	EWGYASHNGPDHWHELYPIAK	-196_14633	P16015	1	Mouse_09-2020	null	[MS,MS:1001208,SEQUEST,]	6.1e-4	null	ms_run[1]:scan=2972	1688.4	3	2507.15128	836.38909	K	D	4	25
PSM	GDIFLVR	-196_14618	Q01853	1	Mouse_09-2020	null	[MS,MS:1001208,SEQUEST,]	2.8e-3	null	ms_run[1]:scan=2969	1687.0	2	819.47106	410.23980	K	G	149	156
PSM	LFFDTER	-196_14611	Q9CRB3	1	Mouse_09-2020	null	[MS,MS:1001208,SEQUEST,]	2.3e-3	null	ms_run[1]:scan=2968	1686.5	2	927.45732	464.23217	K	W	68	75
PSM	VSSLPTVYLK	-196_14601	F6Y6L6	1	Mouse_09-2020	null	[MS,MS:1001208,SEQUEST,]	6.1e-4	null	ms_run[1]:scan=2967	1685.9	2	1106.64604	553.82643	K	G	199	209
PSM	ILIRPLYSNPPLNGAR	-196_14588	P05202	1	Mouse_09-2020	null	[MS,MS:1001208,SEQUEST,]	6.1e-4	null	ms_run[1]:scan=2965	1684.8	3	1794.03897	598.68434	K	A	310	326
PSM	YLYTLVITDKEK	-196_14782	Q9JJI8	1	Mouse_09-2020	null	[MS,MS:1001208,SEQUEST,]	6.1e-4	null	ms_run[1]:scan=2998	1701.8	3	1485.81800	495.94483	R	E	41	53
PSM	RFGPVFTLHLGQR	-196_15075	Q05421	1	Mouse_09-2020	null	[MS,MS:1001208,SEQUEST,]	6.1e-4	null	ms_run[1]:scan=3050	1728.7	3	1527.85434	509.95628	K	I	63	76
PSM	FNGGGHINHTIFWTNLSPK	-196_15086	P09671	1	Mouse_09-2020	null	[MS,MS:1001208,SEQUEST,]	6.1e-4	null	ms_run[1]:scan=3052	1729.7	4	2140.07290	535.77353	K	G	90	109
PSM	QWGWTQGRWPK	-196_15090	Q9CPR4	1	Mouse_09-2020	null	[MS,MS:1001208,SEQUEST,]	6.1e-4	null	ms_run[1]:scan=3053	1730.2	3	1429.71192	477.24231	K	S	75	86
PSM	LVLEVAQHLGESTVR	-196_15542	P56480	1	Mouse_09-2020	null	[MS,MS:1001208,SEQUEST,]	6.1e-4	null	ms_run[1]:scan=3128	1769.0	3	1650.91733	550.97730	R	I	95	110
PSM	LLLPGELAK	-196_15533	Q64475	1	Mouse_09-2020	null	[MS,MS:1001208,SEQUEST,]	6.1e-4	null	ms_run[1]:scan=3127	1768.5	2	953.60283	477.30514	R	A	101	110
PSM	ISSLLEEQFQQGK	-196_15490	P62242	1	Mouse_09-2020	null	[MS,MS:1001208,SEQUEST,]	6.1e-4	null	ms_run[1]:scan=3120	1764.9	2	1506.78142	753.89356	K	L	158	171
PSM	GTTITSVLPKPALVASR	-196_15483	Q8C196	1	Mouse_09-2020	null	[MS,MS:1001208,SEQUEST,]	6.1e-4	null	ms_run[1]:scan=3119	1764.3	3	1711.01108	571.00860	K	E	403	420
PSM	LHIIEVGTPPTGNQPFPK	-196_15476	Q68FD5	1	Mouse_09-2020	null	[MS,MS:1001208,SEQUEST,]	6.1e-4	null	ms_run[1]:scan=3118	1763.8	3	1945.05484	649.02291	K	A	228	246
PSM	LFEGNALLR	-196_15469	Q6ZWN5	1	Mouse_09-2020	null	[MS,MS:1001208,SEQUEST,]	6.1e-4	null	ms_run[1]:scan=3117	1763.3	2	1032.58452	516.79547	R	L	71	80
PSM	EKLPKEIEEDKLK	-196_15460	Q8BSQ9	1	Mouse_09-2020	null	[MS,MS:1001208,SEQUEST,]	1.3e-2	null	ms_run[1]:scan=3116	1762.8	3	1598.89597	533.63817	K	E	908	921
PSM	AFLWQR	-196_15404	Q9DD20	1	Mouse_09-2020	null	[MS,MS:1001208,SEQUEST,]	6.1e-4	null	ms_run[1]:scan=3106	1757.6	2	820.44634	410.72686	R	L	184	190
PSM	LFVEDSIHDQFVQK	-196_15397	Q8R0Y6	1	Mouse_09-2020	null	[MS,MS:1001208,SEQUEST,]	6.1e-4	null	ms_run[1]:scan=3105	1757.1	3	1704.85947	568.95790	R	V	713	727
PSM	HKELAPYDENWFYTR	-196_15389	Q9CZX8	1	Mouse_09-2020	null	[MS,MS:1001208,SEQUEST,]	6.1e-4	null	ms_run[1]:scan=3104	1756.6	3	1968.92356	656.97948	K	A	42	57
PSM	RYEEIVKEVSTYIKK	-196_15382	P10126	1	Mouse_09-2020	null	[MS,MS:1001208,SEQUEST,]	6.1e-4	null	ms_run[1]:scan=3103	1756.0	4	1885.04531	472.01619	K	G	166	181
PSM	GFPTIYFSPANKK	-196_15374	P27773	1	Mouse_09-2020	null	[MS,MS:1001208,SEQUEST,]	6.1e-4	null	ms_run[1]:scan=3101	1755.2	2	1469.78130	735.39300	K	T	449	462
PSM	AFGERFGGGSVELLK	-196_15358	Q8BMS1	1	Mouse_09-2020	null	[MS,MS:1001208,SEQUEST,]	2.6e-2	null	ms_run[1]:scan=3098	1753.5	3	1566.83274	522.94734	K	M	606	621
PSM	FVADGIFK	-196_15351	P62908	1	Mouse_09-2020	null	[MS,MS:1001208,SEQUEST,]	6.1e-4	null	ms_run[1]:scan=3097	1753.0	2	896.48686	448.74745	K	E	11	19
PSM	FADGDVDAVLSR	-196_15335	Q8R0Y6	1	Mouse_09-2020	null	[MS,MS:1001208,SEQUEST,]	6.1e-4	null	ms_run[1]:scan=3094	1751.4	2	1264.61699	632.81204	R	N	815	827
PSM	EAYPGDVFYLHSR	-196_15327	Q03265	1	Mouse_09-2020	null	[MS,MS:1001208,SEQUEST,]	3.3e-3	null	ms_run[1]:scan=3093	1750.9	2	1553.74285	777.37280	R	L	335	348
PSM	NLYIISVK	-196_15313	P62830	1	Mouse_09-2020	null	[MS,MS:1001208,SEQUEST,]	6.1e-4	null	ms_run[1]:scan=3090	1749.5	2	949.57128	475.28949	K	I	36	44
PSM	ELISNASDALDKIR	-196_15098	P11499	0	Mouse_09-2020	null	[MS,MS:1001208,SEQUEST,]	6.1e-4	null	ms_run[1]:scan=3054	1730.8	3	1544.82676	515.61414	R	E	42	56
PSM	ELISNASDALDKIR	-196_15098	P08113	0	Mouse_09-2020	null	[MS,MS:1001208,SEQUEST,]	6.1e-4	null	ms_run[1]:scan=3054	1730.8	3	1544.82676	515.61414	R	I	103	117
PSM	AFGYYGPLR	-196_15105	P84104	1	Mouse_09-2020	null	[MS,MS:1001208,SEQUEST,]	6.1e-4	null	ms_run[1]:scan=3055	1731.4	2	1043.53093	522.26908	R	V	29	38
PSM	IPQTVLWR	-196_15157	Q63886	0	Mouse_09-2020	null	[MS,MS:1001208,SEQUEST,]	6.1e-4	null	ms_run[1]:scan=3063	1735.4	2	1012.59398	506.80055	R	T	331	339
PSM	IPQTVLWR	-196_15157	K9J7B2	0	Mouse_09-2020	null	[MS,MS:1001208,SEQUEST,]	6.1e-4	null	ms_run[1]:scan=3063	1735.4	2	1012.59398	506.80055	R	T	327	335
PSM	GILLYGPPGTGK	-196_15164	Q01853	1	Mouse_09-2020	null	[MS,MS:1001208,SEQUEST,]	6.1e-4	null	ms_run[1]:scan=3064	1735.9	2	1172.66716	586.83733	R	L	240	252
PSM	DGFNPAHVEAGLYGSR	-196_15174	Q63836	0	Mouse_09-2020	null	[MS,MS:1001208,SEQUEST,]	6.1e-4	null	ms_run[1]:scan=3066	1737.1	3	1689.79740	563.93750	K	F	212	228
PSM	DGFNPAHVEAGLYGSR	-196_15174	A0A0R4J135	0	Mouse_09-2020	null	[MS,MS:1001208,SEQUEST,]	6.1e-4	null	ms_run[1]:scan=3066	1737.1	3	1689.79740	563.93750	K	F	212	228
PSM	TDVAAPFGGFK	-196_15554	Q8R0Y6	1	Mouse_09-2020	null	[MS,MS:1001208,SEQUEST,]	6.1e-4	null	ms_run[1]:scan=3130	1770.0	2	1109.56267	555.28493	K	S	866	877
PSM	YYRQNPDIPQLEPSDYLRR	-196_15179	Q9DBM2	1	Mouse_09-2020	null	[MS,MS:1001208,SEQUEST,]	6.1e-4	null	ms_run[1]:scan=3067	1737.6	4	2423.21035	606.55802	K	V	677	696
PSM	EAYPGDVFYLHSR	-196_15203	Q03265	1	Mouse_09-2020	null	[MS,MS:1001208,SEQUEST,]	6.1e-4	null	ms_run[1]:scan=3072	1740.0	3	1553.73960	518.58429	R	L	335	348
PSM	VYNEAGVTFT	-196_15211	P26443	1	Mouse_09-2020	null	[MS,MS:1001208,SEQUEST,]	6.1e-4	null	ms_run[1]:scan=3073	1740.6	2	1100.52605	550.76657	K	0	549	559
PSM	FDAGELITQR	-196_15213	P67778	1	Mouse_09-2020	null	[MS,MS:1001208,SEQUEST,]	6.1e-4	null	ms_run[1]:scan=3074	1741.1	2	1149.58953	575.29857	R	L	134	144
PSM	FLGVAEQLHNEGFK	-196_15265	Q8C196	1	Mouse_09-2020	null	[MS,MS:1001208,SEQUEST,]	6.1e-4	null	ms_run[1]:scan=3083	1745.7	3	1588.81235	530.27546	R	F	1374	1388
PSM	GFPTIYFSPANKK	-196_15288	P27773	1	Mouse_09-2020	null	[MS,MS:1001208,SEQUEST,]	6.1e-4	null	ms_run[1]:scan=3086	1747.3	3	1469.77732	490.59776	K	T	449	462
PSM	TDVAAPFGGFKQSGFGK	-196_15293	Q8R0Y6	1	Mouse_09-2020	null	[MS,MS:1001208,SEQUEST,]	6.1e-4	null	ms_run[1]:scan=3087	1747.8	3	1713.85965	571.95802	K	L	866	883
PSM	QLFLQTYAR	-196_15191	Q8CIE6	1	Mouse_09-2020	null	[MS,MS:1001208,SEQUEST,]	2.8e-2	null	ms_run[1]:scan=3070	1739.0	2	1139.61760	570.31402	K	R	957	966
PSM	LIINSLYK	-196_14571	P08113	1	Mouse_09-2020	null	[MS,MS:1001208,SEQUEST,]	6.1e-4	null	ms_run[1]:scan=2963	1683.7	2	963.58800	482.29731	K	K	88	96
PSM	DYYFALAHTVR	-196_16654	Q9ET01	1	Mouse_09-2020	null	[MS,MS:1001208,SEQUEST,]	6.1e-4	null	ms_run[1]:scan=3310	1863.1	3	1355.67350	452.56294	R	H	51	62
PSM	YVTLIYTNYENGK	-196_16674	P19157	1	Mouse_09-2020	null	[MS,MS:1001208,SEQUEST,]	6.1e-4	null	ms_run[1]:scan=3314	1865.0	2	1577.78655	789.39594	K	D	104	117
PSM	GFGFGLVK	-196_18170	A0A286YCR8	1	Mouse_09-2020	null	[MS,MS:1001208,SEQUEST,]	6.1e-4	null	ms_run[1]:scan=3579	2002.0	2	824.46630	412.73689	K	D	33	41
PSM	SIRTVLTF	-196_18161	P00329	1	Mouse_09-2020	null	[MS,MS:1001208,SEQUEST,]	8.9e-3	null	ms_run[1]:scan=3578	2001.5	2	936.55132	468.77928	K	0	368	376
PSM	NSRLPVMVWIHGGGLK	-196_18134	Q91WU0	1	Mouse_09-2020	null	[MS,MS:1001208,SEQUEST,]	6.1e-4	null	ms_run[1]:scan=3573	1999.1	3	1763.97489	588.66277	K	G	130	146
PSM	GFVDDIIQPSSTR	-196_18126	E9Q1J7	1	Mouse_09-2020	null	[MS,MS:1001208,SEQUEST,]	6.1e-4	null	ms_run[1]:scan=3572	1998.5	2	1434.72441	717.86481	R	R	465	478
PSM	SFLSPNQILK	-196_18112	Q9DB20	1	Mouse_09-2020	null	[MS,MS:1001208,SEQUEST,]	6.1e-4	null	ms_run[1]:scan=3570	1997.3	2	1146.65129	573.82951	K	E	163	173
PSM	FLVYVANFDEKDPR	-196_18078	Q61598	1	Mouse_09-2020	null	[MS,MS:1001208,SEQUEST,]	6.1e-4	null	ms_run[1]:scan=3565	1994.7	3	1712.86448	571.62627	K	F	143	157
PSM	ILEFLGR	-196_18050	E9QNL5	1	Mouse_09-2020	null	[MS,MS:1001208,SEQUEST,]	6.1e-4	null	ms_run[1]:scan=3560	1992.2	2	847.50310	424.25545	K	L	210	217
PSM	LYSEFLGKRPWFAGDK	-196_18043	P10649	1	Mouse_09-2020	null	[MS,MS:1001208,SEQUEST,]	6.1e-4	null	ms_run[1]:scan=3559	1991.7	3	1913.99063	638.66847	K	T	137	153
PSM	GLFIIDAK	-196_18039	D3Z4A4	1	Mouse_09-2020	null	[MS,MS:1001208,SEQUEST,]	6.1e-4	null	ms_run[1]:scan=3558	1991.1	2	876.51891	438.76310	R	V	128	136
PSM	VVDLLAPYAK	-196_18025	P56480	1	Mouse_09-2020	null	[MS,MS:1001208,SEQUEST,]	6.1e-4	null	ms_run[1]:scan=3556	1990.1	2	1088.63530	544.82115	K	G	189	199
PSM	LTLDTIFVPNTGKK	-196_18007	J3QMG3	1	Mouse_09-2020	null	[MS,MS:1001208,SEQUEST,]	6.1e-4	null	ms_run[1]:scan=3552	1988.2	3	1546.88633	516.29949	K	G	98	112
PSM	IIDVVYNASNNELVR	-196_18002	P62242	1	Mouse_09-2020	null	[MS,MS:1001208,SEQUEST,]	6.1e-4	null	ms_run[1]:scan=3551	1987.7	3	1718.90714	573.64058	R	K	78	93
PSM	IIDVVYNASNNELVR	-196_17995	P62242	1	Mouse_09-2020	null	[MS,MS:1001208,SEQUEST,]	6.1e-4	null	ms_run[1]:scan=3550	1987.1	2	1718.91045	859.95723	R	K	78	93
PSM	YVVVTGITPTPLGEGK	-196_17966	A0A1W2P733	1	Mouse_09-2020	null	[MS,MS:1001208,SEQUEST,]	6.1e-4	null	ms_run[1]:scan=3546	1984.9	2	1630.90642	815.95616	K	T	191	207
PSM	AIGLPEDLIQKGKDIKGVSEIVHEGK	-196_18180	P12710	1	Mouse_09-2020	null	[MS,MS:1001208,SEQUEST,]	6.1e-4	null	ms_run[1]:scan=3581	2003.0	5	2773.54627	555.51499	K	I	21	47
PSM	LYSEFLGKRPWFAGDK	-196_17953	P10649	1	Mouse_09-2020	null	[MS,MS:1001208,SEQUEST,]	6.1e-4	null	ms_run[1]:scan=3544	1983.9	4	1913.99148	479.25317	K	T	137	153
PSM	RFEYEDPFFNR	-196_17936	A0A0R4IZY2	1	Mouse_09-2020	null	[MS,MS:1001208,SEQUEST,]	6.1e-4	null	ms_run[1]:scan=3541	1982.5	3	1519.69782	507.23700	R	L	197	208
PSM	GRLQFWTETLPR	-196_17929	Q63880	1	Mouse_09-2020	null	[MS,MS:1001208,SEQUEST,]	6.1e-4	null	ms_run[1]:scan=3540	1982.0	3	1503.80719	501.94041	K	I	542	554
PSM	FIPRQPFAEYIYK	-196_17922	Q9EQF5	1	Mouse_09-2020	null	[MS,MS:1001208,SEQUEST,]	6.1e-4	null	ms_run[1]:scan=3539	1981.5	3	1671.88968	557.96796	K	I	462	475
PSM	LSNIFVIGK	-196_17908	V9GWY0	1	Mouse_09-2020	null	[MS,MS:1001208,SEQUEST,]	6.1e-4	null	ms_run[1]:scan=3537	1980.3	2	990.59801	495.80276	R	N	222	231
PSM	QAFQIGSPWR	-196_17895	O35945	0	Mouse_09-2020	null	[MS,MS:1001208,SEQUEST,]	6.1e-4	null	ms_run[1]:scan=3535	1979.2	2	1189.61113	595.30927	R	M	69	79
PSM	QAFQIGSPWR	-196_17895	P24549	0	Mouse_09-2020	null	[MS,MS:1001208,SEQUEST,]	6.1e-4	null	ms_run[1]:scan=3535	1979.2	2	1189.61113	595.30927	R	M	69	79
PSM	LFQHIAEYLPSYARPR	-196_17882	O35488	1	Mouse_09-2020	null	[MS,MS:1001208,SEQUEST,]	6.1e-4	null	ms_run[1]:scan=3533	1978.2	4	1961.03872	491.01526	K	L	542	558
PSM	ITSEELHYFVQNHFTSAR	-196_17862	Q9DB77	1	Mouse_09-2020	null	[MS,MS:1001208,SEQUEST,]	6.1e-4	null	ms_run[1]:scan=3529	1976.3	4	2179.05263	545.51963	K	A	200	218
PSM	WWPGGLGK	-196_17817	Q9R0H0	1	Mouse_09-2020	null	[MS,MS:1001208,SEQUEST,]	6.1e-4	null	ms_run[1]:scan=3521	1972.0	2	900.47301	450.73996	K	S	175	183
PSM	VWFVSNIDGTHIAK	-196_17803	P06745	1	Mouse_09-2020	null	[MS,MS:1001208,SEQUEST,]	6.1e-4	null	ms_run[1]:scan=3518	1970.6	3	1586.83097	529.61570	R	L	181	195
PSM	FSRDVFLPKPSWGNHTPIFR	-196_17799	P05202	1	Mouse_09-2020	null	[MS,MS:1001208,SEQUEST,]	6.1e-4	null	ms_run[1]:scan=3517	1970.1	4	2401.25356	601.06956	K	A	151	171
PSM	VYLLYRPGHYDILYK	-196_17782	D3YWF6	1	Mouse_09-2020	null	[MS,MS:1001208,SEQUEST,]	6.1e-4	null	ms_run[1]:scan=3515	1968.9	4	1913.03066	479.01345	K	0	227	242
PSM	DFTPSGIAGAFRR	-196_17775	F8WHP8	1	Mouse_09-2020	null	[MS,MS:1001208,SEQUEST,]	6.1e-4	null	ms_run[1]:scan=3514	1968.4	3	1394.71698	465.57736	R	Y	16	29
PSM	FLASVSTVLTSK	-196_17769	Q91VB8	1	Mouse_09-2020	null	[MS,MS:1001208,SEQUEST,]	6.1e-4	null	ms_run[1]:scan=3513	1967.9	2	1252.71391	626.86100	K	R	129	141
PSM	GYISPYFINTSK	-196_17727	P63038	1	Mouse_09-2020	null	[MS,MS:1001208,SEQUEST,]	6.1e-4	null	ms_run[1]:scan=3505	1963.8	2	1389.70427	695.35608	R	Q	222	234
PSM	VWIYPIK	-196_17944	Q922Q1	1	Mouse_09-2020	null	[MS,MS:1001208,SEQUEST,]	3.9e-3	null	ms_run[1]:scan=3543	1983.4	2	918.54497	459.77601	K	C	60	67
PSM	AIGLPEDLIQKGKDIKGVSEIVHEGK	-196_18238	P12710	1	Mouse_09-2020	null	[MS,MS:1001208,SEQUEST,]	6.1e-4	null	ms_run[1]:scan=3590	2007.7	6	2773.54699	463.09703	K	I	21	47
PSM	NIEDVIAQGVGK	-196_18250	P99027	1	Mouse_09-2020	null	[MS,MS:1001208,SEQUEST,]	6.1e-4	null	ms_run[1]:scan=3592	2008.7	2	1242.66863	621.83806	K	A	50	62
PSM	ILASFFGK	-196_18268	Q8BTY1	1	Mouse_09-2020	null	[MS,MS:1001208,SEQUEST,]	6.1e-4	null	ms_run[1]:scan=3594	2009.9	2	882.50926	441.75782	K	L	75	83
PSM	FADILPLGVPHK	-196_18805	Q9JKY7	1	Mouse_09-2020	null	[MS,MS:1001208,SEQUEST,]	6.1e-4	null	ms_run[1]:scan=3690	2059.4	3	1306.75248	436.25545	R	S	369	381
PSM	VSFELFADKVPK	-196_18797	P17742	1	Mouse_09-2020	null	[MS,MS:1001208,SEQUEST,]	6.1e-4	null	ms_run[1]:scan=3689	2058.9	3	1379.75635	460.59049	R	A	20	32
PSM	AIGLPEDLIQK	-196_18790	P12710	1	Mouse_09-2020	null	[MS,MS:1001208,SEQUEST,]	6.1e-4	null	ms_run[1]:scan=3688	2058.4	2	1196.68889	598.84790	K	K	21	32
PSM	RYEEIVKEVSTYIK	-196_18779	P10126	1	Mouse_09-2020	null	[MS,MS:1001208,SEQUEST,]	6.1e-4	null	ms_run[1]:scan=3686	2057.3	4	1756.94777	439.99245	K	I	166	180
PSM	EATTEQQLRELFEK	-196_18745	O35490	1	Mouse_09-2020	null	[MS,MS:1001208,SEQUEST,]	6.1e-4	null	ms_run[1]:scan=3679	2053.7	3	1721.87198	574.62834	K	K	387	401
PSM	AKPNEVVFLDDFGSNLKPAR	-196_18741	P34914	1	Mouse_09-2020	null	[MS,MS:1001208,SEQUEST,]	6.1e-4	null	ms_run[1]:scan=3678	2053.2	4	2217.16738	555.04702	K	M	175	195
PSM	TYAEILEPFHPVR	-196_18719	Q9CQ54	1	Mouse_09-2020	null	[MS,MS:1001208,SEQUEST,]	6.1e-4	null	ms_run[1]:scan=3675	2051.6	3	1571.82291	524.61207	K	0	108	121
PSM	GFGGIGGILR	-196_18712	Q8BWY3	1	Mouse_09-2020	null	[MS,MS:1001208,SEQUEST,]	6.1e-4	null	ms_run[1]:scan=3673	2050.8	2	946.54631	473.77708	K	R	405	415
PSM	RYEEIVKEVSTYIK	-196_18668	P10126	1	Mouse_09-2020	null	[MS,MS:1001208,SEQUEST,]	6.1e-4	null	ms_run[1]:scan=3667	2047.5	3	1756.94803	586.32084	K	I	166	180
PSM	ALLFIPR	-196_18658	P11499	1	Mouse_09-2020	null	[MS,MS:1001208,SEQUEST,]	6.1e-4	null	ms_run[1]:scan=3666	2047.0	2	829.52904	415.26836	R	A	331	338
PSM	GEPGGQTALYDFYSR	-196_18654	Q9CXN7	1	Mouse_09-2020	null	[MS,MS:1001208,SEQUEST,]	1.0e-2	null	ms_run[1]:scan=3665	2046.5	2	1660.76323	830.88373	K	F	202	217
PSM	SYENQKPPFDAKNPFLAAVTTNR	-196_18639	Q05DV1	1	Mouse_09-2020	null	[MS,MS:1001208,SEQUEST,]	6.1e-4	null	ms_run[1]:scan=3661	2044.6	4	2608.29629	652.83431	K	L	268	291
PSM	DLGTDSQIFISR	-196_18633	Q61598	1	Mouse_09-2020	null	[MS,MS:1001208,SEQUEST,]	6.1e-4	null	ms_run[1]:scan=3659	2043.4	2	1351.67278	676.34625	K	Y	391	403
PSM	FLPGFEAPTYK	-196_18619	P49429	1	Mouse_09-2020	null	[MS,MS:1001208,SEQUEST,]	6.1e-4	null	ms_run[1]:scan=3657	2042.3	2	1269.64629	635.32934	R	T	156	167
PSM	GAGAFGYFEVTHDITRYSK	-196_18576	P24270	1	Mouse_09-2020	null	[MS,MS:1001208,SEQUEST,]	6.1e-4	null	ms_run[1]:scan=3647	2037.2	3	2119.02573	707.01296	K	K	78	97
PSM	EAVLAAYWR	-196_18562	P19096	1	Mouse_09-2020	null	[MS,MS:1001208,SEQUEST,]	6.1e-4	null	ms_run[1]:scan=3645	2036.1	2	1078.56719	539.78764	R	Q	598	607
PSM	LEDLIVKDGLTDVYNK	-196_18555	Q8QZT1	1	Mouse_09-2020	null	[MS,MS:1001208,SEQUEST,]	6.1e-4	null	ms_run[1]:scan=3644	2035.6	3	1834.98282	612.33141	K	H	172	188
PSM	FSLYFLAYEDKNDIPKDKSEK	-196_18281	Q9CPU0	1	Mouse_09-2020	null	[MS,MS:1001208,SEQUEST,]	6.1e-4	null	ms_run[1]:scan=3596	2011.0	5	2550.27463	510.86107	K	A	68	89
PSM	AIGLPEDLIQKGKDIKGVSEIVHEGK	-196_18294	P12710	1	Mouse_09-2020	null	[MS,MS:1001208,SEQUEST,]	6.1e-4	null	ms_run[1]:scan=3599	2012.3	4	2773.54848	694.14191	K	I	21	47
PSM	GEYLPLLQGK	-196_18317	P11725	1	Mouse_09-2020	null	[MS,MS:1001208,SEQUEST,]	6.1e-4	null	ms_run[1]:scan=3602	2013.9	2	1117.62407	559.31623	K	L	71	81
PSM	EWPANLDLK	-196_18357	Q8C196	1	Mouse_09-2020	null	[MS,MS:1001208,SEQUEST,]	6.1e-4	null	ms_run[1]:scan=3609	2017.5	2	1085.56584	543.28493	K	E	832	841
PSM	LKETEYDVRDHGDLAFVDVPNDSSFQIVKNPR	-196_18361	Q61176	1	Mouse_09-2020	null	[MS,MS:1001208,SEQUEST,]	6.1e-4	null	ms_run[1]:scan=3610	2018.0	5	3703.83222	741.57284	K	V	40	72
PSM	IAFAITAIK	-196_18377	P62270	1	Mouse_09-2020	null	[MS,MS:1001208,SEQUEST,]	6.1e-4	null	ms_run[1]:scan=3612	2019.1	2	947.59172	474.29985	K	V	26	35
PSM	FSRDVFLPKPSWGNHTPIFR	-196_17678	P05202	1	Mouse_09-2020	null	[MS,MS:1001208,SEQUEST,]	6.1e-4	null	ms_run[1]:scan=3494	1958.1	5	2401.25593	481.05710	K	A	151	171
PSM	VGINYQPPTVVPGGDLAK	-196_18391	P05214	1	Mouse_09-2020	null	[MS,MS:1001208,SEQUEST,]	6.1e-4	null	ms_run[1]:scan=3614	2020.1	2	1824.98699	912.99635	K	Q	353	371
PSM	FAPPEAPEPWSGVR	-196_18403	Q8BK48	1	Mouse_09-2020	null	[MS,MS:1001208,SEQUEST,]	1.6e-2	null	ms_run[1]:scan=3616	2021.3	2	1539.76042	770.38317	R	G	73	87
PSM	FAVFGLGNK	-196_18430	Q05DV1	1	Mouse_09-2020	null	[MS,MS:1001208,SEQUEST,]	6.1e-4	null	ms_run[1]:scan=3622	2024.2	2	952.52507	476.76618	K	Y	168	177
PSM	VRLAQPYVGVFLK	-196_18470	Q8CGK3	1	Mouse_09-2020	null	[MS,MS:1001208,SEQUEST,]	6.1e-4	null	ms_run[1]:scan=3628	2027.5	3	1489.88843	497.30117	K	D	145	158
PSM	SLGYAYVNFQQPADAER	-196_18479	P29341	1	Mouse_09-2020	null	[MS,MS:1001208,SEQUEST,]	5.4e-3	null	ms_run[1]:scan=3631	2028.9	2	1928.90972	964.96050	R	L	51	68
PSM	ELGEYGLQAYTEVK	-196_18508	P47738	1	Mouse_09-2020	null	[MS,MS:1001208,SEQUEST,]	6.1e-4	null	ms_run[1]:scan=3636	2031.5	2	1599.79082	800.39868	R	V	495	509
PSM	GAGAFGYFEVTHDITRYSK	-196_18515	P24270	1	Mouse_09-2020	null	[MS,MS:1001208,SEQUEST,]	6.1e-4	null	ms_run[1]:scan=3637	2032.0	4	2119.02285	530.51154	K	K	78	97
PSM	YHVPVVVVPEGSTSDTQEQAILR	-196_18397	Q9DBG6	1	Mouse_09-2020	null	[MS,MS:1001208,SEQUEST,]	6.1e-4	null	ms_run[1]:scan=3615	2020.6	3	2524.30313	842.10625	R	Q	267	290
PSM	YLGTQPEPDIVGLDSGHIR	-196_16666	P52196	1	Mouse_09-2020	null	[MS,MS:1001208,SEQUEST,]	6.1e-4	null	ms_run[1]:scan=3313	1864.5	3	2067.05069	689.68837	R	S	188	207
PSM	ALYYLQIHPQELR	-196_17673	A0A494BBJ6	1	Mouse_09-2020	null	[MS,MS:1001208,SEQUEST,]	6.1e-4	null	ms_run[1]:scan=3493	1957.6	3	1643.89286	548.63499	R	I	142	155
PSM	EWPANLDLK	-196_17659	Q8C196	1	Mouse_09-2020	null	[MS,MS:1001208,SEQUEST,]	6.1e-4	null	ms_run[1]:scan=3490	1956.0	2	1085.56218	543.28493	K	E	832	841
PSM	TGVAPIIDVVR	-196_17090	P14115	1	Mouse_09-2020	null	[MS,MS:1001208,SEQUEST,]	6.1e-4	null	ms_run[1]:scan=3392	1905.3	2	1139.67827	570.34278	K	G	95	106
PSM	KYPYWPHQPIENL	-196_17080	Q9DCX2	1	Mouse_09-2020	null	[MS,MS:1001208,SEQUEST,]	6.1e-4	null	ms_run[1]:scan=3390	1904.3	3	1684.84623	562.28759	K	0	149	162
PSM	DAGQISGLNVLR	-196_17066	P38647	1	Mouse_09-2020	null	[MS,MS:1001208,SEQUEST,]	6.1e-4	null	ms_run[1]:scan=3387	1902.9	2	1242.68083	621.84368	K	I	207	219
PSM	YPQLLSGIR	-196_17043	P50247	1	Mouse_09-2020	null	[MS,MS:1001208,SEQUEST,]	6.1e-4	null	ms_run[1]:scan=3383	1900.7	2	1046.60076	523.80329	K	I	143	152
PSM	LKLPAVVTADLR	-196_17022	Q9DCW4	1	Mouse_09-2020	null	[MS,MS:1001208,SEQUEST,]	6.1e-4	null	ms_run[1]:scan=3380	1899.1	3	1295.80396	432.60637	R	N	175	187
PSM	FFNEVFR	-196_17018	P52825	1	Mouse_09-2020	null	[MS,MS:1001208,SEQUEST,]	6.1e-4	null	ms_run[1]:scan=3379	1898.6	2	958.47746	479.74270	R	S	383	390
PSM	AIAEELAPERGFLPPASEK	-196_17013	O35490	1	Mouse_09-2020	null	[MS,MS:1001208,SEQUEST,]	6.1e-4	null	ms_run[1]:scan=3378	1898.1	3	2025.06662	675.69323	R	G	309	328
PSM	AVTVYTNYPLPGEAFNREK	-196_16960	A0A0G2JGI9	1	Mouse_09-2020	null	[MS,MS:1001208,SEQUEST,]	3.7e-3	null	ms_run[1]:scan=3365	1891.6	3	2169.09848	723.70402	K	R	43	62
PSM	VWLDPNETNEIANANSR	-196_16939	P84099	1	Mouse_09-2020	null	[MS,MS:1001208,SEQUEST,]	6.1e-4	null	ms_run[1]:scan=3361	1889.3	2	1942.92644	971.96631	K	Q	22	39
PSM	GAAFLGLGTDSVRVVK	-196_16932	A0A2R8VHX0	1	Mouse_09-2020	null	[MS,MS:1001208,SEQUEST,]	6.1e-4	null	ms_run[1]:scan=3359	1888.3	3	1589.90201	530.63851	K	D	197	213
PSM	SHAPVYFYEFQHRPSFFK	-196_16924	Q8BK48	1	Mouse_09-2020	null	[MS,MS:1001208,SEQUEST,]	6.1e-4	null	ms_run[1]:scan=3358	1887.8	4	2287.10830	572.53254	R	F	429	447
PSM	TQVFKDFSELEPDKFQNK	-196_16908	Q9ET01	1	Mouse_09-2020	null	[MS,MS:1001208,SEQUEST,]	2.8e-3	null	ms_run[1]:scan=3354	1885.9	4	2200.08535	550.77848	K	N	466	484
PSM	SHAPVYFYEFQHRPSFFK	-196_16903	Q8BK48	1	Mouse_09-2020	null	[MS,MS:1001208,SEQUEST,]	6.1e-4	null	ms_run[1]:scan=3353	1885.3	5	2287.10722	458.22749	R	F	429	447
PSM	SFGLPSIGR	-196_16886	Q91ZA3	1	Mouse_09-2020	null	[MS,MS:1001208,SEQUEST,]	5.8e-3	null	ms_run[1]:scan=3351	1884.2	2	933.51525	467.26126	K	S	404	413
PSM	VYGTVFHINQGNPFK	-196_17105	Q9DCY0	1	Mouse_09-2020	null	[MS,MS:1001208,SEQUEST,]	6.1e-4	null	ms_run[1]:scan=3394	1906.4	3	1720.87644	574.29837	K	K	27	42
PSM	LGWVRPDLGQLSK	-196_16879	Q9DCJ5	1	Mouse_09-2020	null	[MS,MS:1001208,SEQUEST,]	6.1e-4	null	ms_run[1]:scan=3350	1883.6	3	1468.82782	490.28054	K	T	115	128
PSM	VLEQLTGQTPVFSK	-196_16839	Q9CXW4	1	Mouse_09-2020	null	[MS,MS:1001208,SEQUEST,]	6.1e-4	null	ms_run[1]:scan=3343	1880.2	2	1546.84844	773.92741	K	R	39	53
PSM	QHYIDLKDRPFFPGLVK	-196_16833	Q01768	1	Mouse_09-2020	null	[MS,MS:1001208,SEQUEST,]	6.1e-4	null	ms_run[1]:scan=3342	1879.7	5	2073.12635	415.43142	K	M	50	67
PSM	QINWTVLYRR	-196_16793	Q8BP67	1	Mouse_09-2020	null	[MS,MS:1001208,SEQUEST,]	6.1e-4	null	ms_run[1]:scan=3337	1876.9	3	1348.74762	450.25433	R	H	48	58
PSM	QHYIDLKDRPFFPGLVK	-196_16784	Q01768	1	Mouse_09-2020	null	[MS,MS:1001208,SEQUEST,]	6.1e-4	null	ms_run[1]:scan=3336	1876.4	4	2073.12832	519.03746	K	M	50	67
PSM	FLDGIYVSEK	-196_16774	A0A140T8T4	1	Mouse_09-2020	null	[MS,MS:1001208,SEQUEST,]	6.1e-4	null	ms_run[1]:scan=3334	1875.3	2	1170.60527	585.80570	K	T	175	185
PSM	YVTLIYTNYENGK	-196_16762	P19157	1	Mouse_09-2020	null	[MS,MS:1001208,SEQUEST,]	6.1e-4	null	ms_run[1]:scan=3331	1874.0	3	1577.78574	526.59972	K	D	104	117
PSM	LVINGKPITIFQERDPTNIK	-196_16752	A0A1D5RLD8	1	Mouse_09-2020	null	[MS,MS:1001208,SEQUEST,]	6.1e-4	null	ms_run[1]:scan=3330	1873.4	3	2296.30313	766.10563	K	G	65	85
PSM	ASLQNLLSASQAR	-196_16747	P35505	1	Mouse_09-2020	null	[MS,MS:1001208,SEQUEST,]	6.1e-4	null	ms_run[1]:scan=3329	1872.8	2	1358.73906	679.87296	R	R	83	96
PSM	GILIGIQQSFRPR	-196_16743	Q8C196	1	Mouse_09-2020	null	[MS,MS:1001208,SEQUEST,]	6.1e-4	null	ms_run[1]:scan=3328	1872.3	2	1484.87004	742.93844	K	L	1361	1374
PSM	LVINGKPITIFQERDPTNIK	-196_16730	A0A1D5RLD8	1	Mouse_09-2020	null	[MS,MS:1001208,SEQUEST,]	6.1e-4	null	ms_run[1]:scan=3326	1871.2	4	2296.30605	574.83104	K	G	65	85
PSM	GILIGIQQSFRPR	-196_16728	Q8C196	1	Mouse_09-2020	null	[MS,MS:1001208,SEQUEST,]	6.1e-4	null	ms_run[1]:scan=3325	1870.7	3	1484.87381	495.62805	K	L	1361	1374
PSM	FYGPEGPYGVFAGRDASR	-196_16720	O55022	1	Mouse_09-2020	null	[MS,MS:1001208,SEQUEST,]	6.1e-4	null	ms_run[1]:scan=3324	1870.2	3	1945.91928	649.31123	K	L	106	124
PSM	FDASFFGVHPK	-196_16691	P19096	1	Mouse_09-2020	null	[MS,MS:1001208,SEQUEST,]	6.1e-4	null	ms_run[1]:scan=3318	1867.1	2	1251.61614	626.31148	K	A	60	71
PSM	IVPNILLEQGK	-196_16679	Q9CZU6	1	Mouse_09-2020	null	[MS,MS:1001208,SEQUEST,]	6.1e-4	null	ms_run[1]:scan=3315	1865.5	2	1223.74040	612.37154	K	K	383	394
PSM	VTNEPILAFSQGSPERDALQK	-196_16868	Q8CHT0	1	Mouse_09-2020	null	[MS,MS:1001208,SEQUEST,]	6.1e-4	null	ms_run[1]:scan=3348	1882.6	3	2300.18845	767.40088	K	L	31	52
PSM	QAGIAQLYGIAGSTNVTGDQVKK	-196_17114	Q9QXD6	1	Mouse_09-2020	null	[MS,MS:1001208,SEQUEST,]	3.7e-3	null	ms_run[1]:scan=3395	1906.9	3	2319.22831	773.74828	R	D	51	74
PSM	KQVVNIPSFIVR	-196_17127	Q6ZWN5	1	Mouse_09-2020	null	[MS,MS:1001208,SEQUEST,]	6.1e-4	null	ms_run[1]:scan=3397	1908.1	3	1399.84146	467.28552	R	D	139	151
PSM	LNDGHLIPALGFGTYKPK	-196_17134	Q9JLI0	1	Mouse_09-2020	null	[MS,MS:1001208,SEQUEST,]	6.1e-4	null	ms_run[1]:scan=3398	1908.6	4	1941.05605	486.02027	K	V	10	28
PSM	SEVYYDKSPLTPILLGNPGRK	-196_17645	P50172	1	Mouse_09-2020	null	[MS,MS:1001208,SEQUEST,]	6.1e-4	null	ms_run[1]:scan=3486	1954.1	3	2347.26560	783.09339	K	M	254	275
PSM	SEVYYDKSPLTPILLGNPGRK	-196_17597	P50172	1	Mouse_09-2020	null	[MS,MS:1001208,SEQUEST,]	6.1e-4	null	ms_run[1]:scan=3479	1950.3	4	2347.26577	587.57186	K	M	254	275
PSM	QNFIQHFSQIVK	-196_17582	A0A0G2JEB3	1	Mouse_09-2020	null	[MS,MS:1001208,SEQUEST,]	6.1e-4	null	ms_run[1]:scan=3475	1948.4	3	1488.79428	496.93678	K	L	82	94
PSM	NTVPWFPR	-196_17574	P16331	1	Mouse_09-2020	null	[MS,MS:1001208,SEQUEST,]	5.4e-3	null	ms_run[1]:scan=3473	1947.4	2	1016.53069	508.76925	K	I	116	124
PSM	YVANLFPYK	-196_17548	Q9D819	1	Mouse_09-2020	null	[MS,MS:1001208,SEQUEST,]	6.1e-4	null	ms_run[1]:scan=3469	1945.2	2	1114.59380	557.80022	R	Y	80	89
PSM	TQDPAKAPNSPDVLEIEFK	-196_17542	P16460	1	Mouse_09-2020	null	[MS,MS:1001208,SEQUEST,]	6.1e-4	null	ms_run[1]:scan=3468	1944.6	3	2099.06705	700.36003	K	G	210	229
PSM	FAPPEDPEPWSGVR	-196_17498	Q8QZR3	1	Mouse_09-2020	null	[MS,MS:1001208,SEQUEST,]	1.0e-2	null	ms_run[1]:scan=3461	1941.0	2	1583.75163	792.37808	R	G	73	87
PSM	LFFDTERYWKER	-196_17493	Q9CRB3	1	Mouse_09-2020	null	[MS,MS:1001208,SEQUEST,]	6.1e-4	null	ms_run[1]:scan=3460	1940.5	4	1689.83474	423.21505	K	Q	68	80
PSM	KYDAFLASESLIK	-196_17488	P53026	1	Mouse_09-2020	null	[MS,MS:1001208,SEQUEST,]	6.1e-4	null	ms_run[1]:scan=3459	1940.0	3	1484.79938	495.60469	K	I	106	119
PSM	RFTLVAWDPR	-196_17480	Q8R164	1	Mouse_09-2020	null	[MS,MS:1001208,SEQUEST,]	6.1e-4	null	ms_run[1]:scan=3458	1939.5	3	1260.68406	420.89977	K	Y	88	98
PSM	DFDPAINEYLQRK	-196_17476	Q9QXD6	1	Mouse_09-2020	null	[MS,MS:1001208,SEQUEST,]	6.1e-4	null	ms_run[1]:scan=3457	1938.9	3	1608.80307	536.93873	K	F	219	232
PSM	FLPSPVYLK	-196_17433	G5E8M7	1	Mouse_09-2020	null	[MS,MS:1001208,SEQUEST,]	2.8e-3	null	ms_run[1]:scan=3449	1934.8	2	1063.61992	532.31296	R	A	217	226
PSM	QYKIPDWFLNRQK	-196_17426	P62270	1	Mouse_09-2020	null	[MS,MS:1001208,SEQUEST,]	6.1e-4	null	ms_run[1]:scan=3448	1934.3	4	1735.92727	434.73742	R	V	76	89
PSM	QFYPDLIR	-196_17419	Q63836	0	Mouse_09-2020	null	[MS,MS:1001208,SEQUEST,]	6.1e-4	null	ms_run[1]:scan=3447	1933.8	2	1051.55742	526.28219	K	G	412	420
PSM	QFYPDLIR	-196_17419	A0A0R4J135	0	Mouse_09-2020	null	[MS,MS:1001208,SEQUEST,]	6.1e-4	null	ms_run[1]:scan=3447	1933.8	2	1051.55742	526.28219	K	G	412	420
PSM	RFTLVAWDPR	-196_17414	Q8R164	1	Mouse_09-2020	null	[MS,MS:1001208,SEQUEST,]	4.2e-2	null	ms_run[1]:scan=3446	1933.3	2	1260.68450	630.84602	K	Y	88	98
PSM	SFENSLGINVPR	-196_17409	Q91ZJ5	1	Mouse_09-2020	null	[MS,MS:1001208,SEQUEST,]	6.1e-4	null	ms_run[1]:scan=3445	1932.7	2	1332.68999	666.84896	K	R	378	390
PSM	VHVFYIDYGNREILPSTR	-196_17381	Q78PY7	1	Mouse_09-2020	null	[MS,MS:1001208,SEQUEST,]	6.1e-4	null	ms_run[1]:scan=3438	1929.1	4	2179.13027	545.53782	K	G	759	777
PSM	WWPGGLGK	-196_17149	Q9R0H0	1	Mouse_09-2020	null	[MS,MS:1001208,SEQUEST,]	6.1e-4	null	ms_run[1]:scan=3401	1910.0	2	900.47136	450.73996	K	S	175	183
PSM	TSIAIDTIINQK	-196_17161	Q03265	1	Mouse_09-2020	null	[MS,MS:1001208,SEQUEST,]	6.1e-4	null	ms_run[1]:scan=3403	1911.0	2	1316.74199	658.87464	K	F	219	231
PSM	FEDENFILK	-196_17201	P17742	1	Mouse_09-2020	null	[MS,MS:1001208,SEQUEST,]	6.1e-4	null	ms_run[1]:scan=3408	1913.8	2	1154.57158	577.79005	K	T	83	92
PSM	DAVSVFYVSR	-196_17232	O35488	1	Mouse_09-2020	null	[MS,MS:1001208,SEQUEST,]	6.1e-4	null	ms_run[1]:scan=3413	1916.2	2	1142.58379	571.79566	K	S	175	185
PSM	VYGTVFHINQGNPFKLK	-196_17238	Q9DCY0	1	Mouse_09-2020	null	[MS,MS:1001208,SEQUEST,]	6.1e-4	null	ms_run[1]:scan=3414	1916.7	4	1962.05886	491.27036	K	L	27	44
PSM	VSLAVLNPYIKR	-196_17252	Q9DB20	1	Mouse_09-2020	null	[MS,MS:1001208,SEQUEST,]	6.1e-4	null	ms_run[1]:scan=3416	1917.8	3	1372.83057	458.28188	K	V	74	86
PSM	GFFLNHYFSK	-196_17663	A0A494BB38	1	Mouse_09-2020	null	[MS,MS:1001208,SEQUEST,]	6.1e-4	null	ms_run[1]:scan=3491	1956.5	3	1259.61911	420.54511	R	Q	179	189
PSM	GANAVGYTNYPDNVVFK	-196_17264	G5E8R3	1	Mouse_09-2020	null	[MS,MS:1001208,SEQUEST,]	6.1e-4	null	ms_run[1]:scan=3419	1919.5	2	1828.88994	914.94686	R	C	645	662
PSM	THILLFLPK	-196_17295	P09103	1	Mouse_09-2020	null	[MS,MS:1001208,SEQUEST,]	6.1e-4	null	ms_run[1]:scan=3424	1921.9	2	1081.67632	541.34205	K	V	257	266
PSM	FDRGYISPYFINTSK	-196_17302	P63038	1	Mouse_09-2020	null	[MS,MS:1001208,SEQUEST,]	6.1e-4	null	ms_run[1]:scan=3425	1922.4	3	1807.90226	603.30530	K	Q	219	234
PSM	AAYVLFYQR	-196_17333	Q99K46	1	Mouse_09-2020	null	[MS,MS:1001208,SEQUEST,]	6.1e-4	null	ms_run[1]:scan=3430	1925.2	2	1130.59978	565.80329	K	D	880	889
PSM	KYPYWPHQPIENL	-196_17343	Q9DCX2	1	Mouse_09-2020	null	[MS,MS:1001208,SEQUEST,]	6.1e-4	null	ms_run[1]:scan=3433	1926.5	2	1684.85112	842.92774	K	0	149	162
PSM	SILFVPTSAPR	-196_17357	P08113	1	Mouse_09-2020	null	[MS,MS:1001208,SEQUEST,]	6.1e-4	null	ms_run[1]:scan=3435	1927.6	2	1187.67949	594.34278	K	L	385	396
PSM	AHPLFTFLR	-196_17367	A0A0A6YY34	1	Mouse_09-2020	null	[MS,MS:1001208,SEQUEST,]	6.1e-4	null	ms_run[1]:scan=3436	1928.1	2	1101.62016	551.31383	K	A	63	72
PSM	SDLTKDITTSVLTVNNK	-196_17280	Q9QXF8	1	Mouse_09-2020	null	[MS,MS:1001208,SEQUEST,]	6.1e-4	null	ms_run[1]:scan=3422	1920.8	3	1848.98856	617.00195	K	H	197	214
PSM	EWGYASHNGPDHWHELYPIAK	-196_14561	P16015	1	Mouse_09-2020	null	[MS,MS:1001208,SEQUEST,]	6.1e-4	null	ms_run[1]:scan=2962	1683.2	4	2507.15420	627.54364	K	D	4	25
PSM	RADPAELKAIFLK	-196_14543	Q9QXX4	1	Mouse_09-2020	null	[MS,MS:1001208,SEQUEST,]	6.1e-4	null	ms_run[1]:scan=2958	1681.3	3	1471.86161	491.29256	K	A	11	24
PSM	EWGYASHNGPDHWHELYPIAK	-196_14511	P16015	1	Mouse_09-2020	null	[MS,MS:1001208,SEQUEST,]	6.1e-4	null	ms_run[1]:scan=2954	1679.1	5	2507.15513	502.23636	K	D	4	25
PSM	GAWSNVLR	-196_11983	P51881	1	Mouse_09-2020	null	[MS,MS:1001208,SEQUEST,]	6.1e-4	null	ms_run[1]:scan=2533	1461.8	2	902.48338	451.74578	K	M	273	281
PSM	TEPVETVLK	-196_11965	A0A494BB38	1	Mouse_09-2020	null	[MS,MS:1001208,SEQUEST,]	2.1e-2	null	ms_run[1]:scan=2529	1459.9	2	1015.56706	508.28714	R	E	103	112
PSM	AFFSEVER	-196_11955	P50580	1	Mouse_09-2020	null	[MS,MS:1001208,SEQUEST,]	6.1e-4	null	ms_run[1]:scan=2528	1459.4	2	984.47838	492.74290	R	F	264	272
PSM	FYSVNVDYSK	-196_11916	Q62425	1	Mouse_09-2020	null	[MS,MS:1001208,SEQUEST,]	6.1e-4	null	ms_run[1]:scan=2522	1456.1	2	1221.57891	611.29295	K	K	65	75
PSM	SNDEDSFAFAR	-196_11904	Q91WT9	1	Mouse_09-2020	null	[MS,MS:1001208,SEQUEST,]	6.1e-4	null	ms_run[1]:scan=2520	1455.1	2	1258.53203	629.77037	K	L	323	334
PSM	VAEEWAQGTFK	-196_11897	Q91YI0	1	Mouse_09-2020	null	[MS,MS:1001208,SEQUEST,]	6.1e-4	null	ms_run[1]:scan=2517	1453.7	2	1265.61614	633.31168	K	H	70	81
PSM	QGLLQPEKPIVLK	-196_11885	Q64459	1	Mouse_09-2020	null	[MS,MS:1001208,SEQUEST,]	6.1e-4	null	ms_run[1]:scan=2515	1452.5	3	1462.89869	488.30458	R	V	481	494
PSM	DFTPAAQAAFQK	-196_11878	A8DUK4	1	Mouse_09-2020	null	[MS,MS:1001208,SEQUEST,]	6.1e-4	null	ms_run[1]:scan=2514	1452.0	2	1294.64299	647.82495	K	V	122	134
PSM	VVDALGNAIDGKGPIGSK	-196_11872	Q03265	1	Mouse_09-2020	null	[MS,MS:1001208,SEQUEST,]	6.1e-4	null	ms_run[1]:scan=2513	1451.5	3	1710.93857	570.98434	R	R	150	168
PSM	YYVTIIDAPGHR	-196_11859	P10126	1	Mouse_09-2020	null	[MS,MS:1001208,SEQUEST,]	6.1e-4	null	ms_run[1]:scan=2511	1450.4	3	1404.72718	468.91386	K	F	85	97
PSM	VISTTKAPAAIGPYSQAVQVDR	-196_11842	P52760	1	Mouse_09-2020	null	[MS,MS:1001208,SEQUEST,]	6.1e-4	null	ms_run[1]:scan=2507	1448.5	3	2272.22989	758.08137	K	I	8	30
PSM	FQSSHHSTDITSLDQYVER	-196_11833	P08113	1	Mouse_09-2020	null	[MS,MS:1001208,SEQUEST,]	6.1e-4	null	ms_run[1]:scan=2505	1447.5	4	2250.04189	563.26600	R	K	512	531
PSM	YWANFAR	-196_11804	Q8BK48	0	Mouse_09-2020	null	[MS,MS:1001208,SEQUEST,]	4.3e-3	null	ms_run[1]:scan=2501	1445.3	2	927.44750	464.22722	K	G	490	497
PSM	YWANFAR	-196_11804	Q8QZR3	0	Mouse_09-2020	null	[MS,MS:1001208,SEQUEST,]	4.3e-3	null	ms_run[1]:scan=2501	1445.3	2	927.44750	464.22722	K	G	489	496
PSM	GFYIYQEGSK	-196_11991	Q8BMS1	1	Mouse_09-2020	null	[MS,MS:1001208,SEQUEST,]	6.1e-4	null	ms_run[1]:scan=2534	1462.3	2	1191.56853	596.28767	K	K	635	645
PSM	LRQIFNGTFVK	-196_11794	P14148	1	Mouse_09-2020	null	[MS,MS:1001208,SEQUEST,]	6.1e-4	null	ms_run[1]:scan=2499	1444.2	3	1322.75791	441.59083	R	N	136	147
PSM	IYVVDVGSEPR	-196_11747	Q63836	0	Mouse_09-2020	null	[MS,MS:1001208,SEQUEST,]	6.1e-4	null	ms_run[1]:scan=2490	1439.6	2	1233.64873	617.32733	R	P	104	115
PSM	IYVVDVGSEPR	-196_11747	A0A0R4J135	0	Mouse_09-2020	null	[MS,MS:1001208,SEQUEST,]	6.1e-4	null	ms_run[1]:scan=2490	1439.6	2	1233.64873	617.32733	R	P	104	115
PSM	IVVLLQR	-196_11729	P97371	1	Mouse_09-2020	null	[MS,MS:1001208,SEQUEST,]	1.3e-2	null	ms_run[1]:scan=2488	1438.5	2	840.56651	420.78691	K	K	110	117
PSM	VYDLNEIAK	-196_11723	A0A1L1SSF8	1	Mouse_09-2020	null	[MS,MS:1001208,SEQUEST,]	2.3e-3	null	ms_run[1]:scan=2487	1438.0	2	1064.56145	532.78476	K	I	44	53
PSM	VGLQVVAVKAPGFGDNRK	-196_11709	P63038	1	Mouse_09-2020	null	[MS,MS:1001208,SEQUEST,]	6.1e-4	null	ms_run[1]:scan=2484	1436.7	4	1855.05532	464.51917	K	Q	293	311
PSM	FVIGGPQGDAGVTGR	-196_11702	Q91X83	1	Mouse_09-2020	null	[MS,MS:1001208,SEQUEST,]	6.1e-4	null	ms_run[1]:scan=2483	1436.1	2	1430.73931	715.87296	R	I	251	266
PSM	FAELTLK	-196_11674	Q8R0Y6	1	Mouse_09-2020	null	[MS,MS:1001208,SEQUEST,]	6.1e-4	null	ms_run[1]:scan=2479	1433.9	2	821.47643	411.24200	K	G	609	616
PSM	YAAELHLVHWNPK	-196_11668	P16015	1	Mouse_09-2020	null	[MS,MS:1001208,SEQUEST,]	6.1e-4	null	ms_run[1]:scan=2478	1433.4	3	1577.82181	526.61229	K	N	114	127
PSM	LDHHPEWFNVYNK	-196_11651	P61458	1	Mouse_09-2020	null	[MS,MS:1001208,SEQUEST,]	6.1e-4	null	ms_run[1]:scan=2476	1432.3	3	1698.80307	566.93896	K	H	60	73
PSM	SRVVGNPFDSRTEQGPQVDETQFK	-196_11633	P47738	1	Mouse_09-2020	null	[MS,MS:1001208,SEQUEST,]	6.1e-4	null	ms_run[1]:scan=2472	1430.5	4	2721.32363	681.08613	K	I	347	371
PSM	VQQTVQDLFGRAPSK	-196_11608	P38647	1	Mouse_09-2020	null	[MS,MS:1001208,SEQUEST,]	6.1e-4	null	ms_run[1]:scan=2469	1428.8	3	1673.89634	558.63717	K	V	395	410
PSM	GVQFQNWAK	-196_11588	P58710	1	Mouse_09-2020	null	[MS,MS:1001208,SEQUEST,]	6.1e-4	null	ms_run[1]:scan=2465	1426.7	2	1077.54338	539.27744	K	Y	7	16
PSM	IAIDAGFR	-196_11553	Q3UXL1	0	Mouse_09-2020	null	[MS,MS:1001208,SEQUEST,]	6.1e-4	null	ms_run[1]:scan=2460	1424.2	2	862.47826	431.74270	K	I	39	47
PSM	IAIDAGFR	-196_11553	P70694	0	Mouse_09-2020	null	[MS,MS:1001208,SEQUEST,]	6.1e-4	null	ms_run[1]:scan=2460	1424.2	2	862.47826	431.74270	K	I	40	48
PSM	DSQGNLFRNVLKEK	-196_11535	Q91Y97	1	Mouse_09-2020	null	[MS,MS:1001208,SEQUEST,]	6.1e-4	null	ms_run[1]:scan=2458	1423.1	3	1647.88199	549.96528	K	I	88	102
PSM	GIIFNNGPTWKDVRR	-196_11781	Q05421	1	Mouse_09-2020	null	[MS,MS:1001208,SEQUEST,]	6.1e-4	null	ms_run[1]:scan=2495	1442.3	4	1772.95595	443.99432	K	S	113	128
PSM	LYLGHNYVTAIR	-196_11999	Q921I1	1	Mouse_09-2020	null	[MS,MS:1001208,SEQUEST,]	6.1e-4	null	ms_run[1]:scan=2535	1462.9	3	1419.77231	473.92962	R	Q	332	344
PSM	TYFPHFDVSHGSAQVK	-196_12016	Q91VB8	1	Mouse_09-2020	null	[MS,MS:1001208,SEQUEST,]	6.1e-4	null	ms_run[1]:scan=2537	1463.9	4	1819.87490	455.72451	K	H	42	58
PSM	LSISGDYNLK	-196_12028	P22599	1	Mouse_09-2020	null	[MS,MS:1001208,SEQUEST,]	6.1e-4	null	ms_run[1]:scan=2539	1465.1	2	1109.58196	555.29550	R	L	309	319
PSM	SLPDLGLRQENIR	-196_12435	G5E8R3	1	Mouse_09-2020	null	[MS,MS:1001208,SEQUEST,]	1.6e-2	null	ms_run[1]:scan=2605	1499.1	3	1510.83268	504.28272	R	N	356	369
PSM	DIKHDPSLQPWSASYDPGSAK	-196_12411	P16015	1	Mouse_09-2020	null	[MS,MS:1001208,SEQUEST,]	6.1e-4	null	ms_run[1]:scan=2602	1497.5	4	2299.10268	575.53020	K	I	37	58
PSM	GIYAYGFEKPSAIQQR	-196_12391	A0A338P6X5	1	Mouse_09-2020	null	[MS,MS:1001208,SEQUEST,]	6.1e-4	null	ms_run[1]:scan=2599	1495.9	3	1827.93930	609.98445	R	I	48	64
PSM	GVATSWLR	-196_12349	Q05DV1	1	Mouse_09-2020	null	[MS,MS:1001208,SEQUEST,]	6.1e-4	null	ms_run[1]:scan=2590	1491.3	2	889.48808	445.24815	K	K	488	496
PSM	YLDEDTVYHLQPSGR	-196_12343	Q91X83	1	Mouse_09-2020	null	[MS,MS:1001208,SEQUEST,]	6.1e-4	null	ms_run[1]:scan=2589	1490.7	3	1792.84934	598.28820	K	V	236	251
PSM	SDKWIDIHNPATNEVVGRVPQSTK	-196_12329	Q9EQ20	1	Mouse_09-2020	null	[MS,MS:1001208,SEQUEST,]	6.1e-4	null	ms_run[1]:scan=2587	1489.7	5	2691.38715	539.08280	K	E	53	77
PSM	GATYAFTGSHYWR	-196_12316	Q91X72	1	Mouse_09-2020	null	[MS,MS:1001208,SEQUEST,]	6.1e-4	null	ms_run[1]:scan=2584	1488.3	3	1516.69590	506.23711	R	D	270	283
PSM	NLLSVAYK	-196_12309	F6WA09	1	Mouse_09-2020	null	[MS,MS:1001208,SEQUEST,]	6.1e-4	null	ms_run[1]:scan=2583	1487.8	2	907.52422	454.26601	R	V	55	63
PSM	YGVEAFSDSLRR	-196_12304	O88451	1	Mouse_09-2020	null	[MS,MS:1001208,SEQUEST,]	6.1e-4	null	ms_run[1]:scan=2582	1487.3	3	1399.69681	467.23700	K	I	180	192
PSM	IRHVISYSLSPFEQR	-196_12295	Q9CQ69	1	Mouse_09-2020	null	[MS,MS:1001208,SEQUEST,]	6.1e-4	null	ms_run[1]:scan=2581	1486.6	3	1831.97861	611.33197	R	F	11	26
PSM	LATFWHYAK	-196_12278	Q9CPQ8	1	Mouse_09-2020	null	[MS,MS:1001208,SEQUEST,]	6.1e-4	null	ms_run[1]:scan=2579	1485.6	2	1136.58830	568.79801	R	E	27	36
PSM	YYTLEEIQK	-196_12266	G5E850	1	Mouse_09-2020	null	[MS,MS:1001208,SEQUEST,]	6.1e-4	null	ms_run[1]:scan=2577	1484.5	2	1186.59978	593.80315	K	K	11	20
PSM	NGQTREHALLAYTLGVK	-196_12248	P10126	1	Mouse_09-2020	null	[MS,MS:1001208,SEQUEST,]	6.1e-4	null	ms_run[1]:scan=2573	1482.7	3	1871.01450	624.34264	K	L	130	147
PSM	FFQEEVIPHHTEWEK	-196_12245	A0A0R4J083	1	Mouse_09-2020	null	[MS,MS:1001208,SEQUEST,]	6.1e-4	null	ms_run[1]:scan=2572	1482.1	4	1955.92763	489.73762	K	G	67	82
PSM	IRHVISYSLSPFEQR	-196_12236	Q9CQ69	1	Mouse_09-2020	null	[MS,MS:1001208,SEQUEST,]	6.1e-4	null	ms_run[1]:scan=2571	1481.6	4	1831.98122	458.75079	R	F	11	26
PSM	VITSGFNALEK	-196_12226	Q9WVL0	1	Mouse_09-2020	null	[MS,MS:1001208,SEQUEST,]	6.1e-4	null	ms_run[1]:scan=2570	1481.0	2	1178.64238	589.82442	K	L	134	145
PSM	LVQDVANNTNEEAGDGTTTATVLAR	-196_12222	P63038	1	Mouse_09-2020	null	[MS,MS:1001208,SEQUEST,]	6.1e-4	null	ms_run[1]:scan=2569	1480.4	3	2560.25168	854.08769	K	I	97	122
PSM	QLPLVKPYLR	-196_12034	Q68FD5	1	Mouse_09-2020	null	[MS,MS:1001208,SEQUEST,]	6.1e-4	null	ms_run[1]:scan=2540	1465.6	3	1226.76203	409.59217	K	V	1444	1454
PSM	GYFVRTPEELQHSLR	-196_12041	Q9QXE0	1	Mouse_09-2020	null	[MS,MS:1001208,SEQUEST,]	6.1e-4	null	ms_run[1]:scan=2542	1466.5	4	1831.94326	458.74170	K	A	532	547
PSM	AGPWTPEAAVEHPEAVR	-196_12054	O35490	1	Mouse_09-2020	null	[MS,MS:1001208,SEQUEST,]	6.1e-4	null	ms_run[1]:scan=2544	1467.5	3	1816.89823	606.30408	K	L	41	58
PSM	LAANAFLAQR	-196_12078	O70475	1	Mouse_09-2020	null	[MS,MS:1001208,SEQUEST,]	6.1e-4	null	ms_run[1]:scan=2547	1469.1	2	1074.60539	537.80637	K	S	221	231
PSM	YALYDATYETK	-196_12096	P45591	1	Mouse_09-2020	null	[MS,MS:1001208,SEQUEST,]	6.1e-4	null	ms_run[1]:scan=2549	1470.3	2	1337.62602	669.31663	R	S	82	93
PSM	NEFSGRGDIPVFQEYKNK	-196_12104	Q05421	1	Mouse_09-2020	null	[MS,MS:1001208,SEQUEST,]	2.1e-2	null	ms_run[1]:scan=2550	1470.8	4	2128.04531	532.76691	K	I	95	113
PSM	GIRPAINVGLSVSR	-196_11504	Q03265	1	Mouse_09-2020	null	[MS,MS:1001208,SEQUEST,]	6.1e-4	null	ms_run[1]:scan=2451	1419.7	3	1438.84714	480.28781	K	G	403	417
PSM	DGVDFGKWR	-196_12131	Q91Y97	1	Mouse_09-2020	null	[MS,MS:1001208,SEQUEST,]	6.1e-4	null	ms_run[1]:scan=2555	1473.2	2	1079.52690	540.26707	K	V	141	150
PSM	FQTAPPGKYPNGFRDVLR	-196_12153	Q9Z2Z6	1	Mouse_09-2020	null	[MS,MS:1001208,SEQUEST,]	6.1e-4	null	ms_run[1]:scan=2559	1475.3	4	2063.08388	516.52599	R	L	237	255
PSM	LIDLHSPSEIVK	-196_12162	P60867	1	Mouse_09-2020	null	[MS,MS:1001208,SEQUEST,]	6.1e-4	null	ms_run[1]:scan=2560	1475.9	3	1350.76160	450.92577	R	I	88	100
PSM	TSWLDGKHVVFGK	-196_12170	P24369	1	Mouse_09-2020	null	[MS,MS:1001208,SEQUEST,]	6.1e-4	null	ms_run[1]:scan=2561	1476.5	3	1473.78330	491.93314	K	L	159	172
PSM	LVRPPVQVYGIEGR	-196_12194	Q9DB20	1	Mouse_09-2020	null	[MS,MS:1001208,SEQUEST,]	6.1e-4	null	ms_run[1]:scan=2565	1478.3	3	1582.90647	528.30698	K	A	27	41
PSM	FSGVYLEKEVVEK	-196_12208	P40936	1	Mouse_09-2020	null	[MS,MS:1001208,SEQUEST,]	6.1e-4	null	ms_run[1]:scan=2567	1479.4	3	1526.81073	509.60821	K	I	212	225
PSM	HQGSLYSLFPDHSVK	-196_12216	Q64374	1	Mouse_09-2020	null	[MS,MS:1001208,SEQUEST,]	6.1e-4	null	ms_run[1]:scan=2568	1479.9	3	1714.85556	572.28977	R	Y	130	145
PSM	GDVTTQVALQPALK	-196_12148	P09671	1	Mouse_09-2020	null	[MS,MS:1001208,SEQUEST,]	6.1e-4	null	ms_run[1]:scan=2558	1474.8	2	1440.80657	720.90647	K	N	76	90
PSM	TQDPAKAPNSPDVLEIEFKK	-196_12465	P16460	1	Mouse_09-2020	null	[MS,MS:1001208,SEQUEST,]	6.1e-4	null	ms_run[1]:scan=2610	1501.5	4	2227.16152	557.54558	K	V	210	230
PSM	AGPNIYELR	-196_11481	O55125	1	Mouse_09-2020	null	[MS,MS:1001208,SEQUEST,]	6.1e-4	null	ms_run[1]:scan=2447	1417.5	2	1032.54729	516.77727	R	Y	180	189
PSM	EWPANLDLKK	-196_11462	Q8C196	1	Mouse_09-2020	null	[MS,MS:1001208,SEQUEST,]	6.1e-4	null	ms_run[1]:scan=2444	1415.9	3	1213.65653	405.22403	K	L	832	842
PSM	INVYYNEAAGNKYVPR	-196_10721	Q7TMM9	1	Mouse_09-2020	null	[MS,MS:1001208,SEQUEST,]	6.1e-4	null	ms_run[1]:scan=2318	1351.1	3	1870.94382	624.31973	R	I	47	63
PSM	TALLGLTK	-196_10713	Q99LB2	1	Mouse_09-2020	null	[MS,MS:1001208,SEQUEST,]	6.1e-4	null	ms_run[1]:scan=2317	1350.4	2	816.51860	408.76310	K	F	188	196
PSM	WLPNGTLK	-196_10699	Q8JZR0	0	Mouse_09-2020	null	[MS,MS:1001208,SEQUEST,]	6.1e-4	null	ms_run[1]:scan=2315	1349.4	2	928.52446	464.76618	R	V	529	537
PSM	WLPNGTLK	-196_10699	D3Z041	0	Mouse_09-2020	null	[MS,MS:1001208,SEQUEST,]	6.1e-4	null	ms_run[1]:scan=2315	1349.4	2	928.52446	464.76618	K	I	545	553
PSM	IEVEKPFAIAKE	-196_10691	P24369	1	Mouse_09-2020	null	[MS,MS:1001208,SEQUEST,]	6.1e-4	null	ms_run[1]:scan=2314	1348.9	3	1373.76642	458.59402	K	0	205	217
PSM	WATQVFK	-196_10686	P97872	1	Mouse_09-2020	null	[MS,MS:1001208,SEQUEST,]	6.1e-4	null	ms_run[1]:scan=2313	1348.3	2	879.47374	440.23980	R	L	388	395
PSM	INLIYSR	-196_10660	O35459	1	Mouse_09-2020	null	[MS,MS:1001208,SEQUEST,]	6.1e-4	null	ms_run[1]:scan=2309	1346.5	2	878.50902	439.75835	K	H	276	283
PSM	LVPVGYGIK	-196_10651	A0A087WS46	1	Mouse_09-2020	null	[MS,MS:1001208,SEQUEST,]	6.1e-4	null	ms_run[1]:scan=2308	1345.9	2	945.57567	473.29203	K	L	136	145
PSM	NLDIERPTYTNLNR	-196_10644	P05214	1	Mouse_09-2020	null	[MS,MS:1001208,SEQUEST,]	6.1e-4	null	ms_run[1]:scan=2307	1345.4	3	1718.88095	573.63219	R	I	216	230
PSM	RLTGFHETSNINDFSAGVANR	-196_10629	P15105	1	Mouse_09-2020	null	[MS,MS:1001208,SEQUEST,]	6.1e-4	null	ms_run[1]:scan=2305	1344.3	4	2306.12539	577.28727	R	A	299	320
PSM	IGYPAPNFK	-196_10621	P35700	1	Mouse_09-2020	null	[MS,MS:1001208,SEQUEST,]	6.1e-4	null	ms_run[1]:scan=2304	1343.8	2	1006.53526	503.77146	K	T	8	17
PSM	ESYSVYVYK	-196_10608	Q64475	1	Mouse_09-2020	null	[MS,MS:1001208,SEQUEST,]	6.1e-4	null	ms_run[1]:scan=2302	1342.7	2	1137.54582	569.27677	K	L	36	45
PSM	YGVSGYPTLK	-196_10591	P27773	1	Mouse_09-2020	null	[MS,MS:1001208,SEQUEST,]	6.1e-4	null	ms_run[1]:scan=2298	1340.8	2	1084.56767	542.78731	K	F	95	105
PSM	VGYVSGWGR	-196_10577	Q61646	1	Mouse_09-2020	null	[MS,MS:1001208,SEQUEST,]	2.8e-3	null	ms_run[1]:scan=2296	1339.8	2	980.49401	490.75106	R	A	219	228
PSM	FLQEKGPSVDWGK	-196_10571	Q91ZJ5	1	Mouse_09-2020	null	[MS,MS:1001208,SEQUEST,]	6.1e-4	null	ms_run[1]:scan=2295	1339.2	3	1490.76294	497.59279	R	Q	65	78
PSM	AAVSGLWGK	-196_10751	A8DUK4	1	Mouse_09-2020	null	[MS,MS:1001208,SEQUEST,]	6.1e-4	null	ms_run[1]:scan=2324	1354.0	2	888.49480	444.75053	K	N	10	19
PSM	FHQLDIDNPQSIR	-196_10557	P48758	1	Mouse_09-2020	null	[MS,MS:1001208,SEQUEST,]	6.1e-4	null	ms_run[1]:scan=2293	1338.1	3	1582.79734	528.27059	R	L	59	72
PSM	SQIHDIVLVGGSTRIPK	-196_10529	P63017	1	Mouse_09-2020	null	[MS,MS:1001208,SEQUEST,]	6.1e-4	null	ms_run[1]:scan=2289	1336.0	3	1820.03958	607.35114	K	Q	329	346
PSM	SQIHDIVLVGGSTRIPK	-196_10506	P63017	1	Mouse_09-2020	null	[MS,MS:1001208,SEQUEST,]	6.1e-4	null	ms_run[1]:scan=2285	1334.1	4	1820.03762	455.76517	K	Q	329	346
PSM	LIIAGTSAYAR	-196_10482	Q9CZN7	1	Mouse_09-2020	null	[MS,MS:1001208,SEQUEST,]	6.1e-4	null	ms_run[1]:scan=2281	1331.9	2	1135.64714	568.32713	R	I	220	231
PSM	DAQLFIQK	-196_10476	P24270	1	Mouse_09-2020	null	[MS,MS:1001208,SEQUEST,]	6.1e-4	null	ms_run[1]:scan=2280	1331.4	2	962.53008	481.76892	K	A	469	477
PSM	AVFPSIVGRPR	-196_10425	P60710	0	Mouse_09-2020	null	[MS,MS:1001208,SEQUEST,]	6.1e-4	null	ms_run[1]:scan=2272	1327.3	2	1198.70598	599.85639	R	Q	29	40
PSM	AVFPSIVGRPR	-196_10425	P68134	0	Mouse_09-2020	null	[MS,MS:1001208,SEQUEST,]	6.1e-4	null	ms_run[1]:scan=2272	1327.3	2	1198.70598	599.85639	R	Q	31	42
PSM	LYDIDVAK	-196_10415	P62751	1	Mouse_09-2020	null	[MS,MS:1001208,SEQUEST,]	6.1e-4	null	ms_run[1]:scan=2271	1326.7	2	936.50072	468.75548	K	N	116	124
PSM	ATSVGWLK	-196_10387	Q8BJ64	1	Mouse_09-2020	null	[MS,MS:1001208,SEQUEST,]	6.1e-4	null	ms_run[1]:scan=2265	1323.8	2	861.48326	431.24508	R	R	431	439
PSM	SVTGQTVLITGAGHGIGR	-196_10337	Q8VCR2	1	Mouse_09-2020	null	[MS,MS:1001208,SEQUEST,]	6.1e-4	null	ms_run[1]:scan=2257	1319.5	3	1723.95279	575.31984	K	T	33	51
PSM	LYIDSYEKDVAK	-196_10307	Q9D0F9	1	Mouse_09-2020	null	[MS,MS:1001208,SEQUEST,]	6.1e-4	null	ms_run[1]:scan=2251	1316.4	3	1443.73615	481.91705	R	N	516	528
PSM	AVFPSIVGRPR	-196_10288	P60710	0	Mouse_09-2020	null	[MS,MS:1001208,SEQUEST,]	6.1e-4	null	ms_run[1]:scan=2248	1314.8	3	1198.70523	400.24002	R	Q	29	40
PSM	AVFPSIVGRPR	-196_10288	P68134	0	Mouse_09-2020	null	[MS,MS:1001208,SEQUEST,]	6.1e-4	null	ms_run[1]:scan=2248	1314.8	3	1198.70523	400.24002	R	Q	31	42
PSM	FLVGPDGVPVRR	-196_10281	A0A0A6YY34	1	Mouse_09-2020	null	[MS,MS:1001208,SEQUEST,]	6.1e-4	null	ms_run[1]:scan=2247	1314.3	3	1311.75345	437.92258	K	S	108	120
PSM	GQPIYIQFSNHK	-196_10264	E9QMW9	1	Mouse_09-2020	null	[MS,MS:1001208,SEQUEST,]	3.9e-3	null	ms_run[1]:scan=2243	1312.4	3	1431.73725	477.91749	R	L	122	134
PSM	QATVGDVNTDRPGLLDLKGK	-196_10238	P31786	1	Mouse_09-2020	null	[MS,MS:1001208,SEQUEST,]	6.1e-4	null	ms_run[1]:scan=2239	1310.2	3	2097.12979	699.71480	K	K	34	54
PSM	SSRYIATPIFSK	-196_10223	P10649	1	Mouse_09-2020	null	[MS,MS:1001208,SEQUEST,]	6.1e-4	null	ms_run[1]:scan=2237	1309.2	2	1369.74761	685.37735	K	A	200	212
PSM	IFINNEWHNSVSGK	-196_10536	P24549	1	Mouse_09-2020	null	[MS,MS:1001208,SEQUEST,]	6.1e-4	null	ms_run[1]:scan=2290	1336.5	3	1644.81369	548.94248	K	F	23	37
PSM	QLGGYVATIGTK	-196_10757	Q64374	1	Mouse_09-2020	null	[MS,MS:1001208,SEQUEST,]	6.1e-4	null	ms_run[1]:scan=2325	1354.6	2	1207.66838	604.33770	R	C	65	77
PSM	IAATILTSPDLRK	-196_10768	P05202	1	Mouse_09-2020	null	[MS,MS:1001208,SEQUEST,]	6.1e-4	null	ms_run[1]:scan=2327	1355.6	3	1398.83118	466.94868	R	W	326	339
PSM	FLTATSLAR	-196_10787	Q9WVM8	1	Mouse_09-2020	null	[MS,MS:1001208,SEQUEST,]	6.1e-4	null	ms_run[1]:scan=2330	1357.3	2	979.55675	490.28219	R	P	6	15
PSM	NIVVGFAR	-196_11442	E9Q1J7	1	Mouse_09-2020	null	[MS,MS:1001208,SEQUEST,]	6.1e-4	null	ms_run[1]:scan=2439	1413.5	2	875.50932	438.25852	K	N	304	312
PSM	FNIIQPGPIKTK	-196_11406	Q9CQ62	1	Mouse_09-2020	null	[MS,MS:1001208,SEQUEST,]	6.1e-4	null	ms_run[1]:scan=2434	1410.7	3	1355.80542	452.60637	R	A	235	247
PSM	FAFQAEVNR	-196_11371	P08113	1	Mouse_09-2020	null	[MS,MS:1001208,SEQUEST,]	6.1e-4	null	ms_run[1]:scan=2428	1407.8	2	1081.54216	541.27490	K	M	76	85
PSM	GLLFSASK	-196_11369	Q99J08	1	Mouse_09-2020	null	[MS,MS:1001208,SEQUEST,]	3.9e-3	null	ms_run[1]:scan=2427	1407.2	2	822.47148	411.73963	K	D	110	118
PSM	EYWQNLR	-196_11348	O35490	1	Mouse_09-2020	null	[MS,MS:1001208,SEQUEST,]	5.8e-3	null	ms_run[1]:scan=2423	1405.1	2	1008.48931	504.74852	K	A	350	357
PSM	TIAQDYGVLK	-196_11323	P35700	1	Mouse_09-2020	null	[MS,MS:1001208,SEQUEST,]	6.1e-4	null	ms_run[1]:scan=2419	1403.2	2	1107.59953	554.30586	R	D	111	121
PSM	RFDVSGYPTLK	-196_11317	A0A0R4J0Z1	1	Mouse_09-2020	null	[MS,MS:1001208,SEQUEST,]	6.1e-4	null	ms_run[1]:scan=2418	1402.7	3	1282.67768	428.23119	K	F	242	253
PSM	KYNRTPALIALRYQLQR	-196_11301	P70694	1	Mouse_09-2020	null	[MS,MS:1001208,SEQUEST,]	6.1e-4	null	ms_run[1]:scan=2416	1401.5	4	2104.20669	526.80891	K	V	247	264
PSM	LVQEVTDFAK	-196_11285	P07724	1	Mouse_09-2020	null	[MS,MS:1001208,SEQUEST,]	6.1e-4	null	ms_run[1]:scan=2414	1400.5	2	1149.61406	575.31115	K	C	66	76
PSM	RFDVSGYPTLK	-196_11279	A0A0R4J0Z1	1	Mouse_09-2020	null	[MS,MS:1001208,SEQUEST,]	6.1e-4	null	ms_run[1]:scan=2413	1400.0	2	1282.67729	641.84314	K	F	242	253
PSM	YRALLSPTFTSGK	-196_11266	Q64459	1	Mouse_09-2020	null	[MS,MS:1001208,SEQUEST,]	6.1e-4	null	ms_run[1]:scan=2411	1398.9	3	1440.78156	480.93303	R	K	129	142
PSM	WSTPSGASWK	-196_11239	Q9DBM2	1	Mouse_09-2020	null	[MS,MS:1001208,SEQUEST,]	3.9e-3	null	ms_run[1]:scan=2407	1397.0	2	1106.52507	553.76691	K	A	279	289
PSM	YQLDKDGVVLFKK	-196_11213	P09103	1	Mouse_09-2020	null	[MS,MS:1001208,SEQUEST,]	6.1e-4	null	ms_run[1]:scan=2402	1394.3	3	1552.87296	518.29597	K	D	198	211
PSM	YGGHGYSHILTNIVPK	-196_11200	Q60866	1	Mouse_09-2020	null	[MS,MS:1001208,SEQUEST,]	6.1e-4	null	ms_run[1]:scan=2400	1393.3	4	1755.91616	439.73488	K	L	308	324
PSM	TYFPHFDVSHGSAQVK	-196_11185	Q91VB8	1	Mouse_09-2020	null	[MS,MS:1001208,SEQUEST,]	6.1e-4	null	ms_run[1]:scan=2396	1391.4	3	1819.87223	607.29692	K	H	42	58
PSM	SAYYKPLLSAEEAAK	-196_11155	Q78PY7	1	Mouse_09-2020	null	[MS,MS:1001208,SEQUEST,]	6.1e-4	null	ms_run[1]:scan=2392	1389.2	3	1640.85166	547.62252	R	R	637	652
PSM	TYFPHFDVSHGSAQVK	-196_11149	Q91VB8	1	Mouse_09-2020	null	[MS,MS:1001208,SEQUEST,]	6.1e-4	null	ms_run[1]:scan=2391	1388.6	4	1819.87368	455.72451	K	H	42	58
PSM	LWSTFHRPELVR	-196_10808	Q91WT7	1	Mouse_09-2020	null	[MS,MS:1001208,SEQUEST,]	6.1e-4	null	ms_run[1]:scan=2334	1359.2	3	1540.83927	514.28429	K	C	85	97
PSM	LWDLTTGTTTRR	-196_10844	P68040	1	Mouse_09-2020	null	[MS,MS:1001208,SEQUEST,]	6.1e-4	null	ms_run[1]:scan=2339	1361.8	3	1420.75284	474.25629	R	V	89	101
PSM	WLAESIR	-196_10864	P52196	1	Mouse_09-2020	null	[MS,MS:1001208,SEQUEST,]	6.1e-4	null	ms_run[1]:scan=2342	1363.5	2	874.47826	437.74270	K	G	15	22
PSM	TAWTFSR	-196_10884	Q9CPU0	1	Mouse_09-2020	null	[MS,MS:1001208,SEQUEST,]	6.1e-4	null	ms_run[1]:scan=2346	1365.4	2	868.43114	434.71923	K	A	89	96
PSM	KKELEEIVQPIISK	-196_10915	P20029	1	Mouse_09-2020	null	[MS,MS:1001208,SEQUEST,]	6.1e-4	null	ms_run[1]:scan=2350	1367.5	3	1653.97867	551.99770	K	Y	621	635
PSM	GWYQYDKPLGR	-196_10956	Q9DBM2	1	Mouse_09-2020	null	[MS,MS:1001208,SEQUEST,]	6.1e-4	null	ms_run[1]:scan=2358	1371.6	3	1382.67981	461.56657	K	H	573	584
PSM	VNIKPQVDRYWLK	-196_11467	P50247	1	Mouse_09-2020	null	[MS,MS:1001208,SEQUEST,]	6.1e-4	null	ms_run[1]:scan=2445	1416.4	4	1658.93691	415.48988	K	G	319	332
PSM	FETFPTSVSK	-196_10976	Q8K169	1	Mouse_09-2020	null	[MS,MS:1001208,SEQUEST,]	6.1e-4	null	ms_run[1]:scan=2361	1373.2	2	1142.57134	571.79005	K	N	74	84
PSM	GWYQYDKPLGR	-196_11012	Q9DBM2	1	Mouse_09-2020	null	[MS,MS:1001208,SEQUEST,]	6.1e-4	null	ms_run[1]:scan=2369	1377.3	2	1382.68035	691.84622	K	H	573	584
PSM	ALLQAQEP	-196_11053	Q91YI0	1	Mouse_09-2020	null	[MS,MS:1001208,SEQUEST,]	1.9e-2	null	ms_run[1]:scan=2375	1380.5	2	869.47228	435.23999	R	0	457	465
PSM	SLDFYTR	-196_11075	Q9CPU0	1	Mouse_09-2020	null	[MS,MS:1001208,SEQUEST,]	2.3e-3	null	ms_run[1]:scan=2379	1382.4	2	901.44115	451.22434	K	L	45	52
PSM	LYYFNGR	-196_11082	P24472	1	Mouse_09-2020	null	[MS,MS:1001208,SEQUEST,]	6.1e-4	null	ms_run[1]:scan=2380	1383.0	2	932.46092	466.73488	K	R	7	14
PSM	NEEILNSLK	-196_11091	A0A0A6YY34	1	Mouse_09-2020	null	[MS,MS:1001208,SEQUEST,]	6.1e-4	null	ms_run[1]:scan=2381	1383.5	2	1059.56780	530.28767	K	V	30	39
PSM	YFVTAVSRPGLGEPR	-196_11137	P01901	1	Mouse_09-2020	null	[MS,MS:1001208,SEQUEST,]	6.1e-4	null	ms_run[1]:scan=2389	1387.6	3	1648.88523	550.29837	R	M	28	43
PSM	EGSFYTLR	-196_11008	Q63886	1	Mouse_09-2020	null	[MS,MS:1001208,SEQUEST,]	6.1e-4	null	ms_run[1]:scan=2368	1376.7	2	972.47789	486.74290	K	F	72	80
PSM	GKYVTLIYTNYENGK	-196_12491	P19157	1	Mouse_09-2020	null	[MS,MS:1001208,SEQUEST,]	6.1e-4	null	ms_run[1]:scan=2614	1503.6	3	1762.90372	588.30519	R	D	102	117
PSM	HDPSLQPWSASYDPGSAK	-196_12495	P16015	1	Mouse_09-2020	null	[MS,MS:1001208,SEQUEST,]	6.1e-4	null	ms_run[1]:scan=2615	1504.2	3	1942.89255	648.30251	K	I	40	58
PSM	QATKDAGTIAGLNVLR	-196_12503	P63017	1	Mouse_09-2020	null	[MS,MS:1001208,SEQUEST,]	6.1e-4	null	ms_run[1]:scan=2617	1505.3	3	1627.91288	543.30905	R	I	156	172
PSM	AIGLPEDLIQKGK	-196_13912	P12710	1	Mouse_09-2020	null	[MS,MS:1001208,SEQUEST,]	6.1e-4	null	ms_run[1]:scan=2857	1629.1	2	1381.80376	691.40611	K	I	21	34
PSM	FFPASADRTVIDYNGER	-196_13901	P09103	1	Mouse_09-2020	null	[MS,MS:1001208,SEQUEST,]	6.1e-4	null	ms_run[1]:scan=2855	1627.9	3	1957.94089	653.31827	K	L	447	464
PSM	SFLVGSAAQSLSK	-196_13885	Q9R0H0	1	Mouse_09-2020	null	[MS,MS:1001208,SEQUEST,]	6.1e-4	null	ms_run[1]:scan=2852	1626.4	2	1294.70049	647.85371	R	C	283	296
PSM	GLTEVKIDEFPR	-196_13876	G3XA25	1	Mouse_09-2020	null	[MS,MS:1001208,SEQUEST,]	6.1e-4	null	ms_run[1]:scan=2850	1625.3	3	1403.75141	468.58915	K	G	180	192
PSM	NGNPNGGGLPHWPEYDQKEGYLK	-196_13872	Q8VCT4	1	Mouse_09-2020	null	[MS,MS:1001208,SEQUEST,]	6.1e-4	null	ms_run[1]:scan=2848	1624.5	4	2570.22133	643.30693	R	G	504	527
PSM	FNVSATPEQYVPYSTTRK	-196_13848	Q7TMF3	1	Mouse_09-2020	null	[MS,MS:1001208,SEQUEST,]	6.1e-4	null	ms_run[1]:scan=2842	1621.2	3	2088.04209	696.68473	K	I	115	133
PSM	RLTGFHETSNINDFSAGVANRGASIRIPR	-196_13838	P15105	1	Mouse_09-2020	null	[MS,MS:1001208,SEQUEST,]	6.1e-4	null	ms_run[1]:scan=2840	1620.2	5	3156.64838	632.13401	R	V	299	328
PSM	LLPPYLR	-196_13797	Q99KQ4	1	Mouse_09-2020	null	[MS,MS:1001208,SEQUEST,]	6.1e-4	null	ms_run[1]:scan=2833	1616.6	2	871.53899	436.27364	K	I	343	350
PSM	VELLLPK	-196_13791	Q9D023	1	Mouse_09-2020	null	[MS,MS:1001208,SEQUEST,]	6.1e-4	null	ms_run[1]:scan=2832	1616.1	2	811.52959	406.26802	K	L	20	27
PSM	IRPFFPQQ	-196_13783	Q8K0E8	1	Mouse_09-2020	null	[MS,MS:1001208,SEQUEST,]	6.1e-4	null	ms_run[1]:scan=2831	1615.5	2	1032.56279	516.78490	K	0	474	482
PSM	LKPAFKDGGSTTAGNSSQVSDGAAAVLLAR	-196_13775	Q8VCH0	1	Mouse_09-2020	null	[MS,MS:1001208,SEQUEST,]	6.1e-4	null	ms_run[1]:scan=2830	1615.0	4	2889.51040	723.13208	K	S	260	290
PSM	VAIIEPGGFR	-196_13771	O88451	1	Mouse_09-2020	null	[MS,MS:1001208,SEQUEST,]	6.1e-4	null	ms_run[1]:scan=2829	1614.5	2	1058.59307	529.80329	K	N	200	210
PSM	WKPFEIPK	-196_13762	O09173	1	Mouse_09-2020	null	[MS,MS:1001208,SEQUEST,]	6.1e-4	null	ms_run[1]:scan=2828	1614.0	2	1044.58818	522.79748	R	S	97	105
PSM	TQDPAKAPNSPDVLEIEFKKGVPVK	-196_13746	P16460	1	Mouse_09-2020	null	[MS,MS:1001208,SEQUEST,]	6.1e-4	null	ms_run[1]:scan=2825	1612.6	5	2707.46900	542.29912	K	T	210	235
PSM	YIATPIFSK	-196_13943	P10649	1	Mouse_09-2020	null	[MS,MS:1001208,SEQUEST,]	6.1e-4	null	ms_run[1]:scan=2863	1632.1	2	1039.58281	520.29477	R	A	203	212
PSM	FYSVNVDYSKLK	-196_13739	Q62425	1	Mouse_09-2020	null	[MS,MS:1001208,SEQUEST,]	6.1e-4	null	ms_run[1]:scan=2824	1612.1	3	1462.75650	488.25740	K	E	65	77
PSM	GNWGHLDQVAALR	-196_13716	Q8VCT4	1	Mouse_09-2020	null	[MS,MS:1001208,SEQUEST,]	6.1e-4	null	ms_run[1]:scan=2820	1609.9	3	1436.73758	479.58462	R	V	187	200
PSM	AIGLPEDLIQKGK	-196_13708	P12710	1	Mouse_09-2020	null	[MS,MS:1001208,SEQUEST,]	6.1e-4	null	ms_run[1]:scan=2819	1609.3	3	1381.80301	461.27316	K	I	21	34
PSM	ASAELALGENNEVLK	-196_13692	P05202	1	Mouse_09-2020	null	[MS,MS:1001208,SEQUEST,]	4.3e-2	null	ms_run[1]:scan=2815	1607.5	2	1557.81536	779.40958	K	G	108	123
PSM	FNPETDFLTGKDGK	-196_13667	Q99KI0	1	Mouse_09-2020	null	[MS,MS:1001208,SEQUEST,]	6.1e-4	null	ms_run[1]:scan=2811	1605.2	3	1568.75882	523.59122	K	F	507	521
PSM	VTHAVVTVPAYFNDAQR	-196_13633	P20029	1	Mouse_09-2020	null	[MS,MS:1001208,SEQUEST,]	6.1e-4	null	ms_run[1]:scan=2806	1602.6	3	1887.97153	629.99524	K	A	166	183
PSM	TISALSVFLGLAK	-196_30958	Q4LDG0	1	Mouse_09-2020	null	[MS,MS:1001208,SEQUEST,]	6.1e-4	null	ms_run[1]:scan=7057	3613.0	2	1319.79717	660.40030	K	G	183	196
PSM	FLEEHPGGEEVLREQAGGDATENFEDVGHSTDAR	-196_13603	G5E850	1	Mouse_09-2020	null	[MS,MS:1001208,SEQUEST,]	6.1e-4	null	ms_run[1]:scan=2801	1600.1	5	3698.65095	740.53761	K	L	40	74
PSM	VTIEYYSQLK	-196_13588	Q3U367	1	Mouse_09-2020	null	[MS,MS:1001208,SEQUEST,]	6.1e-4	null	ms_run[1]:scan=2799	1599.0	2	1243.65569	622.33208	R	V	496	506
PSM	VRLLADPTGAFGK	-196_13571	P99029	1	Mouse_09-2020	null	[MS,MS:1001208,SEQUEST,]	6.1e-4	null	ms_run[1]:scan=2797	1598.0	3	1344.76252	448.92599	K	T	143	156
PSM	SFPFVSK	-196_13555	Q8C196	1	Mouse_09-2020	null	[MS,MS:1001208,SEQUEST,]	2.8e-3	null	ms_run[1]:scan=2795	1596.9	2	811.43407	406.22107	R	L	1263	1270
PSM	TLADAEGDVFR	-196_13526	Q9EQ20	1	Mouse_09-2020	null	[MS,MS:1001208,SEQUEST,]	6.1e-4	null	ms_run[1]:scan=2790	1594.4	2	1193.58000	597.29348	K	L	130	141
PSM	SLGSSDLKF	-196_13518	Q8QZS1	1	Mouse_09-2020	null	[MS,MS:1001208,SEQUEST,]	6.1e-4	null	ms_run[1]:scan=2789	1593.9	2	953.49211	477.25056	K	0	377	386
PSM	SQIFSTASDNQPTVTIK	-196_13511	P20029	1	Mouse_09-2020	null	[MS,MS:1001208,SEQUEST,]	6.1e-4	null	ms_run[1]:scan=2788	1593.3	2	1836.93620	918.97053	K	Y	449	466
PSM	YEYGIFNQK	-196_13472	Q9ET01	1	Mouse_09-2020	null	[MS,MS:1001208,SEQUEST,]	1.3e-2	null	ms_run[1]:scan=2782	1590.4	2	1161.55718	581.28239	R	R	162	171
PSM	VVDSLQLTGTKPVATPVDWKK	-196_13733	Q6GT24	1	Mouse_09-2020	null	[MS,MS:1001208,SEQUEST,]	6.1e-4	null	ms_run[1]:scan=2823	1611.4	4	2282.27773	571.32432	R	E	163	184
PSM	VYIGGEDYEKEFTPK	-196_13950	P40936	1	Mouse_09-2020	null	[MS,MS:1001208,SEQUEST,]	6.1e-4	null	ms_run[1]:scan=2864	1632.6	3	1774.85575	592.28932	K	Y	5	20
PSM	RTPFGAYGGLLK	-196_13969	Q8BWT1	1	Mouse_09-2020	null	[MS,MS:1001208,SEQUEST,]	6.1e-4	null	ms_run[1]:scan=2867	1634.2	2	1279.71599	640.36150	K	F	14	26
PSM	SGDIGGLWR	-196_13975	P97872	1	Mouse_09-2020	null	[MS,MS:1001208,SEQUEST,]	6.1e-4	null	ms_run[1]:scan=2868	1634.8	2	960.48931	480.74852	R	Q	35	44
PSM	EHALLAYTLGVK	-196_14493	P10126	1	Mouse_09-2020	null	[MS,MS:1001208,SEQUEST,]	6.1e-4	null	ms_run[1]:scan=2951	1677.5	3	1314.74182	438.91872	R	L	135	147
PSM	AALQELLSK	-196_14456	A0A1L1SQA8	1	Mouse_09-2020	null	[MS,MS:1001208,SEQUEST,]	6.1e-4	null	ms_run[1]:scan=2945	1674.6	2	972.57195	486.78985	R	L	54	63
PSM	RFFFDVGSNK	-196_14445	P42669	1	Mouse_09-2020	null	[MS,MS:1001208,SEQUEST,]	6.1e-4	null	ms_run[1]:scan=2943	1673.4	2	1216.61138	608.80910	K	G	229	239
PSM	QLEPIYTSLGK	-196_14436	A0A0R4J0Z1	1	Mouse_09-2020	null	[MS,MS:1001208,SEQUEST,]	6.1e-4	null	ms_run[1]:scan=2942	1672.9	2	1248.68694	624.84535	K	Y	556	567
PSM	IFNLYPK	-196_14427	Q9EQF5	1	Mouse_09-2020	null	[MS,MS:1001208,SEQUEST,]	6.1e-4	null	ms_run[1]:scan=2941	1672.4	2	894.50804	447.75782	K	G	385	392
PSM	NYSVVFPHDEPLAGR	-196_14420	Q99LB7	1	Mouse_09-2020	null	[MS,MS:1001208,SEQUEST,]	6.1e-4	null	ms_run[1]:scan=2940	1671.8	3	1700.83884	567.61788	K	M	468	483
PSM	HWPSSHNWFFAK	-196_14407	K4DI63	1	Mouse_09-2020	null	[MS,MS:1001208,SEQUEST,]	6.1e-4	null	ms_run[1]:scan=2938	1670.8	3	1543.72245	515.24583	K	K	54	66
PSM	VIIVVKDGPGFYTTR	-196_14378	Q8BMS1	1	Mouse_09-2020	null	[MS,MS:1001208,SEQUEST,]	6.1e-4	null	ms_run[1]:scan=2932	1667.7	3	1664.93717	555.65052	K	L	535	550
PSM	RFSVSTLRNFGLGK	-196_14369	P11714	1	Mouse_09-2020	null	[MS,MS:1001208,SEQUEST,]	6.1e-4	null	ms_run[1]:scan=2931	1667.2	3	1581.88620	527.96685	R	S	136	150
PSM	QWKDPFVFRPER	-196_14342	P00186	1	Mouse_09-2020	null	[MS,MS:1001208,SEQUEST,]	6.1e-4	null	ms_run[1]:scan=2927	1665.1	4	1604.83327	401.96376	K	L	418	430
PSM	SQFLSNTIIK	-196_14332	P26150	1	Mouse_09-2020	null	[MS,MS:1001208,SEQUEST,]	6.1e-4	null	ms_run[1]:scan=2925	1664.3	2	1150.64836	575.82696	R	L	195	205
PSM	VEFVSELPK	-196_14317	D3Z106	1	Mouse_09-2020	null	[MS,MS:1001208,SEQUEST,]	6.1e-4	null	ms_run[1]:scan=2923	1663.2	2	1047.57231	524.28968	K	V	519	528
PSM	YDPYTQRVEVLDNTQQLK	-196_14311	P16331	1	Mouse_09-2020	null	[MS,MS:1001208,SEQUEST,]	6.1e-4	null	ms_run[1]:scan=2922	1662.6	3	2210.10752	737.37445	R	L	414	432
PSM	VLSAPPHFHFGQTNRTPEFLR	-196_14295	Q9D8N0	1	Mouse_09-2020	null	[MS,MS:1001208,SEQUEST,]	6.1e-4	null	ms_run[1]:scan=2920	1661.5	5	2451.26157	491.05943	R	F	31	52
PSM	QLFHPEQLITGKEDAANNYAR	-196_14248	P05214	1	Mouse_09-2020	null	[MS,MS:1001208,SEQUEST,]	6.1e-4	null	ms_run[1]:scan=2911	1656.9	4	2415.20620	604.55674	R	H	85	106
PSM	ILDLIESGK	-196_14241	P24549	1	Mouse_09-2020	null	[MS,MS:1001208,SEQUEST,]	6.1e-4	null	ms_run[1]:scan=2910	1656.4	2	987.57219	494.28968	K	E	354	363
PSM	AIGLPEDLIQKGKDIK	-196_14223	P12710	1	Mouse_09-2020	null	[MS,MS:1001208,SEQUEST,]	6.1e-4	null	ms_run[1]:scan=2907	1654.8	3	1738.01236	580.00849	K	V	21	37
PSM	SADTLWGIQK	-196_14018	A0A1B0GSR9	1	Mouse_09-2020	null	[MS,MS:1001208,SEQUEST,]	6.1e-4	null	ms_run[1]:scan=2875	1638.3	2	1118.58391	559.79566	K	L	302	312
PSM	LAPDYDALDVANK	-196_14025	P62751	1	Mouse_09-2020	null	[MS,MS:1001208,SEQUEST,]	6.1e-4	null	ms_run[1]:scan=2876	1638.8	2	1404.70073	702.85391	R	G	140	153
PSM	ALHGEQYLELYKPLPR	-196_14035	P51660	1	Mouse_09-2020	null	[MS,MS:1001208,SEQUEST,]	6.1e-4	null	ms_run[1]:scan=2878	1639.8	4	1927.04348	482.51636	K	G	403	419
PSM	SGQSNPTFFLQK	-196_14041	A0A087WSI8	1	Mouse_09-2020	null	[MS,MS:1001208,SEQUEST,]	6.1e-4	null	ms_run[1]:scan=2879	1640.5	2	1353.67827	677.34351	R	S	49	61
PSM	GHEVTVLRPSAYYVLDPK	-196_14056	Q8K169	1	Mouse_09-2020	null	[MS,MS:1001208,SEQUEST,]	6.1e-4	null	ms_run[1]:scan=2881	1641.5	3	2044.08524	682.03358	R	S	50	68
PSM	RTPFGAYGGLLK	-196_14077	Q8BWT1	1	Mouse_09-2020	null	[MS,MS:1001208,SEQUEST,]	6.1e-4	null	ms_run[1]:scan=2885	1643.4	3	1279.71631	427.24343	K	F	14	26
PSM	VWDVIGR	-196_13465	Q9WU84	1	Mouse_09-2020	null	[MS,MS:1001208,SEQUEST,]	6.1e-4	null	ms_run[1]:scan=2781	1589.9	2	844.46733	422.73742	K	L	190	197
PSM	AIGLPEDLIQKGKDIK	-196_14088	P12710	1	Mouse_09-2020	null	[MS,MS:1001208,SEQUEST,]	6.1e-4	null	ms_run[1]:scan=2887	1644.5	4	1738.00942	435.25819	K	V	21	37
PSM	AIGVKPPRGILLYGPPGTGK	-196_14114	Q01853	1	Mouse_09-2020	null	[MS,MS:1001208,SEQUEST,]	6.1e-4	null	ms_run[1]:scan=2891	1646.7	4	1991.17946	498.55047	K	L	232	252
PSM	GHEVTVLRPSAYYVLDPK	-196_14138	Q8K169	1	Mouse_09-2020	null	[MS,MS:1001208,SEQUEST,]	6.1e-4	null	ms_run[1]:scan=2895	1648.6	4	2044.09304	511.77701	R	S	50	68
PSM	IWLVDSK	-196_14145	Q3TQP6	1	Mouse_09-2020	null	[MS,MS:1001208,SEQUEST,]	6.1e-4	null	ms_run[1]:scan=2896	1649.1	2	860.48723	430.74745	K	L	311	318
PSM	STFVLDEFKR	-196_14154	Q9D8N0	1	Mouse_09-2020	null	[MS,MS:1001208,SEQUEST,]	6.1e-4	null	ms_run[1]:scan=2897	1649.6	3	1241.65290	414.55567	K	Y	286	296
PSM	YGLAATVWSKDVGR	-196_14176	Q8BH00	1	Mouse_09-2020	null	[MS,MS:1001208,SEQUEST,]	6.1e-4	null	ms_run[1]:scan=2900	1651.2	3	1522.80146	508.27194	R	H	417	431
PSM	FLAEEGFYK	-196_14215	P46978	1	Mouse_09-2020	null	[MS,MS:1001208,SEQUEST,]	6.1e-4	null	ms_run[1]:scan=2906	1654.3	2	1103.53520	552.27403	R	H	59	68
PSM	TITLEVEPSDTIENVKAK	-196_14091	E9Q5F6	1	Mouse_09-2020	null	[MS,MS:1001208,SEQUEST,]	6.1e-4	null	ms_run[1]:scan=2888	1645.0	3	1987.06052	663.02464	K	Q	12	30
PSM	LTGFHETSNINDFSAGVANR	-196_13451	P15105	1	Mouse_09-2020	null	[MS,MS:1001208,SEQUEST,]	6.1e-4	null	ms_run[1]:scan=2779	1588.7	3	2150.02823	717.34689	R	A	300	320
PSM	VQPYLDEFQK	-196_13445	Q00623	1	Mouse_09-2020	null	[MS,MS:1001208,SEQUEST,]	6.1e-4	null	ms_run[1]:scan=2778	1588.2	2	1266.63738	633.82188	K	W	120	130
PSM	VWQVTIGTR	-196_13429	P68040	1	Mouse_09-2020	null	[MS,MS:1001208,SEQUEST,]	6.1e-4	null	ms_run[1]:scan=2776	1587.1	2	1059.59636	530.30092	R	0	309	318
PSM	GNPTVEVDLYTAK	-196_12879	P17182	1	Mouse_09-2020	null	[MS,MS:1001208,SEQUEST,]	6.1e-4	null	ms_run[1]:scan=2685	1540.1	2	1406.71050	703.86173	R	L	16	29
PSM	GSFPWQAK	-196_12868	Q61646	1	Mouse_09-2020	null	[MS,MS:1001208,SEQUEST,]	1.5e-2	null	ms_run[1]:scan=2682	1538.8	2	920.45690	460.73488	K	I	112	120
PSM	LSDYFPKPYPNPEAAR	-196_12852	A0A2R8VHK1	1	Mouse_09-2020	null	[MS,MS:1001208,SEQUEST,]	6.1e-4	null	ms_run[1]:scan=2679	1537.1	3	1864.91379	622.31246	K	A	112	128
PSM	WIPQNDLLGHPK	-196_12832	Q8R084	1	Mouse_09-2020	null	[MS,MS:1001208,SEQUEST,]	6.1e-4	null	ms_run[1]:scan=2676	1535.5	3	1417.75028	473.25774	K	K	357	369
PSM	WLPQNDLLGHPK	-196_12831	Q63886	0	Mouse_09-2020	null	[MS,MS:1001208,SEQUEST,]	6.1e-4	null	ms_run[1]:scan=2676	1535.5	3	1417.75028	473.25774	K	R	356	368
PSM	WLPQNDLLGHPK	-196_12831	D3YUP6	0	Mouse_09-2020	null	[MS,MS:1001208,SEQUEST,]	6.1e-4	null	ms_run[1]:scan=2676	1535.5	3	1417.75028	473.25774	K	K	231	243
PSM	WLPQNDLLGHPK	-196_12831	Q8K169	0	Mouse_09-2020	null	[MS,MS:1001208,SEQUEST,]	6.1e-4	null	ms_run[1]:scan=2676	1535.5	3	1417.75028	473.25774	K	K	357	369
PSM	WLPQNDLLGHPK	-196_12831	K9J7B2	0	Mouse_09-2020	null	[MS,MS:1001208,SEQUEST,]	6.1e-4	null	ms_run[1]:scan=2676	1535.5	3	1417.75028	473.25774	K	R	352	364
PSM	TTPSVVAFTADGER	-196_12809	P38647	1	Mouse_09-2020	null	[MS,MS:1001208,SEQUEST,]	3.7e-3	null	ms_run[1]:scan=2671	1533.1	2	1450.71135	725.86226	R	V	86	100
PSM	TTPSYVAFTDTER	-196_12796	P63017	1	Mouse_09-2020	null	[MS,MS:1001208,SEQUEST,]	6.1e-4	null	ms_run[1]:scan=2669	1531.9	2	1487.69853	744.35427	R	I	37	50
PSM	SFPFVSK	-196_12789	Q8C196	1	Mouse_09-2020	null	[MS,MS:1001208,SEQUEST,]	6.2e-3	null	ms_run[1]:scan=2668	1531.4	2	811.43175	406.22107	R	L	1263	1270
PSM	TPALIALR	-196_12787	P70694	1	Mouse_09-2020	null	[MS,MS:1001208,SEQUEST,]	6.1e-4	null	ms_run[1]:scan=2667	1530.9	2	854.54265	427.77655	R	Q	251	259
PSM	GLVGEIIK	-196_12782	Q01768	1	Mouse_09-2020	null	[MS,MS:1001208,SEQUEST,]	4.7e-3	null	ms_run[1]:scan=2666	1530.3	2	828.51579	414.76310	R	F	19	27
PSM	IDIIPNPQER	-196_12762	P11499	1	Mouse_09-2020	null	[MS,MS:1001208,SEQUEST,]	2.3e-3	null	ms_run[1]:scan=2663	1528.8	2	1194.64287	597.82749	K	L	73	83
PSM	YYIGFR	-196_12752	A0A494B9Y8	1	Mouse_09-2020	null	[MS,MS:1001208,SEQUEST,]	4.9e-3	null	ms_run[1]:scan=2661	1527.9	2	818.41826	409.71341	K	V	158	164
PSM	GIAISFAR	-196_12730	Q9DBM2	1	Mouse_09-2020	null	[MS,MS:1001208,SEQUEST,]	6.1e-4	null	ms_run[1]:scan=2657	1525.7	2	834.48155	417.74525	R	G	309	317
PSM	ILFRPVASQLPR	-196_12715	P67778	1	Mouse_09-2020	null	[MS,MS:1001208,SEQUEST,]	6.1e-4	null	ms_run[1]:scan=2655	1524.7	3	1396.83982	466.28563	R	Y	94	106
PSM	IWDLEGK	-196_12687	P68040	1	Mouse_09-2020	null	[MS,MS:1001208,SEQUEST,]	6.1e-4	null	ms_run[1]:scan=2649	1521.7	2	860.44975	430.72926	K	I	258	265
PSM	FHYGFNSSYLK	-196_12682	E9PWK1	1	Mouse_09-2020	null	[MS,MS:1001208,SEQUEST,]	6.1e-4	null	ms_run[1]:scan=2648	1521.2	2	1362.64470	681.82749	R	V	81	92
PSM	THLPGFVEQAGALK	-196_12675	P99029	1	Mouse_09-2020	null	[MS,MS:1001208,SEQUEST,]	6.1e-4	null	ms_run[1]:scan=2647	1520.6	3	1467.79456	489.93666	K	K	99	113
PSM	YWANFAR	-196_12509	Q8BK48	0	Mouse_09-2020	null	[MS,MS:1001208,SEQUEST,]	6.1e-4	null	ms_run[1]:scan=2619	1506.1	2	927.44713	464.22722	K	G	490	497
PSM	YWANFAR	-196_12509	Q8QZR3	0	Mouse_09-2020	null	[MS,MS:1001208,SEQUEST,]	6.1e-4	null	ms_run[1]:scan=2619	1506.1	2	927.44713	464.22722	K	G	489	496
PSM	YFPAFEK	-196_12521	P30115	1	Mouse_09-2020	null	[MS,MS:1001208,SEQUEST,]	3.9e-3	null	ms_run[1]:scan=2621	1507.1	2	901.44499	451.22635	R	L	132	139
PSM	FDRGYISPYFINTSKGQK	-196_12531	P63038	1	Mouse_09-2020	null	[MS,MS:1001208,SEQUEST,]	6.1e-4	null	ms_run[1]:scan=2623	1508.2	4	2121.07607	531.02455	K	E	219	237
PSM	MFASFPTTK	-196_12549	Q91VB8	1	Mouse_09-2020	null	[MS,MS:1001208,SEQUEST,]	6.1e-4	null	ms_run[1]:scan=2626	1509.9	2	1029.50749	515.25733	R	Y	33	42
PSM	FDRGYISPYFINTSKGQK	-196_12562	P63038	1	Mouse_09-2020	null	[MS,MS:1001208,SEQUEST,]	6.1e-4	null	ms_run[1]:scan=2628	1510.9	3	2121.07889	707.69697	K	E	219	237
PSM	LYLLTEK	-196_12567	O55060	1	Mouse_09-2020	null	[MS,MS:1001208,SEQUEST,]	3.3e-3	null	ms_run[1]:scan=2630	1511.7	2	879.51720	440.26294	K	0	234	241
PSM	SRLELLELK	-196_12900	Z4YK11	1	Mouse_09-2020	null	[MS,MS:1001208,SEQUEST,]	3.9e-3	null	ms_run[1]:scan=2688	1541.7	2	1100.66338	550.83733	R	E	613	622
PSM	AILNYIASK	-196_12584	P30115	1	Mouse_09-2020	null	[MS,MS:1001208,SEQUEST,]	6.1e-4	null	ms_run[1]:scan=2632	1512.8	2	992.57689	496.79239	K	N	70	79
PSM	VAFITGGGTGLGK	-196_12598	Q9CQ62	1	Mouse_09-2020	null	[MS,MS:1001208,SEQUEST,]	6.1e-4	null	ms_run[1]:scan=2634	1513.8	2	1177.65679	589.33241	K	M	61	74
PSM	VADIGLAAWGRK	-196_12609	P50247	1	Mouse_09-2020	null	[MS,MS:1001208,SEQUEST,]	6.1e-4	null	ms_run[1]:scan=2636	1514.9	3	1256.70911	419.57518	K	L	9	21
PSM	STSIIATIGPASR	-196_12615	D3Z2C4	1	Mouse_09-2020	null	[MS,MS:1001208,SEQUEST,]	6.1e-4	null	ms_run[1]:scan=2637	1515.5	2	1273.71013	637.35916	R	V	23	36
PSM	VLLPGLQK	-196_12640	P97807	1	Mouse_09-2020	null	[MS,MS:1001208,SEQUEST,]	8.8e-3	null	ms_run[1]:scan=2642	1517.9	2	867.56456	434.28675	K	H	203	211
PSM	FHYGFNSSYLK	-196_12654	E9PWK1	1	Mouse_09-2020	null	[MS,MS:1001208,SEQUEST,]	6.1e-4	null	ms_run[1]:scan=2644	1519.0	3	1362.64487	454.88742	R	V	81	92
PSM	ALLSPTFTSGK	-196_12661	Q64459	1	Mouse_09-2020	null	[MS,MS:1001208,SEQUEST,]	6.1e-4	null	ms_run[1]:scan=2645	1519.5	2	1121.61821	561.31369	R	K	131	142
PSM	FGGGSVELLK	-196_12591	Q8BMS1	1	Mouse_09-2020	null	[MS,MS:1001208,SEQUEST,]	6.1e-4	null	ms_run[1]:scan=2633	1513.3	2	1006.55541	503.78202	R	M	611	621
PSM	YYRQNPDIPQLEPSDYLR	-196_18833	Q9DBM2	1	Mouse_09-2020	null	[MS,MS:1001208,SEQUEST,]	6.1e-4	null	ms_run[1]:scan=3694	2061.6	3	2267.10770	756.37456	K	L	677	695
PSM	IYLELR	-196_12956	O35381	1	Mouse_09-2020	null	[MS,MS:1001208,SEQUEST,]	4.1e-3	null	ms_run[1]:scan=2697	1546.3	2	806.47411	403.74217	R	R	7	13
PSM	KGIVNEQFLLQR	-196_12988	P50544	1	Mouse_09-2020	null	[MS,MS:1001208,SEQUEST,]	6.1e-4	null	ms_run[1]:scan=2703	1549.6	3	1444.82041	482.28054	K	A	557	569
PSM	EATWVVDVK	-196_13413	P32020	1	Mouse_09-2020	null	[MS,MS:1001208,SEQUEST,]	6.1e-4	null	ms_run[1]:scan=2774	1586.1	2	1046.55217	523.77948	K	G	471	480
PSM	LLADPTGAFGK	-196_13408	P99029	1	Mouse_09-2020	null	[MS,MS:1001208,SEQUEST,]	6.1e-4	null	ms_run[1]:scan=2773	1585.5	2	1089.59355	545.30058	R	T	145	156
PSM	VYGTGSLALYEK	-196_13383	A2AKV0	1	Mouse_09-2020	null	[MS,MS:1001208,SEQUEST,]	6.1e-4	null	ms_run[1]:scan=2768	1583.0	2	1300.67864	650.84281	R	D	44	56
PSM	KIGGIFAFK	-196_13367	P32020	1	Mouse_09-2020	null	[MS,MS:1001208,SEQUEST,]	6.1e-4	null	ms_run[1]:scan=2766	1581.9	2	980.59270	490.80002	K	K	454	463
PSM	GFGVVFSNGNR	-196_13361	Q3UT49	1	Mouse_09-2020	null	[MS,MS:1001208,SEQUEST,]	6.1e-4	null	ms_run[1]:scan=2765	1581.4	2	1153.57500	577.29108	K	K	70	81
PSM	FNASQLITQR	-196_13353	F6QPR1	1	Mouse_09-2020	null	[MS,MS:1001208,SEQUEST,]	6.1e-4	null	ms_run[1]:scan=2764	1580.9	2	1177.63262	589.31984	K	Q	58	68
PSM	GNSLFFR	-196_13347	Q791V5	1	Mouse_09-2020	null	[MS,MS:1001208,SEQUEST,]	2.8e-3	null	ms_run[1]:scan=2763	1580.4	2	840.43608	420.72177	R	V	281	288
PSM	VGVPTETGALTLNR	-196_13337	Q8BWT1	1	Mouse_09-2020	null	[MS,MS:1001208,SEQUEST,]	6.1e-4	null	ms_run[1]:scan=2760	1579.0	2	1427.78728	714.39627	R	C	77	91
PSM	IKTVTFEY	-196_13323	Q8R0Y6	1	Mouse_09-2020	null	[MS,MS:1001208,SEQUEST,]	6.1e-4	null	ms_run[1]:scan=2758	1578.0	2	1000.53569	500.77113	R	0	895	903
PSM	AFPSYFSK	-196_13317	Q9CQ69	1	Mouse_09-2020	null	[MS,MS:1001208,SEQUEST,]	2.8e-3	null	ms_run[1]:scan=2757	1577.3	2	946.46721	473.73709	R	I	26	34
PSM	TWGTVFR	-196_13307	P16331	1	Mouse_09-2020	null	[MS,MS:1001208,SEQUEST,]	2.3e-3	null	ms_run[1]:scan=2756	1576.8	2	866.45061	433.72960	K	L	186	193
PSM	LQFWTK	-196_13285	Q8BK48	0	Mouse_09-2020	null	[MS,MS:1001208,SEQUEST,]	4.9e-3	null	ms_run[1]:scan=2753	1575.2	2	822.45104	411.72906	R	L	535	541
PSM	LQFWTK	-196_13285	Q8QZR3	0	Mouse_09-2020	null	[MS,MS:1001208,SEQUEST,]	4.9e-3	null	ms_run[1]:scan=2753	1575.2	2	822.45104	411.72906	R	L	534	540
PSM	LDPTQTSFLK	-196_13258	A0A2I3BPW0	1	Mouse_09-2020	null	[MS,MS:1001208,SEQUEST,]	6.1e-4	null	ms_run[1]:scan=2748	1572.8	2	1149.61577	575.31115	K	0	264	274
PSM	APLVLEQGLR	-196_13249	P54869	1	Mouse_09-2020	null	[MS,MS:1001208,SEQUEST,]	6.1e-4	null	ms_run[1]:scan=2747	1572.3	2	1095.65203	548.32967	K	T	222	232
PSM	RGLFVHF	-196_13239	Q8BW75	1	Mouse_09-2020	null	[MS,MS:1001208,SEQUEST,]	3.9e-3	null	ms_run[1]:scan=2745	1571.1	2	875.48808	438.24795	K	0	514	521
PSM	LYSEFLGK	-196_13221	G5E8M7	0	Mouse_09-2020	null	[MS,MS:1001208,SEQUEST,]	6.1e-4	null	ms_run[1]:scan=2742	1569.6	2	956.50902	478.75802	K	P	151	159
PSM	LYSEFLGK	-196_13221	P10649	0	Mouse_09-2020	null	[MS,MS:1001208,SEQUEST,]	6.1e-4	null	ms_run[1]:scan=2742	1569.6	2	956.50902	478.75802	K	P	137	145
PSM	LYSEFLGK	-196_13221	D3YX76	0	Mouse_09-2020	null	[MS,MS:1001208,SEQUEST,]	6.1e-4	null	ms_run[1]:scan=2742	1569.6	2	956.50902	478.75802	K	P	103	111
PSM	GNVGFVFTK	-196_13200	P14869	1	Mouse_09-2020	null	[MS,MS:1001208,SEQUEST,]	6.1e-4	null	ms_run[1]:scan=2737	1567.2	2	968.51909	484.76363	R	D	84	93
PSM	GDNQSPIELHTKDIKHDPSLQPWSASYDPGSAK	-196_12993	P16015	1	Mouse_09-2020	null	[MS,MS:1001208,SEQUEST,]	6.1e-4	null	ms_run[1]:scan=2704	1550.1	5	3618.72938	724.55501	K	I	25	58
PSM	SQYILSISR	-196_12997	Q91WN4	1	Mouse_09-2020	null	[MS,MS:1001208,SEQUEST,]	2.3e-2	null	ms_run[1]:scan=2705	1550.6	2	1066.58367	533.79821	K	N	103	112
PSM	SFFRASDETGFIAVHK	-196_13006	P34914	1	Mouse_09-2020	null	[MS,MS:1001208,SEQUEST,]	6.1e-4	null	ms_run[1]:scan=2707	1551.5	4	1811.89943	453.73233	K	T	405	421
PSM	HLDRIVALFPK	-196_13011	Q9ET01	1	Mouse_09-2020	null	[MS,MS:1001208,SEQUEST,]	1.3e-2	null	ms_run[1]:scan=2708	1552.0	3	1308.77414	436.93107	K	I	411	422
PSM	YDGIILPGK	-196_13026	Q9CXW4	1	Mouse_09-2020	null	[MS,MS:1001208,SEQUEST,]	6.1e-4	null	ms_run[1]:scan=2710	1553.0	2	975.54851	488.27912	K	0	170	179
PSM	ILGLIESGK	-196_13032	O35945	1	Mouse_09-2020	null	[MS,MS:1001208,SEQUEST,]	6.1e-4	null	ms_run[1]:scan=2711	1553.6	2	929.56340	465.28694	K	E	354	363
PSM	LGDVYVNDAFGTAHR	-196_12973	P09411	1	Mouse_09-2020	null	[MS,MS:1001208,SEQUEST,]	6.1e-4	null	ms_run[1]:scan=2700	1547.9	3	1634.78574	545.60223	K	H	157	172
PSM	IYQIYEGTAQIQR	-196_13054	P45952	1	Mouse_09-2020	null	[MS,MS:1001208,SEQUEST,]	6.1e-4	null	ms_run[1]:scan=2714	1555.3	2	1582.81719	791.91483	K	I	396	409
PSM	SGFTTANQVLGVSSK	-196_13089	O08601	1	Mouse_09-2020	null	[MS,MS:1001208,SEQUEST,]	6.1e-4	null	ms_run[1]:scan=2720	1558.2	2	1495.77458	748.39119	R	T	199	214
PSM	ETLIDLGTK	-196_13097	Q8C196	1	Mouse_09-2020	null	[MS,MS:1001208,SEQUEST,]	6.1e-4	null	ms_run[1]:scan=2721	1558.7	2	989.55040	495.27931	K	F	604	613
PSM	SFFRASDETGFIAVHK	-196_13109	P34914	1	Mouse_09-2020	null	[MS,MS:1001208,SEQUEST,]	6.1e-4	null	ms_run[1]:scan=2723	1559.8	4	1811.90566	453.73233	K	T	405	421
PSM	NRYFPAFEKVLK	-196_13144	P30115	1	Mouse_09-2020	null	[MS,MS:1001208,SEQUEST,]	6.1e-4	null	ms_run[1]:scan=2729	1562.8	3	1511.83646	504.61715	R	H	130	142
PSM	SFQPDTGRIEVFR	-196_13169	G5E8R3	1	Mouse_09-2020	null	[MS,MS:1001208,SEQUEST,]	6.1e-4	null	ms_run[1]:scan=2733	1564.9	3	1551.79190	517.93532	R	G	386	399
PSM	TVIIEQSWGSPK	-196_13177	P63038	1	Mouse_09-2020	null	[MS,MS:1001208,SEQUEST,]	6.1e-4	null	ms_run[1]:scan=2734	1565.5	2	1344.71660	672.86153	R	T	61	73
PSM	IGPKKPLPDHVSIVEPKDEILPTTPISEQK	-196_13083	P62908	1	Mouse_09-2020	null	[MS,MS:1001208,SEQUEST,]	6.1e-4	null	ms_run[1]:scan=2719	1557.7	5	3305.83601	661.97293	K	G	198	228
PSM	SSRYIATPIFSK	-196_10216	P10649	1	Mouse_09-2020	null	[MS,MS:1001208,SEQUEST,]	6.1e-4	null	ms_run[1]:scan=2236	1308.6	3	1369.74735	457.25399	K	A	200	212
PSM	LNAFGNAFLNR	-196_18857	Q9QXY6	1	Mouse_09-2020	null	[MS,MS:1001208,SEQUEST,]	3.2e-2	null	ms_run[1]:scan=3698	2063.5	2	1236.64714	618.82783	K	V	125	136
PSM	ITGLGVKGIAPYSYAG	-196_18888	Q64374	1	Mouse_09-2020	null	[MS,MS:1001208,SEQUEST,]	1.1e-2	null	ms_run[1]:scan=3703	2066.1	2	1566.85344	783.92995	K	0	284	300
PSM	TPIGSFLGSLASQPATK	-196_25676	Q8QZT1	1	Mouse_09-2020	null	[MS,MS:1001208,SEQUEST,]	6.1e-4	null	ms_run[1]:scan=4970	2720.3	2	1674.90618	837.95669	R	G	47	64
PSM	HIADLAGNPEVILPVPAFNVINGGSHAGNK	-196_25670	P17182	1	Mouse_09-2020	null	[MS,MS:1001208,SEQUEST,]	6.1e-4	null	ms_run[1]:scan=4969	2719.8	4	3021.58828	756.15308	R	A	133	163
PSM	TIPIDGDFFSYTR	-196_25664	P47738	1	Mouse_09-2020	null	[MS,MS:1001208,SEQUEST,]	6.1e-4	null	ms_run[1]:scan=4968	2719.3	2	1531.74297	766.37501	K	E	162	175
PSM	IIPAIWFR	-196_25620	A0A494BAK4	1	Mouse_09-2020	null	[MS,MS:1001208,SEQUEST,]	1.2e-2	null	ms_run[1]:scan=4960	2715.1	2	1015.60887	508.30801	R	D	182	190
PSM	TFYGLHQDFPSVVVVGLGK	-196_25606	Q9CPY7	1	Mouse_09-2020	null	[MS,MS:1001208,SEQUEST,]	6.1e-4	null	ms_run[1]:scan=4958	2714.1	3	2063.09800	688.37020	R	S	85	104
PSM	IFVWDWQR	-196_25598	Q63836	0	Mouse_09-2020	null	[MS,MS:1001208,SEQUEST,]	6.1e-4	null	ms_run[1]:scan=4957	2713.6	2	1149.58391	575.29563	R	E	228	236
PSM	IFVWDWQR	-196_25598	A0A0R4J135	0	Mouse_09-2020	null	[MS,MS:1001208,SEQUEST,]	6.1e-4	null	ms_run[1]:scan=4957	2713.6	2	1149.58391	575.29563	R	E	228	236
PSM	SGSLAAESIFKQLTSENLQSK	-196_25535	Q921G7	1	Mouse_09-2020	null	[MS,MS:1001208,SEQUEST,]	6.1e-4	null	ms_run[1]:scan=4940	2705.0	3	2238.15891	746.72526	K	T	405	426
PSM	VAFTGSTEVGHLIQVAAGSSNLK	-196_25532	P47738	1	Mouse_09-2020	null	[MS,MS:1001208,SEQUEST,]	6.1e-4	null	ms_run[1]:scan=4939	2704.5	3	2286.21201	762.74113	K	V	260	283
PSM	FWLFGGNER	-196_25527	Q91XE0	1	Mouse_09-2020	null	[MS,MS:1001208,SEQUEST,]	6.1e-4	null	ms_run[1]:scan=4938	2703.9	2	1125.54473	563.27744	K	Q	184	193
PSM	IFNTNNLWISLGAVKR	-196_25466	Q91ZJ5	1	Mouse_09-2020	null	[MS,MS:1001208,SEQUEST,]	6.1e-4	null	ms_run[1]:scan=4926	2697.7	3	1846.03232	616.01598	K	Q	326	342
PSM	KVADALANAAGHLDDLPGALSALSDLHAHKLR	-196_25437	Q91VB8	1	Mouse_09-2020	null	[MS,MS:1001208,SEQUEST,]	6.1e-4	null	ms_run[1]:scan=4920	2694.8	6	3260.74267	544.29770	K	D	62	94
PSM	LSPQSIYNLLPGK	-196_25429	Q61838	1	Mouse_09-2020	null	[MS,MS:1001208,SEQUEST,]	6.1e-4	null	ms_run[1]:scan=4918	2693.6	2	1429.80730	715.40611	K	V	612	625
PSM	NEVSFVIHNLPIIAK	-196_25420	P97364	1	Mouse_09-2020	null	[MS,MS:1001208,SEQUEST,]	6.1e-4	null	ms_run[1]:scan=4917	2693.1	3	1693.96067	565.32604	K	A	338	353
PSM	IALGIPLPEIKNVVSGK	-196_25409	Q8C196	1	Mouse_09-2020	null	[MS,MS:1001208,SEQUEST,]	6.1e-4	null	ms_run[1]:scan=4915	2692.0	3	1748.06742	583.36086	K	S	741	758
PSM	AFPAWADTSILSR	-196_25690	Q9EQ20	1	Mouse_09-2020	null	[MS,MS:1001208,SEQUEST,]	6.1e-4	null	ms_run[1]:scan=4972	2721.4	2	1434.73796	717.87243	R	Q	89	102
PSM	AQFGQPEILLGTIPGAGGTQR	-196_25367	Q8BH95	1	Mouse_09-2020	null	[MS,MS:1001208,SEQUEST,]	6.1e-4	null	ms_run[1]:scan=4905	2686.8	3	2111.12821	704.37964	K	T	158	179
PSM	NSSYFVEWIPNNVK	-196_25307	Q7TMM9	0	Mouse_09-2020	null	[MS,MS:1001208,SEQUEST,]	6.1e-4	null	ms_run[1]:scan=4892	2680.1	3	1696.82993	566.28250	K	A	337	351
PSM	NSSYFVEWIPNNVK	-196_25307	P68372	0	Mouse_09-2020	null	[MS,MS:1001208,SEQUEST,]	6.1e-4	null	ms_run[1]:scan=4892	2680.1	3	1696.82993	566.28250	K	A	337	351
PSM	ILESDRKEPLFGISTGNIITGLAAGAK	-196_25256	Q8C196	1	Mouse_09-2020	null	[MS,MS:1001208,SEQUEST,]	6.1e-4	null	ms_run[1]:scan=4882	2674.9	4	2771.53188	693.63800	K	Y	281	308
PSM	NQYLSWLIK	-196_25250	Q99PG0	1	Mouse_09-2020	null	[MS,MS:1001208,SEQUEST,]	6.1e-4	null	ms_run[1]:scan=4881	2674.4	2	1164.64079	582.82422	K	L	388	397
PSM	IFVDIEKLPWAK	-196_25243	Q9ET01	1	Mouse_09-2020	null	[MS,MS:1001208,SEQUEST,]	6.1e-4	null	ms_run[1]:scan=4880	2673.9	3	1458.83512	486.95002	R	W	353	365
PSM	IFVDIEKLPWAK	-196_25223	Q9ET01	1	Mouse_09-2020	null	[MS,MS:1001208,SEQUEST,]	6.1e-4	null	ms_run[1]:scan=4874	2671.3	2	1458.83867	729.92139	R	W	353	365
PSM	GTNVITSLSSVLR	-196_25175	Q91X77	1	Mouse_09-2020	null	[MS,MS:1001208,SEQUEST,]	6.1e-4	null	ms_run[1]:scan=4864	2666.2	2	1346.76457	673.88554	K	S	384	397
PSM	IFGVTTLDIVR	-196_25154	P08249	1	Mouse_09-2020	null	[MS,MS:1001208,SEQUEST,]	6.1e-4	null	ms_run[1]:scan=4860	2664.1	2	1233.72014	617.36371	K	N	166	177
PSM	TLFSSQIEELNLPK	-196_25116	A0A0R4J0I1	1	Mouse_09-2020	null	[MS,MS:1001208,SEQUEST,]	6.1e-4	null	ms_run[1]:scan=4850	2658.9	2	1618.86980	809.93797	K	S	301	315
PSM	GNWGYLDQVAALR	-196_25058	Q8BK48	0	Mouse_09-2020	null	[MS,MS:1001208,SEQUEST,]	6.1e-4	null	ms_run[1]:scan=4838	2652.7	2	1462.74443	731.87551	K	V	194	207
PSM	GNWGYLDQVAALR	-196_25058	Q8QZR3	0	Mouse_09-2020	null	[MS,MS:1001208,SEQUEST,]	6.1e-4	null	ms_run[1]:scan=4838	2652.7	2	1462.74443	731.87551	R	V	193	206
PSM	LLVVYPWTQR	-196_25021	A8DUK4	1	Mouse_09-2020	null	[MS,MS:1001208,SEQUEST,]	6.1e-4	null	ms_run[1]:scan=4829	2648.0	2	1274.72527	637.86642	R	F	32	42
PSM	FENAFLSHVISQHQSLLGNIR	-196_24986	Q03265	1	Mouse_09-2020	null	[MS,MS:1001208,SEQUEST,]	6.1e-4	null	ms_run[1]:scan=4822	2644.6	4	2410.26455	603.32111	K	D	507	528
PSM	IGFPWSEIR	-196_24980	P26043	1	Mouse_09-2020	null	[MS,MS:1001208,SEQUEST,]	6.1e-4	null	ms_run[1]:scan=4821	2644.0	2	1104.58306	552.79547	K	I	238	247
PSM	LTLYDIAHTPGVAADLSHIETR	-196_24972	P08249	1	Mouse_09-2020	null	[MS,MS:1001208,SEQUEST,]	6.1e-4	null	ms_run[1]:scan=4820	2643.4	4	2393.24599	599.06694	R	N	53	75
PSM	FRPSIAYFPQIVSVAAR	-196_24961	P85094	1	Mouse_09-2020	null	[MS,MS:1001208,SEQUEST,]	6.1e-4	null	ms_run[1]:scan=4818	2642.3	3	1922.06614	641.35974	K	L	27	44
PSM	NSSYFVEWIPNNVK	-196_25358	Q7TMM9	0	Mouse_09-2020	null	[MS,MS:1001208,SEQUEST,]	6.1e-4	null	ms_run[1]:scan=4903	2685.8	2	1696.83501	848.92011	K	A	337	351
PSM	NSSYFVEWIPNNVK	-196_25358	P68372	0	Mouse_09-2020	null	[MS,MS:1001208,SEQUEST,]	6.1e-4	null	ms_run[1]:scan=4903	2685.8	2	1696.83501	848.92011	K	A	337	351
PSM	TPIGSFLGSLASQPATK	-196_25747	Q8QZT1	1	Mouse_09-2020	null	[MS,MS:1001208,SEQUEST,]	6.1e-4	null	ms_run[1]:scan=4984	2727.6	3	1674.90561	558.97355	R	G	47	64
PSM	AFVSYIFTYAK	-196_25754	Q000W5	1	Mouse_09-2020	null	[MS,MS:1001208,SEQUEST,]	6.1e-4	null	ms_run[1]:scan=4985	2728.2	2	1309.68401	655.34499	K	K	265	276
PSM	AAVLWELHKPFTIEDIEVAPPK	-196_25791	P00329	1	Mouse_09-2020	null	[MS,MS:1001208,SEQUEST,]	6.1e-4	null	ms_run[1]:scan=4992	2731.7	4	2503.35976	626.59534	K	H	12	34
PSM	SRNITYLPAGQSVLLQLPQ	-196_26699	P67778	1	Mouse_09-2020	null	[MS,MS:1001208,SEQUEST,]	6.1e-4	null	ms_run[1]:scan=5173	2824.2	2	2098.16557	1049.58640	R	0	254	273
PSM	GYPTLLLFR	-196_26692	E9PXX7	1	Mouse_09-2020	null	[MS,MS:1001208,SEQUEST,]	6.1e-4	null	ms_run[1]:scan=5172	2823.6	2	1079.62602	540.31603	R	G	307	316
PSM	NSQSFFSGLFGGSSK	-196_26666	Q9DB05	1	Mouse_09-2020	null	[MS,MS:1001208,SEQUEST,]	6.1e-4	null	ms_run[1]:scan=5166	2820.7	2	1549.72832	775.36771	K	E	23	38
PSM	SGGMDAVQTVTGGLRSLYQR	-196_26661	Q9EQP2	1	Mouse_09-2020	null	[MS,MS:1001208,SEQUEST,]	1.0e-2	null	ms_run[1]:scan=5165	2820.2	3	2096.05716	699.35662	R	V	15	35
PSM	GIGTDEATIIDIVTHR	-196_26651	P14824	1	Mouse_09-2020	null	[MS,MS:1001208,SEQUEST,]	3.3e-3	null	ms_run[1]:scan=5163	2819.0	3	1710.89920	570.97221	K	N	378	394
PSM	AIFASGSPFDPVTLPDGR	-196_26643	Q3TQP6	1	Mouse_09-2020	null	[MS,MS:1001208,SEQUEST,]	6.1e-4	null	ms_run[1]:scan=5162	2818.5	2	1846.93791	923.97033	R	L	408	426
PSM	KFPLDPLITHVLPFEK	-196_26630	P00329	1	Mouse_09-2020	null	[MS,MS:1001208,SEQUEST,]	6.1e-4	null	ms_run[1]:scan=5160	2817.4	3	1894.08414	632.03275	K	N	340	356
PSM	AFSVFLFNTENK	-196_26519	H3BKD7	1	Mouse_09-2020	null	[MS,MS:1001208,SEQUEST,]	6.1e-4	null	ms_run[1]:scan=5139	2806.6	2	1416.71587	708.86153	R	L	82	94
PSM	LFPVAFNLVK	-196_26509	Q8R0F9	1	Mouse_09-2020	null	[MS,MS:1001208,SEQUEST,]	6.1e-4	null	ms_run[1]:scan=5138	2806.0	2	1147.68730	574.34733	K	F	197	207
PSM	AYGPVFTLYLGSKPTVILHGYEAVK	-196_26418	Q3UT49	1	Mouse_09-2020	null	[MS,MS:1001208,SEQUEST,]	2.8e-3	null	ms_run[1]:scan=5119	2796.4	4	2723.48183	681.62563	K	A	21	46
PSM	QTPTFWILAR	-196_26411	Q8VBW6	1	Mouse_09-2020	null	[MS,MS:1001208,SEQUEST,]	6.1e-4	null	ms_run[1]:scan=5118	2795.9	2	1232.67790	616.84295	K	L	300	310
PSM	GSFVLLDGETFEVK	-196_26401	Q63836	0	Mouse_09-2020	null	[MS,MS:1001208,SEQUEST,]	6.1e-4	null	ms_run[1]:scan=5116	2794.8	2	1540.79070	770.89831	K	T	161	175
PSM	GSFVLLDGETFEVK	-196_26401	A0A0R4J135	0	Mouse_09-2020	null	[MS,MS:1001208,SEQUEST,]	6.1e-4	null	ms_run[1]:scan=5116	2794.8	2	1540.79070	770.89831	K	T	161	175
PSM	ILEFFGLK	-196_26392	P09103	1	Mouse_09-2020	null	[MS,MS:1001208,SEQUEST,]	6.1e-4	null	ms_run[1]:scan=5115	2794.3	2	966.56560	483.78658	R	E	303	311
PSM	VVLAYEPVWAIGTGK	-196_26387	P17751	1	Mouse_09-2020	null	[MS,MS:1001208,SEQUEST,]	6.1e-4	null	ms_run[1]:scan=5114	2793.8	2	1602.89018	801.94814	K	A	211	226
PSM	DFQLFSSPLGK	-196_26336	Q921I1	1	Mouse_09-2020	null	[MS,MS:1001208,SEQUEST,]	6.1e-4	null	ms_run[1]:scan=5103	2788.3	2	1238.64189	619.82442	K	L	300	311
PSM	KVADALANAAGHLDDLPGALSALSDLHAHK	-196_26298	Q91VB8	1	Mouse_09-2020	null	[MS,MS:1001208,SEQUEST,]	6.1e-4	null	ms_run[1]:scan=5094	2783.6	5	2991.56477	599.11875	K	R	62	92
PSM	HHGPQTLYLPVTLSSIPVFQR	-196_26215	Q8BHN3	1	Mouse_09-2020	null	[MS,MS:1001208,SEQUEST,]	6.1e-4	null	ms_run[1]:scan=5077	2775.0	4	2390.29287	598.32994	K	G	785	806
PSM	ELLALEVFQVSHPR	-196_25798	Q9WVL0	1	Mouse_09-2020	null	[MS,MS:1001208,SEQUEST,]	6.1e-4	null	ms_run[1]:scan=4994	2732.8	3	1637.90146	546.63851	K	Q	192	206
PSM	EANLAAAFGKPINF	-196_25813	O08749	1	Mouse_09-2020	null	[MS,MS:1001208,SEQUEST,]	6.1e-4	null	ms_run[1]:scan=4996	2733.9	2	1462.76897	731.88808	R	0	496	510
PSM	FAISELFAK	-196_25844	P09405	1	Mouse_09-2020	null	[MS,MS:1001208,SEQUEST,]	6.1e-4	null	ms_run[1]:scan=5002	2736.9	2	1025.56792	513.28694	K	D	327	336
PSM	LLEPVLLLGK	-196_25852	P14131	1	Mouse_09-2020	null	[MS,MS:1001208,SEQUEST,]	6.1e-4	null	ms_run[1]:scan=5003	2737.4	2	1094.71794	547.86282	K	R	51	61
PSM	NYPATIIQEPLVLTEPAR	-196_25872	Q9DBT9	1	Mouse_09-2020	null	[MS,MS:1001208,SEQUEST,]	6.1e-4	null	ms_run[1]:scan=5006	2739.0	2	2025.10307	1013.05440	K	R	830	848
PSM	FGLYLPLFKPSASTSK	-196_25963	Q9QXX4	1	Mouse_09-2020	null	[MS,MS:1001208,SEQUEST,]	6.1e-4	null	ms_run[1]:scan=5026	2749.1	3	1755.96860	585.99418	K	T	655	671
PSM	RFILNLPTFSVR	-196_24954	Q9R1P3	1	Mouse_09-2020	null	[MS,MS:1001208,SEQUEST,]	6.1e-4	null	ms_run[1]:scan=4817	2641.8	3	1462.85163	488.28915	K	I	170	182
PSM	FLPLFDRVLVER	-196_26024	Q64433	1	Mouse_09-2020	null	[MS,MS:1001208,SEQUEST,]	6.1e-4	null	ms_run[1]:scan=5039	2755.9	3	1503.86780	501.96092	K	A	9	21
PSM	YWGVASFLQR	-196_26058	Q00724	1	Mouse_09-2020	null	[MS,MS:1001208,SEQUEST,]	6.1e-4	null	ms_run[1]:scan=5047	2759.5	2	1226.63176	613.81947	K	N	108	118
PSM	SNLNIFQYIGK	-196_26080	O08601	1	Mouse_09-2020	null	[MS,MS:1001208,SEQUEST,]	6.1e-4	null	ms_run[1]:scan=5050	2761.1	2	1296.69390	648.85097	R	E	645	656
PSM	TDYFVPFSLGK	-196_26142	E9Q5K4	1	Mouse_09-2020	null	[MS,MS:1001208,SEQUEST,]	6.1e-4	null	ms_run[1]:scan=5060	2766.2	2	1273.64726	637.32680	K	S	426	437
PSM	TLVYGGIFLYPANK	-196_26174	Q9QXD6	1	Mouse_09-2020	null	[MS,MS:1001208,SEQUEST,]	6.1e-4	null	ms_run[1]:scan=5070	2771.2	2	1555.85381	778.42958	R	S	256	270
PSM	GIDPFSLDALAK	-196_26187	A0A571BEL9	1	Mouse_09-2020	null	[MS,MS:1001208,SEQUEST,]	6.1e-4	null	ms_run[1]:scan=5072	2772.3	2	1246.66789	623.83753	K	G	296	308
PSM	SLFSSAENEPPVPLVGNWRPPQPVK	-196_26188	P16015	1	Mouse_09-2020	null	[MS,MS:1001208,SEQUEST,]	6.1e-4	null	ms_run[1]:scan=5073	2772.8	3	2745.43650	915.81681	R	R	227	252
PSM	IALGIPLPEIK	-196_26053	Q8C196	1	Mouse_09-2020	null	[MS,MS:1001208,SEQUEST,]	6.1e-4	null	ms_run[1]:scan=5046	2759.0	2	1163.74016	582.37355	K	V	741	752
PSM	KFPLDPLITHVLPFEK	-196_26706	P00329	1	Mouse_09-2020	null	[MS,MS:1001208,SEQUEST,]	6.1e-4	null	ms_run[1]:scan=5174	2824.7	4	1894.08278	474.27638	K	N	340	356
PSM	LNVAPVSDIIEIKSPDTFVR	-196_24949	Q99LC5	1	Mouse_09-2020	null	[MS,MS:1001208,SEQUEST,]	6.1e-4	null	ms_run[1]:scan=4816	2641.3	3	2213.21848	738.41072	K	I	127	147
PSM	FENAFLSHVISQHQSLLGNIR	-196_24894	Q03265	1	Mouse_09-2020	null	[MS,MS:1001208,SEQUEST,]	6.1e-4	null	ms_run[1]:scan=4804	2635.1	3	2410.26596	804.09239	K	D	507	528
PSM	EADIQNFTSFISK	-196_24044	A0A452J8A5	1	Mouse_09-2020	null	[MS,MS:1001208,SEQUEST,]	6.1e-4	null	ms_run[1]:scan=4632	2546.6	2	1499.73332	750.37246	R	S	255	268
PSM	FFTVKLPVALDPGSK	-196_24016	Q91YQ5	1	Mouse_09-2020	null	[MS,MS:1001208,SEQUEST,]	6.1e-4	null	ms_run[1]:scan=4626	2543.4	3	1618.92478	540.31162	R	S	113	128
PSM	ILFIFIDSDHTDNQR	-196_23928	P09103	1	Mouse_09-2020	null	[MS,MS:1001208,SEQUEST,]	6.1e-4	null	ms_run[1]:scan=4608	2534.2	2	1833.91326	917.46013	K	L	288	303
PSM	WFLQEDVLEK	-196_23904	Q99PG0	1	Mouse_09-2020	null	[MS,MS:1001208,SEQUEST,]	6.1e-4	null	ms_run[1]:scan=4605	2532.5	2	1306.66826	653.83753	R	G	165	175
PSM	ILFIFIDSDHTDNQR	-196_23893	P09103	1	Mouse_09-2020	null	[MS,MS:1001208,SEQUEST,]	6.1e-4	null	ms_run[1]:scan=4603	2531.5	3	1833.91587	611.97585	K	L	288	303
PSM	YSVRGYPTLLLFR	-196_23856	E9PXX7	1	Mouse_09-2020	null	[MS,MS:1001208,SEQUEST,]	6.1e-4	null	ms_run[1]:scan=4595	2527.3	3	1584.89188	528.96808	K	G	303	316
PSM	VFGFSLITNK	-196_23839	Q543K9	1	Mouse_09-2020	null	[MS,MS:1001208,SEQUEST,]	6.1e-4	null	ms_run[1]:scan=4593	2526.3	2	1125.63140	563.31877	R	V	235	245
PSM	LLDASWYLPK	-196_23768	A0A2R8VHT1	1	Mouse_09-2020	null	[MS,MS:1001208,SEQUEST,]	6.1e-4	null	ms_run[1]:scan=4581	2520.1	2	1205.65679	603.33188	K	G	31	41
PSM	NGFLLDGFPR	-196_23742	Q9WTP6	1	Mouse_09-2020	null	[MS,MS:1001208,SEQUEST,]	6.1e-4	null	ms_run[1]:scan=4575	2517.1	2	1135.58940	568.29837	K	V	94	104
PSM	YITPDQLADLYK	-196_23718	P17182	1	Mouse_09-2020	null	[MS,MS:1001208,SEQUEST,]	6.1e-4	null	ms_run[1]:scan=4572	2515.4	2	1439.74431	720.37447	R	F	270	282
PSM	FLPGFEAPTYKDTLLPKLPR	-196_23711	P49429	1	Mouse_09-2020	null	[MS,MS:1001208,SEQUEST,]	6.1e-4	null	ms_run[1]:scan=4571	2514.9	4	2303.28164	576.57541	R	N	156	176
PSM	FAPPQPAEPWSFVK	-196_23703	P23953	0	Mouse_09-2020	null	[MS,MS:1001208,SEQUEST,]	6.1e-4	null	ms_run[1]:scan=4570	2514.4	2	1600.81755	800.91156	R	A	65	79
PSM	FAPPQPAEPWSFVK	-196_23703	Q8VCT4	0	Mouse_09-2020	null	[MS,MS:1001208,SEQUEST,]	6.1e-4	null	ms_run[1]:scan=4570	2514.4	2	1600.81755	800.91156	R	T	65	79
PSM	FEDGDLTLYQSNAILR	-196_23642	P19157	1	Mouse_09-2020	null	[MS,MS:1001208,SEQUEST,]	6.1e-4	null	ms_run[1]:scan=4559	2508.7	3	1854.92411	618.97926	K	L	56	72
PSM	DLGEAALNEYLR	-196_23591	Q8R0Y6	1	Mouse_09-2020	null	[MS,MS:1001208,SEQUEST,]	6.1e-4	null	ms_run[1]:scan=4549	2503.5	2	1363.68523	682.34625	K	K	883	895
PSM	FSGLWYAIAK	-196_24079	Q00724	1	Mouse_09-2020	null	[MS,MS:1001208,SEQUEST,]	6.1e-4	null	ms_run[1]:scan=4640	2550.6	2	1155.62175	578.31349	R	D	38	48
PSM	FEDGDLTLYQSNAILR	-196_23583	P19157	1	Mouse_09-2020	null	[MS,MS:1001208,SEQUEST,]	6.1e-4	null	ms_run[1]:scan=4548	2503.0	2	1854.92595	927.96525	K	L	56	72
PSM	LVSLFNFHNYDNLR	-196_23554	Q571F8	1	Mouse_09-2020	null	[MS,MS:1001208,SEQUEST,]	6.1e-4	null	ms_run[1]:scan=4541	2499.4	3	1751.88810	584.63364	K	C	454	468
PSM	VDLLFLGK	-196_23527	Q9DCW4	1	Mouse_09-2020	null	[MS,MS:1001208,SEQUEST,]	6.1e-4	null	ms_run[1]:scan=4537	2497.3	2	904.54985	452.77875	K	A	117	125
PSM	IAWYLRDLISK	-196_23508	O35459	1	Mouse_09-2020	null	[MS,MS:1001208,SEQUEST,]	6.1e-4	null	ms_run[1]:scan=4533	2495.4	3	1377.78797	459.93448	R	Q	137	148
PSM	NIYSLTPLLGQR	-196_23501	E9PWK1	1	Mouse_09-2020	null	[MS,MS:1001208,SEQUEST,]	6.1e-4	null	ms_run[1]:scan=4532	2494.9	2	1374.77458	687.89063	K	G	242	254
PSM	GALVIVNDLGGDFKGIGK	-196_23496	P51660	1	Mouse_09-2020	null	[MS,MS:1001208,SEQUEST,]	6.1e-4	null	ms_run[1]:scan=4531	2494.4	3	1772.99155	591.66835	R	S	33	51
PSM	LLYDLADQLHAAVGASR	-196_23475	Q99LC5	1	Mouse_09-2020	null	[MS,MS:1001208,SEQUEST,]	6.1e-4	null	ms_run[1]:scan=4528	2492.7	3	1812.96274	604.99161	K	A	233	250
PSM	LLVVYPWTQR	-196_23470	A8DUK4	1	Mouse_09-2020	null	[MS,MS:1001208,SEQUEST,]	6.1e-4	null	ms_run[1]:scan=4527	2492.2	3	1274.72467	425.58004	R	F	32	42
PSM	VYGPVYTLYLGR	-196_23463	Q6XVG2	0	Mouse_09-2020	null	[MS,MS:1001208,SEQUEST,]	6.1e-4	null	ms_run[1]:scan=4526	2491.6	2	1400.75774	700.88227	R	P	60	72
PSM	VYGPVYTLYLGR	-196_23463	Q91X77	0	Mouse_09-2020	null	[MS,MS:1001208,SEQUEST,]	6.1e-4	null	ms_run[1]:scan=4526	2491.6	2	1400.75774	700.88227	K	P	60	72
PSM	GLSSLLYGSIPK	-196_23403	Q8JZU2	1	Mouse_09-2020	null	[MS,MS:1001208,SEQUEST,]	6.1e-4	null	ms_run[1]:scan=4516	2486.5	2	1234.70732	617.85572	R	A	86	98
PSM	NNREEQIISLFRDNFEK	-196_23385	Q99KR3	1	Mouse_09-2020	null	[MS,MS:1001208,SEQUEST,]	2.1e-2	null	ms_run[1]:scan=4511	2484.1	3	2152.08103	718.03090	R	F	218	235
PSM	NNGAGYFLEHLAFK	-196_23377	Q9CZ13	1	Mouse_09-2020	null	[MS,MS:1001208,SEQUEST,]	6.1e-4	null	ms_run[1]:scan=4509	2483.0	3	1580.78537	527.60005	K	T	86	100
PSM	SRFWYFVSQLK	-196_23361	P62717	1	Mouse_09-2020	null	[MS,MS:1001208,SEQUEST,]	6.1e-4	null	ms_run[1]:scan=4507	2481.9	2	1460.77056	730.88789	K	M	42	53
PSM	VGVIDLSPFGK	-196_23353	Q9DBT9	1	Mouse_09-2020	null	[MS,MS:1001208,SEQUEST,]	6.1e-4	null	ms_run[1]:scan=4506	2481.3	2	1131.64104	566.32406	R	N	522	533
PSM	TFVQENVYDEFVER	-196_23338	P47738	1	Mouse_09-2020	null	[MS,MS:1001208,SEQUEST,]	6.1e-4	null	ms_run[1]:scan=4504	2480.3	2	1774.83086	887.91777	R	V	327	341
PSM	LLVVYPWTQR	-196_23571	A8DUK4	1	Mouse_09-2020	null	[MS,MS:1001208,SEQUEST,]	6.1e-4	null	ms_run[1]:scan=4546	2502.0	2	1274.72905	637.86642	R	F	32	42
PSM	IVFADGNFWGR	-196_24089	P29758	1	Mouse_09-2020	null	[MS,MS:1001208,SEQUEST,]	6.1e-4	null	ms_run[1]:scan=4641	2551.3	2	1281.63713	641.32238	K	L	170	181
PSM	LRSLFSSAENEPPVPLVGNWRPPQPVK	-196_24114	P16015	1	Mouse_09-2020	null	[MS,MS:1001208,SEQUEST,]	6.1e-4	null	ms_run[1]:scan=4648	2554.7	4	3014.61489	754.41072	K	R	225	252
PSM	YLTVAAIFR	-196_24119	Q7TMM9	1	Mouse_09-2020	null	[MS,MS:1001208,SEQUEST,]	6.1e-4	null	ms_run[1]:scan=4649	2555.2	2	1053.60759	527.30821	R	R	310	319
PSM	FLWPGFGENSR	-196_24866	Q9Z2V4	1	Mouse_09-2020	null	[MS,MS:1001208,SEQUEST,]	6.1e-4	null	ms_run[1]:scan=4797	2631.5	2	1309.63506	655.31984	K	L	525	536
PSM	YGKDATNVGDEGGFAPNILENKEALELLK	-196_24849	P17182	1	Mouse_09-2020	null	[MS,MS:1001208,SEQUEST,]	6.1e-4	null	ms_run[1]:scan=4794	2629.9	4	3105.57461	777.14893	K	A	200	229
PSM	IFFYDAENPPGSEVLR	-196_24810	H3BK03	1	Mouse_09-2020	null	[MS,MS:1001208,SEQUEST,]	6.1e-4	null	ms_run[1]:scan=4787	2626.3	2	1853.90801	927.45706	R	Q	224	240
PSM	VLSVPESTPFTAVLK	-196_24803	D3YW97	1	Mouse_09-2020	null	[MS,MS:1001208,SEQUEST,]	2.9e-2	null	ms_run[1]:scan=4786	2625.8	2	1587.90068	794.45326	K	A	20	35
PSM	AFLADPSAFAAAAPAAAATTAAPAAAAAPAK	-196_24797	P14869	1	Mouse_09-2020	null	[MS,MS:1001208,SEQUEST,]	6.1e-4	null	ms_run[1]:scan=4785	2625.2	3	2696.41001	899.47293	K	E	267	298
PSM	ALVSAQWVAEALKAPR	-196_24741	A0A2R8VHT1	1	Mouse_09-2020	null	[MS,MS:1001208,SEQUEST,]	6.1e-4	null	ms_run[1]:scan=4774	2619.5	3	1709.96994	570.66142	R	S	9	25
PSM	WLSTSIPEAQWQSSLAR	-196_24737	P19096	1	Mouse_09-2020	null	[MS,MS:1001208,SEQUEST,]	6.1e-4	null	ms_run[1]:scan=4773	2619.0	2	1959.99382	980.49979	R	S	712	729
PSM	VFPSVPLFAR	-196_24690	Q9DBW0	1	Mouse_09-2020	null	[MS,MS:1001208,SEQUEST,]	2.7e-2	null	ms_run[1]:scan=4762	2613.3	2	1132.65398	566.82931	R	L	391	401
PSM	WLSTSIPEAQWQSSLAR	-196_24684	P19096	1	Mouse_09-2020	null	[MS,MS:1001208,SEQUEST,]	6.1e-4	null	ms_run[1]:scan=4761	2612.8	3	1959.99497	654.00228	R	S	712	729
PSM	FAPPEPAEPWSFVK	-196_24666	Q8VCC2	1	Mouse_09-2020	null	[MS,MS:1001208,SEQUEST,]	6.1e-4	null	ms_run[1]:scan=4756	2610.4	2	1601.79912	801.40357	R	T	65	79
PSM	VFVPTGYSAFPSEILHAPEK	-196_24656	E9PWK1	1	Mouse_09-2020	null	[MS,MS:1001208,SEQUEST,]	6.1e-4	null	ms_run[1]:scan=4754	2609.2	3	2189.12967	730.38076	K	V	378	398
PSM	HLGFQSAVEALRGLYSR	-196_24642	E9Q1Q9	1	Mouse_09-2020	null	[MS,MS:1001208,SEQUEST,]	6.1e-4	null	ms_run[1]:scan=4752	2608.1	3	1904.01542	635.34275	K	K	243	260
PSM	IYFENFLQGK	-196_24636	Q8BGL3	1	Mouse_09-2020	null	[MS,MS:1001208,SEQUEST,]	6.1e-4	null	ms_run[1]:scan=4751	2607.6	2	1258.64787	629.82696	K	Y	148	158
PSM	LFNWIPQNDLLGHPK	-196_24622	Q8BWQ1	1	Mouse_09-2020	null	[MS,MS:1001208,SEQUEST,]	6.1e-4	null	ms_run[1]:scan=4749	2606.6	3	1791.95542	597.98954	R	K	353	368
PSM	VLPGVDALSNV	-196_24606	P09411	1	Mouse_09-2020	null	[MS,MS:1001208,SEQUEST,]	6.1e-4	null	ms_run[1]:scan=4746	2605.2	2	1083.60210	542.30586	K	0	407	418
PSM	YVASYLLAALGGNSSPSAKDIK	-196_24580	P99027	1	Mouse_09-2020	null	[MS,MS:1001208,SEQUEST,]	4.3e-2	null	ms_run[1]:scan=4740	2602.1	3	2225.17051	742.39859	R	I	3	25
PSM	ILTFDQLALESPK	-196_24555	A0A1B0GSS8	1	Mouse_09-2020	null	[MS,MS:1001208,SEQUEST,]	6.1e-4	null	ms_run[1]:scan=4737	2600.6	2	1474.81645	737.91122	K	R	87	100
PSM	GYFIQPTVFGDVK	-196_24128	P47738	1	Mouse_09-2020	null	[MS,MS:1001208,SEQUEST,]	6.1e-4	null	ms_run[1]:scan=4650	2555.8	2	1470.76262	735.88501	R	G	397	410
PSM	ALESPERPFLAILGGAK	-196_24142	P09411	1	Mouse_09-2020	null	[MS,MS:1001208,SEQUEST,]	6.1e-4	null	ms_run[1]:scan=4652	2556.9	3	1768.99601	590.33672	K	A	200	217
PSM	YEGFFGLYR	-196_24162	Q9QXX4	1	Mouse_09-2020	null	[MS,MS:1001208,SEQUEST,]	6.1e-4	null	ms_run[1]:scan=4659	2560.4	2	1151.55278	576.27965	R	L	385	394
PSM	TYSYLTPDLWK	-196_24167	D3YVC1	1	Mouse_09-2020	null	[MS,MS:1001208,SEQUEST,]	6.1e-4	null	ms_run[1]:scan=4660	2560.9	2	1386.69402	693.85064	K	T	247	258
PSM	AISFVGSNQAGEYIFER	-196_24175	Q9EQ20	1	Mouse_09-2020	null	[MS,MS:1001208,SEQUEST,]	2.8e-3	null	ms_run[1]:scan=4661	2561.4	2	1887.92815	944.46541	K	S	256	273
PSM	TFVSITPAEVGVLVGKDR	-196_24260	P62962	1	Mouse_09-2020	null	[MS,MS:1001208,SEQUEST,]	6.1e-4	null	ms_run[1]:scan=4681	2571.6	3	1888.05429	630.02280	K	S	39	57
PSM	FAREEIIPVAPEYDKSGEYPFPLIK	-196_24910	P45952	1	Mouse_09-2020	null	[MS,MS:1001208,SEQUEST,]	6.1e-4	null	ms_run[1]:scan=4807	2636.6	4	2908.52505	727.88374	K	A	55	80
PSM	SFNISDIPVTAIR	-196_24295	Q9DBT9	1	Mouse_09-2020	null	[MS,MS:1001208,SEQUEST,]	6.1e-4	null	ms_run[1]:scan=4688	2575.4	2	1432.78179	716.89337	K	S	654	667
PSM	RLWWLDLK	-196_24381	Q91X72	1	Mouse_09-2020	null	[MS,MS:1001208,SEQUEST,]	6.1e-4	null	ms_run[1]:scan=4704	2583.5	2	1129.65154	565.32948	R	G	377	385
PSM	GLFIIDPNGVVK	-196_24386	P20108	1	Mouse_09-2020	null	[MS,MS:1001208,SEQUEST,]	6.1e-4	null	ms_run[1]:scan=4705	2584.0	2	1271.73638	636.37154	R	L	186	198
PSM	DFSATDLTEFAAR	-196_24437	Q8BWT1	1	Mouse_09-2020	null	[MS,MS:1001208,SEQUEST,]	6.1e-4	null	ms_run[1]:scan=4715	2589.2	2	1443.67620	722.34116	K	A	26	39
PSM	SAPDFTATAVVDGAFKEIK	-196_24474	D3Z4A4	1	Mouse_09-2020	null	[MS,MS:1001208,SEQUEST,]	6.1e-4	null	ms_run[1]:scan=4722	2593.0	3	1967.00754	656.34220	K	S	11	30
PSM	TTPSYVAFTDTERLIGDAAK	-196_24522	P63017	1	Mouse_09-2020	null	[MS,MS:1001208,SEQUEST,]	6.1e-4	null	ms_run[1]:scan=4732	2598.1	3	2156.09250	719.36718	R	Q	37	57
PSM	EIFAQEALAPFR	-196_24529	Q8BJ64	1	Mouse_09-2020	null	[MS,MS:1001208,SEQUEST,]	6.1e-4	null	ms_run[1]:scan=4733	2598.7	2	1391.73491	696.36953	R	K	473	485
PSM	YLLPAILNPR	-196_24336	Q99KC8	1	Mouse_09-2020	null	[MS,MS:1001208,SEQUEST,]	2.3e-3	null	ms_run[1]:scan=4696	2579.4	2	1169.70098	585.35569	R	Q	143	153
PSM	FLPLFDRVLVERSAAETVTK	-196_23334	Q64433	1	Mouse_09-2020	null	[MS,MS:1001208,SEQUEST,]	4.6e-2	null	ms_run[1]:scan=4503	2479.8	4	2291.27236	573.57441	K	G	9	29
PSM	SRNITYLPAGQSVLLQLPQ	-196_26719	P67778	1	Mouse_09-2020	null	[MS,MS:1001208,SEQUEST,]	6.1e-4	null	ms_run[1]:scan=5176	2825.9	3	2098.16672	700.06002	R	0	254	273
PSM	IFSVPYSLEELQTR	-196_26749	K9J7B2	1	Mouse_09-2020	null	[MS,MS:1001208,SEQUEST,]	6.1e-4	null	ms_run[1]:scan=5183	2829.3	2	1681.88164	841.44342	K	R	77	91
PSM	AWLLGLLR	-196_29453	Q9QXF8	1	Mouse_09-2020	null	[MS,MS:1001208,SEQUEST,]	6.1e-4	null	ms_run[1]:scan=5961	3192.1	2	941.59239	471.30019	K	H	47	55
PSM	TGEAIVDAALSALR	-196_29399	Q3TML0	1	Mouse_09-2020	null	[MS,MS:1001208,SEQUEST,]	6.1e-4	null	ms_run[1]:scan=5923	3177.1	2	1386.75871	693.88300	R	L	124	138
PSM	AIIIFVPVPQLK	-196_29361	P62082	1	Mouse_09-2020	null	[MS,MS:1001208,SEQUEST,]	6.1e-4	null	ms_run[1]:scan=5912	3172.3	2	1337.85600	669.43140	K	F	59	71
PSM	TLIEFLLR	-196_29234	Q9CPY7	1	Mouse_09-2020	null	[MS,MS:1001208,SEQUEST,]	6.1e-4	null	ms_run[1]:scan=5855	3147.6	2	1004.61376	502.81058	R	S	506	514
PSM	LLLPWLEAR	-196_29220	Q68FD5	1	Mouse_09-2020	null	[MS,MS:1001208,SEQUEST,]	6.1e-4	null	ms_run[1]:scan=5853	3146.6	2	1110.66753	555.83713	K	H	857	866
PSM	FHDFLGDSWGILFSHPR	-196_29086	Q6GT24	1	Mouse_09-2020	null	[MS,MS:1001208,SEQUEST,]	6.1e-4	null	ms_run[1]:scan=5802	3125.3	3	2030.98587	677.66724	R	F	25	42
PSM	LLVPYLIEAVR	-196_29054	Q61425	1	Mouse_09-2020	null	[MS,MS:1001208,SEQUEST,]	6.1e-4	null	ms_run[1]:scan=5794	3121.7	2	1285.78765	643.39756	R	H	222	233
PSM	LLGQFTLIGIPPAPR	-196_28991	P38647	1	Mouse_09-2020	null	[MS,MS:1001208,SEQUEST,]	6.1e-4	null	ms_run[1]:scan=5776	3113.2	2	1592.95183	796.97978	K	V	499	514
PSM	FLFSLFGQK	-196_28987	Q8R3V2	1	Mouse_09-2020	null	[MS,MS:1001208,SEQUEST,]	6.1e-4	null	ms_run[1]:scan=5775	3112.7	2	1086.59795	543.80276	R	N	176	185
PSM	TAVDSGIALLTNFQVTK	-196_28964	Q8C196	1	Mouse_09-2020	null	[MS,MS:1001208,SEQUEST,]	6.1e-4	null	ms_run[1]:scan=5766	3108.4	2	1777.97014	889.48836	R	F	1455	1472
PSM	NLTDAFLAEIEK	-196_28942	P11714	1	Mouse_09-2020	null	[MS,MS:1001208,SEQUEST,]	6.1e-4	null	ms_run[1]:scan=5763	3106.9	2	1363.71221	682.35882	R	K	273	285
PSM	ILTDIVWPVIAK	-196_28901	Q9DBL7	1	Mouse_09-2020	null	[MS,MS:1001208,SEQUEST,]	6.1e-4	null	ms_run[1]:scan=5752	3101.4	2	1367.83000	684.41849	K	A	438	450
PSM	GYPTLLWFR	-196_28894	E9PXX7	1	Mouse_09-2020	null	[MS,MS:1001208,SEQUEST,]	6.1e-4	null	ms_run[1]:scan=5750	3100.3	2	1152.61992	576.81366	R	G	174	183
PSM	IAEVGGVPYLLPLVNK	-196_28843	A0A1L1SSF8	1	Mouse_09-2020	null	[MS,MS:1001208,SEQUEST,]	6.1e-4	null	ms_run[1]:scan=5736	3093.6	2	1681.99028	841.49800	R	K	26	42
PSM	LGIFGFLSTGDK	-196_29462	Q63880	1	Mouse_09-2020	null	[MS,MS:1001208,SEQUEST,]	6.1e-4	null	ms_run[1]:scan=5966	3194.2	2	1254.67241	627.84007	R	M	183	195
PSM	FVSISDLFVPK	-196_28834	Q61598	1	Mouse_09-2020	null	[MS,MS:1001208,SEQUEST,]	6.1e-4	null	ms_run[1]:scan=5734	3092.6	2	1251.70085	626.35281	K	L	380	391
PSM	FFPLEAWQIGK	-196_28714	G3UYJ7	1	Mouse_09-2020	null	[MS,MS:1001208,SEQUEST,]	6.1e-4	null	ms_run[1]:scan=5709	3080.3	2	1335.71074	668.35843	R	G	239	250
PSM	LLVVYPWTQR	-196_28704	A8DUK4	1	Mouse_09-2020	null	[MS,MS:1001208,SEQUEST,]	6.1e-4	null	ms_run[1]:scan=5707	3079.5	2	1274.72539	637.86642	R	F	32	42
PSM	TFNDNFVLFLQK	-196_28675	P00186	1	Mouse_09-2020	null	[MS,MS:1001208,SEQUEST,]	6.1e-4	null	ms_run[1]:scan=5701	3076.5	2	1485.77178	743.39046	K	V	254	266
PSM	VLRPGGLLFFWEHVAEPQGSR	-196_28620	Q9DD20	1	Mouse_09-2020	null	[MS,MS:1001208,SEQUEST,]	6.1e-4	null	ms_run[1]:scan=5676	3065.7	4	2395.26748	599.57220	R	F	163	184
PSM	DIELQGFLIPK	-196_28571	Q9JKY7	1	Mouse_09-2020	null	[MS,MS:1001208,SEQUEST,]	3.3e-3	null	ms_run[1]:scan=5651	3055.2	2	1272.71916	636.86355	R	T	384	395
PSM	ASYISSAQLDQPDPGAVAAAAIFR	-196_28529	Q8VC30	1	Mouse_09-2020	null	[MS,MS:1001208,SEQUEST,]	6.1e-4	null	ms_run[1]:scan=5641	3050.5	3	2419.22788	807.07992	R	I	544	568
PSM	IAILGFAFK	-196_28508	O70475	1	Mouse_09-2020	null	[MS,MS:1001208,SEQUEST,]	6.1e-4	null	ms_run[1]:scan=5635	3048.0	2	979.59648	490.30240	K	D	331	340
PSM	ALQLGTLFSPAEALK	-196_28483	A0A452J8A5	1	Mouse_09-2020	null	[MS,MS:1001208,SEQUEST,]	6.1e-4	null	ms_run[1]:scan=5627	3044.3	2	1558.88323	779.94560	R	G	189	204
PSM	LLGQFTLIGIPPAPR	-196_28474	P38647	1	Mouse_09-2020	null	[MS,MS:1001208,SEQUEST,]	6.1e-4	null	ms_run[1]:scan=5621	3042.0	2	1592.95476	796.97978	K	V	499	514
PSM	SLRPGVAIADFVIFPPR	-196_28428	O09173	1	Mouse_09-2020	null	[MS,MS:1001208,SEQUEST,]	6.1e-4	null	ms_run[1]:scan=5606	3034.5	3	1855.05722	619.02447	K	G	305	322
PSM	AVSNVIASLIYAR	-196_28389	A0A0R4IZY2	1	Mouse_09-2020	null	[MS,MS:1001208,SEQUEST,]	6.1e-4	null	ms_run[1]:scan=5598	3030.8	2	1376.79021	688.89845	K	F	184	197
PSM	GFGFILFK	-196_28342	Q80XR6	1	Mouse_09-2020	null	[MS,MS:1001208,SEQUEST,]	6.1e-4	null	ms_run[1]:scan=5583	3023.9	2	928.52855	464.76819	R	S	117	125
PSM	SIFVHPEPFTIENGLLTPTLK	-196_28303	Q8JZR0	1	Mouse_09-2020	null	[MS,MS:1001208,SEQUEST,]	6.1e-4	null	ms_run[1]:scan=5569	3017.7	3	2353.27677	785.09825	K	K	640	661
PSM	GNHDGAVQQYIRTIGKLEPSYVIRK	-196_28738	Q91W86	1	Mouse_09-2020	null	[MS,MS:1001208,SEQUEST,]	3.6e-2	null	ms_run[1]:scan=5714	3082.7	4	2842.53603	711.38852	K	L	402	427
PSM	GLETIASDVVSLASK	-196_29487	Q8BMF4	1	Mouse_09-2020	null	[MS,MS:1001208,SEQUEST,]	2.1e-2	null	ms_run[1]:scan=5979	3199.4	2	1489.81780	745.40905	K	R	528	543
PSM	LDNLVAIFDINR	-196_29521	P40142	1	Mouse_09-2020	null	[MS,MS:1001208,SEQUEST,]	3.9e-3	null	ms_run[1]:scan=5991	3204.9	2	1402.77080	701.88808	K	G	175	187
PSM	SADTLWGIQKELQF	-196_29535	A0A1B0GSR9	1	Mouse_09-2020	null	[MS,MS:1001208,SEQUEST,]	6.1e-4	null	ms_run[1]:scan=5996	3207.1	2	1635.83733	818.42249	K	0	302	316
PSM	DVFLGTFLYEYSR	-196_30879	P07724	1	Mouse_09-2020	null	[MS,MS:1001208,SEQUEST,]	6.1e-4	null	ms_run[1]:scan=6960	3578.0	2	1609.79607	805.39848	K	H	348	361
PSM	GEFQILLDALDKIK	-196_30837	P16015	1	Mouse_09-2020	null	[MS,MS:1001208,SEQUEST,]	1.5e-2	null	ms_run[1]:scan=6915	3561.1	2	1602.91509	801.95871	K	K	154	168
PSM	LFPVAYNLIKPFLSEDTR	-196_30807	Q99J08	1	Mouse_09-2020	null	[MS,MS:1001208,SEQUEST,]	8.8e-3	null	ms_run[1]:scan=6877	3547.5	3	2123.15183	708.38937	K	K	197	215
PSM	SIFSAVLDELK	-196_30785	Q8C196	1	Mouse_09-2020	null	[MS,MS:1001208,SEQUEST,]	6.1e-4	null	ms_run[1]:scan=6867	3543.5	2	1221.67473	611.33990	R	A	1090	1101
PSM	WALWFFK	-196_30779	A0A0G2JGT5	1	Mouse_09-2020	null	[MS,MS:1001208,SEQUEST,]	6.1e-4	null	ms_run[1]:scan=6866	3543.0	2	997.52880	499.26836	R	D	43	50
PSM	YSQFINFPIYVWSSK	-196_30736	P08113	1	Mouse_09-2020	null	[MS,MS:1001208,SEQUEST,]	6.1e-4	null	ms_run[1]:scan=6836	3531.4	3	1878.94223	626.98568	K	E	271	286
PSM	YSQFINFPIYVWSSK	-196_30710	P08113	1	Mouse_09-2020	null	[MS,MS:1001208,SEQUEST,]	6.1e-4	null	ms_run[1]:scan=6815	3523.6	2	1878.94463	939.97489	K	E	271	286
PSM	AAVEDPRVLLLDL	-196_30673	Q9D2G2	1	Mouse_09-2020	null	[MS,MS:1001208,SEQUEST,]	2.8e-3	null	ms_run[1]:scan=6775	3508.9	2	1423.81560	712.41139	K	0	442	455
PSM	GLGTDEDSILNLLTSR	-196_30563	A0A0G2JGQ0	1	Mouse_09-2020	null	[MS,MS:1001208,SEQUEST,]	3.9e-3	null	ms_run[1]:scan=6686	3474.9	2	1703.87663	852.44415	K	N	28	44
PSM	HVNVEGFSQPVAVFLGIPFAKPPLGSLR	-196_30514	Q91WU0	1	Mouse_09-2020	null	[MS,MS:1001208,SEQUEST,]	6.1e-4	null	ms_run[1]:scan=6665	3466.3	4	2976.64736	744.91691	K	A	37	65
PSM	AFAISGPFNVQFLVK	-196_30411	Q8C196	1	Mouse_09-2020	null	[MS,MS:1001208,SEQUEST,]	5.6e-3	null	ms_run[1]:scan=6556	3426.3	2	1637.90666	819.45613	K	N	1233	1248
PSM	TTPDVIFVFGFR	-196_30379	P62849	1	Mouse_09-2020	null	[MS,MS:1001208,SEQUEST,]	6.1e-4	null	ms_run[1]:scan=6540	3419.9	2	1398.74114	699.87444	K	H	50	62
PSM	EAETFPFNPFDLTK	-196_30318	P24270	1	Mouse_09-2020	null	[MS,MS:1001208,SEQUEST,]	1.4e-2	null	ms_run[1]:scan=6484	3398.9	2	1655.79033	828.40122	K	W	288	302
PSM	AEELGLPILGVLR	-196_30300	Q8VCH0	1	Mouse_09-2020	null	[MS,MS:1001208,SEQUEST,]	3.3e-3	null	ms_run[1]:scan=6474	3394.8	2	1379.82732	690.41648	K	Y	293	306
PSM	IGVAIGDQILDLSVIK	-196_30248	P35505	1	Mouse_09-2020	null	[MS,MS:1001208,SEQUEST,]	3.1e-2	null	ms_run[1]:scan=6431	3378.9	2	1653.97954	827.49291	R	L	32	48
PSM	AAGVSVEPFWPGLFAK	-196_30234	P47955	1	Mouse_09-2020	null	[MS,MS:1001208,SEQUEST,]	4.8e-2	null	ms_run[1]:scan=6427	3377.1	2	1675.88188	838.44577	K	L	34	50
PSM	IAIYELLFK	-196_30174	P63325	1	Mouse_09-2020	null	[MS,MS:1001208,SEQUEST,]	6.1e-4	null	ms_run[1]:scan=6367	3355.0	2	1109.66374	555.33389	R	G	9	18
PSM	IFNTNNLWISLGAVK	-196_29622	Q91ZJ5	1	Mouse_09-2020	null	[MS,MS:1001208,SEQUEST,]	9.1e-3	null	ms_run[1]:scan=6043	3226.3	2	1689.93279	845.46977	K	L	326	341
PSM	TSDLIVLGLPWK	-196_29628	Q8R0B4	1	Mouse_09-2020	null	[MS,MS:1001208,SEQUEST,]	6.1e-4	null	ms_run[1]:scan=6048	3228.2	2	1341.77678	671.39247	K	T	103	115
PSM	LGLDFPNLPYLIDGSHK	-196_29656	P10649	0	Mouse_09-2020	null	[MS,MS:1001208,SEQUEST,]	6.1e-4	null	ms_run[1]:scan=6060	3232.9	3	1899.00162	633.67188	K	T	53	70
PSM	LGLDFPNLPYLIDGSHK	-196_29656	D3YX76	0	Mouse_09-2020	null	[MS,MS:1001208,SEQUEST,]	6.1e-4	null	ms_run[1]:scan=6060	3232.9	3	1899.00162	633.67188	K	T	19	36
PSM	GFLDVVAALR	-196_29674	Q63880	1	Mouse_09-2020	null	[MS,MS:1001208,SEQUEST,]	6.1e-4	null	ms_run[1]:scan=6069	3236.5	2	1060.61540	530.81112	R	V	201	211
PSM	FHVPLLLSPWSYTTYRGS	-196_29724	Q9CRB3	1	Mouse_09-2020	null	[MS,MS:1001208,SEQUEST,]	6.1e-4	null	ms_run[1]:scan=6102	3249.7	3	2124.09500	708.70195	K	0	101	119
PSM	ANLIASVLAQIPQK	-196_29822	Q8BWQ1	1	Mouse_09-2020	null	[MS,MS:1001208,SEQUEST,]	6.1e-4	null	ms_run[1]:scan=6160	3273.1	2	1465.87724	733.44048	K	L	321	335
PSM	EANNFLWPFK	-196_28287	P14148	1	Mouse_09-2020	null	[MS,MS:1001208,SEQUEST,]	6.1e-4	null	ms_run[1]:scan=5566	3016.1	2	1265.63091	633.31931	K	S	225	235
PSM	WFWDFATR	-196_29865	Q91X72	1	Mouse_09-2020	null	[MS,MS:1001208,SEQUEST,]	6.1e-4	null	ms_run[1]:scan=6175	3279.6	2	1128.52593	564.76671	K	Q	167	175
PSM	GIFVIGFSYPVVPK	-196_29903	O88986	1	Mouse_09-2020	null	[MS,MS:1001208,SEQUEST,]	6.1e-4	null	ms_run[1]:scan=6184	3283.7	2	1522.86821	761.93704	K	K	367	381
PSM	VTIAQGGVLPNIQAVLLPK	-196_29909	Q64523	1	Mouse_09-2020	null	[MS,MS:1001208,SEQUEST,]	6.1e-4	null	ms_run[1]:scan=6194	3287.4	3	1931.16886	644.39445	K	T	101	120
PSM	LILDWVPYINGK	-196_30084	Q9CPX8	1	Mouse_09-2020	null	[MS,MS:1001208,SEQUEST,]	6.1e-4	null	ms_run[1]:scan=6292	3327.0	2	1430.80217	715.90574	R	K	40	52
PSM	VVTIAPGLFATPLLTTLPEKVR	-196_30101	A2AFQ2	1	Mouse_09-2020	null	[MS,MS:1001208,SEQUEST,]	6.1e-4	null	ms_run[1]:scan=6298	3329.6	3	2336.39609	779.46991	R	F	203	225
PSM	YNTFGEALKQPDGIAVVGIFLK	-196_30109	P16015	1	Mouse_09-2020	null	[MS,MS:1001208,SEQUEST,]	6.1e-4	null	ms_run[1]:scan=6299	3330.1	3	2380.29343	794.10189	K	G	127	149
PSM	GLVLIAFSQYLQK	-196_30154	P07724	1	Mouse_09-2020	null	[MS,MS:1001208,SEQUEST,]	6.1e-4	null	ms_run[1]:scan=6350	3348.6	2	1479.85930	740.43213	K	S	45	58
PSM	FALDGFFSTIR	-196_29898	P50172	1	Mouse_09-2020	null	[MS,MS:1001208,SEQUEST,]	6.1e-4	null	ms_run[1]:scan=6183	3283.2	2	1273.65837	637.33241	K	E	188	199
PSM	AAFVAYALAFPR	-196_26742	A0A2R8VHP2	1	Mouse_09-2020	null	[MS,MS:1001208,SEQUEST,]	6.1e-4	null	ms_run[1]:scan=5182	2828.8	2	1296.70976	648.85860	R	F	270	282
PSM	EFADSLGVPFLETSAK	-196_28282	Q9D1G1	1	Mouse_09-2020	null	[MS,MS:1001208,SEQUEST,]	3.6e-2	null	ms_run[1]:scan=5562	3014.6	2	1710.86016	855.93288	K	A	138	154
PSM	SIGPLTFVFTGTGNVSK	-196_28250	Q99K67	1	Mouse_09-2020	null	[MS,MS:1001208,SEQUEST,]	6.1e-4	null	ms_run[1]:scan=5556	3011.5	2	1724.92412	862.96452	K	A	213	230
PSM	FYNELTEILVR	-196_27379	Q9WU78	1	Mouse_09-2020	null	[MS,MS:1001208,SEQUEST,]	4.4e-2	null	ms_run[1]:scan=5322	2899.7	2	1396.74870	698.87718	K	Q	676	687
PSM	SMYQVRQRTLSYNKYNLKPQTSEK	-196_27377	Q8BUE1	1	Mouse_09-2020	null	[MS,MS:1001208,SEQUEST,]	2.6e-2	null	ms_run[1]:scan=5321	2899.2	3	2962.51517	988.17830	R	A	599	623
PSM	SFEDTIAQGITFVK	-196_27352	E9PXX7	1	Mouse_09-2020	null	[MS,MS:1001208,SEQUEST,]	6.1e-4	null	ms_run[1]:scan=5314	2895.6	2	1555.80156	778.40376	K	Y	243	257
PSM	YVALTSPGPHALLLVVPLGR	-196_27346	Q99JY3	1	Mouse_09-2020	null	[MS,MS:1001208,SEQUEST,]	6.1e-4	null	ms_run[1]:scan=5313	2895.1	3	2073.22080	691.74549	R	T	106	126
PSM	LYTLVTYVPVTTFK	-196_27331	P62900	1	Mouse_09-2020	null	[MS,MS:1001208,SEQUEST,]	6.1e-4	null	ms_run[1]:scan=5311	2894.0	2	1644.92656	822.96600	K	L	102	116
PSM	AVFVGRPIIWGLAFQGEK	-196_27323	Q9WU19	1	Mouse_09-2020	null	[MS,MS:1001208,SEQUEST,]	6.1e-4	null	ms_run[1]:scan=5309	2893.0	3	1988.11612	663.37539	K	V	310	328
PSM	GRPTSTNPIASIFAWTR	-196_27317	P54071	1	Mouse_09-2020	null	[MS,MS:1001208,SEQUEST,]	6.1e-4	null	ms_run[1]:scan=5307	2892.1	3	1874.98752	625.66724	K	L	361	378
PSM	DFTATFGPLDSLNTR	-196_27257	G5E8R3	1	Mouse_09-2020	null	[MS,MS:1001208,SEQUEST,]	6.1e-4	null	ms_run[1]:scan=5295	2886.1	2	1654.80791	827.90720	K	F	1022	1037
PSM	HGTRFFFWTV	-196_27227	Q9DCJ5	1	Mouse_09-2020	null	[MS,MS:1001208,SEQUEST,]	6.1e-4	null	ms_run[1]:scan=5290	2883.5	2	1297.64714	649.32746	K	0	163	173
PSM	SQIDELYATIKI	-196_27196	D3Z041	1	Mouse_09-2020	null	[MS,MS:1001208,SEQUEST,]	6.1e-4	null	ms_run[1]:scan=5280	2878.7	2	1393.75725	697.38230	R	0	688	700
PSM	IAQFLSGIPETVPLSTVNR	-196_27179	Q8VCH0	1	Mouse_09-2020	null	[MS,MS:1001208,SEQUEST,]	2.3e-3	null	ms_run[1]:scan=5276	2876.8	2	2042.12920	1021.56767	R	C	103	122
PSM	IAQFLSGIPETVPLSTVNR	-196_27167	Q8VCH0	1	Mouse_09-2020	null	[MS,MS:1001208,SEQUEST,]	6.1e-4	null	ms_run[1]:scan=5274	2875.7	3	2042.12876	681.38087	R	C	103	122
PSM	VIYLIRNPRDVLVSGYHYFNALK	-196_27146	Q8BGL3	1	Mouse_09-2020	null	[MS,MS:1001208,SEQUEST,]	2.3e-3	null	ms_run[1]:scan=5270	2873.5	5	2750.51252	550.90863	K	G	116	139
PSM	VIYLIRNPRDVLVSGYHYFNALK	-196_27124	Q8BGL3	1	Mouse_09-2020	null	[MS,MS:1001208,SEQUEST,]	6.1e-4	null	ms_run[1]:scan=5262	2869.6	4	2750.51552	688.38397	K	G	116	139
PSM	LYTLVTYVPVTTFK	-196_27396	P62900	1	Mouse_09-2020	null	[MS,MS:1001208,SEQUEST,]	6.1e-4	null	ms_run[1]:scan=5329	2902.8	3	1644.92447	548.97976	K	L	102	116
PSM	GWFLYTLGQR	-196_27107	Q9DAT5	1	Mouse_09-2020	null	[MS,MS:1001208,SEQUEST,]	6.1e-4	null	ms_run[1]:scan=5259	2868.0	2	1240.64617	620.82730	K	K	258	268
PSM	DFLAGGVAAAISKTAVAPIER	-196_27071	P51881	1	Mouse_09-2020	null	[MS,MS:1001208,SEQUEST,]	6.1e-4	null	ms_run[1]:scan=5250	2863.7	3	2057.13993	686.38451	K	K	11	32
PSM	ALALAQEILPQAPIAVR	-196_27057	F6YTG0	1	Mouse_09-2020	null	[MS,MS:1001208,SEQUEST,]	2.8e-2	null	ms_run[1]:scan=5243	2860.6	2	1774.06096	887.53290	R	G	134	151
PSM	LGIWGFFSTGDEHSR	-196_27036	Q8VCT4	1	Mouse_09-2020	null	[MS,MS:1001208,SEQUEST,]	6.1e-4	null	ms_run[1]:scan=5240	2858.9	3	1708.81437	570.27412	R	N	172	187
PSM	ILPNVPEVEDSTDFFK	-196_27025	Q8R0Y6	1	Mouse_09-2020	null	[MS,MS:1001208,SEQUEST,]	3.3e-3	null	ms_run[1]:scan=5238	2857.8	2	1849.92253	925.46455	R	G	334	350
PSM	FYAYNPLAGGLLTGK	-196_27018	Q8CG76	1	Mouse_09-2020	null	[MS,MS:1001208,SEQUEST,]	6.1e-4	null	ms_run[1]:scan=5237	2857.3	2	1584.84294	792.92467	R	K	230	245
PSM	LGYFLALTGYR	-196_27011	Q8QZS1	1	Mouse_09-2020	null	[MS,MS:1001208,SEQUEST,]	6.1e-4	null	ms_run[1]:scan=5236	2856.8	2	1273.69377	637.35061	K	K	190	201
PSM	ILPNVPEVEDSTDFFK	-196_27007	Q8R0Y6	1	Mouse_09-2020	null	[MS,MS:1001208,SEQUEST,]	6.1e-4	null	ms_run[1]:scan=5235	2856.3	3	1849.92716	617.31212	R	G	334	350
PSM	LTSEDLSDDAFKFLQTK	-196_26974	Q9DBT9	1	Mouse_09-2020	null	[MS,MS:1001208,SEQUEST,]	6.1e-4	null	ms_run[1]:scan=5228	2852.6	3	1957.98209	653.32996	K	F	637	654
PSM	TSFFQALGITTK	-196_26956	P14869	1	Mouse_09-2020	null	[MS,MS:1001208,SEQUEST,]	6.1e-4	null	ms_run[1]:scan=5225	2851.1	2	1313.71099	657.35863	K	S	135	147
PSM	VSVVEPGNFIAATSLYSPER	-196_26937	Q80XN0	1	Mouse_09-2020	null	[MS,MS:1001208,SEQUEST,]	6.1e-4	null	ms_run[1]:scan=5220	2848.7	3	2136.09903	712.70390	K	Q	233	253
PSM	ILGADTSVDLEETGRVLSIGDGIAR	-196_26924	Q03265	1	Mouse_09-2020	null	[MS,MS:1001208,SEQUEST,]	4.0e-2	null	ms_run[1]:scan=5218	2847.5	3	2557.34690	853.12045	R	H	59	84
PSM	SYEAYVLNIIR	-196_26874	A0A0A6YX05	1	Mouse_09-2020	null	[MS,MS:1001208,SEQUEST,]	6.1e-4	null	ms_run[1]:scan=5207	2841.8	2	1340.72087	670.86408	K	L	41	52
PSM	AIAELGIYPAVDPLDSTSR	-196_26869	P56480	1	Mouse_09-2020	null	[MS,MS:1001208,SEQUEST,]	6.1e-4	null	ms_run[1]:scan=5206	2841.3	2	1988.03386	994.52039	R	M	388	407
PSM	GLVDKFPLFTAVYK	-196_26866	E0CXN5	1	Mouse_09-2020	null	[MS,MS:1001208,SEQUEST,]	6.1e-4	null	ms_run[1]:scan=5205	2840.7	3	1597.90134	533.30446	K	C	291	305
PSM	YGLLLLLKYPEVTAK	-196_27099	Q91W64	1	Mouse_09-2020	null	[MS,MS:1001208,SEQUEST,]	6.1e-4	null	ms_run[1]:scan=5258	2867.5	3	1721.02439	574.34644	K	Q	307	322
PSM	GLAPVQAYLHIPDIIK	-196_27408	G5E8R3	1	Mouse_09-2020	null	[MS,MS:1001208,SEQUEST,]	6.1e-4	null	ms_run[1]:scan=5331	2903.9	3	1748.00736	583.34169	R	A	89	105
PSM	QGLLPLTFADPSDYNK	-196_27452	Q99KI0	1	Mouse_09-2020	null	[MS,MS:1001208,SEQUEST,]	3.1e-2	null	ms_run[1]:scan=5340	2908.4	2	1778.89787	889.95161	K	H	702	718
PSM	YFPTQALNFAFK	-196_27473	P51881	1	Mouse_09-2020	null	[MS,MS:1001208,SEQUEST,]	6.1e-4	null	ms_run[1]:scan=5346	2911.1	2	1446.74272	723.87444	R	K	81	93
PSM	ASGDAARPFLLQLAESAYR	-196_28234	Q9QXX4	1	Mouse_09-2020	null	[MS,MS:1001208,SEQUEST,]	6.1e-4	null	ms_run[1]:scan=5549	3008.1	3	2036.05350	679.35684	K	G	314	333
PSM	GSIDPYVYLPFGNGPR	-196_28219	Q64459	1	Mouse_09-2020	null	[MS,MS:1001208,SEQUEST,]	6.1e-4	null	ms_run[1]:scan=5547	3007.0	2	1751.87761	876.44121	K	C	426	442
PSM	AGDKDSQARSLLAR	-196_28167	Q3UH93	1	Mouse_09-2020	null	[MS,MS:1001208,SEQUEST,]	4.6e-2	null	ms_run[1]:scan=5536	3001.5	2	1487.78215	744.39988	R	C	309	323
PSM	DFIDYYLIK	-196_28125	Q3UT49	1	Mouse_09-2020	null	[MS,MS:1001208,SEQUEST,]	2.8e-3	null	ms_run[1]:scan=5527	2997.0	2	1189.61528	595.31061	R	K	223	232
PSM	FSARPSTIELIPFIIEK	-196_28093	Q9QXE0	1	Mouse_09-2020	null	[MS,MS:1001208,SEQUEST,]	6.1e-4	null	ms_run[1]:scan=5521	2993.7	3	1961.11008	654.37506	K	V	140	157
PSM	YALLLLLKYPDVTAK	-196_28054	Q3UT49	1	Mouse_09-2020	null	[MS,MS:1001208,SEQUEST,]	6.1e-4	null	ms_run[1]:scan=5512	2989.3	2	1721.02666	861.01602	R	Q	269	284
PSM	ANWYFLLAR	-196_28050	P45952	1	Mouse_09-2020	null	[MS,MS:1001208,SEQUEST,]	6.1e-4	null	ms_run[1]:scan=5511	2988.8	2	1153.61431	577.31128	K	N	198	207
PSM	FFNQLFSGLDPHALAGR	-196_28043	A0A2R8VHX0	1	Mouse_09-2020	null	[MS,MS:1001208,SEQUEST,]	6.1e-4	null	ms_run[1]:scan=5510	2988.2	3	1889.96573	630.66008	R	I	89	106
PSM	YALLLLLKYPDVTAK	-196_28036	Q3UT49	1	Mouse_09-2020	null	[MS,MS:1001208,SEQUEST,]	6.1e-4	null	ms_run[1]:scan=5509	2987.7	3	1721.02475	574.34644	R	Q	269	284
PSM	AAATFNPELITHILDGSPENTR	-196_28030	Q9R0H0	1	Mouse_09-2020	null	[MS,MS:1001208,SEQUEST,]	6.1e-4	null	ms_run[1]:scan=5507	2986.7	3	2367.19992	789.73616	R	R	10	32
PSM	YALLLLLK	-196_27981	Q3UT49	0	Mouse_09-2020	null	[MS,MS:1001208,SEQUEST,]	6.1e-4	null	ms_run[1]:scan=5497	2981.7	2	946.63317	473.82042	R	P	269	277
PSM	YALLLLLK	-196_27981	Q6XVG2	0	Mouse_09-2020	null	[MS,MS:1001208,SEQUEST,]	6.1e-4	null	ms_run[1]:scan=5497	2981.7	2	946.63317	473.82042	R	P	308	316
PSM	YALLLLLK	-196_27981	Q91X77	0	Mouse_09-2020	null	[MS,MS:1001208,SEQUEST,]	6.1e-4	null	ms_run[1]:scan=5497	2981.7	2	946.63317	473.82042	R	P	308	316
PSM	FSVLVPLLAR	-196_27904	Q99P30	1	Mouse_09-2020	null	[MS,MS:1001208,SEQUEST,]	6.1e-4	null	ms_run[1]:scan=5474	2971.2	2	1114.69853	557.85278	K	G	40	50
PSM	AVVLPISLATTFK	-196_27881	Q8VCN5	1	Mouse_09-2020	null	[MS,MS:1001208,SEQUEST,]	2.3e-2	null	ms_run[1]:scan=5464	2966.7	2	1359.82549	680.41595	R	D	35	48
PSM	SLRPGVAIADFVIFPPR	-196_27875	O09173	1	Mouse_09-2020	null	[MS,MS:1001208,SEQUEST,]	6.1e-4	null	ms_run[1]:scan=5463	2966.2	3	1855.05887	619.02447	K	G	305	322
PSM	FDFVLQYLNK	-196_27863	Q571F8	1	Mouse_09-2020	null	[MS,MS:1001208,SEQUEST,]	6.1e-4	null	ms_run[1]:scan=5456	2963.2	2	1286.67815	643.84261	K	A	288	298
PSM	DLGFFGIYK	-196_27802	Q9QXX4	1	Mouse_09-2020	null	[MS,MS:1001208,SEQUEST,]	4.1e-3	null	ms_run[1]:scan=5433	2952.9	2	1059.55351	530.27912	R	A	477	486
PSM	YVASYLLAALGGNSSPSAK	-196_27479	P99027	1	Mouse_09-2020	null	[MS,MS:1001208,SEQUEST,]	6.1e-4	null	ms_run[1]:scan=5347	2911.7	3	1868.97507	623.66327	R	I	3	22
PSM	YVASYLLAALGGNSSPSAK	-196_27482	P99027	1	Mouse_09-2020	null	[MS,MS:1001208,SEQUEST,]	6.1e-4	null	ms_run[1]:scan=5348	2912.2	2	1868.97832	934.99127	R	I	3	22
PSM	VAGLLVLNYSNDYNHWLATK	-196_27499	Q8C196	1	Mouse_09-2020	null	[MS,MS:1001208,SEQUEST,]	6.1e-4	null	ms_run[1]:scan=5352	2914.4	3	2291.17344	764.39882	K	L	128	148
PSM	VLVAQHDAYKGLLPEELTPLILETQK	-196_27526	Q99LC5	1	Mouse_09-2020	null	[MS,MS:1001208,SEQUEST,]	6.1e-4	null	ms_run[1]:scan=5360	2918.2	4	2918.62246	730.41139	K	F	76	102
PSM	LSDGHFIPILGFGTYAPQEVPK	-196_27541	P70694	1	Mouse_09-2020	null	[MS,MS:1001208,SEQUEST,]	6.1e-4	null	ms_run[1]:scan=5363	2919.8	3	2386.24582	796.08624	R	K	10	32
PSM	FASLDVTHAALVNSLWHFGGNEK	-196_27550	Q9DCY0	1	Mouse_09-2020	null	[MS,MS:1001208,SEQUEST,]	2.8e-3	null	ms_run[1]:scan=5364	2920.3	4	2513.25796	629.06975	K	Q	169	192
PSM	GIAVHPELFSIDNGLLTPTLK	-196_28259	D3Z041	1	Mouse_09-2020	null	[MS,MS:1001208,SEQUEST,]	6.1e-4	null	ms_run[1]:scan=5558	3012.5	3	2235.23929	745.75097	K	K	656	677
PSM	VAVDAPVSSVALRQLGGYVATIGTK	-196_27614	Q64374	1	Mouse_09-2020	null	[MS,MS:1001208,SEQUEST,]	3.9e-3	null	ms_run[1]:scan=5381	2928.7	3	2472.38340	824.79887	R	C	52	77
PSM	ISRIWVLDYFGGPK	-196_27656	K4DI63	1	Mouse_09-2020	null	[MS,MS:1001208,SEQUEST,]	6.1e-4	null	ms_run[1]:scan=5392	2934.2	3	1650.90104	550.97160	K	V	68	82
PSM	YIVFVEGYPLTISGK	-196_27673	Q8VCW8	1	Mouse_09-2020	null	[MS,MS:1001208,SEQUEST,]	6.1e-4	null	ms_run[1]:scan=5397	2936.2	2	1685.91899	843.46108	R	Q	585	600
PSM	YSNFVSFPLYLNGK	-196_27712	Q9CQN1	1	Mouse_09-2020	null	[MS,MS:1001208,SEQUEST,]	6.1e-4	null	ms_run[1]:scan=5408	2941.4	2	1648.83891	824.92212	K	I	279	293
PSM	LENYPIPELGPNDVLLK	-196_27724	Q64442	1	Mouse_09-2020	null	[MS,MS:1001208,SEQUEST,]	4.2e-2	null	ms_run[1]:scan=5410	2942.4	2	1924.04668	962.52494	R	H	22	39
PSM	LLLSTLTLLSK	-196_27754	A0A2I3BQY4	1	Mouse_09-2020	null	[MS,MS:1001208,SEQUEST,]	6.1e-4	null	ms_run[1]:scan=5418	2946.0	2	1201.77666	601.39194	K	L	158	169
PSM	ALLAYAFALAGNK	-196_27795	Q61838	1	Mouse_09-2020	null	[MS,MS:1001208,SEQUEST,]	6.1e-4	null	ms_run[1]:scan=5432	2952.4	2	1322.74895	661.87699	K	K	1160	1173
PSM	SGSLAVDNADPILKIPFASIASK	-196_27617	A0A0G2JGI9	1	Mouse_09-2020	null	[MS,MS:1001208,SEQUEST,]	6.1e-4	null	ms_run[1]:scan=5382	2929.3	3	2314.26743	772.09328	K	T	876	899
PSM	VGNPWDPNILYGPLHTK	-196_23327	Q9DBF1	1	Mouse_09-2020	null	[MS,MS:1001208,SEQUEST,]	6.1e-4	null	ms_run[1]:scan=4502	2479.2	3	1920.98142	641.00374	R	A	359	376
PSM	SFNTVPYIVGFNK	-196_23320	P23953	1	Mouse_09-2020	null	[MS,MS:1001208,SEQUEST,]	6.1e-4	null	ms_run[1]:scan=4500	2478.4	2	1485.77300	743.39046	K	E	328	341
PSM	QFLPFLQR	-196_23310	Q78PY7	1	Mouse_09-2020	null	[MS,MS:1001208,SEQUEST,]	6.1e-4	null	ms_run[1]:scan=4499	2477.9	2	1048.59319	524.80055	K	G	516	524
PSM	LQVSNVLSQPLAQAAVK	-196_20475	Q9DBG6	1	Mouse_09-2020	null	[MS,MS:1001208,SEQUEST,]	2.3e-3	null	ms_run[1]:scan=3989	2214.1	3	1766.02073	589.34387	R	E	290	307
PSM	LVLWDINK	-196_20464	Q8VCR2	1	Mouse_09-2020	null	[MS,MS:1001208,SEQUEST,]	6.1e-4	null	ms_run[1]:scan=3987	2213.1	2	1000.58299	500.79493	R	G	63	71
PSM	TFIAIKPDGVQRGLVGEIIK	-196_20436	Q01768	1	Mouse_09-2020	null	[MS,MS:1001208,SEQUEST,]	3.9e-3	null	ms_run[1]:scan=3983	2211.0	4	2154.27065	539.32158	R	F	7	27
PSM	LEAAEDIAYQLSR	-196_20414	P67778	1	Mouse_09-2020	null	[MS,MS:1001208,SEQUEST,]	3.9e-3	null	ms_run[1]:scan=3978	2208.4	2	1478.74455	739.87791	K	R	241	254
PSM	IGDTIEFRGPNGLLVYQGK	-196_20407	Q9DCN2	1	Mouse_09-2020	null	[MS,MS:1001208,SEQUEST,]	6.1e-4	null	ms_run[1]:scan=3977	2207.9	3	2077.11014	693.04074	K	K	136	155
PSM	QLLWQELR	-196_20400	Q9WU79	1	Mouse_09-2020	null	[MS,MS:1001208,SEQUEST,]	6.1e-4	null	ms_run[1]:scan=3976	2207.4	2	1085.60979	543.30874	R	R	579	587
PSM	LLPLEEYYR	-196_20377	Q9QXY6	1	Mouse_09-2020	null	[MS,MS:1001208,SEQUEST,]	8.9e-3	null	ms_run[1]:scan=3972	2205.3	2	1195.63457	598.32151	K	H	33	42
PSM	VWQLYIGDTR	-196_20356	Q9QXF8	1	Mouse_09-2020	null	[MS,MS:1001208,SEQUEST,]	6.1e-4	null	ms_run[1]:scan=3968	2203.4	2	1250.65203	625.83004	R	R	30	40
PSM	LQLGPETLLQDNPK	-196_20350	O09174	1	Mouse_09-2020	null	[MS,MS:1001208,SEQUEST,]	6.1e-4	null	ms_run[1]:scan=3967	2202.7	2	1565.85295	783.43031	K	I	87	101
PSM	LFYLGIR	-196_20331	Q505D7	1	Mouse_09-2020	null	[MS,MS:1001208,SEQUEST,]	4.7e-3	null	ms_run[1]:scan=3964	2201.2	2	881.52410	441.26581	K	V	11	18
PSM	IIDSLFNTVTDK	-196_20305	O70475	1	Mouse_09-2020	null	[MS,MS:1001208,SEQUEST,]	6.1e-4	null	ms_run[1]:scan=3959	2198.7	2	1365.72795	683.36665	R	I	318	330
PSM	SSGLPITSAVDLEDAAK	-196_20290	Q9Z2I8	1	Mouse_09-2020	null	[MS,MS:1001208,SEQUEST,]	1.1e-3	null	ms_run[1]:scan=3957	2197.7	2	1673.87126	837.43325	K	A	408	425
PSM	LDNNTELSFFAK	-196_20278	O88844	1	Mouse_09-2020	null	[MS,MS:1001208,SEQUEST,]	6.1e-4	null	ms_run[1]:scan=3954	2196.0	2	1398.69060	699.84862	K	L	346	358
PSM	LQVSNVLSQPLAQAAVK	-196_20486	Q9DBG6	1	Mouse_09-2020	null	[MS,MS:1001208,SEQUEST,]	6.1e-4	null	ms_run[1]:scan=3991	2215.3	2	1766.01995	883.51217	R	E	290	307
PSM	FSNFAPLGIPR	-196_20270	P56593	1	Mouse_09-2020	null	[MS,MS:1001208,SEQUEST,]	6.1e-4	null	ms_run[1]:scan=3953	2195.5	2	1218.66338	609.83512	R	I	360	371
PSM	TKPVSFYTDITYLAK	-196_20235	O35423	1	Mouse_09-2020	null	[MS,MS:1001208,SEQUEST,]	6.1e-4	null	ms_run[1]:scan=3946	2192.0	3	1746.93143	582.98194	K	W	257	272
PSM	GFAFVQYVNER	-196_20217	Q9Z204	1	Mouse_09-2020	null	[MS,MS:1001208,SEQUEST,]	6.1e-4	null	ms_run[1]:scan=3943	2190.3	2	1329.65752	665.33294	K	A	51	62
PSM	VQGIGWYLEEK	-196_20198	Q91XD4	1	Mouse_09-2020	null	[MS,MS:1001208,SEQUEST,]	6.1e-4	null	ms_run[1]:scan=3940	2188.7	2	1321.68047	661.34298	K	L	219	230
PSM	DVFLPKPSWGNHTPIFR	-196_20171	P05202	1	Mouse_09-2020	null	[MS,MS:1001208,SEQUEST,]	6.1e-4	null	ms_run[1]:scan=3934	2185.7	3	2011.05576	671.02313	R	A	154	171
PSM	DTPFRGFLIPK	-196_20148	P33267	1	Mouse_09-2020	null	[MS,MS:1001208,SEQUEST,]	3.3e-3	null	ms_run[1]:scan=3930	2183.6	3	1290.72031	430.91168	R	T	374	385
PSM	LSQTFPNADFAEITK	-196_20141	P07724	1	Mouse_09-2020	null	[MS,MS:1001208,SEQUEST,]	6.1e-4	null	ms_run[1]:scan=3929	2183.0	2	1681.84453	841.42523	R	A	243	258
PSM	LKEEEVTFWTQSLAK	-196_20127	Q91WU0	1	Mouse_09-2020	null	[MS,MS:1001208,SEQUEST,]	6.1e-4	null	ms_run[1]:scan=3926	2181.7	3	1808.94632	603.65248	R	Q	537	552
PSM	IYGISFPDPK	-196_20113	Q9D0R2	1	Mouse_09-2020	null	[MS,MS:1001208,SEQUEST,]	6.1e-4	null	ms_run[1]:scan=3924	2180.6	2	1136.59868	568.80296	R	L	296	306
PSM	FISDKDASVVGFFR	-196_20105	P27773	1	Mouse_09-2020	null	[MS,MS:1001208,SEQUEST,]	6.1e-4	null	ms_run[1]:scan=3923	2180.0	3	1587.81662	529.94371	K	L	148	162
PSM	LFPSLLDTK	-196_20085	Q91XE0	1	Mouse_09-2020	null	[MS,MS:1001208,SEQUEST,]	6.1e-4	null	ms_run[1]:scan=3920	2178.4	2	1033.59319	517.30005	K	L	143	152
PSM	LIRDGSIDLVINLPNNNTK	-196_20079	Q8C196	1	Mouse_09-2020	null	[MS,MS:1001208,SEQUEST,]	6.1e-4	null	ms_run[1]:scan=3919	2177.9	3	2109.16806	703.72693	K	V	1426	1445
PSM	VVFIFGPDK	-196_20026	Q6GT24	1	Mouse_09-2020	null	[MS,MS:1001208,SEQUEST,]	6.1e-4	null	ms_run[1]:scan=3908	2172.2	2	1021.57207	511.28949	R	L	133	142
PSM	IFNTWLGDPSK	-196_20009	P61922	1	Mouse_09-2020	null	[MS,MS:1001208,SEQUEST,]	6.1e-4	null	ms_run[1]:scan=3906	2171.1	2	1277.65215	639.32987	R	L	378	389
PSM	LAQGEYIAPEKIENIYLR	-196_19991	D3Z041	1	Mouse_09-2020	null	[MS,MS:1001208,SEQUEST,]	6.1e-4	null	ms_run[1]:scan=3902	2169.2	3	2120.14048	707.38439	K	E	563	581
PSM	LVFLGLDNAGK	-196_20265	A0A1W2P869	1	Mouse_09-2020	null	[MS,MS:1001208,SEQUEST,]	6.1e-4	null	ms_run[1]:scan=3952	2194.9	2	1146.65215	573.82951	K	T	5	16
PSM	FGDIVPVNLPR	-196_20519	P11714	1	Mouse_09-2020	null	[MS,MS:1001208,SEQUEST,]	6.1e-4	null	ms_run[1]:scan=3996	2217.7	2	1226.68987	613.84823	R	T	369	380
PSM	FQDFFIPK	-196_20534	A0A0R4IZY2	1	Mouse_09-2020	null	[MS,MS:1001208,SEQUEST,]	6.1e-4	null	ms_run[1]:scan=3998	2218.8	2	1041.54045	521.27384	K	T	387	395
PSM	LASLSEKPPAIDWAYYR	-196_20542	Q9DCX2	1	Mouse_09-2020	null	[MS,MS:1001208,SEQUEST,]	6.1e-4	null	ms_run[1]:scan=3999	2219.3	3	1980.02323	660.67903	R	N	42	59
PSM	FKDIFQEIYDK	-196_21000	O88844	1	Mouse_09-2020	null	[MS,MS:1001208,SEQUEST,]	6.1e-4	null	ms_run[1]:scan=4085	2263.8	3	1445.73154	482.58189	R	Y	223	234
PSM	GLLNAIVIR	-196_20991	P29758	1	Mouse_09-2020	null	[MS,MS:1001208,SEQUEST,]	1.0e-2	null	ms_run[1]:scan=4082	2262.2	2	968.62425	484.81620	K	T	375	384
PSM	ALYGDTLVTGFAR	-196_20983	Q3ULD5	0	Mouse_09-2020	null	[MS,MS:1001208,SEQUEST,]	6.1e-4	null	ms_run[1]:scan=4080	2261.4	2	1383.72844	692.36698	K	F	349	362
PSM	ALYGDTLVTGFAR	-196_20983	Q6PD20	0	Mouse_09-2020	null	[MS,MS:1001208,SEQUEST,]	6.1e-4	null	ms_run[1]:scan=4080	2261.4	2	1383.72844	692.36698	K	F	62	75
PSM	YAYVLFYR	-196_20972	A0A0A6YWN9	1	Mouse_09-2020	null	[MS,MS:1001208,SEQUEST,]	6.1e-4	null	ms_run[1]:scan=4078	2260.3	2	1094.56706	547.78711	R	R	878	886
PSM	LRSLFSSAENEPPVPLVGNWRPPQPVKGR	-196_20965	P16015	1	Mouse_09-2020	null	[MS,MS:1001208,SEQUEST,]	6.1e-4	null	ms_run[1]:scan=4077	2259.7	5	3227.74519	646.35455	K	V	225	254
PSM	LVWIETPTNPTLK	-196_20959	Q8VCN5	1	Mouse_09-2020	null	[MS,MS:1001208,SEQUEST,]	6.1e-4	null	ms_run[1]:scan=4076	2259.2	2	1511.84978	756.42704	K	A	152	165
PSM	IINEPTAAAIAYGLDK	-196_20945	P20029	0	Mouse_09-2020	null	[MS,MS:1001208,SEQUEST,]	6.1e-4	null	ms_run[1]:scan=4073	2257.6	2	1659.89690	830.45124	R	E	199	215
PSM	IINEPTAAAIAYGLDK	-196_20945	P63017	0	Mouse_09-2020	null	[MS,MS:1001208,SEQUEST,]	6.1e-4	null	ms_run[1]:scan=4073	2257.6	2	1659.89690	830.45124	R	V	172	188
PSM	KQGLLPLTFADPSDYNK	-196_20935	Q99KI0	1	Mouse_09-2020	null	[MS,MS:1001208,SEQUEST,]	6.1e-4	null	ms_run[1]:scan=4069	2255.7	3	1906.99839	636.33515	K	H	701	718
PSM	IINEPTAAAIAYGLDK	-196_20913	P20029	0	Mouse_09-2020	null	[MS,MS:1001208,SEQUEST,]	6.1e-4	null	ms_run[1]:scan=4065	2253.5	3	1659.89463	553.96992	R	E	199	215
PSM	IINEPTAAAIAYGLDK	-196_20913	P63017	0	Mouse_09-2020	null	[MS,MS:1001208,SEQUEST,]	6.1e-4	null	ms_run[1]:scan=4065	2253.5	3	1659.89463	553.96992	R	V	172	188
PSM	AGVYVLRFDNTYSLLHTK	-196_20902	Q8R0F9	1	Mouse_09-2020	null	[MS,MS:1001208,SEQUEST,]	6.1e-4	null	ms_run[1]:scan=4063	2252.4	4	2097.11269	525.03365	K	V	358	376
PSM	IWPHVYSFLQTK	-196_20892	Q9WTP7	1	Mouse_09-2020	null	[MS,MS:1001208,SEQUEST,]	6.1e-4	null	ms_run[1]:scan=4062	2251.9	3	1518.80985	506.94164	K	P	204	216
PSM	VELVPPTPAEIPTAIQSVKK	-196_20865	Q9CPQ8	1	Mouse_09-2020	null	[MS,MS:1001208,SEQUEST,]	6.1e-4	null	ms_run[1]:scan=4056	2249.0	3	2117.22489	706.41206	K	I	36	56
PSM	TLVNYFLK	-196_20857	O09159	1	Mouse_09-2020	null	[MS,MS:1001208,SEQUEST,]	6.1e-4	null	ms_run[1]:scan=4055	2248.3	2	997.57146	499.28949	K	A	291	299
PSM	GIHVEIPGAQAESLGPLQVAR	-196_20852	Q9DCW4	1	Mouse_09-2020	null	[MS,MS:1001208,SEQUEST,]	6.1e-4	null	ms_run[1]:scan=4054	2247.8	3	2142.16971	714.72704	R	L	86	107
PSM	GSRVEIEAIAVQGPFIKA	-196_20846	P52760	1	Mouse_09-2020	null	[MS,MS:1001208,SEQUEST,]	6.1e-4	null	ms_run[1]:scan=4053	2247.3	3	1885.05722	629.02291	R	0	118	136
PSM	SITFVVFK	-196_20832	P97742	1	Mouse_09-2020	null	[MS,MS:1001208,SEQUEST,]	6.1e-4	null	ms_run[1]:scan=4051	2246.2	2	940.54997	470.77875	K	S	456	464
PSM	LSQTFPNADFAEITK	-196_20824	P07724	1	Mouse_09-2020	null	[MS,MS:1001208,SEQUEST,]	6.1e-4	null	ms_run[1]:scan=4050	2245.7	2	1681.84514	841.42523	R	A	243	258
PSM	FIIPNIVK	-196_20550	A0A1B0GSR9	1	Mouse_09-2020	null	[MS,MS:1001208,SEQUEST,]	6.1e-4	null	ms_run[1]:scan=4000	2219.8	2	943.59728	472.30240	K	S	102	110
PSM	RGWDENVYYTVPLVR	-196_20557	O55125	1	Mouse_09-2020	null	[MS,MS:1001208,SEQUEST,]	6.1e-4	null	ms_run[1]:scan=4001	2220.5	3	1866.95212	622.98809	K	M	254	269
PSM	YNIEKDIAAYIK	-196_20566	Q9D0M5	1	Mouse_09-2020	null	[MS,MS:1001208,SEQUEST,]	6.1e-4	null	ms_run[1]:scan=4003	2221.5	3	1440.77378	480.92929	K	E	32	44
PSM	TSLSPGSGVVTYYLR	-196_20574	P28271	1	Mouse_09-2020	null	[MS,MS:1001208,SEQUEST,]	6.1e-4	null	ms_run[1]:scan=4005	2222.4	2	1599.83940	800.42249	K	S	469	484
PSM	TIFAYFSGSK	-196_20588	Q9CQM5	1	Mouse_09-2020	null	[MS,MS:1001208,SEQUEST,]	6.1e-4	null	ms_run[1]:scan=4007	2223.4	2	1120.56743	560.78731	K	T	26	36
PSM	LQHIQAPLSWTLVRPHIYGYAVK	-196_20610	A0A2R8VK72	1	Mouse_09-2020	null	[MS,MS:1001208,SEQUEST,]	6.1e-4	null	ms_run[1]:scan=4011	2225.5	5	2690.49543	538.90441	K	0	171	194
PSM	VLGLTLLQK	-196_19977	Q9CPU0	1	Mouse_09-2020	null	[MS,MS:1001208,SEQUEST,]	6.1e-4	null	ms_run[1]:scan=3899	2167.5	2	984.64519	492.82624	R	D	52	61
PSM	ITQLTPFIGYAGGK	-196_20642	O35488	1	Mouse_09-2020	null	[MS,MS:1001208,SEQUEST,]	6.1e-4	null	ms_run[1]:scan=4018	2229.1	2	1465.80522	733.40611	K	Q	429	443
PSM	AINPENGFFGVAPGTSVK	-196_20675	Q9Z2V4	1	Mouse_09-2020	null	[MS,MS:1001208,SEQUEST,]	1.1e-3	null	ms_run[1]:scan=4023	2231.9	2	1804.92595	902.96505	R	N	325	343
PSM	FSVSTLRDFGLGK	-196_20682	A0A0R4IZY2	1	Mouse_09-2020	null	[MS,MS:1001208,SEQUEST,]	6.1e-4	null	ms_run[1]:scan=4024	2232.4	3	1426.77143	476.26115	R	S	137	150
PSM	VALIGSPVDLTYRYDHLGDSPK	-196_20692	Q91VD9	1	Mouse_09-2020	null	[MS,MS:1001208,SEQUEST,]	6.1e-4	null	ms_run[1]:scan=4025	2232.9	4	2416.25625	604.81813	K	L	429	451
PSM	ILVATNLFGR	-196_20722	Q9Z1N5	1	Mouse_09-2020	null	[MS,MS:1001208,SEQUEST,]	6.1e-4	null	ms_run[1]:scan=4031	2235.9	2	1103.65764	552.33222	R	M	340	350
PSM	FITIFGTR	-196_20778	A0A0G2JGQ0	1	Mouse_09-2020	null	[MS,MS:1001208,SEQUEST,]	6.1e-4	null	ms_run[1]:scan=4042	2241.6	2	954.54070	477.77400	K	V	97	105
PSM	SKGLAPDLPEDLYHLIKK	-196_20798	Q921R2	1	Mouse_09-2020	null	[MS,MS:1001208,SEQUEST,]	6.1e-4	null	ms_run[1]:scan=4045	2243.3	4	2037.13759	510.03993	K	V	77	95
PSM	AFRNIPGITLLNVSK	-196_20648	Q9D8E6	1	Mouse_09-2020	null	[MS,MS:1001208,SEQUEST,]	6.1e-4	null	ms_run[1]:scan=4019	2229.6	3	1642.96378	548.32615	K	N	220	235
PSM	GGTWFAGFGR	-196_21006	D3Z1U9	1	Mouse_09-2020	null	[MS,MS:1001208,SEQUEST,]	6.1e-4	null	ms_run[1]:scan=4086	2264.3	2	1055.50591	528.25651	R	R	179	189
PSM	TYFQGSLPARAAYQVAALPR	-196_19958	P52760	1	Mouse_09-2020	null	[MS,MS:1001208,SEQUEST,]	6.1e-4	null	ms_run[1]:scan=3896	2166.0	3	2180.16666	727.39188	K	S	98	118
PSM	SLEIIGAPFSK	-196_19913	Q61176	1	Mouse_09-2020	null	[MS,MS:1001208,SEQUEST,]	6.1e-4	null	ms_run[1]:scan=3889	2162.4	2	1161.65227	581.32934	K	Q	7	18
PSM	SIYSEFLK	-196_19313	Q8BH00	1	Mouse_09-2020	null	[MS,MS:1001208,SEQUEST,]	6.1e-4	null	ms_run[1]:scan=3780	2106.0	2	986.51927	493.76330	R	F	298	306
PSM	SIYGEKFEDENFILK	-196_19296	P17742	1	Mouse_09-2020	null	[MS,MS:1001208,SEQUEST,]	6.1e-4	null	ms_run[1]:scan=3777	2104.4	3	1831.91178	611.30860	R	T	77	92
PSM	GAGAFGYFEVTHDITR	-196_19288	P24270	1	Mouse_09-2020	null	[MS,MS:1001208,SEQUEST,]	6.1e-4	null	ms_run[1]:scan=3776	2103.9	3	1740.83567	580.94952	K	S	78	94
PSM	LVTGWVKPIIIGR	-196_19268	O88844	1	Mouse_09-2020	null	[MS,MS:1001208,SEQUEST,]	4.1e-2	null	ms_run[1]:scan=3772	2102.0	2	1451.90959	726.45848	R	A	120	133
PSM	ILTFDQLALESPKGR	-196_19255	A0A1B0GSS8	1	Mouse_09-2020	null	[MS,MS:1001208,SEQUEST,]	6.1e-4	null	ms_run[1]:scan=3770	2100.9	3	1687.93888	563.31743	K	T	87	102
PSM	NDYVKALPGHLKPFETLLSQNQGGK	-196_19244	P19157	1	Mouse_09-2020	null	[MS,MS:1001208,SEQUEST,]	6.1e-4	null	ms_run[1]:scan=3768	2099.8	4	2754.45888	689.36979	K	F	117	142
PSM	ALQYAFFAEK	-196_19237	Q9DBM2	1	Mouse_09-2020	null	[MS,MS:1001208,SEQUEST,]	6.1e-4	null	ms_run[1]:scan=3767	2099.2	2	1187.60979	594.30841	R	A	265	275
PSM	LVTGWVKPIIIGR	-196_19223	O88844	1	Mouse_09-2020	null	[MS,MS:1001208,SEQUEST,]	6.1e-4	null	ms_run[1]:scan=3765	2098.2	3	1451.91098	484.64141	R	A	120	133
PSM	RDHKDNLEFFLTNLGK	-196_19209	P19096	1	Mouse_09-2020	null	[MS,MS:1001208,SEQUEST,]	6.1e-4	null	ms_run[1]:scan=3763	2097.1	4	1947.00588	487.50753	K	H	787	803
PSM	NFDLRPGVIVRDLDLKKPIYQK	-196_19189	Q91X83	1	Mouse_09-2020	null	[MS,MS:1001208,SEQUEST,]	6.1e-4	null	ms_run[1]:scan=3759	2095.3	5	2627.50471	526.30645	K	A	353	375
PSM	LRSLFSSAENEPPVPLVGNWRPPQPVKGRVVR	-196_19182	P16015	1	Mouse_09-2020	null	[MS,MS:1001208,SEQUEST,]	6.1e-4	null	ms_run[1]:scan=3758	2094.6	6	3581.98400	597.83632	K	S	225	257
PSM	VLYPNDNFFEGK	-196_19175	Q9ET01	1	Mouse_09-2020	null	[MS,MS:1001208,SEQUEST,]	6.1e-4	null	ms_run[1]:scan=3757	2094.1	2	1442.69792	721.85117	R	L	279	291
PSM	GPFLLGIK	-196_19160	P28271	1	Mouse_09-2020	null	[MS,MS:1001208,SEQUEST,]	6.1e-4	null	ms_run[1]:scan=3755	2093.0	2	844.52947	422.76819	K	V	786	794
PSM	IGGIFAFK	-196_19153	P32020	1	Mouse_09-2020	null	[MS,MS:1001208,SEQUEST,]	6.1e-4	null	ms_run[1]:scan=3754	2092.5	2	852.49846	426.75254	K	K	455	463
PSM	LSVLLLER	-196_19318	Q8VC30	1	Mouse_09-2020	null	[MS,MS:1001208,SEQUEST,]	6.1e-4	null	ms_run[1]:scan=3781	2106.6	2	942.59838	471.80276	R	G	435	443
PSM	ANVVASALAQIPQK	-196_19114	Q8R084	1	Mouse_09-2020	null	[MS,MS:1001208,SEQUEST,]	6.1e-4	null	ms_run[1]:scan=3746	2088.4	3	1409.81128	470.60855	K	L	322	336
PSM	VWEVAAPYIEK	-196_19082	P35492	1	Mouse_09-2020	null	[MS,MS:1001208,SEQUEST,]	6.1e-4	null	ms_run[1]:scan=3738	2084.4	2	1304.68889	652.84790	K	R	612	623
PSM	YFGDIISVGQR	-196_19078	Q91V64	1	Mouse_09-2020	null	[MS,MS:1001208,SEQUEST,]	6.1e-4	null	ms_run[1]:scan=3737	2083.9	2	1254.64604	627.82749	K	L	131	142
PSM	ANVVASALAQIPQK	-196_19056	Q8R084	1	Mouse_09-2020	null	[MS,MS:1001208,SEQUEST,]	6.1e-4	null	ms_run[1]:scan=3734	2082.2	2	1409.81194	705.40918	K	L	322	336
PSM	AAFQLGSPWR	-196_19042	P47738	1	Mouse_09-2020	null	[MS,MS:1001208,SEQUEST,]	6.1e-4	null	ms_run[1]:scan=3732	2081.1	2	1132.59001	566.79854	R	M	87	97
PSM	EWPANLDLK	-196_19035	Q8C196	1	Mouse_09-2020	null	[MS,MS:1001208,SEQUEST,]	1.4e-2	null	ms_run[1]:scan=3730	2080.1	2	1085.56267	543.28493	K	E	832	841
PSM	DFAVDIIK	-196_18989	Q9D819	1	Mouse_09-2020	null	[MS,MS:1001208,SEQUEST,]	6.1e-4	null	ms_run[1]:scan=3722	2076.0	2	920.50749	460.75802	K	T	214	222
PSM	TQEFILNSPTVTSIK	-196_18960	Q9R0H0	1	Mouse_09-2020	null	[MS,MS:1001208,SEQUEST,]	6.1e-4	null	ms_run[1]:scan=3716	2073.0	2	1677.90666	839.45653	K	W	160	175
PSM	FWDYLR	-196_18941	P08226	1	Mouse_09-2020	null	[MS,MS:1001208,SEQUEST,]	1.1e-3	null	ms_run[1]:scan=3713	2071.3	2	899.43974	450.22415	R	V	43	49
PSM	VLDSGAPIKIPVGPETLGR	-196_18924	P56480	1	Mouse_09-2020	null	[MS,MS:1001208,SEQUEST,]	6.1e-4	null	ms_run[1]:scan=3710	2069.7	3	1919.09726	640.37020	K	M	125	144
PSM	IWPHVYSFLQTKVPETTQK	-196_18920	Q9WTP7	1	Mouse_09-2020	null	[MS,MS:1001208,SEQUEST,]	6.1e-4	null	ms_run[1]:scan=3709	2069.2	4	2302.22280	576.31121	K	S	204	223
PSM	VSFELFADKVPK	-196_18913	P17742	1	Mouse_09-2020	null	[MS,MS:1001208,SEQUEST,]	4.7e-3	null	ms_run[1]:scan=3708	2068.7	2	1379.75981	690.38210	R	A	20	32
PSM	ELSFAAVSFYHK	-196_18901	P19096	1	Mouse_09-2020	null	[MS,MS:1001208,SEQUEST,]	6.1e-4	null	ms_run[1]:scan=3705	2067.3	3	1398.70420	466.90659	R	R	2408	2420
PSM	VADIGLAAWGR	-196_18896	P50247	1	Mouse_09-2020	null	[MS,MS:1001208,SEQUEST,]	6.1e-4	null	ms_run[1]:scan=3704	2066.8	2	1128.61553	564.81165	K	A	9	20
PSM	ELEEIVQPIISK	-196_19095	P20029	1	Mouse_09-2020	null	[MS,MS:1001208,SEQUEST,]	6.1e-4	null	ms_run[1]:scan=3742	2086.3	2	1397.79180	699.39795	K	Y	623	635
PSM	YFPTQALNFAFKDKYK	-196_19355	P51881	1	Mouse_09-2020	null	[MS,MS:1001208,SEQUEST,]	6.1e-4	null	ms_run[1]:scan=3787	2109.6	4	1981.02468	496.01091	R	I	81	97
PSM	LLIYTEFGK	-196_19359	O09173	1	Mouse_09-2020	null	[MS,MS:1001208,SEQUEST,]	6.1e-4	null	ms_run[1]:scan=3788	2110.1	2	1083.60893	542.30788	K	S	163	172
PSM	AGLILFGNDDR	-196_19824	Q8R0Y6	1	Mouse_09-2020	null	[MS,MS:1001208,SEQUEST,]	6.1e-4	null	ms_run[1]:scan=3875	2155.1	2	1190.61662	595.81184	K	L	275	286
PSM	FWYFVSQLKK	-196_19811	P62717	1	Mouse_09-2020	null	[MS,MS:1001208,SEQUEST,]	6.1e-4	null	ms_run[1]:scan=3873	2154.1	3	1345.72840	449.24829	R	K	44	54
PSM	RFGPYYTEPVIAGLDPK	-196_19771	Q9R1P1	1	Mouse_09-2020	null	[MS,MS:1001208,SEQUEST,]	6.1e-4	null	ms_run[1]:scan=3866	2150.5	3	1923.00199	641.67188	K	F	99	116
PSM	RWLLDFASK	-196_19762	D3Z041	1	Mouse_09-2020	null	[MS,MS:1001208,SEQUEST,]	6.1e-4	null	ms_run[1]:scan=3865	2149.9	2	1135.62895	568.31657	K	K	388	397
PSM	FASEITPITISVK	-196_19707	Q8QZT1	1	Mouse_09-2020	null	[MS,MS:1001208,SEQUEST,]	6.1e-4	null	ms_run[1]:scan=3855	2144.8	2	1405.79595	703.40049	K	K	228	241
PSM	ELPFPLNTR	-196_19663	Q78JT3	1	Mouse_09-2020	null	[MS,MS:1001208,SEQUEST,]	2.6e-2	null	ms_run[1]:scan=3847	2140.8	2	1086.59368	543.80075	K	I	167	176
PSM	VLGPLIGVQVPQEK	-196_19657	Q61133	1	Mouse_09-2020	null	[MS,MS:1001208,SEQUEST,]	6.1e-4	null	ms_run[1]:scan=3846	2140.1	2	1476.87773	738.94286	K	E	118	132
PSM	SKEVAWNLTSVDLVR	-196_19648	Q9R0H0	1	Mouse_09-2020	null	[MS,MS:1001208,SEQUEST,]	6.1e-4	null	ms_run[1]:scan=3845	2139.6	3	1716.92868	572.98082	K	S	511	526
PSM	DGTVTAGNASGVSDGAGAVIIASEDAVKK	-196_19644	Q8BWT1	1	Mouse_09-2020	null	[MS,MS:1001208,SEQUEST,]	6.1e-4	null	ms_run[1]:scan=3844	2139.1	3	2660.34189	887.45063	K	N	242	271
PSM	QYFGYVLYR	-196_19636	P23780	1	Mouse_09-2020	null	[MS,MS:1001208,SEQUEST,]	6.1e-4	null	ms_run[1]:scan=3843	2138.6	2	1208.60881	604.80857	K	T	412	421
PSM	AVAIDLPGLGR	-196_19627	A0A087WPF8	1	Mouse_09-2020	null	[MS,MS:1001208,SEQUEST,]	6.1e-4	null	ms_run[1]:scan=3840	2137.0	2	1081.63616	541.32185	R	K	64	75
PSM	LGVTADDVKNVIIWGNHSSTQYPDVNHAK	-196_19617	P14152	1	Mouse_09-2020	null	[MS,MS:1001208,SEQUEST,]	6.1e-4	null	ms_run[1]:scan=3837	2135.6	5	3178.58961	636.52414	K	K	171	200
PSM	GRPDLYSFTLITNGK	-196_19610	P00186	1	Mouse_09-2020	null	[MS,MS:1001208,SEQUEST,]	6.1e-4	null	ms_run[1]:scan=3836	2135.1	3	1681.88687	561.30178	K	M	106	121
PSM	GWPLYLSTK	-196_19585	O88844	1	Mouse_09-2020	null	[MS,MS:1001208,SEQUEST,]	6.1e-4	null	ms_run[1]:scan=3832	2132.8	2	1064.57622	532.79239	K	T	204	213
PSM	FYTLFGR	-196_19564	Q8CGC7	1	Mouse_09-2020	null	[MS,MS:1001208,SEQUEST,]	6.1e-4	null	ms_run[1]:scan=3829	2131.3	2	903.46990	452.23980	K	Y	1504	1511
PSM	LISWYDNEYGYSNR	-196_19542	A0A1D5RLD8	1	Mouse_09-2020	null	[MS,MS:1001208,SEQUEST,]	6.1e-4	null	ms_run[1]:scan=3824	2128.7	3	1779.79667	593.93728	K	V	308	322
PSM	GVVNILPGSGSLVGQR	-196_19519	Q8R0Y6	1	Mouse_09-2020	null	[MS,MS:1001208,SEQUEST,]	6.1e-4	null	ms_run[1]:scan=3821	2127.2	2	1552.88164	776.94392	K	S	621	637
PSM	FINLVPSNLPHEATRDTVFR	-196_19368	Q05421	1	Mouse_09-2020	null	[MS,MS:1001208,SEQUEST,]	6.1e-4	null	ms_run[1]:scan=3789	2110.6	4	2326.23086	582.31302	R	Y	360	380
PSM	FTQAGSEVSALLGR	-196_19375	P56480	1	Mouse_09-2020	null	[MS,MS:1001208,SEQUEST,]	6.1e-4	null	ms_run[1]:scan=3790	2111.1	2	1435.75493	718.38062	R	P	311	325
PSM	WVINPSGGLISK	-196_19402	P32020	1	Mouse_09-2020	null	[MS,MS:1001208,SEQUEST,]	6.1e-4	null	ms_run[1]:scan=3798	2115.3	2	1270.71611	635.86134	K	H	342	354
PSM	TVDNFVALATGEK	-196_19409	P24369	1	Mouse_09-2020	null	[MS,MS:1001208,SEQUEST,]	6.1e-4	null	ms_run[1]:scan=3799	2115.8	2	1364.70732	682.85645	K	F	72	85
PSM	RTGAIVDVPVGEELLGR	-196_19417	Q03265	1	Mouse_09-2020	null	[MS,MS:1001208,SEQUEST,]	6.1e-4	null	ms_run[1]:scan=3800	2116.3	3	1780.99015	594.33538	K	V	133	150
PSM	TVTNAVVTVPAYFNDSQR	-196_19427	P63017	1	Mouse_09-2020	null	[MS,MS:1001208,SEQUEST,]	6.1e-4	null	ms_run[1]:scan=3802	2117.4	3	1982.00772	661.33744	K	A	138	156
PSM	LYNLFLK	-196_19950	Q9Z2I9	1	Mouse_09-2020	null	[MS,MS:1001208,SEQUEST,]	6.1e-4	null	ms_run[1]:scan=3895	2165.4	2	910.53948	455.77347	K	D	243	250
PSM	YNQILRIEEELGSK	-196_19441	P17182	1	Mouse_09-2020	null	[MS,MS:1001208,SEQUEST,]	6.1e-4	null	ms_run[1]:scan=3804	2118.5	3	1691.89615	564.63694	K	K	407	421
PSM	TVTNAVVTVPAYFNDSQR	-196_19456	P63017	1	Mouse_09-2020	null	[MS,MS:1001208,SEQUEST,]	6.1e-4	null	ms_run[1]:scan=3808	2120.4	2	1981.99797	991.50253	K	A	138	156
PSM	FLFPEGIK	-196_19462	Q8R0Y6	1	Mouse_09-2020	null	[MS,MS:1001208,SEQUEST,]	6.1e-4	null	ms_run[1]:scan=3809	2120.9	2	950.53453	475.77093	R	M	167	175
PSM	DAGTIAGLNVLR	-196_19467	P63017	1	Mouse_09-2020	null	[MS,MS:1001208,SEQUEST,]	6.1e-4	null	ms_run[1]:scan=3810	2121.5	2	1199.67424	600.34077	K	I	160	172
PSM	NFLDSYIK	-196_19473	O88451	1	Mouse_09-2020	null	[MS,MS:1001208,SEQUEST,]	6.1e-4	null	ms_run[1]:scan=3811	2122.0	2	999.51238	500.26092	K	I	240	248
PSM	LGVTADDVKNVIIWGNHSSTQYPDVNHAK	-196_19507	P14152	1	Mouse_09-2020	null	[MS,MS:1001208,SEQUEST,]	6.1e-4	null	ms_run[1]:scan=3819	2126.1	4	3178.59463	795.40336	K	K	171	200
PSM	LISWYDNEYGYSNR	-196_19510	A0A1D5RLD8	1	Mouse_09-2020	null	[MS,MS:1001208,SEQUEST,]	6.1e-4	null	ms_run[1]:scan=3820	2126.6	2	1779.79912	890.40228	K	V	308	322
PSM	NAVITVPAYFNDSQR	-196_19447	P38647	1	Mouse_09-2020	null	[MS,MS:1001208,SEQUEST,]	6.1e-4	null	ms_run[1]:scan=3805	2119.1	2	1694.85161	847.92847	K	A	188	203
PSM	RGFGFVTFDDHDPVDKIVLQK	-196_21014	O88569	1	Mouse_09-2020	null	[MS,MS:1001208,SEQUEST,]	6.1e-4	null	ms_run[1]:scan=4087	2264.9	4	2433.25796	609.06949	K	H	153	174
PSM	FAVLQTYGDTTHTLVEKINYTGR	-196_21021	P49429	1	Mouse_09-2020	null	[MS,MS:1001208,SEQUEST,]	6.1e-4	null	ms_run[1]:scan=4088	2265.4	4	2627.34609	657.59206	K	L	133	156
PSM	QAGIAQLYGIAGSTNVTGDQVK	-196_21024	Q9QXD6	1	Mouse_09-2020	null	[MS,MS:1001208,SEQUEST,]	6.1e-4	null	ms_run[1]:scan=4089	2266.0	3	2191.13431	731.04996	R	L	51	73
PSM	AILEVLQTQGA	-196_22608	Q8VC30	1	Mouse_09-2020	null	[MS,MS:1001208,SEQUEST,]	6.1e-4	null	ms_run[1]:scan=4371	2411.7	2	1142.64226	571.82442	R	0	568	579
PSM	VSLAVLNPYIK	-196_22599	Q9DB20	1	Mouse_09-2020	null	[MS,MS:1001208,SEQUEST,]	6.1e-4	null	ms_run[1]:scan=4370	2411.2	2	1216.73113	608.86863	K	T	74	85
PSM	VISELNGKNIEDVIAQGVGK	-196_22569	P99027	1	Mouse_09-2020	null	[MS,MS:1001208,SEQUEST,]	6.1e-4	null	ms_run[1]:scan=4364	2408.2	3	2083.14255	695.05130	K	A	42	62
PSM	YFNGNFYYFSR	-196_22561	P70194	1	Mouse_09-2020	null	[MS,MS:1001208,SEQUEST,]	6.1e-4	null	ms_run[1]:scan=4363	2407.6	2	1477.65495	739.33040	K	K	418	429
PSM	QDVSPFNVVAWHGNYTPYK	-196_22552	O09173	1	Mouse_09-2020	null	[MS,MS:1001208,SEQUEST,]	6.1e-4	null	ms_run[1]:scan=4361	2406.5	3	2222.07236	741.36036	K	N	258	277
PSM	YFPTQALNFAFKDK	-196_22541	P51881	1	Mouse_09-2020	null	[MS,MS:1001208,SEQUEST,]	6.1e-4	null	ms_run[1]:scan=4359	2405.5	3	1689.86441	563.95936	R	K	81	95
PSM	ITSLAQLNAANHDAAIFPGGFGAAK	-196_22510	Q9D172	1	Mouse_09-2020	null	[MS,MS:1001208,SEQUEST,]	6.1e-4	null	ms_run[1]:scan=4352	2401.9	3	2455.27549	819.09580	K	L	115	140
PSM	YAPGYNAEVGDKWIWLK	-196_22506	Q99LC3	1	Mouse_09-2020	null	[MS,MS:1001208,SEQUEST,]	3.7e-3	null	ms_run[1]:scan=4351	2401.4	3	2010.01242	670.67551	K	0	339	356
PSM	LFGYQPTIYYPK	-196_22499	Q8K4Z3	1	Mouse_09-2020	null	[MS,MS:1001208,SEQUEST,]	6.1e-4	null	ms_run[1]:scan=4350	2400.8	2	1489.77434	745.38993	K	P	127	139
PSM	AGIPVFAWK	-196_22489	P50247	1	Mouse_09-2020	null	[MS,MS:1001208,SEQUEST,]	6.1e-4	null	ms_run[1]:scan=4348	2399.8	2	988.56352	494.78437	K	E	95	104
PSM	GYSFSLTTFSPSGK	-196_22473	P49722	1	Mouse_09-2020	null	[MS,MS:1001208,SEQUEST,]	6.1e-4	null	ms_run[1]:scan=4344	2397.9	2	1478.71672	739.86173	R	V	5	19
PSM	ADPLGLEAEKDGVPVFKFPR	-196_22469	Q8R0Y6	1	Mouse_09-2020	null	[MS,MS:1001208,SEQUEST,]	6.1e-4	null	ms_run[1]:scan=4343	2397.4	4	2185.16054	547.04675	K	R	39	59
PSM	AILDDLLK	-196_22461	D3Z041	1	Mouse_09-2020	null	[MS,MS:1001208,SEQUEST,]	6.1e-4	null	ms_run[1]:scan=4342	2396.8	2	900.54039	450.77367	K	G	634	642
PSM	SFLPLLR	-196_22448	Q80XN0	1	Mouse_09-2020	null	[MS,MS:1001208,SEQUEST,]	8.6e-4	null	ms_run[1]:scan=4340	2395.7	2	845.52367	423.26581	K	A	178	185
PSM	DFTPSGIAGAFR	-196_22612	F8WHP8	1	Mouse_09-2020	null	[MS,MS:1001208,SEQUEST,]	6.1e-4	null	ms_run[1]:scan=4372	2412.2	2	1238.61724	619.81184	R	G	16	28
PSM	SSFFVNGLTLGGQK	-196_22441	P62962	1	Mouse_09-2020	null	[MS,MS:1001208,SEQUEST,]	6.1e-4	null	ms_run[1]:scan=4339	2395.1	2	1454.76421	727.88554	R	S	57	71
PSM	GLFIIDDKGILR	-196_22429	P35700	1	Mouse_09-2020	null	[MS,MS:1001208,SEQUEST,]	6.1e-4	null	ms_run[1]:scan=4337	2394.1	3	1359.80106	453.93801	R	I	129	141
PSM	NVATEALGALEAR	-196_22396	D3Z6V2	1	Mouse_09-2020	null	[MS,MS:1001208,SEQUEST,]	6.1e-4	null	ms_run[1]:scan=4331	2391.1	2	1314.70134	657.85424	K	G	16	29
PSM	DVPIRQGEIFLLPAR	-196_22388	Q78JT3	1	Mouse_09-2020	null	[MS,MS:1001208,SEQUEST,]	6.1e-4	null	ms_run[1]:scan=4330	2390.5	3	1723.98594	575.33331	R	P	74	89
PSM	WIPFLK	-196_22367	P34914	1	Mouse_09-2020	null	[MS,MS:1001208,SEQUEST,]	3.9e-3	null	ms_run[1]:scan=4327	2388.9	2	803.48107	402.24435	K	G	509	515
PSM	SYELPDGQVITIGNER	-196_22365	P60710	0	Mouse_09-2020	null	[MS,MS:1001208,SEQUEST,]	6.1e-4	null	ms_run[1]:scan=4326	2388.4	3	1790.89157	597.63549	K	R	239	255
PSM	SYELPDGQVITIGNER	-196_22365	P68134	0	Mouse_09-2020	null	[MS,MS:1001208,SEQUEST,]	6.1e-4	null	ms_run[1]:scan=4326	2388.4	3	1790.89157	597.63549	K	R	241	257
PSM	KYVLGNPLTPGINQGPQIDKEQHDKILDLIESGK	-196_22332	P24549	1	Mouse_09-2020	null	[MS,MS:1001208,SEQUEST,]	6.1e-4	null	ms_run[1]:scan=4319	2384.8	5	3758.01252	752.40828	K	E	329	363
PSM	DIVYIGLRDVDPGEHYIIK	-196_22305	Q61176	1	Mouse_09-2020	null	[MS,MS:1001208,SEQUEST,]	6.1e-4	null	ms_run[1]:scan=4315	2382.7	4	2215.17617	554.54939	K	L	173	192
PSM	SYELPDGQVITIGNER	-196_22261	P60710	0	Mouse_09-2020	null	[MS,MS:1001208,SEQUEST,]	6.1e-4	null	ms_run[1]:scan=4307	2378.6	2	1790.89336	895.94960	K	R	239	255
PSM	SYELPDGQVITIGNER	-196_22261	P68134	0	Mouse_09-2020	null	[MS,MS:1001208,SEQUEST,]	6.1e-4	null	ms_run[1]:scan=4307	2378.6	2	1790.89336	895.94960	K	R	241	257
PSM	FEDGDLTLYQSNAILRHLGR	-196_22254	P19157	1	Mouse_09-2020	null	[MS,MS:1001208,SEQUEST,]	6.1e-4	null	ms_run[1]:scan=4306	2378.1	4	2318.18642	580.30265	K	L	56	76
PSM	LFFLQVK	-196_22247	P26043	1	Mouse_09-2020	null	[MS,MS:1001208,SEQUEST,]	6.1e-4	null	ms_run[1]:scan=4305	2377.5	2	894.54399	447.77601	R	A	101	108
PSM	YVRPGGGFEPNFTLFEK	-196_22239	A0A0A6YY34	1	Mouse_09-2020	null	[MS,MS:1001208,SEQUEST,]	6.1e-4	null	ms_run[1]:scan=4304	2377.0	3	1957.98209	653.33174	K	E	39	56
PSM	LLWENGNLLR	-196_22223	P01027	1	Mouse_09-2020	null	[MS,MS:1001208,SEQUEST,]	1.2e-2	null	ms_run[1]:scan=4300	2375.1	2	1227.68389	614.34585	R	E	1311	1321
PSM	YALLLLLKYPHVTAK	-196_22209	Q6XVG2	0	Mouse_09-2020	null	[MS,MS:1001208,SEQUEST,]	6.1e-4	null	ms_run[1]:scan=4298	2374.0	4	1743.05532	436.51964	R	Q	308	323
PSM	YALLLLLKYPHVTAK	-196_22209	Q91X77	0	Mouse_09-2020	null	[MS,MS:1001208,SEQUEST,]	6.1e-4	null	ms_run[1]:scan=4298	2374.0	4	1743.05532	436.51964	R	Q	308	323
PSM	GLFIIDDKGILR	-196_22436	P35700	1	Mouse_09-2020	null	[MS,MS:1001208,SEQUEST,]	6.1e-4	null	ms_run[1]:scan=4338	2394.6	2	1359.80022	680.40337	R	I	129	141
PSM	IITLAGPTNAIFK	-196_22618	A0A2R8VHY9	1	Mouse_09-2020	null	[MS,MS:1001208,SEQUEST,]	6.1e-4	null	ms_run[1]:scan=4373	2412.7	2	1358.80510	679.90574	R	F	58	71
PSM	QYKIPDWFLNR	-196_22662	P62270	1	Mouse_09-2020	null	[MS,MS:1001208,SEQUEST,]	6.1e-4	null	ms_run[1]:scan=4381	2416.9	3	1479.77460	493.92962	R	K	76	87
PSM	RLPTLEQPIIPSDYVAIK	-196_22668	Q8C196	1	Mouse_09-2020	null	[MS,MS:1001208,SEQUEST,]	6.1e-4	null	ms_run[1]:scan=4382	2417.4	3	2053.17038	685.06125	K	P	1292	1310
PSM	SRFWYFVSQLK	-196_23304	P62717	1	Mouse_09-2020	null	[MS,MS:1001208,SEQUEST,]	6.1e-4	null	ms_run[1]:scan=4498	2477.4	3	1460.76825	487.59435	K	M	42	53
PSM	VAALTGLPFVTAPNK	-196_23300	P97807	1	Mouse_09-2020	null	[MS,MS:1001208,SEQUEST,]	6.1e-4	null	ms_run[1]:scan=4497	2476.7	2	1498.86406	749.93503	K	E	294	309
PSM	LTLSALLDGK	-196_23291	Q60932	1	Mouse_09-2020	null	[MS,MS:1001208,SEQUEST,]	6.1e-4	null	ms_run[1]:scan=4496	2476.2	2	1030.61431	515.81078	K	V	270	280
PSM	LTLSALIDGK	-196_23290	J3QMG3	1	Mouse_09-2020	null	[MS,MS:1001208,SEQUEST,]	6.1e-4	null	ms_run[1]:scan=4496	2476.2	2	1030.61431	515.81078	K	F	258	268
PSM	FTPGTFTNQIQAAFREPR	-196_23282	P14206	1	Mouse_09-2020	null	[MS,MS:1001208,SEQUEST,]	6.1e-4	null	ms_run[1]:scan=4495	2475.7	3	2081.05716	694.35695	R	L	103	121
PSM	DGLNAEGLLRQPDAGNIFK	-196_23276	Q64374	1	Mouse_09-2020	null	[MS,MS:1001208,SEQUEST,]	6.1e-4	null	ms_run[1]:scan=4494	2475.1	3	2028.05088	676.68848	R	T	265	284
PSM	LYFEELSLER	-196_23237	Q8C196	1	Mouse_09-2020	null	[MS,MS:1001208,SEQUEST,]	6.1e-4	null	ms_run[1]:scan=4485	2470.5	2	1298.66289	649.83499	K	L	1030	1040
PSM	WEFVSAFR	-196_23229	G3X982	1	Mouse_09-2020	null	[MS,MS:1001208,SEQUEST,]	6.1e-4	null	ms_run[1]:scan=4484	2470.0	2	1041.51531	521.26126	K	A	422	430
PSM	HFYQPIWTLVGAGAK	-196_23212	F6ZKZ3	1	Mouse_09-2020	null	[MS,MS:1001208,SEQUEST,]	6.1e-4	null	ms_run[1]:scan=4481	2468.4	3	1687.89621	563.30335	R	L	80	95
PSM	GLVAVVTGGASGLGLATAK	-196_23170	A2AFQ2	1	Mouse_09-2020	null	[MS,MS:1001208,SEQUEST,]	6.1e-4	null	ms_run[1]:scan=4474	2464.8	2	1641.95464	821.48034	K	L	10	29
PSM	VNLAELFK	-196_23153	P99029	1	Mouse_09-2020	null	[MS,MS:1001208,SEQUEST,]	6.1e-4	null	ms_run[1]:scan=4471	2463.2	2	933.54003	467.27384	K	K	72	80
PSM	GLVAVVTGGASGLGLATAK	-196_23124	A2AFQ2	1	Mouse_09-2020	null	[MS,MS:1001208,SEQUEST,]	6.1e-4	null	ms_run[1]:scan=4464	2459.6	3	1641.95340	547.98932	K	L	10	29
PSM	LFQLPTPPLSR	-196_23092	D3Z5Y5	1	Mouse_09-2020	null	[MS,MS:1001208,SEQUEST,]	6.1e-4	null	ms_run[1]:scan=4456	2455.6	2	1268.73638	634.87171	K	Q	35	46
PSM	SSVAVPYVIVPLK	-196_23081	P01027	1	Mouse_09-2020	null	[MS,MS:1001208,SEQUEST,]	3.9e-3	null	ms_run[1]:scan=4454	2454.6	2	1371.82646	686.41595	K	G	892	905
PSM	TEQGPQVDETQFKKILGYIK	-196_23075	P47738	1	Mouse_09-2020	null	[MS,MS:1001208,SEQUEST,]	6.1e-4	null	ms_run[1]:scan=4453	2453.9	4	2322.23525	581.31395	R	G	358	378
PSM	FFPLEAWQIGKK	-196_23057	G3UYJ7	1	Mouse_09-2020	null	[MS,MS:1001208,SEQUEST,]	6.1e-4	null	ms_run[1]:scan=4451	2452.9	3	1463.80396	488.60637	R	T	239	251
PSM	DAGHPLYPFNDPY	-196_23047	Q9JII6	1	Mouse_09-2020	null	[MS,MS:1001208,SEQUEST,]	6.1e-4	null	ms_run[1]:scan=4450	2452.4	2	1505.67021	753.33842	R	0	313	326
PSM	LWAFQALR	-196_22729	Q8CFX1	1	Mouse_09-2020	null	[MS,MS:1001208,SEQUEST,]	6.1e-4	null	ms_run[1]:scan=4393	2423.1	2	1004.56774	502.78744	K	L	291	299
PSM	DYLTTYYSFHSGPVAEQEIVK	-196_22737	P40936	1	Mouse_09-2020	null	[MS,MS:1001208,SEQUEST,]	6.1e-4	null	ms_run[1]:scan=4394	2423.6	3	2447.18039	816.39703	K	S	20	41
PSM	VLRYEGFFGLYR	-196_22783	Q9QXX4	1	Mouse_09-2020	null	[MS,MS:1001208,SEQUEST,]	6.1e-4	null	ms_run[1]:scan=4404	2428.6	3	1519.80567	507.27339	K	L	382	394
PSM	SRVVGNPFDSRTEQGPQVDETQFKKILGYIK	-196_22826	P47738	1	Mouse_09-2020	null	[MS,MS:1001208,SEQUEST,]	6.1e-4	null	ms_run[1]:scan=4411	2432.4	5	3536.85133	708.17574	K	G	347	378
PSM	TLGVDFIDVATK	-196_22850	Q8C196	1	Mouse_09-2020	null	[MS,MS:1001208,SEQUEST,]	6.1e-4	null	ms_run[1]:scan=4416	2434.8	2	1278.69390	639.85064	K	M	1270	1282
PSM	IFVEESVYDEFVKR	-196_22875	P24549	1	Mouse_09-2020	null	[MS,MS:1001208,SEQUEST,]	6.1e-4	null	ms_run[1]:scan=4419	2436.3	3	1759.89054	587.30156	R	V	309	323
PSM	VFDYSEYWEGAR	-196_22204	G5E8R3	1	Mouse_09-2020	null	[MS,MS:1001208,SEQUEST,]	6.1e-4	null	ms_run[1]:scan=4297	2373.4	2	1521.67070	761.33588	R	L	831	843
PSM	IIWQFIK	-196_22881	P54071	1	Mouse_09-2020	null	[MS,MS:1001208,SEQUEST,]	6.1e-4	null	ms_run[1]:scan=4420	2436.9	2	947.56816	474.28929	R	K	61	68
PSM	VQTVLGLVEPSQLGR	-196_22894	Q60866	1	Mouse_09-2020	null	[MS,MS:1001208,SEQUEST,]	1.5e-2	null	ms_run[1]:scan=4422	2438.0	2	1595.90984	798.45940	K	L	8	23
PSM	FVSLAELQ	-196_22930	E9PWK1	1	Mouse_09-2020	null	[MS,MS:1001208,SEQUEST,]	6.1e-4	null	ms_run[1]:scan=4428	2441.0	2	906.49278	453.75019	K	0	434	442
PSM	NSYLEVLLK	-196_22954	Q3TML0	1	Mouse_09-2020	null	[MS,MS:1001208,SEQUEST,]	6.1e-4	null	ms_run[1]:scan=4433	2443.7	2	1078.61443	539.81078	R	A	319	328
PSM	YIDFVPIPSPR	-196_22985	Q91W64	1	Mouse_09-2020	null	[MS,MS:1001208,SEQUEST,]	6.1e-4	null	ms_run[1]:scan=4439	2446.7	2	1303.70647	652.35589	R	T	357	368
PSM	LQFWTETLPR	-196_22993	Q63880	1	Mouse_09-2020	null	[MS,MS:1001208,SEQUEST,]	6.1e-4	null	ms_run[1]:scan=4440	2447.2	2	1290.68266	645.84569	R	I	544	554
PSM	TFVQENVYDEFVERSVAR	-196_23003	P47738	1	Mouse_09-2020	null	[MS,MS:1001208,SEQUEST,]	6.1e-4	null	ms_run[1]:scan=4441	2447.7	3	2188.06968	730.02716	R	K	327	345
PSM	FTDVSYPIIISPAR	-196_22196	G3X982	1	Mouse_09-2020	null	[MS,MS:1001208,SEQUEST,]	6.1e-4	null	ms_run[1]:scan=4296	2372.9	2	1578.85259	789.92995	K	L	277	291
PSM	DAILFPSFIHSQK	-196_22175	P24270	1	Mouse_09-2020	null	[MS,MS:1001208,SEQUEST,]	6.1e-4	null	ms_run[1]:scan=4293	2371.3	3	1502.79975	501.60491	R	N	157	170
PSM	GGLIYGNYLQLEK	-196_22167	C5NSA7	1	Mouse_09-2020	null	[MS,MS:1001208,SEQUEST,]	6.1e-4	null	ms_run[1]:scan=4292	2370.8	2	1467.79241	734.39574	K	L	19	32
PSM	AILNYIASKYNLYGK	-196_21548	P30115	1	Mouse_09-2020	null	[MS,MS:1001208,SEQUEST,]	6.1e-4	null	ms_run[1]:scan=4183	2314.4	3	1730.94815	577.65405	K	M	70	85
PSM	GSFSEQGINEFLR	-196_21503	Q3TML0	1	Mouse_09-2020	null	[MS,MS:1001208,SEQUEST,]	6.1e-4	null	ms_run[1]:scan=4175	2310.3	2	1483.72112	742.36243	K	L	379	392
PSM	LGVLGFFSTGDQHAR	-196_21485	Q8QZR3	1	Mouse_09-2020	null	[MS,MS:1001208,SEQUEST,]	6.1e-4	null	ms_run[1]:scan=4172	2308.8	3	1604.81870	535.61084	R	N	178	193
PSM	YNDTFWKEFGTNIK	-196_21410	P08113	1	Mouse_09-2020	null	[MS,MS:1001208,SEQUEST,]	2.7e-2	null	ms_run[1]:scan=4157	2301.2	3	1762.84458	588.28602	K	G	480	494
PSM	FTVTPSTTQVVGILK	-196_21404	P47754	1	Mouse_09-2020	null	[MS,MS:1001208,SEQUEST,]	6.1e-4	null	ms_run[1]:scan=4156	2300.7	2	1590.90337	795.95871	K	Q	179	194
PSM	SYLYFTQFK	-196_21377	Q9CPT4	1	Mouse_09-2020	null	[MS,MS:1001208,SEQUEST,]	6.1e-4	null	ms_run[1]:scan=4152	2298.5	2	1196.59966	598.80296	K	E	94	103
PSM	FVEGLPINDFSR	-196_21373	P14152	1	Mouse_09-2020	null	[MS,MS:1001208,SEQUEST,]	6.1e-4	null	ms_run[1]:scan=4151	2297.9	2	1393.71245	697.35916	K	K	299	311
PSM	DVLVSGYHYFNALK	-196_21348	Q8BGL3	1	Mouse_09-2020	null	[MS,MS:1001208,SEQUEST,]	6.1e-4	null	ms_run[1]:scan=4145	2295.0	3	1625.83316	542.61559	R	G	125	139
PSM	FYGPEGPYGVFAGR	-196_21322	O55022	1	Mouse_09-2020	null	[MS,MS:1001208,SEQUEST,]	6.1e-4	null	ms_run[1]:scan=4140	2292.3	2	1516.72356	758.86461	K	A	106	120
PSM	TENLLGSYFPK	-196_21299	P97371	1	Mouse_09-2020	null	[MS,MS:1001208,SEQUEST,]	6.1e-4	null	ms_run[1]:scan=4135	2289.8	2	1268.65117	634.82970	K	I	25	36
PSM	LYSLLFR	-196_21288	Q8R1I1	1	Mouse_09-2020	null	[MS,MS:1001208,SEQUEST,]	6.1e-4	null	ms_run[1]:scan=4133	2288.8	2	911.53002	456.27110	R	T	10	17
PSM	FSAPLPPQPWEGVR	-196_21272	Q63880	1	Mouse_09-2020	null	[MS,MS:1001208,SEQUEST,]	6.1e-4	null	ms_run[1]:scan=4130	2287.1	2	1580.82378	790.91463	R	A	78	92
PSM	ATGYPLAFIAAK	-196_21255	Q8C196	1	Mouse_09-2020	null	[MS,MS:1001208,SEQUEST,]	6.1e-4	null	ms_run[1]:scan=4128	2286.0	2	1222.68486	611.84516	K	A	729	741
PSM	ISVAGVTSGNVGYLAHAIHQVTK	-196_21241	P05202	1	Mouse_09-2020	null	[MS,MS:1001208,SEQUEST,]	6.1e-4	null	ms_run[1]:scan=4124	2284.2	4	2322.25380	581.31957	R	0	408	431
PSM	AIPIVGQVLER	-196_21226	O08601	1	Mouse_09-2020	null	[MS,MS:1001208,SEQUEST,]	1.3e-2	null	ms_run[1]:scan=4122	2283.1	2	1194.71990	597.86388	K	C	286	297
PSM	KYEGGRELNDFISYLQR	-196_21212	P27773	1	Mouse_09-2020	null	[MS,MS:1001208,SEQUEST,]	6.1e-4	null	ms_run[1]:scan=4120	2281.9	4	2088.05190	522.76818	K	A	466	483
PSM	LDFLRPFSVPNK	-196_21206	P70195	1	Mouse_09-2020	null	[MS,MS:1001208,SEQUEST,]	6.1e-4	null	ms_run[1]:scan=4119	2281.4	3	1432.78653	478.26975	K	G	226	238
PSM	FTASAGIQVVGDDLTVTNPK	-196_21034	P17182	1	Mouse_09-2020	null	[MS,MS:1001208,SEQUEST,]	6.1e-4	null	ms_run[1]:scan=4091	2267.1	3	2033.04636	678.35650	K	I	307	327
PSM	GKENALLPNWLHLPVGYHGR	-196_21044	P35505	1	Mouse_09-2020	null	[MS,MS:1001208,SEQUEST,]	6.1e-4	null	ms_run[1]:scan=4093	2267.9	4	2271.21987	568.55909	R	S	143	163
PSM	LRSLFSSAENEPPVPLVGNWRPPQPVKGR	-196_21053	P16015	1	Mouse_09-2020	null	[MS,MS:1001208,SEQUEST,]	6.1e-4	null	ms_run[1]:scan=4094	2268.5	4	3227.74331	807.69136	K	V	225	254
PSM	SFSTVPYIVGINK	-196_21060	Q8VCT4	1	Mouse_09-2020	null	[MS,MS:1001208,SEQUEST,]	6.1e-4	null	ms_run[1]:scan=4095	2269.0	2	1424.77910	712.89283	K	E	339	352
PSM	GVPTGFVLPIRDIR	-196_21066	A0A1W2P733	1	Mouse_09-2020	null	[MS,MS:1001208,SEQUEST,]	6.1e-4	null	ms_run[1]:scan=4096	2269.5	3	1539.90085	513.97171	K	S	699	713
PSM	DYYFALAHTVRDHLVGR	-196_21081	Q9ET01	1	Mouse_09-2020	null	[MS,MS:1001208,SEQUEST,]	6.1e-4	null	ms_run[1]:scan=4099	2271.1	4	2033.03542	509.01425	R	I	51	68
PSM	HSGNITFDEIVNIAR	-196_21587	P35979	1	Mouse_09-2020	null	[MS,MS:1001208,SEQUEST,]	6.1e-4	null	ms_run[1]:scan=4188	2317.2	3	1685.86283	562.62504	K	M	100	115
PSM	FYLLGVDAR	-196_21085	Q99LB7	1	Mouse_09-2020	null	[MS,MS:1001208,SEQUEST,]	6.1e-4	null	ms_run[1]:scan=4100	2271.7	2	1053.57280	527.29002	K	A	580	589
PSM	YLAPTILTDVDPNSK	-196_21138	B1AV77	1	Mouse_09-2020	null	[MS,MS:1001208,SEQUEST,]	6.1e-4	null	ms_run[1]:scan=4108	2275.7	2	1646.86601	823.93543	R	M	312	327
PSM	QFLFRPWDVTK	-196_21155	Q02053	1	Mouse_09-2020	null	[MS,MS:1001208,SEQUEST,]	6.1e-4	null	ms_run[1]:scan=4110	2276.8	3	1436.76825	479.59435	R	K	516	527
PSM	ITPSYVAFTPEGERLIGDAAK	-196_21163	P20029	1	Mouse_09-2020	null	[MS,MS:1001208,SEQUEST,]	6.1e-4	null	ms_run[1]:scan=4111	2277.4	3	2235.16660	745.72671	R	Q	62	83
PSM	IHFPLATYAPVISAEK	-196_21170	P05214	1	Mouse_09-2020	null	[MS,MS:1001208,SEQUEST,]	6.1e-4	null	ms_run[1]:scan=4112	2278.0	3	1756.96122	586.32593	R	Y	265	281
PSM	QHLLPDLSSQL	-196_21175	Q91X34	1	Mouse_09-2020	null	[MS,MS:1001208,SEQUEST,]	6.1e-4	null	ms_run[1]:scan=4113	2278.5	2	1250.67546	625.84060	K	0	410	421
PSM	DQLIVNLLKEEQAPQNK	-196_21199	A0A1B0GSR9	1	Mouse_09-2020	null	[MS,MS:1001208,SEQUEST,]	6.1e-4	null	ms_run[1]:scan=4118	2280.9	3	1980.07706	660.69686	K	T	6	23
PSM	GLLQLQWK	-196_21094	Q9CZW5	1	Mouse_09-2020	null	[MS,MS:1001208,SEQUEST,]	6.1e-4	null	ms_run[1]:scan=4101	2272.3	2	985.58263	493.29510	K	D	520	528
PSM	IILDELVQR	-196_18870	Q8K169	0	Mouse_09-2020	null	[MS,MS:1001208,SEQUEST,]	6.1e-4	null	ms_run[1]:scan=3700	2064.6	2	1098.65239	549.82951	K	H	41	50
PSM	IILDELVQR	-196_18870	Q8R084	0	Mouse_09-2020	null	[MS,MS:1001208,SEQUEST,]	6.1e-4	null	ms_run[1]:scan=3700	2064.6	2	1098.65239	549.82951	K	H	41	50
PSM	GRAIFASGSPFDPVTLPDGR	-196_21596	Q3TQP6	1	Mouse_09-2020	null	[MS,MS:1001208,SEQUEST,]	6.1e-4	null	ms_run[1]:scan=4190	2318.2	3	2060.05753	687.35684	K	L	406	426
PSM	SWLPAYATPHFIR	-196_21614	Q4LDG0	1	Mouse_09-2020	null	[MS,MS:1001208,SEQUEST,]	6.1e-4	null	ms_run[1]:scan=4194	2320.1	3	1558.81638	520.27702	R	Q	617	630
PSM	VDFPQDQLATLTGR	-196_22148	P08249	1	Mouse_09-2020	null	[MS,MS:1001208,SEQUEST,]	6.1e-4	null	ms_run[1]:scan=4288	2368.9	2	1560.80498	780.90446	K	Q	216	230
PSM	HNQLPLVIEFTEQTAPK	-196_22142	P09103	1	Mouse_09-2020	null	[MS,MS:1001208,SEQUEST,]	6.1e-4	null	ms_run[1]:scan=4287	2368.4	3	1965.04721	655.68619	K	F	233	250
PSM	VALQHNLGLGGAVVVTLYR	-196_22133	P32020	1	Mouse_09-2020	null	[MS,MS:1001208,SEQUEST,]	6.1e-4	null	ms_run[1]:scan=4285	2367.2	3	1980.13913	660.71782	K	G	386	405
PSM	NIPGITLLNVSK	-196_22125	Q9D8E6	1	Mouse_09-2020	null	[MS,MS:1001208,SEQUEST,]	6.1e-4	null	ms_run[1]:scan=4284	2366.7	2	1268.75810	634.88227	R	N	223	235
PSM	KYFDQVDISNGLDWSLDHK	-196_22121	Q64374	1	Mouse_09-2020	null	[MS,MS:1001208,SEQUEST,]	6.1e-4	null	ms_run[1]:scan=4283	2366.1	4	2280.09463	570.77874	K	F	145	164
PSM	KILESDRKEPLFGISTGNIITGLAAGAK	-196_22102	Q8C196	1	Mouse_09-2020	null	[MS,MS:1001208,SEQUEST,]	6.1e-4	null	ms_run[1]:scan=4280	2364.6	4	2899.62734	725.66174	K	Y	280	308
PSM	KILESDRKEPLFGISTGNIITGLAAGAK	-196_22093	Q8C196	1	Mouse_09-2020	null	[MS,MS:1001208,SEQUEST,]	6.1e-4	null	ms_run[1]:scan=4278	2363.7	5	2899.62385	580.73085	K	Y	280	308
PSM	LTSIDKWFLYK	-196_22051	Q8C196	1	Mouse_09-2020	null	[MS,MS:1001208,SEQUEST,]	6.1e-4	null	ms_run[1]:scan=4271	2359.9	3	1413.78220	471.93074	R	R	870	881
PSM	WVTYFNKPDIDAWELRK	-196_22044	P12787	1	Mouse_09-2020	null	[MS,MS:1001208,SEQUEST,]	6.1e-4	null	ms_run[1]:scan=4270	2359.4	4	2181.11098	546.03365	R	M	52	69
PSM	FSAPLPPQPWEGVR	-196_22009	Q63880	1	Mouse_09-2020	null	[MS,MS:1001208,SEQUEST,]	6.1e-4	null	ms_run[1]:scan=4262	2355.3	2	1580.82170	790.91463	R	A	78	92
PSM	LTSIDKWFLYK	-196_21982	Q8C196	1	Mouse_09-2020	null	[MS,MS:1001208,SEQUEST,]	6.1e-4	null	ms_run[1]:scan=4256	2352.3	2	1413.77837	707.39247	R	R	870	881
PSM	VYAILTHGIFSGPAISR	-196_21973	G3UXL2	1	Mouse_09-2020	null	[MS,MS:1001208,SEQUEST,]	6.1e-4	null	ms_run[1]:scan=4255	2351.8	3	1801.99601	601.33683	R	N	244	261
PSM	DVVVSYYNFYK	-196_21945	E9QNL5	1	Mouse_09-2020	null	[MS,MS:1001208,SEQUEST,]	6.1e-4	null	ms_run[1]:scan=4251	2349.6	2	1396.67912	698.84281	K	A	137	148
PSM	DFDPAINEYLQR	-196_21935	Q9QXD6	1	Mouse_09-2020	null	[MS,MS:1001208,SEQUEST,]	6.1e-4	null	ms_run[1]:scan=4250	2349.1	2	1480.70732	740.85698	K	K	219	231
PSM	FLAPWIGR	-196_21914	A2A974	1	Mouse_09-2020	null	[MS,MS:1001208,SEQUEST,]	6.1e-4	null	ms_run[1]:scan=4247	2347.5	2	959.54668	480.27671	R	L	120	128
PSM	QINWTVLYR	-196_21884	Q8BP67	1	Mouse_09-2020	null	[MS,MS:1001208,SEQUEST,]	6.1e-4	null	ms_run[1]:scan=4241	2344.4	2	1192.64665	596.82730	R	K	48	57
PSM	QLAPIWDKLGETYKDHENIIIAK	-196_21879	P09103	1	Mouse_09-2020	null	[MS,MS:1001208,SEQUEST,]	6.1e-4	null	ms_run[1]:scan=4240	2343.9	5	2695.44111	539.89490	K	D	404	427
PSM	ANATEFGLASGVFTR	-196_21627	Q8R0Y6	1	Mouse_09-2020	null	[MS,MS:1001208,SEQUEST,]	6.1e-4	null	ms_run[1]:scan=4196	2321.2	2	1540.77617	770.89135	R	I	827	842
PSM	GLYPAPLKIIDAVK	-196_21648	Q8BMS1	1	Mouse_09-2020	null	[MS,MS:1001208,SEQUEST,]	6.1e-4	null	ms_run[1]:scan=4199	2322.9	3	1497.90287	499.97283	K	G	296	310
PSM	VIQPEEIWLYK	-196_21651	A0A0U1RPE2	1	Mouse_09-2020	null	[MS,MS:1001208,SEQUEST,]	2.0e-2	null	ms_run[1]:scan=4200	2323.4	2	1417.77312	709.38993	R	P	30	41
PSM	IHFPLATYAPVISAEK	-196_21670	P05214	1	Mouse_09-2020	null	[MS,MS:1001208,SEQUEST,]	3.9e-2	null	ms_run[1]:scan=4204	2325.3	2	1756.96233	878.98525	R	Y	265	281
PSM	FSLYFLAYEDKNDIPKDK	-196_21680	Q9CPU0	1	Mouse_09-2020	null	[MS,MS:1001208,SEQUEST,]	6.1e-4	null	ms_run[1]:scan=4206	2326.3	4	2206.10805	552.28212	K	E	68	86
PSM	LGEYGFQNAILVR	-196_21687	P07724	1	Mouse_09-2020	null	[MS,MS:1001208,SEQUEST,]	6.1e-4	null	ms_run[1]:scan=4207	2326.9	2	1479.79766	740.40136	K	T	422	435
PSM	FSLYFLAYEDKNDIPKDK	-196_21607	Q9CPU0	1	Mouse_09-2020	null	[MS,MS:1001208,SEQUEST,]	6.1e-4	null	ms_run[1]:scan=4193	2319.6	3	2206.10465	736.04041	K	E	68	86
PSM	TRTFYGLHQDFPSVVVVGLGK	-196_21693	Q9CPY7	1	Mouse_09-2020	null	[MS,MS:1001208,SEQUEST,]	6.1e-4	null	ms_run[1]:scan=4208	2327.4	4	2320.24721	580.81666	K	S	83	104
PSM	LILPGLISSR	-196_21740	Q63836	1	Mouse_09-2020	null	[MS,MS:1001208,SEQUEST,]	6.1e-4	null	ms_run[1]:scan=4217	2332.0	2	1068.67729	534.84242	K	Y	94	104
PSM	GQYIFKEIPLLK	-196_21767	Q9DCM2	1	Mouse_09-2020	null	[MS,MS:1001208,SEQUEST,]	6.1e-4	null	ms_run[1]:scan=4220	2333.6	3	1448.85001	483.62191	K	F	63	75
PSM	VVFGLFGK	-196_21818	P24369	1	Mouse_09-2020	null	[MS,MS:1001208,SEQUEST,]	6.1e-4	null	ms_run[1]:scan=4229	2338.2	2	866.51274	433.76036	R	V	60	68
PSM	TIILYDTNLPDVSAK	-196_21826	E9Q1Q9	1	Mouse_09-2020	null	[MS,MS:1001208,SEQUEST,]	6.1e-4	null	ms_run[1]:scan=4230	2338.8	2	1662.89226	831.95108	R	F	154	169
PSM	NFGIWLR	-196_21841	P62717	1	Mouse_09-2020	null	[MS,MS:1001208,SEQUEST,]	6.1e-4	null	ms_run[1]:scan=4232	2339.9	2	905.49791	453.25324	K	D	77	84
PSM	IHFPLATYAPVISAEK	-196_21858	P05214	1	Mouse_09-2020	null	[MS,MS:1001208,SEQUEST,]	6.1e-4	null	ms_run[1]:scan=4237	2342.3	3	1756.96323	586.32593	R	Y	265	281
PSM	FLPLFDR	-196_21731	Q64433	1	Mouse_09-2020	null	[MS,MS:1001208,SEQUEST,]	3.3e-3	null	ms_run[1]:scan=4216	2331.5	2	907.50310	454.25545	K	L	9	16
PSM	TLNVKPLVTHRFPLEK	-196_10209	Q64442	1	Mouse_09-2020	null	[MS,MS:1001208,SEQUEST,]	6.1e-4	null	ms_run[1]:scan=2235	1308.1	3	1892.11264	631.37539	K	V	315	331
PSM	LSFLYLITGNLEK	-196_30986	Q8CIE6	1	Mouse_09-2020	null	[MS,MS:1001208,SEQUEST,]	6.1e-4	null	ms_run[1]:scan=7078	3620.6	2	1510.85100	755.92942	K	R	703	716
PSM	GSQAYVLR	-196_5363	A0A087WSI8	1	Mouse_09-2020	null	[MS,MS:1001208,SEQUEST,]	6.1e-4	null	ms_run[1]:scan=1470	914.3	2	893.48338	447.24561	K	K	61	69
PSM	SLFHYRQYSAGK	-196_5942	Q8C196	1	Mouse_09-2020	null	[MS,MS:1001208,SEQUEST,]	6.1e-4	null	ms_run[1]:scan=1556	958.4	3	1456.73508	486.24924	K	A	1487	1499
PSM	SLFHYR	-196_5927	Q8C196	1	Mouse_09-2020	null	[MS,MS:1001208,SEQUEST,]	1.0e-2	null	ms_run[1]:scan=1554	957.4	2	822.42687	411.71649	K	Y	1487	1493
PSM	RVVDVFTK	-196_5907	Q9JIZ0	1	Mouse_09-2020	null	[MS,MS:1001208,SEQUEST,]	6.1e-4	null	ms_run[1]:scan=1550	955.5	2	963.56285	482.28473	K	M	16	24
PSM	RGYPVYNHTEQTNK	-196_1531	Q5FW57	1	Mouse_09-2020	null	[MS,MS:1001208,SEQUEST,]	6.1e-4	null	ms_run[1]:scan=853	596.6	3	1706.82969	569.61302	K	I	257	271
PSM	SFRNPLAK	-196_5873	P17182	1	Mouse_09-2020	null	[MS,MS:1001208,SEQUEST,]	6.1e-4	null	ms_run[1]:scan=1546	953.3	2	932.53160	466.76925	R	0	427	435
PSM	KFVRTDEKVER	-196_650	Q91VS7	1	Mouse_09-2020	null	[MS,MS:1001208,SEQUEST,]	6.1e-4	null	ms_run[1]:scan=685	509.7	3	1406.77512	469.59653	K	R	61	72
PSM	LYSESLAR	-196_5865	Q61598	1	Mouse_09-2020	null	[MS,MS:1001208,SEQUEST,]	6.1e-4	null	ms_run[1]:scan=1545	952.8	2	938.49431	469.75072	K	G	211	219
PSM	RPWFAGDK	-196_5852	P10649	1	Mouse_09-2020	null	[MS,MS:1001208,SEQUEST,]	6.1e-4	null	ms_run[1]:scan=1543	951.7	2	976.50078	488.75360	K	T	145	153
PSM	STAGDTHLGGEDFDNR	-196_5809	P63017	1	Mouse_09-2020	null	[MS,MS:1001208,SEQUEST,]	6.1e-4	null	ms_run[1]:scan=1536	948.2	3	1691.72477	564.58004	K	V	221	237
PSM	IYNYYK	-196_5800	Q93092	1	Mouse_09-2020	null	[MS,MS:1001208,SEQUEST,]	3.7e-3	null	ms_run[1]:scan=1535	947.7	2	863.42931	432.21853	K	F	220	226
PSM	RFSVSTLR	-196_5793	A0A0R4IZY2	0	Mouse_09-2020	null	[MS,MS:1001208,SEQUEST,]	8.8e-3	null	ms_run[1]:scan=1534	947.1	2	965.55284	483.27998	R	F	136	144
PSM	RFSVSTLR	-196_5793	P11714	0	Mouse_09-2020	null	[MS,MS:1001208,SEQUEST,]	8.8e-3	null	ms_run[1]:scan=1534	947.1	2	965.55284	483.27998	R	F	136	144
PSM	IDIVENR	-196_5785	P16460	1	Mouse_09-2020	null	[MS,MS:1001208,SEQUEST,]	6.1e-4	null	ms_run[1]:scan=1533	946.6	2	858.46794	429.73762	R	I	266	273
PSM	AGVNTVTTLVENKK	-196_8346	P12970	1	Mouse_09-2020	null	[MS,MS:1001208,SEQUEST,]	6.1e-4	null	ms_run[1]:scan=1937	1154.3	3	1473.81617	491.94723	R	Q	138	152
PSM	RFQLVDSR	-196_5777	P52196	1	Mouse_09-2020	null	[MS,MS:1001208,SEQUEST,]	1.4e-2	null	ms_run[1]:scan=1532	946.1	2	1020.55907	510.78289	K	Q	176	184
PSM	IIHESGAQILR	-196_5746	F6S4J6	1	Mouse_09-2020	null	[MS,MS:1001208,SEQUEST,]	4.3e-2	null	ms_run[1]:scan=1527	943.7	3	1236.70612	412.90682	K	A	15	26
PSM	STGWTGHVAGTRK	-196_1549	Q91X91	1	Mouse_09-2020	null	[MS,MS:1001208,SEQUEST,]	6.1e-4	null	ms_run[1]:scan=855	597.8	3	1357.69645	453.23723	R	T	127	140
PSM	RGYPVYNHTEQTNK	-196_1564	Q5FW57	1	Mouse_09-2020	null	[MS,MS:1001208,SEQUEST,]	6.1e-4	null	ms_run[1]:scan=857	598.8	4	1706.82473	427.46158	K	I	257	271
PSM	SRVSNLPTVKK	-196_1602	P30115	1	Mouse_09-2020	null	[MS,MS:1001208,SEQUEST,]	6.1e-4	null	ms_run[1]:scan=864	602.3	3	1228.73691	410.25058	R	L	186	197
PSM	TIEEVVGRANDSK	-196_5588	P47738	1	Mouse_09-2020	null	[MS,MS:1001208,SEQUEST,]	6.1e-4	null	ms_run[1]:scan=1502	930.6	3	1417.72840	473.24757	K	G	431	444
PSM	KAYAEFYR	-196_5595	Q9CPQ1	1	Mouse_09-2020	null	[MS,MS:1001208,SEQUEST,]	6.1e-4	null	ms_run[1]:scan=1503	931.2	2	1047.52471	524.26654	K	Y	48	56
PSM	FAQTVIGKPIEPR	-196_8433	Q9DBM2	1	Mouse_09-2020	null	[MS,MS:1001208,SEQUEST,]	6.1e-4	null	ms_run[1]:scan=1950	1161.1	3	1455.82578	485.94879	K	I	182	195
PSM	EATQAVLDKPETLSSDASTR	-196_8398	P50544	1	Mouse_09-2020	null	[MS,MS:1001208,SEQUEST,]	6.1e-4	null	ms_run[1]:scan=1944	1158.1	3	2119.04404	707.02196	R	K	44	64
PSM	TVKQPVYVADVSK	-196_5630	A0A0R3P9C8	1	Mouse_09-2020	null	[MS,MS:1001208,SEQUEST,]	6.1e-4	null	ms_run[1]:scan=1509	934.2	3	1433.80030	478.60480	K	I	231	244
PSM	REDIFYTSK	-196_5948	Q3UXL1	0	Mouse_09-2020	null	[MS,MS:1001208,SEQUEST,]	6.1e-4	null	ms_run[1]:scan=1557	958.9	2	1158.57915	579.79312	R	P	75	84
PSM	REDIFYTSK	-196_5948	P70694	0	Mouse_09-2020	null	[MS,MS:1001208,SEQUEST,]	6.1e-4	null	ms_run[1]:scan=1557	958.9	2	1158.57915	579.79312	K	W	76	85
PSM	REDIFYTSK	-196_5948	Q91WT7	0	Mouse_09-2020	null	[MS,MS:1001208,SEQUEST,]	6.1e-4	null	ms_run[1]:scan=1557	958.9	2	1158.57915	579.79312	K	W	76	85
PSM	LAVSQVPR	-196_5637	P40142	1	Mouse_09-2020	null	[MS,MS:1001208,SEQUEST,]	6.1e-4	null	ms_run[1]:scan=1510	934.7	2	869.52013	435.26380	R	G	587	595
PSM	KYEATLEK	-196_1584	P07724	1	Mouse_09-2020	null	[MS,MS:1001208,SEQUEST,]	6.1e-4	null	ms_run[1]:scan=862	601.2	2	981.52477	491.26621	K	C	376	384
PSM	VQVSVFK	-196_8373	P16460	1	Mouse_09-2020	null	[MS,MS:1001208,SEQUEST,]	2.3e-3	null	ms_run[1]:scan=1940	1155.9	2	806.47344	403.74217	K	Q	349	356
PSM	IWHHTFYNELR	-196_8365	P60710	0	Mouse_09-2020	null	[MS,MS:1001208,SEQUEST,]	6.1e-4	null	ms_run[1]:scan=1939	1155.4	3	1515.74393	505.92124	K	A	85	96
PSM	IWHHTFYNELR	-196_8365	P68134	0	Mouse_09-2020	null	[MS,MS:1001208,SEQUEST,]	6.1e-4	null	ms_run[1]:scan=1939	1155.4	3	1515.74393	505.92124	K	A	87	98
PSM	QGNDFGTQYR	-196_5690	A0A1B0GT40	1	Mouse_09-2020	null	[MS,MS:1001208,SEQUEST,]	6.1e-4	null	ms_run[1]:scan=1517	938.5	2	1185.52825	593.26780	R	A	83	93
PSM	QDDLGKGGNEESTKTGNAGSR	-196_576	P08228	1	Mouse_09-2020	null	[MS,MS:1001208,SEQUEST,]	6.1e-4	null	ms_run[1]:scan=670	502.0	4	2120.98086	531.00053	K	A	124	145
PSM	YYAGWADKYHGK	-196_5710	P47738	1	Mouse_09-2020	null	[MS,MS:1001208,SEQUEST,]	6.1e-4	null	ms_run[1]:scan=1521	940.4	3	1458.67994	486.89821	R	I	150	162
PSM	YHGNVTLLR	-196_5645	P19096	1	Mouse_09-2020	null	[MS,MS:1001208,SEQUEST,]	6.1e-4	null	ms_run[1]:scan=1511	935.3	2	1072.59001	536.79854	K	K	2432	2441
PSM	RALVILAK	-196_5952	Q99LX0	1	Mouse_09-2020	null	[MS,MS:1001208,SEQUEST,]	6.2e-3	null	ms_run[1]:scan=1558	959.5	2	883.60881	442.30801	K	A	5	13
PSM	NTVIATGGYGR	-196_5957	Q8K2B3	1	Mouse_09-2020	null	[MS,MS:1001208,SEQUEST,]	6.1e-4	null	ms_run[1]:scan=1559	960.1	2	1108.57475	554.79091	K	Y	251	262
PSM	SGEIEPVSVK	-196_5963	Q64433	1	Mouse_09-2020	null	[MS,MS:1001208,SEQUEST,]	6.1e-4	null	ms_run[1]:scan=1560	960.6	2	1044.55742	522.78222	K	G	57	67
PSM	LRRPVGEEYASK	-196_1526	Q9CYW4	1	Mouse_09-2020	null	[MS,MS:1001208,SEQUEST,]	6.1e-4	null	ms_run[1]:scan=852	596.1	3	1404.75977	468.92465	K	R	21	33
PSM	HGDMEMDRIVETLVER	-196_6112	A1Z198	1	Mouse_09-2020	null	[MS,MS:1001208,SEQUEST,]	4.8e-2	null	ms_run[1]:scan=1583	972.5	4	1929.91335	483.23438	R	G	447	463
PSM	YAREAYNLGVR	-196_6132	O35490	1	Mouse_09-2020	null	[MS,MS:1001208,SEQUEST,]	6.1e-4	null	ms_run[1]:scan=1587	974.4	3	1311.68378	437.89832	K	I	284	295
PSM	YLQEIYNSNNQK	-196_8138	Q8VCM7	1	Mouse_09-2020	null	[MS,MS:1001208,SEQUEST,]	6.1e-4	null	ms_run[1]:scan=1902	1136.5	2	1513.72954	757.36771	R	T	134	146
PSM	KFPPDGSAPYGAR	-196_8131	Q9QXD6	1	Mouse_09-2020	null	[MS,MS:1001208,SEQUEST,]	6.1e-4	null	ms_run[1]:scan=1901	1135.9	3	1362.67975	454.89821	K	V	232	245
PSM	RSWLYR	-196_6138	O09173	1	Mouse_09-2020	null	[MS,MS:1001208,SEQUEST,]	6.1e-4	null	ms_run[1]:scan=1588	974.9	2	880.47869	440.74304	K	L	58	64
PSM	YGAHNYHPLPVALER	-196_8145	P29758	1	Mouse_09-2020	null	[MS,MS:1001208,SEQUEST,]	6.1e-4	null	ms_run[1]:scan=1904	1137.3	4	1736.88711	434.97714	K	K	50	65
PSM	SSFRGDTNFYGK	-196_6145	Q9EQ20	1	Mouse_09-2020	null	[MS,MS:1001208,SEQUEST,]	6.1e-4	null	ms_run[1]:scan=1589	975.4	3	1378.63959	460.21772	R	G	489	501
PSM	QSDLDTLAK	-196_6165	P11725	1	Mouse_09-2020	null	[MS,MS:1001208,SEQUEST,]	6.1e-4	null	ms_run[1]:scan=1592	977.1	2	990.50749	495.75875	K	A	145	154
PSM	ARHNPSNQSYTLSGTK	-196_1501	A0A0A0MQ68	1	Mouse_09-2020	null	[MS,MS:1001208,SEQUEST,]	6.1e-4	null	ms_run[1]:scan=848	594.0	4	1760.86416	440.97232	R	W	204	220
PSM	NVSEIRQYTLGK	-196_8103	Q05421	1	Mouse_09-2020	null	[MS,MS:1001208,SEQUEST,]	6.1e-4	null	ms_run[1]:scan=1898	1134.2	3	1407.75876	469.92454	K	K	238	250
PSM	KHLEINPDHPIVETLR	-196_8094	P11499	1	Mouse_09-2020	null	[MS,MS:1001208,SEQUEST,]	6.1e-4	null	ms_run[1]:scan=1897	1133.7	4	1911.04494	478.51663	K	K	624	640
PSM	LRDNGLLAKPTHGDIIR	-196_6178	P29758	1	Mouse_09-2020	null	[MS,MS:1001208,SEQUEST,]	6.1e-4	null	ms_run[1]:scan=1594	978.1	4	1889.07180	473.02335	R	A	397	414
PSM	AVLLGPPGAGKGTQAPK	-196_6191	Q9WTP6	1	Mouse_09-2020	null	[MS,MS:1001208,SEQUEST,]	6.1e-4	null	ms_run[1]:scan=1597	979.5	3	1561.90628	521.30687	R	A	18	35
PSM	TRPTVAAGAVGLAQR	-196_6154	P45952	1	Mouse_09-2020	null	[MS,MS:1001208,SEQUEST,]	6.1e-4	null	ms_run[1]:scan=1590	976.0	3	1467.84024	489.95120	R	L	280	295
PSM	YSAGWDAK	-196_5571	O88451	1	Mouse_09-2020	null	[MS,MS:1001208,SEQUEST,]	6.1e-4	null	ms_run[1]:scan=1500	929.6	2	897.40959	449.20869	R	F	280	288
PSM	RRLESELDGLR	-196_6088	Q78JT3	1	Mouse_09-2020	null	[MS,MS:1001208,SEQUEST,]	6.1e-4	null	ms_run[1]:scan=1580	970.8	3	1343.73713	448.58451	R	Y	107	118
PSM	ANPIQGFSAK	-196_8161	P19783	1	Mouse_09-2020	null	[MS,MS:1001208,SEQUEST,]	6.1e-4	null	ms_run[1]:scan=1906	1138.4	2	1032.54729	516.77727	K	D	150	160
PSM	DGVANVSIEDR	-196_8272	P08228	1	Mouse_09-2020	null	[MS,MS:1001208,SEQUEST,]	6.1e-4	null	ms_run[1]:scan=1926	1148.7	2	1174.56658	587.78857	K	I	93	104
PSM	RGNNTTSLLSQSVAK	-196_6001	Q9DB77	1	Mouse_09-2020	null	[MS,MS:1001208,SEQUEST,]	6.1e-4	null	ms_run[1]:scan=1566	963.5	3	1575.84519	525.95315	K	S	301	316
PSM	GQPRGGVEKGPAALRK	-196_703	Q61176	1	Mouse_09-2020	null	[MS,MS:1001208,SEQUEST,]	5.4e-3	null	ms_run[1]:scan=694	514.3	4	1620.92922	405.98777	K	G	18	34
PSM	IIENLHDVAYK	-196_8240	Q9DB77	1	Mouse_09-2020	null	[MS,MS:1001208,SEQUEST,]	6.1e-4	null	ms_run[1]:scan=1920	1145.6	3	1314.70438	438.90659	R	A	173	184
PSM	STGSVVGQQPFGGAR	-196_8226	Q8CHT0	1	Mouse_09-2020	null	[MS,MS:1001208,SEQUEST,]	6.1e-4	null	ms_run[1]:scan=1918	1144.6	2	1447.72893	724.36805	K	S	509	524
PSM	GYEPDPNIVK	-196_8220	P11725	1	Mouse_09-2020	null	[MS,MS:1001208,SEQUEST,]	6.1e-4	null	ms_run[1]:scan=1917	1144.0	2	1131.56694	566.28767	K	A	222	232
PSM	SAINEVVTR	-196_6070	P62900	1	Mouse_09-2020	null	[MS,MS:1001208,SEQUEST,]	6.1e-4	null	ms_run[1]:scan=1578	969.8	2	988.54192	494.77473	R	Y	15	24
PSM	SLSAIDRAGAEVK	-196_6041	B1AU25	1	Mouse_09-2020	null	[MS,MS:1001208,SEQUEST,]	6.1e-4	null	ms_run[1]:scan=1574	967.7	3	1316.71708	439.57714	R	R	261	274
PSM	FIRHQSDRYVK	-196_730	P17932	1	Mouse_09-2020	null	[MS,MS:1001208,SEQUEST,]	7.1e-3	null	ms_run[1]:scan=698	516.4	3	1448.77622	483.59675	K	K	20	31
PSM	LSDGVAVLK	-196_8190	P63038	1	Mouse_09-2020	null	[MS,MS:1001208,SEQUEST,]	6.1e-4	null	ms_run[1]:scan=1910	1140.4	2	901.53435	451.27129	K	G	397	406
PSM	EIGFSDKQISK	-196_6057	Q8C196	1	Mouse_09-2020	null	[MS,MS:1001208,SEQUEST,]	6.1e-4	null	ms_run[1]:scan=1576	968.7	3	1251.65787	417.89083	K	L	909	920
PSM	YGAHNYHPLPVALER	-196_8183	P29758	1	Mouse_09-2020	null	[MS,MS:1001208,SEQUEST,]	6.1e-4	null	ms_run[1]:scan=1909	1139.9	3	1736.88681	579.63376	K	K	50	65
PSM	TYIIGELHPDDRSK	-196_8177	G5E850	1	Mouse_09-2020	null	[MS,MS:1001208,SEQUEST,]	6.1e-4	null	ms_run[1]:scan=1908	1139.4	4	1643.83913	411.71515	K	A	78	92
PSM	TYIIGELHPDDRSK	-196_8168	G5E850	1	Mouse_09-2020	null	[MS,MS:1001208,SEQUEST,]	6.1e-4	null	ms_run[1]:scan=1907	1138.9	3	1643.83847	548.61777	K	A	78	92
PSM	YNRKPAETNLR	-196_715	P15105	1	Mouse_09-2020	null	[MS,MS:1001208,SEQUEST,]	6.1e-4	null	ms_run[1]:scan=696	515.4	3	1361.72834	454.58099	K	I	104	115
PSM	GGPLSGPYR	-196_6194	P16015	1	Mouse_09-2020	null	[MS,MS:1001208,SEQUEST,]	4.7e-3	null	ms_run[1]:scan=1598	980.0	2	903.46922	452.23778	R	R	81	90
PSM	YQSLAYSR	-196_5545	H7BWY3	1	Mouse_09-2020	null	[MS,MS:1001208,SEQUEST,]	6.1e-4	null	ms_run[1]:scan=1495	927.2	2	987.48863	494.24835	K	L	57	65
PSM	GAAVALNIR	-196_8464	Q8K169	1	Mouse_09-2020	null	[MS,MS:1001208,SEQUEST,]	6.1e-4	null	ms_run[1]:scan=1954	1163.1	2	884.52788	442.76925	K	M	411	420
PSM	KLDEAVAEAHLGK	-196_5223	P50247	1	Mouse_09-2020	null	[MS,MS:1001208,SEQUEST,]	6.1e-4	null	ms_run[1]:scan=1448	903.0	3	1380.74713	460.92090	K	N	389	402
PSM	AQAYQTGKDISTNYYASQKK	-196_5219	P08113	1	Mouse_09-2020	null	[MS,MS:1001208,SEQUEST,]	6.1e-4	null	ms_run[1]:scan=1447	902.5	4	2265.11172	567.03411	K	F	664	684
PSM	EATWVVDVKNGK	-196_8647	P32020	1	Mouse_09-2020	null	[MS,MS:1001208,SEQUEST,]	6.1e-4	null	ms_run[1]:scan=1982	1177.6	3	1345.70981	449.24186	K	S	471	483
PSM	LELAQYR	-196_8653	Q03265	1	Mouse_09-2020	null	[MS,MS:1001208,SEQUEST,]	6.1e-4	null	ms_run[1]:scan=1983	1178.1	2	892.48784	446.74798	K	V	435	442
PSM	IKAFLSSPEHVNRPINGNGKQ	-196_5199	P19157	1	Mouse_09-2020	null	[MS,MS:1001208,SEQUEST,]	6.1e-4	null	ms_run[1]:scan=1445	901.5	4	2306.23379	577.31455	K	0	190	211
PSM	YYTLEEIQKHKDSK	-196_5194	G5E850	1	Mouse_09-2020	null	[MS,MS:1001208,SEQUEST,]	6.1e-4	null	ms_run[1]:scan=1444	900.9	4	1781.90688	446.23217	K	T	11	25
PSM	VAVVAGYGDVGK	-196_8668	P50247	1	Mouse_09-2020	null	[MS,MS:1001208,SEQUEST,]	6.1e-4	null	ms_run[1]:scan=1985	1179.1	2	1134.61577	567.81131	K	C	215	227
PSM	GQNQPVLNITNR	-196_8671	Q8C196	1	Mouse_09-2020	null	[MS,MS:1001208,SEQUEST,]	6.1e-4	null	ms_run[1]:scan=1986	1179.7	2	1353.72319	677.36531	R	A	317	329
PSM	SFLLKDPETSQR	-196_8689	Q9CZN7	1	Mouse_09-2020	null	[MS,MS:1001208,SEQUEST,]	6.1e-4	null	ms_run[1]:scan=1989	1181.4	3	1420.73911	474.25254	K	A	470	482
PSM	NNPEPWNK	-196_5161	Q62425	1	Mouse_09-2020	null	[MS,MS:1001208,SEQUEST,]	6.1e-4	null	ms_run[1]:scan=1438	898.0	2	998.46904	499.73815	K	G	49	57
PSM	HIDFSLRSPYGGGRPGR	-196_8694	Q6ZWN5	1	Mouse_09-2020	null	[MS,MS:1001208,SEQUEST,]	4.6e-2	null	ms_run[1]:scan=1990	1181.9	4	1871.96804	468.74604	K	K	156	173
PSM	RVEYAVRGPIVQR	-196_5150	A0A2R8VHV7	1	Mouse_09-2020	null	[MS,MS:1001208,SEQUEST,]	6.1e-4	null	ms_run[1]:scan=1436	896.9	3	1542.88639	514.96696	R	L	32	45
PSM	LVSSVSDLPKRLDSR	-196_8712	P54869	1	Mouse_09-2020	null	[MS,MS:1001208,SEQUEST,]	6.1e-4	null	ms_run[1]:scan=1993	1183.3	4	1671.94192	418.74016	K	R	438	453
PSM	YNQILR	-196_5142	P17182	1	Mouse_09-2020	null	[MS,MS:1001208,SEQUEST,]	2.1e-2	null	ms_run[1]:scan=1435	896.4	2	806.45336	403.72960	K	E	407	413
PSM	KELNYFAK	-196_5133	P09411	1	Mouse_09-2020	null	[MS,MS:1001208,SEQUEST,]	6.1e-4	null	ms_run[1]:scan=1434	895.8	2	1012.54595	506.77674	K	L	192	200
PSM	RLQTVKLPVDK	-196_5124	Q64374	1	Mouse_09-2020	null	[MS,MS:1001208,SEQUEST,]	6.1e-4	null	ms_run[1]:scan=1433	895.3	3	1296.80152	432.93812	K	T	234	245
PSM	HGRSPAQILLR	-196_5120	Q9JII6	1	Mouse_09-2020	null	[MS,MS:1001208,SEQUEST,]	6.1e-4	null	ms_run[1]:scan=1431	894.3	3	1247.73301	416.58256	K	Q	241	252
PSM	ILQESGLK	-196_5034	Q923D2	1	Mouse_09-2020	null	[MS,MS:1001208,SEQUEST,]	6.1e-4	null	ms_run[1]:scan=1417	887.3	2	887.51970	444.26347	K	V	138	146
PSM	TRLEAYHTQTTPLVEYYRK	-196_8806	Q9WTP6	1	Mouse_09-2020	null	[MS,MS:1001208,SEQUEST,]	6.1e-4	null	ms_run[1]:scan=2008	1191.0	4	2369.22451	593.06166	K	G	185	204
PSM	SHGQDYLVGNRLSR	-196_5060	P30115	1	Mouse_09-2020	null	[MS,MS:1001208,SEQUEST,]	6.1e-4	null	ms_run[1]:scan=1421	889.2	4	1601.81582	401.20903	K	D	142	156
PSM	LRVDPVNFK	-196_8799	Q91VB8	1	Mouse_09-2020	null	[MS,MS:1001208,SEQUEST,]	6.1e-4	null	ms_run[1]:scan=2007	1190.5	2	1087.62468	544.31657	K	L	92	101
PSM	KFSGVYLEKEVVEK	-196_8792	P40936	1	Mouse_09-2020	null	[MS,MS:1001208,SEQUEST,]	6.1e-4	null	ms_run[1]:scan=2006	1190.0	3	1654.90482	552.30653	K	I	211	225
PSM	EAYNLGVR	-196_7165	O35490	1	Mouse_09-2020	null	[MS,MS:1001208,SEQUEST,]	6.1e-4	null	ms_run[1]:scan=1747	1056.8	2	921.47722	461.24307	R	I	287	295
PSM	FNPFVTSDRSK	-196_8638	P61255	1	Mouse_09-2020	null	[MS,MS:1001208,SEQUEST,]	6.1e-4	null	ms_run[1]:scan=1981	1177.1	3	1297.65323	433.22269	K	R	3	14
PSM	HQGSLYSLFPDHSVKK	-196_8776	Q64374	1	Mouse_09-2020	null	[MS,MS:1001208,SEQUEST,]	6.1e-4	null	ms_run[1]:scan=2003	1188.4	4	1842.94936	461.49288	R	F	130	146
PSM	KAQDFHWLTR	-196_8745	Q9QXE0	1	Mouse_09-2020	null	[MS,MS:1001208,SEQUEST,]	6.1e-4	null	ms_run[1]:scan=1998	1185.9	3	1301.67496	434.56316	R	N	569	579
PSM	LWRDGRGAAQNIIPASTGAAK	-196_8741	A0A1D5RLD8	1	Mouse_09-2020	null	[MS,MS:1001208,SEQUEST,]	6.1e-4	null	ms_run[1]:scan=1997	1185.4	3	2153.15860	718.39065	K	V	193	214
PSM	QDAFALASQQK	-196_8737	Q8VCH0	1	Mouse_09-2020	null	[MS,MS:1001208,SEQUEST,]	6.1e-4	null	ms_run[1]:scan=1996	1184.8	2	1206.61125	603.80930	K	A	199	210
PSM	YYSIASSSK	-196_5091	Q05DV1	1	Mouse_09-2020	null	[MS,MS:1001208,SEQUEST,]	6.1e-4	null	ms_run[1]:scan=1425	891.3	2	1005.48894	503.24801	R	H	455	464
PSM	FRHGFREGTTPKPK	-196_504	Q9D823	1	Mouse_09-2020	null	[MS,MS:1001208,SEQUEST,]	6.1e-4	null	ms_run[1]:scan=656	494.6	4	1657.89223	415.22849	R	A	74	88
PSM	YYTRLGNDFHTNK	-196_5108	P63276	1	Mouse_09-2020	null	[MS,MS:1001208,SEQUEST,]	6.1e-4	null	ms_run[1]:scan=1428	892.9	4	1628.78261	407.95085	K	V	20	33
PSM	SHGQDYLVGNRLSR	-196_5077	P30115	1	Mouse_09-2020	null	[MS,MS:1001208,SEQUEST,]	6.1e-4	null	ms_run[1]:scan=1423	890.2	3	1601.81540	534.60961	K	D	142	156
PSM	LDSEDKDKEGKPLLK	-196_1705	P58252	1	Mouse_09-2020	null	[MS,MS:1001208,SEQUEST,]	6.1e-4	null	ms_run[1]:scan=879	610.2	4	1714.92177	429.48600	K	V	323	338
PSM	SGRGGNFGFGDSR	-196_5246	O88569	1	Mouse_09-2020	null	[MS,MS:1001208,SEQUEST,]	6.2e-3	null	ms_run[1]:scan=1451	904.7	3	1313.59677	438.53756	R	G	201	214
PSM	GQQQVFKGLNDK	-196_5254	Q8BMS1	1	Mouse_09-2020	null	[MS,MS:1001208,SEQUEST,]	6.1e-4	null	ms_run[1]:scan=1453	905.5	3	1361.71543	454.57725	R	K	400	412
PSM	LFGGSFTHQASVAK	-196_8566	O89023	1	Mouse_09-2020	null	[MS,MS:1001208,SEQUEST,]	6.1e-4	null	ms_run[1]:scan=1968	1170.5	3	1449.74933	483.92101	R	V	245	259
PSM	NELFQRLDK	-196_8557	Q61425	1	Mouse_09-2020	null	[MS,MS:1001208,SEQUEST,]	7.1e-3	null	ms_run[1]:scan=1967	1170.0	2	1162.62322	581.81439	K	A	128	137
PSM	NYSHALDGLYR	-196_10200	Q9QZD8	1	Mouse_09-2020	null	[MS,MS:1001208,SEQUEST,]	6.1e-4	null	ms_run[1]:scan=2234	1307.6	2	1308.63298	654.82020	R	A	139	150
PSM	VAQAPWK	-196_5372	Q8C196	1	Mouse_09-2020	null	[MS,MS:1001208,SEQUEST,]	6.1e-4	null	ms_run[1]:scan=1471	914.9	2	799.44603	400.22669	K	V	1101	1108
PSM	KFDEGRNNFEGEITKEK	-196_5385	P09103	1	Mouse_09-2020	null	[MS,MS:1001208,SEQUEST,]	6.1e-4	null	ms_run[1]:scan=1473	915.9	4	2041.00014	511.00508	K	L	210	227
PSM	YATALYSAASKEK	-196_5414	Q9DB20	1	Mouse_09-2020	null	[MS,MS:1001208,SEQUEST,]	6.1e-4	null	ms_run[1]:scan=1478	918.3	3	1402.72217	468.24527	R	L	41	54
PSM	SANIYPNFRPTPK	-196_8572	Q9CQC7	1	Mouse_09-2020	null	[MS,MS:1001208,SEQUEST,]	6.1e-4	null	ms_run[1]:scan=1970	1171.4	3	1504.78882	502.26841	R	S	73	86
PSM	VIEASEIQAK	-196_5420	Q63836	0	Mouse_09-2020	null	[MS,MS:1001208,SEQUEST,]	6.1e-4	null	ms_run[1]:scan=1479	918.9	2	1087.59892	544.30332	K	N	121	131
PSM	VIEASEIQAK	-196_5420	A0A0R4J135	0	Mouse_09-2020	null	[MS,MS:1001208,SEQUEST,]	6.1e-4	null	ms_run[1]:scan=1479	918.9	2	1087.59892	544.30332	K	N	121	131
PSM	RTIAQDYGVLK	-196_8517	P35700	1	Mouse_09-2020	null	[MS,MS:1001208,SEQUEST,]	6.1e-4	null	ms_run[1]:scan=1962	1167.3	3	1263.70603	421.90670	K	D	110	121
PSM	LLLQVQHASK	-196_5487	P51881	1	Mouse_09-2020	null	[MS,MS:1001208,SEQUEST,]	6.1e-4	null	ms_run[1]:scan=1488	923.5	2	1136.67839	568.84295	K	I	34	44
PSM	STWVILHHK	-196_5496	G5E850	1	Mouse_09-2020	null	[MS,MS:1001208,SEQUEST,]	6.1e-4	null	ms_run[1]:scan=1489	924.0	2	1120.62627	560.81673	K	Y	25	34
PSM	SSQFLAPK	-196_5503	E9PVP0	1	Mouse_09-2020	null	[MS,MS:1001208,SEQUEST,]	6.1e-4	null	ms_run[1]:scan=1490	924.5	2	877.47740	439.24254	K	M	276	284
PSM	LYPIANRLER	-196_8478	Q64459	1	Mouse_09-2020	null	[MS,MS:1001208,SEQUEST,]	2.7e-2	null	ms_run[1]:scan=1956	1164.3	3	1244.70609	415.57518	R	C	367	377
PSM	ITQSNAILR	-196_5521	P10649	0	Mouse_09-2020	null	[MS,MS:1001208,SEQUEST,]	6.1e-4	null	ms_run[1]:scan=1492	925.5	2	1015.58971	508.29837	K	L	70	79
PSM	ITQSNAILR	-196_5521	D3YX76	0	Mouse_09-2020	null	[MS,MS:1001208,SEQUEST,]	6.1e-4	null	ms_run[1]:scan=1492	925.5	2	1015.58971	508.29837	K	L	36	45
PSM	LEETYTNKDVDKALLK	-196_8535	P54869	1	Mouse_09-2020	null	[MS,MS:1001208,SEQUEST,]	6.1e-4	null	ms_run[1]:scan=1964	1168.3	4	1879.99770	470.75574	K	S	343	359
PSM	TQLVSNLK	-196_5529	P05202	1	Mouse_09-2020	null	[MS,MS:1001208,SEQUEST,]	6.1e-4	null	ms_run[1]:scan=1493	926.1	2	902.53020	451.76892	R	E	356	364
PSM	YSGKKPATLGSNTR	-196_540	Q8BWQ1	1	Mouse_09-2020	null	[MS,MS:1001208,SEQUEST,]	6.1e-4	null	ms_run[1]:scan=664	498.8	3	1479.79163	493.93532	R	F	339	353
PSM	TAENFRALSTGEK	-196_5350	P17742	1	Mouse_09-2020	null	[MS,MS:1001208,SEQUEST,]	6.1e-4	null	ms_run[1]:scan=1468	913.2	3	1423.71732	475.24405	K	F	32	45
PSM	INVYYNEATGGK	-196_8630	P68372	1	Mouse_09-2020	null	[MS,MS:1001208,SEQUEST,]	6.1e-4	null	ms_run[1]:scan=1979	1176.2	2	1328.64873	664.82769	R	V	47	59
PSM	LEETYTNKDVDKALLK	-196_8621	P54869	1	Mouse_09-2020	null	[MS,MS:1001208,SEQUEST,]	6.1e-4	null	ms_run[1]:scan=1978	1175.7	3	1880.00150	627.33856	K	S	343	359
PSM	AFLSSPEHVNRPINGNGKQ	-196_5269	P19157	1	Mouse_09-2020	null	[MS,MS:1001208,SEQUEST,]	6.1e-4	null	ms_run[1]:scan=1455	906.5	3	2065.05832	689.02397	K	0	192	211
PSM	RTIAQDYGVLK	-196_8610	P35700	1	Mouse_09-2020	null	[MS,MS:1001208,SEQUEST,]	6.1e-4	null	ms_run[1]:scan=1976	1174.5	2	1263.70586	632.35642	K	D	110	121
PSM	RFEELGVK	-196_5276	Q9CPU0	1	Mouse_09-2020	null	[MS,MS:1001208,SEQUEST,]	6.1e-4	null	ms_run[1]:scan=1456	907.1	2	977.54161	489.27437	K	V	141	149
PSM	YISGSSFK	-196_5288	P70694	1	Mouse_09-2020	null	[MS,MS:1001208,SEQUEST,]	9.1e-3	null	ms_run[1]:scan=1458	908.1	2	888.44603	444.72672	R	H	305	313
PSM	REYLLQYNDPK	-196_8577	Q9CQC7	1	Mouse_09-2020	null	[MS,MS:1001208,SEQUEST,]	2.5e-2	null	ms_run[1]:scan=1971	1171.9	3	1438.73151	480.24902	K	V	45	56
PSM	VSLLQNESVEK	-196_1682	Q3UHJ1	1	Mouse_09-2020	null	[MS,MS:1001208,SEQUEST,]	4.2e-2	null	ms_run[1]:scan=876	608.5	3	1245.66812	415.89435	K	K	248	259
PSM	VLNTNIDGR	-196_5302	P62270	1	Mouse_09-2020	null	[MS,MS:1001208,SEQUEST,]	6.1e-4	null	ms_run[1]:scan=1461	909.8	2	1001.53807	501.27236	R	K	15	24
PSM	QSFAKPKGPAGK	-196_520	Q91YR1	1	Mouse_09-2020	null	[MS,MS:1001208,SEQUEST,]	6.1e-4	null	ms_run[1]:scan=661	497.2	3	1215.68470	405.89966	K	G	321	333
PSM	AFLSSPEHVNRPINGNGKQ	-196_5334	P19157	1	Mouse_09-2020	null	[MS,MS:1001208,SEQUEST,]	6.1e-4	null	ms_run[1]:scan=1466	912.2	4	2065.06313	517.01980	K	0	192	211
PSM	LVSSVSDLPK	-196_8585	P54869	1	Mouse_09-2020	null	[MS,MS:1001208,SEQUEST,]	6.1e-4	null	ms_run[1]:scan=1973	1172.9	2	1044.59355	522.80041	K	L	438	448
PSM	WDLDRFHGTSSR	-196_8582	Q8C196	1	Mouse_09-2020	null	[MS,MS:1001208,SEQUEST,]	6.1e-4	null	ms_run[1]:scan=1972	1172.4	3	1476.70099	492.90413	R	G	776	788
PSM	FLEEATR	-196_5342	Q8C196	1	Mouse_09-2020	null	[MS,MS:1001208,SEQUEST,]	3.3e-3	null	ms_run[1]:scan=1467	912.7	2	865.44103	433.22434	R	S	1151	1158
PSM	TRRPDNTAFK	-196_513	Q8VEK0	1	Mouse_09-2020	null	[MS,MS:1001208,SEQUEST,]	9.1e-3	null	ms_run[1]:scan=659	496.3	3	1205.63825	402.55103	K	Q	25	35
PSM	THLSLSHNPEQK	-196_1773	A0A1W2P733	1	Mouse_09-2020	null	[MS,MS:1001208,SEQUEST,]	6.1e-4	null	ms_run[1]:scan=893	617.2	3	1390.70560	464.24064	K	V	687	699
PSM	TYFPHFDVSHGSAQVKGHGK	-196_6202	Q91VB8	1	Mouse_09-2020	null	[MS,MS:1001208,SEQUEST,]	6.1e-4	null	ms_run[1]:scan=1599	980.5	5	2199.08598	440.62042	K	V	42	62
PSM	TYFPHFDVSHGSAQVKGHGK	-196_6205	Q91VB8	1	Mouse_09-2020	null	[MS,MS:1001208,SEQUEST,]	6.1e-4	null	ms_run[1]:scan=1600	981.0	4	2199.07680	550.52371	K	V	42	62
PSM	RFFNLNK	-196_6903	P28271	1	Mouse_09-2020	null	[MS,MS:1001208,SEQUEST,]	3.9e-3	null	ms_run[1]:scan=1708	1036.5	2	938.52190	469.76397	K	E	20	27
PSM	SQRYEVAVKK	-196_1097	Q9R0H0	1	Mouse_09-2020	null	[MS,MS:1001208,SEQUEST,]	6.1e-4	null	ms_run[1]:scan=774	555.8	3	1207.67932	403.23130	R	A	57	67
PSM	KHHLDGETEEERIR	-196_1124	P10649	1	Mouse_09-2020	null	[MS,MS:1001208,SEQUEST,]	6.1e-4	null	ms_run[1]:scan=779	558.6	4	1748.86660	437.97232	R	D	83	97
PSM	TATPQQAQEVHEK	-196_1148	P17751	1	Mouse_09-2020	null	[MS,MS:1001208,SEQUEST,]	6.1e-4	null	ms_run[1]:scan=784	561.0	3	1466.72431	489.57932	K	R	226	239
PSM	RVPGGYTVINKFQGK	-196_7419	O09173	1	Mouse_09-2020	null	[MS,MS:1001208,SEQUEST,]	6.1e-4	null	ms_run[1]:scan=1790	1078.9	3	1663.92734	555.31413	R	F	238	253
PSM	IFSSEHDIFRESVRK	-196_7428	A0A0R4J083	1	Mouse_09-2020	null	[MS,MS:1001208,SEQUEST,]	6.1e-4	null	ms_run[1]:scan=1791	1079.5	4	1849.95547	463.24434	R	F	52	67
PSM	FAGPYDKGEYSPSVQK	-196_7436	P25688	1	Mouse_09-2020	null	[MS,MS:1001208,SEQUEST,]	6.1e-4	null	ms_run[1]:scan=1792	1080.0	3	1772.84873	591.62118	K	L	221	237
PSM	QTVAVGVIK	-196_6855	P10126	1	Mouse_09-2020	null	[MS,MS:1001208,SEQUEST,]	6.1e-4	null	ms_run[1]:scan=1700	1032.5	2	914.56694	457.78711	R	V	431	440
PSM	TAAYVNAIEK	-196_6846	P26443	1	Mouse_09-2020	null	[MS,MS:1001208,SEQUEST,]	6.1e-4	null	ms_run[1]:scan=1699	1032.0	2	1079.57305	540.29021	R	F	536	546
PSM	WDSWNK	-196_7460	P31786	1	Mouse_09-2020	null	[MS,MS:1001208,SEQUEST,]	8.3e-3	null	ms_run[1]:scan=1796	1081.9	2	835.37377	418.19030	K	K	56	62
PSM	KGNIYSLNEGYAK	-196_6840	Q9QXD6	1	Mouse_09-2020	null	[MS,MS:1001208,SEQUEST,]	6.1e-4	null	ms_run[1]:scan=1698	1031.5	3	1456.74369	486.25254	K	F	206	219
PSM	SLVFPEAENRK	-196_7466	P11725	1	Mouse_09-2020	null	[MS,MS:1001208,SEQUEST,]	6.1e-4	null	ms_run[1]:scan=1797	1082.4	3	1289.68448	430.56646	R	T	321	332
PSM	GFQVAPDRHNDRK	-196_972	P28271	1	Mouse_09-2020	null	[MS,MS:1001208,SEQUEST,]	3.9e-3	null	ms_run[1]:scan=753	545.0	3	1539.77817	513.93068	K	F	401	414
PSM	YSDYFK	-196_7488	Q05421	1	Mouse_09-2020	null	[MS,MS:1001208,SEQUEST,]	2.8e-3	null	ms_run[1]:scan=1801	1084.5	2	822.36730	411.68706	K	F	423	429
PSM	VIPELNGK	-196_6833	A0A1D5RLD8	1	Mouse_09-2020	null	[MS,MS:1001208,SEQUEST,]	5.8e-3	null	ms_run[1]:scan=1697	1030.9	2	869.50957	435.25819	K	T	218	226
PSM	HVLQQFADNDVSR	-196_6827	P51660	1	Mouse_09-2020	null	[MS,MS:1001208,SEQUEST,]	6.1e-4	null	ms_run[1]:scan=1696	1030.4	3	1528.74955	510.25494	R	K	542	555
PSM	HQKVVEIAPATHLDPQLR	-196_7494	G5E8R3	1	Mouse_09-2020	null	[MS,MS:1001208,SEQUEST,]	6.1e-4	null	ms_run[1]:scan=1803	1085.6	4	2052.13442	513.78918	R	R	271	289
PSM	LIAEGTAPRRPQPEEGATYEGIQK	-196_6751	Q8R0Y6	1	Mouse_09-2020	null	[MS,MS:1001208,SEQUEST,]	1.6e-2	null	ms_run[1]:scan=1684	1024.3	4	2611.34829	653.59232	R	E	182	206
PSM	TAPFDSRFPNQNQTK	-196_7550	P56391	1	Mouse_09-2020	null	[MS,MS:1001208,SEQUEST,]	6.1e-4	null	ms_run[1]:scan=1813	1090.8	3	1750.85282	584.28843	K	C	14	29
PSM	VAPAPARPSGPSK	-196_1242	Q5XJY5	1	Mouse_09-2020	null	[MS,MS:1001208,SEQUEST,]	2.8e-2	null	ms_run[1]:scan=802	570.5	3	1234.68995	412.23493	K	L	212	225
PSM	ESAQRPSHREHVEL	-196_1216	Q8VCT4	1	Mouse_09-2020	null	[MS,MS:1001208,SEQUEST,]	6.1e-4	null	ms_run[1]:scan=797	567.7	4	1674.83169	419.46312	K	0	552	566
PSM	QLIVGVNK	-196_6765	P10126	1	Mouse_09-2020	null	[MS,MS:1001208,SEQUEST,]	6.1e-4	null	ms_run[1]:scan=1686	1025.3	2	870.54076	435.77400	K	D	147	155
PSM	YLAEFATGNDRK	-196_6788	F6WA09	1	Mouse_09-2020	null	[MS,MS:1001208,SEQUEST,]	6.1e-4	null	ms_run[1]:scan=1689	1026.9	3	1384.68491	462.23337	R	0	143	155
PSM	FTRGEADRDTYRR	-196_1092	P63325	1	Mouse_09-2020	null	[MS,MS:1001208,SEQUEST,]	2.2e-2	null	ms_run[1]:scan=773	555.3	4	1642.80398	411.45657	R	A	117	130
PSM	KWKEDVELYR	-196_6803	Q00623	1	Mouse_09-2020	null	[MS,MS:1001208,SEQUEST,]	6.1e-4	null	ms_run[1]:scan=1691	1028.0	3	1365.71537	455.91023	K	K	130	140
PSM	TNLPSNTAFR	-196_7532	Q00519	0	Mouse_09-2020	null	[MS,MS:1001208,SEQUEST,]	6.1e-4	null	ms_run[1]:scan=1810	1089.1	2	1120.57414	560.79091	K	F	906	916
PSM	TNLPSNTAFR	-196_7532	G3X982	0	Mouse_09-2020	null	[MS,MS:1001208,SEQUEST,]	6.1e-4	null	ms_run[1]:scan=1810	1089.1	2	1120.57414	560.79091	K	F	908	918
PSM	KHPDASVNFSEFSK	-196_7527	P63158	1	Mouse_09-2020	null	[MS,MS:1001208,SEQUEST,]	6.1e-4	null	ms_run[1]:scan=1809	1088.5	3	1592.77018	531.59497	K	C	30	44
PSM	RYDSNSGGEREIQR	-196_1169	P62192	1	Mouse_09-2020	null	[MS,MS:1001208,SEQUEST,]	8.8e-3	null	ms_run[1]:scan=788	563.1	3	1666.78910	556.26791	K	M	294	308
PSM	YLGGTDDLTK	-196_7513	Q8VCT4	1	Mouse_09-2020	null	[MS,MS:1001208,SEQUEST,]	6.1e-4	null	ms_run[1]:scan=1807	1087.5	2	1082.53716	541.77185	K	K	401	411
PSM	QHGIPIPVTPK	-196_7505	P16460	1	Mouse_09-2020	null	[MS,MS:1001208,SEQUEST,]	6.1e-4	null	ms_run[1]:scan=1806	1087.0	2	1186.69377	593.85077	K	P	166	177
PSM	YLPESLK	-196_7499	Q5FW57	0	Mouse_09-2020	null	[MS,MS:1001208,SEQUEST,]	3.9e-3	null	ms_run[1]:scan=1805	1086.4	2	849.47252	425.23946	K	Y	20	27
PSM	YLPESLK	-196_7499	Q91XE0	0	Mouse_09-2020	null	[MS,MS:1001208,SEQUEST,]	3.9e-3	null	ms_run[1]:scan=1805	1086.4	2	849.47252	425.23946	K	Y	21	28
PSM	NVPFKIVR	-196_7539	P38647	1	Mouse_09-2020	null	[MS,MS:1001208,SEQUEST,]	2.1e-3	null	ms_run[1]:scan=1811	1089.6	2	972.59819	486.80309	K	S	139	147
PSM	VIADNVKDWSK	-196_7412	P17751	1	Mouse_09-2020	null	[MS,MS:1001208,SEQUEST,]	6.1e-4	null	ms_run[1]:scan=1789	1078.3	3	1274.67322	425.56283	K	V	200	211
PSM	KGNIYSLNEGYAK	-196_6924	Q9QXD6	1	Mouse_09-2020	null	[MS,MS:1001208,SEQUEST,]	6.1e-4	null	ms_run[1]:scan=1711	1038.1	2	1456.74297	728.87517	K	F	206	219
PSM	FLNKEPY	-196_7404	G3X8T3	1	Mouse_09-2020	null	[MS,MS:1001208,SEQUEST,]	6.1e-4	null	ms_run[1]:scan=1788	1077.8	2	910.46959	455.73709	R	0	486	493
PSM	IQTQPGYANTLR	-196_7071	G5E902	1	Mouse_09-2020	null	[MS,MS:1001208,SEQUEST,]	6.1e-4	null	ms_run[1]:scan=1734	1050.0	2	1361.71721	681.36223	R	A	186	198
PSM	NFTDVHPDYGAR	-196_7268	P24270	1	Mouse_09-2020	null	[MS,MS:1001208,SEQUEST,]	6.1e-4	null	ms_run[1]:scan=1765	1066.0	3	1391.63349	464.54947	K	Q	481	493
PSM	KDGVDFGKWR	-196_7260	Q91Y97	1	Mouse_09-2020	null	[MS,MS:1001208,SEQUEST,]	6.1e-4	null	ms_run[1]:scan=1764	1065.5	3	1207.62284	403.21213	K	V	140	150
PSM	FDEGRNNFEGEITKEK	-196_7079	P09103	1	Mouse_09-2020	null	[MS,MS:1001208,SEQUEST,]	6.1e-4	null	ms_run[1]:scan=1735	1050.6	4	1912.90285	478.98134	K	L	211	227
PSM	GFGNIATNEDAK	-196_7105	Q8K0E8	1	Mouse_09-2020	null	[MS,MS:1001208,SEQUEST,]	6.1e-4	null	ms_run[1]:scan=1739	1052.5	2	1236.58489	618.79639	K	Y	292	304
PSM	KQTALAELVK	-196_7120	P07724	1	Mouse_09-2020	null	[MS,MS:1001208,SEQUEST,]	6.1e-4	null	ms_run[1]:scan=1741	1053.6	2	1100.66704	550.83733	K	K	549	559
PSM	FAAATGATPIAGR	-196_7279	P14206	1	Mouse_09-2020	null	[MS,MS:1001208,SEQUEST,]	6.1e-4	null	ms_run[1]:scan=1767	1067.0	2	1203.64812	602.32766	K	T	90	103
PSM	TIAPALVSK	-196_7129	P17182	1	Mouse_09-2020	null	[MS,MS:1001208,SEQUEST,]	6.1e-4	null	ms_run[1]:scan=1742	1054.1	2	899.55565	450.28166	K	V	72	81
PSM	FKSVDDVIK	-196_7137	P24549	1	Mouse_09-2020	null	[MS,MS:1001208,SEQUEST,]	6.1e-4	null	ms_run[1]:scan=1743	1054.6	2	1050.58489	525.79513	K	A	411	420
PSM	EAGLKPFEQVK	-196_7231	D3Z041	1	Mouse_09-2020	null	[MS,MS:1001208,SEQUEST,]	6.1e-4	null	ms_run[1]:scan=1758	1062.5	3	1245.68396	415.89944	K	I	645	656
PSM	HTLSYVDIK	-196_7147	Q8K2B3	1	Mouse_09-2020	null	[MS,MS:1001208,SEQUEST,]	6.1e-4	null	ms_run[1]:scan=1744	1055.1	2	1075.57634	538.29276	K	G	625	634
PSM	NFTDVHPDYGAR	-196_7215	P24270	1	Mouse_09-2020	null	[MS,MS:1001208,SEQUEST,]	6.1e-4	null	ms_run[1]:scan=1756	1061.3	2	1391.63359	696.32056	K	Q	481	493
PSM	TFEESFQK	-196_7189	Q8C196	1	Mouse_09-2020	null	[MS,MS:1001208,SEQUEST,]	6.1e-4	null	ms_run[1]:scan=1752	1059.3	2	1015.47362	508.24019	R	L	804	812
PSM	TYFPHFDVSHGSAQVKGHGK	-196_7185	Q91VB8	1	Mouse_09-2020	null	[MS,MS:1001208,SEQUEST,]	6.1e-4	null	ms_run[1]:scan=1751	1058.7	5	2199.07301	440.62042	K	V	42	62
PSM	LRQFHLHWGSSDDHGSEHTVDGVK	-196_7239	P16015	1	Mouse_09-2020	null	[MS,MS:1001208,SEQUEST,]	6.1e-4	null	ms_run[1]:scan=1759	1063.1	6	2744.29296	458.22146	R	A	90	114
PSM	DKGDAGVKELDSLK	-196_6726	Q80XN0	1	Mouse_09-2020	null	[MS,MS:1001208,SEQUEST,]	6.1e-4	null	ms_run[1]:scan=1680	1022.4	3	1474.77463	492.26311	K	D	90	104
PSM	ALDLDPSK	-196_7285	Q8BWT1	1	Mouse_09-2020	null	[MS,MS:1001208,SEQUEST,]	6.1e-4	null	ms_run[1]:scan=1768	1067.6	2	858.45616	429.73200	K	N	333	341
PSM	KFAIYRWDPDKTGDKPR	-196_7302	Q9CQA3	1	Mouse_09-2020	null	[MS,MS:1001208,SEQUEST,]	6.1e-4	null	ms_run[1]:scan=1770	1068.7	4	2093.09243	524.02863	K	Q	43	60
PSM	NVLKEKGIVVGIK	-196_6932	Q91Y97	1	Mouse_09-2020	null	[MS,MS:1001208,SEQUEST,]	6.1e-4	null	ms_run[1]:scan=1712	1038.6	3	1396.88962	466.30105	R	D	96	109
PSM	QVFLSTR	-196_6949	P97872	1	Mouse_09-2020	null	[MS,MS:1001208,SEQUEST,]	6.1e-4	null	ms_run[1]:scan=1715	1040.3	2	850.47795	425.74270	K	G	210	217
PSM	GTGIVSAPVPK	-196_6984	D3YVC1	1	Mouse_09-2020	null	[MS,MS:1001208,SEQUEST,]	6.1e-4	null	ms_run[1]:scan=1720	1042.8	2	1025.59941	513.30312	R	L	201	212
PSM	RVIDFAVK	-196_7386	Q9DCW4	1	Mouse_09-2020	null	[MS,MS:1001208,SEQUEST,]	6.1e-4	null	ms_run[1]:scan=1786	1076.8	2	947.56615	474.28728	K	R	12	20
PSM	DIKGVSEIVHEGK	-196_7378	P12710	1	Mouse_09-2020	null	[MS,MS:1001208,SEQUEST,]	6.1e-4	null	ms_run[1]:scan=1785	1076.2	3	1410.75885	470.92442	K	I	34	47
PSM	VDPVNFK	-196_7004	Q91VB8	1	Mouse_09-2020	null	[MS,MS:1001208,SEQUEST,]	3.9e-2	null	ms_run[1]:scan=1723	1044.3	2	818.44048	409.72398	R	L	94	101
PSM	VVAGVAAALAHK	-196_7060	A8DUK4	1	Mouse_09-2020	null	[MS,MS:1001208,SEQUEST,]	6.1e-4	null	ms_run[1]:scan=1732	1048.9	2	1106.66753	553.83767	K	H	134	146
PSM	SVDEIIR	-196_7011	P35700	1	Mouse_09-2020	null	[MS,MS:1001208,SEQUEST,]	6.1e-4	null	ms_run[1]:scan=1724	1044.9	2	831.45616	416.23217	R	V	152	159
PSM	IVREPWVEQDK	-196_7342	P49429	1	Mouse_09-2020	null	[MS,MS:1001208,SEQUEST,]	6.1e-4	null	ms_run[1]:scan=1778	1072.7	3	1398.73569	466.91738	K	G	117	128
PSM	YYTLEEIQKHK	-196_7024	G5E850	1	Mouse_09-2020	null	[MS,MS:1001208,SEQUEST,]	2.3e-3	null	ms_run[1]:scan=1726	1046.0	3	1451.75690	484.58915	K	S	11	22
PSM	GNLANVIR	-196_7340	P51881	1	Mouse_09-2020	null	[MS,MS:1001208,SEQUEST,]	6.1e-4	null	ms_run[1]:scan=1777	1072.1	2	856.49846	428.75360	R	F	73	81
PSM	GAAQNIIPASTGAAK	-196_7032	A0A1D5RLD8	1	Mouse_09-2020	null	[MS,MS:1001208,SEQUEST,]	6.1e-4	null	ms_run[1]:scan=1728	1046.8	2	1369.74407	685.37534	R	V	199	214
PSM	LITLEQGK	-196_7052	Q9EQ20	1	Mouse_09-2020	null	[MS,MS:1001208,SEQUEST,]	6.1e-4	null	ms_run[1]:scan=1731	1048.4	2	901.53484	451.27129	R	L	122	130
PSM	FLRENPYYDSR	-196_7312	Q68FD5	1	Mouse_09-2020	null	[MS,MS:1001208,SEQUEST,]	1.2e-2	null	ms_run[1]:scan=1772	1069.5	3	1459.70789	487.23700	R	V	893	904
PSM	TLKGLNSDSVTEETLRK	-196_7017	Q8C196	1	Mouse_09-2020	null	[MS,MS:1001208,SEQUEST,]	6.1e-4	null	ms_run[1]:scan=1725	1045.5	3	1891.01236	631.00922	K	K	890	907
PSM	KYVIYIER	-196_8055	P61255	1	Mouse_09-2020	null	[MS,MS:1001208,SEQUEST,]	6.1e-4	null	ms_run[1]:scan=1891	1130.8	2	1083.61919	542.31349	K	Q	77	85
PSM	DTTASAVAVGLRQGK	-196_7568	Q8BMS1	1	Mouse_09-2020	null	[MS,MS:1001208,SEQUEST,]	6.1e-4	null	ms_run[1]:scan=1816	1092.1	3	1473.80124	491.93884	K	I	520	535
PSM	TTLTAAITK	-196_6701	Q8BFR5	1	Mouse_09-2020	null	[MS,MS:1001208,SEQUEST,]	6.1e-4	null	ms_run[1]:scan=1677	1020.7	2	919.54570	460.27657	K	L	71	80
PSM	LQNLQLQPGK	-196_7823	P32020	1	Mouse_09-2020	null	[MS,MS:1001208,SEQUEST,]	6.1e-4	null	ms_run[1]:scan=1854	1111.7	2	1138.65911	569.83258	K	K	535	545
PSM	YIPNRGPLDKWR	-196_7832	Q6ZWV3	1	Mouse_09-2020	null	[MS,MS:1001208,SEQUEST,]	6.1e-4	null	ms_run[1]:scan=1855	1112.2	3	1514.82154	505.61240	K	L	199	211
PSM	ITPFEEK	-196_6433	P08249	1	Mouse_09-2020	null	[MS,MS:1001208,SEQUEST,]	2.8e-3	null	ms_run[1]:scan=1635	999.0	2	863.45104	432.22909	K	I	308	315
PSM	LFAEAVQK	-196_6410	Q8C196	1	Mouse_09-2020	null	[MS,MS:1001208,SEQUEST,]	6.1e-4	null	ms_run[1]:scan=1632	997.4	2	905.50902	453.25819	K	R	1472	1480
PSM	GISEETTTGVHNLYK	-196_7883	P50247	1	Mouse_09-2020	null	[MS,MS:1001208,SEQUEST,]	6.1e-4	null	ms_run[1]:scan=1863	1116.3	3	1648.81620	550.27741	R	M	152	167
PSM	IGGHGAEYGAEALER	-196_6407	Q91VB8	1	Mouse_09-2020	null	[MS,MS:1001208,SEQUEST,]	6.1e-4	null	ms_run[1]:scan=1631	996.9	3	1529.73767	510.58295	K	F	18	33
PSM	YSTDVSVDEVK	-196_7887	P26443	1	Mouse_09-2020	null	[MS,MS:1001208,SEQUEST,]	6.1e-4	null	ms_run[1]:scan=1864	1116.8	2	1241.58977	621.29843	R	L	152	163
PSM	RYYLSNQERPQYEHSVVVGR	-196_6380	Q8R0F9	1	Mouse_09-2020	null	[MS,MS:1001208,SEQUEST,]	6.1e-4	null	ms_run[1]:scan=1626	994.5	4	2480.24282	620.81619	K	S	267	287
PSM	FLSHWDHITR	-196_7899	Q8BH95	1	Mouse_09-2020	null	[MS,MS:1001208,SEQUEST,]	6.1e-4	null	ms_run[1]:scan=1866	1117.8	3	1311.65824	437.89128	K	K	116	126
PSM	KELSEPSSTRIYAIAK	-196_6356	Q8C196	1	Mouse_09-2020	null	[MS,MS:1001208,SEQUEST,]	6.1e-4	null	ms_run[1]:scan=1623	992.8	4	1792.97976	449.00054	K	L	841	857
PSM	KELSEPSSTRIYAIAK	-196_6338	Q8C196	1	Mouse_09-2020	null	[MS,MS:1001208,SEQUEST,]	6.1e-4	null	ms_run[1]:scan=1620	991.3	3	1792.98062	598.33163	K	L	841	857
PSM	IQALLDKYNAEKPK	-196_6292	P24270	1	Mouse_09-2020	null	[MS,MS:1001208,SEQUEST,]	6.1e-4	null	ms_run[1]:scan=1613	987.7	3	1630.91709	544.31028	R	A	493	507
PSM	QATVGDVNTDRPGLLDLKGKAK	-196_7922	P31786	1	Mouse_09-2020	null	[MS,MS:1001208,SEQUEST,]	6.1e-4	null	ms_run[1]:scan=1869	1119.5	5	2296.26096	460.05821	K	D	34	56
PSM	LSPVAEEFRDR	-196_7929	Q00623	1	Mouse_09-2020	null	[MS,MS:1001208,SEQUEST,]	6.1e-4	null	ms_run[1]:scan=1871	1120.3	3	1318.67383	440.22985	R	R	164	175
PSM	VNADEVGGEALGR	-196_7942	A8DUK4	1	Mouse_09-2020	null	[MS,MS:1001208,SEQUEST,]	6.1e-4	null	ms_run[1]:scan=1873	1121.4	2	1286.63432	643.82040	K	L	19	32
PSM	QFSQYIK	-196_7955	P47962	1	Mouse_09-2020	null	[MS,MS:1001208,SEQUEST,]	6.1e-4	null	ms_run[1]:scan=1875	1122.4	2	913.47740	457.24254	K	N	222	229
PSM	IIAVDINKDKFAK	-196_7964	P00329	1	Mouse_09-2020	null	[MS,MS:1001208,SEQUEST,]	6.1e-4	null	ms_run[1]:scan=1876	1122.9	3	1474.86170	492.29245	R	K	220	233
PSM	VGVNGFGR	-196_6208	A0A1D5RLD8	1	Mouse_09-2020	null	[MS,MS:1001208,SEQUEST,]	6.1e-4	null	ms_run[1]:scan=1601	981.6	2	805.43266	403.21939	K	G	4	12
PSM	YLPNPALK	-196_8048	P00186	1	Mouse_09-2020	null	[MS,MS:1001208,SEQUEST,]	1.4e-2	null	ms_run[1]:scan=1890	1130.2	2	915.52922	458.26855	R	F	243	251
PSM	LTEAKPVDKVK	-196_807	Q9DB15	1	Mouse_09-2020	null	[MS,MS:1001208,SEQUEST,]	6.1e-4	null	ms_run[1]:scan=722	528.9	3	1227.73130	409.91509	R	I	137	148
PSM	FYALSAK	-196_8024	P14211	1	Mouse_09-2020	null	[MS,MS:1001208,SEQUEST,]	3.9e-3	null	ms_run[1]:scan=1886	1128.1	2	799.43480	400.22107	R	E	74	81
PSM	WDTVSNQVQR	-196_6240	Q64374	1	Mouse_09-2020	null	[MS,MS:1001208,SEQUEST,]	6.1e-4	null	ms_run[1]:scan=1605	983.7	2	1232.60356	616.80455	R	A	42	52
PSM	VQEEIDRVVGR	-196_6254	Q3UT49	0	Mouse_09-2020	null	[MS,MS:1001208,SEQUEST,]	2.8e-3	null	ms_run[1]:scan=1609	985.6	3	1299.70301	433.90536	K	R	284	295
PSM	VQEEIDRVVGR	-196_6254	P33267	0	Mouse_09-2020	null	[MS,MS:1001208,SEQUEST,]	2.8e-3	null	ms_run[1]:scan=1609	985.6	3	1299.70301	433.90536	R	R	324	335
PSM	IGGHGAEYGAEALER	-196_6451	Q91VB8	1	Mouse_09-2020	null	[MS,MS:1001208,SEQUEST,]	6.1e-4	null	ms_run[1]:scan=1637	1000.2	2	1529.73430	765.37079	K	F	18	33
PSM	VEKQVNDAVAK	-196_820	Q8BWF0	1	Mouse_09-2020	null	[MS,MS:1001208,SEQUEST,]	3.9e-3	null	ms_run[1]:scan=724	530.1	3	1200.65860	400.89094	K	A	380	391
PSM	KIKLTITYGPK	-196_6273	P12710	1	Mouse_09-2020	null	[MS,MS:1001208,SEQUEST,]	6.1e-4	null	ms_run[1]:scan=1611	986.7	3	1261.78836	421.26746	K	V	47	58
PSM	HVAYAVYSLSK	-196_8005	P28665	1	Mouse_09-2020	null	[MS,MS:1001208,SEQUEST,]	1.6e-2	null	ms_run[1]:scan=1883	1126.5	2	1237.65520	619.33241	K	Y	436	447
PSM	HSENILYVSSETIKK	-196_7997	Q91XE0	1	Mouse_09-2020	null	[MS,MS:1001208,SEQUEST,]	8.6e-4	null	ms_run[1]:scan=1882	1126.0	3	1747.92771	583.31235	K	F	128	143
PSM	LSRTPGNRIVYLYTK	-196_7988	Q9D1R9	1	Mouse_09-2020	null	[MS,MS:1001208,SEQUEST,]	6.1e-4	null	ms_run[1]:scan=1880	1125.1	4	1781.00710	446.00716	R	V	22	37
PSM	SGNYYVLNGSK	-196_7986	E9Q5L3	1	Mouse_09-2020	null	[MS,MS:1001208,SEQUEST,]	6.1e-4	null	ms_run[1]:scan=1879	1124.6	2	1201.58550	601.29603	K	W	195	206
PSM	WLNENAVEK	-196_7972	P50247	1	Mouse_09-2020	null	[MS,MS:1001208,SEQUEST,]	6.1e-4	null	ms_run[1]:scan=1877	1123.5	2	1102.55254	551.78001	K	N	310	319
PSM	IQALLDKYNAEKPK	-196_6263	P24270	1	Mouse_09-2020	null	[MS,MS:1001208,SEQUEST,]	6.1e-4	null	ms_run[1]:scan=1610	986.1	4	1630.91775	408.48453	R	A	493	507
PSM	LAEQYAKENGTK	-196_1445	P11725	1	Mouse_09-2020	null	[MS,MS:1001208,SEQUEST,]	6.1e-4	null	ms_run[1]:scan=839	589.4	3	1351.68409	451.23326	K	S	232	244
PSM	AISISKDDEWK	-196_7779	Q64459	1	Mouse_09-2020	null	[MS,MS:1001208,SEQUEST,]	6.1e-4	null	ms_run[1]:scan=1847	1108.3	3	1291.65039	431.22247	K	Y	117	128
PSM	LQGPQTAR	-196_1421	E0CXN5	1	Mouse_09-2020	null	[MS,MS:1001208,SEQUEST,]	6.1e-4	null	ms_run[1]:scan=835	587.5	2	870.47899	435.74323	K	L	274	282
PSM	GFLPPASEK	-196_7618	O35490	1	Mouse_09-2020	null	[MS,MS:1001208,SEQUEST,]	3.7e-3	null	ms_run[1]:scan=1823	1095.9	2	945.50298	473.25564	R	G	319	328
PSM	YTVGLGQTR	-196_6611	P54869	1	Mouse_09-2020	null	[MS,MS:1001208,SEQUEST,]	6.1e-4	null	ms_run[1]:scan=1664	1013.9	2	994.53343	497.76945	K	G	84	93
PSM	VEITYTPK	-196_6621	O88844	1	Mouse_09-2020	null	[MS,MS:1001208,SEQUEST,]	6.1e-4	null	ms_run[1]:scan=1665	1014.5	2	950.51903	475.76330	K	G	152	160
PSM	LKGIVPLAK	-196_6629	P27773	1	Mouse_09-2020	null	[MS,MS:1001208,SEQUEST,]	6.1e-4	null	ms_run[1]:scan=1666	1015.0	2	938.63982	469.82350	R	D	74	83
PSM	GQPRGGVEKGPAALRK	-196_891	Q61176	1	Mouse_09-2020	null	[MS,MS:1001208,SEQUEST,]	6.1e-4	null	ms_run[1]:scan=738	537.2	3	1620.92923	540.98127	K	G	18	34
PSM	TFEINPR	-196_7609	P08113	1	Mouse_09-2020	null	[MS,MS:1001208,SEQUEST,]	6.1e-4	null	ms_run[1]:scan=1822	1095.3	2	876.45726	438.73233	K	P	684	691
PSM	SNFEEALAAHK	-196_7636	P09103	1	Mouse_09-2020	null	[MS,MS:1001208,SEQUEST,]	6.1e-4	null	ms_run[1]:scan=1825	1096.9	3	1216.59583	406.20341	K	L	34	45
PSM	EQVANSAFVER	-196_6636	P11499	1	Mouse_09-2020	null	[MS,MS:1001208,SEQUEST,]	6.1e-4	null	ms_run[1]:scan=1667	1015.5	2	1249.61675	625.31221	K	R	492	503
PSM	RGYPVYSHTEK	-196_1318	Q91XE0	1	Mouse_09-2020	null	[MS,MS:1001208,SEQUEST,]	6.1e-4	null	ms_run[1]:scan=818	578.6	3	1336.66101	446.22633	K	N	257	268
PSM	GYSFTTTAER	-196_7595	P60710	1	Mouse_09-2020	null	[MS,MS:1001208,SEQUEST,]	6.1e-4	null	ms_run[1]:scan=1820	1094.2	2	1132.52641	566.76710	R	I	197	207
PSM	YLRYTPQP	-196_7590	Q6GT24	1	Mouse_09-2020	null	[MS,MS:1001208,SEQUEST,]	1.8e-2	null	ms_run[1]:scan=1819	1093.7	2	1037.54131	519.27437	K	0	217	225
PSM	GFYIYQEGSKNK	-196_7585	Q8BMS1	1	Mouse_09-2020	null	[MS,MS:1001208,SEQUEST,]	6.1e-4	null	ms_run[1]:scan=1818	1093.2	3	1433.70655	478.57350	K	L	635	647
PSM	GRLPVFDK	-196_6659	Q6XVG2	0	Mouse_09-2020	null	[MS,MS:1001208,SEQUEST,]	6.1e-4	null	ms_run[1]:scan=1671	1017.7	2	931.53618	466.27163	R	T	98	106
PSM	GRLPVFDK	-196_6659	Q91X77	0	Mouse_09-2020	null	[MS,MS:1001208,SEQUEST,]	6.1e-4	null	ms_run[1]:scan=1671	1017.7	2	931.53618	466.27163	R	T	98	106
PSM	FKPAWVK	-196_6685	Q63880	1	Mouse_09-2020	null	[MS,MS:1001208,SEQUEST,]	6.1e-4	null	ms_run[1]:scan=1675	1019.6	2	875.51341	438.26053	K	D	451	458
PSM	KYNRTPALIALR	-196_6710	P70694	1	Mouse_09-2020	null	[MS,MS:1001208,SEQUEST,]	6.1e-4	null	ms_run[1]:scan=1678	1021.2	3	1415.84827	472.62090	K	Q	247	259
PSM	GFYIYQEGSKNK	-196_7645	Q8BMS1	1	Mouse_09-2020	null	[MS,MS:1001208,SEQUEST,]	4.1e-3	null	ms_run[1]:scan=1828	1098.3	2	1433.70622	717.35662	K	L	635	647
PSM	HYFIEVNSR	-196_7651	G5E8R3	1	Mouse_09-2020	null	[MS,MS:1001208,SEQUEST,]	6.1e-4	null	ms_run[1]:scan=1829	1098.8	2	1164.57866	582.79345	K	Q	320	329
PSM	GGGHVAQIYAIR	-196_6466	P14131	1	Mouse_09-2020	null	[MS,MS:1001208,SEQUEST,]	6.1e-4	null	ms_run[1]:scan=1640	1001.5	3	1241.67276	414.56316	K	S	74	86
PSM	GVYSTQVGFAGGHTR	-196_6472	A0A1B0GT40	1	Mouse_09-2020	null	[MS,MS:1001208,SEQUEST,]	6.1e-4	null	ms_run[1]:scan=1641	1002.1	3	1536.75382	512.92331	K	P	21	36
PSM	LYRPGSVAYVSR	-196_6479	Q3V117	1	Mouse_09-2020	null	[MS,MS:1001208,SEQUEST,]	6.1e-4	null	ms_run[1]:scan=1642	1002.6	3	1367.73731	456.58585	K	G	651	663
PSM	FIGPSPEVVRK	-196_6492	G5E8R3	1	Mouse_09-2020	null	[MS,MS:1001208,SEQUEST,]	6.1e-4	null	ms_run[1]:scan=1644	1003.6	3	1228.70423	410.23980	R	G	138	149
PSM	QAGLSYIR	-196_7735	P56382	1	Mouse_09-2020	null	[MS,MS:1001208,SEQUEST,]	6.1e-4	null	ms_run[1]:scan=1842	1105.5	2	907.49858	454.25343	R	S	7	15
PSM	LHVDPENFR	-196_7721	A8DUK4	1	Mouse_09-2020	null	[MS,MS:1001208,SEQUEST,]	6.1e-4	null	ms_run[1]:scan=1840	1104.5	2	1126.56291	563.78563	K	L	97	106
PSM	GGHFAAFEEPK	-196_6607	E9PWK1	1	Mouse_09-2020	null	[MS,MS:1001208,SEQUEST,]	6.1e-4	null	ms_run[1]:scan=1663	1013.4	2	1189.56804	595.28546	R	L	415	426
PSM	FGELALTKESK	-196_7704	Q8BMS1	1	Mouse_09-2020	null	[MS,MS:1001208,SEQUEST,]	6.1e-4	null	ms_run[1]:scan=1838	1103.4	3	1222.66404	408.22744	K	L	327	338
PSM	SNFEEALAAHK	-196_7697	P09103	1	Mouse_09-2020	null	[MS,MS:1001208,SEQUEST,]	6.1e-4	null	ms_run[1]:scan=1836	1102.6	2	1216.59526	608.80148	K	L	34	45
PSM	YTGTRPSNLAK	-196_1364	Q63886	0	Mouse_09-2020	null	[MS,MS:1001208,SEQUEST,]	1.2e-2	null	ms_run[1]:scan=828	583.7	3	1207.64289	403.21917	R	T	339	350
PSM	YTGTRPSNLAK	-196_1364	K9J7B2	0	Mouse_09-2020	null	[MS,MS:1001208,SEQUEST,]	1.2e-2	null	ms_run[1]:scan=828	583.7	3	1207.64289	403.21917	R	T	335	346
PSM	NTYYASIAK	-196_6559	P45952	1	Mouse_09-2020	null	[MS,MS:1001208,SEQUEST,]	6.1e-4	null	ms_run[1]:scan=1654	1008.8	2	1030.52068	515.76383	R	F	350	359
PSM	GAAQNIIPASTGAAKAVGK	-196_7684	A0A1D5RLD8	1	Mouse_09-2020	null	[MS,MS:1001208,SEQUEST,]	6.1e-4	null	ms_run[1]:scan=1834	1101.6	3	1724.96372	575.65997	R	I	199	218
PSM	SRVVGNPFDSR	-196_6563	P47738	1	Mouse_09-2020	null	[MS,MS:1001208,SEQUEST,]	6.1e-4	null	ms_run[1]:scan=1655	1009.3	3	1233.63489	411.88267	K	E	347	358
PSM	TEVHESYYK	-196_2533	Q9R0H0	1	Mouse_09-2020	null	[MS,MS:1001208,SEQUEST,]	6.1e-4	null	ms_run[1]:scan=1021	683.6	2	1155.53142	578.26948	K	L	644	653
PSM	LSYNTASNKTR	-196_1381	Q9D1R9	1	Mouse_09-2020	null	[MS,MS:1001208,SEQUEST,]	6.1e-4	null	ms_run[1]:scan=830	584.8	3	1254.64240	418.88608	R	S	11	22
PSM	RAVRNPDDLEAR	-196_1822	Q8R0N6	1	Mouse_09-2020	null	[MS,MS:1001208,SEQUEST,]	1.6e-2	null	ms_run[1]:scan=900	621.0	3	1411.73856	471.25153	K	K	294	306
PSM	LWRDGRGAAQNIIPASTGAAK	-196_8786	A0A1D5RLD8	1	Mouse_09-2020	null	[MS,MS:1001208,SEQUEST,]	6.1e-4	null	ms_run[1]:scan=2005	1189.5	4	2153.16421	539.04481	K	V	193	214
PSM	SVQASVKHPYEVAIKEEAK	-196_4953	Q9DBM2	1	Mouse_09-2020	null	[MS,MS:1001208,SEQUEST,]	6.1e-4	null	ms_run[1]:scan=1403	880.0	4	2113.12783	529.03766	R	F	234	253
PSM	GTAFGGWK	-196_9639	P28474	1	Mouse_09-2020	null	[MS,MS:1001208,SEQUEST,]	2.8e-3	null	ms_run[1]:scan=2141	1259.7	2	823.40929	412.20850	K	V	316	324
PSM	TVLQFAR	-196_9658	Q9JIZ0	1	Mouse_09-2020	null	[MS,MS:1001208,SEQUEST,]	6.1e-4	null	ms_run[1]:scan=2143	1260.9	2	834.48345	417.74525	R	Q	160	167
PSM	HVLQQFADNDVSRFK	-196_9668	P51660	1	Mouse_09-2020	null	[MS,MS:1001208,SEQUEST,]	6.1e-4	null	ms_run[1]:scan=2144	1261.4	3	1803.91440	601.97607	R	I	542	557
PSM	SQRYESLKGVDPK	-196_3490	A0A1L1SS27	1	Mouse_09-2020	null	[MS,MS:1001208,SEQUEST,]	6.1e-4	null	ms_run[1]:scan=1171	760.9	3	1506.79090	502.93521	R	L	26	39
PSM	EGAKYVSHGATGKGNDQVR	-196_279	P16460	1	Mouse_09-2020	null	[MS,MS:1001208,SEQUEST,]	6.1e-4	null	ms_run[1]:scan=607	469.5	4	1973.98037	494.25015	R	E	109	128
PSM	RLNRPLTLSEK	-196_3477	Q99KI0	1	Mouse_09-2020	null	[MS,MS:1001208,SEQUEST,]	6.1e-4	null	ms_run[1]:scan=1169	759.9	3	1326.78540	442.93325	K	V	58	69
PSM	LAAWYQR	-196_9688	Q64471	1	Mouse_09-2020	null	[MS,MS:1001208,SEQUEST,]	6.1e-4	null	ms_run[1]:scan=2148	1263.3	2	907.47869	454.24287	R	E	191	198
PSM	SAYSQIR	-196_3422	Q9DBF1	1	Mouse_09-2020	null	[MS,MS:1001208,SEQUEST,]	6.1e-4	null	ms_run[1]:scan=1158	754.2	2	824.42620	412.71668	R	G	352	359
PSM	QNRPIPQWIR	-196_9697	P62892	1	Mouse_09-2020	null	[MS,MS:1001208,SEQUEST,]	6.1e-4	null	ms_run[1]:scan=2149	1263.8	3	1307.73383	436.58256	K	K	19	29
PSM	KAHAAIRENPVYEKKPK	-196_261	P47962	1	Mouse_09-2020	null	[MS,MS:1001208,SEQUEST,]	3.9e-3	null	ms_run[1]:scan=604	467.9	4	1979.11928	495.53508	K	E	242	259
PSM	IGGIGTVPVGR	-196_9704	P10126	1	Mouse_09-2020	null	[MS,MS:1001208,SEQUEST,]	6.1e-4	null	ms_run[1]:scan=2150	1264.3	2	1025.61174	513.30874	K	E	256	267
PSM	KELSEIAQRIVANGK	-196_9712	Q91Y97	1	Mouse_09-2020	null	[MS,MS:1001208,SEQUEST,]	6.1e-4	null	ms_run[1]:scan=2151	1264.8	3	1655.94449	552.65282	K	I	14	29
PSM	YVRPFLNSISK	-196_9721	Q8BG32	1	Mouse_09-2020	null	[MS,MS:1001208,SEQUEST,]	6.1e-4	null	ms_run[1]:scan=2152	1265.4	3	1323.74256	441.91883	K	K	72	83
PSM	AYQKQPTIFQNKK	-196_3399	P62281	1	Mouse_09-2020	null	[MS,MS:1001208,SEQUEST,]	3.3e-3	null	ms_run[1]:scan=1154	752.3	3	1593.87284	531.96310	R	V	9	22
PSM	RIDTDLSK	-196_2269	Q9CQA3	1	Mouse_09-2020	null	[MS,MS:1001208,SEQUEST,]	6.1e-4	null	ms_run[1]:scan=975	659.7	2	947.51500	474.26146	R	S	118	126
PSM	RSTVAQLVK	-196_3385	Q03265	1	Mouse_09-2020	null	[MS,MS:1001208,SEQUEST,]	6.1e-4	null	ms_run[1]:scan=1151	750.6	2	1001.61052	501.30874	K	L	253	262
PSM	KAFSGYLGPDESKWK	-196_9751	Q9R0P3	1	Mouse_09-2020	null	[MS,MS:1001208,SEQUEST,]	6.1e-4	null	ms_run[1]:scan=2158	1268.4	3	1712.86338	571.62627	K	Y	186	201
PSM	VVFDDTYDR	-196_9756	P16015	1	Mouse_09-2020	null	[MS,MS:1001208,SEQUEST,]	6.1e-4	null	ms_run[1]:scan=2159	1269.0	2	1129.51579	565.26165	R	M	68	77
PSM	NPHNDRFVLSK	-196_3379	P40142	1	Mouse_09-2020	null	[MS,MS:1001208,SEQUEST,]	6.2e-3	null	ms_run[1]:scan=1150	750.1	3	1326.69120	442.90195	R	H	65	76
PSM	GSVLPNSDK	-196_3375	P32020	1	Mouse_09-2020	null	[MS,MS:1001208,SEQUEST,]	6.1e-4	null	ms_run[1]:scan=1149	749.5	2	916.47423	458.74036	K	A	483	492
PSM	GLYPAPLK	-196_9773	Q8BMS1	1	Mouse_09-2020	null	[MS,MS:1001208,SEQUEST,]	3.3e-3	null	ms_run[1]:scan=2163	1271.1	2	858.50829	429.75782	K	I	296	304
PSM	SRKVPEEL	-196_3369	Q63880	1	Mouse_09-2020	null	[MS,MS:1001208,SEQUEST,]	6.1e-4	null	ms_run[1]:scan=1148	749.0	2	957.53642	479.27182	R	0	564	572
PSM	SGYLLPDTK	-196_9789	P08113	1	Mouse_09-2020	null	[MS,MS:1001208,SEQUEST,]	6.1e-4	null	ms_run[1]:scan=2166	1272.7	2	993.52495	497.26621	R	Y	725	734
PSM	ALNEGGLQSIPK	-196_9796	Q921G7	1	Mouse_09-2020	null	[MS,MS:1001208,SEQUEST,]	6.1e-4	null	ms_run[1]:scan=2168	1273.6	2	1226.67620	613.84060	R	T	364	376
PSM	LHPNDEDIHTANER	-196_2283	Q91YI0	1	Mouse_09-2020	null	[MS,MS:1001208,SEQUEST,]	6.1e-4	null	ms_run[1]:scan=977	660.9	3	1660.76566	554.26065	K	L	81	95
PSM	LSFSYGR	-196_9812	Q91Y97	1	Mouse_09-2020	null	[MS,MS:1001208,SEQUEST,]	8.9e-3	null	ms_run[1]:scan=2170	1274.6	2	829.42070	415.21378	K	L	298	305
PSM	LGTAAIQGAIEK	-196_9836	Q8QZT1	1	Mouse_09-2020	null	[MS,MS:1001208,SEQUEST,]	6.1e-4	null	ms_run[1]:scan=2173	1276.2	2	1171.66789	586.33770	K	G	64	76
PSM	DSYVGDEAQSKR	-196_2291	P60710	0	Mouse_09-2020	null	[MS,MS:1001208,SEQUEST,]	6.1e-4	null	ms_run[1]:scan=978	661.4	3	1354.62284	452.21263	K	I	51	63
PSM	DSYVGDEAQSKR	-196_2291	P68134	0	Mouse_09-2020	null	[MS,MS:1001208,SEQUEST,]	6.1e-4	null	ms_run[1]:scan=978	661.4	3	1354.62284	452.21263	K	I	53	65
PSM	KWLPELVDRAK	-196_9841	Q9EQ20	1	Mouse_09-2020	null	[MS,MS:1001208,SEQUEST,]	6.1e-4	null	ms_run[1]:scan=2174	1276.7	3	1354.78351	452.26623	K	L	331	342
PSM	AAYQVAALPR	-196_9634	P52760	1	Mouse_09-2020	null	[MS,MS:1001208,SEQUEST,]	6.1e-4	null	ms_run[1]:scan=2140	1259.2	2	1059.59172	530.30092	R	S	108	118
PSM	KQPQPYHNEL	-196_3494	Q91WU0	1	Mouse_09-2020	null	[MS,MS:1001208,SEQUEST,]	6.1e-4	null	ms_run[1]:scan=1172	761.4	3	1253.62680	418.54729	K	0	552	562
PSM	ITAHLVHELRR	-196_3506	Q8BWT1	1	Mouse_09-2020	null	[MS,MS:1001208,SEQUEST,]	7.3e-3	null	ms_run[1]:scan=1174	762.6	3	1344.78568	448.93348	R	G	361	372
PSM	LVIITAGAR	-196_9624	A0A1B0GSR9	1	Mouse_09-2020	null	[MS,MS:1001208,SEQUEST,]	6.1e-4	null	ms_run[1]:scan=2139	1258.6	2	913.58251	457.29510	K	Q	74	83
PSM	YQLSIHKNPNASEPK	-196_3870	Q8VDN2	1	Mouse_09-2020	null	[MS,MS:1001208,SEQUEST,]	6.1e-4	null	ms_run[1]:scan=1230	791.3	4	1725.89089	432.22842	K	L	488	503
PSM	NYTDNELEKITR	-196_9475	P26443	1	Mouse_09-2020	null	[MS,MS:1001208,SEQUEST,]	6.1e-4	null	ms_run[1]:scan=2115	1246.2	3	1495.73838	499.25109	K	F	192	204
PSM	SRVSNLPTVK	-196_3863	P30115	1	Mouse_09-2020	null	[MS,MS:1001208,SEQUEST,]	8.1e-3	null	ms_run[1]:scan=1229	790.8	2	1100.64202	550.82475	R	F	186	196
PSM	LWRDGR	-196_2091	A0A1D5RLD8	1	Mouse_09-2020	null	[MS,MS:1001208,SEQUEST,]	1.3e-2	null	ms_run[1]:scan=947	645.2	2	802.43187	401.71956	K	A	193	199
PSM	QYDISNPQKPR	-196_3842	Q63836	0	Mouse_09-2020	null	[MS,MS:1001208,SEQUEST,]	6.1e-4	null	ms_run[1]:scan=1226	789.1	3	1345.68573	449.23348	R	T	334	345
PSM	QYDISNPQKPR	-196_3842	A0A0R4J135	0	Mouse_09-2020	null	[MS,MS:1001208,SEQUEST,]	6.1e-4	null	ms_run[1]:scan=1226	789.1	3	1345.68573	449.23348	R	T	334	345
PSM	QHLQIQSSQSHLNK	-196_2122	Q91XE0	1	Mouse_09-2020	null	[MS,MS:1001208,SEQUEST,]	6.1e-4	null	ms_run[1]:scan=951	647.3	3	1647.85544	549.95690	K	I	100	114
PSM	FDGKKPDTLGSNTR	-196_2130	Q8R084	1	Mouse_09-2020	null	[MS,MS:1001208,SEQUEST,]	6.1e-4	null	ms_run[1]:scan=952	647.8	3	1535.78171	512.59860	R	Y	340	354
PSM	GAAYSHAEDSIRK	-196_2140	Q9QXE0	1	Mouse_09-2020	null	[MS,MS:1001208,SEQUEST,]	6.1e-4	null	ms_run[1]:scan=953	648.3	3	1404.68644	468.90039	K	V	226	239
PSM	TPGNRIVYLYTK	-196_9520	Q9D1R9	1	Mouse_09-2020	null	[MS,MS:1001208,SEQUEST,]	3.2e-2	null	ms_run[1]:scan=2122	1250.0	3	1424.78995	475.60139	R	V	25	37
PSM	KKFPPDGSAPYGAR	-196_4965	Q9QXD6	1	Mouse_09-2020	null	[MS,MS:1001208,SEQUEST,]	6.1e-4	null	ms_run[1]:scan=1405	881.2	3	1490.77448	497.59653	R	V	231	245
PSM	LGPNEQYK	-196_3709	Q62425	1	Mouse_09-2020	null	[MS,MS:1001208,SEQUEST,]	6.1e-4	null	ms_run[1]:scan=1204	777.8	2	948.47789	474.74290	K	Y	57	65
PSM	KHGGPADEERHVGDLGNVTAGK	-196_3701	P08228	1	Mouse_09-2020	null	[MS,MS:1001208,SEQUEST,]	6.1e-4	null	ms_run[1]:scan=1203	777.3	4	2244.11464	561.78335	K	G	71	93
PSM	WLPQNDLLGHPKTK	-196_9525	D3YUP6	0	Mouse_09-2020	null	[MS,MS:1001208,SEQUEST,]	6.1e-4	null	ms_run[1]:scan=2124	1250.9	4	1646.90175	412.48078	K	F	231	245
PSM	WLPQNDLLGHPKTK	-196_9525	Q8K169	0	Mouse_09-2020	null	[MS,MS:1001208,SEQUEST,]	6.1e-4	null	ms_run[1]:scan=2124	1250.9	4	1646.90175	412.48078	K	F	357	371
PSM	AIDVEQGQTR	-196_3697	P35505	1	Mouse_09-2020	null	[MS,MS:1001208,SEQUEST,]	6.1e-4	null	ms_run[1]:scan=1202	776.7	2	1116.56450	558.78583	K	F	372	382
PSM	NLQFHR	-196_3341	P49429	1	Mouse_09-2020	null	[MS,MS:1001208,SEQUEST,]	9.1e-3	null	ms_run[1]:scan=1143	746.6	2	814.43169	407.71956	K	W	203	209
PSM	VYVVEGSK	-196_3682	Q80W54	1	Mouse_09-2020	null	[MS,MS:1001208,SEQUEST,]	6.1e-4	null	ms_run[1]:scan=1200	775.7	2	880.47740	440.74237	K	S	252	260
PSM	YIAQAYDKPR	-196_3662	Q9CQN1	1	Mouse_09-2020	null	[MS,MS:1001208,SEQUEST,]	2.5e-2	null	ms_run[1]:scan=1196	773.8	3	1224.63736	408.88390	R	T	319	329
PSM	QEYDESGPSIVHRK	-196_3655	P60710	1	Mouse_09-2020	null	[MS,MS:1001208,SEQUEST,]	6.1e-4	null	ms_run[1]:scan=1195	773.2	4	1644.79592	411.95486	K	F	360	374
PSM	ATFIKVPQNPHGKPK	-196_3609	P09405	1	Mouse_09-2020	null	[MS,MS:1001208,SEQUEST,]	4.1e-2	null	ms_run[1]:scan=1189	770.1	4	1661.93630	416.24260	K	Y	510	525
PSM	GVSQAVEHINK	-196_3594	P17182	1	Mouse_09-2020	null	[MS,MS:1001208,SEQUEST,]	2.8e-3	null	ms_run[1]:scan=1186	768.7	2	1181.62761	591.31729	K	I	61	72
PSM	AHGGYSVFAGVGER	-196_9550	P56480	1	Mouse_09-2020	null	[MS,MS:1001208,SEQUEST,]	6.1e-4	null	ms_run[1]:scan=2127	1252.4	3	1406.68119	469.56523	K	R	226	240
PSM	LFLQGPK	-196_9556	G5E8R3	1	Mouse_09-2020	null	[MS,MS:1001208,SEQUEST,]	6.1e-4	null	ms_run[1]:scan=2128	1253.0	2	802.48290	401.74471	R	A	1037	1044
PSM	LQNLQLQPGKAKL	-196_9577	P32020	1	Mouse_09-2020	null	[MS,MS:1001208,SEQUEST,]	1.4e-2	null	ms_run[1]:scan=2131	1254.7	2	1450.87444	725.94065	K	0	535	548
PSM	KSVAAMGGIDGK	-196_2234	E9PZF4	1	Mouse_09-2020	null	[MS,MS:1001208,SEQUEST,]	3.9e-2	null	ms_run[1]:scan=969	656.6	2	1133.59880	567.30280	K	D	78	90
PSM	AYVTRSPVDAGK	-196_3588	E0CXT6	1	Mouse_09-2020	null	[MS,MS:1001208,SEQUEST,]	6.1e-4	null	ms_run[1]:scan=1185	768.2	3	1263.66886	421.89458	K	V	32	44
PSM	LHPNDEDIHTANER	-196_2241	Q91YI0	1	Mouse_09-2020	null	[MS,MS:1001208,SEQUEST,]	6.1e-4	null	ms_run[1]:scan=970	657.1	4	1660.76540	415.94730	K	L	81	95
PSM	FSVSPVVR	-196_9615	P58252	1	Mouse_09-2020	null	[MS,MS:1001208,SEQUEST,]	6.1e-4	null	ms_run[1]:scan=2138	1258.1	2	890.50945	445.75835	K	A	499	507
PSM	TVEAEAAHGTVTR	-196_2248	O88844	1	Mouse_09-2020	null	[MS,MS:1001208,SEQUEST,]	6.1e-4	null	ms_run[1]:scan=971	657.6	3	1341.67499	447.89676	K	Y	302	315
PSM	DSYVGDEAQSK	-196_3544	P60710	0	Mouse_09-2020	null	[MS,MS:1001208,SEQUEST,]	6.1e-4	null	ms_run[1]:scan=1180	765.5	2	1198.52226	599.76476	K	G	51	62
PSM	DSYVGDEAQSK	-196_3544	P68134	0	Mouse_09-2020	null	[MS,MS:1001208,SEQUEST,]	6.1e-4	null	ms_run[1]:scan=1180	765.5	2	1198.52226	599.76476	K	G	53	64
PSM	FLKTRDDLAR	-196_3528	P30115	1	Mouse_09-2020	null	[MS,MS:1001208,SEQUEST,]	1.1e-3	null	ms_run[1]:scan=1178	764.5	3	1234.69159	412.23493	K	R	34	44
PSM	WIPQNDLLGHPKTK	-196_9526	Q8R084	1	Mouse_09-2020	null	[MS,MS:1001208,SEQUEST,]	6.1e-4	null	ms_run[1]:scan=2124	1250.9	4	1646.90175	412.48078	K	F	357	371
PSM	GVSEIVHEGKKIK	-196_3331	P12710	1	Mouse_09-2020	null	[MS,MS:1001208,SEQUEST,]	6.1e-4	null	ms_run[1]:scan=1142	746.1	3	1423.82672	475.28043	K	T	37	50
PSM	TQAYPDQKPGTSGLRK	-196_2318	Q9D0F9	1	Mouse_09-2020	null	[MS,MS:1001208,SEQUEST,]	6.1e-4	null	ms_run[1]:scan=983	663.8	4	1746.91445	437.48379	K	V	9	25
PSM	KYKPLDLRPK	-196_3251	Q6ZWV7	1	Mouse_09-2020	null	[MS,MS:1001208,SEQUEST,]	6.1e-4	null	ms_run[1]:scan=1130	739.9	3	1257.76783	419.92744	K	T	77	87
PSM	VSKDASPGSPLEK	-196_2476	P54869	1	Mouse_09-2020	null	[MS,MS:1001208,SEQUEST,]	4.1e-3	null	ms_run[1]:scan=1011	678.5	3	1314.68982	438.90151	R	V	425	438
PSM	FIDTTSK	-196_3004	P27659	1	Mouse_09-2020	null	[MS,MS:1001208,SEQUEST,]	6.1e-4	null	ms_run[1]:scan=1094	721.3	2	811.41991	406.21344	K	G	367	374
PSM	EGNHKPGTDYLKPPK	-196_2953	Q61176	1	Mouse_09-2020	null	[MS,MS:1001208,SEQUEST,]	6.1e-4	null	ms_run[1]:scan=1086	717.3	4	1680.87026	420.97306	R	0	309	324
PSM	LFIVGSNSSSSTR	-196_10064	F6VNW5	1	Mouse_09-2020	null	[MS,MS:1001208,SEQUEST,]	6.1e-4	null	ms_run[1]:scan=2213	1296.8	2	1354.69280	677.85170	K	A	39	52
PSM	GQVYILGR	-196_10072	P16460	1	Mouse_09-2020	null	[MS,MS:1001208,SEQUEST,]	6.1e-4	null	ms_run[1]:scan=2214	1297.3	2	905.52019	453.26380	K	S	356	364
PSM	LYAWNPK	-196_10082	P28271	1	Mouse_09-2020	null	[MS,MS:1001208,SEQUEST,]	6.1e-4	null	ms_run[1]:scan=2216	1298.3	2	891.47228	446.23980	K	T	633	640
PSM	HVAAINRLAQEK	-196_2908	Q3UEL5	1	Mouse_09-2020	null	[MS,MS:1001208,SEQUEST,]	1.3e-2	null	ms_run[1]:scan=1080	714.0	3	1349.76413	450.59312	R	F	420	432
PSM	VLQEVQR	-196_2876	Q9DD20	1	Mouse_09-2020	null	[MS,MS:1001208,SEQUEST,]	6.1e-4	null	ms_run[1]:scan=1074	710.9	2	871.49919	436.25343	K	L	156	163
PSM	HHAAYVNNLNATEEK	-196_2843	P09671	1	Mouse_09-2020	null	[MS,MS:1001208,SEQUEST,]	6.1e-4	null	ms_run[1]:scan=1069	708.3	3	1710.81955	570.94466	K	H	54	69
PSM	KTGEGFYKYK	-196_2834	Q61425	1	Mouse_09-2020	null	[MS,MS:1001208,SEQUEST,]	6.1e-4	null	ms_run[1]:scan=1068	707.8	3	1220.63065	407.54852	K	0	305	315
PSM	RFDAQTGADREVQR	-196_2810	A0A140LIZ5	1	Mouse_09-2020	null	[MS,MS:1001208,SEQUEST,]	5.4e-3	null	ms_run[1]:scan=1064	705.9	3	1648.81473	550.27652	K	L	243	257
PSM	SIYYITGESK	-196_10099	P11499	1	Mouse_09-2020	null	[MS,MS:1001208,SEQUEST,]	6.1e-4	null	ms_run[1]:scan=2218	1299.4	2	1160.58257	580.79533	K	Q	482	492
PSM	YNRTPALIALR	-196_10107	P70694	1	Mouse_09-2020	null	[MS,MS:1001208,SEQUEST,]	6.1e-4	null	ms_run[1]:scan=2219	1300.0	3	1287.75290	429.92258	K	Q	248	259
PSM	KTTHFVEGGDAGNREDQINR	-196_2790	P14148	1	Mouse_09-2020	null	[MS,MS:1001208,SEQUEST,]	6.1e-4	null	ms_run[1]:scan=1061	704.2	4	2244.07558	561.77426	K	I	245	265
PSM	NYELHPDKYILK	-196_10048	F6Y6L6	1	Mouse_09-2020	null	[MS,MS:1001208,SEQUEST,]	6.1e-4	null	ms_run[1]:scan=2209	1294.9	3	1532.81000	511.60844	K	Q	213	225
PSM	VLKQVHPDTGISSK	-196_2510	Q64475	1	Mouse_09-2020	null	[MS,MS:1001208,SEQUEST,]	6.1e-4	null	ms_run[1]:scan=1017	681.4	3	1508.84305	503.61922	K	M	45	59
PSM	GYLKDPAR	-196_2705	D3Z041	1	Mouse_09-2020	null	[MS,MS:1001208,SEQUEST,]	6.1e-4	null	ms_run[1]:scan=1049	698.0	2	919.49968	460.25343	K	A	519	527
PSM	FQGRDDDARRDFEK	-196_2674	Q8VBW8	1	Mouse_09-2020	null	[MS,MS:1001208,SEQUEST,]	6.1e-4	null	ms_run[1]:scan=1043	695.0	4	1754.82070	439.46058	R	A	132	146
PSM	QVEIAQR	-196_2518	P16460	1	Mouse_09-2020	null	[MS,MS:1001208,SEQUEST,]	6.1e-4	null	ms_run[1]:scan=1018	681.9	2	843.46831	422.23778	R	G	102	109
PSM	SVTAPYKYPRK	-196_2646	D3Z106	1	Mouse_09-2020	null	[MS,MS:1001208,SEQUEST,]	6.1e-4	null	ms_run[1]:scan=1039	692.8	3	1309.72675	437.24695	K	E	508	519
PSM	VSNLPTVKK	-196_2618	P30115	1	Mouse_09-2020	null	[MS,MS:1001208,SEQUEST,]	2.8e-3	null	ms_run[1]:scan=1036	691.2	2	985.60350	493.30567	R	L	188	197
PSM	KGIEESLK	-196_2587	Q61425	1	Mouse_09-2020	null	[MS,MS:1001208,SEQUEST,]	6.1e-4	null	ms_run[1]:scan=1029	687.6	2	903.51451	452.26092	K	M	68	76
PSM	NYSHALDGLYR	-196_10150	Q9QZD8	1	Mouse_09-2020	null	[MS,MS:1001208,SEQUEST,]	6.1e-4	null	ms_run[1]:scan=2225	1302.9	3	1308.63269	436.88256	R	A	139	150
PSM	TLNVKPLVTHRFPLEK	-196_10156	Q64442	1	Mouse_09-2020	null	[MS,MS:1001208,SEQUEST,]	6.1e-4	null	ms_run[1]:scan=2226	1303.4	4	1892.11098	473.78336	K	V	315	331
PSM	IQEAGTEVVKAK	-196_2578	P08249	1	Mouse_09-2020	null	[MS,MS:1001208,SEQUEST,]	6.1e-4	null	ms_run[1]:scan=1028	687.1	3	1272.71546	424.91012	R	G	230	242
PSM	SEDYAFPTYADRR	-196_10169	P19783	1	Mouse_09-2020	null	[MS,MS:1001208,SEQUEST,]	6.1e-4	null	ms_run[1]:scan=2228	1304.5	3	1590.71775	530.91095	K	Y	30	43
PSM	RYEEIVK	-196_2564	P10126	1	Mouse_09-2020	null	[MS,MS:1001208,SEQUEST,]	6.1e-4	null	ms_run[1]:scan=1026	686.0	2	936.51512	468.76109	K	V	166	173
PSM	TNVSNYER	-196_2542	O88451	1	Mouse_09-2020	null	[MS,MS:1001208,SEQUEST,]	1.8e-2	null	ms_run[1]:scan=1022	684.2	2	982.45812	491.73306	R	S	210	218
PSM	QATVGDVNTDRPGLLDLKGK	-196_10177	P31786	1	Mouse_09-2020	null	[MS,MS:1001208,SEQUEST,]	6.1e-4	null	ms_run[1]:scan=2230	1305.7	4	2097.12978	525.03792	K	K	34	54
PSM	AAWGKIGGHGAEYGAEALER	-196_10183	Q91VB8	1	Mouse_09-2020	null	[MS,MS:1001208,SEQUEST,]	6.1e-4	null	ms_run[1]:scan=2231	1306.2	4	2043.00307	511.50652	K	F	13	33
PSM	SGVVTDGVK	-196_2722	Q9DCW4	1	Mouse_09-2020	null	[MS,MS:1001208,SEQUEST,]	6.1e-4	null	ms_run[1]:scan=1051	699.0	2	861.46794	431.23745	K	S	27	36
PSM	AKEIGFSDKQISK	-196_3874	Q8C196	1	Mouse_09-2020	null	[MS,MS:1001208,SEQUEST,]	6.1e-4	null	ms_run[1]:scan=1231	791.8	3	1450.79047	484.26819	K	L	907	920
PSM	GATPYGGVK	-196_3012	Q8QZT1	1	Mouse_09-2020	null	[MS,MS:1001208,SEQUEST,]	6.1e-4	null	ms_run[1]:scan=1095	721.8	2	849.44383	425.22689	R	E	163	172
PSM	FTTKRPNTFF	-196_10031	P62717	1	Mouse_09-2020	null	[MS,MS:1001208,SEQUEST,]	3.8e-2	null	ms_run[1]:scan=2206	1293.2	3	1258.65772	420.22415	R	0	167	177
PSM	SGQRKPATSYVR	-196_215	P41105	1	Mouse_09-2020	null	[MS,MS:1001208,SEQUEST,]	3.9e-2	null	ms_run[1]:scan=583	458.4	3	1349.72531	450.58099	R	T	68	80
PSM	GRLEEVGNQAR	-196_2350	P08226	1	Mouse_09-2020	null	[MS,MS:1001208,SEQUEST,]	6.1e-4	null	ms_run[1]:scan=987	666.0	3	1228.63932	410.21794	R	R	226	237
PSM	FDGKTPATLGHNTR	-196_3240	Q8K169	1	Mouse_09-2020	null	[MS,MS:1001208,SEQUEST,]	6.1e-4	null	ms_run[1]:scan=1128	738.8	3	1514.76981	505.59519	K	Y	340	354
PSM	RLASSVLR	-196_3232	P84099	1	Mouse_09-2020	null	[MS,MS:1001208,SEQUEST,]	2.8e-2	null	ms_run[1]:scan=1127	738.3	2	901.55742	451.28253	K	G	9	17
PSM	THLPGFVEQAGALKAK	-196_9891	P99029	1	Mouse_09-2020	null	[MS,MS:1001208,SEQUEST,]	6.1e-4	null	ms_run[1]:scan=2183	1281.4	4	1666.92055	417.48734	K	A	99	115
PSM	YQDTPGVK	-196_2357	Q3V117	1	Mouse_09-2020	null	[MS,MS:1001208,SEQUEST,]	6.1e-4	null	ms_run[1]:scan=988	666.5	2	907.45201	454.22962	R	I	704	712
PSM	KGDEYVINGQK	-196_3200	P45952	1	Mouse_09-2020	null	[MS,MS:1001208,SEQUEST,]	6.1e-4	null	ms_run[1]:scan=1123	736.2	3	1250.63880	417.55070	K	W	179	190
PSM	RFLEEATRVSQEHPVVLTK	-196_9897	Q8C196	1	Mouse_09-2020	null	[MS,MS:1001208,SEQUEST,]	6.1e-4	null	ms_run[1]:scan=2184	1281.9	5	2239.21964	448.64969	K	V	1150	1169
PSM	IYDQVQSGK	-196_3136	Q9R0H0	1	Mouse_09-2020	null	[MS,MS:1001208,SEQUEST,]	6.1e-4	null	ms_run[1]:scan=1114	731.6	2	1037.52617	519.26674	K	V	438	447
PSM	RAVAREESGKPGAHVTVKK	-196_146	O88569	1	Mouse_09-2020	null	[MS,MS:1001208,SEQUEST,]	4.7e-3	null	ms_run[1]:scan=526	434.1	5	2020.13853	404.83403	K	F	95	114
PSM	GIIDPTKVVR	-196_9907	P63038	1	Mouse_09-2020	null	[MS,MS:1001208,SEQUEST,]	1.6e-2	null	ms_run[1]:scan=2185	1282.4	2	1097.66838	549.33750	K	A	517	527
PSM	LTFDSSFSPNTGKK	-196_9912	Q60932	1	Mouse_09-2020	null	[MS,MS:1001208,SEQUEST,]	6.1e-4	null	ms_run[1]:scan=2186	1283.1	3	1528.76538	510.25958	K	A	110	124
PSM	KSPLNKTEVHESYYK	-196_3128	Q9R0H0	1	Mouse_09-2020	null	[MS,MS:1001208,SEQUEST,]	6.1e-4	null	ms_run[1]:scan=1113	731.1	4	1822.93386	456.48880	K	L	638	653
PSM	FLRASEEHLK	-196_3120	Q01768	1	Mouse_09-2020	null	[MS,MS:1001208,SEQUEST,]	6.1e-4	null	ms_run[1]:scan=1112	730.6	3	1229.66343	410.55942	K	H	40	50
PSM	KFLQPGSQR	-196_2455	P13745	0	Mouse_09-2020	null	[MS,MS:1001208,SEQUEST,]	6.1e-4	null	ms_run[1]:scan=1007	676.2	2	1060.58989	530.79854	K	P	196	205
PSM	KFLQPGSQR	-196_2455	P24472	0	Mouse_09-2020	null	[MS,MS:1001208,SEQUEST,]	6.1e-4	null	ms_run[1]:scan=1007	676.2	2	1060.58989	530.79854	K	P	196	205
PSM	KFLQPGSQR	-196_2455	P30115	0	Mouse_09-2020	null	[MS,MS:1001208,SEQUEST,]	6.1e-4	null	ms_run[1]:scan=1007	676.2	2	1060.58989	530.79854	K	P	196	205
PSM	NVIIWGNHSSTQYPDVNHAK	-196_9921	P14152	1	Mouse_09-2020	null	[MS,MS:1001208,SEQUEST,]	6.1e-4	null	ms_run[1]:scan=2187	1283.6	4	2280.11855	570.78436	K	K	180	200
PSM	LRQIEEQTVK	-196_3087	P26043	1	Mouse_09-2020	null	[MS,MS:1001208,SEQUEST,]	6.1e-4	null	ms_run[1]:scan=1106	727.5	3	1243.70176	415.23834	R	Q	351	361
PSM	VTYQAQQDKVVK	-196_3060	O08601	1	Mouse_09-2020	null	[MS,MS:1001208,SEQUEST,]	6.1e-4	null	ms_run[1]:scan=1102	725.4	3	1406.76331	469.59279	K	K	176	188
PSM	AAPGGASPTIFSR	-196_9936	Q9D0S9	1	Mouse_09-2020	null	[MS,MS:1001208,SEQUEST,]	6.1e-4	null	ms_run[1]:scan=2190	1284.9	2	1231.64714	616.32512	K	L	46	59
PSM	TSVPFLGREALEKQR	-196_9942	Q99LB7	1	Mouse_09-2020	null	[MS,MS:1001208,SEQUEST,]	6.1e-4	null	ms_run[1]:scan=2191	1285.5	4	1730.95437	433.49416	K	T	804	819
PSM	NRYFPAFEK	-196_9948	P30115	1	Mouse_09-2020	null	[MS,MS:1001208,SEQUEST,]	6.1e-4	null	ms_run[1]:scan=2192	1286.0	2	1171.59026	586.29837	R	L	130	139
PSM	THLPGFVEQAGALKAK	-196_9957	P99029	1	Mouse_09-2020	null	[MS,MS:1001208,SEQUEST,]	6.1e-4	null	ms_run[1]:scan=2194	1287.0	3	1666.92954	556.31402	K	A	99	115
PSM	RFLEEATRVSQEHPVVLTK	-196_9965	Q8C196	1	Mouse_09-2020	null	[MS,MS:1001208,SEQUEST,]	6.1e-4	null	ms_run[1]:scan=2195	1287.5	4	2239.22378	560.56029	K	V	1150	1169
PSM	VVPEKGTADKKPAVGK	-196_96	Q9D8E6	1	Mouse_09-2020	null	[MS,MS:1001208,SEQUEST,]	4.3e-3	null	ms_run[1]:scan=510	425.9	4	1623.94326	406.74117	K	G	368	384
PSM	LSEVVGSGK	-196_3042	P53395	1	Mouse_09-2020	null	[MS,MS:1001208,SEQUEST,]	6.1e-4	null	ms_run[1]:scan=1099	724.0	2	875.48284	438.24527	K	G	188	197
PSM	IQDKEGIPPDQQR	-196_2405	E9Q5F6	1	Mouse_09-2020	null	[MS,MS:1001208,SEQUEST,]	6.1e-4	null	ms_run[1]:scan=997	671.1	3	1523.78290	508.59860	K	I	30	43
PSM	YLPAFEK	-196_9998	P13745	1	Mouse_09-2020	null	[MS,MS:1001208,SEQUEST,]	6.1e-4	null	ms_run[1]:scan=2201	1290.6	2	867.46153	434.23418	R	L	132	139
PSM	TYFQGSLPAR	-196_10021	P52760	1	Mouse_09-2020	null	[MS,MS:1001208,SEQUEST,]	6.1e-4	null	ms_run[1]:scan=2205	1292.7	2	1139.58464	570.29583	K	A	98	108
PSM	TQAYPDQKPGTSGLRK	-196_2437	Q9D0F9	1	Mouse_09-2020	null	[MS,MS:1001208,SEQUEST,]	8.3e-3	null	ms_run[1]:scan=1003	674.1	3	1746.91184	582.97596	K	V	9	25
PSM	EIQTAVR	-196_2445	Q64475	1	Mouse_09-2020	null	[MS,MS:1001208,SEQUEST,]	6.1e-4	null	ms_run[1]:scan=1005	675.2	2	816.45763	408.73233	R	L	94	101
PSM	RLIGRRYDDPEVQK	-196_3093	P38647	1	Mouse_09-2020	null	[MS,MS:1001208,SEQUEST,]	6.1e-4	null	ms_run[1]:scan=1107	728.0	4	1744.94472	436.99178	K	T	122	136
PSM	THQVSAAPTSSAGDGFK	-196_3893	P32020	1	Mouse_09-2020	null	[MS,MS:1001208,SEQUEST,]	6.1e-4	null	ms_run[1]:scan=1235	793.7	3	1660.79184	554.26903	R	N	416	433
PSM	HHAAYVNNLNATEEKYHEALAK	-196_7154	P09671	1	Mouse_09-2020	null	[MS,MS:1001208,SEQUEST,]	6.1e-4	null	ms_run[1]:scan=1745	1055.7	5	2523.23576	505.45332	K	D	54	76
PSM	KHGGPADEERHVGDLGNVTAGK	-196_3951	P08228	1	Mouse_09-2020	null	[MS,MS:1001208,SEQUEST,]	6.1e-4	null	ms_run[1]:scan=1242	797.5	5	2244.11085	449.62814	K	G	71	93
PSM	TSYAQHQQVR	-196_396	P97351	1	Mouse_09-2020	null	[MS,MS:1001208,SEQUEST,]	6.1e-4	null	ms_run[1]:scan=635	483.8	3	1217.60273	406.53890	K	I	153	163
PSM	GANPVEIR	-196_4631	P63038	1	Mouse_09-2020	null	[MS,MS:1001208,SEQUEST,]	6.1e-4	null	ms_run[1]:scan=1350	853.0	2	855.46794	428.23778	K	G	134	142
PSM	VTQPEVDTPLGR	-196_9038	Q63880	1	Mouse_09-2020	null	[MS,MS:1001208,SEQUEST,]	6.1e-4	null	ms_run[1]:scan=2045	1210.2	2	1311.68974	656.34879	K	R	34	46
PSM	YHPGYFGK	-196_4597	P14115	1	Mouse_09-2020	null	[MS,MS:1001208,SEQUEST,]	6.1e-4	null	ms_run[1]:scan=1345	850.2	2	968.46214	484.73488	K	G	48	56
PSM	TPEELQHSLR	-196_4563	Q9QXE0	1	Mouse_09-2020	null	[MS,MS:1001208,SEQUEST,]	6.1e-4	null	ms_run[1]:scan=1338	846.6	3	1209.62198	403.87893	R	A	537	547
PSM	LAEQYAK	-196_1989	P11725	1	Mouse_09-2020	null	[MS,MS:1001208,SEQUEST,]	6.1e-4	null	ms_run[1]:scan=927	634.8	2	822.43517	411.72144	K	N	232	239
PSM	KRAEILK	-196_4530	D3Z2E7	1	Mouse_09-2020	null	[MS,MS:1001208,SEQUEST,]	2.4e-2	null	ms_run[1]:scan=1334	844.5	2	857.55626	429.28199	R	E	77	84
PSM	YYPTEDVPRK	-196_4514	P47911	1	Mouse_09-2020	null	[MS,MS:1001208,SEQUEST,]	6.1e-4	null	ms_run[1]:scan=1332	843.4	3	1267.63135	423.21543	R	L	123	133
PSM	TFIDQGK	-196_4490	Q9WTP7	1	Mouse_09-2020	null	[MS,MS:1001208,SEQUEST,]	6.1e-4	null	ms_run[1]:scan=1328	841.6	2	808.41985	404.71361	K	I	58	65
PSM	FLETNPRVEK	-196_4484	Q8VCN5	1	Mouse_09-2020	null	[MS,MS:1001208,SEQUEST,]	6.1e-4	null	ms_run[1]:scan=1327	840.9	3	1232.66306	411.55931	R	V	278	288
PSM	KSADTLWGIQK	-196_9068	A0A1B0GSR9	1	Mouse_09-2020	null	[MS,MS:1001208,SEQUEST,]	6.1e-4	null	ms_run[1]:scan=2050	1212.7	3	1246.67740	416.23119	K	L	301	312
PSM	YQQLIKENLKEIAR	-196_9075	Q9EQ20	1	Mouse_09-2020	null	[MS,MS:1001208,SEQUEST,]	6.1e-4	null	ms_run[1]:scan=2051	1213.2	3	1745.99009	582.66847	R	I	108	122
PSM	RSPPIPLAK	-196_4463	A0A0R4J0Z1	1	Mouse_09-2020	null	[MS,MS:1001208,SEQUEST,]	6.1e-4	null	ms_run[1]:scan=1324	839.3	2	978.60863	489.80838	K	D	222	231
PSM	FYEAFSK	-196_9081	P11499	1	Mouse_09-2020	null	[MS,MS:1001208,SEQUEST,]	2.8e-3	null	ms_run[1]:scan=2052	1213.7	2	891.42491	446.21599	K	L	429	436
PSM	DLLKANVK	-196_4453	P14152	1	Mouse_09-2020	null	[MS,MS:1001208,SEQUEST,]	6.1e-4	null	ms_run[1]:scan=1323	838.8	2	900.55095	450.77928	K	F	100	108
PSM	AIDSLSIEK	-196_9088	Q99LB7	1	Mouse_09-2020	null	[MS,MS:1001208,SEQUEST,]	6.1e-4	null	ms_run[1]:scan=2053	1214.2	2	975.53447	488.27149	R	Y	768	777
PSM	RLAEDGAHVVVSSRK	-196_2000	Q99LB2	1	Mouse_09-2020	null	[MS,MS:1001208,SEQUEST,]	6.1e-4	null	ms_run[1]:scan=929	635.9	4	1623.89199	406.72859	R	Q	52	67
PSM	HYGGLTGLNK	-196_4352	Q9DBJ1	1	Mouse_09-2020	null	[MS,MS:1001208,SEQUEST,]	6.1e-4	null	ms_run[1]:scan=1307	830.7	2	1059.55754	530.28272	R	E	91	101
PSM	AGFAGDDAPR	-196_4372	P60710	0	Mouse_09-2020	null	[MS,MS:1001208,SEQUEST,]	2.3e-3	null	ms_run[1]:scan=1311	832.6	2	976.44762	488.72778	K	V	19	29
PSM	AGFAGDDAPR	-196_4372	P68134	0	Mouse_09-2020	null	[MS,MS:1001208,SEQUEST,]	2.3e-3	null	ms_run[1]:scan=1311	832.6	2	976.44762	488.72778	K	V	21	31
PSM	FIEIAAR	-196_9186	Q8VEK3	1	Mouse_09-2020	null	[MS,MS:1001208,SEQUEST,]	2.8e-3	null	ms_run[1]:scan=2069	1222.5	2	819.47161	410.23980	K	K	542	549
PSM	VIGVENLR	-196_9177	Q8BJ64	1	Mouse_09-2020	null	[MS,MS:1001208,SEQUEST,]	4.7e-3	null	ms_run[1]:scan=2067	1221.6	2	899.52965	450.26908	K	V	536	544
PSM	VLENAEGAR	-196_2052	P38647	1	Mouse_09-2020	null	[MS,MS:1001208,SEQUEST,]	6.1e-4	null	ms_run[1]:scan=938	640.6	2	958.49462	479.75126	K	T	77	86
PSM	RRDFTPAELR	-196_4399	O55022	1	Mouse_09-2020	null	[MS,MS:1001208,SEQUEST,]	6.1e-4	null	ms_run[1]:scan=1315	834.7	3	1260.68030	420.89843	K	F	70	80
PSM	RPPGREAYPGDVFYLHSR	-196_9031	Q03265	1	Mouse_09-2020	null	[MS,MS:1001208,SEQUEST,]	6.1e-4	null	ms_run[1]:scan=2044	1209.7	4	2117.06582	530.02234	R	L	330	348
PSM	AYGIESHVLSPAETK	-196_9159	Q99LB7	1	Mouse_09-2020	null	[MS,MS:1001208,SEQUEST,]	6.1e-4	null	ms_run[1]:scan=2064	1219.9	3	1601.81485	534.61051	K	L	175	190
PSM	FHHTFSPEIAK	-196_4410	A0A0R4J0Z1	1	Mouse_09-2020	null	[MS,MS:1001208,SEQUEST,]	6.1e-4	null	ms_run[1]:scan=1317	835.9	3	1313.66306	438.55942	K	L	332	343
PSM	LINRNTTIPTK	-196_3901	P38647	1	Mouse_09-2020	null	[MS,MS:1001208,SEQUEST,]	6.1e-4	null	ms_run[1]:scan=1236	794.2	3	1270.74799	424.25410	K	S	457	468
PSM	IKVENTEENRR	-196_353	Q91Y97	1	Mouse_09-2020	null	[MS,MS:1001208,SEQUEST,]	2.3e-3	null	ms_run[1]:scan=629	480.6	3	1387.72840	463.24779	R	F	47	58
PSM	FFTNYESR	-196_9109	Q91XF0	1	Mouse_09-2020	null	[MS,MS:1001208,SEQUEST,]	6.1e-4	null	ms_run[1]:scan=2056	1215.9	2	1063.48332	532.24581	R	G	109	117
PSM	GTLDPVEK	-196_4416	P63017	1	Mouse_09-2020	null	[MS,MS:1001208,SEQUEST,]	6.1e-4	null	ms_run[1]:scan=1318	836.4	2	858.45690	429.73200	R	L	312	320
PSM	LYPVVPTNSR	-196_9097	Q9DBG1	1	Mouse_09-2020	null	[MS,MS:1001208,SEQUEST,]	2.1e-2	null	ms_run[1]:scan=2054	1214.9	2	1145.63115	573.31931	R	I	398	408
PSM	RLFYSTFATDDRR	-196_9152	Q8BH95	1	Mouse_09-2020	null	[MS,MS:1001208,SEQUEST,]	6.1e-4	null	ms_run[1]:scan=2063	1219.4	3	1647.82248	549.94611	K	G	261	274
PSM	AINQGGLTSVAVR	-196_9193	Q9QUM9	1	Mouse_09-2020	null	[MS,MS:1001208,SEQUEST,]	6.1e-4	null	ms_run[1]:scan=2070	1223.0	2	1285.72136	643.36478	K	K	31	44
PSM	SRNDQVVTDLR	-196_4639	Q91YI0	1	Mouse_09-2020	null	[MS,MS:1001208,SEQUEST,]	6.1e-4	null	ms_run[1]:scan=1351	853.5	3	1302.67536	434.89687	R	W	112	123
PSM	RLAPEYEAAATR	-196_4652	P27773	1	Mouse_09-2020	null	[MS,MS:1001208,SEQUEST,]	6.1e-4	null	ms_run[1]:scan=1354	854.9	3	1347.70063	449.90536	K	K	62	74
PSM	RLKELIGEAAGK	-196_4910	Q91YI0	1	Mouse_09-2020	null	[MS,MS:1001208,SEQUEST,]	6.1e-4	null	ms_run[1]:scan=1396	876.6	3	1284.76288	428.92599	R	H	95	107
PSM	RLSYNTASNKTR	-196_484	Q9D1R9	1	Mouse_09-2020	null	[MS,MS:1001208,SEQUEST,]	6.1e-4	null	ms_run[1]:scan=653	493.0	3	1410.74439	470.91978	R	S	10	22
PSM	TVAHIQTVQHK	-196_478	A0A0R4J083	1	Mouse_09-2020	null	[MS,MS:1001208,SEQUEST,]	6.1e-4	null	ms_run[1]:scan=652	492.5	3	1261.70084	421.23857	K	A	323	334
PSM	TFRPPYYHR	-196_4899	O09173	1	Mouse_09-2020	null	[MS,MS:1001208,SEQUEST,]	6.1e-4	null	ms_run[1]:scan=1394	875.5	3	1236.62766	412.88060	K	C	328	337
PSM	AVLLGPPGAGK	-196_8828	Q9WTP6	1	Mouse_09-2020	null	[MS,MS:1001208,SEQUEST,]	6.1e-4	null	ms_run[1]:scan=2011	1192.7	2	979.59337	490.30038	R	T	18	29
PSM	IVFSPEEAK	-196_8836	Q9Z2I9	1	Mouse_09-2020	null	[MS,MS:1001208,SEQUEST,]	6.1e-4	null	ms_run[1]:scan=2012	1193.3	2	1019.54143	510.27403	K	V	121	130
PSM	IDGASPLDK	-196_4880	P00329	1	Mouse_09-2020	null	[MS,MS:1001208,SEQUEST,]	6.1e-4	null	ms_run[1]:scan=1391	873.9	2	915.47777	458.24273	K	C	161	170
PSM	SEIAHRYNDLGEQHFK	-196_4876	P07724	1	Mouse_09-2020	null	[MS,MS:1001208,SEQUEST,]	6.1e-4	null	ms_run[1]:scan=1390	873.4	4	1943.93593	486.73942	K	L	29	45
PSM	FHVEEEGKGKDASGNKVK	-196_461	P09411	1	Mouse_09-2020	null	[MS,MS:1001208,SEQUEST,]	6.1e-4	null	ms_run[1]:scan=647	490.1	4	1958.99941	490.50371	R	E	124	142
PSM	IVREPWVEQDKFGK	-196_8875	P49429	1	Mouse_09-2020	null	[MS,MS:1001208,SEQUEST,]	6.1e-4	null	ms_run[1]:scan=2018	1196.2	4	1730.91860	433.48607	K	K	117	131
PSM	YNDLGEQHFK	-196_4869	P07724	1	Mouse_09-2020	null	[MS,MS:1001208,SEQUEST,]	6.1e-4	null	ms_run[1]:scan=1389	872.9	3	1250.57956	417.53153	R	L	35	45
PSM	HQPTAIIAK	-196_1858	P40142	1	Mouse_09-2020	null	[MS,MS:1001208,SEQUEST,]	6.1e-4	null	ms_run[1]:scan=906	623.9	2	978.57335	489.79018	K	F	233	242
PSM	TRLEAYHTQTTPLVEYYRK	-196_8887	Q9WTP6	1	Mouse_09-2020	null	[MS,MS:1001208,SEQUEST,]	6.1e-4	null	ms_run[1]:scan=2020	1197.2	5	2369.21888	474.65079	K	G	185	204
PSM	VKAVVKLEGDNK	-196_1863	P12710	1	Mouse_09-2020	null	[MS,MS:1001208,SEQUEST,]	6.1e-4	null	ms_run[1]:scan=907	624.5	3	1299.76288	433.92588	K	V	79	91
PSM	LYQTDPSGTYHAWK	-196_8909	Q9CWH6	1	Mouse_09-2020	null	[MS,MS:1001208,SEQUEST,]	6.1e-4	null	ms_run[1]:scan=2023	1198.9	3	1666.78031	556.26685	R	N	146	160
PSM	RSSNPPARSQSSDTEQPSPTSGGGK	-196_443	Q8BGD9	1	Mouse_09-2020	null	[MS,MS:1001208,SEQUEST,]	6.1e-4	null	ms_run[1]:scan=644	488.4	4	2515.18032	629.54965	K	A	487	512
PSM	RTFDSAVAK	-196_1872	Q8CAQ8	1	Mouse_09-2020	null	[MS,MS:1001208,SEQUEST,]	6.1e-4	null	ms_run[1]:scan=908	625.0	2	994.53118	497.76945	K	L	442	451
PSM	YQQLIKENLKEIAR	-196_9002	Q9EQ20	1	Mouse_09-2020	null	[MS,MS:1001208,SEQUEST,]	6.1e-4	null	ms_run[1]:scan=2040	1207.5	4	1745.99209	437.25317	R	I	108	122
PSM	HGVGRIDIVENR	-196_4681	P16460	1	Mouse_09-2020	null	[MS,MS:1001208,SEQUEST,]	6.1e-4	null	ms_run[1]:scan=1358	856.9	3	1364.73832	455.58462	K	I	261	273
PSM	GDNQSPIELHTK	-196_4688	P16015	1	Mouse_09-2020	null	[MS,MS:1001208,SEQUEST,]	6.1e-4	null	ms_run[1]:scan=1359	857.5	3	1338.66465	446.89312	K	I	25	37
PSM	HGSIIYHPSLLPR	-196_8985	Q8R0Y6	1	Mouse_09-2020	null	[MS,MS:1001208,SEQUEST,]	6.1e-4	null	ms_run[1]:scan=2038	1206.5	3	1489.82599	497.28065	R	R	100	113
PSM	TFIAIKPDGVQR	-196_8979	Q01768	1	Mouse_09-2020	null	[MS,MS:1001208,SEQUEST,]	6.1e-4	null	ms_run[1]:scan=2037	1206.0	3	1344.76233	448.92599	R	L	7	19
PSM	TERELLEVVNK	-196_8972	Q91X83	1	Mouse_09-2020	null	[MS,MS:1001208,SEQUEST,]	6.1e-4	null	ms_run[1]:scan=2036	1205.5	3	1329.74118	443.91727	K	F	342	353
PSM	QHLQIQSSQSDLGK	-196_4644	Q9DCY0	1	Mouse_09-2020	null	[MS,MS:1001208,SEQUEST,]	6.1e-4	null	ms_run[1]:scan=1352	854.0	3	1568.80130	523.60575	K	I	99	113
PSM	AIVVTDGER	-196_4697	Q3TQP6	1	Mouse_09-2020	null	[MS,MS:1001208,SEQUEST,]	6.1e-4	null	ms_run[1]:scan=1361	858.7	2	959.51512	480.26146	K	L	127	136
PSM	GDNQSPIELHTK	-196_4730	P16015	1	Mouse_09-2020	null	[MS,MS:1001208,SEQUEST,]	6.1e-4	null	ms_run[1]:scan=1367	861.6	2	1338.66350	669.83605	K	I	25	37
PSM	EATTEQQLR	-196_1923	O35490	1	Mouse_09-2020	null	[MS,MS:1001208,SEQUEST,]	6.1e-4	null	ms_run[1]:scan=917	629.7	2	1075.53777	538.27255	K	L	387	396
PSM	YEGEYRYVNSR	-196_4744	A0A0G2JDI9	1	Mouse_09-2020	null	[MS,MS:1001208,SEQUEST,]	6.1e-4	null	ms_run[1]:scan=1369	862.6	3	1435.65708	479.22487	K	I	261	272
PSM	VEITYTPKDGTQK	-196_4821	O88844	1	Mouse_09-2020	null	[MS,MS:1001208,SEQUEST,]	3.9e-3	null	ms_run[1]:scan=1381	868.8	3	1479.76874	493.92783	K	T	152	165
PSM	LTITYGPKVVR	-196_8942	P12710	1	Mouse_09-2020	null	[MS,MS:1001208,SEQUEST,]	6.1e-4	null	ms_run[1]:scan=2031	1202.9	3	1246.74698	416.25545	K	E	50	61
PSM	RQVEIAQREGAK	-196_431	P16460	1	Mouse_09-2020	null	[MS,MS:1001208,SEQUEST,]	6.1e-4	null	ms_run[1]:scan=641	486.8	3	1384.76859	462.26003	R	V	101	113
PSM	AYPTFHYYHYGK	-196_8965	Q921X9	1	Mouse_09-2020	null	[MS,MS:1001208,SEQUEST,]	6.1e-4	null	ms_run[1]:scan=2034	1204.6	3	1546.70359	516.24198	K	V	470	482
PSM	IFYTTTPVK	-196_9200	Q99KR3	1	Mouse_09-2020	null	[MS,MS:1001208,SEQUEST,]	6.1e-4	null	ms_run[1]:scan=2071	1223.5	2	1069.59160	535.30005	K	W	274	283
PSM	IYVVDVGSEPRAPK	-196_9129	Q63836	0	Mouse_09-2020	null	[MS,MS:1001208,SEQUEST,]	6.1e-4	null	ms_run[1]:scan=2060	1217.8	3	1529.83234	510.61559	R	H	104	118
PSM	IYVVDVGSEPRAPK	-196_9129	A0A0R4J135	0	Mouse_09-2020	null	[MS,MS:1001208,SEQUEST,]	6.1e-4	null	ms_run[1]:scan=2060	1217.8	3	1529.83234	510.61559	R	H	104	118
PSM	ALAPEYAK	-196_4330	P09103	1	Mouse_09-2020	null	[MS,MS:1001208,SEQUEST,]	6.1e-4	null	ms_run[1]:scan=1304	829.1	2	862.46727	431.73709	K	A	60	68
PSM	QVQLAQWQK	-196_9342	E9Q6W2	1	Mouse_09-2020	null	[MS,MS:1001208,SEQUEST,]	6.1e-4	null	ms_run[1]:scan=2092	1234.4	2	1128.61479	564.81165	R	L	40	49
PSM	RNPDTQWITKPVHK	-196_4154	Q9CZM2	1	Mouse_09-2020	null	[MS,MS:1001208,SEQUEST,]	6.1e-4	null	ms_run[1]:scan=1277	815.2	4	1719.93508	430.73769	R	R	144	158
PSM	RFPGYDSESK	-196_4144	P47962	1	Mouse_09-2020	null	[MS,MS:1001208,SEQUEST,]	6.1e-4	null	ms_run[1]:scan=1274	813.9	2	1185.55229	593.28038	K	F	179	189
PSM	AYGLALAK	-196_9353	P40142	1	Mouse_09-2020	null	[MS,MS:1001208,SEQUEST,]	6.1e-4	null	ms_run[1]:scan=2094	1235.4	2	806.47698	403.74217	K	G	320	328
PSM	QLETILNKPGLK	-196_9400	Q91WT7	1	Mouse_09-2020	null	[MS,MS:1001208,SEQUEST,]	6.1e-4	null	ms_run[1]:scan=2103	1240.0	3	1353.81113	451.94153	R	K	172	184
PSM	LEEEALRRKER	-196_9360	Q8R344	1	Mouse_09-2020	null	[MS,MS:1001208,SEQUEST,]	1.2e-2	null	ms_run[1]:scan=2095	1235.9	3	1428.79383	476.93543	R	K	11	22
PSM	ASGTNDKPGGPHYILR	-196_3984	Q8CHT0	1	Mouse_09-2020	null	[MS,MS:1001208,SEQUEST,]	6.1e-4	null	ms_run[1]:scan=1248	800.4	4	1682.85927	421.47068	R	T	524	540
PSM	ANVAKPGLVDDFEK	-196_9422	Q9DCX2	1	Mouse_09-2020	null	[MS,MS:1001208,SEQUEST,]	6.1e-4	null	ms_run[1]:scan=2106	1241.6	3	1502.78446	501.59983	R	Y	59	73
PSM	SHGQDYLVGNR	-196_3993	P13745	0	Mouse_09-2020	null	[MS,MS:1001208,SEQUEST,]	6.1e-4	null	ms_run[1]:scan=1249	801.0	2	1245.59709	623.30218	K	T	142	153
PSM	SHGQDYLVGNR	-196_3993	P30115	0	Mouse_09-2020	null	[MS,MS:1001208,SEQUEST,]	6.1e-4	null	ms_run[1]:scan=1249	801.0	2	1245.59709	623.30218	K	S	142	153
PSM	RFLEEATR	-196_4133	Q8C196	1	Mouse_09-2020	null	[MS,MS:1001208,SEQUEST,]	1.7e-2	null	ms_run[1]:scan=1272	812.7	2	1021.54253	511.27490	K	S	1150	1158
PSM	KLLDIVAR	-196_9332	Q9CQN1	1	Mouse_09-2020	null	[MS,MS:1001208,SEQUEST,]	4.5e-3	null	ms_run[1]:scan=2091	1233.8	2	927.59911	464.30293	K	L	98	106
PSM	RADLYTVESKKP	-196_3997	A0A338P6G0	1	Mouse_09-2020	null	[MS,MS:1001208,SEQUEST,]	6.1e-4	null	ms_run[1]:scan=1250	801.5	3	1406.76249	469.59279	K	0	185	197
PSM	RFQLVDSRAQGR	-196_4127	P52196	1	Mouse_09-2020	null	[MS,MS:1001208,SEQUEST,]	5.8e-3	null	ms_run[1]:scan=1271	812.2	3	1432.77610	478.26377	K	L	176	188
PSM	HFWGLR	-196_9381	P62270	1	Mouse_09-2020	null	[MS,MS:1001208,SEQUEST,]	6.1e-4	null	ms_run[1]:scan=2098	1237.6	2	815.43120	408.21920	R	R	125	131
PSM	ELSEPSSTR	-196_2069	Q8C196	1	Mouse_09-2020	null	[MS,MS:1001208,SEQUEST,]	6.1e-4	null	ms_run[1]:scan=942	642.7	2	1005.48491	503.24600	K	Y	842	851
PSM	RFNSANEDNVTQVR	-196_4117	P24270	1	Mouse_09-2020	null	[MS,MS:1001208,SEQUEST,]	6.1e-4	null	ms_run[1]:scan=1269	811.2	3	1649.79929	550.60452	K	F	431	445
PSM	KLEEEGEQFVKK	-196_4108	P32020	1	Mouse_09-2020	null	[MS,MS:1001208,SEQUEST,]	6.1e-4	null	ms_run[1]:scan=1268	810.6	3	1463.77430	488.59620	K	G	443	455
PSM	AHLEKVRSYVLK	-196_4077	Q8BH00	1	Mouse_09-2020	null	[MS,MS:1001208,SEQUEST,]	1.3e-2	null	ms_run[1]:scan=1263	808.2	3	1442.84653	481.62079	K	Q	333	345
PSM	YTQKAPQVSTPTLVEAAR	-196_9414	P07724	1	Mouse_09-2020	null	[MS,MS:1001208,SEQUEST,]	6.1e-4	null	ms_run[1]:scan=2105	1241.1	3	1960.04825	654.02146	R	L	435	453
PSM	LQNLQLQPGKAKL	-196_9407	P32020	1	Mouse_09-2020	null	[MS,MS:1001208,SEQUEST,]	6.1e-4	null	ms_run[1]:scan=2104	1240.6	3	1450.87360	484.29619	K	0	535	548
PSM	KDRVTDALNATR	-196_4032	P63038	1	Mouse_09-2020	null	[MS,MS:1001208,SEQUEST,]	6.1e-4	null	ms_run[1]:scan=1257	805.0	3	1359.73322	453.91615	K	A	418	430
PSM	AQVIYTR	-196_4055	A0A1L1SQA8	1	Mouse_09-2020	null	[MS,MS:1001208,SEQUEST,]	9.3e-3	null	ms_run[1]:scan=1260	806.6	2	850.47820	425.74270	R	T	73	80
PSM	LIFADGSR	-196_9373	Q9D0F9	1	Mouse_09-2020	null	[MS,MS:1001208,SEQUEST,]	6.1e-4	null	ms_run[1]:scan=2097	1237.0	2	878.47338	439.74016	R	I	492	500
PSM	FVHDNYVIRR	-196_4164	Q8C196	1	Mouse_09-2020	null	[MS,MS:1001208,SEQUEST,]	6.1e-4	null	ms_run[1]:scan=1279	816.3	3	1318.70990	440.23868	K	A	1445	1455
PSM	TAVAPIER	-196_3975	P51881	1	Mouse_09-2020	null	[MS,MS:1001208,SEQUEST,]	6.1e-4	null	ms_run[1]:scan=1246	799.4	2	856.48857	428.74798	K	K	24	32
PSM	TIGISVDPR	-196_9436	P47963	1	Mouse_09-2020	null	[MS,MS:1001208,SEQUEST,]	6.1e-4	null	ms_run[1]:scan=2108	1242.7	2	957.53978	479.27182	R	R	93	102
PSM	NLPVGEAGR	-196_4313	P24270	1	Mouse_09-2020	null	[MS,MS:1001208,SEQUEST,]	6.1e-4	null	ms_run[1]:scan=1302	828.0	2	912.49034	456.74852	K	A	244	253
PSM	GLNSDSVTEETLR	-196_9211	Q8C196	1	Mouse_09-2020	null	[MS,MS:1001208,SEQUEST,]	6.1e-4	null	ms_run[1]:scan=2073	1224.6	2	1420.69231	710.84935	K	A	893	906
PSM	IKENYEFNGK	-196_4282	O35488	1	Mouse_09-2020	null	[MS,MS:1001208,SEQUEST,]	6.1e-4	null	ms_run[1]:scan=1297	825.6	3	1241.61692	414.54354	K	L	531	541
PSM	FSVSTLR	-196_9225	A0A0R4IZY2	0	Mouse_09-2020	null	[MS,MS:1001208,SEQUEST,]	2.8e-3	null	ms_run[1]:scan=2075	1225.6	2	809.45152	405.22943	R	F	137	144
PSM	FSVSTLR	-196_9225	P11714	0	Mouse_09-2020	null	[MS,MS:1001208,SEQUEST,]	2.8e-3	null	ms_run[1]:scan=2075	1225.6	2	809.45152	405.22943	R	F	137	144
PSM	HVFGESDELIGQK	-196_9243	P17751	1	Mouse_09-2020	null	[MS,MS:1001208,SEQUEST,]	6.1e-4	null	ms_run[1]:scan=2078	1227.3	3	1458.72251	486.91230	R	S	151	164
PSM	IGVTVLSR	-196_9250	P48758	1	Mouse_09-2020	null	[MS,MS:1001208,SEQUEST,]	6.1e-4	null	ms_run[1]:scan=2080	1228.2	2	844.52477	422.76618	K	L	199	207
PSM	LLVVTDPR	-196_9260	P14206	1	Mouse_09-2020	null	[MS,MS:1001208,SEQUEST,]	6.1e-4	null	ms_run[1]:scan=2081	1228.7	2	912.55101	456.77928	R	D	121	129
PSM	FSQFLEK	-196_9269	Q9ET01	1	Mouse_09-2020	null	[MS,MS:1001208,SEQUEST,]	6.1e-4	null	ms_run[1]:scan=2082	1229.2	2	898.46636	449.73709	K	Y	546	553
PSM	NAGVEGSLIVEK	-196_9276	P63038	1	Mouse_09-2020	null	[MS,MS:1001208,SEQUEST,]	6.1e-4	null	ms_run[1]:scan=2083	1229.7	2	1215.65715	608.33261	K	L	482	494
PSM	FLQPGSQR	-196_4176	P13745	0	Mouse_09-2020	null	[MS,MS:1001208,SEQUEST,]	4.3e-3	null	ms_run[1]:scan=1281	817.3	2	932.49712	466.75106	K	P	197	205
PSM	FLQPGSQR	-196_4176	P24472	0	Mouse_09-2020	null	[MS,MS:1001208,SEQUEST,]	4.3e-3	null	ms_run[1]:scan=1281	817.3	2	932.49712	466.75106	K	P	197	205
PSM	FLQPGSQR	-196_4176	P30115	0	Mouse_09-2020	null	[MS,MS:1001208,SEQUEST,]	4.3e-3	null	ms_run[1]:scan=1281	817.3	2	932.49712	466.75106	K	P	197	205
PSM	HFVALSTNTAK	-196_4271	P06745	1	Mouse_09-2020	null	[MS,MS:1001208,SEQUEST,]	6.1e-4	null	ms_run[1]:scan=1295	824.6	2	1188.63872	594.82221	K	K	242	253
PSM	VLEPTWK	-196_9448	Q9DD20	1	Mouse_09-2020	null	[MS,MS:1001208,SEQUEST,]	6.1e-4	null	ms_run[1]:scan=2110	1243.8	2	872.48772	436.74745	R	I	190	197
PSM	GFSGYNTR	-196_4256	A0A1Y7VKA0	1	Mouse_09-2020	null	[MS,MS:1001208,SEQUEST,]	3.9e-3	null	ms_run[1]:scan=1293	823.4	2	901.41643	451.21177	R	A	52	60
PSM	IVVNLTGR	-196_9297	D3Z712	1	Mouse_09-2020	null	[MS,MS:1001208,SEQUEST,]	6.1e-4	null	ms_run[1]:scan=2086	1231.3	2	871.53612	436.27163	K	N	61	69
PSM	LLPQDPQK	-196_4241	Q9WVL0	1	Mouse_09-2020	null	[MS,MS:1001208,SEQUEST,]	6.1e-4	null	ms_run[1]:scan=1291	822.4	2	938.52995	469.76892	R	A	88	96
PSM	ANLVFKEIEK	-196_9289	P32020	1	Mouse_09-2020	null	[MS,MS:1001208,SEQUEST,]	6.1e-4	null	ms_run[1]:scan=2085	1230.8	2	1190.67790	595.84261	K	L	433	443
PSM	DASPGSPLEK	-196_4250	P54869	1	Mouse_09-2020	null	[MS,MS:1001208,SEQUEST,]	6.1e-4	null	ms_run[1]:scan=1292	822.9	2	1000.49535	500.75092	K	V	428	438
PSM	CKNWIEENAPYLLEDPTLCAMAEKHK	-196_29650	Q3UXL1	1	Mouse_09-2020	null	[MS,MS:1001208,SEQUEST,]	2.0e-2	1-UNIMOD:4,19-UNIMOD:4,21-UNIMOD:35	ms_run[1]:scan=6055	3231.1	4	3176.48989	794.87670	R	T	223	249
PSM	CLNQYKMDIFYKETQANLPAGLCSTLHPHMESK	-196_24234	Q0P5V2	1	Mouse_09-2020	null	[MS,MS:1001208,SEQUEST,]	7.3e-3	1-UNIMOD:4,23-UNIMOD:4	ms_run[1]:scan=4671	2566.6	4	3924.83388	981.96895	K	E	254	287
PSM	LLHTYNHTHLLACGTGAFH	-196_122	A0A0A6YWM9	1	Mouse_09-2020	null	[MS,MS:1001208,SEQUEST,]	2.8e-2	13-UNIMOD:4,19-UNIMOD:213	ms_run[1]:scan=520	431.1	4	2704.10952	676.78455	K	0	119	138
PSM	SYIDQWNKVIEQLGTPCPEFMK	-196_28319	Q61831	1	Mouse_09-2020	null	[MS,MS:1001208,SEQUEST,]	3.1e-2	17-UNIMOD:4	ms_run[1]:scan=5571	3018.7	3	2683.28958	895.10134	R	L	267	289
PSM	SCLLLQFTDK	-196_29843	G3UXQ7	1	Mouse_09-2020	null	[MS,MS:1001208,SEQUEST,]	2.8e-2	2-UNIMOD:4	ms_run[1]:scan=6168	3276.7	2	1224.62578	612.81828	K	F	20	30
PSM	FCGYHKSKHSAEEK	-196_291	B7ZNN5	1	Mouse_09-2020	null	[MS,MS:1001208,SEQUEST,]	3.4e-2	2-UNIMOD:4,12-UNIMOD:213,13-UNIMOD:213	ms_run[1]:scan=609	470.5	2	2789.91411	1395.46013	R	L	566	580
PSM	FCGYHKSKHSAEEK	-196_293	B7ZNN5	1	Mouse_09-2020	null	[MS,MS:1001208,SEQUEST,]	3.4e-2	2-UNIMOD:4,5-UNIMOD:213,9-UNIMOD:213	ms_run[1]:scan=609	470.5	2	2789.91411	1395.46013	R	L	566	580
PSM	FCGYHKSKHSAEEK	-196_294	B7ZNN5	1	Mouse_09-2020	null	[MS,MS:1001208,SEQUEST,]	3.4e-2	2-UNIMOD:4,6-UNIMOD:213,9-UNIMOD:213	ms_run[1]:scan=609	470.5	2	2789.91411	1395.46013	R	L	566	580
PSM	FCGYHKSKHSAEEK	-196_295	B7ZNN5	1	Mouse_09-2020	null	[MS,MS:1001208,SEQUEST,]	3.4e-2	2-UNIMOD:4,6-UNIMOD:213,8-UNIMOD:213	ms_run[1]:scan=609	470.5	2	2789.91411	1395.46013	R	L	566	580
PSM	FCGYHKSKHSAEEK	-196_292	B7ZNN5	1	Mouse_09-2020	null	[MS,MS:1001208,SEQUEST,]	3.4e-2	2-UNIMOD:4,8-UNIMOD:213,14-UNIMOD:213	ms_run[1]:scan=609	470.5	2	2789.91411	1395.46013	R	L	566	580
PSM	NLMTSQPQMAKQYFSNSMLNNVFNLCR	-196_25385	P97350	1	Mouse_09-2020	null	[MS,MS:1001208,SEQUEST,]	2.7e-2	26-UNIMOD:4	ms_run[1]:scan=4908	2688.5	4	3236.50527	809.88315	R	T	647	674
PSM	NSAPCVIFFDEVDALCPRRSDR	-196_28694	Q9DBY8	1	Mouse_09-2020	null	[MS,MS:1001208,SEQUEST,]	4.1e-2	5-UNIMOD:4,16-UNIMOD:4	ms_run[1]:scan=5704	3078.1	3	2624.23807	875.41632	K	T	671	693
PSM	LVEHFCAEFK	-196_20362	E9Q0U7	1	Mouse_09-2020	null	[MS,MS:1001208,SEQUEST,]	3.0e-2	6-UNIMOD:4	ms_run[1]:scan=3969	2203.9	2	1279.61247	640.31062	K	K	199	209
PSM	EGLPPLCAYKVIGRMFRR	-196_29513	Q5DTT8	1	Mouse_09-2020	null	[MS,MS:1001208,SEQUEST,]	4.2e-2	7-UNIMOD:4,15-UNIMOD:35,17-UNIMOD:213	ms_run[1]:scan=5984	3202.0	3	2720.21463	907.41279	K	D	41	59
PSM	EGLPPLCAYKVIGRMFRR	-196_29512	Q5DTT8	1	Mouse_09-2020	null	[MS,MS:1001208,SEQUEST,]	4.2e-2	7-UNIMOD:4,15-UNIMOD:35,18-UNIMOD:213	ms_run[1]:scan=5984	3202.0	3	2720.21463	907.41279	K	D	41	59
PSM	EGLPPLCAYKVIGRMFRR	-196_29514	Q5DTT8	1	Mouse_09-2020	null	[MS,MS:1001208,SEQUEST,]	4.2e-2	7-UNIMOD:4,15-UNIMOD:35,14-UNIMOD:213	ms_run[1]:scan=5984	3202.0	3	2720.21463	907.41279	K	D	41	59
PSM	DSKSTWVILHHK	-196_8122	G5E850	1	Mouse_09-2020	null	[MS,MS:1001208,SEQUEST,]	6.1e-4	1-UNIMOD:213	ms_run[1]:scan=1900	1135.4	4	1991.84194	498.71577	K	Y	22	34
PSM	NVIKEKYGKDATNVGDEGGFAPNILENKEALELLK	-196_23803	P17182	1	Mouse_09-2020	null	[MS,MS:1001208,SEQUEST,]	6.1e-4	10-UNIMOD:213	ms_run[1]:scan=4586	2522.8	5	4358.04792	872.41840	K	A	194	229
PSM	TQDPAKAPNSPDVLEIEFKK	-196_16380	P16460	1	Mouse_09-2020	null	[MS,MS:1001208,SEQUEST,]	3.3e-2	12-UNIMOD:213	ms_run[1]:scan=3265	1839.9	3	2768.22269	923.41205	K	V	210	230
PSM	GDNQSPIELHTKDIK	-196_8552	P16015	1	Mouse_09-2020	null	[MS,MS:1001208,SEQUEST,]	6.1e-4	13-UNIMOD:213	ms_run[1]:scan=1966	1169.5	3	2235.93363	745.98215	K	D	25	40
PSM	GNSGFPGLAGTPGDQGPPGK	-196_24707	A2AX52	1	Mouse_09-2020	null	[MS,MS:1001208,SEQUEST,]	4.9e-3	14-UNIMOD:213	ms_run[1]:scan=4767	2616.1	4	2351.92690	588.73870	R	G	1717	1737
PSM	AIGLPEDLIQKGKDIKGVSEIVHEGK	-196_21852	P12710	1	Mouse_09-2020	null	[MS,MS:1001208,SEQUEST,]	6.1e-4	14-UNIMOD:213	ms_run[1]:scan=4236	2341.8	5	3314.61378	663.72721	K	I	21	47
PSM	AIGLPEDLIQKGKDIKGVSEIVHEGK	-196_21150	P12710	1	Mouse_09-2020	null	[MS,MS:1001208,SEQUEST,]	6.1e-4	14-UNIMOD:213	ms_run[1]:scan=4109	2276.2	5	3314.60981	663.72721	K	I	21	47
PSM	IIAEGANGPTTPEADKIFLER	-196_20920	P26443	1	Mouse_09-2020	null	[MS,MS:1001208,SEQUEST,]	6.1e-4	15-UNIMOD:213	ms_run[1]:scan=4066	2254.0	3	2783.23532	928.41568	K	I	400	421
PSM	KYVLGNPLTPGINQGPQIDKEQHDKILDLIESGK	-196_24761	P24549	1	Mouse_09-2020	null	[MS,MS:1001208,SEQUEST,]	6.1e-4	19-UNIMOD:213	ms_run[1]:scan=4778	2621.8	5	4299.08277	860.62051	K	E	329	363
PSM	KYILGNPLNSGINQGPQIDKEQHNKILGLIESGK	-196_22638	O35945	1	Mouse_09-2020	null	[MS,MS:1001208,SEQUEST,]	6.1e-4	19-UNIMOD:213	ms_run[1]:scan=4376	2414.4	5	4257.07960	852.22064	K	E	329	363
PSM	KYVLGNPLTPGINQGPQIDKEQHDKILDLIESGK	-196_25354	P24549	1	Mouse_09-2020	null	[MS,MS:1001208,SEQUEST,]	6.1e-4	19-UNIMOD:213	ms_run[1]:scan=4902	2685.3	5	4299.07545	860.62051	K	E	329	363
PSM	KDGVDFGKWR	-196_10548	Q91Y97	1	Mouse_09-2020	null	[MS,MS:1001208,SEQUEST,]	6.1e-4	2-UNIMOD:213	ms_run[1]:scan=2292	1337.6	3	1748.68155	583.56583	K	V	140	150
PSM	SDLTKDITTSVLTVNNK	-196_23882	Q9QXF8	1	Mouse_09-2020	null	[MS,MS:1001208,SEQUEST,]	6.1e-4	2-UNIMOD:213	ms_run[1]:scan=4599	2529.6	3	2390.05460	797.35565	K	H	197	214
PSM	GDVPTKRPPVLR	-196_5923	P12970	1	Mouse_09-2020	null	[MS,MS:1001208,SEQUEST,]	4.3e-2	2-UNIMOD:213	ms_run[1]:scan=1553	956.9	3	1875.85251	625.95532	K	G	126	138
PSM	KYVLGNPLTPGINQGPQIDKEQHDKILDLIESGK	-196_25353	P24549	1	Mouse_09-2020	null	[MS,MS:1001208,SEQUEST,]	6.1e-4	24-UNIMOD:213	ms_run[1]:scan=4902	2685.3	5	4299.07545	860.62051	K	E	329	363
PSM	KYVLGNPLTPGINQGPQIDKEQHDKILDLIESGK	-196_24763	P24549	1	Mouse_09-2020	null	[MS,MS:1001208,SEQUEST,]	6.1e-4	24-UNIMOD:213	ms_run[1]:scan=4778	2621.8	5	4299.08277	860.62051	K	E	329	363
PSM	KYVLGNPLTPGINQGPQIDKEQHDKILDLIESGK	-196_25349	P24549	1	Mouse_09-2020	null	[MS,MS:1001208,SEQUEST,]	6.1e-4	28-UNIMOD:213	ms_run[1]:scan=4902	2685.3	5	4299.07545	860.62051	K	E	329	363
PSM	GKDIKGVSEIVHEGK	-196_6593	P12710	1	Mouse_09-2020	null	[MS,MS:1001208,SEQUEST,]	6.1e-4	3-UNIMOD:213	ms_run[1]:scan=1660	1012.1	3	2136.93711	712.98360	K	I	32	47
PSM	ATDLQLSDVFLK	-196_2487	E9Q6D8	1	Mouse_09-2020	null	[MS,MS:1001208,SEQUEST,]	4.5e-2	3-UNIMOD:213	ms_run[1]:scan=1014	679.8	3	1890.79355	630.93559	K	L	329	341
PSM	TVDSKSLFHYR	-196_10443	Q8C196	1	Mouse_09-2020	null	[MS,MS:1001208,SEQUEST,]	6.1e-4	3-UNIMOD:213	ms_run[1]:scan=2275	1329.0	3	1893.75693	631.92380	R	Y	1482	1493
PSM	YQLDKDGVVLFKK	-196_15707	P09103	1	Mouse_09-2020	null	[MS,MS:1001208,SEQUEST,]	6.1e-4	4-UNIMOD:213	ms_run[1]:scan=3158	1784.4	3	2093.94156	698.64967	K	D	198	211
PSM	ARHKDAFLK	-196_2080	Q9D2G2	1	Mouse_09-2020	null	[MS,MS:1001208,SEQUEST,]	2.6e-2	5-UNIMOD:213	ms_run[1]:scan=944	643.8	3	1626.67911	542.89903	R	H	265	274
PSM	KILESDRKEPLFGISTGNIITGLAAGAK	-196_26233	Q8C196	1	Mouse_09-2020	null	[MS,MS:1001208,SEQUEST,]	6.1e-4	6-UNIMOD:213	ms_run[1]:scan=5081	2776.9	4	3440.69033	860.92702	K	Y	280	308
PSM	LGVTADDVKNVIIWGNHSSTQYPDVNHAK	-196_22769	P14152	1	Mouse_09-2020	null	[MS,MS:1001208,SEQUEST,]	1.6e-2	6-UNIMOD:213	ms_run[1]:scan=4398	2425.8	4	3719.66665	930.66864	K	K	171	200
PSM	GLFIIDDKGILR	-196_28524	P35700	1	Mouse_09-2020	null	[MS,MS:1001208,SEQUEST,]	8.9e-3	6-UNIMOD:213	ms_run[1]:scan=5640	3050.0	3	1900.85465	634.29171	R	I	129	141
PSM	NNSLWDKLIFHK	-196_25434	D3Z041	1	Mouse_09-2020	null	[MS,MS:1001208,SEQUEST,]	3.9e-3	6-UNIMOD:213	ms_run[1]:scan=4919	2694.2	3	2055.87101	685.96236	R	Q	409	421
PSM	VWPHKDYPLIPVGK	-196_16298	P24270	1	Mouse_09-2020	null	[MS,MS:1001208,SEQUEST,]	6.1e-4	6-UNIMOD:213	ms_run[1]:scan=3253	1833.7	3	2189.98551	730.66555	K	V	302	316
PSM	LLQLVEDRGSGR	-196_6030	Q61656	1	Mouse_09-2020	null	[MS,MS:1001208,SEQUEST,]	3.3e-3	7-UNIMOD:213	ms_run[1]:scan=1571	966.3	3	1883.80021	628.60647	K	R	471	483
PSM	LGVTADDVKNVIIWGNHSSTQYPDVNHAK	-196_22768	P14152	1	Mouse_09-2020	null	[MS,MS:1001208,SEQUEST,]	1.6e-2	7-UNIMOD:213	ms_run[1]:scan=4398	2425.8	4	3719.66665	930.66864	K	K	171	200
PSM	GLFIIDDKGILR	-196_28522	P35700	1	Mouse_09-2020	null	[MS,MS:1001208,SEQUEST,]	8.9e-3	7-UNIMOD:213	ms_run[1]:scan=5640	3050.0	3	1900.85465	634.29171	R	I	129	141
PSM	LFPSLLDTKNLSTGSGKPK	-196_19070	Q91XE0	1	Mouse_09-2020	null	[MS,MS:1001208,SEQUEST,]	6.1e-4	7-UNIMOD:213	ms_run[1]:scan=3736	2083.2	3	2544.18381	848.73094	K	I	143	162
PSM	NYELHPDKYILK	-196_14663	F6Y6L6	1	Mouse_09-2020	null	[MS,MS:1001208,SEQUEST,]	6.1e-4	7-UNIMOD:213	ms_run[1]:scan=2978	1691.6	3	2073.86496	691.96214	K	Q	213	225
PSM	AIGLPEDLIQKGKDIKGVSEIVHEGK	-196_21148	P12710	1	Mouse_09-2020	null	[MS,MS:1001208,SEQUEST,]	6.1e-4	7-UNIMOD:213	ms_run[1]:scan=4109	2276.2	5	3314.60981	663.72721	K	I	21	47
PSM	AKEIGFSDKQISK	-196_6229	Q8C196	1	Mouse_09-2020	null	[MS,MS:1001208,SEQUEST,]	3.3e-3	8-UNIMOD:213	ms_run[1]:scan=1603	982.7	3	1991.85477	664.62189	K	L	907	920
PSM	VVFIFGPDKKLK	-196_17038	Q6GT24	1	Mouse_09-2020	null	[MS,MS:1001208,SEQUEST,]	1.8e-2	8-UNIMOD:213	ms_run[1]:scan=3382	1900.2	3	1931.90897	644.64045	R	S	133	145
PSM	VSFELFADKVPK	-196_23792	P17742	1	Mouse_09-2020	null	[MS,MS:1001208,SEQUEST,]	6.1e-4	8-UNIMOD:213	ms_run[1]:scan=4585	2522.2	3	1920.82083	640.94420	R	A	20	32
PSM	LNVAPVSDIIEIKSPDTFVR	-196_28802	Q99LC5	1	Mouse_09-2020	null	[MS,MS:1001208,SEQUEST,]	6.1e-4	8-UNIMOD:213	ms_run[1]:scan=5728	3089.6	3	2754.27848	918.76442	K	I	127	147
PSM	TAHIVLEDGTKMK	-196_5000	Q8C196	1	Mouse_09-2020	null	[MS,MS:1001208,SEQUEST,]	6.1e-4	12-UNIMOD:35,8-UNIMOD:213	ms_run[1]:scan=1412	884.6	3	1999.82444	667.27925	K	Y	45	58
PSM	EGAKYVSHGATGK	-196_1336	P16460	1	Mouse_09-2020	null	[MS,MS:1001208,SEQUEST,]	6.1e-4	1-UNIMOD:213	ms_run[1]:scan=821	580.1	3	1845.71976	615.91167	R	N	109	122
PSM	EAHKSEIAHRYNDLGEQHFK	-196_5660	P07724	1	Mouse_09-2020	null	[MS,MS:1001208,SEQUEST,]	6.1e-4	1-UNIMOD:213	ms_run[1]:scan=1513	936.3	5	2950.23145	590.85193	R	L	25	45
PSM	EYKVVGR	-196_4436	P62717	1	Mouse_09-2020	null	[MS,MS:1001208,SEQUEST,]	9.1e-3	1-UNIMOD:213	ms_run[1]:scan=1321	837.8	2	1391.53923	696.27326	R	L	9	16
PSM	ENKDFIRPKLVTIIRSGVKPRK	-196_160	Q9JLM8	1	Mouse_09-2020	null	[MS,MS:1001208,SEQUEST,]	3.6e-2	1-UNIMOD:213	ms_run[1]:scan=531	436.8	4	3135.62880	784.66116	R	V	178	200
PSM	EEQCVSFNSR	-196_310	Q7TSK7	1	Mouse_09-2020	null	[MS,MS:1001208,SEQUEST,]	1.4e-2	4-UNIMOD:4,1-UNIMOD:213,2-UNIMOD:213,10-UNIMOD:213	ms_run[1]:scan=613	472.8	3	2878.71970	960.24502	R	Y	114	124
PSM	ESAMKTYVEKVDELKK	-196_8393	P31786	1	Mouse_09-2020	null	[MS,MS:1001208,SEQUEST,]	2.1e-2	4-UNIMOD:35,1-UNIMOD:213	ms_run[1]:scan=1943	1157.5	3	2455.04056	819.02151	K	Y	68	84
PSM	ESAMKTYVEKVDELKK	-196_8262	P31786	1	Mouse_09-2020	null	[MS,MS:1001208,SEQUEST,]	6.1e-4	4-UNIMOD:35,1-UNIMOD:213	ms_run[1]:scan=1923	1147.3	4	2455.04922	614.51795	K	Y	68	84
PSM	AIREDFIYKEIPAEYGVR	-196_22418	Q8BI57	1	Mouse_09-2020	null	[MS,MS:1001208,SEQUEST,]	2.4e-2	10-UNIMOD:213	ms_run[1]:scan=4335	2393.0	3	2710.19181	904.06985	R	H	83	101
PSM	LNVAPVSDIIEIKSPDTFVR	-196_28805	Q99LC5	1	Mouse_09-2020	null	[MS,MS:1001208,SEQUEST,]	6.1e-4	11-UNIMOD:213	ms_run[1]:scan=5728	3089.6	3	2754.27848	918.76442	K	I	127	147
PSM	NLEPKYKELGEK	-196_6521	P27773	1	Mouse_09-2020	null	[MS,MS:1001208,SEQUEST,]	1.4e-2	11-UNIMOD:213	ms_run[1]:scan=1648	1005.9	3	1988.83719	663.61826	K	S	411	423
PSM	ANVGAGKKPKE	-196_84	P62849	1	Mouse_09-2020	null	[MS,MS:1001208,SEQUEST,]	3.7e-2	11-UNIMOD:213	ms_run[1]:scan=508	424.7	3	1639.68784	547.23408	K	0	123	134
PSM	SLGLYGKNQREAAQMDMVNDGVEDLRGK	-196_11623	P19157	1	Mouse_09-2020	null	[MS,MS:1001208,SEQUEST,]	6.1e-4	15-UNIMOD:35,17-UNIMOD:35,11-UNIMOD:213	ms_run[1]:scan=2471	1429.8	4	3667.56118	917.64430	R	V	76	104
PSM	NASAASTAKLVEATEGLR	-196_28548	Q61292	1	Mouse_09-2020	null	[MS,MS:1001208,SEQUEST,]	1.5e-2	12-UNIMOD:213	ms_run[1]:scan=5648	3053.6	3	2330.00608	777.34023	R	E	1250	1268
PSM	YATALYSAASKEKK	-196_5743	Q9DB20	1	Mouse_09-2020	null	[MS,MS:1001208,SEQUEST,]	3.9e-3	12-UNIMOD:213	ms_run[1]:scan=1526	943.2	3	2071.87735	691.29730	R	D	41	55
PSM	IQRPPEDSIQPYEKIKAR	-196_8356	Q91ZJ5	1	Mouse_09-2020	null	[MS,MS:1001208,SEQUEST,]	6.1e-4	13-UNIMOD:213	ms_run[1]:scan=1938	1154.9	4	2709.22768	678.06629	K	L	78	96
PSM	IIAEGANGPTTPEADKIFLER	-196_20921	P26443	1	Mouse_09-2020	null	[MS,MS:1001208,SEQUEST,]	6.1e-4	13-UNIMOD:213	ms_run[1]:scan=4066	2254.0	3	2783.23532	928.41568	K	I	400	421
PSM	LNINAAKSSFLPEEEKK	-196_11334	P03958	1	Mouse_09-2020	null	[MS,MS:1001208,SEQUEST,]	4.3e-2	13-UNIMOD:213	ms_run[1]:scan=2421	1404.1	4	2459.08071	615.52774	R	L	325	342
PSM	ITITNDKGRLSKEDIER	-196_6667	P63017	1	Mouse_09-2020	null	[MS,MS:1001208,SEQUEST,]	6.1e-4	13-UNIMOD:213	ms_run[1]:scan=1673	1018.6	4	2529.13857	633.04001	K	V	501	518
PSM	ALGVRGGGAQLALEMAAGR	-196_27856	Q4KL35	1	Mouse_09-2020	null	[MS,MS:1001208,SEQUEST,]	1.7e-2	14-UNIMOD:213	ms_run[1]:scan=5454	2962.4	3	2339.04013	780.35029	R	R	303	322
PSM	LNINAAKSSFLPEEEKK	-196_11337	P03958	1	Mouse_09-2020	null	[MS,MS:1001208,SEQUEST,]	1.6e-2	14-UNIMOD:213	ms_run[1]:scan=2421	1404.1	4	2459.08071	615.52774	R	L	325	342
PSM	NASAASTAKLVEATEGLR	-196_28549	Q61292	1	Mouse_09-2020	null	[MS,MS:1001208,SEQUEST,]	1.5e-2	15-UNIMOD:213	ms_run[1]:scan=5648	3053.6	3	2330.00608	777.34023	R	E	1250	1268
PSM	TQDPAKAPNSPDVLEIEFKK	-196_16378	P16460	1	Mouse_09-2020	null	[MS,MS:1001208,SEQUEST,]	3.3e-2	15-UNIMOD:213	ms_run[1]:scan=3265	1839.9	3	2768.22269	923.41205	K	V	210	230
PSM	TQDPAKAPNSPDVLEIEFKK	-196_16383	P16460	1	Mouse_09-2020	null	[MS,MS:1001208,SEQUEST,]	3.3e-2	17-UNIMOD:213	ms_run[1]:scan=3265	1839.9	3	2768.22269	923.41205	K	V	210	230
PSM	TQDPAKAPNSPDVLEIEFKKGVPVK	-196_17527	P16460	1	Mouse_09-2020	null	[MS,MS:1001208,SEQUEST,]	6.1e-4	17-UNIMOD:213	ms_run[1]:scan=3466	1943.6	4	3248.53017	812.88736	K	T	210	235
PSM	LSDGHFIPILGFGTYAPQEVPKSK	-196_27571	P70694	1	Mouse_09-2020	null	[MS,MS:1001208,SEQUEST,]	6.1e-4	19-UNIMOD:213	ms_run[1]:scan=5367	2922.0	4	3142.43447	786.36352	R	T	10	34
PSM	KELEEIVQPIISK	-196_19905	P20029	1	Mouse_09-2020	null	[MS,MS:1001208,SEQUEST,]	6.1e-4	2-UNIMOD:213	ms_run[1]:scan=3888	2161.8	3	2066.94779	689.65308	K	Y	622	635
PSM	KELNDVLSK	-196_1577	Q8BI22	1	Mouse_09-2020	null	[MS,MS:1001208,SEQUEST,]	2.7e-2	2-UNIMOD:213	ms_run[1]:scan=860	600.2	3	1586.65354	529.55482	R	A	543	552
PSM	IEVVKAGDLGVDLTSK	-196_20785	Q9DCW4	1	Mouse_09-2020	null	[MS,MS:1001208,SEQUEST,]	6.1e-4	2-UNIMOD:213	ms_run[1]:scan=4043	2242.1	3	2184.98563	728.99903	K	S	206	222
PSM	AEPAKIDAFR	-196_9585	P09411	1	Mouse_09-2020	null	[MS,MS:1001208,SEQUEST,]	4.1e-3	2-UNIMOD:213	ms_run[1]:scan=2132	1255.2	3	1658.66031	553.55857	K	S	142	152
PSM	KEAPPMEKPEVVK	-196_3457	P62843	1	Mouse_09-2020	null	[MS,MS:1001208,SEQUEST,]	6.1e-4	6-UNIMOD:35,2-UNIMOD:213	ms_run[1]:scan=1164	757.5	3	2038.85868	680.29127	K	H	65	78
PSM	LEGDNKMVTTFK	-196_6423	P12710	1	Mouse_09-2020	null	[MS,MS:1001208,SEQUEST,]	6.1e-4	7-UNIMOD:35,2-UNIMOD:213	ms_run[1]:scan=1634	998.5	3	1939.75632	647.25634	K	I	85	97
PSM	SRVVGNPFDSRTEQGPQVDETQFKKILGYIK	-196_25830	P47738	1	Mouse_09-2020	null	[MS,MS:1001208,SEQUEST,]	6.1e-4	20-UNIMOD:213	ms_run[1]:scan=5000	2735.8	5	4077.91639	816.38796	K	G	347	378
PSM	KYVLGNPLTPGINQGPQIDKEQHDKILDLIESGK	-196_24765	P24549	1	Mouse_09-2020	null	[MS,MS:1001208,SEQUEST,]	6.1e-4	21-UNIMOD:213	ms_run[1]:scan=4778	2621.8	5	4299.08277	860.62051	K	E	329	363
PSM	KYILGNPLNSGINQGPQIDKEQHNKILGLIESGK	-196_22637	O35945	1	Mouse_09-2020	null	[MS,MS:1001208,SEQUEST,]	6.1e-4	21-UNIMOD:213	ms_run[1]:scan=4376	2414.4	5	4257.07960	852.22064	K	E	329	363
PSM	KYVLGNPLTPGINQGPQIDKEQHDKILDLIESGK	-196_25355	P24549	1	Mouse_09-2020	null	[MS,MS:1001208,SEQUEST,]	6.1e-4	21-UNIMOD:213	ms_run[1]:scan=4902	2685.3	5	4299.07545	860.62051	K	E	329	363
PSM	AKEIGFSDKQISK	-196_6227	Q8C196	1	Mouse_09-2020	null	[MS,MS:1001208,SEQUEST,]	3.3e-3	3-UNIMOD:213	ms_run[1]:scan=1603	982.7	3	1991.85477	664.62189	K	L	907	920
PSM	QLEKILKKPGLK	-196_6512	P70694	1	Mouse_09-2020	null	[MS,MS:1001208,SEQUEST,]	6.1e-4	3-UNIMOD:213	ms_run[1]:scan=1647	1005.3	4	1935.96767	484.74807	R	K	172	184
PSM	LTEKQAQYLGMPINGPFKPDHYRY	-196_17210	P50247	1	Mouse_09-2020	null	[MS,MS:1001208,SEQUEST,]	6.1e-4	11-UNIMOD:35,3-UNIMOD:213	ms_run[1]:scan=3409	1914.3	4	3423.48769	856.62809	K	0	409	433
PSM	KYVLGNPLTPGINQGPQIDKEQHDKILDLIESGK	-196_25350	P24549	1	Mouse_09-2020	null	[MS,MS:1001208,SEQUEST,]	6.1e-4	31-UNIMOD:213	ms_run[1]:scan=4902	2685.3	5	4299.07545	860.62051	K	E	329	363
PSM	TYVEKVDELKK	-196_7251	P31786	1	Mouse_09-2020	null	[MS,MS:1001208,SEQUEST,]	6.1e-4	4-UNIMOD:213	ms_run[1]:scan=1763	1064.9	3	1892.80991	631.60747	K	Y	73	84
PSM	AYFEKTHEQLTPLVR	-196_13661	P09813	1	Mouse_09-2020	null	[MS,MS:1001208,SEQUEST,]	6.1e-4	4-UNIMOD:213	ms_run[1]:scan=2810	1604.7	3	2373.03220	791.68192	K	A	63	78
PSM	GGVEKGPAALRK	-196_3435	Q61176	1	Mouse_09-2020	null	[MS,MS:1001208,SEQUEST,]	6.1e-4	4-UNIMOD:213	ms_run[1]:scan=1160	755.2	3	1723.75779	575.25700	R	G	22	34
PSM	KILESDRKEPLFGISTGNIITGLAAGAK	-196_26237	Q8C196	1	Mouse_09-2020	null	[MS,MS:1001208,SEQUEST,]	6.1e-4	4-UNIMOD:213	ms_run[1]:scan=5081	2776.9	4	3440.69033	860.92702	K	Y	280	308
PSM	RAKEAAEQDVEKKK	-196_666	P47963	1	Mouse_09-2020	null	[MS,MS:1001208,SEQUEST,]	3.7e-3	4-UNIMOD:213	ms_run[1]:scan=687	510.7	4	2170.95424	543.49370	K	0	198	212
PSM	QGSEAKLSVGPLRCQGDR	-196_25088	E9QNF7	1	Mouse_09-2020	null	[MS,MS:1001208,SEQUEST,]	4.2e-2	14-UNIMOD:4,4-UNIMOD:213	ms_run[1]:scan=4843	2655.4	3	2499.04996	833.68763	R	Y	778	796
PSM	IAKEEIFGPVQQIMK	-196_18100	O35945	0	Mouse_09-2020	null	[MS,MS:1001208,SEQUEST,]	6.1e-4	14-UNIMOD:35,4-UNIMOD:213	ms_run[1]:scan=3568	1996.3	3	2288.00882	763.34051	R	K	396	411
PSM	IAKEEIFGPVQQIMK	-196_18100	P24549	0	Mouse_09-2020	null	[MS,MS:1001208,SEQUEST,]	6.1e-4	14-UNIMOD:35,4-UNIMOD:213	ms_run[1]:scan=3568	1996.3	3	2288.00882	763.34051	R	K	396	411
PSM	IAKEEIFGPVQQIMK	-196_17220	O35945	0	Mouse_09-2020	null	[MS,MS:1001208,SEQUEST,]	6.1e-4	14-UNIMOD:35,4-UNIMOD:213	ms_run[1]:scan=3411	1915.2	3	2288.01139	763.34051	R	K	396	411
PSM	IAKEEIFGPVQQIMK	-196_17220	P24549	0	Mouse_09-2020	null	[MS,MS:1001208,SEQUEST,]	6.1e-4	14-UNIMOD:35,4-UNIMOD:213	ms_run[1]:scan=3411	1915.2	3	2288.01139	763.34051	R	K	396	411
PSM	TIPEKMKLYSEFLGK	-196_15978	P10649	1	Mouse_09-2020	null	[MS,MS:1001208,SEQUEST,]	6.1e-4	6-UNIMOD:35,4-UNIMOD:213	ms_run[1]:scan=3200	1806.3	3	2341.02701	781.01228	K	P	130	145
PSM	GFHQEEQMRQKASR	-196_2043	Q9R1S7	1	Mouse_09-2020	null	[MS,MS:1001208,SEQUEST,]	4.0e-2	5-UNIMOD:213	ms_run[1]:scan=936	639.5	4	2272.89126	568.97933	R	R	472	486
PSM	FHVEEEGKGKDASGNKVK	-196_1798	P09411	1	Mouse_09-2020	null	[MS,MS:1001208,SEQUEST,]	4.7e-3	5-UNIMOD:213	ms_run[1]:scan=897	619.3	4	2500.06020	625.76899	R	E	124	142
PSM	NVIKEKYGK	-196_2592	P17182	1	Mouse_09-2020	null	[MS,MS:1001208,SEQUEST,]	5.4e-3	5-UNIMOD:213	ms_run[1]:scan=1030	688.1	3	1619.68723	540.56706	K	A	194	203
PSM	IAKEEIFGPVQQIMK	-196_17219	O35945	0	Mouse_09-2020	null	[MS,MS:1001208,SEQUEST,]	6.1e-4	14-UNIMOD:35,5-UNIMOD:213	ms_run[1]:scan=3411	1915.2	3	2288.01139	763.34051	R	K	396	411
PSM	IAKEEIFGPVQQIMK	-196_17219	P24549	0	Mouse_09-2020	null	[MS,MS:1001208,SEQUEST,]	6.1e-4	14-UNIMOD:35,5-UNIMOD:213	ms_run[1]:scan=3411	1915.2	3	2288.01139	763.34051	R	K	396	411
PSM	ISVREPMQTGIKAVDSLVPIGR	-196_22344	Q03265	1	Mouse_09-2020	null	[MS,MS:1001208,SEQUEST,]	2.5e-2	7-UNIMOD:35,5-UNIMOD:213	ms_run[1]:scan=4321	2386.0	3	2923.37839	975.13100	R	Q	183	205
PSM	GFHQEEQMRQKASR	-196_2041	Q9R1S7	1	Mouse_09-2020	null	[MS,MS:1001208,SEQUEST,]	3.9e-2	6-UNIMOD:213	ms_run[1]:scan=936	639.5	4	2272.89126	568.97933	R	R	472	486
PSM	LLLPGELAKHAVSEGTK	-196_18369	Q64475	1	Mouse_09-2020	null	[MS,MS:1001208,SEQUEST,]	6.1e-4	6-UNIMOD:213	ms_run[1]:scan=3611	2018.5	3	2304.07029	768.69394	R	V	101	118
PSM	GNYVAEKISGQK	-196_6735	O35490	1	Mouse_09-2020	null	[MS,MS:1001208,SEQUEST,]	6.1e-4	6-UNIMOD:213	ms_run[1]:scan=1681	1022.9	3	1834.74186	612.25180	R	N	87	99
PSM	AIGLPEDLIQKGKDIKGVSEIVHEGK	-196_21149	P12710	1	Mouse_09-2020	null	[MS,MS:1001208,SEQUEST,]	6.1e-4	6-UNIMOD:213	ms_run[1]:scan=4109	2276.2	5	3314.60981	663.72721	K	I	21	47
PSM	LLQLVEDRGSGR	-196_6031	Q61656	1	Mouse_09-2020	null	[MS,MS:1001208,SEQUEST,]	3.3e-3	6-UNIMOD:213	ms_run[1]:scan=1571	966.3	3	1883.80021	628.60647	K	R	471	483
PSM	EAHKSEIAHRYNDLGEQHFK	-196_5659	P07724	1	Mouse_09-2020	null	[MS,MS:1001208,SEQUEST,]	6.1e-4	6-UNIMOD:213	ms_run[1]:scan=1513	936.3	5	2950.23145	590.85193	R	L	25	45
PSM	AAKVLEQLTGQTPVFSK	-196_21779	Q9CXW4	1	Mouse_09-2020	null	[MS,MS:1001208,SEQUEST,]	3.3e-3	6-UNIMOD:213	ms_run[1]:scan=4222	2334.8	3	2358.07779	786.69746	R	R	36	53
PSM	FHVEEEGKGKDASGNKVK	-196_1797	P09411	1	Mouse_09-2020	null	[MS,MS:1001208,SEQUEST,]	4.1e-3	6-UNIMOD:213	ms_run[1]:scan=897	619.3	4	2500.06020	625.76899	R	E	124	142
PSM	RHQKVVEIAPATHLDPQLR	-196_9054	G5E8R3	1	Mouse_09-2020	null	[MS,MS:1001208,SEQUEST,]	6.1e-4	7-UNIMOD:213	ms_run[1]:scan=2048	1211.6	4	2749.29653	688.07973	R	R	270	289
[truncated: 209,989 more chars]
