# Supplementary material for: A Novel Spectral Annotation Strategy Streamlines Reporting of Mono-ADP-ribosylated Peptides Derived from Mouse Liver and Spleen in Response to IFN-γ
Source: Mol Cell Proteomics. 2021 Sep 28;21(4):100153. doi: 10.1016/j.mcpro.2021.100153 (PMC9014395; doi:10.1016/j.mcpro.2021.100153)
Supplement: Supplemental Data 12 [file mmc14.zip › mcpro_100153_mmc14.mzTab]

COM	This	line	serves	as	a	size	and	separator	hint	for	spreadsheet	applications.	-	-	-	-	-	-	-	-	-	-	-	-	-	-	-	-	-	-	-	-	-	-	-	-	-	-	-	-	-	-	-	-	-	-
COM	Report of a minimal "Summary Quantification report" Proteome Discoverer 2.4.1.15 experiment.
MTD	mzTab-Version	1.0.0
MTD	mzTag-mode	Summary
MTD	mzTab-type	Identification
MTD	description	Export of M:\PostDocAnalysis\01_Singh\SKuraoka\PD2.4.beta.p.08282020\HCD_ColE\01_SK_MLiver_IFNgPilot_QE-HCD24%-(1).pdResult
MTD	ms_run[1]-location	file://M:\QExactiveIncomingRAWFiles\07-2020\07-08-2020\01_SK_MLiver_IFNgPilot_QE-HCD24%.raw
MTD	protein_search_engine_score[1]	[MS,MS:1001155,SEQUEST:xcorr,]
MTD	protein_search_engine_score[2]	Sum PEP Score
MTD	psm_search_engine_score[1]	[MS,MS:1001491,percolator:Q value,]
MTD	fixed_mod[1]	[UNIMOD, UNIMOD:4, Carbamidomethyl, ]
MTD	variable_mod[1]	[UNIMOD, UNIMOD:35, Oxidation, ]
MTD	variable_mod[2]	[UNIMOD, UNIMOD:213, ADP-Ribosyl, ]
MTD	variable_mod[3]	[UNIMOD, UNIMOD:1, Acetyl, ]
MTD	assay[1]-ms_run_ref	ms_run[1]

PRH	accession	description	taxid	species	database	database_version	search_engine	best_search_engine_score[1]	best_search_engine_score[2]	ambiguity_members	modifications	protein_coverage
PRT	Q8C196	Carbamoyl-phosphate synthase [ammonia], mitochondrial OS=Mus musculus OX=10090 GN=Cps1 PE=1 SV=2	null	null	Mouse_09-2020	null	[MS,MS:1001208,SEQUEST,]	216.52	398.741	null	null	0.48
PRT	P16460	Argininosuccinate synthase OS=Mus musculus OX=10090 GN=Ass1 PE=1 SV=1	null	null	Mouse_09-2020	null	[MS,MS:1001208,SEQUEST,]	48.48	104.959	null	null	0.39
PRT	Q03265	ATP synthase subunit alpha, mitochondrial OS=Mus musculus OX=10090 GN=Atp5f1a PE=1 SV=1	null	null	Mouse_09-2020	null	[MS,MS:1001208,SEQUEST,]	69.56	112.535	null	null	0.40
PRT	P47738	Aldehyde dehydrogenase, mitochondrial OS=Mus musculus OX=10090 GN=Aldh2 PE=1 SV=1	null	null	Mouse_09-2020	null	[MS,MS:1001208,SEQUEST,]	57.32	102.365	null	null	0.37
PRT	G5E8R3	Pyruvate carboxylase OS=Mus musculus OX=10090 GN=Pcx PE=1 SV=1	null	null	Mouse_09-2020	null	[MS,MS:1001208,SEQUEST,]	28.99	72.748	null	null	0.21
PRT	P24270	Catalase OS=Mus musculus OX=10090 GN=Cat PE=1 SV=4	null	null	Mouse_09-2020	null	[MS,MS:1001208,SEQUEST,]	59.91	86.549	null	null	0.38
PRT	Q8R0Y6	Cytosolic 10-formyltetrahydrofolate dehydrogenase OS=Mus musculus OX=10090 GN=Aldh1l1 PE=1 SV=1	null	null	Mouse_09-2020	null	[MS,MS:1001208,SEQUEST,]	47.45	91.021	null	null	0.25
PRT	P16015	Carbonic anhydrase 3 OS=Mus musculus OX=10090 GN=Ca3 PE=1 SV=3	null	null	Mouse_09-2020	null	[MS,MS:1001208,SEQUEST,]	86.80	135.117	null	null	0.72
PRT	P26443	Glutamate dehydrogenase 1, mitochondrial OS=Mus musculus OX=10090 GN=Glud1 PE=1 SV=1	null	null	Mouse_09-2020	null	[MS,MS:1001208,SEQUEST,]	42.27	68.917	null	null	0.39
PRT	Q91Y97	Fructose-bisphosphate aldolase B OS=Mus musculus OX=10090 GN=Aldob PE=1 SV=3	null	null	Mouse_09-2020	null	[MS,MS:1001208,SEQUEST,]	55.60	105.551	null	null	0.41
PRT	Q9DBM2	Peroxisomal bifunctional enzyme OS=Mus musculus OX=10090 GN=Ehhadh PE=1 SV=4	null	null	Mouse_09-2020	null	[MS,MS:1001208,SEQUEST,]	41.67	69.177	null	null	0.34
PRT	P12710	Fatty acid-binding protein, liver OS=Mus musculus OX=10090 GN=Fabp1 PE=1 SV=2	null	null	Mouse_09-2020	null	[MS,MS:1001208,SEQUEST,]	71.27	148.798	null	null	0.80
PRT	P10126	Elongation factor 1-alpha 1 OS=Mus musculus OX=10090 GN=Eef1a1 PE=1 SV=3	null	null	Mouse_09-2020	null	[MS,MS:1001208,SEQUEST,]	38.89	77.793	null	null	0.30
PRT	P32020	Non-specific lipid-transfer protein OS=Mus musculus OX=10090 GN=Scp2 PE=1 SV=3	null	null	Mouse_09-2020	null	[MS,MS:1001208,SEQUEST,]	47.33	77.352	null	null	0.23
PRT	O35490	Betaine--homocysteine S-methyltransferase 1 OS=Mus musculus OX=10090 GN=Bhmt PE=1 SV=1	null	null	Mouse_09-2020	null	[MS,MS:1001208,SEQUEST,]	44.65	73.001	null	null	0.41
PRT	P09103	Protein disulfide-isomerase OS=Mus musculus OX=10090 GN=P4hb PE=1 SV=2	null	null	Mouse_09-2020	null	[MS,MS:1001208,SEQUEST,]	45.57	71.860	null	null	0.37
PRT	P30115	Glutathione S-transferase A3 OS=Mus musculus OX=10090 GN=Gsta3 PE=1 SV=2	null	null	Mouse_09-2020	null	[MS,MS:1001208,SEQUEST,]	41.06	63.641	null	null	0.49
PRT	P50247	Adenosylhomocysteinase OS=Mus musculus OX=10090 GN=Ahcy PE=1 SV=3	null	null	Mouse_09-2020	null	[MS,MS:1001208,SEQUEST,]	52.27	73.250	null	null	0.38
PRT	Q61176	Arginase-1 OS=Mus musculus OX=10090 GN=Arg1 PE=1 SV=1	null	null	Mouse_09-2020	null	[MS,MS:1001208,SEQUEST,]	36.19	80.931	null	null	0.41
PRT	Q63880	Carboxylesterase 3A OS=Mus musculus OX=10090 GN=Ces3a PE=1 SV=2	null	null	Mouse_09-2020	null	[MS,MS:1001208,SEQUEST,]	29.75	39.252	null	null	0.22
PRT	P10649	Glutathione S-transferase Mu 1 OS=Mus musculus OX=10090 GN=Gstm1 PE=1 SV=2	null	null	Mouse_09-2020	null	[MS,MS:1001208,SEQUEST,]	61.95	95.823	null	null	0.67
PRT	Q91VB8	Alpha globin 1 OS=Mus musculus OX=10090 GN=Hba-a1 PE=1 SV=1	null	null	Mouse_09-2020	null	[MS,MS:1001208,SEQUEST,]	69.79	127.719	null	null	0.72
PRT	P19157	Glutathione S-transferase P 1 OS=Mus musculus OX=10090 GN=Gstp1 PE=1 SV=2	null	null	Mouse_09-2020	null	[MS,MS:1001208,SEQUEST,]	69.90	126.780	null	null	0.58
PRT	P17182	Alpha-enolase OS=Mus musculus OX=10090 GN=Eno1 PE=1 SV=3	null	null	Mouse_09-2020	null	[MS,MS:1001208,SEQUEST,]	34.04	67.919	null	null	0.40
PRT	Q8BWT1	3-ketoacyl-CoA thiolase, mitochondrial OS=Mus musculus OX=10090 GN=Acaa2 PE=1 SV=3	null	null	Mouse_09-2020	null	[MS,MS:1001208,SEQUEST,]	39.82	68.454	null	null	0.46
PRT	Q9R0H0	Peroxisomal acyl-coenzyme A oxidase 1 OS=Mus musculus OX=10090 GN=Acox1 PE=1 SV=5	null	null	Mouse_09-2020	null	[MS,MS:1001208,SEQUEST,]	29.79	62.511	null	null	0.30
PRT	P05202	Aspartate aminotransferase, mitochondrial OS=Mus musculus OX=10090 GN=Got2 PE=1 SV=1	null	null	Mouse_09-2020	null	[MS,MS:1001208,SEQUEST,]	50.77	70.952	null	null	0.36
PRT	P07724	Albumin OS=Mus musculus OX=10090 GN=Alb PE=1 SV=3	null	null	Mouse_09-2020	null	[MS,MS:1001208,SEQUEST,]	35.54	76.334	null	null	0.27
PRT	Q8BMS1	Trifunctional enzyme subunit alpha, mitochondrial OS=Mus musculus OX=10090 GN=Hadha PE=1 SV=1	null	null	Mouse_09-2020	null	[MS,MS:1001208,SEQUEST,]	35.30	56.675	null	null	0.18
PRT	A8DUK4	Beta-globin OS=Mus musculus OX=10090 GN=Hbb-bs PE=1 SV=1	null	null	Mouse_09-2020	null	[MS,MS:1001208,SEQUEST,]	64.66	111.613	null	null	0.82
PRT	A0A1D5RLD8	Glyceraldehyde-3-phosphate dehydrogenase OS=Mus musculus OX=10090 GN=Gm10358 PE=1 SV=1	null	null	Mouse_09-2020	null	[MS,MS:1001208,SEQUEST,]	38.27	67.381	null	null	0.46
PRT	P56480	ATP synthase subunit beta, mitochondrial OS=Mus musculus OX=10090 GN=Atp5f1b PE=1 SV=2	null	null	Mouse_09-2020	null	[MS,MS:1001208,SEQUEST,]	48.68	82.893	null	null	0.33
PRT	P20029	Endoplasmic reticulum chaperone BiP OS=Mus musculus OX=10090 GN=Hspa5 PE=1 SV=3	null	null	Mouse_09-2020	null	[MS,MS:1001208,SEQUEST,]	29.63	68.649	null	null	0.25
PRT	Q9ET01	Glycogen phosphorylase, liver form OS=Mus musculus OX=10090 GN=Pygl PE=1 SV=4	null	null	Mouse_09-2020	null	[MS,MS:1001208,SEQUEST,]	32.96	54.722	null	null	0.17
PRT	P63017	Heat shock cognate 71 kDa protein OS=Mus musculus OX=10090 GN=Hspa8 PE=1 SV=1	null	null	Mouse_09-2020	null	[MS,MS:1001208,SEQUEST,]	41.83	62.091	null	null	0.28
PRT	P54869	Hydroxymethylglutaryl-CoA synthase, mitochondrial OS=Mus musculus OX=10090 GN=Hmgcs2 PE=1 SV=2	null	null	Mouse_09-2020	null	[MS,MS:1001208,SEQUEST,]	31.98	58.999	null	null	0.30
PRT	Q64374	Regucalcin OS=Mus musculus OX=10090 GN=Rgn PE=1 SV=1	null	null	Mouse_09-2020	null	[MS,MS:1001208,SEQUEST,]	37.56	64.223	null	null	0.47
PRT	P38647	Stress-70 protein, mitochondrial OS=Mus musculus OX=10090 GN=Hspa9 PE=1 SV=3	null	null	Mouse_09-2020	null	[MS,MS:1001208,SEQUEST,]	35.05	59.882	null	null	0.28
PRT	P70694	Estradiol 17 beta-dehydrogenase 5 OS=Mus musculus OX=10090 GN=Akr1c6 PE=1 SV=1	null	null	Mouse_09-2020	null	[MS,MS:1001208,SEQUEST,]	23.34	39.288	null	null	0.41
PRT	Q9QXD6	Fructose-1,6-bisphosphatase 1 OS=Mus musculus OX=10090 GN=Fbp1 PE=1 SV=3	null	null	Mouse_09-2020	null	[MS,MS:1001208,SEQUEST,]	19.45	45.031	null	null	0.32
PRT	P63038	60 kDa heat shock protein, mitochondrial OS=Mus musculus OX=10090 GN=Hspd1 PE=1 SV=1	null	null	Mouse_09-2020	null	[MS,MS:1001208,SEQUEST,]	26.47	48.159	null	null	0.21
PRT	P27773	Protein disulfide-isomerase A3 OS=Mus musculus OX=10090 GN=Pdia3 PE=1 SV=2	null	null	Mouse_09-2020	null	[MS,MS:1001208,SEQUEST,]	28.32	50.783	null	null	0.26
PRT	P11725	Ornithine carbamoyltransferase, mitochondrial OS=Mus musculus OX=10090 GN=Otc PE=1 SV=1	null	null	Mouse_09-2020	null	[MS,MS:1001208,SEQUEST,]	32.11	55.818	null	null	0.35
PRT	O88844	Isocitrate dehydrogenase [NADP] cytoplasmic OS=Mus musculus OX=10090 GN=Idh1 PE=1 SV=2	null	null	Mouse_09-2020	null	[MS,MS:1001208,SEQUEST,]	33.31	57.240	null	null	0.28
PRT	P49429	4-hydroxyphenylpyruvate dioxygenase OS=Mus musculus OX=10090 GN=Hpd PE=1 SV=3	null	null	Mouse_09-2020	null	[MS,MS:1001208,SEQUEST,]	30.56	56.630	null	null	0.30
PRT	Q9QXX4	Calcium-binding mitochondrial carrier protein Aralar2 OS=Mus musculus OX=10090 GN=Slc25a13 PE=1 SV=1	null	null	Mouse_09-2020	null	[MS,MS:1001208,SEQUEST,]	25.12	38.882	null	null	0.21
PRT	P24549	Retinal dehydrogenase 1 OS=Mus musculus OX=10090 GN=Aldh1a1 PE=1 SV=5	null	null	Mouse_09-2020	null	[MS,MS:1001208,SEQUEST,]	56.73	122.734	null	null	0.39
PRT	P31786	Acyl-CoA-binding protein OS=Mus musculus OX=10090 GN=Dbi PE=1 SV=2	null	null	Mouse_09-2020	null	[MS,MS:1001208,SEQUEST,]	38.88	67.348	null	null	0.79
PRT	Q9D8E6	60S ribosomal protein L4 OS=Mus musculus OX=10090 GN=Rpl4 PE=1 SV=3	null	null	Mouse_09-2020	null	[MS,MS:1001208,SEQUEST,]	25.96	60.680	null	null	0.22
PRT	P00329	Alcohol dehydrogenase 1 OS=Mus musculus OX=10090 GN=Adh1 PE=1 SV=2	null	null	Mouse_09-2020	null	[MS,MS:1001208,SEQUEST,]	21.97	40.756	null	null	0.25
PRT	Q91YI0	Argininosuccinate lyase OS=Mus musculus OX=10090 GN=Asl PE=1 SV=1	null	null	Mouse_09-2020	null	[MS,MS:1001208,SEQUEST,]	19.30	38.722	null	null	0.24
PRT	P24369	Peptidyl-prolyl cis-trans isomerase B OS=Mus musculus OX=10090 GN=Ppib PE=1 SV=2	null	null	Mouse_09-2020	null	[MS,MS:1001208,SEQUEST,]	15.35	39.412	null	null	0.43
PRT	P58252	Elongation factor 2 OS=Mus musculus OX=10090 GN=Eef2 PE=1 SV=2	null	null	Mouse_09-2020	null	[MS,MS:1001208,SEQUEST,]	17.67	24.919	null	null	0.13
PRT	P51881	ADP/ATP translocase 2 OS=Mus musculus OX=10090 GN=Slc25a5 PE=1 SV=3	null	null	Mouse_09-2020	null	[MS,MS:1001208,SEQUEST,]	21.71	28.555	null	null	0.23
PRT	P34914	Bifunctional epoxide hydrolase 2 OS=Mus musculus OX=10090 GN=Ephx2 PE=1 SV=2	null	null	Mouse_09-2020	null	[MS,MS:1001208,SEQUEST,]	18.58	34.767	null	null	0.21
PRT	P97872	Flavin-containing monooxygenase 5 OS=Mus musculus OX=10090 GN=Fmo5 PE=1 SV=4	null	null	Mouse_09-2020	null	[MS,MS:1001208,SEQUEST,]	13.75	24.653	null	null	0.14
PRT	Q99LB7	Sarcosine dehydrogenase, mitochondrial OS=Mus musculus OX=10090 GN=Sardh PE=1 SV=1	null	null	Mouse_09-2020	null	[MS,MS:1001208,SEQUEST,]	19.92	30.077	null	null	0.10
PRT	D3Z041	Long-chain-fatty-acid--CoA ligase 1 OS=Mus musculus OX=10090 GN=Acsl1 PE=1 SV=1	null	null	Mouse_09-2020	null	[MS,MS:1001208,SEQUEST,]	18.48	31.696	null	null	0.16
PRT	Q64442	Sorbitol dehydrogenase OS=Mus musculus OX=10090 GN=Sord PE=1 SV=3	null	null	Mouse_09-2020	null	[MS,MS:1001208,SEQUEST,]	30.30	55.661	null	null	0.31
PRT	P40142	Transketolase OS=Mus musculus OX=10090 GN=Tkt PE=1 SV=1	null	null	Mouse_09-2020	null	[MS,MS:1001208,SEQUEST,]	7.11	13.048	null	null	0.16
PRT	Q9DB20	ATP synthase subunit O, mitochondrial OS=Mus musculus OX=10090 GN=Atp5po PE=1 SV=1	null	null	Mouse_09-2020	null	[MS,MS:1001208,SEQUEST,]	22.34	38.353	null	null	0.40
PRT	Q9EQ20	Methylmalonate-semialdehyde dehydrogenase [acylating], mitochondrial OS=Mus musculus OX=10090 GN=Aldh6a1 PE=1 SV=1	null	null	Mouse_09-2020	null	[MS,MS:1001208,SEQUEST,]	20.27	41.009	null	null	0.23
PRT	Q8QZT1	Acetyl-CoA acetyltransferase, mitochondrial OS=Mus musculus OX=10090 GN=Acat1 PE=1 SV=1	null	null	Mouse_09-2020	null	[MS,MS:1001208,SEQUEST,]	19.14	24.223	null	null	0.24
PRT	E9PWK1	Epoxide hydrolase OS=Mus musculus OX=10090 GN=Ephx1 PE=1 SV=1	null	null	Mouse_09-2020	null	[MS,MS:1001208,SEQUEST,]	8.61	20.398	null	null	0.26
PRT	Q05421	Cytochrome P450 2E1 OS=Mus musculus OX=10090 GN=Cyp2e1 PE=1 SV=1	null	null	Mouse_09-2020	null	[MS,MS:1001208,SEQUEST,]	29.34	41.575	null	null	0.18
PRT	Q8VC30	Triokinase/FMN cyclase OS=Mus musculus OX=10090 GN=Tkfc PE=1 SV=1	null	null	Mouse_09-2020	null	[MS,MS:1001208,SEQUEST,]	17.28	30.430	null	null	0.20
PRT	Q91XE0	Glycine N-acyltransferase OS=Mus musculus OX=10090 GN=Glyat PE=1 SV=1	null	null	Mouse_09-2020	null	[MS,MS:1001208,SEQUEST,]	27.20	45.719	null	null	0.33
PRT	P54071	Isocitrate dehydrogenase [NADP], mitochondrial OS=Mus musculus OX=10090 GN=Idh2 PE=1 SV=3	null	null	Mouse_09-2020	null	[MS,MS:1001208,SEQUEST,]	9.63	25.877	null	null	0.21
PRT	Q8VCT4	Carboxylesterase 1D OS=Mus musculus OX=10090 GN=Ces1d PE=1 SV=1	null	null	Mouse_09-2020	null	[MS,MS:1001208,SEQUEST,]	12.62	26.981	null	null	0.18
PRT	P52196	Thiosulfate sulfurtransferase OS=Mus musculus OX=10090 GN=Tst PE=1 SV=3	null	null	Mouse_09-2020	null	[MS,MS:1001208,SEQUEST,]	13.19	28.978	null	null	0.32
PRT	P33267	Cytochrome P450 2F2 OS=Mus musculus OX=10090 GN=Cyp2f2 PE=1 SV=1	null	null	Mouse_09-2020	null	[MS,MS:1001208,SEQUEST,]	18.94	21.641	null	null	0.16
PRT	P35700	Peroxiredoxin-1 OS=Mus musculus OX=10090 GN=Prdx1 PE=1 SV=1	null	null	Mouse_09-2020	null	[MS,MS:1001208,SEQUEST,]	17.90	28.935	null	null	0.39
PRT	Q9CPU0	Lactoylglutathione lyase OS=Mus musculus OX=10090 GN=Glo1 PE=1 SV=3	null	null	Mouse_09-2020	null	[MS,MS:1001208,SEQUEST,]	21.41	26.184	null	null	0.34
PRT	P14148	60S ribosomal protein L7 OS=Mus musculus OX=10090 GN=Rpl7 PE=1 SV=2	null	null	Mouse_09-2020	null	[MS,MS:1001208,SEQUEST,]	15.86	16.333	null	null	0.27
PRT	Q9Z2V4	Phosphoenolpyruvate carboxykinase, cytosolic [GTP] OS=Mus musculus OX=10090 GN=Pck1 PE=1 SV=1	null	null	Mouse_09-2020	null	[MS,MS:1001208,SEQUEST,]	16.72	23.703	null	null	0.18
PRT	Q64459	Cytochrome P450 3A11 OS=Mus musculus OX=10090 GN=Cyp3a11 PE=1 SV=1	null	null	Mouse_09-2020	null	[MS,MS:1001208,SEQUEST,]	12.32	17.807	null	null	0.16
PRT	Q64433	10 kDa heat shock protein, mitochondrial OS=Mus musculus OX=10090 GN=Hspe1 PE=1 SV=2	null	null	Mouse_09-2020	null	[MS,MS:1001208,SEQUEST,]	9.35	20.132	null	null	0.50
PRT	P99029	Peroxiredoxin-5, mitochondrial OS=Mus musculus OX=10090 GN=Prdx5 PE=1 SV=2	null	null	Mouse_09-2020	null	[MS,MS:1001208,SEQUEST,]	21.16	29.395	null	null	0.32
PRT	Q9DBT9	Dimethylglycine dehydrogenase, mitochondrial OS=Mus musculus OX=10090 GN=Dmgdh PE=1 SV=1	null	null	Mouse_09-2020	null	[MS,MS:1001208,SEQUEST,]	15.31	25.142	null	null	0.10
PRT	A0A2R8VHX0	Cysteine sulfinic acid decarboxylase OS=Mus musculus OX=10090 GN=Csad PE=1 SV=1	null	null	Mouse_09-2020	null	[MS,MS:1001208,SEQUEST,]	14.38	28.698	null	null	0.13
PRT	A0A1B0GSR9	L-lactate dehydrogenase OS=Mus musculus OX=10090 GN=Ldha PE=1 SV=1	null	null	Mouse_09-2020	null	[MS,MS:1001208,SEQUEST,]	10.81	15.408	null	null	0.16
PRT	Q91X77	Cytochrome P450 2C50 OS=Mus musculus OX=10090 GN=Cyp2c50 PE=1 SV=2	null	null	Mouse_09-2020	null	[MS,MS:1001208,SEQUEST,]	19.93	39.902	null	null	0.20
PRT	P11499	Heat shock protein HSP 90-beta OS=Mus musculus OX=10090 GN=Hsp90ab1 PE=1 SV=3	null	null	Mouse_09-2020	null	[MS,MS:1001208,SEQUEST,]	25.99	42.627	null	null	0.15
PRT	P08113	Endoplasmin OS=Mus musculus OX=10090 GN=Hsp90b1 PE=1 SV=2	null	null	Mouse_09-2020	null	[MS,MS:1001208,SEQUEST,]	28.73	40.836	null	null	0.11
PRT	P08228	Superoxide dismutase [Cu-Zn] OS=Mus musculus OX=10090 GN=Sod1 PE=1 SV=2	null	null	Mouse_09-2020	null	[MS,MS:1001208,SEQUEST,]	19.70	40.401	null	null	0.57
PRT	Q9QXF8	Glycine N-methyltransferase OS=Mus musculus OX=10090 GN=Gnmt PE=1 SV=3	null	null	Mouse_09-2020	null	[MS,MS:1001208,SEQUEST,]	18.54	25.541	null	null	0.26
PRT	Q9WTP6	Adenylate kinase 2, mitochondrial OS=Mus musculus OX=10090 GN=Ak2 PE=1 SV=5	null	null	Mouse_09-2020	null	[MS,MS:1001208,SEQUEST,]	18.90	32.845	null	null	0.25
PRT	Q9DCW4	Electron transfer flavoprotein subunit beta OS=Mus musculus OX=10090 GN=Etfb PE=1 SV=3	null	null	Mouse_09-2020	null	[MS,MS:1001208,SEQUEST,]	18.51	41.823	null	null	0.33
PRT	G3X982	Aldehyde oxidase 3 OS=Mus musculus OX=10090 GN=Aox3 PE=1 SV=1	null	null	Mouse_09-2020	null	[MS,MS:1001208,SEQUEST,]	13.10	23.717	null	null	0.06
PRT	P28271	Cytoplasmic aconitate hydratase OS=Mus musculus OX=10090 GN=Aco1 PE=1 SV=3	null	null	Mouse_09-2020	null	[MS,MS:1001208,SEQUEST,]	16.59	27.263	null	null	0.08
PRT	P35505	Fumarylacetoacetase OS=Mus musculus OX=10090 GN=Fah PE=1 SV=2	null	null	Mouse_09-2020	null	[MS,MS:1001208,SEQUEST,]	18.64	31.378	null	null	0.18
PRT	Q6GT24	Peroxiredoxin-6 OS=Mus musculus OX=10090 GN=Prdx6 PE=1 SV=1	null	null	Mouse_09-2020	null	[MS,MS:1001208,SEQUEST,]	8.45	14.690	null	null	0.30
PRT	Q9DCX2	ATP synthase subunit d, mitochondrial OS=Mus musculus OX=10090 GN=Atp5pd PE=1 SV=3	null	null	Mouse_09-2020	null	[MS,MS:1001208,SEQUEST,]	16.39	24.557	null	null	0.53
PRT	Q9DBJ1	Phosphoglycerate mutase 1 OS=Mus musculus OX=10090 GN=Pgam1 PE=1 SV=3	null	null	Mouse_09-2020	null	[MS,MS:1001208,SEQUEST,]	7.89	15.846	null	null	0.26
PRT	P19096	Fatty acid synthase OS=Mus musculus OX=10090 GN=Fasn PE=1 SV=2	null	null	Mouse_09-2020	null	[MS,MS:1001208,SEQUEST,]	17.34	23.378	null	null	0.03
PRT	Q91ZJ5	UTP--glucose-1-phosphate uridylyltransferase OS=Mus musculus OX=10090 GN=Ugp2 PE=1 SV=3	null	null	Mouse_09-2020	null	[MS,MS:1001208,SEQUEST,]	9.79	16.600	null	null	0.11
PRT	P14115	60S ribosomal protein L27a OS=Mus musculus OX=10090 GN=Rpl27a PE=1 SV=5	null	null	Mouse_09-2020	null	[MS,MS:1001208,SEQUEST,]	8.26	18.423	null	null	0.28
PRT	O08601	Microsomal triglyceride transfer protein large subunit OS=Mus musculus OX=10090 GN=Mttp PE=1 SV=2	null	null	Mouse_09-2020	null	[MS,MS:1001208,SEQUEST,]	16.11	30.391	null	null	0.09
PRT	Q3TQP6	Malic enzyme OS=Mus musculus OX=10090 GN=Me1 PE=1 SV=1	null	null	Mouse_09-2020	null	[MS,MS:1001208,SEQUEST,]	9.90	19.314	null	null	0.14
PRT	P61255	60S ribosomal protein L26 OS=Mus musculus OX=10090 GN=Rpl26 PE=1 SV=1	null	null	Mouse_09-2020	null	[MS,MS:1001208,SEQUEST,]	9.16	15.287	null	null	0.37
PRT	Q921R2	40S ribosomal protein S13 OS=Mus musculus OX=10090 GN=Rps13 PE=1 SV=1	null	null	Mouse_09-2020	null	[MS,MS:1001208,SEQUEST,]	6.06	14.501	null	null	0.36
PRT	Q64475	Histone H2B type 1-B OS=Mus musculus OX=10090 GN=H2bc3 PE=1 SV=3	null	null	Mouse_09-2020	null	[MS,MS:1001208,SEQUEST,]	6.01	18.795	null	null	0.40
PRT	Q8VCH0	3-ketoacyl-CoA thiolase B, peroxisomal OS=Mus musculus OX=10090 GN=Acaa1b PE=1 SV=1	null	null	Mouse_09-2020	null	[MS,MS:1001208,SEQUEST,]	12.14	21.440	null	null	0.28
PRT	A0A0R4J135	Selenium-binding protein 2 OS=Mus musculus OX=10090 GN=Selenbp2 PE=1 SV=1	null	null	Mouse_09-2020	null	[MS,MS:1001208,SEQUEST,]	27.91	48.603	null	null	0.33
PRT	Q3UT49	Cytochrome P450 2C29 OS=Mus musculus OX=10090 GN=Cyp2c29 PE=1 SV=1	null	null	Mouse_09-2020	null	[MS,MS:1001208,SEQUEST,]	25.12	40.813	null	null	0.20
PRT	Q8QZR3	Pyrethroid hydrolase Ces2a OS=Mus musculus OX=10090 GN=Ces2a PE=1 SV=1	null	null	Mouse_09-2020	null	[MS,MS:1001208,SEQUEST,]	14.76	30.156	null	null	0.18
PRT	Q8JZR0	Long-chain-fatty-acid--CoA ligase 5 OS=Mus musculus OX=10090 GN=Acsl5 PE=1 SV=1	null	null	Mouse_09-2020	null	[MS,MS:1001208,SEQUEST,]	4.48	17.607	null	null	0.12
PRT	Q91WU0	Carboxylesterase 1F OS=Mus musculus OX=10090 GN=Ces1f PE=1 SV=1	null	null	Mouse_09-2020	null	[MS,MS:1001208,SEQUEST,]	23.65	30.979	null	null	0.14
PRT	Q91WT7	3-alpha-hydroxysteroid dehydrogenase type 1 OS=Mus musculus OX=10090 GN=Akr1c14 PE=1 SV=1	null	null	Mouse_09-2020	null	[MS,MS:1001208,SEQUEST,]	8.67	20.330	null	null	0.24
PRT	P09411	Phosphoglycerate kinase 1 OS=Mus musculus OX=10090 GN=Pgk1 PE=1 SV=4	null	null	Mouse_09-2020	null	[MS,MS:1001208,SEQUEST,]	3.88	23.613	null	null	0.17
PRT	E9Q5F6	Polyubiquitin-C (Fragment) OS=Mus musculus OX=10090 GN=Ubc PE=1 SV=1	null	null	Mouse_09-2020	null	[MS,MS:1001208,SEQUEST,]	11.30	17.499	null	null	0.84
PRT	Q9WUM5	Succinate--CoA ligase [ADP/GDP-forming] subunit alpha, mitochondrial OS=Mus musculus OX=10090 GN=Suclg1 PE=1 SV=4	null	null	Mouse_09-2020	null	[MS,MS:1001208,SEQUEST,]	2.79	11.293	null	null	0.16
PRT	P62751	60S ribosomal protein L23a OS=Mus musculus OX=10090 GN=Rpl23a PE=1 SV=1	null	null	Mouse_09-2020	null	[MS,MS:1001208,SEQUEST,]	11.25	15.833	null	null	0.33
PRT	Q99LC5	Electron transfer flavoprotein subunit alpha, mitochondrial OS=Mus musculus OX=10090 GN=Etfa PE=1 SV=2	null	null	Mouse_09-2020	null	[MS,MS:1001208,SEQUEST,]	10.80	24.305	null	null	0.26
PRT	P62270	40S ribosomal protein S18 OS=Mus musculus OX=10090 GN=Rps18 PE=1 SV=3	null	null	Mouse_09-2020	null	[MS,MS:1001208,SEQUEST,]	10.08	15.653	null	null	0.31
PRT	G5E850	Cytochrome b5 OS=Mus musculus OX=10090 GN=Cyb5a PE=1 SV=1	null	null	Mouse_09-2020	null	[MS,MS:1001208,SEQUEST,]	11.00	20.655	null	null	0.38
PRT	P26043	Radixin OS=Mus musculus OX=10090 GN=Rdx PE=1 SV=3	null	null	Mouse_09-2020	null	[MS,MS:1001208,SEQUEST,]	7.91	12.854	null	null	0.08
PRT	P17751	Triosephosphate isomerase OS=Mus musculus OX=10090 GN=Tpi1 PE=1 SV=4	null	null	Mouse_09-2020	null	[MS,MS:1001208,SEQUEST,]	8.45	13.167	null	null	0.14
PRT	P47962	60S ribosomal protein L5 OS=Mus musculus OX=10090 GN=Rpl5 PE=1 SV=3	null	null	Mouse_09-2020	null	[MS,MS:1001208,SEQUEST,]	11.20	16.798	null	null	0.15
PRT	Q8BH95	Enoyl-CoA hydratase, mitochondrial OS=Mus musculus OX=10090 GN=Echs1 PE=1 SV=1	null	null	Mouse_09-2020	null	[MS,MS:1001208,SEQUEST,]	9.29	16.738	null	null	0.21
PRT	P55096	ATP-binding cassette sub-family D member 3 OS=Mus musculus OX=10090 GN=Abcd3 PE=1 SV=2	null	null	Mouse_09-2020	null	[MS,MS:1001208,SEQUEST,]	11.63	18.395	null	null	0.11
PRT	Q3TML0	Protein disulfide-isomerase A6 OS=Mus musculus OX=10090 GN=Pdia6 PE=1 SV=1	null	null	Mouse_09-2020	null	[MS,MS:1001208,SEQUEST,]	4.43	11.777	null	null	0.09
PRT	O09173	Homogentisate 1,2-dioxygenase OS=Mus musculus OX=10090 GN=Hgd PE=1 SV=2	null	null	Mouse_09-2020	null	[MS,MS:1001208,SEQUEST,]	11.56	16.799	null	null	0.11
PRT	Q07417	Short-chain specific acyl-CoA dehydrogenase, mitochondrial OS=Mus musculus OX=10090 GN=Acads PE=1 SV=2	null	null	Mouse_09-2020	null	[MS,MS:1001208,SEQUEST,]	8.86	16.905	null	null	0.14
PRT	Q9WTP7	GTP:AMP phosphotransferase AK3, mitochondrial OS=Mus musculus OX=10090 GN=Ak3 PE=1 SV=3	null	null	Mouse_09-2020	null	[MS,MS:1001208,SEQUEST,]	5.56	20.623	null	null	0.24
PRT	Q8CHT0	Delta-1-pyrroline-5-carboxylate dehydrogenase, mitochondrial OS=Mus musculus OX=10090 GN=Aldh4a1 PE=1 SV=3	null	null	Mouse_09-2020	null	[MS,MS:1001208,SEQUEST,]	7.67	17.031	null	null	0.11
PRT	E0CXN5	Glycerol-3-phosphate dehydrogenase [NAD(+)] OS=Mus musculus OX=10090 GN=Gpd1 PE=1 SV=1	null	null	Mouse_09-2020	null	[MS,MS:1001208,SEQUEST,]	12.74	19.084	null	null	0.20
PRT	P08249	Malate dehydrogenase, mitochondrial OS=Mus musculus OX=10090 GN=Mdh2 PE=1 SV=3	null	null	Mouse_09-2020	null	[MS,MS:1001208,SEQUEST,]	7.29	24.193	null	null	0.20
PRT	Q9D0F9	Phosphoglucomutase-1 OS=Mus musculus OX=10090 GN=Pgm1 PE=1 SV=4	null	null	Mouse_09-2020	null	[MS,MS:1001208,SEQUEST,]	15.12	20.059	null	null	0.13
PRT	Q9EQF5	Dihydropyrimidinase OS=Mus musculus OX=10090 GN=Dpys PE=1 SV=2	null	null	Mouse_09-2020	null	[MS,MS:1001208,SEQUEST,]	9.35	15.636	null	null	0.09
PRT	P51660	Peroxisomal multifunctional enzyme type 2 OS=Mus musculus OX=10090 GN=Hsd17b4 PE=1 SV=3	null	null	Mouse_09-2020	null	[MS,MS:1001208,SEQUEST,]	7.05	15.178	null	null	0.09
PRT	A0A1W2P733	C-1-tetrahydrofolate synthase, cytoplasmic OS=Mus musculus OX=10090 GN=Mthfd1 PE=1 SV=1	null	null	Mouse_09-2020	null	[MS,MS:1001208,SEQUEST,]	15.52	23.741	null	null	0.08
PRT	Q9DCN2	NADH-cytochrome b5 reductase 3 OS=Mus musculus OX=10090 GN=Cyb5r3 PE=1 SV=3	null	null	Mouse_09-2020	null	[MS,MS:1001208,SEQUEST,]	6.53	13.603	null	null	0.23
PRT	A0A0R4J0Z1	Protein disulfide-isomerase A4 OS=Mus musculus OX=10090 GN=Pdia4 PE=1 SV=1	null	null	Mouse_09-2020	null	[MS,MS:1001208,SEQUEST,]	9.78	12.406	null	null	0.08
PRT	Q3U367	4-trimethylaminobutyraldehyde dehydrogenase OS=Mus musculus OX=10090 GN=Aldh9a1 PE=1 SV=1	null	null	Mouse_09-2020	null	[MS,MS:1001208,SEQUEST,]	13.37	18.584	null	null	0.11
PRT	Q91YQ5	Dolichyl-diphosphooligosaccharide--protein glycosyltransferase subunit 1 OS=Mus musculus OX=10090 GN=Rpn1 PE=1 SV=1	null	null	Mouse_09-2020	null	[MS,MS:1001208,SEQUEST,]	11.37	23.678	null	null	0.11
PRT	Q9JII6	Aldo-keto reductase family 1 member A1 OS=Mus musculus OX=10090 GN=Akr1a1 PE=1 SV=3	null	null	Mouse_09-2020	null	[MS,MS:1001208,SEQUEST,]	9.30	19.332	null	null	0.18
PRT	Q9CZ13	Cytochrome b-c1 complex subunit 1, mitochondrial OS=Mus musculus OX=10090 GN=Uqcrc1 PE=1 SV=2	null	null	Mouse_09-2020	null	[MS,MS:1001208,SEQUEST,]	9.14	13.929	null	null	0.09
PRT	Q9QXE0	2-hydroxyacyl-CoA lyase 1 OS=Mus musculus OX=10090 GN=Hacl1 PE=1 SV=2	null	null	Mouse_09-2020	null	[MS,MS:1001208,SEQUEST,]	15.69	24.204	null	null	0.12
PRT	P16331	Phenylalanine-4-hydroxylase OS=Mus musculus OX=10090 GN=Pah PE=1 SV=4	null	null	Mouse_09-2020	null	[MS,MS:1001208,SEQUEST,]	9.24	15.532	null	null	0.13
PRT	Q61425	Hydroxyacyl-coenzyme A dehydrogenase, mitochondrial OS=Mus musculus OX=10090 GN=Hadh PE=1 SV=2	null	null	Mouse_09-2020	null	[MS,MS:1001208,SEQUEST,]	8.52	15.776	null	null	0.18
PRT	Q9WVL0	Maleylacetoacetate isomerase OS=Mus musculus OX=10090 GN=Gstz1 PE=1 SV=1	null	null	Mouse_09-2020	null	[MS,MS:1001208,SEQUEST,]	9.05	15.443	null	null	0.30
PRT	Q9CXW4	60S ribosomal protein L11 OS=Mus musculus OX=10090 GN=Rpl11 PE=1 SV=4	null	null	Mouse_09-2020	null	[MS,MS:1001208,SEQUEST,]	6.76	16.958	null	null	0.21
PRT	Q78JT3	3-hydroxyanthranilate 3,4-dioxygenase OS=Mus musculus OX=10090 GN=Haao PE=1 SV=1	null	null	Mouse_09-2020	null	[MS,MS:1001208,SEQUEST,]	8.99	18.836	null	null	0.24
PRT	Q8K169	UDP-glucuronosyltransferase OS=Mus musculus OX=10090 GN=Ugt2b5 PE=1 SV=1	null	null	Mouse_09-2020	null	[MS,MS:1001208,SEQUEST,]	22.03	27.502	null	null	0.15
PRT	Q8R084	UDP-glucuronosyltransferase OS=Mus musculus OX=10090 GN=Ugt2b1 PE=1 SV=1	null	null	Mouse_09-2020	null	[MS,MS:1001208,SEQUEST,]	17.97	29.353	null	null	0.12
PRT	Q3UEP4	UDP-glucuronosyltransferase OS=Mus musculus OX=10090 GN=Ugt2b36 PE=1 SV=1	null	null	Mouse_09-2020	null	[MS,MS:1001208,SEQUEST,]	13.96	17.024	null	null	0.14
PRT	A0A0R4IZY2	Cytochrome P450 2D26 OS=Mus musculus OX=10090 GN=Cyp2d26 PE=1 SV=1	null	null	Mouse_09-2020	null	[MS,MS:1001208,SEQUEST,]	15.43	22.041	null	null	0.11
PRT	P52760	2-iminobutanoate/2-iminopropanoate deaminase OS=Mus musculus OX=10090 GN=Rida PE=1 SV=3	null	null	Mouse_09-2020	null	[MS,MS:1001208,SEQUEST,]	12.73	31.042	null	null	0.45
PRT	P17742	Peptidyl-prolyl cis-trans isomerase A OS=Mus musculus OX=10090 GN=Ppia PE=1 SV=2	null	null	Mouse_09-2020	null	[MS,MS:1001208,SEQUEST,]	10.98	20.290	null	null	0.31
PRT	Q01853	Transitional endoplasmic reticulum ATPase OS=Mus musculus OX=10090 GN=Vcp PE=1 SV=4	null	null	Mouse_09-2020	null	[MS,MS:1001208,SEQUEST,]	7.95	9.442	null	null	0.05
PRT	P14211	Calreticulin OS=Mus musculus OX=10090 GN=Calr PE=1 SV=1	null	null	Mouse_09-2020	null	[MS,MS:1001208,SEQUEST,]	8.73	13.805	null	null	0.11
PRT	A0A1D5RM79	60S ribosomal protein L18a OS=Mus musculus OX=10090 GN=Rpl18a PE=1 SV=1	null	null	Mouse_09-2020	null	[MS,MS:1001208,SEQUEST,]	4.71	7.393	null	null	0.28
PRT	Q9Z2I9	Succinate--CoA ligase [ADP-forming] subunit beta, mitochondrial OS=Mus musculus OX=10090 GN=Sucla2 PE=1 SV=2	null	null	Mouse_09-2020	null	[MS,MS:1001208,SEQUEST,]	2.20	8.721	null	null	0.12
PRT	Q00623	Apolipoprotein A-I OS=Mus musculus OX=10090 GN=Apoa1 PE=1 SV=2	null	null	Mouse_09-2020	null	[MS,MS:1001208,SEQUEST,]	6.63	10.325	null	null	0.16
PRT	P28474	Alcohol dehydrogenase class-3 OS=Mus musculus OX=10090 GN=Adh5 PE=1 SV=3	null	null	Mouse_09-2020	null	[MS,MS:1001208,SEQUEST,]	3.63	6.380	null	null	0.09
PRT	P99027	60S acidic ribosomal protein P2 OS=Mus musculus OX=10090 GN=Rplp2 PE=1 SV=3	null	null	Mouse_09-2020	null	[MS,MS:1001208,SEQUEST,]	11.92	28.737	null	null	0.36
PRT	Q9CR57	60S ribosomal protein L14 OS=Mus musculus OX=10090 GN=Rpl14 PE=1 SV=3	null	null	Mouse_09-2020	null	[MS,MS:1001208,SEQUEST,]	2.47	14.367	null	null	0.15
PRT	P14152	Malate dehydrogenase, cytoplasmic OS=Mus musculus OX=10090 GN=Mdh1 PE=1 SV=3	null	null	Mouse_09-2020	null	[MS,MS:1001208,SEQUEST,]	12.62	25.646	null	null	0.16
PRT	Q8BGL3	Sulfotransferase OS=Mus musculus OX=10090 GN=Sult2a8 PE=1 SV=1	null	null	Mouse_09-2020	null	[MS,MS:1001208,SEQUEST,]	8.55	18.290	null	null	0.21
PRT	A0A0A6YY34	Glutathione peroxidase OS=Mus musculus OX=10090 GN=Gpx1 PE=1 SV=1	null	null	Mouse_09-2020	null	[MS,MS:1001208,SEQUEST,]	11.36	15.220	null	null	0.33
PRT	Q80XN0	D-beta-hydroxybutyrate dehydrogenase, mitochondrial OS=Mus musculus OX=10090 GN=Bdh1 PE=1 SV=2	null	null	Mouse_09-2020	null	[MS,MS:1001208,SEQUEST,]	6.17	15.778	null	null	0.13
PRT	P47915	60S ribosomal protein L29 OS=Mus musculus OX=10090 GN=Rpl29 PE=1 SV=2	null	null	Mouse_09-2020	null	[MS,MS:1001208,SEQUEST,]	3.09	8.979	null	null	0.31
PRT	P06745	Glucose-6-phosphate isomerase OS=Mus musculus OX=10090 GN=Gpi PE=1 SV=4	null	null	Mouse_09-2020	null	[MS,MS:1001208,SEQUEST,]	3.00	8.137	null	null	0.09
PRT	Q8CG76	Aflatoxin B1 aldehyde reductase member 2 OS=Mus musculus OX=10090 GN=Akr7a2 PE=1 SV=3	null	null	Mouse_09-2020	null	[MS,MS:1001208,SEQUEST,]	12.12	19.099	null	null	0.14
PRT	Q05DV1	NADPH--cytochrome P450 reductase OS=Mus musculus OX=10090 GN=Por PE=1 SV=1	null	null	Mouse_09-2020	null	[MS,MS:1001208,SEQUEST,]	8.78	14.631	null	null	0.06
PRT	O35488	Very long-chain acyl-CoA synthetase OS=Mus musculus OX=10090 GN=Slc27a2 PE=1 SV=2	null	null	Mouse_09-2020	null	[MS,MS:1001208,SEQUEST,]	14.28	21.183	null	null	0.07
PRT	Q99J08	SEC14-like protein 2 OS=Mus musculus OX=10090 GN=Sec14l2 PE=1 SV=1	null	null	Mouse_09-2020	null	[MS,MS:1001208,SEQUEST,]	4.39	9.773	null	null	0.13
PRT	O55125	Protein NipSnap homolog 1 OS=Mus musculus OX=10090 GN=Nipsnap1 PE=1 SV=1	null	null	Mouse_09-2020	null	[MS,MS:1001208,SEQUEST,]	10.73	17.932	null	null	0.18
PRT	D3Z106	Acyl-coenzyme A synthetase ACSM1, mitochondrial (Fragment) OS=Mus musculus OX=10090 GN=Acsm1 PE=1 SV=1	null	null	Mouse_09-2020	null	[MS,MS:1001208,SEQUEST,]	6.20	13.473	null	null	0.13
PRT	P00186	Cytochrome P450 1A2 OS=Mus musculus OX=10090 GN=Cyp1a2 PE=1 SV=1	null	null	Mouse_09-2020	null	[MS,MS:1001208,SEQUEST,]	6.99	10.503	null	null	0.08
PRT	Q9CPY7	Cytosol aminopeptidase OS=Mus musculus OX=10090 GN=Lap3 PE=1 SV=3	null	null	Mouse_09-2020	null	[MS,MS:1001208,SEQUEST,]	6.79	14.204	null	null	0.07
PRT	P52840	Sulfotransferase 1A1 OS=Mus musculus OX=10090 GN=Sult1a1 PE=1 SV=1	null	null	Mouse_09-2020	null	[MS,MS:1001208,SEQUEST,]	10.15	7.674	null	null	0.18
PRT	P61358	60S ribosomal protein L27 OS=Mus musculus OX=10090 GN=Rpl27 PE=1 SV=2	null	null	Mouse_09-2020	null	[MS,MS:1001208,SEQUEST,]	10.33	12.960	null	null	0.38
PRT	B1AV77	Aldehyde dehydrogenase OS=Mus musculus OX=10090 GN=Aldh3a2 PE=1 SV=1	null	null	Mouse_09-2020	null	[MS,MS:1001208,SEQUEST,]	2.47	11.958	null	null	0.12
PRT	P97807	Fumarate hydratase, mitochondrial OS=Mus musculus OX=10090 GN=Fh PE=1 SV=3	null	null	Mouse_09-2020	null	[MS,MS:1001208,SEQUEST,]	7.18	22.236	null	null	0.14
PRT	Q99PG0	Arylacetamide deacetylase OS=Mus musculus OX=10090 GN=Aadac PE=1 SV=3	null	null	Mouse_09-2020	null	[MS,MS:1001208,SEQUEST,]	7.09	13.120	null	null	0.12
PRT	Q8BH00	2-aminomuconic semialdehyde dehydrogenase OS=Mus musculus OX=10090 GN=Aldh8a1 PE=1 SV=1	null	null	Mouse_09-2020	null	[MS,MS:1001208,SEQUEST,]	5.68	10.717	null	null	0.07
PRT	Q9CPQ8	ATP synthase subunit g, mitochondrial OS=Mus musculus OX=10090 GN=Atp5mg PE=1 SV=1	null	null	Mouse_09-2020	null	[MS,MS:1001208,SEQUEST,]	15.22	23.255	null	null	0.50
PRT	O55142	60S ribosomal protein L35a OS=Mus musculus OX=10090 GN=Rpl35a PE=1 SV=2	null	null	Mouse_09-2020	null	[MS,MS:1001208,SEQUEST,]	2.60	7.100	null	null	0.24
PRT	P97351	40S ribosomal protein S3a OS=Mus musculus OX=10090 GN=Rps3a PE=1 SV=3	null	null	Mouse_09-2020	null	[MS,MS:1001208,SEQUEST,]	3.96	10.325	null	null	0.16
PRT	Q9DCY0	Glycine N-acyltransferase-like protein Keg1 OS=Mus musculus OX=10090 GN=Keg1 PE=1 SV=1	null	null	Mouse_09-2020	null	[MS,MS:1001208,SEQUEST,]	12.00	15.890	null	null	0.17
PRT	Q3V117	ATP-citrate synthase OS=Mus musculus OX=10090 GN=Acly PE=1 SV=1	null	null	Mouse_09-2020	null	[MS,MS:1001208,SEQUEST,]	10.54	9.998	null	null	0.04
PRT	P45952	Medium-chain specific acyl-CoA dehydrogenase, mitochondrial OS=Mus musculus OX=10090 GN=Acadm PE=1 SV=1	null	null	Mouse_09-2020	null	[MS,MS:1001208,SEQUEST,]	14.07	19.125	null	null	0.12
PRT	G3X925	Pyruvate kinase OS=Mus musculus OX=10090 GN=Pklr PE=1 SV=1	null	null	Mouse_09-2020	null	[MS,MS:1001208,SEQUEST,]	4.25	10.450	null	null	0.07
PRT	P50172	Corticosteroid 11-beta-dehydrogenase isozyme 1 OS=Mus musculus OX=10090 GN=Hsd11b1 PE=1 SV=3	null	null	Mouse_09-2020	null	[MS,MS:1001208,SEQUEST,]	8.85	17.424	null	null	0.18
PRT	Q8BP67	60S ribosomal protein L24 OS=Mus musculus OX=10090 GN=Rpl24 PE=1 SV=2	null	null	Mouse_09-2020	null	[MS,MS:1001208,SEQUEST,]	4.77	9.577	null	null	0.25
PRT	G3UX26	Outer mitochondrial membrane protein porin 2 OS=Mus musculus OX=10090 GN=Vdac2 PE=1 SV=1	null	null	Mouse_09-2020	null	[MS,MS:1001208,SEQUEST,]	1.66	3.959	null	null	0.15
PRT	F8WHP8	ATP synthase membrane subunit f OS=Mus musculus OX=10090 GN=Atp5j2 PE=1 SV=1	null	null	Mouse_09-2020	null	[MS,MS:1001208,SEQUEST,]	6.67	9.245	null	null	0.42
PRT	Q9DD20	Methyltransferase-like protein 7B OS=Mus musculus OX=10090 GN=Mettl7b PE=1 SV=2	null	null	Mouse_09-2020	null	[MS,MS:1001208,SEQUEST,]	8.37	10.710	null	null	0.14
PRT	Q8C2Q8	ATP synthase subunit gamma OS=Mus musculus OX=10090 GN=Atp5c1 PE=1 SV=1	null	null	Mouse_09-2020	null	[MS,MS:1001208,SEQUEST,]	3.24	8.440	null	null	0.10
PRT	P17563	Methanethiol oxidase OS=Mus musculus OX=10090 GN=Selenbp1 PE=1 SV=2	null	null	Mouse_09-2020	null	[MS,MS:1001208,SEQUEST,]	29.11	45.583	null	null	0.26
PRT	Q8BK48	Pyrethroid hydrolase Ces2e OS=Mus musculus OX=10090 GN=Ces2e PE=1 SV=1	null	null	Mouse_09-2020	null	[MS,MS:1001208,SEQUEST,]	14.99	27.770	null	null	0.13
PRT	J3QMG3	Voltage-dependent anion-selective channel protein 3 OS=Mus musculus OX=10090 GN=Vdac3 PE=1 SV=1	null	null	Mouse_09-2020	null	[MS,MS:1001208,SEQUEST,]	2.28	9.605	null	null	0.15
PRT	Q5FW57	Glycine N-acyltransferase-like protein OS=Mus musculus OX=10090 GN=Gm4952 PE=1 SV=3	null	null	Mouse_09-2020	null	[MS,MS:1001208,SEQUEST,]	11.20	16.730	null	null	0.13
PRT	P09671	Superoxide dismutase [Mn], mitochondrial OS=Mus musculus OX=10090 GN=Sod2 PE=1 SV=3	null	null	Mouse_09-2020	null	[MS,MS:1001208,SEQUEST,]	9.58	16.787	null	null	0.25
PRT	A2AVJ7	Ribosome-binding protein 1 OS=Mus musculus OX=10090 GN=Rrbp1 PE=1 SV=1	null	null	Mouse_09-2020	null	[MS,MS:1001208,SEQUEST,]	0.00	5.632	null	null	0.03
PRT	O88569	Heterogeneous nuclear ribonucleoproteins A2/B1 OS=Mus musculus OX=10090 GN=Hnrnpa2b1 PE=1 SV=2	null	null	Mouse_09-2020	null	[MS,MS:1001208,SEQUEST,]	17.26	18.334	null	null	0.11
PRT	Q01768	Nucleoside diphosphate kinase B OS=Mus musculus OX=10090 GN=Nme2 PE=1 SV=1	null	null	Mouse_09-2020	null	[MS,MS:1001208,SEQUEST,]	10.66	12.377	null	null	0.24
PRT	P67778	Prohibitin OS=Mus musculus OX=10090 GN=Phb PE=1 SV=1	null	null	Mouse_09-2020	null	[MS,MS:1001208,SEQUEST,]	0.00	5.434	null	null	0.15
PRT	Q9CQ62	2,4-dienoyl-CoA reductase, mitochondrial OS=Mus musculus OX=10090 GN=Decr1 PE=1 SV=1	null	null	Mouse_09-2020	null	[MS,MS:1001208,SEQUEST,]	10.62	16.237	null	null	0.10
PRT	Q91X83	S-adenosylmethionine synthase isoform type-1 OS=Mus musculus OX=10090 GN=Mat1a PE=1 SV=1	null	null	Mouse_09-2020	null	[MS,MS:1001208,SEQUEST,]	8.04	13.006	null	null	0.11
PRT	P05214	Tubulin alpha-3 chain OS=Mus musculus OX=10090 GN=Tuba3a PE=1 SV=1	null	null	Mouse_09-2020	null	[MS,MS:1001208,SEQUEST,]	11.25	13.348	null	null	0.10
PRT	P62900	60S ribosomal protein L31 OS=Mus musculus OX=10090 GN=Rpl31 PE=1 SV=1	null	null	Mouse_09-2020	null	[MS,MS:1001208,SEQUEST,]	8.92	14.826	null	null	0.26
PRT	P40936	Indolethylamine N-methyltransferase OS=Mus musculus OX=10090 GN=Inmt PE=1 SV=1	null	null	Mouse_09-2020	null	[MS,MS:1001208,SEQUEST,]	11.46	23.068	null	null	0.14
PRT	Q9JLI0	Aldo-keto reductase a OS=Mus musculus OX=10090 GN=Akr1c12 PE=1 SV=1	null	null	Mouse_09-2020	null	[MS,MS:1001208,SEQUEST,]	8.93	9.799	null	null	0.11
PRT	P22599	Alpha-1-antitrypsin 1-2 OS=Mus musculus OX=10090 GN=Serpina1b PE=1 SV=2	null	null	Mouse_09-2020	null	[MS,MS:1001208,SEQUEST,]	10.58	21.280	null	null	0.09
PRT	P25688	Uricase OS=Mus musculus OX=10090 GN=Uox PE=1 SV=2	null	null	Mouse_09-2020	null	[MS,MS:1001208,SEQUEST,]	8.02	15.603	null	null	0.16
PRT	Q9DB77	Cytochrome b-c1 complex subunit 2, mitochondrial OS=Mus musculus OX=10090 GN=Uqcrc2 PE=1 SV=1	null	null	Mouse_09-2020	null	[MS,MS:1001208,SEQUEST,]	8.84	9.229	null	null	0.06
PRT	G3UZN1	D-dopachrome decarboxylase OS=Mus musculus OX=10090 GN=Ddt PE=1 SV=1	null	null	Mouse_09-2020	null	[MS,MS:1001208,SEQUEST,]	2.13	12.640	null	null	0.38
PRT	P12787	Cytochrome c oxidase subunit 5A, mitochondrial OS=Mus musculus OX=10090 GN=Cox5a PE=1 SV=2	null	null	Mouse_09-2020	null	[MS,MS:1001208,SEQUEST,]	7.92	13.852	null	null	0.29
PRT	Q91VS7	Microsomal glutathione S-transferase 1 OS=Mus musculus OX=10090 GN=Mgst1 PE=1 SV=3	null	null	Mouse_09-2020	null	[MS,MS:1001208,SEQUEST,]	2.89	10.715	null	null	0.15
PRT	P29758	Ornithine aminotransferase, mitochondrial OS=Mus musculus OX=10090 GN=Oat PE=1 SV=1	null	null	Mouse_09-2020	null	[MS,MS:1001208,SEQUEST,]	8.49	11.187	null	null	0.08
PRT	Q9CRB3	5-hydroxyisourate hydrolase OS=Mus musculus OX=10090 GN=Urah PE=1 SV=1	null	null	Mouse_09-2020	null	[MS,MS:1001208,SEQUEST,]	2.54	7.424	null	null	0.25
PRT	P47963	60S ribosomal protein L13 OS=Mus musculus OX=10090 GN=Rpl13 PE=1 SV=3	null	null	Mouse_09-2020	null	[MS,MS:1001208,SEQUEST,]	6.82	4.611	null	null	0.16
PRT	P14206	40S ribosomal protein SA OS=Mus musculus OX=10090 GN=Rpsa PE=1 SV=4	null	null	Mouse_09-2020	null	[MS,MS:1001208,SEQUEST,]	7.52	12.559	null	null	0.13
PRT	P14131	40S ribosomal protein S16 OS=Mus musculus OX=10090 GN=Rps16 PE=1 SV=4	null	null	Mouse_09-2020	null	[MS,MS:1001208,SEQUEST,]	7.92	11.026	null	null	0.16
PRT	F6QPR1	Prohibitin (Fragment) OS=Mus musculus OX=10090 GN=Phb2 PE=1 SV=1	null	null	Mouse_09-2020	null	[MS,MS:1001208,SEQUEST,]	6.37	10.159	null	null	0.25
PRT	Q8K154	UDP-glucuronosyltransferase OS=Mus musculus OX=10090 GN=Ugt2b34 PE=1 SV=1	null	null	Mouse_09-2020	null	[MS,MS:1001208,SEQUEST,]	5.14	4.044	null	null	0.08
PRT	Q8VCN5	Cystathionine gamma-lyase OS=Mus musculus OX=10090 GN=Cth PE=1 SV=1	null	null	Mouse_09-2020	null	[MS,MS:1001208,SEQUEST,]	7.13	12.733	null	null	0.09
PRT	A0A0R4J083	Long-chain specific acyl-CoA dehydrogenase, mitochondrial OS=Mus musculus OX=10090 GN=Acadl PE=1 SV=1	null	null	Mouse_09-2020	null	[MS,MS:1001208,SEQUEST,]	2.45	7.086	null	null	0.09
PRT	E9PXX7	Thioredoxin domain-containing protein 5 OS=Mus musculus OX=10090 GN=Txndc5 PE=1 SV=1	null	null	Mouse_09-2020	null	[MS,MS:1001208,SEQUEST,]	5.14	9.070	null	null	0.06
PRT	A2CEL1	Major urinary protein 1 OS=Mus musculus OX=10090 GN=Mup1 PE=3 SV=1	null	null	Mouse_09-2020	null	[MS,MS:1001208,SEQUEST,]	5.10	4.159	null	null	0.22
PRT	Q9CQC7	NADH dehydrogenase [ubiquinone] 1 beta subcomplex subunit 4 OS=Mus musculus OX=10090 GN=Ndufb4 PE=1 SV=3	null	null	Mouse_09-2020	null	[MS,MS:1001208,SEQUEST,]	8.96	8.776	null	null	0.28
PRT	Q64523	Histone H2A type 2-C OS=Mus musculus OX=10090 GN=H2ac20 PE=1 SV=3	null	null	Mouse_09-2020	null	[MS,MS:1001208,SEQUEST,]	5.92	4.640	null	null	0.29
PRT	Q8BG05	Heterogeneous nuclear ribonucleoprotein A3 OS=Mus musculus OX=10090 GN=Hnrnpa3 PE=1 SV=1	null	null	Mouse_09-2020	null	[MS,MS:1001208,SEQUEST,]	4.34	9.073	null	null	0.15
PRT	Q9D0M3	Cytochrome c1, heme protein, mitochondrial OS=Mus musculus OX=10090 GN=Cyc1 PE=1 SV=1	null	null	Mouse_09-2020	null	[MS,MS:1001208,SEQUEST,]	6.10	10.781	null	null	0.11
PRT	Q91X72	Hemopexin OS=Mus musculus OX=10090 GN=Hpx PE=1 SV=2	null	null	Mouse_09-2020	null	[MS,MS:1001208,SEQUEST,]	6.35	11.282	null	null	0.06
PRT	P01027	Complement C3 OS=Mus musculus OX=10090 GN=C3 PE=1 SV=3	null	null	Mouse_09-2020	null	[MS,MS:1001208,SEQUEST,]	3.48	7.712	null	null	0.02
PRT	F6Y6L6	Predicted gene, 49369 (Fragment) OS=Mus musculus OX=10090 GN=Gm49369 PE=1 SV=1	null	null	Mouse_09-2020	null	[MS,MS:1001208,SEQUEST,]	5.96	11.539	null	null	0.14
PRT	Q99LC3	NADH dehydrogenase [ubiquinone] 1 alpha subcomplex subunit 10, mitochondrial OS=Mus musculus OX=10090 GN=Ndufa10 PE=1 SV=1	null	null	Mouse_09-2020	null	[MS,MS:1001208,SEQUEST,]	5.08	12.427	null	null	0.11
PRT	Q8CFX1	GDH/6PGL endoplasmic bifunctional protein OS=Mus musculus OX=10090 GN=H6pd PE=1 SV=2	null	null	Mouse_09-2020	null	[MS,MS:1001208,SEQUEST,]	1.61	5.027	null	null	0.04
PRT	Q9JHI5	Isovaleryl-CoA dehydrogenase, mitochondrial OS=Mus musculus OX=10090 GN=Ivd PE=1 SV=1	null	null	Mouse_09-2020	null	[MS,MS:1001208,SEQUEST,]	1.79	3.782	null	null	0.07
PRT	Q61598	Rab GDP dissociation inhibitor beta OS=Mus musculus OX=10090 GN=Gdi2 PE=1 SV=1	null	null	Mouse_09-2020	null	[MS,MS:1001208,SEQUEST,]	6.17	6.137	null	null	0.07
PRT	Q62425	Cytochrome c oxidase subunit NDUFA4 OS=Mus musculus OX=10090 GN=Ndufa4 PE=1 SV=2	null	null	Mouse_09-2020	null	[MS,MS:1001208,SEQUEST,]	7.10	12.569	null	null	0.24
PRT	Q78PY7	Staphylococcal nuclease domain-containing protein 1 OS=Mus musculus OX=10090 GN=Snd1 PE=1 SV=1	null	null	Mouse_09-2020	null	[MS,MS:1001208,SEQUEST,]	5.86	10.210	null	null	0.04
PRT	Q06185	ATP synthase subunit e, mitochondrial OS=Mus musculus OX=10090 GN=Atp5me PE=1 SV=2	null	null	Mouse_09-2020	null	[MS,MS:1001208,SEQUEST,]	5.22	10.113	null	null	0.45
PRT	P60843	Eukaryotic initiation factor 4A-I OS=Mus musculus OX=10090 GN=Eif4a1 PE=1 SV=1	null	null	Mouse_09-2020	null	[MS,MS:1001208,SEQUEST,]	8.40	15.009	null	null	0.10
PRT	Q8R164	Valacyclovir hydrolase OS=Mus musculus OX=10090 GN=Bphl PE=1 SV=1	null	null	Mouse_09-2020	null	[MS,MS:1001208,SEQUEST,]	6.32	5.899	null	null	0.07
PRT	Q3UEL5	Imidazolonepropionate hydrolase OS=Mus musculus OX=10090 GN=Uroc1 PE=1 SV=1	null	null	Mouse_09-2020	null	[MS,MS:1001208,SEQUEST,]	1.90	4.004	null	null	0.04
PRT	P62897	Cytochrome c, somatic OS=Mus musculus OX=10090 GN=Cycs PE=1 SV=2	null	null	Mouse_09-2020	null	[MS,MS:1001208,SEQUEST,]	7.43	7.147	null	null	0.30
PRT	P56593	Cytochrome P450 2A12 OS=Mus musculus OX=10090 GN=Cyp2a12 PE=1 SV=2	null	null	Mouse_09-2020	null	[MS,MS:1001208,SEQUEST,]	8.49	12.478	null	null	0.07
PRT	P47911	60S ribosomal protein L6 OS=Mus musculus OX=10090 GN=Rpl6 PE=1 SV=3	null	null	Mouse_09-2020	null	[MS,MS:1001208,SEQUEST,]	5.62	6.889	null	null	0.12
PRT	P62702	40S ribosomal protein S4, X isoform OS=Mus musculus OX=10090 GN=Rps4x PE=1 SV=2	null	null	Mouse_09-2020	null	[MS,MS:1001208,SEQUEST,]	10.86	12.657	null	null	0.11
PRT	P48036	Annexin A5 OS=Mus musculus OX=10090 GN=Anxa5 PE=1 SV=1	null	null	Mouse_09-2020	null	[MS,MS:1001208,SEQUEST,]	1.89	4.946	null	null	0.10
PRT	Q9DBF1	Alpha-aminoadipic semialdehyde dehydrogenase OS=Mus musculus OX=10090 GN=Aldh7a1 PE=1 SV=4	null	null	Mouse_09-2020	null	[MS,MS:1001208,SEQUEST,]	7.87	7.015	null	null	0.05
PRT	O88451	Retinol dehydrogenase 7 OS=Mus musculus OX=10090 GN=Rdh7 PE=1 SV=1	null	null	Mouse_09-2020	null	[MS,MS:1001208,SEQUEST,]	6.80	8.307	null	null	0.09
PRT	Q9CQA3	Succinate dehydrogenase [ubiquinone] iron-sulfur subunit, mitochondrial OS=Mus musculus OX=10090 GN=Sdhb PE=1 SV=1	null	null	Mouse_09-2020	null	[MS,MS:1001208,SEQUEST,]	9.47	18.434	null	null	0.10
PRT	P19783	Cytochrome c oxidase subunit 4 isoform 1, mitochondrial OS=Mus musculus OX=10090 GN=Cox4i1 PE=1 SV=2	null	null	Mouse_09-2020	null	[MS,MS:1001208,SEQUEST,]	8.80	10.111	null	null	0.25
PRT	Q99JY0	Trifunctional enzyme subunit beta, mitochondrial OS=Mus musculus OX=10090 GN=Hadhb PE=1 SV=1	null	null	Mouse_09-2020	null	[MS,MS:1001208,SEQUEST,]	3.31	12.386	null	null	0.07
PRT	D3Z4A4	Peroxiredoxin-2 (Fragment) OS=Mus musculus OX=10090 GN=Prdx2 PE=1 SV=8	null	null	Mouse_09-2020	null	[MS,MS:1001208,SEQUEST,]	8.29	9.597	null	null	0.31
PRT	A0A1B0GSS8	60S ribosomal protein L18 OS=Mus musculus OX=10090 GN=Rpl18 PE=1 SV=1	null	null	Mouse_09-2020	null	[MS,MS:1001208,SEQUEST,]	5.26	9.678	null	null	0.21
PRT	Q99KI0	Aconitate hydratase, mitochondrial OS=Mus musculus OX=10090 GN=Aco2 PE=1 SV=1	null	null	Mouse_09-2020	null	[MS,MS:1001208,SEQUEST,]	8.78	14.527	null	null	0.05
PRT	P62962	Profilin-1 OS=Mus musculus OX=10090 GN=Pfn1 PE=1 SV=2	null	null	Mouse_09-2020	null	[MS,MS:1001208,SEQUEST,]	7.09	15.963	null	null	0.29
PRT	Q9D1R9	60S ribosomal protein L34 OS=Mus musculus OX=10090 GN=Rpl34 PE=1 SV=2	null	null	Mouse_09-2020	null	[MS,MS:1001208,SEQUEST,]	4.27	6.949	null	null	0.19
PRT	Q61838	Pregnancy zone protein OS=Mus musculus OX=10090 GN=Pzp PE=1 SV=3	null	null	Mouse_09-2020	null	[MS,MS:1001208,SEQUEST,]	4.20	10.098	null	null	0.02
PRT	O35945	Aldehyde dehydrogenase, cytosolic 1 OS=Mus musculus OX=10090 GN=Aldh1a7 PE=1 SV=1	null	null	Mouse_09-2020	null	[MS,MS:1001208,SEQUEST,]	34.90	73.829	null	null	0.24
PRT	P60710	Actin, cytoplasmic 1 OS=Mus musculus OX=10090 GN=Actb PE=1 SV=1	null	null	Mouse_09-2020	null	[MS,MS:1001208,SEQUEST,]	26.09	43.930	null	null	0.33
PRT	P68134	Actin, alpha skeletal muscle OS=Mus musculus OX=10090 GN=Acta1 PE=1 SV=1	null	null	Mouse_09-2020	null	[MS,MS:1001208,SEQUEST,]	25.31	39.330	null	null	0.26
PRT	P24472	Glutathione S-transferase A4 OS=Mus musculus OX=10090 GN=Gsta4 PE=1 SV=3	null	null	Mouse_09-2020	null	[MS,MS:1001208,SEQUEST,]	1.70	6.313	null	null	0.10
PRT	P11714	Cytochrome P450 2D9 OS=Mus musculus OX=10090 GN=Cyp2d9 PE=1 SV=2	null	null	Mouse_09-2020	null	[MS,MS:1001208,SEQUEST,]	5.86	15.947	null	null	0.07
PRT	Q60932	Voltage-dependent anion-selective channel protein 1 OS=Mus musculus OX=10090 GN=Vdac1 PE=1 SV=3	null	null	Mouse_09-2020	null	[MS,MS:1001208,SEQUEST,]	2.28	4.977	null	null	0.08
PRT	A0A2R8VHT1	3-mercaptopyruvate sulfurtransferase (Fragment) OS=Mus musculus OX=10090 GN=Mpst PE=1 SV=1	null	null	Mouse_09-2020	null	[MS,MS:1001208,SEQUEST,]	5.70	10.767	null	null	0.19
PRT	P56379	ATP synthase subunit ATP5MPL, mitochondrial OS=Mus musculus OX=10090 GN=Atp5mpl PE=1 SV=1	null	null	Mouse_09-2020	null	[MS,MS:1001208,SEQUEST,]	2.17	3.202	null	null	0.40
PRT	Q8BWQ1	UDP-glucuronosyltransferase 2A3 OS=Mus musculus OX=10090 GN=Ugt2a3 PE=1 SV=1	null	null	Mouse_09-2020	null	[MS,MS:1001208,SEQUEST,]	3.90	9.512	null	null	0.05
PRT	P55264	Adenosine kinase OS=Mus musculus OX=10090 GN=Adk PE=1 SV=2	null	null	Mouse_09-2020	null	[MS,MS:1001208,SEQUEST,]	0.00	5.393	null	null	0.06
PRT	Q9CQM8	60S ribosomal protein L21 OS=Mus musculus OX=10090 GN=Rpl21 PE=1 SV=1	null	null	Mouse_09-2020	null	[MS,MS:1001208,SEQUEST,]	4.55	6.225	null	null	0.11
PRT	Q9CZM2	60S ribosomal protein L15 OS=Mus musculus OX=10090 GN=Rpl15 PE=1 SV=4	null	null	Mouse_09-2020	null	[MS,MS:1001208,SEQUEST,]	6.82	6.682	null	null	0.15
PRT	Q8BWF0	Succinate-semialdehyde dehydrogenase, mitochondrial OS=Mus musculus OX=10090 GN=Aldh5a1 PE=1 SV=1	null	null	Mouse_09-2020	null	[MS,MS:1001208,SEQUEST,]	0.00	4.764	null	null	0.06
PRT	P53026	60S ribosomal protein L10a OS=Mus musculus OX=10090 GN=Rpl10a PE=1 SV=3	null	null	Mouse_09-2020	null	[MS,MS:1001208,SEQUEST,]	3.30	5.153	null	null	0.10
PRT	Q5FW60	Major urinary protein 20 OS=Mus musculus OX=10090 GN=Mup20 PE=1 SV=1	null	null	Mouse_09-2020	null	[MS,MS:1001208,SEQUEST,]	9.29	11.527	null	null	0.16
PRT	Q9D2G2	Dihydrolipoyllysine-residue succinyltransferase component of 2-oxoglutarate dehydrogenase complex, mitochondrial OS=Mus musculus OX=10090 GN=Dlst PE=1 SV=1	null	null	Mouse_09-2020	null	[MS,MS:1001208,SEQUEST,]	2.64	5.344	null	null	0.04
PRT	P62843	40S ribosomal protein S15 OS=Mus musculus OX=10090 GN=Rps15 PE=1 SV=2	null	null	Mouse_09-2020	null	[MS,MS:1001208,SEQUEST,]	3.18	7.633	null	null	0.25
PRT	Q571F8	Glutaminase liver isoform, mitochondrial OS=Mus musculus OX=10090 GN=Gls2 PE=1 SV=2	null	null	Mouse_09-2020	null	[MS,MS:1001208,SEQUEST,]	2.24	8.637	null	null	0.05
PRT	D3Z2H9	Tropomyosin 3, related sequence 7 OS=Mus musculus OX=10090 GN=Tpm3-rs7 PE=3 SV=1	null	null	Mouse_09-2020	null	[MS,MS:1001208,SEQUEST,]	0.00	4.592	null	null	0.10
PRT	Q8K0E8	Fibrinogen beta chain OS=Mus musculus OX=10090 GN=Fgb PE=1 SV=1	null	null	Mouse_09-2020	null	[MS,MS:1001208,SEQUEST,]	1.92	3.382	null	null	0.03
PRT	A0A087WPF8	Protein ABHD14B (Fragment) OS=Mus musculus OX=10090 GN=Abhd14b PE=1 SV=1	null	null	Mouse_09-2020	null	[MS,MS:1001208,SEQUEST,]	2.19	6.945	null	null	0.18
PRT	O08749	Dihydrolipoyl dehydrogenase, mitochondrial OS=Mus musculus OX=10090 GN=Dld PE=1 SV=2	null	null	Mouse_09-2020	null	[MS,MS:1001208,SEQUEST,]	2.41	4.593	null	null	0.04
PRT	Q9DCU9	4-hydroxy-2-oxoglutarate aldolase, mitochondrial OS=Mus musculus OX=10090 GN=Hoga1 PE=1 SV=1	null	null	Mouse_09-2020	null	[MS,MS:1001208,SEQUEST,]	5.12	8.034	null	null	0.06
PRT	Q8R0F9	SEC14-like protein 4 OS=Mus musculus OX=10090 GN=Sec14l4 PE=1 SV=1	null	null	Mouse_09-2020	null	[MS,MS:1001208,SEQUEST,]	4.19	5.533	null	null	0.07
PRT	Q9Z2I8	Succinate--CoA ligase [GDP-forming] subunit beta, mitochondrial OS=Mus musculus OX=10090 GN=Suclg2 PE=1 SV=3	null	null	Mouse_09-2020	null	[MS,MS:1001208,SEQUEST,]	4.75	8.138	null	null	0.07
PRT	Q921G7	Electron transfer flavoprotein-ubiquinone oxidoreductase, mitochondrial OS=Mus musculus OX=10090 GN=Etfdh PE=1 SV=1	null	null	Mouse_09-2020	null	[MS,MS:1001208,SEQUEST,]	0.00	3.713	null	null	0.05
PRT	P50544	Very long-chain specific acyl-CoA dehydrogenase, mitochondrial OS=Mus musculus OX=10090 GN=Acadvl PE=1 SV=3	null	null	Mouse_09-2020	null	[MS,MS:1001208,SEQUEST,]	5.45	12.083	null	null	0.04
PRT	Q791V5	Mitochondrial carrier homolog 2 OS=Mus musculus OX=10090 GN=Mtch2 PE=1 SV=1	null	null	Mouse_09-2020	null	[MS,MS:1001208,SEQUEST,]	2.09	4.134	null	null	0.05
PRT	Q5SVG5	AP complex subunit beta OS=Mus musculus OX=10090 GN=Ap1b1 PE=1 SV=1	null	null	Mouse_09-2020	null	[MS,MS:1001208,SEQUEST,]	2.49	6.098	null	null	0.02
PRT	Q8VCM7	Fibrinogen gamma chain OS=Mus musculus OX=10090 GN=Fgg PE=1 SV=1	null	null	Mouse_09-2020	null	[MS,MS:1001208,SEQUEST,]	4.69	6.563	null	null	0.06
PRT	Q99MZ7	Peroxisomal trans-2-enoyl-CoA reductase OS=Mus musculus OX=10090 GN=Pecr PE=1 SV=1	null	null	Mouse_09-2020	null	[MS,MS:1001208,SEQUEST,]	5.53	8.232	null	null	0.08
PRT	Q91ZA3	Propionyl-CoA carboxylase alpha chain, mitochondrial OS=Mus musculus OX=10090 GN=Pcca PE=1 SV=2	null	null	Mouse_09-2020	null	[MS,MS:1001208,SEQUEST,]	0.00	2.839	null	null	0.03
PRT	P62908	40S ribosomal protein S3 OS=Mus musculus OX=10090 GN=Rps3 PE=1 SV=1	null	null	Mouse_09-2020	null	[MS,MS:1001208,SEQUEST,]	3.84	5.275	null	null	0.12
PRT	Q8QZS1	3-hydroxyisobutyryl-CoA hydrolase, mitochondrial OS=Mus musculus OX=10090 GN=Hibch PE=1 SV=1	null	null	Mouse_09-2020	null	[MS,MS:1001208,SEQUEST,]	4.08	5.743	null	null	0.05
PRT	P26150	3 beta-hydroxysteroid dehydrogenase/Delta 5-->4-isomerase type 3 OS=Mus musculus OX=10090 GN=Hsd3b3 PE=1 SV=3	null	null	Mouse_09-2020	null	[MS,MS:1001208,SEQUEST,]	0.00	3.750	null	null	0.08
PRT	Q8VEK3	Heterogeneous nuclear ribonucleoprotein U OS=Mus musculus OX=10090 GN=Hnrnpu PE=1 SV=1	null	null	Mouse_09-2020	null	[MS,MS:1001208,SEQUEST,]	4.26	3.729	null	null	0.03
PRT	P84099	60S ribosomal protein L19 OS=Mus musculus OX=10090 GN=Rpl19 PE=1 SV=1	null	null	Mouse_09-2020	null	[MS,MS:1001208,SEQUEST,]	3.13	5.559	null	null	0.14
PRT	P62281	40S ribosomal protein S11 OS=Mus musculus OX=10090 GN=Rps11 PE=1 SV=3	null	null	Mouse_09-2020	null	[MS,MS:1001208,SEQUEST,]	0.00	3.004	null	null	0.15
PRT	P42669	Transcriptional activator protein Pur-alpha OS=Mus musculus OX=10090 GN=Pura PE=1 SV=1	null	null	Mouse_09-2020	null	[MS,MS:1001208,SEQUEST,]	4.41	5.403	null	null	0.07
PRT	K4DI63	Protein CREG1 OS=Mus musculus OX=10090 GN=Creg1 PE=1 SV=1	null	null	Mouse_09-2020	null	[MS,MS:1001208,SEQUEST,]	7.39	13.578	null	null	0.28
PRT	Q9WVM8	Kynurenine/alpha-aminoadipate aminotransferase, mitochondrial OS=Mus musculus OX=10090 GN=Aadat PE=1 SV=1	null	null	Mouse_09-2020	null	[MS,MS:1001208,SEQUEST,]	5.22	9.002	null	null	0.07
PRT	O70475	UDP-glucose 6-dehydrogenase OS=Mus musculus OX=10090 GN=Ugdh PE=1 SV=1	null	null	Mouse_09-2020	null	[MS,MS:1001208,SEQUEST,]	2.16	5.167	null	null	0.04
PRT	P15105	Glutamine synthetase OS=Mus musculus OX=10090 GN=Glul PE=1 SV=6	null	null	Mouse_09-2020	null	[MS,MS:1001208,SEQUEST,]	6.37	11.375	null	null	0.11
PRT	Q9QZD8	Mitochondrial dicarboxylate carrier OS=Mus musculus OX=10090 GN=Slc25a10 PE=1 SV=2	null	null	Mouse_09-2020	null	[MS,MS:1001208,SEQUEST,]	4.49	5.818	null	null	0.08
PRT	Q9DCT2	NADH dehydrogenase [ubiquinone] iron-sulfur protein 3, mitochondrial OS=Mus musculus OX=10090 GN=Ndufs3 PE=1 SV=2	null	null	Mouse_09-2020	null	[MS,MS:1001208,SEQUEST,]	3.50	6.981	null	null	0.10
PRT	Q9DBG1	Sterol 26-hydroxylase, mitochondrial OS=Mus musculus OX=10090 GN=Cyp27a1 PE=1 SV=1	null	null	Mouse_09-2020	null	[MS,MS:1001208,SEQUEST,]	3.12	7.804	null	null	0.05
PRT	P52825	Carnitine O-palmitoyltransferase 2, mitochondrial OS=Mus musculus OX=10090 GN=Cpt2 PE=1 SV=2	null	null	Mouse_09-2020	null	[MS,MS:1001208,SEQUEST,]	7.92	10.518	null	null	0.04
PRT	E9PVP0	START domain-containing protein 10 OS=Mus musculus OX=10090 GN=Stard10 PE=1 SV=1	null	null	Mouse_09-2020	null	[MS,MS:1001208,SEQUEST,]	2.48	5.896	null	null	0.06
PRT	P14869	60S acidic ribosomal protein P0 OS=Mus musculus OX=10090 GN=Rplp0 PE=1 SV=3	null	null	Mouse_09-2020	null	[MS,MS:1001208,SEQUEST,]	4.72	9.244	null	null	0.13
PRT	Q9D819	Inorganic pyrophosphatase OS=Mus musculus OX=10090 GN=Ppa1 PE=1 SV=1	null	null	Mouse_09-2020	null	[MS,MS:1001208,SEQUEST,]	3.92	5.906	null	null	0.06
PRT	Q8BVI4	Dihydropteridine reductase OS=Mus musculus OX=10090 GN=Qdpr PE=1 SV=2	null	null	Mouse_09-2020	null	[MS,MS:1001208,SEQUEST,]	7.59	15.402	null	null	0.14
PRT	Q9DCJ5	NADH dehydrogenase [ubiquinone] 1 alpha subcomplex subunit 8 OS=Mus musculus OX=10090 GN=Ndufa8 PE=1 SV=3	null	null	Mouse_09-2020	null	[MS,MS:1001208,SEQUEST,]	4.24	3.205	null	null	0.13
PRT	P28665	Murinoglobulin-1 OS=Mus musculus OX=10090 GN=Mug1 PE=1 SV=3	null	null	Mouse_09-2020	null	[MS,MS:1001208,SEQUEST,]	0.00	5.516	null	null	0.01
PRT	Q9D023	Mitochondrial pyruvate carrier 2 OS=Mus musculus OX=10090 GN=Mpc2 PE=1 SV=1	null	null	Mouse_09-2020	null	[MS,MS:1001208,SEQUEST,]	2.51	5.693	null	null	0.13
PRT	P14824	Annexin A6 OS=Mus musculus OX=10090 GN=Anxa6 PE=1 SV=3	null	null	Mouse_09-2020	null	[MS,MS:1001208,SEQUEST,]	2.06	5.636	null	null	0.05
PRT	P85094	Isochorismatase domain-containing protein 2A OS=Mus musculus OX=10090 GN=Isoc2a PE=1 SV=1	null	null	Mouse_09-2020	null	[MS,MS:1001208,SEQUEST,]	4.05	10.342	null	null	0.14
PRT	Q9D8U8	Sorting nexin-5 OS=Mus musculus OX=10090 GN=Snx5 PE=1 SV=1	null	null	Mouse_09-2020	null	[MS,MS:1001208,SEQUEST,]	1.71	2.726	null	null	0.04
PRT	Q543K9	Purine nucleoside phosphorylase OS=Mus musculus OX=10090 GN=Pnp PE=1 SV=1	null	null	Mouse_09-2020	null	[MS,MS:1001208,SEQUEST,]	4.21	6.903	null	null	0.09
PRT	Q91X75	Cyp2a4 protein OS=Mus musculus OX=10090 GN=Cyp2a5 PE=1 SV=1	null	null	Mouse_09-2020	null	[MS,MS:1001208,SEQUEST,]	5.46	8.828	null	null	0.05
PRT	A0A1L1SSF8	RIKEN cDNA 4931406C07 gene OS=Mus musculus OX=10090 GN=4931406C07Rik PE=1 SV=1	null	null	Mouse_09-2020	null	[MS,MS:1001208,SEQUEST,]	0.00	1.988	null	null	0.09
PRT	P29341	Polyadenylate-binding protein 1 OS=Mus musculus OX=10090 GN=Pabpc1 PE=1 SV=2	null	null	Mouse_09-2020	null	[MS,MS:1001208,SEQUEST,]	5.19	6.442	null	null	0.03
PRT	A2AFQ2	3-hydroxyacyl-CoA dehydrogenase type-2 OS=Mus musculus OX=10090 GN=Hsd17b10 PE=1 SV=1	null	null	Mouse_09-2020	null	[MS,MS:1001208,SEQUEST,]	5.53	5.477	null	null	0.13
PRT	P61922	4-aminobutyrate aminotransferase, mitochondrial OS=Mus musculus OX=10090 GN=Abat PE=1 SV=1	null	null	Mouse_09-2020	null	[MS,MS:1001208,SEQUEST,]	4.26	5.146	null	null	0.04
PRT	A0A3B2WAL8	Acetyl-CoA acetyltransferase, cytosolic OS=Mus musculus OX=10090 GN=Acat2 PE=1 SV=1	null	null	Mouse_09-2020	null	[MS,MS:1001208,SEQUEST,]	2.48	4.812	null	null	0.10
PRT	P62806	Histone H4 OS=Mus musculus OX=10090 GN=H4c1 PE=1 SV=2	null	null	Mouse_09-2020	null	[MS,MS:1001208,SEQUEST,]	5.88	7.269	null	null	0.24
PRT	Q9DBP5	UMP-CMP kinase OS=Mus musculus OX=10090 GN=Cmpk1 PE=1 SV=1	null	null	Mouse_09-2020	null	[MS,MS:1001208,SEQUEST,]	5.26	8.411	null	null	0.12
PRT	A0A1B0GT40	Peptide-methionine (S)-S-oxide reductase OS=Mus musculus OX=10090 GN=Msra PE=1 SV=1	null	null	Mouse_09-2020	null	[MS,MS:1001208,SEQUEST,]	5.12	9.318	null	null	0.18
PRT	Q91VK2	Eef1d protein OS=Mus musculus OX=10090 GN=Eef1d PE=1 SV=1	null	null	Mouse_09-2020	null	[MS,MS:1001208,SEQUEST,]	2.55	8.305	null	null	0.08
PRT	A0A0A0MQ68	Glutaryl-CoA dehydrogenase, mitochondrial OS=Mus musculus OX=10090 GN=Gcdh PE=1 SV=1	null	null	Mouse_09-2020	null	[MS,MS:1001208,SEQUEST,]	5.58	8.310	null	null	0.06
PRT	Q9CXF0	Kynureninase OS=Mus musculus OX=10090 GN=Kynu PE=1 SV=3	null	null	Mouse_09-2020	null	[MS,MS:1001208,SEQUEST,]	4.55	7.091	null	null	0.05
PRT	P62862	40S ribosomal protein S30 OS=Mus musculus OX=10090 GN=Fau PE=1 SV=1	null	null	Mouse_09-2020	null	[MS,MS:1001208,SEQUEST,]	3.17	6.067	null	null	0.32
PRT	P60867	40S ribosomal protein S20 OS=Mus musculus OX=10090 GN=Rps20 PE=1 SV=1	null	null	Mouse_09-2020	null	[MS,MS:1001208,SEQUEST,]	6.62	5.626	null	null	0.11
PRT	Q9CQ69	Cytochrome b-c1 complex subunit 8 OS=Mus musculus OX=10090 GN=Uqcrq PE=1 SV=3	null	null	Mouse_09-2020	null	[MS,MS:1001208,SEQUEST,]	5.39	7.774	null	null	0.28
PRT	A0A571BEL9	T-complex protein 1 subunit zeta OS=Mus musculus OX=10090 GN=Cct6a PE=1 SV=1	null	null	Mouse_09-2020	null	[MS,MS:1001208,SEQUEST,]	0.00	2.248	null	null	0.05
PRT	P62267	40S ribosomal protein S23 OS=Mus musculus OX=10090 GN=Rps23 PE=1 SV=3	null	null	Mouse_09-2020	null	[MS,MS:1001208,SEQUEST,]	6.92	9.824	null	null	0.09
PRT	A2A974	Cytochrome P450 4A12B OS=Mus musculus OX=10090 GN=Cyp4a12b PE=1 SV=1	null	null	Mouse_09-2020	null	[MS,MS:1001208,SEQUEST,]	2.03	4.732	null	null	0.04
PRT	Q9CPR4	60S ribosomal protein L17 OS=Mus musculus OX=10090 GN=Rpl17 PE=1 SV=3	null	null	Mouse_09-2020	null	[MS,MS:1001208,SEQUEST,]	5.54	8.056	null	null	0.21
PRT	Q9D826	Peroxisomal sarcosine oxidase OS=Mus musculus OX=10090 GN=Pipox PE=1 SV=1	null	null	Mouse_09-2020	null	[MS,MS:1001208,SEQUEST,]	5.27	8.456	null	null	0.07
PRT	Q8JZU2	Tricarboxylate transport protein, mitochondrial OS=Mus musculus OX=10090 GN=Slc25a1 PE=1 SV=1	null	null	Mouse_09-2020	null	[MS,MS:1001208,SEQUEST,]	6.02	10.602	null	null	0.08
PRT	Q68FD5	Clathrin heavy chain 1 OS=Mus musculus OX=10090 GN=Cltc PE=1 SV=3	null	null	Mouse_09-2020	null	[MS,MS:1001208,SEQUEST,]	4.24	6.776	null	null	0.01
PRT	Q61646	Haptoglobin OS=Mus musculus OX=10090 GN=Hp PE=1 SV=1	null	null	Mouse_09-2020	null	[MS,MS:1001208,SEQUEST,]	1.89	2.139	null	null	0.05
PRT	O55022	Membrane-associated progesterone receptor component 1 OS=Mus musculus OX=10090 GN=Pgrmc1 PE=1 SV=4	null	null	Mouse_09-2020	null	[MS,MS:1001208,SEQUEST,]	5.75	12.662	null	null	0.09
PRT	O88587	Catechol O-methyltransferase OS=Mus musculus OX=10090 GN=Comt PE=1 SV=2	null	null	Mouse_09-2020	null	[MS,MS:1001208,SEQUEST,]	2.24	5.577	null	null	0.08
PRT	A0A338P731	40S ribosomal protein S10 (Fragment) OS=Mus musculus OX=10090 GN=Rps10 PE=1 SV=1	null	null	Mouse_09-2020	null	[MS,MS:1001208,SEQUEST,]	2.50	7.690	null	null	0.30
PRT	F7CJS8	40S ribosomal protein S9 (Fragment) OS=Mus musculus OX=10090 GN=Rps9 PE=1 SV=1	null	null	Mouse_09-2020	null	[MS,MS:1001208,SEQUEST,]	3.96	4.471	null	null	0.11
PRT	Q921I1	Serotransferrin OS=Mus musculus OX=10090 GN=Tf PE=1 SV=1	null	null	Mouse_09-2020	null	[MS,MS:1001208,SEQUEST,]	6.30	8.696	null	null	0.03
PRT	A0A452J8A5	Enoyl-CoA delta isomerase 1, mitochondrial OS=Mus musculus OX=10090 GN=Eci1 PE=1 SV=1	null	null	Mouse_09-2020	null	[MS,MS:1001208,SEQUEST,]	5.25	6.729	null	null	0.12
PRT	P62830	60S ribosomal protein L23 OS=Mus musculus OX=10090 GN=Rpl23 PE=1 SV=1	null	null	Mouse_09-2020	null	[MS,MS:1001208,SEQUEST,]	2.08	3.713	null	null	0.12
PRT	Q00724	Retinol-binding protein 4 OS=Mus musculus OX=10090 GN=Rbp4 PE=1 SV=2	null	null	Mouse_09-2020	null	[MS,MS:1001208,SEQUEST,]	4.97	10.148	null	null	0.10
PRT	P62242	40S ribosomal protein S8 OS=Mus musculus OX=10090 GN=Rps8 PE=1 SV=2	null	null	Mouse_09-2020	null	[MS,MS:1001208,SEQUEST,]	6.92	11.998	null	null	0.12
PRT	Q93092	Transaldolase OS=Mus musculus OX=10090 GN=Taldo1 PE=1 SV=2	null	null	Mouse_09-2020	null	[MS,MS:1001208,SEQUEST,]	0.00	1.704	null	null	0.05
PRT	P62849	40S ribosomal protein S24 OS=Mus musculus OX=10090 GN=Rps24 PE=1 SV=1	null	null	Mouse_09-2020	null	[MS,MS:1001208,SEQUEST,]	2.94	6.675	null	null	0.17
PRT	Q9JHW2	Omega-amidase NIT2 OS=Mus musculus OX=10090 GN=Nit2 PE=1 SV=1	null	null	Mouse_09-2020	null	[MS,MS:1001208,SEQUEST,]	1.72	3.491	null	null	0.07
PRT	A0A0R4J0I1	Serine protease inhibitor A3K OS=Mus musculus OX=10090 GN=Serpina3k PE=1 SV=1	null	null	Mouse_09-2020	null	[MS,MS:1001208,SEQUEST,]	6.93	13.470	null	null	0.07
PRT	Q9CQB4	Cytochrome b-c1 complex subunit 7 OS=Mus musculus OX=10090 GN=Uqcrb PE=1 SV=1	null	null	Mouse_09-2020	null	[MS,MS:1001208,SEQUEST,]	2.87	6.828	null	null	0.24
PRT	P50580	Proliferation-associated protein 2G4 OS=Mus musculus OX=10090 GN=Pa2g4 PE=1 SV=3	null	null	Mouse_09-2020	null	[MS,MS:1001208,SEQUEST,]	1.98	5.475	null	null	0.06
PRT	Q8CAQ8	MICOS complex subunit Mic60 OS=Mus musculus OX=10090 GN=Immt PE=1 SV=1	null	null	Mouse_09-2020	null	[MS,MS:1001208,SEQUEST,]	2.49	4.370	null	null	0.03
PRT	O54734	Dolichyl-diphosphooligosaccharide--protein glycosyltransferase 48 kDa subunit OS=Mus musculus OX=10090 GN=Ddost PE=1 SV=2	null	null	Mouse_09-2020	null	[MS,MS:1001208,SEQUEST,]	4.62	8.360	null	null	0.05
PRT	Q9WU79	Proline dehydrogenase 1, mitochondrial OS=Mus musculus OX=10090 GN=Prodh PE=1 SV=2	null	null	Mouse_09-2020	null	[MS,MS:1001208,SEQUEST,]	0.00	2.116	null	null	0.04
PRT	K9J7B2	UDP-glucuronosyltransferase OS=Mus musculus OX=10090 GN=Ugt1a6b PE=1 SV=1	null	null	Mouse_09-2020	null	[MS,MS:1001208,SEQUEST,]	14.24	23.420	null	null	0.10
PRT	Q63886	UDP-glucuronosyltransferase 1A1 OS=Mus musculus OX=10090 GN=Ugt1a1 PE=1 SV=2	null	null	Mouse_09-2020	null	[MS,MS:1001208,SEQUEST,]	16.28	20.866	null	null	0.09
PRT	P19639	Glutathione S-transferase Mu 3 OS=Mus musculus OX=10090 GN=Gstm3 PE=1 SV=2	null	null	Mouse_09-2020	null	[MS,MS:1001208,SEQUEST,]	13.10	20.201	null	null	0.20
PRT	Q9D6F9	Tubulin beta-4A chain OS=Mus musculus OX=10090 GN=Tubb4a PE=1 SV=3	null	null	Mouse_09-2020	null	[MS,MS:1001208,SEQUEST,]	14.60	22.263	null	null	0.11
PRT	Q7TMM9	Tubulin beta-2A chain OS=Mus musculus OX=10090 GN=Tubb2a PE=1 SV=1	null	null	Mouse_09-2020	null	[MS,MS:1001208,SEQUEST,]	14.73	23.798	null	null	0.11
PRT	A0A2R8VHY1	Cytochrome P450 2D10 (Fragment) OS=Mus musculus OX=10090 GN=Cyp2d10 PE=1 SV=1	null	null	Mouse_09-2020	null	[MS,MS:1001208,SEQUEST,]	7.88	17.724	null	null	0.15
PRT	G5E8M7	Glutathione transferase OS=Mus musculus OX=10090 GN=Gstm6 PE=1 SV=1	null	null	Mouse_09-2020	null	[MS,MS:1001208,SEQUEST,]	2.31	5.434	null	null	0.11
PRT	P07901	Heat shock protein HSP 90-alpha OS=Mus musculus OX=10090 GN=Hsp90aa1 PE=1 SV=4	null	null	Mouse_09-2020	null	[MS,MS:1001208,SEQUEST,]	6.50	7.977	null	null	0.04
PRT	E9PUL7	N-acetyltransferase 8 (GCN5-related) family member 1 OS=Mus musculus OX=10090 GN=Nat8f1 PE=1 SV=1	null	null	Mouse_09-2020	null	[MS,MS:1001208,SEQUEST,]	1.64	1.668	null	null	0.14
PRT	Q9JKY7	Cytochrome P450 CYP2D22 OS=Mus musculus OX=10090 GN=Cyp2d22 PE=1 SV=1	null	null	Mouse_09-2020	null	[MS,MS:1001208,SEQUEST,]	4.51	9.402	null	null	0.05
PRT	G3UZ26	Serine hydroxymethyltransferase (Fragment) OS=Mus musculus OX=10090 GN=Shmt1 PE=1 SV=1	null	null	Mouse_09-2020	null	[MS,MS:1001208,SEQUEST,]	2.81	4.846	null	null	0.07
PRT	Q8CHQ9	N-acetyltransferase family 8 member 2 OS=Mus musculus OX=10090 GN=Nat8f2 PE=1 SV=1	null	null	Mouse_09-2020	null	[MS,MS:1001208,SEQUEST,]	3.24	4.384	null	null	0.07
PRT	Q9CZN7	Serine hydroxymethyltransferase, mitochondrial OS=Mus musculus OX=10090 GN=Shmt2 PE=1 SV=1	null	null	Mouse_09-2020	null	[MS,MS:1001208,SEQUEST,]	1.91	2.586	null	null	0.05
PRT	Q8VCC2	Liver carboxylesterase 1 OS=Mus musculus OX=10090 GN=Ces1 PE=1 SV=1	null	null	Mouse_09-2020	null	[MS,MS:1001208,SEQUEST,]	1.92	1.129	null	null	0.04
PRT	Q9R0P5	Destrin OS=Mus musculus OX=10090 GN=Dstn PE=1 SV=3	null	null	Mouse_09-2020	null	[MS,MS:1001208,SEQUEST,]	2.64	9.247	null	null	0.14
PRT	F6WA09	14-3-3 protein epsilon (Fragment) OS=Mus musculus OX=10090 GN=Ywhae PE=1 SV=1	null	null	Mouse_09-2020	null	[MS,MS:1001208,SEQUEST,]	5.02	6.471	null	null	0.13
PRT	P61982	14-3-3 protein gamma OS=Mus musculus OX=10090 GN=Ywhag PE=1 SV=2	null	null	Mouse_09-2020	null	[MS,MS:1001208,SEQUEST,]	4.43	6.324	null	null	0.07
PRT	A0A494B9A7	Cofilin, non-muscle isoform OS=Mus musculus OX=10090 GN=Cfl1 PE=1 SV=1	null	null	Mouse_09-2020	null	[MS,MS:1001208,SEQUEST,]	2.64	7.498	null	null	0.17
PRT	Q80W99	Cation channel sperm-associated protein 3 OS=Mus musculus OX=10090 GN=Catsper3 PE=1 SV=2	null	null	Mouse_09-2020	null	[MS,MS:1001208,SEQUEST,]	0.00	0.590	null	null	0.04
PRT	Q07424	Homeobox protein CDX-4 OS=Mus musculus OX=10090 GN=Cdx4 PE=2 SV=1	null	null	Mouse_09-2020	null	[MS,MS:1001208,SEQUEST,]	0.00	0.461	null	null	0.08
PRT	F6VP65	Cell division cycle-associated protein 2 (Fragment) OS=Mus musculus OX=10090 GN=Cdca2 PE=1 SV=1	null	null	Mouse_09-2020	null	[MS,MS:1001208,SEQUEST,]	0.00	2.308	null	null	0.03
PRT	P09813	Apolipoprotein A-II OS=Mus musculus OX=10090 GN=Apoa2 PE=1 SV=2	null	null	Mouse_09-2020	null	[MS,MS:1001208,SEQUEST,]	2.01	4.255	null	null	0.15
PRT	Q0P5X5	Zinc finger B-box domain-containing protein 1 OS=Mus musculus OX=10090 GN=Zbbx PE=1 SV=1	null	null	Mouse_09-2020	null	[MS,MS:1001208,SEQUEST,]	0.00	0.296	null	null	0.01
PRT	D3Z5W3	V-type proton ATPase subunit C OS=Mus musculus OX=10090 GN=Atp6v1c2 PE=1 SV=1	null	null	Mouse_09-2020	null	[MS,MS:1001208,SEQUEST,]	0.00	0.555	null	null	0.07
PRT	Q6PCN7	Helicase-like transcription factor OS=Mus musculus OX=10090 GN=Hltf PE=1 SV=1	null	null	Mouse_09-2020	null	[MS,MS:1001208,SEQUEST,]	0.00	0.367	null	null	0.02
PRT	Q62070	Serine/threonine-protein kinase pim-2 OS=Mus musculus OX=10090 GN=Pim2 PE=1 SV=1	null	null	Mouse_09-2020	null	[MS,MS:1001208,SEQUEST,]	0.00	0.561	null	null	0.03
PRT	A6H644	Protein phosphatase 1 regulatory subunit OS=Mus musculus OX=10090 GN=Ppp1r12b PE=1 SV=1	null	null	Mouse_09-2020	null	[MS,MS:1001208,SEQUEST,]	0.00	0.365	null	null	0.01
PRT	F6RS26	Predicted gene 11639 OS=Mus musculus OX=10090 GN=Gm11639 PE=4 SV=1	null	null	Mouse_09-2020	null	[MS,MS:1001208,SEQUEST,]	0.00	0.460	null	null	0.01
PRT	P62754	40S ribosomal protein S6 OS=Mus musculus OX=10090 GN=Rps6 PE=1 SV=1	null	null	Mouse_09-2020	null	[MS,MS:1001208,SEQUEST,]	0.00	1.890	null	null	0.03
PRT	A0A171EBL0	Cilia- and flagella-associated protein 100 OS=Mus musculus OX=10090 GN=Cfap100 PE=4 SV=1	null	null	Mouse_09-2020	null	[MS,MS:1001208,SEQUEST,]	0.00	0.405	null	null	0.02
PRT	Q9D8N0	Elongation factor 1-gamma OS=Mus musculus OX=10090 GN=Eef1g PE=1 SV=3	null	null	Mouse_09-2020	null	[MS,MS:1001208,SEQUEST,]	4.25	8.466	null	null	0.02
PRT	A0A1Y7VJF8	Pluripotency-associated transcript 25 (Fragment) OS=Mus musculus OX=10090 GN=Platr25 PE=4 SV=1	null	null	Mouse_09-2020	null	[MS,MS:1001208,SEQUEST,]	0.00	0.803	null	null	0.07
PRT	Q3V0A6	Uncharacterized protein C2orf78 homolog OS=Mus musculus OX=10090 GN=Gm5592 PE=2 SV=1	null	null	Mouse_09-2020	null	[MS,MS:1001208,SEQUEST,]	0.00	0.580	null	null	0.01
PRT	Q61066	Nuclear receptor subfamily 0 group B member 1 OS=Mus musculus OX=10090 GN=Nr0b1 PE=1 SV=1	null	null	Mouse_09-2020	null	[MS,MS:1001208,SEQUEST,]	0.00	0.335	null	null	0.02
PRT	Q8VDF3	Death-associated protein kinase 2 OS=Mus musculus OX=10090 GN=Dapk2 PE=1 SV=1	null	null	Mouse_09-2020	null	[MS,MS:1001208,SEQUEST,]	0.00	0.725	null	null	0.02
PRT	Q5S006	Leucine-rich repeat serine/threonine-protein kinase 2 OS=Mus musculus OX=10090 GN=Lrrk2 PE=1 SV=2	null	null	Mouse_09-2020	null	[MS,MS:1001208,SEQUEST,]	0.00	0.510	null	null	0.00
PRT	H3BLJ5	Forkhead box protein N3 (Fragment) OS=Mus musculus OX=10090 GN=Foxn3 PE=1 SV=1	null	null	Mouse_09-2020	null	[MS,MS:1001208,SEQUEST,]	0.00	0.312	null	null	0.08
PRT	Q8CJ27	Abnormal spindle-like microcephaly-associated protein homolog OS=Mus musculus OX=10090 GN=Aspm PE=1 SV=2	null	null	Mouse_09-2020	null	[MS,MS:1001208,SEQUEST,]	0.00	0.342	null	null	0.01
PRT	O09131	Glutathione S-transferase omega-1 OS=Mus musculus OX=10090 GN=Gsto1 PE=1 SV=2	null	null	Mouse_09-2020	null	[MS,MS:1001208,SEQUEST,]	0.00	0.693	null	null	0.08
PRT	Q3UHD9	Arf-GAP with GTPase, ANK repeat and PH domain-containing protein 2 OS=Mus musculus OX=10090 GN=Agap2 PE=1 SV=1	null	null	Mouse_09-2020	null	[MS,MS:1001208,SEQUEST,]	0.00	0.376	null	null	0.02
PRT	A0A1B0GS70	Proteasome endopeptidase complex OS=Mus musculus OX=10090 GN=Psma1 PE=1 SV=1	null	null	Mouse_09-2020	null	[MS,MS:1001208,SEQUEST,]	0.00	1.802	null	null	0.06
PRT	P63094	Guanine nucleotide-binding protein G(s) subunit alpha isoforms short OS=Mus musculus OX=10090 GN=Gnas PE=1 SV=1	null	null	Mouse_09-2020	null	[MS,MS:1001208,SEQUEST,]	2.12	4.219	null	null	0.03
PRT	Q80TR8	DDB1- and CUL4-associated factor 1 OS=Mus musculus OX=10090 GN=Dcaf1 PE=1 SV=4	null	null	Mouse_09-2020	null	[MS,MS:1001208,SEQUEST,]	0.00	0.515	null	null	0.01
PRT	Q64737	Trifunctional purine biosynthetic protein adenosine-3 OS=Mus musculus OX=10090 GN=Gart PE=1 SV=3	null	null	Mouse_09-2020	null	[MS,MS:1001208,SEQUEST,]	8.23	9.752	null	null	0.01
PRT	Q0VGU4	Neurosecretory protein VGF OS=Mus musculus OX=10090 GN=Vgf PE=1 SV=1	null	null	Mouse_09-2020	null	[MS,MS:1001208,SEQUEST,]	0.00	0.348	null	null	0.03
PRT	Q8C547	HEAT repeat-containing protein 5B OS=Mus musculus OX=10090 GN=Heatr5b PE=1 SV=3	null	null	Mouse_09-2020	null	[MS,MS:1001208,SEQUEST,]	0.00	0.378	null	null	0.01
PRT	B1AY10	Transcriptional repressor NF-X1 OS=Mus musculus OX=10090 GN=Nfx1 PE=1 SV=1	null	null	Mouse_09-2020	null	[MS,MS:1001208,SEQUEST,]	0.00	0.580	null	null	0.02
PRT	H3BKQ3	Ecotropic viral integration site 5-like OS=Mus musculus OX=10090 GN=Evi5l PE=1 SV=1	null	null	Mouse_09-2020	null	[MS,MS:1001208,SEQUEST,]	0.00	0.305	null	null	0.01
PRT	A2A884	Transcription factor HIVEP3 OS=Mus musculus OX=10090 GN=Hivep3 PE=1 SV=1	null	null	Mouse_09-2020	null	[MS,MS:1001208,SEQUEST,]	0.00	1.538	null	null	0.01
PRT	Q9D4D3	RIKEN cDNA 4933402D24 gene OS=Mus musculus OX=10090 GN=4933402D24Rik PE=2 SV=1	null	null	Mouse_09-2020	null	[MS,MS:1001208,SEQUEST,]	0.00	0.394	null	null	0.07
PRT	O35459	Delta(3,5)-Delta(2,4)-dienoyl-CoA isomerase, mitochondrial OS=Mus musculus OX=10090 GN=Ech1 PE=1 SV=1	null	null	Mouse_09-2020	null	[MS,MS:1001208,SEQUEST,]	2.12	1.150	null	null	0.02
PRT	A0A1W2P7S4	TLE family member 7 OS=Mus musculus OX=10090 GN=Tle7 PE=3 SV=1	null	null	Mouse_09-2020	null	[MS,MS:1001208,SEQUEST,]	0.00	0.302	null	null	0.06
PRT	P97742	Carnitine O-palmitoyltransferase 1, liver isoform OS=Mus musculus OX=10090 GN=Cpt1a PE=1 SV=4	null	null	Mouse_09-2020	null	[MS,MS:1001208,SEQUEST,]	1.88	1.687	null	null	0.01
PRT	Q9DBG7	Signal recognition particle receptor subunit alpha OS=Mus musculus OX=10090 GN=Srpra PE=1 SV=1	null	null	Mouse_09-2020	null	[MS,MS:1001208,SEQUEST,]	0.00	0.689	null	null	0.02
PRT	E9PW43	Predicted pseudogene 10320 OS=Mus musculus OX=10090 GN=Gm10320 PE=3 SV=1	null	null	Mouse_09-2020	null	[MS,MS:1001208,SEQUEST,]	0.00	4.346	null	null	0.10
PRT	D6REG4	Glyoxylate reductase/hydroxypyruvate reductase OS=Mus musculus OX=10090 GN=Grhpr PE=1 SV=1	null	null	Mouse_09-2020	null	[MS,MS:1001208,SEQUEST,]	3.31	3.930	null	null	0.07
PRT	P61458	Pterin-4-alpha-carbinolamine dehydratase OS=Mus musculus OX=10090 GN=Pcbd1 PE=1 SV=2	null	null	Mouse_09-2020	null	[MS,MS:1001208,SEQUEST,]	0.00	1.588	null	null	0.07
PRT	Q8BND3	WD repeat-containing protein 35 OS=Mus musculus OX=10090 GN=Wdr35 PE=1 SV=3	null	null	Mouse_09-2020	null	[MS,MS:1001208,SEQUEST,]	0.00	0.431	null	null	0.01
PRT	E9Q1J7	Propionyl-CoA carboxylase beta chain, mitochondrial OS=Mus musculus OX=10090 GN=Pccb PE=1 SV=1	null	null	Mouse_09-2020	null	[MS,MS:1001208,SEQUEST,]	1.60	2.835	null	null	0.02
PRT	P47791	Glutathione reductase, mitochondrial OS=Mus musculus OX=10090 GN=Gsr PE=1 SV=3	null	null	Mouse_09-2020	null	[MS,MS:1001208,SEQUEST,]	3.27	2.234	null	null	0.03
PRT	P62911	60S ribosomal protein L32 OS=Mus musculus OX=10090 GN=Rpl32 PE=1 SV=2	null	null	Mouse_09-2020	null	[MS,MS:1001208,SEQUEST,]	4.35	6.965	null	null	0.12
PRT	E9Q5K4	Cytochrome P450 2C44 OS=Mus musculus OX=10090 GN=Cyp2c23 PE=1 SV=1	null	null	Mouse_09-2020	null	[MS,MS:1001208,SEQUEST,]	0.00	1.100	null	null	0.02
PRT	A2A4J1	Proteasome activator complex subunit 3 (Fragment) OS=Mus musculus OX=10090 GN=Psme3 PE=1 SV=1	null	null	Mouse_09-2020	null	[MS,MS:1001208,SEQUEST,]	1.61	2.526	null	null	0.04
PRT	Q9WVD5	Mitochondrial ornithine transporter 1 OS=Mus musculus OX=10090 GN=Slc25a15 PE=1 SV=1	null	null	Mouse_09-2020	null	[MS,MS:1001208,SEQUEST,]	0.00	0.589	null	null	0.03
PRT	A0A087WP81	Ubiquitinyl hydrolase 1 (Fragment) OS=Mus musculus OX=10090 GN=Uchl5 PE=1 SV=1	null	null	Mouse_09-2020	null	[MS,MS:1001208,SEQUEST,]	2.45	3.034	null	null	0.05
PRT	F6T4M4	Serine/arginine repetitive matrix protein 1 (Fragment) OS=Mus musculus OX=10090 GN=Srrm1 PE=1 SV=1	null	null	Mouse_09-2020	null	[MS,MS:1001208,SEQUEST,]	0.00	0.456	null	null	0.06
PRT	Q91XF0	Pyridoxine-5'-phosphate oxidase OS=Mus musculus OX=10090 GN=Pnpo PE=1 SV=1	null	null	Mouse_09-2020	null	[MS,MS:1001208,SEQUEST,]	0.00	3.335	null	null	0.04
PRT	Q9R0N5	Synaptotagmin-5 OS=Mus musculus OX=10090 GN=Syt5 PE=1 SV=1	null	null	Mouse_09-2020	null	[MS,MS:1001208,SEQUEST,]	0.00	0.498	null	null	0.06
PRT	Q921X9	Protein disulfide-isomerase A5 OS=Mus musculus OX=10090 GN=Pdia5 PE=1 SV=1	null	null	Mouse_09-2020	null	[MS,MS:1001208,SEQUEST,]	3.25	4.666	null	null	0.02
PRT	Q9QYB1	Chloride intracellular channel protein 4 OS=Mus musculus OX=10090 GN=Clic4 PE=1 SV=3	null	null	Mouse_09-2020	null	[MS,MS:1001208,SEQUEST,]	1.62	1.353	null	null	0.03
PRT	Q99JR1	Sideroflexin-1 OS=Mus musculus OX=10090 GN=Sfxn1 PE=1 SV=3	null	null	Mouse_09-2020	null	[MS,MS:1001208,SEQUEST,]	3.35	5.045	null	null	0.04
PRT	P97494	Glutamate--cysteine ligase catalytic subunit OS=Mus musculus OX=10090 GN=Gclc PE=1 SV=4	null	null	Mouse_09-2020	null	[MS,MS:1001208,SEQUEST,]	3.27	3.688	null	null	0.02
PRT	Q99KC8	von Willebrand factor A domain-containing protein 5A OS=Mus musculus OX=10090 GN=Vwa5a PE=1 SV=2	null	null	Mouse_09-2020	null	[MS,MS:1001208,SEQUEST,]	0.00	0.552	null	null	0.01
PRT	Q8VDM4	26S proteasome non-ATPase regulatory subunit 2 OS=Mus musculus OX=10090 GN=Psmd2 PE=1 SV=1	null	null	Mouse_09-2020	null	[MS,MS:1001208,SEQUEST,]	0.00	0.300	null	null	0.02
PRT	Q9R1P3	Proteasome subunit beta type-2 OS=Mus musculus OX=10090 GN=Psmb2 PE=1 SV=1	null	null	Mouse_09-2020	null	[MS,MS:1001208,SEQUEST,]	0.00	0.312	null	null	0.05
PRT	O70503	Very-long-chain 3-oxoacyl-CoA reductase OS=Mus musculus OX=10090 GN=Hsd17b12 PE=1 SV=1	null	null	Mouse_09-2020	null	[MS,MS:1001208,SEQUEST,]	1.90	2.370	null	null	0.05
PRT	Q9CZS1	Aldehyde dehydrogenase X, mitochondrial OS=Mus musculus OX=10090 GN=Aldh1b1 PE=1 SV=1	null	null	Mouse_09-2020	null	[MS,MS:1001208,SEQUEST,]	3.39	3.855	null	null	0.03
PRT	Q9QUR6	Prolyl endopeptidase OS=Mus musculus OX=10090 GN=Prep PE=1 SV=1	null	null	Mouse_09-2020	null	[MS,MS:1001208,SEQUEST,]	5.13	6.019	null	null	0.02
PRT	Q80YT5	Spermatogenesis-associated protein 20 OS=Mus musculus OX=10090 GN=Spata20 PE=1 SV=1	null	null	Mouse_09-2020	null	[MS,MS:1001208,SEQUEST,]	0.00	0.578	null	null	0.03
PRT	Q02053	Ubiquitin-like modifier-activating enzyme 1 OS=Mus musculus OX=10090 GN=Uba1 PE=1 SV=1	null	null	Mouse_09-2020	null	[MS,MS:1001208,SEQUEST,]	0.00	0.831	null	null	0.01
PRT	Q91XY4	Protocadherin gamma-A4 OS=Mus musculus OX=10090 GN=Pcdhga4 PE=1 SV=1	null	null	Mouse_09-2020	null	[MS,MS:1001208,SEQUEST,]	0.00	0.610	null	null	0.01
PRT	Q61830	Macrophage mannose receptor 1 OS=Mus musculus OX=10090 GN=Mrc1 PE=1 SV=2	null	null	Mouse_09-2020	null	[MS,MS:1001208,SEQUEST,]	1.86	2.743	null	null	0.01
PRT	Q6ZWV7	60S ribosomal protein L35 OS=Mus musculus OX=10090 GN=Rpl35 PE=1 SV=1	null	null	Mouse_09-2020	null	[MS,MS:1001208,SEQUEST,]	3.40	3.994	null	null	0.08
PRT	O89023	Tripeptidyl-peptidase 1 OS=Mus musculus OX=10090 GN=Tpp1 PE=1 SV=2	null	null	Mouse_09-2020	null	[MS,MS:1001208,SEQUEST,]	3.10	6.880	null	null	0.02
PRT	G5E902	Phosphate carrier protein, mitochondrial OS=Mus musculus OX=10090 GN=Slc25a3 PE=1 SV=1	null	null	Mouse_09-2020	null	[MS,MS:1001208,SEQUEST,]	0.00	3.028	null	null	0.03
PRT	P47955	60S acidic ribosomal protein P1 OS=Mus musculus OX=10090 GN=Rplp1 PE=1 SV=1	null	null	Mouse_09-2020	null	[MS,MS:1001208,SEQUEST,]	1.72	2.108	null	null	0.14
PRT	Q8BIZ0	Protocadherin-20 OS=Mus musculus OX=10090 GN=Pcdh20 PE=2 SV=3	null	null	Mouse_09-2020	null	[MS,MS:1001208,SEQUEST,]	0.00	0.657	null	null	0.04
PRT	Q9R1P1	Proteasome subunit beta type-3 OS=Mus musculus OX=10090 GN=Psmb3 PE=1 SV=1	null	null	Mouse_09-2020	null	[MS,MS:1001208,SEQUEST,]	3.93	3.272	null	null	0.08
PRT	P10518	Delta-aminolevulinic acid dehydratase OS=Mus musculus OX=10090 GN=Alad PE=1 SV=1	null	null	Mouse_09-2020	null	[MS,MS:1001208,SEQUEST,]	2.11	5.136	null	null	0.03
PRT	Q9CZU6	Citrate synthase, mitochondrial OS=Mus musculus OX=10090 GN=Cs PE=1 SV=1	null	null	Mouse_09-2020	null	[MS,MS:1001208,SEQUEST,]	1.89	1.584	null	null	0.02
PRT	Q9D051	Pyruvate dehydrogenase E1 component subunit beta, mitochondrial OS=Mus musculus OX=10090 GN=Pdhb PE=1 SV=1	null	null	Mouse_09-2020	null	[MS,MS:1001208,SEQUEST,]	2.16	3.298	null	null	0.04
PRT	P21614	Vitamin D-binding protein OS=Mus musculus OX=10090 GN=Gc PE=1 SV=2	null	null	Mouse_09-2020	null	[MS,MS:1001208,SEQUEST,]	2.41	1.924	null	null	0.02
PRT	P35492	Histidine ammonia-lyase OS=Mus musculus OX=10090 GN=Hal PE=1 SV=1	null	null	Mouse_09-2020	null	[MS,MS:1001208,SEQUEST,]	2.45	3.300	null	null	0.02
PRT	P23780	Beta-galactosidase OS=Mus musculus OX=10090 GN=Glb1 PE=1 SV=1	null	null	Mouse_09-2020	null	[MS,MS:1001208,SEQUEST,]	2.25	2.855	null	null	0.01
PRT	O09159	Lysosomal alpha-mannosidase OS=Mus musculus OX=10090 GN=Man2b1 PE=1 SV=4	null	null	Mouse_09-2020	null	[MS,MS:1001208,SEQUEST,]	1.74	3.221	null	null	0.01
PRT	P68040	Receptor of activated protein C kinase 1 OS=Mus musculus OX=10090 GN=Rack1 PE=1 SV=3	null	null	Mouse_09-2020	null	[MS,MS:1001208,SEQUEST,]	1.65	2.230	null	null	0.02
PRT	Q9D6J6	NADH dehydrogenase [ubiquinone] flavoprotein 2, mitochondrial OS=Mus musculus OX=10090 GN=Ndufv2 PE=1 SV=2	null	null	Mouse_09-2020	null	[MS,MS:1001208,SEQUEST,]	3.16	3.446	null	null	0.08
PRT	Q8CGC7	Bifunctional glutamate/proline--tRNA ligase OS=Mus musculus OX=10090 GN=Eprs1 PE=1 SV=4	null	null	Mouse_09-2020	null	[MS,MS:1001208,SEQUEST,]	2.04	1.706	null	null	0.00
PRT	F8VPZ3	Ubiquitinyl hydrolase 1 OS=Mus musculus OX=10090 GN=Usp32 PE=1 SV=1	null	null	Mouse_09-2020	null	[MS,MS:1001208,SEQUEST,]	0.00	0.427	null	null	0.01
PRT	Q8K4Z3	NAD(P)H-hydrate epimerase OS=Mus musculus OX=10090 GN=Naxe PE=1 SV=1	null	null	Mouse_09-2020	null	[MS,MS:1001208,SEQUEST,]	2.56	4.912	null	null	0.04
PRT	Q60991	Cytochrome P450 7B1 OS=Mus musculus OX=10090 GN=Cyp7b1 PE=1 SV=2	null	null	Mouse_09-2020	null	[MS,MS:1001208,SEQUEST,]	3.23	4.200	null	null	0.03
PRT	F7B7L8	26S proteasome non-ATPase regulatory subunit 3 (Fragment) OS=Mus musculus OX=10090 GN=Psmd3 PE=1 SV=1	null	null	Mouse_09-2020	null	[MS,MS:1001208,SEQUEST,]	0.00	2.816	null	null	0.06
PRT	Q9D2H8	Fibronectin type III domain-containing protein 8 OS=Mus musculus OX=10090 GN=Fndc8 PE=2 SV=1	null	null	Mouse_09-2020	null	[MS,MS:1001208,SEQUEST,]	0.00	0.621	null	null	0.07
PRT	Q9D0M5	Dynein light chain 2, cytoplasmic OS=Mus musculus OX=10090 GN=Dynll2 PE=1 SV=1	null	null	Mouse_09-2020	null	[MS,MS:1001208,SEQUEST,]	4.02	7.189	null	null	0.13
PRT	Q6PR54	Telomere-associated protein RIF1 OS=Mus musculus OX=10090 GN=Rif1 PE=1 SV=2	null	null	Mouse_09-2020	null	[MS,MS:1001208,SEQUEST,]	0.00	0.298	null	null	0.01
PRT	O35683	NADH dehydrogenase [ubiquinone] 1 alpha subcomplex subunit 1 OS=Mus musculus OX=10090 GN=Ndufa1 PE=1 SV=1	null	null	Mouse_09-2020	null	[MS,MS:1001208,SEQUEST,]	2.44	4.050	null	null	0.14
PRT	O35728	Cytochrome P450 4A14 OS=Mus musculus OX=10090 GN=Cyp4a14 PE=1 SV=1	null	null	Mouse_09-2020	null	[MS,MS:1001208,SEQUEST,]	0.00	1.229	null	null	0.02
PRT	P62855	40S ribosomal protein S26 OS=Mus musculus OX=10090 GN=Rps26 PE=1 SV=3	null	null	Mouse_09-2020	null	[MS,MS:1001208,SEQUEST,]	4.32	5.140	null	null	0.13
PRT	Q9Z2Z6	Mitochondrial carnitine/acylcarnitine carrier protein OS=Mus musculus OX=10090 GN=Slc25a20 PE=1 SV=1	null	null	Mouse_09-2020	null	[MS,MS:1001208,SEQUEST,]	0.00	2.076	null	null	0.06
PRT	P62264	40S ribosomal protein S14 OS=Mus musculus OX=10090 GN=Rps14 PE=1 SV=3	null	null	Mouse_09-2020	null	[MS,MS:1001208,SEQUEST,]	2.98	4.660	null	null	0.11
PRT	Q9WVJ2	26S proteasome non-ATPase regulatory subunit 13 OS=Mus musculus OX=10090 GN=Psmd13 PE=1 SV=1	null	null	Mouse_09-2020	null	[MS,MS:1001208,SEQUEST,]	3.33	3.211	null	null	0.03
PRT	Q9D8L3	Signal sequence receptor subunit delta OS=Mus musculus OX=10090 GN=Ssr4 PE=1 SV=1	null	null	Mouse_09-2020	null	[MS,MS:1001208,SEQUEST,]	2.63	3.708	null	null	0.07
PRT	Q8CIE6	Coatomer subunit alpha OS=Mus musculus OX=10090 GN=Copa PE=1 SV=2	null	null	Mouse_09-2020	null	[MS,MS:1001208,SEQUEST,]	0.00	0.590	null	null	0.01
PRT	Q9CPQ1	Cytochrome c oxidase subunit 6C OS=Mus musculus OX=10090 GN=Cox6c PE=1 SV=3	null	null	Mouse_09-2020	null	[MS,MS:1001208,SEQUEST,]	0.00	0.450	null	null	0.11
PRT	Q9CQX2	Cytochrome b5 type B OS=Mus musculus OX=10090 GN=Cyb5b PE=1 SV=1	null	null	Mouse_09-2020	null	[MS,MS:1001208,SEQUEST,]	4.98	6.901	null	null	0.10
PRT	P56391	Cytochrome c oxidase subunit 6B1 OS=Mus musculus OX=10090 GN=Cox6b1 PE=1 SV=2	null	null	Mouse_09-2020	null	[MS,MS:1001208,SEQUEST,]	2.38	2.637	null	null	0.17
PRT	Q4LDG0	Bile acyl-CoA synthetase OS=Mus musculus OX=10090 GN=Slc27a5 PE=1 SV=2	null	null	Mouse_09-2020	null	[MS,MS:1001208,SEQUEST,]	3.48	5.283	null	null	0.02
PRT	Q9CPX8	Cytochrome b-c1 complex subunit 10 OS=Mus musculus OX=10090 GN=Uqcr11 PE=1 SV=1	null	null	Mouse_09-2020	null	[MS,MS:1001208,SEQUEST,]	0.00	0.840	null	null	0.21
PRT	P84104	Serine/arginine-rich splicing factor 3 OS=Mus musculus OX=10090 GN=Srsf3 PE=1 SV=1	null	null	Mouse_09-2020	null	[MS,MS:1001208,SEQUEST,]	2.24	3.634	null	null	0.05
PRT	Q9CQ54	NADH dehydrogenase [ubiquinone] 1 subunit C2 OS=Mus musculus OX=10090 GN=Ndufc2 PE=1 SV=1	null	null	Mouse_09-2020	null	[MS,MS:1001208,SEQUEST,]	3.46	3.370	null	null	0.11
PRT	Q9QXY6	EH domain-containing protein 3 OS=Mus musculus OX=10090 GN=Ehd3 PE=1 SV=2	null	null	Mouse_09-2020	null	[MS,MS:1001208,SEQUEST,]	1.64	2.949	null	null	0.02
PRT	O35423	Serine--pyruvate aminotransferase, mitochondrial OS=Mus musculus OX=10090 GN=Agxt PE=1 SV=3	null	null	Mouse_09-2020	null	[MS,MS:1001208,SEQUEST,]	2.37	2.792	null	null	0.04
PRT	P58710	L-gulonolactone oxidase OS=Mus musculus OX=10090 GN=Gulo PE=1 SV=3	null	null	Mouse_09-2020	null	[MS,MS:1001208,SEQUEST,]	1.71	2.732	null	null	0.02
PRT	Q9DB05	Alpha-soluble NSF attachment protein OS=Mus musculus OX=10090 GN=Napa PE=1 SV=1	null	null	Mouse_09-2020	null	[MS,MS:1001208,SEQUEST,]	0.00	1.873	null	null	0.05
PRT	P53395	Lipoamide acyltransferase component of branched-chain alpha-keto acid dehydrogenase complex, mitochondrial OS=Mus musculus OX=10090 GN=Dbt PE=1 SV=2	null	null	Mouse_09-2020	null	[MS,MS:1001208,SEQUEST,]	2.03	4.245	null	null	0.02
PRT	Q60692	Proteasome subunit beta type-6 OS=Mus musculus OX=10090 GN=Psmb6 PE=1 SV=3	null	null	Mouse_09-2020	null	[MS,MS:1001208,SEQUEST,]	2.10	2.525	null	null	0.04
PRT	P48771	Cytochrome c oxidase subunit 7A2, mitochondrial OS=Mus musculus OX=10090 GN=Cox7a2 PE=1 SV=2	null	null	Mouse_09-2020	null	[MS,MS:1001208,SEQUEST,]	0.00	1.929	null	null	0.16
PRT	Q9D6U8	Protein FAM162A OS=Mus musculus OX=10090 GN=Fam162a PE=1 SV=1	null	null	Mouse_09-2020	null	[MS,MS:1001208,SEQUEST,]	0.00	0.510	null	null	0.05
PRT	Q91X91	Nicotinate-nucleotide pyrophosphorylase [carboxylating] OS=Mus musculus OX=10090 GN=Qprt PE=1 SV=1	null	null	Mouse_09-2020	null	[MS,MS:1001208,SEQUEST,]	3.50	3.592	null	null	0.04
PRT	P70266	6-phosphofructo-2-kinase/fructose-2,6-bisphosphatase 1 OS=Mus musculus OX=10090 GN=Pfkfb1 PE=1 SV=2	null	null	Mouse_09-2020	null	[MS,MS:1001208,SEQUEST,]	1.62	1.890	null	null	0.02
PRT	P50285	Dimethylaniline monooxygenase [N-oxide-forming] 1 OS=Mus musculus OX=10090 GN=Fmo1 PE=1 SV=1	null	null	Mouse_09-2020	null	[MS,MS:1001208,SEQUEST,]	1.88	2.313	null	null	0.01
PRT	P28843	Dipeptidyl peptidase 4 OS=Mus musculus OX=10090 GN=Dpp4 PE=1 SV=3	null	null	Mouse_09-2020	null	[MS,MS:1001208,SEQUEST,]	1.78	1.523	null	null	0.01
PRT	Q7TNG8	Probable D-lactate dehydrogenase, mitochondrial OS=Mus musculus OX=10090 GN=Ldhd PE=1 SV=1	null	null	Mouse_09-2020	null	[MS,MS:1001208,SEQUEST,]	0.00	1.336	null	null	0.04
PRT	Q8R059	UDP-glucose 4-epimerase OS=Mus musculus OX=10090 GN=Gale PE=1 SV=1	null	null	Mouse_09-2020	null	[MS,MS:1001208,SEQUEST,]	2.11	6.860	null	null	0.03
PRT	Q99KR7	Peptidyl-prolyl cis-trans isomerase F, mitochondrial OS=Mus musculus OX=10090 GN=Ppif PE=1 SV=1	null	null	Mouse_09-2020	null	[MS,MS:1001208,SEQUEST,]	0.00	1.597	null	null	0.05
PRT	A0A3B2WCI9	Vitrin OS=Mus musculus OX=10090 GN=Vit PE=4 SV=1	null	null	Mouse_09-2020	null	[MS,MS:1001208,SEQUEST,]	0.00	1.085	null	null	0.04
PRT	Q922Q8	Leucine-rich repeat-containing protein 59 OS=Mus musculus OX=10090 GN=Lrrc59 PE=1 SV=1	null	null	Mouse_09-2020	null	[MS,MS:1001208,SEQUEST,]	3.12	4.292	null	null	0.04
PRT	Q3ULD5	Methylcrotonoyl-CoA carboxylase beta chain, mitochondrial OS=Mus musculus OX=10090 GN=Mccc2 PE=1 SV=1	null	null	Mouse_09-2020	null	[MS,MS:1001208,SEQUEST,]	1.61	2.582	null	null	0.02
PRT	Q9DCM2	Glutathione S-transferase kappa 1 OS=Mus musculus OX=10090 GN=Gstk1 PE=1 SV=3	null	null	Mouse_09-2020	null	[MS,MS:1001208,SEQUEST,]	0.00	0.433	null	null	0.15
PRT	Q9WUR2	Enoyl-CoA delta isomerase 2 OS=Mus musculus OX=10090 GN=Eci2 PE=1 SV=2	null	null	Mouse_09-2020	null	[MS,MS:1001208,SEQUEST,]	2.06	1.716	null	null	0.03
PRT	A2A3V1	A-kinase anchor protein 17B OS=Mus musculus OX=10090 GN=Akap17b PE=1 SV=2	null	null	Mouse_09-2020	null	[MS,MS:1001208,SEQUEST,]	0.00	0.491	null	null	0.01
PRT	A0A2I3BPY3	Dehydrogenase/reductase SDR family member 4 (Fragment) OS=Mus musculus OX=10090 GN=Dhrs4 PE=1 SV=1	null	null	Mouse_09-2020	null	[MS,MS:1001208,SEQUEST,]	5.33	3.570	null	null	0.08
PRT	P00405	Cytochrome c oxidase subunit 2 OS=Mus musculus OX=10090 GN=Mtco2 PE=1 SV=1	null	null	Mouse_09-2020	null	[MS,MS:1001208,SEQUEST,]	2.31	4.301	null	null	0.09
PRT	Q61133	Glutathione S-transferase theta-2 OS=Mus musculus OX=10090 GN=Gstt2 PE=1 SV=4	null	null	Mouse_09-2020	null	[MS,MS:1001208,SEQUEST,]	0.00	1.718	null	null	0.06
PRT	Q07076	Annexin A7 OS=Mus musculus OX=10090 GN=Anxa7 PE=1 SV=2	null	null	Mouse_09-2020	null	[MS,MS:1001208,SEQUEST,]	0.00	1.151	null	null	0.01
PRT	P34928	Apolipoprotein C-I OS=Mus musculus OX=10090 GN=Apoc1 PE=1 SV=1	null	null	Mouse_09-2020	null	[MS,MS:1001208,SEQUEST,]	0.00	1.432	null	null	0.13
PRT	Q8BJ64	Choline dehydrogenase, mitochondrial OS=Mus musculus OX=10090 GN=Chdh PE=1 SV=1	null	null	Mouse_09-2020	null	[MS,MS:1001208,SEQUEST,]	2.14	3.701	null	null	0.02
PRT	Q64105	Sepiapterin reductase OS=Mus musculus OX=10090 GN=Spr PE=1 SV=1	null	null	Mouse_09-2020	null	[MS,MS:1001208,SEQUEST,]	2.08	1.528	null	null	0.03
PRT	F6ZTG3	Glyoxalase domain-containing protein 4 (Fragment) OS=Mus musculus OX=10090 GN=Glod4 PE=1 SV=1	null	null	Mouse_09-2020	null	[MS,MS:1001208,SEQUEST,]	1.84	6.657	null	null	0.06
PRT	H3BKD7	Isopentenyl-diphosphate Delta-isomerase (Fragment) OS=Mus musculus OX=10090 GN=Idi1 PE=1 SV=1	null	null	Mouse_09-2020	null	[MS,MS:1001208,SEQUEST,]	2.37	3.362	null	null	0.07
PRT	Q9CQM5	Thioredoxin domain-containing protein 17 OS=Mus musculus OX=10090 GN=Txndc17 PE=1 SV=1	null	null	Mouse_09-2020	null	[MS,MS:1001208,SEQUEST,]	1.82	3.635	null	null	0.08
PRT	A0A140T8T4	60S ribosomal protein L9 OS=Mus musculus OX=10090 GN=Rpl9-ps6 PE=3 SV=1	null	null	Mouse_09-2020	null	[MS,MS:1001208,SEQUEST,]	1.63	2.495	null	null	0.05
PRT	A0A1D5RLH3	Very-long-chain enoyl-CoA reductase (Fragment) OS=Mus musculus OX=10090 GN=Tecr PE=1 SV=1	null	null	Mouse_09-2020	null	[MS,MS:1001208,SEQUEST,]	3.28	3.759	null	null	0.11
PRT	A0A0A6YW71	Small proline-rich protein 2H OS=Mus musculus OX=10090 GN=Sprr2h PE=4 SV=1	null	null	Mouse_09-2020	null	[MS,MS:1001208,SEQUEST,]	0.00	0.424	null	null	0.47
PRT	Q61635	GTP-binding protein OS=Mus musculus OX=10090 GN=Ifi47 PE=1 SV=1	null	null	Mouse_09-2020	null	[MS,MS:1001208,SEQUEST,]	1.74	4.203	null	null	0.03
PRT	A0A2R8VHV7	Alanine aminotransferase 1 (Fragment) OS=Mus musculus OX=10090 GN=Gpt PE=1 SV=1	null	null	Mouse_09-2020	null	[MS,MS:1001208,SEQUEST,]	3.51	4.606	null	null	0.06
PRT	Q8VBT2	L-serine dehydratase/L-threonine deaminase OS=Mus musculus OX=10090 GN=Sds PE=1 SV=3	null	null	Mouse_09-2020	null	[MS,MS:1001208,SEQUEST,]	3.40	5.834	null	null	0.06
PRT	P86048	60S ribosomal protein L10-like OS=Mus musculus OX=10090 GN=Rpl10l PE=2 SV=1	null	null	Mouse_09-2020	null	[MS,MS:1001208,SEQUEST,]	0.00	0.997	null	null	0.03
PRT	Q9CQ80	Vacuolar protein-sorting-associated protein 25 OS=Mus musculus OX=10090 GN=Vps25 PE=1 SV=1	null	null	Mouse_09-2020	null	[MS,MS:1001208,SEQUEST,]	0.00	2.170	null	null	0.05
PRT	Q99P30	Peroxisomal coenzyme A diphosphatase NUDT7 OS=Mus musculus OX=10090 GN=Nudt7 PE=1 SV=2	null	null	Mouse_09-2020	null	[MS,MS:1001208,SEQUEST,]	2.73	3.654	null	null	0.04
PRT	Q8R3V2	Aminoacyl tRNA synthase complex-interacting multifunctional protein 2 OS=Mus musculus OX=10090 GN=Aimp2 PE=1 SV=1	null	null	Mouse_09-2020	null	[MS,MS:1001208,SEQUEST,]	1.85	2.221	null	null	0.03
PRT	P97461	40S ribosomal protein S5 OS=Mus musculus OX=10090 GN=Rps5 PE=1 SV=3	null	null	Mouse_09-2020	null	[MS,MS:1001208,SEQUEST,]	3.67	2.881	null	null	0.05
PRT	Q8R086	Sulfite oxidase, mitochondrial OS=Mus musculus OX=10090 GN=Suox PE=1 SV=2	null	null	Mouse_09-2020	null	[MS,MS:1001208,SEQUEST,]	3.04	4.220	null	null	0.05
PRT	A0A1W2P869	GTP-binding protein SAR1a (Fragment) OS=Mus musculus OX=10090 GN=Sar1a PE=1 SV=1	null	null	Mouse_09-2020	null	[MS,MS:1001208,SEQUEST,]	2.07	2.990	null	null	0.12
PRT	D3YVC1	40S ribosomal protein S2 (Fragment) OS=Mus musculus OX=10090 GN=Rps2 PE=1 SV=1	null	null	Mouse_09-2020	null	[MS,MS:1001208,SEQUEST,]	0.00	1.588	null	null	0.04
PRT	G3UXQ7	Ras-related protein Rab-2B OS=Mus musculus OX=10090 GN=Rab2b PE=1 SV=1	null	null	Mouse_09-2020	null	[MS,MS:1001208,SEQUEST,]	0.00	0.311	null	null	0.16
PRT	Q9R0P3	S-formylglutathione hydrolase OS=Mus musculus OX=10090 GN=Esd PE=1 SV=1	null	null	Mouse_09-2020	null	[MS,MS:1001208,SEQUEST,]	0.00	2.639	null	null	0.08
PRT	P63158	High mobility group protein B1 OS=Mus musculus OX=10090 GN=Hmgb1 PE=1 SV=2	null	null	Mouse_09-2020	null	[MS,MS:1001208,SEQUEST,]	0.00	3.534	null	null	0.07
PRT	Q9EP69	Phosphatidylinositol-3-phosphatase SAC1 OS=Mus musculus OX=10090 GN=Sacm1l PE=1 SV=1	null	null	Mouse_09-2020	null	[MS,MS:1001208,SEQUEST,]	0.00	2.431	null	null	0.02
PRT	E9Q3X6	Amine oxidase OS=Mus musculus OX=10090 GN=Maob PE=1 SV=1	null	null	Mouse_09-2020	null	[MS,MS:1001208,SEQUEST,]	3.21	5.411	null	null	0.07
PRT	A0A1L1SQA8	40S ribosomal protein S25 OS=Mus musculus OX=10090 GN=Rps25 PE=1 SV=1	null	null	Mouse_09-2020	null	[MS,MS:1001208,SEQUEST,]	2.41	4.070	null	null	0.10
PRT	B1AU25	Apoptosis-inducing factor 1, mitochondrial OS=Mus musculus OX=10090 GN=Aifm1 PE=1 SV=1	null	null	Mouse_09-2020	null	[MS,MS:1001208,SEQUEST,]	0.00	1.591	null	null	0.02
PRT	E9Q5L3	Short/branched chain-specific acyl-CoA dehydrogenase, mitochondrial OS=Mus musculus OX=10090 GN=Acadsb PE=1 SV=1	null	null	Mouse_09-2020	null	[MS,MS:1001208,SEQUEST,]	2.44	3.416	null	null	0.02
PRT	Q9WU19	Hydroxyacid oxidase 1 OS=Mus musculus OX=10090 GN=Hao1 PE=1 SV=1	null	null	Mouse_09-2020	null	[MS,MS:1001208,SEQUEST,]	1.76	2.605	null	null	0.02
PRT	Q6P542	ATP-binding cassette sub-family F member 1 OS=Mus musculus OX=10090 GN=Abcf1 PE=1 SV=1	null	null	Mouse_09-2020	null	[MS,MS:1001208,SEQUEST,]	2.15	3.209	null	null	0.01
PRT	Q9DCG6	Phenazine biosynthesis-like domain-containing protein 1 OS=Mus musculus OX=10090 GN=Pbld1 PE=1 SV=2	null	null	Mouse_09-2020	null	[MS,MS:1001208,SEQUEST,]	0.00	0.660	null	null	0.09
PRT	Q91W64	Cytochrome P450 2C70 OS=Mus musculus OX=10090 GN=Cyp2c70 PE=1 SV=2	null	null	Mouse_09-2020	null	[MS,MS:1001208,SEQUEST,]	4.89	9.112	null	null	0.03
PRT	P97371	Proteasome activator complex subunit 1 OS=Mus musculus OX=10090 GN=Psme1 PE=1 SV=2	null	null	Mouse_09-2020	null	[MS,MS:1001208,SEQUEST,]	2.46	4.450	null	null	0.04
PRT	O08600	Endonuclease G, mitochondrial OS=Mus musculus OX=10090 GN=Endog PE=1 SV=1	null	null	Mouse_09-2020	null	[MS,MS:1001208,SEQUEST,]	0.00	1.422	null	null	0.04
PRT	Q9EQ06	Estradiol 17-beta-dehydrogenase 11 OS=Mus musculus OX=10090 GN=Hsd17b11 PE=1 SV=1	null	null	Mouse_09-2020	null	[MS,MS:1001208,SEQUEST,]	1.68	3.310	null	null	0.03
PRT	A0A0N4SWI4	Protein FAM136A OS=Mus musculus OX=10090 GN=Fam136a PE=1 SV=1	null	null	Mouse_09-2020	null	[MS,MS:1001208,SEQUEST,]	1.77	1.379	null	null	0.08
PRT	G3UXL2	Ribose-phosphate diphosphokinase OS=Mus musculus OX=10090 GN=Prps1l3 PE=3 SV=1	null	null	Mouse_09-2020	null	[MS,MS:1001208,SEQUEST,]	2.99	4.877	null	null	0.05
PRT	Z4YK11	SH3 domain-containing protein 21 OS=Mus musculus OX=10090 GN=Sh3d21 PE=1 SV=1	null	null	Mouse_09-2020	null	[MS,MS:1001208,SEQUEST,]	1.80	0.564	null	null	0.01
PRT	A0A0G2JGT5	Eukaryotic translation initiation factor 4E (Fragment) OS=Mus musculus OX=10090 GN=Eif4e PE=1 SV=1	null	null	Mouse_09-2020	null	[MS,MS:1001208,SEQUEST,]	2.24	2.458	null	null	0.04
PRT	D3Z5Y5	Choline/ethanolaminephosphotransferase 1 (Fragment) OS=Mus musculus OX=10090 GN=Cept1 PE=1 SV=1	null	null	Mouse_09-2020	null	[MS,MS:1001208,SEQUEST,]	1.83	1.532	null	null	0.18
PRT	Q61335	B-cell receptor-associated protein 31 OS=Mus musculus OX=10090 GN=Bcap31 PE=1 SV=4	null	null	Mouse_09-2020	null	[MS,MS:1001208,SEQUEST,]	0.00	1.480	null	null	0.04
PRT	H3BJ51	All-trans-retinol 13,14-reductase OS=Mus musculus OX=10090 GN=Retsat PE=1 SV=1	null	null	Mouse_09-2020	null	[MS,MS:1001208,SEQUEST,]	0.00	0.811	null	null	0.02
PRT	A0A0A6YVQ7	Protein transport protein Sec61 subunit alpha isoform 2 (Fragment) OS=Mus musculus OX=10090 GN=Sec61a2 PE=1 SV=1	null	null	Mouse_09-2020	null	[MS,MS:1001208,SEQUEST,]	2.28	2.517	null	null	0.08
PRT	Q60668	Heterogeneous nuclear ribonucleoprotein D0 OS=Mus musculus OX=10090 GN=Hnrnpd PE=1 SV=2	null	null	Mouse_09-2020	null	[MS,MS:1001208,SEQUEST,]	1.61	1.937	null	null	0.02
PRT	E0CZ90	Proteasome activator complex subunit 2 (Fragment) OS=Mus musculus OX=10090 GN=Psme2 PE=1 SV=1	null	null	Mouse_09-2020	null	[MS,MS:1001208,SEQUEST,]	0.00	0.981	null	null	0.07
PRT	D3YW97	Ubiquitin-fold modifier 1 OS=Mus musculus OX=10090 GN=Ufm1 PE=1 SV=1	null	null	Mouse_09-2020	null	[MS,MS:1001208,SEQUEST,]	0.00	0.942	null	null	0.18
PRT	E0CYZ2	Hypoxia up-regulated protein 1 OS=Mus musculus OX=10090 GN=Hyou1 PE=1 SV=1	null	null	Mouse_09-2020	null	[MS,MS:1001208,SEQUEST,]	2.69	2.971	null	null	0.08
PRT	P43024	Cytochrome c oxidase subunit 6A1, mitochondrial OS=Mus musculus OX=10090 GN=Cox6a1 PE=1 SV=2	null	null	Mouse_09-2020	null	[MS,MS:1001208,SEQUEST,]	5.22	5.382	null	null	0.16
PRT	A0A3B2WBK8	Vomeronasal 2, receptor 84 OS=Mus musculus OX=10090 GN=Vmn2r84 PE=4 SV=1	null	null	Mouse_09-2020	null	[MS,MS:1001208,SEQUEST,]	0.00	0.461	null	null	0.04
PRT	A0A0G2JGI9	4-alpha-glucanotransferase OS=Mus musculus OX=10090 GN=Agl PE=1 SV=1	null	null	Mouse_09-2020	null	[MS,MS:1001208,SEQUEST,]	0.00	1.985	null	null	0.02
PRT	A0A087WS46	Eukaryotic translation elongation factor 1 beta 2 OS=Mus musculus OX=10090 GN=Eef1b2 PE=1 SV=1	null	null	Mouse_09-2020	null	[MS,MS:1001208,SEQUEST,]	1.79	2.933	null	null	0.05
PRT	Q922B2	Aspartate--tRNA ligase, cytoplasmic OS=Mus musculus OX=10090 GN=Dars1 PE=1 SV=2	null	null	Mouse_09-2020	null	[MS,MS:1001208,SEQUEST,]	1.97	4.633	null	null	0.02
PRT	P56382	ATP synthase subunit epsilon, mitochondrial OS=Mus musculus OX=10090 GN=Atp5f1e PE=1 SV=2	null	null	Mouse_09-2020	null	[MS,MS:1001208,SEQUEST,]	2.33	2.119	null	null	0.15
PRT	Q9Z1N5	Spliceosome RNA helicase Ddx39b OS=Mus musculus OX=10090 GN=Ddx39b PE=1 SV=1	null	null	Mouse_09-2020	null	[MS,MS:1001208,SEQUEST,]	2.18	4.151	null	null	0.02
PRT	S4R1Y8	Protein transport protein Sec31A (Fragment) OS=Mus musculus OX=10090 GN=Sec31a PE=1 SV=1	null	null	Mouse_09-2020	null	[MS,MS:1001208,SEQUEST,]	3.59	7.493	null	null	0.05
PRT	A2A6H0	LIM and SH3 domain protein 1 (Fragment) OS=Mus musculus OX=10090 GN=Lasp1 PE=1 SV=1	null	null	Mouse_09-2020	null	[MS,MS:1001208,SEQUEST,]	3.22	3.784	null	null	0.05
PRT	F6YTG0	Enoyl-CoA hydratase domain-containing protein 2, mitochondrial (Fragment) OS=Mus musculus OX=10090 GN=Echdc2 PE=1 SV=1	null	null	Mouse_09-2020	null	[MS,MS:1001208,SEQUEST,]	2.43	3.009	null	null	0.09
PRT	P49722	Proteasome subunit alpha type-2 OS=Mus musculus OX=10090 GN=Psma2 PE=1 SV=3	null	null	Mouse_09-2020	null	[MS,MS:1001208,SEQUEST,]	1.96	5.016	null	null	0.06
PRT	Q922E4	Ethanolamine-phosphate cytidylyltransferase OS=Mus musculus OX=10090 GN=Pcyt2 PE=1 SV=1	null	null	Mouse_09-2020	null	[MS,MS:1001208,SEQUEST,]	2.46	4.002	null	null	0.03
PRT	Q9CQR4	Acyl-coenzyme A thioesterase 13 OS=Mus musculus OX=10090 GN=Acot13 PE=1 SV=1	null	null	Mouse_09-2020	null	[MS,MS:1001208,SEQUEST,]	2.56	3.607	null	null	0.07
PRT	P12970	60S ribosomal protein L7a OS=Mus musculus OX=10090 GN=Rpl7a PE=1 SV=2	null	null	Mouse_09-2020	null	[MS,MS:1001208,SEQUEST,]	0.00	1.429	null	null	0.04
PRT	P01901	H-2 class I histocompatibility antigen, K-B alpha chain OS=Mus musculus OX=10090 GN=H2-K1 PE=1 SV=1	null	null	Mouse_09-2020	null	[MS,MS:1001208,SEQUEST,]	2.81	2.713	null	null	0.04
PRT	P45878	Peptidyl-prolyl cis-trans isomerase FKBP2 OS=Mus musculus OX=10090 GN=Fkbp2 PE=1 SV=1	null	null	Mouse_09-2020	null	[MS,MS:1001208,SEQUEST,]	1.68	2.720	null	null	0.09
PRT	Q64514	Tripeptidyl-peptidase 2 OS=Mus musculus OX=10090 GN=Tpp2 PE=1 SV=3	null	null	Mouse_09-2020	null	[MS,MS:1001208,SEQUEST,]	0.00	0.663	null	null	0.01
PRT	Q920S3	GATA zinc finger domain-containing protein 1 OS=Mus musculus OX=10090 GN=Gatad1 PE=2 SV=2	null	null	Mouse_09-2020	null	[MS,MS:1001208,SEQUEST,]	0.00	1.162	null	null	0.03
PRT	A0A0U1RPT5	Fructose-bisphosphate aldolase (Fragment) OS=Mus musculus OX=10090 GN=Aldoa PE=1 SV=1	null	null	Mouse_09-2020	null	[MS,MS:1001208,SEQUEST,]	0.00	0.777	null	null	0.07
PRT	Q62446	Peptidyl-prolyl cis-trans isomerase FKBP3 OS=Mus musculus OX=10090 GN=Fkbp3 PE=1 SV=2	null	null	Mouse_09-2020	null	[MS,MS:1001208,SEQUEST,]	3.20	5.116	null	null	0.06
PRT	D6RHS6	Phosphatidylethanolamine-binding protein 1 OS=Mus musculus OX=10090 GN=Pebp1 PE=1 SV=1	null	null	Mouse_09-2020	null	[MS,MS:1001208,SEQUEST,]	0.00	1.480	null	null	0.13
PRT	P62892	60S ribosomal protein L39 OS=Mus musculus OX=10090 GN=Rpl39 PE=1 SV=2	null	null	Mouse_09-2020	null	[MS,MS:1001208,SEQUEST,]	3.68	4.796	null	null	0.20
PRT	O09174	Alpha-methylacyl-CoA racemase OS=Mus musculus OX=10090 GN=Amacr PE=1 SV=4	null	null	Mouse_09-2020	null	[MS,MS:1001208,SEQUEST,]	2.68	5.288	null	null	0.03
PRT	A0A494BB38	Prostaglandin reductase-3 OS=Mus musculus OX=10090 GN=Zadh2 PE=1 SV=1	null	null	Mouse_09-2020	null	[MS,MS:1001208,SEQUEST,]	2.67	3.641	null	null	0.04
PRT	Q99K67	Alpha-aminoadipic semialdehyde synthase, mitochondrial OS=Mus musculus OX=10090 GN=Aass PE=1 SV=1	null	null	Mouse_09-2020	null	[MS,MS:1001208,SEQUEST,]	0.00	1.362	null	null	0.02
PRT	A1Z198	NACHT, LRR and PYD domains-containing protein 1b allele 2 OS=Mus musculus OX=10090 GN=Nlrp1b PE=2 SV=1	null	null	Mouse_09-2020	null	[MS,MS:1001208,SEQUEST,]	0.00	0.356	null	null	0.01
PRT	A0A494BAK4	Endoplasmic reticulum-Golgi intermediate compartment protein 1 OS=Mus musculus OX=10090 GN=Ergic1 PE=1 SV=1	null	null	Mouse_09-2020	null	[MS,MS:1001208,SEQUEST,]	0.00	1.177	null	null	0.03
PRT	Q8VBW8	Tetratricopeptide repeat protein 36 OS=Mus musculus OX=10090 GN=Ttc36 PE=1 SV=1	null	null	Mouse_09-2020	null	[MS,MS:1001208,SEQUEST,]	2.14	4.710	null	null	0.10
PRT	Q71RI9	Kynurenine--oxoglutarate transaminase 3 OS=Mus musculus OX=10090 GN=Kyat3 PE=1 SV=1	null	null	Mouse_09-2020	null	[MS,MS:1001208,SEQUEST,]	2.58	4.307	null	null	0.03
PRT	P70194	C-type lectin domain family 4 member F OS=Mus musculus OX=10090 GN=Clec4f PE=1 SV=1	null	null	Mouse_09-2020	null	[MS,MS:1001208,SEQUEST,]	2.00	4.852	null	null	0.02
PRT	E9Q7X7	Neurexin-2 OS=Mus musculus OX=10090 GN=Nrxn2 PE=1 SV=1	null	null	Mouse_09-2020	null	[MS,MS:1001208,SEQUEST,]	0.00	0.432	null	null	0.01
PRT	A0A2R8VK72	Methyltransferase-like 7A1 OS=Mus musculus OX=10090 GN=Mettl7a1 PE=1 SV=1	null	null	Mouse_09-2020	null	[MS,MS:1001208,SEQUEST,]	3.98	4.890	null	null	0.12
PRT	Q8BSF5	Kelch-like protein 38 OS=Mus musculus OX=10090 GN=Klhl38 PE=2 SV=1	null	null	Mouse_09-2020	null	[MS,MS:1001208,SEQUEST,]	0.00	0.524	null	null	0.02
PRT	H3BKQ7	Protein phosphatase 1, regulatory subunit 9A OS=Mus musculus OX=10090 GN=Ppp1r9a PE=1 SV=1	null	null	Mouse_09-2020	null	[MS,MS:1001208,SEQUEST,]	0.00	0.352	null	null	0.02
PRT	Q91YE5	Bromodomain adjacent to zinc finger domain protein 2A OS=Mus musculus OX=10090 GN=Baz2a PE=1 SV=2	null	null	Mouse_09-2020	null	[MS,MS:1001208,SEQUEST,]	0.00	0.561	null	null	0.01
PRT	A0A2R8VHY9	Poly(rC)-binding protein 2 (Fragment) OS=Mus musculus OX=10090 GN=Pcbp2 PE=1 SV=1	null	null	Mouse_09-2020	null	[MS,MS:1001208,SEQUEST,]	1.81	2.035	null	null	0.05
PRT	A2AGD6	Coiled-coil domain-containing 163 (Fragment) OS=Mus musculus OX=10090 GN=Ccdc163 PE=4 SV=1	null	null	Mouse_09-2020	null	[MS,MS:1001208,SEQUEST,]	0.00	0.388	null	null	0.13
PRT	A0A140LHR8	Acyl-coenzyme A synthetase ACSM5, mitochondrial OS=Mus musculus OX=10090 GN=Acsm5 PE=1 SV=1	null	null	Mouse_09-2020	null	[MS,MS:1001208,SEQUEST,]	0.00	1.684	null	null	0.03
PRT	A0A140LIZ5	26S proteasome AAA-ATPase subunit RPT3 OS=Mus musculus OX=10090 GN=Psmc4 PE=1 SV=1	null	null	Mouse_09-2020	null	[MS,MS:1001208,SEQUEST,]	2.39	1.794	null	null	0.03
PRT	O35900	U6 snRNA-associated Sm-like protein LSm2 OS=Mus musculus OX=10090 GN=Lsm2 PE=1 SV=1	null	null	Mouse_09-2020	null	[MS,MS:1001208,SEQUEST,]	2.20	3.120	null	null	0.08
PRT	E9QKK8	Phospholipid-transporting ATPase OS=Mus musculus OX=10090 GN=Atp11c PE=1 SV=1	null	null	Mouse_09-2020	null	[MS,MS:1001208,SEQUEST,]	1.61	2.876	null	null	0.01
PRT	Q8VBW6	NEDD8-activating enzyme E1 regulatory subunit OS=Mus musculus OX=10090 GN=Nae1 PE=1 SV=1	null	null	Mouse_09-2020	null	[MS,MS:1001208,SEQUEST,]	0.00	3.012	null	null	0.02
PRT	A2A7B5	PR domain-containing 2, with ZNF domain OS=Mus musculus OX=10090 GN=Prdm2 PE=1 SV=1	null	null	Mouse_09-2020	null	[MS,MS:1001208,SEQUEST,]	0.00	0.410	null	null	0.01
PRT	A0A1C7CYV0	Plastin-3 (Fragment) OS=Mus musculus OX=10090 GN=Pls3 PE=1 SV=1	null	null	Mouse_09-2020	null	[MS,MS:1001208,SEQUEST,]	4.14	3.849	null	null	0.02
PRT	A0A0G2JEB3	Farnesyl pyrophosphate synthase (Fragment) OS=Mus musculus OX=10090 GN=Fdps PE=4 SV=4	null	null	Mouse_09-2020	null	[MS,MS:1001208,SEQUEST,]	2.28	1.846	null	null	0.05
PRT	D3YWF6	Ubiquitinyl hydrolase 1 OS=Mus musculus OX=10090 GN=Otub1 PE=1 SV=1	null	null	Mouse_09-2020	null	[MS,MS:1001208,SEQUEST,]	0.00	4.318	null	null	0.06
PRT	P16332	Methylmalonyl-CoA mutase, mitochondrial OS=Mus musculus OX=10090 GN=Mmut PE=1 SV=2	null	null	Mouse_09-2020	null	[MS,MS:1001208,SEQUEST,]	0.00	2.973	null	null	0.02
PRT	A0A3Q4EHJ0	Calmodulin OS=Mus musculus OX=10090 GN=Calm1 PE=1 SV=1	null	null	Mouse_09-2020	null	[MS,MS:1001208,SEQUEST,]	0.00	2.823	null	null	0.14
PRT	P80315	T-complex protein 1 subunit delta OS=Mus musculus OX=10090 GN=Cct4 PE=1 SV=3	null	null	Mouse_09-2020	null	[MS,MS:1001208,SEQUEST,]	0.00	2.781	null	null	0.01
PRT	Q99LX0	Parkinson disease protein 7 homolog OS=Mus musculus OX=10090 GN=Park7 PE=1 SV=1	null	null	Mouse_09-2020	null	[MS,MS:1001208,SEQUEST,]	4.25	7.273	null	null	0.08
PRT	Q9DCX8	Iodotyrosine deiodinase 1 OS=Mus musculus OX=10090 GN=Iyd PE=1 SV=1	null	null	Mouse_09-2020	null	[MS,MS:1001208,SEQUEST,]	0.00	0.919	null	null	0.07
PRT	P20108	Thioredoxin-dependent peroxide reductase, mitochondrial OS=Mus musculus OX=10090 GN=Prdx3 PE=1 SV=1	null	null	Mouse_09-2020	null	[MS,MS:1001208,SEQUEST,]	2.24	5.464	null	null	0.05
PRT	Q9CPT4	Myeloid-derived growth factor OS=Mus musculus OX=10090 GN=Mydgf PE=1 SV=1	null	null	Mouse_09-2020	null	[MS,MS:1001208,SEQUEST,]	2.14	2.600	null	null	0.05
PRT	Q8BGH2	Sorting and assembly machinery component 50 homolog OS=Mus musculus OX=10090 GN=Samm50 PE=1 SV=1	null	null	Mouse_09-2020	null	[MS,MS:1001208,SEQUEST,]	0.00	2.063	null	null	0.02
PRT	A0A0U1RPE2	Phospholipid phosphatase 4 OS=Mus musculus OX=10090 GN=Plpp4 PE=1 SV=1	null	null	Mouse_09-2020	null	[MS,MS:1001208,SEQUEST,]	0.00	0.376	null	null	0.07
PRT	A0A0A0MQG7	Uroporphyrinogen decarboxylase (Fragment) OS=Mus musculus OX=10090 GN=Urod PE=1 SV=1	null	null	Mouse_09-2020	null	[MS,MS:1001208,SEQUEST,]	0.00	3.829	null	null	0.09
PRT	Q9WV54	Acid ceramidase OS=Mus musculus OX=10090 GN=Asah1 PE=1 SV=1	null	null	Mouse_09-2020	null	[MS,MS:1001208,SEQUEST,]	1.66	1.785	null	null	0.03
PRT	Q921F4	Heterogeneous nuclear ribonucleoprotein L-like OS=Mus musculus OX=10090 GN=Hnrnpll PE=1 SV=3	null	null	Mouse_09-2020	null	[MS,MS:1001208,SEQUEST,]	0.00	0.423	null	null	0.02
PRT	E0CXT6	Carboxymethylenebutenolidase homolog (Fragment) OS=Mus musculus OX=10090 GN=Cmbl PE=1 SV=1	null	null	Mouse_09-2020	null	[MS,MS:1001208,SEQUEST,]	0.00	0.338	null	null	0.07
PRT	P61161	Actin-related protein 2 OS=Mus musculus OX=10090 GN=Actr2 PE=1 SV=1	null	null	Mouse_09-2020	null	[MS,MS:1001208,SEQUEST,]	1.69	0.877	null	null	0.02
PRT	P48758	Carbonyl reductase [NADPH] 1 OS=Mus musculus OX=10090 GN=Cbr1 PE=1 SV=3	null	null	Mouse_09-2020	null	[MS,MS:1001208,SEQUEST,]	4.30	3.930	null	null	0.05
PRT	P09405	Nucleolin OS=Mus musculus OX=10090 GN=Ncl PE=1 SV=2	null	null	Mouse_09-2020	null	[MS,MS:1001208,SEQUEST,]	4.06	2.410	null	null	0.02
PRT	P38060	Hydroxymethylglutaryl-CoA lyase, mitochondrial OS=Mus musculus OX=10090 GN=Hmgcl PE=1 SV=2	null	null	Mouse_09-2020	null	[MS,MS:1001208,SEQUEST,]	3.42	4.658	null	null	0.06
PRT	P97364	Selenide, water dikinase 2 OS=Mus musculus OX=10090 GN=Sephs2 PE=1 SV=3	null	null	Mouse_09-2020	null	[MS,MS:1001208,SEQUEST,]	3.06	4.231	null	null	0.03
PRT	A0A1W2P7Z3	Ubiquitin-conjugating enzyme E2 N OS=Mus musculus OX=10090 GN=Ube2n PE=1 SV=1	null	null	Mouse_09-2020	null	[MS,MS:1001208,SEQUEST,]	0.00	1.407	null	null	0.23
PRT	Q9CZW5	Mitochondrial import receptor subunit TOM70 OS=Mus musculus OX=10090 GN=Tomm70 PE=1 SV=2	null	null	Mouse_09-2020	null	[MS,MS:1001208,SEQUEST,]	1.86	2.439	null	null	0.01
PRT	Q8BFR5	Elongation factor Tu, mitochondrial OS=Mus musculus OX=10090 GN=Tufm PE=1 SV=1	null	null	Mouse_09-2020	null	[MS,MS:1001208,SEQUEST,]	2.18	3.376	null	null	0.02
PRT	Q64464	Cytochrome P450 3A13 OS=Mus musculus OX=10090 GN=Cyp3a13 PE=1 SV=1	null	null	Mouse_09-2020	null	[MS,MS:1001208,SEQUEST,]	2.32	1.891	null	null	0.02
PRT	Q64152	Transcription factor BTF3 OS=Mus musculus OX=10090 GN=Btf3 PE=1 SV=3	null	null	Mouse_09-2020	null	[MS,MS:1001208,SEQUEST,]	0.00	0.380	null	null	0.07
PRT	O54774	AP-3 complex subunit delta-1 OS=Mus musculus OX=10090 GN=Ap3d1 PE=1 SV=1	null	null	Mouse_09-2020	null	[MS,MS:1001208,SEQUEST,]	0.00	0.308	null	null	0.01
PRT	Q9D3D9	ATP synthase subunit delta, mitochondrial OS=Mus musculus OX=10090 GN=Atp5f1d PE=1 SV=1	null	null	Mouse_09-2020	null	[MS,MS:1001208,SEQUEST,]	0.00	1.144	null	null	0.07
PRT	P80316	T-complex protein 1 subunit epsilon OS=Mus musculus OX=10090 GN=Cct5 PE=1 SV=1	null	null	Mouse_09-2020	null	[MS,MS:1001208,SEQUEST,]	0.00	3.770	null	null	0.03
PRT	O55060	Thiopurine S-methyltransferase OS=Mus musculus OX=10090 GN=Tpmt PE=1 SV=1	null	null	Mouse_09-2020	null	[MS,MS:1001208,SEQUEST,]	1.76	2.456	null	null	0.03
PRT	G3UYV7	40S ribosomal protein S28 (Fragment) OS=Mus musculus OX=10090 GN=Rps28 PE=1 SV=1	null	null	Mouse_09-2020	null	[MS,MS:1001208,SEQUEST,]	0.00	2.944	null	null	0.34
PRT	A0A2R8VHP2	Nicotinate phosphoribosyltransferase OS=Mus musculus OX=10090 GN=Naprt PE=1 SV=1	null	null	Mouse_09-2020	null	[MS,MS:1001208,SEQUEST,]	2.46	3.027	null	null	0.03
PRT	Q9WUL6	Mitogen-activated protein kinase kinase kinase 14 OS=Mus musculus OX=10090 GN=Map3k14 PE=1 SV=1	null	null	Mouse_09-2020	null	[MS,MS:1001208,SEQUEST,]	0.00	0.442	null	null	0.02
PRT	A0A087WQK0	60S ribosomal protein L3 (Fragment) OS=Mus musculus OX=10090 GN=Rpl3 PE=1 SV=1	null	null	Mouse_09-2020	null	[MS,MS:1001208,SEQUEST,]	2.73	4.757	null	null	0.05
PRT	Q99KR3	Endoribonuclease LACTB2 OS=Mus musculus OX=10090 GN=Lactb2 PE=1 SV=1	null	null	Mouse_09-2020	null	[MS,MS:1001208,SEQUEST,]	2.10	1.927	null	null	0.03
PRT	P08226	Apolipoprotein E OS=Mus musculus OX=10090 GN=Apoe PE=1 SV=2	null	null	Mouse_09-2020	null	[MS,MS:1001208,SEQUEST,]	4.25	2.496	null	null	0.04
PRT	Q91WN4	Kynurenine 3-monooxygenase OS=Mus musculus OX=10090 GN=Kmo PE=1 SV=1	null	null	Mouse_09-2020	null	[MS,MS:1001208,SEQUEST,]	1.62	3.058	null	null	0.03
PRT	Q91WS0	CDGSH iron-sulfur domain-containing protein 1 OS=Mus musculus OX=10090 GN=Cisd1 PE=1 SV=1	null	null	Mouse_09-2020	null	[MS,MS:1001208,SEQUEST,]	2.42	3.556	null	null	0.08
PRT	P60335	Poly(rC)-binding protein 1 OS=Mus musculus OX=10090 GN=Pcbp1 PE=1 SV=1	null	null	Mouse_09-2020	null	[MS,MS:1001208,SEQUEST,]	2.63	6.963	null	null	0.04
PRT	P41105	60S ribosomal protein L28 OS=Mus musculus OX=10090 GN=Rpl28 PE=1 SV=2	null	null	Mouse_09-2020	null	[MS,MS:1001208,SEQUEST,]	3.89	6.617	null	null	0.09
PRT	A0A1Y7VL95	Ribosyldihydronicotinamide dehydrogenase [quinone] OS=Mus musculus OX=10090 GN=Nqo2 PE=1 SV=1	null	null	Mouse_09-2020	null	[MS,MS:1001208,SEQUEST,]	2.23	2.320	null	null	0.05
PRT	Q80XR6	Heterogeneous nuclear ribonucleoprotein A/B OS=Mus musculus OX=10090 GN=Hnrnpab PE=1 SV=1	null	null	Mouse_09-2020	null	[MS,MS:1001208,SEQUEST,]	1.88	1.498	null	null	0.03
PRT	H7BX95	Serine/arginine-rich splicing factor 1 OS=Mus musculus OX=10090 GN=Srsf1 PE=1 SV=1	null	null	Mouse_09-2020	null	[MS,MS:1001208,SEQUEST,]	0.00	0.765	null	null	0.04
PRT	O35386	Phytanoyl-CoA dioxygenase, peroxisomal OS=Mus musculus OX=10090 GN=Phyh PE=1 SV=1	null	null	Mouse_09-2020	null	[MS,MS:1001208,SEQUEST,]	3.78	5.077	null	null	0.05
PRT	P62082	40S ribosomal protein S7 OS=Mus musculus OX=10090 GN=Rps7 PE=2 SV=1	null	null	Mouse_09-2020	null	[MS,MS:1001208,SEQUEST,]	1.78	1.116	null	null	0.06
PRT	D3Z6V2	Receptor expression-enhancing protein OS=Mus musculus OX=10090 GN=Reep6 PE=1 SV=1	null	null	Mouse_09-2020	null	[MS,MS:1001208,SEQUEST,]	2.84	6.192	null	null	0.10
PRT	Q6P5G3	MBT domain-containing protein 1 OS=Mus musculus OX=10090 GN=Mbtd1 PE=1 SV=1	null	null	Mouse_09-2020	null	[MS,MS:1001208,SEQUEST,]	0.00	0.553	null	null	0.01
PRT	P97855	Ras GTPase-activating protein-binding protein 1 OS=Mus musculus OX=10090 GN=G3bp1 PE=1 SV=1	null	null	Mouse_09-2020	null	[MS,MS:1001208,SEQUEST,]	2.32	2.117	null	null	0.02
PRT	Q9Z204	Heterogeneous nuclear ribonucleoproteins C1/C2 OS=Mus musculus OX=10090 GN=Hnrnpc PE=1 SV=1	null	null	Mouse_09-2020	null	[MS,MS:1001208,SEQUEST,]	2.63	3.955	null	null	0.04
PRT	Q9CQN1	Heat shock protein 75 kDa, mitochondrial OS=Mus musculus OX=10090 GN=Trap1 PE=1 SV=1	null	null	Mouse_09-2020	null	[MS,MS:1001208,SEQUEST,]	2.98	3.413	null	null	0.02
PRT	Q8VCW8	Medium-chain acyl-CoA ligase ACSF2, mitochondrial OS=Mus musculus OX=10090 GN=Acsf2 PE=1 SV=1	null	null	Mouse_09-2020	null	[MS,MS:1001208,SEQUEST,]	2.47	4.170	null	null	0.02
PRT	P97450	ATP synthase-coupling factor 6, mitochondrial OS=Mus musculus OX=10090 GN=Atp5pf PE=1 SV=1	null	null	Mouse_09-2020	null	[MS,MS:1001208,SEQUEST,]	0.00	2.225	null	null	0.09
PRT	Q8VDC0	Probable leucine--tRNA ligase, mitochondrial OS=Mus musculus OX=10090 GN=Lars2 PE=1 SV=1	null	null	Mouse_09-2020	null	[MS,MS:1001208,SEQUEST,]	1.89	2.134	null	null	0.01
PRT	Q8K1K2	26S proteasome regulatory subunit 8 OS=Mus musculus OX=10090 GN=Psmc5 PE=1 SV=1	null	null	Mouse_09-2020	null	[MS,MS:1001208,SEQUEST,]	0.00	1.547	null	null	0.03
PRT	Q9DCD0	6-phosphogluconate dehydrogenase, decarboxylating OS=Mus musculus OX=10090 GN=Pgd PE=1 SV=3	null	null	Mouse_09-2020	null	[MS,MS:1001208,SEQUEST,]	1.80	2.711	null	null	0.02
PRT	H7BWY3	Alanine--glyoxylate aminotransferase 2, mitochondrial OS=Mus musculus OX=10090 GN=Agxt2 PE=1 SV=1	null	null	Mouse_09-2020	null	[MS,MS:1001208,SEQUEST,]	2.50	2.430	null	null	0.02
PRT	D3Z253	Aspartate dehydrogenase domain-containing protein (Fragment) OS=Mus musculus OX=10090 GN=Aspdh PE=1 SV=8	null	null	Mouse_09-2020	null	[MS,MS:1001208,SEQUEST,]	3.99	3.267	null	null	0.04
PRT	Q9DC50	Peroxisomal carnitine O-octanoyltransferase OS=Mus musculus OX=10090 GN=Crot PE=1 SV=1	null	null	Mouse_09-2020	null	[MS,MS:1001208,SEQUEST,]	0.00	4.108	null	null	0.03
PRT	A0A0A6YX05	Sodium/potassium-transporting ATPase subunit beta (Fragment) OS=Mus musculus OX=10090 GN=Atp1b1 PE=1 SV=1	null	null	Mouse_09-2020	null	[MS,MS:1001208,SEQUEST,]	0.00	1.815	null	null	0.08
PRT	Q64471	Glutathione S-transferase theta-1 OS=Mus musculus OX=10090 GN=Gstt1 PE=1 SV=4	null	null	Mouse_09-2020	null	[MS,MS:1001208,SEQUEST,]	4.91	5.552	null	null	0.06
PRT	A0A0G2JGL8	RNA helicase OS=Mus musculus OX=10090 GN=Dhx30 PE=1 SV=1	null	null	Mouse_09-2020	null	[MS,MS:1001208,SEQUEST,]	0.00	0.408	null	null	0.01
PRT	Q925N2	Sideroflexin-2 OS=Mus musculus OX=10090 GN=Sfxn2 PE=1 SV=1	null	null	Mouse_09-2020	null	[MS,MS:1001208,SEQUEST,]	1.96	3.755	null	null	0.04
PRT	A0A494BAS6	Peroxisomal 2,4-dienoyl-CoA reductase OS=Mus musculus OX=10090 GN=Decr2 PE=1 SV=1	null	null	Mouse_09-2020	null	[MS,MS:1001208,SEQUEST,]	0.00	1.901	null	null	0.06
PRT	P55050	Fatty acid-binding protein, intestinal OS=Mus musculus OX=10090 GN=Fabp2 PE=1 SV=2	null	null	Mouse_09-2020	null	[MS,MS:1001208,SEQUEST,]	0.00	0.442	null	null	0.07
PRT	Q8CGK3	Lon protease homolog, mitochondrial OS=Mus musculus OX=10090 GN=Lonp1 PE=1 SV=2	null	null	Mouse_09-2020	null	[MS,MS:1001208,SEQUEST,]	2.88	3.300	null	null	0.01
PRT	Q9D0R2	Threonine--tRNA ligase 1, cytoplasmic OS=Mus musculus OX=10090 GN=Tars1 PE=1 SV=2	null	null	Mouse_09-2020	null	[MS,MS:1001208,SEQUEST,]	0.00	1.335	null	null	0.01
PRT	Q9D892	Inosine triphosphate pyrophosphatase OS=Mus musculus OX=10090 GN=Itpa PE=1 SV=2	null	null	Mouse_09-2020	null	[MS,MS:1001208,SEQUEST,]	1.74	3.397	null	null	0.06
PRT	C5NSA7	Tryptophan 2,3-dioxygenase OS=Mus musculus OX=10090 GN=Tdo2 PE=1 SV=1	null	null	Mouse_09-2020	null	[MS,MS:1001208,SEQUEST,]	1.78	3.202	null	null	0.03
PRT	Q923D2	Flavin reductase (NADPH) OS=Mus musculus OX=10090 GN=Blvrb PE=1 SV=3	null	null	Mouse_09-2020	null	[MS,MS:1001208,SEQUEST,]	3.13	2.776	null	null	0.14
PRT	H3BK03	Serum paraoxonase/arylesterase 1 (Fragment) OS=Mus musculus OX=10090 GN=Pon1 PE=1 SV=9	null	null	Mouse_09-2020	null	[MS,MS:1001208,SEQUEST,]	1.77	2.659	null	null	0.06
PRT	A0A0N4SV40	Plasminogen activator inhibitor 1 RNA-binding protein (Fragment) OS=Mus musculus OX=10090 GN=Serbp1 PE=1 SV=1	null	null	Mouse_09-2020	null	[MS,MS:1001208,SEQUEST,]	0.00	3.310	null	null	0.10
PRT	Q8VDJ3	Vigilin OS=Mus musculus OX=10090 GN=Hdlbp PE=1 SV=1	null	null	Mouse_09-2020	null	[MS,MS:1001208,SEQUEST,]	2.52	3.504	null	null	0.01
PRT	Q9DBL7	Bifunctional coenzyme A synthase OS=Mus musculus OX=10090 GN=Coasy PE=1 SV=2	null	null	Mouse_09-2020	null	[MS,MS:1001208,SEQUEST,]	1.68	3.195	null	null	0.02
PRT	Q8C159	Tetratricopeptide repeat protein 22 OS=Mus musculus OX=10090 GN=Ttc22 PE=2 SV=1	null	null	Mouse_09-2020	null	[MS,MS:1001208,SEQUEST,]	0.00	0.358	null	null	0.02
PRT	Q9CWS0	N(G),N(G)-dimethylarginine dimethylaminohydrolase 1 OS=Mus musculus OX=10090 GN=Ddah1 PE=1 SV=3	null	null	Mouse_09-2020	null	[MS,MS:1001208,SEQUEST,]	3.20	4.227	null	null	0.05
PRT	A0A498WGK2	Asparagine--tRNA ligase OS=Mus musculus OX=10090 GN=Nars PE=1 SV=1	null	null	Mouse_09-2020	null	[MS,MS:1001208,SEQUEST,]	0.00	1.392	null	null	0.01
PRT	D3Z1U9	NADH dehydrogenase [ubiquinone] flavoprotein 1, mitochondrial OS=Mus musculus OX=10090 GN=Ndufv1 PE=1 SV=1	null	null	Mouse_09-2020	null	[MS,MS:1001208,SEQUEST,]	1.75	3.137	null	null	0.03
PRT	Q9D6J5	NADH dehydrogenase [ubiquinone] 1 beta subcomplex subunit 8, mitochondrial OS=Mus musculus OX=10090 GN=Ndufb8 PE=1 SV=1	null	null	Mouse_09-2020	null	[MS,MS:1001208,SEQUEST,]	1.80	3.024	null	null	0.06
PRT	O08997	Copper transport protein ATOX1 OS=Mus musculus OX=10090 GN=Atox1 PE=1 SV=1	null	null	Mouse_09-2020	null	[MS,MS:1001208,SEQUEST,]	0.00	3.281	null	null	0.21
PRT	Q80TZ3	Putative tyrosine-protein phosphatase auxilin OS=Mus musculus OX=10090 GN=Dnajc6 PE=1 SV=2	null	null	Mouse_09-2020	null	[MS,MS:1001208,SEQUEST,]	0.00	0.752	null	null	0.01
PRT	Q80W22	Threonine synthase-like 2 OS=Mus musculus OX=10090 GN=Thnsl2 PE=1 SV=1	null	null	Mouse_09-2020	null	[MS,MS:1001208,SEQUEST,]	2.10	3.250	null	null	0.03
PRT	Q8C2Q7	Heterogeneous nuclear ribonucleoprotein H OS=Mus musculus OX=10090 GN=Hnrnph1 PE=1 SV=1	null	null	Mouse_09-2020	null	[MS,MS:1001208,SEQUEST,]	1.75	0.854	null	null	0.01
PRT	Q91X34	Bile acid-CoA:amino acid N-acyltransferase OS=Mus musculus OX=10090 GN=Baat PE=1 SV=1	null	null	Mouse_09-2020	null	[MS,MS:1001208,SEQUEST,]	2.45	1.309	null	null	0.03
PRT	Q8CHR6	Dihydropyrimidine dehydrogenase [NADP(+)] OS=Mus musculus OX=10090 GN=Dpyd PE=1 SV=1	null	null	Mouse_09-2020	null	[MS,MS:1001208,SEQUEST,]	0.00	0.523	null	null	0.01
PRT	Q05915	GTP cyclohydrolase 1 OS=Mus musculus OX=10090 GN=Gch1 PE=1 SV=1	null	null	Mouse_09-2020	null	[MS,MS:1001208,SEQUEST,]	0.00	3.319	null	null	0.04
PRT	Q91VD9	NADH-ubiquinone oxidoreductase 75 kDa subunit, mitochondrial OS=Mus musculus OX=10090 GN=Ndufs1 PE=1 SV=2	null	null	Mouse_09-2020	null	[MS,MS:1001208,SEQUEST,]	0.00	0.642	null	null	0.02
PRT	Q8CEQ0	Cyclin-dependent kinase-like 1 OS=Mus musculus OX=10090 GN=Cdkl1 PE=2 SV=1	null	null	Mouse_09-2020	null	[MS,MS:1001208,SEQUEST,]	0.00	0.332	null	null	0.02
PRT	Q3UH53	Protein sidekick-1 OS=Mus musculus OX=10090 GN=Sdk1 PE=1 SV=1	null	null	Mouse_09-2020	null	[MS,MS:1001208,SEQUEST,]	0.00	0.341	null	null	0.00
PRT	Q8K3J1	NADH dehydrogenase [ubiquinone] iron-sulfur protein 8, mitochondrial OS=Mus musculus OX=10090 GN=Ndufs8 PE=1 SV=1	null	null	Mouse_09-2020	null	[MS,MS:1001208,SEQUEST,]	0.00	2.570	null	null	0.04
PRT	Q8R2P8	Lysine--tRNA ligase OS=Mus musculus OX=10090 GN=Kars PE=1 SV=1	null	null	Mouse_09-2020	null	[MS,MS:1001208,SEQUEST,]	0.00	1.920	null	null	0.02
PRT	A0A494B9Y8	Ferrochelatase OS=Mus musculus OX=10090 GN=Fech PE=1 SV=1	null	null	Mouse_09-2020	null	[MS,MS:1001208,SEQUEST,]	0.00	1.288	null	null	0.02
PRT	Q3UVK0	Endoplasmic reticulum metallopeptidase 1 OS=Mus musculus OX=10090 GN=Ermp1 PE=1 SV=2	null	null	Mouse_09-2020	null	[MS,MS:1001208,SEQUEST,]	0.00	0.556	null	null	0.01
PRT	Q9EP89	Serine beta-lactamase-like protein LACTB, mitochondrial OS=Mus musculus OX=10090 GN=Lactb PE=1 SV=1	null	null	Mouse_09-2020	null	[MS,MS:1001208,SEQUEST,]	0.00	1.294	null	null	0.01
PRT	P35979	60S ribosomal protein L12 OS=Mus musculus OX=10090 GN=Rpl12 PE=1 SV=2	null	null	Mouse_09-2020	null	[MS,MS:1001208,SEQUEST,]	3.79	5.200	null	null	0.09
PRT	A0A1B0GS68	60S ribosomal protein L13a OS=Mus musculus OX=10090 GN=Gm45713 PE=2 SV=1	null	null	Mouse_09-2020	null	[MS,MS:1001208,SEQUEST,]	0.00	0.924	null	null	0.03
PRT	Q9DCS9	NADH dehydrogenase [ubiquinone] 1 beta subcomplex subunit 10 OS=Mus musculus OX=10090 GN=Ndufb10 PE=1 SV=3	null	null	Mouse_09-2020	null	[MS,MS:1001208,SEQUEST,]	0.00	3.478	null	null	0.10
PRT	Q9D6Y9	1,4-alpha-glucan-branching enzyme OS=Mus musculus OX=10090 GN=Gbe1 PE=1 SV=1	null	null	Mouse_09-2020	null	[MS,MS:1001208,SEQUEST,]	0.00	1.349	null	null	0.02
PRT	Q8BHN3	Neutral alpha-glucosidase AB OS=Mus musculus OX=10090 GN=Ganab PE=1 SV=1	null	null	Mouse_09-2020	null	[MS,MS:1001208,SEQUEST,]	0.00	1.332	null	null	0.01

PSH	sequence	PSM_ID	accession	unique	database	database_version	search_engine	search_engine_score[1]	modifications	spectra_ref	retention_time	charge	exp_mass_to_charge	calc_mass_to_charge	pre	post	start	end
PSM	KVVAKKPAEKKPTTEEKKPAA	-206_29	Q9D8E6	1	Mouse_09-2020	null	[MS,MS:1001208,SEQUEST,]	1.2e-3	null	ms_run[1]:scan=535	434.2	5	2278.35020	456.47568	K	0	399	420
PSM	SGVLPWLRPDSK	-206_16551	Q91X83	1	Mouse_09-2020	null	[MS,MS:1001208,SEQUEST,]	2.8e-3	null	ms_run[1]:scan=3398	1891.7	2	1354.74663	677.87752	R	Q	171	183
PSM	ESGLYFIRPLK	-206_16544	Q8VCM7	1	Mouse_09-2020	null	[MS,MS:1001208,SEQUEST,]	1.2e-3	null	ms_run[1]:scan=3395	1890.3	3	1322.74601	441.58708	K	K	188	199
PSM	YDVSFITDEVKK	-206_16537	O08601	1	Mouse_09-2020	null	[MS,MS:1001208,SEQUEST,]	1.2e-3	null	ms_run[1]:scan=3394	1889.8	3	1443.73523	481.91705	R	L	511	523
PSM	LSGFGQSGIFSK	-206_16514	O09174	1	Mouse_09-2020	null	[MS,MS:1001208,SEQUEST,]	1.2e-3	null	ms_run[1]:scan=3390	1887.6	2	1227.63469	614.32205	R	A	106	118
PSM	DYPLIPVGK	-206_16507	P24270	1	Mouse_09-2020	null	[MS,MS:1001208,SEQUEST,]	2.5e-3	null	ms_run[1]:scan=3389	1887.1	2	1001.56633	501.28694	K	V	307	316
PSM	TGQSYLAAGLLK	-206_16474	Q99MZ7	1	Mouse_09-2020	null	[MS,MS:1001208,SEQUEST,]	1.2e-3	null	ms_run[1]:scan=3383	1884.1	2	1221.68462	611.34552	K	Q	6	18
PSM	TLSDYNIQKESTLHLVLR	-206_16466	E9Q5F6	1	Mouse_09-2020	null	[MS,MS:1001208,SEQUEST,]	1.2e-3	null	ms_run[1]:scan=3382	1883.5	4	2130.15981	533.29429	R	R	55	73
PSM	SGVLPWLRPDSK	-206_16420	Q91X83	1	Mouse_09-2020	null	[MS,MS:1001208,SEQUEST,]	1.2e-3	null	ms_run[1]:scan=3374	1879.5	3	1354.74735	452.25410	R	Q	171	183
PSM	HLQLAIRNDEELNKLLGK	-206_16405	Q64523	1	Mouse_09-2020	null	[MS,MS:1001208,SEQUEST,]	1.2e-3	null	ms_run[1]:scan=3372	1878.4	4	2104.18789	526.80229	R	T	83	101
PSM	GTEFLAAPSSYYK	-206_16335	P49429	1	Mouse_09-2020	null	[MS,MS:1001208,SEQUEST,]	1.2e-3	null	ms_run[1]:scan=3361	1872.8	2	1433.69499	717.35100	R	L	285	298
PSM	RANNTTYGLAAGLFTK	-206_16324	P24549	1	Mouse_09-2020	null	[MS,MS:1001208,SEQUEST,]	1.2e-3	null	ms_run[1]:scan=3359	1871.6	3	1697.89487	566.63717	K	L	420	436
PSM	ALPGHLKPFETLLSQNQGGK	-206_16309	P19157	1	Mouse_09-2020	null	[MS,MS:1001208,SEQUEST,]	1.2e-3	null	ms_run[1]:scan=3357	1870.5	3	2135.16300	712.39177	K	F	122	142
PSM	ALPGHLKPFETLLSQNQGGK	-206_16304	P19157	1	Mouse_09-2020	null	[MS,MS:1001208,SEQUEST,]	1.2e-3	null	ms_run[1]:scan=3356	1870.0	4	2135.16250	534.54565	K	F	122	142
PSM	LATFPFR	-206_16298	Q9DCU9	1	Mouse_09-2020	null	[MS,MS:1001208,SEQUEST,]	2.8e-3	null	ms_run[1]:scan=3355	1869.5	2	851.47692	426.24234	R	F	58	65
PSM	LFGRPLSDYYAYRPVR	-206_16287	Q8CFX1	1	Mouse_09-2020	null	[MS,MS:1001208,SEQUEST,]	3.6e-2	null	ms_run[1]:scan=3352	1868.1	4	1973.03884	494.01526	R	Q	436	452
PSM	GTTITSVLPKPALVASRVEVSK	-206_16259	Q8C196	1	Mouse_09-2020	null	[MS,MS:1001208,SEQUEST,]	1.2e-3	null	ms_run[1]:scan=3348	1865.9	3	2253.31876	751.77740	K	L	403	425
PSM	LDQGGAPLAGTNKETTIQGLDGLSER	-206_16247	Q91Y97	1	Mouse_09-2020	null	[MS,MS:1001208,SEQUEST,]	1.2e-3	null	ms_run[1]:scan=3346	1864.8	3	2641.34543	881.11911	K	A	109	135
PSM	RGFGFVTFDDHDPVDK	-206_16015	O88569	1	Mouse_09-2020	null	[MS,MS:1001208,SEQUEST,]	1.2e-3	null	ms_run[1]:scan=3310	1846.2	3	1851.86972	617.96020	K	V	153	169
PSM	YGLAAAVFTK	-206_16032	P47738	1	Mouse_09-2020	null	[MS,MS:1001208,SEQUEST,]	1.2e-3	null	ms_run[1]:scan=3312	1847.3	2	1040.57744	520.79239	K	L	444	454
PSM	VFQFLNAK	-206_16041	Q8BP67	1	Mouse_09-2020	null	[MS,MS:1001208,SEQUEST,]	1.7e-3	null	ms_run[1]:scan=3313	1847.8	2	966.53990	483.77400	K	E	28	36
PSM	FVTVQTISGTGALR	-206_16051	P05202	1	Mouse_09-2020	null	[MS,MS:1001208,SEQUEST,]	1.2e-3	null	ms_run[1]:scan=3315	1848.9	2	1449.80657	725.40664	R	G	126	140
PSM	GTTITSVLPKPALVASRVEVSK	-206_16058	Q8C196	1	Mouse_09-2020	null	[MS,MS:1001208,SEQUEST,]	1.2e-3	null	ms_run[1]:scan=3316	1849.4	4	2253.31753	564.08487	K	L	403	425
PSM	GYSFTTTAEREIVRDIKEK	-206_16064	P60710	1	Mouse_09-2020	null	[MS,MS:1001208,SEQUEST,]	2.8e-3	null	ms_run[1]:scan=3317	1850.0	4	2243.16713	561.54712	R	C	197	216
PSM	LIFYDLRGEGVK	-206_16559	Q8R2P8	1	Mouse_09-2020	null	[MS,MS:1001208,SEQUEST,]	1.7e-3	null	ms_run[1]:scan=3399	1892.2	3	1409.77585	470.59776	K	Q	169	181
PSM	NKLILPGLISSR	-206_16085	P17563	1	Mouse_09-2020	null	[MS,MS:1001208,SEQUEST,]	4.3e-3	null	ms_run[1]:scan=3321	1851.9	2	1310.81548	655.91136	R	Y	92	104
PSM	GDTVFFHPLLIHGSGR	-206_16142	O35386	1	Mouse_09-2020	null	[MS,MS:1001208,SEQUEST,]	1.2e-3	null	ms_run[1]:scan=3329	1856.2	4	1752.91738	438.98496	K	K	253	269
PSM	VANVSLLALYKGK	-206_16151	P62267	1	Mouse_09-2020	null	[MS,MS:1001208,SEQUEST,]	1.2e-3	null	ms_run[1]:scan=3332	1857.6	3	1375.82563	459.28177	K	E	125	138
PSM	FWANFAR	-206_16165	Q8VCC2	0	Mouse_09-2020	null	[MS,MS:1001208,SEQUEST,]	1.7e-2	null	ms_run[1]:scan=3334	1858.6	2	911.45354	456.22976	K	G	497	504
PSM	FWANFAR	-206_16165	Q91WU0	0	Mouse_09-2020	null	[MS,MS:1001208,SEQUEST,]	1.7e-2	null	ms_run[1]:scan=3334	1858.6	2	911.45354	456.22976	K	G	497	504
PSM	FWANFAR	-206_16165	Q8VCT4	0	Mouse_09-2020	null	[MS,MS:1001208,SEQUEST,]	1.7e-2	null	ms_run[1]:scan=3334	1858.6	2	911.45354	456.22976	K	G	497	504
PSM	YWANFAR	-206_16173	Q8BK48	0	Mouse_09-2020	null	[MS,MS:1001208,SEQUEST,]	2.4e-2	null	ms_run[1]:scan=3335	1859.2	2	927.44530	464.22722	K	G	490	497
PSM	YWANFAR	-206_16173	Q8QZR3	0	Mouse_09-2020	null	[MS,MS:1001208,SEQUEST,]	2.4e-2	null	ms_run[1]:scan=3335	1859.2	2	927.44530	464.22722	K	G	489	496
PSM	SLWPQIK	-206_16207	Q8CHT0	1	Mouse_09-2020	null	[MS,MS:1001208,SEQUEST,]	2.0e-2	null	ms_run[1]:scan=3339	1861.4	2	871.50151	436.25545	K	R	358	365
PSM	LQFWTETLPRK	-206_16242	Q63880	1	Mouse_09-2020	null	[MS,MS:1001208,SEQUEST,]	1.2e-3	null	ms_run[1]:scan=3345	1864.3	3	1418.77906	473.59787	R	Q	544	555
PSM	NILGGTVFR	-206_16107	O88844	0	Mouse_09-2020	null	[MS,MS:1001208,SEQUEST,]	1.7e-3	null	ms_run[1]:scan=3324	1853.5	2	976.55614	488.78236	R	A	101	110
PSM	NILGGTVFR	-206_16107	P54071	0	Mouse_09-2020	null	[MS,MS:1001208,SEQUEST,]	1.7e-3	null	ms_run[1]:scan=3324	1853.5	2	976.55614	488.78236	R	P	141	150
PSM	ALQASALAAWGGK	-206_16568	Q91Y97	1	Mouse_09-2020	null	[MS,MS:1001208,SEQUEST,]	1.2e-3	null	ms_run[1]:scan=3400	1892.8	2	1243.67754	622.34331	R	A	305	318
PSM	VLIFAYK	-206_16586	Q64514	1	Mouse_09-2020	null	[MS,MS:1001208,SEQUEST,]	1.7e-2	null	ms_run[1]:scan=3403	1894.3	2	853.51366	427.26274	K	A	1194	1201
PSM	AIAEELAPERGFLPPASEK	-206_16594	O35490	1	Mouse_09-2020	null	[MS,MS:1001208,SEQUEST,]	1.2e-3	null	ms_run[1]:scan=3404	1894.8	3	2025.06314	675.69323	R	G	309	328
PSM	YLGTQPEPDIVGLDSGHIR	-206_16932	P52196	1	Mouse_09-2020	null	[MS,MS:1001208,SEQUEST,]	1.2e-3	null	ms_run[1]:scan=3457	1922.2	3	2067.05179	689.68837	R	S	188	207
PSM	IVNAAGFWAR	-206_16948	Q9DBT9	1	Mouse_09-2020	null	[MS,MS:1001208,SEQUEST,]	1.2e-3	null	ms_run[1]:scan=3459	1923.3	2	1104.59441	552.80108	R	V	237	247
PSM	ILLWSGR	-206_16985	Q9D6U8	1	Mouse_09-2020	null	[MS,MS:1001208,SEQUEST,]	2.6e-2	null	ms_run[1]:scan=3465	1926.3	2	844.50658	422.75561	K	K	71	78
PSM	GYGFGLIK	-206_16995	Q60932	1	Mouse_09-2020	null	[MS,MS:1001208,SEQUEST,]	1.2e-2	null	ms_run[1]:scan=3466	1926.8	2	854.47704	427.74217	K	D	34	42
PSM	FDASFFGVHPK	-206_17004	P19096	1	Mouse_09-2020	null	[MS,MS:1001208,SEQUEST,]	1.2e-3	null	ms_run[1]:scan=3467	1927.4	3	1251.61557	417.87675	K	A	60	71
PSM	LWTLVSEQTR	-206_17010	P14115	1	Mouse_09-2020	null	[MS,MS:1001208,SEQUEST,]	1.2e-3	null	ms_run[1]:scan=3468	1927.9	2	1232.66387	616.83532	K	N	78	88
PSM	AITGIQAFTVGK	-206_16922	A0A0A0MQ68	1	Mouse_09-2020	null	[MS,MS:1001208,SEQUEST,]	1.2e-3	null	ms_run[1]:scan=3456	1921.7	2	1205.68828	603.34806	R	0	436	448
PSM	AYFHLLNQIAPK	-206_17017	A0A1C7CYV0	1	Mouse_09-2020	null	[MS,MS:1001208,SEQUEST,]	1.2e-3	null	ms_run[1]:scan=3469	1928.4	3	1414.78278	472.26623	K	Q	301	313
PSM	DYYFALAHTVR	-206_17035	Q9ET01	1	Mouse_09-2020	null	[MS,MS:1001208,SEQUEST,]	1.2e-3	null	ms_run[1]:scan=3472	1930.1	3	1355.67386	452.56294	R	H	51	62
PSM	TQVFKDFSELEPDKFQNK	-206_17053	Q9ET01	1	Mouse_09-2020	null	[MS,MS:1001208,SEQUEST,]	1.2e-3	null	ms_run[1]:scan=3476	1932.0	4	2200.09072	550.77848	K	N	466	484
PSM	YVTLIYTNYENGK	-206_17062	P19157	1	Mouse_09-2020	null	[MS,MS:1001208,SEQUEST,]	1.2e-3	null	ms_run[1]:scan=3477	1932.5	2	1577.78667	789.39594	K	D	104	117
PSM	YVTLIYTNYENGK	-206_17068	P19157	1	Mouse_09-2020	null	[MS,MS:1001208,SEQUEST,]	1.2e-3	null	ms_run[1]:scan=3478	1933.0	3	1577.78537	526.59972	K	D	104	117
PSM	IIAEGANGPTTPEADKIFLER	-206_17075	P26443	1	Mouse_09-2020	null	[MS,MS:1001208,SEQUEST,]	1.2e-3	null	ms_run[1]:scan=3479	1933.6	3	2242.17295	748.06198	K	I	400	421
PSM	FYGPEGPYGVFAGRDASR	-206_17081	O55022	1	Mouse_09-2020	null	[MS,MS:1001208,SEQUEST,]	1.2e-3	null	ms_run[1]:scan=3480	1934.1	3	1945.91928	649.31123	K	L	106	124
PSM	IVPNILLEQGK	-206_17022	Q9CZU6	1	Mouse_09-2020	null	[MS,MS:1001208,SEQUEST,]	2.8e-3	null	ms_run[1]:scan=3470	1928.9	2	1223.74028	612.37154	K	K	383	394
PSM	GYSFTTTAEREIVRDIKEK	-206_16006	P60710	1	Mouse_09-2020	null	[MS,MS:1001208,SEQUEST,]	2.8e-3	null	ms_run[1]:scan=3308	1845.4	5	2243.16434	449.43915	R	C	197	216
PSM	VIFLENYR	-206_16915	Q9ET01	1	Mouse_09-2020	null	[MS,MS:1001208,SEQUEST,]	1.2e-3	null	ms_run[1]:scan=3455	1921.2	2	1053.57292	527.29002	K	S	643	651
PSM	LGGVEFNIDLPNKK	-206_16888	O08997	1	Mouse_09-2020	null	[MS,MS:1001208,SEQUEST,]	1.2e-3	null	ms_run[1]:scan=3450	1918.8	3	1543.84769	515.28747	K	C	26	40
PSM	LLTSILDSSERS	-206_16616	Q9CXF0	1	Mouse_09-2020	null	[MS,MS:1001208,SEQUEST,]	1.2e-3	null	ms_run[1]:scan=3407	1896.6	2	1320.69756	660.85391	R	0	453	465
PSM	TFAATIPRPFSVR	-206_16623	P16331	1	Mouse_09-2020	null	[MS,MS:1001208,SEQUEST,]	1.2e-3	null	ms_run[1]:scan=3409	1897.4	3	1462.81263	488.27702	R	D	401	414
PSM	SIGVSNFNFR	-206_16630	Q91WT7	1	Mouse_09-2020	null	[MS,MS:1001208,SEQUEST,]	1.2e-3	null	ms_run[1]:scan=3410	1897.9	2	1140.57829	570.79345	K	L	162	172
PSM	FVEGLPINDFSREK	-206_16645	P14152	1	Mouse_09-2020	null	[MS,MS:1001208,SEQUEST,]	1.2e-3	null	ms_run[1]:scan=3412	1899.0	3	1650.84555	550.95438	K	D	299	313
PSM	HDPSLQPWSASYDPGSAKTILNNGK	-206_16652	P16015	1	Mouse_09-2020	null	[MS,MS:1001208,SEQUEST,]	1.2e-3	null	ms_run[1]:scan=3413	1899.5	4	2683.30752	671.58322	K	C	40	65
PSM	YSQVLANGLDNKLREDLER	-206_16658	P62270	1	Mouse_09-2020	null	[MS,MS:1001208,SEQUEST,]	1.2e-3	null	ms_run[1]:scan=3414	1900.0	4	2233.14785	559.04474	K	K	95	114
PSM	YNQILRIEEELGSKAK	-206_16901	P17182	1	Mouse_09-2020	null	[MS,MS:1001208,SEQUEST,]	1.2e-3	null	ms_run[1]:scan=3453	1920.1	4	1891.02859	473.51255	K	A	407	423
PSM	ALQASALAAWGGK	-206_16694	Q91Y97	1	Mouse_09-2020	null	[MS,MS:1001208,SEQUEST,]	1.2e-3	null	ms_run[1]:scan=3418	1902.2	3	1243.67649	415.23130	R	A	305	318
PSM	VVFGLFGKTVPK	-206_16832	P24369	1	Mouse_09-2020	null	[MS,MS:1001208,SEQUEST,]	1.2e-2	null	ms_run[1]:scan=3440	1913.6	3	1291.77591	431.26394	R	V	60	72
PSM	YNQILRIEEELGSKAK	-206_16850	P17182	1	Mouse_09-2020	null	[MS,MS:1001208,SEQUEST,]	1.2e-3	null	ms_run[1]:scan=3444	1915.5	3	1891.02774	631.01430	K	A	407	423
PSM	FINLVPSNLPHEATR	-206_16858	Q05421	1	Mouse_09-2020	null	[MS,MS:1001208,SEQUEST,]	1.2e-3	null	ms_run[1]:scan=3445	1916.0	3	1707.91715	569.97741	R	T	360	375
PSM	WLQTEVQNPSVTSKI	-206_16870	P34914	1	Mouse_09-2020	null	[MS,MS:1001208,SEQUEST,]	1.2e-3	null	ms_run[1]:scan=3447	1917.0	2	1729.91289	865.45960	K	0	540	555
PSM	GLFTGLTPR	-206_16877	Q791V5	1	Mouse_09-2020	null	[MS,MS:1001208,SEQUEST,]	1.2e-3	null	ms_run[1]:scan=3448	1917.6	2	961.54643	481.27691	R	C	69	78
PSM	FLASVSTVLTSKYR	-206_16880	Q91VB8	1	Mouse_09-2020	null	[MS,MS:1001208,SEQUEST,]	1.2e-3	null	ms_run[1]:scan=3449	1918.2	3	1571.88041	524.63124	K	0	129	143
PSM	GLEVTAYSPLGSSDR	-206_16726	Q9JII6	1	Mouse_09-2020	null	[MS,MS:1001208,SEQUEST,]	1.2e-3	null	ms_run[1]:scan=3423	1904.6	2	1551.76445	776.38610	R	W	204	219
PSM	IINEPTAAAIAYGLDKK	-206_17090	P63017	1	Mouse_09-2020	null	[MS,MS:1001208,SEQUEST,]	1.2e-3	null	ms_run[1]:scan=3481	1934.6	3	1787.98935	596.66824	R	G	172	189
PSM	GTTITSVLPKPALVASR	-206_15986	Q8C196	1	Mouse_09-2020	null	[MS,MS:1001208,SEQUEST,]	1.2e-3	null	ms_run[1]:scan=3305	1843.7	2	1711.01311	856.00926	K	E	403	420
PSM	SQDLLTSLTK	-206_15967	P33267	1	Mouse_09-2020	null	[MS,MS:1001208,SEQUEST,]	1.2e-3	null	ms_run[1]:scan=3302	1842.1	2	1105.61064	553.30860	R	S	48	58
PSM	FLGVAEQLHNEGFK	-206_15559	Q8C196	1	Mouse_09-2020	null	[MS,MS:1001208,SEQUEST,]	1.2e-3	null	ms_run[1]:scan=3235	1807.5	3	1588.81546	530.27546	R	F	1374	1388
PSM	IPQTVLWR	-206_15542	Q63886	0	Mouse_09-2020	null	[MS,MS:1001208,SEQUEST,]	2.8e-3	null	ms_run[1]:scan=3233	1806.4	2	1012.59410	506.80055	R	T	331	339
PSM	IPQTVLWR	-206_15542	K9J7B2	0	Mouse_09-2020	null	[MS,MS:1001208,SEQUEST,]	2.8e-3	null	ms_run[1]:scan=3233	1806.4	2	1012.59410	506.80055	R	T	327	335
PSM	EAYPGDVFYLHSR	-206_15489	Q03265	1	Mouse_09-2020	null	[MS,MS:1001208,SEQUEST,]	1.2e-3	null	ms_run[1]:scan=3224	1801.8	3	1553.73905	518.58429	R	L	335	348
PSM	DGFNPAHVEAGLYGSR	-206_15450	A0A0R4J135	0	Mouse_09-2020	null	[MS,MS:1001208,SEQUEST,]	1.2e-3	null	ms_run[1]:scan=3217	1798.2	3	1689.79667	563.93750	K	F	212	228
PSM	DGFNPAHVEAGLYGSR	-206_15450	P17563	0	Mouse_09-2020	null	[MS,MS:1001208,SEQUEST,]	1.2e-3	null	ms_run[1]:scan=3217	1798.2	3	1689.79667	563.93750	K	F	212	228
PSM	GILLYGPPGTGK	-206_15446	Q01853	1	Mouse_09-2020	null	[MS,MS:1001208,SEQUEST,]	1.2e-3	null	ms_run[1]:scan=3216	1797.7	2	1172.66777	586.83733	R	L	240	252
PSM	FKVDLSPYPTISHINK	-206_15414	Q9WVL0	1	Mouse_09-2020	null	[MS,MS:1001208,SEQUEST,]	1.9e-2	null	ms_run[1]:scan=3211	1795.1	4	1859.00088	465.50700	R	L	176	192
PSM	YYRQNPDIPQLEPSDYLRR	-206_15408	Q9DBM2	1	Mouse_09-2020	null	[MS,MS:1001208,SEQUEST,]	1.2e-3	null	ms_run[1]:scan=3209	1794.2	4	2423.20888	606.55802	K	V	677	696
PSM	AFGYYGPLR	-206_15380	P84104	1	Mouse_09-2020	null	[MS,MS:1001208,SEQUEST,]	1.2e-3	null	ms_run[1]:scan=3205	1792.0	2	1043.53118	522.26908	R	V	29	38
PSM	ELISNASDALDKIR	-206_15362	P11499	0	Mouse_09-2020	null	[MS,MS:1001208,SEQUEST,]	1.2e-3	null	ms_run[1]:scan=3203	1791.0	3	1544.82694	515.61414	R	E	42	56
PSM	ELISNASDALDKIR	-206_15362	P08113	0	Mouse_09-2020	null	[MS,MS:1001208,SEQUEST,]	1.2e-3	null	ms_run[1]:scan=3203	1791.0	3	1544.82694	515.61414	R	I	103	117
PSM	QWGWTQGRWPK	-206_15347	Q9CPR4	1	Mouse_09-2020	null	[MS,MS:1001208,SEQUEST,]	1.2e-3	null	ms_run[1]:scan=3201	1789.9	3	1429.71210	477.24231	K	S	75	86
PSM	FNGGGHINHTIFWTNLSPK	-206_15342	P09671	1	Mouse_09-2020	null	[MS,MS:1001208,SEQUEST,]	1.2e-3	null	ms_run[1]:scan=3200	1789.4	3	2140.07462	714.02895	K	G	90	109
PSM	LTVNDFVR	-206_15333	Q9QXX4	1	Mouse_09-2020	null	[MS,MS:1001208,SEQUEST,]	2.5e-3	null	ms_run[1]:scan=3198	1788.5	2	963.52641	482.26654	K	K	410	418
PSM	FSVQILR	-206_15325	P33267	1	Mouse_09-2020	null	[MS,MS:1001208,SEQUEST,]	2.8e-3	null	ms_run[1]:scan=3197	1788.0	2	862.51433	431.76090	R	F	127	134
PSM	FNGGGHINHTIFWTNLSPK	-206_15315	P09671	1	Mouse_09-2020	null	[MS,MS:1001208,SEQUEST,]	1.2e-3	null	ms_run[1]:scan=3195	1786.8	4	2140.07290	535.77353	K	G	90	109
PSM	RFGPVFTLHLGQR	-206_15301	Q05421	1	Mouse_09-2020	null	[MS,MS:1001208,SEQUEST,]	1.2e-3	null	ms_run[1]:scan=3193	1785.8	3	1527.85462	509.95628	K	I	63	76
PSM	VLDASWYSPGTR	-206_15242	P52196	1	Mouse_09-2020	null	[MS,MS:1001208,SEQUEST,]	1.2e-3	null	ms_run[1]:scan=3183	1780.6	2	1351.66423	676.33568	R	A	31	43
PSM	QVVTLLNELKR	-206_15051	Q8VCH0	1	Mouse_09-2020	null	[MS,MS:1001208,SEQUEST,]	1.2e-3	null	ms_run[1]:scan=3149	1763.1	3	1312.79358	438.26975	R	G	386	397
PSM	YWPEPEEFRPER	-206_15057	Q64464	1	Mouse_09-2020	null	[MS,MS:1001208,SEQUEST,]	1.7e-3	null	ms_run[1]:scan=3150	1763.6	3	1634.75791	545.59145	K	S	407	419
PSM	GHEVTVLRPSTSIFLDPK	-206_15064	Q3UEP4	1	Mouse_09-2020	null	[MS,MS:1001208,SEQUEST,]	1.9e-2	null	ms_run[1]:scan=3151	1764.1	3	1996.08780	666.03358	K	S	50	68
PSM	YYVTIIDAPGHRDFIK	-206_15091	P10126	1	Mouse_09-2020	null	[MS,MS:1001208,SEQUEST,]	1.2e-3	null	ms_run[1]:scan=3158	1767.7	3	1908.00125	636.67199	K	M	85	101
PSM	ILIRPLYSNPPLNGAR	-206_15096	P05202	1	Mouse_09-2020	null	[MS,MS:1001208,SEQUEST,]	1.2e-3	null	ms_run[1]:scan=3159	1768.2	3	1794.03897	598.68434	K	A	310	326
PSM	KVITAFNDGLNHLDSLK	-206_15105	A8DUK4	1	Mouse_09-2020	null	[MS,MS:1001208,SEQUEST,]	1.2e-3	null	ms_run[1]:scan=3160	1768.7	3	1885.01841	629.01078	K	T	67	84
PSM	NLYIISVK	-206_15564	P62830	1	Mouse_09-2020	null	[MS,MS:1001208,SEQUEST,]	1.2e-3	null	ms_run[1]:scan=3236	1808.0	2	949.57146	475.28949	K	I	36	44
PSM	RSEPEPQILDFQTQQYK	-206_15117	Q9R0H0	1	Mouse_09-2020	null	[MS,MS:1001208,SEQUEST,]	1.2e-3	null	ms_run[1]:scan=3162	1769.8	3	2107.04569	703.02000	K	F	314	331
PSM	LSILYPATTGR	-206_15154	Q6GT24	1	Mouse_09-2020	null	[MS,MS:1001208,SEQUEST,]	1.2e-3	null	ms_run[1]:scan=3169	1773.4	2	1191.67449	596.34024	K	F	145	156
PSM	FNSSISYDRHLWNVDVQGSK	-206_15164	Q91YI0	1	Mouse_09-2020	null	[MS,MS:1001208,SEQUEST,]	1.2e-3	null	ms_run[1]:scan=3170	1773.9	4	2352.13808	588.78964	K	Y	24	44
PSM	LNLKTPVPSDIAISR	-206_15180	A0A1W2P733	1	Mouse_09-2020	null	[MS,MS:1001208,SEQUEST,]	1.2e-3	null	ms_run[1]:scan=3172	1774.9	3	1623.94260	541.98579	K	C	130	145
PSM	LQELQVNLVR	-206_15187	P35492	1	Mouse_09-2020	null	[MS,MS:1001208,SEQUEST,]	1.2e-3	null	ms_run[1]:scan=3173	1775.5	2	1211.71062	606.35896	K	H	183	193
PSM	SYENQKPPFDAKNPFLAAVTTNRK	-206_15201	Q05DV1	1	Mouse_09-2020	null	[MS,MS:1001208,SEQUEST,]	1.2e-3	null	ms_run[1]:scan=3175	1776.7	5	2736.41157	548.08790	K	N	268	292
PSM	EGPSLTSPAQVLSR	-206_15214	Q8VC30	1	Mouse_09-2020	null	[MS,MS:1001208,SEQUEST,]	1.2e-3	null	ms_run[1]:scan=3178	1778.0	2	1441.76518	721.38590	K	S	421	435
PSM	LVPGWTKPITIGR	-206_15129	P54071	1	Mouse_09-2020	null	[MS,MS:1001208,SEQUEST,]	1.2e-3	null	ms_run[1]:scan=3164	1771.0	3	1437.85251	479.95740	R	A	160	173
PSM	TDVAAPFGGFKQSGFGK	-206_15588	Q8R0Y6	1	Mouse_09-2020	null	[MS,MS:1001208,SEQUEST,]	1.2e-3	null	ms_run[1]:scan=3239	1809.6	3	1713.85984	571.95802	K	L	866	883
PSM	IEVVKAGDLGVDLTSK	-206_15595	Q9DCW4	1	Mouse_09-2020	null	[MS,MS:1001208,SEQUEST,]	1.2e-3	null	ms_run[1]:scan=3240	1810.2	3	1643.92087	548.64533	K	S	206	222
PSM	WVVQVLK	-206_15621	P50285	1	Mouse_09-2020	null	[MS,MS:1001208,SEQUEST,]	1.2e-3	null	ms_run[1]:scan=3245	1812.7	2	871.53966	436.27364	R	A	388	395
PSM	LLLPGELAK	-206_15829	Q64475	1	Mouse_09-2020	null	[MS,MS:1001208,SEQUEST,]	1.2e-3	null	ms_run[1]:scan=3279	1830.2	2	953.60277	477.30514	R	A	101	110
PSM	TDVAAPFGGFK	-206_15838	Q8R0Y6	1	Mouse_09-2020	null	[MS,MS:1001208,SEQUEST,]	1.2e-3	null	ms_run[1]:scan=3280	1830.7	2	1109.56267	555.28493	K	S	866	877
PSM	QGIQFYTQLK	-206_15846	Q9EQ20	1	Mouse_09-2020	null	[MS,MS:1001208,SEQUEST,]	1.2e-3	null	ms_run[1]:scan=3281	1831.3	2	1225.65703	613.33241	K	I	501	511
PSM	YTINIPEDLKPR	-206_15855	P28271	1	Mouse_09-2020	null	[MS,MS:1001208,SEQUEST,]	1.2e-3	null	ms_run[1]:scan=3282	1831.8	3	1458.79502	486.93655	R	T	835	847
PSM	LVLEVAQHLGESTVR	-206_15864	P56480	1	Mouse_09-2020	null	[MS,MS:1001208,SEQUEST,]	1.2e-3	null	ms_run[1]:scan=3283	1832.3	3	1650.91678	550.97730	R	I	95	110
PSM	YFPVFEK	-206_15871	P24472	1	Mouse_09-2020	null	[MS,MS:1001208,SEQUEST,]	2.8e-3	null	ms_run[1]:scan=3284	1833.0	2	929.47655	465.24200	R	L	132	139
PSM	FGQAISLLPDRASAYNNR	-206_15814	Q8VBW8	1	Mouse_09-2020	null	[MS,MS:1001208,SEQUEST,]	1.2e-3	null	ms_run[1]:scan=3275	1828.3	3	1993.02445	665.01318	K	Q	71	89
PSM	KLFQHIAEYLPSYARPR	-206_15891	O35488	1	Mouse_09-2020	null	[MS,MS:1001208,SEQUEST,]	1.2e-3	null	ms_run[1]:scan=3288	1834.9	4	2089.13393	523.03900	K	L	541	558
PSM	RYFYFYNTGLQNQR	-206_15905	Q9QUR6	1	Mouse_09-2020	null	[MS,MS:1001208,SEQUEST,]	1.2e-3	null	ms_run[1]:scan=3290	1835.9	3	1869.90415	623.97255	K	L	85	99
PSM	NKLILPGLISSR	-206_15924	P17563	1	Mouse_09-2020	null	[MS,MS:1001208,SEQUEST,]	1.2e-3	null	ms_run[1]:scan=3293	1837.5	3	1310.81495	437.61000	R	Y	92	104
PSM	ASKPGLLASVAAVAAQK	-206_15932	G3X982	1	Mouse_09-2020	null	[MS,MS:1001208,SEQUEST,]	1.2e-3	null	ms_run[1]:scan=3295	1838.7	3	1581.93198	527.98227	K	G	807	824
PSM	LGVGGAVLLER	-206_15946	Q99LB7	1	Mouse_09-2020	null	[MS,MS:1001208,SEQUEST,]	1.2e-3	null	ms_run[1]:scan=3297	1839.7	2	1083.65386	542.32967	K	R	89	100
PSM	YALYDASFETK	-206_15955	Q9R0P5	1	Mouse_09-2020	null	[MS,MS:1001208,SEQUEST,]	1.2e-3	null	ms_run[1]:scan=3300	1841.1	2	1307.61443	654.31134	R	S	82	93
PSM	FFVGGNWK	-206_15960	P17751	1	Mouse_09-2020	null	[MS,MS:1001208,SEQUEST,]	4.7e-3	null	ms_run[1]:scan=3301	1841.6	2	954.48320	477.74525	K	N	57	65
PSM	ILTTNTWSSELSK	-206_15898	O70475	1	Mouse_09-2020	null	[MS,MS:1001208,SEQUEST,]	1.2e-3	null	ms_run[1]:scan=3289	1835.4	2	1479.76335	740.38811	K	A	208	221
PSM	TDLTDYLNR	-206_15974	Q9CZ13	1	Mouse_09-2020	null	[MS,MS:1001208,SEQUEST,]	1.2e-3	null	ms_run[1]:scan=3303	1842.6	2	1110.53642	555.77493	R	Y	214	223
PSM	NDIAWNFEK	-206_15799	A0A0A6YY34	1	Mouse_09-2020	null	[MS,MS:1001208,SEQUEST,]	1.2e-3	null	ms_run[1]:scan=3273	1827.3	2	1136.53691	568.77219	R	L	99	108
PSM	ISSLLEEQFQQGK	-206_15768	P62242	1	Mouse_09-2020	null	[MS,MS:1001208,SEQUEST,]	1.2e-3	null	ms_run[1]:scan=3269	1825.1	2	1506.78118	753.89356	K	L	158	171
PSM	FLGVAEQLHNEGFK	-206_15628	Q8C196	1	Mouse_09-2020	null	[MS,MS:1001208,SEQUEST,]	1.2e-3	null	ms_run[1]:scan=3246	1813.2	2	1588.81291	794.90955	R	F	1374	1388
PSM	GFPTIYFSPANKK	-206_15634	P27773	1	Mouse_09-2020	null	[MS,MS:1001208,SEQUEST,]	1.2e-3	null	ms_run[1]:scan=3247	1813.7	3	1469.77658	490.59776	K	T	449	462
PSM	FADGDVDAVLSR	-206_15639	Q8R0Y6	1	Mouse_09-2020	null	[MS,MS:1001208,SEQUEST,]	1.2e-3	null	ms_run[1]:scan=3248	1814.2	2	1264.61687	632.81204	R	N	815	827
PSM	LFVEDSIHDQFVQK	-206_15643	Q8R0Y6	1	Mouse_09-2020	null	[MS,MS:1001208,SEQUEST,]	1.2e-3	null	ms_run[1]:scan=3249	1814.7	3	1704.85892	568.95790	R	V	713	727
PSM	AFLWQR	-206_15649	Q9DD20	1	Mouse_09-2020	null	[MS,MS:1001208,SEQUEST,]	4.3e-3	null	ms_run[1]:scan=3250	1815.3	2	820.44609	410.72686	R	L	184	190
PSM	FVADGIFK	-206_15658	P62908	1	Mouse_09-2020	null	[MS,MS:1001208,SEQUEST,]	1.2e-3	null	ms_run[1]:scan=3251	1815.9	2	896.48741	448.74745	K	E	11	19
PSM	GTTITSVLPKPALVASR	-206_15785	Q8C196	1	Mouse_09-2020	null	[MS,MS:1001208,SEQUEST,]	1.2e-3	null	ms_run[1]:scan=3271	1826.1	3	1711.01126	571.00860	K	E	403	420
PSM	IYELAAGGTAVGTGLNTR	-206_15666	P97807	1	Mouse_09-2020	null	[MS,MS:1001208,SEQUEST,]	1.2e-3	null	ms_run[1]:scan=3252	1816.4	2	1763.93035	882.46796	R	G	266	284
PSM	RYEEIVKEVSTYIKK	-206_15676	P10126	1	Mouse_09-2020	null	[MS,MS:1001208,SEQUEST,]	1.2e-3	null	ms_run[1]:scan=3255	1817.8	4	1885.04262	472.01619	K	G	166	181
PSM	QYPYNNLYLER	-206_15707	Q9D6J5	1	Mouse_09-2020	null	[MS,MS:1001208,SEQUEST,]	1.2e-3	null	ms_run[1]:scan=3260	1820.4	2	1472.71965	736.86207	K	G	160	171
PSM	KDGTVTAGNASGVSDGAGAVIIASEDAVKK	-206_15715	Q8BWT1	1	Mouse_09-2020	null	[MS,MS:1001208,SEQUEST,]	1.2e-3	null	ms_run[1]:scan=3261	1820.9	4	2788.43276	697.86353	K	N	241	271
PSM	TRAWFSEAFGK	-206_15739	P34928	1	Mouse_09-2020	null	[MS,MS:1001208,SEQUEST,]	2.8e-3	null	ms_run[1]:scan=3264	1822.7	3	1299.64725	433.88753	K	K	68	79
PSM	LIFAGKQLEDGRTLSDYNIQK	-206_15752	E9Q5F6	1	Mouse_09-2020	null	[MS,MS:1001208,SEQUEST,]	1.2e-3	null	ms_run[1]:scan=3267	1824.0	4	2409.27749	603.07477	R	S	43	64
PSM	FAVLQTYGDTTHTLVEK	-206_15762	P49429	1	Mouse_09-2020	null	[MS,MS:1001208,SEQUEST,]	1.2e-3	null	ms_run[1]:scan=3268	1824.5	3	1922.98661	641.66679	K	N	133	150
PSM	GFPTIYFSPANKK	-206_15672	P27773	1	Mouse_09-2020	null	[MS,MS:1001208,SEQUEST,]	1.2e-3	null	ms_run[1]:scan=3253	1817.0	2	1469.78191	735.39300	K	T	449	462
PSM	WYYNAAGFNK	-206_15034	Q9CQB4	1	Mouse_09-2020	null	[MS,MS:1001208,SEQUEST,]	1.2e-3	null	ms_run[1]:scan=3147	1762.0	2	1233.56853	617.28801	K	G	20	30
PSM	ASLQNLLSASQAR	-206_17103	P35505	1	Mouse_09-2020	null	[MS,MS:1001208,SEQUEST,]	1.2e-3	null	ms_run[1]:scan=3483	1935.8	3	1358.73868	453.58440	R	R	83	96
PSM	LVINGKPITIFQERDPTNIK	-206_17128	A0A1D5RLD8	1	Mouse_09-2020	null	[MS,MS:1001208,SEQUEST,]	1.2e-3	null	ms_run[1]:scan=3489	1938.7	4	2296.30874	574.83104	K	G	65	85
PSM	NSTFSELFK	-206_18691	P40142	1	Mouse_09-2020	null	[MS,MS:1001208,SEQUEST,]	2.2e-2	null	ms_run[1]:scan=3762	2079.8	2	1072.53227	536.76911	K	E	344	353
PSM	AIGLPEDLIQKGKDIKGVSEIVHEGK	-206_18667	P12710	1	Mouse_09-2020	null	[MS,MS:1001208,SEQUEST,]	1.2e-3	null	ms_run[1]:scan=3758	2077.9	4	2773.54360	694.14191	K	I	21	47
PSM	NIEDVIAQGVGK	-206_18636	P99027	1	Mouse_09-2020	null	[MS,MS:1001208,SEQUEST,]	1.2e-3	null	ms_run[1]:scan=3754	2075.7	2	1242.66936	621.83806	K	A	50	62
PSM	AIGLPEDLIQKGKDIKGVSEIVHEGK	-206_18627	P12710	1	Mouse_09-2020	null	[MS,MS:1001208,SEQUEST,]	1.2e-3	null	ms_run[1]:scan=3753	2075.2	5	2773.54719	555.51499	K	I	21	47
PSM	EWPANLDLK	-206_18615	Q8C196	1	Mouse_09-2020	null	[MS,MS:1001208,SEQUEST,]	1.2e-2	null	ms_run[1]:scan=3750	2073.6	2	1085.56438	543.28493	K	E	832	841
PSM	LDAVVVSTDYGLAPK	-206_18606	Q99PG0	1	Mouse_09-2020	null	[MS,MS:1001208,SEQUEST,]	3.6e-3	null	ms_run[1]:scan=3747	2072.2	2	1547.83257	774.41941	K	H	135	150
PSM	SFLSPNQILK	-206_18584	Q9DB20	1	Mouse_09-2020	null	[MS,MS:1001208,SEQUEST,]	1.2e-3	null	ms_run[1]:scan=3744	2070.5	2	1146.65190	573.82951	K	E	163	173
PSM	GFGFGLVK	-206_18576	G3UX26	1	Mouse_09-2020	null	[MS,MS:1001208,SEQUEST,]	7.1e-3	null	ms_run[1]:scan=3743	2070.0	2	824.46581	412.73689	K	D	21	29
PSM	LYSEFLGKRPWFAGDK	-206_18562	P10649	0	Mouse_09-2020	null	[MS,MS:1001208,SEQUEST,]	1.2e-3	null	ms_run[1]:scan=3741	2069.0	4	1913.99062	479.25317	K	T	137	153
PSM	LYSEFLGKRPWFAGDK	-206_18562	P19639	0	Mouse_09-2020	null	[MS,MS:1001208,SEQUEST,]	1.2e-3	null	ms_run[1]:scan=3741	2069.0	4	1913.99062	479.25317	K	T	137	153
PSM	DSPAVPRYPEDGLSPPK	-206_18552	Q91YE5	1	Mouse_09-2020	null	[MS,MS:1001208,SEQUEST,]	2.2e-2	null	ms_run[1]:scan=3739	2067.9	3	1824.91550	608.97574	R	R	1754	1771
PSM	ITSEELHYFVQNHFTSAR	-206_18537	Q9DB77	1	Mouse_09-2020	null	[MS,MS:1001208,SEQUEST,]	1.3e-2	null	ms_run[1]:scan=3736	2066.6	3	2179.05759	727.02375	K	A	200	218
PSM	GLFIIDAK	-206_18524	D3Z4A4	1	Mouse_09-2020	null	[MS,MS:1001208,SEQUEST,]	1.2e-3	null	ms_run[1]:scan=3734	2065.4	2	876.51885	438.76310	R	V	128	136
PSM	LYSEFLGKRPWFAGDK	-206_18517	P10649	0	Mouse_09-2020	null	[MS,MS:1001208,SEQUEST,]	1.2e-3	null	ms_run[1]:scan=3733	2064.9	3	1913.99137	638.66847	K	T	137	153
PSM	LYSEFLGKRPWFAGDK	-206_18517	P19639	0	Mouse_09-2020	null	[MS,MS:1001208,SEQUEST,]	1.2e-3	null	ms_run[1]:scan=3733	2064.9	3	1913.99137	638.66847	K	T	137	153
PSM	ITSEELHYFVQNHFTSAR	-206_18511	Q9DB77	1	Mouse_09-2020	null	[MS,MS:1001208,SEQUEST,]	1.2e-3	null	ms_run[1]:scan=3732	2064.3	4	2179.05727	545.51963	K	A	200	218
PSM	GRLQFWTETLPR	-206_18504	Q63880	1	Mouse_09-2020	null	[MS,MS:1001208,SEQUEST,]	1.2e-3	null	ms_run[1]:scan=3731	2063.8	3	1503.80655	501.94041	K	I	542	554
PSM	QAFQIGSPWR	-206_18500	O35945	0	Mouse_09-2020	null	[MS,MS:1001208,SEQUEST,]	1.2e-3	null	ms_run[1]:scan=3730	2063.3	2	1189.61186	595.30927	R	M	69	79
PSM	QAFQIGSPWR	-206_18500	P24549	0	Mouse_09-2020	null	[MS,MS:1001208,SEQUEST,]	1.2e-3	null	ms_run[1]:scan=3730	2063.3	2	1189.61186	595.30927	R	M	69	79
PSM	ILEFLGR	-206_18479	P52840	1	Mouse_09-2020	null	[MS,MS:1001208,SEQUEST,]	3.1e-3	null	ms_run[1]:scan=3725	2060.9	2	847.50261	424.25545	K	L	203	210
PSM	GYISPYFINTSK	-206_18272	P63038	1	Mouse_09-2020	null	[MS,MS:1001208,SEQUEST,]	1.2e-3	null	ms_run[1]:scan=3686	2040.6	2	1389.70500	695.35608	R	Q	222	234
PSM	YLNIFGESQPNPK	-206_18278	Q9QXX4	1	Mouse_09-2020	null	[MS,MS:1001208,SEQUEST,]	1.2e-3	null	ms_run[1]:scan=3687	2041.1	2	1506.76079	753.88300	R	V	44	57
PSM	ARFEELNADLFR	-206_18283	P63017	1	Mouse_09-2020	null	[MS,MS:1001208,SEQUEST,]	1.2e-3	null	ms_run[1]:scan=3688	2041.6	3	1480.75357	494.25629	R	T	300	312
PSM	LVIPSELGYGER	-206_18297	P45878	1	Mouse_09-2020	null	[MS,MS:1001208,SEQUEST,]	1.2e-3	null	ms_run[1]:scan=3690	2042.7	2	1332.71941	666.86153	K	A	102	114
PSM	WWPGGLGK	-206_18321	Q9R0H0	1	Mouse_09-2020	null	[MS,MS:1001208,SEQUEST,]	2.5e-3	null	ms_run[1]:scan=3695	2045.2	2	900.47319	450.73996	K	S	175	183
PSM	VWFVSNIDGTHIAK	-206_18351	P06745	1	Mouse_09-2020	null	[MS,MS:1001208,SEQUEST,]	1.2e-3	null	ms_run[1]:scan=3702	2049.0	3	1586.82767	529.61570	R	L	181	195
PSM	GEYLPLLQGK	-206_18695	P11725	1	Mouse_09-2020	null	[MS,MS:1001208,SEQUEST,]	1.2e-3	null	ms_run[1]:scan=3763	2080.3	2	1117.62493	559.31623	K	L	71	81
PSM	VYLLYRPGHYDILYK	-206_18358	D3YWF6	1	Mouse_09-2020	null	[MS,MS:1001208,SEQUEST,]	1.2e-3	null	ms_run[1]:scan=3703	2049.5	4	1913.03054	479.01345	K	0	227	242
PSM	FSRDVFLPKPSWGNHTPIFR	-206_18415	P05202	1	Mouse_09-2020	null	[MS,MS:1001208,SEQUEST,]	1.2e-3	null	ms_run[1]:scan=3713	2054.7	4	2401.25405	601.06956	K	A	151	171
PSM	LFQHIAEYLPSYARPR	-206_18448	O35488	1	Mouse_09-2020	null	[MS,MS:1001208,SEQUEST,]	1.2e-3	null	ms_run[1]:scan=3720	2058.1	4	1961.03921	491.01526	K	L	542	558
PSM	FIPRQPFAEYIYK	-206_18454	Q9EQF5	1	Mouse_09-2020	null	[MS,MS:1001208,SEQUEST,]	1.2e-3	null	ms_run[1]:scan=3721	2058.7	3	1671.89005	557.96796	K	I	462	475
PSM	YVVVTGITPTPLGEGK	-206_18460	A0A1W2P733	1	Mouse_09-2020	null	[MS,MS:1001208,SEQUEST,]	1.2e-3	null	ms_run[1]:scan=3722	2059.2	2	1630.90618	815.95616	K	T	191	207
PSM	RFEYEDPFFNR	-206_18467	A0A0R4IZY2	1	Mouse_09-2020	null	[MS,MS:1001208,SEQUEST,]	1.7e-3	null	ms_run[1]:scan=3723	2059.7	3	1519.69791	507.23700	R	L	197	208
PSM	VVDSLQLTGTKPVATPVDWK	-206_18474	Q6GT24	1	Mouse_09-2020	null	[MS,MS:1001208,SEQUEST,]	1.2e-3	null	ms_run[1]:scan=3724	2060.4	3	2154.18015	718.73168	R	G	163	183
PSM	LSNIFVIGK	-206_18407	P62702	1	Mouse_09-2020	null	[MS,MS:1001208,SEQUEST,]	1.2e-3	null	ms_run[1]:scan=3712	2054.0	2	990.59770	495.80276	R	N	222	231
PSM	FSLYFLAYEDKNDIPKDKSEK	-206_18745	Q9CPU0	1	Mouse_09-2020	null	[MS,MS:1001208,SEQUEST,]	1.2e-3	null	ms_run[1]:scan=3770	2084.1	5	2550.27662	510.86107	K	A	68	89
PSM	FAVFGLGNK	-206_18766	Q05DV1	1	Mouse_09-2020	null	[MS,MS:1001208,SEQUEST,]	1.2e-3	null	ms_run[1]:scan=3774	2086.0	2	952.52495	476.76618	K	Y	168	177
PSM	FAPPEAPEPWSGVR	-206_18786	Q8BK48	1	Mouse_09-2020	null	[MS,MS:1001208,SEQUEST,]	1.2e-2	null	ms_run[1]:scan=3777	2087.6	2	1539.75713	770.38317	R	G	73	87
PSM	KIPAFLPFSTGK	-206_19079	P56593	1	Mouse_09-2020	null	[MS,MS:1001208,SEQUEST,]	1.2e-3	null	ms_run[1]:scan=3823	2111.5	3	1305.75656	435.92370	K	F	423	435
PSM	EATTEQQLRELFEK	-206_19100	O35490	1	Mouse_09-2020	null	[MS,MS:1001208,SEQUEST,]	1.2e-3	null	ms_run[1]:scan=3827	2113.4	3	1721.87143	574.62834	K	K	387	401
PSM	AIGLPEDLIQK	-206_19111	P12710	1	Mouse_09-2020	null	[MS,MS:1001208,SEQUEST,]	1.2e-3	null	ms_run[1]:scan=3829	2114.5	2	1196.68950	598.84790	K	K	21	32
PSM	ALLFIPR	-206_19116	P11499	1	Mouse_09-2020	null	[MS,MS:1001208,SEQUEST,]	2.5e-3	null	ms_run[1]:scan=3830	2115.0	2	829.52934	415.26836	R	A	331	338
PSM	SPGASLLPVLTK	-206_19134	Q8VC30	1	Mouse_09-2020	null	[MS,MS:1001208,SEQUEST,]	1.2e-3	null	ms_run[1]:scan=3832	2116.0	2	1182.70989	591.85826	K	V	511	523
PSM	YYRQNPDIPQLEPSDYLR	-206_19141	Q9DBM2	1	Mouse_09-2020	null	[MS,MS:1001208,SEQUEST,]	1.2e-3	null	ms_run[1]:scan=3833	2116.6	3	2267.11081	756.37456	K	L	677	695
PSM	RYEEIVKEVSTYIK	-206_19072	P10126	1	Mouse_09-2020	null	[MS,MS:1001208,SEQUEST,]	1.2e-3	null	ms_run[1]:scan=3822	2110.9	4	1756.94790	439.99245	K	I	166	180
PSM	GSIPIFWSQRPNLK	-206_19164	Q9EP69	1	Mouse_09-2020	null	[MS,MS:1001208,SEQUEST,]	1.2e-3	null	ms_run[1]:scan=3838	2119.1	3	1642.90610	548.30698	R	K	258	272
PSM	VSFELFADKVPK	-206_19198	P17742	1	Mouse_09-2020	null	[MS,MS:1001208,SEQUEST,]	1.2e-3	null	ms_run[1]:scan=3843	2121.7	3	1379.75626	460.59049	R	A	20	32
PSM	LNAFGNAFLNR	-206_19224	Q9QXY6	1	Mouse_09-2020	null	[MS,MS:1001208,SEQUEST,]	1.2e-3	null	ms_run[1]:scan=3847	2124.0	2	1236.64787	618.82783	K	V	125	136
PSM	ITGLGVKGIAPYSYAG	-206_19245	Q64374	1	Mouse_09-2020	null	[MS,MS:1001208,SEQUEST,]	1.2e-3	null	ms_run[1]:scan=3851	2125.8	2	1566.85381	783.92995	K	0	284	300
PSM	VADIGLAAWGR	-206_19253	P50247	1	Mouse_09-2020	null	[MS,MS:1001208,SEQUEST,]	1.2e-3	null	ms_run[1]:scan=3852	2126.4	2	1128.61601	564.81165	K	A	9	20
PSM	FSVSTLRNFGLGK	-206_19258	A0A2R8VHY1	0	Mouse_09-2020	null	[MS,MS:1001208,SEQUEST,]	1.2e-3	null	ms_run[1]:scan=3853	2126.9	3	1425.78449	475.93314	R	S	37	50
PSM	FSVSTLRNFGLGK	-206_19258	P11714	0	Mouse_09-2020	null	[MS,MS:1001208,SEQUEST,]	1.2e-3	null	ms_run[1]:scan=3853	2126.9	3	1425.78449	475.93314	R	S	137	150
PSM	LNSFIALVNK	-206_19274	A0A0R4IZY2	1	Mouse_09-2020	null	[MS,MS:1001208,SEQUEST,]	1.2e-3	null	ms_run[1]:scan=3855	2127.9	2	1118.65666	559.83205	K	L	247	257
PSM	AAVSGLWGKVNADEVGGEALGR	-206_19179	A8DUK4	1	Mouse_09-2020	null	[MS,MS:1001208,SEQUEST,]	1.2e-3	null	ms_run[1]:scan=3840	2120.2	3	2156.11045	719.37467	K	L	10	32
PSM	NFLINYYNR	-206_18267	Q9D8U8	1	Mouse_09-2020	null	[MS,MS:1001208,SEQUEST,]	2.8e-3	null	ms_run[1]:scan=3685	2040.0	2	1216.61125	608.80910	K	K	214	223
PSM	EAVLAAYWR	-206_19060	P19096	1	Mouse_09-2020	null	[MS,MS:1001208,SEQUEST,]	1.2e-3	null	ms_run[1]:scan=3820	2109.8	2	1078.56890	539.78764	R	Q	598	607
PSM	LKPVHGLIFLFK	-206_19001	A0A087WP81	1	Mouse_09-2020	null	[MS,MS:1001208,SEQUEST,]	1.2e-3	null	ms_run[1]:scan=3811	2105.2	3	1411.88083	471.29899	K	Q	46	58
PSM	VRLAQPYVGVFLK	-206_18820	Q8CGK3	1	Mouse_09-2020	null	[MS,MS:1001208,SEQUEST,]	1.2e-3	null	ms_run[1]:scan=3781	2089.8	3	1489.88761	497.30117	K	D	145	158
PSM	GAGAFGYFEVTHDITRYSK	-206_18826	P24270	1	Mouse_09-2020	null	[MS,MS:1001208,SEQUEST,]	1.2e-3	null	ms_run[1]:scan=3783	2090.7	3	2119.02427	707.01296	K	K	78	97
PSM	ALVSTKWLAESIR	-206_18832	P52196	1	Mouse_09-2020	null	[MS,MS:1001208,SEQUEST,]	1.6e-2	null	ms_run[1]:scan=3784	2091.2	3	1473.84272	491.95231	R	G	9	22
PSM	DIVYIGLR	-206_18846	Q61176	1	Mouse_09-2020	null	[MS,MS:1001208,SEQUEST,]	4.3e-3	null	ms_run[1]:scan=3786	2092.2	2	948.55132	474.77928	K	V	173	181
PSM	ELGEYGLQAYTEVK	-206_18853	P47738	1	Mouse_09-2020	null	[MS,MS:1001208,SEQUEST,]	1.2e-3	null	ms_run[1]:scan=3787	2092.8	2	1599.79265	800.39868	R	V	495	509
PSM	IYVISLAEPR	-206_18867	Q922B2	1	Mouse_09-2020	null	[MS,MS:1001208,SEQUEST,]	1.2e-3	null	ms_run[1]:scan=3789	2093.8	2	1160.66863	580.83733	K	P	142	152
PSM	FLPGFEAPTYK	-206_19040	P49429	1	Mouse_09-2020	null	[MS,MS:1001208,SEQUEST,]	1.2e-3	null	ms_run[1]:scan=3817	2108.3	2	1269.64885	635.32934	R	T	156	167
PSM	GAGAFGYFEVTHDITRYSK	-206_18907	P24270	1	Mouse_09-2020	null	[MS,MS:1001208,SEQUEST,]	1.2e-3	null	ms_run[1]:scan=3796	2097.4	4	2119.02456	530.51154	K	K	78	97
PSM	GPVREGDVLTLLESEREAR	-206_18924	G3UYV7	1	Mouse_09-2020	null	[MS,MS:1001208,SEQUEST,]	1.2e-3	null	ms_run[1]:scan=3799	2099.0	4	2126.11855	532.28546	K	L	35	54
PSM	SYENQKPPFDAKNPFLAAVTTNR	-206_18942	Q05DV1	1	Mouse_09-2020	null	[MS,MS:1001208,SEQUEST,]	1.2e-3	null	ms_run[1]:scan=3801	2100.2	4	2608.30849	652.83431	K	L	268	291
PSM	RGFAFVTFDDHDTVDKIVVQK	-206_18962	Q8BG05	1	Mouse_09-2020	null	[MS,MS:1001208,SEQUEST,]	1.2e-3	null	ms_run[1]:scan=3805	2102.0	4	2437.25112	610.06822	K	H	167	188
PSM	RYEEIVKEVSTYIK	-206_18976	P10126	1	Mouse_09-2020	null	[MS,MS:1001208,SEQUEST,]	1.2e-3	null	ms_run[1]:scan=3807	2103.1	3	1756.94968	586.32084	K	I	166	180
PSM	AKPNEVVFLDDFGSNLKPAR	-206_18981	P34914	1	Mouse_09-2020	null	[MS,MS:1001208,SEQUEST,]	1.2e-3	null	ms_run[1]:scan=3808	2103.6	4	2217.16665	555.04702	K	M	175	195
PSM	LVNLQHLDLLNNR	-206_18988	Q922Q8	1	Mouse_09-2020	null	[MS,MS:1001208,SEQUEST,]	1.2e-3	null	ms_run[1]:scan=3809	2104.1	3	1561.88065	521.29848	R	V	84	97
PSM	TYAEILEPFHPVR	-206_18914	Q9CQ54	1	Mouse_09-2020	null	[MS,MS:1001208,SEQUEST,]	1.2e-3	null	ms_run[1]:scan=3798	2098.4	3	1571.82181	524.61207	K	0	108	121
PSM	GILIGIQQSFRPR	-206_17125	Q8C196	1	Mouse_09-2020	null	[MS,MS:1001208,SEQUEST,]	1.7e-3	null	ms_run[1]:scan=3488	1938.2	3	1484.87427	495.62805	K	L	1361	1374
PSM	VLYPNDNFFEGKELR	-206_18261	Q9ET01	1	Mouse_09-2020	null	[MS,MS:1001208,SEQUEST,]	1.2e-3	null	ms_run[1]:scan=3684	2039.5	3	1840.92075	614.31246	R	K	279	294
PSM	DFTPSGIAGAFRR	-206_18228	F8WHP8	1	Mouse_09-2020	null	[MS,MS:1001208,SEQUEST,]	1.2e-3	null	ms_run[1]:scan=3678	2036.5	3	1394.71726	465.57736	R	Y	16	29
PSM	FDRGYISPYFINTSK	-206_17610	P63038	1	Mouse_09-2020	null	[MS,MS:1001208,SEQUEST,]	1.2e-3	null	ms_run[1]:scan=3568	1979.6	3	1807.90079	603.30530	K	Q	219	234
PSM	VYGTVFHINQGNPFK	-206_17603	Q9DCY0	1	Mouse_09-2020	null	[MS,MS:1001208,SEQUEST,]	1.2e-3	null	ms_run[1]:scan=3567	1979.1	3	1720.87497	574.29837	K	K	27	42
PSM	GFSLEELR	-206_17541	P47963	1	Mouse_09-2020	null	[MS,MS:1001208,SEQUEST,]	2.8e-3	null	ms_run[1]:scan=3558	1974.4	2	950.49339	475.75072	R	A	75	83
PSM	LSSLDVVHAALVNK	-206_17527	Q91XE0	1	Mouse_09-2020	null	[MS,MS:1001208,SEQUEST,]	1.2e-3	null	ms_run[1]:scan=3556	1973.4	3	1465.83753	489.28395	K	W	170	184
PSM	TSIAIDTIINQK	-206_17519	Q03265	1	Mouse_09-2020	null	[MS,MS:1001208,SEQUEST,]	1.2e-3	null	ms_run[1]:scan=3555	1972.9	2	1316.74150	658.87464	K	F	219	231
PSM	LNDGHLIPALGFGTYKPK	-206_17508	Q9JLI0	1	Mouse_09-2020	null	[MS,MS:1001208,SEQUEST,]	1.2e-3	null	ms_run[1]:scan=3553	1971.8	4	1941.05520	486.02027	K	V	10	28
PSM	YPQLLSGIR	-206_17493	P50247	1	Mouse_09-2020	null	[MS,MS:1001208,SEQUEST,]	1.2e-3	null	ms_run[1]:scan=3550	1970.4	2	1046.59978	523.80329	K	I	143	152
PSM	QIFGEATKQPGIVFVAAK	-206_17479	F6Y6L6	1	Mouse_09-2020	null	[MS,MS:1001208,SEQUEST,]	1.2e-3	null	ms_run[1]:scan=3548	1969.4	3	1904.06504	635.35952	K	D	44	62
PSM	TGVAPIIDVVR	-206_17461	P14115	1	Mouse_09-2020	null	[MS,MS:1001208,SEQUEST,]	1.2e-3	null	ms_run[1]:scan=3545	1967.7	2	1139.67827	570.34278	K	G	95	106
PSM	IGPVEVENALAEHPAVAESAVVSSPDKDRGEVVK	-206_17434	D3Z106	1	Mouse_09-2020	null	[MS,MS:1001208,SEQUEST,]	1.2e-3	null	ms_run[1]:scan=3539	1964.8	5	3498.80598	700.56731	R	F	448	482
PSM	LKLPAVVTADLR	-206_17391	Q9DCW4	1	Mouse_09-2020	null	[MS,MS:1001208,SEQUEST,]	1.2e-3	null	ms_run[1]:scan=3533	1961.5	3	1295.80432	432.60637	R	N	175	187
PSM	DAGQISGLNVLR	-206_17385	P38647	1	Mouse_09-2020	null	[MS,MS:1001208,SEQUEST,]	1.2e-3	null	ms_run[1]:scan=3532	1961.0	2	1242.68035	621.84368	K	I	207	219
PSM	VWLDPNETNEIANANSR	-206_17361	P84099	1	Mouse_09-2020	null	[MS,MS:1001208,SEQUEST,]	1.2e-3	null	ms_run[1]:scan=3526	1958.0	2	1942.92827	971.96631	K	Q	22	39
PSM	GAAFLGLGTDSVRVVK	-206_17350	A0A2R8VHX0	1	Mouse_09-2020	null	[MS,MS:1001208,SEQUEST,]	1.2e-3	null	ms_run[1]:scan=3524	1956.8	3	1589.90348	530.63851	K	D	197	213
PSM	QHYIDLKDRPFFPGLVK	-206_17334	Q01768	1	Mouse_09-2020	null	[MS,MS:1001208,SEQUEST,]	1.2e-3	null	ms_run[1]:scan=3522	1955.8	4	2073.12856	519.03746	K	M	50	67
PSM	SHAPVYFYEFQHRPSFFK	-206_17327	Q8BK48	1	Mouse_09-2020	null	[MS,MS:1001208,SEQUEST,]	1.2e-3	null	ms_run[1]:scan=3521	1955.3	4	2287.11001	572.53254	R	F	429	447
PSM	SHAPVYFYEFQHRPSFFK	-206_17299	Q8BK48	1	Mouse_09-2020	null	[MS,MS:1001208,SEQUEST,]	1.2e-3	null	ms_run[1]:scan=3516	1952.9	5	2287.10798	458.22749	R	F	429	447
PSM	GILIGIQQSFRPR	-206_17143	Q8C196	1	Mouse_09-2020	null	[MS,MS:1001208,SEQUEST,]	1.2e-3	null	ms_run[1]:scan=3491	1939.8	2	1484.87029	742.93844	K	L	1361	1374
PSM	ASLQNLLSASQAR	-206_17148	P35505	1	Mouse_09-2020	null	[MS,MS:1001208,SEQUEST,]	1.2e-3	null	ms_run[1]:scan=3492	1940.3	2	1358.73931	679.87296	R	R	83	96
PSM	LVINGKPITIFQERDPTNIK	-206_17152	A0A1D5RLD8	1	Mouse_09-2020	null	[MS,MS:1001208,SEQUEST,]	1.2e-3	null	ms_run[1]:scan=3493	1941.0	3	2296.30387	766.10563	K	G	65	85
PSM	FFDEESYSLLRK	-206_17168	Q9D8L3	1	Mouse_09-2020	null	[MS,MS:1001208,SEQUEST,]	1.2e-3	null	ms_run[1]:scan=3495	1942.0	3	1533.75830	511.92431	R	Q	106	118
PSM	FLDGIYVSEK	-206_17174	A0A140T8T4	1	Mouse_09-2020	null	[MS,MS:1001208,SEQUEST,]	1.2e-3	null	ms_run[1]:scan=3497	1942.9	2	1170.60478	585.80570	K	T	175	185
PSM	VLEQLTGQTPVFSK	-206_17181	Q9CXW4	1	Mouse_09-2020	null	[MS,MS:1001208,SEQUEST,]	1.2e-3	null	ms_run[1]:scan=3498	1943.4	2	1546.84917	773.92741	K	R	39	53
PSM	AHPLFTFLR	-206_17616	A0A0A6YY34	1	Mouse_09-2020	null	[MS,MS:1001208,SEQUEST,]	2.5e-3	null	ms_run[1]:scan=3569	1980.1	2	1101.61992	551.31383	K	A	63	72
PSM	QINWTVLYRR	-206_17188	Q8BP67	1	Mouse_09-2020	null	[MS,MS:1001208,SEQUEST,]	1.2e-3	null	ms_run[1]:scan=3499	1943.9	3	1348.74790	450.25433	R	H	48	58
PSM	ETRPGSGQPVRFSVLLLHGIR	-206_17239	A0A087WPF8	1	Mouse_09-2020	null	[MS,MS:1001208,SEQUEST,]	1.2e-3	null	ms_run[1]:scan=3506	1947.7	5	2319.30204	464.66670	R	S	22	43
PSM	YNTASYFDDHPNHPFTDEY	-206_17244	Q91WT7	1	Mouse_09-2020	null	[MS,MS:1001208,SEQUEST,]	1.2e-3	null	ms_run[1]:scan=3508	1948.5	3	2332.94071	778.31878	R	0	305	324
PSM	LVAQGSPPLKEWQSLAGPHSSKL	-206_17254	Q9DBM2	1	Mouse_09-2020	null	[MS,MS:1001208,SEQUEST,]	2.8e-3	null	ms_run[1]:scan=3509	1949.1	4	2430.31777	608.33395	R	0	696	719
PSM	LGWVRPDLGQLSK	-206_17268	Q9DCJ5	1	Mouse_09-2020	null	[MS,MS:1001208,SEQUEST,]	1.2e-3	null	ms_run[1]:scan=3511	1950.1	3	1468.82764	490.28054	K	T	115	128
PSM	QHYIDLKDRPFFPGLVK	-206_17277	Q01768	1	Mouse_09-2020	null	[MS,MS:1001208,SEQUEST,]	1.2e-2	null	ms_run[1]:scan=3512	1950.6	5	2073.12742	415.43142	K	M	50	67
PSM	NTLLIAGLQAR	-206_17283	O54734	1	Mouse_09-2020	null	[MS,MS:1001208,SEQUEST,]	1.2e-3	null	ms_run[1]:scan=3513	1951.2	2	1169.69988	585.35368	R	N	225	236
PSM	VTNEPILAFSQGSPERDALQK	-206_17209	Q8CHT0	1	Mouse_09-2020	null	[MS,MS:1001208,SEQUEST,]	1.2e-3	null	ms_run[1]:scan=3502	1945.5	3	2300.18991	767.40088	K	L	31	52
PSM	VSLAVLNPYIKR	-206_17620	Q9DB20	1	Mouse_09-2020	null	[MS,MS:1001208,SEQUEST,]	1.2e-3	null	ms_run[1]:scan=3570	1980.8	3	1372.83075	458.28188	K	V	74	86
PSM	WWPGGLGK	-206_17639	Q9R0H0	1	Mouse_09-2020	null	[MS,MS:1001208,SEQUEST,]	2.2e-2	null	ms_run[1]:scan=3574	1982.7	2	900.47228	450.73996	K	S	175	183
PSM	THILLFLPK	-206_17647	P09103	1	Mouse_09-2020	null	[MS,MS:1001208,SEQUEST,]	1.2e-3	null	ms_run[1]:scan=3576	1983.7	2	1081.67656	541.34205	K	V	257	266
PSM	SEVYYDKSPLTPILLGNPGRK	-206_17970	P50172	1	Mouse_09-2020	null	[MS,MS:1001208,SEQUEST,]	1.2e-3	null	ms_run[1]:scan=3634	2013.7	4	2347.26674	587.57186	K	M	254	275
PSM	IINEPTAAAIAYGLDKR	-206_17974	P20029	1	Mouse_09-2020	null	[MS,MS:1001208,SEQUEST,]	1.2e-3	null	ms_run[1]:scan=3635	2014.2	3	1815.99662	606.00363	R	G	199	216
PSM	QNFIQHFSQIVK	-206_17980	A0A0G2JEB3	1	Mouse_09-2020	null	[MS,MS:1001208,SEQUEST,]	2.5e-3	null	ms_run[1]:scan=3636	2014.9	3	1488.79547	496.93678	K	L	82	94
PSM	VINEPTAAALAYGLDKSEDK	-206_17987	P38647	1	Mouse_09-2020	null	[MS,MS:1001208,SEQUEST,]	1.2e-3	null	ms_run[1]:scan=3637	2015.4	3	2105.07584	702.36355	R	I	219	239
PSM	AYILNLVK	-206_17992	P80315	1	Mouse_09-2020	null	[MS,MS:1001208,SEQUEST,]	1.2e-3	null	ms_run[1]:scan=3638	2015.9	2	933.57604	467.29203	R	I	281	289
PSM	ANVIAAGLAQIPQK	-206_18071	Q8K154	1	Mouse_09-2020	null	[MS,MS:1001208,SEQUEST,]	1.2e-3	null	ms_run[1]:scan=3652	2023.0	2	1393.81914	697.41173	R	L	324	338
PSM	NTVPWFPR	-206_17946	P16331	1	Mouse_09-2020	null	[MS,MS:1001208,SEQUEST,]	1.2e-2	null	ms_run[1]:scan=3629	2011.1	2	1016.53142	508.76925	K	I	116	124
PSM	GFFLNHYFSK	-206_18091	A0A494BB38	1	Mouse_09-2020	null	[MS,MS:1001208,SEQUEST,]	1.2e-3	null	ms_run[1]:scan=3655	2024.6	3	1259.61893	420.54511	R	Q	179	189
PSM	DLFSDGHSEFLK	-206_18108	P27773	1	Mouse_09-2020	null	[MS,MS:1001208,SEQUEST,]	3.2e-3	null	ms_run[1]:scan=3658	2026.3	3	1394.65848	465.55774	R	A	162	174
PSM	FWSVDDTQVHTEYSSLR	-206_18145	P49429	1	Mouse_09-2020	null	[MS,MS:1001208,SEQUEST,]	1.2e-3	null	ms_run[1]:scan=3664	2029.2	3	2069.95713	690.65695	R	I	209	226
PSM	IGFFQGDIR	-206_18177	Q8JZR0	0	Mouse_09-2020	null	[MS,MS:1001208,SEQUEST,]	1.2e-3	null	ms_run[1]:scan=3669	2031.9	2	1052.55181	526.77982	K	L	326	335
PSM	IGFFQGDIR	-206_18177	D3Z041	0	Mouse_09-2020	null	[MS,MS:1001208,SEQUEST,]	1.2e-3	null	ms_run[1]:scan=3669	2031.9	2	1052.55181	526.77982	K	L	342	351
PSM	SSLNPILFR	-206_18192	O54734	1	Mouse_09-2020	null	[MS,MS:1001208,SEQUEST,]	1.2e-3	null	ms_run[1]:scan=3673	2033.8	2	1046.59917	523.80329	K	V	175	184
PSM	FLASVSTVLTSK	-206_18204	Q91VB8	1	Mouse_09-2020	null	[MS,MS:1001208,SEQUEST,]	1.2e-3	null	ms_run[1]:scan=3675	2034.9	2	1252.71623	626.86100	K	R	129	141
PSM	GAAFLGLGTDSVR	-206_18213	A0A2R8VHX0	1	Mouse_09-2020	null	[MS,MS:1001208,SEQUEST,]	1.2e-3	null	ms_run[1]:scan=3676	2035.4	2	1263.66716	632.33823	K	V	197	210
PSM	LILPHVDVQLK	-206_18097	P54071	1	Mouse_09-2020	null	[MS,MS:1001208,SEQUEST,]	1.2e-3	null	ms_run[1]:scan=3656	2025.1	3	1274.78226	425.59921	K	F	70	81
PSM	EKPLALYVFSR	-206_18248	B1AV77	1	Mouse_09-2020	null	[MS,MS:1001208,SEQUEST,]	2.8e-3	null	ms_run[1]:scan=3681	2038.2	3	1322.74619	441.58708	R	N	356	367
PSM	VTSAYLQDIENAYKK	-206_17925	Q99LC3	1	Mouse_09-2020	null	[MS,MS:1001208,SEQUEST,]	1.2e-3	null	ms_run[1]:scan=3625	2009.2	3	1742.89707	581.63683	K	F	229	244
PSM	RFTLVAWDPR	-206_17827	Q8R164	1	Mouse_09-2020	null	[MS,MS:1001208,SEQUEST,]	4.5e-3	null	ms_run[1]:scan=3609	2000.8	3	1260.68442	420.89977	K	Y	88	98
PSM	VYGTVFHINQGNPFKLK	-206_17659	Q9DCY0	1	Mouse_09-2020	null	[MS,MS:1001208,SEQUEST,]	1.2e-3	null	ms_run[1]:scan=3578	1984.7	4	1962.05898	491.27036	K	L	27	44
PSM	ADLINNLGTIAK	-206_17665	P07901	0	Mouse_09-2020	null	[MS,MS:1001208,SEQUEST,]	1.2e-3	null	ms_run[1]:scan=3579	1985.3	2	1242.70525	621.85625	K	G	101	113
PSM	ADLINNLGTIAK	-206_17665	P11499	0	Mouse_09-2020	null	[MS,MS:1001208,SEQUEST,]	1.2e-3	null	ms_run[1]:scan=3579	1985.3	2	1242.70525	621.85625	K	G	96	108
PSM	DAVSVFYVSR	-206_17668	O35488	1	Mouse_09-2020	null	[MS,MS:1001208,SEQUEST,]	2.8e-3	null	ms_run[1]:scan=3580	1985.8	2	1142.58379	571.79566	K	S	175	185
PSM	VNLAELFKGK	-206_17686	P99029	1	Mouse_09-2020	null	[MS,MS:1001208,SEQUEST,]	1.2e-3	null	ms_run[1]:scan=3583	1987.5	2	1118.65776	559.83205	K	G	72	82
PSM	SILFVPTSAPR	-206_17701	P08113	1	Mouse_09-2020	null	[MS,MS:1001208,SEQUEST,]	1.2e-3	null	ms_run[1]:scan=3587	1989.4	2	1187.67925	594.34278	K	L	385	396
PSM	KYPYWPHQPIENL	-206_17719	Q9DCX2	1	Mouse_09-2020	null	[MS,MS:1001208,SEQUEST,]	1.7e-3	null	ms_run[1]:scan=3589	1990.4	3	1684.84879	562.28759	K	0	149	162
PSM	YVANLFPYK	-206_17906	Q9D819	1	Mouse_09-2020	null	[MS,MS:1001208,SEQUEST,]	1.2e-3	null	ms_run[1]:scan=3622	2007.5	2	1114.59355	557.80022	R	Y	80	89
PSM	VHVFYIDYGNREILPSTR	-206_17726	Q78PY7	1	Mouse_09-2020	null	[MS,MS:1001208,SEQUEST,]	1.2e-3	null	ms_run[1]:scan=3590	1991.0	4	2179.13003	545.53782	K	G	759	777
PSM	FALPYIRDVAK	-206_17753	A0A0A0MQG7	1	Mouse_09-2020	null	[MS,MS:1001208,SEQUEST,]	1.2e-3	null	ms_run[1]:scan=3596	1994.0	3	1292.73484	431.58356	K	V	83	94
PSM	KYDAFLASESLIK	-206_17763	P53026	1	Mouse_09-2020	null	[MS,MS:1001208,SEQUEST,]	1.2e-3	null	ms_run[1]:scan=3598	1995.1	3	1484.79984	495.60469	K	I	106	119
PSM	QYKIPDWFLNRQK	-206_17772	P62270	1	Mouse_09-2020	null	[MS,MS:1001208,SEQUEST,]	1.2e-3	null	ms_run[1]:scan=3600	1996.1	4	1735.92727	434.73742	R	V	76	89
PSM	TQDPAKAPNSPDVLEIEFK	-206_17780	P16460	1	Mouse_09-2020	null	[MS,MS:1001208,SEQUEST,]	1.2e-3	null	ms_run[1]:scan=3601	1996.6	3	2099.06705	700.36003	K	G	210	229
PSM	LFFDTERYWKER	-206_17787	Q9CRB3	1	Mouse_09-2020	null	[MS,MS:1001208,SEQUEST,]	1.2e-3	null	ms_run[1]:scan=3602	1997.2	4	1689.83596	423.21505	K	Q	68	80
PSM	FLPSPVYLK	-206_17794	G5E8M7	1	Mouse_09-2020	null	[MS,MS:1001208,SEQUEST,]	1.3e-2	null	ms_run[1]:scan=3603	1997.8	2	1063.61968	532.31296	R	A	217	226
PSM	FDRGYISPYFINTSK	-206_17747	P63038	1	Mouse_09-2020	null	[MS,MS:1001208,SEQUEST,]	4.7e-3	null	ms_run[1]:scan=3594	1993.2	2	1807.90422	904.45432	K	Q	219	234
PSM	VSFELFADKVPK	-206_19288	P17742	1	Mouse_09-2020	null	[MS,MS:1001208,SEQUEST,]	1.2e-3	null	ms_run[1]:scan=3857	2129.1	2	1379.75542	690.38210	R	A	20	32
PSM	AYQDRYLDLGAYYSARK	-206_15011	Q9DCS9	1	Mouse_09-2020	null	[MS,MS:1001208,SEQUEST,]	1.2e-3	null	ms_run[1]:scan=3143	1760.1	4	2053.01088	514.00890	K	L	138	155
PSM	YYVTIIDAPGHRDFIK	-206_14983	P10126	1	Mouse_09-2020	null	[MS,MS:1001208,SEQUEST,]	1.2e-3	null	ms_run[1]:scan=3139	1757.9	4	1908.00002	477.75581	K	M	85	101
PSM	IILLAEGR	-206_12477	P50247	1	Mouse_09-2020	null	[MS,MS:1001208,SEQUEST,]	3.2e-3	null	ms_run[1]:scan=2707	1534.8	2	884.55608	442.78183	R	V	336	344
PSM	WIPQNDLLGHPK	-206_12441	Q8R084	1	Mouse_09-2020	null	[MS,MS:1001208,SEQUEST,]	1.2e-3	null	ms_run[1]:scan=2701	1531.9	3	1417.75797	473.25774	K	K	357	369
PSM	WLPQNDLLGHPK	-206_12440	Q63886	0	Mouse_09-2020	null	[MS,MS:1001208,SEQUEST,]	1.2e-3	null	ms_run[1]:scan=2701	1531.9	3	1417.75797	473.25774	K	R	356	368
PSM	WLPQNDLLGHPK	-206_12440	Q8K169	0	Mouse_09-2020	null	[MS,MS:1001208,SEQUEST,]	1.2e-3	null	ms_run[1]:scan=2701	1531.9	3	1417.75797	473.25774	K	K	357	369
PSM	WLPQNDLLGHPK	-206_12440	Q3UEP4	0	Mouse_09-2020	null	[MS,MS:1001208,SEQUEST,]	1.2e-3	null	ms_run[1]:scan=2701	1531.9	3	1417.75797	473.25774	K	K	357	369
PSM	WLPQNDLLGHPK	-206_12440	K9J7B2	0	Mouse_09-2020	null	[MS,MS:1001208,SEQUEST,]	1.2e-3	null	ms_run[1]:scan=2701	1531.9	3	1417.75797	473.25774	K	R	352	364
PSM	GFYIYQEGSK	-206_12410	Q8BMS1	1	Mouse_09-2020	null	[MS,MS:1001208,SEQUEST,]	1.2e-3	null	ms_run[1]:scan=2697	1529.7	2	1191.56890	596.28767	K	K	635	645
PSM	FYSVNVDYSK	-206_12403	Q62425	1	Mouse_09-2020	null	[MS,MS:1001208,SEQUEST,]	1.2e-3	null	ms_run[1]:scan=2696	1529.1	2	1221.57927	611.29295	K	K	65	75
PSM	TYFPHFDVSHGSAQVK	-206_12397	Q91VB8	1	Mouse_09-2020	null	[MS,MS:1001208,SEQUEST,]	1.2e-3	null	ms_run[1]:scan=2695	1528.6	4	1819.87404	455.72451	K	H	42	58
PSM	SQVDRLVALAR	-206_12390	P85094	1	Mouse_09-2020	null	[MS,MS:1001208,SEQUEST,]	1.2e-3	null	ms_run[1]:scan=2694	1528.1	3	1227.71656	409.91045	R	R	140	151
PSM	FVNVVPTFGKK	-206_12357	P62862	1	Mouse_09-2020	null	[MS,MS:1001208,SEQUEST,]	1.2e-3	null	ms_run[1]:scan=2688	1525.0	3	1235.71405	412.57641	R	G	42	53
PSM	YVDLGGSYVGPTQNR	-206_12349	E9Q3X6	1	Mouse_09-2020	null	[MS,MS:1001208,SEQUEST,]	1.2e-3	null	ms_run[1]:scan=2687	1524.5	2	1625.79216	813.39954	K	L	53	68
PSM	GAWSNVLR	-206_12331	P51881	1	Mouse_09-2020	null	[MS,MS:1001208,SEQUEST,]	1.2e-2	null	ms_run[1]:scan=2685	1523.5	2	902.48326	451.74578	K	M	273	281
PSM	LAEVALAYAK	-206_12322	P10518	1	Mouse_09-2020	null	[MS,MS:1001208,SEQUEST,]	1.2e-3	null	ms_run[1]:scan=2684	1522.9	2	1048.60637	524.80550	R	G	150	160
PSM	RVVAEPVELAQEFRK	-206_12294	Q9DCT2	1	Mouse_09-2020	null	[MS,MS:1001208,SEQUEST,]	1.2e-3	null	ms_run[1]:scan=2679	1520.5	3	1770.98655	591.00022	K	D	217	232
PSM	VAEEWAQGTFK	-206_12289	Q91YI0	1	Mouse_09-2020	null	[MS,MS:1001208,SEQUEST,]	1.2e-3	null	ms_run[1]:scan=2678	1519.9	2	1265.61626	633.31168	K	H	70	81
PSM	VISTTKAPAAIGPYSQAVQVDR	-206_12282	P52760	1	Mouse_09-2020	null	[MS,MS:1001208,SEQUEST,]	1.2e-3	null	ms_run[1]:scan=2677	1519.3	3	2272.23008	758.08137	K	I	8	30
PSM	YYVTIIDAPGHR	-206_12268	P10126	1	Mouse_09-2020	null	[MS,MS:1001208,SEQUEST,]	1.2e-3	null	ms_run[1]:scan=2675	1518.3	3	1404.72773	468.91386	K	F	85	97
PSM	DFTPAAQAAFQK	-206_12261	A8DUK4	1	Mouse_09-2020	null	[MS,MS:1001208,SEQUEST,]	1.2e-3	null	ms_run[1]:scan=2674	1517.8	2	1294.64336	647.82495	K	V	122	134
PSM	LYLGHNYVTAIR	-206_12221	Q921I1	1	Mouse_09-2020	null	[MS,MS:1001208,SEQUEST,]	1.2e-3	null	ms_run[1]:scan=2667	1514.2	3	1419.77341	473.92962	R	Q	332	344
PSM	GVQFQNWAK	-206_12043	P58710	1	Mouse_09-2020	null	[MS,MS:1001208,SEQUEST,]	1.2e-3	null	ms_run[1]:scan=2637	1498.8	2	1077.54680	539.27744	K	Y	7	16
PSM	FAELTLK	-206_12095	Q8R0Y6	1	Mouse_09-2020	null	[MS,MS:1001208,SEQUEST,]	2.8e-3	null	ms_run[1]:scan=2645	1502.8	2	821.47685	411.24200	K	G	609	616
PSM	GIIFNNGPTWKDVRR	-206_12102	Q05421	1	Mouse_09-2020	null	[MS,MS:1001208,SEQUEST,]	1.2e-3	null	ms_run[1]:scan=2646	1503.5	4	1772.95522	443.99432	K	S	113	128
PSM	FVIGGPQGDAGVTGR	-206_12118	Q91X83	1	Mouse_09-2020	null	[MS,MS:1001208,SEQUEST,]	2.8e-3	null	ms_run[1]:scan=2648	1504.5	2	1430.73931	715.87296	R	I	251	266
PSM	LRQIFNGTFVK	-206_12132	P14148	1	Mouse_09-2020	null	[MS,MS:1001208,SEQUEST,]	5.9e-3	null	ms_run[1]:scan=2651	1505.9	3	1322.75718	441.59083	R	N	136	147
PSM	FQSSHHSTDITSLDQYVER	-206_12144	P08113	1	Mouse_09-2020	null	[MS,MS:1001208,SEQUEST,]	1.2e-3	null	ms_run[1]:scan=2653	1506.9	4	2250.04287	563.26600	R	K	512	531
PSM	AGPWTPEAAVEHPEAVR	-206_12483	O35490	1	Mouse_09-2020	null	[MS,MS:1001208,SEQUEST,]	1.2e-3	null	ms_run[1]:scan=2708	1535.3	3	1816.89731	606.30408	K	L	41	58
PSM	FQSSHHSTDITSLDQYVER	-206_12147	P08113	1	Mouse_09-2020	null	[MS,MS:1001208,SEQUEST,]	1.2e-3	null	ms_run[1]:scan=2654	1507.5	3	2250.04355	750.68557	R	K	512	531
PSM	SGRFVTVQTISGTGALR	-206_12169	P05202	1	Mouse_09-2020	null	[MS,MS:1001208,SEQUEST,]	1.2e-3	null	ms_run[1]:scan=2657	1509.2	3	1749.96769	583.99172	K	G	123	140
PSM	SLRNDIGATVHELSR	-206_12176	P16331	1	Mouse_09-2020	null	[MS,MS:1001208,SEQUEST,]	1.2e-3	null	ms_run[1]:scan=2658	1509.7	3	1667.88260	556.63230	K	K	97	112
PSM	SLFFPDEAINKHPR	-206_12188	P97494	1	Mouse_09-2020	null	[MS,MS:1001208,SEQUEST,]	1.2e-3	null	ms_run[1]:scan=2661	1511.0	4	1670.86477	418.47169	K	G	172	186
PSM	QGLLQPEKPIVLK	-206_12209	Q64459	1	Mouse_09-2020	null	[MS,MS:1001208,SEQUEST,]	2.8e-3	null	ms_run[1]:scan=2665	1513.1	3	1462.89887	488.30458	R	V	481	494
PSM	VVDALGNAIDGKGPIGSK	-206_12216	Q03265	1	Mouse_09-2020	null	[MS,MS:1001208,SEQUEST,]	1.2e-3	null	ms_run[1]:scan=2666	1513.7	3	1710.93784	570.98434	R	R	150	168
PSM	LSQNNFALGYK	-206_12160	J3QMG3	1	Mouse_09-2020	null	[MS,MS:1001208,SEQUEST,]	1.2e-3	null	ms_run[1]:scan=2656	1508.5	2	1254.64763	627.82749	K	A	165	176
PSM	VITSGFNALEK	-206_12490	Q9WVL0	1	Mouse_09-2020	null	[MS,MS:1001208,SEQUEST,]	1.2e-3	null	ms_run[1]:scan=2709	1535.9	2	1178.64067	589.82442	K	L	134	145
PSM	QTALAELVK	-206_12505	P07724	1	Mouse_09-2020	null	[MS,MS:1001208,SEQUEST,]	2.3e-3	null	ms_run[1]:scan=2711	1536.9	2	972.57219	486.78985	K	K	550	559
PSM	GDVTTQVALQPALK	-206_12521	P09671	1	Mouse_09-2020	null	[MS,MS:1001208,SEQUEST,]	1.2e-3	null	ms_run[1]:scan=2713	1538.1	2	1440.80571	720.90647	K	N	76	90
PSM	YWANFAR	-206_12707	Q8BK48	0	Mouse_09-2020	null	[MS,MS:1001208,SEQUEST,]	1.6e-2	null	ms_run[1]:scan=2745	1554.6	2	927.44737	464.22722	K	G	490	497
PSM	YWANFAR	-206_12707	Q8QZR3	0	Mouse_09-2020	null	[MS,MS:1001208,SEQUEST,]	1.6e-2	null	ms_run[1]:scan=2745	1554.6	2	927.44737	464.22722	K	G	489	496
PSM	GATYAFTGSHYWR	-206_12715	Q91X72	1	Mouse_09-2020	null	[MS,MS:1001208,SEQUEST,]	1.2e-3	null	ms_run[1]:scan=2746	1555.1	3	1516.69645	506.23711	R	D	270	283
PSM	YVIYIER	-206_12727	P61255	1	Mouse_09-2020	null	[MS,MS:1001208,SEQUEST,]	1.2e-3	null	ms_run[1]:scan=2749	1556.5	2	955.52324	478.26601	K	Q	78	85
PSM	FLPFKVVEK	-206_12741	P20029	1	Mouse_09-2020	null	[MS,MS:1001208,SEQUEST,]	2.8e-3	null	ms_run[1]:scan=2752	1558.0	2	1106.66106	553.83406	K	T	115	124
PSM	GAWILNR	-206_12766	P97872	1	Mouse_09-2020	null	[MS,MS:1001208,SEQUEST,]	2.8e-3	null	ms_run[1]:scan=2755	1559.6	2	829.46752	415.23759	R	G	218	225
PSM	SDKWIDIHNPATNEVVGRVPQSTK	-206_12785	Q9EQ20	1	Mouse_09-2020	null	[MS,MS:1001208,SEQUEST,]	1.2e-3	null	ms_run[1]:scan=2757	1560.8	4	2691.38784	673.60168	K	E	53	77
PSM	NLLSVAYK	-206_12699	F6WA09	0	Mouse_09-2020	null	[MS,MS:1001208,SEQUEST,]	1.2e-3	null	ms_run[1]:scan=2744	1554.0	2	907.52410	454.26601	R	V	55	63
PSM	NLLSVAYK	-206_12699	P61982	0	Mouse_09-2020	null	[MS,MS:1001208,SEQUEST,]	1.2e-3	null	ms_run[1]:scan=2744	1554.0	2	907.52410	454.26601	R	V	43	51
PSM	LTLTFNR	-206_12787	Q8C2Q8	1	Mouse_09-2020	null	[MS,MS:1001208,SEQUEST,]	1.6e-2	null	ms_run[1]:scan=2758	1561.3	2	864.49327	432.75053	K	R	247	254
PSM	RHPDYSVSLLLR	-206_12802	P07724	1	Mouse_09-2020	null	[MS,MS:1001208,SEQUEST,]	1.2e-3	null	ms_run[1]:scan=2761	1562.7	3	1455.80637	485.94041	R	A	361	373
PSM	SLPDLGLRQENIR	-206_12832	G5E8R3	1	Mouse_09-2020	null	[MS,MS:1001208,SEQUEST,]	1.2e-3	null	ms_run[1]:scan=2765	1564.8	3	1510.83313	504.28272	R	N	356	369
PSM	GIYAYGFEKPSAIQQR	-206_12837	P60843	1	Mouse_09-2020	null	[MS,MS:1001208,SEQUEST,]	1.2e-3	null	ms_run[1]:scan=2766	1565.3	3	1827.93930	609.98445	R	I	46	62
PSM	GRLQFWTETLPRK	-206_12876	Q63880	1	Mouse_09-2020	null	[MS,MS:1001208,SEQUEST,]	1.2e-3	null	ms_run[1]:scan=2774	1569.4	4	1631.90041	408.73087	K	Q	542	555
PSM	KWPLYLSTK	-206_12890	P54071	1	Mouse_09-2020	null	[MS,MS:1001208,SEQUEST,]	1.2e-3	null	ms_run[1]:scan=2776	1570.5	2	1135.65166	568.32914	K	T	243	252
PSM	LYLLTEK	-206_12906	O55060	1	Mouse_09-2020	null	[MS,MS:1001208,SEQUEST,]	1.2e-3	null	ms_run[1]:scan=2779	1572.2	2	879.51836	440.26294	K	0	234	241
PSM	SDKWIDIHNPATNEVVGRVPQSTK	-206_12796	Q9EQ20	1	Mouse_09-2020	null	[MS,MS:1001208,SEQUEST,]	1.2e-3	null	ms_run[1]:scan=2760	1562.2	5	2691.38685	539.08280	K	E	53	77
PSM	VYDLNEIAK	-206_12028	A0A1L1SSF8	1	Mouse_09-2020	null	[MS,MS:1001208,SEQUEST,]	3.2e-3	null	ms_run[1]:scan=2635	1497.8	2	1064.56194	532.78476	K	I	44	53
PSM	YGVEAFSDSLRR	-206_12691	O88451	1	Mouse_09-2020	null	[MS,MS:1001208,SEQUEST,]	1.2e-3	null	ms_run[1]:scan=2743	1553.4	3	1399.69635	467.23700	K	I	180	192
PSM	YYTLEEIQK	-206_12675	G5E850	1	Mouse_09-2020	null	[MS,MS:1001208,SEQUEST,]	1.2e-3	null	ms_run[1]:scan=2740	1551.9	2	1186.59917	593.80315	K	K	11	20
PSM	NQLTSNPENTVFDAK	-206_12528	P20029	1	Mouse_09-2020	null	[MS,MS:1001208,SEQUEST,]	1.2e-3	null	ms_run[1]:scan=2714	1538.6	2	1677.80925	839.40757	K	L	83	98
PSM	SVPTWLK	-206_12534	Q921R2	1	Mouse_09-2020	null	[MS,MS:1001208,SEQUEST,]	1.2e-2	null	ms_run[1]:scan=2716	1539.5	2	830.47667	415.74217	R	T	21	28
PSM	DGVDFGKWR	-206_12551	Q91Y97	1	Mouse_09-2020	null	[MS,MS:1001208,SEQUEST,]	1.2e-3	null	ms_run[1]:scan=2718	1540.5	2	1079.52654	540.26707	K	V	141	150
PSM	LIDLHSPSEIVK	-206_12556	P60867	1	Mouse_09-2020	null	[MS,MS:1001208,SEQUEST,]	1.2e-3	null	ms_run[1]:scan=2719	1541.0	3	1350.76252	450.92577	R	I	88	100
PSM	SDFGKFVLSSGK	-206_12572	P14211	1	Mouse_09-2020	null	[MS,MS:1001208,SEQUEST,]	1.2e-3	null	ms_run[1]:scan=2721	1542.1	3	1271.66288	424.55919	K	Y	44	56
PSM	TSRPENAIIYSNNEDFQVGQAK	-206_12581	P40142	1	Mouse_09-2020	null	[MS,MS:1001208,SEQUEST,]	2.4e-2	null	ms_run[1]:scan=2722	1542.6	3	2481.20377	827.73834	R	V	472	494
PSM	VAVDAPVSSVALR	-206_12680	Q64374	1	Mouse_09-2020	null	[MS,MS:1001208,SEQUEST,]	1.2e-3	null	ms_run[1]:scan=2741	1552.4	2	1283.73161	642.36953	R	L	52	65
PSM	EWPANLDLKK	-206_12585	Q8C196	1	Mouse_09-2020	null	[MS,MS:1001208,SEQUEST,]	1.2e-3	null	ms_run[1]:scan=2723	1543.3	3	1213.65662	405.22403	K	L	832	842
PSM	IRHVISYSLSPFEQR	-206_12605	Q9CQ69	1	Mouse_09-2020	null	[MS,MS:1001208,SEQUEST,]	1.2e-3	null	ms_run[1]:scan=2729	1546.2	3	1831.98081	611.33197	R	F	11	26
PSM	HQGSLYSLFPDHSVK	-206_12621	Q64374	1	Mouse_09-2020	null	[MS,MS:1001208,SEQUEST,]	1.2e-3	null	ms_run[1]:scan=2731	1547.2	3	1714.85483	572.28977	R	Y	130	145
PSM	LATFWHYAK	-206_12626	Q9CPQ8	1	Mouse_09-2020	null	[MS,MS:1001208,SEQUEST,]	1.2e-3	null	ms_run[1]:scan=2732	1547.8	2	1136.58806	568.79801	R	E	27	36
PSM	FFQEEVIPHHTEWEK	-206_12635	A0A0R4J083	1	Mouse_09-2020	null	[MS,MS:1001208,SEQUEST,]	1.2e-3	null	ms_run[1]:scan=2733	1548.3	4	1955.92666	489.73762	K	G	67	82
PSM	LVRPPVQVYGIEGR	-206_12664	Q9DB20	1	Mouse_09-2020	null	[MS,MS:1001208,SEQUEST,]	1.2e-3	null	ms_run[1]:scan=2738	1550.8	3	1582.90628	528.30698	K	A	27	41
PSM	YLDEDTVYHLQPSGR	-206_12669	Q91X83	1	Mouse_09-2020	null	[MS,MS:1001208,SEQUEST,]	1.2e-3	null	ms_run[1]:scan=2739	1551.3	3	1792.84897	598.28820	K	V	236	251
PSM	FQTAPPGKYPNGFRDVLR	-206_12599	Q9Z2Z6	1	Mouse_09-2020	null	[MS,MS:1001208,SEQUEST,]	1.2e-3	null	ms_run[1]:scan=2727	1545.1	4	2063.08022	516.52599	R	L	237	255
PSM	DHLVNAYNHLFESK	-206_12915	Q62446	1	Mouse_09-2020	null	[MS,MS:1001208,SEQUEST,]	1.2e-3	null	ms_run[1]:scan=2780	1572.7	3	1686.82358	562.94600	K	F	57	71
PSM	VGLQVVAVKAPGFGDNRK	-206_12024	P63038	1	Mouse_09-2020	null	[MS,MS:1001208,SEQUEST,]	1.7e-3	null	ms_run[1]:scan=2634	1497.2	4	1855.05593	464.51917	K	Q	293	311
PSM	YAAELHLVHWNPK	-206_11994	P16015	1	Mouse_09-2020	null	[MS,MS:1001208,SEQUEST,]	1.2e-3	null	ms_run[1]:scan=2630	1495.1	3	1577.82181	526.61229	K	N	114	127
PSM	INFDKYHPGYFGK	-206_11271	P14115	1	Mouse_09-2020	null	[MS,MS:1001208,SEQUEST,]	1.2e-2	null	ms_run[1]:scan=2513	1434.7	3	1585.78031	529.26478	R	G	43	56
PSM	EGSFYTLR	-206_11266	Q63886	1	Mouse_09-2020	null	[MS,MS:1001208,SEQUEST,]	3.4e-3	null	ms_run[1]:scan=2512	1434.2	2	972.47777	486.74290	K	F	72	80
PSM	WLAESIR	-206_11259	P52196	1	Mouse_09-2020	null	[MS,MS:1001208,SEQUEST,]	1.7e-3	null	ms_run[1]:scan=2511	1433.7	2	874.47783	437.74270	K	G	15	22
PSM	TKDIEDVFYK	-206_11237	H7BX95	1	Mouse_09-2020	null	[MS,MS:1001208,SEQUEST,]	1.6e-2	null	ms_run[1]:scan=2508	1432.1	2	1257.63579	629.32171	R	G	29	39
PSM	LWSTFHRPELVR	-206_11228	Q91WT7	1	Mouse_09-2020	null	[MS,MS:1001208,SEQUEST,]	1.2e-3	null	ms_run[1]:scan=2507	1431.6	3	1540.83817	514.28429	K	C	85	97
PSM	IAATILTSPDLRK	-206_11200	P05202	1	Mouse_09-2020	null	[MS,MS:1001208,SEQUEST,]	1.2e-3	null	ms_run[1]:scan=2502	1429.1	3	1398.83127	466.94868	R	W	326	339
PSM	TAWTFSR	-206_11192	Q9CPU0	1	Mouse_09-2020	null	[MS,MS:1001208,SEQUEST,]	1.2e-2	null	ms_run[1]:scan=2501	1428.6	2	868.43120	434.71923	K	A	89	96
PSM	WLPNGTLK	-206_11184	Q8JZR0	0	Mouse_09-2020	null	[MS,MS:1001208,SEQUEST,]	1.2e-3	null	ms_run[1]:scan=2500	1428.0	2	928.52519	464.76618	R	V	529	537
PSM	WLPNGTLK	-206_11184	D3Z041	0	Mouse_09-2020	null	[MS,MS:1001208,SEQUEST,]	1.2e-3	null	ms_run[1]:scan=2500	1428.0	2	928.52519	464.76618	K	I	545	553
PSM	QLGGYVATIGTK	-206_11169	Q64374	1	Mouse_09-2020	null	[MS,MS:1001208,SEQUEST,]	1.2e-3	null	ms_run[1]:scan=2498	1427.0	2	1207.66814	604.33770	R	C	65	77
PSM	FLTATSLAR	-206_11135	Q9WVM8	1	Mouse_09-2020	null	[MS,MS:1001208,SEQUEST,]	1.2e-3	null	ms_run[1]:scan=2493	1424.6	2	979.55766	490.28219	R	P	6	15
PSM	NNRQPYAVSELAGHQTSAESWGTGR	-206_11132	Q9D8E6	1	Mouse_09-2020	null	[MS,MS:1001208,SEQUEST,]	1.2e-3	null	ms_run[1]:scan=2492	1424.1	4	2716.28237	679.82601	K	V	47	72
PSM	IEVEKPFAIAKE	-206_11111	P24369	1	Mouse_09-2020	null	[MS,MS:1001208,SEQUEST,]	1.2e-3	null	ms_run[1]:scan=2489	1422.4	3	1373.76761	458.59402	K	0	205	217
PSM	SSVEWQIR	-206_11101	Q91YI0	1	Mouse_09-2020	null	[MS,MS:1001208,SEQUEST,]	1.2e-3	null	ms_run[1]:scan=2488	1421.8	2	1004.51256	502.76162	K	V	446	454
PSM	ESYSVYVYK	-206_11094	Q64475	1	Mouse_09-2020	null	[MS,MS:1001208,SEQUEST,]	1.2e-3	null	ms_run[1]:scan=2487	1421.3	2	1137.54704	569.27677	K	L	36	45
PSM	KTGFRGPLNWYR	-206_11081	P34914	1	Mouse_09-2020	null	[MS,MS:1001208,SEQUEST,]	3.1e-3	null	ms_run[1]:scan=2485	1420.3	3	1494.79612	498.93700	K	T	455	467
PSM	IGRIEDVTPIPSDSTR	-206_11077	P62264	1	Mouse_09-2020	null	[MS,MS:1001208,SEQUEST,]	1.2e-3	null	ms_run[1]:scan=2483	1419.4	3	1755.92264	585.97937	K	K	126	142
PSM	INLIYSR	-206_11045	O35459	1	Mouse_09-2020	null	[MS,MS:1001208,SEQUEST,]	4.5e-3	null	ms_run[1]:scan=2479	1417.2	2	878.51055	439.75835	K	H	276	283
PSM	LIIAGTSAYAR	-206_10869	Q9CZN7	1	Mouse_09-2020	null	[MS,MS:1001208,SEQUEST,]	2.5e-3	null	ms_run[1]:scan=2448	1401.3	2	1135.64641	568.32713	R	I	220	231
PSM	SQIHDIVLVGGSTRIPK	-206_10879	P63017	1	Mouse_09-2020	null	[MS,MS:1001208,SEQUEST,]	1.2e-3	null	ms_run[1]:scan=2449	1401.8	4	1820.03689	455.76517	K	Q	329	346
PSM	ITAFVVER	-206_10903	P50544	1	Mouse_09-2020	null	[MS,MS:1001208,SEQUEST,]	1.2e-3	null	ms_run[1]:scan=2455	1404.8	2	934.53502	467.77146	K	F	280	288
PSM	FLQEKGPSVDWGK	-206_10919	Q91ZJ5	1	Mouse_09-2020	null	[MS,MS:1001208,SEQUEST,]	1.2e-3	null	ms_run[1]:scan=2457	1405.8	3	1490.76322	497.59279	R	Q	65	78
PSM	VGYVSGWGR	-206_10928	Q61646	1	Mouse_09-2020	null	[MS,MS:1001208,SEQUEST,]	2.8e-3	null	ms_run[1]:scan=2459	1407.0	2	980.49394	490.75106	R	A	219	228
PSM	KLWGDRYFDPANGK	-206_11302	P58252	1	Mouse_09-2020	null	[MS,MS:1001208,SEQUEST,]	1.7e-3	null	ms_run[1]:scan=2519	1437.8	3	1666.82883	556.28272	K	S	259	273
PSM	LLGELLKDNSK	-206_10956	Q93092	1	Mouse_09-2020	null	[MS,MS:1001208,SEQUEST,]	4.3e-3	null	ms_run[1]:scan=2464	1409.4	3	1229.70966	410.57484	K	A	259	270
PSM	FHQLDIDNPQSIR	-206_10973	P48758	1	Mouse_09-2020	null	[MS,MS:1001208,SEQUEST,]	1.2e-3	null	ms_run[1]:scan=2467	1411.0	3	1582.79752	528.27059	R	L	59	72
PSM	FIGPSPEVVR	-206_10986	G5E8R3	1	Mouse_09-2020	null	[MS,MS:1001208,SEQUEST,]	1.2e-3	null	ms_run[1]:scan=2469	1412.0	2	1100.60881	550.80857	R	M	138	148
PSM	LVPVGYGIK	-206_11005	A0A087WS46	1	Mouse_09-2020	null	[MS,MS:1001208,SEQUEST,]	1.2e-3	null	ms_run[1]:scan=2472	1413.7	2	945.57622	473.29203	K	L	136	145
PSM	WTSPQVIKETHKPLGDWR	-206_11014	Q8CHT0	1	Mouse_09-2020	null	[MS,MS:1001208,SEQUEST,]	1.2e-3	null	ms_run[1]:scan=2474	1414.6	4	2178.14223	545.29182	R	S	540	558
PSM	IFINNEWHNSVSGK	-206_11023	P24549	1	Mouse_09-2020	null	[MS,MS:1001208,SEQUEST,]	1.2e-3	null	ms_run[1]:scan=2476	1415.6	3	1644.81278	548.94248	K	F	23	37
PSM	YGVSGYPTLK	-206_11030	P27773	1	Mouse_09-2020	null	[MS,MS:1001208,SEQUEST,]	1.2e-3	null	ms_run[1]:scan=2477	1416.1	2	1084.56731	542.78731	K	F	95	105
PSM	AAVSGLWGK	-206_10963	A8DUK4	1	Mouse_09-2020	null	[MS,MS:1001208,SEQUEST,]	1.2e-3	null	ms_run[1]:scan=2465	1409.9	2	888.49486	444.75053	K	N	10	19
PSM	GWYQYDKPLGR	-206_11316	Q9DBM2	1	Mouse_09-2020	null	[MS,MS:1001208,SEQUEST,]	1.2e-3	null	ms_run[1]:scan=2521	1438.8	3	1382.68009	461.56657	K	H	573	584
PSM	SLDFYTR	-206_11324	Q9CPU0	1	Mouse_09-2020	null	[MS,MS:1001208,SEQUEST,]	5.7e-3	null	ms_run[1]:scan=2522	1439.4	2	901.44127	451.22434	K	L	45	52
PSM	GWYQYDKPLGR	-206_11332	Q9DBM2	1	Mouse_09-2020	null	[MS,MS:1001208,SEQUEST,]	1.2e-3	null	ms_run[1]:scan=2524	1440.4	2	1382.67974	691.84622	K	H	573	584
PSM	FNIIQPGPIKTK	-206_11708	Q9CQ62	1	Mouse_09-2020	null	[MS,MS:1001208,SEQUEST,]	1.2e-3	null	ms_run[1]:scan=2586	1472.3	3	1355.80442	452.60637	R	A	235	247
PSM	EWPANLDLKK	-206_11755	Q8C196	1	Mouse_09-2020	null	[MS,MS:1001208,SEQUEST,]	1.2e-3	null	ms_run[1]:scan=2592	1475.6	3	1213.65607	405.22403	K	L	832	842
PSM	AIFQAIAAK	-206_11759	Q9DCD0	1	Mouse_09-2020	null	[MS,MS:1001208,SEQUEST,]	1.2e-3	null	ms_run[1]:scan=2593	1476.1	2	932.55632	466.78183	K	G	155	164
PSM	VNIKPQVDRYWLK	-206_11769	P50247	1	Mouse_09-2020	null	[MS,MS:1001208,SEQUEST,]	1.2e-3	null	ms_run[1]:scan=2595	1477.0	4	1658.93740	415.48988	K	G	319	332
PSM	TYIIGELHPDDR	-206_11790	G5E850	1	Mouse_09-2020	null	[MS,MS:1001208,SEQUEST,]	1.2e-3	null	ms_run[1]:scan=2598	1478.5	3	1428.71097	476.90877	K	K	78	90
PSM	AGPNIYELR	-206_11805	O55125	1	Mouse_09-2020	null	[MS,MS:1001208,SEQUEST,]	1.2e-3	null	ms_run[1]:scan=2600	1479.6	2	1032.54766	516.77727	R	Y	180	189
PSM	IFINNEWHDSVSSK	-206_11696	O35945	1	Mouse_09-2020	null	[MS,MS:1001208,SEQUEST,]	1.2e-3	null	ms_run[1]:scan=2584	1471.3	3	1675.80448	559.27400	K	F	23	37
PSM	HGILRENIIDLSNANR	-206_11823	A2CEL1	1	Mouse_09-2020	null	[MS,MS:1001208,SEQUEST,]	1.2e-3	null	ms_run[1]:scan=2603	1481.3	4	1834.98659	459.50251	K	L	159	175
PSM	TGQYFVSISK	-206_11842	Q8CHQ9	1	Mouse_09-2020	null	[MS,MS:1001208,SEQUEST,]	1.2e-3	null	ms_run[1]:scan=2607	1483.2	2	1129.58891	565.29804	K	L	195	205
PSM	GIRPAINVGLSVSR	-206_11857	Q03265	1	Mouse_09-2020	null	[MS,MS:1001208,SEQUEST,]	1.2e-3	null	ms_run[1]:scan=2609	1484.2	3	1438.84815	480.28781	K	G	403	417
PSM	DSQGNLFRNVLKEK	-206_11863	Q91Y97	1	Mouse_09-2020	null	[MS,MS:1001208,SEQUEST,]	1.2e-3	null	ms_run[1]:scan=2610	1484.8	3	1647.88218	549.96528	K	I	88	102
PSM	IAIDAGFR	-206_11904	P70694	1	Mouse_09-2020	null	[MS,MS:1001208,SEQUEST,]	2.8e-3	null	ms_run[1]:scan=2615	1487.5	2	862.47826	431.74270	K	I	40	48
PSM	SRVVGNPFDSRTEQGPQVDETQFK	-206_11920	P47738	1	Mouse_09-2020	null	[MS,MS:1001208,SEQUEST,]	1.2e-3	null	ms_run[1]:scan=2619	1489.4	4	2721.32387	681.08613	K	I	347	371
PSM	LYTLVLTDPDAPSRKDPK	-206_11953	D6RHS6	1	Mouse_09-2020	null	[MS,MS:1001208,SEQUEST,]	2.8e-3	null	ms_run[1]:scan=2624	1492.1	4	2029.09694	508.02957	K	R	63	81
PSM	DATSLNQAALYR	-206_11835	P51660	1	Mouse_09-2020	null	[MS,MS:1001208,SEQUEST,]	1.7e-3	null	ms_run[1]:scan=2606	1482.7	2	1322.67058	661.83859	R	S	494	506
PSM	TANSLLWK	-206_12000	Q8VCT4	1	Mouse_09-2020	null	[MS,MS:1001208,SEQUEST,]	1.2e-3	null	ms_run[1]:scan=2631	1495.6	2	932.52037	466.76363	K	Y	375	383
PSM	FLEEATRVSQEHPVVLTK	-206_11688	Q8C196	1	Mouse_09-2020	null	[MS,MS:1001208,SEQUEST,]	1.2e-3	null	ms_run[1]:scan=2582	1470.5	4	2083.11635	521.53501	R	V	1151	1169
PSM	TYFPHFDVSHGSAQVK	-206_11654	Q91VB8	1	Mouse_09-2020	null	[MS,MS:1001208,SEQUEST,]	1.2e-3	null	ms_run[1]:scan=2576	1467.2	4	1819.88003	455.72451	K	H	42	58
PSM	LYDAYELK	-206_11348	P48036	1	Mouse_09-2020	null	[MS,MS:1001208,SEQUEST,]	1.2e-3	null	ms_run[1]:scan=2526	1441.6	2	1014.51286	507.76076	R	A	88	96
PSM	LYYFNGR	-206_11367	P24472	1	Mouse_09-2020	null	[MS,MS:1001208,SEQUEST,]	7.1e-3	null	ms_run[1]:scan=2531	1444.0	2	932.46123	466.73488	K	R	7	14
PSM	YFVTAVSRPGLGEPR	-206_11412	P01901	1	Mouse_09-2020	null	[MS,MS:1001208,SEQUEST,]	1.2e-3	null	ms_run[1]:scan=2537	1447.3	3	1648.88761	550.29837	R	M	28	43
PSM	YQLDKDGVVLFKK	-206_11442	P09103	1	Mouse_09-2020	null	[MS,MS:1001208,SEQUEST,]	1.2e-3	null	ms_run[1]:scan=2542	1449.7	3	1552.87278	518.29597	K	D	198	211
PSM	WSTPSGASWK	-206_11458	Q9DBM2	1	Mouse_09-2020	null	[MS,MS:1001208,SEQUEST,]	1.2e-3	null	ms_run[1]:scan=2545	1451.2	2	1106.52385	553.76691	K	A	279	289
PSM	RIPLAEWESR	-206_11480	Q9CZ13	1	Mouse_09-2020	null	[MS,MS:1001208,SEQUEST,]	2.8e-3	null	ms_run[1]:scan=2548	1452.9	2	1256.67339	628.84094	R	Q	423	433
PSM	GLLFSASK	-206_11673	Q99J08	1	Mouse_09-2020	null	[MS,MS:1001208,SEQUEST,]	2.8e-3	null	ms_run[1]:scan=2579	1468.7	2	822.47228	411.73963	K	D	110	118
PSM	YRALLSPTFTSGK	-206_11533	Q64459	1	Mouse_09-2020	null	[MS,MS:1001208,SEQUEST,]	1.2e-3	null	ms_run[1]:scan=2557	1457.4	3	1440.78202	480.93303	R	K	129	142
PSM	TYFPHFDVSHGSAQVK	-206_11573	Q91VB8	1	Mouse_09-2020	null	[MS,MS:1001208,SEQUEST,]	1.2e-3	null	ms_run[1]:scan=2564	1461.0	3	1819.87625	607.29692	K	H	42	58
PSM	FAFQAEVNR	-206_11596	P08113	1	Mouse_09-2020	null	[MS,MS:1001208,SEQUEST,]	1.2e-3	null	ms_run[1]:scan=2567	1462.6	2	1081.54155	541.27490	K	M	76	85
PSM	LVQEVTDFAK	-206_11611	P07724	1	Mouse_09-2020	null	[MS,MS:1001208,SEQUEST,]	1.2e-3	null	ms_run[1]:scan=2569	1463.7	2	1149.61406	575.31115	K	C	66	76
PSM	TIAQDYGVLK	-206_11625	P35700	1	Mouse_09-2020	null	[MS,MS:1001208,SEQUEST,]	1.2e-3	null	ms_run[1]:scan=2571	1464.8	2	1107.60198	554.30586	R	D	111	121
PSM	VFSGVVSTGLK	-206_11634	P58252	1	Mouse_09-2020	null	[MS,MS:1001208,SEQUEST,]	1.2e-3	null	ms_run[1]:scan=2573	1465.6	2	1093.62493	547.31623	R	R	416	427
PSM	EYWQNLR	-206_11646	O35490	1	Mouse_09-2020	null	[MS,MS:1001208,SEQUEST,]	2.1e-2	null	ms_run[1]:scan=2575	1466.7	2	1008.48992	504.74852	K	A	350	357
PSM	KYNRTPALIALRYQLQR	-206_11550	P70694	1	Mouse_09-2020	null	[MS,MS:1001208,SEQUEST,]	1.2e-3	null	ms_run[1]:scan=2560	1459.1	4	2104.20937	526.80891	K	V	247	264
PSM	KAPDFVFYAPR	-206_14989	P26043	1	Mouse_09-2020	null	[MS,MS:1001208,SEQUEST,]	1.2e-3	null	ms_run[1]:scan=3140	1758.4	3	1310.68723	437.56791	K	R	263	274
PSM	SGYQQAASEHGLVVIAPDTSPR	-206_12920	Q9R0P3	1	Mouse_09-2020	null	[MS,MS:1001208,SEQUEST,]	1.2e-3	null	ms_run[1]:scan=2782	1573.5	3	2283.12687	761.71698	K	C	65	87
PSM	HDPSLQPWSASYDPGSAK	-206_12954	P16015	1	Mouse_09-2020	null	[MS,MS:1001208,SEQUEST,]	1.2e-3	null	ms_run[1]:scan=2787	1576.1	3	1942.89145	648.30251	K	I	40	58
PSM	SADTLWGIQK	-206_14441	A0A1B0GSR9	1	Mouse_09-2020	null	[MS,MS:1001208,SEQUEST,]	2.0e-2	null	ms_run[1]:scan=3044	1709.0	2	1118.58489	559.79566	K	L	302	312
PSM	STFVLDEFKR	-206_14430	Q9D8N0	1	Mouse_09-2020	null	[MS,MS:1001208,SEQUEST,]	1.2e-3	null	ms_run[1]:scan=3042	1707.9	2	1241.65337	621.32987	K	Y	286	296
PSM	GHEVTVLRPSAYYVLDPK	-206_14423	Q8K169	1	Mouse_09-2020	null	[MS,MS:1001208,SEQUEST,]	1.2e-3	null	ms_run[1]:scan=3041	1707.3	4	2044.08901	511.77701	R	S	50	68
PSM	YGLAATVWSKDVGR	-206_14416	Q8BH00	1	Mouse_09-2020	null	[MS,MS:1001208,SEQUEST,]	1.2e-3	null	ms_run[1]:scan=3040	1706.7	3	1522.80375	508.27194	R	H	417	431
PSM	ALHGEQYLELYKPLPR	-206_14410	P51660	1	Mouse_09-2020	null	[MS,MS:1001208,SEQUEST,]	1.2e-3	null	ms_run[1]:scan=3039	1706.2	4	1927.04213	482.51636	K	G	403	419
PSM	TITLEVEPSDTIENVKAK	-206_14403	E9Q5F6	1	Mouse_09-2020	null	[MS,MS:1001208,SEQUEST,]	1.2e-3	null	ms_run[1]:scan=3037	1705.2	3	1987.06052	663.02464	K	Q	12	30
PSM	LYPPVISVSR	-206_14385	O35728	1	Mouse_09-2020	null	[MS,MS:1001208,SEQUEST,]	3.6e-3	null	ms_run[1]:scan=3035	1704.1	2	1130.65483	565.83205	R	L	379	389
PSM	LAPDYDALDVANK	-206_14374	P62751	1	Mouse_09-2020	null	[MS,MS:1001208,SEQUEST,]	1.2e-3	null	ms_run[1]:scan=3032	1702.8	2	1404.70134	702.85391	R	G	140	153
PSM	GHEVTVLRPSAYYVLDPK	-206_14342	Q8K169	1	Mouse_09-2020	null	[MS,MS:1001208,SEQUEST,]	1.2e-3	null	ms_run[1]:scan=3027	1700.0	3	2044.08744	682.03358	R	S	50	68
PSM	RTPFGAYGGLLK	-206_14336	Q8BWT1	1	Mouse_09-2020	null	[MS,MS:1001208,SEQUEST,]	1.2e-3	null	ms_run[1]:scan=3026	1699.5	2	1279.71697	640.36150	K	F	14	26
PSM	VNNSSLIGVGYTQTLRPGVK	-206_14321	G3UX26	1	Mouse_09-2020	null	[MS,MS:1001208,SEQUEST,]	2.5e-3	null	ms_run[1]:scan=3022	1697.6	3	2103.15671	701.72341	K	T	237	257
PSM	FFPASADRTVIDYNGER	-206_14316	P09103	1	Mouse_09-2020	null	[MS,MS:1001208,SEQUEST,]	1.2e-3	null	ms_run[1]:scan=3021	1697.1	3	1957.94199	653.31827	K	L	447	464
PSM	AIGVKPPRGILLYGPPGTGK	-206_14308	Q01853	1	Mouse_09-2020	null	[MS,MS:1001208,SEQUEST,]	1.2e-3	null	ms_run[1]:scan=3020	1696.6	4	1991.17971	498.55047	K	L	232	252
PSM	YIATPIFSK	-206_14303	P10649	1	Mouse_09-2020	null	[MS,MS:1001208,SEQUEST,]	1.2e-3	null	ms_run[1]:scan=3019	1695.9	2	1039.58232	520.29477	R	A	203	212
PSM	VYIGGEDYEKEFTPK	-206_14287	P40936	1	Mouse_09-2020	null	[MS,MS:1001208,SEQUEST,]	1.2e-3	null	ms_run[1]:scan=3017	1694.8	3	1774.85465	592.28932	K	Y	5	20
PSM	IRPFFPQQ	-206_14256	Q8K0E8	1	Mouse_09-2020	null	[MS,MS:1001208,SEQUEST,]	1.2e-3	null	ms_run[1]:scan=3013	1692.8	2	1032.56291	516.78490	K	0	474	482
PSM	AIGLPEDLIQKGK	-206_14224	P12710	1	Mouse_09-2020	null	[MS,MS:1001208,SEQUEST,]	1.2e-3	null	ms_run[1]:scan=3006	1689.2	2	1381.80522	691.40611	K	I	21	34
PSM	LTPIGYIPK	-206_14044	Q9Z2V4	1	Mouse_09-2020	null	[MS,MS:1001208,SEQUEST,]	1.6e-2	null	ms_run[1]:scan=2974	1672.6	2	1001.60362	501.30514	K	N	552	561
PSM	VRLLADPTGAFGK	-206_14052	P99029	1	Mouse_09-2020	null	[MS,MS:1001208,SEQUEST,]	1.2e-3	null	ms_run[1]:scan=2975	1673.2	3	1344.76279	448.92599	K	T	143	156
PSM	FYSVNVDYSKLK	-206_14059	Q62425	1	Mouse_09-2020	null	[MS,MS:1001208,SEQUEST,]	1.2e-3	null	ms_run[1]:scan=2976	1673.8	3	1462.75660	488.25740	K	E	65	77
PSM	FNPETDFLTGKDGK	-206_14063	Q99KI0	1	Mouse_09-2020	null	[MS,MS:1001208,SEQUEST,]	1.2e-3	null	ms_run[1]:scan=2977	1674.4	3	1568.75864	523.59122	K	F	507	521
PSM	SFPFVSK	-206_14080	Q8C196	1	Mouse_09-2020	null	[MS,MS:1001208,SEQUEST,]	1.2e-2	null	ms_run[1]:scan=2980	1675.7	2	811.43596	406.22107	R	L	1263	1270
PSM	AIGLPEDLIQKGK	-206_14093	P12710	1	Mouse_09-2020	null	[MS,MS:1001208,SEQUEST,]	1.2e-3	null	ms_run[1]:scan=2982	1676.8	3	1381.80301	461.27316	K	I	21	34
PSM	YIEIFK	-206_14448	Q8C2Q7	1	Mouse_09-2020	null	[MS,MS:1001208,SEQUEST,]	1.3e-2	null	ms_run[1]:scan=3046	1709.8	2	812.45543	406.73127	R	S	180	186
PSM	VAIIEPGGFR	-206_14107	O88451	1	Mouse_09-2020	null	[MS,MS:1001208,SEQUEST,]	1.2e-3	null	ms_run[1]:scan=2984	1677.8	2	1058.59917	529.80329	K	N	200	210
PSM	SILEDLR	-206_14147	Q8K0E8	1	Mouse_09-2020	null	[MS,MS:1001208,SEQUEST,]	1.2e-2	null	ms_run[1]:scan=2992	1681.9	2	845.47161	423.23999	R	K	190	197
PSM	LLLLGAGESGK	-206_14163	P63094	1	Mouse_09-2020	null	[MS,MS:1001208,SEQUEST,]	1.2e-3	null	ms_run[1]:scan=2995	1683.5	2	1057.62554	529.31623	R	T	43	54
PSM	WKPFEIPK	-206_14185	O09173	1	Mouse_09-2020	null	[MS,MS:1001208,SEQUEST,]	1.2e-3	null	ms_run[1]:scan=2998	1685.2	2	1044.58830	522.79748	R	S	97	105
PSM	VELLLPK	-206_14210	Q9D023	1	Mouse_09-2020	null	[MS,MS:1001208,SEQUEST,]	1.2e-3	null	ms_run[1]:scan=3003	1687.6	2	811.52861	406.26802	K	L	20	27
PSM	RLTGFHETSNINDFSAGVANRGASIRIPR	-206_14128	P15105	1	Mouse_09-2020	null	[MS,MS:1001208,SEQUEST,]	1.2e-3	null	ms_run[1]:scan=2987	1679.5	5	3156.64259	632.13401	R	V	299	328
PSM	DVFLGTFLYEYSR	-206_31746	P07724	1	Mouse_09-2020	null	[MS,MS:1001208,SEQUEST,]	1.2e-3	null	ms_run[1]:scan=6977	3604.9	2	1609.79997	805.39848	K	H	348	361
PSM	AIGLPEDLIQKGKDIK	-206_14470	P12710	1	Mouse_09-2020	null	[MS,MS:1001208,SEQUEST,]	1.2e-3	null	ms_run[1]:scan=3049	1711.4	4	1738.01162	435.25819	K	V	21	37
PSM	AIGLPEDLIQKGKDIK	-206_14475	P12710	1	Mouse_09-2020	null	[MS,MS:1001208,SEQUEST,]	1.2e-3	null	ms_run[1]:scan=3050	1711.9	3	1738.01255	580.00849	K	V	21	37
PSM	QLEPIYTSLGK	-206_14799	A0A0R4J0Z1	1	Mouse_09-2020	null	[MS,MS:1001208,SEQUEST,]	1.2e-3	null	ms_run[1]:scan=3105	1740.3	2	1248.68633	624.84535	K	Y	556	567
PSM	AALQELLSK	-206_14813	A0A1L1SQA8	1	Mouse_09-2020	null	[MS,MS:1001208,SEQUEST,]	1.2e-3	null	ms_run[1]:scan=3107	1741.4	2	972.57189	486.78985	R	L	54	63
PSM	GERADLIAYLK	-206_14818	P62897	1	Mouse_09-2020	null	[MS,MS:1001208,SEQUEST,]	1.2e-3	null	ms_run[1]:scan=3108	1742.0	3	1248.69339	416.90307	K	A	90	101
PSM	RFFFDVGSNK	-206_14823	P42669	1	Mouse_09-2020	null	[MS,MS:1001208,SEQUEST,]	2.5e-3	null	ms_run[1]:scan=3109	1742.6	2	1216.61101	608.80910	K	G	229	239
PSM	FIPRQPFAEYIYKR	-206_14851	Q9EQF5	1	Mouse_09-2020	null	[MS,MS:1001208,SEQUEST,]	1.2e-3	null	ms_run[1]:scan=3115	1745.5	4	1827.98952	457.75307	K	K	462	476
PSM	EHALLAYTLGVK	-206_14866	P10126	1	Mouse_09-2020	null	[MS,MS:1001208,SEQUEST,]	1.2e-3	null	ms_run[1]:scan=3117	1746.5	2	1314.74199	657.87444	R	L	135	147
PSM	RFSVSTLRNFGLGK	-206_14789	A0A2R8VHY1	0	Mouse_09-2020	null	[MS,MS:1001208,SEQUEST,]	2.5e-3	null	ms_run[1]:scan=3104	1739.8	3	1581.88639	527.96685	R	S	36	50
PSM	RFSVSTLRNFGLGK	-206_14789	P11714	0	Mouse_09-2020	null	[MS,MS:1001208,SEQUEST,]	2.5e-3	null	ms_run[1]:scan=3104	1739.8	3	1581.88639	527.96685	R	S	136	150
PSM	DSQGNLFRNVLK	-206_14872	Q91Y97	1	Mouse_09-2020	null	[MS,MS:1001208,SEQUEST,]	3.4e-2	null	ms_run[1]:scan=3118	1747.1	3	1390.73893	464.25276	K	K	88	100
PSM	EWGYASHNGPDHWHELYPIAK	-206_14911	P16015	1	Mouse_09-2020	null	[MS,MS:1001208,SEQUEST,]	1.2e-3	null	ms_run[1]:scan=3126	1751.2	5	2507.15589	502.23636	K	D	4	25
PSM	EWGYASHNGPDHWHELYPIAK	-206_14920	P16015	1	Mouse_09-2020	null	[MS,MS:1001208,SEQUEST,]	1.2e-3	null	ms_run[1]:scan=3127	1751.7	3	2507.15531	836.38909	K	D	4	25
PSM	VSSLPTVYLK	-206_14937	F6Y6L6	1	Mouse_09-2020	null	[MS,MS:1001208,SEQUEST,]	1.2e-3	null	ms_run[1]:scan=3129	1752.7	2	1106.64531	553.82643	K	G	199	209
PSM	GDIFLVR	-206_14953	Q01853	1	Mouse_09-2020	null	[MS,MS:1001208,SEQUEST,]	3.2e-2	null	ms_run[1]:scan=3131	1753.9	2	819.47081	410.23980	K	G	149	156
PSM	LFFDTER	-206_14958	Q9CRB3	1	Mouse_09-2020	null	[MS,MS:1001208,SEQUEST,]	3.6e-3	null	ms_run[1]:scan=3132	1754.4	2	927.45763	464.23217	K	W	68	75
PSM	VLDPFTIKPLDRK	-206_14971	P40142	1	Mouse_09-2020	null	[MS,MS:1001208,SEQUEST,]	1.7e-3	null	ms_run[1]:scan=3135	1755.8	3	1541.90348	514.63985	R	I	531	544
PSM	EWGYASHNGPDHWHELYPIAK	-206_14903	P16015	1	Mouse_09-2020	null	[MS,MS:1001208,SEQUEST,]	1.2e-3	null	ms_run[1]:scan=3125	1750.6	4	2507.15761	627.54364	K	D	4	25
PSM	FVDGEWYR	-206_14037	Q78PY7	1	Mouse_09-2020	null	[MS,MS:1001208,SEQUEST,]	1.2e-3	null	ms_run[1]:scan=2973	1672.1	2	1071.48955	536.24835	K	R	740	748
PSM	IFNLYPK	-206_14781	Q9EQF5	1	Mouse_09-2020	null	[MS,MS:1001208,SEQUEST,]	2.5e-3	null	ms_run[1]:scan=3103	1739.3	2	894.50798	447.75782	K	G	385	392
PSM	GDLGIEIPAEK	-206_14722	G3X925	1	Mouse_09-2020	null	[MS,MS:1001208,SEQUEST,]	1.2e-3	null	ms_run[1]:scan=3093	1734.1	2	1141.60942	571.30860	R	F	338	349
PSM	STFVLDEFKR	-206_14511	Q9D8N0	1	Mouse_09-2020	null	[MS,MS:1001208,SEQUEST,]	1.2e-3	null	ms_run[1]:scan=3057	1715.5	3	1241.65271	414.55567	K	Y	286	296
PSM	SLEIIGAPFSKGQPR	-206_14518	Q61176	1	Mouse_09-2020	null	[MS,MS:1001208,SEQUEST,]	1.2e-3	null	ms_run[1]:scan=3058	1716.0	3	1599.88730	533.96662	K	G	7	22
PSM	IWLVDSK	-206_14523	Q3TQP6	1	Mouse_09-2020	null	[MS,MS:1001208,SEQUEST,]	2.8e-3	null	ms_run[1]:scan=3059	1716.5	2	860.48766	430.74745	K	L	311	318
PSM	ILDLIESGK	-206_14531	P24549	1	Mouse_09-2020	null	[MS,MS:1001208,SEQUEST,]	1.2e-3	null	ms_run[1]:scan=3060	1717.1	2	987.57213	494.28968	K	E	354	363
PSM	QATVGDVNTDRPGLLDLK	-206_14540	P31786	1	Mouse_09-2020	null	[MS,MS:1001208,SEQUEST,]	1.2e-3	null	ms_run[1]:scan=3062	1718.1	3	1912.01529	638.00933	K	K	34	52
PSM	YDPYTQRVEVLDNTQQLK	-206_14584	P16331	1	Mouse_09-2020	null	[MS,MS:1001208,SEQUEST,]	1.2e-3	null	ms_run[1]:scan=3071	1722.7	3	2210.10788	737.37445	R	L	414	432
PSM	HWPSSHNWFFAK	-206_14742	K4DI63	1	Mouse_09-2020	null	[MS,MS:1001208,SEQUEST,]	1.2e-3	null	ms_run[1]:scan=3096	1735.7	3	1543.72153	515.24583	K	K	54	66
PSM	QLFHPEQLITGKEDAANNYAR	-206_14607	P05214	1	Mouse_09-2020	null	[MS,MS:1001208,SEQUEST,]	1.2e-3	null	ms_run[1]:scan=3074	1724.3	4	2415.20620	604.55674	R	H	85	106
PSM	VIIVVKDGPGFYTTR	-206_14638	Q8BMS1	1	Mouse_09-2020	null	[MS,MS:1001208,SEQUEST,]	1.2e-3	null	ms_run[1]:scan=3081	1727.9	3	1664.93735	555.65052	K	L	535	550
PSM	ELGEHGLYEYTELK	-206_14656	O35945	0	Mouse_09-2020	null	[MS,MS:1001208,SEQUEST,]	1.2e-3	null	ms_run[1]:scan=3083	1729.0	3	1680.81076	560.94203	R	V	477	491
PSM	ELGEHGLYEYTELK	-206_14656	P24549	0	Mouse_09-2020	null	[MS,MS:1001208,SEQUEST,]	1.2e-3	null	ms_run[1]:scan=3083	1729.0	3	1680.81076	560.94203	R	V	477	491
PSM	NYSVVFPHDEPLAGR	-206_14671	Q99LB7	1	Mouse_09-2020	null	[MS,MS:1001208,SEQUEST,]	1.2e-3	null	ms_run[1]:scan=3085	1730.0	3	1700.83921	567.61788	K	M	468	483
PSM	SVGKANEELAGVVAEVQK	-206_14676	Q61176	1	Mouse_09-2020	null	[MS,MS:1001208,SEQUEST,]	1.2e-3	null	ms_run[1]:scan=3086	1730.7	3	1827.98124	609.99854	R	G	72	90
PSM	KELEEIVQPIISK	-206_14684	P20029	1	Mouse_09-2020	null	[MS,MS:1001208,SEQUEST,]	1.2e-3	null	ms_run[1]:scan=3087	1731.2	3	1525.88349	509.29938	K	Y	622	635
PSM	SQFLSNTIIK	-206_14704	P26150	1	Mouse_09-2020	null	[MS,MS:1001208,SEQUEST,]	2.2e-2	null	ms_run[1]:scan=3091	1733.1	2	1150.64849	575.82696	R	L	195	205
PSM	ILGADTSVDLEETGR	-206_14632	Q03265	1	Mouse_09-2020	null	[MS,MS:1001208,SEQUEST,]	2.6e-2	null	ms_run[1]:scan=3080	1727.4	2	1575.79045	788.39667	R	L	59	74
PSM	HALIIYDDLSK	-206_12947	Q03265	1	Mouse_09-2020	null	[MS,MS:1001208,SEQUEST,]	1.2e-3	null	ms_run[1]:scan=2786	1575.6	2	1287.69390	644.35080	K	A	306	317
PSM	GNWGHLDQVAALR	-206_14031	Q8VCT4	1	Mouse_09-2020	null	[MS,MS:1001208,SEQUEST,]	1.2e-3	null	ms_run[1]:scan=2972	1671.6	3	1436.73804	479.58462	R	V	187	200
PSM	VTHAVVTVPAYFNDAQR	-206_13985	P20029	1	Mouse_09-2020	null	[MS,MS:1001208,SEQUEST,]	1.2e-3	null	ms_run[1]:scan=2964	1667.5	3	1887.97281	629.99524	K	A	166	183
PSM	AFHPFIAGPYNR	-206_13350	Q8VDJ3	1	Mouse_09-2020	null	[MS,MS:1001208,SEQUEST,]	1.2e-3	null	ms_run[1]:scan=2857	1612.5	3	1389.70319	463.90693	K	V	232	244
PSM	GSFPWQAK	-206_13337	Q61646	1	Mouse_09-2020	null	[MS,MS:1001208,SEQUEST,]	2.2e-2	null	ms_run[1]:scan=2855	1611.4	2	920.45946	460.73488	K	I	112	120
PSM	THLPGFVEQAGALK	-206_13319	P99029	1	Mouse_09-2020	null	[MS,MS:1001208,SEQUEST,]	1.2e-3	null	ms_run[1]:scan=2853	1610.2	3	1467.79218	489.93666	K	K	99	113
PSM	SFPFVSK	-206_13312	Q8C196	1	Mouse_09-2020	null	[MS,MS:1001208,SEQUEST,]	2.7e-2	null	ms_run[1]:scan=2852	1609.7	2	811.43266	406.22107	R	L	1263	1270
PSM	GLVGEIIK	-206_13306	Q01768	1	Mouse_09-2020	null	[MS,MS:1001208,SEQUEST,]	2.8e-3	null	ms_run[1]:scan=2851	1609.2	2	828.51677	414.76310	R	F	19	27
PSM	ALLSPTFTSGK	-206_13282	Q64459	1	Mouse_09-2020	null	[MS,MS:1001208,SEQUEST,]	1.2e-3	null	ms_run[1]:scan=2848	1607.6	2	1121.61662	561.31369	R	K	131	142
PSM	TQDPAKAPNSPDVLEIEFKK	-206_13276	P16460	1	Mouse_09-2020	null	[MS,MS:1001208,SEQUEST,]	1.2e-3	null	ms_run[1]:scan=2846	1606.8	3	2227.15940	743.05835	K	V	210	230
PSM	FHYGFNSSYLK	-206_13251	E9PWK1	1	Mouse_09-2020	null	[MS,MS:1001208,SEQUEST,]	3.1e-3	null	ms_run[1]:scan=2842	1604.5	3	1362.64643	454.88742	R	V	81	92
PSM	TPALIALR	-206_13248	P70694	1	Mouse_09-2020	null	[MS,MS:1001208,SEQUEST,]	1.2e-3	null	ms_run[1]:scan=2841	1604.0	2	854.54521	427.77655	R	Q	251	259
PSM	FDRGYISPYFINTSKGQK	-206_13243	P63038	1	Mouse_09-2020	null	[MS,MS:1001208,SEQUEST,]	1.2e-3	null	ms_run[1]:scan=2840	1603.5	4	2121.07509	531.02455	K	E	219	237
PSM	NFSVNLYK	-206_13230	Q8BGH2	1	Mouse_09-2020	null	[MS,MS:1001208,SEQUEST,]	1.2e-3	null	ms_run[1]:scan=2838	1602.4	2	984.51463	492.76109	R	T	187	195
PSM	VADIGLAAWGRK	-206_13207	P50247	1	Mouse_09-2020	null	[MS,MS:1001208,SEQUEST,]	1.2e-3	null	ms_run[1]:scan=2831	1598.9	3	1256.71067	419.57518	K	L	9	21
PSM	YYIGFR	-206_13197	A0A494B9Y8	1	Mouse_09-2020	null	[MS,MS:1001208,SEQUEST,]	3.2e-3	null	ms_run[1]:scan=2830	1598.3	2	818.41942	409.71341	K	V	158	164
PSM	IWDLEGK	-206_13191	P68040	1	Mouse_09-2020	null	[MS,MS:1001208,SEQUEST,]	1.2e-3	null	ms_run[1]:scan=2829	1597.8	2	860.45091	430.72926	K	I	258	265
PSM	AILNYIASK	-206_13184	P30115	1	Mouse_09-2020	null	[MS,MS:1001208,SEQUEST,]	1.2e-3	null	ms_run[1]:scan=2828	1597.3	2	992.57927	496.79239	K	N	70	79
PSM	FYVHNDIFR	-206_13170	P97855	1	Mouse_09-2020	null	[MS,MS:1001208,SEQUEST,]	1.2e-3	null	ms_run[1]:scan=2826	1596.2	3	1210.59903	404.20497	K	Q	124	133
PSM	VWVLTGDK	-206_13157	E9QKK8	1	Mouse_09-2020	null	[MS,MS:1001208,SEQUEST,]	1.2e-3	null	ms_run[1]:scan=2823	1594.9	2	917.50932	459.25819	K	E	670	678
PSM	DIKHDPSLQPWSASYDPGSAK	-206_12962	P16015	1	Mouse_09-2020	null	[MS,MS:1001208,SEQUEST,]	1.2e-3	null	ms_run[1]:scan=2788	1576.7	4	2299.10146	575.53020	K	I	37	58
PSM	LQAGTVFVNTYNK	-206_12976	Q8R0Y6	1	Mouse_09-2020	null	[MS,MS:1001208,SEQUEST,]	1.2e-3	null	ms_run[1]:scan=2790	1577.8	2	1454.76445	727.88554	K	D	853	866
PSM	YFPAFEK	-206_12988	P30115	1	Mouse_09-2020	null	[MS,MS:1001208,SEQUEST,]	3.2e-3	null	ms_run[1]:scan=2793	1579.2	2	901.44524	451.22635	R	L	132	139
PSM	MFASFPTTK	-206_13009	Q91VB8	1	Mouse_09-2020	null	[MS,MS:1001208,SEQUEST,]	1.2e-3	null	ms_run[1]:scan=2796	1580.8	2	1029.50823	515.25733	R	Y	33	42
PSM	DIKHDPSLQPWSASYDPGSAK	-206_13026	P16015	1	Mouse_09-2020	null	[MS,MS:1001208,SEQUEST,]	1.2e-3	null	ms_run[1]:scan=2798	1581.8	3	2299.10135	767.03783	K	I	37	58
PSM	LRLVEIAQVPK	-206_13037	Q91ZJ5	1	Mouse_09-2020	null	[MS,MS:1001208,SEQUEST,]	1.2e-3	null	ms_run[1]:scan=2800	1583.0	3	1265.79352	422.60285	K	H	302	313
PSM	VVEIAPATHLDPQLR	-206_13367	G5E8R3	1	Mouse_09-2020	null	[MS,MS:1001208,SEQUEST,]	1.2e-3	null	ms_run[1]:scan=2861	1614.3	3	1658.91428	553.64566	K	R	274	289
PSM	SKDIVLVAYSALGSHREK	-206_13054	P70694	1	Mouse_09-2020	null	[MS,MS:1001208,SEQUEST,]	1.2e-3	null	ms_run[1]:scan=2805	1585.4	4	1973.08364	494.02582	R	W	208	226
PSM	ISFTGSVPTGVK	-206_13078	Q3U367	1	Mouse_09-2020	null	[MS,MS:1001208,SEQUEST,]	1.2e-3	null	ms_run[1]:scan=2808	1587.0	2	1192.65703	596.83225	K	M	252	264
PSM	TQDPAKAPNSPDVLEIEFKK	-206_13091	P16460	1	Mouse_09-2020	null	[MS,MS:1001208,SEQUEST,]	1.2e-3	null	ms_run[1]:scan=2810	1588.0	4	2227.16079	557.54558	K	V	210	230
PSM	LRLVEIAQVPK	-206_13110	Q91ZJ5	1	Mouse_09-2020	null	[MS,MS:1001208,SEQUEST,]	4.6e-2	null	ms_run[1]:scan=2815	1590.6	2	1265.79277	633.40063	K	H	302	313
PSM	STSIIATIGPASR	-206_13137	G3X925	1	Mouse_09-2020	null	[MS,MS:1001208,SEQUEST,]	1.2e-3	null	ms_run[1]:scan=2819	1592.6	2	1273.71160	637.35916	R	V	87	100
PSM	FLYTVPNGNNPTGNSLTGDRK	-206_13144	Q9WVM8	1	Mouse_09-2020	null	[MS,MS:1001208,SEQUEST,]	1.2e-3	null	ms_run[1]:scan=2820	1593.2	3	2265.12760	755.71346	K	E	193	214
PSM	AKEVGADFTIQVGKETPQEIASK	-206_13152	Q64442	1	Mouse_09-2020	null	[MS,MS:1001208,SEQUEST,]	1.2e-3	null	ms_run[1]:scan=2822	1594.4	4	2446.28115	612.32606	K	E	213	236
PSM	FGGGSVELLK	-206_13061	Q8BMS1	1	Mouse_09-2020	null	[MS,MS:1001208,SEQUEST,]	1.2e-3	null	ms_run[1]:scan=2806	1585.9	2	1006.55657	503.78202	R	M	611	621
PSM	VFDKDGNGYISAAELR	-206_13388	A0A3Q4EHJ0	1	Mouse_09-2020	null	[MS,MS:1001208,SEQUEST,]	1.2e-3	null	ms_run[1]:scan=2864	1615.9	3	1754.86319	585.62845	R	V	56	72
PSM	LWTLVSEQTRVNAAK	-206_13397	P14115	1	Mouse_09-2020	null	[MS,MS:1001208,SEQUEST,]	1.2e-3	null	ms_run[1]:scan=2866	1617.1	3	1715.93534	572.65282	K	K	78	93
PSM	WEVAALR	-206_13407	Q9DB77	1	Mouse_09-2020	null	[MS,MS:1001208,SEQUEST,]	3.2e-3	null	ms_run[1]:scan=2867	1617.6	2	844.46324	422.73742	R	Q	149	156
PSM	QLAPIWDK	-206_13830	P09103	1	Mouse_09-2020	null	[MS,MS:1001208,SEQUEST,]	1.2e-3	null	ms_run[1]:scan=2939	1654.5	2	970.53539	485.77146	K	G	404	412
PSM	FNASQLITQR	-206_13839	F6QPR1	1	Mouse_09-2020	null	[MS,MS:1001208,SEQUEST,]	1.2e-3	null	ms_run[1]:scan=2940	1655.1	2	1177.63262	589.31984	K	Q	58	68
PSM	GFGVVFSNGNR	-206_13847	Q3UT49	1	Mouse_09-2020	null	[MS,MS:1001208,SEQUEST,]	1.2e-3	null	ms_run[1]:scan=2941	1655.6	2	1153.57524	577.29108	K	K	70	81
PSM	TSVPFLGR	-206_13853	Q99LB7	1	Mouse_09-2020	null	[MS,MS:1001208,SEQUEST,]	1.2e-3	null	ms_run[1]:scan=2942	1656.1	2	876.49364	438.75053	K	A	804	812
PSM	DITTSVLTVNNK	-206_13895	Q9QXF8	1	Mouse_09-2020	null	[MS,MS:1001208,SEQUEST,]	1.2e-3	null	ms_run[1]:scan=2950	1660.2	2	1304.70598	652.85645	K	H	202	214
PSM	LLADPTGAFGK	-206_13904	P99029	1	Mouse_09-2020	null	[MS,MS:1001208,SEQUEST,]	1.2e-3	null	ms_run[1]:scan=2951	1660.7	2	1089.59368	545.30058	R	T	145	156
PSM	AFPSYFSK	-206_13824	Q9CQ69	1	Mouse_09-2020	null	[MS,MS:1001208,SEQUEST,]	3.6e-3	null	ms_run[1]:scan=2938	1654.0	2	946.46666	473.73709	R	I	26	34
PSM	EATWVVDVK	-206_13910	P32020	1	Mouse_09-2020	null	[MS,MS:1001208,SEQUEST,]	1.2e-3	null	ms_run[1]:scan=2952	1661.3	2	1046.55205	523.77948	K	G	471	480
PSM	SLGSSDLKF	-206_13923	Q8QZS1	1	Mouse_09-2020	null	[MS,MS:1001208,SEQUEST,]	2.8e-3	null	ms_run[1]:scan=2954	1662.5	2	953.49315	477.25056	K	0	377	386
PSM	GYIYWR	-206_13931	Q5SVG5	1	Mouse_09-2020	null	[MS,MS:1001208,SEQUEST,]	1.7e-2	null	ms_run[1]:scan=2955	1663.0	2	857.43126	429.21886	R	L	496	502
PSM	SQIFSTASDNQPTVTIK	-206_13938	P20029	1	Mouse_09-2020	null	[MS,MS:1001208,SEQUEST,]	1.2e-3	null	ms_run[1]:scan=2956	1663.5	2	1836.93523	918.97053	K	Y	449	466
PSM	TLADAEGDVFR	-206_13944	Q9EQ20	1	Mouse_09-2020	null	[MS,MS:1001208,SEQUEST,]	1.2e-3	null	ms_run[1]:scan=2958	1664.3	2	1193.57903	597.29348	K	L	130	141
PSM	LKPAFKDGGSTTAGNSSQVSDGAAAVLLAR	-206_13966	Q8VCH0	1	Mouse_09-2020	null	[MS,MS:1001208,SEQUEST,]	1.2e-3	null	ms_run[1]:scan=2961	1665.9	4	2889.51381	723.13208	K	S	260	290
PSM	ASAELALGENNEVLK	-206_13979	P05202	1	Mouse_09-2020	null	[MS,MS:1001208,SEQUEST,]	1.2e-3	null	ms_run[1]:scan=2963	1667.0	2	1557.81218	779.40958	K	G	108	123
PSM	VQPYLDEFQK	-206_13916	Q00623	1	Mouse_09-2020	null	[MS,MS:1001208,SEQUEST,]	1.2e-3	null	ms_run[1]:scan=2953	1661.8	2	1266.63713	633.82188	K	W	120	130
PSM	VTIEYYSQLK	-206_13992	Q3U367	1	Mouse_09-2020	null	[MS,MS:1001208,SEQUEST,]	1.2e-3	null	ms_run[1]:scan=2965	1668.1	2	1243.65691	622.33208	R	V	496	506
PSM	GNSLFFR	-206_13816	Q791V5	1	Mouse_09-2020	null	[MS,MS:1001208,SEQUEST,]	5.6e-3	null	ms_run[1]:scan=2937	1653.5	2	840.43657	420.72177	R	V	281	288
PSM	TWGTVFR	-206_13778	P16331	1	Mouse_09-2020	null	[MS,MS:1001208,SEQUEST,]	1.7e-3	null	ms_run[1]:scan=2931	1650.4	2	866.45152	433.72960	K	L	186	193
PSM	WLPQNDLLGHPK	-206_13442	Q63886	0	Mouse_09-2020	null	[MS,MS:1001208,SEQUEST,]	1.2e-3	null	ms_run[1]:scan=2873	1620.5	3	1417.74909	473.25774	K	R	356	368
PSM	WLPQNDLLGHPK	-206_13442	Q8K169	0	Mouse_09-2020	null	[MS,MS:1001208,SEQUEST,]	1.2e-3	null	ms_run[1]:scan=2873	1620.5	3	1417.74909	473.25774	K	K	357	369
PSM	WLPQNDLLGHPK	-206_13442	Q3UEP4	0	Mouse_09-2020	null	[MS,MS:1001208,SEQUEST,]	1.2e-3	null	ms_run[1]:scan=2873	1620.5	3	1417.74909	473.25774	K	K	357	369
PSM	WLPQNDLLGHPK	-206_13442	K9J7B2	0	Mouse_09-2020	null	[MS,MS:1001208,SEQUEST,]	1.2e-3	null	ms_run[1]:scan=2873	1620.5	3	1417.74909	473.25774	K	R	352	364
PSM	WIPQNDLLGHPK	-206_13443	Q8R084	1	Mouse_09-2020	null	[MS,MS:1001208,SEQUEST,]	1.2e-3	null	ms_run[1]:scan=2873	1620.5	3	1417.74909	473.25774	K	K	357	369
PSM	SRLELLELK	-206_13450	Z4YK11	1	Mouse_09-2020	null	[MS,MS:1001208,SEQUEST,]	2.2e-2	null	ms_run[1]:scan=2875	1621.6	2	1100.66094	550.83733	R	E	613	622
PSM	ILFRPVASQLPR	-206_13469	P67778	1	Mouse_09-2020	null	[MS,MS:1001208,SEQUEST,]	1.2e-3	null	ms_run[1]:scan=2878	1623.3	3	1396.83396	466.28563	R	Y	94	106
PSM	YDGIILPGK	-206_13494	Q9CXW4	1	Mouse_09-2020	null	[MS,MS:1001208,SEQUEST,]	2.8e-3	null	ms_run[1]:scan=2883	1625.7	2	975.54625	488.27912	K	0	170	179
PSM	AVDSLVPIGR	-206_13505	Q03265	1	Mouse_09-2020	null	[MS,MS:1001208,SEQUEST,]	1.6e-2	null	ms_run[1]:scan=2885	1626.7	2	1026.58843	513.80075	K	Q	195	205
PSM	APLVLEQGLR	-206_13788	P54869	1	Mouse_09-2020	null	[MS,MS:1001208,SEQUEST,]	1.2e-3	null	ms_run[1]:scan=2932	1651.1	2	1095.65227	548.32967	K	T	222	232
PSM	GNPTVEVDLYTAK	-206_13514	P17182	1	Mouse_09-2020	null	[MS,MS:1001208,SEQUEST,]	2.8e-3	null	ms_run[1]:scan=2887	1627.8	2	1406.71050	703.86173	R	L	16	29
PSM	LSDYFPKPYPNPEAAR	-206_13563	Q9D0M3	1	Mouse_09-2020	null	[MS,MS:1001208,SEQUEST,]	1.2e-3	null	ms_run[1]:scan=2896	1632.4	3	1864.91214	622.31246	K	A	171	187
PSM	SFFRASDETGFIAVHK	-206_13616	P34914	1	Mouse_09-2020	null	[MS,MS:1001208,SEQUEST,]	1.2e-3	null	ms_run[1]:scan=2904	1636.5	4	1811.90175	453.73233	K	T	405	421
PSM	KGRLQFWTETLPR	-206_13629	Q63880	1	Mouse_09-2020	null	[MS,MS:1001208,SEQUEST,]	2.8e-3	null	ms_run[1]:scan=2906	1637.6	4	1631.89736	408.73087	K	I	541	554
PSM	AAFQLGSPWRR	-206_13693	P47738	1	Mouse_09-2020	null	[MS,MS:1001208,SEQUEST,]	3.5e-2	null	ms_run[1]:scan=2917	1643.2	2	1288.69170	644.84910	R	D	87	98
PSM	KIGGIFAFK	-206_13716	P32020	1	Mouse_09-2020	null	[MS,MS:1001208,SEQUEST,]	1.2e-3	null	ms_run[1]:scan=2920	1644.8	2	980.59288	490.80002	K	K	454	463
PSM	LQFWTK	-206_13770	Q8BK48	0	Mouse_09-2020	null	[MS,MS:1001208,SEQUEST,]	2.8e-3	null	ms_run[1]:scan=2930	1649.9	2	822.45073	411.72906	R	L	535	541
PSM	LQFWTK	-206_13770	Q8QZR3	0	Mouse_09-2020	null	[MS,MS:1001208,SEQUEST,]	2.8e-3	null	ms_run[1]:scan=2930	1649.9	2	822.45073	411.72906	R	L	534	540
PSM	TEDIITAIR	-206_13529	P49429	1	Mouse_09-2020	null	[MS,MS:1001208,SEQUEST,]	1.2e-3	null	ms_run[1]:scan=2889	1628.9	2	1031.56804	516.29021	K	L	271	280
PSM	VVLVTGAGGGLGR	-206_10859	P51660	1	Mouse_09-2020	null	[MS,MS:1001208,SEQUEST,]	1.2e-3	null	ms_run[1]:scan=2447	1400.7	2	1155.68413	578.34585	R	Y	11	24
PSM	IILDELVQR	-206_19313	Q8K169	0	Mouse_09-2020	null	[MS,MS:1001208,SEQUEST,]	1.2e-3	null	ms_run[1]:scan=3862	2131.5	2	1098.65178	549.82951	K	H	41	50
PSM	IILDELVQR	-206_19313	Q8R084	0	Mouse_09-2020	null	[MS,MS:1001208,SEQUEST,]	1.2e-3	null	ms_run[1]:scan=3862	2131.5	2	1098.65178	549.82951	K	H	41	50
PSM	DTNGSQFFITTVK	-206_19352	P24369	1	Mouse_09-2020	null	[MS,MS:1001208,SEQUEST,]	1.2e-3	null	ms_run[1]:scan=3867	2134.3	2	1457.72649	729.36718	K	S	146	159
PSM	AFPAWADTSILSR	-206_26348	Q9EQ20	1	Mouse_09-2020	null	[MS,MS:1001208,SEQUEST,]	1.2e-3	null	ms_run[1]:scan=5130	2786.9	2	1434.73711	717.87243	R	Q	89	102
PSM	ELLALEVFQVSHPR	-206_26326	Q9WVL0	1	Mouse_09-2020	null	[MS,MS:1001208,SEQUEST,]	1.2e-3	null	ms_run[1]:scan=5127	2785.3	3	1637.90055	546.63851	K	Q	192	206
PSM	AAVLWELHKPFTIEDIEVAPPK	-206_26278	P00329	1	Mouse_09-2020	null	[MS,MS:1001208,SEQUEST,]	1.2e-3	null	ms_run[1]:scan=5119	2781.2	4	2503.36123	626.59534	K	H	12	34
PSM	YFDQVDISNGLDWSLDHK	-206_26225	Q64374	1	Mouse_09-2020	null	[MS,MS:1001208,SEQUEST,]	1.2e-3	null	ms_run[1]:scan=5109	2776.0	3	2151.99771	718.00424	K	F	146	164
PSM	TPIGSFLGSLASQPATK	-206_26216	Q8QZT1	1	Mouse_09-2020	null	[MS,MS:1001208,SEQUEST,]	1.2e-3	null	ms_run[1]:scan=5107	2775.0	3	1674.90708	558.97355	R	G	47	64
PSM	TPIGSFLGSLASQPATK	-206_26186	Q8QZT1	1	Mouse_09-2020	null	[MS,MS:1001208,SEQUEST,]	1.2e-3	null	ms_run[1]:scan=5099	2770.9	2	1674.90813	837.95669	R	G	47	64
PSM	TIPIDGDFFSYTR	-206_26129	P47738	1	Mouse_09-2020	null	[MS,MS:1001208,SEQUEST,]	1.2e-3	null	ms_run[1]:scan=5088	2765.2	2	1531.74394	766.37501	K	E	162	175
PSM	IIPAIWFR	-206_26119	A0A494BAK4	1	Mouse_09-2020	null	[MS,MS:1001208,SEQUEST,]	4.3e-3	null	ms_run[1]:scan=5087	2764.6	2	1015.60942	508.30801	R	D	182	190
PSM	IFVWDWQR	-206_26107	A0A0R4J135	0	Mouse_09-2020	null	[MS,MS:1001208,SEQUEST,]	1.2e-3	null	ms_run[1]:scan=5085	2763.6	2	1149.58135	575.29563	R	E	228	236
PSM	IFVWDWQR	-206_26107	P17563	0	Mouse_09-2020	null	[MS,MS:1001208,SEQUEST,]	1.2e-3	null	ms_run[1]:scan=5085	2763.6	2	1149.58135	575.29563	R	E	228	236
PSM	HIADLAGNPEVILPVPAFNVINGGSHAGNK	-206_26101	P17182	1	Mouse_09-2020	null	[MS,MS:1001208,SEQUEST,]	1.2e-3	null	ms_run[1]:scan=5084	2763.1	4	3021.59414	756.15308	R	A	133	163
PSM	TFYGLHQDFPSVVVVGLGK	-206_26062	Q9CPY7	1	Mouse_09-2020	null	[MS,MS:1001208,SEQUEST,]	1.2e-3	null	ms_run[1]:scan=5075	2758.4	3	2063.09836	688.37020	R	S	85	104
PSM	FWLFGGNER	-206_26050	Q91XE0	1	Mouse_09-2020	null	[MS,MS:1001208,SEQUEST,]	2.8e-3	null	ms_run[1]:scan=5073	2757.4	2	1125.54827	563.27744	K	Q	184	193
PSM	SGSLAAESIFKQLTSENLQSK	-206_26027	Q921G7	1	Mouse_09-2020	null	[MS,MS:1001208,SEQUEST,]	1.2e-3	null	ms_run[1]:scan=5066	2753.8	3	2238.16513	746.72526	K	T	405	426
PSM	IFNTNNLWISLGAVKR	-206_25975	Q91ZJ5	1	Mouse_09-2020	null	[MS,MS:1001208,SEQUEST,]	1.2e-3	null	ms_run[1]:scan=5057	2749.3	3	1846.03067	616.01598	K	Q	326	342
PSM	LSPQSIYNLLPGK	-206_25955	Q61838	1	Mouse_09-2020	null	[MS,MS:1001208,SEQUEST,]	1.2e-3	null	ms_run[1]:scan=5053	2747.0	2	1429.80754	715.40611	K	V	612	625
PSM	VAFTGSTEVGHLIQVAAGSSNLK	-206_25952	P47738	1	Mouse_09-2020	null	[MS,MS:1001208,SEQUEST,]	1.2e-3	null	ms_run[1]:scan=5052	2746.5	3	2286.20725	762.74113	K	V	260	283
PSM	IALGIPLPEIKNVVSGK	-206_25948	Q8C196	1	Mouse_09-2020	null	[MS,MS:1001208,SEQUEST,]	1.2e-3	null	ms_run[1]:scan=5051	2746.0	3	1748.06815	583.36086	K	S	741	758
PSM	IFGVTTLDIVR	-206_25613	P08249	1	Mouse_09-2020	null	[MS,MS:1001208,SEQUEST,]	1.2e-3	null	ms_run[1]:scan=4989	2713.9	2	1233.71990	617.36371	K	N	166	177
PSM	LNEHFLNTTDFLDTIK	-206_25628	P54071	1	Mouse_09-2020	null	[MS,MS:1001208,SEQUEST,]	1.7e-3	null	ms_run[1]:scan=4991	2715.1	3	1920.97007	640.99491	K	N	427	443
PSM	GTNVITSLSSVLR	-206_25679	Q91X77	1	Mouse_09-2020	null	[MS,MS:1001208,SEQUEST,]	1.2e-2	null	ms_run[1]:scan=4999	2719.1	2	1346.76470	673.88554	K	S	384	397
PSM	YEEDKFYLEPYLKEVIR	-206_25696	Q9CQB4	1	Mouse_09-2020	null	[MS,MS:1001208,SEQUEST,]	1.2e-3	null	ms_run[1]:scan=5001	2720.3	4	2234.13686	559.28995	K	R	84	101
PSM	SGVHAFLGIPFAKPPVGLLR	-206_25720	Q8QZR3	1	Mouse_09-2020	null	[MS,MS:1001208,SEQUEST,]	1.2e-3	null	ms_run[1]:scan=5007	2723.2	4	2076.21255	519.80838	K	A	53	73
PSM	ILESDRKEPLFGISTGNIITGLAAGAK	-206_25733	Q8C196	1	Mouse_09-2020	null	[MS,MS:1001208,SEQUEST,]	1.2e-3	null	ms_run[1]:scan=5010	2724.8	4	2771.53139	693.63800	K	Y	281	308
PSM	NYPATIIQEPLVLTEPAR	-206_26365	Q9DBT9	1	Mouse_09-2020	null	[MS,MS:1001208,SEQUEST,]	1.2e-3	null	ms_run[1]:scan=5137	2790.5	3	2025.10141	675.70536	K	R	830	848
PSM	IFVDIEKLPWAK	-206_25746	Q9ET01	1	Mouse_09-2020	null	[MS,MS:1001208,SEQUEST,]	1.2e-3	null	ms_run[1]:scan=5012	2726.0	2	1458.83574	729.92139	R	W	353	365
PSM	IFVDIEKLPWAK	-206_25795	Q9ET01	1	Mouse_09-2020	null	[MS,MS:1001208,SEQUEST,]	1.2e-3	null	ms_run[1]:scan=5021	2730.5	3	1458.83539	486.95002	R	W	353	365
PSM	NQYLSWLIK	-206_25835	Q99PG0	1	Mouse_09-2020	null	[MS,MS:1001208,SEQUEST,]	1.2e-3	null	ms_run[1]:scan=5029	2734.6	2	1164.64165	582.82422	K	L	388	397
PSM	ILESDRKEPLFGISTGNIITGLAAGAK	-206_25841	Q8C196	1	Mouse_09-2020	null	[MS,MS:1001208,SEQUEST,]	2.8e-3	null	ms_run[1]:scan=5030	2735.1	3	2771.53250	924.51491	K	Y	281	308
PSM	KVADALANAAGHLDDLPGALSALSDLHAHKLR	-206_25855	Q91VB8	1	Mouse_09-2020	null	[MS,MS:1001208,SEQUEST,]	1.2e-3	null	ms_run[1]:scan=5032	2736.2	5	3260.72889	652.95579	K	D	62	94
PSM	NEVSFVIHNLPIIAK	-206_25890	P97364	1	Mouse_09-2020	null	[MS,MS:1001208,SEQUEST,]	1.2e-3	null	ms_run[1]:scan=5039	2739.8	3	1693.96268	565.32604	K	A	338	353
PSM	NSSYFVEWIPNNVK	-206_25904	Q7TMM9	0	Mouse_09-2020	null	[MS,MS:1001208,SEQUEST,]	1.2e-3	null	ms_run[1]:scan=5041	2740.8	2	1696.83476	848.92011	K	A	337	351
PSM	NSSYFVEWIPNNVK	-206_25904	Q9D6F9	0	Mouse_09-2020	null	[MS,MS:1001208,SEQUEST,]	1.2e-3	null	ms_run[1]:scan=5041	2740.8	2	1696.83476	848.92011	K	A	337	351
PSM	FVDHVFDEQVIDSLTVK	-206_25771	Q91YQ5	1	Mouse_09-2020	null	[MS,MS:1001208,SEQUEST,]	1.2e-3	null	ms_run[1]:scan=5017	2728.4	3	1991.00571	664.34220	R	I	356	373
PSM	LLEPVLLLGK	-206_26374	P14131	1	Mouse_09-2020	null	[MS,MS:1001208,SEQUEST,]	1.2e-3	null	ms_run[1]:scan=5140	2791.9	2	1094.71831	547.86282	K	R	51	61
PSM	FGLYLPLFKPSASTSK	-206_26414	Q9QXX4	1	Mouse_09-2020	null	[MS,MS:1001208,SEQUEST,]	5.0e-2	null	ms_run[1]:scan=5146	2795.1	2	1755.97820	878.48763	K	T	655	671
PSM	AQFEGIVTDLIK	-206_26422	P38647	1	Mouse_09-2020	null	[MS,MS:1001208,SEQUEST,]	1.2e-3	null	ms_run[1]:scan=5148	2796.2	2	1333.73467	667.37173	R	T	349	361
PSM	QTPTFWILAR	-206_26919	Q8VBW6	1	Mouse_09-2020	null	[MS,MS:1001208,SEQUEST,]	1.2e-3	null	ms_run[1]:scan=5241	2844.0	2	1232.67693	616.84295	K	L	300	310
PSM	ILEFFGLK	-206_26937	P09103	1	Mouse_09-2020	null	[MS,MS:1001208,SEQUEST,]	1.2e-3	null	ms_run[1]:scan=5246	2846.4	2	966.56572	483.78658	R	E	303	311
PSM	LHGGTPANFLDVGGGATVQQVTEAFK	-206_26952	Q9Z2I9	1	Mouse_09-2020	null	[MS,MS:1001208,SEQUEST,]	2.8e-3	null	ms_run[1]:scan=5249	2848.0	3	2614.31833	872.11351	K	I	337	363
PSM	VVLAYEPVWAIGTGK	-206_26987	P17751	1	Mouse_09-2020	null	[MS,MS:1001208,SEQUEST,]	1.2e-3	null	ms_run[1]:scan=5258	2852.4	2	1602.89079	801.94814	K	A	211	226
PSM	LFPVAFNLVK	-206_27008	Q8R0F9	1	Mouse_09-2020	null	[MS,MS:1001208,SEQUEST,]	1.2e-3	null	ms_run[1]:scan=5261	2854.0	2	1147.68694	574.34733	K	F	197	207
PSM	KFPLDPLITHVLPFEK	-206_27112	P00329	1	Mouse_09-2020	null	[MS,MS:1001208,SEQUEST,]	1.2e-3	null	ms_run[1]:scan=5280	2863.6	4	1894.08278	474.27638	K	N	340	356
PSM	LLVLLPVGYPSRDATVPDLK	-206_26910	Q9DCX8	1	Mouse_09-2020	null	[MS,MS:1001208,SEQUEST,]	1.2e-2	null	ms_run[1]:scan=5240	2843.5	3	2166.25284	722.75594	K	K	255	275
PSM	KFPLDPLITHVLPFEK	-206_27120	P00329	1	Mouse_09-2020	null	[MS,MS:1001208,SEQUEST,]	1.2e-3	null	ms_run[1]:scan=5281	2864.1	3	1894.08432	632.03275	K	N	340	356
PSM	GYPTLLLFR	-206_27145	E9PXX7	1	Mouse_09-2020	null	[MS,MS:1001208,SEQUEST,]	1.2e-3	null	ms_run[1]:scan=5285	2866.2	2	1079.62773	540.31603	R	G	307	316
PSM	GFGSDKESILELITSR	-206_27151	P14824	1	Mouse_09-2020	null	[MS,MS:1001208,SEQUEST,]	1.2e-3	null	ms_run[1]:scan=5286	2866.9	3	1751.91648	584.64399	K	N	35	51
PSM	AIFASGSPFDPVTLPDGR	-206_27161	Q3TQP6	1	Mouse_09-2020	null	[MS,MS:1001208,SEQUEST,]	1.2e-3	null	ms_run[1]:scan=5288	2867.9	2	1846.93315	923.97033	R	L	408	426
PSM	NSQSFFSGLFGGSSK	-206_27201	Q9DB05	1	Mouse_09-2020	null	[MS,MS:1001208,SEQUEST,]	2.3e-3	null	ms_run[1]:scan=5297	2872.6	2	1549.71977	775.36771	K	E	23	38
PSM	GIGTDEATIIDIVTHR	-206_27239	P14824	1	Mouse_09-2020	null	[MS,MS:1001208,SEQUEST,]	1.2e-3	null	ms_run[1]:scan=5304	2876.1	3	1710.89920	570.97221	K	N	378	394
PSM	IFSVPYSLEELQTR	-206_27299	K9J7B2	1	Mouse_09-2020	null	[MS,MS:1001208,SEQUEST,]	3.2e-3	null	ms_run[1]:scan=5317	2882.8	2	1681.88115	841.44342	K	R	77	91
PSM	AFSVFLFNTENK	-206_27133	H3BKD7	1	Mouse_09-2020	null	[MS,MS:1001208,SEQUEST,]	1.2e-3	null	ms_run[1]:scan=5283	2865.2	2	1416.71599	708.86153	R	L	82	94
PSM	TLFSSQIEELNLPK	-206_25597	A0A0R4J0I1	1	Mouse_09-2020	null	[MS,MS:1001208,SEQUEST,]	1.2e-3	null	ms_run[1]:scan=4986	2712.4	2	1618.86992	809.93797	K	S	301	315
PSM	KVADALANAAGHLDDLPGALSALSDLHAHK	-206_26862	Q91VB8	1	Mouse_09-2020	null	[MS,MS:1001208,SEQUEST,]	1.2e-3	null	ms_run[1]:scan=5232	2839.3	5	2991.56293	599.11875	K	R	62	92
PSM	DFQLFSSPLGK	-206_26841	Q921I1	1	Mouse_09-2020	null	[MS,MS:1001208,SEQUEST,]	1.2e-3	null	ms_run[1]:scan=5229	2837.8	2	1238.64189	619.82442	K	L	300	311
PSM	NYPATIIQEPLVLTEPAR	-206_26433	Q9DBT9	1	Mouse_09-2020	null	[MS,MS:1001208,SEQUEST,]	2.5e-3	null	ms_run[1]:scan=5153	2798.6	2	2025.10307	1013.05440	K	R	830	848
PSM	FLPLFDRVLVER	-206_26438	Q64433	1	Mouse_09-2020	null	[MS,MS:1001208,SEQUEST,]	1.2e-3	null	ms_run[1]:scan=5154	2799.1	3	1503.86771	501.96092	K	A	9	21
PSM	FGLYLPLFKPSASTSK	-206_26491	Q9QXX4	1	Mouse_09-2020	null	[MS,MS:1001208,SEQUEST,]	1.2e-3	null	ms_run[1]:scan=5163	2803.8	3	1755.96952	585.99418	K	T	655	671
PSM	IALGIPLPEIK	-206_26497	Q8C196	1	Mouse_09-2020	null	[MS,MS:1001208,SEQUEST,]	1.2e-3	null	ms_run[1]:scan=5164	2804.3	2	1163.74040	582.37355	K	V	741	752
PSM	KEDLVFIFWAPENAPLKSK	-206_26512	A0A494B9A7	1	Mouse_09-2020	null	[MS,MS:1001208,SEQUEST,]	2.3e-3	null	ms_run[1]:scan=5166	2805.4	3	2232.21000	744.74029	K	I	96	115
PSM	THLPLSLLPQSLLDQK	-206_26523	P52840	1	Mouse_09-2020	null	[MS,MS:1001208,SEQUEST,]	2.8e-3	null	ms_run[1]:scan=5168	2806.5	3	1803.03897	601.68400	K	K	103	119
PSM	GSFVLLDGETFEVK	-206_26854	A0A0R4J135	0	Mouse_09-2020	null	[MS,MS:1001208,SEQUEST,]	1.2e-3	null	ms_run[1]:scan=5231	2838.8	2	1540.79314	770.89831	K	T	161	175
PSM	GSFVLLDGETFEVK	-206_26854	P17563	0	Mouse_09-2020	null	[MS,MS:1001208,SEQUEST,]	1.2e-3	null	ms_run[1]:scan=5231	2838.8	2	1540.79314	770.89831	K	T	161	175
PSM	YWGVASFLQR	-206_26603	Q00724	1	Mouse_09-2020	null	[MS,MS:1001208,SEQUEST,]	1.2e-3	null	ms_run[1]:scan=5184	2814.7	2	1226.63176	613.81947	K	N	108	118
PSM	SLFSSAENEPPVPLVGNWRPPQPVK	-206_26651	P16015	1	Mouse_09-2020	null	[MS,MS:1001208,SEQUEST,]	1.2e-3	null	ms_run[1]:scan=5191	2818.5	3	2745.43705	915.81681	R	R	227	252
PSM	TDYFVPFSLGK	-206_26656	E9Q5K4	1	Mouse_09-2020	null	[MS,MS:1001208,SEQUEST,]	5.6e-3	null	ms_run[1]:scan=5192	2819.0	2	1273.64824	637.32680	K	S	426	437
PSM	SNLNIFQYIGK	-206_26678	O08601	1	Mouse_09-2020	null	[MS,MS:1001208,SEQUEST,]	1.2e-3	null	ms_run[1]:scan=5196	2820.9	2	1296.69451	648.85097	R	E	645	656
PSM	TLVYGGIFLYPANK	-206_26739	Q9QXD6	1	Mouse_09-2020	null	[MS,MS:1001208,SEQUEST,]	1.2e-3	null	ms_run[1]:scan=5207	2826.6	2	1555.85356	778.42958	R	S	256	270
PSM	VTIAQGGVLPNIQAVLLPKK	-206_26756	Q64523	1	Mouse_09-2020	null	[MS,MS:1001208,SEQUEST,]	1.9e-2	null	ms_run[1]:scan=5210	2828.1	3	2059.26303	687.09277	K	E	101	121
PSM	GIDPFSLDALAK	-206_26763	A0A571BEL9	1	Mouse_09-2020	null	[MS,MS:1001208,SEQUEST,]	3.1e-3	null	ms_run[1]:scan=5211	2828.7	2	1246.66741	623.83753	K	G	296	308
PSM	LLHPLGIELPLQTLR	-206_26624	Q9D826	1	Mouse_09-2020	null	[MS,MS:1001208,SEQUEST,]	1.7e-3	null	ms_run[1]:scan=5187	2816.2	3	1713.04172	571.68557	R	N	209	224
PSM	IFWLLSGSDSQTTR	-206_27304	Q80W22	1	Mouse_09-2020	null	[MS,MS:1001208,SEQUEST,]	1.2e-3	null	ms_run[1]:scan=5318	2883.3	2	1610.81938	805.91229	R	L	325	339
PSM	GNWGYLDQVAALR	-206_25592	Q8BK48	0	Mouse_09-2020	null	[MS,MS:1001208,SEQUEST,]	1.2e-3	null	ms_run[1]:scan=4985	2711.8	2	1462.74407	731.87551	K	V	194	207
PSM	GNWGYLDQVAALR	-206_25592	Q8QZR3	0	Mouse_09-2020	null	[MS,MS:1001208,SEQUEST,]	1.2e-3	null	ms_run[1]:scan=4985	2711.8	2	1462.74407	731.87551	R	V	193	206
PSM	LNVAPVSDIIEIKSPDTFVR	-206_25483	Q99LC5	1	Mouse_09-2020	null	[MS,MS:1001208,SEQUEST,]	1.2e-3	null	ms_run[1]:scan=4964	2701.0	3	2213.21866	738.41072	K	I	127	147
PSM	IVFADGNFWGR	-206_24578	P29758	1	Mouse_09-2020	null	[MS,MS:1001208,SEQUEST,]	1.7e-3	null	ms_run[1]:scan=4787	2609.9	2	1281.63762	641.32238	K	L	170	181
PSM	ALESPERPFLAILGGAK	-206_24537	P09411	1	Mouse_09-2020	null	[MS,MS:1001208,SEQUEST,]	1.2e-3	null	ms_run[1]:scan=4780	2606.5	3	1768.99527	590.33672	K	A	200	217
PSM	FSGLWYAIAK	-206_24524	Q00724	1	Mouse_09-2020	null	[MS,MS:1001208,SEQUEST,]	1.2e-3	null	ms_run[1]:scan=4778	2605.3	2	1155.62065	578.31349	R	D	38	48
PSM	LRSLFSSAENEPPVPLVGNWRPPQPVK	-206_24409	P16015	1	Mouse_09-2020	null	[MS,MS:1001208,SEQUEST,]	1.2e-3	null	ms_run[1]:scan=4755	2593.4	4	3014.63515	754.41072	K	R	225	252
PSM	FFTVKLPVALDPGSK	-206_24402	Q91YQ5	1	Mouse_09-2020	null	[MS,MS:1001208,SEQUEST,]	1.2e-3	null	ms_run[1]:scan=4754	2592.9	3	1618.92368	540.31162	R	S	113	128
PSM	ILFIFIDSDHTDNQR	-206_24357	P09103	1	Mouse_09-2020	null	[MS,MS:1001208,SEQUEST,]	1.2e-3	null	ms_run[1]:scan=4746	2588.8	2	1833.91557	917.46013	K	L	288	303
PSM	WFLQEDVLEK	-206_24343	Q99PG0	1	Mouse_09-2020	null	[MS,MS:1001208,SEQUEST,]	1.2e-3	null	ms_run[1]:scan=4744	2587.7	2	1306.66838	653.83753	R	G	165	175
PSM	ILFIFIDSDHTDNQR	-206_24325	P09103	1	Mouse_09-2020	null	[MS,MS:1001208,SEQUEST,]	1.2e-3	null	ms_run[1]:scan=4742	2586.7	3	1833.91495	611.97585	K	L	288	303
PSM	VFGFSLITNK	-206_24293	Q543K9	1	Mouse_09-2020	null	[MS,MS:1001208,SEQUEST,]	1.2e-3	null	ms_run[1]:scan=4732	2581.5	2	1125.63066	563.31877	R	V	235	245
PSM	YITPDQLADLYK	-206_24286	P17182	1	Mouse_09-2020	null	[MS,MS:1001208,SEQUEST,]	1.2e-3	null	ms_run[1]:scan=4731	2581.0	2	1439.74138	720.37447	R	F	270	282
PSM	LTLDTIFVPNTGK	-206_24250	J3QMG3	1	Mouse_09-2020	null	[MS,MS:1001208,SEQUEST,]	1.7e-3	null	ms_run[1]:scan=4725	2578.0	2	1418.79057	709.89812	K	S	98	111
PSM	LLDASWYLPK	-206_24232	A0A2R8VHT1	1	Mouse_09-2020	null	[MS,MS:1001208,SEQUEST,]	1.2e-3	null	ms_run[1]:scan=4723	2576.9	2	1205.65654	603.33188	K	G	31	41
PSM	NGFLLDGFPR	-206_24227	Q9WTP6	1	Mouse_09-2020	null	[MS,MS:1001208,SEQUEST,]	1.2e-3	null	ms_run[1]:scan=4722	2576.3	2	1135.59014	568.29837	K	V	94	104
PSM	TLEAVQDLLEQGR	-206_24187	P19096	1	Mouse_09-2020	null	[MS,MS:1001208,SEQUEST,]	1.2e-3	null	ms_run[1]:scan=4714	2572.3	2	1471.77629	736.39119	R	H	430	443
PSM	YSVRGYPTLLLFR	-206_24159	E9PXX7	1	Mouse_09-2020	null	[MS,MS:1001208,SEQUEST,]	1.2e-3	null	ms_run[1]:scan=4709	2569.6	3	1584.88950	528.96808	K	G	303	316
PSM	FEDGDLTLYQSNAILR	-206_24105	P19157	1	Mouse_09-2020	null	[MS,MS:1001208,SEQUEST,]	1.2e-3	null	ms_run[1]:scan=4700	2564.9	3	1854.92374	618.97926	K	L	56	72
PSM	FAPPQPAEPWSFVK	-206_24099	Q8VCT4	1	Mouse_09-2020	null	[MS,MS:1001208,SEQUEST,]	1.2e-3	null	ms_run[1]:scan=4699	2564.4	2	1600.81755	800.91156	R	T	65	79
PSM	LTLSALLDGK	-206_23840	Q60932	1	Mouse_09-2020	null	[MS,MS:1001208,SEQUEST,]	1.2e-3	null	ms_run[1]:scan=4649	2538.8	2	1030.61394	515.81078	K	V	270	280
PSM	VAALTGLPFVTAPNK	-206_23857	P97807	1	Mouse_09-2020	null	[MS,MS:1001208,SEQUEST,]	2.4e-2	null	ms_run[1]:scan=4653	2540.6	2	1498.85430	749.93503	K	E	294	309
PSM	IEFEGQSVDFVDPNKQNLIAEVSTKDVK	-206_23868	Q8C196	1	Mouse_09-2020	null	[MS,MS:1001208,SEQUEST,]	1.2e-3	null	ms_run[1]:scan=4655	2541.7	4	3149.60463	788.15548	K	F	183	211
PSM	VGVIDLSPFGK	-206_23877	Q9DBT9	1	Mouse_09-2020	null	[MS,MS:1001208,SEQUEST,]	1.2e-3	null	ms_run[1]:scan=4656	2542.2	2	1131.64079	566.32406	R	N	522	533
PSM	SRFWYFVSQLK	-206_23885	A0A1D5RM79	1	Mouse_09-2020	null	[MS,MS:1001208,SEQUEST,]	1.2e-3	null	ms_run[1]:scan=4657	2542.7	3	1460.76780	487.59435	K	M	42	53
PSM	LLYDLADQLHAAVGASR	-206_23918	Q99LC5	1	Mouse_09-2020	null	[MS,MS:1001208,SEQUEST,]	1.2e-3	null	ms_run[1]:scan=4665	2546.8	3	1812.96128	604.99161	K	A	233	250
PSM	YEGFFGLYR	-206_24591	Q9QXX4	1	Mouse_09-2020	null	[MS,MS:1001208,SEQUEST,]	1.7e-3	null	ms_run[1]:scan=4789	2611.0	2	1151.55217	576.27965	R	L	385	394
PSM	QFLPFLQR	-206_23924	Q78PY7	1	Mouse_09-2020	null	[MS,MS:1001208,SEQUEST,]	1.2e-3	null	ms_run[1]:scan=4666	2547.4	2	1048.59355	524.80055	K	G	516	524
PSM	GLSSLLYGSIPK	-206_23944	Q8JZU2	1	Mouse_09-2020	null	[MS,MS:1001208,SEQUEST,]	1.2e-3	null	ms_run[1]:scan=4669	2548.9	2	1234.70720	617.85572	R	A	86	98
PSM	VYGPVYTLYLGR	-206_23972	Q91X77	1	Mouse_09-2020	null	[MS,MS:1001208,SEQUEST,]	1.2e-3	null	ms_run[1]:scan=4676	2552.5	2	1400.75786	700.88227	K	P	60	72
PSM	LLVVYPWTQR	-206_24033	A8DUK4	1	Mouse_09-2020	null	[MS,MS:1001208,SEQUEST,]	1.2e-3	null	ms_run[1]:scan=4687	2558.2	2	1274.72832	637.86642	R	F	32	42
PSM	DLGEAALNEYLR	-206_24043	Q8R0Y6	1	Mouse_09-2020	null	[MS,MS:1001208,SEQUEST,]	1.2e-3	null	ms_run[1]:scan=4688	2558.7	2	1363.68559	682.34625	K	K	883	895
PSM	SPYLLQHAYNPVDWYPWGQEAFDK	-206_24082	Q80YT5	1	Mouse_09-2020	null	[MS,MS:1001208,SEQUEST,]	2.1e-2	null	ms_run[1]:scan=4696	2562.9	5	2924.37025	585.67939	K	K	74	98
PSM	FEDGDLTLYQSNAILR	-206_24092	P19157	1	Mouse_09-2020	null	[MS,MS:1001208,SEQUEST,]	1.2e-3	null	ms_run[1]:scan=4698	2563.9	2	1854.92607	927.96525	K	L	56	72
PSM	FLPGFEAPTYKDTLLPKLPR	-206_23934	P49429	1	Mouse_09-2020	null	[MS,MS:1001208,SEQUEST,]	1.2e-3	null	ms_run[1]:scan=4667	2547.9	4	2303.28261	576.57541	R	N	156	176
PSM	YLTVAAIFR	-206_24596	Q7TMM9	1	Mouse_09-2020	null	[MS,MS:1001208,SEQUEST,]	1.2e-3	null	ms_run[1]:scan=4790	2611.5	2	1053.60857	527.30821	R	R	310	319
PSM	TYSYLTPDLWK	-206_24614	D3YVC1	1	Mouse_09-2020	null	[MS,MS:1001208,SEQUEST,]	2.8e-3	null	ms_run[1]:scan=4792	2612.7	2	1386.69170	693.85064	K	T	247	258
PSM	SFNISDIPVTAIR	-206_24639	Q9DBT9	1	Mouse_09-2020	null	[MS,MS:1001208,SEQUEST,]	1.2e-3	null	ms_run[1]:scan=4798	2615.6	2	1432.78069	716.89337	K	S	654	667
PSM	WLSTSIPEAQWQSSLAR	-206_25146	P19096	1	Mouse_09-2020	null	[MS,MS:1001208,SEQUEST,]	1.2e-3	null	ms_run[1]:scan=4899	2667.3	2	1959.99504	980.49979	R	S	712	729
PSM	ALVSAQWVAEALKAPR	-206_25150	A0A2R8VHT1	1	Mouse_09-2020	null	[MS,MS:1001208,SEQUEST,]	1.2e-3	null	ms_run[1]:scan=4900	2667.8	3	1709.97141	570.66142	R	S	9	25
PSM	IFFYDAENPPGSEVLR	-206_25157	H3BK03	1	Mouse_09-2020	null	[MS,MS:1001208,SEQUEST,]	1.2e-3	null	ms_run[1]:scan=4901	2668.3	2	1853.91020	927.45706	R	Q	224	240
PSM	VEGFPTIYFAPSGDK	-206_25166	A0A0R4J0Z1	1	Mouse_09-2020	null	[MS,MS:1001208,SEQUEST,]	2.8e-3	null	ms_run[1]:scan=4902	2668.9	2	1627.80278	814.40376	K	N	593	608
PSM	VLSVPESTPFTAVLK	-206_25172	D3YW97	1	Mouse_09-2020	null	[MS,MS:1001208,SEQUEST,]	1.2e-2	null	ms_run[1]:scan=4903	2669.5	2	1587.90056	794.45326	K	A	20	35
PSM	AFLADPSAFAAAAPAAAATTAAPAAAAAPAK	-206_25211	P14869	1	Mouse_09-2020	null	[MS,MS:1001208,SEQUEST,]	1.2e-3	null	ms_run[1]:scan=4910	2673.0	3	2696.40213	899.47293	K	E	267	298
PSM	WLSTSIPEAQWQSSLAR	-206_25135	P19096	1	Mouse_09-2020	null	[MS,MS:1001208,SEQUEST,]	1.2e-3	null	ms_run[1]:scan=4897	2666.3	3	1959.99479	654.00228	R	S	712	729
PSM	KSADTLWGIQKELQF	-206_25222	A0A1B0GSR9	1	Mouse_09-2020	null	[MS,MS:1001208,SEQUEST,]	1.2e-3	null	ms_run[1]:scan=4912	2674.0	3	1763.93259	588.64907	K	0	301	316
PSM	YGKDATNVGDEGGFAPNILENKEALELLK	-206_25287	P17182	1	Mouse_09-2020	null	[MS,MS:1001208,SEQUEST,]	1.2e-3	null	ms_run[1]:scan=4924	2680.3	4	3105.57216	777.14893	K	A	200	229
PSM	TGKPNPDQLLKELPFPLNTR	-206_25296	Q78JT3	1	Mouse_09-2020	null	[MS,MS:1001208,SEQUEST,]	2.2e-2	null	ms_run[1]:scan=4927	2682.0	4	2278.25014	570.31931	R	I	156	176
PSM	FRPSIAYFPQIVSVAAR	-206_25313	P85094	1	Mouse_09-2020	null	[MS,MS:1001208,SEQUEST,]	1.2e-3	null	ms_run[1]:scan=4931	2683.9	3	1922.06559	641.35974	K	L	27	44
PSM	IGFPWSEIR	-206_25423	P26043	1	Mouse_09-2020	null	[MS,MS:1001208,SEQUEST,]	1.2e-3	null	ms_run[1]:scan=4952	2694.7	2	1104.58342	552.79547	K	I	238	247
PSM	FENAFLSHVISQHQSLLGNIR	-206_25432	Q03265	1	Mouse_09-2020	null	[MS,MS:1001208,SEQUEST,]	1.2e-3	null	ms_run[1]:scan=4953	2695.3	3	2410.26688	804.09239	K	D	507	528
PSM	FENAFLSHVISQHQSLLGNIR	-206_25479	Q03265	1	Mouse_09-2020	null	[MS,MS:1001208,SEQUEST,]	1.2e-3	null	ms_run[1]:scan=4963	2700.4	4	2410.26308	603.32111	K	D	507	528
PSM	LSDSYDRSFLESLKVNTEPLPAIEK	-206_25272	Q9DCG6	1	Mouse_09-2020	null	[MS,MS:1001208,SEQUEST,]	1.7e-2	null	ms_run[1]:scan=4922	2679.2	4	2851.46596	713.62355	R	G	165	190
PSM	LTLYDIAHTPGVAADLSHIETR	-206_25488	P08249	1	Mouse_09-2020	null	[MS,MS:1001208,SEQUEST,]	1.2e-3	null	ms_run[1]:scan=4965	2701.5	4	2393.24599	599.06694	R	N	53	75
PSM	IYFENFLQGK	-206_25095	Q8BGL3	1	Mouse_09-2020	null	[MS,MS:1001208,SEQUEST,]	1.2e-3	null	ms_run[1]:scan=4889	2662.1	2	1258.64739	629.82696	K	Y	148	158
PSM	VLPGVDALSNV	-206_25026	P09411	1	Mouse_09-2020	null	[MS,MS:1001208,SEQUEST,]	4.3e-3	null	ms_run[1]:scan=4874	2654.4	2	1083.60381	542.30586	K	0	407	418
PSM	TFVSITPAEVGVLVGKDR	-206_24666	P62962	1	Mouse_09-2020	null	[MS,MS:1001208,SEQUEST,]	1.2e-3	null	ms_run[1]:scan=4802	2617.9	3	1888.05375	630.02280	K	S	39	57
PSM	LLVVYPWTQR	-206_24690	A8DUK4	1	Mouse_09-2020	null	[MS,MS:1001208,SEQUEST,]	1.2e-3	null	ms_run[1]:scan=4807	2620.3	2	1274.72356	637.86642	R	F	32	42
PSM	RLWWLDLK	-206_24700	Q91X72	1	Mouse_09-2020	null	[MS,MS:1001208,SEQUEST,]	1.7e-3	null	ms_run[1]:scan=4808	2620.8	2	1129.65141	565.32948	R	G	377	385
PSM	DFSATDLTEFAAR	-206_24768	Q8BWT1	1	Mouse_09-2020	null	[MS,MS:1001208,SEQUEST,]	1.2e-3	null	ms_run[1]:scan=4826	2630.1	2	1443.67107	722.34116	K	A	26	39
PSM	GLFIIDPNGVVK	-206_24774	P20108	1	Mouse_09-2020	null	[MS,MS:1001208,SEQUEST,]	1.2e-3	null	ms_run[1]:scan=4827	2630.6	2	1271.73638	636.37154	R	L	186	198
PSM	TTPSYVAFTDTERLIGDAAK	-206_24822	P63017	1	Mouse_09-2020	null	[MS,MS:1001208,SEQUEST,]	2.5e-3	null	ms_run[1]:scan=4836	2635.1	3	2156.09269	719.36718	R	Q	37	57
PSM	LFNWIPQNDLLGHPK	-206_25046	Q8BWQ1	1	Mouse_09-2020	null	[MS,MS:1001208,SEQUEST,]	1.2e-3	null	ms_run[1]:scan=4877	2655.9	3	1791.95542	597.98954	R	K	353	368
PSM	QYAYALANFIR	-206_24857	P70266	1	Mouse_09-2020	null	[MS,MS:1001208,SEQUEST,]	1.7e-3	null	ms_run[1]:scan=4844	2638.8	2	1329.69792	665.35114	K	Q	282	293
PSM	YLLPAILNPR	-206_24889	Q99KC8	1	Mouse_09-2020	null	[MS,MS:1001208,SEQUEST,]	2.2e-2	null	ms_run[1]:scan=4849	2641.6	2	1169.70293	585.35569	R	Q	143	153
PSM	EIFAQEALAPFR	-206_24919	Q8BJ64	1	Mouse_09-2020	null	[MS,MS:1001208,SEQUEST,]	1.2e-3	null	ms_run[1]:scan=4855	2644.5	2	1391.73210	696.36953	R	K	473	485
PSM	NADPEVNLLFYLRK	-206_24970	G3X982	1	Mouse_09-2020	null	[MS,MS:1001208,SEQUEST,]	1.2e-3	null	ms_run[1]:scan=4865	2649.7	3	1691.91208	564.64203	R	I	23	37
PSM	WFYVDFGGVKPVGSEPVPK	-206_24979	Q9QXX4	1	Mouse_09-2020	null	[MS,MS:1001208,SEQUEST,]	1.2e-3	null	ms_run[1]:scan=4866	2650.2	3	2108.08481	703.36656	R	R	607	626
PSM	VFVPTGYSAFPSEILHAPEK	-206_25000	E9PWK1	1	Mouse_09-2020	null	[MS,MS:1001208,SEQUEST,]	1.2e-3	null	ms_run[1]:scan=4869	2651.8	3	2189.12894	730.38076	K	V	378	398
PSM	LSILYPATTGRNFDEILR	-206_25003	Q6GT24	1	Mouse_09-2020	null	[MS,MS:1001208,SEQUEST,]	4.3e-2	null	ms_run[1]:scan=4870	2652.5	3	2079.12448	693.71262	K	V	145	163
PSM	SAPDFTATAVVDGAFKEIK	-206_24872	D3Z4A4	1	Mouse_09-2020	null	[MS,MS:1001208,SEQUEST,]	1.2e-3	null	ms_run[1]:scan=4846	2639.9	3	1967.00772	656.34220	K	S	11	30
PSM	LTLSALIDGK	-206_23839	J3QMG3	1	Mouse_09-2020	null	[MS,MS:1001208,SEQUEST,]	1.2e-3	null	ms_run[1]:scan=4649	2538.8	2	1030.61394	515.81078	K	F	258	268
PSM	IFSVPYSLEELQTR	-206_27310	K9J7B2	1	Mouse_09-2020	null	[MS,MS:1001208,SEQUEST,]	1.2e-3	null	ms_run[1]:scan=5319	2884.0	3	1681.87351	561.29804	K	R	77	91
PSM	AIAELGIYPAVDPLDSTSR	-206_27334	P56480	1	Mouse_09-2020	null	[MS,MS:1001208,SEQUEST,]	1.2e-3	null	ms_run[1]:scan=5324	2886.4	2	1988.03508	994.52039	R	M	388	407
PSM	TGEAIVDAALSALR	-206_30037	Q3TML0	1	Mouse_09-2020	null	[MS,MS:1001208,SEQUEST,]	1.2e-3	null	ms_run[1]:scan=6045	3228.7	2	1386.75957	693.88300	R	L	124	138
PSM	AIIIFVPVPQLK	-206_29977	P62082	1	Mouse_09-2020	null	[MS,MS:1001208,SEQUEST,]	4.7e-3	null	ms_run[1]:scan=6032	3222.5	2	1337.85576	669.43140	K	F	59	71
PSM	AVPLALALISVSNPR	-206_29942	Q8VDM4	1	Mouse_09-2020	null	[MS,MS:1001208,SEQUEST,]	4.9e-2	null	ms_run[1]:scan=6024	3218.9	2	1520.91887	760.96158	R	N	689	704
PSM	GSSLIEAFETWR	-206_29909	Q9EQF5	1	Mouse_09-2020	null	[MS,MS:1001208,SEQUEST,]	3.3e-2	null	ms_run[1]:scan=6014	3214.6	2	1395.69036	698.34879	K	W	107	119
PSM	LLVVYPWTQR	-206_29879	A8DUK4	1	Mouse_09-2020	null	[MS,MS:1001208,SEQUEST,]	5.6e-3	null	ms_run[1]:scan=6006	3211.0	2	1274.72563	637.86642	R	F	32	42
PSM	ANAIAWALAQIPQK	-206_29872	Q8K169	0	Mouse_09-2020	null	[MS,MS:1001208,SEQUEST,]	1.6e-2	null	ms_run[1]:scan=6005	3210.5	2	1494.84184	747.92500	K	L	322	336
PSM	ANAIAWALAQIPQK	-206_29872	Q3UEP4	0	Mouse_09-2020	null	[MS,MS:1001208,SEQUEST,]	1.6e-2	null	ms_run[1]:scan=6005	3210.5	2	1494.84184	747.92500	K	L	322	336
PSM	TLIEFLLR	-206_29820	Q9CPY7	1	Mouse_09-2020	null	[MS,MS:1001208,SEQUEST,]	3.6e-3	null	ms_run[1]:scan=5975	3198.0	2	1004.61382	502.81058	R	S	506	514
PSM	LLLPWLEAR	-206_29804	Q68FD5	1	Mouse_09-2020	null	[MS,MS:1001208,SEQUEST,]	1.2e-3	null	ms_run[1]:scan=5969	3195.5	2	1110.66655	555.83713	K	H	857	866
PSM	DLLTAVESYANAK	-206_29783	Q91WN4	1	Mouse_09-2020	null	[MS,MS:1001208,SEQUEST,]	1.2e-3	null	ms_run[1]:scan=5958	3190.8	2	1394.71733	697.86173	K	H	117	130
PSM	DLTFYYLIK	-206_29734	Q61838	1	Mouse_09-2020	null	[MS,MS:1001208,SEQUEST,]	1.2e-3	null	ms_run[1]:scan=5940	3182.9	2	1175.63786	588.32098	K	R	491	500
PSM	FHDFLGDSWGILFSHPR	-206_29717	Q6GT24	1	Mouse_09-2020	null	[MS,MS:1001208,SEQUEST,]	3.1e-3	null	ms_run[1]:scan=5932	3179.3	3	2030.98734	677.66724	R	F	25	42
PSM	FFPLEAWQIGK	-206_29692	G3UZN1	1	Mouse_09-2020	null	[MS,MS:1001208,SEQUEST,]	1.2e-3	null	ms_run[1]:scan=5924	3175.9	2	1335.70842	668.35843	R	G	55	66
PSM	LLVPYLIEAVR	-206_29646	Q61425	1	Mouse_09-2020	null	[MS,MS:1001208,SEQUEST,]	1.2e-3	null	ms_run[1]:scan=5911	3170.3	2	1285.78801	643.39756	R	H	222	233
PSM	LLGQFTLIGIPPAPR	-206_29608	P38647	1	Mouse_09-2020	null	[MS,MS:1001208,SEQUEST,]	3.9e-2	null	ms_run[1]:scan=5894	3162.5	2	1592.95244	796.97978	K	V	499	514
PSM	GSASSALELTEEELATAEAVR	-206_29575	Q8R0Y6	1	Mouse_09-2020	null	[MS,MS:1001208,SEQUEST,]	3.2e-3	null	ms_run[1]:scan=5886	3158.6	3	2134.05869	712.02185	K	S	308	329
PSM	TAVDSGIALLTNFQVTK	-206_29526	Q8C196	1	Mouse_09-2020	null	[MS,MS:1001208,SEQUEST,]	1.2e-3	null	ms_run[1]:scan=5877	3154.4	2	1777.97051	889.48836	R	F	1455	1472
PSM	FLFSLFGQK	-206_29520	Q8R3V2	1	Mouse_09-2020	null	[MS,MS:1001208,SEQUEST,]	1.2e-3	null	ms_run[1]:scan=5876	3153.9	2	1086.59795	543.80276	R	N	176	185
PSM	IAILGFAFK	-206_29035	O70475	1	Mouse_09-2020	null	[MS,MS:1001208,SEQUEST,]	1.2e-3	null	ms_run[1]:scan=5732	3087.3	2	979.59667	490.30240	K	D	331	340
PSM	ASYISSAQLDQPDPGAVAAAAIFR	-206_29049	Q8VC30	1	Mouse_09-2020	null	[MS,MS:1001208,SEQUEST,]	5.7e-3	null	ms_run[1]:scan=5734	3088.4	3	2419.22733	807.07992	R	I	544	568
PSM	FSTANPVYVGNVAWAHILAAR	-206_29060	P26150	1	Mouse_09-2020	null	[MS,MS:1001208,SEQUEST,]	1.2e-3	null	ms_run[1]:scan=5739	3090.4	3	2257.19107	753.06740	K	L	218	239
PSM	SLRPGVAIADFVIFPPR	-206_29081	O09173	1	Mouse_09-2020	null	[MS,MS:1001208,SEQUEST,]	3.2e-3	null	ms_run[1]:scan=5748	3094.6	3	1855.05649	619.02447	K	G	305	322
PSM	GSINAMRFLTTVSMEQPEMLEKVSREIWMRVWSR	-206_29112	Q9DCM2	1	Mouse_09-2020	null	[MS,MS:1001208,SEQUEST,]	3.2e-2	null	ms_run[1]:scan=5755	3098.4	4	4098.05288	1025.26906	K	E	95	129
PSM	DIELQGFLIPK	-206_29142	Q9JKY7	1	Mouse_09-2020	null	[MS,MS:1001208,SEQUEST,]	4.7e-3	null	ms_run[1]:scan=5764	3102.5	2	1272.71733	636.86355	R	T	384	395
PSM	ALPFWNEEIVPQIK	-206_30072	Q9DBJ1	1	Mouse_09-2020	null	[MS,MS:1001208,SEQUEST,]	3.6e-2	null	ms_run[1]:scan=6057	3233.7	2	1683.91692	842.45887	R	G	163	177
PSM	TFNDNFVLFLQK	-206_29207	P00186	1	Mouse_09-2020	null	[MS,MS:1001208,SEQUEST,]	1.2e-3	null	ms_run[1]:scan=5784	3111.4	2	1485.76726	743.39046	K	V	254	266
PSM	FFPLEAWQIGK	-206_29249	G3UZN1	1	Mouse_09-2020	null	[MS,MS:1001208,SEQUEST,]	1.2e-3	null	ms_run[1]:scan=5793	3115.5	2	1335.71074	668.35843	R	G	55	66
PSM	IAEVGGVPYLLPLVNK	-206_29340	A0A1L1SSF8	1	Mouse_09-2020	null	[MS,MS:1001208,SEQUEST,]	2.0e-2	null	ms_run[1]:scan=5826	3130.7	2	1681.99040	841.49800	R	K	26	42
PSM	GYPTLLWFR	-206_29347	E9PXX7	1	Mouse_09-2020	null	[MS,MS:1001208,SEQUEST,]	1.2e-3	null	ms_run[1]:scan=5827	3131.2	2	1152.61931	576.81366	R	G	174	183
PSM	GIDYEIVPINLIK	-206_29445	Q9WVL0	1	Mouse_09-2020	null	[MS,MS:1001208,SEQUEST,]	1.9e-2	null	ms_run[1]:scan=5854	3143.7	2	1486.85344	743.92942	K	G	28	41
PSM	ILTDIVWPVIAK	-206_29447	Q9DBL7	1	Mouse_09-2020	null	[MS,MS:1001208,SEQUEST,]	1.2e-3	null	ms_run[1]:scan=5855	3144.3	2	1367.82927	684.41849	K	A	438	450
PSM	DAPDIESILALNPR	-206_29473	Q8CHR6	1	Mouse_09-2020	null	[MS,MS:1001208,SEQUEST,]	2.4e-2	null	ms_run[1]:scan=5863	3147.9	2	1523.80498	762.40684	R	Q	8	22
PSM	DATNVGDEGGFAPNILENKEALELLK	-206_29223	P17182	1	Mouse_09-2020	null	[MS,MS:1001208,SEQUEST,]	2.0e-2	null	ms_run[1]:scan=5786	3112.5	3	2757.39054	919.80289	K	A	203	229
PSM	AWLLGLLR	-206_30092	Q9QXF8	1	Mouse_09-2020	null	[MS,MS:1001208,SEQUEST,]	2.8e-3	null	ms_run[1]:scan=6070	3239.1	2	941.59227	471.30019	K	H	47	55
PSM	LGIFGFLSTGDK	-206_30117	Q63880	1	Mouse_09-2020	null	[MS,MS:1001208,SEQUEST,]	1.2e-3	null	ms_run[1]:scan=6078	3242.5	2	1254.67339	627.84007	R	M	183	195
PSM	ASGLLFVPNILAR	-206_30127	O08600	1	Mouse_09-2020	null	[MS,MS:1001208,SEQUEST,]	3.1e-3	null	ms_run[1]:scan=6080	3243.6	2	1370.81523	685.91136	R	G	270	283
PSM	GLVLIAFSQYLQK	-206_30945	P07724	1	Mouse_09-2020	null	[MS,MS:1001208,SEQUEST,]	1.2e-3	null	ms_run[1]:scan=6484	3409.9	3	1479.85645	493.95718	K	S	45	58
PSM	SVLLLEQFFLPHSR	-206_30988	Q9D826	1	Mouse_09-2020	null	[MS,MS:1001208,SEQUEST,]	1.2e-3	null	ms_run[1]:scan=6513	3421.4	3	1685.93753	562.65064	K	S	32	46
PSM	AAGVSVEPFWPGLFAK	-206_31029	P47955	1	Mouse_09-2020	null	[MS,MS:1001208,SEQUEST,]	1.2e-3	null	ms_run[1]:scan=6522	3425.5	2	1675.88945	838.44577	K	L	34	50
PSM	AEELGLPILGVLR	-206_31078	Q8VCH0	1	Mouse_09-2020	null	[MS,MS:1001208,SEQUEST,]	5.7e-3	null	ms_run[1]:scan=6535	3431.4	2	1379.82329	690.41648	K	Y	293	306
PSM	EAETFPFNPFDLTK	-206_31114	P24270	1	Mouse_09-2020	null	[MS,MS:1001208,SEQUEST,]	2.2e-2	null	ms_run[1]:scan=6551	3438.3	2	1655.79387	828.40122	K	W	288	302
PSM	AFAISGPFNVQFLVK	-206_31202	Q8C196	1	Mouse_09-2020	null	[MS,MS:1001208,SEQUEST,]	1.2e-3	null	ms_run[1]:scan=6585	3453.5	2	1637.90679	819.45613	K	N	1233	1248
PSM	ATDLLLDDSLVSLFGNRR	-206_30938	P99029	1	Mouse_09-2020	null	[MS,MS:1001208,SEQUEST,]	1.2e-3	null	ms_run[1]:scan=6483	3409.4	3	2005.07151	669.02861	K	K	156	174
PSM	GLGTDEDSILNLLTSR	-206_31352	P48036	1	Mouse_09-2020	null	[MS,MS:1001208,SEQUEST,]	1.6e-2	null	ms_run[1]:scan=6698	3496.6	2	1703.88750	852.44415	K	N	28	44
PSM	TEFQALKSTFDKPKSDGEQK	-206_31520	H3BKQ7	1	Mouse_09-2020	null	[MS,MS:1001208,SEQUEST,]	4.0e-2	null	ms_run[1]:scan=6817	3542.7	2	2284.14360	1142.57642	R	K	25	45
PSM	YSQFINFPIYVWSSK	-206_31547	P08113	1	Mouse_09-2020	null	[MS,MS:1001208,SEQUEST,]	1.2e-3	null	ms_run[1]:scan=6825	3546.3	2	1878.94670	939.97489	K	E	271	286
PSM	YSQFINFPIYVWSSK	-206_31565	P08113	1	Mouse_09-2020	null	[MS,MS:1001208,SEQUEST,]	1.2e-3	null	ms_run[1]:scan=6837	3551.0	3	1878.94095	626.98568	K	E	271	286
PSM	SIFSAVLDELK	-206_31633	Q8C196	1	Mouse_09-2020	null	[MS,MS:1001208,SEQUEST,]	1.2e-3	null	ms_run[1]:scan=6889	3571.3	2	1221.67278	611.33990	R	A	1090	1101
PSM	WALWFFK	-206_31643	A0A0G2JGT5	1	Mouse_09-2020	null	[MS,MS:1001208,SEQUEST,]	1.2e-3	null	ms_run[1]:scan=6890	3571.8	2	997.52867	499.26836	R	D	43	50
PSM	GEFQILLDALDKIK	-206_31710	P16015	1	Mouse_09-2020	null	[MS,MS:1001208,SEQUEST,]	1.2e-3	null	ms_run[1]:scan=6938	3590.7	3	1602.91056	534.97490	K	K	154	168
PSM	VLGELWPLFGGR	-206_31419	P55096	1	Mouse_09-2020	null	[MS,MS:1001208,SEQUEST,]	1.2e-3	null	ms_run[1]:scan=6745	3514.6	2	1343.74700	672.37715	R	T	485	497
PSM	ALQLGTLFSPAEALK	-206_29014	A0A452J8A5	1	Mouse_09-2020	null	[MS,MS:1001208,SEQUEST,]	1.2e-3	null	ms_run[1]:scan=5725	3084.3	2	1558.88262	779.94560	R	G	189	204
PSM	IAIYELLFK	-206_30915	A0A338P731	1	Mouse_09-2020	null	[MS,MS:1001208,SEQUEST,]	1.2e-3	null	ms_run[1]:scan=6469	3404.0	2	1109.66203	555.33389	R	G	9	18
PSM	YNTFGEALKQPDGIAVVGIFLK	-206_30855	P16015	1	Mouse_09-2020	null	[MS,MS:1001208,SEQUEST,]	1.2e-3	null	ms_run[1]:scan=6429	3388.1	3	2380.29288	794.10189	K	G	127	149
PSM	LGLDFPNLPYLIDGSHKITQSNAILR	-206_30172	P10649	1	Mouse_09-2020	null	[MS,MS:1001208,SEQUEST,]	1.2e-3	null	ms_run[1]:scan=6090	3248.5	4	2895.57216	724.64863	K	L	53	79
PSM	SADTLWGIQKELQF	-206_30216	A0A1B0GSR9	1	Mouse_09-2020	null	[MS,MS:1001208,SEQUEST,]	2.0e-2	null	ms_run[1]:scan=6106	3255.7	2	1635.84233	818.42249	K	0	302	316
PSM	DASPGSPLEKLVSSVSDLPK	-206_30266	P54869	1	Mouse_09-2020	null	[MS,MS:1001208,SEQUEST,]	1.5e-2	null	ms_run[1]:scan=6123	3263.3	3	2026.07352	676.02828	K	L	428	448
PSM	IFNTNNLWISLGAVK	-206_30310	Q91ZJ5	1	Mouse_09-2020	null	[MS,MS:1001208,SEQUEST,]	2.8e-3	null	ms_run[1]:scan=6136	3268.9	2	1689.93608	845.46977	K	L	326	341
PSM	LGLDFPNLPYLIDGSHK	-206_30338	P10649	1	Mouse_09-2020	null	[MS,MS:1001208,SEQUEST,]	1.2e-3	null	ms_run[1]:scan=6147	3273.5	3	1899.00107	633.67188	K	T	53	70
PSM	FHVPLLLSPWSYTTYRGS	-206_30344	Q9CRB3	1	Mouse_09-2020	null	[MS,MS:1001208,SEQUEST,]	1.2e-3	null	ms_run[1]:scan=6148	3274.1	3	2124.09354	708.70195	K	0	101	119
PSM	GLVLIAFSQYLQK	-206_30904	P07724	1	Mouse_09-2020	null	[MS,MS:1001208,SEQUEST,]	1.2e-3	null	ms_run[1]:scan=6460	3400.5	2	1479.85832	740.43213	K	S	45	58
PSM	GFLDVVAALR	-206_30364	Q63880	1	Mouse_09-2020	null	[MS,MS:1001208,SEQUEST,]	1.2e-3	null	ms_run[1]:scan=6160	3279.2	2	1060.61492	530.81112	R	V	201	211
PSM	WFWDFATR	-206_30555	Q91X72	1	Mouse_09-2020	null	[MS,MS:1001208,SEQUEST,]	1.2e-3	null	ms_run[1]:scan=6265	3321.6	2	1128.52593	564.76671	K	Q	167	175
PSM	FALDGFFSTIR	-206_30560	P50172	1	Mouse_09-2020	null	[MS,MS:1001208,SEQUEST,]	1.2e-3	null	ms_run[1]:scan=6266	3322.1	2	1273.65776	637.33241	K	E	188	199
PSM	VTIAQGGVLPNIQAVLLPK	-206_30580	Q64523	1	Mouse_09-2020	null	[MS,MS:1001208,SEQUEST,]	2.5e-3	null	ms_run[1]:scan=6280	3327.5	3	1931.16263	644.39445	K	T	101	120
PSM	VAEQTPLTALYVANLIK	-206_30793	P47738	1	Mouse_09-2020	null	[MS,MS:1001208,SEQUEST,]	1.2e-3	null	ms_run[1]:scan=6399	3375.5	3	1844.06137	615.35578	K	A	212	229
PSM	LILDWVPYINGK	-206_30803	Q9CPX8	1	Mouse_09-2020	null	[MS,MS:1001208,SEQUEST,]	1.4e-2	null	ms_run[1]:scan=6409	3379.6	2	1430.80254	715.90574	R	K	40	52
PSM	VVTIAPGLFATPLLTTLPEKVR	-206_30826	A2AFQ2	1	Mouse_09-2020	null	[MS,MS:1001208,SEQUEST,]	1.2e-3	null	ms_run[1]:scan=6422	3385.0	3	2336.39737	779.46991	R	F	203	225
PSM	FILNLPTFSVR	-206_30401	Q9R1P3	1	Mouse_09-2020	null	[MS,MS:1001208,SEQUEST,]	4.6e-2	null	ms_run[1]:scan=6169	3283.3	2	1306.74944	653.87953	R	I	171	182
PSM	AAFVAYALAFPR	-206_27328	A0A2R8VHP2	1	Mouse_09-2020	null	[MS,MS:1001208,SEQUEST,]	1.2e-3	null	ms_run[1]:scan=5323	2885.9	2	1296.70989	648.85860	R	F	270	282
PSM	LLGQFTLIGIPPAPR	-206_28999	P38647	1	Mouse_09-2020	null	[MS,MS:1001208,SEQUEST,]	1.2e-3	null	ms_run[1]:scan=5719	3081.7	2	1592.95391	796.97978	K	V	499	514
PSM	LLVVYPWTQR	-206_28971	A8DUK4	1	Mouse_09-2020	null	[MS,MS:1001208,SEQUEST,]	1.7e-3	null	ms_run[1]:scan=5709	3077.1	2	1274.72502	637.86642	R	F	32	42
PSM	VAGLLVLNYSNDYNHWLATK	-206_28040	Q8C196	1	Mouse_09-2020	null	[MS,MS:1001208,SEQUEST,]	1.2e-3	null	ms_run[1]:scan=5476	2964.2	3	2291.18369	764.39882	K	L	128	148
PSM	YVASYLLAALGGNSSPSAK	-206_28028	P99027	1	Mouse_09-2020	null	[MS,MS:1001208,SEQUEST,]	1.2e-3	null	ms_run[1]:scan=5474	2963.2	3	1868.97562	623.66327	R	I	3	22
PSM	VLVAQHDAYKGLLPEELTPLILETQK	-206_28007	Q99LC5	1	Mouse_09-2020	null	[MS,MS:1001208,SEQUEST,]	1.2e-3	null	ms_run[1]:scan=5467	2959.7	4	2918.62612	730.41139	K	F	76	102
PSM	FASLDVTHAALVNSLWHFGGNEK	-206_28003	Q9DCY0	1	Mouse_09-2020	null	[MS,MS:1001208,SEQUEST,]	1.2e-3	null	ms_run[1]:scan=5466	2959.2	4	2513.25820	629.06975	K	Q	169	192
PSM	YVASYLLAALGGNSSPSAK	-206_27973	P99027	1	Mouse_09-2020	null	[MS,MS:1001208,SEQUEST,]	1.2e-3	null	ms_run[1]:scan=5458	2955.1	2	1868.96977	934.99127	R	I	3	22
PSM	GLAPVQAYLHIPDIIK	-206_27955	G5E8R3	1	Mouse_09-2020	null	[MS,MS:1001208,SEQUEST,]	1.2e-3	null	ms_run[1]:scan=5454	2953.0	3	1748.01047	583.34169	R	A	89	105
PSM	YGEQVLFVYFNK	-206_27934	Q925N2	1	Mouse_09-2020	null	[MS,MS:1001208,SEQUEST,]	1.2e-3	null	ms_run[1]:scan=5448	2950.3	2	1506.76299	753.88501	K	L	309	321
PSM	LYTLVTYVPVTTFK	-206_27922	P62900	1	Mouse_09-2020	null	[MS,MS:1001208,SEQUEST,]	1.2e-3	null	ms_run[1]:scan=5445	2948.7	3	1644.92466	548.97976	K	L	102	116
PSM	LYTLVTYVPVTTFK	-206_27916	P62900	1	Mouse_09-2020	null	[MS,MS:1001208,SEQUEST,]	1.2e-3	null	ms_run[1]:scan=5444	2948.2	2	1644.92656	822.96600	K	L	102	116
PSM	DFTATFGPLDSLNTR	-206_27888	G5E8R3	1	Mouse_09-2020	null	[MS,MS:1001208,SEQUEST,]	2.8e-3	null	ms_run[1]:scan=5436	2944.1	2	1654.80730	827.90720	K	F	1022	1037
PSM	IAQFLSGIPETVPLSTVNR	-206_27774	Q8VCH0	1	Mouse_09-2020	null	[MS,MS:1001208,SEQUEST,]	2.5e-3	null	ms_run[1]:scan=5413	2932.2	3	2042.12894	681.38087	R	C	103	122
PSM	GRPTSTNPIASIFAWTR	-206_27766	P54071	1	Mouse_09-2020	null	[MS,MS:1001208,SEQUEST,]	1.2e-3	null	ms_run[1]:scan=5412	2931.6	3	1874.98771	625.66724	K	L	361	378
PSM	HGTRFFFWTV	-206_27762	Q9DCJ5	1	Mouse_09-2020	null	[MS,MS:1001208,SEQUEST,]	2.1e-2	null	ms_run[1]:scan=5411	2931.1	2	1297.64812	649.32746	K	0	163	173
PSM	SQIDELYATIKI	-206_27703	D3Z041	1	Mouse_09-2020	null	[MS,MS:1001208,SEQUEST,]	1.2e-3	null	ms_run[1]:scan=5401	2925.9	2	1393.75859	697.38230	R	0	688	700
PSM	STNGDTFLGGEDFDQALLR	-206_27696	P38647	1	Mouse_09-2020	null	[MS,MS:1001208,SEQUEST,]	1.2e-3	null	ms_run[1]:scan=5400	2925.4	2	2055.96684	1028.48453	K	I	266	285
PSM	VIYLIRNPRDVLVSGYHYFNALK	-206_27649	Q8BGL3	1	Mouse_09-2020	null	[MS,MS:1001208,SEQUEST,]	1.2e-3	null	ms_run[1]:scan=5390	2920.2	4	2750.51552	688.38397	K	G	116	139
PSM	VIYLIRNPRDVLVSGYHYFNALK	-206_27605	Q8BGL3	1	Mouse_09-2020	null	[MS,MS:1001208,SEQUEST,]	1.2e-3	null	ms_run[1]:scan=5381	2915.7	5	2750.51435	550.90863	K	G	116	139
PSM	YGPVFTIYLGPR	-206_27342	Q91X75	1	Mouse_09-2020	null	[MS,MS:1001208,SEQUEST,]	1.2e-3	null	ms_run[1]:scan=5325	2886.9	2	1382.74748	691.87699	R	I	65	77
PSM	IVEPYIAWGYPNLK	-206_27351	P14148	1	Mouse_09-2020	null	[MS,MS:1001208,SEQUEST,]	1.2e-3	null	ms_run[1]:scan=5326	2887.4	2	1662.89043	831.94814	R	V	157	171
PSM	GLVDKFPLFTAVYK	-206_27358	E0CXN5	1	Mouse_09-2020	null	[MS,MS:1001208,SEQUEST,]	1.2e-3	null	ms_run[1]:scan=5327	2888.0	3	1597.89457	533.30446	K	C	291	305
PSM	GFGFVLFK	-206_27390	Q60668	1	Mouse_09-2020	null	[MS,MS:1001208,SEQUEST,]	1.7e-3	null	ms_run[1]:scan=5336	2892.6	2	914.51274	457.76036	R	S	139	147
PSM	RYLNGWDNIFSFGK	-206_27393	Q9DBG1	1	Mouse_09-2020	null	[MS,MS:1001208,SEQUEST,]	1.2e-3	null	ms_run[1]:scan=5337	2893.1	3	1716.84830	572.95461	K	L	272	286
PSM	LGYFLALTGYR	-206_27446	Q8QZS1	1	Mouse_09-2020	null	[MS,MS:1001208,SEQUEST,]	1.2e-3	null	ms_run[1]:scan=5349	2899.2	2	1273.69304	637.35061	K	K	190	201
PSM	YFPTQALNFAFK	-206_28044	P51881	1	Mouse_09-2020	null	[MS,MS:1001208,SEQUEST,]	1.2e-3	null	ms_run[1]:scan=5477	2964.7	2	1446.74297	723.87444	R	K	81	93
PSM	SYEAYVLNIIR	-206_27473	A0A0A6YX05	1	Mouse_09-2020	null	[MS,MS:1001208,SEQUEST,]	2.5e-3	null	ms_run[1]:scan=5354	2901.9	2	1340.72197	670.86408	K	L	41	52
PSM	LTSEDLSDDAFKFLQTK	-206_27493	Q9DBT9	1	Mouse_09-2020	null	[MS,MS:1001208,SEQUEST,]	1.2e-3	null	ms_run[1]:scan=5359	2904.3	3	1957.98008	653.32996	K	F	637	654
PSM	LFPVAYNLIKPFLSEDTRRK	-206_27503	Q99J08	1	Mouse_09-2020	null	[MS,MS:1001208,SEQUEST,]	1.2e-3	null	ms_run[1]:scan=5361	2905.4	4	2407.35171	602.59286	K	M	197	217
PSM	ALALAQEILPQAPIAVR	-206_27523	F6YTG0	1	Mouse_09-2020	null	[MS,MS:1001208,SEQUEST,]	1.2e-3	null	ms_run[1]:scan=5364	2907.1	2	1774.06499	887.53290	R	G	134	151
PSM	SPSWSDQLHAVLSSTDENMARIK	-206_27529	A2AGD6	1	Mouse_09-2020	null	[MS,MS:1001208,SEQUEST,]	3.6e-2	null	ms_run[1]:scan=5365	2907.6	3	2572.24894	858.08686	R	L	4	27
PSM	YGLLLLLKYPEVTAK	-206_27551	Q91W64	1	Mouse_09-2020	null	[MS,MS:1001208,SEQUEST,]	1.2e-3	null	ms_run[1]:scan=5370	2910.0	3	1721.02494	574.34644	K	Q	307	322
PSM	LGIWGFFSTGDEHSR	-206_27578	Q8VCT4	1	Mouse_09-2020	null	[MS,MS:1001208,SEQUEST,]	1.2e-3	null	ms_run[1]:scan=5374	2912.1	3	1708.81198	570.27412	R	N	172	187
PSM	FYAYNPLAGGLLTGK	-206_27487	Q8CG76	1	Mouse_09-2020	null	[MS,MS:1001208,SEQUEST,]	1.2e-3	null	ms_run[1]:scan=5357	2903.3	2	1584.84282	792.92467	R	K	230	245
PSM	GLSPIWAINSPATAEVIR	-206_28056	G3X982	1	Mouse_09-2020	null	[MS,MS:1001208,SEQUEST,]	1.2e-3	null	ms_run[1]:scan=5480	2966.3	3	1895.03263	632.35103	R	A	1291	1309
PSM	LSDGHFIPILGFGTYAPQEVPK	-206_28141	P70694	1	Mouse_09-2020	null	[MS,MS:1001208,SEQUEST,]	1.2e-3	null	ms_run[1]:scan=5498	2975.6	3	2386.24546	796.08624	R	K	10	32
PSM	VAVDAPVSSVALRQLGGYVATIGTK	-206_28149	Q64374	1	Mouse_09-2020	null	[MS,MS:1001208,SEQUEST,]	2.8e-3	null	ms_run[1]:scan=5499	2976.1	3	2472.38468	824.79887	R	C	52	77
PSM	AAATFNPELITHILDGSPENTR	-206_28544	Q9R0H0	1	Mouse_09-2020	null	[MS,MS:1001208,SEQUEST,]	2.5e-3	null	ms_run[1]:scan=5604	3026.5	3	2367.19461	789.73616	R	R	10	32
PSM	ANWYFLLAR	-206_28578	P45952	1	Mouse_09-2020	null	[MS,MS:1001208,SEQUEST,]	1.2e-3	null	ms_run[1]:scan=5611	3030.1	2	1153.61504	577.31128	K	N	198	207
PSM	FSARPSTIELIPFIIEK	-206_28602	Q9QXE0	1	Mouse_09-2020	null	[MS,MS:1001208,SEQUEST,]	1.2e-3	null	ms_run[1]:scan=5618	3033.2	3	1961.11136	654.37506	K	V	140	157
PSM	SIGPLTFVFTGTGNVSK	-206_28691	Q99K67	1	Mouse_09-2020	null	[MS,MS:1001208,SEQUEST,]	3.2e-3	null	ms_run[1]:scan=5634	3041.3	2	1724.91960	862.96452	K	A	213	230
PSM	GSIDPYVYLPFGNGPR	-206_28723	Q64459	1	Mouse_09-2020	null	[MS,MS:1001208,SEQUEST,]	1.7e-3	null	ms_run[1]:scan=5642	3045.4	2	1751.87810	876.44121	K	C	426	442
PSM	GIAVHPELFSIDNGLLTPTLK	-206_28753	D3Z041	1	Mouse_09-2020	null	[MS,MS:1001208,SEQUEST,]	1.2e-3	null	ms_run[1]:scan=5649	3048.5	3	2235.23764	745.75097	K	K	656	677
PSM	YALLLLLKYPDVTAK	-206_28536	Q3UT49	1	Mouse_09-2020	null	[MS,MS:1001208,SEQUEST,]	1.2e-3	null	ms_run[1]:scan=5603	3026.0	2	1721.02654	861.01602	R	Q	269	284
PSM	GLLTYTSWEDALSR	-206_28759	Q91VD9	1	Mouse_09-2020	null	[MS,MS:1001208,SEQUEST,]	1.8e-2	null	ms_run[1]:scan=5650	3049.0	2	1611.80559	806.40429	K	A	312	326
PSM	SIFVHPEPFTIENGLLTPTLK	-206_28806	Q8JZR0	1	Mouse_09-2020	null	[MS,MS:1001208,SEQUEST,]	1.2e-3	null	ms_run[1]:scan=5663	3055.0	3	2353.28464	785.09825	K	K	640	661
PSM	EANNFLWPFK	-206_28844	P14148	1	Mouse_09-2020	null	[MS,MS:1001208,SEQUEST,]	1.2e-3	null	ms_run[1]:scan=5679	3062.4	2	1265.63176	633.31931	K	S	225	235
PSM	VVGVPVALDLITSGR	-206_28865	Q9DBM2	1	Mouse_09-2020	null	[MS,MS:1001208,SEQUEST,]	1.2e-3	null	ms_run[1]:scan=5682	3064.0	2	1495.88310	748.44577	R	I	140	155
PSM	GFGFILFK	-206_28882	Q80XR6	1	Mouse_09-2020	null	[MS,MS:1001208,SEQUEST,]	2.8e-3	null	ms_run[1]:scan=5688	3066.6	2	928.52886	464.76819	R	S	117	125
PSM	AVSNVIASLIYAR	-206_28917	A0A0R4IZY2	1	Mouse_09-2020	null	[MS,MS:1001208,SEQUEST,]	1.2e-3	null	ms_run[1]:scan=5699	3071.9	2	1376.79033	688.89845	K	F	184	197
PSM	GLAPDLPEDLYHLIK	-206_28935	Q921R2	1	Mouse_09-2020	null	[MS,MS:1001208,SEQUEST,]	1.2e-3	null	ms_run[1]:scan=5703	3074.0	3	1693.91324	565.31017	K	A	79	94
PSM	ASGDAARPFLLQLAESAYR	-206_28800	Q9QXX4	1	Mouse_09-2020	null	[MS,MS:1001208,SEQUEST,]	1.2e-3	null	ms_run[1]:scan=5661	3054.2	3	2036.05387	679.35684	K	G	314	333
PSM	NNDLILYYFSDAK	-206_28994	Q8JZR0	1	Mouse_09-2020	null	[MS,MS:1001208,SEQUEST,]	1.2e-3	null	ms_run[1]:scan=5718	3081.2	2	1575.77056	788.38811	K	L	63	76
PSM	YALLLLLKYPDVTAK	-206_28514	Q3UT49	1	Mouse_09-2020	null	[MS,MS:1001208,SEQUEST,]	1.2e-3	null	ms_run[1]:scan=5600	3024.4	3	1721.02402	574.34644	R	Q	269	284
PSM	FFNQLFSGLDPHALAGR	-206_28485	A0A2R8VHX0	1	Mouse_09-2020	null	[MS,MS:1001208,SEQUEST,]	1.2e-3	null	ms_run[1]:scan=5592	3020.6	3	1889.96518	630.66008	R	I	89	106
PSM	SGSLAVDNADPILKIPFASIASK	-206_28151	A0A0G2JGI9	1	Mouse_09-2020	null	[MS,MS:1001208,SEQUEST,]	1.7e-3	null	ms_run[1]:scan=5500	2976.6	3	2314.26926	772.09328	K	T	876	899
PSM	ISRIWVLDYFGGPK	-206_28178	K4DI63	1	Mouse_09-2020	null	[MS,MS:1001208,SEQUEST,]	1.2e-3	null	ms_run[1]:scan=5507	2980.2	3	1650.90030	550.97160	K	V	68	82
PSM	YSNFVSFPLYLNGK	-206_28232	Q9CQN1	1	Mouse_09-2020	null	[MS,MS:1001208,SEQUEST,]	1.2e-3	null	ms_run[1]:scan=5521	2987.5	2	1648.83855	824.92212	K	I	279	293
PSM	LENYPIPELGPNDVLLK	-206_28240	Q64442	1	Mouse_09-2020	null	[MS,MS:1001208,SEQUEST,]	4.7e-2	null	ms_run[1]:scan=5524	2989.1	2	1924.04411	962.52494	R	H	22	39
PSM	YIVFVEGYPLTISGK	-206_28276	Q8VCW8	1	Mouse_09-2020	null	[MS,MS:1001208,SEQUEST,]	1.2e-3	null	ms_run[1]:scan=5531	2992.5	2	1685.91545	843.46108	R	Q	585	600
PSM	STLLLLLTGK	-206_28317	Q6P542	1	Mouse_09-2020	null	[MS,MS:1001208,SEQUEST,]	1.2e-3	null	ms_run[1]:scan=5542	2997.6	2	1058.68266	529.84462	K	T	657	667
PSM	KEGGLGPLNIPLLADVTK	-206_28490	D3Z4A4	1	Mouse_09-2020	null	[MS,MS:1001208,SEQUEST,]	1.2e-3	null	ms_run[1]:scan=5593	3021.2	3	1835.06430	612.35941	R	L	92	110
PSM	ALLAYAFALAGNK	-206_28347	Q61838	1	Mouse_09-2020	null	[MS,MS:1001208,SEQUEST,]	1.2e-3	null	ms_run[1]:scan=5549	3000.7	2	1322.74834	661.87699	K	K	1160	1173
PSM	FDFVLQYLNK	-206_28412	Q571F8	1	Mouse_09-2020	null	[MS,MS:1001208,SEQUEST,]	1.2e-3	null	ms_run[1]:scan=5572	3011.2	2	1286.67754	643.84261	K	A	288	298
PSM	SLRPGVAIADFVIFPPR	-206_28418	O09173	1	Mouse_09-2020	null	[MS,MS:1001208,SEQUEST,]	1.2e-3	null	ms_run[1]:scan=5573	3011.7	3	1855.05777	619.02447	K	G	305	322
PSM	FSVLVPLLAR	-206_28451	Q99P30	1	Mouse_09-2020	null	[MS,MS:1001208,SEQUEST,]	1.2e-3	null	ms_run[1]:scan=5583	3016.5	2	1114.69829	557.85278	K	G	40	50
PSM	YALLLLLK	-206_28459	Q3UT49	0	Mouse_09-2020	null	[MS,MS:1001208,SEQUEST,]	2.5e-3	null	ms_run[1]:scan=5584	3017.0	2	946.63298	473.82042	R	P	269	277
PSM	YALLLLLK	-206_28459	Q91X77	0	Mouse_09-2020	null	[MS,MS:1001208,SEQUEST,]	2.5e-3	null	ms_run[1]:scan=5584	3017.0	2	946.63298	473.82042	R	P	308	316
PSM	AVVLPISLATTFK	-206_28482	Q8VCN5	1	Mouse_09-2020	null	[MS,MS:1001208,SEQUEST,]	1.2e-3	null	ms_run[1]:scan=5591	3020.1	2	1359.82463	680.41595	R	D	35	48
PSM	DLGFFGIYK	-206_28369	Q9QXX4	1	Mouse_09-2020	null	[MS,MS:1001208,SEQUEST,]	2.8e-3	null	ms_run[1]:scan=5556	3003.8	2	1059.55315	530.27912	R	A	477	486
PSM	ELSFAAVSFYHK	-206_19321	P19096	1	Mouse_09-2020	null	[MS,MS:1001208,SEQUEST,]	1.2e-3	null	ms_run[1]:scan=3863	2132.1	3	1398.70392	466.90659	R	R	2408	2420
PSM	FTPGTFTNQIQAAFREPR	-206_23831	P14206	1	Mouse_09-2020	null	[MS,MS:1001208,SEQUEST,]	1.2e-3	null	ms_run[1]:scan=4648	2538.2	3	2081.05643	694.35695	R	L	103	121
PSM	WEFVSAFR	-206_23810	G3X982	1	Mouse_09-2020	null	[MS,MS:1001208,SEQUEST,]	1.7e-3	null	ms_run[1]:scan=4645	2536.5	2	1041.51470	521.26126	K	A	422	430
PSM	LVLWDINK	-206_20919	Q9EQ06	1	Mouse_09-2020	null	[MS,MS:1001208,SEQUEST,]	1.2e-3	null	ms_run[1]:scan=4139	2274.8	2	1000.58269	500.79493	K	G	63	71
PSM	FGDIVPVNLPR	-206_20911	P11714	1	Mouse_09-2020	null	[MS,MS:1001208,SEQUEST,]	1.2e-3	null	ms_run[1]:scan=4138	2274.3	2	1226.68926	613.84823	R	T	369	380
PSM	VWQLYIGDTR	-206_20905	Q9QXF8	1	Mouse_09-2020	null	[MS,MS:1001208,SEQUEST,]	1.2e-3	null	ms_run[1]:scan=4137	2273.7	2	1250.65300	625.83004	R	R	30	40
PSM	QLLWQELR	-206_20892	Q9WU79	1	Mouse_09-2020	null	[MS,MS:1001208,SEQUEST,]	3.6e-2	null	ms_run[1]:scan=4135	2272.7	2	1085.60710	543.30874	R	R	579	587
PSM	SSGLPITSAVDLEDAAK	-206_20863	Q9Z2I8	1	Mouse_09-2020	null	[MS,MS:1001208,SEQUEST,]	1.2e-3	null	ms_run[1]:scan=4130	2270.1	2	1673.86528	837.43325	K	A	408	425
PSM	YNIEKDIAAYIK	-206_20856	Q9D0M5	1	Mouse_09-2020	null	[MS,MS:1001208,SEQUEST,]	1.2e-3	null	ms_run[1]:scan=4129	2269.6	3	1440.77295	480.92929	K	E	32	44
PSM	LQHIQAPLSWTLVRPHIYGYAVK	-206_20849	A0A2R8VK72	1	Mouse_09-2020	null	[MS,MS:1001208,SEQUEST,]	1.2e-3	null	ms_run[1]:scan=4128	2269.1	5	2690.49421	538.90441	K	0	171	194
PSM	FQDFFIPK	-206_20841	A0A0R4IZY2	1	Mouse_09-2020	null	[MS,MS:1001208,SEQUEST,]	1.2e-3	null	ms_run[1]:scan=4127	2268.6	2	1041.54082	521.27384	K	T	387	395
PSM	RGWDENVYYTVPLVR	-206_20817	O55125	1	Mouse_09-2020	null	[MS,MS:1001208,SEQUEST,]	1.2e-3	null	ms_run[1]:scan=4122	2266.2	3	1866.94919	622.98809	K	M	254	269
PSM	LASLSEKPPAIDWAYYR	-206_20794	Q9DCX2	1	Mouse_09-2020	null	[MS,MS:1001208,SEQUEST,]	1.2e-3	null	ms_run[1]:scan=4119	2264.4	3	1980.02359	660.67903	R	N	42	59
PSM	LSQTFPNADFAEITK	-206_20787	P07724	1	Mouse_09-2020	null	[MS,MS:1001208,SEQUEST,]	1.2e-3	null	ms_run[1]:scan=4118	2263.9	2	1681.84477	841.42523	R	A	243	258
PSM	GVVQDLQQAISK	-206_20783	Q91VK2	1	Mouse_09-2020	null	[MS,MS:1001208,SEQUEST,]	1.2e-3	null	ms_run[1]:scan=4117	2263.4	2	1285.71074	643.35916	R	E	91	103
PSM	LEAAEDIAYQLSR	-206_20761	P67778	1	Mouse_09-2020	null	[MS,MS:1001208,SEQUEST,]	2.8e-3	null	ms_run[1]:scan=4113	2261.3	2	1478.74736	739.87791	K	R	241	254
PSM	IGDTIEFRGPNGLLVYQGK	-206_20751	Q9DCN2	1	Mouse_09-2020	null	[MS,MS:1001208,SEQUEST,]	1.7e-3	null	ms_run[1]:scan=4111	2260.5	3	2077.10794	693.04074	K	K	136	155
PSM	LVFLGLDNAGK	-206_20718	A0A1W2P869	1	Mouse_09-2020	null	[MS,MS:1001208,SEQUEST,]	1.2e-3	null	ms_run[1]:scan=4106	2257.7	2	1146.65227	573.82951	K	T	5	16
PSM	GFAFVQYVNER	-206_20683	Q9Z204	1	Mouse_09-2020	null	[MS,MS:1001208,SEQUEST,]	1.2e-3	null	ms_run[1]:scan=4098	2253.7	2	1329.66008	665.33294	K	A	51	62
PSM	LDNNTELSFFAK	-206_20672	O88844	1	Mouse_09-2020	null	[MS,MS:1001208,SEQUEST,]	1.2e-3	null	ms_run[1]:scan=4096	2252.5	2	1398.69023	699.84862	K	L	346	358
PSM	FSLSILR	-206_20437	Q05421	1	Mouse_09-2020	null	[MS,MS:1001208,SEQUEST,]	3.2e-3	null	ms_run[1]:scan=4053	2230.3	2	835.50322	418.25545	R	W	128	135
PSM	NAESNAELKGLDVDSLVIEHIQVNKAPK	-206_20484	Q9CPR4	1	Mouse_09-2020	null	[MS,MS:1001208,SEQUEST,]	1.2e-3	null	ms_run[1]:scan=4061	2234.4	5	3031.60566	607.12699	K	R	97	125
PSM	IFNTWLGDPSK	-206_20500	P61922	1	Mouse_09-2020	null	[MS,MS:1001208,SEQUEST,]	1.2e-3	null	ms_run[1]:scan=4064	2236.0	2	1277.65386	639.32987	R	L	378	389
PSM	VLGLTLLQK	-206_20539	Q9CPU0	1	Mouse_09-2020	null	[MS,MS:1001208,SEQUEST,]	1.2e-3	null	ms_run[1]:scan=4071	2239.6	2	984.64519	492.82624	R	D	52	61
PSM	DVFLPKPSWGNHTPIFR	-206_20556	P05202	1	Mouse_09-2020	null	[MS,MS:1001208,SEQUEST,]	1.2e-3	null	ms_run[1]:scan=4074	2241.2	4	2011.05446	503.51917	R	A	154	171
PSM	LFPSLLDTK	-206_20562	Q91XE0	1	Mouse_09-2020	null	[MS,MS:1001208,SEQUEST,]	1.2e-3	null	ms_run[1]:scan=4075	2241.7	2	1033.59368	517.30005	K	L	143	152
PSM	AFRNIPGITLLNVSK	-206_20928	Q9D8E6	1	Mouse_09-2020	null	[MS,MS:1001208,SEQUEST,]	1.2e-3	null	ms_run[1]:scan=4140	2275.3	3	1642.96415	548.32615	K	N	220	235
PSM	TYFQGSLPARAAYQVAALPR	-206_20579	P52760	1	Mouse_09-2020	null	[MS,MS:1001208,SEQUEST,]	1.2e-3	null	ms_run[1]:scan=4077	2242.9	3	2180.16245	727.39188	K	S	98	118
PSM	LLEPVLLLGKER	-206_20607	P14131	1	Mouse_09-2020	null	[MS,MS:1001208,SEQUEST,]	1.2e-3	null	ms_run[1]:scan=4084	2246.3	3	1379.86191	460.62554	K	A	51	63
PSM	FSNFAPLGIPR	-206_20613	P56593	1	Mouse_09-2020	null	[MS,MS:1001208,SEQUEST,]	1.2e-3	null	ms_run[1]:scan=4085	2246.9	2	1218.66362	609.83512	R	I	360	371
PSM	IYGISFPDPK	-206_20619	Q9D0R2	1	Mouse_09-2020	null	[MS,MS:1001208,SEQUEST,]	3.2e-3	null	ms_run[1]:scan=4086	2247.4	2	1136.59856	568.80296	R	L	296	306
PSM	VVFIFGPDK	-206_20650	Q6GT24	1	Mouse_09-2020	null	[MS,MS:1001208,SEQUEST,]	1.2e-3	null	ms_run[1]:scan=4093	2251.0	2	1021.57250	511.28949	R	L	133	142
PSM	YLTVAAVFR	-206_20657	Q9D6F9	1	Mouse_09-2020	null	[MS,MS:1001208,SEQUEST,]	2.5e-3	null	ms_run[1]:scan=4094	2251.5	2	1039.59233	520.30038	R	R	310	319
PSM	DTPFRGFLIPK	-206_20665	P33267	1	Mouse_09-2020	null	[MS,MS:1001208,SEQUEST,]	3.5e-2	null	ms_run[1]:scan=4095	2252.0	3	1290.72049	430.91168	R	T	374	385
PSM	LIRDGSIDLVINLPNNNTK	-206_20603	Q8C196	1	Mouse_09-2020	null	[MS,MS:1001208,SEQUEST,]	1.2e-3	null	ms_run[1]:scan=4083	2245.8	3	2109.16733	703.72693	K	V	1426	1445
PSM	TIFAYFSGSK	-206_20935	Q9CQM5	1	Mouse_09-2020	null	[MS,MS:1001208,SEQUEST,]	1.2e-3	null	ms_run[1]:scan=4141	2275.8	2	1120.56743	560.78731	K	T	26	36
PSM	FIIPNIVK	-206_20968	A0A1B0GSR9	1	Mouse_09-2020	null	[MS,MS:1001208,SEQUEST,]	1.7e-3	null	ms_run[1]:scan=4148	2279.4	2	943.59728	472.30240	K	S	102	110
PSM	ITQLTPFIGYAGGK	-206_20974	O35488	1	Mouse_09-2020	null	[MS,MS:1001208,SEQUEST,]	1.2e-3	null	ms_run[1]:scan=4149	2279.9	2	1465.80437	733.40611	K	Q	429	443
PSM	GLLNAIVIR	-206_21377	P29758	1	Mouse_09-2020	null	[MS,MS:1001208,SEQUEST,]	1.2e-3	null	ms_run[1]:scan=4219	2316.4	2	968.62493	484.81620	K	T	375	384
PSM	TVPKTVDNFVALATGEK	-206_21387	P24369	1	Mouse_09-2020	null	[MS,MS:1001208,SEQUEST,]	1.2e-3	null	ms_run[1]:scan=4223	2318.2	3	1789.96469	597.32800	K	F	68	85
PSM	KQGLLPLTFADPSDYNK	-206_21394	Q99KI0	1	Mouse_09-2020	null	[MS,MS:1001208,SEQUEST,]	1.2e-3	null	ms_run[1]:scan=4224	2318.8	3	1906.99289	636.33515	K	H	701	718
PSM	RGFGFVTFDDHDPVDKIVLQK	-206_21400	O88569	1	Mouse_09-2020	null	[MS,MS:1001208,SEQUEST,]	1.2e-3	null	ms_run[1]:scan=4225	2319.3	4	2433.25747	609.06949	K	H	153	174
PSM	DYYFALAHTVRDHLVGR	-206_21418	Q9ET01	1	Mouse_09-2020	null	[MS,MS:1001208,SEQUEST,]	1.2e-3	null	ms_run[1]:scan=4227	2320.3	4	2033.03579	509.01425	R	I	51	68
PSM	LTGQIFLGGSIVR	-206_21424	A0A0R4J135	1	Mouse_09-2020	null	[MS,MS:1001208,SEQUEST,]	1.2e-3	null	ms_run[1]:scan=4228	2320.9	2	1360.79546	680.90099	R	G	345	358
PSM	FKDIFQEIYDK	-206_21363	O88844	1	Mouse_09-2020	null	[MS,MS:1001208,SEQUEST,]	1.2e-3	null	ms_run[1]:scan=4217	2315.2	3	1445.73108	482.58189	R	Y	223	234
PSM	GGTWFAGFGR	-206_21432	D3Z1U9	1	Mouse_09-2020	null	[MS,MS:1001208,SEQUEST,]	1.2e-3	null	ms_run[1]:scan=4229	2321.4	2	1055.50627	528.25651	R	R	179	189
PSM	AIPIVGQVLER	-206_21465	O08601	1	Mouse_09-2020	null	[MS,MS:1001208,SEQUEST,]	1.2e-3	null	ms_run[1]:scan=4235	2324.5	2	1194.72136	597.86388	K	C	286	297
PSM	GVPTGFVLPIRDIR	-206_21482	A0A1W2P733	1	Mouse_09-2020	null	[MS,MS:1001208,SEQUEST,]	2.8e-3	null	ms_run[1]:scan=4238	2326.0	3	1539.90122	513.97171	K	S	699	713
PSM	GFPTIYFSPANK	-206_21496	P27773	1	Mouse_09-2020	null	[MS,MS:1001208,SEQUEST,]	1.2e-3	null	ms_run[1]:scan=4240	2327.1	2	1341.68498	671.34552	K	L	449	461
PSM	LRSLFSSAENEPPVPLVGNWRPPQPVKGR	-206_21501	P16015	1	Mouse_09-2020	null	[MS,MS:1001208,SEQUEST,]	1.2e-3	null	ms_run[1]:scan=4241	2327.7	4	3227.74672	807.69136	K	V	225	254
PSM	QAGIAQLYGIAGSTNVTGDQVK	-206_21516	Q9QXD6	1	Mouse_09-2020	null	[MS,MS:1001208,SEQUEST,]	1.2e-3	null	ms_run[1]:scan=4243	2328.8	3	2191.13559	731.04996	R	L	51	73
PSM	FYLLGVDAR	-206_21534	Q99LB7	1	Mouse_09-2020	null	[MS,MS:1001208,SEQUEST,]	1.2e-3	null	ms_run[1]:scan=4247	2330.7	2	1053.57280	527.29002	K	A	580	589
PSM	TGIGSGLSLSGIVHPELSR	-206_21450	P50544	1	Mouse_09-2020	null	[MS,MS:1001208,SEQUEST,]	1.2e-3	null	ms_run[1]:scan=4232	2323.1	3	1880.02420	627.34605	R	G	514	533
PSM	FASEITPITISVK	-206_20420	Q8QZT1	1	Mouse_09-2020	null	[MS,MS:1001208,SEQUEST,]	1.2e-3	null	ms_run[1]:scan=4051	2229.3	2	1405.79473	703.40049	K	K	228	241
PSM	LVWIETPTNPTLK	-206_21354	Q8VCN5	1	Mouse_09-2020	null	[MS,MS:1001208,SEQUEST,]	1.2e-3	null	ms_run[1]:scan=4215	2314.1	2	1511.84941	756.42704	K	A	152	165
PSM	AGVYVLRFDNTYSLLHTK	-206_21312	Q8R0F9	1	Mouse_09-2020	null	[MS,MS:1001208,SEQUEST,]	1.2e-3	null	ms_run[1]:scan=4207	2310.0	4	2097.11391	525.03365	K	V	358	376
PSM	AINPENGFFGVAPGTSVK	-206_20980	Q9Z2V4	1	Mouse_09-2020	null	[MS,MS:1001208,SEQUEST,]	1.2e-3	null	ms_run[1]:scan=4150	2280.5	2	1804.92412	902.96505	R	N	325	343
PSM	LLYAFAEATVPK	-206_21046	E9Q1J7	1	Mouse_09-2020	null	[MS,MS:1001208,SEQUEST,]	1.2e-3	null	ms_run[1]:scan=4161	2286.2	2	1322.74126	661.87137	K	T	380	392
PSM	YYVGDTEDVLFEK	-206_21076	Q78JT3	1	Mouse_09-2020	null	[MS,MS:1001208,SEQUEST,]	1.2e-3	null	ms_run[1]:scan=4165	2288.4	2	1577.73638	789.37213	R	F	118	131
PSM	SKGLAPDLPEDLYHLIKK	-206_21085	Q921R2	1	Mouse_09-2020	null	[MS,MS:1001208,SEQUEST,]	1.2e-3	null	ms_run[1]:scan=4166	2288.9	4	2037.13894	510.03993	K	V	77	95
PSM	VLNAPPGISLISFNDKAK	-206_21118	O35423	1	Mouse_09-2020	null	[MS,MS:1001208,SEQUEST,]	1.2e-3	null	ms_run[1]:scan=4173	2292.4	3	1884.05967	628.69116	K	K	232	250
PSM	IWPHVYSFLQTK	-206_21125	Q9WTP7	1	Mouse_09-2020	null	[MS,MS:1001208,SEQUEST,]	1.2e-3	null	ms_run[1]:scan=4174	2292.9	3	1518.81140	506.94164	K	P	204	216
PSM	LRSLFSSAENEPPVPLVGNWRPPQPVKGR	-206_21347	P16015	1	Mouse_09-2020	null	[MS,MS:1001208,SEQUEST,]	1.2e-3	null	ms_run[1]:scan=4214	2313.6	5	3227.74335	646.35455	K	V	225	254
PSM	RFEYEDPFLIR	-206_21155	P11714	1	Mouse_09-2020	null	[MS,MS:1001208,SEQUEST,]	1.2e-3	null	ms_run[1]:scan=4180	2296.0	3	1484.75461	495.58926	R	L	197	208
PSM	ILVATNLFGR	-206_21187	Q9Z1N5	1	Mouse_09-2020	null	[MS,MS:1001208,SEQUEST,]	1.2e-3	null	ms_run[1]:scan=4185	2298.6	2	1103.65813	552.33222	R	M	340	350
PSM	ISLQWLR	-206_21197	P28843	1	Mouse_09-2020	null	[MS,MS:1001208,SEQUEST,]	2.8e-3	null	ms_run[1]:scan=4187	2299.8	2	915.54039	458.27417	R	I	305	312
PSM	SITFVVFK	-206_21223	P97742	1	Mouse_09-2020	null	[MS,MS:1001208,SEQUEST,]	2.8e-3	null	ms_run[1]:scan=4192	2302.2	2	940.55022	470.77875	K	S	456	464
PSM	TLVNYFLK	-206_21231	O09159	1	Mouse_09-2020	null	[MS,MS:1001208,SEQUEST,]	1.2e-3	null	ms_run[1]:scan=4193	2302.7	2	997.57121	499.28949	K	A	291	299
PSM	GIHVEIPGAQAESLGPLQVAR	-206_21289	Q9DCW4	1	Mouse_09-2020	null	[MS,MS:1001208,SEQUEST,]	1.2e-3	null	ms_run[1]:scan=4203	2307.9	3	2142.16880	714.72704	R	L	86	107
PSM	VELVPPTPAEIPTAIQSVKK	-206_21299	Q9CPQ8	1	Mouse_09-2020	null	[MS,MS:1001208,SEQUEST,]	2.8e-3	null	ms_run[1]:scan=4205	2309.0	3	2117.22068	706.41206	K	I	36	56
PSM	FITIFGTR	-206_21177	P48036	1	Mouse_09-2020	null	[MS,MS:1001208,SEQUEST,]	1.7e-3	null	ms_run[1]:scan=4183	2297.6	2	954.54082	477.77400	K	V	192	200
PSM	GLLQLQWK	-206_21541	Q9CZW5	1	Mouse_09-2020	null	[MS,MS:1001208,SEQUEST,]	1.2e-3	null	ms_run[1]:scan=4248	2331.2	2	985.58263	493.29510	K	D	520	528
PSM	INEAFDLLR	-206_20357	P00329	1	Mouse_09-2020	null	[MS,MS:1001208,SEQUEST,]	1.2e-3	null	ms_run[1]:scan=4041	2224.1	2	1090.59014	545.79821	K	G	356	365
PSM	SLEIIGAPFSK	-206_20334	Q61176	1	Mouse_09-2020	null	[MS,MS:1001208,SEQUEST,]	1.2e-3	null	ms_run[1]:scan=4038	2222.5	2	1161.65141	581.32934	K	Q	7	18
PSM	IIQLLDDYPK	-206_19838	P14869	1	Mouse_09-2020	null	[MS,MS:1001208,SEQUEST,]	1.2e-3	null	ms_run[1]:scan=3954	2179.1	2	1217.67790	609.34245	K	F	17	27
PSM	WVINPSGGLISK	-206_19831	P32020	1	Mouse_09-2020	null	[MS,MS:1001208,SEQUEST,]	1.2e-3	null	ms_run[1]:scan=3953	2178.6	2	1270.71623	635.86134	K	H	342	354
PSM	FTQAGSEVSALLGR	-206_19822	P56480	1	Mouse_09-2020	null	[MS,MS:1001208,SEQUEST,]	1.2e-3	null	ms_run[1]:scan=3951	2177.6	2	1435.75530	718.38062	R	P	311	325
PSM	SLSLILYSR	-206_19779	P21614	1	Mouse_09-2020	null	[MS,MS:1001208,SEQUEST,]	1.7e-3	null	ms_run[1]:scan=3943	2173.4	2	1051.61748	526.31095	R	F	42	51
PSM	LSVLLLER	-206_19752	Q8VC30	1	Mouse_09-2020	null	[MS,MS:1001208,SEQUEST,]	1.2e-3	null	ms_run[1]:scan=3940	2171.9	2	942.59819	471.80276	R	G	435	443
PSM	SIYGEKFEDENFILK	-206_19744	P17742	1	Mouse_09-2020	null	[MS,MS:1001208,SEQUEST,]	1.2e-3	null	ms_run[1]:scan=3939	2171.4	3	1831.91104	611.30860	R	T	77	92
PSM	NDYVKALPGHLKPFETLLSQNQGGK	-206_19739	P19157	1	Mouse_09-2020	null	[MS,MS:1001208,SEQUEST,]	1.2e-3	null	ms_run[1]:scan=3938	2170.8	4	2754.46035	689.36979	K	F	117	142
PSM	ILTFDQLALESPKGR	-206_19730	A0A1B0GSS8	1	Mouse_09-2020	null	[MS,MS:1001208,SEQUEST,]	1.2e-3	null	ms_run[1]:scan=3937	2170.3	3	1687.93924	563.31743	K	T	87	102
PSM	LTPLDQQLFK	-206_19697	Q9DCY0	1	Mouse_09-2020	null	[MS,MS:1001208,SEQUEST,]	1.2e-3	null	ms_run[1]:scan=3931	2167.2	2	1202.67815	601.84261	K	A	159	169
PSM	SIYSEFLK	-206_19689	Q8BH00	1	Mouse_09-2020	null	[MS,MS:1001208,SEQUEST,]	1.2e-3	null	ms_run[1]:scan=3930	2166.7	2	986.51903	493.76330	R	F	298	306
PSM	LVTGWVKPIIIGR	-206_19681	O88844	1	Mouse_09-2020	null	[MS,MS:1001208,SEQUEST,]	1.2e-3	null	ms_run[1]:scan=3929	2166.2	3	1451.90952	484.64141	R	A	120	133
PSM	ALQYAFFAEK	-206_19674	Q9DBM2	1	Mouse_09-2020	null	[MS,MS:1001208,SEQUEST,]	1.2e-3	null	ms_run[1]:scan=3928	2165.7	2	1187.60991	594.30841	R	A	265	275
PSM	LRSLFSSAENEPPVPLVGNWRPPQPVKGRVVR	-206_19660	P16015	1	Mouse_09-2020	null	[MS,MS:1001208,SEQUEST,]	1.2e-3	null	ms_run[1]:scan=3924	2163.8	6	3581.98254	597.83632	K	S	225	257
PSM	GPFLLGIK	-206_19651	P28271	1	Mouse_09-2020	null	[MS,MS:1001208,SEQUEST,]	4.3e-3	null	ms_run[1]:scan=3923	2163.2	2	844.52886	422.76819	K	V	786	794
PSM	VLYPNDNFFEGK	-206_19634	Q9ET01	1	Mouse_09-2020	null	[MS,MS:1001208,SEQUEST,]	1.2e-3	null	ms_run[1]:scan=3921	2162.1	2	1442.69768	721.85117	R	L	279	291
PSM	FWSEYFTTDRGLEK	-206_19624	Q99PG0	1	Mouse_09-2020	null	[MS,MS:1001208,SEQUEST,]	1.2e-3	null	ms_run[1]:scan=3919	2161.0	3	1778.83921	593.61766	R	M	248	262
PSM	IGGIFAFK	-206_19614	P32020	1	Mouse_09-2020	null	[MS,MS:1001208,SEQUEST,]	3.2e-3	null	ms_run[1]:scan=3917	2160.0	2	852.49785	426.75254	K	K	455	463
PSM	EWPANLDLK	-206_19373	Q8C196	1	Mouse_09-2020	null	[MS,MS:1001208,SEQUEST,]	2.8e-3	null	ms_run[1]:scan=3871	2136.2	2	1085.56267	543.28493	K	E	832	841
PSM	IWPHVYSFLQTKVPETTQK	-206_19375	Q9WTP7	1	Mouse_09-2020	null	[MS,MS:1001208,SEQUEST,]	1.2e-3	null	ms_run[1]:scan=3872	2136.7	4	2302.21889	576.31121	K	S	204	223
PSM	WFDYLR	-206_19386	Q6P5G3	1	Mouse_09-2020	null	[MS,MS:1001208,SEQUEST,]	2.2e-2	null	ms_run[1]:scan=3874	2137.7	2	899.43987	450.22415	K	T	469	475
PSM	TQEFILNSPTVTSIK	-206_19392	Q9R0H0	1	Mouse_09-2020	null	[MS,MS:1001208,SEQUEST,]	1.2e-3	null	ms_run[1]:scan=3875	2138.3	2	1677.90654	839.45653	K	W	160	175
PSM	VLDSGAPIKIPVGPETLGR	-206_19400	P56480	1	Mouse_09-2020	null	[MS,MS:1001208,SEQUEST,]	1.2e-3	null	ms_run[1]:scan=3876	2138.8	3	1919.09726	640.37020	K	M	125	144
PSM	VYGPVYTLYLGRKPTVVLHGYEAVK	-206_19409	Q91X77	1	Mouse_09-2020	null	[MS,MS:1001208,SEQUEST,]	1.2e-3	null	ms_run[1]:scan=3878	2140.0	5	2822.55781	565.31789	K	A	60	85
PSM	IEGLDIHFIHVKPPQLPSGR	-206_19846	E9PWK1	1	Mouse_09-2020	null	[MS,MS:1001208,SEQUEST,]	3.2e-3	null	ms_run[1]:scan=3955	2179.8	5	2253.24949	451.45587	K	P	120	140
PSM	DFAVDIIK	-206_19444	Q9D819	1	Mouse_09-2020	null	[MS,MS:1001208,SEQUEST,]	1.2e-3	null	ms_run[1]:scan=3885	2143.4	2	920.50755	460.75802	K	T	214	222
PSM	IEANEALVKALE	-206_19461	Q9D3D9	1	Mouse_09-2020	null	[MS,MS:1001208,SEQUEST,]	4.5e-3	null	ms_run[1]:scan=3889	2145.7	2	1299.71330	650.36137	R	0	157	169
PSM	ANTIGISLIKGVDEGPNGLK	-206_19507	E0CXN5	1	Mouse_09-2020	null	[MS,MS:1001208,SEQUEST,]	1.2e-3	null	ms_run[1]:scan=3897	2149.6	3	1996.10794	666.04063	K	I	88	108
PSM	IWPHVYSFLQTKVPETTQK	-206_19526	Q9WTP7	1	Mouse_09-2020	null	[MS,MS:1001208,SEQUEST,]	1.2e-3	null	ms_run[1]:scan=3900	2151.3	3	2302.22513	768.07919	K	S	204	223
PSM	AAFQLGSPWR	-206_19555	P47738	1	Mouse_09-2020	null	[MS,MS:1001208,SEQUEST,]	1.2e-3	null	ms_run[1]:scan=3906	2154.3	2	1132.59014	566.79854	R	M	87	97
PSM	FFGNNWAETYR	-206_19583	Q8CG76	1	Mouse_09-2020	null	[MS,MS:1001208,SEQUEST,]	1.2e-3	null	ms_run[1]:scan=3910	2156.4	2	1404.63555	702.82020	R	R	259	270
PSM	ANVVASALAQIPQK	-206_19588	Q8R084	1	Mouse_09-2020	null	[MS,MS:1001208,SEQUEST,]	1.2e-3	null	ms_run[1]:scan=3911	2157.0	2	1409.81255	705.40918	K	L	322	336
PSM	VITAFNDGLNHLDSLK	-206_19456	A8DUK4	1	Mouse_09-2020	null	[MS,MS:1001208,SEQUEST,]	1.3e-2	null	ms_run[1]:scan=3888	2145.0	2	1756.92656	878.96505	K	T	68	84
PSM	NAVITVPAYFNDSQR	-206_19858	P38647	1	Mouse_09-2020	null	[MS,MS:1001208,SEQUEST,]	1.2e-3	null	ms_run[1]:scan=3957	2180.8	2	1694.84917	847.92847	K	A	188	203
PSM	LLIYTEFGK	-206_19878	O09173	1	Mouse_09-2020	null	[MS,MS:1001208,SEQUEST,]	1.2e-3	null	ms_run[1]:scan=3961	2182.7	2	1083.60869	542.30788	K	S	163	172
PSM	YNQILRIEEELGSK	-206_19886	P17182	1	Mouse_09-2020	null	[MS,MS:1001208,SEQUEST,]	1.2e-3	null	ms_run[1]:scan=3962	2183.3	3	1691.89652	564.63694	K	K	407	421
PSM	SGRFFTVKLPVALDPGSK	-206_20103	Q91YQ5	1	Mouse_09-2020	null	[MS,MS:1001208,SEQUEST,]	1.2e-3	null	ms_run[1]:scan=4001	2203.6	4	1919.07400	480.52418	K	S	110	128
PSM	LLVSDTSRPGWINFR	-206_20114	A0A140LHR8	1	Mouse_09-2020	null	[MS,MS:1001208,SEQUEST,]	2.8e-3	null	ms_run[1]:scan=4004	2205.0	3	1760.94632	587.65293	K	L	189	204
PSM	FYTLFGR	-206_20127	Q8CGC7	1	Mouse_09-2020	null	[MS,MS:1001208,SEQUEST,]	2.8e-3	null	ms_run[1]:scan=4006	2206.0	2	903.47038	452.23980	K	Y	1504	1511
PSM	NNSLWDKLIFHK	-206_20143	D3Z041	1	Mouse_09-2020	null	[MS,MS:1001208,SEQUEST,]	1.2e-3	null	ms_run[1]:scan=4008	2207.0	3	1514.81037	505.60866	R	Q	409	421
PSM	GRPDLYSFTLITNGK	-206_20148	P00186	1	Mouse_09-2020	null	[MS,MS:1001208,SEQUEST,]	1.2e-3	null	ms_run[1]:scan=4009	2207.6	3	1681.88724	561.30178	K	M	106	121
PSM	QYFGYVLYR	-206_20155	P23780	1	Mouse_09-2020	null	[MS,MS:1001208,SEQUEST,]	1.2e-3	null	ms_run[1]:scan=4010	2208.2	2	1208.61089	604.80857	K	T	412	421
PSM	VLITTDLLAR	-206_20094	P60843	1	Mouse_09-2020	null	[MS,MS:1001208,SEQUEST,]	2.3e-3	null	ms_run[1]:scan=4000	2203.1	2	1114.68340	557.84516	R	I	325	335
PSM	ILVTLLHTLER	-206_20164	A0A3B2WAL8	1	Mouse_09-2020	null	[MS,MS:1001208,SEQUEST,]	1.2e-3	null	ms_run[1]:scan=4011	2208.8	3	1307.80396	436.60637	R	G	314	325
PSM	VLGPLIGVQVPQEK	-206_20231	Q61133	1	Mouse_09-2020	null	[MS,MS:1001208,SEQUEST,]	2.5e-3	null	ms_run[1]:scan=4021	2213.9	2	1476.87908	738.94286	K	E	118	132
PSM	LGVTADDVKNVIIWGNHSSTQYPDVNHAK	-206_20257	P14152	1	Mouse_09-2020	null	[MS,MS:1001208,SEQUEST,]	1.2e-3	null	ms_run[1]:scan=4026	2216.3	4	3178.59560	795.40336	K	K	171	200
PSM	RWLLDFASK	-206_20263	D3Z041	1	Mouse_09-2020	null	[MS,MS:1001208,SEQUEST,]	1.2e-3	null	ms_run[1]:scan=4027	2216.9	2	1135.62883	568.31657	K	K	388	397
PSM	SKEVAWNLTSVDLVR	-206_20297	Q9R0H0	1	Mouse_09-2020	null	[MS,MS:1001208,SEQUEST,]	1.2e-3	null	ms_run[1]:scan=4032	2219.6	3	1716.92795	572.98082	K	S	511	526
PSM	RFGPYYTEPVIAGLDPK	-206_20311	Q9R1P1	1	Mouse_09-2020	null	[MS,MS:1001208,SEQUEST,]	1.2e-3	null	ms_run[1]:scan=4034	2220.7	3	1923.00071	641.67188	K	F	99	116
PSM	LGVTADDVKNVIIWGNHSSTQYPDVNHAK	-206_20317	P14152	1	Mouse_09-2020	null	[MS,MS:1001208,SEQUEST,]	1.2e-2	null	ms_run[1]:scan=4036	2221.5	5	3178.57893	636.52414	K	K	171	200
PSM	AGLILFGNDDR	-206_20211	Q8R0Y6	1	Mouse_09-2020	null	[MS,MS:1001208,SEQUEST,]	1.2e-3	null	ms_run[1]:scan=4019	2212.7	2	1190.61528	595.81184	K	L	275	286
PSM	DGTVTAGNASGVSDGAGAVIIASEDAVKK	-206_20342	Q8BWT1	1	Mouse_09-2020	null	[MS,MS:1001208,SEQUEST,]	1.2e-3	null	ms_run[1]:scan=4039	2223.1	3	2660.34482	887.45063	K	N	242	271
PSM	LISWYDNEYGYSNR	-206_20073	A0A1D5RLD8	1	Mouse_09-2020	null	[MS,MS:1001208,SEQUEST,]	1.2e-3	null	ms_run[1]:scan=3997	2201.4	2	1779.79997	890.40228	K	V	308	322
PSM	GATPYGGVKLEDLIVK	-206_20035	Q8QZT1	1	Mouse_09-2020	null	[MS,MS:1001208,SEQUEST,]	4.5e-3	null	ms_run[1]:scan=3989	2197.4	3	1659.93143	553.98205	R	G	163	179
PSM	FINLVPSNLPHEATRDTVFR	-206_19890	Q05421	1	Mouse_09-2020	null	[MS,MS:1001208,SEQUEST,]	1.2e-3	null	ms_run[1]:scan=3963	2183.8	4	2326.23183	582.31302	R	Y	360	380
PSM	FLFPEGIK	-206_19897	Q8R0Y6	1	Mouse_09-2020	null	[MS,MS:1001208,SEQUEST,]	1.7e-3	null	ms_run[1]:scan=3964	2184.3	2	950.53453	475.77093	R	M	167	175
PSM	TLTIDAIQFQR	-206_19915	P52825	1	Mouse_09-2020	null	[MS,MS:1001208,SEQUEST,]	1.2e-3	null	ms_run[1]:scan=3966	2185.5	2	1305.71623	653.36170	K	G	440	451
PSM	LDYILGLK	-206_19932	F7CJS8	1	Mouse_09-2020	null	[MS,MS:1001208,SEQUEST,]	1.2e-3	null	ms_run[1]:scan=3968	2186.5	2	934.56249	467.78404	K	E	90	98
PSM	YFPTQALNFAFKDKYK	-206_19945	P51881	1	Mouse_09-2020	null	[MS,MS:1001208,SEQUEST,]	1.2e-3	null	ms_run[1]:scan=3972	2188.4	4	1981.02260	496.01091	R	I	81	97
PSM	TVDNFVALATGEK	-206_19951	P24369	1	Mouse_09-2020	null	[MS,MS:1001208,SEQUEST,]	1.2e-3	null	ms_run[1]:scan=3973	2188.9	2	1364.70610	682.85645	K	F	72	85
PSM	ELEDFKLQHGSILGFPK	-206_20041	P26443	1	Mouse_09-2020	null	[MS,MS:1001208,SEQUEST,]	5.7e-3	null	ms_run[1]:scan=3990	2197.9	4	1958.03872	490.26500	K	K	347	364
PSM	TVTNAVVTVPAYFNDSQR	-206_19959	P63017	1	Mouse_09-2020	null	[MS,MS:1001208,SEQUEST,]	1.2e-3	null	ms_run[1]:scan=3974	2189.5	3	1982.01230	661.33744	K	A	138	156
PSM	DAGTIAGLNVLR	-206_19967	P63017	1	Mouse_09-2020	null	[MS,MS:1001208,SEQUEST,]	1.2e-3	null	ms_run[1]:scan=3976	2190.5	2	1199.67449	600.34077	K	I	160	172
PSM	NFLDSYIK	-206_19976	O88451	1	Mouse_09-2020	null	[MS,MS:1001208,SEQUEST,]	4.3e-3	null	ms_run[1]:scan=3978	2191.7	2	999.50871	500.26092	K	I	240	248
PSM	KYILGNPLNSGINQGPQIDKEQHNKILGLIESGK	-206_19983	O35945	1	Mouse_09-2020	null	[MS,MS:1001208,SEQUEST,]	1.2e-3	null	ms_run[1]:scan=3979	2192.2	5	3716.00782	744.00842	K	E	329	363
PSM	AVAIDLPGLGR	-206_20009	A0A087WPF8	1	Mouse_09-2020	null	[MS,MS:1001208,SEQUEST,]	1.2e-3	null	ms_run[1]:scan=3984	2194.6	2	1081.63677	541.32185	R	K	64	75
PSM	GVVNILPGSGSLVGQR	-206_20019	Q8R0Y6	1	Mouse_09-2020	null	[MS,MS:1001208,SEQUEST,]	1.2e-3	null	ms_run[1]:scan=3986	2195.7	2	1552.88201	776.94392	K	S	621	637
PSM	TVTNAVVTVPAYFNDSQR	-206_20025	P63017	1	Mouse_09-2020	null	[MS,MS:1001208,SEQUEST,]	1.2e-3	null	ms_run[1]:scan=3987	2196.2	2	1982.00066	991.50253	K	A	138	156
PSM	RTGAIVDVPVGEELLGR	-206_19963	Q03265	1	Mouse_09-2020	null	[MS,MS:1001208,SEQUEST,]	1.2e-3	null	ms_run[1]:scan=3975	2190.0	3	1780.99143	594.33538	K	V	133	150
PSM	DGLNAEGLLRQPDAGNIFK	-206_23825	Q64374	1	Mouse_09-2020	null	[MS,MS:1001208,SEQUEST,]	1.2e-3	null	ms_run[1]:scan=4647	2537.6	3	2028.05216	676.68848	R	T	265	284
PSM	VANVSLLALYK	-206_21543	P62267	1	Mouse_09-2020	null	[MS,MS:1001208,SEQUEST,]	1.2e-3	null	ms_run[1]:scan=4249	2331.7	2	1190.71440	595.86081	K	K	125	136
PSM	TVSVLNGGFRNWLK	-206_21555	P52196	1	Mouse_09-2020	null	[MS,MS:1001208,SEQUEST,]	1.2e-3	null	ms_run[1]:scan=4251	2332.8	3	1590.87375	530.96321	R	G	123	137
PSM	IITLAGPTNAIFK	-206_23133	A0A2R8VHY9	1	Mouse_09-2020	null	[MS,MS:1001208,SEQUEST,]	1.7e-3	null	ms_run[1]:scan=4525	2474.5	2	1358.80571	679.90574	R	F	58	71
PSM	VISELNGKNIEDVIAQGVGK	-206_23125	P99027	1	Mouse_09-2020	null	[MS,MS:1001208,SEQUEST,]	1.2e-3	null	ms_run[1]:scan=4524	2473.9	3	2083.14219	695.05130	K	A	42	62
PSM	YFNGNFYYFSR	-206_23117	P70194	1	Mouse_09-2020	null	[MS,MS:1001208,SEQUEST,]	1.2e-3	null	ms_run[1]:scan=4523	2473.4	2	1477.65727	739.33040	K	K	418	429
PSM	VSLAVLNPYIK	-206_23108	Q9DB20	1	Mouse_09-2020	null	[MS,MS:1001208,SEQUEST,]	1.2e-3	null	ms_run[1]:scan=4522	2472.9	2	1216.73125	608.86863	K	T	74	85
PSM	LDNASAFQGAVISPHYDSLLVK	-206_23073	G5E8R3	1	Mouse_09-2020	null	[MS,MS:1001208,SEQUEST,]	1.2e-3	null	ms_run[1]:scan=4514	2468.8	3	2345.21573	782.40938	R	I	407	429
PSM	LFGYQPTIYYPK	-206_23059	Q8K4Z3	1	Mouse_09-2020	null	[MS,MS:1001208,SEQUEST,]	1.2e-3	null	ms_run[1]:scan=4512	2467.7	2	1489.77373	745.38993	K	P	127	139
PSM	LWAFQALRGLQK	-206_23009	Q8CFX1	1	Mouse_09-2020	null	[MS,MS:1001208,SEQUEST,]	1.2e-3	null	ms_run[1]:scan=4503	2463.1	3	1430.82621	477.61374	K	S	291	303
PSM	AGIPVFAWK	-206_22989	P50247	1	Mouse_09-2020	null	[MS,MS:1001208,SEQUEST,]	1.2e-3	null	ms_run[1]:scan=4500	2461.5	2	988.56279	494.78437	K	E	95	104
PSM	YAPGYNAEVGDKWIWLK	-206_22972	Q99LC3	1	Mouse_09-2020	null	[MS,MS:1001208,SEQUEST,]	1.2e-3	null	ms_run[1]:scan=4496	2459.6	3	2010.01169	670.67551	K	0	339	356
PSM	GYSFSLTTFSPSGK	-206_22965	P49722	1	Mouse_09-2020	null	[MS,MS:1001208,SEQUEST,]	1.2e-3	null	ms_run[1]:scan=4495	2459.1	2	1478.71599	739.86173	R	V	5	19
PSM	YFPTQALNFAFKDK	-206_22957	P51881	1	Mouse_09-2020	null	[MS,MS:1001208,SEQUEST,]	1.2e-3	null	ms_run[1]:scan=4494	2458.6	3	1689.86277	563.95936	R	K	81	95
PSM	IITLTGPTNAIFK	-206_22948	P60335	1	Mouse_09-2020	null	[MS,MS:1001208,SEQUEST,]	1.2e-3	null	ms_run[1]:scan=4493	2457.9	2	1388.81487	694.91103	R	F	58	71
PSM	AILDDLLK	-206_22934	D3Z041	1	Mouse_09-2020	null	[MS,MS:1001208,SEQUEST,]	2.5e-3	null	ms_run[1]:scan=4491	2456.9	2	900.54033	450.77367	K	G	634	642
PSM	SFLPLLR	-206_22925	Q80XN0	1	Mouse_09-2020	null	[MS,MS:1001208,SEQUEST,]	2.5e-3	null	ms_run[1]:scan=4490	2456.3	2	845.52367	423.26581	K	A	178	185
PSM	SSFFVNGLTLGGQK	-206_22918	P62962	1	Mouse_09-2020	null	[MS,MS:1001208,SEQUEST,]	1.2e-3	null	ms_run[1]:scan=4489	2455.8	2	1454.76445	727.88554	R	S	57	71
PSM	DVPIRQGEIFLLPAR	-206_22878	Q78JT3	1	Mouse_09-2020	null	[MS,MS:1001208,SEQUEST,]	2.8e-3	null	ms_run[1]:scan=4482	2452.2	3	1723.98337	575.33331	R	P	74	89
PSM	VVLDDKDYFLFR	-206_22872	Q64433	1	Mouse_09-2020	null	[MS,MS:1001208,SEQUEST,]	1.2e-3	null	ms_run[1]:scan=4481	2451.7	3	1529.79206	510.60480	K	S	81	93
PSM	YVRPGGGFEPNFTLFEK	-206_22664	A0A0A6YY34	1	Mouse_09-2020	null	[MS,MS:1001208,SEQUEST,]	1.2e-3	null	ms_run[1]:scan=4445	2433.0	3	1957.98191	653.33174	K	E	39	56
PSM	LFFLQVK	-206_22673	P26043	1	Mouse_09-2020	null	[MS,MS:1001208,SEQUEST,]	5.7e-3	null	ms_run[1]:scan=4446	2433.6	2	894.54399	447.77601	R	A	101	108
PSM	FENAFLSHVISQHQSLLGNIRSDGK	-206_22681	Q03265	1	Mouse_09-2020	null	[MS,MS:1001208,SEQUEST,]	1.2e-3	null	ms_run[1]:scan=4447	2434.1	5	2797.43604	560.29342	K	S	507	532
PSM	VDFPQDQLATLTGR	-206_22697	P08249	1	Mouse_09-2020	null	[MS,MS:1001208,SEQUEST,]	1.2e-3	null	ms_run[1]:scan=4450	2435.8	2	1560.80608	780.90446	K	Q	216	230
PSM	DIVYIGLRDVDPGEHYIIK	-206_22739	Q61176	1	Mouse_09-2020	null	[MS,MS:1001208,SEQUEST,]	1.2e-3	null	ms_run[1]:scan=4458	2439.8	4	2215.17470	554.54939	K	L	173	192
PSM	SYELPDGQVITIGNER	-206_22744	P60710	0	Mouse_09-2020	null	[MS,MS:1001208,SEQUEST,]	1.2e-3	null	ms_run[1]:scan=4459	2440.3	3	1790.89121	597.63549	K	R	239	255
PSM	SYELPDGQVITIGNER	-206_22744	P68134	0	Mouse_09-2020	null	[MS,MS:1001208,SEQUEST,]	1.2e-3	null	ms_run[1]:scan=4459	2440.3	3	1790.89121	597.63549	K	R	241	257
PSM	NLYSDLQALGSK	-206_23159	H3BJ51	1	Mouse_09-2020	null	[MS,MS:1001208,SEQUEST,]	1.5e-2	null	ms_run[1]:scan=4528	2476.2	2	1308.67974	654.84334	R	K	529	541
PSM	GYEPDPNIVKLAEQYAKENGTK	-206_22770	P11725	1	Mouse_09-2020	null	[MS,MS:1001208,SEQUEST,]	1.2e-3	null	ms_run[1]:scan=4463	2442.5	4	2464.23647	616.81432	K	S	222	244
PSM	DIVYIGLRDVDPGEHYIIK	-206_22796	Q61176	1	Mouse_09-2020	null	[MS,MS:1001208,SEQUEST,]	1.2e-3	null	ms_run[1]:scan=4468	2444.9	3	2215.17807	739.06343	K	L	173	192
PSM	NVATEALGALEAR	-206_22801	D3Z6V2	1	Mouse_09-2020	null	[MS,MS:1001208,SEQUEST,]	1.2e-3	null	ms_run[1]:scan=4469	2445.5	2	1314.70122	657.85424	K	G	16	29
PSM	EFLPQYSALISK	-206_22821	Q61635	1	Mouse_09-2020	null	[MS,MS:1001208,SEQUEST,]	1.2e-3	null	ms_run[1]:scan=4472	2447.2	2	1395.75017	698.37956	K	G	23	35
PSM	GLFIIDDKGILR	-206_22850	P35700	1	Mouse_09-2020	null	[MS,MS:1001208,SEQUEST,]	1.2e-3	null	ms_run[1]:scan=4478	2450.1	3	1359.80060	453.93801	R	I	129	141
PSM	GLFIIDDKGILR	-206_22858	P35700	1	Mouse_09-2020	null	[MS,MS:1001208,SEQUEST,]	1.2e-3	null	ms_run[1]:scan=4479	2450.6	2	1359.79949	680.40337	R	I	129	141
PSM	WIPFLK	-206_22864	P34914	1	Mouse_09-2020	null	[MS,MS:1001208,SEQUEST,]	2.0e-2	null	ms_run[1]:scan=4480	2451.2	2	803.48119	402.24435	K	G	509	515
PSM	FEDGDLTLYQSNAILRHLGR	-206_22781	P19157	1	Mouse_09-2020	null	[MS,MS:1001208,SEQUEST,]	1.2e-3	null	ms_run[1]:scan=4466	2443.9	4	2318.18520	580.30265	K	L	56	76
PSM	QFVVFEGNHYFYSPYPTK	-206_23181	Q91YQ5	1	Mouse_09-2020	null	[MS,MS:1001208,SEQUEST,]	1.2e-3	null	ms_run[1]:scan=4532	2478.1	3	2223.06571	741.68971	K	Q	153	171
PSM	QYKIPDWFLNR	-206_23184	P62270	1	Mouse_09-2020	null	[MS,MS:1001208,SEQUEST,]	1.2e-3	null	ms_run[1]:scan=4533	2478.6	3	1479.77506	493.92962	R	K	76	87
PSM	AILEVLQTQGA	-206_23198	Q8VC30	1	Mouse_09-2020	null	[MS,MS:1001208,SEQUEST,]	2.5e-3	null	ms_run[1]:scan=4535	2479.6	2	1142.64141	571.82442	R	0	568	579
PSM	RLGIPATIVVPNTTPALTIER	-206_23573	Q8VBT2	1	Mouse_09-2020	null	[MS,MS:1001208,SEQUEST,]	1.2e-3	null	ms_run[1]:scan=4603	2514.8	3	2232.30741	744.77399	R	K	78	99
PSM	FFPLEAWQIGKK	-206_23584	G3UZN1	1	Mouse_09-2020	null	[MS,MS:1001208,SEQUEST,]	1.2e-3	null	ms_run[1]:scan=4605	2516.0	3	1463.80423	488.60637	R	T	55	67
PSM	LFQLPTPPLSR	-206_23599	D3Z5Y5	1	Mouse_09-2020	null	[MS,MS:1001208,SEQUEST,]	2.8e-3	null	ms_run[1]:scan=4609	2517.9	2	1268.73735	634.87171	K	Q	35	46
PSM	LQFWTETLPR	-206_23607	Q63880	1	Mouse_09-2020	null	[MS,MS:1001208,SEQUEST,]	1.2e-3	null	ms_run[1]:scan=4610	2518.4	2	1290.68462	645.84569	R	I	544	554
PSM	EQGVLSFWR	-206_23616	P51881	1	Mouse_09-2020	null	[MS,MS:1001208,SEQUEST,]	1.2e-3	null	ms_run[1]:scan=4611	2518.9	2	1121.57488	561.29055	K	N	64	73
PSM	FLTEELSLDQDRIVIR	-206_23624	G3UZN1	1	Mouse_09-2020	null	[MS,MS:1001208,SEQUEST,]	1.2e-3	null	ms_run[1]:scan=4613	2520.0	3	1947.05472	649.68971	K	F	39	55
PSM	DGVANVSIEDRVISLSGEHSIIGR	-206_23565	P08228	1	Mouse_09-2020	null	[MS,MS:1001208,SEQUEST,]	1.2e-3	null	ms_run[1]:scan=4602	2514.3	4	2523.31801	631.58450	K	M	93	117
PSM	SSVAVPYVIVPLK	-206_23642	P01027	1	Mouse_09-2020	null	[MS,MS:1001208,SEQUEST,]	2.5e-3	null	ms_run[1]:scan=4615	2521.2	2	1371.82695	686.41595	K	G	892	905
PSM	VNLAELFK	-206_23672	P99029	1	Mouse_09-2020	null	[MS,MS:1001208,SEQUEST,]	1.7e-3	null	ms_run[1]:scan=4622	2524.6	2	933.54051	467.27384	K	K	72	80
PSM	TEQGPQVDETQFKKILGYIK	-206_23677	P47738	1	Mouse_09-2020	null	[MS,MS:1001208,SEQUEST,]	1.2e-3	null	ms_run[1]:scan=4623	2525.2	4	2322.23745	581.31395	R	G	358	378
PSM	TFVQENVYDEFVERSVAR	-206_23684	P47738	1	Mouse_09-2020	null	[MS,MS:1001208,SEQUEST,]	1.2e-3	null	ms_run[1]:scan=4624	2525.7	3	2188.06876	730.02716	R	K	327	345
PSM	TLGVDFIDVATK	-206_23715	Q8C196	1	Mouse_09-2020	null	[MS,MS:1001208,SEQUEST,]	1.2e-3	null	ms_run[1]:scan=4630	2528.8	2	1278.69756	639.85064	K	M	1270	1282
PSM	LYFEELSLER	-206_23752	Q8C196	1	Mouse_09-2020	null	[MS,MS:1001208,SEQUEST,]	1.2e-3	null	ms_run[1]:scan=4635	2531.4	2	1298.66350	649.83499	K	L	1030	1040
PSM	TQLFALNPR	-206_23787	Q91XY4	1	Mouse_09-2020	null	[MS,MS:1001208,SEQUEST,]	2.0e-2	null	ms_run[1]:scan=4642	2535.0	2	1059.59636	530.30092	K	G	71	80
PSM	DAGHPLYPFNDPY	-206_23650	Q9JII6	1	Mouse_09-2020	null	[MS,MS:1001208,SEQUEST,]	1.7e-3	null	ms_run[1]:scan=4616	2521.7	2	1505.67082	753.33842	R	0	313	326
PSM	FTDVSYPIIISPAR	-206_22653	G3X982	1	Mouse_09-2020	null	[MS,MS:1001208,SEQUEST,]	1.2e-3	null	ms_run[1]:scan=4443	2432.0	3	1578.84977	526.95572	K	L	277	291
PSM	IIWELIK	-206_23552	O88844	1	Mouse_09-2020	null	[MS,MS:1001208,SEQUEST,]	1.2e-3	null	ms_run[1]:scan=4600	2513.2	2	914.57054	457.78912	R	K	21	28
PSM	SRVVGNPFDSRTEQGPQVDETQFKKILGYIK	-206_23525	P47738	1	Mouse_09-2020	null	[MS,MS:1001208,SEQUEST,]	1.2e-3	null	ms_run[1]:scan=4594	2510.3	6	3536.87304	590.31433	K	G	347	378
PSM	DFTPSGIAGAFR	-206_23210	F8WHP8	1	Mouse_09-2020	null	[MS,MS:1001208,SEQUEST,]	1.2e-3	null	ms_run[1]:scan=4537	2480.7	2	1238.61748	619.81184	R	G	16	28
PSM	AFTGFIVEADTPGIHIGK	-206_23229	P45952	1	Mouse_09-2020	null	[MS,MS:1001208,SEQUEST,]	1.2e-3	null	ms_run[1]:scan=4540	2482.4	3	1872.98893	624.99999	K	E	218	236
PSM	YFHVVIAGPQDSPFEGGTFK	-206_23237	A0A1W2P7Z3	1	Mouse_09-2020	null	[MS,MS:1001208,SEQUEST,]	3.1e-3	null	ms_run[1]:scan=4543	2483.8	3	2196.07175	732.69686	R	E	34	54
PSM	LWAFQALR	-206_23241	Q8CFX1	1	Mouse_09-2020	null	[MS,MS:1001208,SEQUEST,]	1.2e-3	null	ms_run[1]:scan=4544	2484.3	2	1004.56737	502.78744	K	L	291	299
PSM	VLRYEGFFGLYR	-206_23255	Q9QXX4	1	Mouse_09-2020	null	[MS,MS:1001208,SEQUEST,]	1.2e-3	null	ms_run[1]:scan=4546	2485.3	3	1519.80603	507.27339	K	L	382	394
PSM	RLPTLEQPIIPSDYVAIK	-206_23310	Q8C196	1	Mouse_09-2020	null	[MS,MS:1001208,SEQUEST,]	1.2e-3	null	ms_run[1]:scan=4558	2491.5	3	2053.17038	685.06125	K	P	1292	1310
PSM	VVLNDGHFIPALGFGTTVPDKVPKDELIK	-206_23530	Q91WT7	1	Mouse_09-2020	null	[MS,MS:1001208,SEQUEST,]	4.6e-2	null	ms_run[1]:scan=4595	2510.8	5	3119.71723	624.74861	R	T	8	37
PSM	LSNIFVIGKGNKPWISLPR	-206_23358	P62702	1	Mouse_09-2020	null	[MS,MS:1001208,SEQUEST,]	1.2e-3	null	ms_run[1]:scan=4567	2496.2	4	2139.24355	535.56638	R	K	222	241
PSM	IIWQFIK	-206_23443	P54071	1	Mouse_09-2020	null	[MS,MS:1001208,SEQUEST,]	1.2e-3	null	ms_run[1]:scan=4580	2502.9	2	947.56993	474.28929	R	K	61	68
PSM	IFVEESVYDEFVKR	-206_23490	P24549	1	Mouse_09-2020	null	[MS,MS:1001208,SEQUEST,]	1.2e-3	null	ms_run[1]:scan=4588	2507.0	3	1759.89182	587.30156	R	V	309	323
PSM	NSYLEVLLK	-206_23494	Q3TML0	1	Mouse_09-2020	null	[MS,MS:1001208,SEQUEST,]	1.2e-3	null	ms_run[1]:scan=4589	2507.6	2	1078.61455	539.81078	R	A	319	328
PSM	FTLVAWDPR	-206_23507	Q8R164	1	Mouse_09-2020	null	[MS,MS:1001208,SEQUEST,]	3.2e-3	null	ms_run[1]:scan=4591	2508.6	2	1104.58220	552.79547	R	Y	89	98
PSM	SRVVGNPFDSRTEQGPQVDETQFKKILGYIK	-206_23517	P47738	1	Mouse_09-2020	null	[MS,MS:1001208,SEQUEST,]	1.2e-3	null	ms_run[1]:scan=4593	2509.8	5	3536.85010	708.17574	K	G	347	378
PSM	LALIQLQVSSIK	-206_23385	Q9JHW2	1	Mouse_09-2020	null	[MS,MS:1001208,SEQUEST,]	3.1e-3	null	ms_run[1]:scan=4571	2498.4	2	1312.82060	656.91357	R	D	6	18
PSM	YLAPTILTDVDPNSK	-206_21546	B1AV77	1	Mouse_09-2020	null	[MS,MS:1001208,SEQUEST,]	1.2e-3	null	ms_run[1]:scan=4250	2332.2	2	1646.86528	823.93543	R	M	312	327
PSM	TIAIIAEGIPEALTRK	-206_22644	Q3V117	1	Mouse_09-2020	null	[MS,MS:1001208,SEQUEST,]	1.2e-3	null	ms_run[1]:scan=4441	2431.1	3	1696.00229	566.00497	R	I	593	609
PSM	SYELPDGQVITIGNER	-206_22623	P60710	0	Mouse_09-2020	null	[MS,MS:1001208,SEQUEST,]	1.2e-3	null	ms_run[1]:scan=4438	2429.4	2	1790.89507	895.94960	K	R	239	255
PSM	SYELPDGQVITIGNER	-206_22623	P68134	0	Mouse_09-2020	null	[MS,MS:1001208,SEQUEST,]	1.2e-3	null	ms_run[1]:scan=4438	2429.4	2	1790.89507	895.94960	K	R	241	257
PSM	TRTFYGLHQDFPSVVVVGLGK	-206_22062	Q9CPY7	1	Mouse_09-2020	null	[MS,MS:1001208,SEQUEST,]	1.2e-3	null	ms_run[1]:scan=4341	2379.4	4	2320.24795	580.81666	K	S	83	104
PSM	TVDNFVALATGEKGFGYK	-206_22054	P24369	1	Mouse_09-2020	null	[MS,MS:1001208,SEQUEST,]	1.2e-3	null	ms_run[1]:scan=4340	2378.9	3	1916.97654	639.66327	K	S	72	90
PSM	FSLYFLAYEDKNDIPKDK	-206_22043	Q9CPU0	1	Mouse_09-2020	null	[MS,MS:1001208,SEQUEST,]	1.2e-3	null	ms_run[1]:scan=4338	2377.7	3	2206.10465	736.04041	K	E	68	86
PSM	ANATEFGLASGVFTR	-206_22034	Q8R0Y6	1	Mouse_09-2020	null	[MS,MS:1001208,SEQUEST,]	1.2e-3	null	ms_run[1]:scan=4337	2377.2	2	1540.77641	770.89135	R	I	827	842
PSM	FSLYFLAYEDKNDIPKDK	-206_22023	Q9CPU0	1	Mouse_09-2020	null	[MS,MS:1001208,SEQUEST,]	1.2e-3	null	ms_run[1]:scan=4335	2376.1	4	2206.10830	552.28212	K	E	68	86
PSM	TYLEEELDKWAK	-206_22016	Q9CXF0	1	Mouse_09-2020	null	[MS,MS:1001208,SEQUEST,]	1.2e-3	null	ms_run[1]:scan=4334	2375.6	3	1524.75711	508.92420	R	G	85	97
PSM	HSGNITFDEIVNIAR	-206_22007	P35979	1	Mouse_09-2020	null	[MS,MS:1001208,SEQUEST,]	1.2e-3	null	ms_run[1]:scan=4331	2374.3	3	1685.86063	562.62504	K	M	100	115
PSM	GLYPAPLKIIDAVK	-206_22002	Q8BMS1	1	Mouse_09-2020	null	[MS,MS:1001208,SEQUEST,]	1.2e-3	null	ms_run[1]:scan=4330	2373.7	3	1497.90332	499.97283	K	G	296	310
PSM	AILNYIASKYNLYGK	-206_21960	P30115	1	Mouse_09-2020	null	[MS,MS:1001208,SEQUEST,]	1.2e-3	null	ms_run[1]:scan=4325	2371.0	3	1730.94797	577.65405	K	M	70	85
PSM	LGVLGFFSTGDQHAR	-206_21952	Q8QZR3	1	Mouse_09-2020	null	[MS,MS:1001208,SEQUEST,]	1.2e-3	null	ms_run[1]:scan=4324	2370.5	3	1604.81852	535.61084	R	N	178	193
PSM	QYALDRIQFGVPLAR	-206_21938	A0A0A0MQ68	1	Mouse_09-2020	null	[MS,MS:1001208,SEQUEST,]	1.2e-3	null	ms_run[1]:scan=4322	2369.4	3	1746.96476	582.99317	R	Q	323	338
PSM	SWLPAYATPHFIR	-206_21926	Q4LDG0	1	Mouse_09-2020	null	[MS,MS:1001208,SEQUEST,]	1.2e-3	null	ms_run[1]:scan=4319	2368.0	3	1558.81876	520.27702	R	Q	617	630
PSM	TIQNLASIQSFQIK	-206_21912	Q91XE0	1	Mouse_09-2020	null	[MS,MS:1001208,SEQUEST,]	1.2e-3	null	ms_run[1]:scan=4317	2366.9	2	1590.88750	795.94613	K	S	114	128
PSM	SYLYFTQFK	-206_21888	Q9CPT4	1	Mouse_09-2020	null	[MS,MS:1001208,SEQUEST,]	1.2e-3	null	ms_run[1]:scan=4314	2365.3	2	1196.60027	598.80296	K	E	94	103
PSM	FLIDGFPR	-206_21832	Q9DBP5	1	Mouse_09-2020	null	[MS,MS:1001208,SEQUEST,]	1.2e-3	null	ms_run[1]:scan=4304	2360.1	2	964.52623	482.76618	K	Q	89	97
PSM	FVEGLPINDFSR	-206_21807	P14152	1	Mouse_09-2020	null	[MS,MS:1001208,SEQUEST,]	1.2e-3	null	ms_run[1]:scan=4298	2357.2	2	1393.71355	697.35916	K	K	299	311
PSM	VLEALLPLK	-206_21744	P19096	1	Mouse_09-2020	null	[MS,MS:1001208,SEQUEST,]	1.2e-3	null	ms_run[1]:scan=4284	2349.8	2	995.64946	498.32861	K	L	2376	2385
PSM	IHFPLATYAPVISAEK	-206_21562	P05214	1	Mouse_09-2020	null	[MS,MS:1001208,SEQUEST,]	1.2e-3	null	ms_run[1]:scan=4252	2333.4	3	1756.96213	586.32593	R	Y	265	281
PSM	QHLLPDLSSQL	-206_21576	Q91X34	1	Mouse_09-2020	null	[MS,MS:1001208,SEQUEST,]	3.2e-3	null	ms_run[1]:scan=4256	2335.3	2	1250.67436	625.84060	K	0	410	421
PSM	QFLFRPWDVTK	-206_21583	Q02053	1	Mouse_09-2020	null	[MS,MS:1001208,SEQUEST,]	1.4e-2	null	ms_run[1]:scan=4257	2335.8	3	1436.76743	479.59435	R	K	516	527
PSM	FSAPLPPQPWEGVR	-206_21591	Q63880	1	Mouse_09-2020	null	[MS,MS:1001208,SEQUEST,]	1.2e-3	null	ms_run[1]:scan=4258	2336.4	2	1580.82341	790.91463	R	A	78	92
PSM	ALSQHPTVNDDLPNRIIAGLVK	-206_21598	P97872	1	Mouse_09-2020	null	[MS,MS:1001208,SEQUEST,]	1.2e-3	null	ms_run[1]:scan=4259	2336.9	4	2371.30874	593.58276	R	K	278	300
PSM	KYEGGRELNDFISYLQR	-206_21602	P27773	1	Mouse_09-2020	null	[MS,MS:1001208,SEQUEST,]	1.2e-3	null	ms_run[1]:scan=4260	2337.4	4	2088.05166	522.76818	K	A	466	483
PSM	VIQPEEIWLYK	-206_22098	A0A0U1RPE2	1	Mouse_09-2020	null	[MS,MS:1001208,SEQUEST,]	3.7e-2	null	ms_run[1]:scan=4347	2382.3	3	1417.77015	473.26238	R	P	30	41
PSM	DQLIVNLLKEEQAPQNK	-206_21624	A0A1B0GSR9	1	Mouse_09-2020	null	[MS,MS:1001208,SEQUEST,]	1.2e-3	null	ms_run[1]:scan=4263	2339.1	3	1980.07651	660.69686	K	T	6	23
PSM	ATGYPLAFIAAK	-206_21653	Q8C196	1	Mouse_09-2020	null	[MS,MS:1001208,SEQUEST,]	1.2e-3	null	ms_run[1]:scan=4269	2342.0	2	1222.68462	611.84516	K	A	729	741
PSM	YQIPALAQAGFR	-206_21662	P34914	1	Mouse_09-2020	null	[MS,MS:1001208,SEQUEST,]	1.2e-3	null	ms_run[1]:scan=4270	2342.6	2	1334.72197	667.86441	R	L	274	286
PSM	ISVAGVTSGNVGYLAHAIHQVTK	-206_21669	P05202	1	Mouse_09-2020	null	[MS,MS:1001208,SEQUEST,]	1.2e-3	null	ms_run[1]:scan=4271	2343.1	4	2322.25429	581.31957	R	0	408	431
PSM	TENLLGSYFPK	-206_21687	P97371	1	Mouse_09-2020	null	[MS,MS:1001208,SEQUEST,]	1.2e-3	null	ms_run[1]:scan=4274	2344.8	2	1268.65239	634.82970	K	I	25	36
PSM	NYPEGHQAAAVLPVLDLAQR	-206_21693	Q9D6J6	1	Mouse_09-2020	null	[MS,MS:1001208,SEQUEST,]	1.2e-3	null	ms_run[1]:scan=4275	2345.3	3	2162.13810	721.38328	K	N	68	88
PSM	FYGPEGPYGVFAGR	-206_21739	O55022	1	Mouse_09-2020	null	[MS,MS:1001208,SEQUEST,]	1.2e-3	null	ms_run[1]:scan=4283	2349.3	2	1516.72331	758.86461	K	A	106	120
PSM	QVFFELNGQLR	-206_21643	G5E8R3	1	Mouse_09-2020	null	[MS,MS:1001208,SEQUEST,]	1.2e-3	null	ms_run[1]:scan=4267	2341.0	2	1350.72087	675.86187	R	I	1075	1086
PSM	LGEYGFQNAILVR	-206_22106	P07724	1	Mouse_09-2020	null	[MS,MS:1001208,SEQUEST,]	1.2e-3	null	ms_run[1]:scan=4348	2382.9	2	1479.79680	740.40136	K	T	422	435
PSM	FLPLFDR	-206_22146	Q64433	1	Mouse_09-2020	null	[MS,MS:1001208,SEQUEST,]	1.2e-2	null	ms_run[1]:scan=4357	2387.5	2	907.50316	454.25545	K	L	9	16
PSM	LILPGLISSR	-206_22173	P17563	1	Mouse_09-2020	null	[MS,MS:1001208,SEQUEST,]	1.2e-3	null	ms_run[1]:scan=4360	2389.1	2	1068.67742	534.84242	K	Y	94	104
PSM	KILESDRKEPLFGISTGNIITGLAAGAK	-206_22493	Q8C196	1	Mouse_09-2020	null	[MS,MS:1001208,SEQUEST,]	1.2e-3	null	ms_run[1]:scan=4413	2416.5	4	2899.62807	725.66174	K	Y	280	308
PSM	NIPGITLLNVSK	-206_22501	Q9D8E6	1	Mouse_09-2020	null	[MS,MS:1001208,SEQUEST,]	1.2e-3	null	ms_run[1]:scan=4414	2417.0	2	1268.75774	634.88227	R	N	223	235
PSM	KYVLGNPLTPGINQGPQIDKEQHDKILDLIESGK	-206_22508	P24549	1	Mouse_09-2020	null	[MS,MS:1001208,SEQUEST,]	1.2e-3	null	ms_run[1]:scan=4415	2417.5	6	3758.01537	627.17478	K	E	329	363
PSM	KYVLGNPLTPGINQGPQIDKEQHDKILDLIESGK	-206_22516	P24549	1	Mouse_09-2020	null	[MS,MS:1001208,SEQUEST,]	1.2e-3	null	ms_run[1]:scan=4416	2418.0	4	3758.01113	940.25854	K	E	329	363
PSM	KYFDQVDISNGLDWSLDHK	-206_22524	Q64374	1	Mouse_09-2020	null	[MS,MS:1001208,SEQUEST,]	1.2e-3	null	ms_run[1]:scan=4418	2419.2	4	2280.09438	570.77874	K	F	145	164
PSM	FTDVSYPIIISPAR	-206_22548	G3X982	1	Mouse_09-2020	null	[MS,MS:1001208,SEQUEST,]	1.2e-3	null	ms_run[1]:scan=4424	2422.2	2	1578.85344	789.92995	K	L	277	291
PSM	LTSIDKWFLYK	-206_22485	Q8C196	1	Mouse_09-2020	null	[MS,MS:1001208,SEQUEST,]	1.2e-3	null	ms_run[1]:scan=4412	2415.9	2	1413.77825	707.39247	R	R	870	881
PSM	EADIQNFTSFISKDSIQK	-206_22556	A0A452J8A5	1	Mouse_09-2020	null	[MS,MS:1001208,SEQUEST,]	1.2e-3	null	ms_run[1]:scan=4425	2422.7	3	2071.03543	691.01626	R	L	255	273
PSM	TGAPTQADSRGRGR	-206_22574	Q64152	1	Mouse_09-2020	null	[MS,MS:1001208,SEQUEST,]	3.6e-2	null	ms_run[1]:scan=4428	2424.4	2	1429.72246	715.36637	R	R	4	18
PSM	KYVLGNPLTPGINQGPQIDKEQHDKILDLIESGK	-206_22590	P24549	1	Mouse_09-2020	null	[MS,MS:1001208,SEQUEST,]	1.2e-3	null	ms_run[1]:scan=4433	2426.8	5	3758.00855	752.40828	K	E	329	363
PSM	FENAFLSHVISQHQSLLGNIRSDGK	-206_22606	Q03265	1	Mouse_09-2020	null	[MS,MS:1001208,SEQUEST,]	1.2e-3	null	ms_run[1]:scan=4435	2427.9	4	2797.44130	700.11496	K	S	507	532
PSM	HNQLPLVIEFTEQTAPK	-206_22612	P09103	1	Mouse_09-2020	null	[MS,MS:1001208,SEQUEST,]	1.2e-3	null	ms_run[1]:scan=4436	2428.4	3	1965.04374	655.68619	K	F	233	250
PSM	KAWNIWADIPAPK	-206_22617	Q9DBF1	1	Mouse_09-2020	null	[MS,MS:1001208,SEQUEST,]	1.2e-3	null	ms_run[1]:scan=4437	2428.9	3	1509.81974	503.94527	K	G	97	110
PSM	GGLIYGNYLQLEK	-206_22566	C5NSA7	1	Mouse_09-2020	null	[MS,MS:1001208,SEQUEST,]	1.2e-3	null	ms_run[1]:scan=4427	2423.7	2	1467.78325	734.39574	K	L	19	32
PSM	VFDYSEYWEGAR	-206_22629	G5E8R3	1	Mouse_09-2020	null	[MS,MS:1001208,SEQUEST,]	1.2e-3	null	ms_run[1]:scan=4439	2430.1	2	1521.66875	761.33588	R	L	831	843
PSM	VVLNDGHFIPALGFGTTVPDKVPK	-206_22447	Q91WT7	1	Mouse_09-2020	null	[MS,MS:1001208,SEQUEST,]	1.2e-3	null	ms_run[1]:scan=4405	2412.3	4	2521.38027	631.10079	R	E	8	32
PSM	KILESDRKEPLFGISTGNIITGLAAGAK	-206_22414	Q8C196	1	Mouse_09-2020	null	[MS,MS:1001208,SEQUEST,]	1.2e-3	null	ms_run[1]:scan=4400	2409.7	5	2899.62507	580.73085	K	Y	280	308
PSM	GTNVITSLSSVLRDSK	-206_22192	Q91X77	1	Mouse_09-2020	null	[MS,MS:1001208,SEQUEST,]	1.2e-3	null	ms_run[1]:scan=4362	2390.3	3	1676.91703	559.64410	K	F	384	400
PSM	FSIATLRDFGVGK	-206_22240	Q91X75	1	Mouse_09-2020	null	[MS,MS:1001208,SEQUEST,]	1.2e-3	null	ms_run[1]:scan=4370	2394.2	3	1410.77240	470.92951	R	G	130	143
PSM	QLAPIWDKLGETYKDHENIIIAK	-206_22253	P09103	1	Mouse_09-2020	null	[MS,MS:1001208,SEQUEST,]	1.2e-3	null	ms_run[1]:scan=4372	2395.3	5	2695.44447	539.89490	K	D	404	427
PSM	KWDSNVIETFDIAR	-206_22266	E9PVP0	1	Mouse_09-2020	null	[MS,MS:1001208,SEQUEST,]	1.2e-3	null	ms_run[1]:scan=4374	2396.5	3	1693.84989	565.28965	K	T	167	181
PSM	IHFPLATYAPVISAEK	-206_22283	P05214	1	Mouse_09-2020	null	[MS,MS:1001208,SEQUEST,]	1.2e-3	null	ms_run[1]:scan=4377	2397.8	3	1756.96341	586.32593	R	Y	265	281
PSM	FSAPLPPQPWEGVR	-206_22290	Q63880	1	Mouse_09-2020	null	[MS,MS:1001208,SEQUEST,]	2.5e-3	null	ms_run[1]:scan=4378	2398.4	2	1580.82170	790.91463	R	A	78	92
PSM	DFDPAINEYLQR	-206_22440	Q9QXD6	1	Mouse_09-2020	null	[MS,MS:1001208,SEQUEST,]	1.2e-3	null	ms_run[1]:scan=4404	2411.8	2	1480.70745	740.85698	K	K	219	231
PSM	NFGIWLR	-206_22310	A0A1D5RM79	1	Mouse_09-2020	null	[MS,MS:1001208,SEQUEST,]	1.7e-3	null	ms_run[1]:scan=4381	2399.9	2	905.49809	453.25324	K	D	77	84
PSM	VYAILTHGIFSGPAISR	-206_22349	G3UXL2	1	Mouse_09-2020	null	[MS,MS:1001208,SEQUEST,]	1.2e-3	null	ms_run[1]:scan=4389	2404.0	3	1801.99765	601.33683	R	N	244	261
PSM	DVVVSYYNFYK	-206_22358	P52840	1	Mouse_09-2020	null	[MS,MS:1001208,SEQUEST,]	1.2e-3	null	ms_run[1]:scan=4390	2404.6	2	1396.67876	698.84281	K	A	130	141
PSM	DAILFPSFIHSQK	-206_22371	P24270	1	Mouse_09-2020	null	[MS,MS:1001208,SEQUEST,]	1.2e-3	null	ms_run[1]:scan=4392	2405.6	3	1502.79947	501.60491	R	N	157	170
PSM	LVAIVDVIDQNR	-206_22379	Q9CR57	1	Mouse_09-2020	null	[MS,MS:1001208,SEQUEST,]	1.2e-3	null	ms_run[1]:scan=4393	2406.1	2	1354.77007	677.88808	K	L	24	36
PSM	SSGPTSLFAVTVAPPGAR	-206_22384	Q8VEK3	1	Mouse_09-2020	null	[MS,MS:1001208,SEQUEST,]	1.2e-3	null	ms_run[1]:scan=4394	2406.7	2	1714.91472	857.95977	K	G	182	200
PSM	WVTYFNKPDIDAWELRK	-206_22407	P12787	1	Mouse_09-2020	null	[MS,MS:1001208,SEQUEST,]	2.5e-3	null	ms_run[1]:scan=4399	2409.2	4	2181.11245	546.03365	R	M	52	69
PSM	FLAPWIGR	-206_22343	A2A974	1	Mouse_09-2020	null	[MS,MS:1001208,SEQUEST,]	1.2e-3	null	ms_run[1]:scan=4388	2403.5	2	959.54692	480.27671	R	L	120	128
PSM	LYDIDVAK	-206_10836	P62751	1	Mouse_09-2020	null	[MS,MS:1001208,SEQUEST,]	1.2e-3	null	ms_run[1]:scan=2444	1399.1	2	936.50322	468.75548	K	N	116	124
PSM	RTPFGAYGGLLK	-206_14463	Q8BWT1	1	Mouse_09-2020	null	[MS,MS:1001208,SEQUEST,]	1.2e-3	null	ms_run[1]:scan=3048	1710.8	3	1279.71796	427.24343	K	F	14	26
PSM	AFLSSPEHVNRPINGNGKQ	-206_5755	P19157	1	Mouse_09-2020	null	[MS,MS:1001208,SEQUEST,]	1.2e-3	null	ms_run[1]:scan=1624	976.3	3	2065.05777	689.02397	K	0	192	211
PSM	GGNFSQTFR	-206_7027	H7BWY3	1	Mouse_09-2020	null	[MS,MS:1001208,SEQUEST,]	1.2e-3	null	ms_run[1]:scan=1828	1081.3	2	1013.47954	507.24360	R	V	501	510
PSM	KGNIYSLNEGYAK	-206_7022	Q9QXD6	1	Mouse_09-2020	null	[MS,MS:1001208,SEQUEST,]	1.2e-3	null	ms_run[1]:scan=1827	1080.8	3	1456.74268	486.25254	K	F	206	219
PSM	KAVEAGLSVKPYIK	-206_6972	P28271	1	Mouse_09-2020	null	[MS,MS:1001208,SEQUEST,]	1.2e-3	null	ms_run[1]:scan=1820	1077.2	3	1502.89331	501.63621	K	S	455	469
PSM	FNSSISYDR	-206_6968	Q91YI0	1	Mouse_09-2020	null	[MS,MS:1001208,SEQUEST,]	1.2e-3	null	ms_run[1]:scan=1819	1076.7	2	1088.50066	544.75400	K	L	24	33
PSM	QTVAVGVIK	-206_6942	P10126	1	Mouse_09-2020	null	[MS,MS:1001208,SEQUEST,]	1.2e-3	null	ms_run[1]:scan=1816	1075.1	2	914.56658	457.78711	R	V	431	440
PSM	VIPELNGK	-206_6879	A0A1D5RLD8	1	Mouse_09-2020	null	[MS,MS:1001208,SEQUEST,]	5.6e-3	null	ms_run[1]:scan=1806	1069.9	2	869.51140	435.25819	K	T	218	226
PSM	KYNRTPALIALR	-206_6827	P70694	1	Mouse_09-2020	null	[MS,MS:1001208,SEQUEST,]	1.2e-3	null	ms_run[1]:scan=1797	1065.3	3	1415.84873	472.62090	K	Q	247	259
PSM	YLAEFATGNDRK	-206_6810	F6WA09	1	Mouse_09-2020	null	[MS,MS:1001208,SEQUEST,]	1.2e-3	null	ms_run[1]:scan=1795	1064.2	3	1384.68537	462.23337	R	0	143	155
PSM	FYVYNK	-206_6773	Q9EP89	1	Mouse_09-2020	null	[MS,MS:1001208,SEQUEST,]	3.2e-3	null	ms_run[1]:scan=1789	1061.3	2	833.41905	417.21325	R	K	378	384
PSM	RFFNLNK	-206_7042	P28271	1	Mouse_09-2020	null	[MS,MS:1001208,SEQUEST,]	2.3e-2	null	ms_run[1]:scan=1830	1082.3	2	938.52129	469.76397	K	E	20	27
PSM	EQVANSAFVER	-206_6766	P11499	1	Mouse_09-2020	null	[MS,MS:1001208,SEQUEST,]	1.2e-3	null	ms_run[1]:scan=1788	1060.8	2	1249.61760	625.31221	K	R	492	503
PSM	RLNDFASAVR	-206_6731	P12787	1	Mouse_09-2020	null	[MS,MS:1001208,SEQUEST,]	1.2e-3	null	ms_run[1]:scan=1784	1058.5	2	1148.61760	574.81218	R	L	94	104
PSM	FKPAWVK	-206_6721	Q63880	1	Mouse_09-2020	null	[MS,MS:1001208,SEQUEST,]	1.7e-2	null	ms_run[1]:scan=1783	1058.0	2	875.51305	438.26053	K	D	451	458
PSM	IDPSAPLDK	-206_6714	P28474	1	Mouse_09-2020	null	[MS,MS:1001208,SEQUEST,]	1.7e-3	null	ms_run[1]:scan=1782	1057.5	2	955.50823	478.25838	K	C	160	169
PSM	KYLESVKPFANEDEYKK	-206_6709	Q9DC50	1	Mouse_09-2020	null	[MS,MS:1001208,SEQUEST,]	1.2e-3	null	ms_run[1]:scan=1781	1057.0	4	2088.06460	522.77166	K	E	34	51
PSM	DKGDAGVKELDSLK	-206_6700	Q80XN0	1	Mouse_09-2020	null	[MS,MS:1001208,SEQUEST,]	1.2e-3	null	ms_run[1]:scan=1779	1056.1	3	1474.77234	492.26311	K	D	90	104
PSM	LKGIVPLAK	-206_6660	P27773	1	Mouse_09-2020	null	[MS,MS:1001208,SEQUEST,]	1.2e-3	null	ms_run[1]:scan=1773	1052.8	2	938.63988	469.82350	R	D	74	83
PSM	YTVGLGQTR	-206_6651	P54869	1	Mouse_09-2020	null	[MS,MS:1001208,SEQUEST,]	2.8e-3	null	ms_run[1]:scan=1772	1052.3	2	994.53301	497.76945	K	G	84	93
PSM	GRLPVFDK	-206_6641	Q91X77	1	Mouse_09-2020	null	[MS,MS:1001208,SEQUEST,]	2.5e-3	null	ms_run[1]:scan=1770	1051.3	2	931.53655	466.27163	R	T	98	106
PSM	TTLTAAITK	-206_6737	Q8BFR5	1	Mouse_09-2020	null	[MS,MS:1001208,SEQUEST,]	1.2e-3	null	ms_run[1]:scan=1785	1059.1	2	919.54546	460.27657	K	L	71	80
PSM	WTTTQYTEAK	-206_7050	Q9DBT9	1	Mouse_09-2020	null	[MS,MS:1001208,SEQUEST,]	1.7e-3	null	ms_run[1]:scan=1831	1082.9	2	1228.58501	614.79586	K	R	428	438
PSM	QLYLER	-206_7064	P61161	1	Mouse_09-2020	null	[MS,MS:1001208,SEQUEST,]	1.3e-2	null	ms_run[1]:scan=1833	1084.1	2	821.45177	411.22943	K	L	323	329
PSM	QVFLSTR	-206_7071	P97872	1	Mouse_09-2020	null	[MS,MS:1001208,SEQUEST,]	4.1e-3	null	ms_run[1]:scan=1834	1084.6	2	850.47875	425.74270	K	G	210	217
PSM	NFTDVHPDYGAR	-206_7364	P24270	1	Mouse_09-2020	null	[MS,MS:1001208,SEQUEST,]	1.2e-3	null	ms_run[1]:scan=1882	1109.1	3	1391.63431	464.54947	K	Q	481	493
PSM	IQTQPGYANTLR	-206_7341	G5E902	1	Mouse_09-2020	null	[MS,MS:1001208,SEQUEST,]	1.2e-3	null	ms_run[1]:scan=1878	1107.3	2	1361.71782	681.36223	R	A	186	198
PSM	LYEIGAGTSEVRR	-206_7333	Q9JHI5	1	Mouse_09-2020	null	[MS,MS:1001208,SEQUEST,]	2.2e-2	null	ms_run[1]:scan=1877	1106.7	3	1450.76484	484.25981	K	V	400	413
PSM	GAIFGGFKSKDSVPK	-206_7323	P00329	1	Mouse_09-2020	null	[MS,MS:1001208,SEQUEST,]	4.1e-3	null	ms_run[1]:scan=1876	1106.2	3	1537.83780	513.28395	K	V	317	332
PSM	EAYNLGVR	-206_7290	O35490	1	Mouse_09-2020	null	[MS,MS:1001208,SEQUEST,]	2.8e-3	null	ms_run[1]:scan=1871	1103.5	2	921.47905	461.24307	R	I	287	295
PSM	TLKGLNSDSVTEETLRK	-206_7284	Q8C196	1	Mouse_09-2020	null	[MS,MS:1001208,SEQUEST,]	2.8e-3	null	ms_run[1]:scan=1870	1102.9	3	1891.01035	631.00922	K	K	890	907
PSM	SVDEIIR	-206_7276	P35700	1	Mouse_09-2020	null	[MS,MS:1001208,SEQUEST,]	3.6e-3	null	ms_run[1]:scan=1869	1102.4	2	831.45879	416.23217	R	V	152	159
PSM	LRQFHLHWGSSDDHGSEHTVDGVK	-206_7271	P16015	1	Mouse_09-2020	null	[MS,MS:1001208,SEQUEST,]	1.2e-3	null	ms_run[1]:scan=1867	1101.6	6	2744.29003	458.22146	R	A	90	114
PSM	FDEGRNNFEGEITKEK	-206_7256	P09103	1	Mouse_09-2020	null	[MS,MS:1001208,SEQUEST,]	1.2e-3	null	ms_run[1]:scan=1865	1100.5	4	1912.90322	478.98134	K	L	211	227
PSM	GAAQNIIPASTGAAK	-206_7242	A0A1D5RLD8	1	Mouse_09-2020	null	[MS,MS:1001208,SEQUEST,]	1.2e-3	null	ms_run[1]:scan=1863	1099.4	2	1369.74370	685.37534	R	V	199	214
PSM	TLKGLNSDSVTEETLRK	-206_7231	Q8C196	1	Mouse_09-2020	null	[MS,MS:1001208,SEQUEST,]	1.2e-3	null	ms_run[1]:scan=1861	1098.3	4	1891.01333	473.50873	K	K	890	907
PSM	TIAPALVSK	-206_7226	P17182	1	Mouse_09-2020	null	[MS,MS:1001208,SEQUEST,]	2.8e-3	null	ms_run[1]:scan=1860	1097.8	2	899.55577	450.28166	K	V	72	81
PSM	TLPQAEALDK	-206_7208	Q9WTP7	1	Mouse_09-2020	null	[MS,MS:1001208,SEQUEST,]	1.2e-3	null	ms_run[1]:scan=1856	1095.9	2	1085.58391	543.29550	R	Y	95	105
PSM	HLFTGPALSK	-206_7177	P35505	1	Mouse_09-2020	null	[MS,MS:1001208,SEQUEST,]	1.2e-3	null	ms_run[1]:scan=1851	1093.2	2	1070.59868	535.80329	K	Q	48	58
PSM	GQGLTGPSLPPGTPTRK	-206_7144	Q9DBM2	1	Mouse_09-2020	null	[MS,MS:1001208,SEQUEST,]	1.2e-3	null	ms_run[1]:scan=1845	1090.3	3	1663.91141	555.30905	K	G	531	548
PSM	DNIQGITKPAIR	-206_7137	P62806	1	Mouse_09-2020	null	[MS,MS:1001208,SEQUEST,]	1.2e-3	null	ms_run[1]:scan=1844	1089.7	3	1325.75360	442.58938	R	L	25	37
PSM	NVLKEKGIVVGIK	-206_7129	Q91Y97	1	Mouse_09-2020	null	[MS,MS:1001208,SEQUEST,]	1.2e-3	null	ms_run[1]:scan=1843	1089.2	3	1396.88990	466.30105	R	D	96	109
PSM	VDPVNFK	-206_7112	Q91VB8	1	Mouse_09-2020	null	[MS,MS:1001208,SEQUEST,]	2.2e-2	null	ms_run[1]:scan=1841	1088.0	2	818.43981	409.72398	R	L	94	101
PSM	TAAYVNAIEK	-206_7092	P26443	1	Mouse_09-2020	null	[MS,MS:1001208,SEQUEST,]	1.2e-3	null	ms_run[1]:scan=1838	1086.5	2	1079.57268	540.29021	R	F	536	546
PSM	ADWSSLSRDEK	-206_7087	P19783	1	Mouse_09-2020	null	[MS,MS:1001208,SEQUEST,]	3.2e-3	null	ms_run[1]:scan=1837	1085.9	3	1293.60541	431.87384	K	Q	68	79
PSM	VIPELNGK	-206_7080	A0A1D5RLD8	1	Mouse_09-2020	null	[MS,MS:1001208,SEQUEST,]	7.1e-3	null	ms_run[1]:scan=1836	1085.4	2	869.50908	435.25819	K	T	218	226
PSM	LIAEGTAPRRPQPEEGATYEGIQK	-206_6623	Q8R0Y6	1	Mouse_09-2020	null	[MS,MS:1001208,SEQUEST,]	1.2e-3	null	ms_run[1]:scan=1767	1049.9	4	2611.34731	653.59232	R	E	182	206
PSM	FYGDLEKDKGLQTSQDAR	-206_7370	P14211	1	Mouse_09-2020	null	[MS,MS:1001208,SEQUEST,]	1.2e-3	null	ms_run[1]:scan=1883	1109.7	4	2071.01064	518.50773	K	Y	56	74
PSM	VEITYTPK	-206_6601	O88844	1	Mouse_09-2020	null	[MS,MS:1001208,SEQUEST,]	2.5e-3	null	ms_run[1]:scan=1764	1048.2	2	950.51885	475.76330	K	G	152	160
PSM	SRVVGNPFDSR	-206_6560	P47738	1	Mouse_09-2020	null	[MS,MS:1001208,SEQUEST,]	1.7e-2	null	ms_run[1]:scan=1757	1044.7	3	1233.63224	411.88267	K	E	347	358
PSM	YAREAYNLGVR	-206_6119	O35490	1	Mouse_09-2020	null	[MS,MS:1001208,SEQUEST,]	1.2e-3	null	ms_run[1]:scan=1686	1008.0	2	1311.68254	656.34384	K	I	284	295
PSM	VTLVSAAPEK	-206_6098	Q9CQR4	1	Mouse_09-2020	null	[MS,MS:1001208,SEQUEST,]	1.2e-3	null	ms_run[1]:scan=1683	1006.4	2	1014.58385	507.79513	K	I	28	38
PSM	SAINEVVTR	-206_6081	P62900	1	Mouse_09-2020	null	[MS,MS:1001208,SEQUEST,]	1.6e-2	null	ms_run[1]:scan=1679	1004.6	2	988.54381	494.77473	R	Y	15	24
PSM	RYLSAQKPLLNDSQFRK	-206_6069	P52825	1	Mouse_09-2020	null	[MS,MS:1001208,SEQUEST,]	1.2e-3	null	ms_run[1]:scan=1677	1003.4	4	2064.13808	516.78918	K	E	63	80
PSM	SSFRGDTNFYGK	-206_6052	Q9EQ20	1	Mouse_09-2020	null	[MS,MS:1001208,SEQUEST,]	1.2e-3	null	ms_run[1]:scan=1675	1002.3	3	1378.63987	460.21772	R	G	489	501
PSM	TRPTVAAGAVGLAQR	-206_6047	P45952	1	Mouse_09-2020	null	[MS,MS:1001208,SEQUEST,]	1.2e-3	null	ms_run[1]:scan=1674	1001.8	3	1467.84034	489.95120	R	L	280	295
PSM	YAREAYNLGVR	-206_6041	O35490	1	Mouse_09-2020	null	[MS,MS:1001208,SEQUEST,]	1.2e-3	null	ms_run[1]:scan=1673	1001.3	3	1311.68396	437.89832	K	I	284	295
PSM	SFRNPLAK	-206_6022	P17182	1	Mouse_09-2020	null	[MS,MS:1001208,SEQUEST,]	4.2e-2	null	ms_run[1]:scan=1668	998.9	2	932.53166	466.76925	R	0	427	435
PSM	REDIFYTSK	-206_6010	P70694	0	Mouse_09-2020	null	[MS,MS:1001208,SEQUEST,]	1.2e-3	null	ms_run[1]:scan=1666	997.7	2	1158.57976	579.79312	K	W	76	85
PSM	REDIFYTSK	-206_6010	Q91WT7	0	Mouse_09-2020	null	[MS,MS:1001208,SEQUEST,]	1.2e-3	null	ms_run[1]:scan=1666	997.7	2	1158.57976	579.79312	K	W	76	85
PSM	ALAPQLAR	-206_6128	Q64105	1	Mouse_09-2020	null	[MS,MS:1001208,SEQUEST,]	2.8e-3	null	ms_run[1]:scan=1687	1008.5	2	839.51085	420.25852	R	L	23	31
PSM	AVLLGPPGAGKGTQAPK	-206_6000	Q9WTP6	1	Mouse_09-2020	null	[MS,MS:1001208,SEQUEST,]	1.2e-3	null	ms_run[1]:scan=1664	996.7	3	1561.90647	521.30687	R	A	18	35
PSM	SLFHYRQYSAGK	-206_5950	Q8C196	1	Mouse_09-2020	null	[MS,MS:1001208,SEQUEST,]	1.6e-2	null	ms_run[1]:scan=1655	992.1	3	1456.73719	486.24924	K	A	1487	1499
PSM	LYSESLAR	-206_5941	Q61598	1	Mouse_09-2020	null	[MS,MS:1001208,SEQUEST,]	3.2e-3	null	ms_run[1]:scan=1654	991.6	2	938.49431	469.75072	K	G	211	219
PSM	RPWFAGDK	-206_5914	P10649	0	Mouse_09-2020	null	[MS,MS:1001208,SEQUEST,]	1.2e-3	null	ms_run[1]:scan=1651	990.0	2	976.49986	488.75360	K	T	145	153
PSM	RPWFAGDK	-206_5914	P19639	0	Mouse_09-2020	null	[MS,MS:1001208,SEQUEST,]	1.2e-3	null	ms_run[1]:scan=1651	990.0	2	976.49986	488.75360	K	T	145	153
PSM	QYVYNVAK	-206_5850	Q9JHI5	1	Mouse_09-2020	null	[MS,MS:1001208,SEQUEST,]	1.2e-3	null	ms_run[1]:scan=1642	985.4	2	984.51573	492.76109	R	C	339	347
PSM	IYNYYK	-206_5843	Q93092	1	Mouse_09-2020	null	[MS,MS:1001208,SEQUEST,]	2.4e-2	null	ms_run[1]:scan=1641	984.9	2	863.42955	432.21853	K	F	220	226
PSM	GLSQSALPYRR	-206_5839	Q921R2	1	Mouse_09-2020	null	[MS,MS:1001208,SEQUEST,]	1.2e-3	null	ms_run[1]:scan=1640	984.4	3	1247.68531	416.56668	K	V	10	21
PSM	ALSQHPTVNDDLPNR	-206_5808	P97872	1	Mouse_09-2020	null	[MS,MS:1001208,SEQUEST,]	2.8e-3	null	ms_run[1]:scan=1633	980.8	3	1676.83554	559.61654	R	I	278	293
PSM	YYAGWADKYHGK	-206_5781	P47738	1	Mouse_09-2020	null	[MS,MS:1001208,SEQUEST,]	1.2e-3	null	ms_run[1]:scan=1629	978.7	3	1458.68039	486.89821	R	I	150	162
PSM	FVDLYGAQK	-206_10827	Q8BMS1	1	Mouse_09-2020	null	[MS,MS:1001208,SEQUEST,]	1.2e-3	null	ms_run[1]:scan=2443	1398.6	2	1040.54131	520.77420	R	V	720	729
PSM	EIGFSDKQISK	-206_5993	Q8C196	1	Mouse_09-2020	null	[MS,MS:1001208,SEQUEST,]	3.1e-3	null	ms_run[1]:scan=1663	996.2	3	1251.65686	417.89083	K	L	909	920
PSM	YLAEVATGEK	-206_6151	P61982	1	Mouse_09-2020	null	[MS,MS:1001208,SEQUEST,]	1.2e-3	null	ms_run[1]:scan=1690	1010.2	2	1080.55803	540.78222	R	A	133	143
PSM	RSWLYR	-206_6174	O09173	1	Mouse_09-2020	null	[MS,MS:1001208,SEQUEST,]	2.5e-3	null	ms_run[1]:scan=1695	1012.6	2	880.47838	440.74304	K	L	58	64
PSM	LQTQVFK	-206_6199	F7CJS8	1	Mouse_09-2020	null	[MS,MS:1001208,SEQUEST,]	5.6e-3	null	ms_run[1]:scan=1698	1014.2	2	863.49840	432.25290	R	G	106	113
PSM	LYRPGSVAYVSR	-206_6527	Q3V117	1	Mouse_09-2020	null	[MS,MS:1001208,SEQUEST,]	1.2e-3	null	ms_run[1]:scan=1752	1042.0	3	1367.73804	456.58585	K	G	651	663
PSM	LFAEAVQK	-206_6512	Q8C196	1	Mouse_09-2020	null	[MS,MS:1001208,SEQUEST,]	3.1e-3	null	ms_run[1]:scan=1750	1040.9	2	905.51048	453.25819	K	R	1472	1480
PSM	TYSQVGFR	-206_6508	Q9WVD5	1	Mouse_09-2020	null	[MS,MS:1001208,SEQUEST,]	2.0e-2	null	ms_run[1]:scan=1749	1040.4	2	957.48015	479.24307	K	F	54	62
PSM	SGSSSAYTGYVER	-206_6504	O08601	1	Mouse_09-2020	null	[MS,MS:1001208,SEQUEST,]	1.2e-3	null	ms_run[1]:scan=1748	1039.9	2	1363.61174	682.30986	K	P	610	623
PSM	IFRDGEEAGAYDGPR	-206_6499	P27773	1	Mouse_09-2020	null	[MS,MS:1001208,SEQUEST,]	1.2e-3	null	ms_run[1]:scan=1746	1039.1	3	1652.76633	551.59363	K	A	105	120
PSM	GGGHVAQIYAIR	-206_6487	P14131	1	Mouse_09-2020	null	[MS,MS:1001208,SEQUEST,]	1.7e-3	null	ms_run[1]:scan=1744	1038.0	3	1241.67441	414.56316	K	S	74	86
PSM	GVYSTQVGFAGGHTR	-206_6481	A0A1B0GT40	1	Mouse_09-2020	null	[MS,MS:1001208,SEQUEST,]	1.2e-3	null	ms_run[1]:scan=1743	1037.4	3	1536.75290	512.92331	K	P	21	36
PSM	FIGPSPEVVRK	-206_6467	G5E8R3	1	Mouse_09-2020	null	[MS,MS:1001208,SEQUEST,]	1.2e-3	null	ms_run[1]:scan=1741	1036.3	3	1228.70414	410.23980	R	G	138	149
PSM	IGGHGAEYGAEALER	-206_6457	Q91VB8	1	Mouse_09-2020	null	[MS,MS:1001208,SEQUEST,]	1.2e-3	null	ms_run[1]:scan=1739	1035.3	3	1529.73594	510.58295	K	F	18	33
PSM	KELSEPSSTRIYAIAK	-206_6426	Q8C196	1	Mouse_09-2020	null	[MS,MS:1001208,SEQUEST,]	1.7e-3	null	ms_run[1]:scan=1734	1032.9	4	1792.98025	449.00054	K	L	841	857
PSM	KELSEPSSTRIYAIAK	-206_6403	Q8C196	1	Mouse_09-2020	null	[MS,MS:1001208,SEQUEST,]	1.2e-3	null	ms_run[1]:scan=1730	1030.7	3	1792.98099	598.33163	K	L	841	857
PSM	IQALLDKYNAEKPK	-206_6393	P24270	1	Mouse_09-2020	null	[MS,MS:1001208,SEQUEST,]	1.2e-3	null	ms_run[1]:scan=1729	1030.2	3	1630.91635	544.31028	R	A	493	507
PSM	IQALLDKYNAEKPK	-206_6384	P24270	1	Mouse_09-2020	null	[MS,MS:1001208,SEQUEST,]	1.2e-3	null	ms_run[1]:scan=1728	1029.7	4	1630.91787	408.48453	R	A	493	507
PSM	VQEEIDRVVGR	-206_6325	Q3UT49	0	Mouse_09-2020	null	[MS,MS:1001208,SEQUEST,]	2.5e-3	null	ms_run[1]:scan=1718	1024.5	3	1299.70447	433.90536	K	R	284	295
PSM	VQEEIDRVVGR	-206_6325	P33267	0	Mouse_09-2020	null	[MS,MS:1001208,SEQUEST,]	2.5e-3	null	ms_run[1]:scan=1718	1024.5	3	1299.70447	433.90536	R	R	324	335
PSM	KIKLTITYGPK	-206_6317	P12710	1	Mouse_09-2020	null	[MS,MS:1001208,SEQUEST,]	1.2e-3	null	ms_run[1]:scan=1717	1024.0	3	1261.78937	421.26746	K	V	47	58
PSM	HGDMEMDRIVETLVER	-206_6302	A1Z198	1	Mouse_09-2020	null	[MS,MS:1001208,SEQUEST,]	3.9e-2	null	ms_run[1]:scan=1715	1023.0	4	1929.91677	483.23438	R	G	447	463
PSM	WDTVSNQVQR	-206_6272	Q64374	1	Mouse_09-2020	null	[MS,MS:1001208,SEQUEST,]	2.8e-3	null	ms_run[1]:scan=1710	1020.4	2	1232.60405	616.80455	R	A	42	52
PSM	KFYEAFSK	-206_6258	P11499	1	Mouse_09-2020	null	[MS,MS:1001208,SEQUEST,]	1.2e-3	null	ms_run[1]:scan=1708	1019.4	2	1019.52129	510.26347	K	L	428	436
PSM	TYFPHFDVSHGSAQVKGHGK	-206_6254	Q91VB8	1	Mouse_09-2020	null	[MS,MS:1001208,SEQUEST,]	1.2e-3	null	ms_run[1]:scan=1707	1018.8	4	2199.07924	550.52371	K	V	42	62
PSM	TYFPHFDVSHGSAQVKGHGK	-206_6249	Q91VB8	1	Mouse_09-2020	null	[MS,MS:1001208,SEQUEST,]	1.2e-3	null	ms_run[1]:scan=1706	1018.3	5	2199.08689	440.62042	K	V	42	62
PSM	DAQLFIQKK	-206_6224	P24270	1	Mouse_09-2020	null	[MS,MS:1001208,SEQUEST,]	1.2e-3	null	ms_run[1]:scan=1702	1016.4	2	1090.62541	545.81640	K	V	469	478
PSM	NTYYASIAK	-206_6588	P45952	1	Mouse_09-2020	null	[MS,MS:1001208,SEQUEST,]	1.2e-3	null	ms_run[1]:scan=1762	1047.2	2	1030.52031	515.76383	R	F	350	359
PSM	SSQFLAPK	-206_5737	E9PVP0	1	Mouse_09-2020	null	[MS,MS:1001208,SEQUEST,]	1.2e-3	null	ms_run[1]:scan=1622	975.2	2	877.47734	439.24254	K	M	276	284
PSM	QFHLHWGSSDDHGSEHTVDGVK	-206_7375	P16015	1	Mouse_09-2020	null	[MS,MS:1001208,SEQUEST,]	1.2e-3	null	ms_run[1]:scan=1884	1110.2	5	2475.11030	495.82727	R	A	92	114
PSM	QFHLHWGSSDDHGSEHTVDGVK	-206_7396	P16015	1	Mouse_09-2020	null	[MS,MS:1001208,SEQUEST,]	1.2e-3	null	ms_run[1]:scan=1887	1111.9	4	2475.10732	619.53226	R	A	92	114
PSM	YGAHNYHPLPVALER	-206_8457	P29758	1	Mouse_09-2020	null	[MS,MS:1001208,SEQUEST,]	1.2e-3	null	ms_run[1]:scan=2062	1202.0	4	1736.88747	434.97714	K	K	50	65
PSM	TYIIGELHPDDRSK	-206_8447	G5E850	1	Mouse_09-2020	null	[MS,MS:1001208,SEQUEST,]	1.2e-3	null	ms_run[1]:scan=2060	1200.9	4	1643.83913	411.71515	K	A	78	92
PSM	TYIIGELHPDDRSK	-206_8438	G5E850	1	Mouse_09-2020	null	[MS,MS:1001208,SEQUEST,]	1.2e-3	null	ms_run[1]:scan=2059	1200.4	3	1643.83884	548.61777	K	A	78	92
PSM	LSDGVAVLK	-206_8426	P63038	1	Mouse_09-2020	null	[MS,MS:1001208,SEQUEST,]	1.2e-3	null	ms_run[1]:scan=2056	1198.8	2	901.53472	451.27129	K	G	397	406
PSM	KHLEINPDHPIVETLR	-206_8362	P11499	1	Mouse_09-2020	null	[MS,MS:1001208,SEQUEST,]	1.2e-3	null	ms_run[1]:scan=2047	1194.2	4	1911.04494	478.51663	K	K	624	640
PSM	HSHSFLPFSGGAR	-206_8355	A2A974	1	Mouse_09-2020	null	[MS,MS:1001208,SEQUEST,]	2.5e-3	null	ms_run[1]:scan=2046	1193.7	3	1399.68555	467.23370	R	C	441	454
PSM	VATRWDIQKYAR	-206_8334	O35490	1	Mouse_09-2020	null	[MS,MS:1001208,SEQUEST,]	1.2e-3	null	ms_run[1]:scan=2042	1191.8	3	1506.81864	502.94404	R	A	275	287
PSM	QATVGDVNTDRPGLLDLKGKAK	-206_8328	P31786	1	Mouse_09-2020	null	[MS,MS:1001208,SEQUEST,]	1.2e-3	null	ms_run[1]:scan=2041	1191.3	5	2296.26005	460.05821	K	D	34	56
PSM	QATVGDVNTDRPGLLDLKGKAK	-206_8320	P31786	1	Mouse_09-2020	null	[MS,MS:1001208,SEQUEST,]	1.2e-3	null	ms_run[1]:scan=2040	1190.6	4	2296.26186	574.82094	K	D	34	56
PSM	ELIIGDR	-206_8480	Q03265	1	Mouse_09-2020	null	[MS,MS:1001208,SEQUEST,]	2.8e-3	null	ms_run[1]:scan=2065	1203.7	2	815.46269	408.23471	R	T	208	215
PSM	KYVIYIER	-206_8299	P61255	1	Mouse_09-2020	null	[MS,MS:1001208,SEQUEST,]	1.2e-3	null	ms_run[1]:scan=2037	1189.1	2	1083.61955	542.31349	K	Q	77	85
PSM	YDYQRQPDSGISSIR	-206_8273	Q91YQ5	1	Mouse_09-2020	null	[MS,MS:1001208,SEQUEST,]	1.2e-3	null	ms_run[1]:scan=2031	1186.1	3	1784.85569	595.62358	R	F	265	280
PSM	FYALSAK	-206_8243	P14211	1	Mouse_09-2020	null	[MS,MS:1001208,SEQUEST,]	6.5e-3	null	ms_run[1]:scan=2026	1183.4	2	799.43480	400.22107	R	E	74	81
PSM	HSENILYVSSETIKK	-206_8219	Q91XE0	1	Mouse_09-2020	null	[MS,MS:1001208,SEQUEST,]	1.2e-3	null	ms_run[1]:scan=2020	1180.4	3	1747.92368	583.31235	K	F	128	143
PSM	YLPNPALK	-206_8199	P00186	1	Mouse_09-2020	null	[MS,MS:1001208,SEQUEST,]	2.8e-3	null	ms_run[1]:scan=2017	1178.7	2	915.52953	458.26855	R	F	243	251
PSM	VNADEVGGEALGR	-206_8182	A8DUK4	1	Mouse_09-2020	null	[MS,MS:1001208,SEQUEST,]	1.2e-3	null	ms_run[1]:scan=2014	1177.2	2	1286.63432	643.82040	K	L	19	32
PSM	SGNYYVLNGSK	-206_8173	E9Q5L3	1	Mouse_09-2020	null	[MS,MS:1001208,SEQUEST,]	1.2e-3	null	ms_run[1]:scan=2012	1176.1	2	1201.58428	601.29603	K	W	195	206
PSM	VKDGPGGKEATWVVDVK	-206_8166	P32020	1	Mouse_09-2020	null	[MS,MS:1001208,SEQUEST,]	1.2e-3	null	ms_run[1]:scan=2010	1175.3	3	1784.95328	595.65623	K	G	463	480
PSM	VNADEVGGEALGR	-206_8162	A8DUK4	1	Mouse_09-2020	null	[MS,MS:1001208,SEQUEST,]	1.2e-3	null	ms_run[1]:scan=2009	1174.8	3	1286.63340	429.54936	K	L	19	32
PSM	LSPVAEEFRDR	-206_8146	Q00623	1	Mouse_09-2020	null	[MS,MS:1001208,SEQUEST,]	1.2e-3	null	ms_run[1]:scan=2007	1173.6	3	1318.67420	440.22985	R	R	164	175
PSM	SSRFLPRPVFTK	-206_8284	P19639	1	Mouse_09-2020	null	[MS,MS:1001208,SEQUEST,]	1.2e-2	null	ms_run[1]:scan=2034	1187.5	3	1434.82257	478.94538	K	A	200	212
PSM	KFPPDGSAPYGAR	-206_8486	Q9QXD6	1	Mouse_09-2020	null	[MS,MS:1001208,SEQUEST,]	1.2e-3	null	ms_run[1]:scan=2067	1204.5	3	1362.67316	454.89821	K	V	232	245
PSM	IWHHTFYNELR	-206_8514	P60710	0	Mouse_09-2020	null	[MS,MS:1001208,SEQUEST,]	1.2e-3	null	ms_run[1]:scan=2070	1206.1	3	1515.74421	505.92124	K	A	85	96
PSM	IWHHTFYNELR	-206_8514	P68134	0	Mouse_09-2020	null	[MS,MS:1001208,SEQUEST,]	1.2e-3	null	ms_run[1]:scan=2070	1206.1	3	1515.74421	505.92124	K	A	87	98
PSM	DYKNPVEFTGK	-206_8522	P97872	1	Mouse_09-2020	null	[MS,MS:1001208,SEQUEST,]	1.2e-3	null	ms_run[1]:scan=2071	1206.6	3	1297.63849	433.21895	R	V	176	187
PSM	VAVVAGYGDVGK	-206_8801	P50247	1	Mouse_09-2020	null	[MS,MS:1001208,SEQUEST,]	1.2e-3	null	ms_run[1]:scan=2116	1229.8	2	1134.61565	567.81131	K	C	215	227
PSM	LVSSVSDLPK	-206_8785	P54869	1	Mouse_09-2020	null	[MS,MS:1001208,SEQUEST,]	1.2e-3	null	ms_run[1]:scan=2114	1228.7	2	1044.59319	522.80041	K	L	438	448
PSM	LELAQYR	-206_8777	Q03265	1	Mouse_09-2020	null	[MS,MS:1001208,SEQUEST,]	1.2e-2	null	ms_run[1]:scan=2113	1228.2	2	892.48815	446.74798	K	V	435	442
PSM	LWRDGRGAAQNIIPASTGAAK	-206_8769	A0A1D5RLD8	1	Mouse_09-2020	null	[MS,MS:1001208,SEQUEST,]	1.2e-3	null	ms_run[1]:scan=2112	1227.7	4	2153.15835	539.04481	K	V	193	214
PSM	SANIYPNFRPTPK	-206_8763	Q9CQC7	1	Mouse_09-2020	null	[MS,MS:1001208,SEQUEST,]	1.2e-3	null	ms_run[1]:scan=2111	1227.2	3	1504.78891	502.26841	R	S	73	86
PSM	LFGGSFTHQASVAK	-206_8758	O89023	1	Mouse_09-2020	null	[MS,MS:1001208,SEQUEST,]	1.2e-3	null	ms_run[1]:scan=2109	1226.3	3	1449.74860	483.92101	R	V	245	259
PSM	GEFITTVQQR	-206_8739	P14152	1	Mouse_09-2020	null	[MS,MS:1001208,SEQUEST,]	1.2e-3	null	ms_run[1]:scan=2106	1224.7	2	1178.61638	589.81184	K	A	221	231
PSM	LEETYTNKDVDKALLK	-206_8732	P54869	1	Mouse_09-2020	null	[MS,MS:1001208,SEQUEST,]	1.2e-3	null	ms_run[1]:scan=2105	1224.1	4	1880.00063	470.75574	K	S	343	359
PSM	WDLDRFHGTSSR	-206_8717	Q8C196	1	Mouse_09-2020	null	[MS,MS:1001208,SEQUEST,]	3.6e-3	null	ms_run[1]:scan=2102	1222.6	3	1476.69934	492.90413	R	G	776	788
PSM	REYLLQYNDPK	-206_8713	Q9CQC7	1	Mouse_09-2020	null	[MS,MS:1001208,SEQUEST,]	1.6e-2	null	ms_run[1]:scan=2101	1222.1	3	1438.73124	480.24902	K	V	45	56
PSM	LELAQYR	-206_8706	Q03265	1	Mouse_09-2020	null	[MS,MS:1001208,SEQUEST,]	1.2e-2	null	ms_run[1]:scan=2100	1221.5	2	892.48778	446.74798	K	V	435	442
PSM	INFDSNSAYR	-206_8699	Q9Z2I9	1	Mouse_09-2020	null	[MS,MS:1001208,SEQUEST,]	1.2e-3	null	ms_run[1]:scan=2098	1220.7	2	1186.54851	593.77800	K	K	275	285
PSM	FAQTVIGKPIEPR	-206_8683	Q9DBM2	1	Mouse_09-2020	null	[MS,MS:1001208,SEQUEST,]	1.2e-3	null	ms_run[1]:scan=2096	1219.6	3	1455.83182	485.94879	K	I	182	195
PSM	LYPIANRLER	-206_8673	Q64459	1	Mouse_09-2020	null	[MS,MS:1001208,SEQUEST,]	1.2e-3	null	ms_run[1]:scan=2094	1218.5	3	1244.71076	415.57518	R	C	367	377
PSM	VVAGVAAALAHKYH	-206_8665	A8DUK4	1	Mouse_09-2020	null	[MS,MS:1001208,SEQUEST,]	1.2e-3	null	ms_run[1]:scan=2093	1218.0	3	1406.79013	469.60162	K	0	134	148
PSM	GAAVALNIR	-206_8646	Q8K169	1	Mouse_09-2020	null	[MS,MS:1001208,SEQUEST,]	3.2e-3	null	ms_run[1]:scan=2091	1216.9	2	884.53026	442.76925	K	M	411	420
PSM	KIEFPLPDRR	-206_8638	A0A140LIZ5	1	Mouse_09-2020	null	[MS,MS:1001208,SEQUEST,]	2.5e-3	null	ms_run[1]:scan=2090	1216.4	3	1270.72702	424.24706	R	K	299	309
PSM	KFPPDGSAPYGAR	-206_8619	Q9QXD6	1	Mouse_09-2020	null	[MS,MS:1001208,SEQUEST,]	1.2e-3	null	ms_run[1]:scan=2086	1214.5	2	1362.67461	681.84368	K	V	232	245
PSM	GSFPVEAVK	-206_8611	G3X925	1	Mouse_09-2020	null	[MS,MS:1001208,SEQUEST,]	5.9e-3	null	ms_run[1]:scan=2085	1214.0	2	933.50035	467.25564	K	Q	411	420
PSM	YAYDSAFHPDTGEK	-206_8604	Q99JR1	1	Mouse_09-2020	null	[MS,MS:1001208,SEQUEST,]	1.2e-3	null	ms_run[1]:scan=2084	1213.3	3	1600.68418	534.23533	K	T	73	87
PSM	AFNADFR	-206_8560	Q9JHI5	1	Mouse_09-2020	null	[MS,MS:1001208,SEQUEST,]	5.7e-3	null	ms_run[1]:scan=2078	1210.2	2	840.39641	420.70358	R	0	418	425
PSM	FLSHWDHITR	-206_8138	Q8BH95	1	Mouse_09-2020	null	[MS,MS:1001208,SEQUEST,]	3.1e-3	null	ms_run[1]:scan=2006	1173.1	3	1311.65476	437.89128	K	K	116	126
PSM	FAAATGATPIAGR	-206_7389	P14206	1	Mouse_09-2020	null	[MS,MS:1001208,SEQUEST,]	1.2e-3	null	ms_run[1]:scan=1886	1111.2	2	1203.64824	602.32766	K	T	90	103
PSM	DGPGFYTTR	-206_8132	Q8BMS1	1	Mouse_09-2020	null	[MS,MS:1001208,SEQUEST,]	1.2e-3	null	ms_run[1]:scan=2005	1172.5	2	1013.46849	507.23798	K	L	541	550
PSM	GISEETTTGVHNLYK	-206_8120	P50247	1	Mouse_09-2020	null	[MS,MS:1001208,SEQUEST,]	1.2e-3	null	ms_run[1]:scan=2003	1171.5	3	1648.81711	550.27741	R	M	152	167
PSM	HLHSTHSELLEDYYQSGR	-206_7696	P55096	1	Mouse_09-2020	null	[MS,MS:1001208,SEQUEST,]	1.2e-3	null	ms_run[1]:scan=1936	1137.0	4	2172.01967	543.75807	R	L	345	363
PSM	KLYDIDVAK	-206_7673	P62751	1	Mouse_09-2020	null	[MS,MS:1001208,SEQUEST,]	1.2e-3	null	ms_run[1]:scan=1931	1134.6	2	1064.59917	532.80296	K	N	115	124
PSM	RSPALIALR	-206_7660	Q9JLI0	1	Mouse_09-2020	null	[MS,MS:1001208,SEQUEST,]	1.2e-3	null	ms_run[1]:scan=1929	1133.4	2	996.63140	498.81928	K	L	250	259
PSM	GTVLLSGPR	-206_7652	A0A1B0GSS8	1	Mouse_09-2020	null	[MS,MS:1001208,SEQUEST,]	2.5e-3	null	ms_run[1]:scan=1928	1132.9	2	899.53081	450.26908	R	G	102	111
PSM	DIKGVSEIVHEGK	-206_7643	P12710	1	Mouse_09-2020	null	[MS,MS:1001208,SEQUEST,]	1.2e-3	null	ms_run[1]:scan=1927	1132.4	3	1410.75995	470.92442	K	I	34	47
PSM	WDSWNK	-206_7637	P31786	1	Mouse_09-2020	null	[MS,MS:1001208,SEQUEST,]	4.7e-2	null	ms_run[1]:scan=1926	1131.9	2	835.37377	418.19030	K	K	56	62
PSM	GDGPVQGTIHFEQK	-206_7619	P08228	1	Mouse_09-2020	null	[MS,MS:1001208,SEQUEST,]	1.2e-3	null	ms_run[1]:scan=1922	1130.0	2	1512.74492	756.87570	K	S	11	25
PSM	VIADNVKDWSK	-206_7583	P17751	1	Mouse_09-2020	null	[MS,MS:1001208,SEQUEST,]	1.2e-3	null	ms_run[1]:scan=1917	1127.2	3	1274.67359	425.56283	K	V	200	211
PSM	INYGGDIPK	-206_7704	Q99J08	1	Mouse_09-2020	null	[MS,MS:1001208,SEQUEST,]	1.2e-3	null	ms_run[1]:scan=1937	1137.5	2	976.50981	488.75855	K	Y	258	267
PSM	GDGPVQGTIHFEQK	-206_7571	P08228	1	Mouse_09-2020	null	[MS,MS:1001208,SEQUEST,]	1.2e-3	null	ms_run[1]:scan=1915	1126.2	3	1512.74558	504.91956	K	S	11	25
PSM	LLEWHR	-206_7488	P06745	1	Mouse_09-2020	null	[MS,MS:1001208,SEQUEST,]	2.8e-3	null	ms_run[1]:scan=1902	1119.4	2	853.47020	427.23759	K	N	13	19
PSM	IVREPWVEQDK	-206_7478	P49429	1	Mouse_09-2020	null	[MS,MS:1001208,SEQUEST,]	1.2e-3	null	ms_run[1]:scan=1900	1118.6	3	1398.73743	466.91738	K	G	117	128
PSM	FLRENPYYDSR	-206_7472	Q68FD5	1	Mouse_09-2020	null	[MS,MS:1001208,SEQUEST,]	1.2e-3	null	ms_run[1]:scan=1899	1118.1	3	1459.69645	487.23700	R	V	893	904
PSM	KFAIYRWDPDKTGDKPR	-206_7452	Q9CQA3	1	Mouse_09-2020	null	[MS,MS:1001208,SEQUEST,]	1.2e-3	null	ms_run[1]:scan=1896	1116.4	4	2093.09145	524.02863	K	Q	43	60
PSM	IYTFNQSR	-206_7443	Q91ZJ5	1	Mouse_09-2020	null	[MS,MS:1001208,SEQUEST,]	2.8e-3	null	ms_run[1]:scan=1895	1115.9	2	1028.51579	514.76162	K	P	185	193
PSM	LFAYPDTHR	-206_7432	P24270	1	Mouse_09-2020	null	[MS,MS:1001208,SEQUEST,]	1.2e-3	null	ms_run[1]:scan=1893	1114.8	2	1119.55754	560.28272	R	R	355	364
PSM	NFTDVHPDYGAR	-206_7426	P24270	1	Mouse_09-2020	null	[MS,MS:1001208,SEQUEST,]	1.2e-3	null	ms_run[1]:scan=1892	1114.3	2	1391.63530	696.32056	K	Q	481	493
PSM	ALDLDPSK	-206_7410	Q8BWT1	1	Mouse_09-2020	null	[MS,MS:1001208,SEQUEST,]	1.2e-3	null	ms_run[1]:scan=1889	1112.9	2	858.45610	429.73200	K	N	333	341
PSM	KDGVDFGKWR	-206_7403	Q91Y97	1	Mouse_09-2020	null	[MS,MS:1001208,SEQUEST,]	1.2e-3	null	ms_run[1]:scan=1888	1112.4	3	1207.62210	403.21213	K	V	140	150
PSM	TAPFDSRFPNQNQTK	-206_7538	P56391	1	Mouse_09-2020	null	[MS,MS:1001208,SEQUEST,]	1.2e-3	null	ms_run[1]:scan=1909	1123.2	3	1750.84970	584.28843	K	C	14	29
PSM	SLVFPEAENRK	-206_7727	P11725	1	Mouse_09-2020	null	[MS,MS:1001208,SEQUEST,]	8.8e-3	null	ms_run[1]:scan=1940	1139.1	3	1289.68357	430.56646	R	T	321	332
PSM	FAGPYDKGEYSPSVQK	-206_7736	P25688	1	Mouse_09-2020	null	[MS,MS:1001208,SEQUEST,]	1.2e-3	null	ms_run[1]:scan=1941	1139.6	3	1772.84818	591.62118	K	L	221	237
PSM	QHGIPIPVTPK	-206_7750	P16460	1	Mouse_09-2020	null	[MS,MS:1001208,SEQUEST,]	1.2e-3	null	ms_run[1]:scan=1943	1140.8	2	1186.69341	593.85077	K	P	166	177
PSM	RGAWILNR	-206_8110	P97872	1	Mouse_09-2020	null	[MS,MS:1001208,SEQUEST,]	1.2e-3	null	ms_run[1]:scan=2002	1171.0	2	985.56914	493.28814	R	G	217	225
PSM	VKDGPGGKEATWVVDVK	-206_8088	P32020	1	Mouse_09-2020	null	[MS,MS:1001208,SEQUEST,]	1.2e-3	null	ms_run[1]:scan=1997	1168.6	4	1784.95363	446.99399	K	G	463	480
PSM	TGPNLHGLFGRK	-206_8077	P62897	1	Mouse_09-2020	null	[MS,MS:1001208,SEQUEST,]	1.2e-3	null	ms_run[1]:scan=1995	1167.4	3	1296.71711	432.91056	K	G	29	41
PSM	YSTDVSVDEVK	-206_8071	P26443	1	Mouse_09-2020	null	[MS,MS:1001208,SEQUEST,]	1.2e-3	null	ms_run[1]:scan=1994	1166.9	2	1241.58965	621.29843	R	L	152	163
PSM	REDLFITTK	-206_8044	Q9JLI0	1	Mouse_09-2020	null	[MS,MS:1001208,SEQUEST,]	1.2e-3	null	ms_run[1]:scan=1990	1164.8	2	1122.61504	561.81131	K	W	76	85
PSM	FYKNEEGTWSVEK	-206_8011	A0A0R4J135	1	Mouse_09-2020	null	[MS,MS:1001208,SEQUEST,]	1.2e-3	null	ms_run[1]:scan=1985	1162.3	3	1616.75809	539.59122	R	I	277	290
PSM	LQNLQLQPGK	-206_7988	P32020	1	Mouse_09-2020	null	[MS,MS:1001208,SEQUEST,]	1.2e-3	null	ms_run[1]:scan=1982	1160.7	2	1138.65984	569.83258	K	K	535	545
PSM	YLPESLK	-206_7967	Q5FW57	0	Mouse_09-2020	null	[MS,MS:1001208,SEQUEST,]	1.2e-2	null	ms_run[1]:scan=1979	1159.2	2	849.47124	425.23946	K	Y	20	27
PSM	YLPESLK	-206_7967	Q91XE0	0	Mouse_09-2020	null	[MS,MS:1001208,SEQUEST,]	1.2e-2	null	ms_run[1]:scan=1979	1159.2	2	849.47124	425.23946	K	Y	21	28
PSM	LQNIQFK	-206_7950	Q07417	1	Mouse_09-2020	null	[MS,MS:1001208,SEQUEST,]	2.8e-3	null	ms_run[1]:scan=1975	1157.3	2	890.50920	445.75835	K	A	307	314
PSM	FYEQFSK	-206_7930	P07901	1	Mouse_09-2020	null	[MS,MS:1001208,SEQUEST,]	5.7e-3	null	ms_run[1]:scan=1972	1155.6	2	948.44597	474.72672	K	I	438	445
PSM	QAGLSYIR	-206_7921	P56382	1	Mouse_09-2020	null	[MS,MS:1001208,SEQUEST,]	1.2e-3	null	ms_run[1]:scan=1971	1155.1	2	907.49889	454.25343	R	S	7	15
PSM	LHVDPENFR	-206_7914	A8DUK4	1	Mouse_09-2020	null	[MS,MS:1001208,SEQUEST,]	1.2e-3	null	ms_run[1]:scan=1970	1154.6	2	1126.56377	563.78563	K	L	97	106
PSM	SNFEEALAAHK	-206_7894	P09103	1	Mouse_09-2020	null	[MS,MS:1001208,SEQUEST,]	1.2e-3	null	ms_run[1]:scan=1966	1152.7	3	1216.59555	406.20341	K	L	34	45
PSM	GAAQNIIPASTGAAKAVGK	-206_7889	A0A1D5RLD8	1	Mouse_09-2020	null	[MS,MS:1001208,SEQUEST,]	1.2e-3	null	ms_run[1]:scan=1965	1152.2	3	1724.96427	575.65997	R	I	199	218
PSM	KHPDASVNFSEFSK	-206_7877	P63158	1	Mouse_09-2020	null	[MS,MS:1001208,SEQUEST,]	1.2e-3	null	ms_run[1]:scan=1963	1151.0	3	1592.77036	531.59497	K	C	30	44
PSM	HQKVVEIAPATHLDPQLR	-206_7853	G5E8R3	1	Mouse_09-2020	null	[MS,MS:1001208,SEQUEST,]	1.2e-3	null	ms_run[1]:scan=1959	1148.9	4	2052.13564	513.78918	R	R	271	289
PSM	TFEINPR	-206_7825	P08113	1	Mouse_09-2020	null	[MS,MS:1001208,SEQUEST,]	4.3e-3	null	ms_run[1]:scan=1954	1146.5	2	876.45677	438.73233	K	P	684	691
PSM	LTSDDVKEQIYK	-206_7810	Q921R2	1	Mouse_09-2020	null	[MS,MS:1001208,SEQUEST,]	1.2e-3	null	ms_run[1]:scan=1952	1145.3	3	1438.74186	480.25232	K	A	28	40
PSM	IFSSEHDIFRESVRK	-206_7802	A0A0R4J083	1	Mouse_09-2020	null	[MS,MS:1001208,SEQUEST,]	1.2e-3	null	ms_run[1]:scan=1951	1144.8	4	1849.95461	463.24434	R	F	52	67
PSM	GFYIYQEGSKNK	-206_7788	Q8BMS1	1	Mouse_09-2020	null	[MS,MS:1001208,SEQUEST,]	1.2e-3	null	ms_run[1]:scan=1949	1143.8	3	1433.70545	478.57350	K	L	635	647
PSM	QFSQYIK	-206_8124	P47962	1	Mouse_09-2020	null	[MS,MS:1001208,SEQUEST,]	2.5e-3	null	ms_run[1]:scan=2004	1172.0	2	913.47734	457.24254	K	N	222	229
PSM	ITQSNAILR	-206_5722	P10649	1	Mouse_09-2020	null	[MS,MS:1001208,SEQUEST,]	1.2e-3	null	ms_run[1]:scan=1620	974.1	2	1015.58977	508.29837	K	L	70	79
PSM	YATALYSAASKEK	-206_5707	Q9DB20	1	Mouse_09-2020	null	[MS,MS:1001208,SEQUEST,]	1.2e-3	null	ms_run[1]:scan=1618	973.1	3	1402.72190	468.24527	R	L	41	54
PSM	VAQAPWK	-206_5699	Q8C196	1	Mouse_09-2020	null	[MS,MS:1001208,SEQUEST,]	3.2e-3	null	ms_run[1]:scan=1617	972.6	2	799.44499	400.22669	K	V	1101	1108
PSM	KELSEIAQR	-206_3099	Q91Y97	1	Mouse_09-2020	null	[MS,MS:1001208,SEQUEST,]	1.2e-3	null	ms_run[1]:scan=1189	752.2	2	1073.59514	537.30111	K	V	14	23
PSM	KYKPLDLRPK	-206_3036	Q6ZWV7	1	Mouse_09-2020	null	[MS,MS:1001208,SEQUEST,]	1.2e-3	null	ms_run[1]:scan=1179	747.1	3	1257.76764	419.92744	K	T	77	87
PSM	FGVAEPRK	-206_2983	Q9CPQ1	1	Mouse_09-2020	null	[MS,MS:1001208,SEQUEST,]	3.1e-2	null	ms_run[1]:scan=1171	743.1	2	903.51348	452.25598	K	A	40	48
PSM	EGNHKPGTDYLKPPK	-206_2965	Q61176	1	Mouse_09-2020	null	[MS,MS:1001208,SEQUEST,]	1.2e-3	null	ms_run[1]:scan=1169	742.0	4	1680.87160	420.97306	R	0	309	324
PSM	IQDKEGIPPDQQR	-206_2948	E9Q5F6	1	Mouse_09-2020	null	[MS,MS:1001208,SEQUEST,]	1.6e-2	null	ms_run[1]:scan=1166	740.5	3	1523.78098	508.59860	K	I	30	43
PSM	HEANKTITFER	-206_2940	Q9D6Y9	1	Mouse_09-2020	null	[MS,MS:1001208,SEQUEST,]	3.2e-3	null	ms_run[1]:scan=1165	739.9	3	1345.67850	449.23348	K	G	608	619
PSM	SVTAPYKYPRK	-206_2895	D3Z106	1	Mouse_09-2020	null	[MS,MS:1001208,SEQUEST,]	4.7e-3	null	ms_run[1]:scan=1158	736.4	3	1309.72666	437.24695	K	E	508	519
PSM	QVEIAQR	-206_2881	P16460	1	Mouse_09-2020	null	[MS,MS:1001208,SEQUEST,]	1.2e-3	null	ms_run[1]:scan=1156	735.3	2	843.46849	422.23778	R	G	102	109
PSM	IGNPLDRDTNHGPQNHEAHLRK	-206_2835	Q8R0Y6	1	Mouse_09-2020	null	[MS,MS:1001208,SEQUEST,]	1.2e-3	null	ms_run[1]:scan=1149	731.7	6	2519.26129	420.71624	K	V	736	758
PSM	GATPYGGVK	-206_3107	Q8QZT1	1	Mouse_09-2020	null	[MS,MS:1001208,SEQUEST,]	6.3e-3	null	ms_run[1]:scan=1190	752.8	2	849.44451	425.22689	R	E	163	172
PSM	IGNPLDRDTNHGPQNHEAHLRK	-206_2799	Q8R0Y6	1	Mouse_09-2020	null	[MS,MS:1001208,SEQUEST,]	1.2e-3	null	ms_run[1]:scan=1145	729.7	5	2519.26160	504.65803	K	V	736	758
PSM	GRLEEVGNQAR	-206_2765	P08226	1	Mouse_09-2020	null	[MS,MS:1001208,SEQUEST,]	1.2e-3	null	ms_run[1]:scan=1138	726.1	3	1228.63895	410.21794	R	R	226	237
PSM	TVEAEAAHGTVTR	-206_2731	O88844	1	Mouse_09-2020	null	[MS,MS:1001208,SEQUEST,]	1.2e-3	null	ms_run[1]:scan=1132	722.9	2	1341.67644	671.34150	K	Y	302	315
PSM	DSYVGDEAQSKR	-206_2727	P60710	0	Mouse_09-2020	null	[MS,MS:1001208,SEQUEST,]	1.2e-3	null	ms_run[1]:scan=1130	722.1	3	1354.62302	452.21263	K	I	51	63
PSM	DSYVGDEAQSKR	-206_2727	P68134	0	Mouse_09-2020	null	[MS,MS:1001208,SEQUEST,]	1.2e-3	null	ms_run[1]:scan=1130	722.1	3	1354.62302	452.21263	K	I	53	65
PSM	RAPYKGEVTTLK	-206_2705	Q9EQF5	1	Mouse_09-2020	null	[MS,MS:1001208,SEQUEST,]	1.2e-3	null	ms_run[1]:scan=1126	719.8	3	1362.77259	454.92951	K	R	490	502
PSM	TVEAEAAHGTVTR	-206_2688	O88844	1	Mouse_09-2020	null	[MS,MS:1001208,SEQUEST,]	1.2e-3	null	ms_run[1]:scan=1123	718.3	3	1341.67472	447.89676	K	Y	302	315
PSM	QHLQIQSSQSHLNK	-206_2660	Q91XE0	1	Mouse_09-2020	null	[MS,MS:1001208,SEQUEST,]	3.2e-3	null	ms_run[1]:scan=1116	714.7	3	1647.85636	549.95690	K	I	100	114
PSM	QHLQIQSSQSHLNK	-206_2651	Q91XE0	1	Mouse_09-2020	null	[MS,MS:1001208,SEQUEST,]	1.2e-3	null	ms_run[1]:scan=1115	714.2	4	1647.85488	412.71949	K	I	100	114
PSM	FDGKKPDTLGSNTR	-206_2626	Q8R084	1	Mouse_09-2020	null	[MS,MS:1001208,SEQUEST,]	1.2e-3	null	ms_run[1]:scan=1112	712.6	3	1535.78116	512.59860	R	Y	340	354
PSM	GGARVEPVDASGTEK	-206_2579	Q3U367	1	Mouse_09-2020	null	[MS,MS:1001208,SEQUEST,]	1.2e-3	null	ms_run[1]:scan=1105	709.0	3	1472.73374	491.58284	R	F	40	55
PSM	TQAYPDQKPGTSGLRK	-206_2790	Q9D0F9	1	Mouse_09-2020	null	[MS,MS:1001208,SEQUEST,]	1.2e-3	null	ms_run[1]:scan=1141	727.8	4	1746.91286	437.48379	K	V	9	25
PSM	RVLIAAHGNSLR	-206_3120	Q9DBJ1	1	Mouse_09-2020	null	[MS,MS:1001208,SEQUEST,]	1.2e-3	null	ms_run[1]:scan=1192	753.8	3	1306.77005	436.26159	K	I	180	192
PSM	TLGAIVRK	-206_3142	P51660	1	Mouse_09-2020	null	[MS,MS:1001208,SEQUEST,]	2.2e-2	null	ms_run[1]:scan=1196	756.0	2	857.55638	429.28199	R	N	252	260
PSM	AYQKQPTIFQNKK	-206_3182	P62281	1	Mouse_09-2020	null	[MS,MS:1001208,SEQUEST,]	1.7e-3	null	ms_run[1]:scan=1203	759.4	3	1593.87302	531.96310	R	V	9	22
PSM	RVLVYGGR	-206_3787	Q8BVI4	1	Mouse_09-2020	null	[MS,MS:1001208,SEQUEST,]	1.2e-3	null	ms_run[1]:scan=1299	809.0	2	919.54558	460.27724	R	A	9	17
PSM	LIKEGDVVK	-206_3748	Q03265	1	Mouse_09-2020	null	[MS,MS:1001208,SEQUEST,]	1.2e-3	null	ms_run[1]:scan=1293	806.0	2	1000.60369	500.80550	K	T	124	133
PSM	STTTGHLIYK	-206_3736	P10126	1	Mouse_09-2020	null	[MS,MS:1001208,SEQUEST,]	2.5e-3	null	ms_run[1]:scan=1291	804.9	2	1120.60002	560.80349	K	G	21	31
PSM	AFEPATGR	-206_3691	Q3U367	1	Mouse_09-2020	null	[MS,MS:1001208,SEQUEST,]	1.2e-3	null	ms_run[1]:scan=1284	801.4	2	848.42607	424.71668	K	I	55	63
PSM	RQAVDVSPLRR	-206_3674	P97461	1	Mouse_09-2020	null	[MS,MS:1001208,SEQUEST,]	1.2e-3	null	ms_run[1]:scan=1281	799.7	3	1296.74814	432.92135	R	N	136	147
PSM	VSQEHPVVLTK	-206_3666	Q8C196	1	Mouse_09-2020	null	[MS,MS:1001208,SEQUEST,]	1.2e-3	null	ms_run[1]:scan=1280	799.2	2	1236.69438	618.85097	R	V	1158	1169
PSM	ATFIKVPQNPHGKPK	-206_3649	P09405	1	Mouse_09-2020	null	[MS,MS:1001208,SEQUEST,]	1.2e-3	null	ms_run[1]:scan=1277	797.6	4	1661.94643	416.24260	K	Y	510	525
PSM	SQRYESLKGVDPK	-206_3601	P47915	1	Mouse_09-2020	null	[MS,MS:1001208,SEQUEST,]	1.2e-3	null	ms_run[1]:scan=1268	793.0	3	1506.79145	502.93521	R	L	26	39
PSM	KQPQPYHNEL	-206_3552	Q91WU0	1	Mouse_09-2020	null	[MS,MS:1001208,SEQUEST,]	2.8e-3	null	ms_run[1]:scan=1260	789.0	3	1253.62690	418.54729	K	0	552	562
PSM	QTYSTEPNNLKAR	-206_3546	P41105	1	Mouse_09-2020	null	[MS,MS:1001208,SEQUEST,]	1.2e-3	null	ms_run[1]:scan=1259	788.4	3	1521.76572	507.92672	K	S	23	36
PSM	VFEHIGK	-206_3533	P24270	1	Mouse_09-2020	null	[MS,MS:1001208,SEQUEST,]	1.2e-3	null	ms_run[1]:scan=1257	787.3	2	829.45641	415.23197	K	T	99	106
PSM	FLKTRDDLAR	-206_3525	P30115	1	Mouse_09-2020	null	[MS,MS:1001208,SEQUEST,]	1.7e-3	null	ms_run[1]:scan=1256	786.8	3	1234.69168	412.23493	K	R	34	44
PSM	RLNRPLTLSEK	-206_3520	Q99KI0	1	Mouse_09-2020	null	[MS,MS:1001208,SEQUEST,]	1.2e-3	null	ms_run[1]:scan=1255	786.3	3	1326.78559	442.93325	K	V	58	69
PSM	HYEVEIRDAK	-206_3502	A0A1D5RLH3	1	Mouse_09-2020	null	[MS,MS:1001208,SEQUEST,]	1.2e-3	null	ms_run[1]:scan=1251	784.4	3	1259.63742	420.55081	K	R	3	13
PSM	SAYSQIR	-206_3447	Q9DBF1	1	Mouse_09-2020	null	[MS,MS:1001208,SEQUEST,]	2.2e-2	null	ms_run[1]:scan=1244	780.6	2	824.42626	412.71668	R	G	352	359
PSM	RGGPNYQEGLR	-206_3439	Q3V117	1	Mouse_09-2020	null	[MS,MS:1001208,SEQUEST,]	1.3e-2	null	ms_run[1]:scan=1243	780.1	3	1246.62879	416.21442	R	M	379	390
PSM	IQNQWK	-206_3397	P54869	1	Mouse_09-2020	null	[MS,MS:1001208,SEQUEST,]	6.5e-3	null	ms_run[1]:scan=1237	777.0	2	816.43614	408.72177	K	A	277	283
PSM	ITAHLVHELRR	-206_3324	Q8BWT1	1	Mouse_09-2020	null	[MS,MS:1001208,SEQUEST,]	1.2e-3	null	ms_run[1]:scan=1226	771.3	3	1344.78641	448.93348	R	G	361	372
PSM	RSTVAQLVK	-206_3295	Q03265	1	Mouse_09-2020	null	[MS,MS:1001208,SEQUEST,]	1.7e-3	null	ms_run[1]:scan=1222	769.2	2	1001.61046	501.30874	K	L	253	262
PSM	GSVLPNSDK	-206_3242	P32020	1	Mouse_09-2020	null	[MS,MS:1001208,SEQUEST,]	1.2e-3	null	ms_run[1]:scan=1212	764.1	2	916.47289	458.74036	K	A	483	492
PSM	SRKVPEEL	-206_3236	Q63880	1	Mouse_09-2020	null	[MS,MS:1001208,SEQUEST,]	3.2e-2	null	ms_run[1]:scan=1211	763.5	2	957.53691	479.27182	R	0	564	572
PSM	GAAYSHAEDSIRK	-206_2550	Q9QXE0	1	Mouse_09-2020	null	[MS,MS:1001208,SEQUEST,]	1.2e-3	null	ms_run[1]:scan=1101	706.9	3	1404.68634	468.90039	K	V	226	239
PSM	HNQGLAFR	-206_3797	D3Z106	1	Mouse_09-2020	null	[MS,MS:1001208,SEQUEST,]	1.2e-3	null	ms_run[1]:scan=1300	809.5	2	942.48998	471.74885	K	Y	234	242
PSM	RKTPVTVTLKENER	-206_2532	E0CYZ2	1	Mouse_09-2020	null	[MS,MS:1001208,SEQUEST,]	1.2e-3	null	ms_run[1]:scan=1099	705.8	4	1670.94875	418.49416	R	L	66	80
PSM	ELSEPSSTR	-206_2497	Q8C196	1	Mouse_09-2020	null	[MS,MS:1001208,SEQUEST,]	1.2e-3	null	ms_run[1]:scan=1092	702.3	2	1005.48454	503.24600	K	Y	842	851
PSM	YHEEFEKSR	-206_1126	A2A6H0	1	Mouse_09-2020	null	[MS,MS:1001208,SEQUEST,]	1.2e-3	null	ms_run[1]:scan=873	588.9	3	1224.56375	408.85964	K	G	86	95
PSM	GATYGKPVHHGVNQLK	-206_1061	Q9CZM2	1	Mouse_09-2020	null	[MS,MS:1001208,SEQUEST,]	2.3e-2	null	ms_run[1]:scan=863	583.8	3	1705.91214	569.30927	K	A	78	94
PSM	KHHLDGETEEERIR	-206_1057	P10649	1	Mouse_09-2020	null	[MS,MS:1001208,SEQUEST,]	1.2e-3	null	ms_run[1]:scan=862	583.3	4	1748.86660	437.97232	R	D	83	97
PSM	SQRYEVAVKK	-206_1049	Q9R0H0	1	Mouse_09-2020	null	[MS,MS:1001208,SEQUEST,]	1.2e-3	null	ms_run[1]:scan=861	582.7	3	1207.67978	403.23130	R	A	57	67
PSM	YKYEDKDGKQPVGR	-206_1018	Q8CG76	1	Mouse_09-2020	null	[MS,MS:1001208,SEQUEST,]	1.2e-3	null	ms_run[1]:scan=857	580.6	4	1682.84987	421.46787	K	F	245	259
PSM	GATYGKPVHHGVNQLK	-206_974	Q9CZM2	1	Mouse_09-2020	null	[MS,MS:1001208,SEQUEST,]	1.2e-3	null	ms_run[1]:scan=848	576.0	4	1705.91298	427.23377	K	A	78	94
PSM	VGAVQYTYEQRLEFGFDKYNSK	-206_929	A0A3B2WCI9	1	Mouse_09-2020	null	[MS,MS:1001208,SEQUEST,]	5.7e-3	null	ms_run[1]:scan=840	571.9	6	2642.30633	441.22082	R	D	484	506
PSM	NNRFTSAGQASK	-206_811	Q921F4	1	Mouse_09-2020	null	[MS,MS:1001208,SEQUEST,]	3.4e-2	null	ms_run[1]:scan=820	561.7	3	1280.63037	427.54958	K	I	484	496
PSM	RLQAQRNELNAK	-206_793	Q8K1K2	1	Mouse_09-2020	null	[MS,MS:1001208,SEQUEST,]	2.8e-3	null	ms_run[1]:scan=817	560.0	3	1440.80188	480.93918	R	R	44	56
PSM	AVKSAEAAAEATK	-206_1211	Q8VC30	1	Mouse_09-2020	null	[MS,MS:1001208,SEQUEST,]	1.2e-3	null	ms_run[1]:scan=887	596.3	3	1246.66477	416.22610	K	M	523	536
PSM	GQPRGGVEKGPAALRK	-206_658	Q61176	1	Mouse_09-2020	null	[MS,MS:1001208,SEQUEST,]	1.2e-3	null	ms_run[1]:scan=793	547.5	4	1620.93105	405.98777	K	G	18	34
PSM	IKVENTEENRR	-206_528	Q91Y97	1	Mouse_09-2020	null	[MS,MS:1001208,SEQUEST,]	1.2e-3	null	ms_run[1]:scan=771	536.1	3	1387.72858	463.24779	R	F	47	58
PSM	EGAKYVSHGATGKGNDQVR	-206_487	P16460	1	Mouse_09-2020	null	[MS,MS:1001208,SEQUEST,]	1.2e-3	null	ms_run[1]:scan=762	531.5	4	1973.97927	494.25015	R	E	109	128
PSM	VVPEKGTADKKPAVGK	-206_476	Q9D8E6	1	Mouse_09-2020	null	[MS,MS:1001208,SEQUEST,]	1.2e-3	null	ms_run[1]:scan=760	530.5	4	1623.94338	406.74117	K	G	368	384
PSM	KAHAAIRENPVYEKKPK	-206_444	P47962	1	Mouse_09-2020	null	[MS,MS:1001208,SEQUEST,]	1.2e-3	null	ms_run[1]:scan=753	526.8	4	1979.12014	495.53508	K	E	242	259
PSM	RRGEEGHDPKEPEQLRK	-206_386	Q8BG05	1	Mouse_09-2020	null	[MS,MS:1001208,SEQUEST,]	1.2e-3	null	ms_run[1]:scan=739	519.6	5	2061.05817	413.01751	R	F	20	37
PSM	YVSHGATGKGNDQVR	-206_247	P16460	1	Mouse_09-2020	null	[MS,MS:1001208,SEQUEST,]	2.8e-3	null	ms_run[1]:scan=705	501.9	3	1588.78232	530.26573	K	E	113	128
PSM	RAVAREESGKPGAHVTVKK	-206_197	O88569	1	Mouse_09-2020	null	[MS,MS:1001208,SEQUEST,]	1.2e-3	null	ms_run[1]:scan=692	495.4	5	2020.14021	404.83403	K	F	95	114
PSM	REFDRHSGSDRSGLKHEDK	-206_175	A0A0N4SV40	1	Mouse_09-2020	null	[MS,MS:1001208,SEQUEST,]	1.2e-3	null	ms_run[1]:scan=687	493.0	5	2256.08289	452.02311	K	G	138	157
PSM	RAVAREESGKPGAHVTVKK	-206_34	O88569	1	Mouse_09-2020	null	[MS,MS:1001208,SEQUEST,]	1.7e-3	null	ms_run[1]:scan=536	434.7	5	2020.14402	404.83403	K	F	95	114
PSM	RQVEIAQREGAK	-206_601	P16460	1	Mouse_09-2020	null	[MS,MS:1001208,SEQUEST,]	1.2e-3	null	ms_run[1]:scan=782	541.8	3	1384.76795	462.26003	R	V	101	113
PSM	QVEIAQREGAK	-206_1446	P16460	1	Mouse_09-2020	null	[MS,MS:1001208,SEQUEST,]	1.2e-3	null	ms_run[1]:scan=927	616.8	3	1228.66376	410.22633	R	V	102	113
PSM	KGLNSVATAR	-206_1461	E9PWK1	1	Mouse_09-2020	null	[MS,MS:1001208,SEQUEST,]	1.2e-3	null	ms_run[1]:scan=929	617.9	2	1016.58379	508.79600	K	F	197	207
PSM	LQGPQTAR	-206_1466	E0CXN5	1	Mouse_09-2020	null	[MS,MS:1001208,SEQUEST,]	1.7e-3	null	ms_run[1]:scan=930	618.6	2	870.47869	435.74323	K	L	274	282
PSM	VLENAEGAR	-206_2482	P38647	1	Mouse_09-2020	null	[MS,MS:1001208,SEQUEST,]	1.2e-3	null	ms_run[1]:scan=1090	701.2	2	958.49480	479.75126	K	T	77	86
PSM	IKVENTEENRRQFR	-206_2438	Q91Y97	1	Mouse_09-2020	null	[MS,MS:1001208,SEQUEST,]	2.5e-3	null	ms_run[1]:scan=1084	698.3	4	1818.95620	455.49469	R	L	47	61
PSM	KHNFTPLAR	-206_2429	Q8BWT1	1	Mouse_09-2020	null	[MS,MS:1001208,SEQUEST,]	2.8e-3	null	ms_run[1]:scan=1083	697.6	2	1083.60527	542.30653	K	V	270	279
PSM	EATTEQQLR	-206_2327	O35490	1	Mouse_09-2020	null	[MS,MS:1001208,SEQUEST,]	1.2e-3	null	ms_run[1]:scan=1069	690.4	2	1075.53777	538.27255	K	L	387	396
PSM	VKAVVKLEGDNK	-206_2319	P12710	1	Mouse_09-2020	null	[MS,MS:1001208,SEQUEST,]	1.2e-3	null	ms_run[1]:scan=1068	689.9	3	1299.76252	433.92588	K	V	79	91
PSM	TVEAEAAHGTVTRHYR	-206_2298	O88844	1	Mouse_09-2020	null	[MS,MS:1001208,SEQUEST,]	1.2e-3	null	ms_run[1]:scan=1064	688.0	4	1797.89943	450.23022	K	Y	302	318
PSM	RLQSIGTENTEENRR	-206_2283	A0A0U1RPT5	1	Mouse_09-2020	null	[MS,MS:1001208,SEQUEST,]	1.6e-2	null	ms_run[1]:scan=1062	686.9	3	1802.90952	601.64164	K	Y	97	112
PSM	HQPTAIIAK	-206_2273	P40142	1	Mouse_09-2020	null	[MS,MS:1001208,SEQUEST,]	2.8e-3	null	ms_run[1]:scan=1060	685.7	2	978.57323	489.79018	K	F	233	242
PSM	RTFDSAVAK	-206_2262	Q8CAQ8	1	Mouse_09-2020	null	[MS,MS:1001208,SEQUEST,]	1.2e-3	null	ms_run[1]:scan=1058	684.7	2	994.53069	497.76945	K	L	442	451
PSM	THLSLSHNPEQK	-206_2140	A0A1W2P733	1	Mouse_09-2020	null	[MS,MS:1001208,SEQUEST,]	1.2e-3	null	ms_run[1]:scan=1038	674.3	3	1390.70652	464.24064	K	V	687	699
PSM	RGYPVYNHTEQTNK	-206_2059	Q5FW57	1	Mouse_09-2020	null	[MS,MS:1001208,SEQUEST,]	1.2e-3	null	ms_run[1]:scan=1026	668.1	3	1706.82383	569.61302	K	I	257	271
PSM	KYELGRPAANTK	-206_1987	P62242	1	Mouse_09-2020	null	[MS,MS:1001208,SEQUEST,]	1.2e-3	null	ms_run[1]:scan=1015	662.4	3	1347.73716	449.91749	R	G	26	38
PSM	SRVSNLPTVKK	-206_1985	P30115	1	Mouse_09-2020	null	[MS,MS:1001208,SEQUEST,]	1.7e-3	null	ms_run[1]:scan=1014	661.9	3	1228.73719	410.25058	R	L	186	197
PSM	KYEATLEK	-206_1935	P07724	1	Mouse_09-2020	null	[MS,MS:1001208,SEQUEST,]	1.2e-3	null	ms_run[1]:scan=1005	657.3	2	981.52471	491.26621	K	C	376	384
PSM	RGYDRYYNK	-206_1851	F8WHP8	1	Mouse_09-2020	null	[MS,MS:1001208,SEQUEST,]	7.1e-3	null	ms_run[1]:scan=993	651.0	3	1234.59601	412.20363	R	I	28	37
PSM	STGWTGHVAGTRK	-206_1835	Q91X91	1	Mouse_09-2020	null	[MS,MS:1001208,SEQUEST,]	1.2e-3	null	ms_run[1]:scan=991	650.0	3	1357.69617	453.23723	R	T	127	140
PSM	KLLADQAEARR	-206_1748	P84099	1	Mouse_09-2020	null	[MS,MS:1001208,SEQUEST,]	1.2e-3	null	ms_run[1]:scan=976	642.4	3	1270.72135	424.24572	K	K	153	164
PSM	FIDEHATK	-206_1735	A0A0R4J0Z1	1	Mouse_09-2020	null	[MS,MS:1001208,SEQUEST,]	1.2e-3	null	ms_run[1]:scan=973	640.7	2	960.47783	480.74290	K	S	626	634
PSM	LHPNDEDIHTANERR	-206_1680	Q91YI0	1	Mouse_09-2020	null	[MS,MS:1001208,SEQUEST,]	1.2e-3	null	ms_run[1]:scan=965	636.7	4	1816.86660	454.97258	K	K	81	96
PSM	LAEQYAKENGTK	-206_1647	P11725	1	Mouse_09-2020	null	[MS,MS:1001208,SEQUEST,]	1.2e-3	null	ms_run[1]:scan=959	633.4	3	1351.68445	451.23326	K	S	232	244
PSM	YTGTRPSNLAK	-206_1504	Q63886	0	Mouse_09-2020	null	[MS,MS:1001208,SEQUEST,]	1.2e-3	null	ms_run[1]:scan=936	621.5	2	1207.64238	604.32512	R	T	339	350
PSM	YTGTRPSNLAK	-206_1504	K9J7B2	0	Mouse_09-2020	null	[MS,MS:1001208,SEQUEST,]	1.2e-3	null	ms_run[1]:scan=936	621.5	2	1207.64238	604.32512	R	T	335	346
PSM	RLAEDGAHVVVSSRK	-206_2513	A0A2I3BPY3	1	Mouse_09-2020	null	[MS,MS:1001208,SEQUEST,]	1.2e-3	null	ms_run[1]:scan=1095	704.0	4	1623.89309	406.72859	R	Q	42	57
PSM	LGPNEQYK	-206_3818	Q62425	1	Mouse_09-2020	null	[MS,MS:1001208,SEQUEST,]	1.7e-3	null	ms_run[1]:scan=1303	811.1	2	948.47789	474.74290	K	Y	57	65
PSM	AIDVEQGQTR	-206_3854	P35505	1	Mouse_09-2020	null	[MS,MS:1001208,SEQUEST,]	1.2e-3	null	ms_run[1]:scan=1310	814.7	2	1116.56438	558.78583	K	F	372	382
PSM	LIDAETTAK	-206_3858	Q8VC30	1	Mouse_09-2020	null	[MS,MS:1001208,SEQUEST,]	1.2e-3	null	ms_run[1]:scan=1311	815.2	2	961.51915	481.26366	K	W	326	335
PSM	YYSIASSSK	-206_5332	Q05DV1	1	Mouse_09-2020	null	[MS,MS:1001208,SEQUEST,]	2.5e-3	null	ms_run[1]:scan=1552	939.1	2	1005.48857	503.24801	R	H	455	464
PSM	RTQGVSTTDLVGR	-206_5325	Q922E4	1	Mouse_09-2020	null	[MS,MS:1001208,SEQUEST,]	1.2e-3	null	ms_run[1]:scan=1551	938.6	3	1389.74485	463.91967	K	L	140	153
PSM	SSQIGAVVSR	-206_5298	Q91XF0	1	Mouse_09-2020	null	[MS,MS:1001208,SEQUEST,]	1.2e-3	null	ms_run[1]:scan=1546	936.2	2	1003.55181	502.28018	K	S	164	174
PSM	RQAVTNPNNTFYATK	-206_5277	P38647	1	Mouse_09-2020	null	[MS,MS:1001208,SEQUEST,]	1.2e-3	null	ms_run[1]:scan=1542	934.0	3	1724.87180	575.62867	K	L	107	122
PSM	VSNLPTVK	-206_5269	P30115	1	Mouse_09-2020	null	[MS,MS:1001208,SEQUEST,]	1.2e-3	null	ms_run[1]:scan=1541	933.5	2	857.50871	429.25819	R	F	188	196
PSM	NGEYALER	-206_5236	Q99LB7	1	Mouse_09-2020	null	[MS,MS:1001208,SEQUEST,]	2.8e-3	null	ms_run[1]:scan=1534	929.9	2	951.45262	476.23016	K	G	886	894
PSM	INDITLNSR	-206_5222	F6T4M4	1	Mouse_09-2020	null	[MS,MS:1001208,SEQUEST,]	3.1e-2	null	ms_run[1]:scan=1532	928.9	2	1045.56304	523.28546	K	L	72	81
PSM	SEIAHRYNDLGEQHFK	-206_5206	P07724	1	Mouse_09-2020	null	[MS,MS:1001208,SEQUEST,]	1.2e-3	null	ms_run[1]:scan=1529	927.3	3	1943.93973	648.65013	K	L	29	45
PSM	ELSEIAQR	-206_5155	Q91Y97	1	Mouse_09-2020	null	[MS,MS:1001208,SEQUEST,]	1.7e-3	null	ms_run[1]:scan=1522	923.8	2	945.49901	473.25363	K	V	15	23
PSM	SHGQDYLVGNRLSR	-206_5335	P30115	1	Mouse_09-2020	null	[MS,MS:1001208,SEQUEST,]	1.2e-3	null	ms_run[1]:scan=1553	939.7	3	1601.81449	534.60961	K	D	142	156
PSM	SEIAHRYNDLGEQHFK	-206_5142	P07724	1	Mouse_09-2020	null	[MS,MS:1001208,SEQUEST,]	1.2e-3	null	ms_run[1]:scan=1520	922.7	4	1943.93654	486.73942	K	L	29	45
PSM	TFRPPYYHR	-206_5070	O09173	1	Mouse_09-2020	null	[MS,MS:1001208,SEQUEST,]	1.2e-3	null	ms_run[1]:scan=1508	916.5	3	1236.62729	412.88060	K	C	328	337
PSM	TILTTEDR	-206_5031	P97872	1	Mouse_09-2020	null	[MS,MS:1001208,SEQUEST,]	1.2e-3	null	ms_run[1]:scan=1500	912.4	2	948.49846	474.75346	K	R	487	495
PSM	IDGASPLDK	-206_5022	P00329	1	Mouse_09-2020	null	[MS,MS:1001208,SEQUEST,]	1.2e-3	null	ms_run[1]:scan=1498	911.4	2	915.47728	458.24273	K	C	161	170
PSM	KSNFEEALAAHK	-206_5014	P09103	1	Mouse_09-2020	null	[MS,MS:1001208,SEQUEST,]	1.2e-3	null	ms_run[1]:scan=1497	910.9	3	1344.68872	448.90173	K	L	33	45
PSM	FVQDLSK	-206_4975	Q91ZJ5	1	Mouse_09-2020	null	[MS,MS:1001208,SEQUEST,]	3.2e-3	null	ms_run[1]:scan=1491	907.9	2	836.45061	418.72926	R	M	4	11
PSM	VEITYTPKDGTQK	-206_4964	O88844	1	Mouse_09-2020	null	[MS,MS:1001208,SEQUEST,]	1.2e-3	null	ms_run[1]:scan=1489	906.8	3	1479.76810	493.92783	K	T	152	165
PSM	YEGEYRYVNSR	-206_4909	P55096	1	Mouse_09-2020	null	[MS,MS:1001208,SEQUEST,]	6.7e-3	null	ms_run[1]:scan=1482	903.3	3	1435.65570	479.22487	K	I	261	272
PSM	VTQSNAILR	-206_4892	G5E8M7	0	Mouse_09-2020	null	[MS,MS:1001208,SEQUEST,]	1.2e-3	null	ms_run[1]:scan=1480	902.2	2	1001.57085	501.29055	K	L	70	79
PSM	VTQSNAILR	-206_4892	P19639	0	Mouse_09-2020	null	[MS,MS:1001208,SEQUEST,]	1.2e-3	null	ms_run[1]:scan=1480	902.2	2	1001.57085	501.29055	K	L	70	79
PSM	GDNQSPIELHTK	-206_4882	P16015	1	Mouse_09-2020	null	[MS,MS:1001208,SEQUEST,]	1.2e-3	null	ms_run[1]:scan=1478	901.1	2	1338.66191	669.83605	K	I	25	37
PSM	RTQFWR	-206_5136	P51881	1	Mouse_09-2020	null	[MS,MS:1001208,SEQUEST,]	2.8e-3	null	ms_run[1]:scan=1519	922.2	2	893.47344	447.24066	K	F	106	112
PSM	RWGHTVFVAR	-206_5357	D3Z253	1	Mouse_09-2020	null	[MS,MS:1001208,SEQUEST,]	1.2e-3	null	ms_run[1]:scan=1556	941.2	3	1228.67017	410.22811	K	A	102	112
PSM	HGRSPAQILLR	-206_5370	Q9JII6	1	Mouse_09-2020	null	[MS,MS:1001208,SEQUEST,]	1.2e-3	null	ms_run[1]:scan=1558	942.4	3	1247.73328	416.58256	K	Q	241	252
PSM	YNQILR	-206_5412	P17182	1	Mouse_09-2020	null	[MS,MS:1001208,SEQUEST,]	3.5e-2	null	ms_run[1]:scan=1565	945.9	2	806.45299	403.72960	K	E	407	413
PSM	KFDEGRNNFEGEITKEK	-206_5682	P09103	1	Mouse_09-2020	null	[MS,MS:1001208,SEQUEST,]	1.2e-3	null	ms_run[1]:scan=1614	971.2	4	2041.00454	511.00508	K	L	210	227
PSM	SRHEEHERPPFVAYPHLR	-206_5675	P43024	1	Mouse_09-2020	null	[MS,MS:1001208,SEQUEST,]	1.2e-3	null	ms_run[1]:scan=1613	970.7	5	2257.13682	452.23329	K	R	63	81
PSM	YYTLEEIQKHKDSK	-206_5666	G5E850	1	Mouse_09-2020	null	[MS,MS:1001208,SEQUEST,]	6.3e-3	null	ms_run[1]:scan=1612	970.2	4	1781.90615	446.23217	K	T	11	25
PSM	IKAFLSSPEHVNRPINGNGKQ	-206_5645	P19157	1	Mouse_09-2020	null	[MS,MS:1001208,SEQUEST,]	1.2e-3	null	ms_run[1]:scan=1608	968.0	4	2306.23501	577.31455	K	0	190	211
PSM	IKAFLSSPEHVNRPINGNGKQ	-206_5640	P19157	1	Mouse_09-2020	null	[MS,MS:1001208,SEQUEST,]	4.3e-3	null	ms_run[1]:scan=1607	967.5	5	2306.23518	462.05310	K	0	190	211
PSM	EGHPVTSEPSRPEPAVFK	-206_5626	P52196	1	Mouse_09-2020	null	[MS,MS:1001208,SEQUEST,]	1.2e-3	null	ms_run[1]:scan=1605	966.4	4	1963.98537	491.75226	K	T	137	155
PSM	GDNQSPIELHTKDIK	-206_5621	P16015	1	Mouse_09-2020	null	[MS,MS:1001208,SEQUEST,]	1.2e-3	null	ms_run[1]:scan=1603	965.6	4	1694.86855	424.47315	K	D	25	40
PSM	AVYQGPGSSPVKS	-206_5614	O88587	1	Mouse_09-2020	null	[MS,MS:1001208,SEQUEST,]	1.2e-3	null	ms_run[1]:scan=1602	965.1	2	1276.65105	638.83023	K	0	253	266
PSM	VLNTNIDGR	-206_5589	P62270	1	Mouse_09-2020	null	[MS,MS:1001208,SEQUEST,]	1.2e-3	null	ms_run[1]:scan=1599	963.4	2	1001.53551	501.27236	R	K	15	24
PSM	AFLSSPEHVNRPINGNGKQ	-206_5578	P19157	1	Mouse_09-2020	null	[MS,MS:1001208,SEQUEST,]	1.2e-3	null	ms_run[1]:scan=1597	962.3	4	2065.05507	517.01980	K	0	192	211
PSM	RVSHIEDPALIR	-206_5558	Q9CQC7	1	Mouse_09-2020	null	[MS,MS:1001208,SEQUEST,]	1.2e-3	null	ms_run[1]:scan=1594	960.7	3	1405.78800	469.26853	K	T	56	68
PSM	FLQPGSQRKPFDDAK	-206_5542	P30115	1	Mouse_09-2020	null	[MS,MS:1001208,SEQUEST,]	4.7e-2	null	ms_run[1]:scan=1589	958.2	4	1733.89577	434.22969	K	V	197	212
PSM	AVEAFETAK	-206_5539	Q64442	1	Mouse_09-2020	null	[MS,MS:1001208,SEQUEST,]	1.2e-3	null	ms_run[1]:scan=1588	957.7	2	965.49437	483.25056	K	G	331	340
PSM	NQAPPGLYTK	-206_5533	P16460	1	Mouse_09-2020	null	[MS,MS:1001208,SEQUEST,]	1.2e-3	null	ms_run[1]:scan=1587	957.2	2	1088.57341	544.79038	K	Q	200	210
PSM	KLDEAVAEAHLGK	-206_5525	P50247	1	Mouse_09-2020	null	[MS,MS:1001208,SEQUEST,]	1.2e-3	null	ms_run[1]:scan=1586	956.7	3	1380.74750	460.92090	K	N	389	402
PSM	RFEELGVK	-206_5521	Q9CPU0	1	Mouse_09-2020	null	[MS,MS:1001208,SEQUEST,]	1.2e-3	null	ms_run[1]:scan=1585	956.1	2	977.54027	489.27437	K	V	141	149
PSM	RVEYAVRGPIVQR	-206_5511	A0A2R8VHV7	1	Mouse_09-2020	null	[MS,MS:1001208,SEQUEST,]	1.2e-3	null	ms_run[1]:scan=1581	954.2	3	1542.88712	514.96696	R	L	32	45
PSM	RFYLDVKQNAK	-206_5490	P42669	1	Mouse_09-2020	null	[MS,MS:1001208,SEQUEST,]	1.2e-3	null	ms_run[1]:scan=1578	952.5	3	1381.75541	461.25774	K	R	71	82
PSM	VAVEAKNPADLPK	-206_5454	P58252	1	Mouse_09-2020	null	[MS,MS:1001208,SEQUEST,]	1.2e-3	null	ms_run[1]:scan=1572	949.4	3	1351.75376	451.25751	R	V	507	520
PSM	SHGQDYLVGNRLSR	-206_5434	P30115	1	Mouse_09-2020	null	[MS,MS:1001208,SEQUEST,]	1.2e-3	null	ms_run[1]:scan=1568	947.5	4	1601.81569	401.20903	K	D	142	156
PSM	SVQASVKHPYEVAIKEEAK	-206_5420	Q9DBM2	1	Mouse_09-2020	null	[MS,MS:1001208,SEQUEST,]	1.2e-3	null	ms_run[1]:scan=1566	946.4	4	2113.13173	529.03766	R	F	234	253
PSM	NYTDNELEK	-206_4874	P26443	1	Mouse_09-2020	null	[MS,MS:1001208,SEQUEST,]	4.3e-3	null	ms_run[1]:scan=1477	900.6	2	1125.50249	563.25657	K	T	192	201
PSM	HGVGRIDIVENR	-206_4867	P16460	1	Mouse_09-2020	null	[MS,MS:1001208,SEQUEST,]	1.2e-3	null	ms_run[1]:scan=1476	900.0	3	1364.73438	455.58462	K	I	261	273
PSM	AIVVTDGER	-206_4845	Q3TQP6	1	Mouse_09-2020	null	[MS,MS:1001208,SEQUEST,]	2.8e-3	null	ms_run[1]:scan=1473	898.5	2	959.51067	480.26146	K	L	127	136
PSM	LQALKDTANRLR	-206_4803	P40142	1	Mouse_09-2020	null	[MS,MS:1001208,SEQUEST,]	6.3e-3	null	ms_run[1]:scan=1466	894.9	3	1398.81626	466.94404	K	S	12	24
PSM	VVFEQTK	-206_4332	P17751	1	Mouse_09-2020	null	[MS,MS:1001208,SEQUEST,]	1.4e-2	null	ms_run[1]:scan=1391	856.4	2	850.46807	425.73709	K	I	193	200
PSM	KDRVTDALNATR	-206_4307	P63038	1	Mouse_09-2020	null	[MS,MS:1001208,SEQUEST,]	1.2e-3	null	ms_run[1]:scan=1388	854.8	3	1359.73313	453.91615	K	A	418	430
PSM	RIAPRPASGPIRPIVR	-206_4268	P47963	1	Mouse_09-2020	null	[MS,MS:1001208,SEQUEST,]	3.6e-3	null	ms_run[1]:scan=1381	851.4	4	1756.08083	439.77587	R	P	45	61
PSM	RQPDTPAELRT	-206_4257	Q9WVL0	1	Mouse_09-2020	null	[MS,MS:1001208,SEQUEST,]	1.2e-3	null	ms_run[1]:scan=1379	850.3	3	1283.67002	428.56160	R	0	206	217
PSM	RFLEEATR	-206_4241	Q8C196	1	Mouse_09-2020	null	[MS,MS:1001208,SEQUEST,]	1.7e-3	null	ms_run[1]:scan=1376	848.7	2	1021.54259	511.27490	K	S	1150	1158
PSM	LIAEGTAPR	-206_4196	Q8R0Y6	1	Mouse_09-2020	null	[MS,MS:1001208,SEQUEST,]	1.2e-3	null	ms_run[1]:scan=1369	845.2	2	927.52605	464.26654	R	P	182	191
PSM	SHGQDYLVGNR	-206_4180	P30115	1	Mouse_09-2020	null	[MS,MS:1001208,SEQUEST,]	1.2e-3	null	ms_run[1]:scan=1366	843.6	2	1245.59722	623.30218	K	S	142	153
PSM	KHGGPADEERHVGDLGNVTAGK	-206_4124	P08228	1	Mouse_09-2020	null	[MS,MS:1001208,SEQUEST,]	1.5e-2	null	ms_run[1]:scan=1357	838.9	5	2244.11039	449.62814	K	G	71	93
PSM	TAVAPIER	-206_4116	P51881	1	Mouse_09-2020	null	[MS,MS:1001208,SEQUEST,]	4.3e-3	null	ms_run[1]:scan=1356	838.4	2	856.48949	428.74798	K	K	24	32
PSM	SHGQDYLVGNR	-206_4112	P30115	1	Mouse_09-2020	null	[MS,MS:1001208,SEQUEST,]	1.7e-3	null	ms_run[1]:scan=1355	837.9	3	1245.59717	415.87054	K	S	142	153
PSM	LINRNTTIPTK	-206_4105	P38647	1	Mouse_09-2020	null	[MS,MS:1001208,SEQUEST,]	1.2e-3	null	ms_run[1]:scan=1354	837.4	3	1270.74762	424.25410	K	S	457	468
PSM	GIPHLVTHDAR	-206_4095	P62702	1	Mouse_09-2020	null	[MS,MS:1001208,SEQUEST,]	1.2e-3	null	ms_run[1]:scan=1352	836.3	3	1215.65943	405.89128	K	I	135	146
PSM	AKEIGFSDKQISK	-206_4088	Q8C196	1	Mouse_09-2020	null	[MS,MS:1001208,SEQUEST,]	1.2e-3	null	ms_run[1]:scan=1350	835.5	3	1450.78754	484.26819	K	L	907	920
PSM	KIITSTLEKEASK	-206_4045	Q9DBM2	1	Mouse_09-2020	null	[MS,MS:1001208,SEQUEST,]	1.2e-3	null	ms_run[1]:scan=1342	831.2	3	1447.83496	483.28373	K	G	336	349
PSM	TTTGSYIANR	-206_3997	Q60692	1	Mouse_09-2020	null	[MS,MS:1001208,SEQUEST,]	1.2e-3	null	ms_run[1]:scan=1333	826.5	2	1083.54326	542.27509	R	T	53	63
PSM	TVIHYSVK	-206_3987	A0A2R8VHX0	1	Mouse_09-2020	null	[MS,MS:1001208,SEQUEST,]	1.2e-3	null	ms_run[1]:scan=1332	826.0	2	946.53484	473.77146	R	G	76	84
PSM	LHKVIEASEIQAK	-206_3976	A0A0R4J135	0	Mouse_09-2020	null	[MS,MS:1001208,SEQUEST,]	1.2e-3	null	ms_run[1]:scan=1330	825.0	3	1465.83496	489.28395	K	N	118	131
PSM	LHKVIEASEIQAK	-206_3976	P17563	0	Mouse_09-2020	null	[MS,MS:1001208,SEQUEST,]	1.2e-3	null	ms_run[1]:scan=1330	825.0	3	1465.83496	489.28395	K	N	118	131
PSM	SRVSNLPTVK	-206_3960	P30115	1	Mouse_09-2020	null	[MS,MS:1001208,SEQUEST,]	1.7e-3	null	ms_run[1]:scan=1327	823.6	2	1100.64177	550.82475	R	F	186	196
PSM	IEDNGNFR	-206_3941	A2CEL1	1	Mouse_09-2020	null	[MS,MS:1001208,SEQUEST,]	1.6e-2	null	ms_run[1]:scan=1324	821.9	2	964.44731	482.72778	K	F	50	58
PSM	KVPAVPETLKK	-206_3916	P14148	1	Mouse_09-2020	null	[MS,MS:1001208,SEQUEST,]	1.2e-3	null	ms_run[1]:scan=1320	819.8	3	1209.75620	403.92370	K	R	32	43
PSM	KHGGPADEERHVGDLGNVTAGK	-206_3873	P08228	1	Mouse_09-2020	null	[MS,MS:1001208,SEQUEST,]	1.2e-3	null	ms_run[1]:scan=1313	816.2	4	2244.11123	561.78335	K	G	71	93
PSM	IQEYEKQLEK	-206_4349	Q9DCX2	1	Mouse_09-2020	null	[MS,MS:1001208,SEQUEST,]	6.5e-3	null	ms_run[1]:scan=1393	857.6	3	1307.68448	436.56624	R	R	112	122
PSM	LVSSVSDLPKRLDSR	-206_8839	P54869	1	Mouse_09-2020	null	[MS,MS:1001208,SEQUEST,]	1.2e-3	null	ms_run[1]:scan=2123	1233.4	4	1671.94192	418.74016	K	R	438	453
PSM	RFPGYDSESK	-206_4357	P47962	1	Mouse_09-2020	null	[MS,MS:1001208,SEQUEST,]	1.2e-3	null	ms_run[1]:scan=1394	858.1	2	1185.55278	593.28038	K	F	179	189
PSM	RFNSANEDNVTQVR	-206_4399	P24270	1	Mouse_09-2020	null	[MS,MS:1001208,SEQUEST,]	1.2e-3	null	ms_run[1]:scan=1401	861.5	3	1649.79874	550.60452	K	F	431	445
PSM	YHPGYFGK	-206_4798	P14115	1	Mouse_09-2020	null	[MS,MS:1001208,SEQUEST,]	1.6e-2	null	ms_run[1]:scan=1465	894.4	2	968.46196	484.73488	K	G	48	56
PSM	GDNQSPIELHTK	-206_4793	P16015	1	Mouse_09-2020	null	[MS,MS:1001208,SEQUEST,]	1.2e-3	null	ms_run[1]:scan=1464	893.8	3	1338.66501	446.89312	K	I	25	37
PSM	GIRNVPYRIR	-206_4786	P62900	1	Mouse_09-2020	null	[MS,MS:1001208,SEQUEST,]	1.2e-3	null	ms_run[1]:scan=1463	893.3	3	1243.73774	415.25092	K	R	76	86
PSM	TPEELQHSLR	-206_4781	Q9QXE0	1	Mouse_09-2020	null	[MS,MS:1001208,SEQUEST,]	1.2e-3	null	ms_run[1]:scan=1462	892.8	3	1209.62107	403.87893	R	A	537	547
PSM	SRNDQVVTDLR	-206_4774	Q91YI0	1	Mouse_09-2020	null	[MS,MS:1001208,SEQUEST,]	1.2e-3	null	ms_run[1]:scan=1460	891.9	3	1302.67463	434.89687	R	W	112	123
PSM	ITFQESK	-206_4765	Q9JHW2	1	Mouse_09-2020	null	[MS,MS:1001208,SEQUEST,]	1.2e-3	null	ms_run[1]:scan=1459	891.4	2	852.44530	426.72672	K	L	124	131
PSM	RLAPEYEAAATR	-206_4760	P27773	1	Mouse_09-2020	null	[MS,MS:1001208,SEQUEST,]	1.2e-3	null	ms_run[1]:scan=1458	890.9	2	1347.70171	674.35441	K	K	62	74
PSM	RSPPIPLAK	-206_4743	A0A0R4J0Z1	1	Mouse_09-2020	null	[MS,MS:1001208,SEQUEST,]	1.2e-3	null	ms_run[1]:scan=1456	889.7	2	978.60863	489.80838	K	D	222	231
PSM	RLAPEYEAAATR	-206_4720	P27773	1	Mouse_09-2020	null	[MS,MS:1001208,SEQUEST,]	1.2e-3	null	ms_run[1]:scan=1453	888.1	3	1347.70154	449.90536	K	K	62	74
PSM	LVFTPKDGSSAK	-206_4713	P54071	1	Mouse_09-2020	null	[MS,MS:1001208,SEQUEST,]	1.2e-3	null	ms_run[1]:scan=1452	887.6	3	1249.67868	417.23108	K	W	194	206
PSM	YYPTEDVPRK	-206_4700	P47911	1	Mouse_09-2020	null	[MS,MS:1001208,SEQUEST,]	1.2e-3	null	ms_run[1]:scan=1449	886.2	3	1267.63016	423.21543	R	L	123	133
PSM	FHHTFSPEIAK	-206_4690	A0A0R4J0Z1	1	Mouse_09-2020	null	[MS,MS:1001208,SEQUEST,]	1.2e-3	null	ms_run[1]:scan=1447	885.2	3	1313.66315	438.55942	K	L	332	343
PSM	FLETNPRVEK	-206_4621	Q8VCN5	1	Mouse_09-2020	null	[MS,MS:1001208,SEQUEST,]	1.2e-3	null	ms_run[1]:scan=1436	879.5	3	1232.66278	411.55931	R	V	278	288
PSM	HYGGLTGLNK	-206_4554	Q9DBJ1	1	Mouse_09-2020	null	[MS,MS:1001208,SEQUEST,]	1.2e-3	null	ms_run[1]:scan=1425	873.9	2	1059.55815	530.28272	R	E	91	101
PSM	NLPVGEAGR	-206_4547	P24270	1	Mouse_09-2020	null	[MS,MS:1001208,SEQUEST,]	3.6e-3	null	ms_run[1]:scan=1424	873.3	2	912.49089	456.74852	K	A	244	253
PSM	ALAPEYAK	-206_4539	P09103	1	Mouse_09-2020	null	[MS,MS:1001208,SEQUEST,]	2.5e-3	null	ms_run[1]:scan=1423	872.7	2	862.46813	431.73709	K	A	60	68
PSM	DASPGSPLEK	-206_4533	P54869	1	Mouse_09-2020	null	[MS,MS:1001208,SEQUEST,]	1.2e-3	null	ms_run[1]:scan=1422	872.2	2	1000.49584	500.75092	K	V	428	438
PSM	FLQPGSQR	-206_4518	P24472	0	Mouse_09-2020	null	[MS,MS:1001208,SEQUEST,]	3.1e-3	null	ms_run[1]:scan=1420	871.2	2	932.49578	466.75106	K	P	197	205
PSM	FLQPGSQR	-206_4518	P30115	0	Mouse_09-2020	null	[MS,MS:1001208,SEQUEST,]	3.1e-3	null	ms_run[1]:scan=1420	871.2	2	932.49578	466.75106	K	P	197	205
PSM	GFGYKGSTFHR	-206_4508	Q99KR7	1	Mouse_09-2020	null	[MS,MS:1001208,SEQUEST,]	2.8e-3	null	ms_run[1]:scan=1419	870.6	3	1256.61591	419.54388	K	I	86	97
PSM	RNPDTQWITKPVHK	-206_4414	Q9CZM2	1	Mouse_09-2020	null	[MS,MS:1001208,SEQUEST,]	2.8e-3	null	ms_run[1]:scan=1404	863.1	4	1719.92776	430.73769	R	R	144	158
PSM	TYVEKVDELKK	-206_4401	P31786	1	Mouse_09-2020	null	[MS,MS:1001208,SEQUEST,]	1.2e-3	null	ms_run[1]:scan=1402	862.1	3	1351.74607	451.25377	K	Y	73	84
PSM	KLEEEGEQFVKK	-206_4379	P32020	1	Mouse_09-2020	null	[MS,MS:1001208,SEQUEST,]	1.2e-3	null	ms_run[1]:scan=1398	860.0	3	1463.77521	488.59620	K	G	443	455
PSM	LRVDPVNFK	-206_8846	Q91VB8	1	Mouse_09-2020	null	[MS,MS:1001208,SEQUEST,]	1.2e-3	null	ms_run[1]:scan=2124	1233.9	2	1087.62541	544.31657	K	L	92	101
PSM	LSFLYLITGNLEK	-206_31881	Q8CIE6	1	Mouse_09-2020	null	[MS,MS:1001208,SEQUEST,]	2.0e-2	null	ms_run[1]:scan=7087	3645.8	2	1510.85246	755.92942	K	R	703	716
PSM	LIFADGSR	-206_9640	Q9D0F9	1	Mouse_09-2020	null	[MS,MS:1001208,SEQUEST,]	1.2e-3	null	ms_run[1]:scan=2248	1298.0	2	878.47307	439.74016	R	I	492	500
PSM	NYSHALDGLYR	-206_10494	Q9QZD8	1	Mouse_09-2020	null	[MS,MS:1001208,SEQUEST,]	1.2e-3	null	ms_run[1]:scan=2390	1371.2	3	1308.63361	436.88256	R	A	139	150
PSM	NYTDNELEKITR	-206_9770	P26443	1	Mouse_09-2020	null	[MS,MS:1001208,SEQUEST,]	1.2e-3	null	ms_run[1]:scan=2270	1309.3	3	1495.73828	499.25109	K	F	192	204
PSM	QATVGDVNTDRPGLLDLKGK	-206_10487	P31786	1	Mouse_09-2020	null	[MS,MS:1001208,SEQUEST,]	1.2e-3	null	ms_run[1]:scan=2389	1370.7	4	2097.13100	525.03792	K	K	34	54
PSM	SEDYAFPTYADRR	-206_10482	P19783	1	Mouse_09-2020	null	[MS,MS:1001208,SEQUEST,]	1.2e-3	null	ms_run[1]:scan=2388	1370.1	3	1590.71848	530.91095	K	Y	30	43
PSM	TLNVKPLVTHRFPLEK	-206_10476	Q64442	1	Mouse_09-2020	null	[MS,MS:1001208,SEQUEST,]	4.5e-2	null	ms_run[1]:scan=2386	1369.1	3	1892.11264	631.37539	K	V	315	331
PSM	SIYYITGESK	-206_10466	P11499	1	Mouse_09-2020	null	[MS,MS:1001208,SEQUEST,]	1.2e-3	null	ms_run[1]:scan=2384	1368.3	2	1160.58232	580.79533	K	Q	482	492
PSM	RIERELAEAQDDSILK	-206_9186	Q06185	1	Mouse_09-2020	null	[MS,MS:1001208,SEQUEST,]	5.1e-3	null	ms_run[1]:scan=2174	1259.9	3	1885.99161	629.33744	K	0	56	72
PSM	LQNLQLQPGKAKL	-206_9821	P32020	1	Mouse_09-2020	null	[MS,MS:1001208,SEQUEST,]	1.2e-3	null	ms_run[1]:scan=2278	1313.4	3	1450.87461	484.29619	K	0	535	548
PSM	LYAWNPK	-206_10407	P28271	1	Mouse_09-2020	null	[MS,MS:1001208,SEQUEST,]	4.7e-3	null	ms_run[1]:scan=2376	1363.9	2	891.47246	446.23980	K	T	633	640
PSM	SSRYIATPIFSK	-206_10503	P10649	1	Mouse_09-2020	null	[MS,MS:1001208,SEQUEST,]	1.2e-3	null	ms_run[1]:scan=2392	1372.2	3	1369.74625	457.25399	K	A	200	212
PSM	SVNELIYK	-206_9193	P14148	1	Mouse_09-2020	null	[MS,MS:1001208,SEQUEST,]	1.2e-3	null	ms_run[1]:scan=2175	1260.4	2	965.52721	483.26875	K	G	171	179
PSM	LFLQGPK	-206_9778	G5E8R3	1	Mouse_09-2020	null	[MS,MS:1001208,SEQUEST,]	5.7e-3	null	ms_run[1]:scan=2271	1309.9	2	802.48223	401.74471	R	A	1037	1044
PSM	RLIDLHSPSEIVK	-206_10330	P60867	1	Mouse_09-2020	null	[MS,MS:1001208,SEQUEST,]	1.2e-3	null	ms_run[1]:scan=2360	1355.9	3	1506.86515	502.95947	K	I	87	100
PSM	GAAVTLNIR	-206_9236	Q3UEP4	1	Mouse_09-2020	null	[MS,MS:1001208,SEQUEST,]	1.2e-3	null	ms_run[1]:scan=2182	1263.9	2	914.53960	457.77453	K	M	411	420
PSM	KWLPELVDRAK	-206_10311	Q9EQ20	1	Mouse_09-2020	null	[MS,MS:1001208,SEQUEST,]	1.2e-3	null	ms_run[1]:scan=2357	1354.2	3	1354.78434	452.26623	K	L	331	342
PSM	AYGLALAK	-206_9656	P40142	1	Mouse_09-2020	null	[MS,MS:1001208,SEQUEST,]	1.2e-3	null	ms_run[1]:scan=2250	1299.1	2	806.47685	403.74217	K	G	320	328
PSM	NRYFPAFEK	-206_10299	P30115	1	Mouse_09-2020	null	[MS,MS:1001208,SEQUEST,]	1.2e-3	null	ms_run[1]:scan=2355	1353.2	2	1171.59001	586.29837	R	L	130	139
PSM	WLPQNDLLGHPKTR	-206_10260	Q63886	0	Mouse_09-2020	null	[MS,MS:1001208,SEQUEST,]	1.2e-3	null	ms_run[1]:scan=2349	1350.2	4	1674.90468	419.48232	K	F	356	370
PSM	WLPQNDLLGHPKTR	-206_10260	K9J7B2	0	Mouse_09-2020	null	[MS,MS:1001208,SEQUEST,]	1.2e-3	null	ms_run[1]:scan=2349	1350.2	4	1674.90468	419.48232	K	F	352	366
PSM	VLWRFEGKKPETLGSNTRLYK	-206_10240	Q8K154	1	Mouse_09-2020	null	[MS,MS:1001208,SEQUEST,]	4.3e-3	null	ms_run[1]:scan=2346	1348.5	5	2522.38828	505.28338	K	I	338	359
PSM	AIDSLSIEK	-206_9274	Q99LB7	1	Mouse_09-2020	null	[MS,MS:1001208,SEQUEST,]	1.2e-3	null	ms_run[1]:scan=2189	1267.4	2	975.53453	488.27149	R	Y	768	777
PSM	TLNVKPLVTHRFPLEK	-206_10368	Q64442	1	Mouse_09-2020	null	[MS,MS:1001208,SEQUEST,]	1.2e-3	null	ms_run[1]:scan=2369	1360.4	4	1892.11123	473.78336	K	V	315	331
PSM	ALNEGGLQSIPK	-206_10213	Q921G7	1	Mouse_09-2020	null	[MS,MS:1001208,SEQUEST,]	4.2e-2	null	ms_run[1]:scan=2342	1346.4	2	1226.67925	613.84060	R	T	364	376
PSM	RPPGREAYPGDVFYLHSR	-206_9176	Q03265	1	Mouse_09-2020	null	[MS,MS:1001208,SEQUEST,]	1.2e-3	null	ms_run[1]:scan=2172	1258.7	4	2117.06264	530.02234	R	L	330	348
PSM	TFIAIKPDGVQR	-206_9161	Q01768	1	Mouse_09-2020	null	[MS,MS:1001208,SEQUEST,]	1.2e-3	null	ms_run[1]:scan=2170	1257.6	3	1344.75574	448.92599	R	L	7	19
PSM	IVREPWVEQDKFGK	-206_9065	P49429	1	Mouse_09-2020	null	[MS,MS:1001208,SEQUEST,]	1.2e-3	null	ms_run[1]:scan=2156	1250.4	3	1730.91593	577.64566	K	K	117	131
PSM	TNVSGGAIALGHPLGGSGSR	-206_9071	Q8BWT1	1	Mouse_09-2020	null	[MS,MS:1001208,SEQUEST,]	1.2e-3	null	ms_run[1]:scan=2157	1250.9	3	1807.93375	603.31850	K	T	341	361
PSM	LYIDSYEKDVAK	-206_10653	Q9D0F9	1	Mouse_09-2020	null	[MS,MS:1001208,SEQUEST,]	1.2e-3	null	ms_run[1]:scan=2415	1384.3	3	1443.73606	481.91705	R	N	516	528
PSM	LISEVIGER	-206_10644	E0CXN5	1	Mouse_09-2020	null	[MS,MS:1001208,SEQUEST,]	1.2e-3	null	ms_run[1]:scan=2414	1383.6	2	1015.57799	508.29276	K	G	108	117
PSM	SSRYIATPIFSK	-206_10639	P10649	1	Mouse_09-2020	null	[MS,MS:1001208,SEQUEST,]	1.2e-3	null	ms_run[1]:scan=2413	1383.1	2	1369.74785	685.37735	K	A	200	212
PSM	SLLTYGR	-206_9092	Q9CZ13	1	Mouse_09-2020	null	[MS,MS:1001208,SEQUEST,]	3.2e-2	null	ms_run[1]:scan=2160	1252.5	2	809.44786	405.22943	R	I	416	423
PSM	FSQFLEK	-206_9618	Q9ET01	1	Mouse_09-2020	null	[MS,MS:1001208,SEQUEST,]	1.7e-3	null	ms_run[1]:scan=2245	1296.4	2	898.46642	449.73709	K	Y	546	553
PSM	FLVGPDGVPVRR	-206_10614	A0A0A6YY34	1	Mouse_09-2020	null	[MS,MS:1001208,SEQUEST,]	1.2e-3	null	ms_run[1]:scan=2410	1381.5	3	1311.75354	437.92258	K	S	108	120
PSM	LTITYGPKVVR	-206_9102	P12710	1	Mouse_09-2020	null	[MS,MS:1001208,SEQUEST,]	1.2e-3	null	ms_run[1]:scan=2161	1253.0	3	1246.74341	416.25545	K	E	50	61
PSM	VIQGSLDSLPQAVRK	-206_10520	Q9Z2V4	1	Mouse_09-2020	null	[MS,MS:1001208,SEQUEST,]	1.2e-3	null	ms_run[1]:scan=2394	1373.4	3	1610.92289	537.64566	K	V	15	30
PSM	RIALTDNSLIAR	-206_10607	P14148	1	Mouse_09-2020	null	[MS,MS:1001208,SEQUEST,]	1.2e-3	null	ms_run[1]:scan=2409	1381.0	3	1342.77802	448.26489	K	L	188	200
PSM	VLEPTWK	-206_9710	Q9DD20	1	Mouse_09-2020	null	[MS,MS:1001208,SEQUEST,]	2.8e-3	null	ms_run[1]:scan=2260	1304.2	2	872.48747	436.74745	R	I	190	197
PSM	AAWGKIGGHGAEYGAEALER	-206_10600	Q91VB8	1	Mouse_09-2020	null	[MS,MS:1001208,SEQUEST,]	1.2e-3	null	ms_run[1]:scan=2408	1380.5	4	2043.00417	511.50652	K	F	13	33
PSM	KPEEVDDEVFYSPR	-206_10592	P11725	1	Mouse_09-2020	null	[MS,MS:1001208,SEQUEST,]	1.2e-3	null	ms_run[1]:scan=2406	1379.6	3	1709.80222	570.60542	R	L	307	321
PSM	YTQKAPQVSTPTLVEAAR	-206_9749	P07724	1	Mouse_09-2020	null	[MS,MS:1001208,SEQUEST,]	1.2e-3	null	ms_run[1]:scan=2266	1307.2	3	1960.04990	654.02146	R	L	435	453
PSM	LFPSGLDQK	-206_10576	P14211	1	Mouse_09-2020	null	[MS,MS:1001208,SEQUEST,]	2.0e-2	null	ms_run[1]:scan=2404	1378.6	2	1004.54100	502.77420	K	M	112	121
PSM	ANVAKPGLVDDFEK	-206_9753	Q9DCX2	1	Mouse_09-2020	null	[MS,MS:1001208,SEQUEST,]	1.2e-3	null	ms_run[1]:scan=2267	1307.8	3	1502.78409	501.59983	R	Y	59	73
PSM	AVFPSIVGRPR	-206_10566	P60710	0	Mouse_09-2020	null	[MS,MS:1001208,SEQUEST,]	1.2e-3	null	ms_run[1]:scan=2402	1377.4	3	1198.70542	400.24002	R	Q	29	40
PSM	AVFPSIVGRPR	-206_10566	P68134	0	Mouse_09-2020	null	[MS,MS:1001208,SEQUEST,]	1.2e-3	null	ms_run[1]:scan=2402	1377.4	3	1198.70542	400.24002	R	Q	31	42
PSM	TPGNRIVYLYTK	-206_9764	Q9D1R9	1	Mouse_09-2020	null	[MS,MS:1001208,SEQUEST,]	1.2e-3	null	ms_run[1]:scan=2269	1308.8	3	1424.78977	475.60139	R	V	25	37
PSM	HGSIIYHPSLLPR	-206_9156	Q8R0Y6	1	Mouse_09-2020	null	[MS,MS:1001208,SEQUEST,]	1.2e-3	null	ms_run[1]:scan=2169	1257.1	3	1489.82306	497.28065	R	R	100	113
PSM	TIGISVDPR	-206_9703	P47963	1	Mouse_09-2020	null	[MS,MS:1001208,SEQUEST,]	1.7e-3	null	ms_run[1]:scan=2259	1303.6	2	957.53990	479.27182	R	R	93	102
PSM	ALEVLVAK	-206_10205	Q9JII6	1	Mouse_09-2020	null	[MS,MS:1001208,SEQUEST,]	4.3e-3	null	ms_run[1]:scan=2340	1345.6	2	842.53441	421.77093	K	L	146	154
PSM	FAIYRWDPDKTGDKPR	-206_10186	Q9CQA3	1	Mouse_09-2020	null	[MS,MS:1001208,SEQUEST,]	1.2e-3	null	ms_run[1]:scan=2337	1343.9	4	1964.99831	492.00489	K	Q	44	60
PSM	LSFSYGR	-206_10164	Q91Y97	1	Mouse_09-2020	null	[MS,MS:1001208,SEQUEST,]	5.7e-3	null	ms_run[1]:scan=2334	1342.3	2	829.42052	415.21378	K	L	298	305
PSM	GLLSSLDHTSIRR	-206_9985	Q9D0M3	1	Mouse_09-2020	null	[MS,MS:1001208,SEQUEST,]	2.8e-3	null	ms_run[1]:scan=2305	1327.5	3	1454.80762	485.60732	R	F	100	113
PSM	FSTVTGESGSADTVRDPRGFAVK	-206_9979	P24270	1	Mouse_09-2020	null	[MS,MS:1001208,SEQUEST,]	1.2e-3	null	ms_run[1]:scan=2304	1326.9	4	2384.18374	596.80148	R	Y	113	136
PSM	VEREIDGGLETLR	-206_9566	Q9DCW4	1	Mouse_09-2020	null	[MS,MS:1001208,SEQUEST,]	1.2e-3	null	ms_run[1]:scan=2237	1292.3	3	1486.78507	496.26685	K	K	162	175
PSM	LVIITAGAR	-206_9963	A0A1B0GSR9	1	Mouse_09-2020	null	[MS,MS:1001208,SEQUEST,]	1.2e-3	null	ms_run[1]:scan=2302	1325.8	2	913.58245	457.29510	K	Q	74	83
PSM	FSVSPVVR	-206_9955	P58252	1	Mouse_09-2020	null	[MS,MS:1001208,SEQUEST,]	2.8e-3	null	ms_run[1]:scan=2301	1325.3	2	890.50920	445.75835	K	A	499	507
PSM	IYVVDVGSEPRAPK	-206_9479	A0A0R4J135	0	Mouse_09-2020	null	[MS,MS:1001208,SEQUEST,]	1.2e-3	null	ms_run[1]:scan=2223	1285.0	3	1529.83307	510.61559	R	H	104	118
PSM	IYVVDVGSEPRAPK	-206_9479	P17563	0	Mouse_09-2020	null	[MS,MS:1001208,SEQUEST,]	1.2e-3	null	ms_run[1]:scan=2223	1285.0	3	1529.83307	510.61559	R	H	104	118
PSM	LATTPVRVDEFK	-206_9931	Q9DBT9	1	Mouse_09-2020	null	[MS,MS:1001208,SEQUEST,]	2.8e-3	null	ms_run[1]:scan=2295	1322.4	3	1375.75650	459.25751	R	Q	130	142
PSM	VLWRFDGKKPDTLGSNTR	-206_9499	Q8R084	1	Mouse_09-2020	null	[MS,MS:1001208,SEQUEST,]	1.2e-3	null	ms_run[1]:scan=2226	1286.6	4	2090.11416	523.28399	K	Y	336	354
PSM	TLKGLNSDSVTEETLR	-206_9927	Q8C196	1	Mouse_09-2020	null	[MS,MS:1001208,SEQUEST,]	1.2e-3	null	ms_run[1]:scan=2294	1321.9	3	1762.91819	588.31090	K	A	890	906
PSM	TVLQFAR	-206_9991	E9PUL7	0	Mouse_09-2020	null	[MS,MS:1001208,SEQUEST,]	3.2e-3	null	ms_run[1]:scan=2306	1328.0	2	834.48308	417.74525	R	Q	170	177
PSM	TVLQFAR	-206_9991	Q8CHQ9	0	Mouse_09-2020	null	[MS,MS:1001208,SEQUEST,]	3.2e-3	null	ms_run[1]:scan=2306	1328.0	2	834.48308	417.74525	R	Q	159	166
PSM	AAYQVAALPR	-206_9914	P52760	1	Mouse_09-2020	null	[MS,MS:1001208,SEQUEST,]	1.2e-3	null	ms_run[1]:scan=2292	1320.7	2	1059.59245	530.30092	R	S	108	118
PSM	IVYLYTK	-206_9899	Q9D1R9	1	Mouse_09-2020	null	[MS,MS:1001208,SEQUEST,]	1.7e-3	null	ms_run[1]:scan=2290	1319.6	2	899.52318	450.26548	R	V	30	37
PSM	VNSLAPGAISGTEGLRR	-206_9516	A0A494BAS6	1	Mouse_09-2020	null	[MS,MS:1001208,SEQUEST,]	1.7e-3	null	ms_run[1]:scan=2229	1288.3	3	1697.92820	566.64795	R	R	179	196
PSM	LLVVTDPR	-206_9525	P14206	1	Mouse_09-2020	null	[MS,MS:1001208,SEQUEST,]	1.5e-2	null	ms_run[1]:scan=2230	1288.8	2	912.55138	456.77928	R	D	121	129
PSM	GVFIVAAK	-206_9894	Q8BWT1	1	Mouse_09-2020	null	[MS,MS:1001208,SEQUEST,]	1.6e-2	null	ms_run[1]:scan=2289	1319.1	2	804.49761	402.75254	R	T	6	14
PSM	FGPALSVK	-206_9880	P29341	1	Mouse_09-2020	null	[MS,MS:1001208,SEQUEST,]	1.2e-3	null	ms_run[1]:scan=2287	1318.1	2	818.47630	409.74217	K	M	214	222
PSM	VGLKAPGIIPR	-206_9872	Q03265	1	Mouse_09-2020	null	[MS,MS:1001208,SEQUEST,]	1.2e-2	null	ms_run[1]:scan=2285	1317.2	2	1120.71977	560.86368	R	S	172	183
PSM	IFYTTTPVK	-206_9552	Q99KR3	1	Mouse_09-2020	null	[MS,MS:1001208,SEQUEST,]	1.7e-3	null	ms_run[1]:scan=2235	1291.2	2	1069.58953	535.30005	K	W	274	283
PSM	NHFTVAQAEAFDK	-206_9560	Q8BGL3	1	Mouse_09-2020	null	[MS,MS:1001208,SEQUEST,]	1.2e-3	null	ms_run[1]:scan=2236	1291.8	3	1477.70707	493.24052	K	F	253	266
PSM	TLLKDTTVTGLGR	-206_9827	Q8BMS1	1	Mouse_09-2020	null	[MS,MS:1001208,SEQUEST,]	1.2e-3	null	ms_run[1]:scan=2279	1314.0	3	1374.79245	458.93655	K	Q	387	400
PSM	SQIHDIVLVGGSTR	-206_9907	P63017	1	Mouse_09-2020	null	[MS,MS:1001208,SEQUEST,]	1.2e-3	null	ms_run[1]:scan=2291	1320.2	3	1481.80643	494.60721	K	P	329	343
PSM	FIEIAAR	-206_9459	Q8VEK3	1	Mouse_09-2020	null	[MS,MS:1001208,SEQUEST,]	3.2e-3	null	ms_run[1]:scan=2218	1282.6	2	819.47191	410.23980	K	K	542	549
PSM	AYGIESHVLSPAETK	-206_9436	Q99LB7	1	Mouse_09-2020	null	[MS,MS:1001208,SEQUEST,]	1.2e-3	null	ms_run[1]:scan=2214	1280.4	3	1601.81632	534.61051	K	L	175	190
PSM	IGKFPFAANSR	-206_9427	O08749	1	Mouse_09-2020	null	[MS,MS:1001208,SEQUEST,]	1.2e-3	null	ms_run[1]:scan=2213	1279.9	3	1207.65790	403.22426	K	K	418	429
PSM	QWLQEVK	-206_10158	P05202	1	Mouse_09-2020	null	[MS,MS:1001208,SEQUEST,]	2.5e-3	null	ms_run[1]:scan=2333	1341.8	2	930.50463	465.75581	K	M	339	346
PSM	VFEGNRPTNSIVFTK	-206_10142	P06745	1	Mouse_09-2020	null	[MS,MS:1001208,SEQUEST,]	4.5e-3	null	ms_run[1]:scan=2331	1340.8	3	1708.91233	570.30542	K	T	467	482
PSM	VTQPEVDTPLGR	-206_9283	Q63880	1	Mouse_09-2020	null	[MS,MS:1001208,SEQUEST,]	1.2e-3	null	ms_run[1]:scan=2190	1268.0	2	1311.68999	656.34879	K	R	34	46
PSM	YKQIFLGGVDK	-206_9788	P51881	1	Mouse_09-2020	null	[MS,MS:1001208,SEQUEST,]	2.5e-3	null	ms_run[1]:scan=2272	1310.5	3	1267.70414	423.23968	K	T	95	106
PSM	GLYPAPLK	-206_10107	Q8BMS1	1	Mouse_09-2020	null	[MS,MS:1001208,SEQUEST,]	3.1e-3	null	ms_run[1]:scan=2325	1337.7	2	858.50859	429.75782	K	I	296	304
PSM	QRFDHILYTGNTAVGK	-206_9601	B1AV77	1	Mouse_09-2020	null	[MS,MS:1001208,SEQUEST,]	1.2e-3	null	ms_run[1]:scan=2243	1295.3	4	1819.94582	455.74170	K	V	176	192
PSM	SRVVGNPFDSRTEQGPQVDETQFKK	-206_9304	P47738	1	Mouse_09-2020	null	[MS,MS:1001208,SEQUEST,]	1.2e-3	null	ms_run[1]:scan=2193	1269.5	5	2849.41846	570.68935	K	L	347	372
PSM	FFPGSTYEK	-206_9803	Q8K154	1	Mouse_09-2020	null	[MS,MS:1001208,SEQUEST,]	2.0e-2	null	ms_run[1]:scan=2276	1312.4	2	1075.50823	538.25838	R	S	177	186
PSM	NIDDGTSDRPYSHALVAGIDRYPRK	-206_9595	P61358	1	Mouse_09-2020	null	[MS,MS:1001208,SEQUEST,]	1.2e-3	null	ms_run[1]:scan=2241	1294.5	5	2816.40516	564.08731	K	T	28	53
PSM	SRVVGNPFDSRTEQGPQVDETQFKK	-206_9310	P47738	1	Mouse_09-2020	null	[MS,MS:1001208,SEQUEST,]	1.2e-3	null	ms_run[1]:scan=2194	1270.1	4	2849.41469	713.10987	K	L	347	372
PSM	TLYENFQR	-206_9317	Q8JZR0	1	Mouse_09-2020	null	[MS,MS:1001208,SEQUEST,]	1.2e-3	null	ms_run[1]:scan=2195	1270.7	2	1070.52580	535.76691	K	L	76	84
PSM	TFIAIKPDGVQR	-206_9335	Q01768	1	Mouse_09-2020	null	[MS,MS:1001208,SEQUEST,]	1.7e-3	null	ms_run[1]:scan=2197	1271.8	2	1344.76250	672.88534	R	L	7	19
PSM	QNRPIPQWIR	-206_10090	P62892	1	Mouse_09-2020	null	[MS,MS:1001208,SEQUEST,]	1.2e-3	null	ms_run[1]:scan=2322	1336.1	3	1307.73392	436.58256	K	K	19	29
PSM	NIAYFGGNR	-206_9354	Q8QZR3	1	Mouse_09-2020	null	[MS,MS:1001208,SEQUEST,]	1.7e-3	null	ms_run[1]:scan=2201	1273.7	2	1011.50017	506.25397	K	R	210	219
PSM	WTIQYNK	-206_10059	A0A1W2P733	1	Mouse_09-2020	null	[MS,MS:1001208,SEQUEST,]	1.2e-3	null	ms_run[1]:scan=2316	1333.2	2	952.48924	476.74798	K	N	123	130
PSM	VVFDDTYDR	-206_10053	P16015	1	Mouse_09-2020	null	[MS,MS:1001208,SEQUEST,]	1.2e-3	null	ms_run[1]:scan=2315	1332.5	2	1129.51628	565.26165	R	M	68	77
PSM	KAQDFHWLTR	-206_8860	Q9QXE0	1	Mouse_09-2020	null	[MS,MS:1001208,SEQUEST,]	1.2e-3	null	ms_run[1]:scan=2126	1234.9	3	1301.67533	434.56316	R	N	569	579
PSM	KSADTLWGIQK	-206_9362	A0A1B0GSR9	1	Mouse_09-2020	null	[MS,MS:1001208,SEQUEST,]	3.1e-3	null	ms_run[1]:scan=2202	1274.2	3	1246.67786	416.23119	K	L	301	312
PSM	IGGIGTVPVGR	-206_10038	P10126	1	Mouse_09-2020	null	[MS,MS:1001208,SEQUEST,]	1.2e-3	null	ms_run[1]:scan=2313	1331.5	2	1025.61138	513.30874	K	E	256	267
PSM	AYPTFHYYHYGK	-206_9370	Q921X9	1	Mouse_09-2020	null	[MS,MS:1001208,SEQUEST,]	1.2e-3	null	ms_run[1]:scan=2203	1274.7	3	1546.70890	516.24198	K	V	470	482
PSM	RLSRTDLTDYLNRHYKAPR	-206_9376	Q9CZ13	1	Mouse_09-2020	null	[MS,MS:1001208,SEQUEST,]	1.2e-3	null	ms_run[1]:scan=2204	1275.2	5	2375.26701	475.85964	R	V	210	229
PSM	VLQATVVAVGSGGK	-206_9051	Q64433	1	Mouse_09-2020	null	[MS,MS:1001208,SEQUEST,]	1.2e-3	null	ms_run[1]:scan=2153	1249.0	2	1285.74358	643.37735	K	K	41	55
PSM	HGSLGFLPR	-206_9038	A0A087WQK0	1	Mouse_09-2020	null	[MS,MS:1001208,SEQUEST,]	1.2e-3	null	ms_run[1]:scan=2151	1248.0	2	983.53862	492.27470	R	R	32	41
PSM	GQVYILGR	-206_10417	P16460	1	Mouse_09-2020	null	[MS,MS:1001208,SEQUEST,]	1.8e-2	null	ms_run[1]:scan=2377	1364.5	2	905.52062	453.26380	K	S	356	364
PSM	LWRDGRGAAQNIIPASTGAAK	-206_8977	A0A1D5RLD8	1	Mouse_09-2020	null	[MS,MS:1001208,SEQUEST,]	1.2e-2	null	ms_run[1]:scan=2142	1243.4	3	2153.15659	718.39065	K	V	193	214
PSM	TIAYGYIR	-206_10690	Q99LB7	1	Mouse_09-2020	null	[MS,MS:1001208,SEQUEST,]	2.8e-3	null	ms_run[1]:scan=2422	1387.7	2	956.51885	478.76363	K	P	865	873
PSM	TRLEAYHTQTTPLVEYYRK	-206_8911	Q9WTP6	1	Mouse_09-2020	null	[MS,MS:1001208,SEQUEST,]	1.2e-3	null	ms_run[1]:scan=2133	1238.5	4	2369.22426	593.06166	K	G	185	204
PSM	AVLLGPPGAGK	-206_8969	Q9WTP6	1	Mouse_09-2020	null	[MS,MS:1001208,SEQUEST,]	1.2e-3	null	ms_run[1]:scan=2141	1242.8	2	979.59325	490.30038	R	T	18	29
PSM	HQGSLYSLFPDHSVKK	-206_8869	Q64374	1	Mouse_09-2020	null	[MS,MS:1001208,SEQUEST,]	1.2e-3	null	ms_run[1]:scan=2127	1235.5	4	1842.94924	461.49288	R	F	130	146
PSM	TRLEAYHTQTTPLVEYYRK	-206_9030	Q9WTP6	1	Mouse_09-2020	null	[MS,MS:1001208,SEQUEST,]	1.2e-3	null	ms_run[1]:scan=2150	1247.3	5	2369.21720	474.65079	K	G	185	204
PSM	KLDQVEKELLR	-206_9013	Q9DB20	1	Mouse_09-2020	null	[MS,MS:1001208,SEQUEST,]	1.2e-3	null	ms_run[1]:scan=2148	1246.3	3	1370.79535	457.60491	K	G	54	65
PSM	GQNQPVLNITNR	-206_8926	Q8C196	1	Mouse_09-2020	null	[MS,MS:1001208,SEQUEST,]	1.2e-3	null	ms_run[1]:scan=2135	1239.6	2	1353.72331	677.36531	R	A	317	329
PSM	RIALTDNSLIAR	-206_10699	P14148	1	Mouse_09-2020	null	[MS,MS:1001208,SEQUEST,]	1.2e-3	null	ms_run[1]:scan=2423	1388.2	3	1342.77884	448.26489	K	L	188	200
PSM	AVFPSIVGRPR	-206_10713	P60710	0	Mouse_09-2020	null	[MS,MS:1001208,SEQUEST,]	1.2e-3	null	ms_run[1]:scan=2425	1389.3	2	1198.70561	599.85639	R	Q	29	40
PSM	AVFPSIVGRPR	-206_10713	P68134	0	Mouse_09-2020	null	[MS,MS:1001208,SEQUEST,]	1.2e-3	null	ms_run[1]:scan=2425	1389.3	2	1198.70561	599.85639	R	Q	31	42
PSM	IVREPWVEQDKFGK	-206_8953	P49429	1	Mouse_09-2020	null	[MS,MS:1001208,SEQUEST,]	1.2e-3	null	ms_run[1]:scan=2139	1241.7	4	1730.92251	433.48607	K	K	117	131
PSM	QATVGDVNTDRPGLLDLKGK	-206_10661	P31786	1	Mouse_09-2020	null	[MS,MS:1001208,SEQUEST,]	1.2e-3	null	ms_run[1]:scan=2416	1384.8	3	2097.12851	699.71480	K	K	34	54
PSM	DAQLFIQK	-206_10760	P24270	1	Mouse_09-2020	null	[MS,MS:1001208,SEQUEST,]	1.2e-3	null	ms_run[1]:scan=2433	1393.4	2	962.53026	481.76892	K	A	469	477
PSM	HFWGLR	-206_9678	P62270	1	Mouse_09-2020	null	[MS,MS:1001208,SEQUEST,]	2.8e-3	null	ms_run[1]:scan=2254	1301.0	2	815.43083	408.21920	R	R	125	131
PSM	NAAGNFYINDK	-206_8884	Q8CHT0	1	Mouse_09-2020	null	[MS,MS:1001208,SEQUEST,]	1.2e-3	null	ms_run[1]:scan=2129	1236.6	2	1226.58061	613.79365	R	T	498	509
PSM	NAGVEGSLIVEK	-206_9670	P63038	1	Mouse_09-2020	null	[MS,MS:1001208,SEQUEST,]	1.2e-3	null	ms_run[1]:scan=2252	1300.2	2	1215.65740	608.33261	K	L	482	494
PSM	RWEVAALR	-206_8938	Q9DB77	1	Mouse_09-2020	null	[MS,MS:1001208,SEQUEST,]	3.2e-3	null	ms_run[1]:scan=2137	1240.6	2	1000.56828	500.78798	R	Q	148	156
PSM	KFSGVYLEKEVVEK	-206_8931	P40936	1	Mouse_09-2020	null	[MS,MS:1001208,SEQUEST,]	1.2e-3	null	ms_run[1]:scan=2136	1240.1	3	1654.90500	552.30653	K	I	211	225
PSM	RLFYSTFATDDRR	-206_9627	Q8BH95	1	Mouse_09-2020	null	[MS,MS:1001208,SEQUEST,]	1.2e-3	null	ms_run[1]:scan=2246	1296.9	3	1647.82395	549.94611	K	G	261	274
PSM	ADLEEVVKVCPSLR	-206_14619	Q8C159	1	Mouse_09-2020	null	[MS,MS:1001208,SEQUEST,]	3.9e-2	10-UNIMOD:4	ms_run[1]:scan=3076	1725.5	2	1614.85979	807.92962	K	Y	371	385
PSM	SCLLLQFTDK	-206_30523	G3UXQ7	1	Mouse_09-2020	null	[MS,MS:1001208,SEQUEST,]	4.6e-2	2-UNIMOD:4	ms_run[1]:scan=6248	3314.4	2	1224.62541	612.81828	K	F	20	30
PSM	ECCHGDLLECADDR	-206_6987	P07724	1	Mouse_09-2020	null	[MS,MS:1001208,SEQUEST,]	1.2e-3	2-UNIMOD:4,3-UNIMOD:4,10-UNIMOD:4	ms_run[1]:scan=1822	1078.4	3	1749.66135	583.89236	K	E	268	282
PSM	KCFSEGEKVNYEK	-206_11918	F8VPZ3	1	Mouse_09-2020	null	[MS,MS:1001208,SEQUEST,]	3.3e-2	2-UNIMOD:4,11-UNIMOD:213	ms_run[1]:scan=2618	1488.9	3	2158.82279	720.27780	R	R	133	146
PSM	FKNFMQTMNTSKYPINISQSVLRWNYFNCSVSK	-206_24950	A0A3B2WBK8	1	Mouse_09-2020	null	[MS,MS:1001208,SEQUEST,]	3.0e-2	29-UNIMOD:4	ms_run[1]:scan=4860	2647.3	5	4032.97498	807.39697	K	S	330	363
PSM	KVESMSCMPTLVALSVISLGSITLVTGMGIYICLRKGKK	-206_20529	Q8BIZ0	1	Mouse_09-2020	null	[MS,MS:1001208,SEQUEST,]	1.7e-2	7-UNIMOD:4,33-UNIMOD:4,8-UNIMOD:35,28-UNIMOD:35,38-UNIMOD:213	ms_run[1]:scan=4069	2238.6	6	4814.37353	803.23066	R	H	881	920
PSM	DSKSTWVILHHK	-206_8412	G5E850	1	Mouse_09-2020	null	[MS,MS:1001208,SEQUEST,]	1.2e-3	1-UNIMOD:213	ms_run[1]:scan=2053	1197.5	3	1991.83829	664.61860	K	Y	22	34
PSM	DSVPKLVADFMAK	-206_24155	P00329	1	Mouse_09-2020	null	[MS,MS:1001208,SEQUEST,]	1.2e-2	11-UNIMOD:35,1-UNIMOD:213	ms_run[1]:scan=4708	2569.1	3	1977.80912	659.94035	K	F	327	340
PSM	GNHSAYLHFADGIQSLR	-206_25993	Q80W99	1	Mouse_09-2020	null	[MS,MS:1001208,SEQUEST,]	2.1e-2	11-UNIMOD:213	ms_run[1]:scan=5061	2751.2	3	2426.98972	809.66868	K	L	136	153
PSM	FHVEEEGKGKDASGNKVK	-206_2176	P09411	1	Mouse_09-2020	null	[MS,MS:1001208,SEQUEST,]	4.6e-2	11-UNIMOD:213	ms_run[1]:scan=1044	677.4	4	2500.05703	625.76899	R	E	124	142
PSM	LEETYTNKDVDKALLK	-206_12756	P54869	1	Mouse_09-2020	null	[MS,MS:1001208,SEQUEST,]	1.2e-3	11-UNIMOD:213	ms_run[1]:scan=2754	1559.1	3	2421.06461	807.69227	K	S	343	359
PSM	YYTLEEIQKHKDSK	-206_7609	G5E850	1	Mouse_09-2020	null	[MS,MS:1001208,SEQUEST,]	1.6e-2	12-UNIMOD:213	ms_run[1]:scan=1921	1129.5	3	2322.97043	774.99417	K	T	11	25
PSM	NGPPVIHSGIKDLK	-206_9414	P25688	1	Mouse_09-2020	null	[MS,MS:1001208,SEQUEST,]	2.5e-3	12-UNIMOD:213	ms_run[1]:scan=2211	1278.8	3	2015.90000	672.63777	R	L	148	162
PSM	GDNQSPIELHTKDIKHDPSLQPWSASYDPGSAK	-206_16606	P16015	1	Mouse_09-2020	null	[MS,MS:1001208,SEQUEST,]	1.2e-3	13-UNIMOD:213	ms_run[1]:scan=3405	1895.5	5	4159.80115	832.76723	K	I	25	58
PSM	AIGLPEDLIQKGKDIKGVSEIVHEGK	-206_22223	P12710	1	Mouse_09-2020	null	[MS,MS:1001208,SEQUEST,]	1.2e-3	14-UNIMOD:213	ms_run[1]:scan=4368	2393.2	5	3314.61195	663.72721	K	I	21	47
PSM	AIGLPEDLIQKGKDIKGVSEIVHEGK	-206_21520	P12710	1	Mouse_09-2020	null	[MS,MS:1001208,SEQUEST,]	3.2e-3	14-UNIMOD:213	ms_run[1]:scan=4245	2329.6	4	3314.60976	829.40719	K	I	21	47
PSM	KVADALANAAGHLDDLPGALSALSDLHAHK	-206_29493	Q91VB8	1	Mouse_09-2020	null	[MS,MS:1001208,SEQUEST,]	1.2e-3	14-UNIMOD:213	ms_run[1]:scan=5868	3150.3	5	3532.63715	707.33097	K	R	62	92
PSM	AIGLPEDLIQKGKDIK	-206_18376	P12710	1	Mouse_09-2020	null	[MS,MS:1001208,SEQUEST,]	1.2e-3	14-UNIMOD:213	ms_run[1]:scan=3708	2051.9	3	2279.07309	760.36219	K	V	21	37
PSM	AIGLPEDLIQKGKDIKGVSEIVHEGK	-206_22209	P12710	1	Mouse_09-2020	null	[MS,MS:1001208,SEQUEST,]	1.2e-3	14-UNIMOD:213	ms_run[1]:scan=4366	2392.1	4	3314.61318	829.40719	K	I	21	47
PSM	KVADALANAAGHLDDLPGALSALSDLHAHK	-206_29494	Q91VB8	1	Mouse_09-2020	null	[MS,MS:1001208,SEQUEST,]	1.2e-3	15-UNIMOD:213	ms_run[1]:scan=5868	3150.3	5	3532.63715	707.33097	K	R	62	92
PSM	IIAEGANGPTTPEADKIFLER	-206_21409	P26443	1	Mouse_09-2020	null	[MS,MS:1001208,SEQUEST,]	1.2e-3	15-UNIMOD:213	ms_run[1]:scan=4226	2319.8	3	2783.23734	928.41568	K	I	400	421
PSM	YSQVLANGLDNKLREDLER	-206_21141	P62270	1	Mouse_09-2020	null	[MS,MS:1001208,SEQUEST,]	7.3e-3	16-UNIMOD:213	ms_run[1]:scan=4177	2294.6	3	2774.21866	925.41093	K	K	95	114
PSM	QATVGDVNTDRPGLLDLKGKAK	-206_10846	P31786	1	Mouse_09-2020	null	[MS,MS:1001208,SEQUEST,]	2.0e-2	16-UNIMOD:213	ms_run[1]:scan=2445	1399.6	4	2837.32290	710.08622	K	D	34	56
PSM	GDNQSPIELHTKDIKHDPSLQPWSASYDPGSAK	-206_16604	P16015	1	Mouse_09-2020	null	[MS,MS:1001208,SEQUEST,]	1.2e-3	17-UNIMOD:213	ms_run[1]:scan=3405	1895.5	5	4159.80115	832.76723	K	I	25	58
PSM	VVGNPFDSRTEQGPQVDETQFKKILGYIK	-206_28934	P47738	1	Mouse_09-2020	null	[MS,MS:1001208,SEQUEST,]	4.3e-3	17-UNIMOD:213	ms_run[1]:scan=5702	3073.5	4	3834.78652	959.44985	R	G	349	378
PSM	VAVGAAVGGAGLRHWADMLANPR	-206_13594	Q9R0N5	1	Mouse_09-2020	null	[MS,MS:1001208,SEQUEST,]	2.7e-2	18-UNIMOD:35,17-UNIMOD:213	ms_run[1]:scan=2900	1634.6	5	2846.28095	570.05769	R	P	343	366
PSM	KYVLGNPLTPGINQGPQIDKEQHDKILDLIESGK	-206_25186	P24549	1	Mouse_09-2020	null	[MS,MS:1001208,SEQUEST,]	1.2e-3	19-UNIMOD:213	ms_run[1]:scan=4905	2670.6	5	4299.08277	860.62051	K	E	329	363
PSM	SDFGKFVLSSGK	-206_18542	P14211	1	Mouse_09-2020	null	[MS,MS:1001208,SEQUEST,]	1.2e-3	2-UNIMOD:213	ms_run[1]:scan=3737	2067.1	3	1812.72470	604.91290	K	Y	44	56
PSM	LDGVKEKALVSSVR	-206_9468	P07724	1	Mouse_09-2020	null	[MS,MS:1001208,SEQUEST,]	1.2e-3	2-UNIMOD:213	ms_run[1]:scan=2221	1284.0	3	2041.93705	681.31669	K	R	206	220
PSM	SDLTKDITTSVLTVNNK	-206_24168	Q9QXF8	1	Mouse_09-2020	null	[MS,MS:1001208,SEQUEST,]	1.2e-3	2-UNIMOD:213	ms_run[1]:scan=4710	2570.1	3	2390.05222	797.35565	K	H	197	214
PSM	KYVLGNPLTPGINQGPQIDKEQHDKILDLIESGK	-206_25185	P24549	1	Mouse_09-2020	null	[MS,MS:1001208,SEQUEST,]	1.2e-3	24-UNIMOD:213	ms_run[1]:scan=4905	2670.6	5	4299.08277	860.62051	K	E	329	363
PSM	KYVLGNPLTPGINQGPQIDKEQHDKILDLIESGK	-206_25190	P24549	1	Mouse_09-2020	null	[MS,MS:1001208,SEQUEST,]	1.2e-3	28-UNIMOD:213	ms_run[1]:scan=4905	2670.6	5	4299.08277	860.62051	K	E	329	363
PSM	TLDAIELYRK	-206_7357	Q8BND3	1	Mouse_09-2020	null	[MS,MS:1001208,SEQUEST,]	3.2e-2	3-UNIMOD:213	ms_run[1]:scan=1881	1108.6	3	1762.74588	588.25314	K	S	930	940
PSM	ANDSKYGLAAAVFTK	-206_19159	P47738	1	Mouse_09-2020	null	[MS,MS:1001208,SEQUEST,]	1.2e-3	3-UNIMOD:213	ms_run[1]:scan=3836	2118.3	3	2096.87217	699.62905	R	L	439	454
PSM	VTDRRQVAIK	-206_19988	Q62070	1	Mouse_09-2020	null	[MS,MS:1001208,SEQUEST,]	2.2e-2	3-UNIMOD:213	ms_run[1]:scan=3981	2193.1	3	1726.77170	576.26063	R	I	111	121
PSM	IADGTVKREDIFYTSK	-206_11730	P70694	1	Mouse_09-2020	null	[MS,MS:1001208,SEQUEST,]	1.2e-3	3-UNIMOD:213	ms_run[1]:scan=2589	1473.9	3	2384.02274	795.34509	K	W	69	85
PSM	GKDIKGVSEIVHEGK	-206_6441	P12710	1	Mouse_09-2020	null	[MS,MS:1001208,SEQUEST,]	1.2e-3	3-UNIMOD:213	ms_run[1]:scan=1737	1034.2	3	2136.93619	712.98360	K	I	32	47
PSM	TLSDYNIQKESTLHLVLR	-206_21333	E9Q5F6	1	Mouse_09-2020	null	[MS,MS:1001208,SEQUEST,]	6.3e-3	4-UNIMOD:213	ms_run[1]:scan=4210	2311.7	3	2671.22147	891.07700	R	R	55	73
PSM	LRDDKELRQR	-206_2361	P35505	1	Mouse_09-2020	null	[MS,MS:1001208,SEQUEST,]	5.7e-3	4-UNIMOD:213	ms_run[1]:scan=1073	692.6	4	1869.79958	468.20557	R	F	96	106
PSM	YGKDATNVGDEGGFAPNILENKEALELLK	-206_28874	P17182	1	Mouse_09-2020	null	[MS,MS:1001208,SEQUEST,]	4.3e-3	4-UNIMOD:213	ms_run[1]:scan=5683	3064.5	4	3646.62954	912.41421	K	A	200	229
PSM	LFVDKIREYK	-206_12885	P97450	1	Mouse_09-2020	null	[MS,MS:1001208,SEQUEST,]	1.2e-3	4-UNIMOD:213	ms_run[1]:scan=2775	1569.9	3	1851.80912	617.94079	K	K	42	52
PSM	ILESDRKEPLFGISTGNIITGLAAGAK	-206_29689	Q8C196	1	Mouse_09-2020	null	[MS,MS:1001208,SEQUEST,]	3.2e-3	5-UNIMOD:213	ms_run[1]:scan=5920	3174.4	4	3312.59511	828.90328	K	Y	281	308
PSM	LEAGDKKPETK	-206_704	Q9DCT2	1	Mouse_09-2020	null	[MS,MS:1001208,SEQUEST,]	2.8e-3	5-UNIMOD:213	ms_run[1]:scan=800	551.3	3	1756.72281	586.24454	K	0	253	264
PSM	ARHKDAFLK	-206_2527	Q9D2G2	1	Mouse_09-2020	null	[MS,MS:1001208,SEQUEST,]	1.3e-2	5-UNIMOD:213	ms_run[1]:scan=1097	705.0	3	1626.67472	542.89903	R	H	265	274
PSM	TQVFKDFSELEPDKFQNK	-206_23151	Q9ET01	1	Mouse_09-2020	null	[MS,MS:1001208,SEQUEST,]	4.0e-2	6-UNIMOD:213	ms_run[1]:scan=4527	2475.6	3	2741.15641	914.38925	K	N	466	484
PSM	GLFIIDDKGILR	-206_29090	P35700	1	Mouse_09-2020	null	[MS,MS:1001208,SEQUEST,]	3.6e-3	6-UNIMOD:213	ms_run[1]:scan=5749	3095.1	3	1900.86014	634.29171	R	I	129	141
PSM	FVKKPDDGKMK	-206_548	Q9CPU0	1	Mouse_09-2020	null	[MS,MS:1001208,SEQUEST,]	1.6e-2	10-UNIMOD:35,6-UNIMOD:213	ms_run[1]:scan=773	537.2	3	1849.75870	617.25790	K	L	149	160
PSM	GLFIIDDKGILR	-206_29089	P35700	1	Mouse_09-2020	null	[MS,MS:1001208,SEQUEST,]	3.2e-3	7-UNIMOD:213	ms_run[1]:scan=5749	3095.1	3	1900.86014	634.29171	R	I	129	141
PSM	AIGLPEDLIQKGKDIKGVSEIVHEGK	-206_21486	P12710	1	Mouse_09-2020	null	[MS,MS:1001208,SEQUEST,]	1.2e-3	7-UNIMOD:213	ms_run[1]:scan=4239	2326.6	5	3314.61042	663.72721	K	I	21	47
PSM	GASIVEDKLVEDLKTR	-206_19363	P26443	1	Mouse_09-2020	null	[MS,MS:1001208,SEQUEST,]	4.7e-3	7-UNIMOD:213	ms_run[1]:scan=3868	2134.8	3	2314.03836	772.01697	R	S	77	93
PSM	AIGLPEDLIQKGKDIKGVSEIVHEGK	-206_21523	P12710	1	Mouse_09-2020	null	[MS,MS:1001208,SEQUEST,]	3.2e-3	7-UNIMOD:213	ms_run[1]:scan=4245	2329.6	4	3314.60976	829.40719	K	I	21	47
PSM	SVVARFDAGELITQR	-206_20390	P67778	1	Mouse_09-2020	null	[MS,MS:1001208,SEQUEST,]	2.8e-3	7-UNIMOD:213	ms_run[1]:scan=4047	2227.2	3	2202.97464	734.99087	K	L	129	144
PSM	VIAHGKDHPTAATK	-206_588	G5E8R3	1	Mouse_09-2020	null	[MS,MS:1001208,SEQUEST,]	3.2e-3	7-UNIMOD:213	ms_run[1]:scan=778	539.9	4	1986.84792	497.46722	K	S	429	443
PSM	GITGIEDKEAWHGKPLPK	-206_10013	P40142	1	Mouse_09-2020	null	[MS,MS:1001208,SEQUEST,]	3.2e-3	7-UNIMOD:213	ms_run[1]:scan=2310	1329.9	4	2517.11855	630.03573	R	M	247	265
PSM	NYDPQKDKR	-206_892	P53026	1	Mouse_09-2020	null	[MS,MS:1001208,SEQUEST,]	3.8e-2	7-UNIMOD:213	ms_run[1]:scan=833	568.4	3	1704.64212	568.88534	K	S	40	49
PSM	KFVIKPIDKKAPDFVFYAPR	-206_19014	P26043	1	Mouse_09-2020	null	[MS,MS:1001208,SEQUEST,]	1.7e-3	8-UNIMOD:213	ms_run[1]:scan=3812	2105.8	4	2920.42202	730.86042	K	R	254	274
PSM	LNVAPVSDIIEIKSPDTFVR	-206_29389	Q99LC5	1	Mouse_09-2020	null	[MS,MS:1001208,SEQUEST,]	1.7e-2	8-UNIMOD:213	ms_run[1]:scan=5837	3135.9	3	2754.27317	918.76442	K	I	127	147
PSM	TEQGPQVDETQFKKILGYIK	-206_27799	P47738	1	Mouse_09-2020	null	[MS,MS:1001208,SEQUEST,]	5.7e-3	8-UNIMOD:213	ms_run[1]:scan=5417	2934.4	3	2863.29654	955.10322	R	G	358	378
PSM	VSFELFADKVPK	-206_24218	P17742	1	Mouse_09-2020	null	[MS,MS:1001208,SEQUEST,]	3.2e-3	8-UNIMOD:213	ms_run[1]:scan=4721	2575.8	3	1920.81992	640.94420	R	A	20	32
PSM	RLKTQPTDEEMLFIYSHFK	-206_19524	P31786	1	Mouse_09-2020	null	[MS,MS:1001208,SEQUEST,]	1.7e-3	11-UNIMOD:35,8-UNIMOD:213	ms_run[1]:scan=3899	2150.7	4	2940.27797	735.82233	K	A	15	34
PSM	SVTELNGDTITNTMTLGDIVYKRVSK	-206_25343	P12710	1	Mouse_09-2020	null	[MS,MS:1001208,SEQUEST,]	1.6e-2	14-UNIMOD:35,8-UNIMOD:213	ms_run[1]:scan=4936	2686.6	4	3412.54140	853.88994	K	I	100	126
PSM	ISGASEKDIVHSGLAYTMER	-206_15685	P26443	1	Mouse_09-2020	null	[MS,MS:1001208,SEQUEST,]	5.7e-3	18-UNIMOD:35,8-UNIMOD:213	ms_run[1]:scan=3256	1818.3	3	2721.13529	907.71362	R	A	497	517
PSM	EASKSGQASAKPNLR	-206_1709	Q9DBM2	1	Mouse_09-2020	null	[MS,MS:1001208,SEQUEST,]	1.2e-3	1-UNIMOD:213	ms_run[1]:scan=970	639.1	3	2084.87912	695.63145	K	S	345	360
PSM	EWPANLDLKKELSEPSSTR	-206_20886	Q8C196	1	Mouse_09-2020	null	[MS,MS:1001208,SEQUEST,]	1.9e-2	1-UNIMOD:213	ms_run[1]:scan=4133	2271.8	3	2741.18277	914.40003	K	Y	832	851
PSM	EGAKYVSHGATGK	-206_1312	P16460	1	Mouse_09-2020	null	[MS,MS:1001208,SEQUEST,]	1.2e-3	1-UNIMOD:213	ms_run[1]:scan=906	606.0	3	1845.71921	615.91167	R	N	109	122
PSM	EYKVVGR	-206_4645	A0A1D5RM79	1	Mouse_09-2020	null	[MS,MS:1001208,SEQUEST,]	3.5e-2	1-UNIMOD:213	ms_run[1]:scan=1441	881.9	2	1391.53996	696.27326	R	L	9	16
PSM	ESAMKTYVEKVDELKK	-206_8467	P31786	1	Mouse_09-2020	null	[MS,MS:1001208,SEQUEST,]	1.2e-3	4-UNIMOD:35,1-UNIMOD:213	ms_run[1]:scan=2063	1202.6	4	2455.04751	614.51795	K	Y	68	84
PSM	ALPGHLKPFETLLSQNQGGK	-206_22339	P19157	1	Mouse_09-2020	null	[MS,MS:1001208,SEQUEST,]	1.2e-3	10-UNIMOD:213	ms_run[1]:scan=4386	2402.7	4	2676.21718	669.81093	K	F	122	142
PSM	SVVARFDAGELITQR	-206_20391	P67778	1	Mouse_09-2020	null	[MS,MS:1001208,SEQUEST,]	2.8e-3	10-UNIMOD:213	ms_run[1]:scan=4047	2227.2	3	2202.97464	734.99087	K	L	129	144
PSM	RLKTQPTDEEMLFIYSHFK	-206_19522	P31786	1	Mouse_09-2020	null	[MS,MS:1001208,SEQUEST,]	1.7e-3	11-UNIMOD:35,10-UNIMOD:213	ms_run[1]:scan=3899	2150.7	4	2940.27797	735.82233	K	A	15	34
PSM	ANEELAGVVAEVQKNGR	-206_19195	Q61176	1	Mouse_09-2020	null	[MS,MS:1001208,SEQUEST,]	6.3e-3	11-UNIMOD:213	ms_run[1]:scan=3842	2121.2	3	2324.99393	775.66845	K	S	76	93
PSM	LNVAPVSDIIEIKSPDTFVR	-206_29391	Q99LC5	1	Mouse_09-2020	null	[MS,MS:1001208,SEQUEST,]	1.7e-2	11-UNIMOD:213	ms_run[1]:scan=5837	3135.9	3	2754.27317	918.76442	K	I	127	147
PSM	SLGLYGKNQREAAQMDMVNDGVEDLRGK	-206_11945	P19157	1	Mouse_09-2020	null	[MS,MS:1001208,SEQUEST,]	1.5e-2	15-UNIMOD:35,17-UNIMOD:35,11-UNIMOD:213	ms_run[1]:scan=2623	1491.5	4	3667.55459	917.64430	R	V	76	104
PSM	HLGLPVFNTVKEAKEK	-206_14202	Q9WUM5	1	Mouse_09-2020	null	[MS,MS:1001208,SEQUEST,]	1.3e-2	12-UNIMOD:213	ms_run[1]:scan=3000	1686.2	4	2351.08047	588.52627	K	G	95	111
PSM	IEVEKPFAIAKE	-206_15952	P24369	1	Mouse_09-2020	null	[MS,MS:1001208,SEQUEST,]	1.2e-2	12-UNIMOD:213	ms_run[1]:scan=3299	1840.6	3	1914.82798	638.94772	K	0	205	217
PSM	HHAAYVNNLNATEEKYHEALAK	-206_9812	P09671	1	Mouse_09-2020	null	[MS,MS:1001208,SEQUEST,]	2.8e-3	13-UNIMOD:213	ms_run[1]:scan=2277	1312.9	4	3064.30092	766.83011	K	D	54	76
PSM	RKSELAVNLGLSERQVKIWFQNR	-206_29642	Q07424	1	Mouse_09-2020	null	[MS,MS:1001208,SEQUEST,]	3.2e-2	13-UNIMOD:213	ms_run[1]:scan=5905	3167.7	3	3312.59616	1104.87280	R	A	200	223
PSM	IIAEGANGPTTPEADKIFLER	-206_21410	P26443	1	Mouse_09-2020	null	[MS,MS:1001208,SEQUEST,]	1.2e-3	13-UNIMOD:213	ms_run[1]:scan=4226	2319.8	3	2783.23734	928.41568	K	I	400	421
PSM	ELQEIVSALDSLEGEK	-206_27899	F6RS26	1	Mouse_09-2020	null	[MS,MS:1001208,SEQUEST,]	3.0e-2	13-UNIMOD:213	ms_run[1]:scan=5440	2946.3	3	2300.95584	767.65722	K	P	881	897
PSM	ITITNDKGRLSKEDIER	-206_6861	P63017	1	Mouse_09-2020	null	[MS,MS:1001208,SEQUEST,]	2.6e-2	13-UNIMOD:213	ms_run[1]:scan=1803	1068.4	4	2529.13979	633.04001	K	V	501	518
PSM	HHAAYVNNLNATEEKYHEALAK	-206_9813	P09671	1	Mouse_09-2020	null	[MS,MS:1001208,SEQUEST,]	2.8e-3	14-UNIMOD:213	ms_run[1]:scan=2277	1312.9	4	3064.30092	766.83011	K	D	54	76
PSM	LDHYAIIKFPLTTESAMK	-206_22777	P62751	1	Mouse_09-2020	null	[MS,MS:1001208,SEQUEST,]	3.5e-2	17-UNIMOD:35,14-UNIMOD:213	ms_run[1]:scan=4465	2443.4	3	2635.15317	879.05655	K	I	71	89
PSM	ELQEIVSALDSLEGEK	-206_27900	F6RS26	1	Mouse_09-2020	null	[MS,MS:1001208,SEQUEST,]	3.0e-2	15-UNIMOD:213	ms_run[1]:scan=5440	2946.3	3	2300.95584	767.65722	K	P	881	897
PSM	YSQVLANGLDNKLREDLER	-206_21143	P62270	1	Mouse_09-2020	null	[MS,MS:1001208,SEQUEST,]	7.3e-3	15-UNIMOD:213	ms_run[1]:scan=4177	2294.6	3	2774.21866	925.41093	K	K	95	114
PSM	TQDPAKAPNSPDVLEIEFKK	-206_16678	P16460	1	Mouse_09-2020	null	[MS,MS:1001208,SEQUEST,]	4.3e-3	15-UNIMOD:213	ms_run[1]:scan=3416	1901.2	4	2768.21547	692.81086	K	V	210	230
PSM	KVVAKKPAEKKPTTEEKKPAA	-206_344	Q9D8E6	1	Mouse_09-2020	null	[MS,MS:1001208,SEQUEST,]	1.6e-2	15-UNIMOD:213	ms_run[1]:scan=729	514.4	4	2819.41225	705.60806	K	0	399	420
PSM	KVVAKKPAEKKPTTEEKKPAA	-206_345	Q9D8E6	1	Mouse_09-2020	null	[MS,MS:1001208,SEQUEST,]	1.6e-2	16-UNIMOD:213	ms_run[1]:scan=729	514.4	4	2819.41225	705.60806	K	0	399	420
PSM	TQDPAKAPNSPDVLEIEFKK	-206_16677	P16460	1	Mouse_09-2020	null	[MS,MS:1001208,SEQUEST,]	3.2e-3	17-UNIMOD:213	ms_run[1]:scan=3416	1901.2	4	2768.21547	692.81086	K	V	210	230
PSM	TQDPAKAPNSPDVLEIEFKKGVPVK	-206_17901	P16460	1	Mouse_09-2020	null	[MS,MS:1001208,SEQUEST,]	1.2e-3	17-UNIMOD:213	ms_run[1]:scan=3621	2007.0	4	3248.53090	812.88736	K	T	210	235
PSM	AGLASGSSSEMYPPGLEMER	-206_113	A2A884	1	Mouse_09-2020	null	[MS,MS:1001208,SEQUEST,]	2.8e-3	17-UNIMOD:213,19-UNIMOD:213	ms_run[1]:scan=548	441.0	5	3151.05817	631.01655	K	P	241	261
PSM	HHAAYVNNLNATEEKYHEALAK	-206_9817	P09671	1	Mouse_09-2020	null	[MS,MS:1001208,SEQUEST,]	3.2e-3	18-UNIMOD:213	ms_run[1]:scan=2277	1312.9	4	3064.30092	766.83011	K	D	54	76
PSM	VVGNPFDSRTEQGPQVDETQFKKILGYIK	-206_28932	P47738	1	Mouse_09-2020	null	[MS,MS:1001208,SEQUEST,]	4.3e-3	18-UNIMOD:213	ms_run[1]:scan=5702	3073.5	4	3834.78652	959.44985	R	G	349	378
PSM	LSDGHFIPILGFGTYAPQEVPKSKATEATK	-206_24205	P70694	1	Mouse_09-2020	null	[MS,MS:1001208,SEQUEST,]	5.7e-3	19-UNIMOD:213	ms_run[1]:scan=4718	2574.2	4	3743.75210	936.69031	R	A	10	40
PSM	AGLASGSSSEMYPPGLEMER	-206_112	A2A884	1	Mouse_09-2020	null	[MS,MS:1001208,SEQUEST,]	2.8e-3	19-UNIMOD:213,20-UNIMOD:213	ms_run[1]:scan=548	441.0	5	3151.05817	631.01655	K	P	241	261
PSM	TEVRLLK	-206_11980	H3BKQ3	1	Mouse_09-2020	null	[MS,MS:1001208,SEQUEST,]	4.9e-2	2-UNIMOD:213	ms_run[1]:scan=2628	1494.0	2	1399.59844	700.30456	K	P	717	724
PSM	KELEEIVQPIISK	-206_20488	P20029	1	Mouse_09-2020	null	[MS,MS:1001208,SEQUEST,]	1.2e-3	2-UNIMOD:213	ms_run[1]:scan=4062	2235.0	3	2066.94541	689.65308	K	Y	622	635
PSM	AEPAKIDAFR	-206_9884	P09411	1	Mouse_09-2020	null	[MS,MS:1001208,SEQUEST,]	1.4e-2	2-UNIMOD:213	ms_run[1]:scan=2288	1318.6	2	1658.66240	829.83421	K	S	142	152
PSM	SEKVVPEKGTADKKPAVGK	-206_1915	Q9D8E6	1	Mouse_09-2020	null	[MS,MS:1001208,SEQUEST,]	1.2e-3	2-UNIMOD:213	ms_run[1]:scan=1003	656.2	4	2509.17495	628.04884	K	G	365	384
PSM	AEPAKIDAFR	-206_9849	P09411	1	Mouse_09-2020	null	[MS,MS:1001208,SEQUEST,]	1.2e-3	2-UNIMOD:213	ms_run[1]:scan=2282	1315.5	3	1658.66141	553.55857	K	S	142	152
PSM	KEAPPMEKPEVVK	-206_3215	P62843	1	Mouse_09-2020	null	[MS,MS:1001208,SEQUEST,]	1.2e-3	6-UNIMOD:35,2-UNIMOD:213	ms_run[1]:scan=1207	761.6	3	2038.85941	680.29127	K	H	65	78
PSM	LEGDNKMVTTFK	-206_6459	P12710	1	Mouse_09-2020	null	[MS,MS:1001208,SEQUEST,]	2.8e-3	7-UNIMOD:35,2-UNIMOD:213	ms_run[1]:scan=1740	1035.8	3	1939.75577	647.25634	K	I	85	97
PSM	FEKEAAEMGK	-206_2921	P10126	1	Mouse_09-2020	null	[MS,MS:1001208,SEQUEST,]	2.8e-3	8-UNIMOD:35,2-UNIMOD:213	ms_run[1]:scan=1161	738.1	3	1696.59793	566.20357	K	S	42	52
PSM	FEKEAAEMGK	-206_2914	P10126	1	Mouse_09-2020	null	[MS,MS:1001208,SEQUEST,]	1.7e-2	8-UNIMOD:35,2-UNIMOD:213	ms_run[1]:scan=1160	737.4	2	1696.59856	848.80172	K	S	42	52
PSM	KYVLGNPLTPGINQGPQIDKEQHDKILDLIESGK	-206_25187	P24549	1	Mouse_09-2020	null	[MS,MS:1001208,SEQUEST,]	1.2e-3	21-UNIMOD:213	ms_run[1]:scan=4905	2670.6	5	4299.08277	860.62051	K	E	329	363
PSM	LSDGHFIPILGFGTYAPQEVPKSKATEATK	-206_24200	P70694	1	Mouse_09-2020	null	[MS,MS:1001208,SEQUEST,]	5.7e-3	27-UNIMOD:213	ms_run[1]:scan=4718	2574.2	4	3743.75210	936.69031	R	A	10	40
PSM	AVEKVEKQVNDAVAK	-206_6339	Q8BWF0	1	Mouse_09-2020	null	[MS,MS:1001208,SEQUEST,]	1.2e-3	3-UNIMOD:213	ms_run[1]:scan=1720	1025.6	3	2168.96665	723.65901	K	A	376	391
PSM	NLEPKYKELGEK	-206_6614	P27773	1	Mouse_09-2020	null	[MS,MS:1001208,SEQUEST,]	2.8e-3	3-UNIMOD:213	ms_run[1]:scan=1766	1049.4	3	1988.83976	663.61826	K	S	411	423
PSM	LVEQLTGLISSSPGPPTR	-206_24882	Q8C547	1	Mouse_09-2020	null	[MS,MS:1001208,SEQUEST,]	3.7e-2	3-UNIMOD:213	ms_run[1]:scan=4847	2640.4	3	2393.08060	798.36437	K	L	52	70
PSM	LYESALTENQKLK	-206_27185	A6H644	1	Mouse_09-2020	null	[MS,MS:1001208,SEQUEST,]	3.8e-2	3-UNIMOD:213	ms_run[1]:scan=5293	2870.4	3	2077.89035	693.30082	K	K	879	892
PSM	LAEKEKVDLLFLGK	-206_20736	Q9DCW4	1	Mouse_09-2020	null	[MS,MS:1001208,SEQUEST,]	1.2e-3	3-UNIMOD:213	ms_run[1]:scan=4109	2259.4	3	2144.01230	715.34073	K	A	111	125
PSM	QLEKILKKPGLK	-206_6553	P70694	1	Mouse_09-2020	null	[MS,MS:1001208,SEQUEST,]	1.2e-3	3-UNIMOD:213	ms_run[1]:scan=1756	1044.2	3	1935.96988	645.99500	R	K	172	184
PSM	KLESAVLHNFPK	-206_5774	Q9D4D3	1	Mouse_09-2020	null	[MS,MS:1001208,SEQUEST,]	3.5e-2	3-UNIMOD:213	ms_run[1]:scan=1628	978.2	3	1923.84079	641.95157	R	K	36	48
PSM	ILESDRKEPLFGISTGNIITGLAAGAK	-206_29691	Q8C196	1	Mouse_09-2020	null	[MS,MS:1001208,SEQUEST,]	3.2e-3	3-UNIMOD:213	ms_run[1]:scan=5920	3174.4	4	3312.59511	828.90328	K	Y	281	308
PSM	LTEKQAQYLGMPINGPFKPDHYRY	-206_17549	P50247	1	Mouse_09-2020	null	[MS,MS:1001208,SEQUEST,]	1.2e-3	11-UNIMOD:35,3-UNIMOD:213	ms_run[1]:scan=3559	1975.1	4	3423.48623	856.62809	K	0	409	433
[truncated: 234,616 more chars]
