# Supplementary material for: A Novel Spectral Annotation Strategy Streamlines Reporting of Mono-ADP-ribosylated Peptides Derived from Mouse Liver and Spleen in Response to IFN-γ
Source: Mol Cell Proteomics. 2021 Sep 28;21(4):100153. doi: 10.1016/j.mcpro.2021.100153 (PMC9014395; doi:10.1016/j.mcpro.2021.100153)
Supplement: Supplemental Data 13 [file mmc15.zip › mcpro_100153_mmc15.mzTab]

COM	This	line	serves	as	a	size	and	separator	hint	for	spreadsheet	applications.	-	-	-	-	-	-	-	-	-	-	-	-	-	-	-	-	-	-	-	-	-	-	-	-	-	-	-	-	-	-	-	-	-	-
COM	Report of a minimal "Summary Quantification report" Proteome Discoverer 2.4.1.15 experiment.
MTD	mzTab-Version	1.0.0
MTD	mzTag-mode	Summary
MTD	mzTab-type	Identification
MTD	description	Export of M:\PostDocAnalysis\01_Singh\SKuraoka\PD2.4.beta.p.08282020\HCD_ColE\01_SK_MLiver_IFNgPilot_QE-HCD26%-(1).pdResult
MTD	ms_run[1]-location	file://M:\QExactiveIncomingRAWFiles\07-2020\07-08-2020\01_SK_MLiver_IFNgPilot_QE-HCD26%.raw
MTD	protein_search_engine_score[1]	[MS,MS:1001155,SEQUEST:xcorr,]
MTD	protein_search_engine_score[2]	Sum PEP Score
MTD	psm_search_engine_score[1]	[MS,MS:1001491,percolator:Q value,]
MTD	fixed_mod[1]	[UNIMOD, UNIMOD:4, Carbamidomethyl, ]
MTD	variable_mod[1]	[UNIMOD, UNIMOD:35, Oxidation, ]
MTD	variable_mod[2]	[UNIMOD, UNIMOD:213, ADP-Ribosyl, ]
MTD	variable_mod[3]	[UNIMOD, UNIMOD:1, Acetyl, ]
MTD	assay[1]-ms_run_ref	ms_run[1]

PRH	accession	description	taxid	species	database	database_version	search_engine	best_search_engine_score[1]	best_search_engine_score[2]	ambiguity_members	modifications	protein_coverage
PRT	Q8C196	Carbamoyl-phosphate synthase [ammonia], mitochondrial OS=Mus musculus OX=10090 GN=Cps1 PE=1 SV=2	null	null	Mouse_09-2020	null	[MS,MS:1001208,SEQUEST,]	173.88	301.177	null	null	0.45
PRT	P16460	Argininosuccinate synthase OS=Mus musculus OX=10090 GN=Ass1 PE=1 SV=1	null	null	Mouse_09-2020	null	[MS,MS:1001208,SEQUEST,]	49.10	79.826	null	null	0.35
PRT	P12710	Fatty acid-binding protein, liver OS=Mus musculus OX=10090 GN=Fabp1 PE=1 SV=2	null	null	Mouse_09-2020	null	[MS,MS:1001208,SEQUEST,]	100.81	161.608	null	null	0.81
PRT	P24270	Catalase OS=Mus musculus OX=10090 GN=Cat PE=1 SV=4	null	null	Mouse_09-2020	null	[MS,MS:1001208,SEQUEST,]	64.82	91.394	null	null	0.42
PRT	Q03265	ATP synthase subunit alpha, mitochondrial OS=Mus musculus OX=10090 GN=Atp5f1a PE=1 SV=1	null	null	Mouse_09-2020	null	[MS,MS:1001208,SEQUEST,]	49.28	82.570	null	null	0.43
PRT	O35490	Betaine--homocysteine S-methyltransferase 1 OS=Mus musculus OX=10090 GN=Bhmt PE=1 SV=1	null	null	Mouse_09-2020	null	[MS,MS:1001208,SEQUEST,]	38.07	53.184	null	null	0.40
PRT	Q8R0Y6	Cytosolic 10-formyltetrahydrofolate dehydrogenase OS=Mus musculus OX=10090 GN=Aldh1l1 PE=1 SV=1	null	null	Mouse_09-2020	null	[MS,MS:1001208,SEQUEST,]	42.74	64.374	null	null	0.24
PRT	P20029	Endoplasmic reticulum chaperone BiP OS=Mus musculus OX=10090 GN=Hspa5 PE=1 SV=3	null	null	Mouse_09-2020	null	[MS,MS:1001208,SEQUEST,]	38.41	75.117	null	null	0.33
PRT	P32020	Non-specific lipid-transfer protein OS=Mus musculus OX=10090 GN=Scp2 PE=1 SV=3	null	null	Mouse_09-2020	null	[MS,MS:1001208,SEQUEST,]	40.68	65.693	null	null	0.34
PRT	P30115	Glutathione S-transferase A3 OS=Mus musculus OX=10090 GN=Gsta3 PE=1 SV=2	null	null	Mouse_09-2020	null	[MS,MS:1001208,SEQUEST,]	41.99	60.599	null	null	0.47
PRT	P17182	Alpha-enolase OS=Mus musculus OX=10090 GN=Eno1 PE=1 SV=3	null	null	Mouse_09-2020	null	[MS,MS:1001208,SEQUEST,]	38.37	64.175	null	null	0.41
PRT	P16015	Carbonic anhydrase 3 OS=Mus musculus OX=10090 GN=Ca3 PE=1 SV=3	null	null	Mouse_09-2020	null	[MS,MS:1001208,SEQUEST,]	76.22	94.568	null	null	0.66
PRT	P19157	Glutathione S-transferase P 1 OS=Mus musculus OX=10090 GN=Gstp1 PE=1 SV=2	null	null	Mouse_09-2020	null	[MS,MS:1001208,SEQUEST,]	75.00	122.085	null	null	0.64
PRT	G5E8R3	Pyruvate carboxylase OS=Mus musculus OX=10090 GN=Pcx PE=1 SV=1	null	null	Mouse_09-2020	null	[MS,MS:1001208,SEQUEST,]	35.19	58.992	null	null	0.17
PRT	O88844	Isocitrate dehydrogenase [NADP] cytoplasmic OS=Mus musculus OX=10090 GN=Idh1 PE=1 SV=2	null	null	Mouse_09-2020	null	[MS,MS:1001208,SEQUEST,]	28.74	50.276	null	null	0.37
PRT	Q9ET01	Glycogen phosphorylase, liver form OS=Mus musculus OX=10090 GN=Pygl PE=1 SV=4	null	null	Mouse_09-2020	null	[MS,MS:1001208,SEQUEST,]	27.19	47.690	null	null	0.20
PRT	P10649	Glutathione S-transferase Mu 1 OS=Mus musculus OX=10090 GN=Gstm1 PE=1 SV=2	null	null	Mouse_09-2020	null	[MS,MS:1001208,SEQUEST,]	49.59	77.000	null	null	0.69
PRT	P47738	Aldehyde dehydrogenase, mitochondrial OS=Mus musculus OX=10090 GN=Aldh2 PE=1 SV=1	null	null	Mouse_09-2020	null	[MS,MS:1001208,SEQUEST,]	53.56	76.589	null	null	0.33
PRT	A0A1D5RLD8	Glyceraldehyde-3-phosphate dehydrogenase OS=Mus musculus OX=10090 GN=Gm10358 PE=1 SV=1	null	null	Mouse_09-2020	null	[MS,MS:1001208,SEQUEST,]	46.77	77.933	null	null	0.50
PRT	P56480	ATP synthase subunit beta, mitochondrial OS=Mus musculus OX=10090 GN=Atp5f1b PE=1 SV=2	null	null	Mouse_09-2020	null	[MS,MS:1001208,SEQUEST,]	52.63	78.013	null	null	0.39
PRT	Q8BWT1	3-ketoacyl-CoA thiolase, mitochondrial OS=Mus musculus OX=10090 GN=Acaa2 PE=1 SV=3	null	null	Mouse_09-2020	null	[MS,MS:1001208,SEQUEST,]	36.48	67.101	null	null	0.42
PRT	Q9R0H0	Peroxisomal acyl-coenzyme A oxidase 1 OS=Mus musculus OX=10090 GN=Acox1 PE=1 SV=5	null	null	Mouse_09-2020	null	[MS,MS:1001208,SEQUEST,]	46.83	65.395	null	null	0.28
PRT	P24549	Retinal dehydrogenase 1 OS=Mus musculus OX=10090 GN=Aldh1a1 PE=1 SV=5	null	null	Mouse_09-2020	null	[MS,MS:1001208,SEQUEST,]	61.19	116.722	null	null	0.42
PRT	P63017	Heat shock cognate 71 kDa protein OS=Mus musculus OX=10090 GN=Hspa8 PE=1 SV=1	null	null	Mouse_09-2020	null	[MS,MS:1001208,SEQUEST,]	58.88	74.079	null	null	0.32
PRT	P10126	Elongation factor 1-alpha 1 OS=Mus musculus OX=10090 GN=Eef1a1 PE=1 SV=3	null	null	Mouse_09-2020	null	[MS,MS:1001208,SEQUEST,]	47.41	68.115	null	null	0.26
PRT	P09103	Protein disulfide-isomerase OS=Mus musculus OX=10090 GN=P4hb PE=1 SV=2	null	null	Mouse_09-2020	null	[MS,MS:1001208,SEQUEST,]	26.98	49.059	null	null	0.30
PRT	Q61176	Arginase-1 OS=Mus musculus OX=10090 GN=Arg1 PE=1 SV=1	null	null	Mouse_09-2020	null	[MS,MS:1001208,SEQUEST,]	37.98	64.450	null	null	0.48
PRT	P50247	Adenosylhomocysteinase OS=Mus musculus OX=10090 GN=Ahcy PE=1 SV=3	null	null	Mouse_09-2020	null	[MS,MS:1001208,SEQUEST,]	46.05	59.414	null	null	0.38
PRT	Q9DBM2	Peroxisomal bifunctional enzyme OS=Mus musculus OX=10090 GN=Ehhadh PE=1 SV=4	null	null	Mouse_09-2020	null	[MS,MS:1001208,SEQUEST,]	32.30	44.260	null	null	0.23
PRT	P11725	Ornithine carbamoyltransferase, mitochondrial OS=Mus musculus OX=10090 GN=Otc PE=1 SV=1	null	null	Mouse_09-2020	null	[MS,MS:1001208,SEQUEST,]	36.59	46.811	null	null	0.36
PRT	Q8BMS1	Trifunctional enzyme subunit alpha, mitochondrial OS=Mus musculus OX=10090 GN=Hadha PE=1 SV=1	null	null	Mouse_09-2020	null	[MS,MS:1001208,SEQUEST,]	30.78	42.473	null	null	0.18
PRT	Q91Y97	Fructose-bisphosphate aldolase B OS=Mus musculus OX=10090 GN=Aldob PE=1 SV=3	null	null	Mouse_09-2020	null	[MS,MS:1001208,SEQUEST,]	43.10	64.381	null	null	0.32
PRT	Q91VB8	Alpha globin 1 OS=Mus musculus OX=10090 GN=Hba-a1 PE=1 SV=1	null	null	Mouse_09-2020	null	[MS,MS:1001208,SEQUEST,]	62.25	90.986	null	null	0.75
PRT	P26443	Glutamate dehydrogenase 1, mitochondrial OS=Mus musculus OX=10090 GN=Glud1 PE=1 SV=1	null	null	Mouse_09-2020	null	[MS,MS:1001208,SEQUEST,]	39.88	50.998	null	null	0.25
PRT	P07724	Albumin OS=Mus musculus OX=10090 GN=Alb PE=1 SV=3	null	null	Mouse_09-2020	null	[MS,MS:1001208,SEQUEST,]	31.21	57.164	null	null	0.22
PRT	P05202	Aspartate aminotransferase, mitochondrial OS=Mus musculus OX=10090 GN=Got2 PE=1 SV=1	null	null	Mouse_09-2020	null	[MS,MS:1001208,SEQUEST,]	44.71	60.966	null	null	0.34
PRT	P08113	Endoplasmin OS=Mus musculus OX=10090 GN=Hsp90b1 PE=1 SV=2	null	null	Mouse_09-2020	null	[MS,MS:1001208,SEQUEST,]	23.86	35.221	null	null	0.16
PRT	P63038	60 kDa heat shock protein, mitochondrial OS=Mus musculus OX=10090 GN=Hspd1 PE=1 SV=1	null	null	Mouse_09-2020	null	[MS,MS:1001208,SEQUEST,]	38.34	46.131	null	null	0.26
PRT	P49429	4-hydroxyphenylpyruvate dioxygenase OS=Mus musculus OX=10090 GN=Hpd PE=1 SV=3	null	null	Mouse_09-2020	null	[MS,MS:1001208,SEQUEST,]	27.97	40.771	null	null	0.30
PRT	Q9QXD6	Fructose-1,6-bisphosphatase 1 OS=Mus musculus OX=10090 GN=Fbp1 PE=1 SV=3	null	null	Mouse_09-2020	null	[MS,MS:1001208,SEQUEST,]	39.38	52.419	null	null	0.30
PRT	P08249	Malate dehydrogenase, mitochondrial OS=Mus musculus OX=10090 GN=Mdh2 PE=1 SV=3	null	null	Mouse_09-2020	null	[MS,MS:1001208,SEQUEST,]	21.37	34.591	null	null	0.38
PRT	P31786	Acyl-CoA-binding protein OS=Mus musculus OX=10090 GN=Dbi PE=1 SV=2	null	null	Mouse_09-2020	null	[MS,MS:1001208,SEQUEST,]	23.71	38.335	null	null	0.80
PRT	A8DUK4	Beta-globin OS=Mus musculus OX=10090 GN=Hbb-bs PE=1 SV=1	null	null	Mouse_09-2020	null	[MS,MS:1001208,SEQUEST,]	52.30	73.173	null	null	0.82
PRT	P27773	Protein disulfide-isomerase A3 OS=Mus musculus OX=10090 GN=Pdia3 PE=1 SV=2	null	null	Mouse_09-2020	null	[MS,MS:1001208,SEQUEST,]	28.97	43.286	null	null	0.26
PRT	P38647	Stress-70 protein, mitochondrial OS=Mus musculus OX=10090 GN=Hspa9 PE=1 SV=3	null	null	Mouse_09-2020	null	[MS,MS:1001208,SEQUEST,]	20.25	32.873	null	null	0.22
PRT	P70694	Estradiol 17 beta-dehydrogenase 5 OS=Mus musculus OX=10090 GN=Akr1c6 PE=1 SV=1	null	null	Mouse_09-2020	null	[MS,MS:1001208,SEQUEST,]	26.44	39.610	null	null	0.31
PRT	P35700	Peroxiredoxin-1 OS=Mus musculus OX=10090 GN=Prdx1 PE=1 SV=1	null	null	Mouse_09-2020	null	[MS,MS:1001208,SEQUEST,]	30.64	46.090	null	null	0.45
PRT	P00329	Alcohol dehydrogenase 1 OS=Mus musculus OX=10090 GN=Adh1 PE=1 SV=2	null	null	Mouse_09-2020	null	[MS,MS:1001208,SEQUEST,]	21.40	31.547	null	null	0.25
PRT	Q63880	Carboxylesterase 3A OS=Mus musculus OX=10090 GN=Ces3a PE=1 SV=2	null	null	Mouse_09-2020	null	[MS,MS:1001208,SEQUEST,]	17.92	31.123	null	null	0.14
PRT	P52196	Thiosulfate sulfurtransferase OS=Mus musculus OX=10090 GN=Tst PE=1 SV=3	null	null	Mouse_09-2020	null	[MS,MS:1001208,SEQUEST,]	18.78	28.144	null	null	0.35
PRT	Q91YI0	Argininosuccinate lyase OS=Mus musculus OX=10090 GN=Asl PE=1 SV=1	null	null	Mouse_09-2020	null	[MS,MS:1001208,SEQUEST,]	24.01	35.512	null	null	0.28
PRT	Q99J08	SEC14-like protein 2 OS=Mus musculus OX=10090 GN=Sec14l2 PE=1 SV=1	null	null	Mouse_09-2020	null	[MS,MS:1001208,SEQUEST,]	12.47	22.204	null	null	0.22
PRT	A0A0R4IZY2	Cytochrome P450 2D26 OS=Mus musculus OX=10090 GN=Cyp2d26 PE=1 SV=1	null	null	Mouse_09-2020	null	[MS,MS:1001208,SEQUEST,]	20.34	32.567	null	null	0.20
PRT	P24369	Peptidyl-prolyl cis-trans isomerase B OS=Mus musculus OX=10090 GN=Ppib PE=1 SV=2	null	null	Mouse_09-2020	null	[MS,MS:1001208,SEQUEST,]	19.28	34.015	null	null	0.53
PRT	P51881	ADP/ATP translocase 2 OS=Mus musculus OX=10090 GN=Slc25a5 PE=1 SV=3	null	null	Mouse_09-2020	null	[MS,MS:1001208,SEQUEST,]	21.79	29.253	null	null	0.25
PRT	Q61425	Hydroxyacyl-coenzyme A dehydrogenase, mitochondrial OS=Mus musculus OX=10090 GN=Hadh PE=1 SV=2	null	null	Mouse_09-2020	null	[MS,MS:1001208,SEQUEST,]	16.89	34.891	null	null	0.29
PRT	Q9DB20	ATP synthase subunit O, mitochondrial OS=Mus musculus OX=10090 GN=Atp5po PE=1 SV=1	null	null	Mouse_09-2020	null	[MS,MS:1001208,SEQUEST,]	22.58	33.093	null	null	0.40
PRT	P54869	Hydroxymethylglutaryl-CoA synthase, mitochondrial OS=Mus musculus OX=10090 GN=Hmgcs2 PE=1 SV=2	null	null	Mouse_09-2020	null	[MS,MS:1001208,SEQUEST,]	17.61	37.007	null	null	0.22
PRT	Q05421	Cytochrome P450 2E1 OS=Mus musculus OX=10090 GN=Cyp2e1 PE=1 SV=1	null	null	Mouse_09-2020	null	[MS,MS:1001208,SEQUEST,]	27.63	32.223	null	null	0.18
PRT	Q8VCT4	Carboxylesterase 1D OS=Mus musculus OX=10090 GN=Ces1d PE=1 SV=1	null	null	Mouse_09-2020	null	[MS,MS:1001208,SEQUEST,]	18.85	26.938	null	null	0.22
PRT	P58252	Elongation factor 2 OS=Mus musculus OX=10090 GN=Eef2 PE=1 SV=2	null	null	Mouse_09-2020	null	[MS,MS:1001208,SEQUEST,]	9.90	19.447	null	null	0.12
PRT	P09411	Phosphoglycerate kinase 1 OS=Mus musculus OX=10090 GN=Pgk1 PE=1 SV=4	null	null	Mouse_09-2020	null	[MS,MS:1001208,SEQUEST,]	17.68	36.987	null	null	0.24
PRT	Q9D8E6	60S ribosomal protein L4 OS=Mus musculus OX=10090 GN=Rpl4 PE=1 SV=3	null	null	Mouse_09-2020	null	[MS,MS:1001208,SEQUEST,]	21.69	34.068	null	null	0.20
PRT	P34914	Bifunctional epoxide hydrolase 2 OS=Mus musculus OX=10090 GN=Ephx2 PE=1 SV=2	null	null	Mouse_09-2020	null	[MS,MS:1001208,SEQUEST,]	19.03	26.270	null	null	0.18
PRT	Q91WU0	Carboxylesterase 1F OS=Mus musculus OX=10090 GN=Ces1f PE=1 SV=1	null	null	Mouse_09-2020	null	[MS,MS:1001208,SEQUEST,]	31.22	48.992	null	null	0.19
PRT	Q9CPU0	Lactoylglutathione lyase OS=Mus musculus OX=10090 GN=Glo1 PE=1 SV=3	null	null	Mouse_09-2020	null	[MS,MS:1001208,SEQUEST,]	26.07	28.581	null	null	0.37
PRT	P35505	Fumarylacetoacetase OS=Mus musculus OX=10090 GN=Fah PE=1 SV=2	null	null	Mouse_09-2020	null	[MS,MS:1001208,SEQUEST,]	16.45	30.356	null	null	0.25
PRT	G3X982	Aldehyde oxidase 3 OS=Mus musculus OX=10090 GN=Aox3 PE=1 SV=1	null	null	Mouse_09-2020	null	[MS,MS:1001208,SEQUEST,]	12.83	17.693	null	null	0.08
PRT	P99029	Peroxiredoxin-5, mitochondrial OS=Mus musculus OX=10090 GN=Prdx5 PE=1 SV=2	null	null	Mouse_09-2020	null	[MS,MS:1001208,SEQUEST,]	22.07	25.833	null	null	0.33
PRT	Q9JII6	Aldo-keto reductase family 1 member A1 OS=Mus musculus OX=10090 GN=Akr1a1 PE=1 SV=3	null	null	Mouse_09-2020	null	[MS,MS:1001208,SEQUEST,]	20.52	26.180	null	null	0.24
PRT	E9PWK1	Epoxide hydrolase OS=Mus musculus OX=10090 GN=Ephx1 PE=1 SV=1	null	null	Mouse_09-2020	null	[MS,MS:1001208,SEQUEST,]	5.83	13.410	null	null	0.20
PRT	D3Z041	Long-chain-fatty-acid--CoA ligase 1 OS=Mus musculus OX=10090 GN=Acsl1 PE=1 SV=1	null	null	Mouse_09-2020	null	[MS,MS:1001208,SEQUEST,]	15.53	26.013	null	null	0.16
PRT	P19096	Fatty acid synthase OS=Mus musculus OX=10090 GN=Fasn PE=1 SV=2	null	null	Mouse_09-2020	null	[MS,MS:1001208,SEQUEST,]	8.94	13.131	null	null	0.04
PRT	Q91XE0	Glycine N-acyltransferase OS=Mus musculus OX=10090 GN=Glyat PE=1 SV=1	null	null	Mouse_09-2020	null	[MS,MS:1001208,SEQUEST,]	16.85	24.371	null	null	0.31
PRT	Q64374	Regucalcin OS=Mus musculus OX=10090 GN=Rgn PE=1 SV=1	null	null	Mouse_09-2020	null	[MS,MS:1001208,SEQUEST,]	26.20	42.223	null	null	0.36
PRT	Q64433	10 kDa heat shock protein, mitochondrial OS=Mus musculus OX=10090 GN=Hspe1 PE=1 SV=2	null	null	Mouse_09-2020	null	[MS,MS:1001208,SEQUEST,]	8.77	19.041	null	null	0.40
PRT	Q8BH00	2-aminomuconic semialdehyde dehydrogenase OS=Mus musculus OX=10090 GN=Aldh8a1 PE=1 SV=1	null	null	Mouse_09-2020	null	[MS,MS:1001208,SEQUEST,]	5.54	14.795	null	null	0.16
PRT	Q9DCW4	Electron transfer flavoprotein subunit beta OS=Mus musculus OX=10090 GN=Etfb PE=1 SV=3	null	null	Mouse_09-2020	null	[MS,MS:1001208,SEQUEST,]	17.47	26.015	null	null	0.31
PRT	Q80XN0	D-beta-hydroxybutyrate dehydrogenase, mitochondrial OS=Mus musculus OX=10090 GN=Bdh1 PE=1 SV=2	null	null	Mouse_09-2020	null	[MS,MS:1001208,SEQUEST,]	9.53	15.629	null	null	0.22
PRT	Q9CR57	60S ribosomal protein L14 OS=Mus musculus OX=10090 GN=Rpl14 PE=1 SV=3	null	null	Mouse_09-2020	null	[MS,MS:1001208,SEQUEST,]	4.16	16.434	null	null	0.35
PRT	Q9DBT9	Dimethylglycine dehydrogenase, mitochondrial OS=Mus musculus OX=10090 GN=Dmgdh PE=1 SV=1	null	null	Mouse_09-2020	null	[MS,MS:1001208,SEQUEST,]	13.95	21.159	null	null	0.11
PRT	Q8QZT1	Acetyl-CoA acetyltransferase, mitochondrial OS=Mus musculus OX=10090 GN=Acat1 PE=1 SV=1	null	null	Mouse_09-2020	null	[MS,MS:1001208,SEQUEST,]	23.20	33.610	null	null	0.17
PRT	P97872	Flavin-containing monooxygenase 5 OS=Mus musculus OX=10090 GN=Fmo5 PE=1 SV=4	null	null	Mouse_09-2020	null	[MS,MS:1001208,SEQUEST,]	16.07	23.493	null	null	0.13
PRT	A0A1B0GSR9	L-lactate dehydrogenase OS=Mus musculus OX=10090 GN=Ldha PE=1 SV=1	null	null	Mouse_09-2020	null	[MS,MS:1001208,SEQUEST,]	9.26	12.762	null	null	0.16
PRT	Q9DB77	Cytochrome b-c1 complex subunit 2, mitochondrial OS=Mus musculus OX=10090 GN=Uqcrc2 PE=1 SV=1	null	null	Mouse_09-2020	null	[MS,MS:1001208,SEQUEST,]	8.94	14.056	null	null	0.17
PRT	Q99LB7	Sarcosine dehydrogenase, mitochondrial OS=Mus musculus OX=10090 GN=Sardh PE=1 SV=1	null	null	Mouse_09-2020	null	[MS,MS:1001208,SEQUEST,]	16.61	24.489	null	null	0.09
PRT	P60710	Actin, cytoplasmic 1 OS=Mus musculus OX=10090 GN=Actb PE=1 SV=1	null	null	Mouse_09-2020	null	[MS,MS:1001208,SEQUEST,]	32.54	56.806	null	null	0.45
PRT	Q9QXF8	Glycine N-methyltransferase OS=Mus musculus OX=10090 GN=Gnmt PE=1 SV=3	null	null	Mouse_09-2020	null	[MS,MS:1001208,SEQUEST,]	24.47	32.875	null	null	0.26
PRT	P08228	Superoxide dismutase [Cu-Zn] OS=Mus musculus OX=10090 GN=Sod1 PE=1 SV=2	null	null	Mouse_09-2020	null	[MS,MS:1001208,SEQUEST,]	29.73	40.195	null	null	0.57
PRT	P17742	Peptidyl-prolyl cis-trans isomerase A OS=Mus musculus OX=10090 GN=Ppia PE=1 SV=2	null	null	Mouse_09-2020	null	[MS,MS:1001208,SEQUEST,]	11.04	20.451	null	null	0.47
PRT	O09173	Homogentisate 1,2-dioxygenase OS=Mus musculus OX=10090 GN=Hgd PE=1 SV=2	null	null	Mouse_09-2020	null	[MS,MS:1001208,SEQUEST,]	13.22	21.827	null	null	0.23
PRT	Q01853	Transitional endoplasmic reticulum ATPase OS=Mus musculus OX=10090 GN=Vcp PE=1 SV=4	null	null	Mouse_09-2020	null	[MS,MS:1001208,SEQUEST,]	10.99	18.863	null	null	0.09
PRT	Q9WTP6	Adenylate kinase 2, mitochondrial OS=Mus musculus OX=10090 GN=Ak2 PE=1 SV=5	null	null	Mouse_09-2020	null	[MS,MS:1001208,SEQUEST,]	18.85	24.002	null	null	0.25
PRT	Q9CPY7	Cytosol aminopeptidase OS=Mus musculus OX=10090 GN=Lap3 PE=1 SV=3	null	null	Mouse_09-2020	null	[MS,MS:1001208,SEQUEST,]	11.87	19.889	null	null	0.11
PRT	O88569	Heterogeneous nuclear ribonucleoproteins A2/B1 OS=Mus musculus OX=10090 GN=Hnrnpa2b1 PE=1 SV=2	null	null	Mouse_09-2020	null	[MS,MS:1001208,SEQUEST,]	16.84	25.122	null	null	0.23
PRT	Q8BGL3	Sulfotransferase OS=Mus musculus OX=10090 GN=Sult2a8 PE=1 SV=1	null	null	Mouse_09-2020	null	[MS,MS:1001208,SEQUEST,]	9.30	25.472	null	null	0.25
PRT	Q9EQ20	Methylmalonate-semialdehyde dehydrogenase [acylating], mitochondrial OS=Mus musculus OX=10090 GN=Aldh6a1 PE=1 SV=1	null	null	Mouse_09-2020	null	[MS,MS:1001208,SEQUEST,]	21.69	26.750	null	null	0.19
PRT	Q3TQP6	Malic enzyme OS=Mus musculus OX=10090 GN=Me1 PE=1 SV=1	null	null	Mouse_09-2020	null	[MS,MS:1001208,SEQUEST,]	10.85	19.417	null	null	0.11
PRT	Q64475	Histone H2B type 1-B OS=Mus musculus OX=10090 GN=H2bc3 PE=1 SV=3	null	null	Mouse_09-2020	null	[MS,MS:1001208,SEQUEST,]	8.69	20.378	null	null	0.55
PRT	Q9Z2V4	Phosphoenolpyruvate carboxykinase, cytosolic [GTP] OS=Mus musculus OX=10090 GN=Pck1 PE=1 SV=1	null	null	Mouse_09-2020	null	[MS,MS:1001208,SEQUEST,]	9.99	18.029	null	null	0.16
PRT	P26043	Radixin OS=Mus musculus OX=10090 GN=Rdx PE=1 SV=3	null	null	Mouse_09-2020	null	[MS,MS:1001208,SEQUEST,]	13.09	13.466	null	null	0.08
PRT	O08601	Microsomal triglyceride transfer protein large subunit OS=Mus musculus OX=10090 GN=Mttp PE=1 SV=2	null	null	Mouse_09-2020	null	[MS,MS:1001208,SEQUEST,]	6.56	13.922	null	null	0.09
PRT	Q6GT24	Peroxiredoxin-6 OS=Mus musculus OX=10090 GN=Prdx6 PE=1 SV=1	null	null	Mouse_09-2020	null	[MS,MS:1001208,SEQUEST,]	12.79	15.468	null	null	0.33
PRT	P62751	60S ribosomal protein L23a OS=Mus musculus OX=10090 GN=Rpl23a PE=1 SV=1	null	null	Mouse_09-2020	null	[MS,MS:1001208,SEQUEST,]	11.41	13.380	null	null	0.40
PRT	Q8VCH0	3-ketoacyl-CoA thiolase B, peroxisomal OS=Mus musculus OX=10090 GN=Acaa1b PE=1 SV=1	null	null	Mouse_09-2020	null	[MS,MS:1001208,SEQUEST,]	10.36	16.430	null	null	0.24
PRT	P17751	Triosephosphate isomerase OS=Mus musculus OX=10090 GN=Tpi1 PE=1 SV=4	null	null	Mouse_09-2020	null	[MS,MS:1001208,SEQUEST,]	11.00	19.160	null	null	0.23
PRT	Q8VC30	Triokinase/FMN cyclase OS=Mus musculus OX=10090 GN=Tkfc PE=1 SV=1	null	null	Mouse_09-2020	null	[MS,MS:1001208,SEQUEST,]	15.64	24.908	null	null	0.17
PRT	Q91X77	Cytochrome P450 2C50 OS=Mus musculus OX=10090 GN=Cyp2c50 PE=1 SV=2	null	null	Mouse_09-2020	null	[MS,MS:1001208,SEQUEST,]	16.28	26.257	null	null	0.17
PRT	P11499	Heat shock protein HSP 90-beta OS=Mus musculus OX=10090 GN=Hsp90ab1 PE=1 SV=3	null	null	Mouse_09-2020	null	[MS,MS:1001208,SEQUEST,]	13.56	18.614	null	null	0.11
PRT	G3UYJ7	Predicted gene 20441 (Fragment) OS=Mus musculus OX=10090 GN=Gm20441 PE=3 SV=1	null	null	Mouse_09-2020	null	[MS,MS:1001208,SEQUEST,]	3.69	15.306	null	null	0.23
PRT	Q64459	Cytochrome P450 3A11 OS=Mus musculus OX=10090 GN=Cyp3a11 PE=1 SV=1	null	null	Mouse_09-2020	null	[MS,MS:1001208,SEQUEST,]	11.32	14.566	null	null	0.12
PRT	Q64442	Sorbitol dehydrogenase OS=Mus musculus OX=10090 GN=Sord PE=1 SV=3	null	null	Mouse_09-2020	null	[MS,MS:1001208,SEQUEST,]	22.30	39.482	null	null	0.19
PRT	G5E850	Cytochrome b5 OS=Mus musculus OX=10090 GN=Cyb5a PE=1 SV=1	null	null	Mouse_09-2020	null	[MS,MS:1001208,SEQUEST,]	16.63	26.830	null	null	0.72
PRT	Q8BH95	Enoyl-CoA hydratase, mitochondrial OS=Mus musculus OX=10090 GN=Echs1 PE=1 SV=1	null	null	Mouse_09-2020	null	[MS,MS:1001208,SEQUEST,]	12.06	21.426	null	null	0.21
PRT	P52760	2-iminobutanoate/2-iminopropanoate deaminase OS=Mus musculus OX=10090 GN=Rida PE=1 SV=3	null	null	Mouse_09-2020	null	[MS,MS:1001208,SEQUEST,]	15.35	25.936	null	null	0.45
PRT	P28271	Cytoplasmic aconitate hydratase OS=Mus musculus OX=10090 GN=Aco1 PE=1 SV=3	null	null	Mouse_09-2020	null	[MS,MS:1001208,SEQUEST,]	13.34	14.776	null	null	0.07
PRT	Q07417	Short-chain specific acyl-CoA dehydrogenase, mitochondrial OS=Mus musculus OX=10090 GN=Acads PE=1 SV=2	null	null	Mouse_09-2020	null	[MS,MS:1001208,SEQUEST,]	10.35	15.877	null	null	0.14
PRT	A0A0G2JDI9	ATP-binding cassette sub-family D member 3 OS=Mus musculus OX=10090 GN=Abcd3 PE=1 SV=1	null	null	Mouse_09-2020	null	[MS,MS:1001208,SEQUEST,]	4.58	13.159	null	null	0.12
PRT	P51660	Peroxisomal multifunctional enzyme type 2 OS=Mus musculus OX=10090 GN=Hsd17b4 PE=1 SV=3	null	null	Mouse_09-2020	null	[MS,MS:1001208,SEQUEST,]	18.12	27.086	null	null	0.11
PRT	Q9D2G2	Dihydrolipoyllysine-residue succinyltransferase component of 2-oxoglutarate dehydrogenase complex, mitochondrial OS=Mus musculus OX=10090 GN=Dlst PE=1 SV=1	null	null	Mouse_09-2020	null	[MS,MS:1001208,SEQUEST,]	4.83	8.023	null	null	0.13
PRT	Q9DCY0	Glycine N-acyltransferase-like protein Keg1 OS=Mus musculus OX=10090 GN=Keg1 PE=1 SV=1	null	null	Mouse_09-2020	null	[MS,MS:1001208,SEQUEST,]	14.92	19.909	null	null	0.19
PRT	Q99KI0	Aconitate hydratase, mitochondrial OS=Mus musculus OX=10090 GN=Aco2 PE=1 SV=1	null	null	Mouse_09-2020	null	[MS,MS:1001208,SEQUEST,]	10.18	13.318	null	null	0.09
PRT	Q9QXX4	Calcium-binding mitochondrial carrier protein Aralar2 OS=Mus musculus OX=10090 GN=Slc25a13 PE=1 SV=1	null	null	Mouse_09-2020	null	[MS,MS:1001208,SEQUEST,]	11.78	18.385	null	null	0.09
PRT	Q91VS7	Microsomal glutathione S-transferase 1 OS=Mus musculus OX=10090 GN=Mgst1 PE=1 SV=3	null	null	Mouse_09-2020	null	[MS,MS:1001208,SEQUEST,]	5.07	11.309	null	null	0.15
PRT	P09671	Superoxide dismutase [Mn], mitochondrial OS=Mus musculus OX=10090 GN=Sod2 PE=1 SV=3	null	null	Mouse_09-2020	null	[MS,MS:1001208,SEQUEST,]	16.81	23.991	null	null	0.28
PRT	P14152	Malate dehydrogenase, cytoplasmic OS=Mus musculus OX=10090 GN=Mdh1 PE=1 SV=3	null	null	Mouse_09-2020	null	[MS,MS:1001208,SEQUEST,]	6.00	16.331	null	null	0.18
PRT	A0A0R4J0Z1	Protein disulfide-isomerase A4 OS=Mus musculus OX=10090 GN=Pdia4 PE=1 SV=1	null	null	Mouse_09-2020	null	[MS,MS:1001208,SEQUEST,]	13.90	16.129	null	null	0.08
PRT	Q921R2	40S ribosomal protein S13 OS=Mus musculus OX=10090 GN=Rps13 PE=1 SV=1	null	null	Mouse_09-2020	null	[MS,MS:1001208,SEQUEST,]	6.44	11.191	null	null	0.33
PRT	A0A1D5RM79	60S ribosomal protein L18a OS=Mus musculus OX=10090 GN=Rpl18a PE=1 SV=1	null	null	Mouse_09-2020	null	[MS,MS:1001208,SEQUEST,]	8.11	13.134	null	null	0.29
PRT	P62270	40S ribosomal protein S18 OS=Mus musculus OX=10090 GN=Rps18 PE=1 SV=3	null	null	Mouse_09-2020	null	[MS,MS:1001208,SEQUEST,]	11.84	13.897	null	null	0.30
PRT	B1AU25	Apoptosis-inducing factor 1, mitochondrial OS=Mus musculus OX=10090 GN=Aifm1 PE=1 SV=1	null	null	Mouse_09-2020	null	[MS,MS:1001208,SEQUEST,]	1.61	11.138	null	null	0.11
PRT	O70475	UDP-glucose 6-dehydrogenase OS=Mus musculus OX=10090 GN=Ugdh PE=1 SV=1	null	null	Mouse_09-2020	null	[MS,MS:1001208,SEQUEST,]	9.57	13.959	null	null	0.12
PRT	P52840	Sulfotransferase 1A1 OS=Mus musculus OX=10090 GN=Sult1a1 PE=1 SV=1	null	null	Mouse_09-2020	null	[MS,MS:1001208,SEQUEST,]	6.06	9.668	null	null	0.16
PRT	Q9DCX2	ATP synthase subunit d, mitochondrial OS=Mus musculus OX=10090 GN=Atp5pd PE=1 SV=3	null	null	Mouse_09-2020	null	[MS,MS:1001208,SEQUEST,]	12.59	21.556	null	null	0.43
PRT	P47911	60S ribosomal protein L6 OS=Mus musculus OX=10090 GN=Rpl6 PE=1 SV=3	null	null	Mouse_09-2020	null	[MS,MS:1001208,SEQUEST,]	5.42	10.134	null	null	0.18
PRT	P00186	Cytochrome P450 1A2 OS=Mus musculus OX=10090 GN=Cyp1a2 PE=1 SV=1	null	null	Mouse_09-2020	null	[MS,MS:1001208,SEQUEST,]	6.48	11.590	null	null	0.11
PRT	B1ARA5	60S ribosomal protein L26 OS=Mus musculus OX=10090 GN=Rpl26 PE=1 SV=1	null	null	Mouse_09-2020	null	[MS,MS:1001208,SEQUEST,]	7.29	11.214	null	null	0.36
PRT	Q3U367	4-trimethylaminobutyraldehyde dehydrogenase OS=Mus musculus OX=10090 GN=Aldh9a1 PE=1 SV=1	null	null	Mouse_09-2020	null	[MS,MS:1001208,SEQUEST,]	9.85	14.111	null	null	0.11
PRT	G3UX26	Outer mitochondrial membrane protein porin 2 OS=Mus musculus OX=10090 GN=Vdac2 PE=1 SV=1	null	null	Mouse_09-2020	null	[MS,MS:1001208,SEQUEST,]	6.32	13.167	null	null	0.18
PRT	Q9DBE0	Cysteine sulfinic acid decarboxylase OS=Mus musculus OX=10090 GN=Csad PE=1 SV=1	null	null	Mouse_09-2020	null	[MS,MS:1001208,SEQUEST,]	13.42	24.346	null	null	0.10
PRT	P97807	Fumarate hydratase, mitochondrial OS=Mus musculus OX=10090 GN=Fh PE=1 SV=3	null	null	Mouse_09-2020	null	[MS,MS:1001208,SEQUEST,]	11.04	20.376	null	null	0.13
PRT	Q8K169	UDP-glucuronosyltransferase OS=Mus musculus OX=10090 GN=Ugt2b5 PE=1 SV=1	null	null	Mouse_09-2020	null	[MS,MS:1001208,SEQUEST,]	23.69	27.607	null	null	0.15
PRT	Q64458	Cytochrome P450 2C29 OS=Mus musculus OX=10090 GN=Cyp2c29 PE=1 SV=2	null	null	Mouse_09-2020	null	[MS,MS:1001208,SEQUEST,]	16.59	27.104	null	null	0.16
PRT	Q3UEP4	UDP-glucuronosyltransferase OS=Mus musculus OX=10090 GN=Ugt2b36 PE=1 SV=1	null	null	Mouse_09-2020	null	[MS,MS:1001208,SEQUEST,]	18.40	25.323	null	null	0.15
PRT	Q8QZR3	Pyrethroid hydrolase Ces2a OS=Mus musculus OX=10090 GN=Ces2a PE=1 SV=1	null	null	Mouse_09-2020	null	[MS,MS:1001208,SEQUEST,]	14.44	25.108	null	null	0.16
PRT	P54071	Isocitrate dehydrogenase [NADP], mitochondrial OS=Mus musculus OX=10090 GN=Idh2 PE=1 SV=3	null	null	Mouse_09-2020	null	[MS,MS:1001208,SEQUEST,]	8.30	13.736	null	null	0.13
PRT	P33267	Cytochrome P450 2F2 OS=Mus musculus OX=10090 GN=Cyp2f2 PE=1 SV=1	null	null	Mouse_09-2020	null	[MS,MS:1001208,SEQUEST,]	7.17	10.286	null	null	0.10
PRT	P11714	Cytochrome P450 2D9 OS=Mus musculus OX=10090 GN=Cyp2d9 PE=1 SV=2	null	null	Mouse_09-2020	null	[MS,MS:1001208,SEQUEST,]	8.02	11.527	null	null	0.11
PRT	E9Q5F6	Polyubiquitin-C (Fragment) OS=Mus musculus OX=10090 GN=Ubc PE=1 SV=1	null	null	Mouse_09-2020	null	[MS,MS:1001208,SEQUEST,]	8.18	19.099	null	null	0.72
PRT	P14211	Calreticulin OS=Mus musculus OX=10090 GN=Calr PE=1 SV=1	null	null	Mouse_09-2020	null	[MS,MS:1001208,SEQUEST,]	3.69	7.915	null	null	0.11
PRT	Q99LC5	Electron transfer flavoprotein subunit alpha, mitochondrial OS=Mus musculus OX=10090 GN=Etfa PE=1 SV=2	null	null	Mouse_09-2020	null	[MS,MS:1001208,SEQUEST,]	8.79	21.532	null	null	0.22
PRT	O55142	60S ribosomal protein L35a OS=Mus musculus OX=10090 GN=Rpl35a PE=1 SV=2	null	null	Mouse_09-2020	null	[MS,MS:1001208,SEQUEST,]	2.55	4.328	null	null	0.24
PRT	Q9DCN2	NADH-cytochrome b5 reductase 3 OS=Mus musculus OX=10090 GN=Cyb5r3 PE=1 SV=3	null	null	Mouse_09-2020	null	[MS,MS:1001208,SEQUEST,]	5.47	9.353	null	null	0.17
PRT	P22599	Alpha-1-antitrypsin 1-2 OS=Mus musculus OX=10090 GN=Serpina1b PE=1 SV=2	null	null	Mouse_09-2020	null	[MS,MS:1001208,SEQUEST,]	10.00	15.123	null	null	0.09
PRT	Q99JY0	Trifunctional enzyme subunit beta, mitochondrial OS=Mus musculus OX=10090 GN=Hadhb PE=1 SV=1	null	null	Mouse_09-2020	null	[MS,MS:1001208,SEQUEST,]	3.63	12.221	null	null	0.12
PRT	P48036	Annexin A5 OS=Mus musculus OX=10090 GN=Anxa5 PE=1 SV=1	null	null	Mouse_09-2020	null	[MS,MS:1001208,SEQUEST,]	4.80	9.577	null	null	0.09
PRT	Q9CQ62	2,4-dienoyl-CoA reductase, mitochondrial OS=Mus musculus OX=10090 GN=Decr1 PE=1 SV=1	null	null	Mouse_09-2020	null	[MS,MS:1001208,SEQUEST,]	14.15	18.457	null	null	0.14
PRT	Q3TML0	Protein disulfide-isomerase A6 OS=Mus musculus OX=10090 GN=Pdia6 PE=1 SV=1	null	null	Mouse_09-2020	null	[MS,MS:1001208,SEQUEST,]	4.87	7.425	null	null	0.09
PRT	Q00623	Apolipoprotein A-I OS=Mus musculus OX=10090 GN=Apoa1 PE=1 SV=2	null	null	Mouse_09-2020	null	[MS,MS:1001208,SEQUEST,]	8.17	10.601	null	null	0.18
PRT	Q3UEL5	Imidazolonepropionate hydrolase OS=Mus musculus OX=10090 GN=Uroc1 PE=1 SV=1	null	null	Mouse_09-2020	null	[MS,MS:1001208,SEQUEST,]	6.44	11.116	null	null	0.07
PRT	P14148	60S ribosomal protein L7 OS=Mus musculus OX=10090 GN=Rpl7 PE=1 SV=2	null	null	Mouse_09-2020	null	[MS,MS:1001208,SEQUEST,]	7.32	11.001	null	null	0.14
PRT	A0A0R4J083	Long-chain specific acyl-CoA dehydrogenase, mitochondrial OS=Mus musculus OX=10090 GN=Acadl PE=1 SV=1	null	null	Mouse_09-2020	null	[MS,MS:1001208,SEQUEST,]	5.85	10.528	null	null	0.09
PRT	P50172	Corticosteroid 11-beta-dehydrogenase isozyme 1 OS=Mus musculus OX=10090 GN=Hsd11b1 PE=1 SV=3	null	null	Mouse_09-2020	null	[MS,MS:1001208,SEQUEST,]	8.65	15.332	null	null	0.18
PRT	Q9WVL0	Maleylacetoacetate isomerase OS=Mus musculus OX=10090 GN=Gstz1 PE=1 SV=1	null	null	Mouse_09-2020	null	[MS,MS:1001208,SEQUEST,]	7.55	9.752	null	null	0.22
PRT	O08749	Dihydrolipoyl dehydrogenase, mitochondrial OS=Mus musculus OX=10090 GN=Dld PE=1 SV=2	null	null	Mouse_09-2020	null	[MS,MS:1001208,SEQUEST,]	4.72	10.234	null	null	0.10
PRT	Q921I1	Serotransferrin OS=Mus musculus OX=10090 GN=Tf PE=1 SV=1	null	null	Mouse_09-2020	null	[MS,MS:1001208,SEQUEST,]	7.97	10.992	null	null	0.07
PRT	E9PXX7	Thioredoxin domain-containing protein 5 OS=Mus musculus OX=10090 GN=Txndc5 PE=1 SV=1	null	null	Mouse_09-2020	null	[MS,MS:1001208,SEQUEST,]	3.23	7.686	null	null	0.10
PRT	Q62425	Cytochrome c oxidase subunit NDUFA4 OS=Mus musculus OX=10090 GN=Ndufa4 PE=1 SV=2	null	null	Mouse_09-2020	null	[MS,MS:1001208,SEQUEST,]	6.81	10.320	null	null	0.34
PRT	P16331	Phenylalanine-4-hydroxylase OS=Mus musculus OX=10090 GN=Pah PE=1 SV=4	null	null	Mouse_09-2020	null	[MS,MS:1001208,SEQUEST,]	10.13	10.033	null	null	0.09
PRT	P56135	ATP synthase subunit f, mitochondrial OS=Mus musculus OX=10090 GN=Atp5mf PE=1 SV=3	null	null	Mouse_09-2020	null	[MS,MS:1001208,SEQUEST,]	6.61	9.180	null	null	0.34
PRT	P62908	40S ribosomal protein S3 OS=Mus musculus OX=10090 GN=Rps3 PE=1 SV=1	null	null	Mouse_09-2020	null	[MS,MS:1001208,SEQUEST,]	7.48	8.811	null	null	0.17
PRT	Q61171	Peroxiredoxin-2 OS=Mus musculus OX=10090 GN=Prdx2 PE=1 SV=3	null	null	Mouse_09-2020	null	[MS,MS:1001208,SEQUEST,]	2.00	8.844	null	null	0.24
PRT	Q8JZR0	Long-chain-fatty-acid--CoA ligase 5 OS=Mus musculus OX=10090 GN=Acsl5 PE=1 SV=1	null	null	Mouse_09-2020	null	[MS,MS:1001208,SEQUEST,]	2.07	5.836	null	null	0.07
PRT	Q8BVI4	Dihydropteridine reductase OS=Mus musculus OX=10090 GN=Qdpr PE=1 SV=2	null	null	Mouse_09-2020	null	[MS,MS:1001208,SEQUEST,]	10.06	14.373	null	null	0.27
PRT	P29341	Polyadenylate-binding protein 1 OS=Mus musculus OX=10090 GN=Pabpc1 PE=1 SV=2	null	null	Mouse_09-2020	null	[MS,MS:1001208,SEQUEST,]	9.30	10.413	null	null	0.06
PRT	A0A1W2P733	C-1-tetrahydrofolate synthase, cytoplasmic OS=Mus musculus OX=10090 GN=Mthfd1 PE=1 SV=1	null	null	Mouse_09-2020	null	[MS,MS:1001208,SEQUEST,]	11.31	13.516	null	null	0.08
PRT	P40142	Transketolase OS=Mus musculus OX=10090 GN=Tkt PE=1 SV=1	null	null	Mouse_09-2020	null	[MS,MS:1001208,SEQUEST,]	7.90	11.612	null	null	0.07
PRT	Q99PG0	Arylacetamide deacetylase OS=Mus musculus OX=10090 GN=Aadac PE=1 SV=3	null	null	Mouse_09-2020	null	[MS,MS:1001208,SEQUEST,]	8.60	11.905	null	null	0.15
PRT	O55022	Membrane-associated progesterone receptor component 1 OS=Mus musculus OX=10090 GN=Pgrmc1 PE=1 SV=4	null	null	Mouse_09-2020	null	[MS,MS:1001208,SEQUEST,]	6.98	11.988	null	null	0.18
PRT	G5E902	Phosphate carrier protein, mitochondrial OS=Mus musculus OX=10090 GN=Slc25a3 PE=1 SV=1	null	null	Mouse_09-2020	null	[MS,MS:1001208,SEQUEST,]	4.63	7.847	null	null	0.12
PRT	Q9CZ13	Cytochrome b-c1 complex subunit 1, mitochondrial OS=Mus musculus OX=10090 GN=Uqcrc1 PE=1 SV=2	null	null	Mouse_09-2020	null	[MS,MS:1001208,SEQUEST,]	6.28	12.391	null	null	0.09
PRT	Q8CG76	Aflatoxin B1 aldehyde reductase member 2 OS=Mus musculus OX=10090 GN=Akr7a2 PE=1 SV=3	null	null	Mouse_09-2020	null	[MS,MS:1001208,SEQUEST,]	12.20	15.658	null	null	0.14
PRT	Q8CHT0	Delta-1-pyrroline-5-carboxylate dehydrogenase, mitochondrial OS=Mus musculus OX=10090 GN=Aldh4a1 PE=1 SV=3	null	null	Mouse_09-2020	null	[MS,MS:1001208,SEQUEST,]	6.21	9.733	null	null	0.09
PRT	Q8R084	UDP-glucuronosyltransferase OS=Mus musculus OX=10090 GN=Ugt2b1 PE=1 SV=1	null	null	Mouse_09-2020	null	[MS,MS:1001208,SEQUEST,]	14.78	25.481	null	null	0.12
PRT	Q8R0F9	SEC14-like protein 4 OS=Mus musculus OX=10090 GN=Sec14l4 PE=1 SV=1	null	null	Mouse_09-2020	null	[MS,MS:1001208,SEQUEST,]	4.99	10.738	null	null	0.13
PRT	Q9CPQ8	ATP synthase subunit g, mitochondrial OS=Mus musculus OX=10090 GN=Atp5mg PE=1 SV=1	null	null	Mouse_09-2020	null	[MS,MS:1001208,SEQUEST,]	5.70	12.620	null	null	0.45
PRT	P40936	Indolethylamine N-methyltransferase OS=Mus musculus OX=10090 GN=Inmt PE=1 SV=1	null	null	Mouse_09-2020	null	[MS,MS:1001208,SEQUEST,]	16.20	23.130	null	null	0.11
PRT	Q9CQB4	Cytochrome b-c1 complex subunit 7 OS=Mus musculus OX=10090 GN=Uqcrb PE=1 SV=1	null	null	Mouse_09-2020	null	[MS,MS:1001208,SEQUEST,]	3.08	4.532	null	null	0.30
PRT	P28474	Alcohol dehydrogenase class-3 OS=Mus musculus OX=10090 GN=Adh5 PE=1 SV=3	null	null	Mouse_09-2020	null	[MS,MS:1001208,SEQUEST,]	2.97	6.810	null	null	0.10
PRT	P47963	60S ribosomal protein L13 OS=Mus musculus OX=10090 GN=Rpl13 PE=1 SV=3	null	null	Mouse_09-2020	null	[MS,MS:1001208,SEQUEST,]	2.89	9.415	null	null	0.16
PRT	A2AKV0	ATP synthase, H+-transporting, mitochondrial F1 complex, gamma polypeptide 1 (Fragment) OS=Mus musculus OX=10090 GN=Atp5c1 PE=1 SV=1	null	null	Mouse_09-2020	null	[MS,MS:1001208,SEQUEST,]	3.05	6.152	null	null	0.30
PRT	B1AV77	Aldehyde dehydrogenase OS=Mus musculus OX=10090 GN=Aldh3a2 PE=1 SV=1	null	null	Mouse_09-2020	null	[MS,MS:1001208,SEQUEST,]	6.40	9.667	null	null	0.07
PRT	Q05DV1	NADPH--cytochrome P450 reductase OS=Mus musculus OX=10090 GN=Por PE=1 SV=1	null	null	Mouse_09-2020	null	[MS,MS:1001208,SEQUEST,]	11.86	11.799	null	null	0.07
PRT	Q9CQQ7	ATP synthase F(0) complex subunit B1, mitochondrial OS=Mus musculus OX=10090 GN=Atp5pb PE=1 SV=1	null	null	Mouse_09-2020	null	[MS,MS:1001208,SEQUEST,]	8.64	11.354	null	null	0.14
PRT	P14131	40S ribosomal protein S16 OS=Mus musculus OX=10090 GN=Rps16 PE=1 SV=4	null	null	Mouse_09-2020	null	[MS,MS:1001208,SEQUEST,]	8.53	11.689	null	null	0.16
PRT	Q9DBJ1	Phosphoglycerate mutase 1 OS=Mus musculus OX=10090 GN=Pgam1 PE=1 SV=3	null	null	Mouse_09-2020	null	[MS,MS:1001208,SEQUEST,]	5.93	9.210	null	null	0.16
PRT	P99027	60S acidic ribosomal protein P2 OS=Mus musculus OX=10090 GN=Rplp2 PE=1 SV=3	null	null	Mouse_09-2020	null	[MS,MS:1001208,SEQUEST,]	14.72	23.049	null	null	0.29
PRT	F6Y6L6	Predicted gene, 49369 (Fragment) OS=Mus musculus OX=10090 GN=Gm49369 PE=1 SV=1	null	null	Mouse_09-2020	null	[MS,MS:1001208,SEQUEST,]	2.05	5.505	null	null	0.12
PRT	P05214	Tubulin alpha-3 chain OS=Mus musculus OX=10090 GN=Tuba3a PE=1 SV=1	null	null	Mouse_09-2020	null	[MS,MS:1001208,SEQUEST,]	7.86	6.484	null	null	0.09
PRT	P47915	60S ribosomal protein L29 OS=Mus musculus OX=10090 GN=Rpl29 PE=1 SV=2	null	null	Mouse_09-2020	null	[MS,MS:1001208,SEQUEST,]	0.00	6.358	null	null	0.21
PRT	Q9CXW4	60S ribosomal protein L11 OS=Mus musculus OX=10090 GN=Rpl11 PE=1 SV=4	null	null	Mouse_09-2020	null	[MS,MS:1001208,SEQUEST,]	2.29	4.208	null	null	0.20
PRT	Q8VCW8	Medium-chain acyl-CoA ligase ACSF2, mitochondrial OS=Mus musculus OX=10090 GN=Acsf2 PE=1 SV=1	null	null	Mouse_09-2020	null	[MS,MS:1001208,SEQUEST,]	6.56	10.266	null	null	0.06
PRT	P14869	60S acidic ribosomal protein P0 OS=Mus musculus OX=10090 GN=Rplp0 PE=1 SV=3	null	null	Mouse_09-2020	null	[MS,MS:1001208,SEQUEST,]	4.71	7.723	null	null	0.16
PRT	P56593	Cytochrome P450 2A12 OS=Mus musculus OX=10090 GN=Cyp2a12 PE=1 SV=2	null	null	Mouse_09-2020	null	[MS,MS:1001208,SEQUEST,]	5.51	8.820	null	null	0.07
PRT	A0A0A6YY34	Glutathione peroxidase OS=Mus musculus OX=10090 GN=Gpx1 PE=1 SV=1	null	null	Mouse_09-2020	null	[MS,MS:1001208,SEQUEST,]	7.06	7.888	null	null	0.21
PRT	P62242	40S ribosomal protein S8 OS=Mus musculus OX=10090 GN=Rps8 PE=1 SV=2	null	null	Mouse_09-2020	null	[MS,MS:1001208,SEQUEST,]	8.34	11.422	null	null	0.12
PRT	O35488	Very long-chain acyl-CoA synthetase OS=Mus musculus OX=10090 GN=Slc27a2 PE=1 SV=2	null	null	Mouse_09-2020	null	[MS,MS:1001208,SEQUEST,]	10.26	15.447	null	null	0.06
PRT	Q61838	Pregnancy zone protein OS=Mus musculus OX=10090 GN=Pzp PE=1 SV=3	null	null	Mouse_09-2020	null	[MS,MS:1001208,SEQUEST,]	4.90	7.891	null	null	0.02
PRT	P67778	Prohibitin OS=Mus musculus OX=10090 GN=Phb PE=1 SV=1	null	null	Mouse_09-2020	null	[MS,MS:1001208,SEQUEST,]	3.38	6.229	null	null	0.15
PRT	A0A0R4J0I1	Serine protease inhibitor A3K OS=Mus musculus OX=10090 GN=Serpina3k PE=1 SV=1	null	null	Mouse_09-2020	null	[MS,MS:1001208,SEQUEST,]	6.48	12.827	null	null	0.10
PRT	A0A0A0MQ68	Glutaryl-CoA dehydrogenase, mitochondrial OS=Mus musculus OX=10090 GN=Gcdh PE=1 SV=1	null	null	Mouse_09-2020	null	[MS,MS:1001208,SEQUEST,]	7.73	9.482	null	null	0.07
PRT	E0CXN5	Glycerol-3-phosphate dehydrogenase [NAD(+)] OS=Mus musculus OX=10090 GN=Gpd1 PE=1 SV=1	null	null	Mouse_09-2020	null	[MS,MS:1001208,SEQUEST,]	6.58	8.369	null	null	0.10
PRT	P62897	Cytochrome c, somatic OS=Mus musculus OX=10090 GN=Cycs PE=1 SV=2	null	null	Mouse_09-2020	null	[MS,MS:1001208,SEQUEST,]	10.21	10.641	null	null	0.38
PRT	Q8VCM7	Fibrinogen gamma chain OS=Mus musculus OX=10090 GN=Fgg PE=1 SV=1	null	null	Mouse_09-2020	null	[MS,MS:1001208,SEQUEST,]	7.58	9.761	null	null	0.09
PRT	Q8BWQ1	UDP-glucuronosyltransferase 2A3 OS=Mus musculus OX=10090 GN=Ugt2a3 PE=1 SV=1	null	null	Mouse_09-2020	null	[MS,MS:1001208,SEQUEST,]	8.62	9.410	null	null	0.08
PRT	Q9CRB3	5-hydroxyisourate hydrolase OS=Mus musculus OX=10090 GN=Urah PE=1 SV=1	null	null	Mouse_09-2020	null	[MS,MS:1001208,SEQUEST,]	1.63	5.341	null	null	0.25
PRT	P60843	Eukaryotic initiation factor 4A-I OS=Mus musculus OX=10090 GN=Eif4a1 PE=1 SV=1	null	null	Mouse_09-2020	null	[MS,MS:1001208,SEQUEST,]	8.65	13.714	null	null	0.10
PRT	D3Z106	Acyl-coenzyme A synthetase ACSM1, mitochondrial (Fragment) OS=Mus musculus OX=10090 GN=Acsm1 PE=1 SV=1	null	null	Mouse_09-2020	null	[MS,MS:1001208,SEQUEST,]	7.90	11.471	null	null	0.07
PRT	P62962	Profilin-1 OS=Mus musculus OX=10090 GN=Pfn1 PE=1 SV=2	null	null	Mouse_09-2020	null	[MS,MS:1001208,SEQUEST,]	5.80	10.273	null	null	0.29
PRT	P19783	Cytochrome c oxidase subunit 4 isoform 1, mitochondrial OS=Mus musculus OX=10090 GN=Cox4i1 PE=1 SV=2	null	null	Mouse_09-2020	null	[MS,MS:1001208,SEQUEST,]	8.28	12.010	null	null	0.24
PRT	Q91X83	S-adenosylmethionine synthase isoform type-1 OS=Mus musculus OX=10090 GN=Mat1a PE=1 SV=1	null	null	Mouse_09-2020	null	[MS,MS:1001208,SEQUEST,]	3.12	8.400	null	null	0.10
PRT	P68040	Receptor of activated protein C kinase 1 OS=Mus musculus OX=10090 GN=Rack1 PE=1 SV=3	null	null	Mouse_09-2020	null	[MS,MS:1001208,SEQUEST,]	4.43	5.301	null	null	0.08
PRT	Q91WT7	3-alpha-hydroxysteroid dehydrogenase type 1 OS=Mus musculus OX=10090 GN=Akr1c14 PE=1 SV=1	null	null	Mouse_09-2020	null	[MS,MS:1001208,SEQUEST,]	5.56	8.960	null	null	0.15
PRT	Q78JT3	3-hydroxyanthranilate 3,4-dioxygenase OS=Mus musculus OX=10090 GN=Haao PE=1 SV=1	null	null	Mouse_09-2020	null	[MS,MS:1001208,SEQUEST,]	8.79	10.801	null	null	0.11
PRT	F6QPR1	Prohibitin (Fragment) OS=Mus musculus OX=10090 GN=Phb2 PE=1 SV=1	null	null	Mouse_09-2020	null	[MS,MS:1001208,SEQUEST,]	7.78	13.259	null	null	0.18
PRT	Q9D819	Inorganic pyrophosphatase OS=Mus musculus OX=10090 GN=Ppa1 PE=1 SV=1	null	null	Mouse_09-2020	null	[MS,MS:1001208,SEQUEST,]	3.66	6.145	null	null	0.10
PRT	P15105	Glutamine synthetase OS=Mus musculus OX=10090 GN=Glul PE=1 SV=6	null	null	Mouse_09-2020	null	[MS,MS:1001208,SEQUEST,]	5.62	8.396	null	null	0.12
PRT	Q9QZD8	Mitochondrial dicarboxylate carrier OS=Mus musculus OX=10090 GN=Slc25a10 PE=1 SV=2	null	null	Mouse_09-2020	null	[MS,MS:1001208,SEQUEST,]	2.51	6.325	null	null	0.12
PRT	Q91X72	Hemopexin OS=Mus musculus OX=10090 GN=Hpx PE=1 SV=2	null	null	Mouse_09-2020	null	[MS,MS:1001208,SEQUEST,]	7.19	9.776	null	null	0.06
PRT	P52825	Carnitine O-palmitoyltransferase 2, mitochondrial OS=Mus musculus OX=10090 GN=Cpt2 PE=1 SV=2	null	null	Mouse_09-2020	null	[MS,MS:1001208,SEQUEST,]	2.39	6.001	null	null	0.05
PRT	Q99K67	Alpha-aminoadipic semialdehyde synthase, mitochondrial OS=Mus musculus OX=10090 GN=Aass PE=1 SV=1	null	null	Mouse_09-2020	null	[MS,MS:1001208,SEQUEST,]	6.34	9.406	null	null	0.05
PRT	Q3V117	ATP-citrate synthase OS=Mus musculus OX=10090 GN=Acly PE=1 SV=1	null	null	Mouse_09-2020	null	[MS,MS:1001208,SEQUEST,]	8.34	6.641	null	null	0.03
PRT	O55125	Protein NipSnap homolog 1 OS=Mus musculus OX=10090 GN=Nipsnap1 PE=1 SV=1	null	null	Mouse_09-2020	null	[MS,MS:1001208,SEQUEST,]	8.71	11.417	null	null	0.14
PRT	P08226	Apolipoprotein E OS=Mus musculus OX=10090 GN=Apoe PE=1 SV=2	null	null	Mouse_09-2020	null	[MS,MS:1001208,SEQUEST,]	3.25	4.336	null	null	0.09
PRT	Q9Z2I8	Succinate--CoA ligase [GDP-forming] subunit beta, mitochondrial OS=Mus musculus OX=10090 GN=Suclg2 PE=1 SV=3	null	null	Mouse_09-2020	null	[MS,MS:1001208,SEQUEST,]	2.85	7.448	null	null	0.08
PRT	P62702	40S ribosomal protein S4, X isoform OS=Mus musculus OX=10090 GN=Rps4x PE=1 SV=2	null	null	Mouse_09-2020	null	[MS,MS:1001208,SEQUEST,]	2.74	8.934	null	null	0.11
PRT	Q91W64	Cytochrome P450 2C70 OS=Mus musculus OX=10090 GN=Cyp2c70 PE=1 SV=2	null	null	Mouse_09-2020	null	[MS,MS:1001208,SEQUEST,]	4.43	7.742	null	null	0.09
PRT	Q01768	Nucleoside diphosphate kinase B OS=Mus musculus OX=10090 GN=Nme2 PE=1 SV=1	null	null	Mouse_09-2020	null	[MS,MS:1001208,SEQUEST,]	6.40	7.988	null	null	0.24
PRT	P61358	60S ribosomal protein L27 OS=Mus musculus OX=10090 GN=Rpl27 PE=1 SV=2	null	null	Mouse_09-2020	null	[MS,MS:1001208,SEQUEST,]	5.81	6.542	null	null	0.19
PRT	P47962	60S ribosomal protein L5 OS=Mus musculus OX=10090 GN=Rpl5 PE=1 SV=3	null	null	Mouse_09-2020	null	[MS,MS:1001208,SEQUEST,]	4.65	6.638	null	null	0.11
PRT	Q8BP67	60S ribosomal protein L24 OS=Mus musculus OX=10090 GN=Rpl24 PE=1 SV=2	null	null	Mouse_09-2020	null	[MS,MS:1001208,SEQUEST,]	4.86	9.264	null	null	0.19
PRT	Q78PY7	Staphylococcal nuclease domain-containing protein 1 OS=Mus musculus OX=10090 GN=Snd1 PE=1 SV=1	null	null	Mouse_09-2020	null	[MS,MS:1001208,SEQUEST,]	2.43	6.058	null	null	0.04
PRT	Q06185	ATP synthase subunit e, mitochondrial OS=Mus musculus OX=10090 GN=Atp5me PE=1 SV=2	null	null	Mouse_09-2020	null	[MS,MS:1001208,SEQUEST,]	5.30	10.116	null	null	0.58
PRT	Q9WU19	Hydroxyacid oxidase 1 OS=Mus musculus OX=10090 GN=Hao1 PE=1 SV=1	null	null	Mouse_09-2020	null	[MS,MS:1001208,SEQUEST,]	2.96	7.195	null	null	0.10
PRT	P14115	60S ribosomal protein L27a OS=Mus musculus OX=10090 GN=Rpl27a PE=1 SV=5	null	null	Mouse_09-2020	null	[MS,MS:1001208,SEQUEST,]	7.68	9.454	null	null	0.20
PRT	P62830	60S ribosomal protein L23 OS=Mus musculus OX=10090 GN=Rpl23 PE=1 SV=1	null	null	Mouse_09-2020	null	[MS,MS:1001208,SEQUEST,]	1.94	4.557	null	null	0.17
PRT	P86048	60S ribosomal protein L10-like OS=Mus musculus OX=10090 GN=Rpl10l PE=2 SV=1	null	null	Mouse_09-2020	null	[MS,MS:1001208,SEQUEST,]	2.88	4.422	null	null	0.12
PRT	Q8K4Z3	NAD(P)H-hydrate epimerase OS=Mus musculus OX=10090 GN=Naxe PE=1 SV=1	null	null	Mouse_09-2020	null	[MS,MS:1001208,SEQUEST,]	0.00	3.388	null	null	0.10
PRT	Q99KR3	Endoribonuclease LACTB2 OS=Mus musculus OX=10090 GN=Lactb2 PE=1 SV=1	null	null	Mouse_09-2020	null	[MS,MS:1001208,SEQUEST,]	4.48	3.885	null	null	0.14
PRT	P14206	40S ribosomal protein SA OS=Mus musculus OX=10090 GN=Rpsa PE=1 SV=4	null	null	Mouse_09-2020	null	[MS,MS:1001208,SEQUEST,]	8.39	13.278	null	null	0.16
PRT	E9QA79	Major urinary protein 7 OS=Mus musculus OX=10090 GN=Mup7 PE=3 SV=1	null	null	Mouse_09-2020	null	[MS,MS:1001208,SEQUEST,]	7.32	11.364	null	null	0.17
PRT	P50544	Very long-chain specific acyl-CoA dehydrogenase, mitochondrial OS=Mus musculus OX=10090 GN=Acadvl PE=1 SV=3	null	null	Mouse_09-2020	null	[MS,MS:1001208,SEQUEST,]	3.63	4.511	null	null	0.05
PRT	Q9WTP7	GTP:AMP phosphotransferase AK3, mitochondrial OS=Mus musculus OX=10090 GN=Ak3 PE=1 SV=3	null	null	Mouse_09-2020	null	[MS,MS:1001208,SEQUEST,]	6.97	10.709	null	null	0.13
PRT	Q61598	Rab GDP dissociation inhibitor beta OS=Mus musculus OX=10090 GN=Gdi2 PE=1 SV=1	null	null	Mouse_09-2020	null	[MS,MS:1001208,SEQUEST,]	2.67	6.557	null	null	0.08
PRT	A0A0R4J135	Selenium-binding protein 2 OS=Mus musculus OX=10090 GN=Selenbp2 PE=1 SV=1	null	null	Mouse_09-2020	null	[MS,MS:1001208,SEQUEST,]	34.25	50.098	null	null	0.35
PRT	Q63836	Selenium-binding protein 2 OS=Mus musculus OX=10090 GN=Selenbp2 PE=1 SV=2	null	null	Mouse_09-2020	null	[MS,MS:1001208,SEQUEST,]	34.69	52.817	null	null	0.35
PRT	O35945	Aldehyde dehydrogenase, cytosolic 1 OS=Mus musculus OX=10090 GN=Aldh1a7 PE=1 SV=1	null	null	Mouse_09-2020	null	[MS,MS:1001208,SEQUEST,]	21.37	49.100	null	null	0.25
PRT	P68372	Tubulin beta-4B chain OS=Mus musculus OX=10090 GN=Tubb4b PE=1 SV=1	null	null	Mouse_09-2020	null	[MS,MS:1001208,SEQUEST,]	12.21	20.498	null	null	0.18
PRT	Q8BK48	Pyrethroid hydrolase Ces2e OS=Mus musculus OX=10090 GN=Ces2e PE=1 SV=1	null	null	Mouse_09-2020	null	[MS,MS:1001208,SEQUEST,]	7.62	14.775	null	null	0.11
PRT	O88451	Retinol dehydrogenase 7 OS=Mus musculus OX=10090 GN=Rdh7 PE=1 SV=1	null	null	Mouse_09-2020	null	[MS,MS:1001208,SEQUEST,]	5.71	8.180	null	null	0.13
PRT	P07901	Heat shock protein HSP 90-alpha OS=Mus musculus OX=10090 GN=Hsp90aa1 PE=1 SV=4	null	null	Mouse_09-2020	null	[MS,MS:1001208,SEQUEST,]	0.00	6.319	null	null	0.07
PRT	P24472	Glutathione S-transferase A4 OS=Mus musculus OX=10090 GN=Gsta4 PE=1 SV=3	null	null	Mouse_09-2020	null	[MS,MS:1001208,SEQUEST,]	4.39	7.060	null	null	0.10
PRT	Q9CZS1	Aldehyde dehydrogenase X, mitochondrial OS=Mus musculus OX=10090 GN=Aldh1b1 PE=1 SV=1	null	null	Mouse_09-2020	null	[MS,MS:1001208,SEQUEST,]	8.40	11.932	null	null	0.07
PRT	A2A974	Cytochrome P450 4A12B OS=Mus musculus OX=10090 GN=Cyp4a12b PE=1 SV=1	null	null	Mouse_09-2020	null	[MS,MS:1001208,SEQUEST,]	2.11	4.891	null	null	0.07
PRT	P97371	Proteasome activator complex subunit 1 OS=Mus musculus OX=10090 GN=Psme1 PE=1 SV=2	null	null	Mouse_09-2020	null	[MS,MS:1001208,SEQUEST,]	7.00	6.060	null	null	0.12
PRT	Q60932	Voltage-dependent anion-selective channel protein 1 OS=Mus musculus OX=10090 GN=Vdac1 PE=1 SV=3	null	null	Mouse_09-2020	null	[MS,MS:1001208,SEQUEST,]	5.84	10.329	null	null	0.11
PRT	Q5FW57	Glycine N-acyltransferase-like protein OS=Mus musculus OX=10090 GN=Gm4952 PE=1 SV=3	null	null	Mouse_09-2020	null	[MS,MS:1001208,SEQUEST,]	5.97	7.148	null	null	0.13
PRT	A0A571BEV2	Predicted gene 8251 OS=Mus musculus OX=10090 GN=Gm8251 PE=4 SV=1	null	null	Mouse_09-2020	null	[MS,MS:1001208,SEQUEST,]	0.00	0.922	null	null	0.01
PRT	A0A0G2JG44	Uricase (Fragment) OS=Mus musculus OX=10090 GN=Uox PE=1 SV=1	null	null	Mouse_09-2020	null	[MS,MS:1001208,SEQUEST,]	9.19	11.973	null	null	0.13
PRT	P70349	Histidine triad nucleotide-binding protein 1 OS=Mus musculus OX=10090 GN=Hint1 PE=1 SV=3	null	null	Mouse_09-2020	null	[MS,MS:1001208,SEQUEST,]	6.99	5.094	null	null	0.33
PRT	P53026	60S ribosomal protein L10a OS=Mus musculus OX=10090 GN=Rpl10a PE=1 SV=3	null	null	Mouse_09-2020	null	[MS,MS:1001208,SEQUEST,]	5.86	10.325	null	null	0.08
PRT	Q9JJI8	60S ribosomal protein L38 OS=Mus musculus OX=10090 GN=Rpl38 PE=1 SV=3	null	null	Mouse_09-2020	null	[MS,MS:1001208,SEQUEST,]	2.23	5.432	null	null	0.39
PRT	P62855	40S ribosomal protein S26 OS=Mus musculus OX=10090 GN=Rps26 PE=1 SV=3	null	null	Mouse_09-2020	null	[MS,MS:1001208,SEQUEST,]	4.10	5.642	null	null	0.22
PRT	Q8K0E8	Fibrinogen beta chain OS=Mus musculus OX=10090 GN=Fgb PE=1 SV=1	null	null	Mouse_09-2020	null	[MS,MS:1001208,SEQUEST,]	2.09	3.069	null	null	0.03
PRT	A0A1B0GS70	Proteasome endopeptidase complex OS=Mus musculus OX=10090 GN=Psma1 PE=1 SV=1	null	null	Mouse_09-2020	null	[MS,MS:1001208,SEQUEST,]	0.00	3.201	null	null	0.06
PRT	Q8BWF0	Succinate-semialdehyde dehydrogenase, mitochondrial OS=Mus musculus OX=10090 GN=Aldh5a1 PE=1 SV=1	null	null	Mouse_09-2020	null	[MS,MS:1001208,SEQUEST,]	0.00	3.110	null	null	0.06
PRT	P29758	Ornithine aminotransferase, mitochondrial OS=Mus musculus OX=10090 GN=Oat PE=1 SV=1	null	null	Mouse_09-2020	null	[MS,MS:1001208,SEQUEST,]	9.21	11.292	null	null	0.05
PRT	Q61335	B-cell receptor-associated protein 31 OS=Mus musculus OX=10090 GN=Bcap31 PE=1 SV=4	null	null	Mouse_09-2020	null	[MS,MS:1001208,SEQUEST,]	2.91	3.991	null	null	0.08
PRT	Q99JR1	Sideroflexin-1 OS=Mus musculus OX=10090 GN=Sfxn1 PE=1 SV=3	null	null	Mouse_09-2020	null	[MS,MS:1001208,SEQUEST,]	2.95	5.367	null	null	0.07
PRT	P62900	60S ribosomal protein L31 OS=Mus musculus OX=10090 GN=Rpl31 PE=1 SV=1	null	null	Mouse_09-2020	null	[MS,MS:1001208,SEQUEST,]	6.48	8.062	null	null	0.21
PRT	P45591	Cofilin-2 OS=Mus musculus OX=10090 GN=Cfl2 PE=1 SV=1	null	null	Mouse_09-2020	null	[MS,MS:1001208,SEQUEST,]	2.30	6.120	null	null	0.14
PRT	Q9CZM2	60S ribosomal protein L15 OS=Mus musculus OX=10090 GN=Rpl15 PE=1 SV=4	null	null	Mouse_09-2020	null	[MS,MS:1001208,SEQUEST,]	6.89	4.894	null	null	0.15
PRT	P62082	40S ribosomal protein S7 OS=Mus musculus OX=10090 GN=Rps7 PE=2 SV=1	null	null	Mouse_09-2020	null	[MS,MS:1001208,SEQUEST,]	2.06	5.028	null	null	0.10
PRT	Q9D826	Peroxisomal sarcosine oxidase OS=Mus musculus OX=10090 GN=Pipox PE=1 SV=1	null	null	Mouse_09-2020	null	[MS,MS:1001208,SEQUEST,]	2.87	5.504	null	null	0.07
PRT	Q9DBG6	Dolichyl-diphosphooligosaccharide--protein glycosyltransferase subunit 2 OS=Mus musculus OX=10090 GN=Rpn2 PE=1 SV=1	null	null	Mouse_09-2020	null	[MS,MS:1001208,SEQUEST,]	4.42	3.587	null	null	0.06
PRT	P01027	Complement C3 OS=Mus musculus OX=10090 GN=C3 PE=1 SV=3	null	null	Mouse_09-2020	null	[MS,MS:1001208,SEQUEST,]	2.04	3.499	null	null	0.01
PRT	A0A087WPF8	Protein ABHD14B (Fragment) OS=Mus musculus OX=10090 GN=Abhd14b PE=1 SV=1	null	null	Mouse_09-2020	null	[MS,MS:1001208,SEQUEST,]	4.92	5.963	null	null	0.11
PRT	A0A140T8T4	60S ribosomal protein L9 OS=Mus musculus OX=10090 GN=Rpl9-ps6 PE=3 SV=1	null	null	Mouse_09-2020	null	[MS,MS:1001208,SEQUEST,]	4.10	5.343	null	null	0.09
PRT	P62862	40S ribosomal protein S30 OS=Mus musculus OX=10090 GN=Fau PE=1 SV=1	null	null	Mouse_09-2020	null	[MS,MS:1001208,SEQUEST,]	2.08	2.905	null	null	0.32
PRT	A0A2R8VHE5	3-mercaptopyruvate sulfurtransferase (Fragment) OS=Mus musculus OX=10090 GN=Mpst PE=1 SV=1	null	null	Mouse_09-2020	null	[MS,MS:1001208,SEQUEST,]	5.74	8.783	null	null	0.47
PRT	Q61635	GTP-binding protein OS=Mus musculus OX=10090 GN=Ifi47 PE=1 SV=1	null	null	Mouse_09-2020	null	[MS,MS:1001208,SEQUEST,]	0.00	1.675	null	null	0.03
PRT	D3Z2C4	Pyruvate kinase (Fragment) OS=Mus musculus OX=10090 GN=Pklr PE=1 SV=1	null	null	Mouse_09-2020	null	[MS,MS:1001208,SEQUEST,]	4.09	4.750	null	null	0.32
PRT	Q8VBW8	Tetratricopeptide repeat protein 36 OS=Mus musculus OX=10090 GN=Ttc36 PE=1 SV=1	null	null	Mouse_09-2020	null	[MS,MS:1001208,SEQUEST,]	2.91	4.732	null	null	0.17
PRT	A0A3B2WAL8	Acetyl-CoA acetyltransferase, cytosolic OS=Mus musculus OX=10090 GN=Acat2 PE=1 SV=1	null	null	Mouse_09-2020	null	[MS,MS:1001208,SEQUEST,]	2.44	5.997	null	null	0.10
PRT	B7ZN55	Neutral ceramidase OS=Mus musculus OX=10090 GN=Asah2 PE=1 SV=1	null	null	Mouse_09-2020	null	[MS,MS:1001208,SEQUEST,]	0.00	1.396	null	null	0.07
PRT	Q8R164	Valacyclovir hydrolase OS=Mus musculus OX=10090 GN=Bphl PE=1 SV=1	null	null	Mouse_09-2020	null	[MS,MS:1001208,SEQUEST,]	5.34	4.928	null	null	0.07
PRT	Q8VEK3	Heterogeneous nuclear ribonucleoprotein U OS=Mus musculus OX=10090 GN=Hnrnpu PE=1 SV=1	null	null	Mouse_09-2020	null	[MS,MS:1001208,SEQUEST,]	3.63	5.310	null	null	0.03
PRT	Q91X75	Cyp2a4 protein OS=Mus musculus OX=10090 GN=Cyp2a5 PE=1 SV=1	null	null	Mouse_09-2020	null	[MS,MS:1001208,SEQUEST,]	5.77	6.719	null	null	0.05
PRT	K4DI63	Protein CREG1 OS=Mus musculus OX=10090 GN=Creg1 PE=1 SV=1	null	null	Mouse_09-2020	null	[MS,MS:1001208,SEQUEST,]	7.70	10.426	null	null	0.28
PRT	Q99LX0	Parkinson disease protein 7 homolog OS=Mus musculus OX=10090 GN=Park7 PE=1 SV=1	null	null	Mouse_09-2020	null	[MS,MS:1001208,SEQUEST,]	6.15	10.113	null	null	0.08
PRT	O09174	Alpha-methylacyl-CoA racemase OS=Mus musculus OX=10090 GN=Amacr PE=1 SV=4	null	null	Mouse_09-2020	null	[MS,MS:1001208,SEQUEST,]	4.44	6.617	null	null	0.07
PRT	Q9CQN1	Heat shock protein 75 kDa, mitochondrial OS=Mus musculus OX=10090 GN=Trap1 PE=1 SV=1	null	null	Mouse_09-2020	null	[MS,MS:1001208,SEQUEST,]	4.92	7.485	null	null	0.05
PRT	P62259	14-3-3 protein epsilon OS=Mus musculus OX=10090 GN=Ywhae PE=1 SV=1	null	null	Mouse_09-2020	null	[MS,MS:1001208,SEQUEST,]	2.83	5.750	null	null	0.09
PRT	Q543K9	Purine nucleoside phosphorylase OS=Mus musculus OX=10090 GN=Pnp PE=1 SV=1	null	null	Mouse_09-2020	null	[MS,MS:1001208,SEQUEST,]	3.33	3.943	null	null	0.09
PRT	Q99MZ7	Peroxisomal trans-2-enoyl-CoA reductase OS=Mus musculus OX=10090 GN=Pecr PE=1 SV=1	null	null	Mouse_09-2020	null	[MS,MS:1001208,SEQUEST,]	3.29	5.990	null	null	0.11
PRT	P84099	60S ribosomal protein L19 OS=Mus musculus OX=10090 GN=Rpl19 PE=1 SV=1	null	null	Mouse_09-2020	null	[MS,MS:1001208,SEQUEST,]	2.75	4.538	null	null	0.11
PRT	P35492	Histidine ammonia-lyase OS=Mus musculus OX=10090 GN=Hal PE=1 SV=1	null	null	Mouse_09-2020	null	[MS,MS:1001208,SEQUEST,]	2.38	7.976	null	null	0.03
PRT	Q91XF0	Pyridoxine-5'-phosphate oxidase OS=Mus musculus OX=10090 GN=Pnpo PE=1 SV=1	null	null	Mouse_09-2020	null	[MS,MS:1001208,SEQUEST,]	0.00	4.644	null	null	0.08
PRT	E9PV24	Fibrinogen alpha chain OS=Mus musculus OX=10090 GN=Fga PE=1 SV=1	null	null	Mouse_09-2020	null	[MS,MS:1001208,SEQUEST,]	0.00	2.914	null	null	0.03
PRT	Q9QZ85	Interferon-inducible GTPase 1 OS=Mus musculus OX=10090 GN=Iigp1 PE=1 SV=2	null	null	Mouse_09-2020	null	[MS,MS:1001208,SEQUEST,]	0.00	2.853	null	null	0.08
PRT	A2AUR5	Parathion hydrolase-related protein (Fragment) OS=Mus musculus OX=10090 GN=Pter PE=1 SV=1	null	null	Mouse_09-2020	null	[MS,MS:1001208,SEQUEST,]	0.00	3.408	null	null	0.09
PRT	P12787	Cytochrome c oxidase subunit 5A, mitochondrial OS=Mus musculus OX=10090 GN=Cox5a PE=1 SV=2	null	null	Mouse_09-2020	null	[MS,MS:1001208,SEQUEST,]	3.24	5.967	null	null	0.16
PRT	Q00724	Retinol-binding protein 4 OS=Mus musculus OX=10090 GN=Rbp4 PE=1 SV=2	null	null	Mouse_09-2020	null	[MS,MS:1001208,SEQUEST,]	4.65	7.083	null	null	0.10
PRT	A0A0G2JGY8	60S ribosomal protein L34 (Fragment) OS=Mus musculus OX=10090 GN=Rpl34 PE=1 SV=4	null	null	Mouse_09-2020	null	[MS,MS:1001208,SEQUEST,]	2.04	2.727	null	null	0.36
PRT	A0A571BEL9	T-complex protein 1 subunit zeta OS=Mus musculus OX=10090 GN=Cct6a PE=1 SV=1	null	null	Mouse_09-2020	null	[MS,MS:1001208,SEQUEST,]	2.28	5.603	null	null	0.05
PRT	P58710	L-gulonolactone oxidase OS=Mus musculus OX=10090 GN=Gulo PE=1 SV=3	null	null	Mouse_09-2020	null	[MS,MS:1001208,SEQUEST,]	3.12	3.674	null	null	0.05
PRT	P63158	High mobility group protein B1 OS=Mus musculus OX=10090 GN=Hmgb1 PE=1 SV=2	null	null	Mouse_09-2020	null	[MS,MS:1001208,SEQUEST,]	3.93	5.089	null	null	0.10
PRT	A2AFQ2	3-hydroxyacyl-CoA dehydrogenase type-2 OS=Mus musculus OX=10090 GN=Hsd17b10 PE=1 SV=1	null	null	Mouse_09-2020	null	[MS,MS:1001208,SEQUEST,]	4.68	4.050	null	null	0.13
PRT	O55060	Thiopurine S-methyltransferase OS=Mus musculus OX=10090 GN=Tpmt PE=1 SV=1	null	null	Mouse_09-2020	null	[MS,MS:1001208,SEQUEST,]	0.00	2.040	null	null	0.07
PRT	Q8R086	Sulfite oxidase, mitochondrial OS=Mus musculus OX=10090 GN=Suox PE=1 SV=2	null	null	Mouse_09-2020	null	[MS,MS:1001208,SEQUEST,]	2.03	2.169	null	null	0.06
PRT	P62806	Histone H4 OS=Mus musculus OX=10090 GN=H4c1 PE=1 SV=2	null	null	Mouse_09-2020	null	[MS,MS:1001208,SEQUEST,]	5.28	8.680	null	null	0.26
PRT	Q64523	Histone H2A type 2-C OS=Mus musculus OX=10090 GN=H2ac20 PE=1 SV=3	null	null	Mouse_09-2020	null	[MS,MS:1001208,SEQUEST,]	2.27	2.192	null	null	0.16
PRT	P55264	Adenosine kinase OS=Mus musculus OX=10090 GN=Adk PE=1 SV=2	null	null	Mouse_09-2020	null	[MS,MS:1001208,SEQUEST,]	3.99	6.492	null	null	0.06
PRT	Q9DD20	Methyltransferase-like protein 7B OS=Mus musculus OX=10090 GN=Mettl7b PE=1 SV=2	null	null	Mouse_09-2020	null	[MS,MS:1001208,SEQUEST,]	3.44	3.368	null	null	0.05
PRT	P63325	40S ribosomal protein S10 OS=Mus musculus OX=10090 GN=Rps10 PE=1 SV=1	null	null	Mouse_09-2020	null	[MS,MS:1001208,SEQUEST,]	2.54	4.322	null	null	0.18
PRT	A0A1C7CYV0	Plastin-3 (Fragment) OS=Mus musculus OX=10090 GN=Pls3 PE=1 SV=1	null	null	Mouse_09-2020	null	[MS,MS:1001208,SEQUEST,]	0.00	2.856	null	null	0.03
PRT	Q923D2	Flavin reductase (NADPH) OS=Mus musculus OX=10090 GN=Blvrb PE=1 SV=3	null	null	Mouse_09-2020	null	[MS,MS:1001208,SEQUEST,]	2.91	5.835	null	null	0.19
PRT	P28665	Murinoglobulin-1 OS=Mus musculus OX=10090 GN=Mug1 PE=1 SV=3	null	null	Mouse_09-2020	null	[MS,MS:1001208,SEQUEST,]	6.04	6.882	null	null	0.02
PRT	Q9DCT2	NADH dehydrogenase [ubiquinone] iron-sulfur protein 3, mitochondrial OS=Mus musculus OX=10090 GN=Ndufs3 PE=1 SV=2	null	null	Mouse_09-2020	null	[MS,MS:1001208,SEQUEST,]	2.97	4.747	null	null	0.10
PRT	Q9QXE0	2-hydroxyacyl-CoA lyase 1 OS=Mus musculus OX=10090 GN=Hacl1 PE=1 SV=2	null	null	Mouse_09-2020	null	[MS,MS:1001208,SEQUEST,]	6.31	7.892	null	null	0.06
PRT	P62849	40S ribosomal protein S24 OS=Mus musculus OX=10090 GN=Rps24 PE=1 SV=1	null	null	Mouse_09-2020	null	[MS,MS:1001208,SEQUEST,]	3.58	6.034	null	null	0.20
PRT	P62918	60S ribosomal protein L8 OS=Mus musculus OX=10090 GN=Rpl8 PE=1 SV=2	null	null	Mouse_09-2020	null	[MS,MS:1001208,SEQUEST,]	4.58	7.515	null	null	0.10
PRT	P53395	Lipoamide acyltransferase component of branched-chain alpha-keto acid dehydrogenase complex, mitochondrial OS=Mus musculus OX=10090 GN=Dbt PE=1 SV=2	null	null	Mouse_09-2020	null	[MS,MS:1001208,SEQUEST,]	1.71	5.276	null	null	0.04
PRT	P47791	Glutathione reductase, mitochondrial OS=Mus musculus OX=10090 GN=Gsr PE=1 SV=3	null	null	Mouse_09-2020	null	[MS,MS:1001208,SEQUEST,]	6.13	9.441	null	null	0.08
PRT	D6REG4	Glyoxylate reductase/hydroxypyruvate reductase OS=Mus musculus OX=10090 GN=Grhpr PE=1 SV=1	null	null	Mouse_09-2020	null	[MS,MS:1001208,SEQUEST,]	5.30	8.124	null	null	0.07
PRT	P45952	Medium-chain specific acyl-CoA dehydrogenase, mitochondrial OS=Mus musculus OX=10090 GN=Acadm PE=1 SV=1	null	null	Mouse_09-2020	null	[MS,MS:1001208,SEQUEST,]	5.01	5.202	null	null	0.04
PRT	A0A452J8A5	Enoyl-CoA delta isomerase 1, mitochondrial OS=Mus musculus OX=10090 GN=Eci1 PE=1 SV=1	null	null	Mouse_09-2020	null	[MS,MS:1001208,SEQUEST,]	4.00	5.415	null	null	0.12
PRT	Q9EQF5	Dihydropyrimidinase OS=Mus musculus OX=10090 GN=Dpys PE=1 SV=2	null	null	Mouse_09-2020	null	[MS,MS:1001208,SEQUEST,]	2.92	4.458	null	null	0.03
PRT	Q99LC3	NADH dehydrogenase [ubiquinone] 1 alpha subcomplex subunit 10, mitochondrial OS=Mus musculus OX=10090 GN=Ndufa10 PE=1 SV=1	null	null	Mouse_09-2020	null	[MS,MS:1001208,SEQUEST,]	6.14	8.722	null	null	0.09
PRT	Q9CPR4	60S ribosomal protein L17 OS=Mus musculus OX=10090 GN=Rpl17 PE=1 SV=3	null	null	Mouse_09-2020	null	[MS,MS:1001208,SEQUEST,]	2.30	3.316	null	null	0.10
PRT	Q9EP89	Serine beta-lactamase-like protein LACTB, mitochondrial OS=Mus musculus OX=10090 GN=Lactb PE=1 SV=1	null	null	Mouse_09-2020	null	[MS,MS:1001208,SEQUEST,]	1.88	4.255	null	null	0.04
PRT	E9Q1Q9	Ketohexokinase OS=Mus musculus OX=10090 GN=Khk PE=1 SV=1	null	null	Mouse_09-2020	null	[MS,MS:1001208,SEQUEST,]	0.00	3.706	null	null	0.09
PRT	P61922	4-aminobutyrate aminotransferase, mitochondrial OS=Mus musculus OX=10090 GN=Abat PE=1 SV=1	null	null	Mouse_09-2020	null	[MS,MS:1001208,SEQUEST,]	4.01	4.873	null	null	0.04
PRT	Q8VDN2	Sodium/potassium-transporting ATPase subunit alpha-1 OS=Mus musculus OX=10090 GN=Atp1a1 PE=1 SV=1	null	null	Mouse_09-2020	null	[MS,MS:1001208,SEQUEST,]	6.15	6.606	null	null	0.02
PRT	Q91VK2	Eef1d protein OS=Mus musculus OX=10090 GN=Eef1d PE=1 SV=1	null	null	Mouse_09-2020	null	[MS,MS:1001208,SEQUEST,]	2.31	5.856	null	null	0.08
PRT	Q6ZWN5	40S ribosomal protein S9 OS=Mus musculus OX=10090 GN=Rps9 PE=1 SV=3	null	null	Mouse_09-2020	null	[MS,MS:1001208,SEQUEST,]	4.17	5.882	null	null	0.11
PRT	Q8VCN5	Cystathionine gamma-lyase OS=Mus musculus OX=10090 GN=Cth PE=1 SV=1	null	null	Mouse_09-2020	null	[MS,MS:1001208,SEQUEST,]	3.90	5.609	null	null	0.07
PRT	Q8JZU2	Tricarboxylate transport protein, mitochondrial OS=Mus musculus OX=10090 GN=Slc25a1 PE=1 SV=1	null	null	Mouse_09-2020	null	[MS,MS:1001208,SEQUEST,]	2.41	6.350	null	null	0.06
PRT	F7B7L8	26S proteasome non-ATPase regulatory subunit 3 (Fragment) OS=Mus musculus OX=10090 GN=Psmd3 PE=1 SV=1	null	null	Mouse_09-2020	null	[MS,MS:1001208,SEQUEST,]	3.01	6.660	null	null	0.06
PRT	P35979	60S ribosomal protein L12 OS=Mus musculus OX=10090 GN=Rpl12 PE=1 SV=2	null	null	Mouse_09-2020	null	[MS,MS:1001208,SEQUEST,]	2.27	3.539	null	null	0.19
PRT	Q9D8N0	Elongation factor 1-gamma OS=Mus musculus OX=10090 GN=Eef1g PE=1 SV=3	null	null	Mouse_09-2020	null	[MS,MS:1001208,SEQUEST,]	5.64	5.669	null	null	0.06
PRT	Q99P30	Peroxisomal coenzyme A diphosphatase NUDT7 OS=Mus musculus OX=10090 GN=Nudt7 PE=1 SV=2	null	null	Mouse_09-2020	null	[MS,MS:1001208,SEQUEST,]	8.05	9.222	null	null	0.10
PRT	P61514	60S ribosomal protein L37a OS=Mus musculus OX=10090 GN=Rpl37a PE=1 SV=2	null	null	Mouse_09-2020	null	[MS,MS:1001208,SEQUEST,]	0.00	2.759	null	null	0.22
PRT	Q68FD5	Clathrin heavy chain 1 OS=Mus musculus OX=10090 GN=Cltc PE=1 SV=3	null	null	Mouse_09-2020	null	[MS,MS:1001208,SEQUEST,]	4.10	5.702	null	null	0.01
PRT	Q9DBG1	Sterol 26-hydroxylase, mitochondrial OS=Mus musculus OX=10090 GN=Cyp27a1 PE=1 SV=1	null	null	Mouse_09-2020	null	[MS,MS:1001208,SEQUEST,]	2.88	6.415	null	null	0.05
PRT	A0A494B9Y8	Ferrochelatase OS=Mus musculus OX=10090 GN=Fech PE=1 SV=1	null	null	Mouse_09-2020	null	[MS,MS:1001208,SEQUEST,]	0.00	1.159	null	null	0.05
PRT	Q9D0F9	Phosphoglucomutase-1 OS=Mus musculus OX=10090 GN=Pgm1 PE=1 SV=4	null	null	Mouse_09-2020	null	[MS,MS:1001208,SEQUEST,]	6.53	4.743	null	null	0.04
PRT	P56379	ATP synthase subunit ATP5MPL, mitochondrial OS=Mus musculus OX=10090 GN=Atp5mpl PE=1 SV=1	null	null	Mouse_09-2020	null	[MS,MS:1001208,SEQUEST,]	4.26	6.316	null	null	0.34
PRT	Q8VCC2	Liver carboxylesterase 1 OS=Mus musculus OX=10090 GN=Ces1 PE=1 SV=1	null	null	Mouse_09-2020	null	[MS,MS:1001208,SEQUEST,]	3.69	6.329	null	null	0.05
PRT	P68134	Actin, alpha skeletal muscle OS=Mus musculus OX=10090 GN=Acta1 PE=1 SV=1	null	null	Mouse_09-2020	null	[MS,MS:1001208,SEQUEST,]	26.94	39.952	null	null	0.28
PRT	K9J7B2	UDP-glucuronosyltransferase OS=Mus musculus OX=10090 GN=Ugt1a6b PE=1 SV=1	null	null	Mouse_09-2020	null	[MS,MS:1001208,SEQUEST,]	11.61	22.372	null	null	0.13
PRT	B2RT14	UDP-glucuronosyltransferase OS=Mus musculus OX=10090 GN=Ugt1a5 PE=1 SV=1	null	null	Mouse_09-2020	null	[MS,MS:1001208,SEQUEST,]	11.61	20.479	null	null	0.13
PRT	Q63886	UDP-glucuronosyltransferase 1A1 OS=Mus musculus OX=10090 GN=Ugt1a1 PE=1 SV=2	null	null	Mouse_09-2020	null	[MS,MS:1001208,SEQUEST,]	13.56	21.579	null	null	0.12
PRT	Q7TMM9	Tubulin beta-2A chain OS=Mus musculus OX=10090 GN=Tubb2a PE=1 SV=1	null	null	Mouse_09-2020	null	[MS,MS:1001208,SEQUEST,]	12.59	17.822	null	null	0.15
PRT	D3YX76	Glutathione S-transferase OS=Mus musculus OX=10090 GN=Gstm2 PE=1 SV=1	null	null	Mouse_09-2020	null	[MS,MS:1001208,SEQUEST,]	9.83	10.689	null	null	0.22
PRT	G5E8M7	Glutathione transferase OS=Mus musculus OX=10090 GN=Gstm6 PE=1 SV=1	null	null	Mouse_09-2020	null	[MS,MS:1001208,SEQUEST,]	1.91	6.830	null	null	0.10
PRT	P04939	Major urinary protein 3 OS=Mus musculus OX=10090 GN=Mup3 PE=1 SV=1	null	null	Mouse_09-2020	null	[MS,MS:1001208,SEQUEST,]	6.08	7.458	null	null	0.20
PRT	Q5FW60	Major urinary protein 20 OS=Mus musculus OX=10090 GN=Mup20 PE=1 SV=1	null	null	Mouse_09-2020	null	[MS,MS:1001208,SEQUEST,]	8.15	7.872	null	null	0.16
PRT	Q8CGV4	Retinol dehydrogenase 1 (All trans) OS=Mus musculus OX=10090 GN=Rdh1 PE=2 SV=1	null	null	Mouse_09-2020	null	[MS,MS:1001208,SEQUEST,]	3.91	5.703	null	null	0.11
PRT	P97372	Proteasome activator complex subunit 2 OS=Mus musculus OX=10090 GN=Psme2 PE=1 SV=4	null	null	Mouse_09-2020	null	[MS,MS:1001208,SEQUEST,]	2.19	1.469	null	null	0.09
PRT	Q9EQW4	Unspecific monooxygenase OS=Mus musculus OX=10090 GN=Cyp3a44 PE=2 SV=1	null	null	Mouse_09-2020	null	[MS,MS:1001208,SEQUEST,]	4.84	4.759	null	null	0.05
PRT	J3QMG3	Voltage-dependent anion-selective channel protein 3 OS=Mus musculus OX=10090 GN=Vdac3 PE=1 SV=1	null	null	Mouse_09-2020	null	[MS,MS:1001208,SEQUEST,]	4.12	4.496	null	null	0.06
PRT	G3UZ26	Serine hydroxymethyltransferase (Fragment) OS=Mus musculus OX=10090 GN=Shmt1 PE=1 SV=1	null	null	Mouse_09-2020	null	[MS,MS:1001208,SEQUEST,]	0.00	2.512	null	null	0.05
PRT	A2A977	Cytochrome P450 4A10 OS=Mus musculus OX=10090 GN=Cyp4a10 PE=1 SV=1	null	null	Mouse_09-2020	null	[MS,MS:1001208,SEQUEST,]	2.96	5.665	null	null	0.06
PRT	G3X9Y6	Aldo-keto reductase family 1, member C19 OS=Mus musculus OX=10090 GN=Akr1c19 PE=1 SV=1	null	null	Mouse_09-2020	null	[MS,MS:1001208,SEQUEST,]	4.84	5.757	null	null	0.06
PRT	Q9CZN7	Serine hydroxymethyltransferase, mitochondrial OS=Mus musculus OX=10090 GN=Shmt2 PE=1 SV=1	null	null	Mouse_09-2020	null	[MS,MS:1001208,SEQUEST,]	0.00	2.683	null	null	0.05
PRT	Q61133	Glutathione S-transferase theta-2 OS=Mus musculus OX=10090 GN=Gstt2 PE=1 SV=4	null	null	Mouse_09-2020	null	[MS,MS:1001208,SEQUEST,]	3.78	4.664	null	null	0.07
PRT	Q9JLI0	Aldo-keto reductase a OS=Mus musculus OX=10090 GN=Akr1c12 PE=1 SV=1	null	null	Mouse_09-2020	null	[MS,MS:1001208,SEQUEST,]	5.21	5.221	null	null	0.06
PRT	G3UYU0	Mex3 RNA-binding family member A OS=Mus musculus OX=10090 GN=Mex3a PE=1 SV=1	null	null	Mouse_09-2020	null	[MS,MS:1001208,SEQUEST,]	0.00	0.355	null	null	0.04
PRT	D3YXJ5	LRAT domain-containing 1 OS=Mus musculus OX=10090 GN=Lratd2 PE=1 SV=1	null	null	Mouse_09-2020	null	[MS,MS:1001208,SEQUEST,]	0.00	0.381	null	null	0.05
PRT	Q8VC82	Rhomboid-related protein 1 OS=Mus musculus OX=10090 GN=Rhbdl1 PE=2 SV=1	null	null	Mouse_09-2020	null	[MS,MS:1001208,SEQUEST,]	0.00	0.850	null	null	0.07
PRT	A0A5F8MPX1	Histone acetyltransferase OS=Mus musculus OX=10090 GN=Kat6a PE=1 SV=1	null	null	Mouse_09-2020	null	[MS,MS:1001208,SEQUEST,]	0.00	0.375	null	null	0.01
PRT	D3Z1Z2	Long-chain-fatty-acid--CoA ligase ACSBG1 (Fragment) OS=Mus musculus OX=10090 GN=Acsbg1 PE=1 SV=1	null	null	Mouse_09-2020	null	[MS,MS:1001208,SEQUEST,]	0.00	0.671	null	null	0.14
PRT	Q9EQH7	Bifunctional heparan sulfate N-deacetylase/N-sulfotransferase 3 OS=Mus musculus OX=10090 GN=Ndst3 PE=2 SV=2	null	null	Mouse_09-2020	null	[MS,MS:1001208,SEQUEST,]	0.00	0.418	null	null	0.01
PRT	Q64739	Collagen alpha-2(XI) chain OS=Mus musculus OX=10090 GN=Col11a2 PE=2 SV=3	null	null	Mouse_09-2020	null	[MS,MS:1001208,SEQUEST,]	0.00	0.504	null	null	0.01
PRT	Q6P8W9	High mobility group protein B4 OS=Mus musculus OX=10090 GN=Hmgb4 PE=2 SV=1	null	null	Mouse_09-2020	null	[MS,MS:1001208,SEQUEST,]	0.00	0.401	null	null	0.11
PRT	P09813	Apolipoprotein A-II OS=Mus musculus OX=10090 GN=Apoa2 PE=1 SV=2	null	null	Mouse_09-2020	null	[MS,MS:1001208,SEQUEST,]	2.06	3.679	null	null	0.15
PRT	O54949	Serine/threonine-protein kinase NLK OS=Mus musculus OX=10090 GN=Nlk PE=1 SV=2	null	null	Mouse_09-2020	null	[MS,MS:1001208,SEQUEST,]	0.00	0.363	null	null	0.02
PRT	E9PYJ9	LIM domain-binding protein 3 OS=Mus musculus OX=10090 GN=Ldb3 PE=1 SV=1	null	null	Mouse_09-2020	null	[MS,MS:1001208,SEQUEST,]	0.00	0.689	null	null	0.03
PRT	P21995	Embigin OS=Mus musculus OX=10090 GN=Emb PE=1 SV=2	null	null	Mouse_09-2020	null	[MS,MS:1001208,SEQUEST,]	1.78	1.483	null	null	0.02
PRT	Q9D0J8	Parathymosin OS=Mus musculus OX=10090 GN=Ptms PE=1 SV=3	null	null	Mouse_09-2020	null	[MS,MS:1001208,SEQUEST,]	0.00	1.468	null	null	0.16
PRT	Q8K2B3	Succinate dehydrogenase [ubiquinone] flavoprotein subunit, mitochondrial OS=Mus musculus OX=10090 GN=Sdha PE=1 SV=1	null	null	Mouse_09-2020	null	[MS,MS:1001208,SEQUEST,]	0.00	1.328	null	null	0.02
PRT	A0A0A6YY29	Calcyclin-binding protein (Fragment) OS=Mus musculus OX=10090 GN=Cacybp PE=1 SV=1	null	null	Mouse_09-2020	null	[MS,MS:1001208,SEQUEST,]	0.00	0.770	null	null	0.09
PRT	B9EJ54	Nucleoporin 205 OS=Mus musculus OX=10090 GN=Nup205 PE=1 SV=1	null	null	Mouse_09-2020	null	[MS,MS:1001208,SEQUEST,]	0.00	0.443	null	null	0.01
PRT	Q8R059	UDP-glucose 4-epimerase OS=Mus musculus OX=10090 GN=Gale PE=1 SV=1	null	null	Mouse_09-2020	null	[MS,MS:1001208,SEQUEST,]	2.10	6.269	null	null	0.03
PRT	Q8C0S4	Tetratricopeptide repeat protein 21A OS=Mus musculus OX=10090 GN=Ttc21a PE=1 SV=2	null	null	Mouse_09-2020	null	[MS,MS:1001208,SEQUEST,]	0.00	0.403	null	null	0.01
PRT	Q505D7	Optic atrophy 3 protein homolog OS=Mus musculus OX=10090 GN=Opa3 PE=1 SV=1	null	null	Mouse_09-2020	null	[MS,MS:1001208,SEQUEST,]	0.00	0.488	null	null	0.04
PRT	P63094	Guanine nucleotide-binding protein G(s) subunit alpha isoforms short OS=Mus musculus OX=10090 GN=Gnas PE=1 SV=1	null	null	Mouse_09-2020	null	[MS,MS:1001208,SEQUEST,]	2.11	2.716	null	null	0.03
PRT	Q64737	Trifunctional purine biosynthetic protein adenosine-3 OS=Mus musculus OX=10090 GN=Gart PE=1 SV=3	null	null	Mouse_09-2020	null	[MS,MS:1001208,SEQUEST,]	6.05	5.726	null	null	0.01
PRT	Q9QY23	Plakophilin-3 OS=Mus musculus OX=10090 GN=Pkp3 PE=1 SV=2	null	null	Mouse_09-2020	null	[MS,MS:1001208,SEQUEST,]	0.00	0.687	null	null	0.03
PRT	A0A1L1SQA8	40S ribosomal protein S25 OS=Mus musculus OX=10090 GN=Rps25 PE=1 SV=1	null	null	Mouse_09-2020	null	[MS,MS:1001208,SEQUEST,]	0.00	0.992	null	null	0.14
PRT	E9Q449	DENN domain-containing protein 4C OS=Mus musculus OX=10090 GN=Dennd4c PE=1 SV=1	null	null	Mouse_09-2020	null	[MS,MS:1001208,SEQUEST,]	0.00	0.668	null	null	0.01
PRT	Q8C102	Polypeptide N-acetylgalactosaminyltransferase 5 OS=Mus musculus OX=10090 GN=Galnt5 PE=2 SV=2	null	null	Mouse_09-2020	null	[MS,MS:1001208,SEQUEST,]	0.00	0.707	null	null	0.02
PRT	B1ASM0	Protein polyglycylase TTLL10 OS=Mus musculus OX=10090 GN=Ttll10 PE=4 SV=1	null	null	Mouse_09-2020	null	[MS,MS:1001208,SEQUEST,]	0.00	0.376	null	null	0.01
PRT	A2AB81	E3 ubiquitin-protein ligase TRIM17 OS=Mus musculus OX=10090 GN=Trim17 PE=4 SV=1	null	null	Mouse_09-2020	null	[MS,MS:1001208,SEQUEST,]	0.00	0.426	null	null	0.04
PRT	E9PU87	Non-specific serine/threonine protein kinase OS=Mus musculus OX=10090 GN=Sik3 PE=1 SV=1	null	null	Mouse_09-2020	null	[MS,MS:1001208,SEQUEST,]	0.00	0.407	null	null	0.02
PRT	E9PWJ7	ATP-binding cassette, sub-family A (ABC1), member 16 OS=Mus musculus OX=10090 GN=Abca16 PE=4 SV=1	null	null	Mouse_09-2020	null	[MS,MS:1001208,SEQUEST,]	0.00	0.412	null	null	0.01
PRT	Q99K46	Ubiquitin carboxyl-terminal hydrolase 11 OS=Mus musculus OX=10090 GN=Usp11 PE=1 SV=4	null	null	Mouse_09-2020	null	[MS,MS:1001208,SEQUEST,]	2.13	2.694	null	null	0.01
PRT	O35423	Serine--pyruvate aminotransferase, mitochondrial OS=Mus musculus OX=10090 GN=Agxt PE=1 SV=3	null	null	Mouse_09-2020	null	[MS,MS:1001208,SEQUEST,]	2.03	1.520	null	null	0.04
PRT	F6ZTG3	Glyoxalase domain-containing protein 4 (Fragment) OS=Mus musculus OX=10090 GN=Glod4 PE=1 SV=1	null	null	Mouse_09-2020	null	[MS,MS:1001208,SEQUEST,]	1.96	3.959	null	null	0.06
PRT	Q8R3H7	Heparan sulfate 2-O-sulfotransferase 1 OS=Mus musculus OX=10090 GN=Hs2st1 PE=1 SV=2	null	null	Mouse_09-2020	null	[MS,MS:1001208,SEQUEST,]	0.00	1.172	null	null	0.03
PRT	A0A087WSI8	Acyl-CoA dehydrogenase family member 11 OS=Mus musculus OX=10090 GN=Acad11 PE=1 SV=2	null	null	Mouse_09-2020	null	[MS,MS:1001208,SEQUEST,]	2.25	3.103	null	null	0.02
PRT	Q9CQ54	NADH dehydrogenase [ubiquinone] 1 subunit C2 OS=Mus musculus OX=10090 GN=Ndufc2 PE=1 SV=1	null	null	Mouse_09-2020	null	[MS,MS:1001208,SEQUEST,]	2.32	3.613	null	null	0.11
PRT	P62320	Small nuclear ribonucleoprotein Sm D3 OS=Mus musculus OX=10090 GN=Snrpd3 PE=1 SV=1	null	null	Mouse_09-2020	null	[MS,MS:1001208,SEQUEST,]	0.00	1.319	null	null	0.09
PRT	P34928	Apolipoprotein C-I OS=Mus musculus OX=10090 GN=Apoc1 PE=1 SV=1	null	null	Mouse_09-2020	null	[MS,MS:1001208,SEQUEST,]	2.88	2.551	null	null	0.13
PRT	Q9JHW2	Omega-amidase NIT2 OS=Mus musculus OX=10090 GN=Nit2 PE=1 SV=1	null	null	Mouse_09-2020	null	[MS,MS:1001208,SEQUEST,]	0.00	2.101	null	null	0.04
PRT	E9Q1H3	Alpha-aminoadipic semialdehyde dehydrogenase (Fragment) OS=Mus musculus OX=10090 GN=Aldh7a1 PE=1 SV=2	null	null	Mouse_09-2020	null	[MS,MS:1001208,SEQUEST,]	3.58	3.793	null	null	0.08
PRT	G3UZI2	Heterogeneous nuclear ribonucleoprotein Q OS=Mus musculus OX=10090 GN=Syncrip PE=1 SV=1	null	null	Mouse_09-2020	null	[MS,MS:1001208,SEQUEST,]	0.00	0.439	null	null	0.04
PRT	A0A1B0GRV7	Nucleoside-diphosphate kinase OS=Mus musculus OX=10090 GN=Gm17949 PE=3 SV=1	null	null	Mouse_09-2020	null	[MS,MS:1001208,SEQUEST,]	0.00	0.455	null	null	0.12
PRT	P62892	60S ribosomal protein L39 OS=Mus musculus OX=10090 GN=Rpl39 PE=1 SV=2	null	null	Mouse_09-2020	null	[MS,MS:1001208,SEQUEST,]	2.54	2.169	null	null	0.20
PRT	D3Z5Y5	Choline/ethanolaminephosphotransferase 1 (Fragment) OS=Mus musculus OX=10090 GN=Cept1 PE=1 SV=1	null	null	Mouse_09-2020	null	[MS,MS:1001208,SEQUEST,]	1.93	1.720	null	null	0.18
PRT	A0A2R8VHK1	Cytochrome c1, heme protein, mitochondrial (Fragment) OS=Mus musculus OX=10090 GN=Cyc1 PE=1 SV=1	null	null	Mouse_09-2020	null	[MS,MS:1001208,SEQUEST,]	3.58	4.759	null	null	0.10
PRT	A0A0G2JGT5	Eukaryotic translation initiation factor 4E (Fragment) OS=Mus musculus OX=10090 GN=Eif4e PE=1 SV=1	null	null	Mouse_09-2020	null	[MS,MS:1001208,SEQUEST,]	1.72	1.642	null	null	0.04
PRT	Q8CFX1	GDH/6PGL endoplasmic bifunctional protein OS=Mus musculus OX=10090 GN=H6pd PE=1 SV=2	null	null	Mouse_09-2020	null	[MS,MS:1001208,SEQUEST,]	1.61	2.249	null	null	0.01
PRT	Q3TNA1	Xylulose kinase OS=Mus musculus OX=10090 GN=Xylb PE=1 SV=1	null	null	Mouse_09-2020	null	[MS,MS:1001208,SEQUEST,]	2.05	1.354	null	null	0.01
PRT	Q3ZAS0	Sodium/hydrogen exchanger OS=Mus musculus OX=10090 GN=Slc9a2 PE=1 SV=1	null	null	Mouse_09-2020	null	[MS,MS:1001208,SEQUEST,]	0.00	0.537	null	null	0.02
PRT	Z4YK11	SH3 domain-containing protein 21 OS=Mus musculus OX=10090 GN=Sh3d21 PE=1 SV=1	null	null	Mouse_09-2020	null	[MS,MS:1001208,SEQUEST,]	2.06	0.599	null	null	0.01
PRT	Q8VBT2	L-serine dehydratase/L-threonine deaminase OS=Mus musculus OX=10090 GN=Sds PE=1 SV=3	null	null	Mouse_09-2020	null	[MS,MS:1001208,SEQUEST,]	3.58	4.851	null	null	0.06
PRT	A0A2R8VHV7	Alanine aminotransferase 1 (Fragment) OS=Mus musculus OX=10090 GN=Gpt PE=1 SV=1	null	null	Mouse_09-2020	null	[MS,MS:1001208,SEQUEST,]	3.96	5.471	null	null	0.06
PRT	Q9D6J6	NADH dehydrogenase [ubiquinone] flavoprotein 2, mitochondrial OS=Mus musculus OX=10090 GN=Ndufv2 PE=1 SV=2	null	null	Mouse_09-2020	null	[MS,MS:1001208,SEQUEST,]	2.31	1.568	null	null	0.03
PRT	Q9CQM5	Thioredoxin domain-containing protein 17 OS=Mus musculus OX=10090 GN=Txndc17 PE=1 SV=1	null	null	Mouse_09-2020	null	[MS,MS:1001208,SEQUEST,]	1.83	2.595	null	null	0.08
PRT	H3BKD7	Isopentenyl-diphosphate Delta-isomerase (Fragment) OS=Mus musculus OX=10090 GN=Idi1 PE=1 SV=1	null	null	Mouse_09-2020	null	[MS,MS:1001208,SEQUEST,]	2.27	3.882	null	null	0.07
PRT	A0A1L1SSA8	Transmembrane protein 205 (Fragment) OS=Mus musculus OX=10090 GN=Tmem205 PE=1 SV=1	null	null	Mouse_09-2020	null	[MS,MS:1001208,SEQUEST,]	0.00	1.776	null	null	0.12
PRT	P45376	Aldo-keto reductase family 1 member B1 OS=Mus musculus OX=10090 GN=Akr1b1 PE=1 SV=3	null	null	Mouse_09-2020	null	[MS,MS:1001208,SEQUEST,]	0.00	1.475	null	null	0.04
PRT	Q9DB05	Alpha-soluble NSF attachment protein OS=Mus musculus OX=10090 GN=Napa PE=1 SV=1	null	null	Mouse_09-2020	null	[MS,MS:1001208,SEQUEST,]	0.00	0.355	null	null	0.05
PRT	P00405	Cytochrome c oxidase subunit 2 OS=Mus musculus OX=10090 GN=Mtco2 PE=1 SV=1	null	null	Mouse_09-2020	null	[MS,MS:1001208,SEQUEST,]	0.00	1.903	null	null	0.09
PRT	E9Q5K4	Cytochrome P450 2C44 OS=Mus musculus OX=10090 GN=Cyp2c23 PE=1 SV=1	null	null	Mouse_09-2020	null	[MS,MS:1001208,SEQUEST,]	2.12	3.421	null	null	0.04
PRT	Q3ULD5	Methylcrotonoyl-CoA carboxylase beta chain, mitochondrial OS=Mus musculus OX=10090 GN=Mccc2 PE=1 SV=1	null	null	Mouse_09-2020	null	[MS,MS:1001208,SEQUEST,]	0.00	2.708	null	null	0.02
PRT	E9PVS5	MICOS complex subunit MIC60 (Fragment) OS=Mus musculus OX=10090 GN=Immt PE=1 SV=1	null	null	Mouse_09-2020	null	[MS,MS:1001208,SEQUEST,]	0.00	0.580	null	null	0.09
PRT	Q9D0M5	Dynein light chain 2, cytoplasmic OS=Mus musculus OX=10090 GN=Dynll2 PE=1 SV=1	null	null	Mouse_09-2020	null	[MS,MS:1001208,SEQUEST,]	2.54	2.779	null	null	0.13
PRT	O35683	NADH dehydrogenase [ubiquinone] 1 alpha subcomplex subunit 1 OS=Mus musculus OX=10090 GN=Ndufa1 PE=1 SV=1	null	null	Mouse_09-2020	null	[MS,MS:1001208,SEQUEST,]	2.37	3.136	null	null	0.14
PRT	Q93092	Transaldolase OS=Mus musculus OX=10090 GN=Taldo1 PE=1 SV=2	null	null	Mouse_09-2020	null	[MS,MS:1001208,SEQUEST,]	0.00	0.776	null	null	0.02
PRT	Q8R3V2	Aminoacyl tRNA synthase complex-interacting multifunctional protein 2 OS=Mus musculus OX=10090 GN=Aimp2 PE=1 SV=1	null	null	Mouse_09-2020	null	[MS,MS:1001208,SEQUEST,]	1.70	1.850	null	null	0.03
PRT	Q60991	Cytochrome P450 7B1 OS=Mus musculus OX=10090 GN=Cyp7b1 PE=1 SV=2	null	null	Mouse_09-2020	null	[MS,MS:1001208,SEQUEST,]	3.14	5.285	null	null	0.03
PRT	Q9CQX2	Cytochrome b5 type B OS=Mus musculus OX=10090 GN=Cyb5b PE=1 SV=1	null	null	Mouse_09-2020	null	[MS,MS:1001208,SEQUEST,]	4.35	8.190	null	null	0.10
PRT	Q9EQK5	Major vault protein OS=Mus musculus OX=10090 GN=Mvp PE=1 SV=4	null	null	Mouse_09-2020	null	[MS,MS:1001208,SEQUEST,]	1.64	1.762	null	null	0.01
PRT	P10922	Histone H1.0 OS=Mus musculus OX=10090 GN=H1-0 PE=2 SV=4	null	null	Mouse_09-2020	null	[MS,MS:1001208,SEQUEST,]	0.00	0.615	null	null	0.04
PRT	O70172	Phosphatidylinositol 5-phosphate 4-kinase type-2 alpha OS=Mus musculus OX=10090 GN=Pip4k2a PE=1 SV=1	null	null	Mouse_09-2020	null	[MS,MS:1001208,SEQUEST,]	0.00	0.569	null	null	0.02
PRT	Q91VN6	Probable ATP-dependent RNA helicase DDX41 OS=Mus musculus OX=10090 GN=Ddx41 PE=1 SV=2	null	null	Mouse_09-2020	null	[MS,MS:1001208,SEQUEST,]	1.73	0.352	null	null	0.01
PRT	Q9DBP5	UMP-CMP kinase OS=Mus musculus OX=10090 GN=Cmpk1 PE=1 SV=1	null	null	Mouse_09-2020	null	[MS,MS:1001208,SEQUEST,]	3.27	4.589	null	null	0.08
PRT	E9PVW8	Protein-tyrosine-phosphatase OS=Mus musculus OX=10090 GN=Ptprd PE=1 SV=2	null	null	Mouse_09-2020	null	[MS,MS:1001208,SEQUEST,]	0.00	1.499	null	null	0.01
PRT	O88587	Catechol O-methyltransferase OS=Mus musculus OX=10090 GN=Comt PE=1 SV=2	null	null	Mouse_09-2020	null	[MS,MS:1001208,SEQUEST,]	1.91	3.005	null	null	0.05
PRT	A0A2I3BPG9	Ribosomal protein L36A, pseudogene 1 OS=Mus musculus OX=10090 GN=Rpl36a-ps1 PE=3 SV=1	null	null	Mouse_09-2020	null	[MS,MS:1001208,SEQUEST,]	0.00	0.891	null	null	0.09
PRT	Q91WR3	Activating signal cointegrator 1 complex subunit 2 OS=Mus musculus OX=10090 GN=Ascc2 PE=1 SV=1	null	null	Mouse_09-2020	null	[MS,MS:1001208,SEQUEST,]	0.00	0.454	null	null	0.02
PRT	Q9DBA8	Probable imidazolonepropionase OS=Mus musculus OX=10090 GN=Amdhd1 PE=1 SV=1	null	null	Mouse_09-2020	null	[MS,MS:1001208,SEQUEST,]	0.00	0.478	null	null	0.03
PRT	Q99KQ4	Nicotinamide phosphoribosyltransferase OS=Mus musculus OX=10090 GN=Nampt PE=1 SV=1	null	null	Mouse_09-2020	null	[MS,MS:1001208,SEQUEST,]	0.00	1.114	null	null	0.01
PRT	Q8BG05	Heterogeneous nuclear ribonucleoprotein A3 OS=Mus musculus OX=10090 GN=Hnrnpa3 PE=1 SV=1	null	null	Mouse_09-2020	null	[MS,MS:1001208,SEQUEST,]	0.00	1.317	null	null	0.04
PRT	A0A217FL62	Corticotropin-releasing factor-binding protein OS=Mus musculus OX=10090 GN=Crhbp PE=1 SV=1	null	null	Mouse_09-2020	null	[MS,MS:1001208,SEQUEST,]	0.00	0.426	null	null	0.03
PRT	P48771	Cytochrome c oxidase subunit 7A2, mitochondrial OS=Mus musculus OX=10090 GN=Cox7a2 PE=1 SV=2	null	null	Mouse_09-2020	null	[MS,MS:1001208,SEQUEST,]	3.23	3.989	null	null	0.16
PRT	Q91X91	Nicotinate-nucleotide pyrophosphorylase [carboxylating] OS=Mus musculus OX=10090 GN=Qprt PE=1 SV=1	null	null	Mouse_09-2020	null	[MS,MS:1001208,SEQUEST,]	3.33	2.710	null	null	0.04
PRT	P70266	6-phosphofructo-2-kinase/fructose-2,6-bisphosphatase 1 OS=Mus musculus OX=10090 GN=Pfkfb1 PE=1 SV=2	null	null	Mouse_09-2020	null	[MS,MS:1001208,SEQUEST,]	0.00	3.050	null	null	0.02
PRT	Q9DCM2	Glutathione S-transferase kappa 1 OS=Mus musculus OX=10090 GN=Gstk1 PE=1 SV=3	null	null	Mouse_09-2020	null	[MS,MS:1001208,SEQUEST,]	2.14	2.872	null	null	0.05
PRT	P40124	Adenylyl cyclase-associated protein 1 OS=Mus musculus OX=10090 GN=Cap1 PE=1 SV=4	null	null	Mouse_09-2020	null	[MS,MS:1001208,SEQUEST,]	0.00	1.655	null	null	0.02
PRT	Q76MZ3	Serine/threonine-protein phosphatase 2A 65 kDa regulatory subunit A alpha isoform OS=Mus musculus OX=10090 GN=Ppp2r1a PE=1 SV=3	null	null	Mouse_09-2020	null	[MS,MS:1001208,SEQUEST,]	2.42	1.693	null	null	0.02
PRT	Q9CPX8	Cytochrome b-c1 complex subunit 10 OS=Mus musculus OX=10090 GN=Uqcr11 PE=1 SV=1	null	null	Mouse_09-2020	null	[MS,MS:1001208,SEQUEST,]	0.00	0.551	null	null	0.21
PRT	Q4LDG0	Bile acyl-CoA synthetase OS=Mus musculus OX=10090 GN=Slc27a5 PE=1 SV=2	null	null	Mouse_09-2020	null	[MS,MS:1001208,SEQUEST,]	2.60	5.504	null	null	0.02
PRT	E9Q264	Myosin, heavy chain 15 OS=Mus musculus OX=10090 GN=Myh15 PE=1 SV=1	null	null	Mouse_09-2020	null	[MS,MS:1001208,SEQUEST,]	0.00	0.395	null	null	0.01
PRT	P56391	Cytochrome c oxidase subunit 6B1 OS=Mus musculus OX=10090 GN=Cox6b1 PE=1 SV=2	null	null	Mouse_09-2020	null	[MS,MS:1001208,SEQUEST,]	2.37	1.937	null	null	0.17
PRT	P61406	Telomerase-binding protein EST1A OS=Mus musculus OX=10090 GN=Smg6 PE=1 SV=1	null	null	Mouse_09-2020	null	[MS,MS:1001208,SEQUEST,]	0.00	0.354	null	null	0.00
PRT	P35564	Calnexin OS=Mus musculus OX=10090 GN=Canx PE=1 SV=1	null	null	Mouse_09-2020	null	[MS,MS:1001208,SEQUEST,]	0.00	0.923	null	null	0.01
PRT	F6SFF5	Ubiquinone biosynthesis protein (Fragment) OS=Mus musculus OX=10090 GN=Coq9 PE=1 SV=2	null	null	Mouse_09-2020	null	[MS,MS:1001208,SEQUEST,]	2.21	3.926	null	null	0.04
PRT	J3QMS2	RIKEN cDNA 1700014D04 gene OS=Mus musculus OX=10090 GN=1700014D04Rik PE=4 SV=1	null	null	Mouse_09-2020	null	[MS,MS:1001208,SEQUEST,]	0.00	0.388	null	null	0.02
PRT	Q9CQA3	Succinate dehydrogenase [ubiquinone] iron-sulfur subunit, mitochondrial OS=Mus musculus OX=10090 GN=Sdhb PE=1 SV=1	null	null	Mouse_09-2020	null	[MS,MS:1001208,SEQUEST,]	2.32	2.891	null	null	0.03
PRT	A0A1B0GSS8	60S ribosomal protein L18 OS=Mus musculus OX=10090 GN=Rpl18 PE=1 SV=1	null	null	Mouse_09-2020	null	[MS,MS:1001208,SEQUEST,]	3.52	6.347	null	null	0.10
PRT	Q920S3	GATA zinc finger domain-containing protein 1 OS=Mus musculus OX=10090 GN=Gatad1 PE=2 SV=2	null	null	Mouse_09-2020	null	[MS,MS:1001208,SEQUEST,]	0.00	0.541	null	null	0.03
PRT	P21614	Vitamin D-binding protein OS=Mus musculus OX=10090 GN=Gc PE=1 SV=2	null	null	Mouse_09-2020	null	[MS,MS:1001208,SEQUEST,]	2.43	2.481	null	null	0.02
PRT	A2A5R4	NFX1-type zinc finger-containing protein 1 (Fragment) OS=Mus musculus OX=10090 GN=Znfx1 PE=1 SV=1	null	null	Mouse_09-2020	null	[MS,MS:1001208,SEQUEST,]	0.00	0.482	null	null	0.03
PRT	Q571F8	Glutaminase liver isoform, mitochondrial OS=Mus musculus OX=10090 GN=Gls2 PE=1 SV=2	null	null	Mouse_09-2020	null	[MS,MS:1001208,SEQUEST,]	1.98	3.128	null	null	0.02
PRT	P03930	ATP synthase protein 8 OS=Mus musculus OX=10090 GN=Mtatp8 PE=1 SV=1	null	null	Mouse_09-2020	null	[MS,MS:1001208,SEQUEST,]	2.32	2.170	null	null	0.15
PRT	P14824	Annexin A6 OS=Mus musculus OX=10090 GN=Anxa6 PE=1 SV=3	null	null	Mouse_09-2020	null	[MS,MS:1001208,SEQUEST,]	2.16	2.838	null	null	0.02
PRT	Q9D023	Mitochondrial pyruvate carrier 2 OS=Mus musculus OX=10090 GN=Mpc2 PE=1 SV=1	null	null	Mouse_09-2020	null	[MS,MS:1001208,SEQUEST,]	1.95	2.635	null	null	0.08
PRT	Q9DCS2	Methyltransferase-like 26 OS=Mus musculus OX=10090 GN=Mettl26 PE=1 SV=1	null	null	Mouse_09-2020	null	[MS,MS:1001208,SEQUEST,]	2.96	4.596	null	null	0.07
PRT	D3YW97	Ubiquitin-fold modifier 1 OS=Mus musculus OX=10090 GN=Ufm1 PE=1 SV=1	null	null	Mouse_09-2020	null	[MS,MS:1001208,SEQUEST,]	0.00	0.359	null	null	0.18
PRT	P84244	Histone H3.3 OS=Mus musculus OX=10090 GN=H3-3a PE=1 SV=2	null	null	Mouse_09-2020	null	[MS,MS:1001208,SEQUEST,]	0.00	2.852	null	null	0.07
PRT	Q9CZU6	Citrate synthase, mitochondrial OS=Mus musculus OX=10090 GN=Cs PE=1 SV=1	null	null	Mouse_09-2020	null	[MS,MS:1001208,SEQUEST,]	1.79	2.599	null	null	0.02
PRT	P43024	Cytochrome c oxidase subunit 6A1, mitochondrial OS=Mus musculus OX=10090 GN=Cox6a1 PE=1 SV=2	null	null	Mouse_09-2020	null	[MS,MS:1001208,SEQUEST,]	5.72	9.697	null	null	0.16
PRT	Q8VFI4	Olfactory receptor OS=Mus musculus OX=10090 GN=Olfr805 PE=3 SV=1	null	null	Mouse_09-2020	null	[MS,MS:1001208,SEQUEST,]	0.00	0.403	null	null	0.05
PRT	Q8BGI3	Insulin-induced gene 1 protein OS=Mus musculus OX=10090 GN=Insig1 PE=2 SV=1	null	null	Mouse_09-2020	null	[MS,MS:1001208,SEQUEST,]	0.00	0.560	null	null	0.09
PRT	A0A087WS46	Eukaryotic translation elongation factor 1 beta 2 OS=Mus musculus OX=10090 GN=Eef1b2 PE=1 SV=1	null	null	Mouse_09-2020	null	[MS,MS:1001208,SEQUEST,]	0.00	2.227	null	null	0.05
PRT	Q9R1P1	Proteasome subunit beta type-3 OS=Mus musculus OX=10090 GN=Psmb3 PE=1 SV=1	null	null	Mouse_09-2020	null	[MS,MS:1001208,SEQUEST,]	4.05	3.812	null	null	0.08
PRT	P19246	Neurofilament heavy polypeptide OS=Mus musculus OX=10090 GN=Nefh PE=1 SV=3	null	null	Mouse_09-2020	null	[MS,MS:1001208,SEQUEST,]	0.00	0.451	null	null	0.01
PRT	P01901	H-2 class I histocompatibility antigen, K-B alpha chain OS=Mus musculus OX=10090 GN=H2-K1 PE=1 SV=1	null	null	Mouse_09-2020	null	[MS,MS:1001208,SEQUEST,]	2.19	2.596	null	null	0.04
PRT	P12970	60S ribosomal protein L7a OS=Mus musculus OX=10090 GN=Rpl7a PE=1 SV=2	null	null	Mouse_09-2020	null	[MS,MS:1001208,SEQUEST,]	0.00	1.439	null	null	0.04
PRT	Q9CQR4	Acyl-coenzyme A thioesterase 13 OS=Mus musculus OX=10090 GN=Acot13 PE=1 SV=1	null	null	Mouse_09-2020	null	[MS,MS:1001208,SEQUEST,]	2.79	2.911	null	null	0.07
PRT	E9PVP0	START domain-containing protein 10 OS=Mus musculus OX=10090 GN=Stard10 PE=1 SV=1	null	null	Mouse_09-2020	null	[MS,MS:1001208,SEQUEST,]	2.06	2.350	null	null	0.02
PRT	Q6NS46	Protein RRP5 homolog OS=Mus musculus OX=10090 GN=Pdcd11 PE=1 SV=2	null	null	Mouse_09-2020	null	[MS,MS:1001208,SEQUEST,]	0.00	0.393	null	null	0.00
PRT	O09159	Lysosomal alpha-mannosidase OS=Mus musculus OX=10090 GN=Man2b1 PE=1 SV=4	null	null	Mouse_09-2020	null	[MS,MS:1001208,SEQUEST,]	0.00	2.362	null	null	0.01
PRT	B1ATG9	Metalloprotease TIKI2 OS=Mus musculus OX=10090 GN=Trabd2b PE=2 SV=1	null	null	Mouse_09-2020	null	[MS,MS:1001208,SEQUEST,]	0.00	0.789	null	null	0.04
PRT	Q6ZWV7	60S ribosomal protein L35 OS=Mus musculus OX=10090 GN=Rpl35 PE=1 SV=1	null	null	Mouse_09-2020	null	[MS,MS:1001208,SEQUEST,]	0.00	0.609	null	null	0.08
PRT	Q922Q1	Mitochondrial amidoxime reducing component 2 OS=Mus musculus OX=10090 GN=Mtarc2 PE=1 SV=1	null	null	Mouse_09-2020	null	[MS,MS:1001208,SEQUEST,]	1.67	1.605	null	null	0.02
PRT	Q8K183	Pyridoxal kinase OS=Mus musculus OX=10090 GN=Pdxk PE=1 SV=1	null	null	Mouse_09-2020	null	[MS,MS:1001208,SEQUEST,]	0.00	1.218	null	null	0.04
PRT	P56382	ATP synthase subunit epsilon, mitochondrial OS=Mus musculus OX=10090 GN=Atp5f1e PE=1 SV=2	null	null	Mouse_09-2020	null	[MS,MS:1001208,SEQUEST,]	2.09	2.065	null	null	0.15
PRT	A2AIT6	Alpha-tocopherol transfer protein OS=Mus musculus OX=10090 GN=Ttpa PE=1 SV=2	null	null	Mouse_09-2020	null	[MS,MS:1001208,SEQUEST,]	0.00	2.855	null	null	0.03
PRT	Q922B2	Aspartate--tRNA ligase, cytoplasmic OS=Mus musculus OX=10090 GN=Dars1 PE=1 SV=2	null	null	Mouse_09-2020	null	[MS,MS:1001208,SEQUEST,]	2.01	2.840	null	null	0.02
PRT	S4R1Y8	Protein transport protein Sec31A (Fragment) OS=Mus musculus OX=10090 GN=Sec31a PE=1 SV=1	null	null	Mouse_09-2020	null	[MS,MS:1001208,SEQUEST,]	2.98	4.528	null	null	0.05
PRT	P26150	3 beta-hydroxysteroid dehydrogenase/Delta 5-->4-isomerase type 3 OS=Mus musculus OX=10090 GN=Hsd3b3 PE=1 SV=3	null	null	Mouse_09-2020	null	[MS,MS:1001208,SEQUEST,]	0.00	1.807	null	null	0.06
PRT	P42228	Signal transducer and activator of transcription 4 OS=Mus musculus OX=10090 GN=Stat4 PE=1 SV=1	null	null	Mouse_09-2020	null	[MS,MS:1001208,SEQUEST,]	0.00	0.623	null	null	0.01
PRT	O35900	U6 snRNA-associated Sm-like protein LSm2 OS=Mus musculus OX=10090 GN=Lsm2 PE=1 SV=1	null	null	Mouse_09-2020	null	[MS,MS:1001208,SEQUEST,]	2.10	2.284	null	null	0.08
PRT	Q9Z2Z6	Mitochondrial carnitine/acylcarnitine carrier protein OS=Mus musculus OX=10090 GN=Slc25a20 PE=1 SV=1	null	null	Mouse_09-2020	null	[MS,MS:1001208,SEQUEST,]	0.00	1.567	null	null	0.06
PRT	Q8VCB3	Glycogen [starch] synthase, liver OS=Mus musculus OX=10090 GN=Gys2 PE=1 SV=2	null	null	Mouse_09-2020	null	[MS,MS:1001208,SEQUEST,]	0.00	2.386	null	null	0.01
PRT	A0A0N4SW34	V-type proton ATPase subunit E 1 (Fragment) OS=Mus musculus OX=10090 GN=Atp6v1e1 PE=1 SV=1	null	null	Mouse_09-2020	null	[MS,MS:1001208,SEQUEST,]	0.00	0.353	null	null	0.14
PRT	Q64521	Glycerol-3-phosphate dehydrogenase, mitochondrial OS=Mus musculus OX=10090 GN=Gpd2 PE=1 SV=2	null	null	Mouse_09-2020	null	[MS,MS:1001208,SEQUEST,]	0.00	2.027	null	null	0.01
PRT	Q921X9	Protein disulfide-isomerase A5 OS=Mus musculus OX=10090 GN=Pdia5 PE=1 SV=1	null	null	Mouse_09-2020	null	[MS,MS:1001208,SEQUEST,]	3.05	2.677	null	null	0.02
PRT	A0A494BB38	Prostaglandin reductase-3 OS=Mus musculus OX=10090 GN=Zadh2 PE=1 SV=1	null	null	Mouse_09-2020	null	[MS,MS:1001208,SEQUEST,]	2.35	2.541	null	null	0.04
PRT	Q9D172	Glutamine amidotransferase-like class 1 domain-containing protein 3A, mitochondrial OS=Mus musculus OX=10090 GN=Gatd3a PE=1 SV=1	null	null	Mouse_09-2020	null	[MS,MS:1001208,SEQUEST,]	2.82	5.180	null	null	0.09
PRT	Q91ZJ5	UTP--glucose-1-phosphate uridylyltransferase OS=Mus musculus OX=10090 GN=Ugp2 PE=1 SV=3	null	null	Mouse_09-2020	null	[MS,MS:1001208,SEQUEST,]	0.00	2.075	null	null	0.03
PRT	Q80UE6	Serine/threonine-protein kinase WNK4 OS=Mus musculus OX=10090 GN=Wnk4 PE=1 SV=1	null	null	Mouse_09-2020	null	[MS,MS:1001208,SEQUEST,]	0.00	0.757	null	null	0.02
PRT	A2AVR2	Maestro heat-like repeat-containing protein family member 7 OS=Mus musculus OX=10090 GN=Mroh7 PE=3 SV=1	null	null	Mouse_09-2020	null	[MS,MS:1001208,SEQUEST,]	0.00	0.353	null	null	0.01
PRT	Q8VEK0	Cell cycle control protein 50A OS=Mus musculus OX=10090 GN=Tmem30a PE=1 SV=1	null	null	Mouse_09-2020	null	[MS,MS:1001208,SEQUEST,]	0.00	0.848	null	null	0.04
PRT	A0A494BAK4	Endoplasmic reticulum-Golgi intermediate compartment protein 1 OS=Mus musculus OX=10090 GN=Ergic1 PE=1 SV=1	null	null	Mouse_09-2020	null	[MS,MS:1001208,SEQUEST,]	0.00	0.643	null	null	0.03
PRT	Q8JZZ0	UDP-glucuronosyltransferase 3A2 OS=Mus musculus OX=10090 GN=Ugt3a2 PE=1 SV=2	null	null	Mouse_09-2020	null	[MS,MS:1001208,SEQUEST,]	2.72	3.276	null	null	0.02
PRT	Q791V5	Mitochondrial carrier homolog 2 OS=Mus musculus OX=10090 GN=Mtch2 PE=1 SV=1	null	null	Mouse_09-2020	null	[MS,MS:1001208,SEQUEST,]	0.00	1.209	null	null	0.02
PRT	Q7TMF3	NADH dehydrogenase [ubiquinone] 1 alpha subcomplex subunit 12 OS=Mus musculus OX=10090 GN=Ndufa12 PE=1 SV=2	null	null	Mouse_09-2020	null	[MS,MS:1001208,SEQUEST,]	3.75	5.792	null	null	0.12
PRT	Q71RI9	Kynurenine--oxoglutarate transaminase 3 OS=Mus musculus OX=10090 GN=Kyat3 PE=1 SV=1	null	null	Mouse_09-2020	null	[MS,MS:1001208,SEQUEST,]	3.04	4.362	null	null	0.03
PRT	F6T4M4	Serine/arginine repetitive matrix protein 1 (Fragment) OS=Mus musculus OX=10090 GN=Srrm1 PE=1 SV=1	null	null	Mouse_09-2020	null	[MS,MS:1001208,SEQUEST,]	0.00	1.016	null	null	0.06
PRT	Q6PCP5	Mitochondrial fission factor OS=Mus musculus OX=10090 GN=Mff PE=1 SV=1	null	null	Mouse_09-2020	null	[MS,MS:1001208,SEQUEST,]	0.00	0.401	null	null	0.11
PRT	Q8QZS1	3-hydroxyisobutyryl-CoA hydrolase, mitochondrial OS=Mus musculus OX=10090 GN=Hibch PE=1 SV=1	null	null	Mouse_09-2020	null	[MS,MS:1001208,SEQUEST,]	2.35	4.684	null	null	0.03
PRT	Q9CQM8	60S ribosomal protein L21 OS=Mus musculus OX=10090 GN=Rpl21 PE=1 SV=1	null	null	Mouse_09-2020	null	[MS,MS:1001208,SEQUEST,]	2.78	2.823	null	null	0.09
PRT	D3Z712	40S ribosomal protein S15a (Fragment) OS=Mus musculus OX=10090 GN=Rps15a PE=1 SV=2	null	null	Mouse_09-2020	null	[MS,MS:1001208,SEQUEST,]	0.00	1.600	null	null	0.10
PRT	A0A140LIZ5	26S proteasome AAA-ATPase subunit RPT3 OS=Mus musculus OX=10090 GN=Psmc4 PE=1 SV=1	null	null	Mouse_09-2020	null	[MS,MS:1001208,SEQUEST,]	0.00	0.901	null	null	0.04
PRT	E9PZF4	Nebulin-related-anchoring protein OS=Mus musculus OX=10090 GN=Nrap PE=1 SV=1	null	null	Mouse_09-2020	null	[MS,MS:1001208,SEQUEST,]	0.00	0.380	null	null	0.01
PRT	Q8BG32	26S proteasome non-ATPase regulatory subunit 11 OS=Mus musculus OX=10090 GN=Psmd11 PE=1 SV=3	null	null	Mouse_09-2020	null	[MS,MS:1001208,SEQUEST,]	3.62	2.924	null	null	0.03
PRT	P61089	Ubiquitin-conjugating enzyme E2 N OS=Mus musculus OX=10090 GN=Ube2n PE=1 SV=1	null	null	Mouse_09-2020	null	[MS,MS:1001208,SEQUEST,]	1.73	2.038	null	null	0.05
PRT	Q9WUM5	Succinate--CoA ligase [ADP/GDP-forming] subunit alpha, mitochondrial OS=Mus musculus OX=10090 GN=Suclg1 PE=1 SV=4	null	null	Mouse_09-2020	null	[MS,MS:1001208,SEQUEST,]	0.00	2.805	null	null	0.03
PRT	A0A1L1SSI7	Signal recognition particle receptor ('docking protein') (Fragment) OS=Mus musculus OX=10090 GN=Srpr PE=1 SV=1	null	null	Mouse_09-2020	null	[MS,MS:1001208,SEQUEST,]	0.00	1.175	null	null	0.09
PRT	Q99MR8	Methylcrotonoyl-CoA carboxylase subunit alpha, mitochondrial OS=Mus musculus OX=10090 GN=Mccc1 PE=1 SV=2	null	null	Mouse_09-2020	null	[MS,MS:1001208,SEQUEST,]	2.66	3.652	null	null	0.02
PRT	Q9WVD5	Mitochondrial ornithine transporter 1 OS=Mus musculus OX=10090 GN=Slc25a15 PE=1 SV=1	null	null	Mouse_09-2020	null	[MS,MS:1001208,SEQUEST,]	3.21	3.437	null	null	0.06
PRT	A0A2R8VK72	Methyltransferase-like 7A1 OS=Mus musculus OX=10090 GN=Mettl7a1 PE=1 SV=1	null	null	Mouse_09-2020	null	[MS,MS:1001208,SEQUEST,]	3.47	4.332	null	null	0.12
PRT	Q9JMH6	Thioredoxin reductase 1, cytoplasmic OS=Mus musculus OX=10090 GN=Txnrd1 PE=1 SV=3	null	null	Mouse_09-2020	null	[MS,MS:1001208,SEQUEST,]	2.17	1.770	null	null	0.03
PRT	Q9QYB1	Chloride intracellular channel protein 4 OS=Mus musculus OX=10090 GN=Clic4 PE=1 SV=3	null	null	Mouse_09-2020	null	[MS,MS:1001208,SEQUEST,]	1.73	1.067	null	null	0.03
PRT	Q8K154	UDP-glucuronosyltransferase OS=Mus musculus OX=10090 GN=Ugt2b34 PE=1 SV=1	null	null	Mouse_09-2020	null	[MS,MS:1001208,SEQUEST,]	2.82	4.343	null	null	0.03
PRT	P62264	40S ribosomal protein S14 OS=Mus musculus OX=10090 GN=Rps14 PE=1 SV=3	null	null	Mouse_09-2020	null	[MS,MS:1001208,SEQUEST,]	3.30	3.564	null	null	0.11
PRT	Q9Z0S1	3'(2'),5'-bisphosphate nucleotidase 1 OS=Mus musculus OX=10090 GN=Bpnt1 PE=1 SV=2	null	null	Mouse_09-2020	null	[MS,MS:1001208,SEQUEST,]	0.00	0.949	null	null	0.05
PRT	P97364	Selenide, water dikinase 2 OS=Mus musculus OX=10090 GN=Sephs2 PE=1 SV=3	null	null	Mouse_09-2020	null	[MS,MS:1001208,SEQUEST,]	2.47	2.207	null	null	0.03
PRT	O54734	Dolichyl-diphosphooligosaccharide--protein glycosyltransferase 48 kDa subunit OS=Mus musculus OX=10090 GN=Ddost PE=1 SV=2	null	null	Mouse_09-2020	null	[MS,MS:1001208,SEQUEST,]	2.36	2.780	null	null	0.02
PRT	P41105	60S ribosomal protein L28 OS=Mus musculus OX=10090 GN=Rpl28 PE=1 SV=2	null	null	Mouse_09-2020	null	[MS,MS:1001208,SEQUEST,]	4.14	4.955	null	null	0.09
PRT	P60335	Poly(rC)-binding protein 1 OS=Mus musculus OX=10090 GN=Pcbp1 PE=1 SV=1	null	null	Mouse_09-2020	null	[MS,MS:1001208,SEQUEST,]	2.20	2.848	null	null	0.04
PRT	Q8CC88	von Willebrand factor A domain-containing protein 8 OS=Mus musculus OX=10090 GN=Vwa8 PE=1 SV=2	null	null	Mouse_09-2020	null	[MS,MS:1001208,SEQUEST,]	0.00	1.241	null	null	0.00
PRT	Q9Z204	Heterogeneous nuclear ribonucleoproteins C1/C2 OS=Mus musculus OX=10090 GN=Hnrnpc PE=1 SV=1	null	null	Mouse_09-2020	null	[MS,MS:1001208,SEQUEST,]	2.66	3.568	null	null	0.04
PRT	Q91WN4	Kynurenine 3-monooxygenase OS=Mus musculus OX=10090 GN=Kmo PE=1 SV=1	null	null	Mouse_09-2020	null	[MS,MS:1001208,SEQUEST,]	2.02	1.930	null	null	0.03
PRT	P00920	Carbonic anhydrase 2 OS=Mus musculus OX=10090 GN=Ca2 PE=1 SV=4	null	null	Mouse_09-2020	null	[MS,MS:1001208,SEQUEST,]	0.00	2.222	null	null	0.05
PRT	Q8C405	Nuclear autoantigen Sp-100 OS=Mus musculus OX=10090 GN=Sp100 PE=1 SV=1	null	null	Mouse_09-2020	null	[MS,MS:1001208,SEQUEST,]	0.00	0.354	null	null	0.02
PRT	D3Z1U9	NADH dehydrogenase [ubiquinone] flavoprotein 1, mitochondrial OS=Mus musculus OX=10090 GN=Ndufv1 PE=1 SV=1	null	null	Mouse_09-2020	null	[MS,MS:1001208,SEQUEST,]	1.84	1.861	null	null	0.03
PRT	Q9D6J5	NADH dehydrogenase [ubiquinone] 1 beta subcomplex subunit 8, mitochondrial OS=Mus musculus OX=10090 GN=Ndufb8 PE=1 SV=1	null	null	Mouse_09-2020	null	[MS,MS:1001208,SEQUEST,]	1.75	2.437	null	null	0.06
PRT	P23589	Carbonic anhydrase 5A, mitochondrial OS=Mus musculus OX=10090 GN=Ca5a PE=1 SV=2	null	null	Mouse_09-2020	null	[MS,MS:1001208,SEQUEST,]	0.00	1.145	null	null	0.05
PRT	Q9CYW4	Haloacid dehalogenase-like hydrolase domain-containing protein 3 OS=Mus musculus OX=10090 GN=Hdhd3 PE=1 SV=1	null	null	Mouse_09-2020	null	[MS,MS:1001208,SEQUEST,]	0.00	0.980	null	null	0.05
PRT	Q9DBH0	NEDD4-like E3 ubiquitin-protein ligase WWP2 OS=Mus musculus OX=10090 GN=Wwp2 PE=1 SV=1	null	null	Mouse_09-2020	null	[MS,MS:1001208,SEQUEST,]	0.00	0.652	null	null	0.04
PRT	Q9WU78	Programmed cell death 6-interacting protein OS=Mus musculus OX=10090 GN=Pdcd6ip PE=1 SV=3	null	null	Mouse_09-2020	null	[MS,MS:1001208,SEQUEST,]	0.00	1.295	null	null	0.01
PRT	Q80W22	Threonine synthase-like 2 OS=Mus musculus OX=10090 GN=Thnsl2 PE=1 SV=1	null	null	Mouse_09-2020	null	[MS,MS:1001208,SEQUEST,]	2.19	3.584	null	null	0.03
PRT	Q9Z1R9	Protease, serine 1 (trypsin 1) OS=Mus musculus OX=10090 GN=Prss1 PE=1 SV=1	null	null	Mouse_09-2020	null	[MS,MS:1001208,SEQUEST,]	0.00	0.654	null	null	0.08
PRT	D3Z437	Pro-cathepsin H (Fragment) OS=Mus musculus OX=10090 GN=Ctsh PE=1 SV=1	null	null	Mouse_09-2020	null	[MS,MS:1001208,SEQUEST,]	0.00	1.026	null	null	0.05
PRT	Q8R2P8	Lysine--tRNA ligase OS=Mus musculus OX=10090 GN=Kars PE=1 SV=1	null	null	Mouse_09-2020	null	[MS,MS:1001208,SEQUEST,]	0.00	1.855	null	null	0.02
PRT	Q8BTY1	Kynurenine--oxoglutarate transaminase 1 OS=Mus musculus OX=10090 GN=Kyat1 PE=1 SV=1	null	null	Mouse_09-2020	null	[MS,MS:1001208,SEQUEST,]	1.63	1.727	null	null	0.02
PRT	P06745	Glucose-6-phosphate isomerase OS=Mus musculus OX=10090 GN=Gpi PE=1 SV=4	null	null	Mouse_09-2020	null	[MS,MS:1001208,SEQUEST,]	1.72	0.953	null	null	0.01
PRT	O09061	Proteasome subunit beta type-1 OS=Mus musculus OX=10090 GN=Psmb1 PE=1 SV=1	null	null	Mouse_09-2020	null	[MS,MS:1001208,SEQUEST,]	3.26	4.405	null	null	0.06
PRT	A0A0A6YWN9	Ubiquitin carboxyl-terminal hydrolase (Fragment) OS=Mus musculus OX=10090 GN=Usp19 PE=1 SV=1	null	null	Mouse_09-2020	null	[MS,MS:1001208,SEQUEST,]	1.72	2.685	null	null	0.01
PRT	A0A1Y7VL95	Ribosyldihydronicotinamide dehydrogenase [quinone] OS=Mus musculus OX=10090 GN=Nqo2 PE=1 SV=1	null	null	Mouse_09-2020	null	[MS,MS:1001208,SEQUEST,]	2.65	2.876	null	null	0.05
PRT	A0A087WQK0	60S ribosomal protein L3 (Fragment) OS=Mus musculus OX=10090 GN=Rpl3 PE=1 SV=1	null	null	Mouse_09-2020	null	[MS,MS:1001208,SEQUEST,]	2.60	3.385	null	null	0.05
PRT	Q9CQ69	Cytochrome b-c1 complex subunit 8 OS=Mus musculus OX=10090 GN=Uqcrq PE=1 SV=3	null	null	Mouse_09-2020	null	[MS,MS:1001208,SEQUEST,]	0.00	1.160	null	null	0.10
PRT	P63085	Mitogen-activated protein kinase 1 OS=Mus musculus OX=10090 GN=Mapk1 PE=1 SV=3	null	null	Mouse_09-2020	null	[MS,MS:1001208,SEQUEST,]	0.00	0.357	null	null	0.02
PRT	Q9CXN7	Phenazine biosynthesis-like domain-containing protein 2 OS=Mus musculus OX=10090 GN=Pbld2 PE=1 SV=1	null	null	Mouse_09-2020	null	[MS,MS:1001208,SEQUEST,]	0.00	2.013	null	null	0.05
PRT	P62267	40S ribosomal protein S23 OS=Mus musculus OX=10090 GN=Rps23 PE=1 SV=3	null	null	Mouse_09-2020	null	[MS,MS:1001208,SEQUEST,]	0.00	0.794	null	null	0.09
PRT	Q99LB2	Dehydrogenase/reductase SDR family member 4 OS=Mus musculus OX=10090 GN=Dhrs4 PE=1 SV=3	null	null	Mouse_09-2020	null	[MS,MS:1001208,SEQUEST,]	2.03	2.693	null	null	0.03
PRT	Q91X34	Bile acid-CoA:amino acid N-acyltransferase OS=Mus musculus OX=10090 GN=Baat PE=1 SV=1	null	null	Mouse_09-2020	null	[MS,MS:1001208,SEQUEST,]	2.33	1.305	null	null	0.03
PRT	Q8BGY2	Eukaryotic translation initiation factor 5A-2 OS=Mus musculus OX=10090 GN=Eif5a2 PE=1 SV=3	null	null	Mouse_09-2020	null	[MS,MS:1001208,SEQUEST,]	3.43	1.945	null	null	0.08
PRT	P70296	Phosphatidylethanolamine-binding protein 1 OS=Mus musculus OX=10090 GN=Pebp1 PE=1 SV=3	null	null	Mouse_09-2020	null	[MS,MS:1001208,SEQUEST,]	2.40	5.831	null	null	0.14
PRT	Q80XR6	Heterogeneous nuclear ribonucleoprotein A/B OS=Mus musculus OX=10090 GN=Hnrnpab PE=1 SV=1	null	null	Mouse_09-2020	null	[MS,MS:1001208,SEQUEST,]	1.85	1.965	null	null	0.03
PRT	Q8BMD2	Zinc finger protein DZIP1 OS=Mus musculus OX=10090 GN=Dzip1 PE=1 SV=3	null	null	Mouse_09-2020	null	[MS,MS:1001208,SEQUEST,]	0.00	0.352	null	null	0.01
PRT	A2API1	G1/S-specific cyclin-E2 OS=Mus musculus OX=10090 GN=Ccne2 PE=1 SV=1	null	null	Mouse_09-2020	null	[MS,MS:1001208,SEQUEST,]	0.00	0.752	null	null	0.05
PRT	D3YWF6	Ubiquitinyl hydrolase 1 OS=Mus musculus OX=10090 GN=Otub1 PE=1 SV=1	null	null	Mouse_09-2020	null	[MS,MS:1001208,SEQUEST,]	0.00	2.708	null	null	0.06
PRT	P16332	Methylmalonyl-CoA mutase, mitochondrial OS=Mus musculus OX=10090 GN=Mmut PE=1 SV=2	null	null	Mouse_09-2020	null	[MS,MS:1001208,SEQUEST,]	0.00	2.022	null	null	0.02
PRT	G5E823	Histidine--tRNA ligase OS=Mus musculus OX=10090 GN=Hars2 PE=1 SV=1	null	null	Mouse_09-2020	null	[MS,MS:1001208,SEQUEST,]	1.60	0.397	null	null	0.02
PRT	Q9JHI5	Isovaleryl-CoA dehydrogenase, mitochondrial OS=Mus musculus OX=10090 GN=Ivd PE=1 SV=1	null	null	Mouse_09-2020	null	[MS,MS:1001208,SEQUEST,]	2.22	3.458	null	null	0.03
PRT	P97765	WW domain-binding protein 2 OS=Mus musculus OX=10090 GN=Wbp2 PE=1 SV=1	null	null	Mouse_09-2020	null	[MS,MS:1001208,SEQUEST,]	0.00	0.355	null	null	0.06
PRT	Q99L13	3-hydroxyisobutyrate dehydrogenase, mitochondrial OS=Mus musculus OX=10090 GN=Hibadh PE=1 SV=1	null	null	Mouse_09-2020	null	[MS,MS:1001208,SEQUEST,]	2.75	3.025	null	null	0.08
PRT	Q9CZW5	Mitochondrial import receptor subunit TOM70 OS=Mus musculus OX=10090 GN=Tomm70 PE=1 SV=2	null	null	Mouse_09-2020	null	[MS,MS:1001208,SEQUEST,]	1.72	1.858	null	null	0.01
PRT	Q9Z2I9	Succinate--CoA ligase [ADP-forming] subunit beta, mitochondrial OS=Mus musculus OX=10090 GN=Sucla2 PE=1 SV=2	null	null	Mouse_09-2020	null	[MS,MS:1001208,SEQUEST,]	2.24	1.926	null	null	0.02
PRT	A0A0G2JE65	Neurexin-1 (Fragment) OS=Mus musculus OX=10090 GN=Nrxn1 PE=1 SV=1	null	null	Mouse_09-2020	null	[MS,MS:1001208,SEQUEST,]	0.00	0.409	null	null	0.04
PRT	Q8BFR5	Elongation factor Tu, mitochondrial OS=Mus musculus OX=10090 GN=Tufm PE=1 SV=1	null	null	Mouse_09-2020	null	[MS,MS:1001208,SEQUEST,]	2.39	2.586	null	null	0.03
PRT	E9PUD2	Dynamin-1-like protein OS=Mus musculus OX=10090 GN=Dnm1l PE=1 SV=1	null	null	Mouse_09-2020	null	[MS,MS:1001208,SEQUEST,]	0.00	2.265	null	null	0.01
PRT	Q02591	Homeobox protein goosecoid OS=Mus musculus OX=10090 GN=Gsc PE=1 SV=1	null	null	Mouse_09-2020	null	[MS,MS:1001208,SEQUEST,]	0.00	0.507	null	null	0.07
PRT	Q9WVM8	Kynurenine/alpha-aminoadipate aminotransferase, mitochondrial OS=Mus musculus OX=10090 GN=Aadat PE=1 SV=1	null	null	Mouse_09-2020	null	[MS,MS:1001208,SEQUEST,]	2.26	2.423	null	null	0.02
PRT	A0A1L1SSF8	RIKEN cDNA 4931406C07 gene OS=Mus musculus OX=10090 GN=4931406C07Rik PE=1 SV=1	null	null	Mouse_09-2020	null	[MS,MS:1001208,SEQUEST,]	0.00	2.203	null	null	0.03
PRT	Q3UPQ4	F-box and WD-40 domain protein 28 OS=Mus musculus OX=10090 GN=Fbxw28 PE=2 SV=1	null	null	Mouse_09-2020	null	[MS,MS:1001208,SEQUEST,]	0.00	0.719	null	null	0.06
PRT	Q9DCX8	Iodotyrosine deiodinase 1 OS=Mus musculus OX=10090 GN=Iyd PE=1 SV=1	null	null	Mouse_09-2020	null	[MS,MS:1001208,SEQUEST,]	0.00	0.465	null	null	0.07
PRT	P38060	Hydroxymethylglutaryl-CoA lyase, mitochondrial OS=Mus musculus OX=10090 GN=Hmgcl PE=1 SV=2	null	null	Mouse_09-2020	null	[MS,MS:1001208,SEQUEST,]	3.27	3.749	null	null	0.06
PRT	Q921G7	Electron transfer flavoprotein-ubiquinone oxidoreductase, mitochondrial OS=Mus musculus OX=10090 GN=Etfdh PE=1 SV=1	null	null	Mouse_09-2020	null	[MS,MS:1001208,SEQUEST,]	0.00	1.575	null	null	0.03
PRT	E0CXT6	Carboxymethylenebutenolidase homolog (Fragment) OS=Mus musculus OX=10090 GN=Cmbl PE=1 SV=1	null	null	Mouse_09-2020	null	[MS,MS:1001208,SEQUEST,]	0.00	1.401	null	null	0.07
PRT	Q9JIL4	Na(+)/H(+) exchange regulatory cofactor NHE-RF3 OS=Mus musculus OX=10090 GN=Pdzk1 PE=1 SV=1	null	null	Mouse_09-2020	null	[MS,MS:1001208,SEQUEST,]	0.00	1.783	null	null	0.02
PRT	Q91YQ5	Dolichyl-diphosphooligosaccharide--protein glycosyltransferase subunit 1 OS=Mus musculus OX=10090 GN=Rpn1 PE=1 SV=1	null	null	Mouse_09-2020	null	[MS,MS:1001208,SEQUEST,]	2.30	4.242	null	null	0.02
PRT	O70372	Telomerase reverse transcriptase OS=Mus musculus OX=10090 GN=Tert PE=1 SV=1	null	null	Mouse_09-2020	null	[MS,MS:1001208,SEQUEST,]	0.00	0.486	null	null	0.01
PRT	Q9CRB0	Sorting nexin-24 OS=Mus musculus OX=10090 GN=Snx24 PE=1 SV=1	null	null	Mouse_09-2020	null	[MS,MS:1001208,SEQUEST,]	0.00	0.558	null	null	0.04
PRT	Q9WV54	Acid ceramidase OS=Mus musculus OX=10090 GN=Asah1 PE=1 SV=1	null	null	Mouse_09-2020	null	[MS,MS:1001208,SEQUEST,]	1.82	2.119	null	null	0.03
PRT	Q9CQC7	NADH dehydrogenase [ubiquinone] 1 beta subcomplex subunit 4 OS=Mus musculus OX=10090 GN=Ndufb4 PE=1 SV=3	null	null	Mouse_09-2020	null	[MS,MS:1001208,SEQUEST,]	3.58	2.267	null	null	0.10
PRT	A0A2I3BQY4	Glucosamine 6-phosphate N-acetyltransferase OS=Mus musculus OX=10090 GN=Gnpnat1 PE=1 SV=1	null	null	Mouse_09-2020	null	[MS,MS:1001208,SEQUEST,]	0.00	3.142	null	null	0.05
PRT	Q9CPT4	Myeloid-derived growth factor OS=Mus musculus OX=10090 GN=Mydgf PE=1 SV=1	null	null	Mouse_09-2020	null	[MS,MS:1001208,SEQUEST,]	2.13	2.296	null	null	0.05
PRT	P70441	Na(+)/H(+) exchange regulatory cofactor NHE-RF1 OS=Mus musculus OX=10090 GN=Slc9a3r1 PE=1 SV=3	null	null	Mouse_09-2020	null	[MS,MS:1001208,SEQUEST,]	0.00	1.842	null	null	0.04
PRT	P20108	Thioredoxin-dependent peroxide reductase, mitochondrial OS=Mus musculus OX=10090 GN=Prdx3 PE=1 SV=1	null	null	Mouse_09-2020	null	[MS,MS:1001208,SEQUEST,]	2.00	3.992	null	null	0.05
PRT	P97351	40S ribosomal protein S3a OS=Mus musculus OX=10090 GN=Rps3a PE=1 SV=3	null	null	Mouse_09-2020	null	[MS,MS:1001208,SEQUEST,]	0.00	1.552	null	null	0.03
PRT	O35386	Phytanoyl-CoA dioxygenase, peroxisomal OS=Mus musculus OX=10090 GN=Phyh PE=1 SV=1	null	null	Mouse_09-2020	null	[MS,MS:1001208,SEQUEST,]	3.69	4.222	null	null	0.05
PRT	Q9EQ06	Estradiol 17-beta-dehydrogenase 11 OS=Mus musculus OX=10090 GN=Hsd17b11 PE=1 SV=1	null	null	Mouse_09-2020	null	[MS,MS:1001208,SEQUEST,]	1.77	1.275	null	null	0.03
PRT	Q9CXF0	Kynureninase OS=Mus musculus OX=10090 GN=Kynu PE=1 SV=3	null	null	Mouse_09-2020	null	[MS,MS:1001208,SEQUEST,]	0.00	1.461	null	null	0.03
PRT	A0A2R8VHP2	Nicotinate phosphoribosyltransferase OS=Mus musculus OX=10090 GN=Naprt PE=1 SV=1	null	null	Mouse_09-2020	null	[MS,MS:1001208,SEQUEST,]	2.96	4.475	null	null	0.03
PRT	Q9D0R2	Threonine--tRNA ligase 1, cytoplasmic OS=Mus musculus OX=10090 GN=Tars1 PE=1 SV=2	null	null	Mouse_09-2020	null	[MS,MS:1001208,SEQUEST,]	1.94	3.277	null	null	0.01
PRT	Q6ZWZ4	60S ribosomal protein L36 OS=Mus musculus OX=10090 GN=Rpl36 PE=1 SV=1	null	null	Mouse_09-2020	null	[MS,MS:1001208,SEQUEST,]	2.89	1.342	null	null	0.12
PRT	Q8CGC7	Bifunctional glutamate/proline--tRNA ligase OS=Mus musculus OX=10090 GN=Eprs1 PE=1 SV=4	null	null	Mouse_09-2020	null	[MS,MS:1001208,SEQUEST,]	2.10	1.172	null	null	0.00
PRT	H3BK03	Serum paraoxonase/arylesterase 1 (Fragment) OS=Mus musculus OX=10090 GN=Pon1 PE=1 SV=9	null	null	Mouse_09-2020	null	[MS,MS:1001208,SEQUEST,]	1.70	2.766	null	null	0.06
PRT	Q9DBL7	Bifunctional coenzyme A synthase OS=Mus musculus OX=10090 GN=Coasy PE=1 SV=2	null	null	Mouse_09-2020	null	[MS,MS:1001208,SEQUEST,]	0.00	1.464	null	null	0.02
PRT	Q3U962	Collagen alpha-2(V) chain OS=Mus musculus OX=10090 GN=Col5a2 PE=1 SV=1	null	null	Mouse_09-2020	null	[MS,MS:1001208,SEQUEST,]	0.00	0.570	null	null	0.02
PRT	E9Q133	T-complex protein 1 subunit gamma OS=Mus musculus OX=10090 GN=Cct3 PE=1 SV=1	null	null	Mouse_09-2020	null	[MS,MS:1001208,SEQUEST,]	1.83	2.362	null	null	0.02
PRT	E9QN31	Probable 28S rRNA (cytosine-C(5))-methyltransferase OS=Mus musculus OX=10090 GN=Nop2 PE=1 SV=1	null	null	Mouse_09-2020	null	[MS,MS:1001208,SEQUEST,]	0.00	0.561	null	null	0.01
PRT	Q9D1Q6	Endoplasmic reticulum resident protein 44 OS=Mus musculus OX=10090 GN=Erp44 PE=1 SV=1	null	null	Mouse_09-2020	null	[MS,MS:1001208,SEQUEST,]	0.00	0.616	null	null	0.02
PRT	P21300	Aldo-keto reductase family 1 member B7 OS=Mus musculus OX=10090 GN=Akr1b7 PE=1 SV=4	null	null	Mouse_09-2020	null	[MS,MS:1001208,SEQUEST,]	0.00	0.428	null	null	0.02
PRT	P85094	Isochorismatase domain-containing protein 2A OS=Mus musculus OX=10090 GN=Isoc2a PE=1 SV=1	null	null	Mouse_09-2020	null	[MS,MS:1001208,SEQUEST,]	4.26	6.530	null	null	0.08
PRT	Q8CIE6	Coatomer subunit alpha OS=Mus musculus OX=10090 GN=Copa PE=1 SV=2	null	null	Mouse_09-2020	null	[MS,MS:1001208,SEQUEST,]	0.00	0.525	null	null	0.01
PRT	A0A1W2P869	GTP-binding protein SAR1a (Fragment) OS=Mus musculus OX=10090 GN=Sar1a PE=1 SV=1	null	null	Mouse_09-2020	null	[MS,MS:1001208,SEQUEST,]	2.09	3.591	null	null	0.12
PRT	Q9D8L3	Signal sequence receptor subunit delta OS=Mus musculus OX=10090 GN=Ssr4 PE=1 SV=1	null	null	Mouse_09-2020	null	[MS,MS:1001208,SEQUEST,]	0.00	0.898	null	null	0.06
PRT	D3YVC1	40S ribosomal protein S2 (Fragment) OS=Mus musculus OX=10090 GN=Rps2 PE=1 SV=1	null	null	Mouse_09-2020	null	[MS,MS:1001208,SEQUEST,]	1.91	3.206	null	null	0.04
PRT	A0A498WGD8	Thioredoxin-like protein 1 OS=Mus musculus OX=10090 GN=Txnl1 PE=1 SV=1	null	null	Mouse_09-2020	null	[MS,MS:1001208,SEQUEST,]	1.64	1.620	null	null	0.02
PRT	Q9WVJ2	26S proteasome non-ATPase regulatory subunit 13 OS=Mus musculus OX=10090 GN=Psmd13 PE=1 SV=1	null	null	Mouse_09-2020	null	[MS,MS:1001208,SEQUEST,]	2.80	3.371	null	null	0.03
PRT	A0A0G2JEB3	Farnesyl pyrophosphate synthase (Fragment) OS=Mus musculus OX=10090 GN=Fdps PE=4 SV=4	null	null	Mouse_09-2020	null	[MS,MS:1001208,SEQUEST,]	2.93	3.118	null	null	0.05
PRT	O08600	Endonuclease G, mitochondrial OS=Mus musculus OX=10090 GN=Endog PE=1 SV=1	null	null	Mouse_09-2020	null	[MS,MS:1001208,SEQUEST,]	0.00	1.348	null	null	0.04
PRT	Q5Y4Y6	Gasdermin-A3 OS=Mus musculus OX=10090 GN=Gsdma3 PE=1 SV=1	null	null	Mouse_09-2020	null	[MS,MS:1001208,SEQUEST,]	0.00	0.429	null	null	0.03
PRT	H3BKR2	Guanine nucleotide-binding protein G(I)/G(S)/G(T) subunit beta-1 (Fragment) OS=Mus musculus OX=10090 GN=Gnb1 PE=1 SV=8	null	null	Mouse_09-2020	null	[MS,MS:1001208,SEQUEST,]	0.00	1.960	null	null	0.04
PRT	A2AFI3	RNA-binding motif protein, X chromosome OS=Mus musculus OX=10090 GN=Rbmx PE=1 SV=1	null	null	Mouse_09-2020	null	[MS,MS:1001208,SEQUEST,]	0.00	1.460	null	null	0.04
PRT	Q8JZQ9	Eukaryotic translation initiation factor 3 subunit B OS=Mus musculus OX=10090 GN=Eif3b PE=1 SV=1	null	null	Mouse_09-2020	null	[MS,MS:1001208,SEQUEST,]	0.00	0.603	null	null	0.02
PRT	P20918	Plasminogen OS=Mus musculus OX=10090 GN=Plg PE=1 SV=3	null	null	Mouse_09-2020	null	[MS,MS:1001208,SEQUEST,]	0.00	2.120	null	null	0.01
PRT	Q9R1P0	Proteasome subunit alpha type-4 OS=Mus musculus OX=10090 GN=Psma4 PE=1 SV=1	null	null	Mouse_09-2020	null	[MS,MS:1001208,SEQUEST,]	2.36	3.926	null	null	0.04
PRT	Q8K157	Galactose mutarotase OS=Mus musculus OX=10090 GN=Galm PE=1 SV=1	null	null	Mouse_09-2020	null	[MS,MS:1001208,SEQUEST,]	0.00	1.333	null	null	0.06
PRT	Q9DCG6	Phenazine biosynthesis-like domain-containing protein 1 OS=Mus musculus OX=10090 GN=Pbld1 PE=1 SV=2	null	null	Mouse_09-2020	null	[MS,MS:1001208,SEQUEST,]	2.55	2.766	null	null	0.04
PRT	Q9CR62	Mitochondrial 2-oxoglutarate/malate carrier protein OS=Mus musculus OX=10090 GN=Slc25a11 PE=1 SV=3	null	null	Mouse_09-2020	null	[MS,MS:1001208,SEQUEST,]	0.00	2.081	null	null	0.03
PRT	Q9D1N9	39S ribosomal protein L21, mitochondrial OS=Mus musculus OX=10090 GN=Mrpl21 PE=1 SV=1	null	null	Mouse_09-2020	null	[MS,MS:1001208,SEQUEST,]	0.00	0.362	null	null	0.03
PRT	Q91ZA3	Propionyl-CoA carboxylase alpha chain, mitochondrial OS=Mus musculus OX=10090 GN=Pcca PE=1 SV=2	null	null	Mouse_09-2020	null	[MS,MS:1001208,SEQUEST,]	0.00	1.897	null	null	0.01
PRT	A0A1B0GT40	Peptide-methionine (S)-S-oxide reductase OS=Mus musculus OX=10090 GN=Msra PE=1 SV=1	null	null	Mouse_09-2020	null	[MS,MS:1001208,SEQUEST,]	3.77	6.624	null	null	0.09
PRT	O09131	Glutathione S-transferase omega-1 OS=Mus musculus OX=10090 GN=Gsto1 PE=1 SV=2	null	null	Mouse_09-2020	null	[MS,MS:1001208,SEQUEST,]	0.00	2.065	null	null	0.08
PRT	Q69ZF7	Metal transporter CNNM4 OS=Mus musculus OX=10090 GN=Cnnm4 PE=1 SV=2	null	null	Mouse_09-2020	null	[MS,MS:1001208,SEQUEST,]	0.00	0.475	null	null	0.02
PRT	Q8CGK3	Lon protease homolog, mitochondrial OS=Mus musculus OX=10090 GN=Lonp1 PE=1 SV=2	null	null	Mouse_09-2020	null	[MS,MS:1001208,SEQUEST,]	0.00	2.097	null	null	0.01
PRT	Q8VCX1	Aldo-keto reductase family 1 member D1 OS=Mus musculus OX=10090 GN=Akr1d1 PE=1 SV=1	null	null	Mouse_09-2020	null	[MS,MS:1001208,SEQUEST,]	0.00	0.556	null	null	0.02
PRT	Q8BUW1	Potassium channel, subfamily K, member 10 OS=Mus musculus OX=10090 GN=Kcnk10 PE=1 SV=1	null	null	Mouse_09-2020	null	[MS,MS:1001208,SEQUEST,]	0.00	0.589	null	null	0.05
PRT	Q922M5	Cell division cycle-associated 7-like protein OS=Mus musculus OX=10090 GN=Cdca7l PE=1 SV=1	null	null	Mouse_09-2020	null	[MS,MS:1001208,SEQUEST,]	0.00	0.627	null	null	0.02
PRT	Q9DBE8	Alpha-1,3/1,6-mannosyltransferase ALG2 OS=Mus musculus OX=10090 GN=Alg2 PE=1 SV=2	null	null	Mouse_09-2020	null	[MS,MS:1001208,SEQUEST,]	0.00	0.389	null	null	0.04
PRT	Q60631	Growth factor receptor-bound protein 2 OS=Mus musculus OX=10090 GN=Grb2 PE=1 SV=1	null	null	Mouse_09-2020	null	[MS,MS:1001208,SEQUEST,]	1.67	1.946	null	null	0.03
PRT	A0A1B0GS68	60S ribosomal protein L13a OS=Mus musculus OX=10090 GN=Gm45713 PE=2 SV=1	null	null	Mouse_09-2020	null	[MS,MS:1001208,SEQUEST,]	0.00	0.674	null	null	0.02
PRT	Q9CR68	Cytochrome b-c1 complex subunit Rieske, mitochondrial OS=Mus musculus OX=10090 GN=Uqcrfs1 PE=1 SV=1	null	null	Mouse_09-2020	null	[MS,MS:1001208,SEQUEST,]	0.00	0.854	null	null	0.03
PRT	Q61646	Haptoglobin OS=Mus musculus OX=10090 GN=Hp PE=1 SV=1	null	null	Mouse_09-2020	null	[MS,MS:1001208,SEQUEST,]	0.00	0.638	null	null	0.02
PRT	P80316	T-complex protein 1 subunit epsilon OS=Mus musculus OX=10090 GN=Cct5 PE=1 SV=1	null	null	Mouse_09-2020	null	[MS,MS:1001208,SEQUEST,]	2.45	2.406	null	null	0.02
PRT	Q8BWY3	Eukaryotic peptide chain release factor subunit 1 OS=Mus musculus OX=10090 GN=Etf1 PE=1 SV=4	null	null	Mouse_09-2020	null	[MS,MS:1001208,SEQUEST,]	0.00	1.448	null	null	0.02
PRT	P05201	Aspartate aminotransferase, cytoplasmic OS=Mus musculus OX=10090 GN=Got1 PE=1 SV=3	null	null	Mouse_09-2020	null	[MS,MS:1001208,SEQUEST,]	1.82	2.187	null	null	0.02
PRT	Q8K010	5-oxoprolinase OS=Mus musculus OX=10090 GN=Oplah PE=1 SV=1	null	null	Mouse_09-2020	null	[MS,MS:1001208,SEQUEST,]	0.00	1.471	null	null	0.02
PRT	Q3ULZ2	FH2 domain-containing protein 1 OS=Mus musculus OX=10090 GN=Fhdc1 PE=1 SV=3	null	null	Mouse_09-2020	null	[MS,MS:1001208,SEQUEST,]	0.00	0.414	null	null	0.01
PRT	Q8C5T8	Coiled-coil domain-containing protein 113 OS=Mus musculus OX=10090 GN=Ccdc113 PE=2 SV=1	null	null	Mouse_09-2020	null	[MS,MS:1001208,SEQUEST,]	0.00	0.526	null	null	0.04
PRT	D3Z090	Macrophage colony-stimulating factor 1 (Fragment) OS=Mus musculus OX=10090 GN=Csf1 PE=1 SV=1	null	null	Mouse_09-2020	null	[MS,MS:1001208,SEQUEST,]	0.00	0.669	null	null	0.05
PRT	O70373	Xin actin-binding repeat-containing protein 1 OS=Mus musculus OX=10090 GN=Xirp1 PE=1 SV=2	null	null	Mouse_09-2020	null	[MS,MS:1001208,SEQUEST,]	0.00	1.473	null	null	0.04
PRT	Q8C159	Tetratricopeptide repeat protein 22 OS=Mus musculus OX=10090 GN=Ttc22 PE=2 SV=1	null	null	Mouse_09-2020	null	[MS,MS:1001208,SEQUEST,]	2.13	0.564	null	null	0.02
PRT	O35114	Lysosome membrane protein 2 OS=Mus musculus OX=10090 GN=Scarb2 PE=1 SV=3	null	null	Mouse_09-2020	null	[MS,MS:1001208,SEQUEST,]	0.00	1.285	null	null	0.02
PRT	Q8BW75	Amine oxidase [flavin-containing] B OS=Mus musculus OX=10090 GN=Maob PE=1 SV=4	null	null	Mouse_09-2020	null	[MS,MS:1001208,SEQUEST,]	1.89	0.907	null	null	0.01
PRT	Q925N2	Sideroflexin-2 OS=Mus musculus OX=10090 GN=Sfxn2 PE=1 SV=1	null	null	Mouse_09-2020	null	[MS,MS:1001208,SEQUEST,]	1.82	2.483	null	null	0.04
PRT	Q00PI9	Heterogeneous nuclear ribonucleoprotein U-like protein 2 OS=Mus musculus OX=10090 GN=Hnrnpul2 PE=1 SV=2	null	null	Mouse_09-2020	null	[MS,MS:1001208,SEQUEST,]	0.00	1.291	null	null	0.02
PRT	Q64471	Glutathione S-transferase theta-1 OS=Mus musculus OX=10090 GN=Gstt1 PE=1 SV=4	null	null	Mouse_09-2020	null	[MS,MS:1001208,SEQUEST,]	2.12	1.457	null	null	0.03
PRT	P97742	Carnitine O-palmitoyltransferase 1, liver isoform OS=Mus musculus OX=10090 GN=Cpt1a PE=1 SV=4	null	null	Mouse_09-2020	null	[MS,MS:1001208,SEQUEST,]	1.98	2.053	null	null	0.01
PRT	A0A0A6YX05	Sodium/potassium-transporting ATPase subunit beta (Fragment) OS=Mus musculus OX=10090 GN=Atp1b1 PE=1 SV=1	null	null	Mouse_09-2020	null	[MS,MS:1001208,SEQUEST,]	1.89	2.620	null	null	0.08
PRT	Q6V3W6	Dynein regulatory complex subunit 7 OS=Mus musculus OX=10090 GN=Drc7 PE=1 SV=4	null	null	Mouse_09-2020	null	[MS,MS:1001208,SEQUEST,]	0.00	0.449	null	null	0.02
PRT	G3X8T3	Carboxypeptidase OS=Mus musculus OX=10090 GN=Ctsa PE=1 SV=1	null	null	Mouse_09-2020	null	[MS,MS:1001208,SEQUEST,]	1.69	2.299	null	null	0.02
PRT	B2RVZ0	Kallikrein-related-peptidase 12 OS=Mus musculus OX=10090 GN=Klk12 PE=2 SV=1	null	null	Mouse_09-2020	null	[MS,MS:1001208,SEQUEST,]	0.00	0.459	null	null	0.03
PRT	P97450	ATP synthase-coupling factor 6, mitochondrial OS=Mus musculus OX=10090 GN=Atp5pf PE=1 SV=1	null	null	Mouse_09-2020	null	[MS,MS:1001208,SEQUEST,]	3.06	1.574	null	null	0.09
PRT	A2AVJ7	Ribosome-binding protein 1 OS=Mus musculus OX=10090 GN=Rrbp1 PE=1 SV=1	null	null	Mouse_09-2020	null	[MS,MS:1001208,SEQUEST,]	0.00	1.483	null	null	0.01
PRT	Q922Q8	Leucine-rich repeat-containing protein 59 OS=Mus musculus OX=10090 GN=Lrrc59 PE=1 SV=1	null	null	Mouse_09-2020	null	[MS,MS:1001208,SEQUEST,]	2.46	2.842	null	null	0.03
PRT	Q8VDJ3	Vigilin OS=Mus musculus OX=10090 GN=Hdlbp PE=1 SV=1	null	null	Mouse_09-2020	null	[MS,MS:1001208,SEQUEST,]	2.95	2.751	null	null	0.01
PRT	Q61767	NADPH-dependent 3-keto-steroid reductase Hsd3b4 OS=Mus musculus OX=10090 GN=Hsd3b4 PE=1 SV=3	null	null	Mouse_09-2020	null	[MS,MS:1001208,SEQUEST,]	2.25	4.298	null	null	0.03
PRT	D3Z253	Aspartate dehydrogenase domain-containing protein (Fragment) OS=Mus musculus OX=10090 GN=Aspdh PE=1 SV=8	null	null	Mouse_09-2020	null	[MS,MS:1001208,SEQUEST,]	3.64	3.264	null	null	0.04
PRT	Q8BHN3	Neutral alpha-glucosidase AB OS=Mus musculus OX=10090 GN=Ganab PE=1 SV=1	null	null	Mouse_09-2020	null	[MS,MS:1001208,SEQUEST,]	0.00	1.144	null	null	0.01

PSH	sequence	PSM_ID	accession	unique	database	database_version	search_engine	search_engine_score[1]	modifications	spectra_ref	retention_time	charge	exp_mass_to_charge	calc_mass_to_charge	pre	post	start	end
PSM	LSFLYLITGNLEK	-216_32117	Q8CIE6	1	Mouse_09-2020	null	[MS,MS:1001208,SEQUEST,]	3.2e-2	null	ms_run[1]:scan=7035	3626.3	2	1510.85417	755.92942	K	R	703	716
PSM	FDRGYISPYFINTSKGQK	-216_12953	P63038	1	Mouse_09-2020	null	[MS,MS:1001208,SEQUEST,]	3.6e-4	null	ms_run[1]:scan=2627	1515.5	4	2121.07558	531.02455	K	E	219	237
PSM	WIPFLK	-216_23084	P34914	1	Mouse_09-2020	null	[MS,MS:1001208,SEQUEST,]	1.0e-2	null	ms_run[1]:scan=4328	2394.7	2	803.48119	402.24435	K	G	509	515
PSM	ISFTGSVPTGVK	-216_12931	Q3U367	1	Mouse_09-2020	null	[MS,MS:1001208,SEQUEST,]	3.6e-4	null	ms_run[1]:scan=2624	1513.8	2	1192.65605	596.83225	K	M	252	264
PSM	MFASFPTTK	-216_12924	Q91VB8	1	Mouse_09-2020	null	[MS,MS:1001208,SEQUEST,]	6.7e-4	null	ms_run[1]:scan=2623	1513.2	2	1029.50762	515.25733	R	Y	33	42
PSM	GKYVTLIYTNYENGK	-216_12919	P19157	1	Mouse_09-2020	null	[MS,MS:1001208,SEQUEST,]	3.6e-4	null	ms_run[1]:scan=2622	1512.7	3	1762.90152	588.30519	R	D	102	117
PSM	YFPAFEK	-216_12900	P30115	1	Mouse_09-2020	null	[MS,MS:1001208,SEQUEST,]	4.5e-3	null	ms_run[1]:scan=2619	1511.1	2	901.44530	451.22635	R	L	132	139
PSM	YFPTQALNFAFKDK	-216_23093	P51881	1	Mouse_09-2020	null	[MS,MS:1001208,SEQUEST,]	3.6e-4	null	ms_run[1]:scan=4329	2395.2	3	1689.86332	563.95936	R	K	81	95
PSM	GYSFTTTAEREIVR	-216_12877	P60710	1	Mouse_09-2020	null	[MS,MS:1001208,SEQUEST,]	1.7e-3	null	ms_run[1]:scan=2615	1509.3	3	1629.82468	543.94589	R	I	197	211
PSM	HDPSLQPWSASYDPGSAK	-216_12858	P16015	1	Mouse_09-2020	null	[MS,MS:1001208,SEQUEST,]	3.6e-4	null	ms_run[1]:scan=2612	1507.6	3	1942.89164	648.30251	K	I	40	58
PSM	HALIIYDDLSK	-216_12852	Q03265	1	Mouse_09-2020	null	[MS,MS:1001208,SEQUEST,]	3.6e-4	null	ms_run[1]:scan=2611	1507.1	2	1287.69475	644.35080	K	A	306	317
PSM	GAWILNR	-216_12823	P97872	1	Mouse_09-2020	null	[MS,MS:1001208,SEQUEST,]	1.9e-3	null	ms_run[1]:scan=2606	1504.7	2	829.46764	415.23759	R	G	218	225
PSM	AILDDLLK	-216_23101	D3Z041	1	Mouse_09-2020	null	[MS,MS:1001208,SEQUEST,]	1.5e-3	null	ms_run[1]:scan=4330	2395.7	2	900.54076	450.77367	K	G	634	642
PSM	DIKHDPSLQPWSASYDPGSAK	-216_12960	P16015	1	Mouse_09-2020	null	[MS,MS:1001208,SEQUEST,]	1.1e-2	null	ms_run[1]:scan=2628	1516.0	3	2299.10080	767.03783	K	I	37	58
PSM	IITLTGPTNAIFK	-216_23110	P60335	1	Mouse_09-2020	null	[MS,MS:1001208,SEQUEST,]	3.6e-4	null	ms_run[1]:scan=4331	2396.4	2	1388.81426	694.91103	R	F	58	71
PSM	SLPDLGLRQENIR	-216_12789	G5E8R3	1	Mouse_09-2020	null	[MS,MS:1001208,SEQUEST,]	1.5e-3	null	ms_run[1]:scan=2601	1501.9	3	1510.83387	504.28272	R	N	356	369
PSM	MNPQSAFFQGK	-216_12781	P32020	1	Mouse_09-2020	null	[MS,MS:1001208,SEQUEST,]	6.7e-4	null	ms_run[1]:scan=2600	1501.4	2	1254.59380	627.80042	K	K	512	523
PSM	GIYAYGFEKPSAIQQR	-216_12778	P60843	1	Mouse_09-2020	null	[MS,MS:1001208,SEQUEST,]	3.6e-4	null	ms_run[1]:scan=2599	1500.9	3	1827.93949	609.98445	R	I	46	62
PSM	SSFINALR	-216_12763	Q61635	1	Mouse_09-2020	null	[MS,MS:1001208,SEQUEST,]	2.4e-2	null	ms_run[1]:scan=2597	1499.8	2	907.49712	454.25343	K	L	88	96
PSM	LDNASAFQGAVISPHYDSLLVK	-216_23120	G5E8R3	1	Mouse_09-2020	null	[MS,MS:1001208,SEQUEST,]	6.7e-4	null	ms_run[1]:scan=4332	2396.9	3	2345.21756	782.40938	R	I	407	429
PSM	QAQIEVVPSASALIIK	-216_23126	P35979	1	Mouse_09-2020	null	[MS,MS:1001208,SEQUEST,]	1.5e-2	null	ms_run[1]:scan=4333	2397.4	2	1666.97612	833.99054	R	L	68	84
PSM	YLNFVKGVVDSDDLPLNVSRETLQQHK	-216_23135	P08113	1	Mouse_09-2020	null	[MS,MS:1001208,SEQUEST,]	6.8e-3	null	ms_run[1]:scan=4336	2398.8	5	3114.62904	623.73019	K	L	429	456
PSM	LLQSLGLK	-216_12680	Q9EQK5	1	Mouse_09-2020	null	[MS,MS:1001208,SEQUEST,]	1.5e-3	null	ms_run[1]:scan=2584	1493.3	2	871.56005	436.28420	K	T	821	829
PSM	AGIPVFAWK	-216_23143	P50247	1	Mouse_09-2020	null	[MS,MS:1001208,SEQUEST,]	1.9e-3	null	ms_run[1]:scan=4337	2399.3	2	988.56365	494.78437	K	E	95	104
PSM	SFLPLLR	-216_23150	Q80XN0	1	Mouse_09-2020	null	[MS,MS:1001208,SEQUEST,]	1.9e-3	null	ms_run[1]:scan=4338	2399.9	2	845.52385	423.26581	K	A	178	185
PSM	YLDEDTVYHLQPSGR	-216_12656	Q91X83	1	Mouse_09-2020	null	[MS,MS:1001208,SEQUEST,]	3.6e-4	null	ms_run[1]:scan=2580	1491.1	3	1792.84970	598.28820	K	V	236	251
PSM	GATYAFTGSHYWR	-216_12648	Q91X72	1	Mouse_09-2020	null	[MS,MS:1001208,SEQUEST,]	3.6e-4	null	ms_run[1]:scan=2579	1490.6	3	1516.69672	506.23711	R	D	270	283
PSM	DIKHDPSLQPWSASYDPGSAK	-216_12794	P16015	1	Mouse_09-2020	null	[MS,MS:1001208,SEQUEST,]	3.6e-4	null	ms_run[1]:scan=2602	1502.4	4	2299.10219	575.53020	K	I	37	58
PSM	YWANFAR	-216_12641	Q8BK48	0	Mouse_09-2020	null	[MS,MS:1001208,SEQUEST,]	4.0e-3	null	ms_run[1]:scan=2578	1490.0	2	927.44750	464.22722	K	G	490	497
PSM	YWANFAR	-216_12641	Q8QZR3	0	Mouse_09-2020	null	[MS,MS:1001208,SEQUEST,]	4.0e-3	null	ms_run[1]:scan=2578	1490.0	2	927.44750	464.22722	K	G	489	496
PSM	LYLLTEK	-216_12974	O55060	1	Mouse_09-2020	null	[MS,MS:1001208,SEQUEST,]	3.3e-3	null	ms_run[1]:scan=2631	1517.3	2	879.51628	440.26294	K	0	234	241
PSM	GLFIIDDKGILR	-216_23078	P35700	1	Mouse_09-2020	null	[MS,MS:1001208,SEQUEST,]	3.6e-4	null	ms_run[1]:scan=4327	2394.2	2	1359.79973	680.40337	R	I	129	141
PSM	TTPSYVAFTDTER	-216_13204	P63017	1	Mouse_09-2020	null	[MS,MS:1001208,SEQUEST,]	6.7e-4	null	ms_run[1]:scan=2669	1537.0	2	1487.69585	744.35427	R	I	37	50
PSM	VVEIAPATHLDPQLR	-216_13199	G5E8R3	1	Mouse_09-2020	null	[MS,MS:1001208,SEQUEST,]	3.6e-4	null	ms_run[1]:scan=2668	1536.4	3	1658.91556	553.64566	K	R	274	289
PSM	TPALIALR	-216_13195	P70694	1	Mouse_09-2020	null	[MS,MS:1001208,SEQUEST,]	1.5e-3	null	ms_run[1]:scan=2667	1535.9	2	854.54210	427.77655	R	Q	251	259
PSM	GLVGEIIK	-216_13181	Q01768	1	Mouse_09-2020	null	[MS,MS:1001208,SEQUEST,]	8.2e-3	null	ms_run[1]:scan=2665	1534.9	2	828.51506	414.76310	R	F	19	27
PSM	SYELPDGQVITIGNER	-216_22979	P60710	0	Mouse_09-2020	null	[MS,MS:1001208,SEQUEST,]	3.6e-4	null	ms_run[1]:scan=4309	2385.0	2	1790.89311	895.94960	K	R	239	255
PSM	SYELPDGQVITIGNER	-216_22979	P68134	0	Mouse_09-2020	null	[MS,MS:1001208,SEQUEST,]	3.6e-4	null	ms_run[1]:scan=4309	2385.0	2	1790.89311	895.94960	K	R	241	257
PSM	KYVLGNPLTPGINQGPQIDKEQHDKILDLIESGK	-216_23004	P24549	1	Mouse_09-2020	null	[MS,MS:1001208,SEQUEST,]	3.6e-4	null	ms_run[1]:scan=4314	2387.4	5	3758.01496	752.40828	K	E	329	363
PSM	DIVYIGLRDVDPGEHYIIK	-216_23016	Q61176	1	Mouse_09-2020	null	[MS,MS:1001208,SEQUEST,]	6.7e-4	null	ms_run[1]:scan=4316	2388.5	4	2215.17446	554.54939	K	L	173	192
PSM	YYIGFR	-216_13152	A0A494B9Y8	1	Mouse_09-2020	null	[MS,MS:1001208,SEQUEST,]	3.2e-2	null	ms_run[1]:scan=2659	1531.9	2	818.41704	409.71341	K	V	158	164
PSM	GIAISFAR	-216_13140	Q9DBM2	1	Mouse_09-2020	null	[MS,MS:1001208,SEQUEST,]	5.9e-3	null	ms_run[1]:scan=2657	1530.8	2	834.48033	417.74525	R	G	309	317
PSM	ILFRPVASQLPR	-216_13130	P67778	1	Mouse_09-2020	null	[MS,MS:1001208,SEQUEST,]	6.7e-4	null	ms_run[1]:scan=2656	1530.2	3	1396.83753	466.28563	R	Y	94	106
PSM	SYELPDGQVITIGNER	-216_23031	P60710	0	Mouse_09-2020	null	[MS,MS:1001208,SEQUEST,]	3.6e-4	null	ms_run[1]:scan=4319	2390.0	3	1790.89212	597.63549	K	R	239	255
PSM	SYELPDGQVITIGNER	-216_23031	P68134	0	Mouse_09-2020	null	[MS,MS:1001208,SEQUEST,]	3.6e-4	null	ms_run[1]:scan=4319	2390.0	3	1790.89212	597.63549	K	R	241	257
PSM	NGVKITLPVDFVTADKFDENAK	-216_23037	P09411	1	Mouse_09-2020	null	[MS,MS:1001208,SEQUEST,]	3.6e-4	null	ms_run[1]:scan=4320	2390.7	4	2421.26504	606.07196	K	G	276	298
PSM	AILNYIASK	-216_12984	P30115	1	Mouse_09-2020	null	[MS,MS:1001208,SEQUEST,]	6.7e-4	null	ms_run[1]:scan=2632	1517.9	2	992.57738	496.79239	K	N	70	79
PSM	YAPGYNAEVGDKWIWLK	-216_23049	Q99LC3	1	Mouse_09-2020	null	[MS,MS:1001208,SEQUEST,]	3.6e-4	null	ms_run[1]:scan=4322	2391.7	3	2010.01151	670.67551	K	0	339	356
PSM	IWDLEGK	-216_13085	P68040	1	Mouse_09-2020	null	[MS,MS:1001208,SEQUEST,]	1.9e-3	null	ms_run[1]:scan=2648	1526.3	2	860.44890	430.72926	K	I	258	265
PSM	FHYGFNSSYLK	-216_13078	E9PWK1	1	Mouse_09-2020	null	[MS,MS:1001208,SEQUEST,]	1.4e-2	null	ms_run[1]:scan=2647	1525.6	2	1362.64348	681.82749	R	V	81	92
PSM	THLPGFVEQAGALK	-216_13069	P99029	1	Mouse_09-2020	null	[MS,MS:1001208,SEQUEST,]	3.6e-4	null	ms_run[1]:scan=2646	1525.1	3	1467.79227	489.93666	K	K	99	113
PSM	FHYGFNSSYLK	-216_13063	E9PWK1	1	Mouse_09-2020	null	[MS,MS:1001208,SEQUEST,]	1.9e-3	null	ms_run[1]:scan=2645	1524.6	3	1362.64286	454.88742	R	V	81	92
PSM	ALLSPTFTSGK	-216_13053	Q64459	1	Mouse_09-2020	null	[MS,MS:1001208,SEQUEST,]	3.6e-4	null	ms_run[1]:scan=2644	1524.0	2	1121.61699	561.31369	R	K	131	142
PSM	VLLPGLQK	-216_13040	P97807	1	Mouse_09-2020	null	[MS,MS:1001208,SEQUEST,]	1.9e-3	null	ms_run[1]:scan=2642	1523.0	2	867.56236	434.28675	K	H	203	211
PSM	GLFIIDDKGILR	-216_23070	P35700	1	Mouse_09-2020	null	[MS,MS:1001208,SEQUEST,]	3.6e-4	null	ms_run[1]:scan=4326	2393.6	3	1359.80124	453.93801	R	I	129	141
PSM	STSIIATIGPASR	-216_13025	D3Z2C4	1	Mouse_09-2020	null	[MS,MS:1001208,SEQUEST,]	3.6e-4	null	ms_run[1]:scan=2639	1521.6	2	1273.71050	637.35916	R	V	23	36
PSM	VADIGLAAWGRK	-216_13018	P50247	1	Mouse_09-2020	null	[MS,MS:1001208,SEQUEST,]	3.6e-4	null	ms_run[1]:scan=2638	1521.1	3	1256.70957	419.57518	K	L	9	21
PSM	VAFITGGGTGLGK	-216_13014	Q9CQ62	1	Mouse_09-2020	null	[MS,MS:1001208,SEQUEST,]	3.6e-4	null	ms_run[1]:scan=2637	1520.6	2	1177.65679	589.33241	K	M	61	74
PSM	TQDPAKAPNSPDVLEIEFKK	-216_13008	P16460	1	Mouse_09-2020	null	[MS,MS:1001208,SEQUEST,]	3.6e-4	null	ms_run[1]:scan=2636	1520.0	4	2227.15957	557.54558	K	V	210	230
PSM	FGGGSVELLK	-216_13002	Q8BMS1	1	Mouse_09-2020	null	[MS,MS:1001208,SEQUEST,]	3.6e-4	null	ms_run[1]:scan=2635	1519.4	2	1006.55535	503.78202	R	M	611	621
PSM	AFHPFIAGPYNR	-216_13091	Q8VDJ3	1	Mouse_09-2020	null	[MS,MS:1001208,SEQUEST,]	3.6e-4	null	ms_run[1]:scan=2649	1526.8	3	1389.70310	463.90693	K	V	232	244
PSM	LFFLQVK	-216_22962	P26043	1	Mouse_09-2020	null	[MS,MS:1001208,SEQUEST,]	1.9e-3	null	ms_run[1]:scan=4307	2383.8	2	894.54411	447.77601	R	A	101	108
PSM	SSFFVNGLTLGGQK	-216_23159	P62962	1	Mouse_09-2020	null	[MS,MS:1001208,SEQUEST,]	3.6e-4	null	ms_run[1]:scan=4339	2400.4	2	1454.76445	727.88554	R	S	57	71
PSM	QDVSPFNVVAWHGNYTPYK	-216_23164	O09173	1	Mouse_09-2020	null	[MS,MS:1001208,SEQUEST,]	3.6e-4	null	ms_run[1]:scan=4340	2400.9	3	2222.06961	741.36036	K	N	258	277
PSM	AGPWTPEAAVEHPEAVR	-216_12314	O35490	1	Mouse_09-2020	null	[MS,MS:1001208,SEQUEST,]	3.6e-4	null	ms_run[1]:scan=2527	1463.9	3	1816.89804	606.30408	K	L	41	58
PSM	GFYIYQEGSK	-216_12294	Q8BMS1	1	Mouse_09-2020	null	[MS,MS:1001208,SEQUEST,]	3.6e-4	null	ms_run[1]:scan=2524	1462.2	2	1191.56890	596.28767	K	K	635	645
PSM	LYLGHNYVTAIR	-216_12287	Q921I1	1	Mouse_09-2020	null	[MS,MS:1001208,SEQUEST,]	3.6e-4	null	ms_run[1]:scan=2523	1461.6	3	1419.77103	473.92962	R	Q	332	344
PSM	GAWSNVLR	-216_12279	P51881	1	Mouse_09-2020	null	[MS,MS:1001208,SEQUEST,]	9.9e-4	null	ms_run[1]:scan=2522	1461.1	2	902.48338	451.74578	K	M	273	281
PSM	YYVTIIDAPGHR	-216_12270	P10126	1	Mouse_09-2020	null	[MS,MS:1001208,SEQUEST,]	6.7e-4	null	ms_run[1]:scan=2520	1460.1	2	1404.72014	702.86715	K	F	85	97
PSM	RVVAEPVELAQEFRK	-216_12263	Q9DCT2	1	Mouse_09-2020	null	[MS,MS:1001208,SEQUEST,]	3.6e-4	null	ms_run[1]:scan=2518	1459.2	3	1770.98526	591.00022	K	D	217	232
PSM	SRVVGNPFDSRTEQGPQVDETQFKKILGYIK	-216_23347	P47738	1	Mouse_09-2020	null	[MS,MS:1001208,SEQUEST,]	3.6e-4	null	ms_run[1]:scan=4371	2416.9	5	3536.85346	708.17574	K	G	347	378
PSM	DFTPSGIAGAFR	-216_23376	P56135	1	Mouse_09-2020	null	[MS,MS:1001208,SEQUEST,]	6.7e-4	null	ms_run[1]:scan=4376	2419.7	2	1238.61882	619.81184	R	G	28	40
PSM	MPMILGYWNVR	-216_23388	P10649	1	Mouse_09-2020	null	[MS,MS:1001208,SEQUEST,]	2.8e-2	null	ms_run[1]:scan=4379	2421.0	2	1379.70452	690.35177	0	L	1	12
PSM	QYKIPDWFLNR	-216_23404	P62270	1	Mouse_09-2020	null	[MS,MS:1001208,SEQUEST,]	3.6e-4	null	ms_run[1]:scan=4382	2422.6	3	1479.77488	493.92962	R	K	76	87
PSM	VLRYEGFFGLYR	-216_23410	Q9QXX4	1	Mouse_09-2020	null	[MS,MS:1001208,SEQUEST,]	3.6e-4	null	ms_run[1]:scan=4383	2423.1	3	1519.80613	507.27339	K	L	382	394
PSM	LQQLPADFGR	-216_12238	Q922Q8	1	Mouse_09-2020	null	[MS,MS:1001208,SEQUEST,]	3.6e-4	null	ms_run[1]:scan=2515	1457.5	2	1144.61052	572.80910	K	V	74	84
PSM	YALYDATYETK	-216_12356	P45591	1	Mouse_09-2020	null	[MS,MS:1001208,SEQUEST,]	3.6e-4	null	ms_run[1]:scan=2534	1467.3	2	1337.62578	669.31663	R	S	82	93
PSM	DFTPAAQAAFQK	-216_12232	A8DUK4	1	Mouse_09-2020	null	[MS,MS:1001208,SEQUEST,]	3.6e-4	null	ms_run[1]:scan=2514	1457.0	2	1294.64336	647.82495	K	V	122	134
PSM	YYVTIIDAPGHR	-216_12219	P10126	1	Mouse_09-2020	null	[MS,MS:1001208,SEQUEST,]	3.6e-4	null	ms_run[1]:scan=2512	1456.0	3	1404.72745	468.91386	K	F	85	97
PSM	FYSVNVDYSK	-216_12211	Q62425	1	Mouse_09-2020	null	[MS,MS:1001208,SEQUEST,]	3.6e-4	null	ms_run[1]:scan=2511	1455.4	2	1221.57891	611.29295	K	K	65	75
PSM	EWPANLDLKK	-216_12208	Q8C196	1	Mouse_09-2020	null	[MS,MS:1001208,SEQUEST,]	9.9e-4	null	ms_run[1]:scan=2510	1454.9	3	1213.65689	405.22403	K	L	832	842
PSM	LHFIFR	-216_12202	P35564	1	Mouse_09-2020	null	[MS,MS:1001208,SEQUEST,]	8.0e-3	null	ms_run[1]:scan=2509	1454.4	2	832.48216	416.74505	K	K	201	207
PSM	QGLLQPEKPIVLK	-216_12195	Q64459	1	Mouse_09-2020	null	[MS,MS:1001208,SEQUEST,]	3.6e-4	null	ms_run[1]:scan=2507	1453.5	3	1462.89823	488.30458	R	V	481	494
PSM	QGILQPEKPIVLK	-216_12194	Q9EQW4	1	Mouse_09-2020	null	[MS,MS:1001208,SEQUEST,]	3.6e-4	null	ms_run[1]:scan=2507	1453.5	3	1462.89823	488.30458	R	V	481	494
PSM	VVDALGNAIDGKGPIGSK	-216_12169	Q03265	1	Mouse_09-2020	null	[MS,MS:1001208,SEQUEST,]	3.6e-4	null	ms_run[1]:scan=2503	1451.3	3	1710.93766	570.98434	R	R	150	168
PSM	LMDLLQK	-216_12159	Q91VN6	1	Mouse_09-2020	null	[MS,MS:1001208,SEQUEST,]	5.0e-2	null	ms_run[1]:scan=2502	1450.8	2	860.48717	430.74914	R	M	324	331
PSM	LSNIFVIGKGNKPWISLPR	-216_23433	P62702	1	Mouse_09-2020	null	[MS,MS:1001208,SEQUEST,]	3.6e-4	null	ms_run[1]:scan=4387	2425.4	4	2139.24428	535.56638	R	K	222	241
PSM	SLFSSAENEPPVPLVGNWRPPQPVKGR	-216_23440	P16015	1	Mouse_09-2020	null	[MS,MS:1001208,SEQUEST,]	3.6e-4	null	ms_run[1]:scan=4388	2425.9	4	2958.56704	740.39507	R	V	227	254
PSM	LALIQLQVSSIK	-216_23479	Q9JHW2	1	Mouse_09-2020	null	[MS,MS:1001208,SEQUEST,]	6.7e-4	null	ms_run[1]:scan=4397	2430.5	2	1312.81926	656.91357	R	D	6	18
PSM	SLRNDIGATVHELSR	-216_12125	P16331	1	Mouse_09-2020	null	[MS,MS:1001208,SEQUEST,]	6.7e-4	null	ms_run[1]:scan=2495	1447.3	3	1667.88315	556.63230	K	K	97	112
PSM	LWAFQALR	-216_23413	Q8CFX1	1	Mouse_09-2020	null	[MS,MS:1001208,SEQUEST,]	6.7e-4	null	ms_run[1]:scan=4384	2423.7	2	1004.56755	502.78744	K	L	291	299
PSM	NISQSFTNFSK	-216_12626	Q64458	1	Mouse_09-2020	null	[MS,MS:1001208,SEQUEST,]	3.6e-4	null	ms_run[1]:scan=2576	1489.0	2	1272.62236	636.81458	K	Y	49	60
PSM	SQFTITPGSEQIR	-216_12376	Q99KI0	1	Mouse_09-2020	null	[MS,MS:1001208,SEQUEST,]	6.7e-4	null	ms_run[1]:scan=2537	1468.9	2	1463.75054	732.37808	K	T	412	425
PSM	NEFSGRGDIPVFQEYKNK	-216_12397	Q05421	1	Mouse_09-2020	null	[MS,MS:1001208,SEQUEST,]	3.6e-4	null	ms_run[1]:scan=2540	1470.6	4	2128.04165	532.76691	K	I	95	113
PSM	LSDLLDWR	-216_23186	Q8VCB3	1	Mouse_09-2020	null	[MS,MS:1001208,SEQUEST,]	6.7e-4	null	ms_run[1]:scan=4344	2403.1	2	1017.53984	509.27182	R	L	592	600
PSM	ITSLAQLNAANHDAAIFPGGFGAAK	-216_23194	Q9D172	1	Mouse_09-2020	null	[MS,MS:1001208,SEQUEST,]	3.6e-4	null	ms_run[1]:scan=4346	2404.0	3	2455.27457	819.09580	K	L	115	140
PSM	EYHLPVNREPNSLHGGFTGFDK	-216_12598	Q8K157	1	Mouse_09-2020	null	[MS,MS:1001208,SEQUEST,]	2.1e-3	null	ms_run[1]:scan=2571	1486.6	5	2514.21613	503.64903	K	L	94	116
PSM	LVRPPVQVYGIEGR	-216_12592	Q9DB20	1	Mouse_09-2020	null	[MS,MS:1001208,SEQUEST,]	3.6e-4	null	ms_run[1]:scan=2570	1485.9	3	1582.90555	528.30698	K	A	27	41
PSM	YYTLEEIQK	-216_12586	G5E850	1	Mouse_09-2020	null	[MS,MS:1001208,SEQUEST,]	3.6e-4	null	ms_run[1]:scan=2569	1485.4	2	1186.59978	593.80315	K	K	11	20
PSM	LVQDVANNTNEEAGDGTTTATVLAR	-216_12574	P63038	1	Mouse_09-2020	null	[MS,MS:1001208,SEQUEST,]	3.6e-4	null	ms_run[1]:scan=2567	1484.4	3	2560.25168	854.08769	K	I	97	122
PSM	RLPTLEQPIIPSDYVAIK	-216_23218	Q8C196	1	Mouse_09-2020	null	[MS,MS:1001208,SEQUEST,]	3.6e-4	null	ms_run[1]:scan=4350	2406.1	3	2053.17203	685.06125	K	P	1292	1310
PSM	FQTAPPGKYPNGFRDVLR	-216_12560	Q9Z2Z6	1	Mouse_09-2020	null	[MS,MS:1001208,SEQUEST,]	1.9e-3	null	ms_run[1]:scan=2565	1483.3	4	2063.08217	516.52599	R	L	237	255
PSM	TSWLDGKHVVFGK	-216_12552	P24369	1	Mouse_09-2020	null	[MS,MS:1001208,SEQUEST,]	3.6e-4	null	ms_run[1]:scan=2564	1482.8	3	1473.78275	491.93314	K	L	159	172
PSM	GTQGVVTNFEIFR	-216_23237	Q8JZQ9	1	Mouse_09-2020	null	[MS,MS:1001208,SEQUEST,]	2.2e-2	null	ms_run[1]:scan=4353	2407.8	2	1467.75920	734.38317	K	R	525	538
PSM	NGQTREHALLAYTLGVK	-216_12541	P10126	1	Mouse_09-2020	null	[MS,MS:1001208,SEQUEST,]	3.6e-4	null	ms_run[1]:scan=2561	1481.4	4	1871.01333	468.50880	K	L	130	147
PSM	VSLAVLNPYIK	-216_23266	Q9DB20	1	Mouse_09-2020	null	[MS,MS:1001208,SEQUEST,]	3.6e-4	null	ms_run[1]:scan=4359	2410.7	2	1216.73113	608.86863	K	T	74	85
PSM	VYNVTQHAVGIIVNK	-216_12390	Q9CQM8	1	Mouse_09-2020	null	[MS,MS:1001208,SEQUEST,]	3.6e-4	null	ms_run[1]:scan=2539	1470.1	3	1654.92807	552.31402	R	V	64	79
PSM	LFGYQPTIYYPK	-216_23276	Q8K4Z3	1	Mouse_09-2020	null	[MS,MS:1001208,SEQUEST,]	1.9e-3	null	ms_run[1]:scan=4360	2411.2	2	1489.77544	745.38993	K	P	127	139
PSM	IILLAEGR	-216_12515	P50247	1	Mouse_09-2020	null	[MS,MS:1001208,SEQUEST,]	1.5e-3	null	ms_run[1]:scan=2558	1479.7	2	884.55608	442.78183	R	V	336	344
PSM	DGVDFGKWR	-216_12509	Q91Y97	1	Mouse_09-2020	null	[MS,MS:1001208,SEQUEST,]	3.6e-4	null	ms_run[1]:scan=2557	1479.2	2	1079.52666	540.26707	K	V	141	150
PSM	FSGVYLEKEVVEK	-216_12493	P40936	1	Mouse_09-2020	null	[MS,MS:1001208,SEQUEST,]	3.6e-4	null	ms_run[1]:scan=2555	1478.2	3	1526.81037	509.60821	K	I	212	225
PSM	SVPTWLK	-216_12474	Q921R2	1	Mouse_09-2020	null	[MS,MS:1001208,SEQUEST,]	1.4e-2	null	ms_run[1]:scan=2553	1477.1	2	830.47667	415.74217	R	T	21	28
PSM	TAEALDKDGWLHTGDIGK	-216_12466	D3Z041	1	Mouse_09-2020	null	[MS,MS:1001208,SEQUEST,]	1.9e-3	null	ms_run[1]:scan=2551	1476.3	4	1926.95693	482.49435	R	L	527	545
PSM	NQLTSNPENTVFDAK	-216_12456	P20029	1	Mouse_09-2020	null	[MS,MS:1001208,SEQUEST,]	6.7e-4	null	ms_run[1]:scan=2550	1475.7	2	1677.80998	839.40757	K	L	83	98
PSM	FFQEEVIPHHTEWEK	-216_12450	A0A0R4J083	1	Mouse_09-2020	null	[MS,MS:1001208,SEQUEST,]	3.6e-4	null	ms_run[1]:scan=2549	1475.2	4	1955.92910	489.73762	K	G	67	82
PSM	GDVTTQVALQPALK	-216_12442	P09671	1	Mouse_09-2020	null	[MS,MS:1001208,SEQUEST,]	3.6e-4	null	ms_run[1]:scan=2548	1474.6	2	1440.80669	720.90647	K	N	76	90
PSM	KSPVYKNPTPGSSELAQKYPGFIDVK	-216_12438	Q99PG0	1	Mouse_09-2020	null	[MS,MS:1001208,SEQUEST,]	3.6e-4	null	ms_run[1]:scan=2547	1474.0	4	2850.50429	713.38136	K	C	292	318
PSM	QTALAELVK	-216_12423	P07724	1	Mouse_09-2020	null	[MS,MS:1001208,SEQUEST,]	9.9e-4	null	ms_run[1]:scan=2545	1473.0	2	972.57250	486.78985	K	K	550	559
PSM	VITSGFNALEK	-216_12416	Q9WVL0	1	Mouse_09-2020	null	[MS,MS:1001208,SEQUEST,]	3.6e-4	null	ms_run[1]:scan=2544	1472.5	2	1178.64153	589.82442	K	L	134	145
PSM	FVNVVPTFGKK	-216_12408	P62862	1	Mouse_09-2020	null	[MS,MS:1001208,SEQUEST,]	1.9e-3	null	ms_run[1]:scan=2543	1471.9	3	1235.71643	412.57641	R	G	42	53
PSM	NGQTREHALLAYTLGVK	-216_12524	P10126	1	Mouse_09-2020	null	[MS,MS:1001208,SEQUEST,]	3.6e-4	null	ms_run[1]:scan=2559	1480.2	3	1871.01413	624.34264	K	L	130	147
PSM	VFDYSEYWEGAR	-216_22945	G5E8R3	1	Mouse_09-2020	null	[MS,MS:1001208,SEQUEST,]	3.6e-4	null	ms_run[1]:scan=4304	2382.3	2	1521.66728	761.33588	R	L	831	843
PSM	WLPQNDLLGHPK	-216_13242	Q63886	0	Mouse_09-2020	null	[MS,MS:1001208,SEQUEST,]	3.6e-4	null	ms_run[1]:scan=2676	1540.6	3	1417.75074	473.25774	K	R	356	368
PSM	WLPQNDLLGHPK	-216_13242	Q8K169	0	Mouse_09-2020	null	[MS,MS:1001208,SEQUEST,]	3.6e-4	null	ms_run[1]:scan=2676	1540.6	3	1417.75074	473.25774	K	K	357	369
PSM	WLPQNDLLGHPK	-216_13242	Q3UEP4	0	Mouse_09-2020	null	[MS,MS:1001208,SEQUEST,]	3.6e-4	null	ms_run[1]:scan=2676	1540.6	3	1417.75074	473.25774	K	K	357	369
PSM	WLPQNDLLGHPK	-216_13242	K9J7B2	0	Mouse_09-2020	null	[MS,MS:1001208,SEQUEST,]	3.6e-4	null	ms_run[1]:scan=2676	1540.6	3	1417.75074	473.25774	K	R	352	364
PSM	WLPQNDLLGHPK	-216_13242	B2RT14	0	Mouse_09-2020	null	[MS,MS:1001208,SEQUEST,]	3.6e-4	null	ms_run[1]:scan=2676	1540.6	3	1417.75074	473.25774	K	R	350	362
PSM	WIPQNDLLGHPK	-216_13243	Q8R084	1	Mouse_09-2020	null	[MS,MS:1001208,SEQUEST,]	3.6e-4	null	ms_run[1]:scan=2676	1540.6	3	1417.75074	473.25774	K	K	357	369
PSM	GASAINWTLIHGDK	-216_14317	Q8R0Y6	1	Mouse_09-2020	null	[MS,MS:1001208,SEQUEST,]	3.6e-4	null	ms_run[1]:scan=2855	1633.1	3	1482.76975	494.92817	R	G	115	129
PSM	AIGLPEDLIQKGK	-216_14256	P12710	1	Mouse_09-2020	null	[MS,MS:1001208,SEQUEST,]	3.6e-4	null	ms_run[1]:scan=2845	1627.9	2	1381.80412	691.40611	K	I	21	34
PSM	TIILYDTNLPDVSAK	-216_22544	E9Q1Q9	1	Mouse_09-2020	null	[MS,MS:1001208,SEQUEST,]	3.6e-4	null	ms_run[1]:scan=4231	2344.5	2	1662.89617	831.95108	R	F	154	169
PSM	IHFPLATYAPVISAEK	-216_22571	P05214	1	Mouse_09-2020	null	[MS,MS:1001208,SEQUEST,]	3.6e-4	null	ms_run[1]:scan=4236	2347.1	3	1756.96305	586.32593	R	Y	265	281
PSM	FSAPLPPQPWEGVR	-216_22576	Q63880	1	Mouse_09-2020	null	[MS,MS:1001208,SEQUEST,]	3.6e-4	null	ms_run[1]:scan=4237	2347.6	2	1580.82256	790.91463	R	A	78	92
PSM	LLPPYLR	-216_14214	Q99KQ4	1	Mouse_09-2020	null	[MS,MS:1001208,SEQUEST,]	3.6e-3	null	ms_run[1]:scan=2839	1624.8	2	871.53874	436.27364	K	I	343	350
PSM	LLLLGAGESGK	-216_14200	P63094	1	Mouse_09-2020	null	[MS,MS:1001208,SEQUEST,]	3.6e-4	null	ms_run[1]:scan=2836	1623.4	2	1057.62554	529.31623	R	T	43	54
PSM	NFGIWLR	-216_22590	A0A1D5RM79	1	Mouse_09-2020	null	[MS,MS:1001208,SEQUEST,]	1.9e-3	null	ms_run[1]:scan=4239	2348.6	2	905.49797	453.25324	K	D	77	84
PSM	WKPFEIPK	-216_14186	O09173	1	Mouse_09-2020	null	[MS,MS:1001208,SEQUEST,]	6.7e-4	null	ms_run[1]:scan=2834	1622.2	2	1044.58891	522.79748	R	S	97	105
PSM	FNVSATPEQYVPYSTTRK	-216_14175	Q7TMF3	1	Mouse_09-2020	null	[MS,MS:1001208,SEQUEST,]	3.6e-4	null	ms_run[1]:scan=2832	1621.2	3	2088.04117	696.68473	K	I	115	133
PSM	IRPFFPQQ	-216_14168	Q8K0E8	1	Mouse_09-2020	null	[MS,MS:1001208,SEQUEST,]	1.9e-3	null	ms_run[1]:scan=2831	1620.7	2	1032.56328	516.78490	K	0	474	482
PSM	SILEDLR	-216_14142	Q8K0E8	1	Mouse_09-2020	null	[MS,MS:1001208,SEQUEST,]	1.5e-3	null	ms_run[1]:scan=2826	1618.3	2	845.47136	423.23999	R	K	190	197
PSM	FSIATLRDFGVGK	-216_22596	Q91X75	1	Mouse_09-2020	null	[MS,MS:1001208,SEQUEST,]	3.6e-4	null	ms_run[1]:scan=4240	2349.2	3	1410.77259	470.92951	R	G	130	143
PSM	VAIIEPGGFR	-216_14132	O88451	1	Mouse_09-2020	null	[MS,MS:1001208,SEQUEST,]	1.7e-3	null	ms_run[1]:scan=2824	1617.2	2	1058.59697	529.80329	K	N	200	210
PSM	LKPAFKDGGSTTAGNSSQVSDGAAAVLLAR	-216_14105	Q8VCH0	1	Mouse_09-2020	null	[MS,MS:1001208,SEQUEST,]	3.6e-4	null	ms_run[1]:scan=2821	1615.5	4	2889.50966	723.13208	K	S	260	290
PSM	GNWGHLDQVAALR	-216_14099	Q8VCT4	1	Mouse_09-2020	null	[MS,MS:1001208,SEQUEST,]	3.6e-4	null	ms_run[1]:scan=2820	1615.0	3	1436.73713	479.58462	R	V	187	200
PSM	AIGLPEDLIQKGK	-216_14092	P12710	1	Mouse_09-2020	null	[MS,MS:1001208,SEQUEST,]	3.6e-4	null	ms_run[1]:scan=2819	1614.5	3	1381.80347	461.27316	K	I	21	34
PSM	SFPFVSK	-216_14079	Q8C196	1	Mouse_09-2020	null	[MS,MS:1001208,SEQUEST,]	4.0e-3	null	ms_run[1]:scan=2817	1613.4	2	811.43535	406.22107	R	L	1263	1270
PSM	FLEEHPGGEEVLREQAGGDATENFEDVGHSTDAR	-216_14068	G5E850	1	Mouse_09-2020	null	[MS,MS:1001208,SEQUEST,]	3.6e-4	null	ms_run[1]:scan=2814	1612.0	5	3698.66132	740.53761	K	L	40	74
PSM	VTHAVVTVPAYFNDAQR	-216_14061	P20029	1	Mouse_09-2020	null	[MS,MS:1001208,SEQUEST,]	3.6e-4	null	ms_run[1]:scan=2813	1611.5	3	1887.97135	629.99524	K	A	166	183
PSM	FYSVNVDYSKLK	-216_14048	Q62425	1	Mouse_09-2020	null	[MS,MS:1001208,SEQUEST,]	3.6e-4	null	ms_run[1]:scan=2811	1610.3	3	1462.75687	488.25740	K	E	65	77
PSM	VVDSLQLTGTKPVATPVDWKK	-216_14041	Q6GT24	1	Mouse_09-2020	null	[MS,MS:1001208,SEQUEST,]	3.6e-4	null	ms_run[1]:scan=2810	1609.8	4	2282.27553	571.32432	R	E	163	184
PSM	VAPEEHPVLLTEAPLNPK	-216_14036	P60710	1	Mouse_09-2020	null	[MS,MS:1001208,SEQUEST,]	3.6e-4	null	ms_run[1]:scan=2809	1609.3	3	1954.06455	652.02632	R	N	96	114
PSM	SQIFSTASDNQPTVTIK	-216_14005	P20029	1	Mouse_09-2020	null	[MS,MS:1001208,SEQUEST,]	1.9e-3	null	ms_run[1]:scan=2803	1606.4	2	1836.93657	918.97053	K	Y	449	466
PSM	ASAELALGENNEVLK	-216_13997	P05202	1	Mouse_09-2020	null	[MS,MS:1001208,SEQUEST,]	3.6e-4	null	ms_run[1]:scan=2802	1605.8	2	1557.81304	779.40958	K	G	108	123
PSM	WDQSTFIGR	-216_14341	Q99JR1	1	Mouse_09-2020	null	[MS,MS:1001208,SEQUEST,]	1.9e-3	null	ms_run[1]:scan=2859	1635.3	2	1109.54009	555.27236	R	S	16	25
PSM	FIVFNSK	-216_14349	P21995	1	Mouse_09-2020	null	[MS,MS:1001208,SEQUEST,]	1.9e-3	null	ms_run[1]:scan=2861	1636.1	2	854.47643	427.74217	R	L	132	139
PSM	RLVAQGSPPLKEWQSLAGPHSSKL	-216_14596	Q9DBM2	1	Mouse_09-2020	null	[MS,MS:1001208,SEQUEST,]	3.6e-4	null	ms_run[1]:scan=2900	1656.3	4	2586.41543	647.35923	R	0	695	719
PSM	STFVLDEFKR	-216_14589	Q9D8N0	1	Mouse_09-2020	null	[MS,MS:1001208,SEQUEST,]	3.6e-4	null	ms_run[1]:scan=2899	1655.8	3	1241.65281	414.55567	K	Y	286	296
PSM	IWLVDSK	-216_14570	Q3TQP6	1	Mouse_09-2020	null	[MS,MS:1001208,SEQUEST,]	1.9e-3	null	ms_run[1]:scan=2897	1654.8	2	860.48705	430.74745	K	L	311	318
PSM	AIGLPEDLIQKGKDIK	-216_14565	P12710	1	Mouse_09-2020	null	[MS,MS:1001208,SEQUEST,]	3.6e-4	null	ms_run[1]:scan=2896	1654.2	3	1738.01291	580.00849	K	V	21	37
PSM	YVEVGRVAYISFGPHAGK	-216_14557	Q9CR57	1	Mouse_09-2020	null	[MS,MS:1001208,SEQUEST,]	6.7e-4	null	ms_run[1]:scan=2894	1653.2	4	1950.01638	488.26126	R	V	6	24
PSM	GHEVTVLRPSAYYVLDPK	-216_14552	Q8K169	1	Mouse_09-2020	null	[MS,MS:1001208,SEQUEST,]	6.7e-4	null	ms_run[1]:scan=2892	1652.3	4	2044.10256	511.77701	R	S	50	68
PSM	DVFLGTFLYEYSR	-216_31954	P07724	1	Mouse_09-2020	null	[MS,MS:1001208,SEQUEST,]	3.6e-4	null	ms_run[1]:scan=6898	3575.2	2	1609.79570	805.39848	K	H	348	361
PSM	GHEVTVLRPSAYYVLDPK	-216_14530	Q8K169	1	Mouse_09-2020	null	[MS,MS:1001208,SEQUEST,]	6.7e-4	null	ms_run[1]:scan=2889	1650.6	3	2044.08579	682.03358	R	S	50	68
PSM	SGQSNPTFFLQK	-216_14524	A0A087WSI8	1	Mouse_09-2020	null	[MS,MS:1001208,SEQUEST,]	3.6e-4	null	ms_run[1]:scan=2888	1650.1	2	1353.67998	677.34351	R	S	49	61
PSM	ALHGEQYLELYKPLPR	-216_14519	P51660	1	Mouse_09-2020	null	[MS,MS:1001208,SEQUEST,]	3.6e-4	null	ms_run[1]:scan=2887	1649.6	4	1927.04213	482.51636	K	G	403	419
PSM	VYIGGEDYEKEFTPK	-216_14511	P40936	1	Mouse_09-2020	null	[MS,MS:1001208,SEQUEST,]	3.6e-4	null	ms_run[1]:scan=2886	1649.1	3	1774.85447	592.28932	K	Y	5	20
PSM	NGNPNGGGLPHWPEYDQKEGYLK	-216_14487	Q8VCT4	1	Mouse_09-2020	null	[MS,MS:1001208,SEQUEST,]	9.9e-4	null	ms_run[1]:scan=2881	1646.7	4	2570.20424	643.30693	R	G	504	527
PSM	LAPDYDALDVANK	-216_14479	P62751	1	Mouse_09-2020	null	[MS,MS:1001208,SEQUEST,]	3.6e-4	null	ms_run[1]:scan=2879	1645.6	2	1404.70281	702.85391	R	G	140	153
PSM	FFPASADRTVIDYNGER	-216_14465	P09103	1	Mouse_09-2020	null	[MS,MS:1001208,SEQUEST,]	3.6e-4	null	ms_run[1]:scan=2877	1644.4	3	1957.94162	653.31827	K	L	447	464
PSM	SADTLWGIQK	-216_14458	A0A1B0GSR9	1	Mouse_09-2020	null	[MS,MS:1001208,SEQUEST,]	3.6e-4	null	ms_run[1]:scan=2876	1643.9	2	1118.58403	559.79566	K	L	302	312
PSM	GTNVITSLSSVLRDSK	-216_22503	Q91X77	1	Mouse_09-2020	null	[MS,MS:1001208,SEQUEST,]	3.6e-4	null	ms_run[1]:scan=4223	2340.5	3	1676.91666	559.64410	K	F	384	400
PSM	RTPFGAYGGLLK	-216_14440	Q8BWT1	1	Mouse_09-2020	null	[MS,MS:1001208,SEQUEST,]	3.6e-4	null	ms_run[1]:scan=2874	1642.9	3	1279.71595	427.24343	K	F	14	26
PSM	WSPALQIR	-216_14434	P61089	1	Mouse_09-2020	null	[MS,MS:1001208,SEQUEST,]	9.9e-4	null	ms_run[1]:scan=2873	1642.3	2	970.54619	485.77708	K	V	95	103
PSM	RTPFGAYGGLLK	-216_14421	Q8BWT1	1	Mouse_09-2020	null	[MS,MS:1001208,SEQUEST,]	3.6e-4	null	ms_run[1]:scan=2870	1641.0	2	1279.71648	640.36150	K	F	14	26
PSM	GQYIFKEIPLLK	-216_22520	Q9DCM2	1	Mouse_09-2020	null	[MS,MS:1001208,SEQUEST,]	3.6e-4	null	ms_run[1]:scan=4226	2341.9	3	1448.84974	483.62191	K	F	63	75
PSM	VNNSSLIGVGYTQTLRPGVK	-216_14386	G3UX26	1	Mouse_09-2020	null	[MS,MS:1001208,SEQUEST,]	3.6e-4	null	ms_run[1]:scan=2866	1638.8	3	2103.15506	701.72341	K	T	237	257
PSM	SGDIGGLWR	-216_14379	P97872	1	Mouse_09-2020	null	[MS,MS:1001208,SEQUEST,]	3.6e-4	null	ms_run[1]:scan=2865	1638.2	2	960.48882	480.74852	R	Q	35	44
PSM	SFLVGSAAQSLSK	-216_14370	Q9R0H0	1	Mouse_09-2020	null	[MS,MS:1001208,SEQUEST,]	3.6e-4	null	ms_run[1]:scan=2864	1637.7	2	1294.70061	647.85371	R	C	283	296
PSM	YIATPIFSK	-216_14363	P10649	1	Mouse_09-2020	null	[MS,MS:1001208,SEQUEST,]	9.9e-4	null	ms_run[1]:scan=2863	1637.2	2	1039.58232	520.29477	R	A	203	212
PSM	FLAPWIGR	-216_22530	A2A974	1	Mouse_09-2020	null	[MS,MS:1001208,SEQUEST,]	6.7e-4	null	ms_run[1]:scan=4228	2343.0	2	959.54637	480.27671	R	L	120	128
PSM	AIGVKPPRGILLYGPPGTGK	-216_14471	Q01853	1	Mouse_09-2020	null	[MS,MS:1001208,SEQUEST,]	3.6e-4	null	ms_run[1]:scan=2878	1645.0	4	1991.18044	498.55047	K	L	232	252
PSM	VRLLADPTGAFGK	-216_13991	P99029	1	Mouse_09-2020	null	[MS,MS:1001208,SEQUEST,]	3.6e-4	null	ms_run[1]:scan=2801	1605.2	3	1344.76224	448.92599	K	T	143	156
PSM	FNPETDFLTGKDGK	-216_13985	Q99KI0	1	Mouse_09-2020	null	[MS,MS:1001208,SEQUEST,]	3.6e-4	null	ms_run[1]:scan=2800	1604.6	3	1568.75937	523.59122	K	F	507	521
PSM	LLADPTGAFGK	-216_13919	P99029	1	Mouse_09-2020	null	[MS,MS:1001208,SEQUEST,]	3.6e-4	null	ms_run[1]:scan=2787	1597.9	2	1089.59331	545.30058	R	T	145	156
PSM	VDFPQDQLATLTGR	-216_22785	P08249	1	Mouse_09-2020	null	[MS,MS:1001208,SEQUEST,]	6.7e-4	null	ms_run[1]:scan=4275	2367.3	2	1560.80278	780.90446	K	Q	216	230
PSM	KGRLQFWTETLPR	-216_13545	Q63880	1	Mouse_09-2020	null	[MS,MS:1001208,SEQUEST,]	6.7e-4	null	ms_run[1]:scan=2726	1566.6	4	1631.89626	408.73087	K	I	541	554
PSM	ANRIVNAAGFWAR	-216_13538	Q9DBT9	1	Mouse_09-2020	null	[MS,MS:1001208,SEQUEST,]	3.6e-4	null	ms_run[1]:scan=2725	1566.0	3	1445.77237	482.59686	R	V	234	247
PSM	HNQLPLVIEFTEQTAPK	-216_22803	P09103	1	Mouse_09-2020	null	[MS,MS:1001208,SEQUEST,]	3.6e-4	null	ms_run[1]:scan=4278	2369.0	3	1965.04245	655.68619	K	F	233	250
PSM	LTSIDKWFLYK	-216_22818	Q8C196	1	Mouse_09-2020	null	[MS,MS:1001208,SEQUEST,]	3.6e-4	null	ms_run[1]:scan=4282	2370.9	2	1413.77849	707.39247	R	R	870	881
PSM	NIPGITLLNVSK	-216_22830	Q9D8E6	1	Mouse_09-2020	null	[MS,MS:1001208,SEQUEST,]	3.6e-4	null	ms_run[1]:scan=4284	2371.9	2	1268.75749	634.88227	R	N	223	235
PSM	DAILFPSFIHSQK	-216_22890	P24270	1	Mouse_09-2020	null	[MS,MS:1001208,SEQUEST,]	3.6e-4	null	ms_run[1]:scan=4294	2377.1	3	1502.80039	501.60491	R	N	157	170
PSM	FTDVSYPIIISPAR	-216_22898	G3X982	1	Mouse_09-2020	null	[MS,MS:1001208,SEQUEST,]	3.6e-4	null	ms_run[1]:scan=4295	2377.6	2	1578.85344	789.92995	K	L	277	291
PSM	LSDYFPKPYPNPEAAR	-216_13455	A0A2R8VHK1	1	Mouse_09-2020	null	[MS,MS:1001208,SEQUEST,]	3.6e-4	null	ms_run[1]:scan=2711	1558.6	3	1864.91361	622.31246	K	A	112	128
PSM	YDGIILPGK	-216_13452	Q9CXW4	1	Mouse_09-2020	null	[MS,MS:1001208,SEQUEST,]	6.7e-4	null	ms_run[1]:scan=2710	1558.1	2	975.54637	488.27912	K	0	170	179
PSM	IYLPHSLPQQ	-216_13442	P03930	1	Mouse_09-2020	null	[MS,MS:1001208,SEQUEST,]	6.7e-4	null	ms_run[1]:scan=2709	1557.6	2	1195.64018	598.32713	K	0	58	68
PSM	WIPQNDLLGHPK	-216_13406	Q8R084	1	Mouse_09-2020	null	[MS,MS:1001208,SEQUEST,]	3.6e-4	null	ms_run[1]:scan=2702	1554.0	2	1417.75347	709.38297	K	K	357	369
PSM	SFQPDTGRIEVFR	-216_13572	G5E8R3	1	Mouse_09-2020	null	[MS,MS:1001208,SEQUEST,]	3.6e-4	null	ms_run[1]:scan=2731	1569.0	3	1551.79190	517.93532	R	G	386	399
PSM	WLPQNDLLGHPK	-216_13405	Q63886	0	Mouse_09-2020	null	[MS,MS:1001208,SEQUEST,]	3.6e-4	null	ms_run[1]:scan=2702	1554.0	2	1417.75347	709.38297	K	R	356	368
PSM	WLPQNDLLGHPK	-216_13405	Q8K169	0	Mouse_09-2020	null	[MS,MS:1001208,SEQUEST,]	3.6e-4	null	ms_run[1]:scan=2702	1554.0	2	1417.75347	709.38297	K	K	357	369
PSM	WLPQNDLLGHPK	-216_13405	Q3UEP4	0	Mouse_09-2020	null	[MS,MS:1001208,SEQUEST,]	3.6e-4	null	ms_run[1]:scan=2702	1554.0	2	1417.75347	709.38297	K	K	357	369
PSM	WLPQNDLLGHPK	-216_13405	K9J7B2	0	Mouse_09-2020	null	[MS,MS:1001208,SEQUEST,]	3.6e-4	null	ms_run[1]:scan=2702	1554.0	2	1417.75347	709.38297	K	R	352	364
PSM	WLPQNDLLGHPK	-216_13405	B2RT14	0	Mouse_09-2020	null	[MS,MS:1001208,SEQUEST,]	3.6e-4	null	ms_run[1]:scan=2702	1554.0	2	1417.75347	709.38297	K	R	350	362
PSM	VFVTGPLPAEGR	-216_13387	D6REG4	1	Mouse_09-2020	null	[MS,MS:1001208,SEQUEST,]	3.6e-4	null	ms_run[1]:scan=2699	1552.4	2	1242.67851	621.84569	K	A	3	15
PSM	SRLELLELK	-216_13378	Z4YK11	1	Mouse_09-2020	null	[MS,MS:1001208,SEQUEST,]	2.2e-2	null	ms_run[1]:scan=2698	1551.9	2	1100.66252	550.83733	R	E	613	622
PSM	WEVAALR	-216_13370	Q9DB77	1	Mouse_09-2020	null	[MS,MS:1001208,SEQUEST,]	2.3e-2	null	ms_run[1]:scan=2696	1550.9	2	844.46373	422.73742	R	Q	149	156
PSM	KYFDQVDISNGLDWSLDHK	-216_22911	Q64374	1	Mouse_09-2020	null	[MS,MS:1001208,SEQUEST,]	9.9e-4	null	ms_run[1]:scan=4297	2378.7	3	2280.09317	760.70256	K	F	145	164
PSM	GSFPWQAK	-216_13325	Q61646	1	Mouse_09-2020	null	[MS,MS:1001208,SEQUEST,]	2.0e-2	null	ms_run[1]:scan=2689	1547.3	2	920.45714	460.73488	K	I	112	120
PSM	GNPTVEVDLYTAK	-216_13319	P17182	1	Mouse_09-2020	null	[MS,MS:1001208,SEQUEST,]	3.6e-4	null	ms_run[1]:scan=2688	1546.8	2	1406.71013	703.86173	R	L	16	29
PSM	KILEFLGR	-216_13303	P52840	1	Mouse_09-2020	null	[MS,MS:1001208,SEQUEST,]	8.0e-3	null	ms_run[1]:scan=2686	1545.7	2	975.59880	488.30293	K	L	202	210
PSM	NAVTQEFGPVPDTAR	-216_13299	Q99KI0	1	Mouse_09-2020	null	[MS,MS:1001208,SEQUEST,]	3.6e-4	null	ms_run[1]:scan=2685	1545.2	2	1601.79082	801.39954	R	Y	634	649
PSM	EADIQNFTSFISKDSIQK	-216_22916	A0A452J8A5	1	Mouse_09-2020	null	[MS,MS:1001208,SEQUEST,]	3.6e-4	null	ms_run[1]:scan=4298	2379.3	3	2071.03232	691.01626	R	L	255	273
PSM	KAWNIWADIPAPK	-216_22921	E9Q1H3	1	Mouse_09-2020	null	[MS,MS:1001208,SEQUEST,]	3.6e-4	null	ms_run[1]:scan=4299	2379.8	3	1509.81937	503.94527	K	G	98	111
PSM	QITVNDLPVGR	-216_13262	Q61171	1	Mouse_09-2020	null	[MS,MS:1001208,SEQUEST,]	3.6e-4	null	ms_run[1]:scan=2679	1542.1	2	1211.66911	606.34077	R	V	140	151
PSM	FENAFLSHVISQHQSLLGNIRSDGK	-216_22938	Q03265	1	Mouse_09-2020	null	[MS,MS:1001208,SEQUEST,]	3.6e-4	null	ms_run[1]:scan=4303	2381.7	4	2797.43862	700.11496	K	S	507	532
PSM	KYFDQVDISNGLDWSLDHK	-216_22906	Q64374	1	Mouse_09-2020	null	[MS,MS:1001208,SEQUEST,]	3.6e-4	null	ms_run[1]:scan=4296	2378.1	4	2280.09389	570.77874	K	F	145	164
PSM	VVLNDGHFIPALGFGTTVPDKVPK	-216_22765	Q91WT7	1	Mouse_09-2020	null	[MS,MS:1001208,SEQUEST,]	3.6e-4	null	ms_run[1]:scan=4271	2365.2	4	2521.38027	631.10079	R	E	8	32
PSM	NRYFPAFEKVLK	-216_13591	P30115	1	Mouse_09-2020	null	[MS,MS:1001208,SEQUEST,]	3.6e-4	null	ms_run[1]:scan=2734	1570.5	3	1511.83683	504.61715	R	H	130	142
PSM	GNVGFVFTK	-216_13598	P14869	1	Mouse_09-2020	null	[MS,MS:1001208,SEQUEST,]	6.7e-4	null	ms_run[1]:scan=2735	1571.1	2	968.51897	484.76363	R	D	84	93
PSM	SIYGERFPDENFKLK	-216_13894	P24369	1	Mouse_09-2020	null	[MS,MS:1001208,SEQUEST,]	6.7e-4	null	ms_run[1]:scan=2782	1595.5	3	1842.93875	614.98434	K	Y	117	132
PSM	DITTSVLTVNNK	-216_13878	Q9QXF8	1	Mouse_09-2020	null	[MS,MS:1001208,SEQUEST,]	3.6e-4	null	ms_run[1]:scan=2780	1594.5	2	1304.70745	652.85645	K	H	202	214
PSM	DVVVSYYNFYK	-216_22649	P52840	1	Mouse_09-2020	null	[MS,MS:1001208,SEQUEST,]	3.6e-4	null	ms_run[1]:scan=4250	2354.3	2	1396.67851	698.84281	K	A	130	141
PSM	VQPYLDEFQK	-216_13867	Q00623	1	Mouse_09-2020	null	[MS,MS:1001208,SEQUEST,]	6.7e-4	null	ms_run[1]:scan=2778	1593.3	2	1266.63689	633.82188	K	W	120	130
PSM	SIYGERFPDENFKLK	-216_13860	P24369	1	Mouse_09-2020	null	[MS,MS:1001208,SEQUEST,]	9.9e-4	null	ms_run[1]:scan=2777	1592.8	4	1842.93862	461.49008	K	Y	117	132
PSM	FNASQLITQR	-216_13851	F6QPR1	1	Mouse_09-2020	null	[MS,MS:1001208,SEQUEST,]	3.6e-4	null	ms_run[1]:scan=2776	1592.2	2	1177.63225	589.31984	K	Q	58	68
PSM	GTPLDTEVPLER	-216_13823	G5E8R3	1	Mouse_09-2020	null	[MS,MS:1001208,SEQUEST,]	3.6e-4	null	ms_run[1]:scan=2769	1588.8	2	1326.69048	663.84862	K	F	819	831
PSM	GNSLFFR	-216_13815	Q791V5	1	Mouse_09-2020	null	[MS,MS:1001208,SEQUEST,]	3.3e-3	null	ms_run[1]:scan=2768	1588.1	2	840.43645	420.72177	R	V	281	288
PSM	NFDEILR	-216_13810	Q6GT24	1	Mouse_09-2020	null	[MS,MS:1001208,SEQUEST,]	1.5e-3	null	ms_run[1]:scan=2767	1587.6	2	906.46739	453.73762	R	V	156	163
PSM	TWGTVFR	-216_13800	P16331	1	Mouse_09-2020	null	[MS,MS:1001208,SEQUEST,]	1.9e-3	null	ms_run[1]:scan=2766	1587.1	2	866.45073	433.72960	K	L	186	193
PSM	VYGTGSLALYEK	-216_13789	A2AKV0	1	Mouse_09-2020	null	[MS,MS:1001208,SEQUEST,]	3.6e-4	null	ms_run[1]:scan=2764	1586.0	2	1300.67864	650.84281	R	D	44	56
PSM	ALLSPTFTSGR	-216_13782	Q9EQW4	1	Mouse_09-2020	null	[MS,MS:1001208,SEQUEST,]	5.5e-3	null	ms_run[1]:scan=2763	1585.5	2	1149.62029	575.31676	R	K	131	142
PSM	RISGLIYEETRGVLK	-216_13776	P62806	1	Mouse_09-2020	null	[MS,MS:1001208,SEQUEST,]	3.6e-4	null	ms_run[1]:scan=2762	1585.0	3	1733.99137	578.66847	K	F	46	61
PSM	AFPSYFSK	-216_13771	Q9CQ69	1	Mouse_09-2020	null	[MS,MS:1001208,SEQUEST,]	3.6e-3	null	ms_run[1]:scan=2760	1584.1	2	946.46691	473.73709	R	I	26	34
PSM	VGVPTETGALTLNR	-216_13764	Q8BWT1	1	Mouse_09-2020	null	[MS,MS:1001208,SEQUEST,]	3.6e-4	null	ms_run[1]:scan=2759	1583.6	2	1427.78765	714.39627	R	C	77	91
PSM	IKTVTFEY	-216_13755	Q8R0Y6	1	Mouse_09-2020	null	[MS,MS:1001208,SEQUEST,]	3.4e-2	null	ms_run[1]:scan=2758	1583.1	2	1000.53514	500.77113	R	0	895	903
PSM	APLVLEQGLR	-216_13746	P54869	1	Mouse_09-2020	null	[MS,MS:1001208,SEQUEST,]	3.6e-4	null	ms_run[1]:scan=2757	1582.4	2	1095.65190	548.32967	K	T	222	232
PSM	SSGPTSLFAVTVAPPGAR	-216_22686	Q8VEK3	1	Mouse_09-2020	null	[MS,MS:1001208,SEQUEST,]	3.6e-4	null	ms_run[1]:scan=4256	2357.6	2	1714.91313	857.95977	K	G	182	200
PSM	DFDPAINEYLQR	-216_22700	Q9QXD6	1	Mouse_09-2020	null	[MS,MS:1001208,SEQUEST,]	3.6e-4	null	ms_run[1]:scan=4260	2359.5	2	1480.70732	740.85698	K	K	219	231
PSM	LQFWTK	-216_13724	Q8BK48	0	Mouse_09-2020	null	[MS,MS:1001208,SEQUEST,]	3.6e-3	null	ms_run[1]:scan=2754	1580.9	2	822.45098	411.72906	R	L	535	541
PSM	LQFWTK	-216_13724	Q8QZR3	0	Mouse_09-2020	null	[MS,MS:1001208,SEQUEST,]	3.6e-3	null	ms_run[1]:scan=2754	1580.9	2	822.45098	411.72906	R	L	534	540
PSM	LVAIVDVIDQNR	-216_22750	Q9CR57	1	Mouse_09-2020	null	[MS,MS:1001208,SEQUEST,]	3.6e-4	null	ms_run[1]:scan=4267	2363.3	2	1354.76848	677.88808	K	L	24	36
PSM	KIGGIFAFK	-216_13694	P32020	1	Mouse_09-2020	null	[MS,MS:1001208,SEQUEST,]	3.6e-4	null	ms_run[1]:scan=2749	1578.4	2	980.59209	490.80002	K	K	454	463
PSM	TVIIEQSWGSPK	-216_13678	P63038	1	Mouse_09-2020	null	[MS,MS:1001208,SEQUEST,]	3.6e-4	null	ms_run[1]:scan=2747	1577.4	2	1344.71697	672.86153	R	T	61	73
PSM	AAFQLGSPWRR	-216_13661	P47738	1	Mouse_09-2020	null	[MS,MS:1001208,SEQUEST,]	1.5e-3	null	ms_run[1]:scan=2745	1576.2	2	1288.69206	644.84910	R	D	87	98
PSM	RGLFVHF	-216_13656	Q8BW75	1	Mouse_09-2020	null	[MS,MS:1001208,SEQUEST,]	8.2e-3	null	ms_run[1]:scan=2744	1575.7	2	875.48815	438.24795	K	0	514	521
PSM	LYSEFLGK	-216_13640	G5E8M7	0	Mouse_09-2020	null	[MS,MS:1001208,SEQUEST,]	1.5e-3	null	ms_run[1]:scan=2742	1574.6	2	956.50957	478.75802	K	P	151	159
PSM	LYSEFLGK	-216_13640	P10649	0	Mouse_09-2020	null	[MS,MS:1001208,SEQUEST,]	1.5e-3	null	ms_run[1]:scan=2742	1574.6	2	956.50957	478.75802	K	P	137	145
PSM	LYSEFLGK	-216_13640	D3YX76	0	Mouse_09-2020	null	[MS,MS:1001208,SEQUEST,]	1.5e-3	null	ms_run[1]:scan=2742	1574.6	2	956.50957	478.75802	K	P	103	111
PSM	FSPGYYLEK	-216_13624	Q3UEP4	1	Mouse_09-2020	null	[MS,MS:1001208,SEQUEST,]	3.3e-3	null	ms_run[1]:scan=2740	1573.6	2	1103.54387	552.27403	R	S	175	184
PSM	FNGGGHINHTIFWTNLSPKGGGEPK	-216_12115	P09671	1	Mouse_09-2020	null	[MS,MS:1001208,SEQUEST,]	1.7e-3	null	ms_run[1]:scan=2493	1446.2	4	2665.32729	667.08721	K	E	90	115
PSM	YGLAATVWSKDVGR	-216_14602	Q8BH00	1	Mouse_09-2020	null	[MS,MS:1001208,SEQUEST,]	3.6e-4	null	ms_run[1]:scan=2901	1657.0	3	1522.80228	508.27194	R	H	417	431
PSM	VISTTKAPAAIGPYSQAVQVDR	-216_12106	P52760	1	Mouse_09-2020	null	[MS,MS:1001208,SEQUEST,]	3.6e-4	null	ms_run[1]:scan=2492	1445.6	3	2272.23026	758.08137	K	I	8	30
PSM	TLGVDFIDVATK	-216_23526	Q8C196	1	Mouse_09-2020	null	[MS,MS:1001208,SEQUEST,]	3.6e-4	null	ms_run[1]:scan=4404	2434.0	2	1278.69341	639.85064	K	M	1270	1282
PSM	TYFQGSLPAR	-216_10259	P52760	1	Mouse_09-2020	null	[MS,MS:1001208,SEQUEST,]	3.6e-4	null	ms_run[1]:scan=2193	1291.4	2	1139.58513	570.29583	K	A	98	108
PSM	ILFIFIDSDHTDNQR	-216_24665	P09103	1	Mouse_09-2020	null	[MS,MS:1001208,SEQUEST,]	3.6e-4	null	ms_run[1]:scan=4603	2536.7	3	1833.91550	611.97585	K	L	288	303
PSM	NRYFPAFEK	-216_10189	P30115	1	Mouse_09-2020	null	[MS,MS:1001208,SEQUEST,]	3.6e-4	null	ms_run[1]:scan=2181	1285.2	2	1171.59099	586.29837	R	L	130	139
PSM	LTFDSSFSPNTGKK	-216_10180	Q60932	1	Mouse_09-2020	null	[MS,MS:1001208,SEQUEST,]	3.6e-4	null	ms_run[1]:scan=2180	1284.7	3	1528.76520	510.25958	K	A	110	124
PSM	NFGLYNER	-216_10172	P05201	1	Mouse_09-2020	null	[MS,MS:1001208,SEQUEST,]	6.7e-4	null	ms_run[1]:scan=2179	1284.2	2	1012.48522	506.74597	K	G	260	268
PSM	RFLEEATRVSQEHPVVLTK	-216_10164	Q8C196	1	Mouse_09-2020	null	[MS,MS:1001208,SEQUEST,]	3.6e-4	null	ms_run[1]:scan=2177	1283.3	4	2239.22207	560.56029	K	V	1150	1169
PSM	AVANYDSVEAGEKLVK	-216_10158	P51660	1	Mouse_09-2020	null	[MS,MS:1001208,SEQUEST,]	3.6e-4	null	ms_run[1]:scan=2176	1282.8	3	1692.88181	564.96495	K	A	69	85
PSM	FFTVKLPVALDPGSK	-216_24672	Q91YQ5	1	Mouse_09-2020	null	[MS,MS:1001208,SEQUEST,]	3.6e-4	null	ms_run[1]:scan=4604	2537.3	3	1618.92350	540.31162	R	S	113	128
PSM	THLPGFVEQAGALKAK	-216_10146	P99029	1	Mouse_09-2020	null	[MS,MS:1001208,SEQUEST,]	3.6e-4	null	ms_run[1]:scan=2174	1281.6	3	1666.93119	556.31402	K	A	99	115
PSM	LSFSYGR	-216_10136	Q91Y97	1	Mouse_09-2020	null	[MS,MS:1001208,SEQUEST,]	3.4e-2	null	ms_run[1]:scan=2173	1281.1	2	829.42174	415.21378	K	L	298	305
PSM	KWLPELVDRAK	-216_10125	Q9EQ20	1	Mouse_09-2020	null	[MS,MS:1001208,SEQUEST,]	3.6e-4	null	ms_run[1]:scan=2171	1280.1	3	1354.78498	452.26623	K	L	331	342
PSM	QWLQEVK	-216_10116	P05202	1	Mouse_09-2020	null	[MS,MS:1001208,SEQUEST,]	3.3e-3	null	ms_run[1]:scan=2170	1279.5	2	930.50542	465.75581	K	M	339	346
PSM	KYVLGNPLTPGINQGPQIDKEQHDK	-216_10292	P24549	1	Mouse_09-2020	null	[MS,MS:1001208,SEQUEST,]	3.6e-4	null	ms_run[1]:scan=2197	1293.6	4	2789.45962	698.11997	K	L	329	354
PSM	ILFIFIDSDHTDNQR	-216_24688	P09103	1	Mouse_09-2020	null	[MS,MS:1001208,SEQUEST,]	3.6e-4	null	ms_run[1]:scan=4607	2538.8	2	1833.91399	917.46013	K	L	288	303
PSM	QNRPIPQWIR	-216_10061	P62892	1	Mouse_09-2020	null	[MS,MS:1001208,SEQUEST,]	6.7e-4	null	ms_run[1]:scan=2160	1274.4	3	1307.73310	436.58256	K	K	19	29
PSM	FVPPALEK	-216_10036	Q8K4Z3	1	Mouse_09-2020	null	[MS,MS:1001208,SEQUEST,]	2.1e-3	null	ms_run[1]:scan=2155	1272.0	2	900.52159	450.76310	R	Y	256	264
PSM	VFGFSLITNK	-216_24746	Q543K9	1	Mouse_09-2020	null	[MS,MS:1001208,SEQUEST,]	6.7e-4	null	ms_run[1]:scan=4618	2544.5	2	1125.63140	563.31877	R	V	235	245
PSM	YVRPFLNSISK	-216_10024	Q8BG32	1	Mouse_09-2020	null	[MS,MS:1001208,SEQUEST,]	3.6e-4	null	ms_run[1]:scan=2153	1270.9	3	1323.74283	441.91883	K	K	72	83
PSM	HVLQQFADNDVSRFK	-216_10019	P51660	1	Mouse_09-2020	null	[MS,MS:1001208,SEQUEST,]	3.6e-4	null	ms_run[1]:scan=2152	1270.3	3	1803.91532	601.97607	R	I	542	557
PSM	WFLQEDVLEK	-216_24751	Q99PG0	1	Mouse_09-2020	null	[MS,MS:1001208,SEQUEST,]	4.7e-2	null	ms_run[1]:scan=4619	2545.2	2	1306.66911	653.83753	R	G	165	175
PSM	LAAWYQR	-216_10001	Q64471	1	Mouse_09-2020	null	[MS,MS:1001208,SEQUEST,]	1.9e-3	null	ms_run[1]:scan=2150	1269.3	2	907.47832	454.24287	R	E	191	198
PSM	LLVVYPWTQR	-216_24770	A8DUK4	1	Mouse_09-2020	null	[MS,MS:1001208,SEQUEST,]	3.6e-4	null	ms_run[1]:scan=4623	2547.1	2	1274.72978	637.86642	R	F	32	42
PSM	LVIITAGAR	-216_9983	A0A1B0GSR9	1	Mouse_09-2020	null	[MS,MS:1001208,SEQUEST,]	9.9e-4	null	ms_run[1]:scan=2148	1268.2	2	913.58281	457.29510	K	Q	74	83
PSM	FGPALSVK	-216_9961	P29341	1	Mouse_09-2020	null	[MS,MS:1001208,SEQUEST,]	1.5e-3	null	ms_run[1]:scan=2143	1265.8	2	818.47765	409.74217	K	M	214	222
PSM	AAYQVAALPR	-216_9942	P52760	1	Mouse_09-2020	null	[MS,MS:1001208,SEQUEST,]	3.6e-4	null	ms_run[1]:scan=2140	1264.1	2	1059.59282	530.30092	R	S	108	118
PSM	FSGLWYAIAK	-216_24867	Q00724	1	Mouse_09-2020	null	[MS,MS:1001208,SEQUEST,]	3.6e-4	null	ms_run[1]:scan=4639	2555.3	2	1155.62200	578.31349	R	D	38	48
PSM	GLYPAPLK	-216_10075	Q8BMS1	1	Mouse_09-2020	null	[MS,MS:1001208,SEQUEST,]	3.6e-3	null	ms_run[1]:scan=2162	1275.4	2	858.50841	429.75782	K	I	296	304
PSM	LATTPVRVDEFK	-216_9925	Q9DBT9	1	Mouse_09-2020	null	[MS,MS:1001208,SEQUEST,]	1.5e-3	null	ms_run[1]:scan=2138	1263.1	3	1375.75687	459.25751	R	Q	130	142
PSM	TLNVKPLVTHRFPLEK	-216_10322	Q64442	1	Mouse_09-2020	null	[MS,MS:1001208,SEQUEST,]	3.6e-4	null	ms_run[1]:scan=2204	1297.1	4	1892.11098	473.78336	K	V	315	331
PSM	IIGIDINKDKFAK	-216_10337	P28474	1	Mouse_09-2020	null	[MS,MS:1001208,SEQUEST,]	3.6e-4	null	ms_run[1]:scan=2206	1298.1	3	1474.86298	492.29245	R	K	219	232
PSM	GERADLIAYLKK	-216_10640	P62897	1	Mouse_09-2020	null	[MS,MS:1001208,SEQUEST,]	6.7e-4	null	ms_run[1]:scan=2256	1323.9	3	1376.78666	459.60139	K	T	90	102
PSM	FNNVEAGKYTVGLGQTR	-216_10621	P54869	1	Mouse_09-2020	null	[MS,MS:1001208,SEQUEST,]	3.6e-4	null	ms_run[1]:scan=2252	1322.0	3	1853.95017	618.65500	K	G	76	93
PSM	FEDGDLTLYQSNAILR	-216_24408	P19157	1	Mouse_09-2020	null	[MS,MS:1001208,SEQUEST,]	3.6e-4	null	ms_run[1]:scan=4559	2514.0	2	1854.92668	927.96525	K	L	56	72
PSM	KPEEVDDEVFYSPR	-216_10598	P11725	1	Mouse_09-2020	null	[MS,MS:1001208,SEQUEST,]	3.6e-4	null	ms_run[1]:scan=2249	1320.3	3	1709.80167	570.60542	R	L	307	321
PSM	LDELYGTWRK	-216_10589	Q9D8E6	1	Mouse_09-2020	null	[MS,MS:1001208,SEQUEST,]	3.6e-4	null	ms_run[1]:scan=2248	1319.8	3	1280.66278	427.55931	K	A	260	270
PSM	NYSHALDGLYR	-216_10582	Q9QZD8	1	Mouse_09-2020	null	[MS,MS:1001208,SEQUEST,]	6.7e-4	null	ms_run[1]:scan=2247	1319.3	3	1308.63306	436.88256	R	A	139	150
PSM	TETIRPASIFTK	-216_10574	P52825	1	Mouse_09-2020	null	[MS,MS:1001208,SEQUEST,]	3.3e-3	null	ms_run[1]:scan=2246	1318.8	3	1363.75724	455.25751	R	C	499	511
PSM	SYFLIVRK	-216_10554	E9PUD2	1	Mouse_09-2020	null	[MS,MS:1001208,SEQUEST,]	6.7e-4	null	ms_run[1]:scan=2242	1316.9	2	1025.61382	513.31075	K	I	629	637
PSM	FEDGDLTLYQSNAILR	-216_24413	P19157	1	Mouse_09-2020	null	[MS,MS:1001208,SEQUEST,]	3.6e-4	null	ms_run[1]:scan=4560	2514.5	3	1854.92447	618.97926	K	L	56	72
PSM	FLPGFEAPTYKDTLLPKLPR	-216_24472	P49429	1	Mouse_09-2020	null	[MS,MS:1001208,SEQUEST,]	3.6e-4	null	ms_run[1]:scan=4570	2519.7	4	2303.28115	576.57541	R	N	156	176
PSM	FAPPQPAEPWSFVK	-216_24480	Q8VCT4	1	Mouse_09-2020	null	[MS,MS:1001208,SEQUEST,]	3.6e-4	null	ms_run[1]:scan=4571	2520.2	2	1600.81804	800.91156	R	T	65	79
PSM	YTLLRDRDEL	-216_10483	Q9D1Q6	1	Mouse_09-2020	null	[MS,MS:1001208,SEQUEST,]	2.1e-2	null	ms_run[1]:scan=2230	1310.7	3	1293.67829	431.89810	R	0	397	407
PSM	YNRTPALIALR	-216_10328	P70694	1	Mouse_09-2020	null	[MS,MS:1001208,SEQUEST,]	3.6e-4	null	ms_run[1]:scan=2205	1297.6	3	1287.75309	429.92258	K	Q	248	259
PSM	GIRAVLLGPPGAGK	-216_10478	Q9WTP6	1	Mouse_09-2020	null	[MS,MS:1001208,SEQUEST,]	1.5e-3	null	ms_run[1]:scan=2229	1310.0	3	1305.79932	435.93823	K	T	15	29
PSM	SEDYAFPTYADRR	-216_10459	P19783	1	Mouse_09-2020	null	[MS,MS:1001208,SEQUEST,]	3.6e-4	null	ms_run[1]:scan=2226	1308.4	3	1590.71738	530.91095	K	Y	30	43
PSM	SVGEVMAIGR	-216_10437	Q8C196	1	Mouse_09-2020	null	[MS,MS:1001208,SEQUEST,]	6.7e-4	null	ms_run[1]:scan=2223	1306.9	2	1018.53453	509.77113	K	F	794	804
PSM	KYVLGNPLTPGINQGPQIDKEQHDK	-216_10430	P24549	1	Mouse_09-2020	null	[MS,MS:1001208,SEQUEST,]	3.6e-4	null	ms_run[1]:scan=2221	1306.0	5	2789.45753	558.69743	K	L	329	354
PSM	LLDASWYLPK	-216_24532	A0A2R8VHE5	1	Mouse_09-2020	null	[MS,MS:1001208,SEQUEST,]	3.6e-4	null	ms_run[1]:scan=4581	2525.4	2	1205.65788	603.33188	K	G	31	41
PSM	NGFLLDGFPR	-216_24540	Q9WTP6	1	Mouse_09-2020	null	[MS,MS:1001208,SEQUEST,]	3.6e-4	null	ms_run[1]:scan=4582	2525.9	2	1135.59075	568.29837	K	V	94	104
PSM	SIYYITGESK	-216_10391	P11499	1	Mouse_09-2020	null	[MS,MS:1001208,SEQUEST,]	3.6e-4	null	ms_run[1]:scan=2215	1302.7	2	1160.58208	580.79533	K	Q	482	492
PSM	YSVRGYPTLLLFR	-216_24547	E9PXX7	1	Mouse_09-2020	null	[MS,MS:1001208,SEQUEST,]	3.6e-4	null	ms_run[1]:scan=4584	2526.9	3	1584.88932	528.96808	K	G	303	316
PSM	YITPDQLADLYK	-216_24598	P17182	1	Mouse_09-2020	null	[MS,MS:1001208,SEQUEST,]	3.6e-4	null	ms_run[1]:scan=4593	2531.6	2	1439.74175	720.37447	R	F	270	282
PSM	NFAAELAPK	-216_10365	Q99LB2	1	Mouse_09-2020	null	[MS,MS:1001208,SEQUEST,]	3.6e-4	null	ms_run[1]:scan=2210	1300.3	2	960.51476	480.76109	K	I	196	205
PSM	KVLVLDFVTPTPLGTR	-216_24627	Q9JMH6	1	Mouse_09-2020	null	[MS,MS:1001208,SEQUEST,]	1.5e-3	null	ms_run[1]:scan=4597	2533.8	3	1756.03983	586.01710	K	G	151	167
PSM	GAGAFGYFEVTHDITR	-216_19997	P24270	1	Mouse_09-2020	null	[MS,MS:1001208,SEQUEST,]	3.6e-4	null	ms_run[1]:scan=3798	2120.5	3	1740.83530	580.94952	K	S	78	94
PSM	IIAVDINKDKFAK	-216_10338	P00329	1	Mouse_09-2020	null	[MS,MS:1001208,SEQUEST,]	6.7e-4	null	ms_run[1]:scan=2206	1298.1	3	1474.86298	492.29245	R	K	220	233
PSM	TLNVKPLVTHRFPLEK	-216_10471	Q64442	1	Mouse_09-2020	null	[MS,MS:1001208,SEQUEST,]	3.6e-4	null	ms_run[1]:scan=2228	1309.5	3	1892.10715	631.37539	K	V	315	331
PSM	LISEVIGER	-216_10655	E0CXN5	1	Mouse_09-2020	null	[MS,MS:1001208,SEQUEST,]	3.6e-4	null	ms_run[1]:scan=2258	1325.0	2	1015.57860	508.29276	K	G	108	117
PSM	LFLQGPK	-216_9915	G5E8R3	1	Mouse_09-2020	null	[MS,MS:1001208,SEQUEST,]	3.6e-3	null	ms_run[1]:scan=2137	1262.6	2	802.48253	401.74471	R	A	1037	1044
PSM	WLPQNDLLGHPKTK	-216_9906	Q8K169	0	Mouse_09-2020	null	[MS,MS:1001208,SEQUEST,]	1.7e-3	null	ms_run[1]:scan=2136	1262.0	3	1646.89798	549.63862	K	F	357	371
PSM	WLPQNDLLGHPKTK	-216_9906	Q3UEP4	0	Mouse_09-2020	null	[MS,MS:1001208,SEQUEST,]	1.7e-3	null	ms_run[1]:scan=2136	1262.0	3	1646.89798	549.63862	K	F	357	371
PSM	SVSDYDGKLSSFK	-216_9552	P09103	1	Mouse_09-2020	null	[MS,MS:1001208,SEQUEST,]	3.6e-4	null	ms_run[1]:scan=2076	1231.2	3	1432.69516	478.23667	K	A	266	279
PSM	IGKFPFAANSR	-216_9545	O08749	1	Mouse_09-2020	null	[MS,MS:1001208,SEQUEST,]	3.6e-4	null	ms_run[1]:scan=2075	1230.6	3	1207.65808	403.22426	K	K	418	429
PSM	RLFYSTFATDDRR	-216_9537	Q8BH95	1	Mouse_09-2020	null	[MS,MS:1001208,SEQUEST,]	3.6e-4	null	ms_run[1]:scan=2074	1230.1	3	1647.82468	549.94611	K	G	261	274
PSM	AYGIESHVLSPAETK	-216_9532	Q99LB7	1	Mouse_09-2020	null	[MS,MS:1001208,SEQUEST,]	3.6e-4	null	ms_run[1]:scan=2073	1229.5	3	1601.81577	534.61051	K	L	175	190
PSM	YQQLIKENLKEIAR	-216_9525	Q9EQ20	1	Mouse_09-2020	null	[MS,MS:1001208,SEQUEST,]	3.6e-4	null	ms_run[1]:scan=2072	1229.0	4	1745.99160	437.25317	R	I	108	122
PSM	IYVVDVGSEPRAPK	-216_9521	Q63836	0	Mouse_09-2020	null	[MS,MS:1001208,SEQUEST,]	3.6e-4	null	ms_run[1]:scan=2071	1228.5	3	1529.83289	510.61559	R	H	104	118
PSM	IYVVDVGSEPRAPK	-216_9521	A0A0R4J135	0	Mouse_09-2020	null	[MS,MS:1001208,SEQUEST,]	3.6e-4	null	ms_run[1]:scan=2071	1228.5	3	1529.83289	510.61559	R	H	104	118
PSM	FIEIAAR	-216_9513	Q8VEK3	1	Mouse_09-2020	null	[MS,MS:1001208,SEQUEST,]	1.9e-3	null	ms_run[1]:scan=2070	1228.0	2	819.47167	410.23980	K	K	542	549
PSM	KSADTLWGIQK	-216_9479	A0A1B0GSR9	1	Mouse_09-2020	null	[MS,MS:1001208,SEQUEST,]	1.9e-3	null	ms_run[1]:scan=2062	1223.9	3	1246.67813	416.23119	K	L	301	312
PSM	DFSATDLTEFAAR	-216_25192	Q8BWT1	1	Mouse_09-2020	null	[MS,MS:1001208,SEQUEST,]	3.6e-4	null	ms_run[1]:scan=4702	2587.9	2	1443.67620	722.34116	K	A	26	39
PSM	RPPGREAYPGDVFYLHSR	-216_9421	Q03265	1	Mouse_09-2020	null	[MS,MS:1001208,SEQUEST,]	3.6e-4	null	ms_run[1]:scan=2052	1218.7	5	2117.06464	424.21933	R	L	330	348
PSM	RLSRTDLTDYLNRHYKAPR	-216_9416	Q9CZ13	1	Mouse_09-2020	null	[MS,MS:1001208,SEQUEST,]	3.6e-4	null	ms_run[1]:scan=2051	1218.2	5	2375.26655	475.85964	R	V	210	229
PSM	AYPTFHYYHYGK	-216_9409	Q921X9	1	Mouse_09-2020	null	[MS,MS:1001208,SEQUEST,]	3.6e-4	null	ms_run[1]:scan=2050	1217.7	3	1546.70963	516.24198	K	V	470	482
PSM	RLWWLDLK	-216_25102	Q91X72	1	Mouse_09-2020	null	[MS,MS:1001208,SEQUEST,]	6.7e-4	null	ms_run[1]:scan=4683	2578.1	2	1129.65215	565.32948	R	G	377	385
PSM	AIDSLSIEK	-216_9400	Q99LB7	1	Mouse_09-2020	null	[MS,MS:1001208,SEQUEST,]	6.7e-4	null	ms_run[1]:scan=2049	1217.1	2	975.53502	488.27149	R	Y	768	777
PSM	GAAVTLNIR	-216_9370	Q3UEP4	1	Mouse_09-2020	null	[MS,MS:1001208,SEQUEST,]	6.7e-4	null	ms_run[1]:scan=2043	1214.2	2	914.53954	457.77453	K	M	411	420
PSM	QYAYALANFIR	-216_25241	P70266	1	Mouse_09-2020	null	[MS,MS:1001208,SEQUEST,]	3.6e-4	null	ms_run[1]:scan=4713	2593.6	2	1329.69658	665.35114	K	Q	282	293
PSM	AAATFNPELITHILDGSPENTRR	-216_25314	Q9R0H0	1	Mouse_09-2020	null	[MS,MS:1001208,SEQUEST,]	3.6e-4	null	ms_run[1]:scan=4724	2599.3	4	2523.29653	631.57921	R	R	10	33
PSM	LFNWIPQNDLLGHPK	-216_25379	Q8BWQ1	1	Mouse_09-2020	null	[MS,MS:1001208,SEQUEST,]	3.6e-4	null	ms_run[1]:scan=4736	2605.5	3	1791.95523	597.98954	R	K	353	368
PSM	SRVVGNPFDSRTEQGPQVDETQFKK	-216_9349	P47738	1	Mouse_09-2020	null	[MS,MS:1001208,SEQUEST,]	3.6e-4	null	ms_run[1]:scan=2040	1212.5	4	2849.41201	713.10987	K	L	347	372
PSM	TNVSGGAIALGHPLGGSGSR	-216_9342	Q8BWT1	1	Mouse_09-2020	null	[MS,MS:1001208,SEQUEST,]	3.6e-4	null	ms_run[1]:scan=2039	1212.0	3	1807.93814	603.31850	K	T	341	361
PSM	SRVVGNPFDSRTEQGPQVDETQFKK	-216_9335	P47738	1	Mouse_09-2020	null	[MS,MS:1001208,SEQUEST,]	3.6e-4	null	ms_run[1]:scan=2038	1211.5	5	2849.41602	570.68935	K	L	347	372
PSM	VLSAPPHFHFGQTNR	-216_9323	Q9D8N0	1	Mouse_09-2020	null	[MS,MS:1001208,SEQUEST,]	6.7e-4	null	ms_run[1]:scan=2036	1210.4	4	1707.87270	427.72331	R	P	31	46
PSM	TFIAIKPDGVQR	-216_9289	Q01768	1	Mouse_09-2020	null	[MS,MS:1001208,SEQUEST,]	3.6e-4	null	ms_run[1]:scan=2030	1207.3	3	1344.75391	448.92599	R	L	7	19
PSM	SLSQNYGVLK	-216_9280	Q61171	1	Mouse_09-2020	null	[MS,MS:1001208,SEQUEST,]	6.7e-4	null	ms_run[1]:scan=2029	1206.8	2	1108.59575	554.80349	K	D	110	120
PSM	LTITYGPKVVR	-216_9273	P12710	1	Mouse_09-2020	null	[MS,MS:1001208,SEQUEST,]	3.6e-4	null	ms_run[1]:scan=2028	1206.3	3	1246.74625	416.25545	K	E	50	61
PSM	FAPPEPAEPWSFVK	-216_25405	Q8VCC2	1	Mouse_09-2020	null	[MS,MS:1001208,SEQUEST,]	3.6e-4	null	ms_run[1]:scan=4739	2607.1	2	1601.80132	801.40357	R	T	65	79
PSM	GLFIIDPNGVVK	-216_25199	P20108	1	Mouse_09-2020	null	[MS,MS:1001208,SEQUEST,]	3.6e-4	null	ms_run[1]:scan=4703	2588.4	2	1271.73650	636.37154	R	L	186	198
PSM	WIPQNDLLGHPKTK	-216_9907	Q8R084	1	Mouse_09-2020	null	[MS,MS:1001208,SEQUEST,]	1.7e-3	null	ms_run[1]:scan=2136	1262.0	3	1646.89798	549.63862	K	F	357	371
PSM	NHFTVAQAEAFDK	-216_9570	Q8BGL3	1	Mouse_09-2020	null	[MS,MS:1001208,SEQUEST,]	3.6e-4	null	ms_run[1]:scan=2080	1233.1	3	1477.70496	493.24052	K	F	253	266
PSM	FSQFLEK	-216_9593	Q9ET01	1	Mouse_09-2020	null	[MS,MS:1001208,SEQUEST,]	3.6e-3	null	ms_run[1]:scan=2083	1234.7	2	898.46666	449.73709	K	Y	546	553
PSM	TYSYLTPDLWK	-216_24910	D3YVC1	1	Mouse_09-2020	null	[MS,MS:1001208,SEQUEST,]	3.6e-4	null	ms_run[1]:scan=4647	2559.5	2	1386.69084	693.85064	K	T	247	258
PSM	LVSLIGSK	-216_9889	A0A1B0GS70	1	Mouse_09-2020	null	[MS,MS:1001208,SEQUEST,]	1.9e-3	null	ms_run[1]:scan=2133	1260.7	2	816.51860	408.76310	R	Q	83	91
PSM	TLLKDTTVTGLGR	-216_9877	Q8BMS1	1	Mouse_09-2020	null	[MS,MS:1001208,SEQUEST,]	6.7e-4	null	ms_run[1]:scan=2131	1259.6	3	1374.79374	458.93655	K	Q	387	400
PSM	TLKGLNSDSVTEETLR	-216_9872	Q8C196	1	Mouse_09-2020	null	[MS,MS:1001208,SEQUEST,]	3.6e-4	null	ms_run[1]:scan=2130	1259.0	3	1762.91800	588.31090	K	A	890	906
PSM	FSTVTGESGSADTVRDPRGFAVK	-216_9860	P24270	1	Mouse_09-2020	null	[MS,MS:1001208,SEQUEST,]	6.7e-4	null	ms_run[1]:scan=2128	1258.0	4	2384.18374	596.80148	R	Y	113	136
PSM	AHGGYSVFAGVGER	-216_9850	P56480	1	Mouse_09-2020	null	[MS,MS:1001208,SEQUEST,]	3.6e-4	null	ms_run[1]:scan=2126	1256.9	3	1406.68100	469.56523	K	R	226	240
PSM	TPGNRIVYLYTK	-216_9843	A0A0G2JGY8	1	Mouse_09-2020	null	[MS,MS:1001208,SEQUEST,]	3.5e-2	null	ms_run[1]:scan=2125	1256.4	3	1424.79206	475.60139	R	V	25	37
PSM	WLPQNDLLGHPKTK	-216_9818	Q8K169	0	Mouse_09-2020	null	[MS,MS:1001208,SEQUEST,]	3.6e-4	null	ms_run[1]:scan=2120	1254.0	4	1646.90017	412.48078	K	F	357	371
PSM	WLPQNDLLGHPKTK	-216_9818	Q3UEP4	0	Mouse_09-2020	null	[MS,MS:1001208,SEQUEST,]	3.6e-4	null	ms_run[1]:scan=2120	1254.0	4	1646.90017	412.48078	K	F	357	371
PSM	WIPQNDLLGHPKTK	-216_9817	Q8R084	1	Mouse_09-2020	null	[MS,MS:1001208,SEQUEST,]	3.6e-4	null	ms_run[1]:scan=2120	1254.0	4	1646.90017	412.48078	K	F	357	371
PSM	SQIHDIVLVGGSTR	-216_9795	P63017	1	Mouse_09-2020	null	[MS,MS:1001208,SEQUEST,]	3.6e-4	null	ms_run[1]:scan=2117	1252.3	3	1481.80652	494.60721	K	P	329	343
PSM	ALESPERPFLAILGGAK	-216_24938	P09411	1	Mouse_09-2020	null	[MS,MS:1001208,SEQUEST,]	3.6e-4	null	ms_run[1]:scan=4651	2561.6	3	1768.99656	590.33672	K	A	200	217
PSM	VLEPTWK	-216_9749	Q9DD20	1	Mouse_09-2020	null	[MS,MS:1001208,SEQUEST,]	9.9e-4	null	ms_run[1]:scan=2109	1248.3	2	872.48747	436.74745	R	I	190	197
PSM	SFNISDIPVTAIR	-216_25029	Q9DBT9	1	Mouse_09-2020	null	[MS,MS:1001208,SEQUEST,]	3.6e-4	null	ms_run[1]:scan=4669	2570.8	2	1432.78008	716.89337	K	S	654	667
PSM	LQNLQLQPGKAKL	-216_9735	P32020	1	Mouse_09-2020	null	[MS,MS:1001208,SEQUEST,]	3.6e-4	null	ms_run[1]:scan=2107	1247.1	3	1450.87296	484.29619	K	0	535	548
PSM	ANVAKPGLVDDFEK	-216_9719	Q9DCX2	1	Mouse_09-2020	null	[MS,MS:1001208,SEQUEST,]	3.6e-4	null	ms_run[1]:scan=2105	1246.1	3	1502.78391	501.59983	R	Y	59	73
PSM	YTQKAPQVSTPTLVEAAR	-216_9713	P07724	1	Mouse_09-2020	null	[MS,MS:1001208,SEQUEST,]	3.6e-4	null	ms_run[1]:scan=2104	1245.5	3	1960.04844	654.02146	R	L	435	453
PSM	IVVNLTGR	-216_9703	D3Z712	1	Mouse_09-2020	null	[MS,MS:1001208,SEQUEST,]	1.7e-3	null	ms_run[1]:scan=2103	1245.0	2	871.53612	436.27163	K	N	61	69
PSM	HFWGLR	-216_9700	P62270	1	Mouse_09-2020	null	[MS,MS:1001208,SEQUEST,]	1.5e-3	null	ms_run[1]:scan=2102	1244.5	2	815.43065	408.21920	R	R	125	131
PSM	LIFADGSR	-216_9691	Q9D0F9	1	Mouse_09-2020	null	[MS,MS:1001208,SEQUEST,]	1.5e-3	null	ms_run[1]:scan=2100	1243.7	2	878.47301	439.74016	R	I	492	500
PSM	NAGVEGSLIVEK	-216_9676	P63038	1	Mouse_09-2020	null	[MS,MS:1001208,SEQUEST,]	3.6e-4	null	ms_run[1]:scan=2097	1242.0	2	1215.65715	608.33261	K	L	482	494
PSM	YLTVAAIFR	-216_24967	Q7TMM9	1	Mouse_09-2020	null	[MS,MS:1001208,SEQUEST,]	3.6e-4	null	ms_run[1]:scan=4658	2565.1	2	1053.60747	527.30821	R	R	310	319
PSM	GYFIQPTVFGDVK	-216_24975	P47738	1	Mouse_09-2020	null	[MS,MS:1001208,SEQUEST,]	3.6e-4	null	ms_run[1]:scan=4659	2565.7	2	1470.76567	735.88501	R	G	397	410
PSM	TFVSITPAEVGVLVGKDR	-216_24988	P62962	1	Mouse_09-2020	null	[MS,MS:1001208,SEQUEST,]	3.6e-4	null	ms_run[1]:scan=4661	2566.7	3	1888.05320	630.02280	K	S	39	57
PSM	QLETILNKPGLK	-216_9633	Q91WT7	1	Mouse_09-2020	null	[MS,MS:1001208,SEQUEST,]	3.6e-4	null	ms_run[1]:scan=2089	1238.0	3	1353.80866	451.94153	R	K	172	184
PSM	GLNSDSVTEETLR	-216_9620	Q8C196	1	Mouse_09-2020	null	[MS,MS:1001208,SEQUEST,]	6.7e-4	null	ms_run[1]:scan=2087	1236.9	2	1420.69231	710.84935	K	A	893	906
PSM	IFYTTTPVK	-216_9602	Q99KR3	1	Mouse_09-2020	null	[MS,MS:1001208,SEQUEST,]	1.5e-3	null	ms_run[1]:scan=2084	1235.2	2	1069.58940	535.30005	K	W	274	283
PSM	NYTDNELEKITR	-216_9727	P26443	1	Mouse_09-2020	null	[MS,MS:1001208,SEQUEST,]	3.6e-4	null	ms_run[1]:scan=2106	1246.6	3	1495.73774	499.25109	K	F	192	204
PSM	QATVGDVNTDRPGLLDLKGK	-216_10663	P31786	1	Mouse_09-2020	null	[MS,MS:1001208,SEQUEST,]	3.6e-4	null	ms_run[1]:scan=2259	1325.5	4	2097.12978	525.03792	K	K	34	54
PSM	LLYDLADQLHAAVGASR	-216_24338	Q99LC5	1	Mouse_09-2020	null	[MS,MS:1001208,SEQUEST,]	3.6e-4	null	ms_run[1]:scan=4548	2508.3	3	1812.96183	604.99161	K	A	233	250
PSM	NIYSLTPLLGQR	-216_24305	E9PWK1	1	Mouse_09-2020	null	[MS,MS:1001208,SEQUEST,]	1.5e-3	null	ms_run[1]:scan=4542	2505.4	2	1374.77446	687.89063	K	G	242	254
PSM	FNIIQPGPIKTK	-216_11757	Q9CQ62	1	Mouse_09-2020	null	[MS,MS:1001208,SEQUEST,]	3.6e-4	null	ms_run[1]:scan=2437	1417.3	3	1355.80368	452.60637	R	A	235	247
PSM	EQGVLSFWR	-216_23771	P51881	1	Mouse_09-2020	null	[MS,MS:1001208,SEQUEST,]	3.6e-4	null	ms_run[1]:scan=4447	2456.3	2	1121.57378	561.29055	K	N	64	73
PSM	KYNRTPALIALRYQLQR	-216_11718	P70694	1	Mouse_09-2020	null	[MS,MS:1001208,SEQUEST,]	3.6e-4	null	ms_run[1]:scan=2430	1413.8	4	2104.21255	526.80891	K	V	247	264
PSM	FAFQAEVNR	-216_11704	P08113	1	Mouse_09-2020	null	[MS,MS:1001208,SEQUEST,]	9.9e-4	null	ms_run[1]:scan=2428	1412.8	2	1081.54289	541.27490	K	M	76	85
PSM	LFQLPTPPLSR	-216_23806	D3Z5Y5	1	Mouse_09-2020	null	[MS,MS:1001208,SEQUEST,]	1.5e-3	null	ms_run[1]:scan=4453	2459.5	2	1268.73650	634.87171	K	Q	35	46
PSM	VNIKPQVDRYWLK	-216_11689	P50247	1	Mouse_09-2020	null	[MS,MS:1001208,SEQUEST,]	3.6e-4	null	ms_run[1]:scan=2426	1411.6	4	1658.93654	415.48988	K	G	319	332
PSM	GLLFSASK	-216_11687	Q99J08	1	Mouse_09-2020	null	[MS,MS:1001208,SEQUEST,]	1.9e-3	null	ms_run[1]:scan=2425	1411.1	2	822.47167	411.73963	K	D	110	118
PSM	EYWQNLR	-216_11676	O35490	1	Mouse_09-2020	null	[MS,MS:1001208,SEQUEST,]	1.9e-2	null	ms_run[1]:scan=2423	1410.1	2	1008.48992	504.74852	K	A	350	357
PSM	TFVQENVYDEFVERSVAR	-216_23850	P47738	1	Mouse_09-2020	null	[MS,MS:1001208,SEQUEST,]	3.6e-4	null	ms_run[1]:scan=4461	2463.5	3	2188.07041	730.02716	R	K	327	345
PSM	TIGVSNFNPLQIER	-216_23861	P45376	1	Mouse_09-2020	null	[MS,MS:1001208,SEQUEST,]	1.9e-3	null	ms_run[1]:scan=4463	2464.7	2	1587.85906	794.42810	K	L	156	170
PSM	TYFPHFDVSHGSAQVK	-216_11639	Q91VB8	1	Mouse_09-2020	null	[MS,MS:1001208,SEQUEST,]	3.6e-4	null	ms_run[1]:scan=2417	1407.1	2	1819.87432	910.44174	K	H	42	58
PSM	RFDVSGYPTLK	-216_11633	A0A0R4J0Z1	1	Mouse_09-2020	null	[MS,MS:1001208,SEQUEST,]	6.7e-4	null	ms_run[1]:scan=2416	1406.5	2	1282.67754	641.84314	K	F	242	253
PSM	AGPNIYELR	-216_11765	O55125	1	Mouse_09-2020	null	[MS,MS:1001208,SEQUEST,]	3.6e-4	null	ms_run[1]:scan=2438	1417.8	2	1032.54717	516.77727	R	Y	180	189
PSM	LVQEVTDFAK	-216_11624	P07724	1	Mouse_09-2020	null	[MS,MS:1001208,SEQUEST,]	3.6e-4	null	ms_run[1]:scan=2415	1406.0	2	1149.61370	575.31115	K	C	66	76
PSM	RFDVSGYPTLK	-216_11587	A0A0R4J0Z1	1	Mouse_09-2020	null	[MS,MS:1001208,SEQUEST,]	3.6e-4	null	ms_run[1]:scan=2408	1402.5	3	1282.67173	428.23119	K	F	242	253
PSM	AVYIFAK	-216_11579	Q61133	0	Mouse_09-2020	null	[MS,MS:1001208,SEQUEST,]	1.9e-3	null	ms_run[1]:scan=2407	1402.0	2	811.46990	406.23926	R	N	16	23
PSM	AVYIFAK	-216_11579	G3UYJ7	0	Mouse_09-2020	null	[MS,MS:1001208,SEQUEST,]	1.9e-3	null	ms_run[1]:scan=2407	1402.0	2	811.46990	406.23926	R	N	15	22
PSM	WSTPSGASWK	-216_11541	Q9DBM2	1	Mouse_09-2020	null	[MS,MS:1001208,SEQUEST,]	3.6e-4	null	ms_run[1]:scan=2403	1399.8	2	1106.52580	553.76691	K	A	279	289
PSM	YRALLSPTFTSGK	-216_11533	Q64459	1	Mouse_09-2020	null	[MS,MS:1001208,SEQUEST,]	3.6e-4	null	ms_run[1]:scan=2402	1399.2	3	1440.78138	480.93303	R	K	129	142
PSM	IGYPAPNFK	-216_11513	P35700	1	Mouse_09-2020	null	[MS,MS:1001208,SEQUEST,]	6.7e-4	null	ms_run[1]:scan=2399	1397.7	2	1006.53411	503.77146	K	T	8	17
PSM	IFSSEHDIFR	-216_11505	A0A0R4J083	1	Mouse_09-2020	null	[MS,MS:1001208,SEQUEST,]	3.6e-4	null	ms_run[1]:scan=2397	1396.8	3	1250.61444	417.54366	R	S	52	62
PSM	LQFWTETLPR	-216_23885	Q63880	1	Mouse_09-2020	null	[MS,MS:1001208,SEQUEST,]	3.6e-4	null	ms_run[1]:scan=4469	2467.6	2	1290.68498	645.84569	R	I	544	554
PSM	LFIDGKFVESK	-216_11467	Q9EQ20	1	Mouse_09-2020	null	[MS,MS:1001208,SEQUEST,]	3.6e-4	null	ms_run[1]:scan=2392	1394.1	3	1282.70359	428.23957	K	D	42	53
PSM	TYFPHFDVSHGSAQVK	-216_11461	Q91VB8	1	Mouse_09-2020	null	[MS,MS:1001208,SEQUEST,]	3.6e-4	null	ms_run[1]:scan=2391	1393.6	3	1819.87369	607.29692	K	H	42	58
PSM	YFVTAVSRPGLGEPR	-216_11425	P01901	1	Mouse_09-2020	null	[MS,MS:1001208,SEQUEST,]	3.6e-4	null	ms_run[1]:scan=2384	1390.1	3	1648.88742	550.29837	R	M	28	43
PSM	TYFPHFDVSHGSAQVK	-216_11419	Q91VB8	1	Mouse_09-2020	null	[MS,MS:1001208,SEQUEST,]	3.6e-4	null	ms_run[1]:scan=2383	1389.4	4	1819.87624	455.72451	K	H	42	58
PSM	RFGPVFTLHLGQRR	-216_11374	Q05421	1	Mouse_09-2020	null	[MS,MS:1001208,SEQUEST,]	3.6e-4	null	ms_run[1]:scan=2377	1386.3	4	1683.95266	421.74431	K	V	63	77
PSM	SDENNDLPSSFTGYFK	-216_23866	Q9QZ85	1	Mouse_09-2020	null	[MS,MS:1001208,SEQUEST,]	4.9e-2	null	ms_run[1]:scan=4464	2465.2	2	1820.80071	910.90231	K	F	10	26
PSM	GWYQYDKPLGR	-216_11360	Q9DBM2	1	Mouse_09-2020	null	[MS,MS:1001208,SEQUEST,]	3.6e-4	null	ms_run[1]:scan=2374	1384.9	2	1382.67583	691.84622	K	H	573	584
PSM	FFPLEAWQIGKK	-216_23748	G3UYJ7	1	Mouse_09-2020	null	[MS,MS:1001208,SEQUEST,]	6.7e-4	null	ms_run[1]:scan=4442	2453.8	3	1463.80469	488.60637	R	T	239	251
PSM	SSVAVPYVIVPLK	-216_23740	P01027	1	Mouse_09-2020	null	[MS,MS:1001208,SEQUEST,]	6.7e-4	null	ms_run[1]:scan=4441	2453.3	2	1371.82744	686.41595	K	G	892	905
PSM	VQTVLGLVEPSQLGR	-216_23539	A2AUR5	1	Mouse_09-2020	null	[MS,MS:1001208,SEQUEST,]	1.5e-3	null	ms_run[1]:scan=4406	2435.1	2	1595.91655	798.45940	K	L	8	23
PSM	GVQFQNWAK	-216_12073	P58710	1	Mouse_09-2020	null	[MS,MS:1001208,SEQUEST,]	3.4e-2	null	ms_run[1]:scan=2487	1443.0	2	1077.54851	539.27744	K	Y	7	16
PSM	LRQIFNGTFVK	-216_12065	P14148	1	Mouse_09-2020	null	[MS,MS:1001208,SEQUEST,]	6.7e-4	null	ms_run[1]:scan=2485	1442.2	3	1322.75837	441.59083	R	N	136	147
PSM	IIWQFIK	-216_23596	P54071	1	Mouse_09-2020	null	[MS,MS:1001208,SEQUEST,]	2.3e-3	null	ms_run[1]:scan=4416	2440.2	2	947.56902	474.28929	R	K	61	68
PSM	FAELTLK	-216_12032	Q8R0Y6	1	Mouse_09-2020	null	[MS,MS:1001208,SEQUEST,]	1.1e-2	null	ms_run[1]:scan=2480	1439.5	2	821.47667	411.24200	K	G	609	616
PSM	TANSLLWK	-216_12023	Q8VCT4	1	Mouse_09-2020	null	[MS,MS:1001208,SEQUEST,]	6.7e-4	null	ms_run[1]:scan=2479	1438.9	2	932.52043	466.76363	K	Y	375	383
PSM	IFVEESVYDEFVKR	-216_23613	P24549	1	Mouse_09-2020	null	[MS,MS:1001208,SEQUEST,]	3.6e-4	null	ms_run[1]:scan=4418	2441.3	3	1759.89090	587.30156	R	V	309	323
PSM	RLGIPATIVVPNTTPALTIER	-216_23619	Q8VBT2	1	Mouse_09-2020	null	[MS,MS:1001208,SEQUEST,]	3.6e-4	null	ms_run[1]:scan=4419	2441.9	3	2232.30887	744.77399	R	K	78	99
PSM	VQQTVQDLFGRAPSK	-216_11980	P38647	1	Mouse_09-2020	null	[MS,MS:1001208,SEQUEST,]	3.6e-4	null	ms_run[1]:scan=2472	1435.5	3	1673.89688	558.63717	K	V	395	410
PSM	IVVLLQR	-216_11970	P97371	1	Mouse_09-2020	null	[MS,MS:1001208,SEQUEST,]	2.1e-3	null	ms_run[1]:scan=2471	1434.8	2	840.56627	420.78691	K	K	110	117
PSM	VYDLNEIAK	-216_11960	A0A1L1SSF8	1	Mouse_09-2020	null	[MS,MS:1001208,SEQUEST,]	6.7e-4	null	ms_run[1]:scan=2469	1433.8	2	1064.56133	532.78476	K	I	44	53
PSM	KAQDEGHLSDIVPFKVPGKDTVTK	-216_11792	Q99JY0	1	Mouse_09-2020	null	[MS,MS:1001208,SEQUEST,]	3.6e-3	null	ms_run[1]:scan=2443	1420.4	5	2609.38642	522.68449	K	N	255	279
PSM	LLDEVFFSEK	-216_23634	Q9R1P0	1	Mouse_09-2020	null	[MS,MS:1001208,SEQUEST,]	3.6e-4	null	ms_run[1]:scan=4423	2443.8	2	1226.63152	613.81880	K	Y	55	65
PSM	RLAGGDWFTSR	-216_11940	Q76MZ3	1	Mouse_09-2020	null	[MS,MS:1001208,SEQUEST,]	1.5e-3	null	ms_run[1]:scan=2466	1432.2	3	1265.63623	422.55103	K	S	134	145
PSM	GELLEAIK	-216_11935	P09671	1	Mouse_09-2020	null	[MS,MS:1001208,SEQUEST,]	1.5e-3	null	ms_run[1]:scan=2465	1431.7	2	872.50890	436.75802	K	D	115	123
PSM	AIQGWLK	-216_11925	Q8VC30	1	Mouse_09-2020	null	[MS,MS:1001208,SEQUEST,]	9.9e-4	null	ms_run[1]:scan=2463	1430.9	2	815.47692	408.24234	K	G	414	421
PSM	SRVVGNPFDSRTEQGPQVDETQFK	-216_11902	P47738	1	Mouse_09-2020	null	[MS,MS:1001208,SEQUEST,]	3.6e-4	null	ms_run[1]:scan=2460	1429.2	4	2721.32338	681.08613	K	I	347	371
PSM	IIWELIK	-216_23647	O88844	1	Mouse_09-2020	null	[MS,MS:1001208,SEQUEST,]	6.7e-4	null	ms_run[1]:scan=4425	2444.9	2	914.57073	457.78912	R	K	21	28
PSM	VGLQVVAVKAPGFGDNRK	-216_11875	P63038	1	Mouse_09-2020	null	[MS,MS:1001208,SEQUEST,]	3.6e-4	null	ms_run[1]:scan=2456	1427.1	4	1855.05507	464.51917	K	Q	293	311
PSM	TEWLDGKHVVFGK	-216_11869	P17742	1	Mouse_09-2020	null	[MS,MS:1001208,SEQUEST,]	3.6e-4	null	ms_run[1]:scan=2455	1426.5	3	1515.79483	505.93666	K	K	119	132
PSM	ALGLSNFNSR	-216_11862	Q9JII6	1	Mouse_09-2020	null	[MS,MS:1001208,SEQUEST,]	6.7e-4	null	ms_run[1]:scan=2454	1426.0	2	1078.56316	539.78563	K	I	158	168
PSM	DGVANVSIEDRVISLSGEHSIIGR	-216_23651	P08228	1	Mouse_09-2020	null	[MS,MS:1001208,SEQUEST,]	3.6e-4	null	ms_run[1]:scan=4426	2445.4	4	2523.31777	631.58450	K	M	93	117
PSM	DSQGNLFRNVLKEK	-216_11835	Q91Y97	1	Mouse_09-2020	null	[MS,MS:1001208,SEQUEST,]	3.6e-4	null	ms_run[1]:scan=2450	1424.1	3	1647.88144	549.96528	K	I	88	102
PSM	GIRPAINVGLSVSR	-216_11823	Q03265	1	Mouse_09-2020	null	[MS,MS:1001208,SEQUEST,]	3.6e-4	null	ms_run[1]:scan=2448	1423.0	3	1438.84806	480.28781	K	G	403	417
PSM	FLTEELSLDQDRIVIR	-216_23719	G3UYJ7	1	Mouse_09-2020	null	[MS,MS:1001208,SEQUEST,]	3.6e-4	null	ms_run[1]:scan=4438	2451.6	3	1947.05344	649.68971	K	F	223	239
PSM	YAAELHLVHWNPK	-216_11945	P16015	1	Mouse_09-2020	null	[MS,MS:1001208,SEQUEST,]	6.7e-4	null	ms_run[1]:scan=2467	1432.7	3	1577.82419	526.61229	K	N	114	127
PSM	FGEPIPISK	-216_11344	P35505	1	Mouse_09-2020	null	[MS,MS:1001208,SEQUEST,]	3.6e-4	null	ms_run[1]:scan=2372	1383.8	2	987.54985	494.27912	R	H	212	221
PSM	NEEILNSLK	-216_11337	A0A0A6YY34	1	Mouse_09-2020	null	[MS,MS:1001208,SEQUEST,]	3.6e-4	null	ms_run[1]:scan=2371	1383.2	2	1059.56877	530.28767	K	V	30	39
PSM	EGSFYTLR	-216_11326	Q63886	1	Mouse_09-2020	null	[MS,MS:1001208,SEQUEST,]	1.7e-3	null	ms_run[1]:scan=2369	1382.2	2	972.47789	486.74290	K	F	72	80
PSM	VGVIDLSPFGK	-216_24092	Q9DBT9	1	Mouse_09-2020	null	[MS,MS:1001208,SEQUEST,]	3.6e-4	null	ms_run[1]:scan=4507	2487.1	2	1131.64018	566.32406	R	N	522	533
PSM	IGRIEDVTPIPSDSTR	-216_10952	P62264	1	Mouse_09-2020	null	[MS,MS:1001208,SEQUEST,]	3.6e-4	null	ms_run[1]:scan=2307	1350.4	3	1755.92228	585.97937	K	K	126	142
PSM	ITAFVVER	-216_10938	P50544	1	Mouse_09-2020	null	[MS,MS:1001208,SEQUEST,]	1.5e-3	null	ms_run[1]:scan=2305	1349.2	2	934.53508	467.77146	K	F	280	288
PSM	RLTGFHETSNINDFSAGVANR	-216_10922	P15105	1	Mouse_09-2020	null	[MS,MS:1001208,SEQUEST,]	3.6e-4	null	ms_run[1]:scan=2303	1348.2	4	2306.12612	577.28727	R	A	299	320
PSM	YQVSWSLEHK	-216_10910	Q9D8L3	1	Mouse_09-2020	null	[MS,MS:1001208,SEQUEST,]	8.2e-3	null	ms_run[1]:scan=2301	1347.1	3	1276.63245	426.21554	R	A	86	96
PSM	GLSSLLYGSIPK	-216_24101	Q8JZU2	1	Mouse_09-2020	null	[MS,MS:1001208,SEQUEST,]	3.6e-4	null	ms_run[1]:scan=4508	2487.7	2	1234.70549	617.85572	R	A	86	98
PSM	SRFWYFVSQLK	-216_24159	A0A1D5RM79	1	Mouse_09-2020	null	[MS,MS:1001208,SEQUEST,]	3.6e-4	null	ms_run[1]:scan=4519	2493.3	3	1460.76853	487.59435	K	M	42	53
PSM	QFLPFLQR	-216_24205	Q78PY7	1	Mouse_09-2020	null	[MS,MS:1001208,SEQUEST,]	3.6e-4	null	ms_run[1]:scan=4527	2497.5	2	1048.59355	524.80055	K	G	516	524
PSM	VDLLFLGK	-216_24215	Q9DCW4	1	Mouse_09-2020	null	[MS,MS:1001208,SEQUEST,]	6.7e-4	null	ms_run[1]:scan=4528	2498.0	2	904.54973	452.77875	K	A	117	125
PSM	FVDLYGAQK	-216_10865	Q8BMS1	1	Mouse_09-2020	null	[MS,MS:1001208,SEQUEST,]	1.5e-3	null	ms_run[1]:scan=2293	1343.1	2	1040.54143	520.77420	R	V	720	729
PSM	VYGPVYTLYLGR	-216_24274	Q91X77	1	Mouse_09-2020	null	[MS,MS:1001208,SEQUEST,]	3.6e-4	null	ms_run[1]:scan=4537	2502.6	2	1400.75762	700.88227	K	P	60	72
PSM	IFINNEWHNSVSGK	-216_10854	P24549	1	Mouse_09-2020	null	[MS,MS:1001208,SEQUEST,]	3.6e-4	null	ms_run[1]:scan=2291	1342.0	3	1644.81314	548.94248	K	F	23	37
PSM	LLVVYPWTQR	-216_24068	A8DUK4	1	Mouse_09-2020	null	[MS,MS:1001208,SEQUEST,]	3.6e-4	null	ms_run[1]:scan=4504	2485.6	2	1274.72954	637.86642	R	F	32	42
PSM	IFINNEWHNSVSGK	-216_10846	P24549	1	Mouse_09-2020	null	[MS,MS:1001208,SEQUEST,]	1.9e-3	null	ms_run[1]:scan=2290	1341.5	3	1644.81314	548.94248	K	F	23	37
PSM	LYDIDVAK	-216_10820	P62751	1	Mouse_09-2020	null	[MS,MS:1001208,SEQUEST,]	1.4e-2	null	ms_run[1]:scan=2284	1338.4	2	936.50255	468.75548	K	N	116	124
PSM	AVFPSIVGRPR	-216_10815	P60710	0	Mouse_09-2020	null	[MS,MS:1001208,SEQUEST,]	6.7e-4	null	ms_run[1]:scan=2283	1337.9	3	1198.70542	400.24002	R	Q	29	40
PSM	AVFPSIVGRPR	-216_10815	P68134	0	Mouse_09-2020	null	[MS,MS:1001208,SEQUEST,]	6.7e-4	null	ms_run[1]:scan=2283	1337.9	3	1198.70542	400.24002	R	Q	31	42
PSM	FLVGPDGVPVRR	-216_10791	A0A0A6YY34	1	Mouse_09-2020	null	[MS,MS:1001208,SEQUEST,]	3.6e-4	null	ms_run[1]:scan=2280	1336.3	3	1311.75373	437.92258	K	S	108	120
PSM	LLVVYPWTQR	-216_24279	A8DUK4	1	Mouse_09-2020	null	[MS,MS:1001208,SEQUEST,]	3.6e-4	null	ms_run[1]:scan=4538	2503.1	3	1274.72376	425.58004	R	F	32	42
PSM	DLGEAALNEYLR	-216_24285	Q8R0Y6	1	Mouse_09-2020	null	[MS,MS:1001208,SEQUEST,]	3.6e-4	null	ms_run[1]:scan=4539	2503.7	2	1363.68413	682.34625	K	K	883	895
PSM	QATVGDVNTDRPGLLDLKGK	-216_10763	P31786	1	Mouse_09-2020	null	[MS,MS:1001208,SEQUEST,]	3.6e-4	null	ms_run[1]:scan=2274	1333.4	3	2097.12943	699.71480	K	K	34	54
PSM	LFPSGLDQK	-216_10755	P14211	1	Mouse_09-2020	null	[MS,MS:1001208,SEQUEST,]	6.7e-4	null	ms_run[1]:scan=2273	1332.8	2	1004.54119	502.77420	K	M	112	121
PSM	SSRYIATPIFSK	-216_10750	P10649	1	Mouse_09-2020	null	[MS,MS:1001208,SEQUEST,]	6.7e-4	null	ms_run[1]:scan=2272	1332.2	2	1369.74858	685.37735	K	A	200	212
PSM	TIAYGYIR	-216_10734	Q99LB7	1	Mouse_09-2020	null	[MS,MS:1001208,SEQUEST,]	1.5e-3	null	ms_run[1]:scan=2270	1331.2	2	956.51885	478.76363	K	P	865	873
PSM	GALVIVNDLGGDFKGIGK	-216_24300	P51660	1	Mouse_09-2020	null	[MS,MS:1001208,SEQUEST,]	3.6e-4	null	ms_run[1]:scan=4541	2504.7	3	1772.99118	591.66835	R	S	33	51
PSM	VVHSYEELEENYTR	-216_10703	G5E8R3	1	Mouse_09-2020	null	[MS,MS:1001208,SEQUEST,]	6.7e-4	null	ms_run[1]:scan=2264	1328.2	3	1767.81882	589.94432	R	Y	206	220
PSM	YAAELHLVHWNTK	-216_10694	P00920	1	Mouse_09-2020	null	[MS,MS:1001208,SEQUEST,]	6.7e-4	null	ms_run[1]:scan=2263	1327.7	3	1581.81717	527.94393	K	G	114	127
PSM	AAWGKIGGHGAEYGAEALER	-216_10828	Q91VB8	1	Mouse_09-2020	null	[MS,MS:1001208,SEQUEST,]	9.9e-4	null	ms_run[1]:scan=2285	1339.1	4	2043.00417	511.50652	K	F	13	33
PSM	TIAYGYIRDPSGGPVSLDFVK	-216_24061	Q99LB7	1	Mouse_09-2020	null	[MS,MS:1001208,SEQUEST,]	3.6e-4	null	ms_run[1]:scan=4502	2484.5	3	2255.17344	752.39507	K	G	865	886
PSM	IEVEKPFAIAKE	-216_10991	P24369	1	Mouse_09-2020	null	[MS,MS:1001208,SEQUEST,]	6.7e-4	null	ms_run[1]:scan=2314	1353.9	3	1373.76725	458.59402	K	0	205	217
PSM	EIISFGSGYGGNSLLGK	-216_24050	Q9Z2V4	1	Mouse_09-2020	null	[MS,MS:1001208,SEQUEST,]	2.2e-2	null	ms_run[1]:scan=4499	2483.1	2	1698.87297	849.93850	R	C	227	244
PSM	LYYFNGR	-216_11318	P24472	1	Mouse_09-2020	null	[MS,MS:1001208,SEQUEST,]	3.5e-3	null	ms_run[1]:scan=2368	1381.7	2	932.46111	466.73488	K	R	7	14
PSM	VNLAELFK	-216_23900	P99029	1	Mouse_09-2020	null	[MS,MS:1001208,SEQUEST,]	9.9e-4	null	ms_run[1]:scan=4471	2468.7	2	933.54033	467.27384	K	K	72	80
PSM	DAGHPLYPFNDPY	-216_23922	Q9JII6	1	Mouse_09-2020	null	[MS,MS:1001208,SEQUEST,]	6.7e-4	null	ms_run[1]:scan=4475	2470.9	2	1505.67156	753.33842	R	0	313	326
PSM	FTPGTFTNQIQAAFREPR	-216_23930	P14206	1	Mouse_09-2020	null	[MS,MS:1001208,SEQUEST,]	3.6e-4	null	ms_run[1]:scan=4476	2471.4	3	2081.05881	694.35695	R	L	103	121
PSM	SLDFYTR	-216_11266	Q9CPU0	1	Mouse_09-2020	null	[MS,MS:1001208,SEQUEST,]	1.9e-3	null	ms_run[1]:scan=2359	1377.0	2	901.44139	451.22434	K	L	45	52
PSM	LYDAYELK	-216_11233	P48036	1	Mouse_09-2020	null	[MS,MS:1001208,SEQUEST,]	6.7e-4	null	ms_run[1]:scan=2352	1373.6	2	1014.51390	507.76076	R	A	88	96
PSM	GWYQYDKPLGR	-216_11217	Q9DBM2	1	Mouse_09-2020	null	[MS,MS:1001208,SEQUEST,]	3.6e-4	null	ms_run[1]:scan=2349	1371.9	3	1382.68201	461.56657	K	H	573	584
PSM	TAWTFSR	-216_11209	Q9CPU0	1	Mouse_09-2020	null	[MS,MS:1001208,SEQUEST,]	1.7e-3	null	ms_run[1]:scan=2348	1371.4	2	868.43120	434.71923	K	A	89	96
PSM	DGLNAEGLLRQPDAGNIFK	-216_23997	Q64374	1	Mouse_09-2020	null	[MS,MS:1001208,SEQUEST,]	3.6e-4	null	ms_run[1]:scan=4492	2479.3	3	2028.05216	676.68848	R	T	265	284
PSM	WEFVSAFR	-216_24010	G3X982	1	Mouse_09-2020	null	[MS,MS:1001208,SEQUEST,]	6.7e-4	null	ms_run[1]:scan=4494	2480.4	2	1041.51531	521.26126	K	A	422	430
PSM	WLAESIR	-216_11160	P52196	1	Mouse_09-2020	null	[MS,MS:1001208,SEQUEST,]	1.5e-3	null	ms_run[1]:scan=2339	1366.7	2	874.47789	437.74270	K	G	15	22
PSM	KKELEEIVQPIISK	-216_11145	P20029	1	Mouse_09-2020	null	[MS,MS:1001208,SEQUEST,]	3.6e-4	null	ms_run[1]:scan=2337	1365.7	3	1653.97794	551.99770	K	Y	621	635
PSM	LWDLTTGTTTRR	-216_11139	P68040	1	Mouse_09-2020	null	[MS,MS:1001208,SEQUEST,]	3.6e-4	null	ms_run[1]:scan=2336	1365.2	3	1420.75385	474.25629	R	V	89	101
PSM	KLWGDRYFDPANGK	-216_11126	P58252	1	Mouse_09-2020	null	[MS,MS:1001208,SEQUEST,]	6.7e-4	null	ms_run[1]:scan=2334	1364.1	3	1666.82737	556.28272	K	S	259	273
PSM	LTLSALLDGK	-216_24019	Q60932	1	Mouse_09-2020	null	[MS,MS:1001208,SEQUEST,]	3.6e-4	null	ms_run[1]:scan=4495	2480.9	2	1030.61406	515.81078	K	V	270	280
PSM	VISLSGEHSIIGR	-216_11104	P08228	1	Mouse_09-2020	null	[MS,MS:1001208,SEQUEST,]	3.6e-4	null	ms_run[1]:scan=2330	1362.2	3	1367.76432	456.59290	R	M	104	117
PSM	FLTATSLAR	-216_11096	Q9WVM8	1	Mouse_09-2020	null	[MS,MS:1001208,SEQUEST,]	6.7e-4	null	ms_run[1]:scan=2329	1361.7	2	979.55657	490.28219	R	P	6	15
PSM	LTLSALIDGK	-216_24020	J3QMG3	1	Mouse_09-2020	null	[MS,MS:1001208,SEQUEST,]	3.6e-4	null	ms_run[1]:scan=4495	2480.9	2	1030.61406	515.81078	K	F	258	268
PSM	LYFEELSLER	-216_24028	Q8C196	1	Mouse_09-2020	null	[MS,MS:1001208,SEQUEST,]	3.6e-4	null	ms_run[1]:scan=4496	2481.4	2	1298.66252	649.83499	K	L	1030	1040
PSM	QLGGYVATIGTK	-216_11069	Q64374	1	Mouse_09-2020	null	[MS,MS:1001208,SEQUEST,]	3.6e-4	null	ms_run[1]:scan=2325	1359.5	2	1207.66777	604.33770	R	C	65	77
PSM	AAVSGLWGK	-216_11062	A8DUK4	1	Mouse_09-2020	null	[MS,MS:1001208,SEQUEST,]	6.7e-4	null	ms_run[1]:scan=2324	1359.0	2	888.49449	444.75053	K	N	10	19
PSM	YFAGWADKWHGK	-216_11059	Q9CZS1	1	Mouse_09-2020	null	[MS,MS:1001208,SEQUEST,]	3.6e-4	null	ms_run[1]:scan=2323	1358.5	3	1465.70450	489.23857	R	I	150	162
PSM	LVPVGYGIK	-216_11041	A0A087WS46	1	Mouse_09-2020	null	[MS,MS:1001208,SEQUEST,]	6.7e-4	null	ms_run[1]:scan=2320	1357.1	2	945.57652	473.29203	K	L	136	145
PSM	LWSTFHRPELVR	-216_11032	Q91WT7	1	Mouse_09-2020	null	[MS,MS:1001208,SEQUEST,]	9.9e-4	null	ms_run[1]:scan=2319	1356.6	3	1540.83872	514.28429	K	C	85	97
PSM	VAALTGLPFVTAPNK	-216_24038	P97807	1	Mouse_09-2020	null	[MS,MS:1001208,SEQUEST,]	3.6e-4	null	ms_run[1]:scan=4497	2482.0	2	1498.86418	749.93503	K	E	294	309
PSM	KTGFRGPLNWYR	-216_11014	P34914	1	Mouse_09-2020	null	[MS,MS:1001208,SEQUEST,]	3.6e-4	null	ms_run[1]:scan=2317	1355.4	3	1494.79685	498.93700	K	T	455	467
PSM	YGVSGYPTLK	-216_11007	P27773	1	Mouse_09-2020	null	[MS,MS:1001208,SEQUEST,]	3.6e-4	null	ms_run[1]:scan=2316	1354.9	2	1084.56755	542.78731	K	F	95	105
PSM	FVSLAELQ	-216_23517	E9PWK1	1	Mouse_09-2020	null	[MS,MS:1001208,SEQUEST,]	3.7e-2	null	ms_run[1]:scan=4403	2433.5	2	906.49278	453.75019	K	0	434	442
PSM	RIERELAEAQDDSILK	-216_9249	Q06185	1	Mouse_09-2020	null	[MS,MS:1001208,SEQUEST,]	3.6e-4	null	ms_run[1]:scan=2025	1204.7	3	1885.99015	629.33744	K	0	56	72
PSM	ILDLIESGK	-216_14608	P24549	1	Mouse_09-2020	null	[MS,MS:1001208,SEQUEST,]	3.6e-4	null	ms_run[1]:scan=2902	1657.5	2	987.57262	494.28968	K	E	354	363
PSM	AIGLPEDLIQKGKDIK	-216_14636	P12710	1	Mouse_09-2020	null	[MS,MS:1001208,SEQUEST,]	3.6e-4	null	ms_run[1]:scan=2907	1659.9	4	1738.01491	435.25819	K	V	21	37
PSM	IFNTWLGDPSK	-216_20797	P61922	1	Mouse_09-2020	null	[MS,MS:1001208,SEQUEST,]	3.6e-4	null	ms_run[1]:scan=3931	2189.3	2	1277.65264	639.32987	R	L	378	389
PSM	NTVPWFPR	-216_18016	P16331	1	Mouse_09-2020	null	[MS,MS:1001208,SEQUEST,]	6.7e-4	null	ms_run[1]:scan=3471	1951.4	2	1016.53136	508.76925	K	I	116	124
PSM	IYGISFPDPK	-216_20804	Q9D0R2	1	Mouse_09-2020	null	[MS,MS:1001208,SEQUEST,]	3.6e-4	null	ms_run[1]:scan=3932	2189.8	2	1136.59917	568.80296	R	L	296	306
PSM	SEVYYDKSPLTPILLGNPGRK	-216_17996	P50172	1	Mouse_09-2020	null	[MS,MS:1001208,SEQUEST,]	3.6e-4	null	ms_run[1]:scan=3468	1949.9	4	2347.26577	587.57186	K	M	254	275
PSM	LAQGEYIAPEKIENIYLR	-216_20813	D3Z041	1	Mouse_09-2020	null	[MS,MS:1001208,SEQUEST,]	3.6e-4	null	ms_run[1]:scan=3934	2190.9	3	2120.14011	707.38439	K	E	563	581
PSM	LKEEEVTFWTQSLAK	-216_20817	Q91WU0	1	Mouse_09-2020	null	[MS,MS:1001208,SEQUEST,]	3.6e-4	null	ms_run[1]:scan=3935	2191.5	3	1808.94449	603.65248	R	Q	537	552
PSM	NTGTEAPDYLATVDVDPK	-216_17971	Q63836	0	Mouse_09-2020	null	[MS,MS:1001208,SEQUEST,]	4.3e-3	null	ms_run[1]:scan=3463	1947.5	2	1905.90984	953.45745	R	P	35	53
PSM	NTGTEAPDYLATVDVDPK	-216_17971	A0A0R4J135	0	Mouse_09-2020	null	[MS,MS:1001208,SEQUEST,]	4.3e-3	null	ms_run[1]:scan=3463	1947.5	2	1905.90984	953.45745	R	P	35	53
PSM	LSQTFPNADFAEITK	-216_20829	P07724	1	Mouse_09-2020	null	[MS,MS:1001208,SEQUEST,]	1.9e-3	null	ms_run[1]:scan=3937	2192.6	2	1681.84709	841.42523	R	A	243	258
PSM	IINEPTAAAIAYGLDKR	-216_17948	P20029	1	Mouse_09-2020	null	[MS,MS:1001208,SEQUEST,]	3.6e-4	null	ms_run[1]:scan=3459	1945.2	3	1815.99588	606.00363	R	G	199	216
PSM	QNFIQHFSQIVK	-216_17940	A0A0G2JEB3	1	Mouse_09-2020	null	[MS,MS:1001208,SEQUEST,]	3.6e-4	null	ms_run[1]:scan=3458	1944.7	3	1488.79520	496.93678	K	L	82	94
PSM	SGYGLNLETELK	-216_17914	Q9DBA8	1	Mouse_09-2020	null	[MS,MS:1001208,SEQUEST,]	3.4e-2	null	ms_run[1]:scan=3455	1943.1	2	1323.68437	662.34317	K	L	157	169
PSM	TYFQGSLPARAAYQVAALPR	-216_20841	P52760	1	Mouse_09-2020	null	[MS,MS:1001208,SEQUEST,]	3.6e-4	null	ms_run[1]:scan=3940	2194.0	3	2180.16281	727.39188	K	S	98	118
PSM	VLGLTLLQK	-216_20737	Q9CPU0	1	Mouse_09-2020	null	[MS,MS:1001208,SEQUEST,]	3.6e-4	null	ms_run[1]:scan=3920	2183.6	2	984.64525	492.82624	R	D	52	61
PSM	YVANLFPYK	-216_17857	Q9D819	1	Mouse_09-2020	null	[MS,MS:1001208,SEQUEST,]	3.6e-4	null	ms_run[1]:scan=3446	1938.5	2	1114.59368	557.80022	R	Y	80	89
PSM	LLEPVLLLGKER	-216_20857	P14131	1	Mouse_09-2020	null	[MS,MS:1001208,SEQUEST,]	3.6e-4	null	ms_run[1]:scan=3942	2195.0	3	1379.86145	460.62554	K	A	51	63
PSM	DTPFRGFLIPK	-216_20869	P33267	1	Mouse_09-2020	null	[MS,MS:1001208,SEQUEST,]	3.4e-2	null	ms_run[1]:scan=3944	2196.1	3	1290.72013	430.91168	R	T	374	385
PSM	DVFLPKPSWGNHTPIFR	-216_20882	P05202	1	Mouse_09-2020	null	[MS,MS:1001208,SEQUEST,]	3.6e-4	null	ms_run[1]:scan=3946	2197.2	4	2011.05568	503.51917	R	A	154	171
PSM	DVFLPKPSWGNHTPIFR	-216_20887	P05202	1	Mouse_09-2020	null	[MS,MS:1001208,SEQUEST,]	3.6e-4	null	ms_run[1]:scan=3947	2197.8	3	2011.05521	671.02313	R	A	154	171
PSM	FISDKDASVVGFFR	-216_20902	P27773	1	Mouse_09-2020	null	[MS,MS:1001208,SEQUEST,]	3.6e-4	null	ms_run[1]:scan=3951	2199.6	3	1587.81717	529.94371	K	L	148	162
PSM	VVFIFGPDK	-216_20909	Q6GT24	1	Mouse_09-2020	null	[MS,MS:1001208,SEQUEST,]	6.7e-4	null	ms_run[1]:scan=3952	2200.2	2	1021.57268	511.28949	R	L	133	142
PSM	LIRDGSIDLVINLPNNNTK	-216_20925	Q8C196	1	Mouse_09-2020	null	[MS,MS:1001208,SEQUEST,]	3.6e-4	null	ms_run[1]:scan=3954	2201.2	3	2109.16660	703.72693	K	V	1426	1445
PSM	GFAFVQYVNER	-216_20938	Q9Z204	1	Mouse_09-2020	null	[MS,MS:1001208,SEQUEST,]	3.6e-4	null	ms_run[1]:scan=3956	2202.3	2	1329.65642	665.33294	K	A	51	62
PSM	VTSAYLQDIENAYKK	-216_17811	Q99LC3	1	Mouse_09-2020	null	[MS,MS:1001208,SEQUEST,]	3.6e-4	null	ms_run[1]:scan=3439	1934.9	3	1742.89945	581.63683	K	F	229	244
PSM	LFFDTERYWKER	-216_17804	Q9CRB3	1	Mouse_09-2020	null	[MS,MS:1001208,SEQUEST,]	1.5e-3	null	ms_run[1]:scan=3438	1934.4	4	1689.83559	423.21505	K	Q	68	80
PSM	KYDAFLASESLIK	-216_17796	P53026	1	Mouse_09-2020	null	[MS,MS:1001208,SEQUEST,]	9.9e-4	null	ms_run[1]:scan=3437	1933.8	3	1484.79947	495.60469	K	I	106	119
PSM	RFTLVAWDPR	-216_17789	Q8R164	1	Mouse_09-2020	null	[MS,MS:1001208,SEQUEST,]	6.7e-4	null	ms_run[1]:scan=3436	1933.3	3	1260.68442	420.89977	K	Y	88	98
PSM	LFPSLLDTK	-216_20848	Q91XE0	1	Mouse_09-2020	null	[MS,MS:1001208,SEQUEST,]	9.9e-4	null	ms_run[1]:scan=3941	2194.5	2	1033.59319	517.30005	K	L	143	152
PSM	TQDPAKAPNSPDVLEIEFK	-216_17783	P16460	1	Mouse_09-2020	null	[MS,MS:1001208,SEQUEST,]	3.6e-4	null	ms_run[1]:scan=3435	1932.8	3	2099.06705	700.36003	K	G	210	229
PSM	FWSVDDTQVHTEYSSLR	-216_18053	P49429	1	Mouse_09-2020	null	[MS,MS:1001208,SEQUEST,]	3.6e-4	null	ms_run[1]:scan=3479	1955.6	3	2069.95749	690.65695	R	I	209	226
PSM	SSLNPILFR	-216_18090	O54734	1	Mouse_09-2020	null	[MS,MS:1001208,SEQUEST,]	3.6e-4	null	ms_run[1]:scan=3484	1958.3	2	1046.60051	523.80329	K	V	175	184
PSM	ILEFLGR	-216_18489	P52840	1	Mouse_09-2020	null	[MS,MS:1001208,SEQUEST,]	1.5e-3	null	ms_run[1]:scan=3557	1995.9	2	847.50304	424.25545	K	L	203	210
PSM	QAFQIGSPWR	-216_18483	O35945	0	Mouse_09-2020	null	[MS,MS:1001208,SEQUEST,]	3.6e-4	null	ms_run[1]:scan=3556	1995.4	2	1189.61235	595.30927	R	M	69	79
PSM	QAFQIGSPWR	-216_18483	P24549	0	Mouse_09-2020	null	[MS,MS:1001208,SEQUEST,]	3.6e-4	null	ms_run[1]:scan=3556	1995.4	2	1189.61235	595.30927	R	M	69	79
PSM	LYNLFLK	-216_20649	Q9Z2I9	1	Mouse_09-2020	null	[MS,MS:1001208,SEQUEST,]	1.5e-3	null	ms_run[1]:scan=3906	2176.4	2	910.53966	455.77347	K	D	243	250
PSM	SRFWYFVSQLKK	-216_18460	A0A1D5RM79	1	Mouse_09-2020	null	[MS,MS:1001208,SEQUEST,]	3.6e-4	null	ms_run[1]:scan=3552	1993.5	3	1588.86142	530.29267	K	K	42	54
PSM	GHRIEEVPELPLVVEDKVEGYK	-216_18457	Q9D8E6	1	Mouse_09-2020	null	[MS,MS:1001208,SEQUEST,]	3.6e-4	null	ms_run[1]:scan=3551	1992.9	4	2535.34755	634.59179	K	T	141	163
PSM	RFEYEDPFFNR	-216_18451	A0A0R4IZY2	1	Mouse_09-2020	null	[MS,MS:1001208,SEQUEST,]	3.6e-4	null	ms_run[1]:scan=3550	1992.4	3	1519.69773	507.23700	R	L	197	208
PSM	LFQHIAEYLPSYARPR	-216_18445	O35488	1	Mouse_09-2020	null	[MS,MS:1001208,SEQUEST,]	3.6e-4	null	ms_run[1]:scan=3549	1991.8	4	1961.03835	491.01526	K	L	542	558
PSM	FSRDVFLPKPSWGNHTPIFR	-216_18435	P05202	1	Mouse_09-2020	null	[MS,MS:1001208,SEQUEST,]	3.6e-4	null	ms_run[1]:scan=3547	1990.7	4	2401.25527	601.06956	K	A	151	171
PSM	FSRDVFLPKPSWGNHTPIFR	-216_18423	P05202	1	Mouse_09-2020	null	[MS,MS:1001208,SEQUEST,]	3.6e-4	null	ms_run[1]:scan=3545	1989.7	5	2401.25730	481.05710	K	A	151	171
PSM	VWIYPIK	-216_18415	Q922Q1	1	Mouse_09-2020	null	[MS,MS:1001208,SEQUEST,]	1.7e-3	null	ms_run[1]:scan=3544	1989.1	2	918.54210	459.77601	K	C	60	67
PSM	AIVAIENPADVSVISSR	-216_20663	P14206	1	Mouse_09-2020	null	[MS,MS:1001208,SEQUEST,]	3.6e-4	null	ms_run[1]:scan=3908	2177.4	2	1740.95036	870.97816	R	T	64	81
PSM	TYEQVLENLQSK	-216_18381	P52196	1	Mouse_09-2020	null	[MS,MS:1001208,SEQUEST,]	3.6e-4	null	ms_run[1]:scan=3537	1985.6	2	1451.73870	726.37246	K	F	164	176
PSM	GFFLNHYFSK	-216_18076	A0A494BB38	1	Mouse_09-2020	null	[MS,MS:1001208,SEQUEST,]	6.7e-4	null	ms_run[1]:scan=3482	1957.1	3	1259.61884	420.54511	R	Q	179	189
PSM	IDTRNELESYAYSLK	-216_18335	P20029	1	Mouse_09-2020	null	[MS,MS:1001208,SEQUEST,]	6.7e-4	null	ms_run[1]:scan=3529	1981.6	3	1801.88871	601.30374	R	Q	560	575
PSM	WWPGGLGK	-216_18297	Q9R0H0	1	Mouse_09-2020	null	[MS,MS:1001208,SEQUEST,]	2.3e-3	null	ms_run[1]:scan=3521	1977.3	2	900.47289	450.73996	K	S	175	183
PSM	VYLLYRPGHYDILYK	-216_18282	D3YWF6	1	Mouse_09-2020	null	[MS,MS:1001208,SEQUEST,]	3.6e-4	null	ms_run[1]:scan=3517	1975.4	4	1913.03103	479.01345	K	0	227	242
PSM	VLYPNDNFFEGKELR	-216_18262	Q9ET01	1	Mouse_09-2020	null	[MS,MS:1001208,SEQUEST,]	3.6e-4	null	ms_run[1]:scan=3514	1973.7	3	1840.92295	614.31246	R	K	279	294
PSM	FLASVSTVLTSK	-216_18247	Q91VB8	1	Mouse_09-2020	null	[MS,MS:1001208,SEQUEST,]	3.6e-4	null	ms_run[1]:scan=3512	1972.6	2	1252.71550	626.86100	K	R	129	141
PSM	ARFEELNADLFR	-216_18230	P63017	1	Mouse_09-2020	null	[MS,MS:1001208,SEQUEST,]	3.6e-4	null	ms_run[1]:scan=3508	1970.7	3	1480.75422	494.25629	R	T	300	312
PSM	DFTPSGIAGAFRR	-216_18211	P56135	1	Mouse_09-2020	null	[MS,MS:1001208,SEQUEST,]	3.6e-4	null	ms_run[1]:scan=3504	1968.5	3	1394.71753	465.57736	R	Y	28	41
PSM	EKPLALYVFSR	-216_18198	B1AV77	1	Mouse_09-2020	null	[MS,MS:1001208,SEQUEST,]	9.9e-4	null	ms_run[1]:scan=3502	1967.5	3	1322.74692	441.58708	R	N	356	367
PSM	GAAFLGLGTDSVR	-216_18190	Q9DBE0	1	Mouse_09-2020	null	[MS,MS:1001208,SEQUEST,]	3.6e-4	null	ms_run[1]:scan=3501	1966.9	2	1263.66838	632.33823	K	V	197	210
PSM	RFGFPEGSVELYAEK	-216_18161	P62908	1	Mouse_09-2020	null	[MS,MS:1001208,SEQUEST,]	3.6e-4	null	ms_run[1]:scan=3495	1964.0	3	1728.85782	576.95790	K	A	76	91
PSM	NLFWIQK	-216_20694	A2AUR5	1	Mouse_09-2020	null	[MS,MS:1001208,SEQUEST,]	1.5e-3	null	ms_run[1]:scan=3913	2180.2	2	948.52934	474.76872	K	P	56	63
PSM	GNDISSGTVLSDYVGSGPPSGTGLHR	-216_18104	P70296	1	Mouse_09-2020	null	[MS,MS:1001208,SEQUEST,]	3.6e-4	null	ms_run[1]:scan=3486	1959.4	3	2530.22147	844.07713	K	V	94	120
PSM	GQQYTDSFAQVNPLR	-216_18098	G3UYJ7	1	Mouse_09-2020	null	[MS,MS:1001208,SEQUEST,]	1.9e-3	null	ms_run[1]:scan=3485	1958.8	2	1723.84770	862.42355	K	V	37	52
PSM	GYISPYFINTSK	-216_18309	P63038	1	Mouse_09-2020	null	[MS,MS:1001208,SEQUEST,]	3.6e-4	null	ms_run[1]:scan=3524	1978.8	2	1389.70439	695.35608	R	Q	222	234
PSM	LSNIFVIGK	-216_18496	P62702	1	Mouse_09-2020	null	[MS,MS:1001208,SEQUEST,]	3.6e-4	null	ms_run[1]:scan=3558	1996.4	2	990.59831	495.80276	R	N	222	231
PSM	YLTVAAVFR	-216_20979	P68372	1	Mouse_09-2020	null	[MS,MS:1001208,SEQUEST,]	6.7e-4	null	ms_run[1]:scan=3963	2205.9	2	1039.59270	520.30038	R	R	310	319
PSM	QFYPDLIR	-216_17738	Q63836	0	Mouse_09-2020	null	[MS,MS:1001208,SEQUEST,]	1.5e-3	null	ms_run[1]:scan=3426	1928.2	2	1051.55864	526.28219	K	G	412	420
PSM	QFYPDLIR	-216_17738	A0A0R4J135	0	Mouse_09-2020	null	[MS,MS:1001208,SEQUEST,]	1.5e-3	null	ms_run[1]:scan=3426	1928.2	2	1051.55864	526.28219	K	G	412	420
PSM	FISDKDASVVGFFR	-216_21010	P27773	1	Mouse_09-2020	null	[MS,MS:1001208,SEQUEST,]	9.9e-4	null	ms_run[1]:scan=3968	2208.6	3	1587.81607	529.94371	K	L	148	162
PSM	TSIAIDTIINQK	-216_17333	Q03265	1	Mouse_09-2020	null	[MS,MS:1001208,SEQUEST,]	3.6e-4	null	ms_run[1]:scan=3356	1891.9	2	1316.74138	658.87464	K	F	219	231
PSM	IIDSLFNTVTDK	-216_21046	O70475	1	Mouse_09-2020	null	[MS,MS:1001208,SEQUEST,]	3.6e-4	null	ms_run[1]:scan=3976	2212.6	2	1365.72807	683.36665	R	I	318	330
PSM	KQVVNIPSFIVR	-216_17316	Q6ZWN5	1	Mouse_09-2020	null	[MS,MS:1001208,SEQUEST,]	3.6e-4	null	ms_run[1]:scan=3353	1890.6	3	1399.83963	467.28552	R	D	139	151
PSM	SSGLPITSAVDLEDAAK	-216_21056	Q9Z2I8	1	Mouse_09-2020	null	[MS,MS:1001208,SEQUEST,]	3.6e-4	null	ms_run[1]:scan=3977	2213.2	2	1673.86321	837.43325	K	A	408	425
PSM	IIWELIKEK	-216_17294	O88844	1	Mouse_09-2020	null	[MS,MS:1001208,SEQUEST,]	3.6e-4	null	ms_run[1]:scan=3350	1888.9	2	1171.70867	586.35790	R	I	21	30
PSM	LKLPAVVTADLR	-216_17286	Q9DCW4	1	Mouse_09-2020	null	[MS,MS:1001208,SEQUEST,]	6.7e-4	null	ms_run[1]:scan=3349	1888.3	3	1295.80332	432.60637	R	N	175	187
PSM	SHAPVYFYEFQHRPSFFK	-216_17260	Q8BK48	1	Mouse_09-2020	null	[MS,MS:1001208,SEQUEST,]	3.6e-4	null	ms_run[1]:scan=3345	1886.2	4	2287.11172	572.53254	R	F	429	447
PSM	LHTQDQFSPFSFSSGR	-216_17253	Q99MR8	1	Mouse_09-2020	null	[MS,MS:1001208,SEQUEST,]	3.6e-4	null	ms_run[1]:scan=3343	1885.4	3	1840.86197	614.29195	K	L	524	540
PSM	LFYLGIR	-216_21064	Q505D7	1	Mouse_09-2020	null	[MS,MS:1001208,SEQUEST,]	3.4e-2	null	ms_run[1]:scan=3978	2213.7	2	881.52373	441.26581	K	V	11	18
PSM	YPQLLSGIR	-216_17240	P50247	1	Mouse_09-2020	null	[MS,MS:1001208,SEQUEST,]	3.6e-4	null	ms_run[1]:scan=3341	1884.3	2	1046.60027	523.80329	K	I	143	152
PSM	EYYEALPELK	-216_17217	Q9ET01	1	Mouse_09-2020	null	[MS,MS:1001208,SEQUEST,]	3.6e-4	null	ms_run[1]:scan=3338	1882.6	2	1254.62578	627.81626	K	V	731	741
PSM	VYGTVFHINQGNPFK	-216_17360	Q9DCY0	1	Mouse_09-2020	null	[MS,MS:1001208,SEQUEST,]	3.6e-4	null	ms_run[1]:scan=3360	1894.0	3	1720.87717	574.29837	K	K	27	42
PSM	IFINLPR	-216_17207	A0A498WGD8	1	Mouse_09-2020	null	[MS,MS:1001208,SEQUEST,]	1.7e-3	null	ms_run[1]:scan=3337	1882.1	2	872.53478	436.77126	K	M	196	203
PSM	GVVQDLQQAISK	-216_21104	Q91VK2	1	Mouse_09-2020	null	[MS,MS:1001208,SEQUEST,]	3.6e-4	null	ms_run[1]:scan=3985	2217.3	2	1285.71343	643.35916	R	E	91	103
PSM	LQVSNVLSQPLAQAAVK	-216_21111	Q9DBG6	1	Mouse_09-2020	null	[MS,MS:1001208,SEQUEST,]	1.5e-3	null	ms_run[1]:scan=3986	2217.8	3	1766.01871	589.34387	R	E	290	307
PSM	RGWDENVYYTVPLVR	-216_21126	O55125	1	Mouse_09-2020	null	[MS,MS:1001208,SEQUEST,]	3.6e-4	null	ms_run[1]:scan=3988	2218.8	3	1866.95176	622.98809	K	M	254	269
PSM	GAAFLGLGTDSVRVVK	-216_17143	Q9DBE0	1	Mouse_09-2020	null	[MS,MS:1001208,SEQUEST,]	3.6e-4	null	ms_run[1]:scan=3326	1876.4	3	1589.90329	530.63851	K	D	197	213
PSM	VTNEPILAFSQGSPERDALQK	-216_17130	Q8CHT0	1	Mouse_09-2020	null	[MS,MS:1001208,SEQUEST,]	3.6e-4	null	ms_run[1]:scan=3324	1875.4	3	2300.18552	767.40088	K	L	31	52
PSM	IQFGVPLAR	-216_17123	A0A0A0MQ68	1	Mouse_09-2020	null	[MS,MS:1001208,SEQUEST,]	1.5e-3	null	ms_run[1]:scan=3323	1874.9	2	1000.59349	500.80055	R	Q	329	338
PSM	ASLQNLLSASQAR	-216_17115	P35505	1	Mouse_09-2020	null	[MS,MS:1001208,SEQUEST,]	3.6e-4	null	ms_run[1]:scan=3321	1874.0	3	1358.73841	453.58440	R	R	83	96
PSM	IVPNILLEQGK	-216_17100	Q9CZU6	1	Mouse_09-2020	null	[MS,MS:1001208,SEQUEST,]	3.6e-4	null	ms_run[1]:scan=3319	1873.0	2	1223.73979	612.37154	K	K	383	394
PSM	FLDGIYVSEK	-216_17093	A0A140T8T4	1	Mouse_09-2020	null	[MS,MS:1001208,SEQUEST,]	3.6e-4	null	ms_run[1]:scan=3318	1872.3	2	1170.60600	585.80570	K	T	175	185
PSM	VWQLYIGDTR	-216_21173	Q9QXF8	1	Mouse_09-2020	null	[MS,MS:1001208,SEQUEST,]	3.6e-4	null	ms_run[1]:scan=3996	2223.0	2	1250.65337	625.83004	R	R	30	40
PSM	QINWTVLYRR	-216_17076	Q8BP67	1	Mouse_09-2020	null	[MS,MS:1001208,SEQUEST,]	3.6e-4	null	ms_run[1]:scan=3316	1871.3	3	1348.74790	450.25433	R	H	48	58
PSM	QAGIAQLYGIAGSTNVTGDQVKK	-216_17201	Q9QXD6	1	Mouse_09-2020	null	[MS,MS:1001208,SEQUEST,]	3.6e-4	null	ms_run[1]:scan=3336	1881.6	3	2319.23160	773.74828	R	D	51	74
PSM	DFDPAINEYLQRK	-216_17745	Q9QXD6	1	Mouse_09-2020	null	[MS,MS:1001208,SEQUEST,]	3.6e-4	null	ms_run[1]:scan=3427	1928.7	3	1608.80362	536.93873	K	F	219	232
PSM	YAEIYGISSAHTLLR	-216_17384	Q99K67	1	Mouse_09-2020	null	[MS,MS:1001208,SEQUEST,]	3.6e-4	null	ms_run[1]:scan=3363	1895.7	3	1693.88889	565.30178	K	T	708	723
PSM	QIFGEATKQPGIVFVAAK	-216_17397	F6Y6L6	1	Mouse_09-2020	null	[MS,MS:1001208,SEQUEST,]	3.6e-4	null	ms_run[1]:scan=3365	1896.8	3	1904.06449	635.35952	K	D	44	62
PSM	AAYVLFYQR	-216_17732	Q99K46	1	Mouse_09-2020	null	[MS,MS:1001208,SEQUEST,]	3.6e-4	null	ms_run[1]:scan=3425	1927.6	2	1130.59892	565.80329	K	D	880	889
PSM	VHVFYIDYGNREILPSTR	-216_17720	Q78PY7	1	Mouse_09-2020	null	[MS,MS:1001208,SEQUEST,]	3.5e-3	null	ms_run[1]:scan=3423	1926.6	3	2179.13431	727.04801	K	G	759	777
PSM	FLPSPVYLK	-216_17705	G5E8M7	1	Mouse_09-2020	null	[MS,MS:1001208,SEQUEST,]	6.7e-4	null	ms_run[1]:scan=3420	1925.2	2	1063.61931	532.31296	R	A	217	226
PSM	LVFLGLDNAGK	-216_20985	A0A1W2P869	1	Mouse_09-2020	null	[MS,MS:1001208,SEQUEST,]	3.6e-4	null	ms_run[1]:scan=3964	2206.4	2	1146.65166	573.82951	K	T	5	16
PSM	AHPLFTFLR	-216_17681	A0A0A6YY34	1	Mouse_09-2020	null	[MS,MS:1001208,SEQUEST,]	6.7e-4	null	ms_run[1]:scan=3416	1923.0	2	1101.62029	551.31383	K	A	63	72
PSM	SILFVPTSAPR	-216_17671	P08113	1	Mouse_09-2020	null	[MS,MS:1001208,SEQUEST,]	3.6e-4	null	ms_run[1]:scan=3415	1922.5	2	1187.67888	594.34278	K	L	385	396
PSM	VNLAELFKGK	-216_17638	P99029	1	Mouse_09-2020	null	[MS,MS:1001208,SEQUEST,]	3.6e-4	null	ms_run[1]:scan=3408	1919.0	2	1118.65788	559.83205	K	G	72	82
PSM	SSFINTLRGIGNEEEGAAK	-216_17633	Q9QZ85	1	Mouse_09-2020	null	[MS,MS:1001208,SEQUEST,]	6.7e-4	null	ms_run[1]:scan=3406	1917.8	3	1992.99936	665.00435	K	G	83	102
PSM	LDNNTELSFFAK	-216_20991	O88844	1	Mouse_09-2020	null	[MS,MS:1001208,SEQUEST,]	3.6e-4	null	ms_run[1]:scan=3965	2206.9	2	1398.69072	699.84862	K	L	346	358
PSM	RANNTTYGLAAGLFTKDLDK	-216_17620	P24549	1	Mouse_09-2020	null	[MS,MS:1001208,SEQUEST,]	3.6e-4	null	ms_run[1]:scan=3403	1916.3	3	2169.13181	723.71480	K	I	420	440
PSM	THILLFLPK	-216_17614	P09103	1	Mouse_09-2020	null	[MS,MS:1001208,SEQUEST,]	1.5e-3	null	ms_run[1]:scan=3402	1915.7	2	1081.67717	541.34205	K	V	257	266
PSM	LKVIFLENYR	-216_17598	Q9ET01	1	Mouse_09-2020	null	[MS,MS:1001208,SEQUEST,]	6.7e-4	null	ms_run[1]:scan=3400	1914.7	3	1294.75074	432.25545	K	S	641	651
PSM	KYPYWPHQPIENL	-216_17391	Q9DCX2	1	Mouse_09-2020	null	[MS,MS:1001208,SEQUEST,]	1.7e-3	null	ms_run[1]:scan=3364	1896.2	3	1684.84769	562.28759	K	0	149	162
PSM	WWPGGLGK	-216_17588	Q9R0H0	1	Mouse_09-2020	null	[MS,MS:1001208,SEQUEST,]	6.7e-4	null	ms_run[1]:scan=3396	1912.8	2	900.47222	450.73996	K	S	175	183
PSM	VYGTVFHINQGNPFKLK	-216_17556	Q9DCY0	1	Mouse_09-2020	null	[MS,MS:1001208,SEQUEST,]	3.6e-4	null	ms_run[1]:scan=3391	1910.0	4	1962.05910	491.27036	K	L	27	44
PSM	FSNFAPLGIPR	-216_20997	P56593	1	Mouse_09-2020	null	[MS,MS:1001208,SEQUEST,]	3.6e-4	null	ms_run[1]:scan=3966	2207.4	2	1218.66265	609.83512	R	I	360	371
PSM	SDLTKDITTSVLTVNNK	-216_17531	Q9QXF8	1	Mouse_09-2020	null	[MS,MS:1001208,SEQUEST,]	3.6e-4	null	ms_run[1]:scan=3386	1907.6	2	1848.99309	924.99929	K	H	197	214
PSM	VYGTVFHINQGNPFKLK	-216_17520	Q9DCY0	1	Mouse_09-2020	null	[MS,MS:1001208,SEQUEST,]	3.6e-4	null	ms_run[1]:scan=3384	1906.5	3	1962.06076	654.69138	K	L	27	44
PSM	VSLAVLNPYIKR	-216_17511	Q9DB20	1	Mouse_09-2020	null	[MS,MS:1001208,SEQUEST,]	3.6e-4	null	ms_run[1]:scan=3383	1905.9	3	1372.83057	458.28188	K	V	74	86
PSM	GFSLEELR	-216_17505	P47963	1	Mouse_09-2020	null	[MS,MS:1001208,SEQUEST,]	1.7e-3	null	ms_run[1]:scan=3382	1905.4	2	950.49394	475.75072	R	A	75	83
PSM	LSSLDVVHAALVNK	-216_17498	Q91XE0	1	Mouse_09-2020	null	[MS,MS:1001208,SEQUEST,]	3.6e-4	null	ms_run[1]:scan=3381	1904.9	3	1465.83725	489.28395	K	W	170	184
PSM	FDRGYISPYFINTSK	-216_17472	P63038	1	Mouse_09-2020	null	[MS,MS:1001208,SEQUEST,]	3.6e-4	null	ms_run[1]:scan=3378	1903.3	3	1807.90116	603.30530	K	Q	219	234
PSM	FFNEVFR	-216_17465	P52825	1	Mouse_09-2020	null	[MS,MS:1001208,SEQUEST,]	1.9e-3	null	ms_run[1]:scan=3376	1902.5	2	958.47716	479.74270	R	S	383	390
PSM	AVLITYGPYAVNGK	-216_17452	Q9DCS2	1	Mouse_09-2020	null	[MS,MS:1001208,SEQUEST,]	3.6e-4	null	ms_run[1]:scan=3373	1900.8	2	1465.80095	733.40611	K	S	134	148
PSM	TGVAPIIDVVR	-216_17447	P14115	1	Mouse_09-2020	null	[MS,MS:1001208,SEQUEST,]	3.6e-4	null	ms_run[1]:scan=3372	1900.2	2	1139.67754	570.34278	K	G	95	106
PSM	SDLTKDITTSVLTVNNK	-216_17424	Q9QXF8	1	Mouse_09-2020	null	[MS,MS:1001208,SEQUEST,]	3.6e-4	null	ms_run[1]:scan=3369	1898.7	3	1848.99039	617.00195	K	H	197	214
PSM	DAVSVFYVSR	-216_17570	O35488	1	Mouse_09-2020	null	[MS,MS:1001208,SEQUEST,]	3.6e-4	null	ms_run[1]:scan=3393	1911.1	2	1142.58391	571.79566	K	S	175	185
PSM	YDLTVPFAR	-216_20623	G5E823	1	Mouse_09-2020	null	[MS,MS:1001208,SEQUEST,]	4.3e-2	null	ms_run[1]:scan=3901	2173.8	2	1081.56584	541.28747	R	L	129	138
PSM	LYSEFLGKRPWFAGDK	-216_18513	P10649	1	Mouse_09-2020	null	[MS,MS:1001208,SEQUEST,]	3.6e-4	null	ms_run[1]:scan=3560	1997.4	3	1913.98880	638.66847	K	T	137	153
PSM	YVVVTGITPTPLGEGK	-216_18520	A0A1W2P733	1	Mouse_09-2020	null	[MS,MS:1001208,SEQUEST,]	2.1e-3	null	ms_run[1]:scan=3562	1998.6	2	1630.90520	815.95616	K	T	191	207
PSM	VLYPNDNFFEGK	-216_19644	Q9ET01	1	Mouse_09-2020	null	[MS,MS:1001208,SEQUEST,]	6.7e-4	null	ms_run[1]:scan=3744	2092.6	2	1442.69634	721.85117	R	L	279	291
PSM	IGGIFAFK	-216_19638	P32020	1	Mouse_09-2020	null	[MS,MS:1001208,SEQUEST,]	1.9e-3	null	ms_run[1]:scan=3743	2092.1	2	852.49864	426.75254	K	K	455	463
PSM	FINLVPSNLPHEATRDTVFR	-216_20155	Q05421	1	Mouse_09-2020	null	[MS,MS:1001208,SEQUEST,]	3.6e-4	null	ms_run[1]:scan=3824	2134.0	4	2326.23159	582.31302	R	Y	360	380
PSM	ANVVASALAQIPQK	-216_19622	Q8R084	1	Mouse_09-2020	null	[MS,MS:1001208,SEQUEST,]	3.6e-3	null	ms_run[1]:scan=3739	2090.2	3	1409.81156	470.60855	K	L	322	336
PSM	RTGAIVDVPVGEELLGR	-216_20161	Q03265	1	Mouse_09-2020	null	[MS,MS:1001208,SEQUEST,]	6.7e-4	null	ms_run[1]:scan=3825	2134.7	3	1780.99234	594.33538	K	V	133	150
PSM	NFLDSYIK	-216_20167	O88451	1	Mouse_09-2020	null	[MS,MS:1001208,SEQUEST,]	1.5e-3	null	ms_run[1]:scan=3826	2135.2	2	999.51091	500.26092	K	I	240	248
PSM	LLIYTEFGK	-216_20178	O09173	1	Mouse_09-2020	null	[MS,MS:1001208,SEQUEST,]	3.6e-3	null	ms_run[1]:scan=3829	2136.5	2	1083.60588	542.30788	K	S	163	172
PSM	ANVVASALAQIPQK	-216_19583	Q8R084	1	Mouse_09-2020	null	[MS,MS:1001208,SEQUEST,]	3.6e-4	null	ms_run[1]:scan=3733	2086.9	2	1409.81218	705.40918	K	L	322	336
PSM	YFPTQALNFAFKDKYK	-216_20183	P51881	1	Mouse_09-2020	null	[MS,MS:1001208,SEQUEST,]	3.6e-4	null	ms_run[1]:scan=3831	2137.6	4	1981.02212	496.01091	R	I	81	97
PSM	DAGTIAGLNVLR	-216_20190	P63017	1	Mouse_09-2020	null	[MS,MS:1001208,SEQUEST,]	3.6e-4	null	ms_run[1]:scan=3832	2138.1	2	1199.67449	600.34077	K	I	160	172
PSM	TVTNAVVTVPAYFNDSQR	-216_20193	P63017	1	Mouse_09-2020	null	[MS,MS:1001208,SEQUEST,]	3.6e-4	null	ms_run[1]:scan=3833	2138.6	2	1981.99895	991.50253	K	A	138	156
PSM	AAFQLGSPWR	-216_19535	P47738	1	Mouse_09-2020	null	[MS,MS:1001208,SEQUEST,]	3.6e-4	null	ms_run[1]:scan=3725	2082.8	2	1132.58916	566.79854	R	M	87	97
PSM	TVDNFVALATGEK	-216_20145	P24369	1	Mouse_09-2020	null	[MS,MS:1001208,SEQUEST,]	3.6e-4	null	ms_run[1]:scan=3823	2133.5	2	1364.70769	682.85645	K	F	72	85
PSM	GVVNILPGSGSLVGQR	-216_20200	Q8R0Y6	1	Mouse_09-2020	null	[MS,MS:1001208,SEQUEST,]	3.6e-4	null	ms_run[1]:scan=3834	2139.2	2	1552.88213	776.94392	K	S	621	637
PSM	VLDSGAPIKIPVGPETLGR	-216_19511	P56480	1	Mouse_09-2020	null	[MS,MS:1001208,SEQUEST,]	3.6e-4	null	ms_run[1]:scan=3721	2080.7	3	1919.09763	640.37020	K	M	125	144
PSM	NWVVFYK	-216_19491	Q8CC88	1	Mouse_09-2020	null	[MS,MS:1001208,SEQUEST,]	3.3e-3	null	ms_run[1]:scan=3719	2079.6	2	955.50328	478.25545	K	T	1237	1244
PSM	ELSFAAVSFYHK	-216_19469	P19096	1	Mouse_09-2020	null	[MS,MS:1001208,SEQUEST,]	1.1e-2	null	ms_run[1]:scan=3715	2077.8	3	1398.70401	466.90659	R	R	2408	2420
PSM	EWPANLDLK	-216_19466	Q8C196	1	Mouse_09-2020	null	[MS,MS:1001208,SEQUEST,]	6.7e-4	null	ms_run[1]:scan=3714	2077.1	2	1085.56291	543.28493	K	E	832	841
PSM	IWPHVYSFLQTKVPETTQK	-216_19455	Q9WTP7	1	Mouse_09-2020	null	[MS,MS:1001208,SEQUEST,]	3.6e-4	null	ms_run[1]:scan=3712	2076.1	4	2302.22182	576.31121	K	S	204	223
PSM	GATPYGGVKLEDLIVK	-216_20219	Q8QZT1	1	Mouse_09-2020	null	[MS,MS:1001208,SEQUEST,]	1.1e-2	null	ms_run[1]:scan=3837	2140.9	3	1659.93271	553.98205	R	G	163	179
PSM	LISWYDNEYGYSNR	-216_20253	A0A1D5RLD8	1	Mouse_09-2020	null	[MS,MS:1001208,SEQUEST,]	3.6e-4	null	ms_run[1]:scan=3844	2144.3	2	1779.79949	890.40228	K	V	308	322
PSM	LNSFIALVNK	-216_19414	A0A0R4IZY2	1	Mouse_09-2020	null	[MS,MS:1001208,SEQUEST,]	6.7e-4	null	ms_run[1]:scan=3705	2072.6	2	1118.65703	559.83205	K	L	247	257
PSM	FWDYLR	-216_19394	P08226	1	Mouse_09-2020	null	[MS,MS:1001208,SEQUEST,]	1.4e-2	null	ms_run[1]:scan=3701	2070.4	2	899.44005	450.22415	R	V	43	49
PSM	ITGLGVKGIAPYSYAG	-216_19382	Q64374	1	Mouse_09-2020	null	[MS,MS:1001208,SEQUEST,]	3.6e-4	null	ms_run[1]:scan=3699	2069.3	2	1566.85381	783.92995	K	0	284	300
PSM	FYTLFGR	-216_20263	Q8CGC7	1	Mouse_09-2020	null	[MS,MS:1001208,SEQUEST,]	3.6e-3	null	ms_run[1]:scan=3845	2144.9	2	903.46990	452.23980	K	Y	1504	1511
PSM	DFAVDIIK	-216_19523	Q9D819	1	Mouse_09-2020	null	[MS,MS:1001208,SEQUEST,]	2.1e-3	null	ms_run[1]:scan=3723	2081.7	2	920.50780	460.75802	K	T	214	222
PSM	TSATWFALSR	-216_19332	Q8VDN2	1	Mouse_09-2020	null	[MS,MS:1001208,SEQUEST,]	3.6e-4	null	ms_run[1]:scan=3691	2065.2	2	1139.58306	570.29583	K	A	414	424
PSM	WVINPSGGLISK	-216_20132	P32020	1	Mouse_09-2020	null	[MS,MS:1001208,SEQUEST,]	3.6e-4	null	ms_run[1]:scan=3821	2132.4	2	1270.71599	635.86134	K	H	342	354
PSM	KGTVYLTPYRVIFLSK	-216_19684	P97765	1	Mouse_09-2020	null	[MS,MS:1001208,SEQUEST,]	4.9e-2	null	ms_run[1]:scan=3750	2095.9	3	1885.09385	629.03638	K	K	47	63
PSM	LLIYTEFGK	-216_19978	O09173	1	Mouse_09-2020	null	[MS,MS:1001208,SEQUEST,]	1.5e-3	null	ms_run[1]:scan=3796	2119.5	2	1083.60893	542.30788	K	S	163	172
PSM	SLSLILYSR	-216_19936	P21614	1	Mouse_09-2020	null	[MS,MS:1001208,SEQUEST,]	6.7e-4	null	ms_run[1]:scan=3788	2115.4	2	1051.61577	526.31095	R	F	42	51
PSM	LSVLLLER	-216_19926	Q8VC30	1	Mouse_09-2020	null	[MS,MS:1001208,SEQUEST,]	6.7e-4	null	ms_run[1]:scan=3787	2114.8	2	942.59825	471.80276	R	G	435	443
PSM	DGFRFFTNYESR	-216_19916	Q91XF0	1	Mouse_09-2020	null	[MS,MS:1001208,SEQUEST,]	3.6e-4	null	ms_run[1]:scan=3786	2114.3	3	1538.70334	513.57227	K	G	105	117
PSM	YNQILRIEEELGSK	-216_20015	P17182	1	Mouse_09-2020	null	[MS,MS:1001208,SEQUEST,]	3.6e-4	null	ms_run[1]:scan=3801	2122.1	3	1691.89688	564.63694	K	K	407	421
PSM	ADFDNTVAIHPTSSEELVTLR	-216_19897	P47791	1	Mouse_09-2020	null	[MS,MS:1001208,SEQUEST,]	3.6e-4	null	ms_run[1]:scan=3782	2112.4	3	2315.15805	772.38864	K	0	480	501
PSM	NDYVKALPGHLKPFETLLSQNQGGK	-216_19884	P19157	1	Mouse_09-2020	null	[MS,MS:1001208,SEQUEST,]	3.6e-4	null	ms_run[1]:scan=3780	2111.2	4	2754.45742	689.36979	K	F	117	142
PSM	SIYGEKFEDENFILK	-216_19876	P17742	1	Mouse_09-2020	null	[MS,MS:1001208,SEQUEST,]	3.6e-4	null	ms_run[1]:scan=3779	2110.7	3	1831.91141	611.30860	R	T	77	92
PSM	SSALASKATGYPLAFIAAK	-216_19867	Q8C196	1	Mouse_09-2020	null	[MS,MS:1001208,SEQUEST,]	3.6e-4	null	ms_run[1]:scan=3778	2110.2	3	1867.03452	623.01564	R	A	722	741
PSM	GAGAFGYFEVTHDITR	-216_20029	P24270	1	Mouse_09-2020	null	[MS,MS:1001208,SEQUEST,]	6.7e-4	null	ms_run[1]:scan=3804	2123.8	2	1740.83599	870.92064	K	S	78	94
PSM	RDHKDNLEFFLTNLGK	-216_19831	P19096	1	Mouse_09-2020	null	[MS,MS:1001208,SEQUEST,]	1.5e-3	null	ms_run[1]:scan=3772	2107.3	4	1947.00564	487.50753	K	H	787	803
PSM	SDIDEIVLVGGSTR	-216_19823	P20029	1	Mouse_09-2020	null	[MS,MS:1001208,SEQUEST,]	3.6e-4	null	ms_run[1]:scan=3771	2106.7	2	1460.75920	730.88319	K	P	355	369
PSM	FLFPEGIK	-216_20124	Q8R0Y6	1	Mouse_09-2020	null	[MS,MS:1001208,SEQUEST,]	1.9e-3	null	ms_run[1]:scan=3820	2131.9	2	950.53478	475.77093	R	M	167	175
PSM	NAVITVPAYFNDSQR	-216_20034	P38647	1	Mouse_09-2020	null	[MS,MS:1001208,SEQUEST,]	3.6e-4	null	ms_run[1]:scan=3805	2124.3	2	1694.85051	847.92847	K	A	188	203
PSM	ILTFDQLALESPKGR	-216_19798	A0A1B0GSS8	1	Mouse_09-2020	null	[MS,MS:1001208,SEQUEST,]	3.6e-4	null	ms_run[1]:scan=3767	2104.5	3	1687.93869	563.31743	K	T	87	102
PSM	LTPLDQQLFK	-216_19789	Q9DCY0	1	Mouse_09-2020	null	[MS,MS:1001208,SEQUEST,]	3.6e-4	null	ms_run[1]:scan=3766	2104.0	2	1202.67815	601.84261	K	A	159	169
PSM	TVTNAVVTVPAYFNDSQR	-216_20039	P63017	1	Mouse_09-2020	null	[MS,MS:1001208,SEQUEST,]	6.7e-4	null	ms_run[1]:scan=3807	2125.2	3	1982.01194	661.33744	K	A	138	156
PSM	TLTIDAIQFQR	-216_20056	P52825	1	Mouse_09-2020	null	[MS,MS:1001208,SEQUEST,]	3.6e-4	null	ms_run[1]:scan=3810	2126.7	2	1305.71660	653.36170	K	G	440	451
PSM	LLIYTEFGK	-216_20076	O09173	1	Mouse_09-2020	null	[MS,MS:1001208,SEQUEST,]	6.7e-4	null	ms_run[1]:scan=3812	2127.8	2	1083.60906	542.30788	K	S	163	172
PSM	IEGLDIHFIHVKPPQLPSGR	-216_20097	E9PWK1	1	Mouse_09-2020	null	[MS,MS:1001208,SEQUEST,]	6.7e-4	null	ms_run[1]:scan=3815	2129.5	5	2253.24903	451.45587	K	P	120	140
PSM	FFGNNWAETYR	-216_19750	Q8CG76	1	Mouse_09-2020	null	[MS,MS:1001208,SEQUEST,]	3.6e-4	null	ms_run[1]:scan=3759	2100.5	2	1404.63725	702.82020	R	R	259	270
PSM	LVTGWVKPIIIGR	-216_19740	O88844	1	Mouse_09-2020	null	[MS,MS:1001208,SEQUEST,]	3.6e-4	null	ms_run[1]:scan=3758	2099.9	2	1451.90996	726.45848	R	A	120	133
PSM	GPFLLGIK	-216_19730	P28271	1	Mouse_09-2020	null	[MS,MS:1001208,SEQUEST,]	1.5e-3	null	ms_run[1]:scan=3757	2099.3	2	844.52916	422.76819	K	V	786	794
PSM	FWSEYFTTDRGLEK	-216_19717	Q99PG0	1	Mouse_09-2020	null	[MS,MS:1001208,SEQUEST,]	3.6e-4	null	ms_run[1]:scan=3755	2098.3	3	1778.83829	593.61766	R	M	248	262
PSM	LVTGWVKPIIIGR	-216_19708	O88844	1	Mouse_09-2020	null	[MS,MS:1001208,SEQUEST,]	3.6e-4	null	ms_run[1]:scan=3754	2097.8	3	1451.91236	484.64141	R	A	120	133
PSM	NNREEQIISLFR	-216_19699	Q99KR3	1	Mouse_09-2020	null	[MS,MS:1001208,SEQUEST,]	2.1e-2	null	ms_run[1]:scan=3753	2097.2	3	1518.79969	506.93896	R	N	218	230
PSM	SIYSEFLK	-216_19806	Q8BH00	1	Mouse_09-2020	null	[MS,MS:1001208,SEQUEST,]	1.9e-3	null	ms_run[1]:scan=3768	2105.0	2	986.51897	493.76330	R	F	298	306
PSM	IILDELVQR	-216_19322	Q8K169	0	Mouse_09-2020	null	[MS,MS:1001208,SEQUEST,]	3.6e-4	null	ms_run[1]:scan=3690	2064.7	2	1098.65215	549.82951	K	H	41	50
PSM	IILDELVQR	-216_19322	Q8R084	0	Mouse_09-2020	null	[MS,MS:1001208,SEQUEST,]	3.6e-4	null	ms_run[1]:scan=3690	2064.7	2	1098.65215	549.82951	K	H	41	50
PSM	GWPLYLSTK	-216_20270	O88844	1	Mouse_09-2020	null	[MS,MS:1001208,SEQUEST,]	1.7e-3	null	ms_run[1]:scan=3846	2145.4	2	1064.57695	532.79239	K	T	204	213
PSM	LYDIDVAKVNTLIRPDGEK	-216_19264	P62751	1	Mouse_09-2020	null	[MS,MS:1001208,SEQUEST,]	1.5e-3	null	ms_run[1]:scan=3681	2060.0	4	2159.17251	540.54812	K	A	116	135
PSM	VGINYQPPTVVPGGDLAK	-216_18873	P05214	1	Mouse_09-2020	null	[MS,MS:1001208,SEQUEST,]	3.4e-2	null	ms_run[1]:scan=3617	2027.1	2	1824.98821	912.99635	K	Q	353	371
PSM	FSLYFLAYEDKNDIPKDKSEK	-216_18863	Q9CPU0	1	Mouse_09-2020	null	[MS,MS:1001208,SEQUEST,]	3.6e-4	null	ms_run[1]:scan=3615	2025.9	4	2550.27529	638.32452	K	A	68	89
PSM	RWLLDFASK	-216_20453	D3Z041	1	Mouse_09-2020	null	[MS,MS:1001208,SEQUEST,]	3.6e-4	null	ms_run[1]:scan=3875	2160.4	2	1135.62847	568.31657	K	K	388	397
PSM	SLEIIGAPFSK	-216_20475	Q61176	1	Mouse_09-2020	null	[MS,MS:1001208,SEQUEST,]	3.6e-4	null	ms_run[1]:scan=3878	2161.9	2	1161.65105	581.32934	K	Q	7	18
PSM	FSLYFLAYEDKNDIPKDKSEK	-216_18843	Q9CPU0	1	Mouse_09-2020	null	[MS,MS:1001208,SEQUEST,]	3.6e-4	null	ms_run[1]:scan=3612	2024.3	5	2550.27647	510.86107	K	A	68	89
PSM	AIGLPEDLIQKGKDIKGVSEIVHEGK	-216_18835	P12710	1	Mouse_09-2020	null	[MS,MS:1001208,SEQUEST,]	3.6e-4	null	ms_run[1]:scan=3611	2023.8	4	2773.54629	694.14191	K	I	21	47
PSM	YHVPVVVVPEGSTSDTQEQAILR	-216_18827	Q9DBG6	1	Mouse_09-2020	null	[MS,MS:1001208,SEQUEST,]	1.5e-3	null	ms_run[1]:scan=3610	2023.3	3	2524.28208	842.10625	R	Q	267	290
PSM	FWYFVSQLKK	-216_20501	A0A1D5RM79	1	Mouse_09-2020	null	[MS,MS:1001208,SEQUEST,]	5.9e-3	null	ms_run[1]:scan=3882	2164.1	3	1345.73279	449.24829	R	K	44	54
PSM	AIGLPEDLIQKGKDIKGVSEIVHEGK	-216_18787	P12710	1	Mouse_09-2020	null	[MS,MS:1001208,SEQUEST,]	3.6e-4	null	ms_run[1]:scan=3603	2019.7	5	2773.55695	555.51499	K	I	21	47
PSM	LKETEYDVRDHGDLAFVDVPNDSSFQIVKNPR	-216_18780	Q61176	1	Mouse_09-2020	null	[MS,MS:1001208,SEQUEST,]	3.6e-4	null	ms_run[1]:scan=3602	2019.2	6	3703.83776	618.14524	K	V	40	72
PSM	GEYLPLLQGK	-216_18750	P11725	1	Mouse_09-2020	null	[MS,MS:1001208,SEQUEST,]	6.7e-4	null	ms_run[1]:scan=3598	2017.1	2	1117.62322	559.31623	K	L	71	81
PSM	LTLSALVDGK	-216_18735	G3UX26	1	Mouse_09-2020	null	[MS,MS:1001208,SEQUEST,]	3.6e-4	null	ms_run[1]:scan=3595	2015.7	2	1016.59880	508.80296	K	F	257	267
PSM	FASEITPITISVK	-216_20422	Q8QZT1	1	Mouse_09-2020	null	[MS,MS:1001208,SEQUEST,]	3.6e-4	null	ms_run[1]:scan=3870	2157.9	2	1405.79485	703.40049	K	K	228	241
PSM	ILASFFGK	-216_18725	Q8BTY1	1	Mouse_09-2020	null	[MS,MS:1001208,SEQUEST,]	1.5e-3	null	ms_run[1]:scan=3594	2015.2	2	882.50951	441.75782	K	L	75	83
PSM	NIEDVIAQGVGK	-216_18703	P99027	1	Mouse_09-2020	null	[MS,MS:1001208,SEQUEST,]	3.6e-4	null	ms_run[1]:scan=3591	2013.5	2	1242.66911	621.83806	K	A	50	62
PSM	GVIFYLR	-216_18678	B1AU25	1	Mouse_09-2020	null	[MS,MS:1001208,SEQUEST,]	5.3e-3	null	ms_run[1]:scan=3587	2011.4	2	867.50823	434.25799	K	K	558	565
PSM	INEAFDLLR	-216_20546	P00329	1	Mouse_09-2020	null	[MS,MS:1001208,SEQUEST,]	3.6e-4	null	ms_run[1]:scan=3890	2168.1	2	1090.58904	545.79821	K	G	356	365
PSM	GFGFGLVK	-216_18662	G3UX26	1	Mouse_09-2020	null	[MS,MS:1001208,SEQUEST,]	1.9e-3	null	ms_run[1]:scan=3584	2010.0	2	824.46636	412.73689	K	D	21	29
PSM	SFLSPNQILK	-216_18641	Q9DB20	1	Mouse_09-2020	null	[MS,MS:1001208,SEQUEST,]	6.7e-4	null	ms_run[1]:scan=3581	2008.3	2	1146.65239	573.82951	K	E	163	173
PSM	FIPRQPFAEYIYK	-216_18581	Q9EQF5	1	Mouse_09-2020	null	[MS,MS:1001208,SEQUEST,]	6.7e-4	null	ms_run[1]:scan=3572	2003.8	3	1671.88932	557.96796	K	I	462	475
PSM	GLFIIDAK	-216_18577	Q61171	1	Mouse_09-2020	null	[MS,MS:1001208,SEQUEST,]	1.9e-3	null	ms_run[1]:scan=3571	2003.1	2	876.51885	438.76310	R	V	128	136
PSM	FSLSILR	-216_20600	Q05421	1	Mouse_09-2020	null	[MS,MS:1001208,SEQUEST,]	3.3e-3	null	ms_run[1]:scan=3898	2172.3	2	835.50340	418.25545	R	W	128	135
PSM	GRLQFWTETLPR	-216_18562	Q63880	1	Mouse_09-2020	null	[MS,MS:1001208,SEQUEST,]	3.6e-4	null	ms_run[1]:scan=3569	2002.1	3	1503.80655	501.94041	K	I	542	554
PSM	EWPANLDLK	-216_18558	Q8C196	1	Mouse_09-2020	null	[MS,MS:1001208,SEQUEST,]	1.7e-3	null	ms_run[1]:scan=3568	2001.6	2	1085.56291	543.28493	K	E	832	841
PSM	LYSEFLGKRPWFAGDK	-216_18553	P10649	1	Mouse_09-2020	null	[MS,MS:1001208,SEQUEST,]	3.6e-4	null	ms_run[1]:scan=3567	2001.0	4	1913.99538	479.25317	K	T	137	153
PSM	LSDGHFIPILGFGTYAPQEVPKSKATEATK	-216_20609	P70694	1	Mouse_09-2020	null	[MS,MS:1001208,SEQUEST,]	3.6e-4	null	ms_run[1]:scan=3899	2172.8	5	3202.68964	641.34148	R	A	10	40
PSM	AIGLPEDLIQKGKDIKGVSEIVHEGK	-216_18710	P12710	1	Mouse_09-2020	null	[MS,MS:1001208,SEQUEST,]	3.6e-4	null	ms_run[1]:scan=3592	2014.0	6	2773.54571	463.09703	K	I	21	47
PSM	SKEVAWNLTSVDLVR	-216_20412	Q9R0H0	1	Mouse_09-2020	null	[MS,MS:1001208,SEQUEST,]	3.6e-4	null	ms_run[1]:scan=3869	2157.4	3	1716.92850	572.98082	K	S	511	526
PSM	DIVYIGLR	-216_18914	Q61176	1	Mouse_09-2020	null	[MS,MS:1001208,SEQUEST,]	9.9e-4	null	ms_run[1]:scan=3624	2030.5	2	948.55120	474.77928	K	V	173	181
PSM	ELGEYGLQAYTEVK	-216_18921	P47738	1	Mouse_09-2020	null	[MS,MS:1001208,SEQUEST,]	3.6e-4	null	ms_run[1]:scan=3625	2031.1	2	1599.78984	800.39868	R	V	495	509
PSM	EATTEQQLRELFEK	-216_19256	O35490	1	Mouse_09-2020	null	[MS,MS:1001208,SEQUEST,]	3.6e-4	null	ms_run[1]:scan=3680	2059.5	3	1721.87198	574.62834	K	K	387	401
PSM	AKPNEVVFLDDFGSNLKPAR	-216_19244	P34914	1	Mouse_09-2020	null	[MS,MS:1001208,SEQUEST,]	3.6e-4	null	ms_run[1]:scan=3678	2058.5	4	2217.16665	555.04702	K	M	175	195
PSM	RYEEIVKEVSTYIK	-216_19240	P10126	1	Mouse_09-2020	null	[MS,MS:1001208,SEQUEST,]	3.6e-4	null	ms_run[1]:scan=3677	2057.9	3	1756.94986	586.32084	K	I	166	180
PSM	RFKEANNFLWPFK	-216_20298	P14148	1	Mouse_09-2020	null	[MS,MS:1001208,SEQUEST,]	3.6e-4	null	ms_run[1]:scan=3851	2147.9	3	1696.89823	566.30346	K	S	222	235
PSM	GFGGIGGILR	-216_19224	Q8BWY3	1	Mouse_09-2020	null	[MS,MS:1001208,SEQUEST,]	1.9e-3	null	ms_run[1]:scan=3673	2056.1	2	946.54686	473.77708	K	R	405	415
PSM	FSVLLLHGIR	-216_19212	A0A087WPF8	1	Mouse_09-2020	null	[MS,MS:1001208,SEQUEST,]	3.6e-4	null	ms_run[1]:scan=3671	2055.0	2	1154.70464	577.85586	R	S	33	43
PSM	TYAEILEPFHPVR	-216_19205	Q9CQ54	1	Mouse_09-2020	null	[MS,MS:1001208,SEQUEST,]	3.6e-4	null	ms_run[1]:scan=3670	2054.3	3	1571.82218	524.61207	K	0	108	121
PSM	ILVTLLHTLER	-216_20307	A0A3B2WAL8	1	Mouse_09-2020	null	[MS,MS:1001208,SEQUEST,]	3.6e-4	null	ms_run[1]:scan=3852	2148.5	3	1307.80396	436.60637	R	G	314	325
PSM	FLPGFEAPTYK	-216_19178	P49429	1	Mouse_09-2020	null	[MS,MS:1001208,SEQUEST,]	3.6e-4	null	ms_run[1]:scan=3666	2052.3	2	1269.64885	635.32934	R	T	156	167
PSM	NNSLWDKLIFHK	-216_20319	D3Z041	1	Mouse_09-2020	null	[MS,MS:1001208,SEQUEST,]	3.6e-4	null	ms_run[1]:scan=3854	2149.5	3	1514.81202	505.60866	R	Q	409	421
PSM	EFSPFGTITSAK	-216_19165	P29341	1	Mouse_09-2020	null	[MS,MS:1001208,SEQUEST,]	3.6e-4	null	ms_run[1]:scan=3664	2051.2	2	1284.64873	642.82716	K	M	313	325
PSM	GRPDLYSFTLITNGK	-216_20334	P00186	1	Mouse_09-2020	null	[MS,MS:1001208,SEQUEST,]	3.6e-4	null	ms_run[1]:scan=3856	2150.5	3	1681.88633	561.30178	K	M	106	121
PSM	YYRQNPDIPQLEPSDYLR	-216_19144	Q9DBM2	1	Mouse_09-2020	null	[MS,MS:1001208,SEQUEST,]	3.6e-4	null	ms_run[1]:scan=3659	2048.7	3	2267.10147	756.37456	K	L	677	695
PSM	GEPGGQTALYDFYSR	-216_19141	Q9CXN7	1	Mouse_09-2020	null	[MS,MS:1001208,SEQUEST,]	9.9e-4	null	ms_run[1]:scan=3658	2048.1	2	1660.76299	830.88373	K	F	202	217
PSM	ALLFIPR	-216_19119	P11499	1	Mouse_09-2020	null	[MS,MS:1001208,SEQUEST,]	1.5e-3	null	ms_run[1]:scan=3655	2046.6	2	829.52922	415.26836	R	A	331	338
PSM	AGLILFGNDDR	-216_20377	Q8R0Y6	1	Mouse_09-2020	null	[MS,MS:1001208,SEQUEST,]	6.7e-4	null	ms_run[1]:scan=3864	2154.7	2	1190.61614	595.81184	K	L	275	286
PSM	RFGPYYTEPVIAGLDPK	-216_20386	Q9R1P1	1	Mouse_09-2020	null	[MS,MS:1001208,SEQUEST,]	3.6e-4	null	ms_run[1]:scan=3865	2155.2	3	1923.00034	641.67188	K	F	99	116
PSM	LGVTADDVKNVIIWGNHSSTQYPDVNHAK	-216_20392	P14152	1	Mouse_09-2020	null	[MS,MS:1001208,SEQUEST,]	3.6e-4	null	ms_run[1]:scan=3866	2155.7	5	3178.58747	636.52414	K	K	171	200
PSM	LGEHNINVLEGNEQFIDAAK	-216_19088	Q9Z1R9	1	Mouse_09-2020	null	[MS,MS:1001208,SEQUEST,]	1.9e-2	null	ms_run[1]:scan=3650	2044.1	3	2211.10508	737.70620	R	I	73	93
PSM	EAVLAAYWR	-216_19079	P19096	1	Mouse_09-2020	null	[MS,MS:1001208,SEQUEST,]	3.6e-4	null	ms_run[1]:scan=3648	2043.0	2	1078.56865	539.78764	R	Q	598	607
PSM	AIGLPEDLIQK	-216_19073	P12710	1	Mouse_09-2020	null	[MS,MS:1001208,SEQUEST,]	3.6e-4	null	ms_run[1]:scan=3647	2042.4	2	1196.68926	598.84790	K	K	21	32
PSM	GAGAFGYFEVTHDITRYSK	-216_19067	P24270	1	Mouse_09-2020	null	[MS,MS:1001208,SEQUEST,]	3.6e-4	null	ms_run[1]:scan=3646	2041.9	4	2119.02505	530.51154	K	K	78	97
PSM	ATLNLSLLK	-216_19052	P52196	1	Mouse_09-2020	null	[MS,MS:1001208,SEQUEST,]	6.7e-4	null	ms_run[1]:scan=3644	2040.9	2	972.60869	486.80804	K	Y	155	164
PSM	LEDLIVKDGLTDVYNK	-216_19007	Q8QZT1	1	Mouse_09-2020	null	[MS,MS:1001208,SEQUEST,]	3.6e-4	null	ms_run[1]:scan=3637	2037.3	3	1834.98410	612.33141	K	H	172	188
PSM	GAGAFGYFEVTHDITRYSK	-216_19001	P24270	1	Mouse_09-2020	null	[MS,MS:1001208,SEQUEST,]	3.6e-4	null	ms_run[1]:scan=3636	2036.8	3	2119.02481	707.01296	K	K	78	97
PSM	VRLAQPYVGVFLK	-216_18950	Q8CGK3	1	Mouse_09-2020	null	[MS,MS:1001208,SEQUEST,]	6.7e-4	null	ms_run[1]:scan=3629	2033.3	3	1489.88834	497.30117	K	D	145	158
PSM	LLVVDKETDEFFK	-216_18943	P70441	1	Mouse_09-2020	null	[MS,MS:1001208,SEQUEST,]	1.5e-3	null	ms_run[1]:scan=3628	2032.8	3	1582.83524	528.28362	K	C	223	236
PSM	FGDIVPVNLPR	-216_21179	P11714	1	Mouse_09-2020	null	[MS,MS:1001208,SEQUEST,]	3.6e-4	null	ms_run[1]:scan=3997	2223.5	2	1226.68974	613.84823	R	T	369	380
PSM	HQSLGGQYGVQGFPTIK	-216_14615	Q3TML0	1	Mouse_09-2020	null	[MS,MS:1001208,SEQUEST,]	9.9e-4	null	ms_run[1]:scan=2903	1658.0	3	1816.93229	606.31620	K	F	91	108
PSM	ASLQNLLSASQAR	-216_17065	P35505	1	Mouse_09-2020	null	[MS,MS:1001208,SEQUEST,]	3.6e-4	null	ms_run[1]:scan=3314	1870.2	2	1358.73918	679.87296	R	R	83	96
PSM	LASLSEKPPAIDWAYYR	-216_21187	Q9DCX2	1	Mouse_09-2020	null	[MS,MS:1001208,SEQUEST,]	3.6e-4	null	ms_run[1]:scan=3998	2224.0	3	1980.02359	660.67903	R	N	42	59
PSM	VLEALLPLK	-216_22045	P19096	1	Mouse_09-2020	null	[MS,MS:1001208,SEQUEST,]	1.9e-3	null	ms_run[1]:scan=4145	2300.2	2	995.64964	498.32861	K	L	2376	2385
PSM	ISVAGVTSGNVGYLAHAIHQVTK	-216_22079	P05202	1	Mouse_09-2020	null	[MS,MS:1001208,SEQUEST,]	3.6e-4	null	ms_run[1]:scan=4152	2303.7	4	2322.25478	581.31957	R	0	408	431
PSM	VYNEAGVTFT	-216_15513	P26443	1	Mouse_09-2020	null	[MS,MS:1001208,SEQUEST,]	6.6e-3	null	ms_run[1]:scan=3054	1735.9	2	1100.52654	550.76657	K	0	549	559
PSM	QWGWTQGRWPK	-216_15506	Q9CPR4	1	Mouse_09-2020	null	[MS,MS:1001208,SEQUEST,]	3.6e-4	null	ms_run[1]:scan=3053	1735.4	3	1429.71256	477.24231	K	S	75	86
PSM	GILLYGPPGTGK	-216_15502	Q01853	1	Mouse_09-2020	null	[MS,MS:1001208,SEQUEST,]	3.6e-4	null	ms_run[1]:scan=3052	1734.9	2	1172.66728	586.83733	R	L	240	252
PSM	FVEGLPINDFSR	-216_22085	P14152	1	Mouse_09-2020	null	[MS,MS:1001208,SEQUEST,]	3.6e-4	null	ms_run[1]:scan=4153	2304.2	2	1393.71257	697.35916	K	K	299	311
PSM	RFGPVFTLHLGQR	-216_15487	Q05421	1	Mouse_09-2020	null	[MS,MS:1001208,SEQUEST,]	3.6e-4	null	ms_run[1]:scan=3050	1733.8	3	1527.85489	509.95628	K	I	63	76
PSM	LKDKEVSFWAELR	-216_15482	Q8VCT4	1	Mouse_09-2020	null	[MS,MS:1001208,SEQUEST,]	2.3e-2	null	ms_run[1]:scan=3049	1733.3	4	1620.87551	405.97406	R	K	537	550
PSM	FKDIFQEIYDKKYK	-216_15475	O88844	1	Mouse_09-2020	null	[MS,MS:1001208,SEQUEST,]	6.7e-4	null	ms_run[1]:scan=3048	1732.8	4	1864.98330	467.00155	R	Q	223	237
PSM	EATTEQQLRELFEKQK	-216_15461	O35490	1	Mouse_09-2020	null	[MS,MS:1001208,SEQUEST,]	1.7e-3	null	ms_run[1]:scan=3045	1731.4	4	1978.02077	495.26146	K	K	387	403
PSM	SYENQKPPFDAKNPFLAAVTTNRK	-216_15457	Q05DV1	1	Mouse_09-2020	null	[MS,MS:1001208,SEQUEST,]	3.6e-4	null	ms_run[1]:scan=3044	1730.9	4	2736.41079	684.85805	K	N	268	292
PSM	EATTEQQLRELFEKQK	-216_15525	O35490	1	Mouse_09-2020	null	[MS,MS:1001208,SEQUEST,]	1.5e-3	null	ms_run[1]:scan=3056	1737.1	3	1978.02555	660.01285	K	K	387	403
PSM	FNGGGHINHTIFWTNLSPK	-216_15451	P09671	1	Mouse_09-2020	null	[MS,MS:1001208,SEQUEST,]	3.6e-4	null	ms_run[1]:scan=3043	1730.2	3	2140.07206	714.02895	K	G	90	109
PSM	LTVNDFVR	-216_15428	Q9QXX4	1	Mouse_09-2020	null	[MS,MS:1001208,SEQUEST,]	9.9e-4	null	ms_run[1]:scan=3040	1728.7	2	963.52629	482.26654	K	K	410	418
PSM	VLDASWYSPGTR	-216_15407	P52196	1	Mouse_09-2020	null	[MS,MS:1001208,SEQUEST,]	3.6e-4	null	ms_run[1]:scan=3037	1727.1	2	1351.66496	676.33568	R	A	31	43
PSM	SYLYFTQFK	-216_22098	Q9CPT4	1	Mouse_09-2020	null	[MS,MS:1001208,SEQUEST,]	6.7e-4	null	ms_run[1]:scan=4155	2305.4	2	1196.59966	598.80296	K	E	94	103
PSM	GQNILDGGAPFYTTYK	-216_22112	O09174	1	Mouse_09-2020	null	[MS,MS:1001208,SEQUEST,]	1.9e-3	null	ms_run[1]:scan=4157	2306.4	2	1744.84978	872.93068	R	A	208	224
PSM	QYALDRIQFGVPLAR	-216_22131	A0A0A0MQ68	1	Mouse_09-2020	null	[MS,MS:1001208,SEQUEST,]	3.6e-4	null	ms_run[1]:scan=4162	2308.8	3	1746.96531	582.99317	R	Q	323	338
PSM	RENILVLSYEQLKK	-216_15369	Q8BGL3	1	Mouse_09-2020	null	[MS,MS:1001208,SEQUEST,]	3.6e-4	null	ms_run[1]:scan=3031	1724.0	3	1732.99454	578.33672	K	T	176	190
PSM	FNGGGHINHTIFWTNLSPK	-216_15365	P09671	1	Mouse_09-2020	null	[MS,MS:1001208,SEQUEST,]	3.6e-4	null	ms_run[1]:scan=3030	1723.5	4	2140.07314	535.77353	K	G	90	109
PSM	AVPQLQGYLR	-216_15352	P47911	1	Mouse_09-2020	null	[MS,MS:1001208,SEQUEST,]	6.7e-4	null	ms_run[1]:scan=3028	1722.5	2	1144.64763	572.82730	K	Q	271	281
PSM	FFPASADRTVIDYNGER	-216_15339	P09103	1	Mouse_09-2020	null	[MS,MS:1001208,SEQUEST,]	1.7e-3	null	ms_run[1]:scan=3026	1721.4	3	1957.94107	653.31827	K	L	447	464
PSM	SYENQKPPFDAKNPFLAAVTTNRK	-216_15333	Q05DV1	1	Mouse_09-2020	null	[MS,MS:1001208,SEQUEST,]	3.6e-4	null	ms_run[1]:scan=3024	1720.6	5	2736.40546	548.08790	K	N	268	292
PSM	TIQNLASIQSFQIK	-216_22141	Q91XE0	1	Mouse_09-2020	null	[MS,MS:1001208,SEQUEST,]	3.6e-4	null	ms_run[1]:scan=4164	2309.9	2	1590.89055	795.94613	K	S	114	128
PSM	YNDTFWKEFGTNIK	-216_22148	P08113	1	Mouse_09-2020	null	[MS,MS:1001208,SEQUEST,]	1.2e-2	null	ms_run[1]:scan=4165	2310.4	3	1762.84861	588.28602	K	G	480	494
PSM	DVLVSGYHYFNALK	-216_22091	Q8BGL3	1	Mouse_09-2020	null	[MS,MS:1001208,SEQUEST,]	3.6e-4	null	ms_run[1]:scan=4154	2304.7	3	1625.83390	542.61559	R	G	125	139
PSM	LGVLGFFSTGDQHAR	-216_22188	Q8QZR3	1	Mouse_09-2020	null	[MS,MS:1001208,SEQUEST,]	3.6e-4	null	ms_run[1]:scan=4173	2314.5	3	1604.81852	535.61084	R	N	178	193
PSM	FYGPEGPYGVFAGR	-216_22015	O55022	1	Mouse_09-2020	null	[MS,MS:1001208,SEQUEST,]	3.6e-4	null	ms_run[1]:scan=4139	2297.0	2	1516.72368	758.86461	K	A	106	120
PSM	IPQTVLWR	-216_15561	Q63886	0	Mouse_09-2020	null	[MS,MS:1001208,SEQUEST,]	6.7e-4	null	ms_run[1]:scan=3063	1740.6	2	1012.59435	506.80055	R	T	331	339
PSM	IPQTVLWR	-216_15561	K9J7B2	0	Mouse_09-2020	null	[MS,MS:1001208,SEQUEST,]	6.7e-4	null	ms_run[1]:scan=3063	1740.6	2	1012.59435	506.80055	R	T	327	335
PSM	IPQTVLWR	-216_15561	B2RT14	0	Mouse_09-2020	null	[MS,MS:1001208,SEQUEST,]	6.7e-4	null	ms_run[1]:scan=3063	1740.6	2	1012.59435	506.80055	R	T	325	333
PSM	QHLLPDLSSQL	-216_21873	Q91X34	1	Mouse_09-2020	null	[MS,MS:1001208,SEQUEST,]	2.3e-3	null	ms_run[1]:scan=4115	2284.5	2	1250.67461	625.84060	K	0	410	421
PSM	LLTRQDAQSLLVPVK	-216_15804	Q99K67	1	Mouse_09-2020	null	[MS,MS:1001208,SEQUEST,]	6.7e-4	null	ms_run[1]:scan=3104	1761.7	3	1680.99698	561.00508	R	S	319	334
PSM	NVFNALVR	-216_15797	Q9CR62	1	Mouse_09-2020	null	[MS,MS:1001208,SEQUEST,]	6.7e-4	null	ms_run[1]:scan=3103	1761.2	2	932.52983	466.76925	K	A	163	171
PSM	IYELAAGGTAVGTGLNTR	-216_15789	P97807	1	Mouse_09-2020	null	[MS,MS:1001208,SEQUEST,]	3.6e-4	null	ms_run[1]:scan=3101	1760.4	2	1763.93157	882.46796	R	G	266	284
PSM	GFPTIYFSPANKK	-216_15784	P27773	1	Mouse_09-2020	null	[MS,MS:1001208,SEQUEST,]	6.7e-4	null	ms_run[1]:scan=3100	1759.9	2	1469.78142	735.39300	K	T	449	462
PSM	FSAPLPPQPWEGVR	-216_21887	Q63880	1	Mouse_09-2020	null	[MS,MS:1001208,SEQUEST,]	3.6e-4	null	ms_run[1]:scan=4117	2285.6	2	1580.82268	790.91463	R	A	78	92
PSM	LFVEDSIHDQFVQK	-216_15770	Q8R0Y6	1	Mouse_09-2020	null	[MS,MS:1001208,SEQUEST,]	3.6e-4	null	ms_run[1]:scan=3098	1758.7	3	1704.85837	568.95790	R	V	713	727
PSM	FVADGIFK	-216_15760	P62908	1	Mouse_09-2020	null	[MS,MS:1001208,SEQUEST,]	6.7e-4	null	ms_run[1]:scan=3096	1757.6	2	896.48735	448.74745	K	E	11	19
PSM	AGFAGDDAPRAVFPSIVGRPR	-216_15742	P60710	0	Mouse_09-2020	null	[MS,MS:1001208,SEQUEST,]	3.6e-4	null	ms_run[1]:scan=3093	1756.1	4	2156.13759	539.78944	K	Q	19	40
PSM	AGFAGDDAPRAVFPSIVGRPR	-216_15742	P68134	0	Mouse_09-2020	null	[MS,MS:1001208,SEQUEST,]	3.6e-4	null	ms_run[1]:scan=3093	1756.1	4	2156.13759	539.78944	K	Q	21	42
PSM	HLDLERNWVLVEK	-216_15734	P55264	1	Mouse_09-2020	null	[MS,MS:1001208,SEQUEST,]	3.6e-4	null	ms_run[1]:scan=3092	1755.5	3	1650.89609	550.97026	K	R	165	178
PSM	TVSVLNGGFRNWLK	-216_21902	P52196	1	Mouse_09-2020	null	[MS,MS:1001208,SEQUEST,]	6.7e-4	null	ms_run[1]:scan=4119	2286.6	3	1590.87339	530.96321	R	G	123	137
PSM	RYEEIVKEVSTYIKK	-216_15718	P10126	1	Mouse_09-2020	null	[MS,MS:1001208,SEQUEST,]	3.6e-4	null	ms_run[1]:scan=3088	1753.6	4	1885.04250	472.01619	K	G	166	181
PSM	VFTAYDVFR	-216_22003	A2AIT6	1	Mouse_09-2020	null	[MS,MS:1001208,SEQUEST,]	3.6e-4	null	ms_run[1]:scan=4137	2295.9	2	1117.56767	559.28747	K	S	126	135
PSM	ITPSYVAFTPEGERLIGDAAK	-216_21911	P20029	1	Mouse_09-2020	null	[MS,MS:1001208,SEQUEST,]	3.6e-4	null	ms_run[1]:scan=4120	2287.1	3	2235.16385	745.72671	R	Q	62	83
PSM	NLYIISVK	-216_15696	P62830	1	Mouse_09-2020	null	[MS,MS:1001208,SEQUEST,]	1.7e-3	null	ms_run[1]:scan=3085	1751.9	2	949.57170	475.28949	K	I	36	44
PSM	FADGDVDAVLSR	-216_15690	Q8R0Y6	1	Mouse_09-2020	null	[MS,MS:1001208,SEQUEST,]	3.6e-4	null	ms_run[1]:scan=3084	1751.4	2	1264.61724	632.81204	R	N	815	827
PSM	FLGVAEQLHNEGFK	-216_15684	Q8C196	1	Mouse_09-2020	null	[MS,MS:1001208,SEQUEST,]	3.6e-4	null	ms_run[1]:scan=3083	1750.9	3	1588.81363	530.27546	R	F	1374	1388
PSM	AIPIVGQVLER	-216_21918	O08601	1	Mouse_09-2020	null	[MS,MS:1001208,SEQUEST,]	1.5e-3	null	ms_run[1]:scan=4121	2287.7	2	1194.72002	597.86388	K	C	286	297
PSM	TENLLGSYFPK	-216_21928	P97371	1	Mouse_09-2020	null	[MS,MS:1001208,SEQUEST,]	3.6e-4	null	ms_run[1]:scan=4123	2288.8	2	1268.65361	634.82970	K	I	25	36
PSM	GFPTIYFSPANKK	-216_15644	P27773	1	Mouse_09-2020	null	[MS,MS:1001208,SEQUEST,]	3.6e-4	null	ms_run[1]:scan=3077	1748.0	3	1469.77777	490.59776	K	T	449	462
PSM	ATGYPLAFIAAK	-216_21955	Q8C196	1	Mouse_09-2020	null	[MS,MS:1001208,SEQUEST,]	6.7e-4	null	ms_run[1]:scan=4128	2291.3	2	1222.68474	611.84516	K	A	729	741
PSM	EAYPGDVFYLHSR	-216_15610	Q03265	1	Mouse_09-2020	null	[MS,MS:1001208,SEQUEST,]	3.6e-4	null	ms_run[1]:scan=3072	1745.2	3	1553.73941	518.58429	R	L	335	348
PSM	ALSQHPTVNDDLPNRIIAGLVK	-216_21971	P97872	1	Mouse_09-2020	null	[MS,MS:1001208,SEQUEST,]	3.6e-4	null	ms_run[1]:scan=4130	2292.3	4	2371.31045	593.58276	R	K	278	300
PSM	KYEGGRELNDFISYLQR	-216_21978	P27773	1	Mouse_09-2020	null	[MS,MS:1001208,SEQUEST,]	3.6e-4	null	ms_run[1]:scan=4131	2292.8	4	2088.05141	522.76818	K	A	466	483
PSM	DGFNPAHVEAGLYGSR	-216_15572	Q63836	0	Mouse_09-2020	null	[MS,MS:1001208,SEQUEST,]	3.6e-4	null	ms_run[1]:scan=3065	1741.6	3	1689.79776	563.93750	K	F	212	228
PSM	DGFNPAHVEAGLYGSR	-216_15572	A0A0R4J135	0	Mouse_09-2020	null	[MS,MS:1001208,SEQUEST,]	3.6e-4	null	ms_run[1]:scan=3065	1741.6	3	1689.79776	563.93750	K	F	212	228
PSM	YYRQNPDIPQLEPSDYLRR	-216_15566	Q9DBM2	1	Mouse_09-2020	null	[MS,MS:1001208,SEQUEST,]	3.6e-4	null	ms_run[1]:scan=3064	1741.1	4	2423.21084	606.55802	K	V	677	696
PSM	TDVAAPFGGFKQSGFGK	-216_15704	Q8R0Y6	1	Mouse_09-2020	null	[MS,MS:1001208,SEQUEST,]	3.6e-4	null	ms_run[1]:scan=3086	1752.5	3	1713.85984	571.95802	K	L	866	883
PSM	FLGVAEQLHNEGFK	-216_15817	Q8C196	1	Mouse_09-2020	null	[MS,MS:1001208,SEQUEST,]	3.6e-4	null	ms_run[1]:scan=3106	1762.8	2	1588.81304	794.90955	R	F	1374	1388
PSM	LSILYPATTGR	-216_15282	Q6GT24	1	Mouse_09-2020	null	[MS,MS:1001208,SEQUEST,]	3.6e-4	null	ms_run[1]:scan=3017	1716.8	2	1191.67412	596.34024	K	F	145	156
PSM	AVAQALEVIPR	-216_15261	E9Q133	1	Mouse_09-2020	null	[MS,MS:1001208,SEQUEST,]	6.7e-4	null	ms_run[1]:scan=3013	1714.9	2	1166.69048	583.84823	R	L	401	412
PSM	VQGQNLFFR	-216_14984	A0A087WPF8	1	Mouse_09-2020	null	[MS,MS:1001208,SEQUEST,]	3.6e-4	null	ms_run[1]:scan=2968	1691.6	2	1108.58989	554.79854	K	T	13	22
PSM	GDIFLVR	-216_14979	Q01853	1	Mouse_09-2020	null	[MS,MS:1001208,SEQUEST,]	2.1e-3	null	ms_run[1]:scan=2967	1691.1	2	819.47106	410.23980	K	G	149	156
PSM	LFFDTER	-216_14973	Q9CRB3	1	Mouse_09-2020	null	[MS,MS:1001208,SEQUEST,]	2.3e-3	null	ms_run[1]:scan=2966	1690.4	2	927.45671	464.23217	K	W	68	75
PSM	ILIRPLYSNPPLNGAR	-216_14957	P05202	1	Mouse_09-2020	null	[MS,MS:1001208,SEQUEST,]	3.6e-4	null	ms_run[1]:scan=2963	1688.9	3	1794.03843	598.68434	K	A	310	326
PSM	LIINSLYK	-216_14948	P08113	1	Mouse_09-2020	null	[MS,MS:1001208,SEQUEST,]	1.9e-3	null	ms_run[1]:scan=2962	1688.3	2	963.58708	482.29731	K	K	88	96
PSM	VYNIEFNPPK	-216_14939	Q9WTP7	1	Mouse_09-2020	null	[MS,MS:1001208,SEQUEST,]	3.6e-4	null	ms_run[1]:scan=2961	1687.8	2	1220.63054	610.81914	R	V	137	147
PSM	LTSLPIVVK	-216_14932	Q9WU19	1	Mouse_09-2020	null	[MS,MS:1001208,SEQUEST,]	9.4e-3	null	ms_run[1]:scan=2960	1687.3	2	969.63420	485.32079	R	I	228	237
PSM	RADPAELKAIFLK	-216_14926	Q9QXX4	1	Mouse_09-2020	null	[MS,MS:1001208,SEQUEST,]	3.6e-4	null	ms_run[1]:scan=2958	1686.5	3	1471.86106	491.29256	K	A	11	24
PSM	GHEVTVLRPSTSIFLDPK	-216_14922	Q3UEP4	1	Mouse_09-2020	null	[MS,MS:1001208,SEQUEST,]	3.6e-4	null	ms_run[1]:scan=2957	1685.9	4	1996.08632	499.77701	K	S	50	68
PSM	KYDAFLASESLIKQIPR	-216_22399	P53026	1	Mouse_09-2020	null	[MS,MS:1001208,SEQUEST,]	3.6e-4	null	ms_run[1]:scan=4209	2333.1	3	1979.09854	660.37020	K	L	106	123
PSM	AQFEGIVTDLIKR	-216_22405	P38647	1	Mouse_09-2020	null	[MS,MS:1001208,SEQUEST,]	1.5e-3	null	ms_run[1]:scan=4210	2333.8	3	1489.83689	497.28395	R	I	349	362
PSM	SLTNDWEDHLAVK	-216_14872	P11499	1	Mouse_09-2020	null	[MS,MS:1001208,SEQUEST,]	3.6e-4	null	ms_run[1]:scan=2951	1682.7	3	1527.74411	509.91945	K	F	307	320
PSM	LGEYGFQNAILVR	-216_22390	P07724	1	Mouse_09-2020	null	[MS,MS:1001208,SEQUEST,]	3.6e-4	null	ms_run[1]:scan=4207	2332.1	2	1479.79692	740.40136	K	T	422	435
PSM	EWGYASHNGPDHWHELYPIAK	-216_14867	P16015	1	Mouse_09-2020	null	[MS,MS:1001208,SEQUEST,]	3.6e-4	null	ms_run[1]:scan=2950	1682.1	3	2507.15787	836.38909	K	D	4	25
PSM	EWGYASHNGPDHWHELYPIAK	-216_14831	P16015	1	Mouse_09-2020	null	[MS,MS:1001208,SEQUEST,]	3.6e-4	null	ms_run[1]:scan=2942	1678.0	5	2507.15330	502.23636	K	D	4	25
PSM	EWGYASHNGPDHWHELYPIAK	-216_14817	P16015	1	Mouse_09-2020	null	[MS,MS:1001208,SEQUEST,]	3.6e-4	null	ms_run[1]:scan=2940	1677.0	4	2507.15493	627.54364	K	D	4	25
PSM	QLEPIYTSLGK	-216_14784	A0A0R4J0Z1	1	Mouse_09-2020	null	[MS,MS:1001208,SEQUEST,]	3.6e-4	null	ms_run[1]:scan=2933	1673.4	2	1248.68913	624.84535	K	Y	556	567
PSM	TESIVAATQWVKER	-216_14777	Q8CGV4	0	Mouse_09-2020	null	[MS,MS:1001208,SEQUEST,]	3.6e-4	null	ms_run[1]:scan=2932	1672.9	3	1617.86094	539.95802	K	G	87	101
PSM	TESIVAATQWVKER	-216_14777	O88451	0	Mouse_09-2020	null	[MS,MS:1001208,SEQUEST,]	3.6e-4	null	ms_run[1]:scan=2932	1672.9	3	1617.86094	539.95802	K	G	87	101
PSM	FIPRQPFAEYIYKR	-216_14763	Q9EQF5	1	Mouse_09-2020	null	[MS,MS:1001208,SEQUEST,]	6.7e-4	null	ms_run[1]:scan=2930	1671.8	4	1827.98855	457.75307	K	K	462	476
PSM	NYSVVFPHDEPLAGR	-216_14758	Q99LB7	1	Mouse_09-2020	null	[MS,MS:1001208,SEQUEST,]	3.6e-4	null	ms_run[1]:scan=2929	1671.3	3	1700.83866	567.61788	K	M	468	483
PSM	HWPSSHNWFFAK	-216_14744	K4DI63	1	Mouse_09-2020	null	[MS,MS:1001208,SEQUEST,]	3.6e-4	null	ms_run[1]:scan=2927	1670.2	3	1543.72281	515.24583	K	K	54	66
PSM	SVGKANEELAGVVAEVQK	-216_14706	Q61176	1	Mouse_09-2020	null	[MS,MS:1001208,SEQUEST,]	3.6e-4	null	ms_run[1]:scan=2920	1666.7	3	1827.98160	609.99854	R	G	72	90
PSM	FLPLFDR	-216_22440	Q64433	1	Mouse_09-2020	null	[MS,MS:1001208,SEQUEST,]	1.9e-3	null	ms_run[1]:scan=4216	2336.7	2	907.50316	454.25545	K	L	9	16
PSM	LILPGLISSR	-216_22450	Q63836	1	Mouse_09-2020	null	[MS,MS:1001208,SEQUEST,]	3.6e-4	null	ms_run[1]:scan=4217	2337.3	2	1068.67729	534.84242	K	Y	94	104
PSM	GFKDQIYDIFQK	-216_22468	P60843	1	Mouse_09-2020	null	[MS,MS:1001208,SEQUEST,]	6.7e-4	null	ms_run[1]:scan=4219	2338.3	3	1501.76694	501.26104	R	N	191	203
PSM	VVFGLFGK	-216_22487	P24369	1	Mouse_09-2020	null	[MS,MS:1001208,SEQUEST,]	1.5e-3	null	ms_run[1]:scan=4221	2339.5	2	866.51305	433.76036	R	V	60	68
PSM	KAPDFVFYAPR	-216_14841	P26043	1	Mouse_09-2020	null	[MS,MS:1001208,SEQUEST,]	1.5e-3	null	ms_run[1]:scan=2944	1679.1	3	1310.68998	437.56791	K	R	263	274
PSM	ILIRPLYSNPPLNGAR	-216_15266	P05202	1	Mouse_09-2020	null	[MS,MS:1001208,SEQUEST,]	4.9e-2	null	ms_run[1]:scan=3015	1715.7	2	1794.04082	897.52287	K	A	310	326
PSM	WYYNAAGFNK	-216_15006	Q9CQB4	1	Mouse_09-2020	null	[MS,MS:1001208,SEQUEST,]	3.6e-4	null	ms_run[1]:scan=2973	1694.0	2	1233.56816	617.28801	K	G	20	30
PSM	FSLYFLAYEDKNDIPKDK	-216_22384	Q9CPU0	1	Mouse_09-2020	null	[MS,MS:1001208,SEQUEST,]	3.6e-4	null	ms_run[1]:scan=4206	2331.6	3	2206.10282	736.04041	K	E	68	86
PSM	ADLINNLGTIAKSGTK	-216_15254	P07901	0	Mouse_09-2020	null	[MS,MS:1001208,SEQUEST,]	3.6e-3	null	ms_run[1]:scan=3012	1714.4	3	1615.90207	539.30530	K	F	101	117
PSM	ADLINNLGTIAKSGTK	-216_15254	P11499	0	Mouse_09-2020	null	[MS,MS:1001208,SEQUEST,]	3.6e-3	null	ms_run[1]:scan=3012	1714.4	3	1615.90207	539.30530	K	F	96	112
PSM	GLYPAPLKIIDAVK	-216_22212	Q8BMS1	1	Mouse_09-2020	null	[MS,MS:1001208,SEQUEST,]	3.6e-4	null	ms_run[1]:scan=4177	2316.7	3	1497.90488	499.97283	K	G	296	310
PSM	SWLPAYATPHFIR	-216_22245	Q4LDG0	1	Mouse_09-2020	null	[MS,MS:1001208,SEQUEST,]	3.6e-4	null	ms_run[1]:scan=4183	2319.7	3	1558.81656	520.27702	R	Q	617	630
PSM	AILNYIASKYNLYGK	-216_22255	P30115	1	Mouse_09-2020	null	[MS,MS:1001208,SEQUEST,]	3.6e-4	null	ms_run[1]:scan=4185	2320.7	3	1730.94907	577.65405	K	M	70	85
PSM	FNSSISYDRHLWNVDVQGSK	-216_15230	Q91YI0	1	Mouse_09-2020	null	[MS,MS:1001208,SEQUEST,]	3.6e-4	null	ms_run[1]:scan=3009	1712.6	4	2352.13857	588.78964	K	Y	24	44
PSM	GRAIFASGSPFDPVTLPDGR	-216_22277	Q3TQP6	1	Mouse_09-2020	null	[MS,MS:1001208,SEQUEST,]	3.6e-4	null	ms_run[1]:scan=4188	2322.4	3	2060.05698	687.35684	K	L	406	426
PSM	LQELQVNLVR	-216_15210	P35492	1	Mouse_09-2020	null	[MS,MS:1001208,SEQUEST,]	3.6e-4	null	ms_run[1]:scan=3006	1711.1	2	1211.71001	606.35896	K	H	183	193
PSM	RSEPEPQILDFQTQQYK	-216_15201	Q9R0H0	1	Mouse_09-2020	null	[MS,MS:1001208,SEQUEST,]	3.6e-4	null	ms_run[1]:scan=3004	1710.0	3	2107.04624	703.02000	K	F	314	331
PSM	DLGATWVVLGHSERR	-216_15195	P17751	1	Mouse_09-2020	null	[MS,MS:1001208,SEQUEST,]	3.6e-4	null	ms_run[1]:scan=3002	1709.2	3	1695.89151	565.96903	K	V	136	151
PSM	DLQNVNITLR	-216_15181	P67778	1	Mouse_09-2020	null	[MS,MS:1001208,SEQUEST,]	3.6e-4	null	ms_run[1]:scan=3000	1708.1	2	1185.65752	593.33294	K	L	84	94
PSM	INGEWHTIILASDK	-216_15172	E9QA79	1	Mouse_09-2020	null	[MS,MS:1001208,SEQUEST,]	3.6e-4	null	ms_run[1]:scan=2999	1707.5	3	1596.83805	532.95086	K	E	33	47
PSM	LNLKTPVPSDIAISR	-216_15166	A0A1W2P733	1	Mouse_09-2020	null	[MS,MS:1001208,SEQUEST,]	3.6e-4	null	ms_run[1]:scan=2998	1707.0	3	1623.94278	541.98579	K	C	130	145
PSM	QVVTLLNELKR	-216_15016	Q8VCH0	1	Mouse_09-2020	null	[MS,MS:1001208,SEQUEST,]	3.6e-4	null	ms_run[1]:scan=2974	1694.5	3	1312.79184	438.26975	R	G	386	397
PSM	FSLYFLAYEDKNDIPKDK	-216_22309	Q9CPU0	1	Mouse_09-2020	null	[MS,MS:1001208,SEQUEST,]	3.6e-4	null	ms_run[1]:scan=4194	2325.4	4	2206.10781	552.28212	K	E	68	86
PSM	YYVTIIDAPGHRDFIK	-216_15128	P10126	1	Mouse_09-2020	null	[MS,MS:1001208,SEQUEST,]	1.9e-3	null	ms_run[1]:scan=2993	1704.3	2	1908.00749	954.50434	K	M	85	101
PSM	TRTFYGLHQDFPSVVVVGLGK	-216_22339	Q9CPY7	1	Mouse_09-2020	null	[MS,MS:1001208,SEQUEST,]	3.6e-4	null	ms_run[1]:scan=4198	2327.5	4	2320.25063	580.81666	K	S	83	104
PSM	HSGNITFDEIVNIAR	-216_22353	P35979	1	Mouse_09-2020	null	[MS,MS:1001208,SEQUEST,]	3.6e-4	null	ms_run[1]:scan=4200	2328.6	3	1685.85971	562.62504	K	M	100	115
PSM	TYLEEELDKWAK	-216_22360	Q9CXF0	1	Mouse_09-2020	null	[MS,MS:1001208,SEQUEST,]	1.9e-3	null	ms_run[1]:scan=4201	2329.2	3	1524.75666	508.92420	R	G	85	97
PSM	KVITAFNDGLNHLDSLK	-216_15104	A8DUK4	1	Mouse_09-2020	null	[MS,MS:1001208,SEQUEST,]	3.6e-4	null	ms_run[1]:scan=2987	1701.3	3	1885.01841	629.01078	K	T	67	84
PSM	YLYTLVITDKEK	-216_15098	Q9JJI8	1	Mouse_09-2020	null	[MS,MS:1001208,SEQUEST,]	3.6e-4	null	ms_run[1]:scan=2986	1700.7	3	1485.81772	495.94483	R	E	41	53
PSM	LVPGWTKPITIGR	-216_15091	P54071	1	Mouse_09-2020	null	[MS,MS:1001208,SEQUEST,]	3.6e-4	null	ms_run[1]:scan=2985	1700.2	3	1437.85389	479.95740	R	A	160	173
PSM	GLVVPVIR	-216_15083	Q9D2G2	1	Mouse_09-2020	null	[MS,MS:1001208,SEQUEST,]	1.9e-3	null	ms_run[1]:scan=2984	1699.7	2	852.56645	426.78691	R	V	327	335
PSM	LFIGGLNTETNEK	-216_15056	A2AFI3	1	Mouse_09-2020	null	[MS,MS:1001208,SEQUEST,]	1.9e-3	null	ms_run[1]:scan=2980	1697.8	2	1435.74309	718.37501	K	L	10	23
PSM	TRTFYGLHQDFPSVVVVGLGK	-216_22372	Q9CPY7	1	Mouse_09-2020	null	[MS,MS:1001208,SEQUEST,]	1.9e-3	null	ms_run[1]:scan=4204	2330.5	3	2320.25315	774.08646	K	S	83	104
PSM	YYVTIIDAPGHRDFIK	-216_15038	P10126	1	Mouse_09-2020	null	[MS,MS:1001208,SEQUEST,]	3.6e-4	null	ms_run[1]:scan=2977	1696.1	3	1907.99961	636.67199	K	M	85	101
PSM	YYVTIIDAPGHRDFIK	-216_15030	P10126	1	Mouse_09-2020	null	[MS,MS:1001208,SEQUEST,]	3.6e-4	null	ms_run[1]:scan=2976	1695.6	4	1908.00442	477.75581	K	M	85	101
PSM	ANATEFGLASGVFTR	-216_22331	Q8R0Y6	1	Mouse_09-2020	null	[MS,MS:1001208,SEQUEST,]	3.6e-4	null	ms_run[1]:scan=4197	2326.9	2	1540.77605	770.89135	R	I	827	842
PSM	AFLWQR	-216_15828	Q9DD20	1	Mouse_09-2020	null	[MS,MS:1001208,SEQUEST,]	2.1e-3	null	ms_run[1]:scan=3108	1763.8	2	820.44615	410.72686	R	L	184	190
PSM	IHFPLATYAPVISAEK	-216_21858	P05214	1	Mouse_09-2020	null	[MS,MS:1001208,SEQUEST,]	3.6e-4	null	ms_run[1]:scan=4112	2283.2	3	1756.96323	586.32593	R	Y	265	281
PSM	YLAPTILTDVDPNSK	-216_21840	B1AV77	1	Mouse_09-2020	null	[MS,MS:1001208,SEQUEST,]	3.6e-4	null	ms_run[1]:scan=4109	2281.5	2	1646.86540	823.93543	R	M	312	327
PSM	FAPPQPAEPWSSVK	-216_16691	Q91WU0	1	Mouse_09-2020	null	[MS,MS:1001208,SEQUEST,]	6.7e-4	null	ms_run[1]:scan=3251	1837.7	2	1540.77898	770.89337	R	A	65	79
PSM	LIFYDLRGEGVK	-216_16682	Q8R2P8	1	Mouse_09-2020	null	[MS,MS:1001208,SEQUEST,]	1.5e-3	null	ms_run[1]:scan=3250	1837.2	3	1409.77750	470.59776	K	Q	169	181
PSM	ESGLYFIRPLK	-216_16674	Q8VCM7	1	Mouse_09-2020	null	[MS,MS:1001208,SEQUEST,]	6.7e-4	null	ms_run[1]:scan=3249	1836.7	3	1322.74536	441.58708	K	K	188	199
PSM	ALQASALAAWGGK	-216_16665	Q91Y97	1	Mouse_09-2020	null	[MS,MS:1001208,SEQUEST,]	3.6e-4	null	ms_run[1]:scan=3248	1836.2	2	1243.67766	622.34331	R	A	305	318
PSM	YDVSFITDEVKK	-216_16657	O08601	1	Mouse_09-2020	null	[MS,MS:1001208,SEQUEST,]	3.6e-4	null	ms_run[1]:scan=3247	1835.6	3	1443.73459	481.91705	R	L	511	523
PSM	VTERNADPEVNLLFYLRK	-216_21297	G3X982	1	Mouse_09-2020	null	[MS,MS:1001208,SEQUEST,]	9.8e-3	null	ms_run[1]:scan=4016	2233.3	4	2177.16738	545.04829	K	I	19	37
PSM	RFEYEDPFLIR	-216_21342	P11714	1	Mouse_09-2020	null	[MS,MS:1001208,SEQUEST,]	3.6e-4	null	ms_run[1]:scan=4025	2238.1	3	1484.75470	495.58926	R	L	197	208
PSM	FSVSTLRDFGLGK	-216_21365	A0A0R4IZY2	1	Mouse_09-2020	null	[MS,MS:1001208,SEQUEST,]	3.6e-4	null	ms_run[1]:scan=4030	2240.6	3	1426.77033	476.26115	R	S	137	150
PSM	TLSDYNIQKESTLHLVLR	-216_16642	E9Q5F6	1	Mouse_09-2020	null	[MS,MS:1001208,SEQUEST,]	3.6e-4	null	ms_run[1]:scan=3244	1834.3	4	2130.15713	533.29429	R	R	55	73
PSM	LSGFGQSGIFSK	-216_16633	O09174	1	Mouse_09-2020	null	[MS,MS:1001208,SEQUEST,]	3.6e-4	null	ms_run[1]:scan=3243	1833.8	2	1227.63371	614.32205	R	A	106	118
PSM	YSQVLANGLDNKLREDLER	-216_16617	P62270	1	Mouse_09-2020	null	[MS,MS:1001208,SEQUEST,]	3.6e-4	null	ms_run[1]:scan=3241	1832.6	4	2233.15444	559.04474	K	K	95	114
PSM	TGQSYLAAGLLK	-216_16596	Q99MZ7	1	Mouse_09-2020	null	[MS,MS:1001208,SEQUEST,]	3.6e-4	null	ms_run[1]:scan=3238	1831.0	2	1221.68364	611.34552	K	Q	6	18
PSM	SGVLPWLRPDSK	-216_16700	Q91X83	1	Mouse_09-2020	null	[MS,MS:1001208,SEQUEST,]	1.7e-3	null	ms_run[1]:scan=3253	1838.9	2	1354.74565	677.87752	R	Q	171	183
PSM	DYPLIPVGK	-216_16588	P24270	1	Mouse_09-2020	null	[MS,MS:1001208,SEQUEST,]	6.7e-4	null	ms_run[1]:scan=3237	1830.5	2	1001.56694	501.28694	K	V	307	316
PSM	NLRVNAGDQPGADLGPLITPQAK	-216_16569	Q9EQ20	1	Mouse_09-2020	null	[MS,MS:1001208,SEQUEST,]	3.6e-4	null	ms_run[1]:scan=3233	1828.6	3	2345.25309	782.42391	K	R	342	365
PSM	SITFVVFK	-216_21427	P97742	1	Mouse_09-2020	null	[MS,MS:1001208,SEQUEST,]	6.7e-4	null	ms_run[1]:scan=4040	2245.7	2	940.55028	470.77875	K	S	456	464
PSM	FITIFGTR	-216_21448	P48036	1	Mouse_09-2020	null	[MS,MS:1001208,SEQUEST,]	1.9e-3	null	ms_run[1]:scan=4043	2247.3	2	954.54051	477.77400	K	V	192	200
PSM	DTSFRGFFLPK	-216_21468	P56593	1	Mouse_09-2020	null	[MS,MS:1001208,SEQUEST,]	4.8e-2	null	ms_run[1]:scan=4046	2249.0	2	1314.68645	657.84569	K	T	375	386
PSM	GIHVEIPGAQAESLGPLQVAR	-216_21476	Q9DCW4	1	Mouse_09-2020	null	[MS,MS:1001208,SEQUEST,]	3.6e-4	null	ms_run[1]:scan=4047	2249.5	3	2142.16605	714.72704	R	L	86	107
PSM	TLVNYFLK	-216_21509	O09159	1	Mouse_09-2020	null	[MS,MS:1001208,SEQUEST,]	6.7e-4	null	ms_run[1]:scan=4053	2252.5	2	997.57115	499.28949	K	A	291	299
PSM	LLRYESSALPAGQLTSLPDYASR	-216_21526	Q9CQN1	1	Mouse_09-2020	null	[MS,MS:1001208,SEQUEST,]	3.6e-4	null	ms_run[1]:scan=4055	2253.5	3	2508.31382	836.77461	K	Q	469	492
PSM	TPVEVSPSQLSTFR	-216_16523	P23589	1	Mouse_09-2020	null	[MS,MS:1001208,SEQUEST,]	3.6e-3	null	ms_run[1]:scan=3224	1823.7	2	1547.82158	774.40684	K	L	244	258
PSM	VELVPPTPAEIPTAIQSVKK	-216_21532	Q9CPQ8	1	Mouse_09-2020	null	[MS,MS:1001208,SEQUEST,]	1.9e-3	null	ms_run[1]:scan=4056	2254.2	3	2117.22654	706.41206	K	I	36	56
PSM	AGVYVLRFDNTYSLLHTK	-216_21539	Q8R0F9	1	Mouse_09-2020	null	[MS,MS:1001208,SEQUEST,]	1.5e-3	null	ms_run[1]:scan=4057	2254.7	4	2097.11220	525.03365	K	V	358	376
PSM	NFNTVPYIVGINK	-216_21565	Q91WU0	1	Mouse_09-2020	null	[MS,MS:1001208,SEQUEST,]	3.6e-4	null	ms_run[1]:scan=4062	2257.1	2	1478.80107	739.90373	K	E	339	352
PSM	IWPHVYSFLQTK	-216_21572	Q9WTP7	1	Mouse_09-2020	null	[MS,MS:1001208,SEQUEST,]	1.9e-3	null	ms_run[1]:scan=4063	2257.7	3	1518.80994	506.94164	K	P	204	216
PSM	VLNAPPGISLISFNDKAK	-216_21401	O35423	1	Mouse_09-2020	null	[MS,MS:1001208,SEQUEST,]	1.9e-3	null	ms_run[1]:scan=4036	2243.8	3	1884.06076	628.69116	K	K	232	250
PSM	TFAATIPRPFSVR	-216_16482	P16331	1	Mouse_09-2020	null	[MS,MS:1001208,SEQUEST,]	3.6e-4	null	ms_run[1]:scan=3217	1820.1	3	1462.81583	488.27702	R	D	401	414
PSM	HDPSLQPWSASYDPGSAKTILNNGK	-216_16735	P16015	1	Mouse_09-2020	null	[MS,MS:1001208,SEQUEST,]	3.6e-4	null	ms_run[1]:scan=3259	1841.8	4	2683.30459	671.58322	K	C	40	65
PSM	GLGTEVPGNFQGPDPYRQLR	-216_16769	A0A1L1SSA8	1	Mouse_09-2020	null	[MS,MS:1001208,SEQUEST,]	1.5e-3	null	ms_run[1]:scan=3265	1845.1	3	2201.11246	734.37478	R	K	125	145
PSM	FYGPEGPYGVFAGRDASR	-216_17027	O55022	1	Mouse_09-2020	null	[MS,MS:1001208,SEQUEST,]	3.6e-4	null	ms_run[1]:scan=3308	1867.3	3	1945.91965	649.31123	K	L	106	124
PSM	YVTLIYTNYENGK	-216_17020	P19157	1	Mouse_09-2020	null	[MS,MS:1001208,SEQUEST,]	3.6e-4	null	ms_run[1]:scan=3307	1866.7	3	1577.78501	526.59972	K	D	104	117
PSM	GYGFGLIK	-216_17013	Q60932	1	Mouse_09-2020	null	[MS,MS:1001208,SEQUEST,]	2.3e-3	null	ms_run[1]:scan=3306	1866.1	2	854.47692	427.74217	K	D	34	42
PSM	GILIGIQQSFRPR	-216_17008	Q8C196	1	Mouse_09-2020	null	[MS,MS:1001208,SEQUEST,]	3.6e-4	null	ms_run[1]:scan=3305	1865.6	2	1484.87004	742.93844	K	L	1361	1374
PSM	GILIGIQQSFRPR	-216_17005	Q8C196	1	Mouse_09-2020	null	[MS,MS:1001208,SEQUEST,]	3.6e-4	null	ms_run[1]:scan=3304	1865.1	3	1484.87271	495.62805	K	L	1361	1374
PSM	YVTLIYTNYENGK	-216_16999	P19157	1	Mouse_09-2020	null	[MS,MS:1001208,SEQUEST,]	3.6e-4	null	ms_run[1]:scan=3303	1864.6	2	1577.78630	789.39594	K	D	104	117
PSM	AYFHLLNQIAPK	-216_16993	A0A1C7CYV0	1	Mouse_09-2020	null	[MS,MS:1001208,SEQUEST,]	1.9e-3	null	ms_run[1]:scan=3302	1864.0	3	1414.78672	472.26623	K	Q	301	313
PSM	IIAEGANGPTTPEADKIFLER	-216_16979	P26443	1	Mouse_09-2020	null	[MS,MS:1001208,SEQUEST,]	3.6e-4	null	ms_run[1]:scan=3299	1862.7	3	2242.17514	748.06198	K	I	400	421
PSM	LVINGKPITIFQERDPTNIK	-216_16971	A0A1D5RLD8	1	Mouse_09-2020	null	[MS,MS:1001208,SEQUEST,]	3.6e-4	null	ms_run[1]:scan=3298	1862.2	3	2296.30570	766.10563	K	G	65	85
PSM	LWTLVSEQTR	-216_16957	P14115	1	Mouse_09-2020	null	[MS,MS:1001208,SEQUEST,]	3.6e-4	null	ms_run[1]:scan=3296	1861.0	2	1232.66350	616.83532	K	N	78	88
PSM	QHYIDLKDRPFFPGLVK	-216_16948	Q01768	1	Mouse_09-2020	null	[MS,MS:1001208,SEQUEST,]	3.6e-4	null	ms_run[1]:scan=3295	1860.5	4	2073.12880	519.03746	K	M	50	67
PSM	FIIPNIVK	-216_21193	A0A1B0GSR9	1	Mouse_09-2020	null	[MS,MS:1001208,SEQUEST,]	1.5e-3	null	ms_run[1]:scan=3999	2224.5	2	943.59728	472.30240	K	S	102	110
PSM	AINPENGFFGVAPGTSVK	-216_21274	Q9Z2V4	1	Mouse_09-2020	null	[MS,MS:1001208,SEQUEST,]	1.5e-3	null	ms_run[1]:scan=4012	2231.4	2	1804.92302	902.96505	R	N	325	343
PSM	LVINGKPITIFQERDPTNIK	-216_16935	A0A1D5RLD8	1	Mouse_09-2020	null	[MS,MS:1001208,SEQUEST,]	3.6e-4	null	ms_run[1]:scan=3293	1859.4	4	2296.30312	574.83104	K	G	65	85
PSM	FQDFFIPK	-216_21199	A0A0R4IZY2	1	Mouse_09-2020	null	[MS,MS:1001208,SEQUEST,]	3.6e-4	null	ms_run[1]:scan=4000	2225.1	2	1041.54045	521.27384	K	T	387	395
PSM	FLASVSTVLTSKYR	-216_16876	Q91VB8	1	Mouse_09-2020	null	[MS,MS:1001208,SEQUEST,]	3.6e-4	null	ms_run[1]:scan=3284	1854.8	3	1571.87949	524.63124	K	0	129	143
PSM	FINLVPSNLPHEATR	-216_16872	Q05421	1	Mouse_09-2020	null	[MS,MS:1001208,SEQUEST,]	3.6e-4	null	ms_run[1]:scan=3283	1854.3	3	1707.91825	569.97741	R	T	360	375
PSM	LQHIQAPLSWTLVRPHIYGYAVK	-216_21205	A0A2R8VK72	1	Mouse_09-2020	null	[MS,MS:1001208,SEQUEST,]	3.6e-4	null	ms_run[1]:scan=4001	2225.7	5	2690.49421	538.90441	K	0	171	194
PSM	AIAEELAPERGFLPPASEK	-216_16822	O35490	1	Mouse_09-2020	null	[MS,MS:1001208,SEQUEST,]	3.6e-4	null	ms_run[1]:scan=3274	1849.6	3	2025.06333	675.69323	R	G	309	328
PSM	YNQILRIEEELGSKAK	-216_16815	P17182	1	Mouse_09-2020	null	[MS,MS:1001208,SEQUEST,]	3.6e-4	null	ms_run[1]:scan=3273	1849.1	3	1891.02591	631.01430	K	A	407	423
PSM	LVLWDINK	-216_21213	Q9EQ06	1	Mouse_09-2020	null	[MS,MS:1001208,SEQUEST,]	2.3e-3	null	ms_run[1]:scan=4002	2226.2	2	1000.58257	500.79493	K	G	63	71
PSM	TIFAYFSGSK	-216_21223	Q9CQM5	1	Mouse_09-2020	null	[MS,MS:1001208,SEQUEST,]	3.6e-4	null	ms_run[1]:scan=4003	2226.8	2	1120.56780	560.78731	K	T	26	36
PSM	ITQLTPFIGYAGGK	-216_21245	O35488	1	Mouse_09-2020	null	[MS,MS:1001208,SEQUEST,]	3.6e-4	null	ms_run[1]:scan=4008	2229.2	2	1465.80583	733.40611	K	Q	429	443
PSM	AFRNIPGITLLNVSK	-216_21253	Q9D8E6	1	Mouse_09-2020	null	[MS,MS:1001208,SEQUEST,]	3.6e-4	null	ms_run[1]:scan=4009	2229.7	3	1642.96415	548.32615	K	N	220	235
PSM	FVEGLPINDFSREK	-216_16789	P14152	1	Mouse_09-2020	null	[MS,MS:1001208,SEQUEST,]	3.6e-4	null	ms_run[1]:scan=3270	1847.5	3	1650.84739	550.95438	K	D	299	313
PSM	YNIEKDIAAYIK	-216_21259	Q9D0M5	1	Mouse_09-2020	null	[MS,MS:1001208,SEQUEST,]	3.6e-4	null	ms_run[1]:scan=4010	2230.2	3	1440.77332	480.92929	K	E	32	44
PSM	YNLGLDLR	-216_16928	P26443	1	Mouse_09-2020	null	[MS,MS:1001208,SEQUEST,]	6.7e-4	null	ms_run[1]:scan=3292	1858.9	2	963.52611	482.26654	K	A	528	536
PSM	GKENALLPNWLHLPVGYHGR	-216_21577	P35505	1	Mouse_09-2020	null	[MS,MS:1001208,SEQUEST,]	3.6e-4	null	ms_run[1]:scan=4064	2258.2	4	2271.21621	568.55909	R	S	143	163
PSM	IINEPTAAAIAYGLDK	-216_21585	P20029	0	Mouse_09-2020	null	[MS,MS:1001208,SEQUEST,]	3.6e-4	null	ms_run[1]:scan=4065	2258.7	3	1659.89573	553.96992	R	E	199	215
PSM	IINEPTAAAIAYGLDK	-216_21585	P63017	0	Mouse_09-2020	null	[MS,MS:1001208,SEQUEST,]	3.6e-4	null	ms_run[1]:scan=4065	2258.7	3	1659.89573	553.96992	R	V	172	188
PSM	GLVLGIYAK	-216_16456	Q9CPY7	1	Mouse_09-2020	null	[MS,MS:1001208,SEQUEST,]	1.9e-3	null	ms_run[1]:scan=3211	1817.2	2	933.57622	467.29203	K	K	35	44
PSM	GVPTGFVLPIRDIR	-216_21777	A0A1W2P733	1	Mouse_09-2020	null	[MS,MS:1001208,SEQUEST,]	3.6e-4	null	ms_run[1]:scan=4097	2275.2	3	1539.90085	513.97171	K	S	699	713
PSM	DYYFALAHTVRDHLVGR	-216_21786	Q9ET01	1	Mouse_09-2020	null	[MS,MS:1001208,SEQUEST,]	3.6e-4	null	ms_run[1]:scan=4099	2276.3	4	2033.03652	509.01425	R	I	51	68
PSM	YFPVFEK	-216_16085	P24472	1	Mouse_09-2020	null	[MS,MS:1001208,SEQUEST,]	1.5e-3	null	ms_run[1]:scan=3151	1786.1	2	929.47637	465.24200	R	L	132	139
PSM	FYPEHFLDAQGHFVK	-216_16077	A0A0R4IZY2	1	Mouse_09-2020	null	[MS,MS:1001208,SEQUEST,]	3.6e-4	null	ms_run[1]:scan=3150	1785.5	4	1834.89040	459.47824	R	E	418	433
PSM	LLLPGELAK	-216_16068	Q64475	1	Mouse_09-2020	null	[MS,MS:1001208,SEQUEST,]	1.7e-3	null	ms_run[1]:scan=3149	1785.0	2	953.60271	477.30514	R	A	101	110
PSM	LRSLFSSAENEPPVPLVGNWRPPQPVKGR	-216_21792	P16015	1	Mouse_09-2020	null	[MS,MS:1001208,SEQUEST,]	3.6e-4	null	ms_run[1]:scan=4100	2277.0	4	3227.74453	807.69136	K	V	225	254
PSM	QAGIAQLYGIAGSTNVTGDQVK	-216_21798	Q9QXD6	1	Mouse_09-2020	null	[MS,MS:1001208,SEQUEST,]	3.6e-4	null	ms_run[1]:scan=4101	2277.5	3	2191.13559	731.04996	R	L	51	73
PSM	KDGTVTAGNASGVSDGAGAVIIASEDAVKK	-216_16023	Q8BWT1	1	Mouse_09-2020	null	[MS,MS:1001208,SEQUEST,]	3.6e-4	null	ms_run[1]:scan=3141	1780.9	4	2788.43130	697.86353	K	N	241	271
PSM	ANEELAGVVAEVQK	-216_16016	Q61176	1	Mouse_09-2020	null	[MS,MS:1001208,SEQUEST,]	3.6e-4	null	ms_run[1]:scan=3140	1780.4	2	1456.76286	728.88574	K	G	76	90
PSM	TDVAAPFGGFK	-216_16000	Q8R0Y6	1	Mouse_09-2020	null	[MS,MS:1001208,SEQUEST,]	3.6e-4	null	ms_run[1]:scan=3138	1779.3	2	1109.56267	555.28493	K	S	866	877
PSM	ILPSVSHKPFESIDQGHVTHNWDEVGPDPNQLR	-216_15993	O09173	1	Mouse_09-2020	null	[MS,MS:1001208,SEQUEST,]	3.6e-4	null	ms_run[1]:scan=3137	1778.8	5	3748.86060	750.57515	R	K	64	97
PSM	GTTITSVLPKPALVASR	-216_15987	Q8C196	1	Mouse_09-2020	null	[MS,MS:1001208,SEQUEST,]	1.5e-3	null	ms_run[1]:scan=3136	1778.3	2	1711.00701	856.00926	K	E	403	420
PSM	NKLILPGLISSR	-216_16108	Q63836	1	Mouse_09-2020	null	[MS,MS:1001208,SEQUEST,]	3.6e-4	null	ms_run[1]:scan=3154	1787.8	3	1310.81430	437.61000	R	Y	92	104
PSM	RYEEIVKEVSTYIKK	-216_15981	P10126	1	Mouse_09-2020	null	[MS,MS:1001208,SEQUEST,]	3.6e-4	null	ms_run[1]:scan=3134	1777.4	3	1885.04551	629.01916	K	G	166	181
PSM	FSGWYDADLSPAGHEEAK	-216_15967	Q9DBJ1	1	Mouse_09-2020	null	[MS,MS:1001208,SEQUEST,]	3.6e-4	null	ms_run[1]:scan=3131	1775.7	3	1979.87949	660.63052	R	G	22	40
PSM	LFEGNALLR	-216_15960	Q6ZWN5	1	Mouse_09-2020	null	[MS,MS:1001208,SEQUEST,]	3.6e-4	null	ms_run[1]:scan=3130	1775.2	2	1032.58379	516.79547	R	L	71	80
PSM	GGVIAGSPAPPELIR	-216_15952	Q8VCW8	1	Mouse_09-2020	null	[MS,MS:1001208,SEQUEST,]	3.6e-4	null	ms_run[1]:scan=3129	1774.7	2	1433.81120	717.40918	R	I	379	394
PSM	DYYFALAHTVRDHLVGR	-216_21811	Q9ET01	1	Mouse_09-2020	null	[MS,MS:1001208,SEQUEST,]	6.7e-4	null	ms_run[1]:scan=4105	2279.4	3	2033.04160	678.34991	R	I	51	68
PSM	FYLLGVDAR	-216_21816	Q99LB7	1	Mouse_09-2020	null	[MS,MS:1001208,SEQUEST,]	6.7e-4	null	ms_run[1]:scan=4106	2279.9	2	1053.57317	527.29002	K	A	580	589
PSM	FAVLQTYGDTTHTLVEK	-216_15928	P49429	1	Mouse_09-2020	null	[MS,MS:1001208,SEQUEST,]	3.6e-4	null	ms_run[1]:scan=3125	1772.6	3	1922.98642	641.66679	K	N	133	150
PSM	FGQAISLLPDRASAYNNR	-216_15916	Q8VBW8	1	Mouse_09-2020	null	[MS,MS:1001208,SEQUEST,]	3.6e-4	null	ms_run[1]:scan=3122	1771.2	3	1993.02188	665.01318	K	Q	71	89
PSM	ISSLLEEQFQQGK	-216_15909	P62242	1	Mouse_09-2020	null	[MS,MS:1001208,SEQUEST,]	3.6e-4	null	ms_run[1]:scan=3121	1770.7	2	1506.78215	753.89356	K	L	158	171
PSM	QYPYNNLYLER	-216_15896	Q9D6J5	1	Mouse_09-2020	null	[MS,MS:1001208,SEQUEST,]	6.7e-4	null	ms_run[1]:scan=3119	1769.5	2	1472.71770	736.86207	K	G	160	171
PSM	TRAWFSEAFGK	-216_15890	P34928	1	Mouse_09-2020	null	[MS,MS:1001208,SEQUEST,]	6.7e-4	null	ms_run[1]:scan=3118	1769.0	3	1299.64807	433.88753	K	K	68	79
PSM	LLYESANIPDFRK	-216_15881	Q8JZZ0	1	Mouse_09-2020	null	[MS,MS:1001208,SEQUEST,]	3.6e-4	null	ms_run[1]:scan=3117	1768.5	3	1565.83280	522.61559	K	K	56	69
PSM	GTTITSVLPKPALVASR	-216_15875	Q8C196	1	Mouse_09-2020	null	[MS,MS:1001208,SEQUEST,]	3.6e-4	null	ms_run[1]:scan=3116	1767.9	3	1711.01090	571.00860	K	E	403	420
PSM	GLLQLQWK	-216_21801	Q9CZW5	1	Mouse_09-2020	null	[MS,MS:1001208,SEQUEST,]	1.5e-3	null	ms_run[1]:scan=4102	2278.0	2	985.58318	493.29510	K	D	520	528
PSM	TPWIEFENNYR	-216_21749	Q8BGL3	1	Mouse_09-2020	null	[MS,MS:1001208,SEQUEST,]	6.7e-4	null	ms_run[1]:scan=4093	2273.2	2	1468.68865	734.84642	R	L	75	86
PSM	SQDLLTSLTK	-216_16142	P33267	1	Mouse_09-2020	null	[MS,MS:1001208,SEQUEST,]	3.6e-4	null	ms_run[1]:scan=3162	1791.7	2	1105.60991	553.30860	R	S	48	58
PSM	RGFGFVTFDDHDPVDKIVLQK	-216_21729	O88569	1	Mouse_09-2020	null	[MS,MS:1001208,SEQUEST,]	3.6e-4	null	ms_run[1]:scan=4089	2271.3	4	2433.25527	609.06949	K	H	153	174
PSM	LVWIETPTNPTLK	-216_21632	Q8VCN5	1	Mouse_09-2020	null	[MS,MS:1001208,SEQUEST,]	3.6e-4	null	ms_run[1]:scan=4074	2263.3	2	1511.84941	756.42704	K	A	152	165
PSM	GTEFLAAPSSYYK	-216_16426	P49429	1	Mouse_09-2020	null	[MS,MS:1001208,SEQUEST,]	3.6e-4	null	ms_run[1]:scan=3207	1815.0	2	1433.69475	717.35100	R	L	285	298
PSM	RANNTTYGLAAGLFTK	-216_16406	P24549	1	Mouse_09-2020	null	[MS,MS:1001208,SEQUEST,]	3.6e-4	null	ms_run[1]:scan=3204	1813.4	3	1697.89542	566.63717	K	L	420	436
PSM	LRSLFSSAENEPPVPLVGNWRPPQPVKGR	-216_21637	P16015	1	Mouse_09-2020	null	[MS,MS:1001208,SEQUEST,]	3.6e-4	null	ms_run[1]:scan=4075	2263.9	5	3227.74519	646.35455	K	V	225	254
PSM	LTGQIFLGGSIVR	-216_21645	Q63836	0	Mouse_09-2020	null	[MS,MS:1001208,SEQUEST,]	3.6e-4	null	ms_run[1]:scan=4076	2264.4	2	1360.79570	680.90099	R	G	345	358
PSM	LTGQIFLGGSIVR	-216_21645	A0A0R4J135	0	Mouse_09-2020	null	[MS,MS:1001208,SEQUEST,]	3.6e-4	null	ms_run[1]:scan=4076	2264.4	2	1360.79570	680.90099	R	G	345	358
PSM	GLLNAIVIR	-216_21659	P29758	1	Mouse_09-2020	null	[MS,MS:1001208,SEQUEST,]	3.6e-4	null	ms_run[1]:scan=4078	2265.6	2	968.62462	484.81620	K	T	375	384
PSM	YAYVLFYR	-216_21661	A0A0A6YWN9	1	Mouse_09-2020	null	[MS,MS:1001208,SEQUEST,]	3.6e-4	null	ms_run[1]:scan=4079	2266.1	2	1094.56645	547.78711	R	R	878	886
PSM	YITLLPSSLPHAVVQDTK	-216_21667	E9Q5K4	1	Mouse_09-2020	null	[MS,MS:1001208,SEQUEST,]	3.6e-4	null	ms_run[1]:scan=4080	2266.6	3	1982.09580	661.37009	R	R	362	380
PSM	ALDLDPSKTNVSGGAIALGHPLGGSGSR	-216_16369	Q8BWT1	1	Mouse_09-2020	null	[MS,MS:1001208,SEQUEST,]	3.6e-4	null	ms_run[1]:scan=3198	1810.5	4	2647.38003	662.60041	K	T	333	361
PSM	GTTITSVLPKPALVASRVEVSK	-216_16353	Q8C196	1	Mouse_09-2020	null	[MS,MS:1001208,SEQUEST,]	3.6e-4	null	ms_run[1]:scan=3196	1809.3	3	2253.31803	751.77740	K	L	403	425
PSM	LQFWTETLPRK	-216_16346	Q63880	1	Mouse_09-2020	null	[MS,MS:1001208,SEQUEST,]	3.6e-4	null	ms_run[1]:scan=3195	1808.8	3	1418.77878	473.59787	R	Q	544	555
PSM	ALPGHLKPFETLLSQNQGGK	-216_16338	P19157	1	Mouse_09-2020	null	[MS,MS:1001208,SEQUEST,]	3.6e-4	null	ms_run[1]:scan=3194	1808.2	3	2135.16281	712.39177	K	F	122	142
PSM	GTTITSVLPKPALVASRVEVSK	-216_16329	Q8C196	1	Mouse_09-2020	null	[MS,MS:1001208,SEQUEST,]	3.6e-4	null	ms_run[1]:scan=3193	1807.7	4	2253.32485	564.08487	K	L	403	425
PSM	SLWPQIK	-216_16317	Q8CHT0	1	Mouse_09-2020	null	[MS,MS:1001208,SEQUEST,]	1.4e-2	null	ms_run[1]:scan=3191	1806.7	2	871.50218	436.25545	K	R	358	365
PSM	GVVDSDDLPLNVSR	-216_16310	P08113	1	Mouse_09-2020	null	[MS,MS:1001208,SEQUEST,]	3.6e-4	null	ms_run[1]:scan=3189	1805.8	2	1485.75347	743.38082	K	T	435	449
PSM	VFQFLNAK	-216_16302	Q8BP67	1	Mouse_09-2020	null	[MS,MS:1001208,SEQUEST,]	6.7e-4	null	ms_run[1]:scan=3188	1805.3	2	966.54027	483.77400	K	E	28	36
PSM	YWANFAR	-216_16292	Q8BK48	0	Mouse_09-2020	null	[MS,MS:1001208,SEQUEST,]	1.8e-2	null	ms_run[1]:scan=3187	1804.8	2	927.44634	464.22722	K	G	490	497
PSM	YWANFAR	-216_16292	Q8QZR3	0	Mouse_09-2020	null	[MS,MS:1001208,SEQUEST,]	1.8e-2	null	ms_run[1]:scan=3187	1804.8	2	927.44634	464.22722	K	G	489	496
PSM	TQVQSVIDKASETLTAQ	-216_21674	Q00623	1	Mouse_09-2020	null	[MS,MS:1001208,SEQUEST,]	5.3e-3	null	ms_run[1]:scan=4082	2267.5	3	1818.94645	606.98630	K	0	248	265
PSM	FKDIFQEIYDK	-216_21697	O88844	1	Mouse_09-2020	null	[MS,MS:1001208,SEQUEST,]	3.6e-4	null	ms_run[1]:scan=4085	2269.0	3	1445.73154	482.58189	R	Y	223	234
PSM	VHLVGIDIFTGK	-216_21704	Q8BGY2	1	Mouse_09-2020	null	[MS,MS:1001208,SEQUEST,]	1.3e-3	null	ms_run[1]:scan=4086	2269.6	3	1298.74610	433.58708	K	Y	56	68
PSM	EATTEQQLRELFEKQKFK	-216_16248	O35490	1	Mouse_09-2020	null	[MS,MS:1001208,SEQUEST,]	1.7e-2	null	ms_run[1]:scan=3180	1801.0	5	2253.18998	451.44330	K	A	387	405
PSM	GDTVFFHPLLIHGSGR	-216_16236	O35386	1	Mouse_09-2020	null	[MS,MS:1001208,SEQUEST,]	3.6e-4	null	ms_run[1]:scan=3177	1799.6	4	1752.91665	438.98496	K	K	253	269
PSM	NILGGTVFR	-216_16223	O88844	0	Mouse_09-2020	null	[MS,MS:1001208,SEQUEST,]	3.5e-3	null	ms_run[1]:scan=3175	1798.5	2	976.55663	488.78236	R	A	101	110
PSM	NILGGTVFR	-216_16223	P54071	0	Mouse_09-2020	null	[MS,MS:1001208,SEQUEST,]	3.5e-3	null	ms_run[1]:scan=3175	1798.5	2	976.55663	488.78236	R	P	141	150
PSM	ALPGHLKPFETLLSQNQGGK	-216_16220	P19157	1	Mouse_09-2020	null	[MS,MS:1001208,SEQUEST,]	3.6e-4	null	ms_run[1]:scan=3174	1797.9	4	2135.16128	534.54565	K	F	122	142
PSM	YGLAAAVFTK	-216_16207	P47738	1	Mouse_09-2020	null	[MS,MS:1001208,SEQUEST,]	3.6e-4	null	ms_run[1]:scan=3172	1796.9	2	1040.57707	520.79239	K	L	444	454
PSM	FFVGGNWK	-216_16199	P17751	1	Mouse_09-2020	null	[MS,MS:1001208,SEQUEST,]	3.3e-3	null	ms_run[1]:scan=3171	1796.4	2	954.48216	477.74525	K	N	57	65
PSM	GGTWFAGFGR	-216_21721	D3Z1U9	1	Mouse_09-2020	null	[MS,MS:1001208,SEQUEST,]	1.5e-3	null	ms_run[1]:scan=4088	2270.6	2	1055.50578	528.25651	R	R	179	189
PSM	FDASFFGVHPK	-216_17056	P19096	1	Mouse_09-2020	null	[MS,MS:1001208,SEQUEST,]	1.1e-2	null	ms_run[1]:scan=3313	1869.7	3	1251.61521	417.87675	K	A	60	71
PSM	VLQATVVAVGSGGK	-216_9232	Q64433	1	Mouse_09-2020	null	[MS,MS:1001208,SEQUEST,]	3.6e-4	null	ms_run[1]:scan=2022	1203.4	2	1285.74272	643.37735	K	K	41	55
PSM	FTQAGSEVSALLGR	-216_20010	P56480	1	Mouse_09-2020	null	[MS,MS:1001208,SEQUEST,]	3.6e-4	null	ms_run[1]:scan=3800	2121.6	2	1435.75481	718.38062	R	P	311	325
PSM	LGYFLALTGYR	-216_27879	Q8QZS1	1	Mouse_09-2020	null	[MS,MS:1001208,SEQUEST,]	3.6e-4	null	ms_run[1]:scan=5246	2867.5	2	1273.69402	637.35061	K	K	190	201
PSM	YGPVFTIYLGPR	-216_27602	Q91X75	1	Mouse_09-2020	null	[MS,MS:1001208,SEQUEST,]	3.6e-4	null	ms_run[1]:scan=5183	2835.4	2	1382.74785	691.87699	R	I	65	77
PSM	SGRGGNFGFGDSR	-216_5586	O88569	1	Mouse_09-2020	null	[MS,MS:1001208,SEQUEST,]	4.5e-3	null	ms_run[1]:scan=1454	910.8	3	1313.59650	438.53756	R	G	201	214
PSM	EGHPVTSEPSRPEPAVFK	-216_5580	P52196	1	Mouse_09-2020	null	[MS,MS:1001208,SEQUEST,]	1.9e-3	null	ms_run[1]:scan=1453	910.3	4	1963.98440	491.75226	K	T	137	155
PSM	RYDDPEVQK	-216_1965	P38647	1	Mouse_09-2020	null	[MS,MS:1001208,SEQUEST,]	3.6e-4	null	ms_run[1]:scan=883	616.6	2	1149.55351	575.28038	R	T	127	136
PSM	AVEAFETAK	-216_5569	Q64442	1	Mouse_09-2020	null	[MS,MS:1001208,SEQUEST,]	6.7e-4	null	ms_run[1]:scan=1449	908.4	2	965.49376	483.25056	K	G	331	340
PSM	AFLSSPEHVNRPINGNGKQ	-216_5553	P19157	1	Mouse_09-2020	null	[MS,MS:1001208,SEQUEST,]	3.6e-4	null	ms_run[1]:scan=1447	907.2	4	2065.05630	517.01980	K	0	192	211
PSM	RVTLELGGK	-216_5544	O35945	0	Mouse_09-2020	null	[MS,MS:1001208,SEQUEST,]	3.6e-4	null	ms_run[1]:scan=1446	906.7	2	972.58354	486.79547	K	P	265	274
PSM	RVTLELGGK	-216_5544	P47738	0	Mouse_09-2020	null	[MS,MS:1001208,SEQUEST,]	3.6e-4	null	ms_run[1]:scan=1446	906.7	2	972.58354	486.79547	K	P	283	292
PSM	RVTLELGGK	-216_5544	P24549	0	Mouse_09-2020	null	[MS,MS:1001208,SEQUEST,]	3.6e-4	null	ms_run[1]:scan=1446	906.7	2	972.58354	486.79547	K	P	265	274
PSM	RVTLELGGK	-216_5544	Q9CZS1	0	Mouse_09-2020	null	[MS,MS:1001208,SEQUEST,]	3.6e-4	null	ms_run[1]:scan=1446	906.7	2	972.58354	486.79547	K	P	283	292
PSM	NQAPPGLYTK	-216_5538	P16460	1	Mouse_09-2020	null	[MS,MS:1001208,SEQUEST,]	3.6e-4	null	ms_run[1]:scan=1445	906.2	2	1088.57268	544.79038	K	Q	200	210
PSM	RFEELGVK	-216_5534	Q9CPU0	1	Mouse_09-2020	null	[MS,MS:1001208,SEQUEST,]	3.6e-4	null	ms_run[1]:scan=1444	905.7	2	977.53984	489.27437	K	V	141	149
PSM	VLNTNIDGR	-216_5597	P62270	1	Mouse_09-2020	null	[MS,MS:1001208,SEQUEST,]	6.7e-4	null	ms_run[1]:scan=1456	911.9	2	1001.53642	501.27236	R	K	15	24
PSM	YYTLEEIQKHKDSK	-216_5518	G5E850	1	Mouse_09-2020	null	[MS,MS:1001208,SEQUEST,]	3.6e-4	null	ms_run[1]:scan=1442	904.6	3	1781.90512	594.64046	K	T	11	25
PSM	KYELGRPAANTK	-216_1972	P62242	1	Mouse_09-2020	null	[MS,MS:1001208,SEQUEST,]	3.6e-4	null	ms_run[1]:scan=884	617.1	3	1347.73697	449.91749	R	G	26	38
PSM	NNPEPWNK	-216_5506	Q62425	1	Mouse_09-2020	null	[MS,MS:1001208,SEQUEST,]	5.9e-3	null	ms_run[1]:scan=1439	903.3	2	998.46837	499.73815	K	G	49	57
PSM	YYTLEEIQKHKDSK	-216_5499	G5E850	1	Mouse_09-2020	null	[MS,MS:1001208,SEQUEST,]	3.6e-4	null	ms_run[1]:scan=1438	902.7	4	1781.91128	446.23217	K	T	11	25
PSM	YNQILR	-216_5491	P17182	1	Mouse_09-2020	null	[MS,MS:1001208,SEQUEST,]	4.8e-2	null	ms_run[1]:scan=1437	902.1	2	806.45360	403.72960	K	E	407	413
PSM	KLDEAVAEAHLGK	-216_5483	P50247	1	Mouse_09-2020	null	[MS,MS:1001208,SEQUEST,]	3.6e-4	null	ms_run[1]:scan=1436	901.6	3	1380.74787	460.92090	K	N	389	402
PSM	KELNYFAK	-216_5474	P09411	1	Mouse_09-2020	null	[MS,MS:1001208,SEQUEST,]	3.6e-4	null	ms_run[1]:scan=1435	901.1	2	1012.54588	506.77674	K	L	192	200
PSM	RLQTVKLPVDK	-216_5467	Q64374	1	Mouse_09-2020	null	[MS,MS:1001208,SEQUEST,]	6.7e-4	null	ms_run[1]:scan=1434	900.6	3	1296.79959	432.93812	K	T	234	245
PSM	KVINDFVEK	-216_5461	P22599	1	Mouse_09-2020	null	[MS,MS:1001208,SEQUEST,]	3.6e-4	null	ms_run[1]:scan=1433	900.0	2	1091.60857	546.30841	K	T	173	182
PSM	LIPRNTVVPTK	-216_5454	P20029	1	Mouse_09-2020	null	[MS,MS:1001208,SEQUEST,]	3.8e-2	null	ms_run[1]:scan=1432	899.5	3	1237.75696	413.25908	K	S	437	448
PSM	LGGASSFDGR	-216_5510	Q91WU0	1	Mouse_09-2020	null	[MS,MS:1001208,SEQUEST,]	1.9e-3	null	ms_run[1]:scan=1440	903.8	2	966.46379	483.73561	K	L	146	156
PSM	SRNITYLPAGQSVLLQLPQ	-216_27614	P67778	1	Mouse_09-2020	null	[MS,MS:1001208,SEQUEST,]	1.6e-2	null	ms_run[1]:scan=5185	2836.4	3	2098.16800	700.06002	R	0	254	273
PSM	LHPNDEDIHTANERR	-216_1892	Q91YI0	1	Mouse_09-2020	null	[MS,MS:1001208,SEQUEST,]	3.6e-4	null	ms_run[1]:scan=873	611.4	4	1816.86831	454.97258	K	K	81	96
PSM	ANAIAWALAQIPQK	-216_30187	Q8K169	0	Mouse_09-2020	null	[MS,MS:1001208,SEQUEST,]	1.5e-3	null	ms_run[1]:scan=5896	3171.7	2	1494.84282	747.92500	K	L	322	336
PSM	ANAIAWALAQIPQK	-216_30187	Q3UEP4	0	Mouse_09-2020	null	[MS,MS:1001208,SEQUEST,]	1.5e-3	null	ms_run[1]:scan=5896	3171.7	2	1494.84282	747.92500	K	L	322	336
PSM	VIEASEIQAK	-216_5808	Q63836	0	Mouse_09-2020	null	[MS,MS:1001208,SEQUEST,]	3.6e-4	null	ms_run[1]:scan=1489	928.8	2	1087.59941	544.30332	K	N	121	131
PSM	VIEASEIQAK	-216_5808	A0A0R4J135	0	Mouse_09-2020	null	[MS,MS:1001208,SEQUEST,]	3.6e-4	null	ms_run[1]:scan=1489	928.8	2	1087.59941	544.30332	K	N	121	131
PSM	TQLVSNLK	-216_5800	P05202	1	Mouse_09-2020	null	[MS,MS:1001208,SEQUEST,]	1.9e-3	null	ms_run[1]:scan=1488	928.2	2	902.53057	451.76892	R	E	356	364
PSM	AAFVAYALAFPR	-216_27546	A0A2R8VHP2	1	Mouse_09-2020	null	[MS,MS:1001208,SEQUEST,]	3.6e-4	null	ms_run[1]:scan=5173	2830.2	2	1296.71001	648.85860	R	F	270	282
PSM	AFLSSPEHVNRPINGNGKQ	-216_5779	P19157	1	Mouse_09-2020	null	[MS,MS:1001208,SEQUEST,]	3.6e-4	null	ms_run[1]:scan=1484	926.3	3	2065.05722	689.02397	K	0	192	211
PSM	TAENFRALSTGEK	-216_5763	P17742	1	Mouse_09-2020	null	[MS,MS:1001208,SEQUEST,]	8.2e-3	null	ms_run[1]:scan=1482	925.3	3	1423.71640	475.24405	K	F	32	45
PSM	KYEATLEK	-216_1745	P07724	1	Mouse_09-2020	null	[MS,MS:1001208,SEQUEST,]	3.6e-4	null	ms_run[1]:scan=850	599.4	2	981.52501	491.26621	K	C	376	384
PSM	GIGTDEATIIDIVTHR	-216_27571	P14824	1	Mouse_09-2020	null	[MS,MS:1001208,SEQUEST,]	3.6e-4	null	ms_run[1]:scan=5177	2832.5	3	1710.90085	570.97221	K	N	378	394
PSM	TVIVKGPR	-216_1760	A0A140T8T4	1	Mouse_09-2020	null	[MS,MS:1001208,SEQUEST,]	6.7e-4	null	ms_run[1]:scan=852	600.5	2	869.55644	435.28199	R	T	24	32
PSM	YATALYSAASKEK	-216_5726	Q9DB20	1	Mouse_09-2020	null	[MS,MS:1001208,SEQUEST,]	3.6e-4	null	ms_run[1]:scan=1477	922.6	3	1402.72245	468.24527	R	L	41	54
PSM	SRVSNLPTVKK	-216_1878	P30115	1	Mouse_09-2020	null	[MS,MS:1001208,SEQUEST,]	1.9e-3	null	ms_run[1]:scan=871	610.3	3	1228.73737	410.25058	R	L	186	197
PSM	SRHEEHERPPFVAYPHLR	-216_5709	P43024	1	Mouse_09-2020	null	[MS,MS:1001208,SEQUEST,]	3.6e-4	null	ms_run[1]:scan=1475	921.6	5	2257.13636	452.23329	K	R	63	81
PSM	HQLVVGSQAR	-216_1816	Q3UEL5	1	Mouse_09-2020	null	[MS,MS:1001208,SEQUEST,]	3.6e-4	null	ms_run[1]:scan=862	605.7	2	1094.60649	547.80690	K	L	535	545
PSM	GQAVNDLITNRK	-216_5680	Q91WU0	1	Mouse_09-2020	null	[MS,MS:1001208,SEQUEST,]	3.6e-4	null	ms_run[1]:scan=1470	919.1	3	1328.72779	443.58088	R	K	94	106
PSM	IVEPYIAWGYPNLK	-216_27584	P14148	1	Mouse_09-2020	null	[MS,MS:1001208,SEQUEST,]	1.3e-3	null	ms_run[1]:scan=5179	2833.5	2	1662.88786	831.94814	R	V	157	171
PSM	VEIIANDQGNR	-216_5645	P20029	0	Mouse_09-2020	null	[MS,MS:1001208,SEQUEST,]	6.7e-4	null	ms_run[1]:scan=1464	915.9	2	1228.63164	614.81766	R	T	51	62
PSM	VEIIANDQGNR	-216_5645	P63017	0	Mouse_09-2020	null	[MS,MS:1001208,SEQUEST,]	6.7e-4	null	ms_run[1]:scan=1464	915.9	2	1228.63164	614.81766	K	T	26	37
PSM	AVYQGPGSSPVKS	-216_5639	O88587	1	Mouse_09-2020	null	[MS,MS:1001208,SEQUEST,]	3.6e-4	null	ms_run[1]:scan=1462	915.1	2	1276.65166	638.83023	K	0	253	266
PSM	LENRGNYVAEK	-216_1836	O35490	1	Mouse_09-2020	null	[MS,MS:1001208,SEQUEST,]	1.9e-3	null	ms_run[1]:scan=865	607.3	3	1292.65857	431.55796	K	S	83	94
PSM	GDNQSPIELHTKDIK	-216_5630	P16015	1	Mouse_09-2020	null	[MS,MS:1001208,SEQUEST,]	3.6e-4	null	ms_run[1]:scan=1460	914.0	4	1694.86880	424.47315	K	D	25	40
PSM	REKIEDNGNFR	-216_1845	E9QA79	1	Mouse_09-2020	null	[MS,MS:1001208,SEQUEST,]	3.6e-4	null	ms_run[1]:scan=866	607.9	3	1377.68653	459.90050	K	F	47	58
PSM	IKAFLSSPEHVNRPINGNGKQ	-216_5607	P19157	1	Mouse_09-2020	null	[MS,MS:1001208,SEQUEST,]	3.6e-4	null	ms_run[1]:scan=1457	912.4	4	2306.23305	577.31455	K	0	190	211
PSM	QQEGESRLNLVQR	-216_5703	A0A1B0GSR9	1	Mouse_09-2020	null	[MS,MS:1001208,SEQUEST,]	1.5e-3	null	ms_run[1]:scan=1473	920.7	3	1556.80460	519.60950	R	V	83	96
PSM	SSQFLAPK	-216_5823	E9PVP0	1	Mouse_09-2020	null	[MS,MS:1001208,SEQUEST,]	6.7e-4	null	ms_run[1]:scan=1491	929.8	2	877.47746	439.24254	K	M	276	284
PSM	RVEYAVRGPIVQR	-216_5423	A0A2R8VHV7	1	Mouse_09-2020	null	[MS,MS:1001208,SEQUEST,]	3.6e-4	null	ms_run[1]:scan=1427	897.1	3	1542.88675	514.96696	R	L	32	45
PSM	LRRPVGEEYASK	-216_2006	Q9CYW4	1	Mouse_09-2020	null	[MS,MS:1001208,SEQUEST,]	5.7e-3	null	ms_run[1]:scan=888	619.3	3	1404.75840	468.92465	K	R	21	33
PSM	TSFFQALGITTK	-216_27816	P14869	1	Mouse_09-2020	null	[MS,MS:1001208,SEQUEST,]	3.6e-4	null	ms_run[1]:scan=5227	2858.2	2	1313.71062	657.35863	K	S	135	147
PSM	IDGASPLDK	-216_5193	P00329	1	Mouse_09-2020	null	[MS,MS:1001208,SEQUEST,]	3.6e-4	null	ms_run[1]:scan=1390	878.1	2	915.47771	458.24273	K	C	161	170
PSM	TLEEDAHQQIAR	-216_5190	Q9DCG6	1	Mouse_09-2020	null	[MS,MS:1001208,SEQUEST,]	3.6e-4	null	ms_run[1]:scan=1389	877.5	3	1410.69193	470.90391	R	M	29	41
PSM	VSVVEPGNFIAATSLYSPER	-216_27823	Q80XN0	1	Mouse_09-2020	null	[MS,MS:1001208,SEQUEST,]	1.4e-2	null	ms_run[1]:scan=5229	2859.3	3	2136.09537	712.70390	K	Q	233	253
PSM	YEDSVADWQIMYNDASWETR	-216_27844	B7ZN55	1	Mouse_09-2020	null	[MS,MS:1001208,SEQUEST,]	2.3e-2	null	ms_run[1]:scan=5234	2862.0	3	2479.05613	827.02174	K	Y	674	694
PSM	VEITYTPKDGTQK	-216_5130	O88844	1	Mouse_09-2020	null	[MS,MS:1001208,SEQUEST,]	3.6e-4	null	ms_run[1]:scan=1380	873.0	3	1479.76773	493.92783	K	T	152	165
PSM	LDSEDKDKEGKPLLK	-216_2182	P58252	1	Mouse_09-2020	null	[MS,MS:1001208,SEQUEST,]	3.6e-4	null	ms_run[1]:scan=918	634.7	4	1714.92177	429.48600	K	V	323	338
PSM	FLFSLFGQK	-216_29825	Q8R3V2	1	Mouse_09-2020	null	[MS,MS:1001208,SEQUEST,]	1.5e-3	null	ms_run[1]:scan=5753	3109.1	2	1086.59819	543.80276	R	N	176	185
PSM	NYTDNELEK	-216_5104	P26443	1	Mouse_09-2020	null	[MS,MS:1001208,SEQUEST,]	6.7e-4	null	ms_run[1]:scan=1377	871.4	2	1125.50530	563.25657	K	T	192	201
PSM	RQAVTNPNNTFYATK	-216_5239	P38647	1	Mouse_09-2020	null	[MS,MS:1001208,SEQUEST,]	3.6e-4	null	ms_run[1]:scan=1398	882.1	3	1724.87162	575.62867	K	L	107	122
PSM	YEGEYRYVNSR	-216_5090	A0A0G2JDI9	1	Mouse_09-2020	null	[MS,MS:1001208,SEQUEST,]	1.9e-3	null	ms_run[1]:scan=1374	870.0	3	1435.65653	479.22487	K	I	261	272
PSM	RPPGREAYPGDVFYLHSR	-216_9226	Q03265	1	Mouse_09-2020	null	[MS,MS:1001208,SEQUEST,]	3.6e-4	null	ms_run[1]:scan=2021	1202.8	4	2117.05874	530.02234	R	L	330	348
PSM	YGLLLLLKYPEVTAK	-216_27886	Q91W64	1	Mouse_09-2020	null	[MS,MS:1001208,SEQUEST,]	3.6e-4	null	ms_run[1]:scan=5247	2868.0	3	1721.02439	574.34644	K	Q	307	322
PSM	FYAYNPLAGGLLTGK	-216_27893	Q8CG76	1	Mouse_09-2020	null	[MS,MS:1001208,SEQUEST,]	3.6e-4	null	ms_run[1]:scan=5248	2868.6	2	1584.84368	792.92467	R	K	230	245
PSM	LTSEDLSDDAFKFLQTK	-216_27906	Q9DBT9	1	Mouse_09-2020	null	[MS,MS:1001208,SEQUEST,]	1.9e-3	null	ms_run[1]:scan=5250	2869.6	3	1957.97660	653.32996	K	F	637	654
PSM	AIVVTDGER	-216_5023	Q3TQP6	1	Mouse_09-2020	null	[MS,MS:1001208,SEQUEST,]	1.5e-3	null	ms_run[1]:scan=1363	864.3	2	959.51470	480.26146	K	L	127	136
PSM	RLAPEYEAAATR	-216_5017	P27773	1	Mouse_09-2020	null	[MS,MS:1001208,SEQUEST,]	3.6e-4	null	ms_run[1]:scan=1362	863.8	2	1347.70073	674.35441	K	K	62	74
PSM	SRNDQVVTDLR	-216_5011	Q91YI0	1	Mouse_09-2020	null	[MS,MS:1001208,SEQUEST,]	6.7e-4	null	ms_run[1]:scan=1361	863.3	3	1302.67472	434.89687	R	W	112	123
PSM	TAVDSGIALLTNFQVTK	-216_29813	Q8C196	1	Mouse_09-2020	null	[MS,MS:1001208,SEQUEST,]	1.5e-3	null	ms_run[1]:scan=5745	3105.9	2	1777.97002	889.48836	R	F	1455	1472
PSM	GANPVEIR	-216_5003	P63038	1	Mouse_09-2020	null	[MS,MS:1001208,SEQUEST,]	1.9e-3	null	ms_run[1]:scan=1360	862.7	2	855.46752	428.23778	K	G	134	142
PSM	HQPTAIIAK	-216_2266	P40142	1	Mouse_09-2020	null	[MS,MS:1001208,SEQUEST,]	3.6e-4	null	ms_run[1]:scan=929	640.4	2	978.57341	489.79018	K	F	233	242
PSM	LLLPWLEAR	-216_30076	Q68FD5	1	Mouse_09-2020	null	[MS,MS:1001208,SEQUEST,]	3.6e-4	null	ms_run[1]:scan=5860	3155.7	2	1110.66704	555.83713	K	H	857	866
PSM	HSIFTPQTNPR	-216_5245	P20918	1	Mouse_09-2020	null	[MS,MS:1001208,SEQUEST,]	6.7e-4	null	ms_run[1]:scan=1399	882.6	3	1297.65827	433.22644	R	G	513	524
PSM	RYLNGWDNIFSFGK	-216_27726	Q9DBG1	1	Mouse_09-2020	null	[MS,MS:1001208,SEQUEST,]	3.6e-4	null	ms_run[1]:scan=5209	2848.9	3	1716.84775	572.95461	K	L	272	286
PSM	HGRSPAQILLR	-216_5390	Q9JII6	1	Mouse_09-2020	null	[MS,MS:1001208,SEQUEST,]	3.6e-4	null	ms_run[1]:scan=1423	894.9	3	1247.73383	416.58256	K	Q	241	252
PSM	YYSIASSSK	-216_5384	Q05DV1	1	Mouse_09-2020	null	[MS,MS:1001208,SEQUEST,]	6.7e-4	null	ms_run[1]:scan=1422	894.4	2	1005.48894	503.24801	R	H	455	464
PSM	RWGHTVFVAR	-216_5376	D3Z253	1	Mouse_09-2020	null	[MS,MS:1001208,SEQUEST,]	3.6e-4	null	ms_run[1]:scan=1420	893.3	3	1228.67090	410.22811	K	A	102	112
PSM	SSQIGAVVSR	-216_5352	Q91XF0	1	Mouse_09-2020	null	[MS,MS:1001208,SEQUEST,]	9.9e-4	null	ms_run[1]:scan=1416	891.4	2	1003.55211	502.28018	K	S	164	174
PSM	KVADALANAAGHLDDLPGALSALSDLHAHK	-216_27648	Q91VB8	1	Mouse_09-2020	null	[MS,MS:1001208,SEQUEST,]	3.6e-4	null	ms_run[1]:scan=5193	2840.6	5	2991.55531	599.11875	K	R	62	92
PSM	TLIEFLLR	-216_30069	Q9CPY7	1	Mouse_09-2020	null	[MS,MS:1001208,SEQUEST,]	6.7e-4	null	ms_run[1]:scan=5859	3155.1	2	1004.61382	502.81058	R	S	506	514
PSM	DLLTAVESYANAK	-216_30025	Q91WN4	1	Mouse_09-2020	null	[MS,MS:1001208,SEQUEST,]	1.5e-3	null	ms_run[1]:scan=5845	3148.7	2	1394.71672	697.86173	K	H	117	130
PSM	AIAELGIYPAVDPLDSTSR	-216_27655	P56480	1	Mouse_09-2020	null	[MS,MS:1001208,SEQUEST,]	3.6e-4	null	ms_run[1]:scan=5194	2841.1	2	1988.03557	994.52039	R	M	388	407
PSM	SHGQDYLVGNRLSR	-216_5316	P30115	1	Mouse_09-2020	null	[MS,MS:1001208,SEQUEST,]	3.6e-4	null	ms_run[1]:scan=1411	888.7	3	1601.81650	534.60961	K	D	142	156
PSM	SYEAYVLNIIR	-216_27770	A0A0A6YX05	1	Mouse_09-2020	null	[MS,MS:1001208,SEQUEST,]	3.6e-4	null	ms_run[1]:scan=5218	2853.6	2	1340.72136	670.86408	K	L	41	52
PSM	IFWLLSGSDSQTTR	-216_27662	Q80W22	1	Mouse_09-2020	null	[MS,MS:1001208,SEQUEST,]	3.6e-4	null	ms_run[1]:scan=5195	2841.6	2	1610.81792	805.91229	R	L	325	339
PSM	SNVNDGVAQSTR	-216_2111	P17751	1	Mouse_09-2020	null	[MS,MS:1001208,SEQUEST,]	3.6e-4	null	ms_run[1]:scan=905	627.9	2	1247.59783	624.30237	K	I	245	257
PSM	IFSVPYSLEELQTR	-216_27686	K9J7B2	1	Mouse_09-2020	null	[MS,MS:1001208,SEQUEST,]	1.1e-2	null	ms_run[1]:scan=5199	2843.9	3	1681.87571	561.29804	K	R	77	91
PSM	THLSLSHNPEQK	-216_2113	A0A1W2P733	1	Mouse_09-2020	null	[MS,MS:1001208,SEQUEST,]	3.6e-4	null	ms_run[1]:scan=906	628.5	3	1390.70652	464.24064	K	V	687	699
PSM	FHDFLGDSWGILFSHPR	-216_29985	Q6GT24	1	Mouse_09-2020	null	[MS,MS:1001208,SEQUEST,]	6.7e-4	null	ms_run[1]:scan=5830	3142.2	3	2030.98093	677.66724	R	F	25	42
PSM	INDITLNSR	-216_5272	F6T4M4	1	Mouse_09-2020	null	[MS,MS:1001208,SEQUEST,]	4.5e-3	null	ms_run[1]:scan=1403	884.7	2	1045.56291	523.28546	K	L	72	81
PSM	GNPGERGEPGITGLPGEKGMAGGHGPDGPK	-216_29963	Q3U962	1	Mouse_09-2020	null	[MS,MS:1001208,SEQUEST,]	2.5e-2	null	ms_run[1]:scan=5817	3136.9	3	2826.36435	942.79111	R	N	712	742
PSM	FFPLEAWQIGK	-216_29933	G3UYJ7	1	Mouse_09-2020	null	[MS,MS:1001208,SEQUEST,]	3.6e-4	null	ms_run[1]:scan=5801	3130.3	2	1335.70891	668.35843	R	G	239	250
PSM	LLVPYLIEAVR	-216_29912	Q61425	1	Mouse_09-2020	null	[MS,MS:1001208,SEQUEST,]	3.6e-4	null	ms_run[1]:scan=5795	3127.3	2	1285.78789	643.39756	R	H	222	233
PSM	GLVDKFPLFTAVYK	-216_27708	E0CXN5	1	Mouse_09-2020	null	[MS,MS:1001208,SEQUEST,]	3.6e-4	null	ms_run[1]:scan=5205	2846.8	3	1597.90079	533.30446	K	C	291	305
PSM	IFSVPYSLEELQTR	-216_27666	K9J7B2	1	Mouse_09-2020	null	[MS,MS:1001208,SEQUEST,]	1.9e-3	null	ms_run[1]:scan=5196	2842.2	2	1681.88140	841.44342	K	R	77	91
PSM	HGVGRIDIVENR	-216_4997	P16460	1	Mouse_09-2020	null	[MS,MS:1001208,SEQUEST,]	3.6e-4	null	ms_run[1]:scan=1359	862.1	3	1364.73740	455.58462	K	I	261	273
PSM	KFPLDPLITHVLPFEK	-216_27538	P00329	1	Mouse_09-2020	null	[MS,MS:1001208,SEQUEST,]	3.6e-4	null	ms_run[1]:scan=5172	2829.7	4	1894.08364	474.27638	K	N	340	356
PSM	TLVYGGIFLYPANK	-216_27520	Q9QXD6	1	Mouse_09-2020	null	[MS,MS:1001208,SEQUEST,]	3.2e-2	null	ms_run[1]:scan=5168	2827.8	2	1555.85832	778.42958	R	S	256	270
PSM	IQALLDKYNAEKPK	-216_6519	P24270	1	Mouse_09-2020	null	[MS,MS:1001208,SEQUEST,]	3.6e-4	null	ms_run[1]:scan=1600	985.9	4	1630.91860	408.48453	R	A	493	507
PSM	SKAEELGLPILGVLR	-216_27055	Q8VCH0	1	Mouse_09-2020	null	[MS,MS:1001208,SEQUEST,]	1.1e-2	null	ms_run[1]:scan=5072	2779.0	3	1594.95792	532.32241	R	Y	291	306
PSM	KVADALANAAGHLDDLPGALSALSDLHAHK	-216_27099	Q91VB8	1	Mouse_09-2020	null	[MS,MS:1001208,SEQUEST,]	4.4e-2	null	ms_run[1]:scan=5082	2784.2	4	2991.56508	748.64662	K	R	62	92
PSM	TQAQIVLR	-216_6494	Q8VCX1	1	Mouse_09-2020	null	[MS,MS:1001208,SEQUEST,]	2.7e-2	null	ms_run[1]:scan=1597	984.3	2	928.55797	464.78236	K	N	253	261
PSM	GGPLSGPYR	-216_6487	P16015	1	Mouse_09-2020	null	[MS,MS:1001208,SEQUEST,]	1.9e-3	null	ms_run[1]:scan=1596	983.8	2	903.46849	452.23778	R	R	81	90
PSM	KLLADQAEARR	-216_1561	P84099	1	Mouse_09-2020	null	[MS,MS:1001208,SEQUEST,]	3.6e-4	null	ms_run[1]:scan=821	584.5	3	1270.72126	424.24572	K	K	153	164
PSM	KIKLTITYGPK	-216_6473	P12710	1	Mouse_09-2020	null	[MS,MS:1001208,SEQUEST,]	3.6e-4	null	ms_run[1]:scan=1593	982.4	3	1261.78800	421.26746	K	V	47	58
PSM	LLVLLPVGYPSRDATVPDLK	-216_27110	Q9DCX8	1	Mouse_09-2020	null	[MS,MS:1001208,SEQUEST,]	3.6e-2	null	ms_run[1]:scan=5084	2785.2	3	2166.25486	722.75594	K	K	255	275
PSM	VYKQSDLDTLAK	-216_6452	P11725	1	Mouse_09-2020	null	[MS,MS:1001208,SEQUEST,]	3.6e-4	null	ms_run[1]:scan=1590	980.8	3	1380.73624	460.91716	R	A	142	154
PSM	VQEEIDRVVGR	-216_6528	Q64458	0	Mouse_09-2020	null	[MS,MS:1001208,SEQUEST,]	1.9e-3	null	ms_run[1]:scan=1601	986.4	3	1299.70383	433.90536	K	R	323	334
PSM	VQEEIDRVVGR	-216_6528	P33267	0	Mouse_09-2020	null	[MS,MS:1001208,SEQUEST,]	1.9e-3	null	ms_run[1]:scan=1601	986.4	3	1299.70383	433.90536	R	R	324	335
PSM	TYFPHFDVSHGSAQVKGHGK	-216_6448	Q91VB8	1	Mouse_09-2020	null	[MS,MS:1001208,SEQUEST,]	3.6e-4	null	ms_run[1]:scan=1589	980.3	4	2199.07607	550.52371	K	V	42	62
PSM	TYFPHFDVSHGSAQVKGHGK	-216_6433	Q91VB8	1	Mouse_09-2020	null	[MS,MS:1001208,SEQUEST,]	3.6e-4	null	ms_run[1]:scan=1587	979.2	5	2199.07957	440.62042	K	V	42	62
PSM	ANIIYPGHGPVIHNAEAK	-216_6426	Q99KR3	1	Mouse_09-2020	null	[MS,MS:1001208,SEQUEST,]	1.9e-3	null	ms_run[1]:scan=1586	978.7	4	1901.00258	476.00616	K	L	192	210
PSM	DFQLFSSPLGK	-216_27136	Q921I1	1	Mouse_09-2020	null	[MS,MS:1001208,SEQUEST,]	3.6e-4	null	ms_run[1]:scan=5091	2788.8	2	1238.64165	619.82442	K	L	300	311
PSM	YAREAYNLGVR	-216_6377	O35490	1	Mouse_09-2020	null	[MS,MS:1001208,SEQUEST,]	9.9e-4	null	ms_run[1]:scan=1578	974.6	3	1311.68561	437.89832	K	I	284	295
PSM	QSDLDTLAK	-216_6370	P11725	1	Mouse_09-2020	null	[MS,MS:1001208,SEQUEST,]	1.5e-3	null	ms_run[1]:scan=1577	974.1	2	990.50871	495.75875	K	A	145	154
PSM	DFPLTGYVELR	-216_27181	Q9DCT2	1	Mouse_09-2020	null	[MS,MS:1001208,SEQUEST,]	4.0e-2	null	ms_run[1]:scan=5101	2794.0	2	1309.68059	655.34298	K	D	200	211
PSM	VTLVSAAPEK	-216_6353	Q9CQR4	1	Mouse_09-2020	null	[MS,MS:1001208,SEQUEST,]	3.6e-4	null	ms_run[1]:scan=1575	973.0	2	1014.58458	507.79513	K	I	28	38
PSM	RGNNTTSLLSQSVAK	-216_6334	Q9DB77	1	Mouse_09-2020	null	[MS,MS:1001208,SEQUEST,]	3.6e-3	null	ms_run[1]:scan=1571	971.1	3	1575.84519	525.95315	K	S	301	316
PSM	SSFRGDTNFYGK	-216_6325	Q9EQ20	1	Mouse_09-2020	null	[MS,MS:1001208,SEQUEST,]	1.7e-3	null	ms_run[1]:scan=1570	970.6	3	1378.63895	460.21772	R	G	489	501
PSM	KFLQPGSQR	-216_2952	P24472	0	Mouse_09-2020	null	[MS,MS:1001208,SEQUEST,]	1.5e-3	null	ms_run[1]:scan=1037	696.3	2	1060.58965	530.79854	K	P	196	205
PSM	KFLQPGSQR	-216_2952	P30115	0	Mouse_09-2020	null	[MS,MS:1001208,SEQUEST,]	1.5e-3	null	ms_run[1]:scan=1037	696.3	2	1060.58965	530.79854	K	P	196	205
PSM	AVLLGPPGAGKGTQAPK	-216_6316	Q9WTP6	1	Mouse_09-2020	null	[MS,MS:1001208,SEQUEST,]	3.6e-4	null	ms_run[1]:scan=1568	969.5	3	1561.90628	521.30687	R	A	18	35
PSM	LAEQYAKENGTK	-216_1536	P11725	1	Mouse_09-2020	null	[MS,MS:1001208,SEQUEST,]	3.6e-4	null	ms_run[1]:scan=818	582.9	3	1351.68463	451.23326	K	S	232	244
PSM	VTIAQGGVLPNIQAVLLPKK	-216_27050	Q64523	1	Mouse_09-2020	null	[MS,MS:1001208,SEQUEST,]	3.5e-2	null	ms_run[1]:scan=5071	2778.5	3	2059.26029	687.09277	K	E	101	121
PSM	GVYSTQVGFAGGHTR	-216_6745	A0A1B0GT40	1	Mouse_09-2020	null	[MS,MS:1001208,SEQUEST,]	3.6e-4	null	ms_run[1]:scan=1635	1003.9	3	1536.75162	512.92331	K	P	21	36
PSM	ITPFEEK	-216_6735	P08249	1	Mouse_09-2020	null	[MS,MS:1001208,SEQUEST,]	3.5e-3	null	ms_run[1]:scan=1634	1003.4	2	863.45061	432.22909	K	I	308	315
PSM	FIGPSPEVVRK	-216_6728	G5E8R3	1	Mouse_09-2020	null	[MS,MS:1001208,SEQUEST,]	3.6e-4	null	ms_run[1]:scan=1633	1002.9	3	1228.70386	410.23980	R	G	138	149
PSM	LGIFGFLSTGDK	-216_30358	Q63880	1	Mouse_09-2020	null	[MS,MS:1001208,SEQUEST,]	6.7e-4	null	ms_run[1]:scan=5949	3195.5	2	1254.67327	627.84007	R	M	183	195
PSM	FVRTDEKVER	-216_1413	Q91VS7	1	Mouse_09-2020	null	[MS,MS:1001208,SEQUEST,]	3.3e-3	null	ms_run[1]:scan=797	572.1	3	1278.67948	426.89821	K	R	62	72
PSM	IGGHGAEYGAEALER	-216_6720	Q91VB8	1	Mouse_09-2020	null	[MS,MS:1001208,SEQUEST,]	3.6e-4	null	ms_run[1]:scan=1631	1001.8	3	1529.73703	510.58295	K	F	18	33
PSM	SNLNIFQYIGK	-216_26931	O08601	1	Mouse_09-2020	null	[MS,MS:1001208,SEQUEST,]	3.6e-4	null	ms_run[1]:scan=5049	2767.1	2	1296.69463	648.85097	R	E	645	656
PSM	LLHPLGIELPLQTLR	-216_26950	Q9D826	1	Mouse_09-2020	null	[MS,MS:1001208,SEQUEST,]	1.5e-3	null	ms_run[1]:scan=5051	2768.1	3	1713.04319	571.68557	R	N	209	224
PSM	KELSEPSSTRIYAIAK	-216_6687	Q8C196	1	Mouse_09-2020	null	[MS,MS:1001208,SEQUEST,]	3.6e-4	null	ms_run[1]:scan=1626	999.4	4	1792.98025	449.00054	K	L	841	857
PSM	GYAWSGGGR	-216_6565	Q8R086	1	Mouse_09-2020	null	[MS,MS:1001208,SEQUEST,]	3.6e-3	null	ms_run[1]:scan=1607	989.4	2	910.41576	455.71193	K	V	448	457
PSM	GIDPFSLDALAK	-216_26975	A0A571BEL9	1	Mouse_09-2020	null	[MS,MS:1001208,SEQUEST,]	3.6e-4	null	ms_run[1]:scan=5054	2769.8	2	1246.66765	623.83753	K	G	296	308
PSM	IGGHGAEYGAEALER	-216_6651	Q91VB8	1	Mouse_09-2020	null	[MS,MS:1001208,SEQUEST,]	3.6e-4	null	ms_run[1]:scan=1621	996.7	2	1529.73552	765.37079	K	F	18	33
PSM	WLPAPATFPVYDPASGAK	-216_27005	Q8BWF0	1	Mouse_09-2020	null	[MS,MS:1001208,SEQUEST,]	2.3e-2	null	ms_run[1]:scan=5061	2773.3	2	1887.96111	944.48562	R	G	57	75
PSM	AWLLGLLR	-216_30348	Q9QXF8	1	Mouse_09-2020	null	[MS,MS:1001208,SEQUEST,]	6.7e-4	null	ms_run[1]:scan=5947	3194.5	2	941.59209	471.30019	K	H	47	55
PSM	FTENPKAGDEFVEK	-216_6637	Q61425	1	Mouse_09-2020	null	[MS,MS:1001208,SEQUEST,]	3.6e-4	null	ms_run[1]:scan=1619	995.6	3	1610.77018	537.59474	K	L	82	96
PSM	IQALLDKYNAEKPK	-216_6628	P24270	1	Mouse_09-2020	null	[MS,MS:1001208,SEQUEST,]	3.6e-4	null	ms_run[1]:scan=1618	995.1	3	1630.91635	544.31028	R	A	493	507
PSM	LTPEEIER	-216_6621	P20029	1	Mouse_09-2020	null	[MS,MS:1001208,SEQUEST,]	6.7e-4	null	ms_run[1]:scan=1616	994.3	2	986.51653	493.76129	R	V	534	542
PSM	RTPFGAYGGLLKDFSATDLTEFAAR	-216_30311	Q8BWT1	1	Mouse_09-2020	null	[MS,MS:1001208,SEQUEST,]	1.5e-3	null	ms_run[1]:scan=5934	3188.8	4	2704.37710	676.84869	K	A	14	39
PSM	KVADALANAAGHLDDLPGALSALSDLHAHK	-216_27036	Q91VB8	1	Mouse_09-2020	null	[MS,MS:1001208,SEQUEST,]	3.6e-4	null	ms_run[1]:scan=5069	2777.4	5	2991.56477	599.11875	K	R	62	92
PSM	KELSEPSSTRIYAIAK	-216_6592	Q8C196	1	Mouse_09-2020	null	[MS,MS:1001208,SEQUEST,]	3.6e-4	null	ms_run[1]:scan=1612	992.1	3	1792.98117	598.33163	K	L	841	857
PSM	SLFSSAENEPPVPLVGNWRPPQPVK	-216_26985	P16015	1	Mouse_09-2020	null	[MS,MS:1001208,SEQUEST,]	3.6e-4	null	ms_run[1]:scan=5057	2771.2	3	2745.43869	915.81681	R	R	227	252
PSM	YSAGWDAK	-216_5838	Q8CGV4	0	Mouse_09-2020	null	[MS,MS:1001208,SEQUEST,]	4.7e-2	null	ms_run[1]:scan=1493	930.9	2	897.41014	449.20869	R	L	281	289
PSM	YSAGWDAK	-216_5838	O88451	0	Mouse_09-2020	null	[MS,MS:1001208,SEQUEST,]	4.7e-2	null	ms_run[1]:scan=1493	930.9	2	897.41014	449.20869	R	F	280	288
PSM	ILEFFGLK	-216_27191	P09103	1	Mouse_09-2020	null	[MS,MS:1001208,SEQUEST,]	6.7e-4	null	ms_run[1]:scan=5102	2794.5	2	966.56542	483.78658	R	E	303	311
PSM	EIGFSDKQISK	-216_6296	Q8C196	1	Mouse_09-2020	null	[MS,MS:1001208,SEQUEST,]	6.7e-4	null	ms_run[1]:scan=1565	967.9	3	1251.65805	417.89083	K	L	909	920
PSM	AISQSGVVISK	-216_6028	Q63880	1	Mouse_09-2020	null	[MS,MS:1001208,SEQUEST,]	1.5e-3	null	ms_run[1]:scan=1524	946.8	2	1088.63078	544.81914	R	L	254	265
PSM	IYNYYK	-216_6015	Q93092	1	Mouse_09-2020	null	[MS,MS:1001208,SEQUEST,]	1.3e-2	null	ms_run[1]:scan=1522	945.7	2	863.42943	432.21853	K	F	220	226
PSM	IDIVENR	-216_6007	P16460	1	Mouse_09-2020	null	[MS,MS:1001208,SEQUEST,]	1.9e-3	null	ms_run[1]:scan=1521	945.2	2	858.46837	429.73762	R	I	266	273
PSM	ALSQHPTVNDDLPNR	-216_6001	P97872	1	Mouse_09-2020	null	[MS,MS:1001208,SEQUEST,]	3.6e-4	null	ms_run[1]:scan=1520	944.7	3	1676.83573	559.61654	R	I	278	293
PSM	AIFASGSPFDPVTLPDGR	-216_27393	Q3TQP6	1	Mouse_09-2020	null	[MS,MS:1001208,SEQUEST,]	3.4e-2	null	ms_run[1]:scan=5143	2815.4	3	1846.93998	616.31598	R	L	408	426
PSM	TGEAIVDAALSALR	-216_30297	Q3TML0	1	Mouse_09-2020	null	[MS,MS:1001208,SEQUEST,]	3.6e-4	null	ms_run[1]:scan=5929	3186.7	2	1386.75920	693.88300	R	L	124	138
PSM	KVFIEDVSK	-216_5983	P16460	1	Mouse_09-2020	null	[MS,MS:1001208,SEQUEST,]	2.8e-3	null	ms_run[1]:scan=1516	942.8	2	1064.59880	532.80296	K	F	58	67
PSM	YGAATFTR	-216_5965	Q61838	1	Mouse_09-2020	null	[MS,MS:1001208,SEQUEST,]	6.7e-4	null	ms_run[1]:scan=1514	941.6	2	886.44188	443.72451	K	Q	1282	1290
PSM	YAQVKPDGTYVKPLSNK	-216_5957	Q9R0H0	1	Mouse_09-2020	null	[MS,MS:1001208,SEQUEST,]	3.6e-4	null	ms_run[1]:scan=1513	941.1	3	1908.02396	636.67903	K	T	256	273
PSM	ASGNYATVISHNPETK	-216_6040	P62918	1	Mouse_09-2020	null	[MS,MS:1001208,SEQUEST,]	3.6e-4	null	ms_run[1]:scan=1526	948.0	3	1688.82419	563.61280	R	T	129	145
PSM	VAFTGSTQVGK	-216_5955	P24549	1	Mouse_09-2020	null	[MS,MS:1001208,SEQUEST,]	3.6e-4	null	ms_run[1]:scan=1512	940.6	2	1094.58415	547.79566	K	I	242	253
PSM	KILGYIK	-216_5941	P47738	1	Mouse_09-2020	null	[MS,MS:1001208,SEQUEST,]	9.9e-4	null	ms_run[1]:scan=1510	939.5	2	834.54564	417.77601	K	G	371	378
PSM	KFPLDPLITHVLPFEK	-216_27425	P00329	1	Mouse_09-2020	null	[MS,MS:1001208,SEQUEST,]	3.6e-4	null	ms_run[1]:scan=5149	2818.3	3	1894.08377	632.03275	K	N	340	356
PSM	AIFASGSPFDPVTLPDGR	-216_27433	Q3TQP6	1	Mouse_09-2020	null	[MS,MS:1001208,SEQUEST,]	3.6e-4	null	ms_run[1]:scan=5150	2818.8	2	1846.93828	923.97033	R	L	408	426
PSM	AIIIFVPVPQLK	-216_30251	P62082	1	Mouse_09-2020	null	[MS,MS:1001208,SEQUEST,]	3.6e-4	null	ms_run[1]:scan=5918	3181.5	2	1337.85564	669.43140	K	F	59	71
PSM	YIDQEELNK	-216_5897	P07901	0	Mouse_09-2020	null	[MS,MS:1001208,SEQUEST,]	6.7e-4	null	ms_run[1]:scan=1502	935.4	2	1151.55693	576.28259	K	K	285	294
PSM	YIDQEELNK	-216_5897	P11499	0	Mouse_09-2020	null	[MS,MS:1001208,SEQUEST,]	6.7e-4	null	ms_run[1]:scan=1502	935.4	2	1151.55693	576.28259	K	K	276	285
PSM	LLGQFTLIGIPPAPR	-216_30245	P38647	1	Mouse_09-2020	null	[MS,MS:1001208,SEQUEST,]	3.6e-2	null	ms_run[1]:scan=5914	3180.0	2	1592.95342	796.97978	K	V	499	514
PSM	ITQSNAILR	-216_5875	P10649	0	Mouse_09-2020	null	[MS,MS:1001208,SEQUEST,]	6.7e-4	null	ms_run[1]:scan=1499	933.8	2	1015.59123	508.29837	K	L	70	79
PSM	ITQSNAILR	-216_5875	D3YX76	0	Mouse_09-2020	null	[MS,MS:1001208,SEQUEST,]	6.7e-4	null	ms_run[1]:scan=1499	933.8	2	1015.59123	508.29837	K	L	36	45
PSM	NSQSFFSGLFGGSSK	-216_27507	Q9DB05	1	Mouse_09-2020	null	[MS,MS:1001208,SEQUEST,]	4.9e-2	null	ms_run[1]:scan=5164	2825.9	2	1549.73210	775.36771	K	E	23	38
PSM	RGYPVYNHTEQTNK	-216_1736	Q5FW57	1	Mouse_09-2020	null	[MS,MS:1001208,SEQUEST,]	3.6e-4	null	ms_run[1]:scan=848	598.4	3	1706.82712	569.61302	K	I	257	271
PSM	YAQVKPDGTYVKPLSNK	-216_5948	Q9R0H0	1	Mouse_09-2020	null	[MS,MS:1001208,SEQUEST,]	3.6e-4	null	ms_run[1]:scan=1511	940.0	4	1908.02517	477.76109	K	T	256	273
PSM	GSFVLLDGETFEVK	-216_27203	Q63836	0	Mouse_09-2020	null	[MS,MS:1001208,SEQUEST,]	3.6e-4	null	ms_run[1]:scan=5104	2795.6	2	1540.78996	770.89831	K	T	161	175
PSM	GSFVLLDGETFEVK	-216_27203	A0A0R4J135	0	Mouse_09-2020	null	[MS,MS:1001208,SEQUEST,]	3.6e-4	null	ms_run[1]:scan=5104	2795.6	2	1540.78996	770.89831	K	T	161	175
PSM	RAAAEVNQEYGLDPK	-216_6046	P97807	1	Mouse_09-2020	null	[MS,MS:1001208,SEQUEST,]	3.6e-4	null	ms_run[1]:scan=1527	948.5	3	1660.82993	554.28116	K	A	98	113
PSM	LDGVKEKALVSSVR	-216_6068	P07724	1	Mouse_09-2020	null	[MS,MS:1001208,SEQUEST,]	3.6e-4	null	ms_run[1]:scan=1531	950.4	3	1500.87467	500.96299	K	R	206	220
PSM	LQGPQTAR	-216_1571	E0CXN5	1	Mouse_09-2020	null	[MS,MS:1001208,SEQUEST,]	6.7e-4	null	ms_run[1]:scan=822	585.1	2	870.47881	435.74323	K	L	274	282
PSM	VVLAYEPVWAIGTGK	-216_27249	P17751	1	Mouse_09-2020	null	[MS,MS:1001208,SEQUEST,]	3.6e-4	null	ms_run[1]:scan=5113	2800.2	2	1602.89043	801.94814	K	A	211	226
PSM	SLFHYR	-216_6218	Q8C196	1	Mouse_09-2020	null	[MS,MS:1001208,SEQUEST,]	4.7e-3	null	ms_run[1]:scan=1555	962.8	2	822.42546	411.71649	K	Y	1487	1493
PSM	SLFHYRQYSAGK	-216_6213	Q8C196	1	Mouse_09-2020	null	[MS,MS:1001208,SEQUEST,]	3.6e-4	null	ms_run[1]:scan=1554	962.2	3	1456.73453	486.24924	K	A	1487	1499
PSM	LFPVAFNLVK	-216_27294	Q8R0F9	1	Mouse_09-2020	null	[MS,MS:1001208,SEQUEST,]	6.7e-4	null	ms_run[1]:scan=5125	2806.1	2	1147.68730	574.34733	K	F	197	207
PSM	IFVEESVYDEFVK	-216_27357	P24549	1	Mouse_09-2020	null	[MS,MS:1001208,SEQUEST,]	3.6e-4	null	ms_run[1]:scan=5137	2812.1	2	1603.79070	802.39815	R	S	309	322
PSM	ARHNPSNQSYTLSGTK	-216_1578	A0A0A0MQ68	1	Mouse_09-2020	null	[MS,MS:1001208,SEQUEST,]	3.6e-4	null	ms_run[1]:scan=823	585.6	4	1760.86733	440.97232	R	W	204	220
PSM	STGWTGHVAGTRK	-216_1601	Q91X91	1	Mouse_09-2020	null	[MS,MS:1001208,SEQUEST,]	3.6e-4	null	ms_run[1]:scan=828	588.1	3	1357.69590	453.23723	R	T	127	140
PSM	SFRNPLAK	-216_6185	P17182	1	Mouse_09-2020	null	[MS,MS:1001208,SEQUEST,]	3.6e-4	null	ms_run[1]:scan=1548	959.3	2	932.53099	466.76925	R	0	427	435
PSM	IYIDSNNNPER	-216_6062	Q68FD5	1	Mouse_09-2020	null	[MS,MS:1001208,SEQUEST,]	6.7e-4	null	ms_run[1]:scan=1530	949.9	2	1334.63396	667.82040	K	L	882	893
PSM	LTDIHGNALQYNKEVK	-216_6178	Q9Z0S1	1	Mouse_09-2020	null	[MS,MS:1001208,SEQUEST,]	6.8e-3	null	ms_run[1]:scan=1547	958.7	4	1842.96999	461.49817	K	M	262	278
PSM	LSQVAPVLKER	-216_6163	Q9DBE0	1	Mouse_09-2020	null	[MS,MS:1001208,SEQUEST,]	3.6e-4	null	ms_run[1]:scan=1545	957.6	3	1239.74210	413.91883	R	V	434	445
PSM	RPWFAGDK	-216_6147	P10649	1	Mouse_09-2020	null	[MS,MS:1001208,SEQUEST,]	3.6e-4	null	ms_run[1]:scan=1543	956.6	2	976.50041	488.75360	K	T	145	153
PSM	VGDLSPKQEEALAK	-216_6134	Q99J08	1	Mouse_09-2020	null	[MS,MS:1001208,SEQUEST,]	3.6e-4	null	ms_run[1]:scan=1541	955.5	3	1484.79462	495.60335	R	R	5	19
PSM	AVAQGNLSSADVQAAK	-216_6129	Q9DB77	1	Mouse_09-2020	null	[MS,MS:1001208,SEQUEST,]	4.2e-2	null	ms_run[1]:scan=1539	954.7	2	1529.79253	765.39954	K	K	360	376
PSM	FNSANEDNVTQVR	-216_6111	P24270	1	Mouse_09-2020	null	[MS,MS:1001208,SEQUEST,]	3.6e-4	null	ms_run[1]:scan=1537	953.7	2	1493.69975	747.35259	R	F	432	445
PSM	GYPTLLLFR	-216_27368	E9PXX7	1	Mouse_09-2020	null	[MS,MS:1001208,SEQUEST,]	3.5e-3	null	ms_run[1]:scan=5139	2813.1	2	1079.62554	540.31603	R	G	307	316
PSM	RFSVSTLR	-216_6096	A0A0R4IZY2	0	Mouse_09-2020	null	[MS,MS:1001208,SEQUEST,]	6.7e-4	null	ms_run[1]:scan=1535	952.5	2	965.55376	483.27998	R	F	136	144
PSM	RFSVSTLR	-216_6096	P11714	0	Mouse_09-2020	null	[MS,MS:1001208,SEQUEST,]	6.7e-4	null	ms_run[1]:scan=1535	952.5	2	965.55376	483.27998	R	F	136	144
PSM	RFQLVDSR	-216_6087	P52196	1	Mouse_09-2020	null	[MS,MS:1001208,SEQUEST,]	3.6e-4	null	ms_run[1]:scan=1534	951.9	2	1020.55943	510.78289	K	Q	176	184
PSM	GLSQSALPYRR	-216_6076	Q921R2	1	Mouse_09-2020	null	[MS,MS:1001208,SEQUEST,]	6.7e-4	null	ms_run[1]:scan=1532	950.9	3	1247.68549	416.56668	K	V	10	21
PSM	AFSVFLFNTENK	-216_27362	H3BKD7	1	Mouse_09-2020	null	[MS,MS:1001208,SEQUEST,]	3.6e-4	null	ms_run[1]:scan=5138	2812.6	2	1416.71587	708.86153	R	L	82	94
PSM	YHPGYFGK	-216_4989	P14115	1	Mouse_09-2020	null	[MS,MS:1001208,SEQUEST,]	1.5e-3	null	ms_run[1]:scan=1358	861.6	2	968.46196	484.73488	K	G	48	56
PSM	VKAVVKLEGDNK	-216_2297	P12710	1	Mouse_09-2020	null	[MS,MS:1001208,SEQUEST,]	3.6e-4	null	ms_run[1]:scan=934	643.1	3	1299.76270	433.92588	K	V	79	91
PSM	GDNQSPIELHTK	-216_4978	P16015	1	Mouse_09-2020	null	[MS,MS:1001208,SEQUEST,]	3.6e-4	null	ms_run[1]:scan=1356	860.6	3	1338.66465	446.89312	K	I	25	37
PSM	ALLAYAFALAGNK	-216_28659	Q61838	1	Mouse_09-2020	null	[MS,MS:1001208,SEQUEST,]	3.6e-4	null	ms_run[1]:scan=5419	2953.9	2	1322.75017	661.87699	K	K	1160	1173
PSM	DLGFFGIYK	-216_28665	Q9QXX4	1	Mouse_09-2020	null	[MS,MS:1001208,SEQUEST,]	2.3e-3	null	ms_run[1]:scan=5420	2954.4	2	1059.55303	530.27912	R	A	477	486
PSM	TFNDNFVLFLQK	-216_29528	P00186	1	Mouse_09-2020	null	[MS,MS:1001208,SEQUEST,]	3.6e-4	null	ms_run[1]:scan=5651	3063.6	2	1485.77043	743.39046	K	V	254	266
PSM	INVLPLGSGAIAGNPLGVDRELLR	-216_28671	Q91YI0	1	Mouse_09-2020	null	[MS,MS:1001208,SEQUEST,]	1.4e-2	null	ms_run[1]:scan=5422	2955.5	3	2444.40158	815.47097	R	E	194	218
PSM	RGGPNYQEGLR	-216_3596	Q3V117	1	Mouse_09-2020	null	[MS,MS:1001208,SEQUEST,]	1.9e-3	null	ms_run[1]:scan=1135	746.8	3	1246.62787	416.21442	R	M	379	390
PSM	KYKPLDLRPK	-216_3560	Q6ZWV7	1	Mouse_09-2020	null	[MS,MS:1001208,SEQUEST,]	2.1e-2	null	ms_run[1]:scan=1129	743.8	3	1257.76783	419.92744	K	T	77	87
PSM	FDFVLQYLNK	-216_28677	Q571F8	1	Mouse_09-2020	null	[MS,MS:1001208,SEQUEST,]	3.6e-4	null	ms_run[1]:scan=5429	2958.6	2	1286.67754	643.84261	K	A	288	298
PSM	FDGKTPATLGHNTR	-216_3544	Q8K169	1	Mouse_09-2020	null	[MS,MS:1001208,SEQUEST,]	3.6e-4	null	ms_run[1]:scan=1127	742.8	3	1514.77109	505.59519	K	Y	340	354
PSM	DATNVGDEGGFAPNILENKEALELLK	-216_29522	P17182	1	Mouse_09-2020	null	[MS,MS:1001208,SEQUEST,]	6.7e-4	null	ms_run[1]:scan=5650	3063.1	3	2757.39273	919.80289	K	A	203	229
PSM	LLLSTLTLLSK	-216_28624	A0A2I3BQY4	1	Mouse_09-2020	null	[MS,MS:1001208,SEQUEST,]	3.6e-4	null	ms_run[1]:scan=5404	2947.1	2	1201.77666	601.39194	K	L	158	169
PSM	IYDQVQSGK	-216_3531	Q9R0H0	1	Mouse_09-2020	null	[MS,MS:1001208,SEQUEST,]	9.9e-4	null	ms_run[1]:scan=1125	741.7	2	1037.52654	519.26674	K	V	438	447
PSM	GATPYGGVK	-216_3509	Q8QZT1	1	Mouse_09-2020	null	[MS,MS:1001208,SEQUEST,]	1.5e-3	null	ms_run[1]:scan=1121	739.8	2	849.44499	425.22689	R	E	163	172
PSM	KEGGLGPLNIPLLADVTK	-216_28711	Q61171	1	Mouse_09-2020	null	[MS,MS:1001208,SEQUEST,]	1.5e-3	null	ms_run[1]:scan=5438	2962.9	3	1835.06394	612.35941	R	L	92	110
PSM	QQYEHTVQVSR	-216_3470	Q99J08	1	Mouse_09-2020	null	[MS,MS:1001208,SEQUEST,]	1.9e-3	null	ms_run[1]:scan=1116	737.1	3	1374.67636	458.89687	K	S	276	287
PSM	LHPNDEDIHTANER	-216_2710	Q91YI0	1	Mouse_09-2020	null	[MS,MS:1001208,SEQUEST,]	3.6e-4	null	ms_run[1]:scan=997	675.6	3	1660.76456	554.26065	K	L	81	95
PSM	FSVLVPLLAR	-216_28734	Q99P30	1	Mouse_09-2020	null	[MS,MS:1001208,SEQUEST,]	3.6e-4	null	ms_run[1]:scan=5444	2965.6	2	1114.69829	557.85278	K	G	40	50
PSM	AAATFNPELITHILDGSPENTR	-216_28751	Q9R0H0	1	Mouse_09-2020	null	[MS,MS:1001208,SEQUEST,]	1.5e-3	null	ms_run[1]:scan=5447	2967.2	3	2367.19571	789.73616	R	R	10	32
PSM	LHPNDEDIHTANER	-216_2730	Q91YI0	1	Mouse_09-2020	null	[MS,MS:1001208,SEQUEST,]	3.6e-4	null	ms_run[1]:scan=1000	677.3	4	1660.76638	415.94730	K	L	81	95
PSM	HHAAYVNNLNATEEK	-216_3394	P09671	1	Mouse_09-2020	null	[MS,MS:1001208,SEQUEST,]	3.6e-4	null	ms_run[1]:scan=1104	730.9	3	1710.81992	570.94466	K	H	54	69
PSM	KTGEGFYKYK	-216_3384	Q61425	1	Mouse_09-2020	null	[MS,MS:1001208,SEQUEST,]	3.6e-4	null	ms_run[1]:scan=1103	730.4	3	1220.63092	407.54852	K	0	305	315
PSM	AVVLPISLATTFK	-216_28708	Q8VCN5	1	Mouse_09-2020	null	[MS,MS:1001208,SEQUEST,]	1.5e-3	null	ms_run[1]:scan=5437	2962.4	2	1359.82659	680.41595	R	D	35	48
PSM	EGNHKPGTDYLKPPK	-216_3376	Q61176	1	Mouse_09-2020	null	[MS,MS:1001208,SEQUEST,]	3.6e-4	null	ms_run[1]:scan=1102	729.9	4	1680.87014	420.97306	R	0	309	324
PSM	YIVFVEGYPLTISGK	-216_28585	Q8VCW8	1	Mouse_09-2020	null	[MS,MS:1001208,SEQUEST,]	3.6e-4	null	ms_run[1]:scan=5396	2943.3	2	1685.91582	843.46108	R	Q	585	600
PSM	GGARVEPVDASGTEK	-216_2634	Q3U367	1	Mouse_09-2020	null	[MS,MS:1001208,SEQUEST,]	3.6e-4	null	ms_run[1]:scan=986	669.9	3	1472.73410	491.58284	R	F	40	55
PSM	AFEPATGR	-216_3856	Q3U367	1	Mouse_09-2020	null	[MS,MS:1001208,SEQUEST,]	1.9e-3	null	ms_run[1]:scan=1174	766.9	2	848.42583	424.71668	K	I	55	63
PSM	YSALEQR	-216_3848	Q3TNA1	1	Mouse_09-2020	null	[MS,MS:1001208,SEQUEST,]	1.9e-3	null	ms_run[1]:scan=1173	766.3	2	866.43645	433.72197	R	L	535	542
PSM	KIITSTLEK	-216_3838	Q9DBM2	1	Mouse_09-2020	null	[MS,MS:1001208,SEQUEST,]	9.9e-4	null	ms_run[1]:scan=1172	765.8	2	1032.62969	516.81861	K	A	336	345
PSM	GLSPIWAINSPATAEVIR	-216_28377	G3X982	1	Mouse_09-2020	null	[MS,MS:1001208,SEQUEST,]	1.9e-3	null	ms_run[1]:scan=5343	2917.3	3	1895.03080	632.35103	R	A	1291	1309
PSM	KHGGPADEERHVGDLGNVTAGK	-216_3823	P08228	1	Mouse_09-2020	null	[MS,MS:1001208,SEQUEST,]	3.6e-4	null	ms_run[1]:scan=1170	764.7	4	2244.11318	561.78335	K	G	71	93
PSM	LIKEGDVVK	-216_3813	Q03265	1	Mouse_09-2020	null	[MS,MS:1001208,SEQUEST,]	3.6e-4	null	ms_run[1]:scan=1169	764.2	2	1000.60338	500.80550	K	T	124	133
PSM	GQRELIIGDRQTGK	-216_3786	Q03265	1	Mouse_09-2020	null	[MS,MS:1001208,SEQUEST,]	5.7e-3	null	ms_run[1]:scan=1164	761.8	3	1570.86600	524.29351	R	S	205	219
PSM	LSDGHFIPILGFGTYAPQEVPK	-216_28394	P70694	1	Mouse_09-2020	null	[MS,MS:1001208,SEQUEST,]	3.6e-4	null	ms_run[1]:scan=5347	2919.2	3	2386.24527	796.08624	R	K	10	32
PSM	LFAYPDTHRHR	-216_3766	P24270	1	Mouse_09-2020	null	[MS,MS:1001208,SEQUEST,]	6.7e-4	null	ms_run[1]:scan=1161	760.2	3	1412.71827	471.57758	R	G	355	366
PSM	RVLIAAHGNSLR	-216_3648	Q9DBJ1	1	Mouse_09-2020	null	[MS,MS:1001208,SEQUEST,]	1.5e-3	null	ms_run[1]:scan=1142	750.6	3	1306.76941	436.26159	K	I	180	192
PSM	DSYVGDEAQSK	-216_3757	P60710	0	Mouse_09-2020	null	[MS,MS:1001208,SEQUEST,]	9.9e-4	null	ms_run[1]:scan=1160	759.6	2	1198.52239	599.76476	K	G	51	62
PSM	DSYVGDEAQSK	-216_3757	P68134	0	Mouse_09-2020	null	[MS,MS:1001208,SEQUEST,]	9.9e-4	null	ms_run[1]:scan=1160	759.6	2	1198.52239	599.76476	K	G	53	64
PSM	ELSEPSSTR	-216_2610	Q8C196	1	Mouse_09-2020	null	[MS,MS:1001208,SEQUEST,]	6.7e-4	null	ms_run[1]:scan=982	667.8	2	1005.48509	503.24600	K	Y	842	851
PSM	QGLLPLTFADPSDYNK	-216_28418	Q99KI0	1	Mouse_09-2020	null	[MS,MS:1001208,SEQUEST,]	2.5e-2	null	ms_run[1]:scan=5350	2920.7	2	1778.89897	889.95161	K	H	702	718
PSM	RLNRPLTLSEK	-216_3701	Q99KI0	1	Mouse_09-2020	null	[MS,MS:1001208,SEQUEST,]	2.1e-2	null	ms_run[1]:scan=1151	755.1	3	1326.78604	442.93325	K	V	58	69
PSM	ISRIWVLDYFGGPK	-216_28486	K4DI63	1	Mouse_09-2020	null	[MS,MS:1001208,SEQUEST,]	3.6e-4	null	ms_run[1]:scan=5369	2930.0	3	1650.90049	550.97160	K	V	68	82
PSM	YELGRPAANTK	-216_3681	P62242	1	Mouse_09-2020	null	[MS,MS:1001208,SEQUEST,]	3.4e-2	null	ms_run[1]:scan=1148	753.5	3	1219.64481	407.21917	K	G	27	38
PSM	YSNFVSFPLYLNGK	-216_28580	Q9CQN1	1	Mouse_09-2020	null	[MS,MS:1001208,SEQUEST,]	3.6e-4	null	ms_run[1]:scan=5395	2942.7	2	1648.83794	824.92212	K	I	279	293
PSM	RLNRPLTLSEK	-216_3661	Q99KI0	1	Mouse_09-2020	null	[MS,MS:1001208,SEQUEST,]	6.7e-4	null	ms_run[1]:scan=1145	751.9	3	1326.78604	442.93325	K	V	58	69
PSM	QHLQIQSSQSHLNK	-216_2621	Q91XE0	1	Mouse_09-2020	null	[MS,MS:1001208,SEQUEST,]	3.6e-4	null	ms_run[1]:scan=984	668.9	3	1647.85617	549.95690	K	I	100	114
PSM	FFPLEAWQIGK	-216_29549	G3UYJ7	1	Mouse_09-2020	null	[MS,MS:1001208,SEQUEST,]	3.6e-4	null	ms_run[1]:scan=5659	3067.2	2	1335.71062	668.35843	R	G	239	250
PSM	YFSERGDAVAK	-216_3748	P97371	0	Mouse_09-2020	null	[MS,MS:1001208,SEQUEST,]	2.8e-2	null	ms_run[1]:scan=1159	759.1	3	1242.61191	414.87529	K	A	177	188
PSM	YFSERGDAVAK	-216_3748	P97372	0	Mouse_09-2020	null	[MS,MS:1001208,SEQUEST,]	2.8e-2	null	ms_run[1]:scan=1159	759.1	3	1242.61191	414.87529	K	S	167	178
PSM	GLSPIWAINSPATAEVIR	-216_28366	G3X982	1	Mouse_09-2020	null	[MS,MS:1001208,SEQUEST,]	6.7e-4	null	ms_run[1]:scan=5341	2916.2	2	1895.03960	948.02290	R	A	1291	1309
PSM	AGVPPGVINIVFGTGPR	-216_29422	Q8BH00	1	Mouse_09-2020	null	[MS,MS:1001208,SEQUEST,]	3.1e-2	null	ms_run[1]:scan=5625	3051.4	2	1650.93498	825.96994	K	G	197	214
PSM	RFDAQTGADREVQR	-216_3367	A0A140LIZ5	1	Mouse_09-2020	null	[MS,MS:1001208,SEQUEST,]	8.2e-3	null	ms_run[1]:scan=1099	728.5	3	1648.81491	550.27652	K	L	243	257
PSM	LLGQFTLIGIPPAPR	-216_29276	P38647	1	Mouse_09-2020	null	[MS,MS:1001208,SEQUEST,]	3.6e-4	null	ms_run[1]:scan=5580	3031.1	2	1592.95391	796.97978	K	V	499	514
PSM	RIEAIVK	-216_3114	Q9D6J6	1	Mouse_09-2020	null	[MS,MS:1001208,SEQUEST,]	1.9e-3	null	ms_run[1]:scan=1061	708.7	2	828.53014	414.76872	K	Y	61	68
PSM	IQEAGTEVVKAK	-216_3107	P08249	1	Mouse_09-2020	null	[MS,MS:1001208,SEQUEST,]	3.6e-4	null	ms_run[1]:scan=1060	708.2	3	1272.71518	424.91012	R	G	230	242
PSM	GRLEEVGNQAR	-216_2836	P08226	1	Mouse_09-2020	null	[MS,MS:1001208,SEQUEST,]	6.7e-4	null	ms_run[1]:scan=1019	687.0	3	1228.63950	410.21794	R	R	226	237
PSM	NNDLILYYFSDAK	-216_29270	Q8JZR0	1	Mouse_09-2020	null	[MS,MS:1001208,SEQUEST,]	3.6e-4	null	ms_run[1]:scan=5579	3030.6	2	1575.77056	788.38811	K	L	63	76
PSM	VSNLPTVKK	-216_3080	P30115	1	Mouse_09-2020	null	[MS,MS:1001208,SEQUEST,]	1.5e-3	null	ms_run[1]:scan=1057	706.6	2	985.60387	493.30567	R	L	188	197
PSM	ITITNDKGRLSK	-216_3063	P63017	1	Mouse_09-2020	null	[MS,MS:1001208,SEQUEST,]	1.5e-3	null	ms_run[1]:scan=1054	705.2	3	1345.77912	449.26478	K	D	501	513
PSM	KGIEESLK	-216_3059	Q61425	1	Mouse_09-2020	null	[MS,MS:1001208,SEQUEST,]	3.6e-4	null	ms_run[1]:scan=1053	704.7	2	903.51482	452.26092	K	M	68	76
PSM	AVSNVIASLIYAR	-216_29240	A0A0R4IZY2	1	Mouse_09-2020	null	[MS,MS:1001208,SEQUEST,]	3.6e-4	null	ms_run[1]:scan=5570	3026.4	2	1376.79033	688.89845	K	F	184	197
PSM	ALQLGTLFSPAEALK	-216_29299	A0A452J8A5	1	Mouse_09-2020	null	[MS,MS:1001208,SEQUEST,]	6.7e-4	null	ms_run[1]:scan=5589	3034.7	2	1558.88555	779.94560	R	G	189	204
PSM	KAVDEFNQQR	-216_2867	G3X982	1	Mouse_09-2020	null	[MS,MS:1001208,SEQUEST,]	6.7e-4	null	ms_run[1]:scan=1024	689.6	3	1234.61615	412.21068	K	W	987	997
PSM	SIGPLTFVFTGTGNVSK	-216_29053	Q99K67	1	Mouse_09-2020	null	[MS,MS:1001208,SEQUEST,]	2.3e-3	null	ms_run[1]:scan=5515	3000.8	2	1724.92583	862.96452	K	A	213	230
PSM	IQDKEGIPPDQQR	-216_2922	E9Q5F6	1	Mouse_09-2020	null	[MS,MS:1001208,SEQUEST,]	3.6e-4	null	ms_run[1]:scan=1032	693.9	3	1523.78217	508.59860	K	I	30	43
PSM	VLKQVHPDTGISSK	-216_3026	Q64475	1	Mouse_09-2020	null	[MS,MS:1001208,SEQUEST,]	3.6e-4	null	ms_run[1]:scan=1048	702.0	3	1508.84287	503.61922	K	M	45	59
PSM	GFGFILFK	-216_29185	Q80XR6	1	Mouse_09-2020	null	[MS,MS:1001208,SEQUEST,]	9.9e-4	null	ms_run[1]:scan=5552	3018.6	2	928.52867	464.76819	R	S	117	125
PSM	TEVHESYYK	-216_3000	Q9R0H0	1	Mouse_09-2020	null	[MS,MS:1001208,SEQUEST,]	3.6e-4	null	ms_run[1]:scan=1044	700.1	2	1155.53179	578.26948	K	L	644	653
PSM	SIFVHPEPFTIENGLLTPTLK	-216_29120	Q8JZR0	1	Mouse_09-2020	null	[MS,MS:1001208,SEQUEST,]	3.0e-2	null	ms_run[1]:scan=5528	3007.6	3	2353.27933	785.09825	K	K	640	661
PSM	VVGVPVALDLITSGR	-216_29161	Q9DBM2	1	Mouse_09-2020	null	[MS,MS:1001208,SEQUEST,]	9.9e-4	null	ms_run[1]:scan=5543	3014.4	2	1495.88457	748.44577	R	I	140	155
PSM	EANNFLWPFK	-216_29169	P14148	1	Mouse_09-2020	null	[MS,MS:1001208,SEQUEST,]	6.7e-4	null	ms_run[1]:scan=5544	3014.9	2	1265.63066	633.31931	K	S	225	235
PSM	QVEIAQR	-216_2961	P16460	1	Mouse_09-2020	null	[MS,MS:1001208,SEQUEST,]	2.1e-3	null	ms_run[1]:scan=1038	696.8	2	843.46849	422.23778	R	G	102	109
PSM	LSYNTASNK	-216_2892	A0A0G2JGY8	1	Mouse_09-2020	null	[MS,MS:1001208,SEQUEST,]	6.7e-4	null	ms_run[1]:scan=1028	691.6	2	997.49504	499.25109	R	R	11	20
PSM	TVEAEAAHGTVTR	-216_2757	O88844	1	Mouse_09-2020	null	[MS,MS:1001208,SEQUEST,]	3.6e-4	null	ms_run[1]:scan=1005	679.7	3	1341.67453	447.89676	K	Y	302	315
PSM	ASPPLEGSR	-216_3154	E9PWK1	1	Mouse_09-2020	null	[MS,MS:1001208,SEQUEST,]	2.1e-2	null	ms_run[1]:scan=1066	711.5	2	913.47246	457.24052	R	H	72	81
PSM	SVTAPYKYPRK	-216_3171	D3Z106	1	Mouse_09-2020	null	[MS,MS:1001208,SEQUEST,]	3.6e-4	null	ms_run[1]:scan=1069	712.8	3	1309.72730	437.24695	K	E	508	519
PSM	YALLLLLK	-216_28754	Q64458	0	Mouse_09-2020	null	[MS,MS:1001208,SEQUEST,]	1.5e-3	null	ms_run[1]:scan=5452	2969.3	2	946.63304	473.82042	R	P	308	316
PSM	YALLLLLK	-216_28754	Q91X77	0	Mouse_09-2020	null	[MS,MS:1001208,SEQUEST,]	1.5e-3	null	ms_run[1]:scan=5452	2969.3	2	946.63304	473.82042	R	P	308	316
PSM	FELLPDPTRVPIPIPR	-216_28770	A2A974	1	Mouse_09-2020	null	[MS,MS:1001208,SEQUEST,]	1.9e-3	null	ms_run[1]:scan=5455	2970.9	3	1860.07322	620.69624	R	V	476	492
PSM	YALLLLLKYPDVTAK	-216_28804	Q64458	1	Mouse_09-2020	null	[MS,MS:1001208,SEQUEST,]	3.6e-4	null	ms_run[1]:scan=5462	2974.1	3	1721.02439	574.34644	R	Q	308	323
PSM	FFNQLFSGLDPHALAGR	-216_28814	Q9DBE0	1	Mouse_09-2020	null	[MS,MS:1001208,SEQUEST,]	3.6e-4	null	ms_run[1]:scan=5464	2975.2	3	1889.96646	630.66008	R	I	89	106
PSM	KGVPVKVTNIKDGTTR	-216_3330	P16460	1	Mouse_09-2020	null	[MS,MS:1001208,SEQUEST,]	3.6e-4	null	ms_run[1]:scan=1094	725.8	4	1713.00210	429.00589	K	T	229	245
PSM	YALLLLLKYPDVTAK	-216_28840	Q64458	1	Mouse_09-2020	null	[MS,MS:1001208,SEQUEST,]	3.6e-4	null	ms_run[1]:scan=5468	2977.4	2	1721.02690	861.01602	R	Q	308	323
PSM	RIDTDLSK	-216_2763	Q9CQA3	1	Mouse_09-2020	null	[MS,MS:1001208,SEQUEST,]	3.6e-4	null	ms_run[1]:scan=1006	680.3	2	947.51439	474.26146	R	S	118	126
PSM	ANWYFLLAR	-216_28883	P45952	1	Mouse_09-2020	null	[MS,MS:1001208,SEQUEST,]	3.6e-4	null	ms_run[1]:scan=5479	2982.6	2	1153.61553	577.31128	K	N	198	207
PSM	IAILGFAFK	-216_29332	O70475	1	Mouse_09-2020	null	[MS,MS:1001208,SEQUEST,]	3.6e-4	null	ms_run[1]:scan=5605	3041.5	2	979.59636	490.30240	K	D	331	340
PSM	FSARPSTIELIPFIIEK	-216_28895	Q9QXE0	1	Mouse_09-2020	null	[MS,MS:1001208,SEQUEST,]	3.6e-4	null	ms_run[1]:scan=5481	2983.6	3	1961.11045	654.37506	K	V	140	157
PSM	SLRPGVAIADFVIFPPR	-216_29389	O09173	1	Mouse_09-2020	null	[MS,MS:1001208,SEQUEST,]	1.9e-3	null	ms_run[1]:scan=5618	3047.9	3	1855.05356	619.02447	K	G	305	322
PSM	FQGRDDDARRDFEK	-216_3250	Q8VBW8	1	Mouse_09-2020	null	[MS,MS:1001208,SEQUEST,]	1.9e-3	null	ms_run[1]:scan=1081	719.0	4	1754.82131	439.46058	R	A	132	146
PSM	SLRPGVAIADFVIFPPR	-216_28924	O09173	1	Mouse_09-2020	null	[MS,MS:1001208,SEQUEST,]	3.6e-4	null	ms_run[1]:scan=5485	2985.7	3	1855.05741	619.02447	K	G	305	322
PSM	GEGQLSAAER	-216_3228	P58252	1	Mouse_09-2020	null	[MS,MS:1001208,SEQUEST,]	1.7e-3	null	ms_run[1]:scan=1077	717.1	2	1017.49419	509.25162	K	K	240	250
PSM	SGVVTDGVK	-216_3209	Q9DCW4	1	Mouse_09-2020	null	[MS,MS:1001208,SEQUEST,]	6.7e-4	null	ms_run[1]:scan=1075	716.1	2	861.46788	431.23745	K	S	27	36
PSM	ASYISSAQLDQPDPGAVAAAAIFR	-216_29348	Q8VC30	1	Mouse_09-2020	null	[MS,MS:1001208,SEQUEST,]	1.5e-3	null	ms_run[1]:scan=5607	3042.5	3	2419.22934	807.07992	R	I	544	568
PSM	TQAYPDQKPGTSGLRK	-216_2804	Q9D0F9	1	Mouse_09-2020	null	[MS,MS:1001208,SEQUEST,]	3.6e-4	null	ms_run[1]:scan=1015	684.9	4	1746.91384	437.48379	K	V	9	25
PSM	GIAVHPELFSIDNGLLTPTLK	-216_28993	D3Z041	1	Mouse_09-2020	null	[MS,MS:1001208,SEQUEST,]	3.6e-4	null	ms_run[1]:scan=5502	2994.1	3	2235.23893	745.75097	K	K	656	677
PSM	GSIDPYVYLPFGNGPR	-216_29044	Q64459	1	Mouse_09-2020	null	[MS,MS:1001208,SEQUEST,]	3.5e-3	null	ms_run[1]:scan=5514	3000.3	2	1751.87883	876.44121	K	C	426	442
PSM	FSTANPVYVGNVAWAHILAAR	-216_29405	P26150	1	Mouse_09-2020	null	[MS,MS:1001208,SEQUEST,]	1.5e-3	null	ms_run[1]:scan=5621	3049.3	3	2257.19034	753.06740	K	L	218	239
PSM	KHGGPADEERHVGDLGNVTAGK	-216_3892	P08228	1	Mouse_09-2020	null	[MS,MS:1001208,SEQUEST,]	1.9e-3	null	ms_run[1]:scan=1180	769.9	5	2244.11024	449.62814	K	G	71	93
PSM	HNQGLAFR	-216_3898	D3Z106	1	Mouse_09-2020	null	[MS,MS:1001208,SEQUEST,]	3.6e-4	null	ms_run[1]:scan=1181	770.4	2	942.48924	471.74885	K	Y	234	242
PSM	LGPNEQYK	-216_3913	Q62425	1	Mouse_09-2020	null	[MS,MS:1001208,SEQUEST,]	1.7e-3	null	ms_run[1]:scan=1183	771.4	2	948.47722	474.74290	K	Y	57	65
PSM	TGQAAGFSYTDANKNK	-216_4713	P62897	1	Mouse_09-2020	null	[MS,MS:1001208,SEQUEST,]	3.6e-4	null	ms_run[1]:scan=1313	838.4	3	1672.79203	558.26903	K	I	41	57
PSM	VIYLIRNPRDVLVSGYHYFNALK	-216_28086	Q8BGL3	1	Mouse_09-2020	null	[MS,MS:1001208,SEQUEST,]	3.6e-4	null	ms_run[1]:scan=5284	2887.2	5	2750.51374	550.90863	K	G	116	139
PSM	VIYLIRNPRDVLVSGYHYFNALK	-216_28092	Q8BGL3	1	Mouse_09-2020	null	[MS,MS:1001208,SEQUEST,]	3.6e-4	null	ms_run[1]:scan=5285	2887.8	4	2750.51259	688.38397	K	G	116	139
PSM	RNPDTQWITKPVHK	-216_4680	Q9CZM2	1	Mouse_09-2020	null	[MS,MS:1001208,SEQUEST,]	6.7e-4	null	ms_run[1]:scan=1308	836.0	4	1719.93081	430.73769	R	R	144	158
PSM	ILEVVKDK	-216_4665	P12787	1	Mouse_09-2020	null	[MS,MS:1001208,SEQUEST,]	1.7e-3	null	ms_run[1]:scan=1306	834.9	2	943.58214	472.29477	R	G	104	112
PSM	KLEEEGEQFVKK	-216_4656	P32020	1	Mouse_09-2020	null	[MS,MS:1001208,SEQUEST,]	3.6e-4	null	ms_run[1]:scan=1305	834.3	3	1463.77246	488.59620	K	G	443	455
PSM	SQIDELYATIKI	-216_28112	D3Z041	1	Mouse_09-2020	null	[MS,MS:1001208,SEQUEST,]	3.6e-3	null	ms_run[1]:scan=5288	2889.5	2	1393.75566	697.38230	R	0	688	700
PSM	ANFTVQR	-216_4636	Q9DCY0	1	Mouse_09-2020	null	[MS,MS:1001208,SEQUEST,]	1.5e-3	null	ms_run[1]:scan=1302	832.7	2	835.44176	418.22468	K	V	267	274
PSM	TFETVGQDK	-216_4578	Q8VCW8	1	Mouse_09-2020	null	[MS,MS:1001208,SEQUEST,]	3.6e-4	null	ms_run[1]:scan=1294	828.6	2	1024.49480	512.75092	K	Y	479	488
PSM	FVHDNYVIRR	-216_4727	Q8C196	1	Mouse_09-2020	null	[MS,MS:1001208,SEQUEST,]	3.6e-4	null	ms_run[1]:scan=1315	839.4	3	1318.70121	440.23868	K	A	1445	1455
PSM	RSTITSREIQTAVR	-216_4569	Q64475	1	Mouse_09-2020	null	[MS,MS:1001208,SEQUEST,]	3.6e-4	null	ms_run[1]:scan=1293	828.1	3	1617.90323	539.97255	K	L	87	101
PSM	STESLQANVQR	-216_4558	P47963	1	Mouse_09-2020	null	[MS,MS:1001208,SEQUEST,]	3.6e-4	null	ms_run[1]:scan=1291	827.0	2	1232.62309	616.81512	K	K	106	117
PSM	GFGYKGSSFHR	-216_4548	P17742	1	Mouse_09-2020	null	[MS,MS:1001208,SEQUEST,]	6.7e-4	null	ms_run[1]:scan=1289	826.0	3	1242.60129	414.87199	K	I	45	56
PSM	IAQFLSGIPETVPLSTVNR	-216_28154	Q8VCH0	1	Mouse_09-2020	null	[MS,MS:1001208,SEQUEST,]	1.5e-2	null	ms_run[1]:scan=5297	2894.1	3	2042.13059	681.38087	R	C	103	122
PSM	EHTAYLIK	-216_4511	Q9CZ13	1	Mouse_09-2020	null	[MS,MS:1001208,SEQUEST,]	3.6e-4	null	ms_run[1]:scan=1283	822.9	2	974.53044	487.76892	R	L	127	135
PSM	FVSISDLFVPK	-216_29670	Q61598	1	Mouse_09-2020	null	[MS,MS:1001208,SEQUEST,]	3.6e-4	null	ms_run[1]:scan=5686	3079.9	2	1251.69829	626.35281	K	L	380	391
PSM	RFNSANEDNVTQVR	-216_4456	P24270	1	Mouse_09-2020	null	[MS,MS:1001208,SEQUEST,]	3.6e-4	null	ms_run[1]:scan=1274	818.4	2	1649.79985	825.40315	K	F	431	445
PSM	GKPLFVR	-216_4446	Q9CR68	1	Mouse_09-2020	null	[MS,MS:1001208,SEQUEST,]	1.1e-2	null	ms_run[1]:scan=1273	817.8	2	816.50871	408.75816	R	R	171	178
PSM	AVFVGRPIIWGLAFQGEK	-216_28193	Q9WU19	1	Mouse_09-2020	null	[MS,MS:1001208,SEQUEST,]	3.6e-4	null	ms_run[1]:scan=5304	2897.4	3	1988.11466	663.37539	K	V	310	328
PSM	EGLEAARLK	-216_4434	O35490	1	Mouse_09-2020	null	[MS,MS:1001208,SEQUEST,]	6.7e-4	null	ms_run[1]:scan=1271	816.7	2	986.56279	493.78510	K	Y	233	242
PSM	VNTLIRPDGEK	-216_4562	P62751	1	Mouse_09-2020	null	[MS,MS:1001208,SEQUEST,]	3.6e-4	null	ms_run[1]:scan=1292	827.5	3	1241.68467	414.56646	K	A	124	135
PSM	RFQLVDSRAQGR	-216_4416	P52196	1	Mouse_09-2020	null	[MS,MS:1001208,SEQUEST,]	3.6e-4	null	ms_run[1]:scan=1269	815.6	3	1432.77610	478.26377	K	L	176	188
PSM	TAHIVLEDGTK	-216_4759	Q8C196	1	Mouse_09-2020	null	[MS,MS:1001208,SEQUEST,]	3.6e-4	null	ms_run[1]:scan=1321	842.5	2	1183.63042	592.31950	K	K	45	56
PSM	DFLAGGVAAAISKTAVAPIER	-216_27915	P51881	1	Mouse_09-2020	null	[MS,MS:1001208,SEQUEST,]	3.6e-4	null	ms_run[1]:scan=5252	2870.7	3	2057.13553	686.38451	K	K	11	32
PSM	TVEAEAAHGTVTRHYR	-216_2314	O88844	1	Mouse_09-2020	null	[MS,MS:1001208,SEQUEST,]	1.5e-3	null	ms_run[1]:scan=937	644.5	4	1797.89809	450.23022	K	Y	302	318
PSM	EATTEQQLR	-216_2322	O35490	1	Mouse_09-2020	null	[MS,MS:1001208,SEQUEST,]	6.7e-4	null	ms_run[1]:scan=938	645.0	2	1075.53777	538.27255	K	L	387	396
PSM	RSPPIPLAK	-216_4941	A0A0R4J0Z1	1	Mouse_09-2020	null	[MS,MS:1001208,SEQUEST,]	1.9e-3	null	ms_run[1]:scan=1350	857.6	2	978.60863	489.80838	K	D	222	231
PSM	LFPVAYNLIKPFLSEDTRRK	-216_28019	Q99J08	1	Mouse_09-2020	null	[MS,MS:1001208,SEQUEST,]	1.5e-3	null	ms_run[1]:scan=5273	2881.5	4	2407.34731	602.59286	K	M	197	217
PSM	RLAPEYEAAATR	-216_4915	P27773	1	Mouse_09-2020	null	[MS,MS:1001208,SEQUEST,]	3.6e-4	null	ms_run[1]:scan=1346	855.4	3	1347.70136	449.90536	K	K	62	74
PSM	ILTDIVWPVIAK	-216_29794	Q9DBL7	1	Mouse_09-2020	null	[MS,MS:1001208,SEQUEST,]	1.9e-3	null	ms_run[1]:scan=5732	3100.7	2	1367.82964	684.41849	K	A	438	450
PSM	KAVKNFTDVHPDYGAR	-216_4754	P24270	1	Mouse_09-2020	null	[MS,MS:1001208,SEQUEST,]	4.5e-3	null	ms_run[1]:scan=1319	841.6	4	1817.92934	455.23778	K	Q	477	493
PSM	RLQSLLK	-216_4906	B1AV77	1	Mouse_09-2020	null	[MS,MS:1001208,SEQUEST,]	8.2e-3	null	ms_run[1]:scan=1345	854.9	2	857.55577	429.28199	K	Q	290	297
PSM	YYPTEDVPRK	-216_4865	P47911	1	Mouse_09-2020	null	[MS,MS:1001208,SEQUEST,]	3.6e-4	null	ms_run[1]:scan=1337	850.8	3	1267.63080	423.21543	R	L	123	133
PSM	FHHTFSPEIAK	-216_4850	A0A0R4J0Z1	1	Mouse_09-2020	null	[MS,MS:1001208,SEQUEST,]	3.6e-4	null	ms_run[1]:scan=1335	849.7	3	1313.66333	438.55942	K	L	332	343
PSM	NLTDAFLAEIEK	-216_29785	P11714	1	Mouse_09-2020	null	[MS,MS:1001208,SEQUEST,]	1.4e-2	null	ms_run[1]:scan=5728	3099.2	2	1363.71440	682.35882	R	K	273	285
PSM	LQDVTDDHIR	-216_4820	Q923D2	1	Mouse_09-2020	null	[MS,MS:1001208,SEQUEST,]	1.9e-3	null	ms_run[1]:scan=1330	847.3	3	1211.60337	404.53868	R	H	125	135
PSM	GIDYEIVPINLIK	-216_29714	Q9WVL0	1	Mouse_09-2020	null	[MS,MS:1001208,SEQUEST,]	2.0e-2	null	ms_run[1]:scan=5702	3087.3	2	1486.85491	743.92942	K	G	28	41
PSM	GYPTLLWFR	-216_29699	E9PXX7	1	Mouse_09-2020	null	[MS,MS:1001208,SEQUEST,]	6.7e-4	null	ms_run[1]:scan=5696	3084.7	2	1152.61992	576.81366	R	G	174	183
PSM	KFPLDPLITHVLPFEK	-216_28059	P00329	1	Mouse_09-2020	null	[MS,MS:1001208,SEQUEST,]	1.5e-3	null	ms_run[1]:scan=5280	2885.1	3	1894.08451	632.03275	K	N	340	356
PSM	NLPVGEAGR	-216_4778	P24270	1	Mouse_09-2020	null	[MS,MS:1001208,SEQUEST,]	2.3e-3	null	ms_run[1]:scan=1324	844.0	2	912.49114	456.74852	K	A	244	253
PSM	TDLRRKK	-216_28078	Q922M5	1	Mouse_09-2020	null	[MS,MS:1001208,SEQUEST,]	2.0e-2	null	ms_run[1]:scan=5283	2886.7	2	916.56841	458.78798	K	S	166	173
PSM	LVFTPKDGSSAK	-216_4883	P54071	1	Mouse_09-2020	null	[MS,MS:1001208,SEQUEST,]	3.6e-4	null	ms_run[1]:scan=1340	852.5	3	1249.67832	417.23108	K	W	194	206
PSM	DFTATFGPLDSLNTR	-216_28203	G5E8R3	1	Mouse_09-2020	null	[MS,MS:1001208,SEQUEST,]	1.5e-3	null	ms_run[1]:scan=5306	2898.4	2	1654.80925	827.90720	K	F	1022	1037
PSM	LYTLVTYVPVTTFK	-216_28209	P62900	1	Mouse_09-2020	null	[MS,MS:1001208,SEQUEST,]	3.6e-4	null	ms_run[1]:scan=5307	2899.0	2	1644.92705	822.96600	K	L	102	116
PSM	AHLEKVRSYVLK	-216_4394	Q8BH00	1	Mouse_09-2020	null	[MS,MS:1001208,SEQUEST,]	1.5e-3	null	ms_run[1]:scan=1264	813.2	3	1442.84626	481.62079	K	Q	333	345
PSM	GRPTSTNPIASIFAWTR	-216_28296	P54071	1	Mouse_09-2020	null	[MS,MS:1001208,SEQUEST,]	3.6e-4	null	ms_run[1]:scan=5326	2908.6	3	1874.98734	625.66724	K	L	361	378
PSM	VLVAQHDAYKGLLPEELTPLILETQK	-216_28313	Q99LC5	1	Mouse_09-2020	null	[MS,MS:1001208,SEQUEST,]	1.9e-3	null	ms_run[1]:scan=5329	2910.2	4	2918.61880	730.41139	K	F	76	102
PSM	THSASFFK	-216_4147	G3UYJ7	1	Mouse_09-2020	null	[MS,MS:1001208,SEQUEST,]	6.7e-4	null	ms_run[1]:scan=1225	793.0	2	924.45714	462.73233	R	L	215	223
PSM	VLENAEGAR	-216_2562	P38647	1	Mouse_09-2020	null	[MS,MS:1001208,SEQUEST,]	3.6e-4	null	ms_run[1]:scan=972	662.7	2	958.49480	479.75126	K	T	77	86
PSM	TAVAPIER	-216_4139	P51881	1	Mouse_09-2020	null	[MS,MS:1001208,SEQUEST,]	1.5e-3	null	ms_run[1]:scan=1224	792.4	2	856.48888	428.74798	K	K	24	32
PSM	ASGTNDKPGGPHYILR	-216_4128	Q8CHT0	1	Mouse_09-2020	null	[MS,MS:1001208,SEQUEST,]	3.6e-4	null	ms_run[1]:scan=1222	791.4	4	1682.85976	421.47068	R	T	524	540
PSM	IQEAGTEVVK	-216_4090	P08249	1	Mouse_09-2020	null	[MS,MS:1001208,SEQUEST,]	3.6e-4	null	ms_run[1]:scan=1216	788.4	2	1073.58403	537.29550	R	K	230	240
PSM	VAGLLVLNYSNDYNHWLATK	-216_28341	Q8C196	1	Mouse_09-2020	null	[MS,MS:1001208,SEQUEST,]	3.6e-4	null	ms_run[1]:scan=5336	2913.5	3	2291.18552	764.39882	K	L	128	148
PSM	SHGQDYLVGNR	-216_4080	P30115	1	Mouse_09-2020	null	[MS,MS:1001208,SEQUEST,]	3.6e-4	null	ms_run[1]:scan=1213	786.8	2	1245.59746	623.30218	K	S	142	153
PSM	GVPVKVTNIKDGTTR	-216_4174	P16460	1	Mouse_09-2020	null	[MS,MS:1001208,SEQUEST,]	3.6e-4	null	ms_run[1]:scan=1229	795.2	3	1584.90873	528.97378	K	T	230	245
PSM	GIPHLVTHDAR	-216_4069	P62702	1	Mouse_09-2020	null	[MS,MS:1001208,SEQUEST,]	3.5e-3	null	ms_run[1]:scan=1211	785.7	3	1215.66190	405.89128	K	I	135	146
PSM	YFPTQALNFAFK	-216_28352	P51881	1	Mouse_09-2020	null	[MS,MS:1001208,SEQUEST,]	3.6e-4	null	ms_run[1]:scan=5338	2914.5	2	1446.74248	723.87444	R	K	81	93
PSM	KFLQPGSQRKPFDDAK	-216_4026	P30115	1	Mouse_09-2020	null	[MS,MS:1001208,SEQUEST,]	3.6e-4	null	ms_run[1]:scan=1204	782.2	4	1861.99245	466.25343	K	V	196	212
PSM	YVASYLLAALGGNSSPSAK	-216_28356	P99027	1	Mouse_09-2020	null	[MS,MS:1001208,SEQUEST,]	3.6e-4	null	ms_run[1]:scan=5339	2915.0	2	1868.97734	934.99127	R	I	3	22
PSM	AIDVEQGQTR	-216_3980	P35505	1	Mouse_09-2020	null	[MS,MS:1001208,SEQUEST,]	1.1e-2	null	ms_run[1]:scan=1196	778.2	2	1116.56352	558.78583	K	F	372	382
PSM	LINRNTTIPTKK	-216_2578	P38647	1	Mouse_09-2020	null	[MS,MS:1001208,SEQUEST,]	1.7e-3	null	ms_run[1]:scan=975	664.2	3	1398.84217	466.95243	K	Q	457	469
PSM	FASLDVTHAALVNSLWHFGGNEK	-216_28361	Q9DCY0	1	Mouse_09-2020	null	[MS,MS:1001208,SEQUEST,]	6.7e-4	null	ms_run[1]:scan=5340	2915.6	4	2513.25796	629.06975	K	Q	169	192
PSM	YQLSIHKNPNASEPK	-216_3970	Q8VDN2	1	Mouse_09-2020	null	[MS,MS:1001208,SEQUEST,]	3.6e-4	null	ms_run[1]:scan=1193	776.5	4	1725.89199	432.22842	K	L	488	503
PSM	GVSEIVHEGK	-216_3957	P12710	1	Mouse_09-2020	null	[MS,MS:1001208,SEQUEST,]	3.6e-4	null	ms_run[1]:scan=1191	775.5	2	1054.55266	527.78001	K	I	37	47
PSM	RVLVYGGR	-216_3918	Q8BVI4	1	Mouse_09-2020	null	[MS,MS:1001208,SEQUEST,]	9.9e-4	null	ms_run[1]:scan=1184	772.0	2	919.54473	460.27724	R	A	9	17
PSM	YVASYLLAALGGNSSPSAK	-216_28349	P99027	1	Mouse_09-2020	null	[MS,MS:1001208,SEQUEST,]	3.6e-4	null	ms_run[1]:scan=5337	2914.0	3	1868.97617	623.66327	R	I	3	22
PSM	SHGQDYLVGNR	-216_4182	P30115	1	Mouse_09-2020	null	[MS,MS:1001208,SEQUEST,]	1.5e-3	null	ms_run[1]:scan=1230	795.7	3	1245.59681	415.87054	K	S	142	153
PSM	RFLEEATR	-216_4207	Q8C196	1	Mouse_09-2020	null	[MS,MS:1001208,SEQUEST,]	6.7e-4	null	ms_run[1]:scan=1235	798.1	2	1021.54363	511.27490	K	S	1150	1158
PSM	KDRVTDALNATR	-216_4219	P63038	1	Mouse_09-2020	null	[MS,MS:1001208,SEQUEST,]	3.6e-4	null	ms_run[1]:scan=1237	799.2	3	1359.73267	453.91615	K	A	418	430
PSM	KHNFTPLAR	-216_2482	Q8BWT1	1	Mouse_09-2020	null	[MS,MS:1001208,SEQUEST,]	2.3e-3	null	ms_run[1]:scan=959	655.9	2	1083.60539	542.30653	K	V	270	279
PSM	YGTRYGASLRK	-216_2498	P61514	1	Mouse_09-2020	null	[MS,MS:1001208,SEQUEST,]	4.3e-2	null	ms_run[1]:scan=962	657.5	3	1271.68476	424.56668	K	V	14	25
PSM	TVQEHYQDFNK	-216_4365	P00186	1	Mouse_09-2020	null	[MS,MS:1001208,SEQUEST,]	6.7e-4	null	ms_run[1]:scan=1260	811.0	3	1408.64811	470.22124	K	S	266	277
PSM	VVFEQTK	-216_4357	P17751	1	Mouse_09-2020	null	[MS,MS:1001208,SEQUEST,]	3.6e-3	null	ms_run[1]:scan=1259	810.4	2	850.46709	425.73709	K	I	193	200
PSM	RFNSANEDNVTQVR	-216_4355	P24270	1	Mouse_09-2020	null	[MS,MS:1001208,SEQUEST,]	3.6e-4	null	ms_run[1]:scan=1258	809.9	3	1649.80057	550.60452	K	F	431	445
PSM	SFEDTIAQGITFVK	-216_28217	E9PXX7	1	Mouse_09-2020	null	[MS,MS:1001208,SEQUEST,]	1.9e-3	null	ms_run[1]:scan=5308	2899.5	2	1555.79888	778.40376	K	Y	243	257
PSM	GSTASQVLQR	-216_4339	G5E902	1	Mouse_09-2020	null	[MS,MS:1001208,SEQUEST,]	4.0e-2	null	ms_run[1]:scan=1256	808.9	2	1046.55840	523.78309	K	G	292	302
PSM	GLAPVQAYLHIPDIIK	-216_28241	G5E8R3	1	Mouse_09-2020	null	[MS,MS:1001208,SEQUEST,]	3.6e-4	null	ms_run[1]:scan=5315	2902.9	3	1748.00791	583.34169	R	A	89	105
PSM	LAEQYAK	-216_2515	P11725	1	Mouse_09-2020	null	[MS,MS:1001208,SEQUEST,]	3.5e-3	null	ms_run[1]:scan=964	658.5	2	822.43505	411.72144	K	N	232	239
PSM	IQEYEKQLEK	-216_4307	Q9DCX2	1	Mouse_09-2020	null	[MS,MS:1001208,SEQUEST,]	3.6e-4	null	ms_run[1]:scan=1251	806.5	3	1307.68366	436.56624	R	R	112	122
PSM	LYTLVTYVPVTTFK	-216_28253	P62900	1	Mouse_09-2020	null	[MS,MS:1001208,SEQUEST,]	3.6e-4	null	ms_run[1]:scan=5317	2904.0	3	1644.92502	548.97976	K	L	102	116
PSM	RSPAQIALR	-216_4292	G3X9Y6	1	Mouse_09-2020	null	[MS,MS:1001208,SEQUEST,]	3.6e-4	null	ms_run[1]:scan=1249	805.3	2	1011.60558	506.30653	K	H	250	259
PSM	GKDIKGVSEIVHEGK	-216_4288	P12710	1	Mouse_09-2020	null	[MS,MS:1001208,SEQUEST,]	3.6e-4	null	ms_run[1]:scan=1248	804.8	3	1595.87455	532.62990	K	I	32	47
PSM	YGEQVLFVYFNK	-216_28262	Q925N2	1	Mouse_09-2020	null	[MS,MS:1001208,SEQUEST,]	6.7e-4	null	ms_run[1]:scan=5319	2905.0	2	1506.76470	753.88501	K	L	309	321
PSM	RFPGYDSESK	-216_4273	P47962	1	Mouse_09-2020	null	[MS,MS:1001208,SEQUEST,]	3.6e-4	null	ms_run[1]:scan=1245	803.2	2	1185.55168	593.28038	K	F	179	189
PSM	NGRVEIIANDQGNR	-216_4267	P20029	1	Mouse_09-2020	null	[MS,MS:1001208,SEQUEST,]	3.6e-4	null	ms_run[1]:scan=1244	802.7	3	1555.79258	519.26936	K	T	48	62
PSM	RQPDTPAELRT	-216_4259	Q9WVL0	1	Mouse_09-2020	null	[MS,MS:1001208,SEQUEST,]	6.7e-4	null	ms_run[1]:scan=1242	801.9	3	1283.66993	428.56160	R	0	206	217
PSM	IKVENTEENRRQFR	-216_2534	Q91Y97	1	Mouse_09-2020	null	[MS,MS:1001208,SEQUEST,]	3.0e-2	null	ms_run[1]:scan=966	659.7	4	1818.95571	455.49469	R	L	47	61
PSM	SDVGTRYSHLSSNK	-216_2558	Q99P30	1	Mouse_09-2020	null	[MS,MS:1001208,SEQUEST,]	3.6e-4	null	ms_run[1]:scan=971	662.1	3	1550.75571	517.59010	K	S	26	40
PSM	YYGAQTVR	-216_4235	P97807	1	Mouse_09-2020	null	[MS,MS:1001208,SEQUEST,]	1.5e-3	null	ms_run[1]:scan=1239	800.2	2	957.47807	479.24307	K	T	64	72
PSM	FYNELTEILVR	-216_28270	Q9WU78	1	Mouse_09-2020	null	[MS,MS:1001208,SEQUEST,]	2.3e-3	null	ms_run[1]:scan=5320	2905.5	2	1396.74846	698.87718	K	Q	676	687
PSM	GGGHVAQIYAIR	-216_6750	P14131	1	Mouse_09-2020	null	[MS,MS:1001208,SEQUEST,]	6.7e-4	null	ms_run[1]:scan=1636	1004.6	3	1241.67377	414.56316	K	S	74	86
PSM	YWGVASFLQR	-216_26924	Q00724	1	Mouse_09-2020	null	[MS,MS:1001208,SEQUEST,]	3.6e-4	null	ms_run[1]:scan=5048	2766.5	2	1226.63140	613.81947	K	N	108	118
PSM	VGVNGFGR	-216_6440	A0A1D5RLD8	1	Mouse_09-2020	null	[MS,MS:1001208,SEQUEST,]	1.3e-3	null	ms_run[1]:scan=1588	979.7	2	805.43212	403.21939	K	G	4	12
PSM	SVLLLEQFFLPHSR	-216_31245	Q9D826	1	Mouse_09-2020	null	[MS,MS:1001208,SEQUEST,]	3.6e-4	null	ms_run[1]:scan=6422	3388.5	3	1685.93644	562.65064	K	S	32	46
PSM	GQETSTNPIASIFAWSR	-216_31287	O88844	1	Mouse_09-2020	null	[MS,MS:1001208,SEQUEST,]	1.4e-2	null	ms_run[1]:scan=6440	3396.4	2	1864.91985	932.96304	K	L	322	339
PSM	AEELGLPILGVLR	-216_31283	Q8VCH0	1	Mouse_09-2020	null	[MS,MS:1001208,SEQUEST,]	1.5e-3	null	ms_run[1]:scan=6439	3395.9	2	1379.82463	690.41648	K	Y	293	306
PSM	HSENILYVSSETIKK	-216_8332	Q91XE0	1	Mouse_09-2020	null	[MS,MS:1001208,SEQUEST,]	3.6e-4	null	ms_run[1]:scan=1882	1130.9	3	1747.92331	583.31235	K	F	128	143
PSM	KIQEWHREQR	-216_627	Q63880	1	Mouse_09-2020	null	[MS,MS:1001208,SEQUEST,]	1.9e-3	null	ms_run[1]:scan=658	500.3	3	1409.73804	470.58474	R	R	554	564
PSM	QATVGDVNTDRPGLLDLKGKAK	-216_8311	P31786	1	Mouse_09-2020	null	[MS,MS:1001208,SEQUEST,]	3.6e-4	null	ms_run[1]:scan=1878	1129.0	4	2296.26137	574.82094	K	D	34	56
PSM	NSSYFVEWIPNNVK	-216_26055	Q7TMM9	0	Mouse_09-2020	null	[MS,MS:1001208,SEQUEST,]	2.7e-2	null	ms_run[1]:scan=4872	2675.6	3	1696.82938	566.28250	K	A	337	351
PSM	NSSYFVEWIPNNVK	-216_26055	P68372	0	Mouse_09-2020	null	[MS,MS:1001208,SEQUEST,]	2.7e-2	null	ms_run[1]:scan=4872	2675.6	3	1696.82938	566.28250	K	A	337	351
PSM	AQFGQPEILLGTIPGAGGTQR	-216_26069	Q8BH95	1	Mouse_09-2020	null	[MS,MS:1001208,SEQUEST,]	3.9e-2	null	ms_run[1]:scan=4875	2677.3	2	2111.12822	1056.06583	K	T	158	179
PSM	FYALSAK	-216_8291	P14211	1	Mouse_09-2020	null	[MS,MS:1001208,SEQUEST,]	8.0e-3	null	ms_run[1]:scan=1875	1127.3	2	799.43462	400.22107	R	E	74	81
PSM	IKVENTEENRR	-216_593	Q91Y97	1	Mouse_09-2020	null	[MS,MS:1001208,SEQUEST,]	3.6e-4	null	ms_run[1]:scan=652	497.0	3	1387.72821	463.24779	R	F	47	58
PSM	YLPNPALK	-216_8284	P00186	1	Mouse_09-2020	null	[MS,MS:1001208,SEQUEST,]	1.5e-3	null	ms_run[1]:scan=1874	1126.8	2	915.52910	458.26855	R	F	243	251
PSM	VNADEVGGEALGR	-216_8276	A8DUK4	1	Mouse_09-2020	null	[MS,MS:1001208,SEQUEST,]	6.7e-4	null	ms_run[1]:scan=1872	1125.8	3	1286.63239	429.54936	K	L	19	32
PSM	VKDGPGGKEATWVVDVK	-216_8268	P32020	1	Mouse_09-2020	null	[MS,MS:1001208,SEQUEST,]	3.6e-4	null	ms_run[1]:scan=1871	1125.2	3	1784.95090	595.65623	K	G	463	480
PSM	HVAYAVYSLSK	-216_8261	P28665	1	Mouse_09-2020	null	[MS,MS:1001208,SEQUEST,]	3.6e-4	null	ms_run[1]:scan=1869	1124.4	2	1237.65776	619.33241	K	Y	436	447
PSM	LSPVAEEFRDR	-216_8254	Q00623	1	Mouse_09-2020	null	[MS,MS:1001208,SEQUEST,]	3.6e-4	null	ms_run[1]:scan=1868	1123.9	3	1318.67438	440.22985	R	R	164	175
PSM	RGAWILNR	-216_8244	P97872	1	Mouse_09-2020	null	[MS,MS:1001208,SEQUEST,]	3.6e-4	null	ms_run[1]:scan=1867	1123.3	2	985.56926	493.28814	R	G	217	225
PSM	DGPGFYTTR	-216_8237	Q8BMS1	1	Mouse_09-2020	null	[MS,MS:1001208,SEQUEST,]	3.6e-4	null	ms_run[1]:scan=1866	1122.7	2	1013.46849	507.23798	K	L	541	550
PSM	VKDGPGGKEATWVVDVK	-216_8230	P32020	1	Mouse_09-2020	null	[MS,MS:1001208,SEQUEST,]	9.9e-4	null	ms_run[1]:scan=1865	1122.2	4	1784.95388	446.99399	K	G	463	480
PSM	QFSQYIK	-216_8222	P47962	1	Mouse_09-2020	null	[MS,MS:1001208,SEQUEST,]	1.9e-3	null	ms_run[1]:scan=1864	1121.7	2	913.47777	457.24254	K	N	222	229
PSM	VNADEVGGEALGR	-216_8279	A8DUK4	1	Mouse_09-2020	null	[MS,MS:1001208,SEQUEST,]	3.6e-4	null	ms_run[1]:scan=1873	1126.3	2	1286.63359	643.82040	K	L	19	32
PSM	NSSYFVEWIPNNVK	-216_26102	Q7TMM9	0	Mouse_09-2020	null	[MS,MS:1001208,SEQUEST,]	3.6e-4	null	ms_run[1]:scan=4881	2680.2	2	1696.83489	848.92011	K	A	337	351
PSM	NSSYFVEWIPNNVK	-216_26102	P68372	0	Mouse_09-2020	null	[MS,MS:1001208,SEQUEST,]	3.6e-4	null	ms_run[1]:scan=4881	2680.2	2	1696.83489	848.92011	K	A	337	351
PSM	EAETFPFNPFDLTK	-216_31327	P24270	1	Mouse_09-2020	null	[MS,MS:1001208,SEQUEST,]	2.7e-2	null	ms_run[1]:scan=6456	3403.0	2	1655.79521	828.40122	K	W	288	302
PSM	NQYLSWLIK	-216_26035	Q99PG0	1	Mouse_09-2020	null	[MS,MS:1001208,SEQUEST,]	6.7e-4	null	ms_run[1]:scan=4869	2674.0	2	1164.64116	582.82422	K	L	388	397
PSM	AFAISGPFNVQFLVK	-216_31410	Q8C196	1	Mouse_09-2020	null	[MS,MS:1001208,SEQUEST,]	3.6e-3	null	ms_run[1]:scan=6503	3421.9	2	1637.90788	819.45613	K	N	1233	1248
PSM	HSHSFLPFSGGAR	-216_8480	A2A977	0	Mouse_09-2020	null	[MS,MS:1001208,SEQUEST,]	3.6e-3	null	ms_run[1]:scan=1904	1142.3	3	1399.68509	467.23370	R	C	432	445
PSM	HSHSFLPFSGGAR	-216_8480	A2A974	0	Mouse_09-2020	null	[MS,MS:1001208,SEQUEST,]	3.6e-3	null	ms_run[1]:scan=1904	1142.3	3	1399.68509	467.23370	R	C	441	454
PSM	TLFSSQIEELNLPK	-216_25850	A0A0R4J0I1	1	Mouse_09-2020	null	[MS,MS:1001208,SEQUEST,]	3.6e-4	null	ms_run[1]:scan=4834	2655.9	2	1618.86968	809.93797	K	S	301	315
PSM	IFGVTTLDIVR	-216_25858	P08249	1	Mouse_09-2020	null	[MS,MS:1001208,SEQUEST,]	3.6e-4	null	ms_run[1]:scan=4835	2656.4	2	1233.72014	617.36371	K	N	166	177
PSM	TRRPDNTAFKQQR	-216_490	Q8VEK0	1	Mouse_09-2020	null	[MS,MS:1001208,SEQUEST,]	1.1e-2	null	ms_run[1]:scan=629	485.0	4	1617.85988	405.21966	K	P	25	38
PSM	ILESDRKEPLFGISTGNIITGLAAGAK	-216_25865	Q8C196	1	Mouse_09-2020	null	[MS,MS:1001208,SEQUEST,]	3.6e-4	null	ms_run[1]:scan=4836	2656.9	4	2771.52944	693.63800	K	Y	281	308
PSM	IFVDIEKLPWAK	-216_25873	Q9ET01	1	Mouse_09-2020	null	[MS,MS:1001208,SEQUEST,]	3.6e-4	null	ms_run[1]:scan=4837	2657.4	3	1458.83484	486.95002	R	W	353	365
PSM	YHTINGHNAEVRK	-216_513	O88569	1	Mouse_09-2020	null	[MS,MS:1001208,SEQUEST,]	2.8e-3	null	ms_run[1]:scan=633	487.1	3	1538.78226	513.59893	K	L	174	187
PSM	KFYFVR	-216_8370	Q61635	1	Mouse_09-2020	null	[MS,MS:1001208,SEQUEST,]	3.6e-3	null	ms_run[1]:scan=1888	1134.1	2	859.48192	430.24488	K	K	182	188
PSM	GTNVITSLSSVLR	-216_25880	Q91X77	1	Mouse_09-2020	null	[MS,MS:1001208,SEQUEST,]	1.5e-3	null	ms_run[1]:scan=4838	2658.0	2	1346.76433	673.88554	K	S	384	397
PSM	SGVHAFLGIPFAKPPVGLLR	-216_25932	Q8QZR3	1	Mouse_09-2020	null	[MS,MS:1001208,SEQUEST,]	3.6e-4	null	ms_run[1]:scan=4847	2662.6	4	2076.21279	519.80838	K	A	53	73
PSM	GQETSTNPIASIFAWSR	-216_31369	O88844	1	Mouse_09-2020	null	[MS,MS:1001208,SEQUEST,]	1.9e-2	null	ms_run[1]:scan=6478	3411.9	3	1864.91306	622.31112	K	L	322	339
PSM	KHLEINPDHPIVETLR	-216_8443	P11499	1	Mouse_09-2020	null	[MS,MS:1001208,SEQUEST,]	3.6e-4	null	ms_run[1]:scan=1899	1139.8	4	1911.04567	478.51663	K	K	624	640
PSM	ILESDRKEPLFGISTGNIITGLAAGAK	-216_25976	Q8C196	1	Mouse_09-2020	null	[MS,MS:1001208,SEQUEST,]	3.6e-4	null	ms_run[1]:scan=4859	2668.8	3	2771.53470	924.51491	K	Y	281	308
PSM	KYVIYIER	-216_8427	B1ARA5	1	Mouse_09-2020	null	[MS,MS:1001208,SEQUEST,]	3.6e-4	null	ms_run[1]:scan=1897	1138.7	2	1083.61919	542.31349	K	Q	75	83
PSM	IFVDIEKLPWAK	-216_25989	Q9ET01	1	Mouse_09-2020	null	[MS,MS:1001208,SEQUEST,]	6.7e-4	null	ms_run[1]:scan=4861	2669.9	2	1458.83696	729.92139	R	W	353	365
PSM	GHYTEGAELVDSVLDVVRK	-216_25998	Q7TMM9	0	Mouse_09-2020	null	[MS,MS:1001208,SEQUEST,]	1.9e-3	null	ms_run[1]:scan=4862	2670.4	3	2087.08426	696.36377	K	S	104	123
PSM	GHYTEGAELVDSVLDVVRK	-216_25998	P68372	0	Mouse_09-2020	null	[MS,MS:1001208,SEQUEST,]	1.9e-3	null	ms_run[1]:scan=4862	2670.4	3	2087.08426	696.36377	K	A	104	123
PSM	VIFFLPWEK	-216_31350	Q64521	1	Mouse_09-2020	null	[MS,MS:1001208,SEQUEST,]	9.9e-4	null	ms_run[1]:scan=6472	3409.3	2	1178.66081	589.83406	R	T	340	349
PSM	TTPDVIFVFGFR	-216_31387	P62849	1	Mouse_09-2020	null	[MS,MS:1001208,SEQUEST,]	3.6e-4	null	ms_run[1]:scan=6493	3417.7	2	1398.74114	699.87444	K	H	50	62
PSM	ANPIQGFSAK	-216_8495	P19783	1	Mouse_09-2020	null	[MS,MS:1001208,SEQUEST,]	3.6e-4	null	ms_run[1]:scan=1906	1143.4	2	1032.54729	516.77727	K	D	150	160
PSM	GISEETTTGVHNLYK	-216_8211	P50247	1	Mouse_09-2020	null	[MS,MS:1001208,SEQUEST,]	3.6e-4	null	ms_run[1]:scan=1862	1120.6	3	1648.81656	550.27741	R	M	152	167
PSM	NAFGAPLTK	-216_8194	Q07417	1	Mouse_09-2020	null	[MS,MS:1001208,SEQUEST,]	2.0e-2	null	ms_run[1]:scan=1860	1119.6	2	918.50420	459.75581	R	Q	298	307
PSM	GAAQNIIPASTGAAKAVGK	-216_7949	A0A1D5RLD8	1	Mouse_09-2020	null	[MS,MS:1001208,SEQUEST,]	3.6e-4	null	ms_run[1]:scan=1823	1100.7	3	1724.96445	575.65997	R	I	199	218
PSM	GYSFTTTAER	-216_7920	P60710	1	Mouse_09-2020	null	[MS,MS:1001208,SEQUEST,]	6.7e-4	null	ms_run[1]:scan=1819	1098.6	2	1132.52580	566.76710	R	I	197	207
PSM	SNFEEALAAHK	-216_7916	P09103	1	Mouse_09-2020	null	[MS,MS:1001208,SEQUEST,]	3.6e-4	null	ms_run[1]:scan=1818	1098.0	3	1216.59565	406.20341	K	L	34	45
PSM	IAIYELLFK	-216_31154	P63325	1	Mouse_09-2020	null	[MS,MS:1001208,SEQUEST,]	3.6e-4	null	ms_run[1]:scan=6335	3355.9	2	1109.66277	555.33389	R	G	9	18
PSM	YLPESLK	-216_7899	Q5FW57	0	Mouse_09-2020	null	[MS,MS:1001208,SEQUEST,]	3.6e-3	null	ms_run[1]:scan=1816	1097.0	2	849.47173	425.23946	K	Y	20	27
PSM	YLPESLK	-216_7899	Q91XE0	0	Mouse_09-2020	null	[MS,MS:1001208,SEQUEST,]	3.6e-3	null	ms_run[1]:scan=1816	1097.0	2	849.47173	425.23946	K	Y	21	28
PSM	GLVLIAFSQYLQK	-216_31146	P07724	1	Mouse_09-2020	null	[MS,MS:1001208,SEQUEST,]	3.6e-4	null	ms_run[1]:scan=6330	3354.1	2	1479.85954	740.43213	K	S	45	58
PSM	TFEINPR	-216_7877	P08113	1	Mouse_09-2020	null	[MS,MS:1001208,SEQUEST,]	1.7e-3	null	ms_run[1]:scan=1812	1095.1	2	876.45738	438.73233	K	P	684	691
PSM	YSGKKPATLGSNTR	-216_816	Q8BWQ1	1	Mouse_09-2020	null	[MS,MS:1001208,SEQUEST,]	3.6e-4	null	ms_run[1]:scan=696	519.8	3	1479.79374	493.93532	R	F	339	353
PSM	EAAENSLVAYK	-216_7962	P62259	1	Mouse_09-2020	null	[MS,MS:1001208,SEQUEST,]	2.1e-2	null	ms_run[1]:scan=1825	1101.8	2	1194.59990	597.80369	K	A	143	154
PSM	KHPDASVNFSEFSK	-216_7863	P63158	1	Mouse_09-2020	null	[MS,MS:1001208,SEQUEST,]	3.6e-4	null	ms_run[1]:scan=1810	1094.0	3	1592.77018	531.59497	K	C	30	44
PSM	YLRYTPQP	-216_7858	Q6GT24	1	Mouse_09-2020	null	[MS,MS:1001208,SEQUEST,]	3.4e-2	null	ms_run[1]:scan=1809	1093.4	2	1037.54119	519.27437	K	0	217	225
PSM	GFYIYQEGSKNK	-216_7846	Q8BMS1	1	Mouse_09-2020	null	[MS,MS:1001208,SEQUEST,]	3.6e-4	null	ms_run[1]:scan=1807	1092.4	3	1433.70646	478.57350	K	L	635	647
PSM	QDDLGKGGNEESTKTGNAGSR	-216_866	P08228	1	Mouse_09-2020	null	[MS,MS:1001208,SEQUEST,]	2.1e-2	null	ms_run[1]:scan=703	523.6	4	2120.98281	531.00053	K	A	124	145
PSM	DTTASAVAVGLRQGK	-216_7819	Q8BMS1	1	Mouse_09-2020	null	[MS,MS:1001208,SEQUEST,]	3.6e-4	null	ms_run[1]:scan=1803	1090.5	3	1473.80198	491.93884	K	I	520	535
PSM	HQKVVEIAPATHLDPQLR	-216_7807	G5E8R3	1	Mouse_09-2020	null	[MS,MS:1001208,SEQUEST,]	3.6e-4	null	ms_run[1]:scan=1801	1089.5	4	2052.13466	513.78918	R	R	271	289
PSM	SLVFPEAENRK	-216_7800	P11725	1	Mouse_09-2020	null	[MS,MS:1001208,SEQUEST,]	6.7e-4	null	ms_run[1]:scan=1800	1088.8	3	1289.68393	430.56646	R	T	321	332
PSM	WDSWNK	-216_7793	P31786	1	Mouse_09-2020	null	[MS,MS:1001208,SEQUEST,]	1.2e-2	null	ms_run[1]:scan=1799	1088.3	2	835.37322	418.19030	K	K	56	62
PSM	IFSSEHDIFRESVRK	-216_7786	A0A0R4J083	1	Mouse_09-2020	null	[MS,MS:1001208,SEQUEST,]	6.7e-4	null	ms_run[1]:scan=1798	1087.8	4	1849.95498	463.24434	R	F	52	67
PSM	YNTFGEALKQPDGIAVVGIFLK	-216_31090	P16015	1	Mouse_09-2020	null	[MS,MS:1001208,SEQUEST,]	3.6e-4	null	ms_run[1]:scan=6297	3341.0	3	2380.29123	794.10189	K	G	127	149
PSM	IALGIPLPEIKNVVSGK	-216_26108	Q8C196	1	Mouse_09-2020	null	[MS,MS:1001208,SEQUEST,]	3.6e-4	null	ms_run[1]:scan=4882	2680.7	3	1748.06870	583.36086	K	S	741	758
PSM	LHVDPENFR	-216_7985	A8DUK4	1	Mouse_09-2020	null	[MS,MS:1001208,SEQUEST,]	6.7e-4	null	ms_run[1]:scan=1830	1104.2	2	1126.56450	563.78563	K	L	97	106
PSM	QAGLSYIR	-216_8003	P56382	1	Mouse_09-2020	null	[MS,MS:1001208,SEQUEST,]	6.7e-4	null	ms_run[1]:scan=1832	1105.2	2	907.49864	454.25343	R	S	7	15
PSM	VAVLGASGGIGQPLSLLLK	-216_31254	P08249	1	Mouse_09-2020	null	[MS,MS:1001208,SEQUEST,]	3.5e-3	null	ms_run[1]:scan=6430	3391.7	2	1793.08940	897.04839	K	S	27	46
PSM	QITINDLPVGR	-216_26118	P35700	1	Mouse_09-2020	null	[MS,MS:1001208,SEQUEST,]	3.6e-3	null	ms_run[1]:scan=4884	2681.8	2	1225.69194	613.34859	R	V	141	152
PSM	AQFGQPEILLGTIPGAGGTQR	-216_26141	Q8BH95	1	Mouse_09-2020	null	[MS,MS:1001208,SEQUEST,]	1.5e-2	null	ms_run[1]:scan=4889	2684.3	3	2111.11539	704.37964	K	T	158	179
PSM	FLSHWDHITR	-216_8137	Q8BH95	1	Mouse_09-2020	null	[MS,MS:1001208,SEQUEST,]	6.7e-4	null	ms_run[1]:scan=1852	1115.5	3	1311.65824	437.89128	K	K	116	126
PSM	TLVYGGIFLYPANK	-216_26917	Q9QXD6	1	Mouse_09-2020	null	[MS,MS:1001208,SEQUEST,]	3.6e-4	null	ms_run[1]:scan=5047	2766.0	2	1555.85344	778.42958	R	S	256	270
PSM	YSTDVSVDEVK	-216_8131	P26443	1	Mouse_09-2020	null	[MS,MS:1001208,SEQUEST,]	3.6e-4	null	ms_run[1]:scan=1851	1114.9	2	1241.59001	621.29843	R	L	152	163
PSM	FYKNEEGTWSVEK	-216_8123	Q63836	0	Mouse_09-2020	null	[MS,MS:1001208,SEQUEST,]	5.7e-3	null	ms_run[1]:scan=1850	1114.4	3	1616.76249	539.59122	R	I	277	290
PSM	FYKNEEGTWSVEK	-216_8123	A0A0R4J135	0	Mouse_09-2020	null	[MS,MS:1001208,SEQUEST,]	5.7e-3	null	ms_run[1]:scan=1850	1114.4	3	1616.76249	539.59122	R	I	277	290
PSM	FHVEEEGKGKDASGNKVK	-216_769	P09411	1	Mouse_09-2020	null	[MS,MS:1001208,SEQUEST,]	3.6e-4	null	ms_run[1]:scan=685	514.1	4	1958.99892	490.50371	R	E	124	142
PSM	NEVSFVIHNLPIIAK	-216_26154	P97364	1	Mouse_09-2020	null	[MS,MS:1001208,SEQUEST,]	6.7e-4	null	ms_run[1]:scan=4892	2685.9	3	1693.96250	565.32604	K	A	338	353
PSM	REDIFLTTK	-216_8110	G3X9Y6	1	Mouse_09-2020	null	[MS,MS:1001208,SEQUEST,]	1.5e-3	null	ms_run[1]:scan=1847	1113.0	2	1122.61553	561.81131	K	W	76	85
PSM	IFNTNNLWISLGAVKR	-216_26159	Q91ZJ5	1	Mouse_09-2020	null	[MS,MS:1001208,SEQUEST,]	6.7e-4	null	ms_run[1]:scan=4893	2686.4	3	1846.03379	616.01598	K	Q	326	342
PSM	LSPQSIYNLLPGK	-216_26167	Q61838	1	Mouse_09-2020	null	[MS,MS:1001208,SEQUEST,]	9.9e-4	null	ms_run[1]:scan=4894	2687.0	2	1429.80547	715.40611	K	V	612	625
PSM	TGPNLHGLFGRK	-216_8071	P62897	1	Mouse_09-2020	null	[MS,MS:1001208,SEQUEST,]	3.6e-4	null	ms_run[1]:scan=1842	1110.4	3	1296.71646	432.91056	K	G	29	41
PSM	ATDLLLDDSLVSLFGNRR	-216_31183	P99029	1	Mouse_09-2020	null	[MS,MS:1001208,SEQUEST,]	3.6e-4	null	ms_run[1]:scan=6369	3368.5	3	2005.07260	669.02861	K	K	156	174
PSM	LQNLQLQPGK	-216_8055	P32020	1	Mouse_09-2020	null	[MS,MS:1001208,SEQUEST,]	3.6e-4	null	ms_run[1]:scan=1840	1109.3	2	1138.65862	569.83258	K	K	535	545
PSM	YLNFVKGVVDSDDLPLNVSR	-216_26175	P08113	1	Mouse_09-2020	null	[MS,MS:1001208,SEQUEST,]	3.6e-3	null	ms_run[1]:scan=4896	2688.1	3	2250.17502	750.73034	K	T	429	449
PSM	DLGLAQDSATSTKTPILLGSLAHQIYR	-216_26216	Q99L13	1	Mouse_09-2020	null	[MS,MS:1001208,SEQUEST,]	3.6e-4	null	ms_run[1]:scan=4904	2692.1	4	2869.54384	718.14091	K	M	284	311
PSM	REDLFITTK	-216_8111	Q9JLI0	1	Mouse_09-2020	null	[MS,MS:1001208,SEQUEST,]	1.5e-3	null	ms_run[1]:scan=1847	1113.0	2	1122.61553	561.81131	K	W	76	85
PSM	SGQRKPATSYVR	-216_445	P41105	1	Mouse_09-2020	null	[MS,MS:1001208,SEQUEST,]	3.6e-4	null	ms_run[1]:scan=621	480.9	3	1349.72724	450.58099	R	T	68	80
PSM	LSDGVAVLK	-216_8504	P63038	1	Mouse_09-2020	null	[MS,MS:1001208,SEQUEST,]	6.7e-4	null	ms_run[1]:scan=1907	1143.9	2	901.53472	451.27129	K	G	397	406
PSM	TYIIGELHPDDRSK	-216_8509	G5E850	1	Mouse_09-2020	null	[MS,MS:1001208,SEQUEST,]	3.6e-4	null	ms_run[1]:scan=1908	1144.4	3	1643.83719	548.61777	K	A	78	92
PSM	YGKDATNVGDEGGFAPNILENKEALELLK	-216_25512	P17182	1	Mouse_09-2020	null	[MS,MS:1001208,SEQUEST,]	3.6e-4	null	ms_run[1]:scan=4759	2617.4	4	3105.57534	777.14893	K	A	200	229
PSM	RWEVAALR	-216_9006	Q9DB77	1	Mouse_09-2020	null	[MS,MS:1001208,SEQUEST,]	3.6e-4	null	ms_run[1]:scan=1986	1184.6	2	1000.56853	500.78798	R	Q	148	156
PSM	YFLWVVK	-216_25516	Q60631	1	Mouse_09-2020	null	[MS,MS:1001208,SEQUEST,]	1.3e-3	null	ms_run[1]:scan=4760	2617.9	2	954.54454	477.77601	K	N	118	125
PSM	LRVDPVNFK	-216_8993	Q91VB8	1	Mouse_09-2020	null	[MS,MS:1001208,SEQUEST,]	6.7e-4	null	ms_run[1]:scan=1984	1183.5	2	1087.62566	544.31657	K	L	92	101
PSM	GQNQPVLNITNR	-216_8987	Q8C196	1	Mouse_09-2020	null	[MS,MS:1001208,SEQUEST,]	3.6e-4	null	ms_run[1]:scan=1983	1183.0	2	1353.72380	677.36531	R	A	317	329
PSM	AVPREELFVTSK	-216_8977	Q9JII6	1	Mouse_09-2020	null	[MS,MS:1001208,SEQUEST,]	1.5e-3	null	ms_run[1]:scan=1981	1182.0	3	1375.75788	459.25751	K	W	69	81
PSM	YSQFINFPIYVWSSK	-216_31782	P08113	1	Mouse_09-2020	null	[MS,MS:1001208,SEQUEST,]	6.7e-4	null	ms_run[1]:scan=6772	3526.2	2	1878.94426	939.97489	K	E	271	286
PSM	HQGSLYSLFPDHSVKK	-216_8964	Q64374	1	Mouse_09-2020	null	[MS,MS:1001208,SEQUEST,]	3.6e-4	null	ms_run[1]:scan=1978	1180.6	4	1842.94936	461.49288	R	F	130	146
PSM	TRLEAYHTQTTPLVEYYRK	-216_9022	Q9WTP6	1	Mouse_09-2020	null	[MS,MS:1001208,SEQUEST,]	3.6e-4	null	ms_run[1]:scan=1988	1185.8	4	2369.22500	593.06166	K	G	185	204
PSM	LELAQYR	-216_8949	Q03265	1	Mouse_09-2020	null	[MS,MS:1001208,SEQUEST,]	3.6e-3	null	ms_run[1]:scan=1976	1179.4	2	892.48815	446.74798	K	V	435	442
PSM	LWRDGRGAAQNIIPASTGAAK	-216_8943	A0A1D5RLD8	1	Mouse_09-2020	null	[MS,MS:1001208,SEQUEST,]	3.6e-4	null	ms_run[1]:scan=1975	1178.9	3	2153.15805	718.39065	K	V	193	214
PSM	RAVAREESGKPGAHVTVK	-216_241	O88569	1	Mouse_09-2020	null	[MS,MS:1001208,SEQUEST,]	3.6e-4	null	ms_run[1]:scan=575	457.6	4	1892.04482	473.76697	K	L	95	113
PSM	KFSGVYLEKEVVEK	-216_8920	P40936	1	Mouse_09-2020	null	[MS,MS:1001208,SEQUEST,]	3.6e-4	null	ms_run[1]:scan=1972	1177.3	3	1654.90555	552.30653	K	I	211	225
PSM	EATWVVDVKNGK	-216_8915	P32020	1	Mouse_09-2020	null	[MS,MS:1001208,SEQUEST,]	1.9e-3	null	ms_run[1]:scan=1971	1176.8	3	1345.71018	449.24186	K	S	471	483
PSM	FNPFVTSDRSK	-216_8902	B1ARA5	1	Mouse_09-2020	null	[MS,MS:1001208,SEQUEST,]	6.7e-4	null	ms_run[1]:scan=1968	1175.5	3	1297.65287	433.22269	K	R	3	14
PSM	INVYYNEATGGK	-216_8897	P68372	1	Mouse_09-2020	null	[MS,MS:1001208,SEQUEST,]	3.6e-4	null	ms_run[1]:scan=1967	1174.9	2	1328.65044	664.82769	R	V	47	59
PSM	LYPIANRLER	-216_8891	Q64459	1	Mouse_09-2020	null	[MS,MS:1001208,SEQUEST,]	3.5e-3	null	ms_run[1]:scan=1966	1174.4	3	1244.71085	415.57518	R	C	367	377
PSM	AFLADPSAFAAAAPAAAATTAAPAAAAAPAK	-216_25528	P14869	1	Mouse_09-2020	null	[MS,MS:1001208,SEQUEST,]	1.9e-3	null	ms_run[1]:scan=4762	2619.1	3	2696.40726	899.47293	K	E	267	298
PSM	AAVEDPRVLLLDL	-216_31738	Q9D2G2	1	Mouse_09-2020	null	[MS,MS:1001208,SEQUEST,]	2.6e-2	null	ms_run[1]:scan=6733	3511.6	2	1423.81682	712.41139	K	0	442	455
PSM	VLSVPESTPFTAVLK	-216_25530	D3YW97	1	Mouse_09-2020	null	[MS,MS:1001208,SEQUEST,]	4.9e-2	null	ms_run[1]:scan=4763	2619.6	2	1587.90141	794.45326	K	A	20	35
PSM	IVREPWVEQDKFGK	-216_9029	P49429	1	Mouse_09-2020	null	[MS,MS:1001208,SEQUEST,]	3.6e-4	null	ms_run[1]:scan=1989	1186.3	4	1730.92263	433.48607	K	K	117	131
PSM	WALWFFK	-216_31843	A0A0G2JGT5	1	Mouse_09-2020	null	[MS,MS:1001208,SEQUEST,]	1.7e-3	null	ms_run[1]:scan=6821	3545.2	2	997.52855	499.26836	R	D	43	50
PSM	SIFSAVLDELK	-216_31866	Q8C196	1	Mouse_09-2020	null	[MS,MS:1001208,SEQUEST,]	3.6e-4	null	ms_run[1]:scan=6831	3549.5	2	1221.67339	611.33990	R	A	1090	1101
PSM	TTPSYVAFTDTERLIGDAAK	-216_25410	P63017	1	Mouse_09-2020	null	[MS,MS:1001208,SEQUEST,]	6.7e-4	null	ms_run[1]:scan=4740	2607.7	3	2156.08902	719.36718	R	Q	37	57
PSM	RFQINTYVR	-216_9193	O35114	1	Mouse_09-2020	null	[MS,MS:1001208,SEQUEST,]	2.3e-3	null	ms_run[1]:scan=2015	1199.6	2	1196.64934	598.83037	K	L	382	391
PSM	HIYFITGETK	-216_9180	P07901	1	Mouse_09-2020	null	[MS,MS:1001208,SEQUEST,]	1.7e-3	null	ms_run[1]:scan=2012	1198.2	2	1208.62493	604.81914	K	Q	491	501
PSM	IYFENFLQGK	-216_25453	Q8BGL3	1	Mouse_09-2020	null	[MS,MS:1001208,SEQUEST,]	3.6e-4	null	ms_run[1]:scan=4748	2611.7	2	1258.64775	629.82696	K	Y	148	158
PSM	YSQVLANGLDNK	-216_9166	P62270	1	Mouse_09-2020	null	[MS,MS:1001208,SEQUEST,]	6.7e-4	null	ms_run[1]:scan=2010	1197.1	2	1321.66899	661.34097	K	R	95	107
PSM	ALVSAQWVAEALKAPR	-216_25461	A0A2R8VHE5	1	Mouse_09-2020	null	[MS,MS:1001208,SEQUEST,]	3.6e-4	null	ms_run[1]:scan=4749	2612.2	3	1709.96994	570.66142	R	S	9	25
PSM	HGSIIYHPSLLPR	-216_9155	Q8R0Y6	1	Mouse_09-2020	null	[MS,MS:1001208,SEQUEST,]	3.6e-4	null	ms_run[1]:scan=2008	1196.0	3	1489.82077	497.28065	R	R	100	113
PSM	YSQFINFPIYVWSSK	-216_31796	P08113	1	Mouse_09-2020	null	[MS,MS:1001208,SEQUEST,]	3.6e-4	null	ms_run[1]:scan=6780	3529.5	3	1878.94223	626.98568	K	E	271	286
PSM	HLGFQSAVEALRGLYSR	-216_25465	E9Q1Q9	1	Mouse_09-2020	null	[MS,MS:1001208,SEQUEST,]	5.7e-3	null	ms_run[1]:scan=4750	2612.8	3	1904.01688	635.34275	K	K	243	260
PSM	WLSTSIPEAQWQSSLAR	-216_25475	P19096	1	Mouse_09-2020	null	[MS,MS:1001208,SEQUEST,]	3.6e-4	null	ms_run[1]:scan=4752	2614.0	3	1959.99424	654.00228	R	S	712	729
PSM	KLDQVEKELLR	-216_9103	Q9DB20	1	Mouse_09-2020	null	[MS,MS:1001208,SEQUEST,]	3.6e-4	null	ms_run[1]:scan=2001	1192.5	3	1370.79645	457.60491	K	G	54	65
PSM	SSVEWQIRQVR	-216_9093	Q91YI0	1	Mouse_09-2020	null	[MS,MS:1001208,SEQUEST,]	1.5e-3	null	ms_run[1]:scan=1999	1191.5	3	1387.73929	463.25288	K	L	446	457
PSM	NSSVGLIQLNRPK	-216_9086	Q8BH95	1	Mouse_09-2020	null	[MS,MS:1001208,SEQUEST,]	3.6e-4	null	ms_run[1]:scan=1998	1190.8	3	1425.81287	475.94393	K	L	44	57
PSM	KVVAKKPAEKKPTTEEKKPAA	-216_58	Q9D8E6	1	Mouse_09-2020	null	[MS,MS:1001208,SEQUEST,]	3.6e-4	null	ms_run[1]:scan=506	424.5	5	2278.34837	456.47568	K	0	399	420
PSM	RAVAREESGKPGAHVTVKK	-216_62	O88569	1	Mouse_09-2020	null	[MS,MS:1001208,SEQUEST,]	3.6e-4	null	ms_run[1]:scan=507	425.0	5	2020.14219	404.83403	K	F	95	114
PSM	HGSLGFLPR	-216_9070	A0A087WQK0	1	Mouse_09-2020	null	[MS,MS:1001208,SEQUEST,]	3.6e-4	null	ms_run[1]:scan=1996	1189.8	2	983.53948	492.27470	R	R	32	41
PSM	LFPVAYNLIKPFLSEDTR	-216_31858	Q99J08	1	Mouse_09-2020	null	[MS,MS:1001208,SEQUEST,]	4.1e-2	null	ms_run[1]:scan=6829	3548.6	3	2123.15091	708.38937	K	K	197	215
PSM	SLLTYGR	-216_9135	Q9CZ13	1	Mouse_09-2020	null	[MS,MS:1001208,SEQUEST,]	5.9e-3	null	ms_run[1]:scan=2006	1194.9	2	809.44792	405.22943	R	I	416	423
PSM	RTIAQDYGVLK	-216_8871	P35700	1	Mouse_09-2020	null	[MS,MS:1001208,SEQUEST,]	3.6e-4	null	ms_run[1]:scan=1963	1172.8	2	1263.70635	632.35642	K	D	110	121
PSM	IFFYDAENPPGSEVLR	-216_25538	H3BK03	1	Mouse_09-2020	null	[MS,MS:1001208,SEQUEST,]	3.6e-4	null	ms_run[1]:scan=4764	2620.2	2	1853.91313	927.45706	R	Q	224	240
PSM	FRPSIAYFPQIVSVAAR	-216_25556	P85094	1	Mouse_09-2020	null	[MS,MS:1001208,SEQUEST,]	3.6e-4	null	ms_run[1]:scan=4768	2622.1	3	1922.06522	641.35974	K	L	27	44
PSM	FENAFLSHVISQHQSLLGNIR	-216_25664	Q03265	1	Mouse_09-2020	null	[MS,MS:1001208,SEQUEST,]	3.6e-4	null	ms_run[1]:scan=4791	2634.0	4	2410.26308	603.32111	K	D	507	528
PSM	IWHHTFYNELR	-216_8647	P60710	0	Mouse_09-2020	null	[MS,MS:1001208,SEQUEST,]	3.6e-4	null	ms_run[1]:scan=1930	1155.8	3	1515.74466	505.92124	K	A	85	96
PSM	IWHHTFYNELR	-216_8647	P68134	0	Mouse_09-2020	null	[MS,MS:1001208,SEQUEST,]	3.6e-4	null	ms_run[1]:scan=1930	1155.8	3	1515.74466	505.92124	K	A	87	98
PSM	LTITYGPK	-216_8632	P12710	1	Mouse_09-2020	null	[MS,MS:1001208,SEQUEST,]	1.9e-3	null	ms_run[1]:scan=1928	1154.7	2	892.51262	446.76056	K	V	50	58
PSM	KFPPDGSAPYGAR	-216_8623	Q9QXD6	1	Mouse_09-2020	null	[MS,MS:1001208,SEQUEST,]	3.6e-4	null	ms_run[1]:scan=1927	1154.2	3	1362.67362	454.89821	K	V	232	245
PSM	KAHAAIRENPVYEKKPK	-216_367	P47962	1	Mouse_09-2020	null	[MS,MS:1001208,SEQUEST,]	1.6e-2	null	ms_run[1]:scan=603	472.0	4	1979.12014	495.53508	K	E	242	259
PSM	ELIIGDR	-216_8612	Q03265	1	Mouse_09-2020	null	[MS,MS:1001208,SEQUEST,]	1.9e-3	null	ms_run[1]:scan=1924	1152.8	2	815.46251	408.23471	R	T	208	215
PSM	LTLYDIAHTPGVAADLSHIETR	-216_25676	P08249	1	Mouse_09-2020	null	[MS,MS:1001208,SEQUEST,]	3.6e-4	null	ms_run[1]:scan=4793	2635.0	4	2393.24648	599.06694	R	N	53	75
PSM	LTLYDIAHTPGVAADLSHIETR	-216_25690	P08249	1	Mouse_09-2020	null	[MS,MS:1001208,SEQUEST,]	3.6e-4	null	ms_run[1]:scan=4796	2636.7	3	2393.24668	798.42017	R	N	53	75
PSM	RIPYTPGEIPK	-216_8694	O70475	1	Mouse_09-2020	null	[MS,MS:1001208,SEQUEST,]	1.7e-3	null	ms_run[1]:scan=1938	1159.9	3	1270.71100	424.24332	K	S	470	481
PSM	TYIIGELHPDDRSK	-216_8591	G5E850	1	Mouse_09-2020	null	[MS,MS:1001208,SEQUEST,]	3.6e-4	null	ms_run[1]:scan=1920	1150.6	4	1643.83925	411.71515	K	A	78	92
PSM	GYEPDPNIVK	-216_8578	P11725	1	Mouse_09-2020	null	[MS,MS:1001208,SEQUEST,]	6.7e-4	null	ms_run[1]:scan=1918	1149.6	2	1131.56609	566.28767	K	A	222	232
PSM	YGAHNYHPLPVALER	-216_8564	P29758	1	Mouse_09-2020	null	[MS,MS:1001208,SEQUEST,]	3.6e-4	null	ms_run[1]:scan=1916	1148.5	3	1736.88700	579.63376	K	K	50	65
PSM	YQQAGLPLIVLAGK	-216_25722	P28271	1	Mouse_09-2020	null	[MS,MS:1001208,SEQUEST,]	4.2e-2	null	ms_run[1]:scan=4803	2640.2	2	1470.86675	735.93758	R	Y	759	773
PSM	FEEGSFTNSSDQEPEGLRPSGGDVQAARQMFETKPLDALR	-216_25748	O70373	1	Mouse_09-2020	null	[MS,MS:1001208,SEQUEST,]	1.9e-3	null	ms_run[1]:scan=4808	2643.0	5	4397.10950	880.22060	K	Q	130	170
PSM	FLWPGFGENSR	-216_25768	Q9Z2V4	1	Mouse_09-2020	null	[MS,MS:1001208,SEQUEST,]	3.6e-4	null	ms_run[1]:scan=4813	2645.4	2	1309.63237	655.31984	K	L	525	536
PSM	YGAHNYHPLPVALER	-216_8530	P29758	1	Mouse_09-2020	null	[MS,MS:1001208,SEQUEST,]	3.6e-4	null	ms_run[1]:scan=1911	1146.1	4	1736.88686	434.97714	K	K	50	65
PSM	YLQEIYNSNNQK	-216_8524	Q8VCM7	1	Mouse_09-2020	null	[MS,MS:1001208,SEQUEST,]	3.6e-4	null	ms_run[1]:scan=1910	1145.4	2	1513.72856	757.36771	R	T	134	146
PSM	GNWGYLDQVAALR	-216_25818	Q8BK48	0	Mouse_09-2020	null	[MS,MS:1001208,SEQUEST,]	3.6e-4	null	ms_run[1]:scan=4823	2650.6	2	1462.74407	731.87551	K	V	194	207
PSM	GNWGYLDQVAALR	-216_25818	Q8QZR3	0	Mouse_09-2020	null	[MS,MS:1001208,SEQUEST,]	3.6e-4	null	ms_run[1]:scan=4823	2650.6	2	1462.74407	731.87551	R	V	193	206
PSM	IIENLHDVAYK	-216_8584	Q9DB77	1	Mouse_09-2020	null	[MS,MS:1001208,SEQUEST,]	3.6e-4	null	ms_run[1]:scan=1919	1150.1	3	1314.70484	438.90659	R	A	173	184
PSM	VVPEKGTADKKPAVGK	-216_335	Q9D8E6	1	Mouse_09-2020	null	[MS,MS:1001208,SEQUEST,]	3.6e-4	null	ms_run[1]:scan=598	469.2	4	1623.94448	406.74117	K	G	368	384
PSM	LNVAPVSDIIEIKSPDTFVR	-216_25658	Q99LC5	1	Mouse_09-2020	null	[MS,MS:1001208,SEQUEST,]	3.6e-4	null	ms_run[1]:scan=4790	2633.5	3	2213.21903	738.41072	K	I	127	147
PSM	IGFPWSEIR	-216_25619	P26043	1	Mouse_09-2020	null	[MS,MS:1001208,SEQUEST,]	3.6e-4	null	ms_run[1]:scan=4782	2629.3	2	1104.58415	552.79547	K	I	238	247
PSM	SANIYPNFRPTPK	-216_8852	Q9CQC7	1	Mouse_09-2020	null	[MS,MS:1001208,SEQUEST,]	6.7e-4	null	ms_run[1]:scan=1960	1171.2	3	1504.79010	502.26841	R	S	73	86
PSM	RRGEEGHDPKEPEQLRK	-216_277	Q8BG05	1	Mouse_09-2020	null	[MS,MS:1001208,SEQUEST,]	2.1e-3	null	ms_run[1]:scan=580	460.4	5	2061.05878	413.01751	R	F	20	37
PSM	WDLDRFHGTSSR	-216_8841	Q8C196	1	Mouse_09-2020	null	[MS,MS:1001208,SEQUEST,]	3.6e-4	null	ms_run[1]:scan=1957	1169.9	3	1476.69989	492.90413	R	G	776	788
PSM	SSITPGTVLIILTGR	-216_31693	P47911	1	Mouse_09-2020	null	[MS,MS:1001208,SEQUEST,]	1.7e-2	null	ms_run[1]:scan=6692	3496.7	2	1527.91203	764.45887	R	R	150	165
PSM	GATPYGGVKLEDLIVKDGLTDVYNK	-216_25562	Q8QZT1	1	Mouse_09-2020	null	[MS,MS:1001208,SEQUEST,]	3.6e-4	null	ms_run[1]:scan=4769	2622.6	4	2665.40883	667.10754	R	H	163	188
PSM	FHHSLTDHTR	-216_323	Q99LB7	1	Mouse_09-2020	null	[MS,MS:1001208,SEQUEST,]	3.6e-4	null	ms_run[1]:scan=596	468.2	3	1250.60291	417.53902	R	I	446	456
PSM	LWRDGRGAAQNIIPASTGAAK	-216_8828	A0A1D5RLD8	1	Mouse_09-2020	null	[MS,MS:1001208,SEQUEST,]	3.6e-4	null	ms_run[1]:scan=1955	1168.8	4	2153.15737	539.04481	K	V	193	214
PSM	VALLSGGGSGHEPAHAGFIGK	-216_8820	Q8VC30	1	Mouse_09-2020	null	[MS,MS:1001208,SEQUEST,]	3.6e-4	null	ms_run[1]:scan=1954	1168.2	4	1962.02028	491.26025	R	M	49	70
PSM	RTIAQDYGVLK	-216_8811	P35700	1	Mouse_09-2020	null	[MS,MS:1001208,SEQUEST,]	3.6e-4	null	ms_run[1]:scan=1953	1167.6	3	1263.70520	421.90670	K	D	110	121
PSM	VLGELWPLFGGR	-216_31668	A0A0G2JDI9	1	Mouse_09-2020	null	[MS,MS:1001208,SEQUEST,]	3.6e-4	null	ms_run[1]:scan=6679	3491.5	2	1343.74712	672.37715	R	T	375	387
PSM	KSADTLWGIQKELQF	-216_25574	A0A1B0GSR9	1	Mouse_09-2020	null	[MS,MS:1001208,SEQUEST,]	1.5e-3	null	ms_run[1]:scan=4771	2623.6	3	1763.93186	588.64907	K	0	301	316
PSM	GAAVALNIR	-216_8792	Q8K169	1	Mouse_09-2020	null	[MS,MS:1001208,SEQUEST,]	6.7e-4	null	ms_run[1]:scan=1951	1166.6	2	884.53057	442.76925	K	M	411	420
PSM	LVSYYYFLR	-216_25580	Q8R3H7	1	Mouse_09-2020	null	[MS,MS:1001208,SEQUEST,]	3.6e-3	null	ms_run[1]:scan=4772	2624.2	2	1223.64665	612.32660	R	G	170	179
PSM	KFPPDGSAPYGAR	-216_8777	Q9QXD6	1	Mouse_09-2020	null	[MS,MS:1001208,SEQUEST,]	2.4e-2	null	ms_run[1]:scan=1949	1165.5	2	1362.67912	681.84368	K	V	232	245
PSM	FENAFLSHVISQHQSLLGNIR	-216_25610	Q03265	1	Mouse_09-2020	null	[MS,MS:1001208,SEQUEST,]	3.6e-4	null	ms_run[1]:scan=4779	2627.8	3	2410.26523	804.09239	K	D	507	528
PSM	LQVVDRPLPVR	-216_8755	P19096	1	Mouse_09-2020	null	[MS,MS:1001208,SEQUEST,]	2.1e-2	null	ms_run[1]:scan=1945	1163.7	3	1291.77921	431.26634	R	G	374	385
PSM	YAYDSAFHPDTGEK	-216_8736	Q99JR1	1	Mouse_09-2020	null	[MS,MS:1001208,SEQUEST,]	3.6e-4	null	ms_run[1]:scan=1943	1162.5	3	1600.68381	534.23533	K	T	73	87
PSM	LFVDKIREYK	-216_8728	P97450	1	Mouse_09-2020	null	[MS,MS:1001208,SEQUEST,]	1.9e-3	null	ms_run[1]:scan=1942	1162.0	3	1310.74244	437.58708	K	K	42	52
PSM	FAQTVIGKPIEPR	-216_8718	Q9DBM2	1	Mouse_09-2020	null	[MS,MS:1001208,SEQUEST,]	3.6e-4	null	ms_run[1]:scan=1941	1161.4	3	1455.82486	485.94879	K	I	182	195
PSM	LTSDDVKEQIYK	-216_7762	Q921R2	1	Mouse_09-2020	null	[MS,MS:1001208,SEQUEST,]	3.6e-4	null	ms_run[1]:scan=1792	1084.8	3	1438.73929	480.25232	K	A	28	40
PSM	VVTIAPGLFATPLLTTLPEKVR	-216_31067	A2AFQ2	1	Mouse_09-2020	null	[MS,MS:1001208,SEQUEST,]	1.5e-3	null	ms_run[1]:scan=6291	3338.4	3	2336.40030	779.46991	R	F	203	225
PSM	TPIKDAATGAVKEK	-216_2945	P50544	1	Mouse_09-2020	null	[MS,MS:1001208,SEQUEST,]	6.8e-3	null	ms_run[1]:scan=1036	695.8	3	1428.80500	476.94007	K	T	266	280
PSM	VAFTGSTEVGHLIQVAAGSSNLK	-216_26269	P47738	1	Mouse_09-2020	null	[MS,MS:1001208,SEQUEST,]	3.6e-4	null	ms_run[1]:scan=4914	2697.3	3	2286.20981	762.74113	K	V	260	283
PSM	KQTALAELVK	-216_7382	P07724	1	Mouse_09-2020	null	[MS,MS:1001208,SEQUEST,]	3.6e-4	null	ms_run[1]:scan=1733	1054.4	2	1100.66704	550.83733	K	K	549	559
PSM	EAYNLGVR	-216_7377	O35490	1	Mouse_09-2020	null	[MS,MS:1001208,SEQUEST,]	1.9e-3	null	ms_run[1]:scan=1732	1053.8	2	921.47936	461.24307	R	I	287	295
PSM	TPIGSFLGSLASQPATK	-216_26581	Q8QZT1	1	Mouse_09-2020	null	[MS,MS:1001208,SEQUEST,]	3.6e-4	null	ms_run[1]:scan=4980	2731.5	3	1674.90598	558.97355	R	G	47	64
PSM	IQTQPGYANTLR	-216_7344	G5E902	1	Mouse_09-2020	null	[MS,MS:1001208,SEQUEST,]	3.6e-4	null	ms_run[1]:scan=1728	1051.7	2	1361.71745	681.36223	R	A	186	198
PSM	QFHLHWGSSDDHGSEHTVDGVK	-216_7339	P16015	1	Mouse_09-2020	null	[MS,MS:1001208,SEQUEST,]	3.6e-4	null	ms_run[1]:scan=1726	1050.9	4	2475.10781	619.53226	R	A	92	114
PSM	GAAQNIIPASTGAAK	-216_7321	A0A1D5RLD8	1	Mouse_09-2020	null	[MS,MS:1001208,SEQUEST,]	3.6e-4	null	ms_run[1]:scan=1724	1049.9	2	1369.74394	685.37534	R	V	199	214
PSM	VDPVNFK	-216_7312	Q91VB8	1	Mouse_09-2020	null	[MS,MS:1001208,SEQUEST,]	1.9e-3	null	ms_run[1]:scan=1723	1049.2	2	818.44060	409.72398	R	L	94	101
PSM	TIAPALVSK	-216_7391	P17182	1	Mouse_09-2020	null	[MS,MS:1001208,SEQUEST,]	9.9e-4	null	ms_run[1]:scan=1734	1054.9	2	899.55571	450.28166	K	V	72	81
PSM	INYGGDIPK	-216_7747	Q99J08	1	Mouse_09-2020	null	[MS,MS:1001208,SEQUEST,]	6.7e-4	null	ms_run[1]:scan=1790	1083.8	2	976.50963	488.75855	K	Y	258	267
PSM	QFHLHWGSSDDHGSEHTVDGVK	-216_7290	P16015	1	Mouse_09-2020	null	[MS,MS:1001208,SEQUEST,]	3.6e-4	null	ms_run[1]:scan=1720	1047.7	5	2475.10694	495.82727	R	A	92	114
PSM	NVLKEKGIVVGIK	-216_7256	Q91Y97	1	Mouse_09-2020	null	[MS,MS:1001208,SEQUEST,]	4.5e-3	null	ms_run[1]:scan=1714	1044.7	3	1396.88944	466.30105	R	D	96	109
PSM	AAVLWELHKPFTIEDIEVAPPK	-216_26588	P00329	1	Mouse_09-2020	null	[MS,MS:1001208,SEQUEST,]	3.6e-4	null	ms_run[1]:scan=4982	2732.5	4	2503.35903	626.59534	K	H	12	34
PSM	LRQFHLHWGSSDDHGSEHTVDGVK	-216_7248	P16015	1	Mouse_09-2020	null	[MS,MS:1001208,SEQUEST,]	3.6e-4	null	ms_run[1]:scan=1712	1043.6	5	2744.29151	549.66430	R	A	90	114
PSM	RFFNLNK	-216_7231	P28271	1	Mouse_09-2020	null	[MS,MS:1001208,SEQUEST,]	2.6e-2	null	ms_run[1]:scan=1709	1042.0	2	938.52172	469.76397	K	E	20	27
PSM	TAAYVNAIEK	-216_7223	P26443	1	Mouse_09-2020	null	[MS,MS:1001208,SEQUEST,]	3.6e-4	null	ms_run[1]:scan=1708	1041.5	2	1079.57170	540.29021	R	F	536	546
PSM	NYPATIIQEPLVLTEPAR	-216_26605	Q9DBT9	1	Mouse_09-2020	null	[MS,MS:1001208,SEQUEST,]	3.6e-4	null	ms_run[1]:scan=4984	2733.7	2	2025.10369	1013.05440	K	R	830	848
PSM	FKSVDDVIK	-216_7297	P24549	1	Mouse_09-2020	null	[MS,MS:1001208,SEQUEST,]	3.6e-4	null	ms_run[1]:scan=1721	1048.2	2	1050.58391	525.79513	K	A	411	420
PSM	LLEPVLLLGK	-216_26644	P14131	1	Mouse_09-2020	null	[MS,MS:1001208,SEQUEST,]	3.6e-4	null	ms_run[1]:scan=4992	2737.7	2	1094.71843	547.86282	K	R	51	61
PSM	FYGDLEKDKGLQTSQDAR	-216_7401	P14211	1	Mouse_09-2020	null	[MS,MS:1001208,SEQUEST,]	2.1e-3	null	ms_run[1]:scan=1736	1056.0	4	2071.00869	518.50773	K	Y	56	74
PSM	FHVPLLLSPWSYTTYRGS	-216_30617	Q9CRB3	1	Mouse_09-2020	null	[MS,MS:1001208,SEQUEST,]	6.7e-4	null	ms_run[1]:scan=6064	3244.8	3	2124.09208	708.70195	K	0	101	119
PSM	TAPFDSRFPNQNQTK	-216_7519	P56391	1	Mouse_09-2020	null	[MS,MS:1001208,SEQUEST,]	1.3e-3	null	ms_run[1]:scan=1757	1066.8	3	1750.85190	584.28843	K	C	14	29
PSM	ALDLDPSK	-216_7510	Q8BWT1	1	Mouse_09-2020	null	[MS,MS:1001208,SEQUEST,]	6.7e-4	null	ms_run[1]:scan=1756	1066.1	2	858.45616	429.73200	K	N	333	341
PSM	IFVWDWQR	-216_26406	Q63836	0	Mouse_09-2020	null	[MS,MS:1001208,SEQUEST,]	6.7e-4	null	ms_run[1]:scan=4946	2713.9	2	1149.58354	575.29563	R	E	228	236
PSM	IFVWDWQR	-216_26406	A0A0R4J135	0	Mouse_09-2020	null	[MS,MS:1001208,SEQUEST,]	6.7e-4	null	ms_run[1]:scan=4946	2713.9	2	1149.58354	575.29563	R	E	228	236
PSM	FALDGFFSTIR	-216_30804	P50172	1	Mouse_09-2020	null	[MS,MS:1001208,SEQUEST,]	3.6e-4	null	ms_run[1]:scan=6157	3283.4	2	1273.65825	637.33241	K	E	188	199
PSM	LFAYPDTHR	-216_7494	P24270	1	Mouse_09-2020	null	[MS,MS:1001208,SEQUEST,]	6.7e-4	null	ms_run[1]:scan=1754	1065.1	2	1119.55803	560.28272	R	R	355	364
PSM	GDGPVQGTIHFEQK	-216_7484	P08228	1	Mouse_09-2020	null	[MS,MS:1001208,SEQUEST,]	3.6e-4	null	ms_run[1]:scan=1752	1064.0	3	1512.74521	504.91956	K	S	11	25
PSM	IIPAIWFR	-216_26421	A0A494BAK4	1	Mouse_09-2020	null	[MS,MS:1001208,SEQUEST,]	2.0e-2	null	ms_run[1]:scan=4948	2714.9	2	1015.61046	508.30801	R	D	182	190
PSM	TFEESFQK	-216_7409	Q8C196	1	Mouse_09-2020	null	[MS,MS:1001208,SEQUEST,]	1.9e-3	null	ms_run[1]:scan=1737	1056.5	2	1015.47313	508.24019	R	L	804	812
PSM	SLGQWLQEEKVPAIYGVDTR	-216_26482	Q8C196	1	Mouse_09-2020	null	[MS,MS:1001208,SEQUEST,]	3.6e-4	null	ms_run[1]:scan=4958	2720.1	3	2289.18857	763.73397	K	L	148	168
PSM	NALLPEGIPLLLK	-216_30789	O08601	1	Mouse_09-2020	null	[MS,MS:1001208,SEQUEST,]	2.2e-2	null	ms_run[1]:scan=6150	3280.1	2	1390.86699	695.93704	K	A	479	492
PSM	NFTDVHPDYGAR	-216_7450	P24270	1	Mouse_09-2020	null	[MS,MS:1001208,SEQUEST,]	1.9e-3	null	ms_run[1]:scan=1745	1060.5	3	1391.63221	464.54947	K	Q	481	493
PSM	ANLIASVLAQIPQK	-216_30772	Q8BWQ1	1	Mouse_09-2020	null	[MS,MS:1001208,SEQUEST,]	1.5e-2	null	ms_run[1]:scan=6143	3277.2	2	1465.87273	733.44048	K	L	321	335
PSM	FAAATGATPIAGR	-216_7443	P14206	1	Mouse_09-2020	null	[MS,MS:1001208,SEQUEST,]	3.6e-4	null	ms_run[1]:scan=1743	1059.4	2	1203.64824	602.32766	K	T	90	103
PSM	KDGVDFGKWR	-216_7437	Q91Y97	1	Mouse_09-2020	null	[MS,MS:1001208,SEQUEST,]	3.6e-4	null	ms_run[1]:scan=1742	1058.9	3	1207.62220	403.21213	K	V	140	150
PSM	EANLAAAFGKPINF	-216_26543	O08749	1	Mouse_09-2020	null	[MS,MS:1001208,SEQUEST,]	1.5e-3	null	ms_run[1]:scan=4972	2727.4	2	1462.76897	731.88808	R	0	496	510
PSM	HLFTGPALSK	-216_7412	P35505	1	Mouse_09-2020	null	[MS,MS:1001208,SEQUEST,]	3.6e-4	null	ms_run[1]:scan=1739	1057.3	2	1070.59905	535.80329	K	Q	48	58
PSM	TPIGSFLGSLASQPATK	-216_26508	Q8QZT1	1	Mouse_09-2020	null	[MS,MS:1001208,SEQUEST,]	3.6e-4	null	ms_run[1]:scan=4962	2722.3	2	1674.90752	837.95669	R	G	47	64
PSM	QTVAVGVIK	-216_7182	P10126	1	Mouse_09-2020	null	[MS,MS:1001208,SEQUEST,]	1.5e-3	null	ms_run[1]:scan=1701	1038.0	2	914.56688	457.78711	R	V	431	440
PSM	KYNRTPALIALR	-216_7174	P70694	1	Mouse_09-2020	null	[MS,MS:1001208,SEQUEST,]	3.6e-4	null	ms_run[1]:scan=1700	1037.5	3	1415.84974	472.62090	K	Q	247	259
PSM	KGNIYSLNEGYAK	-216_7156	Q9QXD6	1	Mouse_09-2020	null	[MS,MS:1001208,SEQUEST,]	3.6e-4	null	ms_run[1]:scan=1697	1035.9	3	1456.74332	486.25254	K	F	206	219
PSM	VEITYTPK	-216_6928	O88844	1	Mouse_09-2020	null	[MS,MS:1001208,SEQUEST,]	6.7e-4	null	ms_run[1]:scan=1664	1018.9	2	950.51909	475.76330	K	G	152	160
PSM	DASPGSPLEKLVSSVSDLPK	-216_30514	P54869	1	Mouse_09-2020	null	[MS,MS:1001208,SEQUEST,]	3.6e-3	null	ms_run[1]:scan=6006	3220.8	3	2026.06986	676.02828	K	L	428	448
PSM	RYYLSNQERPQYEHSVVVGR	-216_6892	Q8R0F9	1	Mouse_09-2020	null	[MS,MS:1001208,SEQUEST,]	3.6e-4	null	ms_run[1]:scan=1658	1016.0	4	2480.24380	620.81619	K	S	267	287
PSM	AWGLDYLFEK	-216_30502	O55060	1	Mouse_09-2020	null	[MS,MS:1001208,SEQUEST,]	1.1e-2	null	ms_run[1]:scan=5999	3217.9	2	1241.61528	621.31369	K	Y	224	234
PSM	SRVVGNPFDSR	-216_6857	P47738	1	Mouse_09-2020	null	[MS,MS:1001208,SEQUEST,]	1.9e-3	null	ms_run[1]:scan=1653	1013.2	3	1233.63288	411.88267	K	E	347	358
PSM	IFRDGEEAGAYDGPR	-216_6851	P27773	1	Mouse_09-2020	null	[MS,MS:1001208,SEQUEST,]	3.6e-4	null	ms_run[1]:scan=1652	1012.7	3	1652.76688	551.59363	K	A	105	120
PSM	NTYYASIAK	-216_6833	P45952	1	Mouse_09-2020	null	[MS,MS:1001208,SEQUEST,]	6.7e-4	null	ms_run[1]:scan=1649	1011.3	2	1030.51897	515.76383	R	F	350	359
PSM	GATYGKPVHHGVNQLK	-216_1274	Q9CZM2	1	Mouse_09-2020	null	[MS,MS:1001208,SEQUEST,]	6.7e-4	null	ms_run[1]:scan=775	560.8	4	1705.91128	427.23377	K	A	78	94
PSM	IALGIPLPEIK	-216_26874	Q8C196	1	Mouse_09-2020	null	[MS,MS:1001208,SEQUEST,]	3.6e-4	null	ms_run[1]:scan=5037	2761.0	2	1163.74016	582.37355	K	V	741	752
PSM	ESAQRPSHREHVEL	-216_1351	Q8VCT4	1	Mouse_09-2020	null	[MS,MS:1001208,SEQUEST,]	3.6e-2	null	ms_run[1]:scan=786	566.4	4	1674.83120	419.46312	K	0	552	566
PSM	TLSDYNIQK	-216_6801	E9Q5F6	1	Mouse_09-2020	null	[MS,MS:1001208,SEQUEST,]	3.6e-4	null	ms_run[1]:scan=1645	1009.1	2	1081.55095	541.27985	R	S	55	64
PSM	LDNLVAIFDINR	-216_30423	P40142	1	Mouse_09-2020	null	[MS,MS:1001208,SEQUEST,]	1.9e-3	null	ms_run[1]:scan=5970	3205.0	2	1402.76811	701.88808	K	G	175	187
PSM	LYRPGSVAYVSR	-216_6795	Q3V117	1	Mouse_09-2020	null	[MS,MS:1001208,SEQUEST,]	3.6e-4	null	ms_run[1]:scan=1644	1008.6	3	1367.73758	456.58585	K	G	651	663
PSM	LFAEAVQK	-216_6779	Q8C196	1	Mouse_09-2020	null	[MS,MS:1001208,SEQUEST,]	2.3e-3	null	ms_run[1]:scan=1642	1007.5	2	905.51024	453.25819	K	R	1472	1480
PSM	VALRSDLDTLKGR	-216_6770	Q8VC30	1	Mouse_09-2020	null	[MS,MS:1001208,SEQUEST,]	3.6e-4	null	ms_run[1]:scan=1641	1007.0	3	1443.82605	481.94745	R	A	36	49
PSM	ASGLLFVPNILAR	-216_30378	O08600	1	Mouse_09-2020	null	[MS,MS:1001208,SEQUEST,]	1.9e-3	null	ms_run[1]:scan=5958	3199.3	2	1370.81523	685.91136	R	G	270	283
PSM	GYYIIIVPLK	-216_26880	E9PVW8	1	Mouse_09-2020	null	[MS,MS:1001208,SEQUEST,]	1.9e-3	null	ms_run[1]:scan=5038	2761.6	2	1178.71880	589.86282	K	S	728	738
PSM	FLPLFDRVLVER	-216_26820	Q64433	1	Mouse_09-2020	null	[MS,MS:1001208,SEQUEST,]	6.7e-4	null	ms_run[1]:scan=5026	2755.3	3	1503.86835	501.96092	K	A	9	21
PSM	LKGIVPLAK	-216_6945	P27773	1	Mouse_09-2020	null	[MS,MS:1001208,SEQUEST,]	6.7e-4	null	ms_run[1]:scan=1666	1019.9	2	938.63988	469.82350	R	D	74	83
PSM	SQRYEVAVKK	-216_1265	Q9R0H0	1	Mouse_09-2020	null	[MS,MS:1001208,SEQUEST,]	3.6e-4	null	ms_run[1]:scan=774	560.2	3	1207.67932	403.23130	R	A	57	67
PSM	KWKEDVELYR	-216_7135	Q00623	1	Mouse_09-2020	null	[MS,MS:1001208,SEQUEST,]	3.6e-4	null	ms_run[1]:scan=1693	1034.0	3	1365.71701	455.91023	K	K	130	140
PSM	DKGDAGVKELDSLK	-216_7128	Q80XN0	1	Mouse_09-2020	null	[MS,MS:1001208,SEQUEST,]	1.5e-3	null	ms_run[1]:scan=1692	1033.5	3	1474.77372	492.26311	K	D	90	104
PSM	NYPATIIQEPLVLTEPAR	-216_26673	Q9DBT9	1	Mouse_09-2020	null	[MS,MS:1001208,SEQUEST,]	1.7e-3	null	ms_run[1]:scan=4997	2740.5	3	2025.10050	675.70536	K	R	830	848
PSM	YLAEFATGNDRK	-216_7094	P62259	1	Mouse_09-2020	null	[MS,MS:1001208,SEQUEST,]	3.6e-4	null	ms_run[1]:scan=1688	1031.3	3	1384.68491	462.23337	R	A	131	143
PSM	FKPAWVK	-216_7080	Q63880	1	Mouse_09-2020	null	[MS,MS:1001208,SEQUEST,]	1.6e-2	null	ms_run[1]:scan=1686	1030.3	2	875.51311	438.26053	K	D	451	458
PSM	GFQVAPDRHNDRK	-216_1196	P28271	1	Mouse_09-2020	null	[MS,MS:1001208,SEQUEST,]	2.1e-3	null	ms_run[1]:scan=760	553.0	3	1539.77964	513.93068	K	F	401	414
PSM	EQVANSAFVER	-216_7036	P11499	1	Mouse_09-2020	null	[MS,MS:1001208,SEQUEST,]	3.6e-4	null	ms_run[1]:scan=1679	1026.7	2	1249.61638	625.31221	K	R	492	503
PSM	FYVYNK	-216_7026	Q9EP89	1	Mouse_09-2020	null	[MS,MS:1001208,SEQUEST,]	9.0e-3	null	ms_run[1]:scan=1678	1026.2	2	833.41936	417.21325	R	K	378	384
PSM	FGLYLPLFKPSASTSK	-216_26716	Q9QXX4	1	Mouse_09-2020	null	[MS,MS:1001208,SEQUEST,]	4.0e-2	null	ms_run[1]:scan=5005	2744.5	2	1755.96819	878.48763	K	T	655	671
PSM	QKADEAYLIGR	-216_6998	G5E8R3	1	Mouse_09-2020	null	[MS,MS:1001208,SEQUEST,]	1.5e-3	null	ms_run[1]:scan=1674	1024.1	3	1263.66977	421.89458	R	L	78	89
PSM	FGLYLPLFKPSASTSK	-216_26749	Q9QXX4	1	Mouse_09-2020	null	[MS,MS:1001208,SEQUEST,]	3.6e-4	null	ms_run[1]:scan=5012	2748.1	3	1755.96952	585.99418	K	T	655	671
PSM	THLPLSLLPQSLLDQK	-216_26771	P52840	1	Mouse_09-2020	null	[MS,MS:1001208,SEQUEST,]	6.7e-4	null	ms_run[1]:scan=5017	2750.8	3	1803.04117	601.68400	K	K	103	119
PSM	YKYEDKDGKQPVGR	-216_1225	Q8CG76	1	Mouse_09-2020	null	[MS,MS:1001208,SEQUEST,]	3.6e-4	null	ms_run[1]:scan=765	555.6	4	1682.84890	421.46787	K	F	245	259
PSM	GRLPVFDK	-216_6971	Q91X77	1	Mouse_09-2020	null	[MS,MS:1001208,SEQUEST,]	6.7e-4	null	ms_run[1]:scan=1669	1021.7	2	931.53557	466.27163	R	T	98	106
PSM	LIAEGTAPRRPQPEEGATYEGIQK	-216_6962	Q8R0Y6	1	Mouse_09-2020	null	[MS,MS:1001208,SEQUEST,]	6.7e-4	null	ms_run[1]:scan=1668	1021.0	4	2611.34755	653.59232	R	E	182	206
PSM	LGLDFPNLPYLIDGSHK	-216_30567	P10649	0	Mouse_09-2020	null	[MS,MS:1001208,SEQUEST,]	3.6e-4	null	ms_run[1]:scan=6036	3232.7	3	1899.00071	633.67188	K	T	53	70
PSM	LGLDFPNLPYLIDGSHK	-216_30567	D3YX76	0	Mouse_09-2020	null	[MS,MS:1001208,SEQUEST,]	3.6e-4	null	ms_run[1]:scan=6036	3232.7	3	1899.00071	633.67188	K	T	19	36
PSM	LLEWHR	-216_7527	P06745	1	Mouse_09-2020	null	[MS,MS:1001208,SEQUEST,]	6.6e-3	null	ms_run[1]:scan=1758	1067.3	2	853.46739	427.23759	K	N	13	19
PSM	TIPIDGDFFSYTR	-216_26347	P47738	1	Mouse_09-2020	null	[MS,MS:1001208,SEQUEST,]	3.6e-4	null	ms_run[1]:scan=4935	2708.2	2	1531.74358	766.37501	K	E	162	175
PSM	LYEIGAGTSEVRR	-216_7305	Q9JHI5	1	Mouse_09-2020	null	[MS,MS:1001208,SEQUEST,]	3.6e-4	null	ms_run[1]:scan=1722	1048.7	3	1450.76676	484.25981	K	V	400	413
PSM	VTIAQGGVLPNIQAVLLPK	-216_30817	Q64523	1	Mouse_09-2020	null	[MS,MS:1001208,SEQUEST,]	1.5e-3	null	ms_run[1]:scan=6163	3285.8	3	1931.16794	644.39445	K	T	101	120
PSM	WFWDFATR	-216_30810	Q91X72	1	Mouse_09-2020	null	[MS,MS:1001208,SEQUEST,]	6.7e-4	null	ms_run[1]:scan=6162	3285.2	2	1128.52568	564.76671	K	Q	167	175
PSM	VIADNVKDWSK	-216_7647	P17751	1	Mouse_09-2020	null	[MS,MS:1001208,SEQUEST,]	3.6e-4	null	ms_run[1]:scan=1775	1075.9	3	1274.67395	425.56283	K	V	200	211
PSM	VAEQTPLTALYVANLIK	-216_31020	P47738	1	Mouse_09-2020	null	[MS,MS:1001208,SEQUEST,]	3.6e-4	null	ms_run[1]:scan=6273	3330.9	3	1844.06211	615.35578	K	A	212	229
PSM	YATALYSAASK	-216_7655	Q9DB20	1	Mouse_09-2020	null	[MS,MS:1001208,SEQUEST,]	3.6e-4	null	ms_run[1]:scan=1776	1076.5	2	1145.58708	573.29550	R	K	41	52
PSM	GQPRGGVEKGPAALRK	-216_960	Q61176	1	Mouse_09-2020	null	[MS,MS:1001208,SEQUEST,]	3.3e-3	null	ms_run[1]:scan=722	533.3	4	1620.92995	405.98777	K	G	18	34
PSM	DIKGVSEIVHEGK	-216_7668	P12710	1	Mouse_09-2020	null	[MS,MS:1001208,SEQUEST,]	3.6e-4	null	ms_run[1]:scan=1778	1077.5	3	1410.75904	470.92442	K	I	34	47
PSM	TSTVKKQVTK	-216_31008	E9PV24	1	Mouse_09-2020	null	[MS,MS:1001208,SEQUEST,]	3.0e-2	null	ms_run[1]:scan=6268	3328.9	2	1119.67681	560.34024	K	Y	512	522
PSM	SGSLAAESIFKQLTSENLQSK	-216_26283	Q921G7	1	Mouse_09-2020	null	[MS,MS:1001208,SEQUEST,]	1.9e-3	null	ms_run[1]:scan=4917	2698.9	3	2238.16220	746.72526	K	T	405	426
PSM	NVNIFKFIIPNIVK	-216_31026	A0A1B0GSR9	1	Mouse_09-2020	null	[MS,MS:1001208,SEQUEST,]	4.9e-2	null	ms_run[1]:scan=6274	3331.4	2	1658.99993	830.00325	R	S	96	110
PSM	IEFEGQSVDFVDPNKQNLIAEVSTK	-216_26336	Q8C196	1	Mouse_09-2020	null	[MS,MS:1001208,SEQUEST,]	1.9e-2	null	ms_run[1]:scan=4930	2705.8	3	2807.41074	936.47478	K	V	183	208
PSM	HIADLAGNPEVILPVPAFNVINGGSHAGNK	-216_26341	P17182	1	Mouse_09-2020	null	[MS,MS:1001208,SEQUEST,]	3.6e-4	null	ms_run[1]:scan=4933	2707.2	4	3021.59243	756.15308	R	A	133	163
PSM	IVREPWVEQDK	-216_7561	P49429	1	Mouse_09-2020	null	[MS,MS:1001208,SEQUEST,]	3.6e-4	null	ms_run[1]:scan=1764	1070.2	3	1398.73606	466.91738	K	G	117	128
PSM	GNLANVIR	-216_7559	P51881	1	Mouse_09-2020	null	[MS,MS:1001208,SEQUEST,]	3.6e-3	null	ms_run[1]:scan=1763	1069.7	2	856.49913	428.75360	R	F	73	81
PSM	RSPALIALR	-216_7685	Q9JLI0	1	Mouse_09-2020	null	[MS,MS:1001208,SEQUEST,]	3.6e-4	null	ms_run[1]:scan=1780	1078.7	2	996.63109	498.81928	K	L	250	259
PSM	GHAVGDIPGVRFK	-216_7628	P62267	1	Mouse_09-2020	null	[MS,MS:1001208,SEQUEST,]	1.2e-2	null	ms_run[1]:scan=1773	1074.9	3	1352.74317	451.58597	K	V	109	122
PSM	GDGPVQGTIHFEQK	-216_7593	P08228	1	Mouse_09-2020	null	[MS,MS:1001208,SEQUEST,]	3.6e-4	null	ms_run[1]:scan=1768	1072.5	2	1512.74492	756.87570	K	S	11	25
PSM	GQALPEVVAK	-216_7735	Q8R0Y6	1	Mouse_09-2020	null	[MS,MS:1001208,SEQUEST,]	6.7e-4	null	ms_run[1]:scan=1788	1082.7	2	1011.58306	506.29530	R	Q	63	73
PSM	GTFGVLLWTK	-216_26319	Q61133	1	Mouse_09-2020	null	[MS,MS:1001208,SEQUEST,]	3.6e-4	null	ms_run[1]:scan=4927	2704.0	2	1121.63542	561.32132	R	L	108	118
PSM	LILDWVPYINGK	-216_31048	Q9CPX8	1	Mouse_09-2020	null	[MS,MS:1001208,SEQUEST,]	2.8e-2	null	ms_run[1]:scan=6281	3334.4	2	1430.80791	715.90574	R	K	40	52
PSM	FAGPYDKGEYSPSVQK	-216_7544	A0A0G2JG44	1	Mouse_09-2020	null	[MS,MS:1001208,SEQUEST,]	3.6e-4	null	ms_run[1]:scan=1761	1068.7	3	1772.84708	591.62118	K	L	197	213
PSM	FWLFGGNER	-216_26326	Q91XE0	1	Mouse_09-2020	null	[MS,MS:1001208,SEQUEST,]	1.7e-3	null	ms_run[1]:scan=4928	2704.6	2	1125.55046	563.27744	K	Q	184	193
PSM	RVPGGYTVINKFQGK	-216_7727	O09173	1	Mouse_09-2020	null	[MS,MS:1001208,SEQUEST,]	3.6e-4	null	ms_run[1]:scan=1787	1082.1	3	1663.92716	555.31413	R	F	238	253
PSM	TFYGLHQDFPSVVVVGLGK	-216_26277	Q9CPY7	1	Mouse_09-2020	null	[MS,MS:1001208,SEQUEST,]	3.6e-4	null	ms_run[1]:scan=4916	2698.4	3	2063.09507	688.37020	R	S	85	104
PSM	GVFNSGLK	-216_7722	Q9Z2I8	1	Mouse_09-2020	null	[MS,MS:1001208,SEQUEST,]	1.2e-2	null	ms_run[1]:scan=1786	1081.6	2	821.45171	411.22943	K	G	95	103
PSM	RVIDFAVK	-216_7713	Q9DCW4	1	Mouse_09-2020	null	[MS,MS:1001208,SEQUEST,]	6.7e-4	null	ms_run[1]:scan=1785	1081.1	2	947.56597	474.28728	K	R	12	20
PSM	CPYKLLRMVLALVCMSSEVGRAVWLR	-216_24525	Q8VC82	1	Mouse_09-2020	null	[MS,MS:1001208,SEQUEST,]	1.1e-2	1-UNIMOD:4,14-UNIMOD:4,18-UNIMOD:213	ms_run[1]:scan=4580	2524.8	4	3648.71352	912.93327	R	S	270	296
PSM	CPYKLLRMVLALVCMSSEVGRAVWLR	-216_24527	Q8VC82	1	Mouse_09-2020	null	[MS,MS:1001208,SEQUEST,]	1.1e-2	1-UNIMOD:4,14-UNIMOD:4,21-UNIMOD:213	ms_run[1]:scan=4580	2524.8	4	3648.71352	912.93327	R	S	270	296
PSM	CPYKLLRMVLALVCMSSEVGRAVWLR	-216_24526	Q8VC82	1	Mouse_09-2020	null	[MS,MS:1001208,SEQUEST,]	1.1e-2	1-UNIMOD:4,14-UNIMOD:4,26-UNIMOD:213	ms_run[1]:scan=4580	2524.8	4	3648.71352	912.93327	R	S	270	296
PSM	CPYKLLRMVLALVCMSSEVGRAVWLR	-216_24524	Q8VC82	1	Mouse_09-2020	null	[MS,MS:1001208,SEQUEST,]	1.1e-2	1-UNIMOD:4,14-UNIMOD:4,16-UNIMOD:213	ms_run[1]:scan=4580	2524.8	4	3648.71352	912.93327	R	S	270	296
PSM	CPYKLLRMVLALVCMSSEVGRAVWLR	-216_24523	Q8VC82	1	Mouse_09-2020	null	[MS,MS:1001208,SEQUEST,]	1.1e-2	1-UNIMOD:4,14-UNIMOD:4,17-UNIMOD:213	ms_run[1]:scan=4580	2524.8	4	3648.71352	912.93327	R	S	270	296
PSM	CPPAEVLVNIIAVLNNLVVASPIAAR	-216_31636	Q9QY23	1	Mouse_09-2020	null	[MS,MS:1001208,SEQUEST,]	1.7e-2	1-UNIMOD:4,26-UNIMOD:213	ms_run[1]:scan=6654	3481.6	3	3254.60483	1085.53966	K	L	712	738
PSM	CPPAEVLVNIIAVLNNLVVASPIAAR	-216_31637	Q9QY23	1	Mouse_09-2020	null	[MS,MS:1001208,SEQUEST,]	1.7e-2	1-UNIMOD:4,21-UNIMOD:213	ms_run[1]:scan=6654	3481.6	3	3254.60483	1085.53966	K	L	712	738
PSM	ADLEEVVKVCPSLR	-216_14641	Q8C159	1	Mouse_09-2020	null	[MS,MS:1001208,SEQUEST,]	2.7e-2	10-UNIMOD:4	ms_run[1]:scan=2908	1660.4	3	1614.85910	538.95551	K	Y	371	385
PSM	NFSGYYIGVGRADCTGQVSDINLMGYGKNGQNAR	-216_26845	B7ZN55	1	Mouse_09-2020	null	[MS,MS:1001208,SEQUEST,]	1.1e-2	14-UNIMOD:4	ms_run[1]:scan=5030	2757.6	5	3682.72871	737.34833	R	L	74	108
PSM	ASNAAISQTHITAGCGTPK	-216_26240	A0A571BEV2	1	Mouse_09-2020	null	[MS,MS:1001208,SEQUEST,]	3.6e-2	15-UNIMOD:4,19-UNIMOD:213	ms_run[1]:scan=4908	2694.4	3	2425.99472	809.33297	K	R	2095	2114
PSM	ASNAAISQTHITAGCGTPK	-216_26243	A0A571BEV2	1	Mouse_09-2020	null	[MS,MS:1001208,SEQUEST,]	3.6e-2	15-UNIMOD:4,17-UNIMOD:213	ms_run[1]:scan=4908	2694.4	3	2425.99472	809.33297	K	R	2095	2114
PSM	ACSSRIDRQSILHVLGILNNSKFLR	-216_30438	A2A5R4	1	Mouse_09-2020	null	[MS,MS:1001208,SEQUEST,]	3.4e-2	2-UNIMOD:4	ms_run[1]:scan=5972	3206.0	4	2897.58437	725.15272	K	C	187	212
PSM	VLFYCHFPDLLLTQR	-216_22001	Q9DBE8	1	Mouse_09-2020	null	[MS,MS:1001208,SEQUEST,]	4.4e-2	5-UNIMOD:4	ms_run[1]:scan=4135	2295.1	2	1921.99272	961.50329	R	S	133	148
PSM	YVAICRPLHYPIIMNSK	-216_28177	Q8VFI4	1	Mouse_09-2020	null	[MS,MS:1001208,SEQUEST,]	4.3e-2	5-UNIMOD:4	ms_run[1]:scan=5302	2896.3	3	2075.09800	692.36915	R	C	121	138
PSM	RWLYCYMFTLPLHGLETWKQFFFDK	-216_26301	Q3UPQ4	1	Mouse_09-2020	null	[MS,MS:1001208,SEQUEST,]	1.5e-2	5-UNIMOD:4,7-UNIMOD:35	ms_run[1]:scan=4922	2701.4	4	3342.62490	836.41214	K	W	49	74
PSM	LLLVCLLMSR	-216_21683	D3Z090	1	Mouse_09-2020	null	[MS,MS:1001208,SEQUEST,]	1.8e-2	5-UNIMOD:4,8-UNIMOD:35,9-UNIMOD:213,10-UNIMOD:213	ms_run[1]:scan=4083	2268.0	3	2315.83591	772.61418	R	I	44	54
PSM	GANDAKLCALYKEAELRLK	-216_29500	G3UYU0	1	Mouse_09-2020	null	[MS,MS:1001208,SEQUEST,]	4.9e-2	8-UNIMOD:4,13-UNIMOD:213	ms_run[1]:scan=5643	3060.0	3	2704.21451	902.07824	K	S	109	128
PSM	GANDAKLCALYKEAELRLK	-216_29499	G3UYU0	1	Mouse_09-2020	null	[MS,MS:1001208,SEQUEST,]	4.9e-2	8-UNIMOD:4,15-UNIMOD:213	ms_run[1]:scan=5643	3060.0	3	2704.21451	902.07824	K	S	109	128
PSM	GANDAKLCALYKEAELRLK	-216_29501	G3UYU0	1	Mouse_09-2020	null	[MS,MS:1001208,SEQUEST,]	4.9e-2	8-UNIMOD:4,12-UNIMOD:213	ms_run[1]:scan=5643	3060.0	3	2704.21451	902.07824	K	S	109	128
PSM	GANDAKLCALYKEAELRLK	-216_29497	G3UYU0	1	Mouse_09-2020	null	[MS,MS:1001208,SEQUEST,]	4.9e-2	8-UNIMOD:4,19-UNIMOD:213	ms_run[1]:scan=5643	3060.0	3	2704.21451	902.07824	K	S	109	128
PSM	GANDAKLCALYKEAELRLK	-216_29498	G3UYU0	1	Mouse_09-2020	null	[MS,MS:1001208,SEQUEST,]	4.9e-2	8-UNIMOD:4,17-UNIMOD:213	ms_run[1]:scan=5643	3060.0	3	2704.21451	902.07824	K	S	109	128
PSM	GANDAKLCALYKEAELRLK	-216_29502	G3UYU0	1	Mouse_09-2020	null	[MS,MS:1001208,SEQUEST,]	4.9e-2	8-UNIMOD:4,11-UNIMOD:213	ms_run[1]:scan=5643	3060.0	3	2704.21451	902.07824	K	S	109	128
PSM	DSKSTWVILHHK	-216_8453	G5E850	1	Mouse_09-2020	null	[MS,MS:1001208,SEQUEST,]	3.6e-4	1-UNIMOD:213	ms_run[1]:scan=1900	1140.4	4	1991.84035	498.71577	K	Y	22	34
PSM	RVIISAPSADAPMFVMGVNHEK	-216_16463	A0A1D5RLD8	1	Mouse_09-2020	null	[MS,MS:1001208,SEQUEST,]	1.5e-3	13-UNIMOD:35,16-UNIMOD:35,10-UNIMOD:213	ms_run[1]:scan=3213	1818.0	4	2942.27138	736.32080	K	D	116	138
PSM	VSNKGLNSYKDPDNPGRIALPKPR	-216_30577	A0A5F8MPX1	1	Mouse_09-2020	null	[MS,MS:1001208,SEQUEST,]	4.6e-2	11-UNIMOD:213	ms_run[1]:scan=6039	3234.3	4	3177.49917	795.12741	K	H	63	87
PSM	ETFYLAQDFFDRFMLTQKDVNK	-216_16848	A2API1	1	Mouse_09-2020	null	[MS,MS:1001208,SEQUEST,]	1.4e-2	14-UNIMOD:35,11-UNIMOD:213,19-UNIMOD:213	ms_run[1]:scan=3279	1852.2	5	3854.46363	771.69702	R	M	160	182
PSM	NGPPVIHSGIKDLK	-216_9468	A0A0G2JG44	1	Mouse_09-2020	null	[MS,MS:1001208,SEQUEST,]	1.5e-2	12-UNIMOD:213	ms_run[1]:scan=2060	1222.8	3	2015.89780	672.63777	R	L	124	138
PSM	VSNKGLNSYKDPDNPGRIALPKPR	-216_30576	A0A5F8MPX1	1	Mouse_09-2020	null	[MS,MS:1001208,SEQUEST,]	4.6e-2	13-UNIMOD:213	ms_run[1]:scan=6039	3234.3	4	3177.49917	795.12741	K	H	63	87
PSM	HDPSLQPWSASYDPGSAKTILNNGK	-216_20553	P16015	1	Mouse_09-2020	null	[MS,MS:1001208,SEQUEST,]	3.6e-4	13-UNIMOD:213	ms_run[1]:scan=3891	2168.8	4	3224.36977	806.84850	K	C	40	65
PSM	GDNQSPIELHTKDIK	-216_8837	P16015	1	Mouse_09-2020	null	[MS,MS:1001208,SEQUEST,]	1.8e-2	13-UNIMOD:213	ms_run[1]:scan=1956	1169.3	3	2235.93308	745.98215	K	D	25	40
PSM	AIGLPEDLIQKGKDIK	-216_18317	P12710	1	Mouse_09-2020	null	[MS,MS:1001208,SEQUEST,]	1.9e-2	14-UNIMOD:213	ms_run[1]:scan=3526	1979.9	3	2279.07346	760.36219	K	V	21	37
PSM	IIAEGANGPTTPEADKIFLER	-216_21712	P26443	1	Mouse_09-2020	null	[MS,MS:1001208,SEQUEST,]	3.6e-4	15-UNIMOD:213	ms_run[1]:scan=4087	2270.1	3	2783.23496	928.41568	K	I	400	421
PSM	DIKHDPSLQPWSASYDPGSAKTILNNGK	-216_19666	P16015	1	Mouse_09-2020	null	[MS,MS:1001208,SEQUEST,]	3.6e-4	16-UNIMOD:213	ms_run[1]:scan=3747	2094.2	4	3580.58632	895.89999	K	C	37	65
PSM	SISKHEKAKYEALAELDKAR	-216_31434	Q6P8W9	1	Mouse_09-2020	null	[MS,MS:1001208,SEQUEST,]	4.3e-2	17-UNIMOD:213	ms_run[1]:scan=6511	3425.4	3	2828.31003	943.43871	R	Q	51	71
PSM	KYVLGNPLTPGINQGPQIDKEQHDKILDLIESGKK	-216_22636	P24549	1	Mouse_09-2020	null	[MS,MS:1001208,SEQUEST,]	1.4e-2	19-UNIMOD:213	ms_run[1]:scan=4248	2353.3	5	4427.17390	886.23950	K	G	329	364
PSM	KYVLGNPLTPGINQGPQIDKEQHDKILDLIESGK	-216_25489	P24549	1	Mouse_09-2020	null	[MS,MS:1001208,SEQUEST,]	3.6e-4	19-UNIMOD:213	ms_run[1]:scan=4755	2615.3	5	4299.08338	860.62051	K	E	329	363
PSM	KYVLGNPLTPGINQGPQIDKEQHDK	-216_13481	P24549	1	Mouse_09-2020	null	[MS,MS:1001208,SEQUEST,]	4.0e-2	19-UNIMOD:213	ms_run[1]:scan=2714	1560.4	4	3330.49843	833.38525	K	L	329	354
PSM	NDYVKALPGHLKPFETLLSQNQGGK	-216_24925	P19157	1	Mouse_09-2020	null	[MS,MS:1001208,SEQUEST,]	3.6e-4	2-UNIMOD:213	ms_run[1]:scan=4649	2560.5	4	3295.51845	824.63507	K	F	117	142
PSM	SDLTKDITTSVLTVNNK	-216_24637	Q9QXF8	1	Mouse_09-2020	null	[MS,MS:1001208,SEQUEST,]	3.6e-4	2-UNIMOD:213	ms_run[1]:scan=4598	2534.3	3	2390.05552	797.35565	K	H	197	214
PSM	SDFGKFVLSSGK	-216_18536	P14211	1	Mouse_09-2020	null	[MS,MS:1001208,SEQUEST,]	6.7e-4	2-UNIMOD:213	ms_run[1]:scan=3565	2000.0	3	1812.72489	604.91290	K	Y	44	56
PSM	KYVLGNPLTPGINQGPQIDKEQHDKILDLIESGKK	-216_22638	P24549	1	Mouse_09-2020	null	[MS,MS:1001208,SEQUEST,]	1.4e-2	24-UNIMOD:213	ms_run[1]:scan=4248	2353.3	5	4427.17390	886.23950	K	G	329	364
PSM	KYVLGNPLTPGINQGPQIDKEQHDKILDLIESGK	-216_25486	P24549	1	Mouse_09-2020	null	[MS,MS:1001208,SEQUEST,]	3.6e-4	24-UNIMOD:213	ms_run[1]:scan=4755	2615.3	5	4299.08338	860.62051	K	E	329	363
PSM	KYVLGNPLTPGINQGPQIDKEQHDKILDLIESGKK	-216_22645	P24549	1	Mouse_09-2020	null	[MS,MS:1001208,SEQUEST,]	1.4e-2	28-UNIMOD:213	ms_run[1]:scan=4248	2353.3	5	4427.17390	886.23950	K	G	329	364
PSM	VFDVTKGRK	-216_4734	O55022	1	Mouse_09-2020	null	[MS,MS:1001208,SEQUEST,]	1.5e-2	3-UNIMOD:213	ms_run[1]:scan=1316	840.0	3	1590.66977	530.89529	K	Y	97	106
PSM	GKDIKGVSEIVHEGK	-216_6667	P12710	1	Mouse_09-2020	null	[MS,MS:1001208,SEQUEST,]	3.6e-4	3-UNIMOD:213	ms_run[1]:scan=1623	997.7	3	2136.93766	712.98360	K	I	32	47
PSM	TQDPAKAPNSPDVLEIEFKK	-216_17151	P16460	1	Mouse_09-2020	null	[MS,MS:1001208,SEQUEST,]	3.6e-4	3-UNIMOD:213	ms_run[1]:scan=3328	1877.5	3	2768.22232	923.41205	K	V	210	230
PSM	GKDIKGVSEIVHEGK	-216_6608	P12710	1	Mouse_09-2020	null	[MS,MS:1001208,SEQUEST,]	3.6e-4	3-UNIMOD:213	ms_run[1]:scan=1614	993.2	4	2136.93862	534.98952	K	I	32	47
PSM	AYDPKGGLDNARR	-216_4533	P15105	1	Mouse_09-2020	null	[MS,MS:1001208,SEQUEST,]	1.5e-2	3-UNIMOD:213	ms_run[1]:scan=1286	824.6	3	1973.78666	658.60160	R	T	287	300
PSM	YQLDKDGVVLFKK	-216_16183	P09103	1	Mouse_09-2020	null	[MS,MS:1001208,SEQUEST,]	6.7e-4	4-UNIMOD:213	ms_run[1]:scan=3167	1794.5	3	2093.93314	698.64967	K	D	198	211
PSM	FYGDLEKDKGLQTSQDAR	-216_10499	P14211	1	Mouse_09-2020	null	[MS,MS:1001208,SEQUEST,]	2.1e-3	4-UNIMOD:213	ms_run[1]:scan=2232	1311.7	3	2612.06302	871.36158	K	Y	56	74
PSM	TLSDYNIQKESTLHLVLR	-216_21519	E9Q5F6	1	Mouse_09-2020	null	[MS,MS:1001208,SEQUEST,]	3.6e-4	4-UNIMOD:213	ms_run[1]:scan=4054	2253.0	3	2671.21579	891.07700	R	R	55	73
PSM	LEGDNKMVTTFKGIK	-216_7979	P12710	1	Mouse_09-2020	null	[MS,MS:1001208,SEQUEST,]	6.7e-4	7-UNIMOD:35,4-UNIMOD:213	ms_run[1]:scan=1829	1103.7	3	2237.95676	746.65650	K	V	85	100
PSM	LEGDNKMVTTFK	-216_6841	P12710	1	Mouse_09-2020	null	[MS,MS:1001208,SEQUEST,]	6.7e-4	7-UNIMOD:35,4-UNIMOD:213	ms_run[1]:scan=1651	1012.2	3	1939.75486	647.25634	K	I	85	97
PSM	ARHKDAFLK	-216_2567	Q9D2G2	1	Mouse_09-2020	null	[MS,MS:1001208,SEQUEST,]	5.9e-3	5-UNIMOD:213	ms_run[1]:scan=973	663.2	3	1626.67820	542.89903	R	H	265	274
PSM	KELQDLEQKLEGALDK	-216_183	Q5Y4Y6	1	Mouse_09-2020	null	[MS,MS:1001208,SEQUEST,]	4.0e-2	5-UNIMOD:213	ms_run[1]:scan=558	449.3	5	2398.05494	480.41732	K	Q	304	320
PSM	TEWLDGKHVVFGK	-216_16386	P17742	1	Mouse_09-2020	null	[MS,MS:1001208,SEQUEST,]	6.7e-4	5-UNIMOD:213	ms_run[1]:scan=3200	1811.5	3	2056.85685	686.29037	K	K	119	132
PSM	LTSIDKWFLYKMR	-216_22269	Q8C196	1	Mouse_09-2020	null	[MS,MS:1001208,SEQUEST,]	9.8e-3	12-UNIMOD:35,5-UNIMOD:213	ms_run[1]:scan=4187	2321.8	3	2257.97678	753.32995	R	I	870	883
PSM	TQVFKDFSELEPDKFQNK	-216_23295	Q9ET01	1	Mouse_09-2020	null	[MS,MS:1001208,SEQUEST,]	2.0e-2	6-UNIMOD:213	ms_run[1]:scan=4363	2412.8	3	2741.15989	914.38925	K	N	466	484
PSM	SANSPDGKKLPR	-216_2726	P58252	1	Mouse_09-2020	null	[MS,MS:1001208,SEQUEST,]	4.5e-3	6-UNIMOD:213	ms_run[1]:scan=999	676.8	3	1810.75138	604.25555	K	F	276	288
PSM	GLFIIDDKGILR	-216_29355	P35700	1	Mouse_09-2020	null	[MS,MS:1001208,SEQUEST,]	3.6e-3	6-UNIMOD:213	ms_run[1]:scan=5608	3043.1	3	1900.85849	634.29171	R	I	129	141
PSM	GLFIIDDKGILR	-216_29353	P35700	1	Mouse_09-2020	null	[MS,MS:1001208,SEQUEST,]	3.6e-3	7-UNIMOD:213	ms_run[1]:scan=5608	3043.1	3	1900.85849	634.29171	R	I	129	141
PSM	VIAHGKDHPTAATK	-216_662	G5E8R3	1	Mouse_09-2020	null	[MS,MS:1001208,SEQUEST,]	2.3e-3	7-UNIMOD:213	ms_run[1]:scan=665	503.7	4	1986.85244	497.46722	K	S	429	443
PSM	AIGLPEDLIQKGKDIKGVSEIVHEGK	-216_22423	P12710	1	Mouse_09-2020	null	[MS,MS:1001208,SEQUEST,]	3.6e-4	7-UNIMOD:213	ms_run[1]:scan=4214	2335.7	4	3314.61049	829.40719	K	I	21	47
PSM	LFPSLLDTKNLSTGSGKPK	-216_19596	Q91XE0	1	Mouse_09-2020	null	[MS,MS:1001208,SEQUEST,]	9.9e-4	7-UNIMOD:213	ms_run[1]:scan=3735	2087.9	3	2544.17905	848.73094	K	I	143	162
PSM	ISQLYGDLKHLK	-216_14250	Q8K2B3	1	Mouse_09-2020	null	[MS,MS:1001208,SEQUEST,]	4.5e-3	7-UNIMOD:213	ms_run[1]:scan=2844	1627.4	3	1955.86740	652.62698	K	F	539	551
PSM	ADIKAPEDKKK	-216_946	A2AKV0	1	Mouse_09-2020	null	[MS,MS:1001208,SEQUEST,]	4.9e-3	8-UNIMOD:213	ms_run[1]:scan=720	532.3	3	1783.76621	595.26030	K	L	56	67
PSM	VSFELFADKVPK	-216_24604	P17742	1	Mouse_09-2020	null	[MS,MS:1001208,SEQUEST,]	2.5e-2	8-UNIMOD:213	ms_run[1]:scan=4594	2532.1	3	1920.81900	640.94420	R	A	20	32
PSM	LNVAPVSDIIEIKSPDTFVR	-216_29611	Q99LC5	1	Mouse_09-2020	null	[MS,MS:1001208,SEQUEST,]	1.7e-3	8-UNIMOD:213	ms_run[1]:scan=5675	3074.4	3	2754.27811	918.76442	K	I	127	147
PSM	MHRVLPLDEAAR	-216_6422	A2AB81	1	Mouse_09-2020	null	[MS,MS:1001208,SEQUEST,]	4.1e-2	8-UNIMOD:213	ms_run[1]:scan=1585	978.2	3	1948.82370	650.27606	R	Y	129	141
PSM	RLKTQPTDEEMLFIYSHFK	-216_19770	P31786	1	Mouse_09-2020	null	[MS,MS:1001208,SEQUEST,]	3.6e-4	11-UNIMOD:35,8-UNIMOD:213	ms_run[1]:scan=3763	2102.4	4	2940.27016	735.82233	K	A	15	34
PSM	SVTELNGDTITNTMTLGDIVYKR	-216_23960	P12710	1	Mouse_09-2020	null	[MS,MS:1001208,SEQUEST,]	4.0e-3	14-UNIMOD:35,8-UNIMOD:213	ms_run[1]:scan=4481	2473.9	3	3098.34702	1033.45236	K	S	100	123
PSM	AQVAQPGGDTIFGKIIRK	-216_18167	P70349	1	Mouse_09-2020	null	[MS,MS:1001208,SEQUEST,]	2.3e-3	9-UNIMOD:213	ms_run[1]:scan=3496	1964.5	3	2440.14621	814.05224	K	I	8	26
PSM	FAVLQTYGDTTHTLVEKINYTGR	-216_24356	P49429	1	Mouse_09-2020	null	[MS,MS:1001208,SEQUEST,]	3.6e-3	9-UNIMOD:213	ms_run[1]:scan=4550	2509.3	4	3168.41225	792.85733	K	L	133	156
PSM	EQSLLQPPTLQLLNGMGPLGR	-216_20584	E9PU87	1	Mouse_09-2020	null	[MS,MS:1001208,SEQUEST,]	4.3e-2	1-UNIMOD:213	ms_run[1]:scan=3896	2171.2	3	2803.28647	935.10104	K	A	528	549
PSM	EAHKSEIAHR	-216_341	P07724	1	Mouse_09-2020	null	[MS,MS:1001208,SEQUEST,]	6.7e-4	1-UNIMOD:213	ms_run[1]:scan=599	469.8	3	1718.66819	573.56097	R	N	25	35
PSM	EGAKYVSHGATGK	-216_1554	P16460	1	Mouse_09-2020	null	[MS,MS:1001208,SEQUEST,]	3.6e-4	1-UNIMOD:213	ms_run[1]:scan=820	584.0	3	1845.71939	615.91167	R	N	109	122
PSM	ESAMKTYVEKVDELKK	-216_8473	P31786	1	Mouse_09-2020	null	[MS,MS:1001208,SEQUEST,]	3.6e-4	4-UNIMOD:35,1-UNIMOD:213	ms_run[1]:scan=1902	1141.5	4	2455.04799	614.51795	K	Y	68	84
PSM	ALPGHLKPFETLLSQNQGGK	-216_22673	P19157	1	Mouse_09-2020	null	[MS,MS:1001208,SEQUEST,]	3.6e-4	10-UNIMOD:213	ms_run[1]:scan=4254	2356.6	4	2676.22109	669.81093	K	F	122	142
PSM	TLTGKTITLEVEPSDTIENVKAK	-216_17822	E9Q5F6	1	Mouse_09-2020	null	[MS,MS:1001208,SEQUEST,]	3.6e-4	10-UNIMOD:213	ms_run[1]:scan=3440	1935.6	4	3028.41494	757.85954	K	Q	7	30
PSM	VELVPPTPAEIPTAIQSVKK	-216_25005	Q9CPQ8	1	Mouse_09-2020	null	[MS,MS:1001208,SEQUEST,]	2.4e-2	10-UNIMOD:213	ms_run[1]:scan=4663	2567.9	3	2658.29038	886.76577	K	I	36	56
PSM	RLKTQPTDEEMLFIYSHFK	-216_19771	P31786	1	Mouse_09-2020	null	[MS,MS:1001208,SEQUEST,]	3.6e-4	11-UNIMOD:35,10-UNIMOD:213	ms_run[1]:scan=3763	2102.4	4	2940.27016	735.82233	K	A	15	34
PSM	LNVAPVSDIIEIKSPDTFVR	-216_29613	Q99LC5	1	Mouse_09-2020	null	[MS,MS:1001208,SEQUEST,]	1.7e-3	11-UNIMOD:213	ms_run[1]:scan=5675	3074.4	3	2754.27811	918.76442	K	I	127	147
PSM	TQVFKDFSELEPDKFQNK	-216_23297	Q9ET01	1	Mouse_09-2020	null	[MS,MS:1001208,SEQUEST,]	2.0e-2	11-UNIMOD:213	ms_run[1]:scan=4363	2412.8	3	2741.15989	914.38925	K	N	466	484
PSM	AANEAGYFNEEMAPIEVKTK	-216_15519	Q8BWT1	1	Mouse_09-2020	null	[MS,MS:1001208,SEQUEST,]	1.4e-2	12-UNIMOD:35,11-UNIMOD:213	ms_run[1]:scan=3055	1736.6	3	2769.11899	923.70988	K	G	192	212
PSM	RLVAQGSPPLKEWQSLAGPHSSKL	-216_19022	Q9DBM2	1	Mouse_09-2020	null	[MS,MS:1001208,SEQUEST,]	6.7e-4	12-UNIMOD:213	ms_run[1]:scan=3639	2038.5	4	3127.48427	782.62450	R	0	695	719
PSM	IIAEGANGPTTPEADKIFLER	-216_21714	P26443	1	Mouse_09-2020	null	[MS,MS:1001208,SEQUEST,]	3.6e-4	13-UNIMOD:213	ms_run[1]:scan=4087	2270.1	3	2783.23496	928.41568	K	I	400	421
PSM	FAVLQTYGDTTHTLVEKINYTGR	-216_24353	P49429	1	Mouse_09-2020	null	[MS,MS:1001208,SEQUEST,]	3.6e-3	16-UNIMOD:213	ms_run[1]:scan=4550	2509.3	4	3168.41225	792.85733	K	L	133	156
PSM	TQDPAKAPNSPDVLEIEFKKGVPVK	-216_17933	P16460	1	Mouse_09-2020	null	[MS,MS:1001208,SEQUEST,]	3.6e-4	17-UNIMOD:213	ms_run[1]:scan=3457	1944.2	4	3248.53066	812.88736	K	T	210	235
PSM	LSDGHFIPILGFGTYAPQEVPKSKATEATK	-216_24650	P70694	1	Mouse_09-2020	null	[MS,MS:1001208,SEQUEST,]	1.1e-2	19-UNIMOD:213	ms_run[1]:scan=4599	2534.9	4	3743.74233	936.69031	R	A	10	40
PSM	VEKQIFGEATKQPGIVFVAAK	-216_19847	F6Y6L6	1	Mouse_09-2020	null	[MS,MS:1001208,SEQUEST,]	3.3e-3	2-UNIMOD:213	ms_run[1]:scan=3775	2108.6	3	2801.33603	934.44855	K	D	41	62
PSM	IEVVKAGDLGVDLTSK	-216_21418	Q9DCW4	1	Mouse_09-2020	null	[MS,MS:1001208,SEQUEST,]	3.6e-4	2-UNIMOD:213	ms_run[1]:scan=4039	2245.2	3	2184.98471	728.99903	K	S	206	222
PSM	KELSEPSSTR	-216_3439	Q8C196	1	Mouse_09-2020	null	[MS,MS:1001208,SEQUEST,]	1.9e-3	2-UNIMOD:213	ms_run[1]:scan=1112	735.0	2	1674.64482	837.82404	K	Y	841	851
PSM	KEAPAPPKAEAK	-216_1420	P62751	1	Mouse_09-2020	null	[MS,MS:1001208,SEQUEST,]	8.2e-3	2-UNIMOD:213	ms_run[1]:scan=798	572.6	3	1777.75522	593.25678	K	K	7	19
PSM	AEPAKIDAFRASLSK	-216_12302	P09411	1	Mouse_09-2020	null	[MS,MS:1001208,SEQUEST,]	3.6e-4	2-UNIMOD:213	ms_run[1]:scan=2525	1462.7	3	2144.94175	715.65196	K	G	142	157
PSM	KELEEIVQPIISK	-216_20668	P20029	1	Mouse_09-2020	null	[MS,MS:1001208,SEQUEST,]	3.6e-4	2-UNIMOD:213	ms_run[1]:scan=3909	2177.9	3	2066.94651	689.65308	K	Y	622	635
PSM	AEPAKIDAFR	-216_9825	P09411	1	Mouse_09-2020	null	[MS,MS:1001208,SEQUEST,]	6.7e-4	2-UNIMOD:213	ms_run[1]:scan=2121	1254.5	3	1658.66031	553.55857	K	S	142	152
PSM	KELSEIAQRIVANGK	-216_16035	Q91Y97	1	Mouse_09-2020	null	[MS,MS:1001208,SEQUEST,]	3.6e-4	2-UNIMOD:213	ms_run[1]:scan=3143	1782.1	3	2197.00339	733.00652	K	I	14	29
PSM	FEKEAAEMGK	-216_3052	P10126	1	Mouse_09-2020	null	[MS,MS:1001208,SEQUEST,]	6.7e-4	8-UNIMOD:35,2-UNIMOD:213	ms_run[1]:scan=1051	703.5	3	1696.59793	566.20357	K	S	42	52
PSM	FEKEAAEMGK	-216_3055	P10126	1	Mouse_09-2020	null	[MS,MS:1001208,SEQUEST,]	1.1e-2	8-UNIMOD:35,2-UNIMOD:213	ms_run[1]:scan=1052	704.1	2	1696.59783	848.80172	K	S	42	52
PSM	FEKLIVAMMKPSR	-216_8411	P48036	1	Mouse_09-2020	null	[MS,MS:1001208,SEQUEST,]	3.6e-4	8-UNIMOD:35,9-UNIMOD:35,2-UNIMOD:213	ms_run[1]:scan=1894	1137.1	3	2122.90958	708.30827	K	Y	75	88
PSM	KYVLGNPLTPGINQGPQIDKEQHDK	-216_13479	P24549	1	Mouse_09-2020	null	[MS,MS:1001208,SEQUEST,]	4.0e-2	21-UNIMOD:213	ms_run[1]:scan=2714	1560.4	4	3330.49843	833.38525	K	L	329	354
PSM	KYVLGNPLTPGINQGPQIDKEQHDKILDLIESGKK	-216_22639	P24549	1	Mouse_09-2020	null	[MS,MS:1001208,SEQUEST,]	1.4e-2	21-UNIMOD:213	ms_run[1]:scan=4248	2353.3	5	4427.17390	886.23950	K	G	329	364
PSM	LSDGHFIPILGFGTYAPQEVPKSKATEATK	-216_24646	P70694	1	Mouse_09-2020	null	[MS,MS:1001208,SEQUEST,]	1.1e-2	27-UNIMOD:213	ms_run[1]:scan=4599	2534.9	4	3743.74233	936.69031	R	A	10	40
PSM	VFEHIGKR	-216_4517	P24270	1	Mouse_09-2020	null	[MS,MS:1001208,SEQUEST,]	1.9e-2	3-UNIMOD:213	ms_run[1]:scan=1284	823.6	3	1526.61875	509.54448	K	P	99	107
PSM	TDEKVER	-216_1194	Q91VS7	1	Mouse_09-2020	null	[MS,MS:1001208,SEQUEST,]	1.9e-3	3-UNIMOD:213	ms_run[1]:scan=758	552.1	3	1417.50327	473.17260	R	R	65	72
PSM	AVEKVEKQVNDAVAK	-216_6568	Q8BWF0	1	Mouse_09-2020	null	[MS,MS:1001208,SEQUEST,]	6.7e-4	3-UNIMOD:213	ms_run[1]:scan=1608	990.0	3	2168.96408	723.65901	K	A	376	391
PSM	QLEKILKKPGLK	-216_6869	P70694	1	Mouse_09-2020	null	[MS,MS:1001208,SEQUEST,]	6.7e-4	3-UNIMOD:213	ms_run[1]:scan=1655	1014.3	3	1935.97098	645.99500	R	K	172	184
PSM	LAEKEKVDLLFLGK	-216_20833	Q9DCW4	1	Mouse_09-2020	null	[MS,MS:1001208,SEQUEST,]	3.6e-4	3-UNIMOD:213	ms_run[1]:scan=3939	2193.4	3	2144.01157	715.34073	K	A	111	125
PSM	LEENKSLK	-216_3267	Q61335	1	Mouse_09-2020	null	[MS,MS:1001208,SEQUEST,]	4.6e-2	3-UNIMOD:213	ms_run[1]:scan=1083	720.1	3	1501.59812	501.20390	K	D	177	185
PSM	QLEKILKKPGLK	-216_6900	P70694	1	Mouse_09-2020	null	[MS,MS:1001208,SEQUEST,]	2.6e-3	3-UNIMOD:213	ms_run[1]:scan=1659	1016.5	4	1935.96853	484.74807	R	K	172	184
PSM	SLEIIGAPFSKGQPR	-216_19853	Q61176	1	Mouse_09-2020	null	[MS,MS:1001208,SEQUEST,]	6.7e-4	3-UNIMOD:213	ms_run[1]:scan=3776	2109.1	3	2140.94876	714.32033	K	G	7	22
PSM	NLEPKYKELGEK	-216_6876	P27773	1	Mouse_09-2020	null	[MS,MS:1001208,SEQUEST,]	1.5e-3	3-UNIMOD:213	ms_run[1]:scan=1656	1014.8	3	1988.83939	663.61826	K	S	411	423
PSM	LTEKQAQYLGMPINGPFKPDHYRY	-216_17247	P50247	1	Mouse_09-2020	null	[MS,MS:1001208,SEQUEST,]	3.6e-4	11-UNIMOD:35,3-UNIMOD:213	ms_run[1]:scan=3342	1884.9	4	3423.48501	856.62809	K	0	409	433
PSM	TIEKFEKEAAEMGK	-216_9042	P10126	1	Mouse_09-2020	null	[MS,MS:1001208,SEQUEST,]	1.5e-3	12-UNIMOD:35,3-UNIMOD:213	ms_run[1]:scan=1992	1187.7	3	2167.86179	723.29334	R	S	38	52
PSM	LVEVIKTPMTSQK	-216_9759	Q61425	1	Mouse_09-2020	null	[MS,MS:1001208,SEQUEST,]	1.9e-3	9-UNIMOD:35,3-UNIMOD:213	ms_run[1]:scan=2110	1248.8	3	2030.88901	677.63504	K	F	180	193
PSM	FHVEEEGKGKDASGNKVK	-216_2151	P09411	1	Mouse_09-2020	null	[MS,MS:1001208,SEQUEST,]	1.1e-2	4-UNIMOD:213	ms_run[1]:scan=912	631.7	4	2500.05410	625.76899	R	E	124	142
PSM	KQVEILNQYPHFK	-216_14739	E9PWK1	1	Mouse_09-2020	null	[MS,MS:1001208,SEQUEST,]	6.7e-4	4-UNIMOD:213	ms_run[1]:scan=2925	1669.4	3	2184.96000	728.98869	R	K	105	118
PSM	KGYEAKEYYEALPELK	-216_17829	Q9ET01	1	Mouse_09-2020	null	[MS,MS:1001208,SEQUEST,]	3.6e-4	4-UNIMOD:213	ms_run[1]:scan=3441	1936.1	3	2472.03769	824.68511	K	V	725	741
PSM	AYFEKTHEQLTPLVR	-216_14018	P09813	1	Mouse_09-2020	null	[MS,MS:1001208,SEQUEST,]	3.6e-4	4-UNIMOD:213	ms_run[1]:scan=2807	1608.2	3	2373.03348	791.68192	K	A	63	78
PSM	KILESDRKEPLFGISTGNIITGLAAGAK	-216_26902	Q8C196	1	Mouse_09-2020	null	[MS,MS:1001208,SEQUEST,]	3.6e-4	4-UNIMOD:213	ms_run[1]:scan=5045	2765.0	4	3440.69106	860.92702	K	Y	280	308
PSM	RAKEAAEQDVEKKK	-216_678	P47963	1	Mouse_09-2020	null	[MS,MS:1001208,SEQUEST,]	6.7e-4	4-UNIMOD:213	ms_run[1]:scan=668	505.4	4	2170.95229	543.49370	K	0	198	212
PSM	IAKEEIFGPVQQIMK	-216_18526	O35945	0	Mouse_09-2020	null	[MS,MS:1001208,SEQUEST,]	3.6e-4	14-UNIMOD:35,4-UNIMOD:213	ms_run[1]:scan=3563	1999.1	3	2288.00937	763.34051	R	K	396	411
PSM	IAKEEIFGPVQQIMK	-216_18526	P24549	0	Mouse_09-2020	null	[MS,MS:1001208,SEQUEST,]	3.6e-4	14-UNIMOD:35,4-UNIMOD:213	ms_run[1]:scan=3563	1999.1	3	2288.00937	763.34051	R	K	396	411
PSM	FHVEEEGKGKDASGNKVK	-216_2153	P09411	1	Mouse_09-2020	null	[MS,MS:1001208,SEQUEST,]	1.9e-2	5-UNIMOD:213	ms_run[1]:scan=912	631.7	4	2500.05410	625.76899	R	E	124	142
PSM	ALAPEYAKAAAK	-216_6577	P09103	1	Mouse_09-2020	null	[MS,MS:1001208,SEQUEST,]	4.5e-3	5-UNIMOD:213	ms_run[1]:scan=1610	991.0	3	1744.73545	582.24962	K	K	60	72
[truncated: 234,443 more chars]
