# Supplementary material for: A Novel Spectral Annotation Strategy Streamlines Reporting of Mono-ADP-ribosylated Peptides Derived from Mouse Liver and Spleen in Response to IFN-γ
Source: Mol Cell Proteomics. 2021 Sep 28;21(4):100153. doi: 10.1016/j.mcpro.2021.100153 (PMC9014395; doi:10.1016/j.mcpro.2021.100153)
Supplement: Supplemental Data 14 [file mmc16.zip › mcpro_100153_mmc16.mzTab]

COM	This	line	serves	as	a	size	and	separator	hint	for	spreadsheet	applications.	-	-	-	-	-	-	-	-	-	-	-	-	-	-	-	-	-	-	-	-	-	-	-	-	-	-	-	-	-	-	-	-	-	-
COM	Report of a minimal "Summary Quantification report" Proteome Discoverer 2.4.1.15 experiment.
MTD	mzTab-Version	1.0.0
MTD	mzTag-mode	Summary
MTD	mzTab-type	Identification
MTD	description	Export of M:\PostDocAnalysis\01_Singh\SKuraoka\PD2.4.beta.p.08282020\HCD_ColE\01_SK_MLiver_IFNgPilot_QE-HCD28%-(1).pdResult
MTD	ms_run[1]-location	file://M:\QExactiveIncomingRAWFiles\07-2020\07-08-2020\01_SK_MLiver_IFNgPilot_QE-HCD28%.raw
MTD	protein_search_engine_score[1]	[MS,MS:1001155,SEQUEST:xcorr,]
MTD	protein_search_engine_score[2]	Sum PEP Score
MTD	psm_search_engine_score[1]	[MS,MS:1001491,percolator:Q value,]
MTD	fixed_mod[1]	[UNIMOD, UNIMOD:4, Carbamidomethyl, ]
MTD	variable_mod[1]	[UNIMOD, UNIMOD:35, Oxidation, ]
MTD	variable_mod[2]	[UNIMOD, UNIMOD:213, ADP-Ribosyl, ]
MTD	variable_mod[3]	[UNIMOD, UNIMOD:1, Acetyl, ]
MTD	assay[1]-ms_run_ref	ms_run[1]

PRH	accession	description	taxid	species	database	database_version	search_engine	best_search_engine_score[1]	best_search_engine_score[2]	ambiguity_members	modifications	protein_coverage
PRT	Q8C196	Carbamoyl-phosphate synthase [ammonia], mitochondrial OS=Mus musculus OX=10090 GN=Cps1 PE=1 SV=2	null	null	Mouse_09-2020	null	[MS,MS:1001208,SEQUEST,]	173.57	336.844	null	null	0.44
PRT	P16460	Argininosuccinate synthase OS=Mus musculus OX=10090 GN=Ass1 PE=1 SV=1	null	null	Mouse_09-2020	null	[MS,MS:1001208,SEQUEST,]	47.95	96.019	null	null	0.40
PRT	P32020	Non-specific lipid-transfer protein OS=Mus musculus OX=10090 GN=Scp2 PE=1 SV=3	null	null	Mouse_09-2020	null	[MS,MS:1001208,SEQUEST,]	44.39	93.393	null	null	0.36
PRT	Q03265	ATP synthase subunit alpha, mitochondrial OS=Mus musculus OX=10090 GN=Atp5f1a PE=1 SV=1	null	null	Mouse_09-2020	null	[MS,MS:1001208,SEQUEST,]	60.35	101.840	null	null	0.43
PRT	O35490	Betaine--homocysteine S-methyltransferase 1 OS=Mus musculus OX=10090 GN=Bhmt PE=1 SV=1	null	null	Mouse_09-2020	null	[MS,MS:1001208,SEQUEST,]	43.57	66.759	null	null	0.42
PRT	G5E8R3	Pyruvate carboxylase OS=Mus musculus OX=10090 GN=Pcx PE=1 SV=1	null	null	Mouse_09-2020	null	[MS,MS:1001208,SEQUEST,]	38.30	67.467	null	null	0.18
PRT	P10649	Glutathione S-transferase Mu 1 OS=Mus musculus OX=10090 GN=Gstm1 PE=1 SV=2	null	null	Mouse_09-2020	null	[MS,MS:1001208,SEQUEST,]	58.12	86.811	null	null	0.65
PRT	P38647	Stress-70 protein, mitochondrial OS=Mus musculus OX=10090 GN=Hspa9 PE=1 SV=3	null	null	Mouse_09-2020	null	[MS,MS:1001208,SEQUEST,]	41.62	65.718	null	null	0.30
PRT	Q8R0Y6	Cytosolic 10-formyltetrahydrofolate dehydrogenase OS=Mus musculus OX=10090 GN=Aldh1l1 PE=1 SV=1	null	null	Mouse_09-2020	null	[MS,MS:1001208,SEQUEST,]	41.63	63.429	null	null	0.20
PRT	P20029	Endoplasmic reticulum chaperone BiP OS=Mus musculus OX=10090 GN=Hspa5 PE=1 SV=3	null	null	Mouse_09-2020	null	[MS,MS:1001208,SEQUEST,]	36.55	83.227	null	null	0.38
PRT	P12710	Fatty acid-binding protein, liver OS=Mus musculus OX=10090 GN=Fabp1 PE=1 SV=2	null	null	Mouse_09-2020	null	[MS,MS:1001208,SEQUEST,]	77.43	150.263	null	null	0.81
PRT	P17182	Alpha-enolase OS=Mus musculus OX=10090 GN=Eno1 PE=1 SV=3	null	null	Mouse_09-2020	null	[MS,MS:1001208,SEQUEST,]	36.88	68.224	null	null	0.47
PRT	Q91Y97	Fructose-bisphosphate aldolase B OS=Mus musculus OX=10090 GN=Aldob PE=1 SV=3	null	null	Mouse_09-2020	null	[MS,MS:1001208,SEQUEST,]	32.93	80.000	null	null	0.32
PRT	P63017	Heat shock cognate 71 kDa protein OS=Mus musculus OX=10090 GN=Hspa8 PE=1 SV=1	null	null	Mouse_09-2020	null	[MS,MS:1001208,SEQUEST,]	48.19	81.828	null	null	0.32
PRT	P26443	Glutamate dehydrogenase 1, mitochondrial OS=Mus musculus OX=10090 GN=Glud1 PE=1 SV=1	null	null	Mouse_09-2020	null	[MS,MS:1001208,SEQUEST,]	37.54	62.540	null	null	0.36
PRT	P30115	Glutathione S-transferase A3 OS=Mus musculus OX=10090 GN=Gsta3 PE=1 SV=2	null	null	Mouse_09-2020	null	[MS,MS:1001208,SEQUEST,]	46.71	74.515	null	null	0.51
PRT	Q8BWT1	3-ketoacyl-CoA thiolase, mitochondrial OS=Mus musculus OX=10090 GN=Acaa2 PE=1 SV=3	null	null	Mouse_09-2020	null	[MS,MS:1001208,SEQUEST,]	40.11	79.816	null	null	0.39
PRT	P16015	Carbonic anhydrase 3 OS=Mus musculus OX=10090 GN=Ca3 PE=1 SV=3	null	null	Mouse_09-2020	null	[MS,MS:1001208,SEQUEST,]	48.09	85.317	null	null	0.54
PRT	P24270	Catalase OS=Mus musculus OX=10090 GN=Cat PE=1 SV=4	null	null	Mouse_09-2020	null	[MS,MS:1001208,SEQUEST,]	38.81	68.944	null	null	0.34
PRT	P54869	Hydroxymethylglutaryl-CoA synthase, mitochondrial OS=Mus musculus OX=10090 GN=Hmgcs2 PE=1 SV=2	null	null	Mouse_09-2020	null	[MS,MS:1001208,SEQUEST,]	28.00	50.388	null	null	0.35
PRT	P10126	Elongation factor 1-alpha 1 OS=Mus musculus OX=10090 GN=Eef1a1 PE=1 SV=3	null	null	Mouse_09-2020	null	[MS,MS:1001208,SEQUEST,]	29.44	66.149	null	null	0.27
PRT	P47738	Aldehyde dehydrogenase, mitochondrial OS=Mus musculus OX=10090 GN=Aldh2 PE=1 SV=1	null	null	Mouse_09-2020	null	[MS,MS:1001208,SEQUEST,]	28.48	67.116	null	null	0.34
PRT	P09103	Protein disulfide-isomerase OS=Mus musculus OX=10090 GN=P4hb PE=1 SV=2	null	null	Mouse_09-2020	null	[MS,MS:1001208,SEQUEST,]	37.72	60.534	null	null	0.34
PRT	Q9DBM2	Peroxisomal bifunctional enzyme OS=Mus musculus OX=10090 GN=Ehhadh PE=1 SV=4	null	null	Mouse_09-2020	null	[MS,MS:1001208,SEQUEST,]	34.80	55.725	null	null	0.26
PRT	P19157	Glutathione S-transferase P 1 OS=Mus musculus OX=10090 GN=Gstp1 PE=1 SV=2	null	null	Mouse_09-2020	null	[MS,MS:1001208,SEQUEST,]	51.94	106.423	null	null	0.56
PRT	P07724	Albumin OS=Mus musculus OX=10090 GN=Alb PE=1 SV=3	null	null	Mouse_09-2020	null	[MS,MS:1001208,SEQUEST,]	38.33	71.942	null	null	0.21
PRT	P56480	ATP synthase subunit beta, mitochondrial OS=Mus musculus OX=10090 GN=Atp5f1b PE=1 SV=2	null	null	Mouse_09-2020	null	[MS,MS:1001208,SEQUEST,]	49.66	80.337	null	null	0.38
PRT	P05202	Aspartate aminotransferase, mitochondrial OS=Mus musculus OX=10090 GN=Got2 PE=1 SV=1	null	null	Mouse_09-2020	null	[MS,MS:1001208,SEQUEST,]	51.90	77.553	null	null	0.37
PRT	Q8BMS1	Trifunctional enzyme subunit alpha, mitochondrial OS=Mus musculus OX=10090 GN=Hadha PE=1 SV=1	null	null	Mouse_09-2020	null	[MS,MS:1001208,SEQUEST,]	24.48	40.799	null	null	0.20
PRT	P24549	Retinal dehydrogenase 1 OS=Mus musculus OX=10090 GN=Aldh1a1 PE=1 SV=5	null	null	Mouse_09-2020	null	[MS,MS:1001208,SEQUEST,]	39.16	82.368	null	null	0.39
PRT	P08113	Endoplasmin OS=Mus musculus OX=10090 GN=Hsp90b1 PE=1 SV=2	null	null	Mouse_09-2020	null	[MS,MS:1001208,SEQUEST,]	27.17	42.811	null	null	0.22
PRT	O88844	Isocitrate dehydrogenase [NADP] cytoplasmic OS=Mus musculus OX=10090 GN=Idh1 PE=1 SV=2	null	null	Mouse_09-2020	null	[MS,MS:1001208,SEQUEST,]	23.26	50.123	null	null	0.37
PRT	Q91VB8	Alpha globin 1 OS=Mus musculus OX=10090 GN=Hba-a1 PE=1 SV=1	null	null	Mouse_09-2020	null	[MS,MS:1001208,SEQUEST,]	52.03	87.544	null	null	0.73
PRT	P50247	Adenosylhomocysteinase OS=Mus musculus OX=10090 GN=Ahcy PE=1 SV=3	null	null	Mouse_09-2020	null	[MS,MS:1001208,SEQUEST,]	41.13	55.243	null	null	0.27
PRT	Q61176	Arginase-1 OS=Mus musculus OX=10090 GN=Arg1 PE=1 SV=1	null	null	Mouse_09-2020	null	[MS,MS:1001208,SEQUEST,]	29.01	54.979	null	null	0.37
PRT	P11725	Ornithine carbamoyltransferase, mitochondrial OS=Mus musculus OX=10090 GN=Otc PE=1 SV=1	null	null	Mouse_09-2020	null	[MS,MS:1001208,SEQUEST,]	39.37	53.015	null	null	0.35
PRT	Q9R0H0	Peroxisomal acyl-coenzyme A oxidase 1 OS=Mus musculus OX=10090 GN=Acox1 PE=1 SV=5	null	null	Mouse_09-2020	null	[MS,MS:1001208,SEQUEST,]	25.53	45.035	null	null	0.20
PRT	Q63880	Carboxylesterase 3A OS=Mus musculus OX=10090 GN=Ces3a PE=1 SV=2	null	null	Mouse_09-2020	null	[MS,MS:1001208,SEQUEST,]	24.74	40.755	null	null	0.17
PRT	A0A1D5RLD8	Glyceraldehyde-3-phosphate dehydrogenase OS=Mus musculus OX=10090 GN=Gm10358 PE=1 SV=1	null	null	Mouse_09-2020	null	[MS,MS:1001208,SEQUEST,]	43.50	71.266	null	null	0.43
PRT	P35700	Peroxiredoxin-1 OS=Mus musculus OX=10090 GN=Prdx1 PE=1 SV=1	null	null	Mouse_09-2020	null	[MS,MS:1001208,SEQUEST,]	24.05	46.562	null	null	0.44
PRT	Q9ET01	Glycogen phosphorylase, liver form OS=Mus musculus OX=10090 GN=Pygl PE=1 SV=4	null	null	Mouse_09-2020	null	[MS,MS:1001208,SEQUEST,]	22.43	38.041	null	null	0.16
PRT	P00329	Alcohol dehydrogenase 1 OS=Mus musculus OX=10090 GN=Adh1 PE=1 SV=2	null	null	Mouse_09-2020	null	[MS,MS:1001208,SEQUEST,]	21.84	38.078	null	null	0.25
PRT	P63038	60 kDa heat shock protein, mitochondrial OS=Mus musculus OX=10090 GN=Hspd1 PE=1 SV=1	null	null	Mouse_09-2020	null	[MS,MS:1001208,SEQUEST,]	29.70	39.075	null	null	0.18
PRT	P60710	Actin, cytoplasmic 1 OS=Mus musculus OX=10090 GN=Actb PE=1 SV=1	null	null	Mouse_09-2020	null	[MS,MS:1001208,SEQUEST,]	24.68	47.796	null	null	0.31
PRT	Q91YI0	Argininosuccinate lyase OS=Mus musculus OX=10090 GN=Asl PE=1 SV=1	null	null	Mouse_09-2020	null	[MS,MS:1001208,SEQUEST,]	16.59	33.940	null	null	0.32
PRT	Q64374	Regucalcin OS=Mus musculus OX=10090 GN=Rgn PE=1 SV=1	null	null	Mouse_09-2020	null	[MS,MS:1001208,SEQUEST,]	36.32	49.067	null	null	0.47
PRT	Q9QXD6	Fructose-1,6-bisphosphatase 1 OS=Mus musculus OX=10090 GN=Fbp1 PE=1 SV=3	null	null	Mouse_09-2020	null	[MS,MS:1001208,SEQUEST,]	31.81	54.712	null	null	0.30
PRT	P09411	Phosphoglycerate kinase 1 OS=Mus musculus OX=10090 GN=Pgk1 PE=1 SV=4	null	null	Mouse_09-2020	null	[MS,MS:1001208,SEQUEST,]	8.85	34.962	null	null	0.21
PRT	P31786	Acyl-CoA-binding protein OS=Mus musculus OX=10090 GN=Dbi PE=1 SV=2	null	null	Mouse_09-2020	null	[MS,MS:1001208,SEQUEST,]	24.17	39.478	null	null	0.74
PRT	A8DUK4	Beta-globin OS=Mus musculus OX=10090 GN=Hbb-bs PE=1 SV=1	null	null	Mouse_09-2020	null	[MS,MS:1001208,SEQUEST,]	43.47	67.682	null	null	0.76
PRT	P49429	4-hydroxyphenylpyruvate dioxygenase OS=Mus musculus OX=10090 GN=Hpd PE=1 SV=3	null	null	Mouse_09-2020	null	[MS,MS:1001208,SEQUEST,]	22.90	39.839	null	null	0.27
PRT	Q8VCH0	3-ketoacyl-CoA thiolase B, peroxisomal OS=Mus musculus OX=10090 GN=Acaa1b PE=1 SV=1	null	null	Mouse_09-2020	null	[MS,MS:1001208,SEQUEST,]	13.09	25.671	null	null	0.35
PRT	Q05421	Cytochrome P450 2E1 OS=Mus musculus OX=10090 GN=Cyp2e1 PE=1 SV=1	null	null	Mouse_09-2020	null	[MS,MS:1001208,SEQUEST,]	21.99	41.532	null	null	0.20
PRT	P08249	Malate dehydrogenase, mitochondrial OS=Mus musculus OX=10090 GN=Mdh2 PE=1 SV=3	null	null	Mouse_09-2020	null	[MS,MS:1001208,SEQUEST,]	15.00	34.381	null	null	0.30
PRT	P52196	Thiosulfate sulfurtransferase OS=Mus musculus OX=10090 GN=Tst PE=1 SV=3	null	null	Mouse_09-2020	null	[MS,MS:1001208,SEQUEST,]	17.15	36.545	null	null	0.36
PRT	Q9DCW4	Electron transfer flavoprotein subunit beta OS=Mus musculus OX=10090 GN=Etfb PE=1 SV=3	null	null	Mouse_09-2020	null	[MS,MS:1001208,SEQUEST,]	21.35	36.329	null	null	0.43
PRT	P24369	Peptidyl-prolyl cis-trans isomerase B OS=Mus musculus OX=10090 GN=Ppib PE=1 SV=2	null	null	Mouse_09-2020	null	[MS,MS:1001208,SEQUEST,]	7.62	28.338	null	null	0.44
PRT	P34914	Bifunctional epoxide hydrolase 2 OS=Mus musculus OX=10090 GN=Ephx2 PE=1 SV=2	null	null	Mouse_09-2020	null	[MS,MS:1001208,SEQUEST,]	17.97	31.630	null	null	0.21
PRT	Q64459	Cytochrome P450 3A11 OS=Mus musculus OX=10090 GN=Cyp3a11 PE=1 SV=1	null	null	Mouse_09-2020	null	[MS,MS:1001208,SEQUEST,]	15.95	18.697	null	null	0.18
PRT	Q8VCT4	Carboxylesterase 1D OS=Mus musculus OX=10090 GN=Ces1d PE=1 SV=1	null	null	Mouse_09-2020	null	[MS,MS:1001208,SEQUEST,]	18.56	33.538	null	null	0.23
PRT	P70694	Estradiol 17 beta-dehydrogenase 5 OS=Mus musculus OX=10090 GN=Akr1c6 PE=1 SV=1	null	null	Mouse_09-2020	null	[MS,MS:1001208,SEQUEST,]	24.84	36.754	null	null	0.28
PRT	D3Z041	Long-chain-fatty-acid--CoA ligase 1 OS=Mus musculus OX=10090 GN=Acsl1 PE=1 SV=1	null	null	Mouse_09-2020	null	[MS,MS:1001208,SEQUEST,]	14.11	27.634	null	null	0.14
PRT	P58252	Elongation factor 2 OS=Mus musculus OX=10090 GN=Eef2 PE=1 SV=2	null	null	Mouse_09-2020	null	[MS,MS:1001208,SEQUEST,]	9.92	32.065	null	null	0.10
PRT	P51881	ADP/ATP translocase 2 OS=Mus musculus OX=10090 GN=Slc25a5 PE=1 SV=3	null	null	Mouse_09-2020	null	[MS,MS:1001208,SEQUEST,]	17.90	28.938	null	null	0.22
PRT	P19096	Fatty acid synthase OS=Mus musculus OX=10090 GN=Fasn PE=1 SV=2	null	null	Mouse_09-2020	null	[MS,MS:1001208,SEQUEST,]	17.53	24.959	null	null	0.04
PRT	Q9CPU0	Lactoylglutathione lyase OS=Mus musculus OX=10090 GN=Glo1 PE=1 SV=3	null	null	Mouse_09-2020	null	[MS,MS:1001208,SEQUEST,]	16.37	22.692	null	null	0.34
PRT	Q8QZT1	Acetyl-CoA acetyltransferase, mitochondrial OS=Mus musculus OX=10090 GN=Acat1 PE=1 SV=1	null	null	Mouse_09-2020	null	[MS,MS:1001208,SEQUEST,]	16.42	37.659	null	null	0.31
PRT	P27773	Protein disulfide-isomerase A3 OS=Mus musculus OX=10090 GN=Pdia3 PE=1 SV=2	null	null	Mouse_09-2020	null	[MS,MS:1001208,SEQUEST,]	17.55	28.988	null	null	0.18
PRT	Q9DBT9	Dimethylglycine dehydrogenase, mitochondrial OS=Mus musculus OX=10090 GN=Dmgdh PE=1 SV=1	null	null	Mouse_09-2020	null	[MS,MS:1001208,SEQUEST,]	13.05	27.533	null	null	0.13
PRT	Q91ZJ5	UTP--glucose-1-phosphate uridylyltransferase OS=Mus musculus OX=10090 GN=Ugp2 PE=1 SV=3	null	null	Mouse_09-2020	null	[MS,MS:1001208,SEQUEST,]	11.72	17.078	null	null	0.16
PRT	Q99LB7	Sarcosine dehydrogenase, mitochondrial OS=Mus musculus OX=10090 GN=Sardh PE=1 SV=1	null	null	Mouse_09-2020	null	[MS,MS:1001208,SEQUEST,]	17.98	28.119	null	null	0.10
PRT	E9PWK1	Epoxide hydrolase OS=Mus musculus OX=10090 GN=Ephx1 PE=1 SV=1	null	null	Mouse_09-2020	null	[MS,MS:1001208,SEQUEST,]	3.98	18.783	null	null	0.20
PRT	Q8QZR3	Pyrethroid hydrolase Ces2a OS=Mus musculus OX=10090 GN=Ces2a PE=1 SV=1	null	null	Mouse_09-2020	null	[MS,MS:1001208,SEQUEST,]	16.72	37.031	null	null	0.22
PRT	Q8K169	UDP-glucuronosyltransferase OS=Mus musculus OX=10090 GN=Ugt2b5 PE=1 SV=1	null	null	Mouse_09-2020	null	[MS,MS:1001208,SEQUEST,]	22.57	32.841	null	null	0.21
PRT	Q99J08	SEC14-like protein 2 OS=Mus musculus OX=10090 GN=Sec14l2 PE=1 SV=1	null	null	Mouse_09-2020	null	[MS,MS:1001208,SEQUEST,]	12.75	24.063	null	null	0.20
PRT	Q64442	Sorbitol dehydrogenase OS=Mus musculus OX=10090 GN=Sord PE=1 SV=3	null	null	Mouse_09-2020	null	[MS,MS:1001208,SEQUEST,]	32.28	50.437	null	null	0.25
PRT	Q9QXF8	Glycine N-methyltransferase OS=Mus musculus OX=10090 GN=Gnmt PE=1 SV=3	null	null	Mouse_09-2020	null	[MS,MS:1001208,SEQUEST,]	21.90	28.430	null	null	0.33
PRT	Q9D8E6	60S ribosomal protein L4 OS=Mus musculus OX=10090 GN=Rpl4 PE=1 SV=3	null	null	Mouse_09-2020	null	[MS,MS:1001208,SEQUEST,]	12.99	26.884	null	null	0.16
PRT	Q9DB20	ATP synthase subunit O, mitochondrial OS=Mus musculus OX=10090 GN=Atp5po PE=1 SV=1	null	null	Mouse_09-2020	null	[MS,MS:1001208,SEQUEST,]	18.21	33.218	null	null	0.35
PRT	Q9QXX4	Calcium-binding mitochondrial carrier protein Aralar2 OS=Mus musculus OX=10090 GN=Slc25a13 PE=1 SV=1	null	null	Mouse_09-2020	null	[MS,MS:1001208,SEQUEST,]	13.61	26.887	null	null	0.11
PRT	G3X982	Aldehyde oxidase 3 OS=Mus musculus OX=10090 GN=Aox3 PE=1 SV=1	null	null	Mouse_09-2020	null	[MS,MS:1001208,SEQUEST,]	15.05	17.612	null	null	0.06
PRT	P00186	Cytochrome P450 1A2 OS=Mus musculus OX=10090 GN=Cyp1a2 PE=1 SV=1	null	null	Mouse_09-2020	null	[MS,MS:1001208,SEQUEST,]	9.50	20.338	null	null	0.14
PRT	Q9JII6	Aldo-keto reductase family 1 member A1 OS=Mus musculus OX=10090 GN=Akr1a1 PE=1 SV=3	null	null	Mouse_09-2020	null	[MS,MS:1001208,SEQUEST,]	16.54	19.987	null	null	0.25
PRT	Q6GT24	Peroxiredoxin-6 OS=Mus musculus OX=10090 GN=Prdx6 PE=1 SV=1	null	null	Mouse_09-2020	null	[MS,MS:1001208,SEQUEST,]	13.12	22.200	null	null	0.30
PRT	Q61425	Hydroxyacyl-coenzyme A dehydrogenase, mitochondrial OS=Mus musculus OX=10090 GN=Hadh PE=1 SV=2	null	null	Mouse_09-2020	null	[MS,MS:1001208,SEQUEST,]	14.56	27.547	null	null	0.20
PRT	Q8VC30	Triokinase/FMN cyclase OS=Mus musculus OX=10090 GN=Tkfc PE=1 SV=1	null	null	Mouse_09-2020	null	[MS,MS:1001208,SEQUEST,]	14.65	24.334	null	null	0.15
PRT	A0A1B0GSR9	L-lactate dehydrogenase OS=Mus musculus OX=10090 GN=Ldha PE=1 SV=1	null	null	Mouse_09-2020	null	[MS,MS:1001208,SEQUEST,]	9.68	14.916	null	null	0.17
PRT	Q9CPY7	Cytosol aminopeptidase OS=Mus musculus OX=10090 GN=Lap3 PE=1 SV=3	null	null	Mouse_09-2020	null	[MS,MS:1001208,SEQUEST,]	11.40	19.576	null	null	0.13
PRT	P11499	Heat shock protein HSP 90-beta OS=Mus musculus OX=10090 GN=Hsp90ab1 PE=1 SV=3	null	null	Mouse_09-2020	null	[MS,MS:1001208,SEQUEST,]	29.50	49.941	null	null	0.18
PRT	Q64458	Cytochrome P450 2C29 OS=Mus musculus OX=10090 GN=Cyp2c29 PE=1 SV=2	null	null	Mouse_09-2020	null	[MS,MS:1001208,SEQUEST,]	14.38	28.263	null	null	0.19
PRT	Q91XE0	Glycine N-acyltransferase OS=Mus musculus OX=10090 GN=Glyat PE=1 SV=1	null	null	Mouse_09-2020	null	[MS,MS:1001208,SEQUEST,]	16.28	26.489	null	null	0.26
PRT	Q91WU0	Carboxylesterase 1F OS=Mus musculus OX=10090 GN=Ces1f PE=1 SV=1	null	null	Mouse_09-2020	null	[MS,MS:1001208,SEQUEST,]	19.08	30.271	null	null	0.19
PRT	P11714	Cytochrome P450 2D9 OS=Mus musculus OX=10090 GN=Cyp2d9 PE=1 SV=2	null	null	Mouse_09-2020	null	[MS,MS:1001208,SEQUEST,]	12.60	22.315	null	null	0.14
PRT	Q64433	10 kDa heat shock protein, mitochondrial OS=Mus musculus OX=10090 GN=Hspe1 PE=1 SV=2	null	null	Mouse_09-2020	null	[MS,MS:1001208,SEQUEST,]	11.44	16.155	null	null	0.47
PRT	P97351	40S ribosomal protein S3a OS=Mus musculus OX=10090 GN=Rps3a PE=1 SV=3	null	null	Mouse_09-2020	null	[MS,MS:1001208,SEQUEST,]	3.14	13.865	null	null	0.26
PRT	P14152	Malate dehydrogenase, cytoplasmic OS=Mus musculus OX=10090 GN=Mdh1 PE=1 SV=3	null	null	Mouse_09-2020	null	[MS,MS:1001208,SEQUEST,]	8.09	18.621	null	null	0.22
PRT	O09173	Homogentisate 1,2-dioxygenase OS=Mus musculus OX=10090 GN=Hgd PE=1 SV=2	null	null	Mouse_09-2020	null	[MS,MS:1001208,SEQUEST,]	16.37	20.045	null	null	0.13
PRT	G3UYJ7	Predicted gene 20441 (Fragment) OS=Mus musculus OX=10090 GN=Gm20441 PE=3 SV=1	null	null	Mouse_09-2020	null	[MS,MS:1001208,SEQUEST,]	0.00	14.928	null	null	0.20
PRT	Q8CHT0	Delta-1-pyrroline-5-carboxylate dehydrogenase, mitochondrial OS=Mus musculus OX=10090 GN=Aldh4a1 PE=1 SV=3	null	null	Mouse_09-2020	null	[MS,MS:1001208,SEQUEST,]	10.62	19.210	null	null	0.13
PRT	A0A1W2P733	C-1-tetrahydrofolate synthase, cytoplasmic OS=Mus musculus OX=10090 GN=Mthfd1 PE=1 SV=1	null	null	Mouse_09-2020	null	[MS,MS:1001208,SEQUEST,]	11.39	17.792	null	null	0.12
PRT	P16331	Phenylalanine-4-hydroxylase OS=Mus musculus OX=10090 GN=Pah PE=1 SV=4	null	null	Mouse_09-2020	null	[MS,MS:1001208,SEQUEST,]	13.82	20.633	null	null	0.15
PRT	A0A0R4J083	Long-chain specific acyl-CoA dehydrogenase, mitochondrial OS=Mus musculus OX=10090 GN=Acadl PE=1 SV=1	null	null	Mouse_09-2020	null	[MS,MS:1001208,SEQUEST,]	8.83	17.713	null	null	0.16
PRT	P52760	2-iminobutanoate/2-iminopropanoate deaminase OS=Mus musculus OX=10090 GN=Rida PE=1 SV=3	null	null	Mouse_09-2020	null	[MS,MS:1001208,SEQUEST,]	13.42	23.773	null	null	0.59
PRT	Q9DBF1	Alpha-aminoadipic semialdehyde dehydrogenase OS=Mus musculus OX=10090 GN=Aldh7a1 PE=1 SV=4	null	null	Mouse_09-2020	null	[MS,MS:1001208,SEQUEST,]	11.92	17.740	null	null	0.13
PRT	Q8BP67	60S ribosomal protein L24 OS=Mus musculus OX=10090 GN=Rpl24 PE=1 SV=2	null	null	Mouse_09-2020	null	[MS,MS:1001208,SEQUEST,]	5.13	9.819	null	null	0.27
PRT	Q9EQF5	Dihydropyrimidinase OS=Mus musculus OX=10090 GN=Dpys PE=1 SV=2	null	null	Mouse_09-2020	null	[MS,MS:1001208,SEQUEST,]	7.70	12.923	null	null	0.10
PRT	P17751	Triosephosphate isomerase OS=Mus musculus OX=10090 GN=Tpi1 PE=1 SV=4	null	null	Mouse_09-2020	null	[MS,MS:1001208,SEQUEST,]	15.71	20.739	null	null	0.21
PRT	Q3TQP6	Malic enzyme OS=Mus musculus OX=10090 GN=Me1 PE=1 SV=1	null	null	Mouse_09-2020	null	[MS,MS:1001208,SEQUEST,]	7.89	18.131	null	null	0.11
PRT	P40142	Transketolase OS=Mus musculus OX=10090 GN=Tkt PE=1 SV=1	null	null	Mouse_09-2020	null	[MS,MS:1001208,SEQUEST,]	7.34	13.947	null	null	0.09
PRT	P14148	60S ribosomal protein L7 OS=Mus musculus OX=10090 GN=Rpl7 PE=1 SV=2	null	null	Mouse_09-2020	null	[MS,MS:1001208,SEQUEST,]	4.54	8.856	null	null	0.25
PRT	Q8R084	UDP-glucuronosyltransferase OS=Mus musculus OX=10090 GN=Ugt2b1 PE=1 SV=1	null	null	Mouse_09-2020	null	[MS,MS:1001208,SEQUEST,]	14.50	27.245	null	null	0.15
PRT	Q8JZR0	Long-chain-fatty-acid--CoA ligase 5 OS=Mus musculus OX=10090 GN=Acsl5 PE=1 SV=1	null	null	Mouse_09-2020	null	[MS,MS:1001208,SEQUEST,]	4.19	14.394	null	null	0.10
PRT	Q60932	Voltage-dependent anion-selective channel protein 1 OS=Mus musculus OX=10090 GN=Vdac1 PE=1 SV=3	null	null	Mouse_09-2020	null	[MS,MS:1001208,SEQUEST,]	4.00	9.155	null	null	0.15
PRT	P33267	Cytochrome P450 2F2 OS=Mus musculus OX=10090 GN=Cyp2f2 PE=1 SV=1	null	null	Mouse_09-2020	null	[MS,MS:1001208,SEQUEST,]	13.75	13.315	null	null	0.12
PRT	Q99LC5	Electron transfer flavoprotein subunit alpha, mitochondrial OS=Mus musculus OX=10090 GN=Etfa PE=1 SV=2	null	null	Mouse_09-2020	null	[MS,MS:1001208,SEQUEST,]	9.42	25.277	null	null	0.23
PRT	E9Q5F6	Polyubiquitin-C (Fragment) OS=Mus musculus OX=10090 GN=Ubc PE=1 SV=1	null	null	Mouse_09-2020	null	[MS,MS:1001208,SEQUEST,]	11.95	28.229	null	null	0.72
PRT	P62897	Cytochrome c, somatic OS=Mus musculus OX=10090 GN=Cycs PE=1 SV=2	null	null	Mouse_09-2020	null	[MS,MS:1001208,SEQUEST,]	10.64	14.769	null	null	0.32
PRT	P09671	Superoxide dismutase [Mn], mitochondrial OS=Mus musculus OX=10090 GN=Sod2 PE=1 SV=3	null	null	Mouse_09-2020	null	[MS,MS:1001208,SEQUEST,]	11.16	16.305	null	null	0.31
PRT	Q01853	Transitional endoplasmic reticulum ATPase OS=Mus musculus OX=10090 GN=Vcp PE=1 SV=4	null	null	Mouse_09-2020	null	[MS,MS:1001208,SEQUEST,]	7.73	11.620	null	null	0.07
PRT	P17742	Peptidyl-prolyl cis-trans isomerase A OS=Mus musculus OX=10090 GN=Ppia PE=1 SV=2	null	null	Mouse_09-2020	null	[MS,MS:1001208,SEQUEST,]	10.45	16.132	null	null	0.40
PRT	Q8BH00	2-aminomuconic semialdehyde dehydrogenase OS=Mus musculus OX=10090 GN=Aldh8a1 PE=1 SV=1	null	null	Mouse_09-2020	null	[MS,MS:1001208,SEQUEST,]	3.19	15.388	null	null	0.09
PRT	P47911	60S ribosomal protein L6 OS=Mus musculus OX=10090 GN=Rpl6 PE=1 SV=3	null	null	Mouse_09-2020	null	[MS,MS:1001208,SEQUEST,]	1.83	10.670	null	null	0.18
PRT	O88569	Heterogeneous nuclear ribonucleoproteins A2/B1 OS=Mus musculus OX=10090 GN=Hnrnpa2b1 PE=1 SV=2	null	null	Mouse_09-2020	null	[MS,MS:1001208,SEQUEST,]	17.84	22.008	null	null	0.19
PRT	Q9EQ20	Methylmalonate-semialdehyde dehydrogenase [acylating], mitochondrial OS=Mus musculus OX=10090 GN=Aldh6a1 PE=1 SV=1	null	null	Mouse_09-2020	null	[MS,MS:1001208,SEQUEST,]	16.74	25.185	null	null	0.13
PRT	Q8BGL3	Sulfotransferase OS=Mus musculus OX=10090 GN=Sult2a8 PE=1 SV=1	null	null	Mouse_09-2020	null	[MS,MS:1001208,SEQUEST,]	10.41	19.644	null	null	0.20
PRT	B1AV77	Aldehyde dehydrogenase OS=Mus musculus OX=10090 GN=Aldh3a2 PE=1 SV=1	null	null	Mouse_09-2020	null	[MS,MS:1001208,SEQUEST,]	7.95	15.802	null	null	0.14
PRT	Q78PY7	Staphylococcal nuclease domain-containing protein 1 OS=Mus musculus OX=10090 GN=Snd1 PE=1 SV=1	null	null	Mouse_09-2020	null	[MS,MS:1001208,SEQUEST,]	10.42	17.328	null	null	0.06
PRT	O08601	Microsomal triglyceride transfer protein large subunit OS=Mus musculus OX=10090 GN=Mttp PE=1 SV=2	null	null	Mouse_09-2020	null	[MS,MS:1001208,SEQUEST,]	6.27	19.232	null	null	0.07
PRT	A0A0R4J0Z1	Protein disulfide-isomerase A4 OS=Mus musculus OX=10090 GN=Pdia4 PE=1 SV=1	null	null	Mouse_09-2020	null	[MS,MS:1001208,SEQUEST,]	11.25	14.327	null	null	0.09
PRT	P11352	Glutathione peroxidase 1 OS=Mus musculus OX=10090 GN=Gpx1 PE=1 SV=2	null	null	Mouse_09-2020	null	[MS,MS:1001208,SEQUEST,]	11.13	13.273	null	null	0.38
PRT	P28271	Cytoplasmic aconitate hydratase OS=Mus musculus OX=10090 GN=Aco1 PE=1 SV=3	null	null	Mouse_09-2020	null	[MS,MS:1001208,SEQUEST,]	9.54	12.751	null	null	0.06
PRT	G3UZJ4	Peroxiredoxin-5, mitochondrial OS=Mus musculus OX=10090 GN=Prdx5 PE=1 SV=1	null	null	Mouse_09-2020	null	[MS,MS:1001208,SEQUEST,]	10.64	14.176	null	null	0.31
PRT	Q80XN0	D-beta-hydroxybutyrate dehydrogenase, mitochondrial OS=Mus musculus OX=10090 GN=Bdh1 PE=1 SV=2	null	null	Mouse_09-2020	null	[MS,MS:1001208,SEQUEST,]	8.90	14.019	null	null	0.16
PRT	P56593	Cytochrome P450 2A12 OS=Mus musculus OX=10090 GN=Cyp2a12 PE=1 SV=2	null	null	Mouse_09-2020	null	[MS,MS:1001208,SEQUEST,]	7.90	15.805	null	null	0.13
PRT	E0CXN5	Glycerol-3-phosphate dehydrogenase [NAD(+)] OS=Mus musculus OX=10090 GN=Gpd1 PE=1 SV=1	null	null	Mouse_09-2020	null	[MS,MS:1001208,SEQUEST,]	8.27	15.200	null	null	0.21
PRT	B1ARA5	60S ribosomal protein L26 OS=Mus musculus OX=10090 GN=Rpl26 PE=1 SV=1	null	null	Mouse_09-2020	null	[MS,MS:1001208,SEQUEST,]	4.28	12.640	null	null	0.35
PRT	Q921R2	40S ribosomal protein S13 OS=Mus musculus OX=10090 GN=Rps13 PE=1 SV=1	null	null	Mouse_09-2020	null	[MS,MS:1001208,SEQUEST,]	7.77	16.318	null	null	0.44
PRT	Q9Z2V4	Phosphoenolpyruvate carboxykinase, cytosolic [GTP] OS=Mus musculus OX=10090 GN=Pck1 PE=1 SV=1	null	null	Mouse_09-2020	null	[MS,MS:1001208,SEQUEST,]	6.69	13.573	null	null	0.12
PRT	Q8CG76	Aflatoxin B1 aldehyde reductase member 2 OS=Mus musculus OX=10090 GN=Akr7a2 PE=1 SV=3	null	null	Mouse_09-2020	null	[MS,MS:1001208,SEQUEST,]	13.96	23.653	null	null	0.17
PRT	P35505	Fumarylacetoacetase OS=Mus musculus OX=10090 GN=Fah PE=1 SV=2	null	null	Mouse_09-2020	null	[MS,MS:1001208,SEQUEST,]	17.04	24.688	null	null	0.18
PRT	Q9DBE0	Cysteine sulfinic acid decarboxylase OS=Mus musculus OX=10090 GN=Csad PE=1 SV=1	null	null	Mouse_09-2020	null	[MS,MS:1001208,SEQUEST,]	12.80	24.196	null	null	0.12
PRT	A0A0R4J135	Selenium-binding protein 2 OS=Mus musculus OX=10090 GN=Selenbp2 PE=1 SV=1	null	null	Mouse_09-2020	null	[MS,MS:1001208,SEQUEST,]	37.41	56.242	null	null	0.35
PRT	P17563	Methanethiol oxidase OS=Mus musculus OX=10090 GN=Selenbp1 PE=1 SV=2	null	null	Mouse_09-2020	null	[MS,MS:1001208,SEQUEST,]	35.09	52.953	null	null	0.28
PRT	O35945	Aldehyde dehydrogenase, cytosolic 1 OS=Mus musculus OX=10090 GN=Aldh1a7 PE=1 SV=1	null	null	Mouse_09-2020	null	[MS,MS:1001208,SEQUEST,]	12.62	37.009	null	null	0.22
PRT	P54071	Isocitrate dehydrogenase [NADP], mitochondrial OS=Mus musculus OX=10090 GN=Idh2 PE=1 SV=3	null	null	Mouse_09-2020	null	[MS,MS:1001208,SEQUEST,]	3.99	9.627	null	null	0.13
PRT	J3QMG3	Voltage-dependent anion-selective channel protein 3 OS=Mus musculus OX=10090 GN=Vdac3 PE=1 SV=1	null	null	Mouse_09-2020	null	[MS,MS:1001208,SEQUEST,]	2.36	10.678	null	null	0.15
PRT	P47915	60S ribosomal protein L29 OS=Mus musculus OX=10090 GN=Rpl29 PE=1 SV=2	null	null	Mouse_09-2020	null	[MS,MS:1001208,SEQUEST,]	0.00	7.681	null	null	0.25
PRT	Q9D819	Inorganic pyrophosphatase OS=Mus musculus OX=10090 GN=Ppa1 PE=1 SV=1	null	null	Mouse_09-2020	null	[MS,MS:1001208,SEQUEST,]	2.16	7.660	null	null	0.17
PRT	P28474	Alcohol dehydrogenase class-3 OS=Mus musculus OX=10090 GN=Adh5 PE=1 SV=3	null	null	Mouse_09-2020	null	[MS,MS:1001208,SEQUEST,]	2.19	13.150	null	null	0.14
PRT	Q8C2Q8	ATP synthase subunit gamma OS=Mus musculus OX=10090 GN=Atp5c1 PE=1 SV=1	null	null	Mouse_09-2020	null	[MS,MS:1001208,SEQUEST,]	5.43	14.720	null	null	0.16
PRT	P62908	40S ribosomal protein S3 OS=Mus musculus OX=10090 GN=Rps3 PE=1 SV=1	null	null	Mouse_09-2020	null	[MS,MS:1001208,SEQUEST,]	4.55	11.395	null	null	0.18
PRT	P40936	Indolethylamine N-methyltransferase OS=Mus musculus OX=10090 GN=Inmt PE=1 SV=1	null	null	Mouse_09-2020	null	[MS,MS:1001208,SEQUEST,]	8.80	19.875	null	null	0.17
PRT	P14211	Calreticulin OS=Mus musculus OX=10090 GN=Calr PE=1 SV=1	null	null	Mouse_09-2020	null	[MS,MS:1001208,SEQUEST,]	7.78	12.163	null	null	0.11
PRT	P62270	40S ribosomal protein S18 OS=Mus musculus OX=10090 GN=Rps18 PE=1 SV=3	null	null	Mouse_09-2020	null	[MS,MS:1001208,SEQUEST,]	4.77	9.324	null	null	0.30
PRT	Q64475	Histone H2B type 1-B OS=Mus musculus OX=10090 GN=H2bc3 PE=1 SV=3	null	null	Mouse_09-2020	null	[MS,MS:1001208,SEQUEST,]	1.64	8.487	null	null	0.34
PRT	Q78JT3	3-hydroxyanthranilate 3,4-dioxygenase OS=Mus musculus OX=10090 GN=Haao PE=1 SV=1	null	null	Mouse_09-2020	null	[MS,MS:1001208,SEQUEST,]	3.50	10.954	null	null	0.18
PRT	Q99PG0	Arylacetamide deacetylase OS=Mus musculus OX=10090 GN=Aadac PE=1 SV=3	null	null	Mouse_09-2020	null	[MS,MS:1001208,SEQUEST,]	9.40	16.260	null	null	0.15
PRT	Q9D1R9	60S ribosomal protein L34 OS=Mus musculus OX=10090 GN=Rpl34 PE=1 SV=2	null	null	Mouse_09-2020	null	[MS,MS:1001208,SEQUEST,]	1.89	6.655	null	null	0.26
PRT	Q99KI0	Aconitate hydratase, mitochondrial OS=Mus musculus OX=10090 GN=Aco2 PE=1 SV=1	null	null	Mouse_09-2020	null	[MS,MS:1001208,SEQUEST,]	8.67	13.402	null	null	0.07
PRT	P22599	Alpha-1-antitrypsin 1-2 OS=Mus musculus OX=10090 GN=Serpina1b PE=1 SV=2	null	null	Mouse_09-2020	null	[MS,MS:1001208,SEQUEST,]	4.75	13.570	null	null	0.13
PRT	Q3TML0	Protein disulfide-isomerase A6 OS=Mus musculus OX=10090 GN=Pdia6 PE=1 SV=1	null	null	Mouse_09-2020	null	[MS,MS:1001208,SEQUEST,]	8.47	14.327	null	null	0.12
PRT	Q3U367	4-trimethylaminobutyraldehyde dehydrogenase OS=Mus musculus OX=10090 GN=Aldh9a1 PE=1 SV=1	null	null	Mouse_09-2020	null	[MS,MS:1001208,SEQUEST,]	8.47	13.111	null	null	0.10
PRT	Q9CZ13	Cytochrome b-c1 complex subunit 1, mitochondrial OS=Mus musculus OX=10090 GN=Uqcrc1 PE=1 SV=2	null	null	Mouse_09-2020	null	[MS,MS:1001208,SEQUEST,]	5.43	6.490	null	null	0.08
PRT	P14869	60S acidic ribosomal protein P0 OS=Mus musculus OX=10090 GN=Rplp0 PE=1 SV=3	null	null	Mouse_09-2020	null	[MS,MS:1001208,SEQUEST,]	8.91	13.392	null	null	0.20
PRT	P35492	Histidine ammonia-lyase OS=Mus musculus OX=10090 GN=Hal PE=1 SV=1	null	null	Mouse_09-2020	null	[MS,MS:1001208,SEQUEST,]	5.69	10.624	null	null	0.06
PRT	Q91VS7	Microsomal glutathione S-transferase 1 OS=Mus musculus OX=10090 GN=Mgst1 PE=1 SV=3	null	null	Mouse_09-2020	null	[MS,MS:1001208,SEQUEST,]	5.19	10.359	null	null	0.16
PRT	P97872	Flavin-containing monooxygenase 5 OS=Mus musculus OX=10090 GN=Fmo5 PE=1 SV=4	null	null	Mouse_09-2020	null	[MS,MS:1001208,SEQUEST,]	5.33	8.684	null	null	0.11
PRT	Q9DCY0	Glycine N-acyltransferase-like protein Keg1 OS=Mus musculus OX=10090 GN=Keg1 PE=1 SV=1	null	null	Mouse_09-2020	null	[MS,MS:1001208,SEQUEST,]	8.43	12.721	null	null	0.17
PRT	O88451	Retinol dehydrogenase 7 OS=Mus musculus OX=10090 GN=Rdh7 PE=1 SV=1	null	null	Mouse_09-2020	null	[MS,MS:1001208,SEQUEST,]	3.95	8.349	null	null	0.11
PRT	D3Z106	Acyl-coenzyme A synthetase ACSM1, mitochondrial (Fragment) OS=Mus musculus OX=10090 GN=Acsm1 PE=1 SV=1	null	null	Mouse_09-2020	null	[MS,MS:1001208,SEQUEST,]	9.80	15.329	null	null	0.09
PRT	P51660	Peroxisomal multifunctional enzyme type 2 OS=Mus musculus OX=10090 GN=Hsd17b4 PE=1 SV=3	null	null	Mouse_09-2020	null	[MS,MS:1001208,SEQUEST,]	8.44	13.021	null	null	0.09
PRT	Q9DCX2	ATP synthase subunit d, mitochondrial OS=Mus musculus OX=10090 GN=Atp5pd PE=1 SV=3	null	null	Mouse_09-2020	null	[MS,MS:1001208,SEQUEST,]	7.62	15.096	null	null	0.37
PRT	Q9QXE0	2-hydroxyacyl-CoA lyase 1 OS=Mus musculus OX=10090 GN=Hacl1 PE=1 SV=2	null	null	Mouse_09-2020	null	[MS,MS:1001208,SEQUEST,]	10.60	22.668	null	null	0.10
PRT	Q8BVI4	Dihydropteridine reductase OS=Mus musculus OX=10090 GN=Qdpr PE=1 SV=2	null	null	Mouse_09-2020	null	[MS,MS:1001208,SEQUEST,]	12.88	15.385	null	null	0.26
PRT	P56135	ATP synthase subunit f, mitochondrial OS=Mus musculus OX=10090 GN=Atp5mf PE=1 SV=3	null	null	Mouse_09-2020	null	[MS,MS:1001208,SEQUEST,]	6.37	10.245	null	null	0.34
PRT	Q9CQA3	Succinate dehydrogenase [ubiquinone] iron-sulfur subunit, mitochondrial OS=Mus musculus OX=10090 GN=Sdhb PE=1 SV=1	null	null	Mouse_09-2020	null	[MS,MS:1001208,SEQUEST,]	4.77	8.861	null	null	0.15
PRT	P62751	60S ribosomal protein L23a OS=Mus musculus OX=10090 GN=Rpl23a PE=1 SV=1	null	null	Mouse_09-2020	null	[MS,MS:1001208,SEQUEST,]	8.24	9.768	null	null	0.31
PRT	P45952	Medium-chain specific acyl-CoA dehydrogenase, mitochondrial OS=Mus musculus OX=10090 GN=Acadm PE=1 SV=1	null	null	Mouse_09-2020	null	[MS,MS:1001208,SEQUEST,]	7.19	13.771	null	null	0.16
PRT	Q7TMM9	Tubulin beta-2A chain OS=Mus musculus OX=10090 GN=Tubb2a PE=1 SV=1	null	null	Mouse_09-2020	null	[MS,MS:1001208,SEQUEST,]	20.89	32.467	null	null	0.29
PRT	P68372	Tubulin beta-4B chain OS=Mus musculus OX=10090 GN=Tubb4b PE=1 SV=1	null	null	Mouse_09-2020	null	[MS,MS:1001208,SEQUEST,]	19.11	30.363	null	null	0.29
PRT	Q91X77	Cytochrome P450 2C50 OS=Mus musculus OX=10090 GN=Cyp2c50 PE=1 SV=2	null	null	Mouse_09-2020	null	[MS,MS:1001208,SEQUEST,]	15.71	26.750	null	null	0.17
PRT	Q3UEP4	UDP-glucuronosyltransferase OS=Mus musculus OX=10090 GN=Ugt2b36 PE=1 SV=1	null	null	Mouse_09-2020	null	[MS,MS:1001208,SEQUEST,]	6.68	14.794	null	null	0.11
PRT	Q91WT7	3-alpha-hydroxysteroid dehydrogenase type 1 OS=Mus musculus OX=10090 GN=Akr1c14 PE=1 SV=1	null	null	Mouse_09-2020	null	[MS,MS:1001208,SEQUEST,]	9.62	11.927	null	null	0.13
PRT	A0A0R4IZY2	Cytochrome P450 2D26 OS=Mus musculus OX=10090 GN=Cyp2d26 PE=1 SV=1	null	null	Mouse_09-2020	null	[MS,MS:1001208,SEQUEST,]	11.79	18.097	null	null	0.09
PRT	P08228	Superoxide dismutase [Cu-Zn] OS=Mus musculus OX=10090 GN=Sod1 PE=1 SV=2	null	null	Mouse_09-2020	null	[MS,MS:1001208,SEQUEST,]	8.72	13.705	null	null	0.27
PRT	A2AVJ7	Ribosome-binding protein 1 OS=Mus musculus OX=10090 GN=Rrbp1 PE=1 SV=1	null	null	Mouse_09-2020	null	[MS,MS:1001208,SEQUEST,]	2.46	5.865	null	null	0.05
PRT	Q9WTP6	Adenylate kinase 2, mitochondrial OS=Mus musculus OX=10090 GN=Ak2 PE=1 SV=5	null	null	Mouse_09-2020	null	[MS,MS:1001208,SEQUEST,]	8.10	14.373	null	null	0.16
PRT	A0A1D5RM79	60S ribosomal protein L18a OS=Mus musculus OX=10090 GN=Rpl18a PE=1 SV=1	null	null	Mouse_09-2020	null	[MS,MS:1001208,SEQUEST,]	2.16	3.874	null	null	0.18
PRT	Q9WUM5	Succinate--CoA ligase [ADP/GDP-forming] subunit alpha, mitochondrial OS=Mus musculus OX=10090 GN=Suclg1 PE=1 SV=4	null	null	Mouse_09-2020	null	[MS,MS:1001208,SEQUEST,]	4.47	10.310	null	null	0.11
PRT	P47962	60S ribosomal protein L5 OS=Mus musculus OX=10090 GN=Rpl5 PE=1 SV=3	null	null	Mouse_09-2020	null	[MS,MS:1001208,SEQUEST,]	6.51	10.009	null	null	0.13
PRT	A0A140T8T4	60S ribosomal protein L9 OS=Mus musculus OX=10090 GN=Rpl9-ps6 PE=3 SV=1	null	null	Mouse_09-2020	null	[MS,MS:1001208,SEQUEST,]	0.00	4.712	null	null	0.17
PRT	Q8K0E8	Fibrinogen beta chain OS=Mus musculus OX=10090 GN=Fgb PE=1 SV=1	null	null	Mouse_09-2020	null	[MS,MS:1001208,SEQUEST,]	1.98	3.123	null	null	0.05
PRT	Q07417	Short-chain specific acyl-CoA dehydrogenase, mitochondrial OS=Mus musculus OX=10090 GN=Acads PE=1 SV=2	null	null	Mouse_09-2020	null	[MS,MS:1001208,SEQUEST,]	4.51	10.050	null	null	0.09
PRT	P05214	Tubulin alpha-3 chain OS=Mus musculus OX=10090 GN=Tuba3a PE=1 SV=1	null	null	Mouse_09-2020	null	[MS,MS:1001208,SEQUEST,]	12.03	13.920	null	null	0.10
PRT	Q9QZD8	Mitochondrial dicarboxylate carrier OS=Mus musculus OX=10090 GN=Slc25a10 PE=1 SV=2	null	null	Mouse_09-2020	null	[MS,MS:1001208,SEQUEST,]	2.42	8.209	null	null	0.12
PRT	P14131	40S ribosomal protein S16 OS=Mus musculus OX=10090 GN=Rps16 PE=1 SV=4	null	null	Mouse_09-2020	null	[MS,MS:1001208,SEQUEST,]	7.79	11.405	null	null	0.16
PRT	A0A0A0MQ68	Glutaryl-CoA dehydrogenase, mitochondrial OS=Mus musculus OX=10090 GN=Gcdh PE=1 SV=1	null	null	Mouse_09-2020	null	[MS,MS:1001208,SEQUEST,]	16.12	20.982	null	null	0.10
PRT	Q01768	Nucleoside diphosphate kinase B OS=Mus musculus OX=10090 GN=Nme2 PE=1 SV=1	null	null	Mouse_09-2020	null	[MS,MS:1001208,SEQUEST,]	2.81	8.174	null	null	0.24
PRT	Q9WTP7	GTP:AMP phosphotransferase AK3, mitochondrial OS=Mus musculus OX=10090 GN=Ak3 PE=1 SV=3	null	null	Mouse_09-2020	null	[MS,MS:1001208,SEQUEST,]	3.64	11.673	null	null	0.16
PRT	P55264	Adenosine kinase OS=Mus musculus OX=10090 GN=Adk PE=1 SV=2	null	null	Mouse_09-2020	null	[MS,MS:1001208,SEQUEST,]	0.00	5.647	null	null	0.10
PRT	P99027	60S acidic ribosomal protein P2 OS=Mus musculus OX=10090 GN=Rplp2 PE=1 SV=3	null	null	Mouse_09-2020	null	[MS,MS:1001208,SEQUEST,]	11.22	19.364	null	null	0.29
PRT	Q9DBJ1	Phosphoglycerate mutase 1 OS=Mus musculus OX=10090 GN=Pgam1 PE=1 SV=3	null	null	Mouse_09-2020	null	[MS,MS:1001208,SEQUEST,]	5.89	10.687	null	null	0.15
PRT	P62849	40S ribosomal protein S24 OS=Mus musculus OX=10090 GN=Rps24 PE=1 SV=1	null	null	Mouse_09-2020	null	[MS,MS:1001208,SEQUEST,]	5.80	8.996	null	null	0.29
PRT	Q9D0M3	Cytochrome c1, heme protein, mitochondrial OS=Mus musculus OX=10090 GN=Cyc1 PE=1 SV=1	null	null	Mouse_09-2020	null	[MS,MS:1001208,SEQUEST,]	3.49	8.381	null	null	0.11
PRT	Q99KR3	Endoribonuclease LACTB2 OS=Mus musculus OX=10090 GN=Lactb2 PE=1 SV=1	null	null	Mouse_09-2020	null	[MS,MS:1001208,SEQUEST,]	9.59	12.134	null	null	0.15
PRT	P29758	Ornithine aminotransferase, mitochondrial OS=Mus musculus OX=10090 GN=Oat PE=1 SV=1	null	null	Mouse_09-2020	null	[MS,MS:1001208,SEQUEST,]	5.22	4.854	null	null	0.09
PRT	A0A1L1SSF8	RIKEN cDNA 4931406C07 gene OS=Mus musculus OX=10090 GN=4931406C07Rik PE=1 SV=1	null	null	Mouse_09-2020	null	[MS,MS:1001208,SEQUEST,]	1.71	5.439	null	null	0.12
PRT	O35488	Very long-chain acyl-CoA synthetase OS=Mus musculus OX=10090 GN=Slc27a2 PE=1 SV=2	null	null	Mouse_09-2020	null	[MS,MS:1001208,SEQUEST,]	8.94	14.161	null	null	0.06
PRT	A0A1B0GSS8	60S ribosomal protein L18 OS=Mus musculus OX=10090 GN=Rpl18 PE=1 SV=1	null	null	Mouse_09-2020	null	[MS,MS:1001208,SEQUEST,]	5.90	13.042	null	null	0.14
PRT	Q9DCN2	NADH-cytochrome b5 reductase 3 OS=Mus musculus OX=10090 GN=Cyb5r3 PE=1 SV=3	null	null	Mouse_09-2020	null	[MS,MS:1001208,SEQUEST,]	2.09	6.581	null	null	0.10
PRT	P50172	Corticosteroid 11-beta-dehydrogenase isozyme 1 OS=Mus musculus OX=10090 GN=Hsd11b1 PE=1 SV=3	null	null	Mouse_09-2020	null	[MS,MS:1001208,SEQUEST,]	7.40	10.918	null	null	0.14
PRT	Q05DV1	NADPH--cytochrome P450 reductase OS=Mus musculus OX=10090 GN=Por PE=1 SV=1	null	null	Mouse_09-2020	null	[MS,MS:1001208,SEQUEST,]	5.28	12.393	null	null	0.06
PRT	Q921I1	Serotransferrin OS=Mus musculus OX=10090 GN=Tf PE=1 SV=1	null	null	Mouse_09-2020	null	[MS,MS:1001208,SEQUEST,]	5.47	10.850	null	null	0.05
PRT	P01027	Complement C3 OS=Mus musculus OX=10090 GN=C3 PE=1 SV=3	null	null	Mouse_09-2020	null	[MS,MS:1001208,SEQUEST,]	2.61	7.367	null	null	0.02
PRT	P62830	60S ribosomal protein L23 OS=Mus musculus OX=10090 GN=Rpl23 PE=1 SV=1	null	null	Mouse_09-2020	null	[MS,MS:1001208,SEQUEST,]	2.10	4.676	null	null	0.17
PRT	O08749	Dihydrolipoyl dehydrogenase, mitochondrial OS=Mus musculus OX=10090 GN=Dld PE=1 SV=2	null	null	Mouse_09-2020	null	[MS,MS:1001208,SEQUEST,]	2.22	8.234	null	null	0.08
PRT	P61358	60S ribosomal protein L27 OS=Mus musculus OX=10090 GN=Rpl27 PE=1 SV=2	null	null	Mouse_09-2020	null	[MS,MS:1001208,SEQUEST,]	5.85	5.137	null	null	0.38
PRT	Q6ZWV3	60S ribosomal protein L10 OS=Mus musculus OX=10090 GN=Rpl10 PE=1 SV=3	null	null	Mouse_09-2020	null	[MS,MS:1001208,SEQUEST,]	0.00	5.187	null	null	0.13
PRT	P52840	Sulfotransferase 1A1 OS=Mus musculus OX=10090 GN=Sult1a1 PE=1 SV=1	null	null	Mouse_09-2020	null	[MS,MS:1001208,SEQUEST,]	1.90	4.273	null	null	0.12
PRT	P06745	Glucose-6-phosphate isomerase OS=Mus musculus OX=10090 GN=Gpi PE=1 SV=4	null	null	Mouse_09-2020	null	[MS,MS:1001208,SEQUEST,]	8.53	17.837	null	null	0.07
PRT	Q91YQ5	Dolichyl-diphosphooligosaccharide--protein glycosyltransferase subunit 1 OS=Mus musculus OX=10090 GN=Rpn1 PE=1 SV=1	null	null	Mouse_09-2020	null	[MS,MS:1001208,SEQUEST,]	6.53	9.902	null	null	0.06
PRT	Q543K9	Purine nucleoside phosphorylase OS=Mus musculus OX=10090 GN=Pnp PE=1 SV=1	null	null	Mouse_09-2020	null	[MS,MS:1001208,SEQUEST,]	4.94	7.767	null	null	0.12
PRT	Q8VCN5	Cystathionine gamma-lyase OS=Mus musculus OX=10090 GN=Cth PE=1 SV=1	null	null	Mouse_09-2020	null	[MS,MS:1001208,SEQUEST,]	6.52	11.085	null	null	0.09
PRT	P70296	Phosphatidylethanolamine-binding protein 1 OS=Mus musculus OX=10090 GN=Pebp1 PE=1 SV=3	null	null	Mouse_09-2020	null	[MS,MS:1001208,SEQUEST,]	5.45	9.452	null	null	0.28
PRT	Q61598	Rab GDP dissociation inhibitor beta OS=Mus musculus OX=10090 GN=Gdi2 PE=1 SV=1	null	null	Mouse_09-2020	null	[MS,MS:1001208,SEQUEST,]	2.33	6.628	null	null	0.08
PRT	P60843	Eukaryotic initiation factor 4A-I OS=Mus musculus OX=10090 GN=Eif4a1 PE=1 SV=1	null	null	Mouse_09-2020	null	[MS,MS:1001208,SEQUEST,]	6.40	12.939	null	null	0.10
PRT	Q62425	Cytochrome c oxidase subunit NDUFA4 OS=Mus musculus OX=10090 GN=Ndufa4 PE=1 SV=2	null	null	Mouse_09-2020	null	[MS,MS:1001208,SEQUEST,]	4.80	10.864	null	null	0.24
PRT	A0A452J8A5	Enoyl-CoA delta isomerase 1, mitochondrial OS=Mus musculus OX=10090 GN=Eci1 PE=1 SV=1	null	null	Mouse_09-2020	null	[MS,MS:1001208,SEQUEST,]	3.31	5.890	null	null	0.13
PRT	P50544	Very long-chain specific acyl-CoA dehydrogenase, mitochondrial OS=Mus musculus OX=10090 GN=Acadvl PE=1 SV=3	null	null	Mouse_09-2020	null	[MS,MS:1001208,SEQUEST,]	3.84	5.900	null	null	0.04
PRT	Q91X83	S-adenosylmethionine synthase isoform type-1 OS=Mus musculus OX=10090 GN=Mat1a PE=1 SV=1	null	null	Mouse_09-2020	null	[MS,MS:1001208,SEQUEST,]	5.88	14.953	null	null	0.13
PRT	Q8K2B3	Succinate dehydrogenase [ubiquinone] flavoprotein subunit, mitochondrial OS=Mus musculus OX=10090 GN=Sdha PE=1 SV=1	null	null	Mouse_09-2020	null	[MS,MS:1001208,SEQUEST,]	2.21	6.455	null	null	0.06
PRT	Q9DD20	Methyltransferase-like protein 7B OS=Mus musculus OX=10090 GN=Mettl7b PE=1 SV=2	null	null	Mouse_09-2020	null	[MS,MS:1001208,SEQUEST,]	4.37	6.990	null	null	0.15
PRT	Q9Z2I9	Succinate--CoA ligase [ADP-forming] subunit beta, mitochondrial OS=Mus musculus OX=10090 GN=Sucla2 PE=1 SV=2	null	null	Mouse_09-2020	null	[MS,MS:1001208,SEQUEST,]	3.51	7.047	null	null	0.06
PRT	P68040	Receptor of activated protein C kinase 1 OS=Mus musculus OX=10090 GN=Rack1 PE=1 SV=3	null	null	Mouse_09-2020	null	[MS,MS:1001208,SEQUEST,]	4.56	7.121	null	null	0.08
PRT	P62862	40S ribosomal protein S30 OS=Mus musculus OX=10090 GN=Fau PE=1 SV=1	null	null	Mouse_09-2020	null	[MS,MS:1001208,SEQUEST,]	2.93	6.031	null	null	0.49
PRT	P63325	40S ribosomal protein S10 OS=Mus musculus OX=10090 GN=Rps10 PE=1 SV=1	null	null	Mouse_09-2020	null	[MS,MS:1001208,SEQUEST,]	4.88	7.674	null	null	0.25
PRT	E9PXX7	Thioredoxin domain-containing protein 5 OS=Mus musculus OX=10090 GN=Txndc5 PE=1 SV=1	null	null	Mouse_09-2020	null	[MS,MS:1001208,SEQUEST,]	5.60	9.954	null	null	0.06
PRT	O70475	UDP-glucose 6-dehydrogenase OS=Mus musculus OX=10090 GN=Ugdh PE=1 SV=1	null	null	Mouse_09-2020	null	[MS,MS:1001208,SEQUEST,]	7.72	7.792	null	null	0.06
PRT	O55142	60S ribosomal protein L35a OS=Mus musculus OX=10090 GN=Rpl35a PE=1 SV=2	null	null	Mouse_09-2020	null	[MS,MS:1001208,SEQUEST,]	2.31	3.217	null	null	0.22
PRT	P15105	Glutamine synthetase OS=Mus musculus OX=10090 GN=Glul PE=1 SV=6	null	null	Mouse_09-2020	null	[MS,MS:1001208,SEQUEST,]	12.61	14.611	null	null	0.09
PRT	P67778	Prohibitin OS=Mus musculus OX=10090 GN=Phb PE=1 SV=1	null	null	Mouse_09-2020	null	[MS,MS:1001208,SEQUEST,]	3.93	8.698	null	null	0.14
PRT	A2BH06	60S ribosomal protein L11 (Fragment) OS=Mus musculus OX=10090 GN=Rpl11 PE=1 SV=1	null	null	Mouse_09-2020	null	[MS,MS:1001208,SEQUEST,]	2.45	5.991	null	null	0.11
PRT	Q91VK2	Eef1d protein OS=Mus musculus OX=10090 GN=Eef1d PE=1 SV=1	null	null	Mouse_09-2020	null	[MS,MS:1001208,SEQUEST,]	2.06	9.418	null	null	0.13
PRT	P26043	Radixin OS=Mus musculus OX=10090 GN=Rdx PE=1 SV=3	null	null	Mouse_09-2020	null	[MS,MS:1001208,SEQUEST,]	7.24	10.762	null	null	0.05
PRT	Q91X72	Hemopexin OS=Mus musculus OX=10090 GN=Hpx PE=1 SV=2	null	null	Mouse_09-2020	null	[MS,MS:1001208,SEQUEST,]	7.82	11.624	null	null	0.06
PRT	Q9CRB3	5-hydroxyisourate hydrolase OS=Mus musculus OX=10090 GN=Urah PE=1 SV=1	null	null	Mouse_09-2020	null	[MS,MS:1001208,SEQUEST,]	3.98	8.736	null	null	0.25
PRT	Q9WVL0	Maleylacetoacetate isomerase OS=Mus musculus OX=10090 GN=Gstz1 PE=1 SV=1	null	null	Mouse_09-2020	null	[MS,MS:1001208,SEQUEST,]	2.40	4.957	null	null	0.17
PRT	P62962	Profilin-1 OS=Mus musculus OX=10090 GN=Pfn1 PE=1 SV=2	null	null	Mouse_09-2020	null	[MS,MS:1001208,SEQUEST,]	6.11	15.044	null	null	0.29
PRT	Q8BH95	Enoyl-CoA hydratase, mitochondrial OS=Mus musculus OX=10090 GN=Echs1 PE=1 SV=1	null	null	Mouse_09-2020	null	[MS,MS:1001208,SEQUEST,]	3.59	10.680	null	null	0.17
PRT	P07901	Heat shock protein HSP 90-alpha OS=Mus musculus OX=10090 GN=Hsp90aa1 PE=1 SV=4	null	null	Mouse_09-2020	null	[MS,MS:1001208,SEQUEST,]	8.16	22.683	null	null	0.09
PRT	Q8BK48	Pyrethroid hydrolase Ces2e OS=Mus musculus OX=10090 GN=Ces2e PE=1 SV=1	null	null	Mouse_09-2020	null	[MS,MS:1001208,SEQUEST,]	10.14	16.056	null	null	0.13
PRT	P24472	Glutathione S-transferase A4 OS=Mus musculus OX=10090 GN=Gsta4 PE=1 SV=3	null	null	Mouse_09-2020	null	[MS,MS:1001208,SEQUEST,]	6.09	9.037	null	null	0.10
PRT	Q9CQN1	Heat shock protein 75 kDa, mitochondrial OS=Mus musculus OX=10090 GN=Trap1 PE=1 SV=1	null	null	Mouse_09-2020	null	[MS,MS:1001208,SEQUEST,]	5.33	8.615	null	null	0.06
PRT	Q9JLI0	Aldo-keto reductase a OS=Mus musculus OX=10090 GN=Akr1c12 PE=1 SV=1	null	null	Mouse_09-2020	null	[MS,MS:1001208,SEQUEST,]	5.42	7.958	null	null	0.11
PRT	A0A2R8VHT1	3-mercaptopyruvate sulfurtransferase (Fragment) OS=Mus musculus OX=10090 GN=Mpst PE=1 SV=1	null	null	Mouse_09-2020	null	[MS,MS:1001208,SEQUEST,]	4.52	9.984	null	null	0.19
PRT	Q5FW57	Glycine N-acyltransferase-like protein OS=Mus musculus OX=10090 GN=Gm4952 PE=1 SV=3	null	null	Mouse_09-2020	null	[MS,MS:1001208,SEQUEST,]	3.97	10.344	null	null	0.13
PRT	Q9CR57	60S ribosomal protein L14 OS=Mus musculus OX=10090 GN=Rpl14 PE=1 SV=3	null	null	Mouse_09-2020	null	[MS,MS:1001208,SEQUEST,]	0.00	6.813	null	null	0.07
PRT	Q8BWQ1	UDP-glucuronosyltransferase 2A3 OS=Mus musculus OX=10090 GN=Ugt2a3 PE=1 SV=1	null	null	Mouse_09-2020	null	[MS,MS:1001208,SEQUEST,]	3.03	7.809	null	null	0.05
PRT	P27659	60S ribosomal protein L3 OS=Mus musculus OX=10090 GN=Rpl3 PE=1 SV=3	null	null	Mouse_09-2020	null	[MS,MS:1001208,SEQUEST,]	2.42	5.072	null	null	0.05
PRT	E9QA79	Major urinary protein 7 OS=Mus musculus OX=10090 GN=Mup7 PE=3 SV=1	null	null	Mouse_09-2020	null	[MS,MS:1001208,SEQUEST,]	2.47	4.550	null	null	0.11
PRT	P04939	Major urinary protein 3 OS=Mus musculus OX=10090 GN=Mup3 PE=1 SV=1	null	null	Mouse_09-2020	null	[MS,MS:1001208,SEQUEST,]	8.35	10.927	null	null	0.08
PRT	Q9CQ69	Cytochrome b-c1 complex subunit 8 OS=Mus musculus OX=10090 GN=Uqcrq PE=1 SV=3	null	null	Mouse_09-2020	null	[MS,MS:1001208,SEQUEST,]	9.23	12.763	null	null	0.28
PRT	G5E850	Cytochrome b5 OS=Mus musculus OX=10090 GN=Cyb5a PE=1 SV=1	null	null	Mouse_09-2020	null	[MS,MS:1001208,SEQUEST,]	4.88	9.596	null	null	0.23
PRT	Q99JR1	Sideroflexin-1 OS=Mus musculus OX=10090 GN=Sfxn1 PE=1 SV=3	null	null	Mouse_09-2020	null	[MS,MS:1001208,SEQUEST,]	4.37	7.909	null	null	0.07
PRT	Q99JY0	Trifunctional enzyme subunit beta, mitochondrial OS=Mus musculus OX=10090 GN=Hadhb PE=1 SV=1	null	null	Mouse_09-2020	null	[MS,MS:1001208,SEQUEST,]	0.00	2.278	null	null	0.04
PRT	P70349	Histidine triad nucleotide-binding protein 1 OS=Mus musculus OX=10090 GN=Hint1 PE=1 SV=3	null	null	Mouse_09-2020	null	[MS,MS:1001208,SEQUEST,]	10.69	18.027	null	null	0.30
PRT	P62900	60S ribosomal protein L31 OS=Mus musculus OX=10090 GN=Rpl31 PE=1 SV=1	null	null	Mouse_09-2020	null	[MS,MS:1001208,SEQUEST,]	6.12	10.586	null	null	0.21
PRT	A0A0G2JG44	Uricase (Fragment) OS=Mus musculus OX=10090 GN=Uox PE=1 SV=1	null	null	Mouse_09-2020	null	[MS,MS:1001208,SEQUEST,]	4.49	8.121	null	null	0.13
PRT	A0A1L1SQA8	40S ribosomal protein S25 OS=Mus musculus OX=10090 GN=Rps25 PE=1 SV=1	null	null	Mouse_09-2020	null	[MS,MS:1001208,SEQUEST,]	0.00	3.731	null	null	0.25
PRT	Q9CQ62	2,4-dienoyl-CoA reductase, mitochondrial OS=Mus musculus OX=10090 GN=Decr1 PE=1 SV=1	null	null	Mouse_09-2020	null	[MS,MS:1001208,SEQUEST,]	3.28	8.407	null	null	0.10
PRT	Q9CQM8	60S ribosomal protein L21 OS=Mus musculus OX=10090 GN=Rpl21 PE=1 SV=1	null	null	Mouse_09-2020	null	[MS,MS:1001208,SEQUEST,]	0.00	1.981	null	null	0.09
PRT	P47963	60S ribosomal protein L13 OS=Mus musculus OX=10090 GN=Rpl13 PE=1 SV=3	null	null	Mouse_09-2020	null	[MS,MS:1001208,SEQUEST,]	1.67	4.095	null	null	0.08
PRT	O55022	Membrane-associated progesterone receptor component 1 OS=Mus musculus OX=10090 GN=Pgrmc1 PE=1 SV=4	null	null	Mouse_09-2020	null	[MS,MS:1001208,SEQUEST,]	6.03	14.159	null	null	0.09
PRT	Q9Z2I8	Succinate--CoA ligase [GDP-forming] subunit beta, mitochondrial OS=Mus musculus OX=10090 GN=Suclg2 PE=1 SV=3	null	null	Mouse_09-2020	null	[MS,MS:1001208,SEQUEST,]	2.87	5.852	null	null	0.05
PRT	P62702	40S ribosomal protein S4, X isoform OS=Mus musculus OX=10090 GN=Rps4x PE=1 SV=2	null	null	Mouse_09-2020	null	[MS,MS:1001208,SEQUEST,]	6.31	8.942	null	null	0.07
PRT	F6Y6L6	Predicted gene, 49369 (Fragment) OS=Mus musculus OX=10090 GN=Gm49369 PE=1 SV=1	null	null	Mouse_09-2020	null	[MS,MS:1001208,SEQUEST,]	3.20	6.729	null	null	0.10
PRT	P62082	40S ribosomal protein S7 OS=Mus musculus OX=10090 GN=Rps7 PE=2 SV=1	null	null	Mouse_09-2020	null	[MS,MS:1001208,SEQUEST,]	4.54	7.756	null	null	0.10
PRT	Q9CZM2	60S ribosomal protein L15 OS=Mus musculus OX=10090 GN=Rpl15 PE=1 SV=4	null	null	Mouse_09-2020	null	[MS,MS:1001208,SEQUEST,]	6.04	8.597	null	null	0.15
PRT	E9Q1R2	4-hydroxy-2-oxoglutarate aldolase, mitochondrial OS=Mus musculus OX=10090 GN=Hoga1 PE=1 SV=1	null	null	Mouse_09-2020	null	[MS,MS:1001208,SEQUEST,]	2.16	5.272	null	null	0.07
PRT	Q9CQC7	NADH dehydrogenase [ubiquinone] 1 beta subcomplex subunit 4 OS=Mus musculus OX=10090 GN=Ndufb4 PE=1 SV=3	null	null	Mouse_09-2020	null	[MS,MS:1001208,SEQUEST,]	5.53	5.142	null	null	0.19
PRT	D3Z4A4	Peroxiredoxin-2 (Fragment) OS=Mus musculus OX=10090 GN=Prdx2 PE=1 SV=8	null	null	Mouse_09-2020	null	[MS,MS:1001208,SEQUEST,]	2.46	4.943	null	null	0.18
PRT	P97807	Fumarate hydratase, mitochondrial OS=Mus musculus OX=10090 GN=Fh PE=1 SV=3	null	null	Mouse_09-2020	null	[MS,MS:1001208,SEQUEST,]	5.31	8.995	null	null	0.07
PRT	Q99MZ7	Peroxisomal trans-2-enoyl-CoA reductase OS=Mus musculus OX=10090 GN=Pecr PE=1 SV=1	null	null	Mouse_09-2020	null	[MS,MS:1001208,SEQUEST,]	3.12	7.087	null	null	0.11
PRT	P58710	L-gulonolactone oxidase OS=Mus musculus OX=10090 GN=Gulo PE=1 SV=3	null	null	Mouse_09-2020	null	[MS,MS:1001208,SEQUEST,]	4.97	5.938	null	null	0.05
PRT	Q9D2G2	Dihydrolipoyllysine-residue succinyltransferase component of 2-oxoglutarate dehydrogenase complex, mitochondrial OS=Mus musculus OX=10090 GN=Dlst PE=1 SV=1	null	null	Mouse_09-2020	null	[MS,MS:1001208,SEQUEST,]	4.26	4.561	null	null	0.04
PRT	P20108	Thioredoxin-dependent peroxide reductase, mitochondrial OS=Mus musculus OX=10090 GN=Prdx3 PE=1 SV=1	null	null	Mouse_09-2020	null	[MS,MS:1001208,SEQUEST,]	1.94	6.979	null	null	0.10
PRT	P48758	Carbonyl reductase [NADPH] 1 OS=Mus musculus OX=10090 GN=Cbr1 PE=1 SV=3	null	null	Mouse_09-2020	null	[MS,MS:1001208,SEQUEST,]	3.62	5.056	null	null	0.08
PRT	P45591	Cofilin-2 OS=Mus musculus OX=10090 GN=Cfl2 PE=1 SV=1	null	null	Mouse_09-2020	null	[MS,MS:1001208,SEQUEST,]	2.20	6.338	null	null	0.08
PRT	Q3UEL5	Imidazolonepropionate hydrolase OS=Mus musculus OX=10090 GN=Uroc1 PE=1 SV=1	null	null	Mouse_09-2020	null	[MS,MS:1001208,SEQUEST,]	2.38	4.286	null	null	0.03
PRT	Q06185	ATP synthase subunit e, mitochondrial OS=Mus musculus OX=10090 GN=Atp5me PE=1 SV=2	null	null	Mouse_09-2020	null	[MS,MS:1001208,SEQUEST,]	4.51	8.301	null	null	0.23
PRT	Q8JZU2	Tricarboxylate transport protein, mitochondrial OS=Mus musculus OX=10090 GN=Slc25a1 PE=1 SV=1	null	null	Mouse_09-2020	null	[MS,MS:1001208,SEQUEST,]	5.09	8.376	null	null	0.08
PRT	P52825	Carnitine O-palmitoyltransferase 2, mitochondrial OS=Mus musculus OX=10090 GN=Cpt2 PE=1 SV=2	null	null	Mouse_09-2020	null	[MS,MS:1001208,SEQUEST,]	4.96	3.641	null	null	0.04
PRT	P56379	ATP synthase subunit ATP5MPL, mitochondrial OS=Mus musculus OX=10090 GN=Atp5mpl PE=1 SV=1	null	null	Mouse_09-2020	null	[MS,MS:1001208,SEQUEST,]	1.79	6.788	null	null	0.34
PRT	Q00724	Retinol-binding protein 4 OS=Mus musculus OX=10090 GN=Rbp4 PE=1 SV=2	null	null	Mouse_09-2020	null	[MS,MS:1001208,SEQUEST,]	4.45	9.178	null	null	0.10
PRT	E0CXT6	Carboxymethylenebutenolidase homolog (Fragment) OS=Mus musculus OX=10090 GN=Cmbl PE=1 SV=1	null	null	Mouse_09-2020	null	[MS,MS:1001208,SEQUEST,]	0.00	3.648	null	null	0.17
PRT	F7B7L8	26S proteasome non-ATPase regulatory subunit 3 (Fragment) OS=Mus musculus OX=10090 GN=Psmd3 PE=1 SV=1	null	null	Mouse_09-2020	null	[MS,MS:1001208,SEQUEST,]	2.92	7.093	null	null	0.06
PRT	Q921G7	Electron transfer flavoprotein-ubiquinone oxidoreductase, mitochondrial OS=Mus musculus OX=10090 GN=Etfdh PE=1 SV=1	null	null	Mouse_09-2020	null	[MS,MS:1001208,SEQUEST,]	0.00	6.489	null	null	0.07
PRT	Q9CZN7	Serine hydroxymethyltransferase, mitochondrial OS=Mus musculus OX=10090 GN=Shmt2 PE=1 SV=1	null	null	Mouse_09-2020	null	[MS,MS:1001208,SEQUEST,]	3.05	5.881	null	null	0.04
PRT	A0A0G2JEB3	Farnesyl pyrophosphate synthase (Fragment) OS=Mus musculus OX=10090 GN=Fdps PE=4 SV=4	null	null	Mouse_09-2020	null	[MS,MS:1001208,SEQUEST,]	2.09	2.315	null	null	0.11
PRT	O55125	Protein NipSnap homolog 1 OS=Mus musculus OX=10090 GN=Nipsnap1 PE=1 SV=1	null	null	Mouse_09-2020	null	[MS,MS:1001208,SEQUEST,]	6.84	9.834	null	null	0.11
PRT	Q60597	2-oxoglutarate dehydrogenase, mitochondrial OS=Mus musculus OX=10090 GN=Ogdh PE=1 SV=3	null	null	Mouse_09-2020	null	[MS,MS:1001208,SEQUEST,]	0.00	7.307	null	null	0.03
PRT	Q9CQ75	NADH dehydrogenase [ubiquinone] 1 alpha subcomplex subunit 2 OS=Mus musculus OX=10090 GN=Ndufa2 PE=1 SV=3	null	null	Mouse_09-2020	null	[MS,MS:1001208,SEQUEST,]	2.21	4.690	null	null	0.21
PRT	P48036	Annexin A5 OS=Mus musculus OX=10090 GN=Anxa5 PE=1 SV=1	null	null	Mouse_09-2020	null	[MS,MS:1001208,SEQUEST,]	1.97	5.252	null	null	0.05
PRT	P14206	40S ribosomal protein SA OS=Mus musculus OX=10090 GN=Rpsa PE=1 SV=4	null	null	Mouse_09-2020	null	[MS,MS:1001208,SEQUEST,]	4.18	3.094	null	null	0.09
PRT	Q61838	Pregnancy zone protein OS=Mus musculus OX=10090 GN=Pzp PE=1 SV=3	null	null	Mouse_09-2020	null	[MS,MS:1001208,SEQUEST,]	2.31	3.537	null	null	0.01
PRT	P62806	Histone H4 OS=Mus musculus OX=10090 GN=H4c1 PE=1 SV=2	null	null	Mouse_09-2020	null	[MS,MS:1001208,SEQUEST,]	4.44	7.075	null	null	0.19
PRT	Q99MR8	Methylcrotonoyl-CoA carboxylase subunit alpha, mitochondrial OS=Mus musculus OX=10090 GN=Mccc1 PE=1 SV=2	null	null	Mouse_09-2020	null	[MS,MS:1001208,SEQUEST,]	5.30	11.093	null	null	0.03
PRT	Q9CPQ1	Cytochrome c oxidase subunit 6C OS=Mus musculus OX=10090 GN=Cox6c PE=1 SV=3	null	null	Mouse_09-2020	null	[MS,MS:1001208,SEQUEST,]	4.70	6.619	null	null	0.28
PRT	Q9CQQ7	ATP synthase F(0) complex subunit B1, mitochondrial OS=Mus musculus OX=10090 GN=Atp5pb PE=1 SV=1	null	null	Mouse_09-2020	null	[MS,MS:1001208,SEQUEST,]	2.95	4.480	null	null	0.07
PRT	Q8VEK3	Heterogeneous nuclear ribonucleoprotein U OS=Mus musculus OX=10090 GN=Hnrnpu PE=1 SV=1	null	null	Mouse_09-2020	null	[MS,MS:1001208,SEQUEST,]	4.50	7.145	null	null	0.03
PRT	P26150	3 beta-hydroxysteroid dehydrogenase/Delta 5-->4-isomerase type 3 OS=Mus musculus OX=10090 GN=Hsd3b3 PE=1 SV=3	null	null	Mouse_09-2020	null	[MS,MS:1001208,SEQUEST,]	2.06	5.019	null	null	0.08
PRT	P62918	60S ribosomal protein L8 OS=Mus musculus OX=10090 GN=Rpl8 PE=1 SV=2	null	null	Mouse_09-2020	null	[MS,MS:1001208,SEQUEST,]	2.66	2.360	null	null	0.11
PRT	P49722	Proteasome subunit alpha type-2 OS=Mus musculus OX=10090 GN=Psma2 PE=1 SV=3	null	null	Mouse_09-2020	null	[MS,MS:1001208,SEQUEST,]	2.95	7.256	null	null	0.12
PRT	H3BK03	Serum paraoxonase/arylesterase 1 (Fragment) OS=Mus musculus OX=10090 GN=Pon1 PE=1 SV=9	null	null	Mouse_09-2020	null	[MS,MS:1001208,SEQUEST,]	1.69	4.933	null	null	0.09
PRT	P19783	Cytochrome c oxidase subunit 4 isoform 1, mitochondrial OS=Mus musculus OX=10090 GN=Cox4i1 PE=1 SV=2	null	null	Mouse_09-2020	null	[MS,MS:1001208,SEQUEST,]	5.36	8.735	null	null	0.18
PRT	Q9CQB4	Cytochrome b-c1 complex subunit 7 OS=Mus musculus OX=10090 GN=Uqcrb PE=1 SV=1	null	null	Mouse_09-2020	null	[MS,MS:1001208,SEQUEST,]	3.52	6.824	null	null	0.19
PRT	A0A0G2JDI9	ATP-binding cassette sub-family D member 3 OS=Mus musculus OX=10090 GN=Abcd3 PE=1 SV=1	null	null	Mouse_09-2020	null	[MS,MS:1001208,SEQUEST,]	4.58	7.494	null	null	0.05
PRT	A0A286YCR8	Outer mitochondrial membrane protein porin 2 (Fragment) OS=Mus musculus OX=10090 GN=Vdac2 PE=1 SV=1	null	null	Mouse_09-2020	null	[MS,MS:1001208,SEQUEST,]	0.00	1.301	null	null	0.06
PRT	Q9R0P3	S-formylglutathione hydrolase OS=Mus musculus OX=10090 GN=Esd PE=1 SV=1	null	null	Mouse_09-2020	null	[MS,MS:1001208,SEQUEST,]	2.91	8.177	null	null	0.13
PRT	P61922	4-aminobutyrate aminotransferase, mitochondrial OS=Mus musculus OX=10090 GN=Abat PE=1 SV=1	null	null	Mouse_09-2020	null	[MS,MS:1001208,SEQUEST,]	2.10	6.384	null	null	0.04
PRT	P61458	Pterin-4-alpha-carbinolamine dehydratase OS=Mus musculus OX=10090 GN=Pcbd1 PE=1 SV=2	null	null	Mouse_09-2020	null	[MS,MS:1001208,SEQUEST,]	3.65	7.650	null	null	0.19
PRT	Q00623	Apolipoprotein A-I OS=Mus musculus OX=10090 GN=Apoa1 PE=1 SV=2	null	null	Mouse_09-2020	null	[MS,MS:1001208,SEQUEST,]	4.30	4.597	null	null	0.06
PRT	P29341	Polyadenylate-binding protein 1 OS=Mus musculus OX=10090 GN=Pabpc1 PE=1 SV=2	null	null	Mouse_09-2020	null	[MS,MS:1001208,SEQUEST,]	4.21	4.669	null	null	0.03
PRT	Q91W64	Cytochrome P450 2C70 OS=Mus musculus OX=10090 GN=Cyp2c70 PE=1 SV=2	null	null	Mouse_09-2020	null	[MS,MS:1001208,SEQUEST,]	3.85	8.133	null	null	0.05
PRT	P97371	Proteasome activator complex subunit 1 OS=Mus musculus OX=10090 GN=Psme1 PE=1 SV=2	null	null	Mouse_09-2020	null	[MS,MS:1001208,SEQUEST,]	3.96	4.047	null	null	0.07
PRT	G5E902	Phosphate carrier protein, mitochondrial OS=Mus musculus OX=10090 GN=Slc25a3 PE=1 SV=1	null	null	Mouse_09-2020	null	[MS,MS:1001208,SEQUEST,]	0.00	3.416	null	null	0.07
PRT	Q68FD5	Clathrin heavy chain 1 OS=Mus musculus OX=10090 GN=Cltc PE=1 SV=3	null	null	Mouse_09-2020	null	[MS,MS:1001208,SEQUEST,]	1.86	4.246	null	null	0.01
PRT	Q9DBG1	Sterol 26-hydroxylase, mitochondrial OS=Mus musculus OX=10090 GN=Cyp27a1 PE=1 SV=1	null	null	Mouse_09-2020	null	[MS,MS:1001208,SEQUEST,]	3.56	5.291	null	null	0.04
PRT	P53026	60S ribosomal protein L10a OS=Mus musculus OX=10090 GN=Rpl10a PE=1 SV=3	null	null	Mouse_09-2020	null	[MS,MS:1001208,SEQUEST,]	2.95	6.824	null	null	0.08
PRT	Q99P30	Peroxisomal coenzyme A diphosphatase NUDT7 OS=Mus musculus OX=10090 GN=Nudt7 PE=1 SV=2	null	null	Mouse_09-2020	null	[MS,MS:1001208,SEQUEST,]	8.28	8.599	null	null	0.10
PRT	P50580	Proliferation-associated protein 2G4 OS=Mus musculus OX=10090 GN=Pa2g4 PE=1 SV=3	null	null	Mouse_09-2020	null	[MS,MS:1001208,SEQUEST,]	1.79	3.491	null	null	0.06
PRT	Q3ULD5	Methylcrotonoyl-CoA carboxylase beta chain, mitochondrial OS=Mus musculus OX=10090 GN=Mccc2 PE=1 SV=1	null	null	Mouse_09-2020	null	[MS,MS:1001208,SEQUEST,]	3.53	7.904	null	null	0.04
PRT	H7BWY3	Alanine--glyoxylate aminotransferase 2, mitochondrial OS=Mus musculus OX=10090 GN=Agxt2 PE=1 SV=1	null	null	Mouse_09-2020	null	[MS,MS:1001208,SEQUEST,]	1.75	4.645	null	null	0.03
PRT	Q9D8L3	Signal sequence receptor subunit delta OS=Mus musculus OX=10090 GN=Ssr4 PE=1 SV=1	null	null	Mouse_09-2020	null	[MS,MS:1001208,SEQUEST,]	3.01	6.197	null	null	0.07
PRT	K4DI63	Protein CREG1 OS=Mus musculus OX=10090 GN=Creg1 PE=1 SV=1	null	null	Mouse_09-2020	null	[MS,MS:1001208,SEQUEST,]	7.15	9.078	null	null	0.28
PRT	Q9DBP5	UMP-CMP kinase OS=Mus musculus OX=10090 GN=Cmpk1 PE=1 SV=1	null	null	Mouse_09-2020	null	[MS,MS:1001208,SEQUEST,]	3.16	7.223	null	null	0.12
PRT	G3X925	Pyruvate kinase OS=Mus musculus OX=10090 GN=Pklr PE=1 SV=1	null	null	Mouse_09-2020	null	[MS,MS:1001208,SEQUEST,]	2.45	5.286	null	null	0.04
PRT	Q91ZA3	Propionyl-CoA carboxylase alpha chain, mitochondrial OS=Mus musculus OX=10090 GN=Pcca PE=1 SV=2	null	null	Mouse_09-2020	null	[MS,MS:1001208,SEQUEST,]	2.58	9.334	null	null	0.04
PRT	Q99LB2	Dehydrogenase/reductase SDR family member 4 OS=Mus musculus OX=10090 GN=Dhrs4 PE=1 SV=3	null	null	Mouse_09-2020	null	[MS,MS:1001208,SEQUEST,]	1.88	4.493	null	null	0.06
PRT	Q9EP89	Serine beta-lactamase-like protein LACTB, mitochondrial OS=Mus musculus OX=10090 GN=Lactb PE=1 SV=1	null	null	Mouse_09-2020	null	[MS,MS:1001208,SEQUEST,]	2.04	4.389	null	null	0.04
PRT	Q9D0F9	Phosphoglucomutase-1 OS=Mus musculus OX=10090 GN=Pgm1 PE=1 SV=4	null	null	Mouse_09-2020	null	[MS,MS:1001208,SEQUEST,]	7.04	4.857	null	null	0.07
PRT	P35979	60S ribosomal protein L12 OS=Mus musculus OX=10090 GN=Rpl12 PE=1 SV=2	null	null	Mouse_09-2020	null	[MS,MS:1001208,SEQUEST,]	2.58	3.533	null	null	0.19
PRT	P14115	60S ribosomal protein L27a OS=Mus musculus OX=10090 GN=Rpl27a PE=1 SV=5	null	null	Mouse_09-2020	null	[MS,MS:1001208,SEQUEST,]	5.62	8.881	null	null	0.14
PRT	A0A1B0GS68	60S ribosomal protein L13a OS=Mus musculus OX=10090 GN=Gm45713 PE=2 SV=1	null	null	Mouse_09-2020	null	[MS,MS:1001208,SEQUEST,]	3.47	4.479	null	null	0.05
PRT	P05201	Aspartate aminotransferase, cytoplasmic OS=Mus musculus OX=10090 GN=Got1 PE=1 SV=3	null	null	Mouse_09-2020	null	[MS,MS:1001208,SEQUEST,]	0.00	3.820	null	null	0.04
PRT	O35129	Prohibitin-2 OS=Mus musculus OX=10090 GN=Phb2 PE=1 SV=1	null	null	Mouse_09-2020	null	[MS,MS:1001208,SEQUEST,]	5.42	10.101	null	null	0.10
PRT	Q9WVJ2	26S proteasome non-ATPase regulatory subunit 13 OS=Mus musculus OX=10090 GN=Psmd13 PE=1 SV=1	null	null	Mouse_09-2020	null	[MS,MS:1001208,SEQUEST,]	2.62	4.955	null	null	0.07
PRT	P12787	Cytochrome c oxidase subunit 5A, mitochondrial OS=Mus musculus OX=10090 GN=Cox5a PE=1 SV=2	null	null	Mouse_09-2020	null	[MS,MS:1001208,SEQUEST,]	6.33	11.974	null	null	0.22
PRT	Q9D6Y9	1,4-alpha-glucan-branching enzyme OS=Mus musculus OX=10090 GN=Gbe1 PE=1 SV=1	null	null	Mouse_09-2020	null	[MS,MS:1001208,SEQUEST,]	0.00	3.605	null	null	0.04
PRT	A0A494B9Y8	Ferrochelatase OS=Mus musculus OX=10090 GN=Fech PE=1 SV=1	null	null	Mouse_09-2020	null	[MS,MS:1001208,SEQUEST,]	0.00	3.986	null	null	0.05
PRT	Q6XVG2	Cytochrome P450 2C54 OS=Mus musculus OX=10090 GN=Cyp2c54 PE=1 SV=1	null	null	Mouse_09-2020	null	[MS,MS:1001208,SEQUEST,]	9.92	14.650	null	null	0.09
PRT	K9J7B2	UDP-glucuronosyltransferase OS=Mus musculus OX=10090 GN=Ugt1a6b PE=1 SV=1	null	null	Mouse_09-2020	null	[MS,MS:1001208,SEQUEST,]	7.36	11.459	null	null	0.10
PRT	Q63886	UDP-glucuronosyltransferase 1A1 OS=Mus musculus OX=10090 GN=Ugt1a1 PE=1 SV=2	null	null	Mouse_09-2020	null	[MS,MS:1001208,SEQUEST,]	5.37	11.426	null	null	0.09
PRT	P23953	Carboxylesterase 1C OS=Mus musculus OX=10090 GN=Ces1c PE=1 SV=4	null	null	Mouse_09-2020	null	[MS,MS:1001208,SEQUEST,]	5.66	9.627	null	null	0.09
PRT	G5E8M7	Glutathione transferase OS=Mus musculus OX=10090 GN=Gstm6 PE=1 SV=1	null	null	Mouse_09-2020	null	[MS,MS:1001208,SEQUEST,]	1.82	6.740	null	null	0.10
PRT	D3Z5G7	Carboxylic ester hydrolase OS=Mus musculus OX=10090 GN=Ces1b PE=1 SV=1	null	null	Mouse_09-2020	null	[MS,MS:1001208,SEQUEST,]	1.87	5.711	null	null	0.06
PRT	G3X9Y6	Aldo-keto reductase family 1, member C19 OS=Mus musculus OX=10090 GN=Akr1c19 PE=1 SV=1	null	null	Mouse_09-2020	null	[MS,MS:1001208,SEQUEST,]	0.00	2.044	null	null	0.05
PRT	F6WA09	14-3-3 protein epsilon (Fragment) OS=Mus musculus OX=10090 GN=Ywhae PE=1 SV=1	null	null	Mouse_09-2020	null	[MS,MS:1001208,SEQUEST,]	2.21	3.532	null	null	0.13
PRT	Q8R0F9	SEC14-like protein 4 OS=Mus musculus OX=10090 GN=Sec14l4 PE=1 SV=1	null	null	Mouse_09-2020	null	[MS,MS:1001208,SEQUEST,]	0.00	5.267	null	null	0.04
PRT	A0A2I3BQ03	14-3-3 protein zeta/delta (Fragment) OS=Mus musculus OX=10090 GN=Ywhaz PE=1 SV=1	null	null	Mouse_09-2020	null	[MS,MS:1001208,SEQUEST,]	3.86	7.387	null	null	0.12
PRT	Q8BPX7	Transcription factor 4 OS=Mus musculus OX=10090 GN=Tcf4 PE=1 SV=1	null	null	Mouse_09-2020	null	[MS,MS:1001208,SEQUEST,]	0.00	0.473	null	null	0.18
PRT	Q69ZS0	E3 ubiquitin-protein ligase PDZRN3 OS=Mus musculus OX=10090 GN=Pdzrn3 PE=1 SV=3	null	null	Mouse_09-2020	null	[MS,MS:1001208,SEQUEST,]	0.00	0.359	null	null	0.01
PRT	B1AVN9	Phosphatase and actin regulator OS=Mus musculus OX=10090 GN=Phactr2 PE=1 SV=2	null	null	Mouse_09-2020	null	[MS,MS:1001208,SEQUEST,]	0.00	0.548	null	null	0.04
PRT	Q571B6	WASP homolog-associated protein with actin, membranes and microtubules OS=Mus musculus OX=10090 GN=Whamm PE=1 SV=2	null	null	Mouse_09-2020	null	[MS,MS:1001208,SEQUEST,]	0.00	0.370	null	null	0.01
PRT	Q8CGW4	Transcription factor SOX-30 OS=Mus musculus OX=10090 GN=Sox30 PE=1 SV=1	null	null	Mouse_09-2020	null	[MS,MS:1001208,SEQUEST,]	0.00	0.370	null	null	0.03
PRT	Q9DBU5	E3 ubiquitin-protein ligase RNF6 OS=Mus musculus OX=10090 GN=Rnf6 PE=1 SV=1	null	null	Mouse_09-2020	null	[MS,MS:1001208,SEQUEST,]	0.00	0.561	null	null	0.04
PRT	Q5SW28	Phosphoinositide 3-kinase regulatory subunit 5 OS=Mus musculus OX=10090 GN=Pik3r5 PE=1 SV=1	null	null	Mouse_09-2020	null	[MS,MS:1001208,SEQUEST,]	0.00	0.430	null	null	0.02
PRT	Q05BJ7	2'-5' oligoadenylate synthase OS=Mus musculus OX=10090 GN=Oas1g PE=2 SV=1	null	null	Mouse_09-2020	null	[MS,MS:1001208,SEQUEST,]	0.00	0.539	null	null	0.15
PRT	E9Q6A7	Bromodomain PHD finger transcription factor OS=Mus musculus OX=10090 GN=Bptf PE=1 SV=1	null	null	Mouse_09-2020	null	[MS,MS:1001208,SEQUEST,]	0.00	0.393	null	null	0.01
PRT	Q64737	Trifunctional purine biosynthetic protein adenosine-3 OS=Mus musculus OX=10090 GN=Gart PE=1 SV=3	null	null	Mouse_09-2020	null	[MS,MS:1001208,SEQUEST,]	7.85	9.267	null	null	0.01
PRT	Q8CFE2	Histone PARylation factor 1 OS=Mus musculus OX=10090 GN=Hpf1 PE=1 SV=1	null	null	Mouse_09-2020	null	[MS,MS:1001208,SEQUEST,]	0.00	0.685	null	null	0.04
PRT	Q8R164	Valacyclovir hydrolase OS=Mus musculus OX=10090 GN=Bphl PE=1 SV=1	null	null	Mouse_09-2020	null	[MS,MS:1001208,SEQUEST,]	4.60	3.033	null	null	0.03
PRT	A0A2R8VK72	Methyltransferase-like 7A1 OS=Mus musculus OX=10090 GN=Mettl7a1 PE=1 SV=1	null	null	Mouse_09-2020	null	[MS,MS:1001208,SEQUEST,]	3.25	9.162	null	null	0.12
PRT	P62855	40S ribosomal protein S26 OS=Mus musculus OX=10090 GN=Rps26 PE=1 SV=3	null	null	Mouse_09-2020	null	[MS,MS:1001208,SEQUEST,]	6.21	7.673	null	null	0.13
PRT	Q14AA6	GTP-binding nuclear protein Ran OS=Mus musculus OX=10090 GN=1700009N14Rik PE=2 SV=1	null	null	Mouse_09-2020	null	[MS,MS:1001208,SEQUEST,]	0.00	2.314	null	null	0.04
PRT	A0A140LJ72	Mucin 16 OS=Mus musculus OX=10090 GN=Muc16 PE=4 SV=1	null	null	Mouse_09-2020	null	[MS,MS:1001208,SEQUEST,]	0.00	0.505	null	null	0.00
PRT	P62754	40S ribosomal protein S6 OS=Mus musculus OX=10090 GN=Rps6 PE=1 SV=1	null	null	Mouse_09-2020	null	[MS,MS:1001208,SEQUEST,]	0.00	0.574	null	null	0.03
PRT	A2ADI4	RIKEN cDNA 4932429P05 gene OS=Mus musculus OX=10090 GN=4932429P05Rik PE=3 SV=1	null	null	Mouse_09-2020	null	[MS,MS:1001208,SEQUEST,]	0.00	1.821	null	null	0.01
PRT	Q5SYL3	Protein KIAA0100 OS=Mus musculus OX=10090 GN=Kiaa0100 PE=1 SV=1	null	null	Mouse_09-2020	null	[MS,MS:1001208,SEQUEST,]	0.00	1.330	null	null	0.02
PRT	Q64471	Glutathione S-transferase theta-1 OS=Mus musculus OX=10090 GN=Gstt1 PE=1 SV=4	null	null	Mouse_09-2020	null	[MS,MS:1001208,SEQUEST,]	3.51	6.390	null	null	0.06
PRT	B0V2W4	Zinc finger protein 952 OS=Mus musculus OX=10090 GN=Zfp952 PE=4 SV=1	null	null	Mouse_09-2020	null	[MS,MS:1001208,SEQUEST,]	0.00	0.376	null	null	0.02
PRT	Q8BWF0	Succinate-semialdehyde dehydrogenase, mitochondrial OS=Mus musculus OX=10090 GN=Aldh5a1 PE=1 SV=1	null	null	Mouse_09-2020	null	[MS,MS:1001208,SEQUEST,]	0.00	3.538	null	null	0.03
PRT	P22682	E3 ubiquitin-protein ligase CBL OS=Mus musculus OX=10090 GN=Cbl PE=1 SV=3	null	null	Mouse_09-2020	null	[MS,MS:1001208,SEQUEST,]	0.00	0.982	null	null	0.04
PRT	P21995	Embigin OS=Mus musculus OX=10090 GN=Emb PE=1 SV=2	null	null	Mouse_09-2020	null	[MS,MS:1001208,SEQUEST,]	0.00	0.961	null	null	0.02
PRT	D3YUT3	40S ribosomal protein S19 (Fragment) OS=Mus musculus OX=10090 GN=Rps19 PE=1 SV=2	null	null	Mouse_09-2020	null	[MS,MS:1001208,SEQUEST,]	0.00	2.139	null	null	0.06
PRT	Q8BGY2	Eukaryotic translation initiation factor 5A-2 OS=Mus musculus OX=10090 GN=Eif5a2 PE=1 SV=3	null	null	Mouse_09-2020	null	[MS,MS:1001208,SEQUEST,]	5.05	4.723	null	null	0.08
PRT	P09813	Apolipoprotein A-II OS=Mus musculus OX=10090 GN=Apoa2 PE=1 SV=2	null	null	Mouse_09-2020	null	[MS,MS:1001208,SEQUEST,]	2.07	3.963	null	null	0.15
PRT	Q7TT23	Uncharacterized protein C20orf194 homolog OS=Mus musculus OX=10090 PE=1 SV=2	null	null	Mouse_09-2020	null	[MS,MS:1001208,SEQUEST,]	0.00	0.306	null	null	0.02
PRT	E9Q1W3	Nebulin OS=Mus musculus OX=10090 GN=Neb PE=1 SV=1	null	null	Mouse_09-2020	null	[MS,MS:1001208,SEQUEST,]	0.00	0.320	null	null	0.00
PRT	E9Q2G4	RIKEN cDNA 4931406B18 gene OS=Mus musculus OX=10090 GN=4931406B18Rik PE=4 SV=1	null	null	Mouse_09-2020	null	[MS,MS:1001208,SEQUEST,]	0.00	0.918	null	null	0.15
PRT	Q9D1Q6	Endoplasmic reticulum resident protein 44 OS=Mus musculus OX=10090 GN=Erp44 PE=1 SV=1	null	null	Mouse_09-2020	null	[MS,MS:1001208,SEQUEST,]	1.62	1.295	null	null	0.02
PRT	Q8K154	UDP-glucuronosyltransferase OS=Mus musculus OX=10090 GN=Ugt2b34 PE=1 SV=1	null	null	Mouse_09-2020	null	[MS,MS:1001208,SEQUEST,]	0.00	1.803	null	null	0.03
PRT	Q9Z2Z6	Mitochondrial carnitine/acylcarnitine carrier protein OS=Mus musculus OX=10090 GN=Slc25a20 PE=1 SV=1	null	null	Mouse_09-2020	null	[MS,MS:1001208,SEQUEST,]	2.78	2.139	null	null	0.06
PRT	Q9D023	Mitochondrial pyruvate carrier 2 OS=Mus musculus OX=10090 GN=Mpc2 PE=1 SV=1	null	null	Mouse_09-2020	null	[MS,MS:1001208,SEQUEST,]	0.00	0.537	null	null	0.06
PRT	A2A4J1	Proteasome activator complex subunit 3 (Fragment) OS=Mus musculus OX=10090 GN=Psme3 PE=1 SV=1	null	null	Mouse_09-2020	null	[MS,MS:1001208,SEQUEST,]	0.00	2.560	null	null	0.04
PRT	Q62141-1	Isoform 1 of Paired amphipathic helix protein Sin3b OS=Mus musculus OX=10090 GN=Sin3b	null	null	Mouse_09-2020	null	[MS,MS:1001208,SEQUEST,]	0.00	0.543	null	null	0.01
PRT	P14824	Annexin A6 OS=Mus musculus OX=10090 GN=Anxa6 PE=1 SV=3	null	null	Mouse_09-2020	null	[MS,MS:1001208,SEQUEST,]	2.30	4.062	null	null	0.02
PRT	O35900	U6 snRNA-associated Sm-like protein LSm2 OS=Mus musculus OX=10090 GN=Lsm2 PE=1 SV=1	null	null	Mouse_09-2020	null	[MS,MS:1001208,SEQUEST,]	1.78	3.359	null	null	0.08
PRT	P85094	Isochorismatase domain-containing protein 2A OS=Mus musculus OX=10090 GN=Isoc2a PE=1 SV=1	null	null	Mouse_09-2020	null	[MS,MS:1001208,SEQUEST,]	3.74	6.301	null	null	0.08
PRT	A2AFQ2	3-hydroxyacyl-CoA dehydrogenase type-2 OS=Mus musculus OX=10090 GN=Hsd17b10 PE=1 SV=1	null	null	Mouse_09-2020	null	[MS,MS:1001208,SEQUEST,]	2.33	2.957	null	null	0.04
PRT	Q920S3	GATA zinc finger domain-containing protein 1 OS=Mus musculus OX=10090 GN=Gatad1 PE=2 SV=2	null	null	Mouse_09-2020	null	[MS,MS:1001208,SEQUEST,]	0.00	0.519	null	null	0.03
PRT	Q8BSH9	Nucleosome assembly protein 1-like 1 OS=Mus musculus OX=10090 GN=Nap1l1 PE=1 SV=1	null	null	Mouse_09-2020	null	[MS,MS:1001208,SEQUEST,]	0.00	1.424	null	null	0.03
PRT	Q9CQX2	Cytochrome b5 type B OS=Mus musculus OX=10090 GN=Cyb5b PE=1 SV=1	null	null	Mouse_09-2020	null	[MS,MS:1001208,SEQUEST,]	4.09	5.791	null	null	0.10
PRT	Q60590	Alpha-1-acid glycoprotein 1 OS=Mus musculus OX=10090 GN=Orm1 PE=1 SV=1	null	null	Mouse_09-2020	null	[MS,MS:1001208,SEQUEST,]	0.00	1.000	null	null	0.04
PRT	A0A087WS46	Eukaryotic translation elongation factor 1 beta 2 OS=Mus musculus OX=10090 GN=Eef1b2 PE=1 SV=1	null	null	Mouse_09-2020	null	[MS,MS:1001208,SEQUEST,]	1.66	2.203	null	null	0.05
PRT	A2AIT6	Alpha-tocopherol transfer protein OS=Mus musculus OX=10090 GN=Ttpa PE=1 SV=2	null	null	Mouse_09-2020	null	[MS,MS:1001208,SEQUEST,]	0.00	1.392	null	null	0.03
PRT	Q91XF0	Pyridoxine-5'-phosphate oxidase OS=Mus musculus OX=10090 GN=Pnpo PE=1 SV=1	null	null	Mouse_09-2020	null	[MS,MS:1001208,SEQUEST,]	2.05	2.310	null	null	0.05
PRT	Q8R0F8	Acylpyruvase FAHD1, mitochondrial OS=Mus musculus OX=10090 GN=Fahd1 PE=1 SV=2	null	null	Mouse_09-2020	null	[MS,MS:1001208,SEQUEST,]	0.00	1.496	null	null	0.03
PRT	Q8JZZ0	UDP-glucuronosyltransferase 3A2 OS=Mus musculus OX=10090 GN=Ugt3a2 PE=1 SV=2	null	null	Mouse_09-2020	null	[MS,MS:1001208,SEQUEST,]	3.03	3.938	null	null	0.02
PRT	Q7TMF3	NADH dehydrogenase [ubiquinone] 1 alpha subcomplex subunit 12 OS=Mus musculus OX=10090 GN=Ndufa12 PE=1 SV=2	null	null	Mouse_09-2020	null	[MS,MS:1001208,SEQUEST,]	0.00	0.880	null	null	0.12
PRT	Q9DB77	Cytochrome b-c1 complex subunit 2, mitochondrial OS=Mus musculus OX=10090 GN=Uqcrc2 PE=1 SV=1	null	null	Mouse_09-2020	null	[MS,MS:1001208,SEQUEST,]	4.10	9.520	null	null	0.04
PRT	Q9Z1N5	Spliceosome RNA helicase Ddx39b OS=Mus musculus OX=10090 GN=Ddx39b PE=1 SV=1	null	null	Mouse_09-2020	null	[MS,MS:1001208,SEQUEST,]	1.90	3.742	null	null	0.02
PRT	A0A494BBJ6	DNA damage-binding protein 1 (Fragment) OS=Mus musculus OX=10090 GN=Ddb1 PE=1 SV=1	null	null	Mouse_09-2020	null	[MS,MS:1001208,SEQUEST,]	0.00	0.668	null	null	0.07
PRT	E9PVP0	START domain-containing protein 10 OS=Mus musculus OX=10090 GN=Stard10 PE=1 SV=1	null	null	Mouse_09-2020	null	[MS,MS:1001208,SEQUEST,]	0.00	1.802	null	null	0.02
PRT	Q925I1	ATPase family AAA domain-containing protein 3 OS=Mus musculus OX=10090 GN=Atad3 PE=1 SV=1	null	null	Mouse_09-2020	null	[MS,MS:1001208,SEQUEST,]	0.00	0.480	null	null	0.04
PRT	Q02053	Ubiquitin-like modifier-activating enzyme 1 OS=Mus musculus OX=10090 GN=Uba1 PE=1 SV=1	null	null	Mouse_09-2020	null	[MS,MS:1001208,SEQUEST,]	1.76	4.513	null	null	0.01
PRT	Q8BU30	Isoleucine--tRNA ligase, cytoplasmic OS=Mus musculus OX=10090 GN=Iars1 PE=1 SV=2	null	null	Mouse_09-2020	null	[MS,MS:1001208,SEQUEST,]	0.00	1.242	null	null	0.01
PRT	Q8QZS1	3-hydroxyisobutyryl-CoA hydrolase, mitochondrial OS=Mus musculus OX=10090 GN=Hibch PE=1 SV=1	null	null	Mouse_09-2020	null	[MS,MS:1001208,SEQUEST,]	2.63	5.765	null	null	0.03
PRT	Q922E4	Ethanolamine-phosphate cytidylyltransferase OS=Mus musculus OX=10090 GN=Pcyt2 PE=1 SV=1	null	null	Mouse_09-2020	null	[MS,MS:1001208,SEQUEST,]	2.02	2.567	null	null	0.03
PRT	O09159	Lysosomal alpha-mannosidase OS=Mus musculus OX=10090 GN=Man2b1 PE=1 SV=4	null	null	Mouse_09-2020	null	[MS,MS:1001208,SEQUEST,]	0.00	2.269	null	null	0.01
PRT	P23780	Beta-galactosidase OS=Mus musculus OX=10090 GN=Glb1 PE=1 SV=1	null	null	Mouse_09-2020	null	[MS,MS:1001208,SEQUEST,]	1.83	2.903	null	null	0.01
PRT	Q9DCJ5	NADH dehydrogenase [ubiquinone] 1 alpha subcomplex subunit 8 OS=Mus musculus OX=10090 GN=Ndufa8 PE=1 SV=3	null	null	Mouse_09-2020	null	[MS,MS:1001208,SEQUEST,]	0.00	0.462	null	null	0.06
PRT	P43274	Histone H1.4 OS=Mus musculus OX=10090 GN=H1-4 PE=1 SV=2	null	null	Mouse_09-2020	null	[MS,MS:1001208,SEQUEST,]	1.71	4.004	null	null	0.05
PRT	P03930	ATP synthase protein 8 OS=Mus musculus OX=10090 GN=Mtatp8 PE=1 SV=1	null	null	Mouse_09-2020	null	[MS,MS:1001208,SEQUEST,]	2.00	2.691	null	null	0.15
PRT	A0A0R4J092	Beta-mannosidase OS=Mus musculus OX=10090 GN=Manba PE=1 SV=1	null	null	Mouse_09-2020	null	[MS,MS:1001208,SEQUEST,]	0.00	3.942	null	null	0.02
PRT	A0A0R4J039	Histidine-rich glycoprotein OS=Mus musculus OX=10090 GN=Hrg PE=1 SV=1	null	null	Mouse_09-2020	null	[MS,MS:1001208,SEQUEST,]	1.75	2.020	null	null	0.02
PRT	P37242	Thyroid hormone receptor beta OS=Mus musculus OX=10090 GN=Thrb PE=1 SV=1	null	null	Mouse_09-2020	null	[MS,MS:1001208,SEQUEST,]	0.00	0.329	null	null	0.04
PRT	Q9D8U8	Sorting nexin-5 OS=Mus musculus OX=10090 GN=Snx5 PE=1 SV=1	null	null	Mouse_09-2020	null	[MS,MS:1001208,SEQUEST,]	0.00	0.354	null	null	0.02
PRT	Q8BIS8	Coiled-coil domain-containing protein 126 OS=Mus musculus OX=10090 GN=Ccdc126 PE=2 SV=1	null	null	Mouse_09-2020	null	[MS,MS:1001208,SEQUEST,]	0.00	1.013	null	null	0.05
PRT	Q9CZU6	Citrate synthase, mitochondrial OS=Mus musculus OX=10090 GN=Cs PE=1 SV=1	null	null	Mouse_09-2020	null	[MS,MS:1001208,SEQUEST,]	2.15	3.260	null	null	0.02
PRT	O89023	Tripeptidyl-peptidase 1 OS=Mus musculus OX=10090 GN=Tpp1 PE=1 SV=2	null	null	Mouse_09-2020	null	[MS,MS:1001208,SEQUEST,]	2.88	4.121	null	null	0.02
PRT	Q6ZWV7	60S ribosomal protein L35 OS=Mus musculus OX=10090 GN=Rpl35 PE=1 SV=1	null	null	Mouse_09-2020	null	[MS,MS:1001208,SEQUEST,]	2.93	2.305	null	null	0.08
PRT	Q9QUR6	Prolyl endopeptidase OS=Mus musculus OX=10090 GN=Prep PE=1 SV=1	null	null	Mouse_09-2020	null	[MS,MS:1001208,SEQUEST,]	3.48	4.530	null	null	0.02
PRT	Q8VCB3	Glycogen [starch] synthase, liver OS=Mus musculus OX=10090 GN=Gys2 PE=1 SV=2	null	null	Mouse_09-2020	null	[MS,MS:1001208,SEQUEST,]	0.00	2.593	null	null	0.01
PRT	O55234	Proteasome subunit beta type-5 OS=Mus musculus OX=10090 GN=Psmb5 PE=1 SV=3	null	null	Mouse_09-2020	null	[MS,MS:1001208,SEQUEST,]	1.69	3.945	null	null	0.04
PRT	Q8CFX1	GDH/6PGL endoplasmic bifunctional protein OS=Mus musculus OX=10090 GN=H6pd PE=1 SV=2	null	null	Mouse_09-2020	null	[MS,MS:1001208,SEQUEST,]	1.63	2.331	null	null	0.01
PRT	D6RCV5	FAD-dependent oxidoreductase domain-containing protein 1 OS=Mus musculus OX=10090 GN=Foxred1 PE=4 SV=1	null	null	Mouse_09-2020	null	[MS,MS:1001208,SEQUEST,]	0.00	0.458	null	null	0.09
PRT	A0A0A6YVQ7	Protein transport protein Sec61 subunit alpha isoform 2 (Fragment) OS=Mus musculus OX=10090 GN=Sec61a2 PE=1 SV=1	null	null	Mouse_09-2020	null	[MS,MS:1001208,SEQUEST,]	0.00	1.023	null	null	0.08
PRT	O35683	NADH dehydrogenase [ubiquinone] 1 alpha subcomplex subunit 1 OS=Mus musculus OX=10090 GN=Ndufa1 PE=1 SV=1	null	null	Mouse_09-2020	null	[MS,MS:1001208,SEQUEST,]	2.22	3.429	null	null	0.14
PRT	Q9D0M5	Dynein light chain 2, cytoplasmic OS=Mus musculus OX=10090 GN=Dynll2 PE=1 SV=1	null	null	Mouse_09-2020	null	[MS,MS:1001208,SEQUEST,]	0.00	2.321	null	null	0.13
PRT	Q60668	Heterogeneous nuclear ribonucleoprotein D0 OS=Mus musculus OX=10090 GN=Hnrnpd PE=1 SV=2	null	null	Mouse_09-2020	null	[MS,MS:1001208,SEQUEST,]	1.66	2.820	null	null	0.02
PRT	Q60991	Cytochrome P450 7B1 OS=Mus musculus OX=10090 GN=Cyp7b1 PE=1 SV=2	null	null	Mouse_09-2020	null	[MS,MS:1001208,SEQUEST,]	3.49	4.172	null	null	0.03
PRT	Q6ZWN5	40S ribosomal protein S9 OS=Mus musculus OX=10090 GN=Rps9 PE=1 SV=3	null	null	Mouse_09-2020	null	[MS,MS:1001208,SEQUEST,]	3.16	1.540	null	null	0.09
PRT	P56391	Cytochrome c oxidase subunit 6B1 OS=Mus musculus OX=10090 GN=Cox6b1 PE=1 SV=2	null	null	Mouse_09-2020	null	[MS,MS:1001208,SEQUEST,]	2.13	1.920	null	null	0.17
PRT	Q4LDG0	Bile acyl-CoA synthetase OS=Mus musculus OX=10090 GN=Slc27a5 PE=1 SV=2	null	null	Mouse_09-2020	null	[MS,MS:1001208,SEQUEST,]	2.59	5.586	null	null	0.02
PRT	Q99JY3	GTPase IMAP family member 4 OS=Mus musculus OX=10090 GN=Gimap4 PE=1 SV=2	null	null	Mouse_09-2020	null	[MS,MS:1001208,SEQUEST,]	0.00	0.473	null	null	0.06
PRT	P28843	Dipeptidyl peptidase 4 OS=Mus musculus OX=10090 GN=Dpp4 PE=1 SV=3	null	null	Mouse_09-2020	null	[MS,MS:1001208,SEQUEST,]	1.74	2.135	null	null	0.01
PRT	Q91X91	Nicotinate-nucleotide pyrophosphorylase [carboxylating] OS=Mus musculus OX=10090 GN=Qprt PE=1 SV=1	null	null	Mouse_09-2020	null	[MS,MS:1001208,SEQUEST,]	3.09	3.824	null	null	0.04
PRT	P48771	Cytochrome c oxidase subunit 7A2, mitochondrial OS=Mus musculus OX=10090 GN=Cox7a2 PE=1 SV=2	null	null	Mouse_09-2020	null	[MS,MS:1001208,SEQUEST,]	2.54	4.199	null	null	0.16
PRT	D3Z227	Catechol O-methyltransferase (Fragment) OS=Mus musculus OX=10090 GN=Comt PE=1 SV=1	null	null	Mouse_09-2020	null	[MS,MS:1001208,SEQUEST,]	2.01	2.158	null	null	0.05
PRT	P70195	Proteasome subunit beta type-7 OS=Mus musculus OX=10090 GN=Psmb7 PE=1 SV=1	null	null	Mouse_09-2020	null	[MS,MS:1001208,SEQUEST,]	0.00	0.480	null	null	0.04
PRT	Q9DB05	Alpha-soluble NSF attachment protein OS=Mus musculus OX=10090 GN=Napa PE=1 SV=1	null	null	Mouse_09-2020	null	[MS,MS:1001208,SEQUEST,]	0.00	1.409	null	null	0.05
PRT	Q3TQC7	Ectonucleoside triphosphate diphosphohydrolase 5 OS=Mus musculus OX=10090 GN=Entpd5 PE=1 SV=1	null	null	Mouse_09-2020	null	[MS,MS:1001208,SEQUEST,]	0.00	0.702	null	null	0.02
PRT	A0A1D5RLM8	Predicted gene 11639 OS=Mus musculus OX=10090 GN=Gm11639 PE=1 SV=1	null	null	Mouse_09-2020	null	[MS,MS:1001208,SEQUEST,]	0.00	0.349	null	null	0.00
PRT	Q99LC3	NADH dehydrogenase [ubiquinone] 1 alpha subcomplex subunit 10, mitochondrial OS=Mus musculus OX=10090 GN=Ndufa10 PE=1 SV=1	null	null	Mouse_09-2020	null	[MS,MS:1001208,SEQUEST,]	2.50	4.527	null	null	0.04
PRT	Q9CQ54	NADH dehydrogenase [ubiquinone] 1 subunit C2 OS=Mus musculus OX=10090 GN=Ndufc2 PE=1 SV=1	null	null	Mouse_09-2020	null	[MS,MS:1001208,SEQUEST,]	2.35	4.132	null	null	0.11
PRT	P84104	Serine/arginine-rich splicing factor 3 OS=Mus musculus OX=10090 GN=Srsf3 PE=1 SV=1	null	null	Mouse_09-2020	null	[MS,MS:1001208,SEQUEST,]	2.41	3.279	null	null	0.05
PRT	Q6IRU5	Clathrin light chain B OS=Mus musculus OX=10090 GN=Cltb PE=1 SV=1	null	null	Mouse_09-2020	null	[MS,MS:1001208,SEQUEST,]	1.73	1.666	null	null	0.04
PRT	Q8K4Z3	NAD(P)H-hydrate epimerase OS=Mus musculus OX=10090 GN=Naxe PE=1 SV=1	null	null	Mouse_09-2020	null	[MS,MS:1001208,SEQUEST,]	0.00	3.746	null	null	0.04
PRT	Q8R059	UDP-glucose 4-epimerase OS=Mus musculus OX=10090 GN=Gale PE=1 SV=1	null	null	Mouse_09-2020	null	[MS,MS:1001208,SEQUEST,]	0.00	4.212	null	null	0.03
PRT	P84244	Histone H3.3 OS=Mus musculus OX=10090 GN=H3-3a PE=1 SV=2	null	null	Mouse_09-2020	null	[MS,MS:1001208,SEQUEST,]	0.00	0.756	null	null	0.07
PRT	Q9CZS1	Aldehyde dehydrogenase X, mitochondrial OS=Mus musculus OX=10090 GN=Aldh1b1 PE=1 SV=1	null	null	Mouse_09-2020	null	[MS,MS:1001208,SEQUEST,]	2.72	3.614	null	null	0.03
PRT	Q9R1P3	Proteasome subunit beta type-2 OS=Mus musculus OX=10090 GN=Psmb2 PE=1 SV=1	null	null	Mouse_09-2020	null	[MS,MS:1001208,SEQUEST,]	3.44	3.471	null	null	0.06
PRT	P43024	Cytochrome c oxidase subunit 6A1, mitochondrial OS=Mus musculus OX=10090 GN=Cox6a1 PE=1 SV=2	null	null	Mouse_09-2020	null	[MS,MS:1001208,SEQUEST,]	0.00	1.088	null	null	0.16
PRT	Q8VDM4	26S proteasome non-ATPase regulatory subunit 2 OS=Mus musculus OX=10090 GN=Psmd2 PE=1 SV=1	null	null	Mouse_09-2020	null	[MS,MS:1001208,SEQUEST,]	0.00	0.441	null	null	0.02
PRT	Q9CQR2	40S ribosomal protein S21 OS=Mus musculus OX=10090 GN=Rps21 PE=1 SV=1	null	null	Mouse_09-2020	null	[MS,MS:1001208,SEQUEST,]	2.66	2.407	null	null	0.13
PRT	Q6NXH2	Glycoprotein endo-alpha-1,2-mannosidase OS=Mus musculus OX=10090 GN=Manea PE=2 SV=1	null	null	Mouse_09-2020	null	[MS,MS:1001208,SEQUEST,]	0.00	0.482	null	null	0.02
PRT	Q8CGC7	Bifunctional glutamate/proline--tRNA ligase OS=Mus musculus OX=10090 GN=Eprs1 PE=1 SV=4	null	null	Mouse_09-2020	null	[MS,MS:1001208,SEQUEST,]	1.93	1.420	null	null	0.00
PRT	Q791V5	Mitochondrial carrier homolog 2 OS=Mus musculus OX=10090 GN=Mtch2 PE=1 SV=1	null	null	Mouse_09-2020	null	[MS,MS:1001208,SEQUEST,]	0.00	1.701	null	null	0.02
PRT	Q9Z0H8	CAP-Gly domain-containing linker protein 2 OS=Mus musculus OX=10090 GN=Clip2 PE=1 SV=2	null	null	Mouse_09-2020	null	[MS,MS:1001208,SEQUEST,]	0.00	0.990	null	null	0.01
PRT	A0A338P6G0	Omega-amidase NIT2 OS=Mus musculus OX=10090 GN=Nit2 PE=1 SV=1	null	null	Mouse_09-2020	null	[MS,MS:1001208,SEQUEST,]	3.26	3.093	null	null	0.06
PRT	P97450	ATP synthase-coupling factor 6, mitochondrial OS=Mus musculus OX=10090 GN=Atp5pf PE=1 SV=1	null	null	Mouse_09-2020	null	[MS,MS:1001208,SEQUEST,]	3.12	1.662	null	null	0.09
PRT	D3Z253	Aspartate dehydrogenase domain-containing protein (Fragment) OS=Mus musculus OX=10090 GN=Aspdh PE=1 SV=8	null	null	Mouse_09-2020	null	[MS,MS:1001208,SEQUEST,]	3.35	3.485	null	null	0.04
PRT	F6ZTG3	Glyoxalase domain-containing protein 4 (Fragment) OS=Mus musculus OX=10090 GN=Glod4 PE=1 SV=1	null	null	Mouse_09-2020	null	[MS,MS:1001208,SEQUEST,]	0.00	1.251	null	null	0.06
PRT	A0A0A6YX05	Sodium/potassium-transporting ATPase subunit beta (Fragment) OS=Mus musculus OX=10090 GN=Atp1b1 PE=1 SV=1	null	null	Mouse_09-2020	null	[MS,MS:1001208,SEQUEST,]	2.12	3.735	null	null	0.08
PRT	Q99MZ6	Unconventional myosin-VIIb OS=Mus musculus OX=10090 GN=Myo7b PE=1 SV=3	null	null	Mouse_09-2020	null	[MS,MS:1001208,SEQUEST,]	0.00	1.108	null	null	0.01
PRT	Q99KB8	Hydroxyacylglutathione hydrolase, mitochondrial OS=Mus musculus OX=10090 GN=Hagh PE=1 SV=2	null	null	Mouse_09-2020	null	[MS,MS:1001208,SEQUEST,]	0.00	3.363	null	null	0.05
PRT	A0A494BAS6	Peroxisomal 2,4-dienoyl-CoA reductase OS=Mus musculus OX=10090 GN=Decr2 PE=1 SV=1	null	null	Mouse_09-2020	null	[MS,MS:1001208,SEQUEST,]	2.91	4.314	null	null	0.06
PRT	Q8CGK3	Lon protease homolog, mitochondrial OS=Mus musculus OX=10090 GN=Lonp1 PE=1 SV=2	null	null	Mouse_09-2020	null	[MS,MS:1001208,SEQUEST,]	0.00	2.255	null	null	0.01
PRT	Q9D0R2	Threonine--tRNA ligase 1, cytoplasmic OS=Mus musculus OX=10090 GN=Tars1 PE=1 SV=2	null	null	Mouse_09-2020	null	[MS,MS:1001208,SEQUEST,]	1.90	4.631	null	null	0.01
PRT	Q6ZWZ4	60S ribosomal protein L36 OS=Mus musculus OX=10090 GN=Rpl36 PE=1 SV=1	null	null	Mouse_09-2020	null	[MS,MS:1001208,SEQUEST,]	0.00	3.049	null	null	0.09
PRT	Q9EPU0	Regulator of nonsense transcripts 1 OS=Mus musculus OX=10090 GN=Upf1 PE=1 SV=2	null	null	Mouse_09-2020	null	[MS,MS:1001208,SEQUEST,]	1.74	0.329	null	null	0.01
PRT	E9PYF1	Aminopeptidase B OS=Mus musculus OX=10090 GN=Rnpep PE=1 SV=1	null	null	Mouse_09-2020	null	[MS,MS:1001208,SEQUEST,]	0.00	0.513	null	null	0.02
PRT	Q923D2	Flavin reductase (NADPH) OS=Mus musculus OX=10090 GN=Blvrb PE=1 SV=3	null	null	Mouse_09-2020	null	[MS,MS:1001208,SEQUEST,]	2.53	1.880	null	null	0.14
PRT	Q9Z1D1	Eukaryotic translation initiation factor 3 subunit G OS=Mus musculus OX=10090 GN=Eif3g PE=1 SV=2	null	null	Mouse_09-2020	null	[MS,MS:1001208,SEQUEST,]	1.98	2.997	null	null	0.03
PRT	Q8VCW8	Medium-chain acyl-CoA ligase ACSF2, mitochondrial OS=Mus musculus OX=10090 GN=Acsf2 PE=1 SV=1	null	null	Mouse_09-2020	null	[MS,MS:1001208,SEQUEST,]	2.37	2.924	null	null	0.02
PRT	A0A1C7CYV0	Plastin-3 (Fragment) OS=Mus musculus OX=10090 GN=Pls3 PE=1 SV=1	null	null	Mouse_09-2020	null	[MS,MS:1001208,SEQUEST,]	3.44	4.743	null	null	0.02
PRT	Q8CHG3	GRIP and coiled-coil domain-containing protein 2 OS=Mus musculus OX=10090 GN=Gcc2 PE=1 SV=2	null	null	Mouse_09-2020	null	[MS,MS:1001208,SEQUEST,]	0.00	1.131	null	null	0.01
PRT	Q61646	Haptoglobin OS=Mus musculus OX=10090 GN=Hp PE=1 SV=1	null	null	Mouse_09-2020	null	[MS,MS:1001208,SEQUEST,]	0.00	0.796	null	null	0.02
PRT	Q8BGQ7	Alanine--tRNA ligase, cytoplasmic OS=Mus musculus OX=10090 GN=Aars1 PE=1 SV=1	null	null	Mouse_09-2020	null	[MS,MS:1001208,SEQUEST,]	2.65	6.110	null	null	0.02
PRT	Q8VBT2	L-serine dehydratase/L-threonine deaminase OS=Mus musculus OX=10090 GN=Sds PE=1 SV=3	null	null	Mouse_09-2020	null	[MS,MS:1001208,SEQUEST,]	3.29	4.276	null	null	0.06
PRT	Q8CIH5	1-phosphatidylinositol 4,5-bisphosphate phosphodiesterase gamma-2 OS=Mus musculus OX=10090 GN=Plcg2 PE=1 SV=1	null	null	Mouse_09-2020	null	[MS,MS:1001208,SEQUEST,]	0.00	0.600	null	null	0.02
PRT	P62843	40S ribosomal protein S15 OS=Mus musculus OX=10090 GN=Rps15 PE=1 SV=2	null	null	Mouse_09-2020	null	[MS,MS:1001208,SEQUEST,]	4.09	7.059	null	null	0.09
PRT	A0A1L1SVJ6	Alpha-actinin-4 (Fragment) OS=Mus musculus OX=10090 GN=Actn4 PE=1 SV=1	null	null	Mouse_09-2020	null	[MS,MS:1001208,SEQUEST,]	0.00	1.190	null	null	0.04
PRT	E9PX24	LYR motif-containing protein 9 (Fragment) OS=Mus musculus OX=10090 GN=Lyrm9 PE=1 SV=1	null	null	Mouse_09-2020	null	[MS,MS:1001208,SEQUEST,]	0.00	0.536	null	null	0.19
PRT	Q9CXN7	Phenazine biosynthesis-like domain-containing protein 2 OS=Mus musculus OX=10090 GN=Pbld2 PE=1 SV=1	null	null	Mouse_09-2020	null	[MS,MS:1001208,SEQUEST,]	1.69	3.476	null	null	0.05
PRT	Q91VD9	NADH-ubiquinone oxidoreductase 75 kDa subunit, mitochondrial OS=Mus musculus OX=10090 GN=Ndufs1 PE=1 SV=2	null	null	Mouse_09-2020	null	[MS,MS:1001208,SEQUEST,]	1.89	3.539	null	null	0.01
PRT	A0A0A6YWN9	Ubiquitin carboxyl-terminal hydrolase (Fragment) OS=Mus musculus OX=10090 GN=Usp19 PE=1 SV=1	null	null	Mouse_09-2020	null	[MS,MS:1001208,SEQUEST,]	1.73	3.270	null	null	0.01
PRT	Q8BTY1	Kynurenine--oxoglutarate transaminase 1 OS=Mus musculus OX=10090 GN=Kyat1 PE=1 SV=1	null	null	Mouse_09-2020	null	[MS,MS:1001208,SEQUEST,]	0.00	2.372	null	null	0.02
PRT	Q8K3J1	NADH dehydrogenase [ubiquinone] iron-sulfur protein 8, mitochondrial OS=Mus musculus OX=10090 GN=Ndufs8 PE=1 SV=1	null	null	Mouse_09-2020	null	[MS,MS:1001208,SEQUEST,]	1.74	3.063	null	null	0.04
PRT	A0A1Y7VNP4	Eukaryotic translation initiation factor 5 (Fragment) OS=Mus musculus OX=10090 GN=Eif5 PE=1 SV=1	null	null	Mouse_09-2020	null	[MS,MS:1001208,SEQUEST,]	0.00	1.998	null	null	0.05
PRT	Q9CQM5	Thioredoxin domain-containing protein 17 OS=Mus musculus OX=10090 GN=Txndc17 PE=1 SV=1	null	null	Mouse_09-2020	null	[MS,MS:1001208,SEQUEST,]	1.89	3.256	null	null	0.08
PRT	Q9CPR4	60S ribosomal protein L17 OS=Mus musculus OX=10090 GN=Rpl17 PE=1 SV=3	null	null	Mouse_09-2020	null	[MS,MS:1001208,SEQUEST,]	2.55	3.301	null	null	0.06
PRT	Q9DCS9	NADH dehydrogenase [ubiquinone] 1 beta subcomplex subunit 10 OS=Mus musculus OX=10090 GN=Ndufb10 PE=1 SV=3	null	null	Mouse_09-2020	null	[MS,MS:1001208,SEQUEST,]	2.23	4.465	null	null	0.07
PRT	H3BKD7	Isopentenyl-diphosphate Delta-isomerase (Fragment) OS=Mus musculus OX=10090 GN=Idi1 PE=1 SV=1	null	null	Mouse_09-2020	null	[MS,MS:1001208,SEQUEST,]	1.65	1.924	null	null	0.07
PRT	Q64674	Spermidine synthase OS=Mus musculus OX=10090 GN=Srm PE=1 SV=1	null	null	Mouse_09-2020	null	[MS,MS:1001208,SEQUEST,]	1.65	2.994	null	null	0.03
PRT	Q9DBL7	Bifunctional coenzyme A synthase OS=Mus musculus OX=10090 GN=Coasy PE=1 SV=2	null	null	Mouse_09-2020	null	[MS,MS:1001208,SEQUEST,]	0.00	1.899	null	null	0.02
PRT	Q8C3I9	Divergent protein kinase domain 2B OS=Mus musculus OX=10090 GN=Dipk2b PE=2 SV=1	null	null	Mouse_09-2020	null	[MS,MS:1001208,SEQUEST,]	0.00	0.371	null	null	0.03
PRT	O09131	Glutathione S-transferase omega-1 OS=Mus musculus OX=10090 GN=Gsto1 PE=1 SV=2	null	null	Mouse_09-2020	null	[MS,MS:1001208,SEQUEST,]	0.00	1.118	null	null	0.08
PRT	A0A1B0GS70	Proteasome endopeptidase complex OS=Mus musculus OX=10090 GN=Psma1 PE=1 SV=1	null	null	Mouse_09-2020	null	[MS,MS:1001208,SEQUEST,]	1.93	1.142	null	null	0.03
PRT	Q9EQ06	Estradiol 17-beta-dehydrogenase 11 OS=Mus musculus OX=10090 GN=Hsd17b11 PE=1 SV=1	null	null	Mouse_09-2020	null	[MS,MS:1001208,SEQUEST,]	0.00	1.478	null	null	0.03
PRT	E9PVW8	Protein-tyrosine-phosphatase OS=Mus musculus OX=10090 GN=Ptprd PE=1 SV=2	null	null	Mouse_09-2020	null	[MS,MS:1001208,SEQUEST,]	0.00	2.631	null	null	0.01
PRT	A2A974	Cytochrome P450 4A12B OS=Mus musculus OX=10090 GN=Cyp4a12b PE=1 SV=1	null	null	Mouse_09-2020	null	[MS,MS:1001208,SEQUEST,]	2.13	2.300	null	null	0.02
PRT	E9QMW9	Polypyrimidine tract-binding protein 1 OS=Mus musculus OX=10090 GN=Ptbp1 PE=1 SV=1	null	null	Mouse_09-2020	null	[MS,MS:1001208,SEQUEST,]	0.00	2.175	null	null	0.03
PRT	Q3TS02	ATP citrate synthase OS=Mus musculus OX=10090 GN=Acly PE=1 SV=1	null	null	Mouse_09-2020	null	[MS,MS:1001208,SEQUEST,]	0.00	1.922	null	null	0.02
PRT	A0A0A0MQ79	Protein PRRC2C OS=Mus musculus OX=10090 GN=Prrc2c PE=1 SV=1	null	null	Mouse_09-2020	null	[MS,MS:1001208,SEQUEST,]	0.00	0.381	null	null	0.01
PRT	G3UZM9	Protein kinase C OS=Mus musculus OX=10090 GN=Pkn2 PE=1 SV=1	null	null	Mouse_09-2020	null	[MS,MS:1001208,SEQUEST,]	0.00	0.306	null	null	0.01
PRT	Q8R3V2	Aminoacyl tRNA synthase complex-interacting multifunctional protein 2 OS=Mus musculus OX=10090 GN=Aimp2 PE=1 SV=1	null	null	Mouse_09-2020	null	[MS,MS:1001208,SEQUEST,]	0.00	2.005	null	null	0.03
PRT	Q9WUR2	Enoyl-CoA delta isomerase 2 OS=Mus musculus OX=10090 GN=Eci2 PE=1 SV=2	null	null	Mouse_09-2020	null	[MS,MS:1001208,SEQUEST,]	0.00	2.434	null	null	0.04
PRT	Q9DBA8	Probable imidazolonepropionase OS=Mus musculus OX=10090 GN=Amdhd1 PE=1 SV=1	null	null	Mouse_09-2020	null	[MS,MS:1001208,SEQUEST,]	2.03	2.250	null	null	0.02
PRT	Q60866	Phosphotriesterase-related protein OS=Mus musculus OX=10090 GN=Pter PE=1 SV=1	null	null	Mouse_09-2020	null	[MS,MS:1001208,SEQUEST,]	2.72	1.129	null	null	0.05
PRT	Q9DCM2	Glutathione S-transferase kappa 1 OS=Mus musculus OX=10090 GN=Gstk1 PE=1 SV=3	null	null	Mouse_09-2020	null	[MS,MS:1001208,SEQUEST,]	0.00	1.579	null	null	0.05
PRT	Q9JIY7	N-acetyltransferase 8 OS=Mus musculus OX=10090 GN=Nat8 PE=1 SV=1	null	null	Mouse_09-2020	null	[MS,MS:1001208,SEQUEST,]	1.82	1.949	null	null	0.03
PRT	O08807	Peroxiredoxin-4 OS=Mus musculus OX=10090 GN=Prdx4 PE=1 SV=1	null	null	Mouse_09-2020	null	[MS,MS:1001208,SEQUEST,]	2.31	2.759	null	null	0.04
PRT	Q8K157	Galactose mutarotase OS=Mus musculus OX=10090 GN=Galm PE=1 SV=1	null	null	Mouse_09-2020	null	[MS,MS:1001208,SEQUEST,]	0.00	1.089	null	null	0.06
PRT	P11247	Myeloperoxidase OS=Mus musculus OX=10090 GN=Mpo PE=1 SV=2	null	null	Mouse_09-2020	null	[MS,MS:1001208,SEQUEST,]	0.00	0.612	null	null	0.01
PRT	Q6P542	ATP-binding cassette sub-family F member 1 OS=Mus musculus OX=10090 GN=Abcf1 PE=1 SV=1	null	null	Mouse_09-2020	null	[MS,MS:1001208,SEQUEST,]	2.15	4.185	null	null	0.01
PRT	A0A087WSI8	Acyl-CoA dehydrogenase family member 11 OS=Mus musculus OX=10090 GN=Acad11 PE=1 SV=2	null	null	Mouse_09-2020	null	[MS,MS:1001208,SEQUEST,]	2.00	3.393	null	null	0.02
PRT	A0A1L1SSA8	Transmembrane protein 205 (Fragment) OS=Mus musculus OX=10090 GN=Tmem205 PE=1 SV=1	null	null	Mouse_09-2020	null	[MS,MS:1001208,SEQUEST,]	0.00	2.366	null	null	0.12
PRT	Q8R086	Sulfite oxidase, mitochondrial OS=Mus musculus OX=10090 GN=Suox PE=1 SV=2	null	null	Mouse_09-2020	null	[MS,MS:1001208,SEQUEST,]	0.00	1.857	null	null	0.05
PRT	A0A1W2P869	GTP-binding protein SAR1a (Fragment) OS=Mus musculus OX=10090 GN=Sar1a PE=1 SV=1	null	null	Mouse_09-2020	null	[MS,MS:1001208,SEQUEST,]	2.19	3.584	null	null	0.12
PRT	G3UXQ7	Ras-related protein Rab-2B OS=Mus musculus OX=10090 GN=Rab2b PE=1 SV=1	null	null	Mouse_09-2020	null	[MS,MS:1001208,SEQUEST,]	0.00	0.483	null	null	0.16
PRT	P62274	40S ribosomal protein S29 OS=Mus musculus OX=10090 GN=Rps29 PE=1 SV=2	null	null	Mouse_09-2020	null	[MS,MS:1001208,SEQUEST,]	0.00	0.702	null	null	0.14
PRT	P63158	High mobility group protein B1 OS=Mus musculus OX=10090 GN=Hmgb1 PE=1 SV=2	null	null	Mouse_09-2020	null	[MS,MS:1001208,SEQUEST,]	2.26	3.555	null	null	0.07
PRT	Q80W22	Threonine synthase-like 2 OS=Mus musculus OX=10090 GN=Thnsl2 PE=1 SV=1	null	null	Mouse_09-2020	null	[MS,MS:1001208,SEQUEST,]	0.00	1.494	null	null	0.03
PRT	P00405	Cytochrome c oxidase subunit 2 OS=Mus musculus OX=10090 GN=Mtco2 PE=1 SV=1	null	null	Mouse_09-2020	null	[MS,MS:1001208,SEQUEST,]	2.93	6.752	null	null	0.09
PRT	Q9EP69	Phosphatidylinositol-3-phosphatase SAC1 OS=Mus musculus OX=10090 GN=Sacm1l PE=1 SV=1	null	null	Mouse_09-2020	null	[MS,MS:1001208,SEQUEST,]	2.38	2.783	null	null	0.02
PRT	E9Q3X6	Amine oxidase OS=Mus musculus OX=10090 GN=Maob PE=1 SV=1	null	null	Mouse_09-2020	null	[MS,MS:1001208,SEQUEST,]	2.56	6.973	null	null	0.07
PRT	B1AU25	Apoptosis-inducing factor 1, mitochondrial OS=Mus musculus OX=10090 GN=Aifm1 PE=1 SV=1	null	null	Mouse_09-2020	null	[MS,MS:1001208,SEQUEST,]	0.00	0.708	null	null	0.02
PRT	E9Q5L3	Short/branched chain-specific acyl-CoA dehydrogenase, mitochondrial OS=Mus musculus OX=10090 GN=Acadsb PE=1 SV=1	null	null	Mouse_09-2020	null	[MS,MS:1001208,SEQUEST,]	1.80	2.767	null	null	0.02
PRT	A0A217FL62	Corticotropin-releasing factor-binding protein OS=Mus musculus OX=10090 GN=Crhbp PE=1 SV=1	null	null	Mouse_09-2020	null	[MS,MS:1001208,SEQUEST,]	0.00	0.588	null	null	0.03
PRT	Q9WU19	Hydroxyacid oxidase 1 OS=Mus musculus OX=10090 GN=Hao1 PE=1 SV=1	null	null	Mouse_09-2020	null	[MS,MS:1001208,SEQUEST,]	0.00	1.243	null	null	0.02
PRT	Q8VDN2	Sodium/potassium-transporting ATPase subunit alpha-1 OS=Mus musculus OX=10090 GN=Atp1a1 PE=1 SV=1	null	null	Mouse_09-2020	null	[MS,MS:1001208,SEQUEST,]	2.46	1.651	null	null	0.01
PRT	A0A1B0GT40	Peptide-methionine (S)-S-oxide reductase OS=Mus musculus OX=10090 GN=Msra PE=1 SV=1	null	null	Mouse_09-2020	null	[MS,MS:1001208,SEQUEST,]	1.91	7.501	null	null	0.09
PRT	E9PUP3	Anion exchange protein OS=Mus musculus OX=10090 GN=Slc4a9 PE=3 SV=1	null	null	Mouse_09-2020	null	[MS,MS:1001208,SEQUEST,]	0.00	0.320	null	null	0.02
PRT	A0A0G2JGT5	Eukaryotic translation initiation factor 4E (Fragment) OS=Mus musculus OX=10090 GN=Eif4e PE=1 SV=1	null	null	Mouse_09-2020	null	[MS,MS:1001208,SEQUEST,]	2.06	2.772	null	null	0.04
PRT	D3Z5Y5	Choline/ethanolaminephosphotransferase 1 (Fragment) OS=Mus musculus OX=10090 GN=Cept1 PE=1 SV=1	null	null	Mouse_09-2020	null	[MS,MS:1001208,SEQUEST,]	0.00	0.981	null	null	0.18
PRT	P08226	Apolipoprotein E OS=Mus musculus OX=10090 GN=Apoe PE=1 SV=2	null	null	Mouse_09-2020	null	[MS,MS:1001208,SEQUEST,]	3.53	2.859	null	null	0.04
PRT	Q91WN4	Kynurenine 3-monooxygenase OS=Mus musculus OX=10090 GN=Kmo PE=1 SV=1	null	null	Mouse_09-2020	null	[MS,MS:1001208,SEQUEST,]	0.00	1.029	null	null	0.03
PRT	F6ZKZ3	Sulfide:quinone oxidoreductase, mitochondrial OS=Mus musculus OX=10090 GN=Sqor PE=1 SV=1	null	null	Mouse_09-2020	null	[MS,MS:1001208,SEQUEST,]	0.00	3.489	null	null	0.05
PRT	Q8BMJ2	Leucine--tRNA ligase, cytoplasmic OS=Mus musculus OX=10090 GN=Lars1 PE=1 SV=2	null	null	Mouse_09-2020	null	[MS,MS:1001208,SEQUEST,]	0.00	1.055	null	null	0.01
PRT	P41105	60S ribosomal protein L28 OS=Mus musculus OX=10090 GN=Rpl28 PE=1 SV=2	null	null	Mouse_09-2020	null	[MS,MS:1001208,SEQUEST,]	0.00	3.146	null	null	0.09
PRT	O54734	Dolichyl-diphosphooligosaccharide--protein glycosyltransferase 48 kDa subunit OS=Mus musculus OX=10090 GN=Ddost PE=1 SV=2	null	null	Mouse_09-2020	null	[MS,MS:1001208,SEQUEST,]	2.27	3.585	null	null	0.02
PRT	A0A1Y7VL95	Ribosyldihydronicotinamide dehydrogenase [quinone] OS=Mus musculus OX=10090 GN=Nqo2 PE=1 SV=1	null	null	Mouse_09-2020	null	[MS,MS:1001208,SEQUEST,]	2.39	2.740	null	null	0.05
PRT	Q80XR6	Heterogeneous nuclear ribonucleoprotein A/B OS=Mus musculus OX=10090 GN=Hnrnpab PE=1 SV=1	null	null	Mouse_09-2020	null	[MS,MS:1001208,SEQUEST,]	1.79	1.650	null	null	0.03
PRT	Q8BMD2	Zinc finger protein DZIP1 OS=Mus musculus OX=10090 GN=Dzip1 PE=1 SV=3	null	null	Mouse_09-2020	null	[MS,MS:1001208,SEQUEST,]	0.00	0.539	null	null	0.01
PRT	Q9QZ85	Interferon-inducible GTPase 1 OS=Mus musculus OX=10090 GN=Iigp1 PE=1 SV=2	null	null	Mouse_09-2020	null	[MS,MS:1001208,SEQUEST,]	0.00	1.768	null	null	0.02
PRT	O35386	Phytanoyl-CoA dioxygenase, peroxisomal OS=Mus musculus OX=10090 GN=Phyh PE=1 SV=1	null	null	Mouse_09-2020	null	[MS,MS:1001208,SEQUEST,]	0.00	1.639	null	null	0.05
PRT	P51150	Ras-related protein Rab-7a OS=Mus musculus OX=10090 GN=Rab7a PE=1 SV=2	null	null	Mouse_09-2020	null	[MS,MS:1001208,SEQUEST,]	0.00	1.755	null	null	0.07
PRT	Q71RI9	Kynurenine--oxoglutarate transaminase 3 OS=Mus musculus OX=10090 GN=Kyat3 PE=1 SV=1	null	null	Mouse_09-2020	null	[MS,MS:1001208,SEQUEST,]	3.29	4.513	null	null	0.03
PRT	D3Z6V2	Receptor expression-enhancing protein OS=Mus musculus OX=10090 GN=Reep6 PE=1 SV=1	null	null	Mouse_09-2020	null	[MS,MS:1001208,SEQUEST,]	1.80	2.887	null	null	0.10
PRT	Q0VG85-2	Isoform 2 of Coiled-coil domain-containing protein 162 OS=Mus musculus OX=10090 GN=Ccdc162	null	null	Mouse_09-2020	null	[MS,MS:1001208,SEQUEST,]	0.00	0.518	null	null	0.06
PRT	A0A0R4J0I1	Serine protease inhibitor A3K OS=Mus musculus OX=10090 GN=Serpina3k PE=1 SV=1	null	null	Mouse_09-2020	null	[MS,MS:1001208,SEQUEST,]	2.65	5.875	null	null	0.03
PRT	Q9WU78	Programmed cell death 6-interacting protein OS=Mus musculus OX=10090 GN=Pdcd6ip PE=1 SV=3	null	null	Mouse_09-2020	null	[MS,MS:1001208,SEQUEST,]	1.61	1.987	null	null	0.01
PRT	P62267	40S ribosomal protein S23 OS=Mus musculus OX=10090 GN=Rps23 PE=1 SV=3	null	null	Mouse_09-2020	null	[MS,MS:1001208,SEQUEST,]	0.00	1.641	null	null	0.08
PRT	E9Q7C8	Cytochrome P450 2C40 OS=Mus musculus OX=10090 GN=Cyp2c40 PE=3 SV=1	null	null	Mouse_09-2020	null	[MS,MS:1001208,SEQUEST,]	0.00	1.376	null	null	0.02
PRT	D3Z712	40S ribosomal protein S15a (Fragment) OS=Mus musculus OX=10090 GN=Rps15a PE=1 SV=2	null	null	Mouse_09-2020	null	[MS,MS:1001208,SEQUEST,]	1.70	3.970	null	null	0.12
PRT	A0A1Y7VN44	Dihydrolipoyllysine-residue succinyltransferase component of 2-oxoglutarate dehydrogenase complex, mitochondrial OS=Mus musculus OX=10090 GN=Dlst PE=4 SV=1	null	null	Mouse_09-2020	null	[MS,MS:1001208,SEQUEST,]	0.00	0.543	null	null	0.61
PRT	P53395	Lipoamide acyltransferase component of branched-chain alpha-keto acid dehydrogenase complex, mitochondrial OS=Mus musculus OX=10090 GN=Dbt PE=1 SV=2	null	null	Mouse_09-2020	null	[MS,MS:1001208,SEQUEST,]	0.00	3.809	null	null	0.02
PRT	Q8VBW6	NEDD8-activating enzyme E1 regulatory subunit OS=Mus musculus OX=10090 GN=Nae1 PE=1 SV=1	null	null	Mouse_09-2020	null	[MS,MS:1001208,SEQUEST,]	0.00	0.845	null	null	0.02
PRT	Q922Q8	Leucine-rich repeat-containing protein 59 OS=Mus musculus OX=10090 GN=Lrrc59 PE=1 SV=1	null	null	Mouse_09-2020	null	[MS,MS:1001208,SEQUEST,]	2.72	4.648	null	null	0.04
PRT	P11983	T-complex protein 1 subunit alpha OS=Mus musculus OX=10090 GN=Tcp1 PE=1 SV=3	null	null	Mouse_09-2020	null	[MS,MS:1001208,SEQUEST,]	0.00	0.304	null	null	0.04
PRT	Q8K010	5-oxoprolinase OS=Mus musculus OX=10090 GN=Oplah PE=1 SV=1	null	null	Mouse_09-2020	null	[MS,MS:1001208,SEQUEST,]	0.00	1.332	null	null	0.01
PRT	Q9D8N0	Elongation factor 1-gamma OS=Mus musculus OX=10090 GN=Eef1g PE=1 SV=3	null	null	Mouse_09-2020	null	[MS,MS:1001208,SEQUEST,]	2.83	3.498	null	null	0.02
PRT	P31725	Protein S100-A9 OS=Mus musculus OX=10090 GN=S100a9 PE=1 SV=3	null	null	Mouse_09-2020	null	[MS,MS:1001208,SEQUEST,]	3.46	3.757	null	null	0.13
PRT	O55060	Thiopurine S-methyltransferase OS=Mus musculus OX=10090 GN=Tpmt PE=1 SV=1	null	null	Mouse_09-2020	null	[MS,MS:1001208,SEQUEST,]	0.00	2.689	null	null	0.03
PRT	Q8R0B4	TAR DNA-binding protein 43 OS=Mus musculus OX=10090 GN=Tardbp PE=1 SV=1	null	null	Mouse_09-2020	null	[MS,MS:1001208,SEQUEST,]	0.00	0.482	null	null	0.04
PRT	Q9CPQ8	ATP synthase subunit g, mitochondrial OS=Mus musculus OX=10090 GN=Atp5mg PE=1 SV=1	null	null	Mouse_09-2020	null	[MS,MS:1001208,SEQUEST,]	0.00	1.503	null	null	0.19
PRT	Q9QXD1	Peroxisomal acyl-coenzyme A oxidase 2 OS=Mus musculus OX=10090 GN=Acox2 PE=1 SV=2	null	null	Mouse_09-2020	null	[MS,MS:1001208,SEQUEST,]	0.00	1.808	null	null	0.03
PRT	A0A2R8VHP2	Nicotinate phosphoribosyltransferase OS=Mus musculus OX=10090 GN=Naprt PE=1 SV=1	null	null	Mouse_09-2020	null	[MS,MS:1001208,SEQUEST,]	3.31	4.673	null	null	0.03
PRT	A0A2R8VHY9	Poly(rC)-binding protein 2 (Fragment) OS=Mus musculus OX=10090 GN=Pcbp2 PE=1 SV=1	null	null	Mouse_09-2020	null	[MS,MS:1001208,SEQUEST,]	0.00	0.913	null	null	0.05
PRT	O09061	Proteasome subunit beta type-1 OS=Mus musculus OX=10090 GN=Psmb1 PE=1 SV=1	null	null	Mouse_09-2020	null	[MS,MS:1001208,SEQUEST,]	2.57	3.708	null	null	0.06
PRT	Q8BWY3	Eukaryotic peptide chain release factor subunit 1 OS=Mus musculus OX=10090 GN=Etf1 PE=1 SV=4	null	null	Mouse_09-2020	null	[MS,MS:1001208,SEQUEST,]	2.17	2.207	null	null	0.02
PRT	O35459	Delta(3,5)-Delta(2,4)-dienoyl-CoA isomerase, mitochondrial OS=Mus musculus OX=10090 GN=Ech1 PE=1 SV=1	null	null	Mouse_09-2020	null	[MS,MS:1001208,SEQUEST,]	2.28	1.443	null	null	0.02
PRT	Q9WVM8	Kynurenine/alpha-aminoadipate aminotransferase, mitochondrial OS=Mus musculus OX=10090 GN=Aadat PE=1 SV=1	null	null	Mouse_09-2020	null	[MS,MS:1001208,SEQUEST,]	2.58	2.985	null	null	0.02
PRT	Q9JJI8	60S ribosomal protein L38 OS=Mus musculus OX=10090 GN=Rpl38 PE=1 SV=3	null	null	Mouse_09-2020	null	[MS,MS:1001208,SEQUEST,]	0.00	0.316	null	null	0.17
PRT	Q3UZZ6	Sulfotransferase 1 family member D1 OS=Mus musculus OX=10090 GN=Sult1d1 PE=1 SV=1	null	null	Mouse_09-2020	null	[MS,MS:1001208,SEQUEST,]	0.00	5.246	null	null	0.05
PRT	Q9CPT4	Myeloid-derived growth factor OS=Mus musculus OX=10090 GN=Mydgf PE=1 SV=1	null	null	Mouse_09-2020	null	[MS,MS:1001208,SEQUEST,]	2.07	2.554	null	null	0.05
PRT	Q64521	Glycerol-3-phosphate dehydrogenase, mitochondrial OS=Mus musculus OX=10090 GN=Gpd2 PE=1 SV=2	null	null	Mouse_09-2020	null	[MS,MS:1001208,SEQUEST,]	0.00	2.187	null	null	0.01
PRT	A0A087WPF8	Protein ABHD14B (Fragment) OS=Mus musculus OX=10090 GN=Abhd14b PE=1 SV=1	null	null	Mouse_09-2020	null	[MS,MS:1001208,SEQUEST,]	2.13	2.709	null	null	0.06
PRT	Q9WV54	Acid ceramidase OS=Mus musculus OX=10090 GN=Asah1 PE=1 SV=1	null	null	Mouse_09-2020	null	[MS,MS:1001208,SEQUEST,]	1.70	2.386	null	null	0.03
PRT	P09405	Nucleolin OS=Mus musculus OX=10090 GN=Ncl PE=1 SV=2	null	null	Mouse_09-2020	null	[MS,MS:1001208,SEQUEST,]	2.14	3.589	null	null	0.01
PRT	P38060	Hydroxymethylglutaryl-CoA lyase, mitochondrial OS=Mus musculus OX=10090 GN=Hmgcl PE=1 SV=2	null	null	Mouse_09-2020	null	[MS,MS:1001208,SEQUEST,]	2.33	3.915	null	null	0.06
PRT	P97364	Selenide, water dikinase 2 OS=Mus musculus OX=10090 GN=Sephs2 PE=1 SV=3	null	null	Mouse_09-2020	null	[MS,MS:1001208,SEQUEST,]	0.00	1.294	null	null	0.03
PRT	Q6P5G3	MBT domain-containing protein 1 OS=Mus musculus OX=10090 GN=Mbtd1 PE=1 SV=1	null	null	Mouse_09-2020	null	[MS,MS:1001208,SEQUEST,]	0.00	0.630	null	null	0.01
PRT	Q5XG73	Acyl-CoA-binding domain-containing protein 5 OS=Mus musculus OX=10090 GN=Acbd5 PE=1 SV=1	null	null	Mouse_09-2020	null	[MS,MS:1001208,SEQUEST,]	0.00	4.493	null	null	0.02
PRT	Q5HZJ0	Ribonuclease 3 OS=Mus musculus OX=10090 GN=Drosha PE=1 SV=1	null	null	Mouse_09-2020	null	[MS,MS:1001208,SEQUEST,]	0.00	0.710	null	null	0.02
PRT	D3Z1U9	NADH dehydrogenase [ubiquinone] flavoprotein 1, mitochondrial OS=Mus musculus OX=10090 GN=Ndufv1 PE=1 SV=1	null	null	Mouse_09-2020	null	[MS,MS:1001208,SEQUEST,]	2.19	2.637	null	null	0.03
PRT	Q9D6J5	NADH dehydrogenase [ubiquinone] 1 beta subcomplex subunit 8, mitochondrial OS=Mus musculus OX=10090 GN=Ndufb8 PE=1 SV=1	null	null	Mouse_09-2020	null	[MS,MS:1001208,SEQUEST,]	1.67	3.157	null	null	0.06
PRT	P62892	60S ribosomal protein L39 OS=Mus musculus OX=10090 GN=Rpl39 PE=1 SV=2	null	null	Mouse_09-2020	null	[MS,MS:1001208,SEQUEST,]	3.30	2.953	null	null	0.20
PRT	Q61335	B-cell receptor-associated protein 31 OS=Mus musculus OX=10090 GN=Bcap31 PE=1 SV=4	null	null	Mouse_09-2020	null	[MS,MS:1001208,SEQUEST,]	2.02	3.319	null	null	0.04
PRT	A0A494BB38	Prostaglandin reductase-3 OS=Mus musculus OX=10090 GN=Zadh2 PE=1 SV=1	null	null	Mouse_09-2020	null	[MS,MS:1001208,SEQUEST,]	2.40	3.008	null	null	0.04
PRT	A0A3B2WAL8	Acetyl-CoA acetyltransferase, cytosolic OS=Mus musculus OX=10090 GN=Acat2 PE=1 SV=1	null	null	Mouse_09-2020	null	[MS,MS:1001208,SEQUEST,]	0.00	2.265	null	null	0.07
PRT	P19536	Cytochrome c oxidase subunit 5B, mitochondrial OS=Mus musculus OX=10090 GN=Cox5b PE=1 SV=1	null	null	Mouse_09-2020	null	[MS,MS:1001208,SEQUEST,]	2.20	4.907	null	null	0.14
PRT	Q9D172	Glutamine amidotransferase-like class 1 domain-containing protein 3A, mitochondrial OS=Mus musculus OX=10090 GN=Gatd3a PE=1 SV=1	null	null	Mouse_09-2020	null	[MS,MS:1001208,SEQUEST,]	0.00	0.870	null	null	0.09
PRT	Q9QUM9	Proteasome subunit alpha type-6 OS=Mus musculus OX=10090 GN=Psma6 PE=1 SV=1	null	null	Mouse_09-2020	null	[MS,MS:1001208,SEQUEST,]	2.77	3.801	null	null	0.07
PRT	A2A930	Histone-lysine N-methyltransferase PRDM16 OS=Mus musculus OX=10090 GN=Prdm16 PE=1 SV=1	null	null	Mouse_09-2020	null	[MS,MS:1001208,SEQUEST,]	1.81	1.319	null	null	0.01
PRT	Q9CZW5	Mitochondrial import receptor subunit TOM70 OS=Mus musculus OX=10090 GN=Tomm70 PE=1 SV=2	null	null	Mouse_09-2020	null	[MS,MS:1001208,SEQUEST,]	0.00	2.552	null	null	0.01
PRT	Q99L13	3-hydroxyisobutyrate dehydrogenase, mitochondrial OS=Mus musculus OX=10090 GN=Hibadh PE=1 SV=1	null	null	Mouse_09-2020	null	[MS,MS:1001208,SEQUEST,]	2.49	2.706	null	null	0.08
PRT	Q8VCM7	Fibrinogen gamma chain OS=Mus musculus OX=10090 GN=Fgg PE=1 SV=1	null	null	Mouse_09-2020	null	[MS,MS:1001208,SEQUEST,]	3.03	5.308	null	null	0.03
PRT	Q3V0P9	Wiskott-Aldrich syndrome protein family member OS=Mus musculus OX=10090 GN=Gm732 PE=2 SV=1	null	null	Mouse_09-2020	null	[MS,MS:1001208,SEQUEST,]	0.00	0.444	null	null	0.03
PRT	Q9D823	60S ribosomal protein L37 OS=Mus musculus OX=10090 GN=Rpl37 PE=3 SV=3	null	null	Mouse_09-2020	null	[MS,MS:1001208,SEQUEST,]	2.48	1.823	null	null	0.14
PRT	A0A494BAK4	Endoplasmic reticulum-Golgi intermediate compartment protein 1 OS=Mus musculus OX=10090 GN=Ergic1 PE=1 SV=1	null	null	Mouse_09-2020	null	[MS,MS:1001208,SEQUEST,]	0.00	1.845	null	null	0.03
PRT	D3YWF6	Ubiquitinyl hydrolase 1 OS=Mus musculus OX=10090 GN=Otub1 PE=1 SV=1	null	null	Mouse_09-2020	null	[MS,MS:1001208,SEQUEST,]	0.00	2.161	null	null	0.06
PRT	G5E823	Histidine--tRNA ligase OS=Mus musculus OX=10090 GN=Hars2 PE=1 SV=1	null	null	Mouse_09-2020	null	[MS,MS:1001208,SEQUEST,]	1.68	1.715	null	null	0.02
PRT	A0A087WNV6	5'-3' exoribonuclease 1 OS=Mus musculus OX=10090 GN=Xrn1 PE=1 SV=1	null	null	Mouse_09-2020	null	[MS,MS:1001208,SEQUEST,]	0.00	0.475	null	null	0.03
PRT	Q99K67	Alpha-aminoadipic semialdehyde synthase, mitochondrial OS=Mus musculus OX=10090 GN=Aass PE=1 SV=1	null	null	Mouse_09-2020	null	[MS,MS:1001208,SEQUEST,]	3.17	7.149	null	null	0.02
PRT	Q9JHI5	Isovaleryl-CoA dehydrogenase, mitochondrial OS=Mus musculus OX=10090 GN=Ivd PE=1 SV=1	null	null	Mouse_09-2020	null	[MS,MS:1001208,SEQUEST,]	0.00	2.640	null	null	0.02
PRT	P80315	T-complex protein 1 subunit delta OS=Mus musculus OX=10090 GN=Cct4 PE=1 SV=3	null	null	Mouse_09-2020	null	[MS,MS:1001208,SEQUEST,]	0.00	2.735	null	null	0.01
PRT	G3UZ26	Serine hydroxymethyltransferase (Fragment) OS=Mus musculus OX=10090 GN=Shmt1 PE=1 SV=1	null	null	Mouse_09-2020	null	[MS,MS:1001208,SEQUEST,]	2.92	4.231	null	null	0.04
PRT	Q99LX0	Parkinson disease protein 7 homolog OS=Mus musculus OX=10090 GN=Park7 PE=1 SV=1	null	null	Mouse_09-2020	null	[MS,MS:1001208,SEQUEST,]	0.00	4.111	null	null	0.08
PRT	P16332	Methylmalonyl-CoA mutase, mitochondrial OS=Mus musculus OX=10090 GN=Mmut PE=1 SV=2	null	null	Mouse_09-2020	null	[MS,MS:1001208,SEQUEST,]	0.00	1.498	null	null	0.02
PRT	P51658	Estradiol 17-beta-dehydrogenase 2 OS=Mus musculus OX=10090 GN=Hsd17b2 PE=1 SV=2	null	null	Mouse_09-2020	null	[MS,MS:1001208,SEQUEST,]	0.00	0.631	null	null	0.02

PSH	sequence	PSM_ID	accession	unique	database	database_version	search_engine	search_engine_score[1]	modifications	spectra_ref	retention_time	charge	exp_mass_to_charge	calc_mass_to_charge	pre	post	start	end
PSM	VATRWDIQKYAR	-226_12330	O35490	1	Mouse_09-2020	null	[MS,MS:1001208,SEQUEST,]	3.2e-4	10-UNIMOD:213	ms_run[1]:scan=2595	1489.3	3	2047.88047	683.29774	R	A	275	287
PSM	TQNVLGEKGRR	-226_2856	P62908	1	Mouse_09-2020	null	[MS,MS:1001208,SEQUEST,]	8.5e-4	10-UNIMOD:213	ms_run[1]:scan=1079	708.1	3	1798.76255	600.25929	R	R	55	66
PSM	TQNVLGEKGRR	-226_2854	P62908	1	Mouse_09-2020	null	[MS,MS:1001208,SEQUEST,]	8.5e-4	8-UNIMOD:213	ms_run[1]:scan=1079	708.1	3	1798.76255	600.25929	R	R	55	66
PSM	FLKTRDDLAR	-226_6500	P30115	1	Mouse_09-2020	null	[MS,MS:1001208,SEQUEST,]	3.2e-4	3-UNIMOD:213	ms_run[1]:scan=1664	1009.4	3	1775.75113	592.58864	K	R	34	44
PSM	KQTALAELVK	-226_13017	P07724	1	Mouse_09-2020	null	[MS,MS:1001208,SEQUEST,]	3.2e-4	1-UNIMOD:213	ms_run[1]:scan=2707	1547.1	2	1641.73039	821.36789	K	K	549	559
PSM	SRPETGRPRPKGPEGERPAR	-226_1156	P63325	1	Mouse_09-2020	null	[MS,MS:1001208,SEQUEST,]	3.2e-4	11-UNIMOD:213	ms_run[1]:scan=814	571.1	5	2771.25410	555.05628	R	T	97	117
PSM	VFGKGNPTK	-226_3769	Q8C196	1	Mouse_09-2020	null	[MS,MS:1001208,SEQUEST,]	3.2e-4	4-UNIMOD:213	ms_run[1]:scan=1224	783.0	2	1488.59368	744.79964	K	V	211	220
PSM	SRDSFLKR	-226_4731	Q9CQM8	1	Mouse_09-2020	null	[MS,MS:1001208,SEQUEST,]	1.5e-3	7-UNIMOD:213	ms_run[1]:scan=1385	865.7	3	1549.61991	517.21139	K	K	101	109
PSM	TQNVLGEKGRR	-226_2855	P62908	1	Mouse_09-2020	null	[MS,MS:1001208,SEQUEST,]	1.7e-3	7-UNIMOD:213	ms_run[1]:scan=1079	708.1	3	1798.76255	600.25929	R	R	55	66
PSM	KFVRTDEKVERVR	-226_3529	Q91VS7	1	Mouse_09-2020	null	[MS,MS:1001208,SEQUEST,]	8.5e-4	8-UNIMOD:213	ms_run[1]:scan=1189	764.9	4	2203.00527	551.50688	K	A	61	74
PSM	LVSSVSDLPKRLDSR	-226_12808	P54869	1	Mouse_09-2020	null	[MS,MS:1001208,SEQUEST,]	3.2e-4	11-UNIMOD:213	ms_run[1]:scan=2672	1529.0	3	2213.00095	738.33816	K	R	438	453
PSM	RVSKRI	-226_1064	P12710	1	Mouse_09-2020	null	[MS,MS:1001208,SEQUEST,]	2.2e-2	5-UNIMOD:213	ms_run[1]:scan=802	564.8	3	1299.56440	433.85840	K	0	122	128
PSM	KQTALAELVK	-226_13018	P07724	1	Mouse_09-2020	null	[MS,MS:1001208,SEQUEST,]	3.2e-4	3-UNIMOD:213	ms_run[1]:scan=2707	1547.1	2	1641.73039	821.36789	K	K	549	559
PSM	LFAEAVQKSR	-226_8030	Q8C196	1	Mouse_09-2020	null	[MS,MS:1001208,SEQUEST,]	8.5e-4	8-UNIMOD:213	ms_run[1]:scan=1905	1133.4	2	1689.70464	845.35531	K	V	1472	1482
PSM	RLQTVKLPVDK	-226_9318	Q64374	1	Mouse_09-2020	null	[MS,MS:1001208,SEQUEST,]	3.2e-4	6-UNIMOD:213	ms_run[1]:scan=2112	1240.0	3	1837.85575	613.29182	K	T	234	245
PSM	LVSSVSDLPKRLDSR	-226_12807	P54869	1	Mouse_09-2020	null	[MS,MS:1001208,SEQUEST,]	8.5e-4	7-UNIMOD:213	ms_run[1]:scan=2672	1529.0	3	2213.00095	738.33816	K	R	438	453
PSM	LKEYHRLQSK	-226_2440	P16460	1	Mouse_09-2020	null	[MS,MS:1001208,SEQUEST,]	3.2e-4	2-UNIMOD:213	ms_run[1]:scan=1013	674.0	3	1842.79520	614.93604	R	T	399	409
PSM	LVSSVSDLPKRLDSR	-226_12806	P54869	1	Mouse_09-2020	null	[MS,MS:1001208,SEQUEST,]	8.5e-4	6-UNIMOD:213	ms_run[1]:scan=2672	1529.0	3	2213.00095	738.33816	K	R	438	453
PSM	KLEDGPK	-226_2177	P10126	1	Mouse_09-2020	null	[MS,MS:1001208,SEQUEST,]	3.2e-4	1-UNIMOD:213	ms_run[1]:scan=971	652.2	2	1327.49687	664.25199	K	L	386	393
PSM	RGVLKEYGVK	-226_6358	Q8C196	1	Mouse_09-2020	null	[MS,MS:1001208,SEQUEST,]	1.1e-3	7-UNIMOD:213	ms_run[1]:scan=1642	998.1	3	1689.74155	563.91809	K	L	523	533
PSM	LFAEAVQKSR	-226_8029	Q8C196	1	Mouse_09-2020	null	[MS,MS:1001208,SEQUEST,]	7.1e-3	9-UNIMOD:213	ms_run[1]:scan=1905	1133.4	2	1689.70464	845.35531	K	V	1472	1482
PSM	RAVKFQR	-226_3002	Q8BP67	1	Mouse_09-2020	null	[MS,MS:1001208,SEQUEST,]	8.5e-4	1-UNIMOD:213	ms_run[1]:scan=1104	721.2	3	1445.60913	482.54107	R	I	74	81
PSM	ISKGANPVEIRR	-226_4654	P63038	1	Mouse_09-2020	null	[MS,MS:1001208,SEQUEST,]	3.2e-4	2-UNIMOD:213	ms_run[1]:scan=1373	859.4	3	1880.84140	627.61871	K	V	131	143
PSM	LKASYRR	-226_1901	J3QMG3	1	Mouse_09-2020	null	[MS,MS:1001208,SEQUEST,]	1.2e-2	2-UNIMOD:213	ms_run[1]:scan=927	629.5	3	1434.59195	478.86907	K	C	115	122
PSM	ISKGANPVEIRR	-226_4653	P63038	1	Mouse_09-2020	null	[MS,MS:1001208,SEQUEST,]	3.2e-4	3-UNIMOD:213	ms_run[1]:scan=1373	859.4	3	1880.84140	627.61871	K	V	131	143
PSM	AGVKINPK	-226_4077	P26443	1	Mouse_09-2020	null	[MS,MS:1001208,SEQUEST,]	6.0e-3	4-UNIMOD:213	ms_run[1]:scan=1276	809.7	2	1367.57610	684.29145	K	Y	184	192
PSM	SIKNIQK	-226_3111	Q8C2Q8	1	Mouse_09-2020	null	[MS,MS:1001208,SEQUEST,]	1.5e-3	3-UNIMOD:213	ms_run[1]:scan=1122	730.4	2	1371.57170	686.28891	K	T	13	20
PSM	NVIKEK	-226_3193	P17182	1	Mouse_09-2020	null	[MS,MS:1001208,SEQUEST,]	3.4e-2	6-UNIMOD:213	ms_run[1]:scan=1134	736.6	2	1271.50688	636.25708	K	G	194	200
PSM	NVLKEK	-226_3194	Q91Y97	0	Mouse_09-2020	null	[MS,MS:1001208,SEQUEST,]	3.4e-2	6-UNIMOD:213	ms_run[1]:scan=1134	736.6	2	1271.50688	636.25708	R	I	96	102
PSM	NTVVPTKK	-226_2523	P20029	1	Mouse_09-2020	null	[MS,MS:1001208,SEQUEST,]	2.4e-2	7-UNIMOD:213	ms_run[1]:scan=1025	680.2	2	1427.59673	714.30201	R	Q	441	449
PSM	AHLEKVR	-226_1592	Q8BH00	1	Mouse_09-2020	null	[MS,MS:1001208,SEQUEST,]	8.5e-4	5-UNIMOD:213	ms_run[1]:scan=882	606.2	2	1393.56694	697.28670	K	Y	333	340
PSM	SGQRKPATSYVR	-226_3062	P41105	1	Mouse_09-2020	null	[MS,MS:1001208,SEQUEST,]	3.2e-4	5-UNIMOD:213	ms_run[1]:scan=1114	726.3	3	1890.78916	630.93470	R	T	68	80
PSM	VSNLPTVKK	-226_5441	P30115	1	Mouse_09-2020	null	[MS,MS:1001208,SEQUEST,]	2.2e-2	8-UNIMOD:213	ms_run[1]:scan=1498	924.1	2	1526.66606	763.83622	R	L	188	197
PSM	GLADRKVSAK	-226_2638	Q8BMS1	1	Mouse_09-2020	null	[MS,MS:1001208,SEQUEST,]	1.1e-3	6-UNIMOD:213	ms_run[1]:scan=1046	691.0	3	1585.67740	529.23056	K	S	250	260
PSM	SNIQIK	-226_4856	Q8BMD2	1	Mouse_09-2020	null	[MS,MS:1001208,SEQUEST,]	2.2e-2	1-UNIMOD:213	ms_run[1]:scan=1405	876.0	2	1243.47356	622.24143	K	N	316	322
PSM	LRREVEKAK	-226_205	P20029	1	Mouse_09-2020	null	[MS,MS:1001208,SEQUEST,]	1.1e-3	7-UNIMOD:213	ms_run[1]:scan=547	443.6	3	1669.74570	557.25348	K	A	289	298
PSM	RLQSLLKGQK	-226_6571	B1AV77	1	Mouse_09-2020	null	[MS,MS:1001208,SEQUEST,]	8.5e-4	7-UNIMOD:213	ms_run[1]:scan=1674	1014.5	3	1711.79239	571.26913	K	A	290	300
PSM	LRREVEKAK	-226_206	P20029	1	Mouse_09-2020	null	[MS,MS:1001208,SEQUEST,]	4.0e-2	9-UNIMOD:213	ms_run[1]:scan=547	443.6	3	1669.74570	557.25348	K	A	289	298
PSM	KDRVTDALNATR	-226_6699	P63038	1	Mouse_09-2020	null	[MS,MS:1001208,SEQUEST,]	3.2e-4	1-UNIMOD:213	ms_run[1]:scan=1696	1025.9	3	1900.79660	634.26985	K	A	418	430
PSM	ILKAGGK	-226_2294	A0A1B0GSS8	1	Mouse_09-2020	null	[MS,MS:1001208,SEQUEST,]	2.2e-3	3-UNIMOD:213	ms_run[1]:scan=989	661.5	2	1227.51689	614.26216	R	L	80	87
PSM	NTVVPTKK	-226_2521	P20029	1	Mouse_09-2020	null	[MS,MS:1001208,SEQUEST,]	4.6e-2	6-UNIMOD:213	ms_run[1]:scan=1025	680.2	2	1427.59673	714.30201	R	Q	441	449
PSM	SIKNIQK	-226_3112	Q8C2Q8	1	Mouse_09-2020	null	[MS,MS:1001208,SEQUEST,]	8.5e-4	1-UNIMOD:213	ms_run[1]:scan=1122	730.4	2	1371.57170	686.28891	K	T	13	20
PSM	AKFAGR	-226_2224	P17182	1	Mouse_09-2020	null	[MS,MS:1001208,SEQUEST,]	2.4e-2	2-UNIMOD:213	ms_run[1]:scan=978	655.8	2	1190.43987	595.72320	K	F	421	427
PSM	IKVENTEENRR	-226_3260	Q91Y97	1	Mouse_09-2020	null	[MS,MS:1001208,SEQUEST,]	3.2e-4	2-UNIMOD:213	ms_run[1]:scan=1145	742.3	3	1928.79087	643.60149	R	F	47	58
PSM	MVQKSLAR	-226_2491	P54869	1	Mouse_09-2020	null	[MS,MS:1001208,SEQUEST,]	1.1e-3	1-UNIMOD:35,4-UNIMOD:213	ms_run[1]:scan=1020	677.6	2	1489.59172	745.29895	K	M	307	315
PSM	SNIKAAWGK	-226_6783	Q91VB8	1	Mouse_09-2020	null	[MS,MS:1001208,SEQUEST,]	8.5e-4	4-UNIMOD:213	ms_run[1]:scan=1708	1032.1	2	1515.60405	758.30509	K	G	9	18
PSM	KSNPVVR	-226_1865	Q9DCN2	1	Mouse_09-2020	null	[MS,MS:1001208,SEQUEST,]	5.4e-3	1-UNIMOD:213	ms_run[1]:scan=922	626.9	2	1340.53996	670.77342	K	V	164	171
PSM	KDRVTDALNATR	-226_6700	P63038	1	Mouse_09-2020	null	[MS,MS:1001208,SEQUEST,]	3.2e-4	2-UNIMOD:213	ms_run[1]:scan=1696	1025.9	3	1900.79660	634.26985	K	A	418	430
PSM	KILGYIK	-226_11193	P47738	1	Mouse_09-2020	null	[MS,MS:1001208,SEQUEST,]	3.2e-4	1-UNIMOD:213	ms_run[1]:scan=2417	1397.4	2	1375.60661	688.30657	K	G	371	378
PSM	LTKSDRPELTGAK	-226_4192	Q99LC5	1	Mouse_09-2020	null	[MS,MS:1001208,SEQUEST,]	3.2e-4	3-UNIMOD:213	ms_run[1]:scan=1295	819.5	3	1956.84757	652.95364	K	V	204	217
PSM	KYNRTPALIALR	-226_11832	P70694	1	Mouse_09-2020	null	[MS,MS:1001208,SEQUEST,]	1.1e-3	2-UNIMOD:213	ms_run[1]:scan=2516	1448.5	3	1956.90415	652.97460	K	Q	247	259
PSM	KQTALAELVK	-226_13026	P07724	1	Mouse_09-2020	null	[MS,MS:1001208,SEQUEST,]	3.2e-4	1-UNIMOD:213	ms_run[1]:scan=2708	1547.7	3	1641.72947	547.91435	K	K	549	559
PSM	KLSSAMSAAK	-226_1582	P14152	1	Mouse_09-2020	null	[MS,MS:1001208,SEQUEST,]	8.5e-4	6-UNIMOD:35,1-UNIMOD:213	ms_run[1]:scan=881	605.7	2	1550.59612	775.80152	R	I	239	249
PSM	AKLAQAKL	-226_6598	O88844	1	Mouse_09-2020	null	[MS,MS:1001208,SEQUEST,]	7.1e-3	2-UNIMOD:213	ms_run[1]:scan=1681	1018.1	2	1383.60723	692.30710	K	0	407	415
PSM	KAQALPK	-226_2371	P55264	1	Mouse_09-2020	null	[MS,MS:1001208,SEQUEST,]	8.5e-4	1-UNIMOD:213	ms_run[1]:scan=1001	667.7	2	1296.53850	648.77289	K	N	263	270
PSM	LVKLESK	-226_5923	Q8BIS8	1	Mouse_09-2020	null	[MS,MS:1001208,SEQUEST,]	3.8e-3	3-UNIMOD:213	ms_run[1]:scan=1575	963.7	2	1357.58049	679.29366	R	D	97	104
PSM	KIQEWHREQR	-226_2992	Q63880	1	Mouse_09-2020	null	[MS,MS:1001208,SEQUEST,]	3.2e-4	1-UNIMOD:213	ms_run[1]:scan=1103	720.6	3	1950.80252	650.93844	R	R	554	564
PSM	KGKGTTITSVLPKPALVASRVEVSK	-226_14528	Q8C196	1	Mouse_09-2020	null	[MS,MS:1001208,SEQUEST,]	3.2e-4	1-UNIMOD:213	ms_run[1]:scan=2959	1677.2	4	3107.59267	777.65300	K	L	400	425
PSM	RHQKVVEIAPATHLDPQLR	-226_9792	G5E8R3	1	Mouse_09-2020	null	[MS,MS:1001208,SEQUEST,]	3.2e-4	4-UNIMOD:213	ms_run[1]:scan=2192	1281.3	4	2749.29433	688.07973	R	R	270	289
PSM	GKILAK	-226_2906	Q9CQM8	1	Mouse_09-2020	null	[MS,MS:1001208,SEQUEST,]	1.1e-2	2-UNIMOD:213	ms_run[1]:scan=1088	712.8	2	1170.49578	585.75143	K	I	82	88
PSM	SAPAAEKK	-226_2921	Q920S3	1	Mouse_09-2020	null	[MS,MS:1001208,SEQUEST,]	2.2e-2	1-UNIMOD:213	ms_run[1]:scan=1090	713.8	2	1342.50810	671.75744	K	S	99	107
PSM	KGKGTTITSVLPKPALVASRVEVSK	-226_14527	Q8C196	1	Mouse_09-2020	null	[MS,MS:1001208,SEQUEST,]	3.2e-4	3-UNIMOD:213	ms_run[1]:scan=2959	1677.2	4	3107.59267	777.65300	K	L	400	425
PSM	TVIVKGPR	-226_4980	A0A140T8T4	1	Mouse_09-2020	null	[MS,MS:1001208,SEQUEST,]	1.5e-3	5-UNIMOD:213	ms_run[1]:scan=1424	886.0	2	1410.61821	705.81255	R	T	24	32
PSM	RHQKVVEIAPATHLDPQLR	-226_9791	G5E8R3	1	Mouse_09-2020	null	[MS,MS:1001208,SEQUEST,]	3.2e-4	7-UNIMOD:213	ms_run[1]:scan=2192	1281.3	4	2749.29433	688.07973	R	R	270	289
PSM	LINRNTTIPTKK	-226_4270	P38647	1	Mouse_09-2020	null	[MS,MS:1001208,SEQUEST,]	3.2e-2	11-UNIMOD:213	ms_run[1]:scan=1307	825.7	3	1939.90500	647.30613	K	Q	457	469
PSM	KISAYMK	-226_3380	G5E8M7	0	Mouse_09-2020	null	[MS,MS:1001208,SEQUEST,]	8.5e-4	6-UNIMOD:35,1-UNIMOD:213	ms_run[1]:scan=1165	752.5	2	1397.52214	699.26404	R	S	207	214
PSM	KISAYMK	-226_3380	P10649	0	Mouse_09-2020	null	[MS,MS:1001208,SEQUEST,]	8.5e-4	6-UNIMOD:35,1-UNIMOD:213	ms_run[1]:scan=1165	752.5	2	1397.52214	699.26404	K	S	193	200
PSM	VIEVQAKRR	-226_2821	A0A1L1SSF8	1	Mouse_09-2020	null	[MS,MS:1001208,SEQUEST,]	3.2e-2	7-UNIMOD:213	ms_run[1]:scan=1073	705.2	3	1639.73453	547.24996	K	G	137	146
PSM	KGKGTTITSVLPKPALVASRVEVSK	-226_14530	Q8C196	1	Mouse_09-2020	null	[MS,MS:1001208,SEQUEST,]	3.2e-4	5-UNIMOD:213	ms_run[1]:scan=2959	1677.2	4	3107.59267	777.65300	K	L	400	425
PSM	KVINDFVEKGTQGK	-226_7461	P22599	1	Mouse_09-2020	null	[MS,MS:1001208,SEQUEST,]	3.2e-4	9-UNIMOD:213	ms_run[1]:scan=1818	1088.5	3	2103.91587	701.97645	K	V	173	187
PSM	RQNPKSKKGFNQISTSYIK	-226_20552	Q5SW28	1	Mouse_09-2020	null	[MS,MS:1001208,SEQUEST,]	3.1e-2	7-UNIMOD:213	ms_run[1]:scan=3957	2193.2	4	2765.28701	692.07565	K	D	776	795
PSM	RQNPKSKKGFNQISTSYIK	-226_20553	Q5SW28	1	Mouse_09-2020	null	[MS,MS:1001208,SEQUEST,]	3.1e-2	5-UNIMOD:213	ms_run[1]:scan=3957	2193.2	4	2765.28701	692.07565	K	D	776	795
PSM	LMKEGLEAAR	-226_5132	O35490	1	Mouse_09-2020	null	[MS,MS:1001208,SEQUEST,]	3.2e-4	2-UNIMOD:35,3-UNIMOD:213	ms_run[1]:scan=1447	897.9	2	1674.65972	837.83335	K	K	230	240
PSM	LKEYHR	-226_1351	P16460	1	Mouse_09-2020	null	[MS,MS:1001208,SEQUEST,]	7.1e-3	2-UNIMOD:213	ms_run[1]:scan=846	587.6	3	1386.52384	462.84616	R	Q	399	405
PSM	RLQSLLKGQK	-226_6570	B1AV77	1	Mouse_09-2020	null	[MS,MS:1001208,SEQUEST,]	4.2e-3	10-UNIMOD:213	ms_run[1]:scan=1674	1014.5	3	1711.79239	571.26913	K	A	290	300
PSM	EYKVVGR	-226_4702	A0A1D5RM79	1	Mouse_09-2020	null	[MS,MS:1001208,SEQUEST,]	7.7e-3	2-UNIMOD:213	ms_run[1]:scan=1380	863.2	2	1391.53911	696.27326	R	L	9	16
PSM	EYKVVGR	-226_4700	A0A1D5RM79	1	Mouse_09-2020	null	[MS,MS:1001208,SEQUEST,]	7.7e-3	3-UNIMOD:213	ms_run[1]:scan=1380	863.2	2	1391.53911	696.27326	R	L	9	16
PSM	RSKAEELGLPILGVLR	-226_28665	Q8VCH0	1	Mouse_09-2020	null	[MS,MS:1001208,SEQUEST,]	3.2e-4	5-UNIMOD:213	ms_run[1]:scan=5494	2979.4	3	2292.11313	764.70981	R	Y	290	306
PSM	RSKAEELGLPILGVLR	-226_28664	Q8VCH0	1	Mouse_09-2020	null	[MS,MS:1001208,SEQUEST,]	3.2e-4	3-UNIMOD:213	ms_run[1]:scan=5494	2979.4	3	2292.11313	764.70981	R	Y	290	306
PSM	YQQLIKENLKEIAR	-226_14895	Q9EQ20	1	Mouse_09-2020	null	[MS,MS:1001208,SEQUEST,]	3.2e-4	6-UNIMOD:213	ms_run[1]:scan=3024	1710.8	3	2287.05448	763.02217	R	I	108	122
PSM	LDGVKEKALVSSVR	-226_9596	P07724	1	Mouse_09-2020	null	[MS,MS:1001208,SEQUEST,]	3.2e-4	5-UNIMOD:213	ms_run[1]:scan=2160	1264.9	3	2041.93540	681.31669	K	R	206	220
PSM	IIGIDINKDKFAK	-226_14575	P28474	1	Mouse_09-2020	null	[MS,MS:1001208,SEQUEST,]	1.7e-3	8-UNIMOD:213	ms_run[1]:scan=2969	1682.4	3	2015.92472	672.64615	R	K	219	232
PSM	KGKGTTITSVLPKPALVASRVEVSK	-226_14529	Q8C196	1	Mouse_09-2020	null	[MS,MS:1001208,SEQUEST,]	3.2e-4	6-UNIMOD:213	ms_run[1]:scan=2959	1677.2	4	3107.59267	777.65300	K	L	400	425
PSM	IARDEGSKAFFK	-226_7394	P51881	1	Mouse_09-2020	null	[MS,MS:1001208,SEQUEST,]	3.2e-4	8-UNIMOD:213	ms_run[1]:scan=1806	1082.3	3	1909.78836	637.26756	K	A	261	273
PSM	KELSEIAQR	-226_6100	Q91Y97	1	Mouse_09-2020	null	[MS,MS:1001208,SEQUEST,]	3.2e-4	1-UNIMOD:213	ms_run[1]:scan=1601	977.2	2	1614.65764	807.83167	K	V	14	23
PSM	AHLEKVR	-226_1504	Q8BH00	1	Mouse_09-2020	null	[MS,MS:1001208,SEQUEST,]	1.2e-2	2-UNIMOD:213	ms_run[1]:scan=869	599.5	3	1393.56653	465.19356	K	Y	333	340
PSM	ALAAFLKK	-226_13174	D3YUT3	1	Mouse_09-2020	null	[MS,MS:1001208,SEQUEST,]	3.4e-2	7-UNIMOD:213	ms_run[1]:scan=2733	1560.7	2	1402.61711	701.81202	R	G	17	25
PSM	HGEAQVKIWR	-226_7631	Q9DBJ1	1	Mouse_09-2020	null	[MS,MS:1001208,SEQUEST,]	3.2e-4	1-UNIMOD:213	ms_run[1]:scan=1843	1101.5	3	1764.72470	588.91334	K	S	107	117
PSM	IKSAYK	-226_2028	A0A286YCR8	1	Mouse_09-2020	null	[MS,MS:1001208,SEQUEST,]	5.6e-3	2-UNIMOD:213	ms_run[1]:scan=948	640.3	2	1250.48589	625.74634	K	E	126	132
PSM	GGVEKGPAALRK	-226_3830	Q61176	1	Mouse_09-2020	null	[MS,MS:1001208,SEQUEST,]	3.2e-4	4-UNIMOD:213	ms_run[1]:scan=1234	788.1	3	1723.75797	575.25700	R	G	22	34
PSM	MVQKSLAR	-226_2502	P54869	1	Mouse_09-2020	null	[MS,MS:1001208,SEQUEST,]	1.5e-3	1-UNIMOD:35,4-UNIMOD:213	ms_run[1]:scan=1022	678.6	3	1489.59034	497.20173	K	M	307	315
PSM	KIGGIFAFK	-226_21448	P32020	1	Mouse_09-2020	null	[MS,MS:1001208,SEQUEST,]	3.2e-4	1-UNIMOD:213	ms_run[1]:scan=4109	2272.0	2	1521.65129	761.33058	K	K	454	463
PSM	KLIGLK	-226_9718	A2ADI4	1	Mouse_09-2020	null	[MS,MS:1001208,SEQUEST,]	8.5e-4	1-UNIMOD:213	ms_run[1]:scan=2181	1275.6	2	1212.54338	606.77490	R	E	555	561
PSM	HAVSEGTKAVTK	-226_1553	Q64475	1	Mouse_09-2020	null	[MS,MS:1001208,SEQUEST,]	8.5e-4	8-UNIMOD:213	ms_run[1]:scan=877	603.6	3	1768.72885	590.24828	K	T	110	122
PSM	VRGQTPKVAK	-226_1214	P62862	1	Mouse_09-2020	null	[MS,MS:1001208,SEQUEST,]	5.4e-3	7-UNIMOD:213	ms_run[1]:scan=823	575.7	3	1624.72354	542.24632	K	E	12	22
PSM	IVKPVK	-226_3048	Q8BP67	1	Mouse_09-2020	null	[MS,MS:1001208,SEQUEST,]	4.1e-2	3-UNIMOD:213	ms_run[1]:scan=1112	725.2	2	1224.54228	612.77490	K	S	142	148
PSM	AVEAFETAKKGVGLK	-226_10735	Q64442	1	Mouse_09-2020	null	[MS,MS:1001208,SEQUEST,]	3.2e-4	7-UNIMOD:213	ms_run[1]:scan=2343	1359.2	3	2088.94223	696.98494	K	M	331	346
PSM	MKETAEAYLGKK	-226_5392	P20029	1	Mouse_09-2020	null	[MS,MS:1001208,SEQUEST,]	3.2e-4	1-UNIMOD:35,2-UNIMOD:213	ms_run[1]:scan=1490	920.1	3	1925.77439	642.59658	K	T	154	166
PSM	RQNPKSKKGFNQISTSYIK	-226_20551	Q5SW28	1	Mouse_09-2020	null	[MS,MS:1001208,SEQUEST,]	4.8e-2	14-UNIMOD:213	ms_run[1]:scan=3957	2193.2	4	2765.28701	692.07565	K	D	776	795
PSM	LEETYTNKDVDKALLK	-226_12967	P54869	1	Mouse_09-2020	null	[MS,MS:1001208,SEQUEST,]	3.2e-4	8-UNIMOD:213	ms_run[1]:scan=2699	1543.2	3	2421.06351	807.69227	K	S	343	359
PSM	AFKAWAVAR	-226_13233	P07724	1	Mouse_09-2020	null	[MS,MS:1001208,SEQUEST,]	3.2e-4	3-UNIMOD:213	ms_run[1]:scan=2742	1565.2	2	1560.64153	780.82345	R	S	234	243
PSM	AVEAFETAKKGVGLK	-226_10734	Q64442	1	Mouse_09-2020	null	[MS,MS:1001208,SEQUEST,]	3.2e-4	6-UNIMOD:213	ms_run[1]:scan=2343	1359.2	3	2088.94223	696.98494	K	M	331	346
PSM	QTVAVGVIKAVDK	-226_15349	P10126	1	Mouse_09-2020	null	[MS,MS:1001208,SEQUEST,]	1.1e-3	9-UNIMOD:213	ms_run[1]:scan=3103	1751.7	3	1868.85550	623.62335	R	A	431	444
PSM	RYEEIVKEVSTYIK	-226_25351	P10126	1	Mouse_09-2020	null	[MS,MS:1001208,SEQUEST,]	3.2e-4	8-UNIMOD:213	ms_run[1]:scan=4813	2633.7	3	2298.01133	766.67455	K	I	166	180
PSM	RYEEIVKEVSTYIK	-226_25350	P10126	1	Mouse_09-2020	null	[MS,MS:1001208,SEQUEST,]	3.2e-4	7-UNIMOD:213	ms_run[1]:scan=4813	2633.7	3	2298.01133	766.67455	K	I	166	180
PSM	AHLEKVRSYVLK	-226_7115	Q8BH00	1	Mouse_09-2020	null	[MS,MS:1001208,SEQUEST,]	8.5e-4	5-UNIMOD:213	ms_run[1]:scan=1762	1059.9	3	1983.91019	661.97449	K	Q	333	345
PSM	GKDIKGVSEIVHEGK	-226_6954	P12710	1	Mouse_09-2020	null	[MS,MS:1001208,SEQUEST,]	3.2e-4	2-UNIMOD:213	ms_run[1]:scan=1735	1046.0	3	2136.93747	712.98360	K	I	32	47
PSM	AVEKVEKQVNDAVAK	-226_6856	Q8BWF0	1	Mouse_09-2020	null	[MS,MS:1001208,SEQUEST,]	3.2e-4	4-UNIMOD:213	ms_run[1]:scan=1721	1039.0	3	2168.96701	723.65901	K	A	376	391
PSM	KIQEWHREQR	-226_2967	Q63880	1	Mouse_09-2020	null	[MS,MS:1001208,SEQUEST,]	3.2e-4	1-UNIMOD:213	ms_run[1]:scan=1099	718.5	4	1950.80178	488.45565	R	R	554	564
PSM	KVGLIAARR	-226_4583	P62918	1	Mouse_09-2020	null	[MS,MS:1001208,SEQUEST,]	1.5e-3	1-UNIMOD:213	ms_run[1]:scan=1362	853.8	3	1524.70804	508.90764	R	G	234	243
PSM	GQQIGKVVQVYRK	-226_8003	B1ARA5	1	Mouse_09-2020	null	[MS,MS:1001208,SEQUEST,]	3.2e-4	6-UNIMOD:213	ms_run[1]:scan=1901	1131.3	3	2043.94095	681.98528	K	Y	62	75
PSM	DRIKREIR	-226_4177	G3UZM9	1	Mouse_09-2020	null	[MS,MS:1001208,SEQUEST,]	5.0e-2	2-UNIMOD:213	ms_run[1]:scan=1292	818.1	3	1626.72452	542.90982	K	E	50	58
PSM	VLKSHGQDYLVGNR	-226_6691	P30115	1	Mouse_09-2020	null	[MS,MS:1001208,SEQUEST,]	3.2e-4	3-UNIMOD:213	ms_run[1]:scan=1695	1025.4	3	2126.90732	709.64006	K	S	139	153
PSM	FEKEAAEMGK	-226_3126	P10126	1	Mouse_09-2020	null	[MS,MS:1001208,SEQUEST,]	1.1e-3	8-UNIMOD:35,2-UNIMOD:213	ms_run[1]:scan=1124	731.4	2	1696.59807	848.80172	K	S	42	52
PSM	IIGIDINKDKFAK	-226_14576	P28474	1	Mouse_09-2020	null	[MS,MS:1001208,SEQUEST,]	4.0e-3	5-UNIMOD:213	ms_run[1]:scan=2969	1682.4	3	2015.92472	672.64615	R	K	219	232
PSM	ASGTLREYKVVGR	-226_6992	A0A1D5RM79	1	Mouse_09-2020	null	[MS,MS:1001208,SEQUEST,]	1.1e-3	9-UNIMOD:213	ms_run[1]:scan=1741	1049.1	3	1976.86429	659.62575	K	L	3	16
PSM	KGIEESLKR	-226_4462	Q61425	1	Mouse_09-2020	null	[MS,MS:1001208,SEQUEST,]	1.1e-3	1-UNIMOD:213	ms_run[1]:scan=1342	843.6	3	1600.68070	534.23045	K	A	68	77
PSM	VIRLDPETGKR	-226_6258	Q64374	1	Mouse_09-2020	null	[MS,MS:1001208,SEQUEST,]	2.4e-2	10-UNIMOD:213	ms_run[1]:scan=1625	989.3	3	1824.80655	608.93956	R	Q	224	235
PSM	KATQEAFMKR	-226_1789	Q91Y97	1	Mouse_09-2020	null	[MS,MS:1001208,SEQUEST,]	1.5e-3	8-UNIMOD:35,1-UNIMOD:213	ms_run[1]:scan=912	621.7	3	1766.69986	589.57048	K	M	322	332
PSM	EYKVVGR	-226_4701	A0A1D5RM79	1	Mouse_09-2020	null	[MS,MS:1001208,SEQUEST,]	1.7e-2	1-UNIMOD:213	ms_run[1]:scan=1380	863.2	2	1391.53911	696.27326	R	L	9	16
PSM	AHLEKVRSYVLK	-226_7116	Q8BH00	1	Mouse_09-2020	null	[MS,MS:1001208,SEQUEST,]	8.5e-4	2-UNIMOD:213	ms_run[1]:scan=1762	1059.9	3	1983.91019	661.97449	K	Q	333	345
PSM	KLDQVEKELLR	-226_15174	Q9DB20	1	Mouse_09-2020	null	[MS,MS:1001208,SEQUEST,]	3.2e-4	1-UNIMOD:213	ms_run[1]:scan=3073	1736.3	3	1911.85892	637.95862	K	G	54	65
PSM	TYVEKVDELKKK	-226_5156	P31786	1	Mouse_09-2020	null	[MS,MS:1001208,SEQUEST,]	7.1e-3	11-UNIMOD:213	ms_run[1]:scan=1452	900.4	3	2020.90317	674.30579	K	G	73	85
PSM	TYVEKVDELKKK	-226_5157	P31786	1	Mouse_09-2020	null	[MS,MS:1001208,SEQUEST,]	2.2e-2	12-UNIMOD:213	ms_run[1]:scan=1452	900.4	3	2020.90317	674.30579	K	G	73	85
PSM	FMKPGK	-226_2086	P61358	1	Mouse_09-2020	null	[MS,MS:1001208,SEQUEST,]	3.3e-2	2-UNIMOD:35,3-UNIMOD:213	ms_run[1]:scan=957	645.0	2	1264.44719	632.72710	K	V	4	10
PSM	AVEKVEKQVNDAVAK	-226_6857	Q8BWF0	1	Mouse_09-2020	null	[MS,MS:1001208,SEQUEST,]	3.2e-4	3-UNIMOD:213	ms_run[1]:scan=1721	1039.0	3	2168.96701	723.65901	K	A	376	391
PSM	VSQEHPVVLTKFVEGAR	-226_16070	Q8C196	1	Mouse_09-2020	null	[MS,MS:1001208,SEQUEST,]	3.2e-4	10-UNIMOD:213	ms_run[1]:scan=3223	1813.7	3	2437.09623	813.03648	R	V	1158	1175
PSM	FEKEAAEMGK	-226_3125	P10126	1	Mouse_09-2020	null	[MS,MS:1001208,SEQUEST,]	8.5e-4	8-UNIMOD:35,3-UNIMOD:213	ms_run[1]:scan=1124	731.4	2	1696.59807	848.80172	K	S	42	52
PSM	NRYFPAFEKVLK	-226_20519	P30115	1	Mouse_09-2020	null	[MS,MS:1001208,SEQUEST,]	1.5e-3	9-UNIMOD:213	ms_run[1]:scan=3952	2190.6	3	2052.89902	684.97086	R	H	130	142
PSM	FKSVDDVIK	-226_11730	P24549	1	Mouse_09-2020	null	[MS,MS:1001208,SEQUEST,]	8.5e-4	2-UNIMOD:213	ms_run[1]:scan=2501	1440.9	2	1591.64226	796.32569	K	A	411	420
PSM	LEGDNKMVTTFK	-226_6829	P12710	1	Mouse_09-2020	null	[MS,MS:1001208,SEQUEST,]	3.2e-4	7-UNIMOD:35,6-UNIMOD:213	ms_run[1]:scan=1717	1036.7	2	1939.75994	970.38086	K	I	85	97
PSM	KATQEAFMK	-226_3601	Q91Y97	1	Mouse_09-2020	null	[MS,MS:1001208,SEQUEST,]	3.2e-4	8-UNIMOD:35,1-UNIMOD:213	ms_run[1]:scan=1199	770.1	2	1610.59709	805.80152	K	A	322	331
PSM	KGVPVK	-226_1659	P16460	1	Mouse_09-2020	null	[MS,MS:1001208,SEQUEST,]	1.1e-3	1-UNIMOD:213	ms_run[1]:scan=893	611.9	2	1168.47930	584.74360	K	T	229	235
PSM	AYFEKTHEQLTPLVR	-226_14348	P09813	1	Mouse_09-2020	null	[MS,MS:1001208,SEQUEST,]	3.2e-4	4-UNIMOD:213	ms_run[1]:scan=2927	1660.7	3	2373.03183	791.68192	K	A	63	78
PSM	LEGDNKMVTTFK	-226_6830	P12710	1	Mouse_09-2020	null	[MS,MS:1001208,SEQUEST,]	8.5e-4	7-UNIMOD:35,4-UNIMOD:213	ms_run[1]:scan=1717	1036.7	2	1939.75994	970.38086	K	I	85	97
PSM	ANVKIFK	-226_7938	P14152	1	Mouse_09-2020	null	[MS,MS:1001208,SEQUEST,]	4.5e-2	7-UNIMOD:213	ms_run[1]:scan=1890	1125.7	2	1360.57060	680.78854	K	Q	104	111
PSM	KGPKVTVK	-226_1824	P24369	1	Mouse_09-2020	null	[MS,MS:1001208,SEQUEST,]	3.2e-4	1-UNIMOD:213	ms_run[1]:scan=916	623.8	3	1397.62159	466.54571	K	Y	38	46
PSM	VSQEHPVVLTKFVEGAR	-226_16071	Q8C196	1	Mouse_09-2020	null	[MS,MS:1001208,SEQUEST,]	3.2e-4	11-UNIMOD:213	ms_run[1]:scan=3223	1813.7	3	2437.09623	813.03648	R	V	1158	1175
PSM	AVLLGPPGAGKGTQAPK	-226_10240	Q9WTP6	1	Mouse_09-2020	null	[MS,MS:1001208,SEQUEST,]	1.7e-3	11-UNIMOD:213	ms_run[1]:scan=2261	1317.1	2	2102.97002	1051.98722	R	A	18	35
PSM	SANSPDGKKLPR	-226_2685	P58252	1	Mouse_09-2020	null	[MS,MS:1001208,SEQUEST,]	8.5e-4	4-UNIMOD:213	ms_run[1]:scan=1054	695.2	3	1810.75083	604.25555	K	F	276	288
PSM	KGEDFVKNMK	-226_3268	P08249	1	Mouse_09-2020	null	[MS,MS:1001208,SEQUEST,]	3.6e-3	9-UNIMOD:35,7-UNIMOD:213	ms_run[1]:scan=1146	742.8	3	1752.67124	584.89485	K	0	329	339
PSM	GQKGQKTPAQKAPAPK	-226_359	Q9CR57	1	Mouse_09-2020	null	[MS,MS:1001208,SEQUEST,]	1.3e-2	6-UNIMOD:213	ms_run[1]:scan=579	459.3	3	2175.99607	726.00311	K	A	196	212
PSM	GQKGQKTPAQKAPAPK	-226_360	Q9CR57	1	Mouse_09-2020	null	[MS,MS:1001208,SEQUEST,]	1.3e-2	3-UNIMOD:213	ms_run[1]:scan=579	459.3	3	2175.99607	726.00311	K	A	196	212
PSM	GQKGQKTPAQKAPAPK	-226_358	Q9CR57	1	Mouse_09-2020	null	[MS,MS:1001208,SEQUEST,]	1.3e-2	7-UNIMOD:213	ms_run[1]:scan=579	459.3	3	2175.99607	726.00311	K	A	196	212
PSM	SLFHYRQYSAGKAA	-226_10095	Q8C196	1	Mouse_09-2020	null	[MS,MS:1001208,SEQUEST,]	1.1e-3	12-UNIMOD:213	ms_run[1]:scan=2241	1306.6	3	2139.86826	713.96102	K	0	1487	1501
PSM	ISGASEKDIVHSGLAYTMER	-226_15959	P26443	1	Mouse_09-2020	null	[MS,MS:1001208,SEQUEST,]	3.2e-4	18-UNIMOD:35,2-UNIMOD:213	ms_run[1]:scan=3204	1803.9	3	2721.12467	907.71362	R	A	497	517
PSM	VKDGPGGKEATWVVDVK	-226_12164	P32020	1	Mouse_09-2020	null	[MS,MS:1001208,SEQUEST,]	3.2e-4	2-UNIMOD:213	ms_run[1]:scan=2569	1476.0	3	2326.01639	776.00993	K	G	463	480
PSM	LEGDNKMVTTFKGIK	-226_8163	P12710	1	Mouse_09-2020	null	[MS,MS:1001208,SEQUEST,]	3.2e-4	7-UNIMOD:35,6-UNIMOD:213	ms_run[1]:scan=1927	1144.8	3	2237.95713	746.65650	K	V	85	100
PSM	NMEKWIPFLK	-226_26349	P34914	1	Mouse_09-2020	null	[MS,MS:1001208,SEQUEST,]	3.2e-4	2-UNIMOD:35,4-UNIMOD:213	ms_run[1]:scan=4996	2728.3	3	1862.75882	621.59099	K	G	505	515
PSM	FHYKTDQGIK	-226_5289	P24270	1	Mouse_09-2020	null	[MS,MS:1001208,SEQUEST,]	6.0e-3	4-UNIMOD:213	ms_run[1]:scan=1474	911.7	3	1777.69608	593.23760	K	L	234	244
PSM	KFSGVYLEKEVVEK	-226_14219	P40936	1	Mouse_09-2020	null	[MS,MS:1001208,SEQUEST,]	3.2e-4	1-UNIMOD:213	ms_run[1]:scan=2906	1649.9	3	2195.96701	732.66024	K	I	211	225
PSM	ISGASEKDIVHSGLAYTMER	-226_15958	P26443	1	Mouse_09-2020	null	[MS,MS:1001208,SEQUEST,]	3.2e-4	18-UNIMOD:35,5-UNIMOD:213	ms_run[1]:scan=3204	1803.9	3	2721.12467	907.71362	R	A	497	517
PSM	ISGASEKDIVHSGLAYTMER	-226_15957	P26443	1	Mouse_09-2020	null	[MS,MS:1001208,SEQUEST,]	3.2e-4	18-UNIMOD:35,7-UNIMOD:213	ms_run[1]:scan=3204	1803.9	3	2721.12467	907.71362	R	A	497	517
PSM	TLVRDSEQEKILLR	-226_22890	Q8CHG3	1	Mouse_09-2020	null	[MS,MS:1001208,SEQUEST,]	1.7e-3	14-UNIMOD:213	ms_run[1]:scan=4351	2397.1	3	2241.02799	747.68192	R	E	822	836
PSM	FHYKTDQGIK	-226_5287	P24270	1	Mouse_09-2020	null	[MS,MS:1001208,SEQUEST,]	5.6e-3	3-UNIMOD:213	ms_run[1]:scan=1474	911.7	3	1777.69608	593.23760	K	L	234	244
PSM	AYFEKTHEQLTPLVR	-226_14347	P09813	1	Mouse_09-2020	null	[MS,MS:1001208,SEQUEST,]	3.2e-4	5-UNIMOD:213	ms_run[1]:scan=2927	1660.7	3	2373.03183	791.68192	K	A	63	78
PSM	YDDIKKVVK	-226_5366	A0A1D5RLD8	1	Mouse_09-2020	null	[MS,MS:1001208,SEQUEST,]	2.2e-3	5-UNIMOD:213	ms_run[1]:scan=1486	917.9	3	1648.70121	550.23883	K	A	253	262
PSM	MGDKVEAR	-226_1207	G5E8R3	1	Mouse_09-2020	null	[MS,MS:1001208,SEQUEST,]	1.5e-3	1-UNIMOD:35,3-UNIMOD:213	ms_run[1]:scan=822	575.2	2	1462.50859	731.75711	K	I	149	157
PSM	KIKLTITYGPK	-226_11705	P12710	1	Mouse_09-2020	null	[MS,MS:1001208,SEQUEST,]	3.2e-4	1-UNIMOD:213	ms_run[1]:scan=2497	1438.7	3	1802.84836	601.62117	K	V	47	58
PSM	KILGYIK	-226_10808	P47738	1	Mouse_09-2020	null	[MS,MS:1001208,SEQUEST,]	1.5e-3	1-UNIMOD:213	ms_run[1]:scan=2355	1365.4	3	1375.60471	459.20680	K	G	371	378
PSM	ISGASEKDIVHSGLAYTMER	-226_15956	P26443	1	Mouse_09-2020	null	[MS,MS:1001208,SEQUEST,]	3.2e-4	18-UNIMOD:35,6-UNIMOD:213	ms_run[1]:scan=3204	1803.9	3	2721.12467	907.71362	R	A	497	517
PSM	FHVEEEGKGK	-226_3538	P09411	1	Mouse_09-2020	null	[MS,MS:1001208,SEQUEST,]	3.8e-2	6-UNIMOD:213	ms_run[1]:scan=1190	765.4	3	1700.63358	567.54996	R	A	124	134
PSM	KISAYMKSSR	-226_1519	P10649	1	Mouse_09-2020	null	[MS,MS:1001208,SEQUEST,]	6.0e-3	6-UNIMOD:35,5-UNIMOD:213	ms_run[1]:scan=871	600.5	3	1727.68650	576.56684	K	I	193	203
PSM	KHNFTPLAR	-226_5453	Q8BWT1	1	Mouse_09-2020	null	[MS,MS:1001208,SEQUEST,]	1.1e-3	1-UNIMOD:213	ms_run[1]:scan=1500	925.3	3	1624.66806	542.22715	K	V	270	279
PSM	KQGGLGPMNIPLISDPKR	-226_15191	P35700	1	Mouse_09-2020	null	[MS,MS:1001208,SEQUEST,]	3.4e-2	8-UNIMOD:35,17-UNIMOD:213	ms_run[1]:scan=3075	1737.4	3	2478.11734	826.71312	K	I	93	111
PSM	TFKSFFR	-226_17519	P34914	1	Mouse_09-2020	null	[MS,MS:1001208,SEQUEST,]	4.1e-2	1-UNIMOD:213	ms_run[1]:scan=3458	1935.3	2	1473.56120	737.28363	R	S	402	409
PSM	ALKLGAK	-226_5094	P16460	1	Mouse_09-2020	null	[MS,MS:1001208,SEQUEST,]	1.3e-2	3-UNIMOD:213	ms_run[1]:scan=1442	895.2	3	1241.53196	414.51575	K	V	51	58
PSM	NIGKTLVTR	-226_7600	P97351	1	Mouse_09-2020	null	[MS,MS:1001208,SEQUEST,]	1.1e-3	4-UNIMOD:213	ms_run[1]:scan=1839	1099.3	3	1542.67142	514.89529	R	Q	43	52
PSM	AVLLGPPGAGKGTQAPK	-226_10241	Q9WTP6	1	Mouse_09-2020	null	[MS,MS:1001208,SEQUEST,]	7.1e-3	13-UNIMOD:213	ms_run[1]:scan=2261	1317.1	2	2102.97002	1051.98722	R	A	18	35
PSM	NMEKWIPFLK	-226_26348	P34914	1	Mouse_09-2020	null	[MS,MS:1001208,SEQUEST,]	3.2e-4	2-UNIMOD:35,3-UNIMOD:213	ms_run[1]:scan=4996	2728.3	3	1862.75882	621.59099	K	G	505	515
PSM	QTMQVDEHARPQTTLEQLQKLPSVFKK	-226_19796	Q8BWT1	1	Mouse_09-2020	null	[MS,MS:1001208,SEQUEST,]	6.5e-4	3-UNIMOD:35,20-UNIMOD:213	ms_run[1]:scan=3833	2129.2	5	3737.75343	748.35370	K	G	215	242
PSM	IQALLDKYNAEKPK	-226_9354	P24270	1	Mouse_09-2020	null	[MS,MS:1001208,SEQUEST,]	1.6e-2	12-UNIMOD:213	ms_run[1]:scan=2117	1242.7	3	2171.97104	724.66398	R	A	493	507
PSM	REKIEDNGNFR	-226_4499	E9QA79	1	Mouse_09-2020	null	[MS,MS:1001208,SEQUEST,]	2.7e-2	1-UNIMOD:213	ms_run[1]:scan=1347	846.3	3	1918.75302	640.25420	K	F	47	58
PSM	REKIEDNGNFR	-226_4498	E9QA79	1	Mouse_09-2020	null	[MS,MS:1001208,SEQUEST,]	2.7e-2	2-UNIMOD:213	ms_run[1]:scan=1347	846.3	3	1918.75302	640.25420	K	F	47	58
PSM	QKIHISK	-226_2402	Q6ZWV3	1	Mouse_09-2020	null	[MS,MS:1001208,SEQUEST,]	1.1e-3	2-UNIMOD:213	ms_run[1]:scan=1007	671.0	3	1394.58625	465.53369	R	W	163	170
PSM	FVKKPDDGKMK	-226_745	Q9CPU0	1	Mouse_09-2020	null	[MS,MS:1001208,SEQUEST,]	3.4e-2	10-UNIMOD:35,9-UNIMOD:213	ms_run[1]:scan=737	531.5	3	1849.75962	617.25790	K	L	149	160
PSM	KIQEWHR	-226_4154	Q63880	1	Mouse_09-2020	null	[MS,MS:1001208,SEQUEST,]	8.5e-4	1-UNIMOD:213	ms_run[1]:scan=1289	816.4	3	1537.59885	513.20435	R	Q	554	561
PSM	KQGGLGPMNIPLISDPKR	-226_15190	P35700	1	Mouse_09-2020	null	[MS,MS:1001208,SEQUEST,]	3.1e-2	8-UNIMOD:35,14-UNIMOD:213	ms_run[1]:scan=3075	1737.4	3	2478.11734	826.71312	K	I	93	111
PSM	KQGGLGPMNIPLISDPKR	-226_15189	P35700	1	Mouse_09-2020	null	[MS,MS:1001208,SEQUEST,]	3.1e-2	8-UNIMOD:35,15-UNIMOD:213	ms_run[1]:scan=3075	1737.4	3	2478.11734	826.71312	K	I	93	111
PSM	KAGSDAAASRPR	-226_465	P47911	1	Mouse_09-2020	null	[MS,MS:1001208,SEQUEST,]	3.6e-2	4-UNIMOD:213	ms_run[1]:scan=603	471.4	3	1727.68631	576.56812	K	A	18	30
PSM	KAGSDAAASRPR	-226_464	P47911	1	Mouse_09-2020	null	[MS,MS:1001208,SEQUEST,]	3.6e-2	5-UNIMOD:213	ms_run[1]:scan=603	471.4	3	1727.68631	576.56812	K	A	18	30
PSM	KLSELLR	-226_12097	P07901	1	Mouse_09-2020	null	[MS,MS:1001208,SEQUEST,]	1.1e-2	1-UNIMOD:213	ms_run[1]:scan=2560	1471.1	2	1399.59929	700.30456	K	Y	459	466
PSM	SLEIIGAPFSKGQPR	-226_20040	Q61176	1	Mouse_09-2020	null	[MS,MS:1001208,SEQUEST,]	3.2e-4	3-UNIMOD:213	ms_run[1]:scan=3873	2149.8	3	2140.94767	714.32033	K	G	7	22
PSM	FVKKPDDGKMK	-226_744	Q9CPU0	1	Mouse_09-2020	null	[MS,MS:1001208,SEQUEST,]	1.6e-2	10-UNIMOD:35,6-UNIMOD:213	ms_run[1]:scan=737	531.5	3	1849.75962	617.25790	K	L	149	160
PSM	FVKKPDDGKMK	-226_743	Q9CPU0	1	Mouse_09-2020	null	[MS,MS:1001208,SEQUEST,]	3.3e-2	10-UNIMOD:35,7-UNIMOD:213	ms_run[1]:scan=737	531.5	3	1849.75962	617.25790	K	L	149	160
PSM	KATQEAFMK	-226_3592	Q91Y97	1	Mouse_09-2020	null	[MS,MS:1001208,SEQUEST,]	3.2e-4	8-UNIMOD:35,1-UNIMOD:213	ms_run[1]:scan=1198	769.6	3	1610.59531	537.53677	K	A	322	331
PSM	VFADKLPKIQDR	-226_12179	Q9R0H0	1	Mouse_09-2020	null	[MS,MS:1001208,SEQUEST,]	3.2e-4	5-UNIMOD:213	ms_run[1]:scan=2572	1477.4	3	1970.87766	657.63061	K	V	538	550
PSM	IIAVDINKDKFAKAK	-226_9181	P00329	1	Mouse_09-2020	null	[MS,MS:1001208,SEQUEST,]	1.7e-2	13-UNIMOD:213	ms_run[1]:scan=2090	1228.6	3	2215.05741	739.02351	R	L	220	235
PSM	SGKKLEDGPK	-226_1043	P10126	1	Mouse_09-2020	null	[MS,MS:1001208,SEQUEST,]	3.2e-4	3-UNIMOD:213	ms_run[1]:scan=798	563.0	3	1599.64597	533.88657	R	L	383	393
PSM	REKIEDNGNFR	-226_4500	E9QA79	1	Mouse_09-2020	null	[MS,MS:1001208,SEQUEST,]	1.7e-2	3-UNIMOD:213	ms_run[1]:scan=1347	846.3	3	1918.75302	640.25420	K	F	47	58
PSM	ALPGHLKPFETLLSQNQGGK	-226_22752	P19157	1	Mouse_09-2020	null	[MS,MS:1001208,SEQUEST,]	3.2e-4	7-UNIMOD:213	ms_run[1]:scan=4328	2385.3	3	2676.22336	892.74548	K	F	122	142
PSM	HIVKEFKR	-226_3233	P38647	1	Mouse_09-2020	null	[MS,MS:1001208,SEQUEST,]	3.2e-4	1-UNIMOD:213	ms_run[1]:scan=1139	739.3	3	1597.69223	533.23565	R	T	285	293
PSM	IGQGYLIKDGKLIK	-226_13304	P27659	1	Mouse_09-2020	null	[MS,MS:1001208,SEQUEST,]	1.2e-2	11-UNIMOD:213	ms_run[1]:scan=2754	1571.6	3	2086.99619	696.33732	K	N	287	301
PSM	FHYKTDQGIK	-226_5288	P24270	1	Mouse_09-2020	null	[MS,MS:1001208,SEQUEST,]	4.2e-3	2-UNIMOD:213	ms_run[1]:scan=1474	911.7	3	1777.69608	593.23760	K	L	234	244
PSM	IIAVDINKDKFAKAK	-226_9182	P00329	1	Mouse_09-2020	null	[MS,MS:1001208,SEQUEST,]	8.5e-4	10-UNIMOD:213	ms_run[1]:scan=2090	1228.6	3	2215.05741	739.02351	R	L	220	235
PSM	FDRGYISPYFINTSKGQK	-226_17363	P63038	1	Mouse_09-2020	null	[MS,MS:1001208,SEQUEST,]	7.1e-3	18-UNIMOD:213	ms_run[1]:scan=3433	1922.2	3	2662.14072	888.05068	K	E	219	237
PSM	RGYVKAGPWTPEAAVEHPEAVR	-226_13506	O35490	1	Mouse_09-2020	null	[MS,MS:1001208,SEQUEST,]	3.2e-4	5-UNIMOD:213	ms_run[1]:scan=2792	1591.0	4	2961.29751	741.08247	K	L	36	58
PSM	RGYVKAGPWTPEAAVEHPEAVR	-226_13505	O35490	1	Mouse_09-2020	null	[MS,MS:1001208,SEQUEST,]	3.2e-4	10-UNIMOD:213	ms_run[1]:scan=2792	1591.0	4	2961.29751	741.08247	K	L	36	58
PSM	FHVEEEGKGKDASGNKVK	-226_2463	P09411	1	Mouse_09-2020	null	[MS,MS:1001208,SEQUEST,]	2.4e-2	18-UNIMOD:213	ms_run[1]:scan=1015	675.0	3	2500.05649	834.02290	R	E	124	142
PSM	FHVEEEGKGKDASGNKVK	-226_2462	P09411	1	Mouse_09-2020	null	[MS,MS:1001208,SEQUEST,]	2.0e-2	10-UNIMOD:213	ms_run[1]:scan=1015	675.0	3	2500.05649	834.02290	R	E	124	142
PSM	FHVEEEGKGKDASGNKVK	-226_2461	P09411	1	Mouse_09-2020	null	[MS,MS:1001208,SEQUEST,]	2.0e-2	8-UNIMOD:213	ms_run[1]:scan=1015	675.0	3	2500.05649	834.02290	R	E	124	142
PSM	FHVEEEGKGKDASGNKVK	-226_2460	P09411	1	Mouse_09-2020	null	[MS,MS:1001208,SEQUEST,]	2.0e-2	16-UNIMOD:213	ms_run[1]:scan=1015	675.0	3	2500.05649	834.02290	R	E	124	142
PSM	FHVEEEGKGKDASGNKVK	-226_2459	P09411	1	Mouse_09-2020	null	[MS,MS:1001208,SEQUEST,]	2.0e-2	11-UNIMOD:213	ms_run[1]:scan=1015	675.0	3	2500.05649	834.02290	R	E	124	142
PSM	FHVEEEGKGKDASGNKVK	-226_2458	P09411	1	Mouse_09-2020	null	[MS,MS:1001208,SEQUEST,]	2.0e-2	13-UNIMOD:213	ms_run[1]:scan=1015	675.0	3	2500.05649	834.02290	R	E	124	142
PSM	KDGVDFGKWR	-226_10945	Q91Y97	1	Mouse_09-2020	null	[MS,MS:1001208,SEQUEST,]	3.2e-4	1-UNIMOD:213	ms_run[1]:scan=2377	1376.7	3	1748.68247	583.56583	K	V	140	150
PSM	ALPGHLKPFETLLSQNQGGK	-226_22753	P19157	1	Mouse_09-2020	null	[MS,MS:1001208,SEQUEST,]	3.2e-4	5-UNIMOD:213	ms_run[1]:scan=4328	2385.3	3	2676.22336	892.74548	K	F	122	142
PSM	VFGKGNPTK	-226_3778	Q8C196	1	Mouse_09-2020	null	[MS,MS:1001208,SEQUEST,]	5.6e-3	4-UNIMOD:213	ms_run[1]:scan=1225	783.6	3	1488.59369	496.86885	K	V	211	220
PSM	LGKEAGLKPFEQVK	-226_10622	D3Z041	1	Mouse_09-2020	null	[MS,MS:1001208,SEQUEST,]	3.2e-4	3-UNIMOD:213	ms_run[1]:scan=2323	1348.9	3	2084.94504	695.65331	K	I	642	656
PSM	SGKKLEDGPK	-226_1044	P10126	1	Mouse_09-2020	null	[MS,MS:1001208,SEQUEST,]	3.2e-4	1-UNIMOD:213	ms_run[1]:scan=798	563.0	3	1599.64597	533.88657	R	L	383	393
PSM	VLKSHGQDYLVGNRLSR	-226_8157	P30115	1	Mouse_09-2020	null	[MS,MS:1001208,SEQUEST,]	3.2e-4	3-UNIMOD:213	ms_run[1]:scan=1926	1144.3	4	2483.12197	621.53616	K	D	139	156
PSM	VLKSHGQDYLVGNRLSR	-226_8158	P30115	1	Mouse_09-2020	null	[MS,MS:1001208,SEQUEST,]	3.2e-4	4-UNIMOD:213	ms_run[1]:scan=1926	1144.3	4	2483.12197	621.53616	K	D	139	156
PSM	IIAVDINKDKFAKAK	-226_9183	P00329	1	Mouse_09-2020	null	[MS,MS:1001208,SEQUEST,]	3.2e-4	9-UNIMOD:213	ms_run[1]:scan=2090	1228.6	3	2215.05741	739.02351	R	L	220	235
PSM	LQNLQLQPGKAKL	-226_14959	P32020	1	Mouse_09-2020	null	[MS,MS:1001208,SEQUEST,]	3.1e-2	12-UNIMOD:213	ms_run[1]:scan=3038	1718.1	2	1991.93962	996.47121	K	0	535	548
PSM	LLKVIRK	-226_5018	P08113	1	Mouse_09-2020	null	[MS,MS:1001208,SEQUEST,]	3.0e-2	3-UNIMOD:213	ms_run[1]:scan=1430	889.0	3	1410.68918	470.90172	K	L	456	463
PSM	ILKVIRK	-226_5017	P07901	0	Mouse_09-2020	null	[MS,MS:1001208,SEQUEST,]	3.0e-2	3-UNIMOD:213	ms_run[1]:scan=1430	889.0	3	1410.68918	470.90172	K	L	409	416
PSM	ILKVIRK	-226_5017	P11499	0	Mouse_09-2020	null	[MS,MS:1001208,SEQUEST,]	3.0e-2	3-UNIMOD:213	ms_run[1]:scan=1430	889.0	3	1410.68918	470.90172	K	I	400	407
PSM	IGQGYLIKDGKLIK	-226_13305	P27659	1	Mouse_09-2020	null	[MS,MS:1001208,SEQUEST,]	1.3e-2	9-UNIMOD:213	ms_run[1]:scan=2754	1571.6	3	2086.99619	696.33732	K	N	287	301
PSM	IGQGYLIKDGKLIK	-226_13306	P27659	1	Mouse_09-2020	null	[MS,MS:1001208,SEQUEST,]	1.3e-2	8-UNIMOD:213	ms_run[1]:scan=2754	1571.6	3	2086.99619	696.33732	K	N	287	301
PSM	KMNLGVGAYRDDNGKPYVLPSVRK	-226_10213	P05202	1	Mouse_09-2020	null	[MS,MS:1001208,SEQUEST,]	3.2e-4	2-UNIMOD:35,15-UNIMOD:213	ms_run[1]:scan=2258	1315.4	5	3234.48103	647.70188	K	E	59	83
PSM	KLMEVK	-226_2584	P56135	1	Mouse_09-2020	null	[MS,MS:1001208,SEQUEST,]	3.4e-2	3-UNIMOD:35,1-UNIMOD:213	ms_run[1]:scan=1036	685.9	2	1304.49944	652.75331	K	G	11	17
PSM	DTKNVPFKIVR	-226_10849	P38647	1	Mouse_09-2020	null	[MS,MS:1001208,SEQUEST,]	1.5e-3	1-UNIMOD:213	ms_run[1]:scan=2362	1368.9	3	1857.82981	619.94805	K	S	136	147
PSM	EAHKSEIAHR	-226_399	P07724	1	Mouse_09-2020	null	[MS,MS:1001208,SEQUEST,]	3.2e-4	4-UNIMOD:213	ms_run[1]:scan=587	463.3	3	1718.66837	573.56097	R	N	25	35
PSM	KMGDKVEAR	-226_198	G5E8R3	1	Mouse_09-2020	null	[MS,MS:1001208,SEQUEST,]	3.2e-4	2-UNIMOD:35,1-UNIMOD:213	ms_run[1]:scan=546	443.1	3	1590.60221	530.87216	R	I	148	157
PSM	YSGKKPATLGSNTR	-226_3149	Q8BWQ1	1	Mouse_09-2020	null	[MS,MS:1001208,SEQUEST,]	8.5e-4	1-UNIMOD:213	ms_run[1]:scan=1127	733.1	3	2020.84879	674.28903	R	F	339	353
PSM	YSGKKPATLGSNTR	-226_3147	Q8BWQ1	1	Mouse_09-2020	null	[MS,MS:1001208,SEQUEST,]	8.5e-4	4-UNIMOD:213	ms_run[1]:scan=1127	733.1	3	2020.84879	674.28903	R	F	339	353
PSM	SLGLYGKNQR	-226_6928	P19157	1	Mouse_09-2020	null	[MS,MS:1001208,SEQUEST,]	3.2e-4	1-UNIMOD:213	ms_run[1]:scan=1731	1044.1	3	1676.68485	559.56583	R	A	76	86
PSM	YFNPIGAHASGR	-226_11906	Q8R059	1	Mouse_09-2020	null	[MS,MS:1001208,SEQUEST,]	3.2e-4	1-UNIMOD:213	ms_run[1]:scan=2528	1454.6	3	1830.69870	610.90474	R	G	184	196
PSM	GGVEKGPAALRKAGLLEK	-226_9377	Q61176	1	Mouse_09-2020	null	[MS,MS:1001208,SEQUEST,]	3.4e-2	12-UNIMOD:213	ms_run[1]:scan=2121	1244.6	4	2335.11880	584.53563	R	K	22	40
PSM	FVEGAREVEMDAVGKEGR	-226_9431	Q8C196	1	Mouse_09-2020	null	[MS,MS:1001208,SEQUEST,]	5.8e-3	10-UNIMOD:35,16-UNIMOD:213	ms_run[1]:scan=2129	1248.9	3	2536.02042	846.01189	K	I	1169	1187
PSM	LGKEAGLKPFEQVK	-226_10621	D3Z041	1	Mouse_09-2020	null	[MS,MS:1001208,SEQUEST,]	3.2e-4	4-UNIMOD:213	ms_run[1]:scan=2323	1348.9	3	2084.94504	695.65331	K	I	642	656
PSM	SRTVDSKSLFHYR	-226_8579	Q8C196	1	Mouse_09-2020	null	[MS,MS:1001208,SEQUEST,]	3.2e-4	7-UNIMOD:213	ms_run[1]:scan=1993	1178.7	4	2136.89077	534.97795	K	Y	1480	1493
PSM	EQGFETKDIKEIAK	-226_11098	P55264	1	Mouse_09-2020	null	[MS,MS:1001208,SEQUEST,]	3.2e-4	7-UNIMOD:213	ms_run[1]:scan=2401	1389.1	3	2176.91928	726.31150	R	A	249	263
PSM	EASLAKIKEQTR	-226_5740	P30115	1	Mouse_09-2020	null	[MS,MS:1001208,SEQUEST,]	8.5e-4	6-UNIMOD:213	ms_run[1]:scan=1544	948.0	3	1914.83713	638.95012	K	R	118	130
PSM	AAMLKDNKKPFTK	-226_2657	Q07417	1	Mouse_09-2020	null	[MS,MS:1001208,SEQUEST,]	3.2e-4	3-UNIMOD:35,5-UNIMOD:213	ms_run[1]:scan=1049	692.7	3	2048.89176	683.63526	R	S	331	344
PSM	YSGKKPATLGSNTR	-226_3148	Q8BWQ1	1	Mouse_09-2020	null	[MS,MS:1001208,SEQUEST,]	8.5e-4	2-UNIMOD:213	ms_run[1]:scan=1127	733.1	3	2020.84879	674.28903	R	F	339	353
PSM	KTKPYIQVDIGGGQTK	-226_9878	P20029	1	Mouse_09-2020	null	[MS,MS:1001208,SEQUEST,]	3.2e-4	1-UNIMOD:213	ms_run[1]:scan=2206	1288.7	3	2274.02195	758.67829	K	F	124	140
PSM	LIKEGDVVKR	-226_4627	Q03265	1	Mouse_09-2020	null	[MS,MS:1001208,SEQUEST,]	5.0e-2	3-UNIMOD:213	ms_run[1]:scan=1368	857.0	3	1697.76615	566.59350	K	G	124	134
PSM	DLLKANVK	-226_8669	P14152	1	Mouse_09-2020	null	[MS,MS:1001208,SEQUEST,]	1.1e-3	1-UNIMOD:213	ms_run[1]:scan=2008	1186.5	3	1441.60736	481.20899	K	F	100	108
PSM	DLLKANVK	-226_8668	P14152	1	Mouse_09-2020	null	[MS,MS:1001208,SEQUEST,]	1.0e-2	4-UNIMOD:213	ms_run[1]:scan=2008	1186.5	3	1441.60736	481.20899	K	F	100	108
PSM	EQGFETKDIKEIAK	-226_11099	P55264	1	Mouse_09-2020	null	[MS,MS:1001208,SEQUEST,]	3.2e-4	6-UNIMOD:213	ms_run[1]:scan=2401	1389.1	3	2176.91928	726.31150	R	A	249	263
PSM	ALKDKIEK	-226_3140	P08113	1	Mouse_09-2020	null	[MS,MS:1001208,SEQUEST,]	1.5e-3	3-UNIMOD:213	ms_run[1]:scan=1126	732.6	3	1485.63654	495.88439	K	V	626	634
PSM	TVDSKSLFHYR	-226_10883	Q8C196	1	Mouse_09-2020	null	[MS,MS:1001208,SEQUEST,]	3.2e-4	1-UNIMOD:213	ms_run[1]:scan=2367	1371.5	3	1893.75583	631.92380	R	Y	1482	1493
PSM	KAKKPTLVAK	-226_1035	Q91VK2	1	Mouse_09-2020	null	[MS,MS:1001208,SEQUEST,]	1.1e-3	1-UNIMOD:213	ms_run[1]:scan=796	561.9	3	1624.78580	542.26683	K	S	181	191
PSM	ALAPEYAKAAAK	-226_6752	P09103	1	Mouse_09-2020	null	[MS,MS:1001208,SEQUEST,]	3.4e-3	5-UNIMOD:213	ms_run[1]:scan=1704	1030.0	3	1744.73563	582.24962	K	K	60	72
PSM	GKDIKGVSEIVHEGK	-226_7044	P12710	1	Mouse_09-2020	null	[MS,MS:1001208,SEQUEST,]	3.2e-4	2-UNIMOD:213	ms_run[1]:scan=1750	1053.7	4	2136.93715	534.98952	K	I	32	47
PSM	GKDIKGVSEIVHEGK	-226_7043	P12710	1	Mouse_09-2020	null	[MS,MS:1001208,SEQUEST,]	3.2e-4	3-UNIMOD:213	ms_run[1]:scan=1750	1053.7	4	2136.93715	534.98952	K	I	32	47
PSM	KTKPYIQVDIGGGQTK	-226_9876	P20029	1	Mouse_09-2020	null	[MS,MS:1001208,SEQUEST,]	3.2e-4	3-UNIMOD:213	ms_run[1]:scan=2206	1288.7	3	2274.02195	758.67829	K	F	124	140
PSM	FDRGYISPYFINTSKGQK	-226_17362	P63038	1	Mouse_09-2020	null	[MS,MS:1001208,SEQUEST,]	3.2e-4	15-UNIMOD:213	ms_run[1]:scan=3433	1922.2	3	2662.14072	888.05068	K	E	219	237
PSM	MGDKVEAR	-226_1186	G5E8R3	1	Mouse_09-2020	null	[MS,MS:1001208,SEQUEST,]	1.7e-3	1-UNIMOD:35,3-UNIMOD:213	ms_run[1]:scan=818	573.3	3	1462.50583	488.17384	K	I	149	157
PSM	GQKTPAQKAPAPK	-226_1091	Q9CR57	1	Mouse_09-2020	null	[MS,MS:1001208,SEQUEST,]	3.2e-4	3-UNIMOD:213	ms_run[1]:scan=805	566.4	3	1862.82090	621.61144	K	A	199	212
PSM	AWNTMVLKNIAASGK	-226_20601	Q9ET01	1	Mouse_09-2020	null	[MS,MS:1001208,SEQUEST,]	3.2e-4	5-UNIMOD:35,8-UNIMOD:213	ms_run[1]:scan=3965	2197.5	3	2160.92081	720.97768	K	S	797	812
PSM	TVIVKGPR	-226_4972	A0A140T8T4	1	Mouse_09-2020	null	[MS,MS:1001208,SEQUEST,]	1.6e-2	5-UNIMOD:213	ms_run[1]:scan=1423	885.5	3	1410.61695	470.87746	R	T	24	32
PSM	AKFKFPGR	-226_8209	Q6ZWV3	1	Mouse_09-2020	null	[MS,MS:1001208,SEQUEST,]	8.5e-4	2-UNIMOD:213	ms_run[1]:scan=1934	1148.4	3	1491.61649	497.87757	R	K	155	163
PSM	KISAYMK	-226_3464	G5E8M7	0	Mouse_09-2020	null	[MS,MS:1001208,SEQUEST,]	3.2e-2	6-UNIMOD:35,1-UNIMOD:213	ms_run[1]:scan=1179	759.8	3	1397.52060	466.51179	R	S	207	214
PSM	KISAYMK	-226_3464	P10649	0	Mouse_09-2020	null	[MS,MS:1001208,SEQUEST,]	3.2e-2	6-UNIMOD:35,1-UNIMOD:213	ms_run[1]:scan=1179	759.8	3	1397.52060	466.51179	K	S	193	200
PSM	KILGYIK	-226_11615	P47738	1	Mouse_09-2020	null	[MS,MS:1001208,SEQUEST,]	1.7e-3	1-UNIMOD:213	ms_run[1]:scan=2483	1431.5	3	1375.60288	459.20680	K	G	371	378
PSM	KHVEFR	-226_2596	Q99J08	0	Mouse_09-2020	null	[MS,MS:1001208,SEQUEST,]	6.5e-4	1-UNIMOD:213	ms_run[1]:scan=1039	687.6	3	1356.51313	452.84264	R	Q	58	64
PSM	KHVEFR	-226_2596	Q8R0F9	0	Mouse_09-2020	null	[MS,MS:1001208,SEQUEST,]	6.5e-4	1-UNIMOD:213	ms_run[1]:scan=1039	687.6	3	1356.51313	452.84264	R	Q	58	64
PSM	AGVKINPK	-226_4150	P26443	1	Mouse_09-2020	null	[MS,MS:1001208,SEQUEST,]	3.6e-3	4-UNIMOD:213	ms_run[1]:scan=1288	815.9	3	1367.57563	456.53006	K	Y	184	192
PSM	KTKPYIQVDIGGGQTK	-226_9877	P20029	1	Mouse_09-2020	null	[MS,MS:1001208,SEQUEST,]	3.2e-4	2-UNIMOD:213	ms_run[1]:scan=2206	1288.7	3	2274.02195	758.67829	K	F	124	140
PSM	TVIVKGPR	-226_4971	A0A140T8T4	1	Mouse_09-2020	null	[MS,MS:1001208,SEQUEST,]	8.5e-4	1-UNIMOD:213	ms_run[1]:scan=1423	885.5	3	1410.61695	470.87746	R	T	24	32
PSM	KVPAGPKTLKK	-226_1693	P14148	1	Mouse_09-2020	null	[MS,MS:1001208,SEQUEST,]	1.5e-3	1-UNIMOD:213	ms_run[1]:scan=899	615.0	3	1707.82267	569.94587	K	V	21	32
PSM	KVHPAVVIR	-226_4745	P62830	1	Mouse_09-2020	null	[MS,MS:1001208,SEQUEST,]	8.5e-4	1-UNIMOD:213	ms_run[1]:scan=1387	866.7	3	1559.71177	520.57589	K	R	75	84
PSM	TKVHIRPK	-226_1050	Q9CPY7	1	Mouse_09-2020	null	[MS,MS:1001208,SEQUEST,]	3.2e-4	2-UNIMOD:213	ms_run[1]:scan=800	563.8	3	1519.68280	507.23212	K	W	230	238
PSM	LTITYGPKVVR	-226_13946	P12710	1	Mouse_09-2020	null	[MS,MS:1001208,SEQUEST,]	8.5e-4	2-UNIMOD:213	ms_run[1]:scan=2864	1628.4	3	1787.81430	596.60915	K	E	50	61
PSM	NIEDVIAQGVGK	-226_19033	P99027	1	Mouse_09-2020	null	[MS,MS:1001208,SEQUEST,]	3.2e-4	null	ms_run[1]:scan=3709	2064.9	2	1242.66875	621.83806	K	A	50	62
PSM	SFYPEEVSSMVLTK	-226_19048	P63017	1	Mouse_09-2020	null	[MS,MS:1001208,SEQUEST,]	3.2e-4	10-UNIMOD:35	ms_run[1]:scan=3711	2066.1	2	1632.78447	816.89491	K	K	113	127
PSM	ILASFFGK	-226_19066	Q8BTY1	1	Mouse_09-2020	null	[MS,MS:1001208,SEQUEST,]	3.2e-4	null	ms_run[1]:scan=3713	2067.2	2	882.51073	441.75782	K	L	75	83
PSM	ANTIGISLIKGVDEGPNGLK	-226_19734	E0CXN5	1	Mouse_09-2020	null	[MS,MS:1001208,SEQUEST,]	3.2e-4	null	ms_run[1]:scan=3823	2124.1	3	1996.10703	666.04063	K	I	88	108
PSM	SFYPEEVSSMVLTK	-226_19074	P63017	1	Mouse_09-2020	null	[MS,MS:1001208,SEQUEST,]	3.2e-4	10-UNIMOD:35	ms_run[1]:scan=3715	2068.0	3	1632.78220	544.93237	K	K	113	127
PSM	MPPYTIVYFPVRGR	-226_19084	P19157	1	Mouse_09-2020	null	[MS,MS:1001208,SEQUEST,]	3.2e-4	1-UNIMOD:35	ms_run[1]:scan=3717	2069.0	3	1711.89951	571.30447	0	E	1	15
PSM	GEYLPLLQGK	-226_19089	P11725	1	Mouse_09-2020	null	[MS,MS:1001208,SEQUEST,]	3.2e-4	null	ms_run[1]:scan=3718	2069.6	2	1117.62505	559.31623	K	L	71	81
PSM	AIGLPEDLIQKGKDIKGVSEIVHEGK	-226_19124	P12710	1	Mouse_09-2020	null	[MS,MS:1001208,SEQUEST,]	3.2e-4	null	ms_run[1]:scan=3723	2072.3	5	2773.54597	555.51499	K	I	21	47
PSM	MKPLVVFVLGGPGAGK	-226_19025	Q9DBP5	1	Mouse_09-2020	null	[MS,MS:1001208,SEQUEST,]	3.2e-4	1-UNIMOD:35	ms_run[1]:scan=3708	2064.4	3	1585.91361	529.30933	0	T	1	17
PSM	GIQKFPGINYPVLTPNMK	-226_19132	P38060	1	Mouse_09-2020	null	[MS,MS:1001208,SEQUEST,]	3.2e-4	17-UNIMOD:35	ms_run[1]:scan=3724	2072.8	3	2033.09159	678.36780	K	F	94	112
PSM	DYPLPDVAHVTMLSASQK	-226_19151	P19783	1	Mouse_09-2020	null	[MS,MS:1001208,SEQUEST,]	3.2e-4	12-UNIMOD:35	ms_run[1]:scan=3728	2074.8	3	1987.98117	663.33130	R	L	43	61
PSM	GVVDSEDLPLNISR	-226_19157	P07901	0	Mouse_09-2020	null	[MS,MS:1001208,SEQUEST,]	3.2e-4	null	ms_run[1]:scan=3729	2075.3	2	1513.78801	757.39647	R	M	388	402
PSM	GVVDSEDLPLNISR	-226_19157	P11499	0	Mouse_09-2020	null	[MS,MS:1001208,SEQUEST,]	3.2e-4	null	ms_run[1]:scan=3729	2075.3	2	1513.78801	757.39647	R	M	379	393
PSM	GVVDSEDIPLNLSR	-226_19158	Q9CQN1	1	Mouse_09-2020	null	[MS,MS:1001208,SEQUEST,]	3.2e-4	null	ms_run[1]:scan=3729	2075.3	2	1513.78801	757.39647	R	L	391	405
PSM	NFDLRPGVIVRDLDLKKPIYQK	-226_19729	Q91X83	1	Mouse_09-2020	null	[MS,MS:1001208,SEQUEST,]	8.5e-4	null	ms_run[1]:scan=3822	2123.5	5	2627.50257	526.30645	K	A	353	375
PSM	GMNTLVGYDLVPEPK	-226_19708	P12787	1	Mouse_09-2020	null	[MS,MS:1001208,SEQUEST,]	3.2e-4	2-UNIMOD:35	ms_run[1]:scan=3819	2121.8	2	1648.82646	824.91618	K	I	69	84
PSM	DIVYIGLR	-226_19164	Q61176	1	Mouse_09-2020	null	[MS,MS:1001208,SEQUEST,]	8.5e-4	null	ms_run[1]:scan=3730	2075.8	2	948.55181	474.77928	K	V	173	181
PSM	FAVFGLGNK	-226_19171	Q05DV1	1	Mouse_09-2020	null	[MS,MS:1001208,SEQUEST,]	3.2e-4	null	ms_run[1]:scan=3731	2076.3	2	952.52544	476.76618	K	Y	168	177
PSM	RYEEIVKEVSTYIKK	-226_19188	P10126	1	Mouse_09-2020	null	[MS,MS:1001208,SEQUEST,]	2.4e-2	14-UNIMOD:213	ms_run[1]:scan=3733	2077.5	3	2426.10385	809.37287	K	G	166	181
PSM	FSLYFLAYEDKNDIPKDKSEK	-226_19104	Q9CPU0	1	Mouse_09-2020	null	[MS,MS:1001208,SEQUEST,]	3.2e-4	null	ms_run[1]:scan=3720	2070.6	5	2550.27586	510.86107	K	A	68	89
PSM	VYKWLPQNDLLGHPK	-226_19749	Q8K169	1	Mouse_09-2020	null	[MS,MS:1001208,SEQUEST,]	1.1e-3	3-UNIMOD:213	ms_run[1]:scan=3826	2125.4	3	2349.05289	783.68701	R	K	354	369
PSM	AIGLPEDLIQKGKDIKGVSEIVHEGK	-226_19018	P12710	1	Mouse_09-2020	null	[MS,MS:1001208,SEQUEST,]	3.2e-4	null	ms_run[1]:scan=3707	2063.9	4	2773.54555	694.14191	K	I	21	47
PSM	DFAVDIIK	-226_19700	Q9D819	1	Mouse_09-2020	null	[MS,MS:1001208,SEQUEST,]	8.5e-4	null	ms_run[1]:scan=3818	2121.3	2	920.50762	460.75802	K	T	214	222
PSM	VVDSLQLTGTKPVATPVDWK	-226_18855	Q6GT24	1	Mouse_09-2020	null	[MS,MS:1001208,SEQUEST,]	3.2e-4	null	ms_run[1]:scan=3679	2049.6	3	2154.18216	718.73168	R	G	163	183
PSM	GRLQFWTETLPR	-226_18878	Q63880	1	Mouse_09-2020	null	[MS,MS:1001208,SEQUEST,]	3.2e-4	null	ms_run[1]:scan=3684	2052.0	3	1503.80719	501.94041	K	I	542	554
PSM	ITSEELHYFVQNHFTSAR	-226_18886	Q9DB77	1	Mouse_09-2020	null	[MS,MS:1001208,SEQUEST,]	3.2e-4	null	ms_run[1]:scan=3685	2052.5	3	2179.05997	727.02375	K	A	200	218
PSM	TITLEVEPSDTIENVK	-226_18891	E9Q5F6	1	Mouse_09-2020	null	[MS,MS:1001208,SEQUEST,]	3.2e-4	null	ms_run[1]:scan=3686	2053.0	2	1787.92925	894.46729	K	K	12	28
PSM	LYSEFLGKRPWFAGDK	-226_18900	P10649	1	Mouse_09-2020	null	[MS,MS:1001208,SEQUEST,]	3.2e-4	null	ms_run[1]:scan=3687	2053.6	3	1913.99027	638.66847	K	T	137	153
PSM	GLFIIDAK	-226_18905	D3Z4A4	1	Mouse_09-2020	null	[MS,MS:1001208,SEQUEST,]	8.5e-4	null	ms_run[1]:scan=3688	2054.1	2	876.51879	438.76310	R	V	128	136
PSM	SDFGKFVLSSGK	-226_18909	P14211	1	Mouse_09-2020	null	[MS,MS:1001208,SEQUEST,]	3.2e-4	5-UNIMOD:213	ms_run[1]:scan=3689	2054.7	3	1812.72617	604.91290	K	Y	44	56
PSM	FLVYVANFDEKDPR	-226_18918	Q61598	1	Mouse_09-2020	null	[MS,MS:1001208,SEQUEST,]	8.5e-4	null	ms_run[1]:scan=3690	2055.3	3	1712.86539	571.62627	K	F	143	157
PSM	IAKEEIFGPVQQIMK	-226_18925	O35945	0	Mouse_09-2020	null	[MS,MS:1001208,SEQUEST,]	3.2e-4	14-UNIMOD:35,5-UNIMOD:213	ms_run[1]:scan=3691	2055.8	3	2288.00809	763.34051	R	K	396	411
PSM	IAKEEIFGPVQQIMK	-226_18925	P24549	0	Mouse_09-2020	null	[MS,MS:1001208,SEQUEST,]	3.2e-4	14-UNIMOD:35,5-UNIMOD:213	ms_run[1]:scan=3691	2055.8	3	2288.00809	763.34051	R	K	396	411
PSM	IAKEEIFGPVQQIMK	-226_18926	O35945	0	Mouse_09-2020	null	[MS,MS:1001208,SEQUEST,]	3.2e-4	14-UNIMOD:35,4-UNIMOD:213	ms_run[1]:scan=3691	2055.8	3	2288.00809	763.34051	R	K	396	411
PSM	IAKEEIFGPVQQIMK	-226_18926	P24549	0	Mouse_09-2020	null	[MS,MS:1001208,SEQUEST,]	3.2e-4	14-UNIMOD:35,4-UNIMOD:213	ms_run[1]:scan=3691	2055.8	3	2288.00809	763.34051	R	K	396	411
PSM	IAKEEIFGPVQQIMK	-226_18927	O35945	0	Mouse_09-2020	null	[MS,MS:1001208,SEQUEST,]	3.2e-4	14-UNIMOD:35,3-UNIMOD:213	ms_run[1]:scan=3691	2055.8	3	2288.00809	763.34051	R	K	396	411
PSM	IAKEEIFGPVQQIMK	-226_18927	P24549	0	Mouse_09-2020	null	[MS,MS:1001208,SEQUEST,]	3.2e-4	14-UNIMOD:35,3-UNIMOD:213	ms_run[1]:scan=3691	2055.8	3	2288.00809	763.34051	R	K	396	411
PSM	EWPANLDLK	-226_18934	Q8C196	1	Mouse_09-2020	null	[MS,MS:1001208,SEQUEST,]	3.2e-4	null	ms_run[1]:scan=3693	2056.6	2	1085.56291	543.28493	K	E	832	841
PSM	FIPRQPFAEYIYK	-226_18937	Q9EQF5	1	Mouse_09-2020	null	[MS,MS:1001208,SEQUEST,]	8.5e-4	null	ms_run[1]:scan=3694	2057.1	3	1671.88822	557.96796	K	I	462	475
PSM	LYSEFLGKRPWFAGDK	-226_18941	P10649	1	Mouse_09-2020	null	[MS,MS:1001208,SEQUEST,]	3.2e-4	null	ms_run[1]:scan=3695	2057.7	4	1913.99563	479.25317	K	T	137	153
PSM	SFLSPNQILK	-226_18956	Q9DB20	1	Mouse_09-2020	null	[MS,MS:1001208,SEQUEST,]	3.2e-4	null	ms_run[1]:scan=3697	2058.7	2	1146.65264	573.82951	K	E	163	173
PSM	GFGFGLVK	-226_18972	A0A286YCR8	1	Mouse_09-2020	null	[MS,MS:1001208,SEQUEST,]	3.3e-2	null	ms_run[1]:scan=3699	2059.8	2	824.46642	412.73689	K	D	33	41
PSM	LFPSLLDTKNLSTGSGKPK	-226_19769	Q91XE0	1	Mouse_09-2020	null	[MS,MS:1001208,SEQUEST,]	3.2e-4	4-UNIMOD:213	ms_run[1]:scan=3829	2127.0	3	2544.17850	848.73094	K	I	143	162
PSM	NSTFSELFK	-226_18979	P40142	1	Mouse_09-2020	null	[MS,MS:1001208,SEQUEST,]	3.2e-4	null	ms_run[1]:scan=3700	2060.4	2	1072.53191	536.76911	K	E	344	353
PSM	ANVVASALAQIPQK	-226_19764	Q8R084	1	Mouse_09-2020	null	[MS,MS:1001208,SEQUEST,]	3.2e-4	null	ms_run[1]:scan=3828	2126.5	2	1409.81133	705.40918	K	L	322	336
PSM	FSGVYLEKEVVEK	-226_18984	P40936	1	Mouse_09-2020	null	[MS,MS:1001208,SEQUEST,]	3.2e-4	5-UNIMOD:213	ms_run[1]:scan=3701	2060.9	3	2067.87357	689.96192	K	I	212	225
PSM	SKDSVPKLVADFMAK	-226_18993	P00329	1	Mouse_09-2020	null	[MS,MS:1001208,SEQUEST,]	3.2e-4	13-UNIMOD:35,7-UNIMOD:213	ms_run[1]:scan=3702	2061.5	3	2192.93460	731.64934	K	F	325	340
PSM	VYKWLPQNDLLGHPK	-226_19750	Q8K169	1	Mouse_09-2020	null	[MS,MS:1001208,SEQUEST,]	1.1e-3	2-UNIMOD:213	ms_run[1]:scan=3826	2125.4	3	2349.05289	783.68701	R	K	354	369
PSM	IWPHVYSFLQTKVPETTQK	-226_19535	Q9WTP7	1	Mouse_09-2020	null	[MS,MS:1001208,SEQUEST,]	3.2e-4	null	ms_run[1]:scan=3786	2104.8	4	2302.22158	576.31121	K	S	204	223
PSM	RYEEIVKEVSTYIKK	-226_19189	P10126	1	Mouse_09-2020	null	[MS,MS:1001208,SEQUEST,]	4.1e-2	8-UNIMOD:213	ms_run[1]:scan=3733	2077.5	3	2426.10385	809.37287	K	G	166	181
PSM	GSIPIFWSQRPNLK	-226_19543	Q9EP69	1	Mouse_09-2020	null	[MS,MS:1001208,SEQUEST,]	3.2e-4	null	ms_run[1]:scan=3787	2105.3	3	1642.90757	548.30698	R	K	258	272
PSM	FAELTLKAGIPK	-226_19578	Q8R0Y6	1	Mouse_09-2020	null	[MS,MS:1001208,SEQUEST,]	1.1e-3	7-UNIMOD:213	ms_run[1]:scan=3794	2108.9	3	1828.82846	610.28092	K	V	609	621
PSM	KATGSKASASPSTSSTSSRPR	-226_19352	B1AVN9	1	Mouse_09-2020	null	[MS,MS:1001208,SEQUEST,]	2.1e-2	12-UNIMOD:213	ms_run[1]:scan=3757	2089.9	3	2592.11020	864.70775	K	P	152	173
PSM	KATGSKASASPSTSSTSSRPR	-226_19353	B1AVN9	1	Mouse_09-2020	null	[MS,MS:1001208,SEQUEST,]	2.1e-2	8-UNIMOD:213	ms_run[1]:scan=3757	2089.9	3	2592.11020	864.70775	K	P	152	173
PSM	KATGSKASASPSTSSTSSRPR	-226_19355	B1AVN9	1	Mouse_09-2020	null	[MS,MS:1001208,SEQUEST,]	2.1e-2	10-UNIMOD:213	ms_run[1]:scan=3757	2089.9	3	2592.11020	864.70775	K	P	152	173
PSM	SITTIIDTFHQYSRK	-226_19555	P31725	1	Mouse_09-2020	null	[MS,MS:1001208,SEQUEST,]	3.2e-4	null	ms_run[1]:scan=3789	2106.5	4	1809.94912	453.24280	R	G	12	27
PSM	KATGSKASASPSTSSTSSRPR	-226_19356	B1AVN9	1	Mouse_09-2020	null	[MS,MS:1001208,SEQUEST,]	2.1e-2	6-UNIMOD:213	ms_run[1]:scan=3757	2089.9	3	2592.11020	864.70775	K	P	152	173
PSM	ALLFIPR	-226_19373	P11499	1	Mouse_09-2020	null	[MS,MS:1001208,SEQUEST,]	8.5e-4	null	ms_run[1]:scan=3761	2091.8	2	829.52928	415.26836	R	A	331	338
PSM	EAVLAAYWR	-226_19383	P19096	1	Mouse_09-2020	null	[MS,MS:1001208,SEQUEST,]	3.2e-4	null	ms_run[1]:scan=3762	2092.4	2	1078.56865	539.78764	R	Q	598	607
PSM	FLYMWPNAR	-226_19403	Q3ULD5	1	Mouse_09-2020	null	[MS,MS:1001208,SEQUEST,]	3.2e-4	4-UNIMOD:35	ms_run[1]:scan=3765	2093.9	2	1213.58354	607.29478	R	S	461	470
PSM	ITGLGVKGIAPYSYAG	-226_19588	Q64374	1	Mouse_09-2020	null	[MS,MS:1001208,SEQUEST,]	1.1e-3	null	ms_run[1]:scan=3795	2109.4	2	1566.85405	783.92995	K	0	284	300
PSM	FSVLLLHGIR	-226_19412	A0A087WPF8	1	Mouse_09-2020	null	[MS,MS:1001208,SEQUEST,]	3.2e-4	null	ms_run[1]:scan=3766	2094.6	2	1154.70586	577.85586	R	S	33	43
PSM	FSIATLRDFGMGK	-226_19454	P56593	1	Mouse_09-2020	null	[MS,MS:1001208,SEQUEST,]	3.2e-4	11-UNIMOD:35	ms_run[1]:scan=3773	2098.0	3	1458.74100	486.91850	R	G	129	142
PSM	GTHMENAYDFYKPNLASEYPLVDGK	-226_19460	P54869	1	Mouse_09-2020	null	[MS,MS:1001208,SEQUEST,]	3.2e-4	4-UNIMOD:35	ms_run[1]:scan=3774	2098.6	4	2875.32802	719.58654	R	S	232	257
PSM	EATTEQQLRELFEK	-226_19469	O35490	1	Mouse_09-2020	null	[MS,MS:1001208,SEQUEST,]	3.2e-4	null	ms_run[1]:scan=3775	2099.1	3	1721.87180	574.62834	K	K	387	401
PSM	FLPGFEAPTYK	-226_19475	P49429	1	Mouse_09-2020	null	[MS,MS:1001208,SEQUEST,]	8.5e-4	null	ms_run[1]:scan=3776	2099.6	2	1269.64922	635.32934	R	T	156	167
PSM	YYRQNPDIPQLEPSDYLR	-226_19482	Q9DBM2	1	Mouse_09-2020	null	[MS,MS:1001208,SEQUEST,]	3.2e-4	null	ms_run[1]:scan=3777	2100.3	3	2267.11081	756.37456	K	L	677	695
PSM	FLTEELSLDQDR	-226_19498	G3UYJ7	1	Mouse_09-2020	null	[MS,MS:1001208,SEQUEST,]	3.2e-4	null	ms_run[1]:scan=3781	2102.2	2	1465.71941	733.36210	K	V	223	235
PSM	AIGLPEDLIQK	-226_19515	P12710	1	Mouse_09-2020	null	[MS,MS:1001208,SEQUEST,]	3.2e-4	null	ms_run[1]:scan=3783	2103.2	2	1196.68913	598.84790	K	K	21	32
PSM	VSFELFADKVPK	-226_19522	P17742	1	Mouse_09-2020	null	[MS,MS:1001208,SEQUEST,]	3.2e-4	null	ms_run[1]:scan=3784	2103.7	3	1379.75663	460.59049	R	A	20	32
PSM	GGYVLHIGTIYGNLK	-226_19530	Q8BGQ7	1	Mouse_09-2020	null	[MS,MS:1001208,SEQUEST,]	3.2e-4	null	ms_run[1]:scan=3785	2104.3	3	1604.88205	535.63135	R	G	570	585
PSM	KIPAFLPFSTGK	-226_19420	P56593	1	Mouse_09-2020	null	[MS,MS:1001208,SEQUEST,]	3.2e-4	null	ms_run[1]:scan=3767	2095.1	3	1305.75656	435.92370	K	F	423	435
PSM	VQVSVFKGQVYILGR	-226_19685	P16460	1	Mouse_09-2020	null	[MS,MS:1001208,SEQUEST,]	3.2e-4	null	ms_run[1]:scan=3816	2120.3	3	1692.98087	564.99803	K	S	349	364
PSM	VADIGLAAWGR	-226_19602	P50247	1	Mouse_09-2020	null	[MS,MS:1001208,SEQUEST,]	3.2e-4	null	ms_run[1]:scan=3797	2110.5	2	1128.61614	564.81165	K	A	9	20
PSM	TYAEILEPFHPVR	-226_19326	Q9CQ54	1	Mouse_09-2020	null	[MS,MS:1001208,SEQUEST,]	3.2e-4	null	ms_run[1]:scan=3754	2088.2	3	1571.82126	524.61207	K	0	108	121
PSM	DTNGSQFFITTVK	-226_19674	P24369	1	Mouse_09-2020	null	[MS,MS:1001208,SEQUEST,]	1.5e-3	null	ms_run[1]:scan=3811	2117.8	2	1457.72466	729.36718	K	S	146	159
PSM	TQEFILNSPTVTSIK	-226_19659	Q9R0H0	1	Mouse_09-2020	null	[MS,MS:1001208,SEQUEST,]	3.2e-4	null	ms_run[1]:scan=3809	2116.7	2	1677.90691	839.45653	K	W	160	175
PSM	WFDYLR	-226_19650	Q6P5G3	1	Mouse_09-2020	null	[MS,MS:1001208,SEQUEST,]	1.6e-2	null	ms_run[1]:scan=3807	2115.6	2	899.43993	450.22415	K	T	469	475
PSM	RYEEIVKEVSTYIKK	-226_19190	P10126	1	Mouse_09-2020	null	[MS,MS:1001208,SEQUEST,]	4.1e-2	11-UNIMOD:213	ms_run[1]:scan=3733	2077.5	3	2426.10385	809.37287	K	G	166	181
PSM	RYEEIVKEVSTYIKK	-226_19191	P10126	1	Mouse_09-2020	null	[MS,MS:1001208,SEQUEST,]	4.1e-2	12-UNIMOD:213	ms_run[1]:scan=3733	2077.5	3	2426.10385	809.37287	K	G	166	181
PSM	RYEEIVKEVSTYIKK	-226_19192	P10126	1	Mouse_09-2020	null	[MS,MS:1001208,SEQUEST,]	4.1e-2	10-UNIMOD:213	ms_run[1]:scan=3733	2077.5	3	2426.10385	809.37287	K	G	166	181
PSM	LLLGAGAVAYGVR	-226_19196	O35129	1	Mouse_09-2020	null	[MS,MS:1001208,SEQUEST,]	3.2e-4	null	ms_run[1]:scan=3734	2078.0	2	1259.74846	630.37715	K	S	25	38
PSM	ELGEYGLQAYTEVK	-226_19231	P47738	1	Mouse_09-2020	null	[MS,MS:1001208,SEQUEST,]	3.2e-4	null	ms_run[1]:scan=3739	2080.5	2	1599.79155	800.39868	R	V	495	509
PSM	SKLILFPR	-226_19246	P47963	1	Mouse_09-2020	null	[MS,MS:1001208,SEQUEST,]	3.2e-4	2-UNIMOD:213	ms_run[1]:scan=3741	2081.5	3	1514.68018	505.56499	R	P	122	130
PSM	GFGGIGGILR	-226_19333	Q8BWY3	1	Mouse_09-2020	null	[MS,MS:1001208,SEQUEST,]	3.2e-4	null	ms_run[1]:scan=3755	2088.9	2	946.54704	473.77708	K	R	405	415
PSM	SKLILFPR	-226_19247	P47963	1	Mouse_09-2020	null	[MS,MS:1001208,SEQUEST,]	8.5e-4	1-UNIMOD:213	ms_run[1]:scan=3741	2081.5	3	1514.68018	505.56499	R	P	122	130
PSM	LEDLIVKDGLTDVYNK	-226_19262	Q8QZT1	1	Mouse_09-2020	null	[MS,MS:1001208,SEQUEST,]	1.1e-3	null	ms_run[1]:scan=3743	2082.5	3	1834.98264	612.33141	K	H	172	188
PSM	GEPGGQTALYDFYSR	-226_19295	Q9CXN7	1	Mouse_09-2020	null	[MS,MS:1001208,SEQUEST,]	3.2e-4	null	ms_run[1]:scan=3749	2085.6	2	1660.76140	830.88373	K	F	202	217
PSM	RYEEIVKEVSTYIK	-226_19299	P10126	1	Mouse_09-2020	null	[MS,MS:1001208,SEQUEST,]	3.2e-4	null	ms_run[1]:scan=3750	2086.1	3	1756.94876	586.32084	K	I	166	180
PSM	LVNLQHLDLLNNR	-226_19304	Q922Q8	1	Mouse_09-2020	null	[MS,MS:1001208,SEQUEST,]	3.2e-4	null	ms_run[1]:scan=3751	2086.7	3	1561.88102	521.29848	R	V	84	97
PSM	VLDSGAPIKIPVGPETLGR	-226_19639	P56480	1	Mouse_09-2020	null	[MS,MS:1001208,SEQUEST,]	3.2e-4	null	ms_run[1]:scan=3805	2114.6	3	1919.09781	640.37020	K	M	125	144
PSM	ELSFAAVSFYHK	-226_19629	P19096	1	Mouse_09-2020	null	[MS,MS:1001208,SEQUEST,]	3.2e-4	null	ms_run[1]:scan=3801	2112.7	3	1398.70493	466.90659	R	R	2408	2420
PSM	YFDSFGDLSSASAIMGNAKVK	-226_19310	A8DUK4	1	Mouse_09-2020	null	[MS,MS:1001208,SEQUEST,]	3.2e-4	15-UNIMOD:35	ms_run[1]:scan=3752	2087.2	3	2224.06198	742.02454	R	H	42	63
PSM	AKPNEVVFLDDFGSNLKPAR	-226_19317	P34914	1	Mouse_09-2020	null	[MS,MS:1001208,SEQUEST,]	3.2e-4	null	ms_run[1]:scan=3753	2087.7	4	2217.16616	555.04702	K	M	175	195
PSM	IILDELVQR	-226_19607	Q8K169	0	Mouse_09-2020	null	[MS,MS:1001208,SEQUEST,]	3.2e-4	null	ms_run[1]:scan=3798	2111.0	2	1098.65227	549.82951	K	H	41	50
PSM	IILDELVQR	-226_19607	Q8R084	0	Mouse_09-2020	null	[MS,MS:1001208,SEQUEST,]	3.2e-4	null	ms_run[1]:scan=3798	2111.0	2	1098.65227	549.82951	K	H	41	50
PSM	ATLNLSLLK	-226_19253	P52196	1	Mouse_09-2020	null	[MS,MS:1001208,SEQUEST,]	3.2e-4	null	ms_run[1]:scan=3742	2082.0	2	972.60881	486.80804	K	Y	155	164
PSM	KATGSKASASPSTSSTSSRPR	-226_19354	B1AVN9	1	Mouse_09-2020	null	[MS,MS:1001208,SEQUEST,]	2.1e-2	5-UNIMOD:213	ms_run[1]:scan=3757	2089.9	3	2592.11020	864.70775	K	P	152	173
PSM	KVVAKKPAEKKPTTEEKKPAA	-226_30	Q9D8E6	1	Mouse_09-2020	null	[MS,MS:1001208,SEQUEST,]	3.2e-4	null	ms_run[1]:scan=511	424.9	5	2278.34898	456.47568	K	0	399	420
PSM	LFPSLLDTKNLSTGSGKPK	-226_19771	Q91XE0	1	Mouse_09-2020	null	[MS,MS:1001208,SEQUEST,]	3.2e-4	8-UNIMOD:213	ms_run[1]:scan=3829	2127.0	3	2544.17850	848.73094	K	I	143	162
PSM	FEELNMDLFR	-226_20721	P20029	1	Mouse_09-2020	null	[MS,MS:1001208,SEQUEST,]	3.2e-4	6-UNIMOD:35	ms_run[1]:scan=3983	2206.7	2	1329.61443	665.31082	K	T	328	338
PSM	LLGNMIVIVLGHHLGK	-226_20731	A8DUK4	1	Mouse_09-2020	null	[MS,MS:1001208,SEQUEST,]	3.2e-4	5-UNIMOD:35	ms_run[1]:scan=3984	2207.2	3	1730.01633	577.34304	R	F	106	122
PSM	INEAFDLLR	-226_20740	P00329	1	Mouse_09-2020	null	[MS,MS:1001208,SEQUEST,]	3.2e-4	null	ms_run[1]:scan=3985	2207.7	2	1090.58940	545.79821	K	G	356	365
PSM	ILVPALMVTAEKDIVLRPEMSK	-226_20747	P34914	1	Mouse_09-2020	null	[MS,MS:1001208,SEQUEST,]	3.2e-4	7-UNIMOD:35,20-UNIMOD:35	ms_run[1]:scan=3986	2208.4	4	2485.37832	622.09966	K	M	483	505
PSM	YDLTVPFAR	-226_20776	G5E823	1	Mouse_09-2020	null	[MS,MS:1001208,SEQUEST,]	8.5e-4	null	ms_run[1]:scan=3991	2210.8	2	1081.56548	541.28747	R	L	129	138
PSM	FSLSILR	-226_20786	Q05421	1	Mouse_09-2020	null	[MS,MS:1001208,SEQUEST,]	1.1e-3	null	ms_run[1]:scan=3993	2211.8	2	835.50340	418.25545	R	W	128	135
PSM	NSGMPPGAAAIAVLPVTLDTPMNRK	-226_20800	Q8BVI4	1	Mouse_09-2020	null	[MS,MS:1001208,SEQUEST,]	3.2e-4	4-UNIMOD:35,22-UNIMOD:35	ms_run[1]:scan=3995	2212.9	3	2553.32022	851.77697	K	M	165	190
PSM	NQREAAQMDMVNDGVEDLRGKYVTLIYTNYENGK	-226_20803	P19157	1	Mouse_09-2020	null	[MS,MS:1001208,SEQUEST,]	3.2e-4	8-UNIMOD:35,10-UNIMOD:35	ms_run[1]:scan=3996	2213.4	5	3966.86536	794.17775	K	D	83	117
PSM	FASEITPITISVK	-226_20712	Q8QZT1	1	Mouse_09-2020	null	[MS,MS:1001208,SEQUEST,]	3.2e-4	null	ms_run[1]:scan=3982	2206.1	2	1405.79460	703.40049	K	K	228	241
PSM	KELEEIVQPIISK	-226_20808	P20029	1	Mouse_09-2020	null	[MS,MS:1001208,SEQUEST,]	3.2e-4	2-UNIMOD:213	ms_run[1]:scan=3997	2214.0	3	2066.94632	689.65308	K	Y	622	635
PSM	MIGLDHPLIPVQHQYVVTSTIPEVK	-226_20854	Q9DBT9	1	Mouse_09-2020	null	[MS,MS:1001208,SEQUEST,]	3.2e-4	1-UNIMOD:35	ms_run[1]:scan=4006	2218.6	4	2830.52041	708.38475	K	L	251	276
PSM	DVFLPKPSWGNHTPIFR	-226_20861	P05202	1	Mouse_09-2020	null	[MS,MS:1001208,SEQUEST,]	3.2e-4	null	ms_run[1]:scan=4007	2219.1	4	2011.05434	503.51917	R	A	154	171
PSM	IFNTWLGDPSK	-226_20877	P61922	1	Mouse_09-2020	null	[MS,MS:1001208,SEQUEST,]	3.2e-4	null	ms_run[1]:scan=4009	2220.3	2	1277.65276	639.32987	R	L	378	389
PSM	VVFIFGPDK	-226_20885	Q6GT24	1	Mouse_09-2020	null	[MS,MS:1001208,SEQUEST,]	3.2e-4	null	ms_run[1]:scan=4010	2220.8	2	1021.57115	511.28949	R	L	133	142
PSM	VLGLTLLQK	-226_20903	Q9CPU0	1	Mouse_09-2020	null	[MS,MS:1001208,SEQUEST,]	3.2e-4	null	ms_run[1]:scan=4014	2222.7	2	984.64507	492.82624	R	D	52	61
PSM	LYNLFLK	-226_20908	Q9Z2I9	1	Mouse_09-2020	null	[MS,MS:1001208,SEQUEST,]	3.2e-4	null	ms_run[1]:scan=4015	2223.2	2	910.53942	455.77347	K	D	243	250
PSM	IYGISFPDPK	-226_20913	Q9D0R2	1	Mouse_09-2020	null	[MS,MS:1001208,SEQUEST,]	3.2e-4	null	ms_run[1]:scan=4016	2223.7	2	1136.59929	568.80296	R	L	296	306
PSM	LIRDGSIDLVINLPNNNTK	-226_20919	Q8C196	1	Mouse_09-2020	null	[MS,MS:1001208,SEQUEST,]	3.2e-4	null	ms_run[1]:scan=4017	2224.3	3	2109.16861	703.72693	K	V	1426	1445
PSM	KELEEIVQPIISK	-226_20809	P20029	1	Mouse_09-2020	null	[MS,MS:1001208,SEQUEST,]	3.2e-4	1-UNIMOD:213	ms_run[1]:scan=3997	2214.0	3	2066.94632	689.65308	K	Y	622	635
PSM	LFYSVLMSDVEK	-226_20926	Q3TQP6	1	Mouse_09-2020	null	[MS,MS:1001208,SEQUEST,]	3.2e-4	7-UNIMOD:35	ms_run[1]:scan=4018	2224.8	2	1446.72087	723.86289	K	M	65	77
PSM	LLGNMIVIVLGHHLGK	-226_20707	A8DUK4	1	Mouse_09-2020	null	[MS,MS:1001208,SEQUEST,]	3.2e-4	5-UNIMOD:35	ms_run[1]:scan=3981	2205.6	4	1730.01797	433.25910	R	F	106	122
PSM	SLEIIGAPFSK	-226_20668	Q61176	1	Mouse_09-2020	null	[MS,MS:1001208,SEQUEST,]	3.2e-4	null	ms_run[1]:scan=3975	2202.7	2	1161.65093	581.32934	K	Q	7	18
PSM	ALDLDPSKTNVSGGAIALGHPLGGSGSR	-226_20412	Q8BWT1	1	Mouse_09-2020	null	[MS,MS:1001208,SEQUEST,]	1.5e-3	5-UNIMOD:213	ms_run[1]:scan=3933	2181.0	3	3188.44883	1063.48516	K	T	333	361
PSM	GVVNILPGSGSLVGQR	-226_20424	Q8R0Y6	1	Mouse_09-2020	null	[MS,MS:1001208,SEQUEST,]	3.2e-4	null	ms_run[1]:scan=3937	2182.9	2	1552.88188	776.94392	K	S	621	637
PSM	DAGTIAGLNVLR	-226_20430	P63017	1	Mouse_09-2020	null	[MS,MS:1001208,SEQUEST,]	3.2e-4	null	ms_run[1]:scan=3938	2183.4	2	1199.67461	600.34077	K	I	160	172
PSM	IMEFFSLR	-226_20448	P50172	1	Mouse_09-2020	null	[MS,MS:1001208,SEQUEST,]	3.2e-4	2-UNIMOD:35	ms_run[1]:scan=3941	2185.0	2	1058.53459	529.77060	K	Y	275	283
PSM	FYTLFGR	-226_20454	Q8CGC7	1	Mouse_09-2020	null	[MS,MS:1001208,SEQUEST,]	1.1e-3	null	ms_run[1]:scan=3942	2185.6	2	903.46800	452.23980	K	Y	1504	1511
PSM	SGRFFTVKLPVALDPGSK	-226_20462	Q91YQ5	1	Mouse_09-2020	null	[MS,MS:1001208,SEQUEST,]	3.2e-4	null	ms_run[1]:scan=3943	2186.1	4	1919.07412	480.52418	K	S	110	128
PSM	LMFNDFLSSSSDKQNNLYK	-226_20489	P54869	1	Mouse_09-2020	null	[MS,MS:1001208,SEQUEST,]	3.2e-4	2-UNIMOD:35	ms_run[1]:scan=3948	2188.6	3	2267.06742	756.35981	R	L	315	334
PSM	LISWYDNEYGYSNR	-226_20491	A0A1D5RLD8	1	Mouse_09-2020	null	[MS,MS:1001208,SEQUEST,]	3.2e-4	null	ms_run[1]:scan=3949	2189.1	2	1779.79973	890.40228	K	V	308	322
PSM	SIEDFAHSSFQMALSK	-226_20676	O88844	1	Mouse_09-2020	null	[MS,MS:1001208,SEQUEST,]	3.2e-4	12-UNIMOD:35	ms_run[1]:scan=3976	2203.2	3	1813.84513	605.28569	K	W	188	204
PSM	LGVTADDVKNVIIWGNHSSTQYPDVNHAK	-226_20511	P14152	1	Mouse_09-2020	null	[MS,MS:1001208,SEQUEST,]	3.2e-4	null	ms_run[1]:scan=3951	2190.1	5	3178.59205	636.52414	K	K	171	200
PSM	RFSLSILRDWGMGK	-226_20535	Q05421	1	Mouse_09-2020	null	[MS,MS:1001208,SEQUEST,]	8.5e-4	12-UNIMOD:35	ms_run[1]:scan=3954	2191.8	3	1681.88523	561.29961	R	G	127	141
PSM	KYILGNPLNSGINQGPQIDKEQHNKILGLIESGK	-226_20543	O35945	1	Mouse_09-2020	null	[MS,MS:1001208,SEQUEST,]	1.7e-3	null	ms_run[1]:scan=3955	2192.4	5	3716.01911	744.00842	K	E	329	363
PSM	QVVTLLNELK	-226_20569	Q8VCH0	1	Mouse_09-2020	null	[MS,MS:1001208,SEQUEST,]	3.2e-4	null	ms_run[1]:scan=3960	2194.8	2	1156.69365	578.85044	R	R	386	396
PSM	QYFGYVLYR	-226_20582	P23780	1	Mouse_09-2020	null	[MS,MS:1001208,SEQUEST,]	3.2e-4	null	ms_run[1]:scan=3962	2195.8	2	1208.60954	604.80857	K	T	412	421
PSM	RLVSRPQDALEGVILSPSLEAR	-226_20594	Q925I1	1	Mouse_09-2020	null	[MS,MS:1001208,SEQUEST,]	2.4e-2	null	ms_run[1]:scan=3964	2197.0	4	2406.34609	602.34204	R	R	305	327
PSM	RWLLDFASK	-226_20631	D3Z041	1	Mouse_09-2020	null	[MS,MS:1001208,SEQUEST,]	8.5e-4	null	ms_run[1]:scan=3970	2199.9	2	1135.63030	568.31657	K	K	388	397
PSM	FAGLHFFNPVPMMK	-226_20639	Q61425	1	Mouse_09-2020	null	[MS,MS:1001208,SEQUEST,]	3.2e-4	12-UNIMOD:35,13-UNIMOD:35	ms_run[1]:scan=3971	2200.5	3	1667.80881	556.60727	R	V	166	180
PSM	AGLILFGNDDR	-226_20656	Q8R0Y6	1	Mouse_09-2020	null	[MS,MS:1001208,SEQUEST,]	3.2e-4	null	ms_run[1]:scan=3973	2201.5	2	1190.61687	595.81184	K	L	275	286
PSM	TDYDNFLMAHLINEK	-226_20528	E9QA79	1	Mouse_09-2020	null	[MS,MS:1001208,SEQUEST,]	3.2e-4	8-UNIMOD:35	ms_run[1]:scan=3953	2191.3	3	1839.85855	613.95758	K	G	113	128
PSM	ALDLDPSKTNVSGGAIALGHPLGGSGSR	-226_20411	Q8BWT1	1	Mouse_09-2020	null	[MS,MS:1001208,SEQUEST,]	1.5e-3	12-UNIMOD:213	ms_run[1]:scan=3933	2181.0	3	3188.44883	1063.48516	K	T	333	361
PSM	GTWEKPGGASPMGYDFWYQPR	-226_20931	A0A0R4J135	1	Mouse_09-2020	null	[MS,MS:1001208,SEQUEST,]	3.2e-4	12-UNIMOD:35	ms_run[1]:scan=4019	2225.4	3	2446.09476	816.03555	K	N	175	196
PSM	IYKWLPQNDLLGHPK	-226_20935	Q3UEP4	0	Mouse_09-2020	null	[MS,MS:1001208,SEQUEST,]	3.6e-2	3-UNIMOD:213	ms_run[1]:scan=4020	2226.0	3	2363.05954	788.35889	R	K	354	369
PSM	LAEKEKVDLLFLGK	-226_21127	Q9DCW4	1	Mouse_09-2020	null	[MS,MS:1001208,SEQUEST,]	3.2e-4	3-UNIMOD:213	ms_run[1]:scan=4054	2243.6	3	2144.01102	715.34073	K	A	111	125
PSM	EWPANLDLKKELSEPSSTR	-226_21135	Q8C196	1	Mouse_09-2020	null	[MS,MS:1001208,SEQUEST,]	8.5e-4	1-UNIMOD:213	ms_run[1]:scan=4056	2244.4	3	2741.18863	914.40003	K	Y	832	851
PSM	EWPANLDLKKELSEPSSTR	-226_21136	Q8C196	1	Mouse_09-2020	null	[MS,MS:1001208,SEQUEST,]	3.2e-4	9-UNIMOD:213	ms_run[1]:scan=4056	2244.4	3	2741.18863	914.40003	K	Y	832	851
PSM	EWPANLDLKKELSEPSSTR	-226_21137	Q8C196	1	Mouse_09-2020	null	[MS,MS:1001208,SEQUEST,]	3.2e-4	7-UNIMOD:213	ms_run[1]:scan=4056	2244.4	3	2741.18863	914.40003	K	Y	832	851
PSM	TIFMWYR	-226_21147	P61922	1	Mouse_09-2020	null	[MS,MS:1001208,SEQUEST,]	8.5e-4	4-UNIMOD:35	ms_run[1]:scan=4058	2245.4	2	1032.49773	516.75221	K	K	174	181
PSM	LQHIQAPLSWTLVRPHIYGYAVK	-226_21154	A0A2R8VK72	1	Mouse_09-2020	null	[MS,MS:1001208,SEQUEST,]	3.2e-4	null	ms_run[1]:scan=4059	2246.0	5	2690.49390	538.90441	K	0	171	194
PSM	LQHIQAPLSWTLVRPHIYGYAVK	-226_21162	A0A2R8VK72	1	Mouse_09-2020	null	[MS,MS:1001208,SEQUEST,]	3.2e-4	null	ms_run[1]:scan=4060	2246.5	4	2690.49184	673.37869	K	0	171	194
PSM	GVVQDLQQAISK	-226_21168	Q91VK2	1	Mouse_09-2020	null	[MS,MS:1001208,SEQUEST,]	3.2e-4	null	ms_run[1]:scan=4061	2247.0	2	1285.71221	643.35916	R	E	91	103
PSM	LAEKEKVDLLFLGK	-226_21126	Q9DCW4	1	Mouse_09-2020	null	[MS,MS:1001208,SEQUEST,]	3.2e-4	4-UNIMOD:213	ms_run[1]:scan=4054	2243.6	3	2144.01102	715.34073	K	A	111	125
PSM	RGWDENVYYTVPLVR	-226_21184	O55125	1	Mouse_09-2020	null	[MS,MS:1001208,SEQUEST,]	3.2e-4	null	ms_run[1]:scan=4063	2248.2	3	1866.95121	622.98809	K	M	254	269
PSM	MAENLGFLGSLK	-226_21216	Q9Z2I8	1	Mouse_09-2020	null	[MS,MS:1001208,SEQUEST,]	3.2e-4	1-UNIMOD:35	ms_run[1]:scan=4070	2251.7	2	1295.66802	648.33684	R	Q	208	220
PSM	LASLSEKPPAIDWAYYR	-226_21225	Q9DCX2	1	Mouse_09-2020	null	[MS,MS:1001208,SEQUEST,]	3.2e-4	null	ms_run[1]:scan=4071	2252.2	3	1980.02378	660.67903	R	N	42	59
PSM	YNIEKDIAAYIK	-226_21230	Q9D0M5	1	Mouse_09-2020	null	[MS,MS:1001208,SEQUEST,]	3.2e-4	null	ms_run[1]:scan=4072	2252.7	3	1440.77350	480.92929	K	E	32	44
PSM	IVGDLAQFMVQNGLSR	-226_21238	G5E8R3	1	Mouse_09-2020	null	[MS,MS:1001208,SEQUEST,]	5.6e-3	9-UNIMOD:35	ms_run[1]:scan=4073	2253.2	2	1763.91533	882.45908	K	E	913	929
PSM	RYEEIVKEVSTYIKK	-226_21270	P10126	1	Mouse_09-2020	null	[MS,MS:1001208,SEQUEST,]	3.2e-4	7-UNIMOD:213	ms_run[1]:scan=4080	2256.8	4	2426.10610	607.28147	K	G	166	181
PSM	VWQLYIGDTR	-226_21280	Q9QXF8	1	Mouse_09-2020	null	[MS,MS:1001208,SEQUEST,]	3.2e-4	null	ms_run[1]:scan=4081	2257.3	2	1250.65337	625.83004	R	R	30	40
PSM	HQHVFDETTLNNFMGLGQAAWK	-226_21287	P35505	1	Mouse_09-2020	null	[MS,MS:1001208,SEQUEST,]	3.2e-4	14-UNIMOD:35	ms_run[1]:scan=4082	2257.9	4	2560.20669	640.80640	K	A	58	80
PSM	AFRNIPGITLLNVSK	-226_21292	Q9D8E6	1	Mouse_09-2020	null	[MS,MS:1001208,SEQUEST,]	3.2e-4	null	ms_run[1]:scan=4083	2258.4	3	1642.96433	548.32615	K	N	220	235
PSM	GLPNVQRSDYLNTFEFMDK	-226_21189	O88844	1	Mouse_09-2020	null	[MS,MS:1001208,SEQUEST,]	3.2e-4	17-UNIMOD:35	ms_run[1]:scan=4064	2248.7	3	2290.08158	764.03180	K	G	382	401
PSM	LYKWIPQNDLLGHPK	-226_20934	Q8R084	1	Mouse_09-2020	null	[MS,MS:1001208,SEQUEST,]	3.6e-2	3-UNIMOD:213	ms_run[1]:scan=4020	2226.0	3	2363.05954	788.35889	R	K	354	369
PSM	LAEKEKVDLLFLGK	-226_21125	Q9DCW4	1	Mouse_09-2020	null	[MS,MS:1001208,SEQUEST,]	3.2e-4	5-UNIMOD:213	ms_run[1]:scan=4054	2243.6	3	2144.01102	715.34073	K	A	111	125
PSM	KVITAFNDGLNHLDSLK	-226_21106	A8DUK4	1	Mouse_09-2020	null	[MS,MS:1001208,SEQUEST,]	3.2e-4	1-UNIMOD:213	ms_run[1]:scan=4051	2241.8	3	2426.07804	809.36448	K	T	67	84
PSM	LYKWIPQNDLLGHPK	-226_20936	Q8R084	1	Mouse_09-2020	null	[MS,MS:1001208,SEQUEST,]	3.5e-2	2-UNIMOD:213	ms_run[1]:scan=4020	2226.0	3	2363.05954	788.35889	R	K	354	369
PSM	IYKWLPQNDLLGHPK	-226_20937	Q3UEP4	0	Mouse_09-2020	null	[MS,MS:1001208,SEQUEST,]	3.5e-2	2-UNIMOD:213	ms_run[1]:scan=4020	2226.0	3	2363.05954	788.35889	R	K	354	369
PSM	GSVNMPFMDFLTK	-226_20941	P52196	1	Mouse_09-2020	null	[MS,MS:1001208,SEQUEST,]	3.2e-4	5-UNIMOD:35,8-UNIMOD:35	ms_run[1]:scan=4021	2226.5	2	1518.69573	759.85200	R	G	207	220
PSM	LFPSLLDTK	-226_20956	Q91XE0	1	Mouse_09-2020	null	[MS,MS:1001208,SEQUEST,]	3.2e-4	null	ms_run[1]:scan=4025	2228.4	2	1033.59282	517.30005	K	L	143	152
PSM	FISDKDASVVGFFR	-226_20965	P27773	1	Mouse_09-2020	null	[MS,MS:1001208,SEQUEST,]	3.2e-4	null	ms_run[1]:scan=4026	2228.9	3	1587.81681	529.94371	K	L	148	162
PSM	LLEPVLLLGKER	-226_20972	P14131	1	Mouse_09-2020	null	[MS,MS:1001208,SEQUEST,]	3.2e-4	null	ms_run[1]:scan=4027	2229.4	3	1379.86164	460.62554	K	A	51	63
PSM	SVTELNGDTITNTMTLGDIVYKR	-226_20977	P12710	1	Mouse_09-2020	null	[MS,MS:1001208,SEQUEST,]	3.2e-4	14-UNIMOD:35	ms_run[1]:scan=4028	2229.9	3	2557.28409	853.09865	K	S	100	123
PSM	FSNFAPLGIPR	-226_20987	P56593	1	Mouse_09-2020	null	[MS,MS:1001208,SEQUEST,]	3.2e-4	null	ms_run[1]:scan=4030	2231.1	2	1218.66338	609.83512	R	I	360	371
PSM	LDNNTELSFFAK	-226_21113	O88844	1	Mouse_09-2020	null	[MS,MS:1001208,SEQUEST,]	3.2e-2	null	ms_run[1]:scan=4052	2242.5	2	1398.69133	699.84862	K	L	346	358
PSM	GLFIIDDKGVLR	-226_21002	O08807	1	Mouse_09-2020	null	[MS,MS:1001208,SEQUEST,]	3.2e-4	null	ms_run[1]:scan=4032	2232.2	3	1345.78305	449.26612	R	I	204	216
PSM	DVFLPKPSWGNHTPIFR	-226_21015	P05202	1	Mouse_09-2020	null	[MS,MS:1001208,SEQUEST,]	1.1e-3	null	ms_run[1]:scan=4035	2233.5	3	2011.05503	671.02313	R	A	154	171
PSM	YLTVAAVFR	-226_21019	P68372	1	Mouse_09-2020	null	[MS,MS:1001208,SEQUEST,]	3.2e-4	null	ms_run[1]:scan=4036	2234.1	2	1039.59258	520.30038	R	R	310	319
PSM	SDYLNTFEFMDK	-226_21037	O88844	1	Mouse_09-2020	null	[MS,MS:1001208,SEQUEST,]	3.2e-4	10-UNIMOD:35	ms_run[1]:scan=4039	2235.6	2	1525.65373	763.32941	R	G	389	401
PSM	LDLAGRDLTDYLMK	-226_21076	P60710	1	Mouse_09-2020	null	[MS,MS:1001208,SEQUEST,]	3.2e-4	13-UNIMOD:35	ms_run[1]:scan=4047	2239.8	3	1639.83689	547.28351	R	L	178	192
PSM	LSQTFPNADFAEITK	-226_21084	P07724	1	Mouse_09-2020	null	[MS,MS:1001208,SEQUEST,]	3.2e-4	null	ms_run[1]:scan=4048	2240.3	2	1681.84538	841.42523	R	A	243	258
PSM	LVFLGLDNAGK	-226_21092	A0A1W2P869	1	Mouse_09-2020	null	[MS,MS:1001208,SEQUEST,]	3.2e-4	null	ms_run[1]:scan=4049	2240.8	2	1146.65190	573.82951	K	T	5	16
PSM	TFAPEEISAMVLTK	-226_21099	P20029	1	Mouse_09-2020	null	[MS,MS:1001208,SEQUEST,]	3.2e-4	10-UNIMOD:35	ms_run[1]:scan=4050	2241.3	2	1552.79558	776.90000	K	K	140	154
PSM	KVITAFNDGLNHLDSLK	-226_21105	A8DUK4	1	Mouse_09-2020	null	[MS,MS:1001208,SEQUEST,]	3.2e-4	4-UNIMOD:213	ms_run[1]:scan=4051	2241.8	3	2426.07804	809.36448	K	T	67	84
PSM	YTPEQVAMATVTALHR	-226_21007	Q91Y97	1	Mouse_09-2020	null	[MS,MS:1001208,SEQUEST,]	3.2e-4	8-UNIMOD:35	ms_run[1]:scan=4034	2233.0	3	1803.90708	601.97345	K	V	244	260
PSM	LFPSLLDTKNLSTGSGKPK	-226_19770	Q91XE0	1	Mouse_09-2020	null	[MS,MS:1001208,SEQUEST,]	3.2e-4	7-UNIMOD:213	ms_run[1]:scan=3829	2127.0	3	2544.17850	848.73094	K	I	143	162
PSM	ALDLDPSKTNVSGGAIALGHPLGGSGSR	-226_20410	Q8BWT1	1	Mouse_09-2020	null	[MS,MS:1001208,SEQUEST,]	1.5e-3	8-UNIMOD:213	ms_run[1]:scan=3933	2181.0	3	3188.44883	1063.48516	K	T	333	361
PSM	ALDLDPSKTNVSGGAIALGHPLGGSGSR	-226_20408	Q8BWT1	1	Mouse_09-2020	null	[MS,MS:1001208,SEQUEST,]	1.5e-3	9-UNIMOD:213	ms_run[1]:scan=3933	2181.0	3	3188.44883	1063.48516	K	T	333	361
PSM	RLKTQPTDEEMLFIYSHFK	-226_19984	P31786	1	Mouse_09-2020	null	[MS,MS:1001208,SEQUEST,]	3.2e-4	11-UNIMOD:35,9-UNIMOD:213	ms_run[1]:scan=3864	2145.1	4	2940.26772	735.82233	K	A	15	34
PSM	RLKTQPTDEEMLFIYSHFK	-226_19985	P31786	1	Mouse_09-2020	null	[MS,MS:1001208,SEQUEST,]	3.2e-4	11-UNIMOD:35,7-UNIMOD:213	ms_run[1]:scan=3864	2145.1	4	2940.26772	735.82233	K	A	15	34
PSM	RLKTQPTDEEMLFIYSHFK	-226_19986	P31786	1	Mouse_09-2020	null	[MS,MS:1001208,SEQUEST,]	3.2e-4	11-UNIMOD:35,4-UNIMOD:213	ms_run[1]:scan=3864	2145.1	4	2940.26772	735.82233	K	A	15	34
PSM	RLKTQPTDEEMLFIYSHFK	-226_19987	P31786	1	Mouse_09-2020	null	[MS,MS:1001208,SEQUEST,]	3.2e-4	11-UNIMOD:35,3-UNIMOD:213	ms_run[1]:scan=3864	2145.1	4	2940.26772	735.82233	K	A	15	34
PSM	SSALASKATGYPLAFIAAK	-226_19990	Q8C196	1	Mouse_09-2020	null	[MS,MS:1001208,SEQUEST,]	3.2e-4	null	ms_run[1]:scan=3865	2145.8	3	1867.03324	623.01564	R	A	722	741
PSM	NWRYIVPMITVDGK	-226_19995	Q9JII6	1	Mouse_09-2020	null	[MS,MS:1001208,SEQUEST,]	3.2e-4	8-UNIMOD:35	ms_run[1]:scan=3866	2146.3	3	1707.89023	569.96775	K	V	295	309
PSM	TNWFEPVGSEYK	-226_20002	Q9DBT9	1	Mouse_09-2020	null	[MS,MS:1001208,SEQUEST,]	3.2e-4	null	ms_run[1]:scan=3867	2146.8	2	1456.67534	728.84080	R	V	505	517
PSM	GVSQAVEHINKTIAPALVSK	-226_20009	P17182	1	Mouse_09-2020	null	[MS,MS:1001208,SEQUEST,]	3.2e-4	12-UNIMOD:213	ms_run[1]:scan=3869	2147.7	3	2603.22928	868.41373	K	V	61	81
PSM	RLKTQPTDEEMLFIYSHFK	-226_19983	P31786	1	Mouse_09-2020	null	[MS,MS:1001208,SEQUEST,]	3.2e-4	11-UNIMOD:35,10-UNIMOD:213	ms_run[1]:scan=3864	2145.1	4	2940.26772	735.82233	K	A	15	34
PSM	DGFRFFTNYESR	-226_20016	Q91XF0	1	Mouse_09-2020	null	[MS,MS:1001208,SEQUEST,]	3.2e-4	null	ms_run[1]:scan=3870	2148.2	3	1538.70261	513.57227	K	G	105	117
PSM	LTPLDQQLFK	-226_20032	Q9DCY0	1	Mouse_09-2020	null	[MS,MS:1001208,SEQUEST,]	3.2e-4	null	ms_run[1]:scan=3872	2149.2	2	1202.67851	601.84261	K	A	159	169
PSM	AIGNALKSWNETFHAR	-226_20050	Q9DCX2	1	Mouse_09-2020	null	[MS,MS:1001208,SEQUEST,]	3.2e-4	7-UNIMOD:213	ms_run[1]:scan=3874	2150.3	3	2355.99240	786.00177	K	A	26	42
PSM	NDYVKALPGHLKPFETLLSQNQGGK	-226_20057	P19157	1	Mouse_09-2020	null	[MS,MS:1001208,SEQUEST,]	3.2e-4	null	ms_run[1]:scan=3875	2150.8	4	2754.45742	689.36979	K	F	117	142
PSM	KYTPEQVAMATVTALHR	-226_20062	Q91Y97	1	Mouse_09-2020	null	[MS,MS:1001208,SEQUEST,]	3.2e-4	9-UNIMOD:35,2-UNIMOD:213	ms_run[1]:scan=3876	2151.5	3	2473.06125	825.02547	K	V	243	260
PSM	KYTPEQVAMATVTALHR	-226_20063	Q91Y97	1	Mouse_09-2020	null	[MS,MS:1001208,SEQUEST,]	3.2e-4	9-UNIMOD:35,1-UNIMOD:213	ms_run[1]:scan=3876	2151.5	3	2473.06125	825.02547	K	V	243	260
PSM	GVSQAVEHINKTIAPALVSK	-226_20074	P17182	1	Mouse_09-2020	null	[MS,MS:1001208,SEQUEST,]	1.1e-3	7-UNIMOD:213	ms_run[1]:scan=3878	2152.5	4	2603.22841	651.56211	K	V	61	81
PSM	GVSQAVEHINKTIAPALVSK	-226_20075	P17182	1	Mouse_09-2020	null	[MS,MS:1001208,SEQUEST,]	1.1e-3	8-UNIMOD:213	ms_run[1]:scan=3878	2152.5	4	2603.22841	651.56211	K	V	61	81
PSM	GVSQAVEHINKTIAPALVSK	-226_20076	P17182	1	Mouse_09-2020	null	[MS,MS:1001208,SEQUEST,]	1.1e-3	11-UNIMOD:213	ms_run[1]:scan=3878	2152.5	4	2603.22841	651.56211	K	V	61	81
PSM	FTQAGSEVSALLGR	-226_20025	P56480	1	Mouse_09-2020	null	[MS,MS:1001208,SEQUEST,]	3.2e-4	null	ms_run[1]:scan=3871	2148.7	2	1435.75530	718.38062	R	P	311	325
PSM	GVSQAVEHINKTIAPALVSK	-226_20077	P17182	1	Mouse_09-2020	null	[MS,MS:1001208,SEQUEST,]	1.1e-3	3-UNIMOD:213	ms_run[1]:scan=3878	2152.5	4	2603.22841	651.56211	K	V	61	81
PSM	RLKTQPTDEEMLFIYSHFK	-226_19982	P31786	1	Mouse_09-2020	null	[MS,MS:1001208,SEQUEST,]	3.2e-4	11-UNIMOD:35,8-UNIMOD:213	ms_run[1]:scan=3864	2145.1	4	2940.26772	735.82233	K	A	15	34
PSM	ILTFDQLALESPKGR	-226_19964	A0A1B0GSS8	1	Mouse_09-2020	null	[MS,MS:1001208,SEQUEST,]	3.2e-4	null	ms_run[1]:scan=3861	2143.5	3	1687.93851	563.31743	K	T	87	102
PSM	LFPSLLDTKNLSTGSGKPK	-226_19772	Q91XE0	1	Mouse_09-2020	null	[MS,MS:1001208,SEQUEST,]	3.2e-4	9-UNIMOD:213	ms_run[1]:scan=3829	2127.0	3	2544.17850	848.73094	K	I	143	162
PSM	AAFQLGSPWR	-226_19777	P47738	1	Mouse_09-2020	null	[MS,MS:1001208,SEQUEST,]	3.2e-4	null	ms_run[1]:scan=3830	2127.5	2	1132.58965	566.79854	R	M	87	97
PSM	KQGGLGPMNIPLISDPK	-226_19805	P35700	1	Mouse_09-2020	null	[MS,MS:1001208,SEQUEST,]	3.4e-2	8-UNIMOD:35,1-UNIMOD:213	ms_run[1]:scan=3834	2129.7	3	2322.02762	774.67941	K	T	93	110
PSM	ALTVPELTQQMFDAK	-226_19812	P68372	1	Mouse_09-2020	null	[MS,MS:1001208,SEQUEST,]	2.2e-2	11-UNIMOD:35	ms_run[1]:scan=3837	2131.1	2	1707.86162	854.43474	R	M	283	298
PSM	ALTVPELTQQMFDSK	-226_19813	Q7TMM9	1	Mouse_09-2020	null	[MS,MS:1001208,SEQUEST,]	2.2e-2	null	ms_run[1]:scan=3837	2131.1	2	1707.86162	854.43474	R	M	283	298
PSM	VFFASWR	-226_19829	P11247	1	Mouse_09-2020	null	[MS,MS:1001208,SEQUEST,]	1.7e-2	null	ms_run[1]:scan=3840	2132.7	2	912.47191	456.73996	K	V	504	511
PSM	FFGNNWAETYR	-226_19837	Q8CG76	1	Mouse_09-2020	null	[MS,MS:1001208,SEQUEST,]	3.2e-4	null	ms_run[1]:scan=3841	2133.2	2	1404.63384	702.82020	R	R	259	270
PSM	TDYDNYIMIHLINK	-226_19843	P04939	1	Mouse_09-2020	null	[MS,MS:1001208,SEQUEST,]	3.2e-4	8-UNIMOD:35	ms_run[1]:scan=3842	2133.7	3	1768.85666	590.29067	K	D	117	131
PSM	SIYSEFLK	-226_19977	Q8BH00	1	Mouse_09-2020	null	[MS,MS:1001208,SEQUEST,]	8.5e-4	null	ms_run[1]:scan=3863	2144.6	2	986.51891	493.76330	R	F	298	306
PSM	RDHKDNLEFFLTNLGK	-226_19870	P19096	1	Mouse_09-2020	null	[MS,MS:1001208,SEQUEST,]	3.2e-4	null	ms_run[1]:scan=3847	2136.3	4	1947.00661	487.50753	K	H	787	803
PSM	LVTGWVKPIIIGR	-226_19887	O88844	1	Mouse_09-2020	null	[MS,MS:1001208,SEQUEST,]	3.2e-4	null	ms_run[1]:scan=3850	2137.8	3	1451.91199	484.64141	R	A	120	133
PSM	LFYVPQRPYMTLGTLR	-226_19895	A0A0G2JDI9	1	Mouse_09-2020	null	[MS,MS:1001208,SEQUEST,]	3.2e-4	10-UNIMOD:35	ms_run[1]:scan=3851	2138.4	3	1971.05252	657.68887	K	Q	395	411
PSM	FWSEYFTTDRGLEK	-226_19904	Q99PG0	1	Mouse_09-2020	null	[MS,MS:1001208,SEQUEST,]	3.2e-4	null	ms_run[1]:scan=3852	2138.9	3	1778.83939	593.61766	R	M	248	262
PSM	GPFLLGIK	-226_19910	P28271	1	Mouse_09-2020	null	[MS,MS:1001208,SEQUEST,]	3.2e-4	null	ms_run[1]:scan=3853	2139.4	2	844.52910	422.76819	K	V	786	794
PSM	LVTGWVKPIIIGR	-226_19927	O88844	1	Mouse_09-2020	null	[MS,MS:1001208,SEQUEST,]	3.2e-4	null	ms_run[1]:scan=3855	2140.6	2	1451.90996	726.45848	R	A	120	133
PSM	VLYPNDNFFEGK	-226_19935	Q9ET01	1	Mouse_09-2020	null	[MS,MS:1001208,SEQUEST,]	3.2e-4	null	ms_run[1]:scan=3856	2141.1	2	1442.69670	721.85117	R	L	279	291
PSM	SIYGEKFEDENFILK	-226_19951	P17742	1	Mouse_09-2020	null	[MS,MS:1001208,SEQUEST,]	3.2e-4	null	ms_run[1]:scan=3859	2142.5	3	1831.91159	611.30860	R	T	77	92
PSM	ALQYAFFAEK	-226_19958	Q9DBM2	1	Mouse_09-2020	null	[MS,MS:1001208,SEQUEST,]	3.2e-4	null	ms_run[1]:scan=3860	2143.0	2	1187.61028	594.30841	R	A	265	275
PSM	IGGIFAFK	-226_19881	P32020	1	Mouse_09-2020	null	[MS,MS:1001208,SEQUEST,]	8.5e-4	null	ms_run[1]:scan=3849	2137.3	2	852.49822	426.75254	K	K	455	463
PSM	ALDLDPSKTNVSGGAIALGHPLGGSGSR	-226_20409	Q8BWT1	1	Mouse_09-2020	null	[MS,MS:1001208,SEQUEST,]	1.5e-3	7-UNIMOD:213	ms_run[1]:scan=3933	2181.0	3	3188.44883	1063.48516	K	T	333	361
PSM	SDIDEIVLVGGSTR	-226_20079	P20029	1	Mouse_09-2020	null	[MS,MS:1001208,SEQUEST,]	1.1e-3	null	ms_run[1]:scan=3880	2153.4	2	1460.75640	730.88319	K	P	355	369
PSM	LSVLLLER	-226_20104	Q8VC30	1	Mouse_09-2020	null	[MS,MS:1001208,SEQUEST,]	3.2e-4	null	ms_run[1]:scan=3883	2154.9	2	942.59813	471.80276	R	G	435	443
PSM	HVGGPMYYAASVGLPTVLEK	-226_20272	Q9DBM2	1	Mouse_09-2020	null	[MS,MS:1001208,SEQUEST,]	3.2e-4	6-UNIMOD:35	ms_run[1]:scan=3910	2169.1	3	2105.07492	702.36271	R	Q	654	674
PSM	GQILTMANPIIGNGGAPDTTARDELGLNK	-226_20277	Q8C196	1	Mouse_09-2020	null	[MS,MS:1001208,SEQUEST,]	8.5e-4	6-UNIMOD:35	ms_run[1]:scan=3911	2169.6	3	2953.50840	985.17310	K	M	91	120
PSM	KNVRTLVAER	-226_20282	B0V2W4	1	Mouse_09-2020	null	[MS,MS:1001208,SEQUEST,]	3.7e-2	4-UNIMOD:213	ms_run[1]:scan=3913	2170.4	3	1726.76859	576.26063	R	C	67	77
PSM	KNVRTLVAER	-226_20283	B0V2W4	1	Mouse_09-2020	null	[MS,MS:1001208,SEQUEST,]	3.6e-2	5-UNIMOD:213	ms_run[1]:scan=3913	2170.4	3	1726.76859	576.26063	R	C	67	77
PSM	TVDNFVALATGEK	-226_20296	P24369	1	Mouse_09-2020	null	[MS,MS:1001208,SEQUEST,]	3.2e-4	null	ms_run[1]:scan=3915	2171.5	2	1364.70683	682.85645	K	F	72	85
PSM	FLFPEGIK	-226_20311	Q8R0Y6	1	Mouse_09-2020	null	[MS,MS:1001208,SEQUEST,]	6.5e-4	null	ms_run[1]:scan=3918	2173.1	2	950.53453	475.77093	R	M	167	175
PSM	FINLVPSNLPHEATRDTVFR	-226_20324	Q05421	1	Mouse_09-2020	null	[MS,MS:1001208,SEQUEST,]	3.2e-4	null	ms_run[1]:scan=3920	2174.2	4	2326.22817	582.31302	R	Y	360	380
PSM	SLEDHTPLPGITVGDIGPK	-226_20337	Q9QXD1	1	Mouse_09-2020	null	[MS,MS:1001208,SEQUEST,]	8.5e-4	null	ms_run[1]:scan=3922	2175.3	3	1946.01194	649.34583	R	G	226	245
PSM	NAVITVPAYFNDSQR	-226_20267	P38647	1	Mouse_09-2020	null	[MS,MS:1001208,SEQUEST,]	3.2e-4	null	ms_run[1]:scan=3909	2168.5	2	1694.85100	847.92847	K	A	188	203
PSM	KYTPEQVAMATVTALHR	-226_20345	Q91Y97	1	Mouse_09-2020	null	[MS,MS:1001208,SEQUEST,]	3.2e-4	9-UNIMOD:35,5-UNIMOD:213	ms_run[1]:scan=3924	2176.1	4	2473.06191	619.02092	K	V	243	260
PSM	KYTPEQVAMATVTALHR	-226_20347	Q91Y97	1	Mouse_09-2020	null	[MS,MS:1001208,SEQUEST,]	3.2e-4	9-UNIMOD:35,2-UNIMOD:213	ms_run[1]:scan=3924	2176.1	4	2473.06191	619.02092	K	V	243	260
PSM	NFLDSYIK	-226_20358	O88451	1	Mouse_09-2020	null	[MS,MS:1001208,SEQUEST,]	3.2e-4	null	ms_run[1]:scan=3926	2177.2	2	999.51103	500.26092	K	I	240	248
PSM	TVTNAVVTVPAYFNDSQR	-226_20377	P63017	1	Mouse_09-2020	null	[MS,MS:1001208,SEQUEST,]	3.2e-4	null	ms_run[1]:scan=3929	2178.7	2	1981.99956	991.50253	K	A	138	156
PSM	FGNAMLYGYQVGQFK	-226_20384	Q9EP89	1	Mouse_09-2020	null	[MS,MS:1001208,SEQUEST,]	3.2e-4	5-UNIMOD:35	ms_run[1]:scan=3930	2179.3	2	1738.82768	869.91652	K	S	414	429
PSM	ALDLDPSKTNVSGGAIALGHPLGGSGSR	-226_20392	Q8BWT1	1	Mouse_09-2020	null	[MS,MS:1001208,SEQUEST,]	3.2e-4	7-UNIMOD:213	ms_run[1]:scan=3931	2179.9	4	3188.43740	797.86569	K	T	333	361
PSM	ALDLDPSKTNVSGGAIALGHPLGGSGSR	-226_20393	Q8BWT1	1	Mouse_09-2020	null	[MS,MS:1001208,SEQUEST,]	3.2e-4	9-UNIMOD:213	ms_run[1]:scan=3931	2179.9	4	3188.43740	797.86569	K	T	333	361
PSM	ALDLDPSKTNVSGGAIALGHPLGGSGSR	-226_20394	Q8BWT1	1	Mouse_09-2020	null	[MS,MS:1001208,SEQUEST,]	3.2e-4	8-UNIMOD:213	ms_run[1]:scan=3931	2179.9	4	3188.43740	797.86569	K	T	333	361
PSM	ALDLDPSKTNVSGGAIALGHPLGGSGSR	-226_20395	Q8BWT1	1	Mouse_09-2020	null	[MS,MS:1001208,SEQUEST,]	3.2e-4	5-UNIMOD:213	ms_run[1]:scan=3931	2179.9	4	3188.43740	797.86569	K	T	333	361
PSM	KYTPEQVAMATVTALHR	-226_20346	Q91Y97	1	Mouse_09-2020	null	[MS,MS:1001208,SEQUEST,]	3.2e-4	9-UNIMOD:35,3-UNIMOD:213	ms_run[1]:scan=3924	2176.1	4	2473.06191	619.02092	K	V	243	260
PSM	GAGAFGYFEVTHDITR	-226_20096	P24270	1	Mouse_09-2020	null	[MS,MS:1001208,SEQUEST,]	3.2e-4	null	ms_run[1]:scan=3882	2154.4	3	1740.83493	580.94952	K	S	78	94
PSM	TPFGAYGGLLK	-226_20259	Q8BWT1	1	Mouse_09-2020	null	[MS,MS:1001208,SEQUEST,]	3.2e-4	null	ms_run[1]:scan=3908	2167.9	2	1123.61211	562.31095	R	F	15	26
PSM	RTGAIVDVPVGEELLGR	-226_20247	Q03265	1	Mouse_09-2020	null	[MS,MS:1001208,SEQUEST,]	3.2e-4	null	ms_run[1]:scan=3906	2166.8	3	1780.99088	594.33538	K	V	133	150
PSM	IFNNGADLSGITEENAPLK	-226_20129	P22599	1	Mouse_09-2020	null	[MS,MS:1001208,SEQUEST,]	3.2e-4	null	ms_run[1]:scan=3886	2156.5	2	2003.01018	1002.00764	R	S	329	348
PSM	QTMQVDEHARPQTTLEQLQKLPSVFK	-226_18849	Q8BWT1	1	Mouse_09-2020	null	[MS,MS:1001208,SEQUEST,]	3.2e-4	3-UNIMOD:35	ms_run[1]:scan=3678	2049.0	5	3068.58869	614.52249	K	D	215	241
PSM	YNQILRIEEELGSK	-226_20138	P17182	1	Mouse_09-2020	null	[MS,MS:1001208,SEQUEST,]	3.2e-4	null	ms_run[1]:scan=3888	2157.7	3	1691.89524	564.63694	K	K	407	421
PSM	GRLSAKELNHVLPLK	-226_20158	Q69ZS0	1	Mouse_09-2020	null	[MS,MS:1001208,SEQUEST,]	3.8e-2	6-UNIMOD:213	ms_run[1]:scan=3892	2159.6	3	2216.07199	739.35900	R	L	58	73
PSM	GRLSAKELNHVLPLK	-226_20159	Q69ZS0	1	Mouse_09-2020	null	[MS,MS:1001208,SEQUEST,]	3.8e-2	7-UNIMOD:213	ms_run[1]:scan=3892	2159.6	3	2216.07199	739.35900	R	L	58	73
PSM	GRLSAKELNHVLPLK	-226_20160	Q69ZS0	1	Mouse_09-2020	null	[MS,MS:1001208,SEQUEST,]	3.8e-2	10-UNIMOD:213	ms_run[1]:scan=3892	2159.6	3	2216.07199	739.35900	R	L	58	73
PSM	GRLSAKELNHVLPLK	-226_20161	Q69ZS0	1	Mouse_09-2020	null	[MS,MS:1001208,SEQUEST,]	3.8e-2	4-UNIMOD:213	ms_run[1]:scan=3892	2159.6	3	2216.07199	739.35900	R	L	58	73
PSM	GRLSAKELNHVLPLK	-226_20162	Q69ZS0	1	Mouse_09-2020	null	[MS,MS:1001208,SEQUEST,]	3.8e-2	2-UNIMOD:213	ms_run[1]:scan=3892	2159.6	3	2216.07199	739.35900	R	L	58	73
PSM	YFPTQALNFAFKDKYK	-226_20252	P51881	1	Mouse_09-2020	null	[MS,MS:1001208,SEQUEST,]	3.2e-4	null	ms_run[1]:scan=3907	2167.4	3	1981.02243	661.01212	R	I	81	97
PSM	IIQLLDDYPK	-226_20165	P14869	1	Mouse_09-2020	null	[MS,MS:1001208,SEQUEST,]	3.2e-4	null	ms_run[1]:scan=3893	2160.1	2	1217.67827	609.34245	K	F	17	27
PSM	NFYFLEMNTR	-226_20179	Q91ZA3	1	Mouse_09-2020	null	[MS,MS:1001208,SEQUEST,]	8.5e-4	7-UNIMOD:35	ms_run[1]:scan=3895	2161.1	2	1350.61479	675.81099	K	Q	340	350
PSM	IEGLDIHFIHVKPPQLPSGR	-226_20189	E9PWK1	1	Mouse_09-2020	null	[MS,MS:1001208,SEQUEST,]	3.2e-4	null	ms_run[1]:scan=3896	2161.7	5	2253.25056	451.45587	K	P	120	140
PSM	YVAVMPPHIGDQPLTGAYTVTLDGRGPSR	-226_20198	Q923D2	1	Mouse_09-2020	null	[MS,MS:1001208,SEQUEST,]	8.5e-4	5-UNIMOD:35	ms_run[1]:scan=3897	2162.2	4	3084.56533	771.89474	K	I	146	175
PSM	RADPAELKAIFLK	-226_20204	Q9QXX4	1	Mouse_09-2020	null	[MS,MS:1001208,SEQUEST,]	8.5e-4	8-UNIMOD:213	ms_run[1]:scan=3898	2162.9	3	2012.92508	671.64626	K	A	11	24
PSM	AIGVKPPRGILLYGPPGTGK	-226_20208	Q01853	1	Mouse_09-2020	null	[MS,MS:1001208,SEQUEST,]	8.5e-4	5-UNIMOD:213	ms_run[1]:scan=3899	2163.4	3	2532.24900	844.75190	K	L	232	252
PSM	YQDILVFR	-226_20213	Q64674	1	Mouse_09-2020	null	[MS,MS:1001208,SEQUEST,]	3.2e-4	null	ms_run[1]:scan=3900	2163.9	2	1053.57231	527.29002	R	K	48	56
PSM	WVINPSGGLISK	-226_20232	P32020	1	Mouse_09-2020	null	[MS,MS:1001208,SEQUEST,]	3.2e-4	null	ms_run[1]:scan=3904	2165.8	2	1270.71623	635.86134	K	H	342	354
PSM	LLIYTEFGK	-226_20237	O09173	1	Mouse_09-2020	null	[MS,MS:1001208,SEQUEST,]	3.2e-4	null	ms_run[1]:scan=3905	2166.3	2	1083.60869	542.30788	K	S	163	172
PSM	YFPTQALNFAFKDKYK	-226_20173	P51881	1	Mouse_09-2020	null	[MS,MS:1001208,SEQUEST,]	3.2e-4	null	ms_run[1]:scan=3894	2160.6	4	1981.02065	496.01091	R	I	81	97
PSM	YVVVTGITPTPLGEGK	-226_18842	A0A1W2P733	1	Mouse_09-2020	null	[MS,MS:1001208,SEQUEST,]	3.2e-4	null	ms_run[1]:scan=3677	2048.4	2	1630.90618	815.95616	K	T	191	207
PSM	RFTLVAWDPR	-226_18021	Q8R164	1	Mouse_09-2020	null	[MS,MS:1001208,SEQUEST,]	1.9e-2	null	ms_run[1]:scan=3543	1979.1	2	1260.68462	630.84602	K	Y	88	98
PSM	ILEFLGR	-226_18829	P52840	1	Mouse_09-2020	null	[MS,MS:1001208,SEQUEST,]	8.5e-4	null	ms_run[1]:scan=3675	2047.3	2	847.50255	424.25545	K	L	203	210
PSM	GDNQSPIELHTKDIKHDPSLQPWSASYDPGSAK	-226_16453	P16015	1	Mouse_09-2020	null	[MS,MS:1001208,SEQUEST,]	3.2e-4	16-UNIMOD:213	ms_run[1]:scan=3284	1845.4	5	4159.80604	832.76723	K	I	25	58
PSM	GDNQSPIELHTKDIKHDPSLQPWSASYDPGSAK	-226_16454	P16015	1	Mouse_09-2020	null	[MS,MS:1001208,SEQUEST,]	3.2e-4	15-UNIMOD:213	ms_run[1]:scan=3284	1845.4	5	4159.80604	832.76723	K	I	25	58
PSM	GDNQSPIELHTKDIKHDPSLQPWSASYDPGSAK	-226_16455	P16015	1	Mouse_09-2020	null	[MS,MS:1001208,SEQUEST,]	3.2e-4	11-UNIMOD:213	ms_run[1]:scan=3284	1845.4	5	4159.80604	832.76723	K	I	25	58
PSM	GDNQSPIELHTKDIKHDPSLQPWSASYDPGSAK	-226_16456	P16015	1	Mouse_09-2020	null	[MS,MS:1001208,SEQUEST,]	3.2e-4	13-UNIMOD:213	ms_run[1]:scan=3284	1845.4	5	4159.80604	832.76723	K	I	25	58
PSM	GDNQSPIELHTKDIKHDPSLQPWSASYDPGSAK	-226_16457	P16015	1	Mouse_09-2020	null	[MS,MS:1001208,SEQUEST,]	3.2e-4	12-UNIMOD:213	ms_run[1]:scan=3284	1845.4	5	4159.80604	832.76723	K	I	25	58
PSM	AMGAAQVVVTDLSASRLTK	-226_16461	Q64442	1	Mouse_09-2020	null	[MS,MS:1001208,SEQUEST,]	3.2e-4	2-UNIMOD:35	ms_run[1]:scan=3286	1846.2	3	1934.03867	645.35070	K	K	194	213
PSM	GVVDSDDLPLNVSR	-226_16470	P08113	1	Mouse_09-2020	null	[MS,MS:1001208,SEQUEST,]	3.2e-4	null	ms_run[1]:scan=3287	1846.7	2	1485.75591	743.38082	K	T	435	449
PSM	ALPGHLKPFETLLSQNQGGK	-226_16476	P19157	1	Mouse_09-2020	null	[MS,MS:1001208,SEQUEST,]	3.2e-4	null	ms_run[1]:scan=3288	1847.3	3	2135.16172	712.39177	K	F	122	142
PSM	GDNQSPIELHTKDIKHDPSLQPWSASYDPGSAK	-226_16452	P16015	1	Mouse_09-2020	null	[MS,MS:1001208,SEQUEST,]	3.2e-4	17-UNIMOD:213	ms_run[1]:scan=3284	1845.4	5	4159.80604	832.76723	K	I	25	58
PSM	LQFWTETLPRK	-226_16480	Q63880	1	Mouse_09-2020	null	[MS,MS:1001208,SEQUEST,]	3.2e-4	null	ms_run[1]:scan=3289	1847.8	3	1418.77823	473.59787	R	Q	544	555
PSM	FKGRNDLMEYAKQHGIPIPVTPK	-226_16492	P16460	1	Mouse_09-2020	null	[MS,MS:1001208,SEQUEST,]	8.5e-4	8-UNIMOD:35,12-UNIMOD:213	ms_run[1]:scan=3291	1848.8	4	3196.46621	799.87262	R	P	154	177
PSM	TEWLDGKHVVFGK	-226_16501	P17742	1	Mouse_09-2020	null	[MS,MS:1001208,SEQUEST,]	8.5e-4	7-UNIMOD:213	ms_run[1]:scan=3292	1849.4	3	2056.85575	686.29037	K	K	119	132
PSM	SKQEILAINQVFK	-226_16516	Q8QZR3	1	Mouse_09-2020	null	[MS,MS:1001208,SEQUEST,]	3.2e-4	null	ms_run[1]:scan=3294	1850.5	3	1517.86850	506.62772	K	I	295	308
PSM	GLVLGIYAK	-226_16523	Q9CPY7	1	Mouse_09-2020	null	[MS,MS:1001208,SEQUEST,]	3.2e-4	null	ms_run[1]:scan=3295	1851.1	2	933.57530	467.29203	K	K	35	44
PSM	DFNPQHFLDDKGQLK	-226_16526	P56593	1	Mouse_09-2020	null	[MS,MS:1001208,SEQUEST,]	3.2e-4	null	ms_run[1]:scan=3297	1851.9	3	1801.88706	601.30044	K	I	408	423
PSM	ALQASALAAWGGKAANK	-226_16547	Q91Y97	1	Mouse_09-2020	null	[MS,MS:1001208,SEQUEST,]	3.2e-4	13-UNIMOD:213	ms_run[1]:scan=3300	1853.5	3	2168.95273	723.65571	R	A	305	322
PSM	IHLISMQSTIPYALR	-226_16552	Q8VCM7	1	Mouse_09-2020	null	[MS,MS:1001208,SEQUEST,]	3.2e-4	6-UNIMOD:35	ms_run[1]:scan=3301	1854.0	3	1758.95725	586.99055	K	Q	258	273
PSM	ALLFVPR	-226_16560	P07901	1	Mouse_09-2020	null	[MS,MS:1001208,SEQUEST,]	8.5e-4	null	ms_run[1]:scan=3302	1854.5	2	815.51305	408.26053	R	A	340	347
PSM	RANNTTYGLAAGLFTK	-226_16489	P24549	1	Mouse_09-2020	null	[MS,MS:1001208,SEQUEST,]	3.2e-4	null	ms_run[1]:scan=3290	1848.3	2	1697.89812	849.45211	K	L	420	436
PSM	GTEFLAAPSSYYK	-226_16570	P49429	1	Mouse_09-2020	null	[MS,MS:1001208,SEQUEST,]	3.2e-4	null	ms_run[1]:scan=3303	1855.0	2	1433.69438	717.35100	R	L	285	298
PSM	GDNQSPIELHTKDIKHDPSLQPWSASYDPGSAK	-226_16451	P16015	1	Mouse_09-2020	null	[MS,MS:1001208,SEQUEST,]	3.2e-4	19-UNIMOD:213	ms_run[1]:scan=3284	1845.4	5	4159.80604	832.76723	K	I	25	58
PSM	LIGDAAKNQVAMNPTNTVFDAK	-226_16435	P63017	1	Mouse_09-2020	null	[MS,MS:1001208,SEQUEST,]	3.2e-4	12-UNIMOD:35,7-UNIMOD:213	ms_run[1]:scan=3281	1843.7	3	2875.23832	959.08383	R	L	50	72
PSM	NKLILPGLISSR	-226_16262	P17563	1	Mouse_09-2020	null	[MS,MS:1001208,SEQUEST,]	8.4e-3	null	ms_run[1]:scan=3251	1828.3	2	1310.81511	655.91136	R	Y	92	104
PSM	NILGGTVFR	-226_16276	O88844	0	Mouse_09-2020	null	[MS,MS:1001208,SEQUEST,]	3.2e-4	null	ms_run[1]:scan=3255	1830.2	2	976.55687	488.78236	R	A	101	110
PSM	NILGGTVFR	-226_16276	P54071	0	Mouse_09-2020	null	[MS,MS:1001208,SEQUEST,]	3.2e-4	null	ms_run[1]:scan=3255	1830.2	2	976.55687	488.78236	R	P	141	150
PSM	FGMFEFLSNHMR	-226_16288	Q8JZU2	1	Mouse_09-2020	null	[MS,MS:1001208,SEQUEST,]	3.2e-4	3-UNIMOD:35,11-UNIMOD:35	ms_run[1]:scan=3257	1831.3	3	1547.67789	516.56384	R	A	102	114
PSM	VFQFLNAK	-226_16292	Q8BP67	1	Mouse_09-2020	null	[MS,MS:1001208,SEQUEST,]	6.5e-4	null	ms_run[1]:scan=3258	1831.8	2	966.54003	483.77400	K	E	28	36
PSM	SQDLLTSLTK	-226_16299	P33267	1	Mouse_09-2020	null	[MS,MS:1001208,SEQUEST,]	3.2e-4	null	ms_run[1]:scan=3259	1832.3	2	1105.61028	553.30860	R	S	48	58
PSM	YVTLIYTNYENGKNDYVK	-226_16308	P19157	1	Mouse_09-2020	null	[MS,MS:1001208,SEQUEST,]	3.2e-4	null	ms_run[1]:scan=3260	1833.0	3	2197.08451	733.03191	K	L	104	122
PSM	SLGVAAEGLPDQYADGEAAR	-226_16323	Q9QXF8	1	Mouse_09-2020	null	[MS,MS:1001208,SEQUEST,]	3.2e-4	null	ms_run[1]:scan=3262	1834.0	2	1989.95293	995.47925	R	W	10	30
PSM	SMTFNPDSGPVWAAR	-226_16330	P00186	1	Mouse_09-2020	null	[MS,MS:1001208,SEQUEST,]	3.2e-4	2-UNIMOD:35	ms_run[1]:scan=3264	1834.9	2	1651.75640	826.38030	K	R	121	136
PSM	LIGDAAKNQVAMNPTNTVFDAK	-226_16436	P63017	1	Mouse_09-2020	null	[MS,MS:1001208,SEQUEST,]	3.2e-4	12-UNIMOD:35,4-UNIMOD:213	ms_run[1]:scan=3281	1843.7	3	2875.23832	959.08383	R	L	50	72
PSM	VGLKAPGIIPR	-226_16357	Q03265	1	Mouse_09-2020	null	[MS,MS:1001208,SEQUEST,]	3.2e-4	4-UNIMOD:213	ms_run[1]:scan=3268	1836.9	3	1661.78025	554.59858	R	S	172	183
PSM	TFVVQGFGNVGLHSMR	-226_16369	P26443	1	Mouse_09-2020	null	[MS,MS:1001208,SEQUEST,]	3.2e-4	15-UNIMOD:35	ms_run[1]:scan=3270	1838.0	3	1764.88364	588.96652	K	L	303	319
PSM	YWANFAR	-226_16377	Q8BK48	0	Mouse_09-2020	null	[MS,MS:1001208,SEQUEST,]	5.6e-3	null	ms_run[1]:scan=3271	1838.7	2	927.44579	464.22722	K	G	490	497
PSM	YWANFAR	-226_16377	Q8QZR3	0	Mouse_09-2020	null	[MS,MS:1001208,SEQUEST,]	5.6e-3	null	ms_run[1]:scan=3271	1838.7	2	927.44579	464.22722	K	G	489	496
PSM	GDTVFFHPLLIHGSGR	-226_16392	O35386	1	Mouse_09-2020	null	[MS,MS:1001208,SEQUEST,]	8.5e-4	null	ms_run[1]:scan=3273	1839.7	4	1752.91738	438.98496	K	K	253	269
PSM	ALTGGIAHLFKQNK	-226_16398	O08749	1	Mouse_09-2020	null	[MS,MS:1001208,SEQUEST,]	3.2e-4	11-UNIMOD:213	ms_run[1]:scan=3275	1840.5	3	2038.91123	680.30976	K	V	133	147
PSM	FWANFAR	-226_16406	P23953	0	Mouse_09-2020	null	[MS,MS:1001208,SEQUEST,]	1.7e-2	null	ms_run[1]:scan=3277	1841.6	2	911.45378	456.22976	K	G	486	493
PSM	FWANFAR	-226_16406	Q91WU0	0	Mouse_09-2020	null	[MS,MS:1001208,SEQUEST,]	1.7e-2	null	ms_run[1]:scan=3277	1841.6	2	911.45378	456.22976	K	G	497	504
PSM	FWANFAR	-226_16406	D3Z5G7	0	Mouse_09-2020	null	[MS,MS:1001208,SEQUEST,]	1.7e-2	null	ms_run[1]:scan=3277	1841.6	2	911.45378	456.22976	K	G	499	506
PSM	FWANFAR	-226_16406	Q8VCT4	0	Mouse_09-2020	null	[MS,MS:1001208,SEQUEST,]	1.7e-2	null	ms_run[1]:scan=3277	1841.6	2	911.45378	456.22976	K	G	497	504
PSM	RANNTTYGLAAGLFTK	-226_16414	P24549	1	Mouse_09-2020	null	[MS,MS:1001208,SEQUEST,]	3.2e-4	null	ms_run[1]:scan=3278	1842.1	3	1697.89414	566.63717	K	L	420	436
PSM	LPVMVWIHGGGLK	-226_16421	Q91WU0	1	Mouse_09-2020	null	[MS,MS:1001208,SEQUEST,]	3.2e-4	4-UNIMOD:35	ms_run[1]:scan=3279	1842.6	3	1422.79062	474.93572	R	G	133	146
PSM	ALDLDPSKTNVSGGAIALGHPLGGSGSR	-226_16428	Q8BWT1	1	Mouse_09-2020	null	[MS,MS:1001208,SEQUEST,]	3.2e-4	null	ms_run[1]:scan=3280	1843.1	4	2647.37807	662.60041	K	T	333	361
PSM	GTTITSVLPKPALVASRVEVSK	-226_16361	Q8C196	1	Mouse_09-2020	null	[MS,MS:1001208,SEQUEST,]	3.2e-4	null	ms_run[1]:scan=3269	1837.5	3	2253.31748	751.77740	K	L	403	425
PSM	DLTDYLMK	-226_16579	P60710	1	Mouse_09-2020	null	[MS,MS:1001208,SEQUEST,]	8.5e-4	7-UNIMOD:35	ms_run[1]:scan=3304	1855.7	2	1014.48064	507.74425	R	L	184	192
PSM	SLWPQIK	-226_16585	Q8CHT0	1	Mouse_09-2020	null	[MS,MS:1001208,SEQUEST,]	1.5e-3	null	ms_run[1]:scan=3305	1856.2	2	871.50255	436.25545	K	R	358	365
PSM	RVIISAPSADAPMFVMGVNHEK	-226_16593	A0A1D5RLD8	1	Mouse_09-2020	null	[MS,MS:1001208,SEQUEST,]	8.5e-4	13-UNIMOD:35,16-UNIMOD:35,8-UNIMOD:213	ms_run[1]:scan=3306	1856.7	4	2942.26162	736.32080	K	D	116	138
PSM	GLGTEVPGNFQGPDPYRQLR	-226_16795	A0A1L1SSA8	1	Mouse_09-2020	null	[MS,MS:1001208,SEQUEST,]	3.2e-4	null	ms_run[1]:scan=3341	1874.7	3	2201.11869	734.37478	R	K	125	145
PSM	FAPPQPAEPWSSVK	-226_16800	Q91WU0	1	Mouse_09-2020	null	[MS,MS:1001208,SEQUEST,]	8.5e-4	null	ms_run[1]:scan=3342	1875.2	2	1540.77812	770.89337	R	A	65	79
PSM	YQLQSQENFEPFMK	-226_16804	P12710	1	Mouse_09-2020	null	[MS,MS:1001208,SEQUEST,]	3.2e-4	13-UNIMOD:35	ms_run[1]:scan=3343	1875.7	3	1804.82151	602.27854	K	I	7	21
PSM	ALQASALAAWGGK	-226_16808	Q91Y97	1	Mouse_09-2020	null	[MS,MS:1001208,SEQUEST,]	3.2e-4	null	ms_run[1]:scan=3344	1876.2	2	1243.67851	622.34331	R	A	305	318
PSM	TVLMNPNIASVQTNEVGLK	-226_16814	Q8C196	1	Mouse_09-2020	null	[MS,MS:1001208,SEQUEST,]	3.2e-4	4-UNIMOD:35	ms_run[1]:scan=3345	1876.8	2	2044.07488	1022.54080	K	A	459	478
PSM	YSQVLANGLDNKLREDLER	-226_16827	P62270	1	Mouse_09-2020	null	[MS,MS:1001208,SEQUEST,]	1.1e-3	null	ms_run[1]:scan=3347	1877.8	4	2233.15297	559.04474	K	K	95	114
PSM	SIGVSNFNFR	-226_16833	Q91WT7	1	Mouse_09-2020	null	[MS,MS:1001208,SEQUEST,]	3.2e-4	null	ms_run[1]:scan=3348	1878.5	2	1140.57793	570.79345	K	L	162	172
PSM	YSQVLANGLDNKLREDLER	-226_16842	P62270	1	Mouse_09-2020	null	[MS,MS:1001208,SEQUEST,]	4.2e-2	null	ms_run[1]:scan=3349	1879.0	3	2233.14823	745.05723	K	K	95	114
PSM	VWPHKDYPLIPVGK	-226_16789	P24270	1	Mouse_09-2020	null	[MS,MS:1001208,SEQUEST,]	3.2e-4	4-UNIMOD:213	ms_run[1]:scan=3339	1873.8	3	2189.98276	730.66555	K	V	302	316
PSM	EIADKFINEVVK	-226_16849	Q3U367	1	Mouse_09-2020	null	[MS,MS:1001208,SEQUEST,]	2.2e-2	null	ms_run[1]:scan=3350	1879.5	3	1404.77231	468.92929	K	T	323	335
PSM	IIPLLTDPK	-226_16874	E9PWK1	1	Mouse_09-2020	null	[MS,MS:1001208,SEQUEST,]	3.2e-4	null	ms_run[1]:scan=3354	1881.4	2	1009.62700	505.31824	K	H	160	169
PSM	LLPLELEK	-226_16887	P16331	1	Mouse_09-2020	null	[MS,MS:1001208,SEQUEST,]	3.2e-4	null	ms_run[1]:scan=3356	1882.4	2	954.58513	477.79714	K	A	364	372
PSM	YQLQSQENFEPFMK	-226_16896	P12710	1	Mouse_09-2020	null	[MS,MS:1001208,SEQUEST,]	3.2e-4	13-UNIMOD:35	ms_run[1]:scan=3357	1883.0	2	1804.82036	902.91417	K	I	7	21
PSM	VTMWVFEEDIGGRK	-226_16916	E0CXN5	1	Mouse_09-2020	null	[MS,MS:1001208,SEQUEST,]	3.2e-4	3-UNIMOD:35	ms_run[1]:scan=3360	1884.7	3	1682.81888	561.61174	R	T	36	50
PSM	VIAPWRMPEFYNRFK	-226_16921	P16460	1	Mouse_09-2020	null	[MS,MS:1001208,SEQUEST,]	4.2e-3	7-UNIMOD:35	ms_run[1]:scan=3361	1885.2	3	1970.00901	657.34170	K	R	141	156
PSM	FVEGLPINDFSREK	-226_16946	P14152	1	Mouse_09-2020	null	[MS,MS:1001208,SEQUEST,]	3.2e-4	null	ms_run[1]:scan=3365	1887.1	3	1650.84610	550.95438	K	D	299	313
PSM	GAAAVFNMSYFGK	-226_16954	Q99LB7	1	Mouse_09-2020	null	[MS,MS:1001208,SEQUEST,]	3.2e-4	8-UNIMOD:35	ms_run[1]:scan=3366	1887.6	2	1378.64409	689.82664	R	Y	567	580
PSM	AIAEELAPERGFLPPASEK	-226_16972	O35490	1	Mouse_09-2020	null	[MS,MS:1001208,SEQUEST,]	3.2e-4	null	ms_run[1]:scan=3368	1888.6	3	2025.06296	675.69323	R	G	309	328
PSM	YNQILRIEEELGSKAK	-226_16866	P17182	1	Mouse_09-2020	null	[MS,MS:1001208,SEQUEST,]	3.2e-4	null	ms_run[1]:scan=3353	1880.9	4	1891.02382	473.51255	K	A	407	423
PSM	NLRVNAGDQPGADLGPLITPQAK	-226_16776	Q9EQ20	1	Mouse_09-2020	null	[MS,MS:1001208,SEQUEST,]	3.2e-4	null	ms_run[1]:scan=3337	1872.8	3	2345.25675	782.42391	K	R	342	365
PSM	YDVSFITDEVKK	-226_16769	O08601	1	Mouse_09-2020	null	[MS,MS:1001208,SEQUEST,]	3.2e-4	null	ms_run[1]:scan=3336	1872.1	3	1443.73578	481.91705	R	L	511	523
PSM	TLSDYNIQKESTLHLVLR	-226_16764	E9Q5F6	1	Mouse_09-2020	null	[MS,MS:1001208,SEQUEST,]	3.2e-4	null	ms_run[1]:scan=3335	1871.6	4	2130.15688	533.29429	R	R	55	73
PSM	RVIISAPSADAPMFVMGVNHEK	-226_16594	A0A1D5RLD8	1	Mouse_09-2020	null	[MS,MS:1001208,SEQUEST,]	8.5e-4	13-UNIMOD:35,16-UNIMOD:35,10-UNIMOD:213	ms_run[1]:scan=3306	1856.7	4	2942.26162	736.32080	K	D	116	138
PSM	AKFEELNMDLFR	-226_16600	P20029	1	Mouse_09-2020	null	[MS,MS:1001208,SEQUEST,]	3.2e-4	8-UNIMOD:35	ms_run[1]:scan=3308	1857.6	3	1528.74625	510.25366	R	T	326	338
PSM	TIPEKMKLYSEFLGK	-226_16608	P10649	1	Mouse_09-2020	null	[MS,MS:1001208,SEQUEST,]	8.5e-4	6-UNIMOD:35,7-UNIMOD:213	ms_run[1]:scan=3309	1858.1	3	2341.02481	781.01228	K	P	130	145
PSM	TIPEKMKLYSEFLGK	-226_16609	P10649	1	Mouse_09-2020	null	[MS,MS:1001208,SEQUEST,]	8.5e-4	6-UNIMOD:35,5-UNIMOD:213	ms_run[1]:scan=3309	1858.1	3	2341.02481	781.01228	K	P	130	145
PSM	TIPEKMKLYSEFLGK	-226_16610	P10649	1	Mouse_09-2020	null	[MS,MS:1001208,SEQUEST,]	8.5e-4	6-UNIMOD:35,4-UNIMOD:213	ms_run[1]:scan=3309	1858.1	3	2341.02481	781.01228	K	P	130	145
PSM	TIPEKMKLYSEFLGK	-226_16611	P10649	1	Mouse_09-2020	null	[MS,MS:1001208,SEQUEST,]	8.5e-4	6-UNIMOD:35,1-UNIMOD:213	ms_run[1]:scan=3309	1858.1	3	2341.02481	781.01228	K	P	130	145
PSM	VMEETFSYLLGRK	-226_16618	Q61176	1	Mouse_09-2020	null	[MS,MS:1001208,SEQUEST,]	3.2e-4	2-UNIMOD:35	ms_run[1]:scan=3310	1858.6	3	1588.80429	530.27284	K	R	211	224
PSM	TFAATIPRPFSVR	-226_16628	P16331	1	Mouse_09-2020	null	[MS,MS:1001208,SEQUEST,]	3.2e-4	null	ms_run[1]:scan=3312	1859.7	3	1462.81546	488.27702	R	D	401	414
PSM	YIVPMITVDGK	-226_16637	Q9JII6	1	Mouse_09-2020	null	[MS,MS:1001208,SEQUEST,]	3.2e-4	5-UNIMOD:35	ms_run[1]:scan=3313	1860.2	2	1251.66728	626.33631	R	V	298	309
PSM	DLKQVRAADPDLKGLR	-226_16665	Q0VG85-2	1	Mouse_09-2020	null	[MS,MS:1001208,SEQUEST,]	2.2e-2	null	ms_run[1]:scan=3317	1862.4	3	1795.02170	599.01100	R	Q	218	234
PSM	ALPGHLKPFETLLSQNQGGK	-226_16671	P19157	1	Mouse_09-2020	null	[MS,MS:1001208,SEQUEST,]	3.2e-4	null	ms_run[1]:scan=3319	1863.3	4	2135.16103	534.54565	K	F	122	142
PSM	TVLMNPNIASVQTNEVGLK	-226_16694	Q8C196	1	Mouse_09-2020	null	[MS,MS:1001208,SEQUEST,]	3.2e-4	4-UNIMOD:35	ms_run[1]:scan=3323	1865.4	3	2044.07480	682.02962	K	A	459	478
PSM	ELNLPFGGMK	-226_16706	Q8BH00	1	Mouse_09-2020	null	[MS,MS:1001208,SEQUEST,]	3.2e-4	9-UNIMOD:35	ms_run[1]:scan=3325	1866.4	2	1121.56560	561.28662	R	S	452	462
PSM	TGQSYLAAGLLK	-226_16710	Q99MZ7	1	Mouse_09-2020	null	[MS,MS:1001208,SEQUEST,]	3.2e-4	null	ms_run[1]:scan=3326	1867.1	2	1221.68584	611.34552	K	Q	6	18
PSM	VIAPWRMPEFYNRFK	-226_16716	P16460	1	Mouse_09-2020	null	[MS,MS:1001208,SEQUEST,]	3.2e-4	7-UNIMOD:35	ms_run[1]:scan=3327	1867.6	4	1970.00991	493.25809	K	R	141	156
PSM	AGGFLMKKELNYFAK	-226_16723	P09411	1	Mouse_09-2020	null	[MS,MS:1001208,SEQUEST,]	3.2e-4	6-UNIMOD:35,7-UNIMOD:213	ms_run[1]:scan=3328	1868.1	3	2273.97123	758.66158	K	L	185	200
PSM	FSLTTLRNLGMGK	-226_16729	Q91X77	1	Mouse_09-2020	null	[MS,MS:1001208,SEQUEST,]	1.5e-3	11-UNIMOD:35	ms_run[1]:scan=3330	1869.0	3	1453.78150	485.26590	R	S	126	139
PSM	DYPLIPVGK	-226_16743	P24270	1	Mouse_09-2020	null	[MS,MS:1001208,SEQUEST,]	8.5e-4	null	ms_run[1]:scan=3332	1870.0	2	1001.56731	501.28694	K	V	307	316
PSM	YSALIIGMAYGAK	-226_16751	Q06185	1	Mouse_09-2020	null	[MS,MS:1001208,SEQUEST,]	3.2e-4	8-UNIMOD:35	ms_run[1]:scan=3333	1870.5	2	1373.71367	687.36031	R	Y	16	29
PSM	IMVLGANWK	-226_16253	Q99J08	1	Mouse_09-2020	null	[MS,MS:1001208,SEQUEST,]	3.2e-4	2-UNIMOD:35	ms_run[1]:scan=3250	1827.8	2	1047.56560	524.28642	K	V	217	226
PSM	MFASFPTTKTYFPHFDVSHGSAQVKGHGK	-226_16979	Q91VB8	1	Mouse_09-2020	null	[MS,MS:1001208,SEQUEST,]	3.2e-4	1-UNIMOD:35,9-UNIMOD:213	ms_run[1]:scan=3369	1889.2	5	3766.61268	754.12954	R	V	33	62
PSM	GTTITSVLPKPALVASRVEVSK	-226_16246	Q8C196	1	Mouse_09-2020	null	[MS,MS:1001208,SEQUEST,]	3.2e-4	null	ms_run[1]:scan=3249	1827.3	4	2253.31972	564.08487	K	L	403	425
PSM	NKLILPGLISSR	-226_16234	P17563	1	Mouse_09-2020	null	[MS,MS:1001208,SEQUEST,]	3.2e-4	null	ms_run[1]:scan=3247	1826.1	3	1310.81513	437.61000	R	Y	92	104
PSM	LTVNDFVR	-226_15615	Q9QXX4	1	Mouse_09-2020	null	[MS,MS:1001208,SEQUEST,]	8.5e-4	null	ms_run[1]:scan=3147	1774.4	2	963.52648	482.26654	K	K	410	418
PSM	YFAGTMAEETAPAVLER	-226_15625	Q64374	1	Mouse_09-2020	null	[MS,MS:1001208,SEQUEST,]	3.2e-4	6-UNIMOD:35	ms_run[1]:scan=3148	1774.9	3	1871.88572	624.63298	R	Q	113	130
PSM	QTMQVDEHARPQTTLEQLQKLPSVFKK	-226_15633	Q8BWT1	1	Mouse_09-2020	null	[MS,MS:1001208,SEQUEST,]	3.2e-4	3-UNIMOD:35	ms_run[1]:scan=3149	1775.5	5	3196.68073	640.14148	K	G	215	242
PSM	AAWGKIGGHGAEYGAEALER	-226_15639	Q91VB8	1	Mouse_09-2020	null	[MS,MS:1001208,SEQUEST,]	3.2e-4	5-UNIMOD:213	ms_run[1]:scan=3150	1776.1	3	2584.06821	862.02664	K	F	13	33
PSM	EATTEQQLRELFEKQK	-226_15643	O35490	1	Mouse_09-2020	null	[MS,MS:1001208,SEQUEST,]	3.2e-4	null	ms_run[1]:scan=3151	1776.6	4	1978.02248	495.26146	K	K	387	403
PSM	AMGAAQVVVTDLSASR	-226_15651	Q64442	1	Mouse_09-2020	null	[MS,MS:1001208,SEQUEST,]	3.2e-4	2-UNIMOD:35	ms_run[1]:scan=3152	1777.2	2	1591.81255	796.40905	K	T	194	210
PSM	FKDIFQEIYDKKYK	-226_15659	O88844	1	Mouse_09-2020	null	[MS,MS:1001208,SEQUEST,]	3.2e-4	null	ms_run[1]:scan=3154	1778.0	4	1864.97976	467.00155	R	Q	223	237
PSM	VLDASWYSPGTR	-226_15670	P52196	1	Mouse_09-2020	null	[MS,MS:1001208,SEQUEST,]	3.2e-4	null	ms_run[1]:scan=3156	1779.1	2	1351.66509	676.33568	R	A	31	43
PSM	RFGPVFTLHLGQR	-226_15610	Q05421	1	Mouse_09-2020	null	[MS,MS:1001208,SEQUEST,]	3.2e-4	null	ms_run[1]:scan=3146	1773.9	3	1527.85443	509.95628	K	I	63	76
PSM	QWGWTQGRWPK	-226_15675	Q9CPR4	1	Mouse_09-2020	null	[MS,MS:1001208,SEQUEST,]	3.2e-4	null	ms_run[1]:scan=3157	1779.6	3	1429.71238	477.24231	K	S	75	86
PSM	DGFNPAHVEAGLYGSR	-226_15699	A0A0R4J135	0	Mouse_09-2020	null	[MS,MS:1001208,SEQUEST,]	3.2e-4	null	ms_run[1]:scan=3160	1781.2	3	1689.79721	563.93750	K	F	212	228
PSM	DGFNPAHVEAGLYGSR	-226_15699	P17563	0	Mouse_09-2020	null	[MS,MS:1001208,SEQUEST,]	3.2e-4	null	ms_run[1]:scan=3160	1781.2	3	1689.79721	563.93750	K	F	212	228
PSM	YKVPDGKPENEFAFNAEFK	-226_15706	Q9D819	1	Mouse_09-2020	null	[MS,MS:1001208,SEQUEST,]	3.2e-4	null	ms_run[1]:scan=3161	1781.8	4	2230.08779	558.27583	R	K	193	212
PSM	EATTEQQLRELFEKQK	-226_15717	O35490	1	Mouse_09-2020	null	[MS,MS:1001208,SEQUEST,]	2.0e-2	null	ms_run[1]:scan=3163	1782.9	3	1978.02756	660.01285	K	K	387	403
PSM	QTMQVDEHARPQTTLEQLQKLPSVFKK	-226_15732	Q8BWT1	1	Mouse_09-2020	null	[MS,MS:1001208,SEQUEST,]	3.2e-4	3-UNIMOD:35	ms_run[1]:scan=3167	1784.8	6	3196.67956	533.61912	K	G	215	242
PSM	VYNYNHLMPTRYSVDIPLDK	-226_15738	P61358	1	Mouse_09-2020	null	[MS,MS:1001208,SEQUEST,]	3.2e-4	8-UNIMOD:35	ms_run[1]:scan=3168	1785.3	4	2454.21255	614.30851	K	V	74	94
PSM	ELISNASDALDKIR	-226_15743	P11499	0	Mouse_09-2020	null	[MS,MS:1001208,SEQUEST,]	3.2e-4	null	ms_run[1]:scan=3169	1785.8	3	1544.82785	515.61414	R	E	42	56
PSM	ELISNASDALDKIR	-226_15743	P08113	0	Mouse_09-2020	null	[MS,MS:1001208,SEQUEST,]	3.2e-4	null	ms_run[1]:scan=3169	1785.8	3	1544.82785	515.61414	R	I	103	117
PSM	YYRQNPDIPQLEPSDYLRR	-226_15751	Q9DBM2	1	Mouse_09-2020	null	[MS,MS:1001208,SEQUEST,]	3.2e-4	null	ms_run[1]:scan=3170	1786.3	4	2423.21206	606.55802	K	V	677	696
PSM	YERDSNYHLLMSVQESLERK	-226_15757	P26443	1	Mouse_09-2020	null	[MS,MS:1001208,SEQUEST,]	3.2e-4	11-UNIMOD:35	ms_run[1]:scan=3171	1786.8	5	2513.20890	503.44760	K	G	458	478
PSM	AFGYYGPLR	-226_15682	P84104	1	Mouse_09-2020	null	[MS,MS:1001208,SEQUEST,]	3.2e-4	null	ms_run[1]:scan=3158	1780.1	2	1043.53154	522.26908	R	V	29	38
PSM	LVQAFQFTDK	-226_15601	P35700	1	Mouse_09-2020	null	[MS,MS:1001208,SEQUEST,]	3.2e-4	null	ms_run[1]:scan=3145	1773.4	2	1196.63225	598.81914	R	G	159	169
PSM	TLNVKPLVTHRFPLEK	-226_15579	Q64442	1	Mouse_09-2020	null	[MS,MS:1001208,SEQUEST,]	3.2e-4	5-UNIMOD:213	ms_run[1]:scan=3140	1771.0	4	2433.17422	609.04864	K	V	315	331
PSM	QGGLGPMNIPLISDPKR	-226_15458	P35700	1	Mouse_09-2020	null	[MS,MS:1001208,SEQUEST,]	2.3e-2	7-UNIMOD:35	ms_run[1]:scan=3122	1761.5	3	1808.96463	603.66109	K	I	94	111
PSM	LSILYPATTGR	-226_15463	Q6GT24	1	Mouse_09-2020	null	[MS,MS:1001208,SEQUEST,]	3.2e-4	null	ms_run[1]:scan=3123	1762.0	2	1191.67449	596.34024	K	F	145	156
PSM	YIATPIFSKMAHWSNK	-226_15473	P10649	1	Mouse_09-2020	null	[MS,MS:1001208,SEQUEST,]	3.2e-4	10-UNIMOD:35,8-UNIMOD:213	ms_run[1]:scan=3124	1762.5	3	2451.02707	817.67953	R	0	203	219
PSM	YIATPIFSKMAHWSNK	-226_15474	P10649	1	Mouse_09-2020	null	[MS,MS:1001208,SEQUEST,]	3.2e-4	10-UNIMOD:35,9-UNIMOD:213	ms_run[1]:scan=3124	1762.5	3	2451.02707	817.67953	R	0	203	219
PSM	YIATPIFSKMAHWSNK	-226_15475	P10649	1	Mouse_09-2020	null	[MS,MS:1001208,SEQUEST,]	3.2e-4	10-UNIMOD:35,4-UNIMOD:213	ms_run[1]:scan=3124	1762.5	3	2451.02707	817.67953	R	0	203	219
PSM	FNGGGHINHTIFWTNLSPK	-226_15480	P09671	1	Mouse_09-2020	null	[MS,MS:1001208,SEQUEST,]	3.2e-4	null	ms_run[1]:scan=3125	1763.0	4	2140.07241	535.77353	K	G	90	109
PSM	YIATPIFSKMAHWSNK	-226_15490	P10649	1	Mouse_09-2020	null	[MS,MS:1001208,SEQUEST,]	3.2e-4	10-UNIMOD:35,9-UNIMOD:213	ms_run[1]:scan=3127	1764.1	4	2451.02309	613.51146	R	0	203	219
PSM	YIATPIFSKMAHWSNK	-226_15491	P10649	1	Mouse_09-2020	null	[MS,MS:1001208,SEQUEST,]	3.2e-4	10-UNIMOD:35,8-UNIMOD:213	ms_run[1]:scan=3127	1764.1	4	2451.02309	613.51146	R	0	203	219
PSM	FNGGGHINHTIFWTNLSPK	-226_15585	P09671	1	Mouse_09-2020	null	[MS,MS:1001208,SEQUEST,]	3.2e-4	null	ms_run[1]:scan=3141	1771.5	3	2140.07389	714.02895	K	G	90	109
PSM	YIATPIFSKMAHWSNK	-226_15492	P10649	1	Mouse_09-2020	null	[MS,MS:1001208,SEQUEST,]	3.2e-4	10-UNIMOD:35,4-UNIMOD:213	ms_run[1]:scan=3127	1764.1	4	2451.02309	613.51146	R	0	203	219
PSM	LKDKEVSFWAELR	-226_15506	Q8VCT4	1	Mouse_09-2020	null	[MS,MS:1001208,SEQUEST,]	3.2e-4	null	ms_run[1]:scan=3129	1765.3	3	1620.87650	540.96299	R	K	537	550
PSM	LQELQVNLVR	-226_15514	P35492	1	Mouse_09-2020	null	[MS,MS:1001208,SEQUEST,]	8.5e-4	null	ms_run[1]:scan=3130	1765.8	2	1211.71135	606.35896	K	H	183	193
PSM	ATAVMPDGQFKDISLSEYK	-226_15520	P35700	1	Mouse_09-2020	null	[MS,MS:1001208,SEQUEST,]	3.2e-4	5-UNIMOD:35	ms_run[1]:scan=3132	1766.6	3	2116.02445	706.01375	K	K	17	36
PSM	MLQTSSVLVSGLR	-226_15527	Q02053	1	Mouse_09-2020	null	[MS,MS:1001208,SEQUEST,]	3.2e-4	1-UNIMOD:35	ms_run[1]:scan=3133	1767.2	2	1406.76958	703.88723	K	L	69	82
PSM	AVPQLQGYLR	-226_15541	P47911	1	Mouse_09-2020	null	[MS,MS:1001208,SEQUEST,]	3.2e-4	null	ms_run[1]:scan=3135	1768.2	2	1144.64763	572.82730	K	Q	271	281
PSM	YFAGTMAEETAPAVLER	-226_15548	Q64374	1	Mouse_09-2020	null	[MS,MS:1001208,SEQUEST,]	3.2e-4	6-UNIMOD:35	ms_run[1]:scan=3136	1768.7	2	1871.88689	936.44583	R	Q	113	130
PSM	FSVQILR	-226_15555	P33267	1	Mouse_09-2020	null	[MS,MS:1001208,SEQUEST,]	1.3e-3	null	ms_run[1]:scan=3137	1769.3	2	862.51433	431.76090	R	F	127	134
PSM	GWNILTNSEK	-226_15563	Q91VD9	1	Mouse_09-2020	null	[MS,MS:1001208,SEQUEST,]	3.2e-4	null	ms_run[1]:scan=3138	1769.8	2	1161.59038	581.29857	K	K	99	109
PSM	LTTYAMTVPFVRQQVYK	-226_15500	Q8BMS1	1	Mouse_09-2020	null	[MS,MS:1001208,SEQUEST,]	3.2e-4	6-UNIMOD:35	ms_run[1]:scan=3128	1764.7	3	2061.08402	687.69944	K	V	268	285
PSM	GILLYGPPGTGK	-226_15766	Q01853	1	Mouse_09-2020	null	[MS,MS:1001208,SEQUEST,]	3.2e-4	null	ms_run[1]:scan=3172	1787.5	2	1172.66716	586.83733	R	L	240	252
PSM	KLWGDRYFDPANGK	-226_15773	P58252	1	Mouse_09-2020	null	[MS,MS:1001208,SEQUEST,]	3.2e-4	1-UNIMOD:213	ms_run[1]:scan=3174	1788.6	3	2207.89927	736.63643	K	S	259	273
PSM	YERDSNYHLLMSVQESLERK	-226_15792	P26443	1	Mouse_09-2020	null	[MS,MS:1001208,SEQUEST,]	3.2e-4	11-UNIMOD:35	ms_run[1]:scan=3177	1789.9	4	2513.20937	629.05769	K	G	458	478
PSM	TDVAAPFGGFK	-226_16060	Q8R0Y6	1	Mouse_09-2020	null	[MS,MS:1001208,SEQUEST,]	3.2e-4	null	ms_run[1]:scan=3222	1813.2	2	1109.56255	555.28493	K	S	866	877
PSM	GTTITSVLPKPALVASR	-226_16082	Q8C196	1	Mouse_09-2020	null	[MS,MS:1001208,SEQUEST,]	3.2e-4	null	ms_run[1]:scan=3225	1814.7	3	1711.01126	571.00860	K	E	403	420
PSM	YTINIPEDLKPR	-226_16090	P28271	1	Mouse_09-2020	null	[MS,MS:1001208,SEQUEST,]	3.2e-4	null	ms_run[1]:scan=3226	1815.3	3	1458.79630	486.93655	R	T	835	847
PSM	RYTMGDAPDFDRSQWLNEKFK	-226_16100	P10649	1	Mouse_09-2020	null	[MS,MS:1001208,SEQUEST,]	1.5e-3	4-UNIMOD:35,19-UNIMOD:213	ms_run[1]:scan=3227	1815.9	4	3161.28432	791.07696	K	G	32	53
PSM	RYTMGDAPDFDRSQWLNEKFK	-226_16101	P10649	1	Mouse_09-2020	null	[MS,MS:1001208,SEQUEST,]	1.9e-2	4-UNIMOD:35,21-UNIMOD:213	ms_run[1]:scan=3227	1815.9	4	3161.28432	791.07696	K	G	32	53
PSM	AANEAGYFNEEMAPIEVK	-226_16109	Q8BWT1	1	Mouse_09-2020	null	[MS,MS:1001208,SEQUEST,]	1.1e-3	12-UNIMOD:35	ms_run[1]:scan=3228	1816.4	2	1998.91277	999.95930	K	K	192	210
PSM	HRIPVPILPGLPMNNHGNYIVR	-226_16124	Q921G7	1	Mouse_09-2020	null	[MS,MS:1001208,SEQUEST,]	3.2e-4	13-UNIMOD:35	ms_run[1]:scan=3231	1817.8	4	2523.38320	631.59959	K	G	153	175
PSM	QGIQFYTQLK	-226_16135	Q9EQ20	1	Mouse_09-2020	null	[MS,MS:1001208,SEQUEST,]	3.2e-4	null	ms_run[1]:scan=3233	1818.8	2	1225.65862	613.33241	K	I	501	511
PSM	QYPYNNLYLER	-226_16046	Q9D6J5	1	Mouse_09-2020	null	[MS,MS:1001208,SEQUEST,]	3.2e-4	null	ms_run[1]:scan=3220	1812.1	2	1472.71758	736.86207	K	G	160	171
PSM	GTTITSVLPKPALVASR	-226_16152	Q8C196	1	Mouse_09-2020	null	[MS,MS:1001208,SEQUEST,]	3.2e-4	null	ms_run[1]:scan=3235	1819.9	2	1711.01286	856.00926	K	E	403	420
PSM	MMSNGILKVPAINVNDSVTKSK	-226_16169	P50247	1	Mouse_09-2020	null	[MS,MS:1001208,SEQUEST,]	1.7e-2	1-UNIMOD:35,2-UNIMOD:35,17-UNIMOD:213	ms_run[1]:scan=3237	1820.9	4	2919.30727	730.58118	K	D	167	189
PSM	MMSNGILKVPAINVNDSVTKSK	-226_16170	P50247	1	Mouse_09-2020	null	[MS,MS:1001208,SEQUEST,]	1.7e-2	1-UNIMOD:35,2-UNIMOD:35,19-UNIMOD:213	ms_run[1]:scan=3237	1820.9	4	2919.30727	730.58118	K	D	167	189
PSM	MMSNGILKVPAINVNDSVTKSK	-226_16171	P50247	1	Mouse_09-2020	null	[MS,MS:1001208,SEQUEST,]	1.7e-2	1-UNIMOD:35,2-UNIMOD:35,20-UNIMOD:213	ms_run[1]:scan=3237	1820.9	4	2919.30727	730.58118	K	D	167	189
PSM	YFPVFEK	-226_16178	P24472	1	Mouse_09-2020	null	[MS,MS:1001208,SEQUEST,]	1.5e-3	null	ms_run[1]:scan=3238	1821.6	2	929.47698	465.24200	R	L	132	139
PSM	RGFGFVTFDDHDPVDK	-226_16206	O88569	1	Mouse_09-2020	null	[MS,MS:1001208,SEQUEST,]	8.5e-4	null	ms_run[1]:scan=3243	1824.0	3	1851.86753	617.96020	K	V	153	169
PSM	YGLAAAVFTK	-226_16211	P47738	1	Mouse_09-2020	null	[MS,MS:1001208,SEQUEST,]	3.2e-4	null	ms_run[1]:scan=3244	1824.5	2	1040.57744	520.79239	K	L	444	454
PSM	FFVGGNWK	-226_16219	P17751	1	Mouse_09-2020	null	[MS,MS:1001208,SEQUEST,]	8.5e-4	null	ms_run[1]:scan=3245	1825.1	2	954.48314	477.74525	K	N	57	65
PSM	FVTVQTISGTGALR	-226_16227	P05202	1	Mouse_09-2020	null	[MS,MS:1001208,SEQUEST,]	3.2e-4	null	ms_run[1]:scan=3246	1825.6	2	1449.80718	725.40664	R	G	126	140
PSM	MMSNGILKVPAINVNDSVTKSK	-226_16168	P50247	1	Mouse_09-2020	null	[MS,MS:1001208,SEQUEST,]	1.7e-2	1-UNIMOD:35,2-UNIMOD:35,16-UNIMOD:213	ms_run[1]:scan=3237	1820.9	4	2919.30727	730.58118	K	D	167	189
PSM	FSGWYDADLSPAGHEEAK	-226_16039	Q9DBJ1	1	Mouse_09-2020	null	[MS,MS:1001208,SEQUEST,]	3.2e-4	null	ms_run[1]:scan=3218	1811.3	3	1979.87693	660.63052	R	G	22	40
PSM	FLGVAEQLHNEGFK	-226_16023	Q8C196	1	Mouse_09-2020	null	[MS,MS:1001208,SEQUEST,]	3.2e-4	null	ms_run[1]:scan=3216	1810.2	2	1588.81438	794.90955	R	F	1374	1388
PSM	AFLWQR	-226_16001	Q9DD20	1	Mouse_09-2020	null	[MS,MS:1001208,SEQUEST,]	1.5e-3	null	ms_run[1]:scan=3213	1808.5	2	820.44658	410.72686	R	L	184	190
PSM	MPLIGLGTWKSEPGQVK	-226_15805	Q9JII6	1	Mouse_09-2020	null	[MS,MS:1001208,SEQUEST,]	3.2e-4	1-UNIMOD:35	ms_run[1]:scan=3179	1791.0	3	1856.99393	619.66948	K	A	14	31
PSM	HSVNNTYSQFQDEYSLEEVMK	-226_15812	P32020	1	Mouse_09-2020	null	[MS,MS:1001208,SEQUEST,]	3.2e-4	20-UNIMOD:35	ms_run[1]:scan=3181	1792.0	3	2564.12619	855.37971	K	K	191	212
PSM	IPQTVLWR	-226_15829	Q63886	0	Mouse_09-2020	null	[MS,MS:1001208,SEQUEST,]	3.2e-4	null	ms_run[1]:scan=3183	1793.2	2	1012.59368	506.80055	R	T	331	339
PSM	IPQTVLWR	-226_15829	K9J7B2	0	Mouse_09-2020	null	[MS,MS:1001208,SEQUEST,]	3.2e-4	null	ms_run[1]:scan=3183	1793.2	2	1012.59368	506.80055	R	T	327	335
PSM	FTVLLMPNGPMR	-226_15837	P50580	1	Mouse_09-2020	null	[MS,MS:1001208,SEQUEST,]	6.5e-4	6-UNIMOD:35,11-UNIMOD:35	ms_run[1]:scan=3184	1793.7	2	1407.71282	704.35979	K	T	321	333
PSM	STHDYWKALVTK	-226_15850	Q9D819	1	Mouse_09-2020	null	[MS,MS:1001208,SEQUEST,]	3.0e-2	7-UNIMOD:213	ms_run[1]:scan=3187	1795.1	3	1989.81845	663.94297	K	T	222	234
PSM	STHDYWKALVTK	-226_15851	Q9D819	1	Mouse_09-2020	null	[MS,MS:1001208,SEQUEST,]	3.0e-2	5-UNIMOD:213	ms_run[1]:scan=3187	1795.1	3	1989.81845	663.94297	K	T	222	234
PSM	STHDYWKALVTK	-226_15852	Q9D819	1	Mouse_09-2020	null	[MS,MS:1001208,SEQUEST,]	3.0e-2	4-UNIMOD:213	ms_run[1]:scan=3187	1795.1	3	1989.81845	663.94297	K	T	222	234
PSM	FLGVAEQLHNEGFK	-226_15861	Q8C196	1	Mouse_09-2020	null	[MS,MS:1001208,SEQUEST,]	3.2e-4	null	ms_run[1]:scan=3189	1796.1	3	1588.81528	530.27546	R	F	1374	1388
PSM	EAYPGDVFYLHSR	-226_15866	Q03265	1	Mouse_09-2020	null	[MS,MS:1001208,SEQUEST,]	3.2e-4	null	ms_run[1]:scan=3190	1796.6	3	1553.73960	518.58429	R	L	335	348
PSM	NLYIISVK	-226_15874	P62830	1	Mouse_09-2020	null	[MS,MS:1001208,SEQUEST,]	8.5e-4	null	ms_run[1]:scan=3191	1797.2	2	949.57128	475.28949	K	I	36	44
PSM	FADGDVDAVLSR	-226_15883	Q8R0Y6	1	Mouse_09-2020	null	[MS,MS:1001208,SEQUEST,]	3.2e-4	null	ms_run[1]:scan=3192	1797.7	2	1264.61736	632.81204	R	N	815	827
PSM	MMSNGILKVPAINVNDSVTK	-226_15887	P50247	1	Mouse_09-2020	null	[MS,MS:1001208,SEQUEST,]	3.2e-4	1-UNIMOD:35,2-UNIMOD:35	ms_run[1]:scan=3193	1798.2	3	2163.11496	721.70978	K	K	167	187
PSM	LGFMSAFVK	-226_15896	Q9D2G2	1	Mouse_09-2020	null	[MS,MS:1001208,SEQUEST,]	3.2e-4	4-UNIMOD:35	ms_run[1]:scan=3194	1798.9	2	1015.52806	508.26770	K	S	279	288
PSM	MKDPMAIFFTSGTTGYPK	-226_15904	D3Z106	1	Mouse_09-2020	null	[MS,MS:1001208,SEQUEST,]	3.2e-4	1-UNIMOD:35,5-UNIMOD:35	ms_run[1]:scan=3195	1799.4	3	2023.94931	675.32164	K	A	213	231
PSM	RYEEIVKEVSTYIKK	-226_15916	P10126	1	Mouse_09-2020	null	[MS,MS:1001208,SEQUEST,]	3.2e-4	null	ms_run[1]:scan=3198	1800.8	4	1885.04409	472.01619	K	G	166	181
PSM	IHGQTIPSDGDIFTYTR	-226_15923	P24549	1	Mouse_09-2020	null	[MS,MS:1001208,SEQUEST,]	3.2e-4	null	ms_run[1]:scan=3199	1801.3	3	1920.94187	640.98652	K	E	140	157
PSM	LLYESANIPDFRK	-226_15927	Q8JZZ0	1	Mouse_09-2020	null	[MS,MS:1001208,SEQUEST,]	3.2e-4	null	ms_run[1]:scan=3200	1801.8	3	1565.83518	522.61559	K	K	56	69
PSM	VIAPWRMPEFYNR	-226_15988	P16460	1	Mouse_09-2020	null	[MS,MS:1001208,SEQUEST,]	3.2e-4	7-UNIMOD:35	ms_run[1]:scan=3211	1807.5	3	1694.84781	565.62057	K	K	141	154
PSM	GFPTIYFSPANKK	-226_15996	P27773	1	Mouse_09-2020	null	[MS,MS:1001208,SEQUEST,]	3.2e-4	null	ms_run[1]:scan=3212	1808.0	3	1469.77713	490.59776	K	T	449	462
PSM	RYFYFYNTGLQNQR	-226_16238	Q9QUR6	1	Mouse_09-2020	null	[MS,MS:1001208,SEQUEST,]	3.2e-4	null	ms_run[1]:scan=3248	1826.6	3	1869.90342	623.97255	K	L	85	99
PSM	LFQHIAEYLPSYARPR	-226_18836	O35488	1	Mouse_09-2020	null	[MS,MS:1001208,SEQUEST,]	3.2e-4	null	ms_run[1]:scan=3676	2047.9	4	1961.03786	491.01526	K	L	542	558
PSM	MFASFPTTKTYFPHFDVSHGSAQVKGHGK	-226_16980	Q91VB8	1	Mouse_09-2020	null	[MS,MS:1001208,SEQUEST,]	3.2e-4	1-UNIMOD:35,8-UNIMOD:213	ms_run[1]:scan=3369	1889.2	5	3766.61268	754.12954	R	V	33	62
PSM	MFASFPTTKTYFPHFDVSHGSAQVKGHGK	-226_16982	Q91VB8	1	Mouse_09-2020	null	[MS,MS:1001208,SEQUEST,]	3.2e-4	1-UNIMOD:35,4-UNIMOD:213	ms_run[1]:scan=3369	1889.2	5	3766.61268	754.12954	R	V	33	62
PSM	VQPIYGGTNEIMKELIAR	-226_18051	A0A0R4J083	1	Mouse_09-2020	null	[MS,MS:1001208,SEQUEST,]	3.2e-4	12-UNIMOD:35	ms_run[1]:scan=3547	1981.3	3	2048.08152	683.36635	R	I	407	425
PSM	RFTLVAWDPR	-226_18072	Q8R164	1	Mouse_09-2020	null	[MS,MS:1001208,SEQUEST,]	3.2e-4	null	ms_run[1]:scan=3552	1983.7	3	1260.68460	420.89977	K	Y	88	98
PSM	KYDAFLASESLIK	-226_18079	P53026	1	Mouse_09-2020	null	[MS,MS:1001208,SEQUEST,]	3.2e-4	null	ms_run[1]:scan=3553	1984.3	3	1484.79966	495.60469	K	I	106	119
PSM	FAPPEDPEPWSGVR	-226_18093	Q8QZR3	1	Mouse_09-2020	null	[MS,MS:1001208,SEQUEST,]	3.2e-4	null	ms_run[1]:scan=3555	1985.3	2	1583.75102	792.37808	R	G	73	87
PSM	ISVREPMQTGIKAVDSLVPIGR	-226_18099	Q03265	1	Mouse_09-2020	null	[MS,MS:1001208,SEQUEST,]	3.2e-4	7-UNIMOD:35	ms_run[1]:scan=3556	1985.8	4	2382.31508	596.33479	R	Q	183	205
PSM	EWFLEAAKDPSAVAK	-226_18106	P06745	1	Mouse_09-2020	null	[MS,MS:1001208,SEQUEST,]	3.2e-4	null	ms_run[1]:scan=3557	1986.5	3	1661.85422	554.62263	K	F	227	242
PSM	LFFDTERYWKER	-226_18113	Q9CRB3	1	Mouse_09-2020	null	[MS,MS:1001208,SEQUEST,]	3.2e-4	null	ms_run[1]:scan=3558	1987.0	3	1689.83823	563.95097	K	Q	68	80
PSM	TQDPAKAPNSPDVLEIEFK	-226_18149	P16460	1	Mouse_09-2020	null	[MS,MS:1001208,SEQUEST,]	3.2e-4	null	ms_run[1]:scan=3563	1989.4	3	2099.06705	700.36003	K	G	210	229
PSM	QFYPDLIR	-226_18045	A0A0R4J135	0	Mouse_09-2020	null	[MS,MS:1001208,SEQUEST,]	3.2e-4	null	ms_run[1]:scan=3546	1980.8	2	1051.55718	526.28219	K	G	412	420
PSM	QFYPDLIR	-226_18045	P17563	0	Mouse_09-2020	null	[MS,MS:1001208,SEQUEST,]	3.2e-4	null	ms_run[1]:scan=3546	1980.8	2	1051.55718	526.28219	K	G	412	420
PSM	DFDPAINEYLQRK	-226_18156	Q9QXD6	1	Mouse_09-2020	null	[MS,MS:1001208,SEQUEST,]	3.2e-4	null	ms_run[1]:scan=3564	1990.0	3	1608.80234	536.93873	K	F	219	232
PSM	TLTGKTITLEVEPSDTIENVKAK	-226_18179	E9Q5F6	1	Mouse_09-2020	null	[MS,MS:1001208,SEQUEST,]	3.2e-4	6-UNIMOD:213	ms_run[1]:scan=3568	1992.2	4	3028.41982	757.85954	K	Q	7	30
PSM	TLTGKTITLEVEPSDTIENVKAK	-226_18180	E9Q5F6	1	Mouse_09-2020	null	[MS,MS:1001208,SEQUEST,]	3.2e-4	5-UNIMOD:213	ms_run[1]:scan=3568	1992.2	4	3028.41982	757.85954	K	Q	7	30
PSM	TLTGKTITLEVEPSDTIENVKAK	-226_18181	E9Q5F6	1	Mouse_09-2020	null	[MS,MS:1001208,SEQUEST,]	3.2e-4	3-UNIMOD:213	ms_run[1]:scan=3568	1992.2	4	3028.41982	757.85954	K	Q	7	30
PSM	TLTGKTITLEVEPSDTIENVKAK	-226_18182	E9Q5F6	1	Mouse_09-2020	null	[MS,MS:1001208,SEQUEST,]	3.2e-4	1-UNIMOD:213	ms_run[1]:scan=3568	1992.2	4	3028.41982	757.85954	K	Q	7	30
PSM	VTSAYLQDIENAYKK	-226_18198	Q99LC3	1	Mouse_09-2020	null	[MS,MS:1001208,SEQUEST,]	3.2e-4	null	ms_run[1]:scan=3570	1993.2	3	1742.89652	581.63683	K	F	229	244
PSM	LTVGWLGR	-226_18216	P35492	1	Mouse_09-2020	null	[MS,MS:1001208,SEQUEST,]	8.5e-4	null	ms_run[1]:scan=3574	1995.1	2	901.52440	451.26634	K	A	22	30
PSM	YVANLFPYK	-226_18225	Q9D819	1	Mouse_09-2020	null	[MS,MS:1001208,SEQUEST,]	3.2e-4	null	ms_run[1]:scan=3575	1995.7	2	1114.59392	557.80022	R	Y	80	89
PSM	ILMTSSASGIYGNFGQANYSAAK	-226_18229	P51660	1	Mouse_09-2020	null	[MS,MS:1001208,SEQUEST,]	3.2e-4	3-UNIMOD:35	ms_run[1]:scan=3576	1996.2	3	2367.12705	789.71436	R	G	146	169
PSM	VQYQWYLMER	-226_18175	O35683	1	Mouse_09-2020	null	[MS,MS:1001208,SEQUEST,]	3.2e-4	8-UNIMOD:35	ms_run[1]:scan=3567	1991.5	2	1431.67266	716.33991	R	R	41	51
PSM	QNFIQHFSQIVK	-226_18241	A0A0G2JEB3	1	Mouse_09-2020	null	[MS,MS:1001208,SEQUEST,]	2.2e-2	null	ms_run[1]:scan=3578	1997.2	3	1488.79547	496.93678	K	L	82	94
PSM	FLPSPVYLK	-226_18035	G5E8M7	1	Mouse_09-2020	null	[MS,MS:1001208,SEQUEST,]	3.2e-4	null	ms_run[1]:scan=3545	1980.1	2	1063.61968	532.31296	R	A	217	226
PSM	FGDIVPVNLPR	-226_21299	P11714	1	Mouse_09-2020	null	[MS,MS:1001208,SEQUEST,]	3.2e-4	null	ms_run[1]:scan=4084	2258.9	2	1226.68889	613.84823	R	T	369	380
PSM	VVDLLAPYAKGGK	-226_17760	P56480	1	Mouse_09-2020	null	[MS,MS:1001208,SEQUEST,]	2.4e-2	10-UNIMOD:213	ms_run[1]:scan=3498	1955.8	3	1871.83335	624.61619	K	G	189	202
PSM	IGGIFAFKVKDGPGGK	-226_17787	P32020	1	Mouse_09-2020	null	[MS,MS:1001208,SEQUEST,]	3.2e-4	8-UNIMOD:213	ms_run[1]:scan=3501	1957.4	3	2131.96195	711.32530	K	A	455	471
PSM	THILLFLPK	-226_17827	P09103	1	Mouse_09-2020	null	[MS,MS:1001208,SEQUEST,]	3.2e-4	null	ms_run[1]:scan=3508	1961.0	2	1081.67485	541.34205	K	V	257	266
PSM	SDLTKDITTSVLTVNNK	-226_17834	Q9QXF8	1	Mouse_09-2020	null	[MS,MS:1001208,SEQUEST,]	3.2e-4	null	ms_run[1]:scan=3509	1961.5	3	1848.99131	617.00195	K	H	197	214
PSM	FDRGYISPYFINTSK	-226_17841	P63038	1	Mouse_09-2020	null	[MS,MS:1001208,SEQUEST,]	3.2e-4	null	ms_run[1]:scan=3510	1962.0	3	1807.90116	603.30530	K	Q	219	234
PSM	DAVSVFYVSR	-226_17847	O35488	1	Mouse_09-2020	null	[MS,MS:1001208,SEQUEST,]	3.2e-4	null	ms_run[1]:scan=3511	1962.6	2	1142.58452	571.79566	K	S	175	185
PSM	VYGTVFHINQGNPFKLK	-226_17853	Q9DCY0	1	Mouse_09-2020	null	[MS,MS:1001208,SEQUEST,]	3.2e-4	null	ms_run[1]:scan=3512	1963.1	4	1962.05788	491.27036	K	L	27	44
PSM	VSLAVLNPYIKR	-226_17860	Q9DB20	1	Mouse_09-2020	null	[MS,MS:1001208,SEQUEST,]	3.2e-4	null	ms_run[1]:scan=3513	1963.7	3	1372.83039	458.28188	K	V	74	86
PSM	VHVFYIDYGNREILPSTR	-226_18028	Q78PY7	1	Mouse_09-2020	null	[MS,MS:1001208,SEQUEST,]	6.5e-4	null	ms_run[1]:scan=3544	1979.6	3	2179.12699	727.04801	K	G	759	777
PSM	SDLTKDITTSVLTVNNK	-226_17880	Q9QXF8	1	Mouse_09-2020	null	[MS,MS:1001208,SEQUEST,]	4.6e-2	null	ms_run[1]:scan=3517	1965.6	2	1848.98772	924.99929	K	H	197	214
PSM	ADLINNLGTIAK	-226_17897	P07901	0	Mouse_09-2020	null	[MS,MS:1001208,SEQUEST,]	3.2e-4	null	ms_run[1]:scan=3519	1966.7	2	1242.70500	621.85625	K	G	101	113
PSM	ADLINNLGTIAK	-226_17897	P11499	0	Mouse_09-2020	null	[MS,MS:1001208,SEQUEST,]	3.2e-4	null	ms_run[1]:scan=3519	1966.7	2	1242.70500	621.85625	K	G	96	108
PSM	DAGASTYMYEFEYRPSFVSAMRPK	-226_17900	Q8VCT4	1	Mouse_09-2020	null	[MS,MS:1001208,SEQUEST,]	3.2e-4	8-UNIMOD:35,21-UNIMOD:35	ms_run[1]:scan=3520	1967.2	4	2835.27505	709.57428	R	V	437	461
PSM	ILYLFYEDMKENPK	-226_17921	Q3UZZ6	1	Mouse_09-2020	null	[MS,MS:1001208,SEQUEST,]	3.2e-4	9-UNIMOD:35	ms_run[1]:scan=3524	1969.4	3	1818.90287	606.97093	R	E	188	202
PSM	KVTERNADPEVNLLFYLRK	-226_17928	G3X982	1	Mouse_09-2020	null	[MS,MS:1001208,SEQUEST,]	1.1e-3	null	ms_run[1]:scan=3525	1970.0	4	2305.26357	577.07203	K	I	18	37
PSM	AHPLFTFLR	-226_17946	P11352	1	Mouse_09-2020	null	[MS,MS:1001208,SEQUEST,]	8.5e-4	null	ms_run[1]:scan=3531	1972.9	2	1101.62029	551.31383	K	A	120	129
PSM	VHVFYIDYGNREILPSTR	-226_17951	Q78PY7	1	Mouse_09-2020	null	[MS,MS:1001208,SEQUEST,]	3.2e-4	null	ms_run[1]:scan=3532	1973.4	4	2179.13003	545.53782	K	G	759	777
PSM	SILFVPTSAPR	-226_17957	P08113	1	Mouse_09-2020	null	[MS,MS:1001208,SEQUEST,]	3.2e-4	null	ms_run[1]:scan=3533	1973.9	2	1187.67937	594.34278	K	L	385	396
PSM	SFENSLGINVPR	-226_18015	Q91ZJ5	1	Mouse_09-2020	null	[MS,MS:1001208,SEQUEST,]	3.2e-4	null	ms_run[1]:scan=3542	1978.6	2	1332.69011	666.84896	K	R	378	390
PSM	IAKEEIFGPVQQIMK	-226_17888	O35945	0	Mouse_09-2020	null	[MS,MS:1001208,SEQUEST,]	3.2e-4	14-UNIMOD:35,5-UNIMOD:213	ms_run[1]:scan=3518	1966.2	3	2288.00992	763.34051	R	K	396	411
PSM	IAKEEIFGPVQQIMK	-226_17888	P24549	0	Mouse_09-2020	null	[MS,MS:1001208,SEQUEST,]	3.2e-4	14-UNIMOD:35,5-UNIMOD:213	ms_run[1]:scan=3518	1966.2	3	2288.00992	763.34051	R	K	396	411
PSM	AYILNLVK	-226_18258	P80315	1	Mouse_09-2020	null	[MS,MS:1001208,SEQUEST,]	3.2e-4	null	ms_run[1]:scan=3580	1998.4	2	933.57610	467.29203	R	I	281	289
PSM	LHFFMPGFAPLTSRGSQQYR	-226_18274	Q7TMM9	0	Mouse_09-2020	null	[MS,MS:1001208,SEQUEST,]	3.2e-4	5-UNIMOD:35	ms_run[1]:scan=3583	1999.8	4	2356.16640	589.79684	R	L	263	283
PSM	LHFFMPGFAPLTSRGSQQYR	-226_18274	P68372	0	Mouse_09-2020	null	[MS,MS:1001208,SEQUEST,]	3.2e-4	5-UNIMOD:35	ms_run[1]:scan=3583	1999.8	4	2356.16640	589.79684	R	L	263	283
PSM	SEVYYDKSPLTPILLGNPGRK	-226_18309	P50172	1	Mouse_09-2020	null	[MS,MS:1001208,SEQUEST,]	3.2e-4	null	ms_run[1]:scan=3588	2002.4	4	2347.26626	587.57186	K	M	254	275
PSM	ARFEELNADLFR	-226_18586	P63017	1	Mouse_09-2020	null	[MS,MS:1001208,SEQUEST,]	3.2e-4	null	ms_run[1]:scan=3634	2026.3	3	1480.75641	494.25629	R	T	300	312
PSM	GFAFISFHR	-226_18595	Q9Z1D1	1	Mouse_09-2020	null	[MS,MS:1001208,SEQUEST,]	3.2e-4	null	ms_run[1]:scan=3635	2026.8	2	1081.55608	541.28253	K	E	281	290
PSM	ALYYLQIHPQELR	-226_18606	A0A494BBJ6	1	Mouse_09-2020	null	[MS,MS:1001208,SEQUEST,]	1.3e-2	null	ms_run[1]:scan=3636	2027.4	3	1643.89103	548.63499	R	I	142	155
PSM	MFASFPTTKTYFPHFDVSHGSAQVK	-226_18631	Q91VB8	1	Mouse_09-2020	null	[MS,MS:1001208,SEQUEST,]	3.2e-4	1-UNIMOD:35	ms_run[1]:scan=3641	2029.8	5	2846.36060	570.07795	R	H	33	58
PSM	IDTRNELESYAYSLK	-226_18637	P20029	1	Mouse_09-2020	null	[MS,MS:1001208,SEQUEST,]	3.2e-4	null	ms_run[1]:scan=3642	2030.3	3	1801.89603	601.30374	R	Q	560	575
PSM	VWFVSNIDGTHIAK	-226_18656	P06745	1	Mouse_09-2020	null	[MS,MS:1001208,SEQUEST,]	3.2e-4	null	ms_run[1]:scan=3645	2032.0	3	1586.82950	529.61570	R	L	181	195
PSM	AIGLPEDLIQKGKDIK	-226_18690	P12710	1	Mouse_09-2020	null	[MS,MS:1001208,SEQUEST,]	7.7e-3	11-UNIMOD:213	ms_run[1]:scan=3651	2034.9	3	2279.07309	760.36219	K	V	21	37
PSM	AIGLPEDLIQKGKDIK	-226_18691	P12710	1	Mouse_09-2020	null	[MS,MS:1001208,SEQUEST,]	7.1e-3	13-UNIMOD:213	ms_run[1]:scan=3651	2034.9	3	2279.07309	760.36219	K	V	21	37
PSM	GYISPYFINTSK	-226_18568	P63038	1	Mouse_09-2020	null	[MS,MS:1001208,SEQUEST,]	3.2e-4	null	ms_run[1]:scan=3631	2024.6	2	1389.70513	695.35608	R	Q	222	234
PSM	VYLLYRPGHYDILYK	-226_18718	D3YWF6	1	Mouse_09-2020	null	[MS,MS:1001208,SEQUEST,]	6.5e-4	null	ms_run[1]:scan=3655	2037.0	4	1913.03066	479.01345	K	0	227	242
PSM	FSRDVFLPKPSWGNHTPIFR	-226_18747	P05202	1	Mouse_09-2020	null	[MS,MS:1001208,SEQUEST,]	3.2e-4	null	ms_run[1]:scan=3661	2040.1	5	2401.25623	481.05710	K	A	151	171
PSM	QAFQIGSPWR	-226_18751	O35945	0	Mouse_09-2020	null	[MS,MS:1001208,SEQUEST,]	3.2e-4	null	ms_run[1]:scan=3662	2040.6	2	1189.61162	595.30927	R	M	69	79
PSM	QAFQIGSPWR	-226_18751	P24549	0	Mouse_09-2020	null	[MS,MS:1001208,SEQUEST,]	3.2e-4	null	ms_run[1]:scan=3662	2040.6	2	1189.61162	595.30927	R	M	69	79
PSM	LSNIFVIGK	-226_18756	P62702	1	Mouse_09-2020	null	[MS,MS:1001208,SEQUEST,]	3.2e-4	null	ms_run[1]:scan=3663	2041.1	2	990.59807	495.80276	R	N	222	231
PSM	TYEQVLENLQSK	-226_18765	P52196	1	Mouse_09-2020	null	[MS,MS:1001208,SEQUEST,]	3.2e-4	null	ms_run[1]:scan=3664	2041.7	2	1451.73747	726.37246	K	F	164	176
PSM	FSRDVFLPKPSWGNHTPIFR	-226_18780	P05202	1	Mouse_09-2020	null	[MS,MS:1001208,SEQUEST,]	3.2e-4	null	ms_run[1]:scan=3666	2042.7	4	2401.25429	601.06956	K	A	151	171
PSM	MLSQPLKDSDAEVYSIIK	-226_18786	G3UZ26	1	Mouse_09-2020	null	[MS,MS:1001208,SEQUEST,]	3.2e-4	1-UNIMOD:35	ms_run[1]:scan=3667	2043.4	3	2053.05210	685.02225	K	E	15	33
PSM	RFEYEDPFFNR	-226_18801	A0A0R4IZY2	1	Mouse_09-2020	null	[MS,MS:1001208,SEQUEST,]	3.2e-4	null	ms_run[1]:scan=3671	2045.2	3	1519.69745	507.23700	R	L	197	208
PSM	VVDLLAPYAK	-226_18821	P56480	1	Mouse_09-2020	null	[MS,MS:1001208,SEQUEST,]	3.2e-4	null	ms_run[1]:scan=3674	2046.8	2	1088.63506	544.82115	K	G	189	199
PSM	TVTAMDVVYALK	-226_18729	P62806	1	Mouse_09-2020	null	[MS,MS:1001208,SEQUEST,]	3.2e-4	5-UNIMOD:35	ms_run[1]:scan=3657	2038.2	2	1326.69658	663.85232	K	Q	81	93
PSM	FLASVSTVLTSK	-226_18550	Q91VB8	1	Mouse_09-2020	null	[MS,MS:1001208,SEQUEST,]	3.2e-4	null	ms_run[1]:scan=3629	2023.6	2	1252.71587	626.86100	K	R	129	141
PSM	RFGFPEGSVELYAEK	-226_18528	P62908	1	Mouse_09-2020	null	[MS,MS:1001208,SEQUEST,]	3.2e-4	null	ms_run[1]:scan=3624	2021.2	3	1728.85947	576.95790	K	A	76	91
PSM	GNDISSGTVLSDYVGSGPPSGTGLHR	-226_18498	P70296	1	Mouse_09-2020	null	[MS,MS:1001208,SEQUEST,]	3.2e-4	null	ms_run[1]:scan=3620	2018.9	3	2530.22495	844.07713	K	V	94	120
PSM	IINEPTAAAIAYGLDKR	-226_18331	P20029	1	Mouse_09-2020	null	[MS,MS:1001208,SEQUEST,]	3.2e-4	null	ms_run[1]:scan=3591	2004.1	3	1815.99753	606.00363	R	G	199	216
PSM	TQDPAKAPNSPDVLEIEFKKGVPVK	-226_18363	P16460	1	Mouse_09-2020	null	[MS,MS:1001208,SEQUEST,]	3.2e-4	17-UNIMOD:213	ms_run[1]:scan=3596	2006.5	4	3248.53139	812.88736	K	T	210	235
PSM	TQDPAKAPNSPDVLEIEFKKGVPVK	-226_18364	P16460	1	Mouse_09-2020	null	[MS,MS:1001208,SEQUEST,]	3.2e-4	19-UNIMOD:213	ms_run[1]:scan=3596	2006.5	4	3248.53139	812.88736	K	T	210	235
PSM	TQDPAKAPNSPDVLEIEFKKGVPVK	-226_18365	P16460	1	Mouse_09-2020	null	[MS,MS:1001208,SEQUEST,]	3.2e-4	20-UNIMOD:213	ms_run[1]:scan=3596	2006.5	4	3248.53139	812.88736	K	T	210	235
PSM	TQDPAKAPNSPDVLEIEFKKGVPVK	-226_18366	P16460	1	Mouse_09-2020	null	[MS,MS:1001208,SEQUEST,]	3.2e-4	15-UNIMOD:213	ms_run[1]:scan=3596	2006.5	4	3248.53139	812.88736	K	T	210	235
PSM	NTVPWFPR	-226_18370	P16331	1	Mouse_09-2020	null	[MS,MS:1001208,SEQUEST,]	3.6e-3	null	ms_run[1]:scan=3597	2007.0	2	1016.53185	508.76925	K	I	116	124
PSM	LKTQPTDEEMLFIYSHFK	-226_18381	P31786	1	Mouse_09-2020	null	[MS,MS:1001208,SEQUEST,]	3.2e-4	10-UNIMOD:35	ms_run[1]:scan=3599	2008.1	4	2243.10463	561.53178	R	A	16	34
PSM	SSLNPILFR	-226_18398	O54734	1	Mouse_09-2020	null	[MS,MS:1001208,SEQUEST,]	3.2e-4	null	ms_run[1]:scan=3603	2010.3	2	1046.59929	523.80329	K	V	175	184
PSM	GRNDLMEYAKQHGIPIPVTPK	-226_18406	P16460	1	Mouse_09-2020	null	[MS,MS:1001208,SEQUEST,]	3.2e-4	6-UNIMOD:35,10-UNIMOD:213	ms_run[1]:scan=3605	2011.1	4	2921.30898	731.08178	K	P	156	177
PSM	LKTQPTDEEMLFIYSHFK	-226_18414	P31786	1	Mouse_09-2020	null	[MS,MS:1001208,SEQUEST,]	3.2e-4	10-UNIMOD:35	ms_run[1]:scan=3606	2011.7	3	2243.10367	748.37328	R	A	16	34
PSM	FWSVDDTQVHTEYSSLR	-226_18418	P49429	1	Mouse_09-2020	null	[MS,MS:1001208,SEQUEST,]	3.2e-4	null	ms_run[1]:scan=3607	2012.2	3	2069.95639	690.65695	R	I	209	226
PSM	MVGVPAAFDMMLTGR	-226_18425	Q8BMS1	1	Mouse_09-2020	null	[MS,MS:1001208,SEQUEST,]	3.2e-4	1-UNIMOD:35,10-UNIMOD:35,11-UNIMOD:35	ms_run[1]:scan=3608	2012.7	2	1643.76103	822.38314	K	I	191	206
PSM	GFFLNHYFSK	-226_18432	A0A494BB38	1	Mouse_09-2020	null	[MS,MS:1001208,SEQUEST,]	3.2e-4	null	ms_run[1]:scan=3609	2013.2	3	1259.61921	420.54511	R	Q	179	189
PSM	FWEWGK	-226_18447	Q8R0F8	1	Mouse_09-2020	null	[MS,MS:1001208,SEQUEST,]	1.1e-3	null	ms_run[1]:scan=3611	2014.3	2	852.40343	426.70559	R	I	16	22
PSM	EKPLALYVFSR	-226_18458	B1AV77	1	Mouse_09-2020	null	[MS,MS:1001208,SEQUEST,]	3.2e-4	null	ms_run[1]:scan=3613	2015.5	3	1322.74601	441.58708	R	N	356	367
PSM	DFTPSGIAGAFRR	-226_18465	P56135	1	Mouse_09-2020	null	[MS,MS:1001208,SEQUEST,]	3.2e-4	null	ms_run[1]:scan=3614	2016.0	3	1394.71671	465.57736	R	Y	28	41
PSM	WWPGGLGK	-226_18475	Q9R0H0	1	Mouse_09-2020	null	[MS,MS:1001208,SEQUEST,]	3.2e-4	null	ms_run[1]:scan=3616	2016.8	2	900.47209	450.73996	K	S	175	183
PSM	EMFGGFFK	-226_18479	Q9D8U8	1	Mouse_09-2020	null	[MS,MS:1001208,SEQUEST,]	3.8e-2	2-UNIMOD:35	ms_run[1]:scan=3617	2017.4	2	978.43889	489.72312	K	V	181	189
PSM	NASDMIDKLTLTFNR	-226_18493	Q8C2Q8	1	Mouse_09-2020	null	[MS,MS:1001208,SEQUEST,]	3.2e-4	5-UNIMOD:35	ms_run[1]:scan=3619	2018.4	3	1754.87381	585.62957	K	R	239	254
PSM	VVDLLAPYAKGGK	-226_17759	P56480	1	Mouse_09-2020	null	[MS,MS:1001208,SEQUEST,]	2.4e-2	8-UNIMOD:213	ms_run[1]:scan=3498	1955.8	3	1871.83335	624.61619	K	G	189	202
PSM	MFASFPTTKTYFPHFDVSHGSAQVKGHGK	-226_16981	Q91VB8	1	Mouse_09-2020	null	[MS,MS:1001208,SEQUEST,]	3.2e-4	1-UNIMOD:35,7-UNIMOD:213	ms_run[1]:scan=3369	1889.2	5	3766.61268	754.12954	R	V	33	62
PSM	MKLYSEFLGK	-226_17745	P10649	1	Mouse_09-2020	null	[MS,MS:1001208,SEQUEST,]	1.7e-3	1-UNIMOD:35,2-UNIMOD:213	ms_run[1]:scan=3496	1954.8	2	1772.69829	886.85375	K	P	135	145
PSM	WWPGGLGK	-226_17730	Q9R0H0	1	Mouse_09-2020	null	[MS,MS:1001208,SEQUEST,]	3.2e-4	null	ms_run[1]:scan=3493	1953.4	2	900.47191	450.73996	K	S	175	183
PSM	LISDLPIYK	-226_17184	Q9QZ85	1	Mouse_09-2020	null	[MS,MS:1001208,SEQUEST,]	8.5e-4	null	ms_run[1]:scan=3404	1907.4	2	1061.62615	531.31570	K	H	247	256
PSM	LSRPGFWDPIGR	-226_17193	Q5XG73	1	Mouse_09-2020	null	[MS,MS:1001208,SEQUEST,]	3.2e-4	null	ms_run[1]:scan=3405	1907.9	3	1400.74427	467.58597	K	K	88	100
PSM	TSWLDGKHVVFGK	-226_17200	P24369	1	Mouse_09-2020	null	[MS,MS:1001208,SEQUEST,]	3.2e-4	5-UNIMOD:213	ms_run[1]:scan=3407	1908.7	3	2014.84806	672.28685	K	L	159	172
PSM	TSWLDGKHVVFGK	-226_17201	P24369	1	Mouse_09-2020	null	[MS,MS:1001208,SEQUEST,]	3.2e-4	2-UNIMOD:213	ms_run[1]:scan=3407	1908.7	3	2014.84806	672.28685	K	L	159	172
PSM	TSWLDGKHVVFGK	-226_17202	P24369	1	Mouse_09-2020	null	[MS,MS:1001208,SEQUEST,]	3.2e-4	1-UNIMOD:213	ms_run[1]:scan=3407	1908.7	3	2014.84806	672.28685	K	L	159	172
PSM	GILIGIQQSFRPR	-226_17215	Q8C196	1	Mouse_09-2020	null	[MS,MS:1001208,SEQUEST,]	3.2e-4	null	ms_run[1]:scan=3409	1909.8	3	1484.87345	495.62805	K	L	1361	1374
PSM	YVTLIYTNYENGK	-226_17219	P19157	1	Mouse_09-2020	null	[MS,MS:1001208,SEQUEST,]	3.2e-4	null	ms_run[1]:scan=3410	1910.3	3	1577.78574	526.59972	K	D	104	117
PSM	FFDEESYSLLRK	-226_17223	Q9D8L3	1	Mouse_09-2020	null	[MS,MS:1001208,SEQUEST,]	3.2e-4	null	ms_run[1]:scan=3411	1910.8	3	1533.75776	511.92431	R	Q	106	118
PSM	AITGIQAFTVGK	-226_17168	A0A0A0MQ68	1	Mouse_09-2020	null	[MS,MS:1001208,SEQUEST,]	3.2e-4	null	ms_run[1]:scan=3402	1906.2	2	1205.68816	603.34806	R	0	436	448
PSM	IINEPTAAAIAYGLDKK	-226_17229	P63017	1	Mouse_09-2020	null	[MS,MS:1001208,SEQUEST,]	3.2e-4	null	ms_run[1]:scan=3412	1911.4	3	1787.98935	596.66824	R	G	172	189
PSM	IVPNILLEQGK	-226_17244	Q9CZU6	1	Mouse_09-2020	null	[MS,MS:1001208,SEQUEST,]	3.2e-4	null	ms_run[1]:scan=3414	1912.5	2	1223.73967	612.37154	K	K	383	394
PSM	FDASFFGVHPK	-226_17254	P19096	1	Mouse_09-2020	null	[MS,MS:1001208,SEQUEST,]	1.5e-2	null	ms_run[1]:scan=3416	1913.6	2	1251.61687	626.31148	K	A	60	71
PSM	LVINGKPITIFQERDPTNIK	-226_17275	A0A1D5RLD8	1	Mouse_09-2020	null	[MS,MS:1001208,SEQUEST,]	3.2e-4	null	ms_run[1]:scan=3420	1915.5	4	2296.30605	574.83104	K	G	65	85
PSM	LTTYAMTVPFVR	-226_17282	Q8BMS1	1	Mouse_09-2020	null	[MS,MS:1001208,SEQUEST,]	3.2e-4	6-UNIMOD:35	ms_run[1]:scan=3421	1916.0	2	1414.74089	707.87359	K	Q	268	280
PSM	ASLQNLLSASQAR	-226_17289	P35505	1	Mouse_09-2020	null	[MS,MS:1001208,SEQUEST,]	3.2e-4	null	ms_run[1]:scan=3422	1916.5	2	1358.73882	679.87296	R	R	83	96
PSM	GILIGIQQSFRPR	-226_17293	Q8C196	1	Mouse_09-2020	null	[MS,MS:1001208,SEQUEST,]	3.2e-4	null	ms_run[1]:scan=3423	1917.0	2	1484.86992	742.93844	K	L	1361	1374
PSM	QINWTVLYRR	-226_17298	Q8BP67	1	Mouse_09-2020	null	[MS,MS:1001208,SEQUEST,]	3.2e-4	null	ms_run[1]:scan=3424	1917.6	3	1348.74771	450.25433	R	H	48	58
PSM	LVINGKPITIFQERDPTNIK	-226_17307	A0A1D5RLD8	1	Mouse_09-2020	null	[MS,MS:1001208,SEQUEST,]	3.2e-4	null	ms_run[1]:scan=3425	1918.2	3	2296.30350	766.10563	K	G	65	85
PSM	FDASFFGVHPK	-226_17236	P19096	1	Mouse_09-2020	null	[MS,MS:1001208,SEQUEST,]	3.2e-4	null	ms_run[1]:scan=3413	1911.9	3	1251.61484	417.87675	K	A	60	71
PSM	ARPEFMLPVHFYGR	-226_17316	Q9ET01	1	Mouse_09-2020	null	[MS,MS:1001208,SEQUEST,]	3.2e-4	6-UNIMOD:35	ms_run[1]:scan=3426	1918.7	4	1735.87295	434.72388	K	E	193	207
PSM	FYGPEGPYGVFAGRDASR	-226_17160	O55022	1	Mouse_09-2020	null	[MS,MS:1001208,SEQUEST,]	3.2e-4	null	ms_run[1]:scan=3401	1905.7	3	1945.91910	649.31123	K	L	106	124
PSM	IIAEGANGPTTPEADKIFLER	-226_17147	P26443	1	Mouse_09-2020	null	[MS,MS:1001208,SEQUEST,]	3.2e-4	null	ms_run[1]:scan=3399	1904.6	3	2242.17295	748.06198	K	I	400	421
PSM	LRSDGSLMFQQVPMVEIDGMK	-226_16995	P30115	1	Mouse_09-2020	null	[MS,MS:1001208,SEQUEST,]	3.2e-4	8-UNIMOD:35,14-UNIMOD:35,20-UNIMOD:35	ms_run[1]:scan=3371	1890.3	3	2429.14377	810.38849	R	V	44	65
PSM	GLEVTAYSPLGSSDR	-226_17001	Q9JII6	1	Mouse_09-2020	null	[MS,MS:1001208,SEQUEST,]	3.2e-4	null	ms_run[1]:scan=3372	1890.9	2	1551.76384	776.38610	R	W	204	219
PSM	WLQTEVQNPSVTSKI	-226_17018	P34914	1	Mouse_09-2020	null	[MS,MS:1001208,SEQUEST,]	3.2e-4	null	ms_run[1]:scan=3377	1893.3	2	1729.91252	865.45960	K	0	540	555
PSM	FLASVSTVLTSKYR	-226_17033	Q91VB8	1	Mouse_09-2020	null	[MS,MS:1001208,SEQUEST,]	3.2e-4	null	ms_run[1]:scan=3379	1894.3	3	1571.87766	524.63124	K	0	129	143
PSM	VLEQLTGQTPVFSKAR	-226_17038	A2BH06	1	Mouse_09-2020	null	[MS,MS:1001208,SEQUEST,]	2.3e-2	14-UNIMOD:213	ms_run[1]:scan=3380	1894.8	3	2315.04508	772.35381	K	T	42	58
PSM	FGRYSALIIGMAYGAK	-226_17054	Q06185	1	Mouse_09-2020	null	[MS,MS:1001208,SEQUEST,]	3.2e-4	11-UNIMOD:35	ms_run[1]:scan=3382	1896.0	3	1733.90403	578.63963	K	Y	13	29
PSM	VLNSYWVGEDSTYK	-226_17059	Q9CZM2	1	Mouse_09-2020	null	[MS,MS:1001208,SEQUEST,]	3.2e-4	null	ms_run[1]:scan=3383	1896.5	2	1660.78533	830.89630	R	F	115	129
PSM	TAMKYNLGLDLR	-226_17074	P26443	1	Mouse_09-2020	null	[MS,MS:1001208,SEQUEST,]	3.2e-4	3-UNIMOD:35,1-UNIMOD:213	ms_run[1]:scan=3386	1897.9	3	1951.80210	651.27221	R	A	524	536
PSM	LWTLVSEQTR	-226_17153	P14115	1	Mouse_09-2020	null	[MS,MS:1001208,SEQUEST,]	3.2e-4	null	ms_run[1]:scan=3400	1905.2	2	1232.66374	616.83532	K	N	78	88
PSM	TAMKYNLGLDLR	-226_17075	P26443	1	Mouse_09-2020	null	[MS,MS:1001208,SEQUEST,]	3.2e-4	3-UNIMOD:35,4-UNIMOD:213	ms_run[1]:scan=3386	1897.9	3	1951.80210	651.27221	R	A	524	536
PSM	YNLGLDLR	-226_17085	P26443	1	Mouse_09-2020	null	[MS,MS:1001208,SEQUEST,]	8.5e-4	null	ms_run[1]:scan=3388	1899.0	2	963.52538	482.26654	K	A	528	536
PSM	VIFLENYR	-226_17091	Q9ET01	1	Mouse_09-2020	null	[MS,MS:1001208,SEQUEST,]	3.2e-4	null	ms_run[1]:scan=3389	1899.5	2	1053.57280	527.29002	K	S	643	651
PSM	IVNAAGFWAR	-226_17098	Q9DBT9	1	Mouse_09-2020	null	[MS,MS:1001208,SEQUEST,]	3.2e-4	null	ms_run[1]:scan=3390	1900.0	2	1104.59477	552.80108	R	V	237	247
PSM	YLGTQPEPDIVGLDSGHIR	-226_17107	P52196	1	Mouse_09-2020	null	[MS,MS:1001208,SEQUEST,]	3.2e-4	null	ms_run[1]:scan=3391	1900.5	3	2067.05069	689.68837	R	S	188	207
PSM	FINLVPSNLPHEATR	-226_17113	Q05421	1	Mouse_09-2020	null	[MS,MS:1001208,SEQUEST,]	3.2e-4	null	ms_run[1]:scan=3392	1901.2	3	1707.91678	569.97741	R	T	360	375
PSM	AYFHLLNQIAPK	-226_17127	A0A1C7CYV0	1	Mouse_09-2020	null	[MS,MS:1001208,SEQUEST,]	3.2e-4	null	ms_run[1]:scan=3394	1902.2	3	1414.78223	472.26623	K	Q	301	313
PSM	KMREFGIADPEEIMWFKK	-226_17137	Q9R0H0	1	Mouse_09-2020	null	[MS,MS:1001208,SEQUEST,]	3.2e-4	2-UNIMOD:35,14-UNIMOD:35	ms_run[1]:scan=3397	1903.6	4	2287.12197	572.53670	K	H	73	91
PSM	GYGFGLIK	-226_17140	Q60932	1	Mouse_09-2020	null	[MS,MS:1001208,SEQUEST,]	1.1e-3	null	ms_run[1]:scan=3398	1904.1	2	854.47692	427.74217	K	D	34	42
PSM	YVTLIYTNYENGK	-226_17079	P19157	1	Mouse_09-2020	null	[MS,MS:1001208,SEQUEST,]	3.2e-4	null	ms_run[1]:scan=3387	1898.4	2	1577.78557	789.39594	K	D	104	117
PSM	LDHYAIIKFPLTTESAMK	-226_17329	P62751	1	Mouse_09-2020	null	[MS,MS:1001208,SEQUEST,]	3.2e-4	17-UNIMOD:35	ms_run[1]:scan=3429	1920.1	4	2094.09658	524.27895	K	I	71	89
PSM	FLDGIYVSEK	-226_17336	A0A140T8T4	1	Mouse_09-2020	null	[MS,MS:1001208,SEQUEST,]	5.6e-3	null	ms_run[1]:scan=3430	1920.6	2	1170.60307	585.80570	K	T	175	185
PSM	QHYIDLKDRPFFPGLVK	-226_17344	Q01768	1	Mouse_09-2020	null	[MS,MS:1001208,SEQUEST,]	3.2e-4	null	ms_run[1]:scan=3431	1921.2	4	2073.12954	519.03746	K	M	50	67
PSM	SDYFMPFSTGK	-226_17561	Q6XVG2	0	Mouse_09-2020	null	[MS,MS:1001208,SEQUEST,]	3.2e-4	5-UNIMOD:35	ms_run[1]:scan=3465	1938.8	2	1295.56206	648.28427	K	I	422	433
PSM	SDYFMPFSTGK	-226_17561	Q64458	0	Mouse_09-2020	null	[MS,MS:1001208,SEQUEST,]	3.2e-4	5-UNIMOD:35	ms_run[1]:scan=3465	1938.8	2	1295.56206	648.28427	K	I	422	433
PSM	SDYFMPFSTGK	-226_17561	Q91X77	0	Mouse_09-2020	null	[MS,MS:1001208,SEQUEST,]	3.2e-4	5-UNIMOD:35	ms_run[1]:scan=3465	1938.8	2	1295.56206	648.28427	K	I	422	433
PSM	LKLPAVVTADLR	-226_17567	Q9DCW4	1	Mouse_09-2020	null	[MS,MS:1001208,SEQUEST,]	3.2e-4	null	ms_run[1]:scan=3466	1939.3	3	1295.80359	432.60637	R	N	175	187
PSM	HYGPGWVSMANAGKDTNGSQFFITTVK	-226_17575	P24369	1	Mouse_09-2020	null	[MS,MS:1001208,SEQUEST,]	3.2e-4	9-UNIMOD:35	ms_run[1]:scan=3467	1939.8	4	2929.39467	733.10390	K	S	132	159
PSM	YPQLLSGIR	-226_17579	P50247	1	Mouse_09-2020	null	[MS,MS:1001208,SEQUEST,]	3.2e-4	null	ms_run[1]:scan=3468	1940.3	2	1046.59953	523.80329	K	I	143	152
PSM	VVFIFGPDKKLK	-226_17586	Q6GT24	1	Mouse_09-2020	null	[MS,MS:1001208,SEQUEST,]	3.8e-2	8-UNIMOD:213	ms_run[1]:scan=3469	1941.0	3	1931.90549	644.64045	R	S	133	145
PSM	FFNEVFR	-226_17593	P52825	1	Mouse_09-2020	null	[MS,MS:1001208,SEQUEST,]	8.5e-4	null	ms_run[1]:scan=3470	1941.5	2	958.47807	479.74270	R	S	383	390
PSM	LNDGHLIPALGFGTYKPK	-226_17599	Q9JLI0	1	Mouse_09-2020	null	[MS,MS:1001208,SEQUEST,]	3.2e-4	null	ms_run[1]:scan=3471	1942.0	4	1941.05727	486.02027	K	V	10	28
PSM	KLSVLFYPWKPTSK	-226_17604	A0A0R4J092	1	Mouse_09-2020	null	[MS,MS:1001208,SEQUEST,]	3.2e-4	null	ms_run[1]:scan=3473	1942.9	3	1693.96653	565.32738	K	E	850	864
PSM	DAGQISGLNVLR	-226_17554	P38647	1	Mouse_09-2020	null	[MS,MS:1001208,SEQUEST,]	3.2e-4	null	ms_run[1]:scan=3464	1938.2	2	1242.67974	621.84368	K	I	207	219
PSM	TSIAIDTIINQK	-226_17618	Q03265	1	Mouse_09-2020	null	[MS,MS:1001208,SEQUEST,]	3.2e-4	null	ms_run[1]:scan=3476	1944.5	2	1316.74187	658.87464	K	F	219	231
PSM	VMLFGLGK	-226_17633	P00186	1	Mouse_09-2020	null	[MS,MS:1001208,SEQUEST,]	3.2e-4	2-UNIMOD:35	ms_run[1]:scan=3478	1945.5	2	880.49571	440.75168	K	R	446	454
PSM	QIFGEATKQPGIVFVAAK	-226_17654	F6Y6L6	1	Mouse_09-2020	null	[MS,MS:1001208,SEQUEST,]	3.2e-4	null	ms_run[1]:scan=3481	1947.2	3	1904.06577	635.35952	K	D	44	62
PSM	GPYPTMYTYRPWTIR	-226_17662	P16332	1	Mouse_09-2020	null	[MS,MS:1001208,SEQUEST,]	1.1e-3	6-UNIMOD:35	ms_run[1]:scan=3482	1947.7	3	1917.93363	639.98206	R	Y	92	107
PSM	KYPYWPHQPIENL	-226_17678	Q9DCX2	1	Mouse_09-2020	null	[MS,MS:1001208,SEQUEST,]	4.2e-3	null	ms_run[1]:scan=3485	1949.1	3	1684.84806	562.28759	K	0	149	162
PSM	VFLENVIR	-226_17692	P62806	1	Mouse_09-2020	null	[MS,MS:1001208,SEQUEST,]	3.2e-4	null	ms_run[1]:scan=3487	1950.1	2	989.57585	495.29256	K	A	61	69
PSM	VYGTVFHINQGNPFK	-226_17700	Q9DCY0	1	Mouse_09-2020	null	[MS,MS:1001208,SEQUEST,]	3.2e-4	null	ms_run[1]:scan=3488	1950.7	3	1720.87809	574.29837	K	K	27	42
PSM	GFSLEELR	-226_17707	P47963	1	Mouse_09-2020	null	[MS,MS:1001208,SEQUEST,]	8.5e-4	null	ms_run[1]:scan=3489	1951.2	2	950.49352	475.75072	R	A	75	83
PSM	YAEIYGISSAHTLLR	-226_17719	Q99K67	1	Mouse_09-2020	null	[MS,MS:1001208,SEQUEST,]	3.2e-4	null	ms_run[1]:scan=3491	1952.4	3	1693.89054	565.30178	K	T	708	723
PSM	TGVAPIIDVVR	-226_17626	P14115	1	Mouse_09-2020	null	[MS,MS:1001208,SEQUEST,]	3.2e-4	null	ms_run[1]:scan=3477	1945.0	2	1139.67851	570.34278	K	G	95	106
PSM	TFKSFFR	-226_17549	P34914	1	Mouse_09-2020	null	[MS,MS:1001208,SEQUEST,]	6.0e-3	1-UNIMOD:213	ms_run[1]:scan=3463	1937.7	3	1473.56009	491.85818	R	S	402	409
PSM	VWPHKDYPLIPVGK	-226_17547	P24270	1	Mouse_09-2020	null	[MS,MS:1001208,SEQUEST,]	3.2e-4	6-UNIMOD:213	ms_run[1]:scan=3462	1937.2	3	2189.98752	730.66555	K	V	302	316
PSM	VWPHKDYPLIPVGK	-226_17546	P24270	1	Mouse_09-2020	null	[MS,MS:1001208,SEQUEST,]	3.2e-4	4-UNIMOD:213	ms_run[1]:scan=3462	1937.2	3	2189.98752	730.66555	K	V	302	316
PSM	VTNEPILAFSQGSPERDALQK	-226_17353	Q8CHT0	1	Mouse_09-2020	null	[MS,MS:1001208,SEQUEST,]	3.2e-4	null	ms_run[1]:scan=3432	1921.7	3	2300.19559	767.40088	K	L	31	52
PSM	SHAPVYFYEFQHRPSFFK	-226_17370	Q8BK48	1	Mouse_09-2020	null	[MS,MS:1001208,SEQUEST,]	3.2e-4	null	ms_run[1]:scan=3434	1922.7	5	2287.10722	458.22749	R	F	429	447
PSM	VLEQLTGQTPVFSK	-226_17382	A2BH06	1	Mouse_09-2020	null	[MS,MS:1001208,SEQUEST,]	1.5e-3	null	ms_run[1]:scan=3436	1923.9	2	1546.84978	773.92741	K	R	42	56
PSM	TQDPAKAPNSPDVLEIEFKK	-226_17407	P16460	1	Mouse_09-2020	null	[MS,MS:1001208,SEQUEST,]	3.2e-4	3-UNIMOD:213	ms_run[1]:scan=3441	1926.3	3	2768.22379	923.41205	K	V	210	230
PSM	TQDPAKAPNSPDVLEIEFKK	-226_17408	P16460	1	Mouse_09-2020	null	[MS,MS:1001208,SEQUEST,]	3.2e-4	6-UNIMOD:213	ms_run[1]:scan=3441	1926.3	3	2768.22379	923.41205	K	V	210	230
PSM	GAAFLGLGTDSVRVVK	-226_17425	Q9DBE0	1	Mouse_09-2020	null	[MS,MS:1001208,SEQUEST,]	3.2e-4	null	ms_run[1]:scan=3443	1927.4	3	1589.90403	530.63851	K	D	197	213
PSM	RIAFFTLPK	-226_17437	Q9EPU0	1	Mouse_09-2020	null	[MS,MS:1001208,SEQUEST,]	4.3e-2	null	ms_run[1]:scan=3445	1928.4	2	1092.65593	546.83185	K	D	336	345
PSM	QHYIDLKDRPFFPGLVK	-226_17446	Q01768	1	Mouse_09-2020	null	[MS,MS:1001208,SEQUEST,]	1.7e-2	null	ms_run[1]:scan=3446	1928.9	5	2073.12925	415.43142	K	M	50	67
PSM	LHTQDQFSPFSFSSGR	-226_17453	Q99MR8	1	Mouse_09-2020	null	[MS,MS:1001208,SEQUEST,]	3.2e-4	null	ms_run[1]:scan=3447	1929.6	3	1840.86197	614.29195	K	L	524	540
PSM	MFVLDEADEMLSR	-226_17463	P60843	1	Mouse_09-2020	null	[MS,MS:1001208,SEQUEST,]	3.2e-4	1-UNIMOD:35,10-UNIMOD:35	ms_run[1]:scan=3448	1930.1	2	1587.70476	794.35510	K	F	178	191
PSM	LFILTEAR	-226_17471	Q8BU30	1	Mouse_09-2020	null	[MS,MS:1001208,SEQUEST,]	1.5e-3	null	ms_run[1]:scan=3449	1930.6	2	962.56792	481.78711	K	S	255	263
PSM	LTEKQAQYLGMPINGPFKPDHYRY	-226_17485	P50247	1	Mouse_09-2020	null	[MS,MS:1001208,SEQUEST,]	1.1e-3	11-UNIMOD:35,8-UNIMOD:213	ms_run[1]:scan=3452	1932.0	4	3423.49062	856.62809	K	0	409	433
PSM	LTEKQAQYLGMPINGPFKPDHYRY	-226_17486	P50247	1	Mouse_09-2020	null	[MS,MS:1001208,SEQUEST,]	8.5e-4	11-UNIMOD:35,2-UNIMOD:213	ms_run[1]:scan=3452	1932.0	4	3423.49062	856.62809	K	0	409	433
PSM	LTEKQAQYLGMPINGPFKPDHYRY	-226_17487	P50247	1	Mouse_09-2020	null	[MS,MS:1001208,SEQUEST,]	8.5e-4	11-UNIMOD:35,4-UNIMOD:213	ms_run[1]:scan=3452	1932.0	4	3423.49062	856.62809	K	0	409	433
PSM	LTEKQAQYLGMPINGPFKPDHYRY	-226_17488	P50247	1	Mouse_09-2020	null	[MS,MS:1001208,SEQUEST,]	8.5e-4	11-UNIMOD:35,3-UNIMOD:213	ms_run[1]:scan=3452	1932.0	4	3423.49062	856.62809	K	0	409	433
PSM	QAGIAQLYGIAGSTNVTGDQVKK	-226_17489	Q9QXD6	1	Mouse_09-2020	null	[MS,MS:1001208,SEQUEST,]	3.2e-4	null	ms_run[1]:scan=3453	1932.5	3	2319.23233	773.74828	R	D	51	74
PSM	IIGKDNLEALQRPMLLHLVR	-226_17503	O08601	1	Mouse_09-2020	null	[MS,MS:1001208,SEQUEST,]	3.2e-4	14-UNIMOD:35	ms_run[1]:scan=3455	1933.6	5	2345.34742	469.87554	K	K	110	130
PSM	EYYEALPELK	-226_17515	Q9ET01	1	Mouse_09-2020	null	[MS,MS:1001208,SEQUEST,]	3.2e-4	null	ms_run[1]:scan=3457	1934.6	2	1254.62590	627.81626	K	V	731	741
PSM	VWPHKDYPLIPVGK	-226_17545	P24270	1	Mouse_09-2020	null	[MS,MS:1001208,SEQUEST,]	3.2e-4	5-UNIMOD:213	ms_run[1]:scan=3462	1937.2	3	2189.98752	730.66555	K	V	302	316
PSM	MKLYSEFLGK	-226_17744	P10649	1	Mouse_09-2020	null	[MS,MS:1001208,SEQUEST,]	1.7e-3	1-UNIMOD:35,4-UNIMOD:213	ms_run[1]:scan=3496	1954.8	2	1772.69829	886.85375	K	P	135	145
PSM	TIFAYFSGSK	-226_21308	Q9CQM5	1	Mouse_09-2020	null	[MS,MS:1001208,SEQUEST,]	3.2e-4	null	ms_run[1]:scan=4085	2259.6	2	1120.56792	560.78731	K	T	26	36
PSM	LDFLRPFSVPNK	-226_22184	P70195	1	Mouse_09-2020	null	[MS,MS:1001208,SEQUEST,]	2.4e-2	null	ms_run[1]:scan=4232	2335.5	3	1432.78772	478.26975	K	G	226	238
PSM	LVLWDINK	-226_21323	Q9EQ06	1	Mouse_09-2020	null	[MS,MS:1001208,SEQUEST,]	1.1e-3	null	ms_run[1]:scan=4087	2260.6	2	1000.58269	500.79493	K	G	63	71
PSM	LYSPSQIGAFVLMK	-226_26852	P38647	1	Mouse_09-2020	null	[MS,MS:1001208,SEQUEST,]	3.2e-4	13-UNIMOD:35	ms_run[1]:scan=5092	2778.0	3	1569.83457	523.94969	K	K	160	174
PSM	LLEPVLLLGK	-226_26862	P14131	1	Mouse_09-2020	null	[MS,MS:1001208,SEQUEST,]	3.2e-4	null	ms_run[1]:scan=5093	2778.6	2	1094.71855	547.86282	K	R	51	61
PSM	NYPATIIQEPLVLTEPAR	-226_26870	Q9DBT9	1	Mouse_09-2020	null	[MS,MS:1001208,SEQUEST,]	3.2e-4	null	ms_run[1]:scan=5094	2779.1	2	2025.10320	1013.05440	K	R	830	848
PSM	ALVSTKWLAESIR	-226_26872	P52196	1	Mouse_09-2020	null	[MS,MS:1001208,SEQUEST,]	3.2e-4	5-UNIMOD:213	ms_run[1]:scan=5095	2779.6	3	2014.90372	672.30602	R	G	9	22
PSM	ALVSTKWLAESIR	-226_26873	P52196	1	Mouse_09-2020	null	[MS,MS:1001208,SEQUEST,]	3.2e-4	4-UNIMOD:213	ms_run[1]:scan=5095	2779.6	3	2014.90372	672.30602	R	G	9	22
PSM	MDSTEPPYSQKRYEEIVKEVSTYIKK	-226_26894	P10126	1	Mouse_09-2020	null	[MS,MS:1001208,SEQUEST,]	3.2e-4	1-UNIMOD:35,8-UNIMOD:213	ms_run[1]:scan=5098	2781.3	5	3705.64680	741.93444	K	G	155	181
PSM	MDSTEPPYSQKRYEEIVKEVSTYIKK	-226_26895	P10126	1	Mouse_09-2020	null	[MS,MS:1001208,SEQUEST,]	3.2e-4	1-UNIMOD:35,5-UNIMOD:213	ms_run[1]:scan=5098	2781.3	5	3705.64680	741.93444	K	G	155	181
PSM	FGLYLPLFKPSASTSK	-226_26919	Q9QXX4	1	Mouse_09-2020	null	[MS,MS:1001208,SEQUEST,]	3.2e-4	null	ms_run[1]:scan=5103	2783.7	3	1755.96915	585.99418	K	T	655	671
PSM	SRVVGNPFDSRTEQGPQVDETQFKKILGYIK	-226_26809	P47738	1	Mouse_09-2020	null	[MS,MS:1001208,SEQUEST,]	4.2e-3	25-UNIMOD:213	ms_run[1]:scan=5085	2774.4	5	4077.91334	816.38796	K	G	347	378
PSM	MLFYSFFK	-226_26926	O35900	1	Mouse_09-2020	null	[MS,MS:1001208,SEQUEST,]	3.2e-4	1-UNIMOD:35	ms_run[1]:scan=5104	2784.3	2	1098.53288	549.77007	0	L	1	9
PSM	SLPMNYYTVFYHVQEQLPR	-226_26943	Q9QXE0	1	Mouse_09-2020	null	[MS,MS:1001208,SEQUEST,]	3.2e-4	4-UNIMOD:35	ms_run[1]:scan=5106	2785.3	3	2401.16507	801.05969	K	S	375	394
PSM	AILNYIASKYNLYGK	-226_26972	P30115	1	Mouse_09-2020	null	[MS,MS:1001208,SEQUEST,]	3.2e-4	8-UNIMOD:213	ms_run[1]:scan=5113	2788.9	3	2272.01053	758.00775	K	M	70	85
PSM	AILNYIASKYNLYGK	-226_26973	P30115	1	Mouse_09-2020	null	[MS,MS:1001208,SEQUEST,]	3.2e-4	9-UNIMOD:213	ms_run[1]:scan=5113	2788.9	3	2272.01053	758.00775	K	M	70	85
PSM	FLPLFDRVLVER	-226_26979	Q64433	1	Mouse_09-2020	null	[MS,MS:1001208,SEQUEST,]	3.2e-4	null	ms_run[1]:scan=5114	2789.4	3	1503.86881	501.96092	K	A	9	21
PSM	YWGVASFLQR	-226_26988	Q00724	1	Mouse_09-2020	null	[MS,MS:1001208,SEQUEST,]	3.2e-4	null	ms_run[1]:scan=5115	2789.9	2	1226.63164	613.81947	K	N	108	118
PSM	LLEPVLLLGKER	-226_26996	P14131	1	Mouse_09-2020	null	[MS,MS:1001208,SEQUEST,]	2.1e-2	10-UNIMOD:213	ms_run[1]:scan=5116	2790.5	3	1920.92356	640.97924	K	A	51	63
PSM	SNLNIFQYIGK	-226_26999	O08601	1	Mouse_09-2020	null	[MS,MS:1001208,SEQUEST,]	3.2e-4	null	ms_run[1]:scan=5117	2791.0	2	1296.69438	648.85097	R	E	645	656
PSM	KILESDRKEPLFGISTGNIITGLAAGAK	-226_27014	Q8C196	1	Mouse_09-2020	null	[MS,MS:1001208,SEQUEST,]	3.2e-4	1-UNIMOD:213	ms_run[1]:scan=5119	2792.2	4	3440.68886	860.92702	K	Y	280	308
PSM	IALGIPLPEIK	-226_26936	Q8C196	1	Mouse_09-2020	null	[MS,MS:1001208,SEQUEST,]	3.2e-4	null	ms_run[1]:scan=5105	2784.8	2	1163.74028	582.37355	K	V	741	752
PSM	GYYIIIVPLK	-226_27024	E9PVW8	1	Mouse_09-2020	null	[MS,MS:1001208,SEQUEST,]	3.2e-4	null	ms_run[1]:scan=5120	2792.7	2	1178.71843	589.86282	K	S	728	738
PSM	SRVVGNPFDSRTEQGPQVDETQFKKILGYIK	-226_26808	P47738	1	Mouse_09-2020	null	[MS,MS:1001208,SEQUEST,]	4.2e-3	24-UNIMOD:213	ms_run[1]:scan=5085	2774.4	5	4077.91334	816.38796	K	G	347	378
PSM	LYSPSQIGAFVLMK	-226_26792	P38647	1	Mouse_09-2020	null	[MS,MS:1001208,SEQUEST,]	3.2e-4	13-UNIMOD:35	ms_run[1]:scan=5083	2773.4	2	1569.83684	785.42090	K	K	160	174
PSM	SGSLAAESIFKQLTSENLQSK	-226_26523	Q921G7	1	Mouse_09-2020	null	[MS,MS:1001208,SEQUEST,]	3.2e-4	null	ms_run[1]:scan=5030	2745.9	3	2238.16056	746.72526	K	T	405	426
PSM	DLGLAQDSATSTKTPILLGSLAHQIYR	-226_26530	Q99L13	1	Mouse_09-2020	null	[MS,MS:1001208,SEQUEST,]	3.2e-4	null	ms_run[1]:scan=5031	2746.6	4	2869.54580	718.14091	K	M	284	311
PSM	AMGIMNSFVNDIFER	-226_26544	Q64475	1	Mouse_09-2020	null	[MS,MS:1001208,SEQUEST,]	3.2e-4	2-UNIMOD:35,5-UNIMOD:35	ms_run[1]:scan=5036	2749.0	2	1775.81120	888.40820	K	A	59	74
PSM	IFVWDWQR	-226_26605	A0A0R4J135	0	Mouse_09-2020	null	[MS,MS:1001208,SEQUEST,]	3.2e-4	null	ms_run[1]:scan=5048	2755.2	2	1149.58379	575.29563	R	E	228	236
PSM	IFVWDWQR	-226_26605	P17563	0	Mouse_09-2020	null	[MS,MS:1001208,SEQUEST,]	3.2e-4	null	ms_run[1]:scan=5048	2755.2	2	1149.58379	575.29563	R	E	228	236
PSM	TFYGLHQDFPSVVVVGLGK	-226_26620	Q9CPY7	1	Mouse_09-2020	null	[MS,MS:1001208,SEQUEST,]	3.2e-4	null	ms_run[1]:scan=5050	2756.3	3	2063.09854	688.37020	R	S	85	104
PSM	GFFVQPTVFSNVTDEMR	-226_26624	O35945	0	Mouse_09-2020	null	[MS,MS:1001208,SEQUEST,]	3.2e-4	16-UNIMOD:35	ms_run[1]:scan=5051	2756.8	3	1989.93875	663.98401	K	A	379	396
PSM	GFFVQPTVFSNVTDEMR	-226_26624	P24549	0	Mouse_09-2020	null	[MS,MS:1001208,SEQUEST,]	3.2e-4	16-UNIMOD:35	ms_run[1]:scan=5051	2756.8	3	1989.93875	663.98401	K	A	379	396
PSM	IIPAIWFR	-226_26628	A0A494BAK4	1	Mouse_09-2020	null	[MS,MS:1001208,SEQUEST,]	8.5e-4	null	ms_run[1]:scan=5052	2757.3	2	1015.60936	508.30801	R	D	182	190
PSM	FWLFGGNER	-226_26661	Q91XE0	1	Mouse_09-2020	null	[MS,MS:1001208,SEQUEST,]	3.2e-4	null	ms_run[1]:scan=5059	2760.9	2	1125.54814	563.27744	K	Q	184	193
PSM	SRVVGNPFDSRTEQGPQVDETQFKKILGYIK	-226_26807	P47738	1	Mouse_09-2020	null	[MS,MS:1001208,SEQUEST,]	4.2e-3	21-UNIMOD:213	ms_run[1]:scan=5085	2774.4	5	4077.91334	816.38796	K	G	347	378
PSM	HIADLAGNPEVILPVPAFNVINGGSHAGNK	-226_26665	P17182	1	Mouse_09-2020	null	[MS,MS:1001208,SEQUEST,]	3.2e-4	null	ms_run[1]:scan=5060	2761.4	4	3021.59292	756.15308	R	A	133	163
PSM	SLGQWLQEEKVPAIYGVDTR	-226_26679	Q8C196	1	Mouse_09-2020	null	[MS,MS:1001208,SEQUEST,]	3.2e-4	null	ms_run[1]:scan=5062	2762.5	3	2289.18875	763.73397	K	L	148	168
PSM	TPIGSFLGSLASQPATK	-226_26685	Q8QZT1	1	Mouse_09-2020	null	[MS,MS:1001208,SEQUEST,]	3.2e-4	null	ms_run[1]:scan=5063	2763.0	3	1674.90671	558.97355	R	G	47	64
PSM	AGIPKGVVNILPGSGSLVGQR	-226_26717	Q8R0Y6	1	Mouse_09-2020	null	[MS,MS:1001208,SEQUEST,]	8.5e-4	5-UNIMOD:213	ms_run[1]:scan=5069	2766.1	3	2560.23264	854.08220	K	S	616	637
PSM	GFFVQPTVFSNVTDEMR	-226_26724	O35945	0	Mouse_09-2020	null	[MS,MS:1001208,SEQUEST,]	3.2e-4	16-UNIMOD:35	ms_run[1]:scan=5070	2766.6	2	1989.93987	995.47238	K	A	379	396
PSM	GFFVQPTVFSNVTDEMR	-226_26724	P24549	0	Mouse_09-2020	null	[MS,MS:1001208,SEQUEST,]	3.2e-4	16-UNIMOD:35	ms_run[1]:scan=5070	2766.6	2	1989.93987	995.47238	K	A	379	396
PSM	VLVWPVDYSHWMNIK	-226_26728	Q3UEP4	1	Mouse_09-2020	null	[MS,MS:1001208,SEQUEST,]	3.2e-4	12-UNIMOD:35	ms_run[1]:scan=5071	2767.2	3	1902.95725	634.99055	K	I	26	41
PSM	TPIGSFLGSLASQPATK	-226_26744	Q8QZT1	1	Mouse_09-2020	null	[MS,MS:1001208,SEQUEST,]	3.2e-4	null	ms_run[1]:scan=5074	2768.7	2	1674.90740	837.95669	R	G	47	64
PSM	AAVLWELHKPFTIEDIEVAPPK	-226_26749	P00329	1	Mouse_09-2020	null	[MS,MS:1001208,SEQUEST,]	3.2e-4	null	ms_run[1]:scan=5075	2769.4	4	2503.36074	626.59534	K	H	12	34
PSM	FAISELFAK	-226_26779	P09405	1	Mouse_09-2020	null	[MS,MS:1001208,SEQUEST,]	3.2e-4	null	ms_run[1]:scan=5081	2772.3	2	1025.56755	513.28694	K	D	327	336
PSM	TIPIDGDFFSYTR	-226_26671	P47738	1	Mouse_09-2020	null	[MS,MS:1001208,SEQUEST,]	3.2e-4	null	ms_run[1]:scan=5061	2762.0	2	1531.74370	766.37501	K	E	162	175
PSM	SLFSSAENEPPVPLVGNWRPPQPVK	-226_27051	P16015	1	Mouse_09-2020	null	[MS,MS:1001208,SEQUEST,]	3.2e-4	null	ms_run[1]:scan=5126	2795.6	3	2745.43869	915.81681	R	R	227	252
PSM	TLVYGGIFLYPANK	-226_27092	Q9QXD6	1	Mouse_09-2020	null	[MS,MS:1001208,SEQUEST,]	3.2e-4	null	ms_run[1]:scan=5136	2800.8	2	1555.85381	778.42958	R	S	256	270
PSM	KVADALANAAGHLDDLPGALSALSDLHAHK	-226_27098	Q91VB8	1	Mouse_09-2020	null	[MS,MS:1001208,SEQUEST,]	3.2e-4	null	ms_run[1]:scan=5137	2801.3	5	2991.56599	599.11875	K	R	62	92
PSM	AAFVAYALAFPR	-226_27670	A0A2R8VHP2	1	Mouse_09-2020	null	[MS,MS:1001208,SEQUEST,]	3.2e-4	null	ms_run[1]:scan=5255	2861.4	2	1296.71025	648.85860	R	F	270	282
PSM	IVEPYIAWGYPNLK	-226_27677	P14148	1	Mouse_09-2020	null	[MS,MS:1001208,SEQUEST,]	3.2e-4	null	ms_run[1]:scan=5256	2861.9	2	1662.89031	831.94814	R	V	157	171
PSM	IFSVPYSLEELQTR	-226_27683	K9J7B2	1	Mouse_09-2020	null	[MS,MS:1001208,SEQUEST,]	3.2e-4	null	ms_run[1]:scan=5257	2862.4	2	1681.87847	841.44342	K	R	77	91
PSM	AIAELGIYPAVDPLDSTSR	-226_27718	P56480	1	Mouse_09-2020	null	[MS,MS:1001208,SEQUEST,]	3.2e-4	null	ms_run[1]:scan=5267	2867.4	2	1988.03569	994.52039	R	M	388	407
PSM	TGLLSGLDIMEVNPTLGK	-226_27726	Q61176	1	Mouse_09-2020	null	[MS,MS:1001208,SEQUEST,]	1.5e-3	10-UNIMOD:35	ms_run[1]:scan=5268	2867.9	2	1873.99553	937.50061	K	A	267	285
PSM	GFGFVLFK	-226_27735	Q60668	1	Mouse_09-2020	null	[MS,MS:1001208,SEQUEST,]	3.2e-4	null	ms_run[1]:scan=5269	2868.5	2	914.51311	457.76036	R	S	139	147
PSM	SYEAYVLNIIR	-226_27738	A0A0A6YX05	1	Mouse_09-2020	null	[MS,MS:1001208,SEQUEST,]	3.2e-4	null	ms_run[1]:scan=5270	2869.0	2	1340.72124	670.86408	K	L	41	52
PSM	GLVDKFPLFTAVYK	-226_27743	E0CXN5	1	Mouse_09-2020	null	[MS,MS:1001208,SEQUEST,]	3.2e-4	null	ms_run[1]:scan=5271	2869.5	3	1597.90042	533.30446	K	C	291	305
PSM	VETTEDLVAKLKEVGRI	-226_27619	Q9DCW4	1	Mouse_09-2020	null	[MS,MS:1001208,SEQUEST,]	1.5e-3	10-UNIMOD:213	ms_run[1]:scan=5245	2856.2	3	2441.13608	814.38354	K	0	239	256
PSM	IFWLLSGSDSQTTR	-226_27759	Q80W22	1	Mouse_09-2020	null	[MS,MS:1001208,SEQUEST,]	1.1e-3	null	ms_run[1]:scan=5274	2871.2	2	1610.81658	805.91229	R	L	325	339
PSM	LFPVAYNLIKPFLSEDTRRK	-226_27802	Q99J08	1	Mouse_09-2020	null	[MS,MS:1001208,SEQUEST,]	3.2e-4	null	ms_run[1]:scan=5284	2876.4	4	2407.34926	602.59286	K	M	197	217
PSM	AQFEGIVTDLIKR	-226_27819	P38647	1	Mouse_09-2020	null	[MS,MS:1001208,SEQUEST,]	2.2e-2	12-UNIMOD:213	ms_run[1]:scan=5289	2878.8	3	2030.89780	677.63766	R	I	349	362
PSM	AQFEGIVTDLIKR	-226_27820	P38647	1	Mouse_09-2020	null	[MS,MS:1001208,SEQUEST,]	2.2e-2	8-UNIMOD:213	ms_run[1]:scan=5289	2878.8	3	2030.89780	677.63766	R	I	349	362
PSM	AQFEGIVTDLIKR	-226_27821	P38647	1	Mouse_09-2020	null	[MS,MS:1001208,SEQUEST,]	2.2e-2	4-UNIMOD:213	ms_run[1]:scan=5289	2878.8	3	2030.89780	677.63766	R	I	349	362
PSM	AQFEGIVTDLIKR	-226_27822	P38647	1	Mouse_09-2020	null	[MS,MS:1001208,SEQUEST,]	2.2e-2	9-UNIMOD:213	ms_run[1]:scan=5289	2878.8	3	2030.89780	677.63766	R	I	349	362
PSM	LYVPKSLWPQIK	-226_27835	Q8CHT0	1	Mouse_09-2020	null	[MS,MS:1001208,SEQUEST,]	1.7e-2	5-UNIMOD:213	ms_run[1]:scan=5293	2880.9	3	2012.93149	671.64760	R	R	353	365
PSM	IMAPVYFILGGK	-226_27883	Q9WV54	1	Mouse_09-2020	null	[MS,MS:1001208,SEQUEST,]	3.2e-4	2-UNIMOD:35	ms_run[1]:scan=5303	2886.1	2	1324.73198	662.87032	K	S	274	286
PSM	LGYFLALTGYR	-226_27905	Q8QZS1	1	Mouse_09-2020	null	[MS,MS:1001208,SEQUEST,]	3.2e-4	null	ms_run[1]:scan=5310	2889.3	2	1273.69390	637.35061	K	K	190	201
PSM	TSFFQALGITTK	-226_27780	P14869	1	Mouse_09-2020	null	[MS,MS:1001208,SEQUEST,]	3.2e-4	null	ms_run[1]:scan=5279	2873.6	2	1313.71160	657.35863	K	S	135	147
PSM	VETTEDLVAKLKEVGRI	-226_27618	Q9DCW4	1	Mouse_09-2020	null	[MS,MS:1001208,SEQUEST,]	1.5e-3	3-UNIMOD:213	ms_run[1]:scan=5245	2856.2	3	2441.13608	814.38354	K	0	239	256
PSM	VETTEDLVAKLKEVGRI	-226_27617	Q9DCW4	1	Mouse_09-2020	null	[MS,MS:1001208,SEQUEST,]	1.5e-3	6-UNIMOD:213	ms_run[1]:scan=5245	2856.2	3	2441.13608	814.38354	K	0	239	256
PSM	VETTEDLVAKLKEVGRI	-226_27616	Q9DCW4	1	Mouse_09-2020	null	[MS,MS:1001208,SEQUEST,]	1.5e-3	4-UNIMOD:213	ms_run[1]:scan=5245	2856.2	3	2441.13608	814.38354	K	0	239	256
PSM	DFQLFSSPLGK	-226_27251	Q921I1	1	Mouse_09-2020	null	[MS,MS:1001208,SEQUEST,]	3.2e-4	null	ms_run[1]:scan=5169	2817.9	2	1238.64177	619.82442	K	L	300	311
PSM	VVLAYEPVWAIGTGK	-226_27257	P17751	1	Mouse_09-2020	null	[MS,MS:1001208,SEQUEST,]	3.2e-4	null	ms_run[1]:scan=5170	2818.4	2	1602.89531	801.94814	K	A	211	226
PSM	GSFVLLDGETFEVK	-226_27269	A0A0R4J135	0	Mouse_09-2020	null	[MS,MS:1001208,SEQUEST,]	3.2e-4	null	ms_run[1]:scan=5172	2819.5	2	1540.78923	770.89831	K	T	161	175
PSM	GSFVLLDGETFEVK	-226_27269	P17563	0	Mouse_09-2020	null	[MS,MS:1001208,SEQUEST,]	3.2e-4	null	ms_run[1]:scan=5172	2819.5	2	1540.78923	770.89831	K	T	161	175
PSM	ILEFFGLK	-226_27317	P09103	1	Mouse_09-2020	null	[MS,MS:1001208,SEQUEST,]	3.2e-4	null	ms_run[1]:scan=5180	2823.4	2	966.56572	483.78658	R	E	303	311
PSM	QTPTFWILAR	-226_27343	Q8VBW6	1	Mouse_09-2020	null	[MS,MS:1001208,SEQUEST,]	6.0e-3	null	ms_run[1]:scan=5184	2825.5	2	1232.67864	616.84295	K	L	300	310
PSM	ILMWTELIR	-226_27349	Q8K3J1	1	Mouse_09-2020	null	[MS,MS:1001208,SEQUEST,]	3.2e-4	3-UNIMOD:35	ms_run[1]:scan=5189	2827.5	2	1190.66167	595.83373	R	L	60	69
PSM	SGMFWLRF	-226_27372	Q9CZ13	1	Mouse_09-2020	null	[MS,MS:1001208,SEQUEST,]	2.2e-3	3-UNIMOD:35	ms_run[1]:scan=5192	2829.1	2	1059.50847	530.25766	R	0	473	481
PSM	LFPVAFNLVK	-226_27391	Q8R0F9	1	Mouse_09-2020	null	[MS,MS:1001208,SEQUEST,]	3.2e-4	null	ms_run[1]:scan=5196	2831.3	2	1147.68645	574.34733	K	F	197	207
PSM	GYPTLLLFR	-226_27475	E9PXX7	1	Mouse_09-2020	null	[MS,MS:1001208,SEQUEST,]	3.2e-4	null	ms_run[1]:scan=5218	2842.4	2	1079.62724	540.31603	R	G	307	316
PSM	KFPLDPLITHVLPFEK	-226_27491	P00329	1	Mouse_09-2020	null	[MS,MS:1001208,SEQUEST,]	3.2e-4	null	ms_run[1]:scan=5221	2843.8	3	1894.08323	632.03275	K	N	340	356
PSM	AFSVFLFNTENK	-226_27504	H3BKD7	1	Mouse_09-2020	null	[MS,MS:1001208,SEQUEST,]	8.5e-4	null	ms_run[1]:scan=5223	2844.8	2	1416.71587	708.86153	R	L	82	94
PSM	AGLLTKAEMQQILQGLDK	-226_27518	Q91YI0	1	Mouse_09-2020	null	[MS,MS:1001208,SEQUEST,]	8.5e-4	9-UNIMOD:35,5-UNIMOD:213	ms_run[1]:scan=5225	2845.9	3	2514.13456	838.71642	K	A	52	70
PSM	AGLLTKAEMQQILQGLDK	-226_27519	Q91YI0	1	Mouse_09-2020	null	[MS,MS:1001208,SEQUEST,]	8.5e-4	9-UNIMOD:35,6-UNIMOD:213	ms_run[1]:scan=5225	2845.9	3	2514.13456	838.71642	K	A	52	70
PSM	AGLLTKAEMQQILQGLDK	-226_27520	Q91YI0	1	Mouse_09-2020	null	[MS,MS:1001208,SEQUEST,]	8.5e-4	9-UNIMOD:35,8-UNIMOD:213	ms_run[1]:scan=5225	2845.9	3	2514.13456	838.71642	K	A	52	70
PSM	AIFASGSPFDPVTLPDGR	-226_27526	Q3TQP6	1	Mouse_09-2020	null	[MS,MS:1001208,SEQUEST,]	3.2e-4	null	ms_run[1]:scan=5226	2846.4	2	1846.93682	923.97033	R	L	408	426
PSM	KFPLDPLITHVLPFEK	-226_27555	P00329	1	Mouse_09-2020	null	[MS,MS:1001208,SEQUEST,]	3.2e-4	null	ms_run[1]:scan=5233	2850.0	4	1894.08376	474.27638	K	N	340	356
PSM	FVSILMESIPLPDRGS	-226_27563	Q543K9	1	Mouse_09-2020	null	[MS,MS:1001208,SEQUEST,]	1.1e-3	6-UNIMOD:35	ms_run[1]:scan=5234	2850.5	2	1776.92192	888.96366	R	0	274	290
PSM	NSQSFFSGLFGGSSK	-226_27585	Q9DB05	1	Mouse_09-2020	null	[MS,MS:1001208,SEQUEST,]	1.1e-3	null	ms_run[1]:scan=5238	2852.8	2	1549.72795	775.36771	K	E	23	38
PSM	VETTEDLVAKLKEVGRI	-226_27615	Q9DCW4	1	Mouse_09-2020	null	[MS,MS:1001208,SEQUEST,]	1.5e-3	5-UNIMOD:213	ms_run[1]:scan=5245	2856.2	3	2441.13608	814.38354	K	0	239	256
PSM	LAMQEFMILPVGASSFR	-226_26501	P17182	1	Mouse_09-2020	null	[MS,MS:1001208,SEQUEST,]	7.1e-3	3-UNIMOD:35,7-UNIMOD:35	ms_run[1]:scan=5027	2744.4	2	1928.96306	964.98407	K	A	163	180
PSM	YGLLLLLKYPEVTAK	-226_27913	Q91W64	1	Mouse_09-2020	null	[MS,MS:1001208,SEQUEST,]	3.2e-4	null	ms_run[1]:scan=5311	2889.8	3	1721.02420	574.34644	K	Q	307	322
PSM	LAMQEFMILPVGASSFR	-226_26497	P17182	1	Mouse_09-2020	null	[MS,MS:1001208,SEQUEST,]	3.2e-4	3-UNIMOD:35,7-UNIMOD:35	ms_run[1]:scan=5026	2743.8	3	1928.96115	643.65847	K	A	163	180
PSM	VAFTGSTEVGHLIQVAAGSSNLK	-226_26453	P47738	1	Mouse_09-2020	null	[MS,MS:1001208,SEQUEST,]	3.2e-4	null	ms_run[1]:scan=5018	2739.7	3	2286.21073	762.74113	K	V	260	283
PSM	AFLADPSAFAAAAPAAAATTAAPAAAAAPAK	-226_25730	P14869	1	Mouse_09-2020	null	[MS,MS:1001208,SEQUEST,]	3.2e-4	null	ms_run[1]:scan=4876	2666.5	3	2696.40122	899.47293	K	E	267	298
PSM	KSADTLWGIQKELQF	-226_25741	A0A1B0GSR9	1	Mouse_09-2020	null	[MS,MS:1001208,SEQUEST,]	2.2e-2	null	ms_run[1]:scan=4879	2667.9	3	1763.93296	588.64907	K	0	301	316
PSM	FTSIVDTPEVVLAKANSLQMSERLYQEAWNKDK	-226_25760	E9Q1W3	1	Mouse_09-2020	null	[MS,MS:1001208,SEQUEST,]	4.5e-2	21-UNIMOD:213	ms_run[1]:scan=4882	2669.4	6	4352.00256	726.17243	K	N	4152	4185
PSM	FTSIVDTPEVVLAKANSLQMSERLYQEAWNKDK	-226_25761	E9Q1W3	1	Mouse_09-2020	null	[MS,MS:1001208,SEQUEST,]	4.6e-2	17-UNIMOD:213	ms_run[1]:scan=4882	2669.4	6	4352.00256	726.17243	K	N	4152	4185
PSM	YGKDATNVGDEGGFAPNILENKEALELLK	-226_25768	P17182	1	Mouse_09-2020	null	[MS,MS:1001208,SEQUEST,]	3.2e-4	null	ms_run[1]:scan=4884	2670.5	4	3105.58022	777.14893	K	A	200	229
PSM	TGKPNPDQLLKELPFPLNTR	-226_25772	Q78JT3	1	Mouse_09-2020	null	[MS,MS:1001208,SEQUEST,]	1.1e-3	null	ms_run[1]:scan=4885	2671.0	4	2278.23623	570.31931	R	I	156	176
PSM	FENAFLSHVISQHQSLLGNIR	-226_25807	Q03265	1	Mouse_09-2020	null	[MS,MS:1001208,SEQUEST,]	3.2e-4	null	ms_run[1]:scan=4894	2675.7	3	2410.26322	804.09239	K	D	507	528
PSM	IGFPWSEIR	-226_25811	P26043	1	Mouse_09-2020	null	[MS,MS:1001208,SEQUEST,]	3.2e-4	null	ms_run[1]:scan=4895	2676.2	2	1104.58415	552.79547	K	I	238	247
PSM	ALVSAQWVAEALKAPR	-226_25699	A0A2R8VHT1	1	Mouse_09-2020	null	[MS,MS:1001208,SEQUEST,]	3.2e-4	null	ms_run[1]:scan=4872	2664.3	3	1709.97013	570.66142	R	S	9	25
PSM	FRPSIAYFPQIVSVAAR	-226_25843	P85094	1	Mouse_09-2020	null	[MS,MS:1001208,SEQUEST,]	3.2e-4	null	ms_run[1]:scan=4903	2680.3	3	1922.06485	641.35974	K	L	27	44
PSM	MWVQLLIPR	-226_25872	A2A4J1	1	Mouse_09-2020	null	[MS,MS:1001208,SEQUEST,]	3.2e-4	1-UNIMOD:35	ms_run[1]:scan=4907	2682.4	2	1171.66741	586.33644	K	E	149	158
PSM	FENAFLSHVISQHQSLLGNIR	-226_25897	Q03265	1	Mouse_09-2020	null	[MS,MS:1001208,SEQUEST,]	3.2e-4	null	ms_run[1]:scan=4912	2685.0	4	2410.26430	603.32111	K	D	507	528
PSM	LNVAPVSDIIEIKSPDTFVR	-226_25912	Q99LC5	1	Mouse_09-2020	null	[MS,MS:1001208,SEQUEST,]	3.2e-4	null	ms_run[1]:scan=4915	2686.5	3	2213.21939	738.41072	K	I	127	147
PSM	LTLYDIAHTPGVAADLSHIETR	-226_25919	P08249	1	Mouse_09-2020	null	[MS,MS:1001208,SEQUEST,]	3.2e-4	null	ms_run[1]:scan=4916	2687.1	4	2393.24697	599.06694	R	N	53	75
PSM	FLWPGFGENSR	-226_25925	Q9Z2V4	1	Mouse_09-2020	null	[MS,MS:1001208,SEQUEST,]	3.2e-4	null	ms_run[1]:scan=4917	2687.6	2	1309.63176	655.31984	K	L	525	536
PSM	QFFQVPLNIPK	-226_25934	Q9DCM2	1	Mouse_09-2020	null	[MS,MS:1001208,SEQUEST,]	1.1e-3	null	ms_run[1]:scan=4918	2688.1	2	1330.75261	665.87953	K	F	75	86
PSM	LVTGWVKPIIIGR	-226_25973	O88844	1	Mouse_09-2020	null	[MS,MS:1001208,SEQUEST,]	3.2e-4	3-UNIMOD:213	ms_run[1]:scan=4925	2691.7	3	1992.97245	664.99511	R	A	120	133
PSM	FAREEIIPVAPEYDKSGEYPFPLIK	-226_25981	P45952	1	Mouse_09-2020	null	[MS,MS:1001208,SEQUEST,]	8.5e-4	null	ms_run[1]:scan=4926	2692.2	4	2908.50722	727.88374	K	A	55	80
PSM	RFILNLPTFSVR	-226_25849	Q9R1P3	1	Mouse_09-2020	null	[MS,MS:1001208,SEQUEST,]	3.2e-4	null	ms_run[1]:scan=4904	2680.8	3	1462.85099	488.28915	K	I	170	182
PSM	IFGVTTLDIVR	-226_25992	P08249	1	Mouse_09-2020	null	[MS,MS:1001208,SEQUEST,]	3.2e-4	null	ms_run[1]:scan=4928	2693.3	2	1233.71990	617.36371	K	N	166	177
PSM	WLSTSIPEAQWQSSLAR	-226_25677	P19096	1	Mouse_09-2020	null	[MS,MS:1001208,SEQUEST,]	3.2e-4	null	ms_run[1]:scan=4866	2661.3	3	1959.99314	654.00228	R	S	712	729
PSM	IFFYDAENPPGSEVLR	-226_25655	H3BK03	1	Mouse_09-2020	null	[MS,MS:1001208,SEQUEST,]	8.5e-4	null	ms_run[1]:scan=4863	2659.6	2	1853.90715	927.45706	R	Q	224	240
PSM	DEDQLPLRSFTANYDMAQMSTELLLEDGLLLSQSRQR	-226_25474	Q5SYL3	1	Mouse_09-2020	null	[MS,MS:1001208,SEQUEST,]	1.3e-3	19-UNIMOD:35	ms_run[1]:scan=4832	2643.7	4	4300.08120	1075.77696	R	V	313	350
PSM	KTAMEDGLCSMVPCVIEFYK	-226_25486	E9Q2G4	1	Mouse_09-2020	null	[MS,MS:1001208,SEQUEST,]	4.2e-3	9-UNIMOD:4,14-UNIMOD:4,11-UNIMOD:35	ms_run[1]:scan=4835	2645.1	3	2394.08786	798.69979	K	P	25	45
PSM	KTAMEDGLCSMVPCVIEFYK	-226_25487	E9Q2G4	1	Mouse_09-2020	null	[MS,MS:1001208,SEQUEST,]	4.2e-3	9-UNIMOD:4,14-UNIMOD:4,4-UNIMOD:35	ms_run[1]:scan=4835	2645.1	3	2394.08786	798.69979	K	P	25	45
PSM	IYFENFLQGK	-226_25501	Q8BGL3	1	Mouse_09-2020	null	[MS,MS:1001208,SEQUEST,]	3.2e-4	null	ms_run[1]:scan=4838	2646.7	2	1258.64763	629.82696	K	Y	148	158
PSM	AAATFNPELITHILDGSPENTRR	-226_25516	Q9R0H0	1	Mouse_09-2020	null	[MS,MS:1001208,SEQUEST,]	3.2e-4	null	ms_run[1]:scan=4840	2647.7	4	2523.29458	631.57921	R	R	10	33
PSM	FAPPEPAEPWSFVK	-226_25521	D3Z5G7	1	Mouse_09-2020	null	[MS,MS:1001208,SEQUEST,]	3.2e-4	null	ms_run[1]:scan=4841	2648.2	2	1601.80205	801.40357	R	A	65	79
PSM	WLLLTGISAQQNR	-226_25553	Q68FD5	1	Mouse_09-2020	null	[MS,MS:1001208,SEQUEST,]	3.6e-3	null	ms_run[1]:scan=4847	2651.3	2	1499.83440	750.42008	K	V	164	177
PSM	KYVLGNPLTPGINQGPQIDKEQHDKILDLIESGK	-226_25594	P24549	1	Mouse_09-2020	null	[MS,MS:1001208,SEQUEST,]	3.2e-4	23-UNIMOD:213	ms_run[1]:scan=4853	2654.6	5	4299.08369	860.62051	K	E	329	363
PSM	LSAAAQSTVYAFSARPLTGGEPVSLGSLR	-226_25662	P11352	1	Mouse_09-2020	null	[MS,MS:1001208,SEQUEST,]	8.5e-4	null	ms_run[1]:scan=4864	2660.3	3	2906.53690	969.51720	R	K	6	35
PSM	KYVLGNPLTPGINQGPQIDKEQHDKILDLIESGK	-226_25595	P24549	1	Mouse_09-2020	null	[MS,MS:1001208,SEQUEST,]	3.2e-4	24-UNIMOD:213	ms_run[1]:scan=4853	2654.6	5	4299.08369	860.62051	K	E	329	363
PSM	KYVLGNPLTPGINQGPQIDKEQHDKILDLIESGK	-226_25597	P24549	1	Mouse_09-2020	null	[MS,MS:1001208,SEQUEST,]	3.2e-4	20-UNIMOD:213	ms_run[1]:scan=4853	2654.6	5	4299.08369	860.62051	K	E	329	363
PSM	KYVLGNPLTPGINQGPQIDKEQHDKILDLIESGK	-226_25598	P24549	1	Mouse_09-2020	null	[MS,MS:1001208,SEQUEST,]	3.2e-4	19-UNIMOD:213	ms_run[1]:scan=4853	2654.6	5	4299.08369	860.62051	K	E	329	363
PSM	KYVLGNPLTPGINQGPQIDKEQHDKILDLIESGK	-226_25599	P24549	1	Mouse_09-2020	null	[MS,MS:1001208,SEQUEST,]	3.2e-4	25-UNIMOD:213	ms_run[1]:scan=4853	2654.6	5	4299.08369	860.62051	K	E	329	363
PSM	GSPYVGDQVTLTTGRWSLTVVASSGFASSKPRLCAR	-226_25604	A0A1Y7VN44	1	Mouse_09-2020	null	[MS,MS:1001208,SEQUEST,]	2.1e-2	34-UNIMOD:4,30-UNIMOD:213	ms_run[1]:scan=4854	2655.1	5	4353.01435	871.40901	K	M	22	58
PSM	DFNHINVELSLLGK	-226_25613	A0A140T8T4	1	Mouse_09-2020	null	[MS,MS:1001208,SEQUEST,]	8.0e-3	null	ms_run[1]:scan=4855	2655.6	3	1598.85678	533.62275	R	K	37	51
PSM	MAYPPLHGPMRFPPSLSEANK	-226_25631	A0A0A0MQ79	1	Mouse_09-2020	null	[MS,MS:1001208,SEQUEST,]	3.4e-2	1-UNIMOD:35	ms_run[1]:scan=4858	2657.0	3	2356.16288	786.05741	R	L	255	276
PSM	FLSQPFQVAEVFTGHMGK	-226_25636	P56480	1	Mouse_09-2020	null	[MS,MS:1001208,SEQUEST,]	3.2e-4	16-UNIMOD:35	ms_run[1]:scan=4859	2657.5	3	2039.00864	680.34002	R	V	463	481
PSM	WLSTSIPEAQWQSSLAR	-226_25642	P19096	1	Mouse_09-2020	null	[MS,MS:1001208,SEQUEST,]	2.0e-2	null	ms_run[1]:scan=4860	2658.0	2	1959.99431	980.49979	R	S	712	729
PSM	KYVLGNPLTPGINQGPQIDKEQHDKILDLIESGK	-226_25596	P24549	1	Mouse_09-2020	null	[MS,MS:1001208,SEQUEST,]	3.2e-4	21-UNIMOD:213	ms_run[1]:scan=4853	2654.6	5	4299.08369	860.62051	K	E	329	363
PSM	ELAGAKVERPSSPFSMAPQASLPPVPPRLDLLQQR	-226_26012	P22682	1	Mouse_09-2020	null	[MS,MS:1001208,SEQUEST,]	4.0e-3	15-UNIMOD:213	ms_run[1]:scan=4931	2695.0	5	4324.08948	865.62553	K	P	470	505
PSM	ELAGAKVERPSSPFSMAPQASLPPVPPRLDLLQQR	-226_26013	P22682	1	Mouse_09-2020	null	[MS,MS:1001208,SEQUEST,]	4.0e-3	21-UNIMOD:213	ms_run[1]:scan=4931	2695.0	5	4324.08948	865.62553	K	P	470	505
PSM	GNWGYLDQVAALR	-226_26024	Q8BK48	0	Mouse_09-2020	null	[MS,MS:1001208,SEQUEST,]	3.2e-4	null	ms_run[1]:scan=4936	2697.2	2	1462.74443	731.87551	K	V	194	207
PSM	GNWGYLDQVAALR	-226_26024	Q8QZR3	0	Mouse_09-2020	null	[MS,MS:1001208,SEQUEST,]	3.2e-4	null	ms_run[1]:scan=4936	2697.2	2	1462.74443	731.87551	R	V	193	206
PSM	KVRKVPPGLPSSVSTAWFLLRTLCLLCSVWCQ	-226_26266	Q8BPX7	1	Mouse_09-2020	null	[MS,MS:1001208,SEQUEST,]	2.4e-2	24-UNIMOD:4,27-UNIMOD:4,31-UNIMOD:4,12-UNIMOD:213	ms_run[1]:scan=4980	2720.0	5	4300.08710	860.81923	K	0	147	179
PSM	KVRKVPPGLPSSVSTAWFLLRTLCLLCSVWCQ	-226_26267	Q8BPX7	1	Mouse_09-2020	null	[MS,MS:1001208,SEQUEST,]	2.4e-2	24-UNIMOD:4,27-UNIMOD:4,31-UNIMOD:4,11-UNIMOD:213	ms_run[1]:scan=4980	2720.0	5	4300.08710	860.81923	K	0	147	179
PSM	KVRKVPPGLPSSVSTAWFLLRTLCLLCSVWCQ	-226_26268	Q8BPX7	1	Mouse_09-2020	null	[MS,MS:1001208,SEQUEST,]	2.4e-2	24-UNIMOD:4,27-UNIMOD:4,31-UNIMOD:4,15-UNIMOD:213	ms_run[1]:scan=4980	2720.0	5	4300.08710	860.81923	K	0	147	179
PSM	KVRKVPPGLPSSVSTAWFLLRTLCLLCSVWCQ	-226_26269	Q8BPX7	1	Mouse_09-2020	null	[MS,MS:1001208,SEQUEST,]	2.6e-2	24-UNIMOD:4,27-UNIMOD:4,31-UNIMOD:4,14-UNIMOD:213	ms_run[1]:scan=4980	2720.0	5	4300.08710	860.81923	K	0	147	179
PSM	LLGNMIVIVLGHHLGKDFTPAAQAAFQK	-226_26271	A8DUK4	1	Mouse_09-2020	null	[MS,MS:1001208,SEQUEST,]	8.5e-4	5-UNIMOD:35	ms_run[1]:scan=4981	2720.5	5	3005.63459	601.93369	R	V	106	134
PSM	NSSYFVEWIPNNVK	-226_26286	Q7TMM9	0	Mouse_09-2020	null	[MS,MS:1001208,SEQUEST,]	3.2e-4	null	ms_run[1]:scan=4983	2721.6	2	1696.83440	848.92011	K	A	337	351
PSM	NSSYFVEWIPNNVK	-226_26286	P68372	0	Mouse_09-2020	null	[MS,MS:1001208,SEQUEST,]	3.2e-4	null	ms_run[1]:scan=4983	2721.6	2	1696.83440	848.92011	K	A	337	351
PSM	NQYLSWLIK	-226_26293	Q99PG0	1	Mouse_09-2020	null	[MS,MS:1001208,SEQUEST,]	3.2e-4	null	ms_run[1]:scan=4984	2722.1	2	1164.64092	582.82422	K	L	388	397
PSM	NSSYFVEWIPNNVK	-226_26302	Q7TMM9	0	Mouse_09-2020	null	[MS,MS:1001208,SEQUEST,]	1.5e-3	null	ms_run[1]:scan=4986	2723.1	3	1696.83249	566.28250	K	A	337	351
PSM	NSSYFVEWIPNNVK	-226_26302	P68372	0	Mouse_09-2020	null	[MS,MS:1001208,SEQUEST,]	1.5e-3	null	ms_run[1]:scan=4986	2723.1	3	1696.83249	566.28250	K	A	337	351
PSM	KVRKVPPGLPSSVSTAWFLLRTLCLLCSVWCQ	-226_26265	Q8BPX7	1	Mouse_09-2020	null	[MS,MS:1001208,SEQUEST,]	2.4e-2	24-UNIMOD:4,27-UNIMOD:4,31-UNIMOD:4,28-UNIMOD:213	ms_run[1]:scan=4980	2720.0	5	4300.08710	860.81923	K	0	147	179
PSM	AQFGQPEILLGTIPGAGGTQR	-226_26312	Q8BH95	1	Mouse_09-2020	null	[MS,MS:1001208,SEQUEST,]	3.2e-2	null	ms_run[1]:scan=4989	2724.8	2	2111.12676	1056.06583	K	T	158	179
PSM	LVQTKAILNYIASK	-226_26324	P30115	1	Mouse_09-2020	null	[MS,MS:1001208,SEQUEST,]	3.2e-4	4-UNIMOD:213	ms_run[1]:scan=4992	2726.2	3	2102.99320	701.66896	K	N	65	79
PSM	IVSWSQAGVEPSVMGVGPIPAIK	-226_26343	A0A3B2WAL8	1	Mouse_09-2020	null	[MS,MS:1001208,SEQUEST,]	3.2e-4	14-UNIMOD:35	ms_run[1]:scan=4995	2727.8	3	2338.25022	780.08736	R	A	232	255
PSM	INFLVNNGGGQFMAPVEDITAK	-226_26363	Q99MZ7	1	Mouse_09-2020	null	[MS,MS:1001208,SEQUEST,]	3.2e-4	13-UNIMOD:35	ms_run[1]:scan=4999	2730.0	3	2351.17948	784.39485	K	W	101	123
PSM	SLNYWSNLLGMK	-226_26382	F6ZTG3	1	Mouse_09-2020	null	[MS,MS:1001208,SEQUEST,]	1.5e-3	11-UNIMOD:35	ms_run[1]:scan=5003	2731.9	2	1441.71379	721.36084	K	Y	129	141
PSM	IALGIPLPEIKNVVSGK	-226_26389	Q8C196	1	Mouse_09-2020	null	[MS,MS:1001208,SEQUEST,]	3.2e-4	null	ms_run[1]:scan=5004	2732.4	3	1748.06888	583.36086	K	S	741	758
PSM	NEVSFVIHNLPIIAK	-226_26395	P97364	1	Mouse_09-2020	null	[MS,MS:1001208,SEQUEST,]	1.5e-3	null	ms_run[1]:scan=5005	2733.0	3	1693.96012	565.32604	K	A	338	353
PSM	LSPQSIYNLLPGK	-226_26402	Q61838	1	Mouse_09-2020	null	[MS,MS:1001208,SEQUEST,]	1.5e-3	null	ms_run[1]:scan=5007	2734.0	2	1429.80669	715.40611	K	V	612	625
PSM	IFNTNNLWISLGAVKR	-226_26445	Q91ZJ5	1	Mouse_09-2020	null	[MS,MS:1001208,SEQUEST,]	4.2e-3	null	ms_run[1]:scan=5017	2739.2	3	1846.03269	616.01598	K	Q	326	342
PSM	LVQTKAILNYIASK	-226_26323	P30115	1	Mouse_09-2020	null	[MS,MS:1001208,SEQUEST,]	3.2e-4	5-UNIMOD:213	ms_run[1]:scan=4992	2726.2	3	2102.99320	701.66896	K	N	65	79
PSM	KVRKVPPGLPSSVSTAWFLLRTLCLLCSVWCQ	-226_26264	Q8BPX7	1	Mouse_09-2020	null	[MS,MS:1001208,SEQUEST,]	2.4e-2	24-UNIMOD:4,27-UNIMOD:4,31-UNIMOD:4,22-UNIMOD:213	ms_run[1]:scan=4980	2720.0	5	4300.08710	860.81923	K	0	147	179
PSM	KVRKVPPGLPSSVSTAWFLLRTLCLLCSVWCQ	-226_26263	Q8BPX7	1	Mouse_09-2020	null	[MS,MS:1001208,SEQUEST,]	2.4e-2	24-UNIMOD:4,27-UNIMOD:4,31-UNIMOD:4,21-UNIMOD:213	ms_run[1]:scan=4980	2720.0	5	4300.08710	860.81923	K	0	147	179
PSM	EAINVEQAFQTIAR	-226_26255	P51150	1	Mouse_09-2020	null	[MS,MS:1001208,SEQUEST,]	8.5e-4	null	ms_run[1]:scan=4977	2718.6	2	1589.83916	795.41774	K	A	158	172
PSM	TLFSSQIEELNLPK	-226_26042	A0A0R4J0I1	1	Mouse_09-2020	null	[MS,MS:1001208,SEQUEST,]	3.2e-4	null	ms_run[1]:scan=4940	2699.3	2	1618.87029	809.93797	K	S	301	315
PSM	GTNVITSLSSVLR	-226_26068	Q91X77	1	Mouse_09-2020	null	[MS,MS:1001208,SEQUEST,]	3.2e-4	null	ms_run[1]:scan=4944	2701.5	2	1346.76457	673.88554	K	S	384	397
PSM	YVLGNPLTPGINQGPQIDKEQHDKILDLIESGK	-226_26108	P24549	1	Mouse_09-2020	null	[MS,MS:1001208,SEQUEST,]	1.7e-3	null	ms_run[1]:scan=4950	2704.5	5	3629.92078	726.78929	K	E	330	363
PSM	LLVVYPWTQR	-226_26125	A8DUK4	1	Mouse_09-2020	null	[MS,MS:1001208,SEQUEST,]	8.5e-4	null	ms_run[1]:scan=4953	2706.0	2	1274.72612	637.86642	R	F	32	42
PSM	GMSLNLEPDNVGVVVFGNDK	-226_26135	Q03265	1	Mouse_09-2020	null	[MS,MS:1001208,SEQUEST,]	3.2e-4	2-UNIMOD:35	ms_run[1]:scan=4954	2706.7	3	2120.03299	707.34913	K	I	104	124
PSM	TYQLVYFLDK	-226_26141	E9PYF1	1	Mouse_09-2020	null	[MS,MS:1001208,SEQUEST,]	2.2e-2	null	ms_run[1]:scan=4955	2707.2	2	1289.67974	645.34245	K	L	493	503
PSM	NGHVKRPMNAFMVWARIHRPALAK	-226_26158	Q8CGW4	1	Mouse_09-2020	null	[MS,MS:1001208,SEQUEST,]	3.7e-2	8-UNIMOD:35,5-UNIMOD:213	ms_run[1]:scan=4958	2708.6	4	3357.59365	840.15043	R	N	363	387
PSM	NGHVKRPMNAFMVWARIHRPALAK	-226_26159	Q8CGW4	1	Mouse_09-2020	null	[MS,MS:1001208,SEQUEST,]	3.7e-2	8-UNIMOD:35,6-UNIMOD:213	ms_run[1]:scan=4958	2708.6	4	3357.59365	840.15043	R	N	363	387
PSM	NGHVKRPMNAFMVWARIHRPALAK	-226_26160	Q8CGW4	1	Mouse_09-2020	null	[MS,MS:1001208,SEQUEST,]	3.7e-2	12-UNIMOD:35,5-UNIMOD:213	ms_run[1]:scan=4958	2708.6	4	3357.59365	840.15043	R	N	363	387
PSM	NGHVKRPMNAFMVWARIHRPALAK	-226_26161	Q8CGW4	1	Mouse_09-2020	null	[MS,MS:1001208,SEQUEST,]	3.7e-2	12-UNIMOD:35,6-UNIMOD:213	ms_run[1]:scan=4958	2708.6	4	3357.59365	840.15043	R	N	363	387
PSM	SGVHAFLGIPFAKPPVGLLR	-226_26165	Q8QZR3	1	Mouse_09-2020	null	[MS,MS:1001208,SEQUEST,]	3.2e-4	null	ms_run[1]:scan=4960	2709.7	4	2076.21255	519.80838	K	A	53	73
PSM	VLVWPMEFSHWMNIK	-226_26176	Q8K169	1	Mouse_09-2020	null	[MS,MS:1001208,SEQUEST,]	3.2e-4	6-UNIMOD:35,12-UNIMOD:35	ms_run[1]:scan=4962	2710.7	3	1948.94767	650.31979	K	I	26	41
PSM	GHYTEGAELVDSVLDVVRK	-226_26189	Q7TMM9	0	Mouse_09-2020	null	[MS,MS:1001208,SEQUEST,]	1.9e-2	null	ms_run[1]:scan=4964	2711.7	3	2087.07254	696.36377	K	S	104	123
PSM	GHYTEGAELVDSVLDVVRK	-226_26189	P68372	0	Mouse_09-2020	null	[MS,MS:1001208,SEQUEST,]	1.9e-2	null	ms_run[1]:scan=4964	2711.7	3	2087.07254	696.36377	K	A	104	123
PSM	MVEGFFDRGASIVEDKLVEDLKTRESEEQK	-226_26208	P26443	1	Mouse_09-2020	null	[MS,MS:1001208,SEQUEST,]	8.5e-4	1-UNIMOD:35	ms_run[1]:scan=4969	2714.3	5	3500.73255	700.95009	K	N	69	99
PSM	WLLDFASK	-226_26218	D3Z041	1	Mouse_09-2020	null	[MS,MS:1001208,SEQUEST,]	3.2e-4	null	ms_run[1]:scan=4971	2715.3	2	979.52233	490.26601	R	K	389	397
PSM	IFVDIEKLPWAK	-226_26226	Q9ET01	1	Mouse_09-2020	null	[MS,MS:1001208,SEQUEST,]	5.8e-3	null	ms_run[1]:scan=4972	2715.9	2	1458.83599	729.92139	R	W	353	365
PSM	IFVDIEKLPWAK	-226_26234	Q9ET01	1	Mouse_09-2020	null	[MS,MS:1001208,SEQUEST,]	3.2e-4	null	ms_run[1]:scan=4973	2716.4	3	1458.83612	486.95002	R	W	353	365
PSM	SSALASKATGYPLAFIAAK	-226_26240	Q8C196	1	Mouse_09-2020	null	[MS,MS:1001208,SEQUEST,]	3.2e-4	6-UNIMOD:213	ms_run[1]:scan=4974	2716.9	3	2408.09616	803.36935	R	A	722	741
PSM	SSALASKATGYPLAFIAAK	-226_26241	Q8C196	1	Mouse_09-2020	null	[MS,MS:1001208,SEQUEST,]	3.2e-4	7-UNIMOD:213	ms_run[1]:scan=4974	2716.9	3	2408.09616	803.36935	R	A	722	741
PSM	VFEVSLADLQNDEVAFRK	-226_26464	P97351	1	Mouse_09-2020	null	[MS,MS:1001208,SEQUEST,]	8.5e-4	null	ms_run[1]:scan=5020	2740.9	3	2080.06345	694.02850	R	K	66	84
PSM	FYAYNPLAGGLLTGK	-226_27920	Q8CG76	1	Mouse_09-2020	null	[MS,MS:1001208,SEQUEST,]	3.2e-4	null	ms_run[1]:scan=5312	2890.3	2	1584.84343	792.92467	R	K	230	245
PSM	AVFWIEYVMR	-226_27925	Q8R084	1	Mouse_09-2020	null	[MS,MS:1001208,SEQUEST,]	3.2e-4	9-UNIMOD:35	ms_run[1]:scan=5313	2890.9	2	1329.66521	665.33664	R	K	461	471
PSM	GGSSGKGTTLKGRSDADLVVFLNNLTSFEDQLNR	-226_27940	Q05BJ7	1	Mouse_09-2020	null	[MS,MS:1001208,SEQUEST,]	2.2e-2	8-UNIMOD:213	ms_run[1]:scan=5316	2892.4	4	4137.89174	1035.22832	K	G	62	96
PSM	ILESDRKEPLFGISTGNIITGLAAGAK	-226_29964	Q8C196	1	Mouse_09-2020	null	[MS,MS:1001208,SEQUEST,]	3.2e-4	6-UNIMOD:213	ms_run[1]:scan=5863	3151.8	4	3312.59804	828.90328	K	Y	281	308
PSM	ILESDRKEPLFGISTGNIITGLAAGAK	-226_29965	Q8C196	1	Mouse_09-2020	null	[MS,MS:1001208,SEQUEST,]	3.2e-4	5-UNIMOD:213	ms_run[1]:scan=5863	3151.8	4	3312.59804	828.90328	K	Y	281	308
PSM	ILESDRKEPLFGISTGNIITGLAAGAK	-226_29966	Q8C196	1	Mouse_09-2020	null	[MS,MS:1001208,SEQUEST,]	3.2e-4	15-UNIMOD:213	ms_run[1]:scan=5863	3151.8	4	3312.59804	828.90328	K	Y	281	308
PSM	ILESDRKEPLFGISTGNIITGLAAGAK	-226_29967	Q8C196	1	Mouse_09-2020	null	[MS,MS:1001208,SEQUEST,]	3.2e-4	14-UNIMOD:213	ms_run[1]:scan=5863	3151.8	4	3312.59804	828.90328	K	Y	281	308
PSM	ILESDRKEPLFGISTGNIITGLAAGAK	-226_29968	Q8C196	1	Mouse_09-2020	null	[MS,MS:1001208,SEQUEST,]	3.2e-4	4-UNIMOD:213	ms_run[1]:scan=5863	3151.8	4	3312.59804	828.90328	K	Y	281	308
PSM	ILESDRKEPLFGISTGNIITGLAAGAK	-226_29969	Q8C196	1	Mouse_09-2020	null	[MS,MS:1001208,SEQUEST,]	3.2e-4	3-UNIMOD:213	ms_run[1]:scan=5863	3151.8	4	3312.59804	828.90328	K	Y	281	308
PSM	TQPRPENEDLENGAEMIR	-226_29974	Q3V0P9	1	Mouse_09-2020	null	[MS,MS:1001208,SEQUEST,]	3.0e-2	16-UNIMOD:35	ms_run[1]:scan=5869	3154.4	2	2114.97978	1057.99220	K	R	478	496
PSM	FHDFLGDSWGILFSHPR	-226_30023	Q6GT24	1	Mouse_09-2020	null	[MS,MS:1001208,SEQUEST,]	3.2e-4	null	ms_run[1]:scan=5884	3161.3	3	2030.98880	677.66724	R	F	25	42
PSM	ILESDRKEPLFGISTGNIITGLAAGAK	-226_29963	Q8C196	1	Mouse_09-2020	null	[MS,MS:1001208,SEQUEST,]	3.2e-4	8-UNIMOD:213	ms_run[1]:scan=5863	3151.8	4	3312.59804	828.90328	K	Y	281	308
PSM	FFPLEAWQIGK	-226_30042	G3UYJ7	1	Mouse_09-2020	null	[MS,MS:1001208,SEQUEST,]	8.5e-4	null	ms_run[1]:scan=5890	3164.2	2	1335.71050	668.35843	R	G	239	250
PSM	TLIEFLLR	-226_30141	Q9CPY7	1	Mouse_09-2020	null	[MS,MS:1001208,SEQUEST,]	8.5e-4	null	ms_run[1]:scan=5921	3177.9	2	1004.61424	502.81058	R	S	506	514
PSM	LLLPWLEAR	-226_30172	Q68FD5	1	Mouse_09-2020	null	[MS,MS:1001208,SEQUEST,]	3.2e-4	null	ms_run[1]:scan=5932	3182.5	2	1110.66741	555.83713	K	H	857	866
PSM	SLLVIPNTLAVNAAQDSTDLVAK	-226_30189	P11983	1	Mouse_09-2020	null	[MS,MS:1001208,SEQUEST,]	5.0e-2	null	ms_run[1]:scan=5938	3185.3	3	2353.30002	785.10396	R	R	444	467
PSM	MTLESFSKVPPLIASFVR	-226_30206	O09131	1	Mouse_09-2020	null	[MS,MS:1001208,SEQUEST,]	1.7e-3	1-UNIMOD:35	ms_run[1]:scan=5945	3188.2	3	2038.10428	680.03957	K	K	115	133
PSM	AVPLALALISVSNPR	-226_30221	Q8VDM4	1	Mouse_09-2020	null	[MS,MS:1001208,SEQUEST,]	3.1e-2	null	ms_run[1]:scan=5949	3189.9	2	1520.91448	760.96158	R	N	689	704
PSM	ANAIAWALAQIPQK	-226_30243	Q8K169	0	Mouse_09-2020	null	[MS,MS:1001208,SEQUEST,]	8.0e-3	null	ms_run[1]:scan=5956	3193.0	2	1494.84526	747.92500	K	L	322	336
PSM	ANAIAWALAQIPQK	-226_30243	Q3UEP4	0	Mouse_09-2020	null	[MS,MS:1001208,SEQUEST,]	8.0e-3	null	ms_run[1]:scan=5956	3193.0	2	1494.84526	747.92500	K	L	322	336
PSM	GSSLIEAFETWR	-226_30249	Q9EQF5	1	Mouse_09-2020	null	[MS,MS:1001208,SEQUEST,]	1.1e-3	null	ms_run[1]:scan=5957	3193.5	2	1395.69609	698.34879	K	W	107	119
PSM	AIIIFVPVPQLK	-226_30302	P62082	1	Mouse_09-2020	null	[MS,MS:1001208,SEQUEST,]	3.2e-4	null	ms_run[1]:scan=5974	3200.7	2	1337.85576	669.43140	K	F	59	71
PSM	DLLTAVESYANAK	-226_30119	Q91WN4	1	Mouse_09-2020	null	[MS,MS:1001208,SEQUEST,]	3.6e-3	null	ms_run[1]:scan=5914	3174.8	2	1394.71416	697.86173	K	H	117	130
PSM	TGEAIVDAALSALR	-226_30317	Q3TML0	1	Mouse_09-2020	null	[MS,MS:1001208,SEQUEST,]	3.2e-4	null	ms_run[1]:scan=5976	3201.7	2	1386.75896	693.88300	R	L	124	138
PSM	ILESDRKEPLFGISTGNIITGLAAGAK	-226_29962	Q8C196	1	Mouse_09-2020	null	[MS,MS:1001208,SEQUEST,]	3.2e-4	7-UNIMOD:213	ms_run[1]:scan=5863	3151.8	4	3312.59804	828.90328	K	Y	281	308
PSM	TAVDSGIALLTNFQVTK	-226_29926	Q8C196	1	Mouse_09-2020	null	[MS,MS:1001208,SEQUEST,]	3.2e-4	null	ms_run[1]:scan=5848	3145.3	3	1777.97037	593.32800	R	F	1455	1472
PSM	FFPLEAWQIGK	-226_29639	G3UYJ7	1	Mouse_09-2020	null	[MS,MS:1001208,SEQUEST,]	3.2e-4	null	ms_run[1]:scan=5754	3102.1	2	1335.71025	668.35843	R	G	239	250
PSM	GDFMFVIPALQVAHFQR	-226_29673	Q8BK48	1	Mouse_09-2020	null	[MS,MS:1001208,SEQUEST,]	3.2e-4	4-UNIMOD:35	ms_run[1]:scan=5765	3107.1	3	1992.01609	664.67686	K	H	412	429
PSM	FVSISDLFVPK	-226_29703	Q61598	1	Mouse_09-2020	null	[MS,MS:1001208,SEQUEST,]	3.8e-3	null	ms_run[1]:scan=5775	3111.6	2	1251.69866	626.35281	K	L	380	391
PSM	IAEVGGVPYLLPLVNK	-226_29738	A0A1L1SSF8	1	Mouse_09-2020	null	[MS,MS:1001208,SEQUEST,]	1.5e-3	null	ms_run[1]:scan=5787	3116.7	2	1681.98979	841.49800	R	K	26	42
PSM	GYPTLLWFR	-226_29745	E9PXX7	1	Mouse_09-2020	null	[MS,MS:1001208,SEQUEST,]	3.2e-4	null	ms_run[1]:scan=5788	3117.2	2	1152.61980	576.81366	R	G	174	183
PSM	LNVAPVSDIIEIKSPDTFVR	-226_29763	Q99LC5	1	Mouse_09-2020	null	[MS,MS:1001208,SEQUEST,]	3.4e-3	7-UNIMOD:213	ms_run[1]:scan=5793	3119.7	3	2754.28250	918.76442	K	I	127	147
PSM	LNVAPVSDIIEIKSPDTFVR	-226_29764	Q99LC5	1	Mouse_09-2020	null	[MS,MS:1001208,SEQUEST,]	3.4e-3	8-UNIMOD:213	ms_run[1]:scan=5793	3119.7	3	2754.28250	918.76442	K	I	127	147
PSM	LNVAPVSDIIEIKSPDTFVR	-226_29765	Q99LC5	1	Mouse_09-2020	null	[MS,MS:1001208,SEQUEST,]	2.4e-3	13-UNIMOD:213	ms_run[1]:scan=5793	3119.7	3	2754.28250	918.76442	K	I	127	147
PSM	LLVPYLIEAVR	-226_29945	Q61425	1	Mouse_09-2020	null	[MS,MS:1001208,SEQUEST,]	3.2e-4	null	ms_run[1]:scan=5856	3148.7	2	1285.78789	643.39756	R	H	222	233
PSM	LNVAPVSDIIEIKSPDTFVR	-226_29766	Q99LC5	1	Mouse_09-2020	null	[MS,MS:1001208,SEQUEST,]	2.4e-3	11-UNIMOD:213	ms_run[1]:scan=5793	3119.7	3	2754.28250	918.76442	K	I	127	147
PSM	FSPLTANLMNLLAENGR	-226_29792	Q9DB20	1	Mouse_09-2020	null	[MS,MS:1001208,SEQUEST,]	3.2e-4	9-UNIMOD:35	ms_run[1]:scan=5803	3124.5	3	1876.95993	626.32437	K	G	101	118
PSM	GIDYEIVPINLIK	-226_29803	Q9WVL0	1	Mouse_09-2020	null	[MS,MS:1001208,SEQUEST,]	4.2e-3	null	ms_run[1]:scan=5805	3125.5	2	1486.85222	743.92942	K	G	28	41
PSM	SYAVVGVPPDVMGIGPAYAIPAALQK	-226_29807	Q8VCH0	1	Mouse_09-2020	null	[MS,MS:1001208,SEQUEST,]	3.3e-2	12-UNIMOD:35	ms_run[1]:scan=5806	3126.0	3	2600.38822	867.46461	R	G	306	332
PSM	ILTDIVWPVIAK	-226_29812	Q9DBL7	1	Mouse_09-2020	null	[MS,MS:1001208,SEQUEST,]	8.5e-4	null	ms_run[1]:scan=5811	3128.1	2	1367.83049	684.41849	K	A	438	450
PSM	NLTDAFLAEIEK	-226_29849	P11714	1	Mouse_09-2020	null	[MS,MS:1001208,SEQUEST,]	3.2e-4	null	ms_run[1]:scan=5824	3133.9	2	1363.71355	682.35882	R	K	273	285
PSM	FLFSLFGQK	-226_29892	Q8R3V2	1	Mouse_09-2020	null	[MS,MS:1001208,SEQUEST,]	8.5e-4	null	ms_run[1]:scan=5839	3141.1	2	1086.59758	543.80276	R	N	176	185
PSM	TAVDSGIALLTNFQVTK	-226_29898	Q8C196	1	Mouse_09-2020	null	[MS,MS:1001208,SEQUEST,]	3.2e-4	null	ms_run[1]:scan=5840	3141.7	2	1777.97112	889.48836	R	F	1455	1472
PSM	MFGVPVVVAVNVFK	-226_29905	A0A1W2P733	1	Mouse_09-2020	null	[MS,MS:1001208,SEQUEST,]	3.4e-3	1-UNIMOD:35	ms_run[1]:scan=5841	3142.2	2	1521.84892	761.42853	R	D	567	581
PSM	LMLAAGGPLEPFWALYAVHNQPHVR	-226_29769	Q8R086	1	Mouse_09-2020	null	[MS,MS:1001208,SEQUEST,]	8.5e-4	2-UNIMOD:35	ms_run[1]:scan=5794	3120.2	4	2803.44936	701.61798	K	L	126	151
PSM	DYGVLLESAGIALR	-226_30324	P20108	1	Mouse_09-2020	null	[MS,MS:1001208,SEQUEST,]	3.2e-4	null	ms_run[1]:scan=5977	3202.3	2	1476.80705	738.90647	R	L	172	186
PSM	SSQNVAMVFFR	-226_30352	A0A217FL62	1	Mouse_09-2020	null	[MS,MS:1001208,SEQUEST,]	1.9e-2	7-UNIMOD:35	ms_run[1]:scan=5988	3206.9	2	1301.63274	651.31898	R	H	159	170
PSM	AWLLGLLR	-226_30387	Q9QXF8	1	Mouse_09-2020	null	[MS,MS:1001208,SEQUEST,]	6.5e-4	null	ms_run[1]:scan=6005	3213.5	2	941.59215	471.30019	K	H	47	55
PSM	ATDLLLDDSLVSLFGNRR	-226_31210	G3UZJ4	1	Mouse_09-2020	null	[MS,MS:1001208,SEQUEST,]	3.2e-4	null	ms_run[1]:scan=6437	3391.5	3	2005.07315	669.02861	K	K	112	130
PSM	AEELGLPILGVLR	-226_31323	Q8VCH0	1	Mouse_09-2020	null	[MS,MS:1001208,SEQUEST,]	1.1e-2	null	ms_run[1]:scan=6513	3421.0	2	1379.82610	690.41648	K	Y	293	306
PSM	VIFFLPWEK	-226_31398	Q64521	1	Mouse_09-2020	null	[MS,MS:1001208,SEQUEST,]	3.2e-4	null	ms_run[1]:scan=6551	3436.6	2	1178.66069	589.83406	R	T	340	349
PSM	TTPDVIFVFGFR	-226_31432	P62849	1	Mouse_09-2020	null	[MS,MS:1001208,SEQUEST,]	3.2e-4	null	ms_run[1]:scan=6571	3444.6	2	1398.74162	699.87444	K	H	50	62
PSM	AFAISGPFNVQFLVK	-226_31471	Q8C196	1	Mouse_09-2020	null	[MS,MS:1001208,SEQUEST,]	8.5e-4	null	ms_run[1]:scan=6581	3449.2	2	1637.90605	819.45613	K	N	1233	1248
PSM	VDMRALPDIVEEMGLELTDKER	-226_31493	A0A1D5RLM8	1	Mouse_09-2020	null	[MS,MS:1001208,SEQUEST,]	3.8e-2	3-UNIMOD:35	ms_run[1]:scan=6588	3452.1	3	2575.26706	859.09626	K	D	2614	2636
PSM	TTSLELFMYLNEVAGK	-226_31543	P16460	1	Mouse_09-2020	null	[MS,MS:1001208,SEQUEST,]	4.2e-2	8-UNIMOD:35	ms_run[1]:scan=6612	3461.6	2	1831.91887	916.46095	R	G	245	261
PSM	VGWEQLLTTIAR	-226_31572	A0A1L1SVJ6	1	Mouse_09-2020	null	[MS,MS:1001208,SEQUEST,]	1.5e-3	null	ms_run[1]:scan=6625	3467.1	2	1386.77544	693.89063	R	I	151	163
PSM	GLVLIAFSQYLQK	-226_31204	P07724	1	Mouse_09-2020	null	[MS,MS:1001208,SEQUEST,]	3.2e-4	null	ms_run[1]:scan=6436	3391.0	3	1479.85691	493.95718	K	S	45	58
PSM	HVNVEGFSQPVAVFLGIPFAKPPLGSLR	-226_31577	Q91WU0	1	Mouse_09-2020	null	[MS,MS:1001208,SEQUEST,]	2.3e-2	null	ms_run[1]:scan=6632	3469.9	4	2976.64712	744.91691	K	A	37	65
PSM	TVLGVPEVLLGILPGAGGTQRLPK	-226_31702	Q8BMS1	1	Mouse_09-2020	null	[MS,MS:1001208,SEQUEST,]	4.2e-3	null	ms_run[1]:scan=6713	3501.9	3	2385.42240	795.81245	K	V	167	191
PSM	VLGELWPLFGGR	-226_31708	A0A0G2JDI9	1	Mouse_09-2020	null	[MS,MS:1001208,SEQUEST,]	3.2e-4	null	ms_run[1]:scan=6722	3505.3	2	1343.74797	672.37715	R	T	375	387
PSM	YSQFINFPIYVWSSK	-226_31832	P08113	1	Mouse_09-2020	null	[MS,MS:1001208,SEQUEST,]	8.5e-4	null	ms_run[1]:scan=6800	3535.6	2	1878.94487	939.97489	K	E	271	286
PSM	YSQFINFPIYVWSSK	-226_31864	P08113	1	Mouse_09-2020	null	[MS,MS:1001208,SEQUEST,]	3.2e-4	null	ms_run[1]:scan=6814	3541.4	3	1878.94333	626.98568	K	E	271	286
PSM	WALWFFK	-226_31912	A0A0G2JGT5	1	Mouse_09-2020	null	[MS,MS:1001208,SEQUEST,]	3.2e-4	null	ms_run[1]:scan=6856	3557.5	2	997.52916	499.26836	R	D	43	50
PSM	SIFSAVLDELK	-226_31917	Q8C196	1	Mouse_09-2020	null	[MS,MS:1001208,SEQUEST,]	3.2e-4	null	ms_run[1]:scan=6860	3559.1	2	1221.67632	611.33990	R	A	1090	1101
PSM	LLVVYPWTQR	-226_32153	A8DUK4	1	Mouse_09-2020	null	[MS,MS:1001208,SEQUEST,]	8.5e-4	null	ms_run[1]:scan=7151	3665.6	2	1274.72612	637.86642	R	F	32	42
PSM	QGFIDLPEFPFGLEPR	-226_32183	O35490	1	Mouse_09-2020	null	[MS,MS:1001208,SEQUEST,]	1.9e-2	null	ms_run[1]:scan=7203	3683.8	2	1861.95171	931.47779	K	A	259	275
PSM	NITYLPAGQSVLLQLPQ	-226_31681	P67778	1	Mouse_09-2020	null	[MS,MS:1001208,SEQUEST,]	2.4e-2	null	ms_run[1]:scan=6704	3498.2	2	1855.02898	928.01983	R	0	256	273
PSM	IAIYELLFK	-226_31178	P63325	1	Mouse_09-2020	null	[MS,MS:1001208,SEQUEST,]	3.2e-4	null	ms_run[1]:scan=6424	3386.3	2	1109.66228	555.33389	R	G	9	18
PSM	GLVLIAFSQYLQK	-226_31171	P07724	1	Mouse_09-2020	null	[MS,MS:1001208,SEQUEST,]	3.2e-4	null	ms_run[1]:scan=6422	3385.4	2	1479.85845	740.43213	K	S	45	58
PSM	LGIFGFLSTGDK	-226_30425	Q63880	1	Mouse_09-2020	null	[MS,MS:1001208,SEQUEST,]	6.5e-4	null	ms_run[1]:scan=6020	3220.0	2	1254.67192	627.84007	R	M	183	195
PSM	LDNLVAIFDINR	-226_30480	P40142	1	Mouse_09-2020	null	[MS,MS:1001208,SEQUEST,]	8.5e-4	null	ms_run[1]:scan=6040	3228.5	2	1402.76860	701.88808	K	G	175	187
PSM	IFNTNNLWISLGAVK	-226_30591	Q91ZJ5	1	Mouse_09-2020	null	[MS,MS:1001208,SEQUEST,]	1.1e-2	null	ms_run[1]:scan=6099	3252.4	2	1689.93096	845.46977	K	L	326	341
PSM	TSDLIVLGLPWK	-226_30623	Q8R0B4	1	Mouse_09-2020	null	[MS,MS:1001208,SEQUEST,]	2.4e-2	null	ms_run[1]:scan=6113	3258.4	2	1341.77715	671.39247	K	T	103	115
PSM	LGLDFPNLPYLIDGSHK	-226_30632	P10649	1	Mouse_09-2020	null	[MS,MS:1001208,SEQUEST,]	3.2e-4	null	ms_run[1]:scan=6114	3258.9	3	1899.00089	633.67188	K	T	53	70
PSM	GFLDVVAALR	-226_30643	Q63880	1	Mouse_09-2020	null	[MS,MS:1001208,SEQUEST,]	3.2e-4	null	ms_run[1]:scan=6128	3264.5	2	1060.61467	530.81112	R	V	201	211
PSM	FHVPLLLSPWSYTTYRGS	-226_30672	Q9CRB3	1	Mouse_09-2020	null	[MS,MS:1001208,SEQUEST,]	3.2e-4	null	ms_run[1]:scan=6136	3268.1	3	2124.09116	708.70195	K	0	101	119
PSM	WSAPHVPTLELPSLQK	-226_30762	E9PUP3	1	Mouse_09-2020	null	[MS,MS:1001208,SEQUEST,]	4.5e-2	16-UNIMOD:213	ms_run[1]:scan=6195	3292.0	3	2344.04477	782.01854	R	R	88	104
PSM	SCLLLQFTDK	-226_30830	G3UXQ7	1	Mouse_09-2020	null	[MS,MS:1001208,SEQUEST,]	2.4e-2	2-UNIMOD:4	ms_run[1]:scan=6220	3302.7	2	1224.62602	612.81828	K	F	20	30
PSM	WFWDFATR	-226_30883	Q91X72	1	Mouse_09-2020	null	[MS,MS:1001208,SEQUEST,]	3.2e-4	null	ms_run[1]:scan=6242	3312.3	2	1128.52593	564.76671	K	Q	167	175
PSM	VMQEEIFGPILPIVSVK	-226_31013	B1AV77	1	Mouse_09-2020	null	[MS,MS:1001208,SEQUEST,]	6.2e-3	2-UNIMOD:35	ms_run[1]:scan=6326	3346.0	3	1915.05942	639.02515	K	V	327	344
PSM	VAEQTPLTALYVANLIK	-226_31039	P47738	1	Mouse_09-2020	null	[MS,MS:1001208,SEQUEST,]	3.2e-4	null	ms_run[1]:scan=6338	3351.5	3	1844.06156	615.35578	K	A	212	229
PSM	NVNIFKFIIPNIVK	-226_31067	A0A1B0GSR9	1	Mouse_09-2020	null	[MS,MS:1001208,SEQUEST,]	1.7e-3	null	ms_run[1]:scan=6351	3357.0	2	1658.99980	830.00325	R	S	96	110
PSM	HSIYPGEEAIKPCRPMTNNAGR	-226_31087	Q5HZJ0	1	Mouse_09-2020	null	[MS,MS:1001208,SEQUEST,]	1.2e-2	13-UNIMOD:4	ms_run[1]:scan=6358	3359.9	3	2498.20621	833.40576	R	F	548	570
PSM	DFLAGGVAAAISKTAVAPIER	-226_31140	P51881	1	Mouse_09-2020	null	[MS,MS:1001208,SEQUEST,]	2.2e-3	14-UNIMOD:213	ms_run[1]:scan=6387	3372.0	3	2598.19901	866.73821	K	K	11	32
PSM	DFLAGGVAAAISKTAVAPIER	-226_31141	P51881	1	Mouse_09-2020	null	[MS,MS:1001208,SEQUEST,]	2.2e-3	13-UNIMOD:213	ms_run[1]:scan=6387	3372.0	3	2598.19901	866.73821	K	K	11	32
PSM	DFLAGGVAAAISKTAVAPIER	-226_31142	P51881	1	Mouse_09-2020	null	[MS,MS:1001208,SEQUEST,]	2.2e-3	12-UNIMOD:213	ms_run[1]:scan=6387	3372.0	3	2598.19901	866.73821	K	K	11	32
PSM	ADLRSKVTFHIHAVNNQGR	-226_29628	Q7TT23	1	Mouse_09-2020	null	[MS,MS:1001208,SEQUEST,]	4.9e-2	4-UNIMOD:213	ms_run[1]:scan=5748	3099.3	3	2704.22092	902.07622	K	V	419	438
PSM	ADLRSKVTFHIHAVNNQGR	-226_29627	Q7TT23	1	Mouse_09-2020	null	[MS,MS:1001208,SEQUEST,]	5.0e-2	2-UNIMOD:213	ms_run[1]:scan=5748	3099.3	3	2704.22092	902.07622	K	V	419	438
PSM	TFNDNFVLFLQK	-226_29604	P00186	1	Mouse_09-2020	null	[MS,MS:1001208,SEQUEST,]	8.5e-4	null	ms_run[1]:scan=5744	3097.2	2	1485.77226	743.39046	K	V	254	266
PSM	AGLLFIFNFHPSK	-226_29528	Q9D6Y9	1	Mouse_09-2020	null	[MS,MS:1001208,SEQUEST,]	3.2e-4	null	ms_run[1]:scan=5721	3086.6	3	1490.81449	497.61000	R	Y	619	632
PSM	GLAPVQAYLHIPDIIK	-226_28330	G5E8R3	1	Mouse_09-2020	null	[MS,MS:1001208,SEQUEST,]	3.2e-4	null	ms_run[1]:scan=5411	2939.0	3	1748.00827	583.34169	R	A	89	105
PSM	YVASYLLAALGGNSSPSAK	-226_28350	P99027	1	Mouse_09-2020	null	[MS,MS:1001208,SEQUEST,]	3.2e-4	null	ms_run[1]:scan=5414	2940.6	2	1868.97685	934.99127	R	I	3	22
PSM	YVASYLLAALGGNSSPSAK	-226_28377	P99027	1	Mouse_09-2020	null	[MS,MS:1001208,SEQUEST,]	3.2e-4	null	ms_run[1]:scan=5422	2944.2	3	1868.97470	623.66327	R	I	3	22
PSM	YFPTQALNFAFK	-226_28382	P51881	1	Mouse_09-2020	null	[MS,MS:1001208,SEQUEST,]	3.2e-4	null	ms_run[1]:scan=5423	2944.7	2	1446.74297	723.87444	R	K	81	93
PSM	GLSPIWAINSPATAEVIR	-226_28386	G3X982	1	Mouse_09-2020	null	[MS,MS:1001208,SEQUEST,]	8.5e-4	null	ms_run[1]:scan=5424	2945.2	2	1895.03691	948.02290	R	A	1291	1309
PSM	VAGLLVLNYSNDYNHWLATK	-226_28392	Q8C196	1	Mouse_09-2020	null	[MS,MS:1001208,SEQUEST,]	3.2e-4	null	ms_run[1]:scan=5425	2945.8	3	2291.18094	764.39882	K	L	128	148
PSM	TAAYVNAIEKVFK	-226_28409	P26443	1	Mouse_09-2020	null	[MS,MS:1001208,SEQUEST,]	8.0e-3	4-UNIMOD:213	ms_run[1]:scan=5433	2949.5	3	1994.86594	665.62687	R	Y	536	549
PSM	FASLDVTHAALVNSLWHFGGNEK	-226_28426	Q9DCY0	1	Mouse_09-2020	null	[MS,MS:1001208,SEQUEST,]	1.1e-3	null	ms_run[1]:scan=5435	2950.5	4	2513.25942	629.06975	K	Q	169	192
PSM	VNFSPPGDTSNLFPGTWYLERVDEMHR	-226_28320	P54869	1	Mouse_09-2020	null	[MS,MS:1001208,SEQUEST,]	8.6e-3	25-UNIMOD:35	ms_run[1]:scan=5406	2937.0	4	3180.48525	795.87655	K	K	474	501
PSM	LDILSNDLVINMLK	-226_28432	Q9QXD6	1	Mouse_09-2020	null	[MS,MS:1001208,SEQUEST,]	8.5e-4	12-UNIMOD:35	ms_run[1]:scan=5436	2951.1	2	1616.89409	808.95002	K	S	74	88
PSM	VLVAQHDAYKGLLPEELTPLILETQK	-226_28492	Q99LC5	1	Mouse_09-2020	null	[MS,MS:1001208,SEQUEST,]	3.2e-4	null	ms_run[1]:scan=5449	2957.4	4	2918.62124	730.41139	K	F	76	102
PSM	ISRIWVLDYFGGPK	-226_28551	K4DI63	1	Mouse_09-2020	null	[MS,MS:1001208,SEQUEST,]	3.2e-4	null	ms_run[1]:scan=5467	2966.2	3	1650.90049	550.97160	K	V	68	82
PSM	GISAFLVPMPTPGLTLGK	-226_28558	Q07417	1	Mouse_09-2020	null	[MS,MS:1001208,SEQUEST,]	3.2e-4	9-UNIMOD:35	ms_run[1]:scan=5468	2966.7	2	1815.01067	908.00787	K	E	209	227
PSM	YIVFVEGYPLTISGK	-226_28574	Q8VCW8	1	Mouse_09-2020	null	[MS,MS:1001208,SEQUEST,]	3.2e-4	null	ms_run[1]:scan=5471	2968.3	2	1685.91680	843.46108	R	Q	585	600
PSM	YSNFVSFPLYLNGK	-226_28589	Q9CQN1	1	Mouse_09-2020	null	[MS,MS:1001208,SEQUEST,]	3.2e-4	null	ms_run[1]:scan=5473	2969.3	2	1648.83599	824.92212	K	I	279	293
PSM	VGFPEVMLGILPGAR	-226_28655	Q9DBM2	1	Mouse_09-2020	null	[MS,MS:1001208,SEQUEST,]	3.2e-4	7-UNIMOD:35	ms_run[1]:scan=5492	2978.4	2	1571.86724	786.43434	R	T	118	133
PSM	STLLLLLTGK	-226_28672	Q6P542	1	Mouse_09-2020	null	[MS,MS:1001208,SEQUEST,]	3.2e-4	null	ms_run[1]:scan=5495	2980.0	2	1058.68328	529.84462	K	T	657	667
PSM	INVLPLGSGAIAGNPLGVDRELLR	-226_28682	Q91YI0	1	Mouse_09-2020	null	[MS,MS:1001208,SEQUEST,]	1.5e-2	null	ms_run[1]:scan=5497	2981.0	3	2444.40470	815.47097	R	E	194	218
PSM	LSDGHFIPILGFGTYAPQEVPK	-226_28438	P70694	1	Mouse_09-2020	null	[MS,MS:1001208,SEQUEST,]	3.2e-4	null	ms_run[1]:scan=5437	2951.6	3	2386.24509	796.08624	R	K	10	32
PSM	LYTLVTYVPVTTFK	-226_28317	P62900	1	Mouse_09-2020	null	[MS,MS:1001208,SEQUEST,]	3.2e-4	null	ms_run[1]:scan=5403	2935.4	3	1644.92466	548.97976	K	L	102	116
PSM	LYTLVTYVPVTTFK	-226_28265	P62900	1	Mouse_09-2020	null	[MS,MS:1001208,SEQUEST,]	3.2e-4	null	ms_run[1]:scan=5387	2928.2	2	1644.92607	822.96600	K	L	102	116
PSM	FYNELTEILVR	-226_28259	Q9WU78	1	Mouse_09-2020	null	[MS,MS:1001208,SEQUEST,]	8.5e-4	null	ms_run[1]:scan=5386	2927.7	2	1396.75066	698.87718	K	Q	676	687
PSM	GGSSGKGTTLKGRSDADLVVFLNNLTSFEDQLNR	-226_27941	Q05BJ7	1	Mouse_09-2020	null	[MS,MS:1001208,SEQUEST,]	2.2e-2	9-UNIMOD:213	ms_run[1]:scan=5316	2892.4	4	4137.89174	1035.22832	K	G	62	96
PSM	GGSSGKGTTLKGRSDADLVVFLNNLTSFEDQLNR	-226_27942	Q05BJ7	1	Mouse_09-2020	null	[MS,MS:1001208,SEQUEST,]	2.2e-2	6-UNIMOD:213	ms_run[1]:scan=5316	2892.4	4	4137.89174	1035.22832	K	G	62	96
PSM	IQQIIKRAIEDADWIMNK	-226_27953	E9PX24	1	Mouse_09-2020	null	[MS,MS:1001208,SEQUEST,]	2.2e-2	18-UNIMOD:213	ms_run[1]:scan=5319	2894.1	3	2726.24027	909.41848	R	S	56	74
PSM	VIYLIRNPRDVLVSGYHYFNALK	-226_27963	Q8BGL3	1	Mouse_09-2020	null	[MS,MS:1001208,SEQUEST,]	8.5e-4	null	ms_run[1]:scan=5323	2895.9	5	2750.51435	550.90863	K	G	116	139
PSM	VIYLIRNPRDVLVSGYHYFNALK	-226_27969	Q8BGL3	1	Mouse_09-2020	null	[MS,MS:1001208,SEQUEST,]	3.2e-4	null	ms_run[1]:scan=5324	2896.4	4	2750.51479	688.38397	K	G	116	139
PSM	GRPTSTNPIASIFAWTR	-226_28040	P54071	1	Mouse_09-2020	null	[MS,MS:1001208,SEQUEST,]	8.5e-4	null	ms_run[1]:scan=5340	2904.7	3	1874.99100	625.66724	K	L	361	378
PSM	TEQGPQVDETQFKKILGYIK	-226_28051	P47738	1	Mouse_09-2020	null	[MS,MS:1001208,SEQUEST,]	2.4e-2	8-UNIMOD:213	ms_run[1]:scan=5342	2905.9	3	2863.28849	955.10322	R	G	358	378
PSM	TEQGPQVDETQFKKILGYIK	-226_28052	P47738	1	Mouse_09-2020	null	[MS,MS:1001208,SEQUEST,]	2.4e-2	9-UNIMOD:213	ms_run[1]:scan=5342	2905.9	3	2863.28849	955.10322	R	G	358	378
PSM	TEQGPQVDETQFKKILGYIK	-226_28053	P47738	1	Mouse_09-2020	null	[MS,MS:1001208,SEQUEST,]	2.4e-2	13-UNIMOD:213	ms_run[1]:scan=5342	2905.9	3	2863.28849	955.10322	R	G	358	378
PSM	TEQGPQVDETQFKKILGYIK	-226_28054	P47738	1	Mouse_09-2020	null	[MS,MS:1001208,SEQUEST,]	2.4e-2	14-UNIMOD:213	ms_run[1]:scan=5342	2905.9	3	2863.28849	955.10322	R	G	358	378
PSM	TEQGPQVDETQFKKILGYIK	-226_28055	P47738	1	Mouse_09-2020	null	[MS,MS:1001208,SEQUEST,]	2.4e-2	10-UNIMOD:213	ms_run[1]:scan=5342	2905.9	3	2863.28849	955.10322	R	G	358	378
PSM	AALQELLSKGLIK	-226_28131	A0A1L1SQA8	1	Mouse_09-2020	null	[MS,MS:1001208,SEQUEST,]	1.7e-2	9-UNIMOD:213	ms_run[1]:scan=5358	2913.8	3	1924.91892	642.31088	R	V	54	67
PSM	AALQELLSKGLIK	-226_28132	A0A1L1SQA8	1	Mouse_09-2020	null	[MS,MS:1001208,SEQUEST,]	1.7e-2	8-UNIMOD:213	ms_run[1]:scan=5358	2913.8	3	1924.91892	642.31088	R	V	54	67
PSM	IAQFLSGIPETVPLSTVNR	-226_28141	Q8VCH0	1	Mouse_09-2020	null	[MS,MS:1001208,SEQUEST,]	7.1e-3	null	ms_run[1]:scan=5359	2914.3	3	2042.12436	681.38087	R	C	103	122
PSM	HGTRFFFWTV	-226_28150	Q9DCJ5	1	Mouse_09-2020	null	[MS,MS:1001208,SEQUEST,]	2.8e-2	null	ms_run[1]:scan=5361	2915.4	2	1297.64739	649.32746	K	0	163	173
PSM	VIHDNFGIVEGLMTTVHAITATQK	-226_28157	A0A1D5RLD8	1	Mouse_09-2020	null	[MS,MS:1001208,SEQUEST,]	2.2e-3	13-UNIMOD:35	ms_run[1]:scan=5362	2915.9	4	2611.35488	653.59417	K	V	161	185
PSM	AMEIAEALGRIPQTVLWR	-226_28195	Q63886	0	Mouse_09-2020	null	[MS,MS:1001208,SEQUEST,]	3.2e-4	2-UNIMOD:35	ms_run[1]:scan=5369	2919.5	3	2070.11863	690.71034	K	T	321	339
PSM	AMEIAEALGRIPQTVLWR	-226_28195	K9J7B2	0	Mouse_09-2020	null	[MS,MS:1001208,SEQUEST,]	3.2e-4	2-UNIMOD:35	ms_run[1]:scan=5369	2919.5	3	2070.11863	690.71034	K	T	317	335
PSM	DFTATFGPLDSLNTR	-226_28202	G5E8R3	1	Mouse_09-2020	null	[MS,MS:1001208,SEQUEST,]	3.2e-4	null	ms_run[1]:scan=5370	2920.0	2	1654.81011	827.90720	K	F	1022	1037
PSM	YVALTSPGPHALLLVVPLGR	-226_28245	Q99JY3	1	Mouse_09-2020	null	[MS,MS:1001208,SEQUEST,]	2.4e-2	null	ms_run[1]:scan=5381	2925.6	3	2073.21274	691.74549	R	T	106	126
PSM	ERTSGVLSTAISLSVPNMTSATLNNNSLDIR	-226_28709	A0A140LJ72	1	Mouse_09-2020	null	[MS,MS:1001208,SEQUEST,]	2.3e-2	19-UNIMOD:213	ms_run[1]:scan=5502	2983.6	5	3802.73267	761.35291	K	I	3568	3599
PSM	DEDQLPLRSFTANYDMAQMSTELLLEDGLLLSQSRQR	-226_25473	Q5SYL3	1	Mouse_09-2020	null	[MS,MS:1001208,SEQUEST,]	1.3e-3	16-UNIMOD:35	ms_run[1]:scan=4832	2643.7	4	4300.08120	1075.77696	R	V	313	350
PSM	ERTSGVLSTAISLSVPNMTSATLNNNSLDIR	-226_28710	A0A140LJ72	1	Mouse_09-2020	null	[MS,MS:1001208,SEQUEST,]	2.3e-2	20-UNIMOD:213	ms_run[1]:scan=5502	2983.6	5	3802.73267	761.35291	K	I	3568	3599
PSM	ELPETDADLKRICK	-226_28739	Q8CFE2	1	Mouse_09-2020	null	[MS,MS:1001208,SEQUEST,]	1.2e-2	13-UNIMOD:4,4-UNIMOD:213,10-UNIMOD:213,14-UNIMOD:213	ms_run[1]:scan=5508	2986.8	4	3311.05849	828.51838	R	V	240	254
PSM	VVGVPVALDLITSGR	-226_29245	Q9DBM2	1	Mouse_09-2020	null	[MS,MS:1001208,SEQUEST,]	3.2e-4	null	ms_run[1]:scan=5640	3049.0	2	1495.88506	748.44577	R	I	140	155
PSM	GFGFILFK	-226_29272	Q80XR6	1	Mouse_09-2020	null	[MS,MS:1001208,SEQUEST,]	8.5e-4	null	ms_run[1]:scan=5649	3053.2	2	928.52886	464.76819	R	S	117	125
PSM	EANNFLWPFK	-226_29275	P14148	1	Mouse_09-2020	null	[MS,MS:1001208,SEQUEST,]	2.2e-3	null	ms_run[1]:scan=5650	3053.7	2	1265.63274	633.31931	K	S	225	235
PSM	AVSNVIASLIYAR	-226_29284	A0A0R4IZY2	1	Mouse_09-2020	null	[MS,MS:1001208,SEQUEST,]	3.2e-4	null	ms_run[1]:scan=5655	3055.7	2	1376.79057	688.89845	K	F	184	197
PSM	RLPTLEQPIIPSDYVAIKAPMFSWPR	-226_29299	Q8C196	1	Mouse_09-2020	null	[MS,MS:1001208,SEQUEST,]	1.7e-2	21-UNIMOD:35	ms_run[1]:scan=5660	3057.8	4	3041.62124	761.16248	K	R	1292	1318
PSM	MLISSEDVLHSWAVPSLGLK	-226_29355	P00405	1	Mouse_09-2020	null	[MS,MS:1001208,SEQUEST,]	3.2e-4	1-UNIMOD:35	ms_run[1]:scan=5677	3065.7	3	2198.15348	733.38904	R	D	152	172
PSM	NNDLILYYFSDAK	-226_29362	Q8JZR0	1	Mouse_09-2020	null	[MS,MS:1001208,SEQUEST,]	3.2e-4	null	ms_run[1]:scan=5678	3066.2	2	1575.76958	788.38811	K	L	63	76
PSM	SLRPGVAIADFVIFPPR	-226_29376	O09173	1	Mouse_09-2020	null	[MS,MS:1001208,SEQUEST,]	3.2e-4	null	ms_run[1]:scan=5686	3069.8	3	1855.05521	619.02447	K	G	305	322
PSM	SIFVHPEPFTIENGLLTPTLK	-226_29162	Q8JZR0	1	Mouse_09-2020	null	[MS,MS:1001208,SEQUEST,]	7.3e-3	null	ms_run[1]:scan=5617	3038.5	3	2353.28116	785.09825	K	K	640	661
PSM	LLGQFTLIGIPPAPR	-226_29382	P38647	1	Mouse_09-2020	null	[MS,MS:1001208,SEQUEST,]	8.5e-4	null	ms_run[1]:scan=5687	3070.4	2	1592.95391	796.97978	K	V	499	514
PSM	IAILGFAFK	-226_29409	O70475	1	Mouse_09-2020	null	[MS,MS:1001208,SEQUEST,]	3.2e-4	null	ms_run[1]:scan=5695	3074.0	2	979.59661	490.30240	K	D	331	340
PSM	MSATFIGNSTAIQELFK	-226_29423	Q7TMM9	0	Mouse_09-2020	null	[MS,MS:1001208,SEQUEST,]	3.8e-3	1-UNIMOD:35	ms_run[1]:scan=5697	3075.0	2	1873.93474	937.47185	K	I	363	380
PSM	MSATFIGNSTAIQELFK	-226_29423	P68372	0	Mouse_09-2020	null	[MS,MS:1001208,SEQUEST,]	3.8e-3	1-UNIMOD:35	ms_run[1]:scan=5697	3075.0	2	1873.93474	937.47185	K	I	363	380
PSM	VLRPGGLLFFWEHVAEPQGSR	-226_29431	Q9DD20	1	Mouse_09-2020	null	[MS,MS:1001208,SEQUEST,]	3.2e-4	null	ms_run[1]:scan=5698	3075.5	4	2395.26821	599.57220	R	F	163	184
PSM	GLFIIDDKGILR	-226_29447	P35700	1	Mouse_09-2020	null	[MS,MS:1001208,SEQUEST,]	1.5e-3	7-UNIMOD:213	ms_run[1]:scan=5701	3077.1	3	1900.85923	634.29171	R	I	129	141
PSM	GLFIIDDKGILR	-226_29448	P35700	1	Mouse_09-2020	null	[MS,MS:1001208,SEQUEST,]	1.5e-3	8-UNIMOD:213	ms_run[1]:scan=5701	3077.1	3	1900.85923	634.29171	R	I	129	141
PSM	GLFIIDDKGILR	-226_29449	P35700	1	Mouse_09-2020	null	[MS,MS:1001208,SEQUEST,]	1.5e-3	6-UNIMOD:213	ms_run[1]:scan=5701	3077.1	3	1900.85923	634.29171	R	I	129	141
PSM	FSTANPVYVGNVAWAHILAAR	-226_29461	P26150	1	Mouse_09-2020	null	[MS,MS:1001208,SEQUEST,]	1.1e-2	null	ms_run[1]:scan=5703	3078.3	3	2257.17588	753.06740	K	L	218	239
PSM	LLEIDPYLKPFAADFQR	-226_29483	Q9D6Y9	1	Mouse_09-2020	null	[MS,MS:1001208,SEQUEST,]	3.4e-3	null	ms_run[1]:scan=5710	3081.4	3	2036.09159	679.36656	R	Y	31	48
PSM	ALQLGTLFSPAEALK	-226_29391	A0A452J8A5	1	Mouse_09-2020	null	[MS,MS:1001208,SEQUEST,]	3.2e-4	null	ms_run[1]:scan=5688	3070.9	2	1558.88384	779.94560	R	G	189	204
PSM	ASGDAARPFLLQLAESAYR	-226_29109	Q9QXX4	1	Mouse_09-2020	null	[MS,MS:1001208,SEQUEST,]	3.2e-4	null	ms_run[1]:scan=5599	3030.2	3	2036.05075	679.35684	K	G	314	333
PSM	GIAVHPELFSIDNGLLTPTLK	-226_29099	D3Z041	1	Mouse_09-2020	null	[MS,MS:1001208,SEQUEST,]	3.2e-4	null	ms_run[1]:scan=5597	3029.2	3	2235.23948	745.75097	K	K	656	677
PSM	LSFMPFFLK	-226_29084	P53395	1	Mouse_09-2020	null	[MS,MS:1001208,SEQUEST,]	3.2e-4	4-UNIMOD:35	ms_run[1]:scan=5591	3026.6	2	1145.61028	573.30682	K	A	305	314
PSM	ELPETDADLKRICK	-226_28740	Q8CFE2	1	Mouse_09-2020	null	[MS,MS:1001208,SEQUEST,]	1.3e-2	13-UNIMOD:4,5-UNIMOD:213,11-UNIMOD:213,14-UNIMOD:213	ms_run[1]:scan=5508	2986.8	4	3311.05849	828.51838	R	V	240	254
PSM	SLRPGVAIADFVIFPPR	-226_28755	O09173	1	Mouse_09-2020	null	[MS,MS:1001208,SEQUEST,]	3.2e-4	null	ms_run[1]:scan=5515	2989.9	3	1855.05576	619.02447	K	G	305	322
PSM	KEGGLGPLNIPLLADVTK	-226_28766	D3Z4A4	1	Mouse_09-2020	null	[MS,MS:1001208,SEQUEST,]	3.2e-4	null	ms_run[1]:scan=5517	2991.0	3	1835.06467	612.35941	R	L	92	110
PSM	FSVLVPLLAR	-226_28789	Q99P30	1	Mouse_09-2020	null	[MS,MS:1001208,SEQUEST,]	3.2e-4	null	ms_run[1]:scan=5525	2994.7	2	1114.69841	557.85278	K	G	40	50
PSM	YALLLLLK	-226_28797	Q6XVG2	0	Mouse_09-2020	null	[MS,MS:1001208,SEQUEST,]	3.2e-4	null	ms_run[1]:scan=5526	2995.2	2	946.63292	473.82042	R	P	308	316
PSM	YALLLLLK	-226_28797	Q64458	0	Mouse_09-2020	null	[MS,MS:1001208,SEQUEST,]	3.2e-4	null	ms_run[1]:scan=5526	2995.2	2	946.63292	473.82042	R	P	308	316
PSM	YALLLLLK	-226_28797	Q91X77	0	Mouse_09-2020	null	[MS,MS:1001208,SEQUEST,]	3.2e-4	null	ms_run[1]:scan=5526	2995.2	2	946.63292	473.82042	R	P	308	316
PSM	AVVLPISLATTFK	-226_28803	Q8VCN5	1	Mouse_09-2020	null	[MS,MS:1001208,SEQUEST,]	3.2e-4	null	ms_run[1]:scan=5527	2995.7	2	1359.82500	680.41595	R	D	35	48
PSM	YALLLLLKYPDVTAK	-226_28806	Q64458	1	Mouse_09-2020	null	[MS,MS:1001208,SEQUEST,]	3.2e-4	null	ms_run[1]:scan=5528	2996.3	3	1721.02713	574.34644	R	Q	308	323
PSM	MGGSSGALYGLFLTAAAQPLKAK	-226_28815	Q8VC30	1	Mouse_09-2020	null	[MS,MS:1001208,SEQUEST,]	3.2e-4	1-UNIMOD:35	ms_run[1]:scan=5529	2996.8	3	2268.20560	756.74007	R	D	443	466
PSM	FFNQLFSGLDPHALAGR	-226_28820	Q9DBE0	1	Mouse_09-2020	null	[MS,MS:1001208,SEQUEST,]	3.2e-4	null	ms_run[1]:scan=5530	2997.3	3	1889.96390	630.66008	R	I	89	106
PSM	DVFTKGYGFGLIK	-226_28826	Q60932	1	Mouse_09-2020	null	[MS,MS:1001208,SEQUEST,]	1.7e-2	4-UNIMOD:213	ms_run[1]:scan=5531	2997.8	3	1985.84781	662.61971	R	D	29	42
PSM	AAATFNPELITHILDGSPENTR	-226_28836	Q9R0H0	1	Mouse_09-2020	null	[MS,MS:1001208,SEQUEST,]	3.2e-4	null	ms_run[1]:scan=5533	2999.0	3	2367.19077	789.73616	R	R	10	32
PSM	LTSIDKWFLYK	-226_28878	Q8C196	1	Mouse_09-2020	null	[MS,MS:1001208,SEQUEST,]	6.5e-4	3-UNIMOD:213	ms_run[1]:scan=5542	3003.6	3	1954.83615	652.28444	R	R	870	881
PSM	ANWYFLLAR	-226_28891	P45952	1	Mouse_09-2020	null	[MS,MS:1001208,SEQUEST,]	3.2e-4	null	ms_run[1]:scan=5546	3005.3	2	1153.61650	577.31128	K	N	198	207
PSM	FSARPSTIELIPFIIEK	-226_28904	Q9QXE0	1	Mouse_09-2020	null	[MS,MS:1001208,SEQUEST,]	3.2e-4	null	ms_run[1]:scan=5548	3006.3	3	1961.11100	654.37506	K	V	140	157
PSM	SLMPYFLLTQAVR	-226_28917	F7B7L8	1	Mouse_09-2020	null	[MS,MS:1001208,SEQUEST,]	3.2e-4	3-UNIMOD:35	ms_run[1]:scan=5550	3007.3	2	1554.83635	777.92107	R	G	161	174
PSM	TVLIMELINNVAK	-226_28977	P56480	1	Mouse_09-2020	null	[MS,MS:1001208,SEQUEST,]	3.2e-4	5-UNIMOD:35	ms_run[1]:scan=5565	3014.5	2	1473.83562	737.42090	K	H	213	226
PSM	DFIDYYLIK	-226_29011	Q64458	1	Mouse_09-2020	null	[MS,MS:1001208,SEQUEST,]	3.2e-4	null	ms_run[1]:scan=5573	3018.1	2	1189.61431	595.31061	R	K	262	271
PSM	GSIDPYVYLPFGNGPR	-226_29044	Q64459	1	Mouse_09-2020	null	[MS,MS:1001208,SEQUEST,]	1.2e-2	null	ms_run[1]:scan=5581	3021.7	2	1751.87639	876.44121	K	C	426	442
PSM	DLGFFGIYK	-226_28711	Q9QXX4	1	Mouse_09-2020	null	[MS,MS:1001208,SEQUEST,]	3.2e-4	null	ms_run[1]:scan=5503	2984.1	2	1059.55327	530.27912	R	A	477	486
PSM	SKGLAPDLPEDLYHLIKK	-226_21316	Q921R2	1	Mouse_09-2020	null	[MS,MS:1001208,SEQUEST,]	3.2e-4	null	ms_run[1]:scan=4086	2260.1	4	2037.13881	510.03993	K	V	77	95
PSM	YVGSMVADIHRTLVYGGIFLYPANK	-226_25448	Q9QXD6	1	Mouse_09-2020	null	[MS,MS:1001208,SEQUEST,]	8.5e-4	5-UNIMOD:35	ms_run[1]:scan=4828	2641.5	4	2800.45815	700.86773	R	S	245	270
PSM	FSLSILRDWGMGK	-226_25433	Q05421	1	Mouse_09-2020	null	[MS,MS:1001208,SEQUEST,]	3.2e-4	11-UNIMOD:35	ms_run[1]:scan=4826	2640.4	3	1525.78315	509.26590	R	G	128	141
PSM	TRTFYGLHQDFPSVVVVGLGK	-226_22525	Q9CPY7	1	Mouse_09-2020	null	[MS,MS:1001208,SEQUEST,]	3.2e-4	null	ms_run[1]:scan=4292	2366.5	4	2320.25625	580.81666	K	S	83	104
PSM	HSGNITFDEIVNIAR	-226_22538	P35979	1	Mouse_09-2020	null	[MS,MS:1001208,SEQUEST,]	3.2e-4	null	ms_run[1]:scan=4294	2367.7	3	1685.86008	562.62504	K	M	100	115
PSM	ITFSQWVPLMDESYRK	-226_22565	P34914	1	Mouse_09-2020	null	[MS,MS:1001208,SEQUEST,]	3.2e-4	10-UNIMOD:35	ms_run[1]:scan=4300	2370.6	3	2015.98972	672.66803	K	S	58	74
PSM	FSLYFLAYEDKNDIPKDK	-226_22571	Q9CPU0	1	Mouse_09-2020	null	[MS,MS:1001208,SEQUEST,]	3.2e-4	null	ms_run[1]:scan=4301	2371.1	4	2206.10805	552.28212	K	E	68	86
PSM	LKPEQLGDISVGNVLQPGAGAIMAR	-226_22577	Q8VCH0	1	Mouse_09-2020	null	[MS,MS:1001208,SEQUEST,]	3.2e-4	23-UNIMOD:35	ms_run[1]:scan=4302	2371.6	3	2550.37223	850.79513	K	A	78	103
PSM	LGEYGFQNAILVR	-226_22583	P07724	1	Mouse_09-2020	null	[MS,MS:1001208,SEQUEST,]	3.2e-4	null	ms_run[1]:scan=4303	2372.2	2	1479.79814	740.40136	K	T	422	435
PSM	GTNVITSLSSVLRDSK	-226_22589	Q91X77	1	Mouse_09-2020	null	[MS,MS:1001208,SEQUEST,]	3.2e-4	null	ms_run[1]:scan=4304	2372.7	3	1676.91721	559.64410	K	F	384	400
PSM	KYDAFLASESLIKQIPR	-226_22604	P53026	1	Mouse_09-2020	null	[MS,MS:1001208,SEQUEST,]	3.2e-4	null	ms_run[1]:scan=4306	2373.9	3	1979.10093	660.37020	K	L	106	123
PSM	GTTITSVLPKPALVASRVEVSK	-226_22519	Q8C196	1	Mouse_09-2020	null	[MS,MS:1001208,SEQUEST,]	8.5e-4	10-UNIMOD:213	ms_run[1]:scan=4291	2366.0	4	2794.36977	699.35015	K	L	403	425
PSM	AIGLPEDLIQKGKDIKGVSEIVHEGK	-226_22620	P12710	1	Mouse_09-2020	null	[MS,MS:1001208,SEQUEST,]	3.2e-4	11-UNIMOD:213	ms_run[1]:scan=4310	2375.8	4	3314.61049	829.40719	K	I	21	47
PSM	FLPLFDR	-226_22629	Q64433	1	Mouse_09-2020	null	[MS,MS:1001208,SEQUEST,]	1.5e-3	null	ms_run[1]:scan=4311	2376.3	2	907.50286	454.25545	K	L	9	16
PSM	LILPGLISSR	-226_22649	P17563	1	Mouse_09-2020	null	[MS,MS:1001208,SEQUEST,]	3.2e-4	null	ms_run[1]:scan=4313	2377.3	2	1068.67717	534.84242	K	Y	94	104
PSM	IHFPLATYAPVISAEK	-226_22657	P05214	1	Mouse_09-2020	null	[MS,MS:1001208,SEQUEST,]	3.2e-4	null	ms_run[1]:scan=4314	2377.9	3	1756.96231	586.32593	R	Y	265	281
PSM	VVFGLFGK	-226_22664	P24369	1	Mouse_09-2020	null	[MS,MS:1001208,SEQUEST,]	8.5e-4	null	ms_run[1]:scan=4315	2378.4	2	866.51286	433.76036	R	V	60	68
PSM	GFKDQIYDIFQK	-226_22673	P60843	1	Mouse_09-2020	null	[MS,MS:1001208,SEQUEST,]	1.1e-3	null	ms_run[1]:scan=4316	2379.0	3	1501.76593	501.26104	R	N	191	203
PSM	FSAPLPPQPWEGVR	-226_22695	Q63880	1	Mouse_09-2020	null	[MS,MS:1001208,SEQUEST,]	3.2e-4	null	ms_run[1]:scan=4320	2380.9	2	1580.82353	790.91463	R	A	78	92
PSM	LWLMWK	-226_22711	Q9DBE0	1	Mouse_09-2020	null	[MS,MS:1001208,SEQUEST,]	8.5e-4	4-UNIMOD:35	ms_run[1]:scan=4322	2382.0	2	892.47435	446.74112	K	Q	365	371
PSM	MFASFPTTKTYFPHFDVSHGSAQVK	-226_22719	Q91VB8	1	Mouse_09-2020	null	[MS,MS:1001208,SEQUEST,]	3.2e-4	1-UNIMOD:35,8-UNIMOD:213	ms_run[1]:scan=4323	2382.5	4	3387.42422	847.61090	R	H	33	58
PSM	AIGLPEDLIQKGKDIKGVSEIVHEGK	-226_22621	P12710	1	Mouse_09-2020	null	[MS,MS:1001208,SEQUEST,]	3.2e-4	13-UNIMOD:213	ms_run[1]:scan=4310	2375.8	4	3314.61049	829.40719	K	I	21	47
PSM	MFASFPTTKTYFPHFDVSHGSAQVK	-226_22720	Q91VB8	1	Mouse_09-2020	null	[MS,MS:1001208,SEQUEST,]	3.2e-4	1-UNIMOD:35,9-UNIMOD:213	ms_run[1]:scan=4323	2382.5	4	3387.42422	847.61090	R	H	33	58
PSM	GTTITSVLPKPALVASRVEVSK	-226_22518	Q8C196	1	Mouse_09-2020	null	[MS,MS:1001208,SEQUEST,]	8.5e-4	5-UNIMOD:213	ms_run[1]:scan=4291	2366.0	4	2794.36977	699.35015	K	L	403	425
PSM	AIGLPEDLIQKGKDIKGVSEIVHEGK	-226_22508	P12710	1	Mouse_09-2020	null	[MS,MS:1001208,SEQUEST,]	3.2e-4	13-UNIMOD:213	ms_run[1]:scan=4290	2365.4	5	3314.60798	663.72721	K	I	21	47
PSM	LGELPSWIMMR	-226_22326	P56135	1	Mouse_09-2020	null	[MS,MS:1001208,SEQUEST,]	3.2e-4	9-UNIMOD:35,10-UNIMOD:35	ms_run[1]:scan=4259	2349.4	2	1364.66594	682.83869	K	F	17	28
PSM	QYALDRIQFGVPLAR	-226_22330	A0A0A0MQ68	1	Mouse_09-2020	null	[MS,MS:1001208,SEQUEST,]	3.2e-4	null	ms_run[1]:scan=4260	2350.0	3	1746.96366	582.99317	R	Q	323	338
PSM	TIQNLASIQSFQIK	-226_22366	Q91XE0	1	Mouse_09-2020	null	[MS,MS:1001208,SEQUEST,]	3.2e-4	null	ms_run[1]:scan=4267	2353.5	2	1590.88811	795.94613	K	S	114	128
PSM	GLYPAPLKIIDAVK	-226_22389	Q8BMS1	1	Mouse_09-2020	null	[MS,MS:1001208,SEQUEST,]	3.2e-4	null	ms_run[1]:scan=4270	2355.1	3	1497.90104	499.97283	K	G	296	310
PSM	YGLLILMKYPEIEEK	-226_22409	Q05421	1	Mouse_09-2020	null	[MS,MS:1001208,SEQUEST,]	3.2e-4	7-UNIMOD:35	ms_run[1]:scan=4273	2356.8	3	1854.98966	619.00223	R	H	310	325
PSM	GSFSEQGINEFLR	-226_22417	Q3TML0	1	Mouse_09-2020	null	[MS,MS:1001208,SEQUEST,]	3.2e-4	null	ms_run[1]:scan=4276	2358.2	2	1483.71672	742.36243	K	L	379	392
PSM	SWLPAYATPHFIR	-226_22427	Q4LDG0	1	Mouse_09-2020	null	[MS,MS:1001208,SEQUEST,]	3.2e-4	null	ms_run[1]:scan=4278	2359.2	3	1558.81711	520.27702	R	Q	617	630
PSM	AILNYIASKYNLYGK	-226_22433	P30115	1	Mouse_09-2020	null	[MS,MS:1001208,SEQUEST,]	3.2e-4	null	ms_run[1]:scan=4279	2359.8	3	1730.94889	577.65405	K	M	70	85
PSM	GTTITSVLPKPALVASRVEVSK	-226_22517	Q8C196	1	Mouse_09-2020	null	[MS,MS:1001208,SEQUEST,]	8.5e-4	6-UNIMOD:213	ms_run[1]:scan=4291	2366.0	4	2794.36977	699.35015	K	L	403	425
PSM	LTSIDKWFLYKMR	-226_22441	Q8C196	1	Mouse_09-2020	null	[MS,MS:1001208,SEQUEST,]	1.7e-3	12-UNIMOD:35,10-UNIMOD:213	ms_run[1]:scan=4280	2360.3	3	2257.97824	753.32995	R	I	870	883
PSM	LGVLGFFSTGDQHAR	-226_22451	Q8QZR3	1	Mouse_09-2020	null	[MS,MS:1001208,SEQUEST,]	3.2e-4	null	ms_run[1]:scan=4281	2360.8	3	1604.81833	535.61084	R	N	178	193
PSM	ANATEFGLASGVFTR	-226_22457	Q8R0Y6	1	Mouse_09-2020	null	[MS,MS:1001208,SEQUEST,]	3.2e-4	null	ms_run[1]:scan=4282	2361.3	2	1540.77641	770.89135	R	I	827	842
PSM	LVFGLLNGR	-226_22465	Q543K9	1	Mouse_09-2020	null	[MS,MS:1001208,SEQUEST,]	8.5e-4	null	ms_run[1]:scan=4283	2362.0	2	988.59368	494.80055	R	C	68	77
PSM	GRAIFASGSPFDPVTLPDGR	-226_22473	Q3TQP6	1	Mouse_09-2020	null	[MS,MS:1001208,SEQUEST,]	3.2e-4	null	ms_run[1]:scan=4284	2362.5	3	2060.05790	687.35684	K	L	406	426
PSM	GRTMYVIPFSMGPLGSPLAK	-226_22482	Q9Z2V4	1	Mouse_09-2020	null	[MS,MS:1001208,SEQUEST,]	1.5e-3	4-UNIMOD:35,11-UNIMOD:35	ms_run[1]:scan=4287	2363.9	3	2154.12650	718.70772	K	G	136	156
PSM	RSLMPYFLLTQAVR	-226_22490	F7B7L8	1	Mouse_09-2020	null	[MS,MS:1001208,SEQUEST,]	3.2e-4	4-UNIMOD:35	ms_run[1]:scan=4288	2364.4	3	1710.93509	570.98351	K	G	160	174
PSM	SVGEVMAIGRTFEESFQK	-226_22499	Q8C196	1	Mouse_09-2020	null	[MS,MS:1001208,SEQUEST,]	3.2e-4	6-UNIMOD:35	ms_run[1]:scan=4289	2364.9	3	2030.98587	677.66657	K	L	794	812
PSM	AIGLPEDLIQKGKDIKGVSEIVHEGK	-226_22507	P12710	1	Mouse_09-2020	null	[MS,MS:1001208,SEQUEST,]	3.2e-4	11-UNIMOD:213	ms_run[1]:scan=4290	2365.4	5	3314.60798	663.72721	K	I	21	47
PSM	LTSIDKWFLYKMR	-226_22442	Q8C196	1	Mouse_09-2020	null	[MS,MS:1001208,SEQUEST,]	1.7e-3	12-UNIMOD:35,11-UNIMOD:213	ms_run[1]:scan=4280	2360.3	3	2257.97824	753.32995	R	I	870	883
PSM	MFASFPTTKTYFPHFDVSHGSAQVK	-226_22721	Q91VB8	1	Mouse_09-2020	null	[MS,MS:1001208,SEQUEST,]	3.2e-4	1-UNIMOD:35,7-UNIMOD:213	ms_run[1]:scan=4323	2382.5	4	3387.42422	847.61090	R	H	33	58
PSM	MFASFPTTKTYFPHFDVSHGSAQVK	-226_22722	Q91VB8	1	Mouse_09-2020	null	[MS,MS:1001208,SEQUEST,]	3.2e-4	1-UNIMOD:35,4-UNIMOD:213	ms_run[1]:scan=4323	2382.5	4	3387.42422	847.61090	R	H	33	58
PSM	FLAPWIGR	-226_22729	A2A974	1	Mouse_09-2020	null	[MS,MS:1001208,SEQUEST,]	3.2e-4	null	ms_run[1]:scan=4324	2383.0	2	959.54656	480.27671	R	L	120	128
PSM	DVVVSYYNFYK	-226_22942	P52840	1	Mouse_09-2020	null	[MS,MS:1001208,SEQUEST,]	1.1e-3	null	ms_run[1]:scan=4359	2401.1	2	1396.68096	698.84281	K	A	130	141
PSM	KYFDQVDISNGLDWSLDHK	-226_22957	Q64374	1	Mouse_09-2020	null	[MS,MS:1001208,SEQUEST,]	3.2e-4	null	ms_run[1]:scan=4361	2402.3	4	2280.09585	570.77874	K	F	145	164
PSM	LTSIDKWFLYK	-226_22972	Q8C196	1	Mouse_09-2020	null	[MS,MS:1001208,SEQUEST,]	3.2e-4	null	ms_run[1]:scan=4366	2404.7	3	1413.78055	471.93074	R	R	870	881
PSM	DAILFPSFIHSQK	-226_22982	P24270	1	Mouse_09-2020	null	[MS,MS:1001208,SEQUEST,]	3.2e-4	null	ms_run[1]:scan=4367	2405.2	3	1502.80094	501.60491	R	N	157	170
PSM	LTSIDKWFLYK	-226_22988	Q8C196	1	Mouse_09-2020	null	[MS,MS:1001208,SEQUEST,]	3.2e-4	null	ms_run[1]:scan=4368	2405.8	2	1413.77861	707.39247	R	R	870	881
PSM	KILESDRKEPLFGISTGNIITGLAAGAK	-226_22996	Q8C196	1	Mouse_09-2020	null	[MS,MS:1001208,SEQUEST,]	3.2e-4	null	ms_run[1]:scan=4369	2406.3	5	2899.62690	580.73085	K	Y	280	308
PSM	KILESDRKEPLFGISTGNIITGLAAGAK	-226_23003	Q8C196	1	Mouse_09-2020	null	[MS,MS:1001208,SEQUEST,]	3.2e-4	null	ms_run[1]:scan=4370	2406.8	4	2899.62832	725.66174	K	Y	280	308
PSM	YVLGNPLTPGINQGPQIDKEQHDKILDLIESGKK	-226_23016	P24549	1	Mouse_09-2020	null	[MS,MS:1001208,SEQUEST,]	3.2e-4	null	ms_run[1]:scan=4372	2408.0	6	3758.01244	627.17478	K	G	330	364
PSM	ISVREPMQTGIKAVDSLVPIGR	-226_22934	Q03265	1	Mouse_09-2020	null	[MS,MS:1001208,SEQUEST,]	8.5e-4	7-UNIMOD:35,12-UNIMOD:213	ms_run[1]:scan=4358	2400.6	3	2923.38425	975.13100	R	Q	183	205
PSM	YVRPGGGFEPNFTLFEK	-226_23041	P11352	1	Mouse_09-2020	null	[MS,MS:1001208,SEQUEST,]	3.2e-4	null	ms_run[1]:scan=4377	2410.4	3	1957.98246	653.33174	K	E	96	113
PSM	VMEETFSYLLGR	-226_23047	Q61176	1	Mouse_09-2020	null	[MS,MS:1001208,SEQUEST,]	3.2e-4	2-UNIMOD:35	ms_run[1]:scan=4378	2410.9	2	1460.71001	730.85813	K	K	211	223
PSM	FENAFLSHVISQHQSLLGNIRSDGK	-226_23052	Q03265	1	Mouse_09-2020	null	[MS,MS:1001208,SEQUEST,]	3.2e-4	null	ms_run[1]:scan=4379	2411.4	5	2797.43848	560.29342	K	S	507	532
PSM	FTDVSYPIIISPAR	-226_23062	G3X982	1	Mouse_09-2020	null	[MS,MS:1001208,SEQUEST,]	3.2e-4	null	ms_run[1]:scan=4381	2412.5	2	1578.85369	789.92995	K	L	277	291
PSM	KAWNIWADIPAPK	-226_23069	Q9DBF1	1	Mouse_09-2020	null	[MS,MS:1001208,SEQUEST,]	3.2e-4	null	ms_run[1]:scan=4382	2413.2	3	1509.82038	503.94527	K	G	97	110
PSM	HNQLPLVIEFTEQTAPK	-226_23074	P09103	1	Mouse_09-2020	null	[MS,MS:1001208,SEQUEST,]	3.2e-4	null	ms_run[1]:scan=4383	2413.7	3	1965.04337	655.68619	K	F	233	250
PSM	VFDYSEYWEGAR	-226_23086	G5E8R3	1	Mouse_09-2020	null	[MS,MS:1001208,SEQUEST,]	3.2e-4	null	ms_run[1]:scan=4386	2415.0	2	1521.66960	761.33588	R	L	831	843
PSM	IVSQLLTLMDGLKQR	-226_23094	Q01853	1	Mouse_09-2020	null	[MS,MS:1001208,SEQUEST,]	6.2e-3	9-UNIMOD:35,10-UNIMOD:213	ms_run[1]:scan=4387	2415.6	3	2272.04660	758.01966	R	H	324	339
PSM	YALLLLLKYPHVTAK	-226_23024	Q6XVG2	0	Mouse_09-2020	null	[MS,MS:1001208,SEQUEST,]	1.1e-3	null	ms_run[1]:scan=4373	2408.5	4	1743.05678	436.51964	R	Q	308	323
PSM	YALLLLLKYPHVTAK	-226_23024	Q91X77	0	Mouse_09-2020	null	[MS,MS:1001208,SEQUEST,]	1.1e-3	null	ms_run[1]:scan=4373	2408.5	4	1743.05678	436.51964	R	Q	308	323
PSM	MAGAVPVFIPLR	-226_22927	Q71RI9	1	Mouse_09-2020	null	[MS,MS:1001208,SEQUEST,]	3.2e-4	1-UNIMOD:35	ms_run[1]:scan=4357	2400.1	2	1286.72856	643.86811	R	K	169	181
PSM	DFDPAINEYLQR	-226_22914	Q9QXD6	1	Mouse_09-2020	null	[MS,MS:1001208,SEQUEST,]	3.2e-4	null	ms_run[1]:scan=4355	2399.0	2	1480.70903	740.85698	K	K	219	231
PSM	WVTYFNKPDIDAWELRK	-226_22898	P12787	1	Mouse_09-2020	null	[MS,MS:1001208,SEQUEST,]	3.2e-4	null	ms_run[1]:scan=4353	2398.0	4	2181.11269	546.03365	R	M	52	69
PSM	NFGIWLR	-226_22743	A0A1D5RM79	1	Mouse_09-2020	null	[MS,MS:1001208,SEQUEST,]	8.5e-4	null	ms_run[1]:scan=4326	2384.1	2	905.49828	453.25324	K	D	77	84
PSM	DSRLVLEVAQHLGESTVR	-226_22748	P56480	1	Mouse_09-2020	null	[MS,MS:1001208,SEQUEST,]	3.2e-4	null	ms_run[1]:scan=4327	2384.7	3	2009.07712	670.36399	R	I	92	110
PSM	QLAPIWDKLGETYKDHENIIIAK	-226_22786	P09103	1	Mouse_09-2020	null	[MS,MS:1001208,SEQUEST,]	1.7e-3	null	ms_run[1]:scan=4335	2388.7	5	2695.43806	539.89490	K	D	404	427
PSM	SSGPTSLFAVTVAPPGAR	-226_22790	Q8VEK3	1	Mouse_09-2020	null	[MS,MS:1001208,SEQUEST,]	3.2e-4	null	ms_run[1]:scan=4336	2389.2	2	1714.91435	857.95977	K	G	182	200
PSM	VIQLTDKEQSNWTKEIQGISEQYLR	-226_22797	A0A087WNV6	1	Mouse_09-2020	null	[MS,MS:1001208,SEQUEST,]	2.4e-2	null	ms_run[1]:scan=4337	2389.8	4	3006.56460	752.39373	K	K	651	676
PSM	KYVLGNPLTPGINQGPQIDKEQHDKILDLIESGKK	-226_22803	P24549	1	Mouse_09-2020	null	[MS,MS:1001208,SEQUEST,]	3.6e-3	34-UNIMOD:213	ms_run[1]:scan=4338	2390.4	5	4427.16047	886.23950	K	G	329	364
PSM	KYVLGNPLTPGINQGPQIDKEQHDKILDLIESGKK	-226_22804	P24549	1	Mouse_09-2020	null	[MS,MS:1001208,SEQUEST,]	3.6e-3	35-UNIMOD:213	ms_run[1]:scan=4338	2390.4	5	4427.16047	886.23950	K	G	329	364
PSM	KYVLGNPLTPGINQGPQIDKEQHDKILDLIESGKK	-226_22805	P24549	1	Mouse_09-2020	null	[MS,MS:1001208,SEQUEST,]	3.6e-3	32-UNIMOD:213	ms_run[1]:scan=4338	2390.4	5	4427.16047	886.23950	K	G	329	364
PSM	KYVLGNPLTPGINQGPQIDKEQHDKILDLIESGKK	-226_22806	P24549	1	Mouse_09-2020	null	[MS,MS:1001208,SEQUEST,]	2.2e-3	23-UNIMOD:213	ms_run[1]:scan=4338	2390.4	5	4427.16047	886.23950	K	G	329	364
PSM	KYVLGNPLTPGINQGPQIDKEQHDKILDLIESGKK	-226_22807	P24549	1	Mouse_09-2020	null	[MS,MS:1001208,SEQUEST,]	3.6e-3	31-UNIMOD:213	ms_run[1]:scan=4338	2390.4	5	4427.16047	886.23950	K	G	329	364
PSM	KYVLGNPLTPGINQGPQIDKEQHDKILDLIESGKK	-226_22808	P24549	1	Mouse_09-2020	null	[MS,MS:1001208,SEQUEST,]	2.2e-3	24-UNIMOD:213	ms_run[1]:scan=4338	2390.4	5	4427.16047	886.23950	K	G	329	364
PSM	KYVLGNPLTPGINQGPQIDKEQHDKILDLIESGKK	-226_22809	P24549	1	Mouse_09-2020	null	[MS,MS:1001208,SEQUEST,]	2.2e-3	25-UNIMOD:213	ms_run[1]:scan=4338	2390.4	5	4427.16047	886.23950	K	G	329	364
PSM	KYVLGNPLTPGINQGPQIDKEQHDKILDLIESGKK	-226_22810	P24549	1	Mouse_09-2020	null	[MS,MS:1001208,SEQUEST,]	3.6e-3	28-UNIMOD:213	ms_run[1]:scan=4338	2390.4	5	4427.16047	886.23950	K	G	329	364
PSM	KYVLGNPLTPGINQGPQIDKEQHDKILDLIESGKK	-226_22811	P24549	1	Mouse_09-2020	null	[MS,MS:1001208,SEQUEST,]	2.2e-3	21-UNIMOD:213	ms_run[1]:scan=4338	2390.4	5	4427.16047	886.23950	K	G	329	364
PSM	KYVLGNPLTPGINQGPQIDKEQHDKILDLIESGKK	-226_22812	P24549	1	Mouse_09-2020	null	[MS,MS:1001208,SEQUEST,]	2.2e-3	19-UNIMOD:213	ms_run[1]:scan=4338	2390.4	5	4427.16047	886.23950	K	G	329	364
PSM	FFQPVLKPMLPPDAFQGK	-226_22825	Q9CQ62	1	Mouse_09-2020	null	[MS,MS:1001208,SEQUEST,]	3.2e-4	9-UNIMOD:35	ms_run[1]:scan=4342	2392.3	3	2076.09922	692.70441	K	A	43	61
PSM	YFDSFGDLSSASAIMGNAK	-226_22838	A8DUK4	1	Mouse_09-2020	null	[MS,MS:1001208,SEQUEST,]	3.2e-4	15-UNIMOD:35	ms_run[1]:scan=4344	2393.3	2	1996.89885	998.95148	R	K	42	61
PSM	YFDSFGDLSSASAIMGNAK	-226_22846	A8DUK4	1	Mouse_09-2020	null	[MS,MS:1001208,SEQUEST,]	3.2e-4	15-UNIMOD:35	ms_run[1]:scan=4345	2393.9	3	1996.89804	666.30341	R	K	42	61
PSM	ALPGHLKPFETLLSQNQGGK	-226_22882	P19157	1	Mouse_09-2020	null	[MS,MS:1001208,SEQUEST,]	3.2e-4	7-UNIMOD:213	ms_run[1]:scan=4350	2396.6	4	2676.22133	669.81093	K	F	122	142
PSM	SYLYFTQFK	-226_22306	Q9CPT4	1	Mouse_09-2020	null	[MS,MS:1001208,SEQUEST,]	3.2e-4	null	ms_run[1]:scan=4256	2347.9	2	1196.59941	598.80296	K	E	94	103
PSM	LFFLQVK	-226_23103	P26043	1	Mouse_09-2020	null	[MS,MS:1001208,SEQUEST,]	8.5e-4	null	ms_run[1]:scan=4388	2416.1	2	894.54424	447.77601	R	A	101	108
PSM	YNDTFWKEFGTNIK	-226_22291	P08113	1	Mouse_09-2020	null	[MS,MS:1001208,SEQUEST,]	4.2e-3	null	ms_run[1]:scan=4252	2346.0	3	1762.84494	588.28602	K	G	480	494
PSM	EIIVTDYTPQNLQELQK	-226_22242	P40936	1	Mouse_09-2020	null	[MS,MS:1001208,SEQUEST,]	2.2e-2	null	ms_run[1]:scan=4244	2341.7	2	2032.05950	1016.53349	R	L	81	98
PSM	IEVVKAGDLGVDLTSK	-226_21577	Q9DCW4	1	Mouse_09-2020	null	[MS,MS:1001208,SEQUEST,]	3.4e-3	5-UNIMOD:213	ms_run[1]:scan=4129	2282.4	2	2184.98516	1092.99491	K	S	206	222
PSM	IIGKDNLEALQRPMLLHLVR	-226_21587	O08601	1	Mouse_09-2020	null	[MS,MS:1001208,SEQUEST,]	1.2e-2	14-UNIMOD:35,4-UNIMOD:213	ms_run[1]:scan=4130	2282.9	4	2886.41567	722.35788	K	K	110	130
PSM	IGGHGAEYGAEALERMFASFPTTK	-226_21595	Q91VB8	1	Mouse_09-2020	null	[MS,MS:1001208,SEQUEST,]	6.7e-3	16-UNIMOD:35	ms_run[1]:scan=4131	2283.4	4	2556.22402	639.81014	K	Y	18	42
PSM	VELVPPTPAEIPTAIQSVKK	-226_21622	Q9CPQ8	1	Mouse_09-2020	null	[MS,MS:1001208,SEQUEST,]	1.1e-3	null	ms_run[1]:scan=4136	2285.8	3	2117.22379	706.41206	K	I	36	56
PSM	AIGLPEDLIQKGKDIKGVSEIVHEGK	-226_21634	P12710	1	Mouse_09-2020	null	[MS,MS:1001208,SEQUEST,]	3.2e-4	11-UNIMOD:213	ms_run[1]:scan=4139	2287.4	5	3314.61317	663.72721	K	I	21	47
PSM	AIGLPEDLIQKGKDIKGVSEIVHEGK	-226_21635	P12710	1	Mouse_09-2020	null	[MS,MS:1001208,SEQUEST,]	3.2e-4	13-UNIMOD:213	ms_run[1]:scan=4139	2287.4	5	3314.61317	663.72721	K	I	21	47
PSM	FAVLQTYGDTTHTLVEKINYTGR	-226_21644	P49429	1	Mouse_09-2020	null	[MS,MS:1001208,SEQUEST,]	3.2e-4	null	ms_run[1]:scan=4141	2288.6	4	2627.34585	657.59206	K	L	133	156
PSM	KQGLLPLTFADPSDYNK	-226_21648	Q99KI0	1	Mouse_09-2020	null	[MS,MS:1001208,SEQUEST,]	3.2e-4	null	ms_run[1]:scan=4142	2289.1	3	1906.99930	636.33515	K	H	701	718
PSM	TLVNYFLK	-226_21567	O09159	1	Mouse_09-2020	null	[MS,MS:1001208,SEQUEST,]	3.2e-4	null	ms_run[1]:scan=4128	2281.7	2	997.57182	499.28949	K	A	291	299
PSM	GKENALLPNWLHLPVGYHGR	-226_21655	P35505	1	Mouse_09-2020	null	[MS,MS:1001208,SEQUEST,]	3.2e-4	null	ms_run[1]:scan=4144	2289.9	4	2271.21474	568.55909	R	S	143	163
PSM	LVWIETPTNPTLK	-226_21668	Q8VCN5	1	Mouse_09-2020	null	[MS,MS:1001208,SEQUEST,]	3.2e-4	null	ms_run[1]:scan=4146	2291.0	2	1511.84917	756.42704	K	A	152	165
PSM	NFNTVPYIVGINK	-226_21675	Q91WU0	1	Mouse_09-2020	null	[MS,MS:1001208,SEQUEST,]	8.5e-4	null	ms_run[1]:scan=4147	2291.5	2	1478.80217	739.90373	K	E	339	352
PSM	DGLLFGPYESQEK	-226_21682	Q9DBT9	1	Mouse_09-2020	null	[MS,MS:1001208,SEQUEST,]	1.5e-3	null	ms_run[1]:scan=4148	2292.0	2	1482.71086	741.85919	R	K	298	311
PSM	LRSLFSSAENEPPVPLVGNWRPPQPVKGR	-226_21687	P16015	1	Mouse_09-2020	null	[MS,MS:1001208,SEQUEST,]	3.2e-4	null	ms_run[1]:scan=4149	2292.6	4	3227.73598	807.69136	K	V	225	254
PSM	YAYVLFYR	-226_21692	A0A0A6YWN9	1	Mouse_09-2020	null	[MS,MS:1001208,SEQUEST,]	3.2e-4	null	ms_run[1]:scan=4150	2293.1	2	1094.56694	547.78711	R	R	878	886
PSM	KGLTPSQIGVILR	-226_21715	Q921R2	1	Mouse_09-2020	null	[MS,MS:1001208,SEQUEST,]	3.2e-4	1-UNIMOD:213	ms_run[1]:scan=4156	2296.2	3	1922.91428	641.64274	K	S	43	56
PSM	FKDIFQEIYDK	-226_21721	O88844	1	Mouse_09-2020	null	[MS,MS:1001208,SEQUEST,]	3.2e-4	null	ms_run[1]:scan=4157	2296.7	3	1445.73163	482.58189	R	Y	223	234
PSM	VHLVGIDIFTGK	-226_21735	Q8BGY2	1	Mouse_09-2020	null	[MS,MS:1001208,SEQUEST,]	8.5e-4	null	ms_run[1]:scan=4159	2297.7	3	1298.74665	433.58708	K	Y	56	68
PSM	KMREFGIADPEEIMWFK	-226_21663	Q9R0H0	1	Mouse_09-2020	null	[MS,MS:1001208,SEQUEST,]	3.2e-4	2-UNIMOD:35,14-UNIMOD:35	ms_run[1]:scan=4145	2290.5	4	2159.03066	540.51296	K	L	73	90
PSM	RGFGFVTFDDHDPVDKIVLQK	-226_21743	O88569	1	Mouse_09-2020	null	[MS,MS:1001208,SEQUEST,]	3.2e-4	null	ms_run[1]:scan=4160	2298.3	4	2433.25796	609.06949	K	H	153	174
PSM	IINEPTAAAIAYGLDK	-226_21559	P20029	0	Mouse_09-2020	null	[MS,MS:1001208,SEQUEST,]	3.2e-4	null	ms_run[1]:scan=4127	2281.2	3	1659.89682	553.96992	R	E	199	215
PSM	IINEPTAAAIAYGLDK	-226_21559	P63017	0	Mouse_09-2020	null	[MS,MS:1001208,SEQUEST,]	3.2e-4	null	ms_run[1]:scan=4127	2281.2	3	1659.89682	553.96992	R	V	172	188
PSM	ILVATNLFGR	-226_21523	Q9Z1N5	1	Mouse_09-2020	null	[MS,MS:1001208,SEQUEST,]	3.2e-4	null	ms_run[1]:scan=4120	2277.7	2	1103.65740	552.33222	R	M	340	350
PSM	YFRMPELIDIRQYVR	-226_21330	D3Z041	1	Mouse_09-2020	null	[MS,MS:1001208,SEQUEST,]	8.5e-4	4-UNIMOD:35	ms_run[1]:scan=4089	2261.5	4	2015.05361	504.51874	R	L	9	24
PSM	FIIPNIVK	-226_21341	A0A1B0GSR9	1	Mouse_09-2020	null	[MS,MS:1001208,SEQUEST,]	3.2e-4	null	ms_run[1]:scan=4091	2262.5	2	943.59752	472.30240	K	S	102	110
PSM	IIMHDPFAMRPFFGYNFGK	-226_21347	Q9Z2V4	1	Mouse_09-2020	null	[MS,MS:1001208,SEQUEST,]	3.2e-4	3-UNIMOD:35,9-UNIMOD:35	ms_run[1]:scan=4092	2263.0	4	2320.10463	580.78150	K	L	474	493
PSM	ITQLTPFIGYAGGK	-226_21351	O35488	1	Mouse_09-2020	null	[MS,MS:1001208,SEQUEST,]	3.2e-4	null	ms_run[1]:scan=4093	2263.6	2	1465.80376	733.40611	K	Q	429	443
PSM	FLASVSTVLTSKYR	-226_21366	Q91VB8	1	Mouse_09-2020	null	[MS,MS:1001208,SEQUEST,]	3.4e-2	4-UNIMOD:213	ms_run[1]:scan=4095	2264.6	3	2112.94205	704.98494	K	0	129	143
PSM	RFEYEDPFLIR	-226_21386	P11714	1	Mouse_09-2020	null	[MS,MS:1001208,SEQUEST,]	3.2e-4	null	ms_run[1]:scan=4098	2266.3	3	1484.75251	495.58926	R	L	197	208
PSM	SVGKANEELAGVVAEVQK	-226_21404	Q61176	1	Mouse_09-2020	null	[MS,MS:1001208,SEQUEST,]	3.2e-4	4-UNIMOD:213	ms_run[1]:scan=4102	2268.2	3	2369.04325	790.35224	R	G	72	90
PSM	SVGKANEELAGVVAEVQK	-226_21405	Q61176	1	Mouse_09-2020	null	[MS,MS:1001208,SEQUEST,]	3.2e-4	1-UNIMOD:213	ms_run[1]:scan=4102	2268.2	3	2369.04325	790.35224	R	G	72	90
PSM	LRSLFSSAENEPPVPLVGNWRPPQPVKGR	-226_21554	P16015	1	Mouse_09-2020	null	[MS,MS:1001208,SEQUEST,]	3.2e-4	null	ms_run[1]:scan=4126	2280.7	5	3227.74671	646.35455	K	V	225	254
PSM	IWPHVYSFLQTK	-226_21424	Q9WTP7	1	Mouse_09-2020	null	[MS,MS:1001208,SEQUEST,]	3.2e-4	null	ms_run[1]:scan=4105	2269.8	3	1518.81122	506.94164	K	P	204	216
PSM	GIHVEIPGAQAESLGPLQVAR	-226_21441	Q9DCW4	1	Mouse_09-2020	null	[MS,MS:1001208,SEQUEST,]	3.2e-4	null	ms_run[1]:scan=4108	2271.5	3	2142.16843	714.72704	R	L	86	107
PSM	VETGVLKPGMVVTFAPVNVTTEVK	-226_21464	P10126	1	Mouse_09-2020	null	[MS,MS:1001208,SEQUEST,]	3.2e-4	10-UNIMOD:35	ms_run[1]:scan=4112	2273.4	3	2531.37467	844.46450	R	V	267	291
PSM	TQPTDEEMLFIYSHFK	-226_21470	P31786	1	Mouse_09-2020	null	[MS,MS:1001208,SEQUEST,]	3.2e-4	8-UNIMOD:35	ms_run[1]:scan=4113	2273.9	3	2001.92740	667.98027	K	A	18	34
PSM	FITIFGTR	-226_21480	P48036	1	Mouse_09-2020	null	[MS,MS:1001208,SEQUEST,]	3.2e-4	null	ms_run[1]:scan=4114	2274.4	2	954.54076	477.77400	K	V	192	200
PSM	IEVVKAGDLGVDLTSK	-226_21486	Q9DCW4	1	Mouse_09-2020	null	[MS,MS:1001208,SEQUEST,]	3.2e-4	5-UNIMOD:213	ms_run[1]:scan=4115	2275.0	3	2184.98563	728.99903	K	S	206	222
PSM	KIGGIFAFK	-226_21494	P32020	1	Mouse_09-2020	null	[MS,MS:1001208,SEQUEST,]	3.2e-4	1-UNIMOD:213	ms_run[1]:scan=4116	2275.5	3	1521.65458	507.88948	K	K	454	463
PSM	GSRVEIEAIAVQGPFIKA	-226_21503	P52760	1	Mouse_09-2020	null	[MS,MS:1001208,SEQUEST,]	3.2e-4	null	ms_run[1]:scan=4117	2276.0	3	1885.05686	629.02291	R	0	118	136
PSM	ISLQWLR	-226_21513	P28843	1	Mouse_09-2020	null	[MS,MS:1001208,SEQUEST,]	6.5e-4	null	ms_run[1]:scan=4119	2277.2	2	915.54057	458.27417	R	I	305	312
PSM	GFFIKPTVFGDVQDGMR	-226_21431	Q9CZS1	1	Mouse_09-2020	null	[MS,MS:1001208,SEQUEST,]	3.2e-4	16-UNIMOD:35	ms_run[1]:scan=4106	2270.3	3	1929.95414	643.98910	R	A	397	414
PSM	LTGQIFLGGSIVR	-226_21755	A0A0R4J135	1	Mouse_09-2020	null	[MS,MS:1001208,SEQUEST,]	3.2e-4	null	ms_run[1]:scan=4162	2299.4	2	1360.79546	680.90099	R	G	345	358
PSM	DYYFALAHTVRDHLVGR	-226_21769	Q9ET01	1	Mouse_09-2020	null	[MS,MS:1001208,SEQUEST,]	3.2e-4	null	ms_run[1]:scan=4164	2300.5	4	2033.03579	509.01425	R	I	51	68
PSM	GGTWFAGFGR	-226_21773	D3Z1U9	1	Mouse_09-2020	null	[MS,MS:1001208,SEQUEST,]	3.2e-4	null	ms_run[1]:scan=4166	2301.3	2	1055.50566	528.25651	R	R	179	189
PSM	ALSQHPTVNDDLPNRIIAGLVK	-226_22020	P97872	1	Mouse_09-2020	null	[MS,MS:1001208,SEQUEST,]	3.2e-4	null	ms_run[1]:scan=4204	2321.0	4	2371.31045	593.58276	R	K	278	300
PSM	LADLMERDRLLLATMEALNGGK	-226_22025	P24549	1	Mouse_09-2020	null	[MS,MS:1001208,SEQUEST,]	3.2e-4	5-UNIMOD:35,15-UNIMOD:35	ms_run[1]:scan=4205	2321.5	4	2462.27236	616.32400	K	F	92	114
PSM	VANVSLLALYK	-226_22033	P62267	1	Mouse_09-2020	null	[MS,MS:1001208,SEQUEST,]	8.5e-4	null	ms_run[1]:scan=4206	2322.2	2	1190.71733	595.86081	K	K	125	136
PSM	DQLIVNLLKEEQAPQNK	-226_22056	A0A1B0GSR9	1	Mouse_09-2020	null	[MS,MS:1001208,SEQUEST,]	3.2e-4	null	ms_run[1]:scan=4210	2324.1	3	1980.07706	660.69686	K	T	6	23
PSM	LAQPYVGVFLK	-226_22063	Q8CGK3	1	Mouse_09-2020	null	[MS,MS:1001208,SEQUEST,]	3.2e-4	null	ms_run[1]:scan=4211	2324.6	2	1234.71892	617.86335	R	D	147	158
PSM	QVFFELNGQLR	-226_22083	G5E8R3	1	Mouse_09-2020	null	[MS,MS:1001208,SEQUEST,]	3.2e-4	null	ms_run[1]:scan=4214	2326.2	2	1350.71745	675.86187	R	I	1075	1086
PSM	ISVAGVTSGNVGYLAHAIHQVTK	-226_22091	P05202	1	Mouse_09-2020	null	[MS,MS:1001208,SEQUEST,]	3.2e-4	null	ms_run[1]:scan=4215	2326.7	4	2322.25722	581.31957	R	0	408	431
PSM	TENLLGSYFPK	-226_22098	P97371	1	Mouse_09-2020	null	[MS,MS:1001208,SEQUEST,]	8.5e-4	null	ms_run[1]:scan=4216	2327.2	2	1268.65276	634.82970	K	I	25	36
PSM	YQIPALAQAGFR	-226_22014	P34914	1	Mouse_09-2020	null	[MS,MS:1001208,SEQUEST,]	3.2e-4	null	ms_run[1]:scan=4203	2320.5	2	1334.72209	667.86441	R	L	274	286
PSM	VLGTSVESIMATEDRQLFSDKLNEINEK	-226_22123	Q8C196	1	Mouse_09-2020	null	[MS,MS:1001208,SEQUEST,]	3.2e-4	10-UNIMOD:35	ms_run[1]:scan=4221	2329.8	4	3182.59731	796.40259	K	A	533	561
PSM	FYGPEGPYGVFAGR	-226_22141	O55022	1	Mouse_09-2020	null	[MS,MS:1001208,SEQUEST,]	3.2e-4	null	ms_run[1]:scan=4223	2330.8	2	1516.72344	758.86461	K	A	106	120
PSM	FFQPVLKPMLPPDAFQGK	-226_22146	Q9CQ62	1	Mouse_09-2020	null	[MS,MS:1001208,SEQUEST,]	3.2e-4	9-UNIMOD:35	ms_run[1]:scan=4224	2331.3	3	2076.09958	692.70441	K	A	43	61
PSM	LHFFMPGFAPLTSR	-226_22151	Q7TMM9	0	Mouse_09-2020	null	[MS,MS:1001208,SEQUEST,]	3.2e-4	5-UNIMOD:35	ms_run[1]:scan=4225	2331.9	3	1636.82975	546.28167	R	S	263	277
PSM	LHFFMPGFAPLTSR	-226_22151	P68372	0	Mouse_09-2020	null	[MS,MS:1001208,SEQUEST,]	3.2e-4	5-UNIMOD:35	ms_run[1]:scan=4225	2331.9	3	1636.82975	546.28167	R	S	263	277
PSM	VLEALLPLK	-226_22157	P19096	1	Mouse_09-2020	null	[MS,MS:1001208,SEQUEST,]	3.2e-4	null	ms_run[1]:scan=4226	2332.4	2	995.64971	498.32861	K	L	2376	2385
PSM	MIPAVVDGEFLPK	-226_22166	Q8QZR3	1	Mouse_09-2020	null	[MS,MS:1001208,SEQUEST,]	3.2e-4	1-UNIMOD:35	ms_run[1]:scan=4227	2332.9	2	1431.75688	716.38125	K	P	308	321
PSM	DLGATWVVLGHSERR	-226_15443	P17751	1	Mouse_09-2020	null	[MS,MS:1001208,SEQUEST,]	8.5e-4	null	ms_run[1]:scan=3119	1760.1	3	1695.89225	565.96903	K	V	136	151
PSM	DDGSWEVIEGYR	-226_22190	P26443	1	Mouse_09-2020	null	[MS,MS:1001208,SEQUEST,]	3.2e-4	null	ms_run[1]:scan=4233	2336.0	2	1425.62786	713.31769	R	Q	125	137
PSM	DVLVSGYHYFNALK	-226_22216	Q8BGL3	1	Mouse_09-2020	null	[MS,MS:1001208,SEQUEST,]	3.2e-4	null	ms_run[1]:scan=4238	2338.6	3	1625.83225	542.61559	R	G	125	139
PSM	VFTAYDVFR	-226_22131	A2AIT6	1	Mouse_09-2020	null	[MS,MS:1001208,SEQUEST,]	1.1e-3	null	ms_run[1]:scan=4222	2330.3	2	1117.57219	559.28747	K	S	126	135
PSM	FSAPLPPQPWEGVR	-226_22006	Q63880	1	Mouse_09-2020	null	[MS,MS:1001208,SEQUEST,]	3.2e-4	null	ms_run[1]:scan=4202	2320.0	2	1580.82390	790.91463	R	A	78	92
PSM	ATGYPLAFIAAK	-226_21997	Q8C196	1	Mouse_09-2020	null	[MS,MS:1001208,SEQUEST,]	3.2e-4	null	ms_run[1]:scan=4201	2319.4	2	1222.68401	611.84516	K	A	729	741
PSM	LMFNDFLSSSSDK	-226_21980	P54869	1	Mouse_09-2020	null	[MS,MS:1001208,SEQUEST,]	3.4e-2	2-UNIMOD:35	ms_run[1]:scan=4197	2317.6	2	1506.67937	753.84268	R	N	315	328
PSM	VHLVGIDIFTGK	-226_21781	Q8BGY2	1	Mouse_09-2020	null	[MS,MS:1001208,SEQUEST,]	3.2e-4	null	ms_run[1]:scan=4167	2301.9	2	1298.74883	649.87699	K	Y	56	68
PSM	AIGLPEDLIQKGKDIKGVSEIVHEGK	-226_21796	P12710	1	Mouse_09-2020	null	[MS,MS:1001208,SEQUEST,]	3.2e-4	11-UNIMOD:213	ms_run[1]:scan=4169	2302.9	4	3314.60879	829.40719	K	I	21	47
PSM	AIGLPEDLIQKGKDIKGVSEIVHEGK	-226_21797	P12710	1	Mouse_09-2020	null	[MS,MS:1001208,SEQUEST,]	3.2e-4	13-UNIMOD:213	ms_run[1]:scan=4169	2302.9	4	3314.60879	829.40719	K	I	21	47
PSM	QAGIAQLYGIAGSTNVTGDQVK	-226_21804	Q9QXD6	1	Mouse_09-2020	null	[MS,MS:1001208,SEQUEST,]	3.2e-4	null	ms_run[1]:scan=4170	2303.4	3	2191.13834	731.04996	R	L	51	73
PSM	DYYFALAHTVRDHLVGR	-226_21816	Q9ET01	1	Mouse_09-2020	null	[MS,MS:1001208,SEQUEST,]	3.2e-4	null	ms_run[1]:scan=4172	2304.5	3	2033.04435	678.34991	R	I	51	68
PSM	AIPIVGQVLER	-226_21836	O08601	1	Mouse_09-2020	null	[MS,MS:1001208,SEQUEST,]	3.2e-4	null	ms_run[1]:scan=4175	2306.2	2	1194.72026	597.86388	K	C	286	297
PSM	SFSTVPYIVGINK	-226_21860	Q8VCT4	1	Mouse_09-2020	null	[MS,MS:1001208,SEQUEST,]	3.2e-4	null	ms_run[1]:scan=4179	2308.1	2	1424.77959	712.89283	K	E	339	352
PSM	GFPTIYFSPANK	-226_21870	P27773	1	Mouse_09-2020	null	[MS,MS:1001208,SEQUEST,]	3.2e-4	null	ms_run[1]:scan=4180	2308.6	2	1341.68413	671.34552	K	L	449	461
PSM	GVPTGFVLPIRDIR	-226_21875	A0A1W2P733	1	Mouse_09-2020	null	[MS,MS:1001208,SEQUEST,]	3.2e-4	null	ms_run[1]:scan=4181	2309.1	3	1539.90104	513.97171	K	S	699	713
PSM	GLLQLQWK	-226_21879	Q9CZW5	1	Mouse_09-2020	null	[MS,MS:1001208,SEQUEST,]	3.2e-4	null	ms_run[1]:scan=4182	2309.6	2	985.58299	493.29510	K	D	520	528
PSM	FYLLGVDAR	-226_21883	Q99LB7	1	Mouse_09-2020	null	[MS,MS:1001208,SEQUEST,]	3.2e-4	null	ms_run[1]:scan=4183	2310.2	2	1053.57378	527.29002	K	A	580	589
PSM	IMLPWDPSGK	-226_21890	P62908	1	Mouse_09-2020	null	[MS,MS:1001208,SEQUEST,]	3.2e-4	2-UNIMOD:35	ms_run[1]:scan=4184	2310.8	2	1159.58257	580.29444	K	G	188	198
PSM	IHFPLATYAPVISAEK	-226_21908	P05214	1	Mouse_09-2020	null	[MS,MS:1001208,SEQUEST,]	3.2e-4	null	ms_run[1]:scan=4188	2312.7	3	1756.96231	586.32593	R	Y	265	281
PSM	FWNILDK	-226_21919	Q63880	1	Mouse_09-2020	null	[MS,MS:1001208,SEQUEST,]	8.5e-4	null	ms_run[1]:scan=4190	2313.8	2	935.49889	468.25290	K	E	355	362
PSM	LVINGKPITIFQERDPTNIK	-226_21929	A0A1D5RLD8	1	Mouse_09-2020	null	[MS,MS:1001208,SEQUEST,]	3.2e-4	6-UNIMOD:213	ms_run[1]:scan=4191	2314.3	4	2837.36416	710.09632	K	G	65	85
PSM	YLAPTILTDVDPNSK	-226_21938	B1AV77	1	Mouse_09-2020	null	[MS,MS:1001208,SEQUEST,]	3.2e-4	null	ms_run[1]:scan=4192	2314.8	2	1646.86577	823.93543	R	M	312	327
PSM	KYEGGRELNDFISYLQR	-226_21947	P27773	1	Mouse_09-2020	null	[MS,MS:1001208,SEQUEST,]	3.2e-4	null	ms_run[1]:scan=4193	2315.3	4	2088.05214	522.76818	K	A	466	483
PSM	ITPSYVAFTPEGERLIGDAAK	-226_21955	P20029	1	Mouse_09-2020	null	[MS,MS:1001208,SEQUEST,]	3.2e-4	null	ms_run[1]:scan=4194	2315.9	3	2235.16458	745.72671	R	Q	62	83
PSM	TVSVLNGGFRNWLK	-226_21962	P52196	1	Mouse_09-2020	null	[MS,MS:1001208,SEQUEST,]	3.2e-4	null	ms_run[1]:scan=4195	2316.5	3	1590.87467	530.96321	R	G	123	137
PSM	FLIDGFPR	-226_22253	Q9DBP5	1	Mouse_09-2020	null	[MS,MS:1001208,SEQUEST,]	3.2e-4	null	ms_run[1]:scan=4247	2343.2	2	964.52599	482.76618	K	Q	89	97
PSM	AAKVLEQLTGQTPVFSK	-226_23111	A2BH06	1	Mouse_09-2020	null	[MS,MS:1001208,SEQUEST,]	3.2e-4	3-UNIMOD:213	ms_run[1]:scan=4389	2416.6	3	2358.08054	786.69746	R	R	39	56
PSM	TLNDELEIIEGMK	-226_23127	P63038	1	Mouse_09-2020	null	[MS,MS:1001208,SEQUEST,]	8.5e-4	12-UNIMOD:35	ms_run[1]:scan=4391	2417.7	3	1520.75058	507.58860	K	D	206	219
PSM	SYELPDGQVITIGNER	-226_23172	P60710	1	Mouse_09-2020	null	[MS,MS:1001208,SEQUEST,]	3.2e-4	null	ms_run[1]:scan=4399	2421.8	2	1790.89348	895.94960	K	R	239	255
PSM	FEDGDLTLYQSNAILR	-226_24470	P19157	1	Mouse_09-2020	null	[MS,MS:1001208,SEQUEST,]	3.2e-4	null	ms_run[1]:scan=4648	2549.3	2	1854.92632	927.96525	K	L	56	72
PSM	FEDGDLTLYQSNAILR	-226_24476	P19157	1	Mouse_09-2020	null	[MS,MS:1001208,SEQUEST,]	3.2e-4	null	ms_run[1]:scan=4649	2549.8	3	1854.92484	618.97926	K	L	56	72
PSM	FLPGFEAPTYKDTLLPKLPR	-226_24484	P49429	1	Mouse_09-2020	null	[MS,MS:1001208,SEQUEST,]	3.2e-4	null	ms_run[1]:scan=4650	2550.4	4	2303.28090	576.57541	R	N	156	176
PSM	YITPDQLADLYK	-226_24523	P17182	1	Mouse_09-2020	null	[MS,MS:1001208,SEQUEST,]	3.2e-4	null	ms_run[1]:scan=4658	2554.5	2	1439.73796	720.37447	R	F	270	282
PSM	FAPPQPAEPWSFVK	-226_24528	P23953	0	Mouse_09-2020	null	[MS,MS:1001208,SEQUEST,]	3.2e-4	null	ms_run[1]:scan=4659	2555.0	2	1600.81755	800.91156	R	A	65	79
PSM	FAPPQPAEPWSFVK	-226_24528	Q8VCT4	0	Mouse_09-2020	null	[MS,MS:1001208,SEQUEST,]	3.2e-4	null	ms_run[1]:scan=4659	2555.0	2	1600.81755	800.91156	R	T	65	79
PSM	YSVRGYPTLLLFR	-226_24554	E9PXX7	1	Mouse_09-2020	null	[MS,MS:1001208,SEQUEST,]	3.2e-4	null	ms_run[1]:scan=4664	2557.8	3	1584.88987	528.96808	K	G	303	316
PSM	VSFELFADKVPK	-226_24593	P17742	1	Mouse_09-2020	null	[MS,MS:1001208,SEQUEST,]	1.7e-3	9-UNIMOD:213	ms_run[1]:scan=4672	2561.7	3	1920.81882	640.94420	R	A	20	32
PSM	VSFELFADKVPK	-226_24594	P17742	1	Mouse_09-2020	null	[MS,MS:1001208,SEQUEST,]	1.7e-3	8-UNIMOD:213	ms_run[1]:scan=4672	2561.7	3	1920.81882	640.94420	R	A	20	32
PSM	DSVPKLVADFMAK	-226_24460	P00329	1	Mouse_09-2020	null	[MS,MS:1001208,SEQUEST,]	1.7e-3	11-UNIMOD:35,5-UNIMOD:213	ms_run[1]:scan=4644	2547.4	3	1977.80674	659.94035	K	F	327	340
PSM	NGFLLDGFPR	-226_24603	Q9WTP6	1	Mouse_09-2020	null	[MS,MS:1001208,SEQUEST,]	3.2e-4	null	ms_run[1]:scan=4673	2562.3	2	1135.58977	568.29837	K	V	94	104
PSM	TTVLLADMNDFGTVNEIYK	-226_24613	P52760	1	Mouse_09-2020	null	[MS,MS:1001208,SEQUEST,]	2.1e-2	8-UNIMOD:35	ms_run[1]:scan=4675	2563.5	2	2160.05425	1080.53009	K	Y	79	98
PSM	ILFIFIDSDHTDNQR	-226_24636	P09103	1	Mouse_09-2020	null	[MS,MS:1001208,SEQUEST,]	3.2e-4	null	ms_run[1]:scan=4681	2566.4	3	1833.91495	611.97585	K	L	288	303
PSM	MRYVASYLLAALGGNSSPSAK	-226_24643	P99027	1	Mouse_09-2020	null	[MS,MS:1001208,SEQUEST,]	3.2e-4	1-UNIMOD:35	ms_run[1]:scan=4682	2566.9	3	2172.11313	724.70877	0	I	1	22
PSM	LLDASWYLPK	-226_24648	A0A2R8VHT1	1	Mouse_09-2020	null	[MS,MS:1001208,SEQUEST,]	3.2e-4	null	ms_run[1]:scan=4683	2567.4	2	1205.65703	603.33188	K	G	31	41
PSM	SDLTKDITTSVLTVNNK	-226_24656	Q9QXF8	1	Mouse_09-2020	null	[MS,MS:1001208,SEQUEST,]	3.2e-4	5-UNIMOD:213	ms_run[1]:scan=4684	2568.0	3	2390.05588	797.35565	K	H	197	214
PSM	SDLTKDITTSVLTVNNK	-226_24657	Q9QXF8	1	Mouse_09-2020	null	[MS,MS:1001208,SEQUEST,]	3.2e-4	4-UNIMOD:213	ms_run[1]:scan=4684	2568.0	3	2390.05588	797.35565	K	H	197	214
PSM	SDLTKDITTSVLTVNNK	-226_24658	Q9QXF8	1	Mouse_09-2020	null	[MS,MS:1001208,SEQUEST,]	3.2e-4	2-UNIMOD:213	ms_run[1]:scan=4684	2568.0	3	2390.05588	797.35565	K	H	197	214
PSM	SDLTKDITTSVLTVNNK	-226_24659	Q9QXF8	1	Mouse_09-2020	null	[MS,MS:1001208,SEQUEST,]	3.2e-4	1-UNIMOD:213	ms_run[1]:scan=4684	2568.0	3	2390.05588	797.35565	K	H	197	214
PSM	VFGFSLITNK	-226_24606	Q543K9	1	Mouse_09-2020	null	[MS,MS:1001208,SEQUEST,]	3.2e-4	null	ms_run[1]:scan=4674	2562.8	2	1125.63017	563.31877	R	V	235	245
PSM	ILFIFIDSDHTDNQR	-226_24685	P09103	1	Mouse_09-2020	null	[MS,MS:1001208,SEQUEST,]	3.2e-4	null	ms_run[1]:scan=4687	2569.7	2	1833.91240	917.46013	K	L	288	303
PSM	DGTVTAGNASGVSDGAGAVIIASEDAVK	-226_24455	Q8BWT1	1	Mouse_09-2020	null	[MS,MS:1001208,SEQUEST,]	2.3e-2	null	ms_run[1]:scan=4643	2546.9	3	2532.24167	844.75231	K	H	242	270
PSM	LLYDLADQLHAAVGASR	-226_24422	Q99LC5	1	Mouse_09-2020	null	[MS,MS:1001208,SEQUEST,]	3.2e-4	null	ms_run[1]:scan=4637	2543.6	3	1812.96146	604.99161	K	A	233	250
PSM	LNVAPVSDIIEIK	-226_24146	Q99LC5	1	Mouse_09-2020	null	[MS,MS:1001208,SEQUEST,]	3.2e-4	null	ms_run[1]:scan=4586	2517.3	2	1410.82048	705.91377	K	P	127	140
PSM	LLQDFFNGKELNK	-226_24150	P63017	1	Mouse_09-2020	null	[MS,MS:1001208,SEQUEST,]	1.1e-3	9-UNIMOD:213	ms_run[1]:scan=4587	2518.0	3	2106.89280	702.96929	K	I	349	362
PSM	LLQDFFNGKELNK	-226_24151	P63017	1	Mouse_09-2020	null	[MS,MS:1001208,SEQUEST,]	1.1e-3	4-UNIMOD:213	ms_run[1]:scan=4587	2518.0	3	2106.89280	702.96929	K	I	349	362
PSM	FLPLFDRVLVERSAAETVTK	-226_24167	Q64433	1	Mouse_09-2020	null	[MS,MS:1001208,SEQUEST,]	3.2e-2	null	ms_run[1]:scan=4591	2519.9	4	2291.27431	573.57441	K	G	9	29
PSM	VVFGLFGKTVPK	-226_24177	P24369	1	Mouse_09-2020	null	[MS,MS:1001208,SEQUEST,]	8.5e-4	8-UNIMOD:213	ms_run[1]:scan=4593	2520.9	3	1832.83811	611.61764	R	V	60	72
PSM	NNREEQIISLFRDNFEK	-226_24183	Q99KR3	1	Mouse_09-2020	null	[MS,MS:1001208,SEQUEST,]	3.2e-4	null	ms_run[1]:scan=4594	2521.4	3	2152.07883	718.03090	R	F	218	235
PSM	VGVIDLSPFGK	-226_24189	Q9DBT9	1	Mouse_09-2020	null	[MS,MS:1001208,SEQUEST,]	3.2e-4	null	ms_run[1]:scan=4595	2522.0	2	1131.64092	566.32406	R	N	522	533
PSM	SFNTVPYIVGFNK	-226_24198	P23953	1	Mouse_09-2020	null	[MS,MS:1001208,SEQUEST,]	3.2e-4	null	ms_run[1]:scan=4596	2522.5	2	1485.77202	743.39046	K	E	328	341
PSM	IYAIAKALENNMSLDEIVR	-226_24434	Q8C196	1	Mouse_09-2020	null	[MS,MS:1001208,SEQUEST,]	8.5e-4	12-UNIMOD:35	ms_run[1]:scan=4639	2544.7	3	2179.14402	727.05243	R	T	851	870
PSM	LLVVYPWTQR	-226_24226	A8DUK4	1	Mouse_09-2020	null	[MS,MS:1001208,SEQUEST,]	3.2e-4	null	ms_run[1]:scan=4602	2525.5	2	1274.73186	637.86642	R	F	32	42
PSM	QFLPFLQR	-226_24253	Q78PY7	1	Mouse_09-2020	null	[MS,MS:1001208,SEQUEST,]	3.2e-4	null	ms_run[1]:scan=4605	2527.1	2	1048.59380	524.80055	K	G	516	524
PSM	GLSSLLYGSIPK	-226_24271	Q8JZU2	1	Mouse_09-2020	null	[MS,MS:1001208,SEQUEST,]	3.2e-4	null	ms_run[1]:scan=4607	2528.2	2	1234.70671	617.85572	R	A	86	98
PSM	NQKVVEEAPSIFLDPETR	-226_24287	Q91ZA3	1	Mouse_09-2020	null	[MS,MS:1001208,SEQUEST,]	3.2e-4	3-UNIMOD:213	ms_run[1]:scan=4610	2529.9	3	2613.13364	871.71384	R	A	292	310
PSM	VDLLFLGK	-226_24342	Q9DCW4	1	Mouse_09-2020	null	[MS,MS:1001208,SEQUEST,]	3.2e-4	null	ms_run[1]:scan=4619	2534.4	2	904.54997	452.77875	K	A	117	125
PSM	NIYSLTPLLGQR	-226_24351	E9PWK1	1	Mouse_09-2020	null	[MS,MS:1001208,SEQUEST,]	3.2e-4	null	ms_run[1]:scan=4620	2535.0	2	1374.77458	687.89063	K	G	242	254
PSM	VYGPVYTLYLGR	-226_24372	Q6XVG2	0	Mouse_09-2020	null	[MS,MS:1001208,SEQUEST,]	3.2e-4	null	ms_run[1]:scan=4626	2537.9	2	1400.75762	700.88227	R	P	60	72
PSM	VYGPVYTLYLGR	-226_24372	Q91X77	0	Mouse_09-2020	null	[MS,MS:1001208,SEQUEST,]	3.2e-4	null	ms_run[1]:scan=4626	2537.9	2	1400.75762	700.88227	K	P	60	72
PSM	DLGEAALNEYLR	-226_24386	Q8R0Y6	1	Mouse_09-2020	null	[MS,MS:1001208,SEQUEST,]	3.2e-4	null	ms_run[1]:scan=4629	2539.5	2	1363.68511	682.34625	K	K	883	895
PSM	VGNPWDPNILYGPLHTK	-226_24410	Q9DBF1	1	Mouse_09-2020	null	[MS,MS:1001208,SEQUEST,]	1.4e-2	null	ms_run[1]:scan=4635	2542.6	3	1920.99643	641.00374	R	A	359	376
PSM	LSDGHFIPILGFGTYAPQEVPKSK	-226_24243	P70694	1	Mouse_09-2020	null	[MS,MS:1001208,SEQUEST,]	3.2e-4	null	ms_run[1]:scan=4604	2526.6	4	2601.36489	651.09824	R	T	10	34
PSM	NDYVKALPGHLKPFETLLSQNQGGK	-226_24708	P19157	1	Mouse_09-2020	null	[MS,MS:1001208,SEQUEST,]	8.5e-4	5-UNIMOD:213	ms_run[1]:scan=4691	2571.6	4	3295.52675	824.63507	K	F	117	142
PSM	VLDSGAPIKIPVGPETLGR	-226_24717	P56480	1	Mouse_09-2020	null	[MS,MS:1001208,SEQUEST,]	3.2e-4	9-UNIMOD:213	ms_run[1]:scan=4692	2572.1	3	2460.16184	820.72390	K	M	125	144
PSM	FFTVKLPVALDPGSK	-226_24724	Q91YQ5	1	Mouse_09-2020	null	[MS,MS:1001208,SEQUEST,]	3.2e-4	null	ms_run[1]:scan=4693	2572.6	3	1618.92496	540.31162	R	S	113	128
PSM	DGSPSQAKKVDAAANQGKKSEMAPAQGQK	-226_25275	A2AVJ7	1	Mouse_09-2020	null	[MS,MS:1001208,SEQUEST,]	4.9e-2	21-UNIMOD:213	ms_run[1]:scan=4795	2624.6	4	3468.52993	867.88672	K	S	643	672
PSM	DGSPSQAKKVDAAANQGKKSEMAPAQGQK	-226_25276	A2AVJ7	1	Mouse_09-2020	null	[MS,MS:1001208,SEQUEST,]	4.9e-2	18-UNIMOD:213	ms_run[1]:scan=4795	2624.6	4	3468.52993	867.88672	K	S	643	672
PSM	DGSPSQAKKVDAAANQGKKSEMAPAQGQK	-226_25279	A2AVJ7	1	Mouse_09-2020	null	[MS,MS:1001208,SEQUEST,]	4.9e-2	20-UNIMOD:213	ms_run[1]:scan=4795	2624.6	4	3468.52993	867.88672	K	S	643	672
PSM	DGSPSQAKKVDAAANQGKKSEMAPAQGQK	-226_25280	A2AVJ7	1	Mouse_09-2020	null	[MS,MS:1001208,SEQUEST,]	4.9e-2	19-UNIMOD:213	ms_run[1]:scan=4795	2624.6	4	3468.52993	867.88672	K	S	643	672
PSM	LNDLLVKVLEKH	-226_25281	Q9CQN1	1	Mouse_09-2020	null	[MS,MS:1001208,SEQUEST,]	3.8e-2	7-UNIMOD:213	ms_run[1]:scan=4796	2625.3	3	1961.91355	654.64263	R	0	695	707
PSM	LNDLLVKVLEKH	-226_25282	Q9CQN1	1	Mouse_09-2020	null	[MS,MS:1001208,SEQUEST,]	3.8e-2	11-UNIMOD:213	ms_run[1]:scan=4796	2625.3	3	1961.91355	654.64263	R	0	695	707
PSM	LNDLLVKVLEKH	-226_25283	Q9CQN1	1	Mouse_09-2020	null	[MS,MS:1001208,SEQUEST,]	3.8e-2	10-UNIMOD:213	ms_run[1]:scan=4796	2625.3	3	1961.91355	654.64263	R	0	695	707
PSM	VFVPTGYSAFPSEILHAPEK	-226_25287	E9PWK1	1	Mouse_09-2020	null	[MS,MS:1001208,SEQUEST,]	2.0e-3	null	ms_run[1]:scan=4797	2625.8	3	2189.13828	730.38076	K	V	378	398
PSM	DGSPSQAKKVDAAANQGKKSEMAPAQGQK	-226_25274	A2AVJ7	1	Mouse_09-2020	null	[MS,MS:1001208,SEQUEST,]	4.9e-2	29-UNIMOD:213	ms_run[1]:scan=4795	2624.6	4	3468.52993	867.88672	K	S	643	672
PSM	TTPSYVAFTDTERLIGDAAK	-226_25302	P63017	1	Mouse_09-2020	null	[MS,MS:1001208,SEQUEST,]	3.2e-4	null	ms_run[1]:scan=4803	2628.7	3	2156.09305	719.36718	R	Q	37	57
PSM	AGLAESTVESTSGGFHRTISHLER	-226_25316	Q9DBU5	1	Mouse_09-2020	null	[MS,MS:1001208,SEQUEST,]	2.0e-2	23-UNIMOD:213	ms_run[1]:scan=4805	2629.8	4	3083.32973	771.58685	R	G	411	435
PSM	AGLAESTVESTSGGFHRTISHLER	-226_25317	Q9DBU5	1	Mouse_09-2020	null	[MS,MS:1001208,SEQUEST,]	2.0e-2	20-UNIMOD:213	ms_run[1]:scan=4805	2629.8	4	3083.32973	771.58685	R	G	411	435
PSM	AGLAESTVESTSGGFHRTISHLER	-226_25318	Q9DBU5	1	Mouse_09-2020	null	[MS,MS:1001208,SEQUEST,]	2.0e-2	12-UNIMOD:213	ms_run[1]:scan=4805	2629.8	4	3083.32973	771.58685	R	G	411	435
PSM	LSILYPATTGRNFDEILR	-226_25360	Q6GT24	1	Mouse_09-2020	null	[MS,MS:1001208,SEQUEST,]	3.2e-4	null	ms_run[1]:scan=4814	2634.2	3	2079.12394	693.71262	K	V	145	163
PSM	ILTFDQLALESPK	-226_25381	A0A1B0GSS8	1	Mouse_09-2020	null	[MS,MS:1001208,SEQUEST,]	3.2e-4	null	ms_run[1]:scan=4817	2635.8	2	1474.81658	737.91122	K	R	87	100
PSM	NADPEVNLLFYLRK	-226_25390	G3X982	1	Mouse_09-2020	null	[MS,MS:1001208,SEQUEST,]	3.2e-4	null	ms_run[1]:scan=4818	2636.3	3	1691.91043	564.64203	R	I	23	37
PSM	WFFMGAAFR	-226_25413	Q60590	1	Mouse_09-2020	null	[MS,MS:1001208,SEQUEST,]	4.0e-3	4-UNIMOD:35	ms_run[1]:scan=4821	2638.0	2	1148.53447	574.77094	K	L	44	53
PSM	TVIPANKLQELQVNLVR	-226_25419	P35492	1	Mouse_09-2020	null	[MS,MS:1001208,SEQUEST,]	3.2e-4	7-UNIMOD:213	ms_run[1]:scan=4822	2638.5	3	2476.20243	826.07141	R	H	176	193
PSM	AGLAESTVESTSGGFHRTISHLER	-226_25315	Q9DBU5	1	Mouse_09-2020	null	[MS,MS:1001208,SEQUEST,]	2.0e-2	21-UNIMOD:213	ms_run[1]:scan=4805	2629.8	4	3083.32973	771.58685	R	G	411	435
PSM	YFVTFPYPYMNGR	-226_25260	Q8BMJ2	1	Mouse_09-2020	null	[MS,MS:1001208,SEQUEST,]	3.4e-3	10-UNIMOD:35	ms_run[1]:scan=4792	2623.0	2	1670.76714	835.88723	K	H	48	61
PSM	DFSATDLTEFAAR	-226_25239	Q8BWT1	1	Mouse_09-2020	null	[MS,MS:1001208,SEQUEST,]	3.2e-4	null	ms_run[1]:scan=4789	2621.5	2	1443.67595	722.34116	K	A	26	39
PSM	LDGNQDLIRFAQTLEK	-226_25232	P54071	1	Mouse_09-2020	null	[MS,MS:1001208,SEQUEST,]	3.4e-2	null	ms_run[1]:scan=4785	2620.0	3	1860.98087	620.99865	K	C	385	401
PSM	WFLQEDVLEK	-226_24734	Q99PG0	1	Mouse_09-2020	null	[MS,MS:1001208,SEQUEST,]	3.2e-4	null	ms_run[1]:scan=4695	2573.7	2	1306.66887	653.83753	R	G	165	175
PSM	SGYVFELLR	-226_24788	A0A0R4J039	1	Mouse_09-2020	null	[MS,MS:1001208,SEQUEST,]	8.5e-4	null	ms_run[1]:scan=4704	2578.3	2	1083.59038	542.29530	R	S	55	64
PSM	AAVSGLWGKVNADEVGGEALGR	-226_24797	A8DUK4	1	Mouse_09-2020	null	[MS,MS:1001208,SEQUEST,]	3.2e-4	9-UNIMOD:213	ms_run[1]:scan=4705	2578.8	3	2697.17173	899.72837	K	L	10	32
PSM	LRSLFSSAENEPPVPLVGNWRPPQPVK	-226_24810	P16015	1	Mouse_09-2020	null	[MS,MS:1001208,SEQUEST,]	3.2e-4	null	ms_run[1]:scan=4708	2580.5	4	3014.62783	754.41072	K	R	225	252
PSM	FSGLWYAIAK	-226_24841	Q00724	1	Mouse_09-2020	null	[MS,MS:1001208,SEQUEST,]	3.2e-4	null	ms_run[1]:scan=4715	2583.8	2	1155.62212	578.31349	R	D	38	48
PSM	FLDTAFDLDAFKK	-226_24903	Q60597	1	Mouse_09-2020	null	[MS,MS:1001208,SEQUEST,]	3.2e-4	null	ms_run[1]:scan=4726	2589.4	3	1530.78751	510.93281	R	S	1009	1022
PSM	ALESPERPFLAILGGAK	-226_24926	P09411	1	Mouse_09-2020	null	[MS,MS:1001208,SEQUEST,]	3.2e-4	null	ms_run[1]:scan=4729	2591.0	3	1768.99399	590.33672	K	A	200	217
PSM	EADIQNFTSFISK	-226_24948	A0A452J8A5	1	Mouse_09-2020	null	[MS,MS:1001208,SEQUEST,]	3.6e-3	null	ms_run[1]:scan=4732	2592.7	2	1499.73454	750.37246	R	S	255	268
PSM	DIGFIKLD	-226_24977	P62274	1	Mouse_09-2020	null	[MS,MS:1001208,SEQUEST,]	1.2e-2	null	ms_run[1]:scan=4738	2595.6	2	920.50829	460.75802	K	0	49	57
PSM	TFVSITPAEVGVLVGKDR	-226_24988	P62962	1	Mouse_09-2020	null	[MS,MS:1001208,SEQUEST,]	3.2e-4	null	ms_run[1]:scan=4740	2596.7	3	1888.05521	630.02280	K	S	39	57
PSM	YEGFFGLYR	-226_24997	Q9QXX4	1	Mouse_09-2020	null	[MS,MS:1001208,SEQUEST,]	3.2e-4	null	ms_run[1]:scan=4741	2597.2	2	1151.55217	576.27965	R	L	385	394
PSM	YLTVAAIFR	-226_25002	Q7TMM9	1	Mouse_09-2020	null	[MS,MS:1001208,SEQUEST,]	3.2e-4	null	ms_run[1]:scan=4742	2597.7	2	1053.60796	527.30821	R	R	310	319
PSM	GYFIQPTVFGDVK	-226_25010	P47738	1	Mouse_09-2020	null	[MS,MS:1001208,SEQUEST,]	2.0e-2	null	ms_run[1]:scan=4743	2598.4	2	1470.76372	735.88501	R	G	397	410
PSM	SFNISDIPVTAIR	-226_25036	Q9DBT9	1	Mouse_09-2020	null	[MS,MS:1001208,SEQUEST,]	3.2e-4	null	ms_run[1]:scan=4749	2601.3	2	1432.78020	716.89337	K	S	654	667
PSM	MPPYTIVYFPVR	-226_25091	P19157	1	Mouse_09-2020	null	[MS,MS:1001208,SEQUEST,]	3.2e-4	1-UNIMOD:35	ms_run[1]:scan=4760	2607.0	2	1498.77764	749.89178	0	R	1	13
PSM	NIDVLKATAEEISSK	-226_25121	Q9CQ62	1	Mouse_09-2020	null	[MS,MS:1001208,SEQUEST,]	3.2e-4	6-UNIMOD:213	ms_run[1]:scan=4765	2609.8	3	2158.93595	720.31502	R	G	92	107
PSM	LKLPAVVTADLR	-226_25141	Q9DCW4	1	Mouse_09-2020	null	[MS,MS:1001208,SEQUEST,]	3.2e-4	2-UNIMOD:213	ms_run[1]:scan=4769	2611.7	3	1836.86460	612.96007	R	N	175	187
PSM	RLWWLDLK	-226_25159	Q91X72	1	Mouse_09-2020	null	[MS,MS:1001208,SEQUEST,]	3.2e-4	null	ms_run[1]:scan=4772	2613.2	2	1129.65117	565.32948	R	G	377	385
PSM	GLFIIDPNGVVK	-226_25163	P20108	1	Mouse_09-2020	null	[MS,MS:1001208,SEQUEST,]	3.2e-4	null	ms_run[1]:scan=4773	2613.7	2	1271.73589	636.37154	R	L	186	198
PSM	SVTELNGDTITNTMTLGDIVYK	-226_24137	P12710	1	Mouse_09-2020	null	[MS,MS:1001208,SEQUEST,]	3.2e-4	14-UNIMOD:35	ms_run[1]:scan=4584	2516.3	2	2401.18389	1201.09379	K	V	100	122
PSM	DGLNAEGLLRQPDAGNIFK	-226_24130	Q64374	1	Mouse_09-2020	null	[MS,MS:1001208,SEQUEST,]	3.2e-4	null	ms_run[1]:scan=4583	2515.7	3	2028.05198	676.68848	R	T	265	284
PSM	LTLSALIDGK	-226_24115	J3QMG3	1	Mouse_09-2020	null	[MS,MS:1001208,SEQUEST,]	3.2e-4	null	ms_run[1]:scan=4581	2514.7	2	1030.61455	515.81078	K	F	258	268
PSM	LTLSALLDGK	-226_24114	Q60932	1	Mouse_09-2020	null	[MS,MS:1001208,SEQUEST,]	3.2e-4	null	ms_run[1]:scan=4581	2514.7	2	1030.61455	515.81078	K	V	270	280
PSM	TQVFKDFSELEPDKFQNK	-226_23373	Q9ET01	1	Mouse_09-2020	null	[MS,MS:1001208,SEQUEST,]	2.4e-2	11-UNIMOD:213	ms_run[1]:scan=4434	2439.9	3	2741.14762	914.38925	K	N	466	484
PSM	TQVFKDFSELEPDKFQNK	-226_23374	Q9ET01	1	Mouse_09-2020	null	[MS,MS:1001208,SEQUEST,]	2.4e-2	8-UNIMOD:213	ms_run[1]:scan=4434	2439.9	3	2741.14762	914.38925	K	N	466	484
PSM	AGLILFGNDDRMLLVK	-226_23411	Q8R0Y6	1	Mouse_09-2020	null	[MS,MS:1001208,SEQUEST,]	6.5e-4	12-UNIMOD:35	ms_run[1]:scan=4444	2445.1	3	1790.98404	597.66596	K	I	275	291
PSM	ITSLAQLNAANHDAAIFPGGFGAAK	-226_23427	Q9D172	1	Mouse_09-2020	null	[MS,MS:1001208,SEQUEST,]	5.6e-3	null	ms_run[1]:scan=4447	2446.7	3	2455.27805	819.09580	K	L	115	140
PSM	TQDPAKAPNSPDVLEIEFK	-226_23433	P16460	1	Mouse_09-2020	null	[MS,MS:1001208,SEQUEST,]	1.1e-3	10-UNIMOD:213	ms_run[1]:scan=4448	2447.3	3	2640.13016	880.71373	K	G	210	229
PSM	TQDPAKAPNSPDVLEIEFK	-226_23434	P16460	1	Mouse_09-2020	null	[MS,MS:1001208,SEQUEST,]	8.5e-4	6-UNIMOD:213	ms_run[1]:scan=4448	2447.3	3	2640.13016	880.71373	K	G	210	229
PSM	VSLAVLNPYIK	-226_23470	Q9DB20	1	Mouse_09-2020	null	[MS,MS:1001208,SEQUEST,]	3.2e-4	null	ms_run[1]:scan=4454	2450.3	2	1216.73076	608.86863	K	T	74	85
PSM	RLPTLEQPIIPSDYVAIK	-226_23487	Q8C196	1	Mouse_09-2020	null	[MS,MS:1001208,SEQUEST,]	3.2e-4	null	ms_run[1]:scan=4456	2451.3	3	2053.17130	685.06125	K	P	1292	1310
PSM	TQVFKDFSELEPDKFQNK	-226_23372	Q9ET01	1	Mouse_09-2020	null	[MS,MS:1001208,SEQUEST,]	2.4e-2	9-UNIMOD:213	ms_run[1]:scan=4434	2439.9	3	2741.14762	914.38925	K	N	466	484
PSM	DFTPSGIAGAFR	-226_23492	P56135	1	Mouse_09-2020	null	[MS,MS:1001208,SEQUEST,]	3.2e-4	null	ms_run[1]:scan=4457	2451.8	2	1238.61772	619.81184	R	G	28	40
PSM	IITLAGPTNAIFK	-226_23505	A0A2R8VHY9	1	Mouse_09-2020	null	[MS,MS:1001208,SEQUEST,]	5.4e-3	null	ms_run[1]:scan=4459	2453.0	2	1358.80412	679.90574	R	F	58	71
PSM	QFVVFEGNHYFYSPYPTK	-226_23522	Q91YQ5	1	Mouse_09-2020	null	[MS,MS:1001208,SEQUEST,]	3.2e-4	null	ms_run[1]:scan=4463	2454.9	3	2223.05967	741.68971	K	Q	153	171
PSM	AILEVLQTQGA	-226_23531	Q8VC30	1	Mouse_09-2020	null	[MS,MS:1001208,SEQUEST,]	2.4e-2	null	ms_run[1]:scan=4465	2456.0	2	1142.64250	571.82442	R	0	568	579
PSM	VLRYEGFFGLYR	-226_23535	Q9QXX4	1	Mouse_09-2020	null	[MS,MS:1001208,SEQUEST,]	3.2e-4	null	ms_run[1]:scan=4466	2456.5	3	1519.80622	507.27339	K	L	382	394
PSM	KYILGNPLNSGINQGPQIDKEQHNKILGLIESGK	-226_23543	O35945	1	Mouse_09-2020	null	[MS,MS:1001208,SEQUEST,]	3.2e-4	25-UNIMOD:213	ms_run[1]:scan=4468	2457.6	5	4257.08417	852.22064	K	E	329	363
PSM	KYILGNPLNSGINQGPQIDKEQHNKILGLIESGK	-226_23544	O35945	1	Mouse_09-2020	null	[MS,MS:1001208,SEQUEST,]	3.2e-4	23-UNIMOD:213	ms_run[1]:scan=4468	2457.6	5	4257.08417	852.22064	K	E	329	363
PSM	QYKIPDWFLNR	-226_23593	P62270	1	Mouse_09-2020	null	[MS,MS:1001208,SEQUEST,]	8.5e-4	null	ms_run[1]:scan=4477	2462.2	3	1479.77524	493.92962	R	K	76	87
PSM	AFTGFIVEADTPGIHIGK	-226_23610	P45952	1	Mouse_09-2020	null	[MS,MS:1001208,SEQUEST,]	3.2e-4	null	ms_run[1]:scan=4479	2463.2	3	1872.98709	624.99999	K	E	218	236
PSM	KLDILSNDLVINMLK	-226_23498	Q9QXD6	1	Mouse_09-2020	null	[MS,MS:1001208,SEQUEST,]	3.2e-4	13-UNIMOD:35	ms_run[1]:scan=4458	2452.4	3	1744.98612	582.33410	K	S	73	88
PSM	TQVFKDFSELEPDKFQNK	-226_23371	Q9ET01	1	Mouse_09-2020	null	[MS,MS:1001208,SEQUEST,]	2.4e-2	6-UNIMOD:213	ms_run[1]:scan=4434	2439.9	3	2741.14762	914.38925	K	N	466	484
PSM	TQVFKDFSELEPDKFQNK	-226_23370	Q9ET01	1	Mouse_09-2020	null	[MS,MS:1001208,SEQUEST,]	2.4e-2	5-UNIMOD:213	ms_run[1]:scan=4434	2439.9	3	2741.14762	914.38925	K	N	466	484
PSM	RVELAKFFQTQIK	-226_23365	Q8JZR0	1	Mouse_09-2020	null	[MS,MS:1001208,SEQUEST,]	8.5e-4	6-UNIMOD:213	ms_run[1]:scan=4433	2439.4	3	2148.98893	717.00082	K	L	663	676
PSM	GYSFSLTTFSPSGK	-226_23179	P49722	1	Mouse_09-2020	null	[MS,MS:1001208,SEQUEST,]	3.2e-4	null	ms_run[1]:scan=4400	2422.3	2	1478.71697	739.86173	R	V	5	19
PSM	SYELPDGQVITIGNER	-226_23197	P60710	1	Mouse_09-2020	null	[MS,MS:1001208,SEQUEST,]	8.5e-4	null	ms_run[1]:scan=4403	2423.9	3	1790.89139	597.63549	K	R	239	255
PSM	NVATEALGALEAR	-226_23201	D3Z6V2	1	Mouse_09-2020	null	[MS,MS:1001208,SEQUEST,]	3.2e-4	null	ms_run[1]:scan=4404	2424.5	2	1314.70073	657.85424	K	G	16	29
PSM	AAVAWEAGKPLSIEEIEVAPPK	-226_23208	P28474	1	Mouse_09-2020	null	[MS,MS:1001208,SEQUEST,]	8.5e-4	null	ms_run[1]:scan=4405	2425.1	3	2305.25168	769.08613	K	H	10	32
PSM	LLEVIPSRYSSPTTIATVMSLSK	-226_23213	Q9DBM2	1	Mouse_09-2020	null	[MS,MS:1001208,SEQUEST,]	6.5e-4	19-UNIMOD:35	ms_run[1]:scan=4406	2425.6	3	2509.36264	837.12425	R	I	437	460
PSM	GLFIIDDKGILR	-226_23235	P35700	1	Mouse_09-2020	null	[MS,MS:1001208,SEQUEST,]	3.2e-4	null	ms_run[1]:scan=4410	2427.5	3	1359.80115	453.93801	R	I	129	141
PSM	GLFIIDDKGILR	-226_23243	P35700	1	Mouse_09-2020	null	[MS,MS:1001208,SEQUEST,]	3.2e-4	null	ms_run[1]:scan=4411	2428.0	2	1359.79949	680.40337	R	I	129	141
PSM	SSFFVNGLTLGGQK	-226_23250	P62962	1	Mouse_09-2020	null	[MS,MS:1001208,SEQUEST,]	3.2e-4	null	ms_run[1]:scan=4412	2428.5	2	1454.76372	727.88554	R	S	57	71
PSM	WIPFLK	-226_23256	P34914	1	Mouse_09-2020	null	[MS,MS:1001208,SEQUEST,]	3.4e-3	null	ms_run[1]:scan=4413	2429.0	2	803.48113	402.24435	K	G	509	515
PSM	YFPTQALNFAFKDK	-226_23265	P51881	1	Mouse_09-2020	null	[MS,MS:1001208,SEQUEST,]	3.2e-4	null	ms_run[1]:scan=4414	2429.6	3	1689.86258	563.95936	R	K	81	95
PSM	LDNASAFQGAVISPHYDSLLVK	-226_23282	G5E8R3	1	Mouse_09-2020	null	[MS,MS:1001208,SEQUEST,]	3.2e-4	null	ms_run[1]:scan=4416	2430.7	3	2345.21482	782.40938	R	I	407	429
PSM	AGIPVFAWK	-226_23299	P50247	1	Mouse_09-2020	null	[MS,MS:1001208,SEQUEST,]	3.2e-4	null	ms_run[1]:scan=4421	2433.2	2	988.56322	494.78437	K	E	95	104
PSM	SFLPLLR	-226_23306	Q80XN0	1	Mouse_09-2020	null	[MS,MS:1001208,SEQUEST,]	1.1e-3	null	ms_run[1]:scan=4422	2433.7	2	845.52355	423.26581	K	A	178	185
PSM	AILDDLLK	-226_23314	D3Z041	1	Mouse_09-2020	null	[MS,MS:1001208,SEQUEST,]	3.2e-4	null	ms_run[1]:scan=4423	2434.2	2	900.54003	450.77367	K	G	634	642
PSM	LSDLLDWR	-226_23323	Q8VCB3	1	Mouse_09-2020	null	[MS,MS:1001208,SEQUEST,]	3.2e-4	null	ms_run[1]:scan=4424	2434.8	2	1017.53789	509.27182	R	L	592	600
PSM	LFGYQPTIYYPK	-226_23332	Q8K4Z3	1	Mouse_09-2020	null	[MS,MS:1001208,SEQUEST,]	3.2e-4	null	ms_run[1]:scan=4425	2435.3	2	1489.77349	745.38993	K	P	127	139
PSM	LMNESLMLVTALNPHIGYDK	-226_23339	P97807	1	Mouse_09-2020	null	[MS,MS:1001208,SEQUEST,]	3.2e-4	2-UNIMOD:35,7-UNIMOD:35	ms_run[1]:scan=4426	2435.9	3	2291.14048	764.38519	K	A	445	465
PSM	QAQIEVVPSASALIIK	-226_23343	P35979	1	Mouse_09-2020	null	[MS,MS:1001208,SEQUEST,]	4.2e-2	null	ms_run[1]:scan=4427	2436.5	2	1666.97441	833.99054	R	L	68	84
PSM	AIQGWLKEGPSLTSPAQVLSR	-226_23352	Q8VC30	1	Mouse_09-2020	null	[MS,MS:1001208,SEQUEST,]	6.5e-4	null	ms_run[1]:scan=4431	2438.4	3	2238.22574	746.74621	K	S	414	435
PSM	KYILGNPLNSGINQGPQIDKEQHNKILGLIESGK	-226_23628	O35945	1	Mouse_09-2020	null	[MS,MS:1001208,SEQUEST,]	3.2e-4	19-UNIMOD:213	ms_run[1]:scan=4482	2464.9	4	4257.08413	1065.02398	K	E	329	363
PSM	LFNWIPQNDLLGHPK	-226_25441	Q8BWQ1	1	Mouse_09-2020	null	[MS,MS:1001208,SEQUEST,]	3.2e-4	null	ms_run[1]:scan=4827	2641.0	3	1791.95432	597.98954	R	K	353	368
PSM	KYILGNPLNSGINQGPQIDKEQHNKILGLIESGK	-226_23629	O35945	1	Mouse_09-2020	null	[MS,MS:1001208,SEQUEST,]	3.2e-4	20-UNIMOD:213	ms_run[1]:scan=4482	2464.9	4	4257.08413	1065.02398	K	E	329	363
PSM	KYILGNPLNSGINQGPQIDKEQHNKILGLIESGK	-226_23631	O35945	1	Mouse_09-2020	null	[MS,MS:1001208,SEQUEST,]	3.2e-4	21-UNIMOD:213	ms_run[1]:scan=4482	2464.9	4	4257.08413	1065.02398	K	E	329	363
PSM	FFPLEAWQIGKK	-226_23904	G3UYJ7	1	Mouse_09-2020	null	[MS,MS:1001208,SEQUEST,]	3.2e-4	null	ms_run[1]:scan=4535	2492.2	3	1463.80432	488.60637	R	T	239	251
PSM	YIDFVPIPSPR	-226_23917	Q91W64	1	Mouse_09-2020	null	[MS,MS:1001208,SEQUEST,]	8.5e-4	null	ms_run[1]:scan=4537	2493.4	2	1303.70378	652.35589	R	T	357	368
PSM	TEQGPQVDETQFKKILGYIK	-226_23922	P47738	1	Mouse_09-2020	null	[MS,MS:1001208,SEQUEST,]	3.2e-4	null	ms_run[1]:scan=4538	2493.9	4	2322.23452	581.31395	R	G	358	378
PSM	FFDEESYSLLR	-226_23926	Q9D8L3	1	Mouse_09-2020	null	[MS,MS:1001208,SEQUEST,]	1.8e-2	null	ms_run[1]:scan=4540	2494.8	2	1405.66118	703.33535	R	A	106	117
PSM	IMVLGANWKEVLLK	-226_23944	Q99J08	1	Mouse_09-2020	null	[MS,MS:1001208,SEQUEST,]	3.2e-4	2-UNIMOD:35	ms_run[1]:scan=4544	2496.9	3	1629.94040	543.98474	K	I	217	231
PSM	DAGHPLYPFNDPY	-226_23950	Q9JII6	1	Mouse_09-2020	null	[MS,MS:1001208,SEQUEST,]	3.6e-3	null	ms_run[1]:scan=4545	2497.4	2	1505.67021	753.33842	R	0	313	326
PSM	LFQLPTPPLSR	-226_23967	D3Z5Y5	1	Mouse_09-2020	null	[MS,MS:1001208,SEQUEST,]	4.0e-3	null	ms_run[1]:scan=4548	2499.1	2	1268.73735	634.87171	K	Q	35	46
PSM	FTPGTFTNQIQAAFREPR	-226_23974	P14206	1	Mouse_09-2020	null	[MS,MS:1001208,SEQUEST,]	3.2e-4	null	ms_run[1]:scan=4549	2499.6	3	2081.05661	694.35695	R	L	103	121
PSM	TFVQENVYDEFVERSVAR	-226_23898	P47738	1	Mouse_09-2020	null	[MS,MS:1001208,SEQUEST,]	3.2e-4	null	ms_run[1]:scan=4534	2491.7	3	2188.07022	730.02716	R	K	327	345
PSM	VNLAELFK	-226_24018	G3UZJ4	1	Mouse_09-2020	null	[MS,MS:1001208,SEQUEST,]	3.2e-4	null	ms_run[1]:scan=4560	2504.6	2	933.54039	467.27384	K	K	72	80
PSM	WDAWNALGSLPKETAR	-226_24039	Q9WUR2	1	Mouse_09-2020	null	[MS,MS:1001208,SEQUEST,]	3.2e-4	null	ms_run[1]:scan=4563	2506.2	3	1814.91977	605.64432	K	N	91	107
PSM	SVTELNGDTITNTMTLGDIVYK	-226_24064	P12710	1	Mouse_09-2020	null	[MS,MS:1001208,SEQUEST,]	3.2e-4	14-UNIMOD:35	ms_run[1]:scan=4570	2509.2	3	2401.18375	801.06495	K	V	100	122
PSM	VAALTGLPFVTAPNK	-226_24071	P97807	1	Mouse_09-2020	null	[MS,MS:1001208,SEQUEST,]	3.2e-4	null	ms_run[1]:scan=4571	2509.7	2	1498.86382	749.93503	K	E	294	309
PSM	ASLSKLGDVYVNDAFGTAHR	-226_24079	P09411	1	Mouse_09-2020	null	[MS,MS:1001208,SEQUEST,]	1.7e-3	4-UNIMOD:213	ms_run[1]:scan=4574	2511.3	3	2662.14493	888.04934	R	H	152	172
PSM	ASLSKLGDVYVNDAFGTAHR	-226_24080	P09411	1	Mouse_09-2020	null	[MS,MS:1001208,SEQUEST,]	1.7e-3	5-UNIMOD:213	ms_run[1]:scan=4574	2511.3	3	2662.14493	888.04934	R	H	152	172
PSM	ASLSKLGDVYVNDAFGTAHR	-226_24081	P09411	1	Mouse_09-2020	null	[MS,MS:1001208,SEQUEST,]	1.7e-3	2-UNIMOD:213	ms_run[1]:scan=4574	2511.3	3	2662.14493	888.04934	R	H	152	172
PSM	HFYQPIWTLVGAGAK	-226_24085	F6ZKZ3	1	Mouse_09-2020	null	[MS,MS:1001208,SEQUEST,]	3.2e-4	null	ms_run[1]:scan=4575	2511.8	3	1687.89750	563.30335	R	L	80	95
PSM	WEFVSAFR	-226_24105	G3X982	1	Mouse_09-2020	null	[MS,MS:1001208,SEQUEST,]	3.2e-4	null	ms_run[1]:scan=4580	2514.2	2	1041.51506	521.26126	K	A	422	430
PSM	MDELQLFRGDTVLLK	-226_24024	Q01853	1	Mouse_09-2020	null	[MS,MS:1001208,SEQUEST,]	4.2e-3	1-UNIMOD:35	ms_run[1]:scan=4561	2505.1	3	1793.94651	598.65372	K	K	46	61
PSM	FLTEELSLDQDRIVIR	-226_23890	G3UYJ7	1	Mouse_09-2020	null	[MS,MS:1001208,SEQUEST,]	3.2e-4	null	ms_run[1]:scan=4533	2491.2	3	1947.05490	649.68971	K	F	223	239
PSM	EQGVLSFWR	-226_23877	P51881	1	Mouse_09-2020	null	[MS,MS:1001208,SEQUEST,]	3.2e-4	null	ms_run[1]:scan=4531	2490.1	2	1121.57366	561.29055	K	N	64	73
PSM	LQFWTETLPR	-226_23867	Q63880	1	Mouse_09-2020	null	[MS,MS:1001208,SEQUEST,]	3.2e-4	null	ms_run[1]:scan=4529	2489.1	2	1290.68437	645.84569	R	I	544	554
PSM	KYILGNPLNSGINQGPQIDKEQHNKILGLIESGK	-226_23632	O35945	1	Mouse_09-2020	null	[MS,MS:1001208,SEQUEST,]	3.2e-4	23-UNIMOD:213	ms_run[1]:scan=4482	2464.9	4	4257.08413	1065.02398	K	E	329	363
PSM	ARVGFPEVMLGILPGAR	-226_23638	Q9DBM2	1	Mouse_09-2020	null	[MS,MS:1001208,SEQUEST,]	3.2e-4	9-UNIMOD:35	ms_run[1]:scan=4483	2465.5	3	1799.00498	600.33806	K	T	116	133
PSM	LWAFQALR	-226_23653	Q8CFX1	1	Mouse_09-2020	null	[MS,MS:1001208,SEQUEST,]	3.2e-4	null	ms_run[1]:scan=4487	2467.4	2	1004.56719	502.78744	K	L	291	299
PSM	LSNIFVIGKGNKPWISLPR	-226_23660	P62702	1	Mouse_09-2020	null	[MS,MS:1001208,SEQUEST,]	3.2e-4	null	ms_run[1]:scan=4488	2467.9	4	2139.24331	535.56638	R	K	222	241
PSM	VWWMFR	-226_23667	P52196	0	Mouse_09-2020	null	[MS,MS:1001208,SEQUEST,]	2.2e-2	4-UNIMOD:35	ms_run[1]:scan=4490	2468.9	2	940.45049	470.72854	R	F	112	118
PSM	VWWMFR	-226_23667	A0A2R8VHT1	0	Mouse_09-2020	null	[MS,MS:1001208,SEQUEST,]	2.2e-2	4-UNIMOD:35	ms_run[1]:scan=4490	2468.9	2	940.45049	470.72854	R	F	113	119
PSM	IQRFLSQPFQVAEVFTGHMGK	-226_23674	P56480	1	Mouse_09-2020	null	[MS,MS:1001208,SEQUEST,]	3.2e-4	19-UNIMOD:35	ms_run[1]:scan=4491	2469.5	4	2436.25014	609.81777	K	V	460	481
PSM	SLFSSAENEPPVPLVGNWRPPQPVKGR	-226_23681	P16015	1	Mouse_09-2020	null	[MS,MS:1001208,SEQUEST,]	3.2e-4	null	ms_run[1]:scan=4492	2470.1	4	2958.56386	740.39507	R	V	227	254
PSM	GFFVQPTVFSNVTDEMRIAK	-226_23686	O35945	0	Mouse_09-2020	null	[MS,MS:1001208,SEQUEST,]	3.6e-3	16-UNIMOD:35	ms_run[1]:scan=4493	2470.6	3	2302.15921	768.05606	K	E	379	399
PSM	GFFVQPTVFSNVTDEMRIAK	-226_23686	P24549	0	Mouse_09-2020	null	[MS,MS:1001208,SEQUEST,]	3.6e-3	16-UNIMOD:35	ms_run[1]:scan=4493	2470.6	3	2302.15921	768.05606	K	E	379	399
PSM	TTGFGMIYDSLDYAK	-226_23727	P62849	1	Mouse_09-2020	null	[MS,MS:1001208,SEQUEST,]	8.5e-4	6-UNIMOD:35	ms_run[1]:scan=4502	2475.2	2	1697.77410	849.39000	K	N	69	84
PSM	YAVLYQPLFDK	-226_23732	Q8BSH9	1	Mouse_09-2020	null	[MS,MS:1001208,SEQUEST,]	1.1e-3	null	ms_run[1]:scan=4503	2475.8	2	1356.71526	678.86355	K	F	106	117
PSM	TLGVDFIDVATK	-226_23738	Q8C196	1	Mouse_09-2020	null	[MS,MS:1001208,SEQUEST,]	3.2e-4	null	ms_run[1]:scan=4504	2476.3	2	1278.69255	639.85064	K	M	1270	1282
PSM	YHPMDYYWWLR	-226_23765	Q80XN0	1	Mouse_09-2020	null	[MS,MS:1001208,SEQUEST,]	3.2e-4	4-UNIMOD:35	ms_run[1]:scan=4510	2479.3	3	1645.72666	549.24673	R	Q	315	326
PSM	IIWQFIK	-226_23775	P54071	1	Mouse_09-2020	null	[MS,MS:1001208,SEQUEST,]	8.5e-4	null	ms_run[1]:scan=4511	2479.8	2	947.57024	474.28929	R	K	61	68
PSM	RLGIPATIVVPNTTPALTIER	-226_23783	Q8VBT2	1	Mouse_09-2020	null	[MS,MS:1001208,SEQUEST,]	3.2e-4	null	ms_run[1]:scan=4512	2480.3	3	2232.30722	744.77399	R	K	78	99
PSM	IFVEESVYDEFVKR	-226_23788	P24549	1	Mouse_09-2020	null	[MS,MS:1001208,SEQUEST,]	3.2e-4	null	ms_run[1]:scan=4513	2480.8	3	1759.88907	587.30156	R	V	309	323
PSM	IIWELIK	-226_23820	O88844	1	Mouse_09-2020	null	[MS,MS:1001208,SEQUEST,]	3.2e-4	null	ms_run[1]:scan=4520	2484.4	2	914.57073	457.78912	R	K	21	28
PSM	LYSEFLGKRPWFAGDK	-226_23825	P10649	1	Mouse_09-2020	null	[MS,MS:1001208,SEQUEST,]	3.2e-4	8-UNIMOD:213	ms_run[1]:scan=4521	2485.0	3	2455.05246	819.02217	K	T	137	153
PSM	NSYLEVLLK	-226_23858	Q3TML0	1	Mouse_09-2020	null	[MS,MS:1001208,SEQUEST,]	3.7e-2	null	ms_run[1]:scan=4526	2487.7	2	1078.61479	539.81078	R	A	319	328
PSM	KYILGNPLNSGINQGPQIDKEQHNKILGLIESGK	-226_23630	O35945	1	Mouse_09-2020	null	[MS,MS:1001208,SEQUEST,]	3.2e-4	25-UNIMOD:213	ms_run[1]:scan=4482	2464.9	4	4257.08413	1065.02398	K	E	329	363
PSM	EGPSLTSPAQVLSR	-226_15440	Q8VC30	1	Mouse_09-2020	null	[MS,MS:1001208,SEQUEST,]	6.5e-4	null	ms_run[1]:scan=3118	1759.6	2	1441.76592	721.38590	K	S	421	435
PSM	AIGLPEDLIQKGK	-226_14405	P12710	1	Mouse_09-2020	null	[MS,MS:1001208,SEQUEST,]	3.2e-4	null	ms_run[1]:scan=2936	1665.4	3	1381.80365	461.27316	K	I	21	34
PSM	MFLGIQHPDSAVSFR	-226_15427	Q60991	1	Mouse_09-2020	null	[MS,MS:1001208,SEQUEST,]	3.2e-4	1-UNIMOD:35	ms_run[1]:scan=3116	1758.4	3	1720.85080	574.28737	R	K	485	500
PSM	RSWLYR	-226_6330	O09173	1	Mouse_09-2020	null	[MS,MS:1001208,SEQUEST,]	1.1e-3	null	ms_run[1]:scan=1638	996.0	2	880.47807	440.74304	K	L	58	64
PSM	SSFRGDTNFYGK	-226_6337	Q9EQ20	1	Mouse_09-2020	null	[MS,MS:1001208,SEQUEST,]	3.2e-4	null	ms_run[1]:scan=1639	996.5	3	1378.63987	460.21772	R	G	489	501
PSM	TRPTVAAGAVGLAQR	-226_6345	P45952	1	Mouse_09-2020	null	[MS,MS:1001208,SEQUEST,]	3.2e-4	null	ms_run[1]:scan=1640	997.0	3	1467.84043	489.95120	R	L	280	295
PSM	RYLSAQKPLLNDSQFRK	-226_6350	P52825	1	Mouse_09-2020	null	[MS,MS:1001208,SEQUEST,]	8.5e-4	null	ms_run[1]:scan=1641	997.6	4	2064.13759	516.78918	K	E	63	80
PSM	DMYSYDIRR	-226_6367	Q99LB7	1	Mouse_09-2020	null	[MS,MS:1001208,SEQUEST,]	3.8e-2	2-UNIMOD:35	ms_run[1]:scan=1643	998.7	3	1234.55408	412.18888	K	H	437	446
PSM	LRDNGLLAKPTHGDIIR	-226_6394	P29758	1	Mouse_09-2020	null	[MS,MS:1001208,SEQUEST,]	4.2e-2	null	ms_run[1]:scan=1648	1001.1	4	1889.06923	473.02335	R	A	397	414
PSM	YAREAYNLGVR	-226_6401	O35490	1	Mouse_09-2020	null	[MS,MS:1001208,SEQUEST,]	8.5e-4	null	ms_run[1]:scan=1649	1001.6	3	1311.68277	437.89832	K	I	284	295
PSM	MTQPMIAPYSASK	-226_6413	P50172	1	Mouse_09-2020	null	[MS,MS:1001208,SEQUEST,]	3.2e-4	1-UNIMOD:35,5-UNIMOD:35	ms_run[1]:scan=1651	1002.6	2	1456.68242	728.84417	K	A	175	188
PSM	LAQGEYIAPEK	-226_6420	Q8JZR0	0	Mouse_09-2020	null	[MS,MS:1001208,SEQUEST,]	3.2e-4	null	ms_run[1]:scan=1652	1003.2	2	1218.63701	609.82188	K	E	547	558
PSM	LAQGEYIAPEK	-226_6420	D3Z041	0	Mouse_09-2020	null	[MS,MS:1001208,SEQUEST,]	3.2e-4	null	ms_run[1]:scan=1652	1003.2	2	1218.63701	609.82188	K	E	563	574
PSM	LIDDMVAQAMK	-226_6428	O88844	1	Mouse_09-2020	null	[MS,MS:1001208,SEQUEST,]	8.5e-4	5-UNIMOD:35,10-UNIMOD:35	ms_run[1]:scan=1653	1003.7	2	1266.60771	633.80706	R	E	250	261
PSM	KHLEINPDHPIVETLRQK	-226_6437	P11499	1	Mouse_09-2020	null	[MS,MS:1001208,SEQUEST,]	3.2e-4	null	ms_run[1]:scan=1654	1004.3	5	2167.20914	434.24546	K	E	624	642
PSM	MLKKPKFELGK	-226_6454	P97351	1	Mouse_09-2020	null	[MS,MS:1001208,SEQUEST,]	1.7e-2	1-UNIMOD:35,4-UNIMOD:213	ms_run[1]:scan=1656	1005.4	3	1875.85086	625.95404	K	M	217	228
PSM	MLKKPKFELGK	-226_6455	P97351	1	Mouse_09-2020	null	[MS,MS:1001208,SEQUEST,]	6.0e-3	1-UNIMOD:35,3-UNIMOD:213	ms_run[1]:scan=1656	1005.4	3	1875.85086	625.95404	K	M	217	228
PSM	VGVNGFGR	-226_6475	A0A1D5RLD8	1	Mouse_09-2020	null	[MS,MS:1001208,SEQUEST,]	1.3e-3	null	ms_run[1]:scan=1660	1007.3	2	805.43126	403.21939	K	G	4	12
PSM	SMLRGGPLSGPYR	-226_6482	P16015	1	Mouse_09-2020	null	[MS,MS:1001208,SEQUEST,]	3.2e-4	2-UNIMOD:35	ms_run[1]:scan=1661	1007.8	3	1406.71991	469.57848	R	R	77	90
PSM	WDTVSNQVQR	-226_6489	Q64374	1	Mouse_09-2020	null	[MS,MS:1001208,SEQUEST,]	3.2e-4	null	ms_run[1]:scan=1662	1008.3	2	1232.60088	616.80455	R	A	42	52
PSM	QAVSMFVR	-226_6496	Q9DBF1	1	Mouse_09-2020	null	[MS,MS:1001208,SEQUEST,]	3.2e-4	5-UNIMOD:35	ms_run[1]:scan=1663	1008.8	2	953.48656	477.24729	K	V	376	384
PSM	EIGFSDKQISK	-226_6321	Q8C196	1	Mouse_09-2020	null	[MS,MS:1001208,SEQUEST,]	3.2e-4	null	ms_run[1]:scan=1636	994.9	3	1251.65860	417.89083	K	L	909	920
PSM	LLTYNAAR	-226_6506	E9Q5L3	1	Mouse_09-2020	null	[MS,MS:1001208,SEQUEST,]	3.2e-4	null	ms_run[1]:scan=1665	1010.0	2	921.51390	461.26126	R	V	348	356
PSM	QHATNVGIMFR	-226_6285	P35505	1	Mouse_09-2020	null	[MS,MS:1001208,SEQUEST,]	8.5e-4	9-UNIMOD:35	ms_run[1]:scan=1630	991.9	3	1289.64173	430.55216	R	K	132	143
PSM	REDIFYTSK	-226_6271	P70694	0	Mouse_09-2020	null	[MS,MS:1001208,SEQUEST,]	3.2e-4	null	ms_run[1]:scan=1627	990.4	2	1158.57939	579.79312	K	W	76	85
PSM	REDIFYTSK	-226_6271	Q91WT7	0	Mouse_09-2020	null	[MS,MS:1001208,SEQUEST,]	3.2e-4	null	ms_run[1]:scan=1627	990.4	2	1158.57939	579.79312	K	W	76	85
PSM	GLSQSALPYRR	-226_6055	Q921R2	1	Mouse_09-2020	null	[MS,MS:1001208,SEQUEST,]	3.2e-4	null	ms_run[1]:scan=1595	974.0	3	1247.68631	416.56668	K	V	10	21
PSM	VLQATVVAVGSGGKGK	-226_6059	Q64433	1	Mouse_09-2020	null	[MS,MS:1001208,SEQUEST,]	3.2e-4	null	ms_run[1]:scan=1596	974.5	3	1470.86396	490.95947	K	G	41	57
PSM	IDIVENR	-226_6067	P16460	1	Mouse_09-2020	null	[MS,MS:1001208,SEQUEST,]	1.3e-3	null	ms_run[1]:scan=1597	975.0	2	858.46813	429.73762	R	I	266	273
PSM	LSQVAPVLKER	-226_6075	Q9DBE0	1	Mouse_09-2020	null	[MS,MS:1001208,SEQUEST,]	3.2e-4	null	ms_run[1]:scan=1598	975.5	3	1239.74237	413.91883	R	V	434	445
PSM	DAGMQLQGYR	-226_6082	P05202	1	Mouse_09-2020	null	[MS,MS:1001208,SEQUEST,]	3.2e-4	4-UNIMOD:35	ms_run[1]:scan=1599	976.1	2	1154.52629	577.76658	R	Y	171	181
PSM	RFSVSTLR	-226_6108	A0A0R4IZY2	0	Mouse_09-2020	null	[MS,MS:1001208,SEQUEST,]	3.2e-4	null	ms_run[1]:scan=1603	978.0	2	965.55242	483.27998	R	F	136	144
PSM	RFSVSTLR	-226_6108	P11714	0	Mouse_09-2020	null	[MS,MS:1001208,SEQUEST,]	3.2e-4	null	ms_run[1]:scan=1603	978.0	2	965.55242	483.27998	R	F	136	144
PSM	RPWFAGDK	-226_6120	P10649	1	Mouse_09-2020	null	[MS,MS:1001208,SEQUEST,]	3.2e-4	null	ms_run[1]:scan=1605	979.1	2	976.49956	488.75360	K	T	145	153
PSM	AGIFQSAK	-226_6127	Q9CPQ1	1	Mouse_09-2020	null	[MS,MS:1001208,SEQUEST,]	3.2e-4	null	ms_run[1]:scan=1606	979.6	2	821.45110	411.22943	K	0	69	77
PSM	LPMGMTAENLAAK	-226_6140	Q8BWT1	1	Mouse_09-2020	null	[MS,MS:1001208,SEQUEST,]	3.2e-4	3-UNIMOD:35,5-UNIMOD:35	ms_run[1]:scan=1608	980.6	2	1378.67046	689.83889	K	N	159	172
PSM	SFRNPLAK	-226_6148	P17182	1	Mouse_09-2020	null	[MS,MS:1001208,SEQUEST,]	3.2e-4	null	ms_run[1]:scan=1609	981.2	2	932.53057	466.76925	R	0	427	435
PSM	LVEVIKTPMTSQK	-226_6173	Q61425	1	Mouse_09-2020	null	[MS,MS:1001208,SEQUEST,]	3.2e-4	9-UNIMOD:35	ms_run[1]:scan=1612	982.9	3	1489.82846	497.28133	K	F	180	193
PSM	YLGAEYMQSVGNMRK	-226_6180	Q921I1	1	Mouse_09-2020	null	[MS,MS:1001208,SEQUEST,]	3.2e-4	7-UNIMOD:35,13-UNIMOD:35	ms_run[1]:scan=1614	983.7	3	1778.82053	593.61152	K	S	668	683
PSM	SLFHYRQYSAGK	-226_6198	Q8C196	1	Mouse_09-2020	null	[MS,MS:1001208,SEQUEST,]	3.2e-4	null	ms_run[1]:scan=1616	984.7	3	1456.73673	486.24924	K	A	1487	1499
PSM	KQTALAELVKHKPK	-226_6213	P07724	1	Mouse_09-2020	null	[MS,MS:1001208,SEQUEST,]	3.2e-4	3-UNIMOD:213	ms_run[1]:scan=1618	985.8	4	2132.03090	533.76298	K	T	549	563
PSM	KTKPYIQVDIGGGQTK	-226_6221	P20029	1	Mouse_09-2020	null	[MS,MS:1001208,SEQUEST,]	3.2e-4	null	ms_run[1]:scan=1619	986.3	3	1732.96030	578.32459	K	F	124	140
PSM	KGVPVKVTNIK	-226_6243	P16460	1	Mouse_09-2020	null	[MS,MS:1001208,SEQUEST,]	8.5e-4	6-UNIMOD:213	ms_run[1]:scan=1622	988.0	3	1723.81968	575.27751	K	G	229	240
PSM	KVPAVPETLKK	-226_6266	P14148	1	Mouse_09-2020	null	[MS,MS:1001208,SEQUEST,]	1.6e-2	1-UNIMOD:213	ms_run[1]:scan=1626	989.8	3	1750.80722	584.27740	K	R	32	43
PSM	AVLLGPPGAGKGTQAPK	-226_6277	Q9WTP6	1	Mouse_09-2020	null	[MS,MS:1001208,SEQUEST,]	3.2e-4	null	ms_run[1]:scan=1628	990.9	3	1561.90555	521.30687	R	A	18	35
PSM	IKQGLGLK	-226_6514	P16460	1	Mouse_09-2020	null	[MS,MS:1001208,SEQUEST,]	2.2e-2	2-UNIMOD:213	ms_run[1]:scan=1666	1010.5	2	1397.62248	699.31493	K	A	309	317
PSM	KKVVDPFSK	-226_6524	P97351	1	Mouse_09-2020	null	[MS,MS:1001208,SEQUEST,]	3.2e-4	1-UNIMOD:213	ms_run[1]:scan=1667	1011.1	3	1588.67960	530.23179	K	D	19	28
PSM	KKVVDPFSK	-226_6525	P97351	1	Mouse_09-2020	null	[MS,MS:1001208,SEQUEST,]	3.2e-4	2-UNIMOD:213	ms_run[1]:scan=1667	1011.1	3	1588.67960	530.23179	K	D	19	28
PSM	LFAEAVQK	-226_6810	Q8C196	1	Mouse_09-2020	null	[MS,MS:1001208,SEQUEST,]	8.5e-4	null	ms_run[1]:scan=1715	1035.7	2	905.50981	453.25819	K	R	1472	1480
PSM	LEGDNKMVTTFK	-226_6819	P12710	1	Mouse_09-2020	null	[MS,MS:1001208,SEQUEST,]	8.5e-4	7-UNIMOD:35,6-UNIMOD:213	ms_run[1]:scan=1716	1036.2	3	1939.75943	647.25634	K	I	85	97
PSM	TYFPHFDVSHGSAQVKGHGK	-226_6837	Q91VB8	1	Mouse_09-2020	null	[MS,MS:1001208,SEQUEST,]	3.2e-4	null	ms_run[1]:scan=1718	1037.3	4	2199.07973	550.52371	K	V	42	62
PSM	EAAQMDMVNDGVEDLRGK	-226_6843	P19157	1	Mouse_09-2020	null	[MS,MS:1001208,SEQUEST,]	3.2e-4	5-UNIMOD:35,7-UNIMOD:35	ms_run[1]:scan=1719	1037.8	3	2009.89432	670.63494	R	V	86	104
PSM	RHVFGESDELIGQK	-226_6847	P17751	1	Mouse_09-2020	null	[MS,MS:1001208,SEQUEST,]	3.2e-4	null	ms_run[1]:scan=1720	1038.4	3	1614.82706	538.94600	R	S	150	164
PSM	VLDDLNKNIR	-226_6864	P70694	1	Mouse_09-2020	null	[MS,MS:1001208,SEQUEST,]	3.2e-4	null	ms_run[1]:scan=1722	1039.5	3	1199.67643	400.56294	K	I	295	305
PSM	IQALLDKYNAEKPK	-226_6870	P24270	1	Mouse_09-2020	null	[MS,MS:1001208,SEQUEST,]	3.2e-4	null	ms_run[1]:scan=1724	1040.3	4	1630.91970	408.48453	R	A	493	507
PSM	MKEIAEAYLGK	-226_6886	P63017	1	Mouse_09-2020	null	[MS,MS:1001208,SEQUEST,]	3.2e-4	1-UNIMOD:35	ms_run[1]:scan=1726	1041.4	3	1268.65738	423.55668	K	V	127	138
PSM	ITPFEEK	-226_6895	P08249	1	Mouse_09-2020	null	[MS,MS:1001208,SEQUEST,]	8.5e-4	null	ms_run[1]:scan=1727	1041.9	2	863.45262	432.22909	K	I	308	315
PSM	FTENPKAGDEFVEK	-226_6904	Q61425	1	Mouse_09-2020	null	[MS,MS:1001208,SEQUEST,]	3.2e-4	null	ms_run[1]:scan=1728	1042.4	3	1610.77329	537.59474	K	L	82	96
PSM	GGGHVAQIYAIR	-226_6911	P14131	1	Mouse_09-2020	null	[MS,MS:1001208,SEQUEST,]	8.5e-4	null	ms_run[1]:scan=1729	1042.9	3	1241.67661	414.56316	K	S	74	86
PSM	KAVKNFTDVHPDYGAR	-226_6918	P24270	1	Mouse_09-2020	null	[MS,MS:1001208,SEQUEST,]	3.2e-4	4-UNIMOD:213	ms_run[1]:scan=1730	1043.5	4	2358.99306	590.50306	K	Q	477	493
PSM	LIEPNTAVTR	-226_6944	E9Q1R2	1	Mouse_09-2020	null	[MS,MS:1001208,SEQUEST,]	3.2e-4	null	ms_run[1]:scan=1733	1045.2	2	1113.62908	557.31676	R	F	103	113
PSM	IGGHGAEYGAEALER	-226_6968	Q91VB8	1	Mouse_09-2020	null	[MS,MS:1001208,SEQUEST,]	3.2e-4	null	ms_run[1]:scan=1737	1047.1	3	1529.73548	510.58295	K	F	18	33
PSM	YTVGLGQTR	-226_6971	P54869	1	Mouse_09-2020	null	[MS,MS:1001208,SEQUEST,]	8.5e-4	null	ms_run[1]:scan=1738	1047.6	2	994.53179	497.76945	K	G	84	93
PSM	KELSEPSSTRIYAIAK	-226_6979	Q8C196	1	Mouse_09-2020	null	[MS,MS:1001208,SEQUEST,]	8.5e-4	null	ms_run[1]:scan=1739	1048.1	3	1792.98062	598.33163	K	L	841	857
PSM	FIGPSPEVVRK	-226_6996	G5E8R3	1	Mouse_09-2020	null	[MS,MS:1001208,SEQUEST,]	3.2e-4	null	ms_run[1]:scan=1742	1049.7	3	1228.70459	410.23980	R	G	138	149
PSM	GSWYSMR	-226_6789	Q8K0E8	1	Mouse_09-2020	null	[MS,MS:1001208,SEQUEST,]	3.1e-2	6-UNIMOD:35	ms_run[1]:scan=1709	1032.8	2	902.38304	451.69490	K	M	462	469
PSM	SNIKAAWGK	-226_6779	Q91VB8	1	Mouse_09-2020	null	[MS,MS:1001208,SEQUEST,]	8.5e-4	1-UNIMOD:213	ms_run[1]:scan=1707	1031.6	3	1515.60367	505.87248	K	G	9	18
PSM	RVGLKAPGIIPR	-226_6770	Q03265	1	Mouse_09-2020	null	[MS,MS:1001208,SEQUEST,]	3.2e-4	null	ms_run[1]:scan=1706	1031.1	3	1276.81977	426.27858	R	S	171	183
PSM	GQIMDAVIR	-226_6761	D3Z227	1	Mouse_09-2020	null	[MS,MS:1001208,SEQUEST,]	6.5e-4	4-UNIMOD:35	ms_run[1]:scan=1705	1030.5	2	1018.53533	509.77113	K	Y	90	99
PSM	LMKEGLEAARLK	-226_6533	O35490	1	Mouse_09-2020	null	[MS,MS:1001208,SEQUEST,]	1.5e-3	2-UNIMOD:35,3-UNIMOD:213	ms_run[1]:scan=1669	1011.9	3	1915.83597	639.28434	K	Y	230	242
PSM	GLNSDSVTEETLRK	-226_6541	Q8C196	1	Mouse_09-2020	null	[MS,MS:1001208,SEQUEST,]	1.5e-3	null	ms_run[1]:scan=1670	1012.4	2	1548.78349	774.89683	K	K	893	907
PSM	KFYEAFSK	-226_6548	P11499	1	Mouse_09-2020	null	[MS,MS:1001208,SEQUEST,]	3.2e-4	null	ms_run[1]:scan=1671	1012.9	2	1019.51964	510.26347	K	L	428	436
PSM	SDLLMPR	-226_6562	P00329	1	Mouse_09-2020	null	[MS,MS:1001208,SEQUEST,]	8.5e-4	5-UNIMOD:35	ms_run[1]:scan=1673	1014.0	2	847.43346	424.22075	R	T	115	122
PSM	QTMQVDEHARPQTTLEQLQK	-226_6583	Q8BWT1	1	Mouse_09-2020	null	[MS,MS:1001208,SEQUEST,]	3.2e-4	3-UNIMOD:35	ms_run[1]:scan=1677	1016.2	4	2397.18252	600.05113	K	P	215	235
PSM	VYKQSDLDTLAK	-226_6608	P11725	1	Mouse_09-2020	null	[MS,MS:1001208,SEQUEST,]	3.2e-4	null	ms_run[1]:scan=1682	1018.6	3	1380.73569	460.91716	R	A	142	154
PSM	GRVVNISSMLGR	-226_6617	Q80XN0	1	Mouse_09-2020	null	[MS,MS:1001208,SEQUEST,]	3.2e-4	9-UNIMOD:35	ms_run[1]:scan=1683	1019.1	3	1304.71003	435.57496	K	A	188	200
PSM	ANLVFKEIEKK	-226_6632	P32020	1	Mouse_09-2020	null	[MS,MS:1001208,SEQUEST,]	3.2e-4	null	ms_run[1]:scan=1685	1020.2	3	1318.77161	440.26249	K	E	433	444
PSM	RFQLVDSR	-226_6046	P52196	1	Mouse_09-2020	null	[MS,MS:1001208,SEQUEST,]	3.2e-4	null	ms_run[1]:scan=1594	973.4	2	1020.55974	510.78289	K	Q	176	184
PSM	KIKLTITYGPK	-226_6640	P12710	1	Mouse_09-2020	null	[MS,MS:1001208,SEQUEST,]	3.2e-4	null	ms_run[1]:scan=1686	1020.7	3	1261.78745	421.26746	K	V	47	58
PSM	GGPLSGPYR	-226_6664	P16015	1	Mouse_09-2020	null	[MS,MS:1001208,SEQUEST,]	3.2e-4	null	ms_run[1]:scan=1691	1023.3	2	903.46794	452.23778	R	R	81	90
PSM	VQEEIDRVVGR	-226_6678	Q64458	0	Mouse_09-2020	null	[MS,MS:1001208,SEQUEST,]	8.5e-4	null	ms_run[1]:scan=1693	1024.3	3	1299.70191	433.90536	K	R	323	334
PSM	VQEEIDRVVGR	-226_6678	P33267	0	Mouse_09-2020	null	[MS,MS:1001208,SEQUEST,]	8.5e-4	null	ms_run[1]:scan=1693	1024.3	3	1299.70191	433.90536	R	R	324	335
PSM	TYFPHFDVSHGSAQVKGHGK	-226_6686	Q91VB8	1	Mouse_09-2020	null	[MS,MS:1001208,SEQUEST,]	3.2e-4	null	ms_run[1]:scan=1694	1024.8	5	2199.07255	440.62042	K	V	42	62
PSM	FLTNNNSAIDK	-226_6708	P00186	1	Mouse_09-2020	null	[MS,MS:1001208,SEQUEST,]	3.2e-4	null	ms_run[1]:scan=1697	1026.4	2	1236.62187	618.81458	R	Q	430	441
PSM	ANIIYPGHGPVIHNAEAK	-226_6715	Q99KR3	1	Mouse_09-2020	null	[MS,MS:1001208,SEQUEST,]	3.2e-4	null	ms_run[1]:scan=1698	1027.1	4	1901.00173	476.00616	K	L	192	210
PSM	HKTGPNLHGLFGRK	-226_6730	P62897	1	Mouse_09-2020	null	[MS,MS:1001208,SEQUEST,]	3.2e-4	2-UNIMOD:213	ms_run[1]:scan=1700	1028.1	4	2102.93203	526.48849	K	G	27	41
PSM	HKTGPNLHGLFGRK	-226_6731	P62897	1	Mouse_09-2020	null	[MS,MS:1001208,SEQUEST,]	3.2e-4	1-UNIMOD:213	ms_run[1]:scan=1700	1028.1	4	2102.93203	526.48849	K	G	27	41
PSM	HKTGPNLHGLFGRK	-226_6732	P62897	1	Mouse_09-2020	null	[MS,MS:1001208,SEQUEST,]	3.2e-4	3-UNIMOD:213	ms_run[1]:scan=1700	1028.1	4	2102.93203	526.48849	K	G	27	41
PSM	NAEGTWSVEK	-226_6656	P17563	1	Mouse_09-2020	null	[MS,MS:1001208,SEQUEST,]	3.2e-4	null	ms_run[1]:scan=1689	1022.4	2	1120.52666	560.76710	K	I	280	290
PSM	KGKNSSVGLIQLNRPK	-226_7010	Q8BH95	1	Mouse_09-2020	null	[MS,MS:1001208,SEQUEST,]	3.2e-4	3-UNIMOD:213	ms_run[1]:scan=1744	1050.8	3	2280.09171	760.70143	K	L	41	57
PSM	YAQVKPDGTYVKPLSNK	-226_6026	Q9R0H0	1	Mouse_09-2020	null	[MS,MS:1001208,SEQUEST,]	4.2e-3	null	ms_run[1]:scan=1590	971.5	3	1908.02323	636.67903	K	T	256	273
PSM	YFSMTEVDK	-226_6002	Q61176	1	Mouse_09-2020	null	[MS,MS:1001208,SEQUEST,]	2.2e-2	4-UNIMOD:35	ms_run[1]:scan=1587	969.9	2	1135.49822	568.25244	K	G	197	206
PSM	IMFVGGPNTRK	-226_5358	Q78JT3	1	Mouse_09-2020	null	[MS,MS:1001208,SEQUEST,]	3.2e-4	2-UNIMOD:35	ms_run[1]:scan=1485	917.4	3	1235.65573	412.55702	K	Y	34	45
PSM	KNNIPFQMHTVELRK	-226_5374	Q64471	1	Mouse_09-2020	null	[MS,MS:1001208,SEQUEST,]	3.2e-4	8-UNIMOD:35	ms_run[1]:scan=1487	918.4	4	1870.99502	468.50436	K	E	23	38
PSM	SEIAHRYNDLGEQHFK	-226_5407	P07724	1	Mouse_09-2020	null	[MS,MS:1001208,SEQUEST,]	3.2e-4	null	ms_run[1]:scan=1493	921.5	3	1943.94266	648.65013	K	L	29	45
PSM	THVGMSIQTFR	-226_5411	Q8R0Y6	1	Mouse_09-2020	null	[MS,MS:1001208,SEQUEST,]	3.2e-4	5-UNIMOD:35	ms_run[1]:scan=1494	922.0	3	1292.64118	431.55204	K	F	521	532
PSM	YVGSMVADIHR	-226_5420	Q9QXD6	1	Mouse_09-2020	null	[MS,MS:1001208,SEQUEST,]	3.2e-4	5-UNIMOD:35	ms_run[1]:scan=1495	922.5	3	1263.61530	421.87653	R	L	245	256
PSM	RQAVTNPNNTFYATK	-226_5426	P38647	1	Mouse_09-2020	null	[MS,MS:1001208,SEQUEST,]	3.2e-4	null	ms_run[1]:scan=1496	923.0	3	1724.87217	575.62867	K	L	107	122
PSM	LQNLQLQPGKAK	-226_5446	P32020	1	Mouse_09-2020	null	[MS,MS:1001208,SEQUEST,]	3.2e-4	null	ms_run[1]:scan=1499	924.6	3	1337.78904	446.60150	K	0	535	547
PSM	RETGVDLTKDNMALQR	-226_5499	P38647	1	Mouse_09-2020	null	[MS,MS:1001208,SEQUEST,]	3.2e-4	12-UNIMOD:35	ms_run[1]:scan=1507	928.7	3	1862.93827	621.65115	K	R	292	308
PSM	TIEKFEK	-226_5504	P10126	1	Mouse_09-2020	null	[MS,MS:1001208,SEQUEST,]	1.7e-2	1-UNIMOD:213	ms_run[1]:scan=1508	929.2	3	1435.55381	479.18959	R	A	38	45
PSM	TIEKFEK	-226_5505	P10126	1	Mouse_09-2020	null	[MS,MS:1001208,SEQUEST,]	1.7e-2	4-UNIMOD:213	ms_run[1]:scan=1508	929.2	3	1435.55381	479.18959	R	A	38	45
PSM	TIEKFEK	-226_5506	P10126	1	Mouse_09-2020	null	[MS,MS:1001208,SEQUEST,]	1.5e-2	3-UNIMOD:213	ms_run[1]:scan=1508	929.2	3	1435.55381	479.18959	R	A	38	45
PSM	VKAVVKLEGDNK	-226_5511	P12710	1	Mouse_09-2020	null	[MS,MS:1001208,SEQUEST,]	3.2e-4	2-UNIMOD:213	ms_run[1]:scan=1509	929.8	3	1840.82718	614.27958	K	V	79	91
PSM	NKEIFLR	-226_5518	P08113	1	Mouse_09-2020	null	[MS,MS:1001208,SEQUEST,]	8.5e-4	null	ms_run[1]:scan=1510	930.3	2	919.53661	460.27163	K	L	96	103
PSM	NDLMEYAK	-226_5527	P16460	1	Mouse_09-2020	null	[MS,MS:1001208,SEQUEST,]	3.2e-4	4-UNIMOD:35	ms_run[1]:scan=1511	930.9	2	999.44328	500.22622	R	H	158	166
PSM	HGRSPAQILLR	-226_5533	Q9JII6	1	Mouse_09-2020	null	[MS,MS:1001208,SEQUEST,]	3.2e-4	null	ms_run[1]:scan=1512	931.5	3	1247.73273	416.58256	K	Q	241	252
PSM	RTQGVSTTDLVGR	-226_5538	Q922E4	1	Mouse_09-2020	null	[MS,MS:1001208,SEQUEST,]	3.2e-4	null	ms_run[1]:scan=1513	932.0	3	1389.74485	463.91967	K	L	140	153
PSM	KTITVSQDEGVRPSTTMQGLAK	-226_5546	Q8VCH0	1	Mouse_09-2020	null	[MS,MS:1001208,SEQUEST,]	3.2e-4	17-UNIMOD:35	ms_run[1]:scan=1515	932.8	4	2363.22378	591.56133	K	K	238	260
PSM	TAHIVLEDGTKMK	-226_5354	Q8C196	1	Mouse_09-2020	null	[MS,MS:1001208,SEQUEST,]	3.2e-2	12-UNIMOD:35,10-UNIMOD:213	ms_run[1]:scan=1484	916.8	3	1999.82389	667.27925	K	Y	45	58
PSM	AKVFEHIGK	-226_5553	P24270	1	Mouse_09-2020	null	[MS,MS:1001208,SEQUEST,]	3.2e-4	2-UNIMOD:213	ms_run[1]:scan=1516	933.4	3	1569.64963	523.88813	K	T	97	106
PSM	TAHIVLEDGTKMK	-226_5353	Q8C196	1	Mouse_09-2020	null	[MS,MS:1001208,SEQUEST,]	1.7e-2	12-UNIMOD:35,11-UNIMOD:213	ms_run[1]:scan=1484	916.8	3	1999.82389	667.27925	K	Y	45	58
PSM	HLKPGDRVAIEPGVPR	-226_5327	Q64442	1	Mouse_09-2020	null	[MS,MS:1001208,SEQUEST,]	3.2e-4	null	ms_run[1]:scan=1480	915.0	4	1740.98574	436.00215	K	V	85	101
PSM	HVVFIAQR	-226_5100	P62082	1	Mouse_09-2020	null	[MS,MS:1001208,SEQUEST,]	3.2e-4	null	ms_run[1]:scan=1443	895.7	2	969.56169	485.28507	K	I	91	99
PSM	RLKELIGEAAGK	-226_5115	Q91YI0	1	Mouse_09-2020	null	[MS,MS:1001208,SEQUEST,]	3.2e-4	null	ms_run[1]:scan=1445	896.9	3	1284.76187	428.92599	R	H	95	107
PSM	NIHPWVK	-226_5148	Q8C196	1	Mouse_09-2020	null	[MS,MS:1001208,SEQUEST,]	6.5e-4	null	ms_run[1]:scan=1451	899.8	2	893.49883	447.25324	K	I	936	943
PSM	TYVEKVDELKKK	-226_5166	P31786	1	Mouse_09-2020	null	[MS,MS:1001208,SEQUEST,]	8.2e-3	4-UNIMOD:213	ms_run[1]:scan=1453	900.9	4	2020.90188	505.98117	K	G	73	85
PSM	MQKEITALAPSTMK	-226_5174	P60710	1	Mouse_09-2020	null	[MS,MS:1001208,SEQUEST,]	3.2e-4	1-UNIMOD:35,13-UNIMOD:35	ms_run[1]:scan=1454	901.4	3	1580.80204	527.60560	R	K	313	327
PSM	YAFGQEK	-226_5180	Q9CQ75	1	Mouse_09-2020	null	[MS,MS:1001208,SEQUEST,]	1.1e-3	null	ms_run[1]:scan=1455	901.9	2	842.40306	421.70579	R	V	69	76
PSM	ALVKPQAIKPK	-226_5189	P47915	1	Mouse_09-2020	null	[MS,MS:1001208,SEQUEST,]	7.1e-3	9-UNIMOD:213	ms_run[1]:scan=1456	902.6	3	1733.83884	578.61776	K	P	74	85
PSM	GVLKEYGVK	-226_5198	Q8C196	1	Mouse_09-2020	null	[MS,MS:1001208,SEQUEST,]	1.7e-2	null	ms_run[1]:scan=1457	903.1	2	992.57707	496.79239	R	L	524	533
PSM	IMGPNYTPGK	-226_5209	P58252	1	Mouse_09-2020	null	[MS,MS:1001208,SEQUEST,]	3.2e-4	2-UNIMOD:35	ms_run[1]:scan=1460	904.5	2	1093.53545	547.27097	R	E	429	439
PSM	YNDLGEQHFK	-226_5220	P07724	1	Mouse_09-2020	null	[MS,MS:1001208,SEQUEST,]	3.2e-4	null	ms_run[1]:scan=1462	905.5	3	1250.58030	417.53153	R	L	35	45
PSM	DISTNYYASQKK	-226_5227	P08113	1	Mouse_09-2020	null	[MS,MS:1001208,SEQUEST,]	3.2e-4	null	ms_run[1]:scan=1463	906.0	3	1417.69599	473.23678	K	F	672	684
PSM	MIFAGIKK	-226_5235	P62897	1	Mouse_09-2020	null	[MS,MS:1001208,SEQUEST,]	3.2e-4	1-UNIMOD:35	ms_run[1]:scan=1464	906.6	2	923.53783	462.27278	K	G	81	89
PSM	SEIAHRYNDLGEQHFK	-226_5284	P07724	1	Mouse_09-2020	null	[MS,MS:1001208,SEQUEST,]	3.2e-4	null	ms_run[1]:scan=1473	911.2	4	1943.93642	486.73942	K	L	29	45
PSM	TFRPPYYHR	-226_5295	O09173	1	Mouse_09-2020	null	[MS,MS:1001208,SEQUEST,]	3.2e-4	null	ms_run[1]:scan=1475	912.3	3	1236.62665	412.88060	K	C	328	337
PSM	ELSEIAQR	-226_5301	Q91Y97	1	Mouse_09-2020	null	[MS,MS:1001208,SEQUEST,]	3.2e-4	null	ms_run[1]:scan=1476	912.8	2	945.49907	473.25363	K	V	15	23
PSM	YLGGTDDLTKK	-226_5314	Q8VCT4	1	Mouse_09-2020	null	[MS,MS:1001208,SEQUEST,]	3.2e-4	null	ms_run[1]:scan=1478	913.9	3	1210.63135	404.21532	K	D	401	412
PSM	HQILPKDQWTK	-226_5322	Q9CQB4	1	Mouse_09-2020	null	[MS,MS:1001208,SEQUEST,]	3.2e-4	null	ms_run[1]:scan=1479	914.4	3	1393.75779	465.25774	R	E	73	84
PSM	LLVAENR	-226_5344	Q9Z0H8	1	Mouse_09-2020	null	[MS,MS:1001208,SEQUEST,]	4.0e-3	null	ms_run[1]:scan=1483	916.3	2	814.47832	407.74270	K	Q	788	795
PSM	YYSIASSSK	-226_5560	Q05DV1	1	Mouse_09-2020	null	[MS,MS:1001208,SEQUEST,]	3.2e-4	null	ms_run[1]:scan=1517	933.9	2	1005.48876	503.24801	R	H	455	464
PSM	RWGHTVFVAR	-226_5576	D3Z253	1	Mouse_09-2020	null	[MS,MS:1001208,SEQUEST,]	3.2e-4	null	ms_run[1]:scan=1519	934.9	3	1228.66999	410.22811	K	A	102	112
PSM	ALQTTYGTNAPR	-226_5580	Q8CG76	1	Mouse_09-2020	null	[MS,MS:1001208,SEQUEST,]	3.2e-4	null	ms_run[1]:scan=1520	935.5	2	1292.65996	646.83331	K	T	287	299
PSM	RFEELGVK	-226_5795	Q9CPU0	1	Mouse_09-2020	null	[MS,MS:1001208,SEQUEST,]	4.0e-3	null	ms_run[1]:scan=1553	952.4	2	977.54027	489.27437	K	V	141	149
PSM	AVVKLEGDNK	-226_5799	P12710	1	Mouse_09-2020	null	[MS,MS:1001208,SEQUEST,]	3.2e-2	4-UNIMOD:213	ms_run[1]:scan=1554	953.0	3	1613.65940	538.55845	K	V	81	91
PSM	AFLSSPEHVNRPINGNGKQ	-226_5826	P19157	1	Mouse_09-2020	null	[MS,MS:1001208,SEQUEST,]	3.2e-4	null	ms_run[1]:scan=1561	956.6	4	2065.06020	517.01980	K	0	192	211
PSM	TAENFRALSTGEK	-226_5831	P17742	1	Mouse_09-2020	null	[MS,MS:1001208,SEQUEST,]	3.2e-4	null	ms_run[1]:scan=1562	957.1	3	1423.71714	475.24405	K	F	32	45
PSM	IKPVLMMNK	-226_5848	P58252	1	Mouse_09-2020	null	[MS,MS:1001208,SEQUEST,]	3.2e-4	6-UNIMOD:35,7-UNIMOD:35,2-UNIMOD:213	ms_run[1]:scan=1565	958.7	3	1646.67112	549.56215	R	D	151	160
PSM	AFLSSPEHVNRPINGNGKQ	-226_5861	P19157	1	Mouse_09-2020	null	[MS,MS:1001208,SEQUEST,]	3.2e-4	null	ms_run[1]:scan=1567	959.8	3	2065.05722	689.02397	K	0	192	211
PSM	MSLIEEEGGK	-226_5870	Q9ET01	1	Mouse_09-2020	null	[MS,MS:1001208,SEQUEST,]	3.2e-4	1-UNIMOD:35	ms_run[1]:scan=1568	960.3	2	1108.51848	554.76317	R	I	429	439
PSM	LVSLEMGK	-226_5880	Q9DBF1	1	Mouse_09-2020	null	[MS,MS:1001208,SEQUEST,]	3.2e-4	6-UNIMOD:35	ms_run[1]:scan=1570	961.1	2	892.48009	446.74405	R	L	131	139
PSM	SRHEEHERPPFVAYPHLR	-226_5891	P43024	1	Mouse_09-2020	null	[MS,MS:1001208,SEQUEST,]	2.2e-3	null	ms_run[1]:scan=1571	961.7	5	2257.14475	452.23329	K	R	63	81
PSM	ITQSNAILR	-226_5898	P10649	1	Mouse_09-2020	null	[MS,MS:1001208,SEQUEST,]	8.5e-4	null	ms_run[1]:scan=1572	962.2	2	1015.58940	508.29837	K	L	70	79
PSM	LYEQLSGK	-226_5915	P70296	1	Mouse_09-2020	null	[MS,MS:1001208,SEQUEST,]	8.5e-4	null	ms_run[1]:scan=1574	963.2	2	937.49986	469.25310	K	0	180	188
PSM	YAQVKPDGTYVKPLSNK	-226_5933	Q9R0H0	1	Mouse_09-2020	null	[MS,MS:1001208,SEQUEST,]	3.2e-4	null	ms_run[1]:scan=1576	964.3	4	1908.02260	477.76109	K	T	256	273
PSM	YSAGWDAK	-226_5942	O88451	1	Mouse_09-2020	null	[MS,MS:1001208,SEQUEST,]	8.5e-4	null	ms_run[1]:scan=1577	964.9	2	897.40990	449.20869	R	F	280	288
PSM	YQSLAYSR	-226_5949	H7BWY3	1	Mouse_09-2020	null	[MS,MS:1001208,SEQUEST,]	3.2e-4	null	ms_run[1]:scan=1578	965.4	2	987.48827	494.24835	K	L	57	65
PSM	KFLQPGSQR	-226_5954	P24472	0	Mouse_09-2020	null	[MS,MS:1001208,SEQUEST,]	3.2e-4	1-UNIMOD:213	ms_run[1]:scan=1579	965.9	3	1601.65116	534.55516	K	P	196	205
PSM	KFLQPGSQR	-226_5954	P30115	0	Mouse_09-2020	null	[MS,MS:1001208,SEQUEST,]	3.2e-4	1-UNIMOD:213	ms_run[1]:scan=1579	965.9	3	1601.65116	534.55516	K	P	196	205
PSM	SSQFLAPK	-226_5957	E9PVP0	1	Mouse_09-2020	null	[MS,MS:1001208,SEQUEST,]	8.5e-4	null	ms_run[1]:scan=1581	966.7	2	877.48046	439.24254	K	M	276	284
PSM	YIDQEELNK	-226_5986	P07901	0	Mouse_09-2020	null	[MS,MS:1001208,SEQUEST,]	3.2e-4	null	ms_run[1]:scan=1585	968.8	2	1151.55644	576.28259	K	K	285	294
PSM	YIDQEELNK	-226_5986	P11499	0	Mouse_09-2020	null	[MS,MS:1001208,SEQUEST,]	3.2e-4	null	ms_run[1]:scan=1585	968.8	2	1151.55644	576.28259	K	K	276	285
PSM	EAHKSEIAHRYNDLGEQHFK	-226_5788	P07724	1	Mouse_09-2020	null	[MS,MS:1001208,SEQUEST,]	3.2e-4	4-UNIMOD:213	ms_run[1]:scan=1552	951.9	5	2950.22474	590.85193	R	L	25	45
PSM	EAHKSEIAHRYNDLGEQHFK	-226_5787	P07724	1	Mouse_09-2020	null	[MS,MS:1001208,SEQUEST,]	3.2e-4	5-UNIMOD:213	ms_run[1]:scan=1552	951.9	5	2950.22474	590.85193	R	L	25	45
PSM	EAHKSEIAHRYNDLGEQHFK	-226_5786	P07724	1	Mouse_09-2020	null	[MS,MS:1001208,SEQUEST,]	3.2e-4	6-UNIMOD:213	ms_run[1]:scan=1552	951.9	5	2950.22474	590.85193	R	L	25	45
PSM	KFDEGRNNFEGEITKEK	-226_5777	P09103	1	Mouse_09-2020	null	[MS,MS:1001208,SEQUEST,]	3.2e-4	null	ms_run[1]:scan=1551	951.4	4	2041.00185	511.00508	K	L	210	227
PSM	MVNDAEKFAEEDK	-226_5588	P20029	1	Mouse_09-2020	null	[MS,MS:1001208,SEQUEST,]	3.2e-4	1-UNIMOD:35	ms_run[1]:scan=1521	936.0	3	1541.67899	514.56446	R	L	542	555
PSM	RETGVDLTKDNMALQR	-226_5604	P38647	1	Mouse_09-2020	null	[MS,MS:1001208,SEQUEST,]	3.2e-4	12-UNIMOD:35	ms_run[1]:scan=1523	937.2	4	1862.93764	466.49018	K	R	292	308
[truncated: 196,751 more chars]
