# Supplementary material for: A Novel Spectral Annotation Strategy Streamlines Reporting of Mono-ADP-ribosylated Peptides Derived from Mouse Liver and Spleen in Response to IFN-γ
Source: Mol Cell Proteomics. 2021 Sep 28;21(4):100153. doi: 10.1016/j.mcpro.2021.100153 (PMC9014395; doi:10.1016/j.mcpro.2021.100153)
Supplement: Supplemental Data 15 [file mmc17.zip › mcpro_100153_mmc17.mzTab]

COM	This	line	serves	as	a	size	and	separator	hint	for	spreadsheet	applications.	-	-	-	-	-	-	-	-	-	-	-	-	-	-	-	-	-	-	-	-	-	-	-	-	-	-	-	-	-	-	-	-	-	-
COM	Report of a minimal "Summary Quantification report" Proteome Discoverer 2.4.1.15 experiment.
MTD	mzTab-Version	1.0.0
MTD	mzTag-mode	Summary
MTD	mzTab-type	Identification
MTD	description	Export of M:\PostDocAnalysis\01_Singh\SKuraoka\PD2.4.beta.p.08282020\HCD_ColE\01_SK_MLiver_IFNgPilot_QE-HCD30%-(1).pdResult
MTD	ms_run[1]-location	file://M:\QExactiveIncomingRAWFiles\07-2020\07-08-2020\01_SK_MLiver_IFNgPilot_QE-HCD30%.raw
MTD	protein_search_engine_score[1]	[MS,MS:1001155,SEQUEST:xcorr,]
MTD	protein_search_engine_score[2]	Sum PEP Score
MTD	psm_search_engine_score[1]	[MS,MS:1001491,percolator:Q value,]
MTD	fixed_mod[1]	[UNIMOD, UNIMOD:4, Carbamidomethyl, ]
MTD	variable_mod[1]	[UNIMOD, UNIMOD:35, Oxidation, ]
MTD	variable_mod[2]	[UNIMOD, UNIMOD:213, ADP-Ribosyl, ]
MTD	variable_mod[3]	[UNIMOD, UNIMOD:1, Acetyl, ]
MTD	assay[1]-ms_run_ref	ms_run[1]

PRH	accession	description	taxid	species	database	database_version	search_engine	best_search_engine_score[1]	best_search_engine_score[2]	ambiguity_members	modifications	protein_coverage
PRT	Q8C196	Carbamoyl-phosphate synthase [ammonia], mitochondrial OS=Mus musculus OX=10090 GN=Cps1 PE=1 SV=2	null	null	Mouse_09-2020	null	[MS,MS:1001208,SEQUEST,]	160.67	312.921	null	null	0.45
PRT	P16460	Argininosuccinate synthase OS=Mus musculus OX=10090 GN=Ass1 PE=1 SV=1	null	null	Mouse_09-2020	null	[MS,MS:1001208,SEQUEST,]	45.07	71.429	null	null	0.38
PRT	Q8R0Y6	Cytosolic 10-formyltetrahydrofolate dehydrogenase OS=Mus musculus OX=10090 GN=Aldh1l1 PE=1 SV=1	null	null	Mouse_09-2020	null	[MS,MS:1001208,SEQUEST,]	40.37	76.301	null	null	0.29
PRT	O35490	Betaine--homocysteine S-methyltransferase 1 OS=Mus musculus OX=10090 GN=Bhmt PE=1 SV=1	null	null	Mouse_09-2020	null	[MS,MS:1001208,SEQUEST,]	40.93	73.870	null	null	0.42
PRT	P32020	Non-specific lipid-transfer protein OS=Mus musculus OX=10090 GN=Scp2 PE=1 SV=3	null	null	Mouse_09-2020	null	[MS,MS:1001208,SEQUEST,]	35.99	69.813	null	null	0.31
PRT	P12710	Fatty acid-binding protein, liver OS=Mus musculus OX=10090 GN=Fabp1 PE=1 SV=2	null	null	Mouse_09-2020	null	[MS,MS:1001208,SEQUEST,]	77.38	145.080	null	null	0.77
PRT	P24270	Catalase OS=Mus musculus OX=10090 GN=Cat PE=1 SV=4	null	null	Mouse_09-2020	null	[MS,MS:1001208,SEQUEST,]	53.27	83.440	null	null	0.35
PRT	Q03265	ATP synthase subunit alpha, mitochondrial OS=Mus musculus OX=10090 GN=Atp5f1a PE=1 SV=1	null	null	Mouse_09-2020	null	[MS,MS:1001208,SEQUEST,]	42.47	83.381	null	null	0.37
PRT	P20029	Endoplasmic reticulum chaperone BiP OS=Mus musculus OX=10090 GN=Hspa5 PE=1 SV=3	null	null	Mouse_09-2020	null	[MS,MS:1001208,SEQUEST,]	41.24	83.485	null	null	0.32
PRT	P16015	Carbonic anhydrase 3 OS=Mus musculus OX=10090 GN=Ca3 PE=1 SV=3	null	null	Mouse_09-2020	null	[MS,MS:1001208,SEQUEST,]	56.82	94.647	null	null	0.63
PRT	P10649	Glutathione S-transferase Mu 1 OS=Mus musculus OX=10090 GN=Gstm1 PE=1 SV=2	null	null	Mouse_09-2020	null	[MS,MS:1001208,SEQUEST,]	44.87	76.208	null	null	0.70
PRT	P19157	Glutathione S-transferase P 1 OS=Mus musculus OX=10090 GN=Gstp1 PE=1 SV=2	null	null	Mouse_09-2020	null	[MS,MS:1001208,SEQUEST,]	70.81	112.340	null	null	0.63
PRT	P10126	Elongation factor 1-alpha 1 OS=Mus musculus OX=10090 GN=Eef1a1 PE=1 SV=3	null	null	Mouse_09-2020	null	[MS,MS:1001208,SEQUEST,]	37.30	61.643	null	null	0.27
PRT	P26443	Glutamate dehydrogenase 1, mitochondrial OS=Mus musculus OX=10090 GN=Glud1 PE=1 SV=1	null	null	Mouse_09-2020	null	[MS,MS:1001208,SEQUEST,]	30.06	62.227	null	null	0.33
PRT	P17182	Alpha-enolase OS=Mus musculus OX=10090 GN=Eno1 PE=1 SV=3	null	null	Mouse_09-2020	null	[MS,MS:1001208,SEQUEST,]	42.79	75.896	null	null	0.43
PRT	P56480	ATP synthase subunit beta, mitochondrial OS=Mus musculus OX=10090 GN=Atp5f1b PE=1 SV=2	null	null	Mouse_09-2020	null	[MS,MS:1001208,SEQUEST,]	50.73	80.851	null	null	0.39
PRT	P63017	Heat shock cognate 71 kDa protein OS=Mus musculus OX=10090 GN=Hspa8 PE=1 SV=1	null	null	Mouse_09-2020	null	[MS,MS:1001208,SEQUEST,]	40.28	65.231	null	null	0.30
PRT	P47738	Aldehyde dehydrogenase, mitochondrial OS=Mus musculus OX=10090 GN=Aldh2 PE=1 SV=1	null	null	Mouse_09-2020	null	[MS,MS:1001208,SEQUEST,]	32.91	64.147	null	null	0.31
PRT	Q9R0H0	Peroxisomal acyl-coenzyme A oxidase 1 OS=Mus musculus OX=10090 GN=Acox1 PE=1 SV=5	null	null	Mouse_09-2020	null	[MS,MS:1001208,SEQUEST,]	25.19	47.841	null	null	0.28
PRT	G5E8R3	Pyruvate carboxylase OS=Mus musculus OX=10090 GN=Pcx PE=1 SV=1	null	null	Mouse_09-2020	null	[MS,MS:1001208,SEQUEST,]	30.53	56.365	null	null	0.15
PRT	P54869	Hydroxymethylglutaryl-CoA synthase, mitochondrial OS=Mus musculus OX=10090 GN=Hmgcs2 PE=1 SV=2	null	null	Mouse_09-2020	null	[MS,MS:1001208,SEQUEST,]	26.20	44.392	null	null	0.30
PRT	Q9ET01	Glycogen phosphorylase, liver form OS=Mus musculus OX=10090 GN=Pygl PE=1 SV=4	null	null	Mouse_09-2020	null	[MS,MS:1001208,SEQUEST,]	23.41	40.957	null	null	0.17
PRT	O88844	Isocitrate dehydrogenase [NADP] cytoplasmic OS=Mus musculus OX=10090 GN=Idh1 PE=1 SV=2	null	null	Mouse_09-2020	null	[MS,MS:1001208,SEQUEST,]	21.73	41.187	null	null	0.38
PRT	Q61176	Arginase-1 OS=Mus musculus OX=10090 GN=Arg1 PE=1 SV=1	null	null	Mouse_09-2020	null	[MS,MS:1001208,SEQUEST,]	25.31	51.186	null	null	0.40
PRT	Q9DBM2	Peroxisomal bifunctional enzyme OS=Mus musculus OX=10090 GN=Ehhadh PE=1 SV=4	null	null	Mouse_09-2020	null	[MS,MS:1001208,SEQUEST,]	28.77	49.095	null	null	0.27
PRT	P50247	Adenosylhomocysteinase OS=Mus musculus OX=10090 GN=Ahcy PE=1 SV=3	null	null	Mouse_09-2020	null	[MS,MS:1001208,SEQUEST,]	46.52	71.450	null	null	0.35
PRT	Q8BWT1	3-ketoacyl-CoA thiolase, mitochondrial OS=Mus musculus OX=10090 GN=Acaa2 PE=1 SV=3	null	null	Mouse_09-2020	null	[MS,MS:1001208,SEQUEST,]	39.54	62.261	null	null	0.41
PRT	P30115	Glutathione S-transferase A3 OS=Mus musculus OX=10090 GN=Gsta3 PE=1 SV=2	null	null	Mouse_09-2020	null	[MS,MS:1001208,SEQUEST,]	42.05	67.635	null	null	0.49
PRT	Q91VB8	Alpha globin 1 OS=Mus musculus OX=10090 GN=Hba-a1 PE=1 SV=1	null	null	Mouse_09-2020	null	[MS,MS:1001208,SEQUEST,]	46.92	72.649	null	null	0.72
PRT	P09103	Protein disulfide-isomerase OS=Mus musculus OX=10090 GN=P4hb PE=1 SV=2	null	null	Mouse_09-2020	null	[MS,MS:1001208,SEQUEST,]	33.36	55.934	null	null	0.29
PRT	Q91Y97	Fructose-bisphosphate aldolase B OS=Mus musculus OX=10090 GN=Aldob PE=1 SV=3	null	null	Mouse_09-2020	null	[MS,MS:1001208,SEQUEST,]	33.42	73.304	null	null	0.40
PRT	P05202	Aspartate aminotransferase, mitochondrial OS=Mus musculus OX=10090 GN=Got2 PE=1 SV=1	null	null	Mouse_09-2020	null	[MS,MS:1001208,SEQUEST,]	35.27	69.806	null	null	0.37
PRT	P63038	60 kDa heat shock protein, mitochondrial OS=Mus musculus OX=10090 GN=Hspd1 PE=1 SV=1	null	null	Mouse_09-2020	null	[MS,MS:1001208,SEQUEST,]	29.20	47.752	null	null	0.25
PRT	Q63880	Carboxylesterase 3A OS=Mus musculus OX=10090 GN=Ces3a PE=1 SV=2	null	null	Mouse_09-2020	null	[MS,MS:1001208,SEQUEST,]	23.50	39.446	null	null	0.16
PRT	P24549	Retinal dehydrogenase 1 OS=Mus musculus OX=10090 GN=Aldh1a1 PE=1 SV=5	null	null	Mouse_09-2020	null	[MS,MS:1001208,SEQUEST,]	40.92	96.177	null	null	0.36
PRT	A0A1D5RLD8	Glyceraldehyde-3-phosphate dehydrogenase OS=Mus musculus OX=10090 GN=Gm10358 PE=1 SV=1	null	null	Mouse_09-2020	null	[MS,MS:1001208,SEQUEST,]	36.69	70.274	null	null	0.42
PRT	P35700	Peroxiredoxin-1 OS=Mus musculus OX=10090 GN=Prdx1 PE=1 SV=1	null	null	Mouse_09-2020	null	[MS,MS:1001208,SEQUEST,]	30.37	45.231	null	null	0.49
PRT	P07724	Albumin OS=Mus musculus OX=10090 GN=Alb PE=1 SV=3	null	null	Mouse_09-2020	null	[MS,MS:1001208,SEQUEST,]	27.08	55.152	null	null	0.22
PRT	Q64374	Regucalcin OS=Mus musculus OX=10090 GN=Rgn PE=1 SV=1	null	null	Mouse_09-2020	null	[MS,MS:1001208,SEQUEST,]	23.10	35.490	null	null	0.47
PRT	P70694	Estradiol 17 beta-dehydrogenase 5 OS=Mus musculus OX=10090 GN=Akr1c6 PE=1 SV=1	null	null	Mouse_09-2020	null	[MS,MS:1001208,SEQUEST,]	22.89	37.421	null	null	0.37
PRT	P08113	Endoplasmin OS=Mus musculus OX=10090 GN=Hsp90b1 PE=1 SV=2	null	null	Mouse_09-2020	null	[MS,MS:1001208,SEQUEST,]	27.41	39.329	null	null	0.20
PRT	A8DUK4	Beta-globin OS=Mus musculus OX=10090 GN=Hbb-bs PE=1 SV=1	null	null	Mouse_09-2020	null	[MS,MS:1001208,SEQUEST,]	48.87	83.693	null	null	0.76
PRT	P11725	Ornithine carbamoyltransferase, mitochondrial OS=Mus musculus OX=10090 GN=Otc PE=1 SV=1	null	null	Mouse_09-2020	null	[MS,MS:1001208,SEQUEST,]	28.94	35.892	null	null	0.31
PRT	P31786	Acyl-CoA-binding protein OS=Mus musculus OX=10090 GN=Dbi PE=1 SV=2	null	null	Mouse_09-2020	null	[MS,MS:1001208,SEQUEST,]	16.58	31.635	null	null	0.79
PRT	P49429	4-hydroxyphenylpyruvate dioxygenase OS=Mus musculus OX=10090 GN=Hpd PE=1 SV=3	null	null	Mouse_09-2020	null	[MS,MS:1001208,SEQUEST,]	26.59	48.841	null	null	0.27
PRT	Q64459	Cytochrome P450 3A11 OS=Mus musculus OX=10090 GN=Cyp3a11 PE=1 SV=1	null	null	Mouse_09-2020	null	[MS,MS:1001208,SEQUEST,]	11.31	21.558	null	null	0.22
PRT	Q8BMS1	Trifunctional enzyme subunit alpha, mitochondrial OS=Mus musculus OX=10090 GN=Hadha PE=1 SV=1	null	null	Mouse_09-2020	null	[MS,MS:1001208,SEQUEST,]	19.21	31.246	null	null	0.15
PRT	Q8VCT4	Carboxylesterase 1D OS=Mus musculus OX=10090 GN=Ces1d PE=1 SV=1	null	null	Mouse_09-2020	null	[MS,MS:1001208,SEQUEST,]	15.60	32.744	null	null	0.21
PRT	Q8QZT1	Acetyl-CoA acetyltransferase, mitochondrial OS=Mus musculus OX=10090 GN=Acat1 PE=1 SV=1	null	null	Mouse_09-2020	null	[MS,MS:1001208,SEQUEST,]	20.57	35.684	null	null	0.29
PRT	Q9EQ20	Methylmalonate-semialdehyde dehydrogenase [acylating], mitochondrial OS=Mus musculus OX=10090 GN=Aldh6a1 PE=1 SV=1	null	null	Mouse_09-2020	null	[MS,MS:1001208,SEQUEST,]	16.65	34.815	null	null	0.28
PRT	Q91YI0	Argininosuccinate lyase OS=Mus musculus OX=10090 GN=Asl PE=1 SV=1	null	null	Mouse_09-2020	null	[MS,MS:1001208,SEQUEST,]	12.17	25.924	null	null	0.22
PRT	P38647	Stress-70 protein, mitochondrial OS=Mus musculus OX=10090 GN=Hspa9 PE=1 SV=3	null	null	Mouse_09-2020	null	[MS,MS:1001208,SEQUEST,]	18.20	32.564	null	null	0.18
PRT	Q9CPU0	Lactoylglutathione lyase OS=Mus musculus OX=10090 GN=Glo1 PE=1 SV=3	null	null	Mouse_09-2020	null	[MS,MS:1001208,SEQUEST,]	19.10	28.169	null	null	0.38
PRT	Q9QXD6	Fructose-1,6-bisphosphatase 1 OS=Mus musculus OX=10090 GN=Fbp1 PE=1 SV=3	null	null	Mouse_09-2020	null	[MS,MS:1001208,SEQUEST,]	24.05	37.497	null	null	0.30
PRT	P34914	Bifunctional epoxide hydrolase 2 OS=Mus musculus OX=10090 GN=Ephx2 PE=1 SV=2	null	null	Mouse_09-2020	null	[MS,MS:1001208,SEQUEST,]	17.34	29.965	null	null	0.21
PRT	G3X982	Aldehyde oxidase 3 OS=Mus musculus OX=10090 GN=Aox3 PE=1 SV=1	null	null	Mouse_09-2020	null	[MS,MS:1001208,SEQUEST,]	8.67	18.920	null	null	0.08
PRT	Q9D8E6	60S ribosomal protein L4 OS=Mus musculus OX=10090 GN=Rpl4 PE=1 SV=3	null	null	Mouse_09-2020	null	[MS,MS:1001208,SEQUEST,]	17.03	31.856	null	null	0.16
PRT	P27773	Protein disulfide-isomerase A3 OS=Mus musculus OX=10090 GN=Pdia3 PE=1 SV=2	null	null	Mouse_09-2020	null	[MS,MS:1001208,SEQUEST,]	24.48	42.487	null	null	0.18
PRT	D3Z041	Long-chain-fatty-acid--CoA ligase 1 OS=Mus musculus OX=10090 GN=Acsl1 PE=1 SV=1	null	null	Mouse_09-2020	null	[MS,MS:1001208,SEQUEST,]	10.17	22.923	null	null	0.14
PRT	P09411	Phosphoglycerate kinase 1 OS=Mus musculus OX=10090 GN=Pgk1 PE=1 SV=4	null	null	Mouse_09-2020	null	[MS,MS:1001208,SEQUEST,]	17.00	34.252	null	null	0.32
PRT	P00329	Alcohol dehydrogenase 1 OS=Mus musculus OX=10090 GN=Adh1 PE=1 SV=2	null	null	Mouse_09-2020	null	[MS,MS:1001208,SEQUEST,]	12.02	30.902	null	null	0.24
PRT	Q64475	Histone H2B type 1-B OS=Mus musculus OX=10090 GN=H2bc3 PE=1 SV=3	null	null	Mouse_09-2020	null	[MS,MS:1001208,SEQUEST,]	7.42	23.477	null	null	0.58
PRT	P17751	Triosephosphate isomerase OS=Mus musculus OX=10090 GN=Tpi1 PE=1 SV=4	null	null	Mouse_09-2020	null	[MS,MS:1001208,SEQUEST,]	15.13	25.318	null	null	0.31
PRT	P08249	Malate dehydrogenase, mitochondrial OS=Mus musculus OX=10090 GN=Mdh2 PE=1 SV=3	null	null	Mouse_09-2020	null	[MS,MS:1001208,SEQUEST,]	9.67	20.578	null	null	0.26
PRT	E9PWK1	Epoxide hydrolase OS=Mus musculus OX=10090 GN=Ephx1 PE=1 SV=1	null	null	Mouse_09-2020	null	[MS,MS:1001208,SEQUEST,]	9.16	18.373	null	null	0.22
PRT	Q64433	10 kDa heat shock protein, mitochondrial OS=Mus musculus OX=10090 GN=Hspe1 PE=1 SV=2	null	null	Mouse_09-2020	null	[MS,MS:1001208,SEQUEST,]	9.30	17.967	null	null	0.62
PRT	Q99LB7	Sarcosine dehydrogenase, mitochondrial OS=Mus musculus OX=10090 GN=Sardh PE=1 SV=1	null	null	Mouse_09-2020	null	[MS,MS:1001208,SEQUEST,]	12.41	25.766	null	null	0.09
PRT	P11499	Heat shock protein HSP 90-beta OS=Mus musculus OX=10090 GN=Hsp90ab1 PE=1 SV=3	null	null	Mouse_09-2020	null	[MS,MS:1001208,SEQUEST,]	23.92	39.492	null	null	0.17
PRT	Q64458	Cytochrome P450 2C29 OS=Mus musculus OX=10090 GN=Cyp2c29 PE=1 SV=2	null	null	Mouse_09-2020	null	[MS,MS:1001208,SEQUEST,]	12.29	26.798	null	null	0.21
PRT	P52196	Thiosulfate sulfurtransferase OS=Mus musculus OX=10090 GN=Tst PE=1 SV=3	null	null	Mouse_09-2020	null	[MS,MS:1001208,SEQUEST,]	16.67	26.442	null	null	0.24
PRT	P58252	Elongation factor 2 OS=Mus musculus OX=10090 GN=Eef2 PE=1 SV=2	null	null	Mouse_09-2020	null	[MS,MS:1001208,SEQUEST,]	6.56	19.155	null	null	0.09
PRT	P51881	ADP/ATP translocase 2 OS=Mus musculus OX=10090 GN=Slc25a5 PE=1 SV=3	null	null	Mouse_09-2020	null	[MS,MS:1001208,SEQUEST,]	11.36	19.623	null	null	0.18
PRT	P99029	Peroxiredoxin-5, mitochondrial OS=Mus musculus OX=10090 GN=Prdx5 PE=1 SV=2	null	null	Mouse_09-2020	null	[MS,MS:1001208,SEQUEST,]	22.27	26.949	null	null	0.32
PRT	Q61425	Hydroxyacyl-coenzyme A dehydrogenase, mitochondrial OS=Mus musculus OX=10090 GN=Hadh PE=1 SV=2	null	null	Mouse_09-2020	null	[MS,MS:1001208,SEQUEST,]	7.83	16.372	null	null	0.21
PRT	Q9DBT9	Dimethylglycine dehydrogenase, mitochondrial OS=Mus musculus OX=10090 GN=Dmgdh PE=1 SV=1	null	null	Mouse_09-2020	null	[MS,MS:1001208,SEQUEST,]	9.68	21.095	null	null	0.10
PRT	Q9CR57	60S ribosomal protein L14 OS=Mus musculus OX=10090 GN=Rpl14 PE=1 SV=3	null	null	Mouse_09-2020	null	[MS,MS:1001208,SEQUEST,]	2.51	12.413	null	null	0.30
PRT	Q9DB20	ATP synthase subunit O, mitochondrial OS=Mus musculus OX=10090 GN=Atp5po PE=1 SV=1	null	null	Mouse_09-2020	null	[MS,MS:1001208,SEQUEST,]	15.97	27.290	null	null	0.31
PRT	Q05421	Cytochrome P450 2E1 OS=Mus musculus OX=10090 GN=Cyp2e1 PE=1 SV=1	null	null	Mouse_09-2020	null	[MS,MS:1001208,SEQUEST,]	16.94	24.942	null	null	0.18
PRT	Q99J08	SEC14-like protein 2 OS=Mus musculus OX=10090 GN=Sec14l2 PE=1 SV=1	null	null	Mouse_09-2020	null	[MS,MS:1001208,SEQUEST,]	10.46	16.093	null	null	0.19
PRT	A0A1B0GSR9	L-lactate dehydrogenase OS=Mus musculus OX=10090 GN=Ldha PE=1 SV=1	null	null	Mouse_09-2020	null	[MS,MS:1001208,SEQUEST,]	10.10	14.383	null	null	0.19
PRT	Q9DBE0	Cysteine sulfinic acid decarboxylase OS=Mus musculus OX=10090 GN=Csad PE=1 SV=1	null	null	Mouse_09-2020	null	[MS,MS:1001208,SEQUEST,]	14.94	28.427	null	null	0.15
PRT	P97872	Flavin-containing monooxygenase 5 OS=Mus musculus OX=10090 GN=Fmo5 PE=1 SV=4	null	null	Mouse_09-2020	null	[MS,MS:1001208,SEQUEST,]	7.27	13.260	null	null	0.12
PRT	Q9JII6	Aldo-keto reductase family 1 member A1 OS=Mus musculus OX=10090 GN=Akr1a1 PE=1 SV=3	null	null	Mouse_09-2020	null	[MS,MS:1001208,SEQUEST,]	13.36	21.901	null	null	0.24
PRT	Q8K169	UDP-glucuronosyltransferase OS=Mus musculus OX=10090 GN=Ugt2b5 PE=1 SV=1	null	null	Mouse_09-2020	null	[MS,MS:1001208,SEQUEST,]	19.13	25.803	null	null	0.15
PRT	Q91XE0	Glycine N-acyltransferase OS=Mus musculus OX=10090 GN=Glyat PE=1 SV=1	null	null	Mouse_09-2020	null	[MS,MS:1001208,SEQUEST,]	13.16	25.276	null	null	0.27
PRT	Q64442	Sorbitol dehydrogenase OS=Mus musculus OX=10090 GN=Sord PE=1 SV=3	null	null	Mouse_09-2020	null	[MS,MS:1001208,SEQUEST,]	16.51	39.402	null	null	0.22
PRT	O09173	Homogentisate 1,2-dioxygenase OS=Mus musculus OX=10090 GN=Hgd PE=1 SV=2	null	null	Mouse_09-2020	null	[MS,MS:1001208,SEQUEST,]	11.65	14.542	null	null	0.18
PRT	P15105	Glutamine synthetase OS=Mus musculus OX=10090 GN=Glul PE=1 SV=6	null	null	Mouse_09-2020	null	[MS,MS:1001208,SEQUEST,]	14.28	24.569	null	null	0.17
PRT	A0A0A0MQA5	Tubulin alpha chain (Fragment) OS=Mus musculus OX=10090 GN=Tuba4a PE=1 SV=1	null	null	Mouse_09-2020	null	[MS,MS:1001208,SEQUEST,]	14.29	21.981	null	null	0.18
PRT	Q8CHT0	Delta-1-pyrroline-5-carboxylate dehydrogenase, mitochondrial OS=Mus musculus OX=10090 GN=Aldh4a1 PE=1 SV=3	null	null	Mouse_09-2020	null	[MS,MS:1001208,SEQUEST,]	9.95	20.246	null	null	0.15
PRT	O88451	Retinol dehydrogenase 7 OS=Mus musculus OX=10090 GN=Rdh7 PE=1 SV=1	null	null	Mouse_09-2020	null	[MS,MS:1001208,SEQUEST,]	14.00	15.718	null	null	0.18
PRT	Q8VC30	Triokinase/FMN cyclase OS=Mus musculus OX=10090 GN=Tkfc PE=1 SV=1	null	null	Mouse_09-2020	null	[MS,MS:1001208,SEQUEST,]	8.98	19.274	null	null	0.15
PRT	Q8JZR0	Long-chain-fatty-acid--CoA ligase 5 OS=Mus musculus OX=10090 GN=Acsl5 PE=1 SV=1	null	null	Mouse_09-2020	null	[MS,MS:1001208,SEQUEST,]	1.72	5.857	null	null	0.07
PRT	P14148	60S ribosomal protein L7 OS=Mus musculus OX=10090 GN=Rpl7 PE=1 SV=2	null	null	Mouse_09-2020	null	[MS,MS:1001208,SEQUEST,]	4.27	9.876	null	null	0.23
PRT	P19096	Fatty acid synthase OS=Mus musculus OX=10090 GN=Fasn PE=1 SV=2	null	null	Mouse_09-2020	null	[MS,MS:1001208,SEQUEST,]	4.68	14.141	null	null	0.03
PRT	O70475	UDP-glucose 6-dehydrogenase OS=Mus musculus OX=10090 GN=Ugdh PE=1 SV=1	null	null	Mouse_09-2020	null	[MS,MS:1001208,SEQUEST,]	11.23	19.419	null	null	0.14
PRT	Q9QXX4	Calcium-binding mitochondrial carrier protein Aralar2 OS=Mus musculus OX=10090 GN=Slc25a13 PE=1 SV=1	null	null	Mouse_09-2020	null	[MS,MS:1001208,SEQUEST,]	9.94	20.386	null	null	0.11
PRT	Q9DCX2	ATP synthase subunit d, mitochondrial OS=Mus musculus OX=10090 GN=Atp5pd PE=1 SV=3	null	null	Mouse_09-2020	null	[MS,MS:1001208,SEQUEST,]	9.85	21.279	null	null	0.43
PRT	Q91ZJ5	UTP--glucose-1-phosphate uridylyltransferase OS=Mus musculus OX=10090 GN=Ugp2 PE=1 SV=3	null	null	Mouse_09-2020	null	[MS,MS:1001208,SEQUEST,]	5.74	14.438	null	null	0.11
PRT	O35945	Aldehyde dehydrogenase, cytosolic 1 OS=Mus musculus OX=10090 GN=Aldh1a7 PE=1 SV=1	null	null	Mouse_09-2020	null	[MS,MS:1001208,SEQUEST,]	15.42	41.567	null	null	0.23
PRT	Q91WU0	Carboxylesterase 1F OS=Mus musculus OX=10090 GN=Ces1f PE=1 SV=1	null	null	Mouse_09-2020	null	[MS,MS:1001208,SEQUEST,]	17.70	33.678	null	null	0.19
PRT	P08228	Superoxide dismutase [Cu-Zn] OS=Mus musculus OX=10090 GN=Sod1 PE=1 SV=2	null	null	Mouse_09-2020	null	[MS,MS:1001208,SEQUEST,]	18.12	30.124	null	null	0.43
PRT	Q9QXF8	Glycine N-methyltransferase OS=Mus musculus OX=10090 GN=Gnmt PE=1 SV=3	null	null	Mouse_09-2020	null	[MS,MS:1001208,SEQUEST,]	17.14	25.340	null	null	0.25
PRT	P97351	40S ribosomal protein S3a OS=Mus musculus OX=10090 GN=Rps3a PE=1 SV=3	null	null	Mouse_09-2020	null	[MS,MS:1001208,SEQUEST,]	0.00	8.362	null	null	0.20
PRT	Q99LC5	Electron transfer flavoprotein subunit alpha, mitochondrial OS=Mus musculus OX=10090 GN=Etfa PE=1 SV=2	null	null	Mouse_09-2020	null	[MS,MS:1001208,SEQUEST,]	9.99	22.561	null	null	0.23
PRT	P14211	Calreticulin OS=Mus musculus OX=10090 GN=Calr PE=1 SV=1	null	null	Mouse_09-2020	null	[MS,MS:1001208,SEQUEST,]	10.93	18.434	null	null	0.11
PRT	Q91VS7	Microsomal glutathione S-transferase 1 OS=Mus musculus OX=10090 GN=Mgst1 PE=1 SV=3	null	null	Mouse_09-2020	null	[MS,MS:1001208,SEQUEST,]	4.71	10.202	null	null	0.16
PRT	Q9WTP6	Adenylate kinase 2, mitochondrial OS=Mus musculus OX=10090 GN=Ak2 PE=1 SV=5	null	null	Mouse_09-2020	null	[MS,MS:1001208,SEQUEST,]	14.18	23.372	null	null	0.25
PRT	Q8BH00	2-aminomuconic semialdehyde dehydrogenase OS=Mus musculus OX=10090 GN=Aldh8a1 PE=1 SV=1	null	null	Mouse_09-2020	null	[MS,MS:1001208,SEQUEST,]	2.67	10.113	null	null	0.10
PRT	P24369	Peptidyl-prolyl cis-trans isomerase B OS=Mus musculus OX=10090 GN=Ppib PE=1 SV=2	null	null	Mouse_09-2020	null	[MS,MS:1001208,SEQUEST,]	4.06	11.852	null	null	0.29
PRT	Q9CPY7	Cytosol aminopeptidase OS=Mus musculus OX=10090 GN=Lap3 PE=1 SV=3	null	null	Mouse_09-2020	null	[MS,MS:1001208,SEQUEST,]	6.11	12.569	null	null	0.11
PRT	Q9DCW4	Electron transfer flavoprotein subunit beta OS=Mus musculus OX=10090 GN=Etfb PE=1 SV=3	null	null	Mouse_09-2020	null	[MS,MS:1001208,SEQUEST,]	14.86	24.011	null	null	0.26
PRT	Q9D0F9	Phosphoglucomutase-1 OS=Mus musculus OX=10090 GN=Pgm1 PE=1 SV=4	null	null	Mouse_09-2020	null	[MS,MS:1001208,SEQUEST,]	7.43	11.634	null	null	0.14
PRT	Q8BP67	60S ribosomal protein L24 OS=Mus musculus OX=10090 GN=Rpl24 PE=1 SV=2	null	null	Mouse_09-2020	null	[MS,MS:1001208,SEQUEST,]	3.89	8.415	null	null	0.24
PRT	A0A0R4J083	Long-chain specific acyl-CoA dehydrogenase, mitochondrial OS=Mus musculus OX=10090 GN=Acadl PE=1 SV=1	null	null	Mouse_09-2020	null	[MS,MS:1001208,SEQUEST,]	2.18	8.822	null	null	0.13
PRT	P35505	Fumarylacetoacetase OS=Mus musculus OX=10090 GN=Fah PE=1 SV=2	null	null	Mouse_09-2020	null	[MS,MS:1001208,SEQUEST,]	11.07	18.872	null	null	0.18
PRT	Q9WVL0	Maleylacetoacetate isomerase OS=Mus musculus OX=10090 GN=Gstz1 PE=1 SV=1	null	null	Mouse_09-2020	null	[MS,MS:1001208,SEQUEST,]	6.95	11.009	null	null	0.26
PRT	P40142	Transketolase OS=Mus musculus OX=10090 GN=Tkt PE=1 SV=1	null	null	Mouse_09-2020	null	[MS,MS:1001208,SEQUEST,]	5.70	9.303	null	null	0.07
PRT	G3UZN1	D-dopachrome decarboxylase OS=Mus musculus OX=10090 GN=Ddt PE=1 SV=1	null	null	Mouse_09-2020	null	[MS,MS:1001208,SEQUEST,]	1.70	9.262	null	null	0.48
PRT	P97807	Fumarate hydratase, mitochondrial OS=Mus musculus OX=10090 GN=Fh PE=1 SV=3	null	null	Mouse_09-2020	null	[MS,MS:1001208,SEQUEST,]	9.48	13.069	null	null	0.13
PRT	O55022	Membrane-associated progesterone receptor component 1 OS=Mus musculus OX=10090 GN=Pgrmc1 PE=1 SV=4	null	null	Mouse_09-2020	null	[MS,MS:1001208,SEQUEST,]	9.01	14.387	null	null	0.24
PRT	Q68FD5	Clathrin heavy chain 1 OS=Mus musculus OX=10090 GN=Cltc PE=1 SV=3	null	null	Mouse_09-2020	null	[MS,MS:1001208,SEQUEST,]	4.06	8.722	null	null	0.03
PRT	P47911	60S ribosomal protein L6 OS=Mus musculus OX=10090 GN=Rpl6 PE=1 SV=3	null	null	Mouse_09-2020	null	[MS,MS:1001208,SEQUEST,]	1.64	9.385	null	null	0.18
PRT	Q9Z2V4	Phosphoenolpyruvate carboxykinase, cytosolic [GTP] OS=Mus musculus OX=10090 GN=Pck1 PE=1 SV=1	null	null	Mouse_09-2020	null	[MS,MS:1001208,SEQUEST,]	2.07	12.199	null	null	0.13
PRT	Q6GT24	Peroxiredoxin-6 OS=Mus musculus OX=10090 GN=Prdx6 PE=1 SV=1	null	null	Mouse_09-2020	null	[MS,MS:1001208,SEQUEST,]	5.23	12.466	null	null	0.22
PRT	Q9CQA3	Succinate dehydrogenase [ubiquinone] iron-sulfur subunit, mitochondrial OS=Mus musculus OX=10090 GN=Sdhb PE=1 SV=1	null	null	Mouse_09-2020	null	[MS,MS:1001208,SEQUEST,]	13.25	20.059	null	null	0.12
PRT	Q8QZR3	Pyrethroid hydrolase Ces2a OS=Mus musculus OX=10090 GN=Ces2a PE=1 SV=1	null	null	Mouse_09-2020	null	[MS,MS:1001208,SEQUEST,]	14.58	28.834	null	null	0.20
PRT	A0A0R4IZY2	Cytochrome P450 2D26 OS=Mus musculus OX=10090 GN=Cyp2d26 PE=1 SV=1	null	null	Mouse_09-2020	null	[MS,MS:1001208,SEQUEST,]	16.55	25.747	null	null	0.12
PRT	Q91WT7	3-alpha-hydroxysteroid dehydrogenase type 1 OS=Mus musculus OX=10090 GN=Akr1c14 PE=1 SV=1	null	null	Mouse_09-2020	null	[MS,MS:1001208,SEQUEST,]	9.07	13.111	null	null	0.21
PRT	P33267	Cytochrome P450 2F2 OS=Mus musculus OX=10090 GN=Cyp2f2 PE=1 SV=1	null	null	Mouse_09-2020	null	[MS,MS:1001208,SEQUEST,]	9.32	8.353	null	null	0.08
PRT	P28271	Cytoplasmic aconitate hydratase OS=Mus musculus OX=10090 GN=Aco1 PE=1 SV=3	null	null	Mouse_09-2020	null	[MS,MS:1001208,SEQUEST,]	14.38	19.319	null	null	0.05
PRT	P47962	60S ribosomal protein L5 OS=Mus musculus OX=10090 GN=Rpl5 PE=1 SV=3	null	null	Mouse_09-2020	null	[MS,MS:1001208,SEQUEST,]	2.60	8.542	null	null	0.18
PRT	P52760	2-iminobutanoate/2-iminopropanoate deaminase OS=Mus musculus OX=10090 GN=Rida PE=1 SV=3	null	null	Mouse_09-2020	null	[MS,MS:1001208,SEQUEST,]	14.16	26.326	null	null	0.31
PRT	P29758	Ornithine aminotransferase, mitochondrial OS=Mus musculus OX=10090 GN=Oat PE=1 SV=1	null	null	Mouse_09-2020	null	[MS,MS:1001208,SEQUEST,]	12.21	19.786	null	null	0.15
PRT	P17742	Peptidyl-prolyl cis-trans isomerase A OS=Mus musculus OX=10090 GN=Ppia PE=1 SV=2	null	null	Mouse_09-2020	null	[MS,MS:1001208,SEQUEST,]	7.03	14.069	null	null	0.32
PRT	Q9DCN2	NADH-cytochrome b5 reductase 3 OS=Mus musculus OX=10090 GN=Cyb5r3 PE=1 SV=3	null	null	Mouse_09-2020	null	[MS,MS:1001208,SEQUEST,]	3.54	10.735	null	null	0.17
PRT	Q9CQ62	2,4-dienoyl-CoA reductase, mitochondrial OS=Mus musculus OX=10090 GN=Decr1 PE=1 SV=1	null	null	Mouse_09-2020	null	[MS,MS:1001208,SEQUEST,]	10.75	16.070	null	null	0.14
PRT	Q9WTP7	GTP:AMP phosphotransferase AK3, mitochondrial OS=Mus musculus OX=10090 GN=Ak3 PE=1 SV=3	null	null	Mouse_09-2020	null	[MS,MS:1001208,SEQUEST,]	1.75	13.086	null	null	0.17
PRT	Q9EQF5	Dihydropyrimidinase OS=Mus musculus OX=10090 GN=Dpys PE=1 SV=2	null	null	Mouse_09-2020	null	[MS,MS:1001208,SEQUEST,]	10.08	15.270	null	null	0.06
PRT	P99027	60S acidic ribosomal protein P2 OS=Mus musculus OX=10090 GN=Rplp2 PE=1 SV=3	null	null	Mouse_09-2020	null	[MS,MS:1001208,SEQUEST,]	13.04	24.696	null	null	0.43
PRT	P14152	Malate dehydrogenase, cytoplasmic OS=Mus musculus OX=10090 GN=Mdh1 PE=1 SV=3	null	null	Mouse_09-2020	null	[MS,MS:1001208,SEQUEST,]	2.91	9.317	null	null	0.12
PRT	Q921R2	40S ribosomal protein S13 OS=Mus musculus OX=10090 GN=Rps13 PE=1 SV=1	null	null	Mouse_09-2020	null	[MS,MS:1001208,SEQUEST,]	4.43	7.840	null	null	0.36
PRT	Q8BGL3	Sulfotransferase OS=Mus musculus OX=10090 GN=Sult2a8 PE=1 SV=1	null	null	Mouse_09-2020	null	[MS,MS:1001208,SEQUEST,]	5.44	13.320	null	null	0.21
PRT	P62900	60S ribosomal protein L31 OS=Mus musculus OX=10090 GN=Rpl31 PE=1 SV=1	null	null	Mouse_09-2020	null	[MS,MS:1001208,SEQUEST,]	5.55	12.719	null	null	0.36
PRT	P29341	Polyadenylate-binding protein 1 OS=Mus musculus OX=10090 GN=Pabpc1 PE=1 SV=2	null	null	Mouse_09-2020	null	[MS,MS:1001208,SEQUEST,]	2.44	5.802	null	null	0.06
PRT	Q9DCY0	Glycine N-acyltransferase-like protein Keg1 OS=Mus musculus OX=10090 GN=Keg1 PE=1 SV=1	null	null	Mouse_09-2020	null	[MS,MS:1001208,SEQUEST,]	7.12	12.632	null	null	0.14
PRT	P56593	Cytochrome P450 2A12 OS=Mus musculus OX=10090 GN=Cyp2a12 PE=1 SV=2	null	null	Mouse_09-2020	null	[MS,MS:1001208,SEQUEST,]	5.05	11.730	null	null	0.11
PRT	P26043	Radixin OS=Mus musculus OX=10090 GN=Rdx PE=1 SV=3	null	null	Mouse_09-2020	null	[MS,MS:1001208,SEQUEST,]	2.96	7.423	null	null	0.06
PRT	Q8BH95	Enoyl-CoA hydratase, mitochondrial OS=Mus musculus OX=10090 GN=Echs1 PE=1 SV=1	null	null	Mouse_09-2020	null	[MS,MS:1001208,SEQUEST,]	7.89	13.146	null	null	0.13
PRT	Q99K67	Alpha-aminoadipic semialdehyde synthase, mitochondrial OS=Mus musculus OX=10090 GN=Aass PE=1 SV=1	null	null	Mouse_09-2020	null	[MS,MS:1001208,SEQUEST,]	7.25	15.677	null	null	0.05
PRT	Q91X72	Hemopexin OS=Mus musculus OX=10090 GN=Hpx PE=1 SV=2	null	null	Mouse_09-2020	null	[MS,MS:1001208,SEQUEST,]	3.90	10.769	null	null	0.09
PRT	B1AU25	Apoptosis-inducing factor 1, mitochondrial OS=Mus musculus OX=10090 GN=Aifm1 PE=1 SV=1	null	null	Mouse_09-2020	null	[MS,MS:1001208,SEQUEST,]	1.60	9.346	null	null	0.10
PRT	O35488	Very long-chain acyl-CoA synthetase OS=Mus musculus OX=10090 GN=Slc27a2 PE=1 SV=2	null	null	Mouse_09-2020	null	[MS,MS:1001208,SEQUEST,]	9.43	15.006	null	null	0.08
PRT	E9Q5F6	Polyubiquitin-C (Fragment) OS=Mus musculus OX=10090 GN=Ubc PE=1 SV=1	null	null	Mouse_09-2020	null	[MS,MS:1001208,SEQUEST,]	8.12	15.060	null	null	0.64
PRT	P62270	40S ribosomal protein S18 OS=Mus musculus OX=10090 GN=Rps18 PE=1 SV=3	null	null	Mouse_09-2020	null	[MS,MS:1001208,SEQUEST,]	2.38	9.089	null	null	0.18
PRT	P16331	Phenylalanine-4-hydroxylase OS=Mus musculus OX=10090 GN=Pah PE=1 SV=4	null	null	Mouse_09-2020	null	[MS,MS:1001208,SEQUEST,]	7.46	10.418	null	null	0.09
PRT	A2AKV0	ATP synthase, H+-transporting, mitochondrial F1 complex, gamma polypeptide 1 (Fragment) OS=Mus musculus OX=10090 GN=Atp5c1 PE=1 SV=1	null	null	Mouse_09-2020	null	[MS,MS:1001208,SEQUEST,]	2.20	6.747	null	null	0.40
PRT	Q00623	Apolipoprotein A-I OS=Mus musculus OX=10090 GN=Apoa1 PE=1 SV=2	null	null	Mouse_09-2020	null	[MS,MS:1001208,SEQUEST,]	7.33	10.040	null	null	0.16
PRT	P00186	Cytochrome P450 1A2 OS=Mus musculus OX=10090 GN=Cyp1a2 PE=1 SV=1	null	null	Mouse_09-2020	null	[MS,MS:1001208,SEQUEST,]	2.02	8.217	null	null	0.08
PRT	P06745	Glucose-6-phosphate isomerase OS=Mus musculus OX=10090 GN=Gpi PE=1 SV=4	null	null	Mouse_09-2020	null	[MS,MS:1001208,SEQUEST,]	6.96	9.600	null	null	0.09
PRT	A0A0A6YY34	Glutathione peroxidase OS=Mus musculus OX=10090 GN=Gpx1 PE=1 SV=1	null	null	Mouse_09-2020	null	[MS,MS:1001208,SEQUEST,]	9.32	13.207	null	null	0.33
PRT	A0A1W2P733	C-1-tetrahydrofolate synthase, cytoplasmic OS=Mus musculus OX=10090 GN=Mthfd1 PE=1 SV=1	null	null	Mouse_09-2020	null	[MS,MS:1001208,SEQUEST,]	7.77	13.996	null	null	0.08
PRT	A0A0G2JDI9	ATP-binding cassette sub-family D member 3 OS=Mus musculus OX=10090 GN=Abcd3 PE=1 SV=1	null	null	Mouse_09-2020	null	[MS,MS:1001208,SEQUEST,]	4.67	10.659	null	null	0.10
PRT	P45952	Medium-chain specific acyl-CoA dehydrogenase, mitochondrial OS=Mus musculus OX=10090 GN=Acadm PE=1 SV=1	null	null	Mouse_09-2020	null	[MS,MS:1001208,SEQUEST,]	6.66	10.211	null	null	0.15
PRT	P48036	Annexin A5 OS=Mus musculus OX=10090 GN=Anxa5 PE=1 SV=1	null	null	Mouse_09-2020	null	[MS,MS:1001208,SEQUEST,]	1.89	5.673	null	null	0.13
PRT	E0CXN5	Glycerol-3-phosphate dehydrogenase [NAD(+)] OS=Mus musculus OX=10090 GN=Gpd1 PE=1 SV=1	null	null	Mouse_09-2020	null	[MS,MS:1001208,SEQUEST,]	5.88	12.020	null	null	0.16
PRT	Q3TQP6	Malic enzyme OS=Mus musculus OX=10090 GN=Me1 PE=1 SV=1	null	null	Mouse_09-2020	null	[MS,MS:1001208,SEQUEST,]	1.83	7.154	null	null	0.09
PRT	P35492	Histidine ammonia-lyase OS=Mus musculus OX=10090 GN=Hal PE=1 SV=1	null	null	Mouse_09-2020	null	[MS,MS:1001208,SEQUEST,]	2.50	10.717	null	null	0.09
PRT	Q8BVI4	Dihydropteridine reductase OS=Mus musculus OX=10090 GN=Qdpr PE=1 SV=2	null	null	Mouse_09-2020	null	[MS,MS:1001208,SEQUEST,]	9.97	12.253	null	null	0.26
PRT	Q9CXW4	60S ribosomal protein L11 OS=Mus musculus OX=10090 GN=Rpl11 PE=1 SV=4	null	null	Mouse_09-2020	null	[MS,MS:1001208,SEQUEST,]	3.91	6.597	null	null	0.16
PRT	A0A1B0GSS8	60S ribosomal protein L18 OS=Mus musculus OX=10090 GN=Rpl18 PE=1 SV=1	null	null	Mouse_09-2020	null	[MS,MS:1001208,SEQUEST,]	4.07	9.957	null	null	0.15
PRT	P62908	40S ribosomal protein S3 OS=Mus musculus OX=10090 GN=Rps3 PE=1 SV=1	null	null	Mouse_09-2020	null	[MS,MS:1001208,SEQUEST,]	7.16	12.569	null	null	0.17
PRT	G5E902	Phosphate carrier protein, mitochondrial OS=Mus musculus OX=10090 GN=Slc25a3 PE=1 SV=1	null	null	Mouse_09-2020	null	[MS,MS:1001208,SEQUEST,]	5.00	10.208	null	null	0.12
PRT	D3Z106	Acyl-coenzyme A synthetase ACSM1, mitochondrial (Fragment) OS=Mus musculus OX=10090 GN=Acsm1 PE=1 SV=1	null	null	Mouse_09-2020	null	[MS,MS:1001208,SEQUEST,]	7.39	13.309	null	null	0.11
PRT	P50172	Corticosteroid 11-beta-dehydrogenase isozyme 1 OS=Mus musculus OX=10090 GN=Hsd11b1 PE=1 SV=3	null	null	Mouse_09-2020	null	[MS,MS:1001208,SEQUEST,]	7.74	14.441	null	null	0.18
PRT	Q9DBJ1	Phosphoglycerate mutase 1 OS=Mus musculus OX=10090 GN=Pgam1 PE=1 SV=3	null	null	Mouse_09-2020	null	[MS,MS:1001208,SEQUEST,]	9.17	15.153	null	null	0.22
PRT	Q921I1	Serotransferrin OS=Mus musculus OX=10090 GN=Tf PE=1 SV=1	null	null	Mouse_09-2020	null	[MS,MS:1001208,SEQUEST,]	5.25	11.253	null	null	0.07
PRT	P62897	Cytochrome c, somatic OS=Mus musculus OX=10090 GN=Cycs PE=1 SV=2	null	null	Mouse_09-2020	null	[MS,MS:1001208,SEQUEST,]	11.35	14.450	null	null	0.45
PRT	P60710	Actin, cytoplasmic 1 OS=Mus musculus OX=10090 GN=Actb PE=1 SV=1	null	null	Mouse_09-2020	null	[MS,MS:1001208,SEQUEST,]	25.65	52.161	null	null	0.35
PRT	P68372	Tubulin beta-4B chain OS=Mus musculus OX=10090 GN=Tubb4b PE=1 SV=1	null	null	Mouse_09-2020	null	[MS,MS:1001208,SEQUEST,]	12.64	23.213	null	null	0.18
PRT	Q8R084	UDP-glucuronosyltransferase OS=Mus musculus OX=10090 GN=Ugt2b1 PE=1 SV=1	null	null	Mouse_09-2020	null	[MS,MS:1001208,SEQUEST,]	10.74	19.351	null	null	0.10
PRT	Q91X77	Cytochrome P450 2C50 OS=Mus musculus OX=10090 GN=Cyp2c50 PE=1 SV=2	null	null	Mouse_09-2020	null	[MS,MS:1001208,SEQUEST,]	10.36	18.186	null	null	0.10
PRT	P24472	Glutathione S-transferase A4 OS=Mus musculus OX=10090 GN=Gsta4 PE=1 SV=3	null	null	Mouse_09-2020	null	[MS,MS:1001208,SEQUEST,]	5.93	9.748	null	null	0.14
PRT	Q60932	Voltage-dependent anion-selective channel protein 1 OS=Mus musculus OX=10090 GN=Vdac1 PE=1 SV=3	null	null	Mouse_09-2020	null	[MS,MS:1001208,SEQUEST,]	8.29	12.601	null	null	0.14
PRT	J3QMG3	Voltage-dependent anion-selective channel protein 3 OS=Mus musculus OX=10090 GN=Vdac3 PE=1 SV=1	null	null	Mouse_09-2020	null	[MS,MS:1001208,SEQUEST,]	4.20	8.754	null	null	0.11
PRT	A0A0G2JG44	Uricase (Fragment) OS=Mus musculus OX=10090 GN=Uox PE=1 SV=1	null	null	Mouse_09-2020	null	[MS,MS:1001208,SEQUEST,]	5.74	13.045	null	null	0.18
PRT	O09174	Alpha-methylacyl-CoA racemase OS=Mus musculus OX=10090 GN=Amacr PE=1 SV=4	null	null	Mouse_09-2020	null	[MS,MS:1001208,SEQUEST,]	1.68	3.378	null	null	0.13
PRT	G5E850	Cytochrome b5 OS=Mus musculus OX=10090 GN=Cyb5a PE=1 SV=1	null	null	Mouse_09-2020	null	[MS,MS:1001208,SEQUEST,]	6.42	12.359	null	null	0.29
PRT	P40936	Indolethylamine N-methyltransferase OS=Mus musculus OX=10090 GN=Inmt PE=1 SV=1	null	null	Mouse_09-2020	null	[MS,MS:1001208,SEQUEST,]	3.40	14.277	null	null	0.11
PRT	P07758	Alpha-1-antitrypsin 1-1 OS=Mus musculus OX=10090 GN=Serpina1a PE=1 SV=4	null	null	Mouse_09-2020	null	[MS,MS:1001208,SEQUEST,]	4.51	7.985	null	null	0.08
PRT	P27659	60S ribosomal protein L3 OS=Mus musculus OX=10090 GN=Rpl3 PE=1 SV=3	null	null	Mouse_09-2020	null	[MS,MS:1001208,SEQUEST,]	4.61	7.156	null	null	0.07
PRT	Q9DBF1	Alpha-aminoadipic semialdehyde dehydrogenase OS=Mus musculus OX=10090 GN=Aldh7a1 PE=1 SV=4	null	null	Mouse_09-2020	null	[MS,MS:1001208,SEQUEST,]	8.91	12.393	null	null	0.07
PRT	Q9WUM5	Succinate--CoA ligase [ADP/GDP-forming] subunit alpha, mitochondrial OS=Mus musculus OX=10090 GN=Suclg1 PE=1 SV=4	null	null	Mouse_09-2020	null	[MS,MS:1001208,SEQUEST,]	1.84	7.488	null	null	0.10
PRT	P28474	Alcohol dehydrogenase class-3 OS=Mus musculus OX=10090 GN=Adh5 PE=1 SV=3	null	null	Mouse_09-2020	null	[MS,MS:1001208,SEQUEST,]	3.07	10.492	null	null	0.11
PRT	Q07417	Short-chain specific acyl-CoA dehydrogenase, mitochondrial OS=Mus musculus OX=10090 GN=Acads PE=1 SV=2	null	null	Mouse_09-2020	null	[MS,MS:1001208,SEQUEST,]	4.10	9.438	null	null	0.12
PRT	Q01853	Transitional endoplasmic reticulum ATPase OS=Mus musculus OX=10090 GN=Vcp PE=1 SV=4	null	null	Mouse_09-2020	null	[MS,MS:1001208,SEQUEST,]	5.83	10.846	null	null	0.05
PRT	Q9QXE0	2-hydroxyacyl-CoA lyase 1 OS=Mus musculus OX=10090 GN=Hacl1 PE=1 SV=2	null	null	Mouse_09-2020	null	[MS,MS:1001208,SEQUEST,]	6.26	13.826	null	null	0.08
PRT	A0A0R4J0I1	Serine protease inhibitor A3K OS=Mus musculus OX=10090 GN=Serpina3k PE=1 SV=1	null	null	Mouse_09-2020	null	[MS,MS:1001208,SEQUEST,]	6.81	12.711	null	null	0.09
PRT	Q99JY0	Trifunctional enzyme subunit beta, mitochondrial OS=Mus musculus OX=10090 GN=Hadhb PE=1 SV=1	null	null	Mouse_09-2020	null	[MS,MS:1001208,SEQUEST,]	0.00	7.886	null	null	0.10
PRT	Q99MZ7	Peroxisomal trans-2-enoyl-CoA reductase OS=Mus musculus OX=10090 GN=Pecr PE=1 SV=1	null	null	Mouse_09-2020	null	[MS,MS:1001208,SEQUEST,]	5.00	7.820	null	null	0.15
PRT	Q99KI0	Aconitate hydratase, mitochondrial OS=Mus musculus OX=10090 GN=Aco2 PE=1 SV=1	null	null	Mouse_09-2020	null	[MS,MS:1001208,SEQUEST,]	7.54	10.179	null	null	0.05
PRT	Q8VCN5	Cystathionine gamma-lyase OS=Mus musculus OX=10090 GN=Cth PE=1 SV=1	null	null	Mouse_09-2020	null	[MS,MS:1001208,SEQUEST,]	1.79	9.715	null	null	0.09
PRT	B1ARA5	60S ribosomal protein L26 OS=Mus musculus OX=10090 GN=Rpl26 PE=1 SV=1	null	null	Mouse_09-2020	null	[MS,MS:1001208,SEQUEST,]	0.00	5.481	null	null	0.22
PRT	Q6ZWN5	40S ribosomal protein S9 OS=Mus musculus OX=10090 GN=Rps9 PE=1 SV=3	null	null	Mouse_09-2020	null	[MS,MS:1001208,SEQUEST,]	5.78	6.300	null	null	0.14
PRT	Q91YQ5	Dolichyl-diphosphooligosaccharide--protein glycosyltransferase subunit 1 OS=Mus musculus OX=10090 GN=Rpn1 PE=1 SV=1	null	null	Mouse_09-2020	null	[MS,MS:1001208,SEQUEST,]	5.96	8.917	null	null	0.05
PRT	P62267	40S ribosomal protein S23 OS=Mus musculus OX=10090 GN=Rps23 PE=1 SV=3	null	null	Mouse_09-2020	null	[MS,MS:1001208,SEQUEST,]	3.82	8.832	null	null	0.21
PRT	Q06185	ATP synthase subunit e, mitochondrial OS=Mus musculus OX=10090 GN=Atp5me PE=1 SV=2	null	null	Mouse_09-2020	null	[MS,MS:1001208,SEQUEST,]	7.10	9.651	null	null	0.45
PRT	Q8CFX1	GDH/6PGL endoplasmic bifunctional protein OS=Mus musculus OX=10090 GN=H6pd PE=1 SV=2	null	null	Mouse_09-2020	null	[MS,MS:1001208,SEQUEST,]	1.66	5.351	null	null	0.05
PRT	O55125	Protein NipSnap homolog 1 OS=Mus musculus OX=10090 GN=Nipsnap1 PE=1 SV=1	null	null	Mouse_09-2020	null	[MS,MS:1001208,SEQUEST,]	6.39	10.614	null	null	0.14
PRT	A8Y5N4	17-beta-hydroxysteroid dehydrogenase 13 OS=Mus musculus OX=10090 GN=Hsd17b13 PE=1 SV=1	null	null	Mouse_09-2020	null	[MS,MS:1001208,SEQUEST,]	1.81	5.558	null	null	0.11
PRT	P62751	60S ribosomal protein L23a OS=Mus musculus OX=10090 GN=Rpl23a PE=1 SV=1	null	null	Mouse_09-2020	null	[MS,MS:1001208,SEQUEST,]	5.25	8.670	null	null	0.28
PRT	Q8R0F9	SEC14-like protein 4 OS=Mus musculus OX=10090 GN=Sec14l4 PE=1 SV=1	null	null	Mouse_09-2020	null	[MS,MS:1001208,SEQUEST,]	2.95	9.198	null	null	0.12
PRT	A0A0R4J0Z1	Protein disulfide-isomerase A4 OS=Mus musculus OX=10090 GN=Pdia4 PE=1 SV=1	null	null	Mouse_09-2020	null	[MS,MS:1001208,SEQUEST,]	8.43	8.600	null	null	0.07
PRT	P14206	40S ribosomal protein SA OS=Mus musculus OX=10090 GN=Rpsa PE=1 SV=4	null	null	Mouse_09-2020	null	[MS,MS:1001208,SEQUEST,]	9.49	18.598	null	null	0.16
PRT	Q61171	Peroxiredoxin-2 OS=Mus musculus OX=10090 GN=Prdx2 PE=1 SV=3	null	null	Mouse_09-2020	null	[MS,MS:1001208,SEQUEST,]	3.57	5.304	null	null	0.19
PRT	P62962	Profilin-1 OS=Mus musculus OX=10090 GN=Pfn1 PE=1 SV=2	null	null	Mouse_09-2020	null	[MS,MS:1001208,SEQUEST,]	2.16	11.401	null	null	0.29
PRT	P62849	40S ribosomal protein S24 OS=Mus musculus OX=10090 GN=Rps24 PE=1 SV=1	null	null	Mouse_09-2020	null	[MS,MS:1001208,SEQUEST,]	4.17	11.716	null	null	0.21
PRT	Q8VCW8	Medium-chain acyl-CoA ligase ACSF2, mitochondrial OS=Mus musculus OX=10090 GN=Acsf2 PE=1 SV=1	null	null	Mouse_09-2020	null	[MS,MS:1001208,SEQUEST,]	2.15	7.410	null	null	0.06
PRT	A0A494BBA8	40S ribosomal protein S30 OS=Mus musculus OX=10090 GN=Fau PE=1 SV=1	null	null	Mouse_09-2020	null	[MS,MS:1001208,SEQUEST,]	2.00	7.615	null	null	0.21
PRT	P68040	Receptor of activated protein C kinase 1 OS=Mus musculus OX=10090 GN=Rack1 PE=1 SV=3	null	null	Mouse_09-2020	null	[MS,MS:1001208,SEQUEST,]	2.83	6.038	null	null	0.08
PRT	Q8CG76	Aflatoxin B1 aldehyde reductase member 2 OS=Mus musculus OX=10090 GN=Akr7a2 PE=1 SV=3	null	null	Mouse_09-2020	null	[MS,MS:1001208,SEQUEST,]	8.23	11.932	null	null	0.10
PRT	P62242	40S ribosomal protein S8 OS=Mus musculus OX=10090 GN=Rps8 PE=1 SV=2	null	null	Mouse_09-2020	null	[MS,MS:1001208,SEQUEST,]	4.79	8.844	null	null	0.12
PRT	P19783	Cytochrome c oxidase subunit 4 isoform 1, mitochondrial OS=Mus musculus OX=10090 GN=Cox4i1 PE=1 SV=2	null	null	Mouse_09-2020	null	[MS,MS:1001208,SEQUEST,]	7.76	12.762	null	null	0.24
PRT	A0A1D5RM79	60S ribosomal protein L18a OS=Mus musculus OX=10090 GN=Rpl18a PE=1 SV=1	null	null	Mouse_09-2020	null	[MS,MS:1001208,SEQUEST,]	2.14	6.009	null	null	0.20
PRT	P61358	60S ribosomal protein L27 OS=Mus musculus OX=10090 GN=Rpl27 PE=1 SV=2	null	null	Mouse_09-2020	null	[MS,MS:1001208,SEQUEST,]	0.00	4.093	null	null	0.19
PRT	E9PXX7	Thioredoxin domain-containing protein 5 OS=Mus musculus OX=10090 GN=Txndc5 PE=1 SV=1	null	null	Mouse_09-2020	null	[MS,MS:1001208,SEQUEST,]	4.99	8.990	null	null	0.06
PRT	Q61838	Pregnancy zone protein OS=Mus musculus OX=10090 GN=Pzp PE=1 SV=3	null	null	Mouse_09-2020	null	[MS,MS:1001208,SEQUEST,]	2.60	4.497	null	null	0.02
PRT	Q80XN0	D-beta-hydroxybutyrate dehydrogenase, mitochondrial OS=Mus musculus OX=10090 GN=Bdh1 PE=1 SV=2	null	null	Mouse_09-2020	null	[MS,MS:1001208,SEQUEST,]	7.59	7.442	null	null	0.09
PRT	A2AFQ2	3-hydroxyacyl-CoA dehydrogenase type-2 OS=Mus musculus OX=10090 GN=Hsd17b10 PE=1 SV=1	null	null	Mouse_09-2020	null	[MS,MS:1001208,SEQUEST,]	5.32	7.699	null	null	0.17
PRT	Q9DD20	Methyltransferase-like protein 7B OS=Mus musculus OX=10090 GN=Mettl7b PE=1 SV=2	null	null	Mouse_09-2020	null	[MS,MS:1001208,SEQUEST,]	0.00	4.745	null	null	0.09
PRT	Q9D819	Inorganic pyrophosphatase OS=Mus musculus OX=10090 GN=Ppa1 PE=1 SV=1	null	null	Mouse_09-2020	null	[MS,MS:1001208,SEQUEST,]	2.02	6.727	null	null	0.10
PRT	Q9WU79	Proline dehydrogenase 1, mitochondrial OS=Mus musculus OX=10090 GN=Prodh PE=1 SV=2	null	null	Mouse_09-2020	null	[MS,MS:1001208,SEQUEST,]	1.79	4.256	null	null	0.06
PRT	K4DI63	Protein CREG1 OS=Mus musculus OX=10090 GN=Creg1 PE=1 SV=1	null	null	Mouse_09-2020	null	[MS,MS:1001208,SEQUEST,]	5.33	11.153	null	null	0.28
PRT	Q9D1R9	60S ribosomal protein L34 OS=Mus musculus OX=10090 GN=Rpl34 PE=1 SV=2	null	null	Mouse_09-2020	null	[MS,MS:1001208,SEQUEST,]	2.55	4.620	null	null	0.28
PRT	Q9CQ69	Cytochrome b-c1 complex subunit 8 OS=Mus musculus OX=10090 GN=Uqcrq PE=1 SV=3	null	null	Mouse_09-2020	null	[MS,MS:1001208,SEQUEST,]	5.02	11.355	null	null	0.28
PRT	G3UX26	Outer mitochondrial membrane protein porin 2 OS=Mus musculus OX=10090 GN=Vdac2 PE=1 SV=1	null	null	Mouse_09-2020	null	[MS,MS:1001208,SEQUEST,]	1.60	5.033	null	null	0.13
PRT	P14824	Annexin A6 OS=Mus musculus OX=10090 GN=Anxa6 PE=1 SV=3	null	null	Mouse_09-2020	null	[MS,MS:1001208,SEQUEST,]	4.87	11.551	null	null	0.07
PRT	Q78PY7	Staphylococcal nuclease domain-containing protein 1 OS=Mus musculus OX=10090 GN=Snd1 PE=1 SV=1	null	null	Mouse_09-2020	null	[MS,MS:1001208,SEQUEST,]	2.46	5.627	null	null	0.03
PRT	Q9CZ13	Cytochrome b-c1 complex subunit 1, mitochondrial OS=Mus musculus OX=10090 GN=Uqcrc1 PE=1 SV=2	null	null	Mouse_09-2020	null	[MS,MS:1001208,SEQUEST,]	2.07	3.758	null	null	0.05
PRT	P52840	Sulfotransferase 1A1 OS=Mus musculus OX=10090 GN=Sult1a1 PE=1 SV=1	null	null	Mouse_09-2020	null	[MS,MS:1001208,SEQUEST,]	1.84	3.320	null	null	0.09
PRT	P14115	60S ribosomal protein L27a OS=Mus musculus OX=10090 GN=Rpl27a PE=1 SV=5	null	null	Mouse_09-2020	null	[MS,MS:1001208,SEQUEST,]	5.30	8.464	null	null	0.20
PRT	O08749	Dihydrolipoyl dehydrogenase, mitochondrial OS=Mus musculus OX=10090 GN=Dld PE=1 SV=2	null	null	Mouse_09-2020	null	[MS,MS:1001208,SEQUEST,]	2.04	5.503	null	null	0.07
PRT	Q3U367	4-trimethylaminobutyraldehyde dehydrogenase OS=Mus musculus OX=10090 GN=Aldh9a1 PE=1 SV=1	null	null	Mouse_09-2020	null	[MS,MS:1001208,SEQUEST,]	8.34	11.022	null	null	0.07
PRT	P84099	60S ribosomal protein L19 OS=Mus musculus OX=10090 GN=Rpl19 PE=1 SV=1	null	null	Mouse_09-2020	null	[MS,MS:1001208,SEQUEST,]	3.52	7.018	null	null	0.19
PRT	P48758	Carbonyl reductase [NADPH] 1 OS=Mus musculus OX=10090 GN=Cbr1 PE=1 SV=3	null	null	Mouse_09-2020	null	[MS,MS:1001208,SEQUEST,]	7.54	8.541	null	null	0.14
PRT	Q63836	Selenium-binding protein 2 OS=Mus musculus OX=10090 GN=Selenbp2 PE=1 SV=2	null	null	Mouse_09-2020	null	[MS,MS:1001208,SEQUEST,]	33.02	51.040	null	null	0.26
PRT	A0A0R4J135	Selenium-binding protein 2 OS=Mus musculus OX=10090 GN=Selenbp2 PE=1 SV=1	null	null	Mouse_09-2020	null	[MS,MS:1001208,SEQUEST,]	30.99	47.485	null	null	0.26
PRT	Q8BK48	Pyrethroid hydrolase Ces2e OS=Mus musculus OX=10090 GN=Ces2e PE=1 SV=1	null	null	Mouse_09-2020	null	[MS,MS:1001208,SEQUEST,]	19.02	26.314	null	null	0.13
PRT	Q3UEP4	UDP-glucuronosyltransferase OS=Mus musculus OX=10090 GN=Ugt2b36 PE=1 SV=1	null	null	Mouse_09-2020	null	[MS,MS:1001208,SEQUEST,]	10.01	16.578	null	null	0.10
PRT	P11714	Cytochrome P450 2D9 OS=Mus musculus OX=10090 GN=Cyp2d9 PE=1 SV=2	null	null	Mouse_09-2020	null	[MS,MS:1001208,SEQUEST,]	9.57	16.775	null	null	0.07
PRT	G5E8M7	Glutathione transferase OS=Mus musculus OX=10090 GN=Gstm6 PE=1 SV=1	null	null	Mouse_09-2020	null	[MS,MS:1001208,SEQUEST,]	4.52	5.734	null	null	0.14
PRT	Q5FW57	Glycine N-acyltransferase-like protein OS=Mus musculus OX=10090 GN=Gm4952 PE=1 SV=3	null	null	Mouse_09-2020	null	[MS,MS:1001208,SEQUEST,]	2.62	7.608	null	null	0.12
PRT	P54071	Isocitrate dehydrogenase [NADP], mitochondrial OS=Mus musculus OX=10090 GN=Idh2 PE=1 SV=3	null	null	Mouse_09-2020	null	[MS,MS:1001208,SEQUEST,]	4.18	7.853	null	null	0.08
PRT	Q9JLI0	Aldo-keto reductase a OS=Mus musculus OX=10090 GN=Akr1c12 PE=1 SV=1	null	null	Mouse_09-2020	null	[MS,MS:1001208,SEQUEST,]	7.83	8.622	null	null	0.11
PRT	O88342	WD repeat-containing protein 1 OS=Mus musculus OX=10090 GN=Wdr1 PE=1 SV=3	null	null	Mouse_09-2020	null	[MS,MS:1001208,SEQUEST,]	2.58	4.009	null	null	0.06
PRT	P53026	60S ribosomal protein L10a OS=Mus musculus OX=10090 GN=Rpl10a PE=1 SV=3	null	null	Mouse_09-2020	null	[MS,MS:1001208,SEQUEST,]	2.76	7.480	null	null	0.10
PRT	Q9JJI8	60S ribosomal protein L38 OS=Mus musculus OX=10090 GN=Rpl38 PE=1 SV=3	null	null	Mouse_09-2020	null	[MS,MS:1001208,SEQUEST,]	2.24	4.681	null	null	0.26
PRT	P47963	60S ribosomal protein L13 OS=Mus musculus OX=10090 GN=Rpl13 PE=1 SV=3	null	null	Mouse_09-2020	null	[MS,MS:1001208,SEQUEST,]	2.18	6.760	null	null	0.12
PRT	Q9JHW2	Omega-amidase NIT2 OS=Mus musculus OX=10090 GN=Nit2 PE=1 SV=1	null	null	Mouse_09-2020	null	[MS,MS:1001208,SEQUEST,]	2.92	5.824	null	null	0.09
PRT	A0A1L1SQA8	40S ribosomal protein S25 OS=Mus musculus OX=10090 GN=Rps25 PE=1 SV=1	null	null	Mouse_09-2020	null	[MS,MS:1001208,SEQUEST,]	2.11	3.270	null	null	0.14
PRT	E9QA79	Major urinary protein 7 OS=Mus musculus OX=10090 GN=Mup7 PE=3 SV=1	null	null	Mouse_09-2020	null	[MS,MS:1001208,SEQUEST,]	2.28	5.024	null	null	0.11
PRT	Q9CZM2	60S ribosomal protein L15 OS=Mus musculus OX=10090 GN=Rpl15 PE=1 SV=4	null	null	Mouse_09-2020	null	[MS,MS:1001208,SEQUEST,]	8.64	10.778	null	null	0.15
PRT	P09671	Superoxide dismutase [Mn], mitochondrial OS=Mus musculus OX=10090 GN=Sod2 PE=1 SV=3	null	null	Mouse_09-2020	null	[MS,MS:1001208,SEQUEST,]	7.32	11.706	null	null	0.15
PRT	A0A1B0GS70	Proteasome endopeptidase complex OS=Mus musculus OX=10090 GN=Psma1 PE=1 SV=1	null	null	Mouse_09-2020	null	[MS,MS:1001208,SEQUEST,]	0.00	1.340	null	null	0.06
PRT	Q01768	Nucleoside diphosphate kinase B OS=Mus musculus OX=10090 GN=Nme2 PE=1 SV=1	null	null	Mouse_09-2020	null	[MS,MS:1001208,SEQUEST,]	5.06	6.630	null	null	0.19
PRT	P61458	Pterin-4-alpha-carbinolamine dehydratase OS=Mus musculus OX=10090 GN=Pcbd1 PE=1 SV=2	null	null	Mouse_09-2020	null	[MS,MS:1001208,SEQUEST,]	3.09	6.292	null	null	0.19
PRT	A0A0A0MQ68	Glutaryl-CoA dehydrogenase, mitochondrial OS=Mus musculus OX=10090 GN=Gcdh PE=1 SV=1	null	null	Mouse_09-2020	null	[MS,MS:1001208,SEQUEST,]	11.50	16.724	null	null	0.06
PRT	F6Y6L6	Predicted gene, 49369 (Fragment) OS=Mus musculus OX=10090 GN=Gm49369 PE=1 SV=1	null	null	Mouse_09-2020	null	[MS,MS:1001208,SEQUEST,]	0.00	3.578	null	null	0.11
PRT	Q9DBG1	Sterol 26-hydroxylase, mitochondrial OS=Mus musculus OX=10090 GN=Cyp27a1 PE=1 SV=1	null	null	Mouse_09-2020	null	[MS,MS:1001208,SEQUEST,]	1.75	4.957	null	null	0.04
PRT	O55142	60S ribosomal protein L35a OS=Mus musculus OX=10090 GN=Rpl35a PE=1 SV=2	null	null	Mouse_09-2020	null	[MS,MS:1001208,SEQUEST,]	2.20	2.448	null	null	0.09
PRT	Q3UEL5	Imidazolonepropionate hydrolase OS=Mus musculus OX=10090 GN=Uroc1 PE=1 SV=1	null	null	Mouse_09-2020	null	[MS,MS:1001208,SEQUEST,]	0.00	1.709	null	null	0.02
PRT	B1AV77	Aldehyde dehydrogenase OS=Mus musculus OX=10090 GN=Aldh3a2 PE=1 SV=1	null	null	Mouse_09-2020	null	[MS,MS:1001208,SEQUEST,]	2.33	8.837	null	null	0.05
PRT	Q78JT3	3-hydroxyanthranilate 3,4-dioxygenase OS=Mus musculus OX=10090 GN=Haao PE=1 SV=1	null	null	Mouse_09-2020	null	[MS,MS:1001208,SEQUEST,]	0.00	2.132	null	null	0.07
PRT	A0A1L1SSF8	RIKEN cDNA 4931406C07 gene OS=Mus musculus OX=10090 GN=4931406C07Rik PE=1 SV=1	null	null	Mouse_09-2020	null	[MS,MS:1001208,SEQUEST,]	1.83	3.417	null	null	0.09
PRT	Q9JHI5	Isovaleryl-CoA dehydrogenase, mitochondrial OS=Mus musculus OX=10090 GN=Ivd PE=1 SV=1	null	null	Mouse_09-2020	null	[MS,MS:1001208,SEQUEST,]	4.03	5.826	null	null	0.05
PRT	P50544	Very long-chain specific acyl-CoA dehydrogenase, mitochondrial OS=Mus musculus OX=10090 GN=Acadvl PE=1 SV=3	null	null	Mouse_09-2020	null	[MS,MS:1001208,SEQUEST,]	2.03	3.611	null	null	0.03
PRT	Q9CQN1	Heat shock protein 75 kDa, mitochondrial OS=Mus musculus OX=10090 GN=Trap1 PE=1 SV=1	null	null	Mouse_09-2020	null	[MS,MS:1001208,SEQUEST,]	1.62	4.974	null	null	0.05
PRT	G3X925	Pyruvate kinase OS=Mus musculus OX=10090 GN=Pklr PE=1 SV=1	null	null	Mouse_09-2020	null	[MS,MS:1001208,SEQUEST,]	2.10	4.288	null	null	0.04
PRT	P60843	Eukaryotic initiation factor 4A-I OS=Mus musculus OX=10090 GN=Eif4a1 PE=1 SV=1	null	null	Mouse_09-2020	null	[MS,MS:1001208,SEQUEST,]	6.40	9.133	null	null	0.07
PRT	P58044	Isopentenyl-diphosphate Delta-isomerase 1 OS=Mus musculus OX=10090 GN=Idi1 PE=1 SV=1	null	null	Mouse_09-2020	null	[MS,MS:1001208,SEQUEST,]	2.25	6.163	null	null	0.12
PRT	Q9WVJ2	26S proteasome non-ATPase regulatory subunit 13 OS=Mus musculus OX=10090 GN=Psmd13 PE=1 SV=1	null	null	Mouse_09-2020	null	[MS,MS:1001208,SEQUEST,]	2.98	5.039	null	null	0.05
PRT	P12787	Cytochrome c oxidase subunit 5A, mitochondrial OS=Mus musculus OX=10090 GN=Cox5a PE=1 SV=2	null	null	Mouse_09-2020	null	[MS,MS:1001208,SEQUEST,]	3.96	7.154	null	null	0.16
PRT	P52825	Carnitine O-palmitoyltransferase 2, mitochondrial OS=Mus musculus OX=10090 GN=Cpt2 PE=1 SV=2	null	null	Mouse_09-2020	null	[MS,MS:1001208,SEQUEST,]	6.34	7.720	null	null	0.05
PRT	Q9CPQ8	ATP synthase subunit g, mitochondrial OS=Mus musculus OX=10090 GN=Atp5mg PE=1 SV=1	null	null	Mouse_09-2020	null	[MS,MS:1001208,SEQUEST,]	0.00	2.543	null	null	0.28
PRT	F6QPR1	Prohibitin (Fragment) OS=Mus musculus OX=10090 GN=Phb2 PE=1 SV=1	null	null	Mouse_09-2020	null	[MS,MS:1001208,SEQUEST,]	2.71	6.763	null	null	0.10
PRT	Q9DBP5	UMP-CMP kinase OS=Mus musculus OX=10090 GN=Cmpk1 PE=1 SV=1	null	null	Mouse_09-2020	null	[MS,MS:1001208,SEQUEST,]	4.52	6.828	null	null	0.12
PRT	P14869	60S acidic ribosomal protein P0 OS=Mus musculus OX=10090 GN=Rplp0 PE=1 SV=3	null	null	Mouse_09-2020	null	[MS,MS:1001208,SEQUEST,]	4.53	6.128	null	null	0.07
PRT	Q8K154	UDP-glucuronosyltransferase OS=Mus musculus OX=10090 GN=Ugt2b34 PE=1 SV=1	null	null	Mouse_09-2020	null	[MS,MS:1001208,SEQUEST,]	2.15	6.308	null	null	0.05
PRT	Q920E5	Farnesyl pyrophosphate synthase OS=Mus musculus OX=10090 GN=Fdps PE=1 SV=1	null	null	Mouse_09-2020	null	[MS,MS:1001208,SEQUEST,]	2.15	2.447	null	null	0.08
PRT	P47791	Glutathione reductase, mitochondrial OS=Mus musculus OX=10090 GN=Gsr PE=1 SV=3	null	null	Mouse_09-2020	null	[MS,MS:1001208,SEQUEST,]	2.90	4.200	null	null	0.06
PRT	P56379	ATP synthase subunit ATP5MPL, mitochondrial OS=Mus musculus OX=10090 GN=Atp5mpl PE=1 SV=1	null	null	Mouse_09-2020	null	[MS,MS:1001208,SEQUEST,]	2.01	4.084	null	null	0.34
PRT	P62702	40S ribosomal protein S4, X isoform OS=Mus musculus OX=10090 GN=Rps4x PE=1 SV=2	null	null	Mouse_09-2020	null	[MS,MS:1001208,SEQUEST,]	5.59	9.142	null	null	0.07
PRT	Q61598	Rab GDP dissociation inhibitor beta OS=Mus musculus OX=10090 GN=Gdi2 PE=1 SV=1	null	null	Mouse_09-2020	null	[MS,MS:1001208,SEQUEST,]	0.00	2.069	null	null	0.06
PRT	Q8BW75	Amine oxidase [flavin-containing] B OS=Mus musculus OX=10090 GN=Maob PE=1 SV=4	null	null	Mouse_09-2020	null	[MS,MS:1001208,SEQUEST,]	2.74	5.658	null	null	0.05
PRT	Q05DV1	NADPH--cytochrome P450 reductase OS=Mus musculus OX=10090 GN=Por PE=1 SV=1	null	null	Mouse_09-2020	null	[MS,MS:1001208,SEQUEST,]	6.14	9.382	null	null	0.05
PRT	Q62425	Cytochrome c oxidase subunit NDUFA4 OS=Mus musculus OX=10090 GN=Ndufa4 PE=1 SV=2	null	null	Mouse_09-2020	null	[MS,MS:1001208,SEQUEST,]	5.11	7.306	null	null	0.28
PRT	Q9Z2I8	Succinate--CoA ligase [GDP-forming] subunit beta, mitochondrial OS=Mus musculus OX=10090 GN=Suclg2 PE=1 SV=3	null	null	Mouse_09-2020	null	[MS,MS:1001208,SEQUEST,]	4.65	8.838	null	null	0.07
PRT	Q9CPQ1	Cytochrome c oxidase subunit 6C OS=Mus musculus OX=10090 GN=Cox6c PE=1 SV=3	null	null	Mouse_09-2020	null	[MS,MS:1001208,SEQUEST,]	0.00	3.794	null	null	0.21
PRT	Q8JZU2	Tricarboxylate transport protein, mitochondrial OS=Mus musculus OX=10090 GN=Slc25a1 PE=1 SV=1	null	null	Mouse_09-2020	null	[MS,MS:1001208,SEQUEST,]	2.65	8.289	null	null	0.08
PRT	P28665	Murinoglobulin-1 OS=Mus musculus OX=10090 GN=Mug1 PE=1 SV=3	null	null	Mouse_09-2020	null	[MS,MS:1001208,SEQUEST,]	2.10	7.059	null	null	0.02
PRT	P28843	Dipeptidyl peptidase 4 OS=Mus musculus OX=10090 GN=Dpp4 PE=1 SV=3	null	null	Mouse_09-2020	null	[MS,MS:1001208,SEQUEST,]	1.62	3.867	null	null	0.03
PRT	P58710	L-gulonolactone oxidase OS=Mus musculus OX=10090 GN=Gulo PE=1 SV=3	null	null	Mouse_09-2020	null	[MS,MS:1001208,SEQUEST,]	2.55	4.391	null	null	0.05
PRT	Q9D2G2	Dihydrolipoyllysine-residue succinyltransferase component of 2-oxoglutarate dehydrogenase complex, mitochondrial OS=Mus musculus OX=10090 GN=Dlst PE=1 SV=1	null	null	Mouse_09-2020	null	[MS,MS:1001208,SEQUEST,]	4.19	4.353	null	null	0.04
PRT	Q8QZS1	3-hydroxyisobutyryl-CoA hydrolase, mitochondrial OS=Mus musculus OX=10090 GN=Hibch PE=1 SV=1	null	null	Mouse_09-2020	null	[MS,MS:1001208,SEQUEST,]	4.18	4.850	null	null	0.05
PRT	F8WHP8	ATP synthase membrane subunit f OS=Mus musculus OX=10090 GN=Atp5j2 PE=1 SV=1	null	null	Mouse_09-2020	null	[MS,MS:1001208,SEQUEST,]	2.70	5.982	null	null	0.32
PRT	Q9Z2I9	Succinate--CoA ligase [ADP-forming] subunit beta, mitochondrial OS=Mus musculus OX=10090 GN=Sucla2 PE=1 SV=2	null	null	Mouse_09-2020	null	[MS,MS:1001208,SEQUEST,]	3.77	5.083	null	null	0.04
PRT	Q8VEK3	Heterogeneous nuclear ribonucleoprotein U OS=Mus musculus OX=10090 GN=Hnrnpu PE=1 SV=1	null	null	Mouse_09-2020	null	[MS,MS:1001208,SEQUEST,]	3.73	5.640	null	null	0.03
PRT	Q9WVM8	Kynurenine/alpha-aminoadipate aminotransferase, mitochondrial OS=Mus musculus OX=10090 GN=Aadat PE=1 SV=1	null	null	Mouse_09-2020	null	[MS,MS:1001208,SEQUEST,]	2.10	3.845	null	null	0.07
PRT	Q9DB77	Cytochrome b-c1 complex subunit 2, mitochondrial OS=Mus musculus OX=10090 GN=Uqcrc2 PE=1 SV=1	null	null	Mouse_09-2020	null	[MS,MS:1001208,SEQUEST,]	0.00	2.373	null	null	0.06
PRT	Q8VCB3	Glycogen [starch] synthase, liver OS=Mus musculus OX=10090 GN=Gys2 PE=1 SV=2	null	null	Mouse_09-2020	null	[MS,MS:1001208,SEQUEST,]	2.52	5.227	null	null	0.02
PRT	Q9CQC7	NADH dehydrogenase [ubiquinone] 1 beta subcomplex subunit 4 OS=Mus musculus OX=10090 GN=Ndufb4 PE=1 SV=3	null	null	Mouse_09-2020	null	[MS,MS:1001208,SEQUEST,]	5.61	6.700	null	null	0.30
PRT	Q9CRB3	5-hydroxyisourate hydrolase OS=Mus musculus OX=10090 GN=Urah PE=1 SV=1	null	null	Mouse_09-2020	null	[MS,MS:1001208,SEQUEST,]	1.68	2.900	null	null	0.10
PRT	Q3TML0	Protein disulfide-isomerase A6 OS=Mus musculus OX=10090 GN=Pdia6 PE=1 SV=1	null	null	Mouse_09-2020	null	[MS,MS:1001208,SEQUEST,]	3.73	6.190	null	null	0.05
PRT	Q00724	Retinol-binding protein 4 OS=Mus musculus OX=10090 GN=Rbp4 PE=1 SV=2	null	null	Mouse_09-2020	null	[MS,MS:1001208,SEQUEST,]	4.46	8.202	null	null	0.10
PRT	P08226	Apolipoprotein E OS=Mus musculus OX=10090 GN=Apoe PE=1 SV=2	null	null	Mouse_09-2020	null	[MS,MS:1001208,SEQUEST,]	3.64	3.814	null	null	0.05
PRT	P43274	Histone H1.4 OS=Mus musculus OX=10090 GN=H1-4 PE=1 SV=2	null	null	Mouse_09-2020	null	[MS,MS:1001208,SEQUEST,]	4.56	5.744	null	null	0.11
PRT	Q99LC3	NADH dehydrogenase [ubiquinone] 1 alpha subcomplex subunit 10, mitochondrial OS=Mus musculus OX=10090 GN=Ndufa10 PE=1 SV=1	null	null	Mouse_09-2020	null	[MS,MS:1001208,SEQUEST,]	2.37	6.317	null	null	0.09
PRT	E9Q1Q9	Ketohexokinase OS=Mus musculus OX=10090 GN=Khk PE=1 SV=1	null	null	Mouse_09-2020	null	[MS,MS:1001208,SEQUEST,]	2.05	3.799	null	null	0.09
PRT	P01027	Complement C3 OS=Mus musculus OX=10090 GN=C3 PE=1 SV=3	null	null	Mouse_09-2020	null	[MS,MS:1001208,SEQUEST,]	2.21	3.437	null	null	0.01
PRT	Q99LX0	Parkinson disease protein 7 homolog OS=Mus musculus OX=10090 GN=Park7 PE=1 SV=1	null	null	Mouse_09-2020	null	[MS,MS:1001208,SEQUEST,]	3.12	5.031	null	null	0.08
PRT	Q9JIZ0	Probable N-acetyltransferase CML1 OS=Mus musculus OX=10090 GN=Cml1 PE=1 SV=1	null	null	Mouse_09-2020	null	[MS,MS:1001208,SEQUEST,]	2.13	3.195	null	null	0.07
PRT	A0A2R8VHK1	Cytochrome c1, heme protein, mitochondrial (Fragment) OS=Mus musculus OX=10090 GN=Cyc1 PE=1 SV=1	null	null	Mouse_09-2020	null	[MS,MS:1001208,SEQUEST,]	3.04	5.707	null	null	0.18
PRT	Q8VBT2	L-serine dehydratase/L-threonine deaminase OS=Mus musculus OX=10090 GN=Sds PE=1 SV=3	null	null	Mouse_09-2020	null	[MS,MS:1001208,SEQUEST,]	4.53	8.096	null	null	0.10
PRT	H7BWY3	Alanine--glyoxylate aminotransferase 2, mitochondrial OS=Mus musculus OX=10090 GN=Agxt2 PE=1 SV=1	null	null	Mouse_09-2020	null	[MS,MS:1001208,SEQUEST,]	2.19	3.967	null	null	0.03
PRT	P86048	60S ribosomal protein L10-like OS=Mus musculus OX=10090 GN=Rpl10l PE=2 SV=1	null	null	Mouse_09-2020	null	[MS,MS:1001208,SEQUEST,]	0.00	1.438	null	null	0.07
PRT	A0A452J8A5	Enoyl-CoA delta isomerase 1, mitochondrial OS=Mus musculus OX=10090 GN=Eci1 PE=1 SV=1	null	null	Mouse_09-2020	null	[MS,MS:1001208,SEQUEST,]	0.00	2.746	null	null	0.12
PRT	Q91X83	S-adenosylmethionine synthase isoform type-1 OS=Mus musculus OX=10090 GN=Mat1a PE=1 SV=1	null	null	Mouse_09-2020	null	[MS,MS:1001208,SEQUEST,]	2.42	5.997	null	null	0.09
PRT	O08601	Microsomal triglyceride transfer protein large subunit OS=Mus musculus OX=10090 GN=Mttp PE=1 SV=2	null	null	Mouse_09-2020	null	[MS,MS:1001208,SEQUEST,]	0.00	3.015	null	null	0.03
PRT	Q8CGK3	Lon protease homolog, mitochondrial OS=Mus musculus OX=10090 GN=Lonp1 PE=1 SV=2	null	null	Mouse_09-2020	null	[MS,MS:1001208,SEQUEST,]	1.74	3.640	null	null	0.02
PRT	P67778	Prohibitin OS=Mus musculus OX=10090 GN=Phb PE=1 SV=1	null	null	Mouse_09-2020	null	[MS,MS:1001208,SEQUEST,]	4.87	5.987	null	null	0.08
PRT	H3BK03	Serum paraoxonase/arylesterase 1 (Fragment) OS=Mus musculus OX=10090 GN=Pon1 PE=1 SV=9	null	null	Mouse_09-2020	null	[MS,MS:1001208,SEQUEST,]	1.66	4.361	null	null	0.09
PRT	Q9DBL7	Bifunctional coenzyme A synthase OS=Mus musculus OX=10090 GN=Coasy PE=1 SV=2	null	null	Mouse_09-2020	null	[MS,MS:1001208,SEQUEST,]	0.00	1.514	null	null	0.03
PRT	P47199	Quinone oxidoreductase OS=Mus musculus OX=10090 GN=Cryz PE=1 SV=1	null	null	Mouse_09-2020	null	[MS,MS:1001208,SEQUEST,]	2.21	6.469	null	null	0.08
PRT	P61922	4-aminobutyrate aminotransferase, mitochondrial OS=Mus musculus OX=10090 GN=Abat PE=1 SV=1	null	null	Mouse_09-2020	null	[MS,MS:1001208,SEQUEST,]	2.13	5.162	null	null	0.04
PRT	Q8R086	Sulfite oxidase, mitochondrial OS=Mus musculus OX=10090 GN=Suox PE=1 SV=2	null	null	Mouse_09-2020	null	[MS,MS:1001208,SEQUEST,]	1.75	3.772	null	null	0.06
PRT	P00405	Cytochrome c oxidase subunit 2 OS=Mus musculus OX=10090 GN=Mtco2 PE=1 SV=1	null	null	Mouse_09-2020	null	[MS,MS:1001208,SEQUEST,]	0.00	6.337	null	null	0.16
PRT	D3YVC1	40S ribosomal protein S2 (Fragment) OS=Mus musculus OX=10090 GN=Rps2 PE=1 SV=1	null	null	Mouse_09-2020	null	[MS,MS:1001208,SEQUEST,]	1.78	6.307	null	null	0.07
PRT	P63158	High mobility group protein B1 OS=Mus musculus OX=10090 GN=Hmgb1 PE=1 SV=2	null	null	Mouse_09-2020	null	[MS,MS:1001208,SEQUEST,]	3.17	6.678	null	null	0.11
PRT	Q9WUR2	Enoyl-CoA delta isomerase 2 OS=Mus musculus OX=10090 GN=Eci2 PE=1 SV=2	null	null	Mouse_09-2020	null	[MS,MS:1001208,SEQUEST,]	2.47	2.972	null	null	0.06
PRT	Q91VK2	Eef1d protein OS=Mus musculus OX=10090 GN=Eef1d PE=1 SV=1	null	null	Mouse_09-2020	null	[MS,MS:1001208,SEQUEST,]	1.71	3.823	null	null	0.08
PRT	Q9D8N0	Elongation factor 1-gamma OS=Mus musculus OX=10090 GN=Eef1g PE=1 SV=3	null	null	Mouse_09-2020	null	[MS,MS:1001208,SEQUEST,]	2.82	4.601	null	null	0.05
PRT	Q91W64	Cytochrome P450 2C70 OS=Mus musculus OX=10090 GN=Cyp2c70 PE=1 SV=2	null	null	Mouse_09-2020	null	[MS,MS:1001208,SEQUEST,]	3.30	7.236	null	null	0.04
PRT	Q8BJ64	Choline dehydrogenase, mitochondrial OS=Mus musculus OX=10090 GN=Chdh PE=1 SV=1	null	null	Mouse_09-2020	null	[MS,MS:1001208,SEQUEST,]	2.02	2.767	null	null	0.04
PRT	A2A974	Cytochrome P450 4A12B OS=Mus musculus OX=10090 GN=Cyp4a12b PE=1 SV=1	null	null	Mouse_09-2020	null	[MS,MS:1001208,SEQUEST,]	1.82	3.868	null	null	0.04
PRT	Q99P30	Peroxisomal coenzyme A diphosphatase NUDT7 OS=Mus musculus OX=10090 GN=Nudt7 PE=1 SV=2	null	null	Mouse_09-2020	null	[MS,MS:1001208,SEQUEST,]	7.63	8.580	null	null	0.10
PRT	P51660	Peroxisomal multifunctional enzyme type 2 OS=Mus musculus OX=10090 GN=Hsd17b4 PE=1 SV=3	null	null	Mouse_09-2020	null	[MS,MS:1001208,SEQUEST,]	2.14	3.736	null	null	0.03
PRT	P26150	3 beta-hydroxysteroid dehydrogenase/Delta 5-->4-isomerase type 3 OS=Mus musculus OX=10090 GN=Hsd3b3 PE=1 SV=3	null	null	Mouse_09-2020	null	[MS,MS:1001208,SEQUEST,]	0.00	2.397	null	null	0.08
PRT	P70296	Phosphatidylethanolamine-binding protein 1 OS=Mus musculus OX=10090 GN=Pebp1 PE=1 SV=3	null	null	Mouse_09-2020	null	[MS,MS:1001208,SEQUEST,]	2.00	4.302	null	null	0.24
PRT	Q93092	Transaldolase OS=Mus musculus OX=10090 GN=Taldo1 PE=1 SV=2	null	null	Mouse_09-2020	null	[MS,MS:1001208,SEQUEST,]	0.00	3.450	null	null	0.05
PRT	O88569	Heterogeneous nuclear ribonucleoproteins A2/B1 OS=Mus musculus OX=10090 GN=Hnrnpa2b1 PE=1 SV=2	null	null	Mouse_09-2020	null	[MS,MS:1001208,SEQUEST,]	4.41	7.878	null	null	0.11
PRT	Q543K9	Purine nucleoside phosphorylase OS=Mus musculus OX=10090 GN=Pnp PE=1 SV=1	null	null	Mouse_09-2020	null	[MS,MS:1001208,SEQUEST,]	0.00	2.775	null	null	0.09
PRT	Q8BWQ1	UDP-glucuronosyltransferase 2A3 OS=Mus musculus OX=10090 GN=Ugt2a3 PE=1 SV=1	null	null	Mouse_09-2020	null	[MS,MS:1001208,SEQUEST,]	2.92	8.339	null	null	0.05
PRT	Q91VD9	NADH-ubiquinone oxidoreductase 75 kDa subunit, mitochondrial OS=Mus musculus OX=10090 GN=Ndufs1 PE=1 SV=2	null	null	Mouse_09-2020	null	[MS,MS:1001208,SEQUEST,]	3.64	6.666	null	null	0.03
PRT	P63268	Actin, gamma-enteric smooth muscle OS=Mus musculus OX=10090 GN=Actg2 PE=1 SV=1	null	null	Mouse_09-2020	null	[MS,MS:1001208,SEQUEST,]	27.11	48.821	null	null	0.26
PRT	K9J7B2	UDP-glucuronosyltransferase OS=Mus musculus OX=10090 GN=Ugt1a6b PE=1 SV=1	null	null	Mouse_09-2020	null	[MS,MS:1001208,SEQUEST,]	12.76	19.795	null	null	0.11
PRT	Q63886	UDP-glucuronosyltransferase 1A1 OS=Mus musculus OX=10090 GN=Ugt1a1 PE=1 SV=2	null	null	Mouse_09-2020	null	[MS,MS:1001208,SEQUEST,]	14.69	19.280	null	null	0.10
PRT	Q91WG0	Acylcarnitine hydrolase OS=Mus musculus OX=10090 GN=Ces2c PE=1 SV=1	null	null	Mouse_09-2020	null	[MS,MS:1001208,SEQUEST,]	8.16	13.080	null	null	0.09
PRT	A0A2R8VHY1	Cytochrome P450 2D10 (Fragment) OS=Mus musculus OX=10090 GN=Cyp2d10 PE=1 SV=1	null	null	Mouse_09-2020	null	[MS,MS:1001208,SEQUEST,]	10.07	16.482	null	null	0.15
PRT	Q7TMM9	Tubulin beta-2A chain OS=Mus musculus OX=10090 GN=Tubb2a PE=1 SV=1	null	null	Mouse_09-2020	null	[MS,MS:1001208,SEQUEST,]	11.59	15.326	null	null	0.13
PRT	P13745	Glutathione S-transferase A1 OS=Mus musculus OX=10090 GN=Gsta1 PE=1 SV=2	null	null	Mouse_09-2020	null	[MS,MS:1001208,SEQUEST,]	15.15	24.051	null	null	0.13
PRT	H3BL34	Carboxylic ester hydrolase OS=Mus musculus OX=10090 GN=Ces1e PE=1 SV=1	null	null	Mouse_09-2020	null	[MS,MS:1001208,SEQUEST,]	4.90	13.646	null	null	0.09
PRT	P07901	Heat shock protein HSP 90-alpha OS=Mus musculus OX=10090 GN=Hsp90aa1 PE=1 SV=4	null	null	Mouse_09-2020	null	[MS,MS:1001208,SEQUEST,]	3.84	9.116	null	null	0.04
PRT	A0A2R8VHT1	3-mercaptopyruvate sulfurtransferase (Fragment) OS=Mus musculus OX=10090 GN=Mpst PE=1 SV=1	null	null	Mouse_09-2020	null	[MS,MS:1001208,SEQUEST,]	1.93	2.839	null	null	0.09
PRT	G3X9Y6	Aldo-keto reductase family 1, member C19 OS=Mus musculus OX=10090 GN=Akr1c19 PE=1 SV=1	null	null	Mouse_09-2020	null	[MS,MS:1001208,SEQUEST,]	4.71	5.404	null	null	0.06
PRT	P17427	AP-2 complex subunit alpha-2 OS=Mus musculus OX=10090 GN=Ap2a2 PE=1 SV=2	null	null	Mouse_09-2020	null	[MS,MS:1001208,SEQUEST,]	0.00	0.939	null	null	0.02
PRT	Q8BJS4	SUN domain-containing protein 2 OS=Mus musculus OX=10090 GN=Sun2 PE=1 SV=3	null	null	Mouse_09-2020	null	[MS,MS:1001208,SEQUEST,]	0.00	0.979	null	null	0.03
PRT	Q9D3W5	Leucine-rich repeat-containing protein 71 OS=Mus musculus OX=10090 GN=Lrrc71 PE=2 SV=1	null	null	Mouse_09-2020	null	[MS,MS:1001208,SEQUEST,]	0.00	0.495	null	null	0.03
PRT	Q3TDD9	Protein phosphatase 1 regulatory subunit 21 OS=Mus musculus OX=10090 GN=Ppp1r21 PE=1 SV=2	null	null	Mouse_09-2020	null	[MS,MS:1001208,SEQUEST,]	0.00	1.109	null	null	0.03
PRT	Q6PGC1	ATP-dependent RNA helicase DHX29 OS=Mus musculus OX=10090 GN=Dhx29 PE=1 SV=1	null	null	Mouse_09-2020	null	[MS,MS:1001208,SEQUEST,]	0.00	0.622	null	null	0.02
PRT	A0A0A6YY29	Calcyclin-binding protein (Fragment) OS=Mus musculus OX=10090 GN=Cacybp PE=1 SV=1	null	null	Mouse_09-2020	null	[MS,MS:1001208,SEQUEST,]	0.00	1.408	null	null	0.09
PRT	A0A171EBL2	E3 ubiquitin-protein ligase RNF213 OS=Mus musculus OX=10090 GN=Rnf213 PE=1 SV=1	null	null	Mouse_09-2020	null	[MS,MS:1001208,SEQUEST,]	0.00	0.391	null	null	0.00
PRT	Q80UG1	Fatty acid desaturase 6 OS=Mus musculus OX=10090 GN=Fads6 PE=2 SV=1	null	null	Mouse_09-2020	null	[MS,MS:1001208,SEQUEST,]	0.00	0.422	null	null	0.04
PRT	A0A0G2JDM7	Anaphase-promoting complex subunit 5 OS=Mus musculus OX=10090 GN=Anapc5 PE=1 SV=1	null	null	Mouse_09-2020	null	[MS,MS:1001208,SEQUEST,]	0.00	0.659	null	null	0.04
PRT	A2AVJ7	Ribosome-binding protein 1 OS=Mus musculus OX=10090 GN=Rrbp1 PE=1 SV=1	null	null	Mouse_09-2020	null	[MS,MS:1001208,SEQUEST,]	0.00	1.235	null	null	0.04
PRT	Q6NXL5	ArfGAP with coiled-coil, ankyrin repeat and PH domains 3 OS=Mus musculus OX=10090 GN=Acap3 PE=1 SV=1	null	null	Mouse_09-2020	null	[MS,MS:1001208,SEQUEST,]	0.00	0.731	null	null	0.02
PRT	P09813	Apolipoprotein A-II OS=Mus musculus OX=10090 GN=Apoa2 PE=1 SV=2	null	null	Mouse_09-2020	null	[MS,MS:1001208,SEQUEST,]	2.50	4.565	null	null	0.15
PRT	A2A3V1	A-kinase anchor protein 17B OS=Mus musculus OX=10090 GN=Akap17b PE=1 SV=2	null	null	Mouse_09-2020	null	[MS,MS:1001208,SEQUEST,]	0.00	0.844	null	null	0.01
PRT	P70349	Histidine triad nucleotide-binding protein 1 OS=Mus musculus OX=10090 GN=Hint1 PE=1 SV=3	null	null	Mouse_09-2020	null	[MS,MS:1001208,SEQUEST,]	9.12	13.351	null	null	0.19
PRT	Q8K4R9	Disks large-associated protein 5 OS=Mus musculus OX=10090 GN=Dlgap5 PE=1 SV=2	null	null	Mouse_09-2020	null	[MS,MS:1001208,SEQUEST,]	0.00	0.496	null	null	0.02
PRT	Q6A070	TOG array regulator of axonemal microtubules protein 1 OS=Mus musculus OX=10090 GN=Togaram1 PE=1 SV=3	null	null	Mouse_09-2020	null	[MS,MS:1001208,SEQUEST,]	0.00	0.362	null	null	0.01
PRT	E9QPU2	Dynein heavy chain 12, axonemal (Fragment) OS=Mus musculus OX=10090 GN=Dnah12 PE=1 SV=1	null	null	Mouse_09-2020	null	[MS,MS:1001208,SEQUEST,]	0.00	0.334	null	null	0.01
PRT	E9Q456	Tropomyosin alpha-1 chain OS=Mus musculus OX=10090 GN=Tpm1 PE=1 SV=1	null	null	Mouse_09-2020	null	[MS,MS:1001208,SEQUEST,]	0.00	3.932	null	null	0.05
PRT	A0A087WPH7	26S proteasome regulatory subunit 6A (Fragment) OS=Mus musculus OX=10090 GN=Psmc3 PE=1 SV=6	null	null	Mouse_09-2020	null	[MS,MS:1001208,SEQUEST,]	0.00	0.385	null	null	0.06
PRT	E9Q309	Centrosome-associated protein 350 OS=Mus musculus OX=10090 GN=Cep350 PE=1 SV=1	null	null	Mouse_09-2020	null	[MS,MS:1001208,SEQUEST,]	0.00	1.514	null	null	0.00
PRT	S4R1G8	B1 bradykinin receptor (Fragment) OS=Mus musculus OX=10090 GN=Bdkrb1 PE=4 SV=1	null	null	Mouse_09-2020	null	[MS,MS:1001208,SEQUEST,]	0.00	0.331	null	null	0.04
PRT	P55264	Adenosine kinase OS=Mus musculus OX=10090 GN=Adk PE=1 SV=2	null	null	Mouse_09-2020	null	[MS,MS:1001208,SEQUEST,]	0.00	1.929	null	null	0.02
PRT	Q9R1P3	Proteasome subunit beta type-2 OS=Mus musculus OX=10090 GN=Psmb2 PE=1 SV=1	null	null	Mouse_09-2020	null	[MS,MS:1001208,SEQUEST,]	3.25	6.202	null	null	0.06
PRT	Q8R164	Valacyclovir hydrolase OS=Mus musculus OX=10090 GN=Bphl PE=1 SV=1	null	null	Mouse_09-2020	null	[MS,MS:1001208,SEQUEST,]	4.40	3.264	null	null	0.03
PRT	G3UWY3	Protein cordon-bleu OS=Mus musculus OX=10090 GN=Cobl PE=1 SV=1	null	null	Mouse_09-2020	null	[MS,MS:1001208,SEQUEST,]	0.00	0.350	null	null	0.01
PRT	A0A0R4J0R3	Interferon-stimulated 20 kDa exonuclease-like 2 OS=Mus musculus OX=10090 GN=Isg20l2 PE=1 SV=1	null	null	Mouse_09-2020	null	[MS,MS:1001208,SEQUEST,]	0.00	0.370	null	null	0.03
PRT	A0A2R8VK72	Methyltransferase-like 7A1 OS=Mus musculus OX=10090 GN=Mettl7a1 PE=1 SV=1	null	null	Mouse_09-2020	null	[MS,MS:1001208,SEQUEST,]	3.17	7.217	null	null	0.12
PRT	P62843	40S ribosomal protein S15 OS=Mus musculus OX=10090 GN=Rps15 PE=1 SV=2	null	null	Mouse_09-2020	null	[MS,MS:1001208,SEQUEST,]	0.00	4.739	null	null	0.09
PRT	E9Q368	TAR RNA-binding protein 1 OS=Mus musculus OX=10090 GN=Tarbp1 PE=1 SV=1	null	null	Mouse_09-2020	null	[MS,MS:1001208,SEQUEST,]	0.00	0.403	null	null	0.01
PRT	P12970	60S ribosomal protein L7a OS=Mus musculus OX=10090 GN=Rpl7a PE=1 SV=2	null	null	Mouse_09-2020	null	[MS,MS:1001208,SEQUEST,]	0.00	1.158	null	null	0.05
PRT	Q64737	Trifunctional purine biosynthetic protein adenosine-3 OS=Mus musculus OX=10090 GN=Gart PE=1 SV=3	null	null	Mouse_09-2020	null	[MS,MS:1001208,SEQUEST,]	0.00	2.128	null	null	0.01
PRT	D3YYF4	VPS10 domain-containing receptor SorCS2 (Fragment) OS=Mus musculus OX=10090 GN=Sorcs2 PE=1 SV=8	null	null	Mouse_09-2020	null	[MS,MS:1001208,SEQUEST,]	0.00	0.439	null	null	0.09
PRT	Q8BWF0	Succinate-semialdehyde dehydrogenase, mitochondrial OS=Mus musculus OX=10090 GN=Aldh5a1 PE=1 SV=1	null	null	Mouse_09-2020	null	[MS,MS:1001208,SEQUEST,]	2.65	4.950	null	null	0.03
PRT	Q9CR55	UPF0547 protein C16orf87 homolog OS=Mus musculus OX=10090 PE=2 SV=1	null	null	Mouse_09-2020	null	[MS,MS:1001208,SEQUEST,]	0.00	0.765	null	null	0.04
PRT	Q9CQM5	Thioredoxin domain-containing protein 17 OS=Mus musculus OX=10090 GN=Txndc17 PE=1 SV=1	null	null	Mouse_09-2020	null	[MS,MS:1001208,SEQUEST,]	1.94	3.356	null	null	0.08
PRT	Q8VCC2	Liver carboxylesterase 1 OS=Mus musculus OX=10090 GN=Ces1 PE=1 SV=1	null	null	Mouse_09-2020	null	[MS,MS:1001208,SEQUEST,]	0.00	1.393	null	null	0.02
PRT	P56391	Cytochrome c oxidase subunit 6B1 OS=Mus musculus OX=10090 GN=Cox6b1 PE=1 SV=2	null	null	Mouse_09-2020	null	[MS,MS:1001208,SEQUEST,]	2.05	2.219	null	null	0.17
PRT	Q4LDG0	Bile acyl-CoA synthetase OS=Mus musculus OX=10090 GN=Slc27a5 PE=1 SV=2	null	null	Mouse_09-2020	null	[MS,MS:1001208,SEQUEST,]	2.65	4.727	null	null	0.02
PRT	Q9CPX8	Cytochrome b-c1 complex subunit 10 OS=Mus musculus OX=10090 GN=Uqcr11 PE=1 SV=1	null	null	Mouse_09-2020	null	[MS,MS:1001208,SEQUEST,]	0.00	0.335	null	null	0.21
PRT	Q9D024	Coiled-coil domain-containing protein 47 OS=Mus musculus OX=10090 GN=Ccdc47 PE=1 SV=2	null	null	Mouse_09-2020	null	[MS,MS:1001208,SEQUEST,]	0.00	0.369	null	null	0.04
PRT	P46978	Dolichyl-diphosphooligosaccharide--protein glycosyltransferase subunit STT3A OS=Mus musculus OX=10090 GN=Stt3a PE=1 SV=1	null	null	Mouse_09-2020	null	[MS,MS:1001208,SEQUEST,]	0.00	1.298	null	null	0.01
PRT	P40630	Transcription factor A, mitochondrial OS=Mus musculus OX=10090 GN=Tfam PE=1 SV=2	null	null	Mouse_09-2020	null	[MS,MS:1001208,SEQUEST,]	0.00	0.338	null	null	0.05
PRT	P23780	Beta-galactosidase OS=Mus musculus OX=10090 GN=Glb1 PE=1 SV=1	null	null	Mouse_09-2020	null	[MS,MS:1001208,SEQUEST,]	1.62	3.601	null	null	0.01
PRT	P48771	Cytochrome c oxidase subunit 7A2, mitochondrial OS=Mus musculus OX=10090 GN=Cox7a2 PE=1 SV=2	null	null	Mouse_09-2020	null	[MS,MS:1001208,SEQUEST,]	2.14	4.186	null	null	0.16
PRT	Q61602	Transcriptional activator GLI3 OS=Mus musculus OX=10090 GN=Gli3 PE=1 SV=2	null	null	Mouse_09-2020	null	[MS,MS:1001208,SEQUEST,]	0.00	0.420	null	null	0.01
PRT	Q8VDN2	Sodium/potassium-transporting ATPase subunit alpha-1 OS=Mus musculus OX=10090 GN=Atp1a1 PE=1 SV=1	null	null	Mouse_09-2020	null	[MS,MS:1001208,SEQUEST,]	2.79	2.352	null	null	0.01
PRT	Q8VBW8	Tetratricopeptide repeat protein 36 OS=Mus musculus OX=10090 GN=Ttc36 PE=1 SV=1	null	null	Mouse_09-2020	null	[MS,MS:1001208,SEQUEST,]	3.37	4.825	null	null	0.10
PRT	A0A217FL62	Corticotropin-releasing factor-binding protein OS=Mus musculus OX=10090 GN=Crhbp PE=1 SV=1	null	null	Mouse_09-2020	null	[MS,MS:1001208,SEQUEST,]	0.00	0.315	null	null	0.03
PRT	Q9DB05	Alpha-soluble NSF attachment protein OS=Mus musculus OX=10090 GN=Napa PE=1 SV=1	null	null	Mouse_09-2020	null	[MS,MS:1001208,SEQUEST,]	0.00	0.614	null	null	0.05
PRT	Q9WV71	Ankyrin repeat and SOCS box protein 4 OS=Mus musculus OX=10090 GN=Asb4 PE=1 SV=1	null	null	Mouse_09-2020	null	[MS,MS:1001208,SEQUEST,]	0.00	0.365	null	null	0.04
PRT	Q8VCF1	Soluble calcium-activated nucleotidase 1 OS=Mus musculus OX=10090 GN=Cant1 PE=2 SV=1	null	null	Mouse_09-2020	null	[MS,MS:1001208,SEQUEST,]	0.00	0.344	null	null	0.05
PRT	Q9Z103	Activity-dependent neuroprotector homeobox protein OS=Mus musculus OX=10090 GN=Adnp PE=1 SV=2	null	null	Mouse_09-2020	null	[MS,MS:1001208,SEQUEST,]	0.00	0.328	null	null	0.02
PRT	O09159	Lysosomal alpha-mannosidase OS=Mus musculus OX=10090 GN=Man2b1 PE=1 SV=4	null	null	Mouse_09-2020	null	[MS,MS:1001208,SEQUEST,]	0.00	1.686	null	null	0.01
PRT	A0A1L1SSI7	Signal recognition particle receptor ('docking protein') (Fragment) OS=Mus musculus OX=10090 GN=Srpr PE=1 SV=1	null	null	Mouse_09-2020	null	[MS,MS:1001208,SEQUEST,]	0.00	0.301	null	null	0.06
PRT	A0A0G2JGT5	Eukaryotic translation initiation factor 4E (Fragment) OS=Mus musculus OX=10090 GN=Eif4e PE=1 SV=1	null	null	Mouse_09-2020	null	[MS,MS:1001208,SEQUEST,]	2.16	2.085	null	null	0.04
PRT	Q91X91	Nicotinate-nucleotide pyrophosphorylase [carboxylating] OS=Mus musculus OX=10090 GN=Qprt PE=1 SV=1	null	null	Mouse_09-2020	null	[MS,MS:1001208,SEQUEST,]	2.82	2.320	null	null	0.04
PRT	Q9D1A2	Cytosolic non-specific dipeptidase OS=Mus musculus OX=10090 GN=Cndp2 PE=1 SV=1	null	null	Mouse_09-2020	null	[MS,MS:1001208,SEQUEST,]	2.69	2.509	null	null	0.02
PRT	A0A0U1RPZ3	E3 ubiquitin-protein ligase HERC2 (Fragment) OS=Mus musculus OX=10090 GN=Herc2 PE=1 SV=2	null	null	Mouse_09-2020	null	[MS,MS:1001208,SEQUEST,]	0.00	0.412	null	null	0.01
PRT	Q9D0F3	Protein ERGIC-53 OS=Mus musculus OX=10090 GN=Lman1 PE=1 SV=1	null	null	Mouse_09-2020	null	[MS,MS:1001208,SEQUEST,]	1.95	2.093	null	null	0.02
PRT	Q6ZPR5	Sphingomyelin phosphodiesterase 4 OS=Mus musculus OX=10090 GN=Smpd4 PE=1 SV=2	null	null	Mouse_09-2020	null	[MS,MS:1001208,SEQUEST,]	0.00	0.980	null	null	0.02
PRT	A0A494BB38	Prostaglandin reductase-3 OS=Mus musculus OX=10090 GN=Zadh2 PE=1 SV=1	null	null	Mouse_09-2020	null	[MS,MS:1001208,SEQUEST,]	0.00	2.256	null	null	0.04
PRT	P03930	ATP synthase protein 8 OS=Mus musculus OX=10090 GN=Mtatp8 PE=1 SV=1	null	null	Mouse_09-2020	null	[MS,MS:1001208,SEQUEST,]	1.94	2.235	null	null	0.15
PRT	F8WHX2	Copper homeostasis protein cutC homolog OS=Mus musculus OX=10090 GN=Cutc PE=1 SV=1	null	null	Mouse_09-2020	null	[MS,MS:1001208,SEQUEST,]	0.00	0.820	null	null	0.05
PRT	Q9CZU6	Citrate synthase, mitochondrial OS=Mus musculus OX=10090 GN=Cs PE=1 SV=1	null	null	Mouse_09-2020	null	[MS,MS:1001208,SEQUEST,]	2.02	3.147	null	null	0.02
PRT	E9PVP0	START domain-containing protein 10 OS=Mus musculus OX=10090 GN=Stard10 PE=1 SV=1	null	null	Mouse_09-2020	null	[MS,MS:1001208,SEQUEST,]	2.00	1.913	null	null	0.02
PRT	P49722	Proteasome subunit alpha type-2 OS=Mus musculus OX=10090 GN=Psma2 PE=1 SV=3	null	null	Mouse_09-2020	null	[MS,MS:1001208,SEQUEST,]	2.37	5.644	null	null	0.06
PRT	Q9QZD8	Mitochondrial dicarboxylate carrier OS=Mus musculus OX=10090 GN=Slc25a10 PE=1 SV=2	null	null	Mouse_09-2020	null	[MS,MS:1001208,SEQUEST,]	0.00	3.063	null	null	0.04
PRT	Q9CQ80	Vacuolar protein-sorting-associated protein 25 OS=Mus musculus OX=10090 GN=Vps25 PE=1 SV=1	null	null	Mouse_09-2020	null	[MS,MS:1001208,SEQUEST,]	0.00	1.519	null	null	0.05
PRT	F7CAT1	Peptidylprolyl isomerase (Fragment) OS=Mus musculus OX=10090 GN=Fkbp4 PE=1 SV=2	null	null	Mouse_09-2020	null	[MS,MS:1001208,SEQUEST,]	0.00	5.108	null	null	0.11
PRT	Q571F8	Glutaminase liver isoform, mitochondrial OS=Mus musculus OX=10090 GN=Gls2 PE=1 SV=2	null	null	Mouse_09-2020	null	[MS,MS:1001208,SEQUEST,]	1.95	3.972	null	null	0.02
PRT	Q3U1D0	Protein Lines homolog 1 OS=Mus musculus OX=10090 GN=Lins1 PE=1 SV=2	null	null	Mouse_09-2020	null	[MS,MS:1001208,SEQUEST,]	0.00	0.642	null	null	0.04
PRT	P10922	Histone H1.0 OS=Mus musculus OX=10090 GN=H1-0 PE=2 SV=4	null	null	Mouse_09-2020	null	[MS,MS:1001208,SEQUEST,]	0.00	0.904	null	null	0.04
PRT	P70194	C-type lectin domain family 4 member F OS=Mus musculus OX=10090 GN=Clec4f PE=1 SV=1	null	null	Mouse_09-2020	null	[MS,MS:1001208,SEQUEST,]	2.21	4.562	null	null	0.02
PRT	Q60973	Histone-binding protein RBBP7 OS=Mus musculus OX=10090 GN=Rbbp7 PE=1 SV=1	null	null	Mouse_09-2020	null	[MS,MS:1001208,SEQUEST,]	0.00	0.462	null	null	0.02
PRT	A0A0G2JGM6	Gc-globulin (Fragment) OS=Mus musculus OX=10090 GN=Gc PE=1 SV=1	null	null	Mouse_09-2020	null	[MS,MS:1001208,SEQUEST,]	0.00	0.497	null	null	0.07
PRT	Q9CQX2	Cytochrome b5 type B OS=Mus musculus OX=10090 GN=Cyb5b PE=1 SV=1	null	null	Mouse_09-2020	null	[MS,MS:1001208,SEQUEST,]	4.12	6.030	null	null	0.10
PRT	P62855	40S ribosomal protein S26 OS=Mus musculus OX=10090 GN=Rps26 PE=1 SV=3	null	null	Mouse_09-2020	null	[MS,MS:1001208,SEQUEST,]	3.49	2.560	null	null	0.13
PRT	P62892	60S ribosomal protein L39 OS=Mus musculus OX=10090 GN=Rpl39 PE=1 SV=2	null	null	Mouse_09-2020	null	[MS,MS:1001208,SEQUEST,]	2.94	3.454	null	null	0.20
PRT	Q9D0M5	Dynein light chain 2, cytoplasmic OS=Mus musculus OX=10090 GN=Dynll2 PE=1 SV=1	null	null	Mouse_09-2020	null	[MS,MS:1001208,SEQUEST,]	2.65	3.163	null	null	0.13
PRT	Q9DCM2	Glutathione S-transferase kappa 1 OS=Mus musculus OX=10090 GN=Gstk1 PE=1 SV=3	null	null	Mouse_09-2020	null	[MS,MS:1001208,SEQUEST,]	0.00	1.245	null	null	0.04
PRT	Q9DBA8	Probable imidazolonepropionase OS=Mus musculus OX=10090 GN=Amdhd1 PE=1 SV=1	null	null	Mouse_09-2020	null	[MS,MS:1001208,SEQUEST,]	1.96	1.699	null	null	0.02
PRT	Q71RI9	Kynurenine--oxoglutarate transaminase 3 OS=Mus musculus OX=10090 GN=Kyat3 PE=1 SV=1	null	null	Mouse_09-2020	null	[MS,MS:1001208,SEQUEST,]	3.16	4.494	null	null	0.03
PRT	Q6ZWV7	60S ribosomal protein L35 OS=Mus musculus OX=10090 GN=Rpl35 PE=1 SV=1	null	null	Mouse_09-2020	null	[MS,MS:1001208,SEQUEST,]	2.53	2.445	null	null	0.08
PRT	Z4YK11	SH3 domain-containing protein 21 OS=Mus musculus OX=10090 GN=Sh3d21 PE=1 SV=1	null	null	Mouse_09-2020	null	[MS,MS:1001208,SEQUEST,]	1.93	0.468	null	null	0.01
PRT	Q6PB66	Leucine-rich PPR motif-containing protein, mitochondrial OS=Mus musculus OX=10090 GN=Lrpprc PE=1 SV=2	null	null	Mouse_09-2020	null	[MS,MS:1001208,SEQUEST,]	0.00	0.473	null	null	0.01
PRT	Q8VE08	F-box only protein 33 OS=Mus musculus OX=10090 GN=Fbxo33 PE=1 SV=3	null	null	Mouse_09-2020	null	[MS,MS:1001208,SEQUEST,]	0.00	0.776	null	null	0.03
PRT	Q99KC8	von Willebrand factor A domain-containing protein 5A OS=Mus musculus OX=10090 GN=Vwa5a PE=1 SV=2	null	null	Mouse_09-2020	null	[MS,MS:1001208,SEQUEST,]	0.00	2.062	null	null	0.01
PRT	Q99MR8	Methylcrotonoyl-CoA carboxylase subunit alpha, mitochondrial OS=Mus musculus OX=10090 GN=Mccc1 PE=1 SV=2	null	null	Mouse_09-2020	null	[MS,MS:1001208,SEQUEST,]	3.00	5.615	null	null	0.02
PRT	Q8BGR1	PDZ and pleckstrin homology domains 1 OS=Mus musculus OX=10090 GN=Pdzph1 PE=2 SV=1	null	null	Mouse_09-2020	null	[MS,MS:1001208,SEQUEST,]	0.00	0.378	null	null	0.02
PRT	A0A1L1SUN1	60S ribosomal protein L29 (Fragment) OS=Mus musculus OX=10090 GN=Rpl29 PE=1 SV=1	null	null	Mouse_09-2020	null	[MS,MS:1001208,SEQUEST,]	0.00	3.955	null	null	0.17
PRT	P04939	Major urinary protein 3 OS=Mus musculus OX=10090 GN=Mup3 PE=1 SV=1	null	null	Mouse_09-2020	null	[MS,MS:1001208,SEQUEST,]	2.17	3.738	null	null	0.08
PRT	Q64105	Sepiapterin reductase OS=Mus musculus OX=10090 GN=Spr PE=1 SV=1	null	null	Mouse_09-2020	null	[MS,MS:1001208,SEQUEST,]	2.07	4.405	null	null	0.06
PRT	Q8VCH0	3-ketoacyl-CoA thiolase B, peroxisomal OS=Mus musculus OX=10090 GN=Acaa1b PE=1 SV=1	null	null	Mouse_09-2020	null	[MS,MS:1001208,SEQUEST,]	3.27	5.586	null	null	0.07
PRT	Q9R1P1	Proteasome subunit beta type-3 OS=Mus musculus OX=10090 GN=Psmb3 PE=1 SV=1	null	null	Mouse_09-2020	null	[MS,MS:1001208,SEQUEST,]	3.34	3.715	null	null	0.08
PRT	Q9QUR6	Prolyl endopeptidase OS=Mus musculus OX=10090 GN=Prep PE=1 SV=1	null	null	Mouse_09-2020	null	[MS,MS:1001208,SEQUEST,]	3.98	4.567	null	null	0.02
PRT	Q6P5F7	Protein tweety homolog 3 OS=Mus musculus OX=10090 GN=Ttyh3 PE=1 SV=1	null	null	Mouse_09-2020	null	[MS,MS:1001208,SEQUEST,]	0.00	0.297	null	null	0.03
PRT	Q3V117	ATP-citrate synthase OS=Mus musculus OX=10090 GN=Acly PE=1 SV=1	null	null	Mouse_09-2020	null	[MS,MS:1001208,SEQUEST,]	3.25	4.664	null	null	0.01
PRT	A0A1D5RLH3	Very-long-chain enoyl-CoA reductase (Fragment) OS=Mus musculus OX=10090 GN=Tecr PE=1 SV=1	null	null	Mouse_09-2020	null	[MS,MS:1001208,SEQUEST,]	2.06	1.268	null	null	0.10
PRT	Q9QYJ0	DnaJ homolog subfamily A member 2 OS=Mus musculus OX=10090 GN=Dnaja2 PE=1 SV=1	null	null	Mouse_09-2020	null	[MS,MS:1001208,SEQUEST,]	0.00	0.542	null	null	0.03
PRT	P97412	Lysosomal-trafficking regulator OS=Mus musculus OX=10090 GN=Lyst PE=1 SV=1	null	null	Mouse_09-2020	null	[MS,MS:1001208,SEQUEST,]	0.00	0.361	null	null	0.01
PRT	Q8BGT5	Alanine aminotransferase 2 OS=Mus musculus OX=10090 GN=Gpt2 PE=1 SV=1	null	null	Mouse_09-2020	null	[MS,MS:1001208,SEQUEST,]	2.12	3.324	null	null	0.02
PRT	F6T4M4	Serine/arginine repetitive matrix protein 1 (Fragment) OS=Mus musculus OX=10090 GN=Srrm1 PE=1 SV=1	null	null	Mouse_09-2020	null	[MS,MS:1001208,SEQUEST,]	0.00	0.844	null	null	0.06
PRT	F6ZTG3	Glyoxalase domain-containing protein 4 (Fragment) OS=Mus musculus OX=10090 GN=Glod4 PE=1 SV=1	null	null	Mouse_09-2020	null	[MS,MS:1001208,SEQUEST,]	0.00	0.758	null	null	0.06
PRT	Q9R0P5	Destrin OS=Mus musculus OX=10090 GN=Dstn PE=1 SV=3	null	null	Mouse_09-2020	null	[MS,MS:1001208,SEQUEST,]	0.00	0.352	null	null	0.04
PRT	A0A140T8T4	60S ribosomal protein L9 OS=Mus musculus OX=10090 GN=Rpl9-ps6 PE=3 SV=1	null	null	Mouse_09-2020	null	[MS,MS:1001208,SEQUEST,]	2.03	2.654	null	null	0.04
PRT	Q9D0S9	Histidine triad nucleotide-binding protein 2, mitochondrial OS=Mus musculus OX=10090 GN=Hint2 PE=1 SV=1	null	null	Mouse_09-2020	null	[MS,MS:1001208,SEQUEST,]	2.01	4.670	null	null	0.08
PRT	Q7TMF3	NADH dehydrogenase [ubiquinone] 1 alpha subcomplex subunit 12 OS=Mus musculus OX=10090 GN=Ndufa12 PE=1 SV=2	null	null	Mouse_09-2020	null	[MS,MS:1001208,SEQUEST,]	2.24	3.594	null	null	0.12
PRT	A0A087WQX1	Centrosomal protein of 70 kDa OS=Mus musculus OX=10090 GN=Cep70 PE=1 SV=1	null	null	Mouse_09-2020	null	[MS,MS:1001208,SEQUEST,]	0.00	0.428	null	null	0.08
PRT	Q91XF0	Pyridoxine-5'-phosphate oxidase OS=Mus musculus OX=10090 GN=Pnpo PE=1 SV=1	null	null	Mouse_09-2020	null	[MS,MS:1001208,SEQUEST,]	3.41	3.289	null	null	0.06
PRT	Q8K0E8	Fibrinogen beta chain OS=Mus musculus OX=10090 GN=Fgb PE=1 SV=1	null	null	Mouse_09-2020	null	[MS,MS:1001208,SEQUEST,]	0.00	0.640	null	null	0.02
PRT	Q8R0F8	Acylpyruvase FAHD1, mitochondrial OS=Mus musculus OX=10090 GN=Fahd1 PE=1 SV=2	null	null	Mouse_09-2020	null	[MS,MS:1001208,SEQUEST,]	0.00	1.178	null	null	0.03
PRT	P34928	Apolipoprotein C-I OS=Mus musculus OX=10090 GN=Apoc1 PE=1 SV=1	null	null	Mouse_09-2020	null	[MS,MS:1001208,SEQUEST,]	0.00	1.798	null	null	0.13
PRT	Q61133	Glutathione S-transferase theta-2 OS=Mus musculus OX=10090 GN=Gstt2 PE=1 SV=4	null	null	Mouse_09-2020	null	[MS,MS:1001208,SEQUEST,]	0.00	2.225	null	null	0.04
PRT	O35423	Serine--pyruvate aminotransferase, mitochondrial OS=Mus musculus OX=10090 GN=Agxt PE=1 SV=3	null	null	Mouse_09-2020	null	[MS,MS:1001208,SEQUEST,]	0.00	1.950	null	null	0.04
PRT	Q8BN21	Serine/threonine-protein kinase VRK2 OS=Mus musculus OX=10090 GN=Vrk2 PE=1 SV=2	null	null	Mouse_09-2020	null	[MS,MS:1001208,SEQUEST,]	0.00	0.451	null	null	0.04
PRT	Q922Q1	Mitochondrial amidoxime reducing component 2 OS=Mus musculus OX=10090 GN=Mtarc2 PE=1 SV=1	null	null	Mouse_09-2020	null	[MS,MS:1001208,SEQUEST,]	1.76	1.787	null	null	0.02
PRT	Q8CG46	Structural maintenance of chromosomes protein 5 OS=Mus musculus OX=10090 GN=Smc5 PE=1 SV=1	null	null	Mouse_09-2020	null	[MS,MS:1001208,SEQUEST,]	0.00	1.223	null	null	0.01
PRT	Q8VDD5	Myosin-9 OS=Mus musculus OX=10090 GN=Myh9 PE=1 SV=4	null	null	Mouse_09-2020	null	[MS,MS:1001208,SEQUEST,]	2.03	3.569	null	null	0.01
PRT	Q9CQ54	NADH dehydrogenase [ubiquinone] 1 subunit C2 OS=Mus musculus OX=10090 GN=Ndufc2 PE=1 SV=1	null	null	Mouse_09-2020	null	[MS,MS:1001208,SEQUEST,]	2.56	3.308	null	null	0.11
PRT	Q9CQM8	60S ribosomal protein L21 OS=Mus musculus OX=10090 GN=Rpl21 PE=1 SV=1	null	null	Mouse_09-2020	null	[MS,MS:1001208,SEQUEST,]	0.00	1.985	null	null	0.07
PRT	Q9D826	Peroxisomal sarcosine oxidase OS=Mus musculus OX=10090 GN=Pipox PE=1 SV=1	null	null	Mouse_09-2020	null	[MS,MS:1001208,SEQUEST,]	2.05	2.851	null	null	0.04
PRT	A0A2R8VHV7	Alanine aminotransferase 1 (Fragment) OS=Mus musculus OX=10090 GN=Gpt PE=1 SV=1	null	null	Mouse_09-2020	null	[MS,MS:1001208,SEQUEST,]	3.30	3.061	null	null	0.06
PRT	Q9ESN2	E3 ubiquitin-protein ligase TRIM39 OS=Mus musculus OX=10090 GN=Trim39 PE=2 SV=1	null	null	Mouse_09-2020	null	[MS,MS:1001208,SEQUEST,]	0.00	0.696	null	null	0.01
PRT	Q8K4Z3	NAD(P)H-hydrate epimerase OS=Mus musculus OX=10090 GN=Naxe PE=1 SV=1	null	null	Mouse_09-2020	null	[MS,MS:1001208,SEQUEST,]	2.22	3.486	null	null	0.04
PRT	O89023	Tripeptidyl-peptidase 1 OS=Mus musculus OX=10090 GN=Tpp1 PE=1 SV=2	null	null	Mouse_09-2020	null	[MS,MS:1001208,SEQUEST,]	2.79	4.769	null	null	0.02
PRT	Q8R059	UDP-glucose 4-epimerase OS=Mus musculus OX=10090 GN=Gale PE=1 SV=1	null	null	Mouse_09-2020	null	[MS,MS:1001208,SEQUEST,]	2.16	3.871	null	null	0.03
PRT	A0A494BAK4	Endoplasmic reticulum-Golgi intermediate compartment protein 1 OS=Mus musculus OX=10090 GN=Ergic1 PE=1 SV=1	null	null	Mouse_09-2020	null	[MS,MS:1001208,SEQUEST,]	0.00	0.673	null	null	0.03
PRT	Q64523	Histone H2A type 2-C OS=Mus musculus OX=10090 GN=H2ac20 PE=1 SV=3	null	null	Mouse_09-2020	null	[MS,MS:1001208,SEQUEST,]	0.00	0.902	null	null	0.15
PRT	Q5SVG5	AP complex subunit beta OS=Mus musculus OX=10090 GN=Ap1b1 PE=1 SV=1	null	null	Mouse_09-2020	null	[MS,MS:1001208,SEQUEST,]	2.04	2.572	null	null	0.01
PRT	Q9CZS1	Aldehyde dehydrogenase X, mitochondrial OS=Mus musculus OX=10090 GN=Aldh1b1 PE=1 SV=1	null	null	Mouse_09-2020	null	[MS,MS:1001208,SEQUEST,]	2.48	4.530	null	null	0.03
PRT	Q99LP6	GrpE protein homolog 1, mitochondrial OS=Mus musculus OX=10090 GN=Grpel1 PE=1 SV=1	null	null	Mouse_09-2020	null	[MS,MS:1001208,SEQUEST,]	0.00	0.633	null	null	0.05
PRT	Q9JHU4	Cytoplasmic dynein 1 heavy chain 1 OS=Mus musculus OX=10090 GN=Dync1h1 PE=1 SV=2	null	null	Mouse_09-2020	null	[MS,MS:1001208,SEQUEST,]	0.00	0.436	null	null	0.00
PRT	A0A0J9YU00	Predicted gene 16427 OS=Mus musculus OX=10090 GN=Gm16427 PE=3 SV=1	null	null	Mouse_09-2020	null	[MS,MS:1001208,SEQUEST,]	0.00	0.468	null	null	0.02
PRT	O70503	Very-long-chain 3-oxoacyl-CoA reductase OS=Mus musculus OX=10090 GN=Hsd17b12 PE=1 SV=1	null	null	Mouse_09-2020	null	[MS,MS:1001208,SEQUEST,]	2.21	2.446	null	null	0.04
PRT	D3YWY6	Mitochondrial pyruvate carrier OS=Mus musculus OX=10090 GN=Mpc1 PE=1 SV=1	null	null	Mouse_09-2020	null	[MS,MS:1001208,SEQUEST,]	2.38	3.109	null	null	0.14
PRT	Q8VCM7	Fibrinogen gamma chain OS=Mus musculus OX=10090 GN=Fgg PE=1 SV=1	null	null	Mouse_09-2020	null	[MS,MS:1001208,SEQUEST,]	3.78	5.821	null	null	0.03
PRT	P14131	40S ribosomal protein S16 OS=Mus musculus OX=10090 GN=Rps16 PE=1 SV=4	null	null	Mouse_09-2020	null	[MS,MS:1001208,SEQUEST,]	1.74	2.126	null	null	0.07
PRT	Q9CQQ7	ATP synthase F(0) complex subunit B1, mitochondrial OS=Mus musculus OX=10090 GN=Atp5pb PE=1 SV=1	null	null	Mouse_09-2020	null	[MS,MS:1001208,SEQUEST,]	2.95	2.375	null	null	0.04
PRT	Q80W22	Threonine synthase-like 2 OS=Mus musculus OX=10090 GN=Thnsl2 PE=1 SV=1	null	null	Mouse_09-2020	null	[MS,MS:1001208,SEQUEST,]	1.89	2.601	null	null	0.03
PRT	Q8R3V2	Aminoacyl tRNA synthase complex-interacting multifunctional protein 2 OS=Mus musculus OX=10090 GN=Aimp2 PE=1 SV=1	null	null	Mouse_09-2020	null	[MS,MS:1001208,SEQUEST,]	1.69	1.992	null	null	0.03
PRT	P43024	Cytochrome c oxidase subunit 6A1, mitochondrial OS=Mus musculus OX=10090 GN=Cox6a1 PE=1 SV=2	null	null	Mouse_09-2020	null	[MS,MS:1001208,SEQUEST,]	5.97	7.566	null	null	0.16
PRT	P16332	Methylmalonyl-CoA mutase, mitochondrial OS=Mus musculus OX=10090 GN=Mmut PE=1 SV=2	null	null	Mouse_09-2020	null	[MS,MS:1001208,SEQUEST,]	0.00	2.760	null	null	0.02
PRT	P05201	Aspartate aminotransferase, cytoplasmic OS=Mus musculus OX=10090 GN=Got1 PE=1 SV=3	null	null	Mouse_09-2020	null	[MS,MS:1001208,SEQUEST,]	1.61	2.682	null	null	0.02
PRT	Q9DCS9	NADH dehydrogenase [ubiquinone] 1 beta subcomplex subunit 10 OS=Mus musculus OX=10090 GN=Ndufb10 PE=1 SV=3	null	null	Mouse_09-2020	null	[MS,MS:1001208,SEQUEST,]	2.24	4.183	null	null	0.07
PRT	A0A1B0GS68	60S ribosomal protein L13a OS=Mus musculus OX=10090 GN=Gm45713 PE=2 SV=1	null	null	Mouse_09-2020	null	[MS,MS:1001208,SEQUEST,]	3.60	3.949	null	null	0.03
PRT	P84244	Histone H3.3 OS=Mus musculus OX=10090 GN=H3-3a PE=1 SV=2	null	null	Mouse_09-2020	null	[MS,MS:1001208,SEQUEST,]	2.29	3.081	null	null	0.07
PRT	Q62095	ATP-dependent RNA helicase DDX3Y OS=Mus musculus OX=10090 GN=Ddx3y PE=1 SV=2	null	null	Mouse_09-2020	null	[MS,MS:1001208,SEQUEST,]	0.00	0.983	null	null	0.02
PRT	Q60631	Growth factor receptor-bound protein 2 OS=Mus musculus OX=10090 GN=Grb2 PE=1 SV=1	null	null	Mouse_09-2020	null	[MS,MS:1001208,SEQUEST,]	0.00	2.117	null	null	0.03
PRT	Q9WU84	Copper chaperone for superoxide dismutase OS=Mus musculus OX=10090 GN=Ccs PE=1 SV=1	null	null	Mouse_09-2020	null	[MS,MS:1001208,SEQUEST,]	1.78	2.379	null	null	0.03
PRT	Q99PG0	Arylacetamide deacetylase OS=Mus musculus OX=10090 GN=Aadac PE=1 SV=3	null	null	Mouse_09-2020	null	[MS,MS:1001208,SEQUEST,]	1.60	2.450	null	null	0.02
PRT	Q9JHR7	Insulin-degrading enzyme OS=Mus musculus OX=10090 GN=Ide PE=1 SV=1	null	null	Mouse_09-2020	null	[MS,MS:1001208,SEQUEST,]	0.00	0.792	null	null	0.01
PRT	P67984	60S ribosomal protein L22 OS=Mus musculus OX=10090 GN=Rpl22 PE=1 SV=2	null	null	Mouse_09-2020	null	[MS,MS:1001208,SEQUEST,]	1.96	4.373	null	null	0.10
PRT	A0A3Q4EHJ0	Calmodulin OS=Mus musculus OX=10090 GN=Calm1 PE=1 SV=1	null	null	Mouse_09-2020	null	[MS,MS:1001208,SEQUEST,]	2.61	4.624	null	null	0.14
PRT	P80315	T-complex protein 1 subunit delta OS=Mus musculus OX=10090 GN=Cct4 PE=1 SV=3	null	null	Mouse_09-2020	null	[MS,MS:1001208,SEQUEST,]	0.00	1.220	null	null	0.01
PRT	Q3U3J1	2-oxoisovalerate dehydrogenase subunit alpha OS=Mus musculus OX=10090 GN=Bckdha PE=1 SV=1	null	null	Mouse_09-2020	null	[MS,MS:1001208,SEQUEST,]	0.00	0.702	null	null	0.06
PRT	Q9CPR4	60S ribosomal protein L17 OS=Mus musculus OX=10090 GN=Rpl17 PE=1 SV=3	null	null	Mouse_09-2020	null	[MS,MS:1001208,SEQUEST,]	2.20	2.684	null	null	0.06
PRT	Q3ULZ2	FH2 domain-containing protein 1 OS=Mus musculus OX=10090 GN=Fhdc1 PE=1 SV=3	null	null	Mouse_09-2020	null	[MS,MS:1001208,SEQUEST,]	0.00	0.372	null	null	0.01
PRT	Q8BPB0	MOB kinase activator 1B OS=Mus musculus OX=10090 GN=Mob1b PE=1 SV=3	null	null	Mouse_09-2020	null	[MS,MS:1001208,SEQUEST,]	0.00	0.345	null	null	0.04
PRT	P62082	40S ribosomal protein S7 OS=Mus musculus OX=10090 GN=Rps7 PE=2 SV=1	null	null	Mouse_09-2020	null	[MS,MS:1001208,SEQUEST,]	0.00	0.544	null	null	0.06
PRT	D3Z6V2	Receptor expression-enhancing protein OS=Mus musculus OX=10090 GN=Reep6 PE=1 SV=1	null	null	Mouse_09-2020	null	[MS,MS:1001208,SEQUEST,]	2.99	5.769	null	null	0.10
PRT	Q8VDC0	Probable leucine--tRNA ligase, mitochondrial OS=Mus musculus OX=10090 GN=Lars2 PE=1 SV=1	null	null	Mouse_09-2020	null	[MS,MS:1001208,SEQUEST,]	0.00	0.478	null	null	0.01
PRT	A0A087WS46	Eukaryotic translation elongation factor 1 beta 2 OS=Mus musculus OX=10090 GN=Eef1b2 PE=1 SV=1	null	null	Mouse_09-2020	null	[MS,MS:1001208,SEQUEST,]	0.00	1.731	null	null	0.05
PRT	O35900	U6 snRNA-associated Sm-like protein LSm2 OS=Mus musculus OX=10090 GN=Lsm2 PE=1 SV=1	null	null	Mouse_09-2020	null	[MS,MS:1001208,SEQUEST,]	1.77	1.880	null	null	0.08
PRT	P97450	ATP synthase-coupling factor 6, mitochondrial OS=Mus musculus OX=10090 GN=Atp5pf PE=1 SV=1	null	null	Mouse_09-2020	null	[MS,MS:1001208,SEQUEST,]	0.00	0.639	null	null	0.09
PRT	Q9D6Y9	1,4-alpha-glucan-branching enzyme OS=Mus musculus OX=10090 GN=Gbe1 PE=1 SV=1	null	null	Mouse_09-2020	null	[MS,MS:1001208,SEQUEST,]	0.00	0.611	null	null	0.02
PRT	A0A2I3BQ03	14-3-3 protein zeta/delta (Fragment) OS=Mus musculus OX=10090 GN=Ywhaz PE=1 SV=1	null	null	Mouse_09-2020	null	[MS,MS:1001208,SEQUEST,]	1.96	3.861	null	null	0.07
PRT	Q000W5	Guanylate-binding protein 10 OS=Mus musculus OX=10090 GN=Gbp10 PE=2 SV=1	null	null	Mouse_09-2020	null	[MS,MS:1001208,SEQUEST,]	1.70	2.174	null	null	0.02
PRT	Q8VDJ3	Vigilin OS=Mus musculus OX=10090 GN=Hdlbp PE=1 SV=1	null	null	Mouse_09-2020	null	[MS,MS:1001208,SEQUEST,]	2.51	2.837	null	null	0.01
PRT	Q9CZW5	Mitochondrial import receptor subunit TOM70 OS=Mus musculus OX=10090 GN=Tomm70 PE=1 SV=2	null	null	Mouse_09-2020	null	[MS,MS:1001208,SEQUEST,]	0.00	1.614	null	null	0.01
PRT	Q8C2S0	Ubiquitin carboxyl-terminal hydrolase 44 OS=Mus musculus OX=10090 GN=Usp44 PE=2 SV=3	null	null	Mouse_09-2020	null	[MS,MS:1001208,SEQUEST,]	0.00	0.888	null	null	0.02
PRT	Q99L13	3-hydroxyisobutyrate dehydrogenase, mitochondrial OS=Mus musculus OX=10090 GN=Hibadh PE=1 SV=1	null	null	Mouse_09-2020	null	[MS,MS:1001208,SEQUEST,]	0.00	4.001	null	null	0.08
PRT	Q91WQ3	Tyrosine--tRNA ligase, cytoplasmic OS=Mus musculus OX=10090 GN=Yars1 PE=1 SV=3	null	null	Mouse_09-2020	null	[MS,MS:1001208,SEQUEST,]	0.00	2.027	null	null	0.04
PRT	Q8BFR5	Elongation factor Tu, mitochondrial OS=Mus musculus OX=10090 GN=Tufm PE=1 SV=1	null	null	Mouse_09-2020	null	[MS,MS:1001208,SEQUEST,]	0.00	1.248	null	null	0.03
PRT	A0A0A6YX05	Sodium/potassium-transporting ATPase subunit beta (Fragment) OS=Mus musculus OX=10090 GN=Atp1b1 PE=1 SV=1	null	null	Mouse_09-2020	null	[MS,MS:1001208,SEQUEST,]	1.61	3.392	null	null	0.08
PRT	Q9EP89	Serine beta-lactamase-like protein LACTB, mitochondrial OS=Mus musculus OX=10090 GN=Lactb PE=1 SV=1	null	null	Mouse_09-2020	null	[MS,MS:1001208,SEQUEST,]	0.00	0.588	null	null	0.01
PRT	Q8BG32	26S proteasome non-ATPase regulatory subunit 11 OS=Mus musculus OX=10090 GN=Psmd11 PE=1 SV=3	null	null	Mouse_09-2020	null	[MS,MS:1001208,SEQUEST,]	2.90	2.372	null	null	0.03
PRT	P51658	Estradiol 17-beta-dehydrogenase 2 OS=Mus musculus OX=10090 GN=Hsd17b2 PE=1 SV=2	null	null	Mouse_09-2020	null	[MS,MS:1001208,SEQUEST,]	1.62	1.875	null	null	0.02
PRT	Q8CHR6	Dihydropyrimidine dehydrogenase [NADP(+)] OS=Mus musculus OX=10090 GN=Dpyd PE=1 SV=1	null	null	Mouse_09-2020	null	[MS,MS:1001208,SEQUEST,]	0.00	1.585	null	null	0.01
PRT	Q9Z204	Heterogeneous nuclear ribonucleoproteins C1/C2 OS=Mus musculus OX=10090 GN=Hnrnpc PE=1 SV=1	null	null	Mouse_09-2020	null	[MS,MS:1001208,SEQUEST,]	2.61	4.348	null	null	0.04
PRT	D3Z1U9	NADH dehydrogenase [ubiquinone] flavoprotein 1, mitochondrial OS=Mus musculus OX=10090 GN=Ndufv1 PE=1 SV=1	null	null	Mouse_09-2020	null	[MS,MS:1001208,SEQUEST,]	1.81	2.083	null	null	0.03
PRT	F2Z432	GTP-binding protein Rit2 OS=Mus musculus OX=10090 GN=Rit2 PE=1 SV=1	null	null	Mouse_09-2020	null	[MS,MS:1001208,SEQUEST,]	0.00	0.463	null	null	0.11
PRT	A0A1Y7VK24	Tribbles homolog 2 (Fragment) OS=Mus musculus OX=10090 GN=Trib2 PE=4 SV=1	null	null	Mouse_09-2020	null	[MS,MS:1001208,SEQUEST,]	0.00	0.769	null	null	0.07
PRT	Q5XG73	Acyl-CoA-binding domain-containing protein 5 OS=Mus musculus OX=10090 GN=Acbd5 PE=1 SV=1	null	null	Mouse_09-2020	null	[MS,MS:1001208,SEQUEST,]	0.00	1.549	null	null	0.02
PRT	Q9D023	Mitochondrial pyruvate carrier 2 OS=Mus musculus OX=10090 GN=Mpc2 PE=1 SV=1	null	null	Mouse_09-2020	null	[MS,MS:1001208,SEQUEST,]	1.87	2.817	null	null	0.08
PRT	Q920S3	GATA zinc finger domain-containing protein 1 OS=Mus musculus OX=10090 GN=Gatad1 PE=2 SV=2	null	null	Mouse_09-2020	null	[MS,MS:1001208,SEQUEST,]	0.00	0.369	null	null	0.03
PRT	A0A5F8MPU7	F-actin monooxygenase OS=Mus musculus OX=10090 GN=Mical3 PE=1 SV=1	null	null	Mouse_09-2020	null	[MS,MS:1001208,SEQUEST,]	0.00	1.143	null	null	0.01
PRT	Q9CYW4	Haloacid dehalogenase-like hydrolase domain-containing protein 3 OS=Mus musculus OX=10090 GN=Hdhd3 PE=1 SV=1	null	null	Mouse_09-2020	null	[MS,MS:1001208,SEQUEST,]	2.18	1.521	null	null	0.05
PRT	H7BX01	Dynamin-like 120 kDa protein, form S1 OS=Mus musculus OX=10090 GN=Opa1 PE=1 SV=1	null	null	Mouse_09-2020	null	[MS,MS:1001208,SEQUEST,]	0.00	1.230	null	null	0.01
PRT	P62830	60S ribosomal protein L23 OS=Mus musculus OX=10090 GN=Rpl23 PE=1 SV=1	null	null	Mouse_09-2020	null	[MS,MS:1001208,SEQUEST,]	2.48	2.910	null	null	0.14
PRT	P70399	TP53-binding protein 1 OS=Mus musculus OX=10090 GN=Tp53bp1 PE=1 SV=3	null	null	Mouse_09-2020	null	[MS,MS:1001208,SEQUEST,]	0.00	0.554	null	null	0.02
PRT	O08997	Copper transport protein ATOX1 OS=Mus musculus OX=10090 GN=Atox1 PE=1 SV=1	null	null	Mouse_09-2020	null	[MS,MS:1001208,SEQUEST,]	0.00	1.687	null	null	0.21
PRT	Q91X75	Cyp2a4 protein OS=Mus musculus OX=10090 GN=Cyp2a5 PE=1 SV=1	null	null	Mouse_09-2020	null	[MS,MS:1001208,SEQUEST,]	2.20	3.908	null	null	0.02
PRT	Q99MX1	Ubiquitin carboxyl-terminal hydrolase 26 OS=Mus musculus OX=10090 GN=Usp26 PE=1 SV=2	null	null	Mouse_09-2020	null	[MS,MS:1001208,SEQUEST,]	0.00	0.401	null	null	0.02
PRT	P38060	Hydroxymethylglutaryl-CoA lyase, mitochondrial OS=Mus musculus OX=10090 GN=Hmgcl PE=1 SV=2	null	null	Mouse_09-2020	null	[MS,MS:1001208,SEQUEST,]	2.10	3.176	null	null	0.06
PRT	G3UZ26	Serine hydroxymethyltransferase (Fragment) OS=Mus musculus OX=10090 GN=Shmt1 PE=1 SV=1	null	null	Mouse_09-2020	null	[MS,MS:1001208,SEQUEST,]	0.00	2.005	null	null	0.04
PRT	E9Q1R2	4-hydroxy-2-oxoglutarate aldolase, mitochondrial OS=Mus musculus OX=10090 GN=Hoga1 PE=1 SV=1	null	null	Mouse_09-2020	null	[MS,MS:1001208,SEQUEST,]	2.00	1.733	null	null	0.04
PRT	A0A494B9Y8	Ferrochelatase OS=Mus musculus OX=10090 GN=Fech PE=1 SV=1	null	null	Mouse_09-2020	null	[MS,MS:1001208,SEQUEST,]	0.00	0.382	null	null	0.02
PRT	P20108	Thioredoxin-dependent peroxide reductase, mitochondrial OS=Mus musculus OX=10090 GN=Prdx3 PE=1 SV=1	null	null	Mouse_09-2020	null	[MS,MS:1001208,SEQUEST,]	1.98	3.744	null	null	0.05
PRT	A0A3B2WAL8	Acetyl-CoA acetyltransferase, cytosolic OS=Mus musculus OX=10090 GN=Acat2 PE=1 SV=1	null	null	Mouse_09-2020	null	[MS,MS:1001208,SEQUEST,]	0.00	2.583	null	null	0.03
PRT	Q9CPT4	Myeloid-derived growth factor OS=Mus musculus OX=10090 GN=Mydgf PE=1 SV=1	null	null	Mouse_09-2020	null	[MS,MS:1001208,SEQUEST,]	1.98	1.854	null	null	0.05
PRT	P97364	Selenide, water dikinase 2 OS=Mus musculus OX=10090 GN=Sephs2 PE=1 SV=3	null	null	Mouse_09-2020	null	[MS,MS:1001208,SEQUEST,]	0.00	0.970	null	null	0.03
PRT	Q8BTY1	Kynurenine--oxoglutarate transaminase 1 OS=Mus musculus OX=10090 GN=Kyat1 PE=1 SV=1	null	null	Mouse_09-2020	null	[MS,MS:1001208,SEQUEST,]	0.00	1.699	null	null	0.02
PRT	A0A087WPF8	Protein ABHD14B (Fragment) OS=Mus musculus OX=10090 GN=Abhd14b PE=1 SV=1	null	null	Mouse_09-2020	null	[MS,MS:1001208,SEQUEST,]	2.09	3.763	null	null	0.06
PRT	Q9WV54	Acid ceramidase OS=Mus musculus OX=10090 GN=Asah1 PE=1 SV=1	null	null	Mouse_09-2020	null	[MS,MS:1001208,SEQUEST,]	0.00	0.864	null	null	0.03
PRT	Q8BGY2	Eukaryotic translation initiation factor 5A-2 OS=Mus musculus OX=10090 GN=Eif5a2 PE=1 SV=3	null	null	Mouse_09-2020	null	[MS,MS:1001208,SEQUEST,]	3.11	3.279	null	null	0.08
PRT	Q921G7	Electron transfer flavoprotein-ubiquinone oxidoreductase, mitochondrial OS=Mus musculus OX=10090 GN=Etfdh PE=1 SV=1	null	null	Mouse_09-2020	null	[MS,MS:1001208,SEQUEST,]	2.23	4.473	null	null	0.03
PRT	A0A0U1RPT5	Fructose-bisphosphate aldolase (Fragment) OS=Mus musculus OX=10090 GN=Aldoa PE=1 SV=1	null	null	Mouse_09-2020	null	[MS,MS:1001208,SEQUEST,]	3.84	7.701	null	null	0.07
PRT	Q9CXN7	Phenazine biosynthesis-like domain-containing protein 2 OS=Mus musculus OX=10090 GN=Pbld2 PE=1 SV=1	null	null	Mouse_09-2020	null	[MS,MS:1001208,SEQUEST,]	0.00	3.309	null	null	0.05
PRT	A0A0A6YWN9	Ubiquitin carboxyl-terminal hydrolase (Fragment) OS=Mus musculus OX=10090 GN=Usp19 PE=1 SV=1	null	null	Mouse_09-2020	null	[MS,MS:1001208,SEQUEST,]	1.63	2.742	null	null	0.01
PRT	Q9CZN7	Serine hydroxymethyltransferase, mitochondrial OS=Mus musculus OX=10090 GN=Shmt2 PE=1 SV=1	null	null	Mouse_09-2020	null	[MS,MS:1001208,SEQUEST,]	0.00	1.349	null	null	0.02
PRT	O35386	Phytanoyl-CoA dioxygenase, peroxisomal OS=Mus musculus OX=10090 GN=Phyh PE=1 SV=1	null	null	Mouse_09-2020	null	[MS,MS:1001208,SEQUEST,]	3.20	3.263	null	null	0.05
PRT	Q64471	Glutathione S-transferase theta-1 OS=Mus musculus OX=10090 GN=Gstt1 PE=1 SV=4	null	null	Mouse_09-2020	null	[MS,MS:1001208,SEQUEST,]	0.00	1.381	null	null	0.06
PRT	E9Q9D5	Rab-like protein 2A OS=Mus musculus OX=10090 GN=Rabl2 PE=1 SV=1	null	null	Mouse_09-2020	null	[MS,MS:1001208,SEQUEST,]	0.00	0.307	null	null	0.09
PRT	S4R1Y8	Protein transport protein Sec31A (Fragment) OS=Mus musculus OX=10090 GN=Sec31a PE=1 SV=1	null	null	Mouse_09-2020	null	[MS,MS:1001208,SEQUEST,]	2.30	2.903	null	null	0.05
PRT	Q8VCX1	Aldo-keto reductase family 1 member D1 OS=Mus musculus OX=10090 GN=Akr1d1 PE=1 SV=1	null	null	Mouse_09-2020	null	[MS,MS:1001208,SEQUEST,]	2.32	4.515	null	null	0.05
PRT	Q8K157	Galactose mutarotase OS=Mus musculus OX=10090 GN=Galm PE=1 SV=1	null	null	Mouse_09-2020	null	[MS,MS:1001208,SEQUEST,]	0.00	1.644	null	null	0.04
PRT	Q8K2B3	Succinate dehydrogenase [ubiquinone] flavoprotein subunit, mitochondrial OS=Mus musculus OX=10090 GN=Sdha PE=1 SV=1	null	null	Mouse_09-2020	null	[MS,MS:1001208,SEQUEST,]	1.96	2.484	null	null	0.01
PRT	Q9CR62	Mitochondrial 2-oxoglutarate/malate carrier protein OS=Mus musculus OX=10090 GN=Slc25a11 PE=1 SV=3	null	null	Mouse_09-2020	null	[MS,MS:1001208,SEQUEST,]	0.00	1.827	null	null	0.03
PRT	F6YTG0	Enoyl-CoA hydratase domain-containing protein 2, mitochondrial (Fragment) OS=Mus musculus OX=10090 GN=Echdc2 PE=1 SV=1	null	null	Mouse_09-2020	null	[MS,MS:1001208,SEQUEST,]	0.00	1.005	null	null	0.09
PRT	P97742	Carnitine O-palmitoyltransferase 1, liver isoform OS=Mus musculus OX=10090 GN=Cpt1a PE=1 SV=4	null	null	Mouse_09-2020	null	[MS,MS:1001208,SEQUEST,]	0.00	1.615	null	null	0.01
PRT	Q01279	Epidermal growth factor receptor OS=Mus musculus OX=10090 GN=Egfr PE=1 SV=1	null	null	Mouse_09-2020	null	[MS,MS:1001208,SEQUEST,]	1.61	2.477	null	null	0.01
PRT	Q3UUW5	Cyclin-H OS=Mus musculus OX=10090 GN=Ccnh PE=1 SV=1	null	null	Mouse_09-2020	null	[MS,MS:1001208,SEQUEST,]	0.00	0.480	null	null	0.04
PRT	Q8CE04	Calpain inhibitor OS=Mus musculus OX=10090 GN=Cast PE=1 SV=1	null	null	Mouse_09-2020	null	[MS,MS:1001208,SEQUEST,]	0.00	0.554	null	null	0.02
PRT	Q3ZRW6	Clusterin-like protein 1 OS=Mus musculus OX=10090 GN=Clul1 PE=2 SV=1	null	null	Mouse_09-2020	null	[MS,MS:1001208,SEQUEST,]	0.00	0.315	null	null	0.06
PRT	P53395	Lipoamide acyltransferase component of branched-chain alpha-keto acid dehydrogenase complex, mitochondrial OS=Mus musculus OX=10090 GN=Dbt PE=1 SV=2	null	null	Mouse_09-2020	null	[MS,MS:1001208,SEQUEST,]	0.00	2.292	null	null	0.02
PRT	Q8VBW6	NEDD8-activating enzyme E1 regulatory subunit OS=Mus musculus OX=10090 GN=Nae1 PE=1 SV=1	null	null	Mouse_09-2020	null	[MS,MS:1001208,SEQUEST,]	1.63	2.377	null	null	0.02
PRT	Q6P542	ATP-binding cassette sub-family F member 1 OS=Mus musculus OX=10090 GN=Abcf1 PE=1 SV=1	null	null	Mouse_09-2020	null	[MS,MS:1001208,SEQUEST,]	0.00	2.368	null	null	0.01
PRT	A0A1B0GT40	Peptide-methionine (S)-S-oxide reductase OS=Mus musculus OX=10090 GN=Msra PE=1 SV=1	null	null	Mouse_09-2020	null	[MS,MS:1001208,SEQUEST,]	0.00	1.751	null	null	0.09
PRT	Q9CX86	Heterogeneous nuclear ribonucleoprotein A0 OS=Mus musculus OX=10090 GN=Hnrnpa0 PE=1 SV=1	null	null	Mouse_09-2020	null	[MS,MS:1001208,SEQUEST,]	0.00	2.985	null	null	0.05
PRT	Q9DBG6	Dolichyl-diphosphooligosaccharide--protein glycosyltransferase subunit 2 OS=Mus musculus OX=10090 GN=Rpn2 PE=1 SV=1	null	null	Mouse_09-2020	null	[MS,MS:1001208,SEQUEST,]	0.00	0.709	null	null	0.03
PRT	F6VNW5	GCS light chain (Fragment) OS=Mus musculus OX=10090 GN=Gclm PE=1 SV=1	null	null	Mouse_09-2020	null	[MS,MS:1001208,SEQUEST,]	2.12	4.482	null	null	0.08
PRT	Q91ZA3	Propionyl-CoA carboxylase alpha chain, mitochondrial OS=Mus musculus OX=10090 GN=Pcca PE=1 SV=2	null	null	Mouse_09-2020	null	[MS,MS:1001208,SEQUEST,]	0.00	3.007	null	null	0.01
PRT	Q91VL9	Zinc finger and BTB domain-containing protein 1 OS=Mus musculus OX=10090 GN=Zbtb1 PE=1 SV=1	null	null	Mouse_09-2020	null	[MS,MS:1001208,SEQUEST,]	0.00	0.327	null	null	0.02
PRT	Q91VN6	Probable ATP-dependent RNA helicase DDX41 OS=Mus musculus OX=10090 GN=Ddx41 PE=1 SV=2	null	null	Mouse_09-2020	null	[MS,MS:1001208,SEQUEST,]	1.67	0.631	null	null	0.01
PRT	Q9Z0S1	3'(2'),5'-bisphosphate nucleotidase 1 OS=Mus musculus OX=10090 GN=Bpnt1 PE=1 SV=2	null	null	Mouse_09-2020	null	[MS,MS:1001208,SEQUEST,]	0.00	1.314	null	null	0.05
PRT	Q9D8L3	Signal sequence receptor subunit delta OS=Mus musculus OX=10090 GN=Ssr4 PE=1 SV=1	null	null	Mouse_09-2020	null	[MS,MS:1001208,SEQUEST,]	0.00	0.997	null	null	0.06
PRT	Q91XD4	Formimidoyltransferase-cyclodeaminase OS=Mus musculus OX=10090 GN=Ftcd PE=1 SV=1	null	null	Mouse_09-2020	null	[MS,MS:1001208,SEQUEST,]	2.04	3.183	null	null	0.02
PRT	O08600	Endonuclease G, mitochondrial OS=Mus musculus OX=10090 GN=Endog PE=1 SV=1	null	null	Mouse_09-2020	null	[MS,MS:1001208,SEQUEST,]	0.00	1.985	null	null	0.04
PRT	P97371	Proteasome activator complex subunit 1 OS=Mus musculus OX=10090 GN=Psme1 PE=1 SV=2	null	null	Mouse_09-2020	null	[MS,MS:1001208,SEQUEST,]	1.87	2.256	null	null	0.04
PRT	A2A4J1	Proteasome activator complex subunit 3 (Fragment) OS=Mus musculus OX=10090 GN=Psme3 PE=1 SV=1	null	null	Mouse_09-2020	null	[MS,MS:1001208,SEQUEST,]	0.00	1.603	null	null	0.04
PRT	A0A140LIZ5	26S proteasome AAA-ATPase subunit RPT3 OS=Mus musculus OX=10090 GN=Psmc4 PE=1 SV=1	null	null	Mouse_09-2020	null	[MS,MS:1001208,SEQUEST,]	2.05	2.696	null	null	0.04
PRT	O09131	Glutathione S-transferase omega-1 OS=Mus musculus OX=10090 GN=Gsto1 PE=1 SV=2	null	null	Mouse_09-2020	null	[MS,MS:1001208,SEQUEST,]	0.00	0.756	null	null	0.08
PRT	Q8CGC7	Bifunctional glutamate/proline--tRNA ligase OS=Mus musculus OX=10090 GN=Eprs1 PE=1 SV=4	null	null	Mouse_09-2020	null	[MS,MS:1001208,SEQUEST,]	1.93	1.252	null	null	0.00
PRT	O35459	Delta(3,5)-Delta(2,4)-dienoyl-CoA isomerase, mitochondrial OS=Mus musculus OX=10090 GN=Ech1 PE=1 SV=1	null	null	Mouse_09-2020	null	[MS,MS:1001208,SEQUEST,]	2.47	1.464	null	null	0.02
PRT	P85094	Isochorismatase domain-containing protein 2A OS=Mus musculus OX=10090 GN=Isoc2a PE=1 SV=1	null	null	Mouse_09-2020	null	[MS,MS:1001208,SEQUEST,]	4.09	6.527	null	null	0.08
PRT	P63276	40S ribosomal protein S17 OS=Mus musculus OX=10090 GN=Rps17 PE=1 SV=2	null	null	Mouse_09-2020	null	[MS,MS:1001208,SEQUEST,]	0.00	1.080	null	null	0.10
PRT	Q8R0B4	TAR DNA-binding protein 43 OS=Mus musculus OX=10090 GN=Tardbp PE=1 SV=1	null	null	Mouse_09-2020	null	[MS,MS:1001208,SEQUEST,]	0.00	0.320	null	null	0.04
PRT	F6WA09	14-3-3 protein epsilon (Fragment) OS=Mus musculus OX=10090 GN=Ywhae PE=1 SV=1	null	null	Mouse_09-2020	null	[MS,MS:1001208,SEQUEST,]	2.04	3.330	null	null	0.08
PRT	Q923D2	Flavin reductase (NADPH) OS=Mus musculus OX=10090 GN=Blvrb PE=1 SV=3	null	null	Mouse_09-2020	null	[MS,MS:1001208,SEQUEST,]	0.00	1.903	null	null	0.14
PRT	Q99KR3	Endoribonuclease LACTB2 OS=Mus musculus OX=10090 GN=Lactb2 PE=1 SV=1	null	null	Mouse_09-2020	null	[MS,MS:1001208,SEQUEST,]	0.00	1.929	null	null	0.03
PRT	Q9D0R2	Threonine--tRNA ligase 1, cytoplasmic OS=Mus musculus OX=10090 GN=Tars1 PE=1 SV=2	null	null	Mouse_09-2020	null	[MS,MS:1001208,SEQUEST,]	1.60	2.239	null	null	0.01
PRT	P62918	60S ribosomal protein L8 OS=Mus musculus OX=10090 GN=Rpl8 PE=1 SV=2	null	null	Mouse_09-2020	null	[MS,MS:1001208,SEQUEST,]	0.00	0.460	null	null	0.07
PRT	Q60864	Stress-induced-phosphoprotein 1 OS=Mus musculus OX=10090 GN=Stip1 PE=1 SV=1	null	null	Mouse_09-2020	null	[MS,MS:1001208,SEQUEST,]	1.70	1.429	null	null	0.01
PRT	A0A494BAS6	Peroxisomal 2,4-dienoyl-CoA reductase OS=Mus musculus OX=10090 GN=Decr2 PE=1 SV=1	null	null	Mouse_09-2020	null	[MS,MS:1001208,SEQUEST,]	2.16	3.892	null	null	0.06
PRT	A0A571BEL9	T-complex protein 1 subunit zeta OS=Mus musculus OX=10090 GN=Cct6a PE=1 SV=1	null	null	Mouse_09-2020	null	[MS,MS:1001208,SEQUEST,]	0.00	1.647	null	null	0.02
PRT	Q8BMJ2	Leucine--tRNA ligase, cytoplasmic OS=Mus musculus OX=10090 GN=Lars1 PE=1 SV=2	null	null	Mouse_09-2020	null	[MS,MS:1001208,SEQUEST,]	0.00	2.417	null	null	0.01
PRT	P41105	60S ribosomal protein L28 OS=Mus musculus OX=10090 GN=Rpl28 PE=1 SV=2	null	null	Mouse_09-2020	null	[MS,MS:1001208,SEQUEST,]	0.00	1.273	null	null	0.09
PRT	O54734	Dolichyl-diphosphooligosaccharide--protein glycosyltransferase 48 kDa subunit OS=Mus musculus OX=10090 GN=Ddost PE=1 SV=2	null	null	Mouse_09-2020	null	[MS,MS:1001208,SEQUEST,]	2.16	2.461	null	null	0.02
PRT	A0A1Y7VL95	Ribosyldihydronicotinamide dehydrogenase [quinone] OS=Mus musculus OX=10090 GN=Nqo2 PE=1 SV=1	null	null	Mouse_09-2020	null	[MS,MS:1001208,SEQUEST,]	2.26	2.828	null	null	0.05
PRT	Q80XR6	Heterogeneous nuclear ribonucleoprotein A/B OS=Mus musculus OX=10090 GN=Hnrnpab PE=1 SV=1	null	null	Mouse_09-2020	null	[MS,MS:1001208,SEQUEST,]	1.71	1.653	null	null	0.03
PRT	D3Z712	40S ribosomal protein S15a (Fragment) OS=Mus musculus OX=10090 GN=Rps15a PE=1 SV=2	null	null	Mouse_09-2020	null	[MS,MS:1001208,SEQUEST,]	1.68	2.360	null	null	0.12
PRT	Q8BYI9	Tenascin-R OS=Mus musculus OX=10090 GN=Tnr PE=1 SV=2	null	null	Mouse_09-2020	null	[MS,MS:1001208,SEQUEST,]	0.00	0.300	null	null	0.01
PRT	P60335	Poly(rC)-binding protein 1 OS=Mus musculus OX=10090 GN=Pcbp1 PE=1 SV=1	null	null	Mouse_09-2020	null	[MS,MS:1001208,SEQUEST,]	2.28	2.721	null	null	0.04
PRT	Q9Z1N5	Spliceosome RNA helicase Ddx39b OS=Mus musculus OX=10090 GN=Ddx39b PE=1 SV=1	null	null	Mouse_09-2020	null	[MS,MS:1001208,SEQUEST,]	0.00	1.289	null	null	0.02
PRT	A0A1C7CYV0	Plastin-3 (Fragment) OS=Mus musculus OX=10090 GN=Pls3 PE=1 SV=1	null	null	Mouse_09-2020	null	[MS,MS:1001208,SEQUEST,]	2.26	2.277	null	null	0.02
PRT	P52503	NADH dehydrogenase [ubiquinone] iron-sulfur protein 6, mitochondrial OS=Mus musculus OX=10090 GN=Ndufs6 PE=1 SV=2	null	null	Mouse_09-2020	null	[MS,MS:1001208,SEQUEST,]	0.00	0.977	null	null	0.09
PRT	P56382	ATP synthase subunit epsilon, mitochondrial OS=Mus musculus OX=10090 GN=Atp5f1e PE=1 SV=2	null	null	Mouse_09-2020	null	[MS,MS:1001208,SEQUEST,]	2.44	2.065	null	null	0.15
PRT	P62806	Histone H4 OS=Mus musculus OX=10090 GN=H4c1 PE=1 SV=2	null	null	Mouse_09-2020	null	[MS,MS:1001208,SEQUEST,]	2.43	3.888	null	null	0.12
PRT	Q9R0P3	S-formylglutathione hydrolase OS=Mus musculus OX=10090 GN=Esd PE=1 SV=1	null	null	Mouse_09-2020	null	[MS,MS:1001208,SEQUEST,]	3.56	5.796	null	null	0.05
PRT	Q8BWY3	Eukaryotic peptide chain release factor subunit 1 OS=Mus musculus OX=10090 GN=Etf1 PE=1 SV=4	null	null	Mouse_09-2020	null	[MS,MS:1001208,SEQUEST,]	0.00	1.350	null	null	0.02
PRT	Q9CR68	Cytochrome b-c1 complex subunit Rieske, mitochondrial OS=Mus musculus OX=10090 GN=Uqcrfs1 PE=1 SV=1	null	null	Mouse_09-2020	null	[MS,MS:1001208,SEQUEST,]	0.00	0.802	null	null	0.03
PRT	G3UXQ7	Ras-related protein Rab-2B OS=Mus musculus OX=10090 GN=Rab2b PE=1 SV=1	null	null	Mouse_09-2020	null	[MS,MS:1001208,SEQUEST,]	0.00	0.520	null	null	0.16
PRT	Q9DBW0	Cytochrome P450 4V2 OS=Mus musculus OX=10090 GN=Cyp4v2 PE=1 SV=1	null	null	Mouse_09-2020	null	[MS,MS:1001208,SEQUEST,]	0.00	1.436	null	null	0.02
PRT	A0A1W2P869	GTP-binding protein SAR1a (Fragment) OS=Mus musculus OX=10090 GN=Sar1a PE=1 SV=1	null	null	Mouse_09-2020	null	[MS,MS:1001208,SEQUEST,]	0.00	2.448	null	null	0.12
PRT	Q9QXD1	Peroxisomal acyl-coenzyme A oxidase 2 OS=Mus musculus OX=10090 GN=Acox2 PE=1 SV=2	null	null	Mouse_09-2020	null	[MS,MS:1001208,SEQUEST,]	2.27	3.365	null	null	0.02
PRT	A0A2R8VHP2	Nicotinate phosphoribosyltransferase OS=Mus musculus OX=10090 GN=Naprt PE=1 SV=1	null	null	Mouse_09-2020	null	[MS,MS:1001208,SEQUEST,]	2.41	5.088	null	null	0.03
PRT	Q3UG98	N-acetyltransferase 9 OS=Mus musculus OX=10090 GN=Nat9 PE=1 SV=2	null	null	Mouse_09-2020	null	[MS,MS:1001208,SEQUEST,]	0.00	0.362	null	null	0.07
PRT	Q8CFA2	Aminomethyltransferase, mitochondrial OS=Mus musculus OX=10090 GN=Amt PE=1 SV=1	null	null	Mouse_09-2020	null	[MS,MS:1001208,SEQUEST,]	0.00	2.040	null	null	0.03
PRT	A2AIT6	Alpha-tocopherol transfer protein OS=Mus musculus OX=10090 GN=Ttpa PE=1 SV=2	null	null	Mouse_09-2020	null	[MS,MS:1001208,SEQUEST,]	0.00	3.474	null	null	0.03
PRT	Q9CQB4	Cytochrome b-c1 complex subunit 7 OS=Mus musculus OX=10090 GN=Uqcrb PE=1 SV=1	null	null	Mouse_09-2020	null	[MS,MS:1001208,SEQUEST,]	2.71	3.404	null	null	0.09
PRT	A0A338P731	40S ribosomal protein S10 (Fragment) OS=Mus musculus OX=10090 GN=Rps10 PE=1 SV=1	null	null	Mouse_09-2020	null	[MS,MS:1001208,SEQUEST,]	2.19	3.203	null	null	0.08
PRT	O54750	Cytochrome P450 2J6 OS=Mus musculus OX=10090 GN=Cyp2j6 PE=2 SV=2	null	null	Mouse_09-2020	null	[MS,MS:1001208,SEQUEST,]	0.00	1.772	null	null	0.02

PSH	sequence	PSM_ID	accession	unique	database	database_version	search_engine	search_engine_score[1]	modifications	spectra_ref	retention_time	charge	exp_mass_to_charge	calc_mass_to_charge	pre	post	start	end
PSM	KVVAKKPAEKKPTTEEKKPAA	-236_41	Q9D8E6	1	Mouse_09-2020	null	[MS,MS:1001208,SEQUEST,]	6.5e-4	null	ms_run[1]:scan=516	426.6	5	2278.34821	456.47568	K	0	399	420
PSM	EAFENGLWGK	-236_16311	Q8R0Y6	1	Mouse_09-2020	null	[MS,MS:1001208,SEQUEST,]	2.9e-2	null	ms_run[1]:scan=3281	1832.7	2	1150.55144	575.78001	K	N	470	480
PSM	RANNTTYGLAAGLFTK	-236_16300	P24549	1	Mouse_09-2020	null	[MS,MS:1001208,SEQUEST,]	6.5e-4	null	ms_run[1]:scan=3279	1831.5	3	1697.89487	566.63717	K	L	420	436
PSM	SLWPQIK	-236_16291	Q8CHT0	1	Mouse_09-2020	null	[MS,MS:1001208,SEQUEST,]	1.2e-2	null	ms_run[1]:scan=3278	1831.0	2	871.50139	436.25545	K	R	358	365
PSM	YWANFAR	-236_16255	Q91WG0	0	Mouse_09-2020	null	[MS,MS:1001208,SEQUEST,]	2.0e-2	null	ms_run[1]:scan=3271	1827.5	2	927.44512	464.22722	K	G	492	499
PSM	YWANFAR	-236_16255	Q8BK48	0	Mouse_09-2020	null	[MS,MS:1001208,SEQUEST,]	2.0e-2	null	ms_run[1]:scan=3271	1827.5	2	927.44512	464.22722	K	G	490	497
PSM	YWANFAR	-236_16255	Q8QZR3	0	Mouse_09-2020	null	[MS,MS:1001208,SEQUEST,]	2.0e-2	null	ms_run[1]:scan=3271	1827.5	2	927.44512	464.22722	K	G	489	496
PSM	VFQFLNAK	-236_16236	Q8BP67	1	Mouse_09-2020	null	[MS,MS:1001208,SEQUEST,]	6.5e-4	null	ms_run[1]:scan=3268	1825.8	2	966.53874	483.77400	K	E	28	36
PSM	ALPGHLKPFETLLSQNQGGK	-236_16230	P19157	1	Mouse_09-2020	null	[MS,MS:1001208,SEQUEST,]	6.5e-4	null	ms_run[1]:scan=3267	1825.3	4	2135.15932	534.54565	K	F	122	142
PSM	YQLDKDGVVLFK	-236_16222	P09103	1	Mouse_09-2020	null	[MS,MS:1001208,SEQUEST,]	6.5e-4	null	ms_run[1]:scan=3266	1824.8	3	1424.78052	475.59765	K	F	198	210
PSM	QITINDLPVGR	-236_16214	P35700	1	Mouse_09-2020	null	[MS,MS:1001208,SEQUEST,]	6.5e-4	null	ms_run[1]:scan=3265	1824.2	2	1225.68840	613.34859	R	V	141	152
PSM	VANVSLLALYKGK	-236_16173	P62267	1	Mouse_09-2020	null	[MS,MS:1001208,SEQUEST,]	6.5e-4	null	ms_run[1]:scan=3259	1821.3	3	1375.82627	459.28177	K	E	125	138
PSM	SLGVAAEGLPDQYADGEAAR	-236_16164	Q9QXF8	1	Mouse_09-2020	null	[MS,MS:1001208,SEQUEST,]	6.5e-4	null	ms_run[1]:scan=3258	1820.6	2	1989.95085	995.47925	R	W	10	30
PSM	GDTVFFHPLLIHGSGR	-236_16158	O35386	1	Mouse_09-2020	null	[MS,MS:1001208,SEQUEST,]	6.5e-4	null	ms_run[1]:scan=3257	1820.1	4	1752.91604	438.98496	K	K	253	269
PSM	YVTLIYTNYENGKNDYVK	-236_16118	P19157	1	Mouse_09-2020	null	[MS,MS:1001208,SEQUEST,]	6.5e-4	null	ms_run[1]:scan=3249	1816.1	3	2197.09421	733.03191	K	L	104	122
PSM	GTTITSVLPKPALVASRVEVSK	-236_16106	Q8C196	1	Mouse_09-2020	null	[MS,MS:1001208,SEQUEST,]	6.5e-4	null	ms_run[1]:scan=3247	1815.0	4	2253.31557	564.08487	K	L	403	425
PSM	FVTVQTISGTGALR	-236_16098	P05202	1	Mouse_09-2020	null	[MS,MS:1001208,SEQUEST,]	6.5e-4	null	ms_run[1]:scan=3246	1814.4	2	1449.80620	725.40664	R	G	126	140
PSM	NILGGTVFR	-236_16081	O88844	0	Mouse_09-2020	null	[MS,MS:1001208,SEQUEST,]	6.5e-4	null	ms_run[1]:scan=3243	1812.9	2	976.55657	488.78236	R	A	101	110
PSM	NILGGTVFR	-236_16081	P54071	0	Mouse_09-2020	null	[MS,MS:1001208,SEQUEST,]	6.5e-4	null	ms_run[1]:scan=3243	1812.9	2	976.55657	488.78236	R	P	141	150
PSM	ASKPGLLASVAAVAAQK	-236_16074	G3X982	1	Mouse_09-2020	null	[MS,MS:1001208,SEQUEST,]	6.5e-4	null	ms_run[1]:scan=3242	1812.3	3	1581.93271	527.98227	K	G	807	824
PSM	GWVKPVIGSEYPLEK	-236_16047	P47199	1	Mouse_09-2020	null	[MS,MS:1001208,SEQUEST,]	6.5e-4	null	ms_run[1]:scan=3237	1809.9	3	1701.92173	567.97853	K	A	295	310
PSM	NKLILPGLISSR	-236_16043	Q63836	1	Mouse_09-2020	null	[MS,MS:1001208,SEQUEST,]	6.5e-4	null	ms_run[1]:scan=3236	1809.3	2	1310.81499	655.91136	R	Y	92	104
PSM	FFVGGNWK	-236_16034	P17751	1	Mouse_09-2020	null	[MS,MS:1001208,SEQUEST,]	2.3e-3	null	ms_run[1]:scan=3234	1808.2	2	954.48308	477.74525	K	N	57	65
PSM	RYFYFYNTGLQNQR	-236_16026	Q9QUR6	1	Mouse_09-2020	null	[MS,MS:1001208,SEQUEST,]	6.5e-4	null	ms_run[1]:scan=3233	1807.7	3	1869.90653	623.97255	K	L	85	99
PSM	YGLAAAVFTK	-236_16019	P47738	1	Mouse_09-2020	null	[MS,MS:1001208,SEQUEST,]	6.5e-4	null	ms_run[1]:scan=3232	1807.2	2	1040.57756	520.79239	K	L	444	454
PSM	GTTITSVLPKPALVASR	-236_16010	Q8C196	1	Mouse_09-2020	null	[MS,MS:1001208,SEQUEST,]	6.5e-4	null	ms_run[1]:scan=3231	1806.7	2	1711.01372	856.00926	K	E	403	420
PSM	NKLILPGLISSR	-236_16000	Q63836	1	Mouse_09-2020	null	[MS,MS:1001208,SEQUEST,]	6.5e-4	null	ms_run[1]:scan=3228	1805.3	3	1310.81495	437.61000	R	Y	92	104
PSM	YFPVFEK	-236_15973	P24472	1	Mouse_09-2020	null	[MS,MS:1001208,SEQUEST,]	6.8e-3	null	ms_run[1]:scan=3224	1803.1	2	929.47673	465.24200	R	L	132	139
PSM	YTINIPEDLKPR	-236_15964	P28271	1	Mouse_09-2020	null	[MS,MS:1001208,SEQUEST,]	6.5e-4	null	ms_run[1]:scan=3223	1802.5	3	1458.79474	486.93655	R	T	835	847
PSM	QGIQFYTQLK	-236_15955	Q9EQ20	1	Mouse_09-2020	null	[MS,MS:1001208,SEQUEST,]	6.5e-4	null	ms_run[1]:scan=3222	1802.0	2	1225.65764	613.33241	K	I	501	511
PSM	LLLPGELAK	-236_15948	Q64475	1	Mouse_09-2020	null	[MS,MS:1001208,SEQUEST,]	6.5e-4	null	ms_run[1]:scan=3221	1801.5	2	953.60271	477.30514	R	A	101	110
PSM	LVLEVAQHLGESTVR	-236_15930	P56480	1	Mouse_09-2020	null	[MS,MS:1001208,SEQUEST,]	6.5e-4	null	ms_run[1]:scan=3219	1800.4	2	1650.91533	825.96231	R	I	95	110
PSM	GTEFLAAPSSYYK	-236_16318	P49429	1	Mouse_09-2020	null	[MS,MS:1001208,SEQUEST,]	6.5e-4	null	ms_run[1]:scan=3282	1833.2	2	1433.69438	717.35100	R	L	285	298
PSM	FSGWYDADLSPAGHEEAK	-236_15907	Q9DBJ1	1	Mouse_09-2020	null	[MS,MS:1001208,SEQUEST,]	6.5e-4	null	ms_run[1]:scan=3214	1797.9	3	1979.87693	660.63052	R	G	22	40
PSM	LATFPFR	-236_16335	E9Q1R2	1	Mouse_09-2020	null	[MS,MS:1001208,SEQUEST,]	6.5e-4	null	ms_run[1]:scan=3285	1834.6	2	851.48155	426.24234	R	A	58	65
PSM	ALPGHLKPFETLLSQNQGGK	-236_16402	P19157	1	Mouse_09-2020	null	[MS,MS:1001208,SEQUEST,]	6.5e-4	null	ms_run[1]:scan=3298	1841.3	3	2135.16336	712.39177	K	F	122	142
PSM	FLASVSTVLTSKYR	-236_16950	Q91VB8	1	Mouse_09-2020	null	[MS,MS:1001208,SEQUEST,]	6.5e-4	null	ms_run[1]:scan=3391	1889.5	3	1571.88022	524.63124	K	0	129	143
PSM	YNLGLDLR	-236_16944	P26443	1	Mouse_09-2020	null	[MS,MS:1001208,SEQUEST,]	6.5e-4	null	ms_run[1]:scan=3390	1888.8	2	963.52599	482.26654	K	A	528	536
PSM	WLQTEVQNPSVTSKI	-236_16928	P34914	1	Mouse_09-2020	null	[MS,MS:1001208,SEQUEST,]	6.5e-4	null	ms_run[1]:scan=3388	1887.8	2	1729.91448	865.45960	K	0	540	555
PSM	FINLVPSNLPHEATR	-236_16923	Q05421	1	Mouse_09-2020	null	[MS,MS:1001208,SEQUEST,]	6.5e-4	null	ms_run[1]:scan=3387	1887.2	3	1707.91788	569.97741	R	T	360	375
PSM	IVNAAGFWAR	-236_16914	Q9DBT9	1	Mouse_09-2020	null	[MS,MS:1001208,SEQUEST,]	6.5e-4	null	ms_run[1]:scan=3386	1886.7	2	1104.59453	552.80108	R	V	237	247
PSM	FEAPLFNAR	-236_16878	Q91VD9	1	Mouse_09-2020	null	[MS,MS:1001208,SEQUEST,]	6.5e-4	null	ms_run[1]:scan=3380	1883.8	2	1064.55217	532.77982	R	R	409	418
PSM	GLEVTAYSPLGSSDR	-236_16876	Q9JII6	1	Mouse_09-2020	null	[MS,MS:1001208,SEQUEST,]	6.5e-4	null	ms_run[1]:scan=3379	1883.1	2	1551.76714	776.38610	R	W	204	219
PSM	YNQILRIEEELGSKAK	-236_16870	P17182	1	Mouse_09-2020	null	[MS,MS:1001208,SEQUEST,]	6.5e-4	null	ms_run[1]:scan=3378	1882.6	3	1891.02756	631.01430	K	A	407	423
PSM	AIAEELAPERGFLPPASEK	-236_16864	O35490	1	Mouse_09-2020	null	[MS,MS:1001208,SEQUEST,]	6.5e-4	null	ms_run[1]:scan=3377	1882.1	3	2025.06607	675.69323	R	G	309	328
PSM	YNQILRIEEELGSKAK	-236_16798	P17182	1	Mouse_09-2020	null	[MS,MS:1001208,SEQUEST,]	6.5e-4	null	ms_run[1]:scan=3367	1876.9	4	1891.02663	473.51255	K	A	407	423
PSM	FVEGLPINDFSREK	-236_16776	P14152	1	Mouse_09-2020	null	[MS,MS:1001208,SEQUEST,]	6.5e-4	null	ms_run[1]:scan=3364	1875.3	3	1650.84812	550.95438	K	D	299	313
PSM	SIGVSNFNFR	-236_16744	Q91WT7	1	Mouse_09-2020	null	[MS,MS:1001208,SEQUEST,]	6.5e-4	null	ms_run[1]:scan=3358	1872.4	2	1140.57842	570.79345	K	L	162	172
PSM	FAPPQPAEPWSSVK	-236_16706	Q91WU0	0	Mouse_09-2020	null	[MS,MS:1001208,SEQUEST,]	6.5e-4	null	ms_run[1]:scan=3352	1869.2	2	1540.77727	770.89337	R	A	65	79
PSM	FAPPQPAEPWSSVK	-236_16706	H3BL34	0	Mouse_09-2020	null	[MS,MS:1001208,SEQUEST,]	6.5e-4	null	ms_run[1]:scan=3352	1869.2	2	1540.77727	770.89337	R	A	65	79
PSM	NLRVNAGDQPGADLGPLITPQAK	-236_16698	Q9EQ20	1	Mouse_09-2020	null	[MS,MS:1001208,SEQUEST,]	6.5e-4	null	ms_run[1]:scan=3351	1868.7	3	2345.25840	782.42391	K	R	342	365
PSM	TLSDYNIQKESTLHLVLR	-236_16675	E9Q5F6	1	Mouse_09-2020	null	[MS,MS:1001208,SEQUEST,]	6.5e-4	null	ms_run[1]:scan=3347	1866.8	4	2130.15102	533.29429	R	R	55	73
PSM	LSGFGQSGIFSK	-236_16659	O09174	1	Mouse_09-2020	null	[MS,MS:1001208,SEQUEST,]	6.5e-4	null	ms_run[1]:scan=3345	1865.6	2	1227.63469	614.32205	R	A	106	118
PSM	TVVYGITTGFGK	-236_16616	P35492	1	Mouse_09-2020	null	[MS,MS:1001208,SEQUEST,]	6.5e-4	null	ms_run[1]:scan=3338	1862.1	2	1242.67314	621.84007	R	A	161	173
PSM	TGQSYLAAGLLK	-236_16601	Q99MZ7	1	Mouse_09-2020	null	[MS,MS:1001208,SEQUEST,]	6.5e-4	null	ms_run[1]:scan=3335	1860.4	2	1221.68450	611.34552	K	Q	6	18
PSM	TFAATIPRPFSVR	-236_16591	P16331	1	Mouse_09-2020	null	[MS,MS:1001208,SEQUEST,]	6.5e-4	null	ms_run[1]:scan=3334	1859.9	3	1462.81565	488.27702	R	D	401	414
PSM	NFHFVHSSADVDSVVSGTLR	-236_16552	Q8CHT0	1	Mouse_09-2020	null	[MS,MS:1001208,SEQUEST,]	7.0e-3	null	ms_run[1]:scan=3326	1855.9	3	2174.08408	725.35902	K	A	318	338
PSM	NFHFVHSSADVDSVVSGTLR	-236_16541	Q8CHT0	1	Mouse_09-2020	null	[MS,MS:1001208,SEQUEST,]	6.5e-4	null	ms_run[1]:scan=3324	1854.8	4	2174.06386	544.27108	K	A	318	338
PSM	VFADYEAYVK	-236_16530	Q9ET01	1	Mouse_09-2020	null	[MS,MS:1001208,SEQUEST,]	6.5e-4	null	ms_run[1]:scan=3322	1853.7	2	1204.58855	602.79787	K	Q	774	784
PSM	ALDLDPSKTNVSGGAIALGHPLGGSGSR	-236_16513	Q8BWT1	1	Mouse_09-2020	null	[MS,MS:1001208,SEQUEST,]	6.5e-4	null	ms_run[1]:scan=3320	1852.7	4	2647.38027	662.60041	K	T	333	361
PSM	LFGRPLSDYYAYRPVR	-236_16501	Q8CFX1	1	Mouse_09-2020	null	[MS,MS:1001208,SEQUEST,]	6.5e-4	null	ms_run[1]:scan=3316	1850.8	4	1973.03957	494.01526	R	Q	436	452
PSM	DYPLIPVGK	-236_16476	P24270	1	Mouse_09-2020	null	[MS,MS:1001208,SEQUEST,]	6.5e-4	null	ms_run[1]:scan=3312	1848.5	2	1001.56597	501.28694	K	V	307	316
PSM	ALPGHLKPFETLLSQNQGGK	-236_16436	P19157	1	Mouse_09-2020	null	[MS,MS:1001208,SEQUEST,]	2.0e-2	null	ms_run[1]:scan=3304	1844.6	2	2135.15898	1068.08402	K	F	122	142
PSM	GLVLGIYAK	-236_16434	Q9CPY7	1	Mouse_09-2020	null	[MS,MS:1001208,SEQUEST,]	6.5e-4	null	ms_run[1]:scan=3303	1844.0	2	933.57652	467.29203	K	K	35	44
PSM	LDQGGAPLAGTNKETTIQGLDGLSER	-236_16416	Q91Y97	1	Mouse_09-2020	null	[MS,MS:1001208,SEQUEST,]	6.5e-4	null	ms_run[1]:scan=3300	1842.3	3	2641.34452	881.11911	K	A	109	135
PSM	LQFWTETLPRK	-236_16409	Q63880	1	Mouse_09-2020	null	[MS,MS:1001208,SEQUEST,]	6.5e-4	null	ms_run[1]:scan=3299	1841.8	3	1418.77887	473.59787	R	Q	544	555
PSM	GTTITSVLPKPALVASRVEVSK	-236_16353	Q8C196	1	Mouse_09-2020	null	[MS,MS:1001208,SEQUEST,]	6.5e-4	null	ms_run[1]:scan=3288	1836.1	3	2253.31638	751.77740	K	L	403	425
PSM	ILTTNTWSSELSK	-236_15887	O70475	1	Mouse_09-2020	null	[MS,MS:1001208,SEQUEST,]	6.5e-4	null	ms_run[1]:scan=3211	1796.3	2	1479.77056	740.38811	K	A	208	221
PSM	TDVAAPFGGFK	-236_15879	Q8R0Y6	1	Mouse_09-2020	null	[MS,MS:1001208,SEQUEST,]	6.5e-4	null	ms_run[1]:scan=3210	1795.8	2	1109.56291	555.28493	K	S	866	877
PSM	GGVIAGSPAPPELIR	-236_15848	Q8VCW8	1	Mouse_09-2020	null	[MS,MS:1001208,SEQUEST,]	6.5e-4	null	ms_run[1]:scan=3204	1792.9	2	1433.81450	717.40918	R	I	379	394
PSM	EGPSLTSPAQVLSR	-236_15340	Q8VC30	1	Mouse_09-2020	null	[MS,MS:1001208,SEQUEST,]	6.5e-4	null	ms_run[1]:scan=3121	1749.8	2	1441.76396	721.38590	K	S	421	435
PSM	GWNILTNSEK	-236_15332	Q91VD9	1	Mouse_09-2020	null	[MS,MS:1001208,SEQUEST,]	6.5e-4	null	ms_run[1]:scan=3120	1749.3	2	1161.59001	581.29857	K	K	99	109
PSM	FNGGGHINHTIFWTNLSPK	-236_15327	P09671	1	Mouse_09-2020	null	[MS,MS:1001208,SEQUEST,]	6.5e-4	null	ms_run[1]:scan=3118	1748.4	3	2140.07224	714.02895	K	G	90	109
PSM	RENILVLSYEQLKK	-236_15311	Q8BGL3	1	Mouse_09-2020	null	[MS,MS:1001208,SEQUEST,]	2.5e-3	null	ms_run[1]:scan=3116	1747.4	3	1732.99601	578.33672	K	T	176	190
PSM	VLDASWYSPGTR	-236_15303	P52196	1	Mouse_09-2020	null	[MS,MS:1001208,SEQUEST,]	6.5e-4	null	ms_run[1]:scan=3115	1746.7	2	1351.66619	676.33568	R	A	31	43
PSM	LSILYPATTGR	-236_15277	Q6GT24	1	Mouse_09-2020	null	[MS,MS:1001208,SEQUEST,]	6.5e-4	null	ms_run[1]:scan=3112	1745.2	2	1191.67461	596.34024	K	F	145	156
PSM	RSEPEPQILDFQTQQYK	-236_15255	Q9R0H0	1	Mouse_09-2020	null	[MS,MS:1001208,SEQUEST,]	6.5e-4	null	ms_run[1]:scan=3109	1743.6	3	2107.04697	703.02000	K	F	314	331
PSM	DLGATWVVLGHSERR	-236_15248	P17751	1	Mouse_09-2020	null	[MS,MS:1001208,SEQUEST,]	4.1e-2	null	ms_run[1]:scan=3107	1742.8	3	1695.89170	565.96903	K	V	136	151
PSM	LNLKTPVPSDIAISR	-236_15234	A0A1W2P733	1	Mouse_09-2020	null	[MS,MS:1001208,SEQUEST,]	6.5e-4	null	ms_run[1]:scan=3105	1741.7	3	1623.94370	541.98579	K	C	130	145
PSM	SYENQKPPFDAKNPFLAAVTTNRK	-236_15205	Q05DV1	1	Mouse_09-2020	null	[MS,MS:1001208,SEQUEST,]	6.5e-4	null	ms_run[1]:scan=3101	1739.5	5	2736.40913	548.08790	K	N	268	292
PSM	GLVVPVIR	-236_15177	Q9D2G2	1	Mouse_09-2020	null	[MS,MS:1001208,SEQUEST,]	6.5e-4	null	ms_run[1]:scan=3095	1736.5	2	852.56633	426.78691	R	V	327	335
PSM	FNSSISYDRHLWNVDVQGSK	-236_15167	Q91YI0	1	Mouse_09-2020	null	[MS,MS:1001208,SEQUEST,]	6.5e-4	null	ms_run[1]:scan=3094	1736.0	4	2352.13833	588.78964	K	Y	24	44
PSM	WYYNAAGFNK	-236_15157	Q9CQB4	1	Mouse_09-2020	null	[MS,MS:1001208,SEQUEST,]	6.5e-4	null	ms_run[1]:scan=3093	1735.4	2	1233.56938	617.28801	K	G	20	30
PSM	KVITAFNDGLNHLDSLK	-236_15151	A8DUK4	1	Mouse_09-2020	null	[MS,MS:1001208,SEQUEST,]	6.5e-4	null	ms_run[1]:scan=3092	1734.9	3	1885.01896	629.01078	K	T	67	84
PSM	ILIRPLYSNPPLNGAR	-236_15142	P05202	1	Mouse_09-2020	null	[MS,MS:1001208,SEQUEST,]	6.5e-4	null	ms_run[1]:scan=3091	1734.4	3	1794.03934	598.68434	K	A	310	326
PSM	YYVTIIDAPGHRDFIK	-236_15134	P10126	1	Mouse_09-2020	null	[MS,MS:1001208,SEQUEST,]	6.5e-4	null	ms_run[1]:scan=3090	1733.8	3	1908.00199	636.67199	K	M	85	101
PSM	YYVTIIDAPGHRDFIK	-236_15126	P10126	1	Mouse_09-2020	null	[MS,MS:1001208,SEQUEST,]	6.5e-4	null	ms_run[1]:scan=3089	1733.3	4	1908.00820	477.75581	K	M	85	101
PSM	YLYTLVITDKEK	-236_15091	Q9JJI8	1	Mouse_09-2020	null	[MS,MS:1001208,SEQUEST,]	6.5e-4	null	ms_run[1]:scan=3083	1730.4	3	1485.81827	495.94483	R	E	41	53
PSM	LIINSLYK	-236_15081	P08113	1	Mouse_09-2020	null	[MS,MS:1001208,SEQUEST,]	2.3e-3	null	ms_run[1]:scan=3082	1729.7	2	963.58623	482.29731	K	K	88	96
PSM	GDIFLVR	-236_15076	Q01853	1	Mouse_09-2020	null	[MS,MS:1001208,SEQUEST,]	6.4e-3	null	ms_run[1]:scan=3081	1729.2	2	819.47148	410.23980	K	G	149	156
PSM	EWGYASHNGPDHWHELYPIAK	-236_15061	P16015	1	Mouse_09-2020	null	[MS,MS:1001208,SEQUEST,]	6.5e-4	null	ms_run[1]:scan=3079	1728.2	5	2507.15101	502.23636	K	D	4	25
PSM	EWGYASHNGPDHWHELYPIAK	-236_15054	P16015	1	Mouse_09-2020	null	[MS,MS:1001208,SEQUEST,]	6.5e-4	null	ms_run[1]:scan=3078	1727.6	4	2507.15249	627.54364	K	D	4	25
PSM	VYNIEFNPPK	-236_15045	Q9WTP7	1	Mouse_09-2020	null	[MS,MS:1001208,SEQUEST,]	6.5e-4	null	ms_run[1]:scan=3076	1726.6	2	1220.63042	610.81914	R	V	137	147
PSM	LFFDTER	-236_15032	Q9CRB3	1	Mouse_09-2020	null	[MS,MS:1001208,SEQUEST,]	2.5e-3	null	ms_run[1]:scan=3073	1725.2	2	927.45604	464.23217	K	W	68	75
PSM	SLTNDWEDHLAVK	-236_15014	P11499	1	Mouse_09-2020	null	[MS,MS:1001208,SEQUEST,]	6.5e-4	null	ms_run[1]:scan=3070	1723.5	3	1527.74219	509.91945	K	F	307	320
PSM	EHALLAYTLGVK	-236_14992	P10126	1	Mouse_09-2020	null	[MS,MS:1001208,SEQUEST,]	6.5e-4	null	ms_run[1]:scan=3067	1722.0	3	1314.74054	438.91872	R	L	135	147
PSM	FIPRQPFAEYIYKR	-236_14957	Q9EQF5	1	Mouse_09-2020	null	[MS,MS:1001208,SEQUEST,]	6.5e-4	null	ms_run[1]:scan=3061	1719.0	3	1827.99277	610.00167	K	K	462	476
PSM	QLEPIYTSLGK	-236_14948	A0A0R4J0Z1	1	Mouse_09-2020	null	[MS,MS:1001208,SEQUEST,]	6.5e-4	null	ms_run[1]:scan=3060	1718.4	2	1248.68865	624.84535	K	Y	556	567
PSM	FIPRQPFAEYIYKR	-236_14928	Q9EQF5	1	Mouse_09-2020	null	[MS,MS:1001208,SEQUEST,]	6.5e-4	null	ms_run[1]:scan=3057	1716.8	4	1827.98855	457.75307	K	K	462	476
PSM	FNGGGHINHTIFWTNLSPK	-236_15359	P09671	1	Mouse_09-2020	null	[MS,MS:1001208,SEQUEST,]	6.5e-4	null	ms_run[1]:scan=3124	1751.4	4	2140.07265	535.77353	K	G	90	109
PSM	AVPQLQGYLR	-236_15372	P47911	1	Mouse_09-2020	null	[MS,MS:1001208,SEQUEST,]	6.5e-4	null	ms_run[1]:scan=3126	1752.4	2	1144.64775	572.82730	K	Q	271	281
PSM	EATTEQQLRELFEKQK	-236_15389	O35490	1	Mouse_09-2020	null	[MS,MS:1001208,SEQUEST,]	6.5e-4	null	ms_run[1]:scan=3129	1754.1	4	1978.02065	495.26146	K	K	387	403
PSM	EATTEQQLRELFEKQK	-236_15406	O35490	1	Mouse_09-2020	null	[MS,MS:1001208,SEQUEST,]	1.8e-2	null	ms_run[1]:scan=3132	1755.5	3	1978.03177	660.01285	K	K	387	403
PSM	ISSLLEEQFQQGK	-236_15835	P62242	1	Mouse_09-2020	null	[MS,MS:1001208,SEQUEST,]	6.5e-4	null	ms_run[1]:scan=3202	1791.7	2	1506.78032	753.89356	K	L	158	171
PSM	GTTITSVLPKPALVASR	-236_15823	Q8C196	1	Mouse_09-2020	null	[MS,MS:1001208,SEQUEST,]	6.5e-4	null	ms_run[1]:scan=3200	1790.6	3	1711.01163	571.00860	K	E	403	420
PSM	FAVLQTYGDTTHTLVEK	-236_15817	P49429	1	Mouse_09-2020	null	[MS,MS:1001208,SEQUEST,]	6.5e-4	null	ms_run[1]:scan=3199	1790.1	3	1922.98734	641.66679	K	N	133	150
PSM	TRAWFSEAFGK	-236_15804	P34928	1	Mouse_09-2020	null	[MS,MS:1001208,SEQUEST,]	6.5e-4	null	ms_run[1]:scan=3197	1789.1	3	1299.64753	433.88753	K	K	68	79
PSM	FGQAISLLPDRASAYNNR	-236_15799	Q8VBW8	1	Mouse_09-2020	null	[MS,MS:1001208,SEQUEST,]	6.5e-4	null	ms_run[1]:scan=3195	1788.2	3	1993.02518	665.01318	K	Q	71	89
PSM	AINYLISGYQR	-236_15772	Q61838	1	Mouse_09-2020	null	[MS,MS:1001208,SEQUEST,]	6.5e-4	null	ms_run[1]:scan=3191	1786.0	2	1297.69438	649.34859	K	L	1016	1027
PSM	LFEGNALLR	-236_15755	Q6ZWN5	1	Mouse_09-2020	null	[MS,MS:1001208,SEQUEST,]	6.5e-4	null	ms_run[1]:scan=3189	1785.0	2	1032.58464	516.79547	R	L	71	80
PSM	AFLWQR	-236_15747	Q9DD20	1	Mouse_09-2020	null	[MS,MS:1001208,SEQUEST,]	1.4e-2	null	ms_run[1]:scan=3188	1784.4	2	820.44634	410.72686	R	L	184	190
PSM	RYEEIVKEVSTYIKK	-236_15736	P10126	1	Mouse_09-2020	null	[MS,MS:1001208,SEQUEST,]	6.5e-4	null	ms_run[1]:scan=3186	1783.4	4	1885.04275	472.01619	K	G	166	181
PSM	NVFNALVR	-236_15729	Q9CR62	1	Mouse_09-2020	null	[MS,MS:1001208,SEQUEST,]	6.5e-4	null	ms_run[1]:scan=3184	1782.6	2	932.53838	466.76925	K	A	163	171
PSM	GFPTIYFSPANKK	-236_15713	P27773	1	Mouse_09-2020	null	[MS,MS:1001208,SEQUEST,]	6.5e-4	null	ms_run[1]:scan=3182	1781.5	2	1469.77983	735.39300	K	T	449	462
PSM	FVADGIFK	-236_15706	P62908	1	Mouse_09-2020	null	[MS,MS:1001208,SEQUEST,]	6.5e-4	null	ms_run[1]:scan=3181	1780.8	2	896.48729	448.74745	K	E	11	19
PSM	FADGDVDAVLSR	-236_15702	Q8R0Y6	1	Mouse_09-2020	null	[MS,MS:1001208,SEQUEST,]	6.5e-4	null	ms_run[1]:scan=3180	1780.3	2	1264.61699	632.81204	R	N	815	827
PSM	LFVEDSIHDQFVQK	-236_15696	Q8R0Y6	1	Mouse_09-2020	null	[MS,MS:1001208,SEQUEST,]	6.5e-4	null	ms_run[1]:scan=3179	1779.8	3	1704.85801	568.95790	R	V	713	727
PSM	LGGVEFNIDLPNKK	-236_16972	O08997	1	Mouse_09-2020	null	[MS,MS:1001208,SEQUEST,]	6.5e-4	null	ms_run[1]:scan=3395	1891.3	3	1543.84879	515.28747	K	C	26	40
PSM	GFPTIYFSPANKK	-236_15691	P27773	1	Mouse_09-2020	null	[MS,MS:1001208,SEQUEST,]	6.5e-4	null	ms_run[1]:scan=3178	1779.3	3	1469.77677	490.59776	K	T	449	462
PSM	AGFAGDDAPRAVFPSIVGRPR	-236_15653	P63268	0	Mouse_09-2020	null	[MS,MS:1001208,SEQUEST,]	6.5e-4	null	ms_run[1]:scan=3170	1775.2	4	2156.13344	539.78944	K	Q	20	41
PSM	AGFAGDDAPRAVFPSIVGRPR	-236_15653	P60710	0	Mouse_09-2020	null	[MS,MS:1001208,SEQUEST,]	6.5e-4	null	ms_run[1]:scan=3170	1775.2	4	2156.13344	539.78944	K	Q	19	40
PSM	EAYPGDVFYLHSR	-236_15624	Q03265	1	Mouse_09-2020	null	[MS,MS:1001208,SEQUEST,]	6.5e-4	null	ms_run[1]:scan=3166	1773.1	3	1553.73978	518.58429	R	L	335	348
PSM	ILPSVSHKPFESIDQGHVTHNWDEVGPDPNQLR	-236_15591	O09173	1	Mouse_09-2020	null	[MS,MS:1001208,SEQUEST,]	6.4e-3	null	ms_run[1]:scan=3160	1770.1	5	3748.84412	750.57515	R	K	64	97
PSM	TDVAAPFGGFKQSGFGK	-236_15578	Q8R0Y6	1	Mouse_09-2020	null	[MS,MS:1001208,SEQUEST,]	6.5e-4	null	ms_run[1]:scan=3158	1769.0	3	1713.86057	571.95802	K	L	866	883
PSM	FLGVAEQLHNEGFK	-236_15565	Q8C196	1	Mouse_09-2020	null	[MS,MS:1001208,SEQUEST,]	6.5e-4	null	ms_run[1]:scan=3156	1767.9	3	1588.81290	530.27546	R	F	1374	1388
PSM	FDAGELITQR	-236_15521	P67778	1	Mouse_09-2020	null	[MS,MS:1001208,SEQUEST,]	6.5e-4	null	ms_run[1]:scan=3149	1764.5	2	1149.59184	575.29857	R	L	134	144
PSM	IPQTVLWR	-236_15490	Q63886	0	Mouse_09-2020	null	[MS,MS:1001208,SEQUEST,]	6.5e-4	null	ms_run[1]:scan=3145	1762.2	2	1012.59416	506.80055	R	T	331	339
PSM	IPQTVLWR	-236_15490	K9J7B2	0	Mouse_09-2020	null	[MS,MS:1001208,SEQUEST,]	6.5e-4	null	ms_run[1]:scan=3145	1762.2	2	1012.59416	506.80055	R	T	327	335
PSM	AILSYLAAK	-236_15482	P24472	1	Mouse_09-2020	null	[MS,MS:1001208,SEQUEST,]	6.5e-4	null	ms_run[1]:scan=3144	1761.7	2	949.57213	475.28949	R	N	70	79
PSM	DGFNPAHVEAGLYGSR	-236_15465	Q63836	0	Mouse_09-2020	null	[MS,MS:1001208,SEQUEST,]	6.5e-4	null	ms_run[1]:scan=3140	1759.8	3	1689.79703	563.93750	K	F	212	228
PSM	DGFNPAHVEAGLYGSR	-236_15465	A0A0R4J135	0	Mouse_09-2020	null	[MS,MS:1001208,SEQUEST,]	6.5e-4	null	ms_run[1]:scan=3140	1759.8	3	1689.79703	563.93750	K	F	212	228
PSM	YYRQNPDIPQLEPSDYLRR	-236_15460	Q9DBM2	1	Mouse_09-2020	null	[MS,MS:1001208,SEQUEST,]	6.5e-4	null	ms_run[1]:scan=3139	1759.3	4	2423.20937	606.55802	K	V	677	696
PSM	LTVNDFVR	-236_15450	Q9QXX4	1	Mouse_09-2020	null	[MS,MS:1001208,SEQUEST,]	6.5e-4	null	ms_run[1]:scan=3138	1758.8	2	963.52593	482.26654	K	K	410	418
PSM	ELISNASDALDKIR	-236_15429	P11499	0	Mouse_09-2020	null	[MS,MS:1001208,SEQUEST,]	6.5e-4	null	ms_run[1]:scan=3135	1757.1	3	1544.82785	515.61414	R	E	42	56
PSM	ELISNASDALDKIR	-236_15429	P08113	0	Mouse_09-2020	null	[MS,MS:1001208,SEQUEST,]	6.5e-4	null	ms_run[1]:scan=3135	1757.1	3	1544.82785	515.61414	R	I	103	117
PSM	QWGWTQGRWPK	-236_15422	Q9CPR4	1	Mouse_09-2020	null	[MS,MS:1001208,SEQUEST,]	6.5e-4	null	ms_run[1]:scan=3134	1756.5	3	1429.71247	477.24231	K	S	75	86
PSM	LVQAFQFTDK	-236_15413	P35700	1	Mouse_09-2020	null	[MS,MS:1001208,SEQUEST,]	6.5e-4	null	ms_run[1]:scan=3133	1756.0	2	1196.63164	598.81914	R	G	159	169
PSM	FLGVAEQLHNEGFK	-236_15684	Q8C196	1	Mouse_09-2020	null	[MS,MS:1001208,SEQUEST,]	6.5e-4	null	ms_run[1]:scan=3177	1778.8	2	1588.81316	794.90955	R	F	1374	1388
PSM	VIFLENYR	-236_16987	Q9ET01	1	Mouse_09-2020	null	[MS,MS:1001208,SEQUEST,]	6.5e-4	null	ms_run[1]:scan=3397	1892.4	2	1053.57292	527.29002	K	S	643	651
PSM	AITGIQAFTVGK	-236_16993	A0A0A0MQ68	1	Mouse_09-2020	null	[MS,MS:1001208,SEQUEST,]	6.5e-4	null	ms_run[1]:scan=3398	1892.9	2	1205.68840	603.34806	R	0	436	448
PSM	DYYFALAHTVR	-236_17002	Q9ET01	1	Mouse_09-2020	null	[MS,MS:1001208,SEQUEST,]	6.5e-4	null	ms_run[1]:scan=3399	1893.4	3	1355.67432	452.56294	R	H	51	62
PSM	LTLDTIFVPNTGKK	-236_18470	J3QMG3	1	Mouse_09-2020	null	[MS,MS:1001208,SEQUEST,]	6.5e-4	null	ms_run[1]:scan=3644	2020.2	3	1546.88413	516.29949	K	G	98	112
PSM	FIPRQPFAEYIYK	-236_18465	Q9EQF5	1	Mouse_09-2020	null	[MS,MS:1001208,SEQUEST,]	6.5e-4	null	ms_run[1]:scan=3643	2019.6	3	1671.88987	557.96796	K	I	462	475
PSM	LSNIFVIGK	-236_18457	P62702	1	Mouse_09-2020	null	[MS,MS:1001208,SEQUEST,]	6.5e-4	null	ms_run[1]:scan=3642	2019.1	2	990.59807	495.80276	R	N	222	231
PSM	GRLQFWTETLPR	-236_18449	Q63880	1	Mouse_09-2020	null	[MS,MS:1001208,SEQUEST,]	6.5e-4	null	ms_run[1]:scan=3641	2018.5	3	1503.80646	501.94041	K	I	542	554
PSM	VVDLLAPYAK	-236_18435	P56480	1	Mouse_09-2020	null	[MS,MS:1001208,SEQUEST,]	6.5e-4	null	ms_run[1]:scan=3639	2017.5	2	1088.63567	544.82115	K	G	189	199
PSM	WWPGGLGK	-236_18427	Q9R0H0	1	Mouse_09-2020	null	[MS,MS:1001208,SEQUEST,]	6.5e-4	null	ms_run[1]:scan=3637	2016.4	2	900.47246	450.73996	K	S	175	183
PSM	VVDSLQLTGTKPVATPVDWK	-236_18409	Q6GT24	1	Mouse_09-2020	null	[MS,MS:1001208,SEQUEST,]	6.5e-4	null	ms_run[1]:scan=3633	2014.6	3	2154.18070	718.73168	R	G	163	183
PSM	RFEYEDPFFNR	-236_18397	A0A0R4IZY2	1	Mouse_09-2020	null	[MS,MS:1001208,SEQUEST,]	6.5e-4	null	ms_run[1]:scan=3631	2013.4	3	1519.69699	507.23700	R	L	197	208
PSM	LFQHIAEYLPSYARPR	-236_18382	O35488	1	Mouse_09-2020	null	[MS,MS:1001208,SEQUEST,]	6.5e-4	null	ms_run[1]:scan=3629	2012.3	4	1961.03847	491.01526	K	L	542	558
PSM	QAFQIGSPWR	-236_18376	O35945	0	Mouse_09-2020	null	[MS,MS:1001208,SEQUEST,]	6.5e-4	null	ms_run[1]:scan=3628	2011.8	2	1189.61125	595.30927	R	M	69	79
PSM	QAFQIGSPWR	-236_18376	P24549	0	Mouse_09-2020	null	[MS,MS:1001208,SEQUEST,]	6.5e-4	null	ms_run[1]:scan=3628	2011.8	2	1189.61125	595.30927	R	M	69	79
PSM	FSRDVFLPKPSWGNHTPIFR	-236_18337	P05202	1	Mouse_09-2020	null	[MS,MS:1001208,SEQUEST,]	6.5e-4	null	ms_run[1]:scan=3621	2008.2	4	2401.25503	601.06956	K	A	151	171
PSM	VWIYPIK	-236_18283	Q922Q1	1	Mouse_09-2020	null	[MS,MS:1001208,SEQUEST,]	6.5e-4	null	ms_run[1]:scan=3612	2003.7	2	918.54375	459.77601	K	C	60	67
PSM	VLYPNDNFFEGKELR	-236_18275	Q9ET01	1	Mouse_09-2020	null	[MS,MS:1001208,SEQUEST,]	6.5e-4	null	ms_run[1]:scan=3611	2003.2	3	1840.92020	614.31246	R	K	279	294
PSM	VWFVSNIDGTHIAK	-236_18268	P06745	1	Mouse_09-2020	null	[MS,MS:1001208,SEQUEST,]	6.5e-4	null	ms_run[1]:scan=3610	2002.5	3	1586.82694	529.61570	R	L	181	195
PSM	FLASVSTVLTSK	-236_18247	Q91VB8	1	Mouse_09-2020	null	[MS,MS:1001208,SEQUEST,]	6.5e-4	null	ms_run[1]:scan=3606	2000.4	2	1252.71428	626.86100	K	R	129	141
PSM	ARFEELNADLFR	-236_18229	P63017	1	Mouse_09-2020	null	[MS,MS:1001208,SEQUEST,]	6.5e-4	null	ms_run[1]:scan=3602	1998.6	3	1480.75476	494.25629	R	T	300	312
PSM	YLNIFGESQPNPK	-236_18223	Q9QXX4	1	Mouse_09-2020	null	[MS,MS:1001208,SEQUEST,]	6.5e-4	null	ms_run[1]:scan=3601	1998.0	2	1506.76030	753.88300	R	V	44	57
PSM	EKPLALYVFSR	-236_18213	B1AV77	1	Mouse_09-2020	null	[MS,MS:1001208,SEQUEST,]	6.5e-4	null	ms_run[1]:scan=3600	1997.5	3	1322.74646	441.58708	R	N	356	367
PSM	DFTPSGIAGAFRR	-236_18201	F8WHP8	1	Mouse_09-2020	null	[MS,MS:1001208,SEQUEST,]	6.5e-4	null	ms_run[1]:scan=3598	1996.3	3	1394.71772	465.57736	R	Y	16	29
PSM	GYISPYFINTSK	-236_18194	P63038	1	Mouse_09-2020	null	[MS,MS:1001208,SEQUEST,]	6.5e-4	null	ms_run[1]:scan=3597	1995.8	2	1389.70500	695.35608	R	Q	222	234
PSM	FSRDVFLPKPSWGNHTPIFR	-236_18189	P05202	1	Mouse_09-2020	null	[MS,MS:1001208,SEQUEST,]	6.5e-4	null	ms_run[1]:scan=3596	1995.3	5	2401.25623	481.05710	K	A	151	171
PSM	FWEWGK	-236_18144	Q8R0F8	1	Mouse_09-2020	null	[MS,MS:1001208,SEQUEST,]	3.0e-3	null	ms_run[1]:scan=3588	1991.2	2	852.40318	426.70559	R	I	16	22
PSM	GNDISSGTVLSDYVGSGPPSGTGLHR	-236_18122	P70296	1	Mouse_09-2020	null	[MS,MS:1001208,SEQUEST,]	6.5e-4	null	ms_run[1]:scan=3585	1989.6	3	2530.22586	844.07713	K	V	94	120
PSM	SSLNPILFR	-236_18109	O54734	1	Mouse_09-2020	null	[MS,MS:1001208,SEQUEST,]	6.5e-4	null	ms_run[1]:scan=3583	1988.6	2	1046.59941	523.80329	K	V	175	184
PSM	LILPHVDVQLK	-236_18101	P54071	1	Mouse_09-2020	null	[MS,MS:1001208,SEQUEST,]	4.4e-3	null	ms_run[1]:scan=3582	1988.0	3	1274.78418	425.59921	K	F	70	81
PSM	GFFLNHYFSK	-236_18089	A0A494BB38	1	Mouse_09-2020	null	[MS,MS:1001208,SEQUEST,]	6.5e-4	null	ms_run[1]:scan=3579	1986.7	3	1259.61921	420.54511	R	Q	179	189
PSM	RFGFPEGSVELYAEK	-236_18079	P62908	1	Mouse_09-2020	null	[MS,MS:1001208,SEQUEST,]	6.5e-4	null	ms_run[1]:scan=3577	1985.5	3	1728.85764	576.95790	K	A	76	91
PSM	FVNVVPTFGK	-236_18072	A0A494BBA8	1	Mouse_09-2020	null	[MS,MS:1001208,SEQUEST,]	6.5e-4	null	ms_run[1]:scan=3576	1985.0	2	1107.62065	554.31349	R	K	81	91
PSM	FWSVDDTQVHTEYSSLR	-236_18063	P49429	1	Mouse_09-2020	null	[MS,MS:1001208,SEQUEST,]	6.5e-4	null	ms_run[1]:scan=3574	1983.9	3	2069.95658	690.65695	R	I	209	226
PSM	LYSEFLGKRPWFAGDK	-236_18516	P10649	1	Mouse_09-2020	null	[MS,MS:1001208,SEQUEST,]	6.5e-4	null	ms_run[1]:scan=3650	2023.2	4	1913.99148	479.25317	K	T	137	153
PSM	LYSEFLGKRPWFAGDK	-236_18525	P10649	1	Mouse_09-2020	null	[MS,MS:1001208,SEQUEST,]	6.5e-4	null	ms_run[1]:scan=3652	2024.2	3	1913.99118	638.66847	K	T	137	153
PSM	GLFIIDAK	-236_18543	Q61171	1	Mouse_09-2020	null	[MS,MS:1001208,SEQUEST,]	6.5e-4	null	ms_run[1]:scan=3655	2025.9	2	876.51879	438.76310	R	V	128	136
PSM	GFGFGLVK	-236_18547	G3UX26	1	Mouse_09-2020	null	[MS,MS:1001208,SEQUEST,]	1.2e-3	null	ms_run[1]:scan=3656	2026.5	2	824.46623	412.73689	K	D	21	29
PSM	AKPNEVVFLDDFGSNLKPAR	-236_19203	P34914	1	Mouse_09-2020	null	[MS,MS:1001208,SEQUEST,]	6.5e-4	null	ms_run[1]:scan=3764	2082.2	4	2217.16713	555.04702	K	M	175	195
PSM	FSVLLLHGIR	-236_19197	A0A087WPF8	1	Mouse_09-2020	null	[MS,MS:1001208,SEQUEST,]	6.5e-4	null	ms_run[1]:scan=3763	2081.7	2	1154.70464	577.85586	R	S	33	43
PSM	TYAEILEPFHPVR	-236_19182	Q9CQ54	1	Mouse_09-2020	null	[MS,MS:1001208,SEQUEST,]	6.5e-4	null	ms_run[1]:scan=3761	2080.7	3	1571.82273	524.61207	K	0	108	121
PSM	FLPGFEAPTYK	-236_19165	P49429	1	Mouse_09-2020	null	[MS,MS:1001208,SEQUEST,]	6.5e-4	null	ms_run[1]:scan=3758	2079.1	2	1269.65056	635.32934	R	T	156	167
PSM	AIGLPEDLIQK	-236_19131	P12710	1	Mouse_09-2020	null	[MS,MS:1001208,SEQUEST,]	6.5e-4	null	ms_run[1]:scan=3752	2076.0	2	1196.68999	598.84790	K	K	21	32
PSM	ALLFIPR	-236_19121	P11499	1	Mouse_09-2020	null	[MS,MS:1001208,SEQUEST,]	6.5e-4	null	ms_run[1]:scan=3751	2075.5	2	829.52910	415.26836	R	A	331	338
PSM	GAGAFGYFEVTHDITRYSK	-236_19114	P24270	1	Mouse_09-2020	null	[MS,MS:1001208,SEQUEST,]	6.5e-4	null	ms_run[1]:scan=3750	2074.9	4	2119.02431	530.51154	K	K	78	97
PSM	GEPGGQTALYDFYSR	-236_19092	Q9CXN7	1	Mouse_09-2020	null	[MS,MS:1001208,SEQUEST,]	6.5e-4	null	ms_run[1]:scan=3747	2073.4	2	1660.75920	830.88373	K	F	202	217
PSM	EAVLAAYWR	-236_19054	P19096	1	Mouse_09-2020	null	[MS,MS:1001208,SEQUEST,]	6.5e-4	null	ms_run[1]:scan=3740	2069.8	2	1078.56792	539.78764	R	Q	598	607
PSM	ATLNLSLLK	-236_19036	P52196	1	Mouse_09-2020	null	[MS,MS:1001208,SEQUEST,]	6.5e-4	null	ms_run[1]:scan=3738	2068.7	2	972.60881	486.80804	K	Y	155	164
PSM	LEDLIVKDGLTDVYNK	-236_18982	Q8QZT1	1	Mouse_09-2020	null	[MS,MS:1001208,SEQUEST,]	6.5e-4	null	ms_run[1]:scan=3728	2063.6	3	1834.98154	612.33141	K	H	172	188
PSM	ELGEYGLQAYTEVK	-236_18950	P47738	1	Mouse_09-2020	null	[MS,MS:1001208,SEQUEST,]	6.5e-4	null	ms_run[1]:scan=3722	2060.6	2	1599.78972	800.39868	R	V	495	509
PSM	DIVYIGLR	-236_18922	Q61176	1	Mouse_09-2020	null	[MS,MS:1001208,SEQUEST,]	6.5e-4	null	ms_run[1]:scan=3717	2057.9	2	948.55132	474.77928	K	V	173	181
PSM	VVYRPEHISFEELLK	-236_18887	A0A1B0GT40	1	Mouse_09-2020	null	[MS,MS:1001208,SEQUEST,]	6.5e-4	null	ms_run[1]:scan=3711	2054.9	4	1859.00246	465.50700	R	F	55	70
PSM	AYILNLVK	-236_18033	P80315	1	Mouse_09-2020	null	[MS,MS:1001208,SEQUEST,]	2.5e-3	null	ms_run[1]:scan=3568	1981.0	2	933.57646	467.29203	R	I	281	289
PSM	FSLYFLAYEDKNDIPKDKSEK	-236_18864	Q9CPU0	1	Mouse_09-2020	null	[MS,MS:1001208,SEQUEST,]	6.5e-4	null	ms_run[1]:scan=3707	2052.7	4	2550.27358	638.32452	K	A	68	89
PSM	FAVFGLGNK	-236_18847	Q05DV1	1	Mouse_09-2020	null	[MS,MS:1001208,SEQUEST,]	6.5e-4	null	ms_run[1]:scan=3705	2051.7	2	952.52489	476.76618	K	Y	168	177
PSM	IAFAITAIK	-236_18815	P62270	1	Mouse_09-2020	null	[MS,MS:1001208,SEQUEST,]	6.5e-4	null	ms_run[1]:scan=3700	2049.2	2	947.59105	474.29985	K	V	26	35
PSM	SFLSPNQILK	-236_18782	Q9DB20	1	Mouse_09-2020	null	[MS,MS:1001208,SEQUEST,]	6.5e-4	null	ms_run[1]:scan=3695	2046.5	2	1146.65203	573.82951	K	E	163	173
PSM	AIGLPEDLIQKGKDIKGVSEIVHEGK	-236_18775	P12710	1	Mouse_09-2020	null	[MS,MS:1001208,SEQUEST,]	6.5e-4	null	ms_run[1]:scan=3694	2046.0	4	2773.54629	694.14191	K	I	21	47
PSM	VGINYQPPTVVPGGDLAK	-236_18746	A0A0A0MQA5	1	Mouse_09-2020	null	[MS,MS:1001208,SEQUEST,]	6.5e-4	null	ms_run[1]:scan=3687	2042.4	2	1824.98894	912.99635	K	Q	382	400
PSM	AIGLPEDLIQKGKDIKGVSEIVHEGK	-236_18736	P12710	1	Mouse_09-2020	null	[MS,MS:1001208,SEQUEST,]	6.5e-4	null	ms_run[1]:scan=3686	2041.8	6	2773.54919	463.09703	K	I	21	47
PSM	GEYLPLLQGK	-236_18721	P11725	1	Mouse_09-2020	null	[MS,MS:1001208,SEQUEST,]	6.5e-4	null	ms_run[1]:scan=3684	2040.8	2	1117.62322	559.31623	K	L	71	81
PSM	EWPANLDLK	-236_18705	Q8C196	1	Mouse_09-2020	null	[MS,MS:1001208,SEQUEST,]	6.5e-4	null	ms_run[1]:scan=3681	2039.2	2	1085.56377	543.28493	K	E	832	841
PSM	ILASFFGK	-236_18680	Q8BTY1	1	Mouse_09-2020	null	[MS,MS:1001208,SEQUEST,]	6.5e-4	null	ms_run[1]:scan=3676	2036.7	2	882.51067	441.75782	K	L	75	83
PSM	AIGLPEDLIQKGKDIKGVSEIVHEGK	-236_18671	P12710	1	Mouse_09-2020	null	[MS,MS:1001208,SEQUEST,]	6.5e-4	null	ms_run[1]:scan=3675	2036.2	5	2773.54780	555.51499	K	I	21	47
PSM	NIEDVIAQGVGK	-236_18656	P99027	1	Mouse_09-2020	null	[MS,MS:1001208,SEQUEST,]	6.5e-4	null	ms_run[1]:scan=3673	2035.1	2	1242.66973	621.83806	K	A	50	62
PSM	TLRAGLLEPEVFHLNPAR	-236_18629	P52825	1	Mouse_09-2020	null	[MS,MS:1001208,SEQUEST,]	6.5e-4	null	ms_run[1]:scan=3668	2032.7	4	2033.13283	509.03772	K	D	165	183
PSM	NSRLPVMVWIHGGGLK	-236_18620	Q91WU0	1	Mouse_09-2020	null	[MS,MS:1001208,SEQUEST,]	6.5e-4	null	ms_run[1]:scan=3667	2032.1	3	1763.97617	588.66277	K	G	130	146
PSM	ILEFLGR	-236_18554	P52840	1	Mouse_09-2020	null	[MS,MS:1001208,SEQUEST,]	6.5e-4	null	ms_run[1]:scan=3657	2027.0	2	847.50279	424.25545	K	L	203	210
PSM	FSLYFLAYEDKNDIPKDKSEK	-236_18856	Q9CPU0	1	Mouse_09-2020	null	[MS,MS:1001208,SEQUEST,]	6.5e-4	null	ms_run[1]:scan=3706	2052.2	5	2550.27586	510.86107	K	A	68	89
PSM	HVISYSLSPFEQR	-236_14899	Q9CQ69	1	Mouse_09-2020	null	[MS,MS:1001208,SEQUEST,]	6.5e-4	null	ms_run[1]:scan=3050	1713.3	3	1562.79544	521.60357	R	F	13	26
PSM	NTVPWFPR	-236_18011	P16331	1	Mouse_09-2020	null	[MS,MS:1001208,SEQUEST,]	6.5e-4	null	ms_run[1]:scan=3565	1979.2	2	1016.53154	508.76925	K	I	116	124
PSM	YVANLFPYK	-236_17949	Q9D819	1	Mouse_09-2020	null	[MS,MS:1001208,SEQUEST,]	6.5e-4	null	ms_run[1]:scan=3552	1972.5	2	1114.59380	557.80022	R	Y	80	89
PSM	LKLPAVVTADLR	-236_17407	Q9DCW4	1	Mouse_09-2020	null	[MS,MS:1001208,SEQUEST,]	6.5e-4	null	ms_run[1]:scan=3465	1927.5	3	1295.80396	432.60637	R	N	175	187
PSM	VWLDPNETNEIANANSR	-236_17379	P84099	1	Mouse_09-2020	null	[MS,MS:1001208,SEQUEST,]	6.5e-4	null	ms_run[1]:scan=3461	1925.4	2	1942.92607	971.96631	K	Q	22	39
PSM	NFFTRYDYEEVEAEGANK	-236_17373	Q9D0F9	1	Mouse_09-2020	null	[MS,MS:1001208,SEQUEST,]	5.3e-3	null	ms_run[1]:scan=3459	1924.6	3	2181.98142	727.99564	R	M	423	441
PSM	LHTQDQFSPFSFSSGR	-236_17340	Q99MR8	1	Mouse_09-2020	null	[MS,MS:1001208,SEQUEST,]	6.5e-4	null	ms_run[1]:scan=3455	1922.4	3	1840.86344	614.29195	K	L	524	540
PSM	GAAFLGLGTDSVRVVK	-236_17333	Q9DBE0	1	Mouse_09-2020	null	[MS,MS:1001208,SEQUEST,]	6.5e-4	null	ms_run[1]:scan=3454	1921.8	3	1589.90494	530.63851	K	D	197	213
PSM	SHAPVYFYEFQHRPSFFK	-236_17323	Q8BK48	1	Mouse_09-2020	null	[MS,MS:1001208,SEQUEST,]	6.5e-4	null	ms_run[1]:scan=3452	1920.8	4	2287.10952	572.53254	R	F	429	447
PSM	QHYIDLKDRPFFPGLVK	-236_17314	Q01768	1	Mouse_09-2020	null	[MS,MS:1001208,SEQUEST,]	5.3e-3	null	ms_run[1]:scan=3451	1920.3	5	2073.12711	415.43142	K	M	50	67
PSM	SHAPVYFYEFQHRPSFFK	-236_17311	Q8BK48	1	Mouse_09-2020	null	[MS,MS:1001208,SEQUEST,]	6.5e-4	null	ms_run[1]:scan=3450	1919.7	5	2287.10828	458.22749	R	F	429	447
PSM	QINWTVLYRR	-236_17302	Q8BP67	1	Mouse_09-2020	null	[MS,MS:1001208,SEQUEST,]	6.5e-4	null	ms_run[1]:scan=3448	1918.9	3	1348.74799	450.25433	R	H	48	58
PSM	LVINGKPITIFQERDPTNIK	-236_17295	A0A1D5RLD8	1	Mouse_09-2020	null	[MS,MS:1001208,SEQUEST,]	6.5e-4	null	ms_run[1]:scan=3447	1918.4	3	2296.30204	766.10563	K	G	65	85
PSM	QHYIDLKDRPFFPGLVK	-236_17263	Q01768	1	Mouse_09-2020	null	[MS,MS:1001208,SEQUEST,]	6.5e-4	null	ms_run[1]:scan=3443	1916.2	4	2073.12905	519.03746	K	M	50	67
PSM	LVINGKPITIFQERDPTNIK	-236_17246	A0A1D5RLD8	1	Mouse_09-2020	null	[MS,MS:1001208,SEQUEST,]	6.5e-4	null	ms_run[1]:scan=3441	1915.1	4	2296.30385	574.83104	K	G	65	85
PSM	TVWIPYPK	-236_17239	P28843	1	Mouse_09-2020	null	[MS,MS:1001208,SEQUEST,]	6.5e-4	null	ms_run[1]:scan=3440	1914.6	2	1003.56120	502.28420	K	G	245	253
PSM	VLEQLTGQTPVFSK	-236_17226	Q9CXW4	1	Mouse_09-2020	null	[MS,MS:1001208,SEQUEST,]	6.5e-4	null	ms_run[1]:scan=3437	1913.2	2	1546.84929	773.92741	K	R	39	53
PSM	TQVFKDFSELEPDKFQNK	-236_17215	Q9ET01	1	Mouse_09-2020	null	[MS,MS:1001208,SEQUEST,]	6.5e-4	null	ms_run[1]:scan=3435	1912.2	4	2200.08803	550.77848	K	N	466	484
PSM	ASLQNLLSASQAR	-236_17208	P35505	1	Mouse_09-2020	null	[MS,MS:1001208,SEQUEST,]	6.5e-4	null	ms_run[1]:scan=3434	1911.5	2	1358.73906	679.87296	R	R	83	96
PSM	FYGPEGPYGVFAGRDASR	-236_17202	O55022	1	Mouse_09-2020	null	[MS,MS:1001208,SEQUEST,]	6.5e-4	null	ms_run[1]:scan=3433	1911.0	3	1945.92038	649.31123	K	L	106	124
PSM	GILIGIQQSFRPR	-236_17197	Q8C196	1	Mouse_09-2020	null	[MS,MS:1001208,SEQUEST,]	6.5e-4	null	ms_run[1]:scan=3432	1910.5	2	1484.87041	742.93844	K	L	1361	1374
PSM	GILIGIQQSFRPR	-236_17187	Q8C196	1	Mouse_09-2020	null	[MS,MS:1001208,SEQUEST,]	6.5e-4	null	ms_run[1]:scan=3430	1909.4	3	1484.87445	495.62805	K	L	1361	1374
PSM	LSRPGFWDPIGR	-236_17173	Q5XG73	1	Mouse_09-2020	null	[MS,MS:1001208,SEQUEST,]	6.5e-4	null	ms_run[1]:scan=3428	1908.4	3	1400.74390	467.58597	K	K	88	100
PSM	FDASFFGVHPK	-236_17128	P19096	1	Mouse_09-2020	null	[MS,MS:1001208,SEQUEST,]	6.5e-4	null	ms_run[1]:scan=3420	1904.3	3	1251.61493	417.87675	K	A	60	71
PSM	YVTLIYTNYENGK	-236_17122	P19157	1	Mouse_09-2020	null	[MS,MS:1001208,SEQUEST,]	6.5e-4	null	ms_run[1]:scan=3419	1903.7	2	1577.78740	789.39594	K	D	104	117
PSM	IVPNILLEQGK	-236_17095	Q9CZU6	1	Mouse_09-2020	null	[MS,MS:1001208,SEQUEST,]	6.5e-4	null	ms_run[1]:scan=3413	1900.8	2	1223.74187	612.37154	K	K	383	394
PSM	AYFHLLNQIAPK	-236_17092	A0A1C7CYV0	1	Mouse_09-2020	null	[MS,MS:1001208,SEQUEST,]	6.5e-4	null	ms_run[1]:scan=3412	1900.2	3	1414.78232	472.26623	K	Q	301	313
PSM	LWTLVSEQTR	-236_17076	P14115	1	Mouse_09-2020	null	[MS,MS:1001208,SEQUEST,]	6.5e-4	null	ms_run[1]:scan=3410	1899.1	2	1232.66399	616.83532	K	N	78	88
PSM	YVTLIYTNYENGK	-236_17069	P19157	1	Mouse_09-2020	null	[MS,MS:1001208,SEQUEST,]	6.5e-4	null	ms_run[1]:scan=3409	1898.6	3	1577.78537	526.59972	K	D	104	117
PSM	GYGFGLIK	-236_17062	Q60932	1	Mouse_09-2020	null	[MS,MS:1001208,SEQUEST,]	5.0e-3	null	ms_run[1]:scan=3408	1898.1	2	854.47710	427.74217	K	D	34	42
PSM	YLGTQPEPDIVGLDSGHIR	-236_17017	P52196	1	Mouse_09-2020	null	[MS,MS:1001208,SEQUEST,]	6.5e-4	null	ms_run[1]:scan=3401	1894.5	3	2067.05344	689.68837	R	S	188	207
PSM	IIAEGANGPTTPEADKIFLER	-236_17008	P26443	1	Mouse_09-2020	null	[MS,MS:1001208,SEQUEST,]	6.5e-4	null	ms_run[1]:scan=3400	1894.0	3	2242.17295	748.06198	K	I	400	421
PSM	KYPYWPHQPIENL	-236_17429	Q9DCX2	1	Mouse_09-2020	null	[MS,MS:1001208,SEQUEST,]	6.5e-4	null	ms_run[1]:scan=3468	1929.2	3	1684.84787	562.28759	K	0	149	162
PSM	LNDGHLIPALGFGTYKPK	-236_17435	Q9JLI0	1	Mouse_09-2020	null	[MS,MS:1001208,SEQUEST,]	6.5e-4	null	ms_run[1]:scan=3469	1929.7	4	1941.05727	486.02027	K	V	10	28
PSM	TSIAIDTIINQK	-236_17467	Q03265	1	Mouse_09-2020	null	[MS,MS:1001208,SEQUEST,]	6.5e-4	null	ms_run[1]:scan=3476	1933.2	2	1316.74199	658.87464	K	F	219	231
PSM	SDLTKDITTSVLTVNNK	-236_17484	Q9QXF8	1	Mouse_09-2020	null	[MS,MS:1001208,SEQUEST,]	6.5e-4	null	ms_run[1]:scan=3478	1934.2	3	1848.99076	617.00195	K	H	197	214
PSM	SEVYYDKSPLTPILLGNPGRK	-236_17944	P50172	1	Mouse_09-2020	null	[MS,MS:1001208,SEQUEST,]	6.5e-4	null	ms_run[1]:scan=3551	1972.0	4	2347.26821	587.57186	K	M	254	275
PSM	EWFLEAAKDPSAVAK	-236_17926	P06745	1	Mouse_09-2020	null	[MS,MS:1001208,SEQUEST,]	3.2e-2	null	ms_run[1]:scan=3547	1970.1	3	1661.85312	554.62263	K	F	227	242
PSM	QFYPDLIR	-236_17886	Q63836	0	Mouse_09-2020	null	[MS,MS:1001208,SEQUEST,]	6.5e-4	null	ms_run[1]:scan=3542	1967.3	2	1051.55779	526.28219	K	G	412	420
PSM	QFYPDLIR	-236_17886	A0A0R4J135	0	Mouse_09-2020	null	[MS,MS:1001208,SEQUEST,]	6.5e-4	null	ms_run[1]:scan=3542	1967.3	2	1051.55779	526.28219	K	G	412	420
PSM	RFTLVAWDPR	-236_17879	Q8R164	1	Mouse_09-2020	null	[MS,MS:1001208,SEQUEST,]	6.5e-4	null	ms_run[1]:scan=3541	1966.8	3	1260.68406	420.89977	K	Y	88	98
PSM	DFDPAINEYLQRK	-236_17875	Q9QXD6	1	Mouse_09-2020	null	[MS,MS:1001208,SEQUEST,]	6.5e-4	null	ms_run[1]:scan=3540	1966.3	3	1608.80326	536.93873	K	F	219	232
PSM	DFDPAINEYLQRK	-236_17854	Q9QXD6	1	Mouse_09-2020	null	[MS,MS:1001208,SEQUEST,]	6.5e-4	null	ms_run[1]:scan=3536	1964.4	2	1608.80339	804.90446	K	F	219	232
PSM	KYDAFLASESLIK	-236_17845	P53026	1	Mouse_09-2020	null	[MS,MS:1001208,SEQUEST,]	2.5e-3	null	ms_run[1]:scan=3535	1963.9	2	1484.79961	742.90340	K	I	106	119
PSM	FLPSPVYLK	-236_17837	G5E8M7	1	Mouse_09-2020	null	[MS,MS:1001208,SEQUEST,]	5.2e-3	null	ms_run[1]:scan=3534	1963.4	2	1063.61968	532.31296	R	A	217	226
PSM	FAPPEDPEPWSGVR	-236_17832	Q8QZR3	1	Mouse_09-2020	null	[MS,MS:1001208,SEQUEST,]	6.5e-4	null	ms_run[1]:scan=3533	1962.7	2	1583.75005	792.37808	R	G	73	87
PSM	LFFDTERYWKER	-236_17827	Q9CRB3	1	Mouse_09-2020	null	[MS,MS:1001208,SEQUEST,]	6.5e-4	null	ms_run[1]:scan=3532	1962.2	4	1689.83559	423.21505	K	Q	68	80
PSM	RFTLVAWDPR	-236_17820	Q8R164	1	Mouse_09-2020	null	[MS,MS:1001208,SEQUEST,]	6.4e-3	null	ms_run[1]:scan=3531	1961.7	2	1260.68498	630.84602	K	Y	88	98
PSM	KYDAFLASESLIK	-236_17813	P53026	1	Mouse_09-2020	null	[MS,MS:1001208,SEQUEST,]	6.5e-4	null	ms_run[1]:scan=3530	1961.1	3	1484.79938	495.60469	K	I	106	119
PSM	TQDPAKAPNSPDVLEIEFK	-236_17805	P16460	1	Mouse_09-2020	null	[MS,MS:1001208,SEQUEST,]	6.5e-4	null	ms_run[1]:scan=3529	1960.6	3	2099.06614	700.36003	K	G	210	229
PSM	QYKIPDWFLNRQK	-236_17780	P62270	1	Mouse_09-2020	null	[MS,MS:1001208,SEQUEST,]	6.5e-4	null	ms_run[1]:scan=3525	1958.7	4	1735.92653	434.73742	R	V	76	89
PSM	EWPANLDLK	-236_17980	Q8C196	1	Mouse_09-2020	null	[MS,MS:1001208,SEQUEST,]	6.5e-4	null	ms_run[1]:scan=3557	1975.3	2	1085.56218	543.28493	K	E	832	841
PSM	SFENSLGINVPR	-236_17771	Q91ZJ5	1	Mouse_09-2020	null	[MS,MS:1001208,SEQUEST,]	6.5e-4	null	ms_run[1]:scan=3523	1957.7	2	1332.68804	666.84896	K	R	378	390
PSM	ILNGRPPLGFLNPR	-236_17704	O89023	1	Mouse_09-2020	null	[MS,MS:1001208,SEQUEST,]	6.5e-4	null	ms_run[1]:scan=3513	1952.5	3	1563.91367	521.97545	R	Y	492	506
PSM	DAVSVFYVSR	-236_17678	O35488	1	Mouse_09-2020	null	[MS,MS:1001208,SEQUEST,]	6.5e-4	null	ms_run[1]:scan=3508	1949.7	2	1142.58403	571.79566	K	S	175	185
PSM	THILLFLPK	-236_17672	P09103	1	Mouse_09-2020	null	[MS,MS:1001208,SEQUEST,]	6.5e-4	null	ms_run[1]:scan=3507	1949.2	2	1081.67742	541.34205	K	V	257	266
PSM	RANNTTYGLAAGLFTKDLDK	-236_17664	P24549	1	Mouse_09-2020	null	[MS,MS:1001208,SEQUEST,]	6.5e-4	null	ms_run[1]:scan=3506	1948.7	3	2169.13108	723.71480	K	I	420	440
PSM	LKVIFLENYR	-236_17650	Q9ET01	1	Mouse_09-2020	null	[MS,MS:1001208,SEQUEST,]	6.5e-4	null	ms_run[1]:scan=3503	1947.3	3	1294.75183	432.25545	K	S	641	651
PSM	WWPGGLGK	-236_17641	Q9R0H0	1	Mouse_09-2020	null	[MS,MS:1001208,SEQUEST,]	6.5e-4	null	ms_run[1]:scan=3501	1946.3	2	900.47209	450.73996	K	S	175	183
PSM	VSLAVLNPYIKR	-236_17633	Q9DB20	1	Mouse_09-2020	null	[MS,MS:1001208,SEQUEST,]	6.5e-4	null	ms_run[1]:scan=3500	1945.6	3	1372.83066	458.28188	K	V	74	86
PSM	AHPLFTFLR	-236_17628	A0A0A6YY34	1	Mouse_09-2020	null	[MS,MS:1001208,SEQUEST,]	6.5e-4	null	ms_run[1]:scan=3499	1945.1	2	1101.61980	551.31383	K	A	63	72
PSM	VYGTVFHINQGNPFKLK	-236_17622	Q9DCY0	1	Mouse_09-2020	null	[MS,MS:1001208,SEQUEST,]	6.5e-4	null	ms_run[1]:scan=3498	1944.6	4	1962.05922	491.27036	K	L	27	44
PSM	VYGTVFHINQGNPFK	-236_17548	Q9DCY0	1	Mouse_09-2020	null	[MS,MS:1001208,SEQUEST,]	6.5e-4	null	ms_run[1]:scan=3488	1939.4	3	1720.87772	574.29837	K	K	27	42
PSM	TGVAPIIDVVR	-236_17541	P14115	1	Mouse_09-2020	null	[MS,MS:1001208,SEQUEST,]	6.5e-4	null	ms_run[1]:scan=3487	1938.9	2	1139.67827	570.34278	K	G	95	106
PSM	FDRGYISPYFINTSK	-236_17535	P63038	1	Mouse_09-2020	null	[MS,MS:1001208,SEQUEST,]	6.5e-4	null	ms_run[1]:scan=3486	1938.4	3	1807.90171	603.30530	K	Q	219	234
PSM	QIFGEATKQPGIVFVAAK	-236_17519	F6Y6L6	1	Mouse_09-2020	null	[MS,MS:1001208,SEQUEST,]	6.5e-4	null	ms_run[1]:scan=3484	1937.3	3	1904.06577	635.35952	K	D	44	62
PSM	YAEIYGISSAHTLLR	-236_17499	Q99K67	1	Mouse_09-2020	null	[MS,MS:1001208,SEQUEST,]	6.5e-4	null	ms_run[1]:scan=3480	1935.4	3	1693.89237	565.30178	K	T	708	723
PSM	SILFVPTSAPR	-236_17730	P08113	1	Mouse_09-2020	null	[MS,MS:1001208,SEQUEST,]	6.5e-4	null	ms_run[1]:scan=3518	1954.9	2	1187.67851	594.34278	K	L	385	396
PSM	KIPAFLPFSTGK	-236_19210	P56593	1	Mouse_09-2020	null	[MS,MS:1001208,SEQUEST,]	6.5e-4	null	ms_run[1]:scan=3765	2082.9	3	1305.75656	435.92370	K	F	423	435
PSM	AALQELLSK	-236_14893	A0A1L1SQA8	1	Mouse_09-2020	null	[MS,MS:1001208,SEQUEST,]	6.5e-4	null	ms_run[1]:scan=3049	1712.7	2	972.57225	486.78985	R	L	54	63
PSM	RFSVSTLRNFGLGK	-236_14881	A0A2R8VHY1	0	Mouse_09-2020	null	[MS,MS:1001208,SEQUEST,]	6.5e-4	null	ms_run[1]:scan=3047	1711.6	3	1581.88602	527.96685	R	S	36	50
PSM	RFSVSTLRNFGLGK	-236_14881	P11714	0	Mouse_09-2020	null	[MS,MS:1001208,SEQUEST,]	6.5e-4	null	ms_run[1]:scan=3047	1711.6	3	1581.88602	527.96685	R	S	136	150
PSM	FQSSHHSTDITSLDQYVER	-236_12234	P08113	1	Mouse_09-2020	null	[MS,MS:1001208,SEQUEST,]	6.5e-4	null	ms_run[1]:scan=2610	1486.2	3	2250.04282	750.68557	R	K	512	531
PSM	VVDALGNAIDGKGPIGSK	-236_12221	Q03265	1	Mouse_09-2020	null	[MS,MS:1001208,SEQUEST,]	6.5e-4	null	ms_run[1]:scan=2607	1484.5	3	1710.93821	570.98434	R	R	150	168
PSM	FQSSHHSTDITSLDQYVER	-236_12217	P08113	1	Mouse_09-2020	null	[MS,MS:1001208,SEQUEST,]	6.5e-4	null	ms_run[1]:scan=2606	1483.9	4	2250.04336	563.26600	R	K	512	531
PSM	YWANFAR	-236_12168	Q91WG0	0	Mouse_09-2020	null	[MS,MS:1001208,SEQUEST,]	5.3e-3	null	ms_run[1]:scan=2598	1479.8	2	927.44762	464.22722	K	G	492	499
PSM	YWANFAR	-236_12168	Q8BK48	0	Mouse_09-2020	null	[MS,MS:1001208,SEQUEST,]	5.3e-3	null	ms_run[1]:scan=2598	1479.8	2	927.44762	464.22722	K	G	490	497
PSM	YWANFAR	-236_12168	Q8QZR3	0	Mouse_09-2020	null	[MS,MS:1001208,SEQUEST,]	5.3e-3	null	ms_run[1]:scan=2598	1479.8	2	927.44762	464.22722	K	G	489	496
PSM	LMDLLQK	-236_12158	Q91VN6	1	Mouse_09-2020	null	[MS,MS:1001208,SEQUEST,]	1.5e-2	null	ms_run[1]:scan=2597	1479.3	2	860.48747	430.74914	R	M	324	331
PSM	TSGPPVSELITK	-236_12104	P43274	1	Mouse_09-2020	null	[MS,MS:1001208,SEQUEST,]	6.5e-4	null	ms_run[1]:scan=2588	1474.8	2	1228.67949	614.84281	K	V	35	47
PSM	WIPQNDLLGHSK	-236_12084	Q8K154	1	Mouse_09-2020	null	[MS,MS:1001208,SEQUEST,]	6.5e-4	null	ms_run[1]:scan=2585	1473.1	3	1407.73771	469.91749	K	R	359	371
PSM	ALLTPVAIAAGRK	-236_12055	P47791	1	Mouse_09-2020	null	[MS,MS:1001208,SEQUEST,]	6.5e-4	null	ms_run[1]:scan=2581	1471.0	3	1280.79920	427.60648	K	A	358	371
PSM	LDHHPEWFNVYNK	-236_12047	P61458	1	Mouse_09-2020	null	[MS,MS:1001208,SEQUEST,]	5.3e-3	null	ms_run[1]:scan=2579	1470.2	4	1698.80251	425.45604	K	H	60	73
PSM	LRQIFNGTFVK	-236_12020	P14148	1	Mouse_09-2020	null	[MS,MS:1001208,SEQUEST,]	6.5e-4	null	ms_run[1]:scan=2576	1468.4	3	1322.75763	441.59083	R	N	136	147
PSM	GVQFQNWAK	-236_12010	P58710	1	Mouse_09-2020	null	[MS,MS:1001208,SEQUEST,]	6.5e-4	null	ms_run[1]:scan=2575	1467.9	2	1077.54704	539.27744	K	Y	7	16
PSM	FAELTLK	-236_11989	Q8R0Y6	1	Mouse_09-2020	null	[MS,MS:1001208,SEQUEST,]	6.6e-3	null	ms_run[1]:scan=2572	1466.4	2	821.47649	411.24200	K	G	609	616
PSM	KYNINPVSLTVGK	-236_11970	Q99K67	1	Mouse_09-2020	null	[MS,MS:1001208,SEQUEST,]	6.5e-4	null	ms_run[1]:scan=2570	1465.3	3	1432.81565	478.27680	K	E	523	536
PSM	LDHHPEWFNVYNK	-236_11964	P61458	1	Mouse_09-2020	null	[MS,MS:1001208,SEQUEST,]	6.5e-4	null	ms_run[1]:scan=2568	1464.5	3	1698.80179	566.93896	K	H	60	73
PSM	VYDLNEIAK	-236_11945	A0A1L1SSF8	1	Mouse_09-2020	null	[MS,MS:1001208,SEQUEST,]	6.5e-4	null	ms_run[1]:scan=2565	1462.8	2	1064.56182	532.78476	K	I	44	53
PSM	TANSLLWK	-236_11921	Q8VCT4	1	Mouse_09-2020	null	[MS,MS:1001208,SEQUEST,]	6.5e-4	null	ms_run[1]:scan=2562	1461.2	2	932.51982	466.76363	K	Y	375	383
PSM	YAAELHLVHWNPK	-236_11913	P16015	1	Mouse_09-2020	null	[MS,MS:1001208,SEQUEST,]	6.5e-4	null	ms_run[1]:scan=2561	1460.7	3	1577.82401	526.61229	K	N	114	127
PSM	LYTLVLTDPDAPSRKDPK	-236_11897	P70296	1	Mouse_09-2020	null	[MS,MS:1001208,SEQUEST,]	2.7e-3	null	ms_run[1]:scan=2559	1459.6	4	2029.09719	508.02957	K	R	63	81
PSM	ILDSVGIEADDDRLNK	-236_11893	P99027	1	Mouse_09-2020	null	[MS,MS:1001208,SEQUEST,]	6.5e-4	null	ms_run[1]:scan=2557	1458.8	3	1772.90256	591.63901	K	I	26	42
PSM	AIQGWLK	-236_11883	Q8VC30	1	Mouse_09-2020	null	[MS,MS:1001208,SEQUEST,]	5.3e-3	null	ms_run[1]:scan=2556	1458.3	2	815.47704	408.24234	K	G	414	421
PSM	EWPANLDLKK	-236_11878	Q8C196	1	Mouse_09-2020	null	[MS,MS:1001208,SEQUEST,]	6.5e-4	null	ms_run[1]:scan=2555	1457.7	3	1213.65671	405.22403	K	L	832	842
PSM	VQQTVQDLFGRAPSK	-236_11860	P38647	1	Mouse_09-2020	null	[MS,MS:1001208,SEQUEST,]	6.5e-4	null	ms_run[1]:scan=2553	1456.6	3	1673.89634	558.63717	K	V	395	410
PSM	SRVVGNPFDSRTEQGPQVDETQFK	-236_11855	P47738	1	Mouse_09-2020	null	[MS,MS:1001208,SEQUEST,]	6.5e-4	null	ms_run[1]:scan=2552	1456.0	4	2721.32363	681.08613	K	I	347	371
PSM	VGLQVVAVKAPGFGDNRK	-236_11838	P63038	1	Mouse_09-2020	null	[MS,MS:1001208,SEQUEST,]	6.5e-4	null	ms_run[1]:scan=2549	1454.5	4	1855.05544	464.51917	K	Q	293	311
PSM	IAIDAGFR	-236_11818	P70694	1	Mouse_09-2020	null	[MS,MS:1001208,SEQUEST,]	1.2e-3	null	ms_run[1]:scan=2546	1453.1	2	862.47850	431.74270	K	I	40	48
PSM	TEWLDGKHVVFGK	-236_11804	P17742	1	Mouse_09-2020	null	[MS,MS:1001208,SEQUEST,]	6.5e-4	null	ms_run[1]:scan=2544	1452.0	3	1515.79593	505.93666	K	K	119	132
PSM	DSQGNLFRNVLKEK	-236_11788	Q91Y97	1	Mouse_09-2020	null	[MS,MS:1001208,SEQUEST,]	6.5e-4	null	ms_run[1]:scan=2542	1450.9	3	1647.88199	549.96528	K	I	88	102
PSM	KAQDEGHLSDIVPFKVPGKDTVTK	-236_11769	Q99JY0	1	Mouse_09-2020	null	[MS,MS:1001208,SEQUEST,]	6.5e-4	null	ms_run[1]:scan=2538	1448.8	5	2609.39680	522.68449	K	N	255	279
PSM	YSPEGVLYTR	-236_11752	G3X982	1	Mouse_09-2020	null	[MS,MS:1001208,SEQUEST,]	6.5e-4	null	ms_run[1]:scan=2535	1447.5	2	1184.59453	592.80095	K	P	1218	1228
PSM	SLRNDIGATVHELSR	-236_12239	P16331	1	Mouse_09-2020	null	[MS,MS:1001208,SEQUEST,]	6.5e-4	null	ms_run[1]:scan=2611	1486.7	3	1667.88297	556.63230	K	K	97	112
PSM	YDLDFKSPDDPSR	-236_11748	P17182	1	Mouse_09-2020	null	[MS,MS:1001208,SEQUEST,]	6.5e-4	null	ms_run[1]:scan=2534	1446.9	3	1554.70658	518.90721	K	I	257	270
PSM	DFTPAAQAAFQK	-236_12264	A8DUK4	1	Mouse_09-2020	null	[MS,MS:1001208,SEQUEST,]	6.5e-4	null	ms_run[1]:scan=2616	1489.1	2	1294.64336	647.82495	K	V	122	134
PSM	FYSVNVDYSK	-236_12278	Q62425	1	Mouse_09-2020	null	[MS,MS:1001208,SEQUEST,]	6.5e-4	null	ms_run[1]:scan=2618	1490.1	2	1221.57854	611.29295	K	K	65	75
PSM	KGYEDDDYVSKKPK	-236_12677	Q3UUW5	1	Mouse_09-2020	null	[MS,MS:1001208,SEQUEST,]	2.1e-2	null	ms_run[1]:scan=2680	1522.1	3	1671.82395	557.94566	R	E	295	309
PSM	GATYAFTGSHYWR	-236_12659	Q91X72	1	Mouse_09-2020	null	[MS,MS:1001208,SEQUEST,]	6.5e-4	null	ms_run[1]:scan=2677	1520.7	3	1516.69635	506.23711	R	D	270	283
PSM	LATFWHYAK	-236_12650	Q9CPQ8	1	Mouse_09-2020	null	[MS,MS:1001208,SEQUEST,]	2.1e-2	null	ms_run[1]:scan=2676	1520.2	2	1136.58855	568.79801	R	E	27	36
PSM	YLDEDTVYHLQPSGR	-236_12646	Q91X83	1	Mouse_09-2020	null	[MS,MS:1001208,SEQUEST,]	6.5e-4	null	ms_run[1]:scan=2675	1519.6	3	1792.84916	598.28820	K	V	236	251
PSM	YYTLEEIQK	-236_12638	G5E850	1	Mouse_09-2020	null	[MS,MS:1001208,SEQUEST,]	4.4e-3	null	ms_run[1]:scan=2674	1519.1	2	1186.59978	593.80315	K	K	11	20
PSM	YGVEAFSDSLRR	-236_12630	O88451	1	Mouse_09-2020	null	[MS,MS:1001208,SEQUEST,]	6.5e-4	null	ms_run[1]:scan=2673	1518.5	3	1399.69663	467.23700	K	I	180	192
PSM	NISQSFTNFSK	-236_12624	Q64458	1	Mouse_09-2020	null	[MS,MS:1001208,SEQUEST,]	6.5e-4	null	ms_run[1]:scan=2672	1518.0	2	1272.62224	636.81458	K	Y	49	60
PSM	LVRPPVQVYGIEGR	-236_12606	Q9DB20	1	Mouse_09-2020	null	[MS,MS:1001208,SEQUEST,]	6.5e-4	null	ms_run[1]:scan=2669	1516.5	3	1582.90573	528.30698	K	A	27	41
PSM	NGQTREHALLAYTLGVK	-236_12593	P10126	1	Mouse_09-2020	null	[MS,MS:1001208,SEQUEST,]	5.3e-3	null	ms_run[1]:scan=2666	1515.1	3	1871.01487	624.34264	K	L	130	147
PSM	HQGSLYSLFPDHSVK	-236_12570	Q64374	1	Mouse_09-2020	null	[MS,MS:1001208,SEQUEST,]	6.5e-4	null	ms_run[1]:scan=2663	1513.4	3	1714.85501	572.28977	R	Y	130	145
PSM	FSGVYLEKEVVEK	-236_12562	P40936	1	Mouse_09-2020	null	[MS,MS:1001208,SEQUEST,]	6.5e-4	null	ms_run[1]:scan=2662	1512.9	3	1526.81018	509.60821	K	I	212	225
PSM	IRHVISYSLSPFEQR	-236_12549	Q9CQ69	1	Mouse_09-2020	null	[MS,MS:1001208,SEQUEST,]	6.5e-4	null	ms_run[1]:scan=2660	1511.8	3	1831.98154	611.33197	R	F	11	26
PSM	GDVTTQVALQPALK	-236_12521	P09671	1	Mouse_09-2020	null	[MS,MS:1001208,SEQUEST,]	3.3e-2	null	ms_run[1]:scan=2655	1509.4	2	1440.80705	720.90647	K	N	76	90
PSM	SVPTWLK	-236_12503	Q921R2	1	Mouse_09-2020	null	[MS,MS:1001208,SEQUEST,]	6.8e-3	null	ms_run[1]:scan=2653	1508.2	2	830.47692	415.74217	R	T	21	28
PSM	QTALAELVK	-236_12499	P07724	1	Mouse_09-2020	null	[MS,MS:1001208,SEQUEST,]	6.5e-4	null	ms_run[1]:scan=2652	1507.7	2	972.57250	486.78985	K	K	550	559
PSM	IILLAEGR	-236_12482	P50247	1	Mouse_09-2020	null	[MS,MS:1001208,SEQUEST,]	6.5e-4	null	ms_run[1]:scan=2650	1506.7	2	884.55626	442.78183	R	V	336	344
PSM	VITSGFNALEK	-236_12473	Q9WVL0	1	Mouse_09-2020	null	[MS,MS:1001208,SEQUEST,]	6.5e-4	null	ms_run[1]:scan=2649	1506.1	2	1178.64189	589.82442	K	L	134	145
PSM	FVNVVPTFGKK	-236_12465	A0A494BBA8	1	Mouse_09-2020	null	[MS,MS:1001208,SEQUEST,]	6.5e-4	null	ms_run[1]:scan=2648	1505.6	3	1235.71717	412.57641	R	G	81	92
PSM	VISTTKAPAAIGPYSQAVQVDR	-236_12429	P52760	1	Mouse_09-2020	null	[MS,MS:1001208,SEQUEST,]	6.5e-4	null	ms_run[1]:scan=2641	1502.0	3	2272.22916	758.08137	K	I	8	30
PSM	AGPWTPEAAVEHPEAVR	-236_12422	O35490	1	Mouse_09-2020	null	[MS,MS:1001208,SEQUEST,]	6.5e-4	null	ms_run[1]:scan=2640	1501.5	3	1816.89786	606.30408	K	L	41	58
PSM	GFYIYQEGSK	-236_12414	Q8BMS1	1	Mouse_09-2020	null	[MS,MS:1001208,SEQUEST,]	6.5e-4	null	ms_run[1]:scan=2639	1501.0	2	1191.56890	596.28767	K	K	635	645
PSM	IYVVDVGSEPR	-236_12389	Q63836	0	Mouse_09-2020	null	[MS,MS:1001208,SEQUEST,]	6.5e-4	null	ms_run[1]:scan=2636	1499.4	2	1233.64861	617.32733	R	P	104	115
PSM	IYVVDVGSEPR	-236_12389	A0A0R4J135	0	Mouse_09-2020	null	[MS,MS:1001208,SEQUEST,]	6.5e-4	null	ms_run[1]:scan=2636	1499.4	2	1233.64861	617.32733	R	P	104	115
PSM	YVDLGGSYVGPTQNR	-236_12357	Q8BW75	1	Mouse_09-2020	null	[MS,MS:1001208,SEQUEST,]	6.5e-4	null	ms_run[1]:scan=2631	1496.9	2	1625.79265	813.39954	K	L	53	68
PSM	YYVTIIDAPGHR	-236_12341	P10126	1	Mouse_09-2020	null	[MS,MS:1001208,SEQUEST,]	6.5e-4	null	ms_run[1]:scan=2629	1495.8	3	1404.72699	468.91386	K	F	85	97
PSM	GAWSNVLR	-236_12332	P51881	1	Mouse_09-2020	null	[MS,MS:1001208,SEQUEST,]	3.5e-3	null	ms_run[1]:scan=2628	1495.3	2	902.48320	451.74578	K	M	273	281
PSM	QGLLQPEKPIVLK	-236_12323	Q64459	1	Mouse_09-2020	null	[MS,MS:1001208,SEQUEST,]	6.5e-4	null	ms_run[1]:scan=2627	1494.8	3	1462.89887	488.30458	R	V	481	494
PSM	AHVYVEEVPWK	-236_12301	A0A0G2JG44	1	Mouse_09-2020	null	[MS,MS:1001208,SEQUEST,]	6.5e-4	null	ms_run[1]:scan=2622	1492.4	3	1356.69312	452.90307	R	F	84	95
PSM	YYVTIIDAPGHR	-236_12295	P10126	1	Mouse_09-2020	null	[MS,MS:1001208,SEQUEST,]	6.5e-4	null	ms_run[1]:scan=2621	1491.9	2	1404.72795	702.86715	K	F	85	97
PSM	LYLGHNYVTAIR	-236_12271	Q921I1	1	Mouse_09-2020	null	[MS,MS:1001208,SEQUEST,]	6.5e-4	null	ms_run[1]:scan=2617	1489.6	3	1419.77350	473.92962	R	Q	332	344
PSM	GYSTWLK	-236_11735	P26043	1	Mouse_09-2020	null	[MS,MS:1001208,SEQUEST,]	1.6e-2	null	ms_run[1]:scan=2532	1445.8	2	854.44060	427.72398	K	N	54	61
PSM	GIRPAINVGLSVSR	-236_11718	Q03265	1	Mouse_09-2020	null	[MS,MS:1001208,SEQUEST,]	6.5e-4	null	ms_run[1]:scan=2530	1444.7	3	1438.84778	480.28781	K	G	403	417
PSM	VNIKPQVDRYWLK	-236_11712	P50247	1	Mouse_09-2020	null	[MS,MS:1001208,SEQUEST,]	6.5e-4	null	ms_run[1]:scan=2529	1444.2	4	1658.93703	415.48988	K	G	319	332
PSM	WATQVFK	-236_10976	P97872	1	Mouse_09-2020	null	[MS,MS:1001208,SEQUEST,]	9.3e-4	null	ms_run[1]:scan=2407	1381.3	2	879.47405	440.23980	R	L	388	395
PSM	FIGPSPEVVR	-236_10951	G5E8R3	1	Mouse_09-2020	null	[MS,MS:1001208,SEQUEST,]	6.5e-4	null	ms_run[1]:scan=2402	1378.9	2	1100.61003	550.80857	R	M	138	148
PSM	KTGFRGPLNWYR	-236_10941	P34914	1	Mouse_09-2020	null	[MS,MS:1001208,SEQUEST,]	6.5e-4	null	ms_run[1]:scan=2401	1378.3	3	1494.79593	498.93700	K	T	455	467
PSM	LVPVGYGIK	-236_10932	A0A087WS46	1	Mouse_09-2020	null	[MS,MS:1001208,SEQUEST,]	6.5e-4	null	ms_run[1]:scan=2400	1377.7	2	945.57646	473.29203	K	L	136	145
PSM	INLIYSR	-236_10920	O35459	1	Mouse_09-2020	null	[MS,MS:1001208,SEQUEST,]	6.5e-4	null	ms_run[1]:scan=2398	1376.6	2	878.51055	439.75835	K	H	276	283
PSM	AAVSGLWGK	-236_10912	A8DUK4	1	Mouse_09-2020	null	[MS,MS:1001208,SEQUEST,]	6.5e-4	null	ms_run[1]:scan=2396	1375.6	2	888.49559	444.75053	K	N	10	19
PSM	ESYSVYVYK	-236_10888	Q64475	1	Mouse_09-2020	null	[MS,MS:1001208,SEQUEST,]	6.5e-4	null	ms_run[1]:scan=2392	1373.7	2	1137.54558	569.27677	K	L	36	45
PSM	NLDIERPTYTNLNR	-236_10877	A0A0A0MQA5	1	Mouse_09-2020	null	[MS,MS:1001208,SEQUEST,]	6.5e-4	null	ms_run[1]:scan=2390	1372.7	3	1718.88205	573.63219	R	I	245	259
PSM	FHQLDIDNPQSIR	-236_10870	P48758	1	Mouse_09-2020	null	[MS,MS:1001208,SEQUEST,]	6.5e-4	null	ms_run[1]:scan=2389	1372.0	3	1582.79569	528.27059	R	L	59	72
PSM	RLTGFHETSNINDFSAGVANR	-236_10864	P15105	1	Mouse_09-2020	null	[MS,MS:1001208,SEQUEST,]	6.5e-4	null	ms_run[1]:scan=2388	1371.5	4	2306.12661	577.28727	R	A	299	320
PSM	ITAFVVER	-236_10856	P50544	1	Mouse_09-2020	null	[MS,MS:1001208,SEQUEST,]	6.5e-4	null	ms_run[1]:scan=2387	1370.9	2	934.53508	467.77146	K	F	280	288
PSM	YGVSGYPTLK	-236_10847	P27773	1	Mouse_09-2020	null	[MS,MS:1001208,SEQUEST,]	6.5e-4	null	ms_run[1]:scan=2386	1370.4	2	1084.56706	542.78731	K	F	95	105
PSM	LLGELLKDNSK	-236_10819	Q93092	1	Mouse_09-2020	null	[MS,MS:1001208,SEQUEST,]	6.5e-4	null	ms_run[1]:scan=2381	1368.0	3	1229.70938	410.57484	K	A	259	270
PSM	AVFPSIVGRPR	-236_10803	P63268	0	Mouse_09-2020	null	[MS,MS:1001208,SEQUEST,]	6.5e-4	null	ms_run[1]:scan=2379	1367.0	2	1198.70586	599.85639	R	Q	30	41
PSM	AVFPSIVGRPR	-236_10803	P60710	0	Mouse_09-2020	null	[MS,MS:1001208,SEQUEST,]	6.5e-4	null	ms_run[1]:scan=2379	1367.0	2	1198.70586	599.85639	R	Q	29	40
PSM	DAQLFIQK	-236_10789	P24270	1	Mouse_09-2020	null	[MS,MS:1001208,SEQUEST,]	1.2e-3	null	ms_run[1]:scan=2377	1365.8	2	962.53063	481.76892	K	A	469	477
PSM	LFPSGLDQK	-236_10781	P14211	1	Mouse_09-2020	null	[MS,MS:1001208,SEQUEST,]	6.5e-4	null	ms_run[1]:scan=2376	1365.3	2	1004.54088	502.77420	K	M	112	121
PSM	FVDLYGAQK	-236_10773	Q8BMS1	1	Mouse_09-2020	null	[MS,MS:1001208,SEQUEST,]	6.5e-4	null	ms_run[1]:scan=2375	1364.7	2	1040.54180	520.77420	R	V	720	729
PSM	IFINNEWHNSVSGK	-236_10766	P24549	1	Mouse_09-2020	null	[MS,MS:1001208,SEQUEST,]	6.5e-4	null	ms_run[1]:scan=2374	1364.2	3	1644.81534	548.94248	K	F	23	37
PSM	WTSPQVIKETHKPLGDWR	-236_10760	Q8CHT0	1	Mouse_09-2020	null	[MS,MS:1001208,SEQUEST,]	6.6e-3	null	ms_run[1]:scan=2373	1363.7	4	2178.16079	545.29182	R	S	540	558
PSM	AVFPSIVGRPR	-236_10730	P63268	0	Mouse_09-2020	null	[MS,MS:1001208,SEQUEST,]	6.5e-4	null	ms_run[1]:scan=2366	1360.1	3	1198.70542	400.24002	R	Q	30	41
PSM	AVFPSIVGRPR	-236_10730	P60710	0	Mouse_09-2020	null	[MS,MS:1001208,SEQUEST,]	6.5e-4	null	ms_run[1]:scan=2366	1360.1	3	1198.70542	400.24002	R	Q	29	40
PSM	FLVGPDGVPVRR	-236_10716	A0A0A6YY34	1	Mouse_09-2020	null	[MS,MS:1001208,SEQUEST,]	6.5e-4	null	ms_run[1]:scan=2364	1359.1	3	1311.75327	437.92258	K	S	108	120
PSM	EALIDRGEEFAGR	-236_10699	Q64458	1	Mouse_09-2020	null	[MS,MS:1001208,SEQUEST,]	2.7e-3	null	ms_run[1]:scan=2361	1357.5	3	1462.72730	488.24768	K	S	85	98
PSM	FRPAEPHFTSDGSSFYK	-236_10686	P28843	1	Mouse_09-2020	null	[MS,MS:1001208,SEQUEST,]	6.5e-4	null	ms_run[1]:scan=2358	1356.1	4	1972.92006	493.98516	R	I	351	368
PSM	SSRYIATPIFSK	-236_10674	P10649	1	Mouse_09-2020	null	[MS,MS:1001208,SEQUEST,]	6.5e-4	null	ms_run[1]:scan=2356	1354.9	2	1369.74785	685.37735	K	A	200	212
PSM	QATVGDVNTDRPGLLDLKGK	-236_10644	P31786	1	Mouse_09-2020	null	[MS,MS:1001208,SEQUEST,]	6.5e-4	null	ms_run[1]:scan=2352	1352.9	4	2097.13076	525.03792	K	K	34	54
PSM	KVTHAVVTVPAYFNDAQR	-236_10619	P20029	1	Mouse_09-2020	null	[MS,MS:1001208,SEQUEST,]	6.5e-4	null	ms_run[1]:scan=2348	1351.0	4	2016.07070	504.77199	K	A	165	183
PSM	SSRYIATPIFSK	-236_10601	P10649	1	Mouse_09-2020	null	[MS,MS:1001208,SEQUEST,]	6.5e-4	null	ms_run[1]:scan=2345	1349.3	3	1369.74726	457.25399	K	A	200	212
PSM	TLNVKPLVTHRFPLEK	-236_10595	Q64442	1	Mouse_09-2020	null	[MS,MS:1001208,SEQUEST,]	6.5e-4	null	ms_run[1]:scan=2344	1348.7	3	1892.11264	631.37539	K	V	315	331
PSM	LDELYGTWRK	-236_10587	Q9D8E6	1	Mouse_09-2020	null	[MS,MS:1001208,SEQUEST,]	6.5e-4	null	ms_run[1]:scan=2343	1348.2	3	1280.66361	427.55931	K	A	260	270
PSM	IAATILTSPDLRK	-236_10984	P05202	1	Mouse_09-2020	null	[MS,MS:1001208,SEQUEST,]	6.5e-4	null	ms_run[1]:scan=2408	1381.8	3	1398.83136	466.94868	R	W	326	339
PSM	LWSTFHRPELVR	-236_10990	Q91WT7	1	Mouse_09-2020	null	[MS,MS:1001208,SEQUEST,]	6.5e-4	null	ms_run[1]:scan=2409	1382.3	3	1540.83835	514.28429	K	C	85	97
PSM	TAWTFSR	-236_11047	Q9CPU0	1	Mouse_09-2020	null	[MS,MS:1001208,SEQUEST,]	2.3e-3	null	ms_run[1]:scan=2418	1386.9	2	868.43120	434.71923	K	A	89	96
PSM	QLGGYVATIGTK	-236_11054	Q64374	1	Mouse_09-2020	null	[MS,MS:1001208,SEQUEST,]	6.5e-4	null	ms_run[1]:scan=2419	1387.5	2	1207.66802	604.33770	R	C	65	77
PSM	GLLFSASK	-236_11701	Q99J08	1	Mouse_09-2020	null	[MS,MS:1001208,SEQUEST,]	6.5e-4	null	ms_run[1]:scan=2527	1443.1	2	822.47185	411.73963	K	D	110	118
PSM	FNIIQPGPIKTK	-236_11639	Q9CQ62	1	Mouse_09-2020	null	[MS,MS:1001208,SEQUEST,]	6.5e-4	null	ms_run[1]:scan=2518	1438.5	3	1355.80451	452.60637	R	A	235	247
PSM	EYWQNLR	-236_11632	O35490	1	Mouse_09-2020	null	[MS,MS:1001208,SEQUEST,]	1.6e-2	null	ms_run[1]:scan=2517	1438.0	2	1008.48973	504.74852	K	A	350	357
PSM	TIAQDYGVLK	-236_11596	P35700	1	Mouse_09-2020	null	[MS,MS:1001208,SEQUEST,]	6.5e-4	null	ms_run[1]:scan=2511	1435.0	2	1107.60246	554.30586	R	D	111	121
PSM	FAFQAEVNR	-236_11581	P08113	1	Mouse_09-2020	null	[MS,MS:1001208,SEQUEST,]	6.5e-4	null	ms_run[1]:scan=2509	1433.9	2	1081.54228	541.27490	K	M	76	85
PSM	LVQEVTDFAK	-236_11571	P07724	1	Mouse_09-2020	null	[MS,MS:1001208,SEQUEST,]	6.5e-4	null	ms_run[1]:scan=2507	1432.9	2	1149.61479	575.31115	K	C	66	76
PSM	YRALLSPTFTSGK	-236_11541	Q64459	1	Mouse_09-2020	null	[MS,MS:1001208,SEQUEST,]	6.5e-4	null	ms_run[1]:scan=2500	1429.4	3	1440.78092	480.93303	R	K	129	142
PSM	KYNRTPALIALRYQLQR	-236_11507	P70694	1	Mouse_09-2020	null	[MS,MS:1001208,SEQUEST,]	6.5e-4	null	ms_run[1]:scan=2496	1427.2	4	2104.21010	526.80891	K	V	247	264
PSM	RFDVSGYPTLK	-236_11502	A0A0R4J0Z1	1	Mouse_09-2020	null	[MS,MS:1001208,SEQUEST,]	6.5e-4	null	ms_run[1]:scan=2495	1426.7	3	1282.67722	428.23119	K	F	242	253
PSM	WSTPSGASWK	-236_11495	Q9DBM2	1	Mouse_09-2020	null	[MS,MS:1001208,SEQUEST,]	6.5e-4	null	ms_run[1]:scan=2494	1426.1	2	1106.52519	553.76691	K	A	279	289
PSM	IFSSEHDIFR	-236_11489	A0A0R4J083	1	Mouse_09-2020	null	[MS,MS:1001208,SEQUEST,]	6.5e-4	null	ms_run[1]:scan=2493	1425.6	3	1250.61380	417.54366	R	S	52	62
PSM	YQLDKDGVVLFKK	-236_11461	P09103	1	Mouse_09-2020	null	[MS,MS:1001208,SEQUEST,]	6.5e-4	null	ms_run[1]:scan=2487	1422.6	3	1552.87278	518.29597	K	D	198	211
PSM	TYFPHFDVSHGSAQVK	-236_11446	Q91VB8	1	Mouse_09-2020	null	[MS,MS:1001208,SEQUEST,]	6.5e-4	null	ms_run[1]:scan=2485	1421.6	3	1819.87314	607.29692	K	H	42	58
PSM	TYFPHFDVSHGSAQVK	-236_11440	Q91VB8	1	Mouse_09-2020	null	[MS,MS:1001208,SEQUEST,]	6.5e-4	null	ms_run[1]:scan=2484	1421.0	4	1819.87954	455.72451	K	H	42	58
PSM	VAVDAPVSSVALR	-236_12711	Q64374	1	Mouse_09-2020	null	[MS,MS:1001208,SEQUEST,]	6.5e-4	null	ms_run[1]:scan=2685	1524.7	2	1283.73125	642.36953	R	L	52	65
PSM	VLTEIIASR	-236_11415	P48036	1	Mouse_09-2020	null	[MS,MS:1001208,SEQUEST,]	6.5e-4	null	ms_run[1]:scan=2480	1419.2	2	1001.59758	501.30312	K	P	107	116
PSM	RFGPVFTLHLGQRR	-236_11346	Q05421	1	Mouse_09-2020	null	[MS,MS:1001208,SEQUEST,]	6.5e-4	null	ms_run[1]:scan=2468	1412.9	4	1683.95363	421.74431	K	V	63	77
PSM	NEEILNSLK	-236_11309	A0A0A6YY34	1	Mouse_09-2020	null	[MS,MS:1001208,SEQUEST,]	6.5e-4	null	ms_run[1]:scan=2462	1409.7	2	1059.56804	530.28767	K	V	30	39
PSM	KLWGDRYFDPANGK	-236_11304	P58252	1	Mouse_09-2020	null	[MS,MS:1001208,SEQUEST,]	1.0e-2	null	ms_run[1]:scan=2461	1409.1	3	1666.82901	556.28272	K	S	259	273
PSM	LYDAYELK	-236_11286	P48036	1	Mouse_09-2020	null	[MS,MS:1001208,SEQUEST,]	6.5e-4	null	ms_run[1]:scan=2457	1407.3	2	1014.51146	507.76076	R	A	88	96
PSM	LYYFNGR	-236_11269	P24472	1	Mouse_09-2020	null	[MS,MS:1001208,SEQUEST,]	4.6e-3	null	ms_run[1]:scan=2454	1405.6	2	932.46105	466.73488	K	R	7	14
PSM	SLDFYTR	-236_11256	Q9CPU0	1	Mouse_09-2020	null	[MS,MS:1001208,SEQUEST,]	6.5e-4	null	ms_run[1]:scan=2452	1404.5	2	901.44139	451.22434	K	L	45	52
PSM	EGSFYTLR	-236_11252	Q63886	1	Mouse_09-2020	null	[MS,MS:1001208,SEQUEST,]	6.5e-4	null	ms_run[1]:scan=2451	1404.0	2	972.47765	486.74290	K	F	72	80
PSM	ITITNDQNRLTPEEIER	-236_11226	P20029	1	Mouse_09-2020	null	[MS,MS:1001208,SEQUEST,]	6.5e-4	null	ms_run[1]:scan=2445	1401.1	3	2042.05625	681.35528	K	V	525	542
PSM	FETFPTSVSK	-236_11203	Q8K169	1	Mouse_09-2020	null	[MS,MS:1001208,SEQUEST,]	6.5e-4	null	ms_run[1]:scan=2442	1399.4	2	1142.57085	571.79005	K	N	74	84
PSM	GWYQYDKPLGR	-236_11188	Q9DBM2	1	Mouse_09-2020	null	[MS,MS:1001208,SEQUEST,]	6.5e-4	null	ms_run[1]:scan=2440	1398.3	3	1382.68128	461.56657	K	H	573	584
PSM	KKELEEIVQPIISK	-236_11167	P20029	1	Mouse_09-2020	null	[MS,MS:1001208,SEQUEST,]	6.5e-4	null	ms_run[1]:scan=2436	1396.4	3	1653.97794	551.99770	K	Y	621	635
PSM	WLAESIR	-236_11148	P52196	1	Mouse_09-2020	null	[MS,MS:1001208,SEQUEST,]	6.5e-4	null	ms_run[1]:scan=2433	1394.7	2	874.47789	437.74270	K	G	15	22
PSM	LWDLTTGTTTRR	-236_11093	P68040	1	Mouse_09-2020	null	[MS,MS:1001208,SEQUEST,]	6.5e-4	null	ms_run[1]:scan=2424	1390.2	3	1420.75357	474.25629	R	V	89	101
PSM	FLTATSLAR	-236_11070	Q9WVM8	1	Mouse_09-2020	null	[MS,MS:1001208,SEQUEST,]	6.5e-4	null	ms_run[1]:scan=2421	1388.5	2	979.55638	490.28219	R	P	6	15
PSM	GWYQYDKPLGR	-236_11404	Q9DBM2	1	Mouse_09-2020	null	[MS,MS:1001208,SEQUEST,]	6.5e-4	null	ms_run[1]:scan=2478	1418.1	2	1382.68401	691.84622	K	H	573	584
PSM	GAWILNR	-236_12725	P97872	1	Mouse_09-2020	null	[MS,MS:1001208,SEQUEST,]	5.0e-3	null	ms_run[1]:scan=2687	1525.9	2	829.46752	415.23759	R	G	218	225
PSM	MNPQSAFFQGK	-236_12781	P32020	1	Mouse_09-2020	null	[MS,MS:1001208,SEQUEST,]	6.5e-4	null	ms_run[1]:scan=2695	1529.8	2	1254.59331	627.80042	K	K	512	523
PSM	GIYAYGFEKPSAIQQR	-236_12789	P60843	1	Mouse_09-2020	null	[MS,MS:1001208,SEQUEST,]	6.5e-4	null	ms_run[1]:scan=2696	1530.4	3	1827.93912	609.98445	R	I	46	62
PSM	YIATPIFSK	-236_14363	P10649	1	Mouse_09-2020	null	[MS,MS:1001208,SEQUEST,]	6.5e-4	null	ms_run[1]:scan=2960	1666.7	2	1039.58306	520.29477	R	A	203	212
PSM	SFLVGSAAQSLSK	-236_14348	Q9R0H0	1	Mouse_09-2020	null	[MS,MS:1001208,SEQUEST,]	6.5e-4	null	ms_run[1]:scan=2958	1665.6	2	1294.70110	647.85371	R	C	283	296
PSM	IRPFFPQQ	-236_14319	Q8K0E8	1	Mouse_09-2020	null	[MS,MS:1001208,SEQUEST,]	1.5e-2	null	ms_run[1]:scan=2953	1663.2	2	1032.56340	516.78490	K	0	474	482
PSM	AIGLPEDLIQKGK	-236_14297	P12710	1	Mouse_09-2020	null	[MS,MS:1001208,SEQUEST,]	6.5e-4	null	ms_run[1]:scan=2950	1661.5	2	1381.80400	691.40611	K	I	21	34
PSM	FNVSATPEQYVPYSTTRK	-236_14284	Q7TMF3	1	Mouse_09-2020	null	[MS,MS:1001208,SEQUEST,]	6.5e-4	null	ms_run[1]:scan=2948	1660.5	3	2088.04099	696.68473	K	I	115	133
PSM	VAPEEHPVLLTEAPLNPK	-236_14255	P60710	1	Mouse_09-2020	null	[MS,MS:1001208,SEQUEST,]	6.5e-4	null	ms_run[1]:scan=2942	1657.5	3	1954.06473	652.02632	R	N	96	114
PSM	YLDLGAYYSARK	-236_14240	Q9DCS9	1	Mouse_09-2020	null	[MS,MS:1001208,SEQUEST,]	6.5e-4	null	ms_run[1]:scan=2940	1656.5	3	1419.72763	473.91375	R	L	143	155
PSM	RLTGFHETSNINDFSAGVANRGASIRIPR	-236_14237	P15105	1	Mouse_09-2020	null	[MS,MS:1001208,SEQUEST,]	6.5e-4	null	ms_run[1]:scan=2939	1655.8	5	3156.64442	632.13401	R	V	299	328
PSM	LKPAFKDGGSTTAGNSSQVSDGAAAVLLAR	-236_14220	Q8VCH0	1	Mouse_09-2020	null	[MS,MS:1001208,SEQUEST,]	6.5e-4	null	ms_run[1]:scan=2937	1654.8	4	2889.51040	723.13208	K	S	260	290
PSM	AIGLPEDLIQKGK	-236_14212	P12710	1	Mouse_09-2020	null	[MS,MS:1001208,SEQUEST,]	6.5e-4	null	ms_run[1]:scan=2935	1653.7	3	1381.80494	461.27316	K	I	21	34
PSM	VAIIEPGGFR	-236_14205	O88451	1	Mouse_09-2020	null	[MS,MS:1001208,SEQUEST,]	6.5e-4	null	ms_run[1]:scan=2933	1652.7	2	1058.59709	529.80329	K	N	200	210
PSM	GNWGHLDQVAALR	-236_14175	Q8VCT4	1	Mouse_09-2020	null	[MS,MS:1001208,SEQUEST,]	6.5e-4	null	ms_run[1]:scan=2927	1649.6	3	1436.73850	479.58462	R	V	187	200
PSM	SQIFSTASDNQPTVTIK	-236_14152	P20029	1	Mouse_09-2020	null	[MS,MS:1001208,SEQUEST,]	3.7e-2	null	ms_run[1]:scan=2923	1647.5	2	1836.93437	918.97053	K	Y	449	466
PSM	VTHAVVTVPAYFNDAQR	-236_14136	P20029	1	Mouse_09-2020	null	[MS,MS:1001208,SEQUEST,]	6.5e-4	null	ms_run[1]:scan=2920	1646.2	3	1887.97721	629.99524	K	A	166	183
PSM	ASAELALGENNEVLK	-236_14119	P05202	1	Mouse_09-2020	null	[MS,MS:1001208,SEQUEST,]	6.5e-4	null	ms_run[1]:scan=2917	1644.5	2	1557.81279	779.40958	K	G	108	123
PSM	FNPETDFLTGKDGK	-236_14111	Q99KI0	1	Mouse_09-2020	null	[MS,MS:1001208,SEQUEST,]	6.5e-4	null	ms_run[1]:scan=2916	1644.0	3	1568.75937	523.59122	K	F	507	521
PSM	VRLLADPTGAFGK	-236_14102	P99029	1	Mouse_09-2020	null	[MS,MS:1001208,SEQUEST,]	6.5e-4	null	ms_run[1]:scan=2915	1643.4	3	1344.76206	448.92599	K	T	143	156
PSM	LTGFHETSNINDFSAGVANR	-236_14095	P15105	1	Mouse_09-2020	null	[MS,MS:1001208,SEQUEST,]	6.5e-4	null	ms_run[1]:scan=2914	1642.9	3	2150.03281	717.34689	R	A	300	320
PSM	VAIIEPGGFR	-236_14077	O88451	1	Mouse_09-2020	null	[MS,MS:1001208,SEQUEST,]	6.5e-4	null	ms_run[1]:scan=2911	1641.3	2	1058.59990	529.80329	K	N	200	210
PSM	VTIEYYSQLK	-236_14069	Q3U367	1	Mouse_09-2020	null	[MS,MS:1001208,SEQUEST,]	6.5e-4	null	ms_run[1]:scan=2909	1640.5	2	1243.66020	622.33208	R	V	496	506
PSM	SIYGERFPDENFKLK	-236_14058	P24369	1	Mouse_09-2020	null	[MS,MS:1001208,SEQUEST,]	6.2e-3	null	ms_run[1]:scan=2907	1639.5	3	1842.93784	614.98434	K	Y	117	132
PSM	TLADAEGDVFR	-236_14037	Q9EQ20	1	Mouse_09-2020	null	[MS,MS:1001208,SEQUEST,]	6.5e-4	null	ms_run[1]:scan=2904	1637.7	2	1193.57829	597.29348	K	L	130	141
PSM	SIYGERFPDENFKLK	-236_14025	P24369	1	Mouse_09-2020	null	[MS,MS:1001208,SEQUEST,]	2.5e-3	null	ms_run[1]:scan=2902	1636.7	4	1842.93740	461.49008	K	Y	117	132
PSM	VWDVIGR	-236_14004	Q9WU84	1	Mouse_09-2020	null	[MS,MS:1001208,SEQUEST,]	6.5e-4	null	ms_run[1]:scan=2898	1634.8	2	844.46703	422.73742	K	L	190	197
PSM	SLGSSDLKF	-236_13988	Q8QZS1	1	Mouse_09-2020	null	[MS,MS:1001208,SEQUEST,]	8.6e-3	null	ms_run[1]:scan=2896	1633.8	2	953.49193	477.25056	K	0	377	386
PSM	VQPYLDEFQK	-236_13961	Q00623	1	Mouse_09-2020	null	[MS,MS:1001208,SEQUEST,]	6.5e-4	null	ms_run[1]:scan=2892	1631.5	2	1266.63713	633.82188	K	W	120	130
PSM	SFPFVSK	-236_13942	Q8C196	1	Mouse_09-2020	null	[MS,MS:1001208,SEQUEST,]	1.5e-2	null	ms_run[1]:scan=2889	1630.0	2	811.43443	406.22107	R	L	1263	1270
PSM	YEYGIFNQK	-236_13936	Q9ET01	1	Mouse_09-2020	null	[MS,MS:1001208,SEQUEST,]	4.4e-3	null	ms_run[1]:scan=2887	1629.1	2	1161.55547	581.28239	R	R	162	171
PSM	LLADPTGAFGK	-236_13904	P99029	1	Mouse_09-2020	null	[MS,MS:1001208,SEQUEST,]	6.5e-4	null	ms_run[1]:scan=2883	1626.9	2	1089.59355	545.30058	R	T	145	156
PSM	AWNLLQK	-236_14398	Q9DBL7	1	Mouse_09-2020	null	[MS,MS:1001208,SEQUEST,]	1.2e-2	null	ms_run[1]:scan=2967	1670.3	2	872.49846	436.75307	K	L	547	554
PSM	SGDIGGLWR	-236_14416	P97872	1	Mouse_09-2020	null	[MS,MS:1001208,SEQUEST,]	6.5e-4	null	ms_run[1]:scan=2969	1671.3	2	960.48931	480.74852	R	Q	35	44
PSM	FFPASADRTVIDYNGER	-236_14421	P09103	1	Mouse_09-2020	null	[MS,MS:1001208,SEQUEST,]	6.5e-4	null	ms_run[1]:scan=2970	1671.8	3	1957.94071	653.31827	K	L	447	464
PSM	AIGVKPPRGILLYGPPGTGK	-236_14426	Q01853	1	Mouse_09-2020	null	[MS,MS:1001208,SEQUEST,]	6.5e-4	null	ms_run[1]:scan=2971	1672.4	4	1991.17995	498.55047	K	L	232	252
PSM	IFNLYPK	-236_14873	Q9EQF5	1	Mouse_09-2020	null	[MS,MS:1001208,SEQUEST,]	4.0e-3	null	ms_run[1]:scan=3046	1711.1	2	894.50810	447.75782	K	G	385	392
PSM	NYSVVFPHDEPLAGR	-236_14869	Q99LB7	1	Mouse_09-2020	null	[MS,MS:1001208,SEQUEST,]	6.5e-4	null	ms_run[1]:scan=3045	1710.6	3	1700.83884	567.61788	K	M	468	483
PSM	DFFGETVK	-236_14842	Q9DCM2	1	Mouse_09-2020	null	[MS,MS:1001208,SEQUEST,]	2.3e-3	null	ms_run[1]:scan=3039	1707.7	2	942.45751	471.73200	K	G	86	94
PSM	IQNIQFEAIVGHK	-236_14835	A8Y5N4	1	Mouse_09-2020	null	[MS,MS:1001208,SEQUEST,]	6.5e-4	null	ms_run[1]:scan=3038	1707.0	3	1496.82245	499.61218	R	K	248	261
PSM	HWPSSHNWFFAK	-236_14822	K4DI63	1	Mouse_09-2020	null	[MS,MS:1001208,SEQUEST,]	6.5e-4	null	ms_run[1]:scan=3036	1706.0	3	1543.72428	515.24583	K	K	54	66
PSM	KELEEIVQPIISK	-236_14789	P20029	1	Mouse_09-2020	null	[MS,MS:1001208,SEQUEST,]	6.5e-4	null	ms_run[1]:scan=3032	1703.9	3	1525.88294	509.29938	K	Y	622	635
PSM	SQFLSNTIIK	-236_14780	P26150	1	Mouse_09-2020	null	[MS,MS:1001208,SEQUEST,]	6.5e-4	null	ms_run[1]:scan=3030	1703.0	2	1150.64739	575.82696	R	L	195	205
PSM	VIIVVKDGPGFYTTR	-236_14725	Q8BMS1	1	Mouse_09-2020	null	[MS,MS:1001208,SEQUEST,]	6.5e-4	null	ms_run[1]:scan=3023	1699.2	3	1664.93753	555.65052	K	L	535	550
PSM	QLFHPEQLITGKEDAANNYAR	-236_14697	A0A0A0MQA5	1	Mouse_09-2020	null	[MS,MS:1001208,SEQUEST,]	6.5e-4	null	ms_run[1]:scan=3016	1695.6	4	2415.20766	604.55674	R	H	114	135
PSM	FLAEEGFYK	-236_14663	P46978	1	Mouse_09-2020	null	[MS,MS:1001208,SEQUEST,]	2.3e-3	null	ms_run[1]:scan=3011	1693.0	2	1103.53789	552.27403	R	H	59	68
PSM	RLVAQGSPPLKEWQSLAGPHSSKL	-236_14652	Q9DBM2	1	Mouse_09-2020	null	[MS,MS:1001208,SEQUEST,]	1.6e-2	null	ms_run[1]:scan=3008	1691.6	4	2586.40835	647.35923	R	0	695	719
PSM	VEFVSELPK	-236_14643	D3Z106	1	Mouse_09-2020	null	[MS,MS:1001208,SEQUEST,]	6.5e-4	null	ms_run[1]:scan=3007	1691.1	2	1047.57280	524.28968	K	V	519	528
PSM	ILDLIESGK	-236_14614	P24549	1	Mouse_09-2020	null	[MS,MS:1001208,SEQUEST,]	6.5e-4	null	ms_run[1]:scan=3003	1688.9	2	987.57219	494.28968	K	E	354	363
PSM	AIGLPEDLIQKGKDIK	-236_14606	P12710	1	Mouse_09-2020	null	[MS,MS:1001208,SEQUEST,]	6.5e-4	null	ms_run[1]:scan=3002	1688.4	4	1738.01137	435.25819	K	V	21	37
PSM	VYGTGSLALYEK	-236_13897	A2AKV0	1	Mouse_09-2020	null	[MS,MS:1001208,SEQUEST,]	6.5e-4	null	ms_run[1]:scan=2882	1626.4	2	1300.67961	650.84281	R	D	44	56
PSM	RTPFGAYGGLLK	-236_14600	Q8BWT1	1	Mouse_09-2020	null	[MS,MS:1001208,SEQUEST,]	6.5e-4	null	ms_run[1]:scan=3001	1687.8	2	1279.71684	640.36150	K	F	14	26
PSM	GHEVTVLRPSAYYVLDPK	-236_14579	Q8K169	1	Mouse_09-2020	null	[MS,MS:1001208,SEQUEST,]	1.1e-2	null	ms_run[1]:scan=2997	1686.0	3	2044.08780	682.03358	R	S	50	68
PSM	GHEVTVLRPSAYYVLDPK	-236_14565	Q8K169	1	Mouse_09-2020	null	[MS,MS:1001208,SEQUEST,]	6.5e-4	null	ms_run[1]:scan=2995	1684.9	4	2044.09658	511.77701	R	S	50	68
PSM	STFVLDEFKR	-236_14559	Q9D8N0	1	Mouse_09-2020	null	[MS,MS:1001208,SEQUEST,]	6.5e-4	null	ms_run[1]:scan=2994	1684.3	3	1241.65281	414.55567	K	Y	286	296
PSM	IWLVDSK	-236_14550	Q3TQP6	1	Mouse_09-2020	null	[MS,MS:1001208,SEQUEST,]	6.5e-4	null	ms_run[1]:scan=2993	1683.7	2	860.48711	430.74745	K	L	311	318
PSM	VYIGGEDYEKEFTPK	-236_14542	P40936	1	Mouse_09-2020	null	[MS,MS:1001208,SEQUEST,]	6.5e-4	null	ms_run[1]:scan=2992	1683.2	3	1774.85703	592.28932	K	Y	5	20
PSM	TITLEVEPSDTIENVKAK	-236_14536	E9Q5F6	1	Mouse_09-2020	null	[MS,MS:1001208,SEQUEST,]	6.5e-4	null	ms_run[1]:scan=2991	1682.7	3	1987.06052	663.02464	K	Q	12	30
PSM	AIGLPEDLIQKGKDIK	-236_14531	P12710	1	Mouse_09-2020	null	[MS,MS:1001208,SEQUEST,]	6.5e-4	null	ms_run[1]:scan=2990	1682.2	3	1738.01291	580.00849	K	V	21	37
PSM	YVEVGRVAYISFGPHAGK	-236_14525	Q9CR57	1	Mouse_09-2020	null	[MS,MS:1001208,SEQUEST,]	6.5e-4	null	ms_run[1]:scan=2989	1681.6	4	1950.01516	488.26126	R	V	6	24
PSM	SADTLWGIQK	-236_14514	A0A1B0GSR9	1	Mouse_09-2020	null	[MS,MS:1001208,SEQUEST,]	1.7e-2	null	ms_run[1]:scan=2986	1680.3	2	1118.58452	559.79566	K	L	302	312
PSM	LTLSALLDGKNVNAGGHK	-236_14508	Q60932	1	Mouse_09-2020	null	[MS,MS:1001208,SEQUEST,]	6.5e-4	null	ms_run[1]:scan=2985	1679.8	4	1808.00100	452.75608	K	G	270	288
PSM	QVEILNQYPHFK	-236_14501	E9PWK1	1	Mouse_09-2020	null	[MS,MS:1001208,SEQUEST,]	6.5e-4	null	ms_run[1]:scan=2984	1679.2	3	1515.79758	505.93666	K	K	106	118
PSM	LAPDYDALDVANK	-236_14497	P62751	1	Mouse_09-2020	null	[MS,MS:1001208,SEQUEST,]	6.5e-4	null	ms_run[1]:scan=2983	1678.6	2	1404.70061	702.85391	R	G	140	153
PSM	RTPFGAYGGLLK	-236_14474	Q8BWT1	1	Mouse_09-2020	null	[MS,MS:1001208,SEQUEST,]	6.5e-4	null	ms_run[1]:scan=2979	1676.5	3	1279.71622	427.24343	K	F	14	26
PSM	AIPDDDLEKHWDFYHSLFK	-236_31994	Q9WV71	1	Mouse_09-2020	null	[MS,MS:1001208,SEQUEST,]	3.4e-2	null	ms_run[1]:scan=6891	3560.7	3	2376.12815	792.71469	R	C	357	376
PSM	YGLAATVWSKDVGR	-236_14587	Q8BH00	1	Mouse_09-2020	null	[MS,MS:1001208,SEQUEST,]	6.5e-4	null	ms_run[1]:scan=2999	1686.8	3	1522.79944	508.27194	R	H	417	431
PSM	GERADLIAYLK	-236_14889	P62897	1	Mouse_09-2020	null	[MS,MS:1001208,SEQUEST,]	6.5e-4	null	ms_run[1]:scan=3048	1712.2	3	1248.69403	416.90307	K	A	90	101
PSM	EATWVVDVK	-236_13890	P32020	1	Mouse_09-2020	null	[MS,MS:1001208,SEQUEST,]	6.5e-4	null	ms_run[1]:scan=2881	1625.8	2	1046.55217	523.77948	K	G	471	480
PSM	GTPLDTEVPLER	-236_13866	G5E8R3	1	Mouse_09-2020	null	[MS,MS:1001208,SEQUEST,]	6.5e-4	null	ms_run[1]:scan=2876	1623.4	2	1326.69060	663.84862	K	F	819	831
PSM	FHYGFNSSYLK	-236_13258	E9PWK1	1	Mouse_09-2020	null	[MS,MS:1001208,SEQUEST,]	6.5e-4	null	ms_run[1]:scan=2772	1569.5	3	1362.63883	454.88742	R	V	81	92
PSM	ILFRPVASQLPR	-236_13240	P67778	1	Mouse_09-2020	null	[MS,MS:1001208,SEQUEST,]	6.5e-4	null	ms_run[1]:scan=2770	1568.5	3	1396.83442	466.28563	R	Y	94	106
PSM	SFPFVSK	-236_13211	Q8C196	1	Mouse_09-2020	null	[MS,MS:1001208,SEQUEST,]	2.4e-2	null	ms_run[1]:scan=2765	1566.1	2	811.43248	406.22107	R	L	1263	1270
PSM	AFHPFIAGPYNR	-236_13204	Q8VDJ3	1	Mouse_09-2020	null	[MS,MS:1001208,SEQUEST,]	6.5e-4	null	ms_run[1]:scan=2764	1565.6	3	1389.70301	463.90693	K	V	232	244
PSM	VFDKDGNGYISAAELR	-236_13187	A0A3Q4EHJ0	1	Mouse_09-2020	null	[MS,MS:1001208,SEQUEST,]	6.5e-4	null	ms_run[1]:scan=2761	1563.9	3	1754.86502	585.62845	R	V	56	72
PSM	ALLSPTFTSGK	-236_13175	Q64459	1	Mouse_09-2020	null	[MS,MS:1001208,SEQUEST,]	6.5e-4	null	ms_run[1]:scan=2759	1562.8	2	1121.61675	561.31369	R	K	131	142
PSM	YYIGFR	-236_13161	A0A494B9Y8	1	Mouse_09-2020	null	[MS,MS:1001208,SEQUEST,]	3.2e-2	null	ms_run[1]:scan=2757	1561.8	2	818.41704	409.71341	K	V	158	164
PSM	FDRGYISPYFINTSKGQK	-236_13152	P63038	1	Mouse_09-2020	null	[MS,MS:1001208,SEQUEST,]	6.5e-4	null	ms_run[1]:scan=2754	1560.4	3	2121.07688	707.69697	K	E	219	237
PSM	IWDLEGK	-236_13146	P68040	1	Mouse_09-2020	null	[MS,MS:1001208,SEQUEST,]	6.5e-4	null	ms_run[1]:scan=2753	1559.9	2	860.45098	430.72926	K	I	258	265
PSM	GVLFASGQNLAR	-236_13131	Q9CPY7	1	Mouse_09-2020	null	[MS,MS:1001208,SEQUEST,]	6.5e-4	null	ms_run[1]:scan=2751	1558.7	2	1232.67400	616.84094	K	L	189	201
PSM	THLPGFVEQAGALK	-236_13103	P99029	1	Mouse_09-2020	null	[MS,MS:1001208,SEQUEST,]	6.5e-4	null	ms_run[1]:scan=2746	1556.1	3	1467.79584	489.93666	K	K	99	113
PSM	STSIIATIGPASR	-236_13072	G3X925	1	Mouse_09-2020	null	[MS,MS:1001208,SEQUEST,]	6.5e-4	null	ms_run[1]:scan=2741	1553.5	2	1273.71208	637.35916	R	V	87	100
PSM	VADIGLAAWGRK	-236_13066	P50247	1	Mouse_09-2020	null	[MS,MS:1001208,SEQUEST,]	6.5e-4	null	ms_run[1]:scan=2740	1553.0	3	1256.71048	419.57518	K	L	9	21
PSM	TQDPAKAPNSPDVLEIEFKK	-236_13044	P16460	1	Mouse_09-2020	null	[MS,MS:1001208,SEQUEST,]	6.5e-4	null	ms_run[1]:scan=2737	1551.4	4	2227.16079	557.54558	K	V	210	230
PSM	LRLVEIAQVPK	-236_13024	Q91ZJ5	1	Mouse_09-2020	null	[MS,MS:1001208,SEQUEST,]	5.0e-3	null	ms_run[1]:scan=2733	1549.6	3	1265.79297	422.60285	K	H	302	313
PSM	FLYTVPNGNNPTGNSLTGDRK	-236_13011	Q9WVM8	1	Mouse_09-2020	null	[MS,MS:1001208,SEQUEST,]	6.5e-4	null	ms_run[1]:scan=2731	1548.5	3	2265.12485	755.71346	K	E	193	214
PSM	VAFITGGGTGLGK	-236_13001	Q9CQ62	1	Mouse_09-2020	null	[MS,MS:1001208,SEQUEST,]	6.5e-4	null	ms_run[1]:scan=2729	1547.3	2	1177.65691	589.33241	K	M	61	74
PSM	MFASFPTTK	-236_12993	Q91VB8	1	Mouse_09-2020	null	[MS,MS:1001208,SEQUEST,]	6.5e-4	null	ms_run[1]:scan=2728	1546.8	2	1029.50749	515.25733	R	Y	33	42
PSM	AILNYIASK	-236_12981	P30115	1	Mouse_09-2020	null	[MS,MS:1001208,SEQUEST,]	6.5e-4	null	ms_run[1]:scan=2726	1545.8	2	992.57750	496.79239	K	N	70	79
PSM	YWANFAR	-236_12962	Q91WG0	0	Mouse_09-2020	null	[MS,MS:1001208,SEQUEST,]	2.7e-3	null	ms_run[1]:scan=2724	1544.7	2	927.44731	464.22722	K	G	492	499
PSM	YWANFAR	-236_12962	Q8BK48	0	Mouse_09-2020	null	[MS,MS:1001208,SEQUEST,]	2.7e-3	null	ms_run[1]:scan=2724	1544.7	2	927.44731	464.22722	K	G	490	497
PSM	YWANFAR	-236_12962	Q8QZR3	0	Mouse_09-2020	null	[MS,MS:1001208,SEQUEST,]	2.7e-3	null	ms_run[1]:scan=2724	1544.7	2	927.44731	464.22722	K	G	489	496
PSM	GKYVTLIYTNYENGK	-236_12938	P19157	1	Mouse_09-2020	null	[MS,MS:1001208,SEQUEST,]	6.5e-4	null	ms_run[1]:scan=2720	1542.8	3	1762.90171	588.30519	R	D	102	117
PSM	DIKHDPSLQPWSASYDPGSAK	-236_12924	P16015	1	Mouse_09-2020	null	[MS,MS:1001208,SEQUEST,]	6.5e-4	null	ms_run[1]:scan=2718	1541.7	3	2299.09952	767.03783	K	I	37	58
PSM	DIKHDPSLQPWSASYDPGSAK	-236_12918	P16015	1	Mouse_09-2020	null	[MS,MS:1001208,SEQUEST,]	6.5e-4	null	ms_run[1]:scan=2717	1541.2	4	2299.09975	575.53020	K	I	37	58
PSM	YFPAFEK	-236_12912	P30115	1	Mouse_09-2020	null	[MS,MS:1001208,SEQUEST,]	6.6e-3	null	ms_run[1]:scan=2716	1540.6	2	901.44493	451.22635	R	L	132	139
PSM	LQAGTVFVNTYNK	-236_12874	Q8R0Y6	1	Mouse_09-2020	null	[MS,MS:1001208,SEQUEST,]	6.5e-4	null	ms_run[1]:scan=2709	1537.2	2	1454.76518	727.88554	K	D	853	866
PSM	HALIIYDDLSK	-236_12858	Q03265	1	Mouse_09-2020	null	[MS,MS:1001208,SEQUEST,]	6.5e-4	null	ms_run[1]:scan=2707	1536.0	2	1287.69451	644.35080	K	A	306	317
PSM	HDPSLQPWSASYDPGSAK	-236_12851	P16015	1	Mouse_09-2020	null	[MS,MS:1001208,SEQUEST,]	6.5e-4	null	ms_run[1]:scan=2706	1535.5	3	1942.89255	648.30251	K	I	40	58
PSM	GIGFAITR	-236_12804	P48758	1	Mouse_09-2020	null	[MS,MS:1001208,SEQUEST,]	1.2e-3	null	ms_run[1]:scan=2698	1531.5	2	834.48271	417.74525	K	L	16	24
PSM	GYSFTTTAEREIVR	-236_12794	P60710	1	Mouse_09-2020	null	[MS,MS:1001208,SEQUEST,]	6.5e-4	null	ms_run[1]:scan=2697	1530.9	3	1629.82413	543.94589	R	I	197	211
PSM	TTPSYVAFTDTER	-236_13295	P63017	1	Mouse_09-2020	null	[MS,MS:1001208,SEQUEST,]	6.5e-4	null	ms_run[1]:scan=2779	1573.1	2	1487.69658	744.35427	R	I	37	50
PSM	WLPQNDLLGHPK	-236_13306	Q63886	0	Mouse_09-2020	null	[MS,MS:1001208,SEQUEST,]	6.5e-4	null	ms_run[1]:scan=2781	1574.2	3	1417.75183	473.25774	K	R	356	368
PSM	WLPQNDLLGHPK	-236_13306	Q8K169	0	Mouse_09-2020	null	[MS,MS:1001208,SEQUEST,]	6.5e-4	null	ms_run[1]:scan=2781	1574.2	3	1417.75183	473.25774	K	K	357	369
PSM	WLPQNDLLGHPK	-236_13306	Q3UEP4	0	Mouse_09-2020	null	[MS,MS:1001208,SEQUEST,]	6.5e-4	null	ms_run[1]:scan=2781	1574.2	3	1417.75183	473.25774	K	K	357	369
PSM	WLPQNDLLGHPK	-236_13306	K9J7B2	0	Mouse_09-2020	null	[MS,MS:1001208,SEQUEST,]	6.5e-4	null	ms_run[1]:scan=2781	1574.2	3	1417.75183	473.25774	K	R	352	364
PSM	WIPQNDLLGHPK	-236_13307	Q8R084	1	Mouse_09-2020	null	[MS,MS:1001208,SEQUEST,]	6.5e-4	null	ms_run[1]:scan=2781	1574.2	3	1417.75183	473.25774	K	K	357	369
PSM	QITVNDLPVGR	-236_13330	Q61171	1	Mouse_09-2020	null	[MS,MS:1001208,SEQUEST,]	6.5e-4	null	ms_run[1]:scan=2785	1576.3	2	1211.66997	606.34077	R	V	140	151
PSM	VGVPTETGALTLNR	-236_13861	Q8BWT1	1	Mouse_09-2020	null	[MS,MS:1001208,SEQUEST,]	6.5e-4	null	ms_run[1]:scan=2875	1622.9	2	1427.78618	714.39627	R	C	77	91
PSM	GFGVVFSNGNR	-236_13823	Q64458	1	Mouse_09-2020	null	[MS,MS:1001208,SEQUEST,]	6.5e-4	null	ms_run[1]:scan=2870	1620.2	2	1153.57488	577.29108	K	K	109	120
PSM	DVNAAIAAIK	-236_13805	A0A0A0MQA5	1	Mouse_09-2020	null	[MS,MS:1001208,SEQUEST,]	6.5e-4	null	ms_run[1]:scan=2867	1618.6	2	985.56487	493.28747	K	K	356	366
PSM	FNASQLITQR	-236_13797	F6QPR1	1	Mouse_09-2020	null	[MS,MS:1001208,SEQUEST,]	6.5e-4	null	ms_run[1]:scan=2865	1617.7	2	1177.63384	589.31984	K	Q	58	68
PSM	AFPSYFSK	-236_13774	Q9CQ69	1	Mouse_09-2020	null	[MS,MS:1001208,SEQUEST,]	6.5e-4	null	ms_run[1]:scan=2861	1615.5	2	946.46703	473.73709	R	I	26	34
PSM	APLVLEQGLR	-236_13767	P54869	1	Mouse_09-2020	null	[MS,MS:1001208,SEQUEST,]	6.5e-4	null	ms_run[1]:scan=2860	1615.0	2	1095.65215	548.32967	K	T	222	232
PSM	LQFWTK	-236_13759	Q91WG0	0	Mouse_09-2020	null	[MS,MS:1001208,SEQUEST,]	4.6e-3	null	ms_run[1]:scan=2859	1614.5	2	822.45079	411.72906	R	L	537	543
PSM	LQFWTK	-236_13759	Q8BK48	0	Mouse_09-2020	null	[MS,MS:1001208,SEQUEST,]	4.6e-3	null	ms_run[1]:scan=2859	1614.5	2	822.45079	411.72906	R	L	535	541
PSM	LQFWTK	-236_13759	Q8QZR3	0	Mouse_09-2020	null	[MS,MS:1001208,SEQUEST,]	4.6e-3	null	ms_run[1]:scan=2859	1614.5	2	822.45079	411.72906	R	L	534	540
PSM	RGFGFVYFQSHDAADK	-236_13747	Q9CX86	1	Mouse_09-2020	null	[MS,MS:1001208,SEQUEST,]	6.5e-4	null	ms_run[1]:scan=2857	1613.4	3	1844.87271	615.62867	K	A	139	155
PSM	KIGGIFAFK	-236_13740	P32020	1	Mouse_09-2020	null	[MS,MS:1001208,SEQUEST,]	6.5e-4	null	ms_run[1]:scan=2856	1612.9	2	980.59282	490.80002	K	K	454	463
PSM	TVIIEQSWGSPK	-236_13700	P63038	1	Mouse_09-2020	null	[MS,MS:1001208,SEQUEST,]	6.5e-4	null	ms_run[1]:scan=2849	1609.3	2	1344.71697	672.86153	R	T	61	73
PSM	SFQPDTGRIEVFR	-236_13693	G5E8R3	1	Mouse_09-2020	null	[MS,MS:1001208,SEQUEST,]	6.5e-4	null	ms_run[1]:scan=2848	1608.8	3	1551.79172	517.93532	R	G	386	399
PSM	KGRLQFWTETLPR	-236_13668	Q63880	1	Mouse_09-2020	null	[MS,MS:1001208,SEQUEST,]	6.5e-4	null	ms_run[1]:scan=2845	1607.2	4	1631.90102	408.73087	K	I	541	554
PSM	GDNQSPIELHTKDIKHDPSLQPWSASYDPGSAK	-236_13656	P16015	1	Mouse_09-2020	null	[MS,MS:1001208,SEQUEST,]	6.5e-4	null	ms_run[1]:scan=2842	1605.9	5	3618.73487	724.55501	K	I	25	58
PSM	GNVGFVFTK	-236_13651	P14869	1	Mouse_09-2020	null	[MS,MS:1001208,SEQUEST,]	6.5e-4	null	ms_run[1]:scan=2841	1605.3	2	968.51805	484.76363	R	D	84	93
PSM	TWGTVFR	-236_13874	P16331	1	Mouse_09-2020	null	[MS,MS:1001208,SEQUEST,]	5.8e-3	null	ms_run[1]:scan=2879	1624.8	2	866.45061	433.72960	K	L	186	193
PSM	LYSEFLGK	-236_13637	G5E8M7	0	Mouse_09-2020	null	[MS,MS:1001208,SEQUEST,]	6.5e-4	null	ms_run[1]:scan=2839	1604.2	2	956.50957	478.75802	K	P	151	159
PSM	LYSEFLGK	-236_13637	P10649	0	Mouse_09-2020	null	[MS,MS:1001208,SEQUEST,]	6.5e-4	null	ms_run[1]:scan=2839	1604.2	2	956.50957	478.75802	K	P	137	145
PSM	NRYFPAFEKVLK	-236_13599	P30115	1	Mouse_09-2020	null	[MS,MS:1001208,SEQUEST,]	6.5e-4	null	ms_run[1]:scan=2832	1600.7	3	1511.83335	504.61715	R	H	130	142
PSM	FSPGYYLEK	-236_13592	Q3UEP4	1	Mouse_09-2020	null	[MS,MS:1001208,SEQUEST,]	6.5e-4	null	ms_run[1]:scan=2831	1600.2	2	1103.53728	552.27403	R	S	175	184
PSM	SGVGNIFIK	-236_13587	P29341	1	Mouse_09-2020	null	[MS,MS:1001208,SEQUEST,]	1.7e-2	null	ms_run[1]:scan=2830	1599.7	2	934.53270	467.77146	K	L	96	105
PSM	KGIVNEQFLLQR	-236_13538	P50544	1	Mouse_09-2020	null	[MS,MS:1001208,SEQUEST,]	6.5e-4	null	ms_run[1]:scan=2823	1595.9	3	1444.82242	482.28054	K	A	557	569
PSM	ILGLIESGK	-236_13523	O35945	1	Mouse_09-2020	null	[MS,MS:1001208,SEQUEST,]	6.5e-4	null	ms_run[1]:scan=2820	1594.5	2	929.56212	465.28694	K	E	354	363
PSM	LGDVYVNDAFGTAHR	-236_13510	P09411	1	Mouse_09-2020	null	[MS,MS:1001208,SEQUEST,]	6.5e-4	null	ms_run[1]:scan=2818	1593.3	3	1634.78537	545.60223	K	H	157	172
PSM	IYQIYEGTAQIQR	-236_13503	P45952	1	Mouse_09-2020	null	[MS,MS:1001208,SEQUEST,]	6.5e-4	null	ms_run[1]:scan=2817	1592.8	2	1582.81621	791.91483	K	I	396	409
PSM	TSVPFLGREALEK	-236_13452	Q99LB7	1	Mouse_09-2020	null	[MS,MS:1001208,SEQUEST,]	5.0e-3	null	ms_run[1]:scan=2809	1588.8	3	1446.78467	482.93655	K	R	804	817
PSM	AVDSLVPIGR	-236_13436	Q03265	1	Mouse_09-2020	null	[MS,MS:1001208,SEQUEST,]	4.4e-3	null	ms_run[1]:scan=2806	1587.1	2	1026.58928	513.80075	K	Q	195	205
PSM	LSDYFPKPYPNPEAAR	-236_13422	A0A2R8VHK1	1	Mouse_09-2020	null	[MS,MS:1001208,SEQUEST,]	6.5e-4	null	ms_run[1]:scan=2804	1586.1	3	1864.91434	622.31246	K	A	112	128
PSM	IYLPHSLPQQ	-236_13412	P03930	1	Mouse_09-2020	null	[MS,MS:1001208,SEQUEST,]	6.5e-4	null	ms_run[1]:scan=2803	1585.5	2	1195.64043	598.32713	K	0	58	68
PSM	YDGIILPGK	-236_13370	Q9CXW4	1	Mouse_09-2020	null	[MS,MS:1001208,SEQUEST,]	6.5e-4	null	ms_run[1]:scan=2793	1580.4	2	975.54741	488.27912	K	0	170	179
PSM	SRLELLELK	-236_13361	Z4YK11	1	Mouse_09-2020	null	[MS,MS:1001208,SEQUEST,]	2.2e-2	null	ms_run[1]:scan=2792	1579.9	2	1100.66179	550.83733	R	E	613	622
PSM	NAVTQEFGPVPDTAR	-236_13349	Q99KI0	1	Mouse_09-2020	null	[MS,MS:1001208,SEQUEST,]	6.5e-4	null	ms_run[1]:scan=2788	1578.0	2	1601.78728	801.39954	R	Y	634	649
PSM	TVFGELPSGGGTVEK	-236_13605	Q8K157	1	Mouse_09-2020	null	[MS,MS:1001208,SEQUEST,]	6.5e-4	null	ms_run[1]:scan=2834	1601.5	2	1477.75920	739.38029	R	Q	7	22
PSM	TLNVKPLVTHRFPLEK	-236_10579	Q64442	1	Mouse_09-2020	null	[MS,MS:1001208,SEQUEST,]	6.5e-4	null	ms_run[1]:scan=2341	1347.2	4	1892.11464	473.78336	K	V	315	331
PSM	GFGGIGGILR	-236_19220	Q8BWY3	1	Mouse_09-2020	null	[MS,MS:1001208,SEQUEST,]	6.5e-4	null	ms_run[1]:scan=3766	2083.4	2	946.54692	473.77708	K	R	405	415
PSM	YYRQNPDIPQLEPSDYLR	-236_19238	Q9DBM2	1	Mouse_09-2020	null	[MS,MS:1001208,SEQUEST,]	6.5e-4	null	ms_run[1]:scan=3770	2085.3	3	2267.11136	756.37456	K	L	677	695
PSM	NSSYFVEWIPNNVK	-236_26282	Q7TMM9	0	Mouse_09-2020	null	[MS,MS:1001208,SEQUEST,]	6.5e-4	null	ms_run[1]:scan=4982	2712.0	3	1696.82700	566.28250	K	A	337	351
PSM	NSSYFVEWIPNNVK	-236_26282	P68372	0	Mouse_09-2020	null	[MS,MS:1001208,SEQUEST,]	6.5e-4	null	ms_run[1]:scan=4982	2712.0	3	1696.82700	566.28250	K	A	337	351
PSM	ALPFWNEEIVPQIKEGK	-236_26149	Q9DBJ1	1	Mouse_09-2020	null	[MS,MS:1001208,SEQUEST,]	7.2e-3	null	ms_run[1]:scan=4961	2701.1	3	1998.07047	666.69468	R	V	163	180
PSM	NQYLSWLIK	-236_26142	Q99PG0	1	Mouse_09-2020	null	[MS,MS:1001208,SEQUEST,]	6.5e-4	null	ms_run[1]:scan=4960	2700.6	2	1164.64055	582.82422	K	L	388	397
PSM	ILESDRKEPLFGISTGNIITGLAAGAK	-236_26129	Q8C196	1	Mouse_09-2020	null	[MS,MS:1001208,SEQUEST,]	6.5e-4	null	ms_run[1]:scan=4958	2699.6	4	2771.53139	693.63800	K	Y	281	308
PSM	IFGVTTLDIVR	-236_26121	P08249	1	Mouse_09-2020	null	[MS,MS:1001208,SEQUEST,]	6.5e-4	null	ms_run[1]:scan=4957	2699.0	2	1233.72038	617.36371	K	N	166	177
PSM	SGVHAFLGIPFAKPPVGLLR	-236_26115	Q8QZR3	1	Mouse_09-2020	null	[MS,MS:1001208,SEQUEST,]	6.5e-4	null	ms_run[1]:scan=4956	2698.5	4	2076.21255	519.80838	K	A	53	73
PSM	IFVDIEKLPWAK	-236_26082	Q9ET01	1	Mouse_09-2020	null	[MS,MS:1001208,SEQUEST,]	6.5e-4	null	ms_run[1]:scan=4946	2693.7	3	1458.83503	486.95002	R	W	353	365
PSM	VGNLGLATSFFNER	-236_26063	Q62095	1	Mouse_09-2020	null	[MS,MS:1001208,SEQUEST,]	5.2e-3	null	ms_run[1]:scan=4941	2691.3	2	1524.78362	762.89390	R	L	534	548
PSM	FAREEIIPVAPEYDKSGEYPFPLIK	-236_26058	P45952	1	Mouse_09-2020	null	[MS,MS:1001208,SEQUEST,]	4.6e-3	null	ms_run[1]:scan=4940	2690.8	4	2908.51577	727.88374	K	A	55	80
PSM	GTNVITSLSSVLR	-236_26043	Q91X77	1	Mouse_09-2020	null	[MS,MS:1001208,SEQUEST,]	6.5e-4	null	ms_run[1]:scan=4937	2689.1	2	1346.76506	673.88554	K	S	384	397
PSM	TLFSSQIEELNLPK	-236_26035	A0A0R4J0I1	1	Mouse_09-2020	null	[MS,MS:1001208,SEQUEST,]	6.5e-4	null	ms_run[1]:scan=4935	2688.0	2	1618.87004	809.93797	K	S	301	315
PSM	GNWGYLDQVAALR	-236_26030	Q8BK48	0	Mouse_09-2020	null	[MS,MS:1001208,SEQUEST,]	6.5e-4	null	ms_run[1]:scan=4934	2687.5	2	1462.74480	731.87551	K	V	194	207
PSM	GNWGYLDQVAALR	-236_26030	Q8QZR3	0	Mouse_09-2020	null	[MS,MS:1001208,SEQUEST,]	6.5e-4	null	ms_run[1]:scan=4934	2687.5	2	1462.74480	731.87551	R	V	193	206
PSM	LLVVYPWTQR	-236_25999	A8DUK4	1	Mouse_09-2020	null	[MS,MS:1001208,SEQUEST,]	6.5e-4	null	ms_run[1]:scan=4928	2684.5	2	1274.72612	637.86642	R	F	32	42
PSM	RFILNLPTFSVR	-236_25968	Q9R1P3	1	Mouse_09-2020	null	[MS,MS:1001208,SEQUEST,]	6.5e-4	null	ms_run[1]:scan=4923	2681.8	3	1462.85218	488.28915	K	I	170	182
PSM	RFILNLPTFSVR	-236_25934	Q9R1P3	1	Mouse_09-2020	null	[MS,MS:1001208,SEQUEST,]	6.5e-4	null	ms_run[1]:scan=4917	2678.9	2	1462.85234	731.93009	K	I	170	182
PSM	IGFPWSEIR	-236_25921	P26043	1	Mouse_09-2020	null	[MS,MS:1001208,SEQUEST,]	6.5e-4	null	ms_run[1]:scan=4915	2677.7	2	1104.58342	552.79547	K	I	238	247
PSM	LTLYDIAHTPGVAADLSHIETR	-236_25917	P08249	1	Mouse_09-2020	null	[MS,MS:1001208,SEQUEST,]	6.5e-4	null	ms_run[1]:scan=4914	2677.2	4	2393.24746	599.06694	R	N	53	75
PSM	LNVAPVSDIIEIKSPDTFVR	-236_25910	Q99LC5	1	Mouse_09-2020	null	[MS,MS:1001208,SEQUEST,]	6.5e-4	null	ms_run[1]:scan=4913	2676.6	3	2213.21994	738.41072	K	I	127	147
PSM	FENAFLSHVISQHQSLLGNIR	-236_25906	Q03265	1	Mouse_09-2020	null	[MS,MS:1001208,SEQUEST,]	6.5e-4	null	ms_run[1]:scan=4912	2676.1	4	2410.26406	603.32111	K	D	507	528
PSM	FLWPGFGENSR	-236_25873	Q9Z2V4	1	Mouse_09-2020	null	[MS,MS:1001208,SEQUEST,]	6.5e-4	null	ms_run[1]:scan=4904	2672.0	2	1309.63042	655.31984	K	L	525	536
PSM	FENAFLSHVISQHQSLLGNIR	-236_25853	Q03265	1	Mouse_09-2020	null	[MS,MS:1001208,SEQUEST,]	6.5e-4	null	ms_run[1]:scan=4901	2670.4	3	2410.26230	804.09239	K	D	507	528
PSM	YRQSPLITAWPEELISK	-236_25809	Q8CFX1	1	Mouse_09-2020	null	[MS,MS:1001208,SEQUEST,]	6.5e-4	null	ms_run[1]:scan=4893	2666.3	3	2031.09171	677.70184	R	A	548	565
PSM	GATPYGGVKLEDLIVKDGLTDVYNK	-236_25804	Q8QZT1	1	Mouse_09-2020	null	[MS,MS:1001208,SEQUEST,]	6.5e-4	null	ms_run[1]:scan=4892	2665.8	4	2665.40932	667.10754	R	H	163	188
PSM	FRPSIAYFPQIVSVAAR	-236_25789	P85094	1	Mouse_09-2020	null	[MS,MS:1001208,SEQUEST,]	6.5e-4	null	ms_run[1]:scan=4890	2664.7	3	1922.06485	641.35974	K	L	27	44
PSM	NLQEILIGAVR	-236_25764	Q01279	1	Mouse_09-2020	null	[MS,MS:1001208,SEQUEST,]	6.5e-4	null	ms_run[1]:scan=4882	2660.6	2	1225.72478	613.36679	R	S	139	150
PSM	YGKDATNVGDEGGFAPNILENKEALELLK	-236_25747	P17182	1	Mouse_09-2020	null	[MS,MS:1001208,SEQUEST,]	6.5e-4	null	ms_run[1]:scan=4879	2659.0	4	3105.57583	777.14893	K	A	200	229
PSM	KSADTLWGIQKELQF	-236_25689	A0A1B0GSR9	1	Mouse_09-2020	null	[MS,MS:1001208,SEQUEST,]	1.2e-2	null	ms_run[1]:scan=4869	2653.9	3	1763.93332	588.64907	K	0	301	316
PSM	WLSTSIPEAQWQSSLAR	-236_25633	P19096	1	Mouse_09-2020	null	[MS,MS:1001208,SEQUEST,]	6.5e-4	null	ms_run[1]:scan=4858	2648.2	3	1959.99442	654.00228	R	S	712	729
PSM	IFFYDAENPPGSEVLR	-236_25587	H3BK03	1	Mouse_09-2020	null	[MS,MS:1001208,SEQUEST,]	6.5e-4	null	ms_run[1]:scan=4851	2644.7	2	1853.90935	927.45706	R	Q	224	240
PSM	IFVDIEKLPWAK	-236_26294	Q9ET01	1	Mouse_09-2020	null	[MS,MS:1001208,SEQUEST,]	4.2e-2	null	ms_run[1]:scan=4984	2713.0	2	1458.83623	729.92139	R	W	353	365
PSM	YFLWVVK	-236_25555	Q60631	1	Mouse_09-2020	null	[MS,MS:1001208,SEQUEST,]	6.5e-4	null	ms_run[1]:scan=4847	2642.5	2	954.54436	477.77601	K	N	118	125
PSM	IALGIPLPEIKNVVSGK	-236_26335	Q8C196	1	Mouse_09-2020	null	[MS,MS:1001208,SEQUEST,]	6.5e-4	null	ms_run[1]:scan=4991	2716.4	3	1748.06888	583.36086	K	S	741	758
PSM	IFNTNNLWISLGAVKR	-236_26366	Q91ZJ5	1	Mouse_09-2020	null	[MS,MS:1001208,SEQUEST,]	6.5e-4	null	ms_run[1]:scan=4997	2719.7	3	1846.03543	616.01598	K	Q	326	342
PSM	ILEFFGLK	-236_27332	P09103	1	Mouse_09-2020	null	[MS,MS:1001208,SEQUEST,]	6.5e-4	null	ms_run[1]:scan=5188	2816.6	2	966.56584	483.78658	R	E	303	311
PSM	QTPTFWILAR	-236_27311	Q8VBW6	1	Mouse_09-2020	null	[MS,MS:1001208,SEQUEST,]	6.5e-4	null	ms_run[1]:scan=5182	2814.0	2	1232.67717	616.84295	K	L	300	310
PSM	DFQLFSSPLGK	-236_27212	Q921I1	1	Mouse_09-2020	null	[MS,MS:1001208,SEQUEST,]	6.5e-4	null	ms_run[1]:scan=5160	2803.0	2	1238.64177	619.82442	K	L	300	311
PSM	SLFSSAENEPPVPLVGNWRPPQPVK	-236_27148	P16015	1	Mouse_09-2020	null	[MS,MS:1001208,SEQUEST,]	6.5e-4	null	ms_run[1]:scan=5145	2795.4	3	2745.43631	915.81681	R	R	227	252
PSM	GIDPFSLDALAK	-236_27115	A0A571BEL9	1	Mouse_09-2020	null	[MS,MS:1001208,SEQUEST,]	6.5e-4	null	ms_run[1]:scan=5138	2791.8	2	1246.66704	623.83753	K	G	296	308
PSM	SNLNIFQYIGK	-236_27105	O08601	1	Mouse_09-2020	null	[MS,MS:1001208,SEQUEST,]	6.5e-4	null	ms_run[1]:scan=5137	2791.2	2	1296.69585	648.85097	R	E	645	656
PSM	KVADALANAAGHLDDLPGALSALSDLHAHK	-236_27097	Q91VB8	1	Mouse_09-2020	null	[MS,MS:1001208,SEQUEST,]	6.5e-4	null	ms_run[1]:scan=5136	2790.7	5	2991.56324	599.11875	K	R	62	92
PSM	TLVYGGIFLYPANK	-236_27089	Q9QXD6	1	Mouse_09-2020	null	[MS,MS:1001208,SEQUEST,]	6.5e-4	null	ms_run[1]:scan=5135	2790.2	2	1555.85381	778.42958	R	S	256	270
PSM	YWGVASFLQR	-236_27037	Q00724	1	Mouse_09-2020	null	[MS,MS:1001208,SEQUEST,]	6.5e-4	null	ms_run[1]:scan=5123	2784.4	2	1226.63176	613.81947	K	N	108	118
PSM	IALGIPLPEIK	-236_26912	Q8C196	1	Mouse_09-2020	null	[MS,MS:1001208,SEQUEST,]	6.5e-4	null	ms_run[1]:scan=5102	2773.5	2	1163.74028	582.37355	K	V	741	752
PSM	FLPLFDRVLVER	-236_26905	Q64433	1	Mouse_09-2020	null	[MS,MS:1001208,SEQUEST,]	6.5e-4	null	ms_run[1]:scan=5101	2773.0	3	1503.86817	501.96092	K	A	9	21
PSM	NYPATIIQEPLVLTEPAR	-236_26796	Q9DBT9	1	Mouse_09-2020	null	[MS,MS:1001208,SEQUEST,]	6.5e-4	null	ms_run[1]:scan=5082	2763.2	2	2025.10478	1013.05440	K	R	830	848
PSM	LLEPVLLLGK	-236_26787	P14131	1	Mouse_09-2020	null	[MS,MS:1001208,SEQUEST,]	6.5e-4	null	ms_run[1]:scan=5081	2762.6	2	1094.71892	547.86282	K	R	51	61
PSM	FGLYLPLFKPSASTSK	-236_26773	Q9QXX4	1	Mouse_09-2020	null	[MS,MS:1001208,SEQUEST,]	6.5e-4	null	ms_run[1]:scan=5079	2761.6	3	1755.96823	585.99418	K	T	655	671
PSM	TPIGSFLGSLASQPATK	-236_26727	Q8QZT1	1	Mouse_09-2020	null	[MS,MS:1001208,SEQUEST,]	6.5e-4	null	ms_run[1]:scan=5070	2757.0	2	1674.90703	837.95669	R	G	47	64
PSM	IFVWDWQR	-236_26710	Q63836	0	Mouse_09-2020	null	[MS,MS:1001208,SEQUEST,]	6.5e-4	null	ms_run[1]:scan=5068	2755.9	2	1149.58428	575.29563	R	E	228	236
PSM	IFVWDWQR	-236_26710	A0A0R4J135	0	Mouse_09-2020	null	[MS,MS:1001208,SEQUEST,]	6.5e-4	null	ms_run[1]:scan=5068	2755.9	2	1149.58428	575.29563	R	E	228	236
PSM	AFVSYIFTYAK	-236_26698	Q000W5	1	Mouse_09-2020	null	[MS,MS:1001208,SEQUEST,]	6.5e-4	null	ms_run[1]:scan=5064	2754.0	2	1309.68462	655.34499	K	K	265	276
PSM	TPIGSFLGSLASQPATK	-236_26694	Q8QZT1	1	Mouse_09-2020	null	[MS,MS:1001208,SEQUEST,]	6.5e-4	null	ms_run[1]:scan=5063	2753.5	3	1674.90689	558.97355	R	G	47	64
PSM	AAVLWELHKPFTIEDIEVAPPK	-236_26679	P00329	1	Mouse_09-2020	null	[MS,MS:1001208,SEQUEST,]	6.5e-4	null	ms_run[1]:scan=5060	2751.8	4	2503.36147	626.59534	K	H	12	34
PSM	SLGQWLQEEKVPAIYGVDTR	-236_26627	Q8C196	1	Mouse_09-2020	null	[MS,MS:1001208,SEQUEST,]	6.5e-4	null	ms_run[1]:scan=5051	2747.1	3	2289.18839	763.73397	K	L	148	168
PSM	TIPIDGDFFSYTR	-236_26599	P47738	1	Mouse_09-2020	null	[MS,MS:1001208,SEQUEST,]	6.5e-4	null	ms_run[1]:scan=5047	2745.0	2	1531.74394	766.37501	K	E	162	175
PSM	IIPAIWFR	-236_26550	A0A494BAK4	1	Mouse_09-2020	null	[MS,MS:1001208,SEQUEST,]	1.2e-2	null	ms_run[1]:scan=5039	2740.9	2	1015.61009	508.30801	R	D	182	190
PSM	HIADLAGNPEVILPVPAFNVINGGSHAGNK	-236_26537	P17182	1	Mouse_09-2020	null	[MS,MS:1001208,SEQUEST,]	6.5e-4	null	ms_run[1]:scan=5037	2739.9	4	3021.59243	756.15308	R	A	133	163
PSM	FWLFGGNER	-236_26505	Q91XE0	1	Mouse_09-2020	null	[MS,MS:1001208,SEQUEST,]	6.5e-4	null	ms_run[1]:scan=5029	2735.8	2	1125.54790	563.27744	K	Q	184	193
PSM	DLGLAQDSATSTKTPILLGSLAHQIYR	-236_26500	Q99L13	1	Mouse_09-2020	null	[MS,MS:1001208,SEQUEST,]	6.5e-4	null	ms_run[1]:scan=5028	2735.2	4	2869.54311	718.14091	K	M	284	311
PSM	GTFGVLLWTK	-236_26447	Q61133	1	Mouse_09-2020	null	[MS,MS:1001208,SEQUEST,]	6.5e-4	null	ms_run[1]:scan=5016	2729.4	2	1121.63518	561.32132	R	L	108	118
PSM	YLNFVKGVVDSDDLPLNVSR	-236_26422	P08113	1	Mouse_09-2020	null	[MS,MS:1001208,SEQUEST,]	6.5e-4	null	ms_run[1]:scan=5008	2725.4	3	2250.18088	750.73034	K	T	429	449
PSM	SGSLAAESIFKQLTSENLQSK	-236_26409	Q921G7	1	Mouse_09-2020	null	[MS,MS:1001208,SEQUEST,]	6.5e-4	null	ms_run[1]:scan=5006	2724.2	3	2238.16202	746.72526	K	T	405	426
PSM	LSPQSIYNLLPGK	-236_26390	Q61838	1	Mouse_09-2020	null	[MS,MS:1001208,SEQUEST,]	6.4e-3	null	ms_run[1]:scan=5003	2722.7	2	1429.80901	715.40611	K	V	612	625
PSM	NEVSFVIHNLPIIAK	-236_26352	P97364	1	Mouse_09-2020	null	[MS,MS:1001208,SEQUEST,]	5.2e-3	null	ms_run[1]:scan=4994	2718.0	3	1693.96231	565.32604	K	A	338	353
PSM	WLLLTGISAQQNR	-236_25542	Q68FD5	1	Mouse_09-2020	null	[MS,MS:1001208,SEQUEST,]	3.3e-2	null	ms_run[1]:scan=4844	2640.9	2	1499.83293	750.42008	K	V	164	177
PSM	FAPPEPAEPWSFVK	-236_25535	Q8VCC2	1	Mouse_09-2020	null	[MS,MS:1001208,SEQUEST,]	6.5e-4	null	ms_run[1]:scan=4841	2639.5	2	1601.80315	801.40357	R	T	65	79
PSM	HLGFQSAVEALRGLYSR	-236_25521	E9Q1Q9	1	Mouse_09-2020	null	[MS,MS:1001208,SEQUEST,]	6.5e-4	null	ms_run[1]:scan=4839	2638.3	3	1904.01542	635.34275	K	K	243	260
PSM	FAPPQPAEPWSFVK	-236_24572	Q8VCT4	1	Mouse_09-2020	null	[MS,MS:1001208,SEQUEST,]	6.5e-4	null	ms_run[1]:scan=4672	2551.9	2	1600.81743	800.91156	R	T	65	79
PSM	FLPGFEAPTYKDTLLPKLPR	-236_24566	P49429	1	Mouse_09-2020	null	[MS,MS:1001208,SEQUEST,]	6.5e-4	null	ms_run[1]:scan=4671	2551.4	4	2303.28115	576.57541	R	N	156	176
PSM	FEDGDLTLYQSNAILR	-236_24560	P19157	1	Mouse_09-2020	null	[MS,MS:1001208,SEQUEST,]	6.5e-4	null	ms_run[1]:scan=4670	2550.8	2	1854.92595	927.96525	K	L	56	72
PSM	DGTVTAGNASGVSDGAGAVIIASEDAVK	-236_24519	Q8BWT1	1	Mouse_09-2020	null	[MS,MS:1001208,SEQUEST,]	6.2e-3	null	ms_run[1]:scan=4662	2546.7	3	2532.24680	844.75231	K	H	242	270
PSM	DLGEAALNEYLR	-236_24504	Q8R0Y6	1	Mouse_09-2020	null	[MS,MS:1001208,SEQUEST,]	6.5e-4	null	ms_run[1]:scan=4660	2545.7	2	1363.68559	682.34625	K	K	883	895
PSM	FEDGDLTLYQSNAILR	-236_24499	P19157	1	Mouse_09-2020	null	[MS,MS:1001208,SEQUEST,]	6.5e-4	null	ms_run[1]:scan=4659	2545.2	3	1854.92447	618.97926	K	L	56	72
PSM	LLYDLADQLHAAVGASR	-236_24435	Q99LC5	1	Mouse_09-2020	null	[MS,MS:1001208,SEQUEST,]	6.5e-4	null	ms_run[1]:scan=4648	2539.5	3	1812.96146	604.99161	K	A	233	250
PSM	NIYSLTPLLGQR	-236_24395	E9PWK1	1	Mouse_09-2020	null	[MS,MS:1001208,SEQUEST,]	6.5e-4	null	ms_run[1]:scan=4641	2535.9	2	1374.77507	687.89063	K	G	242	254
PSM	VYGPVYTLYLGR	-236_24365	Q91X77	1	Mouse_09-2020	null	[MS,MS:1001208,SEQUEST,]	6.5e-4	null	ms_run[1]:scan=4637	2533.8	2	1400.75713	700.88227	K	P	60	72
PSM	LLVVYPWTQR	-236_24338	A8DUK4	1	Mouse_09-2020	null	[MS,MS:1001208,SEQUEST,]	6.5e-4	null	ms_run[1]:scan=4633	2531.9	2	1274.73174	637.86642	R	F	32	42
PSM	VDLLFLGK	-236_24310	Q9DCW4	1	Mouse_09-2020	null	[MS,MS:1001208,SEQUEST,]	6.5e-4	null	ms_run[1]:scan=4629	2529.7	2	904.54949	452.77875	K	A	117	125
PSM	GLSSLLYGSIPK	-236_24305	Q8JZU2	1	Mouse_09-2020	null	[MS,MS:1001208,SEQUEST,]	6.5e-4	null	ms_run[1]:scan=4628	2529.2	2	1234.70745	617.85572	R	A	86	98
PSM	QFLPFLQR	-236_24295	Q78PY7	1	Mouse_09-2020	null	[MS,MS:1001208,SEQUEST,]	6.5e-4	null	ms_run[1]:scan=4627	2528.6	2	1048.59392	524.80055	K	G	516	524
PSM	LSDGHFIPILGFGTYAPQEVPKSK	-236_24289	P70694	1	Mouse_09-2020	null	[MS,MS:1001208,SEQUEST,]	6.5e-4	null	ms_run[1]:scan=4626	2528.1	4	2601.36318	651.09824	R	T	10	34
PSM	SLFSSAENEPPVPLVGNWRPPQPVKGR	-236_24279	P16015	1	Mouse_09-2020	null	[MS,MS:1001208,SEQUEST,]	1.9e-2	null	ms_run[1]:scan=4624	2527.1	4	2958.57265	740.39507	R	V	227	254
PSM	VGNPWDPNILYGPLHTK	-236_24248	Q9DBF1	1	Mouse_09-2020	null	[MS,MS:1001208,SEQUEST,]	6.5e-4	null	ms_run[1]:scan=4619	2524.5	3	1920.97885	641.00374	R	A	359	376
PSM	VGVIDLSPFGK	-236_24236	Q9DBT9	1	Mouse_09-2020	null	[MS,MS:1001208,SEQUEST,]	6.5e-4	null	ms_run[1]:scan=4617	2523.5	2	1131.64128	566.32406	R	N	522	533
PSM	LTLSALIDGK	-236_24164	J3QMG3	1	Mouse_09-2020	null	[MS,MS:1001208,SEQUEST,]	6.5e-4	null	ms_run[1]:scan=4605	2517.3	2	1030.61406	515.81078	K	F	258	268
PSM	LTLSALLDGK	-236_24163	Q60932	1	Mouse_09-2020	null	[MS,MS:1001208,SEQUEST,]	6.5e-4	null	ms_run[1]:scan=4605	2517.3	2	1030.61406	515.81078	K	V	270	280
PSM	DGLNAEGLLRQPDAGNIFK	-236_24158	Q64374	1	Mouse_09-2020	null	[MS,MS:1001208,SEQUEST,]	6.5e-4	null	ms_run[1]:scan=4604	2516.7	3	2028.05143	676.68848	R	T	265	284
PSM	EIISFGSGYGGNSLLGK	-236_24132	Q9Z2V4	1	Mouse_09-2020	null	[MS,MS:1001208,SEQUEST,]	9.3e-4	null	ms_run[1]:scan=4599	2514.3	2	1698.87004	849.93850	R	C	227	244
PSM	FTPGTFTNQIQAAFREPR	-236_24117	P14206	1	Mouse_09-2020	null	[MS,MS:1001208,SEQUEST,]	6.5e-4	null	ms_run[1]:scan=4596	2512.6	3	2081.05606	694.35695	R	L	103	121
PSM	LYFEELSLER	-236_24107	Q8C196	1	Mouse_09-2020	null	[MS,MS:1001208,SEQUEST,]	6.5e-4	null	ms_run[1]:scan=4595	2512.1	2	1298.66313	649.83499	K	L	1030	1040
PSM	WEFVSAFR	-236_24097	G3X982	1	Mouse_09-2020	null	[MS,MS:1001208,SEQUEST,]	6.5e-4	null	ms_run[1]:scan=4594	2511.6	2	1041.51506	521.26126	K	A	422	430
PSM	LNVAPVSDIIEIK	-236_24074	Q99LC5	1	Mouse_09-2020	null	[MS,MS:1001208,SEQUEST,]	4.3e-3	null	ms_run[1]:scan=4591	2510.0	2	1410.82134	705.91377	K	P	127	140
PSM	QVVNIPSFIVR	-236_24053	Q6ZWN5	1	Mouse_09-2020	null	[MS,MS:1001208,SEQUEST,]	6.5e-4	null	ms_run[1]:scan=4587	2508.1	2	1271.74712	636.37715	K	D	140	151
PSM	VAALTGLPFVTAPNK	-236_24041	P97807	1	Mouse_09-2020	null	[MS,MS:1001208,SEQUEST,]	6.5e-4	null	ms_run[1]:scan=4585	2506.9	2	1498.86418	749.93503	K	E	294	309
PSM	VNLAELFK	-236_23975	P99029	1	Mouse_09-2020	null	[MS,MS:1001208,SEQUEST,]	6.5e-4	null	ms_run[1]:scan=4574	2501.4	2	933.54021	467.27384	K	K	72	80
PSM	TEQGPQVDETQFKKILGYIK	-236_23969	P47738	1	Mouse_09-2020	null	[MS,MS:1001208,SEQUEST,]	5.3e-3	null	ms_run[1]:scan=4573	2500.9	4	2322.23574	581.31395	R	G	358	378
PSM	YITPDQLADLYK	-236_24589	P17182	1	Mouse_09-2020	null	[MS,MS:1001208,SEQUEST,]	6.5e-4	null	ms_run[1]:scan=4674	2552.9	2	1439.74309	720.37447	R	F	270	282
PSM	NGFLLDGFPR	-236_24596	Q9WTP6	1	Mouse_09-2020	null	[MS,MS:1001208,SEQUEST,]	6.5e-4	null	ms_run[1]:scan=4675	2553.6	2	1135.59026	568.29837	K	V	94	104
PSM	FLPGFEAPTYKDTLLPKLPR	-236_24612	P49429	1	Mouse_09-2020	null	[MS,MS:1001208,SEQUEST,]	6.5e-4	null	ms_run[1]:scan=4679	2555.5	3	2303.28824	768.43146	R	N	156	176
PSM	LLDASWYLPK	-236_24634	A0A2R8VHT1	1	Mouse_09-2020	null	[MS,MS:1001208,SEQUEST,]	6.5e-4	null	ms_run[1]:scan=4683	2557.6	2	1205.65764	603.33188	K	G	31	41
PSM	LFNWIPQNDLLGHPK	-236_25512	Q8BWQ1	1	Mouse_09-2020	null	[MS,MS:1001208,SEQUEST,]	6.5e-4	null	ms_run[1]:scan=4838	2637.8	3	1791.95615	597.98954	R	K	353	368
PSM	IYFENFLQGK	-236_25498	Q8BGL3	1	Mouse_09-2020	null	[MS,MS:1001208,SEQUEST,]	6.5e-4	null	ms_run[1]:scan=4836	2636.8	2	1258.64800	629.82696	K	Y	148	158
PSM	VFPSVPLFAR	-236_25477	Q9DBW0	1	Mouse_09-2020	null	[MS,MS:1001208,SEQUEST,]	6.5e-4	null	ms_run[1]:scan=4830	2633.8	2	1132.65019	566.82931	R	L	391	401
PSM	NADPEVNLLFYLRK	-236_25460	G3X982	1	Mouse_09-2020	null	[MS,MS:1001208,SEQUEST,]	2.3e-3	null	ms_run[1]:scan=4828	2632.6	3	1691.91190	564.64203	R	I	23	37
PSM	ILTFDQLALESPK	-236_25453	A0A1B0GSS8	1	Mouse_09-2020	null	[MS,MS:1001208,SEQUEST,]	6.5e-4	null	ms_run[1]:scan=4827	2632.1	2	1474.81645	737.91122	K	R	87	100
PSM	AAATFNPELITHILDGSPENTRR	-236_25440	Q9R0H0	1	Mouse_09-2020	null	[MS,MS:1001208,SEQUEST,]	6.5e-4	null	ms_run[1]:scan=4825	2631.1	4	2523.29433	631.57921	R	R	10	33
PSM	LSILYPATTGRNFDEILR	-236_25376	Q6GT24	1	Mouse_09-2020	null	[MS,MS:1001208,SEQUEST,]	6.5e-4	null	ms_run[1]:scan=4814	2625.4	3	2079.12632	693.71262	K	V	145	163
PSM	VFVPTGYSAFPSEILHAPEK	-236_25370	E9PWK1	1	Mouse_09-2020	null	[MS,MS:1001208,SEQUEST,]	6.5e-4	null	ms_run[1]:scan=4813	2624.8	3	2189.13004	730.38076	K	V	378	398
PSM	TTPSYVAFTDTERLIGDAAK	-236_25316	P63017	1	Mouse_09-2020	null	[MS,MS:1001208,SEQUEST,]	6.5e-4	null	ms_run[1]:scan=4805	2620.7	3	2156.09507	719.36718	R	Q	37	57
PSM	DFSATDLTEFAAR	-236_25240	Q8BWT1	1	Mouse_09-2020	null	[MS,MS:1001208,SEQUEST,]	6.5e-4	null	ms_run[1]:scan=4791	2613.5	2	1443.67607	722.34116	K	A	26	39
PSM	YLLPAILNPR	-236_25209	Q99KC8	1	Mouse_09-2020	null	[MS,MS:1001208,SEQUEST,]	6.5e-4	null	ms_run[1]:scan=4786	2611.0	2	1169.70329	585.35569	R	Q	143	153
PSM	GLFIIDPNGVVK	-236_25179	P20108	1	Mouse_09-2020	null	[MS,MS:1001208,SEQUEST,]	6.5e-4	null	ms_run[1]:scan=4782	2608.8	2	1271.73625	636.37154	R	L	186	198
PSM	RLWWLDLK	-236_25173	Q91X72	1	Mouse_09-2020	null	[MS,MS:1001208,SEQUEST,]	6.5e-4	null	ms_run[1]:scan=4781	2608.3	2	1129.65105	565.32948	R	G	377	385
PSM	LLVVYPWTQR	-236_25050	A8DUK4	1	Mouse_09-2020	null	[MS,MS:1001208,SEQUEST,]	6.5e-4	null	ms_run[1]:scan=4756	2595.3	2	1274.72441	637.86642	R	F	32	42
PSM	VVLAYEPVWAIGTGK	-236_27345	P17751	1	Mouse_09-2020	null	[MS,MS:1001208,SEQUEST,]	6.5e-4	null	ms_run[1]:scan=5190	2817.6	2	1602.89043	801.94814	K	A	211	226
PSM	TFVSITPAEVGVLVGKDR	-236_25018	P62962	1	Mouse_09-2020	null	[MS,MS:1001208,SEQUEST,]	6.5e-4	null	ms_run[1]:scan=4750	2592.3	3	1888.05484	630.02280	K	S	39	57
PSM	SFNISDIPVTAIR	-236_25000	Q9DBT9	1	Mouse_09-2020	null	[MS,MS:1001208,SEQUEST,]	6.5e-4	null	ms_run[1]:scan=4747	2590.7	2	1432.77995	716.89337	K	S	654	667
PSM	IVFADGNFWGR	-236_24989	P29758	1	Mouse_09-2020	null	[MS,MS:1001208,SEQUEST,]	6.5e-4	null	ms_run[1]:scan=4745	2589.6	2	1281.63762	641.32238	K	L	170	181
PSM	AISFVGSNQAGEYIFER	-236_24980	Q9EQ20	1	Mouse_09-2020	null	[MS,MS:1001208,SEQUEST,]	2.3e-3	null	ms_run[1]:scan=4743	2588.8	2	1887.92327	944.46541	K	S	256	273
PSM	GYFIQPTVFGDVK	-236_24968	P47738	1	Mouse_09-2020	null	[MS,MS:1001208,SEQUEST,]	6.5e-4	null	ms_run[1]:scan=4741	2587.7	2	1470.76238	735.88501	R	G	397	410
PSM	YLTVAAIFR	-236_24948	Q7TMM9	1	Mouse_09-2020	null	[MS,MS:1001208,SEQUEST,]	6.5e-4	null	ms_run[1]:scan=4738	2586.0	2	1053.60869	527.30821	R	R	310	319
PSM	ALESPERPFLAILGGAK	-236_24941	P09411	1	Mouse_09-2020	null	[MS,MS:1001208,SEQUEST,]	6.5e-4	null	ms_run[1]:scan=4737	2585.5	3	1768.99637	590.33672	K	A	200	217
PSM	TYSYLTPDLWK	-236_24934	D3YVC1	1	Mouse_09-2020	null	[MS,MS:1001208,SEQUEST,]	6.5e-4	null	ms_run[1]:scan=4736	2585.0	2	1386.69219	693.85064	K	T	247	258
PSM	FSGLWYAIAK	-236_24889	Q00724	1	Mouse_09-2020	null	[MS,MS:1001208,SEQUEST,]	6.5e-4	null	ms_run[1]:scan=4728	2580.9	2	1155.62102	578.31349	R	D	38	48
PSM	LRSLFSSAENEPPVPLVGNWRPPQPVK	-236_24826	P16015	1	Mouse_09-2020	null	[MS,MS:1001208,SEQUEST,]	6.5e-4	null	ms_run[1]:scan=4717	2575.2	4	3014.62050	754.41072	K	R	225	252
PSM	FFTVKLPVALDPGSK	-236_24774	Q91YQ5	1	Mouse_09-2020	null	[MS,MS:1001208,SEQUEST,]	6.5e-4	null	ms_run[1]:scan=4708	2570.7	3	1618.92331	540.31162	R	S	113	128
PSM	VFGFSLITNK	-236_24768	Q543K9	1	Mouse_09-2020	null	[MS,MS:1001208,SEQUEST,]	6.5e-4	null	ms_run[1]:scan=4707	2570.0	2	1125.63140	563.31877	R	V	235	245
PSM	ILFIFIDSDHTDNQR	-236_24746	P09103	1	Mouse_09-2020	null	[MS,MS:1001208,SEQUEST,]	6.5e-4	null	ms_run[1]:scan=4704	2568.5	3	1833.91568	611.97585	K	L	288	303
PSM	YSVRGYPTLLLFR	-236_24692	E9PXX7	1	Mouse_09-2020	null	[MS,MS:1001208,SEQUEST,]	6.5e-4	null	ms_run[1]:scan=4694	2563.3	3	1584.88987	528.96808	K	G	303	316
PSM	LTLDTIFVPNTGK	-236_24648	J3QMG3	1	Mouse_09-2020	null	[MS,MS:1001208,SEQUEST,]	9.1e-3	null	ms_run[1]:scan=4686	2559.3	2	1418.78801	709.89812	K	S	98	111
PSM	YEGFFGLYR	-236_25012	Q9QXX4	1	Mouse_09-2020	null	[MS,MS:1001208,SEQUEST,]	6.5e-4	null	ms_run[1]:scan=4749	2591.7	2	1151.55217	576.27965	R	L	385	394
PSM	GSFVLLDGETFEVK	-236_27352	Q63836	0	Mouse_09-2020	null	[MS,MS:1001208,SEQUEST,]	6.5e-4	null	ms_run[1]:scan=5191	2818.2	2	1540.79167	770.89831	K	T	161	175
PSM	GSFVLLDGETFEVK	-236_27352	A0A0R4J135	0	Mouse_09-2020	null	[MS,MS:1001208,SEQUEST,]	6.5e-4	null	ms_run[1]:scan=5191	2818.2	2	1540.79167	770.89831	K	T	161	175
PSM	LFPVAFNLVK	-236_27436	Q8R0F9	1	Mouse_09-2020	null	[MS,MS:1001208,SEQUEST,]	6.5e-4	null	ms_run[1]:scan=5208	2826.4	2	1147.68755	574.34733	K	F	197	207
PSM	DSLWDKLVFSK	-236_27479	Q8JZR0	1	Mouse_09-2020	null	[MS,MS:1001208,SEQUEST,]	2.7e-2	null	ms_run[1]:scan=5216	2830.4	2	1337.70830	669.35863	R	Q	394	405
PSM	AWLLGLLR	-236_30485	Q9QXF8	1	Mouse_09-2020	null	[MS,MS:1001208,SEQUEST,]	6.5e-4	null	ms_run[1]:scan=6025	3211.1	2	941.59239	471.30019	K	H	47	55
PSM	TGEAIVDAALSALR	-236_30423	Q3TML0	1	Mouse_09-2020	null	[MS,MS:1001208,SEQUEST,]	6.5e-4	null	ms_run[1]:scan=6003	3201.4	2	1386.75762	693.88300	R	L	124	138
PSM	ANAIAWALAQIPQK	-236_30364	Q8K169	0	Mouse_09-2020	null	[MS,MS:1001208,SEQUEST,]	1.6e-2	null	ms_run[1]:scan=5987	3193.5	2	1494.84245	747.92500	K	L	322	336
PSM	ANAIAWALAQIPQK	-236_30364	Q3UEP4	0	Mouse_09-2020	null	[MS,MS:1001208,SEQUEST,]	1.6e-2	null	ms_run[1]:scan=5987	3193.5	2	1494.84245	747.92500	K	L	322	336
PSM	AIIIFVPVPQLK	-236_30356	P62082	1	Mouse_09-2020	null	[MS,MS:1001208,SEQUEST,]	1.8e-2	null	ms_run[1]:scan=5986	3192.9	2	1337.85552	669.43140	K	F	59	71
PSM	LLLPWLEAR	-236_30288	Q68FD5	1	Mouse_09-2020	null	[MS,MS:1001208,SEQUEST,]	6.5e-4	null	ms_run[1]:scan=5951	3178.1	2	1110.66753	555.83713	K	H	857	866
PSM	TLIEFLLR	-236_30276	Q9CPY7	1	Mouse_09-2020	null	[MS,MS:1001208,SEQUEST,]	6.5e-4	null	ms_run[1]:scan=5945	3175.6	2	1004.61363	502.81058	R	S	506	514
PSM	LLVPYLIEAVR	-236_30111	Q61425	1	Mouse_09-2020	null	[MS,MS:1001208,SEQUEST,]	6.5e-4	null	ms_run[1]:scan=5877	3147.0	2	1285.78789	643.39756	R	H	222	233
PSM	GSASSALELTEEELATAEAVR	-236_30063	Q8R0Y6	1	Mouse_09-2020	null	[MS,MS:1001208,SEQUEST,]	6.5e-4	null	ms_run[1]:scan=5858	3138.8	3	2134.05027	712.02185	K	S	308	329
PSM	LLGQFTLIGIPPAPR	-236_30038	P38647	1	Mouse_09-2020	null	[MS,MS:1001208,SEQUEST,]	6.4e-3	null	ms_run[1]:scan=5853	3136.4	2	1592.95293	796.97978	K	V	499	514
PSM	FLFSLFGQK	-236_30032	Q8R3V2	1	Mouse_09-2020	null	[MS,MS:1001208,SEQUEST,]	6.5e-4	null	ms_run[1]:scan=5849	3134.9	2	1086.59819	543.80276	R	N	176	185
PSM	GIDYEIVPINLIK	-236_29946	Q9WVL0	1	Mouse_09-2020	null	[MS,MS:1001208,SEQUEST,]	6.4e-3	null	ms_run[1]:scan=5817	3120.1	2	1486.85222	743.92942	K	G	28	41
PSM	ILTDIVWPVIAK	-236_29939	Q9DBL7	1	Mouse_09-2020	null	[MS,MS:1001208,SEQUEST,]	6.2e-3	null	ms_run[1]:scan=5816	3119.6	2	1367.82866	684.41849	K	A	438	450
PSM	IAEVGGVPYLLPLVNK	-236_29884	A0A1L1SSF8	1	Mouse_09-2020	null	[MS,MS:1001208,SEQUEST,]	2.7e-2	null	ms_run[1]:scan=5803	3113.2	2	1681.98992	841.49800	R	K	26	42
PSM	GYPTLLWFR	-236_29878	E9PXX7	1	Mouse_09-2020	null	[MS,MS:1001208,SEQUEST,]	6.5e-4	null	ms_run[1]:scan=5802	3112.7	2	1152.62053	576.81366	R	G	174	183
PSM	FVSISDLFVPK	-236_29854	Q61598	1	Mouse_09-2020	null	[MS,MS:1001208,SEQUEST,]	3.3e-2	null	ms_run[1]:scan=5794	3109.1	2	1251.70159	626.35281	K	L	380	391
PSM	FFPLEAWQIGK	-236_29785	G3UZN1	1	Mouse_09-2020	null	[MS,MS:1001208,SEQUEST,]	6.5e-4	null	ms_run[1]:scan=5777	3101.1	2	1335.71062	668.35843	R	G	55	66
PSM	TFNDNFVLFLQK	-236_29737	P00186	1	Mouse_09-2020	null	[MS,MS:1001208,SEQUEST,]	4.2e-2	null	ms_run[1]:scan=5761	3093.8	2	1485.77239	743.39046	K	V	254	266
PSM	SLRPGVAIADFVIFPPR	-236_29694	O09173	1	Mouse_09-2020	null	[MS,MS:1001208,SEQUEST,]	1.7e-2	null	ms_run[1]:scan=5742	3085.6	3	1855.06015	619.02447	K	G	305	322
PSM	LLEIDPYLKPFAADFQR	-236_29657	Q9D6Y9	1	Mouse_09-2020	null	[MS,MS:1001208,SEQUEST,]	1.5e-2	null	ms_run[1]:scan=5729	3079.9	3	2036.08884	679.36656	R	Y	31	48
PSM	FSTANPVYVGNVAWAHILAAR	-236_29652	P26150	1	Mouse_09-2020	null	[MS,MS:1001208,SEQUEST,]	5.3e-3	null	ms_run[1]:scan=5728	3079.4	3	2257.18705	753.06740	K	L	218	239
PSM	AGVPPGVINIVFGTGPR	-236_29600	Q8BH00	1	Mouse_09-2020	null	[MS,MS:1001208,SEQUEST,]	3.8e-2	null	ms_run[1]:scan=5717	3074.2	2	1650.93645	825.96994	K	G	197	214
PSM	IAILGFAFK	-236_29565	O70475	1	Mouse_09-2020	null	[MS,MS:1001208,SEQUEST,]	6.5e-4	null	ms_run[1]:scan=5703	3068.0	2	979.59630	490.30240	K	D	331	340
PSM	ASYISSAQLDQPDPGAVAAAAIFR	-236_29554	Q8VC30	1	Mouse_09-2020	null	[MS,MS:1001208,SEQUEST,]	4.2e-2	null	ms_run[1]:scan=5699	3066.2	3	2419.23026	807.07992	R	I	544	568
PSM	ALQLGTLFSPAEALK	-236_29510	A0A452J8A5	1	Mouse_09-2020	null	[MS,MS:1001208,SEQUEST,]	9.3e-4	null	ms_run[1]:scan=5687	3060.7	2	1558.88494	779.94560	R	G	189	204
PSM	LLGQFTLIGIPPAPR	-236_29482	P38647	1	Mouse_09-2020	null	[MS,MS:1001208,SEQUEST,]	6.5e-4	null	ms_run[1]:scan=5681	3057.9	2	1592.95403	796.97978	K	V	499	514
PSM	NNDLILYYFSDAK	-236_29476	Q8JZR0	1	Mouse_09-2020	null	[MS,MS:1001208,SEQUEST,]	6.5e-4	null	ms_run[1]:scan=5680	3057.4	2	1575.77043	788.38811	K	L	63	76
PSM	AVSNVIASLIYAR	-236_29426	A0A0R4IZY2	1	Mouse_09-2020	null	[MS,MS:1001208,SEQUEST,]	6.5e-4	null	ms_run[1]:scan=5666	3050.5	2	1376.79057	688.89845	K	F	184	197
PSM	VVGVPVALDLITSGR	-236_29391	Q9DBM2	1	Mouse_09-2020	null	[MS,MS:1001208,SEQUEST,]	6.5e-4	null	ms_run[1]:scan=5653	3044.8	2	1495.88530	748.44577	R	I	140	155
PSM	GFGFILFK	-236_29376	Q80XR6	1	Mouse_09-2020	null	[MS,MS:1001208,SEQUEST,]	6.5e-4	null	ms_run[1]:scan=5647	3042.2	2	928.52880	464.76819	R	S	117	125
PSM	ASGLLFVPNILAR	-236_30492	O08600	1	Mouse_09-2020	null	[MS,MS:1001208,SEQUEST,]	6.5e-4	null	ms_run[1]:scan=6026	3211.6	2	1370.81609	685.91136	R	G	270	283
PSM	LGIFGFLSTGDK	-236_30513	Q63880	1	Mouse_09-2020	null	[MS,MS:1001208,SEQUEST,]	6.5e-4	null	ms_run[1]:scan=6033	3214.7	2	1254.67278	627.84007	R	M	183	195
PSM	LDNLVAIFDINR	-236_30542	P40142	1	Mouse_09-2020	null	[MS,MS:1001208,SEQUEST,]	3.8e-3	null	ms_run[1]:scan=6041	3218.3	2	1402.77287	701.88808	K	G	175	187
PSM	DASPGSPLEKLVSSVSDLPK	-236_30634	P54869	1	Mouse_09-2020	null	[MS,MS:1001208,SEQUEST,]	4.2e-2	null	ms_run[1]:scan=6089	3237.6	3	2026.07407	676.02828	K	L	428	448
PSM	SIFSAVLDELK	-236_31967	Q8C196	1	Mouse_09-2020	null	[MS,MS:1001208,SEQUEST,]	6.5e-4	null	ms_run[1]:scan=6878	3555.4	2	1221.67290	611.33990	R	A	1090	1101
PSM	WALWFFK	-236_31955	A0A0G2JGT5	1	Mouse_09-2020	null	[MS,MS:1001208,SEQUEST,]	6.5e-4	null	ms_run[1]:scan=6872	3553.0	2	997.52880	499.26836	R	D	43	50
PSM	YSQFINFPIYVWSSK	-236_31902	P08113	1	Mouse_09-2020	null	[MS,MS:1001208,SEQUEST,]	6.5e-4	null	ms_run[1]:scan=6842	3540.4	3	1878.94150	626.98568	K	E	271	286
PSM	YSQFINFPIYVWSSK	-236_31883	P08113	1	Mouse_09-2020	null	[MS,MS:1001208,SEQUEST,]	6.5e-4	null	ms_run[1]:scan=6832	3536.4	2	1878.94402	939.97489	K	E	271	286
PSM	SSITPGTVLIILTGR	-236_31802	P47911	1	Mouse_09-2020	null	[MS,MS:1001208,SEQUEST,]	1.5e-2	null	ms_run[1]:scan=6764	3510.0	2	1527.91252	764.45887	R	R	150	165
PSM	VLGELWPLFGGR	-236_31786	A0A0G2JDI9	1	Mouse_09-2020	null	[MS,MS:1001208,SEQUEST,]	6.5e-4	null	ms_run[1]:scan=6756	3506.4	2	1343.74700	672.37715	R	T	375	387
PSM	TVLGVPEVLLGILPGAGGTQRLPK	-236_31757	Q8BMS1	1	Mouse_09-2020	null	[MS,MS:1001208,SEQUEST,]	3.5e-3	null	ms_run[1]:scan=6741	3500.0	3	2385.41690	795.81245	K	V	167	191
PSM	GLGTDEDSILNLLTSR	-236_31697	P48036	1	Mouse_09-2020	null	[MS,MS:1001208,SEQUEST,]	4.1e-2	null	ms_run[1]:scan=6712	3488.2	2	1703.88225	852.44415	K	N	28	44
PSM	AFAISGPFNVQFLVK	-236_31523	Q8C196	1	Mouse_09-2020	null	[MS,MS:1001208,SEQUEST,]	7.2e-3	null	ms_run[1]:scan=6603	3445.5	2	1637.90312	819.45613	K	N	1233	1248
PSM	TTPDVIFVFGFR	-236_31505	P62849	1	Mouse_09-2020	null	[MS,MS:1001208,SEQUEST,]	6.5e-4	null	ms_run[1]:scan=6596	3442.4	2	1398.74187	699.87444	K	H	50	62
PSM	GQETSTNPIASIFAWSR	-236_31467	O88844	1	Mouse_09-2020	null	[MS,MS:1001208,SEQUEST,]	2.7e-2	null	ms_run[1]:scan=6577	3434.7	3	1864.91397	622.31112	K	L	322	339
PSM	SVLLLEQFFLPHSR	-236_31378	Q9D826	1	Mouse_09-2020	null	[MS,MS:1001208,SEQUEST,]	6.5e-4	null	ms_run[1]:scan=6505	3406.7	3	1685.93790	562.65064	K	S	32	46
PSM	GLVLIAFSQYLQK	-236_31275	P07724	1	Mouse_09-2020	null	[MS,MS:1001208,SEQUEST,]	6.5e-4	null	ms_run[1]:scan=6443	3381.9	3	1479.85654	493.95718	K	S	45	58
PSM	ATDLLLDDSLVSLFGNRR	-236_31251	P99029	1	Mouse_09-2020	null	[MS,MS:1001208,SEQUEST,]	6.5e-4	null	ms_run[1]:scan=6436	3378.8	3	2005.07059	669.02861	K	K	156	174
PSM	EANNFLWPFK	-236_29363	P14148	1	Mouse_09-2020	null	[MS,MS:1001208,SEQUEST,]	6.5e-4	null	ms_run[1]:scan=5641	3039.7	2	1265.63042	633.31931	K	S	225	235
PSM	IAIYELLFK	-236_31243	A0A338P731	1	Mouse_09-2020	null	[MS,MS:1001208,SEQUEST,]	6.5e-4	null	ms_run[1]:scan=6432	3377.3	2	1109.66167	555.33389	R	G	9	18
PSM	YNTFGEALKQPDGIAVVGIFLK	-236_31150	P16015	1	Mouse_09-2020	null	[MS,MS:1001208,SEQUEST,]	2.0e-2	null	ms_run[1]:scan=6378	3355.8	3	2380.29032	794.10189	K	G	127	149
PSM	DLLEVADILEK	-236_31144	Q99LP6	1	Mouse_09-2020	null	[MS,MS:1001208,SEQUEST,]	1.5e-2	null	ms_run[1]:scan=6376	3354.7	2	1257.69573	629.35047	K	T	110	121
PSM	VVTIAPGLFATPLLTTLPEKVR	-236_31129	A2AFQ2	1	Mouse_09-2020	null	[MS,MS:1001208,SEQUEST,]	5.0e-3	null	ms_run[1]:scan=6371	3352.7	3	2336.39225	779.46991	R	F	203	225
PSM	LILDWVPYINGK	-236_31121	Q9CPX8	1	Mouse_09-2020	null	[MS,MS:1001208,SEQUEST,]	4.0e-2	null	ms_run[1]:scan=6365	3350.5	2	1430.80559	715.90574	R	K	40	52
PSM	VAEQTPLTALYVANLIK	-236_31095	P47738	1	Mouse_09-2020	null	[MS,MS:1001208,SEQUEST,]	6.5e-4	null	ms_run[1]:scan=6353	3345.6	3	1844.06028	615.35578	K	A	212	229
PSM	IWVLDYFGGPK	-236_31006	K4DI63	1	Mouse_09-2020	null	[MS,MS:1001208,SEQUEST,]	6.5e-4	null	ms_run[1]:scan=6296	3323.2	2	1294.68303	647.84516	R	V	71	82
PSM	VTIAQGGVLPNIQAVLLPK	-236_30909	Q64523	1	Mouse_09-2020	null	[MS,MS:1001208,SEQUEST,]	5.3e-3	null	ms_run[1]:scan=6255	3305.4	3	1931.16758	644.39445	K	T	101	120
PSM	FALDGFFSTIR	-236_30890	P50172	1	Mouse_09-2020	null	[MS,MS:1001208,SEQUEST,]	6.5e-4	null	ms_run[1]:scan=6247	3302.0	2	1273.65740	637.33241	K	E	188	199
PSM	WFWDFATR	-236_30884	Q91X72	1	Mouse_09-2020	null	[MS,MS:1001208,SEQUEST,]	6.5e-4	null	ms_run[1]:scan=6242	3300.1	2	1128.52605	564.76671	K	Q	167	175
PSM	SQAPVYFYEFQHLSSFIK	-236_30842	Q8QZR3	1	Mouse_09-2020	null	[MS,MS:1001208,SEQUEST,]	3.3e-2	null	ms_run[1]:scan=6224	3292.4	3	2191.08396	731.03347	R	V	428	446
PSM	GFLDVVAALR	-236_30693	Q63880	1	Mouse_09-2020	null	[MS,MS:1001208,SEQUEST,]	6.5e-4	null	ms_run[1]:scan=6134	3255.4	2	1060.61467	530.81112	R	V	201	211
PSM	LGLDFPNLPYLIDGSHK	-236_30671	P10649	1	Mouse_09-2020	null	[MS,MS:1001208,SEQUEST,]	6.5e-4	null	ms_run[1]:scan=6117	3248.9	3	1899.00107	633.67188	K	T	53	70
PSM	TSDLIVLGLPWK	-236_30663	Q8R0B4	1	Mouse_09-2020	null	[MS,MS:1001208,SEQUEST,]	4.2e-2	null	ms_run[1]:scan=6110	3246.2	2	1341.77727	671.39247	K	T	103	115
PSM	GLVLIAFSQYLQK	-236_31214	P07724	1	Mouse_09-2020	null	[MS,MS:1001208,SEQUEST,]	6.5e-4	null	ms_run[1]:scan=6423	3373.3	2	1479.85967	740.43213	K	S	45	58
PSM	DAGHPLYPFNDPY	-236_23936	Q9JII6	1	Mouse_09-2020	null	[MS,MS:1001208,SEQUEST,]	5.3e-3	null	ms_run[1]:scan=4566	2497.3	2	1505.66875	753.33842	R	0	313	326
PSM	GIAVHPELFSIDNGLLTPTLK	-236_29268	D3Z041	1	Mouse_09-2020	null	[MS,MS:1001208,SEQUEST,]	6.5e-4	null	ms_run[1]:scan=5616	3028.0	3	2235.23929	745.75097	K	K	656	677
PSM	GSIDPYVYLPFGNGPR	-236_29175	Q64459	1	Mouse_09-2020	null	[MS,MS:1001208,SEQUEST,]	3.8e-3	null	ms_run[1]:scan=5594	3017.2	2	1751.87859	876.44121	K	C	426	442
PSM	DFTATFGPLDSLNTR	-236_28374	G5E8R3	1	Mouse_09-2020	null	[MS,MS:1001208,SEQUEST,]	6.5e-4	null	ms_run[1]:scan=5393	2920.9	2	1654.80828	827.90720	K	F	1022	1037
PSM	TNAPSRLNQSPGLAPVK	-236_28254	Q9Z103	1	Mouse_09-2020	null	[MS,MS:1001208,SEQUEST,]	4.1e-2	null	ms_run[1]:scan=5372	2910.0	3	1749.95963	583.99172	K	T	699	716
PSM	VIYLIRNPRDVLVSGYHYFNALK	-236_28176	Q8BGL3	1	Mouse_09-2020	null	[MS,MS:1001208,SEQUEST,]	6.5e-4	null	ms_run[1]:scan=5356	2901.6	4	2750.51455	688.38397	K	G	116	139
PSM	VIYLIRNPRDVLVSGYHYFNALK	-236_28171	Q8BGL3	1	Mouse_09-2020	null	[MS,MS:1001208,SEQUEST,]	6.5e-4	null	ms_run[1]:scan=5355	2901.1	5	2750.51343	550.90863	K	G	116	139
PSM	ILPNVPEVEDSTDFFK	-236_28095	Q8R0Y6	1	Mouse_09-2020	null	[MS,MS:1001208,SEQUEST,]	6.5e-4	null	ms_run[1]:scan=5337	2891.7	2	1849.92449	925.46455	R	G	334	350
PSM	LGIWGFFSTGDEHSR	-236_28085	H3BL34	0	Mouse_09-2020	null	[MS,MS:1001208,SEQUEST,]	6.5e-4	null	ms_run[1]:scan=5335	2890.7	3	1708.81400	570.27412	R	N	172	187
PSM	LGIWGFFSTGDEHSR	-236_28085	Q8VCT4	0	Mouse_09-2020	null	[MS,MS:1001208,SEQUEST,]	6.5e-4	null	ms_run[1]:scan=5335	2890.7	3	1708.81400	570.27412	R	N	172	187
PSM	YGLLLLLKYPEVTAK	-236_28068	Q91W64	1	Mouse_09-2020	null	[MS,MS:1001208,SEQUEST,]	6.5e-4	null	ms_run[1]:scan=5332	2889.1	3	1721.02457	574.34644	K	Q	307	322
PSM	LFPVAYNLIKPFLSEDTRRK	-236_28051	Q99J08	1	Mouse_09-2020	null	[MS,MS:1001208,SEQUEST,]	1.7e-2	null	ms_run[1]:scan=5328	2887.2	4	2407.34560	602.59286	K	M	197	217
PSM	ALALAQEILPQAPIAVR	-236_28030	F6YTG0	1	Mouse_09-2020	null	[MS,MS:1001208,SEQUEST,]	5.0e-3	null	ms_run[1]:scan=5325	2885.5	2	1774.05840	887.53290	R	G	134	151
PSM	FYAYNPLAGGLLTGK	-236_27984	Q8CG76	1	Mouse_09-2020	null	[MS,MS:1001208,SEQUEST,]	6.5e-4	null	ms_run[1]:scan=5314	2880.2	2	1584.84307	792.92467	R	K	230	245
PSM	TSFFQALGITTK	-236_27979	P14869	1	Mouse_09-2020	null	[MS,MS:1001208,SEQUEST,]	6.5e-4	null	ms_run[1]:scan=5313	2879.6	2	1313.71099	657.35863	K	S	135	147
PSM	LGYFLALTGYR	-236_27969	Q8QZS1	1	Mouse_09-2020	null	[MS,MS:1001208,SEQUEST,]	6.5e-4	null	ms_run[1]:scan=5309	2877.9	2	1273.69353	637.35061	K	K	190	201
PSM	SYEAYVLNIIR	-236_27897	A0A0A6YX05	1	Mouse_09-2020	null	[MS,MS:1001208,SEQUEST,]	6.5e-4	null	ms_run[1]:scan=5290	2868.5	2	1340.72038	670.86408	K	L	41	52
PSM	GLVDKFPLFTAVYK	-236_27872	E0CXN5	1	Mouse_09-2020	null	[MS,MS:1001208,SEQUEST,]	6.5e-4	null	ms_run[1]:scan=5286	2866.4	3	1597.89896	533.30446	K	C	291	305
PSM	IFWLLSGSDSQTTR	-236_27785	Q80W22	1	Mouse_09-2020	null	[MS,MS:1001208,SEQUEST,]	6.5e-4	null	ms_run[1]:scan=5269	2857.8	2	1610.81963	805.91229	R	L	325	339
PSM	YGPVFTIYLGPR	-236_27777	Q91X75	1	Mouse_09-2020	null	[MS,MS:1001208,SEQUEST,]	6.5e-4	null	ms_run[1]:scan=5268	2857.3	2	1382.74822	691.87699	R	I	65	77
PSM	AAFVAYALAFPR	-236_27771	A0A2R8VHP2	1	Mouse_09-2020	null	[MS,MS:1001208,SEQUEST,]	6.5e-4	null	ms_run[1]:scan=5267	2856.8	2	1296.70781	648.85860	R	F	270	282
PSM	AIAELGIYPAVDPLDSTSR	-236_27762	P56480	1	Mouse_09-2020	null	[MS,MS:1001208,SEQUEST,]	6.5e-4	null	ms_run[1]:scan=5266	2856.2	2	1988.03496	994.52039	R	M	388	407
PSM	IVEPYIAWGYPNLK	-236_27702	P14148	1	Mouse_09-2020	null	[MS,MS:1001208,SEQUEST,]	6.5e-4	null	ms_run[1]:scan=5257	2851.6	2	1662.88945	831.94814	R	V	157	171
PSM	IFSVPYSLEELQTR	-236_27695	K9J7B2	1	Mouse_09-2020	null	[MS,MS:1001208,SEQUEST,]	6.5e-4	null	ms_run[1]:scan=5256	2851.1	3	1681.87699	561.29804	K	R	77	91
PSM	NSQSFFSGLFGGSSK	-236_27652	Q9DB05	1	Mouse_09-2020	null	[MS,MS:1001208,SEQUEST,]	1.5e-2	null	ms_run[1]:scan=5247	2846.4	2	1549.72515	775.36771	K	E	23	38
PSM	GIGTDEATIIDIVTHR	-236_27647	P14824	1	Mouse_09-2020	null	[MS,MS:1001208,SEQUEST,]	6.5e-4	null	ms_run[1]:scan=5246	2845.9	3	1710.90250	570.97221	K	N	378	394
PSM	AIFASGSPFDPVTLPDGR	-236_27609	Q3TQP6	1	Mouse_09-2020	null	[MS,MS:1001208,SEQUEST,]	5.0e-3	null	ms_run[1]:scan=5239	2842.5	2	1846.93657	923.97033	R	L	408	426
PSM	GYPTLLLFR	-236_27585	E9PXX7	1	Mouse_09-2020	null	[MS,MS:1001208,SEQUEST,]	6.5e-4	null	ms_run[1]:scan=5235	2840.2	2	1079.62651	540.31603	R	G	307	316
PSM	KFPLDPLITHVLPFEK	-236_27577	P00329	1	Mouse_09-2020	null	[MS,MS:1001208,SEQUEST,]	6.5e-4	null	ms_run[1]:scan=5234	2839.7	3	1894.08396	632.03275	K	N	340	356
PSM	GFGSDKESILELITSR	-236_27557	P14824	1	Mouse_09-2020	null	[MS,MS:1001208,SEQUEST,]	6.5e-4	null	ms_run[1]:scan=5229	2837.3	3	1751.91739	584.64399	K	N	35	51
PSM	KFPLDPLITHVLPFEK	-236_27530	P00329	1	Mouse_09-2020	null	[MS,MS:1001208,SEQUEST,]	6.5e-4	null	ms_run[1]:scan=5225	2835.0	4	1894.08413	474.27638	K	N	340	356
PSM	AFSVFLFNTENK	-236_27526	P58044	1	Mouse_09-2020	null	[MS,MS:1001208,SEQUEST,]	6.5e-4	null	ms_run[1]:scan=5224	2834.5	2	1416.71648	708.86153	R	L	53	65
PSM	LFVEESIYDEFVRR	-236_27493	O35945	1	Mouse_09-2020	null	[MS,MS:1001208,SEQUEST,]	3.6e-2	null	ms_run[1]:scan=5219	2832.1	3	1801.91526	601.30883	R	V	309	323
PSM	GRPTSTNPIASIFAWTR	-236_28386	P54071	1	Mouse_09-2020	null	[MS,MS:1001208,SEQUEST,]	6.5e-4	null	ms_run[1]:scan=5397	2922.8	3	1874.98825	625.66724	K	L	361	378
PSM	LYTLVTYVPVTTFK	-236_28401	P62900	1	Mouse_09-2020	null	[MS,MS:1001208,SEQUEST,]	6.5e-4	null	ms_run[1]:scan=5399	2923.8	3	1644.92466	548.97976	K	L	102	116
PSM	LYTLVTYVPVTTFK	-236_28435	P62900	1	Mouse_09-2020	null	[MS,MS:1001208,SEQUEST,]	6.5e-4	null	ms_run[1]:scan=5408	2928.3	2	1644.92644	822.96600	K	L	102	116
PSM	VAGLLVLNYSNDYNHWLATK	-236_28448	Q8C196	1	Mouse_09-2020	null	[MS,MS:1001208,SEQUEST,]	6.5e-4	null	ms_run[1]:scan=5410	2929.4	3	2291.18277	764.39882	K	L	128	148
PSM	FSARPSTIELIPFIIEK	-236_29084	Q9QXE0	1	Mouse_09-2020	null	[MS,MS:1001208,SEQUEST,]	6.5e-4	null	ms_run[1]:scan=5574	3007.2	3	1961.10990	654.37506	K	V	140	157
PSM	FFNQLFSGLDPHALAGR	-236_29071	Q9DBE0	1	Mouse_09-2020	null	[MS,MS:1001208,SEQUEST,]	6.5e-4	null	ms_run[1]:scan=5572	3006.1	3	1889.96646	630.66008	R	I	89	106
PSM	ANWYFLLAR	-236_29056	P45952	1	Mouse_09-2020	null	[MS,MS:1001208,SEQUEST,]	6.5e-4	null	ms_run[1]:scan=5570	3005.1	2	1153.61479	577.31128	K	N	198	207
PSM	YALLLLLKYPDVTAK	-236_29021	Q64458	1	Mouse_09-2020	null	[MS,MS:1001208,SEQUEST,]	1.5e-2	null	ms_run[1]:scan=5562	3001.2	2	1721.02703	861.01602	R	Q	308	323
PSM	YALLLLLKYPDVTAK	-236_29005	Q64458	1	Mouse_09-2020	null	[MS,MS:1001208,SEQUEST,]	6.5e-4	null	ms_run[1]:scan=5560	3000.1	3	1721.02365	574.34644	R	Q	308	323
PSM	WDAWNALGSLPK	-236_28997	Q9WUR2	1	Mouse_09-2020	null	[MS,MS:1001208,SEQUEST,]	1.7e-2	null	ms_run[1]:scan=5559	2999.6	2	1357.69097	679.34859	K	T	91	103
PSM	KEGGLGPLNIPLLADVTK	-236_28984	Q61171	1	Mouse_09-2020	null	[MS,MS:1001208,SEQUEST,]	6.5e-4	null	ms_run[1]:scan=5554	2997.5	3	1835.06504	612.35941	R	L	92	110
PSM	YALLLLLK	-236_28967	Q64458	0	Mouse_09-2020	null	[MS,MS:1001208,SEQUEST,]	6.5e-4	null	ms_run[1]:scan=5551	2996.0	2	946.63310	473.82042	R	P	308	316
PSM	YALLLLLK	-236_28967	Q91X77	0	Mouse_09-2020	null	[MS,MS:1001208,SEQUEST,]	6.5e-4	null	ms_run[1]:scan=5551	2996.0	2	946.63310	473.82042	R	P	308	316
PSM	AAATFNPELITHILDGSPENTR	-236_28936	Q9R0H0	1	Mouse_09-2020	null	[MS,MS:1001208,SEQUEST,]	6.5e-4	null	ms_run[1]:scan=5542	2991.9	3	2367.19461	789.73616	R	R	10	32
PSM	FSVLVPLLAR	-236_28916	Q99P30	1	Mouse_09-2020	null	[MS,MS:1001208,SEQUEST,]	6.5e-4	null	ms_run[1]:scan=5538	2989.8	2	1114.69829	557.85278	K	G	40	50
PSM	AVVLPISLATTFK	-236_28909	Q8VCN5	1	Mouse_09-2020	null	[MS,MS:1001208,SEQUEST,]	6.5e-4	null	ms_run[1]:scan=5533	2987.6	2	1359.82500	680.41595	R	D	35	48
PSM	YISGSSFKDHPDFPFWDEY	-236_28906	P70694	1	Mouse_09-2020	null	[MS,MS:1001208,SEQUEST,]	1.7e-2	null	ms_run[1]:scan=5532	2987.1	3	2337.01261	779.67601	R	0	305	324
PSM	FDFVLQYLNK	-236_28899	Q571F8	1	Mouse_09-2020	null	[MS,MS:1001208,SEQUEST,]	6.5e-4	null	ms_run[1]:scan=5530	2986.0	2	1286.67742	643.84261	K	A	288	298
PSM	ASGDAARPFLLQLAESAYR	-236_29184	Q9QXX4	1	Mouse_09-2020	null	[MS,MS:1001208,SEQUEST,]	6.5e-4	null	ms_run[1]:scan=5595	3017.7	3	2036.05167	679.35684	K	G	314	333
PSM	SLRPGVAIADFVIFPPR	-236_28840	O09173	1	Mouse_09-2020	null	[MS,MS:1001208,SEQUEST,]	6.5e-4	null	ms_run[1]:scan=5514	2978.8	3	1855.05906	619.02447	K	G	305	322
PSM	DLGFFGIYK	-236_28826	Q9QXX4	1	Mouse_09-2020	null	[MS,MS:1001208,SEQUEST,]	1.8e-2	null	ms_run[1]:scan=5512	2977.7	2	1059.55388	530.27912	R	A	477	486
PSM	ALLAYAFALAGNK	-236_28820	Q61838	1	Mouse_09-2020	null	[MS,MS:1001208,SEQUEST,]	3.8e-3	null	ms_run[1]:scan=5508	2976.2	2	1322.75041	661.87699	K	K	1160	1173
PSM	YSNFVSFPLYLNGK	-236_28698	Q9CQN1	1	Mouse_09-2020	null	[MS,MS:1001208,SEQUEST,]	6.5e-4	null	ms_run[1]:scan=5466	2956.7	2	1648.83403	824.92212	K	I	279	293
PSM	YIVFVEGYPLTISGK	-236_28691	Q8VCW8	1	Mouse_09-2020	null	[MS,MS:1001208,SEQUEST,]	6.5e-4	null	ms_run[1]:scan=5465	2956.2	2	1685.91692	843.46108	R	Q	585	600
PSM	IGQENEPSIRMFQKLHFK	-236_28617	Q3UG98	1	Mouse_09-2020	null	[MS,MS:1001208,SEQUEST,]	3.4e-2	null	ms_run[1]:scan=5446	2947.3	3	2202.14865	734.72112	K	V	144	162
PSM	ISRIWVLDYFGGPK	-236_28595	K4DI63	1	Mouse_09-2020	null	[MS,MS:1001208,SEQUEST,]	6.5e-4	null	ms_run[1]:scan=5443	2945.7	3	1650.90085	550.97160	K	V	68	82
PSM	VAVDAPVSSVALRQLGGYVATIGTK	-236_28554	Q64374	1	Mouse_09-2020	null	[MS,MS:1001208,SEQUEST,]	5.0e-3	null	ms_run[1]:scan=5431	2939.9	3	2472.38669	824.79887	R	C	52	77
PSM	LSDGHFIPILGFGTYAPQEVPK	-236_28544	P70694	1	Mouse_09-2020	null	[MS,MS:1001208,SEQUEST,]	6.5e-4	null	ms_run[1]:scan=5429	2938.9	3	2386.24509	796.08624	R	K	10	32
PSM	GLSPIWAINSPATAEVIR	-236_28511	G3X982	1	Mouse_09-2020	null	[MS,MS:1001208,SEQUEST,]	1.7e-2	null	ms_run[1]:scan=5421	2935.1	3	1895.03116	632.35103	R	A	1291	1309
PSM	VLVAQHDAYKGLLPEELTPLILETQK	-236_28484	Q99LC5	1	Mouse_09-2020	null	[MS,MS:1001208,SEQUEST,]	6.5e-4	null	ms_run[1]:scan=5416	2932.6	4	2918.63369	730.41139	K	F	76	102
PSM	YVASYLLAALGGNSSPSAK	-236_28477	P99027	1	Mouse_09-2020	null	[MS,MS:1001208,SEQUEST,]	6.5e-4	null	ms_run[1]:scan=5415	2932.1	2	1868.97881	934.99127	R	I	3	22
PSM	YVASYLLAALGGNSSPSAK	-236_28465	P99027	1	Mouse_09-2020	null	[MS,MS:1001208,SEQUEST,]	6.5e-4	null	ms_run[1]:scan=5413	2930.9	3	1868.97489	623.66327	R	I	3	22
PSM	YFPTQALNFAFK	-236_28459	P51881	1	Mouse_09-2020	null	[MS,MS:1001208,SEQUEST,]	6.5e-4	null	ms_run[1]:scan=5412	2930.4	2	1446.74260	723.87444	R	K	81	93
PSM	GLAPVQAYLHIPDIIK	-236_28452	G5E8R3	1	Mouse_09-2020	null	[MS,MS:1001208,SEQUEST,]	6.5e-4	null	ms_run[1]:scan=5411	2929.9	3	1748.01065	583.34169	R	A	89	105
PSM	STLLLLLTGK	-236_28831	Q6P542	1	Mouse_09-2020	null	[MS,MS:1001208,SEQUEST,]	6.5e-4	null	ms_run[1]:scan=5513	2978.3	2	1058.68254	529.84462	K	T	657	667
PSM	FLTEELSLDQDR	-236_19231	G3UZN1	1	Mouse_09-2020	null	[MS,MS:1001208,SEQUEST,]	6.5e-4	null	ms_run[1]:scan=3769	2084.8	2	1465.71684	733.36210	K	V	39	51
PSM	FLTEELSLDQDRIVIR	-236_23929	G3UZN1	1	Mouse_09-2020	null	[MS,MS:1001208,SEQUEST,]	4.6e-3	null	ms_run[1]:scan=4565	2496.7	3	1947.05362	649.68971	K	F	39	55
PSM	TFVQENVYDEFVERSVAR	-236_23891	P47738	1	Mouse_09-2020	null	[MS,MS:1001208,SEQUEST,]	6.5e-4	null	ms_run[1]:scan=4558	2493.3	3	2188.06711	730.02716	R	K	327	345
PSM	DGRISVAGVTSGNVGYLAHAIHQVTK	-236_20990	P05202	1	Mouse_09-2020	null	[MS,MS:1001208,SEQUEST,]	6.5e-4	null	ms_run[1]:scan=4066	2238.4	5	2650.40906	530.88702	K	0	405	431
PSM	SSGLPITSAVDLEDAAK	-236_20970	Q9Z2I8	1	Mouse_09-2020	null	[MS,MS:1001208,SEQUEST,]	6.5e-4	null	ms_run[1]:scan=4062	2236.5	2	1673.86138	837.43325	K	A	408	425
PSM	LASLSEKPPAIDWAYYR	-236_20957	Q9DCX2	1	Mouse_09-2020	null	[MS,MS:1001208,SEQUEST,]	6.5e-4	null	ms_run[1]:scan=4060	2235.4	3	1980.02268	660.67903	R	N	42	59
PSM	VWQLYIGDTR	-236_20943	Q9QXF8	1	Mouse_09-2020	null	[MS,MS:1001208,SEQUEST,]	6.5e-4	null	ms_run[1]:scan=4058	2234.3	2	1250.65300	625.83004	R	R	30	40
PSM	IIDSLFNTVTDK	-236_20907	O70475	1	Mouse_09-2020	null	[MS,MS:1001208,SEQUEST,]	6.5e-4	null	ms_run[1]:scan=4051	2230.8	2	1365.72844	683.36665	R	I	318	330
PSM	LVFLGLDNAGK	-236_20898	A0A1W2P869	1	Mouse_09-2020	null	[MS,MS:1001208,SEQUEST,]	6.5e-4	null	ms_run[1]:scan=4050	2230.2	2	1146.65215	573.82951	K	T	5	16
PSM	LSQTFPNADFAEITK	-236_20877	P07724	1	Mouse_09-2020	null	[MS,MS:1001208,SEQUEST,]	6.5e-4	null	ms_run[1]:scan=4047	2228.6	2	1681.84551	841.42523	R	A	243	258
PSM	YLTVAAVFR	-236_20871	P68372	1	Mouse_09-2020	null	[MS,MS:1001208,SEQUEST,]	6.5e-4	null	ms_run[1]:scan=4046	2228.1	2	1039.59294	520.30038	R	R	310	319
PSM	GFAFVQYVNER	-236_20833	Q9Z204	1	Mouse_09-2020	null	[MS,MS:1001208,SEQUEST,]	6.5e-4	null	ms_run[1]:scan=4038	2224.0	2	1329.66094	665.33294	K	A	51	62
PSM	VQGIGWYLEEK	-236_20815	Q91XD4	1	Mouse_09-2020	null	[MS,MS:1001208,SEQUEST,]	6.5e-4	null	ms_run[1]:scan=4036	2222.9	2	1321.68401	661.34298	K	L	219	230
PSM	DVFLPKPSWGNHTPIFR	-236_20809	P05202	1	Mouse_09-2020	null	[MS,MS:1001208,SEQUEST,]	6.5e-4	null	ms_run[1]:scan=4035	2222.4	4	2011.05581	503.51917	R	A	154	171
PSM	DVFLPKPSWGNHTPIFR	-236_20795	P05202	1	Mouse_09-2020	null	[MS,MS:1001208,SEQUEST,]	6.5e-4	null	ms_run[1]:scan=4030	2220.0	3	2011.05411	671.02313	R	A	154	171
PSM	FSNFAPLGIPR	-236_20778	P56593	1	Mouse_09-2020	null	[MS,MS:1001208,SEQUEST,]	6.5e-4	null	ms_run[1]:scan=4028	2218.8	2	1218.66313	609.83512	R	I	360	371
PSM	LDNNTELSFFAK	-236_20771	O88844	1	Mouse_09-2020	null	[MS,MS:1001208,SEQUEST,]	6.5e-4	null	ms_run[1]:scan=4027	2218.3	2	1398.68999	699.84862	K	L	346	358
PSM	LIRDGSIDLVINLPNNNTK	-236_20758	Q8C196	1	Mouse_09-2020	null	[MS,MS:1001208,SEQUEST,]	6.5e-4	null	ms_run[1]:scan=4025	2217.2	3	2109.16678	703.72693	K	V	1426	1445
PSM	GWPLYLSTK	-236_20745	O88844	1	Mouse_09-2020	null	[MS,MS:1001208,SEQUEST,]	6.5e-4	null	ms_run[1]:scan=4023	2216.2	2	1064.57622	532.79239	K	T	204	213
PSM	IYGISFPDPK	-236_20722	Q9D0R2	1	Mouse_09-2020	null	[MS,MS:1001208,SEQUEST,]	6.5e-4	null	ms_run[1]:scan=4018	2213.8	2	1136.59941	568.80296	R	L	296	306
PSM	LYNLFLK	-236_20700	Q9Z2I9	1	Mouse_09-2020	null	[MS,MS:1001208,SEQUEST,]	6.5e-4	null	ms_run[1]:scan=4015	2212.1	2	910.53935	455.77347	K	D	243	250
PSM	LFPSLLDTK	-236_20691	Q91XE0	1	Mouse_09-2020	null	[MS,MS:1001208,SEQUEST,]	6.5e-4	null	ms_run[1]:scan=4014	2211.6	2	1033.59380	517.30005	K	L	143	152
PSM	VLGLTLLQK	-236_20685	Q9CPU0	1	Mouse_09-2020	null	[MS,MS:1001208,SEQUEST,]	6.5e-4	null	ms_run[1]:scan=4013	2211.0	2	984.64507	492.82624	R	D	52	61
PSM	LGYSNITIFEK	-236_20667	Q8CHR6	1	Mouse_09-2020	null	[MS,MS:1001208,SEQUEST,]	6.5e-4	null	ms_run[1]:scan=4009	2209.1	2	1284.67168	642.84535	R	E	209	220
PSM	LALFNPDVSWDRK	-236_20643	Q62425	1	Mouse_09-2020	null	[MS,MS:1001208,SEQUEST,]	6.5e-4	null	ms_run[1]:scan=4005	2206.9	3	1560.81717	520.94382	R	N	36	49
PSM	LKEEEVTFWTQSLAK	-236_20638	Q91WU0	1	Mouse_09-2020	null	[MS,MS:1001208,SEQUEST,]	6.5e-4	null	ms_run[1]:scan=4004	2206.4	3	1808.94468	603.65248	R	Q	537	552
PSM	IFNTWLGDPSK	-236_20630	P61922	1	Mouse_09-2020	null	[MS,MS:1001208,SEQUEST,]	6.5e-4	null	ms_run[1]:scan=4003	2205.9	2	1277.65300	639.32987	R	L	378	389
PSM	VVFIFGPDK	-236_20622	Q6GT24	1	Mouse_09-2020	null	[MS,MS:1001208,SEQUEST,]	6.5e-4	null	ms_run[1]:scan=4002	2205.3	2	1021.57213	511.28949	R	L	133	142
PSM	LAQGEYIAPEKIENIYLR	-236_20605	D3Z041	1	Mouse_09-2020	null	[MS,MS:1001208,SEQUEST,]	6.5e-4	null	ms_run[1]:scan=3998	2203.5	3	2120.14798	707.38439	K	E	563	581
PSM	YKPAPLATLPSTLDPAEYDVSPETRR	-236_20595	Q9CQC7	1	Mouse_09-2020	null	[MS,MS:1001208,SEQUEST,]	6.5e-4	null	ms_run[1]:scan=3996	2202.4	4	2887.48598	722.62636	K	Q	6	32
PSM	TYFQGSLPARAAYQVAALPR	-236_20590	P52760	1	Mouse_09-2020	null	[MS,MS:1001208,SEQUEST,]	6.5e-4	null	ms_run[1]:scan=3995	2201.8	3	2180.15732	727.39188	K	S	98	118
PSM	KLDYLGIPVFYGFGLTDFK	-236_20547	Q8BN21	1	Mouse_09-2020	null	[MS,MS:1001208,SEQUEST,]	2.5e-2	null	ms_run[1]:scan=3987	2197.8	4	2193.16445	549.04622	R	R	94	113
PSM	LQVSNVLSQPLAQAAVK	-236_20993	Q9DBG6	1	Mouse_09-2020	null	[MS,MS:1001208,SEQUEST,]	1.2e-2	null	ms_run[1]:scan=4067	2238.9	2	1766.01799	883.51217	R	E	290	307
PSM	AIVAIENPADVSVISSR	-236_20524	P14206	1	Mouse_09-2020	null	[MS,MS:1001208,SEQUEST,]	6.5e-4	null	ms_run[1]:scan=3984	2196.1	2	1740.95342	870.97816	R	T	64	81
PSM	GVVQDLQQAISK	-236_21007	Q91VK2	1	Mouse_09-2020	null	[MS,MS:1001208,SEQUEST,]	6.5e-4	null	ms_run[1]:scan=4069	2240.0	2	1285.71196	643.35916	R	E	91	103
PSM	QLLWQELR	-236_21029	Q9WU79	1	Mouse_09-2020	null	[MS,MS:1001208,SEQUEST,]	6.5e-4	null	ms_run[1]:scan=4072	2241.6	2	1085.61101	543.30874	R	R	579	587
PSM	IINEPTAAAIAYGLDK	-236_21471	P20029	0	Mouse_09-2020	null	[MS,MS:1001208,SEQUEST,]	6.5e-4	null	ms_run[1]:scan=4145	2279.3	2	1659.89751	830.45124	R	E	199	215
PSM	IINEPTAAAIAYGLDK	-236_21471	P63017	0	Mouse_09-2020	null	[MS,MS:1001208,SEQUEST,]	6.5e-4	null	ms_run[1]:scan=4145	2279.3	2	1659.89751	830.45124	R	V	172	188
PSM	GKENALLPNWLHLPVGYHGR	-236_21464	P35505	1	Mouse_09-2020	null	[MS,MS:1001208,SEQUEST,]	6.5e-4	null	ms_run[1]:scan=4144	2278.8	4	2271.21377	568.55909	R	S	143	163
PSM	NFNTVPYIVGINK	-236_21455	Q91WU0	0	Mouse_09-2020	null	[MS,MS:1001208,SEQUEST,]	6.5e-4	null	ms_run[1]:scan=4141	2277.4	2	1478.80120	739.90373	K	E	339	352
PSM	NFNTVPYIVGINK	-236_21455	H3BL34	0	Mouse_09-2020	null	[MS,MS:1001208,SEQUEST,]	6.5e-4	null	ms_run[1]:scan=4141	2277.4	2	1478.80120	739.90373	K	E	339	352
PSM	LLRYESSALPAGQLTSLPDYASR	-236_21448	Q9CQN1	1	Mouse_09-2020	null	[MS,MS:1001208,SEQUEST,]	6.5e-4	null	ms_run[1]:scan=4140	2276.9	3	2508.31510	836.77461	K	Q	469	492
PSM	AGVYVLRFDNTYSLLHTK	-236_21437	Q8R0F9	1	Mouse_09-2020	null	[MS,MS:1001208,SEQUEST,]	6.5e-4	null	ms_run[1]:scan=4138	2275.7	4	2097.11513	525.03365	K	V	358	376
PSM	TLVNYFLK	-236_21428	O09159	1	Mouse_09-2020	null	[MS,MS:1001208,SEQUEST,]	6.5e-4	null	ms_run[1]:scan=4137	2275.2	2	997.57176	499.28949	K	A	291	299
PSM	SITFVVFK	-236_21420	P97742	1	Mouse_09-2020	null	[MS,MS:1001208,SEQUEST,]	6.5e-4	null	ms_run[1]:scan=4136	2274.7	2	940.55016	470.77875	K	S	456	464
PSM	GIHVEIPGAQAESLGPLQVAR	-236_21414	Q9DCW4	1	Mouse_09-2020	null	[MS,MS:1001208,SEQUEST,]	6.5e-4	null	ms_run[1]:scan=4135	2274.1	3	2142.16825	714.72704	R	L	86	107
PSM	ILVATNLFGR	-236_21386	Q9Z1N5	1	Mouse_09-2020	null	[MS,MS:1001208,SEQUEST,]	2.3e-3	null	ms_run[1]:scan=4130	2271.7	2	1103.65740	552.33222	R	M	340	350
PSM	VELVPPTPAEIPTAIQSVKK	-236_21381	Q9CPQ8	1	Mouse_09-2020	null	[MS,MS:1001208,SEQUEST,]	6.5e-4	null	ms_run[1]:scan=4129	2271.2	3	2117.22416	706.41206	K	I	36	56
PSM	FITIFGTR	-236_21367	P48036	1	Mouse_09-2020	null	[MS,MS:1001208,SEQUEST,]	4.0e-3	null	ms_run[1]:scan=4127	2270.0	2	954.54076	477.77400	K	V	192	200
PSM	AFIPQLLSR	-236_21330	Q9JHR7	1	Mouse_09-2020	null	[MS,MS:1001208,SEQUEST,]	6.6e-3	null	ms_run[1]:scan=4122	2267.4	2	1044.61699	522.81366	K	H	714	723
PSM	RFEYEDPFLIR	-236_21320	P11714	1	Mouse_09-2020	null	[MS,MS:1001208,SEQUEST,]	6.5e-4	null	ms_run[1]:scan=4119	2266.0	3	1484.75315	495.58926	R	L	197	208
PSM	SKGLAPDLPEDLYHLIKK	-236_21314	Q921R2	1	Mouse_09-2020	null	[MS,MS:1001208,SEQUEST,]	6.5e-4	null	ms_run[1]:scan=4118	2265.5	4	2037.13759	510.03993	K	V	77	95
PSM	VLNAPPGISLISFNDKAK	-236_21300	O35423	1	Mouse_09-2020	null	[MS,MS:1001208,SEQUEST,]	6.5e-4	null	ms_run[1]:scan=4116	2264.3	3	1884.06021	628.69116	K	K	232	250
PSM	IWPHVYSFLQTK	-236_21250	Q9WTP7	1	Mouse_09-2020	null	[MS,MS:1001208,SEQUEST,]	6.5e-4	null	ms_run[1]:scan=4106	2259.3	3	1518.81269	506.94164	K	P	204	216
PSM	GNWGYLDQAAALR	-236_21244	Q91WG0	1	Mouse_09-2020	null	[MS,MS:1001208,SEQUEST,]	6.5e-4	null	ms_run[1]:scan=4105	2258.6	2	1434.71318	717.85986	R	V	196	209
PSM	FSVSTLRDFGLGK	-236_21214	A0A0R4IZY2	1	Mouse_09-2020	null	[MS,MS:1001208,SEQUEST,]	6.5e-4	null	ms_run[1]:scan=4101	2256.5	3	1426.76996	476.26115	R	S	137	150
PSM	AINPENGFFGVAPGTSVK	-236_21182	Q9Z2V4	1	Mouse_09-2020	null	[MS,MS:1001208,SEQUEST,]	5.0e-3	null	ms_run[1]:scan=4095	2253.6	2	1804.92375	902.96505	R	N	325	343
PSM	AFRNIPGITLLNVSK	-236_21169	Q9D8E6	1	Mouse_09-2020	null	[MS,MS:1001208,SEQUEST,]	6.5e-4	null	ms_run[1]:scan=4093	2252.4	3	1642.96396	548.32615	K	N	220	235
PSM	ITQLTPFIGYAGGK	-236_21162	O35488	1	Mouse_09-2020	null	[MS,MS:1001208,SEQUEST,]	6.5e-4	null	ms_run[1]:scan=4092	2251.9	2	1465.80535	733.40611	K	Q	429	443
PSM	FIIPNIVK	-236_21146	A0A1B0GSR9	1	Mouse_09-2020	null	[MS,MS:1001208,SEQUEST,]	6.5e-4	null	ms_run[1]:scan=4090	2250.9	2	943.59746	472.30240	K	S	102	110
PSM	TVALWDLR	-236_21141	Q60973	1	Mouse_09-2020	null	[MS,MS:1001208,SEQUEST,]	2.3e-2	null	ms_run[1]:scan=4089	2250.3	2	973.54619	487.27691	K	L	296	304
PSM	LQHIQAPLSWTLVRPHIYGYAVK	-236_21113	A0A2R8VK72	1	Mouse_09-2020	null	[MS,MS:1001208,SEQUEST,]	6.5e-4	null	ms_run[1]:scan=4084	2247.9	4	2690.48916	673.37869	K	0	171	194
PSM	TIFAYFSGSK	-236_21107	Q9CQM5	1	Mouse_09-2020	null	[MS,MS:1001208,SEQUEST,]	6.5e-4	null	ms_run[1]:scan=4083	2247.3	2	1120.56719	560.78731	K	T	26	36
PSM	LVLWDINK	-236_21099	A8Y5N4	1	Mouse_09-2020	null	[MS,MS:1001208,SEQUEST,]	6.5e-4	null	ms_run[1]:scan=4082	2246.7	2	1000.58324	500.79493	R	K	63	71
PSM	LQHIQAPLSWTLVRPHIYGYAVK	-236_21091	A0A2R8VK72	1	Mouse_09-2020	null	[MS,MS:1001208,SEQUEST,]	6.5e-4	null	ms_run[1]:scan=4081	2246.2	5	2690.49268	538.90441	K	0	171	194
PSM	FGDIVPVNLPR	-236_21082	P11714	1	Mouse_09-2020	null	[MS,MS:1001208,SEQUEST,]	6.5e-4	null	ms_run[1]:scan=4080	2245.7	2	1226.68962	613.84823	R	T	369	380
PSM	RGWDENVYYTVPLVR	-236_21077	O55125	1	Mouse_09-2020	null	[MS,MS:1001208,SEQUEST,]	6.5e-4	null	ms_run[1]:scan=4079	2245.2	3	1866.95121	622.98809	K	M	254	269
PSM	YNIEKDIAAYIK	-236_21013	Q9D0M5	1	Mouse_09-2020	null	[MS,MS:1001208,SEQUEST,]	6.5e-4	null	ms_run[1]:scan=4070	2240.5	3	1440.77359	480.92929	K	E	32	44
PSM	EYFSWEGTFQHVGK	-236_20516	Q9D8N0	1	Mouse_09-2020	null	[MS,MS:1001208,SEQUEST,]	6.5e-4	null	ms_run[1]:scan=3983	2195.5	3	1714.78507	572.26685	R	V	415	429
PSM	VSHLLGINVTDFTR	-236_20463	Q8VDD5	1	Mouse_09-2020	null	[MS,MS:1001208,SEQUEST,]	6.5e-4	null	ms_run[1]:scan=3974	2191.0	3	1571.85550	524.62286	K	I	374	388
PSM	DAYNIFLK	-236_20447	Q6PB66	1	Mouse_09-2020	null	[MS,MS:1001208,SEQUEST,]	2.1e-2	null	ms_run[1]:scan=3972	2189.9	2	983.51970	492.26347	K	E	1049	1057
PSM	LTPLDQQLFK	-236_19750	Q9DCY0	1	Mouse_09-2020	null	[MS,MS:1001208,SEQUEST,]	6.5e-4	null	ms_run[1]:scan=3860	2131.9	2	1202.67864	601.84261	K	A	159	169
PSM	SIYGEKFEDENFILK	-236_19741	P17742	1	Mouse_09-2020	null	[MS,MS:1001208,SEQUEST,]	6.5e-4	null	ms_run[1]:scan=3859	2131.4	3	1831.91178	611.30860	R	T	77	92
PSM	GPFLLGIK	-236_19720	P28271	1	Mouse_09-2020	null	[MS,MS:1001208,SEQUEST,]	6.5e-4	null	ms_run[1]:scan=3855	2129.5	2	844.52910	422.76819	K	V	786	794
PSM	VLYPNDNFFEGK	-236_19713	Q9ET01	1	Mouse_09-2020	null	[MS,MS:1001208,SEQUEST,]	6.5e-4	null	ms_run[1]:scan=3854	2129.0	2	1442.69560	721.85117	R	L	279	291
PSM	NFDLRPGVIVRDLDLKKPIYQK	-236_19696	Q91X83	1	Mouse_09-2020	null	[MS,MS:1001208,SEQUEST,]	6.5e-4	null	ms_run[1]:scan=3851	2127.2	5	2627.50257	526.30645	K	A	353	375
PSM	FFGNNWAETYR	-236_19687	Q8CG76	1	Mouse_09-2020	null	[MS,MS:1001208,SEQUEST,]	6.5e-4	null	ms_run[1]:scan=3850	2126.7	2	1404.63628	702.82020	R	R	259	270
PSM	LVTGWVKPIIIGR	-236_19680	O88844	1	Mouse_09-2020	null	[MS,MS:1001208,SEQUEST,]	6.5e-4	null	ms_run[1]:scan=3849	2126.2	3	1451.90998	484.64141	R	A	120	133
PSM	IGGIFAFK	-236_19673	P32020	1	Mouse_09-2020	null	[MS,MS:1001208,SEQUEST,]	6.5e-4	null	ms_run[1]:scan=3848	2125.7	2	852.49779	426.75254	K	K	455	463
PSM	VWEVAAPYIEK	-236_19655	P35492	1	Mouse_09-2020	null	[MS,MS:1001208,SEQUEST,]	6.5e-4	null	ms_run[1]:scan=3844	2123.8	2	1304.68938	652.84790	K	R	612	623
PSM	ANVVASALAQIPQK	-236_19617	Q8R084	1	Mouse_09-2020	null	[MS,MS:1001208,SEQUEST,]	6.5e-4	null	ms_run[1]:scan=3838	2120.5	2	1409.81145	705.40918	K	L	322	336
PSM	IWPHVYSFLQTKVPETTQK	-236_19597	Q9WTP7	1	Mouse_09-2020	null	[MS,MS:1001208,SEQUEST,]	6.5e-4	null	ms_run[1]:scan=3833	2118.1	3	2302.22751	768.07919	K	S	204	223
PSM	AAFQLGSPWR	-236_19571	P47738	1	Mouse_09-2020	null	[MS,MS:1001208,SEQUEST,]	6.5e-4	null	ms_run[1]:scan=3829	2115.9	2	1132.58989	566.79854	R	M	87	97
PSM	EWPANLDLK	-236_19566	Q8C196	1	Mouse_09-2020	null	[MS,MS:1001208,SEQUEST,]	6.5e-4	null	ms_run[1]:scan=3828	2115.4	2	1085.56120	543.28493	K	E	832	841
PSM	ANTIGISLIKGVDEGPNGLK	-236_19560	E0CXN5	1	Mouse_09-2020	null	[MS,MS:1001208,SEQUEST,]	6.5e-4	null	ms_run[1]:scan=3827	2114.8	3	1996.10813	666.04063	K	I	88	108
PSM	DFAVDIIK	-236_19552	Q9D819	1	Mouse_09-2020	null	[MS,MS:1001208,SEQUEST,]	6.5e-4	null	ms_run[1]:scan=3826	2114.3	2	920.50804	460.75802	K	T	214	222
PSM	GTTVITSLSSVLHDSK	-236_19535	Q64458	1	Mouse_09-2020	null	[MS,MS:1001208,SEQUEST,]	6.5e-4	null	ms_run[1]:scan=3824	2113.3	3	1644.88089	548.96495	K	F	384	400
PSM	IWPHVYSFLQTKVPETTQK	-236_19525	Q9WTP7	1	Mouse_09-2020	null	[MS,MS:1001208,SEQUEST,]	6.5e-4	null	ms_run[1]:scan=3821	2111.9	4	2302.22109	576.31121	K	S	204	223
PSM	VLDSGAPIKIPVGPETLGR	-236_19482	P56480	1	Mouse_09-2020	null	[MS,MS:1001208,SEQUEST,]	6.5e-4	null	ms_run[1]:scan=3815	2108.6	3	1919.09836	640.37020	K	M	125	144
PSM	DTNGSQFFITTVK	-236_19470	P24369	1	Mouse_09-2020	null	[MS,MS:1001208,SEQUEST,]	1.4e-2	null	ms_run[1]:scan=3813	2107.6	2	1457.72930	729.36718	K	S	146	159
PSM	ELSFAAVSFYHK	-236_19449	P19096	1	Mouse_09-2020	null	[MS,MS:1001208,SEQUEST,]	6.5e-4	null	ms_run[1]:scan=3808	2105.0	3	1398.70429	466.90659	R	R	2408	2420
PSM	FSVSTLRNFGLGK	-236_19434	A0A2R8VHY1	0	Mouse_09-2020	null	[MS,MS:1001208,SEQUEST,]	6.5e-4	null	ms_run[1]:scan=3806	2103.9	3	1425.78385	475.93314	R	S	37	50
PSM	FSVSTLRNFGLGK	-236_19434	P11714	0	Mouse_09-2020	null	[MS,MS:1001208,SEQUEST,]	6.5e-4	null	ms_run[1]:scan=3806	2103.9	3	1425.78385	475.93314	R	S	137	150
PSM	FWDYLR	-236_19428	P08226	1	Mouse_09-2020	null	[MS,MS:1001208,SEQUEST,]	5.3e-3	null	ms_run[1]:scan=3805	2103.4	2	899.44036	450.22415	R	V	43	49
PSM	AAVSGLWGKVNADEVGGEALGR	-236_19422	A8DUK4	1	Mouse_09-2020	null	[MS,MS:1001208,SEQUEST,]	6.5e-4	null	ms_run[1]:scan=3804	2102.9	3	2156.10953	719.37467	K	L	10	32
PSM	EIFAQEALAPFRGK	-236_19393	Q8BJ64	1	Mouse_09-2020	null	[MS,MS:1001208,SEQUEST,]	2.8e-2	null	ms_run[1]:scan=3798	2100.0	3	1576.86014	526.28759	R	L	473	487
PSM	LNSFIALVNK	-236_19384	A0A0R4IZY2	1	Mouse_09-2020	null	[MS,MS:1001208,SEQUEST,]	6.5e-4	null	ms_run[1]:scan=3797	2099.3	2	1118.65703	559.83205	K	L	247	257
PSM	VADIGLAAWGR	-236_19366	P50247	1	Mouse_09-2020	null	[MS,MS:1001208,SEQUEST,]	6.5e-4	null	ms_run[1]:scan=3794	2097.7	2	1128.61577	564.81165	K	A	9	20
PSM	ITGLGVKGIAPYSYAG	-236_19362	Q64374	1	Mouse_09-2020	null	[MS,MS:1001208,SEQUEST,]	6.5e-4	null	ms_run[1]:scan=3793	2097.2	2	1566.85356	783.92995	K	0	284	300
PSM	RYEEIVKEVSTYIK	-236_19306	P10126	1	Mouse_09-2020	null	[MS,MS:1001208,SEQUEST,]	6.5e-4	null	ms_run[1]:scan=3782	2091.5	3	1756.94913	586.32084	K	I	166	180
PSM	EATTEQQLRELFEK	-236_19289	O35490	1	Mouse_09-2020	null	[MS,MS:1001208,SEQUEST,]	6.5e-4	null	ms_run[1]:scan=3778	2089.6	3	1721.87308	574.62834	K	K	387	401
PSM	SIYSEFLK	-236_19802	Q8BH00	1	Mouse_09-2020	null	[MS,MS:1001208,SEQUEST,]	6.5e-4	null	ms_run[1]:scan=3868	2136.0	2	986.51903	493.76330	R	F	298	306
PSM	LSVLLLER	-236_19813	Q8VC30	1	Mouse_09-2020	null	[MS,MS:1001208,SEQUEST,]	6.5e-4	null	ms_run[1]:scan=3870	2137.0	2	942.59819	471.80276	R	G	435	443
PSM	GAGAFGYFEVTHDITR	-236_19839	P24270	1	Mouse_09-2020	null	[MS,MS:1001208,SEQUEST,]	6.5e-4	null	ms_run[1]:scan=3873	2138.6	3	1740.83493	580.94952	K	S	78	94
PSM	IEGLDIHFIHVKPPQLPSGR	-236_19857	E9PWK1	1	Mouse_09-2020	null	[MS,MS:1001208,SEQUEST,]	6.5e-4	null	ms_run[1]:scan=3876	2140.3	5	2253.25101	451.45587	K	P	120	140
PSM	INEAFDLLR	-236_20423	P00329	1	Mouse_09-2020	null	[MS,MS:1001208,SEQUEST,]	6.5e-4	null	ms_run[1]:scan=3969	2188.3	2	1090.58928	545.79821	K	G	356	365
PSM	AGLILFGNDDR	-236_20359	Q8R0Y6	1	Mouse_09-2020	null	[MS,MS:1001208,SEQUEST,]	6.5e-4	null	ms_run[1]:scan=3959	2183.1	2	1190.61675	595.81184	K	L	275	286
PSM	SLEIIGAPFSK	-236_20351	Q61176	1	Mouse_09-2020	null	[MS,MS:1001208,SEQUEST,]	6.5e-4	null	ms_run[1]:scan=3958	2182.6	2	1161.65141	581.32934	K	Q	7	18
PSM	SKEVAWNLTSVDLVR	-236_20324	Q9R0H0	1	Mouse_09-2020	null	[MS,MS:1001208,SEQUEST,]	6.5e-4	null	ms_run[1]:scan=3953	2180.2	3	1716.92795	572.98082	K	S	511	526
PSM	RWLLDFASK	-236_20275	D3Z041	1	Mouse_09-2020	null	[MS,MS:1001208,SEQUEST,]	6.5e-4	null	ms_run[1]:scan=3947	2176.9	2	1135.62883	568.31657	K	K	388	397
PSM	FASEITPITISVK	-236_20243	Q8QZT1	1	Mouse_09-2020	null	[MS,MS:1001208,SEQUEST,]	6.5e-4	null	ms_run[1]:scan=3941	2174.0	2	1405.79521	703.40049	K	K	228	241
PSM	QYFGYVLYR	-236_20233	P23780	1	Mouse_09-2020	null	[MS,MS:1001208,SEQUEST,]	6.5e-4	null	ms_run[1]:scan=3940	2173.3	2	1208.61052	604.80857	K	T	412	421
PSM	DGTVTAGNASGVSDGAGAVIIASEDAVKK	-236_20227	Q8BWT1	1	Mouse_09-2020	null	[MS,MS:1001208,SEQUEST,]	6.5e-4	null	ms_run[1]:scan=3939	2172.8	3	2660.34299	887.45063	K	N	242	271
PSM	ILVTLLHTLER	-236_20173	A0A3B2WAL8	1	Mouse_09-2020	null	[MS,MS:1001208,SEQUEST,]	6.5e-4	null	ms_run[1]:scan=3930	2168.3	3	1307.80442	436.60637	R	G	314	325
PSM	RFGPYYTEPVIAGLDPK	-236_20169	Q9R1P1	1	Mouse_09-2020	null	[MS,MS:1001208,SEQUEST,]	6.5e-4	null	ms_run[1]:scan=3929	2167.6	3	1923.00199	641.67188	K	F	99	116
PSM	NNSLWDKLIFHK	-236_20155	D3Z041	1	Mouse_09-2020	null	[MS,MS:1001208,SEQUEST,]	6.5e-4	null	ms_run[1]:scan=3927	2166.5	3	1514.81238	505.60866	R	Q	409	421
PSM	FYTLFGR	-236_20135	Q8CGC7	1	Mouse_09-2020	null	[MS,MS:1001208,SEQUEST,]	2.3e-3	null	ms_run[1]:scan=3924	2165.0	2	903.47173	452.23980	K	Y	1504	1511
PSM	TVTNAVVTVPAYFNDSQR	-236_20124	P63017	1	Mouse_09-2020	null	[MS,MS:1001208,SEQUEST,]	6.5e-4	null	ms_run[1]:scan=3921	2163.6	2	1981.99907	991.50253	K	A	138	156
PSM	LISWYDNEYGYSNR	-236_20109	A0A1D5RLD8	1	Mouse_09-2020	null	[MS,MS:1001208,SEQUEST,]	6.5e-4	null	ms_run[1]:scan=3919	2162.5	3	1779.79721	593.93728	K	V	308	322
PSM	IINEPTAAAIAYGLDK	-236_21478	P20029	0	Mouse_09-2020	null	[MS,MS:1001208,SEQUEST,]	6.5e-4	null	ms_run[1]:scan=4146	2279.9	3	1659.89573	553.96992	R	E	199	215
PSM	IINEPTAAAIAYGLDK	-236_21478	P63017	0	Mouse_09-2020	null	[MS,MS:1001208,SEQUEST,]	6.5e-4	null	ms_run[1]:scan=4146	2279.9	3	1659.89573	553.96992	R	V	172	188
PSM	GVVNILPGSGSLVGQR	-236_20092	Q8R0Y6	1	Mouse_09-2020	null	[MS,MS:1001208,SEQUEST,]	6.5e-4	null	ms_run[1]:scan=3917	2161.4	2	1552.88152	776.94392	K	S	621	637
PSM	NFLASQVPFPSR	-236_20065	A2AFQ2	1	Mouse_09-2020	null	[MS,MS:1001208,SEQUEST,]	6.5e-4	null	ms_run[1]:scan=3913	2159.3	2	1362.71807	681.86187	R	G	225	237
PSM	SGRFFTVKLPVALDPGSK	-236_20026	Q91YQ5	1	Mouse_09-2020	null	[MS,MS:1001208,SEQUEST,]	6.5e-4	null	ms_run[1]:scan=3906	2155.7	4	1919.07424	480.52418	K	S	110	128
PSM	NFLDSYIK	-236_20011	O88451	1	Mouse_09-2020	null	[MS,MS:1001208,SEQUEST,]	6.5e-4	null	ms_run[1]:scan=3904	2154.6	2	999.51280	500.26092	K	I	240	248
PSM	FLFPEGIK	-236_20002	Q8R0Y6	1	Mouse_09-2020	null	[MS,MS:1001208,SEQUEST,]	6.5e-4	null	ms_run[1]:scan=3903	2154.1	2	950.53472	475.77093	R	M	167	175
PSM	NAVITVPAYFNDSQR	-236_19974	P38647	1	Mouse_09-2020	null	[MS,MS:1001208,SEQUEST,]	6.5e-4	null	ms_run[1]:scan=3897	2151.2	2	1694.84929	847.92847	K	A	188	203
PSM	TVTNAVVTVPAYFNDSQR	-236_19967	P63017	1	Mouse_09-2020	null	[MS,MS:1001208,SEQUEST,]	6.5e-4	null	ms_run[1]:scan=3896	2150.5	3	1982.00791	661.33744	K	A	138	156
PSM	YNQILRIEEELGSK	-236_19960	P17182	1	Mouse_09-2020	null	[MS,MS:1001208,SEQUEST,]	6.5e-4	null	ms_run[1]:scan=3895	2150.0	3	1691.89652	564.63694	K	K	407	421
PSM	RTGAIVDVPVGEELLGR	-236_19956	Q03265	1	Mouse_09-2020	null	[MS,MS:1001208,SEQUEST,]	6.5e-4	null	ms_run[1]:scan=3894	2149.5	3	1780.99051	594.33538	K	V	133	150
PSM	YFPTQALNFAFKDKYK	-236_19949	P51881	1	Mouse_09-2020	null	[MS,MS:1001208,SEQUEST,]	6.5e-4	null	ms_run[1]:scan=3893	2148.9	4	1981.02224	496.01091	R	I	81	97
PSM	WVINPSGGLISK	-236_19943	P32020	1	Mouse_09-2020	null	[MS,MS:1001208,SEQUEST,]	6.5e-4	null	ms_run[1]:scan=3892	2148.4	2	1270.71575	635.86134	K	H	342	354
PSM	FTQAGSEVSALLGR	-236_19895	P56480	1	Mouse_09-2020	null	[MS,MS:1001208,SEQUEST,]	6.5e-4	null	ms_run[1]:scan=3883	2143.8	2	1435.75615	718.38062	R	P	311	325
PSM	FINLVPSNLPHEATRDTVFR	-236_19887	Q05421	1	Mouse_09-2020	null	[MS,MS:1001208,SEQUEST,]	6.5e-4	null	ms_run[1]:scan=3882	2143.2	4	2326.23110	582.31302	R	Y	360	380
PSM	LLQDFFNGK	-236_19877	P63017	1	Mouse_09-2020	null	[MS,MS:1001208,SEQUEST,]	6.5e-4	null	ms_run[1]:scan=3880	2142.2	2	1081.56792	541.28747	K	L	349	358
PSM	GAGAFGYFEVTHDITR	-236_19862	P24270	1	Mouse_09-2020	null	[MS,MS:1001208,SEQUEST,]	6.5e-4	null	ms_run[1]:scan=3877	2140.8	2	1740.83708	870.92064	K	S	78	94
PSM	LISWYDNEYGYSNR	-236_20080	A0A1D5RLD8	1	Mouse_09-2020	null	[MS,MS:1001208,SEQUEST,]	6.5e-4	null	ms_run[1]:scan=3915	2160.3	2	1779.79912	890.40228	K	V	308	322
PSM	LVWIETPTNPTLK	-236_21485	Q8VCN5	1	Mouse_09-2020	null	[MS,MS:1001208,SEQUEST,]	6.5e-4	null	ms_run[1]:scan=4147	2280.4	2	1511.84892	756.42704	K	A	152	165
PSM	DGLLFGPYESQEK	-236_21498	Q9DBT9	1	Mouse_09-2020	null	[MS,MS:1001208,SEQUEST,]	6.4e-3	null	ms_run[1]:scan=4151	2282.6	2	1482.71086	741.85919	R	K	298	311
PSM	YAYVLFYR	-236_21540	A0A0A6YWN9	1	Mouse_09-2020	null	[MS,MS:1001208,SEQUEST,]	6.5e-4	null	ms_run[1]:scan=4158	2286.1	2	1094.56670	547.78711	R	R	878	886
PSM	VVLDDKDYFLFR	-236_23080	Q64433	1	Mouse_09-2020	null	[MS,MS:1001208,SEQUEST,]	6.5e-4	null	ms_run[1]:scan=4413	2418.1	3	1529.79737	510.60480	K	S	81	93
PSM	DIVYIGLRDVDPGEHYIIK	-236_23075	Q61176	1	Mouse_09-2020	null	[MS,MS:1001208,SEQUEST,]	6.5e-4	null	ms_run[1]:scan=4412	2417.6	4	2215.17592	554.54939	K	L	173	192
PSM	WIPFLK	-236_23066	P34914	1	Mouse_09-2020	null	[MS,MS:1001208,SEQUEST,]	7.0e-3	null	ms_run[1]:scan=4411	2417.1	2	803.48113	402.24435	K	G	509	515
PSM	GYSFSLTTFSPSGK	-236_23060	P49722	1	Mouse_09-2020	null	[MS,MS:1001208,SEQUEST,]	6.5e-4	null	ms_run[1]:scan=4410	2416.6	2	1478.71697	739.86173	R	V	5	19
PSM	NVATEALGALEAR	-236_23037	D3Z6V2	1	Mouse_09-2020	null	[MS,MS:1001208,SEQUEST,]	6.5e-4	null	ms_run[1]:scan=4407	2415.0	2	1314.70098	657.85424	K	G	16	29
PSM	FENAFLSHVISQHQSLLGNIRSDGK	-236_23031	Q03265	1	Mouse_09-2020	null	[MS,MS:1001208,SEQUEST,]	1.8e-2	null	ms_run[1]:scan=4405	2414.2	5	2797.43238	560.29342	K	S	507	532
PSM	SYELPDGQVITIGNER	-236_23016	P63268	0	Mouse_09-2020	null	[MS,MS:1001208,SEQUEST,]	6.5e-4	null	ms_run[1]:scan=4403	2413.1	3	1790.89157	597.63549	K	R	240	256
PSM	SYELPDGQVITIGNER	-236_23016	P60710	0	Mouse_09-2020	null	[MS,MS:1001208,SEQUEST,]	6.5e-4	null	ms_run[1]:scan=4403	2413.1	3	1790.89157	597.63549	K	R	239	255
PSM	LFFLQVK	-236_23005	P26043	1	Mouse_09-2020	null	[MS,MS:1001208,SEQUEST,]	9.3e-3	null	ms_run[1]:scan=4401	2411.9	2	894.54418	447.77601	R	A	101	108
PSM	YVRPGGGFEPNFTLFEK	-236_22995	A0A0A6YY34	1	Mouse_09-2020	null	[MS,MS:1001208,SEQUEST,]	6.5e-4	null	ms_run[1]:scan=4400	2411.4	3	1957.98117	653.33174	K	E	39	56
PSM	SYELPDGQVITIGNER	-236_22989	P63268	0	Mouse_09-2020	null	[MS,MS:1001208,SEQUEST,]	6.5e-4	null	ms_run[1]:scan=4399	2410.9	2	1790.89360	895.94960	K	R	240	256
PSM	SYELPDGQVITIGNER	-236_22989	P60710	0	Mouse_09-2020	null	[MS,MS:1001208,SEQUEST,]	6.5e-4	null	ms_run[1]:scan=4399	2410.9	2	1790.89360	895.94960	K	R	239	255
PSM	GLFIIDDKGILR	-236_22983	P35700	1	Mouse_09-2020	null	[MS,MS:1001208,SEQUEST,]	6.5e-4	null	ms_run[1]:scan=4398	2410.4	3	1359.79859	453.93801	R	I	129	141
PSM	HNQLPLVIEFTEQTAPK	-236_22949	P09103	1	Mouse_09-2020	null	[MS,MS:1001208,SEQUEST,]	6.5e-4	null	ms_run[1]:scan=4392	2407.4	3	1965.04282	655.68619	K	F	233	250
PSM	FEDGDLTLYQSNAILRHLGR	-236_22932	P19157	1	Mouse_09-2020	null	[MS,MS:1001208,SEQUEST,]	6.5e-4	null	ms_run[1]:scan=4390	2406.2	4	2318.18764	580.30265	K	L	56	76
PSM	VFDYSEYWEGAR	-236_22925	G5E8R3	1	Mouse_09-2020	null	[MS,MS:1001208,SEQUEST,]	6.5e-4	null	ms_run[1]:scan=4389	2405.7	2	1521.66850	761.33588	R	L	831	843
PSM	KAWNIWADIPAPK	-236_22919	Q9DBF1	1	Mouse_09-2020	null	[MS,MS:1001208,SEQUEST,]	6.5e-4	null	ms_run[1]:scan=4388	2405.2	3	1509.82010	503.94527	K	G	97	110
PSM	VDFPQDQLATLTGR	-236_22904	P08249	1	Mouse_09-2020	null	[MS,MS:1001208,SEQUEST,]	6.5e-4	null	ms_run[1]:scan=4386	2404.1	2	1560.80840	780.90446	K	Q	216	230
PSM	EADIQNFTSFISKDSIQK	-236_22863	A0A452J8A5	1	Mouse_09-2020	null	[MS,MS:1001208,SEQUEST,]	6.5e-4	null	ms_run[1]:scan=4379	2400.5	3	2071.03470	691.01626	R	L	255	273
PSM	FENAFLSHVISQHQSLLGNIRSDGK	-236_22854	Q03265	1	Mouse_09-2020	null	[MS,MS:1001208,SEQUEST,]	6.5e-4	null	ms_run[1]:scan=4378	2400.0	4	2797.44008	700.11496	K	S	507	532
PSM	LTSIDKWFLYK	-236_22840	Q8C196	1	Mouse_09-2020	null	[MS,MS:1001208,SEQUEST,]	6.5e-4	null	ms_run[1]:scan=4376	2399.0	3	1413.77881	471.93074	R	R	870	881
PSM	KYFDQVDISNGLDWSLDHK	-236_22837	Q64374	1	Mouse_09-2020	null	[MS,MS:1001208,SEQUEST,]	6.5e-4	null	ms_run[1]:scan=4375	2398.4	4	2280.09218	570.77874	K	F	145	164
PSM	KILESDRKEPLFGISTGNIITGLAAGAK	-236_22828	Q8C196	1	Mouse_09-2020	null	[MS,MS:1001208,SEQUEST,]	6.5e-4	null	ms_run[1]:scan=4374	2397.9	4	2899.62856	725.66174	K	Y	280	308
PSM	FTDVSYPIIISPAR	-236_22821	G3X982	1	Mouse_09-2020	null	[MS,MS:1001208,SEQUEST,]	6.5e-4	null	ms_run[1]:scan=4372	2397.0	2	1578.85369	789.92995	K	L	277	291
PSM	NIPGITLLNVSK	-236_22814	Q9D8E6	1	Mouse_09-2020	null	[MS,MS:1001208,SEQUEST,]	6.5e-4	null	ms_run[1]:scan=4371	2396.5	2	1268.75762	634.88227	R	N	223	235
PSM	KYVLGNPLTPGINQGPQIDKEQHDKILDLIESGK	-236_22806	P24549	1	Mouse_09-2020	null	[MS,MS:1001208,SEQUEST,]	6.5e-4	null	ms_run[1]:scan=4370	2396.0	4	3758.01797	940.25854	K	E	329	363
PSM	KILESDRKEPLFGISTGNIITGLAAGAK	-236_22798	Q8C196	1	Mouse_09-2020	null	[MS,MS:1001208,SEQUEST,]	6.5e-4	null	ms_run[1]:scan=4369	2395.3	5	2899.62385	580.73085	K	Y	280	308
PSM	KYVLGNPLTPGINQGPQIDKEQHDKILDLIESGK	-236_22783	P24549	1	Mouse_09-2020	null	[MS,MS:1001208,SEQUEST,]	6.5e-4	null	ms_run[1]:scan=4367	2394.3	6	3758.01537	627.17478	K	E	329	363
PSM	DAILFPSFIHSQK	-236_22777	P24270	1	Mouse_09-2020	null	[MS,MS:1001208,SEQUEST,]	6.5e-4	null	ms_run[1]:scan=4366	2393.8	3	1502.80030	501.60491	R	N	157	170
PSM	LTSIDKWFLYK	-236_22769	Q8C196	1	Mouse_09-2020	null	[MS,MS:1001208,SEQUEST,]	6.5e-4	null	ms_run[1]:scan=4365	2393.2	2	1413.77800	707.39247	R	R	870	881
PSM	LRYGLLAAILGDKTTK	-236_22744	Q99LC3	1	Mouse_09-2020	null	[MS,MS:1001208,SEQUEST,]	6.5e-4	null	ms_run[1]:scan=4360	2390.8	3	1733.03226	578.34884	K	L	36	52
PSM	AAVAWEAGKPLSIEEIEVAPPK	-236_23090	P28474	1	Mouse_09-2020	null	[MS,MS:1001208,SEQUEST,]	6.5e-4	null	ms_run[1]:scan=4415	2419.3	3	2305.24802	769.08613	K	H	10	32
PSM	NGVKITLPVDFVTADKFDENAK	-236_23104	P09411	1	Mouse_09-2020	null	[MS,MS:1001208,SEQUEST,]	6.5e-4	null	ms_run[1]:scan=4418	2420.7	4	2421.26650	606.07196	K	G	276	298
PSM	AGIPVFAWK	-236_23117	P50247	1	Mouse_09-2020	null	[MS,MS:1001208,SEQUEST,]	5.3e-3	null	ms_run[1]:scan=4420	2421.7	2	988.56212	494.78437	K	E	95	104
PSM	SSFFVNGLTLGGQK	-236_23125	P62962	1	Mouse_09-2020	null	[MS,MS:1001208,SEQUEST,]	6.5e-4	null	ms_run[1]:scan=4421	2422.3	2	1454.76482	727.88554	R	S	57	71
PSM	STTTIGLVQALGAHLR	-236_23875	A0A1W2P733	1	Mouse_09-2020	null	[MS,MS:1001208,SEQUEST,]	6.5e-4	null	ms_run[1]:scan=4555	2491.6	3	1637.92984	546.64929	K	N	207	223
PSM	SSVAVPYVIVPLK	-236_23830	P01027	1	Mouse_09-2020	null	[MS,MS:1001208,SEQUEST,]	4.3e-3	null	ms_run[1]:scan=4546	2487.1	2	1371.82707	686.41595	K	G	892	905
PSM	EQGVLSFWR	-236_23807	P51881	1	Mouse_09-2020	null	[MS,MS:1001208,SEQUEST,]	6.5e-4	null	ms_run[1]:scan=4543	2485.4	2	1121.57402	561.29055	K	N	64	73
PSM	LQFWTETLPR	-236_23792	Q63880	1	Mouse_09-2020	null	[MS,MS:1001208,SEQUEST,]	6.5e-4	null	ms_run[1]:scan=4541	2484.3	2	1290.68401	645.84569	R	I	544	554
PSM	IIWELIK	-236_23733	O88844	1	Mouse_09-2020	null	[MS,MS:1001208,SEQUEST,]	6.5e-4	null	ms_run[1]:scan=4531	2479.1	2	914.57060	457.78912	R	K	21	28
PSM	DGVANVSIEDRVISLSGEHSIIGR	-236_23711	P08228	1	Mouse_09-2020	null	[MS,MS:1001208,SEQUEST,]	7.0e-3	null	ms_run[1]:scan=4528	2477.6	3	2523.31784	841.77690	K	M	93	117
PSM	FFPLEAWQIGKK	-236_23705	G3UZN1	1	Mouse_09-2020	null	[MS,MS:1001208,SEQUEST,]	6.5e-4	null	ms_run[1]:scan=4526	2476.7	3	1463.80323	488.60637	R	T	55	67
PSM	RLGIPATIVVPNTTPALTIER	-236_23686	Q8VBT2	1	Mouse_09-2020	null	[MS,MS:1001208,SEQUEST,]	6.5e-4	null	ms_run[1]:scan=4523	2475.0	3	2232.30686	744.77399	R	K	78	99
PSM	NSYLEVLLK	-236_23680	Q3TML0	1	Mouse_09-2020	null	[MS,MS:1001208,SEQUEST,]	6.5e-4	null	ms_run[1]:scan=4522	2474.5	2	1078.61406	539.81078	R	A	319	328
PSM	IFVEESVYDEFVKR	-236_23675	P24549	1	Mouse_09-2020	null	[MS,MS:1001208,SEQUEST,]	6.5e-4	null	ms_run[1]:scan=4521	2474.0	3	1759.89438	587.30156	R	V	309	323
PSM	DGVANVSIEDRVISLSGEHSIIGR	-236_23667	P08228	1	Mouse_09-2020	null	[MS,MS:1001208,SEQUEST,]	6.5e-4	null	ms_run[1]:scan=4520	2473.5	4	2523.31533	631.58450	K	M	93	117
PSM	TLGVDFIDVATK	-236_23556	Q8C196	1	Mouse_09-2020	null	[MS,MS:1001208,SEQUEST,]	6.5e-4	null	ms_run[1]:scan=4500	2463.1	2	1278.69475	639.85064	K	M	1270	1282
PSM	SLFSSAENEPPVPLVGNWRPPQPVKGR	-236_23552	P16015	1	Mouse_09-2020	null	[MS,MS:1001208,SEQUEST,]	6.5e-4	null	ms_run[1]:scan=4499	2462.6	4	2958.56362	740.39507	R	V	227	254
PSM	LALIQLQVSSIK	-236_23488	Q9JHW2	1	Mouse_09-2020	null	[MS,MS:1001208,SEQUEST,]	6.5e-4	null	ms_run[1]:scan=4487	2456.4	2	1312.82048	656.91357	R	D	6	18
PSM	DFDPAINEYLQR	-236_22739	Q9QXD6	1	Mouse_09-2020	null	[MS,MS:1001208,SEQUEST,]	6.5e-4	null	ms_run[1]:scan=4359	2390.3	2	1480.70842	740.85698	K	K	219	231
PSM	LSNIFVIGKGNKPWISLPR	-236_23451	P62702	1	Mouse_09-2020	null	[MS,MS:1001208,SEQUEST,]	6.5e-4	null	ms_run[1]:scan=4477	2451.2	4	2139.24550	535.56638	R	K	222	241
PSM	SRVVGNPFDSRTEQGPQVDETQFKKILGYIK	-236_23416	P47738	1	Mouse_09-2020	null	[MS,MS:1001208,SEQUEST,]	6.5e-4	null	ms_run[1]:scan=4468	2446.6	5	3536.85163	708.17574	K	G	347	378
PSM	AFTGFIVEADTPGIHIGK	-236_23354	P45952	1	Mouse_09-2020	null	[MS,MS:1001208,SEQUEST,]	6.5e-4	null	ms_run[1]:scan=4458	2441.5	3	1872.99277	624.99999	K	E	218	236
PSM	VSLAVLNPYIK	-236_23329	Q9DB20	1	Mouse_09-2020	null	[MS,MS:1001208,SEQUEST,]	6.5e-4	null	ms_run[1]:scan=4455	2439.8	2	1216.73015	608.86863	K	T	74	85
PSM	QYKIPDWFLNR	-236_23315	P62270	1	Mouse_09-2020	null	[MS,MS:1001208,SEQUEST,]	6.5e-4	null	ms_run[1]:scan=4453	2438.8	3	1479.77451	493.92962	R	K	76	87
PSM	YFNGNFYYFSR	-236_23295	P70194	1	Mouse_09-2020	null	[MS,MS:1001208,SEQUEST,]	6.5e-4	null	ms_run[1]:scan=4448	2436.4	2	1477.65642	739.33040	K	K	418	429
PSM	RLPTLEQPIIPSDYVAIK	-236_23287	Q8C196	1	Mouse_09-2020	null	[MS,MS:1001208,SEQUEST,]	6.5e-4	null	ms_run[1]:scan=4446	2435.2	3	2053.17112	685.06125	K	P	1292	1310
PSM	YFPTQALNFAFKDK	-236_23262	P51881	1	Mouse_09-2020	null	[MS,MS:1001208,SEQUEST,]	6.5e-4	null	ms_run[1]:scan=4443	2433.6	3	1689.86405	563.95936	R	K	81	95
PSM	LSDLLDWR	-236_23232	Q8VCB3	1	Mouse_09-2020	null	[MS,MS:1001208,SEQUEST,]	4.6e-3	null	ms_run[1]:scan=4438	2431.2	2	1017.53990	509.27182	R	L	592	600
PSM	LFGYQPTIYYPK	-236_23188	Q8K4Z3	1	Mouse_09-2020	null	[MS,MS:1001208,SEQUEST,]	6.5e-4	null	ms_run[1]:scan=4431	2427.4	2	1489.77361	745.38993	K	P	127	139
PSM	YAPGYNAEVGDKWIWLK	-236_23162	Q99LC3	1	Mouse_09-2020	null	[MS,MS:1001208,SEQUEST,]	6.5e-4	null	ms_run[1]:scan=4426	2425.0	3	2010.01078	670.67551	K	0	339	356
PSM	AILDDLLK	-236_23155	D3Z041	1	Mouse_09-2020	null	[MS,MS:1001208,SEQUEST,]	6.5e-4	null	ms_run[1]:scan=4425	2424.5	2	900.54015	450.77367	K	G	634	642
PSM	IITLTGPTNAIFK	-236_23145	P60335	1	Mouse_09-2020	null	[MS,MS:1001208,SEQUEST,]	6.5e-4	null	ms_run[1]:scan=4424	2423.8	2	1388.81462	694.91103	R	F	58	71
PSM	SFLPLLR	-236_23136	Q80XN0	1	Mouse_09-2020	null	[MS,MS:1001208,SEQUEST,]	2.3e-3	null	ms_run[1]:scan=4423	2423.3	2	845.52422	423.26581	K	A	178	185
PSM	GLFIIDDKGILR	-236_23132	P35700	1	Mouse_09-2020	null	[MS,MS:1001208,SEQUEST,]	6.5e-4	null	ms_run[1]:scan=4422	2422.8	2	1359.79973	680.40337	R	I	129	141
PSM	LWAFQALR	-236_23440	Q8CFX1	1	Mouse_09-2020	null	[MS,MS:1001208,SEQUEST,]	6.5e-4	null	ms_run[1]:scan=4475	2450.2	2	1004.56804	502.78744	K	L	291	299
PSM	FFDEESYSLLR	-236_23896	Q9D8L3	1	Mouse_09-2020	null	[MS,MS:1001208,SEQUEST,]	5.0e-3	null	ms_run[1]:scan=4559	2493.8	2	1405.65849	703.33535	R	A	106	117
PSM	VVLNDGHFIPALGFGTTVPDKVPK	-236_22710	Q91WT7	1	Mouse_09-2020	null	[MS,MS:1001208,SEQUEST,]	6.5e-4	null	ms_run[1]:scan=4355	2388.0	4	2521.38027	631.10079	R	E	8	32
PSM	QLAPIWDKLGETYKDHENIIIAK	-236_22627	P09103	1	Mouse_09-2020	null	[MS,MS:1001208,SEQUEST,]	5.0e-3	null	ms_run[1]:scan=4339	2379.9	5	2695.44294	539.89490	K	D	404	427
PSM	DQLIVNLLKEEQAPQNK	-236_21915	A0A1B0GSR9	1	Mouse_09-2020	null	[MS,MS:1001208,SEQUEST,]	6.5e-4	null	ms_run[1]:scan=4223	2319.8	3	1980.07944	660.69686	K	T	6	23
PSM	RGPSPAFWWVNGQGDEIK	-236_21896	D3Z106	1	Mouse_09-2020	null	[MS,MS:1001208,SEQUEST,]	6.5e-4	null	ms_run[1]:scan=4220	2318.2	3	2044.00687	682.00603	K	S	64	82
PSM	LAQPYVGVFLK	-236_21870	Q8CGK3	1	Mouse_09-2020	null	[MS,MS:1001208,SEQUEST,]	6.5e-4	null	ms_run[1]:scan=4215	2315.6	2	1234.71782	617.86335	R	D	147	158
PSM	ITPSYVAFTPEGERLIGDAAK	-236_21849	P20029	1	Mouse_09-2020	null	[MS,MS:1001208,SEQUEST,]	6.5e-4	null	ms_run[1]:scan=4212	2314.1	3	2235.16715	745.72671	R	Q	62	83
PSM	VANVSLLALYK	-236_21843	P62267	1	Mouse_09-2020	null	[MS,MS:1001208,SEQUEST,]	6.5e-4	null	ms_run[1]:scan=4211	2313.6	2	1190.71660	595.86081	K	K	125	136
PSM	FSAPLPPQPWEGVR	-236_21800	Q63880	1	Mouse_09-2020	null	[MS,MS:1001208,SEQUEST,]	6.5e-4	null	ms_run[1]:scan=4203	2309.4	2	1580.82366	790.91463	R	A	78	92
PSM	IHFPLATYAPVISAEK	-236_21796	A0A0A0MQA5	1	Mouse_09-2020	null	[MS,MS:1001208,SEQUEST,]	6.5e-4	null	ms_run[1]:scan=4202	2308.9	3	1756.96085	586.32593	R	Y	294	310
PSM	LRSLFSSAENEPPVPLVGNWRPPQPVKGR	-236_21788	P16015	1	Mouse_09-2020	null	[MS,MS:1001208,SEQUEST,]	6.5e-4	null	ms_run[1]:scan=4201	2308.4	4	3227.74502	807.69136	K	V	225	254
PSM	GFGFVSFER	-236_21770	P29341	1	Mouse_09-2020	null	[MS,MS:1001208,SEQUEST,]	1.8e-2	null	ms_run[1]:scan=4199	2307.3	2	1045.50762	523.25872	K	E	232	241
PSM	DYYFALAHTVRDHLVGR	-236_21746	Q9ET01	1	Mouse_09-2020	null	[MS,MS:1001208,SEQUEST,]	6.5e-4	null	ms_run[1]:scan=4195	2305.4	3	2033.04654	678.34991	R	I	51	68
PSM	DYYFALAHTVRDHLVGR	-236_21735	Q9ET01	1	Mouse_09-2020	null	[MS,MS:1001208,SEQUEST,]	6.5e-4	null	ms_run[1]:scan=4193	2304.2	4	2033.03591	509.01425	R	I	51	68
PSM	GLLQLQWK	-236_21722	Q9CZW5	1	Mouse_09-2020	null	[MS,MS:1001208,SEQUEST,]	6.5e-4	null	ms_run[1]:scan=4191	2303.2	2	985.58263	493.29510	K	D	520	528
PSM	YLAPTILTDVDPNSK	-236_21714	B1AV77	1	Mouse_09-2020	null	[MS,MS:1001208,SEQUEST,]	6.5e-4	null	ms_run[1]:scan=4190	2302.7	2	1646.86528	823.93543	R	M	312	327
PSM	FYLLGVDAR	-236_21708	Q99LB7	1	Mouse_09-2020	null	[MS,MS:1001208,SEQUEST,]	6.5e-4	null	ms_run[1]:scan=4189	2302.1	2	1053.57268	527.29002	K	A	580	589
PSM	AFALNFQQTIAGK	-236_21701	O08601	1	Mouse_09-2020	null	[MS,MS:1001208,SEQUEST,]	1.2e-3	null	ms_run[1]:scan=4188	2301.6	2	1408.75981	704.88280	R	V	237	250
PSM	QAGIAQLYGIAGSTNVTGDQVK	-236_21694	Q9QXD6	1	Mouse_09-2020	null	[MS,MS:1001208,SEQUEST,]	6.5e-4	null	ms_run[1]:scan=4187	2301.1	3	2191.13724	731.04996	R	L	51	73
PSM	ATGYPLAFIAAK	-236_21679	Q8C196	1	Mouse_09-2020	null	[MS,MS:1001208,SEQUEST,]	6.5e-4	null	ms_run[1]:scan=4184	2299.7	2	1222.68413	611.84516	K	A	729	741
PSM	LLLINNAATLGDVSK	-236_21671	Q64105	1	Mouse_09-2020	null	[MS,MS:1001208,SEQUEST,]	6.5e-4	null	ms_run[1]:scan=4183	2299.2	2	1541.89128	771.44851	R	F	96	111
PSM	RGFGFVTFDDHDPVDKIVLQK	-236_21663	O88569	1	Mouse_09-2020	null	[MS,MS:1001208,SEQUEST,]	6.5e-4	null	ms_run[1]:scan=4182	2298.5	4	2433.25673	609.06949	K	H	153	174
PSM	GFPTIYFSPANK	-236_21659	P27773	1	Mouse_09-2020	null	[MS,MS:1001208,SEQUEST,]	6.5e-4	null	ms_run[1]:scan=4181	2298.0	2	1341.68389	671.34552	K	L	449	461
PSM	GVPTGFVLPIRDIR	-236_21648	A0A1W2P733	1	Mouse_09-2020	null	[MS,MS:1001208,SEQUEST,]	6.5e-4	null	ms_run[1]:scan=4179	2296.9	3	1539.90067	513.97171	K	S	699	713
PSM	SFSTVPYIVGINK	-236_21640	Q8VCT4	1	Mouse_09-2020	null	[MS,MS:1001208,SEQUEST,]	6.5e-4	null	ms_run[1]:scan=4178	2296.4	2	1424.77873	712.89283	K	E	339	352
PSM	TPWIEFENNYR	-236_21627	Q8BGL3	1	Mouse_09-2020	null	[MS,MS:1001208,SEQUEST,]	6.5e-4	null	ms_run[1]:scan=4174	2294.5	2	1468.68743	734.84642	R	L	75	86
PSM	FAVLQTYGDTTHTLVEKINYTGR	-236_21624	P49429	1	Mouse_09-2020	null	[MS,MS:1001208,SEQUEST,]	6.5e-4	null	ms_run[1]:scan=4173	2294.0	4	2627.34682	657.59206	K	L	133	156
PSM	LTGQIFLGGSIVR	-236_21615	Q63836	0	Mouse_09-2020	null	[MS,MS:1001208,SEQUEST,]	6.5e-4	null	ms_run[1]:scan=4172	2293.5	2	1360.79473	680.90099	R	G	345	358
PSM	LTGQIFLGGSIVR	-236_21615	A0A0R4J135	0	Mouse_09-2020	null	[MS,MS:1001208,SEQUEST,]	6.5e-4	null	ms_run[1]:scan=4172	2293.5	2	1360.79473	680.90099	R	G	345	358
PSM	LRSLFSSAENEPPVPLVGNWRPPQPVKGR	-236_21609	P16015	1	Mouse_09-2020	null	[MS,MS:1001208,SEQUEST,]	6.5e-4	null	ms_run[1]:scan=4171	2292.8	5	3227.74671	646.35455	K	V	225	254
PSM	VHLVGIDIFTGK	-236_21601	Q8BGY2	1	Mouse_09-2020	null	[MS,MS:1001208,SEQUEST,]	6.5e-4	null	ms_run[1]:scan=4170	2292.3	3	1298.74628	433.58708	K	Y	56	68
PSM	FKDIFQEIYDK	-236_21595	O88844	1	Mouse_09-2020	null	[MS,MS:1001208,SEQUEST,]	6.5e-4	null	ms_run[1]:scan=4169	2291.8	3	1445.73172	482.58189	R	Y	223	234
PSM	GGTWFAGFGR	-236_21559	D3Z1U9	1	Mouse_09-2020	null	[MS,MS:1001208,SEQUEST,]	6.5e-4	null	ms_run[1]:scan=4162	2288.3	2	1055.50688	528.25651	R	R	179	189
PSM	TENLLGSYFPK	-236_21931	P97371	1	Mouse_09-2020	null	[MS,MS:1001208,SEQUEST,]	6.5e-4	null	ms_run[1]:scan=4225	2320.8	2	1268.65203	634.82970	K	I	25	36
PSM	VFTAYDVFR	-236_21937	A2AIT6	1	Mouse_09-2020	null	[MS,MS:1001208,SEQUEST,]	6.5e-4	null	ms_run[1]:scan=4226	2321.3	2	1117.57134	559.28747	K	S	126	135
PSM	KYEGGRELNDFISYLQR	-236_21945	P27773	1	Mouse_09-2020	null	[MS,MS:1001208,SEQUEST,]	6.5e-4	null	ms_run[1]:scan=4227	2322.0	3	2088.05033	696.68848	K	A	466	483
PSM	NYPVWQHITLTTLR	-236_21955	Q8BMJ2	1	Mouse_09-2020	null	[MS,MS:1001208,SEQUEST,]	6.5e-4	null	ms_run[1]:scan=4228	2322.5	3	1741.94016	581.31766	K	H	945	959
PSM	FSAPLPPQPWEGVR	-236_22575	Q63880	1	Mouse_09-2020	null	[MS,MS:1001208,SEQUEST,]	6.5e-4	null	ms_run[1]:scan=4331	2375.6	2	1580.82170	790.91463	R	A	78	92
PSM	IHFPLATYAPVISAEK	-236_22571	A0A0A0MQA5	1	Mouse_09-2020	null	[MS,MS:1001208,SEQUEST,]	6.5e-4	null	ms_run[1]:scan=4330	2375.1	3	1756.96268	586.32593	R	Y	294	310
PSM	NFGIWLR	-236_22555	A0A1D5RM79	1	Mouse_09-2020	null	[MS,MS:1001208,SEQUEST,]	6.5e-4	null	ms_run[1]:scan=4327	2373.7	2	905.49748	453.25324	K	D	77	84
PSM	LDAYNQEKQNFIQHFSQIVK	-236_22549	Q920E5	1	Mouse_09-2020	null	[MS,MS:1001208,SEQUEST,]	1.7e-2	null	ms_run[1]:scan=4326	2373.2	4	2450.23964	613.31703	K	L	7	27
PSM	NFTDVHPDYGARIQALLDKYNAEKPK	-236_22542	P24270	1	Mouse_09-2020	null	[MS,MS:1001208,SEQUEST,]	6.5e-4	null	ms_run[1]:scan=4325	2372.6	5	3003.53162	601.51228	K	A	481	507
PSM	TIILYDTNLPDVSAK	-236_22498	E9Q1Q9	1	Mouse_09-2020	null	[MS,MS:1001208,SEQUEST,]	6.5e-4	null	ms_run[1]:scan=4317	2368.5	2	1662.89336	831.95108	R	F	154	169
PSM	FLAPWIGR	-236_22486	A2A974	1	Mouse_09-2020	null	[MS,MS:1001208,SEQUEST,]	6.5e-4	null	ms_run[1]:scan=4315	2367.5	2	959.54863	480.27671	R	L	120	128
PSM	VVFGLFGK	-236_22470	P24369	1	Mouse_09-2020	null	[MS,MS:1001208,SEQUEST,]	6.5e-4	null	ms_run[1]:scan=4313	2366.3	2	866.51262	433.76036	R	V	60	68
PSM	LILPGLISSR	-236_22461	Q63836	1	Mouse_09-2020	null	[MS,MS:1001208,SEQUEST,]	6.5e-4	null	ms_run[1]:scan=4312	2365.8	2	1068.67681	534.84242	K	Y	94	104
PSM	GTNVITSLSSVLRDSK	-236_22403	Q91X77	1	Mouse_09-2020	null	[MS,MS:1001208,SEQUEST,]	6.5e-4	null	ms_run[1]:scan=4302	2360.6	3	1676.91739	559.64410	K	F	384	400
PSM	GFKDQIYDIFQK	-236_22389	P60843	1	Mouse_09-2020	null	[MS,MS:1001208,SEQUEST,]	6.5e-4	null	ms_run[1]:scan=4300	2359.5	3	1501.76603	501.26104	R	N	191	203
PSM	LGEYGFQNAILVR	-236_22383	P07724	1	Mouse_09-2020	null	[MS,MS:1001208,SEQUEST,]	6.5e-4	null	ms_run[1]:scan=4299	2359.0	2	1479.79607	740.40136	K	T	422	435
PSM	TRTFYGLHQDFPSVVVVGLGK	-236_22375	Q9CPY7	1	Mouse_09-2020	null	[MS,MS:1001208,SEQUEST,]	6.5e-4	null	ms_run[1]:scan=4298	2358.5	4	2320.24965	580.81666	K	S	83	104
PSM	ANATEFGLASGVFTR	-236_22359	Q8R0Y6	1	Mouse_09-2020	null	[MS,MS:1001208,SEQUEST,]	6.5e-4	null	ms_run[1]:scan=4295	2357.1	2	1540.77617	770.89135	R	I	827	842
PSM	SSGPTSLFAVTVAPPGAR	-236_22686	Q8VEK3	1	Mouse_09-2020	null	[MS,MS:1001208,SEQUEST,]	6.5e-4	null	ms_run[1]:scan=4348	2384.6	2	1714.91252	857.95977	K	G	182	200
PSM	GLYPAPLKIIDAVK	-236_22352	Q8BMS1	1	Mouse_09-2020	null	[MS,MS:1001208,SEQUEST,]	6.5e-4	null	ms_run[1]:scan=4294	2356.6	3	1497.90305	499.97283	K	G	296	310
PSM	FSLYFLAYEDKNDIPKDK	-236_22313	Q9CPU0	1	Mouse_09-2020	null	[MS,MS:1001208,SEQUEST,]	6.5e-4	null	ms_run[1]:scan=4289	2353.9	4	2206.10805	552.28212	K	E	68	86
PSM	FLPLFDR	-236_22297	Q64433	1	Mouse_09-2020	null	[MS,MS:1001208,SEQUEST,]	5.0e-3	null	ms_run[1]:scan=4287	2352.8	2	907.50316	454.25545	K	L	9	16
PSM	LGVLGFFSTGDQHAR	-236_22251	Q91WG0	0	Mouse_09-2020	null	[MS,MS:1001208,SEQUEST,]	6.5e-4	null	ms_run[1]:scan=4280	2349.2	3	1604.81815	535.61084	R	N	181	196
PSM	LGVLGFFSTGDQHAR	-236_22251	Q8QZR3	0	Mouse_09-2020	null	[MS,MS:1001208,SEQUEST,]	6.5e-4	null	ms_run[1]:scan=4280	2349.2	3	1604.81815	535.61084	R	N	178	193
PSM	SWLPAYATPHFIR	-236_22239	Q4LDG0	1	Mouse_09-2020	null	[MS,MS:1001208,SEQUEST,]	6.5e-4	null	ms_run[1]:scan=4278	2348.2	3	1558.81675	520.27702	R	Q	617	630
PSM	TIQNLASIQSFQIK	-236_22189	Q91XE0	1	Mouse_09-2020	null	[MS,MS:1001208,SEQUEST,]	6.5e-4	null	ms_run[1]:scan=4270	2344.1	2	1590.88786	795.94613	K	S	114	128
PSM	FLIDGFPR	-236_22120	Q9DBP5	1	Mouse_09-2020	null	[MS,MS:1001208,SEQUEST,]	6.5e-4	null	ms_run[1]:scan=4259	2338.4	2	964.52599	482.76618	K	Q	89	97
PSM	KFSLPLYFVSAADGTNVVK	-236_22100	E9Q9D5	1	Mouse_09-2020	null	[MS,MS:1001208,SEQUEST,]	4.4e-2	null	ms_run[1]:scan=4256	2336.8	3	2056.10520	686.04197	K	F	151	170
PSM	SYLYFTQFK	-236_22065	Q9CPT4	1	Mouse_09-2020	null	[MS,MS:1001208,SEQUEST,]	6.5e-4	null	ms_run[1]:scan=4250	2333.9	2	1196.59941	598.80296	K	E	94	103
PSM	WWDNLNHLSPFVDHEK	-236_22059	P58044	1	Mouse_09-2020	null	[MS,MS:1001208,SEQUEST,]	5.2e-3	null	ms_run[1]:scan=4249	2333.4	4	2036.96157	509.99579	K	H	208	224
PSM	GQNILDGGAPFYTTYK	-236_22056	O09174	1	Mouse_09-2020	null	[MS,MS:1001208,SEQUEST,]	4.1e-2	null	ms_run[1]:scan=4248	2332.7	2	1744.85491	872.93068	R	A	208	224
PSM	VLEALLPLK	-236_22014	P19096	1	Mouse_09-2020	null	[MS,MS:1001208,SEQUEST,]	6.5e-4	null	ms_run[1]:scan=4240	2328.7	2	995.64952	498.32861	K	L	2376	2385
PSM	FYGPEGPYGVFAGR	-236_21994	O55022	1	Mouse_09-2020	null	[MS,MS:1001208,SEQUEST,]	6.5e-4	null	ms_run[1]:scan=4236	2326.5	2	1516.72368	758.86461	K	A	106	120
PSM	KYEGGRELNDFISYLQR	-236_21986	P27773	1	Mouse_09-2020	null	[MS,MS:1001208,SEQUEST,]	6.5e-4	null	ms_run[1]:scan=4235	2326.0	4	2088.05190	522.76818	K	A	466	483
PSM	ALSQHPTVNDDLPNRIIAGLVK	-236_21980	P97872	1	Mouse_09-2020	null	[MS,MS:1001208,SEQUEST,]	6.5e-4	null	ms_run[1]:scan=4234	2325.4	4	2371.31142	593.58276	R	K	278	300
PSM	FSLYFLAYEDKNDIPKDK	-236_22345	Q9CPU0	1	Mouse_09-2020	null	[MS,MS:1001208,SEQUEST,]	6.5e-4	null	ms_run[1]:scan=4293	2356.1	3	2206.10849	736.04041	K	E	68	86
PSM	KESPDYSQRLSQVAPVLKER	-236_10540	Q9DBE0	1	Mouse_09-2020	null	[MS,MS:1001208,SEQUEST,]	6.5e-4	null	ms_run[1]:scan=2335	1344.2	4	2330.24453	583.31703	K	V	425	445
PSM	VNNSSLIGVGYTQTLRPGVK	-236_14433	G3UX26	1	Mouse_09-2020	null	[MS,MS:1001208,SEQUEST,]	6.5e-4	null	ms_run[1]:scan=2972	1672.9	3	2103.15543	701.72341	K	T	237	257
PSM	YQSLAYSR	-236_5709	H7BWY3	1	Mouse_09-2020	null	[MS,MS:1001208,SEQUEST,]	6.5e-4	null	ms_run[1]:scan=1563	946.8	2	987.48808	494.24835	K	L	57	65
PSM	IQALLDKYNAEKPK	-236_6718	P24270	1	Mouse_09-2020	null	[MS,MS:1001208,SEQUEST,]	6.5e-4	null	ms_run[1]:scan=1725	1030.1	4	1630.91616	408.48453	R	A	493	507
PSM	RHVFGESDELIGQK	-236_6682	P17751	1	Mouse_09-2020	null	[MS,MS:1001208,SEQUEST,]	6.5e-4	null	ms_run[1]:scan=1719	1027.2	3	1614.82688	538.94600	R	S	150	164
PSM	ITPFEEK	-236_6674	P08249	1	Mouse_09-2020	null	[MS,MS:1001208,SEQUEST,]	4.6e-3	null	ms_run[1]:scan=1718	1026.5	2	863.45268	432.22909	K	I	308	315
PSM	TYFPHFDVSHGSAQVKGHGK	-236_6659	Q91VB8	1	Mouse_09-2020	null	[MS,MS:1001208,SEQUEST,]	6.5e-4	null	ms_run[1]:scan=1715	1025.0	4	2199.07900	550.52371	K	V	42	62
PSM	TYFPHFDVSHGSAQVKGHGK	-236_6651	Q91VB8	1	Mouse_09-2020	null	[MS,MS:1001208,SEQUEST,]	6.5e-4	null	ms_run[1]:scan=1714	1024.4	5	2199.08689	440.62042	K	V	42	62
PSM	GGNNLVSGYPK	-236_6645	Q91X72	1	Mouse_09-2020	null	[MS,MS:1001208,SEQUEST,]	6.5e-4	null	ms_run[1]:scan=1713	1023.9	2	1105.56462	553.28546	K	L	331	342
PSM	GYAWSGGGR	-236_6630	Q8R086	1	Mouse_09-2020	null	[MS,MS:1001208,SEQUEST,]	1.8e-2	null	ms_run[1]:scan=1709	1022.0	2	910.41667	455.71193	K	V	448	457
PSM	YLAEVAAGDDK	-236_6616	A0A2I3BQ03	1	Mouse_09-2020	null	[MS,MS:1001208,SEQUEST,]	6.5e-4	null	ms_run[1]:scan=1707	1020.9	2	1151.56023	576.28259	R	G	128	139
PSM	KIKLTITYGPK	-236_6608	P12710	1	Mouse_09-2020	null	[MS,MS:1001208,SEQUEST,]	6.5e-4	null	ms_run[1]:scan=1706	1020.3	3	1261.79038	421.26746	K	V	47	58
PSM	IQALLDKYNAEKPK	-236_6735	P24270	1	Mouse_09-2020	null	[MS,MS:1001208,SEQUEST,]	6.5e-4	null	ms_run[1]:scan=1727	1031.2	3	1630.91544	544.31028	R	A	493	507
PSM	VQEEIDRVVGR	-236_6599	Q64458	0	Mouse_09-2020	null	[MS,MS:1001208,SEQUEST,]	6.5e-4	null	ms_run[1]:scan=1705	1019.8	3	1299.70557	433.90536	K	R	323	334
PSM	VQEEIDRVVGR	-236_6599	P33267	0	Mouse_09-2020	null	[MS,MS:1001208,SEQUEST,]	6.5e-4	null	ms_run[1]:scan=1705	1019.8	3	1299.70557	433.90536	R	R	324	335
PSM	HSQGINWYHWK	-236_6571	Q8BYI9	1	Mouse_09-2020	null	[MS,MS:1001208,SEQUEST,]	4.8e-2	null	ms_run[1]:scan=1701	1017.7	3	1455.69129	485.90207	R	H	1317	1328
PSM	IQGATIPINQARPNR	-236_6558	Q8R0Y6	1	Mouse_09-2020	null	[MS,MS:1001208,SEQUEST,]	5.0e-3	null	ms_run[1]:scan=1698	1016.4	3	1648.92258	550.31291	K	L	540	555
PSM	KFYEAFSK	-236_6523	P11499	1	Mouse_09-2020	null	[MS,MS:1001208,SEQUEST,]	6.5e-4	null	ms_run[1]:scan=1693	1013.7	2	1019.52007	510.26347	K	L	428	436
PSM	WDYDKNEWKK	-236_6514	P19783	1	Mouse_09-2020	null	[MS,MS:1001208,SEQUEST,]	6.5e-4	null	ms_run[1]:scan=1692	1013.2	3	1411.66266	471.22621	K	0	160	170
PSM	LNRLNYIEGTK	-236_6489	Q9D1A2	1	Mouse_09-2020	null	[MS,MS:1001208,SEQUEST,]	6.5e-4	null	ms_run[1]:scan=1687	1010.8	3	1320.72718	440.91386	K	L	451	462
PSM	VYINLDKETK	-236_6481	P52503	1	Mouse_09-2020	null	[MS,MS:1001208,SEQUEST,]	5.2e-3	null	ms_run[1]:scan=1686	1010.2	3	1222.66568	408.22744	K	G	91	101
PSM	SWNETFHAR	-236_6458	Q9DCX2	1	Mouse_09-2020	null	[MS,MS:1001208,SEQUEST,]	6.5e-4	null	ms_run[1]:scan=1683	1008.5	2	1147.52727	574.26760	K	A	33	42
PSM	ATFDAISK	-236_6442	D3YVC1	1	Mouse_09-2020	null	[MS,MS:1001208,SEQUEST,]	6.5e-4	null	ms_run[1]:scan=1681	1007.5	2	852.44524	426.72672	K	Y	239	247
PSM	HLIIGVSSDR	-236_6425	A2AKV0	1	Mouse_09-2020	null	[MS,MS:1001208,SEQUEST,]	5.3e-3	null	ms_run[1]:scan=1679	1006.4	2	1096.61150	548.80910	K	L	67	77
PSM	VYKQSDLDTLAK	-236_6585	P11725	1	Mouse_09-2020	null	[MS,MS:1001208,SEQUEST,]	6.5e-4	null	ms_run[1]:scan=1703	1018.8	3	1380.73917	460.91716	R	A	142	154
PSM	WDSWNKLKGTSK	-236_6409	P31786	1	Mouse_09-2020	null	[MS,MS:1001208,SEQUEST,]	6.5e-4	null	ms_run[1]:scan=1676	1005.1	3	1449.74677	483.92101	K	S	56	68
PSM	RYYLSNQERPQYEHSVVVGR	-236_6759	Q8R0F9	1	Mouse_09-2020	null	[MS,MS:1001208,SEQUEST,]	6.5e-4	null	ms_run[1]:scan=1730	1032.8	4	2480.24087	620.81619	K	S	267	287
PSM	IGGHGAEYGAEALER	-236_6773	Q91VB8	1	Mouse_09-2020	null	[MS,MS:1001208,SEQUEST,]	6.5e-4	null	ms_run[1]:scan=1732	1033.9	2	1529.73393	765.37079	K	F	18	33
PSM	FDEGRNNFEGEITKEK	-236_7110	P09103	1	Mouse_09-2020	null	[MS,MS:1001208,SEQUEST,]	6.5e-4	null	ms_run[1]:scan=1786	1061.5	4	1912.89992	478.98134	K	L	211	227
PSM	VDPVNFK	-236_7092	Q91VB8	1	Mouse_09-2020	null	[MS,MS:1001208,SEQUEST,]	5.3e-3	null	ms_run[1]:scan=1784	1060.4	2	818.44023	409.72398	R	L	94	101
PSM	QTVAVGVIK	-236_7072	P10126	1	Mouse_09-2020	null	[MS,MS:1001208,SEQUEST,]	6.5e-4	null	ms_run[1]:scan=1781	1058.8	2	914.56700	457.78711	R	V	431	440
PSM	LRQFHLHWGSSDDHGSEHTVDGVK	-236_7039	P16015	1	Mouse_09-2020	null	[MS,MS:1001208,SEQUEST,]	6.5e-4	null	ms_run[1]:scan=1775	1055.9	5	2744.29243	549.66430	R	A	90	114
PSM	TAAYVNAIEK	-236_7003	P26443	1	Mouse_09-2020	null	[MS,MS:1001208,SEQUEST,]	6.5e-4	null	ms_run[1]:scan=1770	1053.2	2	1079.57317	540.29021	R	F	536	546
PSM	KGNIYSLNEGYAK	-236_6997	Q9QXD6	1	Mouse_09-2020	null	[MS,MS:1001208,SEQUEST,]	6.5e-4	null	ms_run[1]:scan=1769	1052.6	3	1456.74369	486.25254	K	F	206	219
PSM	GAVDGGLSIPHSTK	-236_6984	P47962	1	Mouse_09-2020	null	[MS,MS:1001208,SEQUEST,]	6.5e-4	null	ms_run[1]:scan=1767	1051.6	3	1338.70063	446.90525	K	F	165	179
PSM	KWKEDVELYR	-236_6975	Q00623	1	Mouse_09-2020	null	[MS,MS:1001208,SEQUEST,]	6.5e-4	null	ms_run[1]:scan=1765	1050.8	3	1365.71555	455.91023	K	K	130	140
PSM	FNSSISYDR	-236_6970	Q91YI0	1	Mouse_09-2020	null	[MS,MS:1001208,SEQUEST,]	6.5e-4	null	ms_run[1]:scan=1764	1050.2	2	1088.50139	544.75400	K	L	24	33
PSM	TLSDYNIQK	-236_6763	E9Q5F6	1	Mouse_09-2020	null	[MS,MS:1001208,SEQUEST,]	6.5e-4	null	ms_run[1]:scan=1731	1033.3	2	1081.55181	541.27985	R	S	55	64
PSM	YLAEFATGNDRK	-236_6957	F6WA09	1	Mouse_09-2020	null	[MS,MS:1001208,SEQUEST,]	6.5e-4	null	ms_run[1]:scan=1762	1049.1	3	1384.68500	462.23337	R	0	143	155
PSM	FYVYNK	-236_6930	Q9EP89	1	Mouse_09-2020	null	[MS,MS:1001208,SEQUEST,]	1.6e-2	null	ms_run[1]:scan=1757	1046.5	2	833.41905	417.21325	R	K	378	384
PSM	EQVANSAFVER	-236_6914	P11499	1	Mouse_09-2020	null	[MS,MS:1001208,SEQUEST,]	6.5e-4	null	ms_run[1]:scan=1754	1045.1	2	1249.61662	625.31221	K	R	492	503
PSM	VEITYTPK	-236_6905	O88844	1	Mouse_09-2020	null	[MS,MS:1001208,SEQUEST,]	1.7e-2	null	ms_run[1]:scan=1753	1044.6	2	950.51958	475.76330	K	G	152	160
PSM	RHYLFDVQR	-236_6872	Q9CQQ7	1	Mouse_09-2020	null	[MS,MS:1001208,SEQUEST,]	6.5e-4	null	ms_run[1]:scan=1748	1041.9	3	1233.64707	411.88776	K	N	163	172
PSM	YTVGLGQTR	-236_6863	P54869	1	Mouse_09-2020	null	[MS,MS:1001208,SEQUEST,]	6.5e-4	null	ms_run[1]:scan=1747	1041.4	2	994.53240	497.76945	K	G	84	93
PSM	FIGPSPEVVRK	-236_6831	G5E8R3	1	Mouse_09-2020	null	[MS,MS:1001208,SEQUEST,]	6.5e-4	null	ms_run[1]:scan=1741	1038.4	3	1228.70505	410.23980	R	G	138	149
PSM	KELSEPSSTRIYAIAK	-236_6820	Q8C196	1	Mouse_09-2020	null	[MS,MS:1001208,SEQUEST,]	6.5e-4	null	ms_run[1]:scan=1739	1037.3	3	1792.98044	598.33163	K	L	841	857
PSM	LYRPGSVAYVSR	-236_6802	Q3V117	1	Mouse_09-2020	null	[MS,MS:1001208,SEQUEST,]	6.5e-4	null	ms_run[1]:scan=1737	1036.3	3	1367.74253	456.58585	K	G	651	663
PSM	LFAEAVQK	-236_6794	Q8C196	1	Mouse_09-2020	null	[MS,MS:1001208,SEQUEST,]	6.5e-4	null	ms_run[1]:scan=1736	1035.8	2	905.50932	453.25819	K	R	1472	1480
PSM	FKPAWVK	-236_6934	Q63880	1	Mouse_09-2020	null	[MS,MS:1001208,SEQUEST,]	5.3e-3	null	ms_run[1]:scan=1758	1047.0	2	875.51299	438.26053	K	D	451	458
PSM	GGNFSQTFR	-236_7117	H7BWY3	1	Mouse_09-2020	null	[MS,MS:1001208,SEQUEST,]	6.5e-4	null	ms_run[1]:scan=1787	1062.0	2	1013.48009	507.24360	R	V	501	510
PSM	WDTVSNQVQR	-236_6392	Q64374	1	Mouse_09-2020	null	[MS,MS:1001208,SEQUEST,]	6.5e-4	null	ms_run[1]:scan=1674	1003.9	2	1232.60112	616.80455	R	A	42	52
PSM	YAREAYNLGVR	-236_6344	O35490	1	Mouse_09-2020	null	[MS,MS:1001208,SEQUEST,]	6.5e-4	null	ms_run[1]:scan=1666	999.9	2	1311.68181	656.34384	K	I	284	295
PSM	RFSVSTLR	-236_5972	A0A0R4IZY2	0	Mouse_09-2020	null	[MS,MS:1001208,SEQUEST,]	6.5e-4	null	ms_run[1]:scan=1608	969.9	2	965.55260	483.27998	R	F	136	144
PSM	RFSVSTLR	-236_5972	A0A2R8VHY1	0	Mouse_09-2020	null	[MS,MS:1001208,SEQUEST,]	6.5e-4	null	ms_run[1]:scan=1608	969.9	2	965.55260	483.27998	R	F	36	44
PSM	RFSVSTLR	-236_5972	P11714	0	Mouse_09-2020	null	[MS,MS:1001208,SEQUEST,]	6.5e-4	null	ms_run[1]:scan=1608	969.9	2	965.55260	483.27998	R	F	136	144
PSM	VTLTPEEEAR	-236_5966	A0A1B0GSR9	1	Mouse_09-2020	null	[MS,MS:1001208,SEQUEST,]	6.5e-4	null	ms_run[1]:scan=1607	969.4	2	1144.58440	572.79586	K	K	289	299
PSM	GLSQSALPYRR	-236_5944	Q921R2	1	Mouse_09-2020	null	[MS,MS:1001208,SEQUEST,]	6.5e-4	null	ms_run[1]:scan=1604	967.8	3	1247.68467	416.56668	K	V	10	21
PSM	IYIDSNNNPER	-236_5939	Q68FD5	1	Mouse_09-2020	null	[MS,MS:1001208,SEQUEST,]	6.5e-4	null	ms_run[1]:scan=1603	967.3	2	1334.63408	667.82040	K	L	882	893
PSM	VGDLSPKQEEALAK	-236_5935	Q99J08	1	Mouse_09-2020	null	[MS,MS:1001208,SEQUEST,]	6.5e-4	null	ms_run[1]:scan=1602	966.8	3	1484.79261	495.60335	R	R	5	19
PSM	RAAAEVNQEYGLDPK	-236_5930	P97807	1	Mouse_09-2020	null	[MS,MS:1001208,SEQUEST,]	6.5e-4	null	ms_run[1]:scan=1600	965.9	3	1660.83084	554.28116	K	A	98	113
PSM	LTDIHGNALQYNKEVK	-236_5924	Q9Z0S1	1	Mouse_09-2020	null	[MS,MS:1001208,SEQUEST,]	1.2e-3	null	ms_run[1]:scan=1599	965.4	4	1842.97097	461.49817	K	M	262	278
PSM	IYNYYK	-236_5901	Q93092	1	Mouse_09-2020	null	[MS,MS:1001208,SEQUEST,]	1.8e-2	null	ms_run[1]:scan=1596	963.7	2	863.42974	432.21853	K	F	220	226
PSM	IDIVENR	-236_5889	P16460	1	Mouse_09-2020	null	[MS,MS:1001208,SEQUEST,]	6.5e-4	null	ms_run[1]:scan=1594	962.7	2	858.46831	429.73762	R	I	266	273
PSM	LSQVAPVLKER	-236_5979	Q9DBE0	1	Mouse_09-2020	null	[MS,MS:1001208,SEQUEST,]	6.5e-4	null	ms_run[1]:scan=1609	970.5	3	1239.74118	413.91883	R	V	434	445
PSM	RFQLVDSR	-236_5880	P52196	1	Mouse_09-2020	null	[MS,MS:1001208,SEQUEST,]	6.5e-4	null	ms_run[1]:scan=1593	962.1	2	1020.56017	510.78289	K	Q	176	184
PSM	KVFIEDVSK	-236_5833	P16460	1	Mouse_09-2020	null	[MS,MS:1001208,SEQUEST,]	6.5e-4	null	ms_run[1]:scan=1585	958.0	2	1064.59868	532.80296	K	F	58	67
PSM	KILGYIK	-236_5819	P47738	1	Mouse_09-2020	null	[MS,MS:1001208,SEQUEST,]	6.5e-4	null	ms_run[1]:scan=1582	956.5	2	834.54570	417.77601	K	G	371	378
PSM	IAPYVAHNFNK	-236_5812	G5E8R3	1	Mouse_09-2020	null	[MS,MS:1001208,SEQUEST,]	6.5e-4	null	ms_run[1]:scan=1580	955.4	3	1273.66907	425.22778	K	F	590	601
PSM	LAVSQVPR	-236_5793	P40142	1	Mouse_09-2020	null	[MS,MS:1001208,SEQUEST,]	6.5e-4	null	ms_run[1]:scan=1575	952.9	2	869.51995	435.26380	R	G	587	595
PSM	YIDQEELNK	-236_5778	P07901	0	Mouse_09-2020	null	[MS,MS:1001208,SEQUEST,]	6.5e-4	null	ms_run[1]:scan=1573	951.9	2	1151.55705	576.28259	K	K	285	294
PSM	YIDQEELNK	-236_5778	P11499	0	Mouse_09-2020	null	[MS,MS:1001208,SEQUEST,]	6.5e-4	null	ms_run[1]:scan=1573	951.9	2	1151.55705	576.28259	K	K	276	285
PSM	HLSSGDLLR	-236_5757	Q9WTP7	1	Mouse_09-2020	null	[MS,MS:1001208,SEQUEST,]	1.9e-2	null	ms_run[1]:scan=1570	950.3	2	997.54296	499.27490	K	N	35	44
PSM	TIEEVVGRANDSK	-236_5743	P47738	1	Mouse_09-2020	null	[MS,MS:1001208,SEQUEST,]	6.5e-4	null	ms_run[1]:scan=1567	949.0	3	1417.73426	473.24757	K	G	431	444
PSM	SSQFLAPK	-236_5734	E9PVP0	1	Mouse_09-2020	null	[MS,MS:1001208,SEQUEST,]	6.5e-4	null	ms_run[1]:scan=1566	948.4	2	877.47740	439.24254	K	M	276	284
PSM	YAQVKPDGTYVKPLSNK	-236_5725	Q9R0H0	1	Mouse_09-2020	null	[MS,MS:1001208,SEQUEST,]	6.5e-4	null	ms_run[1]:scan=1565	947.9	4	1908.02224	477.76109	K	T	256	273
PSM	ALSQHPTVNDDLPNR	-236_5863	P97872	1	Mouse_09-2020	null	[MS,MS:1001208,SEQUEST,]	6.5e-4	null	ms_run[1]:scan=1589	960.3	3	1676.83554	559.61654	R	I	278	293
PSM	VGVNGFGR	-236_6365	A0A1D5RLD8	1	Mouse_09-2020	null	[MS,MS:1001208,SEQUEST,]	6.5e-4	null	ms_run[1]:scan=1670	1001.8	2	805.43151	403.21939	K	G	4	12
PSM	SFRNPLAK	-236_5988	P17182	1	Mouse_09-2020	null	[MS,MS:1001208,SEQUEST,]	6.5e-4	null	ms_run[1]:scan=1610	971.1	2	932.53057	466.76925	R	0	427	435
PSM	RVVDVFTK	-236_6033	Q9JIZ0	1	Mouse_09-2020	null	[MS,MS:1001208,SEQUEST,]	6.5e-4	null	ms_run[1]:scan=1618	975.0	2	963.56182	482.28473	K	M	16	24
PSM	RYLSAQKPLLNDSQFRK	-236_6323	P52825	1	Mouse_09-2020	null	[MS,MS:1001208,SEQUEST,]	6.5e-4	null	ms_run[1]:scan=1662	997.7	4	2064.13613	516.78918	K	E	63	80
PSM	LQTQVFK	-236_6316	Q6ZWN5	1	Mouse_09-2020	null	[MS,MS:1001208,SEQUEST,]	6.5e-4	null	ms_run[1]:scan=1661	997.2	2	863.49999	432.25290	R	G	110	117
PSM	DNHYQINSIQK	-236_6310	Q91VL9	1	Mouse_09-2020	null	[MS,MS:1001208,SEQUEST,]	4.1e-2	null	ms_run[1]:scan=1660	996.6	2	1359.67009	680.33621	R	Q	513	524
PSM	GGPLSGPYR	-236_6303	P16015	1	Mouse_09-2020	null	[MS,MS:1001208,SEQUEST,]	6.5e-4	null	ms_run[1]:scan=1659	996.1	2	903.46874	452.23778	R	R	81	90
PSM	ARRLQFWTK	-236_6295	Q8BK48	0	Mouse_09-2020	null	[MS,MS:1001208,SEQUEST,]	4.6e-3	null	ms_run[1]:scan=1658	995.6	3	1205.69144	402.56825	K	L	532	541
PSM	ARRLQFWTK	-236_6295	Q8QZR3	0	Mouse_09-2020	null	[MS,MS:1001208,SEQUEST,]	4.6e-3	null	ms_run[1]:scan=1658	995.6	3	1205.69144	402.56825	K	L	531	540
PSM	LRDNGLLAKPTHGDIIR	-236_6288	P29758	1	Mouse_09-2020	null	[MS,MS:1001208,SEQUEST,]	6.5e-4	null	ms_run[1]:scan=1657	995.1	4	1889.07046	473.02335	R	A	397	414
PSM	YLVPQAR	-236_6274	Q8CGK3	1	Mouse_09-2020	null	[MS,MS:1001208,SEQUEST,]	1.2e-2	null	ms_run[1]:scan=1654	993.7	2	846.48442	423.74525	R	L	662	669
PSM	GLETTATYDPK	-236_6265	Q9R0H0	1	Mouse_09-2020	null	[MS,MS:1001208,SEQUEST,]	6.5e-4	null	ms_run[1]:scan=1653	993.2	2	1195.58599	598.29569	R	Q	149	160
PSM	QSDLDTLAK	-236_6242	P11725	1	Mouse_09-2020	null	[MS,MS:1001208,SEQUEST,]	6.5e-4	null	ms_run[1]:scan=1650	991.5	2	990.50798	495.75875	K	A	145	154
PSM	AGIFQSAK	-236_6002	Q9CPQ1	1	Mouse_09-2020	null	[MS,MS:1001208,SEQUEST,]	6.5e-4	null	ms_run[1]:scan=1613	972.4	2	821.45342	411.22943	K	0	69	77
PSM	SSFRGDTNFYGK	-236_6235	Q9EQ20	1	Mouse_09-2020	null	[MS,MS:1001208,SEQUEST,]	6.5e-4	null	ms_run[1]:scan=1649	991.0	3	1378.64023	460.21772	R	G	489	501
PSM	YAREAYNLGVR	-236_6206	O35490	1	Mouse_09-2020	null	[MS,MS:1001208,SEQUEST,]	6.5e-4	null	ms_run[1]:scan=1644	988.6	3	1311.68076	437.89832	K	I	284	295
PSM	SAINEVVTR	-236_6188	P62900	1	Mouse_09-2020	null	[MS,MS:1001208,SEQUEST,]	6.5e-4	null	ms_run[1]:scan=1641	986.9	2	988.54241	494.77473	R	Y	15	24
PSM	AVLLGPPGAGKGTQAPK	-236_6179	Q9WTP6	1	Mouse_09-2020	null	[MS,MS:1001208,SEQUEST,]	6.5e-4	null	ms_run[1]:scan=1639	985.9	3	1561.90592	521.30687	R	A	18	35
PSM	EIGFSDKQISK	-236_6171	Q8C196	1	Mouse_09-2020	null	[MS,MS:1001208,SEQUEST,]	6.5e-4	null	ms_run[1]:scan=1638	985.3	3	1251.65842	417.89083	K	L	909	920
PSM	REDIFYTSK	-236_6167	P70694	0	Mouse_09-2020	null	[MS,MS:1001208,SEQUEST,]	6.5e-4	null	ms_run[1]:scan=1637	984.8	2	1158.57939	579.79312	K	W	76	85
PSM	REDIFYTSK	-236_6167	Q91WT7	0	Mouse_09-2020	null	[MS,MS:1001208,SEQUEST,]	6.5e-4	null	ms_run[1]:scan=1637	984.8	2	1158.57939	579.79312	K	W	76	85
PSM	QVAQNLDRFR	-236_6109	Q8CHT0	1	Mouse_09-2020	null	[MS,MS:1001208,SEQUEST,]	6.5e-4	null	ms_run[1]:scan=1629	980.7	3	1246.66294	416.22655	R	F	296	306
PSM	SGEIEPVSVK	-236_6104	Q64433	1	Mouse_09-2020	null	[MS,MS:1001208,SEQUEST,]	6.5e-4	null	ms_run[1]:scan=1628	980.2	2	1044.55718	522.78222	K	G	57	67
PSM	SLFHYRQYSAGK	-236_6091	Q8C196	1	Mouse_09-2020	null	[MS,MS:1001208,SEQUEST,]	6.5e-4	null	ms_run[1]:scan=1626	979.2	3	1456.73700	486.24924	K	A	1487	1499
PSM	SLFHYR	-236_6061	Q8C196	1	Mouse_09-2020	null	[MS,MS:1001208,SEQUEST,]	4.3e-2	null	ms_run[1]:scan=1621	976.7	2	822.42656	411.71649	K	Y	1487	1493
PSM	RSWLYR	-236_6228	O09173	1	Mouse_09-2020	null	[MS,MS:1001208,SEQUEST,]	2.5e-3	null	ms_run[1]:scan=1648	990.5	2	880.47862	440.74304	K	L	58	64
PSM	FKSVDDVIK	-236_7155	P24549	1	Mouse_09-2020	null	[MS,MS:1001208,SEQUEST,]	6.5e-4	null	ms_run[1]:scan=1793	1065.0	2	1050.58440	525.79513	K	A	411	420
PSM	SVDEIIR	-236_7162	P35700	1	Mouse_09-2020	null	[MS,MS:1001208,SEQUEST,]	1.2e-3	null	ms_run[1]:scan=1794	1065.5	2	831.45665	416.23217	R	V	152	159
PSM	HLFTGPALSK	-236_7170	P35505	1	Mouse_09-2020	null	[MS,MS:1001208,SEQUEST,]	6.5e-4	null	ms_run[1]:scan=1795	1066.0	2	1070.59758	535.80329	K	Q	48	58
PSM	IIAVDINKDKFAK	-236_8291	P00329	1	Mouse_09-2020	null	[MS,MS:1001208,SEQUEST,]	6.5e-4	null	ms_run[1]:scan=1979	1160.7	3	1474.86225	492.29245	R	K	220	233
PSM	YDYQRQPDSGISSIR	-236_8262	Q91YQ5	1	Mouse_09-2020	null	[MS,MS:1001208,SEQUEST,]	6.5e-4	null	ms_run[1]:scan=1974	1158.3	3	1784.85642	595.62358	R	F	265	280
PSM	HVAYAVYSLSK	-236_8255	P28665	1	Mouse_09-2020	null	[MS,MS:1001208,SEQUEST,]	6.5e-4	null	ms_run[1]:scan=1973	1157.8	2	1237.65837	619.33241	K	Y	436	447
PSM	YLPNPALK	-236_8227	P00186	1	Mouse_09-2020	null	[MS,MS:1001208,SEQUEST,]	6.5e-4	null	ms_run[1]:scan=1969	1155.5	2	915.52922	458.26855	R	F	243	251
PSM	FYALSAK	-236_8220	P14211	1	Mouse_09-2020	null	[MS,MS:1001208,SEQUEST,]	1.5e-2	null	ms_run[1]:scan=1968	1155.0	2	799.43480	400.22107	R	E	74	81
PSM	GISEETTTGVHNLYK	-236_8214	P50247	1	Mouse_09-2020	null	[MS,MS:1001208,SEQUEST,]	6.5e-4	null	ms_run[1]:scan=1967	1154.5	3	1648.81766	550.27741	R	M	152	167
PSM	LSPVAEEFRDR	-236_8195	Q00623	1	Mouse_09-2020	null	[MS,MS:1001208,SEQUEST,]	6.5e-4	null	ms_run[1]:scan=1963	1152.6	3	1318.67374	440.22985	R	R	164	175
PSM	YSTDVSVDEVK	-236_8153	P26443	1	Mouse_09-2020	null	[MS,MS:1001208,SEQUEST,]	6.5e-4	null	ms_run[1]:scan=1958	1149.9	2	1241.59001	621.29843	R	L	152	163
PSM	FLSHWDHITR	-236_8146	Q8BH95	1	Mouse_09-2020	null	[MS,MS:1001208,SEQUEST,]	6.5e-4	null	ms_run[1]:scan=1957	1149.4	3	1311.65970	437.89128	K	K	116	126
PSM	QATVGDVNTDRPGLLDLKGKAK	-236_8311	P31786	1	Mouse_09-2020	null	[MS,MS:1001208,SEQUEST,]	6.5e-4	null	ms_run[1]:scan=1982	1162.3	4	2296.26088	574.82094	K	D	34	56
PSM	VNADEVGGEALGR	-236_8143	A8DUK4	1	Mouse_09-2020	null	[MS,MS:1001208,SEQUEST,]	6.5e-4	null	ms_run[1]:scan=1956	1148.9	2	1286.63432	643.82040	K	L	19	32
PSM	REDIFLTTK	-236_8100	G3X9Y6	1	Mouse_09-2020	null	[MS,MS:1001208,SEQUEST,]	5.0e-3	null	ms_run[1]:scan=1948	1144.8	2	1122.61553	561.81131	K	W	76	85
PSM	TGPNLHGLFGRK	-236_8087	P62897	1	Mouse_09-2020	null	[MS,MS:1001208,SEQUEST,]	6.5e-4	null	ms_run[1]:scan=1946	1143.7	3	1296.71692	432.91056	K	G	29	41
PSM	FLRENPYYDSRVVGK	-236_8075	Q68FD5	1	Mouse_09-2020	null	[MS,MS:1001208,SEQUEST,]	4.6e-3	null	ms_run[1]:scan=1944	1142.7	4	1842.95644	461.49288	R	C	893	908
PSM	IYTFNQSRYPR	-236_8068	Q91ZJ5	1	Mouse_09-2020	null	[MS,MS:1001208,SEQUEST,]	6.5e-4	null	ms_run[1]:scan=1943	1142.2	3	1444.73124	482.24924	K	N	185	196
PSM	LQNLQLQPGK	-236_8013	P32020	1	Mouse_09-2020	null	[MS,MS:1001208,SEQUEST,]	6.5e-4	null	ms_run[1]:scan=1934	1137.5	2	1138.65862	569.83258	K	K	535	545
PSM	GFYPQPTPR	-236_8001	P51658	1	Mouse_09-2020	null	[MS,MS:1001208,SEQUEST,]	6.5e-4	null	ms_run[1]:scan=1932	1136.5	2	1062.53642	531.77199	K	L	367	376
PSM	AISISKDDEWK	-236_7970	Q64459	1	Mouse_09-2020	null	[MS,MS:1001208,SEQUEST,]	6.5e-4	null	ms_run[1]:scan=1927	1134.0	3	1291.65140	431.22247	K	Y	117	128
PSM	QAGLSYIR	-236_7946	P56382	1	Mouse_09-2020	null	[MS,MS:1001208,SEQUEST,]	6.5e-4	null	ms_run[1]:scan=1924	1132.4	2	907.49901	454.25343	R	S	7	15
PSM	YLPESLK	-236_7904	Q5FW57	0	Mouse_09-2020	null	[MS,MS:1001208,SEQUEST,]	5.2e-3	null	ms_run[1]:scan=1917	1129.0	2	849.47124	425.23946	K	Y	20	27
PSM	YLPESLK	-236_7904	Q91XE0	0	Mouse_09-2020	null	[MS,MS:1001208,SEQUEST,]	5.2e-3	null	ms_run[1]:scan=1917	1129.0	2	849.47124	425.23946	K	Y	21	28
PSM	REDLFITTK	-236_8101	Q9JLI0	1	Mouse_09-2020	null	[MS,MS:1001208,SEQUEST,]	5.0e-3	null	ms_run[1]:scan=1948	1144.8	2	1122.61553	561.81131	K	W	76	85
PSM	GAAQNIIPASTGAAKAVGK	-236_7899	A0A1D5RLD8	1	Mouse_09-2020	null	[MS,MS:1001208,SEQUEST,]	6.5e-4	null	ms_run[1]:scan=1916	1128.3	3	1724.96445	575.65997	R	I	199	218
PSM	FYDLSSK	-236_8331	Q9WVJ2	1	Mouse_09-2020	null	[MS,MS:1001208,SEQUEST,]	2.5e-3	null	ms_run[1]:scan=1985	1164.0	2	859.41893	430.21344	R	Y	155	162
PSM	HSHSFLPFSGGAR	-236_8348	A2A974	1	Mouse_09-2020	null	[MS,MS:1001208,SEQUEST,]	6.5e-4	null	ms_run[1]:scan=1988	1165.3	3	1399.68619	467.23370	R	C	441	454
PSM	FFQTQIK	-236_8645	Q8JZR0	1	Mouse_09-2020	null	[MS,MS:1001208,SEQUEST,]	1.5e-2	null	ms_run[1]:scan=2034	1189.1	2	911.49559	456.25290	K	L	669	676
PSM	GSFPVEAVK	-236_8610	G3X925	1	Mouse_09-2020	null	[MS,MS:1001208,SEQUEST,]	1.5e-2	null	ms_run[1]:scan=2027	1185.6	2	933.49877	467.25564	K	Q	411	420
PSM	VQVSVFK	-236_8578	P16460	1	Mouse_09-2020	null	[MS,MS:1001208,SEQUEST,]	5.3e-3	null	ms_run[1]:scan=2023	1183.4	2	806.47319	403.74217	K	Q	349	356
PSM	VVAGVAAALAHKYH	-236_8573	A8DUK4	1	Mouse_09-2020	null	[MS,MS:1001208,SEQUEST,]	6.5e-4	null	ms_run[1]:scan=2022	1182.8	3	1406.78327	469.60162	K	0	134	148
PSM	AVDSLVPIGRGQR	-236_8561	Q03265	1	Mouse_09-2020	null	[MS,MS:1001208,SEQUEST,]	4.6e-3	null	ms_run[1]:scan=2020	1181.8	3	1367.76569	456.59664	K	L	195	208
PSM	RIPYTPGEIPK	-236_8553	O70475	1	Mouse_09-2020	null	[MS,MS:1001208,SEQUEST,]	4.0e-3	null	ms_run[1]:scan=2018	1181.0	3	1270.70826	424.24332	K	S	470	481
PSM	AFNADFR	-236_8519	Q9JHI5	1	Mouse_09-2020	null	[MS,MS:1001208,SEQUEST,]	6.4e-3	null	ms_run[1]:scan=2014	1178.7	2	840.39592	420.70358	R	0	418	425
PSM	TYIIGELHPDDRSK	-236_8515	G5E850	1	Mouse_09-2020	null	[MS,MS:1001208,SEQUEST,]	4.6e-3	null	ms_run[1]:scan=2013	1178.2	4	1643.83132	411.71515	K	A	78	92
PSM	DYKNPVEFTGK	-236_8507	P97872	1	Mouse_09-2020	null	[MS,MS:1001208,SEQUEST,]	2.5e-3	null	ms_run[1]:scan=2012	1177.7	3	1297.63749	433.21895	R	V	176	187
PSM	VATRWDIQKYAR	-236_8339	O35490	1	Mouse_09-2020	null	[MS,MS:1001208,SEQUEST,]	4.4e-2	null	ms_run[1]:scan=1987	1164.8	3	1506.83008	502.94404	R	A	275	287
PSM	HLKEGGLLTLAGAK	-236_8499	Q8BVI4	1	Mouse_09-2020	null	[MS,MS:1001208,SEQUEST,]	6.5e-4	null	ms_run[1]:scan=2011	1177.2	3	1407.82523	469.94879	K	A	122	136
PSM	ELIIGDR	-236_8473	Q03265	1	Mouse_09-2020	null	[MS,MS:1001208,SEQUEST,]	4.3e-3	null	ms_run[1]:scan=2006	1174.8	2	815.46276	408.23471	R	T	208	215
PSM	STGSVVGQQPFGGAR	-236_8460	Q8CHT0	1	Mouse_09-2020	null	[MS,MS:1001208,SEQUEST,]	6.5e-4	null	ms_run[1]:scan=2004	1173.6	2	1447.72869	724.36805	K	S	509	524
PSM	LTITYGPK	-236_8450	P12710	1	Mouse_09-2020	null	[MS,MS:1001208,SEQUEST,]	2.3e-3	null	ms_run[1]:scan=2003	1173.1	2	892.51348	446.76056	K	V	50	58
PSM	LSDGVAVLK	-236_8446	P63038	1	Mouse_09-2020	null	[MS,MS:1001208,SEQUEST,]	6.5e-4	null	ms_run[1]:scan=2002	1172.6	2	901.53447	451.27129	K	G	397	406
PSM	GYEPDPNIVK	-236_8439	P11725	1	Mouse_09-2020	null	[MS,MS:1001208,SEQUEST,]	6.5e-4	null	ms_run[1]:scan=2001	1172.0	2	1131.56645	566.28767	K	A	222	232
PSM	TYIIGELHPDDRSK	-236_8425	G5E850	1	Mouse_09-2020	null	[MS,MS:1001208,SEQUEST,]	6.5e-4	null	ms_run[1]:scan=1999	1171.0	3	1643.83939	548.61777	K	A	78	92
PSM	YGAHNYHPLPVALER	-236_8395	P29758	1	Mouse_09-2020	null	[MS,MS:1001208,SEQUEST,]	6.5e-4	null	ms_run[1]:scan=1994	1168.6	3	1736.88681	579.63376	K	K	50	65
PSM	YGAHNYHPLPVALER	-236_8381	P29758	1	Mouse_09-2020	null	[MS,MS:1001208,SEQUEST,]	6.5e-4	null	ms_run[1]:scan=1992	1167.4	4	1736.88759	434.97714	K	K	50	65
PSM	KHLEINPDHPIVETLR	-236_8365	P11499	1	Mouse_09-2020	null	[MS,MS:1001208,SEQUEST,]	6.5e-4	null	ms_run[1]:scan=1990	1166.4	4	1911.04604	478.51663	K	K	624	640
PSM	KFPPDGSAPYGAR	-236_8485	Q9QXD6	1	Mouse_09-2020	null	[MS,MS:1001208,SEQUEST,]	6.5e-4	null	ms_run[1]:scan=2009	1176.1	3	1362.67188	454.89821	K	V	232	245
PSM	SNFEEALAAHK	-236_7887	P09103	1	Mouse_09-2020	null	[MS,MS:1001208,SEQUEST,]	6.5e-4	null	ms_run[1]:scan=1914	1127.3	3	1216.59528	406.20341	K	L	34	45
PSM	TNLPSNTAFR	-236_7836	G3X982	1	Mouse_09-2020	null	[MS,MS:1001208,SEQUEST,]	6.5e-4	null	ms_run[1]:scan=1906	1123.3	2	1120.57414	560.79091	K	F	908	918
PSM	KHPDASVNFSEFSK	-236_7826	P63158	1	Mouse_09-2020	null	[MS,MS:1001208,SEQUEST,]	6.5e-4	null	ms_run[1]:scan=1904	1122.1	3	1592.77127	531.59497	K	C	30	44
PSM	KFAIYRWDPDKTGDKPR	-236_7440	Q9CQA3	1	Mouse_09-2020	null	[MS,MS:1001208,SEQUEST,]	6.5e-4	null	ms_run[1]:scan=1840	1089.2	4	2093.09243	524.02863	K	Q	43	60
PSM	IYTFNQSR	-236_7433	Q91ZJ5	1	Mouse_09-2020	null	[MS,MS:1001208,SEQUEST,]	6.5e-4	null	ms_run[1]:scan=1839	1088.6	2	1028.51555	514.76162	K	P	185	193
PSM	FAAATGATPIAGR	-236_7426	P14206	1	Mouse_09-2020	null	[MS,MS:1001208,SEQUEST,]	6.5e-4	null	ms_run[1]:scan=1838	1088.1	2	1203.64775	602.32766	K	T	90	103
PSM	FYGDLEKDKGLQTSQDAR	-236_7386	P14211	1	Mouse_09-2020	null	[MS,MS:1001208,SEQUEST,]	6.5e-4	null	ms_run[1]:scan=1831	1084.6	3	2071.00907	691.00788	K	Y	56	74
PSM	QFHLHWGSSDDHGSEHTVDGVK	-236_7377	P16015	1	Mouse_09-2020	null	[MS,MS:1001208,SEQUEST,]	6.5e-4	null	ms_run[1]:scan=1830	1084.1	4	2475.10756	619.53226	R	A	92	114
PSM	ALDLDPSK	-236_7371	Q8BWT1	1	Mouse_09-2020	null	[MS,MS:1001208,SEQUEST,]	6.5e-4	null	ms_run[1]:scan=1829	1083.6	2	858.45622	429.73200	K	N	333	341
PSM	KDGVDFGKWR	-236_7365	Q91Y97	1	Mouse_09-2020	null	[MS,MS:1001208,SEQUEST,]	6.5e-4	null	ms_run[1]:scan=1828	1083.0	3	1207.62192	403.21213	K	V	140	150
PSM	QFHLHWGSSDDHGSEHTVDGVK	-236_7350	P16015	1	Mouse_09-2020	null	[MS,MS:1001208,SEQUEST,]	6.5e-4	null	ms_run[1]:scan=1826	1081.9	5	2475.11106	495.82727	R	A	92	114
PSM	NFTDVHPDYGAR	-236_7344	P24270	1	Mouse_09-2020	null	[MS,MS:1001208,SEQUEST,]	6.5e-4	null	ms_run[1]:scan=1825	1081.4	3	1391.63321	464.54947	K	Q	481	493
PSM	FLRENPYYDSR	-236_7452	Q68FD5	1	Mouse_09-2020	null	[MS,MS:1001208,SEQUEST,]	6.5e-4	null	ms_run[1]:scan=1842	1090.3	3	1459.69709	487.23700	R	V	893	904
PSM	EAYNLGVR	-236_7339	O35490	1	Mouse_09-2020	null	[MS,MS:1001208,SEQUEST,]	4.4e-3	null	ms_run[1]:scan=1824	1080.9	2	921.47954	461.24307	R	I	287	295
PSM	NFTDVHPDYGAR	-236_7268	P24270	1	Mouse_09-2020	null	[MS,MS:1001208,SEQUEST,]	6.5e-4	null	ms_run[1]:scan=1813	1075.2	2	1391.63298	696.32056	K	Q	481	493
PSM	IQTQPGYANTLR	-236_7245	G5E902	1	Mouse_09-2020	null	[MS,MS:1001208,SEQUEST,]	6.5e-4	null	ms_run[1]:scan=1808	1072.8	2	1361.71745	681.36223	R	A	186	198
PSM	HTLSYVDIK	-236_7238	Q8K2B3	1	Mouse_09-2020	null	[MS,MS:1001208,SEQUEST,]	6.5e-4	null	ms_run[1]:scan=1807	1072.3	2	1075.57695	538.29276	K	G	625	634
PSM	FYGDLEKDKGLQTSQDAR	-236_7227	P14211	1	Mouse_09-2020	null	[MS,MS:1001208,SEQUEST,]	6.5e-4	null	ms_run[1]:scan=1805	1071.1	4	2071.01064	518.50773	K	Y	56	74
PSM	TIAPALVSK	-236_7223	P17182	1	Mouse_09-2020	null	[MS,MS:1001208,SEQUEST,]	6.5e-4	null	ms_run[1]:scan=1804	1070.6	2	899.55577	450.28166	K	V	72	81
PSM	KQTALAELVK	-236_7210	P07724	1	Mouse_09-2020	null	[MS,MS:1001208,SEQUEST,]	6.5e-4	null	ms_run[1]:scan=1802	1069.5	2	1100.66728	550.83733	K	K	549	559
PSM	KYNRTPALIALR	-236_7201	P70694	1	Mouse_09-2020	null	[MS,MS:1001208,SEQUEST,]	6.5e-4	null	ms_run[1]:scan=1801	1069.0	3	1415.84699	472.62090	K	Q	247	259
PSM	LYEIGAGTSEVRR	-236_7195	Q9JHI5	1	Mouse_09-2020	null	[MS,MS:1001208,SEQUEST,]	6.5e-4	null	ms_run[1]:scan=1800	1068.5	3	1450.76529	484.25981	K	V	400	413
PSM	GAAQNIIPASTGAAK	-236_7187	A0A1D5RLD8	1	Mouse_09-2020	null	[MS,MS:1001208,SEQUEST,]	6.5e-4	null	ms_run[1]:scan=1798	1067.6	2	1369.74382	685.37534	R	V	199	214
PSM	RQLTSFIEK	-236_7288	A0A0G2JGM6	1	Mouse_09-2020	null	[MS,MS:1001208,SEQUEST,]	2.0e-2	null	ms_run[1]:scan=1816	1076.8	2	1121.62993	561.31931	K	Q	43	52
PSM	GDGPVQGTIHFEQK	-236_7467	P08228	1	Mouse_09-2020	null	[MS,MS:1001208,SEQUEST,]	6.5e-4	null	ms_run[1]:scan=1846	1092.2	3	1512.74494	504.91956	K	S	11	25
PSM	IVREPWVEQDK	-236_7490	P49429	1	Mouse_09-2020	null	[MS,MS:1001208,SEQUEST,]	6.5e-4	null	ms_run[1]:scan=1849	1093.7	3	1398.73670	466.91738	K	G	117	128
PSM	AAPPNPQVSKRSLPR	-236_7521	Q8CG46	1	Mouse_09-2020	null	[MS,MS:1001208,SEQUEST,]	2.5e-3	null	ms_run[1]:scan=1855	1096.8	4	1617.91652	405.23504	K	A	8	23
PSM	HQKVVEIAPATHLDPQLR	-236_7820	G5E8R3	1	Mouse_09-2020	null	[MS,MS:1001208,SEQUEST,]	6.5e-4	null	ms_run[1]:scan=1903	1121.6	4	2052.13588	513.78918	R	R	271	289
PSM	TFEINPR	-236_7813	P08113	1	Mouse_09-2020	null	[MS,MS:1001208,SEQUEST,]	6.5e-4	null	ms_run[1]:scan=1902	1121.1	2	876.45726	438.73233	K	P	684	691
PSM	GFLPPASEK	-236_7800	O35490	1	Mouse_09-2020	null	[MS,MS:1001208,SEQUEST,]	6.5e-4	null	ms_run[1]:scan=1900	1120.0	2	945.50267	473.25564	R	G	319	328
PSM	YFPPDVQK	-236_7790	Q3UEL5	1	Mouse_09-2020	null	[MS,MS:1001208,SEQUEST,]	2.9e-2	null	ms_run[1]:scan=1899	1119.5	2	993.50920	497.25564	R	L	51	59
PSM	IFSSEHDIFRESVRK	-236_7757	A0A0R4J083	1	Mouse_09-2020	null	[MS,MS:1001208,SEQUEST,]	2.7e-3	null	ms_run[1]:scan=1894	1117.0	4	1849.95498	463.24434	R	F	52	67
PSM	YLGGTDDLTK	-236_7738	Q8VCT4	1	Mouse_09-2020	null	[MS,MS:1001208,SEQUEST,]	6.5e-4	null	ms_run[1]:scan=1890	1114.9	2	1082.53642	541.77185	K	K	401	411
PSM	QHGIPIPVTPK	-236_7730	P16460	1	Mouse_09-2020	null	[MS,MS:1001208,SEQUEST,]	6.5e-4	null	ms_run[1]:scan=1889	1114.4	2	1186.69414	593.85077	K	P	166	177
PSM	SLVFPEAENRK	-236_7695	P11725	1	Mouse_09-2020	null	[MS,MS:1001208,SEQUEST,]	6.5e-4	null	ms_run[1]:scan=1883	1111.3	3	1289.68293	430.56646	R	T	321	332
PSM	WDSWNK	-236_7691	P31786	1	Mouse_09-2020	null	[MS,MS:1001208,SEQUEST,]	6.0e-3	null	ms_run[1]:scan=1882	1110.8	2	835.37340	418.19030	K	K	56	62
PSM	RVPGGYTVINKFQGK	-236_7683	O09173	1	Mouse_09-2020	null	[MS,MS:1001208,SEQUEST,]	6.5e-4	null	ms_run[1]:scan=1881	1110.3	3	1663.92716	555.31413	R	F	238	253
PSM	GQALPEVVAK	-236_7672	Q8R0Y6	1	Mouse_09-2020	null	[MS,MS:1001208,SEQUEST,]	6.5e-4	null	ms_run[1]:scan=1879	1109.2	2	1011.58275	506.29530	R	Q	63	73
PSM	YSPEGVLYTRGPHQYK	-236_7667	G3X982	1	Mouse_09-2020	null	[MS,MS:1001208,SEQUEST,]	6.5e-4	null	ms_run[1]:scan=1878	1108.7	3	1894.94803	632.31973	K	A	1218	1234
PSM	INYGGDIPK	-236_7637	Q99J08	1	Mouse_09-2020	null	[MS,MS:1001208,SEQUEST,]	2.5e-3	null	ms_run[1]:scan=1873	1106.3	2	976.50908	488.75855	K	Y	258	267
PSM	RSPALIALR	-236_7628	Q9JLI0	1	Mouse_09-2020	null	[MS,MS:1001208,SEQUEST,]	6.5e-4	null	ms_run[1]:scan=1871	1105.1	2	996.63127	498.81928	K	L	250	259
PSM	FAGPYDKGEYSPSVQK	-236_7622	A0A0G2JG44	1	Mouse_09-2020	null	[MS,MS:1001208,SEQUEST,]	6.5e-4	null	ms_run[1]:scan=1870	1104.6	3	1772.84836	591.62118	K	L	197	213
PSM	VIADNVKDWSK	-236_7614	P17751	1	Mouse_09-2020	null	[MS,MS:1001208,SEQUEST,]	6.5e-4	null	ms_run[1]:scan=1869	1104.1	3	1274.67377	425.56283	K	V	200	211
PSM	DIKGVSEIVHEGK	-236_7606	P12710	1	Mouse_09-2020	null	[MS,MS:1001208,SEQUEST,]	6.5e-4	null	ms_run[1]:scan=1868	1103.5	3	1410.75977	470.92442	K	I	34	47
PSM	GDGPVQGTIHFEQK	-236_7600	P08228	1	Mouse_09-2020	null	[MS,MS:1001208,SEQUEST,]	1.7e-2	null	ms_run[1]:scan=1867	1103.0	2	1512.74248	756.87570	K	S	11	25
PSM	TAPFDSRFPNQNQTK	-236_7566	P56391	1	Mouse_09-2020	null	[MS,MS:1001208,SEQUEST,]	6.5e-4	null	ms_run[1]:scan=1861	1100.0	3	1750.84696	584.28843	K	C	14	29
PSM	YATALYSAASK	-236_7540	Q9DB20	1	Mouse_09-2020	null	[MS,MS:1001208,SEQUEST,]	6.5e-4	null	ms_run[1]:scan=1858	1098.4	2	1145.58684	573.29550	R	K	41	52
PSM	TYFYANEAK	-236_7530	Q9WU79	1	Mouse_09-2020	null	[MS,MS:1001208,SEQUEST,]	9.3e-4	null	ms_run[1]:scan=1856	1097.3	2	1106.51653	553.76129	R	D	198	207
PSM	KAYAEFYR	-236_5716	Q9CPQ1	1	Mouse_09-2020	null	[MS,MS:1001208,SEQUEST,]	6.5e-4	null	ms_run[1]:scan=1564	947.3	2	1047.52532	524.26654	K	Y	48	56
PSM	KYVLGNPLTPGINQGPQIDKEQHDK	-236_10535	P24549	1	Mouse_09-2020	null	[MS,MS:1001208,SEQUEST,]	6.5e-4	null	ms_run[1]:scan=2334	1343.6	4	2789.45962	698.11997	K	L	329	354
PSM	YSAGWDAK	-236_5702	O88451	1	Mouse_09-2020	null	[MS,MS:1001208,SEQUEST,]	2.5e-3	null	ms_run[1]:scan=1562	946.3	2	897.40984	449.20869	R	F	280	288
PSM	ITQSNAILR	-236_5693	P10649	1	Mouse_09-2020	null	[MS,MS:1001208,SEQUEST,]	6.5e-4	null	ms_run[1]:scan=1561	945.7	2	1015.58940	508.29837	K	L	70	79
PSM	KGIEESLK	-236_2985	Q61425	1	Mouse_09-2020	null	[MS,MS:1001208,SEQUEST,]	6.5e-4	null	ms_run[1]:scan=1134	726.1	2	903.51470	452.26092	K	M	68	76
PSM	RYEEIVK	-236_2978	P10126	1	Mouse_09-2020	null	[MS,MS:1001208,SEQUEST,]	6.5e-4	null	ms_run[1]:scan=1133	725.6	2	936.51512	468.76109	K	V	166	173
PSM	VLKQVHPDTGISSK	-236_2972	Q64475	1	Mouse_09-2020	null	[MS,MS:1001208,SEQUEST,]	6.5e-4	null	ms_run[1]:scan=1132	725.0	3	1508.84305	503.61922	K	M	45	59
PSM	IQDKEGIPPDQQR	-236_2943	E9Q5F6	1	Mouse_09-2020	null	[MS,MS:1001208,SEQUEST,]	6.5e-4	null	ms_run[1]:scan=1126	722.1	3	1523.77896	508.59860	K	I	30	43
PSM	TNVSNYER	-236_2912	O88451	1	Mouse_09-2020	null	[MS,MS:1001208,SEQUEST,]	6.5e-4	null	ms_run[1]:scan=1121	719.3	2	982.45781	491.73306	R	S	210	218
PSM	RLVIQDKNKYNTPK	-236_2883	P47962	1	Mouse_09-2020	null	[MS,MS:1001208,SEQUEST,]	5.0e-3	null	ms_run[1]:scan=1115	716.4	4	1716.97451	429.99934	K	R	35	49
PSM	KFLQPGSQR	-236_2836	P13745	0	Mouse_09-2020	null	[MS,MS:1001208,SEQUEST,]	6.5e-4	null	ms_run[1]:scan=1109	713.1	2	1060.58916	530.79854	K	P	196	205
PSM	KFLQPGSQR	-236_2836	P24472	0	Mouse_09-2020	null	[MS,MS:1001208,SEQUEST,]	6.5e-4	null	ms_run[1]:scan=1109	713.1	2	1060.58916	530.79854	K	P	196	205
PSM	KFLQPGSQR	-236_2836	P30115	0	Mouse_09-2020	null	[MS,MS:1001208,SEQUEST,]	6.5e-4	null	ms_run[1]:scan=1109	713.1	2	1060.58916	530.79854	K	P	196	205
PSM	TQAYPDQKPGTSGLRK	-236_2771	Q9D0F9	1	Mouse_09-2020	null	[MS,MS:1001208,SEQUEST,]	6.5e-4	null	ms_run[1]:scan=1098	707.4	4	1746.91506	437.48379	K	V	9	25
PSM	LHPNDEDIHTANER	-236_2762	Q91YI0	1	Mouse_09-2020	null	[MS,MS:1001208,SEQUEST,]	6.5e-4	null	ms_run[1]:scan=1097	706.9	4	1660.76687	415.94730	K	L	81	95
PSM	INYTENR	-236_3027	P06745	1	Mouse_09-2020	null	[MS,MS:1001208,SEQUEST,]	6.5e-4	null	ms_run[1]:scan=1141	729.7	2	909.44402	455.22487	K	V	90	97
PSM	LHPNDEDIHTANER	-236_2742	Q91YI0	1	Mouse_09-2020	null	[MS,MS:1001208,SEQUEST,]	6.5e-4	null	ms_run[1]:scan=1093	705.0	3	1660.76401	554.26065	K	L	81	95
PSM	TQIPTQR	-236_2693	A0A1B0GS70	1	Mouse_09-2020	null	[MS,MS:1001208,SEQUEST,]	3.9e-2	null	ms_run[1]:scan=1086	701.2	2	843.47258	422.23778	K	G	91	98
PSM	DSYVGDEAQSKR	-236_2672	P63268	0	Mouse_09-2020	null	[MS,MS:1001208,SEQUEST,]	6.5e-4	null	ms_run[1]:scan=1082	699.3	3	1354.62348	452.21263	K	I	52	64
PSM	DSYVGDEAQSKR	-236_2672	P60710	0	Mouse_09-2020	null	[MS,MS:1001208,SEQUEST,]	6.5e-4	null	ms_run[1]:scan=1082	699.3	3	1354.62348	452.21263	K	I	51	63
PSM	RIDTDLSK	-236_2638	Q9CQA3	1	Mouse_09-2020	null	[MS,MS:1001208,SEQUEST,]	6.5e-4	null	ms_run[1]:scan=1078	697.1	2	947.51476	474.26146	R	S	118	126
PSM	TVEAEAAHGTVTR	-236_2630	O88844	1	Mouse_09-2020	null	[MS,MS:1001208,SEQUEST,]	6.5e-4	null	ms_run[1]:scan=1077	696.6	3	1341.67453	447.89676	K	Y	302	315
PSM	RAPYKGEVTTLK	-236_2622	Q9EQF5	1	Mouse_09-2020	null	[MS,MS:1001208,SEQUEST,]	6.5e-4	null	ms_run[1]:scan=1076	696.1	3	1362.77277	454.92951	K	R	490	502
PSM	HISTDEALK	-236_2570	Q9DBM2	1	Mouse_09-2020	null	[MS,MS:1001208,SEQUEST,]	6.5e-4	null	ms_run[1]:scan=1068	691.9	2	1013.52635	507.26674	R	G	155	164
PSM	QHLQIQSSQSHLNK	-236_2553	Q91XE0	1	Mouse_09-2020	null	[MS,MS:1001208,SEQUEST,]	6.5e-4	null	ms_run[1]:scan=1066	690.9	3	1647.85581	549.95690	K	I	100	114
PSM	FDGKKPDTLGSNTR	-236_2544	Q8R084	1	Mouse_09-2020	null	[MS,MS:1001208,SEQUEST,]	6.5e-4	null	ms_run[1]:scan=1065	690.4	3	1535.78098	512.59860	R	Y	340	354
PSM	GGARVEPVDASGTEK	-236_2536	Q3U367	1	Mouse_09-2020	null	[MS,MS:1001208,SEQUEST,]	6.5e-4	null	ms_run[1]:scan=1063	689.3	3	1472.73374	491.58284	R	F	40	55
PSM	GRLEEVGNQAR	-236_2734	P08226	1	Mouse_09-2020	null	[MS,MS:1001208,SEQUEST,]	6.5e-4	null	ms_run[1]:scan=1092	704.5	3	1228.63813	410.21794	R	R	226	237
PSM	SDVGTRYSHLSSNK	-236_2440	Q99P30	1	Mouse_09-2020	null	[MS,MS:1001208,SEQUEST,]	6.5e-4	null	ms_run[1]:scan=1047	681.1	3	1550.75571	517.59010	K	S	26	40
PSM	SVTAPYKYPRK	-236_3082	D3Z106	1	Mouse_09-2020	null	[MS,MS:1001208,SEQUEST,]	6.5e-4	null	ms_run[1]:scan=1149	734.0	3	1309.72666	437.24695	K	E	508	519
PSM	RFDAQTGADREVQR	-236_3141	A0A140LIZ5	1	Mouse_09-2020	null	[MS,MS:1001208,SEQUEST,]	6.5e-4	null	ms_run[1]:scan=1158	738.6	3	1648.81565	550.27652	K	L	243	257
PSM	RFDGVQDPR	-236_3829	O55022	1	Mouse_09-2020	null	[MS,MS:1001208,SEQUEST,]	5.2e-3	null	ms_run[1]:scan=1266	794.0	2	1089.54387	545.27543	R	L	80	89
PSM	YQLSIHKNPNASEPK	-236_3813	Q8VDN2	1	Mouse_09-2020	null	[MS,MS:1001208,SEQUEST,]	6.5e-4	null	ms_run[1]:scan=1262	791.9	4	1725.89223	432.22842	K	L	488	503
PSM	QYDISNPQKPR	-236_3781	Q63836	0	Mouse_09-2020	null	[MS,MS:1001208,SEQUEST,]	6.5e-4	null	ms_run[1]:scan=1256	788.9	3	1345.68537	449.23348	R	T	334	345
PSM	QYDISNPQKPR	-236_3781	A0A0R4J135	0	Mouse_09-2020	null	[MS,MS:1001208,SEQUEST,]	6.5e-4	null	ms_run[1]:scan=1256	788.9	3	1345.68537	449.23348	R	T	334	345
PSM	RVLVYGGR	-236_3752	Q8BVI4	1	Mouse_09-2020	null	[MS,MS:1001208,SEQUEST,]	6.5e-4	null	ms_run[1]:scan=1252	786.8	2	919.54613	460.27724	R	A	9	17
PSM	RAIFSTQR	-236_3692	Q8VCB3	1	Mouse_09-2020	null	[MS,MS:1001208,SEQUEST,]	6.5e-4	null	ms_run[1]:scan=1244	782.7	2	978.54729	489.77761	K	S	430	438
PSM	SNPTLNEYHTR	-236_3685	Q00623	1	Mouse_09-2020	null	[MS,MS:1001208,SEQUEST,]	6.5e-4	null	ms_run[1]:scan=1243	782.2	3	1331.63431	444.54947	K	K	206	217
PSM	DSYVGDEAQSK	-236_3667	P63268	0	Mouse_09-2020	null	[MS,MS:1001208,SEQUEST,]	6.5e-4	null	ms_run[1]:scan=1241	781.1	2	1198.52214	599.76476	K	G	52	63
PSM	DSYVGDEAQSK	-236_3667	P60710	0	Mouse_09-2020	null	[MS,MS:1001208,SEQUEST,]	6.5e-4	null	ms_run[1]:scan=1241	781.1	2	1198.52214	599.76476	K	G	51	62
PSM	GDVPTKRPPVLR	-236_3638	P12970	1	Mouse_09-2020	null	[MS,MS:1001208,SEQUEST,]	6.4e-3	null	ms_run[1]:scan=1235	778.2	3	1334.78968	445.60162	K	G	126	138
PSM	YELGRPAANTK	-236_3624	P62242	1	Mouse_09-2020	null	[MS,MS:1001208,SEQUEST,]	6.5e-4	null	ms_run[1]:scan=1233	777.1	3	1219.64472	407.21917	K	G	27	38
PSM	KGVPVKVTNIKDGTTR	-236_3124	P16460	1	Mouse_09-2020	null	[MS,MS:1001208,SEQUEST,]	6.5e-4	null	ms_run[1]:scan=1156	737.5	4	1713.00332	429.00589	K	T	229	245
PSM	RLNRPLTLSEK	-236_3614	Q99KI0	1	Mouse_09-2020	null	[MS,MS:1001208,SEQUEST,]	6.5e-4	null	ms_run[1]:scan=1231	776.1	3	1326.78604	442.93325	K	V	58	69
PSM	IQNQWK	-236_3532	P54869	1	Mouse_09-2020	null	[MS,MS:1001208,SEQUEST,]	4.6e-3	null	ms_run[1]:scan=1219	769.9	2	816.43596	408.72177	K	A	277	283
PSM	GSVLPNSDK	-236_3456	P32020	1	Mouse_09-2020	null	[MS,MS:1001208,SEQUEST,]	6.5e-4	null	ms_run[1]:scan=1207	763.7	2	916.47368	458.74036	K	A	483	492
PSM	RVLIAAHGNSLR	-236_3452	Q9DBJ1	1	Mouse_09-2020	null	[MS,MS:1001208,SEQUEST,]	6.5e-4	null	ms_run[1]:scan=1206	763.2	3	1306.77033	436.26159	K	I	180	192
PSM	KYKPLDLRPK	-236_3325	Q6ZWV7	1	Mouse_09-2020	null	[MS,MS:1001208,SEQUEST,]	6.5e-4	null	ms_run[1]:scan=1188	754.0	3	1257.76783	419.92744	K	T	77	87
PSM	FDGKTPATLGHNTR	-236_3316	Q8K169	1	Mouse_09-2020	null	[MS,MS:1001208,SEQUEST,]	6.5e-4	null	ms_run[1]:scan=1187	753.4	3	1514.77036	505.59519	K	Y	340	354
PSM	RVQLAEDLKK	-236_3301	H7BX01	1	Mouse_09-2020	null	[MS,MS:1001208,SEQUEST,]	2.5e-3	null	ms_run[1]:scan=1185	752.4	3	1199.70893	400.57507	K	R	950	960
PSM	QQYEHTVQVSR	-236_3249	Q99J08	1	Mouse_09-2020	null	[MS,MS:1001208,SEQUEST,]	6.5e-4	null	ms_run[1]:scan=1176	747.7	3	1374.67618	458.89687	K	S	276	287
PSM	EGNHKPGTDYLKPPK	-236_3167	Q61176	1	Mouse_09-2020	null	[MS,MS:1001208,SEQUEST,]	1.1e-2	null	ms_run[1]:scan=1163	741.0	4	1680.87063	420.97306	R	0	309	324
PSM	GYLKDPAR	-236_3149	D3Z041	1	Mouse_09-2020	null	[MS,MS:1001208,SEQUEST,]	6.5e-4	null	ms_run[1]:scan=1159	739.2	2	919.49962	460.25343	K	A	519	527
PSM	FLKTRDDLAR	-236_3606	P30115	1	Mouse_09-2020	null	[MS,MS:1001208,SEQUEST,]	4.0e-3	null	ms_run[1]:scan=1230	775.5	3	1234.69260	412.23493	K	R	34	44
PSM	KHNFTPLAR	-236_2412	Q8BWT1	1	Mouse_09-2020	null	[MS,MS:1001208,SEQUEST,]	9.3e-4	null	ms_run[1]:scan=1042	678.4	2	1083.60369	542.30653	K	V	270	279
PSM	TVEAEAAHGTVTRHYR	-236_2307	O88844	1	Mouse_09-2020	null	[MS,MS:1001208,SEQUEST,]	3.5e-3	null	ms_run[1]:scan=1026	670.3	4	1797.89956	450.23022	K	Y	302	318
PSM	VKAVVKLEGDNK	-236_2272	P12710	1	Mouse_09-2020	null	[MS,MS:1001208,SEQUEST,]	6.5e-4	null	ms_run[1]:scan=1022	668.1	3	1299.76252	433.92588	K	V	79	91
PSM	KLLADQAEARR	-236_1419	P84099	1	Mouse_09-2020	null	[MS,MS:1001208,SEQUEST,]	6.5e-4	null	ms_run[1]:scan=890	599.7	3	1270.72144	424.24572	K	K	153	164
PSM	YTGTRPSNLAK	-236_1371	Q63886	0	Mouse_09-2020	null	[MS,MS:1001208,SEQUEST,]	6.5e-4	null	ms_run[1]:scan=882	595.6	2	1207.64214	604.32512	R	T	339	350
PSM	YTGTRPSNLAK	-236_1371	K9J7B2	0	Mouse_09-2020	null	[MS,MS:1001208,SEQUEST,]	6.5e-4	null	ms_run[1]:scan=882	595.6	2	1207.64214	604.32512	R	T	335	346
PSM	LAEQYAKENGTK	-236_1356	P11725	1	Mouse_09-2020	null	[MS,MS:1001208,SEQUEST,]	6.5e-4	null	ms_run[1]:scan=880	594.6	3	1351.68399	451.23326	K	S	232	244
PSM	LQGPQTAR	-236_1324	E0CXN5	1	Mouse_09-2020	null	[MS,MS:1001208,SEQUEST,]	6.5e-4	null	ms_run[1]:scan=874	591.6	2	870.47917	435.74323	K	L	274	282
PSM	LSYNTASNKTR	-236_1317	Q9D1R9	1	Mouse_09-2020	null	[MS,MS:1001208,SEQUEST,]	6.5e-4	null	ms_run[1]:scan=873	591.1	3	1254.64267	418.88608	R	S	11	22
PSM	QVEIAQREGAK	-236_1310	P16460	1	Mouse_09-2020	null	[MS,MS:1001208,SEQUEST,]	6.5e-4	null	ms_run[1]:scan=872	590.6	3	1228.66321	410.22633	R	V	102	113
PSM	RGYPVYSHTEK	-236_1297	Q91XE0	1	Mouse_09-2020	null	[MS,MS:1001208,SEQUEST,]	6.5e-4	null	ms_run[1]:scan=870	589.5	3	1336.66358	446.22633	K	N	257	268
PSM	YTGTRPSNLAK	-236_1275	Q63886	0	Mouse_09-2020	null	[MS,MS:1001208,SEQUEST,]	2.0e-2	null	ms_run[1]:scan=867	587.9	3	1207.64362	403.21917	R	T	339	350
PSM	YTGTRPSNLAK	-236_1275	K9J7B2	0	Mouse_09-2020	null	[MS,MS:1001208,SEQUEST,]	2.0e-2	null	ms_run[1]:scan=867	587.9	3	1207.64362	403.21917	R	T	335	346
PSM	FVRTDEKVER	-236_1162	Q91VS7	1	Mouse_09-2020	null	[MS,MS:1001208,SEQUEST,]	6.5e-4	null	ms_run[1]:scan=846	577.1	3	1278.68021	426.89821	K	R	62	72
PSM	STGWTGHVAGTRK	-236_1500	Q91X91	1	Mouse_09-2020	null	[MS,MS:1001208,SEQUEST,]	6.5e-4	null	ms_run[1]:scan=900	604.9	3	1357.69461	453.23723	R	T	127	140
PSM	TATPQQAQEVHEK	-236_1099	P17751	1	Mouse_09-2020	null	[MS,MS:1001208,SEQUEST,]	6.5e-4	null	ms_run[1]:scan=834	570.9	3	1466.72394	489.57932	K	R	226	239
PSM	RIAVVGEGREK	-236_1009	O88342	1	Mouse_09-2020	null	[MS,MS:1001208,SEQUEST,]	6.5e-4	null	ms_run[1]:scan=821	564.2	3	1213.70084	405.23857	K	G	116	127
PSM	GATYGKPVHHGVNQLK	-236_962	Q9CZM2	1	Mouse_09-2020	null	[MS,MS:1001208,SEQUEST,]	6.5e-4	null	ms_run[1]:scan=813	560.1	3	1705.91361	569.30927	K	A	78	94
PSM	KHHLDGETEEERIR	-236_939	P10649	1	Mouse_09-2020	null	[MS,MS:1001208,SEQUEST,]	6.5e-4	null	ms_run[1]:scan=807	557.1	4	1748.86684	437.97232	R	D	83	97
PSM	GATYGKPVHHGVNQLK	-236_903	Q9CZM2	1	Mouse_09-2020	null	[MS,MS:1001208,SEQUEST,]	6.5e-4	null	ms_run[1]:scan=802	554.4	4	1705.91408	427.23377	K	A	78	94
PSM	GQPRGGVEKGPAALRK	-236_767	Q61176	1	Mouse_09-2020	null	[MS,MS:1001208,SEQUEST,]	6.5e-4	null	ms_run[1]:scan=782	544.1	4	1620.92922	405.98777	K	G	18	34
PSM	KIQEWHREQR	-236_596	Q63880	1	Mouse_09-2020	null	[MS,MS:1001208,SEQUEST,]	6.5e-4	null	ms_run[1]:scan=750	527.5	3	1409.73932	470.58474	R	R	554	564
PSM	SGQRKPATSYVR	-236_591	P41105	1	Mouse_09-2020	null	[MS,MS:1001208,SEQUEST,]	2.3e-3	null	ms_run[1]:scan=749	527.0	3	1349.72751	450.58099	R	T	68	80
PSM	TESKKPQSSEQPVVHEK	-236_208	Q8CE04	1	Mouse_09-2020	null	[MS,MS:1001208,SEQUEST,]	1.8e-2	null	ms_run[1]:scan=667	486.6	4	1937.99587	485.25363	K	S	30	47
PSM	RAVAREESGKPGAHVTVKK	-236_93	O88569	1	Mouse_09-2020	null	[MS,MS:1001208,SEQUEST,]	5.3e-3	null	ms_run[1]:scan=528	432.9	5	2020.14021	404.83403	K	F	95	114
PSM	SQRYEVAVKK	-236_1027	Q9R0H0	1	Mouse_09-2020	null	[MS,MS:1001208,SEQUEST,]	6.5e-4	null	ms_run[1]:scan=823	565.3	3	1207.67932	403.23130	R	A	57	67
PSM	ARHNPSNQSYTLSGTK	-236_1523	A0A0A0MQ68	1	Mouse_09-2020	null	[MS,MS:1001208,SEQUEST,]	6.5e-4	null	ms_run[1]:scan=903	606.5	3	1760.86686	587.62733	R	W	204	220
PSM	LNQVSNNIKEK	-236_1530	O70503	1	Mouse_09-2020	null	[MS,MS:1001208,SEQUEST,]	6.5e-4	null	ms_run[1]:scan=904	607.0	3	1286.70984	429.57361	K	N	87	98
PSM	ARHNPSNQSYTLSGTK	-236_1589	A0A0A0MQ68	1	Mouse_09-2020	null	[MS,MS:1001208,SEQUEST,]	6.5e-4	null	ms_run[1]:scan=912	611.1	4	1760.86721	440.97232	R	W	204	220
PSM	EATTEQQLR	-236_2267	O35490	1	Mouse_09-2020	null	[MS,MS:1001208,SEQUEST,]	6.5e-4	null	ms_run[1]:scan=1021	667.6	2	1075.53789	538.27255	K	L	387	396
PSM	VLGTAGSEEGK	-236_2260	P47199	1	Mouse_09-2020	null	[MS,MS:1001208,SEQUEST,]	6.5e-4	null	ms_run[1]:scan=1020	667.1	2	1047.53093	524.26948	K	L	176	187
PSM	RLQSIGTENTEENRR	-236_2244	A0A0U1RPT5	1	Mouse_09-2020	null	[MS,MS:1001208,SEQUEST,]	6.5e-4	null	ms_run[1]:scan=1016	665.2	3	1802.90934	601.64164	K	Y	97	112
PSM	LDSEDKDKEGKPLLK	-236_2228	P58252	1	Mouse_09-2020	null	[MS,MS:1001208,SEQUEST,]	6.5e-4	null	ms_run[1]:scan=1013	663.5	4	1714.92226	429.48600	K	V	323	338
PSM	HQPTAIIAK	-236_2219	P40142	1	Mouse_09-2020	null	[MS,MS:1001208,SEQUEST,]	6.5e-4	null	ms_run[1]:scan=1011	662.4	2	978.57311	489.79018	K	F	233	242
PSM	RTYEEGLK	-236_2138	Q60864	1	Mouse_09-2020	null	[MS,MS:1001208,SEQUEST,]	6.5e-4	null	ms_run[1]:scan=995	654.3	2	995.51506	498.26146	K	E	93	101
PSM	THLSLSHNPEQK	-236_2063	A0A1W2P733	1	Mouse_09-2020	null	[MS,MS:1001208,SEQUEST,]	6.5e-4	null	ms_run[1]:scan=983	648.1	3	1390.70588	464.24064	K	V	687	699
PSM	RGYPVYNHTEQTNK	-236_2051	Q5FW57	1	Mouse_09-2020	null	[MS,MS:1001208,SEQUEST,]	2.3e-3	null	ms_run[1]:scan=981	646.9	4	1706.82461	427.46158	K	I	257	271
PSM	SNVNDGVAQSTR	-236_2025	P17751	1	Mouse_09-2020	null	[MS,MS:1001208,SEQUEST,]	6.5e-4	null	ms_run[1]:scan=977	644.8	2	1247.59758	624.30237	K	I	245	257
PSM	LHPNDEDIHTANERR	-236_2006	Q91YI0	1	Mouse_09-2020	null	[MS,MS:1001208,SEQUEST,]	6.5e-4	null	ms_run[1]:scan=973	642.9	4	1816.86745	454.97258	K	K	81	96
PSM	KYELGRPAANTK	-236_1858	P62242	1	Mouse_09-2020	null	[MS,MS:1001208,SEQUEST,]	6.5e-4	null	ms_run[1]:scan=951	631.5	3	1347.73688	449.91749	R	G	26	38
PSM	NSSQAVQAVR	-236_1832	Q99K67	1	Mouse_09-2020	null	[MS,MS:1001208,SEQUEST,]	6.5e-4	null	ms_run[1]:scan=948	629.8	2	1059.55400	530.28071	R	A	190	200
PSM	LRRPVGEEYASK	-236_1814	Q9CYW4	1	Mouse_09-2020	null	[MS,MS:1001208,SEQUEST,]	6.5e-4	null	ms_run[1]:scan=946	628.7	3	1404.75867	468.92465	K	R	21	33
PSM	RYDDPEVQK	-236_1807	P38647	1	Mouse_09-2020	null	[MS,MS:1001208,SEQUEST,]	6.5e-4	null	ms_run[1]:scan=945	628.2	2	1149.55388	575.28038	R	T	127	136
PSM	SRVSNLPTVKK	-236_1764	P30115	1	Mouse_09-2020	null	[MS,MS:1001208,SEQUEST,]	6.5e-4	null	ms_run[1]:scan=938	624.7	3	1228.73719	410.25058	R	L	186	197
PSM	LENRGNYVAEK	-236_1733	O35490	1	Mouse_09-2020	null	[MS,MS:1001208,SEQUEST,]	6.5e-4	null	ms_run[1]:scan=934	622.5	3	1292.65857	431.55796	K	S	83	94
PSM	KYEATLEK	-236_1725	P07724	1	Mouse_09-2020	null	[MS,MS:1001208,SEQUEST,]	6.5e-4	null	ms_run[1]:scan=933	622.0	2	981.52483	491.26621	K	C	376	384
PSM	WDPDKTGDKPR	-236_1667	Q9CQA3	1	Mouse_09-2020	null	[MS,MS:1001208,SEQUEST,]	6.5e-4	null	ms_run[1]:scan=924	617.3	3	1314.64377	438.88608	R	Q	49	60
PSM	TVIVKGPR	-236_1657	A0A140T8T4	1	Mouse_09-2020	null	[MS,MS:1001208,SEQUEST,]	6.5e-4	null	ms_run[1]:scan=923	616.8	2	869.55681	435.28199	R	T	24	32
PSM	RGYPVYNHTEQTNK	-236_1645	Q5FW57	1	Mouse_09-2020	null	[MS,MS:1001208,SEQUEST,]	6.5e-4	null	ms_run[1]:scan=921	615.8	3	1706.82730	569.61302	K	I	257	271
PSM	YLRDKDYTGR	-236_1604	H3BL34	1	Mouse_09-2020	null	[MS,MS:1001208,SEQUEST,]	6.5e-4	null	ms_run[1]:scan=914	612.2	3	1286.64960	429.55444	K	K	401	411
PSM	GVSEIVHEGK	-236_3832	P12710	1	Mouse_09-2020	null	[MS,MS:1001208,SEQUEST,]	6.5e-4	null	ms_run[1]:scan=1267	794.5	2	1054.55339	527.78001	K	I	37	47
PSM	GAAVALNIR	-236_8658	Q8K169	1	Mouse_09-2020	null	[MS,MS:1001208,SEQUEST,]	6.5e-4	null	ms_run[1]:scan=2036	1190.1	2	884.52947	442.76925	K	M	411	420
PSM	AKEIGFSDKQISK	-236_3846	Q8C196	1	Mouse_09-2020	null	[MS,MS:1001208,SEQUEST,]	6.5e-4	null	ms_run[1]:scan=1269	795.6	3	1450.78974	484.26819	K	L	907	920
PSM	VLKSHGQDYLVGNR	-236_3889	P13745	0	Mouse_09-2020	null	[MS,MS:1001208,SEQUEST,]	6.5e-4	null	ms_run[1]:scan=1276	799.1	3	1585.84513	529.28636	K	T	139	153
PSM	VLKSHGQDYLVGNR	-236_3889	P30115	0	Mouse_09-2020	null	[MS,MS:1001208,SEQUEST,]	6.5e-4	null	ms_run[1]:scan=1276	799.1	3	1585.84513	529.28636	K	S	139	153
PSM	ELIIGDRQTGK	-236_5263	Q03265	1	Mouse_09-2020	null	[MS,MS:1001208,SEQUEST,]	6.5e-4	null	ms_run[1]:scan=1489	909.1	3	1229.68476	410.56646	R	S	208	219
PSM	SVQASVKHPYEVAIKEEAK	-236_5250	Q9DBM2	1	Mouse_09-2020	null	[MS,MS:1001208,SEQUEST,]	6.5e-4	null	ms_run[1]:scan=1487	907.9	4	2113.12758	529.03766	R	F	234	253
PSM	TFRPPYYHR	-236_5237	O09173	1	Mouse_09-2020	null	[MS,MS:1001208,SEQUEST,]	2.8e-2	null	ms_run[1]:scan=1485	906.9	3	1236.62610	412.88060	K	C	328	337
PSM	ARGQALPEVVAK	-236_5202	Q8R0Y6	1	Mouse_09-2020	null	[MS,MS:1001208,SEQUEST,]	6.5e-4	null	ms_run[1]:scan=1479	904.0	3	1238.72229	413.57870	R	Q	61	73
PSM	IDGASPLDK	-236_5181	P00329	1	Mouse_09-2020	null	[MS,MS:1001208,SEQUEST,]	6.5e-4	null	ms_run[1]:scan=1476	902.3	2	915.47759	458.24273	K	C	161	170
PSM	NIHPWVK	-236_5154	Q8C196	1	Mouse_09-2020	null	[MS,MS:1001208,SEQUEST,]	6.2e-3	null	ms_run[1]:scan=1472	900.2	2	893.49870	447.25324	K	I	936	943
PSM	RVPGGYTVINK	-236_5135	O09173	1	Mouse_09-2020	null	[MS,MS:1001208,SEQUEST,]	6.5e-4	null	ms_run[1]:scan=1468	898.3	2	1203.68450	602.34585	R	Q	238	249
PSM	VEITYTPKDGTQK	-236_5099	O88844	1	Mouse_09-2020	null	[MS,MS:1001208,SEQUEST,]	6.5e-4	null	ms_run[1]:scan=1463	895.6	3	1479.76856	493.92783	K	T	152	165
PSM	GDNQSPIELHTK	-236_5037	P16015	1	Mouse_09-2020	null	[MS,MS:1001208,SEQUEST,]	6.5e-4	null	ms_run[1]:scan=1454	890.9	2	1338.66203	669.83605	K	I	25	37
PSM	SEIAHRYNDLGEQHFK	-236_5281	P07724	1	Mouse_09-2020	null	[MS,MS:1001208,SEQUEST,]	3.4e-2	null	ms_run[1]:scan=1493	911.0	4	1943.93838	486.73942	K	L	29	45
PSM	FVQDLSK	-236_5029	Q91ZJ5	1	Mouse_09-2020	null	[MS,MS:1001208,SEQUEST,]	6.5e-4	null	ms_run[1]:scan=1453	890.4	2	836.44914	418.72926	R	M	4	11
PSM	GDNQSPIELHTK	-236_5007	P16015	1	Mouse_09-2020	null	[MS,MS:1001208,SEQUEST,]	6.5e-4	null	ms_run[1]:scan=1450	888.8	3	1338.66483	446.89312	K	I	25	37
PSM	YHPGYFGK	-236_5002	P14115	1	Mouse_09-2020	null	[MS,MS:1001208,SEQUEST,]	2.4e-2	null	ms_run[1]:scan=1449	888.3	2	968.46373	484.73488	K	G	48	56
PSM	YEGEYRYVNSR	-236_4979	A0A0G2JDI9	1	Mouse_09-2020	null	[MS,MS:1001208,SEQUEST,]	6.5e-4	null	ms_run[1]:scan=1445	886.4	3	1435.65699	479.22487	K	I	261	272
PSM	VTQSNAILR	-236_4971	G5E8M7	1	Mouse_09-2020	null	[MS,MS:1001208,SEQUEST,]	6.5e-4	null	ms_run[1]:scan=1444	885.9	2	1001.57176	501.29055	K	L	70	79
PSM	GANPVEIR	-236_4953	P63038	1	Mouse_09-2020	null	[MS,MS:1001208,SEQUEST,]	6.5e-4	null	ms_run[1]:scan=1442	884.7	2	855.46678	428.23778	K	G	134	142
PSM	GIRNVPYRIR	-236_4927	P62900	1	Mouse_09-2020	null	[MS,MS:1001208,SEQUEST,]	6.4e-3	null	ms_run[1]:scan=1438	882.6	3	1243.73636	415.25092	K	R	76	86
PSM	TPEELQHSLR	-236_4912	Q9QXE0	1	Mouse_09-2020	null	[MS,MS:1001208,SEQUEST,]	5.3e-3	null	ms_run[1]:scan=1435	881.3	3	1209.62217	403.87893	R	A	537	547
PSM	RLAPEYEAAATR	-236_4901	P27773	1	Mouse_09-2020	null	[MS,MS:1001208,SEQUEST,]	6.5e-4	null	ms_run[1]:scan=1433	880.2	2	1347.70134	674.35441	K	K	62	74
PSM	QHLQIQSSQSDLGK	-236_4893	Q9DCY0	1	Mouse_09-2020	null	[MS,MS:1001208,SEQUEST,]	6.5e-4	null	ms_run[1]:scan=1432	879.6	3	1568.80222	523.60575	K	I	99	113
PSM	NYTDNELEK	-236_5013	P26443	1	Mouse_09-2020	null	[MS,MS:1001208,SEQUEST,]	6.5e-4	null	ms_run[1]:scan=1451	889.4	2	1125.50322	563.25657	K	T	192	201
PSM	RLAPEYEAAATR	-236_4870	P27773	1	Mouse_09-2020	null	[MS,MS:1001208,SEQUEST,]	6.5e-4	null	ms_run[1]:scan=1429	878.0	3	1347.70163	449.90536	K	K	62	74
PSM	INDITLNSR	-236_5316	F6T4M4	1	Mouse_09-2020	null	[MS,MS:1001208,SEQUEST,]	6.2e-3	null	ms_run[1]:scan=1498	913.6	2	1045.56304	523.28546	K	L	72	81
PSM	SHGQDYLVGNRLSR	-236_5406	P30115	1	Mouse_09-2020	null	[MS,MS:1001208,SEQUEST,]	6.5e-4	null	ms_run[1]:scan=1512	920.8	4	1601.81545	401.20903	K	D	142	156
PSM	VIEASEIQAK	-236_5687	Q63836	0	Mouse_09-2020	null	[MS,MS:1001208,SEQUEST,]	6.5e-4	null	ms_run[1]:scan=1560	945.2	2	1087.59880	544.30332	K	N	121	131
PSM	VIEASEIQAK	-236_5687	A0A0R4J135	0	Mouse_09-2020	null	[MS,MS:1001208,SEQUEST,]	6.5e-4	null	ms_run[1]:scan=1560	945.2	2	1087.59880	544.30332	K	N	121	131
PSM	VAQAPWK	-236_5650	Q8C196	1	Mouse_09-2020	null	[MS,MS:1001208,SEQUEST,]	2.7e-3	null	ms_run[1]:scan=1554	942.3	2	799.44615	400.22669	K	V	1101	1108
PSM	YATALYSAASKEK	-236_5613	Q9DB20	1	Mouse_09-2020	null	[MS,MS:1001208,SEQUEST,]	6.5e-4	null	ms_run[1]:scan=1549	939.6	3	1402.72199	468.24527	R	L	41	54
PSM	AFLSSPEHVNRPINGNGK	-236_5602	P19157	1	Mouse_09-2020	null	[MS,MS:1001208,SEQUEST,]	6.5e-4	null	ms_run[1]:scan=1547	938.5	4	1936.99868	485.00515	K	0	192	210
PSM	GQAVNDLITNRK	-236_5564	Q91WU0	1	Mouse_09-2020	null	[MS,MS:1001208,SEQUEST,]	6.5e-4	null	ms_run[1]:scan=1540	935.0	3	1328.72861	443.58088	R	K	94	106
PSM	AFLSSPEHVNRPINGNGKQ	-236_5550	P19157	1	Mouse_09-2020	null	[MS,MS:1001208,SEQUEST,]	6.5e-4	null	ms_run[1]:scan=1538	934.0	3	2065.05887	689.02397	K	0	192	211
PSM	SRHEEHERPPFVAYPHLR	-236_5538	P43024	1	Mouse_09-2020	null	[MS,MS:1001208,SEQUEST,]	6.5e-4	null	ms_run[1]:scan=1536	932.9	5	2257.13789	452.23329	K	R	63	81
PSM	KFDEGRNNFEGEITKEK	-236_5530	P09103	1	Mouse_09-2020	null	[MS,MS:1001208,SEQUEST,]	6.5e-4	null	ms_run[1]:scan=1534	932.1	4	2041.00429	511.00508	K	L	210	227
PSM	YYTLEEIQKHKDSK	-236_5516	G5E850	1	Mouse_09-2020	null	[MS,MS:1001208,SEQUEST,]	6.8e-3	null	ms_run[1]:scan=1532	931.0	3	1781.90586	594.64046	K	T	11	25
PSM	YYTRLGNDFHTNK	-236_5391	P63276	1	Mouse_09-2020	null	[MS,MS:1001208,SEQUEST,]	4.6e-3	null	ms_run[1]:scan=1510	919.8	4	1628.78188	407.95085	K	V	20	33
PSM	GDNQSPIELHTKDIK	-236_5509	P16015	1	Mouse_09-2020	null	[MS,MS:1001208,SEQUEST,]	6.5e-4	null	ms_run[1]:scan=1531	930.4	4	1694.86953	424.47315	K	D	25	40
PSM	RFEELGVK	-236_5485	Q9CPU0	1	Mouse_09-2020	null	[MS,MS:1001208,SEQUEST,]	6.5e-4	null	ms_run[1]:scan=1527	928.3	2	977.54106	489.27437	K	V	141	149
PSM	AQAYQTGKDISTNYYASQKK	-236_5472	P08113	1	Mouse_09-2020	null	[MS,MS:1001208,SEQUEST,]	6.5e-4	null	ms_run[1]:scan=1523	926.5	4	2265.11538	567.03411	K	F	664	684
PSM	YNQILR	-236_5464	P17182	1	Mouse_09-2020	null	[MS,MS:1001208,SEQUEST,]	4.0e-2	null	ms_run[1]:scan=1522	925.9	2	806.45299	403.72960	K	E	407	413
PSM	AFLSSPEHVNRPINGNGKQ	-236_5458	P19157	1	Mouse_09-2020	null	[MS,MS:1001208,SEQUEST,]	6.5e-4	null	ms_run[1]:scan=1521	925.4	4	2065.05630	517.01980	K	0	192	211
PSM	RVEYAVRGPIVQR	-236_5452	A0A2R8VHV7	1	Mouse_09-2020	null	[MS,MS:1001208,SEQUEST,]	6.5e-4	null	ms_run[1]:scan=1520	924.8	3	1542.88675	514.96696	R	L	32	45
PSM	IKAFLSSPEHVNRPINGNGKQ	-236_5441	P19157	1	Mouse_09-2020	null	[MS,MS:1001208,SEQUEST,]	6.5e-4	null	ms_run[1]:scan=1518	923.8	5	2306.23640	462.05310	K	0	190	211
PSM	KELNYFAK	-236_5432	P09411	1	Mouse_09-2020	null	[MS,MS:1001208,SEQUEST,]	6.5e-4	null	ms_run[1]:scan=1517	923.2	2	1012.54625	506.77674	K	L	192	200
PSM	YYTLEEIQKHKDSK	-236_5427	G5E850	1	Mouse_09-2020	null	[MS,MS:1001208,SEQUEST,]	6.5e-4	null	ms_run[1]:scan=1516	922.7	4	1781.90822	446.23217	K	T	11	25
PSM	HGRSPAQILLR	-236_5414	Q9JII6	1	Mouse_09-2020	null	[MS,MS:1001208,SEQUEST,]	6.5e-4	null	ms_run[1]:scan=1514	921.7	3	1247.73291	416.58256	K	Q	241	252
PSM	KLDEAVAEAHLGK	-236_5490	P50247	1	Mouse_09-2020	null	[MS,MS:1001208,SEQUEST,]	6.5e-4	null	ms_run[1]:scan=1528	928.9	3	1380.74732	460.92090	K	N	389	402
PSM	YYPTEDVPRK	-236_4864	P47911	1	Mouse_09-2020	null	[MS,MS:1001208,SEQUEST,]	6.5e-4	null	ms_run[1]:scan=1428	877.5	3	1267.63117	423.21543	R	L	123	133
PSM	HYGGLTGLNK	-236_4784	Q9DBJ1	1	Mouse_09-2020	null	[MS,MS:1001208,SEQUEST,]	6.5e-4	null	ms_run[1]:scan=1415	870.7	2	1059.55913	530.28272	R	E	91	101
PSM	KLPEKEAENYFHSRPK	-236_4776	Q91XF0	1	Mouse_09-2020	null	[MS,MS:1001208,SEQUEST,]	6.5e-4	null	ms_run[1]:scan=1413	869.9	4	1973.02590	494.01144	K	S	148	164
PSM	AHLEKVRSYVLK	-236_4279	Q8BH00	1	Mouse_09-2020	null	[MS,MS:1001208,SEQUEST,]	3.8e-3	null	ms_run[1]:scan=1338	831.0	3	1442.84717	481.62079	K	Q	333	345
PSM	VVFEQTK	-236_4223	P17751	1	Mouse_09-2020	null	[MS,MS:1001208,SEQUEST,]	5.3e-3	null	ms_run[1]:scan=1330	826.8	2	850.46697	425.73709	K	I	193	200
PSM	RFPGYDSESK	-236_4209	P47962	1	Mouse_09-2020	null	[MS,MS:1001208,SEQUEST,]	6.5e-4	null	ms_run[1]:scan=1328	825.8	2	1185.55278	593.28038	K	F	179	189
PSM	GSTASQVLQR	-236_4201	G5E902	1	Mouse_09-2020	null	[MS,MS:1001208,SEQUEST,]	6.5e-4	null	ms_run[1]:scan=1327	825.2	2	1046.55815	523.78309	K	G	292	302
PSM	IQEYEKQLEK	-236_4194	Q9DCX2	1	Mouse_09-2020	null	[MS,MS:1001208,SEQUEST,]	6.5e-4	null	ms_run[1]:scan=1325	824.4	3	1307.68348	436.56624	R	R	112	122
PSM	GKDIKGVSEIVHEGK	-236_4185	P12710	1	Mouse_09-2020	null	[MS,MS:1001208,SEQUEST,]	6.5e-4	null	ms_run[1]:scan=1323	823.4	3	1595.87418	532.62990	K	I	32	47
PSM	YYGAQTVR	-236_4163	P97807	1	Mouse_09-2020	null	[MS,MS:1001208,SEQUEST,]	6.5e-4	null	ms_run[1]:scan=1320	821.7	2	957.47783	479.24307	K	T	64	72
PSM	NGRVEIIANDQGNR	-236_4145	P20029	1	Mouse_09-2020	null	[MS,MS:1001208,SEQUEST,]	6.5e-4	null	ms_run[1]:scan=1317	820.1	3	1555.79386	519.26936	K	T	48	62
PSM	RSPAQIALR	-236_4136	G3X9Y6	1	Mouse_09-2020	null	[MS,MS:1001208,SEQUEST,]	6.5e-4	null	ms_run[1]:scan=1316	819.6	2	1011.60546	506.30653	K	H	250	259
PSM	RFNSANEDNVTQVR	-236_4294	P24270	1	Mouse_09-2020	null	[MS,MS:1001208,SEQUEST,]	6.5e-4	null	ms_run[1]:scan=1340	832.0	3	1649.80332	550.60452	K	F	431	445
PSM	RDIDSLAQR	-236_4131	Q9D0F3	1	Mouse_09-2020	null	[MS,MS:1001208,SEQUEST,]	6.5e-4	null	ms_run[1]:scan=1314	818.7	2	1073.56890	537.28854	K	M	455	464
PSM	KDRVTDALNATR	-236_4091	P63038	1	Mouse_09-2020	null	[MS,MS:1001208,SEQUEST,]	6.5e-4	null	ms_run[1]:scan=1308	815.5	3	1359.73349	453.91615	K	A	418	430
PSM	RFLEEATR	-236_4083	Q8C196	1	Mouse_09-2020	null	[MS,MS:1001208,SEQUEST,]	6.5e-4	null	ms_run[1]:scan=1307	815.0	2	1021.54381	511.27490	K	S	1150	1158
PSM	FSSDRTIKEYAK	-236_4065	Q9ET01	1	Mouse_09-2020	null	[MS,MS:1001208,SEQUEST,]	6.5e-4	null	ms_run[1]:scan=1303	813.1	3	1444.74158	482.25254	K	I	812	824
PSM	TAVAPIER	-236_4019	P51881	1	Mouse_09-2020	null	[MS,MS:1001208,SEQUEST,]	6.5e-4	null	ms_run[1]:scan=1296	809.3	2	856.48863	428.74798	K	K	24	32
PSM	RADLYTVESKKP	-236_3994	Q9JHW2	1	Mouse_09-2020	null	[MS,MS:1001208,SEQUEST,]	6.5e-4	null	ms_run[1]:scan=1292	807.5	3	1406.76285	469.59279	K	0	265	277
PSM	ASGTNDKPGGPHYILR	-236_3982	Q8CHT0	1	Mouse_09-2020	null	[MS,MS:1001208,SEQUEST,]	6.5e-4	null	ms_run[1]:scan=1290	806.4	4	1682.85866	421.47068	R	T	524	540
PSM	KFLQPGSQRKPFDDAK	-236_3961	P30115	1	Mouse_09-2020	null	[MS,MS:1001208,SEQUEST,]	6.5e-4	null	ms_run[1]:scan=1287	804.7	4	1861.99331	466.25343	K	V	196	212
PSM	SHGQDYLVGNR	-236_3956	P13745	0	Mouse_09-2020	null	[MS,MS:1001208,SEQUEST,]	6.5e-4	null	ms_run[1]:scan=1286	804.2	2	1245.59722	623.30218	K	T	142	153
PSM	SHGQDYLVGNR	-236_3956	P30115	0	Mouse_09-2020	null	[MS,MS:1001208,SEQUEST,]	6.5e-4	null	ms_run[1]:scan=1286	804.2	2	1245.59722	623.30218	K	S	142	153
PSM	SHGQDYLVGNR	-236_3952	P13745	0	Mouse_09-2020	null	[MS,MS:1001208,SEQUEST,]	1.2e-3	null	ms_run[1]:scan=1285	803.7	3	1245.60038	415.87054	K	T	142	153
PSM	SHGQDYLVGNR	-236_3952	P30115	0	Mouse_09-2020	null	[MS,MS:1001208,SEQUEST,]	1.2e-3	null	ms_run[1]:scan=1285	803.7	3	1245.60038	415.87054	K	S	142	153
PSM	RQPDTPAELRT	-236_4105	Q9WVL0	1	Mouse_09-2020	null	[MS,MS:1001208,SEQUEST,]	6.5e-4	null	ms_run[1]:scan=1310	816.5	3	1283.67011	428.56160	R	0	206	217
PSM	RFQLVDSRAQGR	-236_4301	P52196	1	Mouse_09-2020	null	[MS,MS:1001208,SEQUEST,]	6.5e-4	null	ms_run[1]:scan=1342	833.0	3	1432.77610	478.26377	K	L	176	188
PSM	EGLEAARLK	-236_4317	O35490	1	Mouse_09-2020	null	[MS,MS:1001208,SEQUEST,]	5.0e-3	null	ms_run[1]:scan=1344	834.1	2	986.56255	493.78510	K	Y	233	242
PSM	GKPLFVR	-236_4330	Q9CR68	1	Mouse_09-2020	null	[MS,MS:1001208,SEQUEST,]	6.4e-3	null	ms_run[1]:scan=1346	835.3	2	816.50859	408.75816	R	R	171	178
PSM	KALAAAGYDVEK	-236_4770	P43274	1	Mouse_09-2020	null	[MS,MS:1001208,SEQUEST,]	6.5e-4	null	ms_run[1]:scan=1412	869.4	3	1235.66645	412.55919	K	N	64	76
PSM	RPQPEEGATYEGIQK	-236_4762	Q8R0Y6	1	Mouse_09-2020	null	[MS,MS:1001208,SEQUEST,]	6.5e-4	null	ms_run[1]:scan=1411	868.8	3	1702.84110	568.28468	R	E	191	206
PSM	NLPVGEAGR	-236_4741	P24270	1	Mouse_09-2020	null	[MS,MS:1001208,SEQUEST,]	6.5e-4	null	ms_run[1]:scan=1408	867.2	2	912.49095	456.74852	K	A	244	253
PSM	FVHDNYVIRR	-236_4728	Q8C196	1	Mouse_09-2020	null	[MS,MS:1001208,SEQUEST,]	6.5e-4	null	ms_run[1]:scan=1406	866.1	3	1318.70761	440.23868	K	A	1445	1455
PSM	DASPGSPLEK	-236_4662	P54869	1	Mouse_09-2020	null	[MS,MS:1001208,SEQUEST,]	6.5e-4	null	ms_run[1]:scan=1396	861.0	2	1000.49425	500.75092	K	V	428	438
PSM	TYVEKVDELKK	-236_4656	P31786	1	Mouse_09-2020	null	[MS,MS:1001208,SEQUEST,]	6.5e-4	null	ms_run[1]:scan=1395	860.5	3	1351.74643	451.25377	K	Y	73	84
PSM	YEEDSYNRLK	-236_4618	Q920E5	1	Mouse_09-2020	null	[MS,MS:1001208,SEQUEST,]	6.5e-4	null	ms_run[1]:scan=1389	857.5	3	1316.61161	439.54209	K	L	317	327
PSM	TGQAAGFSYTDANKNK	-236_4604	P62897	1	Mouse_09-2020	null	[MS,MS:1001208,SEQUEST,]	6.5e-4	null	ms_run[1]:scan=1387	856.3	3	1672.79129	558.26903	K	I	41	57
PSM	TAHIVLEDGTK	-236_4596	Q8C196	1	Mouse_09-2020	null	[MS,MS:1001208,SEQUEST,]	6.5e-4	null	ms_run[1]:scan=1386	855.8	2	1183.63164	592.31950	K	K	45	56
PSM	YRPGTVALR	-236_4588	P84244	1	Mouse_09-2020	null	[MS,MS:1001208,SEQUEST,]	6.5e-4	null	ms_run[1]:scan=1385	855.3	2	1032.59526	516.80108	R	I	42	51
PSM	RNPDTQWITKPVHK	-236_4557	Q9CZM2	1	Mouse_09-2020	null	[MS,MS:1001208,SEQUEST,]	6.5e-4	null	ms_run[1]:scan=1380	852.9	4	1719.92959	430.73769	R	R	144	158
PSM	LLPQDPQK	-236_4530	Q9WVL0	1	Mouse_09-2020	null	[MS,MS:1001208,SEQUEST,]	6.5e-4	null	ms_run[1]:scan=1376	850.7	2	938.52953	469.76892	R	A	88	96
PSM	ILEVVKDK	-236_4521	P12787	1	Mouse_09-2020	null	[MS,MS:1001208,SEQUEST,]	6.5e-4	null	ms_run[1]:scan=1375	850.1	2	943.58153	472.29477	R	G	104	112
PSM	STESLQANVQR	-236_4516	P47963	1	Mouse_09-2020	null	[MS,MS:1001208,SEQUEST,]	6.5e-4	null	ms_run[1]:scan=1374	849.6	2	1232.62309	616.81512	K	K	106	117
PSM	TFETVGQDK	-236_4458	Q8VCW8	1	Mouse_09-2020	null	[MS,MS:1001208,SEQUEST,]	6.5e-4	null	ms_run[1]:scan=1365	845.0	2	1024.49455	512.75092	K	Y	479	488
PSM	KLEEEGEQFVKK	-236_4449	P32020	1	Mouse_09-2020	null	[MS,MS:1001208,SEQUEST,]	6.5e-4	null	ms_run[1]:scan=1364	844.5	3	1463.77539	488.59620	K	G	443	455
PSM	RSTITSREIQTAVR	-236_4405	Q64475	1	Mouse_09-2020	null	[MS,MS:1001208,SEQUEST,]	6.5e-4	null	ms_run[1]:scan=1356	840.5	3	1617.90378	539.97255	K	L	87	101
PSM	FDGKTPATLGHNTRVYK	-236_4398	Q8K169	1	Mouse_09-2020	null	[MS,MS:1001208,SEQUEST,]	6.5e-4	null	ms_run[1]:scan=1355	839.8	4	1904.99709	477.00489	K	L	340	357
PSM	GFGYKGSSFHR	-236_4389	P17742	1	Mouse_09-2020	null	[MS,MS:1001208,SEQUEST,]	6.5e-4	null	ms_run[1]:scan=1354	839.3	3	1242.60111	414.87199	K	I	45	56
PSM	EHTAYLIK	-236_4383	Q9CZ13	1	Mouse_09-2020	null	[MS,MS:1001208,SEQUEST,]	6.5e-4	null	ms_run[1]:scan=1353	838.8	2	974.53044	487.76892	R	L	127	135
PSM	RFNSANEDNVTQVR	-236_4340	P24270	1	Mouse_09-2020	null	[MS,MS:1001208,SEQUEST,]	6.5e-4	null	ms_run[1]:scan=1347	835.8	2	1649.79973	825.40315	K	F	431	445
PSM	ASGTLREYKVVGR	-236_3863	A0A1D5RM79	1	Mouse_09-2020	null	[MS,MS:1001208,SEQUEST,]	6.5e-4	null	ms_run[1]:scan=1272	797.0	3	1435.79276	479.27205	K	L	3	16
PSM	FAQTVIGKPIEPR	-236_8667	Q9DBM2	1	Mouse_09-2020	null	[MS,MS:1001208,SEQUEST,]	6.5e-4	null	ms_run[1]:scan=2037	1190.6	3	1455.82807	485.94879	K	I	182	195
PSM	DVFLGTFLYEYSR	-236_32074	P07724	1	Mouse_09-2020	null	[MS,MS:1001208,SEQUEST,]	6.5e-4	null	ms_run[1]:scan=6944	3581.7	2	1609.79180	805.39848	K	H	348	361
PSM	TPGNRIVYLYTK	-236_9739	Q9D1R9	1	Mouse_09-2020	null	[MS,MS:1001208,SEQUEST,]	3.5e-2	null	ms_run[1]:scan=2204	1276.8	3	1424.79078	475.60139	R	V	25	37
PSM	VLEPTWK	-236_9671	Q9DD20	1	Mouse_09-2020	null	[MS,MS:1001208,SEQUEST,]	4.6e-3	null	ms_run[1]:scan=2193	1271.1	2	872.48747	436.74745	R	I	190	197
PSM	RRDFTPAELRRFDGVQDPR	-236_8980	O55022	1	Mouse_09-2020	null	[MS,MS:1001208,SEQUEST,]	5.3e-3	null	ms_run[1]:scan=2084	1215.0	5	2331.20435	467.04712	K	L	70	89
PSM	EATWVVDVKNGK	-236_8838	P32020	1	Mouse_09-2020	null	[MS,MS:1001208,SEQUEST,]	5.0e-3	null	ms_run[1]:scan=2062	1203.7	3	1345.70945	449.24186	K	S	471	483
PSM	AGNLGGGVVTIER	-236_10281	P67984	1	Mouse_09-2020	null	[MS,MS:1001208,SEQUEST,]	6.5e-4	null	ms_run[1]:scan=2291	1321.6	2	1242.68022	621.84368	K	K	53	66
PSM	LTFDSSFSPNTGKK	-236_10287	Q60932	1	Mouse_09-2020	null	[MS,MS:1001208,SEQUEST,]	6.5e-4	null	ms_run[1]:scan=2292	1322.1	3	1528.76520	510.25958	K	A	110	124
PSM	LGTAAIQGAIEK	-236_10195	Q8QZT1	1	Mouse_09-2020	null	[MS,MS:1001208,SEQUEST,]	6.5e-4	null	ms_run[1]:scan=2276	1313.7	2	1171.66802	586.33770	K	G	64	76
PSM	KSADTLWGIQK	-236_9303	A0A1B0GSR9	1	Mouse_09-2020	null	[MS,MS:1001208,SEQUEST,]	6.5e-4	null	ms_run[1]:scan=2136	1241.5	3	1246.67740	416.23119	K	L	301	312
PSM	LWRDGRGAAQNIIPASTGAAK	-236_8823	A0A1D5RLD8	1	Mouse_09-2020	null	[MS,MS:1001208,SEQUEST,]	6.5e-4	null	ms_run[1]:scan=2060	1202.6	4	2153.15664	539.04481	K	V	193	214
PSM	LWRDGRGAAQNIIPASTGAAK	-236_8990	A0A1D5RLD8	1	Mouse_09-2020	null	[MS,MS:1001208,SEQUEST,]	5.0e-3	null	ms_run[1]:scan=2087	1216.3	3	2153.14945	718.39065	K	V	193	214
PSM	TVLQFAR	-236_9942	Q9JIZ0	1	Mouse_09-2020	null	[MS,MS:1001208,SEQUEST,]	6.5e-4	null	ms_run[1]:scan=2236	1293.2	2	834.48351	417.74525	R	Q	160	167
PSM	NAGVEGSLIVEK	-236_9576	P63038	1	Mouse_09-2020	null	[MS,MS:1001208,SEQUEST,]	6.5e-4	null	ms_run[1]:scan=2178	1263.2	2	1215.65764	608.33261	K	L	482	494
PSM	TSVPFLGREALEKQR	-236_10237	Q99LB7	1	Mouse_09-2020	null	[MS,MS:1001208,SEQUEST,]	6.5e-4	null	ms_run[1]:scan=2285	1318.3	4	1730.95644	433.49416	K	T	804	819
PSM	INVYYNEATGGK	-236_8815	P68372	1	Mouse_09-2020	null	[MS,MS:1001208,SEQUEST,]	6.5e-4	null	ms_run[1]:scan=2059	1202.0	2	1328.64824	664.82769	R	V	47	59
PSM	IGGIGTVPVGR	-236_9910	P10126	1	Mouse_09-2020	null	[MS,MS:1001208,SEQUEST,]	6.5e-4	null	ms_run[1]:scan=2232	1291.0	2	1025.61211	513.30874	K	E	256	267
PSM	RTIAQDYGVLK	-236_8792	P35700	1	Mouse_09-2020	null	[MS,MS:1001208,SEQUEST,]	6.5e-4	null	ms_run[1]:scan=2056	1200.4	2	1263.70561	632.35642	K	D	110	121
PSM	WDLDRFHGTSSR	-236_8786	Q8C196	1	Mouse_09-2020	null	[MS,MS:1001208,SEQUEST,]	6.5e-4	null	ms_run[1]:scan=2055	1199.9	3	1476.70053	492.90413	R	G	776	788
PSM	IVREPWVEQDKFGK	-236_9002	P49429	1	Mouse_09-2020	null	[MS,MS:1001208,SEQUEST,]	6.5e-4	null	ms_run[1]:scan=2089	1217.4	4	1730.91665	433.48607	K	K	117	131
PSM	AAYQVAALPR	-236_9901	P52760	1	Mouse_09-2020	null	[MS,MS:1001208,SEQUEST,]	6.5e-4	null	ms_run[1]:scan=2231	1290.5	2	1059.59270	530.30092	R	S	108	118
PSM	HGSLGFLPR	-236_9014	P27659	1	Mouse_09-2020	null	[MS,MS:1001208,SEQUEST,]	6.5e-4	null	ms_run[1]:scan=2091	1218.4	2	983.53844	492.27470	R	R	11	20
PSM	WLPQNDLLGHPKTR	-236_10220	Q63886	0	Mouse_09-2020	null	[MS,MS:1001208,SEQUEST,]	6.5e-4	null	ms_run[1]:scan=2281	1316.4	4	1674.90383	419.48232	K	F	356	370
PSM	WLPQNDLLGHPKTR	-236_10220	K9J7B2	0	Mouse_09-2020	null	[MS,MS:1001208,SEQUEST,]	6.5e-4	null	ms_run[1]:scan=2281	1316.4	4	1674.90383	419.48232	K	F	352	366
PSM	VIGVENLR	-236_9364	Q8BJ64	1	Mouse_09-2020	null	[MS,MS:1001208,SEQUEST,]	6.5e-4	null	ms_run[1]:scan=2146	1246.7	2	899.52971	450.26908	K	V	536	544
PSM	FSQFLEK	-236_9487	Q9ET01	1	Mouse_09-2020	null	[MS,MS:1001208,SEQUEST,]	5.2e-3	null	ms_run[1]:scan=2165	1256.5	2	898.46678	449.73709	K	Y	546	553
PSM	SEDYAFPTYADRR	-236_10502	P19783	1	Mouse_09-2020	null	[MS,MS:1001208,SEQUEST,]	6.5e-4	null	ms_run[1]:scan=2328	1340.4	3	1590.71885	530.91095	K	Y	30	43
PSM	AYGIESHVLSPAETK	-236_9292	Q99LB7	1	Mouse_09-2020	null	[MS,MS:1001208,SEQUEST,]	6.5e-4	null	ms_run[1]:scan=2134	1240.5	3	1601.81540	534.61051	K	L	175	190
PSM	YVRPFLNSISK	-236_9925	Q8BG32	1	Mouse_09-2020	null	[MS,MS:1001208,SEQUEST,]	6.5e-4	null	ms_run[1]:scan=2234	1292.0	3	1323.74265	441.91883	K	K	72	83
PSM	NSSVGLIQLNRPK	-236_8951	Q8BH95	1	Mouse_09-2020	null	[MS,MS:1001208,SEQUEST,]	6.5e-4	null	ms_run[1]:scan=2080	1212.8	3	1425.81690	475.94393	K	L	44	57
PSM	KWLPELVDRAK	-236_10244	Q9EQ20	1	Mouse_09-2020	null	[MS,MS:1001208,SEQUEST,]	6.5e-4	null	ms_run[1]:scan=2286	1318.8	3	1354.78479	452.26623	K	L	331	342
PSM	FLTGSALR	-236_8876	Q9DBA8	1	Mouse_09-2020	null	[MS,MS:1001208,SEQUEST,]	6.5e-4	null	ms_run[1]:scan=2068	1206.6	2	864.49352	432.75053	R	L	25	33
PSM	KELSEIAQRIVANGK	-236_10049	Q91Y97	1	Mouse_09-2020	null	[MS,MS:1001208,SEQUEST,]	6.5e-4	null	ms_run[1]:scan=2254	1302.3	3	1655.94431	552.65282	K	I	14	29
PSM	VVFDDTYDR	-236_10043	P16015	1	Mouse_09-2020	null	[MS,MS:1001208,SEQUEST,]	6.5e-4	null	ms_run[1]:scan=2253	1301.8	2	1129.51604	565.26165	R	M	68	77
PSM	AYGLALAK	-236_9582	P40142	1	Mouse_09-2020	null	[MS,MS:1001208,SEQUEST,]	6.5e-4	null	ms_run[1]:scan=2179	1263.7	2	806.47698	403.74217	K	G	320	328
PSM	GLYPAPLK	-236_10074	Q8BMS1	1	Mouse_09-2020	null	[MS,MS:1001208,SEQUEST,]	3.8e-3	null	ms_run[1]:scan=2257	1303.9	2	858.50817	429.75782	K	I	296	304
PSM	LTAYEFAK	-236_10078	A8Y5N4	1	Mouse_09-2020	null	[MS,MS:1001208,SEQUEST,]	6.5e-4	null	ms_run[1]:scan=2258	1304.5	2	942.49309	471.75019	R	K	51	59
PSM	NFGLYNER	-236_10036	P05201	1	Mouse_09-2020	null	[MS,MS:1001208,SEQUEST,]	6.5e-4	null	ms_run[1]:scan=2252	1301.3	2	1012.48656	506.74597	K	G	260	268
PSM	FAIYRWDPDKTGDKPR	-236_10022	Q9CQA3	1	Mouse_09-2020	null	[MS,MS:1001208,SEQUEST,]	6.5e-4	null	ms_run[1]:scan=2249	1299.9	4	1964.99819	492.00489	K	Q	44	60
PSM	HFWGLR	-236_9589	P62270	1	Mouse_09-2020	null	[MS,MS:1001208,SEQUEST,]	6.5e-4	null	ms_run[1]:scan=2180	1264.2	2	815.43077	408.21920	R	R	125	131
PSM	QLETILNKPGLK	-236_9591	Q91WT7	1	Mouse_09-2020	null	[MS,MS:1001208,SEQUEST,]	6.5e-4	null	ms_run[1]:scan=2181	1264.9	3	1353.80893	451.94153	R	K	172	184
PSM	LRVDPVNFK	-236_8930	Q91VB8	1	Mouse_09-2020	null	[MS,MS:1001208,SEQUEST,]	6.5e-4	null	ms_run[1]:scan=2077	1211.2	2	1087.62602	544.31657	K	L	92	101
PSM	LQNLQLQPGKAKL	-236_9631	P32020	1	Mouse_09-2020	null	[MS,MS:1001208,SEQUEST,]	6.5e-4	null	ms_run[1]:scan=2188	1268.3	3	1450.87314	484.29619	K	0	535	548
PSM	ANVAKPGLVDDFEK	-236_9638	Q9DCX2	1	Mouse_09-2020	null	[MS,MS:1001208,SEQUEST,]	6.5e-4	null	ms_run[1]:scan=2189	1268.8	3	1502.78373	501.59983	R	Y	59	73
PSM	ALEVLVAK	-236_10086	Q9JII6	1	Mouse_09-2020	null	[MS,MS:1001208,SEQUEST,]	6.5e-4	null	ms_run[1]:scan=2259	1305.1	2	842.53447	421.77093	K	L	146	154
PSM	LSFSYGR	-236_10114	Q91Y97	1	Mouse_09-2020	null	[MS,MS:1001208,SEQUEST,]	6.8e-3	null	ms_run[1]:scan=2264	1307.5	2	829.42076	415.21378	K	L	298	305
PSM	TRLEAYHTQTTPLVEYYRK	-236_8935	Q9WTP6	1	Mouse_09-2020	null	[MS,MS:1001208,SEQUEST,]	6.5e-4	null	ms_run[1]:scan=2078	1211.7	4	2369.22475	593.06166	K	G	185	204
PSM	QWLQEVK	-236_10124	P05202	1	Mouse_09-2020	null	[MS,MS:1001208,SEQUEST,]	6.5e-4	null	ms_run[1]:scan=2265	1308.0	2	930.50414	465.75581	K	M	339	346
PSM	FIEIAAR	-236_9380	Q8VEK3	1	Mouse_09-2020	null	[MS,MS:1001208,SEQUEST,]	6.5e-4	null	ms_run[1]:scan=2148	1247.9	2	819.47142	410.23980	K	K	542	549
PSM	QINLSNIR	-236_9645	Q78PY7	1	Mouse_09-2020	null	[MS,MS:1001208,SEQUEST,]	1.1e-2	null	ms_run[1]:scan=2190	1269.4	2	957.53856	479.27744	R	G	48	56
PSM	YVLEAHGLKPIVLKPK	-236_10130	P35492	1	Mouse_09-2020	null	[MS,MS:1001208,SEQUEST,]	6.5e-4	null	ms_run[1]:scan=2266	1308.5	4	1805.10415	452.03165	K	G	285	301
PSM	IGKFPFAANSR	-236_9351	O08749	1	Mouse_09-2020	null	[MS,MS:1001208,SEQUEST,]	6.5e-4	null	ms_run[1]:scan=2144	1245.6	3	1207.65726	403.22426	K	K	418	429
PSM	KAFSGYLGPDESKWK	-236_9997	Q9R0P3	1	Mouse_09-2020	null	[MS,MS:1001208,SEQUEST,]	6.5e-4	null	ms_run[1]:scan=2246	1298.2	3	1712.86393	571.62627	K	Y	186	201
PSM	GQNQPVLNITNR	-236_8886	Q8C196	1	Mouse_09-2020	null	[MS,MS:1001208,SEQUEST,]	6.5e-4	null	ms_run[1]:scan=2069	1207.1	2	1353.72368	677.36531	R	A	317	329
PSM	ALGVNTVGAQTLK	-236_10134	Q8VBT2	1	Mouse_09-2020	null	[MS,MS:1001208,SEQUEST,]	6.5e-4	null	ms_run[1]:scan=2267	1309.1	2	1271.73247	636.36953	K	F	222	235
PSM	QNRPIPQWIR	-236_9976	P62892	1	Mouse_09-2020	null	[MS,MS:1001208,SEQUEST,]	6.5e-4	null	ms_run[1]:scan=2243	1296.7	3	1307.73383	436.58256	K	K	19	29
PSM	HQGSLYSLFPDHSVKK	-236_8943	Q64374	1	Mouse_09-2020	null	[MS,MS:1001208,SEQUEST,]	6.5e-4	null	ms_run[1]:scan=2079	1212.3	4	1842.94936	461.49288	R	F	130	146
PSM	AAPGGASPTIFSR	-236_10295	Q9D0S9	1	Mouse_09-2020	null	[MS,MS:1001208,SEQUEST,]	6.5e-4	null	ms_run[1]:scan=2293	1322.6	2	1231.64568	616.32512	K	L	46	59
PSM	IGAEVYHNLKNVIKEK	-236_9025	P17182	1	Mouse_09-2020	null	[MS,MS:1001208,SEQUEST,]	6.5e-4	null	ms_run[1]:scan=2093	1219.5	4	1855.03737	464.51636	R	G	184	200
PSM	RLFYSTFATDDRR	-236_9504	Q8BH95	1	Mouse_09-2020	null	[MS,MS:1001208,SEQUEST,]	6.5e-4	null	ms_run[1]:scan=2167	1257.5	3	1647.82431	549.94611	K	G	261	274
PSM	GQVYILGR	-236_10389	P16460	1	Mouse_09-2020	null	[MS,MS:1001208,SEQUEST,]	1.8e-2	null	ms_run[1]:scan=2309	1330.7	2	905.52031	453.26380	K	S	356	364
PSM	SANIYPNFRPTPK	-236_8780	Q9CQC7	1	Mouse_09-2020	null	[MS,MS:1001208,SEQUEST,]	6.5e-4	null	ms_run[1]:scan=2054	1199.4	3	1504.78919	502.26841	R	S	73	86
PSM	THLPGFVEQAGALKAK	-236_10342	P99029	1	Mouse_09-2020	null	[MS,MS:1001208,SEQUEST,]	6.5e-4	null	ms_run[1]:scan=2301	1326.6	3	1666.93357	556.31402	K	A	99	115
PSM	KYILGNPLNSGINQGPQIDKEQHNK	-236_10351	O35945	1	Mouse_09-2020	null	[MS,MS:1001208,SEQUEST,]	6.5e-4	null	ms_run[1]:scan=2302	1327.3	4	2805.46572	702.12151	K	L	329	354
PSM	IIGIDINKDKFAK	-236_10447	P28474	1	Mouse_09-2020	null	[MS,MS:1001208,SEQUEST,]	6.5e-4	null	ms_run[1]:scan=2320	1336.4	3	1474.86225	492.29245	R	K	219	232
PSM	RFLEEATRVSQEHPVVLTK	-236_10381	Q8C196	1	Mouse_09-2020	null	[MS,MS:1001208,SEQUEST,]	6.5e-4	null	ms_run[1]:scan=2308	1330.2	4	2239.22133	560.56029	K	V	1150	1169
PSM	NYTDNELEKITR	-236_9718	P26443	1	Mouse_09-2020	null	[MS,MS:1001208,SEQUEST,]	6.5e-4	null	ms_run[1]:scan=2201	1275.1	3	1495.73856	499.25109	K	F	192	204
PSM	WIPQNDLLGHPKTK	-236_9725	Q8R084	1	Mouse_09-2020	null	[MS,MS:1001208,SEQUEST,]	6.5e-4	null	ms_run[1]:scan=2202	1275.6	4	1646.90066	412.48078	K	F	357	371
PSM	WLPQNDLLGHPKTK	-236_9726	Q8K169	0	Mouse_09-2020	null	[MS,MS:1001208,SEQUEST,]	6.5e-4	null	ms_run[1]:scan=2202	1275.6	4	1646.90066	412.48078	K	F	357	371
PSM	WLPQNDLLGHPKTK	-236_9726	Q3UEP4	0	Mouse_09-2020	null	[MS,MS:1001208,SEQUEST,]	6.5e-4	null	ms_run[1]:scan=2202	1275.6	4	1646.90066	412.48078	K	F	357	371
PSM	SVNELIYK	-236_9174	P14148	1	Mouse_09-2020	null	[MS,MS:1001208,SEQUEST,]	6.5e-4	null	ms_run[1]:scan=2115	1230.8	2	965.52898	483.26875	K	G	171	179
PSM	KGRLQFWTETLPRK	-236_9180	Q63880	1	Mouse_09-2020	null	[MS,MS:1001208,SEQUEST,]	6.5e-4	null	ms_run[1]:scan=2116	1231.3	4	1759.99502	440.75461	K	Q	541	555
PSM	SQIHDIVLVGGSTR	-236_9767	P63017	1	Mouse_09-2020	null	[MS,MS:1001208,SEQUEST,]	6.5e-4	null	ms_run[1]:scan=2209	1279.2	3	1481.80597	494.60721	K	P	329	343
PSM	LFIVGSNSSSSTR	-236_10358	F6VNW5	1	Mouse_09-2020	null	[MS,MS:1001208,SEQUEST,]	6.5e-4	null	ms_run[1]:scan=2303	1327.8	2	1354.69719	677.85170	K	A	39	52
PSM	VTQPEVDTPLGR	-236_9209	Q63880	1	Mouse_09-2020	null	[MS,MS:1001208,SEQUEST,]	6.5e-4	null	ms_run[1]:scan=2121	1233.7	2	1311.68999	656.34879	K	R	34	46
PSM	RTIAQDYGVLK	-236_8721	P35700	1	Mouse_09-2020	null	[MS,MS:1001208,SEQUEST,]	6.5e-4	null	ms_run[1]:scan=2045	1194.7	3	1263.70603	421.90670	K	D	110	121
PSM	LYPVVPTNSR	-236_9216	Q9DBG1	1	Mouse_09-2020	null	[MS,MS:1001208,SEQUEST,]	6.5e-4	null	ms_run[1]:scan=2122	1234.3	2	1145.63103	573.31931	R	I	398	408
PSM	LFLQGPK	-236_9749	G5E8R3	1	Mouse_09-2020	null	[MS,MS:1001208,SEQUEST,]	6.4e-3	null	ms_run[1]:scan=2207	1278.1	2	802.48265	401.74471	R	A	1037	1044
PSM	IYVVDVGSEPRAPK	-236_9274	Q63836	0	Mouse_09-2020	null	[MS,MS:1001208,SEQUEST,]	6.5e-4	null	ms_run[1]:scan=2131	1238.9	3	1529.83106	510.61559	R	H	104	118
PSM	IYVVDVGSEPRAPK	-236_9274	A0A0R4J135	0	Mouse_09-2020	null	[MS,MS:1001208,SEQUEST,]	6.5e-4	null	ms_run[1]:scan=2131	1238.9	3	1529.83106	510.61559	R	H	104	118
PSM	LQVVDRPLPVR	-236_8703	P19096	1	Mouse_09-2020	null	[MS,MS:1001208,SEQUEST,]	6.5e-4	null	ms_run[1]:scan=2043	1193.7	3	1291.78543	431.26634	R	G	374	385
PSM	TLYENFQR	-236_9229	Q8JZR0	1	Mouse_09-2020	null	[MS,MS:1001208,SEQUEST,]	6.5e-4	null	ms_run[1]:scan=2124	1235.3	2	1070.52605	535.76691	K	L	76	84
PSM	YLPAFEK	-236_10363	P13745	1	Mouse_09-2020	null	[MS,MS:1001208,SEQUEST,]	8.6e-3	null	ms_run[1]:scan=2304	1328.3	2	867.46141	434.23418	R	L	132	139
PSM	AIDSLSIEK	-236_9238	Q99LB7	1	Mouse_09-2020	null	[MS,MS:1001208,SEQUEST,]	6.5e-4	null	ms_run[1]:scan=2125	1235.8	2	975.53429	488.27149	R	Y	768	777
PSM	LYPIANRLER	-236_8697	Q64459	1	Mouse_09-2020	null	[MS,MS:1001208,SEQUEST,]	6.5e-4	null	ms_run[1]:scan=2042	1193.2	3	1244.71149	415.57518	R	C	367	377
PSM	IFYTTTPVK	-236_9513	Q99KR3	1	Mouse_09-2020	null	[MS,MS:1001208,SEQUEST,]	6.5e-4	null	ms_run[1]:scan=2168	1258.0	2	1069.59038	535.30005	K	W	274	283
PSM	TLLKDTTVTGLGR	-236_9701	Q8BMS1	1	Mouse_09-2020	null	[MS,MS:1001208,SEQUEST,]	6.5e-4	null	ms_run[1]:scan=2199	1274.0	3	1374.79264	458.93655	K	Q	387	400
PSM	NRYFPAFEK	-236_10336	P30115	1	Mouse_09-2020	null	[MS,MS:1001208,SEQUEST,]	6.5e-4	null	ms_run[1]:scan=2300	1326.1	2	1171.59026	586.29837	R	L	130	139
PSM	INFDSNSAYR	-236_8738	Q9Z2I9	1	Mouse_09-2020	null	[MS,MS:1001208,SEQUEST,]	6.5e-4	null	ms_run[1]:scan=2047	1195.8	2	1186.54961	593.77800	K	K	275	285
PSM	LTITYGPKVVR	-236_9109	P12710	1	Mouse_09-2020	null	[MS,MS:1001208,SEQUEST,]	6.5e-4	null	ms_run[1]:scan=2105	1225.7	3	1246.74259	416.25545	K	E	50	61
PSM	RIERELAEAQDDSILK	-236_9035	Q06185	1	Mouse_09-2020	null	[MS,MS:1001208,SEQUEST,]	6.5e-4	null	ms_run[1]:scan=2094	1220.1	4	1885.98928	472.25490	K	0	56	72
PSM	GLLSSLDHTSIRR	-236_9881	A0A2R8VHK1	1	Mouse_09-2020	null	[MS,MS:1001208,SEQUEST,]	2.8e-2	null	ms_run[1]:scan=2227	1288.6	3	1454.80817	485.60732	R	F	41	54
PSM	TNVSGGAIALGHPLGGSGSR	-236_9064	Q8BWT1	1	Mouse_09-2020	null	[MS,MS:1001208,SEQUEST,]	6.5e-4	null	ms_run[1]:scan=2099	1222.5	3	1807.93540	603.31850	K	T	341	361
PSM	LGGSPFGPAGTGK	-236_8758	Q9JHU4	1	Mouse_09-2020	null	[MS,MS:1001208,SEQUEST,]	2.8e-2	null	ms_run[1]:scan=2050	1197.5	2	1145.59941	573.30111	R	E	1898	1911
PSM	LVIITAGAR	-236_9844	A0A1B0GSR9	1	Mouse_09-2020	null	[MS,MS:1001208,SEQUEST,]	6.5e-4	null	ms_run[1]:scan=2223	1286.4	2	913.58263	457.29510	K	Q	74	83
PSM	GLNSDSVTEETLR	-236_9522	Q8C196	1	Mouse_09-2020	null	[MS,MS:1001208,SEQUEST,]	6.5e-4	null	ms_run[1]:scan=2169	1258.6	2	1420.69219	710.84935	K	A	893	906
PSM	HGSIIYHPSLLPR	-236_9085	Q8R0Y6	1	Mouse_09-2020	null	[MS,MS:1001208,SEQUEST,]	6.5e-4	null	ms_run[1]:scan=2102	1224.0	3	1489.82224	497.28065	R	R	100	113
PSM	RPPGREAYPGDVFYLHSR	-236_9092	Q03265	1	Mouse_09-2020	null	[MS,MS:1001208,SEQUEST,]	6.5e-4	null	ms_run[1]:scan=2103	1224.6	4	2117.06142	530.02234	R	L	330	348
PSM	AHGGYSVFAGVGER	-236_9695	P56480	1	Mouse_09-2020	null	[MS,MS:1001208,SEQUEST,]	6.5e-4	null	ms_run[1]:scan=2198	1273.5	3	1406.68128	469.56523	K	R	226	240
PSM	SIYYITGESK	-236_10485	P11499	1	Mouse_09-2020	null	[MS,MS:1001208,SEQUEST,]	1.6e-2	null	ms_run[1]:scan=2325	1339.1	2	1160.58196	580.79533	K	Q	482	492
PSM	TWNDPSVQQDIK	-236_10324	P20029	1	Mouse_09-2020	null	[MS,MS:1001208,SEQUEST,]	6.5e-4	null	ms_run[1]:scan=2298	1325.1	2	1430.69219	715.84916	R	L	103	115
PSM	FSVSPVVR	-236_9835	P58252	1	Mouse_09-2020	null	[MS,MS:1001208,SEQUEST,]	6.5e-4	null	ms_run[1]:scan=2222	1285.9	2	890.50945	445.75835	K	A	499	507
PSM	YTQKAPQVSTPTLVEAAR	-236_9827	P07724	1	Mouse_09-2020	null	[MS,MS:1001208,SEQUEST,]	6.5e-4	null	ms_run[1]:scan=2221	1285.4	3	1960.05082	654.02146	R	L	435	453
PSM	VAYISFGPHAGK	-236_9797	Q9CR57	1	Mouse_09-2020	null	[MS,MS:1001208,SEQUEST,]	6.5e-4	null	ms_run[1]:scan=2214	1281.9	2	1246.64775	623.83258	R	V	12	24
PSM	VNSLAPGAISGTEGLRR	-236_9374	A0A494BAS6	1	Mouse_09-2020	null	[MS,MS:1001208,SEQUEST,]	6.5e-4	null	ms_run[1]:scan=2147	1247.2	3	1697.92783	566.64795	R	R	179	196
PSM	SLLTYGR	-236_9133	Q9CZ13	1	Mouse_09-2020	null	[MS,MS:1001208,SEQUEST,]	6.4e-3	null	ms_run[1]:scan=2109	1227.5	2	809.45055	405.22943	R	I	416	423
PSM	TYFQGSLPAR	-236_10460	P52760	1	Mouse_09-2020	null	[MS,MS:1001208,SEQUEST,]	6.5e-4	null	ms_run[1]:scan=2322	1337.4	2	1139.58574	570.29583	K	A	98	108
PSM	TFIAIKPDGVQR	-236_9143	Q01768	1	Mouse_09-2020	null	[MS,MS:1001208,SEQUEST,]	6.5e-4	null	ms_run[1]:scan=2110	1228.1	3	1344.76059	448.92599	R	L	7	19
PSM	FSTVTGESGSADTVRDPRGFAVK	-236_9790	P24270	1	Mouse_09-2020	null	[MS,MS:1001208,SEQUEST,]	5.0e-3	null	ms_run[1]:scan=2213	1281.3	4	2384.18422	596.80148	R	Y	113	136
PSM	LATTPVRVDEFK	-236_9782	Q9DBT9	1	Mouse_09-2020	null	[MS,MS:1001208,SEQUEST,]	6.5e-4	null	ms_run[1]:scan=2212	1280.7	3	1375.75650	459.25751	R	Q	130	142
PSM	THLPGFVEQAGALKAK	-236_10304	P99029	1	Mouse_09-2020	null	[MS,MS:1001208,SEQUEST,]	6.5e-4	null	ms_run[1]:scan=2295	1323.5	4	1666.92739	417.48734	K	A	99	115
PSM	LYAWNPK	-236_10414	P28271	1	Mouse_09-2020	null	[MS,MS:1001208,SEQUEST,]	4.4e-3	null	ms_run[1]:scan=2313	1332.9	2	891.47197	446.23980	K	T	633	640
PSM	CLYNKSVSFHRFGR	-236_31002	Q99MX1	1	Mouse_09-2020	null	[MS,MS:1001208,SEQUEST,]	3.1e-2	1-UNIMOD:4	ms_run[1]:scan=6291	3321.3	2	1770.88494	885.94647	K	P	489	503
PSM	GLAVFISDIRNCKSK	-236_23885	P17427	1	Mouse_09-2020	null	[MS,MS:1001208,SEQUEST,]	5.3e-3	12-UNIMOD:4,13-UNIMOD:213	ms_run[1]:scan=4557	2492.8	3	2248.98191	750.33224	R	A	12	27
PSM	GLAVFISDIRNCKSK	-236_23889	P17427	1	Mouse_09-2020	null	[MS,MS:1001208,SEQUEST,]	5.3e-3	12-UNIMOD:4,15-UNIMOD:213	ms_run[1]:scan=4557	2492.8	3	2248.98191	750.33224	R	A	12	27
PSM	GLAVFISDIRNCKSK	-236_23888	P17427	1	Mouse_09-2020	null	[MS,MS:1001208,SEQUEST,]	5.3e-3	12-UNIMOD:4,14-UNIMOD:213	ms_run[1]:scan=4557	2492.8	3	2248.98191	750.33224	R	A	12	27
PSM	SCLLLQFTDK	-236_30850	G3UXQ7	1	Mouse_09-2020	null	[MS,MS:1001208,SEQUEST,]	1.8e-2	2-UNIMOD:4	ms_run[1]:scan=6231	3295.3	2	1224.62505	612.81828	K	F	20	30
PSM	KPIKCSAPK	-236_629	Q8BPB0	1	Mouse_09-2020	null	[MS,MS:1001208,SEQUEST,]	3.9e-2	5-UNIMOD:4,6-UNIMOD:213	ms_run[1]:scan=756	530.6	3	1569.65403	523.88926	K	I	105	114
PSM	LLTGNDCDVLASELR	-236_8989	A0A171EBL2	1	Mouse_09-2020	null	[MS,MS:1001208,SEQUEST,]	3.2e-2	7-UNIMOD:4,8-UNIMOD:213	ms_run[1]:scan=2086	1215.8	3	2216.89084	739.63587	R	L	3282	3297
PSM	LLTGNDCDVLASELR	-236_8985	A0A171EBL2	1	Mouse_09-2020	null	[MS,MS:1001208,SEQUEST,]	3.2e-2	7-UNIMOD:4,13-UNIMOD:213	ms_run[1]:scan=2086	1215.8	3	2216.89084	739.63587	R	L	3282	3297
PSM	LLTGNDCDVLASELR	-236_8987	A0A171EBL2	1	Mouse_09-2020	null	[MS,MS:1001208,SEQUEST,]	3.2e-2	7-UNIMOD:4,12-UNIMOD:213	ms_run[1]:scan=2086	1215.8	3	2216.89084	739.63587	R	L	3282	3297
PSM	IPSSISLVCIPK	-236_22224	P40630	1	Mouse_09-2020	null	[MS,MS:1001208,SEQUEST,]	4.0e-2	9-UNIMOD:4	ms_run[1]:scan=4276	2347.1	2	1313.75090	657.37851	R	F	29	41
PSM	LLESLLDICLHSARACQQK	-236_24358	P97412	1	Mouse_09-2020	null	[MS,MS:1001208,SEQUEST,]	3.5e-2	9-UNIMOD:4,16-UNIMOD:4	ms_run[1]:scan=4636	2533.3	3	2255.16867	752.39268	R	E	1098	1117
PSM	DLLKANVK	-236_8526	P14152	1	Mouse_09-2020	null	[MS,MS:1001208,SEQUEST,]	1.2e-3	1-UNIMOD:213	ms_run[1]:scan=2015	1179.3	3	1441.60645	481.20899	K	F	100	108
PSM	IADGTVKREDIFYTSK	-236_11679	P70694	1	Mouse_09-2020	null	[MS,MS:1001208,SEQUEST,]	6.5e-4	10-UNIMOD:213	ms_run[1]:scan=2523	1441.3	3	2384.02347	795.34509	K	W	69	85
PSM	TQDPAKAPNSPDVLEIEFKK	-236_16808	P16460	1	Mouse_09-2020	null	[MS,MS:1001208,SEQUEST,]	6.0e-3	12-UNIMOD:213	ms_run[1]:scan=3369	1878.1	3	2768.22397	923.41205	K	V	210	230
PSM	AIGLPEDLIQKGKDIKGVSEIVHEGK	-236_22520	P12710	1	Mouse_09-2020	null	[MS,MS:1001208,SEQUEST,]	6.5e-4	14-UNIMOD:213	ms_run[1]:scan=4321	2370.5	4	3314.61049	829.40719	K	I	21	47
PSM	KVADALANAAGHLDDLPGALSALSDLHAHK	-236_30072	Q91VB8	1	Mouse_09-2020	null	[MS,MS:1001208,SEQUEST,]	6.5e-4	14-UNIMOD:213	ms_run[1]:scan=5864	3141.4	5	3532.62739	707.33097	K	R	62	92
PSM	AHDGGIYAISWSPDSTHLLSASGDKTSK	-236_20736	O88342	1	Mouse_09-2020	null	[MS,MS:1001208,SEQUEST,]	6.5e-4	14-UNIMOD:213	ms_run[1]:scan=4020	2214.8	4	3442.45864	861.37107	K	W	232	260
PSM	AIGLPEDLIQKGKDIKGVSEIVHEGK	-236_21727	P12710	1	Mouse_09-2020	null	[MS,MS:1001208,SEQUEST,]	6.5e-4	14-UNIMOD:213	ms_run[1]:scan=4192	2303.7	4	3314.61074	829.40719	K	I	21	47
PSM	QLAPIWDKLGETYKDHENIIIAK	-236_26199	P09103	1	Mouse_09-2020	null	[MS,MS:1001208,SEQUEST,]	6.5e-4	15-UNIMOD:213	ms_run[1]:scan=4969	2705.2	4	3236.50332	809.88208	K	D	404	427
PSM	KVADALANAAGHLDDLPGALSALSDLHAHK	-236_30070	Q91VB8	1	Mouse_09-2020	null	[MS,MS:1001208,SEQUEST,]	6.5e-4	15-UNIMOD:213	ms_run[1]:scan=5864	3141.4	5	3532.62739	707.33097	K	R	62	92
PSM	KYVLGNPLTPGINQGPQIDKEQHDKILDLIESGK	-236_25607	P24549	1	Mouse_09-2020	null	[MS,MS:1001208,SEQUEST,]	6.5e-4	19-UNIMOD:213	ms_run[1]:scan=4853	2645.7	4	4299.07631	1075.52381	K	E	329	363
PSM	KYVLGNPLTPGINQGPQIDKEQHDKILDLIESGK	-236_25596	P24549	1	Mouse_09-2020	null	[MS,MS:1001208,SEQUEST,]	6.5e-4	19-UNIMOD:213	ms_run[1]:scan=4852	2645.2	5	4299.07850	860.62051	K	E	329	363
PSM	KYILGNPLNSGINQGPQIDKEQHNKILGLIESGK	-236_23400	O35945	1	Mouse_09-2020	null	[MS,MS:1001208,SEQUEST,]	6.5e-4	19-UNIMOD:213	ms_run[1]:scan=4465	2445.0	4	4257.07534	1065.02398	K	E	329	363
PSM	KYVLGNPLTPGINQGPQIDKEQHDKILDLIESGKK	-236_22566	P24549	1	Mouse_09-2020	null	[MS,MS:1001208,SEQUEST,]	6.5e-4	19-UNIMOD:213	ms_run[1]:scan=4328	2374.3	5	4427.17207	886.23950	K	G	329	364
PSM	KDRVTDALNATR	-236_6626	P63038	1	Mouse_09-2020	null	[MS,MS:1001208,SEQUEST,]	6.5e-4	2-UNIMOD:213	ms_run[1]:scan=1708	1021.5	3	1900.79898	634.26985	K	A	418	430
PSM	GDVPTKRPPVLR	-236_6118	P12970	1	Mouse_09-2020	null	[MS,MS:1001208,SEQUEST,]	3.4e-2	2-UNIMOD:213	ms_run[1]:scan=1630	981.2	3	1875.85251	625.95532	K	G	126	138
PSM	SDKWIDIHNPATNEVVGRVPQSTK	-236_15792	Q9EQ20	1	Mouse_09-2020	null	[MS,MS:1001208,SEQUEST,]	6.5e-4	2-UNIMOD:213	ms_run[1]:scan=3194	1787.7	4	3232.45229	808.86696	K	E	53	77
PSM	SDLTKDITTSVLTVNNK	-236_24677	Q9QXF8	1	Mouse_09-2020	null	[MS,MS:1001208,SEQUEST,]	6.5e-4	2-UNIMOD:213	ms_run[1]:scan=4692	2562.2	3	2390.05606	797.35565	K	H	197	214
PSM	KDWYDVKAPAMFNIR	-236_21140	P97351	1	Mouse_09-2020	null	[MS,MS:1001208,SEQUEST,]	1.2e-2	11-UNIMOD:35,2-UNIMOD:213	ms_run[1]:scan=4088	2249.8	3	2410.98172	804.33576	K	I	28	43
PSM	AHDGGIYAISWSPDSTHLLSASGDKTSK	-236_20741	O88342	1	Mouse_09-2020	null	[MS,MS:1001208,SEQUEST,]	6.5e-4	24-UNIMOD:213	ms_run[1]:scan=4020	2214.8	4	3442.45864	861.37107	K	W	232	260
PSM	KYVLGNPLTPGINQGPQIDKEQHDKILDLIESGK	-236_25595	P24549	1	Mouse_09-2020	null	[MS,MS:1001208,SEQUEST,]	6.5e-4	24-UNIMOD:213	ms_run[1]:scan=4852	2645.2	5	4299.07850	860.62051	K	E	329	363
PSM	KYVLGNPLTPGINQGPQIDKEQHDKILDLIESGK	-236_25608	P24549	1	Mouse_09-2020	null	[MS,MS:1001208,SEQUEST,]	6.5e-4	24-UNIMOD:213	ms_run[1]:scan=4853	2645.7	4	4299.07631	1075.52381	K	E	329	363
PSM	KYVLGNPLTPGINQGPQIDKEQHDKILDLIESGKK	-236_22562	P24549	1	Mouse_09-2020	null	[MS,MS:1001208,SEQUEST,]	6.5e-4	24-UNIMOD:213	ms_run[1]:scan=4328	2374.3	5	4427.17207	886.23950	K	G	329	364
PSM	AYDPKGGLDNARR	-236_4538	P15105	1	Mouse_09-2020	null	[MS,MS:1001208,SEQUEST,]	3.8e-3	3-UNIMOD:213	ms_run[1]:scan=1377	851.2	3	1973.78812	658.60160	R	T	287	300
PSM	KYDAFLASESLIK	-236_23597	P53026	1	Mouse_09-2020	null	[MS,MS:1001208,SEQUEST,]	6.6e-3	3-UNIMOD:213	ms_run[1]:scan=4507	2466.7	3	2025.86313	675.95839	K	I	106	119
PSM	GKDIKGVSEIVHEGK	-236_6752	P12710	1	Mouse_09-2020	null	[MS,MS:1001208,SEQUEST,]	6.5e-4	3-UNIMOD:213	ms_run[1]:scan=1729	1032.2	4	2136.93691	534.98952	K	I	32	47
PSM	GKDIKGVSEIVHEGK	-236_6879	P12710	1	Mouse_09-2020	null	[MS,MS:1001208,SEQUEST,]	6.5e-4	3-UNIMOD:213	ms_run[1]:scan=1749	1042.4	3	2136.93766	712.98360	K	I	32	47
PSM	IADGTVKREDIFYTSK	-236_11684	P70694	1	Mouse_09-2020	null	[MS,MS:1001208,SEQUEST,]	6.5e-4	3-UNIMOD:213	ms_run[1]:scan=2523	1441.3	3	2384.02347	795.34509	K	W	69	85
PSM	VKDGPGGKEATWVVDVK	-236_12091	P32020	1	Mouse_09-2020	null	[MS,MS:1001208,SEQUEST,]	6.5e-4	3-UNIMOD:213	ms_run[1]:scan=2586	1473.6	3	2326.01804	776.00993	K	G	463	480
PSM	VFDVTKGRK	-236_4500	O55022	1	Mouse_09-2020	null	[MS,MS:1001208,SEQUEST,]	7.2e-3	3-UNIMOD:213	ms_run[1]:scan=1372	848.6	3	1590.66996	530.89529	K	Y	97	106
PSM	KEDAAKAGKGKVTIPEQK	-236_24154	Q9D3W5	1	Mouse_09-2020	null	[MS,MS:1001208,SEQUEST,]	2.0e-2	3-UNIMOD:213	ms_run[1]:scan=4603	2516.2	3	2439.13163	813.71540	K	S	404	422
PSM	YQLDKDGVVLFKK	-236_16063	P09103	1	Mouse_09-2020	null	[MS,MS:1001208,SEQUEST,]	6.5e-4	4-UNIMOD:213	ms_run[1]:scan=3239	1811.0	3	2093.93314	698.64967	K	D	198	211
PSM	KVADALANAAGHLDDLPGALSALSDLHAHK	-236_30073	Q91VB8	1	Mouse_09-2020	null	[MS,MS:1001208,SEQUEST,]	6.5e-4	4-UNIMOD:213	ms_run[1]:scan=5864	3141.4	5	3532.62739	707.33097	K	R	62	92
PSM	VFADKLPKIQDR	-236_11979	Q9R0H0	1	Mouse_09-2020	null	[MS,MS:1001208,SEQUEST,]	6.5e-4	4-UNIMOD:213	ms_run[1]:scan=2571	1465.8	3	1970.87693	657.63061	K	V	538	550
PSM	LFVDKIREYK	-236_12818	P97450	1	Mouse_09-2020	null	[MS,MS:1001208,SEQUEST,]	1.5e-2	4-UNIMOD:213	ms_run[1]:scan=2700	1532.6	3	1851.80930	617.94079	K	K	42	52
PSM	LEGDNKMVTTFKGIK	-236_8023	P12710	1	Mouse_09-2020	null	[MS,MS:1001208,SEQUEST,]	6.5e-4	7-UNIMOD:35,4-UNIMOD:213	ms_run[1]:scan=1935	1138.1	3	2237.95676	746.65650	K	V	85	100
PSM	LEGDNKMVTTFK	-236_6779	P12710	1	Mouse_09-2020	null	[MS,MS:1001208,SEQUEST,]	6.5e-4	7-UNIMOD:35,4-UNIMOD:213	ms_run[1]:scan=1734	1034.7	3	1939.75669	647.25634	K	I	85	97
PSM	SYEDQLSMMSDHLCSMNETLSK	-236_14269	Q3TDD9	1	Mouse_09-2020	null	[MS,MS:1001208,SEQUEST,]	4.4e-3	14-UNIMOD:4,8-UNIMOD:35,9-UNIMOD:35,16-UNIMOD:35,4-UNIMOD:213	ms_run[1]:scan=2945	1658.9	5	3195.12769	639.83254	R	R	737	759
PSM	ILESDRKEPLFGISTGNIITGLAAGAK	-236_30127	Q8C196	1	Mouse_09-2020	null	[MS,MS:1001208,SEQUEST,]	6.5e-4	5-UNIMOD:213	ms_run[1]:scan=5882	3149.1	4	3312.59267	828.90328	K	Y	281	308
PSM	TEWLDGKHVVFGK	-236_16456	P17742	1	Mouse_09-2020	null	[MS,MS:1001208,SEQUEST,]	6.5e-4	5-UNIMOD:213	ms_run[1]:scan=3308	1846.5	3	2056.85630	686.29037	K	K	119	132
PSM	LTSIDKWFLYK	-236_29062	Q8C196	1	Mouse_09-2020	null	[MS,MS:1001208,SEQUEST,]	6.5e-4	5-UNIMOD:213	ms_run[1]:scan=5571	3005.6	3	1954.83890	652.28444	R	R	870	881
PSM	QLFSDKLNEINEK	-236_16384	Q8C196	1	Mouse_09-2020	null	[MS,MS:1001208,SEQUEST,]	6.5e-4	5-UNIMOD:213	ms_run[1]:scan=3293	1838.9	3	2118.88016	706.96421	R	A	548	561
PSM	KDWYDVKAPAMFNIR	-236_21139	P97351	1	Mouse_09-2020	null	[MS,MS:1001208,SEQUEST,]	1.2e-2	11-UNIMOD:35,5-UNIMOD:213	ms_run[1]:scan=4088	2249.8	3	2410.98172	804.33576	K	I	28	43
PSM	VWPHKDYPLIPVGK	-236_16669	P24270	1	Mouse_09-2020	null	[MS,MS:1001208,SEQUEST,]	6.5e-4	6-UNIMOD:213	ms_run[1]:scan=3346	1866.1	3	2189.97983	730.66555	K	V	302	316
PSM	SDKWIDIHNPATNEVVGRVPQSTK	-236_15790	Q9EQ20	1	Mouse_09-2020	null	[MS,MS:1001208,SEQUEST,]	6.5e-4	6-UNIMOD:213	ms_run[1]:scan=3194	1787.7	4	3232.45229	808.86696	K	E	53	77
PSM	RVEHHDHAVVSGR	-236_488	B1AU25	1	Mouse_09-2020	null	[MS,MS:1001208,SEQUEST,]	6.5e-4	6-UNIMOD:213	ms_run[1]:scan=731	518.1	4	2039.82338	510.71128	R	A	446	459
PSM	NNSLWDKLIFHK	-236_26434	D3Z041	1	Mouse_09-2020	null	[MS,MS:1001208,SEQUEST,]	1.9e-2	6-UNIMOD:213	ms_run[1]:scan=5010	2726.5	3	2055.87503	685.96236	R	Q	409	421
PSM	IQALLDKYNAEKPK	-236_9248	P24270	1	Mouse_09-2020	null	[MS,MS:1001208,SEQUEST,]	6.5e-4	6-UNIMOD:213	ms_run[1]:scan=2126	1236.5	3	2171.97782	724.66398	R	A	493	507
PSM	GQKVLDSGAPIKIPVGPETLGR	-236_20600	P56480	1	Mouse_09-2020	null	[MS,MS:1001208,SEQUEST,]	4.4e-3	6-UNIMOD:213	ms_run[1]:scan=3997	2202.9	3	2773.33243	925.11557	R	M	122	144
PSM	SKEAWDAGKFASEITPITISVK	-236_27826	Q8QZT1	1	Mouse_09-2020	null	[MS,MS:1001208,SEQUEST,]	4.4e-2	6-UNIMOD:213	ms_run[1]:scan=5277	2861.9	3	2919.32920	973.77862	R	K	219	241
PSM	FAGPYDKGEYSPSVQK	-236_10441	A0A0G2JG44	1	Mouse_09-2020	null	[MS,MS:1001208,SEQUEST,]	6.5e-4	6-UNIMOD:213	ms_run[1]:scan=2318	1335.3	3	2313.91422	771.97488	K	L	197	213
PSM	LLTGNDCDVLASELR	-236_8988	A0A171EBL2	1	Mouse_09-2020	null	[MS,MS:1001208,SEQUEST,]	3.2e-2	7-UNIMOD:4,6-UNIMOD:213	ms_run[1]:scan=2086	1215.8	3	2216.89084	739.63587	R	L	3282	3297
PSM	FVKKPDDGKMK	-236_562	Q9CPU0	1	Mouse_09-2020	null	[MS,MS:1001208,SEQUEST,]	3.2e-2	10-UNIMOD:35,6-UNIMOD:213	ms_run[1]:scan=745	524.9	3	1849.75980	617.25790	K	L	149	160
PSM	KPEGKPDKVIPSK	-236_16448	Q8K4R9	1	Mouse_09-2020	null	[MS,MS:1001208,SEQUEST,]	2.0e-2	7-UNIMOD:213	ms_run[1]:scan=3307	1845.9	4	1963.89272	491.72861	K	E	250	263
PSM	TYFPHFDVSHGSAQVKGHGKK	-236_7317	Q91VB8	1	Mouse_09-2020	null	[MS,MS:1001208,SEQUEST,]	1.6e-2	7-UNIMOD:213	ms_run[1]:scan=1819	1078.5	4	2868.22695	717.81273	K	A	42	63
PSM	LVSSVSDLPKRLDSR	-236_12556	P54869	1	Mouse_09-2020	null	[MS,MS:1001208,SEQUEST,]	6.5e-4	7-UNIMOD:213	ms_run[1]:scan=2661	1512.3	3	2213.00168	738.33816	K	R	438	453
PSM	NYELHPDKYILK	-236_15040	F6Y6L6	1	Mouse_09-2020	null	[MS,MS:1001208,SEQUEST,]	6.5e-4	7-UNIMOD:213	ms_run[1]:scan=3074	1725.8	3	2073.86679	691.96214	K	Q	213	225
PSM	VVGNPFDSRTEQGPQVDETQFKKILGYIK	-236_29450	P47738	1	Mouse_09-2020	null	[MS,MS:1001208,SEQUEST,]	2.5e-3	7-UNIMOD:213	ms_run[1]:scan=5670	3052.6	4	3834.78310	959.44985	R	G	349	378
PSM	QLAPIWDKLGETYKDHENIIIAK	-236_26205	P09103	1	Mouse_09-2020	null	[MS,MS:1001208,SEQUEST,]	6.5e-4	7-UNIMOD:213	ms_run[1]:scan=4969	2705.2	4	3236.50332	809.88208	K	D	404	427
PSM	GASIVEDKLVEDLKTR	-236_19464	P26443	1	Mouse_09-2020	null	[MS,MS:1001208,SEQUEST,]	6.5e-4	7-UNIMOD:213	ms_run[1]:scan=3810	2106.2	3	2314.03708	772.01697	R	S	77	93
PSM	RVQQEIDAVIGQVR	-236_25783	A0A2R8VHY1	1	Mouse_09-2020	null	[MS,MS:1001208,SEQUEST,]	4.1e-2	7-UNIMOD:213	ms_run[1]:scan=4888	2663.7	3	2151.94974	717.99098	R	P	174	188
PSM	VVFIFGPDKKLK	-236_17475	Q6GT24	1	Mouse_09-2020	null	[MS,MS:1001208,SEQUEST,]	1.0e-2	8-UNIMOD:213	ms_run[1]:scan=3477	1933.7	3	1931.90714	644.64045	R	S	133	145
PSM	AKEIGFSDKQISK	-236_6466	Q8C196	1	Mouse_09-2020	null	[MS,MS:1001208,SEQUEST,]	6.5e-4	8-UNIMOD:213	ms_run[1]:scan=1684	1009.0	3	1991.85001	664.62189	K	L	907	920
PSM	LNVAPVSDIIEIKSPDTFVR	-236_29861	Q99LC5	1	Mouse_09-2020	null	[MS,MS:1001208,SEQUEST,]	6.5e-4	8-UNIMOD:213	ms_run[1]:scan=5795	3109.6	3	2754.28177	918.76442	K	I	127	147
PSM	GLAVFISDIRNCKSK	-236_23887	P17427	1	Mouse_09-2020	null	[MS,MS:1001208,SEQUEST,]	5.3e-3	12-UNIMOD:4,8-UNIMOD:213	ms_run[1]:scan=4557	2492.8	3	2248.98191	750.33224	R	A	12	27
PSM	RLKTQPTDEEMLFIYSHFK	-236_19762	P31786	1	Mouse_09-2020	null	[MS,MS:1001208,SEQUEST,]	6.5e-4	11-UNIMOD:35,8-UNIMOD:213	ms_run[1]:scan=3861	2132.4	4	2940.26943	735.82233	K	A	15	34
PSM	SVTELNGDTITNTMTLGDIVYKR	-236_24178	P12710	1	Mouse_09-2020	null	[MS,MS:1001208,SEQUEST,]	5.6e-3	14-UNIMOD:35,8-UNIMOD:213	ms_run[1]:scan=4607	2518.3	3	3098.34226	1033.45236	K	S	100	123
PSM	ISGASEKDIVHSGLAYTMER	-236_15720	P26443	1	Mouse_09-2020	null	[MS,MS:1001208,SEQUEST,]	6.5e-4	18-UNIMOD:35,8-UNIMOD:213	ms_run[1]:scan=3183	1782.0	3	2721.13437	907.71362	R	A	497	517
PSM	FAVLQTYGDTTHTLVEKINYTGR	-236_24453	P49429	1	Mouse_09-2020	null	[MS,MS:1001208,SEQUEST,]	6.5e-4	9-UNIMOD:213	ms_run[1]:scan=4651	2541.0	4	3168.41030	792.85733	K	L	133	156
PSM	IFVEESVYDEFVKR	-236_28315	P24549	1	Mouse_09-2020	null	[MS,MS:1001208,SEQUEST,]	4.2e-2	9-UNIMOD:213	ms_run[1]:scan=5382	2915.2	3	2300.95182	767.65526	R	V	309	323
PSM	EGNHKPGTDYLKPPK	-236_5120	Q61176	1	Mouse_09-2020	null	[MS,MS:1001208,SEQUEST,]	6.5e-4	9-UNIMOD:213	ms_run[1]:scan=1466	897.3	3	2221.93082	741.31535	R	0	309	324
PSM	EAHKSEIAHR	-236_536	P07724	1	Mouse_09-2020	null	[MS,MS:1001208,SEQUEST,]	6.5e-4	1-UNIMOD:213	ms_run[1]:scan=738	521.9	3	1718.66672	573.56097	R	N	25	35
PSM	ESAMKTYVEKVDELKK	-236_8536	P31786	1	Mouse_09-2020	null	[MS,MS:1001208,SEQUEST,]	6.5e-4	4-UNIMOD:35,1-UNIMOD:213	ms_run[1]:scan=2016	1179.9	4	2455.03725	614.51795	K	Y	68	84
PSM	KPAEKKPTTEEKKPAA	-236_267	Q9D8E6	1	Mouse_09-2020	null	[MS,MS:1001208,SEQUEST,]	3.3e-2	10-UNIMOD:213	ms_run[1]:scan=681	493.4	3	2294.04673	765.35370	K	0	404	420
PSM	IFVEESVYDEFVKR	-236_28319	P24549	1	Mouse_09-2020	null	[MS,MS:1001208,SEQUEST,]	4.2e-2	10-UNIMOD:213	ms_run[1]:scan=5382	2915.2	3	2300.95182	767.65526	R	V	309	323
PSM	ALPGHLKPFETLLSQNQGGK	-236_22600	P19157	1	Mouse_09-2020	null	[MS,MS:1001208,SEQUEST,]	6.5e-4	10-UNIMOD:213	ms_run[1]:scan=4334	2377.2	4	2676.21718	669.81093	K	F	122	142
PSM	RLKTQPTDEEMLFIYSHFK	-236_19760	P31786	1	Mouse_09-2020	null	[MS,MS:1001208,SEQUEST,]	6.5e-4	11-UNIMOD:35,10-UNIMOD:213	ms_run[1]:scan=3861	2132.4	4	2940.26943	735.82233	K	A	15	34
PSM	AANEAGYFNEEMAPIEVKTK	-236_15498	Q8BWT1	1	Mouse_09-2020	null	[MS,MS:1001208,SEQUEST,]	5.0e-3	12-UNIMOD:35,10-UNIMOD:213	ms_run[1]:scan=3146	1762.8	3	2769.11917	923.70988	K	G	192	212
PSM	ILDLIESGKKEGAK	-236_10569	P24549	1	Mouse_09-2020	null	[MS,MS:1001208,SEQUEST,]	1.9e-2	11-UNIMOD:213	ms_run[1]:scan=2339	1346.1	3	2041.91782	681.31295	K	E	354	368
PSM	QLAPIWDKLGETYKDHENIIIAK	-236_26203	P09103	1	Mouse_09-2020	null	[MS,MS:1001208,SEQUEST,]	6.5e-4	11-UNIMOD:213	ms_run[1]:scan=4969	2705.2	4	3236.50332	809.88208	K	D	404	427
PSM	KPAEKKPTTEEKKPAA	-236_221	Q9D8E6	1	Mouse_09-2020	null	[MS,MS:1001208,SEQUEST,]	1.2e-3	11-UNIMOD:213	ms_run[1]:scan=674	489.6	4	2294.04702	574.26709	K	0	404	420
PSM	LNVAPVSDIIEIKSPDTFVR	-236_29863	Q99LC5	1	Mouse_09-2020	null	[MS,MS:1001208,SEQUEST,]	6.5e-4	11-UNIMOD:213	ms_run[1]:scan=5795	3109.6	3	2754.28177	918.76442	K	I	127	147
PSM	AANEAGYFNEEMAPIEVKTK	-236_15499	Q8BWT1	1	Mouse_09-2020	null	[MS,MS:1001208,SEQUEST,]	5.0e-3	12-UNIMOD:35,11-UNIMOD:213	ms_run[1]:scan=3146	1762.8	3	2769.11917	923.70988	K	G	192	212
PSM	AHAAIRENPVYEKKPK	-236_2656	P47962	1	Mouse_09-2020	null	[MS,MS:1001208,SEQUEST,]	4.4e-3	12-UNIMOD:213	ms_run[1]:scan=1080	698.1	4	2392.08291	598.77662	K	E	243	259
PSM	RLVAQGSPPLKEWQSLAGPHSSKL	-236_19074	Q9DBM2	1	Mouse_09-2020	null	[MS,MS:1001208,SEQUEST,]	6.5e-4	12-UNIMOD:213	ms_run[1]:scan=3743	2071.5	4	3127.48916	782.62450	R	0	695	719
PSM	GKDIKGVSEIVHEGKK	-236_4810	P12710	1	Mouse_09-2020	null	[MS,MS:1001208,SEQUEST,]	4.1e-2	13-UNIMOD:213	ms_run[1]:scan=1419	872.8	4	2265.03359	567.01326	K	K	32	48
PSM	KGEGAQNQAKKGEGAQNQAK	-236_368	A2AVJ7	1	Mouse_09-2020	null	[MS,MS:1001208,SEQUEST,]	4.4e-3	13-UNIMOD:213	ms_run[1]:scan=703	504.0	4	2583.09804	646.53007	K	G	220	240
PSM	SKEAWDAGKFASEITPITISVK	-236_27828	Q8QZT1	1	Mouse_09-2020	null	[MS,MS:1001208,SEQUEST,]	4.4e-2	13-UNIMOD:213	ms_run[1]:scan=5277	2861.9	3	2919.32920	973.77862	R	K	219	241
PSM	TQDPAKAPNSPDVLEIEFKK	-236_16809	P16460	1	Mouse_09-2020	null	[MS,MS:1001208,SEQUEST,]	6.0e-3	15-UNIMOD:213	ms_run[1]:scan=3369	1878.1	3	2768.22397	923.41205	K	V	210	230
PSM	IGAEVYHNLKNVIKEK	-236_14489	P17182	1	Mouse_09-2020	null	[MS,MS:1001208,SEQUEST,]	6.5e-4	15-UNIMOD:213	ms_run[1]:scan=2981	1677.5	3	2396.10202	799.37309	R	G	184	200
PSM	TQDPAKAPNSPDVLEIEFKKGVPVK	-236_17893	P16460	1	Mouse_09-2020	null	[MS,MS:1001208,SEQUEST,]	6.5e-4	17-UNIMOD:213	ms_run[1]:scan=3543	1967.9	4	3248.53115	812.88736	K	T	210	235
PSM	TQDPAKAPNSPDVLEIEFKK	-236_16810	P16460	1	Mouse_09-2020	null	[MS,MS:1001208,SEQUEST,]	6.0e-3	17-UNIMOD:213	ms_run[1]:scan=3369	1878.1	3	2768.22397	923.41205	K	V	210	230
PSM	VVGNPFDSRTEQGPQVDETQFKKILGYIK	-236_29449	P47738	1	Mouse_09-2020	null	[MS,MS:1001208,SEQUEST,]	2.5e-3	18-UNIMOD:213	ms_run[1]:scan=5670	3052.6	4	3834.78310	959.44985	R	G	349	378
PSM	LSDGHFIPILGFGTYAPQEVPKSK	-236_28537	P70694	1	Mouse_09-2020	null	[MS,MS:1001208,SEQUEST,]	5.0e-3	19-UNIMOD:213	ms_run[1]:scan=5428	2938.3	4	3142.43984	786.36352	R	T	10	34
PSM	SEKVVPEKGTADKKPAVGK	-236_1636	Q9D8E6	1	Mouse_09-2020	null	[MS,MS:1001208,SEQUEST,]	6.5e-4	2-UNIMOD:213	ms_run[1]:scan=920	615.2	4	2509.17446	628.04884	K	G	365	384
PSM	KEDAAKAGKGKVTIPEQK	-236_24152	Q9D3W5	1	Mouse_09-2020	null	[MS,MS:1001208,SEQUEST,]	2.0e-2	2-UNIMOD:213	ms_run[1]:scan=4603	2516.2	3	2439.13163	813.71540	K	S	404	422
PSM	AEPAKIDAFR	-236_9804	P09411	1	Mouse_09-2020	null	[MS,MS:1001208,SEQUEST,]	6.5e-4	2-UNIMOD:213	ms_run[1]:scan=2215	1282.4	3	1658.66013	553.55857	K	S	142	152
PSM	KEDLYLKPIQR	-236_10142	P58252	1	Mouse_09-2020	null	[MS,MS:1001208,SEQUEST,]	6.5e-4	2-UNIMOD:213	ms_run[1]:scan=2268	1309.6	3	1943.86814	648.62698	K	I	439	450
PSM	KELEEIVQPIISK	-236_20509	P20029	1	Mouse_09-2020	null	[MS,MS:1001208,SEQUEST,]	6.5e-4	2-UNIMOD:213	ms_run[1]:scan=3982	2195.0	3	2066.94577	689.65308	K	Y	622	635
PSM	REKIEDNGNFR	-236_4251	E9QA79	1	Mouse_09-2020	null	[MS,MS:1001208,SEQUEST,]	6.5e-4	2-UNIMOD:213	ms_run[1]:scan=1334	829.0	3	1918.74771	640.25420	K	F	47	58
PSM	EEEMGTCEAGNKR	-236_135	A0A5F8MPU7	1	Mouse_09-2020	null	[MS,MS:1001208,SEQUEST,]	4.3e-3	7-UNIMOD:4,4-UNIMOD:35,2-UNIMOD:213,3-UNIMOD:213,8-UNIMOD:213	ms_run[1]:scan=536	437.0	5	3149.80573	630.76668	K	Q	1038	1051
PSM	KEAPPMEKPEVVK	-236_3510	P62843	1	Mouse_09-2020	null	[MS,MS:1001208,SEQUEST,]	6.5e-4	6-UNIMOD:35,2-UNIMOD:213	ms_run[1]:scan=1215	768.0	3	2038.85978	680.29127	K	H	65	78
PSM	FEKEAAEMGK	-236_2995	P10126	1	Mouse_09-2020	null	[MS,MS:1001208,SEQUEST,]	3.6e-2	8-UNIMOD:35,2-UNIMOD:213	ms_run[1]:scan=1136	727.3	2	1696.59844	848.80172	K	S	42	52
PSM	KYVLGNPLTPGINQGPQIDKEQHDKILDLIESGK	-236_25604	P24549	1	Mouse_09-2020	null	[MS,MS:1001208,SEQUEST,]	6.5e-4	21-UNIMOD:213	ms_run[1]:scan=4853	2645.7	4	4299.07631	1075.52381	K	E	329	363
PSM	KYILGNPLNSGINQGPQIDKEQHNKILGLIESGK	-236_23398	O35945	1	Mouse_09-2020	null	[MS,MS:1001208,SEQUEST,]	6.5e-4	21-UNIMOD:213	ms_run[1]:scan=4465	2445.0	4	4257.07534	1065.02398	K	E	329	363
PSM	KYVLGNPLTPGINQGPQIDKEQHDKILDLIESGK	-236_25597	P24549	1	Mouse_09-2020	null	[MS,MS:1001208,SEQUEST,]	6.5e-4	21-UNIMOD:213	ms_run[1]:scan=4852	2645.2	5	4299.07850	860.62051	K	E	329	363
PSM	KYVLGNPLTPGINQGPQIDKEQHDKILDLIESGKK	-236_22564	P24549	1	Mouse_09-2020	null	[MS,MS:1001208,SEQUEST,]	6.5e-4	21-UNIMOD:213	ms_run[1]:scan=4328	2374.3	5	4427.17207	886.23950	K	G	329	364
PSM	SLEIIGAPFSKGQPR	-236_19823	Q61176	1	Mouse_09-2020	null	[MS,MS:1001208,SEQUEST,]	6.5e-4	3-UNIMOD:213	ms_run[1]:scan=3871	2137.6	3	2140.94712	714.32033	K	G	7	22
PSM	KKELEEIVQPIISK	-236_16346	P20029	1	Mouse_09-2020	null	[MS,MS:1001208,SEQUEST,]	6.5e-4	3-UNIMOD:213	ms_run[1]:scan=3287	1835.6	3	2195.03995	732.35140	K	Y	621	635
PSM	ILESDRKEPLFGISTGNIITGLAAGAK	-236_30128	Q8C196	1	Mouse_09-2020	null	[MS,MS:1001208,SEQUEST,]	6.5e-4	3-UNIMOD:213	ms_run[1]:scan=5882	3149.1	4	3312.59267	828.90328	K	Y	281	308
PSM	VFEHIGKR	-236_4414	P24270	1	Mouse_09-2020	null	[MS,MS:1001208,SEQUEST,]	1.2e-2	3-UNIMOD:213	ms_run[1]:scan=1357	841.0	3	1526.61939	509.54448	K	P	99	107
PSM	YKELGEKLSKDPNIVIAK	-236_11022	P27773	1	Mouse_09-2020	null	[MS,MS:1001208,SEQUEST,]	6.5e-4	3-UNIMOD:213	ms_run[1]:scan=2413	1384.5	4	2586.22695	647.31176	K	D	416	434
PSM	GVEGLARVGSR	-236_22032	A0A0U1RPZ3	1	Mouse_09-2020	null	[MS,MS:1001208,SEQUEST,]	2.9e-2	3-UNIMOD:213	ms_run[1]:scan=4243	2330.1	3	1641.67380	547.89758	R	A	189	200
PSM	AVEKVEKQVNDAVAK	-236_6668	Q8BWF0	1	Mouse_09-2020	null	[MS,MS:1001208,SEQUEST,]	6.5e-4	3-UNIMOD:213	ms_run[1]:scan=1717	1026.0	3	2168.96793	723.65901	K	A	376	391
PSM	TDEKVERVR	-236_1690	Q91VS7	1	Mouse_09-2020	null	[MS,MS:1001208,SEQUEST,]	6.5e-4	3-UNIMOD:213	ms_run[1]:scan=927	619.0	3	1672.67356	558.22911	R	A	65	74
PSM	KHEEER	-236_191	Q9CR55	1	Mouse_09-2020	null	[MS,MS:1001208,SEQUEST,]	6.8e-3	3-UNIMOD:213,4-UNIMOD:213,5-UNIMOD:213	ms_run[1]:scan=658	482.4	5	2450.57966	490.92261	K	K	110	116
PSM	LRDNGLLAKPTHGDIIRLAPPLVIKEDEIRESVEIINK	-236_20827	P29758	1	Mouse_09-2020	null	[MS,MS:1001208,SEQUEST,]	6.2e-3	31-UNIMOD:213	ms_run[1]:scan=4037	2223.5	9	4816.44386	536.05978	R	I	397	435
PSM	IFVEESVYDEFVKR	-236_28312	P24549	1	Mouse_09-2020	null	[MS,MS:1001208,SEQUEST,]	4.3e-2	4-UNIMOD:213	ms_run[1]:scan=5382	2915.2	3	2300.95182	767.65526	R	V	309	323
PSM	VVFESFGK	-236_1379	A2A3V1	1	Mouse_09-2020	null	[MS,MS:1001208,SEQUEST,]	2.1e-2	4-UNIMOD:213	ms_run[1]:scan=883	596.3	3	1453.53971	485.18607	R	K	174	182
PSM	TYVEKVDELKK	-236_6357	P31786	1	Mouse_09-2020	null	[MS,MS:1001208,SEQUEST,]	4.2e-2	4-UNIMOD:213	ms_run[1]:scan=1669	1001.3	3	1892.80808	631.60747	K	Y	73	84
PSM	AHLEKVRSYVLK	-236_6944	Q8BH00	1	Mouse_09-2020	null	[MS,MS:1001208,SEQUEST,]	7.0e-3	4-UNIMOD:213	ms_run[1]:scan=1759	1047.5	3	1983.91074	661.97449	K	Q	333	345
PSM	VVFESFGK	-236_2163	A2A3V1	1	Mouse_09-2020	null	[MS,MS:1001208,SEQUEST,]	3.4e-2	4-UNIMOD:213	ms_run[1]:scan=1001	657.2	2	1453.54009	727.27547	R	K	174	182
PSM	IEVEKPFAIAKE	-236_16070	P24369	1	Mouse_09-2020	null	[MS,MS:1001208,SEQUEST,]	3.5e-2	4-UNIMOD:213	ms_run[1]:scan=3241	1811.8	3	1914.82779	638.94772	K	0	205	217
PSM	AYFEKTHEQLTPLVR	-236_14181	P09813	1	Mouse_09-2020	null	[MS,MS:1001208,SEQUEST,]	6.5e-4	4-UNIMOD:213	ms_run[1]:scan=2928	1650.2	3	2373.03293	791.68192	K	A	63	78
PSM	KELEEIVQPIISK	-236_20510	P20029	1	Mouse_09-2020	null	[MS,MS:1001208,SEQUEST,]	6.5e-4	4-UNIMOD:213	ms_run[1]:scan=3982	2195.0	3	2066.94577	689.65308	K	Y	622	635
PSM	RAKEAAEQDVEKKK	-236_609	P47963	1	Mouse_09-2020	null	[MS,MS:1001208,SEQUEST,]	6.5e-4	4-UNIMOD:213	ms_run[1]:scan=752	528.7	4	2170.95351	543.49370	K	0	198	212
PSM	KHLEINPDHPIVETLR	-236_12312	P11499	1	Mouse_09-2020	null	[MS,MS:1001208,SEQUEST,]	6.5e-4	4-UNIMOD:213	ms_run[1]:scan=2625	1493.7	4	2452.11025	613.78190	K	K	624	640
PSM	GGVEKGPAALRK	-236_3493	Q61176	1	Mouse_09-2020	null	[MS,MS:1001208,SEQUEST,]	6.5e-4	4-UNIMOD:213	ms_run[1]:scan=1212	766.3	3	1723.75760	575.25700	R	G	22	34
PSM	IAKEEIFGPVQQIMK	-236_18490	O35945	0	Mouse_09-2020	null	[MS,MS:1001208,SEQUEST,]	6.5e-4	14-UNIMOD:35,4-UNIMOD:213	ms_run[1]:scan=3646	2021.3	3	2288.00644	763.34051	R	K	396	411
PSM	IAKEEIFGPVQQIMK	-236_18490	P24549	0	Mouse_09-2020	null	[MS,MS:1001208,SEQUEST,]	6.5e-4	14-UNIMOD:35,4-UNIMOD:213	ms_run[1]:scan=3646	2021.3	3	2288.00644	763.34051	R	K	396	411
PSM	TIPEKMKLYSEFLGK	-236_16328	P10649	1	Mouse_09-2020	null	[MS,MS:1001208,SEQUEST,]	6.5e-4	6-UNIMOD:35,4-UNIMOD:213	ms_run[1]:scan=3283	1833.7	3	2341.01859	781.01228	K	P	130	145
PSM	FEKEAAEMGK	-236_2996	P10126	1	Mouse_09-2020	null	[MS,MS:1001208,SEQUEST,]	3.6e-2	8-UNIMOD:35,4-UNIMOD:213	ms_run[1]:scan=1136	727.3	2	1696.59844	848.80172	K	S	42	52
PSM	KELEEIVQPIISK	-236_20511	P20029	1	Mouse_09-2020	null	[MS,MS:1001208,SEQUEST,]	6.5e-4	5-UNIMOD:213	ms_run[1]:scan=3982	2195.0	3	2066.94577	689.65308	K	Y	622	635
PSM	RVQQEIDAVIGQVR	-236_25784	A0A2R8VHY1	1	Mouse_09-2020	null	[MS,MS:1001208,SEQUEST,]	4.1e-2	5-UNIMOD:213	ms_run[1]:scan=4888	2663.7	3	2151.94974	717.99098	R	P	174	188
PSM	IFVEESVYDEFVKR	-236_28320	P24549	1	Mouse_09-2020	null	[MS,MS:1001208,SEQUEST,]	4.2e-2	5-UNIMOD:213	ms_run[1]:scan=5382	2915.2	3	2300.95182	767.65526	R	V	309	323
PSM	IAKEEIFGPVQQIMK	-236_17579	O35945	0	Mouse_09-2020	null	[MS,MS:1001208,SEQUEST,]	6.5e-4	14-UNIMOD:35,5-UNIMOD:213	ms_run[1]:scan=3492	1941.6	3	2288.00846	763.34051	R	K	396	411
PSM	IAKEEIFGPVQQIMK	-236_17579	P24549	0	Mouse_09-2020	null	[MS,MS:1001208,SEQUEST,]	6.5e-4	14-UNIMOD:35,5-UNIMOD:213	ms_run[1]:scan=3492	1941.6	3	2288.00846	763.34051	R	K	396	411
PSM	IAKEEIFGPVQQIMK	-236_18489	O35945	0	Mouse_09-2020	null	[MS,MS:1001208,SEQUEST,]	6.5e-4	14-UNIMOD:35,5-UNIMOD:213	ms_run[1]:scan=3646	2021.3	3	2288.00644	763.34051	R	K	396	411
PSM	IAKEEIFGPVQQIMK	-236_18489	P24549	0	Mouse_09-2020	null	[MS,MS:1001208,SEQUEST,]	6.5e-4	14-UNIMOD:35,5-UNIMOD:213	ms_run[1]:scan=3646	2021.3	3	2288.00644	763.34051	R	K	396	411
PSM	KYTPEQVAMATVTALHR	-236_19936	Q91Y97	1	Mouse_09-2020	null	[MS,MS:1001208,SEQUEST,]	6.5e-4	9-UNIMOD:35,5-UNIMOD:213	ms_run[1]:scan=3890	2147.4	4	2473.06093	619.02092	K	V	243	260
PSM	FHVEEEGKGKDASGNKVK	-236_2287	P09411	1	Mouse_09-2020	null	[MS,MS:1001208,SEQUEST,]	6.5e-4	6-UNIMOD:213	ms_run[1]:scan=1024	669.2	5	2500.05445	500.81665	R	E	124	142
PSM	LLLPGELAKHAVSEGTK	-236_18730	Q64475	1	Mouse_09-2020	null	[MS,MS:1001208,SEQUEST,]	6.5e-4	6-UNIMOD:213	ms_run[1]:scan=3685	2041.3	3	2304.06955	768.69394	R	V	101	118
PSM	LLLPGELAKHAVSEGTKAVTK	-236_21129	Q64475	1	Mouse_09-2020	null	[MS,MS:1001208,SEQUEST,]	2.5e-3	6-UNIMOD:213	ms_run[1]:scan=4086	2249.0	4	2703.32046	676.58432	R	T	101	122
PSM	FHVEEEGKGKDASGNKVK	-236_2297	P09411	1	Mouse_09-2020	null	[MS,MS:1001208,SEQUEST,]	6.5e-4	6-UNIMOD:213	ms_run[1]:scan=1025	669.7	3	2500.05649	834.02290	R	E	124	142
PSM	AVEAFETAKKGVGLK	-236_10669	Q64442	1	Mouse_09-2020	null	[MS,MS:1001208,SEQUEST,]	6.5e-4	6-UNIMOD:213	ms_run[1]:scan=2355	1354.4	3	2088.94242	696.98494	K	M	331	346
PSM	ILGLIESGKKEGAK	-236_9480	O35945	1	Mouse_09-2020	null	[MS,MS:1001208,SEQUEST,]	6.5e-4	6-UNIMOD:213	ms_run[1]:scan=2164	1256.0	3	1983.92044	661.97779	K	E	354	368
PSM	YKELGEKLSKDPNIVIAK	-236_11021	P27773	1	Mouse_09-2020	null	[MS,MS:1001208,SEQUEST,]	6.5e-4	6-UNIMOD:213	ms_run[1]:scan=2413	1384.5	4	2586.22695	647.31176	K	D	416	434
PSM	HQKVVEIAPATHLDPQLR	-236_11315	G5E8R3	1	Mouse_09-2020	null	[MS,MS:1001208,SEQUEST,]	6.5e-4	6-UNIMOD:213	ms_run[1]:scan=2463	1410.2	4	2593.19423	649.05446	R	R	271	289
PSM	ILDLIESGKKEGAK	-236_10567	P24549	1	Mouse_09-2020	null	[MS,MS:1001208,SEQUEST,]	5.2e-3	6-UNIMOD:213	ms_run[1]:scan=2339	1346.1	3	2041.91782	681.31295	K	E	354	368
PSM	RGVLKEYGVK	-236_6256	Q8C196	1	Mouse_09-2020	null	[MS,MS:1001208,SEQUEST,]	1.8e-2	6-UNIMOD:213	ms_run[1]:scan=1652	992.6	3	1689.74192	563.91809	K	L	523	533
PSM	GASIVEDKLVEDLKTR	-236_19463	P26443	1	Mouse_09-2020	null	[MS,MS:1001208,SEQUEST,]	6.5e-4	6-UNIMOD:213	ms_run[1]:scan=3810	2106.2	3	2314.03708	772.01697	R	S	77	93
PSM	ISGASEKDIVHSGLAYTMER	-236_15721	P26443	1	Mouse_09-2020	null	[MS,MS:1001208,SEQUEST,]	6.5e-4	18-UNIMOD:35,6-UNIMOD:213	ms_run[1]:scan=3183	1782.0	3	2721.13437	907.71362	R	A	497	517
PSM	FSGVYLEKEVVEK	-236_18584	P40936	1	Mouse_09-2020	null	[MS,MS:1001208,SEQUEST,]	6.5e-4	7-UNIMOD:213	ms_run[1]:scan=3662	2029.4	3	2067.87284	689.96192	K	I	212	225
PSM	AIQQKLEAFVFEGTELR	-236_24187	E9QPU2	1	Mouse_09-2020	null	[MS,MS:1001208,SEQUEST,]	4.0e-2	7-UNIMOD:213	ms_run[1]:scan=4609	2519.5	3	2520.12613	840.71177	R	N	1351	1368
PSM	QGLLQPEKPIVLKVVPR	-236_20710	Q64459	1	Mouse_09-2020	null	[MS,MS:1001208,SEQUEST,]	6.5e-4	7-UNIMOD:213	ms_run[1]:scan=4016	2212.6	3	2455.25406	819.08851	R	A	481	498
PSM	RHQKVVEIAPATHLDPQLR	-236_9332	G5E8R3	1	Mouse_09-2020	null	[MS,MS:1001208,SEQUEST,]	6.5e-4	7-UNIMOD:213	ms_run[1]:scan=2141	1244.1	4	2749.29555	688.07973	R	R	270	289
PSM	GYLDKLEPSKITK	-236_13782	Q03265	1	Mouse_09-2020	null	[MS,MS:1001208,SEQUEST,]	6.5e-4	7-UNIMOD:213	ms_run[1]:scan=2863	1616.7	3	2032.90152	678.30579	R	E	494	507
PSM	RAKEAAEQDVEKKK	-236_608	P47963	1	Mouse_09-2020	null	[MS,MS:1001208,SEQUEST,]	6.5e-4	7-UNIMOD:213	ms_run[1]:scan=752	528.7	4	2170.95351	543.49370	K	0	198	212
PSM	ILESDRKEPLFGISTGNIITGLAAGAK	-236_30124	Q8C196	1	Mouse_09-2020	null	[MS,MS:1001208,SEQUEST,]	6.5e-4	8-UNIMOD:213	ms_run[1]:scan=5882	3149.1	4	3312.59267	828.90328	K	Y	281	308
PSM	YPVPFLVEMLLFHPK	-236_17768	D3YYF4	1	Mouse_09-2020	null	[MS,MS:1001208,SEQUEST,]	2.8e-2	8-UNIMOD:213	ms_run[1]:scan=3522	1957.0	3	2371.07096	791.02597	K	E	72	87
PSM	RYEEIVKEVSTYIK	-236_25299	P10126	1	Mouse_09-2020	null	[MS,MS:1001208,SEQUEST,]	6.5e-4	8-UNIMOD:213	ms_run[1]:scan=4802	2619.1	3	2298.00711	766.67455	K	I	166	180
PSM	KIITSTLEKEASK	-236_7926	Q9DBM2	1	Mouse_09-2020	null	[MS,MS:1001208,SEQUEST,]	2.1e-2	8-UNIMOD:213	ms_run[1]:scan=1921	1130.8	3	1988.90000	663.63743	K	G	336	349
PSM	KVINDFVEKGTQGK	-236_7473	P07758	1	Mouse_09-2020	null	[MS,MS:1001208,SEQUEST,]	6.5e-4	8-UNIMOD:213	ms_run[1]:scan=1847	1092.7	3	2103.91550	701.97645	K	A	173	187
PSM	AGLLTKAEMQQILQGLDK	-236_27443	Q91YI0	1	Mouse_09-2020	null	[MS,MS:1001208,SEQUEST,]	5.3e-3	9-UNIMOD:35,8-UNIMOD:213	ms_run[1]:scan=5209	2826.9	3	2514.13364	838.71642	K	A	52	70
PSM	KILESDRKEPLFGISTGNIITGLAAGAK	-236_27066	Q8C196	1	Mouse_09-2020	null	[MS,MS:1001208,SEQUEST,]	6.5e-4	9-UNIMOD:213	ms_run[1]:scan=5127	2786.5	4	3440.68764	860.92702	K	Y	280	308
PSM	IADGTVKREDIFYTSK	-236_11681	P70694	1	Mouse_09-2020	null	[MS,MS:1001208,SEQUEST,]	6.5e-4	9-UNIMOD:213	ms_run[1]:scan=2523	1441.3	3	2384.02347	795.34509	K	W	69	85
PSM	RLKTQPTDEEMLFIYSHFK	-236_19759	P31786	1	Mouse_09-2020	null	[MS,MS:1001208,SEQUEST,]	6.5e-4	11-UNIMOD:35,9-UNIMOD:213	ms_run[1]:scan=3861	2132.4	4	2940.26943	735.82233	K	A	15	34
PSM	HLKPGDR	-236_1018	Q64442	1	Mouse_09-2020	null	[MS,MS:1001208,SEQUEST,]	6.5e-4	1-UNIMOD:213	ms_run[1]:scan=822	564.7	3	1363.51792	455.17791	K	A	85	92
PSM	HQKVVEIAPATHLDPQLR	-236_11664	G5E8R3	1	Mouse_09-2020	null	[MS,MS:1001208,SEQUEST,]	6.5e-4	1-UNIMOD:213	ms_run[1]:scan=2521	1440.1	3	2593.19968	865.07018	R	R	271	289
PSM	TYFPHFDVSHGSAQVKGHGKK	-236_7318	Q91VB8	1	Mouse_09-2020	null	[MS,MS:1001208,SEQUEST,]	1.6e-2	10-UNIMOD:213	ms_run[1]:scan=1819	1078.5	4	2868.22695	717.81273	K	A	42	63
PSM	TEVHESYYKHLKPLQSKL	-236_10235	Q9R0H0	1	Mouse_09-2020	null	[MS,MS:1001208,SEQUEST,]	3.6e-2	10-UNIMOD:213	ms_run[1]:scan=2284	1317.8	4	2741.24672	686.06475	K	0	644	662
PSM	TYFPHFDVSHGSAQVKGHGK	-236_9150	Q91VB8	1	Mouse_09-2020	null	[MS,MS:1001208,SEQUEST,]	1.5e-2	10-UNIMOD:213	ms_run[1]:scan=2111	1228.6	4	2740.13173	685.78899	K	V	42	62
PSM	TYFPHFDVSHGSAQVKGHGK	-236_9023	Q91VB8	1	Mouse_09-2020	null	[MS,MS:1001208,SEQUEST,]	1.8e-2	10-UNIMOD:213	ms_run[1]:scan=2092	1218.9	5	2740.12769	548.83265	K	V	42	62
PSM	FAVLQTYGDTTHTLVEKINYTGR	-236_24455	P49429	1	Mouse_09-2020	null	[MS,MS:1001208,SEQUEST,]	6.5e-4	12-UNIMOD:213	ms_run[1]:scan=4651	2541.0	4	3168.41030	792.85733	K	L	133	156
PSM	GKDIKGVSEIVHEGKK	-236_4812	P12710	1	Mouse_09-2020	null	[MS,MS:1001208,SEQUEST,]	4.1e-2	12-UNIMOD:213	ms_run[1]:scan=1419	872.8	4	2265.03359	567.01326	K	K	32	48
PSM	KVADALANAAGHLDDLPGALSALSDLHAHK	-236_30071	Q91VB8	1	Mouse_09-2020	null	[MS,MS:1001208,SEQUEST,]	6.5e-4	12-UNIMOD:213	ms_run[1]:scan=5864	3141.4	5	3532.62739	707.33097	K	R	62	92
PSM	YPVPFLVEMLLFHPK	-236_17767	D3YYF4	1	Mouse_09-2020	null	[MS,MS:1001208,SEQUEST,]	2.7e-2	13-UNIMOD:213	ms_run[1]:scan=3522	1957.0	3	2371.07096	791.02597	K	E	72	87
PSM	TALLSLFGIPLWYHSQSPR	-236_27849	Q8BJS4	1	Mouse_09-2020	null	[MS,MS:1001208,SEQUEST,]	5.2e-3	14-UNIMOD:213	ms_run[1]:scan=5280	2863.5	3	2727.23966	909.75045	K	I	585	604
PSM	AHDGGIYAISWSPDSTHLLSASGDKTSK	-236_20739	O88342	1	Mouse_09-2020	null	[MS,MS:1001208,SEQUEST,]	6.5e-4	17-UNIMOD:213	ms_run[1]:scan=4020	2214.8	4	3442.45864	861.37107	K	W	232	260
PSM	AHLEKVR	-236_1347	Q8BH00	1	Mouse_09-2020	null	[MS,MS:1001208,SEQUEST,]	1.5e-2	2-UNIMOD:213	ms_run[1]:scan=879	594.0	3	1393.56662	465.19356	K	Y	333	340
PSM	RHQKVVEIAPATHLDPQLR	-236_9334	G5E8R3	1	Mouse_09-2020	null	[MS,MS:1001208,SEQUEST,]	6.5e-4	2-UNIMOD:213	ms_run[1]:scan=2141	1244.1	4	2749.29555	688.07973	R	R	270	289
PSM	KHLEINPDHPIVETLR	-236_12311	P11499	1	Mouse_09-2020	null	[MS,MS:1001208,SEQUEST,]	6.5e-4	2-UNIMOD:213	ms_run[1]:scan=2625	1493.7	4	2452.11025	613.78190	K	K	624	640
PSM	KHEEER	-236_190	Q9CR55	1	Mouse_09-2020	null	[MS,MS:1001208,SEQUEST,]	6.8e-3	2-UNIMOD:213,4-UNIMOD:213,5-UNIMOD:213	ms_run[1]:scan=658	482.4	5	2450.57966	490.92261	K	K	110	116
PSM	IHMMTLGVLNLPR	-236_28761	Q80UG1	1	Mouse_09-2020	null	[MS,MS:1001208,SEQUEST,]	2.9e-2	3-UNIMOD:35,2-UNIMOD:213	ms_run[1]:scan=5491	2968.3	2	2051.88579	1026.44582	R	L	249	262
PSM	IHMMTLGVLNLPR	-236_28763	Q80UG1	1	Mouse_09-2020	null	[MS,MS:1001208,SEQUEST,]	2.9e-2	4-UNIMOD:35,2-UNIMOD:213	ms_run[1]:scan=5491	2968.3	2	2051.88579	1026.44582	R	L	249	262
PSM	KYVLGNPLTPGINQGPQIDKEQHDKILDLIESGK	-236_25594	P24549	1	Mouse_09-2020	null	[MS,MS:1001208,SEQUEST,]	6.5e-4	23-UNIMOD:213	ms_run[1]:scan=4852	2645.2	5	4299.07850	860.62051	K	E	329	363
PSM	KYVLGNPLTPGINQGPQIDKEQHDKILDLIESGK	-236_25605	P24549	1	Mouse_09-2020	null	[MS,MS:1001208,SEQUEST,]	6.5e-4	23-UNIMOD:213	ms_run[1]:scan=4853	2645.7	4	4299.07631	1075.52381	K	E	329	363
PSM	KYILGNPLNSGINQGPQIDKEQHNKILGLIESGK	-236_23399	O35945	1	Mouse_09-2020	null	[MS,MS:1001208,SEQUEST,]	6.5e-4	23-UNIMOD:213	ms_run[1]:scan=4465	2445.0	4	4257.07534	1065.02398	K	E	329	363
PSM	KYILGNPLNSGINQGPQIDKEQHNKILGLIESGK	-236_23380	O35945	1	Mouse_09-2020	null	[MS,MS:1001208,SEQUEST,]	6.5e-4	23-UNIMOD:213	ms_run[1]:scan=4463	2444.0	5	4257.08326	852.22064	K	E	329	363
PSM	KYVLGNPLTPGINQGPQIDKEQHDKILDLIESGKK	-236_22561	P24549	1	Mouse_09-2020	null	[MS,MS:1001208,SEQUEST,]	6.5e-4	23-UNIMOD:213	ms_run[1]:scan=4328	2374.3	5	4427.17207	886.23950	K	G	329	364
PSM	EAHKSEIAHR	-236_535	P07724	1	Mouse_09-2020	null	[MS,MS:1001208,SEQUEST,]	6.5e-4	3-UNIMOD:213	ms_run[1]:scan=738	521.9	3	1718.66672	573.56097	R	N	25	35
PSM	VWPHKDYPLIPVGK	-236_16672	P24270	1	Mouse_09-2020	null	[MS,MS:1001208,SEQUEST,]	6.5e-4	4-UNIMOD:213	ms_run[1]:scan=3346	1866.1	3	2189.97983	730.66555	K	V	302	316
PSM	TYFPHFDVSHGSAQVKGHGKK	-236_7316	Q91VB8	1	Mouse_09-2020	null	[MS,MS:1001208,SEQUEST,]	1.8e-2	5-UNIMOD:213	ms_run[1]:scan=1819	1078.5	4	2868.22695	717.81273	K	A	42	63
PSM	LKKNIHPWVK	-236_4642	Q8C196	1	Mouse_09-2020	null	[MS,MS:1001208,SEQUEST,]	3.1e-2	6-UNIMOD:213	ms_run[1]:scan=1393	859.4	3	1803.83237	601.94962	R	I	933	943
PSM	VYFKDTHPKFPAGGK	-236_8034	Q9DCN2	1	Mouse_09-2020	null	[MS,MS:1001208,SEQUEST,]	6.5e-4	7-UNIMOD:213	ms_run[1]:scan=1937	1139.1	4	2232.95791	558.99334	K	S	112	127
PSM	NGPPVIHSGIKDLK	-236_9283	A0A0G2JG44	1	Mouse_09-2020	null	[MS,MS:1001208,SEQUEST,]	6.5e-4	7-UNIMOD:213	ms_run[1]:scan=2133	1239.9	3	2015.89725	672.63777	R	L	124	138
PSM	SDKWIDIHNPATNEVVGRVPQSTK	-236_15794	Q9EQ20	1	Mouse_09-2020	null	[MS,MS:1001208,SEQUEST,]	6.5e-4	8-UNIMOD:213	ms_run[1]:scan=3194	1787.7	4	3232.45229	808.86696	K	E	53	77
PSM	KHLEINPDHPIVETLR	-236_12313	P11499	1	Mouse_09-2020	null	[MS,MS:1001208,SEQUEST,]	6.5e-4	1-UNIMOD:213	ms_run[1]:scan=2625	1493.7	4	2452.11025	613.78190	K	K	624	640
PSM	KNIHPWVK	-236_5309	Q8C196	1	Mouse_09-2020	null	[MS,MS:1001208,SEQUEST,]	5.0e-3	1-UNIMOD:213	ms_run[1]:scan=1497	913.0	3	1562.65537	521.55661	K	I	935	943
PSM	KSNPVVR	-236_1505	Q9DCN2	1	Mouse_09-2020	null	[MS,MS:1001208,SEQUEST,]	3.6e-2	1-UNIMOD:213	ms_run[1]:scan=901	605.4	2	1340.53948	670.77342	K	V	164	171
PSM	KLDELYGTWRK	-236_12954	Q9D8E6	1	Mouse_09-2020	null	[MS,MS:1001208,SEQUEST,]	6.5e-4	1-UNIMOD:213	ms_run[1]:scan=2722	1543.9	3	1949.81833	650.61133	R	A	259	270
PSM	KFSGVYLEKEVVEK	-236_14046	P40936	1	Mouse_09-2020	null	[MS,MS:1001208,SEQUEST,]	6.5e-4	1-UNIMOD:213	ms_run[1]:scan=2905	1638.3	3	2195.96646	732.66024	K	I	211	225
PSM	KVPAGPK	-236_1330	P14148	1	Mouse_09-2020	null	[MS,MS:1001208,SEQUEST,]	5.0e-3	1-UNIMOD:213	ms_run[1]:scan=876	592.5	2	1237.49822	619.25434	K	L	21	28
PSM	KFVRTDEKVER	-236_3003	Q91VS7	1	Mouse_09-2020	null	[MS,MS:1001208,SEQUEST,]	3.3e-2	1-UNIMOD:213	ms_run[1]:scan=1137	727.8	4	1947.83596	487.71449	K	R	61	72
PSM	KEVPIHR	-236_2116	Q78PY7	1	Mouse_09-2020	null	[MS,MS:1001208,SEQUEST,]	6.5e-4	1-UNIMOD:213	ms_run[1]:scan=992	652.6	3	1419.58088	473.86544	K	A	497	504
PSM	KLDEAVAEAHLGK	-236_8731	P50247	1	Mouse_09-2020	null	[MS,MS:1001208,SEQUEST,]	6.5e-4	1-UNIMOD:213	ms_run[1]:scan=2046	1195.3	3	1921.81052	641.27461	K	N	389	402
PSM	KIQEWHREQR	-236_2798	Q63880	1	Mouse_09-2020	null	[MS,MS:1001208,SEQUEST,]	6.5e-4	1-UNIMOD:213	ms_run[1]:scan=1102	709.5	4	1950.80068	488.45565	R	R	554	564
PSM	KIQEWHR	-236_4001	Q63880	1	Mouse_09-2020	null	[MS,MS:1001208,SEQUEST,]	6.5e-4	1-UNIMOD:213	ms_run[1]:scan=1294	808.3	3	1537.59775	513.20435	R	Q	554	561
[truncated: 211,629 more chars]
