# Supplementary material for: A Novel Spectral Annotation Strategy Streamlines Reporting of Mono-ADP-ribosylated Peptides Derived from Mouse Liver and Spleen in Response to IFN-γ
Source: Mol Cell Proteomics. 2021 Sep 28;21(4):100153. doi: 10.1016/j.mcpro.2021.100153 (PMC9014395; doi:10.1016/j.mcpro.2021.100153)
Supplement: Supplemental Data 16 [file mmc18.zip › mcpro_100153_mmc18.mzTab]

COM	This	line	serves	as	a	size	and	separator	hint	for	spreadsheet	applications.	-	-	-	-	-	-	-	-	-	-	-	-	-	-	-	-	-	-	-	-	-	-	-	-	-	-	-	-	-	-	-	-	-	-
COM	Report of a minimal "Summary Quantification report" Proteome Discoverer 2.4.1.15 experiment.
MTD	mzTab-Version	1.0.0
MTD	mzTag-mode	Summary
MTD	mzTab-type	Identification
MTD	description	Export of M:\PostDocAnalysis\01_Singh\SKuraoka\PD2.4.beta.p.08282020\HCD_ColE\01_SK_MLiver_IFNgPilot_QE-HCD32%-(1).pdResult
MTD	ms_run[1]-location	file://M:\QExactiveIncomingRAWFiles\07-2020\07-08-2020\01_SK_MLiver_IFNgPilot_QE-HCD32%.raw
MTD	protein_search_engine_score[1]	[MS,MS:1001155,SEQUEST:xcorr,]
MTD	protein_search_engine_score[2]	Sum PEP Score
MTD	psm_search_engine_score[1]	[MS,MS:1001491,percolator:Q value,]
MTD	fixed_mod[1]	[UNIMOD, UNIMOD:4, Carbamidomethyl, ]
MTD	variable_mod[1]	[UNIMOD, UNIMOD:35, Oxidation, ]
MTD	variable_mod[2]	[UNIMOD, UNIMOD:213, ADP-Ribosyl, ]
MTD	variable_mod[3]	[UNIMOD, UNIMOD:1, Acetyl, ]
MTD	assay[1]-ms_run_ref	ms_run[1]

PRH	accession	description	taxid	species	database	database_version	search_engine	best_search_engine_score[1]	best_search_engine_score[2]	ambiguity_members	modifications	protein_coverage
PRT	Q8C196	Carbamoyl-phosphate synthase [ammonia], mitochondrial OS=Mus musculus OX=10090 GN=Cps1 PE=1 SV=2	null	null	Mouse_09-2020	null	[MS,MS:1001208,SEQUEST,]	133.68	267.135	null	null	0.42
PRT	P16460	Argininosuccinate synthase OS=Mus musculus OX=10090 GN=Ass1 PE=1 SV=1	null	null	Mouse_09-2020	null	[MS,MS:1001208,SEQUEST,]	41.67	72.812	null	null	0.40
PRT	P12710	Fatty acid-binding protein, liver OS=Mus musculus OX=10090 GN=Fabp1 PE=1 SV=2	null	null	Mouse_09-2020	null	[MS,MS:1001208,SEQUEST,]	48.37	121.930	null	null	0.77
PRT	P32020	Non-specific lipid-transfer protein OS=Mus musculus OX=10090 GN=Scp2 PE=1 SV=3	null	null	Mouse_09-2020	null	[MS,MS:1001208,SEQUEST,]	30.46	64.792	null	null	0.31
PRT	P56480	ATP synthase subunit beta, mitochondrial OS=Mus musculus OX=10090 GN=Atp5f1b PE=1 SV=2	null	null	Mouse_09-2020	null	[MS,MS:1001208,SEQUEST,]	45.99	86.202	null	null	0.45
PRT	Q03265	ATP synthase subunit alpha, mitochondrial OS=Mus musculus OX=10090 GN=Atp5f1a PE=1 SV=1	null	null	Mouse_09-2020	null	[MS,MS:1001208,SEQUEST,]	28.16	54.785	null	null	0.41
PRT	Q8R0Y6	Cytosolic 10-formyltetrahydrofolate dehydrogenase OS=Mus musculus OX=10090 GN=Aldh1l1 PE=1 SV=1	null	null	Mouse_09-2020	null	[MS,MS:1001208,SEQUEST,]	32.07	66.183	null	null	0.26
PRT	O35490	Betaine--homocysteine S-methyltransferase 1 OS=Mus musculus OX=10090 GN=Bhmt PE=1 SV=1	null	null	Mouse_09-2020	null	[MS,MS:1001208,SEQUEST,]	28.74	51.306	null	null	0.35
PRT	P16015	Carbonic anhydrase 3 OS=Mus musculus OX=10090 GN=Ca3 PE=1 SV=3	null	null	Mouse_09-2020	null	[MS,MS:1001208,SEQUEST,]	43.63	72.555	null	null	0.66
PRT	P63017	Heat shock cognate 71 kDa protein OS=Mus musculus OX=10090 GN=Hspa8 PE=1 SV=1	null	null	Mouse_09-2020	null	[MS,MS:1001208,SEQUEST,]	44.60	75.781	null	null	0.34
PRT	P20029	Endoplasmic reticulum chaperone BiP OS=Mus musculus OX=10090 GN=Hspa5 PE=1 SV=3	null	null	Mouse_09-2020	null	[MS,MS:1001208,SEQUEST,]	21.53	60.412	null	null	0.26
PRT	P24270	Catalase OS=Mus musculus OX=10090 GN=Cat PE=1 SV=4	null	null	Mouse_09-2020	null	[MS,MS:1001208,SEQUEST,]	36.63	60.324	null	null	0.28
PRT	P19157	Glutathione S-transferase P 1 OS=Mus musculus OX=10090 GN=Gstp1 PE=1 SV=2	null	null	Mouse_09-2020	null	[MS,MS:1001208,SEQUEST,]	51.30	88.379	null	null	0.66
PRT	Q91Y97	Fructose-bisphosphate aldolase B OS=Mus musculus OX=10090 GN=Aldob PE=1 SV=3	null	null	Mouse_09-2020	null	[MS,MS:1001208,SEQUEST,]	31.88	66.650	null	null	0.42
PRT	P26443	Glutamate dehydrogenase 1, mitochondrial OS=Mus musculus OX=10090 GN=Glud1 PE=1 SV=1	null	null	Mouse_09-2020	null	[MS,MS:1001208,SEQUEST,]	31.53	48.051	null	null	0.29
PRT	P60710	Actin, cytoplasmic 1 OS=Mus musculus OX=10090 GN=Actb PE=1 SV=1	null	null	Mouse_09-2020	null	[MS,MS:1001208,SEQUEST,]	27.19	51.085	null	null	0.45
PRT	O88844	Isocitrate dehydrogenase [NADP] cytoplasmic OS=Mus musculus OX=10090 GN=Idh1 PE=1 SV=2	null	null	Mouse_09-2020	null	[MS,MS:1001208,SEQUEST,]	21.40	47.783	null	null	0.33
PRT	P10126	Elongation factor 1-alpha 1 OS=Mus musculus OX=10090 GN=Eef1a1 PE=1 SV=3	null	null	Mouse_09-2020	null	[MS,MS:1001208,SEQUEST,]	26.56	52.451	null	null	0.26
PRT	Q61176	Arginase-1 OS=Mus musculus OX=10090 GN=Arg1 PE=1 SV=1	null	null	Mouse_09-2020	null	[MS,MS:1001208,SEQUEST,]	14.32	44.683	null	null	0.40
PRT	P63038	60 kDa heat shock protein, mitochondrial OS=Mus musculus OX=10090 GN=Hspd1 PE=1 SV=1	null	null	Mouse_09-2020	null	[MS,MS:1001208,SEQUEST,]	37.24	53.428	null	null	0.27
PRT	Q9DBM2	Peroxisomal bifunctional enzyme OS=Mus musculus OX=10090 GN=Ehhadh PE=1 SV=4	null	null	Mouse_09-2020	null	[MS,MS:1001208,SEQUEST,]	18.22	33.831	null	null	0.26
PRT	P50247	Adenosylhomocysteinase OS=Mus musculus OX=10090 GN=Ahcy PE=1 SV=3	null	null	Mouse_09-2020	null	[MS,MS:1001208,SEQUEST,]	33.62	43.416	null	null	0.32
PRT	P10649	Glutathione S-transferase Mu 1 OS=Mus musculus OX=10090 GN=Gstm1 PE=1 SV=2	null	null	Mouse_09-2020	null	[MS,MS:1001208,SEQUEST,]	37.69	74.287	null	null	0.67
PRT	A0A1D5RLD8	Glyceraldehyde-3-phosphate dehydrogenase OS=Mus musculus OX=10090 GN=Gm10358 PE=1 SV=1	null	null	Mouse_09-2020	null	[MS,MS:1001208,SEQUEST,]	36.74	68.595	null	null	0.44
PRT	P05202	Aspartate aminotransferase, mitochondrial OS=Mus musculus OX=10090 GN=Got2 PE=1 SV=1	null	null	Mouse_09-2020	null	[MS,MS:1001208,SEQUEST,]	26.73	47.937	null	null	0.37
PRT	Q8BMS1	Trifunctional enzyme subunit alpha, mitochondrial OS=Mus musculus OX=10090 GN=Hadha PE=1 SV=1	null	null	Mouse_09-2020	null	[MS,MS:1001208,SEQUEST,]	20.49	33.753	null	null	0.18
PRT	P31786	Acyl-CoA-binding protein OS=Mus musculus OX=10090 GN=Dbi PE=1 SV=2	null	null	Mouse_09-2020	null	[MS,MS:1001208,SEQUEST,]	17.58	47.459	null	null	0.79
PRT	G5E8R3	Pyruvate carboxylase OS=Mus musculus OX=10090 GN=Pcx PE=1 SV=1	null	null	Mouse_09-2020	null	[MS,MS:1001208,SEQUEST,]	19.56	37.077	null	null	0.13
PRT	Q9R0H0	Peroxisomal acyl-coenzyme A oxidase 1 OS=Mus musculus OX=10090 GN=Acox1 PE=1 SV=5	null	null	Mouse_09-2020	null	[MS,MS:1001208,SEQUEST,]	15.04	37.265	null	null	0.26
PRT	P17182	Alpha-enolase OS=Mus musculus OX=10090 GN=Eno1 PE=1 SV=3	null	null	Mouse_09-2020	null	[MS,MS:1001208,SEQUEST,]	22.25	46.136	null	null	0.36
PRT	P11725	Ornithine carbamoyltransferase, mitochondrial OS=Mus musculus OX=10090 GN=Otc PE=1 SV=1	null	null	Mouse_09-2020	null	[MS,MS:1001208,SEQUEST,]	23.50	35.658	null	null	0.35
PRT	P24549	Retinal dehydrogenase 1 OS=Mus musculus OX=10090 GN=Aldh1a1 PE=1 SV=5	null	null	Mouse_09-2020	null	[MS,MS:1001208,SEQUEST,]	40.24	82.831	null	null	0.32
PRT	P30115	Glutathione S-transferase A3 OS=Mus musculus OX=10090 GN=Gsta3 PE=1 SV=2	null	null	Mouse_09-2020	null	[MS,MS:1001208,SEQUEST,]	25.27	45.016	null	null	0.41
PRT	Q91VB8	Alpha globin 1 OS=Mus musculus OX=10090 GN=Hba-a1 PE=1 SV=1	null	null	Mouse_09-2020	null	[MS,MS:1001208,SEQUEST,]	40.83	67.523	null	null	0.75
PRT	A8DUK4	Beta-globin OS=Mus musculus OX=10090 GN=Hbb-bs PE=1 SV=1	null	null	Mouse_09-2020	null	[MS,MS:1001208,SEQUEST,]	47.87	69.244	null	null	0.82
PRT	P54869	Hydroxymethylglutaryl-CoA synthase, mitochondrial OS=Mus musculus OX=10090 GN=Hmgcs2 PE=1 SV=2	null	null	Mouse_09-2020	null	[MS,MS:1001208,SEQUEST,]	10.79	34.216	null	null	0.26
PRT	P38647	Stress-70 protein, mitochondrial OS=Mus musculus OX=10090 GN=Hspa9 PE=1 SV=3	null	null	Mouse_09-2020	null	[MS,MS:1001208,SEQUEST,]	14.15	27.440	null	null	0.22
PRT	Q9QXD6	Fructose-1,6-bisphosphatase 1 OS=Mus musculus OX=10090 GN=Fbp1 PE=1 SV=3	null	null	Mouse_09-2020	null	[MS,MS:1001208,SEQUEST,]	25.55	36.542	null	null	0.34
PRT	Q63880	Carboxylesterase 3A OS=Mus musculus OX=10090 GN=Ces3a PE=1 SV=2	null	null	Mouse_09-2020	null	[MS,MS:1001208,SEQUEST,]	16.90	34.493	null	null	0.15
PRT	P27773	Protein disulfide-isomerase A3 OS=Mus musculus OX=10090 GN=Pdia3 PE=1 SV=2	null	null	Mouse_09-2020	null	[MS,MS:1001208,SEQUEST,]	17.57	32.942	null	null	0.27
PRT	Q05421	Cytochrome P450 2E1 OS=Mus musculus OX=10090 GN=Cyp2e1 PE=1 SV=1	null	null	Mouse_09-2020	null	[MS,MS:1001208,SEQUEST,]	16.16	27.654	null	null	0.25
PRT	P70694	Estradiol 17 beta-dehydrogenase 5 OS=Mus musculus OX=10090 GN=Akr1c6 PE=1 SV=1	null	null	Mouse_09-2020	null	[MS,MS:1001208,SEQUEST,]	16.61	26.752	null	null	0.41
PRT	P00329	Alcohol dehydrogenase 1 OS=Mus musculus OX=10090 GN=Adh1 PE=1 SV=2	null	null	Mouse_09-2020	null	[MS,MS:1001208,SEQUEST,]	14.11	27.162	null	null	0.22
PRT	P07724	Albumin OS=Mus musculus OX=10090 GN=Alb PE=1 SV=3	null	null	Mouse_09-2020	null	[MS,MS:1001208,SEQUEST,]	13.93	30.273	null	null	0.18
PRT	P09103	Protein disulfide-isomerase OS=Mus musculus OX=10090 GN=P4hb PE=1 SV=2	null	null	Mouse_09-2020	null	[MS,MS:1001208,SEQUEST,]	22.61	37.523	null	null	0.23
PRT	P47738	Aldehyde dehydrogenase, mitochondrial OS=Mus musculus OX=10090 GN=Aldh2 PE=1 SV=1	null	null	Mouse_09-2020	null	[MS,MS:1001208,SEQUEST,]	21.71	41.001	null	null	0.27
PRT	Q91YI0	Argininosuccinate lyase OS=Mus musculus OX=10090 GN=Asl PE=1 SV=1	null	null	Mouse_09-2020	null	[MS,MS:1001208,SEQUEST,]	9.52	29.882	null	null	0.22
PRT	P35700	Peroxiredoxin-1 OS=Mus musculus OX=10090 GN=Prdx1 PE=1 SV=1	null	null	Mouse_09-2020	null	[MS,MS:1001208,SEQUEST,]	18.70	34.008	null	null	0.41
PRT	Q9EQ20	Methylmalonate-semialdehyde dehydrogenase [acylating], mitochondrial OS=Mus musculus OX=10090 GN=Aldh6a1 PE=1 SV=1	null	null	Mouse_09-2020	null	[MS,MS:1001208,SEQUEST,]	18.87	39.315	null	null	0.27
PRT	Q8BWT1	3-ketoacyl-CoA thiolase, mitochondrial OS=Mus musculus OX=10090 GN=Acaa2 PE=1 SV=3	null	null	Mouse_09-2020	null	[MS,MS:1001208,SEQUEST,]	16.87	34.630	null	null	0.33
PRT	Q64459	Cytochrome P450 3A11 OS=Mus musculus OX=10090 GN=Cyp3a11 PE=1 SV=1	null	null	Mouse_09-2020	null	[MS,MS:1001208,SEQUEST,]	11.46	16.657	null	null	0.15
PRT	Q99LB7	Sarcosine dehydrogenase, mitochondrial OS=Mus musculus OX=10090 GN=Sardh PE=1 SV=1	null	null	Mouse_09-2020	null	[MS,MS:1001208,SEQUEST,]	14.09	24.094	null	null	0.08
PRT	P49429	4-hydroxyphenylpyruvate dioxygenase OS=Mus musculus OX=10090 GN=Hpd PE=1 SV=3	null	null	Mouse_09-2020	null	[MS,MS:1001208,SEQUEST,]	15.58	22.504	null	null	0.26
PRT	Q91XE0	Glycine N-acyltransferase OS=Mus musculus OX=10090 GN=Glyat PE=1 SV=1	null	null	Mouse_09-2020	null	[MS,MS:1001208,SEQUEST,]	5.59	25.703	null	null	0.36
PRT	P52196	Thiosulfate sulfurtransferase OS=Mus musculus OX=10090 GN=Tst PE=1 SV=3	null	null	Mouse_09-2020	null	[MS,MS:1001208,SEQUEST,]	13.67	25.677	null	null	0.36
PRT	Q9ET01	Glycogen phosphorylase, liver form OS=Mus musculus OX=10090 GN=Pygl PE=1 SV=4	null	null	Mouse_09-2020	null	[MS,MS:1001208,SEQUEST,]	10.15	24.075	null	null	0.11
PRT	Q64442	Sorbitol dehydrogenase OS=Mus musculus OX=10090 GN=Sord PE=1 SV=3	null	null	Mouse_09-2020	null	[MS,MS:1001208,SEQUEST,]	20.02	36.184	null	null	0.25
PRT	P24369	Peptidyl-prolyl cis-trans isomerase B OS=Mus musculus OX=10090 GN=Ppib PE=1 SV=2	null	null	Mouse_09-2020	null	[MS,MS:1001208,SEQUEST,]	8.55	14.695	null	null	0.43
PRT	P34914	Bifunctional epoxide hydrolase 2 OS=Mus musculus OX=10090 GN=Ephx2 PE=1 SV=2	null	null	Mouse_09-2020	null	[MS,MS:1001208,SEQUEST,]	15.70	22.886	null	null	0.16
PRT	Q61425	Hydroxyacyl-coenzyme A dehydrogenase, mitochondrial OS=Mus musculus OX=10090 GN=Hadh PE=1 SV=2	null	null	Mouse_09-2020	null	[MS,MS:1001208,SEQUEST,]	8.47	18.050	null	null	0.23
PRT	Q8VCT4	Carboxylesterase 1D OS=Mus musculus OX=10090 GN=Ces1d PE=1 SV=1	null	null	Mouse_09-2020	null	[MS,MS:1001208,SEQUEST,]	12.84	26.590	null	null	0.19
PRT	P17742	Peptidyl-prolyl cis-trans isomerase A OS=Mus musculus OX=10090 GN=Ppia PE=1 SV=2	null	null	Mouse_09-2020	null	[MS,MS:1001208,SEQUEST,]	4.33	15.455	null	null	0.47
PRT	P09411	Phosphoglycerate kinase 1 OS=Mus musculus OX=10090 GN=Pgk1 PE=1 SV=4	null	null	Mouse_09-2020	null	[MS,MS:1001208,SEQUEST,]	15.62	23.029	null	null	0.19
PRT	Q64374	Regucalcin OS=Mus musculus OX=10090 GN=Rgn PE=1 SV=1	null	null	Mouse_09-2020	null	[MS,MS:1001208,SEQUEST,]	19.46	32.140	null	null	0.34
PRT	Q6GT24	Peroxiredoxin-6 OS=Mus musculus OX=10090 GN=Prdx6 PE=1 SV=1	null	null	Mouse_09-2020	null	[MS,MS:1001208,SEQUEST,]	7.21	14.089	null	null	0.33
PRT	P08249	Malate dehydrogenase, mitochondrial OS=Mus musculus OX=10090 GN=Mdh2 PE=1 SV=3	null	null	Mouse_09-2020	null	[MS,MS:1001208,SEQUEST,]	10.30	20.148	null	null	0.20
PRT	P28271	Cytoplasmic aconitate hydratase OS=Mus musculus OX=10090 GN=Aco1 PE=1 SV=3	null	null	Mouse_09-2020	null	[MS,MS:1001208,SEQUEST,]	15.82	26.404	null	null	0.09
PRT	P19096	Fatty acid synthase OS=Mus musculus OX=10090 GN=Fasn PE=1 SV=2	null	null	Mouse_09-2020	null	[MS,MS:1001208,SEQUEST,]	7.53	16.065	null	null	0.03
PRT	P51881	ADP/ATP translocase 2 OS=Mus musculus OX=10090 GN=Slc25a5 PE=1 SV=3	null	null	Mouse_09-2020	null	[MS,MS:1001208,SEQUEST,]	10.22	19.405	null	null	0.21
PRT	E9PWK1	Epoxide hydrolase OS=Mus musculus OX=10090 GN=Ephx1 PE=1 SV=1	null	null	Mouse_09-2020	null	[MS,MS:1001208,SEQUEST,]	4.85	15.625	null	null	0.20
PRT	Q9QXX4	Calcium-binding mitochondrial carrier protein Aralar2 OS=Mus musculus OX=10090 GN=Slc25a13 PE=1 SV=1	null	null	Mouse_09-2020	null	[MS,MS:1001208,SEQUEST,]	10.21	16.423	null	null	0.12
PRT	P08113	Endoplasmin OS=Mus musculus OX=10090 GN=Hsp90b1 PE=1 SV=2	null	null	Mouse_09-2020	null	[MS,MS:1001208,SEQUEST,]	9.43	18.904	null	null	0.10
PRT	Q64458	Cytochrome P450 2C29 OS=Mus musculus OX=10090 GN=Cyp2c29 PE=1 SV=2	null	null	Mouse_09-2020	null	[MS,MS:1001208,SEQUEST,]	13.55	27.706	null	null	0.19
PRT	P11499	Heat shock protein HSP 90-beta OS=Mus musculus OX=10090 GN=Hsp90ab1 PE=1 SV=3	null	null	Mouse_09-2020	null	[MS,MS:1001208,SEQUEST,]	12.22	30.374	null	null	0.17
PRT	Q9QXF8	Glycine N-methyltransferase OS=Mus musculus OX=10090 GN=Gnmt PE=1 SV=3	null	null	Mouse_09-2020	null	[MS,MS:1001208,SEQUEST,]	16.37	19.957	null	null	0.26
PRT	P58252	Elongation factor 2 OS=Mus musculus OX=10090 GN=Eef2 PE=1 SV=2	null	null	Mouse_09-2020	null	[MS,MS:1001208,SEQUEST,]	5.43	13.375	null	null	0.08
PRT	Q9WTP6	Adenylate kinase 2, mitochondrial OS=Mus musculus OX=10090 GN=Ak2 PE=1 SV=5	null	null	Mouse_09-2020	null	[MS,MS:1001208,SEQUEST,]	21.56	24.818	null	null	0.25
PRT	P99029	Peroxiredoxin-5, mitochondrial OS=Mus musculus OX=10090 GN=Prdx5 PE=1 SV=2	null	null	Mouse_09-2020	null	[MS,MS:1001208,SEQUEST,]	13.10	18.777	null	null	0.32
PRT	Q01853	Transitional endoplasmic reticulum ATPase OS=Mus musculus OX=10090 GN=Vcp PE=1 SV=4	null	null	Mouse_09-2020	null	[MS,MS:1001208,SEQUEST,]	7.30	18.880	null	null	0.09
PRT	P47915	60S ribosomal protein L29 OS=Mus musculus OX=10090 GN=Rpl29 PE=1 SV=2	null	null	Mouse_09-2020	null	[MS,MS:1001208,SEQUEST,]	0.00	15.852	null	null	0.41
PRT	Q64475	Histone H2B type 1-B OS=Mus musculus OX=10090 GN=H2bc3 PE=1 SV=3	null	null	Mouse_09-2020	null	[MS,MS:1001208,SEQUEST,]	4.72	14.967	null	null	0.47
PRT	P35505	Fumarylacetoacetase OS=Mus musculus OX=10090 GN=Fah PE=1 SV=2	null	null	Mouse_09-2020	null	[MS,MS:1001208,SEQUEST,]	15.19	25.121	null	null	0.21
PRT	Q9Z2V4	Phosphoenolpyruvate carboxykinase, cytosolic [GTP] OS=Mus musculus OX=10090 GN=Pck1 PE=1 SV=1	null	null	Mouse_09-2020	null	[MS,MS:1001208,SEQUEST,]	4.33	15.567	null	null	0.15
PRT	Q8VC30	Triokinase/FMN cyclase OS=Mus musculus OX=10090 GN=Tkfc PE=1 SV=1	null	null	Mouse_09-2020	null	[MS,MS:1001208,SEQUEST,]	11.74	20.033	null	null	0.13
PRT	Q9DB20	ATP synthase subunit O, mitochondrial OS=Mus musculus OX=10090 GN=Atp5po PE=1 SV=1	null	null	Mouse_09-2020	null	[MS,MS:1001208,SEQUEST,]	13.83	24.230	null	null	0.36
PRT	Q8QZT1	Acetyl-CoA acetyltransferase, mitochondrial OS=Mus musculus OX=10090 GN=Acat1 PE=1 SV=1	null	null	Mouse_09-2020	null	[MS,MS:1001208,SEQUEST,]	12.24	19.767	null	null	0.23
PRT	Q9CPU0	Lactoylglutathione lyase OS=Mus musculus OX=10090 GN=Glo1 PE=1 SV=3	null	null	Mouse_09-2020	null	[MS,MS:1001208,SEQUEST,]	9.72	16.008	null	null	0.28
PRT	Q9DBE0	Cysteine sulfinic acid decarboxylase OS=Mus musculus OX=10090 GN=Csad PE=1 SV=1	null	null	Mouse_09-2020	null	[MS,MS:1001208,SEQUEST,]	14.62	24.812	null	null	0.17
PRT	Q9DBT9	Dimethylglycine dehydrogenase, mitochondrial OS=Mus musculus OX=10090 GN=Dmgdh PE=1 SV=1	null	null	Mouse_09-2020	null	[MS,MS:1001208,SEQUEST,]	2.29	15.411	null	null	0.08
PRT	P17751	Triosephosphate isomerase OS=Mus musculus OX=10090 GN=Tpi1 PE=1 SV=4	null	null	Mouse_09-2020	null	[MS,MS:1001208,SEQUEST,]	9.72	11.597	null	null	0.23
PRT	Q9CQ62	2,4-dienoyl-CoA reductase, mitochondrial OS=Mus musculus OX=10090 GN=Decr1 PE=1 SV=1	null	null	Mouse_09-2020	null	[MS,MS:1001208,SEQUEST,]	11.57	22.885	null	null	0.20
PRT	P40142	Transketolase OS=Mus musculus OX=10090 GN=Tkt PE=1 SV=1	null	null	Mouse_09-2020	null	[MS,MS:1001208,SEQUEST,]	11.09	17.375	null	null	0.11
PRT	P26043	Radixin OS=Mus musculus OX=10090 GN=Rdx PE=1 SV=3	null	null	Mouse_09-2020	null	[MS,MS:1001208,SEQUEST,]	4.21	11.167	null	null	0.08
PRT	Q91ZJ5	UTP--glucose-1-phosphate uridylyltransferase OS=Mus musculus OX=10090 GN=Ugp2 PE=1 SV=3	null	null	Mouse_09-2020	null	[MS,MS:1001208,SEQUEST,]	2.22	11.510	null	null	0.13
PRT	P51660	Peroxisomal multifunctional enzyme type 2 OS=Mus musculus OX=10090 GN=Hsd17b4 PE=1 SV=3	null	null	Mouse_09-2020	null	[MS,MS:1001208,SEQUEST,]	6.16	17.935	null	null	0.15
PRT	Q8QZR3	Pyrethroid hydrolase Ces2a OS=Mus musculus OX=10090 GN=Ces2a PE=1 SV=1	null	null	Mouse_09-2020	null	[MS,MS:1001208,SEQUEST,]	7.36	23.274	null	null	0.17
PRT	Q91WU0	Carboxylesterase 1F OS=Mus musculus OX=10090 GN=Ces1f PE=1 SV=1	null	null	Mouse_09-2020	null	[MS,MS:1001208,SEQUEST,]	19.22	35.064	null	null	0.13
PRT	D3Z041	Long-chain-fatty-acid--CoA ligase 1 OS=Mus musculus OX=10090 GN=Acsl1 PE=1 SV=1	null	null	Mouse_09-2020	null	[MS,MS:1001208,SEQUEST,]	3.94	12.534	null	null	0.10
PRT	A0A0R4IZY2	Cytochrome P450 2D26 OS=Mus musculus OX=10090 GN=Cyp2d26 PE=1 SV=1	null	null	Mouse_09-2020	null	[MS,MS:1001208,SEQUEST,]	15.17	23.583	null	null	0.15
PRT	G5E850	Cytochrome b5 OS=Mus musculus OX=10090 GN=Cyb5a PE=1 SV=1	null	null	Mouse_09-2020	null	[MS,MS:1001208,SEQUEST,]	7.96	23.202	null	null	0.38
PRT	Q9D8E6	60S ribosomal protein L4 OS=Mus musculus OX=10090 GN=Rpl4 PE=1 SV=3	null	null	Mouse_09-2020	null	[MS,MS:1001208,SEQUEST,]	4.96	20.300	null	null	0.12
PRT	G3X982	Aldehyde oxidase 3 OS=Mus musculus OX=10090 GN=Aox3 PE=1 SV=1	null	null	Mouse_09-2020	null	[MS,MS:1001208,SEQUEST,]	4.87	11.022	null	null	0.05
PRT	P47962	60S ribosomal protein L5 OS=Mus musculus OX=10090 GN=Rpl5 PE=1 SV=3	null	null	Mouse_09-2020	null	[MS,MS:1001208,SEQUEST,]	6.64	9.925	null	null	0.16
PRT	Q8BH95	Enoyl-CoA hydratase, mitochondrial OS=Mus musculus OX=10090 GN=Echs1 PE=1 SV=1	null	null	Mouse_09-2020	null	[MS,MS:1001208,SEQUEST,]	11.56	19.597	null	null	0.21
PRT	Q64433	10 kDa heat shock protein, mitochondrial OS=Mus musculus OX=10090 GN=Hspe1 PE=1 SV=2	null	null	Mouse_09-2020	null	[MS,MS:1001208,SEQUEST,]	9.31	14.418	null	null	0.38
PRT	O35129	Prohibitin-2 OS=Mus musculus OX=10090 GN=Phb2 PE=1 SV=1	null	null	Mouse_09-2020	null	[MS,MS:1001208,SEQUEST,]	7.33	17.702	null	null	0.20
PRT	Q9CPY7	Cytosol aminopeptidase OS=Mus musculus OX=10090 GN=Lap3 PE=1 SV=3	null	null	Mouse_09-2020	null	[MS,MS:1001208,SEQUEST,]	2.67	8.925	null	null	0.12
PRT	A0A0R4J083	Long-chain specific acyl-CoA dehydrogenase, mitochondrial OS=Mus musculus OX=10090 GN=Acadl PE=1 SV=1	null	null	Mouse_09-2020	null	[MS,MS:1001208,SEQUEST,]	2.80	13.237	null	null	0.13
PRT	Q8BP67	60S ribosomal protein L24 OS=Mus musculus OX=10090 GN=Rpl24 PE=1 SV=2	null	null	Mouse_09-2020	null	[MS,MS:1001208,SEQUEST,]	4.63	5.842	null	null	0.23
PRT	P62270	40S ribosomal protein S18 OS=Mus musculus OX=10090 GN=Rps18 PE=1 SV=3	null	null	Mouse_09-2020	null	[MS,MS:1001208,SEQUEST,]	4.81	10.807	null	null	0.26
PRT	P14148	60S ribosomal protein L7 OS=Mus musculus OX=10090 GN=Rpl7 PE=1 SV=2	null	null	Mouse_09-2020	null	[MS,MS:1001208,SEQUEST,]	5.88	9.354	null	null	0.15
PRT	Q99PG0	Arylacetamide deacetylase OS=Mus musculus OX=10090 GN=Aadac PE=1 SV=3	null	null	Mouse_09-2020	null	[MS,MS:1001208,SEQUEST,]	3.12	14.809	null	null	0.19
PRT	O88569	Heterogeneous nuclear ribonucleoproteins A2/B1 OS=Mus musculus OX=10090 GN=Hnrnpa2b1 PE=1 SV=2	null	null	Mouse_09-2020	null	[MS,MS:1001208,SEQUEST,]	9.34	12.910	null	null	0.23
PRT	P97872	Flavin-containing monooxygenase 5 OS=Mus musculus OX=10090 GN=Fmo5 PE=1 SV=4	null	null	Mouse_09-2020	null	[MS,MS:1001208,SEQUEST,]	6.52	10.937	null	null	0.07
PRT	P62897	Cytochrome c, somatic OS=Mus musculus OX=10090 GN=Cycs PE=1 SV=2	null	null	Mouse_09-2020	null	[MS,MS:1001208,SEQUEST,]	2.12	8.354	null	null	0.32
PRT	Q9EQF5	Dihydropyrimidinase OS=Mus musculus OX=10090 GN=Dpys PE=1 SV=2	null	null	Mouse_09-2020	null	[MS,MS:1001208,SEQUEST,]	7.84	13.017	null	null	0.12
PRT	Q9CPQ8	ATP synthase subunit g, mitochondrial OS=Mus musculus OX=10090 GN=Atp5mg PE=1 SV=1	null	null	Mouse_09-2020	null	[MS,MS:1001208,SEQUEST,]	7.00	11.612	null	null	0.64
PRT	Q9DCW4	Electron transfer flavoprotein subunit beta OS=Mus musculus OX=10090 GN=Etfb PE=1 SV=3	null	null	Mouse_09-2020	null	[MS,MS:1001208,SEQUEST,]	8.21	20.060	null	null	0.26
PRT	Q80XN0	D-beta-hydroxybutyrate dehydrogenase, mitochondrial OS=Mus musculus OX=10090 GN=Bdh1 PE=1 SV=2	null	null	Mouse_09-2020	null	[MS,MS:1001208,SEQUEST,]	5.08	9.000	null	null	0.18
PRT	Q9JII6	Aldo-keto reductase family 1 member A1 OS=Mus musculus OX=10090 GN=Akr1a1 PE=1 SV=3	null	null	Mouse_09-2020	null	[MS,MS:1001208,SEQUEST,]	7.20	16.630	null	null	0.20
PRT	O35945	Aldehyde dehydrogenase, cytosolic 1 OS=Mus musculus OX=10090 GN=Aldh1a7 PE=1 SV=1	null	null	Mouse_09-2020	null	[MS,MS:1001208,SEQUEST,]	9.08	28.418	null	null	0.24
PRT	Q8R084	UDP-glucuronosyltransferase OS=Mus musculus OX=10090 GN=Ugt2b1 PE=1 SV=1	null	null	Mouse_09-2020	null	[MS,MS:1001208,SEQUEST,]	9.80	22.833	null	null	0.15
PRT	Q91X77	Cytochrome P450 2C50 OS=Mus musculus OX=10090 GN=Cyp2c50 PE=1 SV=2	null	null	Mouse_09-2020	null	[MS,MS:1001208,SEQUEST,]	8.63	19.222	null	null	0.14
PRT	P54071	Isocitrate dehydrogenase [NADP], mitochondrial OS=Mus musculus OX=10090 GN=Idh2 PE=1 SV=3	null	null	Mouse_09-2020	null	[MS,MS:1001208,SEQUEST,]	1.94	11.791	null	null	0.13
PRT	P33267	Cytochrome P450 2F2 OS=Mus musculus OX=10090 GN=Cyp2f2 PE=1 SV=1	null	null	Mouse_09-2020	null	[MS,MS:1001208,SEQUEST,]	9.04	13.347	null	null	0.10
PRT	Q07417	Short-chain specific acyl-CoA dehydrogenase, mitochondrial OS=Mus musculus OX=10090 GN=Acads PE=1 SV=2	null	null	Mouse_09-2020	null	[MS,MS:1001208,SEQUEST,]	6.61	13.853	null	null	0.12
PRT	P14211	Calreticulin OS=Mus musculus OX=10090 GN=Calr PE=1 SV=1	null	null	Mouse_09-2020	null	[MS,MS:1001208,SEQUEST,]	3.91	8.779	null	null	0.11
PRT	Q99LC5	Electron transfer flavoprotein subunit alpha, mitochondrial OS=Mus musculus OX=10090 GN=Etfa PE=1 SV=2	null	null	Mouse_09-2020	null	[MS,MS:1001208,SEQUEST,]	6.52	17.219	null	null	0.14
PRT	A0A1D5RM79	60S ribosomal protein L18a OS=Mus musculus OX=10090 GN=Rpl18a PE=1 SV=1	null	null	Mouse_09-2020	null	[MS,MS:1001208,SEQUEST,]	1.84	9.364	null	null	0.28
PRT	Q3TML0	Protein disulfide-isomerase A6 OS=Mus musculus OX=10090 GN=Pdia6 PE=1 SV=1	null	null	Mouse_09-2020	null	[MS,MS:1001208,SEQUEST,]	0.00	5.822	null	null	0.08
PRT	Q9WTP7	GTP:AMP phosphotransferase AK3, mitochondrial OS=Mus musculus OX=10090 GN=Ak3 PE=1 SV=3	null	null	Mouse_09-2020	null	[MS,MS:1001208,SEQUEST,]	0.00	8.626	null	null	0.19
PRT	P05214	Tubulin alpha-3 chain OS=Mus musculus OX=10090 GN=Tuba3a PE=1 SV=1	null	null	Mouse_09-2020	null	[MS,MS:1001208,SEQUEST,]	11.83	14.954	null	null	0.14
PRT	P50172	Corticosteroid 11-beta-dehydrogenase isozyme 1 OS=Mus musculus OX=10090 GN=Hsd11b1 PE=1 SV=3	null	null	Mouse_09-2020	null	[MS,MS:1001208,SEQUEST,]	9.10	14.487	null	null	0.19
PRT	P45952	Medium-chain specific acyl-CoA dehydrogenase, mitochondrial OS=Mus musculus OX=10090 GN=Acadm PE=1 SV=1	null	null	Mouse_09-2020	null	[MS,MS:1001208,SEQUEST,]	4.03	9.046	null	null	0.12
PRT	Q9CXW4	60S ribosomal protein L11 OS=Mus musculus OX=10090 GN=Rpl11 PE=1 SV=4	null	null	Mouse_09-2020	null	[MS,MS:1001208,SEQUEST,]	3.62	8.362	null	null	0.16
PRT	Q921R2	40S ribosomal protein S13 OS=Mus musculus OX=10090 GN=Rps13 PE=1 SV=1	null	null	Mouse_09-2020	null	[MS,MS:1001208,SEQUEST,]	0.00	4.320	null	null	0.33
PRT	P99027	60S acidic ribosomal protein P2 OS=Mus musculus OX=10090 GN=Rplp2 PE=1 SV=3	null	null	Mouse_09-2020	null	[MS,MS:1001208,SEQUEST,]	8.50	18.636	null	null	0.36
PRT	O09173	Homogentisate 1,2-dioxygenase OS=Mus musculus OX=10090 GN=Hgd PE=1 SV=2	null	null	Mouse_09-2020	null	[MS,MS:1001208,SEQUEST,]	6.27	10.410	null	null	0.13
PRT	Q91YQ5	Dolichyl-diphosphooligosaccharide--protein glycosyltransferase subunit 1 OS=Mus musculus OX=10090 GN=Rpn1 PE=1 SV=1	null	null	Mouse_09-2020	null	[MS,MS:1001208,SEQUEST,]	6.73	9.706	null	null	0.07
PRT	A0A087WPF8	Protein ABHD14B (Fragment) OS=Mus musculus OX=10090 GN=Abhd14b PE=1 SV=1	null	null	Mouse_09-2020	null	[MS,MS:1001208,SEQUEST,]	9.21	14.328	null	null	0.33
PRT	Q9DB77	Cytochrome b-c1 complex subunit 2, mitochondrial OS=Mus musculus OX=10090 GN=Uqcrc2 PE=1 SV=1	null	null	Mouse_09-2020	null	[MS,MS:1001208,SEQUEST,]	6.02	11.219	null	null	0.10
PRT	Q8VCN5	Cystathionine gamma-lyase OS=Mus musculus OX=10090 GN=Cth PE=1 SV=1	null	null	Mouse_09-2020	null	[MS,MS:1001208,SEQUEST,]	2.03	6.677	null	null	0.09
PRT	O55022	Membrane-associated progesterone receptor component 1 OS=Mus musculus OX=10090 GN=Pgrmc1 PE=1 SV=4	null	null	Mouse_09-2020	null	[MS,MS:1001208,SEQUEST,]	8.92	15.841	null	null	0.14
PRT	P97807	Fumarate hydratase, mitochondrial OS=Mus musculus OX=10090 GN=Fh PE=1 SV=3	null	null	Mouse_09-2020	null	[MS,MS:1001208,SEQUEST,]	7.59	13.349	null	null	0.13
PRT	O88451	Retinol dehydrogenase 7 OS=Mus musculus OX=10090 GN=Rdh7 PE=1 SV=1	null	null	Mouse_09-2020	null	[MS,MS:1001208,SEQUEST,]	8.24	14.525	null	null	0.14
PRT	P16331	Phenylalanine-4-hydroxylase OS=Mus musculus OX=10090 GN=Pah PE=1 SV=4	null	null	Mouse_09-2020	null	[MS,MS:1001208,SEQUEST,]	6.86	7.745	null	null	0.10
PRT	E9PXX7	Thioredoxin domain-containing protein 5 OS=Mus musculus OX=10090 GN=Txndc5 PE=1 SV=1	null	null	Mouse_09-2020	null	[MS,MS:1001208,SEQUEST,]	4.37	7.901	null	null	0.10
PRT	P52840	Sulfotransferase 1A1 OS=Mus musculus OX=10090 GN=Sult1a1 PE=1 SV=1	null	null	Mouse_09-2020	null	[MS,MS:1001208,SEQUEST,]	1.82	7.370	null	null	0.11
PRT	A0A0A6YY34	Glutathione peroxidase OS=Mus musculus OX=10090 GN=Gpx1 PE=1 SV=1	null	null	Mouse_09-2020	null	[MS,MS:1001208,SEQUEST,]	9.15	10.850	null	null	0.33
PRT	Q8CHT0	Delta-1-pyrroline-5-carboxylate dehydrogenase, mitochondrial OS=Mus musculus OX=10090 GN=Aldh4a1 PE=1 SV=3	null	null	Mouse_09-2020	null	[MS,MS:1001208,SEQUEST,]	5.26	10.403	null	null	0.11
PRT	Q8BH00	2-aminomuconic semialdehyde dehydrogenase OS=Mus musculus OX=10090 GN=Aldh8a1 PE=1 SV=1	null	null	Mouse_09-2020	null	[MS,MS:1001208,SEQUEST,]	0.00	8.708	null	null	0.10
PRT	A0A0A0MQ68	Glutaryl-CoA dehydrogenase, mitochondrial OS=Mus musculus OX=10090 GN=Gcdh PE=1 SV=1	null	null	Mouse_09-2020	null	[MS,MS:1001208,SEQUEST,]	2.32	12.201	null	null	0.10
PRT	A0A1W2P733	C-1-tetrahydrofolate synthase, cytoplasmic OS=Mus musculus OX=10090 GN=Mthfd1 PE=1 SV=1	null	null	Mouse_09-2020	null	[MS,MS:1001208,SEQUEST,]	7.72	13.409	null	null	0.07
PRT	O70475	UDP-glucose 6-dehydrogenase OS=Mus musculus OX=10090 GN=Ugdh PE=1 SV=1	null	null	Mouse_09-2020	null	[MS,MS:1001208,SEQUEST,]	4.23	8.021	null	null	0.09
PRT	P37040	NADPH--cytochrome P450 reductase OS=Mus musculus OX=10090 GN=Por PE=1 SV=2	null	null	Mouse_09-2020	null	[MS,MS:1001208,SEQUEST,]	3.51	9.348	null	null	0.08
PRT	Q9QXE0	2-hydroxyacyl-CoA lyase 1 OS=Mus musculus OX=10090 GN=Hacl1 PE=1 SV=2	null	null	Mouse_09-2020	null	[MS,MS:1001208,SEQUEST,]	10.23	14.374	null	null	0.08
PRT	P56135	ATP synthase subunit f, mitochondrial OS=Mus musculus OX=10090 GN=Atp5mf PE=1 SV=3	null	null	Mouse_09-2020	null	[MS,MS:1001208,SEQUEST,]	4.97	9.408	null	null	0.34
PRT	Q8BGL3	Sulfotransferase OS=Mus musculus OX=10090 GN=Sult2a8 PE=1 SV=1	null	null	Mouse_09-2020	null	[MS,MS:1001208,SEQUEST,]	2.04	11.245	null	null	0.20
PRT	Q9D6F9	Tubulin beta-4A chain OS=Mus musculus OX=10090 GN=Tubb4a PE=1 SV=3	null	null	Mouse_09-2020	null	[MS,MS:1001208,SEQUEST,]	10.59	17.967	null	null	0.19
PRT	Q8K169	UDP-glucuronosyltransferase OS=Mus musculus OX=10090 GN=Ugt2b5 PE=1 SV=1	null	null	Mouse_09-2020	null	[MS,MS:1001208,SEQUEST,]	12.80	20.555	null	null	0.12
PRT	Q3UEP4	UDP-glucuronosyltransferase OS=Mus musculus OX=10090 GN=Ugt2b36 PE=1 SV=1	null	null	Mouse_09-2020	null	[MS,MS:1001208,SEQUEST,]	9.75	15.374	null	null	0.12
PRT	Q63886	UDP-glucuronosyltransferase 1A1 OS=Mus musculus OX=10090 GN=Ugt1a1 PE=1 SV=2	null	null	Mouse_09-2020	null	[MS,MS:1001208,SEQUEST,]	10.90	14.440	null	null	0.08
PRT	Q5FW57	Glycine N-acyltransferase-like protein OS=Mus musculus OX=10090 GN=Gm4952 PE=1 SV=3	null	null	Mouse_09-2020	null	[MS,MS:1001208,SEQUEST,]	2.82	6.722	null	null	0.13
PRT	P62751	60S ribosomal protein L23a OS=Mus musculus OX=10090 GN=Rpl23a PE=1 SV=1	null	null	Mouse_09-2020	null	[MS,MS:1001208,SEQUEST,]	7.80	8.776	null	null	0.24
PRT	P08228	Superoxide dismutase [Cu-Zn] OS=Mus musculus OX=10090 GN=Sod1 PE=1 SV=2	null	null	Mouse_09-2020	null	[MS,MS:1001208,SEQUEST,]	2.56	8.728	null	null	0.37
PRT	Q62425	Cytochrome c oxidase subunit NDUFA4 OS=Mus musculus OX=10090 GN=Ndufa4 PE=1 SV=2	null	null	Mouse_09-2020	null	[MS,MS:1001208,SEQUEST,]	4.41	7.170	null	null	0.34
PRT	E9Q5F6	Polyubiquitin-C (Fragment) OS=Mus musculus OX=10090 GN=Ubc PE=1 SV=1	null	null	Mouse_09-2020	null	[MS,MS:1001208,SEQUEST,]	1.61	5.068	null	null	0.45
PRT	Q9DCN2	NADH-cytochrome b5 reductase 3 OS=Mus musculus OX=10090 GN=Cyb5r3 PE=1 SV=3	null	null	Mouse_09-2020	null	[MS,MS:1001208,SEQUEST,]	1.90	4.302	null	null	0.14
PRT	P40936	Indolethylamine N-methyltransferase OS=Mus musculus OX=10090 GN=Inmt PE=1 SV=1	null	null	Mouse_09-2020	null	[MS,MS:1001208,SEQUEST,]	4.59	12.276	null	null	0.11
PRT	P25688	Uricase OS=Mus musculus OX=10090 GN=Uox PE=1 SV=2	null	null	Mouse_09-2020	null	[MS,MS:1001208,SEQUEST,]	5.93	10.616	null	null	0.16
PRT	A2AVJ7	Ribosome-binding protein 1 OS=Mus musculus OX=10090 GN=Rrbp1 PE=1 SV=1	null	null	Mouse_09-2020	null	[MS,MS:1001208,SEQUEST,]	2.09	8.016	null	null	0.06
PRT	B1AU25	Apoptosis-inducing factor 1, mitochondrial OS=Mus musculus OX=10090 GN=Aifm1 PE=1 SV=1	null	null	Mouse_09-2020	null	[MS,MS:1001208,SEQUEST,]	0.00	5.650	null	null	0.05
PRT	P97351	40S ribosomal protein S3a OS=Mus musculus OX=10090 GN=Rps3a PE=1 SV=3	null	null	Mouse_09-2020	null	[MS,MS:1001208,SEQUEST,]	0.00	4.930	null	null	0.12
PRT	P28474	Alcohol dehydrogenase class-3 OS=Mus musculus OX=10090 GN=Adh5 PE=1 SV=3	null	null	Mouse_09-2020	null	[MS,MS:1001208,SEQUEST,]	2.55	8.749	null	null	0.08
PRT	P47963	60S ribosomal protein L13 OS=Mus musculus OX=10090 GN=Rpl13 PE=1 SV=3	null	null	Mouse_09-2020	null	[MS,MS:1001208,SEQUEST,]	0.00	4.585	null	null	0.15
PRT	Q9DBJ1	Phosphoglycerate mutase 1 OS=Mus musculus OX=10090 GN=Pgam1 PE=1 SV=3	null	null	Mouse_09-2020	null	[MS,MS:1001208,SEQUEST,]	5.23	5.347	null	null	0.15
PRT	P07758	Alpha-1-antitrypsin 1-1 OS=Mus musculus OX=10090 GN=Serpina1a PE=1 SV=4	null	null	Mouse_09-2020	null	[MS,MS:1001208,SEQUEST,]	2.21	5.793	null	null	0.10
PRT	P62900	60S ribosomal protein L31 OS=Mus musculus OX=10090 GN=Rpl31 PE=1 SV=1	null	null	Mouse_09-2020	null	[MS,MS:1001208,SEQUEST,]	4.62	9.742	null	null	0.29
PRT	P14152	Malate dehydrogenase, cytoplasmic OS=Mus musculus OX=10090 GN=Mdh1 PE=1 SV=3	null	null	Mouse_09-2020	null	[MS,MS:1001208,SEQUEST,]	5.78	10.251	null	null	0.07
PRT	Q9CQ69	Cytochrome b-c1 complex subunit 8 OS=Mus musculus OX=10090 GN=Uqcrq PE=1 SV=3	null	null	Mouse_09-2020	null	[MS,MS:1001208,SEQUEST,]	10.72	15.024	null	null	0.28
PRT	P09671	Superoxide dismutase [Mn], mitochondrial OS=Mus musculus OX=10090 GN=Sod2 PE=1 SV=3	null	null	Mouse_09-2020	null	[MS,MS:1001208,SEQUEST,]	8.87	11.066	null	null	0.19
PRT	Q01768	Nucleoside diphosphate kinase B OS=Mus musculus OX=10090 GN=Nme2 PE=1 SV=1	null	null	Mouse_09-2020	null	[MS,MS:1001208,SEQUEST,]	4.63	8.680	null	null	0.24
PRT	B1ARA3	60S ribosomal protein L26 (Fragment) OS=Mus musculus OX=10090 GN=Rpl26 PE=1 SV=1	null	null	Mouse_09-2020	null	[MS,MS:1001208,SEQUEST,]	1.84	7.453	null	null	0.28
PRT	Q9QZD8	Mitochondrial dicarboxylate carrier OS=Mus musculus OX=10090 GN=Slc25a10 PE=1 SV=2	null	null	Mouse_09-2020	null	[MS,MS:1001208,SEQUEST,]	2.21	6.309	null	null	0.12
PRT	Q99J08	SEC14-like protein 2 OS=Mus musculus OX=10090 GN=Sec14l2 PE=1 SV=1	null	null	Mouse_09-2020	null	[MS,MS:1001208,SEQUEST,]	3.82	6.869	null	null	0.07
PRT	D3Z4A4	Peroxiredoxin-2 (Fragment) OS=Mus musculus OX=10090 GN=Prdx2 PE=1 SV=8	null	null	Mouse_09-2020	null	[MS,MS:1001208,SEQUEST,]	1.66	4.326	null	null	0.25
PRT	O35488	Very long-chain acyl-CoA synthetase OS=Mus musculus OX=10090 GN=Slc27a2 PE=1 SV=2	null	null	Mouse_09-2020	null	[MS,MS:1001208,SEQUEST,]	7.55	15.899	null	null	0.04
PRT	D3Z106	Acyl-coenzyme A synthetase ACSM1, mitochondrial (Fragment) OS=Mus musculus OX=10090 GN=Acsm1 PE=1 SV=1	null	null	Mouse_09-2020	null	[MS,MS:1001208,SEQUEST,]	5.19	11.379	null	null	0.09
PRT	P06801	NADP-dependent malic enzyme OS=Mus musculus OX=10090 GN=Me1 PE=1 SV=2	null	null	Mouse_09-2020	null	[MS,MS:1001208,SEQUEST,]	3.79	4.598	null	null	0.05
PRT	G5E902	Phosphate carrier protein, mitochondrial OS=Mus musculus OX=10090 GN=Slc25a3 PE=1 SV=1	null	null	Mouse_09-2020	null	[MS,MS:1001208,SEQUEST,]	2.38	7.093	null	null	0.09
PRT	Q9D819	Inorganic pyrophosphatase OS=Mus musculus OX=10090 GN=Ppa1 PE=1 SV=1	null	null	Mouse_09-2020	null	[MS,MS:1001208,SEQUEST,]	0.00	5.277	null	null	0.10
PRT	P63325	40S ribosomal protein S10 OS=Mus musculus OX=10090 GN=Rps10 PE=1 SV=1	null	null	Mouse_09-2020	null	[MS,MS:1001208,SEQUEST,]	2.77	5.152	null	null	0.27
PRT	A0A1B0GSS8	60S ribosomal protein L18 OS=Mus musculus OX=10090 GN=Rpl18 PE=1 SV=1	null	null	Mouse_09-2020	null	[MS,MS:1001208,SEQUEST,]	6.83	13.449	null	null	0.12
PRT	P47911	60S ribosomal protein L6 OS=Mus musculus OX=10090 GN=Rpl6 PE=1 SV=3	null	null	Mouse_09-2020	null	[MS,MS:1001208,SEQUEST,]	1.96	8.718	null	null	0.11
PRT	Q9D2G2	Dihydrolipoyllysine-residue succinyltransferase component of 2-oxoglutarate dehydrogenase complex, mitochondrial OS=Mus musculus OX=10090 GN=Dlst PE=1 SV=1	null	null	Mouse_09-2020	null	[MS,MS:1001208,SEQUEST,]	3.95	5.195	null	null	0.06
PRT	Q99KI0	Aconitate hydratase, mitochondrial OS=Mus musculus OX=10090 GN=Aco2 PE=1 SV=1	null	null	Mouse_09-2020	null	[MS,MS:1001208,SEQUEST,]	5.66	5.924	null	null	0.05
PRT	P14206	40S ribosomal protein SA OS=Mus musculus OX=10090 GN=Rpsa PE=1 SV=4	null	null	Mouse_09-2020	null	[MS,MS:1001208,SEQUEST,]	9.01	13.925	null	null	0.16
PRT	Q9DBF1	Alpha-aminoadipic semialdehyde dehydrogenase OS=Mus musculus OX=10090 GN=Aldh7a1 PE=1 SV=4	null	null	Mouse_09-2020	null	[MS,MS:1001208,SEQUEST,]	6.89	5.277	null	null	0.07
PRT	Q9CQA3	Succinate dehydrogenase [ubiquinone] iron-sulfur subunit, mitochondrial OS=Mus musculus OX=10090 GN=Sdhb PE=1 SV=1	null	null	Mouse_09-2020	null	[MS,MS:1001208,SEQUEST,]	2.16	4.846	null	null	0.12
PRT	Q9CZX8	40S ribosomal protein S19 OS=Mus musculus OX=10090 GN=Rps19 PE=1 SV=3	null	null	Mouse_09-2020	null	[MS,MS:1001208,SEQUEST,]	0.00	2.856	null	null	0.24
PRT	P00186	Cytochrome P450 1A2 OS=Mus musculus OX=10090 GN=Cyp1a2 PE=1 SV=1	null	null	Mouse_09-2020	null	[MS,MS:1001208,SEQUEST,]	2.37	6.311	null	null	0.07
PRT	O09131	Glutathione S-transferase omega-1 OS=Mus musculus OX=10090 GN=Gsto1 PE=1 SV=2	null	null	Mouse_09-2020	null	[MS,MS:1001208,SEQUEST,]	5.63	11.777	null	null	0.19
PRT	Q9DCX2	ATP synthase subunit d, mitochondrial OS=Mus musculus OX=10090 GN=Atp5pd PE=1 SV=3	null	null	Mouse_09-2020	null	[MS,MS:1001208,SEQUEST,]	4.46	8.416	null	null	0.27
PRT	Q9CPR4	60S ribosomal protein L17 OS=Mus musculus OX=10090 GN=Rpl17 PE=1 SV=3	null	null	Mouse_09-2020	null	[MS,MS:1001208,SEQUEST,]	0.00	6.281	null	null	0.10
PRT	Q9Z2I8	Succinate--CoA ligase [GDP-forming] subunit beta, mitochondrial OS=Mus musculus OX=10090 GN=Suclg2 PE=1 SV=3	null	null	Mouse_09-2020	null	[MS,MS:1001208,SEQUEST,]	2.77	8.571	null	null	0.08
PRT	Q3U367	4-trimethylaminobutyraldehyde dehydrogenase OS=Mus musculus OX=10090 GN=Aldh9a1 PE=1 SV=1	null	null	Mouse_09-2020	null	[MS,MS:1001208,SEQUEST,]	4.11	7.932	null	null	0.07
PRT	Q61838	Pregnancy zone protein OS=Mus musculus OX=10090 GN=Pzp PE=1 SV=3	null	null	Mouse_09-2020	null	[MS,MS:1001208,SEQUEST,]	4.37	6.100	null	null	0.02
PRT	Q8CG76	Aflatoxin B1 aldehyde reductase member 2 OS=Mus musculus OX=10090 GN=Akr7a2 PE=1 SV=3	null	null	Mouse_09-2020	null	[MS,MS:1001208,SEQUEST,]	1.64	5.906	null	null	0.11
PRT	A0A1B0GSR9	L-lactate dehydrogenase OS=Mus musculus OX=10090 GN=Ldha PE=1 SV=1	null	null	Mouse_09-2020	null	[MS,MS:1001208,SEQUEST,]	4.30	6.543	null	null	0.09
PRT	Q00623	Apolipoprotein A-I OS=Mus musculus OX=10090 GN=Apoa1 PE=1 SV=2	null	null	Mouse_09-2020	null	[MS,MS:1001208,SEQUEST,]	5.33	9.516	null	null	0.12
PRT	P52760	2-iminobutanoate/2-iminopropanoate deaminase OS=Mus musculus OX=10090 GN=Rida PE=1 SV=3	null	null	Mouse_09-2020	null	[MS,MS:1001208,SEQUEST,]	8.28	11.613	null	null	0.31
PRT	P62962	Profilin-1 OS=Mus musculus OX=10090 GN=Pfn1 PE=1 SV=2	null	null	Mouse_09-2020	null	[MS,MS:1001208,SEQUEST,]	3.40	10.139	null	null	0.29
PRT	P19783	Cytochrome c oxidase subunit 4 isoform 1, mitochondrial OS=Mus musculus OX=10090 GN=Cox4i1 PE=1 SV=2	null	null	Mouse_09-2020	null	[MS,MS:1001208,SEQUEST,]	6.64	10.693	null	null	0.24
PRT	P29758	Ornithine aminotransferase, mitochondrial OS=Mus musculus OX=10090 GN=Oat PE=1 SV=1	null	null	Mouse_09-2020	null	[MS,MS:1001208,SEQUEST,]	7.42	10.059	null	null	0.08
PRT	E0CXN5	Glycerol-3-phosphate dehydrogenase [NAD(+)] OS=Mus musculus OX=10090 GN=Gpd1 PE=1 SV=1	null	null	Mouse_09-2020	null	[MS,MS:1001208,SEQUEST,]	2.09	6.398	null	null	0.10
PRT	Q63836	Selenium-binding protein 2 OS=Mus musculus OX=10090 GN=Selenbp2 PE=1 SV=2	null	null	Mouse_09-2020	null	[MS,MS:1001208,SEQUEST,]	19.03	38.455	null	null	0.26
PRT	P07901	Heat shock protein HSP 90-alpha OS=Mus musculus OX=10090 GN=Hsp90aa1 PE=1 SV=4	null	null	Mouse_09-2020	null	[MS,MS:1001208,SEQUEST,]	0.00	13.511	null	null	0.10
PRT	Q8BK48	Pyrethroid hydrolase Ces2e OS=Mus musculus OX=10090 GN=Ces2e PE=1 SV=1	null	null	Mouse_09-2020	null	[MS,MS:1001208,SEQUEST,]	6.37	14.160	null	null	0.11
PRT	A0A2R8VHY1	Cytochrome P450 2D10 (Fragment) OS=Mus musculus OX=10090 GN=Cyp2d10 PE=1 SV=1	null	null	Mouse_09-2020	null	[MS,MS:1001208,SEQUEST,]	10.30	17.792	null	null	0.19
PRT	P24472	Glutathione S-transferase A4 OS=Mus musculus OX=10090 GN=Gsta4 PE=1 SV=3	null	null	Mouse_09-2020	null	[MS,MS:1001208,SEQUEST,]	4.19	12.546	null	null	0.10
PRT	G5E8M7	Glutathione transferase OS=Mus musculus OX=10090 GN=Gstm6 PE=1 SV=1	null	null	Mouse_09-2020	null	[MS,MS:1001208,SEQUEST,]	2.59	8.027	null	null	0.14
PRT	P11714	Cytochrome P450 2D9 OS=Mus musculus OX=10090 GN=Cyp2d9 PE=1 SV=2	null	null	Mouse_09-2020	null	[MS,MS:1001208,SEQUEST,]	9.24	13.549	null	null	0.07
PRT	Q8VCC2	Liver carboxylesterase 1 OS=Mus musculus OX=10090 GN=Ces1 PE=1 SV=1	null	null	Mouse_09-2020	null	[MS,MS:1001208,SEQUEST,]	1.77	6.872	null	null	0.06
PRT	Q8JZR0	Long-chain-fatty-acid--CoA ligase 5 OS=Mus musculus OX=10090 GN=Acsl5 PE=1 SV=1	null	null	Mouse_09-2020	null	[MS,MS:1001208,SEQUEST,]	1.83	5.957	null	null	0.04
PRT	Q9CQN1	Heat shock protein 75 kDa, mitochondrial OS=Mus musculus OX=10090 GN=Trap1 PE=1 SV=1	null	null	Mouse_09-2020	null	[MS,MS:1001208,SEQUEST,]	0.00	5.724	null	null	0.07
PRT	A0A2I3BQ03	14-3-3 protein zeta/delta (Fragment) OS=Mus musculus OX=10090 GN=Ywhaz PE=1 SV=1	null	null	Mouse_09-2020	null	[MS,MS:1001208,SEQUEST,]	2.00	6.731	null	null	0.19
PRT	J3QMG3	Voltage-dependent anion-selective channel protein 3 OS=Mus musculus OX=10090 GN=Vdac3 PE=1 SV=1	null	null	Mouse_09-2020	null	[MS,MS:1001208,SEQUEST,]	2.22	6.702	null	null	0.11
PRT	Q60932	Voltage-dependent anion-selective channel protein 1 OS=Mus musculus OX=10090 GN=Vdac1 PE=1 SV=3	null	null	Mouse_09-2020	null	[MS,MS:1001208,SEQUEST,]	5.39	6.856	null	null	0.11
PRT	Q9CQB4	Cytochrome b-c1 complex subunit 7 OS=Mus musculus OX=10090 GN=Uqcrb PE=1 SV=1	null	null	Mouse_09-2020	null	[MS,MS:1001208,SEQUEST,]	2.93	6.446	null	null	0.23
PRT	P14131	40S ribosomal protein S16 OS=Mus musculus OX=10090 GN=Rps16 PE=1 SV=4	null	null	Mouse_09-2020	null	[MS,MS:1001208,SEQUEST,]	2.70	5.070	null	null	0.19
PRT	A0A1L1SQA8	40S ribosomal protein S25 OS=Mus musculus OX=10090 GN=Rps25 PE=1 SV=1	null	null	Mouse_09-2020	null	[MS,MS:1001208,SEQUEST,]	1.67	2.973	null	null	0.14
PRT	A0A1B0GS68	60S ribosomal protein L13a OS=Mus musculus OX=10090 GN=Gm45713 PE=2 SV=1	null	null	Mouse_09-2020	null	[MS,MS:1001208,SEQUEST,]	2.17	3.900	null	null	0.04
PRT	P48036	Annexin A5 OS=Mus musculus OX=10090 GN=Anxa5 PE=1 SV=1	null	null	Mouse_09-2020	null	[MS,MS:1001208,SEQUEST,]	0.00	4.609	null	null	0.08
PRT	A2AKV0	ATP synthase, H+-transporting, mitochondrial F1 complex, gamma polypeptide 1 (Fragment) OS=Mus musculus OX=10090 GN=Atp5c1 PE=1 SV=1	null	null	Mouse_09-2020	null	[MS,MS:1001208,SEQUEST,]	1.77	3.427	null	null	0.23
PRT	P41105	60S ribosomal protein L28 OS=Mus musculus OX=10090 GN=Rpl28 PE=1 SV=2	null	null	Mouse_09-2020	null	[MS,MS:1001208,SEQUEST,]	0.00	4.311	null	null	0.15
PRT	Q9JLI0	Aldo-keto reductase a OS=Mus musculus OX=10090 GN=Akr1c12 PE=1 SV=1	null	null	Mouse_09-2020	null	[MS,MS:1001208,SEQUEST,]	5.07	4.883	null	null	0.06
PRT	Q78PY7	Staphylococcal nuclease domain-containing protein 1 OS=Mus musculus OX=10090 GN=Snd1 PE=1 SV=1	null	null	Mouse_09-2020	null	[MS,MS:1001208,SEQUEST,]	7.67	8.696	null	null	0.03
PRT	Q9WUM5	Succinate--CoA ligase [ADP/GDP-forming] subunit alpha, mitochondrial OS=Mus musculus OX=10090 GN=Suclg1 PE=1 SV=4	null	null	Mouse_09-2020	null	[MS,MS:1001208,SEQUEST,]	0.00	1.467	null	null	0.07
PRT	P62702	40S ribosomal protein S4, X isoform OS=Mus musculus OX=10090 GN=Rps4x PE=1 SV=2	null	null	Mouse_09-2020	null	[MS,MS:1001208,SEQUEST,]	2.23	5.334	null	null	0.12
PRT	A0A0R4J0Z1	Protein disulfide-isomerase A4 OS=Mus musculus OX=10090 GN=Pdia4 PE=1 SV=1	null	null	Mouse_09-2020	null	[MS,MS:1001208,SEQUEST,]	6.65	9.956	null	null	0.03
PRT	Q921I1	Serotransferrin OS=Mus musculus OX=10090 GN=Tf PE=1 SV=1	null	null	Mouse_09-2020	null	[MS,MS:1001208,SEQUEST,]	1.72	5.223	null	null	0.04
PRT	A0A498WGK2	Asparagine--tRNA ligase OS=Mus musculus OX=10090 GN=Nars PE=1 SV=1	null	null	Mouse_09-2020	null	[MS,MS:1001208,SEQUEST,]	3.97	3.481	null	null	0.03
PRT	Q9DD20	Methyltransferase-like protein 7B OS=Mus musculus OX=10090 GN=Mettl7b PE=1 SV=2	null	null	Mouse_09-2020	null	[MS,MS:1001208,SEQUEST,]	0.00	2.020	null	null	0.05
PRT	P15105	Glutamine synthetase OS=Mus musculus OX=10090 GN=Glul PE=1 SV=6	null	null	Mouse_09-2020	null	[MS,MS:1001208,SEQUEST,]	4.47	9.113	null	null	0.10
PRT	P58710	L-gulonolactone oxidase OS=Mus musculus OX=10090 GN=Gulo PE=1 SV=3	null	null	Mouse_09-2020	null	[MS,MS:1001208,SEQUEST,]	4.41	3.497	null	null	0.05
PRT	Q8R164	Valacyclovir hydrolase OS=Mus musculus OX=10090 GN=Bphl PE=1 SV=1	null	null	Mouse_09-2020	null	[MS,MS:1001208,SEQUEST,]	5.15	2.448	null	null	0.07
PRT	Q3V117	ATP-citrate synthase OS=Mus musculus OX=10090 GN=Acly PE=1 SV=1	null	null	Mouse_09-2020	null	[MS,MS:1001208,SEQUEST,]	0.00	2.562	null	null	0.03
PRT	P56593	Cytochrome P450 2A12 OS=Mus musculus OX=10090 GN=Cyp2a12 PE=1 SV=2	null	null	Mouse_09-2020	null	[MS,MS:1001208,SEQUEST,]	2.89	6.098	null	null	0.05
PRT	G3X925	Pyruvate kinase OS=Mus musculus OX=10090 GN=Pklr PE=1 SV=1	null	null	Mouse_09-2020	null	[MS,MS:1001208,SEQUEST,]	0.00	3.510	null	null	0.03
PRT	Q9CZM2	60S ribosomal protein L15 OS=Mus musculus OX=10090 GN=Rpl15 PE=1 SV=4	null	null	Mouse_09-2020	null	[MS,MS:1001208,SEQUEST,]	2.02	1.967	null	null	0.10
PRT	Q9CR57	60S ribosomal protein L14 OS=Mus musculus OX=10090 GN=Rpl14 PE=1 SV=3	null	null	Mouse_09-2020	null	[MS,MS:1001208,SEQUEST,]	0.00	2.087	null	null	0.11
PRT	Q9CZ13	Cytochrome b-c1 complex subunit 1, mitochondrial OS=Mus musculus OX=10090 GN=Uqcrc1 PE=1 SV=2	null	null	Mouse_09-2020	null	[MS,MS:1001208,SEQUEST,]	0.00	1.894	null	null	0.03
PRT	Q91X72	Hemopexin OS=Mus musculus OX=10090 GN=Hpx PE=1 SV=2	null	null	Mouse_09-2020	null	[MS,MS:1001208,SEQUEST,]	3.25	2.812	null	null	0.03
PRT	Q6ZWN5	40S ribosomal protein S9 OS=Mus musculus OX=10090 GN=Rps9 PE=1 SV=3	null	null	Mouse_09-2020	null	[MS,MS:1001208,SEQUEST,]	2.33	3.037	null	null	0.11
PRT	P14869	60S acidic ribosomal protein P0 OS=Mus musculus OX=10090 GN=Rplp0 PE=1 SV=3	null	null	Mouse_09-2020	null	[MS,MS:1001208,SEQUEST,]	3.57	3.630	null	null	0.07
PRT	Q91VS7	Microsomal glutathione S-transferase 1 OS=Mus musculus OX=10090 GN=Mgst1 PE=1 SV=3	null	null	Mouse_09-2020	null	[MS,MS:1001208,SEQUEST,]	2.19	5.103	null	null	0.13
PRT	P61358	60S ribosomal protein L27 OS=Mus musculus OX=10090 GN=Rpl27 PE=1 SV=2	null	null	Mouse_09-2020	null	[MS,MS:1001208,SEQUEST,]	0.00	3.026	null	null	0.15
PRT	P62267	40S ribosomal protein S23 OS=Mus musculus OX=10090 GN=Rps23 PE=1 SV=3	null	null	Mouse_09-2020	null	[MS,MS:1001208,SEQUEST,]	4.42	4.601	null	null	0.09
PRT	O55125	Protein NipSnap homolog 1 OS=Mus musculus OX=10090 GN=Nipsnap1 PE=1 SV=1	null	null	Mouse_09-2020	null	[MS,MS:1001208,SEQUEST,]	5.42	6.587	null	null	0.08
PRT	Q00724	Retinol-binding protein 4 OS=Mus musculus OX=10090 GN=Rbp4 PE=1 SV=2	null	null	Mouse_09-2020	null	[MS,MS:1001208,SEQUEST,]	3.51	6.070	null	null	0.10
PRT	O55142	60S ribosomal protein L35a OS=Mus musculus OX=10090 GN=Rpl35a PE=1 SV=2	null	null	Mouse_09-2020	null	[MS,MS:1001208,SEQUEST,]	0.00	1.340	null	null	0.09
PRT	Q9DCY0	Glycine N-acyltransferase-like protein Keg1 OS=Mus musculus OX=10090 GN=Keg1 PE=1 SV=1	null	null	Mouse_09-2020	null	[MS,MS:1001208,SEQUEST,]	5.41	6.767	null	null	0.10
PRT	P56379	ATP synthase subunit ATP5MPL, mitochondrial OS=Mus musculus OX=10090 GN=Atp5mpl PE=1 SV=1	null	null	Mouse_09-2020	null	[MS,MS:1001208,SEQUEST,]	0.00	3.770	null	null	0.34
PRT	A2CEL1	Major urinary protein 1 OS=Mus musculus OX=10090 GN=Mup1 PE=3 SV=1	null	null	Mouse_09-2020	null	[MS,MS:1001208,SEQUEST,]	3.19	6.792	null	null	0.17
PRT	Q91X75	Cyp2a4 protein OS=Mus musculus OX=10090 GN=Cyp2a5 PE=1 SV=1	null	null	Mouse_09-2020	null	[MS,MS:1001208,SEQUEST,]	4.44	6.568	null	null	0.05
PRT	Q9Z2I9	Succinate--CoA ligase [ADP-forming] subunit beta, mitochondrial OS=Mus musculus OX=10090 GN=Sucla2 PE=1 SV=2	null	null	Mouse_09-2020	null	[MS,MS:1001208,SEQUEST,]	1.61	4.341	null	null	0.03
PRT	P61458	Pterin-4-alpha-carbinolamine dehydratase OS=Mus musculus OX=10090 GN=Pcbd1 PE=1 SV=2	null	null	Mouse_09-2020	null	[MS,MS:1001208,SEQUEST,]	0.00	2.374	null	null	0.19
PRT	Q8BVI4	Dihydropteridine reductase OS=Mus musculus OX=10090 GN=Qdpr PE=1 SV=2	null	null	Mouse_09-2020	null	[MS,MS:1001208,SEQUEST,]	5.55	6.485	null	null	0.14
PRT	Q9WVM8	Kynurenine/alpha-aminoadipate aminotransferase, mitochondrial OS=Mus musculus OX=10090 GN=Aadat PE=1 SV=1	null	null	Mouse_09-2020	null	[MS,MS:1001208,SEQUEST,]	3.42	4.455	null	null	0.04
PRT	Q8VEK3	Heterogeneous nuclear ribonucleoprotein U OS=Mus musculus OX=10090 GN=Hnrnpu PE=1 SV=1	null	null	Mouse_09-2020	null	[MS,MS:1001208,SEQUEST,]	1.76	4.401	null	null	0.03
PRT	Q9CRB3	5-hydroxyisourate hydrolase OS=Mus musculus OX=10090 GN=Urah PE=1 SV=1	null	null	Mouse_09-2020	null	[MS,MS:1001208,SEQUEST,]	2.66	3.564	null	null	0.10
PRT	P20108	Thioredoxin-dependent peroxide reductase, mitochondrial OS=Mus musculus OX=10090 GN=Prdx3 PE=1 SV=1	null	null	Mouse_09-2020	null	[MS,MS:1001208,SEQUEST,]	0.00	3.437	null	null	0.10
PRT	Q8JZU2	Tricarboxylate transport protein, mitochondrial OS=Mus musculus OX=10090 GN=Slc25a1 PE=1 SV=1	null	null	Mouse_09-2020	null	[MS,MS:1001208,SEQUEST,]	0.00	6.022	null	null	0.08
PRT	B1AV77	Aldehyde dehydrogenase OS=Mus musculus OX=10090 GN=Aldh3a2 PE=1 SV=1	null	null	Mouse_09-2020	null	[MS,MS:1001208,SEQUEST,]	0.00	5.488	null	null	0.05
PRT	G3UYJ7	Predicted gene 20441 (Fragment) OS=Mus musculus OX=10090 GN=Gm20441 PE=3 SV=1	null	null	Mouse_09-2020	null	[MS,MS:1001208,SEQUEST,]	0.00	3.669	null	null	0.08
PRT	P68040	Receptor of activated protein C kinase 1 OS=Mus musculus OX=10090 GN=Rack1 PE=1 SV=3	null	null	Mouse_09-2020	null	[MS,MS:1001208,SEQUEST,]	1.81	5.866	null	null	0.06
PRT	Q922Q1	Mitochondrial amidoxime reducing component 2 OS=Mus musculus OX=10090 GN=Mtarc2 PE=1 SV=1	null	null	Mouse_09-2020	null	[MS,MS:1001208,SEQUEST,]	0.00	3.793	null	null	0.05
PRT	P84099	60S ribosomal protein L19 OS=Mus musculus OX=10090 GN=Rpl19 PE=1 SV=1	null	null	Mouse_09-2020	null	[MS,MS:1001208,SEQUEST,]	1.62	3.039	null	null	0.13
PRT	P48758	Carbonyl reductase [NADPH] 1 OS=Mus musculus OX=10090 GN=Cbr1 PE=1 SV=3	null	null	Mouse_09-2020	null	[MS,MS:1001208,SEQUEST,]	3.23	4.529	null	null	0.08
PRT	Q99KR3	Endoribonuclease LACTB2 OS=Mus musculus OX=10090 GN=Lactb2 PE=1 SV=1	null	null	Mouse_09-2020	null	[MS,MS:1001208,SEQUEST,]	3.03	5.540	null	null	0.09
PRT	G3UX26	Outer mitochondrial membrane protein porin 2 OS=Mus musculus OX=10090 GN=Vdac2 PE=1 SV=1	null	null	Mouse_09-2020	null	[MS,MS:1001208,SEQUEST,]	0.00	3.814	null	null	0.06
PRT	O08997	Copper transport protein ATOX1 OS=Mus musculus OX=10090 GN=Atox1 PE=1 SV=1	null	null	Mouse_09-2020	null	[MS,MS:1001208,SEQUEST,]	0.00	1.880	null	null	0.32
PRT	P62830	60S ribosomal protein L23 OS=Mus musculus OX=10090 GN=Rpl23 PE=1 SV=1	null	null	Mouse_09-2020	null	[MS,MS:1001208,SEQUEST,]	1.93	3.775	null	null	0.12
PRT	Q64105	Sepiapterin reductase OS=Mus musculus OX=10090 GN=Spr PE=1 SV=1	null	null	Mouse_09-2020	null	[MS,MS:1001208,SEQUEST,]	4.01	9.274	null	null	0.11
PRT	P34928	Apolipoprotein C-I OS=Mus musculus OX=10090 GN=Apoc1 PE=1 SV=1	null	null	Mouse_09-2020	null	[MS,MS:1001208,SEQUEST,]	0.00	1.655	null	null	0.13
PRT	Q9WVL0	Maleylacetoacetate isomerase OS=Mus musculus OX=10090 GN=Gstz1 PE=1 SV=1	null	null	Mouse_09-2020	null	[MS,MS:1001208,SEQUEST,]	4.73	6.760	null	null	0.11
PRT	P61922	4-aminobutyrate aminotransferase, mitochondrial OS=Mus musculus OX=10090 GN=Abat PE=1 SV=1	null	null	Mouse_09-2020	null	[MS,MS:1001208,SEQUEST,]	1.84	4.791	null	null	0.04
PRT	Q91VK2	Eef1d protein OS=Mus musculus OX=10090 GN=Eef1d PE=1 SV=1	null	null	Mouse_09-2020	null	[MS,MS:1001208,SEQUEST,]	1.80	3.958	null	null	0.08
PRT	Q9D8N0	Elongation factor 1-gamma OS=Mus musculus OX=10090 GN=Eef1g PE=1 SV=3	null	null	Mouse_09-2020	null	[MS,MS:1001208,SEQUEST,]	0.00	2.488	null	null	0.05
PRT	Q99P30	Peroxisomal coenzyme A diphosphatase NUDT7 OS=Mus musculus OX=10090 GN=Nudt7 PE=1 SV=2	null	null	Mouse_09-2020	null	[MS,MS:1001208,SEQUEST,]	5.99	6.750	null	null	0.10
PRT	O88587	Catechol O-methyltransferase OS=Mus musculus OX=10090 GN=Comt PE=1 SV=2	null	null	Mouse_09-2020	null	[MS,MS:1001208,SEQUEST,]	1.80	3.784	null	null	0.08
PRT	Q68FD5	Clathrin heavy chain 1 OS=Mus musculus OX=10090 GN=Cltc PE=1 SV=3	null	null	Mouse_09-2020	null	[MS,MS:1001208,SEQUEST,]	2.27	5.378	null	null	0.01
PRT	A2A974	Cytochrome P450 4A12B OS=Mus musculus OX=10090 GN=Cyp4a12b PE=1 SV=1	null	null	Mouse_09-2020	null	[MS,MS:1001208,SEQUEST,]	1.77	4.621	null	null	0.04
PRT	Q8VCW8	Medium-chain acyl-CoA ligase ACSF2, mitochondrial OS=Mus musculus OX=10090 GN=Acsf2 PE=1 SV=1	null	null	Mouse_09-2020	null	[MS,MS:1001208,SEQUEST,]	0.00	2.856	null	null	0.03
PRT	P62849	40S ribosomal protein S24 OS=Mus musculus OX=10090 GN=Rps24 PE=1 SV=1	null	null	Mouse_09-2020	null	[MS,MS:1001208,SEQUEST,]	2.64	7.049	null	null	0.21
PRT	Q91W64	Cytochrome P450 2C70 OS=Mus musculus OX=10090 GN=Cyp2c70 PE=1 SV=2	null	null	Mouse_09-2020	null	[MS,MS:1001208,SEQUEST,]	4.03	5.400	null	null	0.05
PRT	H7BWY3	Alanine--glyoxylate aminotransferase 2, mitochondrial OS=Mus musculus OX=10090 GN=Agxt2 PE=1 SV=1	null	null	Mouse_09-2020	null	[MS,MS:1001208,SEQUEST,]	4.05	4.779	null	null	0.03
PRT	Q9JIZ0	Probable N-acetyltransferase CML1 OS=Mus musculus OX=10090 GN=Cml1 PE=1 SV=1	null	null	Mouse_09-2020	null	[MS,MS:1001208,SEQUEST,]	1.89	2.720	null	null	0.07
PRT	A0A1B0GT40	Peptide-methionine (S)-S-oxide reductase OS=Mus musculus OX=10090 GN=Msra PE=1 SV=1	null	null	Mouse_09-2020	null	[MS,MS:1001208,SEQUEST,]	3.48	6.047	null	null	0.18
PRT	A0A0G2JDI9	ATP-binding cassette sub-family D member 3 OS=Mus musculus OX=10090 GN=Abcd3 PE=1 SV=1	null	null	Mouse_09-2020	null	[MS,MS:1001208,SEQUEST,]	0.00	5.178	null	null	0.07
PRT	H3BK03	Serum paraoxonase/arylesterase 1 (Fragment) OS=Mus musculus OX=10090 GN=Pon1 PE=1 SV=9	null	null	Mouse_09-2020	null	[MS,MS:1001208,SEQUEST,]	0.00	3.383	null	null	0.09
PRT	A0A452J8A5	Enoyl-CoA delta isomerase 1, mitochondrial OS=Mus musculus OX=10090 GN=Eci1 PE=1 SV=1	null	null	Mouse_09-2020	null	[MS,MS:1001208,SEQUEST,]	1.73	3.140	null	null	0.10
PRT	Q9R0P5	Destrin OS=Mus musculus OX=10090 GN=Dstn PE=1 SV=3	null	null	Mouse_09-2020	null	[MS,MS:1001208,SEQUEST,]	2.40	7.069	null	null	0.08
PRT	D6RHS6	Phosphatidylethanolamine-binding protein 1 OS=Mus musculus OX=10090 GN=Pebp1 PE=1 SV=1	null	null	Mouse_09-2020	null	[MS,MS:1001208,SEQUEST,]	0.00	2.055	null	null	0.30
PRT	O08601	Microsomal triglyceride transfer protein large subunit OS=Mus musculus OX=10090 GN=Mttp PE=1 SV=2	null	null	Mouse_09-2020	null	[MS,MS:1001208,SEQUEST,]	1.64	3.042	null	null	0.03
PRT	Q543K9	Purine nucleoside phosphorylase OS=Mus musculus OX=10090 GN=Pnp PE=1 SV=1	null	null	Mouse_09-2020	null	[MS,MS:1001208,SEQUEST,]	1.85	5.323	null	null	0.07
PRT	P43274	Histone H1.4 OS=Mus musculus OX=10090 GN=H1-4 PE=1 SV=2	null	null	Mouse_09-2020	null	[MS,MS:1001208,SEQUEST,]	2.09	5.011	null	null	0.11
PRT	E9PVP0	START domain-containing protein 10 OS=Mus musculus OX=10090 GN=Stard10 PE=1 SV=1	null	null	Mouse_09-2020	null	[MS,MS:1001208,SEQUEST,]	1.64	3.242	null	null	0.06
PRT	A0A494B9Y8	Ferrochelatase OS=Mus musculus OX=10090 GN=Fech PE=1 SV=1	null	null	Mouse_09-2020	null	[MS,MS:1001208,SEQUEST,]	0.00	1.671	null	null	0.05
PRT	Q99LB2	Dehydrogenase/reductase SDR family member 4 OS=Mus musculus OX=10090 GN=Dhrs4 PE=1 SV=3	null	null	Mouse_09-2020	null	[MS,MS:1001208,SEQUEST,]	6.62	6.328	null	null	0.09
PRT	P14115	60S ribosomal protein L27a OS=Mus musculus OX=10090 GN=Rpl27a PE=1 SV=5	null	null	Mouse_09-2020	null	[MS,MS:1001208,SEQUEST,]	1.67	5.354	null	null	0.12
PRT	D3YV43	40S ribosomal protein S3 OS=Mus musculus OX=10090 GN=Rps3 PE=1 SV=1	null	null	Mouse_09-2020	null	[MS,MS:1001208,SEQUEST,]	0.00	2.188	null	null	0.08
PRT	P26150	3 beta-hydroxysteroid dehydrogenase/Delta 5-->4-isomerase type 3 OS=Mus musculus OX=10090 GN=Hsd3b3 PE=1 SV=3	null	null	Mouse_09-2020	null	[MS,MS:1001208,SEQUEST,]	0.00	2.723	null	null	0.08
PRT	Q91X83	S-adenosylmethionine synthase isoform type-1 OS=Mus musculus OX=10090 GN=Mat1a PE=1 SV=1	null	null	Mouse_09-2020	null	[MS,MS:1001208,SEQUEST,]	4.61	10.024	null	null	0.08
PRT	K4DI63	Protein CREG1 OS=Mus musculus OX=10090 GN=Creg1 PE=1 SV=1	null	null	Mouse_09-2020	null	[MS,MS:1001208,SEQUEST,]	3.43	6.881	null	null	0.28
PRT	A0A0R4J135	Selenium-binding protein 2 OS=Mus musculus OX=10090 GN=Selenbp2 PE=1 SV=1	null	null	Mouse_09-2020	null	[MS,MS:1001208,SEQUEST,]	13.91	31.771	null	null	0.25
PRT	Q7TMM9	Tubulin beta-2A chain OS=Mus musculus OX=10090 GN=Tubb2a PE=1 SV=1	null	null	Mouse_09-2020	null	[MS,MS:1001208,SEQUEST,]	11.00	15.353	null	null	0.13
PRT	K9J7B2	UDP-glucuronosyltransferase OS=Mus musculus OX=10090 GN=Ugt1a6b PE=1 SV=1	null	null	Mouse_09-2020	null	[MS,MS:1001208,SEQUEST,]	8.92	12.996	null	null	0.07
PRT	D3YX76	Glutathione S-transferase OS=Mus musculus OX=10090 GN=Gstm2 PE=1 SV=1	null	null	Mouse_09-2020	null	[MS,MS:1001208,SEQUEST,]	4.36	7.442	null	null	0.22
PRT	Q9JKY7	Cytochrome P450 CYP2D22 OS=Mus musculus OX=10090 GN=Cyp2d22 PE=1 SV=1	null	null	Mouse_09-2020	null	[MS,MS:1001208,SEQUEST,]	5.57	6.936	null	null	0.05
PRT	F6WA09	14-3-3 protein epsilon (Fragment) OS=Mus musculus OX=10090 GN=Ywhae PE=1 SV=1	null	null	Mouse_09-2020	null	[MS,MS:1001208,SEQUEST,]	2.00	4.606	null	null	0.13
PRT	P68254	14-3-3 protein theta OS=Mus musculus OX=10090 GN=Ywhaq PE=1 SV=1	null	null	Mouse_09-2020	null	[MS,MS:1001208,SEQUEST,]	2.00	1.849	null	null	0.07
PRT	Q91WT7	3-alpha-hydroxysteroid dehydrogenase type 1 OS=Mus musculus OX=10090 GN=Akr1c14 PE=1 SV=1	null	null	Mouse_09-2020	null	[MS,MS:1001208,SEQUEST,]	3.83	4.170	null	null	0.07
PRT	P23953	Carboxylesterase 1C OS=Mus musculus OX=10090 GN=Ces1c PE=1 SV=4	null	null	Mouse_09-2020	null	[MS,MS:1001208,SEQUEST,]	1.77	3.500	null	null	0.04
PRT	A0A2R8VHT1	3-mercaptopyruvate sulfurtransferase (Fragment) OS=Mus musculus OX=10090 GN=Mpst PE=1 SV=1	null	null	Mouse_09-2020	null	[MS,MS:1001208,SEQUEST,]	0.00	1.774	null	null	0.09
PRT	A0A5F8MQ94	RIKEN cDNA 1810058I24 gene OS=Mus musculus OX=10090 GN=1810058I24Rik PE=4 SV=1	null	null	Mouse_09-2020	null	[MS,MS:1001208,SEQUEST,]	0.00	0.330	null	null	0.38
PRT	P47791	Glutathione reductase, mitochondrial OS=Mus musculus OX=10090 GN=Gsr PE=1 SV=3	null	null	Mouse_09-2020	null	[MS,MS:1001208,SEQUEST,]	0.00	0.824	null	null	0.04
PRT	F6Y6L6	Predicted gene, 49369 (Fragment) OS=Mus musculus OX=10090 GN=Gm49369 PE=1 SV=1	null	null	Mouse_09-2020	null	[MS,MS:1001208,SEQUEST,]	2.02	4.839	null	null	0.04
PRT	B8JJ53	Tripartite motif-containing protein 26 (Fragment) OS=Mus musculus OX=10090 GN=Trim26 PE=1 SV=1	null	null	Mouse_09-2020	null	[MS,MS:1001208,SEQUEST,]	0.00	0.418	null	null	0.11
PRT	Q99JY0	Trifunctional enzyme subunit beta, mitochondrial OS=Mus musculus OX=10090 GN=Hadhb PE=1 SV=1	null	null	Mouse_09-2020	null	[MS,MS:1001208,SEQUEST,]	0.00	1.035	null	null	0.03
PRT	Q6PDN3	Myosin light chain kinase, smooth muscle OS=Mus musculus OX=10090 GN=Mylk PE=1 SV=3	null	null	Mouse_09-2020	null	[MS,MS:1001208,SEQUEST,]	0.00	0.539	null	null	0.01
PRT	G3UYV7	40S ribosomal protein S28 (Fragment) OS=Mus musculus OX=10090 GN=Rps28 PE=1 SV=1	null	null	Mouse_09-2020	null	[MS,MS:1001208,SEQUEST,]	0.00	1.204	null	null	0.13
PRT	Q3TXS7	26S proteasome non-ATPase regulatory subunit 1 OS=Mus musculus OX=10090 GN=Psmd1 PE=1 SV=1	null	null	Mouse_09-2020	null	[MS,MS:1001208,SEQUEST,]	0.00	1.062	null	null	0.02
PRT	Q9CPQ1	Cytochrome c oxidase subunit 6C OS=Mus musculus OX=10090 GN=Cox6c PE=1 SV=3	null	null	Mouse_09-2020	null	[MS,MS:1001208,SEQUEST,]	0.00	6.008	null	null	0.17
PRT	E9Q1G8	Septin-7 OS=Mus musculus OX=10090 GN=Septin7 PE=1 SV=2	null	null	Mouse_09-2020	null	[MS,MS:1001208,SEQUEST,]	0.00	0.985	null	null	0.02
PRT	Q3U4F0	Sideroflexin-3 OS=Mus musculus OX=10090 GN=Sfxn3 PE=1 SV=1	null	null	Mouse_09-2020	null	[MS,MS:1001208,SEQUEST,]	1.98	3.144	null	null	0.03
PRT	Q9DBL7	Bifunctional coenzyme A synthase OS=Mus musculus OX=10090 GN=Coasy PE=1 SV=2	null	null	Mouse_09-2020	null	[MS,MS:1001208,SEQUEST,]	0.00	1.086	null	null	0.02
PRT	P04939	Major urinary protein 3 OS=Mus musculus OX=10090 GN=Mup3 PE=1 SV=1	null	null	Mouse_09-2020	null	[MS,MS:1001208,SEQUEST,]	2.99	5.506	null	null	0.08
PRT	Q64737	Trifunctional purine biosynthetic protein adenosine-3 OS=Mus musculus OX=10090 GN=Gart PE=1 SV=3	null	null	Mouse_09-2020	null	[MS,MS:1001208,SEQUEST,]	5.74	8.562	null	null	0.01
PRT	Q8R059	UDP-glucose 4-epimerase OS=Mus musculus OX=10090 GN=Gale PE=1 SV=1	null	null	Mouse_09-2020	null	[MS,MS:1001208,SEQUEST,]	2.20	5.112	null	null	0.03
PRT	Q9JJ59	ATP-binding cassette sub-family B member 9 OS=Mus musculus OX=10090 GN=Abcb9 PE=2 SV=1	null	null	Mouse_09-2020	null	[MS,MS:1001208,SEQUEST,]	0.00	1.399	null	null	0.01
PRT	A0A1Y7VNI1	HEAT repeat-containing protein 1 (Fragment) OS=Mus musculus OX=10090 GN=Heatr1 PE=1 SV=1	null	null	Mouse_09-2020	null	[MS,MS:1001208,SEQUEST,]	0.00	0.476	null	null	0.04
PRT	P09813	Apolipoprotein A-II OS=Mus musculus OX=10090 GN=Apoa2 PE=1 SV=2	null	null	Mouse_09-2020	null	[MS,MS:1001208,SEQUEST,]	2.69	3.140	null	null	0.15
PRT	Q8BWF0	Succinate-semialdehyde dehydrogenase, mitochondrial OS=Mus musculus OX=10090 GN=Aldh5a1 PE=1 SV=1	null	null	Mouse_09-2020	null	[MS,MS:1001208,SEQUEST,]	2.49	4.432	null	null	0.03
PRT	P16332	Methylmalonyl-CoA mutase, mitochondrial OS=Mus musculus OX=10090 GN=Mmut PE=1 SV=2	null	null	Mouse_09-2020	null	[MS,MS:1001208,SEQUEST,]	0.00	1.641	null	null	0.02
PRT	Q8VCM7	Fibrinogen gamma chain OS=Mus musculus OX=10090 GN=Fgg PE=1 SV=1	null	null	Mouse_09-2020	null	[MS,MS:1001208,SEQUEST,]	0.00	2.078	null	null	0.02
PRT	A0A494BAK4	Endoplasmic reticulum-Golgi intermediate compartment protein 1 OS=Mus musculus OX=10090 GN=Ergic1 PE=1 SV=1	null	null	Mouse_09-2020	null	[MS,MS:1001208,SEQUEST,]	0.00	1.993	null	null	0.03
PRT	Q9QXY6	EH domain-containing protein 3 OS=Mus musculus OX=10090 GN=Ehd3 PE=1 SV=2	null	null	Mouse_09-2020	null	[MS,MS:1001208,SEQUEST,]	0.00	2.140	null	null	0.02
PRT	Q9CQ54	NADH dehydrogenase [ubiquinone] 1 subunit C2 OS=Mus musculus OX=10090 GN=Ndufc2 PE=1 SV=1	null	null	Mouse_09-2020	null	[MS,MS:1001208,SEQUEST,]	2.20	3.246	null	null	0.11
PRT	P84104	Serine/arginine-rich splicing factor 3 OS=Mus musculus OX=10090 GN=Srsf3 PE=1 SV=1	null	null	Mouse_09-2020	null	[MS,MS:1001208,SEQUEST,]	2.10	2.127	null	null	0.05
PRT	Q8BWQ1	UDP-glucuronosyltransferase 2A3 OS=Mus musculus OX=10090 GN=Ugt2a3 PE=1 SV=1	null	null	Mouse_09-2020	null	[MS,MS:1001208,SEQUEST,]	3.04	5.132	null	null	0.03
PRT	Q9D826	Peroxisomal sarcosine oxidase OS=Mus musculus OX=10090 GN=Pipox PE=1 SV=1	null	null	Mouse_09-2020	null	[MS,MS:1001208,SEQUEST,]	2.25	3.569	null	null	0.04
PRT	Q8K4Z3	NAD(P)H-hydrate epimerase OS=Mus musculus OX=10090 GN=Naxe PE=1 SV=1	null	null	Mouse_09-2020	null	[MS,MS:1001208,SEQUEST,]	1.71	2.062	null	null	0.04
PRT	Q6P5G3	MBT domain-containing protein 1 OS=Mus musculus OX=10090 GN=Mbtd1 PE=1 SV=1	null	null	Mouse_09-2020	null	[MS,MS:1001208,SEQUEST,]	0.00	0.738	null	null	0.01
PRT	Q8VBW8	Tetratricopeptide repeat protein 36 OS=Mus musculus OX=10090 GN=Ttc36 PE=1 SV=1	null	null	Mouse_09-2020	null	[MS,MS:1001208,SEQUEST,]	0.00	0.574	null	null	0.08
PRT	Q9Z204	Heterogeneous nuclear ribonucleoproteins C1/C2 OS=Mus musculus OX=10090 GN=Hnrnpc PE=1 SV=1	null	null	Mouse_09-2020	null	[MS,MS:1001208,SEQUEST,]	2.24	4.096	null	null	0.04
PRT	Q9CZS1	Aldehyde dehydrogenase X, mitochondrial OS=Mus musculus OX=10090 GN=Aldh1b1 PE=1 SV=1	null	null	Mouse_09-2020	null	[MS,MS:1001208,SEQUEST,]	0.00	1.776	null	null	0.03
PRT	D3Z1U9	NADH dehydrogenase [ubiquinone] flavoprotein 1, mitochondrial OS=Mus musculus OX=10090 GN=Ndufv1 PE=1 SV=1	null	null	Mouse_09-2020	null	[MS,MS:1001208,SEQUEST,]	1.86	2.626	null	null	0.03
PRT	Q791V5	Mitochondrial carrier homolog 2 OS=Mus musculus OX=10090 GN=Mtch2 PE=1 SV=1	null	null	Mouse_09-2020	null	[MS,MS:1001208,SEQUEST,]	0.00	0.637	null	null	0.02
PRT	P10639	Thioredoxin OS=Mus musculus OX=10090 GN=Txn PE=1 SV=3	null	null	Mouse_09-2020	null	[MS,MS:1001208,SEQUEST,]	0.00	1.317	null	null	0.10
PRT	Q71RI9	Kynurenine--oxoglutarate transaminase 3 OS=Mus musculus OX=10090 GN=Kyat3 PE=1 SV=1	null	null	Mouse_09-2020	null	[MS,MS:1001208,SEQUEST,]	3.01	4.170	null	null	0.03
PRT	Q8CFX1	GDH/6PGL endoplasmic bifunctional protein OS=Mus musculus OX=10090 GN=H6pd PE=1 SV=2	null	null	Mouse_09-2020	null	[MS,MS:1001208,SEQUEST,]	1.70	2.582	null	null	0.01
PRT	P70194	C-type lectin domain family 4 member F OS=Mus musculus OX=10090 GN=Clec4f PE=1 SV=1	null	null	Mouse_09-2020	null	[MS,MS:1001208,SEQUEST,]	2.18	3.690	null	null	0.02
PRT	P12787	Cytochrome c oxidase subunit 5A, mitochondrial OS=Mus musculus OX=10090 GN=Cox5a PE=1 SV=2	null	null	Mouse_09-2020	null	[MS,MS:1001208,SEQUEST,]	2.01	4.153	null	null	0.10
PRT	Q673U1	Heparan sulfate glucosamine 3-O-sulfotransferase 2 OS=Mus musculus OX=10090 GN=Hs3st2 PE=2 SV=2	null	null	Mouse_09-2020	null	[MS,MS:1001208,SEQUEST,]	0.00	1.976	null	null	0.08
PRT	F7CAT1	Peptidylprolyl isomerase (Fragment) OS=Mus musculus OX=10090 GN=Fkbp4 PE=1 SV=2	null	null	Mouse_09-2020	null	[MS,MS:1001208,SEQUEST,]	0.00	0.597	null	null	0.10
PRT	Q5SSI6	U3 small nucleolar RNA-associated protein 18 homolog OS=Mus musculus OX=10090 GN=Utp18 PE=1 SV=1	null	null	Mouse_09-2020	null	[MS,MS:1001208,SEQUEST,]	0.00	0.801	null	null	0.01
PRT	Q80U44	Zinc finger FYVE domain-containing protein 16 OS=Mus musculus OX=10090 GN=Zfyve16 PE=1 SV=2	null	null	Mouse_09-2020	null	[MS,MS:1001208,SEQUEST,]	0.00	1.065	null	null	0.01
PRT	O54750	Cytochrome P450 2J6 OS=Mus musculus OX=10090 GN=Cyp2j6 PE=2 SV=2	null	null	Mouse_09-2020	null	[MS,MS:1001208,SEQUEST,]	0.00	2.331	null	null	0.02
PRT	Q9QUR6	Prolyl endopeptidase OS=Mus musculus OX=10090 GN=Prep PE=1 SV=1	null	null	Mouse_09-2020	null	[MS,MS:1001208,SEQUEST,]	3.80	4.764	null	null	0.02
PRT	O35423	Serine--pyruvate aminotransferase, mitochondrial OS=Mus musculus OX=10090 GN=Agxt PE=1 SV=3	null	null	Mouse_09-2020	null	[MS,MS:1001208,SEQUEST,]	0.00	1.236	null	null	0.04
PRT	Q9D172	Glutamine amidotransferase-like class 1 domain-containing protein 3A, mitochondrial OS=Mus musculus OX=10090 GN=Gatd3a PE=1 SV=1	null	null	Mouse_09-2020	null	[MS,MS:1001208,SEQUEST,]	0.00	2.456	null	null	0.09
PRT	A0A494BB38	Prostaglandin reductase-3 OS=Mus musculus OX=10090 GN=Zadh2 PE=1 SV=1	null	null	Mouse_09-2020	null	[MS,MS:1001208,SEQUEST,]	0.00	2.760	null	null	0.04
PRT	Q64521	Glycerol-3-phosphate dehydrogenase, mitochondrial OS=Mus musculus OX=10090 GN=Gpd2 PE=1 SV=2	null	null	Mouse_09-2020	null	[MS,MS:1001208,SEQUEST,]	0.00	1.699	null	null	0.01
PRT	P10922	Histone H1.0 OS=Mus musculus OX=10090 GN=H1-0 PE=2 SV=4	null	null	Mouse_09-2020	null	[MS,MS:1001208,SEQUEST,]	0.00	1.379	null	null	0.04
PRT	Q5SVG5	AP complex subunit beta OS=Mus musculus OX=10090 GN=Ap1b1 PE=1 SV=1	null	null	Mouse_09-2020	null	[MS,MS:1001208,SEQUEST,]	0.00	3.374	null	null	0.01
PRT	A2AS89	Agmatinase, mitochondrial OS=Mus musculus OX=10090 GN=Agmat PE=1 SV=1	null	null	Mouse_09-2020	null	[MS,MS:1001208,SEQUEST,]	0.00	1.756	null	null	0.07
PRT	P70195	Proteasome subunit beta type-7 OS=Mus musculus OX=10090 GN=Psmb7 PE=1 SV=1	null	null	Mouse_09-2020	null	[MS,MS:1001208,SEQUEST,]	0.00	1.947	null	null	0.04
PRT	Q9Z1T6-1	Isoform 2 of 1-phosphatidylinositol 3-phosphate 5-kinase OS=Mus musculus OX=10090 GN=Pikfyve	null	null	Mouse_09-2020	null	[MS,MS:1001208,SEQUEST,]	0.00	0.486	null	null	0.01
PRT	Q9CQX2	Cytochrome b5 type B OS=Mus musculus OX=10090 GN=Cyb5b PE=1 SV=1	null	null	Mouse_09-2020	null	[MS,MS:1001208,SEQUEST,]	3.92	4.918	null	null	0.10
PRT	P62855	40S ribosomal protein S26 OS=Mus musculus OX=10090 GN=Rps26 PE=1 SV=3	null	null	Mouse_09-2020	null	[MS,MS:1001208,SEQUEST,]	2.91	2.985	null	null	0.13
PRT	A0A2R8VHV7	Alanine aminotransferase 1 (Fragment) OS=Mus musculus OX=10090 GN=Gpt PE=1 SV=1	null	null	Mouse_09-2020	null	[MS,MS:1001208,SEQUEST,]	4.71	4.722	null	null	0.06
PRT	O35683	NADH dehydrogenase [ubiquinone] 1 alpha subcomplex subunit 1 OS=Mus musculus OX=10090 GN=Ndufa1 PE=1 SV=1	null	null	Mouse_09-2020	null	[MS,MS:1001208,SEQUEST,]	1.63	2.572	null	null	0.14
PRT	Q91WF3	Adenylate cyclase type 4 OS=Mus musculus OX=10090 GN=Adcy4 PE=1 SV=1	null	null	Mouse_09-2020	null	[MS,MS:1001208,SEQUEST,]	0.00	0.388	null	null	0.01
PRT	A0A0G2JGT5	Eukaryotic translation initiation factor 4E (Fragment) OS=Mus musculus OX=10090 GN=Eif4e PE=1 SV=1	null	null	Mouse_09-2020	null	[MS,MS:1001208,SEQUEST,]	1.61	1.522	null	null	0.04
PRT	Q60991	Cytochrome P450 7B1 OS=Mus musculus OX=10090 GN=Cyp7b1 PE=1 SV=2	null	null	Mouse_09-2020	null	[MS,MS:1001208,SEQUEST,]	2.92	3.628	null	null	0.03
PRT	Q9ERS2	NADH dehydrogenase [ubiquinone] 1 alpha subcomplex subunit 13 OS=Mus musculus OX=10090 GN=Ndufa13 PE=1 SV=3	null	null	Mouse_09-2020	null	[MS,MS:1001208,SEQUEST,]	0.00	0.541	null	null	0.09
PRT	P27659	60S ribosomal protein L3 OS=Mus musculus OX=10090 GN=Rpl3 PE=1 SV=3	null	null	Mouse_09-2020	null	[MS,MS:1001208,SEQUEST,]	1.75	2.937	null	null	0.02
PRT	D3Z5Y5	Choline/ethanolaminephosphotransferase 1 (Fragment) OS=Mus musculus OX=10090 GN=Cept1 PE=1 SV=1	null	null	Mouse_09-2020	null	[MS,MS:1001208,SEQUEST,]	0.00	0.765	null	null	0.18
PRT	P56391	Cytochrome c oxidase subunit 6B1 OS=Mus musculus OX=10090 GN=Cox6b1 PE=1 SV=2	null	null	Mouse_09-2020	null	[MS,MS:1001208,SEQUEST,]	0.00	0.755	null	null	0.17
PRT	Q3TVK3	Aspartyl aminopeptidase OS=Mus musculus OX=10090 GN=Dnpep PE=1 SV=1	null	null	Mouse_09-2020	null	[MS,MS:1001208,SEQUEST,]	1.65	0.732	null	null	0.02
PRT	Q4LDG0	Bile acyl-CoA synthetase OS=Mus musculus OX=10090 GN=Slc27a5 PE=1 SV=2	null	null	Mouse_09-2020	null	[MS,MS:1001208,SEQUEST,]	2.23	3.575	null	null	0.02
PRT	Q9CPX8	Cytochrome b-c1 complex subunit 10 OS=Mus musculus OX=10090 GN=Uqcr11 PE=1 SV=1	null	null	Mouse_09-2020	null	[MS,MS:1001208,SEQUEST,]	0.00	0.642	null	null	0.21
PRT	Q7TNG8	Probable D-lactate dehydrogenase, mitochondrial OS=Mus musculus OX=10090 GN=Ldhd PE=1 SV=1	null	null	Mouse_09-2020	null	[MS,MS:1001208,SEQUEST,]	3.07	4.738	null	null	0.02
PRT	P28843	Dipeptidyl peptidase 4 OS=Mus musculus OX=10090 GN=Dpp4 PE=1 SV=3	null	null	Mouse_09-2020	null	[MS,MS:1001208,SEQUEST,]	0.00	1.458	null	null	0.02
PRT	Q91X91	Nicotinate-nucleotide pyrophosphorylase [carboxylating] OS=Mus musculus OX=10090 GN=Qprt PE=1 SV=1	null	null	Mouse_09-2020	null	[MS,MS:1001208,SEQUEST,]	2.34	2.724	null	null	0.04
PRT	P62892	60S ribosomal protein L39 OS=Mus musculus OX=10090 GN=Rpl39 PE=1 SV=2	null	null	Mouse_09-2020	null	[MS,MS:1001208,SEQUEST,]	2.81	3.035	null	null	0.20
PRT	Q8BG05	Heterogeneous nuclear ribonucleoprotein A3 OS=Mus musculus OX=10090 GN=Hnrnpa3 PE=1 SV=1	null	null	Mouse_09-2020	null	[MS,MS:1001208,SEQUEST,]	0.00	3.112	null	null	0.06
PRT	P38060	Hydroxymethylglutaryl-CoA lyase, mitochondrial OS=Mus musculus OX=10090 GN=Hmgcl PE=1 SV=2	null	null	Mouse_09-2020	null	[MS,MS:1001208,SEQUEST,]	0.00	5.003	null	null	0.06
PRT	E9Q5K4	Cytochrome P450 2C44 OS=Mus musculus OX=10090 GN=Cyp2c23 PE=1 SV=1	null	null	Mouse_09-2020	null	[MS,MS:1001208,SEQUEST,]	0.00	2.592	null	null	0.04
PRT	A0A2R8VHK1	Cytochrome c1, heme protein, mitochondrial (Fragment) OS=Mus musculus OX=10090 GN=Cyc1 PE=1 SV=1	null	null	Mouse_09-2020	null	[MS,MS:1001208,SEQUEST,]	2.63	4.910	null	null	0.10
PRT	A0A0G2JGY8	60S ribosomal protein L34 (Fragment) OS=Mus musculus OX=10090 GN=Rpl34 PE=1 SV=4	null	null	Mouse_09-2020	null	[MS,MS:1001208,SEQUEST,]	2.93	4.419	null	null	0.27
PRT	Q921X9	Protein disulfide-isomerase A5 OS=Mus musculus OX=10090 GN=Pdia5 PE=1 SV=1	null	null	Mouse_09-2020	null	[MS,MS:1001208,SEQUEST,]	0.00	1.658	null	null	0.02
PRT	A0A0R4J0Q5	Lamin-B2 OS=Mus musculus OX=10090 GN=Lmnb2 PE=1 SV=1	null	null	Mouse_09-2020	null	[MS,MS:1001208,SEQUEST,]	0.00	1.369	null	null	0.02
PRT	P42669	Transcriptional activator protein Pur-alpha OS=Mus musculus OX=10090 GN=Pura PE=1 SV=1	null	null	Mouse_09-2020	null	[MS,MS:1001208,SEQUEST,]	2.05	2.850	null	null	0.03
PRT	P03930	ATP synthase protein 8 OS=Mus musculus OX=10090 GN=Mtatp8 PE=1 SV=1	null	null	Mouse_09-2020	null	[MS,MS:1001208,SEQUEST,]	0.00	0.936	null	null	0.15
PRT	Q9D0J8	Parathymosin OS=Mus musculus OX=10090 GN=Ptms PE=1 SV=3	null	null	Mouse_09-2020	null	[MS,MS:1001208,SEQUEST,]	0.00	1.384	null	null	0.13
PRT	E9Q401	Ryanodine receptor 2 OS=Mus musculus OX=10090 GN=Ryr2 PE=1 SV=1	null	null	Mouse_09-2020	null	[MS,MS:1001208,SEQUEST,]	0.00	0.415	null	null	0.00
PRT	A0A0G2JGI9	4-alpha-glucanotransferase OS=Mus musculus OX=10090 GN=Agl PE=1 SV=1	null	null	Mouse_09-2020	null	[MS,MS:1001208,SEQUEST,]	3.16	3.023	null	null	0.01
PRT	G3X9T7	Galectin-9 OS=Mus musculus OX=10090 GN=Lgals9 PE=1 SV=1	null	null	Mouse_09-2020	null	[MS,MS:1001208,SEQUEST,]	2.07	5.034	null	null	0.04
PRT	P70349	Histidine triad nucleotide-binding protein 1 OS=Mus musculus OX=10090 GN=Hint1 PE=1 SV=3	null	null	Mouse_09-2020	null	[MS,MS:1001208,SEQUEST,]	5.08	4.501	null	null	0.19
PRT	Q9CZU6	Citrate synthase, mitochondrial OS=Mus musculus OX=10090 GN=Cs PE=1 SV=1	null	null	Mouse_09-2020	null	[MS,MS:1001208,SEQUEST,]	1.70	4.111	null	null	0.02
PRT	Q922B2	Aspartate--tRNA ligase, cytoplasmic OS=Mus musculus OX=10090 GN=Dars1 PE=1 SV=2	null	null	Mouse_09-2020	null	[MS,MS:1001208,SEQUEST,]	0.00	2.190	null	null	0.02
PRT	Q78JT3	3-hydroxyanthranilate 3,4-dioxygenase OS=Mus musculus OX=10090 GN=Haao PE=1 SV=1	null	null	Mouse_09-2020	null	[MS,MS:1001208,SEQUEST,]	1.96	3.662	null	null	0.04
PRT	Q9R1P1	Proteasome subunit beta type-3 OS=Mus musculus OX=10090 GN=Psmb3 PE=1 SV=1	null	null	Mouse_09-2020	null	[MS,MS:1001208,SEQUEST,]	2.42	3.775	null	null	0.08
PRT	Q91VD9	NADH-ubiquinone oxidoreductase 75 kDa subunit, mitochondrial OS=Mus musculus OX=10090 GN=Ndufs1 PE=1 SV=2	null	null	Mouse_09-2020	null	[MS,MS:1001208,SEQUEST,]	1.74	3.363	null	null	0.01
PRT	Q8BGY2	Eukaryotic translation initiation factor 5A-2 OS=Mus musculus OX=10090 GN=Eif5a2 PE=1 SV=3	null	null	Mouse_09-2020	null	[MS,MS:1001208,SEQUEST,]	2.88	2.573	null	null	0.08
PRT	A2A6H0	LIM and SH3 domain protein 1 (Fragment) OS=Mus musculus OX=10090 GN=Lasp1 PE=1 SV=1	null	null	Mouse_09-2020	null	[MS,MS:1001208,SEQUEST,]	0.00	3.061	null	null	0.07
PRT	P62843	40S ribosomal protein S15 OS=Mus musculus OX=10090 GN=Rps15 PE=1 SV=2	null	null	Mouse_09-2020	null	[MS,MS:1001208,SEQUEST,]	2.40	1.505	null	null	0.09
PRT	O89023	Tripeptidyl-peptidase 1 OS=Mus musculus OX=10090 GN=Tpp1 PE=1 SV=2	null	null	Mouse_09-2020	null	[MS,MS:1001208,SEQUEST,]	0.00	1.117	null	null	0.02
PRT	P49722	Proteasome subunit alpha type-2 OS=Mus musculus OX=10090 GN=Psma2 PE=1 SV=3	null	null	Mouse_09-2020	null	[MS,MS:1001208,SEQUEST,]	2.43	2.931	null	null	0.06
PRT	Q6ZWV7	60S ribosomal protein L35 OS=Mus musculus OX=10090 GN=Rpl35 PE=1 SV=1	null	null	Mouse_09-2020	null	[MS,MS:1001208,SEQUEST,]	2.33	1.816	null	null	0.08
PRT	Q80W22	Threonine synthase-like 2 OS=Mus musculus OX=10090 GN=Thnsl2 PE=1 SV=1	null	null	Mouse_09-2020	null	[MS,MS:1001208,SEQUEST,]	0.00	1.816	null	null	0.03
PRT	Q9DBG1	Sterol 26-hydroxylase, mitochondrial OS=Mus musculus OX=10090 GN=Cyp27a1 PE=1 SV=1	null	null	Mouse_09-2020	null	[MS,MS:1001208,SEQUEST,]	0.00	2.967	null	null	0.03
PRT	Q64523	Histone H2A type 2-C OS=Mus musculus OX=10090 GN=H2ac20 PE=1 SV=3	null	null	Mouse_09-2020	null	[MS,MS:1001208,SEQUEST,]	0.00	1.197	null	null	0.14
PRT	P01027	Complement C3 OS=Mus musculus OX=10090 GN=C3 PE=1 SV=3	null	null	Mouse_09-2020	null	[MS,MS:1001208,SEQUEST,]	2.07	1.790	null	null	0.01
PRT	P12970	60S ribosomal protein L7a OS=Mus musculus OX=10090 GN=Rpl7a PE=1 SV=2	null	null	Mouse_09-2020	null	[MS,MS:1001208,SEQUEST,]	2.12	2.239	null	null	0.04
PRT	P53026	60S ribosomal protein L10a OS=Mus musculus OX=10090 GN=Rpl10a PE=1 SV=3	null	null	Mouse_09-2020	null	[MS,MS:1001208,SEQUEST,]	2.55	2.628	null	null	0.06
PRT	A0A140LJH1	Glutaminyl-tRNA synthetase OS=Mus musculus OX=10090 GN=Qars PE=1 SV=1	null	null	Mouse_09-2020	null	[MS,MS:1001208,SEQUEST,]	0.00	0.546	null	null	0.12
PRT	Q91XZ9	Protocadherin beta 20 OS=Mus musculus OX=10090 GN=Pcdhb20 PE=1 SV=1	null	null	Mouse_09-2020	null	[MS,MS:1001208,SEQUEST,]	0.00	0.492	null	null	0.03
PRT	Q8CHR6	Dihydropyrimidine dehydrogenase [NADP(+)] OS=Mus musculus OX=10090 GN=Dpyd PE=1 SV=1	null	null	Mouse_09-2020	null	[MS,MS:1001208,SEQUEST,]	0.00	0.351	null	null	0.01
PRT	P21614	Vitamin D-binding protein OS=Mus musculus OX=10090 GN=Gc PE=1 SV=2	null	null	Mouse_09-2020	null	[MS,MS:1001208,SEQUEST,]	1.93	1.286	null	null	0.02
PRT	P43024	Cytochrome c oxidase subunit 6A1, mitochondrial OS=Mus musculus OX=10090 GN=Cox6a1 PE=1 SV=2	null	null	Mouse_09-2020	null	[MS,MS:1001208,SEQUEST,]	4.73	4.315	null	null	0.16
PRT	P35492	Histidine ammonia-lyase OS=Mus musculus OX=10090 GN=Hal PE=1 SV=1	null	null	Mouse_09-2020	null	[MS,MS:1001208,SEQUEST,]	2.62	3.644	null	null	0.02
PRT	Q60590	Alpha-1-acid glycoprotein 1 OS=Mus musculus OX=10090 GN=Orm1 PE=1 SV=1	null	null	Mouse_09-2020	null	[MS,MS:1001208,SEQUEST,]	0.00	0.404	null	null	0.04
PRT	Q9D6J5	NADH dehydrogenase [ubiquinone] 1 beta subcomplex subunit 8, mitochondrial OS=Mus musculus OX=10090 GN=Ndufb8 PE=1 SV=1	null	null	Mouse_09-2020	null	[MS,MS:1001208,SEQUEST,]	2.01	4.637	null	null	0.06
PRT	A0A2R8VK72	Methyltransferase-like 7A1 OS=Mus musculus OX=10090 GN=Mettl7a1 PE=1 SV=1	null	null	Mouse_09-2020	null	[MS,MS:1001208,SEQUEST,]	0.00	2.952	null	null	0.12
PRT	Q9D0S9	Histidine triad nucleotide-binding protein 2, mitochondrial OS=Mus musculus OX=10090 GN=Hint2 PE=1 SV=1	null	null	Mouse_09-2020	null	[MS,MS:1001208,SEQUEST,]	1.97	3.007	null	null	0.08
PRT	P50544	Very long-chain specific acyl-CoA dehydrogenase, mitochondrial OS=Mus musculus OX=10090 GN=Acadvl PE=1 SV=3	null	null	Mouse_09-2020	null	[MS,MS:1001208,SEQUEST,]	1.96	1.971	null	null	0.01
PRT	Q91XF0	Pyridoxine-5'-phosphate oxidase OS=Mus musculus OX=10090 GN=Pnpo PE=1 SV=1	null	null	Mouse_09-2020	null	[MS,MS:1001208,SEQUEST,]	2.30	2.251	null	null	0.04
PRT	F6VNW5	GCS light chain (Fragment) OS=Mus musculus OX=10090 GN=Gclm PE=1 SV=1	null	null	Mouse_09-2020	null	[MS,MS:1001208,SEQUEST,]	2.01	3.162	null	null	0.08
PRT	F6T4M4	Serine/arginine repetitive matrix protein 1 (Fragment) OS=Mus musculus OX=10090 GN=Srrm1 PE=1 SV=1	null	null	Mouse_09-2020	null	[MS,MS:1001208,SEQUEST,]	1.64	1.035	null	null	0.06
PRT	Q9DBL2	Ganglioside-induced differentiation-associated protein 2 OS=Mus musculus OX=10090 GN=Gdap2 PE=1 SV=1	null	null	Mouse_09-2020	null	[MS,MS:1001208,SEQUEST,]	0.00	0.330	null	null	0.06
PRT	A0A0N4SVG9	RAB7, member RAS oncogene family (Fragment) OS=Mus musculus OX=10090 GN=Rab7 PE=1 SV=3	null	null	Mouse_09-2020	null	[MS,MS:1001208,SEQUEST,]	0.00	0.928	null	null	0.10
PRT	P29341	Polyadenylate-binding protein 1 OS=Mus musculus OX=10090 GN=Pabpc1 PE=1 SV=2	null	null	Mouse_09-2020	null	[MS,MS:1001208,SEQUEST,]	2.08	3.043	null	null	0.02
PRT	Q99MR8	Methylcrotonoyl-CoA carboxylase subunit alpha, mitochondrial OS=Mus musculus OX=10090 GN=Mccc1 PE=1 SV=2	null	null	Mouse_09-2020	null	[MS,MS:1001208,SEQUEST,]	2.78	3.313	null	null	0.02
PRT	O35900	U6 snRNA-associated Sm-like protein LSm2 OS=Mus musculus OX=10090 GN=Lsm2 PE=1 SV=1	null	null	Mouse_09-2020	null	[MS,MS:1001208,SEQUEST,]	1.80	2.599	null	null	0.08
PRT	Q8K3J1	NADH dehydrogenase [ubiquinone] iron-sulfur protein 8, mitochondrial OS=Mus musculus OX=10090 GN=Ndufs8 PE=1 SV=1	null	null	Mouse_09-2020	null	[MS,MS:1001208,SEQUEST,]	1.76	2.424	null	null	0.04
PRT	D3YU75	Translationally-controlled tumor protein OS=Mus musculus OX=10090 GN=Tpt1 PE=1 SV=1	null	null	Mouse_09-2020	null	[MS,MS:1001208,SEQUEST,]	0.00	1.287	null	null	0.09
PRT	Q920S3	GATA zinc finger domain-containing protein 1 OS=Mus musculus OX=10090 GN=Gatad1 PE=2 SV=2	null	null	Mouse_09-2020	null	[MS,MS:1001208,SEQUEST,]	0.00	0.672	null	null	0.03
PRT	Q9D023	Mitochondrial pyruvate carrier 2 OS=Mus musculus OX=10090 GN=Mpc2 PE=1 SV=1	null	null	Mouse_09-2020	null	[MS,MS:1001208,SEQUEST,]	0.00	2.171	null	null	0.08
PRT	Q9CQM8	60S ribosomal protein L21 OS=Mus musculus OX=10090 GN=Rpl21 PE=1 SV=1	null	null	Mouse_09-2020	null	[MS,MS:1001208,SEQUEST,]	0.00	1.738	null	null	0.09
PRT	Q8QZS1	3-hydroxyisobutyryl-CoA hydrolase, mitochondrial OS=Mus musculus OX=10090 GN=Hibch PE=1 SV=1	null	null	Mouse_09-2020	null	[MS,MS:1001208,SEQUEST,]	0.00	3.655	null	null	0.03
PRT	Q8BTY1	Kynurenine--oxoglutarate transaminase 1 OS=Mus musculus OX=10090 GN=Kyat1 PE=1 SV=1	null	null	Mouse_09-2020	null	[MS,MS:1001208,SEQUEST,]	1.96	2.492	null	null	0.03
PRT	Q9DCS2	Methyltransferase-like 26 OS=Mus musculus OX=10090 GN=Mettl26 PE=1 SV=1	null	null	Mouse_09-2020	null	[MS,MS:1001208,SEQUEST,]	0.00	0.727	null	null	0.07
PRT	F6ZLH4	Lysine-rich nucleolar protein 1 OS=Mus musculus OX=10090 GN=Knop1 PE=1 SV=2	null	null	Mouse_09-2020	null	[MS,MS:1001208,SEQUEST,]	0.00	0.336	null	null	0.04
PRT	P84244	Histone H3.3 OS=Mus musculus OX=10090 GN=H3-3a PE=1 SV=2	null	null	Mouse_09-2020	null	[MS,MS:1001208,SEQUEST,]	0.00	0.447	null	null	0.07
PRT	O09159	Lysosomal alpha-mannosidase OS=Mus musculus OX=10090 GN=Man2b1 PE=1 SV=4	null	null	Mouse_09-2020	null	[MS,MS:1001208,SEQUEST,]	0.00	1.913	null	null	0.01
PRT	A0A0A6YWN9	Ubiquitin carboxyl-terminal hydrolase (Fragment) OS=Mus musculus OX=10090 GN=Usp19 PE=1 SV=1	null	null	Mouse_09-2020	null	[MS,MS:1001208,SEQUEST,]	1.72	2.969	null	null	0.01
PRT	P23780	Beta-galactosidase OS=Mus musculus OX=10090 GN=Glb1 PE=1 SV=1	null	null	Mouse_09-2020	null	[MS,MS:1001208,SEQUEST,]	0.00	0.428	null	null	0.01
PRT	Q9DCJ5	NADH dehydrogenase [ubiquinone] 1 alpha subcomplex subunit 8 OS=Mus musculus OX=10090 GN=Ndufa8 PE=1 SV=3	null	null	Mouse_09-2020	null	[MS,MS:1001208,SEQUEST,]	0.00	0.528	null	null	0.08
PRT	M0QWV3	Eukaryotic translation initiation factor 3 subunit C (Fragment) OS=Mus musculus OX=10090 GN=Eif3c PE=1 SV=2	null	null	Mouse_09-2020	null	[MS,MS:1001208,SEQUEST,]	0.00	1.638	null	null	0.04
PRT	Q9DBP5	UMP-CMP kinase OS=Mus musculus OX=10090 GN=Cmpk1 PE=1 SV=1	null	null	Mouse_09-2020	null	[MS,MS:1001208,SEQUEST,]	2.90	3.966	null	null	0.08
PRT	Q9Z2Z6	Mitochondrial carnitine/acylcarnitine carrier protein OS=Mus musculus OX=10090 GN=Slc25a20 PE=1 SV=1	null	null	Mouse_09-2020	null	[MS,MS:1001208,SEQUEST,]	2.80	2.570	null	null	0.06
PRT	Q8CGK3	Lon protease homolog, mitochondrial OS=Mus musculus OX=10090 GN=Lonp1 PE=1 SV=2	null	null	Mouse_09-2020	null	[MS,MS:1001208,SEQUEST,]	2.36	1.750	null	null	0.01
PRT	A0A1Y7VL95	Ribosyldihydronicotinamide dehydrogenase [quinone] OS=Mus musculus OX=10090 GN=Nqo2 PE=1 SV=1	null	null	Mouse_09-2020	null	[MS,MS:1001208,SEQUEST,]	2.22	2.213	null	null	0.05
PRT	P63158	High mobility group protein B1 OS=Mus musculus OX=10090 GN=Hmgb1 PE=1 SV=2	null	null	Mouse_09-2020	null	[MS,MS:1001208,SEQUEST,]	3.22	3.835	null	null	0.07
PRT	O54734	Dolichyl-diphosphooligosaccharide--protein glycosyltransferase 48 kDa subunit OS=Mus musculus OX=10090 GN=Ddost PE=1 SV=2	null	null	Mouse_09-2020	null	[MS,MS:1001208,SEQUEST,]	1.81	2.080	null	null	0.02
PRT	Q9JHI5	Isovaleryl-CoA dehydrogenase, mitochondrial OS=Mus musculus OX=10090 GN=Ivd PE=1 SV=1	null	null	Mouse_09-2020	null	[MS,MS:1001208,SEQUEST,]	0.00	1.735	null	null	0.03
PRT	E9Q5L3	Short/branched chain-specific acyl-CoA dehydrogenase, mitochondrial OS=Mus musculus OX=10090 GN=Acadsb PE=1 SV=1	null	null	Mouse_09-2020	null	[MS,MS:1001208,SEQUEST,]	0.00	3.293	null	null	0.02
PRT	Q91WN4	Kynurenine 3-monooxygenase OS=Mus musculus OX=10090 GN=Kmo PE=1 SV=1	null	null	Mouse_09-2020	null	[MS,MS:1001208,SEQUEST,]	2.02	1.373	null	null	0.03
PRT	Q9WU19	Hydroxyacid oxidase 1 OS=Mus musculus OX=10090 GN=Hao1 PE=1 SV=1	null	null	Mouse_09-2020	null	[MS,MS:1001208,SEQUEST,]	0.00	1.425	null	null	0.03
PRT	Q6P542	ATP-binding cassette sub-family F member 1 OS=Mus musculus OX=10090 GN=Abcf1 PE=1 SV=1	null	null	Mouse_09-2020	null	[MS,MS:1001208,SEQUEST,]	0.00	4.002	null	null	0.01
PRT	D3Z253	Aspartate dehydrogenase domain-containing protein (Fragment) OS=Mus musculus OX=10090 GN=Aspdh PE=1 SV=8	null	null	Mouse_09-2020	null	[MS,MS:1001208,SEQUEST,]	2.92	3.200	null	null	0.04
PRT	P08226	Apolipoprotein E OS=Mus musculus OX=10090 GN=Apoe PE=1 SV=2	null	null	Mouse_09-2020	null	[MS,MS:1001208,SEQUEST,]	3.55	2.338	null	null	0.04
PRT	Q80UG8	Tubulin polyglutamylase TTLL4 OS=Mus musculus OX=10090 GN=Ttll4 PE=1 SV=3	null	null	Mouse_09-2020	null	[MS,MS:1001208,SEQUEST,]	0.00	0.352	null	null	0.02
PRT	A0A0R4J0I1	Serine protease inhibitor A3K OS=Mus musculus OX=10090 GN=Serpina3k PE=1 SV=1	null	null	Mouse_09-2020	null	[MS,MS:1001208,SEQUEST,]	2.16	4.244	null	null	0.03
PRT	Q80XR6	Heterogeneous nuclear ribonucleoprotein A/B OS=Mus musculus OX=10090 GN=Hnrnpab PE=1 SV=1	null	null	Mouse_09-2020	null	[MS,MS:1001208,SEQUEST,]	0.00	1.449	null	null	0.03
PRT	Q9WU79	Proline dehydrogenase 1, mitochondrial OS=Mus musculus OX=10090 GN=Prodh PE=1 SV=2	null	null	Mouse_09-2020	null	[MS,MS:1001208,SEQUEST,]	2.04	2.524	null	null	0.01
PRT	A0A1L1SSF8	RIKEN cDNA 4931406C07 gene OS=Mus musculus OX=10090 GN=4931406C07Rik PE=1 SV=1	null	null	Mouse_09-2020	null	[MS,MS:1001208,SEQUEST,]	0.00	2.603	null	null	0.03
PRT	A0A338P6X5	RNA helicase (Fragment) OS=Mus musculus OX=10090 GN=Eif4a2 PE=1 SV=1	null	null	Mouse_09-2020	null	[MS,MS:1001208,SEQUEST,]	3.71	6.394	null	null	0.05
PRT	A0A571BEL9	T-complex protein 1 subunit zeta OS=Mus musculus OX=10090 GN=Cct6a PE=1 SV=1	null	null	Mouse_09-2020	null	[MS,MS:1001208,SEQUEST,]	0.00	0.719	null	null	0.02
PRT	E0CYU5	Methionine adenosyltransferase 2 subunit beta OS=Mus musculus OX=10090 GN=Mat2b PE=1 SV=1	null	null	Mouse_09-2020	null	[MS,MS:1001208,SEQUEST,]	0.00	1.817	null	null	0.12
PRT	A0A1B0GS70	Proteasome endopeptidase complex OS=Mus musculus OX=10090 GN=Psma1 PE=1 SV=1	null	null	Mouse_09-2020	null	[MS,MS:1001208,SEQUEST,]	1.86	1.221	null	null	0.03
PRT	Q9DBW0	Cytochrome P450 4V2 OS=Mus musculus OX=10090 GN=Cyp4v2 PE=1 SV=1	null	null	Mouse_09-2020	null	[MS,MS:1001208,SEQUEST,]	1.67	2.402	null	null	0.02
PRT	Q06185	ATP synthase subunit e, mitochondrial OS=Mus musculus OX=10090 GN=Atp5me PE=1 SV=2	null	null	Mouse_09-2020	null	[MS,MS:1001208,SEQUEST,]	2.33	3.249	null	null	0.23
PRT	G3UWN9	Proteasome activator complex subunit 1 (Fragment) OS=Mus musculus OX=10090 GN=Psme1 PE=1 SV=1	null	null	Mouse_09-2020	null	[MS,MS:1001208,SEQUEST,]	2.11	1.964	null	null	0.04
PRT	G3UZ26	Serine hydroxymethyltransferase (Fragment) OS=Mus musculus OX=10090 GN=Shmt1 PE=1 SV=1	null	null	Mouse_09-2020	null	[MS,MS:1001208,SEQUEST,]	0.00	2.025	null	null	0.04
PRT	Q9EQ06	Estradiol 17-beta-dehydrogenase 11 OS=Mus musculus OX=10090 GN=Hsd17b11 PE=1 SV=1	null	null	Mouse_09-2020	null	[MS,MS:1001208,SEQUEST,]	0.00	1.206	null	null	0.03
PRT	A0A0R4J1P7	Elongation of very long chain fatty acids protein 2 OS=Mus musculus OX=10090 GN=Elovl2 PE=1 SV=1	null	null	Mouse_09-2020	null	[MS,MS:1001208,SEQUEST,]	0.00	0.934	null	null	0.04
PRT	D3Z437	Pro-cathepsin H (Fragment) OS=Mus musculus OX=10090 GN=Ctsh PE=1 SV=1	null	null	Mouse_09-2020	null	[MS,MS:1001208,SEQUEST,]	0.00	0.344	null	null	0.05
PRT	P97450	ATP synthase-coupling factor 6, mitochondrial OS=Mus musculus OX=10090 GN=Atp5pf PE=1 SV=1	null	null	Mouse_09-2020	null	[MS,MS:1001208,SEQUEST,]	3.98	7.044	null	null	0.22
PRT	Q9R0P3	S-formylglutathione hydrolase OS=Mus musculus OX=10090 GN=Esd PE=1 SV=1	null	null	Mouse_09-2020	null	[MS,MS:1001208,SEQUEST,]	2.58	3.023	null	null	0.05
PRT	A0A2I3BPW0	N-myc downstream-regulated gene 2 protein (Fragment) OS=Mus musculus OX=10090 GN=Ndrg2 PE=1 SV=1	null	null	Mouse_09-2020	null	[MS,MS:1001208,SEQUEST,]	2.18	3.016	null	null	0.04
PRT	P62274	40S ribosomal protein S29 OS=Mus musculus OX=10090 GN=Rps29 PE=1 SV=2	null	null	Mouse_09-2020	null	[MS,MS:1001208,SEQUEST,]	0.00	0.432	null	null	0.14
PRT	A0A0G2JEB3	Farnesyl pyrophosphate synthase (Fragment) OS=Mus musculus OX=10090 GN=Fdps PE=4 SV=4	null	null	Mouse_09-2020	null	[MS,MS:1001208,SEQUEST,]	0.00	0.807	null	null	0.05
PRT	Q9D823	60S ribosomal protein L37 OS=Mus musculus OX=10090 GN=Rpl37 PE=3 SV=3	null	null	Mouse_09-2020	null	[MS,MS:1001208,SEQUEST,]	0.00	1.185	null	null	0.14
PRT	P62242	40S ribosomal protein S8 OS=Mus musculus OX=10090 GN=Rps8 PE=1 SV=2	null	null	Mouse_09-2020	null	[MS,MS:1001208,SEQUEST,]	0.00	1.568	null	null	0.07
PRT	Q62095	ATP-dependent RNA helicase DDX3Y OS=Mus musculus OX=10090 GN=Ddx3y PE=1 SV=2	null	null	Mouse_09-2020	null	[MS,MS:1001208,SEQUEST,]	0.00	0.336	null	null	0.02
PRT	Q9D0R2	Threonine--tRNA ligase 1, cytoplasmic OS=Mus musculus OX=10090 GN=Tars1 PE=1 SV=2	null	null	Mouse_09-2020	null	[MS,MS:1001208,SEQUEST,]	0.00	0.883	null	null	0.01
PRT	Q6ZWZ4	60S ribosomal protein L36 OS=Mus musculus OX=10090 GN=Rpl36 PE=1 SV=1	null	null	Mouse_09-2020	null	[MS,MS:1001208,SEQUEST,]	2.07	0.549	null	null	0.12
PRT	P67778	Prohibitin OS=Mus musculus OX=10090 GN=Phb PE=1 SV=1	null	null	Mouse_09-2020	null	[MS,MS:1001208,SEQUEST,]	2.35	2.754	null	null	0.04
PRT	Q99L13	3-hydroxyisobutyrate dehydrogenase, mitochondrial OS=Mus musculus OX=10090 GN=Hibadh PE=1 SV=1	null	null	Mouse_09-2020	null	[MS,MS:1001208,SEQUEST,]	2.94	2.048	null	null	0.04
PRT	Q923D2	Flavin reductase (NADPH) OS=Mus musculus OX=10090 GN=Blvrb PE=1 SV=3	null	null	Mouse_09-2020	null	[MS,MS:1001208,SEQUEST,]	3.29	3.995	null	null	0.14
PRT	Q9CZW5	Mitochondrial import receptor subunit TOM70 OS=Mus musculus OX=10090 GN=Tomm70 PE=1 SV=2	null	null	Mouse_09-2020	null	[MS,MS:1001208,SEQUEST,]	0.00	1.988	null	null	0.01
PRT	Q64471	Glutathione S-transferase theta-1 OS=Mus musculus OX=10090 GN=Gstt1 PE=1 SV=4	null	null	Mouse_09-2020	null	[MS,MS:1001208,SEQUEST,]	3.05	2.312	null	null	0.06
PRT	A2ART1	Zinc finger protein 966 OS=Mus musculus OX=10090 GN=Zfp967 PE=4 SV=1	null	null	Mouse_09-2020	null	[MS,MS:1001208,SEQUEST,]	0.00	0.476	null	null	0.05
PRT	A0A0A6YX05	Sodium/potassium-transporting ATPase subunit beta (Fragment) OS=Mus musculus OX=10090 GN=Atp1b1 PE=1 SV=1	null	null	Mouse_09-2020	null	[MS,MS:1001208,SEQUEST,]	1.62	3.004	null	null	0.08
PRT	P62862	40S ribosomal protein S30 OS=Mus musculus OX=10090 GN=Fau PE=1 SV=1	null	null	Mouse_09-2020	null	[MS,MS:1001208,SEQUEST,]	0.00	2.462	null	null	0.14
PRT	Q8CFA2	Aminomethyltransferase, mitochondrial OS=Mus musculus OX=10090 GN=Amt PE=1 SV=1	null	null	Mouse_09-2020	null	[MS,MS:1001208,SEQUEST,]	0.00	1.428	null	null	0.03
PRT	G3XA25	Acetyl-CoA acetyltransferase, cytosolic OS=Mus musculus OX=10090 GN=Acat2 PE=1 SV=1	null	null	Mouse_09-2020	null	[MS,MS:1001208,SEQUEST,]	2.13	1.505	null	null	0.03
PRT	P49290	Eosinophil peroxidase OS=Mus musculus OX=10090 GN=Epx PE=1 SV=2	null	null	Mouse_09-2020	null	[MS,MS:1001208,SEQUEST,]	0.00	0.400	null	null	0.02
PRT	Q3UQV5	Kelch repeat and BTB domain-containing protein 8 OS=Mus musculus OX=10090 GN=Kbtbd8 PE=2 SV=1	null	null	Mouse_09-2020	null	[MS,MS:1001208,SEQUEST,]	0.00	0.414	null	null	0.02
PRT	Q8R086	Sulfite oxidase, mitochondrial OS=Mus musculus OX=10090 GN=Suox PE=1 SV=2	null	null	Mouse_09-2020	null	[MS,MS:1001208,SEQUEST,]	0.00	1.044	null	null	0.05
PRT	D3Z6V2	Receptor expression-enhancing protein OS=Mus musculus OX=10090 GN=Reep6 PE=1 SV=1	null	null	Mouse_09-2020	null	[MS,MS:1001208,SEQUEST,]	2.40	4.290	null	null	0.10
PRT	A0A1W2P869	GTP-binding protein SAR1a (Fragment) OS=Mus musculus OX=10090 GN=Sar1a PE=1 SV=1	null	null	Mouse_09-2020	null	[MS,MS:1001208,SEQUEST,]	1.95	3.272	null	null	0.12
PRT	P62082	40S ribosomal protein S7 OS=Mus musculus OX=10090 GN=Rps7 PE=2 SV=1	null	null	Mouse_09-2020	null	[MS,MS:1001208,SEQUEST,]	1.82	1.891	null	null	0.06
PRT	D3YVC1	40S ribosomal protein S2 (Fragment) OS=Mus musculus OX=10090 GN=Rps2 PE=1 SV=1	null	null	Mouse_09-2020	null	[MS,MS:1001208,SEQUEST,]	0.00	0.723	null	null	0.04
PRT	Q9CQC7	NADH dehydrogenase [ubiquinone] 1 beta subcomplex subunit 4 OS=Mus musculus OX=10090 GN=Ndufb4 PE=1 SV=3	null	null	Mouse_09-2020	null	[MS,MS:1001208,SEQUEST,]	2.40	2.572	null	null	0.10
PRT	A0A498WGD8	Thioredoxin-like protein 1 OS=Mus musculus OX=10090 GN=Txnl1 PE=1 SV=1	null	null	Mouse_09-2020	null	[MS,MS:1001208,SEQUEST,]	0.00	1.818	null	null	0.02
PRT	G3UXQ7	Ras-related protein Rab-2B OS=Mus musculus OX=10090 GN=Rab2b PE=1 SV=1	null	null	Mouse_09-2020	null	[MS,MS:1001208,SEQUEST,]	0.00	0.541	null	null	0.16
PRT	Q9DAK9	14 kDa phosphohistidine phosphatase OS=Mus musculus OX=10090 GN=Phpt1 PE=1 SV=1	null	null	Mouse_09-2020	null	[MS,MS:1001208,SEQUEST,]	0.00	1.894	null	null	0.10
PRT	E9QMW9	Polypyrimidine tract-binding protein 1 OS=Mus musculus OX=10090 GN=Ptbp1 PE=1 SV=1	null	null	Mouse_09-2020	null	[MS,MS:1001208,SEQUEST,]	0.00	2.501	null	null	0.03
PRT	A0A140T8T4	60S ribosomal protein L9 OS=Mus musculus OX=10090 GN=Rpl9-ps6 PE=3 SV=1	null	null	Mouse_09-2020	null	[MS,MS:1001208,SEQUEST,]	0.00	2.562	null	null	0.05
PRT	Q91VN6	Probable ATP-dependent RNA helicase DDX41 OS=Mus musculus OX=10090 GN=Ddx41 PE=1 SV=2	null	null	Mouse_09-2020	null	[MS,MS:1001208,SEQUEST,]	0.00	0.357	null	null	0.01
PRT	E9PV24	Fibrinogen alpha chain OS=Mus musculus OX=10090 GN=Fga PE=1 SV=1	null	null	Mouse_09-2020	null	[MS,MS:1001208,SEQUEST,]	0.00	0.660	null	null	0.02
PRT	Q9CWS0	N(G),N(G)-dimethylarginine dimethylaminohydrolase 1 OS=Mus musculus OX=10090 GN=Ddah1 PE=1 SV=3	null	null	Mouse_09-2020	null	[MS,MS:1001208,SEQUEST,]	0.00	0.972	null	null	0.05
PRT	A2CEK3	Phosphoglucomutase-1 OS=Mus musculus OX=10090 GN=Pgm1 PE=1 SV=1	null	null	Mouse_09-2020	null	[MS,MS:1001208,SEQUEST,]	1.92	2.303	null	null	0.01
PRT	A2A4J1	Proteasome activator complex subunit 3 (Fragment) OS=Mus musculus OX=10090 GN=Psme3 PE=1 SV=1	null	null	Mouse_09-2020	null	[MS,MS:1001208,SEQUEST,]	1.65	3.346	null	null	0.04
PRT	P55264	Adenosine kinase OS=Mus musculus OX=10090 GN=Adk PE=1 SV=2	null	null	Mouse_09-2020	null	[MS,MS:1001208,SEQUEST,]	0.00	1.263	null	null	0.02
PRT	P05201	Aspartate aminotransferase, cytoplasmic OS=Mus musculus OX=10090 GN=Got1 PE=1 SV=3	null	null	Mouse_09-2020	null	[MS,MS:1001208,SEQUEST,]	0.00	1.234	null	null	0.02
PRT	P85094	Isochorismatase domain-containing protein 2A OS=Mus musculus OX=10090 GN=Isoc2a PE=1 SV=1	null	null	Mouse_09-2020	null	[MS,MS:1001208,SEQUEST,]	3.05	4.449	null	null	0.08
PRT	A2AFQ2	3-hydroxyacyl-CoA dehydrogenase type-2 OS=Mus musculus OX=10090 GN=Hsd17b10 PE=1 SV=1	null	null	Mouse_09-2020	null	[MS,MS:1001208,SEQUEST,]	2.07	2.823	null	null	0.04
PRT	Q99K46	Ubiquitin carboxyl-terminal hydrolase 11 OS=Mus musculus OX=10090 GN=Usp11 PE=1 SV=4	null	null	Mouse_09-2020	null	[MS,MS:1001208,SEQUEST,]	1.89	2.537	null	null	0.01
PRT	Q61646	Haptoglobin OS=Mus musculus OX=10090 GN=Hp PE=1 SV=1	null	null	Mouse_09-2020	null	[MS,MS:1001208,SEQUEST,]	0.00	0.985	null	null	0.02
PRT	Q9Z1P6	NADH dehydrogenase [ubiquinone] 1 alpha subcomplex subunit 7 OS=Mus musculus OX=10090 GN=Ndufa7 PE=1 SV=3	null	null	Mouse_09-2020	null	[MS,MS:1001208,SEQUEST,]	2.56	3.526	null	null	0.12
PRT	Q9WVJ2	26S proteasome non-ATPase regulatory subunit 13 OS=Mus musculus OX=10090 GN=Psmd13 PE=1 SV=1	null	null	Mouse_09-2020	null	[MS,MS:1001208,SEQUEST,]	0.00	2.575	null	null	0.03
PRT	Q91VL9	Zinc finger and BTB domain-containing protein 1 OS=Mus musculus OX=10090 GN=Zbtb1 PE=1 SV=1	null	null	Mouse_09-2020	null	[MS,MS:1001208,SEQUEST,]	0.00	0.460	null	null	0.02
PRT	P00405	Cytochrome c oxidase subunit 2 OS=Mus musculus OX=10090 GN=Mtco2 PE=1 SV=1	null	null	Mouse_09-2020	null	[MS,MS:1001208,SEQUEST,]	0.00	0.971	null	null	0.09
PRT	Q91ZA3	Propionyl-CoA carboxylase alpha chain, mitochondrial OS=Mus musculus OX=10090 GN=Pcca PE=1 SV=2	null	null	Mouse_09-2020	null	[MS,MS:1001208,SEQUEST,]	0.00	3.415	null	null	0.01
PRT	E0CXT6	Carboxymethylenebutenolidase homolog (Fragment) OS=Mus musculus OX=10090 GN=Cmbl PE=1 SV=1	null	null	Mouse_09-2020	null	[MS,MS:1001208,SEQUEST,]	0.00	0.689	null	null	0.10
PRT	Q921G7	Electron transfer flavoprotein-ubiquinone oxidoreductase, mitochondrial OS=Mus musculus OX=10090 GN=Etfdh PE=1 SV=1	null	null	Mouse_09-2020	null	[MS,MS:1001208,SEQUEST,]	3.04	3.574	null	null	0.02
PRT	Q9CZN7	Serine hydroxymethyltransferase, mitochondrial OS=Mus musculus OX=10090 GN=Shmt2 PE=1 SV=1	null	null	Mouse_09-2020	null	[MS,MS:1001208,SEQUEST,]	2.43	3.652	null	null	0.02
PRT	Q9CQQ7	ATP synthase F(0) complex subunit B1, mitochondrial OS=Mus musculus OX=10090 GN=Atp5pb PE=1 SV=1	null	null	Mouse_09-2020	null	[MS,MS:1001208,SEQUEST,]	2.74	2.188	null	null	0.04
PRT	A0A0J9YUK6	Ketohexokinase (Fragment) OS=Mus musculus OX=10090 GN=Khk PE=1 SV=1	null	null	Mouse_09-2020	null	[MS,MS:1001208,SEQUEST,]	0.00	1.324	null	null	0.07
PRT	P86048	60S ribosomal protein L10-like OS=Mus musculus OX=10090 GN=Rpl10l PE=2 SV=1	null	null	Mouse_09-2020	null	[MS,MS:1001208,SEQUEST,]	0.00	0.688	null	null	0.03
PRT	O08749	Dihydrolipoyl dehydrogenase, mitochondrial OS=Mus musculus OX=10090 GN=Dld PE=1 SV=2	null	null	Mouse_09-2020	null	[MS,MS:1001208,SEQUEST,]	2.00	3.318	null	null	0.02
PRT	H3BKD7	Isopentenyl-diphosphate Delta-isomerase (Fragment) OS=Mus musculus OX=10090 GN=Idi1 PE=1 SV=1	null	null	Mouse_09-2020	null	[MS,MS:1001208,SEQUEST,]	0.00	0.514	null	null	0.07
PRT	Q80W54	CAAX prenyl protease 1 homolog OS=Mus musculus OX=10090 GN=Zmpste24 PE=1 SV=2	null	null	Mouse_09-2020	null	[MS,MS:1001208,SEQUEST,]	1.92	2.629	null	null	0.02
PRT	Q9DAT5	Mitochondrial tRNA-specific 2-thiouridylase 1 OS=Mus musculus OX=10090 GN=Trmu PE=1 SV=1	null	null	Mouse_09-2020	null	[MS,MS:1001208,SEQUEST,]	0.00	0.483	null	null	0.02
PRT	A0A1Y7VK66	Calmodulin-like protein 3 (Fragment) OS=Mus musculus OX=10090 GN=Calml3 PE=1 SV=1	null	null	Mouse_09-2020	null	[MS,MS:1001208,SEQUEST,]	2.84	3.028	null	null	0.14
PRT	Q8K154	UDP-glucuronosyltransferase OS=Mus musculus OX=10090 GN=Ugt2b34 PE=1 SV=1	null	null	Mouse_09-2020	null	[MS,MS:1001208,SEQUEST,]	0.00	2.258	null	null	0.02
PRT	Q8R0F9	SEC14-like protein 4 OS=Mus musculus OX=10090 GN=Sec14l4 PE=1 SV=1	null	null	Mouse_09-2020	null	[MS,MS:1001208,SEQUEST,]	1.71	3.200	null	null	0.02
PRT	Q8R5L3	Vam6/Vps39-like protein OS=Mus musculus OX=10090 GN=Vps39 PE=1 SV=1	null	null	Mouse_09-2020	null	[MS,MS:1001208,SEQUEST,]	0.00	0.896	null	null	0.03
PRT	Q8BGQ7	Alanine--tRNA ligase, cytoplasmic OS=Mus musculus OX=10090 GN=Aars1 PE=1 SV=1	null	null	Mouse_09-2020	null	[MS,MS:1001208,SEQUEST,]	0.00	3.310	null	null	0.02
PRT	Q9WUR2	Enoyl-CoA delta isomerase 2 OS=Mus musculus OX=10090 GN=Eci2 PE=1 SV=2	null	null	Mouse_09-2020	null	[MS,MS:1001208,SEQUEST,]	0.00	1.077	null	null	0.03
PRT	P61514	60S ribosomal protein L37a OS=Mus musculus OX=10090 GN=Rpl37a PE=1 SV=2	null	null	Mouse_09-2020	null	[MS,MS:1001208,SEQUEST,]	0.00	2.385	null	null	0.12
PRT	Q8VDJ3	Vigilin OS=Mus musculus OX=10090 GN=Hdlbp PE=1 SV=1	null	null	Mouse_09-2020	null	[MS,MS:1001208,SEQUEST,]	0.00	2.095	null	null	0.01
PRT	Q8R3V2	Aminoacyl tRNA synthase complex-interacting multifunctional protein 2 OS=Mus musculus OX=10090 GN=Aimp2 PE=1 SV=1	null	null	Mouse_09-2020	null	[MS,MS:1001208,SEQUEST,]	0.00	1.050	null	null	0.03
PRT	Q93092	Transaldolase OS=Mus musculus OX=10090 GN=Taldo1 PE=1 SV=2	null	null	Mouse_09-2020	null	[MS,MS:1001208,SEQUEST,]	0.00	1.126	null	null	0.02
PRT	Q8VCF0	Mitochondrial antiviral-signaling protein OS=Mus musculus OX=10090 GN=Mavs PE=1 SV=1	null	null	Mouse_09-2020	null	[MS,MS:1001208,SEQUEST,]	0.00	0.594	null	null	0.03
PRT	Q8VCH0	3-ketoacyl-CoA thiolase B, peroxisomal OS=Mus musculus OX=10090 GN=Acaa1b PE=1 SV=1	null	null	Mouse_09-2020	null	[MS,MS:1001208,SEQUEST,]	3.26	2.933	null	null	0.03
PRT	P35441	Thrombospondin-1 OS=Mus musculus OX=10090 GN=Thbs1 PE=1 SV=1	null	null	Mouse_09-2020	null	[MS,MS:1001208,SEQUEST,]	0.00	0.667	null	null	0.01
PRT	Q8BWY3	Eukaryotic peptide chain release factor subunit 1 OS=Mus musculus OX=10090 GN=Etf1 PE=1 SV=4	null	null	Mouse_09-2020	null	[MS,MS:1001208,SEQUEST,]	0.00	1.052	null	null	0.02
PRT	Q8CAQ8	MICOS complex subunit Mic60 OS=Mus musculus OX=10090 GN=Immt PE=1 SV=1	null	null	Mouse_09-2020	null	[MS,MS:1001208,SEQUEST,]	2.43	0.919	null	null	0.01
PRT	Q8K010	5-oxoprolinase OS=Mus musculus OX=10090 GN=Oplah PE=1 SV=1	null	null	Mouse_09-2020	null	[MS,MS:1001208,SEQUEST,]	0.00	0.616	null	null	0.02
PRT	P11983	T-complex protein 1 subunit alpha OS=Mus musculus OX=10090 GN=Tcp1 PE=1 SV=3	null	null	Mouse_09-2020	null	[MS,MS:1001208,SEQUEST,]	0.00	0.341	null	null	0.03
PRT	D6RI86	Rab GDP dissociation inhibitor alpha (Fragment) OS=Mus musculus OX=10090 GN=Gdi1 PE=1 SV=2	null	null	Mouse_09-2020	null	[MS,MS:1001208,SEQUEST,]	1.83	1.841	null	null	0.13
PRT	Q8C5V8	Coiled-coil domain-containing protein 187 OS=Mus musculus OX=10090 GN=Ccdc187 PE=2 SV=1	null	null	Mouse_09-2020	null	[MS,MS:1001208,SEQUEST,]	0.00	0.334	null	null	0.03
PRT	Q9CQ80	Vacuolar protein-sorting-associated protein 25 OS=Mus musculus OX=10090 GN=Vps25 PE=1 SV=1	null	null	Mouse_09-2020	null	[MS,MS:1001208,SEQUEST,]	0.00	1.683	null	null	0.05
PRT	Q8BSH9	Nucleosome assembly protein 1-like 1 OS=Mus musculus OX=10090 GN=Nap1l1 PE=1 SV=1	null	null	Mouse_09-2020	null	[MS,MS:1001208,SEQUEST,]	0.00	1.555	null	null	0.03
PRT	Q61694	NADPH-dependent 3-keto-steroid reductase Hsd3b5 OS=Mus musculus OX=10090 GN=Hsd3b5 PE=1 SV=4	null	null	Mouse_09-2020	null	[MS,MS:1001208,SEQUEST,]	0.00	0.693	null	null	0.03
PRT	P53395	Lipoamide acyltransferase component of branched-chain alpha-keto acid dehydrogenase complex, mitochondrial OS=Mus musculus OX=10090 GN=Dbt PE=1 SV=2	null	null	Mouse_09-2020	null	[MS,MS:1001208,SEQUEST,]	0.00	1.572	null	null	0.02
PRT	Q9D6Y9	1,4-alpha-glucan-branching enzyme OS=Mus musculus OX=10090 GN=Gbe1 PE=1 SV=1	null	null	Mouse_09-2020	null	[MS,MS:1001208,SEQUEST,]	0.00	0.902	null	null	0.02
PRT	Q3ULD5	Methylcrotonoyl-CoA carboxylase beta chain, mitochondrial OS=Mus musculus OX=10090 GN=Mccc2 PE=1 SV=1	null	null	Mouse_09-2020	null	[MS,MS:1001208,SEQUEST,]	0.00	2.232	null	null	0.02
PRT	Q9DCM2	Glutathione S-transferase kappa 1 OS=Mus musculus OX=10090 GN=Gstk1 PE=1 SV=3	null	null	Mouse_09-2020	null	[MS,MS:1001208,SEQUEST,]	0.00	0.929	null	null	0.04
PRT	Q9DBA8	Probable imidazolonepropionase OS=Mus musculus OX=10090 GN=Amdhd1 PE=1 SV=1	null	null	Mouse_09-2020	null	[MS,MS:1001208,SEQUEST,]	0.00	2.221	null	null	0.02
PRT	P97742	Carnitine O-palmitoyltransferase 1, liver isoform OS=Mus musculus OX=10090 GN=Cpt1a PE=1 SV=4	null	null	Mouse_09-2020	null	[MS,MS:1001208,SEQUEST,]	0.00	1.866	null	null	0.01
PRT	Q9CPT4	Myeloid-derived growth factor OS=Mus musculus OX=10090 GN=Mydgf PE=1 SV=1	null	null	Mouse_09-2020	null	[MS,MS:1001208,SEQUEST,]	1.67	2.145	null	null	0.05
PRT	D6REG4	Glyoxylate reductase/hydroxypyruvate reductase OS=Mus musculus OX=10090 GN=Grhpr PE=1 SV=1	null	null	Mouse_09-2020	null	[MS,MS:1001208,SEQUEST,]	3.44	3.399	null	null	0.07
PRT	Q8K2B3	Succinate dehydrogenase [ubiquinone] flavoprotein subunit, mitochondrial OS=Mus musculus OX=10090 GN=Sdha PE=1 SV=1	null	null	Mouse_09-2020	null	[MS,MS:1001208,SEQUEST,]	0.00	0.736	null	null	0.02
PRT	Q3UEL5	Imidazolonepropionate hydrolase OS=Mus musculus OX=10090 GN=Uroc1 PE=1 SV=1	null	null	Mouse_09-2020	null	[MS,MS:1001208,SEQUEST,]	0.00	2.620	null	null	0.02
PRT	P62281	40S ribosomal protein S11 OS=Mus musculus OX=10090 GN=Rps11 PE=1 SV=3	null	null	Mouse_09-2020	null	[MS,MS:1001208,SEQUEST,]	0.00	1.016	null	null	0.07
PRT	Q9QXD1	Peroxisomal acyl-coenzyme A oxidase 2 OS=Mus musculus OX=10090 GN=Acox2 PE=1 SV=2	null	null	Mouse_09-2020	null	[MS,MS:1001208,SEQUEST,]	0.00	0.950	null	null	0.02
PRT	Q8BHN3	Neutral alpha-glucosidase AB OS=Mus musculus OX=10090 GN=Ganab PE=1 SV=1	null	null	Mouse_09-2020	null	[MS,MS:1001208,SEQUEST,]	0.00	1.696	null	null	0.01

PSH	sequence	PSM_ID	accession	unique	database	database_version	search_engine	search_engine_score[1]	modifications	spectra_ref	retention_time	charge	exp_mass_to_charge	calc_mass_to_charge	pre	post	start	end
PSM	KVVAKKPAEKKPTTEEKKPAA	-246_36	Q9D8E6	1	Mouse_09-2020	null	[MS,MS:1001208,SEQUEST,]	5.6e-4	null	ms_run[1]:scan=518	427.1	5	2278.34684	456.47568	K	0	399	420
PSM	QYPYNNLYLER	-246_16087	Q9D6J5	1	Mouse_09-2020	null	[MS,MS:1001208,SEQUEST,]	5.6e-4	null	ms_run[1]:scan=3243	1820.7	2	1472.71892	736.86207	K	G	160	171
PSM	IYELAAGGTAVGTGLNTR	-246_16069	P97807	1	Mouse_09-2020	null	[MS,MS:1001208,SEQUEST,]	5.6e-4	null	ms_run[1]:scan=3241	1819.6	2	1763.92949	882.46796	R	G	266	284
PSM	AINYLISGYQR	-246_16063	Q61838	1	Mouse_09-2020	null	[MS,MS:1001208,SEQUEST,]	5.6e-4	null	ms_run[1]:scan=3240	1819.0	2	1297.69280	649.34859	K	L	1016	1027
PSM	LFVEDSIHDQFVQK	-246_16050	Q8R0Y6	1	Mouse_09-2020	null	[MS,MS:1001208,SEQUEST,]	2.3e-3	null	ms_run[1]:scan=3238	1818.0	3	1704.85910	568.95790	R	V	713	727
PSM	FLGVAEQLHNEGFK	-246_16040	Q8C196	1	Mouse_09-2020	null	[MS,MS:1001208,SEQUEST,]	5.6e-4	null	ms_run[1]:scan=3237	1817.5	2	1588.81365	794.90955	R	F	1374	1388
PSM	GFPTIYFSPANKK	-246_16002	P27773	1	Mouse_09-2020	null	[MS,MS:1001208,SEQUEST,]	2.6e-3	null	ms_run[1]:scan=3231	1814.5	2	1469.78386	735.39300	K	T	449	462
PSM	FVADGIFK	-246_15994	D3YV43	1	Mouse_09-2020	null	[MS,MS:1001208,SEQUEST,]	3.0e-2	null	ms_run[1]:scan=3230	1813.9	2	896.48747	448.74745	K	E	11	19
PSM	AFLWQR	-246_15976	Q9DD20	1	Mouse_09-2020	null	[MS,MS:1001208,SEQUEST,]	2.0e-2	null	ms_run[1]:scan=3228	1812.8	2	820.44615	410.72686	R	L	184	190
PSM	GFPTIYFSPANKK	-246_15971	P27773	1	Mouse_09-2020	null	[MS,MS:1001208,SEQUEST,]	5.6e-4	null	ms_run[1]:scan=3227	1812.3	3	1469.77823	490.59776	K	T	449	462
PSM	HKELAPYDENWFYTR	-246_15939	Q9CZX8	1	Mouse_09-2020	null	[MS,MS:1001208,SEQUEST,]	2.1e-2	null	ms_run[1]:scan=3222	1809.9	4	1968.92336	492.98643	K	A	42	57
PSM	RYEEIVKEVSTYIKK	-246_15926	P10126	1	Mouse_09-2020	null	[MS,MS:1001208,SEQUEST,]	5.6e-4	null	ms_run[1]:scan=3220	1808.9	4	1885.04165	472.01619	K	G	166	181
PSM	TDVAAPFGGFKQSGFGK	-246_15906	Q8R0Y6	1	Mouse_09-2020	null	[MS,MS:1001208,SEQUEST,]	5.6e-4	null	ms_run[1]:scan=3216	1806.6	3	1713.85929	571.95802	K	L	866	883
PSM	FLGVAEQLHNEGFK	-246_15899	Q8C196	1	Mouse_09-2020	null	[MS,MS:1001208,SEQUEST,]	5.6e-4	null	ms_run[1]:scan=3215	1806.1	3	1588.81327	530.27546	R	F	1374	1388
PSM	FADGDVDAVLSR	-246_15894	Q8R0Y6	1	Mouse_09-2020	null	[MS,MS:1001208,SEQUEST,]	5.6e-4	null	ms_run[1]:scan=3214	1805.6	2	1264.61711	632.81204	R	N	815	827
PSM	LNFAQLKEEVDK	-246_15884	Q8VCW8	1	Mouse_09-2020	null	[MS,MS:1001208,SEQUEST,]	3.4e-3	null	ms_run[1]:scan=3213	1805.1	3	1433.76029	478.59267	R	A	100	112
PSM	NLYIISVK	-246_15836	P62830	1	Mouse_09-2020	null	[MS,MS:1001208,SEQUEST,]	6.8e-3	null	ms_run[1]:scan=3206	1801.5	2	949.57146	475.28949	K	I	36	44
PSM	EAYPGDVFYLHSR	-246_15821	Q03265	1	Mouse_09-2020	null	[MS,MS:1001208,SEQUEST,]	5.6e-4	null	ms_run[1]:scan=3204	1800.4	3	1553.73923	518.58429	R	L	335	348
PSM	YYRQNPDIPQLEPSDYLRR	-246_15796	Q9DBM2	1	Mouse_09-2020	null	[MS,MS:1001208,SEQUEST,]	5.6e-4	null	ms_run[1]:scan=3199	1798.0	4	2423.21303	606.55802	K	V	677	696
PSM	DGFNPAHVEAGLYGSR	-246_15737	Q63836	0	Mouse_09-2020	null	[MS,MS:1001208,SEQUEST,]	5.6e-4	null	ms_run[1]:scan=3188	1792.3	3	1689.79685	563.93750	K	F	212	228
PSM	DGFNPAHVEAGLYGSR	-246_15737	A0A0R4J135	0	Mouse_09-2020	null	[MS,MS:1001208,SEQUEST,]	5.6e-4	null	ms_run[1]:scan=3188	1792.3	3	1689.79685	563.93750	K	F	212	228
PSM	GILLYGPPGTGK	-246_15723	Q01853	1	Mouse_09-2020	null	[MS,MS:1001208,SEQUEST,]	5.6e-4	null	ms_run[1]:scan=3185	1790.6	2	1172.66741	586.83733	R	L	240	252
PSM	IPQTVLWR	-246_15716	Q63886	0	Mouse_09-2020	null	[MS,MS:1001208,SEQUEST,]	1.1e-3	null	ms_run[1]:scan=3184	1790.1	2	1012.59392	506.80055	R	T	331	339
PSM	IPQTVLWR	-246_15716	K9J7B2	0	Mouse_09-2020	null	[MS,MS:1001208,SEQUEST,]	1.1e-3	null	ms_run[1]:scan=3184	1790.1	2	1012.59392	506.80055	R	T	327	335
PSM	QWGWTQGRWPK	-246_15709	Q9CPR4	1	Mouse_09-2020	null	[MS,MS:1001208,SEQUEST,]	5.6e-4	null	ms_run[1]:scan=3183	1789.6	3	1429.71210	477.24231	K	S	75	86
PSM	AFGYYGPLR	-246_15693	P84104	1	Mouse_09-2020	null	[MS,MS:1001208,SEQUEST,]	2.3e-3	null	ms_run[1]:scan=3181	1788.5	2	1043.53142	522.26908	R	V	29	38
PSM	FKDIFQEIYDKKYK	-246_15663	O88844	1	Mouse_09-2020	null	[MS,MS:1001208,SEQUEST,]	2.3e-3	null	ms_run[1]:scan=3175	1785.4	4	1864.98281	467.00155	R	Q	223	237
PSM	EATTEQQLRELFEKQK	-246_15657	O35490	1	Mouse_09-2020	null	[MS,MS:1001208,SEQUEST,]	1.6e-2	null	ms_run[1]:scan=3174	1784.9	3	1978.02536	660.01285	K	K	387	403
PSM	RFGPVFTLHLGQR	-246_15634	Q05421	1	Mouse_09-2020	null	[MS,MS:1001208,SEQUEST,]	5.6e-4	null	ms_run[1]:scan=3171	1783.3	3	1527.85407	509.95628	K	I	63	76
PSM	TRAWFSEAFGK	-246_16102	P34928	1	Mouse_09-2020	null	[MS,MS:1001208,SEQUEST,]	4.3e-2	null	ms_run[1]:scan=3246	1822.1	3	1299.64917	433.88753	K	K	68	79
PSM	SLTNDWEEHLAVK	-246_15579	P07901	1	Mouse_09-2020	null	[MS,MS:1001208,SEQUEST,]	5.6e-4	null	ms_run[1]:scan=3161	1778.2	3	1541.75937	514.59133	K	F	316	329
PSM	GFSVVADTPELQR	-246_16109	A2A6H0	1	Mouse_09-2020	null	[MS,MS:1001208,SEQUEST,]	5.6e-4	null	ms_run[1]:scan=3247	1822.6	2	1418.72966	709.86735	K	K	61	74
PSM	FSGWYDADLSPAGHEEAK	-246_16129	Q9DBJ1	1	Mouse_09-2020	null	[MS,MS:1001208,SEQUEST,]	5.6e-4	null	ms_run[1]:scan=3250	1824.2	3	1979.87619	660.63052	R	G	22	40
PSM	YWANFAR	-246_16421	Q8BK48	0	Mouse_09-2020	null	[MS,MS:1001208,SEQUEST,]	3.2e-2	null	ms_run[1]:scan=3299	1849.7	2	927.44603	464.22722	K	G	490	497
PSM	YWANFAR	-246_16421	Q8QZR3	0	Mouse_09-2020	null	[MS,MS:1001208,SEQUEST,]	3.2e-2	null	ms_run[1]:scan=3299	1849.7	2	927.44603	464.22722	K	G	489	496
PSM	FVTVQTISGTGALR	-246_16403	P05202	1	Mouse_09-2020	null	[MS,MS:1001208,SEQUEST,]	5.6e-4	null	ms_run[1]:scan=3296	1848.0	2	1449.80535	725.40664	R	G	126	140
PSM	FFVGGNWK	-246_16377	P17751	1	Mouse_09-2020	null	[MS,MS:1001208,SEQUEST,]	5.1e-3	null	ms_run[1]:scan=3292	1845.9	2	954.48180	477.74525	K	N	57	65
PSM	KILATPPQEDAPSVDIANIR	-246_16373	P40142	1	Mouse_09-2020	null	[MS,MS:1001208,SEQUEST,]	5.6e-4	null	ms_run[1]:scan=3291	1845.4	3	2148.16495	716.72682	K	P	283	303
PSM	NKLILPGLISSR	-246_16354	Q63836	1	Mouse_09-2020	null	[MS,MS:1001208,SEQUEST,]	5.6e-4	null	ms_run[1]:scan=3287	1843.5	2	1310.81633	655.91136	R	Y	92	104
PSM	SQDLLTSLTK	-246_16346	P33267	1	Mouse_09-2020	null	[MS,MS:1001208,SEQUEST,]	1.1e-3	null	ms_run[1]:scan=3286	1843.0	2	1105.61040	553.30860	R	S	48	58
PSM	LWDLTTGTTTR	-246_16339	P68040	1	Mouse_09-2020	null	[MS,MS:1001208,SEQUEST,]	5.6e-4	null	ms_run[1]:scan=3284	1841.8	2	1264.65361	632.83023	R	F	89	100
PSM	NILGGTVFR	-246_16326	O88844	0	Mouse_09-2020	null	[MS,MS:1001208,SEQUEST,]	5.6e-4	null	ms_run[1]:scan=3282	1840.7	2	976.55699	488.78236	R	A	101	110
PSM	NILGGTVFR	-246_16326	P54071	0	Mouse_09-2020	null	[MS,MS:1001208,SEQUEST,]	5.6e-4	null	ms_run[1]:scan=3282	1840.7	2	976.55699	488.78236	R	P	141	150
PSM	RYFYFYNTGLQNQR	-246_16319	Q9QUR6	1	Mouse_09-2020	null	[MS,MS:1001208,SEQUEST,]	5.6e-4	null	ms_run[1]:scan=3281	1840.2	3	1869.90763	623.97255	K	L	85	99
PSM	GTTITSVLPKPALVASR	-246_16310	Q8C196	1	Mouse_09-2020	null	[MS,MS:1001208,SEQUEST,]	5.6e-4	null	ms_run[1]:scan=3280	1839.7	2	1711.01201	856.00926	K	E	403	420
PSM	RELQELVQYPVEHPDKFLK	-246_16300	Q01853	1	Mouse_09-2020	null	[MS,MS:1001208,SEQUEST,]	2.3e-3	null	ms_run[1]:scan=3277	1838.3	4	2368.26504	592.82195	K	G	487	506
PSM	NKLILPGLISSR	-246_16293	Q63836	1	Mouse_09-2020	null	[MS,MS:1001208,SEQUEST,]	5.6e-4	null	ms_run[1]:scan=3275	1837.3	3	1310.81504	437.61000	R	Y	92	104
PSM	YTINIPEDLKPR	-246_16278	P28271	1	Mouse_09-2020	null	[MS,MS:1001208,SEQUEST,]	5.6e-4	null	ms_run[1]:scan=3273	1836.1	3	1458.79483	486.93655	R	T	835	847
PSM	YGLAAAVFTK	-246_16271	P47738	1	Mouse_09-2020	null	[MS,MS:1001208,SEQUEST,]	5.6e-4	null	ms_run[1]:scan=3272	1835.6	2	1040.57793	520.79239	K	L	444	454
PSM	QGIQFYTQLK	-246_16263	Q9EQ20	1	Mouse_09-2020	null	[MS,MS:1001208,SEQUEST,]	2.3e-3	null	ms_run[1]:scan=3271	1835.0	2	1225.65813	613.33241	K	I	501	511
PSM	LLLPGELAK	-246_16256	Q64475	1	Mouse_09-2020	null	[MS,MS:1001208,SEQUEST,]	5.3e-3	null	ms_run[1]:scan=3270	1834.5	2	953.60265	477.30514	R	A	101	110
PSM	ILTTNTWSSELSK	-246_16222	O70475	1	Mouse_09-2020	null	[MS,MS:1001208,SEQUEST,]	5.6e-4	null	ms_run[1]:scan=3264	1831.6	2	1479.76909	740.38811	K	A	208	221
PSM	ANEELAGVVAEVQK	-246_16215	Q61176	1	Mouse_09-2020	null	[MS,MS:1001208,SEQUEST,]	5.6e-4	null	ms_run[1]:scan=3263	1830.9	2	1456.76409	728.88574	K	G	76	90
PSM	YFPVFEK	-246_16208	P24472	1	Mouse_09-2020	null	[MS,MS:1001208,SEQUEST,]	1.2e-2	null	ms_run[1]:scan=3262	1830.4	2	929.47637	465.24200	R	L	132	139
PSM	NDIAWNFEK	-246_16201	A0A0A6YY34	1	Mouse_09-2020	null	[MS,MS:1001208,SEQUEST,]	2.3e-3	null	ms_run[1]:scan=3261	1829.9	2	1136.53569	568.77219	R	L	99	108
PSM	TDVAAPFGGFK	-246_16193	Q8R0Y6	1	Mouse_09-2020	null	[MS,MS:1001208,SEQUEST,]	5.6e-4	null	ms_run[1]:scan=3260	1829.4	2	1109.56267	555.28493	K	S	866	877
PSM	FAVLQTYGDTTHTLVEK	-246_16185	P49429	1	Mouse_09-2020	null	[MS,MS:1001208,SEQUEST,]	5.6e-4	null	ms_run[1]:scan=3259	1828.8	3	1922.98624	641.66679	K	N	133	150
PSM	RYEEIVKEVSTYIKK	-246_16177	P10126	1	Mouse_09-2020	null	[MS,MS:1001208,SEQUEST,]	2.8e-2	null	ms_run[1]:scan=3258	1828.3	3	1885.04880	629.01916	K	G	166	181
PSM	LFEGNALLR	-246_16162	Q6ZWN5	1	Mouse_09-2020	null	[MS,MS:1001208,SEQUEST,]	2.2e-2	null	ms_run[1]:scan=3255	1827.0	2	1032.58464	516.79547	R	L	71	80
PSM	LVLEVAQHLGESTVR	-246_16156	P56480	1	Mouse_09-2020	null	[MS,MS:1001208,SEQUEST,]	5.6e-4	null	ms_run[1]:scan=3254	1826.4	3	1650.91642	550.97730	R	I	95	110
PSM	KLFQHIAEYLPSYARPR	-246_16143	O35488	1	Mouse_09-2020	null	[MS,MS:1001208,SEQUEST,]	5.6e-4	null	ms_run[1]:scan=3252	1825.2	4	2089.13442	523.03900	K	L	541	558
PSM	GTTITSVLPKPALVASR	-246_16137	Q8C196	1	Mouse_09-2020	null	[MS,MS:1001208,SEQUEST,]	5.6e-4	null	ms_run[1]:scan=3251	1824.7	3	1711.01126	571.00860	K	E	403	420
PSM	AGFAGDDAPRAVFPSIVGRPR	-246_16118	P60710	1	Mouse_09-2020	null	[MS,MS:1001208,SEQUEST,]	1.1e-3	null	ms_run[1]:scan=3248	1823.2	4	2156.13149	539.78944	K	Q	19	40
PSM	VFQFLNAK	-246_16444	Q8BP67	1	Mouse_09-2020	null	[MS,MS:1001208,SEQUEST,]	7.3e-3	null	ms_run[1]:scan=3305	1852.6	2	966.53838	483.77400	K	E	28	36
PSM	LVQAFQFTDK	-246_15570	P35700	1	Mouse_09-2020	null	[MS,MS:1001208,SEQUEST,]	5.6e-4	null	ms_run[1]:scan=3160	1777.6	2	1196.63188	598.81914	R	G	159	169
PSM	FNGGGHINHTIFWTNLSPK	-246_15535	P09671	1	Mouse_09-2020	null	[MS,MS:1001208,SEQUEST,]	5.6e-4	null	ms_run[1]:scan=3154	1774.7	3	2140.07022	714.02895	K	G	90	109
PSM	HWPSSHNWFFAK	-246_14993	K4DI63	1	Mouse_09-2020	null	[MS,MS:1001208,SEQUEST,]	3.4e-3	null	ms_run[1]:scan=3065	1728.6	3	1543.72318	515.24583	K	K	54	66
PSM	GERADLIAYLK	-246_14988	P62897	1	Mouse_09-2020	null	[MS,MS:1001208,SEQUEST,]	1.6e-2	null	ms_run[1]:scan=3064	1728.1	3	1248.69458	416.90307	K	A	90	101
PSM	AALQELLSK	-246_14984	A0A1L1SQA8	1	Mouse_09-2020	null	[MS,MS:1001208,SEQUEST,]	2.3e-3	null	ms_run[1]:scan=3063	1727.6	2	972.57207	486.78985	R	L	54	63
PSM	RFFFDVGSNK	-246_14978	P42669	1	Mouse_09-2020	null	[MS,MS:1001208,SEQUEST,]	5.6e-4	null	ms_run[1]:scan=3062	1727.1	2	1216.60979	608.80910	K	G	229	239
PSM	QLEPIYTSLGK	-246_14969	A0A0R4J0Z1	1	Mouse_09-2020	null	[MS,MS:1001208,SEQUEST,]	5.6e-4	null	ms_run[1]:scan=3061	1726.5	2	1248.68645	624.84535	K	Y	556	567
PSM	HVISYSLSPFEQR	-246_14953	Q9CQ69	1	Mouse_09-2020	null	[MS,MS:1001208,SEQUEST,]	2.3e-3	null	ms_run[1]:scan=3059	1725.5	3	1562.79581	521.60357	R	F	13	26
PSM	EDSRNLDLK	-246_14929	Q80U44	1	Mouse_09-2020	null	[MS,MS:1001208,SEQUEST,]	1.1e-2	null	ms_run[1]:scan=3055	1723.6	2	1089.55571	545.28038	K	N	343	352
PSM	GDLGIEIPAEK	-246_14921	G3X925	1	Mouse_09-2020	null	[MS,MS:1001208,SEQUEST,]	5.6e-4	null	ms_run[1]:scan=3054	1723.0	2	1141.60747	571.30860	R	F	338	349
PSM	RFSVSTLRNFGLGK	-246_14902	A0A2R8VHY1	0	Mouse_09-2020	null	[MS,MS:1001208,SEQUEST,]	5.6e-4	null	ms_run[1]:scan=3052	1721.9	3	1581.88510	527.96685	R	S	36	50
PSM	RFSVSTLRNFGLGK	-246_14902	P11714	0	Mouse_09-2020	null	[MS,MS:1001208,SEQUEST,]	5.6e-4	null	ms_run[1]:scan=3052	1721.9	3	1581.88510	527.96685	R	S	136	150
PSM	IFNLYPK	-246_14889	Q9EQF5	1	Mouse_09-2020	null	[MS,MS:1001208,SEQUEST,]	3.4e-3	null	ms_run[1]:scan=3050	1720.9	2	894.50762	447.75782	K	G	385	392
PSM	DFFGETVK	-246_14870	Q9DCM2	1	Mouse_09-2020	null	[MS,MS:1001208,SEQUEST,]	1.6e-2	null	ms_run[1]:scan=3046	1719.0	2	942.45653	471.73200	K	G	86	94
PSM	KELEEIVQPIISK	-246_14832	P20029	1	Mouse_09-2020	null	[MS,MS:1001208,SEQUEST,]	5.6e-4	null	ms_run[1]:scan=3041	1716.2	3	1525.88248	509.29938	K	Y	622	635
PSM	NYSVVFPHDEPLAGR	-246_14820	Q99LB7	1	Mouse_09-2020	null	[MS,MS:1001208,SEQUEST,]	5.6e-4	null	ms_run[1]:scan=3039	1715.2	3	1700.83921	567.61788	K	M	468	483
PSM	VIIVVKDGPGFYTTR	-246_14811	Q8BMS1	1	Mouse_09-2020	null	[MS,MS:1001208,SEQUEST,]	3.8e-2	null	ms_run[1]:scan=3038	1714.6	2	1664.93364	832.97215	K	L	535	550
PSM	SQFLSNTIIK	-246_14797	P26150	1	Mouse_09-2020	null	[MS,MS:1001208,SEQUEST,]	8.6e-3	null	ms_run[1]:scan=3035	1713.3	2	1150.64653	575.82696	R	L	195	205
PSM	VLWRFDGKTPATLGPNTR	-246_14789	Q3UEP4	1	Mouse_09-2020	null	[MS,MS:1001208,SEQUEST,]	5.6e-4	null	ms_run[1]:scan=3034	1712.8	4	2029.09768	508.02990	K	Y	336	354
PSM	YDPYTQRVEVLDNTQQLK	-246_14777	P16331	1	Mouse_09-2020	null	[MS,MS:1001208,SEQUEST,]	2.2e-2	null	ms_run[1]:scan=3032	1711.6	3	2210.10990	737.37445	R	L	414	432
PSM	SLEIIGAPFSKGQPR	-246_14748	Q61176	1	Mouse_09-2020	null	[MS,MS:1001208,SEQUEST,]	5.6e-4	null	ms_run[1]:scan=3027	1709.0	3	1599.88712	533.96662	K	G	7	22
PSM	VIIVVKDGPGFYTTR	-246_14707	Q8BMS1	1	Mouse_09-2020	null	[MS,MS:1001208,SEQUEST,]	5.6e-4	null	ms_run[1]:scan=3021	1705.9	3	1664.93680	555.65052	K	L	535	550
PSM	QATVGDVNTDRPGLLDLK	-246_14693	P31786	1	Mouse_09-2020	null	[MS,MS:1001208,SEQUEST,]	5.6e-4	null	ms_run[1]:scan=3019	1704.8	3	1912.01419	638.00933	K	K	34	52
PSM	AIGLPEDLIQKGKDIK	-246_14687	P12710	1	Mouse_09-2020	null	[MS,MS:1001208,SEQUEST,]	5.6e-4	null	ms_run[1]:scan=3018	1704.3	3	1738.01145	580.00849	K	V	21	37
PSM	AIGLPEDLIQKGKDIK	-246_14679	P12710	1	Mouse_09-2020	null	[MS,MS:1001208,SEQUEST,]	5.6e-4	null	ms_run[1]:scan=3017	1703.8	4	1738.01137	435.25819	K	V	21	37
PSM	ILDLIESGK	-246_14672	P24549	1	Mouse_09-2020	null	[MS,MS:1001208,SEQUEST,]	5.6e-4	null	ms_run[1]:scan=3015	1702.7	2	987.57176	494.28968	K	E	354	363
PSM	YGLAATVWSKDVGR	-246_14656	Q8BH00	1	Mouse_09-2020	null	[MS,MS:1001208,SEQUEST,]	5.6e-4	null	ms_run[1]:scan=3012	1701.4	3	1522.80027	508.27194	R	H	417	431
PSM	QLFHPEQLITGKEDAANNYAR	-246_14646	P05214	1	Mouse_09-2020	null	[MS,MS:1001208,SEQUEST,]	5.6e-4	null	ms_run[1]:scan=3010	1700.2	4	2415.20620	604.55674	R	H	85	106
PSM	TITLEVEPSDTIENVKAK	-246_14637	E9Q5F6	1	Mouse_09-2020	null	[MS,MS:1001208,SEQUEST,]	7.3e-3	null	ms_run[1]:scan=3009	1699.7	3	1987.06107	663.02464	K	Q	12	30
PSM	IWLVDSK	-246_14620	P06801	1	Mouse_09-2020	null	[MS,MS:1001208,SEQUEST,]	5.3e-3	null	ms_run[1]:scan=3007	1698.7	2	860.48735	430.74745	K	L	331	338
PSM	TESIVAATQWVKER	-246_15053	O88451	1	Mouse_09-2020	null	[MS,MS:1001208,SEQUEST,]	5.6e-4	null	ms_run[1]:scan=3075	1733.8	3	1617.85965	539.95802	K	G	87	101
PSM	LTVNDFVR	-246_15544	Q9QXX4	1	Mouse_09-2020	null	[MS,MS:1001208,SEQUEST,]	5.6e-3	null	ms_run[1]:scan=3155	1775.2	2	963.52825	482.26654	K	K	410	418
PSM	NYSVVFPHDEPLAGR	-246_15073	Q99LB7	1	Mouse_09-2020	null	[MS,MS:1001208,SEQUEST,]	1.5e-2	null	ms_run[1]:scan=3079	1736.0	2	1700.83916	850.92319	K	M	468	483
PSM	FIPRQPFAEYIYKR	-246_15099	Q9EQF5	1	Mouse_09-2020	null	[MS,MS:1001208,SEQUEST,]	5.3e-3	null	ms_run[1]:scan=3084	1738.4	4	1827.98952	457.75307	K	K	462	476
PSM	AVPQLQGYLR	-246_15510	P47911	1	Mouse_09-2020	null	[MS,MS:1001208,SEQUEST,]	2.3e-3	null	ms_run[1]:scan=3150	1772.5	2	1144.64739	572.82730	K	Q	271	281
PSM	VLDASWYSPGTR	-246_15469	P52196	1	Mouse_09-2020	null	[MS,MS:1001208,SEQUEST,]	5.6e-4	null	ms_run[1]:scan=3143	1769.0	2	1351.66496	676.33568	R	A	31	43
PSM	GWNILTNSEK	-246_15457	Q91VD9	1	Mouse_09-2020	null	[MS,MS:1001208,SEQUEST,]	5.6e-4	null	ms_run[1]:scan=3141	1767.8	2	1161.59099	581.29857	K	K	99	109
PSM	FNGGGHINHTIFWTNLSPK	-246_15435	P09671	1	Mouse_09-2020	null	[MS,MS:1001208,SEQUEST,]	3.3e-3	null	ms_run[1]:scan=3138	1766.3	4	2140.07265	535.77353	K	G	90	109
PSM	EGPSLTSPAQVLSR	-246_15419	Q8VC30	1	Mouse_09-2020	null	[MS,MS:1001208,SEQUEST,]	5.6e-4	null	ms_run[1]:scan=3134	1764.4	2	1441.76579	721.38590	K	S	421	435
PSM	SYENQKPPFDAKNPFLAAVTTNRK	-246_15405	P37040	1	Mouse_09-2020	null	[MS,MS:1001208,SEQUEST,]	1.1e-3	null	ms_run[1]:scan=3132	1763.3	5	2736.40882	548.08790	K	N	268	292
PSM	LQELQVNLVR	-246_15399	P35492	1	Mouse_09-2020	null	[MS,MS:1001208,SEQUEST,]	5.6e-4	null	ms_run[1]:scan=3131	1762.7	2	1211.71050	606.35896	K	H	183	193
PSM	INGEWHTIILASDK	-246_15333	A2CEL1	1	Mouse_09-2020	null	[MS,MS:1001208,SEQUEST,]	5.6e-4	null	ms_run[1]:scan=3121	1757.7	3	1596.83860	532.95086	K	E	33	47
PSM	RSEPEPQILDFQTQQYK	-246_15328	Q9R0H0	1	Mouse_09-2020	null	[MS,MS:1001208,SEQUEST,]	5.6e-4	null	ms_run[1]:scan=3120	1757.0	3	2107.04441	703.02000	K	F	314	331
PSM	LNLKTPVPSDIAISR	-246_15324	A0A1W2P733	1	Mouse_09-2020	null	[MS,MS:1001208,SEQUEST,]	5.6e-4	null	ms_run[1]:scan=3119	1756.5	3	1623.94242	541.98579	K	C	130	145
PSM	FNSSISYDRHLWNVDVQGSK	-246_15305	Q91YI0	1	Mouse_09-2020	null	[MS,MS:1001208,SEQUEST,]	5.6e-4	null	ms_run[1]:scan=3117	1755.4	4	2352.13833	588.78964	K	Y	24	44
PSM	LSILYPATTGR	-246_15295	Q6GT24	1	Mouse_09-2020	null	[MS,MS:1001208,SEQUEST,]	5.6e-4	null	ms_run[1]:scan=3116	1754.9	2	1191.67436	596.34024	K	F	145	156
PSM	GLVVPVIR	-246_15262	Q9D2G2	1	Mouse_09-2020	null	[MS,MS:1001208,SEQUEST,]	3.4e-3	null	ms_run[1]:scan=3111	1752.5	2	852.56627	426.78691	R	V	327	335
PSM	LVPGWTKPITIGR	-246_15256	P54071	1	Mouse_09-2020	null	[MS,MS:1001208,SEQUEST,]	5.6e-4	null	ms_run[1]:scan=3110	1752.0	3	1437.85260	479.95740	R	A	160	173
PSM	WYYNAAGFNK	-246_15247	Q9CQB4	1	Mouse_09-2020	null	[MS,MS:1001208,SEQUEST,]	5.6e-4	null	ms_run[1]:scan=3109	1751.3	2	1233.56804	617.28801	K	G	20	30
PSM	YYVTIIDAPGHRDFIK	-246_15241	P10126	1	Mouse_09-2020	null	[MS,MS:1001208,SEQUEST,]	5.6e-4	null	ms_run[1]:scan=3108	1750.8	3	1908.00125	636.67199	K	M	85	101
PSM	KVITAFNDGLNHLDSLK	-246_15234	A8DUK4	1	Mouse_09-2020	null	[MS,MS:1001208,SEQUEST,]	5.6e-4	null	ms_run[1]:scan=3107	1750.3	3	1885.01822	629.01078	K	T	67	84
PSM	ILIRPLYSNPPLNGAR	-246_15226	P05202	1	Mouse_09-2020	null	[MS,MS:1001208,SEQUEST,]	5.6e-4	null	ms_run[1]:scan=3106	1749.8	3	1794.03879	598.68434	K	A	310	326
PSM	YYVTIIDAPGHRDFIK	-246_15218	P10126	1	Mouse_09-2020	null	[MS,MS:1001208,SEQUEST,]	5.6e-4	null	ms_run[1]:scan=3105	1749.2	4	1908.00832	477.75581	K	M	85	101
PSM	RADPAELKAIFLK	-246_15202	Q9QXX4	1	Mouse_09-2020	null	[MS,MS:1001208,SEQUEST,]	2.1e-2	null	ms_run[1]:scan=3101	1747.4	3	1471.86078	491.29256	K	A	11	24
PSM	GHEVTVLRPSTSIFLDPK	-246_15195	Q3UEP4	1	Mouse_09-2020	null	[MS,MS:1001208,SEQUEST,]	1.6e-2	null	ms_run[1]:scan=3100	1746.8	3	1996.08597	666.03358	K	S	50	68
PSM	KAPDFVFYAPR	-246_15189	P26043	1	Mouse_09-2020	null	[MS,MS:1001208,SEQUEST,]	2.3e-3	null	ms_run[1]:scan=3099	1746.3	3	1310.68778	437.56791	K	R	263	274
PSM	LIINSLYK	-246_15179	P08113	1	Mouse_09-2020	null	[MS,MS:1001208,SEQUEST,]	3.4e-3	null	ms_run[1]:scan=3098	1745.7	2	963.58647	482.29731	K	K	88	96
PSM	EWGYASHNGPDHWHELYPIAK	-246_15163	P16015	1	Mouse_09-2020	null	[MS,MS:1001208,SEQUEST,]	3.4e-3	null	ms_run[1]:scan=3095	1744.1	5	2507.15055	502.23636	K	D	4	25
PSM	EWGYASHNGPDHWHELYPIAK	-246_15155	P16015	1	Mouse_09-2020	null	[MS,MS:1001208,SEQUEST,]	5.6e-4	null	ms_run[1]:scan=3094	1743.6	4	2507.15273	627.54364	K	D	4	25
PSM	LFFDTER	-246_15149	Q9CRB3	1	Mouse_09-2020	null	[MS,MS:1001208,SEQUEST,]	3.4e-3	null	ms_run[1]:scan=3093	1743.1	2	927.45665	464.23217	K	W	68	75
PSM	GDIFLVR	-246_15124	Q01853	1	Mouse_09-2020	null	[MS,MS:1001208,SEQUEST,]	3.1e-2	null	ms_run[1]:scan=3088	1740.7	2	819.47118	410.23980	K	G	149	156
PSM	VYQSYLPPGTSLR	-246_15078	Q8VCF0	1	Mouse_09-2020	null	[MS,MS:1001208,SEQUEST,]	2.6e-2	null	ms_run[1]:scan=3081	1736.9	2	1480.77739	740.89337	R	L	91	104
PSM	GHEVTVLRPSAYYVLDPK	-246_14607	Q8K169	1	Mouse_09-2020	null	[MS,MS:1001208,SEQUEST,]	2.9e-2	null	ms_run[1]:scan=3005	1697.6	3	2044.08487	682.03358	R	S	50	68
PSM	GTTITSVLPKPALVASRVEVSK	-246_16458	Q8C196	1	Mouse_09-2020	null	[MS,MS:1001208,SEQUEST,]	5.6e-4	null	ms_run[1]:scan=3307	1853.7	4	2253.31460	564.08487	K	L	403	425
PSM	VANVSLLALYKGK	-246_16473	P62267	1	Mouse_09-2020	null	[MS,MS:1001208,SEQUEST,]	2.3e-3	null	ms_run[1]:scan=3310	1855.4	3	1375.82389	459.28177	K	E	125	138
PSM	FAPPEDPEPWSGVR	-246_17964	Q8QZR3	1	Mouse_09-2020	null	[MS,MS:1001208,SEQUEST,]	5.6e-4	null	ms_run[1]:scan=3549	1978.8	2	1583.74980	792.37808	R	G	73	87
PSM	RFTLVAWDPR	-246_17938	Q8R164	1	Mouse_09-2020	null	[MS,MS:1001208,SEQUEST,]	2.7e-2	null	ms_run[1]:scan=3546	1977.2	3	1260.68442	420.89977	K	Y	88	98
PSM	DFDPAINEYLQRK	-246_17932	Q9QXD6	1	Mouse_09-2020	null	[MS,MS:1001208,SEQUEST,]	5.6e-4	null	ms_run[1]:scan=3545	1976.7	3	1608.80271	536.93873	K	F	219	232
PSM	QVLVFFVFLGLSQASAESLR	-246_17914	Q91XZ9	1	Mouse_09-2020	null	[MS,MS:1001208,SEQUEST,]	3.3e-2	null	ms_run[1]:scan=3541	1974.8	3	2211.21659	737.74392	R	S	13	33
PSM	DAVSVFYVSR	-246_17897	O35488	1	Mouse_09-2020	null	[MS,MS:1001208,SEQUEST,]	7.3e-3	null	ms_run[1]:scan=3538	1973.1	2	1142.58354	571.79566	K	S	175	185
PSM	KYDAFLASESLIK	-246_17889	P53026	1	Mouse_09-2020	null	[MS,MS:1001208,SEQUEST,]	5.6e-4	null	ms_run[1]:scan=3537	1972.6	3	1484.79966	495.60469	K	I	106	119
PSM	SFENSLGINVPR	-246_17878	Q91ZJ5	1	Mouse_09-2020	null	[MS,MS:1001208,SEQUEST,]	5.6e-4	null	ms_run[1]:scan=3535	1971.5	2	1332.68840	666.84896	K	R	378	390
PSM	LFFDTERYWKER	-246_17855	Q9CRB3	1	Mouse_09-2020	null	[MS,MS:1001208,SEQUEST,]	2.6e-3	null	ms_run[1]:scan=3532	1969.9	4	1689.83620	423.21505	K	Q	68	80
PSM	QYKIPDWFLNRQK	-246_17835	P62270	1	Mouse_09-2020	null	[MS,MS:1001208,SEQUEST,]	2.3e-3	null	ms_run[1]:scan=3528	1968.1	4	1735.92751	434.73742	R	V	76	89
PSM	SILFVPTSAPR	-246_17825	P08113	1	Mouse_09-2020	null	[MS,MS:1001208,SEQUEST,]	5.6e-4	null	ms_run[1]:scan=3527	1967.4	2	1187.67986	594.34278	K	L	385	396
PSM	AAYVLFYQR	-246_17819	Q99K46	1	Mouse_09-2020	null	[MS,MS:1001208,SEQUEST,]	1.1e-3	null	ms_run[1]:scan=3526	1966.9	2	1130.59978	565.80329	K	D	880	889
PSM	AHPLFTFLR	-246_17814	A0A0A6YY34	1	Mouse_09-2020	null	[MS,MS:1001208,SEQUEST,]	3.3e-3	null	ms_run[1]:scan=3525	1966.4	2	1101.62041	551.31383	K	A	63	72
PSM	THILLFLPK	-246_17802	P09103	1	Mouse_09-2020	null	[MS,MS:1001208,SEQUEST,]	5.6e-4	null	ms_run[1]:scan=3523	1965.3	2	1081.67742	541.34205	K	V	257	266
PSM	WWPGGLGK	-246_17792	Q9R0H0	1	Mouse_09-2020	null	[MS,MS:1001208,SEQUEST,]	3.4e-3	null	ms_run[1]:scan=3521	1964.3	2	900.47228	450.73996	K	S	175	183
PSM	AVLITYGPYAVNGK	-246_17787	Q9DCS2	1	Mouse_09-2020	null	[MS,MS:1001208,SEQUEST,]	2.1e-2	null	ms_run[1]:scan=3519	1963.4	2	1465.80156	733.40611	K	S	134	148
PSM	VHVFYIDYGNREILPSTR	-246_17776	Q78PY7	1	Mouse_09-2020	null	[MS,MS:1001208,SEQUEST,]	5.6e-4	null	ms_run[1]:scan=3517	1962.4	3	2179.12864	727.04801	K	G	759	777
PSM	RANNTTYGLAAGLFTKDLDK	-246_17765	P24549	1	Mouse_09-2020	null	[MS,MS:1001208,SEQUEST,]	5.6e-4	null	ms_run[1]:scan=3515	1961.2	3	2169.13272	723.71480	K	I	420	440
PSM	VHVFYIDYGNREILPSTR	-246_17748	Q78PY7	1	Mouse_09-2020	null	[MS,MS:1001208,SEQUEST,]	5.6e-4	null	ms_run[1]:scan=3513	1960.1	4	2179.12783	545.53782	K	G	759	777
PSM	VSLAVLNPYIKR	-246_17727	Q9DB20	1	Mouse_09-2020	null	[MS,MS:1001208,SEQUEST,]	5.6e-4	null	ms_run[1]:scan=3510	1958.6	3	1372.83185	458.28188	K	V	74	86
PSM	GFSLEELR	-246_17716	P47963	1	Mouse_09-2020	null	[MS,MS:1001208,SEQUEST,]	2.3e-3	null	ms_run[1]:scan=3507	1957.2	2	950.49382	475.75072	R	A	75	83
PSM	FDRGYISPYFINTSK	-246_17709	P63038	1	Mouse_09-2020	null	[MS,MS:1001208,SEQUEST,]	5.6e-4	null	ms_run[1]:scan=3506	1956.7	3	1807.89969	603.30530	K	Q	219	234
PSM	SDLTKDITTSVLTVNNK	-246_17680	Q9QXF8	1	Mouse_09-2020	null	[MS,MS:1001208,SEQUEST,]	2.3e-3	null	ms_run[1]:scan=3502	1954.5	3	1848.99094	617.00195	K	H	197	214
PSM	KQVVNIPSFIVR	-246_17657	Q6ZWN5	1	Mouse_09-2020	null	[MS,MS:1001208,SEQUEST,]	2.3e-3	null	ms_run[1]:scan=3499	1952.9	3	1399.84220	467.28552	R	D	139	151
PSM	VYGTVFHINQGNPFK	-246_17628	Q9DCY0	1	Mouse_09-2020	null	[MS,MS:1001208,SEQUEST,]	5.6e-4	null	ms_run[1]:scan=3494	1950.4	3	1720.87735	574.29837	K	K	27	42
PSM	KYPYWPHQPIENL	-246_17572	Q9DCX2	1	Mouse_09-2020	null	[MS,MS:1001208,SEQUEST,]	2.3e-2	null	ms_run[1]:scan=3485	1945.8	3	1684.85483	562.28759	K	0	149	162
PSM	SHAPVYFYEFQHRPSFFK	-246_17562	Q8BK48	1	Mouse_09-2020	null	[MS,MS:1001208,SEQUEST,]	5.6e-4	null	ms_run[1]:scan=3483	1944.7	4	2287.10781	572.53254	R	F	429	447
PSM	YPQLLSGIR	-246_17555	P50247	1	Mouse_09-2020	null	[MS,MS:1001208,SEQUEST,]	5.6e-4	null	ms_run[1]:scan=3482	1944.1	2	1046.59966	523.80329	K	I	143	152
PSM	FLPSPVYLK	-246_17969	G5E8M7	1	Mouse_09-2020	null	[MS,MS:1001208,SEQUEST,]	5.6e-3	null	ms_run[1]:scan=3550	1979.4	2	1063.61968	532.31296	R	A	217	226
PSM	IIWELIKEK	-246_17536	O88844	1	Mouse_09-2020	null	[MS,MS:1001208,SEQUEST,]	5.6e-4	null	ms_run[1]:scan=3480	1943.1	2	1171.70940	586.35790	R	I	21	30
PSM	DFDPAINEYLQRK	-246_17979	Q9QXD6	1	Mouse_09-2020	null	[MS,MS:1001208,SEQUEST,]	8.9e-3	null	ms_run[1]:scan=3552	1980.5	2	1608.80327	804.90446	K	F	219	232
PSM	QFYPDLIR	-246_18009	Q63836	0	Mouse_09-2020	null	[MS,MS:1001208,SEQUEST,]	3.3e-3	null	ms_run[1]:scan=3557	1982.9	2	1051.55779	526.28219	K	G	412	420
PSM	QFYPDLIR	-246_18009	A0A0R4J135	0	Mouse_09-2020	null	[MS,MS:1001208,SEQUEST,]	3.3e-3	null	ms_run[1]:scan=3557	1982.9	2	1051.55779	526.28219	K	G	412	420
PSM	QAFQIGSPWR	-246_18578	O35945	0	Mouse_09-2020	null	[MS,MS:1001208,SEQUEST,]	5.6e-4	null	ms_run[1]:scan=3658	2035.1	2	1189.61199	595.30927	R	M	69	79
PSM	QAFQIGSPWR	-246_18578	P24549	0	Mouse_09-2020	null	[MS,MS:1001208,SEQUEST,]	5.6e-4	null	ms_run[1]:scan=3658	2035.1	2	1189.61199	595.30927	R	M	69	79
PSM	YVVVTGITPTPLGEGK	-246_18571	A0A1W2P733	1	Mouse_09-2020	null	[MS,MS:1001208,SEQUEST,]	5.6e-4	null	ms_run[1]:scan=3657	2034.6	2	1630.90715	815.95616	K	T	191	207
PSM	GRLQFWTETLPR	-246_18562	Q63880	1	Mouse_09-2020	null	[MS,MS:1001208,SEQUEST,]	1.1e-3	null	ms_run[1]:scan=3656	2034.1	3	1503.80664	501.94041	K	I	542	554
PSM	VVDSLQLTGTKPVATPVDWK	-246_18533	Q6GT24	1	Mouse_09-2020	null	[MS,MS:1001208,SEQUEST,]	3.4e-3	null	ms_run[1]:scan=3650	2031.2	3	2154.18308	718.73168	R	G	163	183
PSM	WWPGGLGK	-246_18530	Q9R0H0	1	Mouse_09-2020	null	[MS,MS:1001208,SEQUEST,]	8.9e-3	null	ms_run[1]:scan=3649	2030.6	2	900.47246	450.73996	K	S	175	183
PSM	RFEYEDPFFNR	-246_18523	A0A0R4IZY2	1	Mouse_09-2020	null	[MS,MS:1001208,SEQUEST,]	5.6e-4	null	ms_run[1]:scan=3648	2030.0	3	1519.69791	507.23700	R	L	197	208
PSM	ITSEELHYFVQNHFTSAR	-246_18515	Q9DB77	1	Mouse_09-2020	null	[MS,MS:1001208,SEQUEST,]	5.6e-4	null	ms_run[1]:scan=3647	2029.5	4	2179.05654	545.51963	K	A	200	218
PSM	LSNIFVIGK	-246_18507	P62702	1	Mouse_09-2020	null	[MS,MS:1001208,SEQUEST,]	5.6e-4	null	ms_run[1]:scan=3646	2028.9	2	990.59813	495.80276	R	N	222	231
PSM	TSEWIGTLVK	-246_18486	Q61694	1	Mouse_09-2020	null	[MS,MS:1001208,SEQUEST,]	2.2e-2	null	ms_run[1]:scan=3642	2026.8	2	1133.62126	567.31369	K	H	353	363
PSM	LFQHIAEYLPSYARPR	-246_18463	O35488	1	Mouse_09-2020	null	[MS,MS:1001208,SEQUEST,]	5.6e-4	null	ms_run[1]:scan=3637	2024.3	4	1961.04055	491.01526	K	L	542	558
PSM	VWIYPIK	-246_18455	Q922Q1	1	Mouse_09-2020	null	[MS,MS:1001208,SEQUEST,]	2.6e-3	null	ms_run[1]:scan=3636	2023.8	2	918.54369	459.77601	K	C	60	67
PSM	DFTPSGIAGAFRR	-246_18388	P56135	1	Mouse_09-2020	null	[MS,MS:1001208,SEQUEST,]	5.6e-4	null	ms_run[1]:scan=3625	2018.1	3	1394.71790	465.57736	R	Y	28	41
PSM	GYISPYFINTSK	-246_18344	P63038	1	Mouse_09-2020	null	[MS,MS:1001208,SEQUEST,]	5.6e-4	null	ms_run[1]:scan=3615	2012.9	2	1389.70452	695.35608	R	Q	222	234
PSM	EKPLALYVFSR	-246_18326	B1AV77	1	Mouse_09-2020	null	[MS,MS:1001208,SEQUEST,]	5.6e-4	null	ms_run[1]:scan=3613	2011.9	3	1322.74601	441.58708	R	N	356	367
PSM	SSLNPILFR	-246_18303	O54734	1	Mouse_09-2020	null	[MS,MS:1001208,SEQUEST,]	2.3e-3	null	ms_run[1]:scan=3610	2010.3	2	1046.59856	523.80329	K	V	175	184
PSM	FSRDVFLPKPSWGNHTPIFR	-246_18282	P05202	1	Mouse_09-2020	null	[MS,MS:1001208,SEQUEST,]	5.6e-4	null	ms_run[1]:scan=3605	2007.9	5	2401.25547	481.05710	K	A	151	171
PSM	GFFLNHYFSK	-246_18270	A0A494BB38	1	Mouse_09-2020	null	[MS,MS:1001208,SEQUEST,]	5.6e-4	null	ms_run[1]:scan=3603	2006.7	3	1259.61966	420.54511	R	Q	179	189
PSM	FWSVDDTQVHTEYSSLR	-246_18262	P49429	1	Mouse_09-2020	null	[MS,MS:1001208,SEQUEST,]	2.3e-3	null	ms_run[1]:scan=3602	2006.2	3	2069.95768	690.65695	R	I	209	226
PSM	ILVLNTPNNPLGK	-246_18223	Q8BTY1	1	Mouse_09-2020	null	[MS,MS:1001208,SEQUEST,]	1.1e-3	null	ms_run[1]:scan=3594	2002.2	2	1392.82280	696.91410	K	F	177	190
PSM	SEVYYDKSPLTPILLGNPGRK	-246_18206	P50172	1	Mouse_09-2020	null	[MS,MS:1001208,SEQUEST,]	1.1e-3	null	ms_run[1]:scan=3592	2001.0	3	2347.26688	783.09339	K	M	254	275
PSM	LILPHVDVQLK	-246_18199	P54071	1	Mouse_09-2020	null	[MS,MS:1001208,SEQUEST,]	2.3e-3	null	ms_run[1]:scan=3591	2000.5	3	1274.78299	425.59921	K	F	70	81
PSM	IINEPTAAAIAYGLDKR	-246_18154	P20029	1	Mouse_09-2020	null	[MS,MS:1001208,SEQUEST,]	5.6e-4	null	ms_run[1]:scan=3582	1995.9	3	1815.99570	606.00363	R	G	199	216
PSM	SEVYYDKSPLTPILLGNPGRK	-246_18130	P50172	1	Mouse_09-2020	null	[MS,MS:1001208,SEQUEST,]	5.6e-4	null	ms_run[1]:scan=3578	1993.8	4	2347.26601	587.57186	K	M	254	275
PSM	NTVPWFPR	-246_18098	P16331	1	Mouse_09-2020	null	[MS,MS:1001208,SEQUEST,]	2.6e-3	null	ms_run[1]:scan=3573	1991.4	2	1016.53002	508.76925	K	I	116	124
PSM	QNFIQHFSQIVK	-246_18076	A0A0G2JEB3	1	Mouse_09-2020	null	[MS,MS:1001208,SEQUEST,]	1.9e-2	null	ms_run[1]:scan=3570	1989.7	3	1488.79483	496.93678	K	L	82	94
PSM	YVANLFPYK	-246_18040	Q9D819	1	Mouse_09-2020	null	[MS,MS:1001208,SEQUEST,]	1.1e-2	null	ms_run[1]:scan=3561	1985.2	2	1114.59368	557.80022	R	Y	80	89
PSM	GRYSLDVWS	-246_18030	P37040	1	Mouse_09-2020	null	[MS,MS:1001208,SEQUEST,]	3.6e-2	null	ms_run[1]:scan=3560	1984.5	2	1082.52641	541.76691	K	0	670	679
PSM	TQDPAKAPNSPDVLEIEFK	-246_18001	P16460	1	Mouse_09-2020	null	[MS,MS:1001208,SEQUEST,]	5.6e-4	null	ms_run[1]:scan=3556	1982.4	3	2099.06723	700.36003	K	G	210	229
PSM	ALPGHLKPFETLLSQNQGGK	-246_16468	P19157	1	Mouse_09-2020	null	[MS,MS:1001208,SEQUEST,]	1.1e-3	null	ms_run[1]:scan=3309	1854.9	4	2135.15688	534.54565	K	F	122	142
PSM	VWLDPNETNEIANANSR	-246_17511	P84099	1	Mouse_09-2020	null	[MS,MS:1001208,SEQUEST,]	2.3e-3	null	ms_run[1]:scan=3477	1941.5	2	1942.92681	971.96631	K	Q	22	39
PSM	IFINLPR	-246_17462	A0A498WGD8	1	Mouse_09-2020	null	[MS,MS:1001208,SEQUEST,]	3.3e-3	null	ms_run[1]:scan=3470	1937.9	2	872.53465	436.77126	K	M	196	203
PSM	WLQTEVQNPSVTSKI	-246_17065	P34914	1	Mouse_09-2020	null	[MS,MS:1001208,SEQUEST,]	2.3e-3	null	ms_run[1]:scan=3405	1904.3	2	1729.91350	865.45960	K	0	540	555
PSM	RFEELTNLIR	-246_17015	M0QWV3	1	Mouse_09-2020	null	[MS,MS:1001208,SEQUEST,]	3.4e-3	null	ms_run[1]:scan=3396	1899.8	2	1290.71916	645.86187	K	I	56	66
PSM	GLEVTAYSPLGSSDR	-246_17009	Q9JII6	1	Mouse_09-2020	null	[MS,MS:1001208,SEQUEST,]	5.6e-4	null	ms_run[1]:scan=3395	1899.2	2	1551.76482	776.38610	R	W	204	219
PSM	YNQILRIEEELGSKAK	-246_16994	P17182	1	Mouse_09-2020	null	[MS,MS:1001208,SEQUEST,]	2.6e-3	null	ms_run[1]:scan=3393	1898.1	4	1891.02578	473.51255	K	A	407	423
PSM	FVEGLPINDFSREK	-246_16987	P14152	1	Mouse_09-2020	null	[MS,MS:1001208,SEQUEST,]	5.6e-4	null	ms_run[1]:scan=3392	1897.6	3	1650.84793	550.95438	K	D	299	313
PSM	NLRVNAGDQPGADLGPLITPQAK	-246_16973	Q9EQ20	1	Mouse_09-2020	null	[MS,MS:1001208,SEQUEST,]	5.6e-4	null	ms_run[1]:scan=3390	1896.5	3	2345.25931	782.42391	K	R	342	365
PSM	ALQASALAAWGGK	-246_16932	Q91Y97	1	Mouse_09-2020	null	[MS,MS:1001208,SEQUEST,]	5.6e-4	null	ms_run[1]:scan=3383	1893.0	2	1243.67815	622.34331	R	A	305	318
PSM	HLQLAIRNDEELNKLLGK	-246_16906	Q64523	1	Mouse_09-2020	null	[MS,MS:1001208,SEQUEST,]	8.6e-3	null	ms_run[1]:scan=3379	1890.9	4	2104.18471	526.80229	R	T	83	101
PSM	TFAATIPRPFSVR	-246_16842	P16331	1	Mouse_09-2020	null	[MS,MS:1001208,SEQUEST,]	5.6e-4	null	ms_run[1]:scan=3369	1885.7	3	1462.81354	488.27702	R	D	401	414
PSM	NFHFVHSSADVDSVVSGTLR	-246_16812	Q8CHT0	1	Mouse_09-2020	null	[MS,MS:1001208,SEQUEST,]	5.6e-4	null	ms_run[1]:scan=3363	1882.8	4	2174.05752	544.27108	K	A	318	338
PSM	RQASGGPVDIGPEYQQDLDRELYK	-246_16800	P97450	1	Mouse_09-2020	null	[MS,MS:1001208,SEQUEST,]	5.6e-4	null	ms_run[1]:scan=3361	1881.6	4	2734.34243	684.34123	K	K	54	78
PSM	GTEFLAAPSSYYK	-246_16745	P49429	1	Mouse_09-2020	null	[MS,MS:1001208,SEQUEST,]	2.6e-3	null	ms_run[1]:scan=3352	1877.1	2	1433.69512	717.35100	R	L	285	298
PSM	DYPLIPVGK	-246_16729	P24270	1	Mouse_09-2020	null	[MS,MS:1001208,SEQUEST,]	2.3e-3	null	ms_run[1]:scan=3350	1875.9	2	1001.56578	501.28694	K	V	307	316
PSM	ALDLDPSKTNVSGGAIALGHPLGGSGSR	-246_16700	Q8BWT1	1	Mouse_09-2020	null	[MS,MS:1001208,SEQUEST,]	5.6e-4	null	ms_run[1]:scan=3347	1874.3	4	2647.37978	662.60041	K	T	333	361
PSM	NEFSGRGDIPVFQEYK	-246_16654	Q05421	1	Mouse_09-2020	null	[MS,MS:1001208,SEQUEST,]	5.6e-4	null	ms_run[1]:scan=3338	1869.7	3	1885.90940	629.30749	K	K	95	111
PSM	RANNTTYGLAAGLFTK	-246_16642	P24549	1	Mouse_09-2020	null	[MS,MS:1001208,SEQUEST,]	5.6e-4	null	ms_run[1]:scan=3336	1868.6	3	1697.89597	566.63717	K	L	420	436
PSM	GLVLGIYAK	-246_16628	Q9CPY7	1	Mouse_09-2020	null	[MS,MS:1001208,SEQUEST,]	1.4e-2	null	ms_run[1]:scan=3334	1867.6	2	933.57665	467.29203	K	K	35	44
PSM	GTTITSVLPKPALVASRVEVSK	-246_16604	Q8C196	1	Mouse_09-2020	null	[MS,MS:1001208,SEQUEST,]	5.6e-4	null	ms_run[1]:scan=3330	1865.7	3	2253.32059	751.77740	K	L	403	425
PSM	KFYGPEGPYGVFAGR	-246_16597	O55022	1	Mouse_09-2020	null	[MS,MS:1001208,SEQUEST,]	5.6e-4	null	ms_run[1]:scan=3329	1865.0	3	1644.81681	548.94382	R	A	105	120
PSM	LDQGGAPLAGTNKETTIQGLDGLSER	-246_16591	Q91Y97	1	Mouse_09-2020	null	[MS,MS:1001208,SEQUEST,]	5.6e-4	null	ms_run[1]:scan=3328	1864.5	3	2641.34543	881.11911	K	A	109	135
PSM	TGFRGPLNWYR	-246_16582	P34914	1	Mouse_09-2020	null	[MS,MS:1001208,SEQUEST,]	5.6e-4	null	ms_run[1]:scan=3327	1864.0	3	1366.70917	456.23868	K	T	456	467
PSM	LQFWTETLPRK	-246_16572	Q63880	1	Mouse_09-2020	null	[MS,MS:1001208,SEQUEST,]	5.6e-4	null	ms_run[1]:scan=3326	1863.5	3	1418.77860	473.59787	R	Q	544	555
PSM	ALPGHLKPFETLLSQNQGGK	-246_16566	P19157	1	Mouse_09-2020	null	[MS,MS:1001208,SEQUEST,]	5.6e-4	null	ms_run[1]:scan=3325	1863.0	3	2135.16300	712.39177	K	F	122	142
PSM	SLWPQIK	-246_16526	Q8CHT0	1	Mouse_09-2020	null	[MS,MS:1001208,SEQUEST,]	9.1e-3	null	ms_run[1]:scan=3318	1859.4	2	871.50188	436.25545	K	R	358	365
PSM	QITINDLPVGR	-246_16501	P35700	1	Mouse_09-2020	null	[MS,MS:1001208,SEQUEST,]	5.6e-4	null	ms_run[1]:scan=3315	1857.8	2	1225.68974	613.34859	R	V	141	152
PSM	FWANFAR	-246_16494	Q8VCC2	0	Mouse_09-2020	null	[MS,MS:1001208,SEQUEST,]	9.1e-3	null	ms_run[1]:scan=3314	1857.3	2	911.45439	456.22976	K	G	497	504
PSM	FWANFAR	-246_16494	P23953	0	Mouse_09-2020	null	[MS,MS:1001208,SEQUEST,]	9.1e-3	null	ms_run[1]:scan=3314	1857.3	2	911.45439	456.22976	K	G	486	493
PSM	FWANFAR	-246_16494	Q91WU0	0	Mouse_09-2020	null	[MS,MS:1001208,SEQUEST,]	9.1e-3	null	ms_run[1]:scan=3314	1857.3	2	911.45439	456.22976	K	G	497	504
PSM	FWANFAR	-246_16494	Q8VCT4	0	Mouse_09-2020	null	[MS,MS:1001208,SEQUEST,]	9.1e-3	null	ms_run[1]:scan=3314	1857.3	2	911.45439	456.22976	K	G	497	504
PSM	AIAEELAPERGFLPPASEK	-246_17074	O35490	1	Mouse_09-2020	null	[MS,MS:1001208,SEQUEST,]	5.6e-4	null	ms_run[1]:scan=3406	1904.8	3	2025.06662	675.69323	R	G	309	328
PSM	LHTQDQFSPFSFSSGR	-246_17472	Q99MR8	1	Mouse_09-2020	null	[MS,MS:1001208,SEQUEST,]	5.6e-4	null	ms_run[1]:scan=3471	1938.4	3	1840.86142	614.29195	K	L	524	540
PSM	LGGVEFNIDLPNKK	-246_17105	O08997	1	Mouse_09-2020	null	[MS,MS:1001208,SEQUEST,]	1.4e-2	null	ms_run[1]:scan=3412	1907.9	3	1543.84293	515.28747	K	C	26	40
PSM	YNLGLDLR	-246_17118	P26443	1	Mouse_09-2020	null	[MS,MS:1001208,SEQUEST,]	2.3e-3	null	ms_run[1]:scan=3414	1908.9	2	963.52611	482.26654	K	A	528	536
PSM	GAAFLGLGTDSVRVVK	-246_17457	Q9DBE0	1	Mouse_09-2020	null	[MS,MS:1001208,SEQUEST,]	5.6e-4	null	ms_run[1]:scan=3469	1937.4	3	1589.90494	530.63851	K	D	197	213
PSM	QAGIAQLYGIAGSTNVTGDQVKK	-246_17450	Q9QXD6	1	Mouse_09-2020	null	[MS,MS:1001208,SEQUEST,]	5.6e-4	null	ms_run[1]:scan=3468	1936.9	3	2319.23233	773.74828	R	D	51	74
PSM	LGWVRPDLGQLSK	-246_17406	Q9DCJ5	1	Mouse_09-2020	null	[MS,MS:1001208,SEQUEST,]	3.2e-2	null	ms_run[1]:scan=3460	1932.7	3	1468.82782	490.28054	K	T	115	128
PSM	VTNEPILAFSQGSPERDALQK	-246_17359	Q8CHT0	1	Mouse_09-2020	null	[MS,MS:1001208,SEQUEST,]	5.6e-4	null	ms_run[1]:scan=3452	1928.7	3	2300.19248	767.40088	K	L	31	52
PSM	VLEQLTGQTPVFSK	-246_17351	Q9CXW4	1	Mouse_09-2020	null	[MS,MS:1001208,SEQUEST,]	5.6e-4	null	ms_run[1]:scan=3451	1928.2	2	1546.84819	773.92741	K	R	39	53
PSM	QINWTVLYRR	-246_17332	Q8BP67	1	Mouse_09-2020	null	[MS,MS:1001208,SEQUEST,]	2.3e-3	null	ms_run[1]:scan=3448	1926.5	3	1348.74845	450.25433	R	H	48	58
PSM	ASLQNLLSASQAR	-246_17329	P35505	1	Mouse_09-2020	null	[MS,MS:1001208,SEQUEST,]	5.6e-4	null	ms_run[1]:scan=3447	1926.0	2	1358.73967	679.87296	R	R	83	96
PSM	ASLQNLLSASQAR	-246_17315	P35505	1	Mouse_09-2020	null	[MS,MS:1001208,SEQUEST,]	5.6e-4	null	ms_run[1]:scan=3445	1924.9	3	1358.73786	453.58440	R	R	83	96
PSM	IVPNILLEQGK	-246_17312	Q9CZU6	1	Mouse_09-2020	null	[MS,MS:1001208,SEQUEST,]	5.6e-4	null	ms_run[1]:scan=3444	1924.4	2	1223.74053	612.37154	K	K	383	394
PSM	FLDGIYVSEK	-246_17304	A0A140T8T4	1	Mouse_09-2020	null	[MS,MS:1001208,SEQUEST,]	1.1e-3	null	ms_run[1]:scan=3442	1923.6	2	1170.60515	585.80570	K	T	175	185
PSM	LVINGKPITIFQERDPTNIK	-246_17286	A0A1D5RLD8	1	Mouse_09-2020	null	[MS,MS:1001208,SEQUEST,]	5.6e-4	null	ms_run[1]:scan=3440	1922.5	3	2296.30442	766.10563	K	G	65	85
PSM	FYGPEGPYGVFAGRDASR	-246_17271	O55022	1	Mouse_09-2020	null	[MS,MS:1001208,SEQUEST,]	5.6e-4	null	ms_run[1]:scan=3438	1921.4	3	1945.91874	649.31123	K	L	106	124
PSM	YVTLIYTNYENGK	-246_17264	P19157	1	Mouse_09-2020	null	[MS,MS:1001208,SEQUEST,]	5.6e-4	null	ms_run[1]:scan=3437	1920.8	3	1577.78537	526.59972	K	D	104	117
PSM	GILIGIQQSFRPR	-246_17259	Q8C196	1	Mouse_09-2020	null	[MS,MS:1001208,SEQUEST,]	5.6e-4	null	ms_run[1]:scan=3436	1920.3	2	1484.87029	742.93844	K	L	1361	1374
PSM	YVTLIYTNYENGK	-246_17254	P19157	1	Mouse_09-2020	null	[MS,MS:1001208,SEQUEST,]	5.6e-4	null	ms_run[1]:scan=3435	1919.8	2	1577.78642	789.39594	K	D	104	117
PSM	LWTLVSEQTR	-246_17243	P14115	1	Mouse_09-2020	null	[MS,MS:1001208,SEQUEST,]	5.6e-4	null	ms_run[1]:scan=3433	1918.7	2	1232.66350	616.83532	K	N	78	88
PSM	QHYIDLKDRPFFPGLVK	-246_17235	Q01768	1	Mouse_09-2020	null	[MS,MS:1001208,SEQUEST,]	1.4e-2	null	ms_run[1]:scan=3431	1917.9	4	2073.12905	519.03746	K	M	50	67
PSM	IINEPTAAAIAYGLDKK	-246_17225	P63017	1	Mouse_09-2020	null	[MS,MS:1001208,SEQUEST,]	5.6e-4	null	ms_run[1]:scan=3430	1917.4	3	1787.99082	596.66824	R	G	172	189
PSM	YLGTQPEPDIVGLDSGHIR	-246_17218	P52196	1	Mouse_09-2020	null	[MS,MS:1001208,SEQUEST,]	5.6e-4	null	ms_run[1]:scan=3429	1916.9	3	2067.05362	689.68837	R	S	188	207
PSM	FDASFFGVHPK	-246_17210	P19096	1	Mouse_09-2020	null	[MS,MS:1001208,SEQUEST,]	5.6e-4	null	ms_run[1]:scan=3428	1916.2	3	1251.61567	417.87675	K	A	60	71
PSM	IIAEGANGPTTPEADKIFLER	-246_17204	P26443	1	Mouse_09-2020	null	[MS,MS:1001208,SEQUEST,]	5.6e-4	null	ms_run[1]:scan=3427	1915.7	3	2242.17331	748.06198	K	I	400	421
PSM	GYGFGLIK	-246_17188	Q60932	1	Mouse_09-2020	null	[MS,MS:1001208,SEQUEST,]	3.4e-3	null	ms_run[1]:scan=3425	1914.6	2	854.47716	427.74217	K	D	34	42
PSM	LVINGKPITIFQERDPTNIK	-246_17179	A0A1D5RLD8	1	Mouse_09-2020	null	[MS,MS:1001208,SEQUEST,]	5.6e-4	null	ms_run[1]:scan=3424	1914.1	4	2296.30507	574.83104	K	G	65	85
PSM	FINLVPSNLPHEATR	-246_17161	Q05421	1	Mouse_09-2020	null	[MS,MS:1001208,SEQUEST,]	5.6e-4	null	ms_run[1]:scan=3420	1912.2	3	1707.91788	569.97741	R	T	360	375
PSM	IVNAAGFWAR	-246_17153	Q9DBT9	1	Mouse_09-2020	null	[MS,MS:1001208,SEQUEST,]	2.3e-3	null	ms_run[1]:scan=3419	1911.7	2	1104.59502	552.80108	R	V	237	247
PSM	FLASVSTVLTSKYR	-246_17138	Q91VB8	1	Mouse_09-2020	null	[MS,MS:1001208,SEQUEST,]	5.6e-4	null	ms_run[1]:scan=3417	1910.5	3	1571.88059	524.63124	K	0	129	143
PSM	AITGIQAFTVGK	-246_17129	A0A0A0MQ68	1	Mouse_09-2020	null	[MS,MS:1001208,SEQUEST,]	5.6e-4	null	ms_run[1]:scan=3416	1910.0	2	1205.68865	603.34806	R	0	436	448
PSM	GILIGIQQSFRPR	-246_17114	Q8C196	1	Mouse_09-2020	null	[MS,MS:1001208,SEQUEST,]	5.6e-4	null	ms_run[1]:scan=3413	1908.4	3	1484.86960	495.62805	K	L	1361	1374
PSM	GHEVTVLRPSAYYVLDPK	-246_14582	Q8K169	1	Mouse_09-2020	null	[MS,MS:1001208,SEQUEST,]	5.6e-4	null	ms_run[1]:scan=3001	1695.7	4	2044.09585	511.77701	R	S	50	68
PSM	QVEILNQYPHFK	-246_14576	E9PWK1	1	Mouse_09-2020	null	[MS,MS:1001208,SEQUEST,]	2.3e-3	null	ms_run[1]:scan=3000	1695.2	3	1515.79712	505.93666	K	K	106	118
PSM	ALHGEQYLELYKPLPR	-246_14572	P51660	1	Mouse_09-2020	null	[MS,MS:1001208,SEQUEST,]	5.6e-4	null	ms_run[1]:scan=2999	1694.6	4	1927.04372	482.51636	K	G	403	419
PSM	GVQFQNWAK	-246_12034	P58710	1	Mouse_09-2020	null	[MS,MS:1001208,SEQUEST,]	2.3e-3	null	ms_run[1]:scan=2587	1481.7	2	1077.54631	539.27744	K	Y	7	16
PSM	GELLEAIK	-246_12003	P09671	1	Mouse_09-2020	null	[MS,MS:1001208,SEQUEST,]	2.6e-3	null	ms_run[1]:scan=2582	1479.3	2	872.50853	436.75802	K	D	115	123
PSM	VQQTVQDLFGRAPSK	-246_11979	P38647	1	Mouse_09-2020	null	[MS,MS:1001208,SEQUEST,]	5.6e-4	null	ms_run[1]:scan=2579	1477.6	3	1673.89652	558.63717	K	V	395	410
PSM	VLSIGDGIAR	-246_11970	Q03265	1	Mouse_09-2020	null	[MS,MS:1001208,SEQUEST,]	5.6e-4	null	ms_run[1]:scan=2578	1477.0	2	1000.57829	500.79292	R	H	74	84
PSM	LYTLVLTDPDAPSRKDPK	-246_11956	D6RHS6	1	Mouse_09-2020	null	[MS,MS:1001208,SEQUEST,]	6.5e-3	null	ms_run[1]:scan=2576	1476.0	4	2029.09731	508.02957	K	R	63	81
PSM	NFGIGQDIQPK	-246_11916	P12970	1	Mouse_09-2020	null	[MS,MS:1001208,SEQUEST,]	2.3e-3	null	ms_run[1]:scan=2569	1472.4	2	1216.63201	608.81967	K	D	38	49
PSM	AIQGWLK	-246_11886	Q8VC30	1	Mouse_09-2020	null	[MS,MS:1001208,SEQUEST,]	5.6e-3	null	ms_run[1]:scan=2565	1470.3	2	815.47722	408.24234	K	G	414	421
PSM	DSQGNLFRNVLKEK	-246_11867	Q91Y97	1	Mouse_09-2020	null	[MS,MS:1001208,SEQUEST,]	5.6e-4	null	ms_run[1]:scan=2561	1468.4	3	1647.88034	549.96528	K	I	88	102
PSM	GYSTWLK	-246_11856	P26043	1	Mouse_09-2020	null	[MS,MS:1001208,SEQUEST,]	1.2e-2	null	ms_run[1]:scan=2559	1467.2	2	854.44048	427.72398	K	N	54	61
PSM	IAIDAGFR	-246_11840	P70694	1	Mouse_09-2020	null	[MS,MS:1001208,SEQUEST,]	1.1e-3	null	ms_run[1]:scan=2557	1466.2	2	862.47771	431.74270	K	I	40	48
PSM	HGILRENIIDLSNANR	-246_11821	A2CEL1	1	Mouse_09-2020	null	[MS,MS:1001208,SEQUEST,]	2.3e-3	null	ms_run[1]:scan=2554	1464.6	4	1834.98501	459.50251	K	L	159	175
PSM	QWGWTQGR	-246_11803	Q9CPR4	1	Mouse_09-2020	null	[MS,MS:1001208,SEQUEST,]	2.3e-3	null	ms_run[1]:scan=2551	1463.2	2	1018.48509	509.74631	K	P	75	83
PSM	AGPNIYELR	-246_11779	O55125	1	Mouse_09-2020	null	[MS,MS:1001208,SEQUEST,]	5.6e-4	null	ms_run[1]:scan=2548	1461.5	2	1032.54753	516.77727	R	Y	180	189
PSM	VNIKPQVDRYWLK	-246_11753	P50247	1	Mouse_09-2020	null	[MS,MS:1001208,SEQUEST,]	1.1e-3	null	ms_run[1]:scan=2544	1459.4	4	1658.93691	415.48988	K	G	319	332
PSM	TYIIGELHPDDR	-246_11725	G5E850	1	Mouse_09-2020	null	[MS,MS:1001208,SEQUEST,]	5.6e-4	null	ms_run[1]:scan=2538	1456.5	3	1428.71143	476.90877	K	K	78	90
PSM	VNIKPQVDRYWLK	-246_11704	P50247	1	Mouse_09-2020	null	[MS,MS:1001208,SEQUEST,]	5.6e-4	null	ms_run[1]:scan=2535	1454.8	3	1658.93808	553.65075	K	G	319	332
PSM	FNIIQPGPIKTK	-246_11691	Q9CQ62	1	Mouse_09-2020	null	[MS,MS:1001208,SEQUEST,]	2.3e-3	null	ms_run[1]:scan=2533	1453.8	3	1355.80460	452.60637	R	A	235	247
PSM	EWPANLDLKK	-246_11688	Q8C196	1	Mouse_09-2020	null	[MS,MS:1001208,SEQUEST,]	1.1e-3	null	ms_run[1]:scan=2532	1453.2	3	1213.65744	405.22403	K	L	832	842
PSM	NIFHQNDIIYR	-246_11663	A2A974	1	Mouse_09-2020	null	[MS,MS:1001208,SEQUEST,]	2.3e-3	null	ms_run[1]:scan=2526	1450.2	3	1432.73206	478.24924	R	S	232	243
PSM	VFSGVVSTGLK	-246_11636	P58252	1	Mouse_09-2020	null	[MS,MS:1001208,SEQUEST,]	5.6e-4	null	ms_run[1]:scan=2523	1448.6	2	1093.62468	547.31623	R	R	416	427
PSM	EYWQNLR	-246_11629	O35490	1	Mouse_09-2020	null	[MS,MS:1001208,SEQUEST,]	1.7e-2	null	ms_run[1]:scan=2522	1448.1	2	1008.49047	504.74852	K	A	350	357
PSM	LVQEVTDFAK	-246_11620	P07724	1	Mouse_09-2020	null	[MS,MS:1001208,SEQUEST,]	5.6e-4	null	ms_run[1]:scan=2521	1447.5	2	1149.61479	575.31115	K	C	66	76
PSM	REFPTVPLVK	-246_11600	Q91ZJ5	1	Mouse_09-2020	null	[MS,MS:1001208,SEQUEST,]	7.3e-3	null	ms_run[1]:scan=2517	1445.7	2	1185.69878	593.35315	K	G	422	432
PSM	GLLFSASK	-246_11589	Q99J08	1	Mouse_09-2020	null	[MS,MS:1001208,SEQUEST,]	5.1e-3	null	ms_run[1]:scan=2515	1444.5	2	822.47093	411.73963	K	D	110	118
PSM	TYFPHFDVSHGSAQVK	-246_11582	Q91VB8	1	Mouse_09-2020	null	[MS,MS:1001208,SEQUEST,]	5.6e-4	null	ms_run[1]:scan=2514	1444.0	3	1819.87424	607.29692	K	H	42	58
PSM	AVYIFAK	-246_11557	G3UYJ7	1	Mouse_09-2020	null	[MS,MS:1001208,SEQUEST,]	2.5e-2	null	ms_run[1]:scan=2510	1441.9	2	811.46996	406.23926	R	N	15	22
PSM	RFDVSGYPTLK	-246_11537	A0A0R4J0Z1	1	Mouse_09-2020	null	[MS,MS:1001208,SEQUEST,]	5.6e-4	null	ms_run[1]:scan=2506	1440.0	3	1282.67200	428.23119	K	F	242	253
PSM	TANSLLWK	-246_12043	Q8VCT4	1	Mouse_09-2020	null	[MS,MS:1001208,SEQUEST,]	3.4e-3	null	ms_run[1]:scan=2588	1482.2	2	932.51970	466.76363	K	Y	375	383
PSM	YRALLSPTFTSGK	-246_11510	Q64459	1	Mouse_09-2020	null	[MS,MS:1001208,SEQUEST,]	5.6e-4	null	ms_run[1]:scan=2503	1438.3	3	1440.78138	480.93303	R	K	129	142
PSM	IVVLLQR	-246_12060	G3UWN9	1	Mouse_09-2020	null	[MS,MS:1001208,SEQUEST,]	2.3e-3	null	ms_run[1]:scan=2590	1483.2	2	840.56597	420.78691	K	K	99	106
PSM	YAAELHLVHWNPK	-246_12070	P16015	1	Mouse_09-2020	null	[MS,MS:1001208,SEQUEST,]	5.6e-4	null	ms_run[1]:scan=2591	1483.8	3	1577.82511	526.61229	K	N	114	127
PSM	KSPVYKNPTPGSSELAQKYPGFIDVK	-246_12523	Q99PG0	1	Mouse_09-2020	null	[MS,MS:1001208,SEQUEST,]	5.6e-4	null	ms_run[1]:scan=2660	1519.6	5	2850.50397	570.90655	K	C	292	318
PSM	IILLAEGR	-246_12504	P50247	1	Mouse_09-2020	null	[MS,MS:1001208,SEQUEST,]	5.6e-4	null	ms_run[1]:scan=2658	1518.4	2	884.55583	442.78183	R	V	336	344
PSM	AGPWTPEAAVEHPEAVR	-246_12500	O35490	1	Mouse_09-2020	null	[MS,MS:1001208,SEQUEST,]	5.6e-4	null	ms_run[1]:scan=2657	1517.9	3	1816.89713	606.30408	K	L	41	58
PSM	GFYIYQEGSK	-246_12476	Q8BMS1	1	Mouse_09-2020	null	[MS,MS:1001208,SEQUEST,]	5.6e-4	null	ms_run[1]:scan=2654	1516.3	2	1191.56816	596.28767	K	K	635	645
PSM	GAWSNVLR	-246_12412	P51881	1	Mouse_09-2020	null	[MS,MS:1001208,SEQUEST,]	2.3e-3	null	ms_run[1]:scan=2645	1511.7	2	902.48357	451.74578	K	M	273	281
PSM	YYVTIIDAPGHR	-246_12404	P10126	1	Mouse_09-2020	null	[MS,MS:1001208,SEQUEST,]	5.6e-4	null	ms_run[1]:scan=2644	1511.1	3	1404.72736	468.91386	K	F	85	97
PSM	VISTTKAPAAIGPYSQAVQVDR	-246_12397	P52760	1	Mouse_09-2020	null	[MS,MS:1001208,SEQUEST,]	5.6e-4	null	ms_run[1]:scan=2643	1510.6	3	2272.23062	758.08137	K	I	8	30
PSM	QGLLQPEKPIVLK	-246_12369	Q64459	1	Mouse_09-2020	null	[MS,MS:1001208,SEQUEST,]	2.3e-3	null	ms_run[1]:scan=2636	1507.0	3	1462.89942	488.30458	R	V	481	494
PSM	VVDALGNAIDGKGPIGSK	-246_12355	Q03265	1	Mouse_09-2020	null	[MS,MS:1001208,SEQUEST,]	5.6e-4	null	ms_run[1]:scan=2634	1506.0	3	1710.93729	570.98434	R	R	150	168
PSM	FQSSHHSTDITSLDQYVER	-246_12319	P08113	1	Mouse_09-2020	null	[MS,MS:1001208,SEQUEST,]	5.6e-4	null	ms_run[1]:scan=2628	1503.1	4	2250.04262	563.26600	R	K	512	531
PSM	YWANFAR	-246_12309	Q8BK48	0	Mouse_09-2020	null	[MS,MS:1001208,SEQUEST,]	1.4e-2	null	ms_run[1]:scan=2627	1502.5	2	927.44750	464.22722	K	G	490	497
PSM	YWANFAR	-246_12309	Q8QZR3	0	Mouse_09-2020	null	[MS,MS:1001208,SEQUEST,]	1.4e-2	null	ms_run[1]:scan=2627	1502.5	2	927.44750	464.22722	K	G	489	496
PSM	GIIFNNGPTWKDVRR	-246_12301	Q05421	1	Mouse_09-2020	null	[MS,MS:1001208,SEQUEST,]	5.6e-4	null	ms_run[1]:scan=2626	1502.0	4	1772.95498	443.99432	K	S	113	128
PSM	LMDLLQK	-246_12287	Q91VN6	1	Mouse_09-2020	null	[MS,MS:1001208,SEQUEST,]	4.6e-2	null	ms_run[1]:scan=2624	1500.8	2	860.48760	430.74914	R	M	324	331
PSM	TSGPPVSELITK	-246_12259	P43274	1	Mouse_09-2020	null	[MS,MS:1001208,SEQUEST,]	5.6e-4	null	ms_run[1]:scan=2620	1498.7	2	1228.67925	614.84281	K	V	35	47
PSM	WIPQNDLLGHSK	-246_12243	Q8K154	1	Mouse_09-2020	null	[MS,MS:1001208,SEQUEST,]	2.3e-3	null	ms_run[1]:scan=2617	1497.4	3	1407.73743	469.91749	K	R	359	371
PSM	FLIPNASQPESK	-246_12221	A0A2I3BQ03	1	Mouse_09-2020	null	[MS,MS:1001208,SEQUEST,]	5.6e-4	null	ms_run[1]:scan=2614	1495.7	2	1330.70073	665.85371	K	F	104	116
PSM	FVIGGPQGDAGVTGR	-246_12214	Q91X83	1	Mouse_09-2020	null	[MS,MS:1001208,SEQUEST,]	5.6e-4	null	ms_run[1]:scan=2613	1495.1	2	1430.73931	715.87296	R	I	251	266
PSM	FAELTLK	-246_12207	Q8R0Y6	1	Mouse_09-2020	null	[MS,MS:1001208,SEQUEST,]	2.6e-3	null	ms_run[1]:scan=2612	1494.6	2	821.47655	411.24200	K	G	609	616
PSM	LRQIFNGTFVK	-246_12171	P14148	1	Mouse_09-2020	null	[MS,MS:1001208,SEQUEST,]	5.6e-4	null	ms_run[1]:scan=2606	1491.7	3	1322.75681	441.59083	R	N	136	147
PSM	LDHHPEWFNVYNK	-246_12163	P61458	1	Mouse_09-2020	null	[MS,MS:1001208,SEQUEST,]	3.4e-3	null	ms_run[1]:scan=2605	1491.2	3	1698.80234	566.93896	K	H	60	73
PSM	VYDLNEIAK	-246_12135	A0A1L1SSF8	1	Mouse_09-2020	null	[MS,MS:1001208,SEQUEST,]	5.6e-4	null	ms_run[1]:scan=2601	1488.9	2	1064.56145	532.78476	K	I	44	53
PSM	VGLQVVAVKAPGFGDNRK	-246_12121	P63038	1	Mouse_09-2020	null	[MS,MS:1001208,SEQUEST,]	5.6e-4	null	ms_run[1]:scan=2599	1487.9	4	1855.05520	464.51917	K	Q	293	311
PSM	TYFPHFDVSHGSAQVK	-246_12105	Q91VB8	1	Mouse_09-2020	null	[MS,MS:1001208,SEQUEST,]	5.6e-4	null	ms_run[1]:scan=2597	1486.8	4	1819.87563	455.72451	K	H	42	58
PSM	SQYILSISRENLNK	-246_12088	Q91WN4	1	Mouse_09-2020	null	[MS,MS:1001208,SEQUEST,]	6.5e-3	null	ms_run[1]:scan=2594	1485.5	3	1664.89707	555.63705	K	L	103	117
PSM	SRVVGNPFDSRTEQGPQVDETQFK	-246_12084	P47738	1	Mouse_09-2020	null	[MS,MS:1001208,SEQUEST,]	5.6e-4	null	ms_run[1]:scan=2593	1484.9	4	2721.32290	681.08613	K	I	347	371
PSM	VGLQVVAVKAPGFGDNRK	-246_12079	P63038	1	Mouse_09-2020	null	[MS,MS:1001208,SEQUEST,]	5.6e-4	null	ms_run[1]:scan=2592	1484.3	3	1855.05429	619.02313	K	Q	293	311
PSM	VYNVTQHAVGIIVNK	-246_12527	Q9CQM8	1	Mouse_09-2020	null	[MS,MS:1001208,SEQUEST,]	3.4e-3	null	ms_run[1]:scan=2661	1520.1	3	1654.92698	552.31402	R	V	64	79
PSM	RFDVSGYPTLK	-246_11492	A0A0R4J0Z1	1	Mouse_09-2020	null	[MS,MS:1001208,SEQUEST,]	5.6e-4	null	ms_run[1]:scan=2500	1436.7	2	1282.67668	641.84314	K	F	242	253
PSM	WSTPSGASWK	-246_11475	Q9DBM2	1	Mouse_09-2020	null	[MS,MS:1001208,SEQUEST,]	2.3e-3	null	ms_run[1]:scan=2496	1434.9	2	1106.52568	553.76691	K	A	279	289
PSM	VIQGSLDSLPQAVRK	-246_10869	Q9Z2V4	1	Mouse_09-2020	null	[MS,MS:1001208,SEQUEST,]	5.6e-4	null	ms_run[1]:scan=2397	1383.9	3	1610.92234	537.64566	K	V	15	30
PSM	LISEVIGER	-246_10841	E0CXN5	1	Mouse_09-2020	null	[MS,MS:1001208,SEQUEST,]	5.6e-4	null	ms_run[1]:scan=2393	1381.7	2	1015.57775	508.29276	K	G	108	117
PSM	LFPSGLDQK	-246_10833	P14211	1	Mouse_09-2020	null	[MS,MS:1001208,SEQUEST,]	2.3e-3	null	ms_run[1]:scan=2392	1381.1	2	1004.54076	502.77420	K	M	112	121
PSM	SSRYIATPIFSK	-246_10827	P10649	1	Mouse_09-2020	null	[MS,MS:1001208,SEQUEST,]	5.6e-4	null	ms_run[1]:scan=2391	1380.6	2	1369.74822	685.37735	K	A	200	212
PSM	GERADLIAYLKK	-246_10812	P62897	1	Mouse_09-2020	null	[MS,MS:1001208,SEQUEST,]	7.3e-3	null	ms_run[1]:scan=2388	1379.0	3	1376.78702	459.60139	K	T	90	102
PSM	GQPIYIQFSNHK	-246_10805	E9QMW9	1	Mouse_09-2020	null	[MS,MS:1001208,SEQUEST,]	1.1e-3	null	ms_run[1]:scan=2386	1378.2	3	1431.73551	477.91749	R	L	122	134
PSM	KESPDYSQRLSQVAPVLKER	-246_10798	Q9DBE0	1	Mouse_09-2020	null	[MS,MS:1001208,SEQUEST,]	2.3e-3	null	ms_run[1]:scan=2385	1377.7	4	2330.24721	583.31703	K	V	425	445
PSM	KGKGTTITSVLPKPALVASRVEVSK	-246_10791	Q8C196	1	Mouse_09-2020	null	[MS,MS:1001208,SEQUEST,]	1.8e-2	null	ms_run[1]:scan=2384	1377.1	5	2566.52937	514.11163	K	L	400	425
PSM	KPEEVDDEVFYSPR	-246_10784	P11725	1	Mouse_09-2020	null	[MS,MS:1001208,SEQUEST,]	1.1e-3	null	ms_run[1]:scan=2383	1376.5	3	1709.80204	570.60542	R	L	307	321
PSM	TLNVKPLVTHRFPLEK	-246_10778	Q64442	1	Mouse_09-2020	null	[MS,MS:1001208,SEQUEST,]	5.6e-4	null	ms_run[1]:scan=2382	1376.0	3	1892.11136	631.37539	K	V	315	331
PSM	SSRYIATPIFSK	-246_10771	P10649	1	Mouse_09-2020	null	[MS,MS:1001208,SEQUEST,]	5.6e-4	null	ms_run[1]:scan=2381	1375.4	3	1369.74707	457.25399	K	A	200	212
PSM	NYSHALDGLYR	-246_10756	Q9QZD8	1	Mouse_09-2020	null	[MS,MS:1001208,SEQUEST,]	2.3e-3	null	ms_run[1]:scan=2379	1374.4	3	1308.63324	436.88256	R	A	139	150
PSM	KYVLGNPLTPGINQGPQIDKEQHDK	-246_10725	P24549	1	Mouse_09-2020	null	[MS,MS:1001208,SEQUEST,]	5.6e-4	null	ms_run[1]:scan=2373	1371.4	5	2789.45753	558.69743	K	L	329	354
PSM	KYVLGNPLTPGINQGPQIDKEQHDK	-246_10721	P24549	1	Mouse_09-2020	null	[MS,MS:1001208,SEQUEST,]	5.6e-4	null	ms_run[1]:scan=2372	1370.8	4	2789.45986	698.11997	K	L	329	354
PSM	SEDYAFPTYADRR	-246_10706	P19783	1	Mouse_09-2020	null	[MS,MS:1001208,SEQUEST,]	5.6e-4	null	ms_run[1]:scan=2369	1369.2	3	1590.71885	530.91095	K	Y	30	43
PSM	AGLYGLPK	-246_10663	P19096	1	Mouse_09-2020	null	[MS,MS:1001208,SEQUEST,]	8.9e-3	null	ms_run[1]:scan=2362	1365.8	2	818.47679	409.74217	K	S	42	50
PSM	TLNVKPLVTHRFPLEK	-246_10649	Q64442	1	Mouse_09-2020	null	[MS,MS:1001208,SEQUEST,]	5.6e-4	null	ms_run[1]:scan=2360	1364.6	4	1892.11196	473.78336	K	V	315	331
PSM	NYELHPDKYILK	-246_10642	F6Y6L6	1	Mouse_09-2020	null	[MS,MS:1001208,SEQUEST,]	5.6e-4	null	ms_run[1]:scan=2358	1363.5	3	1532.81119	511.60844	K	Q	213	225
PSM	IIAVDINKDKFAK	-246_10638	P00329	1	Mouse_09-2020	null	[MS,MS:1001208,SEQUEST,]	5.6e-4	null	ms_run[1]:scan=2357	1363.0	3	1474.86509	492.29245	R	K	220	233
PSM	IIGIDINKDKFAK	-246_10637	P28474	1	Mouse_09-2020	null	[MS,MS:1001208,SEQUEST,]	5.6e-4	null	ms_run[1]:scan=2357	1363.0	3	1474.86509	492.29245	R	K	219	232
PSM	NFAAELAPK	-246_10595	Q99LB2	1	Mouse_09-2020	null	[MS,MS:1001208,SEQUEST,]	2.3e-3	null	ms_run[1]:scan=2350	1359.4	2	960.51348	480.76109	K	I	196	205
PSM	ATDFVVPGPGK	-246_10551	O88844	1	Mouse_09-2020	null	[MS,MS:1001208,SEQUEST,]	2.6e-3	null	ms_run[1]:scan=2344	1356.3	2	1087.57805	544.29276	R	E	141	152
PSM	AVANYDSVEAGEKLVK	-246_10533	P51660	1	Mouse_09-2020	null	[MS,MS:1001208,SEQUEST,]	1.1e-2	null	ms_run[1]:scan=2341	1354.9	3	1692.88089	564.96495	K	A	69	85
PSM	TYFQGSLPAR	-246_10515	P52760	1	Mouse_09-2020	null	[MS,MS:1001208,SEQUEST,]	2.3e-3	null	ms_run[1]:scan=2339	1353.7	2	1139.58415	570.29583	K	A	98	108
PSM	GQVYILGR	-246_10508	P16460	1	Mouse_09-2020	null	[MS,MS:1001208,SEQUEST,]	1.9e-2	null	ms_run[1]:scan=2338	1353.2	2	905.52025	453.26380	K	S	356	364
PSM	YNRTPALIALR	-246_10499	P70694	1	Mouse_09-2020	null	[MS,MS:1001208,SEQUEST,]	5.6e-4	null	ms_run[1]:scan=2337	1352.7	3	1287.75299	429.92258	K	Q	248	259
PSM	LYAWNPK	-246_10486	P28271	1	Mouse_09-2020	null	[MS,MS:1001208,SEQUEST,]	7.8e-3	null	ms_run[1]:scan=2335	1351.6	2	891.47203	446.23980	K	T	633	640
PSM	TIAYGYIR	-246_10896	Q99LB7	1	Mouse_09-2020	null	[MS,MS:1001208,SEQUEST,]	5.1e-3	null	ms_run[1]:scan=2402	1386.3	2	956.51903	478.76363	K	P	865	873
PSM	IFSSEHDIFR	-246_11489	A0A0R4J083	1	Mouse_09-2020	null	[MS,MS:1001208,SEQUEST,]	5.6e-4	null	ms_run[1]:scan=2499	1436.2	3	1250.61316	417.54366	R	S	52	62
PSM	RGIVGYDV	-246_10903	Q9CPQ8	1	Mouse_09-2020	null	[MS,MS:1001208,SEQUEST,]	2.5e-2	null	ms_run[1]:scan=2403	1386.8	2	878.47264	439.74016	K	0	96	104
PSM	RIALTDNSLIAR	-246_10926	P14148	1	Mouse_09-2020	null	[MS,MS:1001208,SEQUEST,]	5.6e-4	null	ms_run[1]:scan=2406	1388.5	3	1342.77948	448.26489	K	L	188	200
PSM	SLDFYTR	-246_11444	Q9CPU0	1	Mouse_09-2020	null	[MS,MS:1001208,SEQUEST,]	2.1e-2	null	ms_run[1]:scan=2491	1432.1	2	901.44298	451.22434	K	L	45	52
PSM	YQLDKDGVVLFKK	-246_11428	P09103	1	Mouse_09-2020	null	[MS,MS:1001208,SEQUEST,]	2.3e-3	null	ms_run[1]:scan=2488	1430.5	3	1552.87479	518.29597	K	D	198	211
PSM	TYFPHFDVSHGSAQVK	-246_11381	Q91VB8	1	Mouse_09-2020	null	[MS,MS:1001208,SEQUEST,]	5.6e-4	null	ms_run[1]:scan=2479	1426.0	4	1819.87868	455.72451	K	H	42	58
PSM	LYYFNGR	-246_11373	P24472	1	Mouse_09-2020	null	[MS,MS:1001208,SEQUEST,]	8.1e-3	null	ms_run[1]:scan=2478	1425.4	2	932.46129	466.73488	K	R	7	14
PSM	EGSFYTLR	-246_11363	Q63886	1	Mouse_09-2020	null	[MS,MS:1001208,SEQUEST,]	7.3e-3	null	ms_run[1]:scan=2472	1422.5	2	972.47795	486.74290	K	F	72	80
PSM	WLAESIR	-246_11354	P52196	1	Mouse_09-2020	null	[MS,MS:1001208,SEQUEST,]	9.1e-3	null	ms_run[1]:scan=2471	1421.9	2	874.47789	437.74270	K	G	15	22
PSM	GWYQYDKPLGR	-246_11345	Q9DBM2	1	Mouse_09-2020	null	[MS,MS:1001208,SEQUEST,]	5.6e-4	null	ms_run[1]:scan=2470	1421.4	3	1382.68329	461.56657	K	H	573	584
PSM	IAATILTSPDLRK	-246_11319	P05202	1	Mouse_09-2020	null	[MS,MS:1001208,SEQUEST,]	2.3e-3	null	ms_run[1]:scan=2467	1419.8	3	1398.83063	466.94868	R	W	326	339
PSM	FLTATSLAR	-246_11282	Q9WVM8	1	Mouse_09-2020	null	[MS,MS:1001208,SEQUEST,]	5.6e-4	null	ms_run[1]:scan=2461	1416.9	2	979.55748	490.28219	R	P	6	15
PSM	KTGFRGPLNWYR	-246_11272	P34914	1	Mouse_09-2020	null	[MS,MS:1001208,SEQUEST,]	5.6e-4	null	ms_run[1]:scan=2460	1416.3	3	1494.79694	498.93700	K	T	455	467
PSM	LWSTFHRPELVR	-246_11250	Q91WT7	1	Mouse_09-2020	null	[MS,MS:1001208,SEQUEST,]	1.1e-3	null	ms_run[1]:scan=2457	1414.7	3	1540.83854	514.28429	K	C	85	97
PSM	WLPNGTLK	-246_11242	Q8JZR0	0	Mouse_09-2020	null	[MS,MS:1001208,SEQUEST,]	2.3e-3	null	ms_run[1]:scan=2456	1414.2	2	928.52532	464.76618	R	V	529	537
PSM	WLPNGTLK	-246_11242	D3Z041	0	Mouse_09-2020	null	[MS,MS:1001208,SEQUEST,]	2.3e-3	null	ms_run[1]:scan=2456	1414.2	2	928.52532	464.76618	K	I	545	553
PSM	FHQLDIDNPQSIR	-246_11190	P48758	1	Mouse_09-2020	null	[MS,MS:1001208,SEQUEST,]	5.6e-4	null	ms_run[1]:scan=2447	1409.6	3	1582.79605	528.27059	R	L	59	72
PSM	YGVSGYPTLK	-246_11182	P27773	1	Mouse_09-2020	null	[MS,MS:1001208,SEQUEST,]	5.6e-4	null	ms_run[1]:scan=2446	1409.0	2	1084.56743	542.78731	K	F	95	105
PSM	ESYSVYVYK	-246_11175	Q64475	1	Mouse_09-2020	null	[MS,MS:1001208,SEQUEST,]	6.8e-3	null	ms_run[1]:scan=2445	1408.5	2	1137.54631	569.27677	K	L	36	45
PSM	AAVSGLWGK	-246_11109	A8DUK4	1	Mouse_09-2020	null	[MS,MS:1001208,SEQUEST,]	2.3e-3	null	ms_run[1]:scan=2434	1402.8	2	888.49352	444.75053	K	N	10	19
PSM	FRPAEPHFTSDGSSFYK	-246_11102	P28843	1	Mouse_09-2020	null	[MS,MS:1001208,SEQUEST,]	5.3e-3	null	ms_run[1]:scan=2433	1402.3	4	1972.92031	493.98516	R	I	351	368
PSM	AVFPSIVGRPR	-246_11074	P60710	1	Mouse_09-2020	null	[MS,MS:1001208,SEQUEST,]	5.6e-4	null	ms_run[1]:scan=2428	1399.9	2	1198.70549	599.85639	R	Q	29	40
PSM	QATVGDVNTDRPGLLDLKGK	-246_11069	P31786	1	Mouse_09-2020	null	[MS,MS:1001208,SEQUEST,]	5.6e-4	null	ms_run[1]:scan=2427	1399.2	3	2097.13199	699.71480	K	K	34	54
PSM	AAWGKIGGHGAEYGAEALER	-246_11061	Q91VB8	1	Mouse_09-2020	null	[MS,MS:1001208,SEQUEST,]	5.6e-4	null	ms_run[1]:scan=2426	1398.7	4	2043.00551	511.50652	K	F	13	33
PSM	ITAFVVER	-246_11053	P50544	1	Mouse_09-2020	null	[MS,MS:1001208,SEQUEST,]	2.3e-3	null	ms_run[1]:scan=2425	1398.2	2	934.53551	467.77146	K	F	280	288
PSM	FLVGPDGVPVRR	-246_11034	A0A0A6YY34	1	Mouse_09-2020	null	[MS,MS:1001208,SEQUEST,]	5.6e-4	null	ms_run[1]:scan=2423	1397.1	3	1311.75318	437.92258	K	S	108	120
PSM	LIIAGTSAYAR	-246_10996	Q9CZN7	1	Mouse_09-2020	null	[MS,MS:1001208,SEQUEST,]	5.6e-4	null	ms_run[1]:scan=2416	1393.6	2	1135.64739	568.32713	R	I	220	231
PSM	FVDLYGAQK	-246_10988	Q8BMS1	1	Mouse_09-2020	null	[MS,MS:1001208,SEQUEST,]	5.6e-4	null	ms_run[1]:scan=2415	1393.0	2	1040.54167	520.77420	R	V	720	729
PSM	LYDIDVAK	-246_10970	P62751	1	Mouse_09-2020	null	[MS,MS:1001208,SEQUEST,]	2.3e-3	null	ms_run[1]:scan=2413	1392.0	2	936.50304	468.75548	K	N	116	124
PSM	QATVGDVNTDRPGLLDLKGK	-246_10955	P31786	1	Mouse_09-2020	null	[MS,MS:1001208,SEQUEST,]	5.6e-4	null	ms_run[1]:scan=2411	1390.9	4	2097.13222	525.03792	K	K	34	54
PSM	KVTHAVVTVPAYFNDAQR	-246_10949	P20029	1	Mouse_09-2020	null	[MS,MS:1001208,SEQUEST,]	5.6e-4	null	ms_run[1]:scan=2410	1390.4	4	2016.06557	504.77199	K	A	165	183
PSM	AVFPSIVGRPR	-246_10911	P60710	1	Mouse_09-2020	null	[MS,MS:1001208,SEQUEST,]	5.6e-4	null	ms_run[1]:scan=2404	1387.4	3	1198.70542	400.24002	R	Q	29	40
PSM	DFTPAAQAAFQK	-246_12549	A8DUK4	1	Mouse_09-2020	null	[MS,MS:1001208,SEQUEST,]	5.6e-4	null	ms_run[1]:scan=2665	1522.0	2	1294.64458	647.82495	K	V	122	134
PSM	VITSGFNALEK	-246_12554	Q9WVL0	1	Mouse_09-2020	null	[MS,MS:1001208,SEQUEST,]	5.6e-4	null	ms_run[1]:scan=2666	1522.5	2	1178.64177	589.82442	K	L	134	145
PSM	SVPTWLK	-246_12569	Q921R2	1	Mouse_09-2020	null	[MS,MS:1001208,SEQUEST,]	2.2e-2	null	ms_run[1]:scan=2668	1523.6	2	830.47692	415.74217	R	T	21	28
PSM	LTGFHETSNINDFSAGVANR	-246_14011	P15105	1	Mouse_09-2020	null	[MS,MS:1001208,SEQUEST,]	5.6e-4	null	ms_run[1]:scan=2903	1645.1	3	2150.03116	717.34689	R	A	300	320
PSM	LLADPTGAFGK	-246_14003	P99029	1	Mouse_09-2020	null	[MS,MS:1001208,SEQUEST,]	5.6e-4	null	ms_run[1]:scan=2902	1644.5	2	1089.59282	545.30058	R	T	145	156
PSM	VQPYLDEFQK	-246_13995	Q00623	1	Mouse_09-2020	null	[MS,MS:1001208,SEQUEST,]	5.6e-4	null	ms_run[1]:scan=2901	1644.0	2	1266.63689	633.82188	K	W	120	130
PSM	VWQVTIGTR	-246_13980	P68040	1	Mouse_09-2020	null	[MS,MS:1001208,SEQUEST,]	2.3e-3	null	ms_run[1]:scan=2899	1642.8	2	1059.59538	530.30092	R	0	309	318
PSM	EATWVVDVK	-246_13973	P32020	1	Mouse_09-2020	null	[MS,MS:1001208,SEQUEST,]	3.3e-3	null	ms_run[1]:scan=2898	1642.3	2	1046.55229	523.77948	K	G	471	480
PSM	GFGVVFSNGNR	-246_13963	Q64458	1	Mouse_09-2020	null	[MS,MS:1001208,SEQUEST,]	5.6e-4	null	ms_run[1]:scan=2896	1641.3	2	1153.57512	577.29108	K	K	109	120
PSM	TSVPFLGR	-246_13946	Q99LB7	1	Mouse_09-2020	null	[MS,MS:1001208,SEQUEST,]	3.4e-3	null	ms_run[1]:scan=2892	1639.4	2	876.49358	438.75053	K	A	804	812
PSM	VYGTGSLALYEK	-246_13915	A2AKV0	1	Mouse_09-2020	null	[MS,MS:1001208,SEQUEST,]	5.6e-4	null	ms_run[1]:scan=2888	1637.1	2	1300.67864	650.84281	R	D	44	56
PSM	FNASQLITQR	-246_13898	O35129	1	Mouse_09-2020	null	[MS,MS:1001208,SEQUEST,]	5.6e-4	null	ms_run[1]:scan=2886	1636.1	2	1177.63262	589.31984	K	Q	148	158
PSM	GNSLFFR	-246_13868	Q791V5	1	Mouse_09-2020	null	[MS,MS:1001208,SEQUEST,]	2.5e-2	null	ms_run[1]:scan=2881	1633.7	2	840.43651	420.72177	R	V	281	288
PSM	APLVLEQGLR	-246_13845	P54869	1	Mouse_09-2020	null	[MS,MS:1001208,SEQUEST,]	5.1e-3	null	ms_run[1]:scan=2877	1631.5	2	1095.65203	548.32967	K	T	222	232
PSM	LQFWTK	-246_13838	Q8BK48	0	Mouse_09-2020	null	[MS,MS:1001208,SEQUEST,]	1.5e-2	null	ms_run[1]:scan=2876	1630.9	2	822.45085	411.72906	R	L	535	541
PSM	LQFWTK	-246_13838	Q8QZR3	0	Mouse_09-2020	null	[MS,MS:1001208,SEQUEST,]	1.5e-2	null	ms_run[1]:scan=2876	1630.9	2	822.45085	411.72906	R	L	534	540
PSM	TWGTVFR	-246_13830	P16331	1	Mouse_09-2020	null	[MS,MS:1001208,SEQUEST,]	3.4e-3	null	ms_run[1]:scan=2875	1630.4	2	866.45128	433.72960	K	L	186	193
PSM	AFPSYFSK	-246_13824	Q9CQ69	1	Mouse_09-2020	null	[MS,MS:1001208,SEQUEST,]	3.4e-3	null	ms_run[1]:scan=2874	1629.9	2	946.46691	473.73709	R	I	26	34
PSM	LDPTQTSFLK	-246_13797	A0A2I3BPW0	1	Mouse_09-2020	null	[MS,MS:1001208,SEQUEST,]	5.6e-4	null	ms_run[1]:scan=2869	1627.5	2	1149.61711	575.31115	K	0	264	274
PSM	SIFSAVLDELK	-246_31892	Q8C196	1	Mouse_09-2020	null	[MS,MS:1001208,SEQUEST,]	5.6e-4	null	ms_run[1]:scan=6914	3565.0	2	1221.67510	611.33990	R	A	1090	1101
PSM	TVIIEQSWGSPK	-246_13774	P63038	1	Mouse_09-2020	null	[MS,MS:1001208,SEQUEST,]	5.6e-4	null	ms_run[1]:scan=2866	1625.8	2	1344.71697	672.86153	R	T	61	73
PSM	KIGGIFAFK	-246_13761	P32020	1	Mouse_09-2020	null	[MS,MS:1001208,SEQUEST,]	5.6e-4	null	ms_run[1]:scan=2864	1624.8	2	980.59282	490.80002	K	K	454	463
PSM	LYSEFLGK	-246_13753	G5E8M7	0	Mouse_09-2020	null	[MS,MS:1001208,SEQUEST,]	2.0e-2	null	ms_run[1]:scan=2863	1624.2	2	956.50908	478.75802	K	P	151	159
PSM	LYSEFLGK	-246_13753	P10649	0	Mouse_09-2020	null	[MS,MS:1001208,SEQUEST,]	2.0e-2	null	ms_run[1]:scan=2863	1624.2	2	956.50908	478.75802	K	P	137	145
PSM	LYSEFLGK	-246_13753	D3YX76	0	Mouse_09-2020	null	[MS,MS:1001208,SEQUEST,]	2.0e-2	null	ms_run[1]:scan=2863	1624.2	2	956.50908	478.75802	K	P	103	111
PSM	GNVGFVFTK	-246_13727	P14869	1	Mouse_09-2020	null	[MS,MS:1001208,SEQUEST,]	3.4e-3	null	ms_run[1]:scan=2857	1621.3	2	968.51946	484.76363	R	D	84	93
PSM	SFQPDTGRIEVFR	-246_13708	G5E8R3	1	Mouse_09-2020	null	[MS,MS:1001208,SEQUEST,]	2.3e-3	null	ms_run[1]:scan=2854	1619.6	3	1551.79227	517.93532	R	G	386	399
PSM	TSIAIDTIINQKR	-246_13664	Q03265	1	Mouse_09-2020	null	[MS,MS:1001208,SEQUEST,]	5.6e-4	null	ms_run[1]:scan=2846	1615.6	3	1472.83628	491.61922	K	N	219	232
PSM	IYQIYEGTAQIQR	-246_13643	P45952	1	Mouse_09-2020	null	[MS,MS:1001208,SEQUEST,]	5.6e-4	null	ms_run[1]:scan=2843	1613.9	2	1582.81633	791.91483	K	I	396	409
PSM	LSDYFPKPYPNPEAAR	-246_13589	A0A2R8VHK1	1	Mouse_09-2020	null	[MS,MS:1001208,SEQUEST,]	5.6e-4	null	ms_run[1]:scan=2833	1608.8	3	1864.91544	622.31246	K	A	112	128
PSM	IYLPHSLPQQ	-246_13518	P03930	1	Mouse_09-2020	null	[MS,MS:1001208,SEQUEST,]	1.5e-2	null	ms_run[1]:scan=2822	1603.1	2	1195.64055	598.32713	K	0	58	68
PSM	LGDVYVNDAFGTAHR	-246_13503	P09411	1	Mouse_09-2020	null	[MS,MS:1001208,SEQUEST,]	5.6e-4	null	ms_run[1]:scan=2819	1601.5	3	1634.78409	545.60223	K	H	157	172
PSM	YDGIILPGK	-246_13486	Q9CXW4	1	Mouse_09-2020	null	[MS,MS:1001208,SEQUEST,]	3.3e-3	null	ms_run[1]:scan=2815	1599.6	2	975.54875	488.27912	K	0	170	179
PSM	DITTSVLTVNNK	-246_14029	Q9QXF8	1	Mouse_09-2020	null	[MS,MS:1001208,SEQUEST,]	5.6e-4	null	ms_run[1]:scan=2907	1647.0	2	1304.70635	652.85645	K	H	202	214
PSM	GNPTVEVDLYTAK	-246_13474	P17182	1	Mouse_09-2020	null	[MS,MS:1001208,SEQUEST,]	5.6e-4	null	ms_run[1]:scan=2813	1598.6	2	1406.71013	703.86173	R	L	16	29
PSM	TLADAEGDVFR	-246_14051	Q9EQ20	1	Mouse_09-2020	null	[MS,MS:1001208,SEQUEST,]	5.6e-4	null	ms_run[1]:scan=2910	1648.5	2	1193.57939	597.29348	K	L	130	141
PSM	SFPFVSK	-246_14088	Q8C196	1	Mouse_09-2020	null	[MS,MS:1001208,SEQUEST,]	9.1e-3	null	ms_run[1]:scan=2916	1651.6	2	811.43401	406.22107	R	L	1263	1270
PSM	AIGVKPPRGILLYGPPGTGK	-246_14553	Q01853	1	Mouse_09-2020	null	[MS,MS:1001208,SEQUEST,]	5.6e-4	null	ms_run[1]:scan=2996	1693.0	4	1991.17898	498.55047	K	L	232	252
PSM	RTPFGAYGGLLK	-246_14545	Q8BWT1	1	Mouse_09-2020	null	[MS,MS:1001208,SEQUEST,]	5.6e-4	null	ms_run[1]:scan=2995	1692.5	3	1279.71677	427.24343	K	F	14	26
PSM	KSASEGTTLSSEDRSTPK	-246_14537	Q80UG8	1	Mouse_09-2020	null	[MS,MS:1001208,SEQUEST,]	4.6e-2	null	ms_run[1]:scan=2993	1691.4	3	1880.92453	627.64471	K	K	1110	1128
PSM	FFPASADRTVIDYNGER	-246_14533	P09103	1	Mouse_09-2020	null	[MS,MS:1001208,SEQUEST,]	5.6e-4	null	ms_run[1]:scan=2991	1690.6	3	1957.94071	653.31827	K	L	447	464
PSM	RTPFGAYGGLLK	-246_14523	Q8BWT1	1	Mouse_09-2020	null	[MS,MS:1001208,SEQUEST,]	5.6e-4	null	ms_run[1]:scan=2989	1689.5	2	1279.71599	640.36150	K	F	14	26
PSM	SGDIGGLWR	-246_14509	P97872	1	Mouse_09-2020	null	[MS,MS:1001208,SEQUEST,]	2.3e-3	null	ms_run[1]:scan=2987	1688.3	2	960.48882	480.74852	R	Q	35	44
PSM	VYIGGEDYEKEFTPK	-246_14501	P40936	1	Mouse_09-2020	null	[MS,MS:1001208,SEQUEST,]	5.6e-4	null	ms_run[1]:scan=2986	1687.8	3	1774.85520	592.28932	K	Y	5	20
PSM	YIATPIFSK	-246_14487	P10649	1	Mouse_09-2020	null	[MS,MS:1001208,SEQUEST,]	5.6e-4	null	ms_run[1]:scan=2984	1686.8	2	1039.58281	520.29477	R	A	203	212
PSM	WDQSTFLGR	-246_14466	Q3U4F0	1	Mouse_09-2020	null	[MS,MS:1001208,SEQUEST,]	5.6e-4	null	ms_run[1]:scan=2980	1684.9	2	1109.54228	555.27236	R	R	15	24
PSM	FYLLGVDARK	-246_14417	Q99LB7	1	Mouse_09-2020	null	[MS,MS:1001208,SEQUEST,]	5.6e-4	null	ms_run[1]:scan=2973	1681.1	2	1181.66887	591.33750	K	A	580	590
PSM	GEHSIVYLKPSYAFGSVGK	-246_14387	F7CAT1	1	Mouse_09-2020	null	[MS,MS:1001208,SEQUEST,]	2.6e-2	null	ms_run[1]:scan=2968	1678.7	4	2039.04152	510.52037	K	R	167	186
PSM	AIGLPEDLIQKGK	-246_14375	P12710	1	Mouse_09-2020	null	[MS,MS:1001208,SEQUEST,]	5.6e-4	null	ms_run[1]:scan=2966	1677.5	2	1381.80596	691.40611	K	I	21	34
PSM	TQDPAKAPNSPDVLEIEFKKGVPVK	-246_14316	P16460	1	Mouse_09-2020	null	[MS,MS:1001208,SEQUEST,]	5.6e-4	null	ms_run[1]:scan=2955	1671.8	5	2707.46931	542.29912	K	T	210	235
PSM	VAPEEHPVLLTEAPLNPK	-246_14311	P60710	1	Mouse_09-2020	null	[MS,MS:1001208,SEQUEST,]	2.3e-3	null	ms_run[1]:scan=2954	1671.3	3	1954.06345	652.02632	R	N	96	114
PSM	GNWGHLDQVAALR	-246_14299	Q8VCT4	1	Mouse_09-2020	null	[MS,MS:1001208,SEQUEST,]	5.6e-4	null	ms_run[1]:scan=2952	1670.2	3	1436.73896	479.58462	R	V	187	200
PSM	AIGLPEDLIQKGK	-246_14292	P12710	1	Mouse_09-2020	null	[MS,MS:1001208,SEQUEST,]	5.6e-4	null	ms_run[1]:scan=2951	1669.7	3	1381.80384	461.27316	K	I	21	34
PSM	SLLEDIR	-246_14247	Q9JJ59	1	Mouse_09-2020	null	[MS,MS:1001208,SEQUEST,]	6.5e-3	null	ms_run[1]:scan=2944	1666.1	2	845.47130	423.23999	R	F	33	40
PSM	VAIIEPGGFR	-246_14245	O88451	1	Mouse_09-2020	null	[MS,MS:1001208,SEQUEST,]	5.6e-4	null	ms_run[1]:scan=2943	1665.6	2	1058.59880	529.80329	K	N	200	210
PSM	FYSVNVDYSKLK	-246_14233	Q62425	1	Mouse_09-2020	null	[MS,MS:1001208,SEQUEST,]	5.6e-4	null	ms_run[1]:scan=2941	1664.6	3	1462.75669	488.25740	K	E	65	77
PSM	ASAELALGENNEVLK	-246_14189	P05202	1	Mouse_09-2020	null	[MS,MS:1001208,SEQUEST,]	4.3e-2	null	ms_run[1]:scan=2933	1660.5	2	1557.81377	779.40958	K	G	108	123
PSM	FNPETDFLTGKDGK	-246_14159	Q99KI0	1	Mouse_09-2020	null	[MS,MS:1001208,SEQUEST,]	5.6e-4	null	ms_run[1]:scan=2929	1658.4	3	1568.75956	523.59122	K	F	507	521
PSM	VTIEYYSQLK	-246_14151	Q3U367	1	Mouse_09-2020	null	[MS,MS:1001208,SEQUEST,]	1.5e-2	null	ms_run[1]:scan=2928	1657.8	2	1243.65569	622.33208	R	V	496	506
PSM	VRLLADPTGAFGK	-246_14124	P99029	1	Mouse_09-2020	null	[MS,MS:1001208,SEQUEST,]	7.8e-3	null	ms_run[1]:scan=2922	1654.8	3	1344.76187	448.92599	K	T	143	156
PSM	SQIFSTASDNQPTVTIK	-246_14115	P20029	1	Mouse_09-2020	null	[MS,MS:1001208,SEQUEST,]	4.7e-2	null	ms_run[1]:scan=2920	1653.7	2	1836.93437	918.97053	K	Y	449	466
PSM	SQIFSTASDNQPTVTIK	-246_14095	P20029	1	Mouse_09-2020	null	[MS,MS:1001208,SEQUEST,]	2.3e-3	null	ms_run[1]:scan=2917	1652.1	3	1836.93381	612.98278	K	Y	449	466
PSM	VTHAVVTVPAYFNDAQR	-246_14082	P20029	1	Mouse_09-2020	null	[MS,MS:1001208,SEQUEST,]	5.6e-4	null	ms_run[1]:scan=2914	1650.8	3	1887.97885	629.99524	K	A	166	183
PSM	AVDSLVPIGR	-246_13447	Q03265	1	Mouse_09-2020	null	[MS,MS:1001208,SEQUEST,]	5.6e-4	null	ms_run[1]:scan=2809	1596.3	2	1026.58965	513.80075	K	Q	195	205
PSM	WIPQNDLLGHPK	-246_13442	Q8R084	1	Mouse_09-2020	null	[MS,MS:1001208,SEQUEST,]	5.6e-4	null	ms_run[1]:scan=2808	1595.8	3	1417.75193	473.25774	K	K	357	369
PSM	WLPQNDLLGHPK	-246_13441	Q63886	0	Mouse_09-2020	null	[MS,MS:1001208,SEQUEST,]	5.6e-4	null	ms_run[1]:scan=2808	1595.8	3	1417.75193	473.25774	K	R	356	368
PSM	WLPQNDLLGHPK	-246_13441	Q8K169	0	Mouse_09-2020	null	[MS,MS:1001208,SEQUEST,]	5.6e-4	null	ms_run[1]:scan=2808	1595.8	3	1417.75193	473.25774	K	K	357	369
PSM	WLPQNDLLGHPK	-246_13441	Q3UEP4	0	Mouse_09-2020	null	[MS,MS:1001208,SEQUEST,]	5.6e-4	null	ms_run[1]:scan=2808	1595.8	3	1417.75193	473.25774	K	K	357	369
PSM	WLPQNDLLGHPK	-246_13441	K9J7B2	0	Mouse_09-2020	null	[MS,MS:1001208,SEQUEST,]	5.6e-4	null	ms_run[1]:scan=2808	1595.8	3	1417.75193	473.25774	K	R	352	364
PSM	GIGFAITR	-246_12940	P48758	1	Mouse_09-2020	null	[MS,MS:1001208,SEQUEST,]	7.8e-3	null	ms_run[1]:scan=2726	1553.7	2	834.48277	417.74525	K	L	16	24
PSM	YVIYIER	-246_12869	B1ARA3	1	Mouse_09-2020	null	[MS,MS:1001208,SEQUEST,]	3.4e-3	null	ms_run[1]:scan=2715	1548.0	2	955.52367	478.26601	K	Q	78	85
PSM	GAWILNR	-246_12834	P97872	1	Mouse_09-2020	null	[MS,MS:1001208,SEQUEST,]	6.2e-3	null	ms_run[1]:scan=2711	1545.8	2	829.46758	415.23759	R	G	218	225
PSM	NISQSFTNFSK	-246_12828	Q64458	1	Mouse_09-2020	null	[MS,MS:1001208,SEQUEST,]	5.6e-4	null	ms_run[1]:scan=2710	1545.3	2	1272.62200	636.81458	K	Y	49	60
PSM	YGVEAFSDSLRR	-246_12786	O88451	1	Mouse_09-2020	null	[MS,MS:1001208,SEQUEST,]	5.6e-4	null	ms_run[1]:scan=2703	1541.8	3	1399.69580	467.23700	K	I	180	192
PSM	YLDEDTVYHLQPSGR	-246_12783	Q91X83	1	Mouse_09-2020	null	[MS,MS:1001208,SEQUEST,]	5.6e-4	null	ms_run[1]:scan=2702	1541.1	3	1792.84824	598.28820	K	V	236	251
PSM	VAVDAPVSSVALR	-246_12781	Q64374	1	Mouse_09-2020	null	[MS,MS:1001208,SEQUEST,]	5.6e-4	null	ms_run[1]:scan=2701	1540.6	2	1283.73161	642.36953	R	L	52	65
PSM	NLLSVAYK	-246_12773	F6WA09	0	Mouse_09-2020	null	[MS,MS:1001208,SEQUEST,]	7.8e-3	null	ms_run[1]:scan=2700	1540.1	2	907.52397	454.26601	R	V	55	63
PSM	NLLSVAYK	-246_12773	P68254	0	Mouse_09-2020	null	[MS,MS:1001208,SEQUEST,]	7.8e-3	null	ms_run[1]:scan=2700	1540.1	2	907.52397	454.26601	R	V	42	50
PSM	NLLSVAYK	-246_12773	A0A2I3BQ03	0	Mouse_09-2020	null	[MS,MS:1001208,SEQUEST,]	7.8e-3	null	ms_run[1]:scan=2700	1540.1	2	907.52397	454.26601	R	V	42	50
PSM	YYTLEEIQK	-246_12759	G5E850	1	Mouse_09-2020	null	[MS,MS:1001208,SEQUEST,]	5.6e-4	null	ms_run[1]:scan=2698	1539.1	2	1186.59941	593.80315	K	K	11	20
PSM	LYHLFLK	-246_12725	Q9Z2I8	1	Mouse_09-2020	null	[MS,MS:1001208,SEQUEST,]	8.6e-3	null	ms_run[1]:scan=2692	1536.1	2	933.55571	467.28146	K	D	229	236
PSM	LVQDVANNTNEEAGDGTTTATVLAR	-246_12716	P63038	1	Mouse_09-2020	null	[MS,MS:1001208,SEQUEST,]	5.6e-4	null	ms_run[1]:scan=2691	1535.5	3	2560.25077	854.08769	K	I	97	122
PSM	IRHVISYSLSPFEQR	-246_12710	Q9CQ69	1	Mouse_09-2020	null	[MS,MS:1001208,SEQUEST,]	5.6e-4	null	ms_run[1]:scan=2690	1534.9	4	1831.98159	458.75079	R	F	11	26
PSM	IRHVISYSLSPFEQR	-246_12704	Q9CQ69	1	Mouse_09-2020	null	[MS,MS:1001208,SEQUEST,]	5.6e-4	null	ms_run[1]:scan=2689	1534.4	3	1831.98008	611.33197	R	F	11	26
PSM	LATFWHYAK	-246_12694	Q9CPQ8	1	Mouse_09-2020	null	[MS,MS:1001208,SEQUEST,]	2.3e-3	null	ms_run[1]:scan=2688	1533.9	2	1136.58843	568.79801	R	E	27	36
PSM	WIPQNDLLGHPK	-246_12678	Q8R084	1	Mouse_09-2020	null	[MS,MS:1001208,SEQUEST,]	2.3e-3	null	ms_run[1]:scan=2686	1532.8	3	1417.76145	473.25774	K	K	357	369
PSM	WLPQNDLLGHPK	-246_12677	Q63886	0	Mouse_09-2020	null	[MS,MS:1001208,SEQUEST,]	2.3e-3	null	ms_run[1]:scan=2686	1532.8	3	1417.76145	473.25774	K	R	356	368
PSM	WLPQNDLLGHPK	-246_12677	Q8K169	0	Mouse_09-2020	null	[MS,MS:1001208,SEQUEST,]	2.3e-3	null	ms_run[1]:scan=2686	1532.8	3	1417.76145	473.25774	K	K	357	369
PSM	WLPQNDLLGHPK	-246_12677	Q3UEP4	0	Mouse_09-2020	null	[MS,MS:1001208,SEQUEST,]	2.3e-3	null	ms_run[1]:scan=2686	1532.8	3	1417.76145	473.25774	K	K	357	369
PSM	WLPQNDLLGHPK	-246_12677	K9J7B2	0	Mouse_09-2020	null	[MS,MS:1001208,SEQUEST,]	2.3e-3	null	ms_run[1]:scan=2686	1532.8	3	1417.76145	473.25774	K	R	352	364
PSM	LVRPPVQVYGIEGR	-246_12664	Q9DB20	1	Mouse_09-2020	null	[MS,MS:1001208,SEQUEST,]	5.6e-4	null	ms_run[1]:scan=2683	1531.5	3	1582.90720	528.30698	K	A	27	41
PSM	FFQEEVIPHHTEWEK	-246_12656	A0A0R4J083	1	Mouse_09-2020	null	[MS,MS:1001208,SEQUEST,]	3.4e-3	null	ms_run[1]:scan=2682	1531.0	3	1955.92875	652.64773	K	G	67	82
PSM	NGQTREHALLAYTLGVK	-246_12649	P10126	1	Mouse_09-2020	null	[MS,MS:1001208,SEQUEST,]	2.3e-3	null	ms_run[1]:scan=2681	1530.4	3	1871.01285	624.34264	K	L	130	147
PSM	TSWLDGKHVVFGK	-246_12641	P24369	1	Mouse_09-2020	null	[MS,MS:1001208,SEQUEST,]	3.3e-3	null	ms_run[1]:scan=2680	1529.8	3	1473.78330	491.93314	K	L	159	172
PSM	FNIIQPGPIKTKGAFSR	-246_12634	Q9CQ62	1	Mouse_09-2020	null	[MS,MS:1001208,SEQUEST,]	5.6e-4	null	ms_run[1]:scan=2679	1529.3	4	1874.06765	469.27163	R	D	235	252
PSM	DGVDFGKWR	-246_12620	Q91Y97	1	Mouse_09-2020	null	[MS,MS:1001208,SEQUEST,]	2.3e-3	null	ms_run[1]:scan=2677	1528.2	2	1079.52690	540.26707	K	V	141	150
PSM	FSGVYLEKEVVEK	-246_12613	P40936	1	Mouse_09-2020	null	[MS,MS:1001208,SEQUEST,]	5.6e-4	null	ms_run[1]:scan=2676	1527.7	3	1526.81046	509.60821	K	I	212	225
PSM	FQTAPPGKYPNGFRDVLR	-246_12608	Q9Z2Z6	1	Mouse_09-2020	null	[MS,MS:1001208,SEQUEST,]	1.1e-3	null	ms_run[1]:scan=2675	1527.2	4	2063.07973	516.52599	R	L	237	255
PSM	NQLTSNPENTVFDAK	-246_12588	P20029	1	Mouse_09-2020	null	[MS,MS:1001208,SEQUEST,]	3.3e-3	null	ms_run[1]:scan=2671	1525.3	2	1677.81011	839.40757	K	L	83	98
PSM	FFQEEVIPHHTEWEK	-246_12582	A0A0R4J083	1	Mouse_09-2020	null	[MS,MS:1001208,SEQUEST,]	5.6e-4	null	ms_run[1]:scan=2670	1524.7	4	1955.92788	489.73762	K	G	67	82
PSM	QTALAELVK	-246_12577	P07724	1	Mouse_09-2020	null	[MS,MS:1001208,SEQUEST,]	1.6e-2	null	ms_run[1]:scan=2669	1524.1	2	972.57250	486.78985	K	K	550	559
PSM	SDKWIDIHNPATNEVVGRVPQSTK	-246_12946	Q9EQ20	1	Mouse_09-2020	null	[MS,MS:1001208,SEQUEST,]	5.6e-4	null	ms_run[1]:scan=2727	1554.2	5	2691.38563	539.08280	K	E	53	77
PSM	SDKWIDIHNPATNEVVGRVPQSTK	-246_12954	Q9EQ20	1	Mouse_09-2020	null	[MS,MS:1001208,SEQUEST,]	5.6e-4	null	ms_run[1]:scan=2729	1555.1	4	2691.38784	673.60168	K	E	53	77
PSM	GIYAYGFEKPSAIQQR	-246_12964	A0A338P6X5	1	Mouse_09-2020	null	[MS,MS:1001208,SEQUEST,]	5.6e-4	null	ms_run[1]:scan=2731	1556.1	3	1827.93949	609.98445	R	I	48	64
PSM	HDPSLQPWSASYDPGSAK	-246_12969	P16015	1	Mouse_09-2020	null	[MS,MS:1001208,SEQUEST,]	5.6e-4	null	ms_run[1]:scan=2732	1556.6	3	1942.89200	648.30251	K	I	40	58
PSM	WLPQNDLLGHPK	-246_13432	Q63886	0	Mouse_09-2020	null	[MS,MS:1001208,SEQUEST,]	8.9e-3	null	ms_run[1]:scan=2807	1595.3	2	1417.75273	709.38297	K	R	356	368
PSM	WLPQNDLLGHPK	-246_13432	Q8K169	0	Mouse_09-2020	null	[MS,MS:1001208,SEQUEST,]	8.9e-3	null	ms_run[1]:scan=2807	1595.3	2	1417.75273	709.38297	K	K	357	369
PSM	WLPQNDLLGHPK	-246_13432	Q3UEP4	0	Mouse_09-2020	null	[MS,MS:1001208,SEQUEST,]	8.9e-3	null	ms_run[1]:scan=2807	1595.3	2	1417.75273	709.38297	K	K	357	369
PSM	WLPQNDLLGHPK	-246_13432	K9J7B2	0	Mouse_09-2020	null	[MS,MS:1001208,SEQUEST,]	8.9e-3	null	ms_run[1]:scan=2807	1595.3	2	1417.75273	709.38297	K	R	352	364
PSM	WIPQNDLLGHPK	-246_13431	Q8R084	1	Mouse_09-2020	null	[MS,MS:1001208,SEQUEST,]	8.9e-3	null	ms_run[1]:scan=2807	1595.3	2	1417.75273	709.38297	K	K	357	369
PSM	TTPSYVAFTDTER	-246_13352	P63017	1	Mouse_09-2020	null	[MS,MS:1001208,SEQUEST,]	3.4e-3	null	ms_run[1]:scan=2793	1588.3	2	1487.69621	744.35427	R	I	37	50
PSM	KILEFLGR	-246_13342	P52840	1	Mouse_09-2020	null	[MS,MS:1001208,SEQUEST,]	2.3e-3	null	ms_run[1]:scan=2792	1587.7	2	975.59429	488.30293	K	L	202	210
PSM	GSFPWQAK	-246_13334	Q61646	1	Mouse_09-2020	null	[MS,MS:1001208,SEQUEST,]	1.4e-2	null	ms_run[1]:scan=2791	1587.2	2	920.45763	460.73488	K	I	112	120
PSM	SFPFVSK	-246_13328	Q8C196	1	Mouse_09-2020	null	[MS,MS:1001208,SEQUEST,]	1.6e-2	null	ms_run[1]:scan=2790	1586.6	2	811.43028	406.22107	R	L	1263	1270
PSM	GLVGEIIK	-246_13323	Q01768	1	Mouse_09-2020	null	[MS,MS:1001208,SEQUEST,]	2.6e-3	null	ms_run[1]:scan=2789	1586.0	2	828.51476	414.76310	R	F	19	27
PSM	ILFRPVASQLPR	-246_13295	P67778	1	Mouse_09-2020	null	[MS,MS:1001208,SEQUEST,]	5.6e-4	null	ms_run[1]:scan=2786	1584.5	3	1396.83460	466.28563	R	Y	94	106
PSM	WIPQNDLLGHPK	-246_13290	Q8R084	1	Mouse_09-2020	null	[MS,MS:1001208,SEQUEST,]	5.6e-4	null	ms_run[1]:scan=2785	1583.9	3	1417.74982	473.25774	K	K	357	369
PSM	WLPQNDLLGHPK	-246_13289	Q63886	0	Mouse_09-2020	null	[MS,MS:1001208,SEQUEST,]	5.6e-4	null	ms_run[1]:scan=2785	1583.9	3	1417.74982	473.25774	K	R	356	368
PSM	WLPQNDLLGHPK	-246_13289	Q8K169	0	Mouse_09-2020	null	[MS,MS:1001208,SEQUEST,]	5.6e-4	null	ms_run[1]:scan=2785	1583.9	3	1417.74982	473.25774	K	K	357	369
PSM	WLPQNDLLGHPK	-246_13289	Q3UEP4	0	Mouse_09-2020	null	[MS,MS:1001208,SEQUEST,]	5.6e-4	null	ms_run[1]:scan=2785	1583.9	3	1417.74982	473.25774	K	K	357	369
PSM	WLPQNDLLGHPK	-246_13289	K9J7B2	0	Mouse_09-2020	null	[MS,MS:1001208,SEQUEST,]	5.6e-4	null	ms_run[1]:scan=2785	1583.9	3	1417.74982	473.25774	K	R	352	364
PSM	AFHPFIAGPYNR	-246_13278	Q8VDJ3	1	Mouse_09-2020	null	[MS,MS:1001208,SEQUEST,]	2.3e-3	null	ms_run[1]:scan=2782	1582.6	3	1389.70090	463.90693	K	V	232	244
PSM	YYIGFR	-246_13259	A0A494B9Y8	1	Mouse_09-2020	null	[MS,MS:1001208,SEQUEST,]	2.1e-2	null	ms_run[1]:scan=2779	1580.9	2	818.41649	409.71341	K	V	158	164
PSM	ALLSPTFTSGK	-246_13251	Q64459	1	Mouse_09-2020	null	[MS,MS:1001208,SEQUEST,]	5.6e-4	null	ms_run[1]:scan=2778	1580.4	2	1121.61577	561.31369	R	K	131	142
PSM	VVDLLAPYAK	-246_18583	P56480	1	Mouse_09-2020	null	[MS,MS:1001208,SEQUEST,]	5.6e-4	null	ms_run[1]:scan=3659	2035.7	2	1088.63567	544.82115	K	G	189	199
PSM	FHYGFNSSYLK	-246_13245	E9PWK1	1	Mouse_09-2020	null	[MS,MS:1001208,SEQUEST,]	1.6e-2	null	ms_run[1]:scan=2777	1579.8	3	1362.64121	454.88742	R	V	81	92
PSM	VAFITGGGTGLGK	-246_13201	Q9CQ62	1	Mouse_09-2020	null	[MS,MS:1001208,SEQUEST,]	5.6e-4	null	ms_run[1]:scan=2768	1575.2	2	1177.65679	589.33241	K	M	61	74
PSM	FDRGYISPYFINTSKGQK	-246_13178	P63038	1	Mouse_09-2020	null	[MS,MS:1001208,SEQUEST,]	5.6e-4	null	ms_run[1]:scan=2764	1573.1	4	2121.07558	531.02455	K	E	219	237
PSM	LRLVEIAQVPK	-246_13155	Q91ZJ5	1	Mouse_09-2020	null	[MS,MS:1001208,SEQUEST,]	2.2e-2	null	ms_run[1]:scan=2760	1571.2	3	1265.79297	422.60285	K	H	302	313
PSM	ISFTGSVPTGVK	-246_13146	Q3U367	1	Mouse_09-2020	null	[MS,MS:1001208,SEQUEST,]	5.6e-4	null	ms_run[1]:scan=2759	1570.7	2	1192.65666	596.83225	K	M	252	264
PSM	DIKHDPSLQPWSASYDPGSAK	-246_13122	P16015	1	Mouse_09-2020	null	[MS,MS:1001208,SEQUEST,]	5.6e-4	null	ms_run[1]:scan=2755	1568.5	3	2299.10007	767.03783	K	I	37	58
PSM	GKYVTLIYTNYENGK	-246_13117	P19157	1	Mouse_09-2020	null	[MS,MS:1001208,SEQUEST,]	5.6e-4	null	ms_run[1]:scan=2754	1568.0	3	1762.90116	588.30519	R	D	102	117
PSM	DIKHDPSLQPWSASYDPGSAK	-246_13109	P16015	1	Mouse_09-2020	null	[MS,MS:1001208,SEQUEST,]	5.6e-4	null	ms_run[1]:scan=2753	1567.4	4	2299.10048	575.53020	K	I	37	58
PSM	SKDIVLVAYSALGSHREK	-246_13102	P70694	1	Mouse_09-2020	null	[MS,MS:1001208,SEQUEST,]	3.4e-3	null	ms_run[1]:scan=2752	1566.9	4	1973.08315	494.02582	R	W	208	226
PSM	YWANFAR	-246_13093	Q8BK48	0	Mouse_09-2020	null	[MS,MS:1001208,SEQUEST,]	3.4e-3	null	ms_run[1]:scan=2751	1566.4	2	927.44737	464.22722	K	G	490	497
PSM	YWANFAR	-246_13093	Q8QZR3	0	Mouse_09-2020	null	[MS,MS:1001208,SEQUEST,]	3.4e-3	null	ms_run[1]:scan=2751	1566.4	2	927.44737	464.22722	K	G	489	496
PSM	LQAGTVFVNTYNK	-246_13068	Q8R0Y6	1	Mouse_09-2020	null	[MS,MS:1001208,SEQUEST,]	3.4e-3	null	ms_run[1]:scan=2746	1563.8	2	1454.76433	727.88554	K	D	853	866
PSM	HALIIYDDLSK	-246_13040	Q03265	1	Mouse_09-2020	null	[MS,MS:1001208,SEQUEST,]	5.6e-4	null	ms_run[1]:scan=2742	1561.7	2	1287.69499	644.35080	K	A	306	317
PSM	GYSFTTTAEREIVR	-246_13006	P60710	1	Mouse_09-2020	null	[MS,MS:1001208,SEQUEST,]	5.6e-4	null	ms_run[1]:scan=2737	1559.3	3	1629.82358	543.94589	R	I	197	211
PSM	SLPDLGLRQENIR	-246_12995	G5E8R3	1	Mouse_09-2020	null	[MS,MS:1001208,SEQUEST,]	2.3e-3	null	ms_run[1]:scan=2735	1558.2	3	1510.83359	504.28272	R	N	356	369
PSM	AILNYIASK	-246_13234	P30115	1	Mouse_09-2020	null	[MS,MS:1001208,SEQUEST,]	5.1e-3	null	ms_run[1]:scan=2775	1578.8	2	992.57390	496.79239	K	N	70	79
PSM	SIYYITGESK	-246_10464	P11499	1	Mouse_09-2020	null	[MS,MS:1001208,SEQUEST,]	5.6e-4	null	ms_run[1]:scan=2331	1349.8	2	1160.58489	580.79533	K	Q	482	492
PSM	LTLDTIFVPNTGKK	-246_18624	J3QMG3	1	Mouse_09-2020	null	[MS,MS:1001208,SEQUEST,]	5.6e-4	null	ms_run[1]:scan=3665	2038.7	3	1546.88578	516.29949	K	G	98	112
PSM	LYSEFLGKRPWFAGDK	-246_18639	P10649	1	Mouse_09-2020	null	[MS,MS:1001208,SEQUEST,]	5.6e-4	null	ms_run[1]:scan=3667	2039.8	3	1913.99173	638.66847	K	T	137	153
PSM	RLWWLDLK	-246_25255	Q91X72	1	Mouse_09-2020	null	[MS,MS:1001208,SEQUEST,]	1.6e-2	null	ms_run[1]:scan=4801	2626.6	2	1129.65141	565.32948	R	G	377	385
PSM	GLFIIDPNGVVK	-246_25211	P20108	1	Mouse_09-2020	null	[MS,MS:1001208,SEQUEST,]	5.6e-4	null	ms_run[1]:scan=4792	2621.9	2	1271.73650	636.37154	R	L	186	198
PSM	TFVSITPAEVGVLVGKDR	-246_25182	P62962	1	Mouse_09-2020	null	[MS,MS:1001208,SEQUEST,]	5.6e-4	null	ms_run[1]:scan=4788	2619.8	3	1888.05466	630.02280	K	S	39	57
PSM	SFNISDIPVTAIR	-246_25130	Q9DBT9	1	Mouse_09-2020	null	[MS,MS:1001208,SEQUEST,]	5.6e-4	null	ms_run[1]:scan=4777	2614.1	2	1432.78008	716.89337	K	S	654	667
PSM	DIGFIKLD	-246_25085	P62274	1	Mouse_09-2020	null	[MS,MS:1001208,SEQUEST,]	3.6e-2	null	ms_run[1]:scan=4767	2608.9	2	920.50853	460.75802	K	0	49	57
PSM	TYSYLTPDLWK	-246_25042	D3YVC1	1	Mouse_09-2020	null	[MS,MS:1001208,SEQUEST,]	2.1e-2	null	ms_run[1]:scan=4757	2603.8	2	1386.69194	693.85064	K	T	247	258
PSM	GYFIQPTVFGDVK	-246_25035	P47738	1	Mouse_09-2020	null	[MS,MS:1001208,SEQUEST,]	1.1e-3	null	ms_run[1]:scan=4756	2603.3	2	1470.76421	735.88501	R	G	397	410
PSM	YEGFFGLYR	-246_25029	Q9QXX4	1	Mouse_09-2020	null	[MS,MS:1001208,SEQUEST,]	5.6e-4	null	ms_run[1]:scan=4755	2602.7	2	1151.55168	576.27965	R	L	385	394
PSM	EADIQNFTSFISK	-246_25022	A0A452J8A5	1	Mouse_09-2020	null	[MS,MS:1001208,SEQUEST,]	2.2e-2	null	ms_run[1]:scan=4754	2602.2	2	1499.73479	750.37246	R	S	255	268
PSM	ALESPERPFLAILGGAK	-246_24983	P09411	1	Mouse_09-2020	null	[MS,MS:1001208,SEQUEST,]	5.6e-4	null	ms_run[1]:scan=4747	2598.6	3	1768.99472	590.33672	K	A	200	217
PSM	YLTVAAIFR	-246_24975	Q7TMM9	1	Mouse_09-2020	null	[MS,MS:1001208,SEQUEST,]	5.6e-4	null	ms_run[1]:scan=4746	2598.1	2	1053.60698	527.30821	R	R	310	319
PSM	IVFADGNFWGR	-246_24969	P29758	1	Mouse_09-2020	null	[MS,MS:1001208,SEQUEST,]	5.6e-4	null	ms_run[1]:scan=4745	2597.6	2	1281.63774	641.32238	K	L	170	181
PSM	FSGLWYAIAK	-246_24963	Q00724	1	Mouse_09-2020	null	[MS,MS:1001208,SEQUEST,]	2.3e-3	null	ms_run[1]:scan=4744	2597.0	2	1155.61992	578.31349	R	D	38	48
PSM	NGFLLDGFPR	-246_24954	Q9WTP6	1	Mouse_09-2020	null	[MS,MS:1001208,SEQUEST,]	1.1e-3	null	ms_run[1]:scan=4742	2596.0	2	1135.58891	568.29837	K	V	94	104
PSM	LLVVYPWTQR	-246_24899	A8DUK4	1	Mouse_09-2020	null	[MS,MS:1001208,SEQUEST,]	5.6e-4	null	ms_run[1]:scan=4731	2590.3	2	1274.73064	637.86642	R	F	32	42
PSM	LRSLFSSAENEPPVPLVGNWRPPQPVK	-246_24809	P16015	1	Mouse_09-2020	null	[MS,MS:1001208,SEQUEST,]	5.6e-4	null	ms_run[1]:scan=4716	2582.8	4	3014.63613	754.41072	K	R	225	252
PSM	ILFIFIDSDHTDNQR	-246_24751	P09103	1	Mouse_09-2020	null	[MS,MS:1001208,SEQUEST,]	2.6e-3	null	ms_run[1]:scan=4706	2577.6	2	1833.91435	917.46013	K	L	288	303
PSM	FFTVKLPVALDPGSK	-246_24745	Q91YQ5	1	Mouse_09-2020	null	[MS,MS:1001208,SEQUEST,]	1.1e-3	null	ms_run[1]:scan=4705	2577.1	3	1618.92386	540.31162	R	S	113	128
PSM	WFLQEDVLEK	-246_24737	Q99PG0	1	Mouse_09-2020	null	[MS,MS:1001208,SEQUEST,]	3.4e-3	null	ms_run[1]:scan=4704	2576.4	2	1306.66765	653.83753	R	G	165	175
PSM	LLDASWYLPK	-246_24720	A0A2R8VHT1	1	Mouse_09-2020	null	[MS,MS:1001208,SEQUEST,]	7.1e-3	null	ms_run[1]:scan=4702	2575.4	2	1205.65691	603.33188	K	G	31	41
PSM	VFGFSLITNK	-246_24714	Q543K9	1	Mouse_09-2020	null	[MS,MS:1001208,SEQUEST,]	2.3e-3	null	ms_run[1]:scan=4701	2574.8	2	1125.63103	563.31877	R	V	235	245
PSM	ILFIFIDSDHTDNQR	-246_24708	P09103	1	Mouse_09-2020	null	[MS,MS:1001208,SEQUEST,]	5.6e-4	null	ms_run[1]:scan=4700	2574.3	3	1833.91477	611.97585	K	L	288	303
PSM	YITPDQLADLYK	-246_24646	P17182	1	Mouse_09-2020	null	[MS,MS:1001208,SEQUEST,]	5.6e-4	null	ms_run[1]:scan=4689	2568.6	2	1439.74162	720.37447	R	F	270	282
PSM	YSVRGYPTLLLFR	-246_24565	E9PXX7	1	Mouse_09-2020	null	[MS,MS:1001208,SEQUEST,]	2.3e-3	null	ms_run[1]:scan=4674	2561.1	3	1584.89023	528.96808	K	G	303	316
PSM	FLPGFEAPTYKDTLLPKLPR	-246_24536	P49429	1	Mouse_09-2020	null	[MS,MS:1001208,SEQUEST,]	5.6e-4	null	ms_run[1]:scan=4669	2558.3	4	2303.28237	576.57541	R	N	156	176
PSM	FEDGDLTLYQSNAILR	-246_24528	P19157	1	Mouse_09-2020	null	[MS,MS:1001208,SEQUEST,]	5.6e-4	null	ms_run[1]:scan=4668	2557.8	3	1854.92466	618.97926	K	L	56	72
PSM	FEDGDLTLYQSNAILR	-246_24522	P19157	1	Mouse_09-2020	null	[MS,MS:1001208,SEQUEST,]	5.6e-4	null	ms_run[1]:scan=4667	2557.3	2	1854.92681	927.96525	K	L	56	72
PSM	DFSATDLTEFAAR	-246_25305	Q8BWT1	1	Mouse_09-2020	null	[MS,MS:1001208,SEQUEST,]	5.6e-4	null	ms_run[1]:scan=4810	2631.2	2	1443.67595	722.34116	K	A	26	39
PSM	DLGEAALNEYLR	-246_24398	Q8R0Y6	1	Mouse_09-2020	null	[MS,MS:1001208,SEQUEST,]	5.6e-4	null	ms_run[1]:scan=4646	2546.4	2	1363.68328	682.34625	K	K	883	895
PSM	VFVPTGYSAFPSEILHAPEK	-246_25425	E9PWK1	1	Mouse_09-2020	null	[MS,MS:1001208,SEQUEST,]	3.4e-3	null	ms_run[1]:scan=4833	2643.1	3	2189.12748	730.38076	K	V	378	398
PSM	LSILYPATTGRNFDEILR	-246_25440	Q6GT24	1	Mouse_09-2020	null	[MS,MS:1001208,SEQUEST,]	2.3e-3	null	ms_run[1]:scan=4835	2644.2	3	2079.12394	693.71262	K	V	145	163
PSM	IALGIPLPEIKNVVSGK	-246_26492	Q8C196	1	Mouse_09-2020	null	[MS,MS:1001208,SEQUEST,]	5.6e-4	null	ms_run[1]:scan=5029	2744.0	3	1748.06961	583.36086	K	S	741	758
PSM	IALGIPLPEIKNVVSGK	-246_26467	Q8C196	1	Mouse_09-2020	null	[MS,MS:1001208,SEQUEST,]	5.6e-4	null	ms_run[1]:scan=5024	2741.5	3	1748.07840	583.36086	K	S	741	758
PSM	AQFGQPEILLGTIPGAGGTQR	-246_26424	Q8BH95	1	Mouse_09-2020	null	[MS,MS:1001208,SEQUEST,]	3.4e-3	null	ms_run[1]:scan=5018	2738.3	3	2111.12931	704.37964	K	T	158	179
PSM	NSSYFVEWIPNNVK	-246_26378	Q7TMM9	0	Mouse_09-2020	null	[MS,MS:1001208,SEQUEST,]	2.6e-2	null	ms_run[1]:scan=5007	2732.9	3	1696.83158	566.28250	K	A	337	351
PSM	NSSYFVEWIPNNVK	-246_26378	Q9D6F9	0	Mouse_09-2020	null	[MS,MS:1001208,SEQUEST,]	2.6e-2	null	ms_run[1]:scan=5007	2732.9	3	1696.83158	566.28250	K	A	337	351
PSM	KVADALANAAGHLDDLPGALSALSDLHAHKLR	-246_26372	Q91VB8	1	Mouse_09-2020	null	[MS,MS:1001208,SEQUEST,]	5.6e-4	null	ms_run[1]:scan=5006	2732.4	6	3260.74633	544.29770	K	D	62	94
PSM	NSSYFVEWIPNNVK	-246_26352	Q7TMM9	0	Mouse_09-2020	null	[MS,MS:1001208,SEQUEST,]	3.3e-3	null	ms_run[1]:scan=5000	2729.8	2	1696.83257	848.92011	K	A	337	351
PSM	NSSYFVEWIPNNVK	-246_26352	Q9D6F9	0	Mouse_09-2020	null	[MS,MS:1001208,SEQUEST,]	3.3e-3	null	ms_run[1]:scan=5000	2729.8	2	1696.83257	848.92011	K	A	337	351
PSM	NQYLSWLIK	-246_26266	Q99PG0	1	Mouse_09-2020	null	[MS,MS:1001208,SEQUEST,]	5.6e-4	null	ms_run[1]:scan=4985	2721.9	2	1164.64128	582.82422	K	L	388	397
PSM	ILESDRKEPLFGISTGNIITGLAAGAK	-246_26237	Q8C196	1	Mouse_09-2020	null	[MS,MS:1001208,SEQUEST,]	5.6e-4	null	ms_run[1]:scan=4979	2718.9	4	2771.53139	693.63800	K	Y	281	308
PSM	IFVDIEKLPWAK	-246_26231	Q9ET01	1	Mouse_09-2020	null	[MS,MS:1001208,SEQUEST,]	5.6e-4	null	ms_run[1]:scan=4978	2718.3	3	1458.83503	486.95002	R	W	353	365
PSM	GTNVITSLSSVLR	-246_26102	Q91X77	1	Mouse_09-2020	null	[MS,MS:1001208,SEQUEST,]	3.4e-3	null	ms_run[1]:scan=4955	2706.3	2	1346.76299	673.88554	K	S	384	397
PSM	IFGVTTLDIVR	-246_26090	P08249	1	Mouse_09-2020	null	[MS,MS:1001208,SEQUEST,]	5.6e-4	null	ms_run[1]:scan=4953	2705.3	2	1233.72026	617.36371	K	N	166	177
PSM	TLFSSQIEELNLPK	-246_26034	A0A0R4J0I1	1	Mouse_09-2020	null	[MS,MS:1001208,SEQUEST,]	5.6e-4	null	ms_run[1]:scan=4943	2700.1	2	1618.86980	809.93797	K	S	301	315
PSM	GNWGYLDQVAALR	-246_26029	Q8BK48	0	Mouse_09-2020	null	[MS,MS:1001208,SEQUEST,]	5.6e-4	null	ms_run[1]:scan=4942	2699.6	2	1462.74419	731.87551	K	V	194	207
PSM	GNWGYLDQVAALR	-246_26029	Q8QZR3	0	Mouse_09-2020	null	[MS,MS:1001208,SEQUEST,]	5.6e-4	null	ms_run[1]:scan=4942	2699.6	2	1462.74419	731.87551	R	V	193	206
PSM	LLVVYPWTQR	-246_26008	A8DUK4	1	Mouse_09-2020	null	[MS,MS:1001208,SEQUEST,]	7.3e-3	null	ms_run[1]:scan=4935	2696.0	2	1274.72551	637.86642	R	F	32	42
PSM	VGNLGLATSFFNER	-246_26004	Q62095	1	Mouse_09-2020	null	[MS,MS:1001208,SEQUEST,]	4.9e-2	null	ms_run[1]:scan=4934	2695.4	2	1524.78398	762.89390	R	L	534	548
PSM	LNVAPVSDIIEIKSPDTFVR	-246_25927	Q99LC5	1	Mouse_09-2020	null	[MS,MS:1001208,SEQUEST,]	5.6e-4	null	ms_run[1]:scan=4920	2688.2	3	2213.21994	738.41072	K	I	127	147
PSM	IGFPWSEIR	-246_25872	P26043	1	Mouse_09-2020	null	[MS,MS:1001208,SEQUEST,]	2.3e-3	null	ms_run[1]:scan=4911	2683.5	2	1104.58293	552.79547	K	I	238	247
PSM	FRPSIAYFPQIVSVAAR	-246_25867	P85094	1	Mouse_09-2020	null	[MS,MS:1001208,SEQUEST,]	5.6e-4	null	ms_run[1]:scan=4910	2683.0	3	1922.06522	641.35974	K	L	27	44
PSM	FLWPGFGENSR	-246_25806	Q9Z2V4	1	Mouse_09-2020	null	[MS,MS:1001208,SEQUEST,]	5.6e-4	null	ms_run[1]:scan=4898	2676.8	2	1309.63005	655.31984	K	L	525	536
PSM	IFFYDAENPPGSEVLR	-246_25719	H3BK03	1	Mouse_09-2020	null	[MS,MS:1001208,SEQUEST,]	2.3e-3	null	ms_run[1]:scan=4879	2666.9	2	1853.90776	927.45706	R	Q	224	240
PSM	WLSTSIPEAQWQSSLAR	-246_25633	P19096	1	Mouse_09-2020	null	[MS,MS:1001208,SEQUEST,]	5.6e-4	null	ms_run[1]:scan=4867	2660.7	3	1959.99259	654.00228	R	S	712	729
PSM	FAPPEPAEPWSFVK	-246_25581	Q8VCC2	1	Mouse_09-2020	null	[MS,MS:1001208,SEQUEST,]	5.6e-4	null	ms_run[1]:scan=4857	2655.6	2	1601.80156	801.40357	R	T	65	79
PSM	IYFENFLQGK	-246_25565	Q8BGL3	1	Mouse_09-2020	null	[MS,MS:1001208,SEQUEST,]	5.6e-4	null	ms_run[1]:scan=4855	2654.5	2	1258.64763	629.82696	K	Y	148	158
PSM	VFPSVPLFAR	-246_25553	Q9DBW0	1	Mouse_09-2020	null	[MS,MS:1001208,SEQUEST,]	2.3e-3	null	ms_run[1]:scan=4853	2653.5	2	1132.65203	566.82931	R	L	391	401
PSM	ILTFDQLALESPK	-246_25524	A0A1B0GSS8	1	Mouse_09-2020	null	[MS,MS:1001208,SEQUEST,]	5.6e-4	null	ms_run[1]:scan=4847	2650.4	2	1474.81621	737.91122	K	R	87	100
PSM	HLGFQSAVEALRGLYSR	-246_25517	A0A0J9YUK6	1	Mouse_09-2020	null	[MS,MS:1001208,SEQUEST,]	7.1e-3	null	ms_run[1]:scan=4846	2649.9	3	1904.01780	635.34275	K	K	153	170
PSM	LFNWIPQNDLLGHPK	-246_25510	Q8BWQ1	1	Mouse_09-2020	null	[MS,MS:1001208,SEQUEST,]	5.6e-4	null	ms_run[1]:scan=4845	2649.3	3	1791.95523	597.98954	R	K	353	368
PSM	NADPEVNLLFYLRK	-246_25431	G3X982	1	Mouse_09-2020	null	[MS,MS:1001208,SEQUEST,]	1.4e-2	null	ms_run[1]:scan=4834	2643.7	3	1691.91153	564.64203	R	I	23	37
PSM	IFNTNNLWISLGAVKR	-246_26503	Q91ZJ5	1	Mouse_09-2020	null	[MS,MS:1001208,SEQUEST,]	6.8e-3	null	ms_run[1]:scan=5031	2745.0	3	1846.03305	616.01598	K	Q	326	342
PSM	VYGPVYTLYLGR	-246_24393	Q91X77	1	Mouse_09-2020	null	[MS,MS:1001208,SEQUEST,]	5.6e-4	null	ms_run[1]:scan=4645	2545.9	2	1400.75798	700.88227	K	P	60	72
PSM	VDLLFLGK	-246_24367	Q9DCW4	1	Mouse_09-2020	null	[MS,MS:1001208,SEQUEST,]	1.1e-3	null	ms_run[1]:scan=4640	2543.5	2	904.54985	452.77875	K	A	117	125
PSM	TLGVDFIDVATK	-246_23742	Q8C196	1	Mouse_09-2020	null	[MS,MS:1001208,SEQUEST,]	5.6e-4	null	ms_run[1]:scan=4535	2489.0	2	1278.69414	639.85064	K	M	1270	1282
PSM	SLFSSAENEPPVPLVGNWRPPQPVKGR	-246_23709	P16015	1	Mouse_09-2020	null	[MS,MS:1001208,SEQUEST,]	5.6e-4	null	ms_run[1]:scan=4528	2485.4	4	2958.56484	740.39507	R	V	227	254
PSM	YAVLYQPLFDK	-246_23665	Q8BSH9	1	Mouse_09-2020	null	[MS,MS:1001208,SEQUEST,]	5.1e-3	null	ms_run[1]:scan=4518	2480.3	2	1356.71697	678.86355	K	F	106	117
PSM	MPMILGYWNVR	-246_23607	P10649	1	Mouse_09-2020	null	[MS,MS:1001208,SEQUEST,]	4.6e-2	null	ms_run[1]:scan=4506	2474.0	2	1379.70464	690.35177	0	L	1	12
PSM	AFTGFIVEADTPGIHIGK	-246_23600	P45952	1	Mouse_09-2020	null	[MS,MS:1001208,SEQUEST,]	1.5e-2	null	ms_run[1]:scan=4505	2473.5	3	1872.98673	624.99999	K	E	218	236
PSM	KIKVAELLANMPDPTQDEVR	-246_23571	E9Q401	1	Mouse_09-2020	null	[MS,MS:1001208,SEQUEST,]	3.7e-2	null	ms_run[1]:scan=4501	2471.4	3	2267.19504	756.40698	K	D	4323	4343
PSM	LWAFQALR	-246_23547	Q8CFX1	1	Mouse_09-2020	null	[MS,MS:1001208,SEQUEST,]	1.1e-3	null	ms_run[1]:scan=4496	2468.9	2	1004.56774	502.78744	K	L	291	299
PSM	RLPTLEQPIIPSDYVAIK	-246_23534	Q8C196	1	Mouse_09-2020	null	[MS,MS:1001208,SEQUEST,]	5.6e-4	null	ms_run[1]:scan=4494	2467.8	3	2053.17038	685.06125	K	P	1292	1310
PSM	VLRYEGFFGLYR	-246_23520	Q9QXX4	1	Mouse_09-2020	null	[MS,MS:1001208,SEQUEST,]	5.6e-4	null	ms_run[1]:scan=4492	2466.7	3	1519.80686	507.27339	K	L	382	394
PSM	QYKIPDWFLNR	-246_23512	P62270	1	Mouse_09-2020	null	[MS,MS:1001208,SEQUEST,]	2.3e-3	null	ms_run[1]:scan=4491	2466.2	3	1479.77515	493.92962	R	K	76	87
PSM	DFTPSGIAGAFR	-246_23473	P56135	1	Mouse_09-2020	null	[MS,MS:1001208,SEQUEST,]	5.6e-4	null	ms_run[1]:scan=4484	2462.6	2	1238.61772	619.81184	R	G	28	40
PSM	VISELNGKNIEDVIAQGVGK	-246_23411	P99027	1	Mouse_09-2020	null	[MS,MS:1001208,SEQUEST,]	2.1e-2	null	ms_run[1]:scan=4473	2456.9	3	2083.14054	695.05130	K	A	42	62
PSM	YFNGNFYYFSR	-246_23403	P70194	1	Mouse_09-2020	null	[MS,MS:1001208,SEQUEST,]	5.6e-4	null	ms_run[1]:scan=4472	2456.4	2	1477.65715	739.33040	K	K	418	429
PSM	ITSLAQLNAANHDAAIFPGGFGAAK	-246_23400	Q9D172	1	Mouse_09-2020	null	[MS,MS:1001208,SEQUEST,]	1.1e-3	null	ms_run[1]:scan=4471	2455.9	3	2455.27585	819.09580	K	L	115	140
PSM	QDVSPFNVVAWHGNYTPYK	-246_23396	O09173	1	Mouse_09-2020	null	[MS,MS:1001208,SEQUEST,]	6.8e-3	null	ms_run[1]:scan=4470	2455.3	3	2222.06888	741.36036	K	N	258	277
PSM	LFGYQPTIYYPK	-246_23363	Q8K4Z3	1	Mouse_09-2020	null	[MS,MS:1001208,SEQUEST,]	2.3e-3	null	ms_run[1]:scan=4464	2452.4	2	1489.77324	745.38993	K	P	127	139
PSM	AILDDLLK	-246_23350	D3Z041	1	Mouse_09-2020	null	[MS,MS:1001208,SEQUEST,]	3.4e-3	null	ms_run[1]:scan=4462	2451.2	2	900.54009	450.77367	K	G	634	642
PSM	GLFIIDDKGILR	-246_23343	P35700	1	Mouse_09-2020	null	[MS,MS:1001208,SEQUEST,]	5.6e-4	null	ms_run[1]:scan=4461	2450.7	2	1359.80022	680.40337	R	I	129	141
PSM	SSFFVNGLTLGGQK	-246_23336	P62962	1	Mouse_09-2020	null	[MS,MS:1001208,SEQUEST,]	5.6e-4	null	ms_run[1]:scan=4460	2450.2	2	1454.76396	727.88554	R	S	57	71
PSM	GLFIIDDKGILR	-246_23329	P35700	1	Mouse_09-2020	null	[MS,MS:1001208,SEQUEST,]	5.6e-4	null	ms_run[1]:scan=4459	2449.6	3	1359.79923	453.93801	R	I	129	141
PSM	AGIPVFAWK	-246_23319	P50247	1	Mouse_09-2020	null	[MS,MS:1001208,SEQUEST,]	2.0e-2	null	ms_run[1]:scan=4458	2449.1	2	988.56304	494.78437	K	E	95	104
PSM	LDNASAFQGAVISPHYDSLLVK	-246_23299	G5E8R3	1	Mouse_09-2020	null	[MS,MS:1001208,SEQUEST,]	2.3e-3	null	ms_run[1]:scan=4454	2447.2	3	2345.21207	782.40938	R	I	407	429
PSM	YFPTQALNFAFKDK	-246_23282	P51881	1	Mouse_09-2020	null	[MS,MS:1001208,SEQUEST,]	5.6e-4	null	ms_run[1]:scan=4452	2446.2	3	1689.86203	563.95936	R	K	81	95
PSM	SYELPDGQVITIGNER	-246_23277	P60710	1	Mouse_09-2020	null	[MS,MS:1001208,SEQUEST,]	2.3e-3	null	ms_run[1]:scan=4451	2445.5	3	1790.89194	597.63549	K	R	239	255
PSM	SFLPLLR	-246_23258	Q80XN0	1	Mouse_09-2020	null	[MS,MS:1001208,SEQUEST,]	3.4e-3	null	ms_run[1]:scan=4448	2444.0	2	845.52367	423.26581	K	A	178	185
PSM	WIPFLK	-246_23249	P34914	1	Mouse_09-2020	null	[MS,MS:1001208,SEQUEST,]	3.3e-2	null	ms_run[1]:scan=4447	2443.4	2	803.48100	402.24435	K	G	509	515
PSM	IIWQFIK	-246_23757	P54071	1	Mouse_09-2020	null	[MS,MS:1001208,SEQUEST,]	5.1e-3	null	ms_run[1]:scan=4537	2490.0	2	947.56963	474.28929	R	K	61	68
PSM	GALVIVNDLGGDFKGIGK	-246_24376	P51660	1	Mouse_09-2020	null	[MS,MS:1001208,SEQUEST,]	5.6e-4	null	ms_run[1]:scan=4641	2544.0	3	1772.99338	591.66835	R	S	33	51
PSM	IFVEESVYDEFVKR	-246_23763	P24549	1	Mouse_09-2020	null	[MS,MS:1001208,SEQUEST,]	5.6e-4	null	ms_run[1]:scan=4538	2490.5	3	1759.89237	587.30156	R	V	309	323
PSM	NSYLEVLLK	-246_23843	Q3TML0	1	Mouse_09-2020	null	[MS,MS:1001208,SEQUEST,]	2.6e-3	null	ms_run[1]:scan=4552	2497.9	2	1078.61345	539.81078	R	A	319	328
PSM	LLYDLADQLHAAVGASR	-246_24343	Q99LC5	1	Mouse_09-2020	null	[MS,MS:1001208,SEQUEST,]	5.6e-4	null	ms_run[1]:scan=4637	2541.8	3	1812.96219	604.99161	K	A	233	250
PSM	NIYSLTPLLGQR	-246_24337	E9PWK1	1	Mouse_09-2020	null	[MS,MS:1001208,SEQUEST,]	5.6e-4	null	ms_run[1]:scan=4636	2541.2	2	1374.77458	687.89063	K	G	242	254
PSM	LLVVYPWTQR	-246_24322	A8DUK4	1	Mouse_09-2020	null	[MS,MS:1001208,SEQUEST,]	5.6e-4	null	ms_run[1]:scan=4634	2540.2	3	1274.72422	425.58004	R	F	32	42
PSM	QFLPFLQR	-246_24266	Q78PY7	1	Mouse_09-2020	null	[MS,MS:1001208,SEQUEST,]	5.6e-4	null	ms_run[1]:scan=4625	2535.6	2	1048.59380	524.80055	K	G	516	524
PSM	VGVIDLSPFGK	-246_24228	Q9DBT9	1	Mouse_09-2020	null	[MS,MS:1001208,SEQUEST,]	1.1e-3	null	ms_run[1]:scan=4618	2532.1	2	1131.64079	566.32406	R	N	522	533
PSM	GLSSLLYGSIPK	-246_24220	Q8JZU2	1	Mouse_09-2020	null	[MS,MS:1001208,SEQUEST,]	3.4e-3	null	ms_run[1]:scan=4617	2531.6	2	1234.70537	617.85572	R	A	86	98
PSM	TFVQENVYDEFVER	-246_24210	P47738	1	Mouse_09-2020	null	[MS,MS:1001208,SEQUEST,]	5.6e-4	null	ms_run[1]:scan=4615	2530.4	2	1774.82952	887.91777	R	V	327	341
PSM	VGNPWDPNILYGPLHTK	-246_24202	Q9DBF1	1	Mouse_09-2020	null	[MS,MS:1001208,SEQUEST,]	2.6e-3	null	ms_run[1]:scan=4614	2529.9	3	1920.98636	641.00374	R	A	359	376
PSM	LLVVYPWTQR	-246_24188	A8DUK4	1	Mouse_09-2020	null	[MS,MS:1001208,SEQUEST,]	5.6e-4	null	ms_run[1]:scan=4612	2528.8	2	1274.73161	637.86642	R	F	32	42
PSM	SFNTVPYIVGFNK	-246_24159	P23953	1	Mouse_09-2020	null	[MS,MS:1001208,SEQUEST,]	2.3e-3	null	ms_run[1]:scan=4606	2525.9	2	1485.77239	743.39046	K	E	328	341
PSM	SRFWYFVSQLK	-246_24153	A0A1D5RM79	1	Mouse_09-2020	null	[MS,MS:1001208,SEQUEST,]	9.1e-3	null	ms_run[1]:scan=4605	2525.2	2	1460.76958	730.88789	K	M	42	53
PSM	SRFWYFVSQLK	-246_24141	A0A1D5RM79	1	Mouse_09-2020	null	[MS,MS:1001208,SEQUEST,]	2.6e-3	null	ms_run[1]:scan=4603	2524.2	3	1460.76825	487.59435	K	M	42	53
PSM	LTLSALLDGK	-246_24135	Q60932	1	Mouse_09-2020	null	[MS,MS:1001208,SEQUEST,]	2.3e-3	null	ms_run[1]:scan=4602	2523.7	2	1030.61382	515.81078	K	V	270	280
PSM	LTLSALIDGK	-246_24134	J3QMG3	1	Mouse_09-2020	null	[MS,MS:1001208,SEQUEST,]	2.3e-3	null	ms_run[1]:scan=4602	2523.7	2	1030.61382	515.81078	K	F	258	268
PSM	WEFVSAFR	-246_24125	G3X982	1	Mouse_09-2020	null	[MS,MS:1001208,SEQUEST,]	5.6e-4	null	ms_run[1]:scan=4601	2523.1	2	1041.51482	521.26126	K	A	422	430
PSM	LNVAPVSDIIEIK	-246_24105	Q99LC5	1	Mouse_09-2020	null	[MS,MS:1001208,SEQUEST,]	2.2e-2	null	ms_run[1]:scan=4597	2521.2	2	1410.82109	705.91377	K	P	127	140
PSM	VAALTGLPFVTAPNK	-246_24095	P97807	1	Mouse_09-2020	null	[MS,MS:1001208,SEQUEST,]	5.6e-4	null	ms_run[1]:scan=4595	2520.2	2	1498.86382	749.93503	K	E	294	309
PSM	LYFEELSLER	-246_24071	Q8C196	1	Mouse_09-2020	null	[MS,MS:1001208,SEQUEST,]	5.6e-4	null	ms_run[1]:scan=4592	2518.5	2	1298.66301	649.83499	K	L	1030	1040
PSM	DGLNAEGLLRQPDAGNIFK	-246_24023	Q64374	1	Mouse_09-2020	null	[MS,MS:1001208,SEQUEST,]	5.6e-4	null	ms_run[1]:scan=4582	2513.3	3	2028.05271	676.68848	R	T	265	284
PSM	FTPGTFTNQIQAAFREPR	-246_24007	P14206	1	Mouse_09-2020	null	[MS,MS:1001208,SEQUEST,]	5.6e-4	null	ms_run[1]:scan=4580	2512.3	3	2081.05570	694.35695	R	L	103	121
PSM	VNLAELFK	-246_24001	P99029	1	Mouse_09-2020	null	[MS,MS:1001208,SEQUEST,]	5.6e-4	null	ms_run[1]:scan=4579	2511.7	2	933.54015	467.27384	K	K	72	80
PSM	LFQLPTPPLSR	-246_23967	D3Z5Y5	1	Mouse_09-2020	null	[MS,MS:1001208,SEQUEST,]	2.0e-2	null	ms_run[1]:scan=4573	2508.8	2	1268.73796	634.87171	K	Q	35	46
PSM	FFPLEAWQIGKK	-246_23953	G3UYJ7	1	Mouse_09-2020	null	[MS,MS:1001208,SEQUEST,]	5.6e-4	null	ms_run[1]:scan=4571	2507.6	3	1463.80368	488.60637	R	T	239	251
PSM	EQGVLSFWR	-246_23939	P51881	1	Mouse_09-2020	null	[MS,MS:1001208,SEQUEST,]	5.6e-4	null	ms_run[1]:scan=4568	2506.0	2	1121.57402	561.29055	K	N	64	73
PSM	YIDFVPIPSPR	-246_23932	Q91W64	1	Mouse_09-2020	null	[MS,MS:1001208,SEQUEST,]	5.6e-4	null	ms_run[1]:scan=4566	2505.0	2	1303.70317	652.35589	R	T	357	368
PSM	IIWELIK	-246_23901	O88844	1	Mouse_09-2020	null	[MS,MS:1001208,SEQUEST,]	3.4e-3	null	ms_run[1]:scan=4561	2502.4	2	914.57054	457.78912	R	K	21	28
PSM	LQFWTETLPR	-246_23871	Q63880	1	Mouse_09-2020	null	[MS,MS:1001208,SEQUEST,]	5.6e-4	null	ms_run[1]:scan=4557	2500.3	2	1290.68315	645.84569	R	I	544	554
PSM	GSILDPSPEAAVVGGNVLTSQR	-246_23799	Q8K010	1	Mouse_09-2020	null	[MS,MS:1001208,SEQUEST,]	2.5e-2	null	ms_run[1]:scan=4545	2494.1	3	2167.13578	723.04996	K	V	1064	1086
PSM	NVATEALGALEAR	-246_23178	D3Z6V2	1	Mouse_09-2020	null	[MS,MS:1001208,SEQUEST,]	5.6e-4	null	ms_run[1]:scan=4436	2437.7	2	1314.70171	657.85424	K	G	16	29
PSM	LSPQSIYNLLPGK	-246_26525	Q61838	1	Mouse_09-2020	null	[MS,MS:1001208,SEQUEST,]	2.7e-2	null	ms_run[1]:scan=5034	2746.7	2	1429.80681	715.40611	K	V	612	625
PSM	HIADLAGNPEVILPVPAFNVINGGSHAGNK	-246_26559	P17182	1	Mouse_09-2020	null	[MS,MS:1001208,SEQUEST,]	5.6e-4	null	ms_run[1]:scan=5041	2750.2	4	3021.59292	756.15308	R	A	133	163
PSM	GYPTLLWFR	-246_29732	E9PXX7	1	Mouse_09-2020	null	[MS,MS:1001208,SEQUEST,]	2.3e-3	null	ms_run[1]:scan=5825	3125.6	2	1152.62114	576.81366	R	G	174	183
PSM	LLEIDPYLKPFAADFQR	-246_29528	Q9D6Y9	1	Mouse_09-2020	null	[MS,MS:1001208,SEQUEST,]	1.6e-2	null	ms_run[1]:scan=5754	3094.3	3	2036.08683	679.36656	R	Y	31	48
PSM	AGVPPGVINIVFGTGPR	-246_29520	Q8BH00	1	Mouse_09-2020	null	[MS,MS:1001208,SEQUEST,]	2.3e-3	null	ms_run[1]:scan=5753	3093.8	2	1650.93450	825.96994	K	G	197	214
PSM	FSTANPVYVGNVAWAHILAAR	-246_29483	P26150	1	Mouse_09-2020	null	[MS,MS:1001208,SEQUEST,]	5.1e-3	null	ms_run[1]:scan=5741	3088.4	3	2257.18448	753.06740	K	L	218	239
PSM	IAILGFAFK	-246_29454	O70475	1	Mouse_09-2020	null	[MS,MS:1001208,SEQUEST,]	2.6e-3	null	ms_run[1]:scan=5732	3084.5	2	979.59654	490.30240	K	D	331	340
PSM	ALQLGTLFSPAEALK	-246_29432	A0A452J8A5	1	Mouse_09-2020	null	[MS,MS:1001208,SEQUEST,]	1.1e-3	null	ms_run[1]:scan=5726	3082.0	2	1558.88469	779.94560	R	G	189	204
PSM	LLGQFTLIGIPPAPR	-246_29423	P38647	1	Mouse_09-2020	null	[MS,MS:1001208,SEQUEST,]	5.6e-4	null	ms_run[1]:scan=5725	3081.4	2	1592.95354	796.97978	K	V	499	514
PSM	AVSNVIASLIYAR	-246_29325	A0A0R4IZY2	1	Mouse_09-2020	null	[MS,MS:1001208,SEQUEST,]	5.6e-4	null	ms_run[1]:scan=5689	3065.9	2	1376.79167	688.89845	K	F	184	197
PSM	VVGVPVALDLITSGR	-246_29281	Q9DBM2	1	Mouse_09-2020	null	[MS,MS:1001208,SEQUEST,]	3.4e-3	null	ms_run[1]:scan=5674	3059.3	2	1495.88152	748.44577	R	I	140	155
PSM	GFGFILFK	-246_29275	Q80XR6	1	Mouse_09-2020	null	[MS,MS:1001208,SEQUEST,]	5.3e-3	null	ms_run[1]:scan=5672	3058.3	2	928.52886	464.76819	R	S	117	125
PSM	EANNFLWPFK	-246_29269	P14148	1	Mouse_09-2020	null	[MS,MS:1001208,SEQUEST,]	8.6e-3	null	ms_run[1]:scan=5671	3057.7	2	1265.63091	633.31931	K	S	225	235
PSM	GIAVHPELFSIDNGLLTPTLK	-246_29184	D3Z041	1	Mouse_09-2020	null	[MS,MS:1001208,SEQUEST,]	5.6e-4	null	ms_run[1]:scan=5651	3048.3	3	2235.23545	745.75097	K	K	656	677
PSM	GSIDPYVYLPFGNGPR	-246_29113	Q64459	1	Mouse_09-2020	null	[MS,MS:1001208,SEQUEST,]	2.9e-2	null	ms_run[1]:scan=5630	3037.8	2	1751.87822	876.44121	K	C	426	442
PSM	ASGDAARPFLLQLAESAYR	-246_29076	Q9QXX4	1	Mouse_09-2020	null	[MS,MS:1001208,SEQUEST,]	4.8e-3	null	ms_run[1]:scan=5621	3033.3	3	2036.05057	679.35684	K	G	314	333
PSM	DFIDYYLIK	-246_29071	Q64458	1	Mouse_09-2020	null	[MS,MS:1001208,SEQUEST,]	8.6e-3	null	ms_run[1]:scan=5620	3032.8	2	1189.61382	595.31061	R	K	262	271
PSM	FSARPSTIELIPFIIEK	-246_28973	Q9QXE0	1	Mouse_09-2020	null	[MS,MS:1001208,SEQUEST,]	1.1e-3	null	ms_run[1]:scan=5601	3023.2	3	1961.11301	654.37506	K	V	140	157
PSM	YALLLLLKYPDVTAK	-246_28953	Q64458	1	Mouse_09-2020	null	[MS,MS:1001208,SEQUEST,]	2.8e-2	null	ms_run[1]:scan=5599	3022.1	2	1721.02666	861.01602	R	Q	308	323
PSM	ANWYFLLAR	-246_28947	P45952	1	Mouse_09-2020	null	[MS,MS:1001208,SEQUEST,]	2.3e-3	null	ms_run[1]:scan=5598	3021.6	2	1153.61577	577.31128	K	N	198	207
PSM	FFNQLFSGLDPHALAGR	-246_28940	Q9DBE0	1	Mouse_09-2020	null	[MS,MS:1001208,SEQUEST,]	5.6e-4	null	ms_run[1]:scan=5597	3021.1	3	1889.96628	630.66008	R	I	89	106
PSM	AAATFNPELITHILDGSPENTR	-246_28872	Q9R0H0	1	Mouse_09-2020	null	[MS,MS:1001208,SEQUEST,]	5.6e-4	null	ms_run[1]:scan=5579	3012.5	3	2367.19278	789.73616	R	R	10	32
PSM	YALLLLLKYPDVTAK	-246_28864	Q64458	1	Mouse_09-2020	null	[MS,MS:1001208,SEQUEST,]	5.6e-4	null	ms_run[1]:scan=5578	3011.9	3	1721.02420	574.34644	R	Q	308	323
PSM	YALLLLLK	-246_28836	Q64458	0	Mouse_09-2020	null	[MS,MS:1001208,SEQUEST,]	5.6e-4	null	ms_run[1]:scan=5568	3007.5	2	946.63317	473.82042	R	P	308	316
PSM	YALLLLLK	-246_28836	Q91X77	0	Mouse_09-2020	null	[MS,MS:1001208,SEQUEST,]	5.6e-4	null	ms_run[1]:scan=5568	3007.5	2	946.63317	473.82042	R	P	308	316
PSM	FSVLVPLLAR	-246_28830	Q99P30	1	Mouse_09-2020	null	[MS,MS:1001208,SEQUEST,]	5.6e-4	null	ms_run[1]:scan=5567	3006.9	2	1114.69829	557.85278	K	G	40	50
PSM	KEGGLGPLNIPLLADVTK	-246_28813	D3Z4A4	1	Mouse_09-2020	null	[MS,MS:1001208,SEQUEST,]	3.6e-2	null	ms_run[1]:scan=5562	3004.9	3	1835.06357	612.35941	R	L	92	110
PSM	AVVLPISLATTFK	-246_28800	Q8VCN5	1	Mouse_09-2020	null	[MS,MS:1001208,SEQUEST,]	3.4e-3	null	ms_run[1]:scan=5558	3003.0	2	1359.82536	680.41595	R	D	35	48
PSM	ALLAYAFALAGNK	-246_28751	Q61838	1	Mouse_09-2020	null	[MS,MS:1001208,SEQUEST,]	2.6e-3	null	ms_run[1]:scan=5544	2996.6	2	1322.74858	661.87699	K	K	1160	1173
PSM	DAPDIESILALNPR	-246_29893	Q8CHR6	1	Mouse_09-2020	null	[MS,MS:1001208,SEQUEST,]	4.6e-2	null	ms_run[1]:scan=5861	3142.8	2	1523.81621	762.40684	R	Q	8	22
PSM	STLLLLLTGK	-246_28725	Q6P542	1	Mouse_09-2020	null	[MS,MS:1001208,SEQUEST,]	5.6e-4	null	ms_run[1]:scan=5536	2993.0	2	1058.68291	529.84462	K	T	657	667
PSM	ILTDIVWPVIAK	-246_29900	Q9DBL7	1	Mouse_09-2020	null	[MS,MS:1001208,SEQUEST,]	3.4e-2	null	ms_run[1]:scan=5865	3144.3	2	1367.82854	684.41849	K	A	438	450
PSM	FLFSLFGQK	-246_29932	Q8R3V2	1	Mouse_09-2020	null	[MS,MS:1001208,SEQUEST,]	1.1e-2	null	ms_run[1]:scan=5874	3148.4	2	1086.59758	543.80276	R	N	176	185
PSM	YSQFINFPIYVWSSK	-246_31831	P08113	1	Mouse_09-2020	null	[MS,MS:1001208,SEQUEST,]	2.3e-3	null	ms_run[1]:scan=6869	3547.8	3	1878.94242	626.98568	K	E	271	286
PSM	TVLGVPEVLLGILPGAGGTQRLPK	-246_31650	Q8BMS1	1	Mouse_09-2020	null	[MS,MS:1001208,SEQUEST,]	1.9e-2	null	ms_run[1]:scan=6728	3493.8	3	2385.42368	795.81245	K	V	167	191
PSM	TTPDVIFVFGFR	-246_31498	P62849	1	Mouse_09-2020	null	[MS,MS:1001208,SEQUEST,]	5.6e-4	null	ms_run[1]:scan=6635	3456.6	2	1398.74175	699.87444	K	H	50	62
PSM	VIFFLPWEK	-246_31434	Q64521	1	Mouse_09-2020	null	[MS,MS:1001208,SEQUEST,]	3.4e-3	null	ms_run[1]:scan=6616	3448.2	2	1178.66008	589.83406	R	T	340	349
PSM	SVLLLEQFFLPHSR	-246_31322	Q9D826	1	Mouse_09-2020	null	[MS,MS:1001208,SEQUEST,]	5.6e-4	null	ms_run[1]:scan=6556	3423.6	3	1685.93662	562.65064	K	S	32	46
PSM	ATDLLLDDSLVSLFGNRR	-246_31273	P99029	1	Mouse_09-2020	null	[MS,MS:1001208,SEQUEST,]	2.3e-3	null	ms_run[1]:scan=6513	3407.6	3	2005.07114	669.02861	K	K	156	174
PSM	IAIYELLFK	-246_31205	P63325	1	Mouse_09-2020	null	[MS,MS:1001208,SEQUEST,]	2.6e-3	null	ms_run[1]:scan=6480	3394.9	2	1109.66289	555.33389	R	G	9	18
PSM	YNTFGEALKQPDGIAVVGIFLK	-246_31147	P16015	1	Mouse_09-2020	null	[MS,MS:1001208,SEQUEST,]	2.3e-3	null	ms_run[1]:scan=6450	3383.1	3	2380.29361	794.10189	K	G	127	149
PSM	LILDWVPYINGK	-246_31104	Q9CPX8	1	Mouse_09-2020	null	[MS,MS:1001208,SEQUEST,]	2.4e-2	null	ms_run[1]:scan=6421	3371.6	2	1430.80388	715.90574	R	K	40	52
PSM	VAEQTPLTALYVANLIK	-246_31088	P47738	1	Mouse_09-2020	null	[MS,MS:1001208,SEQUEST,]	2.3e-3	null	ms_run[1]:scan=6412	3368.1	3	1844.06229	615.35578	K	A	212	229
PSM	WFWDFATR	-246_30867	Q91X72	1	Mouse_09-2020	null	[MS,MS:1001208,SEQUEST,]	2.6e-3	null	ms_run[1]:scan=6264	3310.1	2	1128.52532	564.76671	K	Q	167	175
PSM	GFLDVVAALR	-246_30656	Q63880	1	Mouse_09-2020	null	[MS,MS:1001208,SEQUEST,]	5.6e-4	null	ms_run[1]:scan=6152	3265.8	2	1060.61455	530.81112	R	V	201	211
PSM	LGLDFPNLPYLIDGSHK	-246_30598	P10649	0	Mouse_09-2020	null	[MS,MS:1001208,SEQUEST,]	2.3e-3	null	ms_run[1]:scan=6125	3254.8	3	1899.00272	633.67188	K	T	53	70
PSM	LGLDFPNLPYLIDGSHK	-246_30598	D3YX76	0	Mouse_09-2020	null	[MS,MS:1001208,SEQUEST,]	2.3e-3	null	ms_run[1]:scan=6125	3254.8	3	1899.00272	633.67188	K	T	19	36
PSM	AWLLGLLR	-246_30382	Q9QXF8	1	Mouse_09-2020	null	[MS,MS:1001208,SEQUEST,]	2.3e-3	null	ms_run[1]:scan=6021	3212.6	2	941.59233	471.30019	K	H	47	55
PSM	DYGVLLESAGIALR	-246_30346	P20108	1	Mouse_09-2020	null	[MS,MS:1001208,SEQUEST,]	3.8e-2	null	ms_run[1]:scan=6000	3204.1	2	1476.81145	738.90647	R	L	172	186
PSM	TGEAIVDAALSALR	-246_30330	Q3TML0	1	Mouse_09-2020	null	[MS,MS:1001208,SEQUEST,]	2.1e-2	null	ms_run[1]:scan=5993	3201.4	2	1386.75823	693.88300	R	L	124	138
PSM	AIIIFVPVPQLK	-246_30279	P62082	1	Mouse_09-2020	null	[MS,MS:1001208,SEQUEST,]	2.6e-3	null	ms_run[1]:scan=5979	3195.3	2	1337.85515	669.43140	K	F	59	71
PSM	GSSLIEAFETWR	-246_30275	Q9EQF5	1	Mouse_09-2020	null	[MS,MS:1001208,SEQUEST,]	4.3e-2	null	ms_run[1]:scan=5977	3194.4	2	1395.69402	698.34879	K	W	107	119
PSM	TLIEFLLR	-246_30267	Q9CPY7	1	Mouse_09-2020	null	[MS,MS:1001208,SEQUEST,]	9.1e-3	null	ms_run[1]:scan=5975	3193.6	2	1004.61382	502.81058	R	S	506	514
PSM	GFFELFPSVSR	-246_30242	Q3TVK3	1	Mouse_09-2020	null	[MS,MS:1001208,SEQUEST,]	2.1e-2	null	ms_run[1]:scan=5969	3190.6	2	1285.66484	643.33241	K	L	460	471
PSM	LLLPWLEAR	-246_30183	Q68FD5	1	Mouse_09-2020	null	[MS,MS:1001208,SEQUEST,]	5.6e-4	null	ms_run[1]:scan=5954	3183.9	2	1110.66692	555.83713	K	H	857	866
PSM	ALEQFLQEYFDGNLKR	-246_30100	P27773	1	Mouse_09-2020	null	[MS,MS:1001208,SEQUEST,]	2.6e-3	null	ms_run[1]:scan=5930	3173.3	3	1970.99558	657.67054	K	L	348	364
PSM	FHDFLGDSWGILFSHPR	-246_30026	Q6GT24	1	Mouse_09-2020	null	[MS,MS:1001208,SEQUEST,]	2.3e-3	null	ms_run[1]:scan=5907	3163.0	3	2030.98679	677.66724	R	F	25	42
PSM	LLGQFTLIGIPPAPR	-246_30022	P38647	1	Mouse_09-2020	null	[MS,MS:1001208,SEQUEST,]	4.6e-2	null	ms_run[1]:scan=5906	3162.5	2	1592.95696	796.97978	K	V	499	514
PSM	LLVPYLIEAVR	-246_29995	Q61425	1	Mouse_09-2020	null	[MS,MS:1001208,SEQUEST,]	5.6e-4	null	ms_run[1]:scan=5898	3159.1	2	1285.78801	643.39756	R	H	222	233
PSM	TAVDSGIALLTNFQVTK	-246_29977	Q8C196	1	Mouse_09-2020	null	[MS,MS:1001208,SEQUEST,]	5.6e-4	null	ms_run[1]:scan=5888	3154.6	3	1777.97037	593.32800	R	F	1455	1472
PSM	TAVDSGIALLTNFQVTK	-246_29949	Q8C196	1	Mouse_09-2020	null	[MS,MS:1001208,SEQUEST,]	5.6e-4	null	ms_run[1]:scan=5880	3151.0	2	1777.96965	889.48836	R	F	1455	1472
PSM	ILTDIVWPVIAK	-246_29908	Q9DBL7	1	Mouse_09-2020	null	[MS,MS:1001208,SEQUEST,]	1.1e-2	null	ms_run[1]:scan=5866	3144.8	2	1367.82854	684.41849	K	A	438	450
PSM	FWLFGGNER	-246_26553	Q91XE0	1	Mouse_09-2020	null	[MS,MS:1001208,SEQUEST,]	5.6e-4	null	ms_run[1]:scan=5040	2749.7	2	1125.54753	563.27744	K	Q	184	193
PSM	YSNFVSFPLYLNGK	-246_28626	Q9CQN1	1	Mouse_09-2020	null	[MS,MS:1001208,SEQUEST,]	5.6e-3	null	ms_run[1]:scan=5507	2979.7	2	1648.83660	824.92212	K	I	279	293
PSM	ISRIWVLDYFGGPK	-246_28508	K4DI63	1	Mouse_09-2020	null	[MS,MS:1001208,SEQUEST,]	5.6e-4	null	ms_run[1]:scan=5472	2963.4	3	1650.89939	550.97160	K	V	68	82
PSM	AFSVFLFNTENK	-246_27336	H3BKD7	1	Mouse_09-2020	null	[MS,MS:1001208,SEQUEST,]	3.2e-2	null	ms_run[1]:scan=5182	2822.7	2	1416.71599	708.86153	R	L	82	94
PSM	LFPVAFNLVK	-246_27328	Q8R0F9	1	Mouse_09-2020	null	[MS,MS:1001208,SEQUEST,]	5.6e-4	null	ms_run[1]:scan=5181	2822.1	2	1147.68706	574.34733	K	F	197	207
PSM	DSLWDKLVFSK	-246_27226	Q8JZR0	1	Mouse_09-2020	null	[MS,MS:1001208,SEQUEST,]	5.6e-3	null	ms_run[1]:scan=5163	2812.8	2	1337.71306	669.35863	R	Q	394	405
PSM	KFPLDPLITHVLPFEK	-246_27217	P00329	1	Mouse_09-2020	null	[MS,MS:1001208,SEQUEST,]	5.6e-4	null	ms_run[1]:scan=5161	2811.8	4	1894.08352	474.27638	K	N	340	356
PSM	ILEFFGLK	-246_27202	P09103	1	Mouse_09-2020	null	[MS,MS:1001208,SEQUEST,]	2.6e-3	null	ms_run[1]:scan=5158	2810.2	2	966.56536	483.78658	R	E	303	311
PSM	KFPLDPLITHVLPFEK	-246_27166	P00329	1	Mouse_09-2020	null	[MS,MS:1001208,SEQUEST,]	5.6e-4	null	ms_run[1]:scan=5150	2806.6	3	1894.08323	632.03275	K	N	340	356
PSM	LFVEESIYDEFVRR	-246_27140	O35945	1	Mouse_09-2020	null	[MS,MS:1001208,SEQUEST,]	3.3e-2	null	ms_run[1]:scan=5144	2803.7	3	1801.91123	601.30883	R	V	309	323
PSM	VVLAYEPVWAIGTGK	-246_27118	P17751	1	Mouse_09-2020	null	[MS,MS:1001208,SEQUEST,]	3.4e-3	null	ms_run[1]:scan=5140	2801.4	2	1602.89629	801.94814	K	A	211	226
PSM	DFQLFSSPLGK	-246_27072	Q921I1	1	Mouse_09-2020	null	[MS,MS:1001208,SEQUEST,]	5.6e-4	null	ms_run[1]:scan=5132	2797.3	2	1238.64385	619.82442	K	L	300	311
PSM	GIDPFSLDALAK	-246_27060	A0A571BEL9	1	Mouse_09-2020	null	[MS,MS:1001208,SEQUEST,]	2.1e-2	null	ms_run[1]:scan=5129	2795.7	2	1246.66667	623.83753	K	G	296	308
PSM	TLVYGGIFLYPANK	-246_26997	Q9QXD6	1	Mouse_09-2020	null	[MS,MS:1001208,SEQUEST,]	5.6e-4	null	ms_run[1]:scan=5117	2789.5	2	1555.85332	778.42958	R	S	256	270
PSM	ATGVLLYDLVSR	-246_26965	A0A140LJH1	1	Mouse_09-2020	null	[MS,MS:1001208,SEQUEST,]	3.0e-2	null	ms_run[1]:scan=5112	2787.1	2	1306.73870	653.87190	K	R	51	63
PSM	SNLNIFQYIGK	-246_26935	O08601	1	Mouse_09-2020	null	[MS,MS:1001208,SEQUEST,]	2.3e-3	null	ms_run[1]:scan=5107	2784.3	2	1296.69487	648.85097	R	E	645	656
PSM	YWGVASFLQR	-246_26879	Q00724	1	Mouse_09-2020	null	[MS,MS:1001208,SEQUEST,]	5.6e-4	null	ms_run[1]:scan=5097	2779.2	2	1226.63213	613.81947	K	N	108	118
PSM	FLPLFDRVLVER	-246_26863	Q64433	1	Mouse_09-2020	null	[MS,MS:1001208,SEQUEST,]	2.3e-3	null	ms_run[1]:scan=5095	2778.1	3	1503.86771	501.96092	K	A	9	21
PSM	IALGIPLPEIK	-246_26835	Q8C196	1	Mouse_09-2020	null	[MS,MS:1001208,SEQUEST,]	5.6e-4	null	ms_run[1]:scan=5090	2775.7	2	1163.74016	582.37355	K	V	741	752
PSM	KVADALANAAGHLDDLPGALSALSDLHAHK	-246_26815	Q91VB8	1	Mouse_09-2020	null	[MS,MS:1001208,SEQUEST,]	5.6e-4	null	ms_run[1]:scan=5087	2774.0	5	2991.56446	599.11875	K	R	62	92
PSM	FGLYLPLFKPSASTSK	-246_26791	Q9QXX4	1	Mouse_09-2020	null	[MS,MS:1001208,SEQUEST,]	5.6e-4	null	ms_run[1]:scan=5084	2772.4	3	1755.96915	585.99418	K	T	655	671
PSM	AFPAWADTSILSR	-246_26769	Q9EQ20	1	Mouse_09-2020	null	[MS,MS:1001208,SEQUEST,]	2.3e-3	null	ms_run[1]:scan=5080	2770.5	2	1434.73186	717.87243	R	Q	89	102
PSM	AQFEGIVTDLIK	-246_26761	P38647	1	Mouse_09-2020	null	[MS,MS:1001208,SEQUEST,]	5.6e-4	null	ms_run[1]:scan=5078	2769.5	2	1333.73528	667.37173	R	T	349	361
PSM	NYPATIIQEPLVLTEPAR	-246_26749	Q9DBT9	1	Mouse_09-2020	null	[MS,MS:1001208,SEQUEST,]	5.6e-4	null	ms_run[1]:scan=5076	2768.3	2	2025.10491	1013.05440	K	R	830	848
PSM	TPIGSFLGSLASQPATK	-246_26737	Q8QZT1	1	Mouse_09-2020	null	[MS,MS:1001208,SEQUEST,]	5.6e-4	null	ms_run[1]:scan=5074	2767.3	2	1674.90703	837.95669	R	G	47	64
PSM	IFVWDWQR	-246_26730	Q63836	0	Mouse_09-2020	null	[MS,MS:1001208,SEQUEST,]	5.6e-4	null	ms_run[1]:scan=5073	2766.7	2	1149.58330	575.29563	R	E	228	236
PSM	IFVWDWQR	-246_26730	A0A0R4J135	0	Mouse_09-2020	null	[MS,MS:1001208,SEQUEST,]	5.6e-4	null	ms_run[1]:scan=5073	2766.7	2	1149.58330	575.29563	R	E	228	236
PSM	TPIGSFLGSLASQPATK	-246_26685	Q8QZT1	1	Mouse_09-2020	null	[MS,MS:1001208,SEQUEST,]	5.6e-4	null	ms_run[1]:scan=5064	2762.1	3	1674.90598	558.97355	R	G	47	64
PSM	IIPAIWFR	-246_26631	A0A494BAK4	1	Mouse_09-2020	null	[MS,MS:1001208,SEQUEST,]	2.3e-3	null	ms_run[1]:scan=5054	2756.9	2	1015.60936	508.30801	R	D	182	190
PSM	SLGQWLQEEKVPAIYGVDTR	-246_26618	Q8C196	1	Mouse_09-2020	null	[MS,MS:1001208,SEQUEST,]	5.6e-4	null	ms_run[1]:scan=5052	2755.9	3	2289.18912	763.73397	K	L	148	168
PSM	TIPIDGDFFSYTR	-246_26611	P47738	1	Mouse_09-2020	null	[MS,MS:1001208,SEQUEST,]	5.6e-4	null	ms_run[1]:scan=5051	2755.3	2	1531.74333	766.37501	K	E	162	175
PSM	GYPTLLLFR	-246_27363	E9PXX7	1	Mouse_09-2020	null	[MS,MS:1001208,SEQUEST,]	2.3e-3	null	ms_run[1]:scan=5187	2825.4	2	1079.62468	540.31603	R	G	307	316
PSM	SLRPGVAIADFVIFPPR	-246_28570	O09173	1	Mouse_09-2020	null	[MS,MS:1001208,SEQUEST,]	3.4e-3	null	ms_run[1]:scan=5489	2971.4	3	1855.05631	619.02447	K	G	305	322
PSM	YGPVFTIYLGPR	-246_27452	Q91X75	1	Mouse_09-2020	null	[MS,MS:1001208,SEQUEST,]	5.6e-4	null	ms_run[1]:scan=5206	2835.1	2	1382.74492	691.87699	R	I	65	77
PSM	RYLNGWDNIFSFGK	-246_27508	Q9DBG1	1	Mouse_09-2020	null	[MS,MS:1001208,SEQUEST,]	5.6e-4	null	ms_run[1]:scan=5216	2840.3	3	1716.84848	572.95461	K	L	272	286
PSM	LSDGHFIPILGFGTYAPQEVPK	-246_28472	P70694	1	Mouse_09-2020	null	[MS,MS:1001208,SEQUEST,]	2.3e-3	null	ms_run[1]:scan=5464	2959.3	3	2386.24710	796.08624	R	K	10	32
PSM	YFPTQALNFAFK	-246_28468	P51881	1	Mouse_09-2020	null	[MS,MS:1001208,SEQUEST,]	5.6e-4	null	ms_run[1]:scan=5463	2958.8	2	1446.74224	723.87444	R	K	81	93
PSM	GLSPIWAINSPATAEVIR	-246_28441	G3X982	1	Mouse_09-2020	null	[MS,MS:1001208,SEQUEST,]	2.1e-2	null	ms_run[1]:scan=5455	2954.7	2	1895.04094	948.02290	R	A	1291	1309
PSM	YVASYLLAALGGNSSPSAK	-246_28433	P99027	1	Mouse_09-2020	null	[MS,MS:1001208,SEQUEST,]	3.4e-3	null	ms_run[1]:scan=5454	2954.1	2	1868.97856	934.99127	R	I	3	22
PSM	YVASYLLAALGGNSSPSAK	-246_28425	P99027	1	Mouse_09-2020	null	[MS,MS:1001208,SEQUEST,]	5.6e-4	null	ms_run[1]:scan=5453	2953.6	3	1868.97580	623.66327	R	I	3	22
PSM	VAGLLVLNYSNDYNHWLATK	-246_28422	Q8C196	1	Mouse_09-2020	null	[MS,MS:1001208,SEQUEST,]	5.6e-4	null	ms_run[1]:scan=5452	2953.1	3	2291.18424	764.39882	K	L	128	148
PSM	GLSPIWAINSPATAEVIR	-246_28388	G3X982	1	Mouse_09-2020	null	[MS,MS:1001208,SEQUEST,]	2.1e-2	null	ms_run[1]:scan=5444	2949.0	3	1895.03373	632.35103	R	A	1291	1309
PSM	LYTLVTYVPVTTFK	-246_28380	P62900	1	Mouse_09-2020	null	[MS,MS:1001208,SEQUEST,]	2.3e-3	null	ms_run[1]:scan=5443	2948.4	3	1644.92429	548.97976	K	L	102	116
PSM	SFEDTIAQGITFVK	-246_28297	E9PXX7	1	Mouse_09-2020	null	[MS,MS:1001208,SEQUEST,]	9.1e-3	null	ms_run[1]:scan=5425	2939.3	2	1555.80351	778.40376	K	Y	243	257
PSM	LYTLVTYVPVTTFK	-246_28289	P62900	1	Mouse_09-2020	null	[MS,MS:1001208,SEQUEST,]	5.6e-4	null	ms_run[1]:scan=5424	2938.8	2	1644.92681	822.96600	K	L	102	116
PSM	GLAPVQAYLHIPDIIK	-246_28281	G5E8R3	1	Mouse_09-2020	null	[MS,MS:1001208,SEQUEST,]	1.1e-2	null	ms_run[1]:scan=5423	2938.2	3	1748.00791	583.34169	R	A	89	105
PSM	QAFQIGSPWR	-246_28267	O35945	0	Mouse_09-2020	null	[MS,MS:1001208,SEQUEST,]	3.4e-3	null	ms_run[1]:scan=5421	2937.2	2	1189.61809	595.30927	R	M	69	79
PSM	QAFQIGSPWR	-246_28267	P24549	0	Mouse_09-2020	null	[MS,MS:1001208,SEQUEST,]	3.4e-3	null	ms_run[1]:scan=5421	2937.2	2	1189.61809	595.30927	R	M	69	79
PSM	GRPTSTNPIASIFAWTR	-246_28098	P54071	1	Mouse_09-2020	null	[MS,MS:1001208,SEQUEST,]	8.1e-3	null	ms_run[1]:scan=5378	2916.5	3	1874.98587	625.66724	K	L	361	378
PSM	VIYLIRNPRDVLVSGYHYFNALK	-246_27962	Q8BGL3	1	Mouse_09-2020	null	[MS,MS:1001208,SEQUEST,]	1.5e-2	null	ms_run[1]:scan=5339	2898.7	4	2750.51455	688.38397	K	G	116	139
PSM	DFLAGGVAAAISKTAVAPIER	-246_27913	P51881	1	Mouse_09-2020	null	[MS,MS:1001208,SEQUEST,]	3.4e-3	null	ms_run[1]:scan=5328	2893.3	3	2057.13791	686.38451	K	K	11	32
PSM	GWFLYTLGQR	-246_27896	Q9DAT5	1	Mouse_09-2020	null	[MS,MS:1001208,SEQUEST,]	3.3e-2	null	ms_run[1]:scan=5320	2889.9	2	1240.65129	620.82730	K	K	258	268
PSM	YGLLLLLKYPEVTAK	-246_27810	Q91W64	1	Mouse_09-2020	null	[MS,MS:1001208,SEQUEST,]	2.3e-3	null	ms_run[1]:scan=5284	2874.0	3	1721.02311	574.34644	K	Q	307	322
PSM	FYAYNPLAGGLLTGK	-246_27806	Q8CG76	1	Mouse_09-2020	null	[MS,MS:1001208,SEQUEST,]	5.3e-3	null	ms_run[1]:scan=5283	2873.5	2	1584.84245	792.92467	R	K	230	245
PSM	VSVVEPGNFIAATSLYSPER	-246_27784	Q80XN0	1	Mouse_09-2020	null	[MS,MS:1001208,SEQUEST,]	4.6e-2	null	ms_run[1]:scan=5275	2869.8	3	2136.09610	712.70390	K	Q	233	253
PSM	KFPLDPLITHVLPFEK	-246_27777	P00329	1	Mouse_09-2020	null	[MS,MS:1001208,SEQUEST,]	5.6e-4	null	ms_run[1]:scan=5274	2869.3	3	1894.08323	632.03275	K	N	340	356
PSM	TSFFQALGITTK	-246_27728	P14869	1	Mouse_09-2020	null	[MS,MS:1001208,SEQUEST,]	2.3e-3	null	ms_run[1]:scan=5266	2865.3	2	1313.71062	657.35863	K	S	135	147
PSM	LGYFLALTGYR	-246_27717	Q8QZS1	1	Mouse_09-2020	null	[MS,MS:1001208,SEQUEST,]	5.6e-4	null	ms_run[1]:scan=5259	2862.2	2	1273.69243	637.35061	K	K	190	201
PSM	IFWLLSGSDSQTTR	-246_27612	Q80W22	1	Mouse_09-2020	null	[MS,MS:1001208,SEQUEST,]	3.3e-3	null	ms_run[1]:scan=5237	2851.2	2	1610.81780	805.91229	R	L	325	339
PSM	GLVDKFPLFTAVYK	-246_27607	E0CXN5	1	Mouse_09-2020	null	[MS,MS:1001208,SEQUEST,]	8.6e-3	null	ms_run[1]:scan=5236	2850.6	3	1597.90006	533.30446	K	C	291	305
PSM	SYEAYVLNIIR	-246_27563	A0A0A6YX05	1	Mouse_09-2020	null	[MS,MS:1001208,SEQUEST,]	5.6e-4	null	ms_run[1]:scan=5227	2846.0	2	1340.71953	670.86408	K	L	41	52
PSM	AIAELGIYPAVDPLDSTSR	-246_27547	P56480	1	Mouse_09-2020	null	[MS,MS:1001208,SEQUEST,]	3.4e-3	null	ms_run[1]:scan=5225	2844.9	2	1988.03667	994.52039	R	M	388	407
PSM	LTFFNSTLNTSGLVAQGEALPIPGAHRPGLVTK	-246_27515	Q8R0Y6	1	Mouse_09-2020	null	[MS,MS:1001208,SEQUEST,]	4.3e-2	null	ms_run[1]:scan=5217	2840.8	4	3406.84145	852.46749	K	G	242	275
PSM	IFSVPYSLEELQTR	-246_27475	K9J7B2	1	Mouse_09-2020	null	[MS,MS:1001208,SEQUEST,]	2.3e-3	null	ms_run[1]:scan=5209	2836.8	2	1681.88225	841.44342	K	R	77	91
PSM	YVLGNPLTPGINQGPQIDKEQHDKILDLIESGKK	-246_23157	P24549	1	Mouse_09-2020	null	[MS,MS:1001208,SEQUEST,]	5.6e-4	null	ms_run[1]:scan=4431	2435.3	5	3758.02015	752.40828	K	G	330	364
PSM	DIVYIGLRDVDPGEHYIIK	-246_23144	Q61176	1	Mouse_09-2020	null	[MS,MS:1001208,SEQUEST,]	6.5e-3	null	ms_run[1]:scan=4429	2434.1	4	2215.17348	554.54939	K	L	173	192
PSM	SYELPDGQVITIGNER	-246_23138	P60710	1	Mouse_09-2020	null	[MS,MS:1001208,SEQUEST,]	5.6e-4	null	ms_run[1]:scan=4428	2433.6	2	1790.89299	895.94960	K	R	239	255
PSM	WVINPSGGLISK	-246_20255	P32020	1	Mouse_09-2020	null	[MS,MS:1001208,SEQUEST,]	5.6e-4	null	ms_run[1]:scan=3930	2175.8	2	1270.71599	635.86134	K	H	342	354
PSM	TVTNAVVTVPAYFNDSQR	-246_20238	P63017	1	Mouse_09-2020	null	[MS,MS:1001208,SEQUEST,]	3.3e-3	null	ms_run[1]:scan=3928	2174.8	3	1982.01743	661.33744	K	A	138	156
PSM	YNQILRIEEELGSK	-246_20205	P17182	1	Mouse_09-2020	null	[MS,MS:1001208,SEQUEST,]	5.6e-4	null	ms_run[1]:scan=3922	2171.7	3	1691.89634	564.63694	K	K	407	421
PSM	IEGLDIHFIHVKPPQLPSGR	-246_20188	E9PWK1	1	Mouse_09-2020	null	[MS,MS:1001208,SEQUEST,]	2.3e-3	null	ms_run[1]:scan=3920	2170.7	5	2253.24720	451.45587	K	P	120	140
PSM	LLIYTEFGK	-246_20179	O09173	1	Mouse_09-2020	null	[MS,MS:1001208,SEQUEST,]	3.4e-3	null	ms_run[1]:scan=3919	2170.2	2	1083.60893	542.30788	K	S	163	172
PSM	SLSLILYSR	-246_20154	P21614	1	Mouse_09-2020	null	[MS,MS:1001208,SEQUEST,]	7.3e-3	null	ms_run[1]:scan=3915	2168.3	2	1051.61711	526.31095	R	F	42	51
PSM	IFNNGADLSGITEENAPLK	-246_20148	P07758	1	Mouse_09-2020	null	[MS,MS:1001208,SEQUEST,]	4.0e-2	null	ms_run[1]:scan=3914	2167.7	2	2003.01128	1002.00764	R	S	329	348
PSM	LSVLLLER	-246_20121	Q8VC30	1	Mouse_09-2020	null	[MS,MS:1001208,SEQUEST,]	5.6e-4	null	ms_run[1]:scan=3911	2166.0	2	942.59825	471.80276	R	G	435	443
PSM	FTQAGSEVSALLGR	-246_20101	P56480	1	Mouse_09-2020	null	[MS,MS:1001208,SEQUEST,]	5.6e-4	null	ms_run[1]:scan=3908	2164.5	2	1435.75493	718.38062	R	P	311	325
PSM	LRSLFSSAENEPPVPLVGNWRPPQPVKGRVVR	-246_20090	P16015	1	Mouse_09-2020	null	[MS,MS:1001208,SEQUEST,]	5.6e-4	null	ms_run[1]:scan=3906	2163.4	6	3581.98474	597.83632	K	S	225	257
PSM	GAGAFGYFEVTHDITR	-246_20077	P24270	1	Mouse_09-2020	null	[MS,MS:1001208,SEQUEST,]	5.6e-4	null	ms_run[1]:scan=3903	2162.1	3	1740.83438	580.94952	K	S	78	94
PSM	NDYVKALPGHLKPFETLLSQNQGGK	-246_20059	P19157	1	Mouse_09-2020	null	[MS,MS:1001208,SEQUEST,]	2.3e-3	null	ms_run[1]:scan=3901	2160.9	5	2754.45936	551.69729	K	F	117	142
PSM	SIYGEKFEDENFILK	-246_20053	P17742	1	Mouse_09-2020	null	[MS,MS:1001208,SEQUEST,]	5.6e-4	null	ms_run[1]:scan=3900	2160.4	3	1831.91159	611.30860	R	T	77	92
PSM	LVTGWVKPIIIGR	-246_20039	O88844	1	Mouse_09-2020	null	[MS,MS:1001208,SEQUEST,]	5.6e-4	null	ms_run[1]:scan=3898	2159.3	3	1451.90906	484.64141	R	A	120	133
PSM	IWPHVYSFLQTKVPETTQK	-246_20022	Q9WTP7	1	Mouse_09-2020	null	[MS,MS:1001208,SEQUEST,]	1.6e-2	null	ms_run[1]:scan=3895	2157.7	3	2302.22220	768.07919	K	S	204	223
PSM	VLYPNDNFFEGK	-246_19999	Q9ET01	1	Mouse_09-2020	null	[MS,MS:1001208,SEQUEST,]	5.6e-4	null	ms_run[1]:scan=3890	2155.2	2	1442.69805	721.85117	R	L	279	291
PSM	ILTFDQLALESPKGR	-246_19984	A0A1B0GSS8	1	Mouse_09-2020	null	[MS,MS:1001208,SEQUEST,]	5.6e-4	null	ms_run[1]:scan=3888	2154.1	3	1687.93888	563.31743	K	T	87	102
PSM	SIYSEFLK	-246_19977	Q8BH00	1	Mouse_09-2020	null	[MS,MS:1001208,SEQUEST,]	3.4e-3	null	ms_run[1]:scan=3887	2153.6	2	986.51872	493.76330	R	F	298	306
PSM	FWSEYFTTDRGLEK	-246_19971	Q99PG0	1	Mouse_09-2020	null	[MS,MS:1001208,SEQUEST,]	5.6e-4	null	ms_run[1]:scan=3886	2153.1	3	1778.83957	593.61766	R	M	248	262
PSM	RDHKDNLEFFLTNLGK	-246_19958	P19096	1	Mouse_09-2020	null	[MS,MS:1001208,SEQUEST,]	5.6e-4	null	ms_run[1]:scan=3884	2152.0	4	1947.00393	487.50753	K	H	787	803
PSM	LVTGWVKPIIIGR	-246_19924	O88844	1	Mouse_09-2020	null	[MS,MS:1001208,SEQUEST,]	5.6e-4	null	ms_run[1]:scan=3878	2149.0	2	1451.91045	726.45848	R	A	120	133
PSM	FFGNNWAETYR	-246_19901	Q8CG76	1	Mouse_09-2020	null	[MS,MS:1001208,SEQUEST,]	5.6e-4	null	ms_run[1]:scan=3875	2147.4	2	1404.63591	702.82020	R	R	259	270
PSM	ANVVASALAQIPQK	-246_19864	Q8R084	1	Mouse_09-2020	null	[MS,MS:1001208,SEQUEST,]	5.6e-4	null	ms_run[1]:scan=3869	2144.4	2	1409.81133	705.40918	K	L	322	336
PSM	GPFLLGIK	-246_19846	P28271	1	Mouse_09-2020	null	[MS,MS:1001208,SEQUEST,]	5.6e-4	null	ms_run[1]:scan=3867	2143.3	2	844.52953	422.76819	K	V	786	794
PSM	AAFQLGSPWR	-246_19833	P47738	1	Mouse_09-2020	null	[MS,MS:1001208,SEQUEST,]	5.6e-4	null	ms_run[1]:scan=3865	2142.2	2	1132.59001	566.79854	R	M	87	97
PSM	IGGIFAFK	-246_19826	P32020	1	Mouse_09-2020	null	[MS,MS:1001208,SEQUEST,]	3.3e-3	null	ms_run[1]:scan=3864	2141.7	2	852.49840	426.75254	K	K	455	463
PSM	FSSETWQNLGTLQR	-246_19774	A0A087WPF8	1	Mouse_09-2020	null	[MS,MS:1001208,SEQUEST,]	5.6e-4	null	ms_run[1]:scan=3855	2137.0	2	1666.81914	833.91282	R	A	43	57
PSM	YFPTQALNFAFKDKYK	-246_20262	P51881	1	Mouse_09-2020	null	[MS,MS:1001208,SEQUEST,]	5.6e-4	null	ms_run[1]:scan=3931	2176.4	4	1981.02248	496.01091	R	I	81	97
PSM	DWQQRVDTWFNQPARK	-246_19748	P47963	1	Mouse_09-2020	null	[MS,MS:1001208,SEQUEST,]	1.9e-2	null	ms_run[1]:scan=3849	2134.1	3	2075.02585	692.34504	K	R	17	33
PSM	RTGAIVDVPVGEELLGR	-246_20275	Q03265	1	Mouse_09-2020	null	[MS,MS:1001208,SEQUEST,]	5.6e-4	null	ms_run[1]:scan=3933	2177.4	3	1780.99015	594.33538	K	V	133	150
PSM	TVDNFVALATGEK	-246_20286	P24369	1	Mouse_09-2020	null	[MS,MS:1001208,SEQUEST,]	2.3e-3	null	ms_run[1]:scan=3935	2178.6	2	1364.70476	682.85645	K	F	72	85
PSM	DVFLPKPSWGNHTPIFR	-246_20838	P05202	1	Mouse_09-2020	null	[MS,MS:1001208,SEQUEST,]	5.6e-4	null	ms_run[1]:scan=4030	2227.5	4	2011.05495	503.51917	R	A	154	171
PSM	VLGLTLLQK	-246_20834	Q9CPU0	1	Mouse_09-2020	null	[MS,MS:1001208,SEQUEST,]	5.6e-4	null	ms_run[1]:scan=4029	2227.0	2	984.64531	492.82624	R	D	52	61
PSM	AIVAIENPADVSVISSR	-246_20793	P14206	1	Mouse_09-2020	null	[MS,MS:1001208,SEQUEST,]	5.6e-4	null	ms_run[1]:scan=4022	2223.4	2	1740.95024	870.97816	R	T	64	81
PSM	LYNLFLK	-246_20779	Q9Z2I9	1	Mouse_09-2020	null	[MS,MS:1001208,SEQUEST,]	8.6e-3	null	ms_run[1]:scan=4020	2222.4	2	910.53954	455.77347	K	D	243	250
PSM	FSLSILR	-246_20703	Q05421	1	Mouse_09-2020	null	[MS,MS:1001208,SEQUEST,]	3.4e-3	null	ms_run[1]:scan=4007	2215.6	2	835.50328	418.25545	R	W	128	135
PSM	INEAFDLLR	-246_20648	P00329	1	Mouse_09-2020	null	[MS,MS:1001208,SEQUEST,]	5.6e-4	null	ms_run[1]:scan=3997	2210.5	2	1090.58928	545.79821	K	G	356	365
PSM	FASEITPITISVK	-246_20639	Q8QZT1	1	Mouse_09-2020	null	[MS,MS:1001208,SEQUEST,]	5.6e-4	null	ms_run[1]:scan=3996	2210.0	2	1405.79460	703.40049	K	K	228	241
PSM	VNIIPLIAK	-246_20609	E9Q1G8	1	Mouse_09-2020	null	[MS,MS:1001208,SEQUEST,]	1.4e-2	null	ms_run[1]:scan=3991	2207.5	2	980.65026	490.82878	K	D	187	196
PSM	SLEIIGAPFSK	-246_20572	Q61176	1	Mouse_09-2020	null	[MS,MS:1001208,SEQUEST,]	5.6e-4	null	ms_run[1]:scan=3985	2204.3	2	1161.65154	581.32934	K	Q	7	18
PSM	SKEVAWNLTSVDLVR	-246_20560	Q9R0H0	1	Mouse_09-2020	null	[MS,MS:1001208,SEQUEST,]	5.6e-4	null	ms_run[1]:scan=3983	2203.2	3	1716.92813	572.98082	K	S	511	526
PSM	DGTVTAGNASGVSDGAGAVIIASEDAVKK	-246_20522	Q8BWT1	1	Mouse_09-2020	null	[MS,MS:1001208,SEQUEST,]	1.6e-2	null	ms_run[1]:scan=3977	2200.1	3	2660.34464	887.45063	K	N	242	271
PSM	AGLILFGNDDR	-246_20513	Q8R0Y6	1	Mouse_09-2020	null	[MS,MS:1001208,SEQUEST,]	5.6e-4	null	ms_run[1]:scan=3976	2199.6	2	1190.61687	595.81184	K	L	275	286
PSM	RWLLDFASK	-246_20497	D3Z041	1	Mouse_09-2020	null	[MS,MS:1001208,SEQUEST,]	2.6e-3	null	ms_run[1]:scan=3974	2198.6	2	1135.63005	568.31657	K	K	388	397
PSM	QYFGYVLYR	-246_20478	P23780	1	Mouse_09-2020	null	[MS,MS:1001208,SEQUEST,]	3.6e-2	null	ms_run[1]:scan=3970	2196.7	2	1208.60967	604.80857	K	T	412	421
PSM	RFGPYYTEPVIAGLDPK	-246_20454	Q9R1P1	1	Mouse_09-2020	null	[MS,MS:1001208,SEQUEST,]	5.6e-4	null	ms_run[1]:scan=3965	2193.9	3	1923.00217	641.67188	K	F	99	116
PSM	GRPDLYSFTLITNGK	-246_20433	P00186	1	Mouse_09-2020	null	[MS,MS:1001208,SEQUEST,]	3.3e-3	null	ms_run[1]:scan=3962	2192.3	3	1681.88596	561.30178	K	M	106	121
PSM	GWPLYLSTK	-246_20404	O88844	1	Mouse_09-2020	null	[MS,MS:1001208,SEQUEST,]	3.4e-3	null	ms_run[1]:scan=3957	2189.9	2	1064.57598	532.79239	K	T	204	213
PSM	LISWYDNEYGYSNR	-246_20396	A0A1D5RLD8	1	Mouse_09-2020	null	[MS,MS:1001208,SEQUEST,]	5.6e-4	null	ms_run[1]:scan=3956	2189.3	2	1779.79936	890.40228	K	V	308	322
PSM	GVVNILPGSGSLVGQR	-246_20389	Q8R0Y6	1	Mouse_09-2020	null	[MS,MS:1001208,SEQUEST,]	5.6e-4	null	ms_run[1]:scan=3955	2188.8	2	1552.88176	776.94392	K	S	621	637
PSM	AVAIDLPGLGR	-246_20357	A0A087WPF8	1	Mouse_09-2020	null	[MS,MS:1001208,SEQUEST,]	5.6e-4	null	ms_run[1]:scan=3947	2184.8	2	1081.63701	541.32185	R	K	64	75
PSM	SGRFFTVKLPVALDPGSK	-246_20342	Q91YQ5	1	Mouse_09-2020	null	[MS,MS:1001208,SEQUEST,]	5.6e-4	null	ms_run[1]:scan=3945	2183.6	4	1919.07387	480.52418	K	S	110	128
PSM	TVTNAVVTVPAYFNDSQR	-246_20328	P63017	1	Mouse_09-2020	null	[MS,MS:1001208,SEQUEST,]	5.6e-4	null	ms_run[1]:scan=3943	2182.6	2	1982.00041	991.50253	K	A	138	156
PSM	FLFPEGIK	-246_20316	Q8R0Y6	1	Mouse_09-2020	null	[MS,MS:1001208,SEQUEST,]	2.3e-3	null	ms_run[1]:scan=3941	2181.5	2	950.53478	475.77093	R	M	167	175
PSM	NAVITVPAYFNDSQR	-246_20306	P38647	1	Mouse_09-2020	null	[MS,MS:1001208,SEQUEST,]	3.3e-3	null	ms_run[1]:scan=3939	2180.5	2	1694.85039	847.92847	K	A	188	203
PSM	NFLDSYIK	-246_20299	O88451	1	Mouse_09-2020	null	[MS,MS:1001208,SEQUEST,]	3.4e-3	null	ms_run[1]:scan=3937	2179.6	2	999.51097	500.26092	K	I	240	248
PSM	KYILGNPLNSGINQGPQIDKEQHNKILGLIESGK	-246_20294	O35945	1	Mouse_09-2020	null	[MS,MS:1001208,SEQUEST,]	5.6e-4	null	ms_run[1]:scan=3936	2179.1	5	3716.01392	744.00842	K	E	329	363
PSM	FINLVPSNLPHEATRDTVFR	-246_20280	Q05421	1	Mouse_09-2020	null	[MS,MS:1001208,SEQUEST,]	1.1e-3	null	ms_run[1]:scan=3934	2177.9	4	2326.22939	582.31302	R	Y	360	380
PSM	VVFIFGPDK	-246_20851	Q6GT24	1	Mouse_09-2020	null	[MS,MS:1001208,SEQUEST,]	5.6e-4	null	ms_run[1]:scan=4032	2228.6	2	1021.57225	511.28949	R	L	133	142
PSM	FQSLGVAFYR	-246_19739	A0A0N4SVG9	1	Mouse_09-2020	null	[MS,MS:1001208,SEQUEST,]	1.6e-2	null	ms_run[1]:scan=3847	2133.1	2	1187.62041	594.31402	R	A	70	80
PSM	VLDSGAPIKIPVGPETLGR	-246_19706	P56480	1	Mouse_09-2020	null	[MS,MS:1001208,SEQUEST,]	5.6e-4	null	ms_run[1]:scan=3842	2130.3	3	1919.09763	640.37020	K	M	125	144
PSM	GAGAFGYFEVTHDITRYSK	-246_19199	P24270	1	Mouse_09-2020	null	[MS,MS:1001208,SEQUEST,]	5.6e-4	null	ms_run[1]:scan=3754	2084.8	4	2119.02480	530.51154	K	K	78	97
PSM	IYVISLAEPR	-246_19180	Q922B2	1	Mouse_09-2020	null	[MS,MS:1001208,SEQUEST,]	2.3e-3	null	ms_run[1]:scan=3752	2083.8	2	1160.67070	580.83733	K	P	142	152
PSM	LLLGAGAVAYGVR	-246_19142	O35129	1	Mouse_09-2020	null	[MS,MS:1001208,SEQUEST,]	5.6e-4	null	ms_run[1]:scan=3746	2080.7	2	1259.74748	630.37715	K	S	25	38
PSM	DIVYIGLR	-246_19135	Q61176	1	Mouse_09-2020	null	[MS,MS:1001208,SEQUEST,]	2.3e-3	null	ms_run[1]:scan=3745	2080.2	2	948.55126	474.77928	K	V	173	181
PSM	VLITGATGLLGR	-246_19107	E0CYU5	1	Mouse_09-2020	null	[MS,MS:1001208,SEQUEST,]	3.3e-3	null	ms_run[1]:scan=3741	2078.1	2	1170.72197	585.86388	R	V	31	43
PSM	ALVSTKWLAESIR	-246_19089	P52196	1	Mouse_09-2020	null	[MS,MS:1001208,SEQUEST,]	2.3e-3	null	ms_run[1]:scan=3738	2076.7	3	1473.84345	491.95231	R	G	9	22
PSM	VRLAQPYVGVFLK	-246_19083	Q8CGK3	1	Mouse_09-2020	null	[MS,MS:1001208,SEQUEST,]	3.4e-3	null	ms_run[1]:scan=3737	2076.2	3	1489.88861	497.30117	K	D	145	158
PSM	VVYRPEHISFEELLK	-246_19064	A0A1B0GT40	1	Mouse_09-2020	null	[MS,MS:1001208,SEQUEST,]	1.9e-2	null	ms_run[1]:scan=3734	2074.5	4	1859.00588	465.50700	R	F	55	70
PSM	FAVFGLGNK	-246_19050	P37040	1	Mouse_09-2020	null	[MS,MS:1001208,SEQUEST,]	5.6e-4	null	ms_run[1]:scan=3732	2073.4	2	952.52513	476.76618	K	Y	168	177
PSM	FSLYFLAYEDKNDIPKDKSEK	-246_18987	Q9CPU0	1	Mouse_09-2020	null	[MS,MS:1001208,SEQUEST,]	5.6e-4	null	ms_run[1]:scan=3723	2068.8	5	2550.27601	510.86107	K	A	68	89
PSM	AIGLPEDLIQKGKDIKGVSEIVHEGK	-246_18971	P12710	1	Mouse_09-2020	null	[MS,MS:1001208,SEQUEST,]	5.6e-4	null	ms_run[1]:scan=3721	2067.7	4	2773.54604	694.14191	K	I	21	47
PSM	VGINYQPPTVVPGGDLAK	-246_18953	P05214	1	Mouse_09-2020	null	[MS,MS:1001208,SEQUEST,]	5.6e-4	null	ms_run[1]:scan=3717	2065.8	2	1824.98979	912.99635	K	Q	353	371
PSM	LTLSALVDGK	-246_18939	G3UX26	1	Mouse_09-2020	null	[MS,MS:1001208,SEQUEST,]	2.3e-3	null	ms_run[1]:scan=3715	2064.8	2	1016.59935	508.80296	K	F	257	267
PSM	AIGLPEDLIQKGKDIKGVSEIVHEGK	-246_18911	P12710	1	Mouse_09-2020	null	[MS,MS:1001208,SEQUEST,]	5.6e-4	null	ms_run[1]:scan=3711	2062.6	6	2773.55029	463.09703	K	I	21	47
PSM	GEYLPLLQGK	-246_18895	P11725	1	Mouse_09-2020	null	[MS,MS:1001208,SEQUEST,]	1.1e-3	null	ms_run[1]:scan=3709	2061.5	2	1117.62383	559.31623	K	L	71	81
PSM	NIEDVIAQGVGK	-246_18862	P99027	1	Mouse_09-2020	null	[MS,MS:1001208,SEQUEST,]	5.6e-4	null	ms_run[1]:scan=3702	2057.9	2	1242.66911	621.83806	K	A	50	62
PSM	AIGLPEDLIQKGKDIKGVSEIVHEGK	-246_18838	P12710	1	Mouse_09-2020	null	[MS,MS:1001208,SEQUEST,]	5.6e-4	null	ms_run[1]:scan=3699	2056.3	5	2773.54841	555.51499	K	I	21	47
PSM	LDAVVVSTDYGLAPK	-246_18830	Q99PG0	1	Mouse_09-2020	null	[MS,MS:1001208,SEQUEST,]	1.2e-2	null	ms_run[1]:scan=3697	2055.3	2	1547.83574	774.41941	K	H	135	150
PSM	GFGFGLVK	-246_18818	G3UX26	1	Mouse_09-2020	null	[MS,MS:1001208,SEQUEST,]	2.6e-3	null	ms_run[1]:scan=3694	2053.9	2	824.46630	412.73689	K	D	21	29
PSM	SFLSPNQILK	-246_18802	Q9DB20	1	Mouse_09-2020	null	[MS,MS:1001208,SEQUEST,]	5.6e-4	null	ms_run[1]:scan=3692	2052.7	2	1146.65215	573.82951	K	E	163	173
PSM	EWPANLDLK	-246_18764	Q8C196	1	Mouse_09-2020	null	[MS,MS:1001208,SEQUEST,]	2.3e-3	null	ms_run[1]:scan=3686	2049.6	2	1085.56340	543.28493	K	E	832	841
PSM	NSRLPVMVWIHGGGLK	-246_18747	Q91WU0	1	Mouse_09-2020	null	[MS,MS:1001208,SEQUEST,]	2.8e-2	null	ms_run[1]:scan=3683	2048.2	3	1763.97873	588.66277	K	G	130	146
PSM	AISSAVRQAGIAQLYGIAGSTNVTGDQVKK	-246_18739	Q9QXD6	1	Mouse_09-2020	null	[MS,MS:1001208,SEQUEST,]	2.6e-3	null	ms_run[1]:scan=3682	2047.7	4	3003.61367	751.66100	K	D	44	74
PSM	GLFIIDAK	-246_18703	D3Z4A4	1	Mouse_09-2020	null	[MS,MS:1001208,SEQUEST,]	3.4e-3	null	ms_run[1]:scan=3677	2045.0	2	876.51879	438.76310	R	V	128	136
PSM	IIDVVYNASNNELVR	-246_18688	P62242	1	Mouse_09-2020	null	[MS,MS:1001208,SEQUEST,]	5.1e-3	null	ms_run[1]:scan=3675	2043.9	2	1718.90642	859.95723	R	K	78	93
PSM	SIRTVLTF	-246_18668	P00329	1	Mouse_09-2020	null	[MS,MS:1001208,SEQUEST,]	4.9e-2	null	ms_run[1]:scan=3671	2042.0	2	936.55150	468.77928	K	0	368	376
PSM	ILEFLGR	-246_18646	P52840	1	Mouse_09-2020	null	[MS,MS:1001208,SEQUEST,]	2.3e-3	null	ms_run[1]:scan=3668	2040.3	2	847.50292	424.25545	K	L	203	210
PSM	GVVDSEDLPLNISR	-246_19207	P07901	0	Mouse_09-2020	null	[MS,MS:1001208,SEQUEST,]	2.3e-3	null	ms_run[1]:scan=3755	2085.3	2	1513.79045	757.39647	R	M	388	402
PSM	GVVDSEDLPLNISR	-246_19207	P11499	0	Mouse_09-2020	null	[MS,MS:1001208,SEQUEST,]	2.3e-3	null	ms_run[1]:scan=3755	2085.3	2	1513.79045	757.39647	R	M	379	393
PSM	DFAVDIIK	-246_19725	Q9D819	1	Mouse_09-2020	null	[MS,MS:1001208,SEQUEST,]	3.3e-3	null	ms_run[1]:scan=3845	2131.9	2	920.50768	460.75802	K	T	214	222
PSM	GVVDSEDIPLNLSR	-246_19208	Q9CQN1	1	Mouse_09-2020	null	[MS,MS:1001208,SEQUEST,]	2.3e-3	null	ms_run[1]:scan=3755	2085.3	2	1513.79045	757.39647	R	L	391	405
PSM	RYEEIVKEVSTYIK	-246_19257	P10126	1	Mouse_09-2020	null	[MS,MS:1001208,SEQUEST,]	5.6e-4	null	ms_run[1]:scan=3765	2090.5	3	1756.94895	586.32084	K	I	166	180
PSM	WFDYLR	-246_19677	Q6P5G3	1	Mouse_09-2020	null	[MS,MS:1001208,SEQUEST,]	2.1e-2	null	ms_run[1]:scan=3835	2126.7	2	899.43889	450.22415	K	T	469	475
PSM	TQEFILNSPTVTSIK	-246_19663	Q9R0H0	1	Mouse_09-2020	null	[MS,MS:1001208,SEQUEST,]	5.6e-4	null	ms_run[1]:scan=3833	2125.7	2	1677.90642	839.45653	K	W	160	175
PSM	IWPHVYSFLQTKVPETTQK	-246_19637	Q9WTP7	1	Mouse_09-2020	null	[MS,MS:1001208,SEQUEST,]	6.5e-3	null	ms_run[1]:scan=3829	2123.6	4	2302.22158	576.31121	K	S	204	223
PSM	VSFELFADKVPK	-246_19612	P17742	1	Mouse_09-2020	null	[MS,MS:1001208,SEQUEST,]	4.3e-2	null	ms_run[1]:scan=3825	2121.7	2	1379.75505	690.38210	R	A	20	32
PSM	ELSFAAVSFYHK	-246_19604	P19096	1	Mouse_09-2020	null	[MS,MS:1001208,SEQUEST,]	1.5e-2	null	ms_run[1]:scan=3824	2121.0	3	1398.70356	466.90659	R	R	2408	2420
PSM	IILDELVQR	-246_19587	Q8K169	0	Mouse_09-2020	null	[MS,MS:1001208,SEQUEST,]	5.6e-4	null	ms_run[1]:scan=3822	2120.0	2	1098.65178	549.82951	K	H	41	50
PSM	IILDELVQR	-246_19587	Q8R084	0	Mouse_09-2020	null	[MS,MS:1001208,SEQUEST,]	5.6e-4	null	ms_run[1]:scan=3822	2120.0	2	1098.65178	549.82951	K	H	41	50
PSM	AAVSGLWGKVNADEVGGEALGR	-246_19574	A8DUK4	1	Mouse_09-2020	null	[MS,MS:1001208,SEQUEST,]	5.6e-4	null	ms_run[1]:scan=3820	2118.9	3	2156.11045	719.37467	K	L	10	32
PSM	GGYVLHIGTIYGNLK	-246_19552	Q8BGQ7	1	Mouse_09-2020	null	[MS,MS:1001208,SEQUEST,]	5.6e-4	null	ms_run[1]:scan=3816	2117.0	3	1604.87986	535.63135	R	G	570	585
PSM	LNSFIALVNK	-246_19528	A0A0R4IZY2	1	Mouse_09-2020	null	[MS,MS:1001208,SEQUEST,]	5.6e-4	null	ms_run[1]:scan=3813	2115.3	2	1118.65703	559.83205	K	L	247	257
PSM	FSVSTLRNFGLGK	-246_19520	A0A2R8VHY1	0	Mouse_09-2020	null	[MS,MS:1001208,SEQUEST,]	5.6e-4	null	ms_run[1]:scan=3812	2114.8	3	1425.78467	475.93314	R	S	37	50
PSM	FSVSTLRNFGLGK	-246_19520	P11714	0	Mouse_09-2020	null	[MS,MS:1001208,SEQUEST,]	5.6e-4	null	ms_run[1]:scan=3812	2114.8	3	1425.78467	475.93314	R	S	137	150
PSM	VADIGLAAWGR	-246_19505	P50247	1	Mouse_09-2020	null	[MS,MS:1001208,SEQUEST,]	5.6e-4	null	ms_run[1]:scan=3810	2113.8	2	1128.61638	564.81165	K	A	9	20
PSM	ITGLGVKGIAPYSYAG	-246_19499	Q64374	1	Mouse_09-2020	null	[MS,MS:1001208,SEQUEST,]	1.1e-3	null	ms_run[1]:scan=3809	2113.2	2	1566.85356	783.92995	K	0	284	300
PSM	FADILPLGVPHK	-246_19476	Q9JKY7	1	Mouse_09-2020	null	[MS,MS:1001208,SEQUEST,]	7.3e-3	null	ms_run[1]:scan=3804	2110.8	3	1306.75266	436.25545	R	S	369	381
PSM	YYRQNPDIPQLEPSDYLR	-246_19463	Q9DBM2	1	Mouse_09-2020	null	[MS,MS:1001208,SEQUEST,]	5.6e-4	null	ms_run[1]:scan=3801	2109.1	3	2267.11155	756.37456	K	L	677	695
PSM	VSFELFADKVPK	-246_19446	P17742	1	Mouse_09-2020	null	[MS,MS:1001208,SEQUEST,]	3.4e-3	null	ms_run[1]:scan=3799	2108.1	3	1379.75663	460.59049	R	A	20	32
PSM	RYEEIVKEVSTYIK	-246_19431	P10126	1	Mouse_09-2020	null	[MS,MS:1001208,SEQUEST,]	5.6e-4	null	ms_run[1]:scan=3796	2106.5	4	1756.94814	439.99245	K	I	166	180
PSM	EATTEQQLRELFEK	-246_19404	O35490	1	Mouse_09-2020	null	[MS,MS:1001208,SEQUEST,]	5.6e-4	null	ms_run[1]:scan=3791	2104.0	3	1721.87033	574.62834	K	K	387	401
PSM	SPGASLLPVLTK	-246_19386	Q8VC30	1	Mouse_09-2020	null	[MS,MS:1001208,SEQUEST,]	5.6e-4	null	ms_run[1]:scan=3788	2102.4	2	1182.70952	591.85826	K	V	511	523
PSM	GFGGIGGILR	-246_19346	Q8BWY3	1	Mouse_09-2020	null	[MS,MS:1001208,SEQUEST,]	1.1e-2	null	ms_run[1]:scan=3780	2098.3	2	946.54711	473.77708	K	R	405	415
PSM	AKPNEVVFLDDFGSNLKPAR	-246_19340	P34914	1	Mouse_09-2020	null	[MS,MS:1001208,SEQUEST,]	5.6e-4	null	ms_run[1]:scan=3779	2097.7	4	2217.16640	555.04702	K	M	175	195
PSM	EFSPFGTITSAK	-246_19310	P29341	1	Mouse_09-2020	null	[MS,MS:1001208,SEQUEST,]	5.6e-4	null	ms_run[1]:scan=3775	2095.7	2	1284.64641	642.82716	K	M	313	325
PSM	FSVLLLHGIR	-246_19308	A0A087WPF8	1	Mouse_09-2020	null	[MS,MS:1001208,SEQUEST,]	5.6e-4	null	ms_run[1]:scan=3774	2095.1	2	1154.70561	577.85586	R	S	33	43
PSM	RGFAFVTFDDHDTVDKIVVQK	-246_19302	Q8BG05	1	Mouse_09-2020	null	[MS,MS:1001208,SEQUEST,]	5.6e-4	null	ms_run[1]:scan=3772	2094.3	4	2437.24770	610.06822	K	H	167	188
PSM	TYAEILEPFHPVR	-246_19292	Q9CQ54	1	Mouse_09-2020	null	[MS,MS:1001208,SEQUEST,]	5.6e-4	null	ms_run[1]:scan=3770	2093.2	3	1571.82254	524.61207	K	0	108	121
PSM	AIGLPEDLIQK	-246_19277	P12710	1	Mouse_09-2020	null	[MS,MS:1001208,SEQUEST,]	5.6e-4	null	ms_run[1]:scan=3768	2092.1	2	1196.68950	598.84790	K	K	21	32
PSM	ALLFIPR	-246_19267	P11499	1	Mouse_09-2020	null	[MS,MS:1001208,SEQUEST,]	5.3e-3	null	ms_run[1]:scan=3767	2091.5	2	829.52916	415.26836	R	A	331	338
PSM	EAVLAAYWR	-246_19263	P19096	1	Mouse_09-2020	null	[MS,MS:1001208,SEQUEST,]	1.1e-3	null	ms_run[1]:scan=3766	2091.0	2	1078.56877	539.78764	R	Q	598	607
PSM	GAGAFGYFEVTHDITRYSK	-246_19222	P24270	1	Mouse_09-2020	null	[MS,MS:1001208,SEQUEST,]	5.6e-4	null	ms_run[1]:scan=3757	2086.4	3	2119.02719	707.01296	K	K	78	97
PSM	IFNTWLGDPSK	-246_20859	P61922	1	Mouse_09-2020	null	[MS,MS:1001208,SEQUEST,]	5.6e-4	null	ms_run[1]:scan=4033	2229.1	2	1277.65264	639.32987	R	L	378	389
PSM	DVFLPKPSWGNHTPIFR	-246_20864	P05202	1	Mouse_09-2020	null	[MS,MS:1001208,SEQUEST,]	5.6e-4	null	ms_run[1]:scan=4034	2229.8	3	2011.05521	671.02313	R	A	154	171
PSM	LFPSLLDTK	-246_20889	Q91XE0	1	Mouse_09-2020	null	[MS,MS:1001208,SEQUEST,]	5.6e-4	null	ms_run[1]:scan=4040	2232.7	2	1033.59245	517.30005	K	L	143	152
PSM	FLPLFDR	-246_22553	Q64433	1	Mouse_09-2020	null	[MS,MS:1001208,SEQUEST,]	8.9e-3	null	ms_run[1]:scan=4326	2380.8	2	907.50359	454.25545	K	L	9	16
PSM	TVDNFVALATGEKGFGYK	-246_22524	P24369	1	Mouse_09-2020	null	[MS,MS:1001208,SEQUEST,]	2.3e-3	null	ms_run[1]:scan=4320	2377.9	3	1916.97562	639.66327	K	S	72	90
PSM	TRTFYGLHQDFPSVVVVGLGK	-246_22510	Q9CPY7	1	Mouse_09-2020	null	[MS,MS:1001208,SEQUEST,]	5.6e-4	null	ms_run[1]:scan=4318	2376.7	4	2320.24550	580.81666	K	S	83	104
PSM	ANATEFGLASGVFTR	-246_22497	Q8R0Y6	1	Mouse_09-2020	null	[MS,MS:1001208,SEQUEST,]	5.6e-4	null	ms_run[1]:scan=4316	2375.6	2	1540.77776	770.89135	R	I	827	842
PSM	GLYPAPLKIIDAVK	-246_22481	Q8BMS1	1	Mouse_09-2020	null	[MS,MS:1001208,SEQUEST,]	5.6e-4	null	ms_run[1]:scan=4314	2374.6	3	1497.90287	499.97283	K	G	296	310
PSM	QYALDRIQFGVPLAR	-246_22453	A0A0A0MQ68	1	Mouse_09-2020	null	[MS,MS:1001208,SEQUEST,]	2.3e-3	null	ms_run[1]:scan=4309	2372.2	3	1746.96549	582.99317	R	Q	323	338
PSM	ITSRDIEVQDFLIPK	-246_22427	A0A2R8VHY1	1	Mouse_09-2020	null	[MS,MS:1001208,SEQUEST,]	2.6e-3	null	ms_run[1]:scan=4306	2370.5	3	1773.97611	591.99636	R	S	221	236
PSM	AILNYIASKYNLYGK	-246_22419	P30115	1	Mouse_09-2020	null	[MS,MS:1001208,SEQUEST,]	5.6e-4	null	ms_run[1]:scan=4305	2369.9	3	1730.94925	577.65405	K	M	70	85
PSM	SWLPAYATPHFIR	-246_22413	Q4LDG0	1	Mouse_09-2020	null	[MS,MS:1001208,SEQUEST,]	5.6e-4	null	ms_run[1]:scan=4304	2369.4	3	1558.81693	520.27702	R	Q	617	630
PSM	LVFGLLNGR	-246_22389	Q543K9	1	Mouse_09-2020	null	[MS,MS:1001208,SEQUEST,]	5.6e-4	null	ms_run[1]:scan=4299	2367.0	2	988.59368	494.80055	R	C	68	77
PSM	TIQNLASIQSFQIK	-246_22365	Q91XE0	1	Mouse_09-2020	null	[MS,MS:1001208,SEQUEST,]	5.6e-4	null	ms_run[1]:scan=4295	2364.8	2	1590.88848	795.94613	K	S	114	128
PSM	LGVLGFFSTGDQHAR	-246_22358	Q8QZR3	1	Mouse_09-2020	null	[MS,MS:1001208,SEQUEST,]	5.6e-4	null	ms_run[1]:scan=4294	2364.2	3	1604.81925	535.61084	R	N	178	193
PSM	FVEGLPINDFSR	-246_22293	P14152	1	Mouse_09-2020	null	[MS,MS:1001208,SEQUEST,]	5.6e-4	null	ms_run[1]:scan=4283	2358.6	2	1393.71245	697.35916	K	K	299	311
PSM	SYLYFTQFK	-246_22268	Q9CPT4	1	Mouse_09-2020	null	[MS,MS:1001208,SEQUEST,]	2.3e-3	null	ms_run[1]:scan=4277	2355.6	2	1196.59892	598.80296	K	E	94	103
PSM	ISVAGVTSGNVGYLAHAIHQVTK	-246_22231	P05202	1	Mouse_09-2020	null	[MS,MS:1001208,SEQUEST,]	5.6e-4	null	ms_run[1]:scan=4269	2351.3	4	2322.25332	581.31957	R	0	408	431
PSM	VLEALLPLK	-246_22205	P19096	1	Mouse_09-2020	null	[MS,MS:1001208,SEQUEST,]	2.0e-2	null	ms_run[1]:scan=4264	2348.8	2	995.64977	498.32861	K	L	2376	2385
PSM	KYEGGRELNDFISYLQR	-246_22176	P27773	1	Mouse_09-2020	null	[MS,MS:1001208,SEQUEST,]	5.6e-4	null	ms_run[1]:scan=4260	2346.7	4	2088.05190	522.76818	K	A	466	483
PSM	LDFLRPFSVPNK	-246_22138	P70195	1	Mouse_09-2020	null	[MS,MS:1001208,SEQUEST,]	2.3e-3	null	ms_run[1]:scan=4253	2343.1	3	1432.79093	478.26975	K	G	226	238
PSM	FSAPLPPQPWEGVR	-246_22116	Q63880	1	Mouse_09-2020	null	[MS,MS:1001208,SEQUEST,]	5.6e-4	null	ms_run[1]:scan=4250	2341.5	2	1580.82378	790.91463	R	A	78	92
PSM	FYGPEGPYGVFAGR	-246_22108	O55022	1	Mouse_09-2020	null	[MS,MS:1001208,SEQUEST,]	5.6e-4	null	ms_run[1]:scan=4249	2341.0	2	1516.72344	758.86461	K	A	106	120
PSM	RGPSPAFWWVNGQGDEIK	-246_22104	D3Z106	1	Mouse_09-2020	null	[MS,MS:1001208,SEQUEST,]	2.3e-3	null	ms_run[1]:scan=4248	2340.5	3	2044.00321	682.00603	K	S	64	82
PSM	IHFPLATYAPVISAEK	-246_22083	P05214	1	Mouse_09-2020	null	[MS,MS:1001208,SEQUEST,]	5.6e-4	null	ms_run[1]:scan=4244	2338.6	3	1756.96195	586.32593	R	Y	265	281
PSM	LRSLFSSAENEPPVPLVGNWRPPQPVKGR	-246_22070	P16015	1	Mouse_09-2020	null	[MS,MS:1001208,SEQUEST,]	5.6e-4	null	ms_run[1]:scan=4242	2337.4	4	3227.74526	807.69136	K	V	225	254
PSM	TVSVLNGGFRNWLK	-246_22065	P52196	1	Mouse_09-2020	null	[MS,MS:1001208,SEQUEST,]	5.1e-3	null	ms_run[1]:scan=4241	2336.9	3	1590.87448	530.96321	R	G	123	137
PSM	YLAPTILTDVDPNSK	-246_22058	B1AV77	1	Mouse_09-2020	null	[MS,MS:1001208,SEQUEST,]	5.6e-4	null	ms_run[1]:scan=4240	2336.3	2	1646.86577	823.93543	R	M	312	327
PSM	VANVSLLALYK	-246_22051	P62267	1	Mouse_09-2020	null	[MS,MS:1001208,SEQUEST,]	1.1e-3	null	ms_run[1]:scan=4239	2335.8	2	1190.71550	595.86081	K	K	125	136
PSM	DYYFALAHTVRDHLVGR	-246_22030	Q9ET01	1	Mouse_09-2020	null	[MS,MS:1001208,SEQUEST,]	2.3e-3	null	ms_run[1]:scan=4236	2334.2	3	2033.04032	678.34991	R	I	51	68
PSM	FSLYFLAYEDKNDIPKDK	-246_22568	Q9CPU0	1	Mouse_09-2020	null	[MS,MS:1001208,SEQUEST,]	5.6e-4	null	ms_run[1]:scan=4328	2381.8	4	2206.10708	552.28212	K	E	68	86
PSM	FAVLQTYGDTTHTLVEKINYTGR	-246_22022	P49429	1	Mouse_09-2020	null	[MS,MS:1001208,SEQUEST,]	3.4e-3	null	ms_run[1]:scan=4234	2333.4	4	2627.34755	657.59206	K	L	133	156
PSM	LGEYGFQNAILVR	-246_22576	P07724	1	Mouse_09-2020	null	[MS,MS:1001208,SEQUEST,]	5.6e-4	null	ms_run[1]:scan=4329	2382.4	2	1479.79656	740.40136	K	T	422	435
PSM	VVFGLFGK	-246_22622	P24369	1	Mouse_09-2020	null	[MS,MS:1001208,SEQUEST,]	4.5e-3	null	ms_run[1]:scan=4339	2387.5	2	866.51286	433.76036	R	V	60	68
PSM	FEDGDLTLYQSNAILRHLGR	-246_23130	P19157	1	Mouse_09-2020	null	[MS,MS:1001208,SEQUEST,]	5.6e-4	null	ms_run[1]:scan=4427	2433.1	4	2318.18886	580.30265	K	L	56	76
PSM	HNQLPLVIEFTEQTAPK	-246_23097	P09103	1	Mouse_09-2020	null	[MS,MS:1001208,SEQUEST,]	5.6e-4	null	ms_run[1]:scan=4421	2430.1	3	1965.04227	655.68619	K	F	233	250
PSM	VFDYSEYWEGAR	-246_23089	G5E8R3	1	Mouse_09-2020	null	[MS,MS:1001208,SEQUEST,]	5.6e-4	null	ms_run[1]:scan=4420	2429.6	2	1521.66887	761.33588	R	L	831	843
PSM	KAWNIWADIPAPK	-246_23083	Q9DBF1	1	Mouse_09-2020	null	[MS,MS:1001208,SEQUEST,]	5.6e-4	null	ms_run[1]:scan=4419	2429.1	3	1509.82001	503.94527	K	G	97	110
PSM	FENAFLSHVISQHQSLLGNIRSDGK	-246_23072	Q03265	1	Mouse_09-2020	null	[MS,MS:1001208,SEQUEST,]	5.6e-4	null	ms_run[1]:scan=4417	2427.9	5	2797.43726	560.29342	K	S	507	532
PSM	LFFLQVK	-246_23060	P26043	1	Mouse_09-2020	null	[MS,MS:1001208,SEQUEST,]	3.3e-3	null	ms_run[1]:scan=4415	2426.9	2	894.54387	447.77601	R	A	101	108
PSM	YVRPGGGFEPNFTLFEK	-246_23054	A0A0A6YY34	1	Mouse_09-2020	null	[MS,MS:1001208,SEQUEST,]	5.6e-4	null	ms_run[1]:scan=4414	2426.3	3	1957.98117	653.33174	K	E	39	56
PSM	FTDVSYPIIISPAR	-246_23038	G3X982	1	Mouse_09-2020	null	[MS,MS:1001208,SEQUEST,]	1.2e-2	null	ms_run[1]:scan=4410	2424.4	3	1578.85196	526.95572	K	L	277	291
PSM	TIAIIAEGIPEALTRK	-246_23031	Q3V117	1	Mouse_09-2020	null	[MS,MS:1001208,SEQUEST,]	3.3e-3	null	ms_run[1]:scan=4409	2423.9	3	1696.00174	566.00497	R	I	593	609
PSM	FTDVSYPIIISPAR	-246_22990	G3X982	1	Mouse_09-2020	null	[MS,MS:1001208,SEQUEST,]	5.6e-4	null	ms_run[1]:scan=4403	2420.6	2	1578.85307	789.92995	K	L	277	291
PSM	KILESDRKEPLFGISTGNIITGLAAGAK	-246_22967	Q8C196	1	Mouse_09-2020	null	[MS,MS:1001208,SEQUEST,]	5.6e-4	null	ms_run[1]:scan=4397	2417.7	5	2899.62507	580.73085	K	Y	280	308
PSM	NIPGITLLNVSK	-246_22959	Q9D8E6	1	Mouse_09-2020	null	[MS,MS:1001208,SEQUEST,]	5.6e-4	null	ms_run[1]:scan=4396	2417.0	2	1268.75810	634.88227	R	N	223	235
PSM	KILESDRKEPLFGISTGNIITGLAAGAK	-246_22951	Q8C196	1	Mouse_09-2020	null	[MS,MS:1001208,SEQUEST,]	5.6e-4	null	ms_run[1]:scan=4395	2416.5	4	2899.62685	725.66174	K	Y	280	308
PSM	DAILFPSFIHSQK	-246_22938	P24270	1	Mouse_09-2020	null	[MS,MS:1001208,SEQUEST,]	5.6e-4	null	ms_run[1]:scan=4393	2415.5	3	1502.80057	501.60491	R	N	157	170
PSM	LTSIDKWFLYK	-246_22930	Q8C196	1	Mouse_09-2020	null	[MS,MS:1001208,SEQUEST,]	5.6e-4	null	ms_run[1]:scan=4392	2414.9	2	1413.77837	707.39247	R	R	870	881
PSM	SSGPTSLFAVTVAPPGAR	-246_22901	Q8VEK3	1	Mouse_09-2020	null	[MS,MS:1001208,SEQUEST,]	5.6e-4	null	ms_run[1]:scan=4385	2411.4	2	1714.91814	857.95977	K	G	182	200
PSM	DFDPAINEYLQR	-246_22880	Q9QXD6	1	Mouse_09-2020	null	[MS,MS:1001208,SEQUEST,]	5.6e-4	null	ms_run[1]:scan=4382	2409.8	2	1480.70683	740.85698	K	K	219	231
PSM	DVVVSYYNFYK	-246_22834	P52840	1	Mouse_09-2020	null	[MS,MS:1001208,SEQUEST,]	2.3e-3	null	ms_run[1]:scan=4374	2405.7	2	1396.67900	698.84281	K	A	130	141
PSM	FSAPLPPQPWEGVR	-246_22790	Q63880	1	Mouse_09-2020	null	[MS,MS:1001208,SEQUEST,]	5.6e-4	null	ms_run[1]:scan=4369	2403.0	2	1580.82402	790.91463	R	A	78	92
PSM	IHFPLATYAPVISAEK	-246_22787	P05214	1	Mouse_09-2020	null	[MS,MS:1001208,SEQUEST,]	5.6e-4	null	ms_run[1]:scan=4368	2402.5	3	1756.96506	586.32593	R	Y	265	281
PSM	FSIATLRDFGVGK	-246_22749	Q91X75	1	Mouse_09-2020	null	[MS,MS:1001208,SEQUEST,]	5.6e-4	null	ms_run[1]:scan=4360	2398.4	3	1410.77286	470.92951	R	G	130	143
PSM	DSRLVLEVAQHLGESTVR	-246_22739	P56480	1	Mouse_09-2020	null	[MS,MS:1001208,SEQUEST,]	7.8e-3	null	ms_run[1]:scan=4358	2397.4	3	2009.07584	670.36399	R	I	92	110
PSM	KWDSNVIETFDIAR	-246_22698	E9PVP0	1	Mouse_09-2020	null	[MS,MS:1001208,SEQUEST,]	2.3e-3	null	ms_run[1]:scan=4350	2393.2	3	1693.85062	565.28965	K	T	167	181
PSM	NFGIWLR	-246_22682	A0A1D5RM79	1	Mouse_09-2020	null	[MS,MS:1001208,SEQUEST,]	2.3e-3	null	ms_run[1]:scan=4348	2392.2	2	905.49779	453.25324	K	D	77	84
PSM	FLAPWIGR	-246_22666	A2A974	1	Mouse_09-2020	null	[MS,MS:1001208,SEQUEST,]	1.1e-3	null	ms_run[1]:scan=4346	2391.1	2	959.54613	480.27671	R	L	120	128
PSM	GTNVITSLSSVLRDSK	-246_22662	Q91X77	1	Mouse_09-2020	null	[MS,MS:1001208,SEQUEST,]	1.5e-2	null	ms_run[1]:scan=4344	2390.3	3	1676.91593	559.64410	K	F	384	400
PSM	LILPGLISSR	-246_22631	Q63836	1	Mouse_09-2020	null	[MS,MS:1001208,SEQUEST,]	5.6e-4	null	ms_run[1]:scan=4340	2388.1	2	1068.67717	534.84242	K	Y	94	104
PSM	FSLYFLAYEDKNDIPKDK	-246_22586	Q9CPU0	1	Mouse_09-2020	null	[MS,MS:1001208,SEQUEST,]	2.5e-2	null	ms_run[1]:scan=4331	2383.5	3	2206.10758	736.04041	K	E	68	86
PSM	GVPTGFVLPIRDIR	-246_22012	A0A1W2P733	1	Mouse_09-2020	null	[MS,MS:1001208,SEQUEST,]	3.3e-3	null	ms_run[1]:scan=4232	2332.3	3	1539.90104	513.97171	K	S	699	713
PSM	RGFGFVTFDDHDPVDKIVLQK	-246_22006	O88569	1	Mouse_09-2020	null	[MS,MS:1001208,SEQUEST,]	5.6e-4	null	ms_run[1]:scan=4231	2331.7	4	2433.25820	609.06949	K	H	153	174
PSM	ATGYPLAFIAAK	-246_21998	Q8C196	1	Mouse_09-2020	null	[MS,MS:1001208,SEQUEST,]	1.1e-3	null	ms_run[1]:scan=4230	2331.2	2	1222.68352	611.84516	K	A	729	741
PSM	VLNAPPGISLISFNDKAK	-246_21439	O35423	1	Mouse_09-2020	null	[MS,MS:1001208,SEQUEST,]	7.8e-3	null	ms_run[1]:scan=4132	2280.4	3	1884.06003	628.69116	K	K	232	250
PSM	IWPHVYSFLQTK	-246_21423	Q9WTP7	1	Mouse_09-2020	null	[MS,MS:1001208,SEQUEST,]	5.6e-4	null	ms_run[1]:scan=4130	2279.3	3	1518.81104	506.94164	K	P	204	216
PSM	RFEYEDPFLIR	-246_21377	P11714	1	Mouse_09-2020	null	[MS,MS:1001208,SEQUEST,]	2.3e-3	null	ms_run[1]:scan=4123	2275.9	3	1484.75278	495.58926	R	L	197	208
PSM	FSVSTLRDFGLGK	-246_21349	A0A0R4IZY2	1	Mouse_09-2020	null	[MS,MS:1001208,SEQUEST,]	5.6e-4	null	ms_run[1]:scan=4118	2273.1	3	1426.76969	476.26115	R	S	137	150
PSM	FIIPNIVK	-246_21343	A0A1B0GSR9	1	Mouse_09-2020	null	[MS,MS:1001208,SEQUEST,]	3.4e-3	null	ms_run[1]:scan=4117	2272.6	2	943.59740	472.30240	K	S	102	110
PSM	AFRNIPGITLLNVSK	-246_21289	Q9D8E6	1	Mouse_09-2020	null	[MS,MS:1001208,SEQUEST,]	5.6e-4	null	ms_run[1]:scan=4107	2267.4	3	1642.96360	548.32615	K	N	220	235
PSM	TSLSPGSGVVTYYLR	-246_21262	P28271	1	Mouse_09-2020	null	[MS,MS:1001208,SEQUEST,]	5.6e-4	null	ms_run[1]:scan=4102	2265.0	2	1599.83953	800.42249	K	S	469	484
PSM	LVLWDINK	-246_21257	Q9EQ06	1	Mouse_09-2020	null	[MS,MS:1001208,SEQUEST,]	8.6e-3	null	ms_run[1]:scan=4101	2264.5	2	1000.58299	500.79493	K	G	63	71
PSM	LASLSEKPPAIDWAYYR	-246_21250	Q9DCX2	1	Mouse_09-2020	null	[MS,MS:1001208,SEQUEST,]	5.6e-4	null	ms_run[1]:scan=4100	2263.9	3	1980.02286	660.67903	R	N	42	59
PSM	RGWDENVYYTVPLVR	-246_21245	O55125	1	Mouse_09-2020	null	[MS,MS:1001208,SEQUEST,]	5.6e-4	null	ms_run[1]:scan=4099	2263.3	3	1866.95084	622.98809	K	M	254	269
PSM	FGDIVPVNLPR	-246_21234	P11714	1	Mouse_09-2020	null	[MS,MS:1001208,SEQUEST,]	5.6e-4	null	ms_run[1]:scan=4097	2262.2	2	1226.68926	613.84823	R	T	369	380
PSM	FGDIAPLNLPR	-246_21225	A0A2R8VHY1	1	Mouse_09-2020	null	[MS,MS:1001208,SEQUEST,]	5.6e-4	null	ms_run[1]:scan=4096	2261.7	2	1212.67424	606.84040	R	T	210	221
PSM	VWQLYIGDTR	-246_21219	Q9QXF8	1	Mouse_09-2020	null	[MS,MS:1001208,SEQUEST,]	5.6e-4	null	ms_run[1]:scan=4095	2261.2	2	1250.65325	625.83004	R	R	30	40
PSM	LQHIQAPLSWTLVRPHIYGYAVK	-246_21161	A0A2R8VK72	1	Mouse_09-2020	null	[MS,MS:1001208,SEQUEST,]	5.6e-4	null	ms_run[1]:scan=4086	2256.5	5	2690.49512	538.90441	K	0	171	194
PSM	SSGLPITSAVDLEDAAK	-246_21156	Q9Z2I8	1	Mouse_09-2020	null	[MS,MS:1001208,SEQUEST,]	5.6e-4	null	ms_run[1]:scan=4085	2256.0	2	1673.86150	837.43325	K	A	408	425
PSM	QLLWQELR	-246_21137	Q9WU79	1	Mouse_09-2020	null	[MS,MS:1001208,SEQUEST,]	1.1e-3	null	ms_run[1]:scan=4082	2254.4	2	1085.61003	543.30874	R	R	579	587
PSM	GVVQDLQQAISK	-246_21130	Q91VK2	1	Mouse_09-2020	null	[MS,MS:1001208,SEQUEST,]	2.3e-3	null	ms_run[1]:scan=4080	2253.6	2	1285.71453	643.35916	R	E	91	103
PSM	LLPLEEYYR	-246_21064	Q9QXY6	1	Mouse_09-2020	null	[MS,MS:1001208,SEQUEST,]	2.3e-3	null	ms_run[1]:scan=4069	2247.9	2	1195.63591	598.32151	K	H	33	42
PSM	LVFLGLDNAGK	-246_21017	A0A1W2P869	1	Mouse_09-2020	null	[MS,MS:1001208,SEQUEST,]	5.6e-4	null	ms_run[1]:scan=4064	2245.1	2	1146.65215	573.82951	K	T	5	16
PSM	LSQTFPNADFAEITK	-246_21008	P07724	1	Mouse_09-2020	null	[MS,MS:1001208,SEQUEST,]	5.6e-4	null	ms_run[1]:scan=4063	2244.6	2	1681.84538	841.42523	R	A	243	258
PSM	FSNFAPLGIPR	-246_21001	P56593	1	Mouse_09-2020	null	[MS,MS:1001208,SEQUEST,]	5.6e-4	null	ms_run[1]:scan=4062	2244.1	2	1218.66374	609.83512	R	I	360	371
PSM	LIRDGSIDLVINLPNNNTK	-246_20992	Q8C196	1	Mouse_09-2020	null	[MS,MS:1001208,SEQUEST,]	1.8e-2	null	ms_run[1]:scan=4058	2242.2	3	2109.16825	703.72693	K	V	1426	1445
PSM	GFAFVQYVNER	-246_20983	Q9Z204	1	Mouse_09-2020	null	[MS,MS:1001208,SEQUEST,]	5.6e-4	null	ms_run[1]:scan=4056	2241.1	2	1329.65911	665.33294	K	A	51	62
PSM	LDNNTELSFFAK	-246_20968	O88844	1	Mouse_09-2020	null	[MS,MS:1001208,SEQUEST,]	5.6e-4	null	ms_run[1]:scan=4054	2240.0	2	1398.69133	699.84862	K	L	346	358
PSM	FISDKDASVVGFFR	-246_20955	P27773	1	Mouse_09-2020	null	[MS,MS:1001208,SEQUEST,]	5.6e-4	null	ms_run[1]:scan=4052	2238.9	3	1587.81717	529.94371	K	L	148	162
PSM	YLTVAAVFR	-246_20948	Q9D6F9	1	Mouse_09-2020	null	[MS,MS:1001208,SEQUEST,]	5.6e-4	null	ms_run[1]:scan=4051	2238.4	2	1039.59258	520.30038	R	R	310	319
PSM	IYGISFPDPK	-246_20922	Q9D0R2	1	Mouse_09-2020	null	[MS,MS:1001208,SEQUEST,]	1.6e-2	null	ms_run[1]:scan=4045	2235.5	2	1136.59929	568.80296	R	L	296	306
PSM	GIHVEIPGAQAESLGPLQVAR	-246_21515	Q9DCW4	1	Mouse_09-2020	null	[MS,MS:1001208,SEQUEST,]	5.6e-4	null	ms_run[1]:scan=4145	2287.3	3	2142.16971	714.72704	R	L	86	107
PSM	TPILLGSLAHQIYR	-246_21519	Q99L13	1	Mouse_09-2020	null	[MS,MS:1001208,SEQUEST,]	2.3e-3	null	ms_run[1]:scan=4146	2287.8	3	1581.91202	527.97523	K	M	297	311
PSM	SITFVVFK	-246_21544	P97742	1	Mouse_09-2020	null	[MS,MS:1001208,SEQUEST,]	2.6e-3	null	ms_run[1]:scan=4151	2290.2	2	940.55040	470.77875	K	S	456	464
PSM	TLVNYFLK	-246_21574	O09159	1	Mouse_09-2020	null	[MS,MS:1001208,SEQUEST,]	2.6e-3	null	ms_run[1]:scan=4156	2293.0	2	997.57164	499.28949	K	A	291	299
PSM	LRSLFSSAENEPPVPLVGNWRPPQPVKGR	-246_21990	P16015	1	Mouse_09-2020	null	[MS,MS:1001208,SEQUEST,]	5.6e-4	null	ms_run[1]:scan=4229	2330.6	5	3227.74610	646.35455	K	V	225	254
PSM	FWNILDK	-246_21981	Q63880	1	Mouse_09-2020	null	[MS,MS:1001208,SEQUEST,]	3.3e-3	null	ms_run[1]:scan=4228	2330.1	2	935.49883	468.25290	K	E	355	362
PSM	AFALNFQQTIAGK	-246_21956	O08601	1	Mouse_09-2020	null	[MS,MS:1001208,SEQUEST,]	2.4e-2	null	ms_run[1]:scan=4223	2327.7	2	1408.75859	704.88280	R	V	237	250
PSM	IGGVQQDTILAEGLHFR	-246_21948	O35129	1	Mouse_09-2020	null	[MS,MS:1001208,SEQUEST,]	2.3e-3	null	ms_run[1]:scan=4221	2326.7	3	1853.98789	618.66712	R	P	55	72
PSM	QAGIAQLYGIAGSTNVTGDQVK	-246_21942	Q9QXD6	1	Mouse_09-2020	null	[MS,MS:1001208,SEQUEST,]	5.6e-4	null	ms_run[1]:scan=4220	2326.0	3	2191.13651	731.04996	R	L	51	73
PSM	DYYFALAHTVRDHLVGR	-246_21936	Q9ET01	1	Mouse_09-2020	null	[MS,MS:1001208,SEQUEST,]	5.6e-4	null	ms_run[1]:scan=4219	2325.5	4	2033.03567	509.01425	R	I	51	68
PSM	GLLQLQWK	-246_21929	Q9CZW5	1	Mouse_09-2020	null	[MS,MS:1001208,SEQUEST,]	2.3e-3	null	ms_run[1]:scan=4218	2324.9	2	985.58245	493.29510	K	D	520	528
PSM	FYLLGVDAR	-246_21923	Q99LB7	1	Mouse_09-2020	null	[MS,MS:1001208,SEQUEST,]	5.6e-4	null	ms_run[1]:scan=4217	2324.4	2	1053.57317	527.29002	K	A	580	589
PSM	SFSTVPYIVGINK	-246_21915	Q8VCT4	1	Mouse_09-2020	null	[MS,MS:1001208,SEQUEST,]	5.6e-4	null	ms_run[1]:scan=4216	2323.9	2	1424.77922	712.89283	K	E	339	352
PSM	AWFSEAFGK	-246_21895	P34928	1	Mouse_09-2020	null	[MS,MS:1001208,SEQUEST,]	7.3e-3	null	ms_run[1]:scan=4211	2321.5	2	1042.49944	521.75327	R	K	70	79
PSM	LLLINNAATLGDVSK	-246_21886	Q64105	1	Mouse_09-2020	null	[MS,MS:1001208,SEQUEST,]	5.6e-4	null	ms_run[1]:scan=4209	2320.3	2	1541.89165	771.44851	R	F	96	111
PSM	GGTWFAGFGR	-246_21879	D3Z1U9	1	Mouse_09-2020	null	[MS,MS:1001208,SEQUEST,]	5.6e-4	null	ms_run[1]:scan=4208	2319.8	2	1055.50591	528.25651	R	R	179	189
PSM	FKDIFQEIYDK	-246_21865	O88844	1	Mouse_09-2020	null	[MS,MS:1001208,SEQUEST,]	3.4e-3	null	ms_run[1]:scan=4206	2318.7	3	1445.73108	482.58189	R	Y	223	234
PSM	LYSEFLGKRPWFAGDK	-246_18632	P10649	1	Mouse_09-2020	null	[MS,MS:1001208,SEQUEST,]	5.6e-4	null	ms_run[1]:scan=3666	2039.3	4	1913.99355	479.25317	K	T	137	153
PSM	TPWIEFENNYR	-246_21834	Q8BGL3	1	Mouse_09-2020	null	[MS,MS:1001208,SEQUEST,]	5.6e-4	null	ms_run[1]:scan=4200	2315.8	2	1468.68669	734.84642	R	L	75	86
PSM	FKDIFQEIYDK	-246_21814	O88844	1	Mouse_09-2020	null	[MS,MS:1001208,SEQUEST,]	5.6e-4	null	ms_run[1]:scan=4197	2314.1	2	1445.73308	723.36919	R	Y	223	234
PSM	VHLVGIDIFTGK	-246_21807	Q8BGY2	1	Mouse_09-2020	null	[MS,MS:1001208,SEQUEST,]	1.1e-3	null	ms_run[1]:scan=4196	2313.5	3	1298.74646	433.58708	K	Y	56	68
PSM	LVWIETPTNPTLK	-246_21783	Q8VCN5	1	Mouse_09-2020	null	[MS,MS:1001208,SEQUEST,]	1.6e-2	null	ms_run[1]:scan=4192	2311.4	2	1511.84953	756.42704	K	A	152	165
PSM	KQGLLPLTFADPSDYNK	-246_21770	Q99KI0	1	Mouse_09-2020	null	[MS,MS:1001208,SEQUEST,]	1.1e-2	null	ms_run[1]:scan=4189	2310.1	3	1906.99674	636.33515	K	H	701	718
PSM	YITLLPSSLPHAVVQDTK	-246_21756	E9Q5K4	1	Mouse_09-2020	null	[MS,MS:1001208,SEQUEST,]	5.6e-4	null	ms_run[1]:scan=4187	2308.9	3	1982.09635	661.37009	R	R	362	380
PSM	YAYVLFYR	-246_21748	A0A0A6YWN9	1	Mouse_09-2020	null	[MS,MS:1001208,SEQUEST,]	5.6e-4	null	ms_run[1]:scan=4186	2308.4	2	1094.56743	547.78711	R	R	878	886
PSM	GLLNAIVIR	-246_21745	P29758	1	Mouse_09-2020	null	[MS,MS:1001208,SEQUEST,]	5.6e-4	null	ms_run[1]:scan=4185	2307.8	2	968.62468	484.81620	K	T	375	384
PSM	IINEPTAAAIAYGLDK	-246_21732	P20029	0	Mouse_09-2020	null	[MS,MS:1001208,SEQUEST,]	5.6e-4	null	ms_run[1]:scan=4183	2306.8	2	1659.89751	830.45124	R	E	199	215
PSM	IINEPTAAAIAYGLDK	-246_21732	P63017	0	Mouse_09-2020	null	[MS,MS:1001208,SEQUEST,]	5.6e-4	null	ms_run[1]:scan=4183	2306.8	2	1659.89751	830.45124	R	V	172	188
PSM	IINEPTAAAIAYGLDK	-246_21684	P20029	0	Mouse_09-2020	null	[MS,MS:1001208,SEQUEST,]	5.6e-4	null	ms_run[1]:scan=4175	2302.7	3	1659.89536	553.96992	R	E	199	215
PSM	IINEPTAAAIAYGLDK	-246_21684	P63017	0	Mouse_09-2020	null	[MS,MS:1001208,SEQUEST,]	5.6e-4	null	ms_run[1]:scan=4175	2302.7	3	1659.89536	553.96992	R	V	172	188
PSM	LLRYESSALPAGQLTSLPDYASR	-246_21659	Q9CQN1	1	Mouse_09-2020	null	[MS,MS:1001208,SEQUEST,]	2.3e-3	null	ms_run[1]:scan=4171	2300.6	3	2508.30832	836.77461	K	Q	469	492
PSM	GKENALLPNWLHLPVGYHGR	-246_21651	P35505	1	Mouse_09-2020	null	[MS,MS:1001208,SEQUEST,]	5.6e-4	null	ms_run[1]:scan=4170	2300.0	4	2271.21425	568.55909	R	S	143	163
PSM	NFNTVPYIVGINK	-246_21610	Q91WU0	1	Mouse_09-2020	null	[MS,MS:1001208,SEQUEST,]	1.5e-2	null	ms_run[1]:scan=4163	2296.4	2	1478.80181	739.90373	K	E	339	352
PSM	VELVPPTPAEIPTAIQSVKK	-246_21595	Q9CPQ8	1	Mouse_09-2020	null	[MS,MS:1001208,SEQUEST,]	7.3e-3	null	ms_run[1]:scan=4161	2295.4	3	2117.22306	706.41206	K	I	36	56
PSM	LTGQIFLGGSIVR	-246_21821	Q63836	0	Mouse_09-2020	null	[MS,MS:1001208,SEQUEST,]	5.6e-4	null	ms_run[1]:scan=4198	2314.6	2	1360.79595	680.90099	R	G	345	358
PSM	LTGQIFLGGSIVR	-246_21821	A0A0R4J135	0	Mouse_09-2020	null	[MS,MS:1001208,SEQUEST,]	5.6e-4	null	ms_run[1]:scan=4198	2314.6	2	1360.79595	680.90099	R	G	345	358
PSM	RFLEEATRVSQEHPVVLTK	-246_10450	Q8C196	1	Mouse_09-2020	null	[MS,MS:1001208,SEQUEST,]	2.3e-3	null	ms_run[1]:scan=2329	1348.7	3	2239.22129	747.07796	K	V	1150	1169
PSM	NRYFPAFEKVLK	-246_13781	P30115	1	Mouse_09-2020	null	[MS,MS:1001208,SEQUEST,]	5.6e-4	null	ms_run[1]:scan=2867	1626.3	3	1511.83600	504.61715	R	H	130	142
PSM	SFRNPLAK	-246_5955	P17182	1	Mouse_09-2020	null	[MS,MS:1001208,SEQUEST,]	1.1e-3	null	ms_run[1]:scan=1615	980.5	2	932.53081	466.76925	R	0	427	435
PSM	IGGHGAEYGAEALER	-246_6815	Q91VB8	1	Mouse_09-2020	null	[MS,MS:1001208,SEQUEST,]	5.6e-4	null	ms_run[1]:scan=1752	1050.9	3	1529.73575	510.58295	K	F	18	33
PSM	GVYSTQVGFAGGHTR	-246_6794	A0A1B0GT40	1	Mouse_09-2020	null	[MS,MS:1001208,SEQUEST,]	5.6e-4	null	ms_run[1]:scan=1747	1048.5	3	1536.75089	512.92331	K	P	21	36
PSM	GGGHVAQIYAIR	-246_6771	P14131	1	Mouse_09-2020	null	[MS,MS:1001208,SEQUEST,]	1.1e-3	null	ms_run[1]:scan=1743	1046.3	3	1241.67542	414.56316	K	S	74	86
PSM	FTENPKAGDEFVEK	-246_6763	Q61425	1	Mouse_09-2020	null	[MS,MS:1001208,SEQUEST,]	5.6e-4	null	ms_run[1]:scan=1742	1045.7	3	1610.77164	537.59474	K	L	82	96
PSM	TLSDYNIQK	-246_6753	E9Q5F6	1	Mouse_09-2020	null	[MS,MS:1001208,SEQUEST,]	2.6e-3	null	ms_run[1]:scan=1741	1045.2	2	1081.55388	541.27985	R	S	55	64
PSM	VLDDLNKNIR	-246_6714	P70694	1	Mouse_09-2020	null	[MS,MS:1001208,SEQUEST,]	1.1e-3	null	ms_run[1]:scan=1735	1042.3	3	1199.67606	400.56294	K	I	295	305
PSM	RHVFGESDELIGQK	-246_6705	P17751	1	Mouse_09-2020	null	[MS,MS:1001208,SEQUEST,]	5.6e-4	null	ms_run[1]:scan=1734	1041.7	3	1614.82669	538.94600	R	S	150	164
PSM	IQALLDKYNAEKPK	-246_6678	P24270	1	Mouse_09-2020	null	[MS,MS:1001208,SEQUEST,]	5.6e-4	null	ms_run[1]:scan=1731	1040.1	3	1630.91928	544.31028	R	A	493	507
PSM	LLAQDIR	-246_6651	E9PWK1	1	Mouse_09-2020	null	[MS,MS:1001208,SEQUEST,]	3.4e-3	null	ms_run[1]:scan=1726	1037.7	2	828.49425	414.75053	K	F	426	433
PSM	TYFPHFDVSHGSAQVKGHGK	-246_6631	Q91VB8	1	Mouse_09-2020	null	[MS,MS:1001208,SEQUEST,]	5.6e-4	null	ms_run[1]:scan=1722	1035.4	4	2199.07485	550.52371	K	V	42	62
PSM	LFAEAVQK	-246_6614	Q8C196	1	Mouse_09-2020	null	[MS,MS:1001208,SEQUEST,]	2.6e-3	null	ms_run[1]:scan=1720	1034.4	2	905.50932	453.25819	K	R	1472	1480
PSM	ITPFEEK	-246_6604	P08249	1	Mouse_09-2020	null	[MS,MS:1001208,SEQUEST,]	5.1e-3	null	ms_run[1]:scan=1719	1033.9	2	863.45140	432.22909	K	I	308	315
PSM	KFPPDGSAPYGAR	-246_6598	Q9QXD6	1	Mouse_09-2020	null	[MS,MS:1001208,SEQUEST,]	1.5e-2	null	ms_run[1]:scan=1718	1033.4	3	1362.67810	454.89821	K	V	232	245
PSM	YLAEVAAGDDK	-246_6590	A0A2I3BQ03	1	Mouse_09-2020	null	[MS,MS:1001208,SEQUEST,]	2.3e-3	null	ms_run[1]:scan=1717	1032.8	2	1151.56133	576.28259	R	G	128	139
PSM	ANIIYPGHGPVIHNAEAK	-246_6574	Q99KR3	1	Mouse_09-2020	null	[MS,MS:1001208,SEQUEST,]	5.6e-4	null	ms_run[1]:scan=1713	1030.9	4	1901.00197	476.00616	K	L	192	210
PSM	TYFPHFDVSHGSAQVKGHGK	-246_6547	Q91VB8	1	Mouse_09-2020	null	[MS,MS:1001208,SEQUEST,]	5.6e-4	null	ms_run[1]:scan=1709	1028.7	5	2199.07316	440.62042	K	V	42	62
PSM	FLTNNNSAIDK	-246_6513	P00186	1	Mouse_09-2020	null	[MS,MS:1001208,SEQUEST,]	2.3e-3	null	ms_run[1]:scan=1704	1026.3	2	1236.62273	618.81458	R	Q	430	441
PSM	IQALLDKYNAEKPK	-246_6844	P24270	1	Mouse_09-2020	null	[MS,MS:1001208,SEQUEST,]	2.3e-3	null	ms_run[1]:scan=1756	1053.0	4	1630.91701	408.48453	R	A	493	507
PSM	KIKLTITYGPK	-246_6495	P12710	1	Mouse_09-2020	null	[MS,MS:1001208,SEQUEST,]	5.6e-4	null	ms_run[1]:scan=1701	1024.6	3	1261.78800	421.26746	K	V	47	58
PSM	VALRSDLDTLKGR	-246_6856	Q8VC30	1	Mouse_09-2020	null	[MS,MS:1001208,SEQUEST,]	1.1e-3	null	ms_run[1]:scan=1758	1054.2	3	1443.82807	481.94745	R	A	36	49
PSM	GRLPVFDK	-246_6872	Q91X77	1	Mouse_09-2020	null	[MS,MS:1001208,SEQUEST,]	2.3e-3	null	ms_run[1]:scan=1761	1055.5	2	931.53642	466.27163	R	T	98	106
PSM	LYEIGAGTSEVRR	-246_7210	Q9JHI5	1	Mouse_09-2020	null	[MS,MS:1001208,SEQUEST,]	3.4e-3	null	ms_run[1]:scan=1811	1081.3	3	1450.76667	484.25981	K	V	400	413
PSM	FKSVDDVIK	-246_7193	P24549	1	Mouse_09-2020	null	[MS,MS:1001208,SEQUEST,]	5.6e-4	null	ms_run[1]:scan=1809	1080.3	2	1050.58415	525.79513	K	A	411	420
PSM	QFHLHWGSSDDHGSEHTVDGVK	-246_7187	P16015	1	Mouse_09-2020	null	[MS,MS:1001208,SEQUEST,]	7.3e-3	null	ms_run[1]:scan=1808	1079.7	5	2475.10770	495.82727	R	A	92	114
PSM	TAAYVNAIEK	-246_7116	P26443	1	Mouse_09-2020	null	[MS,MS:1001208,SEQUEST,]	5.6e-4	null	ms_run[1]:scan=1797	1074.0	2	1079.57195	540.29021	R	F	536	546
PSM	KAVEAGLSVKPYIK	-246_7080	P28271	1	Mouse_09-2020	null	[MS,MS:1001208,SEQUEST,]	8.6e-3	null	ms_run[1]:scan=1791	1071.1	3	1502.89194	501.63621	K	S	455	469
PSM	GGNFSQTFR	-246_7071	H7BWY3	1	Mouse_09-2020	null	[MS,MS:1001208,SEQUEST,]	2.3e-3	null	ms_run[1]:scan=1789	1069.9	2	1013.47954	507.24360	R	V	501	510
PSM	KGNIYSLNEGYAK	-246_7045	Q9QXD6	1	Mouse_09-2020	null	[MS,MS:1001208,SEQUEST,]	5.6e-4	null	ms_run[1]:scan=1785	1067.8	3	1456.74323	486.25254	K	F	206	219
PSM	FNSSISYDR	-246_7016	Q91YI0	1	Mouse_09-2020	null	[MS,MS:1001208,SEQUEST,]	5.6e-4	null	ms_run[1]:scan=1780	1065.4	2	1088.50139	544.75400	K	L	24	33
PSM	KWKEDVELYR	-246_7008	Q00623	1	Mouse_09-2020	null	[MS,MS:1001208,SEQUEST,]	2.3e-3	null	ms_run[1]:scan=1779	1064.9	3	1365.71564	455.91023	K	K	130	140
PSM	YLAEFATGNDRK	-246_6987	F6WA09	1	Mouse_09-2020	null	[MS,MS:1001208,SEQUEST,]	5.6e-4	null	ms_run[1]:scan=1776	1063.3	3	1384.68463	462.23337	R	0	143	155
PSM	FKPAWVK	-246_6978	Q63880	1	Mouse_09-2020	null	[MS,MS:1001208,SEQUEST,]	1.6e-2	null	ms_run[1]:scan=1775	1062.7	2	875.51293	438.26053	K	D	451	458
PSM	EQVANSAFVER	-246_6965	P11499	1	Mouse_09-2020	null	[MS,MS:1001208,SEQUEST,]	3.4e-3	null	ms_run[1]:scan=1773	1061.7	2	1249.61711	625.31221	K	R	492	503
PSM	VEITYTPK	-246_6955	O88844	1	Mouse_09-2020	null	[MS,MS:1001208,SEQUEST,]	3.6e-2	null	ms_run[1]:scan=1772	1061.2	2	950.51830	475.76330	K	G	152	160
PSM	LYRPGSVAYVSR	-246_6928	Q3V117	1	Mouse_09-2020	null	[MS,MS:1001208,SEQUEST,]	2.1e-2	null	ms_run[1]:scan=1768	1059.3	3	1367.74289	456.58585	K	G	651	663
PSM	KELSEPSSTRIYAIAK	-246_6921	Q8C196	1	Mouse_09-2020	null	[MS,MS:1001208,SEQUEST,]	1.6e-2	null	ms_run[1]:scan=1767	1058.7	3	1792.98117	598.33163	K	L	841	857
PSM	RHYLFDVQR	-246_6913	Q9CQQ7	1	Mouse_09-2020	null	[MS,MS:1001208,SEQUEST,]	2.3e-3	null	ms_run[1]:scan=1766	1058.2	3	1233.64670	411.88776	K	N	163	172
PSM	YTVGLGQTR	-246_6895	P54869	1	Mouse_09-2020	null	[MS,MS:1001208,SEQUEST,]	5.6e-4	null	ms_run[1]:scan=1764	1057.1	2	994.53215	497.76945	K	G	84	93
PSM	GAAQNIIPASTGAAK	-246_7215	A0A1D5RLD8	1	Mouse_09-2020	null	[MS,MS:1001208,SEQUEST,]	5.6e-4	null	ms_run[1]:scan=1812	1081.9	2	1369.74407	685.37534	R	V	199	214
PSM	FVHDNYVIR	-246_6489	Q8C196	1	Mouse_09-2020	null	[MS,MS:1001208,SEQUEST,]	2.3e-3	null	ms_run[1]:scan=1700	1024.1	2	1162.60185	581.80382	K	T	1445	1454
PSM	GGPLSGPYR	-246_6445	P16015	1	Mouse_09-2020	null	[MS,MS:1001208,SEQUEST,]	5.6e-3	null	ms_run[1]:scan=1695	1021.5	2	903.46837	452.23778	R	R	81	90
PSM	IDIVENR	-246_5925	P16460	1	Mouse_09-2020	null	[MS,MS:1001208,SEQUEST,]	2.3e-3	null	ms_run[1]:scan=1611	978.3	2	858.46776	429.73762	R	I	266	273
PSM	RPWFAGDK	-246_5918	P10649	1	Mouse_09-2020	null	[MS,MS:1001208,SEQUEST,]	5.6e-4	null	ms_run[1]:scan=1610	977.8	2	976.49980	488.75360	K	T	145	153
PSM	RAAAEVNQEYGLDPK	-246_5881	P97807	1	Mouse_09-2020	null	[MS,MS:1001208,SEQUEST,]	5.6e-4	null	ms_run[1]:scan=1604	974.8	3	1660.82938	554.28116	K	A	98	113
PSM	IYNYYK	-246_5863	Q93092	1	Mouse_09-2020	null	[MS,MS:1001208,SEQUEST,]	9.1e-3	null	ms_run[1]:scan=1601	973.1	2	863.42980	432.21853	K	F	220	226
PSM	KILGYIK	-246_5847	P47738	1	Mouse_09-2020	null	[MS,MS:1001208,SEQUEST,]	2.3e-3	null	ms_run[1]:scan=1598	971.6	2	834.54485	417.77601	K	G	371	378
PSM	YAQVKPDGTYVKPLSNK	-246_5803	Q9R0H0	1	Mouse_09-2020	null	[MS,MS:1001208,SEQUEST,]	5.6e-4	null	ms_run[1]:scan=1590	967.5	4	1908.02370	477.76109	K	T	256	273
PSM	YIDQEELNK	-246_5785	P07901	0	Mouse_09-2020	null	[MS,MS:1001208,SEQUEST,]	5.6e-4	null	ms_run[1]:scan=1588	966.4	2	1151.55718	576.28259	K	K	285	294
PSM	YIDQEELNK	-246_5785	P11499	0	Mouse_09-2020	null	[MS,MS:1001208,SEQUEST,]	5.6e-4	null	ms_run[1]:scan=1588	966.4	2	1151.55718	576.28259	K	K	276	285
PSM	ITQSNAILR	-246_5776	P10649	0	Mouse_09-2020	null	[MS,MS:1001208,SEQUEST,]	5.6e-4	null	ms_run[1]:scan=1587	965.9	2	1015.59032	508.29837	K	L	70	79
PSM	ITQSNAILR	-246_5776	D3YX76	0	Mouse_09-2020	null	[MS,MS:1001208,SEQUEST,]	5.6e-4	null	ms_run[1]:scan=1587	965.9	2	1015.59032	508.29837	K	L	36	45
PSM	SSQFLAPK	-246_5729	E9PVP0	1	Mouse_09-2020	null	[MS,MS:1001208,SEQUEST,]	1.6e-2	null	ms_run[1]:scan=1578	961.3	2	877.47759	439.24254	K	M	276	284
PSM	YQSLAYSR	-246_5723	H7BWY3	1	Mouse_09-2020	null	[MS,MS:1001208,SEQUEST,]	1.1e-3	null	ms_run[1]:scan=1577	960.8	2	987.48882	494.24835	K	L	57	65
PSM	YATALYSAASKEK	-246_5715	Q9DB20	1	Mouse_09-2020	null	[MS,MS:1001208,SEQUEST,]	5.6e-4	null	ms_run[1]:scan=1576	960.3	3	1402.72181	468.24527	R	L	41	54
PSM	SRHEEHERPPFVAYPHLR	-246_5679	P43024	1	Mouse_09-2020	null	[MS,MS:1001208,SEQUEST,]	5.6e-4	null	ms_run[1]:scan=1571	957.9	5	2257.13605	452.23329	K	R	63	81
PSM	TAENFRALSTGEK	-246_5655	P17742	1	Mouse_09-2020	null	[MS,MS:1001208,SEQUEST,]	1.1e-3	null	ms_run[1]:scan=1567	955.7	3	1423.71814	475.24405	K	F	32	45
PSM	VAQAPWK	-246_5600	Q8C196	1	Mouse_09-2020	null	[MS,MS:1001208,SEQUEST,]	3.4e-3	null	ms_run[1]:scan=1558	951.0	2	799.44567	400.22669	K	V	1101	1108
PSM	RNELWAAR	-246_5593	Q7TNG8	1	Mouse_09-2020	null	[MS,MS:1001208,SEQUEST,]	5.6e-4	null	ms_run[1]:scan=1557	950.5	2	1015.54497	508.27523	K	N	340	348
PSM	AFLSSPEHVNRPINGNGKQ	-246_5567	P19157	1	Mouse_09-2020	null	[MS,MS:1001208,SEQUEST,]	5.6e-4	null	ms_run[1]:scan=1553	948.4	3	2065.05777	689.02397	K	0	192	211
PSM	IKAFLSSPEHVNRPINGNGKQ	-246_5543	P19157	1	Mouse_09-2020	null	[MS,MS:1001208,SEQUEST,]	2.6e-3	null	ms_run[1]:scan=1549	946.5	4	2306.23549	577.31455	K	0	190	211
PSM	GLSQSALPYRR	-246_5934	Q921R2	1	Mouse_09-2020	null	[MS,MS:1001208,SEQUEST,]	3.8e-2	null	ms_run[1]:scan=1612	978.8	3	1247.68485	416.56668	K	V	10	21
PSM	VQEEIDRVVGR	-246_6461	Q64458	0	Mouse_09-2020	null	[MS,MS:1001208,SEQUEST,]	2.3e-3	null	ms_run[1]:scan=1697	1022.5	3	1299.70172	433.90536	K	R	323	334
PSM	VQEEIDRVVGR	-246_6461	P33267	0	Mouse_09-2020	null	[MS,MS:1001208,SEQUEST,]	2.3e-3	null	ms_run[1]:scan=1697	1022.5	3	1299.70172	433.90536	R	R	324	335
PSM	TWNDPSVQQDIK	-246_10442	P20029	1	Mouse_09-2020	null	[MS,MS:1001208,SEQUEST,]	5.6e-4	null	ms_run[1]:scan=2328	1348.1	2	1430.69158	715.84916	R	L	103	115
PSM	LSRTPGNRIVYLYTKK	-246_6013	A0A0G2JGY8	1	Mouse_09-2020	null	[MS,MS:1001208,SEQUEST,]	5.6e-4	null	ms_run[1]:scan=1625	985.7	4	1909.10171	478.03091	R	G	22	38
PSM	IQGATIPINQARPNR	-246_6438	Q8R0Y6	1	Mouse_09-2020	null	[MS,MS:1001208,SEQUEST,]	5.6e-4	null	ms_run[1]:scan=1693	1020.6	3	1648.92423	550.31291	K	L	540	555
PSM	VYKQSDLDTLAK	-246_6424	P11725	1	Mouse_09-2020	null	[MS,MS:1001208,SEQUEST,]	5.6e-4	null	ms_run[1]:scan=1691	1019.6	3	1380.73597	460.91716	R	A	142	154
PSM	ANLVFKEIEKK	-246_6410	P32020	1	Mouse_09-2020	null	[MS,MS:1001208,SEQUEST,]	5.6e-4	null	ms_run[1]:scan=1689	1018.4	3	1318.77170	440.26249	K	E	433	444
PSM	LRNWASGQDLQAK	-246_6370	Q9Z1P6	1	Mouse_09-2020	null	[MS,MS:1001208,SEQUEST,]	5.6e-4	null	ms_run[1]:scan=1684	1015.8	3	1486.77646	496.26355	K	Q	11	24
PSM	WDTVSNQVQR	-246_6343	Q64374	1	Mouse_09-2020	null	[MS,MS:1001208,SEQUEST,]	5.6e-4	null	ms_run[1]:scan=1679	1013.3	2	1232.60112	616.80455	R	A	42	52
PSM	KFYEAFSK	-246_6319	P11499	1	Mouse_09-2020	null	[MS,MS:1001208,SEQUEST,]	1.1e-3	null	ms_run[1]:scan=1676	1011.7	2	1019.51946	510.26347	K	L	428	436
PSM	DNHYQINSIQK	-246_6256	Q91VL9	1	Mouse_09-2020	null	[MS,MS:1001208,SEQUEST,]	3.5e-2	null	ms_run[1]:scan=1666	1006.6	2	1359.66924	680.33621	R	Q	513	524
PSM	VGVNGFGR	-246_6242	A0A1D5RLD8	1	Mouse_09-2020	null	[MS,MS:1001208,SEQUEST,]	2.3e-3	null	ms_run[1]:scan=1664	1005.5	2	805.43151	403.21939	K	G	4	12
PSM	AVLLGPPGAGKGTQAPK	-246_6192	Q9WTP6	1	Mouse_09-2020	null	[MS,MS:1001208,SEQUEST,]	5.6e-4	null	ms_run[1]:scan=1656	1001.5	3	1561.90702	521.30687	R	A	18	35
PSM	SSFRGDTNFYGK	-246_6182	Q9EQ20	1	Mouse_09-2020	null	[MS,MS:1001208,SEQUEST,]	5.1e-3	null	ms_run[1]:scan=1654	1000.4	3	1378.64051	460.21772	R	G	489	501
PSM	YAREAYNLGVR	-246_6174	O35490	1	Mouse_09-2020	null	[MS,MS:1001208,SEQUEST,]	5.1e-3	null	ms_run[1]:scan=1653	999.9	3	1311.68543	437.89832	K	I	284	295
PSM	EIGFSDKQISK	-246_6117	Q8C196	1	Mouse_09-2020	null	[MS,MS:1001208,SEQUEST,]	2.0e-2	null	ms_run[1]:scan=1644	995.3	3	1251.65805	417.89083	K	L	909	920
PSM	REDIFYTSK	-246_6104	P70694	0	Mouse_09-2020	null	[MS,MS:1001208,SEQUEST,]	3.4e-3	null	ms_run[1]:scan=1642	994.2	2	1158.57915	579.79312	K	W	76	85
PSM	REDIFYTSK	-246_6104	Q91WT7	0	Mouse_09-2020	null	[MS,MS:1001208,SEQUEST,]	3.4e-3	null	ms_run[1]:scan=1642	994.2	2	1158.57915	579.79312	K	W	76	85
PSM	GYLLTRDPHLNK	-246_6081	P06801	1	Mouse_09-2020	null	[MS,MS:1001208,SEQUEST,]	5.9e-3	null	ms_run[1]:scan=1637	991.8	3	1426.78617	476.26489	R	L	15	27
PSM	AVSYLGPK	-246_6074	O08997	1	Mouse_09-2020	null	[MS,MS:1001208,SEQUEST,]	1.6e-2	null	ms_run[1]:scan=1636	991.3	2	834.47093	417.73963	K	0	61	69
PSM	SLFHYRQYSAGK	-246_6043	Q8C196	1	Mouse_09-2020	null	[MS,MS:1001208,SEQUEST,]	5.6e-4	null	ms_run[1]:scan=1631	988.6	3	1456.73682	486.24924	K	A	1487	1499
PSM	SLSFNSDR	-246_6019	Q63886	1	Mouse_09-2020	null	[MS,MS:1001208,SEQUEST,]	2.1e-2	null	ms_run[1]:scan=1626	986.2	2	925.43730	463.22233	K	N	198	206
PSM	RVVDVFTK	-246_5995	Q9JIZ0	1	Mouse_09-2020	null	[MS,MS:1001208,SEQUEST,]	4.5e-3	null	ms_run[1]:scan=1623	984.5	2	963.56194	482.28473	K	M	16	24
PSM	GDNQSPIELHTKDIK	-246_5538	P16015	1	Mouse_09-2020	null	[MS,MS:1001208,SEQUEST,]	5.6e-4	null	ms_run[1]:scan=1548	946.0	4	1694.86965	424.47315	K	D	25	40
PSM	IQTQPGYANTLR	-246_7223	G5E902	1	Mouse_09-2020	null	[MS,MS:1001208,SEQUEST,]	5.6e-4	null	ms_run[1]:scan=1813	1082.5	2	1361.71807	681.36223	R	A	186	198
PSM	EAYNLGVR	-246_7256	O35490	1	Mouse_09-2020	null	[MS,MS:1001208,SEQUEST,]	1.6e-2	null	ms_run[1]:scan=1818	1084.9	2	921.47966	461.24307	R	I	287	295
PSM	GISEETTTGVHNLYK	-246_8148	P50247	1	Mouse_09-2020	null	[MS,MS:1001208,SEQUEST,]	5.6e-4	null	ms_run[1]:scan=1964	1160.1	3	1648.81748	550.27741	R	M	152	167
PSM	VNADEVGGEALGR	-246_8135	A8DUK4	1	Mouse_09-2020	null	[MS,MS:1001208,SEQUEST,]	5.6e-4	null	ms_run[1]:scan=1961	1158.6	2	1286.63408	643.82040	K	L	19	32
PSM	VNADEVGGEALGR	-246_8124	A8DUK4	1	Mouse_09-2020	null	[MS,MS:1001208,SEQUEST,]	1.1e-3	null	ms_run[1]:scan=1959	1157.5	3	1286.63257	429.54936	K	L	19	32
PSM	VKDGPGGKEATWVVDVK	-246_8095	P32020	1	Mouse_09-2020	null	[MS,MS:1001208,SEQUEST,]	5.6e-4	null	ms_run[1]:scan=1954	1155.0	3	1784.95420	595.65623	K	G	463	480
PSM	LSPVAEEFRDR	-246_8082	Q00623	1	Mouse_09-2020	null	[MS,MS:1001208,SEQUEST,]	5.6e-4	null	ms_run[1]:scan=1952	1153.9	3	1318.67411	440.22985	R	R	164	175
PSM	DGPGFYTTR	-246_8075	Q8BMS1	1	Mouse_09-2020	null	[MS,MS:1001208,SEQUEST,]	1.1e-3	null	ms_run[1]:scan=1951	1153.4	2	1013.46843	507.23798	K	L	541	550
PSM	QFSQYIK	-246_8067	P47962	1	Mouse_09-2020	null	[MS,MS:1001208,SEQUEST,]	3.4e-3	null	ms_run[1]:scan=1950	1152.9	2	913.47759	457.24254	K	N	222	229
PSM	RGAWILNR	-246_8050	P97872	1	Mouse_09-2020	null	[MS,MS:1001208,SEQUEST,]	5.6e-4	null	ms_run[1]:scan=1948	1151.8	2	985.56932	493.28814	R	G	217	225
PSM	AIAEELAPER	-246_8016	O35490	1	Mouse_09-2020	null	[MS,MS:1001208,SEQUEST,]	5.6e-4	null	ms_run[1]:scan=1942	1148.8	2	1098.57927	549.79312	R	F	309	319
PSM	YSTDVSVDEVK	-246_8010	P26443	1	Mouse_09-2020	null	[MS,MS:1001208,SEQUEST,]	5.6e-4	null	ms_run[1]:scan=1941	1148.2	2	1241.59001	621.29843	R	L	152	163
PSM	FLSHWDHITR	-246_8003	Q8BH95	1	Mouse_09-2020	null	[MS,MS:1001208,SEQUEST,]	3.3e-3	null	ms_run[1]:scan=1940	1147.7	3	1311.65842	437.89128	K	K	116	126
PSM	RYRALLSPTFTSGK	-246_7988	Q64459	1	Mouse_09-2020	null	[MS,MS:1001208,SEQUEST,]	2.1e-2	null	ms_run[1]:scan=1938	1146.7	3	1596.88547	532.96673	K	K	128	142
PSM	FYKNEEGTWSVEK	-246_7974	Q63836	0	Mouse_09-2020	null	[MS,MS:1001208,SEQUEST,]	2.1e-2	null	ms_run[1]:scan=1934	1144.8	3	1616.75919	539.59122	R	I	277	290
PSM	FYKNEEGTWSVEK	-246_7974	A0A0R4J135	0	Mouse_09-2020	null	[MS,MS:1001208,SEQUEST,]	2.1e-2	null	ms_run[1]:scan=1934	1144.8	3	1616.75919	539.59122	R	I	277	290
PSM	REDLFITTK	-246_7969	Q9JLI0	1	Mouse_09-2020	null	[MS,MS:1001208,SEQUEST,]	2.4e-2	null	ms_run[1]:scan=1933	1144.3	2	1122.61601	561.81131	K	W	76	85
PSM	TGPNLHGLFGRK	-246_7955	P62897	1	Mouse_09-2020	null	[MS,MS:1001208,SEQUEST,]	5.6e-4	null	ms_run[1]:scan=1931	1143.1	3	1296.71692	432.91056	K	G	29	41
PSM	LQNLQLQPGK	-246_7938	P32020	1	Mouse_09-2020	null	[MS,MS:1001208,SEQUEST,]	2.3e-3	null	ms_run[1]:scan=1928	1141.6	2	1138.65984	569.83258	K	K	535	545
PSM	FYALSAK	-246_8156	P14211	1	Mouse_09-2020	null	[MS,MS:1001208,SEQUEST,]	3.4e-3	null	ms_run[1]:scan=1965	1160.7	2	799.43474	400.22107	R	E	74	81
PSM	LQNIQFK	-246_7903	Q07417	1	Mouse_09-2020	null	[MS,MS:1001208,SEQUEST,]	2.3e-3	null	ms_run[1]:scan=1922	1138.6	2	890.50920	445.75835	K	A	307	314
PSM	SGNYYVLNGSK	-246_8188	E9Q5L3	1	Mouse_09-2020	null	[MS,MS:1001208,SEQUEST,]	5.6e-4	null	ms_run[1]:scan=1971	1163.7	2	1201.58611	601.29603	K	W	195	206
PSM	HSENILYVSSETIKK	-246_8240	Q91XE0	1	Mouse_09-2020	null	[MS,MS:1001208,SEQUEST,]	3.4e-3	null	ms_run[1]:scan=1978	1167.5	3	1747.92221	583.31235	K	F	128	143
PSM	RADFGFTVNK	-246_8559	Q99LB7	1	Mouse_09-2020	null	[MS,MS:1001208,SEQUEST,]	3.4e-3	null	ms_run[1]:scan=2029	1193.7	2	1154.59136	577.80128	R	I	855	865
PSM	GYEPDPNIVK	-246_8554	P11725	1	Mouse_09-2020	null	[MS,MS:1001208,SEQUEST,]	6.5e-3	null	ms_run[1]:scan=2028	1193.2	2	1131.56352	566.28767	K	A	222	232
PSM	TYIIGELHPDDRSK	-246_8507	G5E850	1	Mouse_09-2020	null	[MS,MS:1001208,SEQUEST,]	2.3e-3	null	ms_run[1]:scan=2020	1189.1	4	1643.83889	411.71515	K	A	78	92
PSM	KFPPDGSAPYGAR	-246_8484	Q9QXD6	1	Mouse_09-2020	null	[MS,MS:1001208,SEQUEST,]	5.6e-4	null	ms_run[1]:scan=2017	1187.5	3	1362.67801	454.89821	K	V	232	245
PSM	YGAHNYHPLPVALER	-246_8466	P29758	1	Mouse_09-2020	null	[MS,MS:1001208,SEQUEST,]	5.6e-4	null	ms_run[1]:scan=2014	1185.9	4	1736.88637	434.97714	K	K	50	65
PSM	IIENLHDVAYK	-246_8457	Q9DB77	1	Mouse_09-2020	null	[MS,MS:1001208,SEQUEST,]	3.4e-3	null	ms_run[1]:scan=2012	1185.1	3	1314.70420	438.90659	R	A	173	184
PSM	ELIIGDR	-246_8451	Q03265	1	Mouse_09-2020	null	[MS,MS:1001208,SEQUEST,]	2.6e-3	null	ms_run[1]:scan=2011	1184.6	2	815.46221	408.23471	R	T	208	215
PSM	TEWLDGK	-246_8439	P17742	1	Mouse_09-2020	null	[MS,MS:1001208,SEQUEST,]	1.4e-2	null	ms_run[1]:scan=2009	1183.4	2	848.41466	424.71107	K	V	119	126
PSM	NVSEIRQYTLGK	-246_8431	Q05421	1	Mouse_09-2020	null	[MS,MS:1001208,SEQUEST,]	8.6e-3	null	ms_run[1]:scan=2008	1182.9	3	1407.75895	469.92454	K	K	238	250
PSM	YQAVTATLEEK	-246_8420	A0A1B0GS68	1	Mouse_09-2020	null	[MS,MS:1001208,SEQUEST,]	5.6e-4	null	ms_run[1]:scan=2007	1182.3	2	1252.64238	626.82462	K	K	392	403
PSM	TYIIGELHPDDRSK	-246_8415	G5E850	1	Mouse_09-2020	null	[MS,MS:1001208,SEQUEST,]	5.6e-4	null	ms_run[1]:scan=2006	1181.8	3	1643.83792	548.61777	K	A	78	92
PSM	LSDGVAVLK	-246_8363	P63038	1	Mouse_09-2020	null	[MS,MS:1001208,SEQUEST,]	5.6e-4	null	ms_run[1]:scan=1998	1177.7	2	901.53447	451.27129	K	G	397	406
PSM	KHLEINPDHPIVETLR	-246_8337	P11499	1	Mouse_09-2020	null	[MS,MS:1001208,SEQUEST,]	5.6e-4	null	ms_run[1]:scan=1995	1176.1	4	1911.04470	478.51663	K	K	624	640
PSM	ANPIQGFSAK	-246_8329	P19783	1	Mouse_09-2020	null	[MS,MS:1001208,SEQUEST,]	5.6e-4	null	ms_run[1]:scan=1994	1175.6	2	1032.54692	516.77727	K	D	150	160
PSM	IQREAHFLVEELKK	-246_8314	Q05421	1	Mouse_09-2020	null	[MS,MS:1001208,SEQUEST,]	2.3e-3	null	ms_run[1]:scan=1992	1174.5	4	1739.97890	435.75053	R	K	147	161
PSM	YDYQRQPDSGISSIR	-246_8256	Q91YQ5	1	Mouse_09-2020	null	[MS,MS:1001208,SEQUEST,]	7.3e-3	null	ms_run[1]:scan=1982	1169.4	3	1784.85788	595.62358	R	F	265	280
PSM	VATRWDIQKYAR	-246_8245	O35490	1	Mouse_09-2020	null	[MS,MS:1001208,SEQUEST,]	5.6e-4	null	ms_run[1]:scan=1979	1168.0	3	1506.81873	502.94404	R	A	275	287
PSM	QATVGDVNTDRPGLLDLKGKAK	-246_8209	P31786	1	Mouse_09-2020	null	[MS,MS:1001208,SEQUEST,]	5.6e-4	null	ms_run[1]:scan=1974	1165.3	4	2296.26211	574.82094	K	D	34	56
PSM	QFHLHWGSSDDHGSEHTVDGVK	-246_7231	P16015	1	Mouse_09-2020	null	[MS,MS:1001208,SEQUEST,]	5.6e-4	null	ms_run[1]:scan=1814	1083.0	4	2475.10854	619.53226	R	A	92	114
PSM	FYEQFSK	-246_7896	P07901	1	Mouse_09-2020	null	[MS,MS:1001208,SEQUEST,]	3.5e-2	null	ms_run[1]:scan=1921	1138.0	2	948.44597	474.72672	K	I	438	445
PSM	NLEAIVQK	-246_7837	P06801	1	Mouse_09-2020	null	[MS,MS:1001208,SEQUEST,]	3.4e-3	null	ms_run[1]:scan=1911	1133.0	2	914.53020	457.76892	K	K	363	371
PSM	GNLANVIR	-246_7513	P51881	1	Mouse_09-2020	null	[MS,MS:1001208,SEQUEST,]	1.5e-2	null	ms_run[1]:scan=1862	1107.6	2	856.49956	428.75360	R	F	73	81
PSM	GDGPVQGTIHFEQK	-246_7490	P08228	1	Mouse_09-2020	null	[MS,MS:1001208,SEQUEST,]	2.0e-2	null	ms_run[1]:scan=1857	1105.2	2	1512.74382	756.87570	K	S	11	25
PSM	ALAAFLKK	-246_7460	Q9CZX8	1	Mouse_09-2020	null	[MS,MS:1001208,SEQUEST,]	3.4e-3	null	ms_run[1]:scan=1853	1102.9	2	861.55455	431.28146	R	G	17	25
PSM	KDGVDFGKWR	-246_7437	Q91Y97	1	Mouse_09-2020	null	[MS,MS:1001208,SEQUEST,]	7.3e-3	null	ms_run[1]:scan=1850	1101.4	3	1207.62018	403.21213	K	V	140	150
PSM	TAPFDSRFPNQNQTK	-246_7432	P56391	1	Mouse_09-2020	null	[MS,MS:1001208,SEQUEST,]	2.1e-2	null	ms_run[1]:scan=1849	1100.8	3	1750.84806	584.28843	K	C	14	29
PSM	IVREPWVEQDK	-246_7420	P49429	1	Mouse_09-2020	null	[MS,MS:1001208,SEQUEST,]	7.8e-3	null	ms_run[1]:scan=1846	1099.5	3	1398.73688	466.91738	K	G	117	128
PSM	LFAYPDTHR	-246_7404	P24270	1	Mouse_09-2020	null	[MS,MS:1001208,SEQUEST,]	5.6e-4	null	ms_run[1]:scan=1844	1098.3	2	1119.55779	560.28272	R	R	355	364
PSM	IYTFNQSR	-246_7397	Q91ZJ5	1	Mouse_09-2020	null	[MS,MS:1001208,SEQUEST,]	2.6e-3	null	ms_run[1]:scan=1843	1097.8	2	1028.51579	514.76162	K	P	185	193
PSM	GDGPVQGTIHFEQK	-246_7390	P08228	1	Mouse_09-2020	null	[MS,MS:1001208,SEQUEST,]	2.3e-3	null	ms_run[1]:scan=1841	1096.7	3	1512.74530	504.91956	K	S	11	25
PSM	FLRENPYYDSR	-246_7367	Q68FD5	1	Mouse_09-2020	null	[MS,MS:1001208,SEQUEST,]	3.4e-3	null	ms_run[1]:scan=1838	1095.1	3	1459.69718	487.23700	R	V	893	904
PSM	ALDLDPSK	-246_7346	Q8BWT1	1	Mouse_09-2020	null	[MS,MS:1001208,SEQUEST,]	7.1e-3	null	ms_run[1]:scan=1833	1092.6	2	858.45616	429.73200	K	N	333	341
PSM	NFTDVHPDYGAR	-246_7332	P24270	1	Mouse_09-2020	null	[MS,MS:1001208,SEQUEST,]	3.4e-2	null	ms_run[1]:scan=1831	1091.5	3	1391.63276	464.54947	K	Q	481	493
PSM	FAAATGATPIAGR	-246_7325	P14206	1	Mouse_09-2020	null	[MS,MS:1001208,SEQUEST,]	5.6e-4	null	ms_run[1]:scan=1829	1090.5	2	1203.64812	602.32766	K	T	90	103
PSM	ALDLDPSK	-246_7313	Q8BWT1	1	Mouse_09-2020	null	[MS,MS:1001208,SEQUEST,]	2.3e-3	null	ms_run[1]:scan=1827	1089.4	2	858.45616	429.73200	K	N	333	341
PSM	FYGDLEKDKGLQTSQDAR	-246_7307	P14211	1	Mouse_09-2020	null	[MS,MS:1001208,SEQUEST,]	2.3e-3	null	ms_run[1]:scan=1825	1088.6	3	2071.00833	691.00788	K	Y	56	74
PSM	HLFTGPALSK	-246_7289	P35505	1	Mouse_09-2020	null	[MS,MS:1001208,SEQUEST,]	5.6e-4	null	ms_run[1]:scan=1823	1087.6	2	1070.59868	535.80329	K	Q	48	58
PSM	TIAPALVSK	-246_7261	P17182	1	Mouse_09-2020	null	[MS,MS:1001208,SEQUEST,]	2.3e-3	null	ms_run[1]:scan=1819	1085.4	2	899.55577	450.28166	K	V	72	81
PSM	VIADNVKDWSK	-246_7531	P17751	1	Mouse_09-2020	null	[MS,MS:1001208,SEQUEST,]	5.6e-4	null	ms_run[1]:scan=1865	1109.2	3	1274.67377	425.56283	K	V	200	211
PSM	LHVDPENFR	-246_7881	A8DUK4	1	Mouse_09-2020	null	[MS,MS:1001208,SEQUEST,]	1.1e-3	null	ms_run[1]:scan=1919	1137.0	2	1126.56413	563.78563	K	L	97	106
PSM	GIRHEVININLK	-246_7567	O09131	1	Mouse_09-2020	null	[MS,MS:1001208,SEQUEST,]	5.6e-4	null	ms_run[1]:scan=1869	1111.4	3	1405.82654	469.28065	K	K	46	58
PSM	DIKGVSEIVHEGK	-246_7598	P12710	1	Mouse_09-2020	null	[MS,MS:1001208,SEQUEST,]	5.6e-4	null	ms_run[1]:scan=1874	1113.8	3	1410.75968	470.92442	K	I	34	47
PSM	GYSFTTTAER	-246_7829	P60710	1	Mouse_09-2020	null	[MS,MS:1001208,SEQUEST,]	2.1e-2	null	ms_run[1]:scan=1910	1132.4	2	1132.52568	566.76710	R	I	197	207
PSM	YLPESLK	-246_7819	Q5FW57	0	Mouse_09-2020	null	[MS,MS:1001208,SEQUEST,]	7.3e-3	null	ms_run[1]:scan=1909	1131.8	2	849.47099	425.23946	K	Y	20	27
PSM	YLPESLK	-246_7819	Q91XE0	0	Mouse_09-2020	null	[MS,MS:1001208,SEQUEST,]	7.3e-3	null	ms_run[1]:scan=1909	1131.8	2	849.47099	425.23946	K	Y	21	28
PSM	SNFEEALAAHK	-246_7813	P09103	1	Mouse_09-2020	null	[MS,MS:1001208,SEQUEST,]	2.3e-3	null	ms_run[1]:scan=1908	1131.3	3	1216.59519	406.20341	K	L	34	45
PSM	QGYVIYR	-246_7805	Q9CZM2	1	Mouse_09-2020	null	[MS,MS:1001208,SEQUEST,]	6.8e-3	null	ms_run[1]:scan=1907	1130.8	2	898.47807	449.74270	K	R	57	64
PSM	YLRYTPQP	-246_7753	Q6GT24	1	Mouse_09-2020	null	[MS,MS:1001208,SEQUEST,]	2.3e-2	null	ms_run[1]:scan=1898	1126.2	2	1037.54070	519.27437	K	0	217	225
PSM	YLGGTDDLTK	-246_7745	Q8VCT4	1	Mouse_09-2020	null	[MS,MS:1001208,SEQUEST,]	5.6e-4	null	ms_run[1]:scan=1897	1125.6	2	1082.53655	541.77185	K	K	401	411
PSM	KHPDASVNFSEFSK	-246_7739	P63158	1	Mouse_09-2020	null	[MS,MS:1001208,SEQUEST,]	5.6e-4	null	ms_run[1]:scan=1896	1125.1	3	1592.77018	531.59497	K	C	30	44
PSM	HQKVVEIAPATHLDPQLR	-246_7730	G5E8R3	1	Mouse_09-2020	null	[MS,MS:1001208,SEQUEST,]	5.6e-4	null	ms_run[1]:scan=1895	1124.6	4	2052.13540	513.78918	R	R	271	289
PSM	FGELALTKESK	-246_7722	Q8BMS1	1	Mouse_09-2020	null	[MS,MS:1001208,SEQUEST,]	7.8e-3	null	ms_run[1]:scan=1894	1124.1	3	1222.66468	408.22744	K	L	327	338
PSM	QHGIPIPVTPK	-246_7694	P16460	1	Mouse_09-2020	null	[MS,MS:1001208,SEQUEST,]	5.6e-4	null	ms_run[1]:scan=1889	1121.7	2	1186.69292	593.85077	K	P	166	177
PSM	YSDYFK	-246_7679	Q05421	1	Mouse_09-2020	null	[MS,MS:1001208,SEQUEST,]	1.6e-2	null	ms_run[1]:scan=1887	1120.5	2	822.36650	411.68706	K	F	423	429
PSM	IFSSEHDIFRESVRK	-246_7670	A0A0R4J083	1	Mouse_09-2020	null	[MS,MS:1001208,SEQUEST,]	3.4e-3	null	ms_run[1]:scan=1886	1120.0	4	1849.95424	463.24434	R	F	52	67
PSM	RVPGGYTVINKFQGK	-246_7662	O09173	1	Mouse_09-2020	null	[MS,MS:1001208,SEQUEST,]	5.6e-4	null	ms_run[1]:scan=1885	1119.4	3	1663.92624	555.31413	R	F	238	253
PSM	GQALPEVVAK	-246_7629	Q8R0Y6	1	Mouse_09-2020	null	[MS,MS:1001208,SEQUEST,]	5.6e-4	null	ms_run[1]:scan=1879	1116.5	2	1011.58299	506.29530	R	Q	63	73
PSM	SLVFPEAENRK	-246_7622	P11725	1	Mouse_09-2020	null	[MS,MS:1001208,SEQUEST,]	2.3e-3	null	ms_run[1]:scan=1878	1116.0	3	1289.68375	430.56646	R	T	321	332
PSM	FAGPYDKGEYSPSVQK	-246_7610	P25688	1	Mouse_09-2020	null	[MS,MS:1001208,SEQUEST,]	5.6e-4	null	ms_run[1]:scan=1876	1114.8	3	1772.84818	591.62118	K	L	221	237
PSM	RSPALIALR	-246_7606	Q9JLI0	1	Mouse_09-2020	null	[MS,MS:1001208,SEQUEST,]	5.6e-4	null	ms_run[1]:scan=1875	1114.3	2	996.63127	498.81928	K	L	250	259
PSM	WDSWNK	-246_7591	P31786	1	Mouse_09-2020	null	[MS,MS:1001208,SEQUEST,]	1.7e-2	null	ms_run[1]:scan=1873	1113.3	2	835.37352	418.19030	K	K	56	62
PSM	YYTLEEIQKHKDSK	-246_5523	G5E850	1	Mouse_09-2020	null	[MS,MS:1001208,SEQUEST,]	2.6e-3	null	ms_run[1]:scan=1546	944.8	3	1781.90586	594.64046	K	T	11	25
PSM	AFLSSPEHVNRPINGNGKQ	-246_5503	P19157	1	Mouse_09-2020	null	[MS,MS:1001208,SEQUEST,]	1.1e-3	null	ms_run[1]:scan=1543	943.2	4	2065.05947	517.01980	K	0	192	211
PSM	EGHPVTSEPSRPEPAVFK	-246_5483	P52196	1	Mouse_09-2020	null	[MS,MS:1001208,SEQUEST,]	2.5e-2	null	ms_run[1]:scan=1539	941.3	4	1963.98232	491.75226	K	T	137	155
PSM	LRAFHNEAQVNPERK	-246_2875	P11983	1	Mouse_09-2020	null	[MS,MS:1001208,SEQUEST,]	4.7e-2	null	ms_run[1]:scan=1120	725.4	4	1808.95107	452.99332	K	L	467	482
PSM	RLVIQDKNKYNTPK	-246_2784	P47962	1	Mouse_09-2020	null	[MS,MS:1001208,SEQUEST,]	5.6e-4	null	ms_run[1]:scan=1107	718.5	4	1716.97573	429.99934	K	R	35	49
PSM	KFLQPGSQR	-246_2774	P24472	0	Mouse_09-2020	null	[MS,MS:1001208,SEQUEST,]	5.6e-4	null	ms_run[1]:scan=1106	718.0	2	1060.58843	530.79854	K	P	196	205
PSM	KFLQPGSQR	-246_2774	P30115	0	Mouse_09-2020	null	[MS,MS:1001208,SEQUEST,]	5.6e-4	null	ms_run[1]:scan=1106	718.0	2	1060.58843	530.79854	K	P	196	205
PSM	LHPNDEDIHTANER	-246_2745	Q91YI0	1	Mouse_09-2020	null	[MS,MS:1001208,SEQUEST,]	5.6e-4	null	ms_run[1]:scan=1102	715.9	3	1660.76401	554.26065	K	L	81	95
PSM	GRLEEVGNQAR	-246_2707	P08226	1	Mouse_09-2020	null	[MS,MS:1001208,SEQUEST,]	2.3e-3	null	ms_run[1]:scan=1096	712.8	3	1228.63858	410.21794	R	R	226	237
PSM	DSYVGDEAQSKR	-246_2640	P60710	1	Mouse_09-2020	null	[MS,MS:1001208,SEQUEST,]	5.6e-4	null	ms_run[1]:scan=1085	707.1	3	1354.62284	452.21263	K	I	51	63
PSM	TVEAEAAHGTVTR	-246_2612	O88844	1	Mouse_09-2020	null	[MS,MS:1001208,SEQUEST,]	5.6e-4	null	ms_run[1]:scan=1081	705.0	3	1341.67398	447.89676	K	Y	302	315
PSM	LHPNDEDIHTANER	-246_2597	Q91YI0	1	Mouse_09-2020	null	[MS,MS:1001208,SEQUEST,]	1.1e-3	null	ms_run[1]:scan=1079	704.0	4	1660.76504	415.94730	K	L	81	95
PSM	TQIPTQR	-246_2567	A0A1B0GS70	1	Mouse_09-2020	null	[MS,MS:1001208,SEQUEST,]	8.1e-3	null	ms_run[1]:scan=1074	701.4	2	843.46813	422.23778	K	G	91	98
PSM	RAPYKGEVTTLK	-246_2559	Q9EQF5	1	Mouse_09-2020	null	[MS,MS:1001208,SEQUEST,]	5.6e-4	null	ms_run[1]:scan=1073	700.9	3	1362.77295	454.92951	K	R	490	502
PSM	RIDTDLSK	-246_2545	Q9CQA3	1	Mouse_09-2020	null	[MS,MS:1001208,SEQUEST,]	8.6e-3	null	ms_run[1]:scan=1071	699.8	2	947.51525	474.26146	R	S	118	126
PSM	KVNVVEQEKIDK	-246_2448	P17182	1	Mouse_09-2020	null	[MS,MS:1001208,SEQUEST,]	5.6e-4	null	ms_run[1]:scan=1059	693.6	3	1428.80527	476.94007	K	M	81	93
PSM	GGARVEPVDASGTEK	-246_2402	Q3U367	1	Mouse_09-2020	null	[MS,MS:1001208,SEQUEST,]	5.6e-4	null	ms_run[1]:scan=1052	690.0	3	1472.73383	491.58284	R	F	40	55
PSM	QHLQIQSSQSHLNK	-246_2393	Q91XE0	1	Mouse_09-2020	null	[MS,MS:1001208,SEQUEST,]	3.3e-3	null	ms_run[1]:scan=1051	689.4	4	1647.85500	412.71949	K	I	100	114
PSM	RLTSDLGR	-246_2385	A2AVJ7	1	Mouse_09-2020	null	[MS,MS:1001208,SEQUEST,]	1.1e-3	null	ms_run[1]:scan=1050	688.9	2	917.51598	459.26179	K	A	1412	1420
PSM	QHLQIQSSQSHLNK	-246_2360	Q91XE0	1	Mouse_09-2020	null	[MS,MS:1001208,SEQUEST,]	5.6e-4	null	ms_run[1]:scan=1046	686.8	3	1647.85526	549.95690	K	I	100	114
PSM	VLENAEGAR	-246_2355	P38647	1	Mouse_09-2020	null	[MS,MS:1001208,SEQUEST,]	3.3e-2	null	ms_run[1]:scan=1044	686.0	2	958.49474	479.75126	K	T	77	86
PSM	VLKQVHPDTGISSK	-246_2917	Q64475	1	Mouse_09-2020	null	[MS,MS:1001208,SEQUEST,]	5.6e-4	null	ms_run[1]:scan=1128	729.4	3	1508.84378	503.61922	K	M	45	59
PSM	GAAYSHAEDSIRK	-246_2344	Q9QXE0	1	Mouse_09-2020	null	[MS,MS:1001208,SEQUEST,]	5.6e-4	null	ms_run[1]:scan=1042	684.9	3	1404.68662	468.90039	K	V	226	239
PSM	ITITNDKGRLSK	-246_2923	P63017	1	Mouse_09-2020	null	[MS,MS:1001208,SEQUEST,]	2.3e-3	null	ms_run[1]:scan=1129	729.9	3	1345.77875	449.26478	K	D	501	513
PSM	FQGRDDDARRDFEK	-246_2979	Q8VBW8	1	Mouse_09-2020	null	[MS,MS:1001208,SEQUEST,]	2.7e-2	null	ms_run[1]:scan=1138	734.5	4	1754.81984	439.46058	R	A	132	146
PSM	GVSEIVHEGKKIK	-246_3480	P12710	1	Mouse_09-2020	null	[MS,MS:1001208,SEQUEST,]	5.1e-3	null	ms_run[1]:scan=1217	775.4	3	1423.82700	475.28043	K	T	37	50
PSM	RLASSVLR	-246_3471	P84099	1	Mouse_09-2020	null	[MS,MS:1001208,SEQUEST,]	2.5e-2	null	ms_run[1]:scan=1216	774.9	2	901.55730	451.28253	K	G	9	17
PSM	NLQFHR	-246_3464	P49429	1	Mouse_09-2020	null	[MS,MS:1001208,SEQUEST,]	4.3e-2	null	ms_run[1]:scan=1215	774.4	2	814.43175	407.71956	K	W	203	209
PSM	FDGKTPATLGHNTR	-246_3457	Q8K169	1	Mouse_09-2020	null	[MS,MS:1001208,SEQUEST,]	5.6e-4	null	ms_run[1]:scan=1214	773.8	3	1514.76990	505.59519	K	Y	340	354
PSM	KYKPLDLRPK	-246_3401	Q6ZWV7	1	Mouse_09-2020	null	[MS,MS:1001208,SEQUEST,]	3.3e-3	null	ms_run[1]:scan=1206	769.7	3	1257.76783	419.92744	K	T	77	87
PSM	HNPSNQSYTLSGTK	-246_3344	A0A0A0MQ68	1	Mouse_09-2020	null	[MS,MS:1001208,SEQUEST,]	5.6e-4	null	ms_run[1]:scan=1195	764.0	3	1533.72855	511.91459	R	W	206	220
PSM	QQYEHTVQVSR	-246_3320	Q99J08	1	Mouse_09-2020	null	[MS,MS:1001208,SEQUEST,]	5.6e-4	null	ms_run[1]:scan=1192	762.5	3	1374.67545	458.89687	K	S	276	287
PSM	GATPYGGVK	-246_3290	Q8QZT1	1	Mouse_09-2020	null	[MS,MS:1001208,SEQUEST,]	2.6e-3	null	ms_run[1]:scan=1187	760.0	2	849.44304	425.22689	R	E	163	172
PSM	TQLVSNLKK	-246_3277	P05202	1	Mouse_09-2020	null	[MS,MS:1001208,SEQUEST,]	2.5e-2	null	ms_run[1]:scan=1185	759.0	2	1030.62541	515.81640	R	G	356	365
PSM	HHPSIQPTLEGGK	-246_3181	Q921G7	1	Mouse_09-2020	null	[MS,MS:1001208,SEQUEST,]	5.6e-4	null	ms_run[1]:scan=1171	751.6	3	1400.72806	467.58088	K	I	344	357
PSM	EGNHKPGTDYLKPPK	-246_3145	Q61176	1	Mouse_09-2020	null	[MS,MS:1001208,SEQUEST,]	3.3e-2	null	ms_run[1]:scan=1165	748.7	4	1680.87014	420.97306	R	0	309	324
PSM	HHAAYVNNLNATEEK	-246_3114	P09671	1	Mouse_09-2020	null	[MS,MS:1001208,SEQUEST,]	5.6e-4	null	ms_run[1]:scan=1160	745.9	3	1710.81992	570.94466	K	H	54	69
PSM	GYLKDPAR	-246_3083	D3Z041	1	Mouse_09-2020	null	[MS,MS:1001208,SEQUEST,]	3.6e-2	null	ms_run[1]:scan=1154	743.0	2	919.49938	460.25343	K	A	519	527
PSM	SGVVTDGVK	-246_3043	Q9DCW4	1	Mouse_09-2020	null	[MS,MS:1001208,SEQUEST,]	5.6e-4	null	ms_run[1]:scan=1149	740.2	2	861.46788	431.23745	K	S	27	36
PSM	KGVPVKVTNIKDGTTR	-246_3017	P16460	1	Mouse_09-2020	null	[MS,MS:1001208,SEQUEST,]	5.6e-4	null	ms_run[1]:scan=1143	737.3	4	1713.00173	429.00589	K	T	229	245
PSM	SVTAPYKYPRK	-246_2994	D3Z106	1	Mouse_09-2020	null	[MS,MS:1001208,SEQUEST,]	5.6e-4	null	ms_run[1]:scan=1140	735.6	3	1309.72638	437.24695	K	E	508	519
PSM	KGIEESLK	-246_2986	Q61425	1	Mouse_09-2020	null	[MS,MS:1001208,SEQUEST,]	3.4e-3	null	ms_run[1]:scan=1139	735.1	2	903.51433	452.26092	K	M	68	76
PSM	IQEAGTEVVKAK	-246_2967	P08249	1	Mouse_09-2020	null	[MS,MS:1001208,SEQUEST,]	2.3e-3	null	ms_run[1]:scan=1136	733.5	3	1272.71564	424.91012	R	G	230	242
PSM	GSVLPNSDK	-246_3546	P32020	1	Mouse_09-2020	null	[MS,MS:1001208,SEQUEST,]	2.3e-3	null	ms_run[1]:scan=1227	780.5	2	916.47368	458.74036	K	A	483	492
PSM	FDGKKPDTLGSNTR	-246_2331	Q8R084	1	Mouse_09-2020	null	[MS,MS:1001208,SEQUEST,]	5.6e-4	null	ms_run[1]:scan=1039	683.2	3	1535.78171	512.59860	R	Y	340	354
PSM	SDVGTRYSHLSSNK	-246_2257	Q99P30	1	Mouse_09-2020	null	[MS,MS:1001208,SEQUEST,]	2.3e-3	null	ms_run[1]:scan=1026	676.4	3	1550.75608	517.59010	K	S	26	40
PSM	VGEFSGANKEK	-246_1368	P10639	1	Mouse_09-2020	null	[MS,MS:1001208,SEQUEST,]	7.1e-3	null	ms_run[1]:scan=877	599.5	2	1165.58440	583.29603	K	E	86	97
PSM	TATPQQAQEVHEK	-246_1277	P17751	1	Mouse_09-2020	null	[MS,MS:1001208,SEQUEST,]	2.2e-2	null	ms_run[1]:scan=862	591.6	3	1466.72367	489.57932	K	R	226	239
PSM	SQRYEVAVKK	-246_1207	Q9R0H0	1	Mouse_09-2020	null	[MS,MS:1001208,SEQUEST,]	2.3e-3	null	ms_run[1]:scan=850	585.4	3	1207.67923	403.23130	R	A	57	67
PSM	YKYEDKDGKQPVGR	-246_1157	Q8CG76	1	Mouse_09-2020	null	[MS,MS:1001208,SEQUEST,]	1.9e-2	null	ms_run[1]:scan=842	581.3	4	1682.85085	421.46787	K	F	245	259
PSM	FTRGEADRDTYRR	-246_1139	P63325	1	Mouse_09-2020	null	[MS,MS:1001208,SEQUEST,]	2.0e-2	null	ms_run[1]:scan=839	579.7	4	1642.80617	411.45657	R	A	117	130
PSM	FRHGFREGTTPKPK	-246_954	Q9D823	1	Mouse_09-2020	null	[MS,MS:1001208,SEQUEST,]	8.6e-3	null	ms_run[1]:scan=805	562.1	4	1657.89431	415.22849	R	A	74	88
PSM	SANSPDGKKLPR	-246_854	P58252	1	Mouse_09-2020	null	[MS,MS:1001208,SEQUEST,]	3.5e-2	null	ms_run[1]:scan=787	552.8	3	1269.69037	423.90184	K	F	276	288
PSM	FHVEEEGKGKDASGNK	-246_850	P09411	1	Mouse_09-2020	null	[MS,MS:1001208,SEQUEST,]	2.3e-3	null	ms_run[1]:scan=786	552.3	4	1731.82827	433.71287	R	K	124	140
PSM	YHTINGHNAEVRK	-246_785	O88569	1	Mouse_09-2020	null	[MS,MS:1001208,SEQUEST,]	2.3e-3	null	ms_run[1]:scan=774	546.1	3	1538.78226	513.59893	K	L	174	187
PSM	KAHAAIRENPVYEKKPK	-246_695	P47962	1	Mouse_09-2020	null	[MS,MS:1001208,SEQUEST,]	2.5e-2	null	ms_run[1]:scan=754	536.0	4	1979.11745	495.53508	K	E	242	259
PSM	SGQRKPATSYVR	-246_631	P41105	1	Mouse_09-2020	null	[MS,MS:1001208,SEQUEST,]	5.6e-4	null	ms_run[1]:scan=738	527.7	3	1349.72715	450.58099	R	T	68	80
PSM	VVPEKGTADKKPAVGK	-246_545	Q9D8E6	1	Mouse_09-2020	null	[MS,MS:1001208,SEQUEST,]	2.3e-3	null	ms_run[1]:scan=715	516.2	4	1623.94277	406.74117	K	G	368	384
PSM	FHHSLTDHTR	-246_443	Q99LB7	1	Mouse_09-2020	null	[MS,MS:1001208,SEQUEST,]	5.6e-4	null	ms_run[1]:scan=694	505.7	3	1250.60236	417.53902	R	I	446	456
PSM	RRRLETEDTSGSPSR	-246_255	A0A0R4J0Q5	1	Mouse_09-2020	null	[MS,MS:1001208,SEQUEST,]	6.5e-3	null	ms_run[1]:scan=648	483.4	4	1746.87893	437.47649	K	S	435	450
PSM	RTAEEEDEADPKR	-246_237	Q9D0J8	1	Mouse_09-2020	null	[MS,MS:1001208,SEQUEST,]	6.5e-3	null	ms_run[1]:scan=643	480.8	3	1545.71482	515.90950	K	K	80	93
PSM	DFFQKVSQVYLAVDERLASLKTDTFSK	-246_46	Q9Z1T6-1	1	Mouse_09-2020	null	[MS,MS:1001208,SEQUEST,]	3.3e-2	null	ms_run[1]:scan=521	428.7	5	3135.63123	627.93304	K	R	1369	1396
PSM	RAVAREESGKPGAHVTVKK	-246_40	O88569	1	Mouse_09-2020	null	[MS,MS:1001208,SEQUEST,]	5.6e-4	null	ms_run[1]:scan=519	427.7	5	2020.14158	404.83403	K	F	95	114
PSM	KWQVSREAQDK	-246_1415	G3XA25	1	Mouse_09-2020	null	[MS,MS:1001208,SEQUEST,]	5.1e-3	null	ms_run[1]:scan=888	605.2	3	1374.71308	458.90900	K	A	138	149
PSM	ELSEPSSTR	-246_2316	Q8C196	1	Mouse_09-2020	null	[MS,MS:1001208,SEQUEST,]	2.3e-3	null	ms_run[1]:scan=1037	682.2	2	1005.48503	503.24600	K	Y	842	851
PSM	RGYPVYSHTEK	-246_1462	Q91XE0	1	Mouse_09-2020	null	[MS,MS:1001208,SEQUEST,]	1.4e-2	null	ms_run[1]:scan=896	609.2	3	1336.65955	446.22633	K	N	257	268
PSM	LQGPQTAR	-246_1585	E0CXN5	1	Mouse_09-2020	null	[MS,MS:1001208,SEQUEST,]	5.6e-4	null	ms_run[1]:scan=918	620.6	2	870.47905	435.74323	K	L	274	282
PSM	RLAEDGAHVVVSSRK	-246_2209	Q99LB2	1	Mouse_09-2020	null	[MS,MS:1001208,SEQUEST,]	5.6e-4	null	ms_run[1]:scan=1017	671.8	4	1623.89174	406.72859	R	Q	52	67
PSM	LWRDGR	-246_2192	A0A1D5RLD8	1	Mouse_09-2020	null	[MS,MS:1001208,SEQUEST,]	3.5e-2	null	ms_run[1]:scan=1015	670.7	2	802.43181	401.71956	K	A	193	199
PSM	VKAVVKLEGDNK	-246_2121	P12710	1	Mouse_09-2020	null	[MS,MS:1001208,SEQUEST,]	2.3e-3	null	ms_run[1]:scan=1005	665.6	3	1299.76242	433.92588	K	V	79	91
PSM	EATTEQQLR	-246_2115	O35490	1	Mouse_09-2020	null	[MS,MS:1001208,SEQUEST,]	2.3e-3	null	ms_run[1]:scan=1004	665.0	2	1075.53765	538.27255	K	L	387	396
PSM	IKVENTEENRRQFR	-246_2089	Q91Y97	1	Mouse_09-2020	null	[MS,MS:1001208,SEQUEST,]	5.6e-3	null	ms_run[1]:scan=999	662.6	4	1818.95669	455.49469	R	L	47	61
PSM	KVIVTGASKGIGR	-246_2082	P50172	1	Mouse_09-2020	null	[MS,MS:1001208,SEQUEST,]	1.6e-2	null	ms_run[1]:scan=998	662.1	3	1285.79624	429.26987	K	M	36	49
PSM	YGTRYGASLRK	-246_2064	P61514	1	Mouse_09-2020	null	[MS,MS:1001208,SEQUEST,]	2.3e-3	null	ms_run[1]:scan=995	660.4	3	1271.68576	424.56668	K	V	14	25
PSM	RTFDSAVAK	-246_2057	Q8CAQ8	1	Mouse_09-2020	null	[MS,MS:1001208,SEQUEST,]	1.6e-2	null	ms_run[1]:scan=994	659.8	2	994.53124	497.76945	K	L	442	451
PSM	HQPTAIIAK	-246_2051	P40142	1	Mouse_09-2020	null	[MS,MS:1001208,SEQUEST,]	5.6e-4	null	ms_run[1]:scan=993	659.3	2	978.57384	489.79018	K	F	233	242
PSM	TVEAEAAHGTVTRHYR	-246_1960	O88844	1	Mouse_09-2020	null	[MS,MS:1001208,SEQUEST,]	3.4e-3	null	ms_run[1]:scan=978	651.7	4	1797.89846	450.23022	K	Y	302	318
PSM	LDSEDKDKEGKPLLK	-246_1947	P58252	1	Mouse_09-2020	null	[MS,MS:1001208,SEQUEST,]	3.4e-3	null	ms_run[1]:scan=976	650.7	4	1714.92190	429.48600	K	V	323	338
PSM	RGYPVYNHTEQTNK	-246_1782	Q5FW57	1	Mouse_09-2020	null	[MS,MS:1001208,SEQUEST,]	7.3e-3	null	ms_run[1]:scan=949	636.6	4	1706.82485	427.46158	K	I	257	271
PSM	ARHNPSNQSYTLSGTK	-246_1749	A0A0A0MQ68	1	Mouse_09-2020	null	[MS,MS:1001208,SEQUEST,]	2.3e-3	null	ms_run[1]:scan=943	633.7	4	1760.86709	440.97232	R	W	204	220
PSM	STGWTGHVAGTRK	-246_1729	Q91X91	1	Mouse_09-2020	null	[MS,MS:1001208,SEQUEST,]	5.6e-4	null	ms_run[1]:scan=940	631.9	3	1357.69654	453.23723	R	T	127	140
PSM	LHPNDEDIHTANERR	-246_1690	Q91YI0	1	Mouse_09-2020	null	[MS,MS:1001208,SEQUEST,]	5.6e-4	null	ms_run[1]:scan=933	628.5	4	1816.86440	454.97258	K	K	81	96
PSM	LAEQYAKENGTK	-246_1680	P11725	1	Mouse_09-2020	null	[MS,MS:1001208,SEQUEST,]	5.6e-4	null	ms_run[1]:scan=932	628.0	2	1351.68474	676.34625	K	S	232	244
PSM	LAEQYAKENGTK	-246_1633	P11725	1	Mouse_09-2020	null	[MS,MS:1001208,SEQUEST,]	5.6e-4	null	ms_run[1]:scan=927	625.2	3	1351.68537	451.23326	K	S	232	244
PSM	QVEIAQREGAK	-246_1554	P16460	1	Mouse_09-2020	null	[MS,MS:1001208,SEQUEST,]	5.6e-4	null	ms_run[1]:scan=911	617.1	3	1228.66422	410.22633	R	V	102	113
PSM	RSTVAQLVK	-246_3595	Q03265	1	Mouse_09-2020	null	[MS,MS:1001208,SEQUEST,]	2.5e-2	null	ms_run[1]:scan=1235	784.6	2	1001.61083	501.30874	K	L	253	262
PSM	SAYSQIR	-246_3611	Q9DBF1	1	Mouse_09-2020	null	[MS,MS:1001208,SEQUEST,]	3.5e-2	null	ms_run[1]:scan=1237	785.7	2	824.42595	412.71668	R	G	352	359
PSM	RLNRPLTLSEK	-246_3667	Q99KI0	1	Mouse_09-2020	null	[MS,MS:1001208,SEQUEST,]	7.1e-3	null	ms_run[1]:scan=1246	790.3	3	1326.78650	442.93325	K	V	58	69
PSM	INDITLNSR	-246_5103	F6T4M4	1	Mouse_09-2020	null	[MS,MS:1001208,SEQUEST,]	1.2e-2	null	ms_run[1]:scan=1479	910.3	2	1045.56340	523.28546	K	L	72	81
PSM	HLKPGDRVAIEPGVPR	-246_5075	Q64442	1	Mouse_09-2020	null	[MS,MS:1001208,SEQUEST,]	2.3e-3	null	ms_run[1]:scan=1473	907.4	4	1740.98623	436.00215	K	V	85	101
PSM	ELSEIAQR	-246_5041	Q91Y97	1	Mouse_09-2020	null	[MS,MS:1001208,SEQUEST,]	2.3e-3	null	ms_run[1]:scan=1468	904.6	2	945.49877	473.25363	K	V	15	23
PSM	ARGQALPEVVAK	-246_5001	Q8R0Y6	1	Mouse_09-2020	null	[MS,MS:1001208,SEQUEST,]	2.3e-3	null	ms_run[1]:scan=1460	900.7	3	1238.72184	413.57870	R	Q	61	73
PSM	DISTNYYASQKK	-246_4994	P08113	1	Mouse_09-2020	null	[MS,MS:1001208,SEQUEST,]	2.3e-3	null	ms_run[1]:scan=1459	900.1	3	1417.69544	473.23678	K	F	672	684
PSM	IDGASPLDK	-246_4984	P00329	1	Mouse_09-2020	null	[MS,MS:1001208,SEQUEST,]	3.4e-3	null	ms_run[1]:scan=1457	899.0	2	915.47807	458.24273	K	C	161	170
PSM	TILTTEDR	-246_4938	P97872	1	Mouse_09-2020	null	[MS,MS:1001208,SEQUEST,]	2.3e-3	null	ms_run[1]:scan=1450	895.6	2	948.49870	474.75346	K	R	487	495
PSM	RLKELIGEAAGK	-246_4923	Q91YI0	1	Mouse_09-2020	null	[MS,MS:1001208,SEQUEST,]	5.6e-4	null	ms_run[1]:scan=1448	894.4	3	1284.76224	428.92599	R	H	95	107
PSM	YNDLGEQHFK	-246_4896	P07724	1	Mouse_09-2020	null	[MS,MS:1001208,SEQUEST,]	1.1e-3	null	ms_run[1]:scan=1444	892.3	3	1250.57947	417.53153	R	L	35	45
PSM	GDNQSPIELHTK	-246_4855	P16015	1	Mouse_09-2020	null	[MS,MS:1001208,SEQUEST,]	3.4e-3	null	ms_run[1]:scan=1437	888.7	2	1338.66252	669.83605	K	I	25	37
PSM	FVQDLSK	-246_4833	Q91ZJ5	1	Mouse_09-2020	null	[MS,MS:1001208,SEQUEST,]	3.4e-3	null	ms_run[1]:scan=1434	887.1	2	836.44963	418.72926	R	M	4	11
PSM	GDNQSPIELHTK	-246_4828	P16015	1	Mouse_09-2020	null	[MS,MS:1001208,SEQUEST,]	2.3e-3	null	ms_run[1]:scan=1433	886.6	3	1338.66446	446.89312	K	I	25	37
PSM	VTQSNAILR	-246_4808	G5E8M7	1	Mouse_09-2020	null	[MS,MS:1001208,SEQUEST,]	5.6e-4	null	ms_run[1]:scan=1429	884.7	2	1001.57091	501.29055	K	L	70	79
PSM	FLETNPR	-246_4798	Q8VCN5	1	Mouse_09-2020	null	[MS,MS:1001208,SEQUEST,]	8.6e-3	null	ms_run[1]:scan=1428	884.2	2	876.45592	438.73233	R	E	278	285
PSM	GANPVEIR	-246_4782	P63038	1	Mouse_09-2020	null	[MS,MS:1001208,SEQUEST,]	7.8e-3	null	ms_run[1]:scan=1426	883.0	2	855.46617	428.23778	K	G	134	142
PSM	NYTDNELEK	-246_4755	P26443	1	Mouse_09-2020	null	[MS,MS:1001208,SEQUEST,]	2.3e-3	null	ms_run[1]:scan=1423	881.5	2	1125.50298	563.25657	K	T	192	201
PSM	YEGEYRYVNSR	-246_4689	A0A0G2JDI9	1	Mouse_09-2020	null	[MS,MS:1001208,SEQUEST,]	2.3e-3	null	ms_run[1]:scan=1414	876.8	3	1435.65927	479.22487	K	I	261	272
PSM	RQAVTNPNNTFYATK	-246_5113	P38647	1	Mouse_09-2020	null	[MS,MS:1001208,SEQUEST,]	3.3e-3	null	ms_run[1]:scan=1481	911.3	3	1724.87235	575.62867	K	L	107	122
PSM	YHPGYFGK	-246_4685	P14115	1	Mouse_09-2020	null	[MS,MS:1001208,SEQUEST,]	3.4e-3	null	ms_run[1]:scan=1413	876.3	2	968.46221	484.73488	K	G	48	56
PSM	SVQASVKHPYEVAIKEEAK	-246_5120	Q9DBM2	1	Mouse_09-2020	null	[MS,MS:1001208,SEQUEST,]	5.6e-4	null	ms_run[1]:scan=1482	912.0	4	2113.12856	529.03766	R	F	234	253
PSM	SSQIGAVVSR	-246_5180	Q91XF0	1	Mouse_09-2020	null	[MS,MS:1001208,SEQUEST,]	2.3e-3	null	ms_run[1]:scan=1491	916.5	2	1003.55217	502.28018	K	S	164	174
PSM	VEIIANDQGNR	-246_5473	P20029	0	Mouse_09-2020	null	[MS,MS:1001208,SEQUEST,]	5.6e-4	null	ms_run[1]:scan=1538	940.8	2	1228.62615	614.81766	R	T	51	62
PSM	VEIIANDQGNR	-246_5473	P63017	0	Mouse_09-2020	null	[MS,MS:1001208,SEQUEST,]	5.6e-4	null	ms_run[1]:scan=1538	940.8	2	1228.62615	614.81766	K	T	26	37
PSM	AVYQGPGSSPVKS	-246_5456	O88587	1	Mouse_09-2020	null	[MS,MS:1001208,SEQUEST,]	5.1e-3	null	ms_run[1]:scan=1536	939.6	2	1276.65105	638.83023	K	0	253	266
PSM	VLNTNIDGR	-246_5440	P62270	1	Mouse_09-2020	null	[MS,MS:1001208,SEQUEST,]	5.6e-4	null	ms_run[1]:scan=1534	938.6	2	1001.53588	501.27236	R	K	15	24
PSM	NQAPPGLYTK	-246_5427	P16460	1	Mouse_09-2020	null	[MS,MS:1001208,SEQUEST,]	5.6e-4	null	ms_run[1]:scan=1532	937.5	2	1088.57231	544.79038	K	Q	200	210
PSM	LNFAVASRK	-246_5381	P27773	1	Mouse_09-2020	null	[MS,MS:1001208,SEQUEST,]	5.3e-3	null	ms_run[1]:scan=1525	934.0	2	1005.58275	503.29563	K	F	297	306
PSM	AVEAFETAK	-246_5379	Q64442	1	Mouse_09-2020	null	[MS,MS:1001208,SEQUEST,]	3.4e-3	null	ms_run[1]:scan=1524	933.4	2	965.49401	483.25056	K	G	331	340
PSM	YYTLEEIQKHKDSK	-246_5362	G5E850	1	Mouse_09-2020	null	[MS,MS:1001208,SEQUEST,]	5.6e-4	null	ms_run[1]:scan=1522	932.4	4	1781.90493	446.23217	K	T	11	25
PSM	RFEELGVK	-246_5355	Q9CPU0	1	Mouse_09-2020	null	[MS,MS:1001208,SEQUEST,]	5.6e-4	null	ms_run[1]:scan=1521	931.9	2	977.53966	489.27437	K	V	141	149
PSM	HGRSPAQILLR	-246_5348	Q9JII6	1	Mouse_09-2020	null	[MS,MS:1001208,SEQUEST,]	5.6e-4	null	ms_run[1]:scan=1520	931.3	3	1247.73099	416.58256	K	Q	241	252
PSM	LGGASSFDGR	-246_5332	Q91WU0	1	Mouse_09-2020	null	[MS,MS:1001208,SEQUEST,]	8.6e-3	null	ms_run[1]:scan=1517	930.0	2	966.46410	483.73561	K	L	146	156
PSM	RVEYAVRGPIVQR	-246_5308	A0A2R8VHV7	1	Mouse_09-2020	null	[MS,MS:1001208,SEQUEST,]	5.6e-4	null	ms_run[1]:scan=1513	927.7	3	1542.88657	514.96696	R	L	32	45
PSM	KELNYFAK	-246_5300	P09411	1	Mouse_09-2020	null	[MS,MS:1001208,SEQUEST,]	5.6e-4	null	ms_run[1]:scan=1512	927.2	2	1012.54619	506.77674	K	L	192	200
PSM	RLQTVKLPVDK	-246_5286	Q64374	1	Mouse_09-2020	null	[MS,MS:1001208,SEQUEST,]	2.3e-3	null	ms_run[1]:scan=1510	926.2	3	1296.80289	432.93812	K	T	234	245
PSM	NNPEPWNK	-246_5267	Q62425	1	Mouse_09-2020	null	[MS,MS:1001208,SEQUEST,]	1.1e-2	null	ms_run[1]:scan=1505	923.8	2	998.46935	499.73815	K	G	49	57
PSM	YYSIASSSK	-246_5232	P37040	1	Mouse_09-2020	null	[MS,MS:1001208,SEQUEST,]	5.6e-4	null	ms_run[1]:scan=1500	921.0	2	1005.48888	503.24801	R	H	455	464
PSM	RWGHTVFVAR	-246_5204	D3Z253	1	Mouse_09-2020	null	[MS,MS:1001208,SEQUEST,]	5.6e-4	null	ms_run[1]:scan=1495	918.6	3	1228.67017	410.22811	K	A	102	112
PSM	SHGQDYLVGNRLSR	-246_5188	P30115	1	Mouse_09-2020	null	[MS,MS:1001208,SEQUEST,]	5.6e-4	null	ms_run[1]:scan=1492	917.0	3	1601.81742	534.60961	K	D	142	156
PSM	ISALEGYRGQR	-246_5144	A0A498WGK2	1	Mouse_09-2020	null	[MS,MS:1001208,SEQUEST,]	3.4e-3	null	ms_run[1]:scan=1486	913.8	3	1249.66349	417.22644	K	K	127	138
PSM	LQALKDTANRLR	-246_4669	P40142	1	Mouse_09-2020	null	[MS,MS:1001208,SEQUEST,]	5.6e-4	null	ms_run[1]:scan=1411	875.2	3	1398.81626	466.94404	K	S	12	24
PSM	GIRNVPYRIR	-246_4644	P62900	1	Mouse_09-2020	null	[MS,MS:1001208,SEQUEST,]	1.1e-2	null	ms_run[1]:scan=1407	873.3	3	1243.73801	415.25092	K	R	76	86
PSM	TFIDQGK	-246_4618	Q9WTP7	1	Mouse_09-2020	null	[MS,MS:1001208,SEQUEST,]	1.4e-2	null	ms_run[1]:scan=1404	871.6	2	808.41997	404.71361	K	I	58	65
PSM	ASGTNDKPGGPHYILR	-246_4079	Q8CHT0	1	Mouse_09-2020	null	[MS,MS:1001208,SEQUEST,]	5.6e-4	null	ms_run[1]:scan=1315	825.8	4	1682.85903	421.47068	R	T	524	540
PSM	SHGQDYLVGNR	-246_4061	P30115	1	Mouse_09-2020	null	[MS,MS:1001208,SEQUEST,]	2.3e-2	null	ms_run[1]:scan=1312	824.2	3	1245.60047	415.87054	K	S	142	153
PSM	AKEIGFSDKQISK	-246_4004	Q8C196	1	Mouse_09-2020	null	[MS,MS:1001208,SEQUEST,]	5.6e-4	null	ms_run[1]:scan=1303	819.7	3	1450.79010	484.26819	K	L	907	920
PSM	LGPNEQYK	-246_3962	Q62425	1	Mouse_09-2020	null	[MS,MS:1001208,SEQUEST,]	2.3e-3	null	ms_run[1]:scan=1295	815.7	2	948.47783	474.74290	K	Y	57	65
PSM	AIDVEQGQTR	-246_3942	P35505	1	Mouse_09-2020	null	[MS,MS:1001208,SEQUEST,]	5.6e-4	null	ms_run[1]:scan=1292	814.0	2	1116.56426	558.78583	K	F	372	382
PSM	KHGGPADEERHVGDLGNVTAGK	-246_3933	P08228	1	Mouse_09-2020	null	[MS,MS:1001208,SEQUEST,]	2.3e-3	null	ms_run[1]:scan=1291	813.5	4	2244.11147	561.78335	K	G	71	93
PSM	GVSEIVHEGK	-246_3925	P12710	1	Mouse_09-2020	null	[MS,MS:1001208,SEQUEST,]	2.3e-3	null	ms_run[1]:scan=1290	813.0	2	1054.55229	527.78001	K	I	37	47
PSM	VYVVEGSK	-246_3906	Q80W54	1	Mouse_09-2020	null	[MS,MS:1001208,SEQUEST,]	5.6e-4	null	ms_run[1]:scan=1288	811.9	2	880.47807	440.74237	K	S	252	260
PSM	RVLVYGGR	-246_3854	Q8BVI4	1	Mouse_09-2020	null	[MS,MS:1001208,SEQUEST,]	2.3e-3	null	ms_run[1]:scan=1279	807.3	2	919.54582	460.27724	R	A	9	17
PSM	LIKEGDVVK	-246_3827	Q03265	1	Mouse_09-2020	null	[MS,MS:1001208,SEQUEST,]	3.4e-3	null	ms_run[1]:scan=1274	804.9	2	1000.60338	500.80550	K	T	124	133
PSM	RTVDLSSHLAK	-246_3782	Q91YQ5	1	Mouse_09-2020	null	[MS,MS:1001208,SEQUEST,]	1.1e-3	null	ms_run[1]:scan=1267	801.1	3	1226.68412	409.56657	K	T	39	50
PSM	HSPSIHQSVVAVSR	-246_3761	A0A0G2JGI9	1	Mouse_09-2020	null	[MS,MS:1001208,SEQUEST,]	5.6e-4	null	ms_run[1]:scan=1262	798.7	3	1503.80133	501.93907	R	A	735	749
PSM	GAAYSHAEDSIR	-246_3756	Q9QXE0	1	Mouse_09-2020	null	[MS,MS:1001208,SEQUEST,]	1.1e-3	null	ms_run[1]:scan=1261	798.0	3	1276.59116	426.20207	K	L	226	238
PSM	AYVTRSPVDAGK	-246_3749	E0CXT6	1	Mouse_09-2020	null	[MS,MS:1001208,SEQUEST,]	2.2e-2	null	ms_run[1]:scan=1260	797.5	3	1263.66822	421.89458	K	V	32	44
PSM	LFAYPDTHRHR	-246_3744	P24270	1	Mouse_09-2020	null	[MS,MS:1001208,SEQUEST,]	5.6e-4	null	ms_run[1]:scan=1259	797.0	3	1412.71845	471.57758	R	G	355	366
PSM	DSYVGDEAQSK	-246_3728	P60710	1	Mouse_09-2020	null	[MS,MS:1001208,SEQUEST,]	5.6e-4	null	ms_run[1]:scan=1257	795.9	2	1198.52263	599.76476	K	G	51	62
PSM	VGGTSDVEVNEK	-246_3677	P63038	1	Mouse_09-2020	null	[MS,MS:1001208,SEQUEST,]	5.6e-4	null	ms_run[1]:scan=1248	791.3	2	1233.59685	617.30151	K	D	406	418
PSM	RFLEEATR	-246_4140	Q8C196	1	Mouse_09-2020	null	[MS,MS:1001208,SEQUEST,]	5.6e-4	null	ms_run[1]:scan=1324	830.4	2	1021.54357	511.27490	K	S	1150	1158
PSM	KDRVTDALNATR	-246_4149	P63038	1	Mouse_09-2020	null	[MS,MS:1001208,SEQUEST,]	2.3e-3	null	ms_run[1]:scan=1325	830.9	3	1359.73423	453.91615	K	A	418	430
PSM	GKDIKGVSEIVHEGK	-246_4159	P12710	1	Mouse_09-2020	null	[MS,MS:1001208,SEQUEST,]	5.6e-4	null	ms_run[1]:scan=1326	831.5	3	1595.87381	532.62990	K	I	32	47
PSM	RFNSANEDNVTQVR	-246_4201	P24270	1	Mouse_09-2020	null	[MS,MS:1001208,SEQUEST,]	5.6e-4	null	ms_run[1]:scan=1334	835.5	3	1649.80295	550.60452	K	F	431	445
PSM	RLAPEYEAAATR	-246_4613	P27773	1	Mouse_09-2020	null	[MS,MS:1001208,SEQUEST,]	5.6e-4	null	ms_run[1]:scan=1403	871.1	2	1347.70098	674.35441	K	K	62	74
PSM	QHLQIQSSQSDLGK	-246_4607	Q9DCY0	1	Mouse_09-2020	null	[MS,MS:1001208,SEQUEST,]	2.3e-3	null	ms_run[1]:scan=1402	870.6	3	1568.80130	523.60575	K	I	99	113
PSM	YYPTEDVPRK	-246_4555	P47911	1	Mouse_09-2020	null	[MS,MS:1001208,SEQUEST,]	2.6e-3	null	ms_run[1]:scan=1392	865.4	3	1267.63080	423.21543	R	L	123	133
PSM	FLETNPRVEK	-246_4537	Q8VCN5	1	Mouse_09-2020	null	[MS,MS:1001208,SEQUEST,]	5.6e-4	null	ms_run[1]:scan=1389	863.9	3	1232.66297	411.55931	R	V	278	288
PSM	AGFAGDDAPR	-246_4525	P60710	1	Mouse_09-2020	null	[MS,MS:1001208,SEQUEST,]	3.4e-3	null	ms_run[1]:scan=1385	862.0	2	976.44817	488.72778	K	V	19	29
PSM	HYGGLTGLNK	-246_4511	Q9DBJ1	1	Mouse_09-2020	null	[MS,MS:1001208,SEQUEST,]	8.6e-3	null	ms_run[1]:scan=1383	860.9	2	1059.55779	530.28272	R	E	91	101
PSM	NLPVGEAGR	-246_4498	P24270	1	Mouse_09-2020	null	[MS,MS:1001208,SEQUEST,]	2.3e-3	null	ms_run[1]:scan=1381	859.8	2	912.49047	456.74852	K	A	244	253
PSM	DASPGSPLEK	-246_4493	P54869	1	Mouse_09-2020	null	[MS,MS:1001208,SEQUEST,]	3.4e-3	null	ms_run[1]:scan=1380	859.3	2	1000.49492	500.75092	K	V	428	438
PSM	NLNHVSYGRLTFK	-246_8575	P26443	1	Mouse_09-2020	null	[MS,MS:1001208,SEQUEST,]	3.4e-3	null	ms_run[1]:scan=2031	1194.7	3	1548.82285	516.94756	K	E	445	458
PSM	ALAPEYAK	-246_4475	P09103	1	Mouse_09-2020	null	[MS,MS:1001208,SEQUEST,]	8.6e-3	null	ms_run[1]:scan=1378	858.2	2	862.46733	431.73709	K	A	60	68
PSM	VNTLIRPDGEK	-246_4355	P62751	1	Mouse_09-2020	null	[MS,MS:1001208,SEQUEST,]	5.6e-4	null	ms_run[1]:scan=1359	848.5	3	1241.68631	414.56646	K	A	124	135
PSM	TYVEKVDELKK	-246_4340	P31786	1	Mouse_09-2020	null	[MS,MS:1001208,SEQUEST,]	5.6e-4	null	ms_run[1]:scan=1357	847.4	3	1351.74762	451.25377	K	Y	73	84
PSM	FLQPGSQR	-246_4334	P24472	0	Mouse_09-2020	null	[MS,MS:1001208,SEQUEST,]	2.6e-3	null	ms_run[1]:scan=1356	846.9	2	932.49541	466.75106	K	P	197	205
PSM	FLQPGSQR	-246_4334	P30115	0	Mouse_09-2020	null	[MS,MS:1001208,SEQUEST,]	2.6e-3	null	ms_run[1]:scan=1356	846.9	2	932.49541	466.75106	K	P	197	205
PSM	RNPDTQWITKPVHK	-246_4318	Q9CZM2	1	Mouse_09-2020	null	[MS,MS:1001208,SEQUEST,]	2.5e-2	null	ms_run[1]:scan=1354	845.8	4	1719.93691	430.73769	R	R	144	158
PSM	VVFEQTK	-246_4281	P17751	1	Mouse_09-2020	null	[MS,MS:1001208,SEQUEST,]	2.1e-2	null	ms_run[1]:scan=1348	842.8	2	850.46758	425.73709	K	I	193	200
PSM	RFPGYDSESK	-246_4259	P47962	1	Mouse_09-2020	null	[MS,MS:1001208,SEQUEST,]	2.6e-3	null	ms_run[1]:scan=1344	840.7	2	1185.55339	593.28038	K	F	179	189
PSM	RFQLVDSRAQGR	-246_4248	P52196	1	Mouse_09-2020	null	[MS,MS:1001208,SEQUEST,]	2.3e-3	null	ms_run[1]:scan=1341	839.3	3	1432.77555	478.26377	K	L	176	188
PSM	KLEEEGEQFVKK	-246_4220	P32020	1	Mouse_09-2020	null	[MS,MS:1001208,SEQUEST,]	5.6e-4	null	ms_run[1]:scan=1337	837.1	3	1463.77356	488.59620	K	G	443	455
PSM	RPQPEEGATYEGIQK	-246_4364	Q8R0Y6	1	Mouse_09-2020	null	[MS,MS:1001208,SEQUEST,]	5.6e-4	null	ms_run[1]:scan=1360	849.0	3	1702.84110	568.28468	R	E	191	206
PSM	GSFPVEAVK	-246_8599	G3X925	1	Mouse_09-2020	null	[MS,MS:1001208,SEQUEST,]	1.8e-2	null	ms_run[1]:scan=2034	1196.5	2	933.50017	467.25564	K	Q	411	420
PSM	WALWFFK	-246_31898	A0A0G2JGT5	1	Mouse_09-2020	null	[MS,MS:1001208,SEQUEST,]	5.1e-3	null	ms_run[1]:scan=6915	3565.5	2	997.52904	499.26836	R	D	43	50
PSM	VEREIDGGLETLR	-246_9642	Q9DCW4	1	Mouse_09-2020	null	[MS,MS:1001208,SEQUEST,]	3.4e-3	null	ms_run[1]:scan=2198	1281.1	3	1486.78608	496.26685	K	K	162	175
PSM	YSQVLANGLDNK	-246_9100	P62270	1	Mouse_09-2020	null	[MS,MS:1001208,SEQUEST,]	5.6e-4	null	ms_run[1]:scan=2111	1236.1	2	1321.67375	661.34097	K	R	95	107
PSM	TRLEAYHTQTTPLVEYYRK	-246_9133	Q9WTP6	1	Mouse_09-2020	null	[MS,MS:1001208,SEQUEST,]	5.6e-4	null	ms_run[1]:scan=2116	1238.5	4	2369.21401	593.06166	K	G	185	204
PSM	TRLEAYHTQTTPLVEYYRK	-246_9141	Q9WTP6	1	Mouse_09-2020	null	[MS,MS:1001208,SEQUEST,]	5.6e-4	null	ms_run[1]:scan=2117	1239.1	5	2369.21415	474.65079	K	G	185	204
PSM	SLLTYGR	-246_9150	Q9CZ13	1	Mouse_09-2020	null	[MS,MS:1001208,SEQUEST,]	7.3e-3	null	ms_run[1]:scan=2118	1239.6	2	809.44750	405.22943	R	I	416	423
PSM	KLDQVEKELLR	-246_9160	Q9DB20	1	Mouse_09-2020	null	[MS,MS:1001208,SEQUEST,]	5.6e-4	null	ms_run[1]:scan=2119	1240.1	3	1370.79352	457.60491	K	G	54	65
PSM	VLQATVVAVGSGGK	-246_9173	Q64433	1	Mouse_09-2020	null	[MS,MS:1001208,SEQUEST,]	5.6e-4	null	ms_run[1]:scan=2121	1241.3	2	1285.74224	643.37735	K	K	41	55
PSM	RPPGREAYPGDVFYLHSR	-246_9178	Q03265	1	Mouse_09-2020	null	[MS,MS:1001208,SEQUEST,]	5.6e-4	null	ms_run[1]:scan=2122	1241.8	4	2117.05800	530.02234	R	L	330	348
PSM	IDTIEIITDRQSGKK	-246_9186	O88569	1	Mouse_09-2020	null	[MS,MS:1001208,SEQUEST,]	7.3e-3	null	ms_run[1]:scan=2124	1242.7	4	1716.94167	429.99272	K	G	138	153
PSM	LTITYGPKVVR	-246_9208	P12710	1	Mouse_09-2020	null	[MS,MS:1001208,SEQUEST,]	5.6e-4	null	ms_run[1]:scan=2127	1244.2	3	1246.74726	416.25545	K	E	50	61
PSM	SLSQNYGVLK	-246_9216	D3Z4A4	1	Mouse_09-2020	null	[MS,MS:1001208,SEQUEST,]	2.3e-3	null	ms_run[1]:scan=2128	1244.8	2	1108.59551	554.80349	K	D	110	120
PSM	LSFSYGR	-246_10340	Q91Y97	1	Mouse_09-2020	null	[MS,MS:1001208,SEQUEST,]	1.9e-2	null	ms_run[1]:scan=2313	1340.3	2	829.42101	415.21378	K	L	298	305
PSM	AAPGGASPTIFSR	-246_10334	Q9D0S9	1	Mouse_09-2020	null	[MS,MS:1001208,SEQUEST,]	5.6e-4	null	ms_run[1]:scan=2312	1339.8	2	1231.64458	616.32512	K	L	46	59
PSM	GIIDPTKVVR	-246_10327	P63038	1	Mouse_09-2020	null	[MS,MS:1001208,SEQUEST,]	2.6e-3	null	ms_run[1]:scan=2311	1339.2	2	1097.66643	549.33750	K	A	517	527
PSM	RIERELAEAQDDSILK	-246_9247	Q06185	1	Mouse_09-2020	null	[MS,MS:1001208,SEQUEST,]	5.6e-4	null	ms_run[1]:scan=2133	1247.5	3	1885.99198	629.33744	K	0	56	72
PSM	HGSIIYHPSLLPR	-246_9272	Q8R0Y6	1	Mouse_09-2020	null	[MS,MS:1001208,SEQUEST,]	5.6e-4	null	ms_run[1]:scan=2138	1249.9	3	1489.82425	497.28065	R	R	100	113
PSM	NRYFPAFEK	-246_10289	P30115	1	Mouse_09-2020	null	[MS,MS:1001208,SEQUEST,]	8.6e-3	null	ms_run[1]:scan=2303	1335.1	2	1171.59075	586.29837	R	L	130	139
PSM	TFIAIKPDGVQR	-246_9276	Q01768	1	Mouse_09-2020	null	[MS,MS:1001208,SEQUEST,]	5.6e-4	null	ms_run[1]:scan=2139	1250.4	3	1344.75739	448.92599	R	L	7	19
PSM	IVREPWVEQDKFGK	-246_9069	P49429	1	Mouse_09-2020	null	[MS,MS:1001208,SEQUEST,]	1.1e-3	null	ms_run[1]:scan=2107	1233.9	4	1730.92055	433.48607	K	K	117	131
PSM	TSVPFLGREALEKQR	-246_10270	Q99LB7	1	Mouse_09-2020	null	[MS,MS:1001208,SEQUEST,]	5.6e-4	null	ms_run[1]:scan=2300	1333.6	4	1730.95400	433.49416	K	T	804	819
PSM	IVFSPEEAK	-246_9022	Q9Z2I9	1	Mouse_09-2020	null	[MS,MS:1001208,SEQUEST,]	5.6e-4	null	ms_run[1]:scan=2099	1229.9	2	1019.54137	510.27403	K	V	121	130
PSM	AVLLGPPGAGK	-246_8988	Q9WTP6	1	Mouse_09-2020	null	[MS,MS:1001208,SEQUEST,]	5.6e-4	null	ms_run[1]:scan=2095	1227.7	2	979.59349	490.30038	R	T	18	29
PSM	WDLDRFHGTSSR	-246_8772	Q8C196	1	Mouse_09-2020	null	[MS,MS:1001208,SEQUEST,]	5.6e-4	null	ms_run[1]:scan=2061	1210.1	3	1476.69971	492.90413	R	G	776	788
PSM	LYPIANRLER	-246_8788	Q64459	1	Mouse_09-2020	null	[MS,MS:1001208,SEQUEST,]	5.1e-3	null	ms_run[1]:scan=2063	1211.2	3	1244.71067	415.57518	R	C	367	377
PSM	RTIAQDYGVLK	-246_8794	P35700	1	Mouse_09-2020	null	[MS,MS:1001208,SEQUEST,]	1.6e-2	null	ms_run[1]:scan=2064	1211.7	3	1263.70520	421.90670	K	D	110	121
PSM	LFGGSFTHQASVAK	-246_8811	O89023	1	Mouse_09-2020	null	[MS,MS:1001208,SEQUEST,]	9.1e-3	null	ms_run[1]:scan=2066	1212.9	3	1449.74860	483.92101	R	V	245	259
PSM	SANIYPNFRPTPK	-246_8819	Q9CQC7	1	Mouse_09-2020	null	[MS,MS:1001208,SEQUEST,]	1.1e-3	null	ms_run[1]:scan=2067	1213.4	3	1504.78974	502.26841	R	S	73	86
PSM	LWRDGRGAAQNIIPASTGAAK	-246_8824	A0A1D5RLD8	1	Mouse_09-2020	null	[MS,MS:1001208,SEQUEST,]	5.6e-4	null	ms_run[1]:scan=2070	1214.7	4	2153.15908	539.04481	K	V	193	214
PSM	LELAQYR	-246_8836	Q03265	1	Mouse_09-2020	null	[MS,MS:1001208,SEQUEST,]	9.1e-3	null	ms_run[1]:scan=2072	1215.8	2	892.48833	446.74798	K	V	435	442
PSM	THLPGFVEQAGALKAK	-246_10371	P99029	1	Mouse_09-2020	null	[MS,MS:1001208,SEQUEST,]	5.6e-4	null	ms_run[1]:scan=2317	1342.4	3	1666.93357	556.31402	K	A	99	115
PSM	LTFDSSFSPNTGKK	-246_10358	Q60932	1	Mouse_09-2020	null	[MS,MS:1001208,SEQUEST,]	5.6e-4	null	ms_run[1]:scan=2315	1341.3	3	1528.76538	510.25958	K	A	110	124
PSM	FLTGSALR	-246_8868	Q9DBA8	1	Mouse_09-2020	null	[MS,MS:1001208,SEQUEST,]	2.3e-3	null	ms_run[1]:scan=2077	1218.5	2	864.49321	432.75053	R	L	25	33
PSM	LWRDGRGAAQNIIPASTGAAK	-246_8917	A0A1D5RLD8	1	Mouse_09-2020	null	[MS,MS:1001208,SEQUEST,]	5.6e-4	null	ms_run[1]:scan=2084	1222.0	3	2153.15879	718.39065	K	V	193	214
PSM	QDAFALASQQK	-246_8922	Q8VCH0	1	Mouse_09-2020	null	[MS,MS:1001208,SEQUEST,]	5.6e-4	null	ms_run[1]:scan=2085	1222.5	2	1206.61138	603.80930	K	A	199	210
PSM	RWEVAALR	-246_8929	Q9DB77	1	Mouse_09-2020	null	[MS,MS:1001208,SEQUEST,]	5.6e-4	null	ms_run[1]:scan=2086	1223.1	2	1000.56792	500.78798	R	Q	148	156
PSM	HQGSLYSLFPDHSVKK	-246_8943	Q64374	1	Mouse_09-2020	null	[MS,MS:1001208,SEQUEST,]	5.6e-4	null	ms_run[1]:scan=2088	1224.2	4	1842.94851	461.49288	R	F	130	146
PSM	AVPREELFVTSK	-246_8961	Q9JII6	1	Mouse_09-2020	null	[MS,MS:1001208,SEQUEST,]	2.7e-2	null	ms_run[1]:scan=2091	1225.6	3	1375.75751	459.25751	K	W	69	81
PSM	GQNQPVLNITNR	-246_8975	Q8C196	1	Mouse_09-2020	null	[MS,MS:1001208,SEQUEST,]	5.6e-4	null	ms_run[1]:scan=2093	1226.6	2	1353.72380	677.36531	R	A	317	329
PSM	NSSVGLIQLNRPK	-246_8981	Q8BH95	1	Mouse_09-2020	null	[MS,MS:1001208,SEQUEST,]	5.6e-4	null	ms_run[1]:scan=2094	1227.2	3	1425.81736	475.94393	K	L	44	57
PSM	NSSVGLIQLNRPK	-246_8995	Q8BH95	1	Mouse_09-2020	null	[MS,MS:1001208,SEQUEST,]	5.6e-4	null	ms_run[1]:scan=2096	1228.2	2	1425.81804	713.41226	K	L	44	57
PSM	LVSSVSDLPK	-246_8762	P54869	1	Mouse_09-2020	null	[MS,MS:1001208,SEQUEST,]	5.6e-4	null	ms_run[1]:scan=2060	1209.6	2	1044.59380	522.80041	K	L	438	448
PSM	GAAVTLNIR	-246_9311	Q3UEP4	1	Mouse_09-2020	null	[MS,MS:1001208,SEQUEST,]	1.1e-3	null	ms_run[1]:scan=2144	1253.2	2	914.53917	457.77453	K	M	411	420
PSM	TLYENFQR	-246_9355	Q8JZR0	1	Mouse_09-2020	null	[MS,MS:1001208,SEQUEST,]	1.1e-3	null	ms_run[1]:scan=2151	1256.6	2	1070.52532	535.76691	K	L	76	84
PSM	LIFADGSR	-246_9687	A2CEK3	1	Mouse_09-2020	null	[MS,MS:1001208,SEQUEST,]	2.3e-3	null	ms_run[1]:scan=2206	1285.1	2	878.47301	439.74016	R	I	510	518
PSM	VLEPTWK	-246_9731	Q9DD20	1	Mouse_09-2020	null	[MS,MS:1001208,SEQUEST,]	7.8e-3	null	ms_run[1]:scan=2213	1288.7	2	872.48711	436.74745	R	I	190	197
PSM	GLYPAPLK	-246_10063	Q8BMS1	1	Mouse_09-2020	null	[MS,MS:1001208,SEQUEST,]	1.6e-2	null	ms_run[1]:scan=2265	1315.7	2	858.50853	429.75782	K	I	296	304
PSM	RIDQAFALTR	-246_9753	Q9DBE0	1	Mouse_09-2020	null	[MS,MS:1001208,SEQUEST,]	5.6e-4	null	ms_run[1]:scan=2216	1290.2	2	1190.66387	595.83565	R	L	380	390
PSM	HFWGLR	-246_9761	P62270	1	Mouse_09-2020	null	[MS,MS:1001208,SEQUEST,]	1.6e-2	null	ms_run[1]:scan=2217	1290.8	2	815.43089	408.21920	R	R	125	131
PSM	LQNLQLQPGKAKL	-246_9763	P32020	1	Mouse_09-2020	null	[MS,MS:1001208,SEQUEST,]	5.6e-4	null	ms_run[1]:scan=2218	1291.3	3	1450.87342	484.29619	K	0	535	548
PSM	WTIQYNK	-246_10053	A0A1W2P733	1	Mouse_09-2020	null	[MS,MS:1001208,SEQUEST,]	3.4e-3	null	ms_run[1]:scan=2264	1315.1	2	952.48973	476.74798	K	N	123	130
PSM	FSVSPVVR	-246_10038	P58252	1	Mouse_09-2020	null	[MS,MS:1001208,SEQUEST,]	2.3e-3	null	ms_run[1]:scan=2262	1314.0	2	890.50951	445.75835	K	A	499	507
PSM	AHGGYSVFAGVGER	-246_9801	P56480	1	Mouse_09-2020	null	[MS,MS:1001208,SEQUEST,]	2.3e-3	null	ms_run[1]:scan=2225	1294.9	3	1406.68055	469.56523	K	R	226	240
PSM	ANVAKPGLVDDFEK	-246_9804	Q9DCX2	1	Mouse_09-2020	null	[MS,MS:1001208,SEQUEST,]	5.6e-4	null	ms_run[1]:scan=2226	1295.4	3	1502.78409	501.59983	R	Y	59	73
PSM	IGGIGTVPVGR	-246_10014	P10126	1	Mouse_09-2020	null	[MS,MS:1001208,SEQUEST,]	5.6e-4	null	ms_run[1]:scan=2259	1312.4	2	1025.61125	513.30874	K	E	256	267
PSM	NYTDNELEKITR	-246_9811	P26443	1	Mouse_09-2020	null	[MS,MS:1001208,SEQUEST,]	5.6e-4	null	ms_run[1]:scan=2227	1295.9	3	1495.73819	499.25109	K	F	192	204
PSM	LFLQGPK	-246_9820	G5E8R3	1	Mouse_09-2020	null	[MS,MS:1001208,SEQUEST,]	2.2e-2	null	ms_run[1]:scan=2228	1296.4	2	802.48223	401.74471	R	A	1037	1044
PSM	SQIHDIVLVGGSTR	-246_9887	P63017	1	Mouse_09-2020	null	[MS,MS:1001208,SEQUEST,]	1.1e-3	null	ms_run[1]:scan=2239	1302.1	3	1481.80652	494.60721	K	P	329	343
PSM	YTQKAPQVSTPTLVEAAR	-246_10006	P07724	1	Mouse_09-2020	null	[MS,MS:1001208,SEQUEST,]	5.6e-4	null	ms_run[1]:scan=2258	1311.9	3	1960.05118	654.02146	R	L	435	453
PSM	LVIITAGAR	-246_9936	A0A1B0GSR9	1	Mouse_09-2020	null	[MS,MS:1001208,SEQUEST,]	5.6e-4	null	ms_run[1]:scan=2247	1306.2	2	913.58245	457.29510	K	Q	74	83
PSM	TVLQFAR	-246_9955	Q9JIZ0	1	Mouse_09-2020	null	[MS,MS:1001208,SEQUEST,]	9.1e-3	null	ms_run[1]:scan=2249	1307.2	2	834.48308	417.74525	R	Q	160	167
PSM	FSQFLEK	-246_9680	Q9ET01	1	Mouse_09-2020	null	[MS,MS:1001208,SEQUEST,]	1.6e-2	null	ms_run[1]:scan=2205	1284.5	2	898.46593	449.73709	K	Y	546	553
PSM	AIDSLSIEK	-246_9341	Q99LB7	1	Mouse_09-2020	null	[MS,MS:1001208,SEQUEST,]	5.6e-4	null	ms_run[1]:scan=2149	1255.6	2	975.53429	488.27149	R	Y	768	777
PSM	VVFDDTYDR	-246_10084	P16015	1	Mouse_09-2020	null	[MS,MS:1001208,SEQUEST,]	3.3e-3	null	ms_run[1]:scan=2270	1318.1	2	1129.51677	565.26165	R	M	68	77
PSM	NHFTVAQAEAFDK	-246_9628	Q8BGL3	1	Mouse_09-2020	null	[MS,MS:1001208,SEQUEST,]	5.6e-4	null	ms_run[1]:scan=2196	1279.9	3	1477.70688	493.24052	K	F	253	266
PSM	TFIAIKPDGVQR	-246_9376	Q01768	1	Mouse_09-2020	null	[MS,MS:1001208,SEQUEST,]	5.6e-4	null	ms_run[1]:scan=2154	1258.3	2	1344.76262	672.88534	R	L	7	19
PSM	VTQPEVDTPLGR	-246_9398	Q63880	1	Mouse_09-2020	null	[MS,MS:1001208,SEQUEST,]	5.6e-4	null	ms_run[1]:scan=2159	1260.8	2	1311.69011	656.34879	K	R	34	46
PSM	AYPTFHYYHYGK	-246_9422	Q921X9	1	Mouse_09-2020	null	[MS,MS:1001208,SEQUEST,]	3.4e-3	null	ms_run[1]:scan=2162	1262.3	3	1546.70725	516.24198	K	V	470	482
PSM	KSADTLWGIQK	-246_9428	A0A1B0GSR9	1	Mouse_09-2020	null	[MS,MS:1001208,SEQUEST,]	2.3e-3	null	ms_run[1]:scan=2163	1262.8	3	1246.67887	416.23119	K	L	301	312
PSM	LWRDGRGAAQNIIPASTGAAKAVGK	-246_9446	A0A1D5RLD8	1	Mouse_09-2020	null	[MS,MS:1001208,SEQUEST,]	5.6e-4	null	ms_run[1]:scan=2165	1264.0	5	2508.37705	502.48169	K	I	193	218
PSM	VLSAPPHFHFGQTNR	-246_9468	Q9D8N0	1	Mouse_09-2020	null	[MS,MS:1001208,SEQUEST,]	3.4e-3	null	ms_run[1]:scan=2169	1265.9	4	1707.87111	427.72331	R	P	31	46
PSM	WLPQNDLLGHPKTR	-246_10251	Q63886	0	Mouse_09-2020	null	[MS,MS:1001208,SEQUEST,]	5.6e-4	null	ms_run[1]:scan=2295	1331.0	4	1674.90651	419.48232	K	F	356	370
PSM	WLPQNDLLGHPKTR	-246_10251	K9J7B2	0	Mouse_09-2020	null	[MS,MS:1001208,SEQUEST,]	5.6e-4	null	ms_run[1]:scan=2295	1331.0	4	1674.90651	419.48232	K	F	352	366
PSM	IGKFPFAANSR	-246_9486	O08749	1	Mouse_09-2020	null	[MS,MS:1001208,SEQUEST,]	5.6e-4	null	ms_run[1]:scan=2172	1267.5	3	1207.65781	403.22426	K	K	418	429
PSM	FAIYRWDPDKTGDKPR	-246_10207	Q9CQA3	1	Mouse_09-2020	null	[MS,MS:1001208,SEQUEST,]	5.6e-4	null	ms_run[1]:scan=2289	1327.9	4	1964.99477	492.00489	K	Q	44	60
PSM	KAFSGYLGPDESKWK	-246_10196	Q9R0P3	1	Mouse_09-2020	null	[MS,MS:1001208,SEQUEST,]	5.6e-4	null	ms_run[1]:scan=2286	1326.5	3	1712.86429	571.62627	K	Y	186	201
PSM	FIEIAAR	-246_9514	Q8VEK3	1	Mouse_09-2020	null	[MS,MS:1001208,SEQUEST,]	5.3e-3	null	ms_run[1]:scan=2177	1270.2	2	819.47179	410.23980	K	K	542	549
PSM	KELSEIAQRIVANGK	-246_10167	Q91Y97	1	Mouse_09-2020	null	[MS,MS:1001208,SEQUEST,]	5.6e-4	null	ms_run[1]:scan=2282	1324.3	3	1655.94541	552.65282	K	I	14	29
PSM	YQQLIKENLKEIAR	-246_9534	Q9EQ20	1	Mouse_09-2020	null	[MS,MS:1001208,SEQUEST,]	5.6e-4	null	ms_run[1]:scan=2181	1272.1	4	1745.99135	437.25317	R	I	108	122
PSM	QWLQEVK	-246_10149	P05202	1	Mouse_09-2020	null	[MS,MS:1001208,SEQUEST,]	3.4e-3	null	ms_run[1]:scan=2280	1323.3	2	930.50499	465.75581	K	M	339	346
PSM	IYVVDVGSEPRAPK	-246_9607	Q63836	0	Mouse_09-2020	null	[MS,MS:1001208,SEQUEST,]	5.6e-4	null	ms_run[1]:scan=2192	1277.8	3	1529.83353	510.61559	R	H	104	118
PSM	IYVVDVGSEPRAPK	-246_9607	A0A0R4J135	0	Mouse_09-2020	null	[MS,MS:1001208,SEQUEST,]	5.6e-4	null	ms_run[1]:scan=2192	1277.8	3	1529.83353	510.61559	R	H	104	118
PSM	IFYTTTPVK	-246_9613	Q99KR3	1	Mouse_09-2020	null	[MS,MS:1001208,SEQUEST,]	2.3e-3	null	ms_run[1]:scan=2193	1278.3	2	1069.58879	535.30005	K	W	274	283
PSM	RLFYSTFATDDRR	-246_9620	Q8BH95	1	Mouse_09-2020	null	[MS,MS:1001208,SEQUEST,]	5.6e-4	null	ms_run[1]:scan=2194	1278.8	3	1647.82505	549.94611	K	G	261	274
PSM	QNRPIPQWIR	-246_10089	P62892	1	Mouse_09-2020	null	[MS,MS:1001208,SEQUEST,]	5.6e-4	null	ms_run[1]:scan=2271	1318.6	3	1307.73429	436.58256	K	K	19	29
PSM	FAQTVIGKPIEPR	-246_8726	Q9DBM2	1	Mouse_09-2020	null	[MS,MS:1001208,SEQUEST,]	5.6e-4	null	ms_run[1]:scan=2054	1206.7	3	1455.83146	485.94879	K	I	182	195
PSM	AAYQVAALPR	-246_9965	P52760	1	Mouse_09-2020	null	[MS,MS:1001208,SEQUEST,]	5.6e-4	null	ms_run[1]:scan=2250	1307.8	2	1059.59258	530.30092	R	S	108	118
PSM	DKPLKDVIIVDSGK	-246_8614	P24369	1	Mouse_09-2020	null	[MS,MS:1001208,SEQUEST,]	3.3e-3	null	ms_run[1]:scan=2037	1197.8	3	1526.87171	509.63113	R	E	191	205
PSM	KWLPELVDRAK	-246_10386	Q9EQ20	1	Mouse_09-2020	null	[MS,MS:1001208,SEQUEST,]	5.6e-4	null	ms_run[1]:scan=2319	1343.6	3	1354.78360	452.26623	K	L	331	342
PSM	LFIVGSNSSSSTR	-246_10404	F6VNW5	1	Mouse_09-2020	null	[MS,MS:1001208,SEQUEST,]	5.6e-4	null	ms_run[1]:scan=2322	1344.9	2	1354.69585	677.85170	K	A	39	52
PSM	LTITYGPK	-246_8676	P12710	1	Mouse_09-2020	null	[MS,MS:1001208,SEQUEST,]	2.3e-3	null	ms_run[1]:scan=2047	1202.9	2	892.51323	446.76056	K	V	50	58
PSM	KYILGNPLNSGINQGPQIDKEQHNK	-246_10410	O35945	1	Mouse_09-2020	null	[MS,MS:1001208,SEQUEST,]	2.3e-3	null	ms_run[1]:scan=2323	1345.4	4	2805.46718	702.12151	K	L	329	354
PSM	GAAVALNIR	-246_8707	Q8K169	1	Mouse_09-2020	null	[MS,MS:1001208,SEQUEST,]	5.1e-3	null	ms_run[1]:scan=2052	1205.5	2	884.53044	442.76925	K	M	411	420
PSM	RFLEEATRVSQEHPVVLTK	-246_10416	Q8C196	1	Mouse_09-2020	null	[MS,MS:1001208,SEQUEST,]	5.6e-4	null	ms_run[1]:scan=2324	1346.0	4	2239.22622	560.56029	K	V	1150	1169
PSM	RIPYTPGEIPK	-246_8654	O70475	1	Mouse_09-2020	null	[MS,MS:1001208,SEQUEST,]	3.7e-2	null	ms_run[1]:scan=2042	1200.4	3	1270.71073	424.24332	K	S	470	481
PSM	VVAGVAAALAHKYH	-246_8700	A8DUK4	1	Mouse_09-2020	null	[MS,MS:1001208,SEQUEST,]	5.6e-4	null	ms_run[1]:scan=2050	1204.5	3	1406.79013	469.60162	K	0	134	148
PSM	IWHHTFYNELR	-246_8640	P60710	1	Mouse_09-2020	null	[MS,MS:1001208,SEQUEST,]	2.2e-2	null	ms_run[1]:scan=2040	1199.4	2	1515.74346	758.37822	K	A	85	96
PSM	VQVSVFK	-246_8631	P16460	1	Mouse_09-2020	null	[MS,MS:1001208,SEQUEST,]	6.8e-3	null	ms_run[1]:scan=2039	1198.9	2	806.47386	403.74217	K	Q	349	356
PSM	IWHHTFYNELR	-246_8623	P60710	1	Mouse_09-2020	null	[MS,MS:1001208,SEQUEST,]	5.6e-4	null	ms_run[1]:scan=2038	1198.3	3	1515.74659	505.92124	K	A	85	96
PSM	IRAQAQWQASCASLGTSAPSSASCLYK	-246_862	Q8C5V8	1	Mouse_09-2020	null	[MS,MS:1001208,SEQUEST,]	4.9e-2	11-UNIMOD:4,24-UNIMOD:4	ms_run[1]:scan=789	554.0	5	2899.37482	580.68233	K	S	168	195
PSM	SCLLLQFTDK	-246_30859	G3UXQ7	1	Mouse_09-2020	null	[MS,MS:1001208,SEQUEST,]	3.0e-2	2-UNIMOD:4	ms_run[1]:scan=6263	3309.6	2	1224.62554	612.81828	K	F	20	30
PSM	DSKSTWVILHHK	-246_8371	G5E850	1	Mouse_09-2020	null	[MS,MS:1001208,SEQUEST,]	1.6e-2	1-UNIMOD:213	ms_run[1]:scan=1999	1178.3	3	1991.83957	664.61860	K	Y	22	34
PSM	DLLKANVK	-246_8535	P14152	1	Mouse_09-2020	null	[MS,MS:1001208,SEQUEST,]	5.1e-3	1-UNIMOD:213	ms_run[1]:scan=2025	1191.6	3	1441.60736	481.20899	K	F	100	108
PSM	DSKSTWVILHHK	-246_8354	G5E850	1	Mouse_09-2020	null	[MS,MS:1001208,SEQUEST,]	3.4e-3	1-UNIMOD:213	ms_run[1]:scan=1997	1177.2	4	1991.84011	498.71577	K	Y	22	34
PSM	ELGEPTYLVIDPR	-246_26695	Q91WF3	1	Mouse_09-2020	null	[MS,MS:1001208,SEQUEST,]	4.2e-2	11-UNIMOD:213	ms_run[1]:scan=5065	2762.6	3	2042.85184	681.62178	R	E	438	451
PSM	VGIPVVAVESDPKQLDTAK	-246_19171	Q9DBM2	1	Mouse_09-2020	null	[MS,MS:1001208,SEQUEST,]	1.2e-2	11-UNIMOD:213	ms_run[1]:scan=3749	2082.4	3	2507.14780	836.38707	R	I	317	336
PSM	TQDPAKAPNSPDVLEIEFKK	-246_17501	P16460	1	Mouse_09-2020	null	[MS,MS:1001208,SEQUEST,]	5.6e-4	12-UNIMOD:213	ms_run[1]:scan=3475	1940.7	4	2768.21963	692.81086	K	V	210	230
PSM	HDPSLQPWSASYDPGSAKTILNNGK	-246_20602	P16015	1	Mouse_09-2020	null	[MS,MS:1001208,SEQUEST,]	2.1e-2	13-UNIMOD:213	ms_run[1]:scan=3990	2207.0	3	3224.37448	1075.46224	K	C	40	65
PSM	AIGLPEDLIQKGKDIK	-246_18372	P12710	1	Mouse_09-2020	null	[MS,MS:1001208,SEQUEST,]	2.2e-2	14-UNIMOD:213	ms_run[1]:scan=3622	2016.5	3	2279.07383	760.36219	K	V	21	37
PSM	AIGLPEDLIQKGKDIKGVSEIVHEGK	-246_22707	P12710	1	Mouse_09-2020	null	[MS,MS:1001208,SEQUEST,]	5.6e-4	14-UNIMOD:213	ms_run[1]:scan=4352	2394.3	5	3314.61896	663.72721	K	I	21	47
PSM	AIGLPEDLIQKGKDIKGVSEIVHEGK	-246_22158	P12710	1	Mouse_09-2020	null	[MS,MS:1001208,SEQUEST,]	5.6e-4	14-UNIMOD:213	ms_run[1]:scan=4258	2345.6	4	3314.60610	829.40719	K	I	21	47
PSM	IIAEGANGPTTPEADKIFLER	-246_21872	P26443	1	Mouse_09-2020	null	[MS,MS:1001208,SEQUEST,]	2.3e-3	15-UNIMOD:213	ms_run[1]:scan=4207	2319.2	3	2783.23642	928.41568	K	I	400	421
PSM	KYVLGNPLTPGINQGPQIDKEQHDKILDLIESGK	-246_25645	P24549	1	Mouse_09-2020	null	[MS,MS:1001208,SEQUEST,]	5.6e-4	19-UNIMOD:213	ms_run[1]:scan=4868	2661.2	5	4299.08247	860.62051	K	E	329	363
PSM	KYVLGNPLTPGINQGPQIDKEQHDKILDLIESGK	-246_25654	P24549	1	Mouse_09-2020	null	[MS,MS:1001208,SEQUEST,]	5.6e-4	19-UNIMOD:213	ms_run[1]:scan=4869	2661.8	4	4299.07583	1075.52381	K	E	329	363
PSM	KDLEAKKKPPSS	-246_908	A0A5F8MQ94	1	Mouse_09-2020	null	[MS,MS:1001208,SEQUEST,]	5.0e-2	2-UNIMOD:213	ms_run[1]:scan=797	558.0	3	1868.81906	623.61122	K	0	21	33
PSM	SDKWIDIHNPATNEVVGRVPQSTK	-246_16125	Q9EQ20	1	Mouse_09-2020	null	[MS,MS:1001208,SEQUEST,]	5.6e-4	2-UNIMOD:213	ms_run[1]:scan=3249	1823.7	4	3232.44985	808.86696	K	E	53	77
PSM	SDFGKFVLSSGK	-246_18714	P14211	1	Mouse_09-2020	null	[MS,MS:1001208,SEQUEST,]	2.6e-3	2-UNIMOD:213	ms_run[1]:scan=3679	2046.0	3	1812.72416	604.91290	K	Y	44	56
PSM	FDGKTPATLGHNTR	-246_5053	Q8K169	1	Mouse_09-2020	null	[MS,MS:1001208,SEQUEST,]	5.6e-4	2-UNIMOD:213	ms_run[1]:scan=1470	905.7	3	2055.83237	685.94889	K	Y	340	354
PSM	SDFGKFVLSSGK	-246_18725	P14211	1	Mouse_09-2020	null	[MS,MS:1001208,SEQUEST,]	2.2e-2	2-UNIMOD:213	ms_run[1]:scan=3680	2046.5	2	1812.72649	906.86571	K	Y	44	56
PSM	SDLTKDITTSVLTVNNK	-246_24733	Q9QXF8	1	Mouse_09-2020	null	[MS,MS:1001208,SEQUEST,]	5.6e-3	2-UNIMOD:213	ms_run[1]:scan=4703	2575.9	3	2390.05423	797.35565	K	H	197	214
PSM	KDKISIR	-246_3440	P40142	1	Mouse_09-2020	null	[MS,MS:1001208,SEQUEST,]	5.0e-2	2-UNIMOD:213	ms_run[1]:scan=1212	772.8	3	1400.59751	467.53721	K	L	524	531
PSM	ADFDNTVAIHPTSSEELVTLR	-246_24314	P47791	1	Mouse_09-2020	null	[MS,MS:1001208,SEQUEST,]	1.8e-2	2-UNIMOD:213	ms_run[1]:scan=4633	2539.7	3	2856.21238	952.74235	K	0	480	501
PSM	KDRVTDALNATR	-246_6479	P63038	1	Mouse_09-2020	null	[MS,MS:1001208,SEQUEST,]	5.6e-4	2-UNIMOD:213	ms_run[1]:scan=1699	1023.5	3	1900.79587	634.26985	K	A	418	430
PSM	YDDMATCMK	-246_26488	P68254	1	Mouse_09-2020	null	[MS,MS:1001208,SEQUEST,]	2.6e-2	7-UNIMOD:4,4-UNIMOD:35,8-UNIMOD:35,2-UNIMOD:213,3-UNIMOD:213	ms_run[1]:scan=5028	2743.4	3	2248.54081	750.18434	R	V	19	28
PSM	KYVLGNPLTPGINQGPQIDKEQHDKILDLIESGK	-246_25644	P24549	1	Mouse_09-2020	null	[MS,MS:1001208,SEQUEST,]	5.6e-4	24-UNIMOD:213	ms_run[1]:scan=4868	2661.2	5	4299.08247	860.62051	K	E	329	363
PSM	KYVLGNPLTPGINQGPQIDKEQHDKILDLIESGK	-246_25656	P24549	1	Mouse_09-2020	null	[MS,MS:1001208,SEQUEST,]	5.6e-4	24-UNIMOD:213	ms_run[1]:scan=4869	2661.8	4	4299.07583	1075.52381	K	E	329	363
PSM	KVADALANAAGHLDDLPGALSALSDLHAHKLRVDPVNFK	-246_29860	Q91VB8	1	Mouse_09-2020	null	[MS,MS:1001208,SEQUEST,]	5.1e-3	25-UNIMOD:213	ms_run[1]:scan=5856	3140.0	6	4601.22741	767.71169	K	L	62	101
PSM	VFDVTKGRK	-246_4395	O55022	1	Mouse_09-2020	null	[MS,MS:1001208,SEQUEST,]	5.3e-3	3-UNIMOD:213	ms_run[1]:scan=1365	851.5	3	1590.67325	530.89529	K	Y	97	106
PSM	VKDGPGGKEATWVVDVK	-246_12190	P32020	1	Mouse_09-2020	null	[MS,MS:1001208,SEQUEST,]	5.6e-4	3-UNIMOD:213	ms_run[1]:scan=2609	1493.0	3	2326.01694	776.00993	K	G	463	480
PSM	KPDIPTFEGLSFRNRSLGLVDVSWNAIR	-246_292	Q673U1	1	Mouse_09-2020	null	[MS,MS:1001208,SEQUEST,]	2.3e-3	3-UNIMOD:213	ms_run[1]:scan=657	487.6	8	3728.73739	466.97664	K	G	222	250
PSM	TQDPAKAPNSPDVLEIEFKK	-246_17414	P16460	1	Mouse_09-2020	null	[MS,MS:1001208,SEQUEST,]	3.4e-3	3-UNIMOD:213	ms_run[1]:scan=3461	1933.3	3	2768.22361	923.41205	K	V	210	230
PSM	TVDSKSLFHYR	-246_11199	Q8C196	1	Mouse_09-2020	null	[MS,MS:1001208,SEQUEST,]	2.3e-3	3-UNIMOD:213	ms_run[1]:scan=2448	1410.1	3	1893.75675	631.92380	R	Y	1482	1493
PSM	GKDIKGVSEIVHEGK	-246_6829	P12710	1	Mouse_09-2020	null	[MS,MS:1001208,SEQUEST,]	5.6e-4	3-UNIMOD:213	ms_run[1]:scan=1754	1051.9	3	2136.93857	712.98360	K	I	32	47
PSM	VLDSGAPIKIPVGPETLGR	-246_24692	P56480	1	Mouse_09-2020	null	[MS,MS:1001208,SEQUEST,]	5.6e-4	3-UNIMOD:213	ms_run[1]:scan=4696	2572.4	3	2460.15946	820.72390	K	M	125	144
PSM	GKDIKGVSEIVHEGK	-246_6973	P12710	1	Mouse_09-2020	null	[MS,MS:1001208,SEQUEST,]	5.6e-4	3-UNIMOD:213	ms_run[1]:scan=1774	1062.2	4	2136.93764	534.98952	K	I	32	47
PSM	KVADALANAAGHLDDLPGALSALSDLHAHKLRVDPVNFK	-246_29865	Q91VB8	1	Mouse_09-2020	null	[MS,MS:1001208,SEQUEST,]	5.1e-3	34-UNIMOD:213	ms_run[1]:scan=5856	3140.0	6	4601.22741	767.71169	K	L	62	101
PSM	TLSDYNIQKESTLHLVLR	-246_21644	E9Q5F6	1	Mouse_09-2020	null	[MS,MS:1001208,SEQUEST,]	2.3e-3	4-UNIMOD:213	ms_run[1]:scan=4168	2299.2	3	2671.22312	891.07700	R	R	55	73
PSM	ADFDNTVAIHPTSSEELVTLR	-246_24312	P47791	1	Mouse_09-2020	null	[MS,MS:1001208,SEQUEST,]	1.8e-2	4-UNIMOD:213	ms_run[1]:scan=4633	2539.7	3	2856.21238	952.74235	K	0	480	501
PSM	YQLDKDGVVLFKK	-246_16367	P09103	1	Mouse_09-2020	null	[MS,MS:1001208,SEQUEST,]	2.3e-3	4-UNIMOD:213	ms_run[1]:scan=3290	1844.9	3	2093.93277	698.64967	K	D	198	211
PSM	VFADKLPKIQDR	-246_12236	Q9R0H0	1	Mouse_09-2020	null	[MS,MS:1001208,SEQUEST,]	5.6e-4	4-UNIMOD:213	ms_run[1]:scan=2616	1496.8	3	1970.87766	657.63061	K	V	538	550
PSM	LEGDNKMVTTFKGIK	-246_7868	P12710	1	Mouse_09-2020	null	[MS,MS:1001208,SEQUEST,]	5.6e-4	7-UNIMOD:35,4-UNIMOD:213	ms_run[1]:scan=1917	1135.9	3	2237.95768	746.65650	K	V	85	100
PSM	LEGDNKMVTTFK	-246_6523	P12710	1	Mouse_09-2020	null	[MS,MS:1001208,SEQUEST,]	1.1e-2	7-UNIMOD:35,4-UNIMOD:213	ms_run[1]:scan=1706	1027.1	2	1939.75762	970.38086	K	I	85	97
PSM	LEGDNKMVTTFK	-246_6470	P12710	1	Mouse_09-2020	null	[MS,MS:1001208,SEQUEST,]	3.3e-3	7-UNIMOD:35,4-UNIMOD:213	ms_run[1]:scan=1698	1023.0	3	1939.75541	647.25634	K	I	85	97
PSM	KLWGDRYFDPANGK	-246_15786	P58252	1	Mouse_09-2020	null	[MS,MS:1001208,SEQUEST,]	2.3e-3	5-UNIMOD:213	ms_run[1]:scan=3197	1796.8	3	2207.89542	736.63643	K	S	259	273
PSM	VYFKDTHPKFPAGGK	-246_7890	Q9DCN2	1	Mouse_09-2020	null	[MS,MS:1001208,SEQUEST,]	2.3e-3	5-UNIMOD:213	ms_run[1]:scan=1920	1137.5	4	2232.95620	558.99334	K	S	112	127
PSM	TEWLDGKHVVFGK	-246_16681	P17742	1	Mouse_09-2020	null	[MS,MS:1001208,SEQUEST,]	2.3e-3	5-UNIMOD:213	ms_run[1]:scan=3343	1872.4	3	2056.85685	686.29037	K	K	119	132
PSM	KFPLDPLITHVLPFEK	-246_31514	P00329	1	Mouse_09-2020	null	[MS,MS:1001208,SEQUEST,]	4.3e-2	5-UNIMOD:213	ms_run[1]:scan=6637	3457.7	3	2435.15329	812.38645	K	N	340	356
PSM	LTSIDKWFLYK	-246_28909	Q8C196	1	Mouse_09-2020	null	[MS,MS:1001208,SEQUEST,]	2.5e-2	5-UNIMOD:213	ms_run[1]:scan=5589	3017.3	3	1954.83835	652.28444	R	R	870	881
PSM	IIAVDINKDKFAK	-246_11575	P00329	1	Mouse_09-2020	null	[MS,MS:1001208,SEQUEST,]	1.6e-2	5-UNIMOD:213	ms_run[1]:scan=2512	1442.9	3	2015.92380	672.64615	R	K	220	233
PSM	ILESDRKEPLFGISTGNIITGLAAGAK	-246_30019	Q8C196	1	Mouse_09-2020	null	[MS,MS:1001208,SEQUEST,]	7.1e-3	5-UNIMOD:213	ms_run[1]:scan=5904	3161.6	4	3312.59316	828.90328	K	Y	281	308
PSM	FAGPYDKGEYSPSVQK	-246_10611	P25688	1	Mouse_09-2020	null	[MS,MS:1001208,SEQUEST,]	2.3e-3	6-UNIMOD:213	ms_run[1]:scan=2352	1360.6	3	2313.90982	771.97488	K	L	221	237
PSM	RVEHHDHAVVSGR	-246_752	B1AU25	1	Mouse_09-2020	null	[MS,MS:1001208,SEQUEST,]	3.4e-3	6-UNIMOD:213	ms_run[1]:scan=764	541.0	4	2039.82155	510.71128	R	A	446	459
PSM	GQKVLDSGAPIKIPVGPETLGR	-246_20726	P56480	1	Mouse_09-2020	null	[MS,MS:1001208,SEQUEST,]	5.6e-4	6-UNIMOD:213	ms_run[1]:scan=4010	2217.2	3	2773.34653	925.11557	R	M	122	144
PSM	VWPHKDYPLIPVGK	-246_17087	P24270	1	Mouse_09-2020	null	[MS,MS:1001208,SEQUEST,]	3.3e-3	6-UNIMOD:213	ms_run[1]:scan=3408	1906.0	3	2189.98569	730.66555	K	V	302	316
PSM	SDLTKDITTSVLTVNNK	-246_24729	Q9QXF8	1	Mouse_09-2020	null	[MS,MS:1001208,SEQUEST,]	5.6e-3	6-UNIMOD:213	ms_run[1]:scan=4703	2575.9	3	2390.05423	797.35565	K	H	197	214
PSM	SDKWIDIHNPATNEVVGRVPQSTK	-246_16122	Q9EQ20	1	Mouse_09-2020	null	[MS,MS:1001208,SEQUEST,]	5.6e-4	6-UNIMOD:213	ms_run[1]:scan=3249	1823.7	4	3232.44985	808.86696	K	E	53	77
PSM	LFPSLLDTKNLSTGSGKPK	-246_19781	Q91XE0	1	Mouse_09-2020	null	[MS,MS:1001208,SEQUEST,]	1.1e-3	7-UNIMOD:213	ms_run[1]:scan=3856	2137.6	3	2544.17905	848.73094	K	I	143	162
PSM	EWPANLDLKKELSEPSSTR	-246_21055	Q8C196	1	Mouse_09-2020	null	[MS,MS:1001208,SEQUEST,]	5.6e-4	7-UNIMOD:213	ms_run[1]:scan=4068	2247.4	3	2741.18644	914.40003	K	Y	832	851
PSM	ALLAGKDSETGENIRQAASSLQQASLK	-246_21035	P38647	1	Mouse_09-2020	null	[MS,MS:1001208,SEQUEST,]	2.3e-3	7-UNIMOD:213	ms_run[1]:scan=4066	2246.2	4	3327.52968	832.63680	R	F	620	647
PSM	FYSVNVDYSKLK	-246_17978	Q62425	1	Mouse_09-2020	null	[MS,MS:1001208,SEQUEST,]	1.4e-2	7-UNIMOD:213	ms_run[1]:scan=3551	1980.0	3	2003.81833	668.61111	K	E	65	77
PSM	AATALKDVVK	-246_8224	Q3TML0	1	Mouse_09-2020	null	[MS,MS:1001208,SEQUEST,]	1.4e-2	7-UNIMOD:213	ms_run[1]:scan=1976	1166.3	2	1556.67729	778.84150	K	G	73	83
PSM	NYELHPDKYILK	-246_15118	F6Y6L6	1	Mouse_09-2020	null	[MS,MS:1001208,SEQUEST,]	3.4e-3	7-UNIMOD:213	ms_run[1]:scan=3087	1740.0	3	2073.87027	691.96214	K	Q	213	225
PSM	VSFELFADKVPK	-246_24659	P17742	1	Mouse_09-2020	null	[MS,MS:1001208,SEQUEST,]	2.5e-2	8-UNIMOD:213	ms_run[1]:scan=4691	2569.7	3	1920.81900	640.94420	R	A	20	32
PSM	ADIKAPEDKKK	-246_1002	A2AKV0	1	Mouse_09-2020	null	[MS,MS:1001208,SEQUEST,]	3.6e-2	8-UNIMOD:213	ms_run[1]:scan=818	568.9	3	1783.76712	595.26030	K	L	56	67
PSM	VVFIFGPDKKLK	-246_17643	Q6GT24	1	Mouse_09-2020	null	[MS,MS:1001208,SEQUEST,]	2.9e-2	8-UNIMOD:213	ms_run[1]:scan=3496	1951.5	3	1931.90512	644.64045	R	S	133	145
PSM	AKEIGFSDKQISK	-246_6330	Q8C196	1	Mouse_09-2020	null	[MS,MS:1001208,SEQUEST,]	3.4e-3	8-UNIMOD:213	ms_run[1]:scan=1677	1012.2	3	1991.85093	664.62189	K	L	907	920
PSM	KAVKNFTDVHPDYGAR	-246_6865	P24270	1	Mouse_09-2020	null	[MS,MS:1001208,SEQUEST,]	3.2e-2	8-UNIMOD:213	ms_run[1]:scan=1759	1054.7	3	2358.98966	787.00166	K	Q	477	493
PSM	LNVAPVSDIIEIKSPDTFVR	-246_29754	Q99LC5	1	Mouse_09-2020	null	[MS,MS:1001208,SEQUEST,]	5.1e-3	8-UNIMOD:213	ms_run[1]:scan=5828	3127.2	3	2754.27921	918.76442	K	I	127	147
PSM	AVVKLEGDNKMVTTFKGIK	-246_10618	P12710	1	Mouse_09-2020	null	[MS,MS:1001208,SEQUEST,]	2.3e-3	11-UNIMOD:35,8-UNIMOD:213	ms_run[1]:scan=2353	1361.1	4	2635.21987	659.56142	K	V	81	100
PSM	AVVKLEGDNKMVTTFK	-246_10070	P12710	1	Mouse_09-2020	null	[MS,MS:1001208,SEQUEST,]	2.3e-3	11-UNIMOD:35,8-UNIMOD:213	ms_run[1]:scan=2267	1316.5	3	2337.02524	779.67930	K	I	81	97
PSM	VVPEKGTADKKPAVGK	-246_1601	Q9D8E6	1	Mouse_09-2020	null	[MS,MS:1001208,SEQUEST,]	3.3e-3	9-UNIMOD:213	ms_run[1]:scan=920	621.6	4	2165.00405	542.00644	K	G	368	384
PSM	VVPEKGTADKKPAVGK	-246_1615	Q9D8E6	1	Mouse_09-2020	null	[MS,MS:1001208,SEQUEST,]	2.3e-3	9-UNIMOD:213	ms_run[1]:scan=922	622.8	3	2165.00370	722.33950	K	G	368	384
PSM	EGNHKPGTDYLKPPK	-246_4849	Q61176	1	Mouse_09-2020	null	[MS,MS:1001208,SEQUEST,]	1.6e-2	9-UNIMOD:213	ms_run[1]:scan=1436	888.2	3	2221.92752	741.31535	R	0	309	324
PSM	IIAVDINKDKFAKAK	-246_8909	P00329	1	Mouse_09-2020	null	[MS,MS:1001208,SEQUEST,]	1.2e-2	9-UNIMOD:213	ms_run[1]:scan=2083	1221.5	3	2215.05722	739.02351	R	L	220	235
PSM	EGNHKPGTDYLKPPK	-246_4741	Q61176	1	Mouse_09-2020	null	[MS,MS:1001208,SEQUEST,]	2.1e-2	9-UNIMOD:213	ms_run[1]:scan=1421	880.4	4	2221.92739	556.23833	R	0	309	324
PSM	KLWGDRYFDPANGK	-246_15787	P58252	1	Mouse_09-2020	null	[MS,MS:1001208,SEQUEST,]	2.6e-3	9-UNIMOD:213	ms_run[1]:scan=3197	1796.8	3	2207.89542	736.63643	K	S	259	273
PSM	EAHKSEIAHR	-246_458	P07724	1	Mouse_09-2020	null	[MS,MS:1001208,SEQUEST,]	3.2e-2	1-UNIMOD:213	ms_run[1]:scan=696	506.8	3	1718.66617	573.56097	R	N	25	35
PSM	EGAKYVSHGATGK	-246_1482	P16460	1	Mouse_09-2020	null	[MS,MS:1001208,SEQUEST,]	2.3e-3	1-UNIMOD:213	ms_run[1]:scan=899	610.9	3	1845.71939	615.91167	R	N	109	122
PSM	EYKVVGR	-246_4580	A0A1D5RM79	1	Mouse_09-2020	null	[MS,MS:1001208,SEQUEST,]	3.3e-2	1-UNIMOD:213	ms_run[1]:scan=1399	869.0	2	1391.54082	696.27326	R	L	9	16
PSM	EVPDACFNHNGEHR	-246_17039	P35441	1	Mouse_09-2020	null	[MS,MS:1001208,SEQUEST,]	2.3e-2	6-UNIMOD:4,1-UNIMOD:213,12-UNIMOD:213	ms_run[1]:scan=3401	1902.2	3	2763.85050	921.95012	K	K	594	608
PSM	ESAMKTYVEKVDELKK	-246_8526	P31786	1	Mouse_09-2020	null	[MS,MS:1001208,SEQUEST,]	5.6e-4	4-UNIMOD:35,1-UNIMOD:213	ms_run[1]:scan=2023	1190.8	3	2455.04789	819.02151	K	Y	68	84
PSM	ALPGHLKPFETLLSQNQGGK	-246_22865	P19157	1	Mouse_09-2020	null	[MS,MS:1001208,SEQUEST,]	5.6e-4	10-UNIMOD:213	ms_run[1]:scan=4379	2408.2	4	2676.22182	669.81093	K	F	122	142
PSM	KGYEAKEYYEALPELK	-246_18047	Q9ET01	1	Mouse_09-2020	null	[MS,MS:1001208,SEQUEST,]	1.1e-2	10-UNIMOD:213	ms_run[1]:scan=3563	1986.2	3	2472.04227	824.68511	K	V	725	741
PSM	IQALLDKYNAEKPK	-246_9254	P24270	1	Mouse_09-2020	null	[MS,MS:1001208,SEQUEST,]	1.6e-2	11-UNIMOD:213	ms_run[1]:scan=2135	1248.3	3	2171.97361	724.66398	R	A	493	507
PSM	LNVAPVSDIIEIKSPDTFVR	-246_29756	Q99LC5	1	Mouse_09-2020	null	[MS,MS:1001208,SEQUEST,]	5.1e-3	11-UNIMOD:213	ms_run[1]:scan=5828	3127.2	3	2754.27921	918.76442	K	I	127	147
PSM	RLVAQGSPPLKEWQSLAGPHSSKL	-246_19098	Q9DBM2	1	Mouse_09-2020	null	[MS,MS:1001208,SEQUEST,]	1.1e-3	12-UNIMOD:213	ms_run[1]:scan=3739	2077.2	4	3127.48549	782.62450	R	0	695	719
PSM	AHAAIRENPVYEKKPK	-246_2633	P47962	1	Mouse_09-2020	null	[MS,MS:1001208,SEQUEST,]	5.6e-4	12-UNIMOD:213	ms_run[1]:scan=1084	706.6	4	2392.08364	598.77662	K	E	243	259
PSM	KKSPSENGGNSAEVLNVK	-246_20747	Q6PDN3	1	Mouse_09-2020	null	[MS,MS:1001208,SEQUEST,]	3.0e-2	13-UNIMOD:213	ms_run[1]:scan=4013	2218.9	3	2399.04233	800.34738	K	G	976	994
PSM	IIAEGANGPTTPEADKIFLER	-246_21871	P26443	1	Mouse_09-2020	null	[MS,MS:1001208,SEQUEST,]	2.3e-3	13-UNIMOD:213	ms_run[1]:scan=4207	2319.2	3	2783.23642	928.41568	K	I	400	421
PSM	KGEGAQNQAKKGEGAQNQAK	-246_213	A2AVJ7	1	Mouse_09-2020	null	[MS,MS:1001208,SEQUEST,]	3.3e-3	13-UNIMOD:213	ms_run[1]:scan=628	474.1	4	2583.09853	646.53007	K	G	220	240
PSM	RLNPHWSGDKLYNEARK	-246_9601	P49290	1	Mouse_09-2020	null	[MS,MS:1001208,SEQUEST,]	3.9e-2	14-UNIMOD:213	ms_run[1]:scan=2191	1277.3	5	2625.13746	525.83373	R	V	405	422
PSM	LDHYAIIKFPLTTESAMK	-246_23245	P62751	1	Mouse_09-2020	null	[MS,MS:1001208,SEQUEST,]	2.1e-2	17-UNIMOD:35,14-UNIMOD:213	ms_run[1]:scan=4446	2442.9	3	2635.15592	879.05655	K	I	71	89
PSM	TQDPAKAPNSPDVLEIEFKKGVPVK	-246_18062	P16460	1	Mouse_09-2020	null	[MS,MS:1001208,SEQUEST,]	5.6e-4	15-UNIMOD:213	ms_run[1]:scan=3567	1988.1	4	3248.53090	812.88736	K	T	210	235
PSM	TQDPAKAPNSPDVLEIEFKKGVPVK	-246_18060	P16460	1	Mouse_09-2020	null	[MS,MS:1001208,SEQUEST,]	5.6e-4	17-UNIMOD:213	ms_run[1]:scan=3567	1988.1	4	3248.53090	812.88736	K	T	210	235
PSM	KELSEIAQRIVANGK	-246_16231	Q91Y97	1	Mouse_09-2020	null	[MS,MS:1001208,SEQUEST,]	5.6e-4	2-UNIMOD:213	ms_run[1]:scan=3265	1832.1	3	2197.00339	733.00652	K	I	14	29
PSM	AEPAKIDAFR	-246_9928	P09411	1	Mouse_09-2020	null	[MS,MS:1001208,SEQUEST,]	2.3e-3	2-UNIMOD:213	ms_run[1]:scan=2246	1305.7	3	1658.65757	553.55857	K	S	142	152
PSM	KELSEPSSTRIYAIAK	-246_10523	Q8C196	1	Mouse_09-2020	null	[MS,MS:1001208,SEQUEST,]	5.6e-4	2-UNIMOD:213	ms_run[1]:scan=2340	1354.4	3	2334.04190	778.68533	K	L	841	857
PSM	AENGKLVINGKPITIFQERDPTNIK	-246_18969	A0A1D5RLD8	1	Mouse_09-2020	null	[MS,MS:1001208,SEQUEST,]	1.4e-2	2-UNIMOD:213	ms_run[1]:scan=3720	2067.2	4	3336.60561	834.90609	K	G	60	85
PSM	KELEEIVQPIISK	-246_20662	P20029	1	Mouse_09-2020	null	[MS,MS:1001208,SEQUEST,]	2.3e-3	2-UNIMOD:213	ms_run[1]:scan=3999	2211.5	3	2066.94760	689.65308	K	Y	622	635
PSM	MEGDIDKQRKLILQGQLSEAALQKQHQR	-246_28605	Q9DBL2	1	Mouse_09-2020	null	[MS,MS:1001208,SEQUEST,]	5.0e-2	2-UNIMOD:213	ms_run[1]:scan=5500	2976.6	5	3802.80683	761.36773	R	Y	291	319
PSM	LEGDNKMVTTFKGIK	-246_7869	P12710	1	Mouse_09-2020	null	[MS,MS:1001208,SEQUEST,]	5.6e-4	7-UNIMOD:35,2-UNIMOD:213	ms_run[1]:scan=1917	1135.9	3	2237.95768	746.65650	K	V	85	100
PSM	FEKEAAEMGK	-246_2913	P10126	1	Mouse_09-2020	null	[MS,MS:1001208,SEQUEST,]	5.6e-4	8-UNIMOD:35,2-UNIMOD:213	ms_run[1]:scan=1127	728.9	2	1696.59770	848.80172	K	S	42	52
PSM	FEKLIVAMMKPSR	-246_8299	P48036	1	Mouse_09-2020	null	[MS,MS:1001208,SEQUEST,]	5.6e-4	8-UNIMOD:35,9-UNIMOD:35,2-UNIMOD:213	ms_run[1]:scan=1989	1173.2	3	2122.90885	708.30827	K	Y	75	88
PSM	KYVLGNPLTPGINQGPQIDKEQHDKILDLIESGK	-246_25652	P24549	1	Mouse_09-2020	null	[MS,MS:1001208,SEQUEST,]	5.6e-4	21-UNIMOD:213	ms_run[1]:scan=4869	2661.8	4	4299.07583	1075.52381	K	E	329	363
PSM	KYVLGNPLTPGINQGPQIDKEQHDKILDLIESGK	-246_25641	P24549	1	Mouse_09-2020	null	[MS,MS:1001208,SEQUEST,]	5.6e-4	21-UNIMOD:213	ms_run[1]:scan=4868	2661.2	5	4299.08247	860.62051	K	E	329	363
PSM	SLEIIGAPFSKGQPR	-246_20068	Q61176	1	Mouse_09-2020	null	[MS,MS:1001208,SEQUEST,]	3.3e-3	3-UNIMOD:213	ms_run[1]:scan=3902	2161.5	3	2140.94602	714.32033	K	G	7	22
PSM	ILESDRKEPLFGISTGNIITGLAAGAK	-246_30021	Q8C196	1	Mouse_09-2020	null	[MS,MS:1001208,SEQUEST,]	6.5e-3	3-UNIMOD:213	ms_run[1]:scan=5904	3161.6	4	3312.59316	828.90328	K	Y	281	308
PSM	KREQHLLDQLATLEQLLTEGR	-246_20170	B8JJ53	1	Mouse_09-2020	null	[MS,MS:1001208,SEQUEST,]	3.7e-2	3-UNIMOD:213	ms_run[1]:scan=3918	2169.6	4	3032.42470	758.86141	K	K	10	31
PSM	AVEKVEKQVNDAVAK	-246_6687	Q8BWF0	1	Mouse_09-2020	null	[MS,MS:1001208,SEQUEST,]	5.6e-4	3-UNIMOD:213	ms_run[1]:scan=1732	1040.6	3	2168.96628	723.65901	K	A	376	391
PSM	TIEKFEKEAAEMGK	-246_9013	P10126	1	Mouse_09-2020	null	[MS,MS:1001208,SEQUEST,]	5.6e-4	12-UNIMOD:35,3-UNIMOD:213	ms_run[1]:scan=2098	1229.4	3	2167.86545	723.29334	R	S	38	52
PSM	LYSEFLGKRPWFAGDK	-246_23909	P10649	1	Mouse_09-2020	null	[MS,MS:1001208,SEQUEST,]	1.1e-3	4-UNIMOD:213	ms_run[1]:scan=4562	2503.1	3	2455.05283	819.02217	K	T	137	153
PSM	AYFEKTHEQLTPLVR	-246_14173	P09813	1	Mouse_09-2020	null	[MS,MS:1001208,SEQUEST,]	5.6e-4	4-UNIMOD:213	ms_run[1]:scan=2931	1659.4	3	2373.03568	791.68192	K	A	63	78
PSM	TYVEKVDELKKK	-246_5697	P31786	1	Mouse_09-2020	null	[MS,MS:1001208,SEQUEST,]	5.6e-4	4-UNIMOD:213	ms_run[1]:scan=1574	959.2	3	2020.90665	674.30579	K	G	73	85
PSM	VVPEKGTADKKPAVGK	-246_1602	Q9D8E6	1	Mouse_09-2020	null	[MS,MS:1001208,SEQUEST,]	2.3e-3	4-UNIMOD:213	ms_run[1]:scan=920	621.6	4	2165.00405	542.00644	K	G	368	384
PSM	VVPEKGTADKKPAVGK	-246_1617	Q9D8E6	1	Mouse_09-2020	null	[MS,MS:1001208,SEQUEST,]	1.1e-3	4-UNIMOD:213	ms_run[1]:scan=922	622.8	3	2165.00370	722.33950	K	G	368	384
PSM	GGVEKGPAALRK	-246_3631	Q61176	1	Mouse_09-2020	null	[MS,MS:1001208,SEQUEST,]	5.6e-4	4-UNIMOD:213	ms_run[1]:scan=1240	787.3	3	1723.75705	575.25700	R	G	22	34
PSM	SKQEILAINQVFK	-246_23713	Q8QZR3	1	Mouse_09-2020	null	[MS,MS:1001208,SEQUEST,]	2.4e-2	4-UNIMOD:213	ms_run[1]:scan=4529	2486.0	3	2058.93253	686.98142	K	I	295	308
PSM	KDLEAKKKPPSS	-246_909	A0A5F8MQ94	1	Mouse_09-2020	null	[MS,MS:1001208,SEQUEST,]	5.0e-2	4-UNIMOD:213	ms_run[1]:scan=797	558.0	3	1868.81906	623.61122	K	0	21	33
PSM	TYVEKVDELKK	-246_7342	P31786	1	Mouse_09-2020	null	[MS,MS:1001208,SEQUEST,]	3.3e-3	4-UNIMOD:213	ms_run[1]:scan=1832	1092.1	3	1892.80899	631.60747	K	Y	73	84
PSM	KELEEIVQPIISK	-246_20660	P20029	1	Mouse_09-2020	null	[MS,MS:1001208,SEQUEST,]	1.1e-3	4-UNIMOD:213	ms_run[1]:scan=3999	2211.5	3	2066.94760	689.65308	K	Y	622	635
PSM	LFAEAVQKSRTVDSK	-246_7484	Q8C196	1	Mouse_09-2020	null	[MS,MS:1001208,SEQUEST,]	1.1e-2	4-UNIMOD:213	ms_run[1]:scan=1856	1104.6	3	2219.97251	740.66264	K	L	1472	1487
PSM	LGKEAGLKPFEQVK	-246_10654	D3Z041	1	Mouse_09-2020	null	[MS,MS:1001208,SEQUEST,]	5.6e-4	4-UNIMOD:213	ms_run[1]:scan=2361	1365.1	3	2084.94632	695.65331	K	I	642	656
PSM	TIPEKMKLYSEFLGK	-246_16535	P10649	1	Mouse_09-2020	null	[MS,MS:1001208,SEQUEST,]	7.8e-3	6-UNIMOD:35,4-UNIMOD:213	ms_run[1]:scan=3319	1860.0	3	2341.02390	781.01228	K	P	130	145
PSM	YYTLEEIQKHKDSK	-246_7853	G5E850	1	Mouse_09-2020	null	[MS,MS:1001208,SEQUEST,]	7.8e-3	5-UNIMOD:213	ms_run[1]:scan=1915	1134.9	3	2322.97062	774.99417	K	T	11	25
PSM	KELEEIVQPIISK	-246_20661	P20029	1	Mouse_09-2020	null	[MS,MS:1001208,SEQUEST,]	1.1e-3	5-UNIMOD:213	ms_run[1]:scan=3999	2211.5	3	2066.94760	689.65308	K	Y	622	635
PSM	NVLKEKGIVVGIK	-246_11543	Q91Y97	1	Mouse_09-2020	null	[MS,MS:1001208,SEQUEST,]	2.3e-3	5-UNIMOD:213	ms_run[1]:scan=2507	1440.5	3	1937.94834	646.65476	R	D	96	109
PSM	AALQELLSKGLIK	-246_28171	A0A1L1SQA8	1	Mouse_09-2020	null	[MS,MS:1001208,SEQUEST,]	2.0e-2	5-UNIMOD:213	ms_run[1]:scan=5395	2924.8	3	1924.91819	642.31088	R	V	54	67
PSM	IAKEEIFGPVQQIMK	-246_18767	O35945	0	Mouse_09-2020	null	[MS,MS:1001208,SEQUEST,]	8.9e-3	14-UNIMOD:35,5-UNIMOD:213	ms_run[1]:scan=3687	2050.1	3	2288.00992	763.34051	R	K	396	411
PSM	IAKEEIFGPVQQIMK	-246_18767	P24549	0	Mouse_09-2020	null	[MS,MS:1001208,SEQUEST,]	8.9e-3	14-UNIMOD:35,5-UNIMOD:213	ms_run[1]:scan=3687	2050.1	3	2288.00992	763.34051	R	K	396	411
PSM	IAKEEIFGPVQQIMK	-246_17848	O35945	0	Mouse_09-2020	null	[MS,MS:1001208,SEQUEST,]	5.1e-3	14-UNIMOD:35,5-UNIMOD:213	ms_run[1]:scan=3530	1969.1	3	2288.01358	763.34051	R	K	396	411
PSM	IAKEEIFGPVQQIMK	-246_17848	P24549	0	Mouse_09-2020	null	[MS,MS:1001208,SEQUEST,]	5.1e-3	14-UNIMOD:35,5-UNIMOD:213	ms_run[1]:scan=3530	1969.1	3	2288.01358	763.34051	R	K	396	411
PSM	KYTPEQVAMATVTALHR	-246_20007	Q91Y97	1	Mouse_09-2020	null	[MS,MS:1001208,SEQUEST,]	5.6e-4	9-UNIMOD:35,5-UNIMOD:213	ms_run[1]:scan=3891	2155.8	3	2473.06125	825.02547	K	V	243	260
PSM	AVEAFETAKKGVGLK	-246_10891	Q64442	1	Mouse_09-2020	null	[MS,MS:1001208,SEQUEST,]	5.6e-4	6-UNIMOD:213	ms_run[1]:scan=2401	1385.8	3	2088.94114	696.98494	K	M	331	346
PSM	EVHLPEIFAK	-246_4212	Q3UQV5	1	Mouse_09-2020	null	[MS,MS:1001208,SEQUEST,]	3.7e-2	6-UNIMOD:213	ms_run[1]:scan=1336	836.6	3	1723.70945	575.24247	R	I	229	239
PSM	AAKVLEQLTGQTPVFSK	-246_23103	Q9CXW4	1	Mouse_09-2020	null	[MS,MS:1001208,SEQUEST,]	2.3e-3	6-UNIMOD:213	ms_run[1]:scan=4423	2431.0	3	2358.08457	786.69746	R	R	36	53
PSM	FHVEEEGKGKDASGNKVK	-246_1938	P09411	1	Mouse_09-2020	null	[MS,MS:1001208,SEQUEST,]	5.6e-4	6-UNIMOD:213	ms_run[1]:scan=975	650.0	4	2500.05507	625.76899	R	E	124	142
PSM	HQKVVEIAPATHLDPQLR	-246_11789	G5E8R3	1	Mouse_09-2020	null	[MS,MS:1001208,SEQUEST,]	5.6e-4	6-UNIMOD:213	ms_run[1]:scan=2549	1462.2	3	2593.19474	865.07018	R	R	271	289
PSM	LLLPGELAKHAVSEGTKAVTK	-246_21296	Q64475	1	Mouse_09-2020	null	[MS,MS:1001208,SEQUEST,]	5.1e-3	6-UNIMOD:213	ms_run[1]:scan=4108	2267.9	4	2703.31899	676.58432	R	T	101	122
PSM	HQKVVEIAPATHLDPQLR	-246_11387	G5E8R3	1	Mouse_09-2020	null	[MS,MS:1001208,SEQUEST,]	5.6e-4	6-UNIMOD:213	ms_run[1]:scan=2480	1426.5	4	2593.19643	649.05446	R	R	271	289
PSM	YYTLEEIQKHKDSK	-246_7854	G5E850	1	Mouse_09-2020	null	[MS,MS:1001208,SEQUEST,]	7.8e-3	6-UNIMOD:213	ms_run[1]:scan=1915	1134.9	3	2322.97062	774.99417	K	T	11	25
PSM	KKSPSENGGNSAEVLNVK	-246_20746	Q6PDN3	1	Mouse_09-2020	null	[MS,MS:1001208,SEQUEST,]	3.0e-2	6-UNIMOD:213	ms_run[1]:scan=4013	2218.9	3	2399.04233	800.34738	K	G	976	994
PSM	LLLPGELAKHAVSEGTK	-246_18950	Q64475	1	Mouse_09-2020	null	[MS,MS:1001208,SEQUEST,]	2.3e-3	6-UNIMOD:213	ms_run[1]:scan=3716	2065.3	3	2304.06827	768.69394	R	V	101	118
PSM	AVVKLEGDNKMVTTFKGIK	-246_10620	P12710	1	Mouse_09-2020	null	[MS,MS:1001208,SEQUEST,]	2.3e-3	11-UNIMOD:35,6-UNIMOD:213	ms_run[1]:scan=2353	1361.1	4	2635.21987	659.56142	K	V	81	100
PSM	AVVKLEGDNKMVTTFK	-246_10067	P12710	1	Mouse_09-2020	null	[MS,MS:1001208,SEQUEST,]	2.3e-3	11-UNIMOD:35,6-UNIMOD:213	ms_run[1]:scan=2267	1316.5	3	2337.02524	779.67930	K	I	81	97
PSM	ISGASEKDIVHSGLAYTMER	-246_16078	P26443	1	Mouse_09-2020	null	[MS,MS:1001208,SEQUEST,]	5.6e-4	18-UNIMOD:35,6-UNIMOD:213	ms_run[1]:scan=3242	1820.2	3	2721.12943	907.71362	R	A	497	517
PSM	DIKGVSEIVHEGKK	-246_7777	P12710	1	Mouse_09-2020	null	[MS,MS:1001208,SEQUEST,]	7.8e-3	7-UNIMOD:213	ms_run[1]:scan=1902	1128.4	3	2079.91532	693.97645	K	K	34	48
PSM	QGLLQPEKPIVLKVVPR	-246_20815	Q64459	1	Mouse_09-2020	null	[MS,MS:1001208,SEQUEST,]	3.3e-3	7-UNIMOD:213	ms_run[1]:scan=4025	2225.1	3	2455.25516	819.08851	R	A	481	498
PSM	RHQKVVEIAPATHLDPQLR	-246_9562	G5E8R3	1	Mouse_09-2020	null	[MS,MS:1001208,SEQUEST,]	5.6e-4	7-UNIMOD:213	ms_run[1]:scan=2185	1274.2	4	2749.29653	688.07973	R	R	270	289
PSM	FSGVYLEKEVVEK	-246_18809	P40936	1	Mouse_09-2020	null	[MS,MS:1001208,SEQUEST,]	2.3e-3	7-UNIMOD:213	ms_run[1]:scan=3693	2053.4	3	2067.87210	689.96192	K	I	212	225
PSM	SVGKANEELAGVVAEVQK	-246_21552	Q61176	1	Mouse_09-2020	null	[MS,MS:1001208,SEQUEST,]	5.6e-4	7-UNIMOD:213	ms_run[1]:scan=4152	2290.7	3	2369.04471	790.35224	R	G	72	90
PSM	KGYEAKEYYEALPELK	-246_18044	Q9ET01	1	Mouse_09-2020	null	[MS,MS:1001208,SEQUEST,]	1.1e-2	7-UNIMOD:213	ms_run[1]:scan=3563	1986.2	3	2472.04227	824.68511	K	V	725	741
PSM	KVINDFVEKGTQGK	-246_7411	P07758	1	Mouse_09-2020	null	[MS,MS:1001208,SEQUEST,]	5.6e-4	8-UNIMOD:213	ms_run[1]:scan=1845	1098.9	3	2103.91550	701.97645	K	A	173	187
PSM	THLPGFVEQAGALKAK	-246_13959	P99029	1	Mouse_09-2020	null	[MS,MS:1001208,SEQUEST,]	2.5e-2	8-UNIMOD:213	ms_run[1]:scan=2895	1640.7	3	2207.99173	736.66773	K	A	99	115
PSM	RYEEIVKEVSTYIK	-246_25367	P10126	1	Mouse_09-2020	null	[MS,MS:1001208,SEQUEST,]	1.2e-2	8-UNIMOD:213	ms_run[1]:scan=4821	2636.9	3	2298.00949	766.67455	K	I	166	180
PSM	SVGKANEELAGVVAEVQK	-246_21551	Q61176	1	Mouse_09-2020	null	[MS,MS:1001208,SEQUEST,]	5.6e-4	8-UNIMOD:213	ms_run[1]:scan=4152	2290.7	3	2369.04471	790.35224	R	G	72	90
PSM	ILESDRKEPLFGISTGNIITGLAAGAK	-246_30015	Q8C196	1	Mouse_09-2020	null	[MS,MS:1001208,SEQUEST,]	7.1e-3	8-UNIMOD:213	ms_run[1]:scan=5904	3161.6	4	3312.59316	828.90328	K	Y	281	308
PSM	VGIPVVAVESDPKQLDTAK	-246_19168	Q9DBM2	1	Mouse_09-2020	null	[MS,MS:1001208,SEQUEST,]	1.2e-2	9-UNIMOD:213	ms_run[1]:scan=3749	2082.4	3	2507.14780	836.38707	R	I	317	336
PSM	VKDGPGGKEATWVVDVK	-246_12187	P32020	1	Mouse_09-2020	null	[MS,MS:1001208,SEQUEST,]	5.6e-4	9-UNIMOD:213	ms_run[1]:scan=2609	1493.0	3	2326.01694	776.00993	K	G	463	480
PSM	LHTVYQSVELPETHQMLR	-246_15066	Q07417	1	Mouse_09-2020	null	[MS,MS:1001208,SEQUEST,]	2.4e-2	16-UNIMOD:35,9-UNIMOD:213	ms_run[1]:scan=3077	1735.0	3	2738.17087	913.39423	R	T	25	43
PSM	HGEAQVKIWR	-246_7548	Q9DBJ1	1	Mouse_09-2020	null	[MS,MS:1001208,SEQUEST,]	7.8e-3	1-UNIMOD:213	ms_run[1]:scan=1867	1110.3	3	1764.72416	588.91334	K	S	107	117
PSM	HIVKEFKR	-246_3003	P38647	1	Mouse_09-2020	null	[MS,MS:1001208,SEQUEST,]	1.9e-2	1-UNIMOD:213	ms_run[1]:scan=1141	736.2	3	1597.69205	533.23565	R	T	285	293
PSM	NDYVKALPGHLKPFETLLSQNQGGK	-246_24589	P19157	1	Mouse_09-2020	null	[MS,MS:1001208,SEQUEST,]	5.6e-4	10-UNIMOD:213	ms_run[1]:scan=4679	2563.5	4	3295.52382	824.63507	K	F	117	142
PSM	ADFDNTVAIHPTSSEELVTLR	-246_24315	P47791	1	Mouse_09-2020	null	[MS,MS:1001208,SEQUEST,]	1.8e-2	10-UNIMOD:213	ms_run[1]:scan=4633	2539.7	3	2856.21238	952.74235	K	0	480	501
PSM	TYFPHFDVSHGSAQVKGHGK	-246_9227	Q91VB8	1	Mouse_09-2020	null	[MS,MS:1001208,SEQUEST,]	2.6e-3	10-UNIMOD:213	ms_run[1]:scan=2129	1245.3	4	2740.12588	685.78899	K	V	42	62
PSM	TYFPHFDVSHGSAQVKGHGK	-246_9237	Q91VB8	1	Mouse_09-2020	null	[MS,MS:1001208,SEQUEST,]	7.3e-3	10-UNIMOD:213	ms_run[1]:scan=2131	1246.5	5	2740.12403	548.83265	K	V	42	62
PSM	WLPQNDLLGHPKTK	-246_13805	Q8K169	0	Mouse_09-2020	null	[MS,MS:1001208,SEQUEST,]	2.8e-2	10-UNIMOD:213	ms_run[1]:scan=2870	1628.0	3	2187.96347	729.99232	K	F	357	371
PSM	WLPQNDLLGHPKTK	-246_13805	Q3UEP4	0	Mouse_09-2020	null	[MS,MS:1001208,SEQUEST,]	2.8e-2	10-UNIMOD:213	ms_run[1]:scan=2870	1628.0	3	2187.96347	729.99232	K	F	357	371
PSM	WIPQNDLLGHPKTK	-246_13804	Q8R084	1	Mouse_09-2020	null	[MS,MS:1001208,SEQUEST,]	2.8e-2	10-UNIMOD:213	ms_run[1]:scan=2870	1628.0	3	2187.96347	729.99232	K	F	357	371
PSM	TYFPHFDVSHGSAQVKGHGK	-246_9408	Q91VB8	1	Mouse_09-2020	null	[MS,MS:1001208,SEQUEST,]	2.6e-3	10-UNIMOD:213	ms_run[1]:scan=2160	1261.3	3	2740.13541	914.04956	K	V	42	62
PSM	ERHPGSFDVVHVKDANGNSFATR	-246_9573	P62702	1	Mouse_09-2020	null	[MS,MS:1001208,SEQUEST,]	3.4e-3	11-UNIMOD:213	ms_run[1]:scan=2186	1274.9	5	3081.30323	617.06582	R	S	199	222
PSM	KYVLGNPLTPGINQGPQIDKEQHDKILDLIESGK	-246_25643	P24549	1	Mouse_09-2020	null	[MS,MS:1001208,SEQUEST,]	5.6e-4	23-UNIMOD:213	ms_run[1]:scan=4868	2661.2	5	4299.08247	860.62051	K	E	329	363
PSM	KYVLGNPLTPGINQGPQIDKEQHDKILDLIESGK	-246_25655	P24549	1	Mouse_09-2020	null	[MS,MS:1001208,SEQUEST,]	5.6e-4	23-UNIMOD:213	ms_run[1]:scan=4869	2661.8	4	4299.07583	1075.52381	K	E	329	363
PSM	KVADALANAAGHLDDLPGALSALSDLHAHKLRVDPVNFK	-246_29859	Q91VB8	1	Mouse_09-2020	null	[MS,MS:1001208,SEQUEST,]	5.1e-3	27-UNIMOD:213	ms_run[1]:scan=5856	3140.0	6	4601.22741	767.71169	K	L	62	101
PSM	KVADALANAAGHLDDLPGALSALSDLHAHKLRVDPVNFK	-246_29861	Q91VB8	1	Mouse_09-2020	null	[MS,MS:1001208,SEQUEST,]	5.1e-3	29-UNIMOD:213	ms_run[1]:scan=5856	3140.0	6	4601.22741	767.71169	K	L	62	101
PSM	EAHKSEIAHR	-246_457	P07724	1	Mouse_09-2020	null	[MS,MS:1001208,SEQUEST,]	3.2e-2	3-UNIMOD:213	ms_run[1]:scan=696	506.8	3	1718.66617	573.56097	R	N	25	35
PSM	KNIHPWVK	-246_5096	Q8C196	1	Mouse_09-2020	null	[MS,MS:1001208,SEQUEST,]	3.7e-2	4-UNIMOD:213	ms_run[1]:scan=1478	909.8	3	1562.65610	521.55661	K	I	935	943
PSM	VWPHKDYPLIPVGK	-246_17086	P24270	1	Mouse_09-2020	null	[MS,MS:1001208,SEQUEST,]	3.3e-3	4-UNIMOD:213	ms_run[1]:scan=3408	1906.0	3	2189.98569	730.66555	K	V	302	316
PSM	QKIHISK	-246_2100	P86048	1	Mouse_09-2020	null	[MS,MS:1001208,SEQUEST,]	2.2e-2	4-UNIMOD:213	ms_run[1]:scan=1002	664.0	3	1394.58634	465.53369	R	W	163	170
PSM	RVEHHDHAVVSGR	-246_753	B1AU25	1	Mouse_09-2020	null	[MS,MS:1001208,SEQUEST,]	3.4e-3	4-UNIMOD:213	ms_run[1]:scan=764	541.0	4	2039.82155	510.71128	R	A	446	459
PSM	RVEHHDHAVVSGR	-246_751	B1AU25	1	Mouse_09-2020	null	[MS,MS:1001208,SEQUEST,]	3.4e-3	5-UNIMOD:213	ms_run[1]:scan=764	541.0	4	2039.82155	510.71128	R	A	446	459
PSM	NGPPVIHSGIKDLK	-246_9503	P25688	1	Mouse_09-2020	null	[MS,MS:1001208,SEQUEST,]	1.5e-2	7-UNIMOD:213	ms_run[1]:scan=2175	1269.2	3	2015.90018	672.63777	R	L	148	162
PSM	VYFKDTHPKFPAGGK	-246_7888	Q9DCN2	1	Mouse_09-2020	null	[MS,MS:1001208,SEQUEST,]	2.3e-3	7-UNIMOD:213	ms_run[1]:scan=1920	1137.5	4	2232.95620	558.99334	K	S	112	127
PSM	SDKWIDIHNPATNEVVGRVPQSTK	-246_16126	Q9EQ20	1	Mouse_09-2020	null	[MS,MS:1001208,SEQUEST,]	5.6e-4	8-UNIMOD:213	ms_run[1]:scan=3249	1823.7	4	3232.44985	808.86696	K	E	53	77
PSM	TEWLDGKHVVFGK	-246_16682	P17742	1	Mouse_09-2020	null	[MS,MS:1001208,SEQUEST,]	2.3e-3	8-UNIMOD:213	ms_run[1]:scan=3343	1872.4	3	2056.85685	686.29037	K	K	119	132
PSM	KVHGSLAR	-246_1007	P62862	1	Mouse_09-2020	null	[MS,MS:1001208,SEQUEST,]	1.1e-3	1-UNIMOD:213	ms_run[1]:scan=819	569.4	3	1408.57633	470.19719	0	G	1	9
PSM	KVITAFNDGLNHLDSLK	-246_21151	A8DUK4	1	Mouse_09-2020	null	[MS,MS:1001208,SEQUEST,]	5.6e-4	1-UNIMOD:213	ms_run[1]:scan=4084	2255.5	3	2426.08207	809.36448	K	T	67	84
PSM	KELSEPSSTR	-246_3171	Q8C196	1	Mouse_09-2020	null	[MS,MS:1001208,SEQUEST,]	5.6e-4	1-UNIMOD:213	ms_run[1]:scan=1169	750.6	3	1674.64084	558.88512	K	Y	841	851
PSM	KFYEAFSK	-246_10861	P11499	1	Mouse_09-2020	null	[MS,MS:1001208,SEQUEST,]	3.4e-3	1-UNIMOD:213	ms_run[1]:scan=2396	1383.4	2	1560.58196	780.79402	K	L	428	436
PSM	KGIEESLKR	-246_4347	Q61425	1	Mouse_09-2020	null	[MS,MS:1001208,SEQUEST,]	9.1e-3	1-UNIMOD:213	ms_run[1]:scan=1358	847.9	3	1600.67887	534.23045	K	A	68	77
PSM	KELSEPSSTRIYAIAK	-246_10524	Q8C196	1	Mouse_09-2020	null	[MS,MS:1001208,SEQUEST,]	5.6e-4	1-UNIMOD:213	ms_run[1]:scan=2340	1354.4	3	2334.04190	778.68533	K	L	841	857
PSM	KIKLTITYGPK	-246_11519	P12710	1	Mouse_09-2020	null	[MS,MS:1001208,SEQUEST,]	5.6e-4	1-UNIMOD:213	ms_run[1]:scan=2504	1438.8	3	1802.84800	601.62117	K	V	47	58
PSM	KIQEWHREQR	-246_2765	Q63880	1	Mouse_09-2020	null	[MS,MS:1001208,SEQUEST,]	2.3e-3	1-UNIMOD:213	ms_run[1]:scan=1105	717.5	4	1950.80129	488.45565	R	R	554	564
PSM	KLEDGPK	-246_1989	P10126	1	Mouse_09-2020	null	[MS,MS:1001208,SEQUEST,]	3.4e-3	1-UNIMOD:213	ms_run[1]:scan=983	654.2	2	1327.49590	664.25199	K	L	386	393
PSM	KQTALAELVK	-246_12937	P07724	1	Mouse_09-2020	null	[MS,MS:1001208,SEQUEST,]	2.7e-2	1-UNIMOD:213	ms_run[1]:scan=2725	1553.2	3	1641.72855	547.91435	K	K	549	559
PSM	KIQEWHREQR	-246_2803	Q63880	1	Mouse_09-2020	null	[MS,MS:1001208,SEQUEST,]	5.6e-4	1-UNIMOD:213	ms_run[1]:scan=1110	720.2	3	1950.80179	650.93844	R	R	554	564
PSM	KAKKPTLVAK	-246_1035	Q91VK2	1	Mouse_09-2020	null	[MS,MS:1001208,SEQUEST,]	3.4e-3	1-UNIMOD:213	ms_run[1]:scan=822	571.1	3	1624.78525	542.26683	K	S	181	191
PSM	KIGDFR	-246_6537	B1AU25	1	Mouse_09-2020	null	[MS,MS:1001208,SEQUEST,]	7.8e-3	1-UNIMOD:213	ms_run[1]:scan=1708	1028.2	2	1276.47710	638.74159	R	L	281	287
PSM	KSPSGKLR	-246_790	Q9QXD6	1	Mouse_09-2020	null	[MS,MS:1001208,SEQUEST,]	3.4e-3	1-UNIMOD:213	ms_run[1]:scan=775	546.6	3	1413.59195	471.86896	K	L	270	278
PSM	KVPAGPK	-246_1620	P14148	1	Mouse_09-2020	null	[MS,MS:1001208,SEQUEST,]	3.6e-2	1-UNIMOD:213	ms_run[1]:scan=923	623.3	2	1237.49761	619.25434	K	L	21	28
PSM	KAGSDAAASRPR	-246_611	P47911	1	Mouse_09-2020	null	[MS,MS:1001208,SEQUEST,]	5.6e-4	1-UNIMOD:213	ms_run[1]:scan=735	526.1	3	1727.69016	576.56812	K	A	18	30
PSM	KAQALPK	-246_2068	P55264	1	Mouse_09-2020	null	[MS,MS:1001208,SEQUEST,]	7.3e-3	1-UNIMOD:213	ms_run[1]:scan=996	660.9	2	1296.53838	648.77289	K	N	263	270
PSM	KGKNSSVGLIQLNRPK	-246_6853	Q8BH95	1	Mouse_09-2020	null	[MS,MS:1001208,SEQUEST,]	5.6e-4	1-UNIMOD:213	ms_run[1]:scan=1757	1053.6	3	2280.09372	760.70143	K	L	41	57
PSM	KIGGIFAFK	-246_21447	P32020	1	Mouse_09-2020	null	[MS,MS:1001208,SEQUEST,]	7.3e-3	1-UNIMOD:213	ms_run[1]:scan=4133	2281.0	2	1521.64958	761.33058	K	K	454	463
PSM	KFLQPGSQR	-246_5629	P24472	0	Mouse_09-2020	null	[MS,MS:1001208,SEQUEST,]	2.3e-3	1-UNIMOD:213	ms_run[1]:scan=1563	953.6	3	1601.64969	534.55516	K	P	196	205
PSM	KFLQPGSQR	-246_5629	P30115	0	Mouse_09-2020	null	[MS,MS:1001208,SEQUEST,]	2.3e-3	1-UNIMOD:213	ms_run[1]:scan=1563	953.6	3	1601.64969	534.55516	K	P	196	205
PSM	KILGYIK	-246_11550	P47738	1	Mouse_09-2020	null	[MS,MS:1001208,SEQUEST,]	5.3e-3	1-UNIMOD:213	ms_run[1]:scan=2509	1441.3	2	1375.60393	688.30657	K	G	371	378
PSM	KFVRTDEK	-246_1756	Q91VS7	1	Mouse_09-2020	null	[MS,MS:1001208,SEQUEST,]	5.3e-3	1-UNIMOD:213	ms_run[1]:scan=944	634.2	2	1563.62517	782.31565	K	E	61	69
PSM	KQLATKAAR	-246_601	P84244	1	Mouse_09-2020	null	[MS,MS:1001208,SEQUEST,]	3.6e-2	1-UNIMOD:213	ms_run[1]:scan=734	525.6	3	1527.67105	509.89540	R	S	19	28
PSM	KIGGIFAFK	-246_21475	P32020	1	Mouse_09-2020	null	[MS,MS:1001208,SEQUEST,]	5.6e-4	1-UNIMOD:213	ms_run[1]:scan=4139	2284.0	3	1521.65421	507.88948	K	K	454	463
PSM	KELSEPSSTR	-246_3197	Q8C196	1	Mouse_09-2020	null	[MS,MS:1001208,SEQUEST,]	5.6e-3	1-UNIMOD:213	ms_run[1]:scan=1174	753.3	2	1674.64263	837.82404	K	Y	841	851
PSM	KGVPVKVTNIKDGTTR	-246_5274	P16460	1	Mouse_09-2020	null	[MS,MS:1001208,SEQUEST,]	5.6e-4	1-UNIMOD:213	ms_run[1]:scan=1508	925.1	3	2254.06437	752.02580	K	T	229	245
PSM	KFLPLFDR	-246_23829	Q64433	1	Mouse_09-2020	null	[MS,MS:1001208,SEQUEST,]	1.1e-3	1-UNIMOD:213	ms_run[1]:scan=4549	2496.2	3	1576.65927	526.22475	R	L	8	16
PSM	KGPKVTVK	-246_1653	P24369	1	Mouse_09-2020	null	[MS,MS:1001208,SEQUEST,]	3.5e-2	1-UNIMOD:213	ms_run[1]:scan=929	626.3	3	1397.62149	466.54571	K	Y	38	46
PSM	KAGLLEK	-246_4532	Q61176	1	Mouse_09-2020	null	[MS,MS:1001208,SEQUEST,]	2.3e-3	1-UNIMOD:213	ms_run[1]:scan=1387	862.8	2	1299.53874	650.27273	R	K	33	40
PSM	KILGYIK	-246_10820	P47738	1	Mouse_09-2020	null	[MS,MS:1001208,SEQUEST,]	2.2e-2	1-UNIMOD:213	ms_run[1]:scan=2390	1380.1	2	1375.60649	688.30657	K	G	371	378
PSM	KFLQPGSQR	-246_5633	P24472	0	Mouse_09-2020	null	[MS,MS:1001208,SEQUEST,]	5.6e-4	1-UNIMOD:213	ms_run[1]:scan=1564	954.1	2	1601.65276	801.32910	K	P	196	205
PSM	KFLQPGSQR	-246_5633	P30115	0	Mouse_09-2020	null	[MS,MS:1001208,SEQUEST,]	5.6e-4	1-UNIMOD:213	ms_run[1]:scan=1564	954.1	2	1601.65276	801.32910	K	P	196	205
PSM	KLWGDRYFDPANGK	-246_15785	P58252	1	Mouse_09-2020	null	[MS,MS:1001208,SEQUEST,]	3.4e-3	1-UNIMOD:213	ms_run[1]:scan=3197	1796.8	3	2207.89542	736.63643	K	S	259	273
PSM	KILGYIK	-246_10964	P47738	1	Mouse_09-2020	null	[MS,MS:1001208,SEQUEST,]	3.4e-3	1-UNIMOD:213	ms_run[1]:scan=2412	1391.5	3	1375.60572	459.20680	K	G	371	378
PSM	KFAESQPK	-246_2844	Q9D8N0	1	Mouse_09-2020	null	[MS,MS:1001208,SEQUEST,]	1.9e-2	1-UNIMOD:213	ms_run[1]:scan=1116	723.2	2	1475.56120	738.28382	K	D	220	228
PSM	KKVVDPFSK	-246_6004	P97351	1	Mouse_09-2020	null	[MS,MS:1001208,SEQUEST,]	2.3e-3	1-UNIMOD:213	ms_run[1]:scan=1624	985.0	3	1588.68143	530.23179	K	D	19	28
PSM	KQTALAELVK	-246_12919	P07724	1	Mouse_09-2020	null	[MS,MS:1001208,SEQUEST,]	2.6e-3	1-UNIMOD:213	ms_run[1]:scan=2723	1552.0	2	1641.72966	821.36789	K	K	549	559
PSM	KIIQSAK	-246_2199	Q9CPQ8	1	Mouse_09-2020	null	[MS,MS:1001208,SEQUEST,]	2.3e-3	1-UNIMOD:213	ms_run[1]:scan=1016	671.3	2	1328.56523	664.78600	K	G	55	62
PSM	KVHPAVVIR	-246_4697	P62830	1	Mouse_09-2020	null	[MS,MS:1001208,SEQUEST,]	1.1e-3	1-UNIMOD:213	ms_run[1]:scan=1415	877.3	3	1559.71140	520.57589	K	R	75	84
PSM	KSQIFSTASDNQPTVTIK	-246_13942	P20029	1	Mouse_09-2020	null	[MS,MS:1001208,SEQUEST,]	5.6e-4	1-UNIMOD:213	ms_run[1]:scan=2891	1638.8	3	2506.09385	836.03480	K	Y	448	466
PSM	KGVPVK	-246_1510	P16460	1	Mouse_09-2020	null	[MS,MS:1001208,SEQUEST,]	3.3e-2	1-UNIMOD:213	ms_run[1]:scan=906	614.4	2	1168.47966	584.74360	K	T	229	235
PSM	KELSEIAQRIVANGK	-246_16230	Q91Y97	1	Mouse_09-2020	null	[MS,MS:1001208,SEQUEST,]	5.6e-4	1-UNIMOD:213	ms_run[1]:scan=3265	1832.1	3	2197.00339	733.00652	K	I	14	29
PSM	KTNLEKGPSR	-246_1329	Q9DBT9	1	Mouse_09-2020	null	[MS,MS:1001208,SEQUEST,]	5.6e-4	1-UNIMOD:213	ms_run[1]:scan=872	596.8	3	1670.69583	557.56935	K	T	856	866
PSM	KFLDAGHK	-246_3878	P27773	1	Mouse_09-2020	null	[MS,MS:1001208,SEQUEST,]	2.3e-3	1-UNIMOD:213	ms_run[1]:scan=1282	808.9	3	1456.56452	486.19345	K	N	289	297
PSM	KFPLDPLITHVLPFEK	-246_31513	P00329	1	Mouse_09-2020	null	[MS,MS:1001208,SEQUEST,]	4.4e-2	1-UNIMOD:213	ms_run[1]:scan=6637	3457.7	3	2435.15329	812.38645	K	N	340	356
PSM	KIHYDSIK	-246_4296	Q9DBT9	1	Mouse_09-2020	null	[MS,MS:1001208,SEQUEST,]	2.6e-3	1-UNIMOD:213	ms_run[1]:scan=1350	843.9	3	1544.61728	515.54426	K	Y	100	108
PSM	KHIYIDKNTK	-246_1520	Q9WUM5	1	Mouse_09-2020	null	[MS,MS:1001208,SEQUEST,]	1.5e-2	1-UNIMOD:213	ms_run[1]:scan=907	614.9	3	1800.77048	600.92877	R	I	48	58
PSM	KIQEWHR	-246_4086	Q63880	1	Mouse_09-2020	null	[MS,MS:1001208,SEQUEST,]	2.3e-3	1-UNIMOD:213	ms_run[1]:scan=1316	826.3	3	1537.59848	513.20435	R	Q	554	561
PSM	KDGVDFGKWR	-246_11130	Q91Y97	1	Mouse_09-2020	null	[MS,MS:1001208,SEQUEST,]	5.6e-4	1-UNIMOD:213	ms_run[1]:scan=2437	1404.4	3	1748.68155	583.56583	K	V	140	150
PSM	KLMSEHGVR	-246_1280	Q9Z2I8	1	Mouse_09-2020	null	[MS,MS:1001208,SEQUEST,]	2.3e-3	3-UNIMOD:35,1-UNIMOD:213	ms_run[1]:scan=863	592.1	3	1613.61838	538.54415	K	Q	48	57
PSM	KLMEVK	-246_2279	P56135	1	Mouse_09-2020	null	[MS,MS:1001208,SEQUEST,]	2.5e-2	3-UNIMOD:35,1-UNIMOD:213	ms_run[1]:scan=1029	678.0	2	1304.50005	652.75331	K	G	11	17
PSM	KISAYMK	-246_3268	G5E8M7	0	Mouse_09-2020	null	[MS,MS:1001208,SEQUEST,]	5.3e-3	6-UNIMOD:35,1-UNIMOD:213	ms_run[1]:scan=1184	758.3	3	1397.52097	466.51179	R	S	207	214
PSM	KISAYMK	-246_3268	P10649	0	Mouse_09-2020	null	[MS,MS:1001208,SEQUEST,]	5.3e-3	6-UNIMOD:35,1-UNIMOD:213	ms_run[1]:scan=1184	758.3	3	1397.52097	466.51179	K	S	193	200
PSM	KISAYMK	-246_3260	G5E8M7	0	Mouse_09-2020	null	[MS,MS:1001208,SEQUEST,]	3.4e-3	6-UNIMOD:35,1-UNIMOD:213	ms_run[1]:scan=1183	757.8	2	1397.52178	699.26404	R	S	207	214
PSM	KISAYMK	-246_3260	P10649	0	Mouse_09-2020	null	[MS,MS:1001208,SEQUEST,]	3.4e-3	6-UNIMOD:35,1-UNIMOD:213	ms_run[1]:scan=1183	757.8	2	1397.52178	699.26404	K	S	193	200
PSM	KATQEAFMK	-246_3449	Q91Y97	1	Mouse_09-2020	null	[MS,MS:1001208,SEQUEST,]	9.1e-3	8-UNIMOD:35,1-UNIMOD:213	ms_run[1]:scan=1213	773.3	3	1610.59586	537.53677	K	A	322	331
PSM	KATQEAFMK	-246_3383	Q91Y97	1	Mouse_09-2020	null	[MS,MS:1001208,SEQUEST,]	5.1e-3	8-UNIMOD:35,1-UNIMOD:213	ms_run[1]:scan=1203	768.2	2	1610.59722	805.80152	K	A	322	331
PSM	KQGGLGPMNIPLISDPK	-246_19787	P35700	1	Mouse_09-2020	null	[MS,MS:1001208,SEQUEST,]	1.6e-2	8-UNIMOD:35,1-UNIMOD:213	ms_run[1]:scan=3857	2138.1	3	2322.02195	774.67941	K	T	93	110
PSM	GVSEIVHEGKKIK	-246_5513	P12710	1	Mouse_09-2020	null	[MS,MS:1001208,SEQUEST,]	8.6e-3	10-UNIMOD:213	ms_run[1]:scan=1545	944.3	3	1964.88736	655.63413	K	T	37	50
PSM	LQNLQLQPGKAK	-246_8252	P32020	1	Mouse_09-2020	null	[MS,MS:1001208,SEQUEST,]	3.3e-2	10-UNIMOD:213	ms_run[1]:scan=1981	1168.9	3	1878.85123	626.95521	K	0	535	547
PSM	IIGIDINKDKFAK	-246_14560	P28474	1	Mouse_09-2020	null	[MS,MS:1001208,SEQUEST,]	1.1e-2	10-UNIMOD:213	ms_run[1]:scan=2997	1693.5	3	2015.92453	672.64615	R	K	219	232
PSM	IIAVDINKDKFAKAK	-246_8907	P00329	1	Mouse_09-2020	null	[MS,MS:1001208,SEQUEST,]	1.6e-2	10-UNIMOD:213	ms_run[1]:scan=2083	1221.5	3	2215.05722	739.02351	R	L	220	235
PSM	SRVSNLPTVKK	-246_4177	P30115	1	Mouse_09-2020	null	[MS,MS:1001208,SEQUEST,]	2.7e-2	10-UNIMOD:213	ms_run[1]:scan=1329	833.1	3	1769.79837	590.60429	R	L	186	197
PSM	LQNLQLQPGKAKL	-246_14846	P32020	1	Mouse_09-2020	null	[MS,MS:1001208,SEQUEST,]	3.5e-2	10-UNIMOD:213	ms_run[1]:scan=3043	1717.3	2	1991.93559	996.47121	K	0	535	548
PSM	FYSVNVDYSKLK	-246_17976	Q62425	1	Mouse_09-2020	null	[MS,MS:1001208,SEQUEST,]	1.4e-2	10-UNIMOD:213	ms_run[1]:scan=3551	1980.0	3	2003.81833	668.61111	K	E	65	77
PSM	IAGQVAAANKKH	-246_1259	Q9CZX8	1	Mouse_09-2020	null	[MS,MS:1001208,SEQUEST,]	4.5e-2	10-UNIMOD:213	ms_run[1]:scan=859	590.0	3	1748.75333	583.58875	R	0	134	146
PSM	RFNDGTDEKKK	-246_314	Q03265	1	Mouse_09-2020	null	[MS,MS:1001208,SEQUEST,]	5.3e-3	10-UNIMOD:213	ms_run[1]:scan=663	490.3	3	1878.74247	626.91882	K	Y	231	242
PSM	KGEGAQNQAKKGEGAQNQAK	-246_215	A2AVJ7	1	Mouse_09-2020	null	[MS,MS:1001208,SEQUEST,]	1.1e-3	10-UNIMOD:213	ms_run[1]:scan=628	474.1	4	2583.09853	646.53007	K	G	220	240
PSM	AVVKLEGDNKMVTTFK	-246_10069	P12710	1	Mouse_09-2020	null	[MS,MS:1001208,SEQUEST,]	2.3e-3	11-UNIMOD:35,10-UNIMOD:213	ms_run[1]:scan=2267	1316.5	3	2337.02524	779.67930	K	I	81	97
PSM	AVVKLEGDNKMVTTFKGIK	-246_10617	P12710	1	Mouse_09-2020	null	[MS,MS:1001208,SEQUEST,]	2.3e-3	11-UNIMOD:35,10-UNIMOD:213	ms_run[1]:scan=2353	1361.1	4	2635.21987	659.56142	K	V	81	100
PSM	SRVSNLPTVKK	-246_4178	P30115	1	Mouse_09-2020	null	[MS,MS:1001208,SEQUEST,]	1.7e-2	11-UNIMOD:213	ms_run[1]:scan=1329	833.1	3	1769.79837	590.60429	R	L	186	197
PSM	AIGLPEDLIQKGKDIKGVSEIVHEGK	-246_22705	P12710	1	Mouse_09-2020	null	[MS,MS:1001208,SEQUEST,]	5.6e-4	11-UNIMOD:213	ms_run[1]:scan=4352	2394.3	5	3314.61896	663.72721	K	I	21	47
PSM	AIGLPEDLIQKGKDIKGVSEIVHEGK	-246_21972	P12710	1	Mouse_09-2020	null	[MS,MS:1001208,SEQUEST,]	5.6e-4	11-UNIMOD:213	ms_run[1]:scan=4227	2329.6	5	3314.61225	663.72721	K	I	21	47
PSM	VALRSDLDTLKGR	-246_10261	Q8VC30	1	Mouse_09-2020	null	[MS,MS:1001208,SEQUEST,]	2.7e-2	11-UNIMOD:213	ms_run[1]:scan=2297	1332.2	3	1984.88944	662.30116	R	A	36	49
PSM	AIGLPEDLIQKGK	-246_18891	P12710	1	Mouse_09-2020	null	[MS,MS:1001208,SEQUEST,]	3.2e-2	11-UNIMOD:213	ms_run[1]:scan=3708	2061.0	2	1922.86650	961.93666	K	I	21	34
PSM	RLVAQGSPPLKEWQSLAGPHSSKL	-246_19100	Q9DBM2	1	Mouse_09-2020	null	[MS,MS:1001208,SEQUEST,]	1.1e-3	11-UNIMOD:213	ms_run[1]:scan=3739	2077.2	4	3127.48549	782.62450	R	0	695	719
PSM	AIGLPEDLIQKGKDIKGVSEIVHEGK	-246_22159	P12710	1	Mouse_09-2020	null	[MS,MS:1001208,SEQUEST,]	5.6e-4	11-UNIMOD:213	ms_run[1]:scan=4258	2345.6	4	3314.60610	829.40719	K	I	21	47
PSM	GVSEIVHEGKKIK	-246_5514	P12710	1	Mouse_09-2020	null	[MS,MS:1001208,SEQUEST,]	1.4e-2	11-UNIMOD:213	ms_run[1]:scan=1545	944.3	3	1964.88736	655.63413	K	T	37	50
PSM	KLEEEGEQFVKK	-246_6137	P32020	1	Mouse_09-2020	null	[MS,MS:1001208,SEQUEST,]	1.2e-2	11-UNIMOD:213	ms_run[1]:scan=1647	997.0	3	2004.83567	668.94990	K	G	443	455
PSM	KGEGAQNQAKKGEGAQNQAK	-246_214	A2AVJ7	1	Mouse_09-2020	null	[MS,MS:1001208,SEQUEST,]	1.1e-3	11-UNIMOD:213	ms_run[1]:scan=628	474.1	4	2583.09853	646.53007	K	G	220	240
PSM	AENGKLVINGKPITIFQERDPTNIK	-246_18967	A0A1D5RLD8	1	Mouse_09-2020	null	[MS,MS:1001208,SEQUEST,]	1.4e-2	11-UNIMOD:213	ms_run[1]:scan=3720	2067.2	4	3336.60561	834.90609	K	G	60	85
PSM	RFNDGTDEKKK	-246_315	Q03265	1	Mouse_09-2020	null	[MS,MS:1001208,SEQUEST,]	7.8e-3	11-UNIMOD:213	ms_run[1]:scan=663	490.3	3	1878.74247	626.91882	K	Y	231	242
PSM	AVLLGPPGAGKGTQAPK	-246_9990	Q9WTP6	1	Mouse_09-2020	null	[MS,MS:1001208,SEQUEST,]	7.3e-3	11-UNIMOD:213	ms_run[1]:scan=2254	1310.0	2	2102.96660	1051.98722	R	A	18	35
PSM	TAHIVLEDGTKMK	-246_5086	Q8C196	1	Mouse_09-2020	null	[MS,MS:1001208,SEQUEST,]	1.4e-2	12-UNIMOD:35,11-UNIMOD:213	ms_run[1]:scan=1477	909.2	3	1999.82499	667.27925	K	Y	45	58
PSM	EGNHKPGTDYLKPPK	-246_4846	Q61176	1	Mouse_09-2020	null	[MS,MS:1001208,SEQUEST,]	2.8e-2	12-UNIMOD:213	ms_run[1]:scan=1436	888.2	3	2221.92752	741.31535	R	0	309	324
PSM	SLFHYRQYSAGKAA	-246_9924	Q8C196	1	Mouse_09-2020	null	[MS,MS:1001208,SEQUEST,]	4.1e-2	12-UNIMOD:213	ms_run[1]:scan=2245	1305.2	3	2139.86441	713.96102	K	0	1487	1501
PSM	GGVEKGPAALRKAGLLEK	-246_9373	Q61176	1	Mouse_09-2020	null	[MS,MS:1001208,SEQUEST,]	1.5e-2	12-UNIMOD:213	ms_run[1]:scan=2153	1257.8	4	2335.11587	584.53563	R	K	22	40
PSM	LTSDDVKEQIYKLAK	-246_20536	Q921R2	1	Mouse_09-2020	null	[MS,MS:1001208,SEQUEST,]	5.3e-3	12-UNIMOD:213	ms_run[1]:scan=3979	2201.3	3	2292.02304	764.67807	K	G	28	43
PSM	NDYVKALPGHLKPFETLLSQNQGGK	-246_24590	P19157	1	Mouse_09-2020	null	[MS,MS:1001208,SEQUEST,]	5.6e-4	12-UNIMOD:213	ms_run[1]:scan=4679	2563.5	4	3295.52382	824.63507	K	F	117	142
PSM	LQNLQLQPGKAKL	-246_14847	P32020	1	Mouse_09-2020	null	[MS,MS:1001208,SEQUEST,]	3.5e-2	12-UNIMOD:213	ms_run[1]:scan=3043	1717.3	2	1991.93559	996.47121	K	0	535	548
PSM	IQALLDKYNAEKPK	-246_9255	P24270	1	Mouse_09-2020	null	[MS,MS:1001208,SEQUEST,]	1.6e-2	12-UNIMOD:213	ms_run[1]:scan=2135	1248.3	3	2171.97361	724.66398	R	A	493	507
PSM	KLEEEGEQFVKK	-246_6138	P32020	1	Mouse_09-2020	null	[MS,MS:1001208,SEQUEST,]	1.7e-2	12-UNIMOD:213	ms_run[1]:scan=1647	997.0	3	2004.83567	668.94990	K	G	443	455
PSM	AIGLPEDLIQKGKDIKGVSEIVHEGK	-246_22706	P12710	1	Mouse_09-2020	null	[MS,MS:1001208,SEQUEST,]	5.6e-4	13-UNIMOD:213	ms_run[1]:scan=4352	2394.3	5	3314.61896	663.72721	K	I	21	47
PSM	ALQASALAAWGGKAANK	-246_16719	Q91Y97	1	Mouse_09-2020	null	[MS,MS:1001208,SEQUEST,]	3.4e-3	13-UNIMOD:213	ms_run[1]:scan=3349	1875.4	3	2168.95346	723.65571	R	A	305	322
PSM	VGIPVVAVESDPKQLDTAK	-246_19169	Q9DBM2	1	Mouse_09-2020	null	[MS,MS:1001208,SEQUEST,]	1.3e-2	13-UNIMOD:213	ms_run[1]:scan=3749	2082.4	3	2507.14780	836.38707	R	I	317	336
PSM	AIGLPEDLIQKGKDIK	-246_18371	P12710	1	Mouse_09-2020	null	[MS,MS:1001208,SEQUEST,]	8.6e-3	13-UNIMOD:213	ms_run[1]:scan=3622	2016.5	3	2279.07383	760.36219	K	V	21	37
PSM	AHAAIRENPVYEKKPK	-246_2636	P47962	1	Mouse_09-2020	null	[MS,MS:1001208,SEQUEST,]	5.6e-4	13-UNIMOD:213	ms_run[1]:scan=1084	706.6	4	2392.08364	598.77662	K	E	243	259
PSM	QGLLQPEKPIVLKVVPR	-246_20813	Q64459	1	Mouse_09-2020	null	[MS,MS:1001208,SEQUEST,]	5.3e-3	13-UNIMOD:213	ms_run[1]:scan=4025	2225.1	3	2455.25516	819.08851	R	A	481	498
PSM	KGKGTTITSVLPKPALVASRVEVSK	-246_14442	Q8C196	1	Mouse_09-2020	null	[MS,MS:1001208,SEQUEST,]	1.9e-2	13-UNIMOD:213	ms_run[1]:scan=2976	1682.7	5	3107.57978	622.32385	K	L	400	425
PSM	ERHPGSFDVVHVKDANGNSFATR	-246_9572	P62702	1	Mouse_09-2020	null	[MS,MS:1001208,SEQUEST,]	3.4e-3	13-UNIMOD:213	ms_run[1]:scan=2186	1274.9	5	3081.30323	617.06582	R	S	199	222
PSM	LNVAPVSDIIEIKSPDTFVR	-246_29755	Q99LC5	1	Mouse_09-2020	null	[MS,MS:1001208,SEQUEST,]	5.1e-3	13-UNIMOD:213	ms_run[1]:scan=5828	3127.2	3	2754.27921	918.76442	K	I	127	147
PSM	AIGLPEDLIQKGKDIKGVSEIVHEGK	-246_22160	P12710	1	Mouse_09-2020	null	[MS,MS:1001208,SEQUEST,]	5.6e-4	13-UNIMOD:213	ms_run[1]:scan=4258	2345.6	4	3314.60610	829.40719	K	I	21	47
PSM	THLPGFVEQAGALKAK	-246_13958	P99029	1	Mouse_09-2020	null	[MS,MS:1001208,SEQUEST,]	2.6e-2	14-UNIMOD:213	ms_run[1]:scan=2895	1640.7	3	2207.99173	736.66773	K	A	99	115
PSM	AHAAIRENPVYEKKPK	-246_2635	P47962	1	Mouse_09-2020	null	[MS,MS:1001208,SEQUEST,]	2.3e-3	14-UNIMOD:213	ms_run[1]:scan=1084	706.6	4	2392.08364	598.77662	K	E	243	259
PSM	GIRAVLLGPPGAGKGTQAPK	-246_11738	Q9WTP6	1	Mouse_09-2020	null	[MS,MS:1001208,SEQUEST,]	5.6e-4	14-UNIMOD:213	ms_run[1]:scan=2540	1457.6	3	2429.17691	810.39612	K	A	15	35
PSM	FDRGYISPYFINTSKGQK	-246_17367	P63038	1	Mouse_09-2020	null	[MS,MS:1001208,SEQUEST,]	2.3e-3	15-UNIMOD:213	ms_run[1]:scan=3453	1929.3	3	2662.13962	888.05068	K	E	219	237
PSM	TYFPHFDVSHGSAQVKGHGK	-246_9410	Q91VB8	1	Mouse_09-2020	null	[MS,MS:1001208,SEQUEST,]	2.6e-3	16-UNIMOD:213	ms_run[1]:scan=2160	1261.3	3	2740.13541	914.04956	K	V	42	62
PSM	SQIHDIVLVGGSTRIPKIQK	-246_15477	P63017	1	Mouse_09-2020	null	[MS,MS:1001208,SEQUEST,]	2.3e-3	17-UNIMOD:213	ms_run[1]:scan=3144	1769.5	4	2730.35000	683.33985	K	L	329	349
PSM	HDPSLQPWSASYDPGSAKTILNNGK	-246_20605	P16015	1	Mouse_09-2020	null	[MS,MS:1001208,SEQUEST,]	2.1e-2	18-UNIMOD:213	ms_run[1]:scan=3990	2207.0	3	3224.37448	1075.46224	K	C	40	65
PSM	AFLSSPEHVNRPINGNGKQ	-246_7946	P19157	1	Mouse_09-2020	null	[MS,MS:1001208,SEQUEST,]	7.1e-3	18-UNIMOD:213	ms_run[1]:scan=1929	1142.1	3	2606.12180	869.37767	K	0	192	211
PSM	TQDPAKAPNSPDVLEIEFKKGVPVK	-246_18061	P16460	1	Mouse_09-2020	null	[MS,MS:1001208,SEQUEST,]	5.6e-4	19-UNIMOD:213	ms_run[1]:scan=3567	1988.1	4	3248.53090	812.88736	K	T	210	235
PSM	AKVFEHIGK	-246_5552	P24270	1	Mouse_09-2020	null	[MS,MS:1001208,SEQUEST,]	2.3e-3	2-UNIMOD:213	ms_run[1]:scan=1550	947.0	3	1569.64762	523.88813	K	T	97	106
PSM	LKEYHRLQSK	-246_2153	P16460	1	Mouse_09-2020	null	[MS,MS:1001208,SEQUEST,]	2.3e-3	2-UNIMOD:213	ms_run[1]:scan=1009	667.8	3	1842.79374	614.93604	R	T	399	409
PSM	VKDGPGGKEATWVVDVK	-246_12189	P32020	1	Mouse_09-2020	null	[MS,MS:1001208,SEQUEST,]	5.6e-4	2-UNIMOD:213	ms_run[1]:scan=2609	1493.0	3	2326.01694	776.00993	K	G	463	480
PSM	AKESAQRPSHREHVEL	-246_2301	Q8VCT4	1	Mouse_09-2020	null	[MS,MS:1001208,SEQUEST,]	3.2e-2	2-UNIMOD:213	ms_run[1]:scan=1033	680.2	4	2415.02358	604.51142	R	0	550	566
PSM	KKVPAGPK	-246_708	P14148	1	Mouse_09-2020	null	[MS,MS:1001208,SEQUEST,]	3.3e-3	2-UNIMOD:213	ms_run[1]:scan=758	537.9	3	1365.59598	455.87030	K	L	20	28
PSM	IKAFLSSPEHVNRPINGNGKQ	-246_8584	P19157	1	Mouse_09-2020	null	[MS,MS:1001208,SEQUEST,]	5.6e-4	2-UNIMOD:213	ms_run[1]:scan=2032	1195.4	4	2847.29189	712.57983	K	0	190	211
PSM	IKQGLGLK	-246_6275	P16460	1	Mouse_09-2020	null	[MS,MS:1001208,SEQUEST,]	3.4e-3	2-UNIMOD:213	ms_run[1]:scan=1669	1008.3	2	1397.62224	699.31493	K	A	309	317
PSM	AKWDSWNK	-246_9946	P31786	1	Mouse_09-2020	null	[MS,MS:1001208,SEQUEST,]	3.3e-3	2-UNIMOD:213	ms_run[1]:scan=2248	1306.7	2	1575.56731	788.28690	K	K	54	62
PSM	SKLILFPR	-246_19172	P47963	1	Mouse_09-2020	null	[MS,MS:1001208,SEQUEST,]	1.6e-2	2-UNIMOD:213	ms_run[1]:scan=3750	2082.9	3	1514.68045	505.56499	R	P	122	130
PSM	AKTAHIVLEDGTK	-246_5689	Q8C196	1	Mouse_09-2020	null	[MS,MS:1001208,SEQUEST,]	5.6e-4	2-UNIMOD:213	ms_run[1]:scan=1572	958.4	3	1923.82614	641.94649	K	K	43	56
PSM	KKGNVVSPVK	-246_1792	D3Z437	1	Mouse_09-2020	null	[MS,MS:1001208,SEQUEST,]	4.7e-2	2-UNIMOD:213	ms_run[1]:scan=951	637.6	3	1596.71665	532.91094	R	Q	148	158
PSM	TKVHIRPK	-246_1085	Q9CPY7	1	Mouse_09-2020	null	[MS,MS:1001208,SEQUEST,]	3.4e-3	2-UNIMOD:213	ms_run[1]:scan=830	575.1	3	1519.68235	507.23212	K	W	230	238
PSM	AKPAETPAPAHK	-246_1102	Q9D2G2	1	Mouse_09-2020	null	[MS,MS:1001208,SEQUEST,]	2.6e-3	2-UNIMOD:213	ms_run[1]:scan=832	576.1	3	1758.72416	586.91312	K	E	154	166
PSM	QKIIQKR	-246_1302	A2ART1	1	Mouse_09-2020	null	[MS,MS:1001208,SEQUEST,]	3.3e-2	2-UNIMOD:213	ms_run[1]:scan=866	593.8	3	1454.65674	485.55661	R	S	51	58
PSM	LKEYHR	-246_1321	P16460	1	Mouse_09-2020	null	[MS,MS:1001208,SEQUEST,]	2.1e-2	2-UNIMOD:213	ms_run[1]:scan=870	595.7	2	1386.52458	693.76560	R	Q	399	405
PSM	LKEYHR	-246_1288	P16460	1	Mouse_09-2020	null	[MS,MS:1001208,SEQUEST,]	2.1e-2	2-UNIMOD:213	ms_run[1]:scan=864	592.7	3	1386.52439	462.84616	R	Q	399	405
PSM	FKSVDDVIK	-246_11609	P24549	1	Mouse_09-2020	null	[MS,MS:1001208,SEQUEST,]	5.3e-3	2-UNIMOD:213	ms_run[1]:scan=2518	1446.2	3	1591.64334	531.21955	K	A	411	420
PSM	LKKNIHPWVK	-246_4551	Q8C196	1	Mouse_09-2020	null	[MS,MS:1001208,SEQUEST,]	7.8e-3	2-UNIMOD:213	ms_run[1]:scan=1391	864.9	3	1803.83475	601.94962	R	I	933	943
PSM	GKDIKGVSEIVHEGK	-246_6830	P12710	1	Mouse_09-2020	null	[MS,MS:1001208,SEQUEST,]	1.1e-3	2-UNIMOD:213	ms_run[1]:scan=1754	1051.9	3	2136.93857	712.98360	K	I	32	47
PSM	VKAVVKLEGDNK	-246_5225	P12710	1	Mouse_09-2020	null	[MS,MS:1001208,SEQUEST,]	5.6e-4	2-UNIMOD:213	ms_run[1]:scan=1499	920.5	3	1840.82499	614.27958	K	V	79	91
PSM	FKSVDDVIKR	-246_8935	P24549	1	Mouse_09-2020	null	[MS,MS:1001208,SEQUEST,]	1.5e-2	2-UNIMOD:213	ms_run[1]:scan=2087	1223.7	3	1747.74515	583.25325	K	N	411	421
PSM	KKFTENPK	-246_1193	Q61425	1	Mouse_09-2020	null	[MS,MS:1001208,SEQUEST,]	7.3e-3	2-UNIMOD:213	ms_run[1]:scan=848	584.4	3	1532.61820	511.54426	K	G	80	88
PSM	AKMTDFDRFK	-246_6660	Q9CR57	1	Mouse_09-2020	null	[MS,MS:1001208,SEQUEST,]	2.7e-2	3-UNIMOD:35,2-UNIMOD:213	ms_run[1]:scan=1728	1038.5	3	1815.68406	605.89848	K	M	102	112
PSM	TQDPAKAPNSPDVLEIEFKKGVPVK	-246_18063	P16460	1	Mouse_09-2020	null	[MS,MS:1001208,SEQUEST,]	5.6e-4	20-UNIMOD:213	ms_run[1]:scan=3567	1988.1	4	3248.53090	812.88736	K	T	210	235
PSM	KYVLGNPLTPGINQGPQIDKEQHDKILDLIESGK	-246_25642	P24549	1	Mouse_09-2020	null	[MS,MS:1001208,SEQUEST,]	5.6e-4	20-UNIMOD:213	ms_run[1]:scan=4868	2661.2	5	4299.08247	860.62051	K	E	329	363
PSM	KYVLGNPLTPGINQGPQIDKEQHDKILDLIESGK	-246_25653	P24549	1	Mouse_09-2020	null	[MS,MS:1001208,SEQUEST,]	5.6e-4	20-UNIMOD:213	ms_run[1]:scan=4869	2661.8	4	4299.07583	1075.52381	K	E	329	363
PSM	LWRDGRGAAQNIIPASTGAAKAVGK	-246_11943	A0A1D5RLD8	1	Mouse_09-2020	null	[MS,MS:1001208,SEQUEST,]	4.5e-3	21-UNIMOD:213	ms_run[1]:scan=2573	1474.6	4	3049.46352	763.11558	K	I	193	218
PSM	KYVLGNPLTPGINQGPQIDKEQHDKILDLIESGK	-246_25651	P24549	1	Mouse_09-2020	null	[MS,MS:1001208,SEQUEST,]	5.6e-4	25-UNIMOD:213	ms_run[1]:scan=4869	2661.8	4	4299.07583	1075.52381	K	E	329	363
PSM	HQKVVEIAPATHLDPQLR	-246_11388	G5E8R3	1	Mouse_09-2020	null	[MS,MS:1001208,SEQUEST,]	5.6e-4	3-UNIMOD:213	ms_run[1]:scan=2480	1426.5	4	2593.19643	649.05446	R	R	271	289
PSM	HQKVVEIAPATHLDPQLR	-246_11788	G5E8R3	1	Mouse_09-2020	null	[MS,MS:1001208,SEQUEST,]	5.6e-4	3-UNIMOD:213	ms_run[1]:scan=2549	1462.2	3	2593.19474	865.07018	R	R	271	289
PSM	LKKNIHPWVK	-246_4550	Q8C196	1	Mouse_09-2020	null	[MS,MS:1001208,SEQUEST,]	7.8e-3	3-UNIMOD:213	ms_run[1]:scan=1391	864.9	3	1803.83475	601.94962	R	I	933	943
PSM	ILKKPGLK	-246_3818	P70694	1	Mouse_09-2020	null	[MS,MS:1001208,SEQUEST,]	5.1e-3	3-UNIMOD:213	ms_run[1]:scan=1273	804.4	2	1437.69084	719.34877	K	K	176	184
PSM	DSKSTWVILHHK	-246_8370	G5E850	1	Mouse_09-2020	null	[MS,MS:1001208,SEQUEST,]	1.6e-2	3-UNIMOD:213	ms_run[1]:scan=1999	1178.3	3	1991.83957	664.61860	K	Y	22	34
PSM	LIKEGDVVKR	-246_4559	Q03265	1	Mouse_09-2020	null	[MS,MS:1001208,SEQUEST,]	3.5e-2	3-UNIMOD:213	ms_run[1]:scan=1393	865.9	3	1697.76651	566.59350	K	G	124	134
PSM	EYKVVGR	-246_4581	A0A1D5RM79	1	Mouse_09-2020	null	[MS,MS:1001208,SEQUEST,]	3.3e-2	3-UNIMOD:213	ms_run[1]:scan=1399	869.0	2	1391.54082	696.27326	R	L	9	16
PSM	ALKLGAKK	-246_2296	P16460	1	Mouse_09-2020	null	[MS,MS:1001208,SEQUEST,]	7.3e-3	3-UNIMOD:213	ms_run[1]:scan=1032	679.7	3	1369.62732	457.21407	K	F	51	59
PSM	ILKKPGLK	-246_3792	P70694	1	Mouse_09-2020	null	[MS,MS:1001208,SEQUEST,]	1.6e-2	3-UNIMOD:213	ms_run[1]:scan=1269	802.1	3	1437.69037	479.90160	K	K	176	184
PSM	YLKDVTLK	-246_9454	Q9CPR4	1	Mouse_09-2020	null	[MS,MS:1001208,SEQUEST,]	6.8e-3	3-UNIMOD:213	ms_run[1]:scan=2166	1264.5	2	1520.64287	760.82532	K	Q	47	55
PSM	TWKGAIFGGFK	-246_23585	P00329	1	Mouse_09-2020	null	[MS,MS:1001208,SEQUEST,]	2.3e-3	3-UNIMOD:213	ms_run[1]:scan=4503	2472.4	3	1752.72013	584.91094	R	K	314	325
PSM	IVKPVK	-246_2944	Q8BP67	1	Mouse_09-2020	null	[MS,MS:1001208,SEQUEST,]	2.7e-2	3-UNIMOD:213	ms_run[1]:scan=1132	731.6	2	1224.54277	612.77490	K	S	142	148
PSM	SQKPVVVKR	-246_1347	P41105	1	Mouse_09-2020	null	[MS,MS:1001208,SEQUEST,]	3.6e-2	3-UNIMOD:213	ms_run[1]:scan=874	597.8	3	1581.71701	527.91105	R	R	120	129
PSM	TLKGLNSDSVTEETLRK	-246_10934	Q8C196	1	Mouse_09-2020	null	[MS,MS:1001208,SEQUEST,]	5.6e-4	3-UNIMOD:213	ms_run[1]:scan=2407	1389.1	3	2432.07712	811.36292	K	K	890	907
PSM	LYKWIPQNDLLGHPK	-246_20845	Q8R084	1	Mouse_09-2020	null	[MS,MS:1001208,SEQUEST,]	2.3e-3	3-UNIMOD:213	ms_run[1]:scan=4031	2228.1	3	2363.06778	788.35889	R	K	354	369
PSM	IYKWLPQNDLLGHPK	-246_20844	Q3UEP4	0	Mouse_09-2020	null	[MS,MS:1001208,SEQUEST,]	2.3e-3	3-UNIMOD:213	ms_run[1]:scan=4031	2228.1	3	2363.06778	788.35889	R	K	354	369
PSM	SDKWIDIHNPATNEVVGRVPQSTK	-246_16123	Q9EQ20	1	Mouse_09-2020	null	[MS,MS:1001208,SEQUEST,]	5.6e-4	3-UNIMOD:213	ms_run[1]:scan=3249	1823.7	4	3232.44985	808.86696	K	E	53	77
PSM	VTKVLGR	-246_4232	G3UYV7	1	Mouse_09-2020	null	[MS,MS:1001208,SEQUEST,]	8.6e-3	3-UNIMOD:213	ms_run[1]:scan=1339	838.3	2	1313.56523	657.28617	0	G	1	8
PSM	ALKLGAK	-246_4968	P16460	1	Mouse_09-2020	null	[MS,MS:1001208,SEQUEST,]	2.5e-2	3-UNIMOD:213	ms_run[1]:scan=1455	898.0	2	1241.53325	621.26999	K	V	51	58
PSM	DSKSTWVILHHK	-246_8357	G5E850	1	Mouse_09-2020	null	[MS,MS:1001208,SEQUEST,]	3.4e-3	3-UNIMOD:213	ms_run[1]:scan=1997	1177.2	4	1991.84011	498.71577	K	Y	22	34
PSM	HLKPGDR	-246_1245	Q64442	1	Mouse_09-2020	null	[MS,MS:1001208,SEQUEST,]	3.3e-2	3-UNIMOD:213	ms_run[1]:scan=856	588.7	3	1363.51810	455.17791	K	A	85	92
PSM	VLKSHGQDYLVGNR	-246_6640	P30115	1	Mouse_09-2020	null	[MS,MS:1001208,SEQUEST,]	5.6e-4	3-UNIMOD:213	ms_run[1]:scan=1724	1036.6	3	2126.90842	709.64006	K	S	139	153
PSM	LGKEAGLKPFEQVK	-246_10655	D3Z041	1	Mouse_09-2020	null	[MS,MS:1001208,SEQUEST,]	1.1e-3	3-UNIMOD:213	ms_run[1]:scan=2361	1365.1	3	2084.94632	695.65331	K	I	642	656
PSM	AAKVLEQLTGQTPVFSK	-246_23102	Q9CXW4	1	Mouse_09-2020	null	[MS,MS:1001208,SEQUEST,]	2.3e-3	3-UNIMOD:213	ms_run[1]:scan=4423	2431.0	3	2358.08457	786.69746	R	R	36	53
PSM	LTKLTEK	-246_3786	P50247	1	Mouse_09-2020	null	[MS,MS:1001208,SEQUEST,]	2.9e-2	3-UNIMOD:213	ms_run[1]:scan=1268	801.6	2	1373.57573	687.29112	K	A	406	413
PSM	VVKVKPVK	-246_2096	P10922	1	Mouse_09-2020	null	[MS,MS:1001208,SEQUEST,]	6.5e-3	3-UNIMOD:213	ms_run[1]:scan=1000	663.1	3	1437.68909	479.90160	K	S	162	170
PSM	SGKKLEDGPK	-246_1017	P10126	1	Mouse_09-2020	null	[MS,MS:1001208,SEQUEST,]	2.4e-2	3-UNIMOD:213	ms_run[1]:scan=820	569.9	3	1599.64524	533.88657	R	L	383	393
PSM	FYKNEEGTWSVEK	-246_11924	Q63836	0	Mouse_09-2020	null	[MS,MS:1001208,SEQUEST,]	5.6e-4	3-UNIMOD:213	ms_run[1]:scan=2570	1472.9	3	2157.82889	719.94493	R	I	277	290
PSM	FYKNEEGTWSVEK	-246_11924	A0A0R4J135	0	Mouse_09-2020	null	[MS,MS:1001208,SEQUEST,]	5.6e-4	3-UNIMOD:213	ms_run[1]:scan=2570	1472.9	3	2157.82889	719.94493	R	I	277	290
PSM	ARKEYWQNLR	-246_8041	O35490	1	Mouse_09-2020	null	[MS,MS:1001208,SEQUEST,]	2.3e-3	3-UNIMOD:213	ms_run[1]:scan=1946	1151.0	3	1904.78354	635.59954	R	A	347	357
PSM	KGKNSSVGLIQLNRPK	-246_6852	Q8BH95	1	Mouse_09-2020	null	[MS,MS:1001208,SEQUEST,]	5.6e-4	3-UNIMOD:213	ms_run[1]:scan=1757	1053.6	3	2280.09372	760.70143	K	L	41	57
PSM	ALKGPAPAHGHH	-246_993	P56379	1	Mouse_09-2020	null	[MS,MS:1001208,SEQUEST,]	5.6e-4	3-UNIMOD:213	ms_run[1]:scan=816	567.8	3	1733.69529	578.56969	K	0	47	59
PSM	VRKQYPGR	-246_1027	Q9DBM2	1	Mouse_09-2020	null	[MS,MS:1001208,SEQUEST,]	3.4e-3	3-UNIMOD:213	ms_run[1]:scan=821	570.4	3	1544.64054	515.55175	K	A	218	226
PSM	FEKEAAEMGK	-246_2912	P10126	1	Mouse_09-2020	null	[MS,MS:1001208,SEQUEST,]	5.6e-4	8-UNIMOD:35,3-UNIMOD:213	ms_run[1]:scan=1127	728.9	2	1696.59770	848.80172	K	S	42	52
PSM	FEKEAAEMGK	-246_2932	P10126	1	Mouse_09-2020	null	[MS,MS:1001208,SEQUEST,]	2.3e-3	8-UNIMOD:35,3-UNIMOD:213	ms_run[1]:scan=1130	730.6	3	1696.59775	566.20357	K	S	42	52
PSM	FEKLIVAMMKPSR	-246_8298	P48036	1	Mouse_09-2020	null	[MS,MS:1001208,SEQUEST,]	5.6e-4	8-UNIMOD:35,9-UNIMOD:35,3-UNIMOD:213	ms_run[1]:scan=1989	1173.2	3	2122.90885	708.30827	K	Y	75	88
PSM	KVADALANAAGHLDDLPGALSALSDLHAHKLRVDPVNFK	-246_29863	Q91VB8	1	Mouse_09-2020	null	[MS,MS:1001208,SEQUEST,]	5.1e-3	30-UNIMOD:213	ms_run[1]:scan=5856	3140.0	6	4601.22741	767.71169	K	L	62	101
PSM	VFGKGNPTK	-246_3617	Q8C196	1	Mouse_09-2020	null	[MS,MS:1001208,SEQUEST,]	3.4e-3	4-UNIMOD:213	ms_run[1]:scan=1238	786.2	2	1488.59294	744.79964	K	V	211	220
PSM	SVGKANEELAGVVAEVQK	-246_21553	Q61176	1	Mouse_09-2020	null	[MS,MS:1001208,SEQUEST,]	5.6e-4	4-UNIMOD:213	ms_run[1]:scan=4152	2290.7	3	2369.04471	790.35224	R	G	72	90
PSM	VFGKGNPTK	-246_3627	Q8C196	1	Mouse_09-2020	null	[MS,MS:1001208,SEQUEST,]	3.6e-2	4-UNIMOD:213	ms_run[1]:scan=1239	786.7	3	1488.59378	496.86885	K	V	211	220
PSM	EAHKSEIAHR	-246_456	P07724	1	Mouse_09-2020	null	[MS,MS:1001208,SEQUEST,]	3.1e-2	4-UNIMOD:213	ms_run[1]:scan=696	506.8	3	1718.66617	573.56097	R	N	25	35
PSM	LQSKVTAK	-246_1577	P16460	1	Mouse_09-2020	null	[MS,MS:1001208,SEQUEST,]	2.4e-2	4-UNIMOD:213	ms_run[1]:scan=917	620.0	3	1415.59595	472.53710	R	0	405	413
PSM	QATKDAGTIAGLNVLR	-246_18540	P63017	1	Mouse_09-2020	null	[MS,MS:1001208,SEQUEST,]	5.6e-4	4-UNIMOD:213	ms_run[1]:scan=3651	2031.7	3	2168.97800	723.66275	R	I	156	172
PSM	NIGKTLVTR	-246_7495	P97351	1	Mouse_09-2020	null	[MS,MS:1001208,SEQUEST,]	7.1e-3	4-UNIMOD:213	ms_run[1]:scan=1858	1105.7	2	1542.67156	771.83930	R	Q	43	52
PSM	AVGKVIPELNGK	-246_11947	A0A1D5RLD8	1	Mouse_09-2020	null	[MS,MS:1001208,SEQUEST,]	5.6e-4	4-UNIMOD:213	ms_run[1]:scan=2575	1475.5	3	1765.79422	589.26890	K	T	214	226
PSM	AGGKILTFDQLALESPKGR	-246_20808	A0A1B0GSS8	1	Mouse_09-2020	null	[MS,MS:1001208,SEQUEST,]	5.6e-4	4-UNIMOD:213	ms_run[1]:scan=4024	2224.6	3	2542.17716	848.06280	K	T	83	102
PSM	EGAKYVSHGATGK	-246_1483	P16460	1	Mouse_09-2020	null	[MS,MS:1001208,SEQUEST,]	2.3e-3	4-UNIMOD:213	ms_run[1]:scan=899	610.9	3	1845.71939	615.91167	R	N	109	122
PSM	DLLKANVK	-246_8536	P14152	1	Mouse_09-2020	null	[MS,MS:1001208,SEQUEST,]	2.9e-2	4-UNIMOD:213	ms_run[1]:scan=2025	1191.6	3	1441.60736	481.20899	K	F	100	108
PSM	NIGKTLVTR	-246_7470	P97351	1	Mouse_09-2020	null	[MS,MS:1001208,SEQUEST,]	1.4e-2	4-UNIMOD:213	ms_run[1]:scan=1854	1103.5	3	1542.66941	514.89529	R	Q	43	52
PSM	AVEKVEKQVNDAVAK	-246_6686	Q8BWF0	1	Mouse_09-2020	null	[MS,MS:1001208,SEQUEST,]	5.6e-4	4-UNIMOD:213	ms_run[1]:scan=1732	1040.6	3	2168.96628	723.65901	K	A	376	391
PSM	SNIKAAWGK	-246_6566	Q91VB8	1	Mouse_09-2020	null	[MS,MS:1001208,SEQUEST,]	2.3e-3	4-UNIMOD:213	ms_run[1]:scan=1712	1030.3	2	1515.60430	758.30509	K	G	9	18
PSM	ALVKPQAIKPK	-246_5390	P47915	1	Mouse_09-2020	null	[MS,MS:1001208,SEQUEST,]	2.3e-3	4-UNIMOD:213	ms_run[1]:scan=1526	934.6	3	1733.83536	578.61776	K	P	74	85
PSM	SIAKEGFEK	-246_5669	P63038	1	Mouse_09-2020	null	[MS,MS:1001208,SEQUEST,]	3.4e-3	4-UNIMOD:213	ms_run[1]:scan=1570	957.4	2	1549.59783	775.30221	R	S	122	131
PSM	RHQKVVEIAPATHLDPQLR	-246_9563	G5E8R3	1	Mouse_09-2020	null	[MS,MS:1001208,SEQUEST,]	5.6e-4	4-UNIMOD:213	ms_run[1]:scan=2185	1274.2	4	2749.29653	688.07973	R	R	270	289
PSM	GVQKILQDYK	-246_14938	P56480	1	Mouse_09-2020	null	[MS,MS:1001208,SEQUEST,]	2.3e-3	4-UNIMOD:213	ms_run[1]:scan=3056	1724.1	2	1732.73516	866.87079	R	L	423	433
PSM	NGIKKPR	-246_595	P47915	1	Mouse_09-2020	null	[MS,MS:1001208,SEQUEST,]	8.6e-3	4-UNIMOD:213	ms_run[1]:scan=729	523.5	3	1353.56641	451.86192	R	Q	19	26
PSM	HKPKATAEQLK	-246_1076	P07724	1	Mouse_09-2020	null	[MS,MS:1001208,SEQUEST,]	1.6e-2	4-UNIMOD:213	ms_run[1]:scan=829	574.6	3	1791.78257	597.93240	K	V	559	570
PSM	AGAKAPAKAQASAPAQAPK	-246_2722	P47915	1	Mouse_09-2020	null	[MS,MS:1001208,SEQUEST,]	5.6e-4	4-UNIMOD:213	ms_run[1]:scan=1098	714.0	3	2275.02573	759.01379	K	A	127	146
PSM	NVLKEKGIVVGIK	-246_11544	Q91Y97	1	Mouse_09-2020	null	[MS,MS:1001208,SEQUEST,]	2.3e-3	4-UNIMOD:213	ms_run[1]:scan=2507	1440.5	3	1937.94834	646.65476	R	D	96	109
PSM	VVAKKPAEKKPTTEEKKPAA	-246_872	Q9D8E6	1	Mouse_09-2020	null	[MS,MS:1001208,SEQUEST,]	7.1e-3	4-UNIMOD:213	ms_run[1]:scan=790	554.5	5	2691.31269	539.06891	K	0	400	420
PSM	FDGKTPATLGHNTR	-246_5052	Q8K169	1	Mouse_09-2020	null	[MS,MS:1001208,SEQUEST,]	5.6e-4	4-UNIMOD:213	ms_run[1]:scan=1470	905.7	3	2055.83237	685.94889	K	Y	340	354
PSM	VQTKAGAKAPAK	-246_535	P47915	1	Mouse_09-2020	null	[MS,MS:1001208,SEQUEST,]	5.6e-4	4-UNIMOD:213	ms_run[1]:scan=714	515.7	3	1710.76114	570.92525	K	Q	123	135
PSM	VYFKDTHPKFPAGGK	-246_7891	Q9DCN2	1	Mouse_09-2020	null	[MS,MS:1001208,SEQUEST,]	2.3e-3	4-UNIMOD:213	ms_run[1]:scan=1920	1137.5	4	2232.95620	558.99334	K	S	112	127
PSM	VGLKAPGIIPR	-246_16440	Q03265	1	Mouse_09-2020	null	[MS,MS:1001208,SEQUEST,]	3.4e-3	4-UNIMOD:213	ms_run[1]:scan=3304	1852.1	3	1661.77823	554.59858	R	S	172	183
PSM	AVVKLEGDNK	-246_5414	P12710	1	Mouse_09-2020	null	[MS,MS:1001208,SEQUEST,]	2.6e-3	4-UNIMOD:213	ms_run[1]:scan=1530	936.5	3	1613.65830	538.55845	K	V	81	91
PSM	AVGKVIPELNGK	-246_12019	A0A1D5RLD8	1	Mouse_09-2020	null	[MS,MS:1001208,SEQUEST,]	3.4e-3	4-UNIMOD:213	ms_run[1]:scan=2584	1480.3	2	1765.79460	883.39972	K	T	214	226
PSM	KAVKNFTDVHPDYGAR	-246_6866	P24270	1	Mouse_09-2020	null	[MS,MS:1001208,SEQUEST,]	1.9e-2	4-UNIMOD:213	ms_run[1]:scan=1759	1054.7	3	2358.98966	787.00166	K	Q	477	493
PSM	SNIKAAWGK	-246_6636	Q91VB8	1	Mouse_09-2020	null	[MS,MS:1001208,SEQUEST,]	5.3e-3	4-UNIMOD:213	ms_run[1]:scan=1723	1036.0	3	1515.60358	505.87248	K	G	9	18
PSM	AVVKLEGDNKMVTTFK	-246_10068	P12710	1	Mouse_09-2020	null	[MS,MS:1001208,SEQUEST,]	2.3e-3	11-UNIMOD:35,4-UNIMOD:213	ms_run[1]:scan=2267	1316.5	3	2337.02524	779.67930	K	I	81	97
PSM	AVVKLEGDNKMVTTFKGIK	-246_10619	P12710	1	Mouse_09-2020	null	[MS,MS:1001208,SEQUEST,]	2.3e-3	11-UNIMOD:35,4-UNIMOD:213	ms_run[1]:scan=2353	1361.1	4	2635.21987	659.56142	K	V	81	100
PSM	TIEKFEKEAAEMGK	-246_9012	P10126	1	Mouse_09-2020	null	[MS,MS:1001208,SEQUEST,]	5.6e-4	12-UNIMOD:35,4-UNIMOD:213	ms_run[1]:scan=2098	1229.4	3	2167.86545	723.29334	R	S	38	52
PSM	TVDSKSLFHYR	-246_11197	Q8C196	1	Mouse_09-2020	null	[MS,MS:1001208,SEQUEST,]	3.3e-3	5-UNIMOD:213	ms_run[1]:scan=2448	1410.1	3	1893.75675	631.92380	R	Y	1482	1493
PSM	AENGKLVINGKPITIFQERDPTNIK	-246_18968	A0A1D5RLD8	1	Mouse_09-2020	null	[MS,MS:1001208,SEQUEST,]	1.4e-2	5-UNIMOD:213	ms_run[1]:scan=3720	2067.2	4	3336.60561	834.90609	K	G	60	85
PSM	FLPFKVVEK	-246_21166	P20029	1	Mouse_09-2020	null	[MS,MS:1001208,SEQUEST,]	3.9e-2	5-UNIMOD:213	ms_run[1]:scan=4087	2257.0	3	1647.72196	549.91217	K	T	115	124
PSM	SDLTKDITTSVLTVNNK	-246_24730	Q9QXF8	1	Mouse_09-2020	null	[MS,MS:1001208,SEQUEST,]	5.6e-3	5-UNIMOD:213	ms_run[1]:scan=4703	2575.9	3	2390.05423	797.35565	K	H	197	214
PSM	IEVVKAGDLGVDLTSK	-246_21480	Q9DCW4	1	Mouse_09-2020	null	[MS,MS:1001208,SEQUEST,]	5.6e-4	5-UNIMOD:213	ms_run[1]:scan=4140	2284.5	3	2184.98435	728.99903	K	S	206	222
PSM	AEPAKIDAFR	-246_9929	P09411	1	Mouse_09-2020	null	[MS,MS:1001208,SEQUEST,]	1.6e-2	5-UNIMOD:213	ms_run[1]:scan=2246	1305.7	3	1658.65757	553.55857	K	S	142	152
PSM	TLPQKIQELKGSQDK	-246_9770	Q8QZR3	1	Mouse_09-2020	null	[MS,MS:1001208,SEQUEST,]	5.6e-4	5-UNIMOD:213	ms_run[1]:scan=2219	1291.9	3	2254.01639	752.00993	K	A	540	555
PSM	TYVEKVDELKKK	-246_5696	P31786	1	Mouse_09-2020	null	[MS,MS:1001208,SEQUEST,]	5.6e-4	5-UNIMOD:213	ms_run[1]:scan=1574	959.2	3	2020.90665	674.30579	K	G	73	85
PSM	LVPLKETIK	-246_10941	P56480	1	Mouse_09-2020	null	[MS,MS:1001208,SEQUEST,]	3.3e-2	5-UNIMOD:213	ms_run[1]:scan=2408	1389.6	2	1581.73467	791.36990	K	F	481	490
PSM	AIGVKPPRGILLYGPPGTGK	-246_20419	Q01853	1	Mouse_09-2020	null	[MS,MS:1001208,SEQUEST,]	5.6e-4	5-UNIMOD:213	ms_run[1]:scan=3959	2191.0	3	2532.24497	844.75190	K	L	232	252
PSM	NDYVKALPGHLKPFETLLSQNQGGK	-246_24588	P19157	1	Mouse_09-2020	null	[MS,MS:1001208,SEQUEST,]	5.6e-4	5-UNIMOD:213	ms_run[1]:scan=4679	2563.5	4	3295.52382	824.63507	K	F	117	142
PSM	SVVAKFNASQLITQR	-246_20594	O35129	1	Mouse_09-2020	null	[MS,MS:1001208,SEQUEST,]	5.6e-4	5-UNIMOD:213	ms_run[1]:scan=3989	2206.4	3	2202.98929	735.00300	K	Q	143	158
PSM	YDDIKKVVK	-246_5134	A0A1D5RLD8	1	Mouse_09-2020	null	[MS,MS:1001208,SEQUEST,]	1.8e-2	5-UNIMOD:213	ms_run[1]:scan=1484	913.0	3	1648.70157	550.23883	K	A	253	262
PSM	SDFGKFVLSSGK	-246_18716	P14211	1	Mouse_09-2020	null	[MS,MS:1001208,SEQUEST,]	2.3e-3	5-UNIMOD:213	ms_run[1]:scan=3679	2046.0	3	1812.72416	604.91290	K	Y	44	56
PSM	SGQRKPATSYVR	-246_2852	P41105	1	Mouse_09-2020	null	[MS,MS:1001208,SEQUEST,]	2.3e-2	5-UNIMOD:213	ms_run[1]:scan=1117	723.7	3	1890.79007	630.93470	R	T	68	80
PSM	SDFGKFVLSSGK	-246_18726	P14211	1	Mouse_09-2020	null	[MS,MS:1001208,SEQUEST,]	2.2e-2	5-UNIMOD:213	ms_run[1]:scan=3680	2046.5	2	1812.72649	906.86571	K	Y	44	56
PSM	GGVEKGPAALRKAGLLEK	-246_9371	Q61176	1	Mouse_09-2020	null	[MS,MS:1001208,SEQUEST,]	7.3e-3	5-UNIMOD:213	ms_run[1]:scan=2153	1257.8	4	2335.11587	584.53563	R	K	22	40
PSM	ISHFKIPR	-246_8685	Q8VCW8	1	Mouse_09-2020	null	[MS,MS:1001208,SEQUEST,]	1.1e-2	5-UNIMOD:213	ms_run[1]:scan=2048	1203.4	3	1538.65702	513.55661	K	I	577	585
PSM	NVPFKIVR	-246_14047	P38647	1	Mouse_09-2020	null	[MS,MS:1001208,SEQUEST,]	2.7e-2	5-UNIMOD:213	ms_run[1]:scan=2909	1648.0	2	1513.66094	757.33365	K	S	139	147
PSM	GKDIKGVSEIVHEGK	-246_6972	P12710	1	Mouse_09-2020	null	[MS,MS:1001208,SEQUEST,]	5.6e-4	5-UNIMOD:213	ms_run[1]:scan=1774	1062.2	4	2136.93764	534.98952	K	I	32	47
PSM	VWPHKDYPLIPVGK	-246_17088	P24270	1	Mouse_09-2020	null	[MS,MS:1001208,SEQUEST,]	3.3e-3	5-UNIMOD:213	ms_run[1]:scan=3408	1906.0	3	2189.98569	730.66555	K	V	302	316
PSM	VVPEKGTADKKPAVGK	-246_1616	Q9D8E6	1	Mouse_09-2020	null	[MS,MS:1001208,SEQUEST,]	1.1e-3	5-UNIMOD:213	ms_run[1]:scan=922	622.8	3	2165.00370	722.33950	K	G	368	384
PSM	AAWGKIGGHGAEYGAEALER	-246_15517	Q91VB8	1	Mouse_09-2020	null	[MS,MS:1001208,SEQUEST,]	5.6e-4	5-UNIMOD:213	ms_run[1]:scan=3151	1773.0	3	2584.06675	862.02664	K	F	13	33
PSM	LVQTKAILNYIASK	-246_26341	P30115	1	Mouse_09-2020	null	[MS,MS:1001208,SEQUEST,]	5.6e-4	5-UNIMOD:213	ms_run[1]:scan=4998	2728.6	3	2102.99448	701.66896	K	N	65	79
PSM	VVPEKGTADKKPAVGK	-246_1603	Q9D8E6	1	Mouse_09-2020	null	[MS,MS:1001208,SEQUEST,]	2.3e-3	5-UNIMOD:213	ms_run[1]:scan=920	621.6	4	2165.00405	542.00644	K	G	368	384
PSM	TLNVKPLVTHRFPLEK	-246_15606	Q64442	1	Mouse_09-2020	null	[MS,MS:1001208,SEQUEST,]	1.4e-2	5-UNIMOD:213	ms_run[1]:scan=3165	1780.4	3	2433.18436	811.72910	K	V	315	331
PSM	TLNVKPLVTHRFPLEK	-246_15687	Q64442	1	Mouse_09-2020	null	[MS,MS:1001208,SEQUEST,]	5.6e-4	5-UNIMOD:213	ms_run[1]:scan=3180	1788.0	4	2433.17251	609.04864	K	V	315	331
PSM	NLEPKYKELGEK	-246_7037	P27773	1	Mouse_09-2020	null	[MS,MS:1001208,SEQUEST,]	1.2e-2	5-UNIMOD:213	ms_run[1]:scan=1784	1067.3	3	1988.83994	663.61826	K	S	411	423
PSM	AHLEKVRSYVLK	-246_7160	Q8BH00	1	Mouse_09-2020	null	[MS,MS:1001208,SEQUEST,]	5.1e-3	5-UNIMOD:213	ms_run[1]:scan=1803	1077.3	3	1983.91037	661.97449	K	Q	333	345
PSM	LDGVKEKALVSSVR	-246_9389	P07724	1	Mouse_09-2020	null	[MS,MS:1001208,SEQUEST,]	5.6e-4	5-UNIMOD:213	ms_run[1]:scan=2158	1260.2	3	2041.94291	681.31669	K	R	206	220
PSM	VVAKKPAEKKPTTEEKKPAA	-246_873	Q9D8E6	1	Mouse_09-2020	null	[MS,MS:1001208,SEQUEST,]	7.3e-3	5-UNIMOD:213	ms_run[1]:scan=790	554.5	5	2691.31269	539.06891	K	0	400	420
PSM	YQLDKDGVVLFKK	-246_16368	P09103	1	Mouse_09-2020	null	[MS,MS:1001208,SEQUEST,]	2.3e-3	5-UNIMOD:213	ms_run[1]:scan=3290	1844.9	3	2093.93277	698.64967	K	D	198	211
[truncated: 145,021 more chars]
