# Supplementary material for: A Novel Spectral Annotation Strategy Streamlines Reporting of Mono-ADP-ribosylated Peptides Derived from Mouse Liver and Spleen in Response to IFN-γ
Source: Mol Cell Proteomics. 2021 Sep 28;21(4):100153. doi: 10.1016/j.mcpro.2021.100153 (PMC9014395; doi:10.1016/j.mcpro.2021.100153)
Supplement: Supplemental Data 17 [file mmc19.zip › mcpro_100153_mmc19.mzTab]

COM	This	line	serves	as	a	size	and	separator	hint	for	spreadsheet	applications.	-	-	-	-	-	-	-	-	-	-	-	-	-	-	-	-	-	-	-	-	-	-	-	-	-	-	-	-	-	-	-	-	-	-
COM	Report of a minimal "Summary Quantification report" Proteome Discoverer 2.4.1.15 experiment.
MTD	mzTab-Version	1.0.0
MTD	mzTag-mode	Summary
MTD	mzTab-type	Identification
MTD	description	Export of M:\PostDocAnalysis\01_Singh\SKuraoka\PD2.4.beta.p.08282020\HCD_ColE\01_SK_MLiver_IFNgPilot_QE-HCD34%-(1).pdResult
MTD	ms_run[1]-location	file://M:\QExactiveIncomingRAWFiles\07-2020\07-08-2020\01_SK_MLiver_IFNgPilot_QE-HCD34%.raw
MTD	protein_search_engine_score[1]	[MS,MS:1001155,SEQUEST:xcorr,]
MTD	protein_search_engine_score[2]	Sum PEP Score
MTD	psm_search_engine_score[1]	[MS,MS:1001491,percolator:Q value,]
MTD	fixed_mod[1]	[UNIMOD, UNIMOD:4, Carbamidomethyl, ]
MTD	variable_mod[1]	[UNIMOD, UNIMOD:35, Oxidation, ]
MTD	variable_mod[2]	[UNIMOD, UNIMOD:213, ADP-Ribosyl, ]
MTD	variable_mod[3]	[UNIMOD, UNIMOD:1, Acetyl, ]
MTD	assay[1]-ms_run_ref	ms_run[1]

PRH	accession	description	taxid	species	database	database_version	search_engine	best_search_engine_score[1]	best_search_engine_score[2]	ambiguity_members	modifications	protein_coverage
PRT	Q8C196	Carbamoyl-phosphate synthase [ammonia], mitochondrial OS=Mus musculus OX=10090 GN=Cps1 PE=1 SV=2	null	null	Mouse_09-2020	null	[MS,MS:1001208,SEQUEST,]	99.23	252.125	null	null	0.46
PRT	P16460	Argininosuccinate synthase OS=Mus musculus OX=10090 GN=Ass1 PE=1 SV=1	null	null	Mouse_09-2020	null	[MS,MS:1001208,SEQUEST,]	47.89	77.103	null	null	0.38
PRT	Q03265	ATP synthase subunit alpha, mitochondrial OS=Mus musculus OX=10090 GN=Atp5f1a PE=1 SV=1	null	null	Mouse_09-2020	null	[MS,MS:1001208,SEQUEST,]	38.24	77.593	null	null	0.38
PRT	P50247	Adenosylhomocysteinase OS=Mus musculus OX=10090 GN=Ahcy PE=1 SV=3	null	null	Mouse_09-2020	null	[MS,MS:1001208,SEQUEST,]	29.63	62.848	null	null	0.41
PRT	G5E8R3	Pyruvate carboxylase OS=Mus musculus OX=10090 GN=Pcx PE=1 SV=1	null	null	Mouse_09-2020	null	[MS,MS:1001208,SEQUEST,]	25.48	63.528	null	null	0.22
PRT	Q8R0Y6	Cytosolic 10-formyltetrahydrofolate dehydrogenase OS=Mus musculus OX=10090 GN=Aldh1l1 PE=1 SV=1	null	null	Mouse_09-2020	null	[MS,MS:1001208,SEQUEST,]	28.72	62.604	null	null	0.23
PRT	P30115	Glutathione S-transferase A3 OS=Mus musculus OX=10090 GN=Gsta3 PE=1 SV=2	null	null	Mouse_09-2020	null	[MS,MS:1001208,SEQUEST,]	25.04	61.147	null	null	0.54
PRT	P16015	Carbonic anhydrase 3 OS=Mus musculus OX=10090 GN=Ca3 PE=1 SV=3	null	null	Mouse_09-2020	null	[MS,MS:1001208,SEQUEST,]	46.88	84.070	null	null	0.58
PRT	P24270	Catalase OS=Mus musculus OX=10090 GN=Cat PE=1 SV=4	null	null	Mouse_09-2020	null	[MS,MS:1001208,SEQUEST,]	24.95	64.424	null	null	0.38
PRT	P12710	Fatty acid-binding protein, liver OS=Mus musculus OX=10090 GN=Fabp1 PE=1 SV=2	null	null	Mouse_09-2020	null	[MS,MS:1001208,SEQUEST,]	37.82	92.048	null	null	0.76
PRT	P32020	Non-specific lipid-transfer protein OS=Mus musculus OX=10090 GN=Scp2 PE=1 SV=3	null	null	Mouse_09-2020	null	[MS,MS:1001208,SEQUEST,]	23.92	44.710	null	null	0.29
PRT	P10649	Glutathione S-transferase Mu 1 OS=Mus musculus OX=10090 GN=Gstm1 PE=1 SV=2	null	null	Mouse_09-2020	null	[MS,MS:1001208,SEQUEST,]	34.54	71.290	null	null	0.65
PRT	P19157	Glutathione S-transferase P 1 OS=Mus musculus OX=10090 GN=Gstp1 PE=1 SV=2	null	null	Mouse_09-2020	null	[MS,MS:1001208,SEQUEST,]	30.24	85.780	null	null	0.64
PRT	P60710	Actin, cytoplasmic 1 OS=Mus musculus OX=10090 GN=Actb PE=1 SV=1	null	null	Mouse_09-2020	null	[MS,MS:1001208,SEQUEST,]	15.69	51.189	null	null	0.49
PRT	P47738	Aldehyde dehydrogenase, mitochondrial OS=Mus musculus OX=10090 GN=Aldh2 PE=1 SV=1	null	null	Mouse_09-2020	null	[MS,MS:1001208,SEQUEST,]	16.19	49.543	null	null	0.34
PRT	O35490	Betaine--homocysteine S-methyltransferase 1 OS=Mus musculus OX=10090 GN=Bhmt PE=1 SV=1	null	null	Mouse_09-2020	null	[MS,MS:1001208,SEQUEST,]	19.61	44.826	null	null	0.35
PRT	P63038	60 kDa heat shock protein, mitochondrial OS=Mus musculus OX=10090 GN=Hspd1 PE=1 SV=1	null	null	Mouse_09-2020	null	[MS,MS:1001208,SEQUEST,]	26.27	52.541	null	null	0.28
PRT	Q61176	Arginase-1 OS=Mus musculus OX=10090 GN=Arg1 PE=1 SV=1	null	null	Mouse_09-2020	null	[MS,MS:1001208,SEQUEST,]	16.36	36.847	null	null	0.40
PRT	Q8BMS1	Trifunctional enzyme subunit alpha, mitochondrial OS=Mus musculus OX=10090 GN=Hadha PE=1 SV=1	null	null	Mouse_09-2020	null	[MS,MS:1001208,SEQUEST,]	17.81	36.248	null	null	0.18
PRT	P05202	Aspartate aminotransferase, mitochondrial OS=Mus musculus OX=10090 GN=Got2 PE=1 SV=1	null	null	Mouse_09-2020	null	[MS,MS:1001208,SEQUEST,]	32.63	61.881	null	null	0.29
PRT	P07724	Albumin OS=Mus musculus OX=10090 GN=Alb PE=1 SV=3	null	null	Mouse_09-2020	null	[MS,MS:1001208,SEQUEST,]	24.40	51.095	null	null	0.24
PRT	P09103	Protein disulfide-isomerase OS=Mus musculus OX=10090 GN=P4hb PE=1 SV=2	null	null	Mouse_09-2020	null	[MS,MS:1001208,SEQUEST,]	20.29	45.284	null	null	0.34
PRT	P26443	Glutamate dehydrogenase 1, mitochondrial OS=Mus musculus OX=10090 GN=Glud1 PE=1 SV=1	null	null	Mouse_09-2020	null	[MS,MS:1001208,SEQUEST,]	22.10	37.700	null	null	0.30
PRT	Q9QXD6	Fructose-1,6-bisphosphatase 1 OS=Mus musculus OX=10090 GN=Fbp1 PE=1 SV=3	null	null	Mouse_09-2020	null	[MS,MS:1001208,SEQUEST,]	25.88	41.144	null	null	0.39
PRT	P56480	ATP synthase subunit beta, mitochondrial OS=Mus musculus OX=10090 GN=Atp5f1b PE=1 SV=2	null	null	Mouse_09-2020	null	[MS,MS:1001208,SEQUEST,]	27.56	58.849	null	null	0.36
PRT	Q91Y97	Fructose-bisphosphate aldolase B OS=Mus musculus OX=10090 GN=Aldob PE=1 SV=3	null	null	Mouse_09-2020	null	[MS,MS:1001208,SEQUEST,]	21.55	43.342	null	null	0.37
PRT	P17182	Alpha-enolase OS=Mus musculus OX=10090 GN=Eno1 PE=1 SV=3	null	null	Mouse_09-2020	null	[MS,MS:1001208,SEQUEST,]	16.19	36.124	null	null	0.43
PRT	P63017	Heat shock cognate 71 kDa protein OS=Mus musculus OX=10090 GN=Hspa8 PE=1 SV=1	null	null	Mouse_09-2020	null	[MS,MS:1001208,SEQUEST,]	21.16	46.890	null	null	0.23
PRT	P11725	Ornithine carbamoyltransferase, mitochondrial OS=Mus musculus OX=10090 GN=Otc PE=1 SV=1	null	null	Mouse_09-2020	null	[MS,MS:1001208,SEQUEST,]	20.25	30.945	null	null	0.35
PRT	Q63880	Carboxylesterase 3A OS=Mus musculus OX=10090 GN=Ces3a PE=1 SV=2	null	null	Mouse_09-2020	null	[MS,MS:1001208,SEQUEST,]	15.97	28.759	null	null	0.20
PRT	P24549	Retinal dehydrogenase 1 OS=Mus musculus OX=10090 GN=Aldh1a1 PE=1 SV=5	null	null	Mouse_09-2020	null	[MS,MS:1001208,SEQUEST,]	14.57	45.771	null	null	0.39
PRT	A0A1D5RLD8	Glyceraldehyde-3-phosphate dehydrogenase OS=Mus musculus OX=10090 GN=Gm10358 PE=1 SV=1	null	null	Mouse_09-2020	null	[MS,MS:1001208,SEQUEST,]	35.53	69.808	null	null	0.43
PRT	A8DUK4	Beta-globin OS=Mus musculus OX=10090 GN=Hbb-bs PE=1 SV=1	null	null	Mouse_09-2020	null	[MS,MS:1001208,SEQUEST,]	38.64	70.483	null	null	0.82
PRT	Q9DBM2	Peroxisomal bifunctional enzyme OS=Mus musculus OX=10090 GN=Ehhadh PE=1 SV=4	null	null	Mouse_09-2020	null	[MS,MS:1001208,SEQUEST,]	17.67	40.719	null	null	0.21
PRT	P20029	Endoplasmic reticulum chaperone BiP OS=Mus musculus OX=10090 GN=Hspa5 PE=1 SV=3	null	null	Mouse_09-2020	null	[MS,MS:1001208,SEQUEST,]	10.94	31.888	null	null	0.27
PRT	P70694	Estradiol 17 beta-dehydrogenase 5 OS=Mus musculus OX=10090 GN=Akr1c6 PE=1 SV=1	null	null	Mouse_09-2020	null	[MS,MS:1001208,SEQUEST,]	15.74	26.373	null	null	0.35
PRT	Q8BWT1	3-ketoacyl-CoA thiolase, mitochondrial OS=Mus musculus OX=10090 GN=Acaa2 PE=1 SV=3	null	null	Mouse_09-2020	null	[MS,MS:1001208,SEQUEST,]	20.33	47.822	null	null	0.34
PRT	P54869	Hydroxymethylglutaryl-CoA synthase, mitochondrial OS=Mus musculus OX=10090 GN=Hmgcs2 PE=1 SV=2	null	null	Mouse_09-2020	null	[MS,MS:1001208,SEQUEST,]	21.46	39.690	null	null	0.24
PRT	Q9R0H0	Peroxisomal acyl-coenzyme A oxidase 1 OS=Mus musculus OX=10090 GN=Acox1 PE=1 SV=5	null	null	Mouse_09-2020	null	[MS,MS:1001208,SEQUEST,]	13.32	35.993	null	null	0.20
PRT	O88844	Isocitrate dehydrogenase [NADP] cytoplasmic OS=Mus musculus OX=10090 GN=Idh1 PE=1 SV=2	null	null	Mouse_09-2020	null	[MS,MS:1001208,SEQUEST,]	13.76	35.761	null	null	0.29
PRT	P10126	Elongation factor 1-alpha 1 OS=Mus musculus OX=10090 GN=Eef1a1 PE=1 SV=3	null	null	Mouse_09-2020	null	[MS,MS:1001208,SEQUEST,]	22.34	42.168	null	null	0.24
PRT	Q91VB8	Alpha globin 1 OS=Mus musculus OX=10090 GN=Hba-a1 PE=1 SV=1	null	null	Mouse_09-2020	null	[MS,MS:1001208,SEQUEST,]	38.80	62.067	null	null	0.70
PRT	P49429	4-hydroxyphenylpyruvate dioxygenase OS=Mus musculus OX=10090 GN=Hpd PE=1 SV=3	null	null	Mouse_09-2020	null	[MS,MS:1001208,SEQUEST,]	20.58	35.088	null	null	0.32
PRT	P38647	Stress-70 protein, mitochondrial OS=Mus musculus OX=10090 GN=Hspa9 PE=1 SV=3	null	null	Mouse_09-2020	null	[MS,MS:1001208,SEQUEST,]	17.11	31.477	null	null	0.19
PRT	Q9ET01	Glycogen phosphorylase, liver form OS=Mus musculus OX=10090 GN=Pygl PE=1 SV=4	null	null	Mouse_09-2020	null	[MS,MS:1001208,SEQUEST,]	14.51	29.848	null	null	0.13
PRT	Q9DBT9	Dimethylglycine dehydrogenase, mitochondrial OS=Mus musculus OX=10090 GN=Dmgdh PE=1 SV=1	null	null	Mouse_09-2020	null	[MS,MS:1001208,SEQUEST,]	8.49	24.124	null	null	0.15
PRT	Q63886	UDP-glucuronosyltransferase 1A1 OS=Mus musculus OX=10090 GN=Ugt1a1 PE=1 SV=2	null	null	Mouse_09-2020	null	[MS,MS:1001208,SEQUEST,]	6.14	22.262	null	null	0.14
PRT	Q9D8E6	60S ribosomal protein L4 OS=Mus musculus OX=10090 GN=Rpl4 PE=1 SV=3	null	null	Mouse_09-2020	null	[MS,MS:1001208,SEQUEST,]	8.20	26.520	null	null	0.20
PRT	Q9EQ20	Methylmalonate-semialdehyde dehydrogenase [acylating], mitochondrial OS=Mus musculus OX=10090 GN=Aldh6a1 PE=1 SV=1	null	null	Mouse_09-2020	null	[MS,MS:1001208,SEQUEST,]	18.45	34.721	null	null	0.27
PRT	P00329	Alcohol dehydrogenase 1 OS=Mus musculus OX=10090 GN=Adh1 PE=1 SV=2	null	null	Mouse_09-2020	null	[MS,MS:1001208,SEQUEST,]	10.18	26.040	null	null	0.25
PRT	P27773	Protein disulfide-isomerase A3 OS=Mus musculus OX=10090 GN=Pdia3 PE=1 SV=2	null	null	Mouse_09-2020	null	[MS,MS:1001208,SEQUEST,]	13.71	30.523	null	null	0.20
PRT	Q05421	Cytochrome P450 2E1 OS=Mus musculus OX=10090 GN=Cyp2e1 PE=1 SV=1	null	null	Mouse_09-2020	null	[MS,MS:1001208,SEQUEST,]	18.52	25.729	null	null	0.20
PRT	P31786	Acyl-CoA-binding protein OS=Mus musculus OX=10090 GN=Dbi PE=1 SV=2	null	null	Mouse_09-2020	null	[MS,MS:1001208,SEQUEST,]	9.53	26.651	null	null	0.78
PRT	P35700	Peroxiredoxin-1 OS=Mus musculus OX=10090 GN=Prdx1 PE=1 SV=1	null	null	Mouse_09-2020	null	[MS,MS:1001208,SEQUEST,]	27.95	36.422	null	null	0.39
PRT	P24369	Peptidyl-prolyl cis-trans isomerase B OS=Mus musculus OX=10090 GN=Ppib PE=1 SV=2	null	null	Mouse_09-2020	null	[MS,MS:1001208,SEQUEST,]	4.16	14.613	null	null	0.39
PRT	Q9CPU0	Lactoylglutathione lyase OS=Mus musculus OX=10090 GN=Glo1 PE=1 SV=3	null	null	Mouse_09-2020	null	[MS,MS:1001208,SEQUEST,]	6.69	20.122	null	null	0.34
PRT	Q9QXX4	Calcium-binding mitochondrial carrier protein Aralar2 OS=Mus musculus OX=10090 GN=Slc25a13 PE=1 SV=1	null	null	Mouse_09-2020	null	[MS,MS:1001208,SEQUEST,]	16.57	21.324	null	null	0.15
PRT	P14148	60S ribosomal protein L7 OS=Mus musculus OX=10090 GN=Rpl7 PE=1 SV=2	null	null	Mouse_09-2020	null	[MS,MS:1001208,SEQUEST,]	12.05	15.690	null	null	0.28
PRT	P09411	Phosphoglycerate kinase 1 OS=Mus musculus OX=10090 GN=Pgk1 PE=1 SV=4	null	null	Mouse_09-2020	null	[MS,MS:1001208,SEQUEST,]	5.05	18.001	null	null	0.21
PRT	P51881	ADP/ATP translocase 2 OS=Mus musculus OX=10090 GN=Slc25a5 PE=1 SV=3	null	null	Mouse_09-2020	null	[MS,MS:1001208,SEQUEST,]	11.16	23.443	null	null	0.20
PRT	Q9DB20	ATP synthase subunit O, mitochondrial OS=Mus musculus OX=10090 GN=Atp5po PE=1 SV=1	null	null	Mouse_09-2020	null	[MS,MS:1001208,SEQUEST,]	14.72	24.937	null	null	0.41
PRT	Q64374	Regucalcin OS=Mus musculus OX=10090 GN=Rgn PE=1 SV=1	null	null	Mouse_09-2020	null	[MS,MS:1001208,SEQUEST,]	19.15	27.319	null	null	0.33
PRT	Q99LB7	Sarcosine dehydrogenase, mitochondrial OS=Mus musculus OX=10090 GN=Sardh PE=1 SV=1	null	null	Mouse_09-2020	null	[MS,MS:1001208,SEQUEST,]	10.76	18.574	null	null	0.10
PRT	Q8VC30	Triokinase/FMN cyclase OS=Mus musculus OX=10090 GN=Tkfc PE=1 SV=1	null	null	Mouse_09-2020	null	[MS,MS:1001208,SEQUEST,]	10.55	19.878	null	null	0.19
PRT	P34914	Bifunctional epoxide hydrolase 2 OS=Mus musculus OX=10090 GN=Ephx2 PE=1 SV=2	null	null	Mouse_09-2020	null	[MS,MS:1001208,SEQUEST,]	7.35	18.574	null	null	0.16
PRT	Q8VCT4	Carboxylesterase 1D OS=Mus musculus OX=10090 GN=Ces1d PE=1 SV=1	null	null	Mouse_09-2020	null	[MS,MS:1001208,SEQUEST,]	8.04	22.442	null	null	0.22
PRT	P52196	Thiosulfate sulfurtransferase OS=Mus musculus OX=10090 GN=Tst PE=1 SV=3	null	null	Mouse_09-2020	null	[MS,MS:1001208,SEQUEST,]	10.89	18.247	null	null	0.30
PRT	Q91XE0	Glycine N-acyltransferase OS=Mus musculus OX=10090 GN=Glyat PE=1 SV=1	null	null	Mouse_09-2020	null	[MS,MS:1001208,SEQUEST,]	9.36	16.994	null	null	0.33
PRT	P08113	Endoplasmin OS=Mus musculus OX=10090 GN=Hsp90b1 PE=1 SV=2	null	null	Mouse_09-2020	null	[MS,MS:1001208,SEQUEST,]	6.16	16.699	null	null	0.10
PRT	D3Z041	Long-chain-fatty-acid--CoA ligase 1 OS=Mus musculus OX=10090 GN=Acsl1 PE=1 SV=1	null	null	Mouse_09-2020	null	[MS,MS:1001208,SEQUEST,]	7.11	21.849	null	null	0.13
PRT	Q64442	Sorbitol dehydrogenase OS=Mus musculus OX=10090 GN=Sord PE=1 SV=3	null	null	Mouse_09-2020	null	[MS,MS:1001208,SEQUEST,]	16.33	36.577	null	null	0.20
PRT	P58252	Elongation factor 2 OS=Mus musculus OX=10090 GN=Eef2 PE=1 SV=2	null	null	Mouse_09-2020	null	[MS,MS:1001208,SEQUEST,]	10.78	23.857	null	null	0.10
PRT	P08228	Superoxide dismutase [Cu-Zn] OS=Mus musculus OX=10090 GN=Sod1 PE=1 SV=2	null	null	Mouse_09-2020	null	[MS,MS:1001208,SEQUEST,]	21.13	33.723	null	null	0.57
PRT	Q64459	Cytochrome P450 3A11 OS=Mus musculus OX=10090 GN=Cyp3a11 PE=1 SV=1	null	null	Mouse_09-2020	null	[MS,MS:1001208,SEQUEST,]	9.41	16.965	null	null	0.15
PRT	G3X982	Aldehyde oxidase 3 OS=Mus musculus OX=10090 GN=Aox3 PE=1 SV=1	null	null	Mouse_09-2020	null	[MS,MS:1001208,SEQUEST,]	6.87	15.457	null	null	0.06
PRT	Q91YI0	Argininosuccinate lyase OS=Mus musculus OX=10090 GN=Asl PE=1 SV=1	null	null	Mouse_09-2020	null	[MS,MS:1001208,SEQUEST,]	1.87	11.538	null	null	0.18
PRT	P51660	Peroxisomal multifunctional enzyme type 2 OS=Mus musculus OX=10090 GN=Hsd17b4 PE=1 SV=3	null	null	Mouse_09-2020	null	[MS,MS:1001208,SEQUEST,]	5.72	16.166	null	null	0.16
PRT	A0A1B0GSR9	L-lactate dehydrogenase OS=Mus musculus OX=10090 GN=Ldha PE=1 SV=1	null	null	Mouse_09-2020	null	[MS,MS:1001208,SEQUEST,]	6.40	15.568	null	null	0.19
PRT	Q64433	10 kDa heat shock protein, mitochondrial OS=Mus musculus OX=10090 GN=Hspe1 PE=1 SV=2	null	null	Mouse_09-2020	null	[MS,MS:1001208,SEQUEST,]	2.45	8.678	null	null	0.48
PRT	Q9DBE0	Cysteine sulfinic acid decarboxylase OS=Mus musculus OX=10090 GN=Csad PE=1 SV=1	null	null	Mouse_09-2020	null	[MS,MS:1001208,SEQUEST,]	14.21	22.445	null	null	0.13
PRT	Q8QZR3	Pyrethroid hydrolase Ces2a OS=Mus musculus OX=10090 GN=Ces2a PE=1 SV=1	null	null	Mouse_09-2020	null	[MS,MS:1001208,SEQUEST,]	10.61	22.571	null	null	0.20
PRT	Q91WU0	Carboxylesterase 1F OS=Mus musculus OX=10090 GN=Ces1f PE=1 SV=1	null	null	Mouse_09-2020	null	[MS,MS:1001208,SEQUEST,]	14.35	28.834	null	null	0.16
PRT	Q9DCW4	Electron transfer flavoprotein subunit beta OS=Mus musculus OX=10090 GN=Etfb PE=1 SV=3	null	null	Mouse_09-2020	null	[MS,MS:1001208,SEQUEST,]	11.62	18.442	null	null	0.30
PRT	Q8BH00	2-aminomuconic semialdehyde dehydrogenase OS=Mus musculus OX=10090 GN=Aldh8a1 PE=1 SV=1	null	null	Mouse_09-2020	null	[MS,MS:1001208,SEQUEST,]	2.60	13.728	null	null	0.12
PRT	Q9QXF8	Glycine N-methyltransferase OS=Mus musculus OX=10090 GN=Gnmt PE=1 SV=3	null	null	Mouse_09-2020	null	[MS,MS:1001208,SEQUEST,]	16.22	20.519	null	null	0.26
PRT	Q80XN0	D-beta-hydroxybutyrate dehydrogenase, mitochondrial OS=Mus musculus OX=10090 GN=Bdh1 PE=1 SV=2	null	null	Mouse_09-2020	null	[MS,MS:1001208,SEQUEST,]	6.42	12.420	null	null	0.16
PRT	P45952	Medium-chain specific acyl-CoA dehydrogenase, mitochondrial OS=Mus musculus OX=10090 GN=Acadm PE=1 SV=1	null	null	Mouse_09-2020	null	[MS,MS:1001208,SEQUEST,]	5.65	13.723	null	null	0.19
PRT	Q9Z2V4	Phosphoenolpyruvate carboxykinase, cytosolic [GTP] OS=Mus musculus OX=10090 GN=Pck1 PE=1 SV=1	null	null	Mouse_09-2020	null	[MS,MS:1001208,SEQUEST,]	1.79	12.613	null	null	0.13
PRT	P17751	Triosephosphate isomerase OS=Mus musculus OX=10090 GN=Tpi1 PE=1 SV=4	null	null	Mouse_09-2020	null	[MS,MS:1001208,SEQUEST,]	6.85	13.745	null	null	0.22
PRT	P99029	Peroxiredoxin-5, mitochondrial OS=Mus musculus OX=10090 GN=Prdx5 PE=1 SV=2	null	null	Mouse_09-2020	null	[MS,MS:1001208,SEQUEST,]	11.23	14.361	null	null	0.28
PRT	E9PWK1	Epoxide hydrolase OS=Mus musculus OX=10090 GN=Ephx1 PE=1 SV=1	null	null	Mouse_09-2020	null	[MS,MS:1001208,SEQUEST,]	5.77	16.067	null	null	0.18
PRT	Q8CHT0	Delta-1-pyrroline-5-carboxylate dehydrogenase, mitochondrial OS=Mus musculus OX=10090 GN=Aldh4a1 PE=1 SV=3	null	null	Mouse_09-2020	null	[MS,MS:1001208,SEQUEST,]	2.91	13.473	null	null	0.17
PRT	Q9JII6	Aldo-keto reductase family 1 member A1 OS=Mus musculus OX=10090 GN=Akr1a1 PE=1 SV=3	null	null	Mouse_09-2020	null	[MS,MS:1001208,SEQUEST,]	8.24	19.377	null	null	0.17
PRT	Q9DBF1	Alpha-aminoadipic semialdehyde dehydrogenase OS=Mus musculus OX=10090 GN=Aldh7a1 PE=1 SV=4	null	null	Mouse_09-2020	null	[MS,MS:1001208,SEQUEST,]	6.80	10.674	null	null	0.11
PRT	Q64458	Cytochrome P450 2C29 OS=Mus musculus OX=10090 GN=Cyp2c29 PE=1 SV=2	null	null	Mouse_09-2020	null	[MS,MS:1001208,SEQUEST,]	11.81	26.066	null	null	0.18
PRT	P11499	Heat shock protein HSP 90-beta OS=Mus musculus OX=10090 GN=Hsp90ab1 PE=1 SV=3	null	null	Mouse_09-2020	null	[MS,MS:1001208,SEQUEST,]	9.03	20.740	null	null	0.10
PRT	A0A0R4IZY2	Cytochrome P450 2D26 OS=Mus musculus OX=10090 GN=Cyp2d26 PE=1 SV=1	null	null	Mouse_09-2020	null	[MS,MS:1001208,SEQUEST,]	15.07	22.770	null	null	0.14
PRT	Q01853	Transitional endoplasmic reticulum ATPase OS=Mus musculus OX=10090 GN=Vcp PE=1 SV=4	null	null	Mouse_09-2020	null	[MS,MS:1001208,SEQUEST,]	7.84	21.656	null	null	0.07
PRT	O88569	Heterogeneous nuclear ribonucleoproteins A2/B1 OS=Mus musculus OX=10090 GN=Hnrnpa2b1 PE=1 SV=2	null	null	Mouse_09-2020	null	[MS,MS:1001208,SEQUEST,]	11.39	20.074	null	null	0.22
PRT	Q9WTP6	Adenylate kinase 2, mitochondrial OS=Mus musculus OX=10090 GN=Ak2 PE=1 SV=5	null	null	Mouse_09-2020	null	[MS,MS:1001208,SEQUEST,]	12.98	21.932	null	null	0.25
PRT	A0A0R4J083	Long-chain specific acyl-CoA dehydrogenase, mitochondrial OS=Mus musculus OX=10090 GN=Acadl PE=1 SV=1	null	null	Mouse_09-2020	null	[MS,MS:1001208,SEQUEST,]	3.16	12.993	null	null	0.13
PRT	P05214	Tubulin alpha-3 chain OS=Mus musculus OX=10090 GN=Tuba3a PE=1 SV=1	null	null	Mouse_09-2020	null	[MS,MS:1001208,SEQUEST,]	10.61	13.344	null	null	0.17
PRT	Q62425	Cytochrome c oxidase subunit NDUFA4 OS=Mus musculus OX=10090 GN=Ndufa4 PE=1 SV=2	null	null	Mouse_09-2020	null	[MS,MS:1001208,SEQUEST,]	3.75	9.893	null	null	0.41
PRT	B1ARA3	60S ribosomal protein L26 (Fragment) OS=Mus musculus OX=10090 GN=Rpl26 PE=1 SV=1	null	null	Mouse_09-2020	null	[MS,MS:1001208,SEQUEST,]	1.67	12.517	null	null	0.51
PRT	P06745	Glucose-6-phosphate isomerase OS=Mus musculus OX=10090 GN=Gpi PE=1 SV=4	null	null	Mouse_09-2020	null	[MS,MS:1001208,SEQUEST,]	2.71	9.545	null	null	0.12
PRT	Q91ZJ5	UTP--glucose-1-phosphate uridylyltransferase OS=Mus musculus OX=10090 GN=Ugp2 PE=1 SV=3	null	null	Mouse_09-2020	null	[MS,MS:1001208,SEQUEST,]	3.77	13.469	null	null	0.10
PRT	Q91X83	S-adenosylmethionine synthase isoform type-1 OS=Mus musculus OX=10090 GN=Mat1a PE=1 SV=1	null	null	Mouse_09-2020	null	[MS,MS:1001208,SEQUEST,]	4.44	9.017	null	null	0.21
PRT	Q9CZ13	Cytochrome b-c1 complex subunit 1, mitochondrial OS=Mus musculus OX=10090 GN=Uqcrc1 PE=1 SV=2	null	null	Mouse_09-2020	null	[MS,MS:1001208,SEQUEST,]	1.80	7.041	null	null	0.11
PRT	Q8VCH0	3-ketoacyl-CoA thiolase B, peroxisomal OS=Mus musculus OX=10090 GN=Acaa1b PE=1 SV=1	null	null	Mouse_09-2020	null	[MS,MS:1001208,SEQUEST,]	2.61	11.136	null	null	0.23
PRT	Q64475	Histone H2B type 1-B OS=Mus musculus OX=10090 GN=H2bc3 PE=1 SV=3	null	null	Mouse_09-2020	null	[MS,MS:1001208,SEQUEST,]	2.03	10.805	null	null	0.36
PRT	A0A0A6YY34	Glutathione peroxidase OS=Mus musculus OX=10090 GN=Gpx1 PE=1 SV=1	null	null	Mouse_09-2020	null	[MS,MS:1001208,SEQUEST,]	10.48	12.762	null	null	0.39
PRT	Q9DBJ1	Phosphoglycerate mutase 1 OS=Mus musculus OX=10090 GN=Pgam1 PE=1 SV=3	null	null	Mouse_09-2020	null	[MS,MS:1001208,SEQUEST,]	7.71	11.056	null	null	0.25
PRT	O88451	Retinol dehydrogenase 7 OS=Mus musculus OX=10090 GN=Rdh7 PE=1 SV=1	null	null	Mouse_09-2020	null	[MS,MS:1001208,SEQUEST,]	6.61	12.868	null	null	0.16
PRT	P16331	Phenylalanine-4-hydroxylase OS=Mus musculus OX=10090 GN=Pah PE=1 SV=4	null	null	Mouse_09-2020	null	[MS,MS:1001208,SEQUEST,]	4.68	8.132	null	null	0.11
PRT	Q91YQ5	Dolichyl-diphosphooligosaccharide--protein glycosyltransferase subunit 1 OS=Mus musculus OX=10090 GN=Rpn1 PE=1 SV=1	null	null	Mouse_09-2020	null	[MS,MS:1001208,SEQUEST,]	2.76	8.153	null	null	0.08
PRT	Q61425	Hydroxyacyl-coenzyme A dehydrogenase, mitochondrial OS=Mus musculus OX=10090 GN=Hadh PE=1 SV=2	null	null	Mouse_09-2020	null	[MS,MS:1001208,SEQUEST,]	6.46	12.535	null	null	0.15
PRT	P47962	60S ribosomal protein L5 OS=Mus musculus OX=10090 GN=Rpl5 PE=1 SV=3	null	null	Mouse_09-2020	null	[MS,MS:1001208,SEQUEST,]	0.00	6.549	null	null	0.18
PRT	Q3TQP6	Malic enzyme OS=Mus musculus OX=10090 GN=Me1 PE=1 SV=1	null	null	Mouse_09-2020	null	[MS,MS:1001208,SEQUEST,]	2.53	10.031	null	null	0.12
PRT	Q3TML0	Protein disulfide-isomerase A6 OS=Mus musculus OX=10090 GN=Pdia6 PE=1 SV=1	null	null	Mouse_09-2020	null	[MS,MS:1001208,SEQUEST,]	0.00	9.192	null	null	0.09
PRT	P68040	Receptor of activated protein C kinase 1 OS=Mus musculus OX=10090 GN=Rack1 PE=1 SV=3	null	null	Mouse_09-2020	null	[MS,MS:1001208,SEQUEST,]	7.83	11.122	null	null	0.12
PRT	O35129	Prohibitin-2 OS=Mus musculus OX=10090 GN=Phb2 PE=1 SV=1	null	null	Mouse_09-2020	null	[MS,MS:1001208,SEQUEST,]	5.02	13.192	null	null	0.22
PRT	P19096	Fatty acid synthase OS=Mus musculus OX=10090 GN=Fasn PE=1 SV=2	null	null	Mouse_09-2020	null	[MS,MS:1001208,SEQUEST,]	5.11	9.025	null	null	0.03
PRT	Q99LC5	Electron transfer flavoprotein subunit alpha, mitochondrial OS=Mus musculus OX=10090 GN=Etfa PE=1 SV=2	null	null	Mouse_09-2020	null	[MS,MS:1001208,SEQUEST,]	8.09	18.623	null	null	0.24
PRT	P68372	Tubulin beta-4B chain OS=Mus musculus OX=10090 GN=Tubb4b PE=1 SV=1	null	null	Mouse_09-2020	null	[MS,MS:1001208,SEQUEST,]	10.11	17.989	null	null	0.21
PRT	Q8K169	UDP-glucuronosyltransferase OS=Mus musculus OX=10090 GN=Ugt2b5 PE=1 SV=1	null	null	Mouse_09-2020	null	[MS,MS:1001208,SEQUEST,]	7.68	15.793	null	null	0.17
PRT	Q91WT7	3-alpha-hydroxysteroid dehydrogenase type 1 OS=Mus musculus OX=10090 GN=Akr1c14 PE=1 SV=1	null	null	Mouse_09-2020	null	[MS,MS:1001208,SEQUEST,]	7.73	10.629	null	null	0.20
PRT	P40936	Indolethylamine N-methyltransferase OS=Mus musculus OX=10090 GN=Inmt PE=1 SV=1	null	null	Mouse_09-2020	null	[MS,MS:1001208,SEQUEST,]	3.85	15.561	null	null	0.19
PRT	P09671	Superoxide dismutase [Mn], mitochondrial OS=Mus musculus OX=10090 GN=Sod2 PE=1 SV=3	null	null	Mouse_09-2020	null	[MS,MS:1001208,SEQUEST,]	3.72	12.966	null	null	0.22
PRT	P52760	2-iminobutanoate/2-iminopropanoate deaminase OS=Mus musculus OX=10090 GN=Rida PE=1 SV=3	null	null	Mouse_09-2020	null	[MS,MS:1001208,SEQUEST,]	14.05	25.996	null	null	0.44
PRT	Q9DCN2	NADH-cytochrome b5 reductase 3 OS=Mus musculus OX=10090 GN=Cyb5r3 PE=1 SV=3	null	null	Mouse_09-2020	null	[MS,MS:1001208,SEQUEST,]	0.00	5.908	null	null	0.17
PRT	G5E850	Cytochrome b5 OS=Mus musculus OX=10090 GN=Cyb5a PE=1 SV=1	null	null	Mouse_09-2020	null	[MS,MS:1001208,SEQUEST,]	2.15	10.523	null	null	0.29
PRT	Q9WUM5	Succinate--CoA ligase [ADP/GDP-forming] subunit alpha, mitochondrial OS=Mus musculus OX=10090 GN=Suclg1 PE=1 SV=4	null	null	Mouse_09-2020	null	[MS,MS:1001208,SEQUEST,]	0.00	6.058	null	null	0.16
PRT	P14152	Malate dehydrogenase, cytoplasmic OS=Mus musculus OX=10090 GN=Mdh1 PE=1 SV=3	null	null	Mouse_09-2020	null	[MS,MS:1001208,SEQUEST,]	7.69	16.282	null	null	0.10
PRT	Q8QZT1	Acetyl-CoA acetyltransferase, mitochondrial OS=Mus musculus OX=10090 GN=Acat1 PE=1 SV=1	null	null	Mouse_09-2020	null	[MS,MS:1001208,SEQUEST,]	0.00	8.716	null	null	0.16
PRT	O09173	Homogentisate 1,2-dioxygenase OS=Mus musculus OX=10090 GN=Hgd PE=1 SV=2	null	null	Mouse_09-2020	null	[MS,MS:1001208,SEQUEST,]	8.75	11.252	null	null	0.11
PRT	Q78PY7	Staphylococcal nuclease domain-containing protein 1 OS=Mus musculus OX=10090 GN=Snd1 PE=1 SV=1	null	null	Mouse_09-2020	null	[MS,MS:1001208,SEQUEST,]	7.32	11.880	null	null	0.06
PRT	P08249	Malate dehydrogenase, mitochondrial OS=Mus musculus OX=10090 GN=Mdh2 PE=1 SV=3	null	null	Mouse_09-2020	null	[MS,MS:1001208,SEQUEST,]	5.14	13.578	null	null	0.15
PRT	A0A0R4J0Z1	Protein disulfide-isomerase A4 OS=Mus musculus OX=10090 GN=Pdia4 PE=1 SV=1	null	null	Mouse_09-2020	null	[MS,MS:1001208,SEQUEST,]	7.21	11.455	null	null	0.06
PRT	Q8BH95	Enoyl-CoA hydratase, mitochondrial OS=Mus musculus OX=10090 GN=Echs1 PE=1 SV=1	null	null	Mouse_09-2020	null	[MS,MS:1001208,SEQUEST,]	2.65	9.081	null	null	0.20
PRT	Q9CQ62	2,4-dienoyl-CoA reductase, mitochondrial OS=Mus musculus OX=10090 GN=Decr1 PE=1 SV=1	null	null	Mouse_09-2020	null	[MS,MS:1001208,SEQUEST,]	4.42	11.219	null	null	0.15
PRT	Q8BVI4	Dihydropteridine reductase OS=Mus musculus OX=10090 GN=Qdpr PE=1 SV=2	null	null	Mouse_09-2020	null	[MS,MS:1001208,SEQUEST,]	5.36	16.076	null	null	0.27
PRT	P61358	60S ribosomal protein L27 OS=Mus musculus OX=10090 GN=Rpl27 PE=1 SV=2	null	null	Mouse_09-2020	null	[MS,MS:1001208,SEQUEST,]	0.00	6.255	null	null	0.38
PRT	P14206	40S ribosomal protein SA OS=Mus musculus OX=10090 GN=Rpsa PE=1 SV=4	null	null	Mouse_09-2020	null	[MS,MS:1001208,SEQUEST,]	4.73	12.727	null	null	0.20
PRT	Q8VCN5	Cystathionine gamma-lyase OS=Mus musculus OX=10090 GN=Cth PE=1 SV=1	null	null	Mouse_09-2020	null	[MS,MS:1001208,SEQUEST,]	4.26	13.759	null	null	0.12
PRT	P01027	Complement C3 OS=Mus musculus OX=10090 GN=C3 PE=1 SV=3	null	null	Mouse_09-2020	null	[MS,MS:1001208,SEQUEST,]	0.00	3.885	null	null	0.02
PRT	Q07417	Short-chain specific acyl-CoA dehydrogenase, mitochondrial OS=Mus musculus OX=10090 GN=Acads PE=1 SV=2	null	null	Mouse_09-2020	null	[MS,MS:1001208,SEQUEST,]	0.00	8.055	null	null	0.14
PRT	P00186	Cytochrome P450 1A2 OS=Mus musculus OX=10090 GN=Cyp1a2 PE=1 SV=1	null	null	Mouse_09-2020	null	[MS,MS:1001208,SEQUEST,]	2.00	7.783	null	null	0.10
PRT	E0CXN5	Glycerol-3-phosphate dehydrogenase [NAD(+)] OS=Mus musculus OX=10090 GN=Gpd1 PE=1 SV=1	null	null	Mouse_09-2020	null	[MS,MS:1001208,SEQUEST,]	3.92	8.939	null	null	0.14
PRT	P62897	Cytochrome c, somatic OS=Mus musculus OX=10090 GN=Cycs PE=1 SV=2	null	null	Mouse_09-2020	null	[MS,MS:1001208,SEQUEST,]	2.40	7.787	null	null	0.30
PRT	Q921R2	40S ribosomal protein S13 OS=Mus musculus OX=10090 GN=Rps13 PE=1 SV=1	null	null	Mouse_09-2020	null	[MS,MS:1001208,SEQUEST,]	2.35	8.500	null	null	0.34
PRT	Q9CPQ8	ATP synthase subunit g, mitochondrial OS=Mus musculus OX=10090 GN=Atp5mg PE=1 SV=1	null	null	Mouse_09-2020	null	[MS,MS:1001208,SEQUEST,]	4.07	7.922	null	null	0.56
PRT	Q9DCY0	Glycine N-acyltransferase-like protein Keg1 OS=Mus musculus OX=10090 GN=Keg1 PE=1 SV=1	null	null	Mouse_09-2020	null	[MS,MS:1001208,SEQUEST,]	7.14	14.053	null	null	0.15
PRT	P26043	Radixin OS=Mus musculus OX=10090 GN=Rdx PE=1 SV=3	null	null	Mouse_09-2020	null	[MS,MS:1001208,SEQUEST,]	3.97	8.767	null	null	0.07
PRT	P97872	Flavin-containing monooxygenase 5 OS=Mus musculus OX=10090 GN=Fmo5 PE=1 SV=4	null	null	Mouse_09-2020	null	[MS,MS:1001208,SEQUEST,]	2.23	8.242	null	null	0.08
PRT	Q99J08	SEC14-like protein 2 OS=Mus musculus OX=10090 GN=Sec14l2 PE=1 SV=1	null	null	Mouse_09-2020	null	[MS,MS:1001208,SEQUEST,]	5.56	7.712	null	null	0.08
PRT	Q99JY0	Trifunctional enzyme subunit beta, mitochondrial OS=Mus musculus OX=10090 GN=Hadhb PE=1 SV=1	null	null	Mouse_09-2020	null	[MS,MS:1001208,SEQUEST,]	2.23	9.583	null	null	0.09
PRT	O35488	Very long-chain acyl-CoA synthetase OS=Mus musculus OX=10090 GN=Slc27a2 PE=1 SV=2	null	null	Mouse_09-2020	null	[MS,MS:1001208,SEQUEST,]	8.58	13.090	null	null	0.08
PRT	Q8BP67	60S ribosomal protein L24 OS=Mus musculus OX=10090 GN=Rpl24 PE=1 SV=2	null	null	Mouse_09-2020	null	[MS,MS:1001208,SEQUEST,]	4.29	7.217	null	null	0.16
PRT	Q99PG0	Arylacetamide deacetylase OS=Mus musculus OX=10090 GN=Aadac PE=1 SV=3	null	null	Mouse_09-2020	null	[MS,MS:1001208,SEQUEST,]	0.00	7.214	null	null	0.10
PRT	Q8BK48	Pyrethroid hydrolase Ces2e OS=Mus musculus OX=10090 GN=Ces2e PE=1 SV=1	null	null	Mouse_09-2020	null	[MS,MS:1001208,SEQUEST,]	6.85	17.158	null	null	0.13
PRT	P24472	Glutathione S-transferase A4 OS=Mus musculus OX=10090 GN=Gsta4 PE=1 SV=3	null	null	Mouse_09-2020	null	[MS,MS:1001208,SEQUEST,]	1.92	12.715	null	null	0.14
PRT	Q8JZR0	Long-chain-fatty-acid--CoA ligase 5 OS=Mus musculus OX=10090 GN=Acsl5 PE=1 SV=1	null	null	Mouse_09-2020	null	[MS,MS:1001208,SEQUEST,]	2.06	6.717	null	null	0.06
PRT	P54071	Isocitrate dehydrogenase [NADP], mitochondrial OS=Mus musculus OX=10090 GN=Idh2 PE=1 SV=3	null	null	Mouse_09-2020	null	[MS,MS:1001208,SEQUEST,]	3.50	7.083	null	null	0.11
PRT	Q91VS7	Microsomal glutathione S-transferase 1 OS=Mus musculus OX=10090 GN=Mgst1 PE=1 SV=3	null	null	Mouse_09-2020	null	[MS,MS:1001208,SEQUEST,]	3.15	15.246	null	null	0.15
PRT	Q9CZM2	60S ribosomal protein L15 OS=Mus musculus OX=10090 GN=Rpl15 PE=1 SV=4	null	null	Mouse_09-2020	null	[MS,MS:1001208,SEQUEST,]	0.00	4.119	null	null	0.16
PRT	Q8K2B3	Succinate dehydrogenase [ubiquinone] flavoprotein subunit, mitochondrial OS=Mus musculus OX=10090 GN=Sdha PE=1 SV=1	null	null	Mouse_09-2020	null	[MS,MS:1001208,SEQUEST,]	2.46	4.807	null	null	0.05
PRT	Q921I1	Serotransferrin OS=Mus musculus OX=10090 GN=Tf PE=1 SV=1	null	null	Mouse_09-2020	null	[MS,MS:1001208,SEQUEST,]	1.63	4.156	null	null	0.05
PRT	Q9CPY7	Cytosol aminopeptidase OS=Mus musculus OX=10090 GN=Lap3 PE=1 SV=3	null	null	Mouse_09-2020	null	[MS,MS:1001208,SEQUEST,]	5.91	10.350	null	null	0.06
PRT	P47963	60S ribosomal protein L13 OS=Mus musculus OX=10090 GN=Rpl13 PE=1 SV=3	null	null	Mouse_09-2020	null	[MS,MS:1001208,SEQUEST,]	1.72	4.338	null	null	0.15
PRT	Q6GT24	Peroxiredoxin-6 OS=Mus musculus OX=10090 GN=Prdx6 PE=1 SV=1	null	null	Mouse_09-2020	null	[MS,MS:1001208,SEQUEST,]	4.50	13.278	null	null	0.17
PRT	P12970	60S ribosomal protein L7a OS=Mus musculus OX=10090 GN=Rpl7a PE=1 SV=2	null	null	Mouse_09-2020	null	[MS,MS:1001208,SEQUEST,]	3.18	6.387	null	null	0.15
PRT	P28271	Cytoplasmic aconitate hydratase OS=Mus musculus OX=10090 GN=Aco1 PE=1 SV=3	null	null	Mouse_09-2020	null	[MS,MS:1001208,SEQUEST,]	7.72	13.532	null	null	0.04
PRT	P17742	Peptidyl-prolyl cis-trans isomerase A OS=Mus musculus OX=10090 GN=Ppia PE=1 SV=2	null	null	Mouse_09-2020	null	[MS,MS:1001208,SEQUEST,]	0.00	7.588	null	null	0.25
PRT	P07758	Alpha-1-antitrypsin 1-1 OS=Mus musculus OX=10090 GN=Serpina1a PE=1 SV=4	null	null	Mouse_09-2020	null	[MS,MS:1001208,SEQUEST,]	2.05	7.451	null	null	0.10
PRT	P14211	Calreticulin OS=Mus musculus OX=10090 GN=Calr PE=1 SV=1	null	null	Mouse_09-2020	null	[MS,MS:1001208,SEQUEST,]	6.58	15.319	null	null	0.09
PRT	P62849	40S ribosomal protein S24 OS=Mus musculus OX=10090 GN=Rps24 PE=1 SV=1	null	null	Mouse_09-2020	null	[MS,MS:1001208,SEQUEST,]	0.00	3.892	null	null	0.28
PRT	A2CEL1	Major urinary protein 1 OS=Mus musculus OX=10090 GN=Mup1 PE=3 SV=1	null	null	Mouse_09-2020	null	[MS,MS:1001208,SEQUEST,]	2.36	9.413	null	null	0.23
PRT	P67778	Prohibitin OS=Mus musculus OX=10090 GN=Phb PE=1 SV=1	null	null	Mouse_09-2020	null	[MS,MS:1001208,SEQUEST,]	2.49	6.689	null	null	0.15
PRT	Q8CG76	Aflatoxin B1 aldehyde reductase member 2 OS=Mus musculus OX=10090 GN=Akr7a2 PE=1 SV=3	null	null	Mouse_09-2020	null	[MS,MS:1001208,SEQUEST,]	5.13	10.576	null	null	0.10
PRT	Q91X72	Hemopexin OS=Mus musculus OX=10090 GN=Hpx PE=1 SV=2	null	null	Mouse_09-2020	null	[MS,MS:1001208,SEQUEST,]	0.00	4.852	null	null	0.06
PRT	P62270	40S ribosomal protein S18 OS=Mus musculus OX=10090 GN=Rps18 PE=1 SV=3	null	null	Mouse_09-2020	null	[MS,MS:1001208,SEQUEST,]	3.90	4.904	null	null	0.18
PRT	P97450	ATP synthase-coupling factor 6, mitochondrial OS=Mus musculus OX=10090 GN=Atp5pf PE=1 SV=1	null	null	Mouse_09-2020	null	[MS,MS:1001208,SEQUEST,]	4.64	7.857	null	null	0.40
PRT	Q05DV1	NADPH--cytochrome P450 reductase OS=Mus musculus OX=10090 GN=Por PE=1 SV=1	null	null	Mouse_09-2020	null	[MS,MS:1001208,SEQUEST,]	6.99	10.180	null	null	0.06
PRT	A0A494BBA8	40S ribosomal protein S30 OS=Mus musculus OX=10090 GN=Fau PE=1 SV=1	null	null	Mouse_09-2020	null	[MS,MS:1001208,SEQUEST,]	2.41	7.128	null	null	0.21
PRT	P35505	Fumarylacetoacetase OS=Mus musculus OX=10090 GN=Fah PE=1 SV=2	null	null	Mouse_09-2020	null	[MS,MS:1001208,SEQUEST,]	4.90	10.024	null	null	0.08
PRT	O70475	UDP-glucose 6-dehydrogenase OS=Mus musculus OX=10090 GN=Ugdh PE=1 SV=1	null	null	Mouse_09-2020	null	[MS,MS:1001208,SEQUEST,]	1.76	2.901	null	null	0.07
PRT	A0A0G2JDI9	ATP-binding cassette sub-family D member 3 OS=Mus musculus OX=10090 GN=Abcd3 PE=1 SV=1	null	null	Mouse_09-2020	null	[MS,MS:1001208,SEQUEST,]	2.14	6.599	null	null	0.08
PRT	A0A286YE28	Transketolase (Fragment) OS=Mus musculus OX=10090 GN=Tkt PE=1 SV=1	null	null	Mouse_09-2020	null	[MS,MS:1001208,SEQUEST,]	3.60	7.701	null	null	0.06
PRT	Q68FD5	Clathrin heavy chain 1 OS=Mus musculus OX=10090 GN=Cltc PE=1 SV=3	null	null	Mouse_09-2020	null	[MS,MS:1001208,SEQUEST,]	4.22	6.497	null	null	0.02
PRT	B1AU25	Apoptosis-inducing factor 1, mitochondrial OS=Mus musculus OX=10090 GN=Aifm1 PE=1 SV=1	null	null	Mouse_09-2020	null	[MS,MS:1001208,SEQUEST,]	0.00	5.563	null	null	0.04
PRT	P99027	60S acidic ribosomal protein P2 OS=Mus musculus OX=10090 GN=Rplp2 PE=1 SV=3	null	null	Mouse_09-2020	null	[MS,MS:1001208,SEQUEST,]	3.25	11.860	null	null	0.29
PRT	Q9WVL0	Maleylacetoacetate isomerase OS=Mus musculus OX=10090 GN=Gstz1 PE=1 SV=1	null	null	Mouse_09-2020	null	[MS,MS:1001208,SEQUEST,]	6.45	8.712	null	null	0.15
PRT	P56593	Cytochrome P450 2A12 OS=Mus musculus OX=10090 GN=Cyp2a12 PE=1 SV=2	null	null	Mouse_09-2020	null	[MS,MS:1001208,SEQUEST,]	4.77	9.662	null	null	0.07
PRT	Q61838	Pregnancy zone protein OS=Mus musculus OX=10090 GN=Pzp PE=1 SV=3	null	null	Mouse_09-2020	null	[MS,MS:1001208,SEQUEST,]	5.27	7.238	null	null	0.02
PRT	O55022	Membrane-associated progesterone receptor component 1 OS=Mus musculus OX=10090 GN=Pgrmc1 PE=1 SV=4	null	null	Mouse_09-2020	null	[MS,MS:1001208,SEQUEST,]	7.81	9.928	null	null	0.13
PRT	Q99KI0	Aconitate hydratase, mitochondrial OS=Mus musculus OX=10090 GN=Aco2 PE=1 SV=1	null	null	Mouse_09-2020	null	[MS,MS:1001208,SEQUEST,]	2.44	5.180	null	null	0.05
PRT	Q9CRB3	5-hydroxyisourate hydrolase OS=Mus musculus OX=10090 GN=Urah PE=1 SV=1	null	null	Mouse_09-2020	null	[MS,MS:1001208,SEQUEST,]	4.01	7.201	null	null	0.10
PRT	Q9CQC7	NADH dehydrogenase [ubiquinone] 1 beta subcomplex subunit 4 OS=Mus musculus OX=10090 GN=Ndufb4 PE=1 SV=3	null	null	Mouse_09-2020	null	[MS,MS:1001208,SEQUEST,]	7.14	6.416	null	null	0.28
PRT	P62962	Profilin-1 OS=Mus musculus OX=10090 GN=Pfn1 PE=1 SV=2	null	null	Mouse_09-2020	null	[MS,MS:1001208,SEQUEST,]	3.14	8.402	null	null	0.29
PRT	P19783	Cytochrome c oxidase subunit 4 isoform 1, mitochondrial OS=Mus musculus OX=10090 GN=Cox4i1 PE=1 SV=2	null	null	Mouse_09-2020	null	[MS,MS:1001208,SEQUEST,]	3.91	7.857	null	null	0.24
PRT	Q9Z2I8	Succinate--CoA ligase [GDP-forming] subunit beta, mitochondrial OS=Mus musculus OX=10090 GN=Suclg2 PE=1 SV=3	null	null	Mouse_09-2020	null	[MS,MS:1001208,SEQUEST,]	3.95	9.133	null	null	0.09
PRT	F8WHP8	ATP synthase membrane subunit f OS=Mus musculus OX=10090 GN=Atp5j2 PE=1 SV=1	null	null	Mouse_09-2020	null	[MS,MS:1001208,SEQUEST,]	4.13	7.280	null	null	0.32
PRT	P50172	Corticosteroid 11-beta-dehydrogenase isozyme 1 OS=Mus musculus OX=10090 GN=Hsd11b1 PE=1 SV=3	null	null	Mouse_09-2020	null	[MS,MS:1001208,SEQUEST,]	6.96	11.328	null	null	0.14
PRT	P62702	40S ribosomal protein S4, X isoform OS=Mus musculus OX=10090 GN=Rps4x PE=1 SV=2	null	null	Mouse_09-2020	null	[MS,MS:1001208,SEQUEST,]	4.75	7.046	null	null	0.11
PRT	Q61171	Peroxiredoxin-2 OS=Mus musculus OX=10090 GN=Prdx2 PE=1 SV=3	null	null	Mouse_09-2020	null	[MS,MS:1001208,SEQUEST,]	1.63	2.845	null	null	0.19
PRT	G3XA25	Acetyl-CoA acetyltransferase, cytosolic OS=Mus musculus OX=10090 GN=Acat2 PE=1 SV=1	null	null	Mouse_09-2020	null	[MS,MS:1001208,SEQUEST,]	0.00	5.459	null	null	0.12
PRT	E9PXX7	Thioredoxin domain-containing protein 5 OS=Mus musculus OX=10090 GN=Txndc5 PE=1 SV=1	null	null	Mouse_09-2020	null	[MS,MS:1001208,SEQUEST,]	4.30	8.269	null	null	0.06
PRT	G3UZ26	Serine hydroxymethyltransferase (Fragment) OS=Mus musculus OX=10090 GN=Shmt1 PE=1 SV=1	null	null	Mouse_09-2020	null	[MS,MS:1001208,SEQUEST,]	1.77	4.237	null	null	0.08
PRT	P97807	Fumarate hydratase, mitochondrial OS=Mus musculus OX=10090 GN=Fh PE=1 SV=3	null	null	Mouse_09-2020	null	[MS,MS:1001208,SEQUEST,]	6.39	11.949	null	null	0.09
PRT	P47911	60S ribosomal protein L6 OS=Mus musculus OX=10090 GN=Rpl6 PE=1 SV=3	null	null	Mouse_09-2020	null	[MS,MS:1001208,SEQUEST,]	1.86	5.156	null	null	0.12
PRT	A0A0A0MQ68	Glutaryl-CoA dehydrogenase, mitochondrial OS=Mus musculus OX=10090 GN=Gcdh PE=1 SV=1	null	null	Mouse_09-2020	null	[MS,MS:1001208,SEQUEST,]	8.02	9.750	null	null	0.10
PRT	A0A1W2P733	C-1-tetrahydrofolate synthase, cytoplasmic OS=Mus musculus OX=10090 GN=Mthfd1 PE=1 SV=1	null	null	Mouse_09-2020	null	[MS,MS:1001208,SEQUEST,]	4.99	6.350	null	null	0.05
PRT	Q9D2G2	Dihydrolipoyllysine-residue succinyltransferase component of 2-oxoglutarate dehydrogenase complex, mitochondrial OS=Mus musculus OX=10090 GN=Dlst PE=1 SV=1	null	null	Mouse_09-2020	null	[MS,MS:1001208,SEQUEST,]	3.31	6.724	null	null	0.07
PRT	P14869	60S acidic ribosomal protein P0 OS=Mus musculus OX=10090 GN=Rplp0 PE=1 SV=3	null	null	Mouse_09-2020	null	[MS,MS:1001208,SEQUEST,]	0.00	5.389	null	null	0.17
PRT	Q63836	Selenium-binding protein 2 OS=Mus musculus OX=10090 GN=Selenbp2 PE=1 SV=2	null	null	Mouse_09-2020	null	[MS,MS:1001208,SEQUEST,]	19.59	37.863	null	null	0.30
PRT	A0A0R4J135	Selenium-binding protein 2 OS=Mus musculus OX=10090 GN=Selenbp2 PE=1 SV=1	null	null	Mouse_09-2020	null	[MS,MS:1001208,SEQUEST,]	17.28	32.992	null	null	0.30
PRT	O35945	Aldehyde dehydrogenase, cytosolic 1 OS=Mus musculus OX=10090 GN=Aldh1a7 PE=1 SV=1	null	null	Mouse_09-2020	null	[MS,MS:1001208,SEQUEST,]	5.39	19.284	null	null	0.17
PRT	P11714	Cytochrome P450 2D9 OS=Mus musculus OX=10090 GN=Cyp2d9 PE=1 SV=2	null	null	Mouse_09-2020	null	[MS,MS:1001208,SEQUEST,]	7.41	15.101	null	null	0.08
PRT	P07901	Heat shock protein HSP 90-alpha OS=Mus musculus OX=10090 GN=Hsp90aa1 PE=1 SV=4	null	null	Mouse_09-2020	null	[MS,MS:1001208,SEQUEST,]	2.68	10.495	null	null	0.08
PRT	Q8R084	UDP-glucuronosyltransferase OS=Mus musculus OX=10090 GN=Ugt2b1 PE=1 SV=1	null	null	Mouse_09-2020	null	[MS,MS:1001208,SEQUEST,]	4.05	12.849	null	null	0.11
PRT	Q3UEP4	UDP-glucuronosyltransferase OS=Mus musculus OX=10090 GN=Ugt2b36 PE=1 SV=1	null	null	Mouse_09-2020	null	[MS,MS:1001208,SEQUEST,]	2.10	7.804	null	null	0.09
PRT	P33267	Cytochrome P450 2F2 OS=Mus musculus OX=10090 GN=Cyp2f2 PE=1 SV=1	null	null	Mouse_09-2020	null	[MS,MS:1001208,SEQUEST,]	3.63	5.691	null	null	0.06
PRT	Q9CQN1	Heat shock protein 75 kDa, mitochondrial OS=Mus musculus OX=10090 GN=Trap1 PE=1 SV=1	null	null	Mouse_09-2020	null	[MS,MS:1001208,SEQUEST,]	2.68	8.821	null	null	0.05
PRT	Q60932	Voltage-dependent anion-selective channel protein 1 OS=Mus musculus OX=10090 GN=Vdac1 PE=1 SV=3	null	null	Mouse_09-2020	null	[MS,MS:1001208,SEQUEST,]	2.92	7.373	null	null	0.08
PRT	P50580	Proliferation-associated protein 2G4 OS=Mus musculus OX=10090 GN=Pa2g4 PE=1 SV=3	null	null	Mouse_09-2020	null	[MS,MS:1001208,SEQUEST,]	0.00	2.873	null	null	0.05
PRT	A0A0G2JG44	Uricase (Fragment) OS=Mus musculus OX=10090 GN=Uox PE=1 SV=1	null	null	Mouse_09-2020	null	[MS,MS:1001208,SEQUEST,]	2.23	8.117	null	null	0.13
PRT	Q6ZWV7	60S ribosomal protein L35 OS=Mus musculus OX=10090 GN=Rpl35 PE=1 SV=1	null	null	Mouse_09-2020	null	[MS,MS:1001208,SEQUEST,]	2.16	6.469	null	null	0.20
PRT	P45591	Cofilin-2 OS=Mus musculus OX=10090 GN=Cfl2 PE=1 SV=1	null	null	Mouse_09-2020	null	[MS,MS:1001208,SEQUEST,]	0.00	5.177	null	null	0.14
PRT	P70349	Histidine triad nucleotide-binding protein 1 OS=Mus musculus OX=10090 GN=Hint1 PE=1 SV=3	null	null	Mouse_09-2020	null	[MS,MS:1001208,SEQUEST,]	0.00	3.310	null	null	0.33
PRT	P97351	40S ribosomal protein S3a OS=Mus musculus OX=10090 GN=Rps3a PE=1 SV=3	null	null	Mouse_09-2020	null	[MS,MS:1001208,SEQUEST,]	3.05	7.806	null	null	0.08
PRT	Q9CQ69	Cytochrome b-c1 complex subunit 8 OS=Mus musculus OX=10090 GN=Uqcrq PE=1 SV=3	null	null	Mouse_09-2020	null	[MS,MS:1001208,SEQUEST,]	8.07	12.822	null	null	0.28
PRT	Q8K0E8	Fibrinogen beta chain OS=Mus musculus OX=10090 GN=Fgb PE=1 SV=1	null	null	Mouse_09-2020	null	[MS,MS:1001208,SEQUEST,]	0.00	2.420	null	null	0.03
PRT	Q8BGL3	Sulfotransferase OS=Mus musculus OX=10090 GN=Sult2a8 PE=1 SV=1	null	null	Mouse_09-2020	null	[MS,MS:1001208,SEQUEST,]	3.22	9.890	null	null	0.08
PRT	F6Y6L6	Predicted gene, 49369 (Fragment) OS=Mus musculus OX=10090 GN=Gm49369 PE=1 SV=1	null	null	Mouse_09-2020	null	[MS,MS:1001208,SEQUEST,]	0.00	3.388	null	null	0.11
PRT	A2AVJ7	Ribosome-binding protein 1 OS=Mus musculus OX=10090 GN=Rrbp1 PE=1 SV=1	null	null	Mouse_09-2020	null	[MS,MS:1001208,SEQUEST,]	0.00	4.775	null	null	0.01
PRT	A0A087WS46	Eukaryotic translation elongation factor 1 beta 2 OS=Mus musculus OX=10090 GN=Eef1b2 PE=1 SV=1	null	null	Mouse_09-2020	null	[MS,MS:1001208,SEQUEST,]	0.00	3.668	null	null	0.10
PRT	Q8R1G2	Carboxymethylenebutenolidase homolog OS=Mus musculus OX=10090 GN=Cmbl PE=1 SV=1	null	null	Mouse_09-2020	null	[MS,MS:1001208,SEQUEST,]	0.00	2.657	null	null	0.08
PRT	G3X925	Pyruvate kinase OS=Mus musculus OX=10090 GN=Pklr PE=1 SV=1	null	null	Mouse_09-2020	null	[MS,MS:1001208,SEQUEST,]	1.98	4.279	null	null	0.04
PRT	O55125	Protein NipSnap homolog 1 OS=Mus musculus OX=10090 GN=Nipsnap1 PE=1 SV=1	null	null	Mouse_09-2020	null	[MS,MS:1001208,SEQUEST,]	5.26	7.943	null	null	0.08
PRT	Q00724	Retinol-binding protein 4 OS=Mus musculus OX=10090 GN=Rbp4 PE=1 SV=2	null	null	Mouse_09-2020	null	[MS,MS:1001208,SEQUEST,]	1.88	4.356	null	null	0.10
PRT	Q9CQQ7	ATP synthase F(0) complex subunit B1, mitochondrial OS=Mus musculus OX=10090 GN=Atp5pb PE=1 SV=1	null	null	Mouse_09-2020	null	[MS,MS:1001208,SEQUEST,]	0.00	3.052	null	null	0.07
PRT	Q9JIZ0	Probable N-acetyltransferase CML1 OS=Mus musculus OX=10090 GN=Cml1 PE=1 SV=1	null	null	Mouse_09-2020	null	[MS,MS:1001208,SEQUEST,]	1.82	2.045	null	null	0.07
PRT	P62267	40S ribosomal protein S23 OS=Mus musculus OX=10090 GN=Rps23 PE=1 SV=3	null	null	Mouse_09-2020	null	[MS,MS:1001208,SEQUEST,]	0.00	2.095	null	null	0.09
PRT	E9QNL5	Sulfotransferase OS=Mus musculus OX=10090 GN=Sult1a1 PE=1 SV=2	null	null	Mouse_09-2020	null	[MS,MS:1001208,SEQUEST,]	1.68	3.529	null	null	0.06
PRT	A0A1L1SS27	60S ribosomal protein L29 (Fragment) OS=Mus musculus OX=10090 GN=Rpl29 PE=1 SV=1	null	null	Mouse_09-2020	null	[MS,MS:1001208,SEQUEST,]	3.21	2.758	null	null	0.17
PRT	F7CJS8	40S ribosomal protein S9 (Fragment) OS=Mus musculus OX=10090 GN=Rps9 PE=1 SV=1	null	null	Mouse_09-2020	null	[MS,MS:1001208,SEQUEST,]	0.00	3.451	null	null	0.12
PRT	Q64105	Sepiapterin reductase OS=Mus musculus OX=10090 GN=Spr PE=1 SV=1	null	null	Mouse_09-2020	null	[MS,MS:1001208,SEQUEST,]	1.91	8.045	null	null	0.11
PRT	O08601	Microsomal triglyceride transfer protein large subunit OS=Mus musculus OX=10090 GN=Mttp PE=1 SV=2	null	null	Mouse_09-2020	null	[MS,MS:1001208,SEQUEST,]	1.74	2.740	null	null	0.03
PRT	P61922	4-aminobutyrate aminotransferase, mitochondrial OS=Mus musculus OX=10090 GN=Abat PE=1 SV=1	null	null	Mouse_09-2020	null	[MS,MS:1001208,SEQUEST,]	0.00	2.151	null	null	0.04
PRT	P50544	Very long-chain specific acyl-CoA dehydrogenase, mitochondrial OS=Mus musculus OX=10090 GN=Acadvl PE=1 SV=3	null	null	Mouse_09-2020	null	[MS,MS:1001208,SEQUEST,]	1.96	3.321	null	null	0.02
PRT	P20108	Thioredoxin-dependent peroxide reductase, mitochondrial OS=Mus musculus OX=10090 GN=Prdx3 PE=1 SV=1	null	null	Mouse_09-2020	null	[MS,MS:1001208,SEQUEST,]	3.58	5.779	null	null	0.07
PRT	Q3TS02	ATP citrate synthase OS=Mus musculus OX=10090 GN=Acly PE=1 SV=1	null	null	Mouse_09-2020	null	[MS,MS:1001208,SEQUEST,]	2.34	1.038	null	null	0.04
PRT	P28474	Alcohol dehydrogenase class-3 OS=Mus musculus OX=10090 GN=Adh5 PE=1 SV=3	null	null	Mouse_09-2020	null	[MS,MS:1001208,SEQUEST,]	4.31	3.371	null	null	0.06
PRT	Q9JHI5	Isovaleryl-CoA dehydrogenase, mitochondrial OS=Mus musculus OX=10090 GN=Ivd PE=1 SV=1	null	null	Mouse_09-2020	null	[MS,MS:1001208,SEQUEST,]	0.00	1.750	null	null	0.04
PRT	Q3UEL5	Imidazolonepropionate hydrolase OS=Mus musculus OX=10090 GN=Uroc1 PE=1 SV=1	null	null	Mouse_09-2020	null	[MS,MS:1001208,SEQUEST,]	0.00	1.735	null	null	0.02
PRT	B1AV77	Aldehyde dehydrogenase OS=Mus musculus OX=10090 GN=Aldh3a2 PE=1 SV=1	null	null	Mouse_09-2020	null	[MS,MS:1001208,SEQUEST,]	1.71	6.858	null	null	0.05
PRT	Q93092	Transaldolase OS=Mus musculus OX=10090 GN=Taldo1 PE=1 SV=2	null	null	Mouse_09-2020	null	[MS,MS:1001208,SEQUEST,]	2.12	2.698	null	null	0.05
PRT	O55142	60S ribosomal protein L35a OS=Mus musculus OX=10090 GN=Rpl35a PE=1 SV=2	null	null	Mouse_09-2020	null	[MS,MS:1001208,SEQUEST,]	1.62	1.814	null	null	0.09
PRT	P97371	Proteasome activator complex subunit 1 OS=Mus musculus OX=10090 GN=Psme1 PE=1 SV=2	null	null	Mouse_09-2020	null	[MS,MS:1001208,SEQUEST,]	2.14	3.091	null	null	0.07
PRT	P28665	Murinoglobulin-1 OS=Mus musculus OX=10090 GN=Mug1 PE=1 SV=3	null	null	Mouse_09-2020	null	[MS,MS:1001208,SEQUEST,]	2.08	3.821	null	null	0.02
PRT	Q8BJ64	Choline dehydrogenase, mitochondrial OS=Mus musculus OX=10090 GN=Chdh PE=1 SV=1	null	null	Mouse_09-2020	null	[MS,MS:1001208,SEQUEST,]	0.00	1.439	null	null	0.03
PRT	P52825	Carnitine O-palmitoyltransferase 2, mitochondrial OS=Mus musculus OX=10090 GN=Cpt2 PE=1 SV=2	null	null	Mouse_09-2020	null	[MS,MS:1001208,SEQUEST,]	0.00	2.538	null	null	0.03
PRT	P48758	Carbonyl reductase [NADPH] 1 OS=Mus musculus OX=10090 GN=Cbr1 PE=1 SV=3	null	null	Mouse_09-2020	null	[MS,MS:1001208,SEQUEST,]	5.03	5.424	null	null	0.08
PRT	Q9DCX2	ATP synthase subunit d, mitochondrial OS=Mus musculus OX=10090 GN=Atp5pd PE=1 SV=3	null	null	Mouse_09-2020	null	[MS,MS:1001208,SEQUEST,]	2.31	7.991	null	null	0.19
PRT	Q9WTP7	GTP:AMP phosphotransferase AK3, mitochondrial OS=Mus musculus OX=10090 GN=Ak3 PE=1 SV=3	null	null	Mouse_09-2020	null	[MS,MS:1001208,SEQUEST,]	0.00	2.319	null	null	0.08
PRT	Q9WVM8	Kynurenine/alpha-aminoadipate aminotransferase, mitochondrial OS=Mus musculus OX=10090 GN=Aadat PE=1 SV=1	null	null	Mouse_09-2020	null	[MS,MS:1001208,SEQUEST,]	3.22	4.220	null	null	0.04
PRT	P00405	Cytochrome c oxidase subunit 2 OS=Mus musculus OX=10090 GN=Mtco2 PE=1 SV=1	null	null	Mouse_09-2020	null	[MS,MS:1001208,SEQUEST,]	0.00	4.745	null	null	0.16
PRT	D3Z1U9	NADH dehydrogenase [ubiquinone] flavoprotein 1, mitochondrial OS=Mus musculus OX=10090 GN=Ndufv1 PE=1 SV=1	null	null	Mouse_09-2020	null	[MS,MS:1001208,SEQUEST,]	0.00	1.943	null	null	0.04
PRT	Q921G7	Electron transfer flavoprotein-ubiquinone oxidoreductase, mitochondrial OS=Mus musculus OX=10090 GN=Etfdh PE=1 SV=1	null	null	Mouse_09-2020	null	[MS,MS:1001208,SEQUEST,]	2.57	3.644	null	null	0.06
PRT	Q9D0F9	Phosphoglucomutase-1 OS=Mus musculus OX=10090 GN=Pgm1 PE=1 SV=4	null	null	Mouse_09-2020	null	[MS,MS:1001208,SEQUEST,]	2.70	5.869	null	null	0.05
PRT	Q99MZ7	Peroxisomal trans-2-enoyl-CoA reductase OS=Mus musculus OX=10090 GN=Pecr PE=1 SV=1	null	null	Mouse_09-2020	null	[MS,MS:1001208,SEQUEST,]	2.51	4.938	null	null	0.11
PRT	P62892	60S ribosomal protein L39 OS=Mus musculus OX=10090 GN=Rpl39 PE=1 SV=2	null	null	Mouse_09-2020	null	[MS,MS:1001208,SEQUEST,]	3.08	4.565	null	null	0.39
PRT	P62751	60S ribosomal protein L23a OS=Mus musculus OX=10090 GN=Rpl23a PE=1 SV=1	null	null	Mouse_09-2020	null	[MS,MS:1001208,SEQUEST,]	3.01	5.663	null	null	0.20
PRT	D3YV43	40S ribosomal protein S3 OS=Mus musculus OX=10090 GN=Rps3 PE=1 SV=1	null	null	Mouse_09-2020	null	[MS,MS:1001208,SEQUEST,]	0.00	4.117	null	null	0.12
PRT	Q7TMF3	NADH dehydrogenase [ubiquinone] 1 alpha subcomplex subunit 12 OS=Mus musculus OX=10090 GN=Ndufa12 PE=1 SV=2	null	null	Mouse_09-2020	null	[MS,MS:1001208,SEQUEST,]	5.17	7.560	null	null	0.21
PRT	Q9DB77	Cytochrome b-c1 complex subunit 2, mitochondrial OS=Mus musculus OX=10090 GN=Uqcrc2 PE=1 SV=1	null	null	Mouse_09-2020	null	[MS,MS:1001208,SEQUEST,]	2.32	5.874	null	null	0.06
PRT	Q8VEK3	Heterogeneous nuclear ribonucleoprotein U OS=Mus musculus OX=10090 GN=Hnrnpu PE=1 SV=1	null	null	Mouse_09-2020	null	[MS,MS:1001208,SEQUEST,]	3.90	4.879	null	null	0.03
PRT	F6WA09	14-3-3 protein epsilon (Fragment) OS=Mus musculus OX=10090 GN=Ywhae PE=1 SV=1	null	null	Mouse_09-2020	null	[MS,MS:1001208,SEQUEST,]	1.86	5.657	null	null	0.13
PRT	P42669	Transcriptional activator protein Pur-alpha OS=Mus musculus OX=10090 GN=Pura PE=1 SV=1	null	null	Mouse_09-2020	null	[MS,MS:1001208,SEQUEST,]	4.94	5.595	null	null	0.07
PRT	P63325	40S ribosomal protein S10 OS=Mus musculus OX=10090 GN=Rps10 PE=1 SV=1	null	null	Mouse_09-2020	null	[MS,MS:1001208,SEQUEST,]	0.00	2.255	null	null	0.13
PRT	Q8VCW8	Medium-chain acyl-CoA ligase ACSF2, mitochondrial OS=Mus musculus OX=10090 GN=Acsf2 PE=1 SV=1	null	null	Mouse_09-2020	null	[MS,MS:1001208,SEQUEST,]	0.00	3.065	null	null	0.04
PRT	Q9CZU6	Citrate synthase, mitochondrial OS=Mus musculus OX=10090 GN=Cs PE=1 SV=1	null	null	Mouse_09-2020	null	[MS,MS:1001208,SEQUEST,]	3.86	5.660	null	null	0.06
PRT	Q78JT3	3-hydroxyanthranilate 3,4-dioxygenase OS=Mus musculus OX=10090 GN=Haao PE=1 SV=1	null	null	Mouse_09-2020	null	[MS,MS:1001208,SEQUEST,]	2.57	6.675	null	null	0.07
PRT	A0A1C7CYV0	Plastin-3 (Fragment) OS=Mus musculus OX=10090 GN=Pls3 PE=1 SV=1	null	null	Mouse_09-2020	null	[MS,MS:1001208,SEQUEST,]	0.00	2.699	null	null	0.04
PRT	P14131	40S ribosomal protein S16 OS=Mus musculus OX=10090 GN=Rps16 PE=1 SV=4	null	null	Mouse_09-2020	null	[MS,MS:1001208,SEQUEST,]	2.47	6.306	null	null	0.08
PRT	H7BWY3	Alanine--glyoxylate aminotransferase 2, mitochondrial OS=Mus musculus OX=10090 GN=Agxt2 PE=1 SV=1	null	null	Mouse_09-2020	null	[MS,MS:1001208,SEQUEST,]	3.22	4.674	null	null	0.03
PRT	G5E902	Phosphate carrier protein, mitochondrial OS=Mus musculus OX=10090 GN=Slc25a3 PE=1 SV=1	null	null	Mouse_09-2020	null	[MS,MS:1001208,SEQUEST,]	2.16	4.955	null	null	0.05
PRT	Q9EQF5	Dihydropyrimidinase OS=Mus musculus OX=10090 GN=Dpys PE=1 SV=2	null	null	Mouse_09-2020	null	[MS,MS:1001208,SEQUEST,]	2.62	2.915	null	null	0.03
PRT	Q9D819	Inorganic pyrophosphatase OS=Mus musculus OX=10090 GN=Ppa1 PE=1 SV=1	null	null	Mouse_09-2020	null	[MS,MS:1001208,SEQUEST,]	0.00	2.921	null	null	0.07
PRT	O89023	Tripeptidyl-peptidase 1 OS=Mus musculus OX=10090 GN=Tpp1 PE=1 SV=2	null	null	Mouse_09-2020	null	[MS,MS:1001208,SEQUEST,]	2.65	7.122	null	null	0.05
PRT	Q9QXE0	2-hydroxyacyl-CoA lyase 1 OS=Mus musculus OX=10090 GN=Hacl1 PE=1 SV=2	null	null	Mouse_09-2020	null	[MS,MS:1001208,SEQUEST,]	2.38	4.504	null	null	0.06
PRT	Q9CPR4	60S ribosomal protein L17 OS=Mus musculus OX=10090 GN=Rpl17 PE=1 SV=3	null	null	Mouse_09-2020	null	[MS,MS:1001208,SEQUEST,]	4.07	3.556	null	null	0.10
PRT	Q8R164	Valacyclovir hydrolase OS=Mus musculus OX=10090 GN=Bphl PE=1 SV=1	null	null	Mouse_09-2020	null	[MS,MS:1001208,SEQUEST,]	4.71	3.425	null	null	0.07
PRT	Q9D826	Peroxisomal sarcosine oxidase OS=Mus musculus OX=10090 GN=Pipox PE=1 SV=1	null	null	Mouse_09-2020	null	[MS,MS:1001208,SEQUEST,]	0.00	2.376	null	null	0.07
PRT	A0A1B0GSS8	60S ribosomal protein L18 OS=Mus musculus OX=10090 GN=Rpl18 PE=1 SV=1	null	null	Mouse_09-2020	null	[MS,MS:1001208,SEQUEST,]	4.13	6.923	null	null	0.10
PRT	Q9CQA3	Succinate dehydrogenase [ubiquinone] iron-sulfur subunit, mitochondrial OS=Mus musculus OX=10090 GN=Sdhb PE=1 SV=1	null	null	Mouse_09-2020	null	[MS,MS:1001208,SEQUEST,]	1.87	5.179	null	null	0.09
PRT	G3UX26	Outer mitochondrial membrane protein porin 2 OS=Mus musculus OX=10090 GN=Vdac2 PE=1 SV=1	null	null	Mouse_09-2020	null	[MS,MS:1001208,SEQUEST,]	2.09	6.196	null	null	0.09
PRT	Q9JLI0	Aldo-keto reductase a OS=Mus musculus OX=10090 GN=Akr1c12 PE=1 SV=1	null	null	Mouse_09-2020	null	[MS,MS:1001208,SEQUEST,]	2.91	7.170	null	null	0.08
PRT	Q99LB2	Dehydrogenase/reductase SDR family member 4 OS=Mus musculus OX=10090 GN=Dhrs4 PE=1 SV=3	null	null	Mouse_09-2020	null	[MS,MS:1001208,SEQUEST,]	0.00	3.970	null	null	0.06
PRT	Q3U367	4-trimethylaminobutyraldehyde dehydrogenase OS=Mus musculus OX=10090 GN=Aldh9a1 PE=1 SV=1	null	null	Mouse_09-2020	null	[MS,MS:1001208,SEQUEST,]	5.49	5.393	null	null	0.04
PRT	Q9D1R9	60S ribosomal protein L34 OS=Mus musculus OX=10090 GN=Rpl34 PE=1 SV=2	null	null	Mouse_09-2020	null	[MS,MS:1001208,SEQUEST,]	0.00	4.863	null	null	0.15
PRT	Q8VCM7	Fibrinogen gamma chain OS=Mus musculus OX=10090 GN=Fgg PE=1 SV=1	null	null	Mouse_09-2020	null	[MS,MS:1001208,SEQUEST,]	2.45	4.827	null	null	0.06
PRT	P14115	60S ribosomal protein L27a OS=Mus musculus OX=10090 GN=Rpl27a PE=1 SV=5	null	null	Mouse_09-2020	null	[MS,MS:1001208,SEQUEST,]	5.05	6.893	null	null	0.14
PRT	Q9WU19	Hydroxyacid oxidase 1 OS=Mus musculus OX=10090 GN=Hao1 PE=1 SV=1	null	null	Mouse_09-2020	null	[MS,MS:1001208,SEQUEST,]	0.00	3.333	null	null	0.06
PRT	Q00623	Apolipoprotein A-I OS=Mus musculus OX=10090 GN=Apoa1 PE=1 SV=2	null	null	Mouse_09-2020	null	[MS,MS:1001208,SEQUEST,]	0.00	3.190	null	null	0.07
PRT	A2AFQ2	3-hydroxyacyl-CoA dehydrogenase type-2 OS=Mus musculus OX=10090 GN=Hsd17b10 PE=1 SV=1	null	null	Mouse_09-2020	null	[MS,MS:1001208,SEQUEST,]	2.20	4.366	null	null	0.11
PRT	Q8BWQ1	UDP-glucuronosyltransferase 2A3 OS=Mus musculus OX=10090 GN=Ugt2a3 PE=1 SV=1	null	null	Mouse_09-2020	null	[MS,MS:1001208,SEQUEST,]	2.11	3.943	null	null	0.05
PRT	D3Z106	Acyl-coenzyme A synthetase ACSM1, mitochondrial (Fragment) OS=Mus musculus OX=10090 GN=Acsm1 PE=1 SV=1	null	null	Mouse_09-2020	null	[MS,MS:1001208,SEQUEST,]	4.59	7.079	null	null	0.05
PRT	P27659	60S ribosomal protein L3 OS=Mus musculus OX=10090 GN=Rpl3 PE=1 SV=3	null	null	Mouse_09-2020	null	[MS,MS:1001208,SEQUEST,]	4.74	4.896	null	null	0.04
PRT	Q91X91	Nicotinate-nucleotide pyrophosphorylase [carboxylating] OS=Mus musculus OX=10090 GN=Qprt PE=1 SV=1	null	null	Mouse_09-2020	null	[MS,MS:1001208,SEQUEST,]	4.72	6.209	null	null	0.09
PRT	G3UXQ7	Ras-related protein Rab-2B OS=Mus musculus OX=10090 GN=Rab2b PE=1 SV=1	null	null	Mouse_09-2020	null	[MS,MS:1001208,SEQUEST,]	0.00	1.303	null	null	0.34
PRT	Q543K9	Purine nucleoside phosphorylase OS=Mus musculus OX=10090 GN=Pnp PE=1 SV=1	null	null	Mouse_09-2020	null	[MS,MS:1001208,SEQUEST,]	0.00	4.357	null	null	0.07
PRT	P58710	L-gulonolactone oxidase OS=Mus musculus OX=10090 GN=Gulo PE=1 SV=3	null	null	Mouse_09-2020	null	[MS,MS:1001208,SEQUEST,]	2.51	3.397	null	null	0.04
PRT	Q9JM62	Receptor expression-enhancing protein 6 OS=Mus musculus OX=10090 GN=Reep6 PE=1 SV=1	null	null	Mouse_09-2020	null	[MS,MS:1001208,SEQUEST,]	2.34	6.234	null	null	0.11
PRT	Q9CPQ1	Cytochrome c oxidase subunit 6C OS=Mus musculus OX=10090 GN=Cox6c PE=1 SV=3	null	null	Mouse_09-2020	null	[MS,MS:1001208,SEQUEST,]	0.00	3.306	null	null	0.28
PRT	A0A1D5RMC7	60S ribosomal protein L18a OS=Mus musculus OX=10090 GN=Rpl18a PE=1 SV=1	null	null	Mouse_09-2020	null	[MS,MS:1001208,SEQUEST,]	0.00	8.744	null	null	0.34
PRT	Q91X77	Cytochrome P450 2C50 OS=Mus musculus OX=10090 GN=Cyp2c50 PE=1 SV=2	null	null	Mouse_09-2020	null	[MS,MS:1001208,SEQUEST,]	10.47	20.811	null	null	0.13
PRT	Q7TMM9	Tubulin beta-2A chain OS=Mus musculus OX=10090 GN=Tubb2a PE=1 SV=1	null	null	Mouse_09-2020	null	[MS,MS:1001208,SEQUEST,]	7.82	11.101	null	null	0.12
PRT	A0A2R8VHY1	Cytochrome P450 2D10 (Fragment) OS=Mus musculus OX=10090 GN=Cyp2d10 PE=1 SV=1	null	null	Mouse_09-2020	null	[MS,MS:1001208,SEQUEST,]	11.05	17.759	null	null	0.15
PRT	Q6XVG2	Cytochrome P450 2C54 OS=Mus musculus OX=10090 GN=Cyp2c54 PE=1 SV=1	null	null	Mouse_09-2020	null	[MS,MS:1001208,SEQUEST,]	4.93	9.621	null	null	0.08
PRT	D3YX76	Glutathione S-transferase OS=Mus musculus OX=10090 GN=Gstm2 PE=1 SV=1	null	null	Mouse_09-2020	null	[MS,MS:1001208,SEQUEST,]	4.60	8.635	null	null	0.22
PRT	P23953	Carboxylesterase 1C OS=Mus musculus OX=10090 GN=Ces1c PE=1 SV=4	null	null	Mouse_09-2020	null	[MS,MS:1001208,SEQUEST,]	1.76	4.648	null	null	0.06
PRT	Q8VCC2	Liver carboxylesterase 1 OS=Mus musculus OX=10090 GN=Ces1 PE=1 SV=1	null	null	Mouse_09-2020	null	[MS,MS:1001208,SEQUEST,]	1.76	3.839	null	null	0.04
PRT	Q5XJY5	Coatomer subunit delta OS=Mus musculus OX=10090 GN=Arcn1 PE=1 SV=2	null	null	Mouse_09-2020	null	[MS,MS:1001208,SEQUEST,]	0.00	2.134	null	null	0.04
PRT	J3QMG3	Voltage-dependent anion-selective channel protein 3 OS=Mus musculus OX=10090 GN=Vdac3 PE=1 SV=1	null	null	Mouse_09-2020	null	[MS,MS:1001208,SEQUEST,]	0.00	2.528	null	null	0.08
PRT	Q5FW57	Glycine N-acyltransferase-like protein OS=Mus musculus OX=10090 GN=Gm4952 PE=1 SV=3	null	null	Mouse_09-2020	null	[MS,MS:1001208,SEQUEST,]	0.00	2.129	null	null	0.07
PRT	A0A2R8VHT1	3-mercaptopyruvate sulfurtransferase (Fragment) OS=Mus musculus OX=10090 GN=Mpst PE=1 SV=1	null	null	Mouse_09-2020	null	[MS,MS:1001208,SEQUEST,]	0.00	1.279	null	null	0.09
PRT	P10078	Zinc finger protein 28 OS=Mus musculus OX=10090 GN=Zfp28 PE=2 SV=3	null	null	Mouse_09-2020	null	[MS,MS:1001208,SEQUEST,]	0.00	0.485	null	null	0.02
PRT	A0A494BA61	Ferrochelatase, mitochondrial OS=Mus musculus OX=10090 GN=Fech PE=1 SV=1	null	null	Mouse_09-2020	null	[MS,MS:1001208,SEQUEST,]	0.00	1.846	null	null	0.12
PRT	Q3UX83	Probable inactive 1-aminocyclopropane-1-carboxylate synthase-like protein 2 OS=Mus musculus OX=10090 GN=Accsl PE=2 SV=1	null	null	Mouse_09-2020	null	[MS,MS:1001208,SEQUEST,]	0.00	0.476	null	null	0.02
PRT	Q8BVN7-2	Isoform 2 of Solute carrier family 25 member 41 OS=Mus musculus OX=10090 GN=Slc25a41	null	null	Mouse_09-2020	null	[MS,MS:1001208,SEQUEST,]	0.00	0.526	null	null	0.13
PRT	Q99KY4	Cyclin-G-associated kinase OS=Mus musculus OX=10090 GN=Gak PE=1 SV=2	null	null	Mouse_09-2020	null	[MS,MS:1001208,SEQUEST,]	0.00	0.389	null	null	0.01
PRT	Q3USX9	Gamma-aminobutyric acid receptor subunit alpha-4 OS=Mus musculus OX=10090 GN=Gabra4 PE=1 SV=1	null	null	Mouse_09-2020	null	[MS,MS:1001208,SEQUEST,]	0.00	0.926	null	null	0.03
PRT	G5E8R7	Histone-lysine N-methyltransferase Smyd1 OS=Mus musculus OX=10090 GN=Smyd1 PE=1 SV=1	null	null	Mouse_09-2020	null	[MS,MS:1001208,SEQUEST,]	0.00	0.406	null	null	0.06
PRT	A0A140LHA5	Mitochondrial uncoupling protein 2 (Fragment) OS=Mus musculus OX=10090 GN=Ucp2 PE=1 SV=2	null	null	Mouse_09-2020	null	[MS,MS:1001208,SEQUEST,]	0.00	0.449	null	null	0.03
PRT	Q8VBT2	L-serine dehydratase/L-threonine deaminase OS=Mus musculus OX=10090 GN=Sds PE=1 SV=3	null	null	Mouse_09-2020	null	[MS,MS:1001208,SEQUEST,]	0.00	0.464	null	null	0.06
PRT	Q3UHA3	Spatacsin OS=Mus musculus OX=10090 GN=Spg11 PE=1 SV=3	null	null	Mouse_09-2020	null	[MS,MS:1001208,SEQUEST,]	0.00	0.398	null	null	0.01
PRT	Q91ZA3	Propionyl-CoA carboxylase alpha chain, mitochondrial OS=Mus musculus OX=10090 GN=Pcca PE=1 SV=2	null	null	Mouse_09-2020	null	[MS,MS:1001208,SEQUEST,]	0.00	2.221	null	null	0.02
PRT	A0A1B0GS70	Proteasome endopeptidase complex OS=Mus musculus OX=10090 GN=Psma1 PE=1 SV=1	null	null	Mouse_09-2020	null	[MS,MS:1001208,SEQUEST,]	0.00	3.177	null	null	0.06
PRT	E0CX24	GRIP and coiled-coil domain-containing protein 2 OS=Mus musculus OX=10090 GN=Gcc2 PE=1 SV=1	null	null	Mouse_09-2020	null	[MS,MS:1001208,SEQUEST,]	0.00	1.290	null	null	0.27
PRT	P23607	Zinc finger autosomal protein OS=Mus musculus OX=10090 GN=Zfa PE=3 SV=1	null	null	Mouse_09-2020	null	[MS,MS:1001208,SEQUEST,]	0.00	0.750	null	null	0.03
PRT	A2BH06	60S ribosomal protein L11 (Fragment) OS=Mus musculus OX=10090 GN=Rpl11 PE=1 SV=1	null	null	Mouse_09-2020	null	[MS,MS:1001208,SEQUEST,]	0.00	3.496	null	null	0.10
PRT	A0A2I3BPG9	Ribosomal protein L36A, pseudogene 1 OS=Mus musculus OX=10090 GN=Rpl36a-ps1 PE=3 SV=1	null	null	Mouse_09-2020	null	[MS,MS:1001208,SEQUEST,]	0.00	0.867	null	null	0.09
PRT	P09813	Apolipoprotein A-II OS=Mus musculus OX=10090 GN=Apoa2 PE=1 SV=2	null	null	Mouse_09-2020	null	[MS,MS:1001208,SEQUEST,]	2.19	4.251	null	null	0.15
PRT	A2AKV0	ATP synthase, H+-transporting, mitochondrial F1 complex, gamma polypeptide 1 (Fragment) OS=Mus musculus OX=10090 GN=Atp5c1 PE=1 SV=1	null	null	Mouse_09-2020	null	[MS,MS:1001208,SEQUEST,]	0.00	0.939	null	null	0.11
PRT	P62843	40S ribosomal protein S15 OS=Mus musculus OX=10090 GN=Rps15 PE=1 SV=2	null	null	Mouse_09-2020	null	[MS,MS:1001208,SEQUEST,]	2.00	4.234	null	null	0.09
PRT	E9Q1F7	Histone acetyltransferase KAT2B (Fragment) OS=Mus musculus OX=10090 GN=Kat2b PE=1 SV=1	null	null	Mouse_09-2020	null	[MS,MS:1001208,SEQUEST,]	0.00	1.285	null	null	0.04
PRT	A0A0J9YUA3	Huntingtin-interacting protein 1 (Fragment) OS=Mus musculus OX=10090 GN=Hip1 PE=1 SV=1	null	null	Mouse_09-2020	null	[MS,MS:1001208,SEQUEST,]	0.00	0.405	null	null	0.02
PRT	P21995	Embigin OS=Mus musculus OX=10090 GN=Emb PE=1 SV=2	null	null	Mouse_09-2020	null	[MS,MS:1001208,SEQUEST,]	1.72	1.744	null	null	0.02
PRT	O08599	Syntaxin-binding protein 1 OS=Mus musculus OX=10090 GN=Stxbp1 PE=1 SV=2	null	null	Mouse_09-2020	null	[MS,MS:1001208,SEQUEST,]	0.00	0.482	null	null	0.05
PRT	Q64737	Trifunctional purine biosynthetic protein adenosine-3 OS=Mus musculus OX=10090 GN=Gart PE=1 SV=3	null	null	Mouse_09-2020	null	[MS,MS:1001208,SEQUEST,]	6.40	9.154	null	null	0.01
PRT	P62900	60S ribosomal protein L31 OS=Mus musculus OX=10090 GN=Rpl31 PE=1 SV=1	null	null	Mouse_09-2020	null	[MS,MS:1001208,SEQUEST,]	4.98	6.193	null	null	0.11
PRT	Q9QZD8	Mitochondrial dicarboxylate carrier OS=Mus musculus OX=10090 GN=Slc25a10 PE=1 SV=2	null	null	Mouse_09-2020	null	[MS,MS:1001208,SEQUEST,]	2.14	3.994	null	null	0.04
PRT	Q8K4Z3	NAD(P)H-hydrate epimerase OS=Mus musculus OX=10090 GN=Naxe PE=1 SV=1	null	null	Mouse_09-2020	null	[MS,MS:1001208,SEQUEST,]	0.00	1.555	null	null	0.04
PRT	Q9D023	Mitochondrial pyruvate carrier 2 OS=Mus musculus OX=10090 GN=Mpc2 PE=1 SV=1	null	null	Mouse_09-2020	null	[MS,MS:1001208,SEQUEST,]	0.00	1.446	null	null	0.08
PRT	E0CYF7	Glutaminase liver isoform, mitochondrial OS=Mus musculus OX=10090 GN=Gls2 PE=1 SV=1	null	null	Mouse_09-2020	null	[MS,MS:1001208,SEQUEST,]	0.00	0.827	null	null	0.17
PRT	Q9JHW2	Omega-amidase NIT2 OS=Mus musculus OX=10090 GN=Nit2 PE=1 SV=1	null	null	Mouse_09-2020	null	[MS,MS:1001208,SEQUEST,]	0.00	0.732	null	null	0.04
PRT	Q99LC3	NADH dehydrogenase [ubiquinone] 1 alpha subcomplex subunit 10, mitochondrial OS=Mus musculus OX=10090 GN=Ndufa10 PE=1 SV=1	null	null	Mouse_09-2020	null	[MS,MS:1001208,SEQUEST,]	0.00	2.503	null	null	0.04
PRT	E9Q1R2	4-hydroxy-2-oxoglutarate aldolase, mitochondrial OS=Mus musculus OX=10090 GN=Hoga1 PE=1 SV=1	null	null	Mouse_09-2020	null	[MS,MS:1001208,SEQUEST,]	1.78	0.414	null	null	0.04
PRT	Q920S3	GATA zinc finger domain-containing protein 1 OS=Mus musculus OX=10090 GN=Gatad1 PE=2 SV=2	null	null	Mouse_09-2020	null	[MS,MS:1001208,SEQUEST,]	0.00	0.720	null	null	0.03
PRT	P14824	Annexin A6 OS=Mus musculus OX=10090 GN=Anxa6 PE=1 SV=3	null	null	Mouse_09-2020	null	[MS,MS:1001208,SEQUEST,]	0.00	1.522	null	null	0.02
PRT	Q8VDD5	Myosin-9 OS=Mus musculus OX=10090 GN=Myh9 PE=1 SV=4	null	null	Mouse_09-2020	null	[MS,MS:1001208,SEQUEST,]	0.00	0.514	null	null	0.01
PRT	Q9CQ54	NADH dehydrogenase [ubiquinone] 1 subunit C2 OS=Mus musculus OX=10090 GN=Ndufc2 PE=1 SV=1	null	null	Mouse_09-2020	null	[MS,MS:1001208,SEQUEST,]	2.19	2.368	null	null	0.11
PRT	A0A0G2JGQ0	Annexin A5 (Fragment) OS=Mus musculus OX=10090 GN=Anxa5 PE=1 SV=1	null	null	Mouse_09-2020	null	[MS,MS:1001208,SEQUEST,]	0.00	1.728	null	null	0.06
PRT	Q9R1P3	Proteasome subunit beta type-2 OS=Mus musculus OX=10090 GN=Psmb2 PE=1 SV=1	null	null	Mouse_09-2020	null	[MS,MS:1001208,SEQUEST,]	2.66	2.008	null	null	0.06
PRT	P35979	60S ribosomal protein L12 OS=Mus musculus OX=10090 GN=Rpl12 PE=1 SV=2	null	null	Mouse_09-2020	null	[MS,MS:1001208,SEQUEST,]	0.00	2.433	null	null	0.09
PRT	A0A498WGD8	Thioredoxin-like protein 1 OS=Mus musculus OX=10090 GN=Txnl1 PE=1 SV=1	null	null	Mouse_09-2020	null	[MS,MS:1001208,SEQUEST,]	0.00	1.866	null	null	0.02
PRT	Q9EP89	Serine beta-lactamase-like protein LACTB, mitochondrial OS=Mus musculus OX=10090 GN=Lactb PE=1 SV=1	null	null	Mouse_09-2020	null	[MS,MS:1001208,SEQUEST,]	0.00	1.458	null	null	0.03
PRT	Q8BTY1	Kynurenine--oxoglutarate transaminase 1 OS=Mus musculus OX=10090 GN=Kyat1 PE=1 SV=1	null	null	Mouse_09-2020	null	[MS,MS:1001208,SEQUEST,]	0.00	1.333	null	null	0.02
PRT	Q9EP69	Phosphatidylinositol-3-phosphatase SAC1 OS=Mus musculus OX=10090 GN=Sacm1l PE=1 SV=1	null	null	Mouse_09-2020	null	[MS,MS:1001208,SEQUEST,]	0.00	1.829	null	null	0.02
PRT	K4DI63	Protein CREG1 OS=Mus musculus OX=10090 GN=Creg1 PE=1 SV=1	null	null	Mouse_09-2020	null	[MS,MS:1001208,SEQUEST,]	0.00	1.320	null	null	0.13
PRT	Q60991	Cytochrome P450 7B1 OS=Mus musculus OX=10090 GN=Cyp7b1 PE=1 SV=2	null	null	Mouse_09-2020	null	[MS,MS:1001208,SEQUEST,]	2.54	2.449	null	null	0.03
PRT	A0A0N4SVG9	RAB7, member RAS oncogene family (Fragment) OS=Mus musculus OX=10090 GN=Rab7 PE=1 SV=3	null	null	Mouse_09-2020	null	[MS,MS:1001208,SEQUEST,]	1.71	2.834	null	null	0.10
PRT	A0A0G2JEE4	Lactotransferrin (Fragment) OS=Mus musculus OX=10090 GN=Ltf PE=4 SV=1	null	null	Mouse_09-2020	null	[MS,MS:1001208,SEQUEST,]	0.00	0.373	null	null	0.13
PRT	P29341	Polyadenylate-binding protein 1 OS=Mus musculus OX=10090 GN=Pabpc1 PE=1 SV=2	null	null	Mouse_09-2020	null	[MS,MS:1001208,SEQUEST,]	2.02	2.645	null	null	0.02
PRT	P56391	Cytochrome c oxidase subunit 6B1 OS=Mus musculus OX=10090 GN=Cox6b1 PE=1 SV=2	null	null	Mouse_09-2020	null	[MS,MS:1001208,SEQUEST,]	0.00	1.186	null	null	0.17
PRT	Q4LDG0	Bile acyl-CoA synthetase OS=Mus musculus OX=10090 GN=Slc27a5 PE=1 SV=2	null	null	Mouse_09-2020	null	[MS,MS:1001208,SEQUEST,]	0.00	4.354	null	null	0.02
PRT	Q9CPX8	Cytochrome b-c1 complex subunit 10 OS=Mus musculus OX=10090 GN=Uqcr11 PE=1 SV=1	null	null	Mouse_09-2020	null	[MS,MS:1001208,SEQUEST,]	0.00	0.441	null	null	0.21
PRT	Q99JY3	GTPase IMAP family member 4 OS=Mus musculus OX=10090 GN=Gimap4 PE=1 SV=2	null	null	Mouse_09-2020	null	[MS,MS:1001208,SEQUEST,]	0.00	2.311	null	null	0.06
PRT	F8VQB6	Unconventional myosin-X OS=Mus musculus OX=10090 GN=Myo10 PE=1 SV=1	null	null	Mouse_09-2020	null	[MS,MS:1001208,SEQUEST,]	0.00	0.848	null	null	0.00
PRT	Q8BWF0	Succinate-semialdehyde dehydrogenase, mitochondrial OS=Mus musculus OX=10090 GN=Aldh5a1 PE=1 SV=1	null	null	Mouse_09-2020	null	[MS,MS:1001208,SEQUEST,]	0.00	0.718	null	null	0.07
PRT	Q8BNN1	Spermatogenesis-associated protein 2-like protein OS=Mus musculus OX=10090 GN=Spata2l PE=1 SV=1	null	null	Mouse_09-2020	null	[MS,MS:1001208,SEQUEST,]	0.00	0.795	null	null	0.04
PRT	Q9CQX2	Cytochrome b5 type B OS=Mus musculus OX=10090 GN=Cyb5b PE=1 SV=1	null	null	Mouse_09-2020	null	[MS,MS:1001208,SEQUEST,]	3.22	3.376	null	null	0.10
PRT	A0A140LHR8	Acyl-coenzyme A synthetase ACSM5, mitochondrial OS=Mus musculus OX=10090 GN=Acsm5 PE=1 SV=1	null	null	Mouse_09-2020	null	[MS,MS:1001208,SEQUEST,]	0.00	1.456	null	null	0.03
PRT	P63158	High mobility group protein B1 OS=Mus musculus OX=10090 GN=Hmgb1 PE=1 SV=2	null	null	Mouse_09-2020	null	[MS,MS:1001208,SEQUEST,]	3.11	3.593	null	null	0.07
PRT	P48771	Cytochrome c oxidase subunit 7A2, mitochondrial OS=Mus musculus OX=10090 GN=Cox7a2 PE=1 SV=2	null	null	Mouse_09-2020	null	[MS,MS:1001208,SEQUEST,]	0.00	1.489	null	null	0.16
PRT	Q8BG32	26S proteasome non-ATPase regulatory subunit 11 OS=Mus musculus OX=10090 GN=Psmd11 PE=1 SV=3	null	null	Mouse_09-2020	null	[MS,MS:1001208,SEQUEST,]	0.00	0.871	null	null	0.03
PRT	E9Q5F6	Polyubiquitin-C (Fragment) OS=Mus musculus OX=10090 GN=Ubc PE=1 SV=1	null	null	Mouse_09-2020	null	[MS,MS:1001208,SEQUEST,]	2.19	1.995	null	null	0.19
PRT	Q8BG05	Heterogeneous nuclear ribonucleoprotein A3 OS=Mus musculus OX=10090 GN=Hnrnpa3 PE=1 SV=1	null	null	Mouse_09-2020	null	[MS,MS:1001208,SEQUEST,]	2.51	3.578	null	null	0.06
PRT	Q9DBP5	UMP-CMP kinase OS=Mus musculus OX=10090 GN=Cmpk1 PE=1 SV=1	null	null	Mouse_09-2020	null	[MS,MS:1001208,SEQUEST,]	2.33	4.080	null	null	0.08
PRT	O35683	NADH dehydrogenase [ubiquinone] 1 alpha subcomplex subunit 1 OS=Mus musculus OX=10090 GN=Ndufa1 PE=1 SV=1	null	null	Mouse_09-2020	null	[MS,MS:1001208,SEQUEST,]	0.00	2.380	null	null	0.14
PRT	P62855	40S ribosomal protein S26 OS=Mus musculus OX=10090 GN=Rps26 PE=1 SV=3	null	null	Mouse_09-2020	null	[MS,MS:1001208,SEQUEST,]	2.60	2.239	null	null	0.13
PRT	Q3TNA1	Xylulose kinase OS=Mus musculus OX=10090 GN=Xylb PE=1 SV=1	null	null	Mouse_09-2020	null	[MS,MS:1001208,SEQUEST,]	0.00	1.670	null	null	0.01
PRT	Q9DCS2	Methyltransferase-like 26 OS=Mus musculus OX=10090 GN=Mettl26 PE=1 SV=1	null	null	Mouse_09-2020	null	[MS,MS:1001208,SEQUEST,]	2.08	2.372	null	null	0.07
PRT	Q60631	Growth factor receptor-bound protein 2 OS=Mus musculus OX=10090 GN=Grb2 PE=1 SV=1	null	null	Mouse_09-2020	null	[MS,MS:1001208,SEQUEST,]	0.00	1.108	null	null	0.03
PRT	Q9D0F3	Protein ERGIC-53 OS=Mus musculus OX=10090 GN=Lman1 PE=1 SV=1	null	null	Mouse_09-2020	null	[MS,MS:1001208,SEQUEST,]	1.62	1.340	null	null	0.01
PRT	P35492	Histidine ammonia-lyase OS=Mus musculus OX=10090 GN=Hal PE=1 SV=1	null	null	Mouse_09-2020	null	[MS,MS:1001208,SEQUEST,]	2.07	4.161	null	null	0.02
PRT	E9PVP0	START domain-containing protein 10 OS=Mus musculus OX=10090 GN=Stard10 PE=1 SV=1	null	null	Mouse_09-2020	null	[MS,MS:1001208,SEQUEST,]	1.68	1.842	null	null	0.02
PRT	P62192	26S proteasome regulatory subunit 4 OS=Mus musculus OX=10090 GN=Psmc1 PE=1 SV=1	null	null	Mouse_09-2020	null	[MS,MS:1001208,SEQUEST,]	2.57	4.766	null	null	0.03
PRT	Q8VDJ3	Vigilin OS=Mus musculus OX=10090 GN=Hdlbp PE=1 SV=1	null	null	Mouse_09-2020	null	[MS,MS:1001208,SEQUEST,]	2.49	2.091	null	null	0.01
PRT	P03930	ATP synthase protein 8 OS=Mus musculus OX=10090 GN=Mtatp8 PE=1 SV=1	null	null	Mouse_09-2020	null	[MS,MS:1001208,SEQUEST,]	0.00	0.551	null	null	0.15
PRT	Q9D051	Pyruvate dehydrogenase E1 component subunit beta, mitochondrial OS=Mus musculus OX=10090 GN=Pdhb PE=1 SV=1	null	null	Mouse_09-2020	null	[MS,MS:1001208,SEQUEST,]	0.00	0.986	null	null	0.04
PRT	P49722	Proteasome subunit alpha type-2 OS=Mus musculus OX=10090 GN=Psma2 PE=1 SV=3	null	null	Mouse_09-2020	null	[MS,MS:1001208,SEQUEST,]	0.00	3.201	null	null	0.06
PRT	A0A0G2JE73	Serrate RNA effector molecule homolog OS=Mus musculus OX=10090 GN=Srrt PE=1 SV=1	null	null	Mouse_09-2020	null	[MS,MS:1001208,SEQUEST,]	0.00	0.659	null	null	0.12
PRT	Q60865	Caprin-1 OS=Mus musculus OX=10090 GN=Caprin1 PE=1 SV=2	null	null	Mouse_09-2020	null	[MS,MS:1001208,SEQUEST,]	0.00	1.601	null	null	0.02
PRT	Q9CQB4	Cytochrome b-c1 complex subunit 7 OS=Mus musculus OX=10090 GN=Uqcrb PE=1 SV=1	null	null	Mouse_09-2020	null	[MS,MS:1001208,SEQUEST,]	2.50	3.796	null	null	0.09
PRT	Q9DBL7	Bifunctional coenzyme A synthase OS=Mus musculus OX=10090 GN=Coasy PE=1 SV=2	null	null	Mouse_09-2020	null	[MS,MS:1001208,SEQUEST,]	0.00	1.451	null	null	0.02
PRT	H3BK03	Serum paraoxonase/arylesterase 1 (Fragment) OS=Mus musculus OX=10090 GN=Pon1 PE=1 SV=9	null	null	Mouse_09-2020	null	[MS,MS:1001208,SEQUEST,]	0.00	2.486	null	null	0.06
PRT	Q923D2	Flavin reductase (NADPH) OS=Mus musculus OX=10090 GN=Blvrb PE=1 SV=3	null	null	Mouse_09-2020	null	[MS,MS:1001208,SEQUEST,]	0.00	2.601	null	null	0.14
PRT	Q64471	Glutathione S-transferase theta-1 OS=Mus musculus OX=10090 GN=Gstt1 PE=1 SV=4	null	null	Mouse_09-2020	null	[MS,MS:1001208,SEQUEST,]	2.02	2.218	null	null	0.03
PRT	Q6ZWZ4	60S ribosomal protein L36 OS=Mus musculus OX=10090 GN=Rpl36 PE=1 SV=1	null	null	Mouse_09-2020	null	[MS,MS:1001208,SEQUEST,]	2.98	2.577	null	null	0.12
PRT	Q9D0R2	Threonine--tRNA ligase 1, cytoplasmic OS=Mus musculus OX=10090 GN=Tars1 PE=1 SV=2	null	null	Mouse_09-2020	null	[MS,MS:1001208,SEQUEST,]	1.81	2.175	null	null	0.01
PRT	Q922Q1	Mitochondrial amidoxime reducing component 2 OS=Mus musculus OX=10090 GN=Mtarc2 PE=1 SV=1	null	null	Mouse_09-2020	null	[MS,MS:1001208,SEQUEST,]	0.00	1.405	null	null	0.02
PRT	A0A452J8A5	Enoyl-CoA delta isomerase 1, mitochondrial OS=Mus musculus OX=10090 GN=Eci1 PE=1 SV=1	null	null	Mouse_09-2020	null	[MS,MS:1001208,SEQUEST,]	0.00	1.907	null	null	0.05
PRT	Q64523	Histone H2A type 2-C OS=Mus musculus OX=10090 GN=H2ac20 PE=1 SV=3	null	null	Mouse_09-2020	null	[MS,MS:1001208,SEQUEST,]	0.00	2.357	null	null	0.14
PRT	Q9DBG1	Sterol 26-hydroxylase, mitochondrial OS=Mus musculus OX=10090 GN=Cyp27a1 PE=1 SV=1	null	null	Mouse_09-2020	null	[MS,MS:1001208,SEQUEST,]	0.00	2.796	null	null	0.03
PRT	Q9D1A2	Cytosolic non-specific dipeptidase OS=Mus musculus OX=10090 GN=Cndp2 PE=1 SV=1	null	null	Mouse_09-2020	null	[MS,MS:1001208,SEQUEST,]	2.11	1.896	null	null	0.03
PRT	P15105	Glutamine synthetase OS=Mus musculus OX=10090 GN=Glul PE=1 SV=6	null	null	Mouse_09-2020	null	[MS,MS:1001208,SEQUEST,]	3.24	8.055	null	null	0.08
PRT	P53026	60S ribosomal protein L10a OS=Mus musculus OX=10090 GN=Rpl10a PE=1 SV=3	null	null	Mouse_09-2020	null	[MS,MS:1001208,SEQUEST,]	2.35	2.431	null	null	0.06
PRT	A0A2I3BPT2	Glutamate receptor ionotropic, kainate 1 OS=Mus musculus OX=10090 GN=Grik1 PE=4 SV=1	null	null	Mouse_09-2020	null	[MS,MS:1001208,SEQUEST,]	0.00	0.392	null	null	0.01
PRT	Q9DCJ5	NADH dehydrogenase [ubiquinone] 1 alpha subcomplex subunit 8 OS=Mus musculus OX=10090 GN=Ndufa8 PE=1 SV=3	null	null	Mouse_09-2020	null	[MS,MS:1001208,SEQUEST,]	0.00	0.697	null	null	0.06
PRT	O09159	Lysosomal alpha-mannosidase OS=Mus musculus OX=10090 GN=Man2b1 PE=1 SV=4	null	null	Mouse_09-2020	null	[MS,MS:1001208,SEQUEST,]	0.00	0.425	null	null	0.01
PRT	S4R1Y8	Protein transport protein Sec31A (Fragment) OS=Mus musculus OX=10090 GN=Sec31a PE=1 SV=1	null	null	Mouse_09-2020	null	[MS,MS:1001208,SEQUEST,]	2.69	5.531	null	null	0.05
PRT	A0A494BBJ6	DNA damage-binding protein 1 (Fragment) OS=Mus musculus OX=10090 GN=Ddb1 PE=1 SV=1	null	null	Mouse_09-2020	null	[MS,MS:1001208,SEQUEST,]	2.11	3.412	null	null	0.07
PRT	P12787	Cytochrome c oxidase subunit 5A, mitochondrial OS=Mus musculus OX=10090 GN=Cox5a PE=1 SV=2	null	null	Mouse_09-2020	null	[MS,MS:1001208,SEQUEST,]	0.00	0.881	null	null	0.10
PRT	A0A1B0GS68	60S ribosomal protein L13a OS=Mus musculus OX=10090 GN=Gm45713 PE=2 SV=1	null	null	Mouse_09-2020	null	[MS,MS:1001208,SEQUEST,]	0.00	3.148	null	null	0.03
PRT	Q99KQ4	Nicotinamide phosphoribosyltransferase OS=Mus musculus OX=10090 GN=Nampt PE=1 SV=1	null	null	Mouse_09-2020	null	[MS,MS:1001208,SEQUEST,]	0.00	0.517	null	null	0.01
PRT	Q60668	Heterogeneous nuclear ribonucleoprotein D0 OS=Mus musculus OX=10090 GN=Hnrnpd PE=1 SV=2	null	null	Mouse_09-2020	null	[MS,MS:1001208,SEQUEST,]	0.00	1.230	null	null	0.02
PRT	A0A2I3BRT4	Epiplakin OS=Mus musculus OX=10090 GN=Eppk1 PE=1 SV=1	null	null	Mouse_09-2020	null	[MS,MS:1001208,SEQUEST,]	0.00	0.438	null	null	0.00
PRT	Q9QUR6	Prolyl endopeptidase OS=Mus musculus OX=10090 GN=Prep PE=1 SV=1	null	null	Mouse_09-2020	null	[MS,MS:1001208,SEQUEST,]	2.71	3.900	null	null	0.02
PRT	Q99JR1	Sideroflexin-1 OS=Mus musculus OX=10090 GN=Sfxn1 PE=1 SV=3	null	null	Mouse_09-2020	null	[MS,MS:1001208,SEQUEST,]	0.00	1.557	null	null	0.04
PRT	E0CZ90	Proteasome activator complex subunit 2 (Fragment) OS=Mus musculus OX=10090 GN=Psme2 PE=1 SV=1	null	null	Mouse_09-2020	null	[MS,MS:1001208,SEQUEST,]	0.00	1.539	null	null	0.07
PRT	P84244	Histone H3.3 OS=Mus musculus OX=10090 GN=H3-3a PE=1 SV=2	null	null	Mouse_09-2020	null	[MS,MS:1001208,SEQUEST,]	0.00	3.730	null	null	0.07
PRT	Q61646	Haptoglobin OS=Mus musculus OX=10090 GN=Hp PE=1 SV=1	null	null	Mouse_09-2020	null	[MS,MS:1001208,SEQUEST,]	1.65	2.677	null	null	0.03
PRT	Q91XF0	Pyridoxine-5'-phosphate oxidase OS=Mus musculus OX=10090 GN=Pnpo PE=1 SV=1	null	null	Mouse_09-2020	null	[MS,MS:1001208,SEQUEST,]	0.00	2.368	null	null	0.04
PRT	Q9CQR2	40S ribosomal protein S21 OS=Mus musculus OX=10090 GN=Rps21 PE=1 SV=1	null	null	Mouse_09-2020	null	[MS,MS:1001208,SEQUEST,]	2.31	2.683	null	null	0.13
PRT	Q8CFX1	GDH/6PGL endoplasmic bifunctional protein OS=Mus musculus OX=10090 GN=H6pd PE=1 SV=2	null	null	Mouse_09-2020	null	[MS,MS:1001208,SEQUEST,]	0.00	2.328	null	null	0.01
PRT	Q8JZZ0	UDP-glucuronosyltransferase 3A2 OS=Mus musculus OX=10090 GN=Ugt3a2 PE=1 SV=2	null	null	Mouse_09-2020	null	[MS,MS:1001208,SEQUEST,]	2.05	3.926	null	null	0.02
PRT	A0A1W2P869	GTP-binding protein SAR1a (Fragment) OS=Mus musculus OX=10090 GN=Sar1a PE=1 SV=1	null	null	Mouse_09-2020	null	[MS,MS:1001208,SEQUEST,]	1.92	2.383	null	null	0.12
PRT	Q8R086	Sulfite oxidase, mitochondrial OS=Mus musculus OX=10090 GN=Suox PE=1 SV=2	null	null	Mouse_09-2020	null	[MS,MS:1001208,SEQUEST,]	0.00	2.149	null	null	0.05
PRT	F6T4M4	Serine/arginine repetitive matrix protein 1 (Fragment) OS=Mus musculus OX=10090 GN=Srrm1 PE=1 SV=1	null	null	Mouse_09-2020	null	[MS,MS:1001208,SEQUEST,]	1.68	1.743	null	null	0.06
PRT	A0A1W2P7A4	4a-hydroxytetrahydrobiopterin dehydratase OS=Mus musculus OX=10090 GN=Pcbd1 PE=1 SV=1	null	null	Mouse_09-2020	null	[MS,MS:1001208,SEQUEST,]	2.29	2.896	null	null	0.22
PRT	Q9WVD5	Mitochondrial ornithine transporter 1 OS=Mus musculus OX=10090 GN=Slc25a15 PE=1 SV=1	null	null	Mouse_09-2020	null	[MS,MS:1001208,SEQUEST,]	0.00	0.650	null	null	0.06
PRT	A2ASS6	Titin OS=Mus musculus OX=10090 GN=Ttn PE=1 SV=1	null	null	Mouse_09-2020	null	[MS,MS:1001208,SEQUEST,]	0.00	0.451	null	null	0.00
PRT	Q9QYB1	Chloride intracellular channel protein 4 OS=Mus musculus OX=10090 GN=Clic4 PE=1 SV=3	null	null	Mouse_09-2020	null	[MS,MS:1001208,SEQUEST,]	0.00	0.495	null	null	0.03
PRT	A2AIT6	Alpha-tocopherol transfer protein OS=Mus musculus OX=10090 GN=Ttpa PE=1 SV=2	null	null	Mouse_09-2020	null	[MS,MS:1001208,SEQUEST,]	0.00	2.752	null	null	0.03
PRT	P56382	ATP synthase subunit epsilon, mitochondrial OS=Mus musculus OX=10090 GN=Atp5f1e PE=1 SV=2	null	null	Mouse_09-2020	null	[MS,MS:1001208,SEQUEST,]	2.27	1.742	null	null	0.15
PRT	Q8BU30	Isoleucine--tRNA ligase, cytoplasmic OS=Mus musculus OX=10090 GN=Iars1 PE=1 SV=2	null	null	Mouse_09-2020	null	[MS,MS:1001208,SEQUEST,]	0.00	0.514	null	null	0.01
PRT	Q8QZS1	3-hydroxyisobutyryl-CoA hydrolase, mitochondrial OS=Mus musculus OX=10090 GN=Hibch PE=1 SV=1	null	null	Mouse_09-2020	null	[MS,MS:1001208,SEQUEST,]	1.77	3.615	null	null	0.03
PRT	Q9Z1N5	Spliceosome RNA helicase Ddx39b OS=Mus musculus OX=10090 GN=Ddx39b PE=1 SV=1	null	null	Mouse_09-2020	null	[MS,MS:1001208,SEQUEST,]	2.22	3.988	null	null	0.02
PRT	A0A2I3BQR5	N-myc downstream-regulated gene 2 protein (Fragment) OS=Mus musculus OX=10090 GN=Ndrg2 PE=1 SV=1	null	null	Mouse_09-2020	null	[MS,MS:1001208,SEQUEST,]	2.54	3.528	null	null	0.06
PRT	P19536	Cytochrome c oxidase subunit 5B, mitochondrial OS=Mus musculus OX=10090 GN=Cox5b PE=1 SV=1	null	null	Mouse_09-2020	null	[MS,MS:1001208,SEQUEST,]	0.00	2.093	null	null	0.14
PRT	P85094	Isochorismatase domain-containing protein 2A OS=Mus musculus OX=10090 GN=Isoc2a PE=1 SV=1	null	null	Mouse_09-2020	null	[MS,MS:1001208,SEQUEST,]	3.67	6.129	null	null	0.08
PRT	Q71RI9	Kynurenine--oxoglutarate transaminase 3 OS=Mus musculus OX=10090 GN=Kyat3 PE=1 SV=1	null	null	Mouse_09-2020	null	[MS,MS:1001208,SEQUEST,]	2.32	3.282	null	null	0.03
PRT	A2A3V1	A-kinase anchor protein 17B OS=Mus musculus OX=10090 GN=Akap17b PE=1 SV=2	null	null	Mouse_09-2020	null	[MS,MS:1001208,SEQUEST,]	0.00	0.812	null	null	0.01
PRT	P12815	Programmed cell death protein 6 OS=Mus musculus OX=10090 GN=Pdcd6 PE=1 SV=2	null	null	Mouse_09-2020	null	[MS,MS:1001208,SEQUEST,]	0.00	1.856	null	null	0.05
PRT	Q99MX1	Ubiquitin carboxyl-terminal hydrolase 26 OS=Mus musculus OX=10090 GN=Usp26 PE=1 SV=2	null	null	Mouse_09-2020	null	[MS,MS:1001208,SEQUEST,]	0.00	0.693	null	null	0.02
PRT	A0A217FL62	Corticotropin-releasing factor-binding protein OS=Mus musculus OX=10090 GN=Crhbp PE=1 SV=1	null	null	Mouse_09-2020	null	[MS,MS:1001208,SEQUEST,]	0.00	0.509	null	null	0.03
PRT	Q01768	Nucleoside diphosphate kinase B OS=Mus musculus OX=10090 GN=Nme2 PE=1 SV=1	null	null	Mouse_09-2020	null	[MS,MS:1001208,SEQUEST,]	2.51	3.349	null	null	0.08
PRT	Q9Z204	Heterogeneous nuclear ribonucleoproteins C1/C2 OS=Mus musculus OX=10090 GN=Hnrnpc PE=1 SV=1	null	null	Mouse_09-2020	null	[MS,MS:1001208,SEQUEST,]	2.16	3.603	null	null	0.04
PRT	Q80YW5	B box and SPRY domain-containing protein OS=Mus musculus OX=10090 GN=Bspry PE=1 SV=1	null	null	Mouse_09-2020	null	[MS,MS:1001208,SEQUEST,]	0.00	0.402	null	null	0.02
PRT	Q9D6J5	NADH dehydrogenase [ubiquinone] 1 beta subcomplex subunit 8, mitochondrial OS=Mus musculus OX=10090 GN=Ndufb8 PE=1 SV=1	null	null	Mouse_09-2020	null	[MS,MS:1001208,SEQUEST,]	0.00	0.423	null	null	0.06
PRT	P62082	40S ribosomal protein S7 OS=Mus musculus OX=10090 GN=Rps7 PE=2 SV=1	null	null	Mouse_09-2020	null	[MS,MS:1001208,SEQUEST,]	0.00	0.369	null	null	0.06
PRT	D3YUT3	40S ribosomal protein S19 (Fragment) OS=Mus musculus OX=10090 GN=Rps19 PE=1 SV=2	null	null	Mouse_09-2020	null	[MS,MS:1001208,SEQUEST,]	0.00	1.278	null	null	0.06
PRT	A0A338P6X5	RNA helicase (Fragment) OS=Mus musculus OX=10090 GN=Eif4a2 PE=1 SV=1	null	null	Mouse_09-2020	null	[MS,MS:1001208,SEQUEST,]	2.09	4.501	null	null	0.05
PRT	Q8BFR5	Elongation factor Tu, mitochondrial OS=Mus musculus OX=10090 GN=Tufm PE=1 SV=1	null	null	Mouse_09-2020	null	[MS,MS:1001208,SEQUEST,]	0.00	0.513	null	null	0.03
PRT	G3UZN1	D-dopachrome decarboxylase OS=Mus musculus OX=10090 GN=Ddt PE=1 SV=1	null	null	Mouse_09-2020	null	[MS,MS:1001208,SEQUEST,]	0.00	0.550	null	null	0.16
PRT	O08997	Copper transport protein ATOX1 OS=Mus musculus OX=10090 GN=Atox1 PE=1 SV=1	null	null	Mouse_09-2020	null	[MS,MS:1001208,SEQUEST,]	0.00	1.929	null	null	0.12
PRT	Q9DAK9	14 kDa phosphohistidine phosphatase OS=Mus musculus OX=10090 GN=Phpt1 PE=1 SV=1	null	null	Mouse_09-2020	null	[MS,MS:1001208,SEQUEST,]	0.00	1.120	null	null	0.10
PRT	Q9WU79	Proline dehydrogenase 1, mitochondrial OS=Mus musculus OX=10090 GN=Prodh PE=1 SV=2	null	null	Mouse_09-2020	null	[MS,MS:1001208,SEQUEST,]	0.00	2.131	null	null	0.01
PRT	Q80XR6	Heterogeneous nuclear ribonucleoprotein A/B OS=Mus musculus OX=10090 GN=Hnrnpab PE=1 SV=1	null	null	Mouse_09-2020	null	[MS,MS:1001208,SEQUEST,]	0.00	0.934	null	null	0.03
PRT	A0A1Y7VL95	Ribosyldihydronicotinamide dehydrogenase [quinone] OS=Mus musculus OX=10090 GN=Nqo2 PE=1 SV=1	null	null	Mouse_09-2020	null	[MS,MS:1001208,SEQUEST,]	2.20	2.160	null	null	0.05
PRT	P34928	Apolipoprotein C-I OS=Mus musculus OX=10090 GN=Apoc1 PE=1 SV=1	null	null	Mouse_09-2020	null	[MS,MS:1001208,SEQUEST,]	2.01	3.224	null	null	0.13
PRT	O54734	Dolichyl-diphosphooligosaccharide--protein glycosyltransferase 48 kDa subunit OS=Mus musculus OX=10090 GN=Ddost PE=1 SV=2	null	null	Mouse_09-2020	null	[MS,MS:1001208,SEQUEST,]	1.63	2.359	null	null	0.02
PRT	P41105	60S ribosomal protein L28 OS=Mus musculus OX=10090 GN=Rpl28 PE=1 SV=2	null	null	Mouse_09-2020	null	[MS,MS:1001208,SEQUEST,]	2.05	1.857	null	null	0.09
PRT	Q8BMJ2	Leucine--tRNA ligase, cytoplasmic OS=Mus musculus OX=10090 GN=Lars1 PE=1 SV=2	null	null	Mouse_09-2020	null	[MS,MS:1001208,SEQUEST,]	0.00	0.391	null	null	0.01
PRT	A0A5F8MQ13	Transmembrane protein 178B OS=Mus musculus OX=10090 GN=Tmem178b PE=1 SV=1	null	null	Mouse_09-2020	null	[MS,MS:1001208,SEQUEST,]	0.00	0.573	null	null	0.10
PRT	Q91WN4	Kynurenine 3-monooxygenase OS=Mus musculus OX=10090 GN=Kmo PE=1 SV=1	null	null	Mouse_09-2020	null	[MS,MS:1001208,SEQUEST,]	0.00	0.991	null	null	0.03
PRT	Q91W64	Cytochrome P450 2C70 OS=Mus musculus OX=10090 GN=Cyp2c70 PE=1 SV=2	null	null	Mouse_09-2020	null	[MS,MS:1001208,SEQUEST,]	0.00	2.587	null	null	0.03
PRT	Q9JJI8	60S ribosomal protein L38 OS=Mus musculus OX=10090 GN=Rpl38 PE=1 SV=3	null	null	Mouse_09-2020	null	[MS,MS:1001208,SEQUEST,]	0.00	2.426	null	null	0.17
PRT	A2A930	Histone-lysine N-methyltransferase PRDM16 OS=Mus musculus OX=10090 GN=Prdm16 PE=1 SV=1	null	null	Mouse_09-2020	null	[MS,MS:1001208,SEQUEST,]	1.98	1.124	null	null	0.01
PRT	Q14AX6	Cyclin-dependent kinase 12 OS=Mus musculus OX=10090 GN=Cdk12 PE=1 SV=2	null	null	Mouse_09-2020	null	[MS,MS:1001208,SEQUEST,]	0.00	0.389	null	null	0.01
PRT	E9QMW9	Polypyrimidine tract-binding protein 1 OS=Mus musculus OX=10090 GN=Ptbp1 PE=1 SV=1	null	null	Mouse_09-2020	null	[MS,MS:1001208,SEQUEST,]	0.00	1.425	null	null	0.03
PRT	Q9Z0S1	3'(2'),5'-bisphosphate nucleotidase 1 OS=Mus musculus OX=10090 GN=Bpnt1 PE=1 SV=2	null	null	Mouse_09-2020	null	[MS,MS:1001208,SEQUEST,]	0.00	1.486	null	null	0.05
PRT	A0A1L1SSF8	RIKEN cDNA 4931406C07 gene OS=Mus musculus OX=10090 GN=4931406C07Rik PE=1 SV=1	null	null	Mouse_09-2020	null	[MS,MS:1001208,SEQUEST,]	0.00	2.016	null	null	0.03
PRT	Q91X75	Cyp2a4 protein OS=Mus musculus OX=10090 GN=Cyp2a5 PE=1 SV=1	null	null	Mouse_09-2020	null	[MS,MS:1001208,SEQUEST,]	2.01	3.973	null	null	0.02
PRT	Q9CPT4	Myeloid-derived growth factor OS=Mus musculus OX=10090 GN=Mydgf PE=1 SV=1	null	null	Mouse_09-2020	null	[MS,MS:1001208,SEQUEST,]	0.00	2.246	null	null	0.05
PRT	P61514	60S ribosomal protein L37a OS=Mus musculus OX=10090 GN=Rpl37a PE=1 SV=2	null	null	Mouse_09-2020	null	[MS,MS:1001208,SEQUEST,]	0.00	0.566	null	null	0.10
PRT	A0A3Q4EHJ0	Calmodulin OS=Mus musculus OX=10090 GN=Calm1 PE=1 SV=1	null	null	Mouse_09-2020	null	[MS,MS:1001208,SEQUEST,]	2.05	2.440	null	null	0.14
PRT	Q9ER56	Calpain-12 OS=Mus musculus OX=10090 GN=Capn12 PE=2 SV=1	null	null	Mouse_09-2020	null	[MS,MS:1001208,SEQUEST,]	0.00	0.427	null	null	0.01
PRT	O88587	Catechol O-methyltransferase OS=Mus musculus OX=10090 GN=Comt PE=1 SV=2	null	null	Mouse_09-2020	null	[MS,MS:1001208,SEQUEST,]	0.00	2.712	null	null	0.05
PRT	Q8R3V2	Aminoacyl tRNA synthase complex-interacting multifunctional protein 2 OS=Mus musculus OX=10090 GN=Aimp2 PE=1 SV=1	null	null	Mouse_09-2020	null	[MS,MS:1001208,SEQUEST,]	0.00	0.563	null	null	0.03
PRT	A0A087WPF8	Protein ABHD14B (Fragment) OS=Mus musculus OX=10090 GN=Abhd14b PE=1 SV=1	null	null	Mouse_09-2020	null	[MS,MS:1001208,SEQUEST,]	2.26	3.177	null	null	0.06
PRT	Q99P30	Peroxisomal coenzyme A diphosphatase NUDT7 OS=Mus musculus OX=10090 GN=Nudt7 PE=1 SV=2	null	null	Mouse_09-2020	null	[MS,MS:1001208,SEQUEST,]	2.73	3.641	null	null	0.04
PRT	D3YXN0	AP-1 complex subunit sigma-1A (Fragment) OS=Mus musculus OX=10090 GN=Ap1s1 PE=1 SV=1	null	null	Mouse_09-2020	null	[MS,MS:1001208,SEQUEST,]	0.00	1.249	null	null	0.04
PRT	O08749	Dihydrolipoyl dehydrogenase, mitochondrial OS=Mus musculus OX=10090 GN=Dld PE=1 SV=2	null	null	Mouse_09-2020	null	[MS,MS:1001208,SEQUEST,]	0.00	2.223	null	null	0.02
PRT	P16332	Methylmalonyl-CoA mutase, mitochondrial OS=Mus musculus OX=10090 GN=Mmut PE=1 SV=2	null	null	Mouse_09-2020	null	[MS,MS:1001208,SEQUEST,]	0.00	1.419	null	null	0.02
PRT	A0A0G2JEB3	Farnesyl pyrophosphate synthase (Fragment) OS=Mus musculus OX=10090 GN=Fdps PE=4 SV=4	null	null	Mouse_09-2020	null	[MS,MS:1001208,SEQUEST,]	0.00	1.566	null	null	0.05
PRT	Q8BSH9	Nucleosome assembly protein 1-like 1 OS=Mus musculus OX=10090 GN=Nap1l1 PE=1 SV=1	null	null	Mouse_09-2020	null	[MS,MS:1001208,SEQUEST,]	0.00	1.120	null	null	0.03
PRT	P84099	60S ribosomal protein L19 OS=Mus musculus OX=10090 GN=Rpl19 PE=1 SV=1	null	null	Mouse_09-2020	null	[MS,MS:1001208,SEQUEST,]	1.72	1.658	null	null	0.04
PRT	Q91VK2	Eef1d protein OS=Mus musculus OX=10090 GN=Eef1d PE=1 SV=1	null	null	Mouse_09-2020	null	[MS,MS:1001208,SEQUEST,]	0.00	1.643	null	null	0.04
PRT	A0A494BB01	N-acetylmuramoyl-L-alanine amidase OS=Mus musculus OX=10090 GN=Pglyrp2 PE=1 SV=1	null	null	Mouse_09-2020	null	[MS,MS:1001208,SEQUEST,]	0.00	0.400	null	null	0.02
PRT	Q9WUR2	Enoyl-CoA delta isomerase 2 OS=Mus musculus OX=10090 GN=Eci2 PE=1 SV=2	null	null	Mouse_09-2020	null	[MS,MS:1001208,SEQUEST,]	0.00	1.302	null	null	0.03
PRT	Q99L13	3-hydroxyisobutyrate dehydrogenase, mitochondrial OS=Mus musculus OX=10090 GN=Hibadh PE=1 SV=1	null	null	Mouse_09-2020	null	[MS,MS:1001208,SEQUEST,]	3.18	5.852	null	null	0.08
PRT	P38060	Hydroxymethylglutaryl-CoA lyase, mitochondrial OS=Mus musculus OX=10090 GN=Hmgcl PE=1 SV=2	null	null	Mouse_09-2020	null	[MS,MS:1001208,SEQUEST,]	0.00	3.844	null	null	0.06
PRT	Q6P5G3	MBT domain-containing protein 1 OS=Mus musculus OX=10090 GN=Mbtd1 PE=1 SV=1	null	null	Mouse_09-2020	null	[MS,MS:1001208,SEQUEST,]	0.00	0.375	null	null	0.01
PRT	Q9CZW5	Mitochondrial import receptor subunit TOM70 OS=Mus musculus OX=10090 GN=Tomm70 PE=1 SV=2	null	null	Mouse_09-2020	null	[MS,MS:1001208,SEQUEST,]	0.00	1.999	null	null	0.01
PRT	G3X9T7	Galectin-9 OS=Mus musculus OX=10090 GN=Lgals9 PE=1 SV=1	null	null	Mouse_09-2020	null	[MS,MS:1001208,SEQUEST,]	2.13	2.109	null	null	0.02
PRT	Q9CZN7	Serine hydroxymethyltransferase, mitochondrial OS=Mus musculus OX=10090 GN=Shmt2 PE=1 SV=1	null	null	Mouse_09-2020	null	[MS,MS:1001208,SEQUEST,]	2.44	4.382	null	null	0.02
PRT	O09131	Glutathione S-transferase omega-1 OS=Mus musculus OX=10090 GN=Gsto1 PE=1 SV=2	null	null	Mouse_09-2020	null	[MS,MS:1001208,SEQUEST,]	0.00	0.725	null	null	0.08
PRT	A2AQW0	Mitogen-activated protein kinase kinase kinase 15 OS=Mus musculus OX=10090 GN=Map3k15 PE=1 SV=1	null	null	Mouse_09-2020	null	[MS,MS:1001208,SEQUEST,]	0.00	0.542	null	null	0.03
PRT	D3YU32	Testis-expressed protein 13C-1 OS=Mus musculus OX=10090 GN=Tex13c1 PE=3 SV=1	null	null	Mouse_09-2020	null	[MS,MS:1001208,SEQUEST,]	0.00	0.383	null	null	0.02
PRT	D6REG4	Glyoxylate reductase/hydroxypyruvate reductase OS=Mus musculus OX=10090 GN=Grhpr PE=1 SV=1	null	null	Mouse_09-2020	null	[MS,MS:1001208,SEQUEST,]	1.76	3.401	null	null	0.06
PRT	A0A1L1SQA8	40S ribosomal protein S25 OS=Mus musculus OX=10090 GN=Rps25 PE=1 SV=1	null	null	Mouse_09-2020	null	[MS,MS:1001208,SEQUEST,]	1.71	1.860	null	null	0.10
PRT	Q8VCX1	Aldo-keto reductase family 1 member D1 OS=Mus musculus OX=10090 GN=Akr1d1 PE=1 SV=1	null	null	Mouse_09-2020	null	[MS,MS:1001208,SEQUEST,]	0.00	1.337	null	null	0.05
PRT	P17932	Putative 60S ribosomal protein L32' OS=Mus musculus OX=10090 GN=Rpl32-ps PE=5 SV=2	null	null	Mouse_09-2020	null	[MS,MS:1001208,SEQUEST,]	0.00	3.491	null	null	0.06
PRT	Q9CX86	Heterogeneous nuclear ribonucleoprotein A0 OS=Mus musculus OX=10090 GN=Hnrnpa0 PE=1 SV=1	null	null	Mouse_09-2020	null	[MS,MS:1001208,SEQUEST,]	0.00	1.861	null	null	0.05
PRT	Q91XD4	Formimidoyltransferase-cyclodeaminase OS=Mus musculus OX=10090 GN=Ftcd PE=1 SV=1	null	null	Mouse_09-2020	null	[MS,MS:1001208,SEQUEST,]	0.00	1.719	null	null	0.02
PRT	Q61645	Lysine-specific demethylase hairless OS=Mus musculus OX=10090 GN=Hr PE=2 SV=2	null	null	Mouse_09-2020	null	[MS,MS:1001208,SEQUEST,]	0.00	0.551	null	null	0.01
PRT	O35459	Delta(3,5)-Delta(2,4)-dienoyl-CoA isomerase, mitochondrial OS=Mus musculus OX=10090 GN=Ech1 PE=1 SV=1	null	null	Mouse_09-2020	null	[MS,MS:1001208,SEQUEST,]	2.11	1.698	null	null	0.02
PRT	Q8CGC7	Bifunctional glutamate/proline--tRNA ligase OS=Mus musculus OX=10090 GN=Eprs1 PE=1 SV=4	null	null	Mouse_09-2020	null	[MS,MS:1001208,SEQUEST,]	1.83	1.837	null	null	0.00
PRT	Q91VD9	NADH-ubiquinone oxidoreductase 75 kDa subunit, mitochondrial OS=Mus musculus OX=10090 GN=Ndufs1 PE=1 SV=2	null	null	Mouse_09-2020	null	[MS,MS:1001208,SEQUEST,]	0.00	2.240	null	null	0.01
PRT	Q9QZD9	Eukaryotic translation initiation factor 3 subunit I OS=Mus musculus OX=10090 GN=Eif3i PE=1 SV=1	null	null	Mouse_09-2020	null	[MS,MS:1001208,SEQUEST,]	0.00	1.116	null	null	0.03
PRT	Q0P5X5	Zinc finger B-box domain-containing protein 1 OS=Mus musculus OX=10090 GN=Zbbx PE=1 SV=1	null	null	Mouse_09-2020	null	[MS,MS:1001208,SEQUEST,]	0.00	0.426	null	null	0.02
PRT	A2A4J1	Proteasome activator complex subunit 3 (Fragment) OS=Mus musculus OX=10090 GN=Psme3 PE=1 SV=1	null	null	Mouse_09-2020	null	[MS,MS:1001208,SEQUEST,]	0.00	2.841	null	null	0.04
PRT	Q9D1Q6	Endoplasmic reticulum resident protein 44 OS=Mus musculus OX=10090 GN=Erp44 PE=1 SV=1	null	null	Mouse_09-2020	null	[MS,MS:1001208,SEQUEST,]	2.00	1.053	null	null	0.02
PRT	P55264	Adenosine kinase OS=Mus musculus OX=10090 GN=Adk PE=1 SV=2	null	null	Mouse_09-2020	null	[MS,MS:1001208,SEQUEST,]	0.00	1.112	null	null	0.02
PRT	Q8BGY2	Eukaryotic translation initiation factor 5A-2 OS=Mus musculus OX=10090 GN=Eif5a2 PE=1 SV=3	null	null	Mouse_09-2020	null	[MS,MS:1001208,SEQUEST,]	2.34	3.197	null	null	0.08
PRT	A2A974	Cytochrome P450 4A12B OS=Mus musculus OX=10090 GN=Cyp4a12b PE=1 SV=1	null	null	Mouse_09-2020	null	[MS,MS:1001208,SEQUEST,]	2.01	2.519	null	null	0.02
PRT	A0A0A6YWN9	Ubiquitin carboxyl-terminal hydrolase (Fragment) OS=Mus musculus OX=10090 GN=Usp19 PE=1 SV=1	null	null	Mouse_09-2020	null	[MS,MS:1001208,SEQUEST,]	0.00	2.612	null	null	0.01
PRT	A0A494BAK4	Endoplasmic reticulum-Golgi intermediate compartment protein 1 OS=Mus musculus OX=10090 GN=Ergic1 PE=1 SV=1	null	null	Mouse_09-2020	null	[MS,MS:1001208,SEQUEST,]	0.00	1.256	null	null	0.03
PRT	E9Q3X6	Amine oxidase OS=Mus musculus OX=10090 GN=Maob PE=1 SV=1	null	null	Mouse_09-2020	null	[MS,MS:1001208,SEQUEST,]	0.00	0.744	null	null	0.07
PRT	Q9WVJ2	26S proteasome non-ATPase regulatory subunit 13 OS=Mus musculus OX=10090 GN=Psmd13 PE=1 SV=1	null	null	Mouse_09-2020	null	[MS,MS:1001208,SEQUEST,]	0.00	2.917	null	null	0.03
PRT	Q8R0F9	SEC14-like protein 4 OS=Mus musculus OX=10090 GN=Sec14l4 PE=1 SV=1	null	null	Mouse_09-2020	null	[MS,MS:1001208,SEQUEST,]	0.00	2.295	null	null	0.02
PRT	Q8VBW8	Tetratricopeptide repeat protein 36 OS=Mus musculus OX=10090 GN=Ttc36 PE=1 SV=1	null	null	Mouse_09-2020	null	[MS,MS:1001208,SEQUEST,]	3.06	3.056	null	null	0.10
PRT	Q9DD20	Methyltransferase-like protein 7B OS=Mus musculus OX=10090 GN=Mettl7b PE=1 SV=2	null	null	Mouse_09-2020	null	[MS,MS:1001208,SEQUEST,]	0.00	2.864	null	null	0.05
PRT	Q99K67	Alpha-aminoadipic semialdehyde synthase, mitochondrial OS=Mus musculus OX=10090 GN=Aass PE=1 SV=1	null	null	Mouse_09-2020	null	[MS,MS:1001208,SEQUEST,]	2.56	5.437	null	null	0.02
PRT	P47791	Glutathione reductase, mitochondrial OS=Mus musculus OX=10090 GN=Gsr PE=1 SV=3	null	null	Mouse_09-2020	null	[MS,MS:1001208,SEQUEST,]	0.00	3.338	null	null	0.04
PRT	P53395	Lipoamide acyltransferase component of branched-chain alpha-keto acid dehydrogenase complex, mitochondrial OS=Mus musculus OX=10090 GN=Dbt PE=1 SV=2	null	null	Mouse_09-2020	null	[MS,MS:1001208,SEQUEST,]	0.00	1.748	null	null	0.02
PRT	A2ARP1	Inositol hexakisphosphate and diphosphoinositol-pentakisphosphate kinase 1 OS=Mus musculus OX=10090 GN=Ppip5k1 PE=1 SV=1	null	null	Mouse_09-2020	null	[MS,MS:1001208,SEQUEST,]	0.00	0.779	null	null	0.01
PRT	Q99KR3	Endoribonuclease LACTB2 OS=Mus musculus OX=10090 GN=Lactb2 PE=1 SV=1	null	null	Mouse_09-2020	null	[MS,MS:1001208,SEQUEST,]	1.92	1.567	null	null	0.03
PRT	Q80W22	Threonine synthase-like 2 OS=Mus musculus OX=10090 GN=Thnsl2 PE=1 SV=1	null	null	Mouse_09-2020	null	[MS,MS:1001208,SEQUEST,]	0.00	1.093	null	null	0.03
PRT	A0A571BEL9	T-complex protein 1 subunit zeta OS=Mus musculus OX=10090 GN=Cct6a PE=1 SV=1	null	null	Mouse_09-2020	null	[MS,MS:1001208,SEQUEST,]	0.00	1.859	null	null	0.02
PRT	Q9D0M3	Cytochrome c1, heme protein, mitochondrial OS=Mus musculus OX=10090 GN=Cyc1 PE=1 SV=1	null	null	Mouse_09-2020	null	[MS,MS:1001208,SEQUEST,]	0.00	1.852	null	null	0.02
PRT	Q9DBW0	Cytochrome P450 4V2 OS=Mus musculus OX=10090 GN=Cyp4v2 PE=1 SV=1	null	null	Mouse_09-2020	null	[MS,MS:1001208,SEQUEST,]	1.68	2.363	null	null	0.02
PRT	Q9CQM5	Thioredoxin domain-containing protein 17 OS=Mus musculus OX=10090 GN=Txndc17 PE=1 SV=1	null	null	Mouse_09-2020	null	[MS,MS:1001208,SEQUEST,]	2.16	3.354	null	null	0.08
PRT	O09061	Proteasome subunit beta type-1 OS=Mus musculus OX=10090 GN=Psmb1 PE=1 SV=1	null	null	Mouse_09-2020	null	[MS,MS:1001208,SEQUEST,]	0.00	2.113	null	null	0.06
PRT	Q9D1D4	Transmembrane emp24 domain-containing protein 10 OS=Mus musculus OX=10090 GN=Tmed10 PE=1 SV=1	null	null	Mouse_09-2020	null	[MS,MS:1001208,SEQUEST,]	0.00	0.644	null	null	0.08
PRT	A0A1D5RLH3	Very-long-chain enoyl-CoA reductase (Fragment) OS=Mus musculus OX=10090 GN=Tecr PE=1 SV=1	null	null	Mouse_09-2020	null	[MS,MS:1001208,SEQUEST,]	2.15	2.105	null	null	0.11
PRT	Q99L04	Dehydrogenase/reductase SDR family member 1 OS=Mus musculus OX=10090 GN=Dhrs1 PE=1 SV=1	null	null	Mouse_09-2020	null	[MS,MS:1001208,SEQUEST,]	0.00	0.438	null	null	0.08
PRT	A2A816	Parkinson disease protein 7 homolog (Fragment) OS=Mus musculus OX=10090 GN=Park7 PE=1 SV=1	null	null	Mouse_09-2020	null	[MS,MS:1001208,SEQUEST,]	2.41	1.412	null	null	0.06
PRT	Q9CR62	Mitochondrial 2-oxoglutarate/malate carrier protein OS=Mus musculus OX=10090 GN=Slc25a11 PE=1 SV=3	null	null	Mouse_09-2020	null	[MS,MS:1001208,SEQUEST,]	0.00	1.133	null	null	0.03
PRT	A0A2R8VHP2	Nicotinate phosphoribosyltransferase OS=Mus musculus OX=10090 GN=Naprt PE=1 SV=1	null	null	Mouse_09-2020	null	[MS,MS:1001208,SEQUEST,]	1.68	1.933	null	null	0.03
PRT	A0A0G2JGT5	Eukaryotic translation initiation factor 4E (Fragment) OS=Mus musculus OX=10090 GN=Eif4e PE=1 SV=1	null	null	Mouse_09-2020	null	[MS,MS:1001208,SEQUEST,]	1.61	1.249	null	null	0.04
PRT	D3Z5Y5	Choline/ethanolaminephosphotransferase 1 (Fragment) OS=Mus musculus OX=10090 GN=Cept1 PE=1 SV=1	null	null	Mouse_09-2020	null	[MS,MS:1001208,SEQUEST,]	0.00	1.198	null	null	0.18
PRT	O88342	WD repeat-containing protein 1 OS=Mus musculus OX=10090 GN=Wdr1 PE=1 SV=3	null	null	Mouse_09-2020	null	[MS,MS:1001208,SEQUEST,]	0.00	1.364	null	null	0.01
PRT	Q6P3A8	2-oxoisovalerate dehydrogenase subunit beta, mitochondrial OS=Mus musculus OX=10090 GN=Bckdhb PE=1 SV=2	null	null	Mouse_09-2020	null	[MS,MS:1001208,SEQUEST,]	2.80	2.789	null	null	0.05
PRT	Q61335	B-cell receptor-associated protein 31 OS=Mus musculus OX=10090 GN=Bcap31 PE=1 SV=4	null	null	Mouse_09-2020	null	[MS,MS:1001208,SEQUEST,]	0.00	1.780	null	null	0.04
PRT	P62806	Histone H4 OS=Mus musculus OX=10090 GN=H4c1 PE=1 SV=2	null	null	Mouse_09-2020	null	[MS,MS:1001208,SEQUEST,]	1.94	2.697	null	null	0.12
PRT	Q62446	Peptidyl-prolyl cis-trans isomerase FKBP3 OS=Mus musculus OX=10090 GN=Fkbp3 PE=1 SV=2	null	null	Mouse_09-2020	null	[MS,MS:1001208,SEQUEST,]	0.00	1.650	null	null	0.06
PRT	Q91X34	Bile acid-CoA:amino acid N-acyltransferase OS=Mus musculus OX=10090 GN=Baat PE=1 SV=1	null	null	Mouse_09-2020	null	[MS,MS:1001208,SEQUEST,]	2.48	2.774	null	null	0.03
PRT	Q9CR57	60S ribosomal protein L14 OS=Mus musculus OX=10090 GN=Rpl14 PE=1 SV=3	null	null	Mouse_09-2020	null	[MS,MS:1001208,SEQUEST,]	0.00	4.044	null	null	0.06
PRT	A0A494BB38	Prostaglandin reductase-3 OS=Mus musculus OX=10090 GN=Zadh2 PE=1 SV=1	null	null	Mouse_09-2020	null	[MS,MS:1001208,SEQUEST,]	0.00	0.941	null	null	0.04
PRT	Q922Q8	Leucine-rich repeat-containing protein 59 OS=Mus musculus OX=10090 GN=Lrrc59 PE=1 SV=1	null	null	Mouse_09-2020	null	[MS,MS:1001208,SEQUEST,]	0.00	2.765	null	null	0.04
PRT	A0A1Y7VLP0	ATP synthase subunit ATP5MPL, mitochondrial (Fragment) OS=Mus musculus OX=10090 GN=Atp5mpl PE=1 SV=1	null	null	Mouse_09-2020	null	[MS,MS:1001208,SEQUEST,]	0.00	1.577	null	null	0.14
PRT	P62242	40S ribosomal protein S8 OS=Mus musculus OX=10090 GN=Rps8 PE=1 SV=2	null	null	Mouse_09-2020	null	[MS,MS:1001208,SEQUEST,]	1.88	4.034	null	null	0.06

PSH	sequence	PSM_ID	accession	unique	database	database_version	search_engine	search_engine_score[1]	modifications	spectra_ref	retention_time	charge	exp_mass_to_charge	calc_mass_to_charge	pre	post	start	end
PSM	KVVAKKPAEKKPTTEEKKPAA	-256_29	Q9D8E6	1	Mouse_09-2020	null	[MS,MS:1001208,SEQUEST,]	1.2e-3	null	ms_run[1]:scan=509	424.0	5	2278.34974	456.47568	K	0	399	420
PSM	GTTITSVLPKPALVASR	-256_16051	Q8C196	1	Mouse_09-2020	null	[MS,MS:1001208,SEQUEST,]	5.4e-4	null	ms_run[1]:scan=3194	1790.6	3	1711.01126	571.00860	K	E	403	420
PSM	QYPYNNLYLER	-256_16031	Q9D6J5	1	Mouse_09-2020	null	[MS,MS:1001208,SEQUEST,]	4.1e-2	null	ms_run[1]:scan=3189	1788.2	2	1472.71733	736.86207	K	G	160	171
PSM	ISSLLEEQFQQGK	-256_15996	P62242	1	Mouse_09-2020	null	[MS,MS:1001208,SEQUEST,]	5.4e-4	null	ms_run[1]:scan=3184	1785.4	2	1506.77947	753.89356	K	L	158	171
PSM	LFEGNALLR	-256_15988	F7CJS8	1	Mouse_09-2020	null	[MS,MS:1001208,SEQUEST,]	5.4e-4	null	ms_run[1]:scan=3183	1784.9	2	1032.58464	516.79547	R	L	67	76
PSM	RYEEIVKEVSTYIKK	-256_15976	P10126	1	Mouse_09-2020	null	[MS,MS:1001208,SEQUEST,]	4.8e-3	null	ms_run[1]:scan=3181	1783.9	3	1885.04569	629.01916	K	G	166	181
PSM	NVFNALVR	-256_15956	Q9CR62	1	Mouse_09-2020	null	[MS,MS:1001208,SEQUEST,]	4.8e-3	null	ms_run[1]:scan=3177	1782.0	2	932.53563	466.76925	K	A	163	171
PSM	FGQAISLLPDRASAYNNR	-256_15949	Q8VBW8	1	Mouse_09-2020	null	[MS,MS:1001208,SEQUEST,]	5.4e-4	null	ms_run[1]:scan=3176	1781.3	3	1993.02610	665.01318	K	Q	71	89
PSM	TRAWFSEAFGK	-256_15939	P34928	1	Mouse_09-2020	null	[MS,MS:1001208,SEQUEST,]	5.4e-4	null	ms_run[1]:scan=3175	1780.8	3	1299.64817	433.88753	K	K	68	79
PSM	AINYLISGYQR	-256_15932	Q61838	1	Mouse_09-2020	null	[MS,MS:1001208,SEQUEST,]	5.4e-4	null	ms_run[1]:scan=3174	1780.3	2	1297.69438	649.34859	K	L	1016	1027
PSM	LLYESANIPDFRK	-256_15923	Q8JZZ0	1	Mouse_09-2020	null	[MS,MS:1001208,SEQUEST,]	5.4e-4	null	ms_run[1]:scan=3173	1779.8	3	1565.83408	522.61559	K	K	56	69
PSM	GFPTIYFSPANKK	-256_15917	P27773	1	Mouse_09-2020	null	[MS,MS:1001208,SEQUEST,]	1.5e-3	null	ms_run[1]:scan=3171	1778.7	2	1469.78227	735.39300	K	T	449	462
PSM	IYELAAGGTAVGTGLNTR	-256_15909	P97807	1	Mouse_09-2020	null	[MS,MS:1001208,SEQUEST,]	5.4e-4	null	ms_run[1]:scan=3170	1778.2	2	1763.93083	882.46796	R	G	266	284
PSM	TDVAAPFGGFK	-256_16058	Q8R0Y6	1	Mouse_09-2020	null	[MS,MS:1001208,SEQUEST,]	5.4e-4	null	ms_run[1]:scan=3195	1791.1	2	1109.56267	555.28493	K	S	866	877
PSM	AGFAGDDAPRAVFPSIVGRPR	-256_15896	P60710	1	Mouse_09-2020	null	[MS,MS:1001208,SEQUEST,]	5.4e-4	null	ms_run[1]:scan=3167	1776.8	4	2156.13418	539.78944	K	Q	19	40
PSM	FVADGIFK	-256_15868	D3YV43	1	Mouse_09-2020	null	[MS,MS:1001208,SEQUEST,]	1.9e-2	null	ms_run[1]:scan=3163	1774.6	2	896.48699	448.74745	K	E	11	19
PSM	FADGDVDAVLSR	-256_15863	Q8R0Y6	1	Mouse_09-2020	null	[MS,MS:1001208,SEQUEST,]	5.4e-4	null	ms_run[1]:scan=3162	1774.1	2	1264.61675	632.81204	R	N	815	827
PSM	FLGVAEQLHNEGFK	-256_15856	Q8C196	1	Mouse_09-2020	null	[MS,MS:1001208,SEQUEST,]	5.4e-4	null	ms_run[1]:scan=3161	1773.6	2	1588.81304	794.90955	R	F	1374	1388
PSM	RYEEIVKEVSTYIKK	-256_15844	P10126	1	Mouse_09-2020	null	[MS,MS:1001208,SEQUEST,]	5.4e-4	null	ms_run[1]:scan=3159	1772.5	4	1885.04348	472.01619	K	G	166	181
PSM	NFETNDLAFSPK	-256_15837	Q9WU19	1	Mouse_09-2020	null	[MS,MS:1001208,SEQUEST,]	4.5e-3	null	ms_run[1]:scan=3157	1771.7	2	1382.66240	691.83297	K	N	185	197
PSM	IHGQTIPSDGDIFTYTR	-256_15812	P24549	1	Mouse_09-2020	null	[MS,MS:1001208,SEQUEST,]	5.4e-4	null	ms_run[1]:scan=3153	1769.4	3	1920.93967	640.98652	K	E	140	157
PSM	IEVVKAGDLGVDLTSK	-256_15800	Q9DCW4	1	Mouse_09-2020	null	[MS,MS:1001208,SEQUEST,]	5.4e-4	null	ms_run[1]:scan=3151	1768.4	3	1643.92105	548.64533	K	S	206	222
PSM	EAYPGDVFYLHSR	-256_15789	Q03265	1	Mouse_09-2020	null	[MS,MS:1001208,SEQUEST,]	8.9e-4	null	ms_run[1]:scan=3149	1767.3	2	1553.74089	777.37280	R	L	335	348
PSM	GFPTIYFSPANKK	-256_15748	P27773	1	Mouse_09-2020	null	[MS,MS:1001208,SEQUEST,]	5.4e-4	null	ms_run[1]:scan=3142	1763.8	3	1469.77723	490.59776	K	T	449	462
PSM	TDVAAPFGGFKQSGFGK	-256_15742	Q8R0Y6	1	Mouse_09-2020	null	[MS,MS:1001208,SEQUEST,]	5.4e-4	null	ms_run[1]:scan=3141	1763.2	3	1713.86002	571.95802	K	L	866	883
PSM	FLGVAEQLHNEGFK	-256_15731	Q8C196	1	Mouse_09-2020	null	[MS,MS:1001208,SEQUEST,]	5.4e-4	null	ms_run[1]:scan=3139	1762.2	3	1588.81253	530.27546	R	F	1374	1388
PSM	YQEVTNNLEFAKELQR	-256_15723	Q60865	1	Mouse_09-2020	null	[MS,MS:1001208,SEQUEST,]	1.2e-3	null	ms_run[1]:scan=3138	1761.7	3	1982.00296	661.33744	K	F	97	113
PSM	LFVEDSIHDQFVQK	-256_15891	Q8R0Y6	1	Mouse_09-2020	null	[MS,MS:1001208,SEQUEST,]	5.4e-4	null	ms_run[1]:scan=3166	1776.3	3	1704.85801	568.95790	R	V	713	727
PSM	LNFAQLKEEVDK	-256_15673	Q8VCW8	1	Mouse_09-2020	null	[MS,MS:1001208,SEQUEST,]	1.2e-3	null	ms_run[1]:scan=3129	1757.0	3	1433.76523	478.59267	R	A	100	112
PSM	NDIAWNFEK	-256_16085	A0A0A6YY34	1	Mouse_09-2020	null	[MS,MS:1001208,SEQUEST,]	8.9e-4	null	ms_run[1]:scan=3198	1792.7	2	1136.53728	568.77219	R	L	99	108
PSM	QGIQFYTQLK	-256_16125	Q9EQ20	1	Mouse_09-2020	null	[MS,MS:1001208,SEQUEST,]	8.9e-4	null	ms_run[1]:scan=3205	1796.3	2	1225.65764	613.33241	K	I	501	511
PSM	LDQGGAPLAGTNKETTIQGLDGLSER	-256_16526	Q91Y97	1	Mouse_09-2020	null	[MS,MS:1001208,SEQUEST,]	5.4e-4	null	ms_run[1]:scan=3273	1831.4	3	2641.34543	881.11911	K	A	109	135
PSM	LQFWTETLPRK	-256_16516	Q63880	1	Mouse_09-2020	null	[MS,MS:1001208,SEQUEST,]	5.4e-4	null	ms_run[1]:scan=3272	1830.9	3	1418.77896	473.59787	R	Q	544	555
PSM	ALPGHLKPFETLLSQNQGGK	-256_16509	P19157	1	Mouse_09-2020	null	[MS,MS:1001208,SEQUEST,]	5.4e-4	null	ms_run[1]:scan=3271	1830.4	3	2135.16373	712.39177	K	F	122	142
PSM	LATFPFR	-256_16487	E9Q1R2	1	Mouse_09-2020	null	[MS,MS:1001208,SEQUEST,]	4.2e-2	null	ms_run[1]:scan=3267	1828.5	2	851.48161	426.24234	R	A	58	65
PSM	SLWPQIK	-256_16467	Q8CHT0	1	Mouse_09-2020	null	[MS,MS:1001208,SEQUEST,]	3.8e-2	null	ms_run[1]:scan=3264	1826.8	2	871.50194	436.25545	K	R	358	365
PSM	FWANFAR	-256_16441	Q8VCC2	0	Mouse_09-2020	null	[MS,MS:1001208,SEQUEST,]	6.7e-3	null	ms_run[1]:scan=3260	1824.7	2	911.45470	456.22976	K	G	497	504
PSM	FWANFAR	-256_16441	P23953	0	Mouse_09-2020	null	[MS,MS:1001208,SEQUEST,]	6.7e-3	null	ms_run[1]:scan=3260	1824.7	2	911.45470	456.22976	K	G	486	493
PSM	FWANFAR	-256_16441	Q91WU0	0	Mouse_09-2020	null	[MS,MS:1001208,SEQUEST,]	6.7e-3	null	ms_run[1]:scan=3260	1824.7	2	911.45470	456.22976	K	G	497	504
PSM	FWANFAR	-256_16441	Q8VCT4	0	Mouse_09-2020	null	[MS,MS:1001208,SEQUEST,]	6.7e-3	null	ms_run[1]:scan=3260	1824.7	2	911.45470	456.22976	K	G	497	504
PSM	VANVSLLALYKGK	-256_16418	P62267	1	Mouse_09-2020	null	[MS,MS:1001208,SEQUEST,]	1.2e-2	null	ms_run[1]:scan=3256	1822.8	3	1375.82526	459.28177	K	E	125	138
PSM	GTTITSVLPKPALVASRVEVSK	-256_16393	Q8C196	1	Mouse_09-2020	null	[MS,MS:1001208,SEQUEST,]	5.4e-4	null	ms_run[1]:scan=3252	1820.6	4	2253.31533	564.08487	K	L	403	425
PSM	VFQFLNAK	-256_16387	Q8BP67	1	Mouse_09-2020	null	[MS,MS:1001208,SEQUEST,]	8.9e-4	null	ms_run[1]:scan=3251	1820.1	2	966.53899	483.77400	K	E	28	36
PSM	ALPGHLKPFETLLSQNQGGK	-256_16382	P19157	1	Mouse_09-2020	null	[MS,MS:1001208,SEQUEST,]	5.4e-4	null	ms_run[1]:scan=3250	1819.6	4	2135.15908	534.54565	K	F	122	142
PSM	QITINDLPVGR	-256_16374	P35700	1	Mouse_09-2020	null	[MS,MS:1001208,SEQUEST,]	5.4e-4	null	ms_run[1]:scan=3249	1819.0	2	1225.68840	613.34859	R	V	141	152
PSM	FSGWYDADLSPAGHEEAK	-256_16091	Q9DBJ1	1	Mouse_09-2020	null	[MS,MS:1001208,SEQUEST,]	8.9e-4	null	ms_run[1]:scan=3199	1793.4	3	1979.87564	660.63052	R	G	22	40
PSM	YWANFAR	-256_16364	Q8BK48	0	Mouse_09-2020	null	[MS,MS:1001208,SEQUEST,]	1.9e-2	null	ms_run[1]:scan=3247	1818.0	2	927.44530	464.22722	K	G	490	497
PSM	YWANFAR	-256_16364	Q8QZR3	0	Mouse_09-2020	null	[MS,MS:1001208,SEQUEST,]	1.9e-2	null	ms_run[1]:scan=3247	1818.0	2	927.44530	464.22722	K	G	489	496
PSM	SQDLLTSLTK	-256_16283	P33267	1	Mouse_09-2020	null	[MS,MS:1001208,SEQUEST,]	5.4e-4	null	ms_run[1]:scan=3231	1809.8	2	1105.61064	553.30860	R	S	48	58
PSM	NILGGTVFR	-256_16275	O88844	0	Mouse_09-2020	null	[MS,MS:1001208,SEQUEST,]	5.4e-4	null	ms_run[1]:scan=3230	1809.2	2	976.55712	488.78236	R	A	101	110
PSM	NILGGTVFR	-256_16275	P54071	0	Mouse_09-2020	null	[MS,MS:1001208,SEQUEST,]	5.4e-4	null	ms_run[1]:scan=3230	1809.2	2	976.55712	488.78236	R	P	141	150
PSM	RYFYFYNTGLQNQR	-256_16267	Q9QUR6	1	Mouse_09-2020	null	[MS,MS:1001208,SEQUEST,]	5.4e-4	null	ms_run[1]:scan=3229	1808.7	3	1869.90708	623.97255	K	L	85	99
PSM	FVTVQTISGTGALR	-256_16260	P05202	1	Mouse_09-2020	null	[MS,MS:1001208,SEQUEST,]	5.4e-4	null	ms_run[1]:scan=3228	1808.2	2	1449.80681	725.40664	R	G	126	140
PSM	FFVGGNWK	-256_16253	P17751	1	Mouse_09-2020	null	[MS,MS:1001208,SEQUEST,]	1.2e-3	null	ms_run[1]:scan=3227	1807.7	2	954.48357	477.74525	K	N	57	65
PSM	NKLILPGLISSR	-256_16221	Q63836	1	Mouse_09-2020	null	[MS,MS:1001208,SEQUEST,]	5.4e-4	null	ms_run[1]:scan=3219	1803.6	3	1310.81531	437.61000	R	Y	92	104
PSM	YGLAAAVFTK	-256_16208	P47738	1	Mouse_09-2020	null	[MS,MS:1001208,SEQUEST,]	5.4e-4	null	ms_run[1]:scan=3217	1802.5	2	1040.57781	520.79239	K	L	444	454
PSM	LLLPGELAK	-256_16201	Q64475	1	Mouse_09-2020	null	[MS,MS:1001208,SEQUEST,]	1.2e-3	null	ms_run[1]:scan=3216	1802.0	2	953.60301	477.30514	R	A	101	110
PSM	GTTITSVLPKPALVASR	-256_16181	Q8C196	1	Mouse_09-2020	null	[MS,MS:1001208,SEQUEST,]	5.4e-4	null	ms_run[1]:scan=3212	1800.1	2	1711.01286	856.00926	K	E	403	420
PSM	ILTTNTWSSELSK	-256_16171	O70475	1	Mouse_09-2020	null	[MS,MS:1001208,SEQUEST,]	2.4e-2	null	ms_run[1]:scan=3211	1799.6	2	1479.76824	740.38811	K	A	208	221
PSM	YFPVFEK	-256_16146	P24472	1	Mouse_09-2020	null	[MS,MS:1001208,SEQUEST,]	6.1e-3	null	ms_run[1]:scan=3208	1797.9	2	929.47643	465.24200	R	L	132	139
PSM	YTINIPEDLKPR	-256_16134	P28271	1	Mouse_09-2020	null	[MS,MS:1001208,SEQUEST,]	5.4e-4	null	ms_run[1]:scan=3206	1796.8	3	1458.79538	486.93655	R	T	835	847
PSM	LWDLTTGTTTR	-256_16290	P68040	1	Mouse_09-2020	null	[MS,MS:1001208,SEQUEST,]	1.2e-3	null	ms_run[1]:scan=3232	1810.4	2	1264.65349	632.83023	R	F	89	100
PSM	FDAGELITQR	-256_15640	P67778	1	Mouse_09-2020	null	[MS,MS:1001208,SEQUEST,]	5.4e-4	null	ms_run[1]:scan=3123	1754.1	2	1149.59075	575.29857	R	L	134	144
PSM	GILLYGPPGTGK	-256_15622	Q01853	1	Mouse_09-2020	null	[MS,MS:1001208,SEQUEST,]	5.4e-4	null	ms_run[1]:scan=3120	1752.4	2	1172.66741	586.83733	R	L	240	252
PSM	LFFDTER	-256_15160	Q9CRB3	1	Mouse_09-2020	null	[MS,MS:1001208,SEQUEST,]	2.8e-3	null	ms_run[1]:scan=3046	1714.3	2	927.45812	464.23217	K	W	68	75
PSM	EWGYASHNGPDHWHELYPIAK	-256_15132	P16015	1	Mouse_09-2020	null	[MS,MS:1001208,SEQUEST,]	1.2e-3	null	ms_run[1]:scan=3042	1712.1	4	2507.15346	627.54364	K	D	4	25
PSM	LIINSLYK	-256_15122	P08113	1	Mouse_09-2020	null	[MS,MS:1001208,SEQUEST,]	3.0e-3	null	ms_run[1]:scan=3040	1711.0	2	963.58550	482.29731	K	K	88	96
PSM	RADPAELKAIFLK	-256_15116	Q9QXX4	1	Mouse_09-2020	null	[MS,MS:1001208,SEQUEST,]	5.4e-4	null	ms_run[1]:scan=3039	1710.5	3	1471.86060	491.29256	K	A	11	24
PSM	EHALLAYTLGVK	-256_15083	P10126	1	Mouse_09-2020	null	[MS,MS:1001208,SEQUEST,]	5.4e-4	null	ms_run[1]:scan=3034	1708.1	2	1314.74138	657.87444	R	L	135	147
PSM	EWGYASHNGPDHWHELYPIAK	-256_15063	P16015	1	Mouse_09-2020	null	[MS,MS:1001208,SEQUEST,]	7.7e-3	null	ms_run[1]:scan=3032	1706.9	5	2507.16016	502.23636	K	D	4	25
PSM	EHALLAYTLGVK	-256_15041	P10126	1	Mouse_09-2020	null	[MS,MS:1001208,SEQUEST,]	1.2e-3	null	ms_run[1]:scan=3029	1705.4	3	1314.74173	438.91872	R	L	135	147
PSM	GERADLIAYLK	-256_15020	P62897	1	Mouse_09-2020	null	[MS,MS:1001208,SEQUEST,]	1.5e-3	null	ms_run[1]:scan=3024	1703.0	3	1248.69440	416.90307	K	A	90	101
PSM	TESIVAATQWVKER	-256_15003	O88451	1	Mouse_09-2020	null	[MS,MS:1001208,SEQUEST,]	5.4e-4	null	ms_run[1]:scan=3022	1701.8	3	1617.85984	539.95802	K	G	87	101
PSM	AALQELLSK	-256_14995	A0A1L1SQA8	1	Mouse_09-2020	null	[MS,MS:1001208,SEQUEST,]	1.2e-3	null	ms_run[1]:scan=3020	1700.7	2	972.57280	486.78985	R	L	54	63
PSM	FIPRQPFAEYIYKR	-256_14990	Q9EQF5	1	Mouse_09-2020	null	[MS,MS:1001208,SEQUEST,]	5.3e-3	null	ms_run[1]:scan=3019	1700.2	4	1827.99026	457.75307	K	K	462	476
PSM	QLEPIYTSLGK	-256_14945	A0A0R4J0Z1	1	Mouse_09-2020	null	[MS,MS:1001208,SEQUEST,]	5.4e-4	null	ms_run[1]:scan=3013	1697.3	2	1248.68767	624.84535	K	Y	556	567
PSM	GDIFLVR	-256_15166	Q01853	1	Mouse_09-2020	null	[MS,MS:1001208,SEQUEST,]	1.4e-2	null	ms_run[1]:scan=3047	1714.8	2	819.47118	410.23980	K	G	149	156
PSM	IIVDTYGGWGAHGGGAFSGKDYTK	-256_14933	Q91X83	1	Mouse_09-2020	null	[MS,MS:1001208,SEQUEST,]	2.5e-3	null	ms_run[1]:scan=3011	1696.1	4	2457.18203	615.05129	K	D	267	291
PSM	FDVSGYPTIK	-256_14919	A0A0R4J0Z1	1	Mouse_09-2020	null	[MS,MS:1001208,SEQUEST,]	5.4e-4	null	ms_run[1]:scan=3009	1695.1	2	1126.57781	563.79259	K	L	128	138
PSM	FDVSGYPTLK	-256_14918	A0A0R4J0Z1	1	Mouse_09-2020	null	[MS,MS:1001208,SEQUEST,]	5.4e-4	null	ms_run[1]:scan=3009	1695.1	2	1126.57781	563.79259	R	F	243	253
PSM	LTFDSSFSPNTGK	-256_14887	Q60932	1	Mouse_09-2020	null	[MS,MS:1001208,SEQUEST,]	7.7e-3	null	ms_run[1]:scan=3003	1692.1	2	1400.66936	700.83826	K	N	110	123
PSM	QWKDPFVFRPER	-256_14860	P00186	1	Mouse_09-2020	null	[MS,MS:1001208,SEQUEST,]	1.4e-2	null	ms_run[1]:scan=2999	1689.9	4	1604.83376	401.96376	K	L	418	430
PSM	VIIVVKDGPGFYTTR	-256_14838	Q8BMS1	1	Mouse_09-2020	null	[MS,MS:1001208,SEQUEST,]	5.4e-4	null	ms_run[1]:scan=2996	1688.3	3	1664.93772	555.65052	K	L	535	550
PSM	HWPSSHNWFFAK	-256_14830	K4DI63	1	Mouse_09-2020	null	[MS,MS:1001208,SEQUEST,]	3.0e-3	null	ms_run[1]:scan=2995	1687.8	3	1543.72446	515.24583	K	K	54	66
PSM	NYSVVFPHDEPLAGR	-256_14794	Q99LB7	1	Mouse_09-2020	null	[MS,MS:1001208,SEQUEST,]	5.4e-4	null	ms_run[1]:scan=2988	1684.2	3	1700.83994	567.61788	K	M	468	483
PSM	SVGKANEELAGVVAEVQK	-256_14790	Q61176	1	Mouse_09-2020	null	[MS,MS:1001208,SEQUEST,]	5.4e-4	null	ms_run[1]:scan=2987	1683.7	3	1827.98178	609.99854	R	G	72	90
PSM	VADPVGVLK	-256_14783	A2A930	1	Mouse_09-2020	null	[MS,MS:1001208,SEQUEST,]	5.0e-3	null	ms_run[1]:scan=2986	1683.2	2	897.54033	449.27384	K	K	876	885
PSM	QLFHPEQLITGKEDAANNYAR	-256_14770	P05214	1	Mouse_09-2020	null	[MS,MS:1001208,SEQUEST,]	5.4e-4	null	ms_run[1]:scan=2984	1682.1	4	2415.20449	604.55674	R	H	85	106
PSM	ILDLIESGK	-256_14763	P24549	1	Mouse_09-2020	null	[MS,MS:1001208,SEQUEST,]	5.4e-4	null	ms_run[1]:scan=2983	1681.6	2	987.57201	494.28968	K	E	354	363
PSM	IWLVDSK	-256_14726	Q3TQP6	1	Mouse_09-2020	null	[MS,MS:1001208,SEQUEST,]	6.7e-3	null	ms_run[1]:scan=2977	1678.5	2	860.48711	430.74745	K	L	311	318
PSM	RFSVSTLRNFGLGK	-256_14924	A0A2R8VHY1	0	Mouse_09-2020	null	[MS,MS:1001208,SEQUEST,]	8.9e-4	null	ms_run[1]:scan=3010	1695.6	3	1581.88639	527.96685	R	S	36	50
PSM	RFSVSTLRNFGLGK	-256_14924	P11714	0	Mouse_09-2020	null	[MS,MS:1001208,SEQUEST,]	8.9e-4	null	ms_run[1]:scan=3010	1695.6	3	1581.88639	527.96685	R	S	136	150
PSM	KAPDFVFYAPR	-256_15172	P26043	1	Mouse_09-2020	null	[MS,MS:1001208,SEQUEST,]	1.2e-3	null	ms_run[1]:scan=3049	1715.6	3	1310.68760	437.56791	K	R	263	274
PSM	YYVTIIDAPGHRDFIK	-256_15184	P10126	1	Mouse_09-2020	null	[MS,MS:1001208,SEQUEST,]	5.4e-4	null	ms_run[1]:scan=3051	1716.7	4	1908.00039	477.75581	K	M	85	101
PSM	ILIRPLYSNPPLNGAR	-256_15190	P05202	1	Mouse_09-2020	null	[MS,MS:1001208,SEQUEST,]	5.4e-4	null	ms_run[1]:scan=3052	1717.2	3	1794.03806	598.68434	K	A	310	326
PSM	IPQTVLWR	-256_15611	Q63886	1	Mouse_09-2020	null	[MS,MS:1001208,SEQUEST,]	8.9e-4	null	ms_run[1]:scan=3119	1751.8	2	1012.59398	506.80055	R	T	331	339
PSM	EAYPGDVFYLHSR	-256_15596	Q03265	1	Mouse_09-2020	null	[MS,MS:1001208,SEQUEST,]	5.4e-4	null	ms_run[1]:scan=3117	1750.8	3	1553.73923	518.58429	R	L	335	348
PSM	DGFNPAHVEAGLYGSR	-256_15555	Q63836	0	Mouse_09-2020	null	[MS,MS:1001208,SEQUEST,]	5.4e-4	null	ms_run[1]:scan=3110	1747.2	3	1689.79795	563.93750	K	F	212	228
PSM	DGFNPAHVEAGLYGSR	-256_15555	A0A0R4J135	0	Mouse_09-2020	null	[MS,MS:1001208,SEQUEST,]	5.4e-4	null	ms_run[1]:scan=3110	1747.2	3	1689.79795	563.93750	K	F	212	228
PSM	YYRQNPDIPQLEPSDYLRR	-256_15549	Q9DBM2	1	Mouse_09-2020	null	[MS,MS:1001208,SEQUEST,]	5.4e-4	null	ms_run[1]:scan=3109	1746.7	4	2423.21108	606.55802	K	V	677	696
PSM	AILSYLAAK	-256_15530	P24472	1	Mouse_09-2020	null	[MS,MS:1001208,SEQUEST,]	1.2e-3	null	ms_run[1]:scan=3107	1745.6	2	949.57207	475.28949	R	N	70	79
PSM	LVQAFQFTDK	-256_15520	P35700	1	Mouse_09-2020	null	[MS,MS:1001208,SEQUEST,]	8.9e-4	null	ms_run[1]:scan=3106	1745.1	2	1196.63164	598.81914	R	G	159	169
PSM	LTVNDFVR	-256_15474	Q9QXX4	1	Mouse_09-2020	null	[MS,MS:1001208,SEQUEST,]	8.9e-4	null	ms_run[1]:scan=3097	1740.5	2	963.52666	482.26654	K	K	410	418
PSM	SLTNDWEEHLAVK	-256_15448	P07901	1	Mouse_09-2020	null	[MS,MS:1001208,SEQUEST,]	1.2e-3	null	ms_run[1]:scan=3093	1738.4	3	1541.76139	514.59133	K	F	316	329
PSM	QWGWTQGRWPK	-256_15437	Q9CPR4	1	Mouse_09-2020	null	[MS,MS:1001208,SEQUEST,]	8.9e-4	null	ms_run[1]:scan=3090	1737.0	3	1429.71274	477.24231	K	S	75	86
PSM	GWNILTNSEK	-256_15422	Q91VD9	1	Mouse_09-2020	null	[MS,MS:1001208,SEQUEST,]	8.9e-4	null	ms_run[1]:scan=3088	1735.8	2	1161.59014	581.29857	K	K	99	109
PSM	AVPQLQGYLR	-256_15415	P47911	1	Mouse_09-2020	null	[MS,MS:1001208,SEQUEST,]	5.4e-4	null	ms_run[1]:scan=3087	1735.3	2	1144.64763	572.82730	K	Q	271	281
PSM	FNGGGHINHTIFWTNLSPK	-256_15410	P09671	1	Mouse_09-2020	null	[MS,MS:1001208,SEQUEST,]	5.4e-4	null	ms_run[1]:scan=3086	1734.8	4	2140.07241	535.77353	K	G	90	109
PSM	VLDASWYSPGTR	-256_15404	P52196	1	Mouse_09-2020	null	[MS,MS:1001208,SEQUEST,]	5.4e-4	null	ms_run[1]:scan=3085	1734.3	2	1351.66448	676.33568	R	A	31	43
PSM	FNGGGHINHTIFWTNLSPK	-256_15384	P09671	1	Mouse_09-2020	null	[MS,MS:1001208,SEQUEST,]	8.9e-4	null	ms_run[1]:scan=3082	1732.7	3	2140.07352	714.02895	K	G	90	109
PSM	RFGPVFTLHLGQR	-256_15350	Q05421	1	Mouse_09-2020	null	[MS,MS:1001208,SEQUEST,]	5.4e-4	null	ms_run[1]:scan=3076	1729.6	3	1527.85416	509.95628	K	I	63	76
PSM	LSILYPATTGR	-256_15324	Q6GT24	1	Mouse_09-2020	null	[MS,MS:1001208,SEQUEST,]	5.4e-4	null	ms_run[1]:scan=3073	1728.0	2	1191.67461	596.34024	K	F	145	156
PSM	FFPASADRTVIDYNGER	-256_15316	P09103	1	Mouse_09-2020	null	[MS,MS:1001208,SEQUEST,]	1.2e-2	null	ms_run[1]:scan=3072	1727.5	3	1957.94364	653.31827	K	L	447	464
PSM	RGGTWFAGFGR	-256_15307	D3Z1U9	1	Mouse_09-2020	null	[MS,MS:1001208,SEQUEST,]	1.5e-3	null	ms_run[1]:scan=3071	1727.0	3	1211.60694	404.54047	R	R	178	189
PSM	EGPSLTSPAQVLSR	-256_15302	Q8VC30	1	Mouse_09-2020	null	[MS,MS:1001208,SEQUEST,]	5.4e-4	null	ms_run[1]:scan=3069	1726.2	2	1441.76750	721.38590	K	S	421	435
PSM	GLVVPVIR	-256_15289	Q9D2G2	1	Mouse_09-2020	null	[MS,MS:1001208,SEQUEST,]	8.9e-4	null	ms_run[1]:scan=3067	1725.1	2	852.56633	426.78691	R	V	327	335
PSM	SYENQKPPFDAKNPFLAAVTTNRK	-256_15272	Q05DV1	1	Mouse_09-2020	null	[MS,MS:1001208,SEQUEST,]	5.4e-4	null	ms_run[1]:scan=3064	1723.4	5	2736.40882	548.08790	K	N	268	292
PSM	LNLKTPVPSDIAISR	-256_15236	A0A1W2P733	1	Mouse_09-2020	null	[MS,MS:1001208,SEQUEST,]	5.4e-4	null	ms_run[1]:scan=3058	1720.5	3	1623.94168	541.98579	K	C	130	145
PSM	FNSSISYDRHLWNVDVQGSK	-256_15227	Q91YI0	1	Mouse_09-2020	null	[MS,MS:1001208,SEQUEST,]	8.9e-4	null	ms_run[1]:scan=3057	1719.9	4	2352.13662	588.78964	K	Y	24	44
PSM	YLYTLVITDKEK	-256_15221	Q9JJI8	1	Mouse_09-2020	null	[MS,MS:1001208,SEQUEST,]	5.4e-4	null	ms_run[1]:scan=3056	1719.4	3	1485.81699	495.94483	R	E	41	53
PSM	YYVTIIDAPGHRDFIK	-256_15215	P10126	1	Mouse_09-2020	null	[MS,MS:1001208,SEQUEST,]	8.9e-4	null	ms_run[1]:scan=3055	1718.8	3	1907.99887	636.67199	K	M	85	101
PSM	KVITAFNDGLNHLDSLK	-256_15208	A8DUK4	1	Mouse_09-2020	null	[MS,MS:1001208,SEQUEST,]	5.4e-4	null	ms_run[1]:scan=3054	1718.3	3	1885.01767	629.01078	K	T	67	84
PSM	WYYNAAGFNK	-256_15199	Q9CQB4	1	Mouse_09-2020	null	[MS,MS:1001208,SEQUEST,]	5.4e-4	null	ms_run[1]:scan=3053	1717.7	2	1233.56828	617.28801	K	G	20	30
PSM	GTTITSVLPKPALVASRVEVSK	-256_16532	Q8C196	1	Mouse_09-2020	null	[MS,MS:1001208,SEQUEST,]	5.4e-4	null	ms_run[1]:scan=3274	1832.0	3	2253.31839	751.77740	K	L	403	425
PSM	AIGLPEDLIQKGKDIK	-256_14719	P12710	1	Mouse_09-2020	null	[MS,MS:1001208,SEQUEST,]	5.4e-4	null	ms_run[1]:scan=2976	1678.0	3	1738.01236	580.00849	K	V	21	37
PSM	RANNTTYGLAAGLFTK	-256_16584	P24549	1	Mouse_09-2020	null	[MS,MS:1001208,SEQUEST,]	5.4e-4	null	ms_run[1]:scan=3282	1836.1	3	1697.89450	566.63717	K	L	420	436
PSM	ALDLDPSKTNVSGGAIALGHPLGGSGSR	-256_16650	Q8BWT1	1	Mouse_09-2020	null	[MS,MS:1001208,SEQUEST,]	5.4e-4	null	ms_run[1]:scan=3293	1841.8	4	2647.38051	662.60041	K	T	333	361
PSM	SSLNPILFR	-256_18275	O54734	1	Mouse_09-2020	null	[MS,MS:1001208,SEQUEST,]	8.9e-4	null	ms_run[1]:scan=3558	1978.8	2	1046.59966	523.80329	K	V	175	184
PSM	FVNVVPTFGK	-256_18267	A0A494BBA8	1	Mouse_09-2020	null	[MS,MS:1001208,SEQUEST,]	5.4e-4	null	ms_run[1]:scan=3557	1978.3	2	1107.62041	554.31349	R	K	81	91
PSM	GFFLNHYFSK	-256_18245	A0A494BB38	1	Mouse_09-2020	null	[MS,MS:1001208,SEQUEST,]	7.7e-3	null	ms_run[1]:scan=3550	1974.7	3	1259.61838	420.54511	R	Q	179	189
PSM	NTVPWFPR	-256_18224	P16331	1	Mouse_09-2020	null	[MS,MS:1001208,SEQUEST,]	1.2e-3	null	ms_run[1]:scan=3547	1973.1	2	1016.53154	508.76925	K	I	116	124
PSM	FWSVDDTQVHTEYSSLR	-256_18219	P49429	1	Mouse_09-2020	null	[MS,MS:1001208,SEQUEST,]	5.4e-4	null	ms_run[1]:scan=3546	1972.6	3	2069.95639	690.65695	R	I	209	226
PSM	SEVYYDKSPLTPILLGNPGRK	-256_18164	P50172	1	Mouse_09-2020	null	[MS,MS:1001208,SEQUEST,]	5.4e-4	null	ms_run[1]:scan=3538	1968.5	4	2347.26626	587.57186	K	M	254	275
PSM	IINEPTAAAIAYGLDKR	-256_18067	P20029	1	Mouse_09-2020	null	[MS,MS:1001208,SEQUEST,]	5.4e-4	null	ms_run[1]:scan=3522	1960.1	3	1815.99552	606.00363	R	G	199	216
PSM	QNFIQHFSQIVK	-256_18059	A0A0G2JEB3	1	Mouse_09-2020	null	[MS,MS:1001208,SEQUEST,]	1.5e-3	null	ms_run[1]:scan=3520	1959.3	3	1488.79474	496.93678	K	L	82	94
PSM	VINEPTAAALAYGLDKSEDK	-256_18028	P38647	1	Mouse_09-2020	null	[MS,MS:1001208,SEQUEST,]	8.9e-4	null	ms_run[1]:scan=3515	1956.5	3	2105.07529	702.36355	R	I	219	239
PSM	TQDPAKAPNSPDVLEIEFK	-256_18016	P16460	1	Mouse_09-2020	null	[MS,MS:1001208,SEQUEST,]	5.4e-4	null	ms_run[1]:scan=3513	1955.5	3	2099.06650	700.36003	K	G	210	229
PSM	EWFLEAAKDPSAVAK	-256_17985	P06745	1	Mouse_09-2020	null	[MS,MS:1001208,SEQUEST,]	2.8e-2	null	ms_run[1]:scan=3507	1952.6	3	1661.85349	554.62263	K	F	227	242
PSM	VTSAYLQDIENAYKK	-256_17980	Q99LC3	1	Mouse_09-2020	null	[MS,MS:1001208,SEQUEST,]	5.4e-4	null	ms_run[1]:scan=3506	1951.9	3	1742.89927	581.63683	K	F	229	244
PSM	RFGFPEGSVELYAEK	-256_18289	D3YV43	1	Mouse_09-2020	null	[MS,MS:1001208,SEQUEST,]	5.4e-4	null	ms_run[1]:scan=3560	1979.8	3	1728.85819	576.95790	K	A	76	91
PSM	DFDPAINEYLQRK	-256_17968	Q9QXD6	1	Mouse_09-2020	null	[MS,MS:1001208,SEQUEST,]	5.4e-4	null	ms_run[1]:scan=3504	1950.8	2	1608.80254	804.90446	K	F	219	232
PSM	SFENSLGINVPR	-256_17941	Q91ZJ5	1	Mouse_09-2020	null	[MS,MS:1001208,SEQUEST,]	5.4e-4	null	ms_run[1]:scan=3500	1948.8	2	1332.69011	666.84896	K	R	378	390
PSM	LFFDTERYWKER	-256_17933	Q9CRB3	1	Mouse_09-2020	null	[MS,MS:1001208,SEQUEST,]	5.4e-4	null	ms_run[1]:scan=3498	1947.9	4	1689.83596	423.21505	K	Q	68	80
PSM	KYDAFLASESLIK	-256_17925	P53026	1	Mouse_09-2020	null	[MS,MS:1001208,SEQUEST,]	5.4e-4	null	ms_run[1]:scan=3497	1947.4	3	1484.79956	495.60469	K	I	106	119
PSM	DFDPAINEYLQRK	-256_17913	Q9QXD6	1	Mouse_09-2020	null	[MS,MS:1001208,SEQUEST,]	8.9e-4	null	ms_run[1]:scan=3495	1946.2	3	1608.80344	536.93873	K	F	219	232
PSM	AHPLFTFLR	-256_17897	A0A0A6YY34	1	Mouse_09-2020	null	[MS,MS:1001208,SEQUEST,]	5.4e-4	null	ms_run[1]:scan=3493	1945.2	2	1101.62065	551.31383	K	A	63	72
PSM	SILFVPTSAPR	-256_17878	P08113	1	Mouse_09-2020	null	[MS,MS:1001208,SEQUEST,]	5.4e-4	null	ms_run[1]:scan=3491	1944.1	2	1187.67888	594.34278	K	L	385	396
PSM	RFTLVAWDPR	-256_17871	Q8R164	1	Mouse_09-2020	null	[MS,MS:1001208,SEQUEST,]	4.5e-3	null	ms_run[1]:scan=3490	1943.6	3	1260.68433	420.89977	K	Y	88	98
PSM	QYKIPDWFLNRQK	-256_17852	P62270	1	Mouse_09-2020	null	[MS,MS:1001208,SEQUEST,]	3.0e-3	null	ms_run[1]:scan=3486	1941.7	4	1735.92763	434.73742	R	V	76	89
PSM	RANNTTYGLAAGLFTKDLDK	-256_17841	P24549	1	Mouse_09-2020	null	[MS,MS:1001208,SEQUEST,]	8.9e-4	null	ms_run[1]:scan=3484	1940.5	3	2169.13401	723.71480	K	I	420	440
PSM	VHVFYIDYGNREILPSTR	-256_17833	Q78PY7	1	Mouse_09-2020	null	[MS,MS:1001208,SEQUEST,]	5.4e-4	null	ms_run[1]:scan=3483	1940.0	3	2179.12827	727.04801	K	G	759	777
PSM	THILLFLPK	-256_17816	P09103	1	Mouse_09-2020	null	[MS,MS:1001208,SEQUEST,]	1.0e-2	null	ms_run[1]:scan=3480	1938.4	2	1081.67754	541.34205	K	V	257	266
PSM	ILNGRPPLGFLNPR	-256_17808	O89023	1	Mouse_09-2020	null	[MS,MS:1001208,SEQUEST,]	5.4e-4	null	ms_run[1]:scan=3479	1937.9	3	1563.91184	521.97545	R	Y	492	506
PSM	YVANLFPYK	-256_17963	Q9D819	1	Mouse_09-2020	null	[MS,MS:1001208,SEQUEST,]	2.0e-2	null	ms_run[1]:scan=3503	1950.3	2	1114.59380	557.80022	R	Y	80	89
PSM	DAVSVFYVSR	-256_17780	O35488	1	Mouse_09-2020	null	[MS,MS:1001208,SEQUEST,]	5.4e-4	null	ms_run[1]:scan=3473	1934.8	2	1142.58428	571.79566	K	S	175	185
PSM	ALYYLQIHPQELR	-256_18306	A0A494BBJ6	1	Mouse_09-2020	null	[MS,MS:1001208,SEQUEST,]	5.4e-4	null	ms_run[1]:scan=3562	1981.0	3	1643.89157	548.63499	R	I	142	155
PSM	EKPLALYVFSR	-256_18346	B1AV77	1	Mouse_09-2020	null	[MS,MS:1001208,SEQUEST,]	8.9e-4	null	ms_run[1]:scan=3570	1985.0	3	1322.74619	441.58708	R	N	356	367
PSM	LTLDTIFVPNTGKK	-256_18740	J3QMG3	1	Mouse_09-2020	null	[MS,MS:1001208,SEQUEST,]	3.0e-3	null	ms_run[1]:scan=3639	2020.8	3	1546.88578	516.29949	K	G	98	112
PSM	ILEFLGR	-256_18725	E9QNL5	1	Mouse_09-2020	null	[MS,MS:1001208,SEQUEST,]	1.2e-3	null	ms_run[1]:scan=3637	2019.6	2	847.50267	424.25545	K	L	210	217
PSM	GLFIIDAK	-256_18720	Q61171	1	Mouse_09-2020	null	[MS,MS:1001208,SEQUEST,]	1.2e-3	null	ms_run[1]:scan=3636	2019.1	2	876.51897	438.76310	R	V	128	136
PSM	LYSEFLGKRPWFAGDK	-256_18712	P10649	1	Mouse_09-2020	null	[MS,MS:1001208,SEQUEST,]	5.4e-4	null	ms_run[1]:scan=3635	2018.6	3	1913.99247	638.66847	K	T	137	153
PSM	LYSEFLGKRPWFAGDK	-256_18704	P10649	1	Mouse_09-2020	null	[MS,MS:1001208,SEQUEST,]	5.4e-4	null	ms_run[1]:scan=3634	2018.0	4	1913.99477	479.25317	K	T	137	153
PSM	ITSEELHYFVQNHFTSAR	-256_18669	Q9DB77	1	Mouse_09-2020	null	[MS,MS:1001208,SEQUEST,]	3.0e-3	null	ms_run[1]:scan=3628	2015.1	3	2179.05942	727.02375	K	A	200	218
PSM	NETEKNIDPQNNK	-256_18656	Q0P5X5	1	Mouse_09-2020	null	[MS,MS:1001208,SEQUEST,]	4.0e-2	null	ms_run[1]:scan=3626	2013.9	3	1543.74314	515.24975	K	S	382	395
PSM	GRLQFWTETLPR	-256_18648	Q63880	1	Mouse_09-2020	null	[MS,MS:1001208,SEQUEST,]	5.4e-4	null	ms_run[1]:scan=3625	2013.4	3	1503.80683	501.94041	K	I	542	554
PSM	QAFQIGSPWR	-256_18643	O35945	0	Mouse_09-2020	null	[MS,MS:1001208,SEQUEST,]	5.4e-4	null	ms_run[1]:scan=3624	2012.9	2	1189.61199	595.30927	R	M	69	79
PSM	QAFQIGSPWR	-256_18643	P24549	0	Mouse_09-2020	null	[MS,MS:1001208,SEQUEST,]	5.4e-4	null	ms_run[1]:scan=3624	2012.9	2	1189.61199	595.30927	R	M	69	79
PSM	GHRIEEVPELPLVVEDKVEGYK	-256_18634	Q9D8E6	1	Mouse_09-2020	null	[MS,MS:1001208,SEQUEST,]	5.4e-4	null	ms_run[1]:scan=3622	2011.8	4	2535.35171	634.59179	K	T	141	163
PSM	FIPRQPFAEYIYK	-256_18618	Q9EQF5	1	Mouse_09-2020	null	[MS,MS:1001208,SEQUEST,]	1.2e-3	null	ms_run[1]:scan=3618	2010.0	3	1671.88950	557.96796	K	I	462	475
PSM	RFEYEDPFFNR	-256_18609	A0A0R4IZY2	1	Mouse_09-2020	null	[MS,MS:1001208,SEQUEST,]	8.9e-4	null	ms_run[1]:scan=3617	2009.4	3	1519.69818	507.23700	R	L	197	208
PSM	GAAFLGLGTDSVR	-256_18331	Q9DBE0	1	Mouse_09-2020	null	[MS,MS:1001208,SEQUEST,]	5.4e-4	null	ms_run[1]:scan=3568	1984.0	2	1263.66911	632.33823	K	V	197	210
PSM	FSRDVFLPKPSWGNHTPIFR	-256_18589	P05202	1	Mouse_09-2020	null	[MS,MS:1001208,SEQUEST,]	5.4e-4	null	ms_run[1]:scan=3614	2007.7	4	2401.25380	601.06956	K	A	151	171
PSM	FSRDVFLPKPSWGNHTPIFR	-256_18527	P05202	1	Mouse_09-2020	null	[MS,MS:1001208,SEQUEST,]	5.4e-4	null	ms_run[1]:scan=3603	2002.0	5	2401.25654	481.05710	K	A	151	171
PSM	LFQHIAEYLPSYARPR	-256_18508	O35488	1	Mouse_09-2020	null	[MS,MS:1001208,SEQUEST,]	5.4e-4	null	ms_run[1]:scan=3600	2000.5	4	1961.04860	491.01526	K	L	542	558
PSM	VWFVSNIDGTHIAK	-256_18485	P06745	1	Mouse_09-2020	null	[MS,MS:1001208,SEQUEST,]	5.4e-4	null	ms_run[1]:scan=3595	1998.1	3	1586.83042	529.61570	R	L	181	195
PSM	VWIYPIK	-256_18450	Q922Q1	1	Mouse_09-2020	null	[MS,MS:1001208,SEQUEST,]	1.5e-3	null	ms_run[1]:scan=3589	1994.8	2	918.54405	459.77601	K	C	60	67
PSM	WWPGGLGK	-256_18447	Q9R0H0	1	Mouse_09-2020	null	[MS,MS:1001208,SEQUEST,]	1.2e-3	null	ms_run[1]:scan=3588	1994.3	2	900.47258	450.73996	K	S	175	183
PSM	VLYPNDNFFEGKELR	-256_18425	Q9ET01	1	Mouse_09-2020	null	[MS,MS:1001208,SEQUEST,]	5.4e-4	null	ms_run[1]:scan=3583	1991.7	3	1840.92075	614.31246	R	K	279	294
PSM	DFTPSGIAGAFRR	-256_18420	F8WHP8	1	Mouse_09-2020	null	[MS,MS:1001208,SEQUEST,]	5.4e-4	null	ms_run[1]:scan=3582	1991.2	3	1394.71753	465.57736	R	Y	16	29
PSM	ARFEELNADLFR	-256_18412	P63017	1	Mouse_09-2020	null	[MS,MS:1001208,SEQUEST,]	5.4e-4	null	ms_run[1]:scan=3581	1990.7	3	1480.75513	494.25629	R	T	300	312
PSM	GYISPYFINTSK	-256_18405	P63038	1	Mouse_09-2020	null	[MS,MS:1001208,SEQUEST,]	5.4e-4	null	ms_run[1]:scan=3580	1990.2	2	1389.70537	695.35608	R	Q	222	234
PSM	FLASVSTVLTSK	-256_18397	Q91VB8	1	Mouse_09-2020	null	[MS,MS:1001208,SEQUEST,]	5.4e-4	null	ms_run[1]:scan=3579	1989.6	2	1252.71599	626.86100	K	R	129	141
PSM	YLNIFGESQPNPK	-256_18372	Q9QXX4	1	Mouse_09-2020	null	[MS,MS:1001208,SEQUEST,]	5.4e-4	null	ms_run[1]:scan=3574	1987.2	2	1506.75945	753.88300	R	V	44	57
PSM	IGFFQGDIR	-256_18353	Q8JZR0	0	Mouse_09-2020	null	[MS,MS:1001208,SEQUEST,]	1.5e-3	null	ms_run[1]:scan=3571	1985.5	2	1052.55217	526.77982	K	L	326	335
PSM	IGFFQGDIR	-256_18353	D3Z041	0	Mouse_09-2020	null	[MS,MS:1001208,SEQUEST,]	1.5e-3	null	ms_run[1]:scan=3571	1985.5	2	1052.55217	526.77982	K	L	342	351
PSM	LSNIFVIGK	-256_18552	P62702	1	Mouse_09-2020	null	[MS,MS:1001208,SEQUEST,]	8.9e-4	null	ms_run[1]:scan=3607	2004.3	2	990.59593	495.80276	R	N	222	231
PSM	VHVFYIDYGNREILPSTR	-256_17772	Q78PY7	1	Mouse_09-2020	null	[MS,MS:1001208,SEQUEST,]	5.4e-4	null	ms_run[1]:scan=3472	1934.3	4	2179.12734	545.53782	K	G	759	777
PSM	VYGTVFHINQGNPFKLK	-256_17765	Q9DCY0	1	Mouse_09-2020	null	[MS,MS:1001208,SEQUEST,]	1.2e-3	null	ms_run[1]:scan=3471	1933.8	4	1962.05971	491.27036	K	L	27	44
PSM	WWPGGLGK	-256_17738	Q9R0H0	1	Mouse_09-2020	null	[MS,MS:1001208,SEQUEST,]	1.5e-3	null	ms_run[1]:scan=3465	1930.8	2	900.47197	450.73996	K	S	175	183
PSM	LWTLVSEQTR	-256_17153	P14115	1	Mouse_09-2020	null	[MS,MS:1001208,SEQUEST,]	5.4e-4	null	ms_run[1]:scan=3371	1882.1	2	1232.66374	616.83532	K	N	78	88
PSM	IIAEGANGPTTPEADKIFLER	-256_17146	P26443	1	Mouse_09-2020	null	[MS,MS:1001208,SEQUEST,]	5.4e-4	null	ms_run[1]:scan=3370	1881.6	3	2242.17331	748.06198	K	I	400	421
PSM	AITGIQAFTVGK	-256_17123	A0A0A0MQ68	1	Mouse_09-2020	null	[MS,MS:1001208,SEQUEST,]	5.4e-4	null	ms_run[1]:scan=3366	1879.7	2	1205.68816	603.34806	R	0	436	448
PSM	YLGTQPEPDIVGLDSGHIR	-256_17117	P52196	1	Mouse_09-2020	null	[MS,MS:1001208,SEQUEST,]	5.4e-4	null	ms_run[1]:scan=3365	1879.1	3	2067.05033	689.68837	R	S	188	207
PSM	FINLVPSNLPHEATR	-256_17112	Q05421	1	Mouse_09-2020	null	[MS,MS:1001208,SEQUEST,]	5.4e-4	null	ms_run[1]:scan=3364	1878.6	3	1707.91715	569.97741	R	T	360	375
PSM	IVNAAGFWAR	-256_17095	Q9DBT9	1	Mouse_09-2020	null	[MS,MS:1001208,SEQUEST,]	5.4e-4	null	ms_run[1]:scan=3362	1877.4	2	1104.59453	552.80108	R	V	237	247
PSM	YNLGLDLR	-256_17089	P26443	1	Mouse_09-2020	null	[MS,MS:1001208,SEQUEST,]	8.9e-4	null	ms_run[1]:scan=3361	1876.9	2	963.52574	482.26654	K	A	528	536
PSM	FLASVSTVLTSKYR	-256_17082	Q91VB8	1	Mouse_09-2020	null	[MS,MS:1001208,SEQUEST,]	5.4e-4	null	ms_run[1]:scan=3360	1876.4	3	1571.87986	524.63124	K	0	129	143
PSM	YVTLIYTNYENGK	-256_17076	P19157	1	Mouse_09-2020	null	[MS,MS:1001208,SEQUEST,]	5.4e-4	null	ms_run[1]:scan=3359	1875.9	2	1577.78557	789.39594	K	D	104	117
PSM	AIAEELAPERGFLPPASEK	-256_17014	O35490	1	Mouse_09-2020	null	[MS,MS:1001208,SEQUEST,]	5.4e-4	null	ms_run[1]:scan=3350	1871.3	3	2025.06388	675.69323	R	G	309	328
PSM	FVEGLPINDFSREK	-256_17005	P14152	1	Mouse_09-2020	null	[MS,MS:1001208,SEQUEST,]	5.4e-4	null	ms_run[1]:scan=3349	1870.7	3	1650.84739	550.95438	K	D	299	313
PSM	ESGLYFIRPLK	-256_16972	Q8VCM7	1	Mouse_09-2020	null	[MS,MS:1001208,SEQUEST,]	2.8e-3	null	ms_run[1]:scan=3343	1867.8	3	1322.74353	441.58708	K	K	188	199
PSM	AYFHLLNQIAPK	-256_17159	A0A1C7CYV0	1	Mouse_09-2020	null	[MS,MS:1001208,SEQUEST,]	7.0e-3	null	ms_run[1]:scan=3372	1882.6	3	1414.78315	472.26623	K	Q	301	313
PSM	LLPLELEK	-256_16964	P16331	1	Mouse_09-2020	null	[MS,MS:1001208,SEQUEST,]	5.3e-3	null	ms_run[1]:scan=3342	1867.3	2	954.58513	477.79714	K	A	364	372
PSM	HDPSLQPWSASYDPGSAKTILNNGK	-256_16939	P16015	1	Mouse_09-2020	null	[MS,MS:1001208,SEQUEST,]	5.4e-4	null	ms_run[1]:scan=3339	1865.6	4	2683.30874	671.58322	K	C	40	65
PSM	FAPPQPAEPWSSVK	-256_16867	Q91WU0	1	Mouse_09-2020	null	[MS,MS:1001208,SEQUEST,]	3.0e-3	null	ms_run[1]:scan=3328	1859.9	2	1540.77971	770.89337	R	A	65	79
PSM	DYPLIPVGK	-256_16855	P24270	1	Mouse_09-2020	null	[MS,MS:1001208,SEQUEST,]	8.9e-4	null	ms_run[1]:scan=3326	1858.8	2	1001.56645	501.28694	K	V	307	316
PSM	TFAATIPRPFSVR	-256_16839	P16331	1	Mouse_09-2020	null	[MS,MS:1001208,SEQUEST,]	5.4e-4	null	ms_run[1]:scan=3324	1857.8	3	1462.81537	488.27702	R	D	401	414
PSM	NLRVNAGDQPGADLGPLITPQAK	-256_16833	Q9EQ20	1	Mouse_09-2020	null	[MS,MS:1001208,SEQUEST,]	5.4e-4	null	ms_run[1]:scan=3322	1857.0	3	2345.26078	782.42391	K	R	342	365
PSM	AAVPSGASTGIYEALELRDNDKTR	-256_16813	P17182	1	Mouse_09-2020	null	[MS,MS:1001208,SEQUEST,]	5.4e-4	null	ms_run[1]:scan=3319	1855.3	4	2534.28310	634.32659	R	M	33	57
PSM	TVVYGITTGFGK	-256_16805	P35492	1	Mouse_09-2020	null	[MS,MS:1001208,SEQUEST,]	5.4e-4	null	ms_run[1]:scan=3318	1854.7	2	1242.67253	621.84007	R	A	161	173
PSM	HLQLAIRNDEELNKLLGK	-256_16793	Q64523	1	Mouse_09-2020	null	[MS,MS:1001208,SEQUEST,]	8.9e-4	null	ms_run[1]:scan=3316	1853.7	4	2104.18911	526.80229	R	T	83	101
PSM	TGQSYLAAGLLK	-256_16748	Q99MZ7	1	Mouse_09-2020	null	[MS,MS:1001208,SEQUEST,]	5.4e-4	null	ms_run[1]:scan=3308	1849.6	2	1221.68608	611.34552	K	Q	6	18
PSM	RQASGGPVDIGPEYQQDLDRELYK	-256_16740	P97450	1	Mouse_09-2020	null	[MS,MS:1001208,SEQUEST,]	5.4e-4	null	ms_run[1]:scan=3307	1849.0	4	2734.34951	684.34123	K	K	54	78
PSM	SGVLPWLRPDSK	-256_16719	Q91X83	1	Mouse_09-2020	null	[MS,MS:1001208,SEQUEST,]	5.4e-4	null	ms_run[1]:scan=3304	1847.5	3	1354.74662	452.25410	R	Q	171	183
PSM	NFHFVHSSADVDSVVSGTLR	-256_16714	Q8CHT0	1	Mouse_09-2020	null	[MS,MS:1001208,SEQUEST,]	5.4e-4	null	ms_run[1]:scan=3303	1846.9	3	2174.08005	725.35902	K	A	318	338
PSM	SIGVSNFNFR	-256_16954	Q91WT7	1	Mouse_09-2020	null	[MS,MS:1001208,SEQUEST,]	5.4e-4	null	ms_run[1]:scan=3341	1866.6	2	1140.57805	570.79345	K	L	162	172
PSM	TQVFKDFSELEPDKFQNK	-256_17213	Q9ET01	1	Mouse_09-2020	null	[MS,MS:1001208,SEQUEST,]	5.4e-4	null	ms_run[1]:scan=3380	1886.7	4	2200.09292	550.77848	K	N	466	484
PSM	GILIGIQQSFRPR	-256_17221	Q8C196	1	Mouse_09-2020	null	[MS,MS:1001208,SEQUEST,]	5.4e-4	null	ms_run[1]:scan=3381	1887.2	3	1484.87345	495.62805	K	L	1361	1374
PSM	LVINGKPITIFQERDPTNIK	-256_17227	A0A1D5RLD8	1	Mouse_09-2020	null	[MS,MS:1001208,SEQUEST,]	5.4e-4	null	ms_run[1]:scan=3382	1887.8	4	2296.30507	574.83104	K	G	65	85
PSM	VSLAVLNPYIKR	-256_17730	Q9DB20	1	Mouse_09-2020	null	[MS,MS:1001208,SEQUEST,]	5.4e-4	null	ms_run[1]:scan=3464	1930.3	3	1372.83103	458.28188	K	V	74	86
PSM	AVLITYGPYAVNGK	-256_17718	Q9DCS2	1	Mouse_09-2020	null	[MS,MS:1001208,SEQUEST,]	8.9e-4	null	ms_run[1]:scan=3462	1929.1	2	1465.80022	733.40611	K	S	134	148
PSM	FDRGYISPYFINTSK	-256_17713	P63038	1	Mouse_09-2020	null	[MS,MS:1001208,SEQUEST,]	5.4e-4	null	ms_run[1]:scan=3461	1928.6	3	1807.90116	603.30530	K	Q	219	234
PSM	LSSLDVVHAALVNK	-256_17707	Q91XE0	1	Mouse_09-2020	null	[MS,MS:1001208,SEQUEST,]	8.9e-4	null	ms_run[1]:scan=3460	1928.1	3	1465.83872	489.28395	K	W	170	184
PSM	TSIAIDTIINQK	-256_17700	Q03265	1	Mouse_09-2020	null	[MS,MS:1001208,SEQUEST,]	5.4e-4	null	ms_run[1]:scan=3459	1927.6	2	1316.74248	658.87464	K	F	219	231
PSM	QIFGEATKQPGIVFVAAK	-256_17674	F6Y6L6	1	Mouse_09-2020	null	[MS,MS:1001208,SEQUEST,]	8.9e-4	null	ms_run[1]:scan=3453	1924.6	3	1904.06412	635.35952	K	D	44	62
PSM	YAEIYGISSAHTLLR	-256_17665	Q99K67	1	Mouse_09-2020	null	[MS,MS:1001208,SEQUEST,]	5.4e-4	null	ms_run[1]:scan=3452	1924.1	3	1693.89402	565.30178	K	T	708	723
PSM	TGVAPIIDVVR	-256_17660	P14115	1	Mouse_09-2020	null	[MS,MS:1001208,SEQUEST,]	5.4e-4	null	ms_run[1]:scan=3451	1923.5	2	1139.67766	570.34278	K	G	95	106
PSM	SDLTKDITTSVLTVNNK	-256_17643	Q9QXF8	1	Mouse_09-2020	null	[MS,MS:1001208,SEQUEST,]	5.4e-4	null	ms_run[1]:scan=3449	1922.4	3	1848.99021	617.00195	K	H	197	214
PSM	GFSLEELR	-256_17637	P47963	1	Mouse_09-2020	null	[MS,MS:1001208,SEQUEST,]	8.9e-4	null	ms_run[1]:scan=3448	1921.9	2	950.49370	475.75072	R	A	75	83
PSM	FFNEVFR	-256_17600	P52825	1	Mouse_09-2020	null	[MS,MS:1001208,SEQUEST,]	1.2e-3	null	ms_run[1]:scan=3442	1919.0	2	958.47777	479.74270	R	S	383	390
PSM	LNDGHLIPALGFGTYKPK	-256_17593	Q9JLI0	1	Mouse_09-2020	null	[MS,MS:1001208,SEQUEST,]	1.2e-3	null	ms_run[1]:scan=3441	1918.4	4	1941.05605	486.02027	K	V	10	28
PSM	VYGTVFHINQGNPFK	-256_17572	Q9DCY0	1	Mouse_09-2020	null	[MS,MS:1001208,SEQUEST,]	5.4e-4	null	ms_run[1]:scan=3438	1916.7	3	1720.87772	574.29837	K	K	27	42
PSM	YPQLLSGIR	-256_17510	P50247	1	Mouse_09-2020	null	[MS,MS:1001208,SEQUEST,]	5.4e-4	null	ms_run[1]:scan=3426	1910.5	2	1046.59905	523.80329	K	I	143	152
PSM	LFILTEAR	-256_17491	Q8BU30	1	Mouse_09-2020	null	[MS,MS:1001208,SEQUEST,]	2.9e-2	null	ms_run[1]:scan=3423	1908.9	2	962.56676	481.78711	K	S	255	263
PSM	SHAPVYFYEFQHRPSFFK	-256_17484	Q8BK48	1	Mouse_09-2020	null	[MS,MS:1001208,SEQUEST,]	1.2e-3	null	ms_run[1]:scan=3421	1908.1	4	2287.10463	572.53254	R	F	429	447
PSM	GAAFLGLGTDSVRVVK	-256_17450	Q9DBE0	1	Mouse_09-2020	null	[MS,MS:1001208,SEQUEST,]	5.4e-4	null	ms_run[1]:scan=3416	1905.3	3	1589.90311	530.63851	K	D	197	213
PSM	IFINLPR	-256_17440	A0A498WGD8	1	Mouse_09-2020	null	[MS,MS:1001208,SEQUEST,]	1.2e-3	null	ms_run[1]:scan=3415	1904.8	2	872.53465	436.77126	K	M	196	203
PSM	QAGIAQLYGIAGSTNVTGDQVKK	-256_17433	Q9QXD6	1	Mouse_09-2020	null	[MS,MS:1001208,SEQUEST,]	5.4e-4	null	ms_run[1]:scan=3414	1904.3	3	2319.23124	773.74828	R	D	51	74
PSM	VTNEPILAFSQGSPERDALQK	-256_17340	Q8CHT0	1	Mouse_09-2020	null	[MS,MS:1001208,SEQUEST,]	8.2e-3	null	ms_run[1]:scan=3399	1896.7	3	2300.18955	767.40088	K	L	31	52
PSM	QINWTVLYRR	-256_17321	Q8BP67	1	Mouse_09-2020	null	[MS,MS:1001208,SEQUEST,]	2.7e-2	null	ms_run[1]:scan=3397	1895.7	3	1348.74808	450.25433	R	H	48	58
PSM	ASLQNLLSASQAR	-256_17306	P35505	1	Mouse_09-2020	null	[MS,MS:1001208,SEQUEST,]	5.4e-4	null	ms_run[1]:scan=3395	1894.5	2	1358.73906	679.87296	R	R	83	96
PSM	IVPNILLEQGK	-256_17273	Q9CZU6	1	Mouse_09-2020	null	[MS,MS:1001208,SEQUEST,]	5.4e-4	null	ms_run[1]:scan=3390	1891.9	2	1223.73979	612.37154	K	K	383	394
PSM	YVTLIYTNYENGK	-256_17265	P19157	1	Mouse_09-2020	null	[MS,MS:1001208,SEQUEST,]	3.0e-3	null	ms_run[1]:scan=3388	1891.0	3	1577.78592	526.59972	K	D	104	117
PSM	LVINGKPITIFQERDPTNIK	-256_17249	A0A1D5RLD8	1	Mouse_09-2020	null	[MS,MS:1001208,SEQUEST,]	5.4e-4	null	ms_run[1]:scan=3385	1889.3	3	2296.30533	766.10563	K	G	65	85
PSM	FYGPEGPYGVFAGRDASR	-256_17241	O55022	1	Mouse_09-2020	null	[MS,MS:1001208,SEQUEST,]	5.4e-4	null	ms_run[1]:scan=3384	1888.8	3	1945.91928	649.31123	K	L	106	124
PSM	GILIGIQQSFRPR	-256_17236	Q8C196	1	Mouse_09-2020	null	[MS,MS:1001208,SEQUEST,]	5.4e-4	null	ms_run[1]:scan=3383	1888.3	2	1484.87053	742.93844	K	L	1361	1374
PSM	GTEFLAAPSSYYK	-256_16591	P49429	1	Mouse_09-2020	null	[MS,MS:1001208,SEQUEST,]	5.4e-4	null	ms_run[1]:scan=3283	1836.6	2	1433.69487	717.35100	R	L	285	298
PSM	EWPANLDLK	-256_18765	Q8C196	1	Mouse_09-2020	null	[MS,MS:1001208,SEQUEST,]	1.2e-3	null	ms_run[1]:scan=3643	2022.7	2	1085.56304	543.28493	K	E	832	841
PSM	AIGLPEDLIQKGKDIK	-256_14710	P12710	1	Mouse_09-2020	null	[MS,MS:1001208,SEQUEST,]	5.4e-4	null	ms_run[1]:scan=2975	1677.5	4	1738.01162	435.25819	K	V	21	37
PSM	YGLAATVWSKDVGR	-256_14667	Q8BH00	1	Mouse_09-2020	null	[MS,MS:1001208,SEQUEST,]	5.4e-4	null	ms_run[1]:scan=2968	1674.0	3	1522.80255	508.27194	R	H	417	431
PSM	SQYILSISRENLNK	-256_12045	Q91WN4	1	Mouse_09-2020	null	[MS,MS:1001208,SEQUEST,]	6.7e-3	null	ms_run[1]:scan=2550	1458.2	3	1664.89798	555.63705	K	L	103	117
PSM	LDHHPEWFNVYNK	-256_12038	A0A1W2P7A4	1	Mouse_09-2020	null	[MS,MS:1001208,SEQUEST,]	5.4e-4	null	ms_run[1]:scan=2549	1457.6	3	1698.80198	566.93896	K	H	16	29
PSM	VQQTVQDLFGRAPSK	-256_12031	P38647	1	Mouse_09-2020	null	[MS,MS:1001208,SEQUEST,]	5.4e-4	null	ms_run[1]:scan=2548	1457.0	3	1673.89615	558.63717	K	V	395	410
PSM	IVVLLQR	-256_12021	P97371	1	Mouse_09-2020	null	[MS,MS:1001208,SEQUEST,]	8.9e-4	null	ms_run[1]:scan=2547	1456.5	2	840.56609	420.78691	K	K	110	117
PSM	VYDLNEIAK	-256_12014	A0A1L1SSF8	1	Mouse_09-2020	null	[MS,MS:1001208,SEQUEST,]	8.9e-4	null	ms_run[1]:scan=2546	1456.0	2	1064.56096	532.78476	K	I	44	53
PSM	VGLQVVAVKAPGFGDNRK	-256_12007	P63038	1	Mouse_09-2020	null	[MS,MS:1001208,SEQUEST,]	5.4e-4	null	ms_run[1]:scan=2545	1455.5	4	1855.05593	464.51917	K	Q	293	311
PSM	GELLEAIK	-256_11995	P09671	1	Mouse_09-2020	null	[MS,MS:1001208,SEQUEST,]	6.7e-3	null	ms_run[1]:scan=2543	1454.4	2	872.50884	436.75802	K	D	115	123
PSM	AIQGWLK	-256_11979	Q8VC30	1	Mouse_09-2020	null	[MS,MS:1001208,SEQUEST,]	1.7e-2	null	ms_run[1]:scan=2540	1453.1	2	815.47704	408.24234	K	G	414	421
PSM	KAQDEGHLSDIVPFKVPGKDTVTK	-256_11919	Q99JY0	1	Mouse_09-2020	null	[MS,MS:1001208,SEQUEST,]	8.9e-4	null	ms_run[1]:scan=2530	1447.9	5	2609.39100	522.68449	K	N	255	279
PSM	DSQGNLFRNVLKEK	-256_11889	Q91Y97	1	Mouse_09-2020	null	[MS,MS:1001208,SEQUEST,]	5.4e-4	null	ms_run[1]:scan=2526	1445.7	3	1647.88089	549.96528	K	I	88	102
PSM	TYIIGELHPDDR	-256_11881	G5E850	1	Mouse_09-2020	null	[MS,MS:1001208,SEQUEST,]	5.4e-4	null	ms_run[1]:scan=2525	1445.2	3	1428.71088	476.90877	K	K	78	90
PSM	GIRPAINVGLSVSR	-256_11873	Q03265	1	Mouse_09-2020	null	[MS,MS:1001208,SEQUEST,]	5.4e-4	null	ms_run[1]:scan=2524	1444.7	3	1438.84787	480.28781	K	G	403	417
PSM	YAAELHLVHWNPK	-256_12084	P16015	1	Mouse_09-2020	null	[MS,MS:1001208,SEQUEST,]	5.4e-4	null	ms_run[1]:scan=2556	1461.2	3	1577.82126	526.61229	K	N	114	127
PSM	EWPANLDLKK	-256_11859	Q8C196	1	Mouse_09-2020	null	[MS,MS:1001208,SEQUEST,]	8.9e-4	null	ms_run[1]:scan=2522	1443.6	3	1213.65644	405.22403	K	L	832	842
PSM	AGPNIYELR	-256_11831	O55125	1	Mouse_09-2020	null	[MS,MS:1001208,SEQUEST,]	5.4e-4	null	ms_run[1]:scan=2517	1441.2	2	1032.54717	516.77727	R	Y	180	189
PSM	FNIIQPGPIKTK	-256_11793	Q9CQ62	1	Mouse_09-2020	null	[MS,MS:1001208,SEQUEST,]	5.4e-4	null	ms_run[1]:scan=2512	1438.4	3	1355.80423	452.60637	R	A	235	247
PSM	VNIKPQVDRYWLK	-256_11778	P50247	1	Mouse_09-2020	null	[MS,MS:1001208,SEQUEST,]	5.4e-4	null	ms_run[1]:scan=2510	1437.4	4	1658.93764	415.48988	K	G	319	332
PSM	FLEEATRVSQEHPVVLTK	-256_11763	Q8C196	1	Mouse_09-2020	null	[MS,MS:1001208,SEQUEST,]	3.9e-2	null	ms_run[1]:scan=2507	1436.0	4	2083.11684	521.53501	R	V	1151	1169
PSM	VFSGVVSTGLK	-256_11746	P58252	1	Mouse_09-2020	null	[MS,MS:1001208,SEQUEST,]	5.4e-4	null	ms_run[1]:scan=2505	1434.9	2	1093.62456	547.31623	R	R	416	427
PSM	GLLFSASK	-256_11738	Q99J08	1	Mouse_09-2020	null	[MS,MS:1001208,SEQUEST,]	1.5e-3	null	ms_run[1]:scan=2503	1433.8	2	822.47148	411.73963	K	D	110	118
PSM	FAFQAEVNR	-256_11730	P08113	1	Mouse_09-2020	null	[MS,MS:1001208,SEQUEST,]	5.4e-4	null	ms_run[1]:scan=2502	1433.3	2	1081.54241	541.27490	K	M	76	85
PSM	KYNRTPALIALRYQLQR	-256_11705	P70694	1	Mouse_09-2020	null	[MS,MS:1001208,SEQUEST,]	5.4e-4	null	ms_run[1]:scan=2497	1430.9	4	2104.21108	526.80891	K	V	247	264
PSM	LVQEVTDFAK	-256_11693	P07724	1	Mouse_09-2020	null	[MS,MS:1001208,SEQUEST,]	5.4e-4	null	ms_run[1]:scan=2495	1429.8	2	1149.61431	575.31115	K	C	66	76
PSM	RFDVSGYPTLK	-256_11675	A0A0R4J0Z1	1	Mouse_09-2020	null	[MS,MS:1001208,SEQUEST,]	5.4e-4	null	ms_run[1]:scan=2492	1428.1	2	1282.67754	641.84314	K	F	242	253
PSM	EYWQNLR	-256_11667	O35490	1	Mouse_09-2020	null	[MS,MS:1001208,SEQUEST,]	1.3e-2	null	ms_run[1]:scan=2491	1427.6	2	1008.48931	504.74852	K	A	350	357
PSM	IFSSEHDIFR	-256_11650	A0A0R4J083	1	Mouse_09-2020	null	[MS,MS:1001208,SEQUEST,]	1.2e-3	null	ms_run[1]:scan=2488	1426.0	3	1250.61271	417.54366	R	S	52	62
PSM	HGILRENIIDLSNANR	-256_11854	A2CEL1	1	Mouse_09-2020	null	[MS,MS:1001208,SEQUEST,]	5.4e-4	null	ms_run[1]:scan=2521	1443.1	3	1834.99802	612.33426	K	L	159	175
PSM	RIPLAEWESR	-256_11632	Q9CZ13	1	Mouse_09-2020	null	[MS,MS:1001208,SEQUEST,]	5.4e-4	null	ms_run[1]:scan=2485	1424.7	2	1256.67314	628.84094	R	Q	423	433
PSM	FAELTLK	-256_12091	Q8R0Y6	1	Mouse_09-2020	null	[MS,MS:1001208,SEQUEST,]	2.5e-3	null	ms_run[1]:scan=2557	1461.7	2	821.47655	411.24200	K	G	609	616
PSM	LRQIFNGTFVK	-256_12128	P14148	1	Mouse_09-2020	null	[MS,MS:1001208,SEQUEST,]	5.4e-4	null	ms_run[1]:scan=2562	1464.4	3	1322.75818	441.59083	R	N	136	147
PSM	IRHVISYSLSPFEQR	-256_12527	Q9CQ69	1	Mouse_09-2020	null	[MS,MS:1001208,SEQUEST,]	5.4e-4	null	ms_run[1]:scan=2625	1496.7	3	1831.98044	611.33197	R	F	11	26
PSM	DGVDFGKWR	-256_12520	Q91Y97	1	Mouse_09-2020	null	[MS,MS:1001208,SEQUEST,]	5.4e-4	null	ms_run[1]:scan=2624	1496.2	2	1079.52678	540.26707	K	V	141	150
PSM	IILLAEGR	-256_12512	P50247	1	Mouse_09-2020	null	[MS,MS:1001208,SEQUEST,]	5.4e-4	null	ms_run[1]:scan=2623	1495.6	2	884.55626	442.78183	R	V	336	344
PSM	FFQEEVIPHHTEWEK	-256_12492	A0A0R4J083	1	Mouse_09-2020	null	[MS,MS:1001208,SEQUEST,]	1.5e-3	null	ms_run[1]:scan=2620	1494.1	3	1955.92893	652.64773	K	G	67	82
PSM	YALYDATYETK	-256_12476	P45591	1	Mouse_09-2020	null	[MS,MS:1001208,SEQUEST,]	1.6e-2	null	ms_run[1]:scan=2617	1492.7	2	1337.62627	669.31663	R	S	82	93
PSM	NQLTSNPENTVFDAK	-256_12462	P20029	1	Mouse_09-2020	null	[MS,MS:1001208,SEQUEST,]	8.9e-4	null	ms_run[1]:scan=2615	1491.6	2	1677.80962	839.40757	K	L	83	98
PSM	GAWSNVLR	-256_12452	P51881	1	Mouse_09-2020	null	[MS,MS:1001208,SEQUEST,]	1.5e-3	null	ms_run[1]:scan=2614	1491.0	2	902.48369	451.74578	K	M	273	281
PSM	VITSGFNALEK	-256_12437	Q9WVL0	1	Mouse_09-2020	null	[MS,MS:1001208,SEQUEST,]	5.4e-4	null	ms_run[1]:scan=2612	1490.0	2	1178.64141	589.82442	K	L	134	145
PSM	DFTPAAQAAFQK	-256_12431	A8DUK4	1	Mouse_09-2020	null	[MS,MS:1001208,SEQUEST,]	5.4e-4	null	ms_run[1]:scan=2611	1489.5	2	1294.64372	647.82495	K	V	122	134
PSM	YVDLGGSYVGPTQNR	-256_12407	E9Q3X6	1	Mouse_09-2020	null	[MS,MS:1001208,SEQUEST,]	1.5e-2	null	ms_run[1]:scan=2607	1487.6	2	1625.79399	813.39954	K	L	53	68
PSM	FFQEEVIPHHTEWEK	-256_12403	A0A0R4J083	1	Mouse_09-2020	null	[MS,MS:1001208,SEQUEST,]	5.4e-4	null	ms_run[1]:scan=2606	1487.1	4	1955.92824	489.73762	K	G	67	82
PSM	FVNVVPTFGKK	-256_12396	A0A494BBA8	1	Mouse_09-2020	null	[MS,MS:1001208,SEQUEST,]	5.4e-4	null	ms_run[1]:scan=2605	1486.5	3	1235.71469	412.57641	R	G	81	92
PSM	TANSLLWK	-256_12098	Q8VCT4	1	Mouse_09-2020	null	[MS,MS:1001208,SEQUEST,]	1.5e-3	null	ms_run[1]:scan=2558	1462.2	2	932.52019	466.76363	K	Y	375	383
PSM	WIPQNDLLGHPK	-256_12373	Q8R084	1	Mouse_09-2020	null	[MS,MS:1001208,SEQUEST,]	5.4e-4	null	ms_run[1]:scan=2602	1484.9	3	1417.75861	473.25774	K	K	357	369
PSM	GFYIYQEGSK	-256_12356	Q8BMS1	1	Mouse_09-2020	null	[MS,MS:1001208,SEQUEST,]	5.4e-4	null	ms_run[1]:scan=2600	1483.8	2	1191.56890	596.28767	K	K	635	645
PSM	AGPWTPEAAVEHPEAVR	-256_12333	O35490	1	Mouse_09-2020	null	[MS,MS:1001208,SEQUEST,]	5.4e-4	null	ms_run[1]:scan=2595	1481.4	3	1816.89713	606.30408	K	L	41	58
PSM	VISTTKAPAAIGPYSQAVQVDR	-256_12314	P52760	1	Mouse_09-2020	null	[MS,MS:1001208,SEQUEST,]	5.4e-4	null	ms_run[1]:scan=2592	1479.7	3	2272.23062	758.08137	K	I	8	30
PSM	IFHVNWFRK	-256_12311	Q9Z2V4	1	Mouse_09-2020	null	[MS,MS:1001208,SEQUEST,]	2.8e-3	null	ms_run[1]:scan=2591	1479.2	3	1246.68418	416.23298	K	K	511	520
PSM	YYVTIIDAPGHR	-256_12303	P10126	1	Mouse_09-2020	null	[MS,MS:1001208,SEQUEST,]	5.4e-4	null	ms_run[1]:scan=2590	1478.6	3	1404.72745	468.91386	K	F	85	97
PSM	FYSVNVDYSK	-256_12297	Q62425	1	Mouse_09-2020	null	[MS,MS:1001208,SEQUEST,]	5.4e-4	null	ms_run[1]:scan=2589	1478.1	2	1221.57927	611.29295	K	K	65	75
PSM	QGLLQPEKPIVLK	-256_12268	Q64459	1	Mouse_09-2020	null	[MS,MS:1001208,SEQUEST,]	5.4e-4	null	ms_run[1]:scan=2584	1475.7	3	1462.89869	488.30458	R	V	481	494
PSM	VVDALGNAIDGKGPIGSK	-256_12251	Q03265	1	Mouse_09-2020	null	[MS,MS:1001208,SEQUEST,]	5.4e-4	null	ms_run[1]:scan=2581	1474.0	3	1710.93875	570.98434	R	R	150	168
PSM	SLRNDIGATVHELSR	-256_12222	P16331	1	Mouse_09-2020	null	[MS,MS:1001208,SEQUEST,]	1.5e-3	null	ms_run[1]:scan=2577	1471.9	4	1667.88369	417.72605	K	K	97	112
PSM	SGRFVTVQTISGTGALR	-256_12214	P05202	1	Mouse_09-2020	null	[MS,MS:1001208,SEQUEST,]	1.2e-3	null	ms_run[1]:scan=2576	1471.4	3	1749.97007	583.99172	K	G	123	140
PSM	GIIFNNGPTWKDVRR	-256_12193	Q05421	1	Mouse_09-2020	null	[MS,MS:1001208,SEQUEST,]	1.2e-3	null	ms_run[1]:scan=2572	1469.5	4	1772.95510	443.99432	K	S	113	128
PSM	WLPQNDLLGHPK	-256_12372	Q63886	0	Mouse_09-2020	null	[MS,MS:1001208,SEQUEST,]	5.4e-4	null	ms_run[1]:scan=2602	1484.9	3	1417.75861	473.25774	K	R	356	368
PSM	WLPQNDLLGHPK	-256_12372	Q8K169	0	Mouse_09-2020	null	[MS,MS:1001208,SEQUEST,]	5.4e-4	null	ms_run[1]:scan=2602	1484.9	3	1417.75861	473.25774	K	K	357	369
PSM	WLPQNDLLGHPK	-256_12372	Q3UEP4	0	Mouse_09-2020	null	[MS,MS:1001208,SEQUEST,]	5.4e-4	null	ms_run[1]:scan=2602	1484.9	3	1417.75861	473.25774	K	K	357	369
PSM	WSTPSGASWK	-256_11625	Q9DBM2	1	Mouse_09-2020	null	[MS,MS:1001208,SEQUEST,]	5.4e-4	null	ms_run[1]:scan=2484	1424.2	2	1106.52507	553.76691	K	A	279	289
PSM	YQLDKDGVVLFKK	-256_11612	P09103	1	Mouse_09-2020	null	[MS,MS:1001208,SEQUEST,]	1.5e-3	null	ms_run[1]:scan=2481	1422.5	3	1552.87278	518.29597	K	D	198	211
PSM	TYFPHFDVSHGSAQVK	-256_11604	Q91VB8	1	Mouse_09-2020	null	[MS,MS:1001208,SEQUEST,]	5.4e-4	null	ms_run[1]:scan=2480	1421.9	3	1819.87497	607.29692	K	H	42	58
PSM	SQIHDIVLVGGSTRIPK	-256_10957	P63017	1	Mouse_09-2020	null	[MS,MS:1001208,SEQUEST,]	5.4e-4	null	ms_run[1]:scan=2375	1368.0	3	1820.03537	607.35114	K	Q	329	346
PSM	WTSPQVIKETHKPLGDWR	-256_10952	Q8CHT0	1	Mouse_09-2020	null	[MS,MS:1001208,SEQUEST,]	5.4e-4	null	ms_run[1]:scan=2374	1367.4	4	2178.15151	545.29182	R	S	540	558
PSM	SQIHDIVLVGGSTRIPK	-256_10944	P63017	1	Mouse_09-2020	null	[MS,MS:1001208,SEQUEST,]	5.4e-4	null	ms_run[1]:scan=2373	1366.8	4	1820.03689	455.76517	K	Q	329	346
PSM	FLQEKGPSVDWGK	-256_10936	Q91ZJ5	1	Mouse_09-2020	null	[MS,MS:1001208,SEQUEST,]	5.4e-4	null	ms_run[1]:scan=2372	1366.3	3	1490.76249	497.59279	R	Q	65	78
PSM	LLGELLKDNSK	-256_10930	Q93092	1	Mouse_09-2020	null	[MS,MS:1001208,SEQUEST,]	8.9e-4	null	ms_run[1]:scan=2371	1365.7	3	1229.70911	410.57484	K	A	259	270
PSM	ITAFVVER	-256_10917	P50544	1	Mouse_09-2020	null	[MS,MS:1001208,SEQUEST,]	8.9e-4	null	ms_run[1]:scan=2369	1364.7	2	934.53508	467.77146	K	F	280	288
PSM	LIIAGTSAYAR	-256_10866	Q9CZN7	1	Mouse_09-2020	null	[MS,MS:1001208,SEQUEST,]	5.4e-4	null	ms_run[1]:scan=2360	1360.0	2	1135.64690	568.32713	R	I	220	231
PSM	FVDLYGAQK	-256_10849	Q8BMS1	1	Mouse_09-2020	null	[MS,MS:1001208,SEQUEST,]	8.9e-4	null	ms_run[1]:scan=2358	1359.0	2	1040.54155	520.77420	R	V	720	729
PSM	RIALTDNSLIAR	-256_10739	P14148	1	Mouse_09-2020	null	[MS,MS:1001208,SEQUEST,]	8.9e-4	null	ms_run[1]:scan=2341	1350.4	2	1342.78118	671.89370	K	L	188	200
PSM	AVFPSIVGRPR	-256_10723	P60710	1	Mouse_09-2020	null	[MS,MS:1001208,SEQUEST,]	8.9e-4	null	ms_run[1]:scan=2339	1349.2	2	1198.70610	599.85639	R	Q	29	40
PSM	TIAYGYIR	-256_10699	Q99LB7	1	Mouse_09-2020	null	[MS,MS:1001208,SEQUEST,]	3.0e-3	null	ms_run[1]:scan=2336	1347.6	2	956.51891	478.76363	K	P	865	873
PSM	RIALTDNSLIAR	-256_10676	P14148	1	Mouse_09-2020	null	[MS,MS:1001208,SEQUEST,]	5.4e-4	null	ms_run[1]:scan=2332	1345.7	3	1342.77546	448.26489	K	L	188	200
PSM	VGYVSGWGR	-256_10963	Q61646	1	Mouse_09-2020	null	[MS,MS:1001208,SEQUEST,]	5.4e-4	null	ms_run[1]:scan=2376	1368.5	2	980.49388	490.75106	R	A	219	228
PSM	LYIDSYEKDVAK	-256_10662	Q9D0F9	1	Mouse_09-2020	null	[MS,MS:1001208,SEQUEST,]	8.9e-4	null	ms_run[1]:scan=2330	1344.7	3	1443.73587	481.91705	R	N	516	528
PSM	LISEVIGER	-256_10629	E0CXN5	1	Mouse_09-2020	null	[MS,MS:1001208,SEQUEST,]	5.4e-4	null	ms_run[1]:scan=2326	1342.5	2	1015.57836	508.29276	K	G	108	117
PSM	FLVGPDGVPVRR	-256_10621	A0A0A6YY34	1	Mouse_09-2020	null	[MS,MS:1001208,SEQUEST,]	5.4e-4	null	ms_run[1]:scan=2325	1341.9	3	1311.75290	437.92258	K	S	108	120
PSM	QATVGDVNTDRPGLLDLKGK	-256_10597	P31786	1	Mouse_09-2020	null	[MS,MS:1001208,SEQUEST,]	8.9e-4	null	ms_run[1]:scan=2321	1340.0	3	2097.13144	699.71480	K	K	34	54
PSM	LFPSGLDQK	-256_10589	P14211	1	Mouse_09-2020	null	[MS,MS:1001208,SEQUEST,]	8.9e-4	null	ms_run[1]:scan=2320	1339.5	2	1004.54131	502.77420	K	M	112	121
PSM	AVFPSIVGRPR	-256_10577	P60710	1	Mouse_09-2020	null	[MS,MS:1001208,SEQUEST,]	5.4e-4	null	ms_run[1]:scan=2318	1338.3	3	1198.70542	400.24002	R	Q	29	40
PSM	QATVGDVNTDRPGLLDLKGK	-256_10570	P31786	1	Mouse_09-2020	null	[MS,MS:1001208,SEQUEST,]	5.4e-4	null	ms_run[1]:scan=2317	1337.8	4	2097.13125	525.03792	K	K	34	54
PSM	SSRYIATPIFSK	-256_10556	P10649	1	Mouse_09-2020	null	[MS,MS:1001208,SEQUEST,]	8.9e-4	null	ms_run[1]:scan=2315	1336.8	2	1369.74809	685.37735	K	A	200	212
PSM	NYSHALDGLYR	-256_10543	Q9QZD8	1	Mouse_09-2020	null	[MS,MS:1001208,SEQUEST,]	5.5e-3	null	ms_run[1]:scan=2312	1335.2	2	1308.63371	654.82020	R	A	139	150
PSM	GQPIYIQFSNHK	-256_10513	E9QMW9	1	Mouse_09-2020	null	[MS,MS:1001208,SEQUEST,]	1.5e-3	null	ms_run[1]:scan=2306	1332.1	3	1431.73642	477.91749	R	L	122	134
PSM	KPEEVDDEVFYSPR	-256_10508	P11725	1	Mouse_09-2020	null	[MS,MS:1001208,SEQUEST,]	5.4e-4	null	ms_run[1]:scan=2305	1331.6	3	1709.80222	570.60542	R	L	307	321
PSM	SSRYIATPIFSK	-256_10491	P10649	1	Mouse_09-2020	null	[MS,MS:1001208,SEQUEST,]	5.4e-4	null	ms_run[1]:scan=2303	1330.6	3	1369.74707	457.25399	K	A	200	212
PSM	VIQGSLDSLPQAVRK	-256_10459	Q9Z2V4	1	Mouse_09-2020	null	[MS,MS:1001208,SEQUEST,]	5.4e-4	null	ms_run[1]:scan=2297	1327.6	3	1610.92215	537.64566	K	V	15	30
PSM	AAWGKIGGHGAEYGAEALER	-256_10655	Q91VB8	1	Mouse_09-2020	null	[MS,MS:1001208,SEQUEST,]	5.4e-4	null	ms_run[1]:scan=2329	1344.0	4	2043.00429	511.50652	K	F	13	33
PSM	AAVSGLWGK	-256_10978	A8DUK4	1	Mouse_09-2020	null	[MS,MS:1001208,SEQUEST,]	5.4e-4	null	ms_run[1]:scan=2380	1370.4	2	888.49388	444.75053	K	N	10	19
PSM	FHQLDIDNPQSIR	-256_10985	P48758	1	Mouse_09-2020	null	[MS,MS:1001208,SEQUEST,]	5.4e-4	null	ms_run[1]:scan=2381	1370.9	3	1582.79697	528.27059	R	L	59	72
PSM	KGERADLIAYLK	-256_11013	P62897	1	Mouse_09-2020	null	[MS,MS:1001208,SEQUEST,]	8.9e-4	null	ms_run[1]:scan=2385	1373.1	3	1376.78885	459.60139	K	A	89	101
PSM	TYFPHFDVSHGSAQVK	-256_11596	Q91VB8	1	Mouse_09-2020	null	[MS,MS:1001208,SEQUEST,]	5.4e-4	null	ms_run[1]:scan=2479	1421.4	4	1819.88100	455.72451	K	H	42	58
PSM	FGEPIPISK	-256_11501	P35505	1	Mouse_09-2020	null	[MS,MS:1001208,SEQUEST,]	3.0e-3	null	ms_run[1]:scan=2462	1412.8	2	987.54949	494.27912	R	H	212	221
PSM	GWYQYDKPLGR	-256_11493	Q9DBM2	1	Mouse_09-2020	null	[MS,MS:1001208,SEQUEST,]	5.4e-4	null	ms_run[1]:scan=2461	1412.2	2	1382.68096	691.84622	K	H	573	584
PSM	NEEILNSLK	-256_11478	A0A0A6YY34	1	Mouse_09-2020	null	[MS,MS:1001208,SEQUEST,]	1.2e-3	null	ms_run[1]:scan=2459	1411.1	2	1059.56792	530.28767	K	V	30	39
PSM	LYYFNGR	-256_11465	P24472	1	Mouse_09-2020	null	[MS,MS:1001208,SEQUEST,]	2.5e-3	null	ms_run[1]:scan=2457	1410.1	2	932.46099	466.73488	K	R	7	14
PSM	VLWRFDGKKPDTLGSNTRLYK	-256_11444	Q8R084	1	Mouse_09-2020	null	[MS,MS:1001208,SEQUEST,]	5.4e-4	null	ms_run[1]:scan=2453	1408.2	5	2494.35468	499.67712	K	I	336	357
PSM	GWYQYDKPLGR	-256_11402	Q9DBM2	1	Mouse_09-2020	null	[MS,MS:1001208,SEQUEST,]	5.4e-4	null	ms_run[1]:scan=2447	1404.9	3	1382.68055	461.56657	K	H	573	584
PSM	EGSFYTLR	-256_11398	Q63886	1	Mouse_09-2020	null	[MS,MS:1001208,SEQUEST,]	1.2e-3	null	ms_run[1]:scan=2446	1404.4	2	972.47777	486.74290	K	F	72	80
PSM	ALKPTVFPTVPR	-256_11376	Q8JZR0	1	Mouse_09-2020	null	[MS,MS:1001208,SEQUEST,]	1.2e-3	null	ms_run[1]:scan=2442	1402.5	3	1325.79398	442.60285	K	L	342	354
PSM	KLWGDRYFDPANGK	-256_11369	P58252	1	Mouse_09-2020	null	[MS,MS:1001208,SEQUEST,]	1.5e-3	null	ms_run[1]:scan=2441	1402.0	3	1666.82956	556.28272	K	S	259	273
PSM	KKELEEIVQPIISK	-256_11361	P20029	1	Mouse_09-2020	null	[MS,MS:1001208,SEQUEST,]	5.4e-4	null	ms_run[1]:scan=2440	1401.4	3	1653.97684	551.99770	K	Y	621	635
PSM	WLAESIR	-256_11345	P52196	1	Mouse_09-2020	null	[MS,MS:1001208,SEQUEST,]	8.9e-4	null	ms_run[1]:scan=2438	1400.3	2	874.47765	437.74270	K	G	15	22
PSM	LWDLTTGTTTRR	-256_11249	P68040	1	Mouse_09-2020	null	[MS,MS:1001208,SEQUEST,]	5.4e-4	null	ms_run[1]:scan=2424	1393.0	3	1420.75275	474.25629	R	V	89	101
PSM	FLTATSLAR	-256_11223	Q9WVM8	1	Mouse_09-2020	null	[MS,MS:1001208,SEQUEST,]	8.9e-4	null	ms_run[1]:scan=2419	1390.6	2	979.55663	490.28219	R	P	6	15
PSM	TAWTFSR	-256_11191	Q9CPU0	1	Mouse_09-2020	null	[MS,MS:1001208,SEQUEST,]	1.2e-3	null	ms_run[1]:scan=2415	1388.4	2	868.43126	434.71923	K	A	89	96
PSM	IAATILTSPDLRK	-256_11168	P05202	1	Mouse_09-2020	null	[MS,MS:1001208,SEQUEST,]	5.4e-4	null	ms_run[1]:scan=2411	1386.3	3	1398.83155	466.94868	R	W	326	339
PSM	QLGGYVATIGTK	-256_11132	Q64374	1	Mouse_09-2020	null	[MS,MS:1001208,SEQUEST,]	5.4e-4	null	ms_run[1]:scan=2405	1383.3	2	1207.66826	604.33770	R	C	65	77
PSM	SSVEWQIR	-256_11115	Q91YI0	1	Mouse_09-2020	null	[MS,MS:1001208,SEQUEST,]	1.2e-3	null	ms_run[1]:scan=2403	1382.2	2	1004.51384	502.76162	K	V	446	454
PSM	ESYSVYVYK	-256_11109	Q64475	1	Mouse_09-2020	null	[MS,MS:1001208,SEQUEST,]	1.2e-3	null	ms_run[1]:scan=2402	1381.7	2	1137.54680	569.27677	K	L	36	45
PSM	IQTQPGYANTLREAVPK	-256_11102	G5E902	1	Mouse_09-2020	null	[MS,MS:1001208,SEQUEST,]	3.6e-2	null	ms_run[1]:scan=2400	1380.7	3	1886.01688	629.34253	R	Y	186	203
PSM	LWSTFHRPELVR	-256_11094	Q91WT7	1	Mouse_09-2020	null	[MS,MS:1001208,SEQUEST,]	5.4e-4	null	ms_run[1]:scan=2398	1379.8	3	1540.83908	514.28429	K	C	85	97
PSM	TALLGLTK	-256_11087	Q99LB2	1	Mouse_09-2020	null	[MS,MS:1001208,SEQUEST,]	1.2e-3	null	ms_run[1]:scan=2397	1379.3	2	816.51903	408.76310	K	F	188	196
PSM	LVPVGYGIK	-256_11077	A0A087WS46	1	Mouse_09-2020	null	[MS,MS:1001208,SEQUEST,]	8.9e-4	null	ms_run[1]:scan=2396	1378.8	2	945.57683	473.29203	K	L	136	145
PSM	NLDIERPTYTNLNR	-256_11065	P05214	1	Mouse_09-2020	null	[MS,MS:1001208,SEQUEST,]	5.4e-4	null	ms_run[1]:scan=2394	1377.6	3	1718.88370	573.63219	R	I	216	230
PSM	INLIYSR	-256_11057	O35459	1	Mouse_09-2020	null	[MS,MS:1001208,SEQUEST,]	1.2e-3	null	ms_run[1]:scan=2393	1377.1	2	878.51103	439.75835	K	H	276	283
PSM	IFINNEWHNSVSGK	-256_11048	P24549	1	Mouse_09-2020	null	[MS,MS:1001208,SEQUEST,]	5.4e-4	null	ms_run[1]:scan=2392	1376.5	3	1644.81388	548.94248	K	F	23	37
PSM	YGVSGYPTLK	-256_11029	P27773	1	Mouse_09-2020	null	[MS,MS:1001208,SEQUEST,]	5.4e-4	null	ms_run[1]:scan=2389	1375.0	2	1084.56792	542.78731	K	F	95	105
PSM	FSGVYLEKEVVEK	-256_12534	P40936	1	Mouse_09-2020	null	[MS,MS:1001208,SEQUEST,]	5.4e-4	null	ms_run[1]:scan=2626	1497.2	3	1526.81037	509.60821	K	I	212	225
PSM	RTPFGAYGGLLK	-256_14703	Q8BWT1	1	Mouse_09-2020	null	[MS,MS:1001208,SEQUEST,]	5.4e-4	null	ms_run[1]:scan=2974	1677.0	2	1279.71636	640.36150	K	F	14	26
PSM	LVQDVANNTNEEAGDGTTTATVLAR	-256_12541	P63038	1	Mouse_09-2020	null	[MS,MS:1001208,SEQUEST,]	5.4e-4	null	ms_run[1]:scan=2627	1497.9	3	2560.25095	854.08769	K	I	97	122
PSM	SVPTWLK	-256_12562	Q921R2	1	Mouse_09-2020	null	[MS,MS:1001208,SEQUEST,]	4.3e-2	null	ms_run[1]:scan=2631	1499.8	2	830.47667	415.74217	R	T	21	28
PSM	LTPIGYIPK	-256_14186	Q9Z2V4	1	Mouse_09-2020	null	[MS,MS:1001208,SEQUEST,]	3.3e-2	null	ms_run[1]:scan=2887	1632.0	2	1001.60417	501.30514	K	N	552	561
PSM	SFPFVSK	-256_14162	Q8C196	1	Mouse_09-2020	null	[MS,MS:1001208,SEQUEST,]	7.2e-3	null	ms_run[1]:scan=2884	1630.5	2	811.43450	406.22107	R	L	1263	1270
PSM	VRLLADPTGAFGK	-256_14137	P99029	1	Mouse_09-2020	null	[MS,MS:1001208,SEQUEST,]	5.4e-4	null	ms_run[1]:scan=2880	1628.6	3	1344.76233	448.92599	K	T	143	156
PSM	ASAELALGENNEVLK	-256_14132	P05202	1	Mouse_09-2020	null	[MS,MS:1001208,SEQUEST,]	5.4e-4	null	ms_run[1]:scan=2879	1627.9	2	1557.81316	779.40958	K	G	108	123
PSM	VTHAVVTVPAYFNDAQR	-256_14125	P20029	1	Mouse_09-2020	null	[MS,MS:1001208,SEQUEST,]	5.4e-4	null	ms_run[1]:scan=2878	1627.4	3	1887.97281	629.99524	K	A	166	183
PSM	LKPAFKDGGSTTAGNSSQVSDGAAAVLLAR	-256_14117	Q8VCH0	1	Mouse_09-2020	null	[MS,MS:1001208,SEQUEST,]	5.4e-4	null	ms_run[1]:scan=2877	1626.9	4	2889.51186	723.13208	K	S	260	290
PSM	DITTSVLTVNNK	-256_14103	Q9QXF8	1	Mouse_09-2020	null	[MS,MS:1001208,SEQUEST,]	5.4e-4	null	ms_run[1]:scan=2875	1625.8	2	1304.70586	652.85645	K	H	202	214
PSM	TLADAEGDVFR	-256_14077	Q9EQ20	1	Mouse_09-2020	null	[MS,MS:1001208,SEQUEST,]	5.4e-4	null	ms_run[1]:scan=2870	1623.4	2	1193.58049	597.29348	K	L	130	141
PSM	SQIFSTASDNQPTVTIK	-256_14070	P20029	1	Mouse_09-2020	null	[MS,MS:1001208,SEQUEST,]	2.9e-2	null	ms_run[1]:scan=2869	1622.9	2	1836.93547	918.97053	K	Y	449	466
PSM	VQPYLDEFQK	-256_14063	Q00623	1	Mouse_09-2020	null	[MS,MS:1001208,SEQUEST,]	1.5e-2	null	ms_run[1]:scan=2868	1622.2	2	1266.63628	633.82188	K	W	120	130
PSM	EATWVVDVK	-256_14040	P32020	1	Mouse_09-2020	null	[MS,MS:1001208,SEQUEST,]	1.2e-3	null	ms_run[1]:scan=2865	1620.6	2	1046.55217	523.77948	K	G	471	480
PSM	LLADPTGAFGK	-256_14030	P99029	1	Mouse_09-2020	null	[MS,MS:1001208,SEQUEST,]	5.4e-4	null	ms_run[1]:scan=2864	1620.1	2	1089.59343	545.30058	R	T	145	156
PSM	GNWGHLDQVAALR	-256_14192	Q8VCT4	1	Mouse_09-2020	null	[MS,MS:1001208,SEQUEST,]	5.4e-4	null	ms_run[1]:scan=2888	1632.6	3	1436.73832	479.58462	R	V	187	200
PSM	TSVPFLGR	-256_13995	Q99LB7	1	Mouse_09-2020	null	[MS,MS:1001208,SEQUEST,]	5.4e-4	null	ms_run[1]:scan=2858	1617.2	2	876.49346	438.75053	K	A	804	812
PSM	GFGVVFSNGNR	-256_13981	Q64458	1	Mouse_09-2020	null	[MS,MS:1001208,SEQUEST,]	5.4e-4	null	ms_run[1]:scan=2856	1616.0	2	1153.57512	577.29108	K	K	109	120
PSM	FNASQLITQR	-256_13948	O35129	1	Mouse_09-2020	null	[MS,MS:1001208,SEQUEST,]	5.4e-4	null	ms_run[1]:scan=2851	1613.4	2	1177.63213	589.31984	K	Q	148	158
PSM	GTPLDTEVPLER	-256_13940	G5E8R3	1	Mouse_09-2020	null	[MS,MS:1001208,SEQUEST,]	5.4e-4	null	ms_run[1]:scan=2849	1612.6	2	1326.69084	663.84862	K	F	819	831
PSM	APLVLEQGLR	-256_13933	P54869	1	Mouse_09-2020	null	[MS,MS:1001208,SEQUEST,]	5.4e-4	null	ms_run[1]:scan=2848	1612.0	2	1095.65154	548.32967	K	T	222	232
PSM	TWGTVFR	-256_13925	P16331	1	Mouse_09-2020	null	[MS,MS:1001208,SEQUEST,]	1.5e-3	null	ms_run[1]:scan=2847	1611.5	2	866.45104	433.72960	K	L	186	193
PSM	LQFWTK	-256_13916	Q8BK48	0	Mouse_09-2020	null	[MS,MS:1001208,SEQUEST,]	4.9e-2	null	ms_run[1]:scan=2846	1610.9	2	822.45055	411.72906	R	L	535	541
PSM	LQFWTK	-256_13916	Q8QZR3	0	Mouse_09-2020	null	[MS,MS:1001208,SEQUEST,]	4.9e-2	null	ms_run[1]:scan=2846	1610.9	2	822.45055	411.72906	R	L	534	540
PSM	AFPSYFSK	-256_13891	Q9CQ69	1	Mouse_09-2020	null	[MS,MS:1001208,SEQUEST,]	1.2e-3	null	ms_run[1]:scan=2843	1609.3	2	946.46697	473.73709	R	I	26	34
PSM	KIGGIFAFK	-256_13883	P32020	1	Mouse_09-2020	null	[MS,MS:1001208,SEQUEST,]	1.2e-3	null	ms_run[1]:scan=2842	1608.8	2	980.59264	490.80002	K	K	454	463
PSM	TVIIEQSWGSPK	-256_13855	P63038	1	Mouse_09-2020	null	[MS,MS:1001208,SEQUEST,]	1.2e-3	null	ms_run[1]:scan=2836	1605.8	2	1344.71758	672.86153	R	T	61	73
PSM	WALWFFK	-256_32500	A0A0G2JGT5	1	Mouse_09-2020	null	[MS,MS:1001208,SEQUEST,]	3.0e-3	null	ms_run[1]:scan=6868	3551.6	2	997.52910	499.26836	R	D	43	50
PSM	LYSEFLGK	-256_13821	P10649	0	Mouse_09-2020	null	[MS,MS:1001208,SEQUEST,]	3.9e-3	null	ms_run[1]:scan=2831	1603.1	2	956.50908	478.75802	K	P	137	145
PSM	LYSEFLGK	-256_13821	D3YX76	0	Mouse_09-2020	null	[MS,MS:1001208,SEQUEST,]	3.9e-3	null	ms_run[1]:scan=2831	1603.1	2	956.50908	478.75802	K	P	103	111
PSM	HLDRIVALFPK	-256_13815	Q9ET01	1	Mouse_09-2020	null	[MS,MS:1001208,SEQUEST,]	5.4e-4	null	ms_run[1]:scan=2830	1602.6	3	1308.77735	436.93107	K	I	411	422
PSM	QLAPIWDK	-256_13986	P09103	1	Mouse_09-2020	null	[MS,MS:1001208,SEQUEST,]	8.9e-4	null	ms_run[1]:scan=2857	1616.5	2	970.53545	485.77146	K	G	404	412
PSM	RGFGFVYFQSHDAADK	-256_13802	Q9CX86	1	Mouse_09-2020	null	[MS,MS:1001208,SEQUEST,]	1.2e-3	null	ms_run[1]:scan=2827	1601.2	3	1844.87290	615.62867	K	A	139	155
PSM	FNPETDFLTGKDGK	-256_14198	Q99KI0	1	Mouse_09-2020	null	[MS,MS:1001208,SEQUEST,]	5.4e-4	null	ms_run[1]:scan=2889	1633.1	3	1568.75882	523.59122	K	F	507	521
PSM	AIGLPEDLIQKGK	-256_14235	P12710	1	Mouse_09-2020	null	[MS,MS:1001208,SEQUEST,]	5.4e-4	null	ms_run[1]:scan=2897	1637.2	3	1381.80320	461.27316	K	I	21	34
PSM	GHEVTVLRPSAYYVLDPK	-256_14660	Q8K169	1	Mouse_09-2020	null	[MS,MS:1001208,SEQUEST,]	8.2e-3	null	ms_run[1]:scan=2967	1673.4	4	2044.09084	511.77701	R	S	50	68
PSM	ALHGEQYLELYKPLPR	-256_14646	P51660	1	Mouse_09-2020	null	[MS,MS:1001208,SEQUEST,]	5.4e-4	null	ms_run[1]:scan=2964	1671.8	4	1927.04287	482.51636	K	G	403	419
PSM	LSINTPNSRQPLTITVR	-256_14616	P01027	1	Mouse_09-2020	null	[MS,MS:1001208,SEQUEST,]	5.0e-3	null	ms_run[1]:scan=2958	1668.9	3	1910.08609	637.36545	K	K	409	426
PSM	LAPDYDALDVANK	-256_14609	P62751	1	Mouse_09-2020	null	[MS,MS:1001208,SEQUEST,]	5.4e-4	null	ms_run[1]:scan=2957	1668.4	2	1404.70061	702.85391	R	G	140	153
PSM	RTPFGAYGGLLK	-256_14568	Q8BWT1	1	Mouse_09-2020	null	[MS,MS:1001208,SEQUEST,]	5.4e-4	null	ms_run[1]:scan=2952	1665.6	3	1279.71576	427.24343	K	F	14	26
PSM	AIGVKPPRGILLYGPPGTGK	-256_14555	Q01853	1	Mouse_09-2020	null	[MS,MS:1001208,SEQUEST,]	5.4e-4	null	ms_run[1]:scan=2950	1664.6	4	1991.17934	498.55047	K	L	232	252
PSM	FFPASADRTVIDYNGER	-256_14549	P09103	1	Mouse_09-2020	null	[MS,MS:1001208,SEQUEST,]	5.4e-4	null	ms_run[1]:scan=2948	1663.7	3	1957.94089	653.31827	K	L	447	464
PSM	SADTLWGIQK	-256_14538	A0A1B0GSR9	1	Mouse_09-2020	null	[MS,MS:1001208,SEQUEST,]	5.4e-4	null	ms_run[1]:scan=2946	1662.7	2	1118.58342	559.79566	K	L	302	312
PSM	VNNSSLIGVGYTQTLRPGVK	-256_14529	G3UX26	1	Mouse_09-2020	null	[MS,MS:1001208,SEQUEST,]	5.4e-4	null	ms_run[1]:scan=2944	1661.5	3	2103.15635	701.72341	K	T	237	257
PSM	SGDIGGLWR	-256_14522	P97872	1	Mouse_09-2020	null	[MS,MS:1001208,SEQUEST,]	5.4e-4	null	ms_run[1]:scan=2943	1661.0	2	960.48876	480.74852	R	Q	35	44
PSM	VYIGGEDYEKEFTPK	-256_14515	P40936	1	Mouse_09-2020	null	[MS,MS:1001208,SEQUEST,]	5.4e-4	null	ms_run[1]:scan=2942	1660.5	3	1774.85556	592.28932	K	Y	5	20
PSM	YIATPIFSK	-256_14507	P10649	1	Mouse_09-2020	null	[MS,MS:1001208,SEQUEST,]	5.4e-4	null	ms_run[1]:scan=2941	1659.9	2	1039.58245	520.29477	R	A	203	212
PSM	FYSVNVDYSKLK	-256_14216	Q62425	1	Mouse_09-2020	null	[MS,MS:1001208,SEQUEST,]	5.4e-4	null	ms_run[1]:scan=2892	1634.8	3	1462.75641	488.25740	K	E	65	77
PSM	LLPPYLR	-256_14497	Q99KQ4	1	Mouse_09-2020	null	[MS,MS:1001208,SEQUEST,]	2.8e-2	null	ms_run[1]:scan=2939	1658.9	2	871.53795	436.27364	K	I	343	350
PSM	SFLVGSAAQSLSK	-256_14450	Q9R0H0	1	Mouse_09-2020	null	[MS,MS:1001208,SEQUEST,]	5.4e-4	null	ms_run[1]:scan=2932	1655.3	2	1294.70073	647.85371	R	C	283	296
PSM	AIGLPEDLIQKGK	-256_14414	P12710	1	Mouse_09-2020	null	[MS,MS:1001208,SEQUEST,]	5.4e-4	null	ms_run[1]:scan=2926	1652.4	2	1381.80400	691.40611	K	I	21	34
PSM	IRPFFPQQ	-256_14391	Q8K0E8	1	Mouse_09-2020	null	[MS,MS:1001208,SEQUEST,]	8.2e-3	null	ms_run[1]:scan=2923	1650.7	2	1032.56243	516.78490	K	0	474	482
PSM	FNVSATPEQYVPYSTTRK	-256_14385	Q7TMF3	1	Mouse_09-2020	null	[MS,MS:1001208,SEQUEST,]	5.4e-4	null	ms_run[1]:scan=2922	1650.1	3	2088.04026	696.68473	K	I	115	133
PSM	VAPEEHPVLLTEAPLNPK	-256_14332	P60710	1	Mouse_09-2020	null	[MS,MS:1001208,SEQUEST,]	3.8e-2	null	ms_run[1]:scan=2912	1645.0	3	1954.06491	652.02632	R	N	96	114
PSM	SILEDLR	-256_14324	Q8K0E8	1	Mouse_09-2020	null	[MS,MS:1001208,SEQUEST,]	1.5e-3	null	ms_run[1]:scan=2911	1644.4	2	845.47209	423.23999	R	K	190	197
PSM	LYPPLNTIR	-256_14314	Q3TQP6	1	Mouse_09-2020	null	[MS,MS:1001208,SEQUEST,]	5.4e-4	null	ms_run[1]:scan=2910	1643.9	2	1086.63188	543.81894	R	V	479	488
PSM	RLTGFHETSNINDFSAGVANRGASIRIPR	-256_14296	P15105	1	Mouse_09-2020	null	[MS,MS:1001208,SEQUEST,]	5.4e-4	null	ms_run[1]:scan=2907	1642.4	5	3156.64564	632.13401	R	V	299	328
PSM	YIIIGDTGVGK	-256_14257	G3UXQ7	1	Mouse_09-2020	null	[MS,MS:1001208,SEQUEST,]	1.2e-2	null	ms_run[1]:scan=2901	1639.3	2	1135.63603	568.32151	K	C	9	20
PSM	VAIIEPGGFR	-256_14249	O88451	1	Mouse_09-2020	null	[MS,MS:1001208,SEQUEST,]	8.9e-4	null	ms_run[1]:scan=2899	1638.2	2	1058.59734	529.80329	K	N	200	210
PSM	FIVFNSK	-256_14483	P21995	1	Mouse_09-2020	null	[MS,MS:1001208,SEQUEST,]	1.2e-3	null	ms_run[1]:scan=2936	1657.5	2	854.47667	427.74217	R	L	132	139
PSM	ALDLAAGITR	-256_13798	Q9JM62	1	Mouse_09-2020	null	[MS,MS:1001208,SEQUEST,]	1.5e-3	null	ms_run[1]:scan=2826	1600.7	2	1000.57891	500.79292	R	V	162	172
PSM	NRYFPAFEKVLK	-256_13784	P30115	1	Mouse_09-2020	null	[MS,MS:1001208,SEQUEST,]	5.4e-4	null	ms_run[1]:scan=2824	1599.5	3	1511.83683	504.61715	R	H	130	142
PSM	SFQPDTGRIEVFR	-256_13772	G5E8R3	1	Mouse_09-2020	null	[MS,MS:1001208,SEQUEST,]	8.9e-4	null	ms_run[1]:scan=2822	1598.5	3	1551.79135	517.93532	R	G	386	399
PSM	IFRWLGPK	-256_13050	Q9DBF1	1	Mouse_09-2020	null	[MS,MS:1001208,SEQUEST,]	8.2e-3	null	ms_run[1]:scan=2706	1538.7	2	1016.60381	508.80564	R	S	467	475
PSM	KWPLYLSTK	-256_13042	P54071	1	Mouse_09-2020	null	[MS,MS:1001208,SEQUEST,]	5.4e-4	null	ms_run[1]:scan=2705	1538.2	2	1135.65251	568.32914	K	T	243	252
PSM	RNIIGYFEQK	-256_13034	Q9D1Q6	1	Mouse_09-2020	null	[MS,MS:1001208,SEQUEST,]	5.3e-3	null	ms_run[1]:scan=2704	1537.7	3	1267.67896	423.23130	K	S	161	171
PSM	DHLVNAYNHLFESK	-256_13026	Q62446	1	Mouse_09-2020	null	[MS,MS:1001208,SEQUEST,]	1.2e-3	null	ms_run[1]:scan=2703	1537.0	3	1686.82285	562.94600	K	F	57	71
PSM	GIGFAITR	-256_13000	P48758	1	Mouse_09-2020	null	[MS,MS:1001208,SEQUEST,]	1.2e-3	null	ms_run[1]:scan=2699	1534.9	2	834.48271	417.74525	K	L	16	24
PSM	QTPALIAIR	-256_12974	Q91WT7	1	Mouse_09-2020	null	[MS,MS:1001208,SEQUEST,]	4.5e-3	null	ms_run[1]:scan=2694	1532.5	2	982.60423	491.80583	K	Q	250	259
PSM	SDKWIDIHNPATNEVVGRVPQSTK	-256_12969	Q9EQ20	1	Mouse_09-2020	null	[MS,MS:1001208,SEQUEST,]	5.4e-4	null	ms_run[1]:scan=2693	1532.0	4	2691.38906	673.60168	K	E	53	77
PSM	SDKWIDIHNPATNEVVGRVPQSTK	-256_12964	Q9EQ20	1	Mouse_09-2020	null	[MS,MS:1001208,SEQUEST,]	5.4e-4	null	ms_run[1]:scan=2692	1531.3	5	2691.38685	539.08280	K	E	53	77
PSM	SLPDLGLRQENIR	-256_12947	G5E8R3	1	Mouse_09-2020	null	[MS,MS:1001208,SEQUEST,]	5.4e-4	null	ms_run[1]:scan=2689	1529.8	3	1510.83414	504.28272	R	N	356	369
PSM	RHPDYSVSLLLR	-256_12935	P07724	1	Mouse_09-2020	null	[MS,MS:1001208,SEQUEST,]	8.9e-4	null	ms_run[1]:scan=2687	1528.7	3	1455.80811	485.94041	R	A	361	373
PSM	FLPFKVVEK	-256_12904	P20029	1	Mouse_09-2020	null	[MS,MS:1001208,SEQUEST,]	3.0e-3	null	ms_run[1]:scan=2682	1526.3	2	1106.66155	553.83406	K	T	115	124
PSM	GAWILNR	-256_12830	P97872	1	Mouse_09-2020	null	[MS,MS:1001208,SEQUEST,]	5.3e-3	null	ms_run[1]:scan=2672	1521.1	2	829.46703	415.23759	R	G	218	225
PSM	HDPSLQPWSASYDPGSAK	-256_13086	P16015	1	Mouse_09-2020	null	[MS,MS:1001208,SEQUEST,]	5.4e-4	null	ms_run[1]:scan=2711	1541.1	3	1942.89182	648.30251	K	I	40	58
PSM	GATYAFTGSHYWR	-256_12801	Q91X72	1	Mouse_09-2020	null	[MS,MS:1001208,SEQUEST,]	5.4e-4	null	ms_run[1]:scan=2668	1518.9	3	1516.69690	506.23711	R	D	270	283
PSM	YVIYIER	-256_12742	B1ARA3	1	Mouse_09-2020	null	[MS,MS:1001208,SEQUEST,]	8.9e-4	null	ms_run[1]:scan=2660	1514.9	2	955.52458	478.26601	K	Q	78	85
PSM	YGVEAFSDSLRR	-256_12720	O88451	1	Mouse_09-2020	null	[MS,MS:1001208,SEQUEST,]	5.4e-4	null	ms_run[1]:scan=2657	1513.2	3	1399.69626	467.23700	K	I	180	192
PSM	YLDEDTVYHLQPSGR	-256_12716	Q91X83	1	Mouse_09-2020	null	[MS,MS:1001208,SEQUEST,]	8.9e-4	null	ms_run[1]:scan=2656	1512.7	3	1792.84806	598.28820	K	V	236	251
PSM	VAVDAPVSSVALR	-256_12714	Q64374	1	Mouse_09-2020	null	[MS,MS:1001208,SEQUEST,]	5.4e-4	null	ms_run[1]:scan=2655	1512.2	2	1283.73186	642.36953	R	L	52	65
PSM	LIEFYK	-256_12691	D3Z1U9	1	Mouse_09-2020	null	[MS,MS:1001208,SEQUEST,]	4.7e-2	null	ms_run[1]:scan=2651	1510.3	2	812.45482	406.73127	R	E	291	297
PSM	NLLSVAYK	-256_12649	F6WA09	1	Mouse_09-2020	null	[MS,MS:1001208,SEQUEST,]	1.2e-3	null	ms_run[1]:scan=2645	1507.0	2	907.52495	454.26601	R	V	55	63
PSM	YWANFAR	-256_12636	Q8BK48	0	Mouse_09-2020	null	[MS,MS:1001208,SEQUEST,]	5.5e-3	null	ms_run[1]:scan=2643	1506.0	2	927.44725	464.22722	K	G	490	497
PSM	YWANFAR	-256_12636	Q8QZR3	0	Mouse_09-2020	null	[MS,MS:1001208,SEQUEST,]	5.5e-3	null	ms_run[1]:scan=2643	1506.0	2	927.44725	464.22722	K	G	489	496
PSM	RHPDYSVSLLLR	-256_12621	P07724	1	Mouse_09-2020	null	[MS,MS:1001208,SEQUEST,]	2.0e-2	null	ms_run[1]:scan=2640	1504.6	2	1455.80766	728.40697	R	A	361	373
PSM	LVRPPVQVYGIEGR	-256_12600	Q9DB20	1	Mouse_09-2020	null	[MS,MS:1001208,SEQUEST,]	5.4e-4	null	ms_run[1]:scan=2636	1502.4	3	1582.90555	528.30698	K	A	27	41
PSM	LATFWHYAK	-256_12590	Q9CPQ8	1	Mouse_09-2020	null	[MS,MS:1001208,SEQUEST,]	2.8e-3	null	ms_run[1]:scan=2635	1501.9	2	1136.58904	568.79801	R	E	27	36
PSM	HQGSLYSLFPDHSVK	-256_12582	Q64374	1	Mouse_09-2020	null	[MS,MS:1001208,SEQUEST,]	5.4e-4	null	ms_run[1]:scan=2634	1501.3	3	1714.85520	572.28977	R	Y	130	145
PSM	YYTLEEIQK	-256_12575	G5E850	1	Mouse_09-2020	null	[MS,MS:1001208,SEQUEST,]	8.9e-4	null	ms_run[1]:scan=2633	1500.8	2	1186.59880	593.80315	K	K	11	20
PSM	NISQSFTNFSK	-256_12783	Q64458	1	Mouse_09-2020	null	[MS,MS:1001208,SEQUEST,]	5.4e-4	null	ms_run[1]:scan=2666	1517.9	2	1272.62212	636.81458	K	Y	49	60
PSM	DIKHDPSLQPWSASYDPGSAK	-256_13094	P16015	1	Mouse_09-2020	null	[MS,MS:1001208,SEQUEST,]	5.4e-4	null	ms_run[1]:scan=2712	1541.6	4	2299.10097	575.53020	K	I	37	58
PSM	HALIIYDDLSK	-256_13101	Q03265	1	Mouse_09-2020	null	[MS,MS:1001208,SEQUEST,]	5.4e-4	null	ms_run[1]:scan=2713	1542.2	2	1287.69426	644.35080	K	A	306	317
PSM	GIYAYGFEKPSAIQQR	-256_13109	A0A338P6X5	1	Mouse_09-2020	null	[MS,MS:1001208,SEQUEST,]	5.4e-4	null	ms_run[1]:scan=2714	1542.7	3	1827.93821	609.98445	R	I	48	64
PSM	IYQIYEGTAQIQR	-256_13733	P45952	1	Mouse_09-2020	null	[MS,MS:1001208,SEQUEST,]	1.4e-2	null	ms_run[1]:scan=2813	1593.8	2	1582.81597	791.91483	K	I	396	409
PSM	IYLPHSLPQQ	-256_13642	P03930	1	Mouse_09-2020	null	[MS,MS:1001208,SEQUEST,]	2.6e-2	null	ms_run[1]:scan=2800	1587.1	2	1195.63982	598.32713	K	0	58	68
PSM	AVDSLVPIGR	-256_13576	Q03265	1	Mouse_09-2020	null	[MS,MS:1001208,SEQUEST,]	5.4e-4	null	ms_run[1]:scan=2788	1580.9	2	1026.58940	513.80075	K	Q	195	205
PSM	VFVTGPLPAEGR	-256_13569	D6REG4	1	Mouse_09-2020	null	[MS,MS:1001208,SEQUEST,]	5.4e-4	null	ms_run[1]:scan=2787	1580.4	2	1242.67851	621.84569	K	A	3	15
PSM	QITVNDLPVGR	-256_13548	Q61171	1	Mouse_09-2020	null	[MS,MS:1001208,SEQUEST,]	1.4e-2	null	ms_run[1]:scan=2783	1578.5	2	1211.66850	606.34077	R	V	140	151
PSM	GNPTVEVDLYTAK	-256_13538	P17182	1	Mouse_09-2020	null	[MS,MS:1001208,SEQUEST,]	5.4e-4	null	ms_run[1]:scan=2781	1577.4	2	1406.71001	703.86173	R	L	16	29
PSM	WIPQNDLLGHPK	-256_13460	Q8R084	1	Mouse_09-2020	null	[MS,MS:1001208,SEQUEST,]	8.9e-4	null	ms_run[1]:scan=2769	1571.1	3	1417.75019	473.25774	K	K	357	369
PSM	WLPQNDLLGHPK	-256_13459	Q63886	0	Mouse_09-2020	null	[MS,MS:1001208,SEQUEST,]	8.9e-4	null	ms_run[1]:scan=2769	1571.1	3	1417.75019	473.25774	K	R	356	368
PSM	WLPQNDLLGHPK	-256_13459	Q8K169	0	Mouse_09-2020	null	[MS,MS:1001208,SEQUEST,]	8.9e-4	null	ms_run[1]:scan=2769	1571.1	3	1417.75019	473.25774	K	K	357	369
PSM	WLPQNDLLGHPK	-256_13459	Q3UEP4	0	Mouse_09-2020	null	[MS,MS:1001208,SEQUEST,]	8.9e-4	null	ms_run[1]:scan=2769	1571.1	3	1417.75019	473.25774	K	K	357	369
PSM	ILFRPVASQLPR	-256_13449	P67778	1	Mouse_09-2020	null	[MS,MS:1001208,SEQUEST,]	1.2e-3	null	ms_run[1]:scan=2768	1570.6	3	1396.83387	466.28563	R	Y	94	106
PSM	SFPFVSK	-256_13425	Q8C196	1	Mouse_09-2020	null	[MS,MS:1001208,SEQUEST,]	3.6e-2	null	ms_run[1]:scan=2764	1568.5	2	811.43004	406.22107	R	L	1263	1270
PSM	VADIGLAAWGRK	-256_13383	P50247	1	Mouse_09-2020	null	[MS,MS:1001208,SEQUEST,]	3.1e-2	null	ms_run[1]:scan=2757	1564.9	3	1256.70417	419.57518	K	L	9	21
PSM	VFDKDGNGYISAAELR	-256_13368	A0A3Q4EHJ0	1	Mouse_09-2020	null	[MS,MS:1001208,SEQUEST,]	5.4e-4	null	ms_run[1]:scan=2755	1563.8	3	1754.86338	585.62845	R	V	56	72
PSM	ALLSPTFTSGK	-256_13359	Q64459	1	Mouse_09-2020	null	[MS,MS:1001208,SEQUEST,]	8.9e-4	null	ms_run[1]:scan=2754	1563.3	2	1121.61540	561.31369	R	K	131	142
PSM	AFHPFIAGPYNR	-256_13343	Q8VDJ3	1	Mouse_09-2020	null	[MS,MS:1001208,SEQUEST,]	8.9e-4	null	ms_run[1]:scan=2752	1562.3	3	1389.70017	463.90693	K	V	232	244
PSM	THLPGFVEQAGALK	-256_13331	P99029	1	Mouse_09-2020	null	[MS,MS:1001208,SEQUEST,]	5.4e-4	null	ms_run[1]:scan=2749	1560.9	3	1467.79529	489.93666	K	K	99	113
PSM	IWDLEGK	-256_13325	P68040	1	Mouse_09-2020	null	[MS,MS:1001208,SEQUEST,]	1.5e-3	null	ms_run[1]:scan=2748	1560.4	2	860.45073	430.72926	K	I	258	265
PSM	TQDPAKAPNSPDVLEIEFKK	-256_13319	P16460	1	Mouse_09-2020	null	[MS,MS:1001208,SEQUEST,]	3.3e-3	null	ms_run[1]:scan=2747	1559.7	3	2227.15940	743.05835	K	V	210	230
PSM	RPAIFTYHDVGLNYK	-256_13311	A0A2I3BQR5	1	Mouse_09-2020	null	[MS,MS:1001208,SEQUEST,]	5.4e-4	null	ms_run[1]:scan=2746	1559.2	3	1793.93131	598.64929	K	C	62	77
PSM	FDRGYISPYFINTSKGQK	-256_13290	P63038	1	Mouse_09-2020	null	[MS,MS:1001208,SEQUEST,]	5.4e-4	null	ms_run[1]:scan=2743	1557.6	4	2121.07558	531.02455	K	E	219	237
PSM	VAHFTFHPDPESLQYGQTQK	-256_13272	Q6P3A8	1	Mouse_09-2020	null	[MS,MS:1001208,SEQUEST,]	5.4e-4	null	ms_run[1]:scan=2739	1555.7	4	2330.11880	583.28546	R	N	49	69
PSM	STSIIATIGPASR	-256_13259	G3X925	1	Mouse_09-2020	null	[MS,MS:1001208,SEQUEST,]	5.4e-4	null	ms_run[1]:scan=2737	1554.7	2	1273.71160	637.35916	R	V	87	100
PSM	AILNYIASK	-256_13244	P30115	1	Mouse_09-2020	null	[MS,MS:1001208,SEQUEST,]	8.9e-4	null	ms_run[1]:scan=2735	1553.5	2	992.57848	496.79239	K	N	70	79
PSM	VAFITGGGTGLGK	-256_13233	Q9CQ62	1	Mouse_09-2020	null	[MS,MS:1001208,SEQUEST,]	5.4e-4	null	ms_run[1]:scan=2733	1552.5	2	1177.65679	589.33241	K	M	61	74
PSM	TQDPAKAPNSPDVLEIEFKK	-256_13167	P16460	1	Mouse_09-2020	null	[MS,MS:1001208,SEQUEST,]	5.4e-4	null	ms_run[1]:scan=2723	1547.3	4	2227.15908	557.54558	K	V	210	230
PSM	MFASFPTTK	-256_13160	Q91VB8	1	Mouse_09-2020	null	[MS,MS:1001208,SEQUEST,]	5.4e-4	null	ms_run[1]:scan=2722	1546.8	2	1029.50762	515.25733	R	Y	33	42
PSM	DIKHDPSLQPWSASYDPGSAK	-256_13151	P16015	1	Mouse_09-2020	null	[MS,MS:1001208,SEQUEST,]	5.4e-4	null	ms_run[1]:scan=2721	1546.3	3	2299.10099	767.03783	K	I	37	58
PSM	YFPAFEK	-256_13113	P30115	1	Mouse_09-2020	null	[MS,MS:1001208,SEQUEST,]	1.5e-3	null	ms_run[1]:scan=2715	1543.3	2	901.44524	451.22635	R	L	132	139
PSM	IRHVISYSLSPFEQR	-256_12557	Q9CQ69	1	Mouse_09-2020	null	[MS,MS:1001208,SEQUEST,]	5.4e-4	null	ms_run[1]:scan=2629	1498.9	4	1831.98098	458.75079	R	F	11	26
PSM	NIEDVIAQGVGK	-256_18852	P99027	1	Mouse_09-2020	null	[MS,MS:1001208,SEQUEST,]	8.9e-4	null	ms_run[1]:scan=3657	2029.9	2	1242.66911	621.83806	K	A	50	62
PSM	ILASFFGK	-256_18859	Q8BTY1	1	Mouse_09-2020	null	[MS,MS:1001208,SEQUEST,]	2.8e-3	null	ms_run[1]:scan=3658	2030.5	2	882.50896	441.75782	K	L	75	83
PSM	GEYLPLLQGK	-256_18866	P11725	1	Mouse_09-2020	null	[MS,MS:1001208,SEQUEST,]	1.5e-3	null	ms_run[1]:scan=3659	2031.0	2	1117.62370	559.31623	K	L	71	81
PSM	FRPSIAYFPQIVSVAAR	-256_25837	P85094	1	Mouse_09-2020	null	[MS,MS:1001208,SEQUEST,]	5.4e-4	null	ms_run[1]:scan=4846	2644.8	3	1922.06522	641.35974	K	L	27	44
PSM	FENAFLSHVISQHQSLLGNIR	-256_25832	Q03265	1	Mouse_09-2020	null	[MS,MS:1001208,SEQUEST,]	5.4e-4	null	ms_run[1]:scan=4845	2644.3	4	2410.26333	603.32111	K	D	507	528
PSM	IGFPWSEIR	-256_25823	P26043	1	Mouse_09-2020	null	[MS,MS:1001208,SEQUEST,]	5.4e-4	null	ms_run[1]:scan=4844	2643.8	2	1104.58367	552.79547	K	I	238	247
PSM	YGKDATNVGDEGGFAPNILENKEALELLK	-256_25816	P17182	1	Mouse_09-2020	null	[MS,MS:1001208,SEQUEST,]	8.9e-4	null	ms_run[1]:scan=4843	2643.3	4	3105.57509	777.14893	K	A	200	229
PSM	AFLADPSAFAAAAPAAAATTAAPAAAAAPAK	-256_25773	P14869	1	Mouse_09-2020	null	[MS,MS:1001208,SEQUEST,]	2.6e-2	null	ms_run[1]:scan=4829	2636.4	3	2696.41056	899.47293	K	E	267	298
PSM	KSADTLWGIQKELQF	-256_25678	A0A1B0GSR9	1	Mouse_09-2020	null	[MS,MS:1001208,SEQUEST,]	6.7e-3	null	ms_run[1]:scan=4812	2627.4	3	1763.93277	588.64907	K	0	301	316
PSM	IFFYDAENPPGSEVLR	-256_25617	H3BK03	1	Mouse_09-2020	null	[MS,MS:1001208,SEQUEST,]	5.4e-4	null	ms_run[1]:scan=4803	2622.8	2	1853.90557	927.45706	R	Q	224	240
PSM	WLSTSIPEAQWQSSLAR	-256_25607	P19096	1	Mouse_09-2020	null	[MS,MS:1001208,SEQUEST,]	1.5e-3	null	ms_run[1]:scan=4801	2621.7	2	1959.99468	980.49979	R	S	712	729
PSM	VFPSVPLFAR	-256_25581	Q9DBW0	1	Mouse_09-2020	null	[MS,MS:1001208,SEQUEST,]	8.9e-4	null	ms_run[1]:scan=4796	2619.3	2	1132.65251	566.82931	R	L	391	401
PSM	FAPPEPAEPWSFVK	-256_25552	Q8VCC2	1	Mouse_09-2020	null	[MS,MS:1001208,SEQUEST,]	5.4e-4	null	ms_run[1]:scan=4792	2617.0	2	1601.80217	801.40357	R	T	65	79
PSM	YFLWVVK	-256_25547	Q60631	1	Mouse_09-2020	null	[MS,MS:1001208,SEQUEST,]	5.0e-3	null	ms_run[1]:scan=4791	2616.5	2	954.54491	477.77601	K	N	118	125
PSM	WLLLTGISAQQNR	-256_25487	Q68FD5	1	Mouse_09-2020	null	[MS,MS:1001208,SEQUEST,]	5.0e-3	null	ms_run[1]:scan=4780	2610.8	2	1499.83440	750.42008	K	V	164	177
PSM	FLWPGFGENSR	-256_25842	Q9Z2V4	1	Mouse_09-2020	null	[MS,MS:1001208,SEQUEST,]	5.4e-4	null	ms_run[1]:scan=4847	2645.4	2	1309.63176	655.31984	K	L	525	536
PSM	VFVPTGYSAFPSEILHAPEK	-256_25483	E9PWK1	1	Mouse_09-2020	null	[MS,MS:1001208,SEQUEST,]	1.2e-3	null	ms_run[1]:scan=4779	2610.3	3	2189.13132	730.38076	K	V	378	398
PSM	LFNWIPQNDLLGHPK	-256_25433	Q8BWQ1	1	Mouse_09-2020	null	[MS,MS:1001208,SEQUEST,]	5.4e-4	null	ms_run[1]:scan=4770	2605.6	3	1791.95670	597.98954	R	K	353	368
PSM	EIFAQEALAPFR	-256_25384	Q8BJ64	1	Mouse_09-2020	null	[MS,MS:1001208,SEQUEST,]	8.2e-3	null	ms_run[1]:scan=4760	2600.4	2	1391.73345	696.36953	R	K	473	485
PSM	ILTFDQLALESPK	-256_25373	A0A1B0GSS8	1	Mouse_09-2020	null	[MS,MS:1001208,SEQUEST,]	5.4e-4	null	ms_run[1]:scan=4758	2599.4	2	1474.81609	737.91122	K	R	87	100
PSM	NADPEVNLLFYLRK	-256_25359	G3X982	1	Mouse_09-2020	null	[MS,MS:1001208,SEQUEST,]	5.4e-4	null	ms_run[1]:scan=4756	2598.4	3	1691.91098	564.64203	R	I	23	37
PSM	DFSATDLTEFAAR	-256_25222	Q8BWT1	1	Mouse_09-2020	null	[MS,MS:1001208,SEQUEST,]	5.4e-4	null	ms_run[1]:scan=4734	2587.0	2	1443.67595	722.34116	K	A	26	39
PSM	GLFIIDPNGVVK	-256_25196	P20108	1	Mouse_09-2020	null	[MS,MS:1001208,SEQUEST,]	5.4e-4	null	ms_run[1]:scan=4729	2584.5	2	1271.73625	636.37154	R	L	186	198
PSM	TFVSITPAEVGVLVGKDR	-256_25174	P62962	1	Mouse_09-2020	null	[MS,MS:1001208,SEQUEST,]	5.4e-4	null	ms_run[1]:scan=4726	2582.8	3	1888.05356	630.02280	K	S	39	57
PSM	LYDNLLEQNLIR	-256_25057	Q8BG32	1	Mouse_09-2020	null	[MS,MS:1001208,SEQUEST,]	9.0e-3	null	ms_run[1]:scan=4703	2570.9	2	1503.82109	752.41192	K	I	326	338
PSM	SFNISDIPVTAIR	-256_25044	Q9DBT9	1	Mouse_09-2020	null	[MS,MS:1001208,SEQUEST,]	5.4e-4	null	ms_run[1]:scan=4701	2569.9	2	1432.78032	716.89337	K	S	654	667
PSM	RLWWLDLK	-256_25005	Q91X72	1	Mouse_09-2020	null	[MS,MS:1001208,SEQUEST,]	3.1e-2	null	ms_run[1]:scan=4692	2565.2	2	1129.65178	565.32948	R	G	377	385
PSM	GYFIQPTVFGDVK	-256_24933	P47738	1	Mouse_09-2020	null	[MS,MS:1001208,SEQUEST,]	1.2e-3	null	ms_run[1]:scan=4681	2559.5	2	1470.76311	735.88501	R	G	397	410
PSM	YLTVAAIFR	-256_24924	Q7TMM9	1	Mouse_09-2020	null	[MS,MS:1001208,SEQUEST,]	8.9e-4	null	ms_run[1]:scan=4680	2559.0	2	1053.60857	527.30821	R	R	310	319
PSM	AAATFNPELITHILDGSPENTRR	-256_25478	Q9R0H0	1	Mouse_09-2020	null	[MS,MS:1001208,SEQUEST,]	5.4e-4	null	ms_run[1]:scan=4778	2609.7	4	2523.29751	631.57921	R	R	10	33
PSM	ALESPERPFLAILGGAK	-256_24916	P09411	1	Mouse_09-2020	null	[MS,MS:1001208,SEQUEST,]	5.4e-4	null	ms_run[1]:scan=4679	2558.5	3	1768.99582	590.33672	K	A	200	217
PSM	FENAFLSHVISQHQSLLGNIR	-256_25863	Q03265	1	Mouse_09-2020	null	[MS,MS:1001208,SEQUEST,]	5.4e-4	null	ms_run[1]:scan=4850	2647.1	3	2410.26432	804.09239	K	D	507	528
PSM	LTLYDIAHTPGVAADLSHIETR	-256_25930	P08249	1	Mouse_09-2020	null	[MS,MS:1001208,SEQUEST,]	2.6e-2	null	ms_run[1]:scan=4862	2653.3	3	2393.24759	798.42017	R	N	53	75
PSM	IIPAIWFR	-256_26584	A0A494BAK4	1	Mouse_09-2020	null	[MS,MS:1001208,SEQUEST,]	3.0e-3	null	ms_run[1]:scan=4975	2711.6	2	1015.61113	508.30801	R	D	182	190
PSM	TIPIDGDFFSYTR	-256_26551	P47738	1	Mouse_09-2020	null	[MS,MS:1001208,SEQUEST,]	5.4e-4	null	ms_run[1]:scan=4969	2708.3	2	1531.74346	766.37501	K	E	162	175
PSM	IFNTNNLWISLGAVKR	-256_26501	Q91ZJ5	1	Mouse_09-2020	null	[MS,MS:1001208,SEQUEST,]	1.2e-3	null	ms_run[1]:scan=4958	2702.8	3	1846.03379	616.01598	K	Q	326	342
PSM	FWLFGGNER	-256_26478	Q91XE0	1	Mouse_09-2020	null	[MS,MS:1001208,SEQUEST,]	7.7e-3	null	ms_run[1]:scan=4954	2700.8	2	1125.55083	563.27744	K	Q	184	193
PSM	IALGIPLPEIKNVVSGK	-256_26462	Q8C196	1	Mouse_09-2020	null	[MS,MS:1001208,SEQUEST,]	5.4e-4	null	ms_run[1]:scan=4951	2699.4	3	1748.06687	583.36086	K	S	741	758
PSM	QITINDLPVGR	-256_26448	P35700	1	Mouse_09-2020	null	[MS,MS:1001208,SEQUEST,]	5.4e-4	null	ms_run[1]:scan=4949	2698.3	2	1225.68755	613.34859	R	V	141	152
PSM	LSPQSIYNLLPGK	-256_26438	Q61838	1	Mouse_09-2020	null	[MS,MS:1001208,SEQUEST,]	3.2e-2	null	ms_run[1]:scan=4948	2697.7	2	1429.80644	715.40611	K	V	612	625
PSM	VAFTGSTEVGHLIQVAAGSSNLK	-256_26428	P47738	1	Mouse_09-2020	null	[MS,MS:1001208,SEQUEST,]	5.4e-4	null	ms_run[1]:scan=4946	2696.6	3	2286.21128	762.74113	K	V	260	283
PSM	SGSLAAESIFKQLTSENLQSK	-256_26414	Q921G7	1	Mouse_09-2020	null	[MS,MS:1001208,SEQUEST,]	3.3e-2	null	ms_run[1]:scan=4943	2695.1	3	2238.16623	746.72526	K	T	405	426
PSM	AQFGQPEILLGTIPGAGGTQR	-256_26395	Q8BH95	1	Mouse_09-2020	null	[MS,MS:1001208,SEQUEST,]	5.4e-4	null	ms_run[1]:scan=4938	2692.6	3	2111.12088	704.37964	K	T	158	179
PSM	ILESDRKEPLFGISTGNIITGLAAGAK	-256_26311	Q8C196	1	Mouse_09-2020	null	[MS,MS:1001208,SEQUEST,]	1.5e-3	null	ms_run[1]:scan=4925	2685.8	3	2771.53580	924.51491	K	Y	281	308
PSM	GNWGYLDQVAALR	-256_25891	Q8BK48	0	Mouse_09-2020	null	[MS,MS:1001208,SEQUEST,]	5.4e-4	null	ms_run[1]:scan=4855	2649.5	2	1462.74419	731.87551	K	V	194	207
PSM	GNWGYLDQVAALR	-256_25891	Q8QZR3	0	Mouse_09-2020	null	[MS,MS:1001208,SEQUEST,]	5.4e-4	null	ms_run[1]:scan=4855	2649.5	2	1462.74419	731.87551	R	V	193	206
PSM	NSSYFVEWIPNNVK	-256_26304	Q7TMM9	0	Mouse_09-2020	null	[MS,MS:1001208,SEQUEST,]	2.5e-3	null	ms_run[1]:scan=4924	2685.2	2	1696.83489	848.92011	K	A	337	351
PSM	NSSYFVEWIPNNVK	-256_26304	P68372	0	Mouse_09-2020	null	[MS,MS:1001208,SEQUEST,]	2.5e-3	null	ms_run[1]:scan=4924	2685.2	2	1696.83489	848.92011	K	A	337	351
PSM	IFVDIEKLPWAK	-256_26287	Q9ET01	1	Mouse_09-2020	null	[MS,MS:1001208,SEQUEST,]	8.9e-4	null	ms_run[1]:scan=4922	2684.2	3	1458.83548	486.95002	R	W	353	365
PSM	ILESDRKEPLFGISTGNIITGLAAGAK	-256_26226	Q8C196	1	Mouse_09-2020	null	[MS,MS:1001208,SEQUEST,]	5.4e-4	null	ms_run[1]:scan=4914	2680.1	4	2771.53188	693.63800	K	Y	281	308
PSM	SGVHAFLGIPFAKPPVGLLR	-256_26206	Q8QZR3	1	Mouse_09-2020	null	[MS,MS:1001208,SEQUEST,]	5.4e-4	null	ms_run[1]:scan=4911	2678.5	4	2076.21230	519.80838	K	A	53	73
PSM	IFGVTTLDIVR	-256_26129	P08249	1	Mouse_09-2020	null	[MS,MS:1001208,SEQUEST,]	5.4e-4	null	ms_run[1]:scan=4900	2672.8	2	1233.72014	617.36371	K	N	166	177
PSM	YITDWQNVFR	-256_26124	P12815	1	Mouse_09-2020	null	[MS,MS:1001208,SEQUEST,]	1.2e-3	null	ms_run[1]:scan=4899	2672.3	2	1341.65849	671.33294	K	Y	91	101
PSM	NQYLSWLIK	-256_26095	Q99PG0	1	Mouse_09-2020	null	[MS,MS:1001208,SEQUEST,]	8.9e-4	null	ms_run[1]:scan=4892	2668.7	2	1164.64165	582.82422	K	L	388	397
PSM	LNVAPVSDIIEIKSPDTFVR	-256_26074	Q99LC5	1	Mouse_09-2020	null	[MS,MS:1001208,SEQUEST,]	5.4e-4	null	ms_run[1]:scan=4889	2667.1	3	2213.21921	738.41072	K	I	127	147
PSM	FAREEIIPVAPEYDKSGEYPFPLIK	-256_26023	P45952	1	Mouse_09-2020	null	[MS,MS:1001208,SEQUEST,]	5.4e-4	null	ms_run[1]:scan=4880	2662.5	4	2908.51552	727.88374	K	A	55	80
PSM	GLLPQLLGVAPEK	-256_26016	Q9QXX4	1	Mouse_09-2020	null	[MS,MS:1001208,SEQUEST,]	5.4e-4	null	ms_run[1]:scan=4879	2661.9	2	1334.80303	667.90574	R	I	394	407
PSM	RFILNLPTFSVR	-256_25999	Q9R1P3	1	Mouse_09-2020	null	[MS,MS:1001208,SEQUEST,]	8.9e-4	null	ms_run[1]:scan=4876	2660.4	3	1462.85071	488.28915	K	I	170	182
PSM	LTLYDIAHTPGVAADLSHIETR	-256_25963	P08249	1	Mouse_09-2020	null	[MS,MS:1001208,SEQUEST,]	5.4e-4	null	ms_run[1]:scan=4868	2656.2	4	2393.24648	599.06694	R	N	53	75
PSM	FPLFGGWK	-256_26294	Q91YQ5	1	Mouse_09-2020	null	[MS,MS:1001208,SEQUEST,]	5.4e-4	null	ms_run[1]:scan=4923	2684.7	2	951.50945	476.25799	R	H	321	329
PSM	FSGLWYAIAK	-256_24873	Q00724	1	Mouse_09-2020	null	[MS,MS:1001208,SEQUEST,]	2.7e-2	null	ms_run[1]:scan=4672	2554.9	2	1155.62212	578.31349	R	D	38	48
PSM	EADIQNFTSFISK	-256_24840	A0A452J8A5	1	Mouse_09-2020	null	[MS,MS:1001208,SEQUEST,]	8.9e-4	null	ms_run[1]:scan=4664	2550.9	2	1499.73357	750.37246	R	S	255	268
PSM	LRSLFSSAENEPPVPLVGNWRPPQPVK	-256_24819	P16015	1	Mouse_09-2020	null	[MS,MS:1001208,SEQUEST,]	5.4e-4	null	ms_run[1]:scan=4661	2549.2	4	3014.62856	754.41072	K	R	225	252
PSM	FLPLFDRVLVERSAAETVTK	-256_23972	Q64433	1	Mouse_09-2020	null	[MS,MS:1001208,SEQUEST,]	1.7e-2	null	ms_run[1]:scan=4519	2476.0	4	2291.27968	573.57441	K	G	9	29
PSM	TFVQENVYDEFVER	-256_23943	P47738	1	Mouse_09-2020	null	[MS,MS:1001208,SEQUEST,]	5.4e-4	null	ms_run[1]:scan=4514	2473.2	2	1774.83037	887.91777	R	V	327	341
PSM	TIAYGYIRDPSGGPVSLDFVK	-256_23925	Q99LB7	1	Mouse_09-2020	null	[MS,MS:1001208,SEQUEST,]	1.2e-3	null	ms_run[1]:scan=4512	2472.2	3	2255.17160	752.39507	K	G	865	886
PSM	LYFEELSLER	-256_23909	Q8C196	1	Mouse_09-2020	null	[MS,MS:1001208,SEQUEST,]	8.9e-4	null	ms_run[1]:scan=4509	2470.8	2	1298.66326	649.83499	K	L	1030	1040
PSM	WEFVSAFR	-256_23885	G3X982	1	Mouse_09-2020	null	[MS,MS:1001208,SEQUEST,]	5.4e-4	null	ms_run[1]:scan=4505	2468.6	2	1041.51567	521.26126	K	A	422	430
PSM	GLVAVVTGGASGLGLATAK	-256_23826	A2AFQ2	1	Mouse_09-2020	null	[MS,MS:1001208,SEQUEST,]	1.5e-3	null	ms_run[1]:scan=4495	2463.4	2	1641.95647	821.48034	K	L	10	29
PSM	SRFWYFVSQLK	-256_23818	A0A1D5RMC7	1	Mouse_09-2020	null	[MS,MS:1001208,SEQUEST,]	5.4e-4	null	ms_run[1]:scan=4494	2462.9	3	1460.76780	487.59435	K	M	42	53
PSM	DGLNAEGLLRQPDAGNIFK	-256_23804	Q64374	1	Mouse_09-2020	null	[MS,MS:1001208,SEQUEST,]	1.2e-3	null	ms_run[1]:scan=4492	2461.8	3	2028.05161	676.68848	R	T	265	284
PSM	FFPLEAWQIGKK	-256_23779	G3UZN1	1	Mouse_09-2020	null	[MS,MS:1001208,SEQUEST,]	2.6e-2	null	ms_run[1]:scan=4485	2458.2	3	1463.80341	488.60637	R	T	55	67
PSM	LGILDVVVK	-256_23775	Q9DBM2	1	Mouse_09-2020	null	[MS,MS:1001208,SEQUEST,]	8.9e-4	null	ms_run[1]:scan=4484	2457.7	2	955.61846	478.31296	K	D	164	173
PSM	DAGHPLYPFNDPY	-256_23768	Q9JII6	1	Mouse_09-2020	null	[MS,MS:1001208,SEQUEST,]	4.4e-2	null	ms_run[1]:scan=4483	2457.2	2	1505.67082	753.33842	R	0	313	326
PSM	FTPGTFTNQIQAAFREPR	-256_23753	P14206	1	Mouse_09-2020	null	[MS,MS:1001208,SEQUEST,]	5.4e-4	null	ms_run[1]:scan=4481	2456.1	3	2081.05698	694.35695	R	L	103	121
PSM	SFNTVPYIVGFNK	-256_23979	P23953	1	Mouse_09-2020	null	[MS,MS:1001208,SEQUEST,]	8.2e-3	null	ms_run[1]:scan=4520	2476.5	2	1485.77312	743.39046	K	E	328	341
PSM	EQGVLSFWR	-256_23702	P51881	1	Mouse_09-2020	null	[MS,MS:1001208,SEQUEST,]	5.4e-4	null	ms_run[1]:scan=4472	2451.5	2	1121.57414	561.29055	K	N	64	73
PSM	LFQLPTPPLSR	-256_23669	D3Z5Y5	1	Mouse_09-2020	null	[MS,MS:1001208,SEQUEST,]	3.3e-3	null	ms_run[1]:scan=4464	2447.5	2	1268.73699	634.87171	K	Q	35	46
PSM	TLGVDFIDVATK	-256_23636	Q8C196	1	Mouse_09-2020	null	[MS,MS:1001208,SEQUEST,]	5.4e-4	null	ms_run[1]:scan=4459	2444.7	2	1278.69585	639.85064	K	M	1270	1282
PSM	IIWELIK	-256_23602	O88844	1	Mouse_09-2020	null	[MS,MS:1001208,SEQUEST,]	1.5e-3	null	ms_run[1]:scan=4452	2441.1	2	914.57030	457.78912	R	K	21	28
PSM	NSYLEVLLK	-256_23582	Q3TML0	1	Mouse_09-2020	null	[MS,MS:1001208,SEQUEST,]	8.9e-4	null	ms_run[1]:scan=4449	2439.6	2	1078.61455	539.81078	R	A	319	328
PSM	LALIQLQVSSIK	-256_23554	Q9JHW2	1	Mouse_09-2020	null	[MS,MS:1001208,SEQUEST,]	1.6e-2	null	ms_run[1]:scan=4444	2437.2	2	1312.82012	656.91357	R	D	6	18
PSM	IFVEESVYDEFVKR	-256_23547	P24549	1	Mouse_09-2020	null	[MS,MS:1001208,SEQUEST,]	8.9e-4	null	ms_run[1]:scan=4443	2436.6	3	1759.89438	587.30156	R	V	309	323
PSM	YAVLYQPLFDK	-256_23540	Q8BSH9	1	Mouse_09-2020	null	[MS,MS:1001208,SEQUEST,]	5.0e-3	null	ms_run[1]:scan=4442	2436.1	2	1356.71733	678.86355	K	F	106	117
PSM	VLQPTIFPVVPR	-256_23523	D3Z041	1	Mouse_09-2020	null	[MS,MS:1001208,SEQUEST,]	8.9e-4	null	ms_run[1]:scan=4439	2434.4	2	1365.82512	683.41628	K	L	358	370
PSM	DGVANVSIEDRVISLSGEHSIIGR	-256_23442	P08228	1	Mouse_09-2020	null	[MS,MS:1001208,SEQUEST,]	5.4e-4	null	ms_run[1]:scan=4426	2427.7	4	2523.31801	631.58450	K	M	93	117
PSM	AFTGFIVEADTPGIHIGK	-256_23349	P45952	1	Mouse_09-2020	null	[MS,MS:1001208,SEQUEST,]	5.4e-4	null	ms_run[1]:scan=4409	2419.0	3	1872.98673	624.99999	K	E	218	236
PSM	LSNIFVIGKGNKPWISLPR	-256_23330	P62702	1	Mouse_09-2020	null	[MS,MS:1001208,SEQUEST,]	5.4e-4	null	ms_run[1]:scan=4406	2417.3	4	2139.24453	535.56638	R	K	222	241
PSM	SLFSSAENEPPVPLVGNWRPPQPVKGR	-256_23308	P16015	1	Mouse_09-2020	null	[MS,MS:1001208,SEQUEST,]	2.5e-3	null	ms_run[1]:scan=4400	2414.4	4	2958.56508	740.39507	R	V	227	254
PSM	LQFWTETLPR	-256_23689	Q63880	1	Mouse_09-2020	null	[MS,MS:1001208,SEQUEST,]	5.4e-4	null	ms_run[1]:scan=4470	2450.4	2	1290.68413	645.84569	R	I	544	554
PSM	VAALTGLPFVTAPNK	-256_23995	P97807	1	Mouse_09-2020	null	[MS,MS:1001208,SEQUEST,]	8.9e-4	null	ms_run[1]:scan=4525	2478.9	2	1498.86455	749.93503	K	E	294	309
PSM	LNVAPVSDIIEIK	-256_24002	Q99LC5	1	Mouse_09-2020	null	[MS,MS:1001208,SEQUEST,]	2.7e-2	null	ms_run[1]:scan=4526	2479.4	2	1410.81938	705.91377	K	P	127	140
PSM	LLVVYPWTQR	-256_24014	A8DUK4	1	Mouse_09-2020	null	[MS,MS:1001208,SEQUEST,]	5.4e-4	null	ms_run[1]:scan=4528	2480.5	2	1274.72869	637.86642	R	F	32	42
PSM	FFTVKLPVALDPGSK	-256_24802	Q91YQ5	1	Mouse_09-2020	null	[MS,MS:1001208,SEQUEST,]	3.0e-3	null	ms_run[1]:scan=4658	2547.7	3	1618.92405	540.31162	R	S	113	128
PSM	LLVVYPWTQR	-256_24774	A8DUK4	1	Mouse_09-2020	null	[MS,MS:1001208,SEQUEST,]	5.4e-4	null	ms_run[1]:scan=4655	2546.1	2	1274.73125	637.86642	R	F	32	42
PSM	ILFIFIDSDHTDNQR	-256_24710	P09103	1	Mouse_09-2020	null	[MS,MS:1001208,SEQUEST,]	1.2e-2	null	ms_run[1]:scan=4641	2539.1	2	1833.91643	917.46013	K	L	288	303
PSM	VFGFSLITNK	-256_24677	Q543K9	1	Mouse_09-2020	null	[MS,MS:1001208,SEQUEST,]	5.4e-4	null	ms_run[1]:scan=4637	2536.8	2	1125.63127	563.31877	R	V	235	245
PSM	ILFIFIDSDHTDNQR	-256_24665	P09103	1	Mouse_09-2020	null	[MS,MS:1001208,SEQUEST,]	5.4e-4	null	ms_run[1]:scan=4635	2535.8	3	1833.91477	611.97585	K	L	288	303
PSM	WFLQEDVLEK	-256_24606	Q99PG0	1	Mouse_09-2020	null	[MS,MS:1001208,SEQUEST,]	5.5e-3	null	ms_run[1]:scan=4626	2531.1	2	1306.66863	653.83753	R	G	165	175
PSM	LLDASWYLPK	-256_24598	A0A2R8VHT1	1	Mouse_09-2020	null	[MS,MS:1001208,SEQUEST,]	1.3e-2	null	ms_run[1]:scan=4625	2530.6	2	1205.65862	603.33188	K	G	31	41
PSM	YITPDQLADLYK	-256_24593	P17182	1	Mouse_09-2020	null	[MS,MS:1001208,SEQUEST,]	8.9e-4	null	ms_run[1]:scan=4624	2530.1	2	1439.74126	720.37447	R	F	270	282
PSM	NGFLLDGFPR	-256_24549	Q9WTP6	1	Mouse_09-2020	null	[MS,MS:1001208,SEQUEST,]	5.4e-4	null	ms_run[1]:scan=4615	2525.4	2	1135.59050	568.29837	K	V	94	104
PSM	YSVRGYPTLLLFR	-256_24512	E9PXX7	1	Mouse_09-2020	null	[MS,MS:1001208,SEQUEST,]	5.4e-4	null	ms_run[1]:scan=4608	2522.0	3	1584.89151	528.96808	K	G	303	316
PSM	FAPPQPAEPWSFVK	-256_24473	P23953	0	Mouse_09-2020	null	[MS,MS:1001208,SEQUEST,]	5.4e-4	null	ms_run[1]:scan=4603	2519.2	2	1600.81804	800.91156	R	A	65	79
PSM	FAPPQPAEPWSFVK	-256_24473	Q8VCT4	0	Mouse_09-2020	null	[MS,MS:1001208,SEQUEST,]	5.4e-4	null	ms_run[1]:scan=4603	2519.2	2	1600.81804	800.91156	R	T	65	79
PSM	FLPGFEAPTYKDTLLPKLPR	-256_24467	P49429	1	Mouse_09-2020	null	[MS,MS:1001208,SEQUEST,]	5.4e-4	null	ms_run[1]:scan=4602	2518.7	4	2303.28261	576.57541	R	N	156	176
PSM	FEDGDLTLYQSNAILR	-256_24425	P19157	1	Mouse_09-2020	null	[MS,MS:1001208,SEQUEST,]	5.4e-4	null	ms_run[1]:scan=4592	2513.5	3	1854.92429	618.97926	K	L	56	72
PSM	FEDGDLTLYQSNAILR	-256_24418	P19157	1	Mouse_09-2020	null	[MS,MS:1001208,SEQUEST,]	5.4e-4	null	ms_run[1]:scan=4591	2513.0	2	1854.92632	927.96525	K	L	56	72
PSM	RLKVPPAINQFTQALDRQTATQLLK	-256_24304	P12970	1	Mouse_09-2020	null	[MS,MS:1001208,SEQUEST,]	8.2e-3	null	ms_run[1]:scan=4573	2503.7	4	2850.63247	713.41326	K	A	73	98
PSM	IEFEGQSVDFVDPNKQNLIAEVSTKDVK	-256_24291	Q8C196	1	Mouse_09-2020	null	[MS,MS:1001208,SEQUEST,]	8.9e-4	null	ms_run[1]:scan=4571	2502.7	4	3149.60146	788.15548	K	F	183	211
PSM	DLGEAALNEYLR	-256_24284	Q8R0Y6	1	Mouse_09-2020	null	[MS,MS:1001208,SEQUEST,]	5.4e-4	null	ms_run[1]:scan=4570	2502.2	2	1363.68535	682.34625	K	K	883	895
PSM	LLYDLADQLHAAVGASR	-256_24278	Q99LC5	1	Mouse_09-2020	null	[MS,MS:1001208,SEQUEST,]	5.4e-4	null	ms_run[1]:scan=4569	2501.6	3	1812.96201	604.99161	K	A	233	250
PSM	VDLLFLGK	-256_24247	Q9DCW4	1	Mouse_09-2020	null	[MS,MS:1001208,SEQUEST,]	5.4e-4	null	ms_run[1]:scan=4563	2498.7	2	904.55004	452.77875	K	A	117	125
PSM	GALVIVNDLGGDFKGIGK	-256_24240	P51660	1	Mouse_09-2020	null	[MS,MS:1001208,SEQUEST,]	5.4e-4	null	ms_run[1]:scan=4562	2498.0	3	1772.99137	591.66835	R	S	33	51
PSM	NIYSLTPLLGQR	-256_24215	E9PWK1	1	Mouse_09-2020	null	[MS,MS:1001208,SEQUEST,]	5.4e-4	null	ms_run[1]:scan=4559	2496.5	2	1374.77373	687.89063	K	G	242	254
PSM	VYGPVYTLYLGR	-256_24210	Q6XVG2	0	Mouse_09-2020	null	[MS,MS:1001208,SEQUEST,]	5.4e-4	null	ms_run[1]:scan=4558	2495.9	2	1400.75774	700.88227	R	P	60	72
PSM	VYGPVYTLYLGR	-256_24210	Q91X77	0	Mouse_09-2020	null	[MS,MS:1001208,SEQUEST,]	5.4e-4	null	ms_run[1]:scan=4558	2495.9	2	1400.75774	700.88227	K	P	60	72
PSM	VGNPWDPNILYGPLHTK	-256_24205	Q9DBF1	1	Mouse_09-2020	null	[MS,MS:1001208,SEQUEST,]	5.4e-4	null	ms_run[1]:scan=4557	2495.4	3	1920.98380	641.00374	R	A	359	376
PSM	QFLPFLQR	-256_24141	Q78PY7	1	Mouse_09-2020	null	[MS,MS:1001208,SEQUEST,]	5.4e-4	null	ms_run[1]:scan=4548	2490.8	2	1048.59368	524.80055	K	G	516	524
PSM	VGVIDLSPFGK	-256_24056	Q9DBT9	1	Mouse_09-2020	null	[MS,MS:1001208,SEQUEST,]	8.9e-4	null	ms_run[1]:scan=4536	2484.6	2	1131.63957	566.32406	R	N	522	533
PSM	LTLSALLDGK	-256_24023	Q60932	1	Mouse_09-2020	null	[MS,MS:1001208,SEQUEST,]	3.0e-3	null	ms_run[1]:scan=4529	2481.0	2	1030.61370	515.81078	K	V	270	280
PSM	LTLSALIDGK	-256_24022	J3QMG3	1	Mouse_09-2020	null	[MS,MS:1001208,SEQUEST,]	3.0e-3	null	ms_run[1]:scan=4529	2481.0	2	1030.61370	515.81078	K	F	258	268
PSM	DLGLAQDSATSTKTPILLGSLAHQIYR	-256_26593	Q99L13	1	Mouse_09-2020	null	[MS,MS:1001208,SEQUEST,]	5.4e-4	null	ms_run[1]:scan=4977	2712.5	4	2869.54336	718.14091	K	M	284	311
PSM	LWAFQALR	-256_23287	Q8CFX1	1	Mouse_09-2020	null	[MS,MS:1001208,SEQUEST,]	8.9e-4	null	ms_run[1]:scan=4397	2412.7	2	1004.56725	502.78744	K	L	291	299
PSM	KGFELQSSLYSGINLAVLLIVSGQQFETSMELRK	-256_26599	A2AQW0	1	Mouse_09-2020	null	[MS,MS:1001208,SEQUEST,]	2.6e-2	null	ms_run[1]:scan=4978	2713.0	5	3786.01606	758.00875	R	G	396	430
PSM	TPIGSFLGSLASQPATK	-256_26671	Q8QZT1	1	Mouse_09-2020	null	[MS,MS:1001208,SEQUEST,]	8.9e-4	null	ms_run[1]:scan=4993	2720.8	3	1674.90616	558.97355	R	G	47	64
PSM	LLGQFTLIGIPPAPR	-256_29892	P38647	1	Mouse_09-2020	null	[MS,MS:1001208,SEQUEST,]	5.4e-4	null	ms_run[1]:scan=5669	3056.3	2	1592.95342	796.97978	K	V	499	514
PSM	IAILGFAFK	-256_29876	O70475	1	Mouse_09-2020	null	[MS,MS:1001208,SEQUEST,]	1.5e-3	null	ms_run[1]:scan=5667	3055.2	2	979.59648	490.30240	K	D	331	340
PSM	NNDLILYYFSDAK	-256_29746	Q8JZR0	1	Mouse_09-2020	null	[MS,MS:1001208,SEQUEST,]	5.4e-4	null	ms_run[1]:scan=5633	3039.0	2	1575.76946	788.38811	K	L	63	76
PSM	AVSNVIASLIYAR	-256_29730	A0A0R4IZY2	1	Mouse_09-2020	null	[MS,MS:1001208,SEQUEST,]	5.4e-4	null	ms_run[1]:scan=5631	3038.0	2	1376.79094	688.89845	K	F	184	197
PSM	VVGVPVALDLITSGR	-256_29700	Q9DBM2	1	Mouse_09-2020	null	[MS,MS:1001208,SEQUEST,]	5.4e-4	null	ms_run[1]:scan=5622	3033.7	2	1495.88432	748.44577	R	I	140	155
PSM	GFGFILFK	-256_29657	Q80XR6	1	Mouse_09-2020	null	[MS,MS:1001208,SEQUEST,]	8.2e-3	null	ms_run[1]:scan=5611	3028.6	2	928.52867	464.76819	R	S	117	125
PSM	EANNFLWPFK	-256_29634	P14148	1	Mouse_09-2020	null	[MS,MS:1001208,SEQUEST,]	3.1e-2	null	ms_run[1]:scan=5603	3024.9	2	1265.62956	633.31931	K	S	225	235
PSM	GIAVHPELFSIDNGLLTPTLK	-256_29592	D3Z041	1	Mouse_09-2020	null	[MS,MS:1001208,SEQUEST,]	5.4e-4	null	ms_run[1]:scan=5594	3020.8	3	2235.24039	745.75097	K	K	656	677
PSM	SLRPGVAIADFVIFPPR	-256_29570	O09173	1	Mouse_09-2020	null	[MS,MS:1001208,SEQUEST,]	5.4e-4	null	ms_run[1]:scan=5590	3018.9	3	1855.05906	619.02447	K	G	305	322
PSM	GSIDPYVYLPFGNGPR	-256_29499	Q64459	1	Mouse_09-2020	null	[MS,MS:1001208,SEQUEST,]	1.8e-3	null	ms_run[1]:scan=5576	3011.8	2	1751.87566	876.44121	K	C	426	442
PSM	ASGDAARPFLLQLAESAYR	-256_29438	Q9QXX4	1	Mouse_09-2020	null	[MS,MS:1001208,SEQUEST,]	5.5e-3	null	ms_run[1]:scan=5565	3006.3	3	2036.05149	679.35684	K	G	314	333
PSM	FSARPSTIELIPFIIEK	-256_29392	Q9QXE0	1	Mouse_09-2020	null	[MS,MS:1001208,SEQUEST,]	5.4e-4	null	ms_run[1]:scan=5556	3001.9	3	1961.11356	654.37506	K	V	140	157
PSM	GYPTLLWFR	-256_30238	E9PXX7	1	Mouse_09-2020	null	[MS,MS:1001208,SEQUEST,]	5.4e-4	null	ms_run[1]:scan=5779	3105.1	2	1152.62004	576.81366	R	G	174	183
PSM	YALLLLLKYPDVTAK	-256_29355	Q64458	1	Mouse_09-2020	null	[MS,MS:1001208,SEQUEST,]	9.0e-3	null	ms_run[1]:scan=5550	2998.7	2	1721.02605	861.01602	R	Q	308	323
PSM	FFNQLFSGLDPHALAGR	-256_29300	Q9DBE0	1	Mouse_09-2020	null	[MS,MS:1001208,SEQUEST,]	5.4e-4	null	ms_run[1]:scan=5539	2993.4	3	1889.96592	630.66008	R	I	89	106
PSM	YALLLLLKYPDVTAK	-256_29294	Q64458	1	Mouse_09-2020	null	[MS,MS:1001208,SEQUEST,]	5.4e-4	null	ms_run[1]:scan=5538	2992.9	3	1721.02494	574.34644	R	Q	308	323
PSM	AAATFNPELITHILDGSPENTR	-256_29239	Q9R0H0	1	Mouse_09-2020	null	[MS,MS:1001208,SEQUEST,]	5.0e-3	null	ms_run[1]:scan=5525	2986.5	3	2367.19498	789.73616	R	R	10	32
PSM	AVVLPISLATTFK	-256_29234	Q8VCN5	1	Mouse_09-2020	null	[MS,MS:1001208,SEQUEST,]	5.4e-4	null	ms_run[1]:scan=5524	2986.0	2	1359.82439	680.41595	R	D	35	48
PSM	FSVLVPLLAR	-256_29223	Q99P30	1	Mouse_09-2020	null	[MS,MS:1001208,SEQUEST,]	5.4e-4	null	ms_run[1]:scan=5522	2984.9	2	1114.69853	557.85278	K	G	40	50
PSM	YALLLLLK	-256_29201	Q6XVG2	0	Mouse_09-2020	null	[MS,MS:1001208,SEQUEST,]	3.6e-3	null	ms_run[1]:scan=5514	2981.3	2	946.63323	473.82042	R	P	308	316
PSM	YALLLLLK	-256_29201	Q64458	0	Mouse_09-2020	null	[MS,MS:1001208,SEQUEST,]	3.6e-3	null	ms_run[1]:scan=5514	2981.3	2	946.63323	473.82042	R	P	308	316
PSM	YALLLLLK	-256_29201	Q91X77	0	Mouse_09-2020	null	[MS,MS:1001208,SEQUEST,]	3.6e-3	null	ms_run[1]:scan=5514	2981.3	2	946.63323	473.82042	R	P	308	316
PSM	KEGGLGPLNIPLLADVTK	-256_29195	Q61171	1	Mouse_09-2020	null	[MS,MS:1001208,SEQUEST,]	3.1e-2	null	ms_run[1]:scan=5513	2980.8	3	1835.06504	612.35941	R	L	92	110
PSM	YIVFVEGYPLTISGK	-256_29051	Q8VCW8	1	Mouse_09-2020	null	[MS,MS:1001208,SEQUEST,]	3.0e-3	null	ms_run[1]:scan=5465	2959.4	2	1685.91704	843.46108	R	Q	585	600
PSM	YSNFVSFPLYLNGK	-256_29045	Q9CQN1	1	Mouse_09-2020	null	[MS,MS:1001208,SEQUEST,]	8.9e-4	null	ms_run[1]:scan=5464	2958.9	2	1648.83769	824.92212	K	I	279	293
PSM	SLRPGVAIADFVIFPPR	-256_29027	O09173	1	Mouse_09-2020	null	[MS,MS:1001208,SEQUEST,]	2.6e-2	null	ms_run[1]:scan=5457	2955.5	3	1855.05466	619.02447	K	G	305	322
PSM	LSDGHFIPILGFGTYAPQEVPK	-256_28872	P70694	1	Mouse_09-2020	null	[MS,MS:1001208,SEQUEST,]	5.4e-4	null	ms_run[1]:scan=5429	2941.0	3	2386.24619	796.08624	R	K	10	32
PSM	ANWYFLLAR	-256_29305	P45952	1	Mouse_09-2020	null	[MS,MS:1001208,SEQUEST,]	5.4e-4	null	ms_run[1]:scan=5540	2993.9	2	1153.61492	577.31128	K	N	198	207
PSM	VLVAQHDAYKGLLPEELTPLILETQK	-256_28837	Q99LC5	1	Mouse_09-2020	null	[MS,MS:1001208,SEQUEST,]	5.4e-4	null	ms_run[1]:scan=5420	2936.9	4	2918.62832	730.41139	K	F	76	102
PSM	ILTDIVWPVIAK	-256_30340	Q9DBL7	1	Mouse_09-2020	null	[MS,MS:1001208,SEQUEST,]	1.5e-3	null	ms_run[1]:scan=5800	3115.4	2	1367.83037	684.41849	K	A	438	450
PSM	TAVDSGIALLTNFQVTK	-256_30481	Q8C196	1	Mouse_09-2020	null	[MS,MS:1001208,SEQUEST,]	5.4e-4	null	ms_run[1]:scan=5851	3138.4	3	1777.97019	593.32800	R	F	1455	1472
PSM	YSQFINFPIYVWSSK	-256_32443	P08113	1	Mouse_09-2020	null	[MS,MS:1001208,SEQUEST,]	1.2e-3	null	ms_run[1]:scan=6828	3536.0	3	1878.94187	626.98568	K	E	271	286
PSM	VLGELWPLFGGR	-256_32338	A0A0G2JDI9	1	Mouse_09-2020	null	[MS,MS:1001208,SEQUEST,]	5.4e-4	null	ms_run[1]:scan=6738	3501.9	2	1343.74724	672.37715	R	T	375	387
PSM	AFAISGPFNVQFLVK	-256_32063	Q8C196	1	Mouse_09-2020	null	[MS,MS:1001208,SEQUEST,]	4.2e-2	null	ms_run[1]:scan=6581	3439.6	2	1637.90373	819.45613	K	N	1233	1248
PSM	TTPDVIFVFGFR	-256_32022	P62849	1	Mouse_09-2020	null	[MS,MS:1001208,SEQUEST,]	1.2e-3	null	ms_run[1]:scan=6567	3433.7	2	1398.74211	699.87444	K	H	50	62
PSM	GQETSTNPIASIFAWSR	-256_32009	O88844	1	Mouse_09-2020	null	[MS,MS:1001208,SEQUEST,]	4.8e-2	null	ms_run[1]:scan=6555	3429.1	3	1864.91855	622.31112	K	L	322	339
PSM	EAETFPFNPFDLTK	-256_31974	P24270	1	Mouse_09-2020	null	[MS,MS:1001208,SEQUEST,]	3.8e-2	null	ms_run[1]:scan=6541	3423.1	2	1655.79241	828.40122	K	W	288	302
PSM	SVLLLEQFFLPHSR	-256_31874	Q9D826	1	Mouse_09-2020	null	[MS,MS:1001208,SEQUEST,]	2.5e-3	null	ms_run[1]:scan=6498	3405.1	3	1685.93607	562.65064	K	S	32	46
PSM	ATDLLLDDSLVSLFGNRR	-256_31776	P99029	1	Mouse_09-2020	null	[MS,MS:1001208,SEQUEST,]	1.4e-2	null	ms_run[1]:scan=6429	3379.2	3	2005.07187	669.02861	K	K	156	174
PSM	GLVLIAFSQYLQK	-256_31770	P07724	1	Mouse_09-2020	null	[MS,MS:1001208,SEQUEST,]	5.4e-4	null	ms_run[1]:scan=6421	3376.3	2	1479.85857	740.43213	K	S	45	58
PSM	IAIYELLFK	-256_31756	P63325	1	Mouse_09-2020	null	[MS,MS:1001208,SEQUEST,]	1.2e-3	null	ms_run[1]:scan=6416	3374.3	2	1109.66265	555.33389	R	G	9	18
PSM	TLTFIAKKSK	-256_31709	Q80YW5	1	Mouse_09-2020	null	[MS,MS:1001208,SEQUEST,]	4.5e-2	null	ms_run[1]:scan=6377	3359.4	2	1136.70073	568.85552	R	C	299	309
PSM	LILDWVPYINGK	-256_31660	Q9CPX8	1	Mouse_09-2020	null	[MS,MS:1001208,SEQUEST,]	3.7e-2	null	ms_run[1]:scan=6351	3349.2	2	1430.80351	715.90574	R	K	40	52
PSM	FLFSLFGQK	-256_30427	Q8R3V2	1	Mouse_09-2020	null	[MS,MS:1001208,SEQUEST,]	2.6e-2	null	ms_run[1]:scan=5831	3129.7	2	1086.59819	543.80276	R	N	176	185
PSM	VAEQTPLTALYVANLIK	-256_31652	P47738	1	Mouse_09-2020	null	[MS,MS:1001208,SEQUEST,]	1.7e-2	null	ms_run[1]:scan=6346	3347.4	3	1844.06174	615.35578	K	A	212	229
PSM	LGLDFPNLPYLIDGSHK	-256_31217	P10649	0	Mouse_09-2020	null	[MS,MS:1001208,SEQUEST,]	5.4e-4	null	ms_run[1]:scan=6103	3249.1	3	1899.00144	633.67188	K	T	53	70
PSM	LGLDFPNLPYLIDGSHK	-256_31217	D3YX76	0	Mouse_09-2020	null	[MS,MS:1001208,SEQUEST,]	5.4e-4	null	ms_run[1]:scan=6103	3249.1	3	1899.00144	633.67188	K	T	19	36
PSM	LGIFGFLSTGDK	-256_30987	Q63880	1	Mouse_09-2020	null	[MS,MS:1001208,SEQUEST,]	4.2e-2	null	ms_run[1]:scan=6008	3208.3	2	1254.67156	627.84007	R	M	183	195
PSM	AWLLGLLR	-256_30952	Q9QXF8	1	Mouse_09-2020	null	[MS,MS:1001208,SEQUEST,]	8.9e-4	null	ms_run[1]:scan=6000	3204.6	2	941.59258	471.30019	K	H	47	55
PSM	AIIIFVPVPQLK	-256_30920	P62082	1	Mouse_09-2020	null	[MS,MS:1001208,SEQUEST,]	4.9e-2	null	ms_run[1]:scan=5987	3199.2	2	1337.85564	669.43140	K	F	59	71
PSM	TGEAIVDAALSALR	-256_30873	Q3TML0	1	Mouse_09-2020	null	[MS,MS:1001208,SEQUEST,]	1.2e-3	null	ms_run[1]:scan=5971	3192.1	2	1386.75969	693.88300	R	L	124	138
PSM	ANAIAWALAQIPQK	-256_30779	Q8K169	0	Mouse_09-2020	null	[MS,MS:1001208,SEQUEST,]	1.3e-2	null	ms_run[1]:scan=5931	3174.4	2	1494.84331	747.92500	K	L	322	336
PSM	ANAIAWALAQIPQK	-256_30779	Q3UEP4	0	Mouse_09-2020	null	[MS,MS:1001208,SEQUEST,]	1.3e-2	null	ms_run[1]:scan=5931	3174.4	2	1494.84331	747.92500	K	L	322	336
PSM	TLIEFLLR	-256_30741	Q9CPY7	1	Mouse_09-2020	null	[MS,MS:1001208,SEQUEST,]	1.5e-3	null	ms_run[1]:scan=5921	3169.7	2	1004.61345	502.81058	R	S	506	514
PSM	LLLPWLEAR	-256_30719	Q68FD5	1	Mouse_09-2020	null	[MS,MS:1001208,SEQUEST,]	5.4e-4	null	ms_run[1]:scan=5917	3167.9	2	1110.66655	555.83713	K	H	857	866
PSM	FHDFLGDSWGILFSHPR	-256_30683	Q6GT24	1	Mouse_09-2020	null	[MS,MS:1001208,SEQUEST,]	5.4e-4	null	ms_run[1]:scan=5908	3163.7	4	2030.98647	508.50225	R	F	25	42
PSM	FHDFLGDSWGILFSHPR	-256_30673	Q6GT24	1	Mouse_09-2020	null	[MS,MS:1001208,SEQUEST,]	5.4e-4	null	ms_run[1]:scan=5904	3162.0	3	2030.98789	677.66724	R	F	25	42
PSM	LLVVYPWTQR	-256_30648	A8DUK4	1	Mouse_09-2020	null	[MS,MS:1001208,SEQUEST,]	6.7e-3	null	ms_run[1]:scan=5897	3158.9	2	1274.72624	637.86642	R	F	32	42
PSM	LLVPYLIEAVR	-256_30547	Q61425	1	Mouse_09-2020	null	[MS,MS:1001208,SEQUEST,]	5.4e-4	null	ms_run[1]:scan=5868	3145.9	2	1285.78826	643.39756	R	H	222	233
PSM	WFWDFATR	-256_31394	Q91X72	1	Mouse_09-2020	null	[MS,MS:1001208,SEQUEST,]	1.7e-2	null	ms_run[1]:scan=6206	3290.3	2	1128.52568	564.76671	K	Q	167	175
PSM	VAGLLVLNYSNDYNHWLATK	-256_28834	Q8C196	1	Mouse_09-2020	null	[MS,MS:1001208,SEQUEST,]	5.4e-4	null	ms_run[1]:scan=5419	2936.3	3	2291.18387	764.39882	K	L	128	148
PSM	GLSPIWAINSPATAEVIR	-256_28769	G3X982	1	Mouse_09-2020	null	[MS,MS:1001208,SEQUEST,]	3.1e-2	null	ms_run[1]:scan=5401	2927.5	2	1895.03948	948.02290	R	A	1291	1309
PSM	GLAPVQAYLHIPDIIK	-256_28757	G5E8R3	1	Mouse_09-2020	null	[MS,MS:1001208,SEQUEST,]	8.9e-4	null	ms_run[1]:scan=5399	2926.5	3	1748.00901	583.34169	R	A	89	105
PSM	GIGTDEATIIDIVTHR	-256_27744	P14824	1	Mouse_09-2020	null	[MS,MS:1001208,SEQUEST,]	1.5e-3	null	ms_run[1]:scan=5199	2825.7	3	1710.89994	570.97221	K	N	378	394
PSM	LFPVAFNLVK	-256_27737	Q8R0F9	1	Mouse_09-2020	null	[MS,MS:1001208,SEQUEST,]	8.9e-4	null	ms_run[1]:scan=5198	2825.2	2	1147.68755	574.34733	K	F	197	207
PSM	ELNDFISYLQR	-256_27717	P27773	1	Mouse_09-2020	null	[MS,MS:1001208,SEQUEST,]	5.4e-4	null	ms_run[1]:scan=5194	2823.3	2	1397.70366	699.35662	R	A	472	483
PSM	VVLAYEPVWAIGTGK	-256_27535	P17751	1	Mouse_09-2020	null	[MS,MS:1001208,SEQUEST,]	5.4e-4	null	ms_run[1]:scan=5160	2805.6	2	1602.89006	801.94814	K	A	211	226
PSM	ILEFFGLK	-256_27509	P09103	1	Mouse_09-2020	null	[MS,MS:1001208,SEQUEST,]	5.4e-4	null	ms_run[1]:scan=5154	2802.4	2	966.56548	483.78658	R	E	303	311
PSM	KVADALANAAGHLDDLPGALSALSDLHAHK	-256_27457	Q91VB8	1	Mouse_09-2020	null	[MS,MS:1001208,SEQUEST,]	5.4e-4	null	ms_run[1]:scan=5143	2796.7	5	2991.56446	599.11875	K	R	62	92
PSM	SLFSSAENEPPVPLVGNWRPPQPVK	-256_27418	P16015	1	Mouse_09-2020	null	[MS,MS:1001208,SEQUEST,]	5.4e-4	null	ms_run[1]:scan=5136	2793.1	3	2745.44052	915.81681	R	R	227	252
PSM	DFQLFSSPLGK	-256_27395	Q921I1	1	Mouse_09-2020	null	[MS,MS:1001208,SEQUEST,]	8.9e-4	null	ms_run[1]:scan=5132	2791.0	2	1238.64165	619.82442	K	L	300	311
PSM	LLHPLGIELPLQTLR	-256_27307	Q9D826	1	Mouse_09-2020	null	[MS,MS:1001208,SEQUEST,]	6.1e-3	null	ms_run[1]:scan=5115	2782.5	3	1713.04117	571.68557	R	N	209	224
PSM	GIDPFSLDALAK	-256_27301	A0A571BEL9	1	Mouse_09-2020	null	[MS,MS:1001208,SEQUEST,]	1.2e-3	null	ms_run[1]:scan=5114	2782.0	2	1246.66716	623.83753	K	G	296	308
PSM	IALGIPLPEIK	-256_27292	Q8C196	1	Mouse_09-2020	null	[MS,MS:1001208,SEQUEST,]	8.9e-4	null	ms_run[1]:scan=5113	2781.5	2	1163.73967	582.37355	K	V	741	752
PSM	TLVYGGIFLYPANK	-256_27173	Q9QXD6	1	Mouse_09-2020	null	[MS,MS:1001208,SEQUEST,]	8.9e-4	null	ms_run[1]:scan=5090	2769.9	2	1555.85271	778.42958	R	S	256	270
PSM	GYPTLLLFR	-256_27802	E9PXX7	1	Mouse_09-2020	null	[MS,MS:1001208,SEQUEST,]	8.9e-4	null	ms_run[1]:scan=5210	2831.4	2	1079.62651	540.31603	R	G	307	316
PSM	SNLNIFQYIGK	-256_27165	O08601	1	Mouse_09-2020	null	[MS,MS:1001208,SEQUEST,]	8.9e-4	null	ms_run[1]:scan=5089	2769.4	2	1296.69560	648.85097	R	E	645	656
PSM	FLPLFDRVLVER	-256_27062	Q64433	1	Mouse_09-2020	null	[MS,MS:1001208,SEQUEST,]	5.4e-4	null	ms_run[1]:scan=5068	2759.0	3	1503.86753	501.96092	K	A	9	21
PSM	NYPATIIQEPLVLTEPAR	-256_26988	Q9DBT9	1	Mouse_09-2020	null	[MS,MS:1001208,SEQUEST,]	5.4e-4	null	ms_run[1]:scan=5049	2749.6	2	2025.10039	1013.05440	K	R	830	848
PSM	FGLYLPLFKPSASTSK	-256_26977	Q9QXX4	1	Mouse_09-2020	null	[MS,MS:1001208,SEQUEST,]	5.4e-4	null	ms_run[1]:scan=5047	2748.6	3	1755.96878	585.99418	K	T	655	671
PSM	LLEPVLLLGK	-256_26969	P14131	1	Mouse_09-2020	null	[MS,MS:1001208,SEQUEST,]	8.9e-4	null	ms_run[1]:scan=5046	2748.0	2	1094.71807	547.86282	K	R	51	61
PSM	AFPAWADTSILSR	-256_26887	Q9EQ20	1	Mouse_09-2020	null	[MS,MS:1001208,SEQUEST,]	1.2e-3	null	ms_run[1]:scan=5030	2740.1	2	1434.73760	717.87243	R	Q	89	102
PSM	ELLALEVFQVSHPR	-256_26815	Q9WVL0	1	Mouse_09-2020	null	[MS,MS:1001208,SEQUEST,]	5.4e-4	null	ms_run[1]:scan=5017	2733.4	3	1637.90018	546.63851	K	Q	192	206
PSM	AAVLWELHKPFTIEDIEVAPPK	-256_26803	P00329	1	Mouse_09-2020	null	[MS,MS:1001208,SEQUEST,]	5.4e-4	null	ms_run[1]:scan=5015	2732.2	4	2503.36025	626.59534	K	H	12	34
PSM	SLGQWLQEEKVPAIYGVDTR	-256_26791	Q8C196	1	Mouse_09-2020	null	[MS,MS:1001208,SEQUEST,]	5.4e-4	null	ms_run[1]:scan=5013	2731.1	3	2289.18949	763.73397	K	L	148	168
PSM	FWLFGGNER	-256_26762	Q91XE0	1	Mouse_09-2020	null	[MS,MS:1001208,SEQUEST,]	1.6e-2	null	ms_run[1]:scan=5007	2728.2	2	1125.54961	563.27744	K	Q	184	193
PSM	TPIGSFLGSLASQPATK	-256_26755	Q8QZT1	1	Mouse_09-2020	null	[MS,MS:1001208,SEQUEST,]	1.2e-3	null	ms_run[1]:scan=5006	2727.7	2	1674.90764	837.95669	R	G	47	64
PSM	HIADLAGNPEVILPVPAFNVINGGSHAGNK	-256_26741	P17182	1	Mouse_09-2020	null	[MS,MS:1001208,SEQUEST,]	5.4e-4	null	ms_run[1]:scan=5004	2726.5	4	3021.59487	756.15308	R	A	133	163
PSM	IFVWDWQR	-256_26717	Q63836	0	Mouse_09-2020	null	[MS,MS:1001208,SEQUEST,]	5.4e-4	null	ms_run[1]:scan=5001	2724.9	2	1149.58428	575.29563	R	E	228	236
PSM	IFVWDWQR	-256_26717	A0A0R4J135	0	Mouse_09-2020	null	[MS,MS:1001208,SEQUEST,]	5.4e-4	null	ms_run[1]:scan=5001	2724.9	2	1149.58428	575.29563	R	E	228	236
PSM	YWGVASFLQR	-256_27079	Q00724	1	Mouse_09-2020	null	[MS,MS:1001208,SEQUEST,]	5.4e-4	null	ms_run[1]:scan=5071	2760.6	2	1226.63188	613.81947	K	N	108	118
PSM	KFPLDPLITHVLPFEK	-256_27810	P00329	1	Mouse_09-2020	null	[MS,MS:1001208,SEQUEST,]	5.4e-4	null	ms_run[1]:scan=5211	2831.9	3	1894.08414	632.03275	K	N	340	356
PSM	YGPVFTIYLGPR	-256_27868	Q91X75	1	Mouse_09-2020	null	[MS,MS:1001208,SEQUEST,]	5.4e-4	null	ms_run[1]:scan=5220	2836.6	2	1382.74675	691.87699	R	I	65	77
PSM	SRNITYLPAGQSVLLQLPQ	-256_27877	P67778	1	Mouse_09-2020	null	[MS,MS:1001208,SEQUEST,]	1.7e-2	null	ms_run[1]:scan=5221	2837.1	3	2098.16709	700.06002	R	0	254	273
PSM	YVASYLLAALGGNSSPSAK	-256_28751	P99027	1	Mouse_09-2020	null	[MS,MS:1001208,SEQUEST,]	5.4e-4	null	ms_run[1]:scan=5398	2926.0	3	1868.97544	623.66327	R	I	3	22
PSM	YFPTQALNFAFK	-256_28749	P51881	1	Mouse_09-2020	null	[MS,MS:1001208,SEQUEST,]	5.4e-4	null	ms_run[1]:scan=5397	2925.5	2	1446.74236	723.87444	R	K	81	93
PSM	GRPTSTNPIASIFAWTR	-256_28719	P54071	1	Mouse_09-2020	null	[MS,MS:1001208,SEQUEST,]	1.6e-2	null	ms_run[1]:scan=5389	2921.7	3	1874.99027	625.66724	K	L	361	378
PSM	LYTLVTYVPVTTFK	-256_28678	P62900	1	Mouse_09-2020	null	[MS,MS:1001208,SEQUEST,]	5.4e-4	null	ms_run[1]:scan=5380	2917.0	3	1644.92484	548.97976	K	L	102	116
PSM	YVALTSPGPHALLLVVPLGR	-256_28652	Q99JY3	1	Mouse_09-2020	null	[MS,MS:1001208,SEQUEST,]	8.9e-4	null	ms_run[1]:scan=5373	2913.7	3	2073.22153	691.74549	R	T	106	126
PSM	LYTLVTYVPVTTFK	-256_28645	P62900	1	Mouse_09-2020	null	[MS,MS:1001208,SEQUEST,]	5.4e-4	null	ms_run[1]:scan=5372	2913.2	2	1644.92656	822.96600	K	L	102	116
PSM	DFTATFGPLDSLNTR	-256_28556	G5E8R3	1	Mouse_09-2020	null	[MS,MS:1001208,SEQUEST,]	8.9e-4	null	ms_run[1]:scan=5356	2905.1	2	1654.80925	827.90720	K	F	1022	1037
PSM	IAQFLSGIPETVPLSTVNR	-256_28518	Q8VCH0	1	Mouse_09-2020	null	[MS,MS:1001208,SEQUEST,]	4.8e-3	null	ms_run[1]:scan=5344	2899.4	3	2042.14560	681.38087	R	C	103	122
PSM	KFPLDPLITHVLPFEK	-256_28499	P00329	1	Mouse_09-2020	null	[MS,MS:1001208,SEQUEST,]	9.0e-3	null	ms_run[1]:scan=5341	2897.7	3	1894.08304	632.03275	K	N	340	356
PSM	HGTRFFFWTV	-256_28489	Q9DCJ5	1	Mouse_09-2020	null	[MS,MS:1001208,SEQUEST,]	1.7e-2	null	ms_run[1]:scan=5339	2896.7	2	1297.64702	649.32746	K	0	163	173
PSM	VIYLIRNPRDVLVSGYHYFNALK	-256_28486	Q8BGL3	1	Mouse_09-2020	null	[MS,MS:1001208,SEQUEST,]	5.4e-4	null	ms_run[1]:scan=5338	2896.1	5	2750.51710	550.90863	K	G	116	139
PSM	VIYLIRNPRDVLVSGYHYFNALK	-256_28477	Q8BGL3	1	Mouse_09-2020	null	[MS,MS:1001208,SEQUEST,]	5.4e-4	null	ms_run[1]:scan=5336	2895.1	4	2750.51504	688.38397	K	G	116	139
PSM	YGLLLLLKYPEVTAK	-256_28391	Q91W64	1	Mouse_09-2020	null	[MS,MS:1001208,SEQUEST,]	5.4e-4	null	ms_run[1]:scan=5317	2885.9	3	1721.02457	574.34644	K	Q	307	322
PSM	ILPNVPEVEDSTDFFK	-256_28331	Q8R0Y6	1	Mouse_09-2020	null	[MS,MS:1001208,SEQUEST,]	5.4e-4	null	ms_run[1]:scan=5307	2880.8	2	1849.92375	925.46455	R	G	334	350
PSM	LGIWGFFSTGDEHSR	-256_28251	Q8VCT4	1	Mouse_09-2020	null	[MS,MS:1001208,SEQUEST,]	8.9e-4	null	ms_run[1]:scan=5289	2871.6	3	1708.81253	570.27412	R	N	172	187
PSM	FYAYNPLAGGLLTGK	-256_28198	Q8CG76	1	Mouse_09-2020	null	[MS,MS:1001208,SEQUEST,]	8.9e-4	null	ms_run[1]:scan=5279	2866.7	2	1584.84404	792.92467	R	K	230	245
PSM	GLVDKFPLFTAVYK	-256_28186	E0CXN5	1	Mouse_09-2020	null	[MS,MS:1001208,SEQUEST,]	1.2e-3	null	ms_run[1]:scan=5277	2865.7	3	1597.89878	533.30446	K	C	291	305
PSM	LGYFLALTGYR	-256_28147	Q8QZS1	1	Mouse_09-2020	null	[MS,MS:1001208,SEQUEST,]	5.4e-4	null	ms_run[1]:scan=5268	2861.2	2	1273.69377	637.35061	K	K	190	201
PSM	TSFFQALGITTK	-256_28049	P14869	1	Mouse_09-2020	null	[MS,MS:1001208,SEQUEST,]	5.4e-4	null	ms_run[1]:scan=5249	2851.4	2	1313.71453	657.35863	K	S	135	147
PSM	AIAELGIYPAVDPLDSTSR	-256_28023	P56480	1	Mouse_09-2020	null	[MS,MS:1001208,SEQUEST,]	1.2e-3	null	ms_run[1]:scan=5245	2849.2	2	1988.03801	994.52039	R	M	388	407
PSM	GFGFVLFK	-256_28011	Q60668	1	Mouse_09-2020	null	[MS,MS:1001208,SEQUEST,]	3.0e-3	null	ms_run[1]:scan=5243	2848.2	2	914.51274	457.76036	R	S	139	147
PSM	KFPLDPLITHVLPFEK	-256_28004	P00329	1	Mouse_09-2020	null	[MS,MS:1001208,SEQUEST,]	5.4e-4	null	ms_run[1]:scan=5242	2847.6	4	1894.08205	474.27638	K	N	340	356
PSM	RYLNGWDNIFSFGK	-256_27966	Q9DBG1	1	Mouse_09-2020	null	[MS,MS:1001208,SEQUEST,]	5.4e-4	null	ms_run[1]:scan=5234	2843.8	3	1716.85086	572.95461	K	L	272	286
PSM	IFWLLSGSDSQTTR	-256_27961	Q80W22	1	Mouse_09-2020	null	[MS,MS:1001208,SEQUEST,]	5.0e-3	null	ms_run[1]:scan=5233	2843.3	2	1610.81853	805.91229	R	L	325	339
PSM	AAFVAYALAFPR	-256_27953	A0A2R8VHP2	1	Mouse_09-2020	null	[MS,MS:1001208,SEQUEST,]	8.9e-4	null	ms_run[1]:scan=5232	2842.8	2	1296.70964	648.85860	R	F	270	282
PSM	IVEPYIAWGYPNLK	-256_27940	P14148	1	Mouse_09-2020	null	[MS,MS:1001208,SEQUEST,]	1.4e-2	null	ms_run[1]:scan=5230	2841.7	2	1662.89067	831.94814	R	V	157	171
PSM	SRNITYLPAGQSVLLQLPQ	-256_27908	P67778	1	Mouse_09-2020	null	[MS,MS:1001208,SEQUEST,]	3.4e-2	null	ms_run[1]:scan=5225	2839.3	2	2098.16680	1049.58640	R	0	254	273
PSM	TFYGLHQDFPSVVVVGLGK	-256_26663	Q9CPY7	1	Mouse_09-2020	null	[MS,MS:1001208,SEQUEST,]	8.9e-4	null	ms_run[1]:scan=4991	2719.7	3	2063.09598	688.37020	R	S	85	104
PSM	DFTPSGIAGAFR	-256_23248	F8WHP8	1	Mouse_09-2020	null	[MS,MS:1001208,SEQUEST,]	5.4e-4	null	ms_run[1]:scan=4391	2409.6	2	1238.61772	619.81184	R	G	16	28
PSM	RLPTLEQPIIPSDYVAIK	-256_23237	Q8C196	1	Mouse_09-2020	null	[MS,MS:1001208,SEQUEST,]	5.4e-4	null	ms_run[1]:scan=4388	2408.2	3	2053.16965	685.06125	K	P	1292	1310
PSM	DYLTTYYSFHSGPVAEQEIVK	-256_23212	P40936	1	Mouse_09-2020	null	[MS,MS:1001208,SEQUEST,]	5.0e-3	null	ms_run[1]:scan=4384	2406.0	3	2447.17911	816.39703	K	S	20	41
PSM	AVAIDLPGLGR	-256_20338	A0A087WPF8	1	Mouse_09-2020	null	[MS,MS:1001208,SEQUEST,]	5.4e-4	null	ms_run[1]:scan=3903	2157.3	2	1081.63664	541.32185	R	K	64	75
PSM	TVTNAVVTVPAYFNDSQR	-256_20331	P63017	1	Mouse_09-2020	null	[MS,MS:1001208,SEQUEST,]	5.4e-4	null	ms_run[1]:scan=3902	2156.7	2	1981.99956	991.50253	K	A	138	156
PSM	GVVNILPGSGSLVGQR	-256_20314	Q8R0Y6	1	Mouse_09-2020	null	[MS,MS:1001208,SEQUEST,]	5.4e-4	null	ms_run[1]:scan=3899	2155.1	2	1552.88201	776.94392	K	S	621	637
PSM	IEGLDIHFIHVKPPQLPSGR	-256_20296	E9PWK1	1	Mouse_09-2020	null	[MS,MS:1001208,SEQUEST,]	5.4e-4	null	ms_run[1]:scan=3896	2153.5	4	2253.24965	564.06802	K	P	120	140
PSM	FYTLFGR	-256_20275	Q8CGC7	1	Mouse_09-2020	null	[MS,MS:1001208,SEQUEST,]	1.2e-3	null	ms_run[1]:scan=3891	2151.0	2	903.47173	452.23980	K	Y	1504	1511
PSM	RFKEANNFLWPFK	-256_20266	P14148	1	Mouse_09-2020	null	[MS,MS:1001208,SEQUEST,]	8.9e-4	null	ms_run[1]:scan=3890	2150.4	3	1696.88816	566.30346	K	S	222	235
PSM	RTGAIVDVPVGEELLGR	-256_20262	Q03265	1	Mouse_09-2020	null	[MS,MS:1001208,SEQUEST,]	5.4e-4	null	ms_run[1]:scan=3889	2149.9	3	1780.99161	594.33538	K	V	133	150
PSM	FLFPEGIK	-256_20255	Q8R0Y6	1	Mouse_09-2020	null	[MS,MS:1001208,SEQUEST,]	3.0e-3	null	ms_run[1]:scan=3888	2149.4	2	950.53447	475.77093	R	M	167	175
PSM	LISWYDNEYGYSNR	-256_20248	A0A1D5RLD8	1	Mouse_09-2020	null	[MS,MS:1001208,SEQUEST,]	5.4e-4	null	ms_run[1]:scan=3887	2148.9	2	1779.79888	890.40228	K	V	308	322
PSM	EGLYITEEIYK	-256_20244	Q61176	1	Mouse_09-2020	null	[MS,MS:1001208,SEQUEST,]	8.2e-3	null	ms_run[1]:scan=3886	2148.4	2	1357.68523	679.34793	R	G	256	267
PSM	TLTIDAIQFQR	-256_20235	P52825	1	Mouse_09-2020	null	[MS,MS:1001208,SEQUEST,]	1.4e-2	null	ms_run[1]:scan=3883	2147.0	2	1305.71758	653.36170	K	G	440	451
PSM	TAFNQDSFLLR	-256_20227	Q63886	1	Mouse_09-2020	null	[MS,MS:1001208,SEQUEST,]	5.4e-4	null	ms_run[1]:scan=3882	2146.5	2	1311.66948	656.33823	R	V	100	111
PSM	DAGTIAGLNVLR	-256_20397	P63017	1	Mouse_09-2020	null	[MS,MS:1001208,SEQUEST,]	5.4e-4	null	ms_run[1]:scan=3912	2161.8	2	1199.67473	600.34077	K	I	160	172
PSM	FINLVPSNLPHEATRDTVFR	-256_20220	Q05421	1	Mouse_09-2020	null	[MS,MS:1001208,SEQUEST,]	5.4e-4	null	ms_run[1]:scan=3881	2145.9	4	2326.22988	582.31302	R	Y	360	380
PSM	TVDNFVALATGEK	-256_20206	P24369	1	Mouse_09-2020	null	[MS,MS:1001208,SEQUEST,]	5.4e-4	null	ms_run[1]:scan=3879	2144.8	2	1364.70598	682.85645	K	F	72	85
PSM	YFPTQALNFAFKDKYK	-256_20192	P51881	1	Mouse_09-2020	null	[MS,MS:1001208,SEQUEST,]	5.4e-4	null	ms_run[1]:scan=3877	2143.7	4	1981.02297	496.01091	R	I	81	97
PSM	WVINPSGGLISK	-256_20186	P32020	1	Mouse_09-2020	null	[MS,MS:1001208,SEQUEST,]	5.4e-4	null	ms_run[1]:scan=3876	2143.2	2	1270.71575	635.86134	K	H	342	354
PSM	NFLDSYIK	-256_20173	O88451	1	Mouse_09-2020	null	[MS,MS:1001208,SEQUEST,]	1.8e-3	null	ms_run[1]:scan=3874	2142.1	2	999.51225	500.26092	K	I	240	248
PSM	LRSLFSSAENEPPVPLVGNWRPPQPVKGRVVR	-256_20146	P16015	1	Mouse_09-2020	null	[MS,MS:1001208,SEQUEST,]	5.4e-4	null	ms_run[1]:scan=3869	2139.6	6	3581.98913	597.83632	K	S	225	257
PSM	YFPTQALNFAFKDKYK	-256_20140	P51881	1	Mouse_09-2020	null	[MS,MS:1001208,SEQUEST,]	5.4e-4	null	ms_run[1]:scan=3868	2139.1	3	1981.02335	661.01212	R	I	81	97
PSM	SEFPWEVPK	-256_20128	Q91X83	1	Mouse_09-2020	null	[MS,MS:1001208,SEQUEST,]	1.9e-2	null	ms_run[1]:scan=3866	2138.0	2	1118.55144	559.77948	R	L	384	393
PSM	IFNNGADLSGITEENAPLK	-256_20095	P07758	1	Mouse_09-2020	null	[MS,MS:1001208,SEQUEST,]	3.0e-3	null	ms_run[1]:scan=3860	2135.1	2	2003.01177	1002.00764	R	S	329	348
PSM	IIQLLDDYPK	-256_20078	P14869	1	Mouse_09-2020	null	[MS,MS:1001208,SEQUEST,]	8.9e-4	null	ms_run[1]:scan=3858	2133.9	2	1217.67827	609.34245	K	F	17	27
PSM	LSVLLLER	-256_20063	Q8VC30	1	Mouse_09-2020	null	[MS,MS:1001208,SEQUEST,]	5.4e-4	null	ms_run[1]:scan=3856	2132.9	2	942.59801	471.80276	R	G	435	443
PSM	ELPFPLNTR	-256_19993	Q78JT3	1	Mouse_09-2020	null	[MS,MS:1001208,SEQUEST,]	8.9e-4	null	ms_run[1]:scan=3846	2127.7	2	1086.59270	543.80075	K	I	167	176
PSM	LLQDFFNGK	-256_19974	P63017	1	Mouse_09-2020	null	[MS,MS:1001208,SEQUEST,]	8.9e-4	null	ms_run[1]:scan=3843	2126.1	2	1081.56706	541.28747	K	L	349	358
PSM	NAVITVPAYFNDSQR	-256_20214	P38647	1	Mouse_09-2020	null	[MS,MS:1001208,SEQUEST,]	5.4e-4	null	ms_run[1]:scan=3880	2145.3	2	1694.85137	847.92847	K	A	188	203
PSM	YTSFVPFTIPHSTTR	-256_19969	P00186	1	Mouse_09-2020	null	[MS,MS:1001208,SEQUEST,]	8.9e-4	null	ms_run[1]:scan=3842	2125.6	3	1753.89292	585.30178	R	T	376	391
PSM	NNSLWDKLIFHK	-256_20402	D3Z041	1	Mouse_09-2020	null	[MS,MS:1001208,SEQUEST,]	8.9e-4	null	ms_run[1]:scan=3913	2162.3	3	1514.81101	505.60866	R	Q	409	421
PSM	KYILGNPLNSGINQGPQIDKEQHNKILGLIESGK	-256_20445	O35945	1	Mouse_09-2020	null	[MS,MS:1001208,SEQUEST,]	5.4e-4	null	ms_run[1]:scan=3920	2165.9	5	3716.01392	744.00842	K	E	329	363
PSM	LFPSLLDTK	-256_20988	Q91XE0	1	Mouse_09-2020	null	[MS,MS:1001208,SEQUEST,]	3.9e-3	null	ms_run[1]:scan=4008	2211.4	2	1033.59294	517.30005	K	L	143	152
PSM	FSNFAPLGIPR	-256_20974	P56593	1	Mouse_09-2020	null	[MS,MS:1001208,SEQUEST,]	5.4e-4	null	ms_run[1]:scan=4006	2210.4	2	1218.66374	609.83512	R	I	360	371
PSM	FISDKDASVVGFFR	-256_20953	P27773	1	Mouse_09-2020	null	[MS,MS:1001208,SEQUEST,]	1.9e-2	null	ms_run[1]:scan=4002	2208.5	3	1587.81681	529.94371	K	L	148	162
PSM	GFAFVQYVNER	-256_20948	Q9Z204	1	Mouse_09-2020	null	[MS,MS:1001208,SEQUEST,]	5.4e-4	null	ms_run[1]:scan=4001	2207.9	2	1329.65935	665.33294	K	A	51	62
PSM	LDNNTELSFFAK	-256_20928	O88844	1	Mouse_09-2020	null	[MS,MS:1001208,SEQUEST,]	8.9e-4	null	ms_run[1]:scan=3998	2206.3	2	1398.69145	699.84862	K	L	346	358
PSM	YLTVAAVFR	-256_20920	P68372	1	Mouse_09-2020	null	[MS,MS:1001208,SEQUEST,]	5.4e-4	null	ms_run[1]:scan=3997	2205.8	2	1039.59233	520.30038	R	R	310	319
PSM	VQGIGWYLEEK	-256_20905	Q91XD4	1	Mouse_09-2020	null	[MS,MS:1001208,SEQUEST,]	1.2e-3	null	ms_run[1]:scan=3995	2204.7	2	1321.68389	661.34298	K	L	219	230
PSM	DVFLPKPSWGNHTPIFR	-256_20862	P05202	1	Mouse_09-2020	null	[MS,MS:1001208,SEQUEST,]	5.4e-4	null	ms_run[1]:scan=3987	2200.6	3	2011.05832	671.02313	R	A	154	171
PSM	LLEPVLLLGKER	-256_20855	P14131	1	Mouse_09-2020	null	[MS,MS:1001208,SEQUEST,]	5.4e-4	null	ms_run[1]:scan=3986	2200.1	3	1379.86136	460.62554	K	A	51	63
PSM	AIVAIENPADVSVISSR	-256_20839	P14206	1	Mouse_09-2020	null	[MS,MS:1001208,SEQUEST,]	5.4e-4	null	ms_run[1]:scan=3984	2199.0	2	1740.95500	870.97816	R	T	64	81
PSM	DVFLPKPSWGNHTPIFR	-256_20812	P05202	1	Mouse_09-2020	null	[MS,MS:1001208,SEQUEST,]	5.4e-4	null	ms_run[1]:scan=3979	2196.5	4	2011.05349	503.51917	R	A	154	171
PSM	IYGISFPDPK	-256_20804	Q9D0R2	1	Mouse_09-2020	null	[MS,MS:1001208,SEQUEST,]	8.9e-4	null	ms_run[1]:scan=3978	2196.0	2	1136.59880	568.80296	R	L	296	306
PSM	LLVSDTSRPGWINFR	-256_20425	A0A140LHR8	1	Mouse_09-2020	null	[MS,MS:1001208,SEQUEST,]	1.5e-3	null	ms_run[1]:scan=3916	2164.1	3	1760.94449	587.65293	K	L	189	204
PSM	IFNTWLGDPSK	-256_20795	P61922	1	Mouse_09-2020	null	[MS,MS:1001208,SEQUEST,]	2.8e-3	null	ms_run[1]:scan=3977	2195.4	2	1277.65337	639.32987	R	L	378	389
PSM	VLGLTLLQK	-256_20784	Q9CPU0	1	Mouse_09-2020	null	[MS,MS:1001208,SEQUEST,]	8.9e-4	null	ms_run[1]:scan=3975	2194.4	2	984.64549	492.82624	R	D	52	61
PSM	SLEIIGAPFSK	-256_20721	Q61176	1	Mouse_09-2020	null	[MS,MS:1001208,SEQUEST,]	5.4e-4	null	ms_run[1]:scan=3964	2188.7	2	1161.65215	581.32934	K	Q	7	18
PSM	TYFQGSLPARAAYQVAALPR	-256_20715	P52760	1	Mouse_09-2020	null	[MS,MS:1001208,SEQUEST,]	5.4e-4	null	ms_run[1]:scan=3962	2187.6	3	2180.16849	727.39188	K	S	98	118
PSM	FSLSILR	-256_20653	Q05421	1	Mouse_09-2020	null	[MS,MS:1001208,SEQUEST,]	1.2e-3	null	ms_run[1]:scan=3953	2183.0	2	835.50365	418.25545	R	W	128	135
PSM	VSHLLGINVTDFTR	-256_20622	Q8VDD5	1	Mouse_09-2020	null	[MS,MS:1001208,SEQUEST,]	2.9e-2	null	ms_run[1]:scan=3948	2180.6	3	1571.85404	524.62286	K	I	374	388
PSM	INEAFDLLR	-256_20591	P00329	1	Mouse_09-2020	null	[MS,MS:1001208,SEQUEST,]	5.4e-4	null	ms_run[1]:scan=3944	2178.4	2	1090.58965	545.79821	K	G	356	365
PSM	SKEVAWNLTSVDLVR	-256_20535	Q9R0H0	1	Mouse_09-2020	null	[MS,MS:1001208,SEQUEST,]	5.4e-4	null	ms_run[1]:scan=3935	2173.7	3	1716.92868	572.98082	K	S	511	526
PSM	SDGIYIINLK	-256_20516	P14206	1	Mouse_09-2020	null	[MS,MS:1001208,SEQUEST,]	8.7e-3	null	ms_run[1]:scan=3932	2172.2	2	1135.62956	568.32151	K	T	43	53
PSM	AAVAVPNRPPDAVLRDATSLNQAALYR	-256_20501	P51660	1	Mouse_09-2020	null	[MS,MS:1001208,SEQUEST,]	5.4e-4	null	ms_run[1]:scan=3929	2170.6	4	2849.53408	713.13997	K	S	479	506
PSM	ILVTLLHTLER	-256_20482	G3XA25	1	Mouse_09-2020	null	[MS,MS:1001208,SEQUEST,]	5.4e-4	null	ms_run[1]:scan=3925	2168.7	3	1307.80368	436.60637	R	G	330	341
PSM	SGRFFTVKLPVALDPGSK	-256_20474	Q91YQ5	1	Mouse_09-2020	null	[MS,MS:1001208,SEQUEST,]	5.4e-4	null	ms_run[1]:scan=3924	2168.0	4	1919.07302	480.52418	K	S	110	128
PSM	KYILGNPLNSGINQGPQIDKEQHNKILGLIESGK	-256_20468	O35945	1	Mouse_09-2020	null	[MS,MS:1001208,SEQUEST,]	8.9e-4	null	ms_run[1]:scan=3923	2167.5	6	3716.01611	620.17489	K	E	329	363
PSM	VVFIFGPDK	-256_20789	Q6GT24	1	Mouse_09-2020	null	[MS,MS:1001208,SEQUEST,]	5.4e-4	null	ms_run[1]:scan=3976	2194.9	2	1021.57182	511.28949	R	L	133	142
PSM	ADFDNTVAIHPTSSEELVTLR	-256_19963	P47791	1	Mouse_09-2020	null	[MS,MS:1001208,SEQUEST,]	5.4e-4	null	ms_run[1]:scan=3841	2125.1	3	2315.15769	772.38864	K	0	480	501
PSM	SSALASKATGYPLAFIAAK	-256_19956	Q8C196	1	Mouse_09-2020	null	[MS,MS:1001208,SEQUEST,]	5.4e-4	null	ms_run[1]:scan=3839	2124.2	3	1867.03214	623.01564	R	A	722	741
PSM	ILTFDQLALESPKGR	-256_19941	A0A1B0GSS8	1	Mouse_09-2020	null	[MS,MS:1001208,SEQUEST,]	5.4e-4	null	ms_run[1]:scan=3837	2123.2	3	1687.93723	563.31743	K	T	87	102
PSM	FSVSTLRNFGLGK	-256_19333	A0A2R8VHY1	0	Mouse_09-2020	null	[MS,MS:1001208,SEQUEST,]	5.4e-4	null	ms_run[1]:scan=3735	2070.3	3	1425.78504	475.93314	R	S	37	50
PSM	FSVSTLRNFGLGK	-256_19333	P11714	0	Mouse_09-2020	null	[MS,MS:1001208,SEQUEST,]	5.4e-4	null	ms_run[1]:scan=3735	2070.3	3	1425.78504	475.93314	R	S	137	150
PSM	AAVSGLWGKVNADEVGGEALGR	-256_19329	A8DUK4	1	Mouse_09-2020	null	[MS,MS:1001208,SEQUEST,]	5.4e-4	null	ms_run[1]:scan=3734	2069.8	3	2156.11063	719.37467	K	L	10	32
PSM	GSIPIFWSQRPNLK	-256_19305	Q9EP69	1	Mouse_09-2020	null	[MS,MS:1001208,SEQUEST,]	1.2e-3	null	ms_run[1]:scan=3729	2067.3	3	1642.90830	548.30698	R	K	258	272
PSM	KIPAFLPFSTGK	-256_19276	P56593	1	Mouse_09-2020	null	[MS,MS:1001208,SEQUEST,]	5.4e-4	null	ms_run[1]:scan=3725	2065.1	3	1305.75647	435.92370	K	F	423	435
PSM	EATTEQQLRELFEK	-256_19259	O35490	1	Mouse_09-2020	null	[MS,MS:1001208,SEQUEST,]	3.6e-3	null	ms_run[1]:scan=3723	2064.1	3	1721.87088	574.62834	K	K	387	401
PSM	IDTRNELESYAYSLKNQIGDKEK	-256_19244	P20029	1	Mouse_09-2020	null	[MS,MS:1001208,SEQUEST,]	4.8e-3	null	ms_run[1]:scan=3721	2063.0	4	2714.35756	679.34625	R	G	560	583
PSM	ALLFIPR	-256_19226	P11499	1	Mouse_09-2020	null	[MS,MS:1001208,SEQUEST,]	1.2e-3	null	ms_run[1]:scan=3718	2061.7	2	829.52910	415.26836	R	A	331	338
PSM	TYAEILEPFHPVR	-256_19215	Q9CQ54	1	Mouse_09-2020	null	[MS,MS:1001208,SEQUEST,]	8.9e-4	null	ms_run[1]:scan=3716	2060.6	3	1571.82181	524.61207	K	0	108	121
PSM	LVNLQHLDLLNNR	-256_19207	Q922Q8	1	Mouse_09-2020	null	[MS,MS:1001208,SEQUEST,]	5.4e-4	null	ms_run[1]:scan=3715	2060.0	3	1561.88175	521.29848	R	V	84	97
PSM	AIGLPEDLIQK	-256_19178	P12710	1	Mouse_09-2020	null	[MS,MS:1001208,SEQUEST,]	5.4e-4	null	ms_run[1]:scan=3711	2057.9	2	1196.68974	598.84790	K	K	21	32
PSM	AKPNEVVFLDDFGSNLKPAR	-256_19132	P34914	1	Mouse_09-2020	null	[MS,MS:1001208,SEQUEST,]	5.4e-4	null	ms_run[1]:scan=3703	2053.7	4	2217.16543	555.04702	K	M	175	195
PSM	RGFAFVTFDDHDTVDKIVVQK	-256_19125	Q8BG05	1	Mouse_09-2020	null	[MS,MS:1001208,SEQUEST,]	5.4e-4	null	ms_run[1]:scan=3702	2053.2	4	2437.25161	610.06822	K	H	167	188
PSM	SPGASLLPVLTK	-256_19352	Q8VC30	1	Mouse_09-2020	null	[MS,MS:1001208,SEQUEST,]	8.9e-4	null	ms_run[1]:scan=3738	2072.0	2	1182.71086	591.85826	K	V	511	523
PSM	EAVLAAYWR	-256_19121	P19096	1	Mouse_09-2020	null	[MS,MS:1001208,SEQUEST,]	5.4e-4	null	ms_run[1]:scan=3701	2052.7	2	1078.56828	539.78764	R	Q	598	607
PSM	ELGEYGLQAYTEVK	-256_19063	P47738	1	Mouse_09-2020	null	[MS,MS:1001208,SEQUEST,]	1.2e-3	null	ms_run[1]:scan=3691	2047.5	2	1599.79167	800.39868	R	V	495	509
PSM	DIVYIGLR	-256_19059	Q61176	1	Mouse_09-2020	null	[MS,MS:1001208,SEQUEST,]	8.7e-3	null	ms_run[1]:scan=3690	2047.0	2	948.55132	474.77928	K	V	173	181
PSM	GVVDSEDLPLNISR	-256_19052	P07901	0	Mouse_09-2020	null	[MS,MS:1001208,SEQUEST,]	5.4e-4	null	ms_run[1]:scan=3689	2046.5	2	1513.78728	757.39647	R	M	388	402
PSM	GVVDSEDLPLNISR	-256_19052	P11499	0	Mouse_09-2020	null	[MS,MS:1001208,SEQUEST,]	5.4e-4	null	ms_run[1]:scan=3689	2046.5	2	1513.78728	757.39647	R	M	379	393
PSM	GVVDSEDIPLNLSR	-256_19051	Q9CQN1	1	Mouse_09-2020	null	[MS,MS:1001208,SEQUEST,]	5.4e-4	null	ms_run[1]:scan=3689	2046.5	2	1513.78728	757.39647	R	L	391	405
PSM	GAGAFGYFEVTHDITRYSK	-256_19032	P24270	1	Mouse_09-2020	null	[MS,MS:1001208,SEQUEST,]	5.4e-4	null	ms_run[1]:scan=3685	2044.6	3	2119.02738	707.01296	K	K	78	97
PSM	FAPPEAPEPWSGVR	-256_19025	Q8BK48	1	Mouse_09-2020	null	[MS,MS:1001208,SEQUEST,]	5.4e-4	null	ms_run[1]:scan=3684	2044.1	2	1539.75884	770.38317	R	G	73	87
PSM	FAVFGLGNK	-256_18991	Q05DV1	1	Mouse_09-2020	null	[MS,MS:1001208,SEQUEST,]	5.4e-4	null	ms_run[1]:scan=3679	2041.3	2	952.52519	476.76618	K	Y	168	177
PSM	FSLYFLAYEDKNDIPKDKSEK	-256_18947	Q9CPU0	1	Mouse_09-2020	null	[MS,MS:1001208,SEQUEST,]	5.4e-4	null	ms_run[1]:scan=3672	2037.9	5	2550.27601	510.86107	K	A	68	89
PSM	SFLSPNQILK	-256_18926	Q9DB20	1	Mouse_09-2020	null	[MS,MS:1001208,SEQUEST,]	8.9e-4	null	ms_run[1]:scan=3669	2036.2	2	1146.65166	573.82951	K	E	163	173
PSM	AIGLPEDLIQKGKDIKGVSEIVHEGK	-256_18917	P12710	1	Mouse_09-2020	null	[MS,MS:1001208,SEQUEST,]	5.4e-4	null	ms_run[1]:scan=3668	2035.6	6	2773.55670	463.09703	K	I	21	47
PSM	AIGLPEDLIQKGKDIKGVSEIVHEGK	-256_18908	P12710	1	Mouse_09-2020	null	[MS,MS:1001208,SEQUEST,]	5.4e-4	null	ms_run[1]:scan=3667	2035.1	5	2773.55817	555.51499	K	I	21	47
PSM	VGINYQPPTVVPGGDLAK	-256_18897	P05214	1	Mouse_09-2020	null	[MS,MS:1001208,SEQUEST,]	5.0e-3	null	ms_run[1]:scan=3665	2034.1	2	1824.98894	912.99635	K	Q	353	371
PSM	RYEEIVKEVSTYIK	-256_19116	P10126	1	Mouse_09-2020	null	[MS,MS:1001208,SEQUEST,]	5.4e-4	null	ms_run[1]:scan=3700	2052.2	3	1756.94913	586.32084	K	I	166	180
PSM	VADIGLAAWGR	-256_19385	P50247	1	Mouse_09-2020	null	[MS,MS:1001208,SEQUEST,]	5.4e-4	null	ms_run[1]:scan=3745	2075.4	2	1128.61565	564.81165	K	A	9	20
PSM	LNSFIALVNK	-256_19391	A0A0R4IZY2	1	Mouse_09-2020	null	[MS,MS:1001208,SEQUEST,]	8.9e-4	null	ms_run[1]:scan=3746	2076.0	2	1118.65666	559.83205	K	L	247	257
PSM	ELSFAAVSFYHK	-256_19411	P19096	1	Mouse_09-2020	null	[MS,MS:1001208,SEQUEST,]	1.7e-2	null	ms_run[1]:scan=3748	2077.0	3	1398.70401	466.90659	R	R	2408	2420
PSM	LTPLDQQLFK	-256_19912	Q9DCY0	1	Mouse_09-2020	null	[MS,MS:1001208,SEQUEST,]	5.4e-4	null	ms_run[1]:scan=3833	2120.9	2	1202.67839	601.84261	K	A	159	169
PSM	FTQAGSEVSALLGR	-256_19903	P56480	1	Mouse_09-2020	null	[MS,MS:1001208,SEQUEST,]	5.4e-4	null	ms_run[1]:scan=3832	2120.4	2	1435.75481	718.38062	R	P	311	325
PSM	GAGAFGYFEVTHDITR	-256_19865	P24270	1	Mouse_09-2020	null	[MS,MS:1001208,SEQUEST,]	5.4e-4	null	ms_run[1]:scan=3826	2117.5	3	1740.83402	580.94952	K	S	78	94
PSM	NDYVKALPGHLKPFETLLSQNQGGK	-256_19854	P19157	1	Mouse_09-2020	null	[MS,MS:1001208,SEQUEST,]	5.4e-4	null	ms_run[1]:scan=3824	2116.3	4	2754.45937	689.36979	K	F	117	142
PSM	LVTGWVKPIIIGR	-256_19845	O88844	1	Mouse_09-2020	null	[MS,MS:1001208,SEQUEST,]	5.4e-4	null	ms_run[1]:scan=3823	2115.8	2	1451.91081	726.45848	R	A	120	133
PSM	LVTGWVKPIIIGR	-256_19832	O88844	1	Mouse_09-2020	null	[MS,MS:1001208,SEQUEST,]	5.4e-4	null	ms_run[1]:scan=3821	2114.7	3	1451.91172	484.64141	R	A	120	133
PSM	TNWFEPVGSEYK	-256_19809	Q9DBT9	1	Mouse_09-2020	null	[MS,MS:1001208,SEQUEST,]	2.0e-2	null	ms_run[1]:scan=3816	2112.3	2	1456.67449	728.84080	R	V	505	517
PSM	SIYGEKFEDENFILK	-256_19801	P17742	1	Mouse_09-2020	null	[MS,MS:1001208,SEQUEST,]	5.4e-4	null	ms_run[1]:scan=3815	2111.8	3	1831.90976	611.30860	R	T	77	92
PSM	GPFLLGIK	-256_19792	P28271	1	Mouse_09-2020	null	[MS,MS:1001208,SEQUEST,]	8.9e-4	null	ms_run[1]:scan=3814	2111.1	2	844.52898	422.76819	K	V	786	794
PSM	SIYSEFLK	-256_19788	Q8BH00	1	Mouse_09-2020	null	[MS,MS:1001208,SEQUEST,]	1.5e-3	null	ms_run[1]:scan=3813	2110.6	2	986.51891	493.76330	R	F	298	306
PSM	IGGIFAFK	-256_19770	P32020	1	Mouse_09-2020	null	[MS,MS:1001208,SEQUEST,]	5.0e-3	null	ms_run[1]:scan=3810	2109.0	2	852.49773	426.75254	K	K	455	463
PSM	NFDLRPGVIVRDLDLKKPIYQK	-256_19767	Q91X83	1	Mouse_09-2020	null	[MS,MS:1001208,SEQUEST,]	1.5e-3	null	ms_run[1]:scan=3809	2108.5	5	2627.50135	526.30645	K	A	353	375
PSM	VLYPNDNFFEGK	-256_19715	Q9ET01	1	Mouse_09-2020	null	[MS,MS:1001208,SEQUEST,]	5.4e-4	null	ms_run[1]:scan=3800	2103.9	2	1442.69756	721.85117	R	L	279	291
PSM	FWSEYFTTDRGLEK	-256_19708	Q99PG0	1	Mouse_09-2020	null	[MS,MS:1001208,SEQUEST,]	5.4e-4	null	ms_run[1]:scan=3799	2103.3	3	1778.83902	593.61766	R	M	248	262
PSM	RDHKDNLEFFLTNLGK	-256_19693	P19096	1	Mouse_09-2020	null	[MS,MS:1001208,SEQUEST,]	5.4e-4	null	ms_run[1]:scan=3797	2102.3	4	1947.00710	487.50753	K	H	787	803
PSM	ANVVASALAQIPQK	-256_19662	Q8R084	1	Mouse_09-2020	null	[MS,MS:1001208,SEQUEST,]	5.4e-4	null	ms_run[1]:scan=3791	2099.2	2	1409.81059	705.40918	K	L	322	336
PSM	AAFQLGSPWR	-256_19655	P47738	1	Mouse_09-2020	null	[MS,MS:1001208,SEQUEST,]	5.4e-4	null	ms_run[1]:scan=3790	2098.7	2	1132.58940	566.79854	R	M	87	97
PSM	VQVSVFKGQVYILGR	-256_19649	P16460	1	Mouse_09-2020	null	[MS,MS:1001208,SEQUEST,]	5.4e-4	null	ms_run[1]:scan=3789	2098.2	3	1692.97959	564.99803	K	S	349	364
PSM	VLDSGAPIKIPVGPETLGR	-256_19641	P56480	1	Mouse_09-2020	null	[MS,MS:1001208,SEQUEST,]	5.4e-4	null	ms_run[1]:scan=3788	2097.7	3	1919.09690	640.37020	K	M	125	144
PSM	FFGNNWAETYR	-256_19603	Q8CG76	1	Mouse_09-2020	null	[MS,MS:1001208,SEQUEST,]	5.4e-4	null	ms_run[1]:scan=3781	2094.1	2	1404.63176	702.82020	R	R	259	270
PSM	RLKVPPAINQFTQALDR	-256_19598	P12970	1	Mouse_09-2020	null	[MS,MS:1001208,SEQUEST,]	5.4e-4	null	ms_run[1]:scan=3780	2093.5	4	1967.11794	492.53508	K	T	73	90
PSM	FQSLGVAFYR	-256_19535	A0A0N4SVG9	1	Mouse_09-2020	null	[MS,MS:1001208,SEQUEST,]	5.4e-4	null	ms_run[1]:scan=3769	2087.9	2	1187.62139	594.31402	R	A	70	80
PSM	TQEFILNSPTVTSIK	-256_19519	Q9R0H0	1	Mouse_09-2020	null	[MS,MS:1001208,SEQUEST,]	5.4e-4	null	ms_run[1]:scan=3767	2086.8	2	1677.90630	839.45653	K	W	160	175
PSM	DTNGSQFFITTVK	-256_19498	P24369	1	Mouse_09-2020	null	[MS,MS:1001208,SEQUEST,]	7.0e-3	null	ms_run[1]:scan=3762	2084.4	2	1457.72734	729.36718	K	S	146	159
PSM	IWPHVYSFLQTKVPETTQK	-256_19493	Q9WTP7	1	Mouse_09-2020	null	[MS,MS:1001208,SEQUEST,]	8.2e-3	null	ms_run[1]:scan=3761	2083.9	4	2302.22158	576.31121	K	S	204	223
PSM	WFDYLR	-256_19486	Q6P5G3	1	Mouse_09-2020	null	[MS,MS:1001208,SEQUEST,]	4.9e-2	null	ms_run[1]:scan=3760	2083.4	2	899.43840	450.22415	K	T	469	475
PSM	IILDELVQR	-256_19461	Q8K169	0	Mouse_09-2020	null	[MS,MS:1001208,SEQUEST,]	5.4e-4	null	ms_run[1]:scan=3757	2081.7	2	1098.65227	549.82951	K	H	41	50
PSM	IILDELVQR	-256_19461	Q8R084	0	Mouse_09-2020	null	[MS,MS:1001208,SEQUEST,]	5.4e-4	null	ms_run[1]:scan=3757	2081.7	2	1098.65227	549.82951	K	H	41	50
PSM	LVFLGLDNAGK	-256_21002	A0A1W2P869	1	Mouse_09-2020	null	[MS,MS:1001208,SEQUEST,]	8.9e-4	null	ms_run[1]:scan=4010	2212.5	2	1146.65203	573.82951	K	T	5	16
PSM	LIRDGSIDLVINLPNNNTK	-256_21008	Q8C196	1	Mouse_09-2020	null	[MS,MS:1001208,SEQUEST,]	5.4e-4	null	ms_run[1]:scan=4011	2213.0	3	2109.16458	703.72693	K	V	1426	1445
PSM	QLLWQELR	-256_21050	Q9WU79	1	Mouse_09-2020	null	[MS,MS:1001208,SEQUEST,]	8.9e-4	null	ms_run[1]:scan=4018	2216.6	2	1085.61150	543.30874	R	R	579	587
PSM	LSQTFPNADFAEITK	-256_21066	P07724	1	Mouse_09-2020	null	[MS,MS:1001208,SEQUEST,]	5.4e-4	null	ms_run[1]:scan=4020	2217.7	2	1681.84477	841.42523	R	A	243	258
PSM	KILESDRKEPLFGISTGNIITGLAAGAK	-256_22715	Q8C196	1	Mouse_09-2020	null	[MS,MS:1001208,SEQUEST,]	5.4e-4	null	ms_run[1]:scan=4297	2360.9	4	2899.62880	725.66174	K	Y	280	308
PSM	LTSIDKWFLYK	-256_22708	Q8C196	1	Mouse_09-2020	null	[MS,MS:1001208,SEQUEST,]	5.5e-3	null	ms_run[1]:scan=4296	2360.4	2	1413.77849	707.39247	R	R	870	881
PSM	DAILFPSFIHSQK	-256_22700	P24270	1	Mouse_09-2020	null	[MS,MS:1001208,SEQUEST,]	5.4e-4	null	ms_run[1]:scan=4295	2359.9	3	1502.79984	501.60491	R	N	157	170
PSM	LTSIDKWFLYK	-256_22691	Q8C196	1	Mouse_09-2020	null	[MS,MS:1001208,SEQUEST,]	1.5e-3	null	ms_run[1]:scan=4294	2359.4	3	1413.77845	471.93074	R	R	870	881
PSM	VVLNDGHFIPALGFGTTVPDKVPK	-256_22662	Q91WT7	1	Mouse_09-2020	null	[MS,MS:1001208,SEQUEST,]	3.0e-3	null	ms_run[1]:scan=4289	2356.9	4	2521.37636	631.10079	R	E	8	32
PSM	IHFPLATYAPVISAEK	-256_22657	P05214	1	Mouse_09-2020	null	[MS,MS:1001208,SEQUEST,]	5.4e-4	null	ms_run[1]:scan=4288	2356.4	3	1756.96415	586.32593	R	Y	265	281
PSM	QEILAINQVFK	-256_22642	Q8QZR3	1	Mouse_09-2020	null	[MS,MS:1001208,SEQUEST,]	8.2e-3	null	ms_run[1]:scan=4286	2355.2	2	1302.74199	651.87444	K	I	297	308
PSM	DFDPAINEYLQR	-256_22635	Q9QXD6	1	Mouse_09-2020	null	[MS,MS:1001208,SEQUEST,]	5.4e-4	null	ms_run[1]:scan=4285	2354.7	2	1480.70781	740.85698	K	K	219	231
PSM	SSGPTSLFAVTVAPPGAR	-256_22606	Q8VEK3	1	Mouse_09-2020	null	[MS,MS:1001208,SEQUEST,]	5.4e-4	null	ms_run[1]:scan=4279	2351.8	2	1714.91252	857.95977	K	G	182	200
PSM	DVVVSYYNFYK	-256_22570	E9QNL5	1	Mouse_09-2020	null	[MS,MS:1001208,SEQUEST,]	8.9e-4	null	ms_run[1]:scan=4273	2348.5	2	1396.67888	698.84281	K	A	137	148
PSM	QINWTVLYR	-256_22562	Q8BP67	1	Mouse_09-2020	null	[MS,MS:1001208,SEQUEST,]	5.4e-4	null	ms_run[1]:scan=4272	2348.0	2	1192.64824	596.82730	R	K	48	57
PSM	FLAPWIGR	-256_22510	A2A974	1	Mouse_09-2020	null	[MS,MS:1001208,SEQUEST,]	5.4e-4	null	ms_run[1]:scan=4264	2343.9	2	959.54674	480.27671	R	L	120	128
PSM	FENAFLSHVISQHQSLLGNIRSDGK	-256_22722	Q03265	1	Mouse_09-2020	null	[MS,MS:1001208,SEQUEST,]	5.4e-4	null	ms_run[1]:scan=4298	2361.4	4	2797.43886	700.11496	K	S	507	532
PSM	LILPGLISSR	-256_22483	Q63836	1	Mouse_09-2020	null	[MS,MS:1001208,SEQUEST,]	5.4e-4	null	ms_run[1]:scan=4261	2342.3	2	1068.67778	534.84242	K	Y	94	104
PSM	VVFGLFGK	-256_22424	P24369	1	Mouse_09-2020	null	[MS,MS:1001208,SEQUEST,]	1.2e-3	null	ms_run[1]:scan=4252	2337.7	2	866.51311	433.76036	R	V	60	68
PSM	LGEYGFQNAILVR	-256_22411	P07724	1	Mouse_09-2020	null	[MS,MS:1001208,SEQUEST,]	5.4e-4	null	ms_run[1]:scan=4250	2336.6	2	1479.79631	740.40136	K	T	422	435
PSM	FLPLFDR	-256_22351	Q64433	1	Mouse_09-2020	null	[MS,MS:1001208,SEQUEST,]	1.8e-2	null	ms_run[1]:scan=4242	2332.5	2	907.50310	454.25545	K	L	9	16
PSM	GLYPAPLKIIDAVK	-256_22333	Q8BMS1	1	Mouse_09-2020	null	[MS,MS:1001208,SEQUEST,]	5.4e-4	null	ms_run[1]:scan=4239	2330.9	3	1497.90296	499.97283	K	G	296	310
PSM	GTNVITSLSSVLRDSK	-256_22293	Q91X77	1	Mouse_09-2020	null	[MS,MS:1001208,SEQUEST,]	5.4e-4	null	ms_run[1]:scan=4230	2326.3	3	1676.91831	559.64410	K	F	384	400
PSM	LVFGLLNGR	-256_22284	Q543K9	1	Mouse_09-2020	null	[MS,MS:1001208,SEQUEST,]	1.2e-3	null	ms_run[1]:scan=4229	2325.8	2	988.59343	494.80055	R	C	68	77
PSM	TRTFYGLHQDFPSVVVVGLGK	-256_22273	Q9CPY7	1	Mouse_09-2020	null	[MS,MS:1001208,SEQUEST,]	7.2e-3	null	ms_run[1]:scan=4227	2324.7	3	2320.24363	774.08646	K	S	83	104
PSM	FSLYFLAYEDKNDIPKDK	-256_22232	Q9CPU0	1	Mouse_09-2020	null	[MS,MS:1001208,SEQUEST,]	5.4e-4	null	ms_run[1]:scan=4220	2321.1	3	2206.10739	736.04041	K	E	68	86
PSM	TRTFYGLHQDFPSVVVVGLGK	-256_22220	Q9CPY7	1	Mouse_09-2020	null	[MS,MS:1001208,SEQUEST,]	5.4e-4	null	ms_run[1]:scan=4218	2320.1	4	2320.24819	580.81666	K	S	83	104
PSM	FSLYFLAYEDKNDIPKDK	-256_22211	Q9CPU0	1	Mouse_09-2020	null	[MS,MS:1001208,SEQUEST,]	5.4e-4	null	ms_run[1]:scan=4217	2319.5	4	2206.10879	552.28212	K	E	68	86
PSM	HSGNITFDEIVNIAR	-256_22197	P35979	1	Mouse_09-2020	null	[MS,MS:1001208,SEQUEST,]	5.4e-4	null	ms_run[1]:scan=4215	2318.5	3	1685.85587	562.62504	K	M	100	115
PSM	QYALDRIQFGVPLAR	-256_22179	A0A0A0MQ68	1	Mouse_09-2020	null	[MS,MS:1001208,SEQUEST,]	5.4e-4	null	ms_run[1]:scan=4211	2316.6	3	1746.96567	582.99317	R	Q	323	338
PSM	FSAPLPPQPWEGVR	-256_22470	Q63880	1	Mouse_09-2020	null	[MS,MS:1001208,SEQUEST,]	8.9e-4	null	ms_run[1]:scan=4259	2341.2	2	1580.82305	790.91463	R	A	78	92
PSM	KILESDRKEPLFGISTGNIITGLAAGAK	-256_22731	Q8C196	1	Mouse_09-2020	null	[MS,MS:1001208,SEQUEST,]	5.4e-4	null	ms_run[1]:scan=4299	2362.1	5	2899.62873	580.73085	K	Y	280	308
PSM	VFDYSEYWEGAR	-256_22750	G5E8R3	1	Mouse_09-2020	null	[MS,MS:1001208,SEQUEST,]	5.4e-4	null	ms_run[1]:scan=4303	2364.0	2	1521.67131	761.33588	R	L	831	843
PSM	YVRPGGGFEPNFTLFEK	-256_22765	A0A0A6YY34	1	Mouse_09-2020	null	[MS,MS:1001208,SEQUEST,]	5.4e-4	null	ms_run[1]:scan=4305	2365.0	3	1957.98191	653.33174	K	E	39	56
PSM	VLRYEGFFGLYR	-256_23211	Q9QXX4	1	Mouse_09-2020	null	[MS,MS:1001208,SEQUEST,]	5.4e-4	null	ms_run[1]:scan=4383	2405.4	3	1519.80521	507.27339	K	L	382	394
PSM	VSLAVLNPYIK	-256_23201	Q9DB20	1	Mouse_09-2020	null	[MS,MS:1001208,SEQUEST,]	5.4e-4	null	ms_run[1]:scan=4382	2404.9	2	1216.73039	608.86863	K	T	74	85
PSM	QFVVFEGNHYFYSPYPTK	-256_23175	Q91YQ5	1	Mouse_09-2020	null	[MS,MS:1001208,SEQUEST,]	1.7e-2	null	ms_run[1]:scan=4377	2402.5	3	2223.06443	741.68971	K	Q	153	171
PSM	AILDDLLK	-256_23156	D3Z041	1	Mouse_09-2020	null	[MS,MS:1001208,SEQUEST,]	1.2e-3	null	ms_run[1]:scan=4374	2400.8	2	900.53984	450.77367	K	G	634	642
PSM	SRVVGNPFDSRTEQGPQVDETQFKKILGYIK	-256_23152	P47738	1	Mouse_09-2020	null	[MS,MS:1001208,SEQUEST,]	5.4e-4	null	ms_run[1]:scan=4373	2400.3	6	3536.85473	590.31433	K	G	347	378
PSM	SFLPLLR	-256_23144	Q80XN0	1	Mouse_09-2020	null	[MS,MS:1001208,SEQUEST,]	1.2e-3	null	ms_run[1]:scan=4372	2399.7	2	845.52391	423.26581	K	A	178	185
PSM	AGIPVFAWK	-256_23137	P50247	1	Mouse_09-2020	null	[MS,MS:1001208,SEQUEST,]	1.2e-3	null	ms_run[1]:scan=4371	2399.2	2	988.56200	494.78437	K	E	95	104
PSM	LFGYQPTIYYPK	-256_23103	Q8K4Z3	1	Mouse_09-2020	null	[MS,MS:1001208,SEQUEST,]	1.5e-3	null	ms_run[1]:scan=4364	2395.6	2	1489.77287	745.38993	K	P	127	139
PSM	SSFFVNGLTLGGQK	-256_23095	P62962	1	Mouse_09-2020	null	[MS,MS:1001208,SEQUEST,]	5.4e-4	null	ms_run[1]:scan=4363	2395.1	2	1454.76396	727.88554	R	S	57	71
PSM	YFPTQALNFAFKDK	-256_23087	P51881	1	Mouse_09-2020	null	[MS,MS:1001208,SEQUEST,]	5.4e-4	null	ms_run[1]:scan=4362	2394.6	3	1689.86350	563.95936	R	K	81	95
PSM	GLFIIDDKGILR	-256_23081	P35700	1	Mouse_09-2020	null	[MS,MS:1001208,SEQUEST,]	5.4e-4	null	ms_run[1]:scan=4361	2394.0	2	1359.79936	680.40337	R	I	129	141
PSM	GLFIIDDKGILR	-256_23075	P35700	1	Mouse_09-2020	null	[MS,MS:1001208,SEQUEST,]	5.4e-4	null	ms_run[1]:scan=4360	2393.5	3	1359.79996	453.93801	R	I	129	141
PSM	LDNASAFQGAVISPHYDSLLVK	-256_23029	G5E8R3	1	Mouse_09-2020	null	[MS,MS:1001208,SEQUEST,]	8.9e-4	null	ms_run[1]:scan=4352	2389.4	3	2345.21408	782.40938	R	I	407	429
PSM	WIPFLK	-256_23020	P34914	1	Mouse_09-2020	null	[MS,MS:1001208,SEQUEST,]	5.0e-3	null	ms_run[1]:scan=4351	2388.9	2	803.48125	402.24435	K	G	509	515
PSM	GYSFSLTTFSPSGK	-256_23013	P49722	1	Mouse_09-2020	null	[MS,MS:1001208,SEQUEST,]	5.4e-4	null	ms_run[1]:scan=4350	2388.4	2	1478.71636	739.86173	R	V	5	19
PSM	ADPLGLEAEKDGVPVFKFPR	-256_22966	Q8R0Y6	1	Mouse_09-2020	null	[MS,MS:1001208,SEQUEST,]	5.4e-4	null	ms_run[1]:scan=4343	2384.9	4	2185.16591	547.04675	K	R	39	59
PSM	GLVYETSVLDPDEGIRFR	-256_22949	Q9CZU6	1	Mouse_09-2020	null	[MS,MS:1001208,SEQUEST,]	5.4e-4	null	ms_run[1]:scan=4340	2383.2	3	2066.06302	689.35662	K	Y	77	95
PSM	LFFLQVK	-256_22941	P26043	1	Mouse_09-2020	null	[MS,MS:1001208,SEQUEST,]	1.0e-2	null	ms_run[1]:scan=4338	2382.1	2	894.54399	447.77601	R	A	101	108
PSM	IFTVDNNLLPVGK	-256_22890	P01027	1	Mouse_09-2020	null	[MS,MS:1001208,SEQUEST,]	8.0e-3	null	ms_run[1]:scan=4328	2377.0	2	1429.80632	715.40611	R	V	150	163
PSM	HNQLPLVIEFTEQTAPK	-256_22884	P09103	1	Mouse_09-2020	null	[MS,MS:1001208,SEQUEST,]	5.4e-4	null	ms_run[1]:scan=4327	2376.4	3	1965.04319	655.68619	K	F	233	250
PSM	NVATEALGALEAR	-256_22850	Q9JM62	1	Mouse_09-2020	null	[MS,MS:1001208,SEQUEST,]	5.4e-4	null	ms_run[1]:scan=4320	2372.8	2	1314.70110	657.85424	K	G	16	29
PSM	FTDVSYPIIISPAR	-256_22844	G3X982	1	Mouse_09-2020	null	[MS,MS:1001208,SEQUEST,]	5.4e-4	null	ms_run[1]:scan=4319	2372.3	2	1578.85295	789.92995	K	L	277	291
PSM	NIPGITLLNVSK	-256_22838	Q9D8E6	1	Mouse_09-2020	null	[MS,MS:1001208,SEQUEST,]	4.5e-3	null	ms_run[1]:scan=4318	2371.8	2	1268.75762	634.88227	R	N	223	235
PSM	SYELPDGQVITIGNER	-256_22824	P60710	1	Mouse_09-2020	null	[MS,MS:1001208,SEQUEST,]	5.4e-4	null	ms_run[1]:scan=4316	2370.8	2	1790.89299	895.94960	K	R	239	255
PSM	VALQHNLGLGGAVVVTLYR	-256_22800	P32020	1	Mouse_09-2020	null	[MS,MS:1001208,SEQUEST,]	5.4e-4	null	ms_run[1]:scan=4311	2368.3	3	1980.13913	660.71782	K	G	386	405
PSM	KAWNIWADIPAPK	-256_22795	Q9DBF1	1	Mouse_09-2020	null	[MS,MS:1001208,SEQUEST,]	5.4e-4	null	ms_run[1]:scan=4310	2367.8	3	1509.81974	503.94527	K	G	97	110
PSM	FENAFLSHVISQHQSLLGNIRSDGK	-256_22790	Q03265	1	Mouse_09-2020	null	[MS,MS:1001208,SEQUEST,]	2.6e-2	null	ms_run[1]:scan=4309	2367.1	5	2797.43177	560.29342	K	S	507	532
PSM	ITSRDIEVQDFLIPK	-256_22173	A0A2R8VHY1	1	Mouse_09-2020	null	[MS,MS:1001208,SEQUEST,]	5.4e-4	null	ms_run[1]:scan=4210	2316.0	3	1773.97629	591.99636	R	S	221	236
PSM	NYSHALDGLYR	-256_10447	Q9QZD8	1	Mouse_09-2020	null	[MS,MS:1001208,SEQUEST,]	5.4e-4	null	ms_run[1]:scan=2295	1326.4	3	1308.63260	436.88256	R	A	139	150
PSM	TIQNLASIQSFQIK	-256_22165	Q91XE0	1	Mouse_09-2020	null	[MS,MS:1001208,SEQUEST,]	5.4e-4	null	ms_run[1]:scan=4209	2315.4	2	1590.88701	795.94613	K	S	114	128
PSM	SWLPAYATPHFIR	-256_22153	Q4LDG0	1	Mouse_09-2020	null	[MS,MS:1001208,SEQUEST,]	5.4e-4	null	ms_run[1]:scan=4206	2313.9	3	1558.81729	520.27702	R	Q	617	630
PSM	LVWIETPTNPTLK	-256_21509	Q8VCN5	1	Mouse_09-2020	null	[MS,MS:1001208,SEQUEST,]	5.4e-4	null	ms_run[1]:scan=4096	2257.0	2	1511.84880	756.42704	K	A	152	165
PSM	KQGLLPLTFADPSDYNK	-256_21503	Q99KI0	1	Mouse_09-2020	null	[MS,MS:1001208,SEQUEST,]	3.0e-3	null	ms_run[1]:scan=4095	2256.5	3	1906.99546	636.33515	K	H	701	718
PSM	YAYVLFYR	-256_21485	A0A0A6YWN9	1	Mouse_09-2020	null	[MS,MS:1001208,SEQUEST,]	5.4e-4	null	ms_run[1]:scan=4090	2254.0	2	1094.56597	547.78711	R	R	878	886
PSM	FKDIFQEIYDK	-256_21451	O88844	1	Mouse_09-2020	null	[MS,MS:1001208,SEQUEST,]	8.9e-4	null	ms_run[1]:scan=4085	2251.3	3	1445.73218	482.58189	R	Y	223	234
PSM	DYYFALAHTVRDHLVGR	-256_21441	Q9ET01	1	Mouse_09-2020	null	[MS,MS:1001208,SEQUEST,]	1.2e-3	null	ms_run[1]:scan=4084	2250.8	3	2033.04068	678.34991	R	I	51	68
PSM	RGFGFVTFDDHDPVDKIVLQK	-256_21433	O88569	1	Mouse_09-2020	null	[MS,MS:1001208,SEQUEST,]	5.4e-4	null	ms_run[1]:scan=4083	2250.2	4	2433.25771	609.06949	K	H	153	174
PSM	VELVPPTPAEIPTAIQSVKK	-256_21425	Q9CPQ8	1	Mouse_09-2020	null	[MS,MS:1001208,SEQUEST,]	2.8e-3	null	ms_run[1]:scan=4081	2249.4	3	2117.22416	706.41206	K	I	36	56
PSM	TLVNYFLK	-256_21416	O09159	1	Mouse_09-2020	null	[MS,MS:1001208,SEQUEST,]	4.1e-2	null	ms_run[1]:scan=4080	2248.9	2	997.57170	499.28949	K	A	291	299
PSM	FITIFGTR	-256_21407	A0A0G2JGQ0	1	Mouse_09-2020	null	[MS,MS:1001208,SEQUEST,]	1.2e-3	null	ms_run[1]:scan=4079	2248.4	2	954.54112	477.77400	K	V	97	105
PSM	GSRVEIEAIAVQGPFIKA	-256_21400	P52760	1	Mouse_09-2020	null	[MS,MS:1001208,SEQUEST,]	5.4e-4	null	ms_run[1]:scan=4078	2247.7	3	1885.05594	629.02291	R	0	118	136
PSM	GIHVEIPGAQAESLGPLQVAR	-256_21395	Q9DCW4	1	Mouse_09-2020	null	[MS,MS:1001208,SEQUEST,]	5.4e-4	null	ms_run[1]:scan=4077	2247.2	3	2142.16861	714.72704	R	L	86	107
PSM	FAVLQTYGDTTHTLVEKINYTGR	-256_21390	P49429	1	Mouse_09-2020	null	[MS,MS:1001208,SEQUEST,]	5.4e-4	null	ms_run[1]:scan=4076	2246.6	4	2627.34585	657.59206	K	L	133	156
PSM	NFNTVPYIVGINK	-256_21520	Q91WU0	1	Mouse_09-2020	null	[MS,MS:1001208,SEQUEST,]	1.2e-3	null	ms_run[1]:scan=4098	2258.0	2	1478.80168	739.90373	K	E	339	352
PSM	LRSLFSSAENEPPVPLVGNWRPPQPVKGR	-256_21374	P16015	1	Mouse_09-2020	null	[MS,MS:1001208,SEQUEST,]	5.4e-4	null	ms_run[1]:scan=4074	2245.6	5	3227.74854	646.35455	K	V	225	254
PSM	IWPHVYSFLQTK	-256_21320	Q9WTP7	1	Mouse_09-2020	null	[MS,MS:1001208,SEQUEST,]	2.5e-3	null	ms_run[1]:scan=4065	2241.0	3	1518.81095	506.94164	K	P	204	216
PSM	FIIPNIVK	-256_21304	A0A1B0GSR9	1	Mouse_09-2020	null	[MS,MS:1001208,SEQUEST,]	1.5e-3	null	ms_run[1]:scan=4063	2239.9	2	943.59728	472.30240	K	S	102	110
PSM	FGDIVPVNLPR	-256_21252	P11714	1	Mouse_09-2020	null	[MS,MS:1001208,SEQUEST,]	5.4e-4	null	ms_run[1]:scan=4054	2235.3	2	1226.68901	613.84823	R	T	369	380
PSM	ITQLTPFIGYAGGK	-256_21240	O35488	1	Mouse_09-2020	null	[MS,MS:1001208,SEQUEST,]	5.4e-4	null	ms_run[1]:scan=4052	2234.2	2	1465.80498	733.40611	K	Q	429	443
PSM	SKGLAPDLPEDLYHLIKK	-256_21190	Q921R2	1	Mouse_09-2020	null	[MS,MS:1001208,SEQUEST,]	8.9e-4	null	ms_run[1]:scan=4043	2229.6	4	2037.13759	510.03993	K	V	77	95
PSM	AFRNIPGITLLNVSK	-256_21184	Q9D8E6	1	Mouse_09-2020	null	[MS,MS:1001208,SEQUEST,]	5.4e-4	null	ms_run[1]:scan=4042	2229.0	3	1642.96451	548.32615	K	N	220	235
PSM	FSVSTLRDFGLGK	-256_21180	A0A0R4IZY2	1	Mouse_09-2020	null	[MS,MS:1001208,SEQUEST,]	5.4e-4	null	ms_run[1]:scan=4041	2228.5	3	1426.76932	476.26115	R	S	137	150
PSM	SSGLPITSAVDLEDAAK	-256_21149	Q9Z2I8	1	Mouse_09-2020	null	[MS,MS:1001208,SEQUEST,]	5.4e-4	null	ms_run[1]:scan=4035	2225.6	2	1673.86186	837.43325	K	A	408	425
PSM	TIFAYFSGSK	-256_21141	Q9CQM5	1	Mouse_09-2020	null	[MS,MS:1001208,SEQUEST,]	5.4e-4	null	ms_run[1]:scan=4034	2224.9	2	1120.56755	560.78731	K	T	26	36
PSM	RGWDENVYYTVPLVR	-256_21136	O55125	1	Mouse_09-2020	null	[MS,MS:1001208,SEQUEST,]	5.4e-4	null	ms_run[1]:scan=4033	2224.4	3	1866.95139	622.98809	K	M	254	269
PSM	FQDFFIPK	-256_21129	A0A0R4IZY2	1	Mouse_09-2020	null	[MS,MS:1001208,SEQUEST,]	1.3e-2	null	ms_run[1]:scan=4032	2223.9	2	1041.54021	521.27384	K	T	387	395
PSM	VWQLYIGDTR	-256_21117	Q9QXF8	1	Mouse_09-2020	null	[MS,MS:1001208,SEQUEST,]	5.4e-4	null	ms_run[1]:scan=4030	2222.8	2	1250.65337	625.83004	R	R	30	40
PSM	ILVATNLFGR	-256_21360	Q9Z1N5	1	Mouse_09-2020	null	[MS,MS:1001208,SEQUEST,]	5.4e-4	null	ms_run[1]:scan=4072	2244.6	2	1103.65801	552.33222	R	M	340	350
PSM	LRSLFSSAENEPPVPLVGNWRPPQPVKGR	-256_21525	P16015	1	Mouse_09-2020	null	[MS,MS:1001208,SEQUEST,]	5.4e-4	null	ms_run[1]:scan=4099	2258.5	4	3227.74233	807.69136	K	V	225	254
PSM	IGGVQQDTILAEGLHFR	-256_21551	O35129	1	Mouse_09-2020	null	[MS,MS:1001208,SEQUEST,]	1.2e-3	null	ms_run[1]:scan=4103	2260.8	3	1853.98624	618.66712	R	P	55	72
PSM	VHLVGIDIFTGK	-256_21569	Q8BGY2	1	Mouse_09-2020	null	[MS,MS:1001208,SEQUEST,]	5.4e-4	null	ms_run[1]:scan=4107	2262.7	3	1298.74683	433.58708	K	Y	56	68
PSM	GRAIFASGSPFDPVTLPDGR	-256_22104	Q3TQP6	1	Mouse_09-2020	null	[MS,MS:1001208,SEQUEST,]	5.4e-4	null	ms_run[1]:scan=4198	2309.7	3	2060.05753	687.35684	K	L	406	426
PSM	AILNYIASKYNLYGK	-256_22081	P30115	1	Mouse_09-2020	null	[MS,MS:1001208,SEQUEST,]	5.4e-4	null	ms_run[1]:scan=4195	2308.2	3	1730.94889	577.65405	K	M	70	85
PSM	VLEALLPLK	-256_22072	P19096	1	Mouse_09-2020	null	[MS,MS:1001208,SEQUEST,]	2.9e-2	null	ms_run[1]:scan=4194	2307.7	2	995.64897	498.32861	K	L	2376	2385
PSM	FVEGLPINDFSR	-256_22055	P14152	1	Mouse_09-2020	null	[MS,MS:1001208,SEQUEST,]	5.4e-4	null	ms_run[1]:scan=4190	2305.8	2	1393.71245	697.35916	K	K	299	311
PSM	SYLYFTQFK	-256_22019	Q9CPT4	1	Mouse_09-2020	null	[MS,MS:1001208,SEQUEST,]	8.9e-4	null	ms_run[1]:scan=4185	2303.0	2	1196.60063	598.80296	K	E	94	103
PSM	QVFFELNGQLR	-256_21853	G5E8R3	1	Mouse_09-2020	null	[MS,MS:1001208,SEQUEST,]	5.4e-4	null	ms_run[1]:scan=4156	2288.2	2	1350.71819	675.86187	R	I	1075	1086
PSM	ATGYPLAFIAAK	-256_21839	Q8C196	1	Mouse_09-2020	null	[MS,MS:1001208,SEQUEST,]	8.9e-4	null	ms_run[1]:scan=4154	2287.0	2	1222.68389	611.84516	K	A	729	741
PSM	TENLLGSYFPK	-256_21832	P97371	1	Mouse_09-2020	null	[MS,MS:1001208,SEQUEST,]	5.0e-3	null	ms_run[1]:scan=4153	2286.5	2	1268.65178	634.82970	K	I	25	36
PSM	FYGPEGPYGVFAGR	-256_21824	O55022	1	Mouse_09-2020	null	[MS,MS:1001208,SEQUEST,]	5.4e-4	null	ms_run[1]:scan=4151	2285.4	2	1516.72307	758.86461	K	A	106	120
PSM	VFTAYDVFR	-256_21796	A2AIT6	1	Mouse_09-2020	null	[MS,MS:1001208,SEQUEST,]	5.4e-4	null	ms_run[1]:scan=4146	2283.0	2	1117.56914	559.28747	K	S	126	135
PSM	DVLVSGYHYFNALK	-256_21785	Q8BGL3	1	Mouse_09-2020	null	[MS,MS:1001208,SEQUEST,]	1.2e-3	null	ms_run[1]:scan=4144	2281.8	3	1625.83243	542.61559	R	G	125	139
PSM	VANVSLLALYK	-256_21769	P62267	1	Mouse_09-2020	null	[MS,MS:1001208,SEQUEST,]	3.0e-3	null	ms_run[1]:scan=4142	2280.8	2	1190.71489	595.86081	K	K	125	136
PSM	YLAPTILTDVDPNSK	-256_21762	B1AV77	1	Mouse_09-2020	null	[MS,MS:1001208,SEQUEST,]	5.4e-4	null	ms_run[1]:scan=4141	2280.3	2	1646.86504	823.93543	R	M	312	327
PSM	FSAPLPPQPWEGVR	-256_21756	Q63880	1	Mouse_09-2020	null	[MS,MS:1001208,SEQUEST,]	5.4e-4	null	ms_run[1]:scan=4140	2279.7	2	1580.82353	790.91463	R	A	78	92
PSM	DQLIVNLLKEEQAPQNK	-256_21729	A0A1B0GSR9	1	Mouse_09-2020	null	[MS,MS:1001208,SEQUEST,]	5.4e-4	null	ms_run[1]:scan=4134	2276.8	3	1980.07798	660.69686	K	T	6	23
PSM	IHFPLATYAPVISAEK	-256_21706	P05214	1	Mouse_09-2020	null	[MS,MS:1001208,SEQUEST,]	5.4e-4	null	ms_run[1]:scan=4131	2275.1	3	1756.96323	586.32593	R	Y	265	281
PSM	YQIPALAQAGFR	-256_21698	P34914	1	Mouse_09-2020	null	[MS,MS:1001208,SEQUEST,]	5.4e-4	null	ms_run[1]:scan=4130	2274.6	2	1334.72234	667.86441	R	L	274	286
PSM	FYLLGVDAR	-256_21692	Q99LB7	1	Mouse_09-2020	null	[MS,MS:1001208,SEQUEST,]	5.4e-4	null	ms_run[1]:scan=4129	2274.1	2	1053.57256	527.29002	K	A	580	589
PSM	FWNILDK	-256_21662	Q63880	1	Mouse_09-2020	null	[MS,MS:1001208,SEQUEST,]	7.5e-3	null	ms_run[1]:scan=4123	2271.1	2	935.50054	468.25290	K	E	355	362
PSM	LLLINNAATLGDVSK	-256_21655	Q64105	1	Mouse_09-2020	null	[MS,MS:1001208,SEQUEST,]	5.4e-4	null	ms_run[1]:scan=4122	2270.5	2	1541.89141	771.44851	R	F	96	111
PSM	GVPTGFVLPIRDIR	-256_21649	A0A1W2P733	1	Mouse_09-2020	null	[MS,MS:1001208,SEQUEST,]	1.2e-3	null	ms_run[1]:scan=4121	2269.9	3	1539.90122	513.97171	K	S	699	713
PSM	GLLQLQWK	-256_21644	Q9CZW5	1	Mouse_09-2020	null	[MS,MS:1001208,SEQUEST,]	8.9e-4	null	ms_run[1]:scan=4120	2269.4	2	985.58299	493.29510	K	D	520	528
PSM	QAGIAQLYGIAGSTNVTGDQVK	-256_21600	Q9QXD6	1	Mouse_09-2020	null	[MS,MS:1001208,SEQUEST,]	5.4e-4	null	ms_run[1]:scan=4112	2265.4	3	2191.13852	731.04996	R	L	51	73
PSM	GFPTIYFSPANK	-256_21592	P27773	1	Mouse_09-2020	null	[MS,MS:1001208,SEQUEST,]	5.4e-4	null	ms_run[1]:scan=4111	2264.8	2	1341.68523	671.34552	K	L	449	461
PSM	ITPSYVAFTPEGERLIGDAAK	-256_21587	P20029	1	Mouse_09-2020	null	[MS,MS:1001208,SEQUEST,]	5.4e-4	null	ms_run[1]:scan=4110	2264.2	3	2235.16678	745.72671	R	Q	62	83
PSM	LFFDTERYWK	-256_21583	Q9CRB3	1	Mouse_09-2020	null	[MS,MS:1001208,SEQUEST,]	5.4e-4	null	ms_run[1]:scan=4109	2263.7	3	1404.69449	468.90307	K	R	68	78
PSM	LTGQIFLGGSIVR	-256_21576	Q63836	0	Mouse_09-2020	null	[MS,MS:1001208,SEQUEST,]	5.4e-4	null	ms_run[1]:scan=4108	2263.2	2	1360.79558	680.90099	R	G	345	358
PSM	LTGQIFLGGSIVR	-256_21576	A0A0R4J135	0	Mouse_09-2020	null	[MS,MS:1001208,SEQUEST,]	5.4e-4	null	ms_run[1]:scan=4108	2263.2	2	1360.79558	680.90099	R	G	345	358
PSM	LGVLGFFSTGDQHAR	-256_22158	Q8QZR3	1	Mouse_09-2020	null	[MS,MS:1001208,SEQUEST,]	5.4e-4	null	ms_run[1]:scan=4208	2314.9	3	1604.81852	535.61084	R	N	178	193
PSM	LDELYGTWRK	-256_10440	Q9D8E6	1	Mouse_09-2020	null	[MS,MS:1001208,SEQUEST,]	5.4e-4	null	ms_run[1]:scan=2294	1325.9	3	1280.66297	427.55931	K	A	260	270
PSM	SIFSAVLDELK	-256_32505	Q8C196	1	Mouse_09-2020	null	[MS,MS:1001208,SEQUEST,]	5.4e-4	null	ms_run[1]:scan=6869	3552.1	2	1221.67534	611.33990	R	A	1090	1101
PSM	TAVAPIER	-256_4151	P51881	1	Mouse_09-2020	null	[MS,MS:1001208,SEQUEST,]	8.9e-4	null	ms_run[1]:scan=1305	816.5	2	856.48967	428.74798	K	K	24	32
PSM	GAAVALNIR	-256_8653	Q8K169	1	Mouse_09-2020	null	[MS,MS:1001208,SEQUEST,]	8.9e-4	null	ms_run[1]:scan=2012	1180.6	2	884.52831	442.76925	K	M	411	420
PSM	LTRDETNYGIPQR	-256_6372	P68040	1	Mouse_09-2020	null	[MS,MS:1001208,SEQUEST,]	5.4e-4	null	ms_run[1]:scan=1656	997.3	3	1562.79123	521.60223	K	L	45	58
PSM	REDIFYTSK	-256_6364	P70694	0	Mouse_09-2020	null	[MS,MS:1001208,SEQUEST,]	1.5e-3	null	ms_run[1]:scan=1655	996.7	2	1158.57805	579.79312	K	W	76	85
PSM	REDIFYTSK	-256_6364	Q91WT7	0	Mouse_09-2020	null	[MS,MS:1001208,SEQUEST,]	1.5e-3	null	ms_run[1]:scan=1655	996.7	2	1158.57805	579.79312	K	W	76	85
PSM	GISSQGNKTSSTKK	-256_6344	D3YU32	1	Mouse_09-2020	null	[MS,MS:1001208,SEQUEST,]	4.8e-2	null	ms_run[1]:scan=1652	995.2	3	1422.75373	474.92308	K	R	379	393
PSM	LGTPALTSR	-256_6328	G3UZ26	1	Mouse_09-2020	null	[MS,MS:1001208,SEQUEST,]	8.9e-4	null	ms_run[1]:scan=1649	993.8	2	915.52495	458.26654	R	L	358	367
PSM	LTDIHGNALQYNKEVK	-256_6320	Q9Z0S1	1	Mouse_09-2020	null	[MS,MS:1001208,SEQUEST,]	1.5e-3	null	ms_run[1]:scan=1648	993.3	4	1842.96755	461.49817	K	M	262	278
PSM	AVSYLGPK	-256_6308	O08997	1	Mouse_09-2020	null	[MS,MS:1001208,SEQUEST,]	8.9e-4	null	ms_run[1]:scan=1646	992.1	2	834.47057	417.73963	K	0	61	69
PSM	NTVIATGGYGR	-256_6302	Q8K2B3	1	Mouse_09-2020	null	[MS,MS:1001208,SEQUEST,]	5.4e-4	null	ms_run[1]:scan=1645	991.6	2	1108.57378	554.79091	K	Y	251	262
PSM	VALLSGGGSGHEPAHAGFIGK	-256_8725	Q8VC30	1	Mouse_09-2020	null	[MS,MS:1001208,SEQUEST,]	5.4e-4	null	ms_run[1]:scan=2022	1185.7	4	1962.01943	491.26025	R	M	49	70
PSM	VTLTPEEEAR	-256_6274	A0A1B0GSR9	1	Mouse_09-2020	null	[MS,MS:1001208,SEQUEST,]	5.4e-4	null	ms_run[1]:scan=1641	989.5	2	1144.58245	572.79586	K	K	289	299
PSM	REYLLQYNDPK	-256_8731	Q9CQC7	1	Mouse_09-2020	null	[MS,MS:1001208,SEQUEST,]	1.2e-3	null	ms_run[1]:scan=2023	1186.3	3	1438.73169	480.24902	K	V	45	56
PSM	SANIYPNFRPTPK	-256_8746	Q9CQC7	1	Mouse_09-2020	null	[MS,MS:1001208,SEQUEST,]	5.4e-4	null	ms_run[1]:scan=2026	1187.6	3	1504.79029	502.26841	R	S	73	86
PSM	HHPSIQPTLEGGK	-256_2885	Q921G7	1	Mouse_09-2020	null	[MS,MS:1001208,SEQUEST,]	5.4e-4	null	ms_run[1]:scan=1107	714.3	3	1400.72898	467.58088	K	I	344	357
PSM	RVVDVFTK	-256_6264	Q9JIZ0	1	Mouse_09-2020	null	[MS,MS:1001208,SEQUEST,]	1.9e-2	null	ms_run[1]:scan=1639	988.6	2	963.56255	482.28473	K	M	16	24
PSM	SLFHYR	-256_6255	Q8C196	1	Mouse_09-2020	null	[MS,MS:1001208,SEQUEST,]	2.0e-2	null	ms_run[1]:scan=1638	988.1	2	822.42650	411.71649	K	Y	1487	1493
PSM	FDGKTPATLGHNTR	-256_3003	Q8K169	1	Mouse_09-2020	null	[MS,MS:1001208,SEQUEST,]	5.4e-4	null	ms_run[1]:scan=1126	724.0	3	1514.77054	505.59519	K	Y	340	354
PSM	RALVILAK	-256_6213	A2A816	1	Mouse_09-2020	null	[MS,MS:1001208,SEQUEST,]	1.5e-3	null	ms_run[1]:scan=1632	984.8	2	883.60869	442.30801	K	A	5	13
PSM	FNSANEDNVTQVR	-256_6184	P24270	1	Mouse_09-2020	null	[MS,MS:1001208,SEQUEST,]	5.4e-4	null	ms_run[1]:scan=1626	981.9	2	1493.69988	747.35259	R	F	432	445
PSM	YAQVKPDGTYVKPLSNK	-256_6169	Q9R0H0	1	Mouse_09-2020	null	[MS,MS:1001208,SEQUEST,]	5.4e-4	null	ms_run[1]:scan=1624	980.7	3	1908.02414	636.67903	K	T	256	273
PSM	LSQVAPVLKER	-256_6163	Q9DBE0	1	Mouse_09-2020	null	[MS,MS:1001208,SEQUEST,]	5.4e-4	null	ms_run[1]:scan=1623	980.2	3	1239.74338	413.91883	R	V	434	445
PSM	RPWFAGDK	-256_6156	P10649	1	Mouse_09-2020	null	[MS,MS:1001208,SEQUEST,]	5.4e-4	null	ms_run[1]:scan=1622	979.7	2	976.49974	488.75360	K	T	145	153
PSM	YYAGWADKYHGK	-256_6151	P47738	1	Mouse_09-2020	null	[MS,MS:1001208,SEQUEST,]	8.9e-4	null	ms_run[1]:scan=1621	979.2	3	1458.68149	486.89821	R	I	150	162
PSM	RAAAEVNQEYGLDPK	-256_6144	P97807	1	Mouse_09-2020	null	[MS,MS:1001208,SEQUEST,]	5.4e-4	null	ms_run[1]:scan=1620	978.6	3	1660.82938	554.28116	K	A	98	113
PSM	KYKPLDLRPK	-256_3016	Q6ZWV7	1	Mouse_09-2020	null	[MS,MS:1001208,SEQUEST,]	5.4e-4	null	ms_run[1]:scan=1128	725.1	3	1257.76810	419.92744	K	T	77	87
PSM	WDLDRFHGTSSR	-256_8762	Q8C196	1	Mouse_09-2020	null	[MS,MS:1001208,SEQUEST,]	5.4e-4	null	ms_run[1]:scan=2029	1189.2	3	1476.69971	492.90413	R	G	776	788
PSM	SFRNPLAK	-256_6130	P17182	1	Mouse_09-2020	null	[MS,MS:1001208,SEQUEST,]	3.4e-2	null	ms_run[1]:scan=1617	977.3	2	932.53148	466.76925	R	0	427	435
PSM	LQGPQTAR	-256_1484	E0CXN5	1	Mouse_09-2020	null	[MS,MS:1001208,SEQUEST,]	5.4e-4	null	ms_run[1]:scan=883	598.5	2	870.47832	435.74323	K	L	274	282
PSM	GEFITTVQQR	-256_8775	P14152	1	Mouse_09-2020	null	[MS,MS:1001208,SEQUEST,]	5.4e-4	null	ms_run[1]:scan=2031	1190.3	2	1178.61650	589.81184	K	A	221	231
PSM	LYPIANRLER	-256_8634	Q64459	1	Mouse_09-2020	null	[MS,MS:1001208,SEQUEST,]	5.4e-4	null	ms_run[1]:scan=2010	1179.4	3	1244.70563	415.57518	R	C	367	377
PSM	LFVDKIREYK	-256_8607	P97450	1	Mouse_09-2020	null	[MS,MS:1001208,SEQUEST,]	8.9e-4	null	ms_run[1]:scan=2006	1177.3	3	1310.74289	437.58708	K	K	42	52
PSM	KFPPDGSAPYGAR	-256_8452	Q9QXD6	1	Mouse_09-2020	null	[MS,MS:1001208,SEQUEST,]	5.4e-4	null	ms_run[1]:scan=1983	1165.4	3	1362.67600	454.89821	K	V	232	245
PSM	QVEIAQR	-256_2774	P16460	1	Mouse_09-2020	null	[MS,MS:1001208,SEQUEST,]	1.2e-3	null	ms_run[1]:scan=1087	704.1	2	843.46861	422.23778	R	G	102	109
PSM	VVAGVAAALAHKYH	-256_8459	A8DUK4	1	Mouse_09-2020	null	[MS,MS:1001208,SEQUEST,]	5.4e-4	null	ms_run[1]:scan=1984	1165.9	3	1406.78867	469.60162	K	0	134	148
PSM	SVTAPYKYPRK	-256_2791	D3Z106	1	Mouse_09-2020	null	[MS,MS:1001208,SEQUEST,]	5.4e-4	null	ms_run[1]:scan=1089	705.2	3	1309.72620	437.24695	K	E	508	519
PSM	TYFPHFDVSHGSAQVKGHGK	-256_6583	Q91VB8	1	Mouse_09-2020	null	[MS,MS:1001208,SEQUEST,]	5.4e-4	null	ms_run[1]:scan=1688	1013.6	4	2199.07924	550.52371	K	V	42	62
PSM	GYEPDPNIVK	-256_8464	P11725	1	Mouse_09-2020	null	[MS,MS:1001208,SEQUEST,]	1.2e-3	null	ms_run[1]:scan=1985	1166.5	2	1131.56548	566.28767	K	A	222	232
PSM	ANPIQGFSAK	-256_8479	P19783	1	Mouse_09-2020	null	[MS,MS:1001208,SEQUEST,]	8.9e-4	null	ms_run[1]:scan=1987	1167.5	2	1032.54436	516.77727	K	D	150	160
PSM	IWHHTFYNELR	-256_8487	P60710	1	Mouse_09-2020	null	[MS,MS:1001208,SEQUEST,]	5.4e-4	null	ms_run[1]:scan=1988	1168.0	3	1515.74988	505.92124	K	A	85	96
PSM	TYFPHFDVSHGSAQVKGHGK	-256_6576	Q91VB8	1	Mouse_09-2020	null	[MS,MS:1001208,SEQUEST,]	3.3e-2	null	ms_run[1]:scan=1687	1013.1	5	2199.08765	440.62042	K	V	42	62
PSM	ELIIGDR	-256_8506	Q03265	1	Mouse_09-2020	null	[MS,MS:1001208,SEQUEST,]	3.8e-2	null	ms_run[1]:scan=1990	1169.2	2	815.46050	408.23471	R	T	208	215
PSM	KHLEINPDHPIVETLRQK	-256_6570	P11499	1	Mouse_09-2020	null	[MS,MS:1001208,SEQUEST,]	2.6e-2	null	ms_run[1]:scan=1686	1012.6	5	2167.19923	434.24546	K	E	624	642
PSM	RIPYTPGEIPK	-256_8521	O70475	1	Mouse_09-2020	null	[MS,MS:1001208,SEQUEST,]	8.2e-3	null	ms_run[1]:scan=1993	1170.6	3	1270.70871	424.24332	K	S	470	481
PSM	FFQTQIK	-256_8614	Q8JZR0	1	Mouse_09-2020	null	[MS,MS:1001208,SEQUEST,]	5.3e-3	null	ms_run[1]:scan=2007	1177.8	2	911.49297	456.25290	K	L	669	676
PSM	VQVSVFK	-256_8539	P16460	1	Mouse_09-2020	null	[MS,MS:1001208,SEQUEST,]	7.7e-3	null	ms_run[1]:scan=1996	1172.1	2	806.47331	403.74217	K	Q	349	356
PSM	GGPLSGPYR	-256_6520	P16015	1	Mouse_09-2020	null	[MS,MS:1001208,SEQUEST,]	3.0e-3	null	ms_run[1]:scan=1678	1008.5	2	903.46947	452.23778	R	R	81	90
PSM	QVEIAQREGAK	-256_1575	P16460	1	Mouse_09-2020	null	[MS,MS:1001208,SEQUEST,]	5.4e-4	null	ms_run[1]:scan=898	606.3	3	1228.66349	410.22633	R	V	102	113
PSM	AVLLGPPGAGKGTQAPK	-256_6514	Q9WTP6	1	Mouse_09-2020	null	[MS,MS:1001208,SEQUEST,]	5.4e-4	null	ms_run[1]:scan=1677	1008.0	3	1561.90775	521.30687	R	A	18	35
PSM	KGLNSVATAR	-256_1568	E9PWK1	1	Mouse_09-2020	null	[MS,MS:1001208,SEQUEST,]	5.4e-4	null	ms_run[1]:scan=896	605.3	2	1016.58379	508.79600	K	F	197	207
PSM	RSWLYR	-256_6506	O09173	1	Mouse_09-2020	null	[MS,MS:1001208,SEQUEST,]	1.2e-3	null	ms_run[1]:scan=1676	1007.5	2	880.47893	440.74304	K	L	58	64
PSM	KGIEESLK	-256_2826	Q61425	1	Mouse_09-2020	null	[MS,MS:1001208,SEQUEST,]	5.4e-4	null	ms_run[1]:scan=1095	708.1	2	903.51451	452.26092	K	M	68	76
PSM	EGNHKPGTDYLKPPK	-256_2829	Q61176	1	Mouse_09-2020	null	[MS,MS:1001208,SEQUEST,]	1.2e-2	null	ms_run[1]:scan=1096	708.6	4	1680.86953	420.97306	R	0	309	324
PSM	AFNADFR	-256_8558	Q9JHI5	1	Mouse_09-2020	null	[MS,MS:1001208,SEQUEST,]	5.0e-3	null	ms_run[1]:scan=1998	1173.2	2	840.39586	420.70358	R	0	418	425
PSM	FAQTVIGKPIEPR	-256_8565	Q9DBM2	1	Mouse_09-2020	null	[MS,MS:1001208,SEQUEST,]	5.4e-4	null	ms_run[1]:scan=1999	1173.7	3	1455.82431	485.94879	K	I	182	195
PSM	HHAAYVNNLNATEEK	-256_2844	P09671	1	Mouse_09-2020	null	[MS,MS:1001208,SEQUEST,]	5.4e-4	null	ms_run[1]:scan=1098	709.8	3	1710.81919	570.94466	K	H	54	69
PSM	GSFPVEAVK	-256_8573	G3X925	1	Mouse_09-2020	null	[MS,MS:1001208,SEQUEST,]	1.7e-2	null	ms_run[1]:scan=2000	1174.4	2	933.49956	467.25564	K	Q	411	420
PSM	YAYDSAFHPDTGEK	-256_8576	Q99JR1	1	Mouse_09-2020	null	[MS,MS:1001208,SEQUEST,]	1.5e-3	null	ms_run[1]:scan=2001	1174.9	3	1600.68399	534.23533	K	T	73	87
PSM	SSFRGDTNFYGK	-256_6526	Q9EQ20	1	Mouse_09-2020	null	[MS,MS:1001208,SEQUEST,]	3.5e-2	null	ms_run[1]:scan=1679	1009.0	3	1378.64060	460.21772	R	G	489	501
PSM	LFGGSFTHQASVAK	-256_8781	O89023	1	Mouse_09-2020	null	[MS,MS:1001208,SEQUEST,]	5.4e-4	null	ms_run[1]:scan=2032	1190.8	3	1449.74869	483.92101	R	V	245	259
PSM	RTPIAVR	-256_1467	P24270	1	Mouse_09-2020	null	[MS,MS:1001208,SEQUEST,]	1.5e-3	null	ms_run[1]:scan=879	596.6	2	812.51030	406.75869	K	S	106	113
PSM	RGVQQVTGHGGLR	-256_1450	Q7TMF3	1	Mouse_09-2020	null	[MS,MS:1001208,SEQUEST,]	5.4e-4	null	ms_run[1]:scan=877	595.5	3	1364.75077	455.58837	K	L	9	22
PSM	QGTFHSQQALEYGTK	-256_5904	Q9WUM5	1	Mouse_09-2020	null	[MS,MS:1001208,SEQUEST,]	1.2e-3	null	ms_run[1]:scan=1581	958.5	3	1694.81449	565.60928	K	V	67	82
PSM	RWEVAALR	-256_9066	Q9DB77	1	Mouse_09-2020	null	[MS,MS:1001208,SEQUEST,]	5.4e-4	null	ms_run[1]:scan=2075	1213.0	2	1000.56816	500.78798	R	Q	148	156
PSM	YGAATFTR	-256_5887	Q61838	1	Mouse_09-2020	null	[MS,MS:1001208,SEQUEST,]	5.4e-4	null	ms_run[1]:scan=1579	957.4	2	886.44170	443.72451	K	Q	1282	1290
PSM	KILGYIK	-256_5874	P47738	1	Mouse_09-2020	null	[MS,MS:1001208,SEQUEST,]	1.2e-3	null	ms_run[1]:scan=1577	956.4	2	834.54625	417.77601	K	G	371	378
PSM	HGSLGFLPR	-256_9073	P27659	1	Mouse_09-2020	null	[MS,MS:1001208,SEQUEST,]	5.4e-4	null	ms_run[1]:scan=2076	1213.5	2	983.54173	492.27470	R	R	11	20
PSM	IVREPWVEQDKFGK	-256_9082	P49429	1	Mouse_09-2020	null	[MS,MS:1001208,SEQUEST,]	5.4e-4	null	ms_run[1]:scan=2077	1214.1	4	1730.92190	433.48607	K	K	117	131
PSM	GLNSDSVTEETLRKAK	-256_5854	Q8C196	1	Mouse_09-2020	null	[MS,MS:1001208,SEQUEST,]	5.4e-4	null	ms_run[1]:scan=1573	954.5	4	1747.91652	437.73507	K	I	893	909
PSM	SEDYAFPTYADRR	-256_10433	P19783	1	Mouse_09-2020	null	[MS,MS:1001208,SEQUEST,]	5.4e-4	null	ms_run[1]:scan=2293	1325.4	3	1590.71756	530.91095	K	Y	30	43
PSM	IVQAEGEAEAAK	-256_3205	O35129	1	Mouse_09-2020	null	[MS,MS:1001208,SEQUEST,]	2.8e-3	null	ms_run[1]:scan=1155	739.1	2	1215.62090	608.31442	K	L	225	237
PSM	NSSVGLIQLNRPK	-256_9098	Q8BH95	1	Mouse_09-2020	null	[MS,MS:1001208,SEQUEST,]	1.3e-2	null	ms_run[1]:scan=2079	1215.2	2	1425.81682	713.41226	K	L	44	57
PSM	YIDQEELNK	-256_5816	P07901	0	Mouse_09-2020	null	[MS,MS:1001208,SEQUEST,]	1.5e-3	null	ms_run[1]:scan=1568	951.8	2	1151.55742	576.28259	K	K	285	294
PSM	YIDQEELNK	-256_5816	P11499	0	Mouse_09-2020	null	[MS,MS:1001208,SEQUEST,]	1.5e-3	null	ms_run[1]:scan=1568	951.8	2	1151.55742	576.28259	K	K	276	285
PSM	LAVSQVPR	-256_5809	A0A286YE28	1	Mouse_09-2020	null	[MS,MS:1001208,SEQUEST,]	5.4e-4	null	ms_run[1]:scan=1567	951.2	2	869.52001	435.26380	R	G	466	474
PSM	NSSVGLIQLNRPK	-256_9054	Q8BH95	1	Mouse_09-2020	null	[MS,MS:1001208,SEQUEST,]	5.4e-4	null	ms_run[1]:scan=2073	1211.9	3	1425.81617	475.94393	K	L	44	57
PSM	YHTINGHNAEVR	-256_1333	O88569	1	Mouse_09-2020	null	[MS,MS:1001208,SEQUEST,]	1.2e-3	null	ms_run[1]:scan=855	584.1	3	1410.68488	470.90061	K	A	174	186
PSM	GSVLPNSDK	-256_3246	P32020	1	Mouse_09-2020	null	[MS,MS:1001208,SEQUEST,]	5.4e-4	null	ms_run[1]:scan=1162	742.6	2	916.47307	458.74036	K	A	483	492
PSM	KLDQVEKELLR	-256_9122	Q9DB20	1	Mouse_09-2020	null	[MS,MS:1001208,SEQUEST,]	5.4e-4	null	ms_run[1]:scan=2084	1217.6	3	1370.79398	457.60491	K	G	54	65
PSM	TRLEAYHTQTTPLVEYYRK	-256_9131	Q9WTP6	1	Mouse_09-2020	null	[MS,MS:1001208,SEQUEST,]	5.4e-4	null	ms_run[1]:scan=2085	1218.1	4	2369.21450	593.06166	K	G	185	204
PSM	KAYAEFYR	-256_5773	Q9CPQ1	1	Mouse_09-2020	null	[MS,MS:1001208,SEQUEST,]	8.9e-4	null	ms_run[1]:scan=1561	948.3	2	1047.52519	524.26654	K	Y	48	56
PSM	TQLVSNLK	-256_5747	P05202	1	Mouse_09-2020	null	[MS,MS:1001208,SEQUEST,]	8.9e-4	null	ms_run[1]:scan=1558	946.6	2	902.53038	451.76892	R	E	356	364
PSM	TRLEAYHTQTTPLVEYYRK	-256_9146	Q9WTP6	1	Mouse_09-2020	null	[MS,MS:1001208,SEQUEST,]	8.9e-4	null	ms_run[1]:scan=2087	1219.2	5	2369.21384	474.65079	K	G	185	204
PSM	SLLTYGR	-256_9153	Q9CZ13	1	Mouse_09-2020	null	[MS,MS:1001208,SEQUEST,]	4.6e-2	null	ms_run[1]:scan=2088	1219.8	2	809.44841	405.22943	R	I	416	423
PSM	HGSIIYHPSLLPR	-256_9176	Q8R0Y6	1	Mouse_09-2020	null	[MS,MS:1001208,SEQUEST,]	5.4e-4	null	ms_run[1]:scan=2092	1221.7	3	1489.82114	497.28065	R	R	100	113
PSM	YQSLAYSR	-256_5744	H7BWY3	1	Mouse_09-2020	null	[MS,MS:1001208,SEQUEST,]	8.9e-4	null	ms_run[1]:scan=1557	946.1	2	987.48900	494.24835	K	L	57	65
PSM	AVKSAEAAAEATK	-256_1297	Q8VC30	1	Mouse_09-2020	null	[MS,MS:1001208,SEQUEST,]	1.9e-2	null	ms_run[1]:scan=849	580.9	3	1246.66010	416.22610	K	M	523	536
PSM	ITQSNAILR	-256_5727	P10649	0	Mouse_09-2020	null	[MS,MS:1001208,SEQUEST,]	5.4e-4	null	ms_run[1]:scan=1555	945.1	2	1015.59142	508.29837	K	L	70	79
PSM	ITQSNAILR	-256_5727	D3YX76	0	Mouse_09-2020	null	[MS,MS:1001208,SEQUEST,]	5.4e-4	null	ms_run[1]:scan=1555	945.1	2	1015.59142	508.29837	K	L	36	45
PSM	RPPGREAYPGDVFYLHSR	-256_9189	Q03265	1	Mouse_09-2020	null	[MS,MS:1001208,SEQUEST,]	5.4e-4	null	ms_run[1]:scan=2094	1222.7	4	2117.05922	530.02234	R	L	330	348
PSM	FVRTDEKVER	-256_1315	Q91VS7	1	Mouse_09-2020	null	[MS,MS:1001208,SEQUEST,]	5.4e-4	null	ms_run[1]:scan=852	582.5	3	1278.67994	426.89821	K	R	62	72
PSM	LWRDGRGAAQNIIPASTGAAK	-256_8995	A0A1D5RLD8	1	Mouse_09-2020	null	[MS,MS:1001208,SEQUEST,]	5.4e-4	null	ms_run[1]:scan=2064	1207.3	3	2153.15879	718.39065	K	V	193	214
PSM	HQGSLYSLFPDHSVKK	-256_8988	Q64374	1	Mouse_09-2020	null	[MS,MS:1001208,SEQUEST,]	5.4e-4	null	ms_run[1]:scan=2063	1206.7	4	1842.94936	461.49288	R	F	130	146
PSM	KFSGVYLEKEVVEK	-256_8972	P40936	1	Mouse_09-2020	null	[MS,MS:1001208,SEQUEST,]	5.4e-4	null	ms_run[1]:scan=2061	1205.7	3	1654.90519	552.30653	K	I	211	225
PSM	INVYYNEATGGK	-256_8788	P68372	1	Mouse_09-2020	null	[MS,MS:1001208,SEQUEST,]	5.4e-4	null	ms_run[1]:scan=2033	1191.4	2	1328.64971	664.82769	R	V	47	59
PSM	YAQVKPDGTYVKPLSNK	-256_6098	Q9R0H0	1	Mouse_09-2020	null	[MS,MS:1001208,SEQUEST,]	8.9e-4	null	ms_run[1]:scan=1613	975.0	4	1908.02578	477.76109	K	T	256	273
PSM	GATPYGGVK	-256_3106	Q8QZT1	1	Mouse_09-2020	null	[MS,MS:1001208,SEQUEST,]	2.1e-3	null	ms_run[1]:scan=1141	731.8	2	849.44597	425.22689	R	E	163	172
PSM	RVLIAAHGNSLR	-256_3151	Q9DBJ1	1	Mouse_09-2020	null	[MS,MS:1001208,SEQUEST,]	5.4e-4	null	ms_run[1]:scan=1148	735.3	3	1306.77042	436.26159	K	I	180	192
PSM	LVSSVSDLPK	-256_8826	P54869	1	Mouse_09-2020	null	[MS,MS:1001208,SEQUEST,]	5.4e-4	null	ms_run[1]:scan=2039	1194.4	2	1044.59331	522.80041	K	L	438	448
PSM	GLSQSALPYRR	-256_6087	Q921R2	1	Mouse_09-2020	null	[MS,MS:1001208,SEQUEST,]	5.4e-4	null	ms_run[1]:scan=1611	974.0	3	1247.68531	416.56668	K	V	10	21
PSM	RTIAQDYGVLK	-256_8836	P35700	1	Mouse_09-2020	null	[MS,MS:1001208,SEQUEST,]	5.4e-4	null	ms_run[1]:scan=2040	1194.9	2	1263.70549	632.35642	K	D	110	121
PSM	RFSVSTLR	-256_6079	A0A0R4IZY2	0	Mouse_09-2020	null	[MS,MS:1001208,SEQUEST,]	5.4e-4	null	ms_run[1]:scan=1610	973.5	2	965.55303	483.27998	R	F	136	144
PSM	RFSVSTLR	-256_6079	A0A2R8VHY1	0	Mouse_09-2020	null	[MS,MS:1001208,SEQUEST,]	5.4e-4	null	ms_run[1]:scan=1610	973.5	2	965.55303	483.27998	R	F	36	44
PSM	RFSVSTLR	-256_6079	P11714	0	Mouse_09-2020	null	[MS,MS:1001208,SEQUEST,]	5.4e-4	null	ms_run[1]:scan=1610	973.5	2	965.55303	483.27998	R	F	136	144
PSM	LDGVKEKALVSSVR	-256_6071	P07724	1	Mouse_09-2020	null	[MS,MS:1001208,SEQUEST,]	5.4e-4	null	ms_run[1]:scan=1609	972.9	3	1500.87357	500.96299	K	R	206	220
PSM	LEETYTNKDVDKALLK	-256_8856	P54869	1	Mouse_09-2020	null	[MS,MS:1001208,SEQUEST,]	5.4e-4	null	ms_run[1]:scan=2042	1195.9	4	1880.00014	470.75574	K	S	343	359
PSM	RTIAQDYGVLK	-256_8864	P35700	1	Mouse_09-2020	null	[MS,MS:1001208,SEQUEST,]	1.2e-3	null	ms_run[1]:scan=2043	1196.5	3	1263.70465	421.90670	K	D	110	121
PSM	LEETYTNKDVDKALLK	-256_8872	P54869	1	Mouse_09-2020	null	[MS,MS:1001208,SEQUEST,]	5.4e-4	null	ms_run[1]:scan=2044	1197.1	3	1880.00150	627.33856	K	S	343	359
PSM	FNPFVTSDRSK	-256_8880	B1ARA3	1	Mouse_09-2020	null	[MS,MS:1001208,SEQUEST,]	8.9e-4	null	ms_run[1]:scan=2045	1197.6	3	1297.65360	433.22269	K	R	3	14
PSM	LWRDGRGAAQNIIPASTGAAK	-256_8889	A0A1D5RLD8	1	Mouse_09-2020	null	[MS,MS:1001208,SEQUEST,]	5.4e-4	null	ms_run[1]:scan=2046	1198.2	4	2153.15639	539.04481	K	V	193	214
PSM	RLASSVLR	-256_3164	P84099	1	Mouse_09-2020	null	[MS,MS:1001208,SEQUEST,]	1.2e-3	null	ms_run[1]:scan=1150	736.4	2	901.55773	451.28253	K	G	9	17
PSM	QYVYNVAK	-256_6026	Q9JHI5	1	Mouse_09-2020	null	[MS,MS:1001208,SEQUEST,]	1.9e-2	null	ms_run[1]:scan=1602	969.3	2	984.51433	492.76109	R	C	339	347
PSM	IYNYYK	-256_6015	Q93092	1	Mouse_09-2020	null	[MS,MS:1001208,SEQUEST,]	3.8e-2	null	ms_run[1]:scan=1600	968.3	2	863.42925	432.21853	K	F	220	226
PSM	GQNQPVLNITNR	-256_8907	Q8C196	1	Mouse_09-2020	null	[MS,MS:1001208,SEQUEST,]	5.4e-4	null	ms_run[1]:scan=2050	1200.0	2	1353.72368	677.36531	R	A	317	329
PSM	RFQLVDSR	-256_6006	P52196	1	Mouse_09-2020	null	[MS,MS:1001208,SEQUEST,]	8.9e-4	null	ms_run[1]:scan=1599	967.8	2	1020.55919	510.78289	K	Q	176	184
PSM	LELAQYR	-256_8927	Q03265	1	Mouse_09-2020	null	[MS,MS:1001208,SEQUEST,]	1.5e-3	null	ms_run[1]:scan=2053	1201.6	2	892.48839	446.74798	K	V	435	442
PSM	KWQVSREAQDK	-256_1402	G3XA25	1	Mouse_09-2020	null	[MS,MS:1001208,SEQUEST,]	3.0e-3	null	ms_run[1]:scan=871	592.3	3	1374.71234	458.90900	K	A	138	149
PSM	LTPNGWK	-256_5975	Q9CQ62	1	Mouse_09-2020	null	[MS,MS:1001208,SEQUEST,]	1.5e-3	null	ms_run[1]:scan=1594	965.4	2	815.44127	408.22415	R	I	156	163
PSM	NAAGNFYINDK	-256_8933	Q8CHT0	1	Mouse_09-2020	null	[MS,MS:1001208,SEQUEST,]	8.9e-4	null	ms_run[1]:scan=2054	1202.1	2	1226.58000	613.79365	R	T	498	509
PSM	VAVVAGYGDVGK	-256_8940	P50247	1	Mouse_09-2020	null	[MS,MS:1001208,SEQUEST,]	5.4e-4	null	ms_run[1]:scan=2055	1202.8	2	1134.61650	567.81131	K	C	215	227
PSM	LVSSVSDLPKRLDSR	-256_8958	P54869	1	Mouse_09-2020	null	[MS,MS:1001208,SEQUEST,]	4.0e-2	null	ms_run[1]:scan=2059	1204.7	4	1671.94558	418.74016	K	R	438	453
PSM	IDIVENR	-256_5941	P16460	1	Mouse_09-2020	null	[MS,MS:1001208,SEQUEST,]	2.5e-3	null	ms_run[1]:scan=1589	962.6	2	858.46837	429.73762	R	I	266	273
PSM	AISQSGVVISK	-256_5933	Q63880	1	Mouse_09-2020	null	[MS,MS:1001208,SEQUEST,]	1.2e-3	null	ms_run[1]:scan=1588	962.1	2	1088.63091	544.81914	R	L	254	265
PSM	KFYEAFSK	-256_6596	P11499	1	Mouse_09-2020	null	[MS,MS:1001208,SEQUEST,]	5.4e-4	null	ms_run[1]:scan=1690	1014.7	2	1019.52086	510.26347	K	L	428	436
PSM	TNVSNYER	-256_2768	O88451	1	Mouse_09-2020	null	[MS,MS:1001208,SEQUEST,]	1.4e-2	null	ms_run[1]:scan=1086	703.5	2	982.45909	491.73306	R	S	210	218
PSM	KFLQPGSQR	-256_2746	P24472	0	Mouse_09-2020	null	[MS,MS:1001208,SEQUEST,]	5.4e-4	null	ms_run[1]:scan=1083	701.9	2	1060.59001	530.79854	K	P	196	205
PSM	KFLQPGSQR	-256_2746	P30115	0	Mouse_09-2020	null	[MS,MS:1001208,SEQUEST,]	5.4e-4	null	ms_run[1]:scan=1083	701.9	2	1060.59001	530.79854	K	P	196	205
PSM	KGVPVKVTNIKDGTTR	-256_2738	P16460	1	Mouse_09-2020	null	[MS,MS:1001208,SEQUEST,]	5.4e-4	null	ms_run[1]:scan=1082	701.4	4	1713.00234	429.00589	K	T	229	245
PSM	VIADNVKDWSK	-256_7528	P17751	1	Mouse_09-2020	null	[MS,MS:1001208,SEQUEST,]	1.5e-3	null	ms_run[1]:scan=1837	1090.4	3	1274.67276	425.56283	K	V	200	211
PSM	RSPALIALR	-256_7552	Q9JLI0	1	Mouse_09-2020	null	[MS,MS:1001208,SEQUEST,]	5.4e-4	null	ms_run[1]:scan=1841	1092.3	2	996.63146	498.81928	K	L	250	259
PSM	KGNIYSLNEGYAK	-256_6999	Q9QXD6	1	Mouse_09-2020	null	[MS,MS:1001208,SEQUEST,]	5.4e-4	null	ms_run[1]:scan=1753	1046.9	3	1456.74359	486.25254	K	F	206	219
PSM	VLFEGTR	-256_7557	Q8BJ64	1	Mouse_09-2020	null	[MS,MS:1001208,SEQUEST,]	2.6e-2	null	ms_run[1]:scan=1842	1092.8	2	821.45152	411.22943	R	V	267	274
PSM	GAVDGGLSIPHSTK	-256_6985	P47962	1	Mouse_09-2020	null	[MS,MS:1001208,SEQUEST,]	7.7e-3	null	ms_run[1]:scan=1751	1045.8	3	1338.70072	446.90525	K	F	165	179
PSM	LRQFHLHWGSSDDHGSEHTVDGVK	-256_6976	P16015	1	Mouse_09-2020	null	[MS,MS:1001208,SEQUEST,]	5.4e-4	null	ms_run[1]:scan=1748	1044.5	5	2744.29334	549.66430	R	A	90	114
PSM	RHYLFDVQR	-256_6970	Q9CQQ7	1	Mouse_09-2020	null	[MS,MS:1001208,SEQUEST,]	1.5e-3	null	ms_run[1]:scan=1747	1043.9	3	1233.64872	411.88776	K	N	163	172
PSM	ARHNPSNQSYTLSGTK	-256_2133	A0A0A0MQ68	1	Mouse_09-2020	null	[MS,MS:1001208,SEQUEST,]	5.4e-4	null	ms_run[1]:scan=985	651.4	4	1760.86733	440.97232	R	W	204	220
PSM	DIKGVSEIVHEGK	-256_7566	P12710	1	Mouse_09-2020	null	[MS,MS:1001208,SEQUEST,]	5.4e-4	null	ms_run[1]:scan=1843	1093.3	3	1410.75876	470.92442	K	I	34	47
PSM	GNLANVIR	-256_7575	P51881	1	Mouse_09-2020	null	[MS,MS:1001208,SEQUEST,]	1.5e-3	null	ms_run[1]:scan=1844	1093.9	2	856.49944	428.75360	R	F	73	81
PSM	LRQFHLHWGSSDDHGSEHTVDGVK	-256_6962	P16015	1	Mouse_09-2020	null	[MS,MS:1001208,SEQUEST,]	5.4e-4	null	ms_run[1]:scan=1745	1042.8	6	2744.28857	458.22146	R	A	90	114
PSM	YLAEFATGNDRK	-256_6954	F6WA09	1	Mouse_09-2020	null	[MS,MS:1001208,SEQUEST,]	5.4e-4	null	ms_run[1]:scan=1744	1042.3	3	1384.68509	462.23337	R	0	143	155
PSM	KYNRTPALIALR	-256_7079	P70694	1	Mouse_09-2020	null	[MS,MS:1001208,SEQUEST,]	5.4e-4	null	ms_run[1]:scan=1765	1053.1	3	1415.84900	472.62090	K	Q	247	259
PSM	KVNVVEQEKIDK	-256_2479	P17182	1	Mouse_09-2020	null	[MS,MS:1001208,SEQUEST,]	5.4e-4	null	ms_run[1]:scan=1038	678.7	3	1428.80564	476.94007	K	M	81	93
PSM	STGWTGHVAGTRK	-256_2062	Q91X91	1	Mouse_09-2020	null	[MS,MS:1001208,SEQUEST,]	5.4e-4	null	ms_run[1]:scan=972	644.6	3	1357.69617	453.23723	R	T	127	140
PSM	LHPNDEDIHTANERR	-256_2036	Q91YI0	1	Mouse_09-2020	null	[MS,MS:1001208,SEQUEST,]	1.2e-3	null	ms_run[1]:scan=968	642.7	4	1816.86587	454.97258	K	K	81	96
PSM	FKPAWVK	-256_6935	Q63880	1	Mouse_09-2020	null	[MS,MS:1001208,SEQUEST,]	3.3e-2	null	ms_run[1]:scan=1742	1041.3	2	875.51329	438.26053	K	D	451	458
PSM	INYGGDIPK	-256_7659	Q99J08	1	Mouse_09-2020	null	[MS,MS:1001208,SEQUEST,]	2.8e-3	null	ms_run[1]:scan=1856	1100.1	2	976.50926	488.75855	K	Y	258	267
PSM	EQVANSAFVER	-256_6912	P11499	1	Mouse_09-2020	null	[MS,MS:1001208,SEQUEST,]	5.4e-4	null	ms_run[1]:scan=1738	1039.4	2	1249.61675	625.31221	K	R	492	503
PSM	WDSWNK	-256_7705	P31786	1	Mouse_09-2020	null	[MS,MS:1001208,SEQUEST,]	1.4e-2	null	ms_run[1]:scan=1863	1103.7	2	835.37346	418.19030	K	K	56	62
PSM	DKGDAGVKELDSLK	-256_6897	Q80XN0	1	Mouse_09-2020	null	[MS,MS:1001208,SEQUEST,]	5.4e-4	null	ms_run[1]:scan=1736	1038.3	3	1474.77472	492.26311	K	D	90	104
PSM	TQAYPDQKPGTSGLRK	-256_2552	Q9D0F9	1	Mouse_09-2020	null	[MS,MS:1001208,SEQUEST,]	5.4e-4	null	ms_run[1]:scan=1049	684.4	4	1746.91408	437.48379	K	V	9	25
PSM	SLVFPEAENRK	-256_7711	P11725	1	Mouse_09-2020	null	[MS,MS:1001208,SEQUEST,]	1.5e-3	null	ms_run[1]:scan=1864	1104.2	3	1289.68421	430.56646	R	T	321	332
PSM	VEITYTPK	-256_6873	O88844	1	Mouse_09-2020	null	[MS,MS:1001208,SEQUEST,]	2.1e-2	null	ms_run[1]:scan=1733	1036.6	2	950.51909	475.76330	K	G	152	160
PSM	RVPGGYTVINKFQGK	-256_7720	O09173	1	Mouse_09-2020	null	[MS,MS:1001208,SEQUEST,]	5.4e-4	null	ms_run[1]:scan=1865	1104.7	3	1663.92752	555.31413	R	F	238	253
PSM	GQALPEVVAK	-256_7730	Q8R0Y6	1	Mouse_09-2020	null	[MS,MS:1001208,SEQUEST,]	1.2e-3	null	ms_run[1]:scan=1866	1105.2	2	1011.58312	506.29530	R	Q	63	73
PSM	YATALYSAASK	-256_7578	Q9DB20	1	Mouse_09-2020	null	[MS,MS:1001208,SEQUEST,]	5.4e-4	null	ms_run[1]:scan=1845	1094.4	2	1145.58660	573.29550	R	K	41	52
PSM	ALAAFLKK	-256_7496	D3YUT3	1	Mouse_09-2020	null	[MS,MS:1001208,SEQUEST,]	3.0e-3	null	ms_run[1]:scan=1833	1088.2	2	861.55467	431.28146	R	G	17	25
PSM	TAAYVNAIEK	-256_7087	P26443	1	Mouse_09-2020	null	[MS,MS:1001208,SEQUEST,]	1.2e-3	null	ms_run[1]:scan=1766	1053.6	2	1079.57182	540.29021	R	F	536	546
PSM	YTNLTLR	-256_7463	O88342	1	Mouse_09-2020	null	[MS,MS:1001208,SEQUEST,]	2.5e-3	null	ms_run[1]:scan=1829	1086.1	2	880.48595	440.74798	R	Y	390	397
PSM	NFTDVHPDYGAR	-256_7233	P24270	1	Mouse_09-2020	null	[MS,MS:1001208,SEQUEST,]	5.4e-4	null	ms_run[1]:scan=1791	1066.6	2	1391.63310	696.32056	K	Q	481	493
PSM	SRVSNLPTVKK	-256_2292	P30115	1	Mouse_09-2020	null	[MS,MS:1001208,SEQUEST,]	5.8e-3	null	ms_run[1]:scan=1009	663.7	3	1228.73664	410.25058	R	L	186	197
PSM	IQTQPGYANTLR	-256_7193	G5E902	1	Mouse_09-2020	null	[MS,MS:1001208,SEQUEST,]	5.4e-4	null	ms_run[1]:scan=1785	1063.3	2	1361.71709	681.36223	R	A	186	198
PSM	FLRENPYYDSR	-256_7248	Q68FD5	1	Mouse_09-2020	null	[MS,MS:1001208,SEQUEST,]	5.4e-4	null	ms_run[1]:scan=1793	1067.7	3	1459.69526	487.23700	R	V	893	904
PSM	TIAPALVSK	-256_7268	P17182	1	Mouse_09-2020	null	[MS,MS:1001208,SEQUEST,]	1.2e-3	null	ms_run[1]:scan=1797	1069.5	2	899.55589	450.28166	K	V	72	81
PSM	GAAQNIIPASTGAAK	-256_7185	A0A1D5RLD8	1	Mouse_09-2020	null	[MS,MS:1001208,SEQUEST,]	5.4e-4	null	ms_run[1]:scan=1784	1062.8	2	1369.74333	685.37534	R	V	199	214
PSM	QFHLHWGSSDDHGSEHTVDGVK	-256_7179	P16015	1	Mouse_09-2020	null	[MS,MS:1001208,SEQUEST,]	3.0e-3	null	ms_run[1]:scan=1782	1062.0	4	2475.10756	619.53226	R	A	92	114
PSM	KDGVDFGKWR	-256_7274	Q91Y97	1	Mouse_09-2020	null	[MS,MS:1001208,SEQUEST,]	8.9e-4	null	ms_run[1]:scan=1798	1070.1	3	1207.62201	403.21213	K	V	140	150
PSM	NFTDVHPDYGAR	-256_7291	P24270	1	Mouse_09-2020	null	[MS,MS:1001208,SEQUEST,]	1.4e-2	null	ms_run[1]:scan=1800	1071.1	3	1391.63175	464.54947	K	Q	481	493
PSM	LFAYPDTHR	-256_7300	P24270	1	Mouse_09-2020	null	[MS,MS:1001208,SEQUEST,]	5.4e-4	null	ms_run[1]:scan=1801	1071.6	2	1119.55803	560.28272	R	R	355	364
PSM	FYGDLEKDKGLQTSQDAR	-256_7168	P14211	1	Mouse_09-2020	null	[MS,MS:1001208,SEQUEST,]	5.4e-4	null	ms_run[1]:scan=1780	1060.9	3	2071.01017	691.00788	K	Y	56	74
PSM	GRDLLTLK	-256_7163	P11725	1	Mouse_09-2020	null	[MS,MS:1001208,SEQUEST,]	4.7e-2	null	ms_run[1]:scan=1779	1060.3	2	915.56255	458.28473	K	F	39	47
PSM	VDPVNFK	-256_7151	Q91VB8	1	Mouse_09-2020	null	[MS,MS:1001208,SEQUEST,]	1.3e-2	null	ms_run[1]:scan=1777	1059.3	2	818.44097	409.72398	R	L	94	101
PSM	ALDLDPSK	-256_7341	Q8BWT1	1	Mouse_09-2020	null	[MS,MS:1001208,SEQUEST,]	8.9e-4	null	ms_run[1]:scan=1810	1076.3	2	858.45604	429.73200	K	N	333	341
PSM	IYTFNQSR	-256_7349	Q91ZJ5	1	Mouse_09-2020	null	[MS,MS:1001208,SEQUEST,]	8.9e-4	null	ms_run[1]:scan=1811	1076.8	2	1028.51555	514.76162	K	P	185	193
PSM	HLFTGPALSK	-256_7144	P35505	1	Mouse_09-2020	null	[MS,MS:1001208,SEQUEST,]	5.4e-4	null	ms_run[1]:scan=1776	1058.8	2	1070.59905	535.80329	K	Q	48	58
PSM	LLEWHR	-256_7356	P06745	1	Mouse_09-2020	null	[MS,MS:1001208,SEQUEST,]	5.0e-3	null	ms_run[1]:scan=1812	1077.3	2	853.46733	427.23759	K	N	13	19
PSM	FAAATGATPIAGR	-256_7364	P14206	1	Mouse_09-2020	null	[MS,MS:1001208,SEQUEST,]	2.8e-3	null	ms_run[1]:scan=1813	1078.0	2	1203.64763	602.32766	K	T	90	103
PSM	FYGDLEKDKGLQTSQDAR	-256_7138	P14211	1	Mouse_09-2020	null	[MS,MS:1001208,SEQUEST,]	5.4e-4	null	ms_run[1]:scan=1775	1058.2	4	2071.01406	518.50773	K	Y	56	74
PSM	GGNFSQTFR	-256_7113	H7BWY3	1	Mouse_09-2020	null	[MS,MS:1001208,SEQUEST,]	8.9e-4	null	ms_run[1]:scan=1770	1055.8	2	1013.47997	507.24360	R	V	501	510
PSM	FAGPYDKGEYSPSVQK	-256_7391	A0A0G2JG44	1	Mouse_09-2020	null	[MS,MS:1001208,SEQUEST,]	5.4e-4	null	ms_run[1]:scan=1818	1080.4	3	1772.84891	591.62118	K	L	197	213
PSM	GDGPVQGTIHFEQK	-256_7406	P08228	1	Mouse_09-2020	null	[MS,MS:1001208,SEQUEST,]	8.9e-4	null	ms_run[1]:scan=1820	1081.4	3	1512.74558	504.91956	K	S	11	25
PSM	AASGTKEDPNLVPSISNK	-256_7411	P19536	1	Mouse_09-2020	null	[MS,MS:1001208,SEQUEST,]	8.9e-4	null	ms_run[1]:scan=1821	1081.9	3	1827.95395	609.98641	K	I	68	86
PSM	IVREPWVEQDK	-256_7418	P49429	1	Mouse_09-2020	null	[MS,MS:1001208,SEQUEST,]	8.9e-4	null	ms_run[1]:scan=1822	1082.5	3	1398.73688	466.91738	K	G	117	128
PSM	KHGGPADEERHVGDLGNVTAGK	-256_4158	P08228	1	Mouse_09-2020	null	[MS,MS:1001208,SEQUEST,]	2.3e-2	null	ms_run[1]:scan=1306	817.0	4	2244.11391	561.78335	K	G	71	93
PSM	VKAVVKLEGDNK	-256_2414	P12710	1	Mouse_09-2020	null	[MS,MS:1001208,SEQUEST,]	3.0e-3	null	ms_run[1]:scan=1028	673.5	3	1299.76270	433.92588	K	V	79	91
PSM	TAPFDSRFPNQNQTK	-256_7430	P56391	1	Mouse_09-2020	null	[MS,MS:1001208,SEQUEST,]	3.6e-3	null	ms_run[1]:scan=1824	1083.6	3	1750.85025	584.28843	K	C	14	29
PSM	IFSSEHDIFRESVRK	-256_7736	A0A0R4J083	1	Mouse_09-2020	null	[MS,MS:1001208,SEQUEST,]	5.4e-4	null	ms_run[1]:scan=1867	1105.8	4	1849.95644	463.24434	R	F	52	67
PSM	LTITYGPKVVR	-256_9196	P12710	1	Mouse_09-2020	null	[MS,MS:1001208,SEQUEST,]	5.4e-4	null	ms_run[1]:scan=2095	1223.3	3	1246.74570	416.25545	K	E	50	61
PSM	QHGIPIPVTPK	-256_7762	P16460	1	Mouse_09-2020	null	[MS,MS:1001208,SEQUEST,]	1.5e-3	null	ms_run[1]:scan=1870	1107.5	2	1186.69426	593.85077	K	P	166	177
PSM	HQKVVEIAPATHLDPQLR	-256_7790	G5E8R3	1	Mouse_09-2020	null	[MS,MS:1001208,SEQUEST,]	5.4e-4	null	ms_run[1]:scan=1876	1110.4	4	2052.13442	513.78918	R	R	271	289
PSM	IFRDGEEAGAYDGPR	-256_6778	P27773	1	Mouse_09-2020	null	[MS,MS:1001208,SEQUEST,]	1.4e-2	null	ms_run[1]:scan=1718	1028.9	3	1652.76377	551.59363	K	A	105	120
PSM	LFAEGDTPVPHAR	-256_8212	Q91X91	1	Mouse_09-2020	null	[MS,MS:1001208,SEQUEST,]	5.4e-4	null	ms_run[1]:scan=1943	1144.9	3	1409.71790	470.57725	K	F	285	298
PSM	VKDGPGGKEATWVVDVK	-256_8221	P32020	1	Mouse_09-2020	null	[MS,MS:1001208,SEQUEST,]	1.2e-3	null	ms_run[1]:scan=1944	1145.5	4	1784.95424	446.99399	K	G	463	480
PSM	LAEQYAKENGTK	-256_1910	P11725	1	Mouse_09-2020	null	[MS,MS:1001208,SEQUEST,]	5.4e-4	null	ms_run[1]:scan=950	633.2	3	1351.68500	451.23326	K	S	232	244
PSM	DGPGFYTTR	-256_8239	Q8BMS1	1	Mouse_09-2020	null	[MS,MS:1001208,SEQUEST,]	5.4e-4	null	ms_run[1]:scan=1947	1147.2	2	1013.46886	507.23798	K	L	541	550
PSM	IQALLDKYNAEKPK	-256_6763	P24270	1	Mouse_09-2020	null	[MS,MS:1001208,SEQUEST,]	9.0e-3	null	ms_run[1]:scan=1715	1027.5	3	1630.91635	544.31028	R	A	493	507
PSM	KELSEPSSTRIYAIAK	-256_6755	Q8C196	1	Mouse_09-2020	null	[MS,MS:1001208,SEQUEST,]	2.0e-2	null	ms_run[1]:scan=1714	1027.0	4	1792.98037	449.00054	K	L	841	857
PSM	VNADEVGGEALGR	-256_8261	A8DUK4	1	Mouse_09-2020	null	[MS,MS:1001208,SEQUEST,]	5.4e-4	null	ms_run[1]:scan=1951	1149.0	2	1286.63432	643.82040	K	L	19	32
PSM	GISEETTTGVHNLYK	-256_8265	P50247	1	Mouse_09-2020	null	[MS,MS:1001208,SEQUEST,]	5.4e-4	null	ms_run[1]:scan=1952	1149.6	3	1648.81748	550.27741	R	M	152	167
PSM	QATVGDVNTDRPGLLDLKGKAK	-256_8271	P31786	1	Mouse_09-2020	null	[MS,MS:1001208,SEQUEST,]	8.9e-4	null	ms_run[1]:scan=1953	1150.1	5	2296.26173	460.05821	K	D	34	56
PSM	HVAYAVYSLSK	-256_8286	P28665	1	Mouse_09-2020	null	[MS,MS:1001208,SEQUEST,]	5.4e-4	null	ms_run[1]:scan=1955	1151.1	2	1237.65813	619.33241	K	Y	436	447
PSM	IQALLDKYNAEKPK	-256_6741	P24270	1	Mouse_09-2020	null	[MS,MS:1001208,SEQUEST,]	8.9e-4	null	ms_run[1]:scan=1712	1025.9	4	1630.91652	408.48453	R	A	493	507
PSM	FLSHWDHITR	-256_8194	Q8BH95	1	Mouse_09-2020	null	[MS,MS:1001208,SEQUEST,]	3.0e-3	null	ms_run[1]:scan=1940	1143.4	3	1311.65906	437.89128	K	K	116	126
PSM	VATRWDIQKYAR	-256_8291	O35490	1	Mouse_09-2020	null	[MS,MS:1001208,SEQUEST,]	5.4e-4	null	ms_run[1]:scan=1956	1151.8	3	1506.81800	502.94404	R	A	275	287
PSM	KELSEPSSTRIYAIAK	-256_6728	Q8C196	1	Mouse_09-2020	null	[MS,MS:1001208,SEQUEST,]	5.4e-4	null	ms_run[1]:scan=1710	1024.8	3	1792.98099	598.33163	K	L	841	857
PSM	IIGIDINKDKFAK	-256_8325	P28474	1	Mouse_09-2020	null	[MS,MS:1001208,SEQUEST,]	5.4e-4	null	ms_run[1]:scan=1962	1154.7	3	1474.86325	492.29245	R	K	219	232
PSM	IIAVDINKDKFAK	-256_8326	P00329	1	Mouse_09-2020	null	[MS,MS:1001208,SEQUEST,]	5.4e-4	null	ms_run[1]:scan=1962	1154.7	3	1474.86325	492.29245	R	K	220	233
PSM	LDEAVAEAHLGK	-256_6681	P50247	1	Mouse_09-2020	null	[MS,MS:1001208,SEQUEST,]	1.2e-3	null	ms_run[1]:scan=1703	1021.4	3	1252.65122	418.22258	K	N	390	402
PSM	KHLEINPDHPIVETLR	-256_8356	P11499	1	Mouse_09-2020	null	[MS,MS:1001208,SEQUEST,]	5.4e-4	null	ms_run[1]:scan=1967	1157.4	4	1911.04543	478.51663	K	K	624	640
PSM	RVGLKAPGIIPR	-256_6663	Q03265	1	Mouse_09-2020	null	[MS,MS:1001208,SEQUEST,]	1.2e-3	null	ms_run[1]:scan=1701	1020.3	3	1276.82041	426.27858	R	S	171	183
PSM	TYIIGELHPDDRSK	-256_8393	G5E850	1	Mouse_09-2020	null	[MS,MS:1001208,SEQUEST,]	2.5e-3	null	ms_run[1]:scan=1973	1160.3	4	1643.84047	411.71515	K	A	78	92
PSM	RGYPVYSHTEK	-256_1795	Q91XE0	1	Mouse_09-2020	null	[MS,MS:1001208,SEQUEST,]	8.9e-4	null	ms_run[1]:scan=929	622.4	3	1336.66339	446.22633	K	N	257	268
PSM	VQEEIDRVVGR	-256_6655	Q64458	0	Mouse_09-2020	null	[MS,MS:1001208,SEQUEST,]	1.2e-3	null	ms_run[1]:scan=1700	1019.7	3	1299.70310	433.90536	K	R	323	334
PSM	VQEEIDRVVGR	-256_6655	P33267	0	Mouse_09-2020	null	[MS,MS:1001208,SEQUEST,]	1.2e-3	null	ms_run[1]:scan=1700	1019.7	3	1299.70310	433.90536	R	R	324	335
PSM	KIKLTITYGPK	-256_6647	P12710	1	Mouse_09-2020	null	[MS,MS:1001208,SEQUEST,]	5.4e-4	null	ms_run[1]:scan=1699	1019.2	3	1261.78882	421.26746	K	V	47	58
PSM	LSDGVAVLK	-256_8404	P63038	1	Mouse_09-2020	null	[MS,MS:1001208,SEQUEST,]	5.4e-4	null	ms_run[1]:scan=1975	1161.4	2	901.53490	451.27129	K	G	397	406
PSM	TYIIGELHPDDRSK	-256_8416	G5E850	1	Mouse_09-2020	null	[MS,MS:1001208,SEQUEST,]	5.4e-4	null	ms_run[1]:scan=1977	1162.4	3	1643.83939	548.61777	K	A	78	92
PSM	IQDKEGIPPDQQR	-256_2718	E9Q5F6	1	Mouse_09-2020	null	[MS,MS:1001208,SEQUEST,]	8.9e-4	null	ms_run[1]:scan=1078	699.5	3	1523.78208	508.59860	K	I	30	43
PSM	LFAEAVQK	-256_6792	Q8C196	1	Mouse_09-2020	null	[MS,MS:1001208,SEQUEST,]	1.2e-3	null	ms_run[1]:scan=1720	1029.9	2	905.51018	453.25819	K	R	1472	1480
PSM	AIAEELAPER	-256_8184	O35490	1	Mouse_09-2020	null	[MS,MS:1001208,SEQUEST,]	5.4e-4	null	ms_run[1]:scan=1939	1142.9	2	1098.57939	549.79312	R	F	309	319
PSM	RYRALLSPTFTSGK	-256_8164	Q64459	1	Mouse_09-2020	null	[MS,MS:1001208,SEQUEST,]	5.4e-4	null	ms_run[1]:scan=1935	1141.0	3	1596.88510	532.96673	K	K	128	142
PSM	TVEAEAAHGTVTR	-256_2560	O88844	1	Mouse_09-2020	null	[MS,MS:1001208,SEQUEST,]	5.4e-4	null	ms_run[1]:scan=1050	684.9	3	1341.67545	447.89676	K	Y	302	315
PSM	DTTASAVAVGLRQGK	-256_7806	Q8BMS1	1	Mouse_09-2020	null	[MS,MS:1001208,SEQUEST,]	5.4e-4	null	ms_run[1]:scan=1879	1112.1	3	1473.80152	491.93884	K	I	520	535
PSM	GFYIYQEGSKNK	-256_7836	Q8BMS1	1	Mouse_09-2020	null	[MS,MS:1001208,SEQUEST,]	5.4e-4	null	ms_run[1]:scan=1885	1115.0	3	1433.70710	478.57350	K	L	635	647
PSM	TFEINPR	-256_7849	P08113	1	Mouse_09-2020	null	[MS,MS:1001208,SEQUEST,]	8.9e-4	null	ms_run[1]:scan=1887	1116.1	2	876.45726	438.73233	K	P	684	691
PSM	KHPDASVNFSEFSK	-256_7863	P63158	1	Mouse_09-2020	null	[MS,MS:1001208,SEQUEST,]	5.4e-4	null	ms_run[1]:scan=1889	1117.1	3	1592.77054	531.59497	K	C	30	44
PSM	SNFEEALAAHK	-256_7924	P09103	1	Mouse_09-2020	null	[MS,MS:1001208,SEQUEST,]	8.9e-4	null	ms_run[1]:scan=1900	1122.8	3	1216.59537	406.20341	K	L	34	45
PSM	GYSFTTTAER	-256_7930	P60710	1	Mouse_09-2020	null	[MS,MS:1001208,SEQUEST,]	2.5e-3	null	ms_run[1]:scan=1901	1123.4	2	1132.52532	566.76710	R	I	197	207
PSM	HISTDEALK	-256_2566	Q9DBM2	1	Mouse_09-2020	null	[MS,MS:1001208,SEQUEST,]	5.4e-4	null	ms_run[1]:scan=1052	686.0	2	1013.52599	507.26674	R	G	155	164
PSM	GAAQNIIPASTGAAKAVGK	-256_7954	A0A1D5RLD8	1	Mouse_09-2020	null	[MS,MS:1001208,SEQUEST,]	5.4e-4	null	ms_run[1]:scan=1905	1125.3	3	1724.96317	575.65997	R	I	199	218
PSM	YLPESLK	-256_7962	Q5FW57	0	Mouse_09-2020	null	[MS,MS:1001208,SEQUEST,]	1.6e-2	null	ms_run[1]:scan=1906	1125.8	2	849.47099	425.23946	K	Y	20	27
PSM	YLPESLK	-256_7962	Q91XE0	0	Mouse_09-2020	null	[MS,MS:1001208,SEQUEST,]	1.6e-2	null	ms_run[1]:scan=1906	1125.8	2	849.47099	425.23946	K	Y	21	28
PSM	QAGLSYIR	-256_7972	P56382	1	Mouse_09-2020	null	[MS,MS:1001208,SEQUEST,]	1.2e-3	null	ms_run[1]:scan=1907	1126.4	2	907.49877	454.25343	R	S	7	15
PSM	HYFIEVNSR	-256_7981	G5E8R3	1	Mouse_09-2020	null	[MS,MS:1001208,SEQUEST,]	5.4e-4	null	ms_run[1]:scan=1908	1126.9	2	1164.57878	582.79345	K	Q	320	329
PSM	FEVIDKPQS	-256_7989	P97450	1	Mouse_09-2020	null	[MS,MS:1001208,SEQUEST,]	1.3e-2	null	ms_run[1]:scan=1909	1127.4	2	1062.54582	531.77694	K	0	100	109
PSM	AISISKDDEWK	-256_8013	Q64459	1	Mouse_09-2020	null	[MS,MS:1001208,SEQUEST,]	5.4e-4	null	ms_run[1]:scan=1912	1129.1	3	1291.65094	431.22247	K	Y	117	128
PSM	QFEDVYR	-256_8021	Q99PG0	1	Mouse_09-2020	null	[MS,MS:1001208,SEQUEST,]	3.0e-3	null	ms_run[1]:scan=1913	1129.6	2	956.44609	478.72725	R	L	155	162
PSM	TVEAEAAHGTVTR	-256_2574	O88844	1	Mouse_09-2020	null	[MS,MS:1001208,SEQUEST,]	8.9e-4	null	ms_run[1]:scan=1053	686.5	2	1341.67583	671.34150	K	Y	302	315
PSM	LQNIQFK	-256_8061	Q07417	1	Mouse_09-2020	null	[MS,MS:1001208,SEQUEST,]	1.9e-2	null	ms_run[1]:scan=1919	1132.6	2	890.50920	445.75835	K	A	307	314
PSM	NTYYASIAK	-256_6833	P45952	1	Mouse_09-2020	null	[MS,MS:1001208,SEQUEST,]	8.9e-4	null	ms_run[1]:scan=1725	1032.7	2	1030.51958	515.76383	R	F	350	359
PSM	ITPFEEK	-256_6807	P08249	1	Mouse_09-2020	null	[MS,MS:1001208,SEQUEST,]	7.2e-3	null	ms_run[1]:scan=1722	1031.0	2	863.45104	432.22909	K	I	308	315
PSM	LHVDPENFR	-256_8082	A8DUK4	1	Mouse_09-2020	null	[MS,MS:1001208,SEQUEST,]	1.8e-3	null	ms_run[1]:scan=1922	1134.1	2	1126.56389	563.78563	K	L	97	106
PSM	FIGPSPEVVRK	-256_6801	G5E8R3	1	Mouse_09-2020	null	[MS,MS:1001208,SEQUEST,]	5.4e-4	null	ms_run[1]:scan=1721	1030.5	3	1228.70404	410.23980	R	G	138	149
PSM	IYTFNQSRYPR	-256_8106	Q91ZJ5	1	Mouse_09-2020	null	[MS,MS:1001208,SEQUEST,]	1.2e-3	null	ms_run[1]:scan=1927	1136.7	3	1444.73178	482.24924	K	N	185	196
PSM	LQNLQLQPGK	-256_8130	P32020	1	Mouse_09-2020	null	[MS,MS:1001208,SEQUEST,]	3.0e-3	null	ms_run[1]:scan=1930	1138.3	2	1138.65886	569.83258	K	K	535	545
PSM	FYKNEEGTWSVEK	-256_8138	Q63836	0	Mouse_09-2020	null	[MS,MS:1001208,SEQUEST,]	1.3e-2	null	ms_run[1]:scan=1931	1138.8	3	1616.75864	539.59122	R	I	277	290
PSM	FYKNEEGTWSVEK	-256_8138	A0A0R4J135	0	Mouse_09-2020	null	[MS,MS:1001208,SEQUEST,]	1.3e-2	null	ms_run[1]:scan=1931	1138.8	3	1616.75864	539.59122	R	I	277	290
PSM	TGPNLHGLFGRK	-256_8144	P62897	1	Mouse_09-2020	null	[MS,MS:1001208,SEQUEST,]	1.2e-3	null	ms_run[1]:scan=1932	1139.3	3	1296.71646	432.91056	K	G	29	41
PSM	ADEGISFR	-256_8158	P35700	1	Mouse_09-2020	null	[MS,MS:1001208,SEQUEST,]	8.9e-4	null	ms_run[1]:scan=1934	1140.4	2	894.43114	447.71942	K	L	121	129
PSM	YTGTRPSNLAK	-256_1920	Q63886	1	Mouse_09-2020	null	[MS,MS:1001208,SEQUEST,]	1.2e-3	null	ms_run[1]:scan=951	633.8	2	1207.64238	604.32512	R	T	339	350
PSM	LTSDDVKEQIYK	-256_7770	Q921R2	1	Mouse_09-2020	null	[MS,MS:1001208,SEQUEST,]	5.4e-4	null	ms_run[1]:scan=1872	1108.3	3	1438.73929	480.25232	K	A	28	40
PSM	NLQFHR	-256_3249	P49429	1	Mouse_09-2020	null	[MS,MS:1001208,SEQUEST,]	1.9e-2	null	ms_run[1]:scan=1163	743.1	2	814.43181	407.71956	K	W	203	209
PSM	VAFTGSTQVGK	-256_5949	P24549	1	Mouse_09-2020	null	[MS,MS:1001208,SEQUEST,]	7.7e-3	null	ms_run[1]:scan=1590	963.1	2	1094.58354	547.79566	K	I	242	253
PSM	LFLQGPK	-256_9829	G5E8R3	1	Mouse_09-2020	null	[MS,MS:1001208,SEQUEST,]	3.0e-3	null	ms_run[1]:scan=2197	1275.9	2	802.48284	401.74471	R	A	1037	1044
PSM	YNDLGEQHFK	-256_4919	P07724	1	Mouse_09-2020	null	[MS,MS:1001208,SEQUEST,]	4.0e-2	null	ms_run[1]:scan=1426	878.7	2	1250.57927	625.79365	R	L	35	45
PSM	TFSGQTHGFVHR	-256_3618	Q8R1G2	1	Mouse_09-2020	null	[MS,MS:1001208,SEQUEST,]	8.9e-4	null	ms_run[1]:scan=1218	771.5	3	1373.67002	458.56182	K	R	206	218
PSM	TFRPPYYHR	-256_4912	O09173	1	Mouse_09-2020	null	[MS,MS:1001208,SEQUEST,]	5.4e-4	null	ms_run[1]:scan=1425	878.1	3	1236.62812	412.88060	K	C	328	337
PSM	VLTVINQTQKENLRK	-256_4898	Q6ZWV7	1	Mouse_09-2020	null	[MS,MS:1001208,SEQUEST,]	5.4e-4	null	ms_run[1]:scan=1423	877.1	4	1784.03811	446.76517	R	Y	57	72
PSM	TLKGLNSDSVTEETLR	-256_9855	Q8C196	1	Mouse_09-2020	null	[MS,MS:1001208,SEQUEST,]	5.4e-4	null	ms_run[1]:scan=2200	1277.6	3	1762.91745	588.31090	K	A	890	906
PSM	FSVSPVVR	-256_9873	P58252	1	Mouse_09-2020	null	[MS,MS:1001208,SEQUEST,]	8.9e-4	null	ms_run[1]:scan=2204	1279.5	2	890.50932	445.75835	K	A	499	507
PSM	GTAFGGWK	-256_9882	P28474	1	Mouse_09-2020	null	[MS,MS:1001208,SEQUEST,]	4.8e-2	null	ms_run[1]:scan=2205	1280.0	2	823.40935	412.20850	K	V	316	324
PSM	LVIITAGAR	-256_9891	A0A1B0GSR9	1	Mouse_09-2020	null	[MS,MS:1001208,SEQUEST,]	5.4e-4	null	ms_run[1]:scan=2206	1280.6	2	913.58245	457.29510	K	Q	74	83
PSM	IVYLYTK	-256_9901	Q9D1R9	1	Mouse_09-2020	null	[MS,MS:1001208,SEQUEST,]	1.5e-3	null	ms_run[1]:scan=2207	1281.1	2	899.52318	450.26548	R	V	30	37
PSM	DSYVGDEAQSK	-256_3652	P60710	1	Mouse_09-2020	null	[MS,MS:1001208,SEQUEST,]	5.4e-4	null	ms_run[1]:scan=1225	775.1	2	1198.52226	599.76476	K	G	51	62
PSM	VEITYTPKDGTQK	-256_4849	O88844	1	Mouse_09-2020	null	[MS,MS:1001208,SEQUEST,]	1.2e-3	null	ms_run[1]:scan=1416	873.5	3	1479.76462	493.92783	K	T	152	165
PSM	AFEPATGR	-256_3671	Q3U367	1	Mouse_09-2020	null	[MS,MS:1001208,SEQUEST,]	1.5e-3	null	ms_run[1]:scan=1227	776.1	2	848.42589	424.71668	K	I	55	63
PSM	GDNQSPIELHTK	-256_4818	P16015	1	Mouse_09-2020	null	[MS,MS:1001208,SEQUEST,]	8.9e-4	null	ms_run[1]:scan=1412	871.4	3	1338.66483	446.89312	K	I	25	37
PSM	IGGIGTVPVGR	-256_9932	P10126	1	Mouse_09-2020	null	[MS,MS:1001208,SEQUEST,]	5.4e-4	null	ms_run[1]:scan=2215	1285.2	2	1025.61223	513.30874	K	E	256	267
PSM	SRNDQVVTDLR	-256_4785	Q91YI0	1	Mouse_09-2020	null	[MS,MS:1001208,SEQUEST,]	5.4e-4	null	ms_run[1]:scan=1406	868.5	3	1302.67508	434.89687	R	W	112	123
PSM	RLAPEYEAAATR	-256_4778	P27773	1	Mouse_09-2020	null	[MS,MS:1001208,SEQUEST,]	5.4e-4	null	ms_run[1]:scan=1405	867.9	2	1347.70085	674.35441	K	K	62	74
PSM	RSPPIPLAK	-256_4764	A0A0R4J0Z1	1	Mouse_09-2020	null	[MS,MS:1001208,SEQUEST,]	1.5e-3	null	ms_run[1]:scan=1403	866.8	2	978.60820	489.80838	K	D	222	231
PSM	YYPTEDVPRK	-256_4758	P47911	1	Mouse_09-2020	null	[MS,MS:1001208,SEQUEST,]	1.5e-3	null	ms_run[1]:scan=1402	866.3	3	1267.63099	423.21543	R	L	123	133
PSM	RLAPEYEAAATR	-256_4751	P27773	1	Mouse_09-2020	null	[MS,MS:1001208,SEQUEST,]	5.4e-4	null	ms_run[1]:scan=1401	865.8	3	1347.70172	449.90536	K	K	62	74
PSM	LAAWYQR	-256_9940	Q64471	1	Mouse_09-2020	null	[MS,MS:1001208,SEQUEST,]	8.9e-4	null	ms_run[1]:scan=2216	1285.7	2	907.47838	454.24287	R	E	191	198
PSM	LIKEGDVVK	-256_3726	Q03265	1	Mouse_09-2020	null	[MS,MS:1001208,SEQUEST,]	5.4e-4	null	ms_run[1]:scan=1236	780.8	2	1000.60381	500.80550	K	T	124	133
PSM	TVLQFAR	-256_9949	Q9JIZ0	1	Mouse_09-2020	null	[MS,MS:1001208,SEQUEST,]	1.5e-3	null	ms_run[1]:scan=2217	1286.2	2	834.48326	417.74525	R	Q	160	167
PSM	YSGKKPATLGSNTR	-256_531	Q8BWQ1	1	Mouse_09-2020	null	[MS,MS:1001208,SEQUEST,]	1.3e-2	null	ms_run[1]:scan=722	515.2	3	1479.79410	493.93532	R	F	339	353
PSM	LATTPVRVDEFK	-256_9846	Q9DBT9	1	Mouse_09-2020	null	[MS,MS:1001208,SEQUEST,]	5.5e-3	null	ms_run[1]:scan=2199	1277.1	3	1375.75760	459.25751	R	Q	130	142
PSM	IDGASPLDK	-256_4977	P00329	1	Mouse_09-2020	null	[MS,MS:1001208,SEQUEST,]	1.6e-2	null	ms_run[1]:scan=1436	883.8	2	915.47771	458.24273	K	C	161	170
PSM	ESAQRPSHREHVEL	-256_1255	Q8VCT4	1	Mouse_09-2020	null	[MS,MS:1001208,SEQUEST,]	3.0e-3	null	ms_run[1]:scan=842	577.3	3	1674.83072	558.94840	K	0	552	566
PSM	YLGGTDDLTKK	-256_4995	Q8VCT4	1	Mouse_09-2020	null	[MS,MS:1001208,SEQUEST,]	2.5e-3	null	ms_run[1]:scan=1438	884.8	3	1210.63108	404.21532	K	D	401	412
PSM	FLKTRDDLAR	-256_3516	P30115	1	Mouse_09-2020	null	[MS,MS:1001208,SEQUEST,]	2.8e-3	null	ms_run[1]:scan=1203	763.7	3	1234.69233	412.23493	K	R	34	44
PSM	HFWGLR	-256_9629	P62270	1	Mouse_09-2020	null	[MS,MS:1001208,SEQUEST,]	5.0e-3	null	ms_run[1]:scan=2165	1259.5	2	815.43053	408.21920	R	R	125	131
PSM	YYSIASSSK	-256_5192	Q05DV1	1	Mouse_09-2020	null	[MS,MS:1001208,SEQUEST,]	5.4e-4	null	ms_run[1]:scan=1469	900.7	2	1005.48870	503.24801	R	H	455	464
PSM	VFEHIGK	-256_3525	P24270	1	Mouse_09-2020	null	[MS,MS:1001208,SEQUEST,]	1.5e-3	null	ms_run[1]:scan=1204	764.3	2	829.45641	415.23197	K	T	99	106
PSM	SSQIGAVVSR	-256_5142	Q91XF0	1	Mouse_09-2020	null	[MS,MS:1001208,SEQUEST,]	8.9e-4	null	ms_run[1]:scan=1461	896.7	2	1003.55156	502.28018	K	S	164	174
PSM	SHGQDYLVGNRLSR	-256_5136	P30115	1	Mouse_09-2020	null	[MS,MS:1001208,SEQUEST,]	5.4e-4	null	ms_run[1]:scan=1460	896.1	3	1601.81614	534.60961	K	D	142	156
PSM	VGGTSDVEVNEK	-256_3537	P63038	1	Mouse_09-2020	null	[MS,MS:1001208,SEQUEST,]	5.4e-4	null	ms_run[1]:scan=1206	765.3	2	1233.59685	617.30151	K	D	406	418
PSM	VSNLPTVK	-256_5118	P30115	1	Mouse_09-2020	null	[MS,MS:1001208,SEQUEST,]	5.4e-4	null	ms_run[1]:scan=1458	895.1	2	857.50835	429.25819	R	F	188	196
PSM	QTYSTEPNNLKAR	-256_3555	P41105	1	Mouse_09-2020	null	[MS,MS:1001208,SEQUEST,]	1.2e-3	null	ms_run[1]:scan=1208	766.5	3	1521.76609	507.92672	K	S	23	36
PSM	SQRYESLKGVDPK	-256_3588	A0A1L1SS27	1	Mouse_09-2020	null	[MS,MS:1001208,SEQUEST,]	1.2e-3	null	ms_run[1]:scan=1213	768.9	3	1506.79117	502.93521	R	L	26	39
PSM	YTQKAPQVSTPTLVEAAR	-256_9660	P07724	1	Mouse_09-2020	null	[MS,MS:1001208,SEQUEST,]	5.4e-4	null	ms_run[1]:scan=2171	1262.5	3	1960.04789	654.02146	R	L	435	453
PSM	QDDLGKGGNEESTKTGNAGSR	-256_518	P08228	1	Mouse_09-2020	null	[MS,MS:1001208,SEQUEST,]	5.4e-4	null	ms_run[1]:scan=719	513.6	4	2120.98305	531.00053	K	A	124	145
PSM	ANVAKPGLVDDFEK	-256_9666	Q9DCX2	1	Mouse_09-2020	null	[MS,MS:1001208,SEQUEST,]	5.4e-4	null	ms_run[1]:scan=2172	1263.0	3	1502.78400	501.59983	R	Y	59	73
PSM	RLNRPLTLSEK	-256_3593	Q99KI0	1	Mouse_09-2020	null	[MS,MS:1001208,SEQUEST,]	3.3e-3	null	ms_run[1]:scan=1214	769.4	3	1326.78531	442.93325	K	V	58	69
PSM	GQPRGGVEKGPAALRK	-256_589	Q61176	1	Mouse_09-2020	null	[MS,MS:1001208,SEQUEST,]	8.9e-4	null	ms_run[1]:scan=731	519.8	4	1620.93105	405.98777	K	G	18	34
PSM	NYTDNELEKITR	-256_9734	P26443	1	Mouse_09-2020	null	[MS,MS:1001208,SEQUEST,]	5.4e-4	null	ms_run[1]:scan=2183	1268.7	3	1495.73819	499.25109	K	F	192	204
PSM	ELSEIAQR	-256_5085	Q91Y97	1	Mouse_09-2020	null	[MS,MS:1001208,SEQUEST,]	3.0e-3	null	ms_run[1]:scan=1451	891.6	2	945.49932	473.25363	K	V	15	23
PSM	SQIHDIVLVGGSTR	-256_9753	P63017	1	Mouse_09-2020	null	[MS,MS:1001208,SEQUEST,]	5.4e-4	null	ms_run[1]:scan=2185	1269.7	3	1481.80616	494.60721	K	P	329	343
PSM	RQAVTNPNNTFYATK	-256_5069	P38647	1	Mouse_09-2020	null	[MS,MS:1001208,SEQUEST,]	8.9e-4	null	ms_run[1]:scan=1449	890.5	3	1724.87143	575.62867	K	L	107	122
PSM	INDITLNSR	-256_5062	F6T4M4	1	Mouse_09-2020	null	[MS,MS:1001208,SEQUEST,]	1.2e-3	null	ms_run[1]:scan=1448	890.0	2	1045.56279	523.28546	K	L	72	81
PSM	ELIIGDRQTGK	-256_5048	Q03265	1	Mouse_09-2020	null	[MS,MS:1001208,SEQUEST,]	1.5e-3	null	ms_run[1]:scan=1446	888.9	3	1229.68521	410.56646	R	S	208	219
PSM	SVQASVKHPYEVAIKEEAK	-256_5005	Q9DBM2	1	Mouse_09-2020	null	[MS,MS:1001208,SEQUEST,]	5.4e-4	null	ms_run[1]:scan=1439	885.5	4	2113.12710	529.03766	R	F	234	253
PSM	LQNLQLQPGKAKL	-256_9810	P32020	1	Mouse_09-2020	null	[MS,MS:1001208,SEQUEST,]	7.7e-3	null	ms_run[1]:scan=2194	1274.4	3	1450.87506	484.29619	K	0	535	548
PSM	AHGGYSVFAGVGER	-256_9819	P56480	1	Mouse_09-2020	null	[MS,MS:1001208,SEQUEST,]	5.4e-4	null	ms_run[1]:scan=2195	1274.9	3	1406.68119	469.56523	K	R	226	240
PSM	KPEPPEAEVPEVPK	-256_9696	A2ASS6	1	Mouse_09-2020	null	[MS,MS:1001208,SEQUEST,]	3.6e-2	null	ms_run[1]:scan=2177	1265.7	3	1545.81278	515.94348	K	L	12539	12553
PSM	YSALEQR	-256_3754	Q3TNA1	1	Mouse_09-2020	null	[MS,MS:1001208,SEQUEST,]	1.2e-3	null	ms_run[1]:scan=1240	782.9	2	866.43682	433.72197	R	L	535	542
PSM	AAYQVAALPR	-256_9959	P52760	1	Mouse_09-2020	null	[MS,MS:1001208,SEQUEST,]	5.4e-4	null	ms_run[1]:scan=2218	1286.8	2	1059.59221	530.30092	R	S	108	118
PSM	RVLVYGGR	-256_3801	Q8BVI4	1	Mouse_09-2020	null	[MS,MS:1001208,SEQUEST,]	5.4e-4	null	ms_run[1]:scan=1247	786.5	2	919.54576	460.27724	R	A	9	17
PSM	FAIYRWDPDKTGDKPR	-256_10127	Q9CQA3	1	Mouse_09-2020	null	[MS,MS:1001208,SEQUEST,]	5.4e-4	null	ms_run[1]:scan=2243	1299.8	4	1964.99758	492.00489	K	Q	44	60
PSM	HVLQQFADNDVSRFK	-256_10142	P51660	1	Mouse_09-2020	null	[MS,MS:1001208,SEQUEST,]	1.5e-2	null	ms_run[1]:scan=2247	1301.7	3	1803.91861	601.97607	R	I	542	557
PSM	LSFSYGR	-256_10149	Q91Y97	1	Mouse_09-2020	null	[MS,MS:1001208,SEQUEST,]	1.4e-2	null	ms_run[1]:scan=2248	1302.2	2	829.42003	415.21378	K	L	298	305
PSM	SVEETLR	-256_4029	P20108	1	Mouse_09-2020	null	[MS,MS:1001208,SEQUEST,]	1.2e-3	null	ms_run[1]:scan=1281	804.1	2	833.43578	417.22180	R	V	209	216
PSM	KELSEIAQRIVANGK	-256_10159	Q91Y97	1	Mouse_09-2020	null	[MS,MS:1001208,SEQUEST,]	5.4e-4	null	ms_run[1]:scan=2249	1302.8	3	1655.94687	552.65282	K	I	14	29
PSM	THLPGFVEQAGALKAK	-256_10168	P99029	1	Mouse_09-2020	null	[MS,MS:1001208,SEQUEST,]	5.4e-4	null	ms_run[1]:scan=2250	1303.3	3	1666.93595	556.31402	K	A	99	115
PSM	LTFDSSFSPNTGKK	-256_10239	Q60932	1	Mouse_09-2020	null	[MS,MS:1001208,SEQUEST,]	5.4e-4	null	ms_run[1]:scan=2260	1308.4	3	1528.76612	510.25958	K	A	110	124
PSM	TYVEKVDELKK	-256_4412	P31786	1	Mouse_09-2020	null	[MS,MS:1001208,SEQUEST,]	8.9e-4	null	ms_run[1]:scan=1346	837.5	3	1351.74616	451.25377	K	Y	73	84
PSM	RIAPRPASGPIRPIVR	-256_4311	P47963	1	Mouse_09-2020	null	[MS,MS:1001208,SEQUEST,]	8.2e-3	null	ms_run[1]:scan=1329	829.0	4	1756.08108	439.77587	R	P	45	61
PSM	ASGTNDKPGGPHYILR	-256_4306	Q8CHT0	1	Mouse_09-2020	null	[MS,MS:1001208,SEQUEST,]	5.4e-4	null	ms_run[1]:scan=1328	828.4	4	1682.86025	421.47068	R	T	524	540
PSM	NRYFPAFEK	-256_10305	P30115	1	Mouse_09-2020	null	[MS,MS:1001208,SEQUEST,]	2.5e-3	null	ms_run[1]:scan=2270	1313.6	2	1171.59014	586.29837	R	L	130	139
PSM	GKPDVVVKEDEEYK	-256_3975	Q8QZT1	1	Mouse_09-2020	null	[MS,MS:1001208,SEQUEST,]	5.4e-4	null	ms_run[1]:scan=1273	800.0	4	1634.82461	409.46226	K	V	241	255
PSM	KFLQPGSQRKPFDDAK	-256_4299	P30115	1	Mouse_09-2020	null	[MS,MS:1001208,SEQUEST,]	1.2e-3	null	ms_run[1]:scan=1327	827.8	3	1861.99179	621.33549	K	V	196	212
PSM	FTGSEIR	-256_4255	Q9CZ13	1	Mouse_09-2020	null	[MS,MS:1001208,SEQUEST,]	5.5e-3	null	ms_run[1]:scan=1320	824.4	2	809.41503	405.21124	R	R	270	277
PSM	LIAEGTAPR	-256_4213	Q8R0Y6	1	Mouse_09-2020	null	[MS,MS:1001208,SEQUEST,]	8.9e-4	null	ms_run[1]:scan=1315	821.6	2	927.52599	464.26654	R	P	182	191
PSM	THQVSAAPTSSAGDGFK	-256_4206	P32020	1	Mouse_09-2020	null	[MS,MS:1001208,SEQUEST,]	5.4e-4	null	ms_run[1]:scan=1314	821.1	3	1660.79276	554.26903	R	N	416	433
PSM	TLNVKPLVTHRFPLEK	-256_10362	Q64442	1	Mouse_09-2020	null	[MS,MS:1001208,SEQUEST,]	5.4e-4	null	ms_run[1]:scan=2282	1319.7	4	1892.11037	473.78336	K	V	315	331
PSM	SHGQDYLVGNR	-256_4199	P30115	1	Mouse_09-2020	null	[MS,MS:1001208,SEQUEST,]	5.4e-4	null	ms_run[1]:scan=1313	820.6	2	1245.59709	623.30218	K	S	142	153
PSM	GIPHLVTHDAR	-256_4182	P62702	1	Mouse_09-2020	null	[MS,MS:1001208,SEQUEST,]	1.5e-3	null	ms_run[1]:scan=1309	818.7	3	1215.65888	405.89128	K	I	135	146
PSM	GQVYILGR	-256_10376	P16460	1	Mouse_09-2020	null	[MS,MS:1001208,SEQUEST,]	5.3e-3	null	ms_run[1]:scan=2284	1320.8	2	905.52056	453.26380	K	S	356	364
PSM	RQAVTNPNNTFYATKR	-256_4124	P38647	1	Mouse_09-2020	null	[MS,MS:1001208,SEQUEST,]	8.2e-3	null	ms_run[1]:scan=1301	814.4	3	1880.97434	627.66237	K	I	107	123
PSM	RAVAREESGKPGAHVTVKK	-256_46	O88569	1	Mouse_09-2020	null	[MS,MS:1001208,SEQUEST,]	5.4e-4	null	ms_run[1]:scan=512	425.6	5	2020.14356	404.83403	K	F	95	114
PSM	NFAAELAPK	-256_10383	Q99LB2	1	Mouse_09-2020	null	[MS,MS:1001208,SEQUEST,]	8.9e-4	null	ms_run[1]:scan=2285	1321.3	2	960.51427	480.76109	K	I	196	205
PSM	YNRTPALIALR	-256_10399	P70694	1	Mouse_09-2020	null	[MS,MS:1001208,SEQUEST,]	2.5e-3	null	ms_run[1]:scan=2287	1322.4	3	1287.75354	429.92258	K	Q	248	259
PSM	SRVSNLPTVK	-256_4096	P30115	1	Mouse_09-2020	null	[MS,MS:1001208,SEQUEST,]	8.9e-4	null	ms_run[1]:scan=1295	811.3	2	1100.64141	550.82475	R	F	186	196
PSM	HYEVEIRDAK	-256_3497	A0A1D5RLH3	1	Mouse_09-2020	null	[MS,MS:1001208,SEQUEST,]	8.9e-4	null	ms_run[1]:scan=1199	761.8	3	1259.63724	420.55081	K	R	3	13
PSM	KVPAVPETLKK	-256_3962	P14148	1	Mouse_09-2020	null	[MS,MS:1001208,SEQUEST,]	5.4e-4	null	ms_run[1]:scan=1271	798.9	3	1209.75794	403.92370	K	R	32	43
PSM	RNPDTQWITKPVHK	-256_4468	Q9CZM2	1	Mouse_09-2020	null	[MS,MS:1001208,SEQUEST,]	2.9e-2	null	ms_run[1]:scan=1355	842.1	4	1719.92556	430.73769	R	R	144	158
PSM	LGPNEQYK	-256_3828	Q62425	1	Mouse_09-2020	null	[MS,MS:1001208,SEQUEST,]	8.9e-4	null	ms_run[1]:scan=1250	788.0	2	948.47795	474.74290	K	Y	57	65
PSM	YIAQAYDKPR	-256_3837	Q9CQN1	1	Mouse_09-2020	null	[MS,MS:1001208,SEQUEST,]	3.3e-3	null	ms_run[1]:scan=1251	788.6	3	1224.63608	408.88390	R	T	319	329
PSM	WTIQYNK	-256_9977	A0A1W2P733	1	Mouse_09-2020	null	[MS,MS:1001208,SEQUEST,]	3.0e-3	null	ms_run[1]:scan=2220	1287.9	2	952.48985	476.74798	K	N	123	130
PSM	QNRPIPQWIR	-256_10014	P62892	1	Mouse_09-2020	null	[MS,MS:1001208,SEQUEST,]	5.4e-4	null	ms_run[1]:scan=2226	1290.9	3	1307.73346	436.58256	K	K	19	29
PSM	VVPEKGTADKKPAVGK	-256_390	Q9D8E6	1	Mouse_09-2020	null	[MS,MS:1001208,SEQUEST,]	1.5e-3	null	ms_run[1]:scan=697	502.2	4	1623.94301	406.74117	K	G	368	384
PSM	FLETNPRVEK	-256_4698	Q8VCN5	1	Mouse_09-2020	null	[MS,MS:1001208,SEQUEST,]	8.9e-4	null	ms_run[1]:scan=1393	861.7	3	1232.66278	411.55931	R	V	278	288
PSM	GLYPAPLK	-256_10039	Q8BMS1	1	Mouse_09-2020	null	[MS,MS:1001208,SEQUEST,]	3.0e-3	null	ms_run[1]:scan=2229	1292.4	2	858.50853	429.75782	K	I	296	304
PSM	TIEAEAAHGTVTR	-256_3860	P54071	1	Mouse_09-2020	null	[MS,MS:1001208,SEQUEST,]	1.0e-2	null	ms_run[1]:scan=1254	790.3	3	1355.69117	452.56864	K	Y	341	354
PSM	GVSEIVHEGK	-256_3872	P12710	1	Mouse_09-2020	null	[MS,MS:1001208,SEQUEST,]	5.4e-4	null	ms_run[1]:scan=1258	792.2	2	1054.55266	527.78001	K	I	37	47
PSM	VFEGNRPTNSIVFTK	-256_10048	P06745	1	Mouse_09-2020	null	[MS,MS:1001208,SEQUEST,]	1.5e-2	null	ms_run[1]:scan=2231	1293.6	3	1708.90207	570.30542	K	T	467	482
PSM	HYGGLTGLNK	-256_4641	Q9DBJ1	1	Mouse_09-2020	null	[MS,MS:1001208,SEQUEST,]	8.9e-4	null	ms_run[1]:scan=1383	856.6	2	1059.55852	530.28272	R	E	91	101
PSM	RFPGYDSESK	-256_4454	P47962	1	Mouse_09-2020	null	[MS,MS:1001208,SEQUEST,]	3.0e-3	null	ms_run[1]:scan=1352	840.7	2	1185.55351	593.28038	K	F	179	189
PSM	NLPVGEAGR	-256_4628	P24270	1	Mouse_09-2020	null	[MS,MS:1001208,SEQUEST,]	8.9e-4	null	ms_run[1]:scan=1381	855.5	2	912.49083	456.74852	K	A	244	253
PSM	IKENYEFNGK	-256_4582	O35488	1	Mouse_09-2020	null	[MS,MS:1001208,SEQUEST,]	1.5e-3	null	ms_run[1]:scan=1374	852.1	3	1241.61792	414.54354	K	L	531	541
PSM	RPQPEEGATYEGIQK	-256_4576	Q8R0Y6	1	Mouse_09-2020	null	[MS,MS:1001208,SEQUEST,]	5.4e-4	null	ms_run[1]:scan=1373	851.5	3	1702.84055	568.28468	R	E	191	206
PSM	ALAPEYAK	-256_4548	P09103	1	Mouse_09-2020	null	[MS,MS:1001208,SEQUEST,]	8.2e-3	null	ms_run[1]:scan=1369	849.3	2	862.46941	431.73709	K	A	60	68
PSM	DASPGSPLEK	-256_4545	P54869	1	Mouse_09-2020	null	[MS,MS:1001208,SEQUEST,]	5.4e-4	null	ms_run[1]:scan=1368	848.8	2	1000.49657	500.75092	K	V	428	438
PSM	VVFDDTYDR	-256_10088	P16015	1	Mouse_09-2020	null	[MS,MS:1001208,SEQUEST,]	8.9e-4	null	ms_run[1]:scan=2237	1296.6	2	1129.51653	565.26165	R	M	68	77
PSM	QEYDESGPSIVHRK	-256_3890	P60710	1	Mouse_09-2020	null	[MS,MS:1001208,SEQUEST,]	5.4e-4	null	ms_run[1]:scan=1260	793.2	4	1644.79458	411.95486	K	F	360	374
PSM	QEYDESGPSIVHRK	-256_3904	P60710	1	Mouse_09-2020	null	[MS,MS:1001208,SEQUEST,]	5.4e-4	null	ms_run[1]:scan=1262	794.3	3	1644.79831	548.93739	K	F	360	374
PSM	LLPQDPQK	-256_4513	Q9WVL0	1	Mouse_09-2020	null	[MS,MS:1001208,SEQUEST,]	2.8e-3	null	ms_run[1]:scan=1361	845.2	2	938.53057	469.76892	R	A	88	96
PSM	SQQEILR	-256_3927	Q9D0F3	1	Mouse_09-2020	null	[MS,MS:1001208,SEQUEST,]	2.8e-3	null	ms_run[1]:scan=1265	796.0	2	873.47899	437.24307	K	V	403	410
PSM	FVHDNYVIRR	-256_4485	Q8C196	1	Mouse_09-2020	null	[MS,MS:1001208,SEQUEST,]	8.9e-4	null	ms_run[1]:scan=1357	843.2	3	1318.70414	440.23868	K	A	1445	1455
PSM	LIDAETTAK	-256_3949	Q8VC30	1	Mouse_09-2020	null	[MS,MS:1001208,SEQUEST,]	5.4e-4	null	ms_run[1]:scan=1269	797.9	2	961.51982	481.26366	K	W	326	335
PSM	HNFTPLAR	-256_4619	Q8BWT1	1	Mouse_09-2020	null	[MS,MS:1001208,SEQUEST,]	5.4e-4	null	ms_run[1]:scan=1380	855.0	2	955.51171	478.25905	K	V	271	279
PSM	SAYSQIR	-256_3448	Q9DBF1	1	Mouse_09-2020	null	[MS,MS:1001208,SEQUEST,]	1.2e-3	null	ms_run[1]:scan=1193	758.6	2	824.42626	412.71668	R	G	352	359
PSM	KQTALAELVK	-256_7201	P07724	1	Mouse_09-2020	null	[MS,MS:1001208,SEQUEST,]	5.4e-4	null	ms_run[1]:scan=1786	1063.9	2	1100.66728	550.83733	K	K	549	559
PSM	NIAYFGGNR	-256_9408	Q8QZR3	1	Mouse_09-2020	null	[MS,MS:1001208,SEQUEST,]	8.9e-4	null	ms_run[1]:scan=2129	1240.8	2	1011.49999	506.25397	K	R	210	219
PSM	KHHLDGETEEERIR	-256_758	P10649	1	Mouse_09-2020	null	[MS,MS:1001208,SEQUEST,]	5.4e-4	null	ms_run[1]:scan=756	532.7	4	1748.86440	437.97232	R	D	83	97
PSM	YNQILR	-256_5314	P17182	1	Mouse_09-2020	null	[MS,MS:1001208,SEQUEST,]	4.8e-2	null	ms_run[1]:scan=1489	911.0	2	806.45439	403.72960	K	E	407	413
PSM	KELNYFAK	-256_5322	P09411	1	Mouse_09-2020	null	[MS,MS:1001208,SEQUEST,]	8.9e-4	null	ms_run[1]:scan=1490	911.5	2	1012.54607	506.77674	K	L	192	200
PSM	RFYLDVKQNAK	-256_5332	P42669	1	Mouse_09-2020	null	[MS,MS:1001208,SEQUEST,]	8.9e-4	null	ms_run[1]:scan=1491	912.0	3	1381.75696	461.25774	K	R	71	82
PSM	EGHPVTSEPSRPEPAVFK	-256_5574	P52196	1	Mouse_09-2020	null	[MS,MS:1001208,SEQUEST,]	7.0e-3	null	ms_run[1]:scan=1532	933.2	4	1963.98537	491.75226	K	T	137	155
PSM	HGRSPAQILLR	-256_5232	Q9JII6	1	Mouse_09-2020	null	[MS,MS:1001208,SEQUEST,]	5.4e-4	null	ms_run[1]:scan=1476	904.2	3	1247.73328	416.58256	K	Q	241	252
PSM	FIEIAAR	-256_9506	Q8VEK3	1	Mouse_09-2020	null	[MS,MS:1001208,SEQUEST,]	8.9e-4	null	ms_run[1]:scan=2144	1248.7	2	819.47222	410.23980	K	K	542	549
PSM	GAAVTLNIR	-256_9302	Q3UEP4	1	Mouse_09-2020	null	[MS,MS:1001208,SEQUEST,]	5.4e-4	null	ms_run[1]:scan=2111	1231.7	2	914.53948	457.77453	K	M	411	420
PSM	KFAELQSPNKFK	-256_5431	Q9D1A2	1	Mouse_09-2020	null	[MS,MS:1001208,SEQUEST,]	1.2e-3	null	ms_run[1]:scan=1509	921.3	3	1436.79004	479.60139	K	Y	364	376
PSM	VAPAPARPSGPSK	-256_1109	Q5XJY5	1	Mouse_09-2020	null	[MS,MS:1001208,SEQUEST,]	1.2e-3	null	ms_run[1]:scan=817	564.3	3	1234.69068	412.23493	K	L	212	225
PSM	GDNQSPIELHTKDIK	-256_5567	P16015	1	Mouse_09-2020	null	[MS,MS:1001208,SEQUEST,]	5.4e-4	null	ms_run[1]:scan=1531	932.7	4	1694.86928	424.47315	K	D	25	40
PSM	RLSRTDLTDYLNRHYKAPR	-256_9373	Q9CZ13	1	Mouse_09-2020	null	[MS,MS:1001208,SEQUEST,]	1.2e-3	null	ms_run[1]:scan=2123	1237.9	5	2375.26762	475.85964	R	V	210	229
PSM	VIEASEIQAK	-256_5671	Q63836	0	Mouse_09-2020	null	[MS,MS:1001208,SEQUEST,]	5.4e-4	null	ms_run[1]:scan=1547	941.0	2	1087.59892	544.30332	K	N	121	131
PSM	VIEASEIQAK	-256_5671	A0A0R4J135	0	Mouse_09-2020	null	[MS,MS:1001208,SEQUEST,]	5.4e-4	null	ms_run[1]:scan=1547	941.0	2	1087.59892	544.30332	K	N	121	131
PSM	NIDDGTSDRPYSHALVAGIDRYPRK	-256_9497	P61358	1	Mouse_09-2020	null	[MS,MS:1001208,SEQUEST,]	5.4e-4	null	ms_run[1]:scan=2143	1248.2	5	2816.40760	564.08731	K	T	28	53
PSM	SQRYEVAVKK	-256_870	Q9R0H0	1	Mouse_09-2020	null	[MS,MS:1001208,SEQUEST,]	1.5e-3	null	ms_run[1]:scan=774	542.0	3	1207.67923	403.23130	R	A	57	67
PSM	VTQPEVDTPLGR	-256_9336	Q63880	1	Mouse_09-2020	null	[MS,MS:1001208,SEQUEST,]	5.4e-4	null	ms_run[1]:scan=2118	1235.2	2	1311.69036	656.34879	K	R	34	46
PSM	RGGPNYQEGLR	-256_3432	Q3TS02	1	Mouse_09-2020	null	[MS,MS:1001208,SEQUEST,]	1.7e-2	null	ms_run[1]:scan=1191	757.5	3	1246.62879	416.21442	R	M	379	390
PSM	IQEWHREQR	-256_1115	Q63880	1	Mouse_09-2020	null	[MS,MS:1001208,SEQUEST,]	8.9e-4	null	ms_run[1]:scan=818	564.9	3	1281.64487	427.88642	K	R	555	564
PSM	FLQPGSQRKPFDDAK	-256_5383	P30115	1	Mouse_09-2020	null	[MS,MS:1001208,SEQUEST,]	1.5e-3	null	ms_run[1]:scan=1500	916.6	4	1733.89663	434.22969	K	V	197	212
PSM	IKAFLSSPEHVNRPINGNGKQ	-256_5543	P19157	1	Mouse_09-2020	null	[MS,MS:1001208,SEQUEST,]	5.4e-4	null	ms_run[1]:scan=1527	930.8	4	2306.23305	577.31455	K	0	190	211
PSM	TFIAIKPDGVQR	-256_9263	Q01768	1	Mouse_09-2020	null	[MS,MS:1001208,SEQUEST,]	5.4e-4	null	ms_run[1]:scan=2105	1228.4	3	1344.75913	448.92599	R	L	7	19
PSM	GQQQVFKGLNDK	-256_5498	Q8BMS1	1	Mouse_09-2020	null	[MS,MS:1001208,SEQUEST,]	5.4e-4	null	ms_run[1]:scan=1521	927.5	3	1361.71250	454.57725	R	K	400	412
PSM	FNENAVVR	-256_5396	G3X9T7	1	Mouse_09-2020	null	[MS,MS:1001208,SEQUEST,]	8.9e-4	null	ms_run[1]:scan=1502	917.7	2	948.48931	474.74852	R	T	270	278
PSM	GATYGKPVHHGVNQLK	-256_851	Q9CZM2	1	Mouse_09-2020	null	[MS,MS:1001208,SEQUEST,]	3.0e-3	null	ms_run[1]:scan=770	540.1	4	1705.91128	427.23377	K	A	78	94
PSM	AIDSLSIEK	-256_9344	Q99LB7	1	Mouse_09-2020	null	[MS,MS:1001208,SEQUEST,]	1.2e-3	null	ms_run[1]:scan=2119	1235.7	2	975.53514	488.27149	R	Y	768	777
PSM	RYDDPEVQKDTK	-256_1180	P38647	1	Mouse_09-2020	null	[MS,MS:1001208,SEQUEST,]	8.9e-4	null	ms_run[1]:scan=830	571.1	3	1493.72312	498.57921	R	V	127	139
PSM	RFEELGVK	-256_5389	Q9CPU0	1	Mouse_09-2020	null	[MS,MS:1001208,SEQUEST,]	8.9e-4	null	ms_run[1]:scan=1501	917.2	2	977.54173	489.27437	K	V	141	149
PSM	FTRGEADRDTYRR	-256_823	P63325	1	Mouse_09-2020	null	[MS,MS:1001208,SEQUEST,]	4.1e-2	null	ms_run[1]:scan=766	537.9	4	1642.80507	411.45657	R	A	117	130
PSM	SGRGGNFGFGDSR	-256_5425	O88569	1	Mouse_09-2020	null	[MS,MS:1001208,SEQUEST,]	5.4e-4	null	ms_run[1]:scan=1507	920.4	3	1313.59742	438.53756	R	G	201	214
PSM	SRVVGNPFDSRTEQGPQVDETQFKK	-256_9381	P47738	1	Mouse_09-2020	null	[MS,MS:1001208,SEQUEST,]	4.9e-2	null	ms_run[1]:scan=2125	1238.7	4	2849.41201	713.10987	K	L	347	372
PSM	IFYTTTPVK	-256_9530	Q99KR3	1	Mouse_09-2020	null	[MS,MS:1001208,SEQUEST,]	1.5e-3	null	ms_run[1]:scan=2150	1251.7	2	1069.59099	535.30005	K	W	274	283
PSM	YISGSSFK	-256_5444	P70694	1	Mouse_09-2020	null	[MS,MS:1001208,SEQUEST,]	8.9e-4	null	ms_run[1]:scan=1511	922.3	2	888.44609	444.72672	R	H	305	313
PSM	SSQFLAPK	-256_5708	E9PVP0	1	Mouse_09-2020	null	[MS,MS:1001208,SEQUEST,]	1.2e-3	null	ms_run[1]:scan=1553	944.0	2	877.47777	439.24254	K	M	276	284
PSM	RFNSANEDNVTQVRTFYTK	-256_9232	P24270	1	Mouse_09-2020	null	[MS,MS:1001208,SEQUEST,]	5.4e-4	null	ms_run[1]:scan=2100	1226.0	3	2290.11380	764.04521	K	L	431	450
PSM	IGKFPFAANSR	-256_9399	O08749	1	Mouse_09-2020	null	[MS,MS:1001208,SEQUEST,]	8.9e-4	null	ms_run[1]:scan=2128	1240.3	3	1207.65699	403.22426	K	K	418	429
PSM	NNPEPWNK	-256_5239	Q62425	1	Mouse_09-2020	null	[MS,MS:1001208,SEQUEST,]	2.6e-2	null	ms_run[1]:scan=1477	904.7	2	998.46922	499.73815	K	G	49	57
PSM	KSADTLWGIQK	-256_9437	A0A1B0GSR9	1	Mouse_09-2020	null	[MS,MS:1001208,SEQUEST,]	8.9e-4	null	ms_run[1]:scan=2133	1243.1	3	1246.67777	416.23119	K	L	301	312
PSM	TATPQQAQEVHEK	-256_1004	P17751	1	Mouse_09-2020	null	[MS,MS:1001208,SEQUEST,]	5.4e-4	null	ms_run[1]:scan=797	554.0	3	1466.72220	489.57932	K	R	226	239
PSM	RVSHIEDPALIR	-256_5490	Q9CQC7	1	Mouse_09-2020	null	[MS,MS:1001208,SEQUEST,]	1.2e-3	null	ms_run[1]:scan=1520	927.0	3	1405.78800	469.26853	K	T	56	68
PSM	RLFYSTFATDDRR	-256_9607	Q8BH95	1	Mouse_09-2020	null	[MS,MS:1001208,SEQUEST,]	3.8e-2	null	ms_run[1]:scan=2162	1257.8	3	1647.82340	549.94611	K	G	261	274
PSM	NAGVEGSLIVEK	-256_9599	P63038	1	Mouse_09-2020	null	[MS,MS:1001208,SEQUEST,]	8.9e-4	null	ms_run[1]:scan=2161	1257.3	2	1215.65715	608.33261	K	L	482	494
PSM	RSTVAQLVK	-256_3298	Q03265	1	Mouse_09-2020	null	[MS,MS:1001208,SEQUEST,]	1.5e-3	null	ms_run[1]:scan=1170	746.7	2	1001.61052	501.30874	K	L	253	262
PSM	IYVVDVGSEPRAPK	-256_9467	Q63836	0	Mouse_09-2020	null	[MS,MS:1001208,SEQUEST,]	5.4e-4	null	ms_run[1]:scan=2138	1245.5	3	1529.83307	510.61559	R	H	104	118
PSM	IYVVDVGSEPRAPK	-256_9467	A0A0R4J135	0	Mouse_09-2020	null	[MS,MS:1001208,SEQUEST,]	5.4e-4	null	ms_run[1]:scan=2138	1245.5	3	1529.83307	510.61559	R	H	104	118
PSM	LKKEGPDF	-256_3331	Q62425	1	Mouse_09-2020	null	[MS,MS:1001208,SEQUEST,]	5.0e-3	null	ms_run[1]:scan=1175	749.4	2	933.50328	467.25564	K	0	75	83
PSM	HVFGESDELIGQK	-256_9579	P17751	1	Mouse_09-2020	null	[MS,MS:1001208,SEQUEST,]	5.4e-4	null	ms_run[1]:scan=2158	1255.7	3	1458.72113	486.91230	R	S	151	164
PSM	GQAVNDLITNRK	-256_5594	Q91WU0	1	Mouse_09-2020	null	[MS,MS:1001208,SEQUEST,]	5.4e-4	null	ms_run[1]:scan=1535	934.7	3	1328.72770	443.58088	R	K	94	106
PSM	VEREIDGGLETLR	-256_9574	Q9DCW4	1	Mouse_09-2020	null	[MS,MS:1001208,SEQUEST,]	3.8e-2	null	ms_run[1]:scan=2156	1254.9	3	1486.78644	496.26685	K	K	162	175
PSM	SVNELIYK	-256_9296	P14148	1	Mouse_09-2020	null	[MS,MS:1001208,SEQUEST,]	3.0e-3	null	ms_run[1]:scan=2110	1231.2	2	965.52788	483.26875	K	G	171	179
PSM	ITAHLVHELRR	-256_3370	Q8BWT1	1	Mouse_09-2020	null	[MS,MS:1001208,SEQUEST,]	5.4e-4	null	ms_run[1]:scan=1181	752.4	3	1344.78604	448.93348	R	G	361	372
PSM	RLQTVKLPVDK	-256_5246	Q64374	1	Mouse_09-2020	null	[MS,MS:1001208,SEQUEST,]	5.4e-4	null	ms_run[1]:scan=1478	905.3	3	1296.80161	432.93812	K	T	234	245
PSM	AVYQGPGSSPVKS	-256_5458	O88587	1	Mouse_09-2020	null	[MS,MS:1001208,SEQUEST,]	5.4e-4	null	ms_run[1]:scan=1514	923.9	2	1276.65288	638.83023	K	0	253	266
PSM	NNPEPWNK	-256_5274	Q62425	1	Mouse_09-2020	null	[MS,MS:1001208,SEQUEST,]	2.6e-2	null	ms_run[1]:scan=1482	907.4	2	998.46922	499.73815	K	G	49	57
PSM	YLKDVTLK	-256_5291	Q9CPR4	1	Mouse_09-2020	null	[MS,MS:1001208,SEQUEST,]	1.5e-3	null	ms_run[1]:scan=1484	908.5	2	979.58226	490.29477	K	Q	47	55
PSM	FSQFLEK	-256_9536	Q9ET01	1	Mouse_09-2020	null	[MS,MS:1001208,SEQUEST,]	8.2e-3	null	ms_run[1]:scan=2151	1252.2	2	898.46642	449.73709	K	Y	546	553
PSM	YQQLIKENLKEIAR	-256_9473	Q9EQ20	1	Mouse_09-2020	null	[MS,MS:1001208,SEQUEST,]	5.4e-4	null	ms_run[1]:scan=2139	1246.0	4	1745.99172	437.25317	R	I	108	122
PSM	AYGIESHVLSPAETK	-256_9484	Q99LB7	1	Mouse_09-2020	null	[MS,MS:1001208,SEQUEST,]	5.4e-4	null	ms_run[1]:scan=2141	1247.0	3	1601.81705	534.61051	K	L	175	190
PSM	RYDSNSGGEREIQR	-256_1064	P62192	1	Mouse_09-2020	null	[MS,MS:1001208,SEQUEST,]	5.4e-4	null	ms_run[1]:scan=809	560.2	3	1666.79038	556.26791	K	M	294	308
PSM	VAQAPWK	-256_5585	Q8C196	1	Mouse_09-2020	null	[MS,MS:1001208,SEQUEST,]	3.0e-3	null	ms_run[1]:scan=1534	934.2	2	799.44548	400.22669	K	V	1101	1108
PSM	NQAPPGLYTK	-256_5452	P16460	1	Mouse_09-2020	null	[MS,MS:1001208,SEQUEST,]	5.4e-4	null	ms_run[1]:scan=1513	923.4	2	1088.57378	544.79038	K	Q	200	210
PSM	AVEAFETAK	-256_5450	Q64442	1	Mouse_09-2020	null	[MS,MS:1001208,SEQUEST,]	8.9e-4	null	ms_run[1]:scan=1512	922.9	2	965.49468	483.25056	K	G	331	340
PSM	VLNTNIDGR	-256_5526	P62270	1	Mouse_09-2020	null	[MS,MS:1001208,SEQUEST,]	5.4e-4	null	ms_run[1]:scan=1525	929.6	2	1001.53502	501.27236	R	K	15	24
PSM	KFDEGRNNFEGEITKEK	-256_5654	P09103	1	Mouse_09-2020	null	[MS,MS:1001208,SEQUEST,]	5.4e-4	null	ms_run[1]:scan=1545	939.9	4	2041.00222	511.00508	K	L	210	227
PSM	AFLSSPEHVNRPINGNGKQ	-256_5663	P19157	1	Mouse_09-2020	null	[MS,MS:1001208,SEQUEST,]	8.9e-4	null	ms_run[1]:scan=1546	940.4	3	2065.05722	689.02397	K	0	192	211
PSM	CLYNKSVSFHRFGR	-256_31555	Q99MX1	1	Mouse_09-2020	null	[MS,MS:1001208,SEQUEST,]	1.7e-2	1-UNIMOD:4	ms_run[1]:scan=6279	3320.1	2	1770.88701	885.94647	K	P	489	503
PSM	ARRASGDVASCVAWLQQR	-256_108	Q8BNN1	1	Mouse_09-2020	null	[MS,MS:1001208,SEQUEST,]	1.4e-2	11-UNIMOD:4,18-UNIMOD:213	ms_run[1]:scan=522	430.8	4	2572.09633	643.77826	R	A	185	203
PSM	QYNSTNMGLWRKCHRQGFDPEIAALIRK	-256_18264	A0A5F8MQ13	1	Mouse_09-2020	null	[MS,MS:1001208,SEQUEST,]	2.5e-2	13-UNIMOD:4	ms_run[1]:scan=3555	1977.2	4	3389.71108	848.18311	R	E	100	128
PSM	SCLLLQFTDK	-256_31372	G3UXQ7	1	Mouse_09-2020	null	[MS,MS:1001208,SEQUEST,]	3.6e-2	2-UNIMOD:4	ms_run[1]:scan=6200	3287.8	2	1224.62444	612.81828	K	F	20	30
PSM	IADGTVKREDIFYTSK	-256_11839	P70694	1	Mouse_09-2020	null	[MS,MS:1001208,SEQUEST,]	2.5e-3	10-UNIMOD:213	ms_run[1]:scan=2518	1441.7	3	2384.02201	795.34509	K	W	69	85
PSM	IVREPWVEQDKFGKVK	-256_10842	P49429	1	Mouse_09-2020	null	[MS,MS:1001208,SEQUEST,]	1.2e-3	10-UNIMOD:213	ms_run[1]:scan=2357	1358.5	4	2499.14858	625.54219	K	A	117	133
PSM	LEETYTNKDVDKALLK	-256_12795	P54869	1	Mouse_09-2020	null	[MS,MS:1001208,SEQUEST,]	8.9e-4	11-UNIMOD:213	ms_run[1]:scan=2667	1518.4	3	2421.06461	807.69227	K	S	343	359
PSM	AGGLATTGDKDILDIVPTEIHQK	-256_24319	Q9QXD6	1	Mouse_09-2020	null	[MS,MS:1001208,SEQUEST,]	1.5e-3	11-UNIMOD:213	ms_run[1]:scan=4575	2504.9	3	2933.33146	978.44916	K	P	292	315
PSM	NTILVKWLPQNDLLGHPK	-256_27207	Q63886	1	Mouse_09-2020	null	[MS,MS:1001208,SEQUEST,]	2.5e-3	12-UNIMOD:213	ms_run[1]:scan=5095	2772.6	3	2627.24466	876.41881	K	R	350	368
PSM	TQDPAKAPNSPDVLEIEFKK	-256_17384	P16460	1	Mouse_09-2020	null	[MS,MS:1001208,SEQUEST,]	3.6e-3	12-UNIMOD:213	ms_run[1]:scan=3407	1900.7	3	2768.22580	923.41205	K	V	210	230
PSM	GDNQSPIELHTKDIKHDPSLQPWSASYDPGSAK	-256_16932	P16015	1	Mouse_09-2020	null	[MS,MS:1001208,SEQUEST,]	5.4e-4	13-UNIMOD:213	ms_run[1]:scan=3338	1865.1	5	4159.80299	832.76723	K	I	25	58
PSM	AGGLATTGDKDILDIVPTEIHQK	-256_24321	Q9QXD6	1	Mouse_09-2020	null	[MS,MS:1001208,SEQUEST,]	1.5e-3	14-UNIMOD:213	ms_run[1]:scan=4575	2504.9	3	2933.33146	978.44916	K	P	292	315
PSM	AIGLPEDLIQKGKDIKGVSEIVHEGK	-256_21313	P12710	1	Mouse_09-2020	null	[MS,MS:1001208,SEQUEST,]	5.4e-4	14-UNIMOD:213	ms_run[1]:scan=4064	2240.4	5	3314.61347	663.72721	K	I	21	47
PSM	AIGLPEDLIQKGKDIKGVSEIVHEGK	-256_22138	P12710	1	Mouse_09-2020	null	[MS,MS:1001208,SEQUEST,]	5.4e-4	14-UNIMOD:213	ms_run[1]:scan=4204	2312.8	5	3314.60981	663.72721	K	I	21	47
PSM	NVIKEKYGKDATNVGDEGGFAPNILENKEALELLK	-256_24521	P17182	1	Mouse_09-2020	null	[MS,MS:1001208,SEQUEST,]	2.0e-2	16-UNIMOD:213	ms_run[1]:scan=4609	2522.5	5	4358.06409	872.41840	K	A	194	229
PSM	GDNQSPIELHTKDIKHDPSLQPWSASYDPGSAK	-256_16935	P16015	1	Mouse_09-2020	null	[MS,MS:1001208,SEQUEST,]	5.4e-4	17-UNIMOD:213	ms_run[1]:scan=3338	1865.1	5	4159.80299	832.76723	K	I	25	58
PSM	KYVLGNPLTPGINQGPQIDKEQHDKILDLIESGK	-256_25635	P24549	1	Mouse_09-2020	null	[MS,MS:1001208,SEQUEST,]	5.4e-4	19-UNIMOD:213	ms_run[1]:scan=4805	2623.9	5	4299.08979	860.62051	K	E	329	363
PSM	KYVLGNPLTPGINQGPQIDKEQHDKILDLIESGK	-256_25646	P24549	1	Mouse_09-2020	null	[MS,MS:1001208,SEQUEST,]	5.4e-4	19-UNIMOD:213	ms_run[1]:scan=4806	2624.5	4	4299.08364	1075.52381	K	E	329	363
PSM	SDKWIDIHNPATNEVVGRVPQSTK	-256_16005	Q9EQ20	1	Mouse_09-2020	null	[MS,MS:1001208,SEQUEST,]	5.4e-4	2-UNIMOD:213	ms_run[1]:scan=3185	1786.0	4	3232.45034	808.86696	K	E	53	77
PSM	KDRVTDALNATR	-256_6687	P63038	1	Mouse_09-2020	null	[MS,MS:1001208,SEQUEST,]	2.6e-2	2-UNIMOD:213	ms_run[1]:scan=1704	1021.9	3	1900.79844	634.26985	K	A	418	430
PSM	KYVLGNPLTPGINQGPQIDKEQHDKILDLIESGK	-256_25644	P24549	1	Mouse_09-2020	null	[MS,MS:1001208,SEQUEST,]	5.4e-4	24-UNIMOD:213	ms_run[1]:scan=4806	2624.5	4	4299.08364	1075.52381	K	E	329	363
PSM	KYVLGNPLTPGINQGPQIDKEQHDKILDLIESGK	-256_25632	P24549	1	Mouse_09-2020	null	[MS,MS:1001208,SEQUEST,]	5.4e-4	24-UNIMOD:213	ms_run[1]:scan=4805	2623.9	5	4299.08979	860.62051	K	E	329	363
PSM	HGGTIPVVPTAEFQDRISGASEKDIVHSGLAYTMER	-256_23179	P26443	1	Mouse_09-2020	null	[MS,MS:1001208,SEQUEST,]	8.9e-4	34-UNIMOD:35,24-UNIMOD:213	ms_run[1]:scan=4378	2403.0	5	4425.99195	886.00276	K	A	481	517
PSM	GKDIKGVSEIVHEGK	-256_6736	P12710	1	Mouse_09-2020	null	[MS,MS:1001208,SEQUEST,]	8.9e-4	3-UNIMOD:213	ms_run[1]:scan=1711	1025.4	4	2136.93789	534.98952	K	I	32	47
PSM	TVDNFVALATGEKGFGYK	-256_27834	P24369	1	Mouse_09-2020	null	[MS,MS:1001208,SEQUEST,]	1.4e-2	3-UNIMOD:213	ms_run[1]:scan=5214	2833.6	3	2458.03745	820.01697	K	S	72	90
PSM	TVDSKSLFHYR	-256_10810	Q8C196	1	Mouse_09-2020	null	[MS,MS:1001208,SEQUEST,]	5.4e-4	3-UNIMOD:213	ms_run[1]:scan=2352	1356.1	3	1893.75766	631.92380	R	Y	1482	1493
PSM	ALDLDPSKTNVSGGAIALGHPLGGSGSR	-256_20371	Q8BWT1	1	Mouse_09-2020	null	[MS,MS:1001208,SEQUEST,]	5.4e-4	3-UNIMOD:213	ms_run[1]:scan=3908	2159.7	3	3188.44223	1063.48516	K	T	333	361
PSM	VKDGPGGKEATWVVDVK	-256_12204	P32020	1	Mouse_09-2020	null	[MS,MS:1001208,SEQUEST,]	8.9e-4	3-UNIMOD:213	ms_run[1]:scan=2573	1470.0	3	2326.01621	776.00993	K	G	463	480
PSM	SLRVGNGFEEGTTQGPLINEKAVEKVEKQVNDAVAK	-256_26055	Q8BWF0	1	Mouse_09-2020	null	[MS,MS:1001208,SEQUEST,]	1.6e-2	32-UNIMOD:213	ms_run[1]:scan=4884	2664.7	5	4396.08289	880.02298	K	A	355	391
PSM	LLQDFFNGKELNK	-256_23945	P63017	1	Mouse_09-2020	null	[MS,MS:1001208,SEQUEST,]	1.5e-3	4-UNIMOD:213	ms_run[1]:scan=4515	2473.7	3	2106.89261	702.96929	K	I	349	362
PSM	YQLDKDGVVLFKK	-256_16298	P09103	1	Mouse_09-2020	null	[MS,MS:1001208,SEQUEST,]	1.2e-3	4-UNIMOD:213	ms_run[1]:scan=3234	1811.5	3	2093.93442	698.64967	K	D	198	211
PSM	SVSDYDGKLSSFK	-256_12674	P09103	1	Mouse_09-2020	null	[MS,MS:1001208,SEQUEST,]	1.2e-3	4-UNIMOD:213	ms_run[1]:scan=2648	1508.6	3	1973.75754	658.59037	K	A	266	279
PSM	AFEDEKKAR	-256_1557	P50580	1	Mouse_09-2020	null	[MS,MS:1001208,SEQUEST,]	8.2e-3	4-UNIMOD:213	ms_run[1]:scan=894	604.2	3	1634.62314	545.54644	R	G	282	291
PSM	VFADKLPKIQDR	-256_12152	Q9R0H0	1	Mouse_09-2020	null	[MS,MS:1001208,SEQUEST,]	5.4e-4	4-UNIMOD:213	ms_run[1]:scan=2566	1466.3	3	1970.87876	657.63061	K	V	538	550
PSM	LEGDNKMVTTFKGIK	-256_8055	P12710	1	Mouse_09-2020	null	[MS,MS:1001208,SEQUEST,]	5.4e-4	7-UNIMOD:35,4-UNIMOD:213	ms_run[1]:scan=1918	1132.1	3	2237.95658	746.65650	K	V	85	100
PSM	TEWLDGKHVVFGK	-256_16547	P17742	1	Mouse_09-2020	null	[MS,MS:1001208,SEQUEST,]	8.9e-4	5-UNIMOD:213	ms_run[1]:scan=3276	1833.2	3	2056.85630	686.29037	K	K	119	132
PSM	TSWLDGKHVVFGK	-256_17183	P24369	1	Mouse_09-2020	null	[MS,MS:1001208,SEQUEST,]	8.9e-4	5-UNIMOD:213	ms_run[1]:scan=3375	1884.3	3	2014.84861	672.28685	K	L	159	172
PSM	IIAVDINKDKFAK	-256_11682	P00329	1	Mouse_09-2020	null	[MS,MS:1001208,SEQUEST,]	3.0e-3	5-UNIMOD:213	ms_run[1]:scan=2493	1428.7	3	2015.92252	672.64615	R	K	220	233
PSM	VYFKDTHPKFPAGGK	-256_8076	Q9DCN2	1	Mouse_09-2020	null	[MS,MS:1001208,SEQUEST,]	8.9e-4	5-UNIMOD:213	ms_run[1]:scan=1921	1133.6	4	2232.95669	558.99334	K	S	112	127
PSM	KLWGDRYFDPANGK	-256_15775	P58252	1	Mouse_09-2020	null	[MS,MS:1001208,SEQUEST,]	3.9e-3	5-UNIMOD:213	ms_run[1]:scan=3146	1766.0	3	2207.89469	736.63643	K	S	259	273
PSM	ALDLDPSKTNVSGGAIALGHPLGGSGSR	-256_20368	Q8BWT1	1	Mouse_09-2020	null	[MS,MS:1001208,SEQUEST,]	5.4e-4	5-UNIMOD:213	ms_run[1]:scan=3908	2159.7	3	3188.44223	1063.48516	K	T	333	361
PSM	IGLYDSVK	-256_5223	A0A140LHA5	1	Mouse_09-2020	null	[MS,MS:1001208,SEQUEST,]	3.6e-2	5-UNIMOD:213	ms_run[1]:scan=1474	903.4	2	1435.55547	718.28075	R	F	97	105
PSM	KVINDFVEKGTQGK	-256_7325	P07758	1	Mouse_09-2020	null	[MS,MS:1001208,SEQUEST,]	8.9e-4	5-UNIMOD:213	ms_run[1]:scan=1807	1074.7	3	2103.91532	701.97645	K	A	173	187
PSM	IQALLDKYNAEKPK	-256_9392	P24270	1	Mouse_09-2020	null	[MS,MS:1001208,SEQUEST,]	5.4e-4	6-UNIMOD:213	ms_run[1]:scan=2127	1239.8	3	2171.97818	724.66398	R	A	493	507
PSM	FAGPYDKGEYSPSVQK	-256_10275	A0A0G2JG44	1	Mouse_09-2020	null	[MS,MS:1001208,SEQUEST,]	5.4e-4	6-UNIMOD:213	ms_run[1]:scan=2265	1311.2	3	2313.91184	771.97488	K	L	197	213
PSM	KILESDRKEPLFGISTGNIITGLAAGAK	-256_27342	Q8C196	1	Mouse_09-2020	null	[MS,MS:1001208,SEQUEST,]	5.4e-4	6-UNIMOD:213	ms_run[1]:scan=5120	2785.3	4	3440.68642	860.92702	K	Y	280	308
PSM	ITITNDKGRLSKEDIER	-256_6817	P63017	1	Mouse_09-2020	null	[MS,MS:1001208,SEQUEST,]	8.2e-3	6-UNIMOD:213	ms_run[1]:scan=1723	1031.5	4	2529.13613	633.04001	K	V	501	518
PSM	SVSDYDGKLSSFK	-256_12672	P09103	1	Mouse_09-2020	null	[MS,MS:1001208,SEQUEST,]	1.2e-3	6-UNIMOD:213	ms_run[1]:scan=2648	1508.6	3	1973.75754	658.59037	K	A	266	279
PSM	VWPHKDYPLIPVGK	-256_17073	P24270	1	Mouse_09-2020	null	[MS,MS:1001208,SEQUEST,]	1.5e-3	6-UNIMOD:213	ms_run[1]:scan=3358	1875.3	3	2189.98148	730.66555	K	V	302	316
PSM	SDKWIDIHNPATNEVVGRVPQSTK	-256_16003	Q9EQ20	1	Mouse_09-2020	null	[MS,MS:1001208,SEQUEST,]	5.4e-4	6-UNIMOD:213	ms_run[1]:scan=3185	1786.0	4	3232.45034	808.86696	K	E	53	77
PSM	WLPQNDLLGHPKTR	-256_14366	Q63886	1	Mouse_09-2020	null	[MS,MS:1001208,SEQUEST,]	3.0e-3	6-UNIMOD:213	ms_run[1]:scan=2918	1648.0	3	2215.97330	739.32770	K	F	356	370
PSM	NYELHPDKYILK	-256_15011	F6Y6L6	1	Mouse_09-2020	null	[MS,MS:1001208,SEQUEST,]	1.5e-3	7-UNIMOD:213	ms_run[1]:scan=3023	1702.4	3	2073.87156	691.96214	K	Q	213	225
PSM	KQELARDTDPLK	-256_29248	Q99KY4	1	Mouse_09-2020	null	[MS,MS:1001208,SEQUEST,]	4.8e-2	7-UNIMOD:213	ms_run[1]:scan=5526	2987.0	3	1954.83670	652.28176	R	K	1200	1212
PSM	LVSSVSDLPKRLDSR	-256_12506	P54869	1	Mouse_09-2020	null	[MS,MS:1001208,SEQUEST,]	2.8e-3	7-UNIMOD:213	ms_run[1]:scan=2622	1495.1	3	2213.00132	738.33816	K	R	438	453
PSM	GASIVEDKLVEDLKTR	-256_19362	P26443	1	Mouse_09-2020	null	[MS,MS:1001208,SEQUEST,]	5.4e-4	7-UNIMOD:213	ms_run[1]:scan=3740	2073.0	3	2314.03800	772.01697	R	S	77	93
PSM	ISQLYGDLKHLK	-256_14460	Q8K2B3	1	Mouse_09-2020	null	[MS,MS:1001208,SEQUEST,]	3.4e-2	7-UNIMOD:213	ms_run[1]:scan=2933	1655.8	3	1955.86594	652.62698	K	F	539	551
PSM	YAQVKPDGTYVKPLSNK	-256_8447	Q9R0H0	1	Mouse_09-2020	null	[MS,MS:1001208,SEQUEST,]	5.0e-3	7-UNIMOD:213	ms_run[1]:scan=1982	1164.9	3	2449.07645	817.03273	K	T	256	273
PSM	HTLSYVDIKTGK	-256_8676	Q8K2B3	1	Mouse_09-2020	null	[MS,MS:1001208,SEQUEST,]	1.9e-2	7-UNIMOD:213	ms_run[1]:scan=2016	1182.5	3	1902.80198	634.93933	K	T	625	637
PSM	EWPANLDLKKELSEPSSTR	-256_21284	Q8C196	1	Mouse_09-2020	null	[MS,MS:1001208,SEQUEST,]	8.9e-4	7-UNIMOD:213	ms_run[1]:scan=4059	2238.0	3	2741.18167	914.40003	K	Y	832	851
PSM	TYFPHFDVSHGSAQVKGHGKK	-256_7110	Q91VB8	1	Mouse_09-2020	null	[MS,MS:1001208,SEQUEST,]	1.2e-3	7-UNIMOD:213	ms_run[1]:scan=1769	1055.3	5	2868.22858	574.45164	K	A	42	63
PSM	YNLYGKDMKER	-256_4679	P30115	1	Mouse_09-2020	null	[MS,MS:1001208,SEQUEST,]	3.5e-2	8-UNIMOD:35,7-UNIMOD:213	ms_run[1]:scan=1389	859.6	3	1973.75077	658.58820	K	I	79	90
PSM	LAEKEKVDLLFLGK	-256_20897	Q9DCW4	1	Mouse_09-2020	null	[MS,MS:1001208,SEQUEST,]	4.5e-3	8-UNIMOD:213	ms_run[1]:scan=3993	2203.9	3	2144.01487	715.34073	K	A	111	125
PSM	ADIKAPEDKKK	-256_597	A2AKV0	1	Mouse_09-2020	null	[MS,MS:1001208,SEQUEST,]	8.0e-3	8-UNIMOD:213	ms_run[1]:scan=732	520.3	3	1783.76676	595.26030	K	L	56	67
PSM	AQVAQPGGDTIFGKIIRK	-256_18339	P70349	1	Mouse_09-2020	null	[MS,MS:1001208,SEQUEST,]	3.0e-3	9-UNIMOD:213	ms_run[1]:scan=3569	1984.5	3	2440.14255	814.05224	K	I	8	26
PSM	FAVLQTYGDTTHTLVEKINYTGR	-256_24298	P49429	1	Mouse_09-2020	null	[MS,MS:1001208,SEQUEST,]	5.4e-4	9-UNIMOD:213	ms_run[1]:scan=4572	2503.2	4	3168.41421	792.85733	K	L	133	156
PSM	VVPEKGTADKKPAVGK	-256_1438	Q9D8E6	1	Mouse_09-2020	null	[MS,MS:1001208,SEQUEST,]	1.2e-3	9-UNIMOD:213	ms_run[1]:scan=875	594.4	4	2165.00454	542.00644	K	G	368	384
PSM	KLWGDRYFDPANGK	-256_15774	P58252	1	Mouse_09-2020	null	[MS,MS:1001208,SEQUEST,]	3.6e-3	9-UNIMOD:213	ms_run[1]:scan=3146	1766.0	3	2207.89469	736.63643	K	S	259	273
PSM	EGNHKPGTDYLKPPK	-256_4858	Q61176	1	Mouse_09-2020	null	[MS,MS:1001208,SEQUEST,]	4.5e-3	9-UNIMOD:213	ms_run[1]:scan=1417	874.2	3	2221.92789	741.31535	R	0	309	324
PSM	AGGLATTGDKDILDIVPTEIHQK	-256_24317	Q9QXD6	1	Mouse_09-2020	null	[MS,MS:1001208,SEQUEST,]	1.5e-3	9-UNIMOD:213	ms_run[1]:scan=4575	2504.9	3	2933.33146	978.44916	K	P	292	315
PSM	IIAVDINKDKFAKAK	-256_8978	P00329	1	Mouse_09-2020	null	[MS,MS:1001208,SEQUEST,]	8.9e-4	9-UNIMOD:213	ms_run[1]:scan=2062	1206.2	3	2215.05759	739.02351	R	L	220	235
PSM	KQELARDTDPLK	-256_29246	Q99KY4	1	Mouse_09-2020	null	[MS,MS:1001208,SEQUEST,]	4.8e-2	9-UNIMOD:213	ms_run[1]:scan=5526	2987.0	3	1954.83670	652.28176	R	K	1200	1212
PSM	LEETYTNKDVDKALLK	-256_12792	P54869	1	Mouse_09-2020	null	[MS,MS:1001208,SEQUEST,]	5.4e-4	9-UNIMOD:213	ms_run[1]:scan=2667	1518.4	3	2421.06461	807.69227	K	S	343	359
PSM	VVPEKGTADKKPAVGK	-256_1477	Q9D8E6	1	Mouse_09-2020	null	[MS,MS:1001208,SEQUEST,]	5.4e-4	9-UNIMOD:213	ms_run[1]:scan=882	598.0	3	2165.00168	722.33950	K	G	368	384
PSM	EASKSGQASAKPNLR	-256_1957	Q9DBM2	1	Mouse_09-2020	null	[MS,MS:1001208,SEQUEST,]	5.4e-4	1-UNIMOD:213	ms_run[1]:scan=957	637.0	3	2084.88205	695.63145	K	S	345	360
PSM	EGAKYVSHGATGK	-256_1584	P16460	1	Mouse_09-2020	null	[MS,MS:1001208,SEQUEST,]	5.4e-4	1-UNIMOD:213	ms_run[1]:scan=899	606.8	3	1845.71866	615.91167	R	N	109	122
PSM	ESAMKTYVEKVDELKK	-256_8499	P31786	1	Mouse_09-2020	null	[MS,MS:1001208,SEQUEST,]	5.4e-4	4-UNIMOD:35,1-UNIMOD:213	ms_run[1]:scan=1989	1168.7	4	2455.04238	614.51795	K	Y	68	84
PSM	ALPGHLKPFETLLSQNQGGK	-256_22580	P19157	1	Mouse_09-2020	null	[MS,MS:1001208,SEQUEST,]	5.4e-4	10-UNIMOD:213	ms_run[1]:scan=4275	2349.5	4	2676.21816	669.81093	K	F	122	142
PSM	ALPGHLKPFETLLSQNQGGK	-256_22454	P19157	1	Mouse_09-2020	null	[MS,MS:1001208,SEQUEST,]	5.4e-4	10-UNIMOD:213	ms_run[1]:scan=4256	2339.9	3	2676.22391	892.74548	K	F	122	142
PSM	KPAEKKPTTEEKKPAA	-256_274	Q9D8E6	1	Mouse_09-2020	null	[MS,MS:1001208,SEQUEST,]	2.7e-2	10-UNIMOD:213	ms_run[1]:scan=677	491.9	3	2294.04782	765.35370	K	0	404	420
PSM	AANEAGYFNEEMAPIEVKTK	-256_15541	Q8BWT1	1	Mouse_09-2020	null	[MS,MS:1001208,SEQUEST,]	3.3e-2	12-UNIMOD:35,10-UNIMOD:213	ms_run[1]:scan=3108	1746.2	3	2769.12064	923.70988	K	G	192	212
PSM	KPAEKKPTTEEKKPAA	-256_275	Q9D8E6	1	Mouse_09-2020	null	[MS,MS:1001208,SEQUEST,]	2.7e-2	11-UNIMOD:213	ms_run[1]:scan=677	491.9	3	2294.04782	765.35370	K	0	404	420
PSM	DIKGVSEIVHEGKKIK	-256_9745	P12710	1	Mouse_09-2020	null	[MS,MS:1001208,SEQUEST,]	4.8e-2	11-UNIMOD:213	ms_run[1]:scan=2184	1269.2	4	2321.09365	581.02891	K	T	34	50
PSM	AANEAGYFNEEMAPIEVKTK	-256_15542	Q8BWT1	1	Mouse_09-2020	null	[MS,MS:1001208,SEQUEST,]	3.3e-2	12-UNIMOD:35,11-UNIMOD:213	ms_run[1]:scan=3108	1746.2	3	2769.12064	923.70988	K	G	192	212
PSM	TVDNFVALATGEKGFGYK	-256_27837	P24369	1	Mouse_09-2020	null	[MS,MS:1001208,SEQUEST,]	1.4e-2	12-UNIMOD:213	ms_run[1]:scan=5214	2833.6	3	2458.03745	820.01697	K	S	72	90
PSM	VAPEEHPVLLTEAPLNPKANREK	-256_11689	P60710	1	Mouse_09-2020	null	[MS,MS:1001208,SEQUEST,]	5.4e-4	12-UNIMOD:213	ms_run[1]:scan=2494	1429.2	4	3093.44350	774.11651	R	T	96	119
PSM	HHAAYVNNLNATEEKYHEALAK	-256_9654	P09671	1	Mouse_09-2020	null	[MS,MS:1001208,SEQUEST,]	1.2e-3	13-UNIMOD:213	ms_run[1]:scan=2170	1261.9	4	3064.28994	766.83011	K	D	54	76
PSM	YETSGIGEARVKEVLLDEDDDLWIALR	-256_29754	O08599	1	Mouse_09-2020	null	[MS,MS:1001208,SEQUEST,]	3.3e-2	13-UNIMOD:213	ms_run[1]:scan=5635	3040.1	4	3646.62856	912.41421	K	K	266	293
PSM	HHAAYVNNLNATEEKYHEALAK	-256_9653	P09671	1	Mouse_09-2020	null	[MS,MS:1001208,SEQUEST,]	1.2e-3	14-UNIMOD:213	ms_run[1]:scan=2170	1261.9	4	3064.28994	766.83011	K	D	54	76
PSM	TQDPAKAPNSPDVLEIEFKKGVPVK	-256_18141	P16460	1	Mouse_09-2020	null	[MS,MS:1001208,SEQUEST,]	5.4e-4	15-UNIMOD:213	ms_run[1]:scan=3535	1966.9	4	3248.52944	812.88736	K	T	210	235
PSM	FAVLQTYGDTTHTLVEKINYTGR	-256_24295	P49429	1	Mouse_09-2020	null	[MS,MS:1001208,SEQUEST,]	5.4e-4	16-UNIMOD:213	ms_run[1]:scan=4572	2503.2	4	3168.41421	792.85733	K	L	133	156
PSM	TQDPAKAPNSPDVLEIEFKKGVPVK	-256_18139	P16460	1	Mouse_09-2020	null	[MS,MS:1001208,SEQUEST,]	5.4e-4	17-UNIMOD:213	ms_run[1]:scan=3535	1966.9	4	3248.52944	812.88736	K	T	210	235
PSM	NVIKEKYGKDATNVGDEGGFAPNILENKEALELLK	-256_24522	P17182	1	Mouse_09-2020	null	[MS,MS:1001208,SEQUEST,]	2.0e-2	17-UNIMOD:213	ms_run[1]:scan=4609	2522.5	5	4358.06409	872.41840	K	A	194	229
PSM	LSDGHFIPILGFGTYAPQEVPKSKATEATK	-256_24614	P70694	1	Mouse_09-2020	null	[MS,MS:1001208,SEQUEST,]	8.9e-4	19-UNIMOD:213	ms_run[1]:scan=4627	2531.7	4	3743.73940	936.69031	R	A	10	40
PSM	REKIEDNGNFR	-256_4429	A2CEL1	1	Mouse_09-2020	null	[MS,MS:1001208,SEQUEST,]	5.4e-4	2-UNIMOD:213	ms_run[1]:scan=1349	839.1	3	1918.74680	640.25420	K	F	47	58
PSM	SRVVGNPFDSRTEQGPQVDETQFKKILGYIK	-256_26765	P47738	1	Mouse_09-2020	null	[MS,MS:1001208,SEQUEST,]	1.2e-3	20-UNIMOD:213	ms_run[1]:scan=5008	2728.7	4	4077.93081	1020.23314	K	G	347	378
PSM	KYVLGNPLTPGINQGPQIDKEQHDKILDLIESGK	-256_25642	P24549	1	Mouse_09-2020	null	[MS,MS:1001208,SEQUEST,]	5.4e-4	21-UNIMOD:213	ms_run[1]:scan=4806	2624.5	4	4299.08364	1075.52381	K	E	329	363
PSM	KYVLGNPLTPGINQGPQIDKEQHDKILDLIESGK	-256_25633	P24549	1	Mouse_09-2020	null	[MS,MS:1001208,SEQUEST,]	5.4e-4	21-UNIMOD:213	ms_run[1]:scan=4805	2623.9	5	4299.08979	860.62051	K	E	329	363
PSM	ALGKISEGEELTVSYIDFLHLSEERR	-256_30463	G5E8R7	1	Mouse_09-2020	null	[MS,MS:1001208,SEQUEST,]	4.4e-2	23-UNIMOD:213	ms_run[1]:scan=5844	3135.3	4	3532.61953	883.90628	R	Q	204	230
PSM	ALGKISEGEELTVSYIDFLHLSEERR	-256_30462	G5E8R7	1	Mouse_09-2020	null	[MS,MS:1001208,SEQUEST,]	4.4e-2	24-UNIMOD:213	ms_run[1]:scan=5844	3135.3	4	3532.61953	883.90628	R	Q	204	230
PSM	LSDGHFIPILGFGTYAPQEVPKSKATEATK	-256_24613	P70694	1	Mouse_09-2020	null	[MS,MS:1001208,SEQUEST,]	8.9e-4	27-UNIMOD:213	ms_run[1]:scan=4627	2531.7	4	3743.73940	936.69031	R	A	10	40
PSM	SLEIIGAPFSKGQPR	-256_20044	Q61176	1	Mouse_09-2020	null	[MS,MS:1001208,SEQUEST,]	5.4e-4	3-UNIMOD:213	ms_run[1]:scan=3854	2131.8	3	2140.94822	714.32033	K	G	7	22
PSM	KIEISQHAK	-256_2838	P61514	1	Mouse_09-2020	null	[MS,MS:1001208,SEQUEST,]	2.6e-2	3-UNIMOD:213	ms_run[1]:scan=1097	709.2	3	1594.66678	532.22693	K	T	28	37
PSM	KQEAAPTGTRHKAK	-256_1593	P10078	1	Mouse_09-2020	null	[MS,MS:1001208,SEQUEST,]	3.3e-2	3-UNIMOD:213	ms_run[1]:scan=900	607.5	3	2063.91153	688.64017	R	Q	85	99
PSM	KKELEEIVQPIISK	-256_16462	P20029	1	Mouse_09-2020	null	[MS,MS:1001208,SEQUEST,]	5.4e-4	3-UNIMOD:213	ms_run[1]:scan=3263	1826.3	3	2195.03977	732.35140	K	Y	621	635
PSM	GLEKAGLLTK	-256_9931	Q91YI0	1	Mouse_09-2020	null	[MS,MS:1001208,SEQUEST,]	3.3e-2	3-UNIMOD:213	ms_run[1]:scan=2214	1284.7	2	1570.69145	785.84933	R	E	48	58
PSM	AFEDEKKAR	-256_1553	P50580	1	Mouse_09-2020	null	[MS,MS:1001208,SEQUEST,]	8.0e-3	3-UNIMOD:213	ms_run[1]:scan=894	604.2	3	1634.62314	545.54644	R	G	282	291
PSM	LTEKQAQYLGMPINGPFKPDHYRY	-256_17622	P50247	1	Mouse_09-2020	null	[MS,MS:1001208,SEQUEST,]	8.9e-4	11-UNIMOD:35,3-UNIMOD:213	ms_run[1]:scan=3446	1920.8	4	3423.48501	856.62809	K	0	409	433
PSM	TIEKFEKEAAEMGK	-256_9089	P10126	1	Mouse_09-2020	null	[MS,MS:1001208,SEQUEST,]	8.0e-3	12-UNIMOD:35,3-UNIMOD:213	ms_run[1]:scan=2078	1214.7	3	2167.86582	723.29334	R	S	38	52
PSM	VVFESFGK	-256_2386	A2A3V1	1	Mouse_09-2020	null	[MS,MS:1001208,SEQUEST,]	1.3e-2	4-UNIMOD:213	ms_run[1]:scan=1025	672.0	3	1453.54163	485.18607	R	K	174	182
PSM	VAQEHFGKGK	-256_1521	Q921I1	1	Mouse_09-2020	null	[MS,MS:1001208,SEQUEST,]	1.1e-2	4-UNIMOD:213	ms_run[1]:scan=888	601.1	3	1641.64396	547.88679	K	K	288	298
PSM	LYSEFLGKRPWFAGDK	-256_23662	P10649	1	Mouse_09-2020	null	[MS,MS:1001208,SEQUEST,]	5.4e-4	4-UNIMOD:213	ms_run[1]:scan=4462	2446.3	3	2455.05283	819.02217	K	T	137	153
PSM	KILESDRKEPLFGISTGNIITGLAAGAK	-256_27345	Q8C196	1	Mouse_09-2020	null	[MS,MS:1001208,SEQUEST,]	5.4e-4	4-UNIMOD:213	ms_run[1]:scan=5120	2785.3	4	3440.68642	860.92702	K	Y	280	308
PSM	GGVEKGPAALRK	-256_3255	Q61176	1	Mouse_09-2020	null	[MS,MS:1001208,SEQUEST,]	5.4e-4	4-UNIMOD:213	ms_run[1]:scan=1164	743.8	3	1723.75650	575.25700	R	G	22	34
PSM	TPGEIGLR	-256_6702	Q9ER56	1	Mouse_09-2020	null	[MS,MS:1001208,SEQUEST,]	4.0e-2	4-UNIMOD:213	ms_run[1]:scan=1707	1023.3	2	1383.53374	692.27071	R	C	589	597
PSM	AYFEKTHEQLTPLVR	-256_14210	P09813	1	Mouse_09-2020	null	[MS,MS:1001208,SEQUEST,]	5.4e-4	4-UNIMOD:213	ms_run[1]:scan=2891	1634.3	3	2373.03220	791.68192	K	A	63	78
PSM	AHLEKVRSYVLK	-256_6904	Q8BH00	1	Mouse_09-2020	null	[MS,MS:1001208,SEQUEST,]	3.0e-3	4-UNIMOD:213	ms_run[1]:scan=1737	1038.9	3	1983.91056	661.97449	K	Q	333	345
PSM	TYVEKVDELKK	-256_7226	P31786	1	Mouse_09-2020	null	[MS,MS:1001208,SEQUEST,]	8.9e-4	4-UNIMOD:213	ms_run[1]:scan=1790	1066.0	3	1892.80735	631.60747	K	Y	73	84
PSM	TIPEKMKLYSEFLGK	-256_16561	P10649	1	Mouse_09-2020	null	[MS,MS:1001208,SEQUEST,]	1.2e-3	6-UNIMOD:35,4-UNIMOD:213	ms_run[1]:scan=3278	1834.2	3	2341.01969	781.01228	K	P	130	145
PSM	TEIREKLAK	-256_3416	P62849	1	Mouse_09-2020	null	[MS,MS:1001208,SEQUEST,]	3.4e-2	5-UNIMOD:213	ms_run[1]:scan=1188	756.2	3	1628.70792	543.57422	K	Y	38	47
PSM	AFEDEKKAR	-256_1556	P50580	1	Mouse_09-2020	null	[MS,MS:1001208,SEQUEST,]	8.2e-3	5-UNIMOD:213	ms_run[1]:scan=894	604.2	3	1634.62314	545.54644	R	G	282	291
PSM	KKELEEIVQPIISK	-256_16463	P20029	1	Mouse_09-2020	null	[MS,MS:1001208,SEQUEST,]	5.4e-4	5-UNIMOD:213	ms_run[1]:scan=3263	1826.3	3	2195.03977	732.35140	K	Y	621	635
PSM	KATQEAFMK	-256_3191	Q91Y97	1	Mouse_09-2020	null	[MS,MS:1001208,SEQUEST,]	2.0e-2	8-UNIMOD:35,5-UNIMOD:213	ms_run[1]:scan=1153	738.1	3	1610.59568	537.53677	K	A	322	331
PSM	KYTPEQVAMATVTALHR	-256_19951	Q91Y97	1	Mouse_09-2020	null	[MS,MS:1001208,SEQUEST,]	5.4e-4	9-UNIMOD:35,5-UNIMOD:213	ms_run[1]:scan=3838	2123.7	3	2473.06437	825.02547	K	V	243	260
PSM	ILDLIESGKKEGAK	-256_10474	P24549	1	Mouse_09-2020	null	[MS,MS:1001208,SEQUEST,]	1.5e-3	6-UNIMOD:213	ms_run[1]:scan=2299	1328.7	3	2041.92423	681.31295	K	E	354	368
PSM	KKELEEIVQPIISK	-256_16464	P20029	1	Mouse_09-2020	null	[MS,MS:1001208,SEQUEST,]	5.4e-4	6-UNIMOD:213	ms_run[1]:scan=3263	1826.3	3	2195.03977	732.35140	K	Y	621	635
PSM	QKMKMEVTHPR	-256_4791	A2ARP1	1	Mouse_09-2020	null	[MS,MS:1001208,SEQUEST,]	1.4e-2	6-UNIMOD:213	ms_run[1]:scan=1407	869.0	3	1925.77274	642.59815	K	F	407	418
PSM	FHVEEEGKGKDASGNKVK	-256_2259	P09411	1	Mouse_09-2020	null	[MS,MS:1001208,SEQUEST,]	5.4e-4	6-UNIMOD:213	ms_run[1]:scan=1005	661.7	4	2500.05337	625.76899	R	E	124	142
PSM	GASIVEDKLVEDLKTR	-256_19361	P26443	1	Mouse_09-2020	null	[MS,MS:1001208,SEQUEST,]	5.4e-4	6-UNIMOD:213	ms_run[1]:scan=3740	2073.0	3	2314.03800	772.01697	R	S	77	93
PSM	EAHKSEIAHRYNDLGEQHFK	-256_5838	P07724	1	Mouse_09-2020	null	[MS,MS:1001208,SEQUEST,]	6.1e-3	6-UNIMOD:213	ms_run[1]:scan=1571	953.5	5	2950.23267	590.85193	R	L	25	45
PSM	KAQANEQRYSKLK	-256_85	A0A0J9YUA3	1	Mouse_09-2020	null	[MS,MS:1001208,SEQUEST,]	4.4e-2	6-UNIMOD:213	ms_run[1]:scan=517	428.3	4	2104.92299	526.98578	R	K	49	62
PSM	YYTLEEIQKHKDSK	-256_7372	G5E850	1	Mouse_09-2020	null	[MS,MS:1001208,SEQUEST,]	2.6e-2	6-UNIMOD:213	ms_run[1]:scan=1814	1078.5	4	2322.96621	581.49744	K	T	11	25
PSM	NQKVVEEAPSIFLDPETR	-256_24120	Q91ZA3	1	Mouse_09-2020	null	[MS,MS:1001208,SEQUEST,]	8.9e-4	6-UNIMOD:213	ms_run[1]:scan=4545	2489.2	3	2613.13163	871.71384	R	A	292	310
PSM	LLLPGELAKHAVSEGTK	-256_18973	Q64475	1	Mouse_09-2020	null	[MS,MS:1001208,SEQUEST,]	5.4e-4	6-UNIMOD:213	ms_run[1]:scan=3676	2039.8	3	2304.07138	768.69394	R	V	101	118
PSM	HQKVVEIAPATHLDPQLR	-256_11504	G5E8R3	1	Mouse_09-2020	null	[MS,MS:1001208,SEQUEST,]	5.4e-4	6-UNIMOD:213	ms_run[1]:scan=2463	1413.3	4	2593.19643	649.05446	R	R	271	289
PSM	AVEAFETAKKGVGLK	-256_10647	Q64442	1	Mouse_09-2020	null	[MS,MS:1001208,SEQUEST,]	5.4e-4	6-UNIMOD:213	ms_run[1]:scan=2328	1343.5	3	2088.94150	696.98494	K	M	331	346
PSM	AAKVLEQLTGQTPVFSK	-256_22974	A2BH06	1	Mouse_09-2020	null	[MS,MS:1001208,SEQUEST,]	5.4e-4	6-UNIMOD:213	ms_run[1]:scan=4344	2385.4	3	2358.07944	786.69746	R	R	39	56
PSM	TIEKFEKEAAEMGK	-256_9092	P10126	1	Mouse_09-2020	null	[MS,MS:1001208,SEQUEST,]	8.2e-3	12-UNIMOD:35,6-UNIMOD:213	ms_run[1]:scan=2078	1214.7	3	2167.86582	723.29334	R	S	38	52
PSM	RHQKVVEIAPATHLDPQLR	-256_9513	G5E8R3	1	Mouse_09-2020	null	[MS,MS:1001208,SEQUEST,]	5.4e-4	7-UNIMOD:213	ms_run[1]:scan=2145	1249.3	4	2749.29775	688.07973	R	R	270	289
PSM	DTLSLVEGEGPR	-256_444	Q61645	1	Mouse_09-2020	null	[MS,MS:1001208,SEQUEST,]	2.6e-2	7-UNIMOD:213	ms_run[1]:scan=707	507.4	4	1813.71316	454.18149	K	G	71	83
PSM	GYLDKLEPSKITK	-256_13872	Q03265	1	Mouse_09-2020	null	[MS,MS:1001208,SEQUEST,]	1.2e-3	7-UNIMOD:213	ms_run[1]:scan=2838	1606.9	3	2032.90537	678.30579	R	E	494	507
PSM	ADIKAPEDKKK	-256_598	A2AKV0	1	Mouse_09-2020	null	[MS,MS:1001208,SEQUEST,]	8.2e-3	7-UNIMOD:213	ms_run[1]:scan=732	520.3	3	1783.76676	595.26030	K	L	56	67
PSM	FSGVYLEKEVVEK	-256_18823	P40936	1	Mouse_09-2020	null	[MS,MS:1001208,SEQUEST,]	3.0e-3	7-UNIMOD:213	ms_run[1]:scan=3651	2027.0	3	2067.87302	689.96192	K	I	212	225
PSM	NQKVVEEAPSIFLDPETR	-256_24119	Q91ZA3	1	Mouse_09-2020	null	[MS,MS:1001208,SEQUEST,]	8.9e-4	7-UNIMOD:213	ms_run[1]:scan=4545	2489.2	3	2613.13163	871.71384	R	A	292	310
PSM	RYEEIVKEVSTYIKK	-256_19086	P10126	1	Mouse_09-2020	null	[MS,MS:1001208,SEQUEST,]	2.6e-2	8-UNIMOD:213	ms_run[1]:scan=3695	2049.8	3	2426.10532	809.37287	K	G	166	181
PSM	KFSGVYLEKEVVEK	-256_14110	P40936	1	Mouse_09-2020	null	[MS,MS:1001208,SEQUEST,]	1.2e-3	8-UNIMOD:213	ms_run[1]:scan=2876	1626.3	3	2195.96665	732.66024	K	I	211	225
PSM	RYEEIVKEVSTYIK	-256_25335	P10126	1	Mouse_09-2020	null	[MS,MS:1001208,SEQUEST,]	5.3e-3	8-UNIMOD:213	ms_run[1]:scan=4751	2595.9	3	2298.01096	766.67455	K	I	166	180
PSM	KVINDFVEKGTQGK	-256_7324	P07758	1	Mouse_09-2020	null	[MS,MS:1001208,SEQUEST,]	5.4e-4	8-UNIMOD:213	ms_run[1]:scan=1807	1074.7	3	2103.91532	701.97645	K	A	173	187
PSM	GDNQSPIELHTKDIKHDPSLQPWSASYDPGSAK	-256_16937	P16015	1	Mouse_09-2020	null	[MS,MS:1001208,SEQUEST,]	5.4e-4	8-UNIMOD:213	ms_run[1]:scan=3338	1865.1	5	4159.80299	832.76723	K	I	25	58
PSM	FSGVYLEKEVVEK	-256_18825	P40936	1	Mouse_09-2020	null	[MS,MS:1001208,SEQUEST,]	3.0e-3	9-UNIMOD:213	ms_run[1]:scan=3651	2027.0	3	2067.87302	689.96192	K	I	212	225
PSM	FVRTDEKVER	-256_3439	Q91VS7	1	Mouse_09-2020	null	[MS,MS:1001208,SEQUEST,]	5.4e-4	9-UNIMOD:213	ms_run[1]:scan=1192	758.0	3	1819.74204	607.25191	K	R	62	72
PSM	KVVAKKPAEKKPTTEEK	-256_242	Q9D8E6	1	Mouse_09-2020	null	[MS,MS:1001208,SEQUEST,]	7.0e-3	9-UNIMOD:213	ms_run[1]:scan=673	489.8	4	2452.18813	613.80257	K	P	399	416
PSM	KILESDRKEPLFGISTGNIITGLAAGAK	-256_27341	Q8C196	1	Mouse_09-2020	null	[MS,MS:1001208,SEQUEST,]	5.4e-4	9-UNIMOD:213	ms_run[1]:scan=5120	2785.3	4	3440.68642	860.92702	K	Y	280	308
PSM	VKDGPGGKEATWVVDVK	-256_12201	P32020	1	Mouse_09-2020	null	[MS,MS:1001208,SEQUEST,]	8.9e-4	9-UNIMOD:213	ms_run[1]:scan=2573	1470.0	3	2326.01621	776.00993	K	G	463	480
PSM	IADGTVKREDIFYTSK	-256_11841	P70694	1	Mouse_09-2020	null	[MS,MS:1001208,SEQUEST,]	2.5e-3	9-UNIMOD:213	ms_run[1]:scan=2518	1441.7	3	2384.02201	795.34509	K	W	69	85
PSM	HKPKATAEQLK	-256_659	P07724	1	Mouse_09-2020	null	[MS,MS:1001208,SEQUEST,]	5.4e-4	1-UNIMOD:213	ms_run[1]:scan=741	525.0	3	1791.78257	597.93240	K	V	559	570
PSM	HGEAQVKIWR	-256_7587	Q9DBJ1	1	Mouse_09-2020	null	[MS,MS:1001208,SEQUEST,]	8.9e-4	1-UNIMOD:213	ms_run[1]:scan=1846	1095.0	3	1764.72452	588.91334	K	S	107	117
PSM	NDYVKALPGHLKPFETLLSQNQGGK	-256_24646	P19157	1	Mouse_09-2020	null	[MS,MS:1001208,SEQUEST,]	5.4e-4	10-UNIMOD:213	ms_run[1]:scan=4631	2533.9	4	3295.52089	824.63507	K	F	117	142
PSM	TYFPHFDVSHGSAQVKGHGK	-256_9326	Q91VB8	1	Mouse_09-2020	null	[MS,MS:1001208,SEQUEST,]	1.5e-3	10-UNIMOD:213	ms_run[1]:scan=2116	1234.1	5	2740.13624	548.83265	K	V	42	62
PSM	DIKGVSEIVHEGKKIK	-256_9744	P12710	1	Mouse_09-2020	null	[MS,MS:1001208,SEQUEST,]	4.8e-2	10-UNIMOD:213	ms_run[1]:scan=2184	1269.2	4	2321.09365	581.02891	K	T	34	50
PSM	GDNQSPIELHTKDIKHDPSLQPWSASYDPGSAK	-256_16930	P16015	1	Mouse_09-2020	null	[MS,MS:1001208,SEQUEST,]	5.4e-4	10-UNIMOD:213	ms_run[1]:scan=3338	1865.1	5	4159.80299	832.76723	K	I	25	58
PSM	KQEAAPTGTRHKAK	-256_1598	P10078	1	Mouse_09-2020	null	[MS,MS:1001208,SEQUEST,]	4.6e-2	11-UNIMOD:213	ms_run[1]:scan=900	607.5	3	2063.91153	688.64017	R	Q	85	99
PSM	FAVLQTYGDTTHTLVEKINYTGR	-256_24300	P49429	1	Mouse_09-2020	null	[MS,MS:1001208,SEQUEST,]	5.4e-4	12-UNIMOD:213	ms_run[1]:scan=4572	2503.2	4	3168.41421	792.85733	K	L	133	156
PSM	GDNQSPIELHTKDIKHDPSLQPWSASYDPGSAK	-256_16936	P16015	1	Mouse_09-2020	null	[MS,MS:1001208,SEQUEST,]	5.4e-4	16-UNIMOD:213	ms_run[1]:scan=3338	1865.1	5	4159.80299	832.76723	K	I	25	58
PSM	AIRRNPDTQWITKPVHK	-256_6139	Q9CZM2	1	Mouse_09-2020	null	[MS,MS:1001208,SEQUEST,]	8.9e-4	16-UNIMOD:213	ms_run[1]:scan=1619	978.1	4	2601.21230	651.05854	K	R	141	158
PSM	KHIYIDKNTK	-256_1725	Q9WUM5	1	Mouse_09-2020	null	[MS,MS:1001208,SEQUEST,]	5.4e-4	2-UNIMOD:213	ms_run[1]:scan=919	617.2	3	1800.76938	600.92877	R	I	48	58
PSM	AHLEKVR	-256_1291	Q8BH00	1	Mouse_09-2020	null	[MS,MS:1001208,SEQUEST,]	5.5e-3	2-UNIMOD:213	ms_run[1]:scan=847	580.1	3	1393.56507	465.19356	K	Y	333	340
PSM	ALGKISEGEELTVSYIDFLHLSEERR	-256_30464	G5E8R7	1	Mouse_09-2020	null	[MS,MS:1001208,SEQUEST,]	4.4e-2	20-UNIMOD:213	ms_run[1]:scan=5844	3135.3	4	3532.61953	883.90628	R	Q	204	230
PSM	KYVLGNPLTPGINQGPQIDKEQHDKILDLIESGK	-256_25631	P24549	1	Mouse_09-2020	null	[MS,MS:1001208,SEQUEST,]	5.4e-4	23-UNIMOD:213	ms_run[1]:scan=4805	2623.9	5	4299.08979	860.62051	K	E	329	363
PSM	KYVLGNPLTPGINQGPQIDKEQHDKILDLIESGK	-256_25643	P24549	1	Mouse_09-2020	null	[MS,MS:1001208,SEQUEST,]	5.4e-4	23-UNIMOD:213	ms_run[1]:scan=4806	2624.5	4	4299.08364	1075.52381	K	E	329	363
PSM	HGGTIPVVPTAEFQDRISGASEKDIVHSGLAYTMER	-256_23178	P26443	1	Mouse_09-2020	null	[MS,MS:1001208,SEQUEST,]	8.9e-4	34-UNIMOD:35,27-UNIMOD:213	ms_run[1]:scan=4378	2403.0	5	4425.99195	886.00276	K	A	481	517
PSM	VHHAKTTKPQAQPER	-256_189	A0A494BA61	1	Mouse_09-2020	null	[MS,MS:1001208,SEQUEST,]	1.2e-3	3-UNIMOD:213	ms_run[1]:scan=658	482.5	4	2268.98769	568.00323	K	K	49	64
PSM	HQPHKVTQYK	-256_566	A0A2I3BPG9	1	Mouse_09-2020	null	[MS,MS:1001208,SEQUEST,]	1.1e-2	4-UNIMOD:213	ms_run[1]:scan=726	517.4	4	1806.73745	452.43947	K	G	18	28
PSM	YVSHGATGKGNDQVR	-256_1379	P16460	1	Mouse_09-2020	null	[MS,MS:1001208,SEQUEST,]	1.2e-2	4-UNIMOD:213	ms_run[1]:scan=865	589.2	3	2129.84562	710.61944	K	E	113	128
PSM	VWPHKDYPLIPVGK	-256_17072	P24270	1	Mouse_09-2020	null	[MS,MS:1001208,SEQUEST,]	1.5e-3	4-UNIMOD:213	ms_run[1]:scan=3358	1875.3	3	2189.98148	730.66555	K	V	302	316
PSM	KSVSHNMTAPNKLFRIMR	-256_19620	Q3USX9	1	Mouse_09-2020	null	[MS,MS:1001208,SEQUEST,]	2.6e-2	5-UNIMOD:213	ms_run[1]:scan=3784	2095.8	3	2671.20774	891.07265	K	G	165	183
PSM	AKTAHIVLEDGTK	-256_5372	Q8C196	1	Mouse_09-2020	null	[MS,MS:1001208,SEQUEST,]	1.5e-3	5-UNIMOD:213	ms_run[1]:scan=1498	915.6	3	1923.82486	641.94649	K	K	43	56
PSM	VAQEHFGKGK	-256_1522	Q921I1	1	Mouse_09-2020	null	[MS,MS:1001208,SEQUEST,]	1.0e-2	5-UNIMOD:213	ms_run[1]:scan=888	601.1	3	1641.64396	547.88679	K	K	288	298
PSM	LKKNIHPWVK	-256_4706	Q8C196	1	Mouse_09-2020	null	[MS,MS:1001208,SEQUEST,]	4.2e-2	6-UNIMOD:213	ms_run[1]:scan=1394	862.2	3	1803.83402	601.94962	R	I	933	943
PSM	NGPPVIHSGIKDLK	-256_9416	A0A0G2JG44	1	Mouse_09-2020	null	[MS,MS:1001208,SEQUEST,]	9.3e-3	7-UNIMOD:213	ms_run[1]:scan=2130	1241.4	3	2015.89872	672.63777	R	L	124	138
PSM	VYFKDTHPKFPAGGK	-256_8074	Q9DCN2	1	Mouse_09-2020	null	[MS,MS:1001208,SEQUEST,]	8.9e-4	7-UNIMOD:213	ms_run[1]:scan=1921	1133.6	4	2232.95669	558.99334	K	S	112	127
PSM	AFGKTVAHIQTVQHK	-256_5924	A0A0R4J083	1	Mouse_09-2020	null	[MS,MS:1001208,SEQUEST,]	1.3e-2	8-UNIMOD:213	ms_run[1]:scan=1586	961.0	4	2205.98574	552.25151	K	A	319	334
PSM	SDKWIDIHNPATNEVVGRVPQSTK	-256_16002	Q9EQ20	1	Mouse_09-2020	null	[MS,MS:1001208,SEQUEST,]	5.4e-4	8-UNIMOD:213	ms_run[1]:scan=3185	1786.0	4	3232.45034	808.86696	K	E	53	77
PSM	NGTASALLHIDESAGLGRLAK	-256_16373	P23607	1	Mouse_09-2020	null	[MS,MS:1001208,SEQUEST,]	1.5e-2	9-UNIMOD:213	ms_run[1]:scan=3248	1818.5	3	2635.19089	879.06862	R	K	313	334
PSM	EAHKSEIAHRYNDLGEQHFK	-256_5841	P07724	1	Mouse_09-2020	null	[MS,MS:1001208,SEQUEST,]	1.3e-2	9-UNIMOD:213	ms_run[1]:scan=1571	953.5	5	2950.23267	590.85193	R	L	25	45
PSM	KIKLTITYGPK	-256_11718	P12710	1	Mouse_09-2020	null	[MS,MS:1001208,SEQUEST,]	5.4e-4	1-UNIMOD:213	ms_run[1]:scan=2500	1432.2	2	1802.84624	901.92811	K	V	47	58
PSM	KILGYIK	-256_10792	P47738	1	Mouse_09-2020	null	[MS,MS:1001208,SEQUEST,]	1.5e-3	1-UNIMOD:213	ms_run[1]:scan=2350	1354.9	2	1375.60686	688.30657	K	G	371	378
PSM	KAGLLEK	-256_4636	Q61176	1	Mouse_09-2020	null	[MS,MS:1001208,SEQUEST,]	1.5e-3	1-UNIMOD:213	ms_run[1]:scan=1382	856.0	2	1299.54009	650.27273	R	K	33	40
PSM	KIIQSAK	-256_2433	Q9CPQ8	1	Mouse_09-2020	null	[MS,MS:1001208,SEQUEST,]	2.0e-2	1-UNIMOD:213	ms_run[1]:scan=1030	674.6	2	1328.56499	664.78600	K	G	55	62
PSM	KIAPYVAHNFNK	-256_7605	G5E8R3	1	Mouse_09-2020	null	[MS,MS:1001208,SEQUEST,]	4.8e-3	1-UNIMOD:213	ms_run[1]:scan=1848	1096.1	3	1942.82627	648.27980	K	F	589	601
PSM	KIHYDSIK	-256_4418	Q9DBT9	1	Mouse_09-2020	null	[MS,MS:1001208,SEQUEST,]	1.0e-2	1-UNIMOD:213	ms_run[1]:scan=1347	838.0	3	1544.61673	515.54426	K	Y	100	108
PSM	KQTALAELVK	-256_12913	P07724	1	Mouse_09-2020	null	[MS,MS:1001208,SEQUEST,]	8.9e-4	1-UNIMOD:213	ms_run[1]:scan=2683	1526.8	3	1641.73020	547.91435	K	K	549	559
PSM	KVITAFNDGLNHLDSLK	-256_21059	A8DUK4	1	Mouse_09-2020	null	[MS,MS:1001208,SEQUEST,]	5.4e-4	1-UNIMOD:213	ms_run[1]:scan=4019	2217.1	3	2426.08280	809.36448	K	T	67	84
PSM	KKGNIYSLNEGYAK	-256_7697	Q9QXD6	1	Mouse_09-2020	null	[MS,MS:1001208,SEQUEST,]	5.4e-4	1-UNIMOD:213	ms_run[1]:scan=1861	1102.6	3	2125.89951	709.30457	K	F	205	219
PSM	KGVGLK	-256_2485	Q64442	1	Mouse_09-2020	null	[MS,MS:1001208,SEQUEST,]	2.9e-2	1-UNIMOD:213	ms_run[1]:scan=1039	679.2	2	1142.46453	571.73578	K	M	340	346
PSM	KASFLR	-256_5996	P47962	1	Mouse_09-2020	null	[MS,MS:1001208,SEQUEST,]	8.2e-3	1-UNIMOD:213	ms_run[1]:scan=1598	967.3	2	1262.49639	631.75196	K	Q	284	290
PSM	KGVPVK	-256_1418	P16460	1	Mouse_09-2020	null	[MS,MS:1001208,SEQUEST,]	1.9e-2	1-UNIMOD:213	ms_run[1]:scan=873	593.4	2	1168.48100	584.74360	K	T	229	235
PSM	KYNVGVK	-256_3939	O88844	1	Mouse_09-2020	null	[MS,MS:1001208,SEQUEST,]	5.0e-3	1-UNIMOD:213	ms_run[1]:scan=1268	797.3	2	1348.53337	674.77035	K	A	66	73
PSM	KVPAGPK	-256_1685	P14148	1	Mouse_09-2020	null	[MS,MS:1001208,SEQUEST,]	6.7e-3	1-UNIMOD:213	ms_run[1]:scan=913	614.2	2	1237.49663	619.25434	K	L	21	28
PSM	KILGYIK	-256_10772	P47738	1	Mouse_09-2020	null	[MS,MS:1001208,SEQUEST,]	3.0e-3	1-UNIMOD:213	ms_run[1]:scan=2347	1353.3	3	1375.60590	459.20680	K	G	371	378
PSM	KGIEESLKR	-256_4438	Q61425	1	Mouse_09-2020	null	[MS,MS:1001208,SEQUEST,]	3.6e-2	1-UNIMOD:213	ms_run[1]:scan=1350	839.6	3	1600.67594	534.23045	K	A	68	77
PSM	KHIYIDKNTK	-256_1726	Q9WUM5	1	Mouse_09-2020	null	[MS,MS:1001208,SEQUEST,]	5.4e-4	1-UNIMOD:213	ms_run[1]:scan=919	617.2	3	1800.76938	600.92877	R	I	48	58
PSM	KLDELYGTWRK	-256_13181	Q9D8E6	1	Mouse_09-2020	null	[MS,MS:1001208,SEQUEST,]	5.4e-4	1-UNIMOD:213	ms_run[1]:scan=2725	1548.4	3	1949.81961	650.61133	R	A	259	270
PSM	KSNPVVR	-256_1825	Q9DCN2	1	Mouse_09-2020	null	[MS,MS:1001208,SEQUEST,]	1.4e-2	1-UNIMOD:213	ms_run[1]:scan=933	624.6	2	1340.53935	670.77342	K	V	164	171
PSM	KIKLTITYGPK	-256_11281	P12710	1	Mouse_09-2020	null	[MS,MS:1001208,SEQUEST,]	5.4e-4	1-UNIMOD:213	ms_run[1]:scan=2428	1395.1	3	1802.84836	601.62117	K	V	47	58
PSM	KFFVPR	-256_10604	Q9ET01	1	Mouse_09-2020	null	[MS,MS:1001208,SEQUEST,]	3.0e-3	1-UNIMOD:213	ms_run[1]:scan=2323	1340.9	2	1334.53362	667.77015	K	V	597	603
PSM	KILGYIK	-256_11513	P47738	1	Mouse_09-2020	null	[MS,MS:1001208,SEQUEST,]	3.0e-3	1-UNIMOD:213	ms_run[1]:scan=2466	1414.7	3	1375.60398	459.20680	K	G	371	378
PSM	KIGDFRALEK	-256_10368	B1AU25	1	Mouse_09-2020	null	[MS,MS:1001208,SEQUEST,]	5.4e-4	1-UNIMOD:213	ms_run[1]:scan=2283	1320.3	3	1717.73178	573.24973	R	S	281	291
PSM	KIGGIFAFK	-256_21456	P32020	1	Mouse_09-2020	null	[MS,MS:1001208,SEQUEST,]	5.4e-4	1-UNIMOD:213	ms_run[1]:scan=4086	2251.8	2	1521.65544	761.33058	K	K	454	463
PSM	KFLQPGSQR	-256_5617	P24472	0	Mouse_09-2020	null	[MS,MS:1001208,SEQUEST,]	8.9e-4	1-UNIMOD:213	ms_run[1]:scan=1539	937.0	3	1601.64859	534.55516	K	P	196	205
PSM	KFLQPGSQR	-256_5617	P30115	0	Mouse_09-2020	null	[MS,MS:1001208,SEQUEST,]	8.9e-4	1-UNIMOD:213	ms_run[1]:scan=1539	937.0	3	1601.64859	534.55516	K	P	196	205
PSM	KAQALPK	-256_2384	P55264	1	Mouse_09-2020	null	[MS,MS:1001208,SEQUEST,]	5.0e-3	1-UNIMOD:213	ms_run[1]:scan=1023	671.1	2	1296.53826	648.77289	K	N	263	270
PSM	KILGYIK	-256_11585	P47738	1	Mouse_09-2020	null	[MS,MS:1001208,SEQUEST,]	9.0e-3	1-UNIMOD:213	ms_run[1]:scan=2477	1420.4	2	1375.60356	688.30657	K	G	371	378
PSM	KTNLEKGPSR	-256_1187	Q9DBT9	1	Mouse_09-2020	null	[MS,MS:1001208,SEQUEST,]	8.9e-4	1-UNIMOD:213	ms_run[1]:scan=831	571.6	3	1670.69931	557.56935	K	T	856	866
PSM	KIQEWHR	-256_4241	Q63880	1	Mouse_09-2020	null	[MS,MS:1001208,SEQUEST,]	8.9e-4	1-UNIMOD:213	ms_run[1]:scan=1318	823.3	3	1537.59793	513.20435	R	Q	554	561
PSM	KLEDGPK	-256_2237	P10126	1	Mouse_09-2020	null	[MS,MS:1001208,SEQUEST,]	5.4e-4	1-UNIMOD:213	ms_run[1]:scan=1000	659.2	2	1327.49700	664.25199	K	L	386	393
PSM	KDGVDFGKWR	-256_10998	Q91Y97	1	Mouse_09-2020	null	[MS,MS:1001208,SEQUEST,]	1.5e-3	1-UNIMOD:213	ms_run[1]:scan=2383	1371.9	3	1748.68174	583.56583	K	V	140	150
PSM	KFLQPGSQR	-256_5682	P24472	0	Mouse_09-2020	null	[MS,MS:1001208,SEQUEST,]	5.4e-4	1-UNIMOD:213	ms_run[1]:scan=1549	942.1	2	1601.65251	801.32910	K	P	196	205
PSM	KFLQPGSQR	-256_5682	P30115	0	Mouse_09-2020	null	[MS,MS:1001208,SEQUEST,]	5.4e-4	1-UNIMOD:213	ms_run[1]:scan=1549	942.1	2	1601.65251	801.32910	K	P	196	205
PSM	KSPLNK	-256_1268	Q9R0H0	1	Mouse_09-2020	null	[MS,MS:1001208,SEQUEST,]	3.0e-3	1-UNIMOD:213	ms_run[1]:scan=844	578.4	2	1227.48161	614.24397	K	E	638	644
PSM	KLAYRPPK	-256_3775	Q9D0M3	1	Mouse_09-2020	null	[MS,MS:1001208,SEQUEST,]	1.2e-3	1-UNIMOD:213	ms_run[1]:scan=1243	784.6	3	1513.66028	505.22486	R	0	318	326
PSM	KFLPLFDR	-256_23738	Q64433	1	Mouse_09-2020	null	[MS,MS:1001208,SEQUEST,]	2.0e-2	1-UNIMOD:213	ms_run[1]:scan=4479	2455.1	3	1576.65909	526.22475	R	L	8	16
PSM	KYAEAVGR	-256_3321	P09411	1	Mouse_09-2020	null	[MS,MS:1001208,SEQUEST,]	3.1e-2	1-UNIMOD:213	ms_run[1]:scan=1174	748.8	2	1434.54546	717.77616	K	K	323	331
PSM	KMMLDLNKAK	-256_3610	Q99JY0	1	Mouse_09-2020	null	[MS,MS:1001208,SEQUEST,]	5.4e-4	2-UNIMOD:35,3-UNIMOD:35,1-UNIMOD:213	ms_run[1]:scan=1217	771.0	3	1764.71006	588.90810	R	L	182	192
PSM	KLMSEHGVR	-256_1017	Q9Z2I8	1	Mouse_09-2020	null	[MS,MS:1001208,SEQUEST,]	1.2e-3	3-UNIMOD:35,1-UNIMOD:213	ms_run[1]:scan=799	555.0	3	1613.61765	538.54415	K	Q	48	57
PSM	KLSSAMSAAK	-256_1361	P14152	1	Mouse_09-2020	null	[MS,MS:1001208,SEQUEST,]	5.4e-4	6-UNIMOD:35,1-UNIMOD:213	ms_run[1]:scan=862	587.7	2	1550.59709	775.80152	R	I	239	249
PSM	KLSSAMSAAK	-256_1367	P14152	1	Mouse_09-2020	null	[MS,MS:1001208,SEQUEST,]	8.9e-4	6-UNIMOD:35,1-UNIMOD:213	ms_run[1]:scan=863	588.2	3	1550.59604	517.53677	R	I	239	249
PSM	KISAYMK	-256_3010	P10649	1	Mouse_09-2020	null	[MS,MS:1001208,SEQUEST,]	3.0e-3	6-UNIMOD:35,1-UNIMOD:213	ms_run[1]:scan=1127	724.5	3	1397.52115	466.51179	K	S	193	200
PSM	KYTPEQVAMATVTALHR	-256_19953	Q91Y97	1	Mouse_09-2020	null	[MS,MS:1001208,SEQUEST,]	5.4e-4	9-UNIMOD:35,1-UNIMOD:213	ms_run[1]:scan=3838	2123.7	3	2473.06437	825.02547	K	V	243	260
PSM	GYLDKLEPSKITK	-256_13870	Q03265	1	Mouse_09-2020	null	[MS,MS:1001208,SEQUEST,]	1.2e-3	10-UNIMOD:213	ms_run[1]:scan=2838	1606.9	3	2032.90537	678.30579	R	E	494	507
PSM	VVPEKGTADKKPAVGK	-256_1478	Q9D8E6	1	Mouse_09-2020	null	[MS,MS:1001208,SEQUEST,]	5.4e-4	10-UNIMOD:213	ms_run[1]:scan=882	598.0	3	2165.00168	722.33950	K	G	368	384
PSM	GTTITSVLPKPALVASRVEVSK	-256_22109	Q8C196	1	Mouse_09-2020	null	[MS,MS:1001208,SEQUEST,]	1.2e-3	10-UNIMOD:213	ms_run[1]:scan=4199	2310.3	3	2794.38498	932.13111	K	L	403	425
PSM	VIRLDPETGKR	-256_6112	Q64374	1	Mouse_09-2020	null	[MS,MS:1001208,SEQUEST,]	8.9e-4	10-UNIMOD:213	ms_run[1]:scan=1615	976.2	3	1824.80436	608.93956	R	Q	224	235
PSM	AGGLATTGDKDILDIVPTEIHQK	-256_24316	Q9QXD6	1	Mouse_09-2020	null	[MS,MS:1001208,SEQUEST,]	1.5e-3	10-UNIMOD:213	ms_run[1]:scan=4575	2504.9	3	2933.33146	978.44916	K	P	292	315
PSM	KVVAKKPAEKKPTTEEK	-256_241	Q9D8E6	1	Mouse_09-2020	null	[MS,MS:1001208,SEQUEST,]	7.0e-3	10-UNIMOD:213	ms_run[1]:scan=673	489.8	4	2452.18813	613.80257	K	P	399	416
PSM	LQNLQLQPGKAKL	-256_14871	P32020	1	Mouse_09-2020	null	[MS,MS:1001208,SEQUEST,]	2.6e-2	10-UNIMOD:213	ms_run[1]:scan=3001	1691.1	2	1991.93987	996.47121	K	0	535	548
PSM	GTTITSVLPKPALVASRVEVSK	-256_22308	Q8C196	1	Mouse_09-2020	null	[MS,MS:1001208,SEQUEST,]	5.4e-4	10-UNIMOD:213	ms_run[1]:scan=4232	2327.3	4	2794.37246	699.35015	K	L	403	425
PSM	KQMMLLQKAKARIR	-256_139	E0CX24	1	Mouse_09-2020	null	[MS,MS:1001208,SEQUEST,]	3.0e-3	10-UNIMOD:213	ms_run[1]:scan=641	474.7	5	2256.08579	452.02394	K	R	35	49
PSM	GVSEIVHEGKKIK	-256_5599	P12710	1	Mouse_09-2020	null	[MS,MS:1001208,SEQUEST,]	1.5e-3	10-UNIMOD:213	ms_run[1]:scan=1536	935.3	3	1964.88864	655.63413	K	T	37	50
PSM	AATALKDVVKVGAVNADK	-256_12662	Q3TML0	1	Mouse_09-2020	null	[MS,MS:1001208,SEQUEST,]	5.4e-4	10-UNIMOD:213	ms_run[1]:scan=2647	1508.1	3	2311.07242	771.02921	K	Q	73	91
PSM	SDRPELTGAKVVVSGGR	-256_8964	Q99LC5	1	Mouse_09-2020	null	[MS,MS:1001208,SEQUEST,]	5.4e-4	10-UNIMOD:213	ms_run[1]:scan=2060	1205.2	3	2269.00138	757.00518	K	L	207	224
PSM	VVPEKGTADKKPAVGK	-256_1437	Q9D8E6	1	Mouse_09-2020	null	[MS,MS:1001208,SEQUEST,]	4.8e-3	10-UNIMOD:213	ms_run[1]:scan=875	594.4	4	2165.00454	542.00644	K	G	368	384
PSM	YTGTRPSNLAKNTILVK	-256_10499	Q63886	1	Mouse_09-2020	null	[MS,MS:1001208,SEQUEST,]	5.4e-4	11-UNIMOD:213	ms_run[1]:scan=2304	1331.1	3	2417.12912	806.38025	R	L	339	356
PSM	KLEEEGEQFVKK	-256_6485	P32020	1	Mouse_09-2020	null	[MS,MS:1001208,SEQUEST,]	4.7e-2	11-UNIMOD:213	ms_run[1]:scan=1672	1005.6	3	2004.83658	668.94990	K	G	443	455
PSM	VSQEHPVVLTKFVEGAR	-256_16068	Q8C196	1	Mouse_09-2020	null	[MS,MS:1001208,SEQUEST,]	5.4e-4	11-UNIMOD:213	ms_run[1]:scan=3196	1791.7	3	2437.09623	813.03648	R	V	1158	1175
PSM	AVLLGPPGAGKGTQAPK	-256_10044	Q9WTP6	1	Mouse_09-2020	null	[MS,MS:1001208,SEQUEST,]	5.4e-4	11-UNIMOD:213	ms_run[1]:scan=2230	1293.0	2	2102.97026	1051.98722	R	A	18	35
PSM	GVSEIVHEGKKIK	-256_5600	P12710	1	Mouse_09-2020	null	[MS,MS:1001208,SEQUEST,]	7.2e-3	11-UNIMOD:213	ms_run[1]:scan=1536	935.3	3	1964.88864	655.63413	K	T	37	50
PSM	NFGIGQDIQPKRDLTR	-256_12685	P12970	1	Mouse_09-2020	null	[MS,MS:1001208,SEQUEST,]	1.7e-2	11-UNIMOD:213	ms_run[1]:scan=2650	1509.8	3	2399.05991	800.35621	K	V	38	54
PSM	AIGLPEDLIQKGKDIK	-256_18676	P12710	1	Mouse_09-2020	null	[MS,MS:1001208,SEQUEST,]	4.5e-3	11-UNIMOD:213	ms_run[1]:scan=3629	2015.6	4	2279.07143	570.52346	K	V	21	37
PSM	KVVAKKPAEKKPTTEEK	-256_245	Q9D8E6	1	Mouse_09-2020	null	[MS,MS:1001208,SEQUEST,]	7.2e-3	11-UNIMOD:213	ms_run[1]:scan=673	489.8	4	2452.18813	613.80257	K	P	399	416
PSM	AIGLPEDLIQKGKDIKGVSEIVHEGK	-256_21311	P12710	1	Mouse_09-2020	null	[MS,MS:1001208,SEQUEST,]	5.4e-4	11-UNIMOD:213	ms_run[1]:scan=4064	2240.4	5	3314.61347	663.72721	K	I	21	47
PSM	SLEIIGAPFSKGQPR	-256_19987	Q61176	1	Mouse_09-2020	null	[MS,MS:1001208,SEQUEST,]	7.2e-3	11-UNIMOD:213	ms_run[1]:scan=3845	2127.2	2	2140.94707	1070.97685	K	G	7	22
PSM	AIGLPEDLIQKGKDIK	-256_18469	P12710	1	Mouse_09-2020	null	[MS,MS:1001208,SEQUEST,]	1.2e-3	11-UNIMOD:213	ms_run[1]:scan=3593	1996.9	3	2279.07401	760.36219	K	V	21	37
PSM	AIGLPEDLIQKGKDIKGVSEIVHEGK	-256_22136	P12710	1	Mouse_09-2020	null	[MS,MS:1001208,SEQUEST,]	5.4e-4	11-UNIMOD:213	ms_run[1]:scan=4204	2312.8	5	3314.60981	663.72721	K	I	21	47
PSM	IVREPWVEQDKFGKVK	-256_10841	P49429	1	Mouse_09-2020	null	[MS,MS:1001208,SEQUEST,]	8.9e-4	11-UNIMOD:213	ms_run[1]:scan=2357	1358.5	4	2499.14858	625.54219	K	A	117	133
PSM	NDYVKALPGHLKPFETLLSQNQGGK	-256_24647	P19157	1	Mouse_09-2020	null	[MS,MS:1001208,SEQUEST,]	5.4e-4	12-UNIMOD:213	ms_run[1]:scan=4631	2533.9	4	3295.52089	824.63507	K	F	117	142
PSM	KSVSHNMTAPNKLFRIMR	-256_19621	Q3USX9	1	Mouse_09-2020	null	[MS,MS:1001208,SEQUEST,]	8.2e-3	12-UNIMOD:213	ms_run[1]:scan=3784	2095.8	3	2671.20774	891.07265	K	G	165	183
PSM	KLEEEGEQFVKK	-256_6486	P32020	1	Mouse_09-2020	null	[MS,MS:1001208,SEQUEST,]	4.8e-2	12-UNIMOD:213	ms_run[1]:scan=1672	1005.6	3	2004.83658	668.94990	K	G	443	455
PSM	YETSGIGEARVKEVLLDEDDDLWIALR	-256_29755	O08599	1	Mouse_09-2020	null	[MS,MS:1001208,SEQUEST,]	3.3e-2	12-UNIMOD:213	ms_run[1]:scan=5635	3040.1	4	3646.62856	912.41421	K	K	266	293
PSM	NRYFPAFEKVLK	-256_20434	P30115	1	Mouse_09-2020	null	[MS,MS:1001208,SEQUEST,]	6.1e-3	12-UNIMOD:213	ms_run[1]:scan=3918	2164.9	3	2052.89792	684.97086	R	H	130	142
PSM	GDNQSPIELHTKDIKHDPSLQPWSASYDPGSAK	-256_16931	P16015	1	Mouse_09-2020	null	[MS,MS:1001208,SEQUEST,]	5.4e-4	12-UNIMOD:213	ms_run[1]:scan=3338	1865.1	5	4159.80299	832.76723	K	I	25	58
PSM	KQEAAPTGTRHKAK	-256_1596	P10078	1	Mouse_09-2020	null	[MS,MS:1001208,SEQUEST,]	4.6e-2	12-UNIMOD:213	ms_run[1]:scan=900	607.5	3	2063.91153	688.64017	R	Q	85	99
PSM	KPAEKKPTTEEKKPAA	-256_272	Q9D8E6	1	Mouse_09-2020	null	[MS,MS:1001208,SEQUEST,]	2.7e-2	12-UNIMOD:213	ms_run[1]:scan=677	491.9	3	2294.04782	765.35370	K	0	404	420
PSM	AIGLPEDLIQKGKDIKGVSEIVHEGK	-256_21312	P12710	1	Mouse_09-2020	null	[MS,MS:1001208,SEQUEST,]	5.4e-4	13-UNIMOD:213	ms_run[1]:scan=4064	2240.4	5	3314.61347	663.72721	K	I	21	47
PSM	ALQASALAAWGGKAANK	-256_16596	Q91Y97	1	Mouse_09-2020	null	[MS,MS:1001208,SEQUEST,]	1.5e-3	13-UNIMOD:213	ms_run[1]:scan=3284	1837.1	3	2168.95328	723.65571	R	A	305	322
PSM	AIGLPEDLIQKGKDIKGVSEIVHEGK	-256_22137	P12710	1	Mouse_09-2020	null	[MS,MS:1001208,SEQUEST,]	5.4e-4	13-UNIMOD:213	ms_run[1]:scan=4204	2312.8	5	3314.60981	663.72721	K	I	21	47
PSM	AIRRNPDTQWITKPVHK	-256_6138	Q9CZM2	1	Mouse_09-2020	null	[MS,MS:1001208,SEQUEST,]	8.9e-4	13-UNIMOD:213	ms_run[1]:scan=1619	978.1	4	2601.21230	651.05854	K	R	141	158
PSM	TVDNFVALATGEKGFGYK	-256_27835	P24369	1	Mouse_09-2020	null	[MS,MS:1001208,SEQUEST,]	1.4e-2	13-UNIMOD:213	ms_run[1]:scan=5214	2833.6	3	2458.03745	820.01697	K	S	72	90
PSM	SIYGERFPDENFKLK	-256_18443	P24369	1	Mouse_09-2020	null	[MS,MS:1001208,SEQUEST,]	8.9e-4	13-UNIMOD:213	ms_run[1]:scan=3586	1993.4	3	2383.99912	795.33805	K	Y	117	132
PSM	AIGLPEDLIQKGKDIK	-256_18675	P12710	1	Mouse_09-2020	null	[MS,MS:1001208,SEQUEST,]	7.2e-3	13-UNIMOD:213	ms_run[1]:scan=3629	2015.6	4	2279.07143	570.52346	K	V	21	37
PSM	KPAEKKPTTEEKKPAA	-256_273	Q9D8E6	1	Mouse_09-2020	null	[MS,MS:1001208,SEQUEST,]	2.7e-2	13-UNIMOD:213	ms_run[1]:scan=677	491.9	3	2294.04782	765.35370	K	0	404	420
PSM	GIRAVLLGPPGAGKGTQAPK	-256_11906	Q9WTP6	1	Mouse_09-2020	null	[MS,MS:1001208,SEQUEST,]	5.4e-4	14-UNIMOD:213	ms_run[1]:scan=2528	1446.9	3	2429.17527	810.39612	K	A	15	35
PSM	RYEEIVKEVSTYIKK	-256_19085	P10126	1	Mouse_09-2020	null	[MS,MS:1001208,SEQUEST,]	2.6e-2	14-UNIMOD:213	ms_run[1]:scan=3695	2049.8	3	2426.10532	809.37287	K	G	166	181
PSM	FDRGYISPYFINTSKGQK	-256_17330	P63038	1	Mouse_09-2020	null	[MS,MS:1001208,SEQUEST,]	5.4e-4	15-UNIMOD:213	ms_run[1]:scan=3398	1896.2	3	2662.14292	888.05068	K	E	219	237
PSM	GDNQSPIELHTKDIKHDPSLQPWSASYDPGSAK	-256_16934	P16015	1	Mouse_09-2020	null	[MS,MS:1001208,SEQUEST,]	5.4e-4	15-UNIMOD:213	ms_run[1]:scan=3338	1865.1	5	4159.80299	832.76723	K	I	25	58
PSM	GAAQNIIPASTGAAKAVGK	-256_11187	A0A1D5RLD8	1	Mouse_09-2020	null	[MS,MS:1001208,SEQUEST,]	7.7e-3	15-UNIMOD:213	ms_run[1]:scan=2414	1387.9	3	2266.02866	756.01367	R	I	199	218
PSM	HHAAYVNNLNATEEKYHEALAK	-256_9651	P09671	1	Mouse_09-2020	null	[MS,MS:1001208,SEQUEST,]	1.2e-3	15-UNIMOD:213	ms_run[1]:scan=2170	1261.9	4	3064.28994	766.83011	K	D	54	76
PSM	AIRRNPDTQWITKPVHK	-256_6140	Q9CZM2	1	Mouse_09-2020	null	[MS,MS:1001208,SEQUEST,]	1.2e-3	17-UNIMOD:213	ms_run[1]:scan=1619	978.1	4	2601.21230	651.05854	K	R	141	158
PSM	FAVLQTYGDTTHTLVEKINYTGR	-256_24303	P49429	1	Mouse_09-2020	null	[MS,MS:1001208,SEQUEST,]	5.4e-4	17-UNIMOD:213	ms_run[1]:scan=4572	2503.2	4	3168.41421	792.85733	K	L	133	156
PSM	AFLSSPEHVNRPINGNGKQ	-256_8120	P19157	1	Mouse_09-2020	null	[MS,MS:1001208,SEQUEST,]	1.3e-2	18-UNIMOD:213	ms_run[1]:scan=1929	1137.7	3	2606.12198	869.37767	K	0	192	211
PSM	RAVAREESGKPGAHVTVKK	-256_541	O88569	1	Mouse_09-2020	null	[MS,MS:1001208,SEQUEST,]	1.5e-3	18-UNIMOD:213	ms_run[1]:scan=723	515.7	5	2561.20618	513.04625	K	F	95	114
PSM	TQDPAKAPNSPDVLEIEFKKGVPVK	-256_18138	P16460	1	Mouse_09-2020	null	[MS,MS:1001208,SEQUEST,]	5.4e-4	19-UNIMOD:213	ms_run[1]:scan=3535	1966.9	4	3248.52944	812.88736	K	T	210	235
PSM	RAVAREESGKPGAHVTVKK	-256_542	O88569	1	Mouse_09-2020	null	[MS,MS:1001208,SEQUEST,]	4.5e-3	19-UNIMOD:213	ms_run[1]:scan=723	515.7	5	2561.20618	513.04625	K	F	95	114
PSM	SKLILFPR	-256_19107	P47963	1	Mouse_09-2020	null	[MS,MS:1001208,SEQUEST,]	5.0e-3	2-UNIMOD:213	ms_run[1]:scan=3699	2051.7	3	1514.68055	505.56499	R	P	122	130
PSM	AKVFEHIGK	-256_5578	P24270	1	Mouse_09-2020	null	[MS,MS:1001208,SEQUEST,]	1.2e-3	2-UNIMOD:213	ms_run[1]:scan=1533	933.7	3	1569.64469	523.88813	K	T	97	106
PSM	QKPEFLKTIPEK	-256_11256	P10649	1	Mouse_09-2020	null	[MS,MS:1001208,SEQUEST,]	5.5e-3	2-UNIMOD:213	ms_run[1]:scan=2425	1393.5	3	1998.89792	666.97063	K	K	123	135
PSM	VKDGPGGKEATWVVDVK	-256_12202	P32020	1	Mouse_09-2020	null	[MS,MS:1001208,SEQUEST,]	1.2e-3	2-UNIMOD:213	ms_run[1]:scan=2573	1470.0	3	2326.01621	776.00993	K	G	463	480
PSM	FKSVDDVIK	-256_11622	P24549	1	Mouse_09-2020	null	[MS,MS:1001208,SEQUEST,]	1.5e-3	2-UNIMOD:213	ms_run[1]:scan=2483	1423.5	3	1591.64170	531.21955	K	A	411	420
PSM	HKPKATAEQLK	-256_658	P07724	1	Mouse_09-2020	null	[MS,MS:1001208,SEQUEST,]	5.4e-4	2-UNIMOD:213	ms_run[1]:scan=741	525.0	3	1791.78257	597.93240	K	V	559	570
PSM	SKIADGTVK	-256_3032	P70694	1	Mouse_09-2020	null	[MS,MS:1001208,SEQUEST,]	3.0e-3	2-UNIMOD:213	ms_run[1]:scan=1130	726.1	2	1459.58660	730.29693	R	E	67	76
PSM	QKLDPK	-256_1651	P17751	1	Mouse_09-2020	null	[MS,MS:1001208,SEQUEST,]	1.9e-2	2-UNIMOD:213	ms_run[1]:scan=909	612.0	2	1269.49016	635.24925	R	A	104	110
PSM	VKFTLAK	-256_9922	F7CJS8	1	Mouse_09-2020	null	[MS,MS:1001208,SEQUEST,]	8.2e-3	2-UNIMOD:213	ms_run[1]:scan=2211	1283.3	2	1347.57390	674.29092	R	R	42	49
PSM	NKLILPGLISSR	-256_23345	Q63836	1	Mouse_09-2020	null	[MS,MS:1001208,SEQUEST,]	5.4e-4	2-UNIMOD:213	ms_run[1]:scan=4408	2418.4	3	1851.87613	617.96370	R	Y	92	104
PSM	AKRPELR	-256_1869	D3Z041	1	Mouse_09-2020	null	[MS,MS:1001208,SEQUEST,]	5.4e-4	2-UNIMOD:213	ms_run[1]:scan=940	628.1	3	1410.59223	470.86907	K	Y	677	684
PSM	VKAVVKLEGDNK	-256_5188	P12710	1	Mouse_09-2020	null	[MS,MS:1001208,SEQUEST,]	5.4e-4	2-UNIMOD:213	ms_run[1]:scan=1468	900.1	3	1840.82535	614.27958	K	V	79	91
PSM	AKTAHIVLEDGTK	-256_5373	Q8C196	1	Mouse_09-2020	null	[MS,MS:1001208,SEQUEST,]	1.5e-3	2-UNIMOD:213	ms_run[1]:scan=1498	915.6	3	1923.82486	641.94649	K	K	43	56
PSM	LKEYHRLQSK	-256_2341	P16460	1	Mouse_09-2020	null	[MS,MS:1001208,SEQUEST,]	1.2e-3	2-UNIMOD:213	ms_run[1]:scan=1017	667.9	4	1842.79433	461.45385	R	T	399	409
PSM	LKEYHR	-256_995	P16460	1	Mouse_09-2020	null	[MS,MS:1001208,SEQUEST,]	2.3e-2	2-UNIMOD:213	ms_run[1]:scan=796	553.4	3	1386.52430	462.84616	R	Q	399	405
PSM	LKKNIHPWVK	-256_4690	Q8C196	1	Mouse_09-2020	null	[MS,MS:1001208,SEQUEST,]	1.4e-2	2-UNIMOD:213	ms_run[1]:scan=1391	860.6	4	1803.83462	451.71403	R	I	933	943
PSM	IKSAYK	-256_2072	G3UX26	1	Mouse_09-2020	null	[MS,MS:1001208,SEQUEST,]	3.6e-2	2-UNIMOD:213	ms_run[1]:scan=974	645.7	2	1250.48528	625.74634	K	E	114	120
PSM	LKKNIHPWVK	-256_4708	Q8C196	1	Mouse_09-2020	null	[MS,MS:1001208,SEQUEST,]	1.9e-2	2-UNIMOD:213	ms_run[1]:scan=1394	862.2	3	1803.83402	601.94962	R	I	933	943
PSM	LKLPAVVTADLR	-256_25077	Q9DCW4	1	Mouse_09-2020	null	[MS,MS:1001208,SEQUEST,]	3.9e-2	2-UNIMOD:213	ms_run[1]:scan=4706	2572.6	3	1836.86460	612.96007	R	N	175	187
PSM	AKFAGR	-256_2228	P17182	1	Mouse_09-2020	null	[MS,MS:1001208,SEQUEST,]	1.6e-2	2-UNIMOD:213	ms_run[1]:scan=999	658.7	2	1190.43828	595.72320	K	F	421	427
PSM	KKELEEIVQPIISK	-256_16461	P20029	1	Mouse_09-2020	null	[MS,MS:1001208,SEQUEST,]	5.4e-4	2-UNIMOD:213	ms_run[1]:scan=3263	1826.3	3	2195.03977	732.35140	K	Y	621	635
PSM	KKGNIYSLNEGYAK	-256_7696	Q9QXD6	1	Mouse_09-2020	null	[MS,MS:1001208,SEQUEST,]	5.4e-4	2-UNIMOD:213	ms_run[1]:scan=1861	1102.6	3	2125.89951	709.30457	K	F	205	219
PSM	IKPVLMMNK	-256_5605	P58252	1	Mouse_09-2020	null	[MS,MS:1001208,SEQUEST,]	5.4e-4	6-UNIMOD:35,7-UNIMOD:35,2-UNIMOD:213	ms_run[1]:scan=1537	935.8	3	1646.67148	549.56215	R	D	151	160
PSM	KYVLGNPLTPGINQGPQIDKEQHDKILDLIESGK	-256_25634	P24549	1	Mouse_09-2020	null	[MS,MS:1001208,SEQUEST,]	5.4e-4	20-UNIMOD:213	ms_run[1]:scan=4805	2623.9	5	4299.08979	860.62051	K	E	329	363
PSM	KYVLGNPLTPGINQGPQIDKEQHDKILDLIESGK	-256_25645	P24549	1	Mouse_09-2020	null	[MS,MS:1001208,SEQUEST,]	5.4e-4	20-UNIMOD:213	ms_run[1]:scan=4806	2624.5	4	4299.08364	1075.52381	K	E	329	363
PSM	TQDPAKAPNSPDVLEIEFKKGVPVK	-256_18140	P16460	1	Mouse_09-2020	null	[MS,MS:1001208,SEQUEST,]	5.4e-4	20-UNIMOD:213	ms_run[1]:scan=3535	1966.9	4	3248.52944	812.88736	K	T	210	235
PSM	LWRDGRGAAQNIIPASTGAAKAVGK	-256_11915	A0A1D5RLD8	1	Mouse_09-2020	null	[MS,MS:1001208,SEQUEST,]	5.4e-4	21-UNIMOD:213	ms_run[1]:scan=2529	1447.4	4	3049.45717	763.11558	K	I	193	218
PSM	LSDGHFIPILGFGTYAPQEVPKSKATEATK	-256_24612	P70694	1	Mouse_09-2020	null	[MS,MS:1001208,SEQUEST,]	8.9e-4	22-UNIMOD:213	ms_run[1]:scan=4627	2531.7	4	3743.73940	936.69031	R	A	10	40
PSM	SRVVGNPFDSRTEQGPQVDETQFKKILGYIK	-256_26768	P47738	1	Mouse_09-2020	null	[MS,MS:1001208,SEQUEST,]	1.2e-3	24-UNIMOD:213	ms_run[1]:scan=5008	2728.7	4	4077.93081	1020.23314	K	G	347	378
PSM	LSDGHFIPILGFGTYAPQEVPKSKATEATK	-256_24621	P70694	1	Mouse_09-2020	null	[MS,MS:1001208,SEQUEST,]	8.9e-4	24-UNIMOD:213	ms_run[1]:scan=4627	2531.7	4	3743.73940	936.69031	R	A	10	40
PSM	SRVVGNPFDSRTEQGPQVDETQFKK	-256_11543	P47738	1	Mouse_09-2020	null	[MS,MS:1001208,SEQUEST,]	5.4e-4	24-UNIMOD:213	ms_run[1]:scan=2470	1416.8	4	3390.48281	848.37515	K	L	347	372
PSM	SRVVGNPFDSRTEQGPQVDETQFKKILGYIK	-256_26767	P47738	1	Mouse_09-2020	null	[MS,MS:1001208,SEQUEST,]	1.2e-3	25-UNIMOD:213	ms_run[1]:scan=5008	2728.7	4	4077.93081	1020.23314	K	G	347	378
PSM	KYVLGNPLTPGINQGPQIDKEQHDKILDLIESGK	-256_25641	P24549	1	Mouse_09-2020	null	[MS,MS:1001208,SEQUEST,]	5.4e-4	25-UNIMOD:213	ms_run[1]:scan=4806	2624.5	4	4299.08364	1075.52381	K	E	329	363
PSM	SRVVGNPFDSRTEQGPQVDETQFKKILGYIK	-256_26724	P47738	1	Mouse_09-2020	null	[MS,MS:1001208,SEQUEST,]	5.4e-4	25-UNIMOD:213	ms_run[1]:scan=5002	2725.4	5	4077.91944	816.38796	K	G	347	378
PSM	SRVVGNPFDSRTEQGPQVDETQFKK	-256_11544	P47738	1	Mouse_09-2020	null	[MS,MS:1001208,SEQUEST,]	8.9e-4	25-UNIMOD:213	ms_run[1]:scan=2470	1416.8	4	3390.48281	848.37515	K	L	347	372
PSM	HQKVVEIAPATHLDPQLR	-256_11800	G5E8R3	1	Mouse_09-2020	null	[MS,MS:1001208,SEQUEST,]	5.4e-4	3-UNIMOD:213	ms_run[1]:scan=2513	1439.0	3	2593.19785	865.07018	R	R	271	289
PSM	ALKLGAK	-256_4966	Q5XJY5	0	Mouse_09-2020	null	[MS,MS:1001208,SEQUEST,]	5.0e-2	3-UNIMOD:213	ms_run[1]:scan=1434	882.7	2	1241.53313	621.26999	K	K	225	232
PSM	ALKLGAK	-256_4966	P16460	0	Mouse_09-2020	null	[MS,MS:1001208,SEQUEST,]	5.0e-2	3-UNIMOD:213	ms_run[1]:scan=1434	882.7	2	1241.53313	621.26999	K	V	51	58
PSM	LKKNIHPWVK	-256_4689	Q8C196	1	Mouse_09-2020	null	[MS,MS:1001208,SEQUEST,]	8.2e-3	3-UNIMOD:213	ms_run[1]:scan=1391	860.6	4	1803.83462	451.71403	R	I	933	943
PSM	VLKSHGQDYLVGNR	-256_6868	P30115	1	Mouse_09-2020	null	[MS,MS:1001208,SEQUEST,]	5.4e-4	3-UNIMOD:213	ms_run[1]:scan=1732	1036.1	3	2126.90512	709.64006	K	S	139	153
PSM	LHKAYKEVK	-256_580	Q9CQQ7	1	Mouse_09-2020	null	[MS,MS:1001208,SEQUEST,]	1.2e-3	3-UNIMOD:213	ms_run[1]:scan=730	519.3	3	1656.71885	552.91094	R	R	186	195
PSM	GQKTPAQKAPAPK	-256_609	Q9CR57	1	Mouse_09-2020	null	[MS,MS:1001208,SEQUEST,]	5.4e-4	3-UNIMOD:213	ms_run[1]:scan=734	521.4	3	1862.81961	621.61144	K	A	199	212
PSM	VTKDGVTVAK	-256_3470	P63038	1	Mouse_09-2020	null	[MS,MS:1001208,SEQUEST,]	2.5e-3	3-UNIMOD:213	ms_run[1]:scan=1196	760.1	3	1558.65561	520.22318	K	I	73	83
PSM	LIKEAAGKSNLK	-256_3076	O35945	0	Mouse_09-2020	null	[MS,MS:1001208,SEQUEST,]	5.4e-4	3-UNIMOD:213	ms_run[1]:scan=1137	729.7	3	1812.82981	604.94794	K	V	253	265
PSM	LIKEAAGKSNLK	-256_3076	P24549	0	Mouse_09-2020	null	[MS,MS:1001208,SEQUEST,]	5.4e-4	3-UNIMOD:213	ms_run[1]:scan=1137	729.7	3	1812.82981	604.94794	K	V	253	265
PSM	VRKQYPGR	-256_704	Q9DBM2	1	Mouse_09-2020	null	[MS,MS:1001208,SEQUEST,]	7.7e-3	3-UNIMOD:213	ms_run[1]:scan=747	528.2	3	1544.63980	515.55175	K	A	218	226
PSM	ILKVIRK	-256_5342	P07901	0	Mouse_09-2020	null	[MS,MS:1001208,SEQUEST,]	2.6e-2	3-UNIMOD:213	ms_run[1]:scan=1493	913.1	3	1410.69028	470.90172	K	L	409	416
PSM	ILKVIRK	-256_5342	P11499	0	Mouse_09-2020	null	[MS,MS:1001208,SEQUEST,]	2.6e-2	3-UNIMOD:213	ms_run[1]:scan=1493	913.1	3	1410.69028	470.90172	K	I	400	407
PSM	LLKVIRK	-256_5343	P08113	1	Mouse_09-2020	null	[MS,MS:1001208,SEQUEST,]	2.6e-2	3-UNIMOD:213	ms_run[1]:scan=1493	913.1	3	1410.69028	470.90172	K	L	456	463
PSM	AVKEVLLNHK	-256_5953	Q05421	1	Mouse_09-2020	null	[MS,MS:1001208,SEQUEST,]	5.4e-4	3-UNIMOD:213	ms_run[1]:scan=1591	963.7	3	1691.75553	564.58998	K	E	85	95
PSM	ILKKPGLK	-256_3406	P70694	1	Mouse_09-2020	null	[MS,MS:1001208,SEQUEST,]	1.6e-2	3-UNIMOD:213	ms_run[1]:scan=1186	755.1	3	1437.69001	479.90160	K	K	176	184
PSM	AFKAWAVAR	-256_12984	P07724	1	Mouse_09-2020	null	[MS,MS:1001208,SEQUEST,]	8.9e-4	3-UNIMOD:213	ms_run[1]:scan=2697	1533.9	3	1560.63974	520.88472	R	S	234	243
PSM	KAKKPAVVAK	-256_235	A0A087WS46	1	Mouse_09-2020	null	[MS,MS:1001208,SEQUEST,]	1.5e-3	3-UNIMOD:213	ms_run[1]:scan=669	488.2	3	1580.75992	527.59143	K	S	89	99
PSM	LTKLTEK	-256_3384	P50247	1	Mouse_09-2020	null	[MS,MS:1001208,SEQUEST,]	1.6e-2	3-UNIMOD:213	ms_run[1]:scan=1183	753.4	2	1373.57622	687.29112	K	A	406	413
PSM	FVKKPDDGK	-256_886	Q9CPU0	1	Mouse_09-2020	null	[MS,MS:1001208,SEQUEST,]	8.9e-4	3-UNIMOD:213	ms_run[1]:scan=777	543.6	3	1574.62680	525.54778	K	K	149	158
PSM	TLKGLNSDSVTEETLRK	-256_10562	Q8C196	1	Mouse_09-2020	null	[MS,MS:1001208,SEQUEST,]	5.4e-4	3-UNIMOD:213	ms_run[1]:scan=2316	1337.3	3	2432.07694	811.36292	K	K	890	907
PSM	SDKWIDIHNPATNEVVGRVPQSTK	-256_16004	Q9EQ20	1	Mouse_09-2020	null	[MS,MS:1001208,SEQUEST,]	5.4e-4	3-UNIMOD:213	ms_run[1]:scan=3185	1786.0	4	3232.45034	808.86696	K	E	53	77
PSM	AAKVLEQLTGQTPVFSK	-256_22973	A2BH06	1	Mouse_09-2020	null	[MS,MS:1001208,SEQUEST,]	5.4e-4	3-UNIMOD:213	ms_run[1]:scan=4344	2385.4	3	2358.07944	786.69746	R	R	39	56
PSM	KAKKPTLVAK	-256_626	Q91VK2	1	Mouse_09-2020	null	[MS,MS:1001208,SEQUEST,]	1.2e-3	3-UNIMOD:213	ms_run[1]:scan=736	522.6	3	1624.78598	542.26683	K	S	181	191
PSM	VLKAQAQSQK	-256_1874	Q9D1R9	1	Mouse_09-2020	null	[MS,MS:1001208,SEQUEST,]	5.4e-4	3-UNIMOD:213	ms_run[1]:scan=941	628.6	3	1641.70255	547.90597	K	K	106	116
PSM	VTKDGVTVAK	-256_3478	P63038	1	Mouse_09-2020	null	[MS,MS:1001208,SEQUEST,]	8.2e-3	3-UNIMOD:213	ms_run[1]:scan=1197	760.8	2	1558.65654	779.83114	K	I	73	83
PSM	AMKVPINMGR	-256_1950	A0A2I3BRT4	1	Mouse_09-2020	null	[MS,MS:1001208,SEQUEST,]	3.8e-2	3-UNIMOD:213	ms_run[1]:scan=956	636.5	3	1657.66166	553.22576	R	Q	1460	1470
PSM	KIKLTITYGPK	-256_11282	P12710	1	Mouse_09-2020	null	[MS,MS:1001208,SEQUEST,]	5.4e-4	3-UNIMOD:213	ms_run[1]:scan=2428	1395.1	3	1802.84836	601.62117	K	V	47	58
PSM	KYKPLDLRPK	-256_5640	Q6ZWV7	1	Mouse_09-2020	null	[MS,MS:1001208,SEQUEST,]	8.0e-3	3-UNIMOD:213	ms_run[1]:scan=1543	938.9	3	1798.82517	600.28114	K	T	77	87
PSM	LKKNIHPWVK	-256_4707	Q8C196	1	Mouse_09-2020	null	[MS,MS:1001208,SEQUEST,]	1.8e-2	3-UNIMOD:213	ms_run[1]:scan=1394	862.2	3	1803.83402	601.94962	R	I	933	943
PSM	LQKAYSYITK	-256_20616	Q3UX83	1	Mouse_09-2020	null	[MS,MS:1001208,SEQUEST,]	3.4e-2	3-UNIMOD:213	ms_run[1]:scan=3947	2180.1	2	1755.74028	878.37317	R	L	479	489
PSM	NQKVVEEAPSIFLDPETR	-256_24121	Q91ZA3	1	Mouse_09-2020	null	[MS,MS:1001208,SEQUEST,]	8.9e-4	3-UNIMOD:213	ms_run[1]:scan=4545	2489.2	3	2613.13163	871.71384	R	A	292	310
PSM	HQKVVEIAPATHLDPQLR	-256_11505	G5E8R3	1	Mouse_09-2020	null	[MS,MS:1001208,SEQUEST,]	5.4e-4	3-UNIMOD:213	ms_run[1]:scan=2463	1413.3	4	2593.19643	649.05446	R	R	271	289
PSM	ARKEYWQNLR	-256_8255	O35490	1	Mouse_09-2020	null	[MS,MS:1001208,SEQUEST,]	2.0e-2	3-UNIMOD:213	ms_run[1]:scan=1950	1148.5	3	1904.77530	635.59954	R	A	347	357
PSM	FSKSANSPDGK	-256_1940	P58252	1	Mouse_09-2020	null	[MS,MS:1001208,SEQUEST,]	5.4e-4	3-UNIMOD:213	ms_run[1]:scan=954	635.3	3	1678.61570	560.20971	K	L	273	284
PSM	TFKSFFR	-256_17399	P34914	1	Mouse_09-2020	null	[MS,MS:1001208,SEQUEST,]	6.7e-3	3-UNIMOD:213	ms_run[1]:scan=3409	1901.9	2	1473.55950	737.28363	R	S	402	409
PSM	ISKGANPVEIRR	-256_4694	P63038	1	Mouse_09-2020	null	[MS,MS:1001208,SEQUEST,]	5.4e-4	3-UNIMOD:213	ms_run[1]:scan=1392	861.1	3	1880.84122	627.61871	K	V	131	143
PSM	FVKKPDDGKMK	-256_453	Q9CPU0	1	Mouse_09-2020	null	[MS,MS:1001208,SEQUEST,]	3.0e-3	10-UNIMOD:35,3-UNIMOD:213	ms_run[1]:scan=708	507.9	3	1849.75888	617.25790	K	L	149	160
PSM	KGKQTMQVDEHARPQTTLEQLQKLPSVFKK	-256_14010	Q8BWT1	1	Mouse_09-2020	null	[MS,MS:1001208,SEQUEST,]	8.9e-4	6-UNIMOD:35,3-UNIMOD:213	ms_run[1]:scan=2859	1617.7	6	4050.96069	675.99786	K	G	212	242
PSM	LSDGHFIPILGFGTYAPQEVPKSKATEATK	-256_24618	P70694	1	Mouse_09-2020	null	[MS,MS:1001208,SEQUEST,]	8.9e-4	30-UNIMOD:213	ms_run[1]:scan=4627	2531.7	4	3743.73940	936.69031	R	A	10	40
PSM	AVVKLEGDNK	-256_5464	P12710	1	Mouse_09-2020	null	[MS,MS:1001208,SEQUEST,]	8.9e-4	4-UNIMOD:213	ms_run[1]:scan=1515	924.4	2	1613.66167	807.33404	K	V	81	91
PSM	THLKTLGEK	-256_3423	Q00623	1	Mouse_09-2020	null	[MS,MS:1001208,SEQUEST,]	5.4e-4	4-UNIMOD:213	ms_run[1]:scan=1190	757.0	3	1567.65287	523.22329	K	R	219	228
PSM	AGVKINPK	-256_4093	P26443	1	Mouse_09-2020	null	[MS,MS:1001208,SEQUEST,]	2.1e-2	4-UNIMOD:213	ms_run[1]:scan=1294	810.8	3	1367.57224	456.53006	K	Y	184	192
PSM	VYFKDTHPKFPAGGK	-256_8077	Q9DCN2	1	Mouse_09-2020	null	[MS,MS:1001208,SEQUEST,]	5.4e-4	4-UNIMOD:213	ms_run[1]:scan=1921	1133.6	4	2232.95669	558.99334	K	S	112	127
PSM	AVGKVIPELNGK	-256_11927	A0A1D5RLD8	1	Mouse_09-2020	null	[MS,MS:1001208,SEQUEST,]	5.4e-4	4-UNIMOD:213	ms_run[1]:scan=2532	1448.8	3	1765.79349	589.26890	K	T	214	226
PSM	TGNKIRYNSK	-256_1397	P62892	1	Mouse_09-2020	null	[MS,MS:1001208,SEQUEST,]	5.3e-3	4-UNIMOD:213	ms_run[1]:scan=868	590.9	3	1721.70353	574.57299	K	R	31	41
PSM	RHQKVVEIAPATHLDPQLR	-256_9514	G5E8R3	1	Mouse_09-2020	null	[MS,MS:1001208,SEQUEST,]	5.4e-4	4-UNIMOD:213	ms_run[1]:scan=2145	1249.3	4	2749.29775	688.07973	R	R	270	289
PSM	AVGKVIPELNGK	-256_12052	A0A1D5RLD8	1	Mouse_09-2020	null	[MS,MS:1001208,SEQUEST,]	5.4e-4	4-UNIMOD:213	ms_run[1]:scan=2551	1458.7	2	1765.79509	883.39972	K	T	214	226
PSM	GLEKAGLLTK	-256_9930	Q91YI0	1	Mouse_09-2020	null	[MS,MS:1001208,SEQUEST,]	3.3e-2	4-UNIMOD:213	ms_run[1]:scan=2214	1284.7	2	1570.69145	785.84933	R	E	48	58
PSM	KAKKPAVVAK	-256_236	A0A087WS46	1	Mouse_09-2020	null	[MS,MS:1001208,SEQUEST,]	1.5e-3	4-UNIMOD:213	ms_run[1]:scan=669	488.2	3	1580.75992	527.59143	K	S	89	99
PSM	LLRKSILQR	-256_30334	E9Q1F7	1	Mouse_09-2020	null	[MS,MS:1001208,SEQUEST,]	3.0e-3	4-UNIMOD:213	ms_run[1]:scan=5799	3114.9	2	1667.80217	834.40514	K	K	97	106
PSM	AGVKINPK	-256_4009	P26443	1	Mouse_09-2020	null	[MS,MS:1001208,SEQUEST,]	1.9e-2	4-UNIMOD:213	ms_run[1]:scan=1279	803.0	2	1367.57536	684.29145	K	Y	184	192
PSM	VFGKGNPTK	-256_3399	Q8C196	1	Mouse_09-2020	null	[MS,MS:1001208,SEQUEST,]	2.3e-2	4-UNIMOD:213	ms_run[1]:scan=1185	754.5	3	1488.59580	496.86885	K	V	211	220
PSM	AVVKLEGDNK	-256_5407	P12710	1	Mouse_09-2020	null	[MS,MS:1001208,SEQUEST,]	4.8e-3	4-UNIMOD:213	ms_run[1]:scan=1504	918.7	3	1613.66104	538.55845	K	V	81	91
PSM	NIGKTLVTR	-256_7487	P97351	1	Mouse_09-2020	null	[MS,MS:1001208,SEQUEST,]	7.0e-3	4-UNIMOD:213	ms_run[1]:scan=1832	1087.6	3	1542.66996	514.89529	R	Q	43	52
PSM	VFGKGNPTK	-256_3393	Q8C196	1	Mouse_09-2020	null	[MS,MS:1001208,SEQUEST,]	5.0e-3	4-UNIMOD:213	ms_run[1]:scan=1184	753.9	2	1488.59319	744.79964	K	V	211	220
PSM	NIGKTLVTR	-256_7512	P97351	1	Mouse_09-2020	null	[MS,MS:1001208,SEQUEST,]	8.9e-4	4-UNIMOD:213	ms_run[1]:scan=1835	1089.3	2	1542.67131	771.83930	R	Q	43	52
PSM	ALVKPQAIKPK	-256_5404	A0A1L1SS27	1	Mouse_09-2020	null	[MS,MS:1001208,SEQUEST,]	4.5e-3	4-UNIMOD:213	ms_run[1]:scan=1503	918.2	3	1733.83792	578.61776	K	P	74	85
PSM	EAHKSEIAHRYNDLGEQHFK	-256_5840	P07724	1	Mouse_09-2020	null	[MS,MS:1001208,SEQUEST,]	5.0e-3	4-UNIMOD:213	ms_run[1]:scan=1571	953.5	5	2950.23267	590.85193	R	L	25	45
PSM	VGLKAPGIIPR	-256_16324	Q03265	1	Mouse_09-2020	null	[MS,MS:1001208,SEQUEST,]	1.2e-3	4-UNIMOD:213	ms_run[1]:scan=3240	1814.4	3	1661.78006	554.59858	R	S	172	183
PSM	EGAKYVSHGATGK	-256_1583	P16460	1	Mouse_09-2020	null	[MS,MS:1001208,SEQUEST,]	5.4e-4	4-UNIMOD:213	ms_run[1]:scan=899	606.8	3	1845.71866	615.91167	R	N	109	122
PSM	SIAKEGFEK	-256_5698	P63038	1	Mouse_09-2020	null	[MS,MS:1001208,SEQUEST,]	3.0e-3	4-UNIMOD:213	ms_run[1]:scan=1551	943.2	2	1549.59734	775.30221	R	S	122	131
PSM	EASKSGQASAKPNLR	-256_1956	Q9DBM2	1	Mouse_09-2020	null	[MS,MS:1001208,SEQUEST,]	5.4e-4	4-UNIMOD:213	ms_run[1]:scan=957	637.0	3	2084.88205	695.63145	K	S	345	360
PSM	YTQKAPQVSTPTLVEAAR	-256_13849	P07724	1	Mouse_09-2020	null	[MS,MS:1001208,SEQUEST,]	5.4e-4	4-UNIMOD:213	ms_run[1]:scan=2835	1605.2	3	2501.11319	834.37516	R	L	435	453
PSM	AFGKTVAHIQTVQHK	-256_5925	A0A0R4J083	1	Mouse_09-2020	null	[MS,MS:1001208,SEQUEST,]	5.0e-3	4-UNIMOD:213	ms_run[1]:scan=1586	961.0	4	2205.98574	552.25151	K	A	319	334
PSM	FVKKPDDGKMK	-256_452	Q9CPU0	1	Mouse_09-2020	null	[MS,MS:1001208,SEQUEST,]	1.2e-2	10-UNIMOD:35,4-UNIMOD:213	ms_run[1]:scan=708	507.9	3	1849.75888	617.25790	K	L	149	160
PSM	LTEKQAQYLGMPINGPFKPDHYRY	-256_17621	P50247	1	Mouse_09-2020	null	[MS,MS:1001208,SEQUEST,]	8.9e-4	11-UNIMOD:35,4-UNIMOD:213	ms_run[1]:scan=3446	1920.8	4	3423.48501	856.62809	K	0	409	433
PSM	TIEKFEKEAAEMGK	-256_9090	P10126	1	Mouse_09-2020	null	[MS,MS:1001208,SEQUEST,]	8.2e-3	12-UNIMOD:35,4-UNIMOD:213	ms_run[1]:scan=2078	1214.7	3	2167.86582	723.29334	R	S	38	52
PSM	VFADKLPKIQDR	-256_12153	Q9R0H0	1	Mouse_09-2020	null	[MS,MS:1001208,SEQUEST,]	8.9e-4	5-UNIMOD:213	ms_run[1]:scan=2566	1466.3	3	1970.87876	657.63061	K	V	538	550
PSM	NDYVKALPGHLKPFETLLSQNQGGK	-256_24645	P19157	1	Mouse_09-2020	null	[MS,MS:1001208,SEQUEST,]	5.4e-4	5-UNIMOD:213	ms_run[1]:scan=4631	2533.9	4	3295.52089	824.63507	K	F	117	142
PSM	SDFGKFVLSSGK	-256_18694	P14211	1	Mouse_09-2020	null	[MS,MS:1001208,SEQUEST,]	5.4e-4	5-UNIMOD:213	ms_run[1]:scan=3633	2017.5	3	1812.72470	604.91290	K	Y	44	56
PSM	AAWGKIGGHGAEYGAEALER	-256_15603	Q91VB8	1	Mouse_09-2020	null	[MS,MS:1001208,SEQUEST,]	5.4e-4	5-UNIMOD:213	ms_run[1]:scan=3118	1751.3	3	2584.06784	862.02664	K	F	13	33
PSM	TVDSKSLFHYR	-256_10808	Q8C196	1	Mouse_09-2020	null	[MS,MS:1001208,SEQUEST,]	5.4e-4	5-UNIMOD:213	ms_run[1]:scan=2352	1356.1	3	1893.75766	631.92380	R	Y	1482	1493
PSM	HQPHKVTQYK	-256_565	A0A2I3BPG9	1	Mouse_09-2020	null	[MS,MS:1001208,SEQUEST,]	9.3e-3	5-UNIMOD:213	ms_run[1]:scan=726	517.4	4	1806.73745	452.43947	K	G	18	28
PSM	AEPAKIDAFRASLSK	-256_12387	P09411	1	Mouse_09-2020	null	[MS,MS:1001208,SEQUEST,]	4.8e-3	5-UNIMOD:213	ms_run[1]:scan=2604	1485.9	3	2144.93991	715.65196	K	G	142	157
PSM	AGIPKGVVNILPGSGSLVGQR	-256_26848	Q8R0Y6	1	Mouse_09-2020	null	[MS,MS:1001208,SEQUEST,]	1.5e-3	5-UNIMOD:213	ms_run[1]:scan=5025	2737.4	3	2560.23209	854.08220	K	S	616	637
PSM	LDGVKEKALVSSVR	-256_9453	P07724	1	Mouse_09-2020	null	[MS,MS:1001208,SEQUEST,]	5.4e-4	5-UNIMOD:213	ms_run[1]:scan=2136	1244.4	3	2041.93686	681.31669	K	R	206	220
PSM	AIGVKPPRGILLYGPPGTGK	-256_20287	Q01853	1	Mouse_09-2020	null	[MS,MS:1001208,SEQUEST,]	5.4e-4	5-UNIMOD:213	ms_run[1]:scan=3893	2152.2	3	2532.24405	844.75190	K	L	232	252
PSM	NVPFKIVR	-256_14054	P38647	1	Mouse_09-2020	null	[MS,MS:1001208,SEQUEST,]	5.5e-3	5-UNIMOD:213	ms_run[1]:scan=2867	1621.7	2	1513.66106	757.33365	K	S	139	147
PSM	TLNVKPLVTHRFPLEK	-256_15376	Q64442	1	Mouse_09-2020	null	[MS,MS:1001208,SEQUEST,]	5.4e-4	5-UNIMOD:213	ms_run[1]:scan=3080	1731.8	4	2433.17202	609.04864	K	V	315	331
PSM	VWPHKDYPLIPVGK	-256_17075	P24270	1	Mouse_09-2020	null	[MS,MS:1001208,SEQUEST,]	1.5e-3	5-UNIMOD:213	ms_run[1]:scan=3358	1875.3	3	2189.98148	730.66555	K	V	302	316
PSM	AEPAKIDAFR	-256_9862	P09411	1	Mouse_09-2020	null	[MS,MS:1001208,SEQUEST,]	8.9e-4	5-UNIMOD:213	ms_run[1]:scan=2202	1278.5	3	1658.66013	553.55857	K	S	142	152
PSM	VHHAKTTKPQAQPER	-256_188	A0A494BA61	1	Mouse_09-2020	null	[MS,MS:1001208,SEQUEST,]	1.2e-3	5-UNIMOD:213	ms_run[1]:scan=658	482.5	4	2268.98769	568.00323	K	K	49	64
PSM	TLPQKIQELKGSQDK	-256_9631	Q8QZR3	1	Mouse_09-2020	null	[MS,MS:1001208,SEQUEST,]	5.4e-4	5-UNIMOD:213	ms_run[1]:scan=2166	1260.1	3	2254.01548	752.00993	K	A	540	555
PSM	EGYLKIGASTQAAQR	-256_10813	Q8VCT4	1	Mouse_09-2020	null	[MS,MS:1001208,SEQUEST,]	5.4e-4	5-UNIMOD:213	ms_run[1]:scan=2353	1356.6	3	2133.90049	711.97159	K	K	522	537
PSM	KVVAKKPAEKKPTTEEK	-256_244	Q9D8E6	1	Mouse_09-2020	null	[MS,MS:1001208,SEQUEST,]	7.2e-3	5-UNIMOD:213	ms_run[1]:scan=673	489.8	4	2452.18813	613.80257	K	P	399	416
PSM	LVQTKAILNYIASK	-256_26368	P30115	1	Mouse_09-2020	null	[MS,MS:1001208,SEQUEST,]	5.4e-4	5-UNIMOD:213	ms_run[1]:scan=4934	2690.4	3	2102.99320	701.66896	K	N	65	79
PSM	GVPVKVTNIKDGTTR	-256_7021	P16460	1	Mouse_09-2020	null	[MS,MS:1001208,SEQUEST,]	5.4e-4	5-UNIMOD:213	ms_run[1]:scan=1756	1048.4	3	2125.96927	709.32748	K	T	230	245
PSM	IEVVKAGDLGVDLTSK	-256_21380	Q9DCW4	1	Mouse_09-2020	null	[MS,MS:1001208,SEQUEST,]	5.4e-4	5-UNIMOD:213	ms_run[1]:scan=4075	2246.1	3	2184.98435	728.99903	K	S	206	222
PSM	AHLEKVRSYVLK	-256_6965	Q8BH00	1	Mouse_09-2020	null	[MS,MS:1001208,SEQUEST,]	4.9e-2	5-UNIMOD:213	ms_run[1]:scan=1746	1043.4	4	1983.91079	496.73269	K	Q	333	345
PSM	AYFEKTHEQLTPLVR	-256_14209	P09813	1	Mouse_09-2020	null	[MS,MS:1001208,SEQUEST,]	5.4e-4	5-UNIMOD:213	ms_run[1]:scan=2891	1634.3	3	2373.03220	791.68192	K	A	63	78
PSM	GKDIKGVSEIVHEGK	-256_6735	P12710	1	Mouse_09-2020	null	[MS,MS:1001208,SEQUEST,]	5.4e-4	5-UNIMOD:213	ms_run[1]:scan=1711	1025.4	4	2136.93789	534.98952	K	I	32	47
PSM	GKDIKGVSEIVHEGK	-256_6845	P12710	1	Mouse_09-2020	null	[MS,MS:1001208,SEQUEST,]	5.4e-4	5-UNIMOD:213	ms_run[1]:scan=1727	1033.7	3	2136.93473	712.98360	K	I	32	47
PSM	YQLDKDGVVLFKK	-256_16299	P09103	1	Mouse_09-2020	null	[MS,MS:1001208,SEQUEST,]	1.2e-3	5-UNIMOD:213	ms_run[1]:scan=3234	1811.5	3	2093.93442	698.64967	K	D	198	211
PSM	YAQVKPDGTYVKPLSNK	-256_8444	Q9R0H0	1	Mouse_09-2020	null	[MS,MS:1001208,SEQUEST,]	5.0e-3	5-UNIMOD:213	ms_run[1]:scan=1982	1164.9	3	2449.07645	817.03273	K	T	256	273
PSM	AIGVKPPRGILLYGPPGTGK	-256_20551	Q01853	1	Mouse_09-2020	null	[MS,MS:1001208,SEQUEST,]	5.4e-4	5-UNIMOD:213	ms_run[1]:scan=3937	2174.9	4	2532.23745	633.81575	K	L	232	252
PSM	ETKIKGKSGRFFTVK	-256_24845	Q91YQ5	1	Mouse_09-2020	null	[MS,MS:1001208,SEQUEST,]	2.6e-2	5-UNIMOD:213,7-UNIMOD:213	ms_run[1]:scan=4666	2551.8	3	2808.12705	936.71260	R	P	103	118
PSM	IIRDKGTMLGK	-256_3183	Q8C196	1	Mouse_09-2020	null	[MS,MS:1001208,SEQUEST,]	2.3e-2	8-UNIMOD:35,5-UNIMOD:213	ms_run[1]:scan=1152	737.4	3	1788.77616	596.92989	K	E	172	183
PSM	TEIREKLAK	-256_3415	P62849	1	Mouse_09-2020	null	[MS,MS:1001208,SEQUEST,]	2.0e-2	6-UNIMOD:213	ms_run[1]:scan=1188	756.2	3	1628.70792	543.57422	K	Y	38	47
PSM	FNGTVKAENGK	-256_3225	A0A1D5RLD8	1	Mouse_09-2020	null	[MS,MS:1001208,SEQUEST,]	1.2e-3	6-UNIMOD:213	ms_run[1]:scan=1159	741.0	3	1705.66257	569.22548	K	V	54	65
PSM	LVINGKPITIFQERDPTNIK	-256_21668	A0A1D5RLD8	1	Mouse_09-2020	null	[MS,MS:1001208,SEQUEST,]	5.4e-4	6-UNIMOD:213	ms_run[1]:scan=4124	2271.6	3	2837.36808	946.45934	K	G	65	85
PSM	NTILVKWLPQNDLLGHPK	-256_27208	Q63886	1	Mouse_09-2020	null	[MS,MS:1001208,SEQUEST,]	1.2e-3	6-UNIMOD:213	ms_run[1]:scan=5095	2772.6	3	2627.24466	876.41881	K	R	350	368
PSM	LAEKEKVDLLFLGK	-256_20896	Q9DCW4	1	Mouse_09-2020	null	[MS,MS:1001208,SEQUEST,]	4.5e-3	6-UNIMOD:213	ms_run[1]:scan=3993	2203.9	3	2144.01487	715.34073	K	A	111	125
PSM	AFEDEKKAR	-256_1554	P50580	1	Mouse_09-2020	null	[MS,MS:1001208,SEQUEST,]	8.2e-3	6-UNIMOD:213	ms_run[1]:scan=894	604.2	3	1634.62314	545.54644	R	G	282	291
PSM	KGVPVKVTNIK	-256_6410	P16460	1	Mouse_09-2020	null	[MS,MS:1001208,SEQUEST,]	1.2e-3	6-UNIMOD:213	ms_run[1]:scan=1661	1000.0	3	1723.81766	575.27751	K	G	229	240
PSM	ITSVAKALGVNTVGAQTLK	-256_21235	Q8VBT2	1	Mouse_09-2020	null	[MS,MS:1001208,SEQUEST,]	3.5e-2	6-UNIMOD:213	ms_run[1]:scan=4051	2233.7	3	2412.15561	804.72390	K	F	216	235
PSM	ALVSTKWLAESIR	-256_27033	P52196	1	Mouse_09-2020	null	[MS,MS:1001208,SEQUEST,]	8.9e-4	6-UNIMOD:213	ms_run[1]:scan=5058	2754.3	3	2014.90482	672.30602	R	G	9	22
PSM	KVVAKKPAEKKPTTEEK	-256_243	Q9D8E6	1	Mouse_09-2020	null	[MS,MS:1001208,SEQUEST,]	7.0e-3	6-UNIMOD:213	ms_run[1]:scan=673	489.8	4	2452.18813	613.80257	K	P	399	416
PSM	KGVPVKVTNIKDGTTR	-256_5181	P16460	1	Mouse_09-2020	null	[MS,MS:1001208,SEQUEST,]	5.4e-4	6-UNIMOD:213	ms_run[1]:scan=1467	899.6	4	2254.06533	564.27117	K	T	229	245
PSM	AATALKDVVK	-256_8311	Q3TML0	1	Mouse_09-2020	null	[MS,MS:1001208,SEQUEST,]	3.4e-2	6-UNIMOD:213	ms_run[1]:scan=1960	1153.7	2	1556.67851	778.84150	K	G	73	83
PSM	VISTTKAPAAIGPYSQAVQVDR	-256_16822	P52760	1	Mouse_09-2020	null	[MS,MS:1001208,SEQUEST,]	5.4e-4	6-UNIMOD:213	ms_run[1]:scan=3320	1855.9	3	2813.29227	938.43508	K	I	8	30
PSM	GLADRKVSAK	-256_2506	Q8BMS1	1	Mouse_09-2020	null	[MS,MS:1001208,SEQUEST,]	3.2e-2	6-UNIMOD:213	ms_run[1]:scan=1041	680.3	3	1585.67832	529.23056	K	S	250	260
PSM	TQDPAKAPNSPDVLEIEFKK	-256_17383	P16460	1	Mouse_09-2020	null	[MS,MS:1001208,SEQUEST,]	2.8e-3	6-UNIMOD:213	ms_run[1]:scan=3407	1900.7	3	2768.22580	923.41205	K	V	210	230
PSM	KPAEKKPTTEEKKPAA	-256_270	Q9D8E6	1	Mouse_09-2020	null	[MS,MS:1001208,SEQUEST,]	2.7e-2	6-UNIMOD:213	ms_run[1]:scan=677	491.9	3	2294.04782	765.35370	K	0	404	420
PSM	GQQIGKVVQVYRK	-256_7868	B1ARA3	1	Mouse_09-2020	null	[MS,MS:1001208,SEQUEST,]	5.4e-4	6-UNIMOD:213	ms_run[1]:scan=1890	1117.8	3	2043.94150	681.98528	K	Y	64	77
PSM	LEGDNKMVTTFKGIK	-256_8054	P12710	1	Mouse_09-2020	null	[MS,MS:1001208,SEQUEST,]	5.4e-4	7-UNIMOD:35,6-UNIMOD:213	ms_run[1]:scan=1918	1132.1	3	2237.95658	746.65650	K	V	85	100
PSM	RYEEIVKEVSTYIKK	-256_19089	P10126	1	Mouse_09-2020	null	[MS,MS:1001208,SEQUEST,]	2.6e-2	7-UNIMOD:213	ms_run[1]:scan=3695	2049.8	3	2426.10532	809.37287	K	G	166	181
PSM	RYEEIVKEVSTYIK	-256_25332	P10126	1	Mouse_09-2020	null	[MS,MS:1001208,SEQUEST,]	5.3e-3	7-UNIMOD:213	ms_run[1]:scan=4751	2595.9	3	2298.01096	766.67455	K	I	166	180
PSM	KAATALKDVVK	-256_5756	Q3TML0	1	Mouse_09-2020	null	[MS,MS:1001208,SEQUEST,]	3.0e-3	7-UNIMOD:213	ms_run[1]:scan=1559	947.2	3	1684.77134	562.26175	K	G	72	83
PSM	IQALLDKYNAEKPK	-256_9391	P24270	1	Mouse_09-2020	null	[MS,MS:1001208,SEQUEST,]	5.4e-4	7-UNIMOD:213	ms_run[1]:scan=2127	1239.8	3	2171.97818	724.66398	R	A	493	507
PSM	FAGPYDKGEYSPSVQK	-256_10274	A0A0G2JG44	1	Mouse_09-2020	null	[MS,MS:1001208,SEQUEST,]	5.4e-4	7-UNIMOD:213	ms_run[1]:scan=2265	1311.2	3	2313.91184	771.97488	K	L	197	213
PSM	NLGTIAKSGTSEFLNK	-256_18803	P08113	1	Mouse_09-2020	null	[MS,MS:1001208,SEQUEST,]	5.4e-4	7-UNIMOD:213	ms_run[1]:scan=3648	2025.3	3	2220.95890	740.99065	K	T	162	178
PSM	AFEDEKKAR	-256_1555	P50580	1	Mouse_09-2020	null	[MS,MS:1001208,SEQUEST,]	8.2e-3	7-UNIMOD:213	ms_run[1]:scan=894	604.2	3	1634.62314	545.54644	R	G	282	291
PSM	GVVVLAKSFSEK	-256_14971	P70694	1	Mouse_09-2020	null	[MS,MS:1001208,SEQUEST,]	7.2e-3	7-UNIMOD:213	ms_run[1]:scan=3017	1699.2	3	1804.79624	602.26879	R	I	264	276
PSM	ALPGHLKPFETLLSQNQGGK	-256_22581	P19157	1	Mouse_09-2020	null	[MS,MS:1001208,SEQUEST,]	5.4e-4	7-UNIMOD:213	ms_run[1]:scan=4275	2349.5	4	2676.21816	669.81093	K	F	122	142
PSM	SLGLYGKNQR	-256_7042	P19157	1	Mouse_09-2020	null	[MS,MS:1001208,SEQUEST,]	5.0e-3	7-UNIMOD:213	ms_run[1]:scan=1759	1050.2	2	1676.68523	838.84511	R	A	76	86
PSM	SSALASKATGYPLAFIAAK	-256_26359	Q8C196	1	Mouse_09-2020	null	[MS,MS:1001208,SEQUEST,]	5.4e-4	7-UNIMOD:213	ms_run[1]:scan=4933	2689.9	3	2408.09488	803.36935	R	A	722	741
PSM	VVRASFK	-256_4499	P16015	1	Mouse_09-2020	null	[MS,MS:1001208,SEQUEST,]	3.0e-3	7-UNIMOD:213	ms_run[1]:scan=1359	844.2	2	1347.55071	674.27834	R	0	254	261
PSM	TEWLDGKHVVFGK	-256_16548	P17742	1	Mouse_09-2020	null	[MS,MS:1001208,SEQUEST,]	8.9e-4	7-UNIMOD:213	ms_run[1]:scan=3276	1833.2	3	2056.85630	686.29037	K	K	119	132
PSM	AIGNALKSWNETFHAR	-256_19928	Q9DCX2	1	Mouse_09-2020	null	[MS,MS:1001208,SEQUEST,]	5.4e-4	7-UNIMOD:213	ms_run[1]:scan=3835	2122.0	3	2355.99314	786.00177	K	A	26	42
PSM	FVRTDEKVER	-256_3440	Q91VS7	1	Mouse_09-2020	null	[MS,MS:1001208,SEQUEST,]	5.4e-4	7-UNIMOD:213	ms_run[1]:scan=1192	758.0	3	1819.74204	607.25191	K	R	62	72
PSM	FAELTLKAGIPK	-256_19587	Q8R0Y6	1	Mouse_09-2020	null	[MS,MS:1001208,SEQUEST,]	1.2e-3	7-UNIMOD:213	ms_run[1]:scan=3778	2092.5	2	1828.82964	914.91774	K	V	609	621
PSM	FAELTLKAGIPK	-256_19579	Q8R0Y6	1	Mouse_09-2020	null	[MS,MS:1001208,SEQUEST,]	7.7e-3	7-UNIMOD:213	ms_run[1]:scan=3777	2092.0	3	1828.82828	610.28092	K	V	609	621
PSM	IADGTVKREDIFYTSK	-256_11840	P70694	1	Mouse_09-2020	null	[MS,MS:1001208,SEQUEST,]	2.5e-3	7-UNIMOD:213	ms_run[1]:scan=2518	1441.7	3	2384.02201	795.34509	K	W	69	85
PSM	STHDYWKALVTK	-256_15654	Q9D819	1	Mouse_09-2020	null	[MS,MS:1001208,SEQUEST,]	8.9e-4	7-UNIMOD:213	ms_run[1]:scan=3126	1755.4	3	1989.81406	663.94297	K	T	222	234
PSM	ALPGHLKPFETLLSQNQGGK	-256_22456	P19157	1	Mouse_09-2020	null	[MS,MS:1001208,SEQUEST,]	5.4e-4	7-UNIMOD:213	ms_run[1]:scan=4256	2339.9	3	2676.22391	892.74548	K	F	122	142
PSM	TSWLDGKHVVFGK	-256_17182	P24369	1	Mouse_09-2020	null	[MS,MS:1001208,SEQUEST,]	8.9e-4	7-UNIMOD:213	ms_run[1]:scan=3375	1884.3	3	2014.84861	672.28685	K	L	159	172
PSM	VRGQTPKVAK	-256_843	A0A494BBA8	1	Mouse_09-2020	null	[MS,MS:1001208,SEQUEST,]	7.7e-3	7-UNIMOD:213	ms_run[1]:scan=769	539.6	3	1624.72409	542.24632	K	E	51	61
PSM	GALQHAKAFLK	-256_9774	Q8VCN5	1	Mouse_09-2020	null	[MS,MS:1001208,SEQUEST,]	3.0e-3	7-UNIMOD:213	ms_run[1]:scan=2188	1271.4	3	1724.75571	575.59009	K	L	319	330
PSM	RYEEIVKEVSTYIKK	-256_21016	P10126	1	Mouse_09-2020	null	[MS,MS:1001208,SEQUEST,]	5.4e-4	7-UNIMOD:213	ms_run[1]:scan=4012	2213.5	4	2426.10634	607.28147	K	G	166	181
PSM	LAEQYAKENGTK	-256_3881	P11725	1	Mouse_09-2020	null	[MS,MS:1001208,SEQUEST,]	1.5e-3	7-UNIMOD:213	ms_run[1]:scan=1259	792.7	3	1892.74674	631.58696	K	S	232	244
PSM	IGDFVVKKPMVLGHEAAGTVTK	-256_12188	Q64442	1	Mouse_09-2020	null	[MS,MS:1001208,SEQUEST,]	5.4e-4	10-UNIMOD:35,7-UNIMOD:213	ms_run[1]:scan=2571	1468.9	4	2854.32680	714.33661	R	G	57	79
PSM	LIGDAAKNQVAMNPTNTVFDAK	-256_16456	P63017	1	Mouse_09-2020	null	[MS,MS:1001208,SEQUEST,]	5.4e-4	12-UNIMOD:35,7-UNIMOD:213	ms_run[1]:scan=3262	1825.8	3	2875.23960	959.08383	R	L	50	72
PSM	TIEKFEKEAAEMGK	-256_9091	P10126	1	Mouse_09-2020	null	[MS,MS:1001208,SEQUEST,]	8.2e-3	12-UNIMOD:35,7-UNIMOD:213	ms_run[1]:scan=2078	1214.7	3	2167.86582	723.29334	R	S	38	52
PSM	SKDSVPKLVADFMAK	-256_18875	P00329	1	Mouse_09-2020	null	[MS,MS:1001208,SEQUEST,]	5.4e-4	13-UNIMOD:35,7-UNIMOD:213	ms_run[1]:scan=3660	2031.5	3	2192.93406	731.64934	K	F	325	340
PSM	VHHAKTTKPQAQPER	-256_185	A0A494BA61	1	Mouse_09-2020	null	[MS,MS:1001208,SEQUEST,]	1.2e-3	8-UNIMOD:213	ms_run[1]:scan=658	482.5	4	2268.98769	568.00323	K	K	49	64
PSM	ALDLDPSKTNVSGGAIALGHPLGGSGSR	-256_20369	Q8BWT1	1	Mouse_09-2020	null	[MS,MS:1001208,SEQUEST,]	5.4e-4	8-UNIMOD:213	ms_run[1]:scan=3908	2159.7	3	3188.44223	1063.48516	K	T	333	361
PSM	VKDGPGGKEATWVVDVK	-256_12203	P32020	1	Mouse_09-2020	null	[MS,MS:1001208,SEQUEST,]	8.9e-4	8-UNIMOD:213	ms_run[1]:scan=2573	1470.0	3	2326.01621	776.00993	K	G	463	480
PSM	IIAVDINKDKFAK	-256_11681	P00329	1	Mouse_09-2020	null	[MS,MS:1001208,SEQUEST,]	3.0e-3	8-UNIMOD:213	ms_run[1]:scan=2493	1428.7	3	2015.92252	672.64615	R	K	220	233
PSM	KQMMLLQKAKARIR	-256_138	E0CX24	1	Mouse_09-2020	null	[MS,MS:1001208,SEQUEST,]	3.0e-3	8-UNIMOD:213	ms_run[1]:scan=641	474.7	5	2256.08579	452.02394	K	R	35	49
PSM	GASIVEDKLVEDLKTR	-256_19363	P26443	1	Mouse_09-2020	null	[MS,MS:1001208,SEQUEST,]	5.4e-4	8-UNIMOD:213	ms_run[1]:scan=3740	2073.0	3	2314.03800	772.01697	R	S	77	93
PSM	YFHSRDYKNPVEFTGK	-256_9783	P97872	1	Mouse_09-2020	null	[MS,MS:1001208,SEQUEST,]	5.4e-4	8-UNIMOD:213	ms_run[1]:scan=2189	1272.0	4	2529.02846	633.01226	K	V	171	187
PSM	SFRNPLAK	-256_9639	P17182	1	Mouse_09-2020	null	[MS,MS:1001208,SEQUEST,]	4.6e-2	8-UNIMOD:213	ms_run[1]:scan=2167	1260.6	3	1473.59214	491.86896	R	0	427	435
PSM	FSGVYLEKEVVEK	-256_18824	P40936	1	Mouse_09-2020	null	[MS,MS:1001208,SEQUEST,]	3.0e-3	8-UNIMOD:213	ms_run[1]:scan=3651	2027.0	3	2067.87302	689.96192	K	I	212	225
PSM	IIAVDINKDKFAKAK	-256_8979	P00329	1	Mouse_09-2020	null	[MS,MS:1001208,SEQUEST,]	5.4e-4	8-UNIMOD:213	ms_run[1]:scan=2062	1206.2	3	2215.05759	739.02351	R	L	220	235
PSM	KILESDRKEPLFGISTGNIITGLAAGAK	-256_27340	Q8C196	1	Mouse_09-2020	null	[MS,MS:1001208,SEQUEST,]	5.4e-4	8-UNIMOD:213	ms_run[1]:scan=5120	2785.3	4	3440.68642	860.92702	K	Y	280	308
PSM	LYSEFLGKRPWFAGDK	-256_23661	P10649	1	Mouse_09-2020	null	[MS,MS:1001208,SEQUEST,]	5.4e-4	8-UNIMOD:213	ms_run[1]:scan=4462	2446.3	3	2455.05283	819.02217	K	T	137	153
PSM	SVSDYDGKLSSFK	-256_12670	P09103	1	Mouse_09-2020	null	[MS,MS:1001208,SEQUEST,]	1.2e-3	8-UNIMOD:213	ms_run[1]:scan=2648	1508.6	3	1973.75754	658.59037	K	A	266	279
PSM	LFAEAVQKSR	-256_7944	Q8C196	1	Mouse_09-2020	null	[MS,MS:1001208,SEQUEST,]	1.7e-2	8-UNIMOD:213	ms_run[1]:scan=1903	1124.5	2	1689.70366	845.35531	K	V	1472	1482
PSM	NYELHPDKYILK	-256_15010	F6Y6L6	1	Mouse_09-2020	null	[MS,MS:1001208,SEQUEST,]	1.5e-3	8-UNIMOD:213	ms_run[1]:scan=3023	1702.4	3	2073.87156	691.96214	K	Q	213	225
PSM	VAQEHFGKGK	-256_1520	Q921I1	1	Mouse_09-2020	null	[MS,MS:1001208,SEQUEST,]	2.4e-2	8-UNIMOD:213	ms_run[1]:scan=888	601.1	3	1641.64396	547.88679	K	K	288	298
PSM	LSARPKIK	-256_2942	P19157	1	Mouse_09-2020	null	[MS,MS:1001208,SEQUEST,]	1.4e-2	8-UNIMOD:213	ms_run[1]:scan=1116	718.9	2	1453.66155	727.33365	R	F	184	192
PSM	IARDEGSKAFFK	-256_7307	P51881	1	Mouse_09-2020	null	[MS,MS:1001208,SEQUEST,]	1.5e-2	8-UNIMOD:213	ms_run[1]:scan=1803	1072.8	3	1909.78690	637.26756	K	A	261	273
PSM	LVSLIGSKTQIPTQR	-256_16154	A0A1B0GS70	1	Mouse_09-2020	null	[MS,MS:1001208,SEQUEST,]	5.4e-4	8-UNIMOD:213	ms_run[1]:scan=3209	1798.4	3	2182.03269	728.01501	R	G	83	98
PSM	HAVSEGTKAVTK	-256_1427	Q64475	1	Mouse_09-2020	null	[MS,MS:1001208,SEQUEST,]	1.2e-3	8-UNIMOD:213	ms_run[1]:scan=874	593.9	3	1768.73343	590.24828	K	T	110	122
PSM	LIINSLYKNKEIFLR	-256_25366	P08113	1	Mouse_09-2020	null	[MS,MS:1001208,SEQUEST,]	5.5e-3	8-UNIMOD:213	ms_run[1]:scan=4757	2598.9	3	2405.17179	802.39371	K	L	88	103
PSM	FHVEEEGKGKDASGNKVK	-256_2260	P09411	1	Mouse_09-2020	null	[MS,MS:1001208,SEQUEST,]	5.4e-4	8-UNIMOD:213	ms_run[1]:scan=1005	661.7	4	2500.05337	625.76899	R	E	124	142
PSM	KFVRTDEKVER	-256_2699	Q91VS7	1	Mouse_09-2020	null	[MS,MS:1001208,SEQUEST,]	2.0e-2	8-UNIMOD:213	ms_run[1]:scan=1075	697.8	3	1947.83713	649.95023	K	R	61	72
PSM	VVFGLFGKTVPK	-256_24082	P24369	1	Mouse_09-2020	null	[MS,MS:1001208,SEQUEST,]	3.7e-2	8-UNIMOD:213	ms_run[1]:scan=4539	2486.2	3	1832.83902	611.61764	R	V	60	72
PSM	LEETYTNKDVDKALLK	-256_12791	P54869	1	Mouse_09-2020	null	[MS,MS:1001208,SEQUEST,]	5.4e-4	8-UNIMOD:213	ms_run[1]:scan=2667	1518.4	3	2421.06461	807.69227	K	S	343	359
PSM	IGDFVVKKPMVLGHEAAGTVTK	-256_12187	Q64442	1	Mouse_09-2020	null	[MS,MS:1001208,SEQUEST,]	5.4e-4	10-UNIMOD:35,8-UNIMOD:213	ms_run[1]:scan=2571	1468.9	4	2854.32680	714.33661	R	G	57	79
PSM	AAVSGLWGKVNADEVGGEALGR	-256_24671	A8DUK4	1	Mouse_09-2020	null	[MS,MS:1001208,SEQUEST,]	5.4e-4	9-UNIMOD:213	ms_run[1]:scan=4636	2536.3	3	2697.17466	899.72837	K	L	10	32
PSM	EWPANLDLKKELSEPSSTR	-256_21283	Q8C196	1	Mouse_09-2020	null	[MS,MS:1001208,SEQUEST,]	8.9e-4	9-UNIMOD:213	ms_run[1]:scan=4059	2238.0	3	2741.18167	914.40003	K	Y	832	851
PSM	VATRWDIQKYAR	-256_12235	O35490	1	Mouse_09-2020	null	[MS,MS:1001208,SEQUEST,]	5.4e-4	9-UNIMOD:213	ms_run[1]:scan=2579	1473.0	3	2047.87992	683.29774	R	A	275	287
PSM	YYTLEEIQKHKDSK	-256_7374	G5E850	1	Mouse_09-2020	null	[MS,MS:1001208,SEQUEST,]	2.6e-2	9-UNIMOD:213	ms_run[1]:scan=1814	1078.5	4	2322.96621	581.49744	K	T	11	25
[truncated: 134,942 more chars]
