# Supplementary material for: A Novel Spectral Annotation Strategy Streamlines Reporting of Mono-ADP-ribosylated Peptides Derived from Mouse Liver and Spleen in Response to IFN-γ
Source: Mol Cell Proteomics. 2021 Sep 28;21(4):100153. doi: 10.1016/j.mcpro.2021.100153 (PMC9014395; doi:10.1016/j.mcpro.2021.100153)
Supplement: Supplemental Data 18 [file mmc20.zip › mcpro_100153_mmc20.mzTab]

COM	This	line	serves	as	a	size	and	separator	hint	for	spreadsheet	applications.	-	-	-	-	-	-	-	-	-	-	-	-	-	-	-	-	-	-	-	-	-	-	-	-	-	-	-	-	-	-	-	-	-	-
COM	Report of a minimal "Summary Quantification report" Proteome Discoverer 2.4.1.15 experiment.
MTD	mzTab-Version	1.0.0
MTD	mzTag-mode	Summary
MTD	mzTab-type	Identification
MTD	description	Export of M:\PostDocAnalysis\01_Singh\SKuraoka\PD2.4.beta.p.08282020\CID_ColE\01_SK_MLiver_IFNgPilot_CID20%-(1).pdResult
MTD	ms_run[1]-location	file://M:\LumosIncomingRAWFiles(Previous)\07-2020\07-02-2020\01_SK_MLiver_IFNgPilot_CID20%.raw
MTD	protein_search_engine_score[1]	[MS,MS:1001155,SEQUEST:xcorr,]
MTD	protein_search_engine_score[2]	Sum PEP Score
MTD	psm_search_engine_score[1]	[MS,MS:1001491,percolator:Q value,]
MTD	fixed_mod[1]	[UNIMOD, UNIMOD:4, Carbamidomethyl, ]
MTD	variable_mod[1]	[UNIMOD, UNIMOD:35, Oxidation, ]
MTD	variable_mod[2]	[UNIMOD, UNIMOD:213, ADP-Ribosyl, ]
MTD	variable_mod[3]	[UNIMOD, UNIMOD:1, Acetyl, ]
MTD	assay[1]-ms_run_ref	ms_run[1]

PRH	accession	description	taxid	species	database	database_version	search_engine	best_search_engine_score[1]	best_search_engine_score[2]	ambiguity_members	modifications	protein_coverage
PRT	Q8C196	Carbamoyl-phosphate synthase [ammonia], mitochondrial OS=Mus musculus OX=10090 GN=Cps1 PE=1 SV=2	null	null	Mouse_09-2020	null	[MS,MS:1001208,SEQUEST,]	279.78	372.365	null	null	0.55
PRT	Q8R0Y6	Cytosolic 10-formyltetrahydrofolate dehydrogenase OS=Mus musculus OX=10090 GN=Aldh1l1 PE=1 SV=1	null	null	Mouse_09-2020	null	[MS,MS:1001208,SEQUEST,]	71.46	90.164	null	null	0.39
PRT	Q03265	ATP synthase subunit alpha, mitochondrial OS=Mus musculus OX=10090 GN=Atp5f1a PE=1 SV=1	null	null	Mouse_09-2020	null	[MS,MS:1001208,SEQUEST,]	61.40	70.739	null	null	0.46
PRT	P20029	Endoplasmic reticulum chaperone BiP OS=Mus musculus OX=10090 GN=Hspa5 PE=1 SV=3	null	null	Mouse_09-2020	null	[MS,MS:1001208,SEQUEST,]	82.08	109.979	null	null	0.46
PRT	P63017	Heat shock cognate 71 kDa protein OS=Mus musculus OX=10090 GN=Hspa8 PE=1 SV=1	null	null	Mouse_09-2020	null	[MS,MS:1001208,SEQUEST,]	94.36	113.914	null	null	0.45
PRT	P38647	Stress-70 protein, mitochondrial OS=Mus musculus OX=10090 GN=Hspa9 PE=1 SV=3	null	null	Mouse_09-2020	null	[MS,MS:1001208,SEQUEST,]	68.53	87.569	null	null	0.39
PRT	P32020	Non-specific lipid-transfer protein OS=Mus musculus OX=10090 GN=Scp2 PE=1 SV=3	null	null	Mouse_09-2020	null	[MS,MS:1001208,SEQUEST,]	65.81	97.769	null	null	0.37
PRT	P16015	Carbonic anhydrase 3 OS=Mus musculus OX=10090 GN=Ca3 PE=1 SV=3	null	null	Mouse_09-2020	null	[MS,MS:1001208,SEQUEST,]	116.56	113.946	null	null	0.71
PRT	P47738	Aldehyde dehydrogenase, mitochondrial OS=Mus musculus OX=10090 GN=Aldh2 PE=1 SV=1	null	null	Mouse_09-2020	null	[MS,MS:1001208,SEQUEST,]	83.68	87.217	null	null	0.43
PRT	P26443	Glutamate dehydrogenase 1, mitochondrial OS=Mus musculus OX=10090 GN=Glud1 PE=1 SV=1	null	null	Mouse_09-2020	null	[MS,MS:1001208,SEQUEST,]	62.72	71.093	null	null	0.40
PRT	P12710	Fatty acid-binding protein, liver OS=Mus musculus OX=10090 GN=Fabp1 PE=1 SV=2	null	null	Mouse_09-2020	null	[MS,MS:1001208,SEQUEST,]	59.60	81.114	null	null	0.77
PRT	O35490	Betaine--homocysteine S-methyltransferase 1 OS=Mus musculus OX=10090 GN=Bhmt PE=1 SV=1	null	null	Mouse_09-2020	null	[MS,MS:1001208,SEQUEST,]	54.87	62.532	null	null	0.51
PRT	P24270	Catalase OS=Mus musculus OX=10090 GN=Cat PE=1 SV=4	null	null	Mouse_09-2020	null	[MS,MS:1001208,SEQUEST,]	41.31	59.845	null	null	0.41
PRT	P16460	Argininosuccinate synthase OS=Mus musculus OX=10090 GN=Ass1 PE=1 SV=1	null	null	Mouse_09-2020	null	[MS,MS:1001208,SEQUEST,]	45.93	63.631	null	null	0.34
PRT	P50247	Adenosylhomocysteinase OS=Mus musculus OX=10090 GN=Ahcy PE=1 SV=3	null	null	Mouse_09-2020	null	[MS,MS:1001208,SEQUEST,]	61.44	79.105	null	null	0.41
PRT	Q8BMS1	Trifunctional enzyme subunit alpha, mitochondrial OS=Mus musculus OX=10090 GN=Hadha PE=1 SV=1	null	null	Mouse_09-2020	null	[MS,MS:1001208,SEQUEST,]	41.14	50.375	null	null	0.24
PRT	Q8BWT1	3-ketoacyl-CoA thiolase, mitochondrial OS=Mus musculus OX=10090 GN=Acaa2 PE=1 SV=3	null	null	Mouse_09-2020	null	[MS,MS:1001208,SEQUEST,]	62.03	84.325	null	null	0.55
PRT	P17182	Alpha-enolase OS=Mus musculus OX=10090 GN=Eno1 PE=1 SV=3	null	null	Mouse_09-2020	null	[MS,MS:1001208,SEQUEST,]	57.90	79.958	null	null	0.47
PRT	Q9R0H0	Peroxisomal acyl-coenzyme A oxidase 1 OS=Mus musculus OX=10090 GN=Acox1 PE=1 SV=5	null	null	Mouse_09-2020	null	[MS,MS:1001208,SEQUEST,]	66.25	80.968	null	null	0.38
PRT	P54869	Hydroxymethylglutaryl-CoA synthase, mitochondrial OS=Mus musculus OX=10090 GN=Hmgcs2 PE=1 SV=2	null	null	Mouse_09-2020	null	[MS,MS:1001208,SEQUEST,]	42.75	55.447	null	null	0.32
PRT	P08113	Endoplasmin OS=Mus musculus OX=10090 GN=Hsp90b1 PE=1 SV=2	null	null	Mouse_09-2020	null	[MS,MS:1001208,SEQUEST,]	57.92	66.055	null	null	0.25
PRT	Q91Y97	Fructose-bisphosphate aldolase B OS=Mus musculus OX=10090 GN=Aldob PE=1 SV=3	null	null	Mouse_09-2020	null	[MS,MS:1001208,SEQUEST,]	60.90	78.042	null	null	0.36
PRT	P09103	Protein disulfide-isomerase OS=Mus musculus OX=10090 GN=P4hb PE=1 SV=2	null	null	Mouse_09-2020	null	[MS,MS:1001208,SEQUEST,]	53.70	63.047	null	null	0.42
PRT	P63038	60 kDa heat shock protein, mitochondrial OS=Mus musculus OX=10090 GN=Hspd1 PE=1 SV=1	null	null	Mouse_09-2020	null	[MS,MS:1001208,SEQUEST,]	63.93	74.389	null	null	0.39
PRT	P56480	ATP synthase subunit beta, mitochondrial OS=Mus musculus OX=10090 GN=Atp5f1b PE=1 SV=2	null	null	Mouse_09-2020	null	[MS,MS:1001208,SEQUEST,]	70.28	91.813	null	null	0.43
PRT	P05202	Aspartate aminotransferase, mitochondrial OS=Mus musculus OX=10090 GN=Got2 PE=1 SV=1	null	null	Mouse_09-2020	null	[MS,MS:1001208,SEQUEST,]	63.45	54.937	null	null	0.40
PRT	P24549	Retinal dehydrogenase 1 OS=Mus musculus OX=10090 GN=Aldh1a1 PE=1 SV=5	null	null	Mouse_09-2020	null	[MS,MS:1001208,SEQUEST,]	82.90	115.294	null	null	0.45
PRT	P19157	Glutathione S-transferase P 1 OS=Mus musculus OX=10090 GN=Gstp1 PE=1 SV=2	null	null	Mouse_09-2020	null	[MS,MS:1001208,SEQUEST,]	100.77	87.784	null	null	0.62
PRT	P10126	Elongation factor 1-alpha 1 OS=Mus musculus OX=10090 GN=Eef1a1 PE=1 SV=3	null	null	Mouse_09-2020	null	[MS,MS:1001208,SEQUEST,]	69.80	68.140	null	null	0.29
PRT	P11725	Ornithine carbamoyltransferase, mitochondrial OS=Mus musculus OX=10090 GN=Otc PE=1 SV=1	null	null	Mouse_09-2020	null	[MS,MS:1001208,SEQUEST,]	48.08	62.665	null	null	0.45
PRT	Q9DBM2	Peroxisomal bifunctional enzyme OS=Mus musculus OX=10090 GN=Ehhadh PE=1 SV=4	null	null	Mouse_09-2020	null	[MS,MS:1001208,SEQUEST,]	46.34	55.401	null	null	0.30
PRT	O88844	Isocitrate dehydrogenase [NADP] cytoplasmic OS=Mus musculus OX=10090 GN=Idh1 PE=1 SV=2	null	null	Mouse_09-2020	null	[MS,MS:1001208,SEQUEST,]	48.08	58.597	null	null	0.47
PRT	P10649	Glutathione S-transferase Mu 1 OS=Mus musculus OX=10090 GN=Gstm1 PE=1 SV=2	null	null	Mouse_09-2020	null	[MS,MS:1001208,SEQUEST,]	74.47	71.915	null	null	0.56
PRT	Q61176	Arginase-1 OS=Mus musculus OX=10090 GN=Arg1 PE=1 SV=1	null	null	Mouse_09-2020	null	[MS,MS:1001208,SEQUEST,]	45.04	58.606	null	null	0.52
PRT	P07724	Albumin OS=Mus musculus OX=10090 GN=Alb PE=1 SV=3	null	null	Mouse_09-2020	null	[MS,MS:1001208,SEQUEST,]	55.54	68.369	null	null	0.24
PRT	Q9ET01	Glycogen phosphorylase, liver form OS=Mus musculus OX=10090 GN=Pygl PE=1 SV=4	null	null	Mouse_09-2020	null	[MS,MS:1001208,SEQUEST,]	48.64	59.503	null	null	0.23
PRT	G5E8R3	Pyruvate carboxylase OS=Mus musculus OX=10090 GN=Pcx PE=1 SV=1	null	null	Mouse_09-2020	null	[MS,MS:1001208,SEQUEST,]	38.49	39.116	null	null	0.19
PRT	Q05421	Cytochrome P450 2E1 OS=Mus musculus OX=10090 GN=Cyp2e1 PE=1 SV=1	null	null	Mouse_09-2020	null	[MS,MS:1001208,SEQUEST,]	33.60	38.244	null	null	0.26
PRT	Q91VB8	Alpha globin 1 OS=Mus musculus OX=10090 GN=Hba-a1 PE=1 SV=1	null	null	Mouse_09-2020	null	[MS,MS:1001208,SEQUEST,]	68.46	83.698	null	null	0.72
PRT	A0A1D5RLD8	Glyceraldehyde-3-phosphate dehydrogenase OS=Mus musculus OX=10090 GN=Gm10358 PE=1 SV=1	null	null	Mouse_09-2020	null	[MS,MS:1001208,SEQUEST,]	54.35	58.473	null	null	0.44
PRT	Q8QZT1	Acetyl-CoA acetyltransferase, mitochondrial OS=Mus musculus OX=10090 GN=Acat1 PE=1 SV=1	null	null	Mouse_09-2020	null	[MS,MS:1001208,SEQUEST,]	57.54	63.713	null	null	0.38
PRT	P35700	Peroxiredoxin-1 OS=Mus musculus OX=10090 GN=Prdx1 PE=1 SV=1	null	null	Mouse_09-2020	null	[MS,MS:1001208,SEQUEST,]	40.56	45.862	null	null	0.53
PRT	Q64374	Regucalcin OS=Mus musculus OX=10090 GN=Rgn PE=1 SV=1	null	null	Mouse_09-2020	null	[MS,MS:1001208,SEQUEST,]	47.96	63.322	null	null	0.43
PRT	P00329	Alcohol dehydrogenase 1 OS=Mus musculus OX=10090 GN=Adh1 PE=1 SV=2	null	null	Mouse_09-2020	null	[MS,MS:1001208,SEQUEST,]	30.74	37.935	null	null	0.36
PRT	P27773	Protein disulfide-isomerase A3 OS=Mus musculus OX=10090 GN=Pdia3 PE=1 SV=2	null	null	Mouse_09-2020	null	[MS,MS:1001208,SEQUEST,]	39.40	47.640	null	null	0.36
PRT	P30115	Glutathione S-transferase A3 OS=Mus musculus OX=10090 GN=Gsta3 PE=1 SV=2	null	null	Mouse_09-2020	null	[MS,MS:1001208,SEQUEST,]	28.37	43.992	null	null	0.49
PRT	A8DUK4	Beta-globin OS=Mus musculus OX=10090 GN=Hbb-bs PE=1 SV=1	null	null	Mouse_09-2020	null	[MS,MS:1001208,SEQUEST,]	74.46	75.623	null	null	0.82
PRT	Q8VCT4	Carboxylesterase 1D OS=Mus musculus OX=10090 GN=Ces1d PE=1 SV=1	null	null	Mouse_09-2020	null	[MS,MS:1001208,SEQUEST,]	29.92	38.920	null	null	0.27
PRT	Q9QXD6	Fructose-1,6-bisphosphatase 1 OS=Mus musculus OX=10090 GN=Fbp1 PE=1 SV=3	null	null	Mouse_09-2020	null	[MS,MS:1001208,SEQUEST,]	45.65	55.699	null	null	0.32
PRT	P08249	Malate dehydrogenase, mitochondrial OS=Mus musculus OX=10090 GN=Mdh2 PE=1 SV=3	null	null	Mouse_09-2020	null	[MS,MS:1001208,SEQUEST,]	22.57	32.088	null	null	0.43
PRT	Q9EQ20	Methylmalonate-semialdehyde dehydrogenase [acylating], mitochondrial OS=Mus musculus OX=10090 GN=Aldh6a1 PE=1 SV=1	null	null	Mouse_09-2020	null	[MS,MS:1001208,SEQUEST,]	43.38	51.303	null	null	0.36
PRT	Q9CPU0	Lactoylglutathione lyase OS=Mus musculus OX=10090 GN=Glo1 PE=1 SV=3	null	null	Mouse_09-2020	null	[MS,MS:1001208,SEQUEST,]	28.83	24.072	null	null	0.39
PRT	Q91YI0	Argininosuccinate lyase OS=Mus musculus OX=10090 GN=Asl PE=1 SV=1	null	null	Mouse_09-2020	null	[MS,MS:1001208,SEQUEST,]	33.84	33.880	null	null	0.23
PRT	O08601	Microsomal triglyceride transfer protein large subunit OS=Mus musculus OX=10090 GN=Mttp PE=1 SV=2	null	null	Mouse_09-2020	null	[MS,MS:1001208,SEQUEST,]	33.56	42.697	null	null	0.17
PRT	Q99LB7	Sarcosine dehydrogenase, mitochondrial OS=Mus musculus OX=10090 GN=Sardh PE=1 SV=1	null	null	Mouse_09-2020	null	[MS,MS:1001208,SEQUEST,]	27.25	30.490	null	null	0.14
PRT	P51660	Peroxisomal multifunctional enzyme type 2 OS=Mus musculus OX=10090 GN=Hsd17b4 PE=1 SV=3	null	null	Mouse_09-2020	null	[MS,MS:1001208,SEQUEST,]	27.42	40.870	null	null	0.20
PRT	Q9DBE0	Cysteine sulfinic acid decarboxylase OS=Mus musculus OX=10090 GN=Csad PE=1 SV=1	null	null	Mouse_09-2020	null	[MS,MS:1001208,SEQUEST,]	25.27	34.273	null	null	0.17
PRT	Q9JII6	Aldo-keto reductase family 1 member A1 OS=Mus musculus OX=10090 GN=Akr1a1 PE=1 SV=3	null	null	Mouse_09-2020	null	[MS,MS:1001208,SEQUEST,]	27.71	23.432	null	null	0.30
PRT	Q8VC30	Triokinase/FMN cyclase OS=Mus musculus OX=10090 GN=Tkfc PE=1 SV=1	null	null	Mouse_09-2020	null	[MS,MS:1001208,SEQUEST,]	27.70	27.764	null	null	0.26
PRT	P09411	Phosphoglycerate kinase 1 OS=Mus musculus OX=10090 GN=Pgk1 PE=1 SV=4	null	null	Mouse_09-2020	null	[MS,MS:1001208,SEQUEST,]	24.21	30.165	null	null	0.31
PRT	Q9DCW4	Electron transfer flavoprotein subunit beta OS=Mus musculus OX=10090 GN=Etfb PE=1 SV=3	null	null	Mouse_09-2020	null	[MS,MS:1001208,SEQUEST,]	31.30	36.519	null	null	0.44
PRT	P58252	Elongation factor 2 OS=Mus musculus OX=10090 GN=Eef2 PE=1 SV=2	null	null	Mouse_09-2020	null	[MS,MS:1001208,SEQUEST,]	15.51	22.973	null	null	0.11
PRT	P49429	4-hydroxyphenylpyruvate dioxygenase OS=Mus musculus OX=10090 GN=Hpd PE=1 SV=3	null	null	Mouse_09-2020	null	[MS,MS:1001208,SEQUEST,]	30.81	31.705	null	null	0.33
PRT	Q9DBT9	Dimethylglycine dehydrogenase, mitochondrial OS=Mus musculus OX=10090 GN=Dmgdh PE=1 SV=1	null	null	Mouse_09-2020	null	[MS,MS:1001208,SEQUEST,]	33.85	38.331	null	null	0.18
PRT	D3Z041	Long-chain-fatty-acid--CoA ligase 1 OS=Mus musculus OX=10090 GN=Acsl1 PE=1 SV=1	null	null	Mouse_09-2020	null	[MS,MS:1001208,SEQUEST,]	27.76	32.324	null	null	0.19
PRT	Q64433	10 kDa heat shock protein, mitochondrial OS=Mus musculus OX=10090 GN=Hspe1 PE=1 SV=2	null	null	Mouse_09-2020	null	[MS,MS:1001208,SEQUEST,]	14.32	22.476	null	null	0.82
PRT	P47911	60S ribosomal protein L6 OS=Mus musculus OX=10090 GN=Rpl6 PE=1 SV=3	null	null	Mouse_09-2020	null	[MS,MS:1001208,SEQUEST,]	11.45	16.554	null	null	0.30
PRT	P31786	Acyl-CoA-binding protein OS=Mus musculus OX=10090 GN=Dbi PE=1 SV=2	null	null	Mouse_09-2020	null	[MS,MS:1001208,SEQUEST,]	19.58	33.341	null	null	0.72
PRT	P35505	Fumarylacetoacetase OS=Mus musculus OX=10090 GN=Fah PE=1 SV=2	null	null	Mouse_09-2020	null	[MS,MS:1001208,SEQUEST,]	27.47	31.777	null	null	0.31
PRT	P24369	Peptidyl-prolyl cis-trans isomerase B OS=Mus musculus OX=10090 GN=Ppib PE=1 SV=2	null	null	Mouse_09-2020	null	[MS,MS:1001208,SEQUEST,]	16.46	23.228	null	null	0.51
PRT	Q99K67	Alpha-aminoadipic semialdehyde synthase, mitochondrial OS=Mus musculus OX=10090 GN=Aass PE=1 SV=1	null	null	Mouse_09-2020	null	[MS,MS:1001208,SEQUEST,]	26.08	32.279	null	null	0.12
PRT	Q9Z2V4	Phosphoenolpyruvate carboxykinase, cytosolic [GTP] OS=Mus musculus OX=10090 GN=Pck1 PE=1 SV=1	null	null	Mouse_09-2020	null	[MS,MS:1001208,SEQUEST,]	16.95	23.994	null	null	0.18
PRT	E9PWK1	Epoxide hydrolase OS=Mus musculus OX=10090 GN=Ephx1 PE=1 SV=1	null	null	Mouse_09-2020	null	[MS,MS:1001208,SEQUEST,]	19.56	23.783	null	null	0.26
PRT	Q9DB77	Cytochrome b-c1 complex subunit 2, mitochondrial OS=Mus musculus OX=10090 GN=Uqcrc2 PE=1 SV=1	null	null	Mouse_09-2020	null	[MS,MS:1001208,SEQUEST,]	17.28	23.351	null	null	0.25
PRT	P97872	Flavin-containing monooxygenase 5 OS=Mus musculus OX=10090 GN=Fmo5 PE=1 SV=4	null	null	Mouse_09-2020	null	[MS,MS:1001208,SEQUEST,]	20.52	23.905	null	null	0.16
PRT	P17751	Triosephosphate isomerase OS=Mus musculus OX=10090 GN=Tpi1 PE=1 SV=4	null	null	Mouse_09-2020	null	[MS,MS:1001208,SEQUEST,]	14.03	16.603	null	null	0.33
PRT	P52196	Thiosulfate sulfurtransferase OS=Mus musculus OX=10090 GN=Tst PE=1 SV=3	null	null	Mouse_09-2020	null	[MS,MS:1001208,SEQUEST,]	20.46	20.901	null	null	0.31
PRT	Q64442	Sorbitol dehydrogenase OS=Mus musculus OX=10090 GN=Sord PE=1 SV=3	null	null	Mouse_09-2020	null	[MS,MS:1001208,SEQUEST,]	21.52	31.388	null	null	0.26
PRT	P14152	Malate dehydrogenase, cytoplasmic OS=Mus musculus OX=10090 GN=Mdh1 PE=1 SV=3	null	null	Mouse_09-2020	null	[MS,MS:1001208,SEQUEST,]	20.85	23.777	null	null	0.20
PRT	Q9DB20	ATP synthase subunit O, mitochondrial OS=Mus musculus OX=10090 GN=Atp5po PE=1 SV=1	null	null	Mouse_09-2020	null	[MS,MS:1001208,SEQUEST,]	32.64	37.122	null	null	0.41
PRT	Q8CHT0	Delta-1-pyrroline-5-carboxylate dehydrogenase, mitochondrial OS=Mus musculus OX=10090 GN=Aldh4a1 PE=1 SV=3	null	null	Mouse_09-2020	null	[MS,MS:1001208,SEQUEST,]	20.04	22.496	null	null	0.17
PRT	G5E850	Cytochrome b5 OS=Mus musculus OX=10090 GN=Cyb5a PE=1 SV=1	null	null	Mouse_09-2020	null	[MS,MS:1001208,SEQUEST,]	26.34	34.392	null	null	0.77
PRT	G3X982	Aldehyde oxidase 3 OS=Mus musculus OX=10090 GN=Aox3 PE=1 SV=1	null	null	Mouse_09-2020	null	[MS,MS:1001208,SEQUEST,]	17.52	18.752	null	null	0.09
PRT	P28271	Cytoplasmic aconitate hydratase OS=Mus musculus OX=10090 GN=Aco1 PE=1 SV=3	null	null	Mouse_09-2020	null	[MS,MS:1001208,SEQUEST,]	28.92	34.654	null	null	0.10
PRT	P62897	Cytochrome c, somatic OS=Mus musculus OX=10090 GN=Cycs PE=1 SV=2	null	null	Mouse_09-2020	null	[MS,MS:1001208,SEQUEST,]	13.21	16.619	null	null	0.52
PRT	E0CXN5	Glycerol-3-phosphate dehydrogenase [NAD(+)] OS=Mus musculus OX=10090 GN=Gpd1 PE=1 SV=1	null	null	Mouse_09-2020	null	[MS,MS:1001208,SEQUEST,]	15.50	21.237	null	null	0.28
PRT	P40142	Transketolase OS=Mus musculus OX=10090 GN=Tkt PE=1 SV=1	null	null	Mouse_09-2020	null	[MS,MS:1001208,SEQUEST,]	21.55	24.743	null	null	0.16
PRT	A0A1B0GSR9	L-lactate dehydrogenase OS=Mus musculus OX=10090 GN=Ldha PE=1 SV=1	null	null	Mouse_09-2020	null	[MS,MS:1001208,SEQUEST,]	19.99	20.458	null	null	0.24
PRT	P56593	Cytochrome P450 2A12 OS=Mus musculus OX=10090 GN=Cyp2a12 PE=1 SV=2	null	null	Mouse_09-2020	null	[MS,MS:1001208,SEQUEST,]	13.05	17.116	null	null	0.20
PRT	Q3UEL5	Imidazolonepropionate hydrolase OS=Mus musculus OX=10090 GN=Uroc1 PE=1 SV=1	null	null	Mouse_09-2020	null	[MS,MS:1001208,SEQUEST,]	15.55	25.649	null	null	0.15
PRT	P54071	Isocitrate dehydrogenase [NADP], mitochondrial OS=Mus musculus OX=10090 GN=Idh2 PE=1 SV=3	null	null	Mouse_09-2020	null	[MS,MS:1001208,SEQUEST,]	8.84	11.431	null	null	0.24
PRT	P19096	Fatty acid synthase OS=Mus musculus OX=10090 GN=Fasn PE=1 SV=2	null	null	Mouse_09-2020	null	[MS,MS:1001208,SEQUEST,]	20.92	26.301	null	null	0.05
PRT	Q9CPY7	Cytosol aminopeptidase OS=Mus musculus OX=10090 GN=Lap3 PE=1 SV=3	null	null	Mouse_09-2020	null	[MS,MS:1001208,SEQUEST,]	26.24	29.122	null	null	0.20
PRT	P11499	Heat shock protein HSP 90-beta OS=Mus musculus OX=10090 GN=Hsp90ab1 PE=1 SV=3	null	null	Mouse_09-2020	null	[MS,MS:1001208,SEQUEST,]	39.19	45.761	null	null	0.23
PRT	P07901	Heat shock protein HSP 90-alpha OS=Mus musculus OX=10090 GN=Hsp90aa1 PE=1 SV=4	null	null	Mouse_09-2020	null	[MS,MS:1001208,SEQUEST,]	29.08	30.233	null	null	0.17
PRT	Q8K169	UDP-glucuronosyltransferase OS=Mus musculus OX=10090 GN=Ugt2b5 PE=1 SV=1	null	null	Mouse_09-2020	null	[MS,MS:1001208,SEQUEST,]	32.52	32.225	null	null	0.25
PRT	Q64459	Cytochrome P450 3A11 OS=Mus musculus OX=10090 GN=Cyp3a11 PE=1 SV=1	null	null	Mouse_09-2020	null	[MS,MS:1001208,SEQUEST,]	23.64	29.643	null	null	0.21
PRT	Q91WU0	Carboxylesterase 1F OS=Mus musculus OX=10090 GN=Ces1f PE=1 SV=1	null	null	Mouse_09-2020	null	[MS,MS:1001208,SEQUEST,]	35.66	39.212	null	null	0.20
PRT	P52760	2-iminobutanoate/2-iminopropanoate deaminase OS=Mus musculus OX=10090 GN=Rida PE=1 SV=3	null	null	Mouse_09-2020	null	[MS,MS:1001208,SEQUEST,]	26.11	29.593	null	null	0.59
PRT	Q9QXF8	Glycine N-methyltransferase OS=Mus musculus OX=10090 GN=Gnmt PE=1 SV=3	null	null	Mouse_09-2020	null	[MS,MS:1001208,SEQUEST,]	26.33	29.491	null	null	0.28
PRT	E9Q5F6	Polyubiquitin-C (Fragment) OS=Mus musculus OX=10090 GN=Ubc PE=1 SV=1	null	null	Mouse_09-2020	null	[MS,MS:1001208,SEQUEST,]	7.93	13.176	null	null	0.75
PRT	Q9CQ62	2,4-dienoyl-CoA reductase, mitochondrial OS=Mus musculus OX=10090 GN=Decr1 PE=1 SV=1	null	null	Mouse_09-2020	null	[MS,MS:1001208,SEQUEST,]	22.31	32.077	null	null	0.25
PRT	P51881	ADP/ATP translocase 2 OS=Mus musculus OX=10090 GN=Slc25a5 PE=1 SV=3	null	null	Mouse_09-2020	null	[MS,MS:1001208,SEQUEST,]	26.71	25.921	null	null	0.22
PRT	Q8BH95	Enoyl-CoA hydratase, mitochondrial OS=Mus musculus OX=10090 GN=Echs1 PE=1 SV=1	null	null	Mouse_09-2020	null	[MS,MS:1001208,SEQUEST,]	16.19	18.256	null	null	0.34
PRT	O55022	Membrane-associated progesterone receptor component 1 OS=Mus musculus OX=10090 GN=Pgrmc1 PE=1 SV=4	null	null	Mouse_09-2020	null	[MS,MS:1001208,SEQUEST,]	16.19	17.818	null	null	0.31
PRT	P08228	Superoxide dismutase [Cu-Zn] OS=Mus musculus OX=10090 GN=Sod1 PE=1 SV=2	null	null	Mouse_09-2020	null	[MS,MS:1001208,SEQUEST,]	33.75	39.358	null	null	0.53
PRT	P40936	Indolethylamine N-methyltransferase OS=Mus musculus OX=10090 GN=Inmt PE=1 SV=1	null	null	Mouse_09-2020	null	[MS,MS:1001208,SEQUEST,]	12.63	17.884	null	null	0.28
PRT	Q07417	Short-chain specific acyl-CoA dehydrogenase, mitochondrial OS=Mus musculus OX=10090 GN=Acads PE=1 SV=2	null	null	Mouse_09-2020	null	[MS,MS:1001208,SEQUEST,]	23.33	23.958	null	null	0.20
PRT	Q6GT24	Peroxiredoxin-6 OS=Mus musculus OX=10090 GN=Prdx6 PE=1 SV=1	null	null	Mouse_09-2020	null	[MS,MS:1001208,SEQUEST,]	22.76	26.411	null	null	0.29
PRT	P62270	40S ribosomal protein S18 OS=Mus musculus OX=10090 GN=Rps18 PE=1 SV=3	null	null	Mouse_09-2020	null	[MS,MS:1001208,SEQUEST,]	12.61	20.942	null	null	0.41
PRT	P50544	Very long-chain specific acyl-CoA dehydrogenase, mitochondrial OS=Mus musculus OX=10090 GN=Acadvl PE=1 SV=3	null	null	Mouse_09-2020	null	[MS,MS:1001208,SEQUEST,]	13.87	19.620	null	null	0.15
PRT	O70475	UDP-glucose 6-dehydrogenase OS=Mus musculus OX=10090 GN=Ugdh PE=1 SV=1	null	null	Mouse_09-2020	null	[MS,MS:1001208,SEQUEST,]	13.71	18.783	null	null	0.14
PRT	P61255	60S ribosomal protein L26 OS=Mus musculus OX=10090 GN=Rpl26 PE=1 SV=1	null	null	Mouse_09-2020	null	[MS,MS:1001208,SEQUEST,]	11.18	15.256	null	null	0.37
PRT	Q9QXX4	Calcium-binding mitochondrial carrier protein Aralar2 OS=Mus musculus OX=10090 GN=Slc25a13 PE=1 SV=1	null	null	Mouse_09-2020	null	[MS,MS:1001208,SEQUEST,]	20.04	17.308	null	null	0.13
PRT	Q8QZR3	Pyrethroid hydrolase Ces2a OS=Mus musculus OX=10090 GN=Ces2a PE=1 SV=1	null	null	Mouse_09-2020	null	[MS,MS:1001208,SEQUEST,]	14.87	21.948	null	null	0.23
PRT	A0A0R4IZY2	Cytochrome P450 2D26 OS=Mus musculus OX=10090 GN=Cyp2d26 PE=1 SV=1	null	null	Mouse_09-2020	null	[MS,MS:1001208,SEQUEST,]	15.27	17.663	null	null	0.18
PRT	P70694	Estradiol 17 beta-dehydrogenase 5 OS=Mus musculus OX=10090 GN=Akr1c6 PE=1 SV=1	null	null	Mouse_09-2020	null	[MS,MS:1001208,SEQUEST,]	33.32	48.676	null	null	0.29
PRT	P33267	Cytochrome P450 2F2 OS=Mus musculus OX=10090 GN=Cyp2f2 PE=1 SV=1	null	null	Mouse_09-2020	null	[MS,MS:1001208,SEQUEST,]	18.77	19.080	null	null	0.16
PRT	Q9CQN1	Heat shock protein 75 kDa, mitochondrial OS=Mus musculus OX=10090 GN=Trap1 PE=1 SV=1	null	null	Mouse_09-2020	null	[MS,MS:1001208,SEQUEST,]	16.64	15.832	null	null	0.14
PRT	Q80XN0	D-beta-hydroxybutyrate dehydrogenase, mitochondrial OS=Mus musculus OX=10090 GN=Bdh1 PE=1 SV=2	null	null	Mouse_09-2020	null	[MS,MS:1001208,SEQUEST,]	26.54	16.765	null	null	0.20
PRT	Q91XE0	Glycine N-acyltransferase OS=Mus musculus OX=10090 GN=Glyat PE=1 SV=1	null	null	Mouse_09-2020	null	[MS,MS:1001208,SEQUEST,]	24.39	28.048	null	null	0.29
PRT	P34914	Bifunctional epoxide hydrolase 2 OS=Mus musculus OX=10090 GN=Ephx2 PE=1 SV=2	null	null	Mouse_09-2020	null	[MS,MS:1001208,SEQUEST,]	17.92	20.082	null	null	0.18
PRT	Q9QXE0	2-hydroxyacyl-CoA lyase 1 OS=Mus musculus OX=10090 GN=Hacl1 PE=1 SV=2	null	null	Mouse_09-2020	null	[MS,MS:1001208,SEQUEST,]	14.34	16.425	null	null	0.14
PRT	Q9DCY0	Glycine N-acyltransferase-like protein Keg1 OS=Mus musculus OX=10090 GN=Keg1 PE=1 SV=1	null	null	Mouse_09-2020	null	[MS,MS:1001208,SEQUEST,]	9.87	15.532	null	null	0.21
PRT	Q01853	Transitional endoplasmic reticulum ATPase OS=Mus musculus OX=10090 GN=Vcp PE=1 SV=4	null	null	Mouse_09-2020	null	[MS,MS:1001208,SEQUEST,]	18.27	14.238	null	null	0.08
PRT	Q9WTP6	Adenylate kinase 2, mitochondrial OS=Mus musculus OX=10090 GN=Ak2 PE=1 SV=5	null	null	Mouse_09-2020	null	[MS,MS:1001208,SEQUEST,]	8.36	10.185	null	null	0.34
PRT	Q9CZ13	Cytochrome b-c1 complex subunit 1, mitochondrial OS=Mus musculus OX=10090 GN=Uqcrc1 PE=1 SV=2	null	null	Mouse_09-2020	null	[MS,MS:1001208,SEQUEST,]	17.57	16.441	null	null	0.16
PRT	A0A0R4J0Z1	Protein disulfide-isomerase A4 OS=Mus musculus OX=10090 GN=Pdia4 PE=1 SV=1	null	null	Mouse_09-2020	null	[MS,MS:1001208,SEQUEST,]	17.51	18.835	null	null	0.12
PRT	P60843	Eukaryotic initiation factor 4A-I OS=Mus musculus OX=10090 GN=Eif4a1 PE=1 SV=1	null	null	Mouse_09-2020	null	[MS,MS:1001208,SEQUEST,]	17.75	21.931	null	null	0.21
PRT	Q8BHN3	Neutral alpha-glucosidase AB OS=Mus musculus OX=10090 GN=Ganab PE=1 SV=1	null	null	Mouse_09-2020	null	[MS,MS:1001208,SEQUEST,]	13.75	15.931	null	null	0.09
PRT	Q91YQ5	Dolichyl-diphosphooligosaccharide--protein glycosyltransferase subunit 1 OS=Mus musculus OX=10090 GN=Rpn1 PE=1 SV=1	null	null	Mouse_09-2020	null	[MS,MS:1001208,SEQUEST,]	16.67	21.763	null	null	0.11
PRT	P11352	Glutathione peroxidase 1 OS=Mus musculus OX=10090 GN=Gpx1 PE=1 SV=2	null	null	Mouse_09-2020	null	[MS,MS:1001208,SEQUEST,]	16.56	18.850	null	null	0.53
PRT	Q8BH00	2-aminomuconic semialdehyde dehydrogenase OS=Mus musculus OX=10090 GN=Aldh8a1 PE=1 SV=1	null	null	Mouse_09-2020	null	[MS,MS:1001208,SEQUEST,]	10.88	13.937	null	null	0.16
PRT	P97807	Fumarate hydratase, mitochondrial OS=Mus musculus OX=10090 GN=Fh PE=1 SV=3	null	null	Mouse_09-2020	null	[MS,MS:1001208,SEQUEST,]	18.66	22.307	null	null	0.21
PRT	P06801	NADP-dependent malic enzyme OS=Mus musculus OX=10090 GN=Me1 PE=1 SV=2	null	null	Mouse_09-2020	null	[MS,MS:1001208,SEQUEST,]	16.13	16.678	null	null	0.13
PRT	Q91X83	S-adenosylmethionine synthase isoform type-1 OS=Mus musculus OX=10090 GN=Mat1a PE=1 SV=1	null	null	Mouse_09-2020	null	[MS,MS:1001208,SEQUEST,]	14.20	15.646	null	null	0.19
PRT	Q05DV1	NADPH--cytochrome P450 reductase OS=Mus musculus OX=10090 GN=Por PE=1 SV=1	null	null	Mouse_09-2020	null	[MS,MS:1001208,SEQUEST,]	8.95	11.795	null	null	0.13
PRT	O09173	Homogentisate 1,2-dioxygenase OS=Mus musculus OX=10090 GN=Hgd PE=1 SV=2	null	null	Mouse_09-2020	null	[MS,MS:1001208,SEQUEST,]	14.97	16.901	null	null	0.14
PRT	Q9Z2I8	Succinate--CoA ligase [GDP-forming] subunit beta, mitochondrial OS=Mus musculus OX=10090 GN=Suclg2 PE=1 SV=3	null	null	Mouse_09-2020	null	[MS,MS:1001208,SEQUEST,]	10.33	11.617	null	null	0.14
PRT	Q9JHI5	Isovaleryl-CoA dehydrogenase, mitochondrial OS=Mus musculus OX=10090 GN=Ivd PE=1 SV=1	null	null	Mouse_09-2020	null	[MS,MS:1001208,SEQUEST,]	13.30	12.496	null	null	0.11
PRT	A0A0R4J135	Selenium-binding protein 2 OS=Mus musculus OX=10090 GN=Selenbp2 PE=1 SV=1	null	null	Mouse_09-2020	null	[MS,MS:1001208,SEQUEST,]	50.81	56.608	null	null	0.36
PRT	P60710	Actin, cytoplasmic 1 OS=Mus musculus OX=10090 GN=Actb PE=1 SV=1	null	null	Mouse_09-2020	null	[MS,MS:1001208,SEQUEST,]	50.96	74.146	null	null	0.46
PRT	Q8R084	UDP-glucuronosyltransferase OS=Mus musculus OX=10090 GN=Ugt2b1 PE=1 SV=1	null	null	Mouse_09-2020	null	[MS,MS:1001208,SEQUEST,]	17.27	18.935	null	null	0.16
PRT	Q9CZN7	Serine hydroxymethyltransferase, mitochondrial OS=Mus musculus OX=10090 GN=Shmt2 PE=1 SV=1	null	null	Mouse_09-2020	null	[MS,MS:1001208,SEQUEST,]	10.25	10.722	null	null	0.13
PRT	Q9WTP7	GTP:AMP phosphotransferase AK3, mitochondrial OS=Mus musculus OX=10090 GN=Ak3 PE=1 SV=3	null	null	Mouse_09-2020	null	[MS,MS:1001208,SEQUEST,]	8.53	14.230	null	null	0.37
PRT	Q99LC5	Electron transfer flavoprotein subunit alpha, mitochondrial OS=Mus musculus OX=10090 GN=Etfa PE=1 SV=2	null	null	Mouse_09-2020	null	[MS,MS:1001208,SEQUEST,]	19.74	24.350	null	null	0.25
PRT	A0A0A0MQ68	Glutaryl-CoA dehydrogenase, mitochondrial OS=Mus musculus OX=10090 GN=Gcdh PE=1 SV=1	null	null	Mouse_09-2020	null	[MS,MS:1001208,SEQUEST,]	20.51	22.731	null	null	0.10
PRT	G3UZJ4	Peroxiredoxin-5, mitochondrial OS=Mus musculus OX=10090 GN=Prdx5 PE=1 SV=1	null	null	Mouse_09-2020	null	[MS,MS:1001208,SEQUEST,]	14.59	18.884	null	null	0.31
PRT	Q9DBF1	Alpha-aminoadipic semialdehyde dehydrogenase OS=Mus musculus OX=10090 GN=Aldh7a1 PE=1 SV=4	null	null	Mouse_09-2020	null	[MS,MS:1001208,SEQUEST,]	13.84	13.080	null	null	0.08
PRT	Q78JT3	3-hydroxyanthranilate 3,4-dioxygenase OS=Mus musculus OX=10090 GN=Haao PE=1 SV=1	null	null	Mouse_09-2020	null	[MS,MS:1001208,SEQUEST,]	12.04	15.336	null	null	0.21
PRT	Q9WVL0	Maleylacetoacetate isomerase OS=Mus musculus OX=10090 GN=Gstz1 PE=1 SV=1	null	null	Mouse_09-2020	null	[MS,MS:1001208,SEQUEST,]	11.59	16.412	null	null	0.32
PRT	Q9D2G2	Dihydrolipoyllysine-residue succinyltransferase component of 2-oxoglutarate dehydrogenase complex, mitochondrial OS=Mus musculus OX=10090 GN=Dlst PE=1 SV=1	null	null	Mouse_09-2020	null	[MS,MS:1001208,SEQUEST,]	8.71	11.857	null	null	0.13
PRT	O88451	Retinol dehydrogenase 7 OS=Mus musculus OX=10090 GN=Rdh7 PE=1 SV=1	null	null	Mouse_09-2020	null	[MS,MS:1001208,SEQUEST,]	11.08	8.337	null	null	0.15
PRT	Q91ZJ5	UTP--glucose-1-phosphate uridylyltransferase OS=Mus musculus OX=10090 GN=Ugp2 PE=1 SV=3	null	null	Mouse_09-2020	null	[MS,MS:1001208,SEQUEST,]	8.18	13.341	null	null	0.14
PRT	P15105	Glutamine synthetase OS=Mus musculus OX=10090 GN=Glul PE=1 SV=6	null	null	Mouse_09-2020	null	[MS,MS:1001208,SEQUEST,]	16.00	20.167	null	null	0.18
PRT	A0A1W2P733	C-1-tetrahydrofolate synthase, cytoplasmic OS=Mus musculus OX=10090 GN=Mthfd1 PE=1 SV=1	null	null	Mouse_09-2020	null	[MS,MS:1001208,SEQUEST,]	12.19	13.839	null	null	0.07
PRT	P61358	60S ribosomal protein L27 OS=Mus musculus OX=10090 GN=Rpl27 PE=1 SV=2	null	null	Mouse_09-2020	null	[MS,MS:1001208,SEQUEST,]	7.48	8.358	null	null	0.32
PRT	Q921I1	Serotransferrin OS=Mus musculus OX=10090 GN=Tf PE=1 SV=1	null	null	Mouse_09-2020	null	[MS,MS:1001208,SEQUEST,]	13.40	11.968	null	null	0.09
PRT	O35129	Prohibitin-2 OS=Mus musculus OX=10090 GN=Phb2 PE=1 SV=1	null	null	Mouse_09-2020	null	[MS,MS:1001208,SEQUEST,]	10.24	17.258	null	null	0.21
PRT	Q6ZWN5	40S ribosomal protein S9 OS=Mus musculus OX=10090 GN=Rps9 PE=1 SV=3	null	null	Mouse_09-2020	null	[MS,MS:1001208,SEQUEST,]	7.92	8.706	null	null	0.25
PRT	P26043	Radixin OS=Mus musculus OX=10090 GN=Rdx PE=1 SV=3	null	null	Mouse_09-2020	null	[MS,MS:1001208,SEQUEST,]	12.21	13.252	null	null	0.12
PRT	P35492	Histidine ammonia-lyase OS=Mus musculus OX=10090 GN=Hal PE=1 SV=1	null	null	Mouse_09-2020	null	[MS,MS:1001208,SEQUEST,]	8.17	10.176	null	null	0.08
PRT	P00186	Cytochrome P450 1A2 OS=Mus musculus OX=10090 GN=Cyp1a2 PE=1 SV=1	null	null	Mouse_09-2020	null	[MS,MS:1001208,SEQUEST,]	8.01	11.177	null	null	0.12
PRT	Q00623	Apolipoprotein A-I OS=Mus musculus OX=10090 GN=Apoa1 PE=1 SV=2	null	null	Mouse_09-2020	null	[MS,MS:1001208,SEQUEST,]	8.65	10.820	null	null	0.25
PRT	Q78PY7	Staphylococcal nuclease domain-containing protein 1 OS=Mus musculus OX=10090 GN=Snd1 PE=1 SV=1	null	null	Mouse_09-2020	null	[MS,MS:1001208,SEQUEST,]	13.89	21.290	null	null	0.08
PRT	P14115	60S ribosomal protein L27a OS=Mus musculus OX=10090 GN=Rpl27a PE=1 SV=5	null	null	Mouse_09-2020	null	[MS,MS:1001208,SEQUEST,]	13.20	12.400	null	null	0.30
PRT	P06745	Glucose-6-phosphate isomerase OS=Mus musculus OX=10090 GN=Gpi PE=1 SV=4	null	null	Mouse_09-2020	null	[MS,MS:1001208,SEQUEST,]	5.76	7.924	null	null	0.12
PRT	A2AFQ2	3-hydroxyacyl-CoA dehydrogenase type-2 OS=Mus musculus OX=10090 GN=Hsd17b10 PE=1 SV=1	null	null	Mouse_09-2020	null	[MS,MS:1001208,SEQUEST,]	12.39	14.818	null	null	0.30
PRT	P14869	60S acidic ribosomal protein P0 OS=Mus musculus OX=10090 GN=Rplp0 PE=1 SV=3	null	null	Mouse_09-2020	null	[MS,MS:1001208,SEQUEST,]	16.83	18.185	null	null	0.23
PRT	Q9DBJ1	Phosphoglycerate mutase 1 OS=Mus musculus OX=10090 GN=Pgam1 PE=1 SV=3	null	null	Mouse_09-2020	null	[MS,MS:1001208,SEQUEST,]	10.01	17.115	null	null	0.30
PRT	Q61171	Peroxiredoxin-2 OS=Mus musculus OX=10090 GN=Prdx2 PE=1 SV=3	null	null	Mouse_09-2020	null	[MS,MS:1001208,SEQUEST,]	13.61	14.051	null	null	0.28
PRT	Q8VCW8	Medium-chain acyl-CoA ligase ACSF2, mitochondrial OS=Mus musculus OX=10090 GN=Acsf2 PE=1 SV=1	null	null	Mouse_09-2020	null	[MS,MS:1001208,SEQUEST,]	15.27	16.529	null	null	0.11
PRT	Q8CG76	Aflatoxin B1 aldehyde reductase member 2 OS=Mus musculus OX=10090 GN=Akr7a2 PE=1 SV=3	null	null	Mouse_09-2020	null	[MS,MS:1001208,SEQUEST,]	15.64	15.616	null	null	0.20
PRT	Q8BVI4	Dihydropteridine reductase OS=Mus musculus OX=10090 GN=Qdpr PE=1 SV=2	null	null	Mouse_09-2020	null	[MS,MS:1001208,SEQUEST,]	8.81	13.793	null	null	0.34
PRT	Q9D0F9	Phosphoglucomutase-1 OS=Mus musculus OX=10090 GN=Pgm1 PE=1 SV=4	null	null	Mouse_09-2020	null	[MS,MS:1001208,SEQUEST,]	5.93	10.130	null	null	0.11
PRT	O35945	Aldehyde dehydrogenase, cytosolic 1 OS=Mus musculus OX=10090 GN=Aldh1a7 PE=1 SV=1	null	null	Mouse_09-2020	null	[MS,MS:1001208,SEQUEST,]	52.54	60.905	null	null	0.25
PRT	P68372	Tubulin beta-4B chain OS=Mus musculus OX=10090 GN=Tubb4b PE=1 SV=1	null	null	Mouse_09-2020	null	[MS,MS:1001208,SEQUEST,]	36.69	38.059	null	null	0.32
PRT	D3YUP6	UDP glucuronosyltransferase 2 family, polypeptide B36 (Fragment) OS=Mus musculus OX=10090 GN=Ugt2b36 PE=1 SV=1	null	null	Mouse_09-2020	null	[MS,MS:1001208,SEQUEST,]	22.50	17.515	null	null	0.30
PRT	Q60932	Voltage-dependent anion-selective channel protein 1 OS=Mus musculus OX=10090 GN=Vdac1 PE=1 SV=3	null	null	Mouse_09-2020	null	[MS,MS:1001208,SEQUEST,]	13.71	14.283	null	null	0.19
PRT	Q8JZR0	Long-chain-fatty-acid--CoA ligase 5 OS=Mus musculus OX=10090 GN=Acsl5 PE=1 SV=1	null	null	Mouse_09-2020	null	[MS,MS:1001208,SEQUEST,]	11.66	8.752	null	null	0.07
PRT	Q9CXW4	60S ribosomal protein L11 OS=Mus musculus OX=10090 GN=Rpl11 PE=1 SV=4	null	null	Mouse_09-2020	null	[MS,MS:1001208,SEQUEST,]	6.40	10.013	null	null	0.16
PRT	Q9DCN2	NADH-cytochrome b5 reductase 3 OS=Mus musculus OX=10090 GN=Cyb5r3 PE=1 SV=3	null	null	Mouse_09-2020	null	[MS,MS:1001208,SEQUEST,]	12.79	13.629	null	null	0.15
PRT	P62908	40S ribosomal protein S3 OS=Mus musculus OX=10090 GN=Rps3 PE=1 SV=1	null	null	Mouse_09-2020	null	[MS,MS:1001208,SEQUEST,]	7.66	8.371	null	null	0.30
PRT	P62242	40S ribosomal protein S8 OS=Mus musculus OX=10090 GN=Rps8 PE=1 SV=2	null	null	Mouse_09-2020	null	[MS,MS:1001208,SEQUEST,]	7.03	8.928	null	null	0.20
PRT	P62717	60S ribosomal protein L18a OS=Mus musculus OX=10090 GN=Rpl18a PE=1 SV=1	null	null	Mouse_09-2020	null	[MS,MS:1001208,SEQUEST,]	2.95	7.004	null	null	0.17
PRT	P45952	Medium-chain specific acyl-CoA dehydrogenase, mitochondrial OS=Mus musculus OX=10090 GN=Acadm PE=1 SV=1	null	null	Mouse_09-2020	null	[MS,MS:1001208,SEQUEST,]	22.11	20.670	null	null	0.11
PRT	Q01768	Nucleoside diphosphate kinase B OS=Mus musculus OX=10090 GN=Nme2 PE=1 SV=1	null	null	Mouse_09-2020	null	[MS,MS:1001208,SEQUEST,]	12.84	14.261	null	null	0.32
PRT	P43274	Histone H1.4 OS=Mus musculus OX=10090 GN=H1-4 PE=1 SV=2	null	null	Mouse_09-2020	null	[MS,MS:1001208,SEQUEST,]	2.63	10.037	null	null	0.20
PRT	P28474	Alcohol dehydrogenase class-3 OS=Mus musculus OX=10090 GN=Adh5 PE=1 SV=3	null	null	Mouse_09-2020	null	[MS,MS:1001208,SEQUEST,]	4.09	5.536	null	null	0.16
PRT	P42125	Enoyl-CoA delta isomerase 1, mitochondrial OS=Mus musculus OX=10090 GN=Eci1 PE=1 SV=2	null	null	Mouse_09-2020	null	[MS,MS:1001208,SEQUEST,]	13.00	13.652	null	null	0.18
PRT	Q8BGL3	Sulfotransferase OS=Mus musculus OX=10090 GN=Sult2a8 PE=1 SV=1	null	null	Mouse_09-2020	null	[MS,MS:1001208,SEQUEST,]	14.00	12.760	null	null	0.20
PRT	P99027	60S acidic ribosomal protein P2 OS=Mus musculus OX=10090 GN=Rplp2 PE=1 SV=3	null	null	Mouse_09-2020	null	[MS,MS:1001208,SEQUEST,]	20.47	25.850	null	null	0.62
PRT	Q80X81	Acetyl-Coenzyme A acetyltransferase 3 OS=Mus musculus OX=10090 GN=Acat3 PE=1 SV=1	null	null	Mouse_09-2020	null	[MS,MS:1001208,SEQUEST,]	6.08	6.937	null	null	0.17
PRT	Q9DCX2	ATP synthase subunit d, mitochondrial OS=Mus musculus OX=10090 GN=Atp5pd PE=1 SV=3	null	null	Mouse_09-2020	null	[MS,MS:1001208,SEQUEST,]	7.83	8.746	null	null	0.35
PRT	P09671	Superoxide dismutase [Mn], mitochondrial OS=Mus musculus OX=10090 GN=Sod2 PE=1 SV=3	null	null	Mouse_09-2020	null	[MS,MS:1001208,SEQUEST,]	18.30	20.221	null	null	0.25
PRT	Q61425	Hydroxyacyl-coenzyme A dehydrogenase, mitochondrial OS=Mus musculus OX=10090 GN=Hadh PE=1 SV=2	null	null	Mouse_09-2020	null	[MS,MS:1001208,SEQUEST,]	8.57	10.329	null	null	0.18
PRT	Q3U367	4-trimethylaminobutyraldehyde dehydrogenase OS=Mus musculus OX=10090 GN=Aldh9a1 PE=1 SV=1	null	null	Mouse_09-2020	null	[MS,MS:1001208,SEQUEST,]	8.32	11.497	null	null	0.09
PRT	P55096	ATP-binding cassette sub-family D member 3 OS=Mus musculus OX=10090 GN=Abcd3 PE=1 SV=2	null	null	Mouse_09-2020	null	[MS,MS:1001208,SEQUEST,]	10.55	10.607	null	null	0.09
PRT	O35459	Delta(3,5)-Delta(2,4)-dienoyl-CoA isomerase, mitochondrial OS=Mus musculus OX=10090 GN=Ech1 PE=1 SV=1	null	null	Mouse_09-2020	null	[MS,MS:1001208,SEQUEST,]	8.83	10.210	null	null	0.12
PRT	O35488	Very long-chain acyl-CoA synthetase OS=Mus musculus OX=10090 GN=Slc27a2 PE=1 SV=2	null	null	Mouse_09-2020	null	[MS,MS:1001208,SEQUEST,]	11.95	9.300	null	null	0.08
PRT	P63325	40S ribosomal protein S10 OS=Mus musculus OX=10090 GN=Rps10 PE=1 SV=1	null	null	Mouse_09-2020	null	[MS,MS:1001208,SEQUEST,]	7.17	9.906	null	null	0.36
PRT	Q61838	Pregnancy zone protein OS=Mus musculus OX=10090 GN=Pzp PE=1 SV=3	null	null	Mouse_09-2020	null	[MS,MS:1001208,SEQUEST,]	9.60	9.745	null	null	0.03
PRT	Q8CGC7	Bifunctional glutamate/proline--tRNA ligase OS=Mus musculus OX=10090 GN=Eprs1 PE=1 SV=4	null	null	Mouse_09-2020	null	[MS,MS:1001208,SEQUEST,]	5.80	10.941	null	null	0.04
PRT	Q5FW57	Glycine N-acyltransferase-like protein OS=Mus musculus OX=10090 GN=Gm4952 PE=1 SV=3	null	null	Mouse_09-2020	null	[MS,MS:1001208,SEQUEST,]	6.53	9.904	null	null	0.14
PRT	G5E902	Phosphate carrier protein, mitochondrial OS=Mus musculus OX=10090 GN=Slc25a3 PE=1 SV=1	null	null	Mouse_09-2020	null	[MS,MS:1001208,SEQUEST,]	6.25	8.843	null	null	0.10
PRT	Q8BP67	60S ribosomal protein L24 OS=Mus musculus OX=10090 GN=Rpl24 PE=1 SV=2	null	null	Mouse_09-2020	null	[MS,MS:1001208,SEQUEST,]	9.87	11.605	null	null	0.20
PRT	A0A1L1SSF8	RIKEN cDNA 4931406C07 gene OS=Mus musculus OX=10090 GN=4931406C07Rik PE=1 SV=1	null	null	Mouse_09-2020	null	[MS,MS:1001208,SEQUEST,]	4.96	7.035	null	null	0.14
PRT	P28665	Murinoglobulin-1 OS=Mus musculus OX=10090 GN=Mug1 PE=1 SV=3	null	null	Mouse_09-2020	null	[MS,MS:1001208,SEQUEST,]	9.50	10.020	null	null	0.04
PRT	P12787	Cytochrome c oxidase subunit 5A, mitochondrial OS=Mus musculus OX=10090 GN=Cox5a PE=1 SV=2	null	null	Mouse_09-2020	null	[MS,MS:1001208,SEQUEST,]	10.44	10.364	null	null	0.23
PRT	Q99J08	SEC14-like protein 2 OS=Mus musculus OX=10090 GN=Sec14l2 PE=1 SV=1	null	null	Mouse_09-2020	null	[MS,MS:1001208,SEQUEST,]	6.07	8.785	null	null	0.12
PRT	A0A087WPF8	Protein ABHD14B (Fragment) OS=Mus musculus OX=10090 GN=Abhd14b PE=1 SV=1	null	null	Mouse_09-2020	null	[MS,MS:1001208,SEQUEST,]	11.37	12.675	null	null	0.32
PRT	P62751	60S ribosomal protein L23a OS=Mus musculus OX=10090 GN=Rpl23a PE=1 SV=1	null	null	Mouse_09-2020	null	[MS,MS:1001208,SEQUEST,]	8.96	10.036	null	null	0.32
PRT	Q921G7	Electron transfer flavoprotein-ubiquinone oxidoreductase, mitochondrial OS=Mus musculus OX=10090 GN=Etfdh PE=1 SV=1	null	null	Mouse_09-2020	null	[MS,MS:1001208,SEQUEST,]	10.98	15.427	null	null	0.11
PRT	P48758	Carbonyl reductase [NADPH] 1 OS=Mus musculus OX=10090 GN=Cbr1 PE=1 SV=3	null	null	Mouse_09-2020	null	[MS,MS:1001208,SEQUEST,]	12.32	10.155	null	null	0.13
PRT	P97351	40S ribosomal protein S3a OS=Mus musculus OX=10090 GN=Rps3a PE=1 SV=3	null	null	Mouse_09-2020	null	[MS,MS:1001208,SEQUEST,]	8.62	12.007	null	null	0.20
PRT	P08226	Apolipoprotein E OS=Mus musculus OX=10090 GN=Apoe PE=1 SV=2	null	null	Mouse_09-2020	null	[MS,MS:1001208,SEQUEST,]	7.37	5.902	null	null	0.14
PRT	Q9DCQ2	Putative L-aspartate dehydrogenase OS=Mus musculus OX=10090 GN=Aspdh PE=1 SV=1	null	null	Mouse_09-2020	null	[MS,MS:1001208,SEQUEST,]	7.05	7.802	null	null	0.19
PRT	P17742	Peptidyl-prolyl cis-trans isomerase A OS=Mus musculus OX=10090 GN=Ppia PE=1 SV=2	null	null	Mouse_09-2020	null	[MS,MS:1001208,SEQUEST,]	10.48	10.397	null	null	0.32
PRT	P47963	60S ribosomal protein L13 OS=Mus musculus OX=10090 GN=Rpl13 PE=1 SV=3	null	null	Mouse_09-2020	null	[MS,MS:1001208,SEQUEST,]	12.09	9.436	null	null	0.19
PRT	P01027	Complement C3 OS=Mus musculus OX=10090 GN=C3 PE=1 SV=3	null	null	Mouse_09-2020	null	[MS,MS:1001208,SEQUEST,]	10.34	7.966	null	null	0.02
PRT	P14131	40S ribosomal protein S16 OS=Mus musculus OX=10090 GN=Rps16 PE=1 SV=4	null	null	Mouse_09-2020	null	[MS,MS:1001208,SEQUEST,]	9.33	8.898	null	null	0.26
PRT	P50172	Corticosteroid 11-beta-dehydrogenase isozyme 1 OS=Mus musculus OX=10090 GN=Hsd11b1 PE=1 SV=3	null	null	Mouse_09-2020	null	[MS,MS:1001208,SEQUEST,]	10.71	10.582	null	null	0.18
PRT	Q8JZU2	Tricarboxylate transport protein, mitochondrial OS=Mus musculus OX=10090 GN=Slc25a1 PE=1 SV=1	null	null	Mouse_09-2020	null	[MS,MS:1001208,SEQUEST,]	12.80	12.542	null	null	0.14
PRT	P62806	Histone H4 OS=Mus musculus OX=10090 GN=H4c1 PE=1 SV=2	null	null	Mouse_09-2020	null	[MS,MS:1001208,SEQUEST,]	12.97	16.172	null	null	0.41
PRT	Q8BW75	Amine oxidase [flavin-containing] B OS=Mus musculus OX=10090 GN=Maob PE=1 SV=4	null	null	Mouse_09-2020	null	[MS,MS:1001208,SEQUEST,]	11.74	16.146	null	null	0.10
PRT	Q61598	Rab GDP dissociation inhibitor beta OS=Mus musculus OX=10090 GN=Gdi2 PE=1 SV=1	null	null	Mouse_09-2020	null	[MS,MS:1001208,SEQUEST,]	8.08	8.139	null	null	0.09
PRT	Q99LX0	Parkinson disease protein 7 homolog OS=Mus musculus OX=10090 GN=Park7 PE=1 SV=1	null	null	Mouse_09-2020	null	[MS,MS:1001208,SEQUEST,]	8.51	10.960	null	null	0.17
PRT	O08749	Dihydrolipoyl dehydrogenase, mitochondrial OS=Mus musculus OX=10090 GN=Dld PE=1 SV=2	null	null	Mouse_09-2020	null	[MS,MS:1001208,SEQUEST,]	7.18	8.684	null	null	0.09
PRT	Q9DCM2	Glutathione S-transferase kappa 1 OS=Mus musculus OX=10090 GN=Gstk1 PE=1 SV=3	null	null	Mouse_09-2020	null	[MS,MS:1001208,SEQUEST,]	11.79	9.181	null	null	0.24
PRT	P14211	Calreticulin OS=Mus musculus OX=10090 GN=Calr PE=1 SV=1	null	null	Mouse_09-2020	null	[MS,MS:1001208,SEQUEST,]	9.01	12.942	null	null	0.13
PRT	P14824	Annexin A6 OS=Mus musculus OX=10090 GN=Anxa6 PE=1 SV=3	null	null	Mouse_09-2020	null	[MS,MS:1001208,SEQUEST,]	8.05	9.521	null	null	0.07
PRT	P16331	Phenylalanine-4-hydroxylase OS=Mus musculus OX=10090 GN=Pah PE=1 SV=4	null	null	Mouse_09-2020	null	[MS,MS:1001208,SEQUEST,]	5.18	13.571	null	null	0.12
PRT	Q8VCM7	Fibrinogen gamma chain OS=Mus musculus OX=10090 GN=Fgg PE=1 SV=1	null	null	Mouse_09-2020	null	[MS,MS:1001208,SEQUEST,]	10.88	13.529	null	null	0.14
PRT	Q9CQA3	Succinate dehydrogenase [ubiquinone] iron-sulfur subunit, mitochondrial OS=Mus musculus OX=10090 GN=Sdhb PE=1 SV=1	null	null	Mouse_09-2020	null	[MS,MS:1001208,SEQUEST,]	2.61	6.995	null	null	0.10
PRT	P50580	Proliferation-associated protein 2G4 OS=Mus musculus OX=10090 GN=Pa2g4 PE=1 SV=3	null	null	Mouse_09-2020	null	[MS,MS:1001208,SEQUEST,]	9.83	12.992	null	null	0.13
PRT	A0A1B0GSS8	60S ribosomal protein L18 OS=Mus musculus OX=10090 GN=Rpl18 PE=1 SV=1	null	null	Mouse_09-2020	null	[MS,MS:1001208,SEQUEST,]	7.77	9.011	null	null	0.16
PRT	O09174	Alpha-methylacyl-CoA racemase OS=Mus musculus OX=10090 GN=Amacr PE=1 SV=4	null	null	Mouse_09-2020	null	[MS,MS:1001208,SEQUEST,]	12.51	13.000	null	null	0.17
PRT	E9QA79	Major urinary protein 7 OS=Mus musculus OX=10090 GN=Mup7 PE=3 SV=1	null	null	Mouse_09-2020	null	[MS,MS:1001208,SEQUEST,]	6.77	10.447	null	null	0.17
PRT	Q9D8E6	60S ribosomal protein L4 OS=Mus musculus OX=10090 GN=Rpl4 PE=1 SV=3	null	null	Mouse_09-2020	null	[MS,MS:1001208,SEQUEST,]	17.66	16.464	null	null	0.11
PRT	P48036	Annexin A5 OS=Mus musculus OX=10090 GN=Anxa5 PE=1 SV=1	null	null	Mouse_09-2020	null	[MS,MS:1001208,SEQUEST,]	9.30	8.154	null	null	0.14
PRT	P14206	40S ribosomal protein SA OS=Mus musculus OX=10090 GN=Rpsa PE=1 SV=4	null	null	Mouse_09-2020	null	[MS,MS:1001208,SEQUEST,]	11.91	12.129	null	null	0.20
PRT	Q64523	Histone H2A type 2-C OS=Mus musculus OX=10090 GN=H2ac20 PE=1 SV=3	null	null	Mouse_09-2020	null	[MS,MS:1001208,SEQUEST,]	10.58	10.503	null	null	0.39
PRT	Q543K9	Purine nucleoside phosphorylase OS=Mus musculus OX=10090 GN=Pnp PE=1 SV=1	null	null	Mouse_09-2020	null	[MS,MS:1001208,SEQUEST,]	11.52	12.495	null	null	0.17
PRT	Q9EQF5	Dihydropyrimidinase OS=Mus musculus OX=10090 GN=Dpys PE=1 SV=2	null	null	Mouse_09-2020	null	[MS,MS:1001208,SEQUEST,]	10.50	14.292	null	null	0.08
PRT	P14148	60S ribosomal protein L7 OS=Mus musculus OX=10090 GN=Rpl7 PE=1 SV=2	null	null	Mouse_09-2020	null	[MS,MS:1001208,SEQUEST,]	6.38	4.685	null	null	0.10
PRT	Q64475	Histone H2B type 1-B OS=Mus musculus OX=10090 GN=H2bc3 PE=1 SV=3	null	null	Mouse_09-2020	null	[MS,MS:1001208,SEQUEST,]	4.45	9.092	null	null	0.30
PRT	P17563	Methanethiol oxidase OS=Mus musculus OX=10090 GN=Selenbp1 PE=1 SV=2	null	null	Mouse_09-2020	null	[MS,MS:1001208,SEQUEST,]	44.14	48.820	null	null	0.33
PRT	Q63880	Carboxylesterase 3A OS=Mus musculus OX=10090 GN=Ces3a PE=1 SV=2	null	null	Mouse_09-2020	null	[MS,MS:1001208,SEQUEST,]	30.33	24.560	null	null	0.17
PRT	Q64458	Cytochrome P450 2C29 OS=Mus musculus OX=10090 GN=Cyp2c29 PE=1 SV=2	null	null	Mouse_09-2020	null	[MS,MS:1001208,SEQUEST,]	19.28	23.493	null	null	0.14
PRT	Q91WT7	3-alpha-hydroxysteroid dehydrogenase type 1 OS=Mus musculus OX=10090 GN=Akr1c14 PE=1 SV=1	null	null	Mouse_09-2020	null	[MS,MS:1001208,SEQUEST,]	7.63	9.847	null	null	0.19
PRT	J3QMG3	Voltage-dependent anion-selective channel protein 3 OS=Mus musculus OX=10090 GN=Vdac3 PE=1 SV=1	null	null	Mouse_09-2020	null	[MS,MS:1001208,SEQUEST,]	9.97	9.756	null	null	0.15
PRT	Q9CPQ8	ATP synthase subunit g, mitochondrial OS=Mus musculus OX=10090 GN=Atp5mg PE=1 SV=1	null	null	Mouse_09-2020	null	[MS,MS:1001208,SEQUEST,]	13.87	18.908	null	null	0.42
PRT	Q8BFR5	Elongation factor Tu, mitochondrial OS=Mus musculus OX=10090 GN=Tufm PE=1 SV=1	null	null	Mouse_09-2020	null	[MS,MS:1001208,SEQUEST,]	3.10	7.556	null	null	0.10
PRT	P19536	Cytochrome c oxidase subunit 5B, mitochondrial OS=Mus musculus OX=10090 GN=Cox5b PE=1 SV=1	null	null	Mouse_09-2020	null	[MS,MS:1001208,SEQUEST,]	2.10	5.068	null	null	0.23
PRT	P62900	60S ribosomal protein L31 OS=Mus musculus OX=10090 GN=Rpl31 PE=1 SV=1	null	null	Mouse_09-2020	null	[MS,MS:1001208,SEQUEST,]	9.57	8.110	null	null	0.28
PRT	Q8K157	Galactose mutarotase OS=Mus musculus OX=10090 GN=Galm PE=1 SV=1	null	null	Mouse_09-2020	null	[MS,MS:1001208,SEQUEST,]	1.87	2.045	null	null	0.14
PRT	Q9QYG0	Protein NDRG2 OS=Mus musculus OX=10090 GN=Ndrg2 PE=1 SV=1	null	null	Mouse_09-2020	null	[MS,MS:1001208,SEQUEST,]	7.28	8.794	null	null	0.10
PRT	A0A1B0GS70	Proteasome endopeptidase complex OS=Mus musculus OX=10090 GN=Psma1 PE=1 SV=1	null	null	Mouse_09-2020	null	[MS,MS:1001208,SEQUEST,]	5.98	4.946	null	null	0.15
PRT	Q91ZA3	Propionyl-CoA carboxylase alpha chain, mitochondrial OS=Mus musculus OX=10090 GN=Pcca PE=1 SV=2	null	null	Mouse_09-2020	null	[MS,MS:1001208,SEQUEST,]	7.45	6.174	null	null	0.05
PRT	Q9CQB4	Cytochrome b-c1 complex subunit 7 OS=Mus musculus OX=10090 GN=Uqcrb PE=1 SV=1	null	null	Mouse_09-2020	null	[MS,MS:1001208,SEQUEST,]	9.03	9.376	null	null	0.26
PRT	Q5FW60	Major urinary protein 20 OS=Mus musculus OX=10090 GN=Mup20 PE=1 SV=1	null	null	Mouse_09-2020	null	[MS,MS:1001208,SEQUEST,]	8.52	9.511	null	null	0.16
PRT	P67778	Prohibitin OS=Mus musculus OX=10090 GN=Phb PE=1 SV=1	null	null	Mouse_09-2020	null	[MS,MS:1001208,SEQUEST,]	10.80	11.884	null	null	0.11
PRT	P12970	60S ribosomal protein L7a OS=Mus musculus OX=10090 GN=Rpl7a PE=1 SV=2	null	null	Mouse_09-2020	null	[MS,MS:1001208,SEQUEST,]	6.19	7.661	null	null	0.12
PRT	E9PV24	Fibrinogen alpha chain OS=Mus musculus OX=10090 GN=Fga PE=1 SV=1	null	null	Mouse_09-2020	null	[MS,MS:1001208,SEQUEST,]	9.85	11.127	null	null	0.05
PRT	Q99MZ7	Peroxisomal trans-2-enoyl-CoA reductase OS=Mus musculus OX=10090 GN=Pecr PE=1 SV=1	null	null	Mouse_09-2020	null	[MS,MS:1001208,SEQUEST,]	9.97	10.710	null	null	0.12
PRT	Q9CQQ7	ATP synthase F(0) complex subunit B1, mitochondrial OS=Mus musculus OX=10090 GN=Atp5pb PE=1 SV=1	null	null	Mouse_09-2020	null	[MS,MS:1001208,SEQUEST,]	6.26	8.736	null	null	0.12
PRT	P52840	Sulfotransferase 1A1 OS=Mus musculus OX=10090 GN=Sult1a1 PE=1 SV=1	null	null	Mouse_09-2020	null	[MS,MS:1001208,SEQUEST,]	9.00	7.174	null	null	0.12
PRT	Q91VD9	NADH-ubiquinone oxidoreductase 75 kDa subunit, mitochondrial OS=Mus musculus OX=10090 GN=Ndufs1 PE=1 SV=2	null	null	Mouse_09-2020	null	[MS,MS:1001208,SEQUEST,]	7.36	8.255	null	null	0.04
PRT	F6Y6L6	Predicted gene, 49369 (Fragment) OS=Mus musculus OX=10090 GN=Gm49369 PE=1 SV=1	null	null	Mouse_09-2020	null	[MS,MS:1001208,SEQUEST,]	6.64	8.313	null	null	0.14
PRT	Q9JM62	Receptor expression-enhancing protein 6 OS=Mus musculus OX=10090 GN=Reep6 PE=1 SV=1	null	null	Mouse_09-2020	null	[MS,MS:1001208,SEQUEST,]	12.15	12.596	null	null	0.19
PRT	A2A974	Cytochrome P450 4A12B OS=Mus musculus OX=10090 GN=Cyp4a12b PE=1 SV=1	null	null	Mouse_09-2020	null	[MS,MS:1001208,SEQUEST,]	6.00	6.349	null	null	0.06
PRT	P25688	Uricase OS=Mus musculus OX=10090 GN=Uox PE=1 SV=2	null	null	Mouse_09-2020	null	[MS,MS:1001208,SEQUEST,]	8.55	11.376	null	null	0.16
PRT	E9Q1Q9	Ketohexokinase OS=Mus musculus OX=10090 GN=Khk PE=1 SV=1	null	null	Mouse_09-2020	null	[MS,MS:1001208,SEQUEST,]	4.47	6.296	null	null	0.09
PRT	Q99LB2	Dehydrogenase/reductase SDR family member 4 OS=Mus musculus OX=10090 GN=Dhrs4 PE=1 SV=3	null	null	Mouse_09-2020	null	[MS,MS:1001208,SEQUEST,]	9.86	12.041	null	null	0.08
PRT	A0A140T8T4	60S ribosomal protein L9 OS=Mus musculus OX=10090 GN=Rpl9-ps6 PE=3 SV=1	null	null	Mouse_09-2020	null	[MS,MS:1001208,SEQUEST,]	7.07	8.501	null	null	0.20
PRT	Q8C2Q8	ATP synthase subunit gamma OS=Mus musculus OX=10090 GN=Atp5c1 PE=1 SV=1	null	null	Mouse_09-2020	null	[MS,MS:1001208,SEQUEST,]	9.02	12.821	null	null	0.14
PRT	Q9CZX8	40S ribosomal protein S19 OS=Mus musculus OX=10090 GN=Rps19 PE=1 SV=3	null	null	Mouse_09-2020	null	[MS,MS:1001208,SEQUEST,]	6.07	8.702	null	null	0.21
PRT	Q8VCN5	Cystathionine gamma-lyase OS=Mus musculus OX=10090 GN=Cth PE=1 SV=1	null	null	Mouse_09-2020	null	[MS,MS:1001208,SEQUEST,]	6.46	8.721	null	null	0.09
PRT	Q9CZM2	60S ribosomal protein L15 OS=Mus musculus OX=10090 GN=Rpl15 PE=1 SV=4	null	null	Mouse_09-2020	null	[MS,MS:1001208,SEQUEST,]	5.05	5.129	null	null	0.16
PRT	Q99KI0	Aconitate hydratase, mitochondrial OS=Mus musculus OX=10090 GN=Aco2 PE=1 SV=1	null	null	Mouse_09-2020	null	[MS,MS:1001208,SEQUEST,]	8.79	8.362	null	null	0.05
PRT	Q8VBT2	L-serine dehydratase/L-threonine deaminase OS=Mus musculus OX=10090 GN=Sds PE=1 SV=3	null	null	Mouse_09-2020	null	[MS,MS:1001208,SEQUEST,]	7.46	9.488	null	null	0.14
PRT	Q921R2	40S ribosomal protein S13 OS=Mus musculus OX=10090 GN=Rps13 PE=1 SV=1	null	null	Mouse_09-2020	null	[MS,MS:1001208,SEQUEST,]	4.23	6.919	null	null	0.32
PRT	P62082	40S ribosomal protein S7 OS=Mus musculus OX=10090 GN=Rps7 PE=2 SV=1	null	null	Mouse_09-2020	null	[MS,MS:1001208,SEQUEST,]	7.87	7.225	null	null	0.18
PRT	A0A2I3BQ03	14-3-3 protein zeta/delta (Fragment) OS=Mus musculus OX=10090 GN=Ywhaz PE=1 SV=1	null	null	Mouse_09-2020	null	[MS,MS:1001208,SEQUEST,]	11.77	11.964	null	null	0.25
PRT	A0A0R4J083	Long-chain specific acyl-CoA dehydrogenase, mitochondrial OS=Mus musculus OX=10090 GN=Acadl PE=1 SV=1	null	null	Mouse_09-2020	null	[MS,MS:1001208,SEQUEST,]	9.64	10.796	null	null	0.09
PRT	P63276	40S ribosomal protein S17 OS=Mus musculus OX=10090 GN=Rps17 PE=1 SV=2	null	null	Mouse_09-2020	null	[MS,MS:1001208,SEQUEST,]	3.47	5.834	null	null	0.28
PRT	Q9CRB3	5-hydroxyisourate hydrolase OS=Mus musculus OX=10090 GN=Urah PE=1 SV=1	null	null	Mouse_09-2020	null	[MS,MS:1001208,SEQUEST,]	5.49	7.012	null	null	0.25
PRT	Q8R164	Valacyclovir hydrolase OS=Mus musculus OX=10090 GN=Bphl PE=1 SV=1	null	null	Mouse_09-2020	null	[MS,MS:1001208,SEQUEST,]	6.37	4.917	null	null	0.12
PRT	A0A0G2JGI9	4-alpha-glucanotransferase OS=Mus musculus OX=10090 GN=Agl PE=1 SV=1	null	null	Mouse_09-2020	null	[MS,MS:1001208,SEQUEST,]	3.83	6.404	null	null	0.04
PRT	P00405	Cytochrome c oxidase subunit 2 OS=Mus musculus OX=10090 GN=Mtco2 PE=1 SV=1	null	null	Mouse_09-2020	null	[MS,MS:1001208,SEQUEST,]	12.24	15.145	null	null	0.21
PRT	Q9Z2I9	Succinate--CoA ligase [ADP-forming] subunit beta, mitochondrial OS=Mus musculus OX=10090 GN=Sucla2 PE=1 SV=2	null	null	Mouse_09-2020	null	[MS,MS:1001208,SEQUEST,]	6.26	7.790	null	null	0.06
PRT	O55125	Protein NipSnap homolog 1 OS=Mus musculus OX=10090 GN=Nipsnap1 PE=1 SV=1	null	null	Mouse_09-2020	null	[MS,MS:1001208,SEQUEST,]	3.00	4.077	null	null	0.12
PRT	Q9CQM8	60S ribosomal protein L21 OS=Mus musculus OX=10090 GN=Rpl21 PE=1 SV=1	null	null	Mouse_09-2020	null	[MS,MS:1001208,SEQUEST,]	4.92	4.994	null	null	0.17
PRT	Q9DCU9	4-hydroxy-2-oxoglutarate aldolase, mitochondrial OS=Mus musculus OX=10090 GN=Hoga1 PE=1 SV=1	null	null	Mouse_09-2020	null	[MS,MS:1001208,SEQUEST,]	1.91	2.952	null	null	0.09
PRT	Q99P30	Peroxisomal coenzyme A diphosphatase NUDT7 OS=Mus musculus OX=10090 GN=Nudt7 PE=1 SV=2	null	null	Mouse_09-2020	null	[MS,MS:1001208,SEQUEST,]	5.60	7.518	null	null	0.14
PRT	Q9DBG6	Dolichyl-diphosphooligosaccharide--protein glycosyltransferase subunit 2 OS=Mus musculus OX=10090 GN=Rpn2 PE=1 SV=1	null	null	Mouse_09-2020	null	[MS,MS:1001208,SEQUEST,]	9.45	13.004	null	null	0.08
PRT	Q99KR3	Endoribonuclease LACTB2 OS=Mus musculus OX=10090 GN=Lactb2 PE=1 SV=1	null	null	Mouse_09-2020	null	[MS,MS:1001208,SEQUEST,]	7.57	3.822	null	null	0.12
PRT	Q9WVM8	Kynurenine/alpha-aminoadipate aminotransferase, mitochondrial OS=Mus musculus OX=10090 GN=Aadat PE=1 SV=1	null	null	Mouse_09-2020	null	[MS,MS:1001208,SEQUEST,]	6.07	5.647	null	null	0.11
PRT	Q3ULD5	Methylcrotonoyl-CoA carboxylase beta chain, mitochondrial OS=Mus musculus OX=10090 GN=Mccc2 PE=1 SV=1	null	null	Mouse_09-2020	null	[MS,MS:1001208,SEQUEST,]	6.86	6.063	null	null	0.06
PRT	Q60692	Proteasome subunit beta type-6 OS=Mus musculus OX=10090 GN=Psmb6 PE=1 SV=3	null	null	Mouse_09-2020	null	[MS,MS:1001208,SEQUEST,]	7.13	8.075	null	null	0.13
PRT	Q5SX49	Profilin OS=Mus musculus OX=10090 GN=Pfn1 PE=1 SV=1	null	null	Mouse_09-2020	null	[MS,MS:1001208,SEQUEST,]	9.22	7.131	null	null	0.44
PRT	E9Q1J7	Propionyl-CoA carboxylase beta chain, mitochondrial OS=Mus musculus OX=10090 GN=Pccb PE=1 SV=1	null	null	Mouse_09-2020	null	[MS,MS:1001208,SEQUEST,]	6.61	8.478	null	null	0.07
PRT	Q8BMF4	Dihydrolipoyllysine-residue acetyltransferase component of pyruvate dehydrogenase complex, mitochondrial OS=Mus musculus OX=10090 GN=Dlat PE=1 SV=2	null	null	Mouse_09-2020	null	[MS,MS:1001208,SEQUEST,]	6.59	6.766	null	null	0.06
PRT	Q8K2B3	Succinate dehydrogenase [ubiquinone] flavoprotein subunit, mitochondrial OS=Mus musculus OX=10090 GN=Sdha PE=1 SV=1	null	null	Mouse_09-2020	null	[MS,MS:1001208,SEQUEST,]	5.81	7.427	null	null	0.05
PRT	A2AVJ7	Ribosome-binding protein 1 OS=Mus musculus OX=10090 GN=Rrbp1 PE=1 SV=1	null	null	Mouse_09-2020	null	[MS,MS:1001208,SEQUEST,]	4.30	6.776	null	null	0.03
PRT	B1AU25	Apoptosis-inducing factor 1, mitochondrial OS=Mus musculus OX=10090 GN=Aifm1 PE=1 SV=1	null	null	Mouse_09-2020	null	[MS,MS:1001208,SEQUEST,]	8.83	10.028	null	null	0.07
PRT	P97450	ATP synthase-coupling factor 6, mitochondrial OS=Mus musculus OX=10090 GN=Atp5pf PE=1 SV=1	null	null	Mouse_09-2020	null	[MS,MS:1001208,SEQUEST,]	6.98	7.299	null	null	0.40
PRT	Q8VCX1	Aldo-keto reductase family 1 member D1 OS=Mus musculus OX=10090 GN=Akr1d1 PE=1 SV=1	null	null	Mouse_09-2020	null	[MS,MS:1001208,SEQUEST,]	6.54	7.910	null	null	0.11
PRT	P62702	40S ribosomal protein S4, X isoform OS=Mus musculus OX=10090 GN=Rps4x PE=1 SV=2	null	null	Mouse_09-2020	null	[MS,MS:1001208,SEQUEST,]	2.88	4.030	null	null	0.11
PRT	Q99PG0	Arylacetamide deacetylase OS=Mus musculus OX=10090 GN=Aadac PE=1 SV=3	null	null	Mouse_09-2020	null	[MS,MS:1001208,SEQUEST,]	7.12	9.772	null	null	0.16
PRT	K4DI63	Protein CREG1 OS=Mus musculus OX=10090 GN=Creg1 PE=1 SV=1	null	null	Mouse_09-2020	null	[MS,MS:1001208,SEQUEST,]	9.03	8.673	null	null	0.28
PRT	Q64471	Glutathione S-transferase theta-1 OS=Mus musculus OX=10090 GN=Gstt1 PE=1 SV=4	null	null	Mouse_09-2020	null	[MS,MS:1001208,SEQUEST,]	7.87	10.073	null	null	0.13
PRT	P19783	Cytochrome c oxidase subunit 4 isoform 1, mitochondrial OS=Mus musculus OX=10090 GN=Cox4i1 PE=1 SV=2	null	null	Mouse_09-2020	null	[MS,MS:1001208,SEQUEST,]	2.06	5.371	null	null	0.24
PRT	Q62425	Cytochrome c oxidase subunit NDUFA4 OS=Mus musculus OX=10090 GN=Ndufa4 PE=1 SV=2	null	null	Mouse_09-2020	null	[MS,MS:1001208,SEQUEST,]	5.56	7.376	null	null	0.32
PRT	P53026	60S ribosomal protein L10a OS=Mus musculus OX=10090 GN=Rpl10a PE=1 SV=3	null	null	Mouse_09-2020	null	[MS,MS:1001208,SEQUEST,]	6.44	8.983	null	null	0.17
PRT	Q8R0F9	SEC14-like protein 4 OS=Mus musculus OX=10090 GN=Sec14l4 PE=1 SV=1	null	null	Mouse_09-2020	null	[MS,MS:1001208,SEQUEST,]	5.92	6.732	null	null	0.11
PRT	Q3TML0	Protein disulfide-isomerase A6 OS=Mus musculus OX=10090 GN=Pdia6 PE=1 SV=1	null	null	Mouse_09-2020	null	[MS,MS:1001208,SEQUEST,]	6.75	10.204	null	null	0.09
PRT	Q9R0P3	S-formylglutathione hydrolase OS=Mus musculus OX=10090 GN=Esd PE=1 SV=1	null	null	Mouse_09-2020	null	[MS,MS:1001208,SEQUEST,]	12.32	19.938	null	null	0.21
PRT	P27659	60S ribosomal protein L3 OS=Mus musculus OX=10090 GN=Rpl3 PE=1 SV=3	null	null	Mouse_09-2020	null	[MS,MS:1001208,SEQUEST,]	3.80	3.774	null	null	0.06
PRT	G3UX26	Outer mitochondrial membrane protein porin 2 OS=Mus musculus OX=10090 GN=Vdac2 PE=1 SV=1	null	null	Mouse_09-2020	null	[MS,MS:1001208,SEQUEST,]	8.14	6.607	null	null	0.13
PRT	P53395	Lipoamide acyltransferase component of branched-chain alpha-keto acid dehydrogenase complex, mitochondrial OS=Mus musculus OX=10090 GN=Dbt PE=1 SV=2	null	null	Mouse_09-2020	null	[MS,MS:1001208,SEQUEST,]	5.56	7.069	null	null	0.11
PRT	Q922Q1	Mitochondrial amidoxime reducing component 2 OS=Mus musculus OX=10090 GN=Mtarc2 PE=1 SV=1	null	null	Mouse_09-2020	null	[MS,MS:1001208,SEQUEST,]	4.13	4.665	null	null	0.08
PRT	A0A1B0GS68	60S ribosomal protein L13a OS=Mus musculus OX=10090 GN=Gm45713 PE=2 SV=1	null	null	Mouse_09-2020	null	[MS,MS:1001208,SEQUEST,]	3.44	6.157	null	null	0.06
PRT	Q9DBP5	UMP-CMP kinase OS=Mus musculus OX=10090 GN=Cmpk1 PE=1 SV=1	null	null	Mouse_09-2020	null	[MS,MS:1001208,SEQUEST,]	4.00	3.795	null	null	0.17
PRT	Q8BWQ1	UDP-glucuronosyltransferase 2A3 OS=Mus musculus OX=10090 GN=Ugt2a3 PE=1 SV=1	null	null	Mouse_09-2020	null	[MS,MS:1001208,SEQUEST,]	6.29	9.363	null	null	0.08
PRT	Q8K154	UDP-glucuronosyltransferase OS=Mus musculus OX=10090 GN=Ugt2b34 PE=1 SV=1	null	null	Mouse_09-2020	null	[MS,MS:1001208,SEQUEST,]	2.97	6.397	null	null	0.09
PRT	P05201	Aspartate aminotransferase, cytoplasmic OS=Mus musculus OX=10090 GN=Got1 PE=1 SV=3	null	null	Mouse_09-2020	null	[MS,MS:1001208,SEQUEST,]	5.79	8.427	null	null	0.09
PRT	Q91X91	Nicotinate-nucleotide pyrophosphorylase [carboxylating] OS=Mus musculus OX=10090 GN=Qprt PE=1 SV=1	null	null	Mouse_09-2020	null	[MS,MS:1001208,SEQUEST,]	3.04	3.832	null	null	0.11
PRT	Q8CAQ8	MICOS complex subunit Mic60 OS=Mus musculus OX=10090 GN=Immt PE=1 SV=1	null	null	Mouse_09-2020	null	[MS,MS:1001208,SEQUEST,]	5.11	6.696	null	null	0.05
PRT	Q791V5	Mitochondrial carrier homolog 2 OS=Mus musculus OX=10090 GN=Mtch2 PE=1 SV=1	null	null	Mouse_09-2020	null	[MS,MS:1001208,SEQUEST,]	10.90	11.074	null	null	0.12
PRT	Q8VCH0	3-ketoacyl-CoA thiolase B, peroxisomal OS=Mus musculus OX=10090 GN=Acaa1b PE=1 SV=1	null	null	Mouse_09-2020	null	[MS,MS:1001208,SEQUEST,]	36.19	42.150	null	null	0.35
PRT	Q63886	UDP-glucuronosyltransferase 1A1 OS=Mus musculus OX=10090 GN=Ugt1a1 PE=1 SV=2	null	null	Mouse_09-2020	null	[MS,MS:1001208,SEQUEST,]	13.70	21.971	null	null	0.13
PRT	Q7TMM9	Tubulin beta-2A chain OS=Mus musculus OX=10090 GN=Tubb2a PE=1 SV=1	null	null	Mouse_09-2020	null	[MS,MS:1001208,SEQUEST,]	31.07	29.804	null	null	0.24
PRT	Q91X77	Cytochrome P450 2C50 OS=Mus musculus OX=10090 GN=Cyp2c50 PE=1 SV=2	null	null	Mouse_09-2020	null	[MS,MS:1001208,SEQUEST,]	22.40	19.237	null	null	0.16
PRT	Q8BK48	Pyrethroid hydrolase Ces2e OS=Mus musculus OX=10090 GN=Ces2e PE=1 SV=1	null	null	Mouse_09-2020	null	[MS,MS:1001208,SEQUEST,]	15.60	11.250	null	null	0.14
PRT	Q6XVG2	Cytochrome P450 2C54 OS=Mus musculus OX=10090 GN=Cyp2c54 PE=1 SV=1	null	null	Mouse_09-2020	null	[MS,MS:1001208,SEQUEST,]	16.86	12.924	null	null	0.14
PRT	P05214	Tubulin alpha-3 chain OS=Mus musculus OX=10090 GN=Tuba3a PE=1 SV=1	null	null	Mouse_09-2020	null	[MS,MS:1001208,SEQUEST,]	13.94	14.275	null	null	0.19
PRT	A0A2R8VHY1	Cytochrome P450 2D10 (Fragment) OS=Mus musculus OX=10090 GN=Cyp2d10 PE=1 SV=1	null	null	Mouse_09-2020	null	[MS,MS:1001208,SEQUEST,]	8.15	9.331	null	null	0.17
PRT	P24472	Glutathione S-transferase A4 OS=Mus musculus OX=10090 GN=Gsta4 PE=1 SV=3	null	null	Mouse_09-2020	null	[MS,MS:1001208,SEQUEST,]	8.36	8.502	null	null	0.11
PRT	Q8VCC2	Liver carboxylesterase 1 OS=Mus musculus OX=10090 GN=Ces1 PE=1 SV=1	null	null	Mouse_09-2020	null	[MS,MS:1001208,SEQUEST,]	4.67	3.590	null	null	0.05
PRT	G3X9Y6	Aldo-keto reductase family 1, member C19 OS=Mus musculus OX=10090 GN=Akr1c19 PE=1 SV=1	null	null	Mouse_09-2020	null	[MS,MS:1001208,SEQUEST,]	4.92	4.778	null	null	0.09
PRT	Q8VC28	Aldo-keto reductase family 1 member C13 OS=Mus musculus OX=10090 GN=Akr1c13 PE=1 SV=2	null	null	Mouse_09-2020	null	[MS,MS:1001208,SEQUEST,]	6.90	7.032	null	null	0.10
PRT	Q9JKY7	Cytochrome P450 CYP2D22 OS=Mus musculus OX=10090 GN=Cyp2d22 PE=1 SV=1	null	null	Mouse_09-2020	null	[MS,MS:1001208,SEQUEST,]	5.79	6.903	null	null	0.07
PRT	Q00898	Alpha-1-antitrypsin 1-5 OS=Mus musculus OX=10090 GN=Serpina1e PE=1 SV=1	null	null	Mouse_09-2020	null	[MS,MS:1001208,SEQUEST,]	8.31	13.837	null	null	0.10
PRT	Q9D1G1	Ras-related protein Rab-1B OS=Mus musculus OX=10090 GN=Rab1b PE=1 SV=1	null	null	Mouse_09-2020	null	[MS,MS:1001208,SEQUEST,]	4.10	4.768	null	null	0.13
PRT	Q8BWF0	Succinate-semialdehyde dehydrogenase, mitochondrial OS=Mus musculus OX=10090 GN=Aldh5a1 PE=1 SV=1	null	null	Mouse_09-2020	null	[MS,MS:1001208,SEQUEST,]	0.00	2.016	null	null	0.07
PRT	P61922	4-aminobutyrate aminotransferase, mitochondrial OS=Mus musculus OX=10090 GN=Abat PE=1 SV=1	null	null	Mouse_09-2020	null	[MS,MS:1001208,SEQUEST,]	10.15	6.261	null	null	0.06
PRT	P47915	60S ribosomal protein L29 OS=Mus musculus OX=10090 GN=Rpl29 PE=1 SV=2	null	null	Mouse_09-2020	null	[MS,MS:1001208,SEQUEST,]	0.00	2.207	null	null	0.16
PRT	Q8QZS1	3-hydroxyisobutyryl-CoA hydrolase, mitochondrial OS=Mus musculus OX=10090 GN=Hibch PE=1 SV=1	null	null	Mouse_09-2020	null	[MS,MS:1001208,SEQUEST,]	9.08	7.445	null	null	0.06
PRT	D3Z2H9	Tropomyosin 3, related sequence 7 OS=Mus musculus OX=10090 GN=Tpm3-rs7 PE=3 SV=1	null	null	Mouse_09-2020	null	[MS,MS:1001208,SEQUEST,]	4.47	4.355	null	null	0.10
PRT	P67984	60S ribosomal protein L22 OS=Mus musculus OX=10090 GN=Rpl22 PE=1 SV=2	null	null	Mouse_09-2020	null	[MS,MS:1001208,SEQUEST,]	3.94	4.882	null	null	0.20
PRT	F8WHP8	ATP synthase membrane subunit f OS=Mus musculus OX=10090 GN=Atp5j2 PE=1 SV=1	null	null	Mouse_09-2020	null	[MS,MS:1001208,SEQUEST,]	4.62	5.200	null	null	0.30
PRT	Q9D0M3	Cytochrome c1, heme protein, mitochondrial OS=Mus musculus OX=10090 GN=Cyc1 PE=1 SV=1	null	null	Mouse_09-2020	null	[MS,MS:1001208,SEQUEST,]	5.74	5.776	null	null	0.07
PRT	A0A2R8VHV7	Alanine aminotransferase 1 (Fragment) OS=Mus musculus OX=10090 GN=Gpt PE=1 SV=1	null	null	Mouse_09-2020	null	[MS,MS:1001208,SEQUEST,]	5.45	8.094	null	null	0.13
PRT	Q9JJI8	60S ribosomal protein L38 OS=Mus musculus OX=10090 GN=Rpl38 PE=1 SV=3	null	null	Mouse_09-2020	null	[MS,MS:1001208,SEQUEST,]	6.93	5.789	null	null	0.34
PRT	P62855	40S ribosomal protein S26 OS=Mus musculus OX=10090 GN=Rps26 PE=1 SV=3	null	null	Mouse_09-2020	null	[MS,MS:1001208,SEQUEST,]	2.05	5.017	null	null	0.21
PRT	Q8K0E8	Fibrinogen beta chain OS=Mus musculus OX=10090 GN=Fgb PE=1 SV=1	null	null	Mouse_09-2020	null	[MS,MS:1001208,SEQUEST,]	4.09	2.259	null	null	0.03
PRT	Q9D6Y7	Mitochondrial peptide methionine sulfoxide reductase OS=Mus musculus OX=10090 GN=Msra PE=1 SV=1	null	null	Mouse_09-2020	null	[MS,MS:1001208,SEQUEST,]	5.37	9.603	null	null	0.15
PRT	Q8BG32	26S proteasome non-ATPase regulatory subunit 11 OS=Mus musculus OX=10090 GN=Psmd11 PE=1 SV=3	null	null	Mouse_09-2020	null	[MS,MS:1001208,SEQUEST,]	5.07	4.586	null	null	0.05
PRT	P29341	Polyadenylate-binding protein 1 OS=Mus musculus OX=10090 GN=Pabpc1 PE=1 SV=2	null	null	Mouse_09-2020	null	[MS,MS:1001208,SEQUEST,]	4.86	5.985	null	null	0.03
PRT	Q3V117	ATP-citrate synthase OS=Mus musculus OX=10090 GN=Acly PE=1 SV=1	null	null	Mouse_09-2020	null	[MS,MS:1001208,SEQUEST,]	7.19	8.038	null	null	0.02
PRT	A8Y5N4	17-beta-hydroxysteroid dehydrogenase 13 OS=Mus musculus OX=10090 GN=Hsd17b13 PE=1 SV=1	null	null	Mouse_09-2020	null	[MS,MS:1001208,SEQUEST,]	5.15	4.353	null	null	0.09
PRT	Q5SVG5	AP complex subunit beta OS=Mus musculus OX=10090 GN=Ap1b1 PE=1 SV=1	null	null	Mouse_09-2020	null	[MS,MS:1001208,SEQUEST,]	5.85	5.488	null	null	0.01
PRT	P18760	Cofilin-1 OS=Mus musculus OX=10090 GN=Cfl1 PE=1 SV=3	null	null	Mouse_09-2020	null	[MS,MS:1001208,SEQUEST,]	5.27	5.778	null	null	0.16
PRT	Q922B2	Aspartate--tRNA ligase, cytoplasmic OS=Mus musculus OX=10090 GN=Dars1 PE=1 SV=2	null	null	Mouse_09-2020	null	[MS,MS:1001208,SEQUEST,]	5.03	6.907	null	null	0.05
PRT	O55142	60S ribosomal protein L35a OS=Mus musculus OX=10090 GN=Rpl35a PE=1 SV=2	null	null	Mouse_09-2020	null	[MS,MS:1001208,SEQUEST,]	2.05	1.591	null	null	0.09
PRT	O54734	Dolichyl-diphosphooligosaccharide--protein glycosyltransferase 48 kDa subunit OS=Mus musculus OX=10090 GN=Ddost PE=1 SV=2	null	null	Mouse_09-2020	null	[MS,MS:1001208,SEQUEST,]	6.78	6.124	null	null	0.05
PRT	Q9WUM5	Succinate--CoA ligase [ADP/GDP-forming] subunit alpha, mitochondrial OS=Mus musculus OX=10090 GN=Suclg1 PE=1 SV=4	null	null	Mouse_09-2020	null	[MS,MS:1001208,SEQUEST,]	4.40	4.616	null	null	0.08
PRT	Q99LP6	GrpE protein homolog 1, mitochondrial OS=Mus musculus OX=10090 GN=Grpel1 PE=1 SV=1	null	null	Mouse_09-2020	null	[MS,MS:1001208,SEQUEST,]	2.25	4.309	null	null	0.11
PRT	Q9CR57	60S ribosomal protein L14 OS=Mus musculus OX=10090 GN=Rpl14 PE=1 SV=3	null	null	Mouse_09-2020	null	[MS,MS:1001208,SEQUEST,]	6.41	5.204	null	null	0.11
PRT	O88986	2-amino-3-ketobutyrate coenzyme A ligase, mitochondrial OS=Mus musculus OX=10090 GN=Gcat PE=1 SV=2	null	null	Mouse_09-2020	null	[MS,MS:1001208,SEQUEST,]	6.03	7.862	null	null	0.04
PRT	Q9QXD1	Peroxisomal acyl-coenzyme A oxidase 2 OS=Mus musculus OX=10090 GN=Acox2 PE=1 SV=2	null	null	Mouse_09-2020	null	[MS,MS:1001208,SEQUEST,]	2.96	4.425	null	null	0.04
PRT	O54749	Cytochrome P450 2J5 OS=Mus musculus OX=10090 GN=Cyp2j5 PE=1 SV=1	null	null	Mouse_09-2020	null	[MS,MS:1001208,SEQUEST,]	0.00	3.271	null	null	0.07
PRT	P61458	Pterin-4-alpha-carbinolamine dehydratase OS=Mus musculus OX=10090 GN=Pcbd1 PE=1 SV=2	null	null	Mouse_09-2020	null	[MS,MS:1001208,SEQUEST,]	3.76	4.735	null	null	0.20
PRT	Q4LDG0	Bile acyl-CoA synthetase OS=Mus musculus OX=10090 GN=Slc27a5 PE=1 SV=2	null	null	Mouse_09-2020	null	[MS,MS:1001208,SEQUEST,]	2.31	3.869	null	null	0.03
PRT	P97742	Carnitine O-palmitoyltransferase 1, liver isoform OS=Mus musculus OX=10090 GN=Cpt1a PE=1 SV=4	null	null	Mouse_09-2020	null	[MS,MS:1001208,SEQUEST,]	4.79	3.438	null	null	0.03
PRT	Q71RI9	Kynurenine--oxoglutarate transaminase 3 OS=Mus musculus OX=10090 GN=Kyat3 PE=1 SV=1	null	null	Mouse_09-2020	null	[MS,MS:1001208,SEQUEST,]	3.70	5.982	null	null	0.05
PRT	Q9CQ54	NADH dehydrogenase [ubiquinone] 1 subunit C2 OS=Mus musculus OX=10090 GN=Ndufc2 PE=1 SV=1	null	null	Mouse_09-2020	null	[MS,MS:1001208,SEQUEST,]	2.77	2.495	null	null	0.12
PRT	F7CAT1	Peptidylprolyl isomerase (Fragment) OS=Mus musculus OX=10090 GN=Fkbp4 PE=1 SV=2	null	null	Mouse_09-2020	null	[MS,MS:1001208,SEQUEST,]	1.73	2.644	null	null	0.15
PRT	Q9D023	Mitochondrial pyruvate carrier 2 OS=Mus musculus OX=10090 GN=Mpc2 PE=1 SV=1	null	null	Mouse_09-2020	null	[MS,MS:1001208,SEQUEST,]	5.05	2.863	null	null	0.13
PRT	Q9D826	Peroxisomal sarcosine oxidase OS=Mus musculus OX=10090 GN=Pipox PE=1 SV=1	null	null	Mouse_09-2020	null	[MS,MS:1001208,SEQUEST,]	3.19	4.894	null	null	0.07
PRT	Q91XD4	Formimidoyltransferase-cyclodeaminase OS=Mus musculus OX=10090 GN=Ftcd PE=1 SV=1	null	null	Mouse_09-2020	null	[MS,MS:1001208,SEQUEST,]	5.71	5.756	null	null	0.04
PRT	Q91WN4	Kynurenine 3-monooxygenase OS=Mus musculus OX=10090 GN=Kmo PE=1 SV=1	null	null	Mouse_09-2020	null	[MS,MS:1001208,SEQUEST,]	3.35	3.637	null	null	0.03
PRT	Q91WS0	CDGSH iron-sulfur domain-containing protein 1 OS=Mus musculus OX=10090 GN=Cisd1 PE=1 SV=1	null	null	Mouse_09-2020	null	[MS,MS:1001208,SEQUEST,]	5.88	4.516	null	null	0.22
PRT	O88569	Heterogeneous nuclear ribonucleoproteins A2/B1 OS=Mus musculus OX=10090 GN=Hnrnpa2b1 PE=1 SV=2	null	null	Mouse_09-2020	null	[MS,MS:1001208,SEQUEST,]	10.26	15.200	null	null	0.10
PRT	D3Z106	Acyl-coenzyme A synthetase ACSM1, mitochondrial (Fragment) OS=Mus musculus OX=10090 GN=Acsm1 PE=1 SV=1	null	null	Mouse_09-2020	null	[MS,MS:1001208,SEQUEST,]	0.00	1.816	null	null	0.04
PRT	Q80XR6	Heterogeneous nuclear ribonucleoprotein A/B OS=Mus musculus OX=10090 GN=Hnrnpab PE=1 SV=1	null	null	Mouse_09-2020	null	[MS,MS:1001208,SEQUEST,]	4.37	3.854	null	null	0.06
PRT	Q9QZ85	Interferon-inducible GTPase 1 OS=Mus musculus OX=10090 GN=Iigp1 PE=1 SV=2	null	null	Mouse_09-2020	null	[MS,MS:1001208,SEQUEST,]	2.56	3.245	null	null	0.06
PRT	D3YVF4	40S ribosomal protein S14 (Fragment) OS=Mus musculus OX=10090 GN=Rps14 PE=1 SV=1	null	null	Mouse_09-2020	null	[MS,MS:1001208,SEQUEST,]	0.00	2.699	null	null	0.35
PRT	Q9DD20	Methyltransferase-like protein 7B OS=Mus musculus OX=10090 GN=Mettl7b PE=1 SV=2	null	null	Mouse_09-2020	null	[MS,MS:1001208,SEQUEST,]	4.50	2.488	null	null	0.05
PRT	Q9CPQ1	Cytochrome c oxidase subunit 6C OS=Mus musculus OX=10090 GN=Cox6c PE=1 SV=3	null	null	Mouse_09-2020	null	[MS,MS:1001208,SEQUEST,]	1.70	3.275	null	null	0.18
PRT	P20065	Thymosin beta-4 OS=Mus musculus OX=10090 GN=Tmsb4x PE=1 SV=1	null	null	Mouse_09-2020	null	[MS,MS:1001208,SEQUEST,]	6.33	4.116	null	null	0.50
PRT	A0A0G2JGY8	60S ribosomal protein L34 (Fragment) OS=Mus musculus OX=10090 GN=Rpl34 PE=1 SV=4	null	null	Mouse_09-2020	null	[MS,MS:1001208,SEQUEST,]	3.22	6.074	null	null	0.20
PRT	Q32Q92	Acyl-coenzyme A thioesterase 6 OS=Mus musculus OX=10090 GN=Acot6 PE=1 SV=1	null	null	Mouse_09-2020	null	[MS,MS:1001208,SEQUEST,]	1.81	3.087	null	null	0.05
PRT	F6ZTG3	Glyoxalase domain-containing protein 4 (Fragment) OS=Mus musculus OX=10090 GN=Glod4 PE=1 SV=1	null	null	Mouse_09-2020	null	[MS,MS:1001208,SEQUEST,]	3.00	3.683	null	null	0.08
PRT	P62918	60S ribosomal protein L8 OS=Mus musculus OX=10090 GN=Rpl8 PE=1 SV=2	null	null	Mouse_09-2020	null	[MS,MS:1001208,SEQUEST,]	5.88	6.041	null	null	0.13
PRT	G3X925	Pyruvate kinase OS=Mus musculus OX=10090 GN=Pklr PE=1 SV=1	null	null	Mouse_09-2020	null	[MS,MS:1001208,SEQUEST,]	6.04	5.387	null	null	0.04
PRT	F8WJ41	40S ribosomal protein S15a (Fragment) OS=Mus musculus OX=10090 GN=Rps15a PE=1 SV=1	null	null	Mouse_09-2020	null	[MS,MS:1001208,SEQUEST,]	0.00	1.327	null	null	0.19
PRT	G3X9T7	Galectin-9 OS=Mus musculus OX=10090 GN=Lgals9 PE=1 SV=1	null	null	Mouse_09-2020	null	[MS,MS:1001208,SEQUEST,]	4.64	4.561	null	null	0.06
PRT	Q3UQ44	Ras GTPase-activating-like protein IQGAP2 OS=Mus musculus OX=10090 GN=Iqgap2 PE=1 SV=2	null	null	Mouse_09-2020	null	[MS,MS:1001208,SEQUEST,]	2.60	3.479	null	null	0.02
PRT	Q9D8N0	Elongation factor 1-gamma OS=Mus musculus OX=10090 GN=Eef1g PE=1 SV=3	null	null	Mouse_09-2020	null	[MS,MS:1001208,SEQUEST,]	3.81	5.942	null	null	0.05
PRT	Q91W64	Cytochrome P450 2C70 OS=Mus musculus OX=10090 GN=Cyp2c70 PE=1 SV=2	null	null	Mouse_09-2020	null	[MS,MS:1001208,SEQUEST,]	4.17	2.924	null	null	0.04
PRT	Q9JI75	Ribosyldihydronicotinamide dehydrogenase [quinone] OS=Mus musculus OX=10090 GN=Nqo2 PE=1 SV=3	null	null	Mouse_09-2020	null	[MS,MS:1001208,SEQUEST,]	5.08	6.842	null	null	0.09
PRT	Q8VEK3	Heterogeneous nuclear ribonucleoprotein U OS=Mus musculus OX=10090 GN=Hnrnpu PE=1 SV=1	null	null	Mouse_09-2020	null	[MS,MS:1001208,SEQUEST,]	4.11	4.579	null	null	0.03
PRT	P29758	Ornithine aminotransferase, mitochondrial OS=Mus musculus OX=10090 GN=Oat PE=1 SV=1	null	null	Mouse_09-2020	null	[MS,MS:1001208,SEQUEST,]	6.70	6.104	null	null	0.05
PRT	A0A1L1SQA8	40S ribosomal protein S25 OS=Mus musculus OX=10090 GN=Rps25 PE=1 SV=1	null	null	Mouse_09-2020	null	[MS,MS:1001208,SEQUEST,]	5.36	5.689	null	null	0.20
PRT	A0A1C7CYV0	Plastin-3 (Fragment) OS=Mus musculus OX=10090 GN=Pls3 PE=1 SV=1	null	null	Mouse_09-2020	null	[MS,MS:1001208,SEQUEST,]	6.68	7.152	null	null	0.04
PRT	Q6ZWV7	60S ribosomal protein L35 OS=Mus musculus OX=10090 GN=Rpl35 PE=1 SV=1	null	null	Mouse_09-2020	null	[MS,MS:1001208,SEQUEST,]	2.48	3.624	null	null	0.20
PRT	Q9DBG1	Sterol 26-hydroxylase, mitochondrial OS=Mus musculus OX=10090 GN=Cyp27a1 PE=1 SV=1	null	null	Mouse_09-2020	null	[MS,MS:1001208,SEQUEST,]	4.99	3.308	null	null	0.04
PRT	P51658	Estradiol 17-beta-dehydrogenase 2 OS=Mus musculus OX=10090 GN=Hsd17b2 PE=1 SV=2	null	null	Mouse_09-2020	null	[MS,MS:1001208,SEQUEST,]	4.15	6.783	null	null	0.12
PRT	Q9D819	Inorganic pyrophosphatase OS=Mus musculus OX=10090 GN=Ppa1 PE=1 SV=1	null	null	Mouse_09-2020	null	[MS,MS:1001208,SEQUEST,]	5.41	3.874	null	null	0.06
PRT	Q93092	Transaldolase OS=Mus musculus OX=10090 GN=Taldo1 PE=1 SV=2	null	null	Mouse_09-2020	null	[MS,MS:1001208,SEQUEST,]	3.07	3.445	null	null	0.08
PRT	P62830	60S ribosomal protein L23 OS=Mus musculus OX=10090 GN=Rpl23 PE=1 SV=1	null	null	Mouse_09-2020	null	[MS,MS:1001208,SEQUEST,]	10.41	11.915	null	null	0.14
PRT	P35278	Ras-related protein Rab-5C OS=Mus musculus OX=10090 GN=Rab5c PE=1 SV=2	null	null	Mouse_09-2020	null	[MS,MS:1001208,SEQUEST,]	4.48	7.535	null	null	0.11
PRT	Q9CZU6	Citrate synthase, mitochondrial OS=Mus musculus OX=10090 GN=Cs PE=1 SV=1	null	null	Mouse_09-2020	null	[MS,MS:1001208,SEQUEST,]	5.71	4.032	null	null	0.05
PRT	G3UWN9	Proteasome activator complex subunit 1 (Fragment) OS=Mus musculus OX=10090 GN=Psme1 PE=1 SV=1	null	null	Mouse_09-2020	null	[MS,MS:1001208,SEQUEST,]	2.43	2.239	null	null	0.10
PRT	Q9CQR4	Acyl-coenzyme A thioesterase 13 OS=Mus musculus OX=10090 GN=Acot13 PE=1 SV=1	null	null	Mouse_09-2020	null	[MS,MS:1001208,SEQUEST,]	4.86	3.783	null	null	0.14
PRT	Q8VDJ3	Vigilin OS=Mus musculus OX=10090 GN=Hdlbp PE=1 SV=1	null	null	Mouse_09-2020	null	[MS,MS:1001208,SEQUEST,]	5.38	8.034	null	null	0.02
PRT	P62849	40S ribosomal protein S24 OS=Mus musculus OX=10090 GN=Rps24 PE=1 SV=1	null	null	Mouse_09-2020	null	[MS,MS:1001208,SEQUEST,]	5.32	5.898	null	null	0.20
PRT	O09131	Glutathione S-transferase omega-1 OS=Mus musculus OX=10090 GN=Gsto1 PE=1 SV=2	null	null	Mouse_09-2020	null	[MS,MS:1001208,SEQUEST,]	7.55	8.778	null	null	0.14
PRT	Q99JY0	Trifunctional enzyme subunit beta, mitochondrial OS=Mus musculus OX=10090 GN=Hadhb PE=1 SV=1	null	null	Mouse_09-2020	null	[MS,MS:1001208,SEQUEST,]	2.13	4.225	null	null	0.08
PRT	A0A338P6G0	Omega-amidase NIT2 OS=Mus musculus OX=10090 GN=Nit2 PE=1 SV=1	null	null	Mouse_09-2020	null	[MS,MS:1001208,SEQUEST,]	5.65	5.087	null	null	0.10
PRT	Q68FD5	Clathrin heavy chain 1 OS=Mus musculus OX=10090 GN=Cltc PE=1 SV=3	null	null	Mouse_09-2020	null	[MS,MS:1001208,SEQUEST,]	5.43	4.250	null	null	0.02
PRT	H7BWY3	Alanine--glyoxylate aminotransferase 2, mitochondrial OS=Mus musculus OX=10090 GN=Agxt2 PE=1 SV=1	null	null	Mouse_09-2020	null	[MS,MS:1001208,SEQUEST,]	2.28	3.145	null	null	0.05
PRT	Q99KB8	Hydroxyacylglutathione hydrolase, mitochondrial OS=Mus musculus OX=10090 GN=Hagh PE=1 SV=2	null	null	Mouse_09-2020	null	[MS,MS:1001208,SEQUEST,]	7.05	8.604	null	null	0.09
PRT	Q9CXN7	Phenazine biosynthesis-like domain-containing protein 2 OS=Mus musculus OX=10090 GN=Pbld2 PE=1 SV=1	null	null	Mouse_09-2020	null	[MS,MS:1001208,SEQUEST,]	2.15	4.235	null	null	0.08
PRT	O88587	Catechol O-methyltransferase OS=Mus musculus OX=10090 GN=Comt PE=1 SV=2	null	null	Mouse_09-2020	null	[MS,MS:1001208,SEQUEST,]	5.85	3.899	null	null	0.08
PRT	P62843	40S ribosomal protein S15 OS=Mus musculus OX=10090 GN=Rps15 PE=1 SV=2	null	null	Mouse_09-2020	null	[MS,MS:1001208,SEQUEST,]	2.85	2.143	null	null	0.25
PRT	Q9QZD8	Mitochondrial dicarboxylate carrier OS=Mus musculus OX=10090 GN=Slc25a10 PE=1 SV=2	null	null	Mouse_09-2020	null	[MS,MS:1001208,SEQUEST,]	5.97	8.209	null	null	0.08
PRT	A2A6H0	LIM and SH3 domain protein 1 (Fragment) OS=Mus musculus OX=10090 GN=Lasp1 PE=1 SV=1	null	null	Mouse_09-2020	null	[MS,MS:1001208,SEQUEST,]	2.62	6.682	null	null	0.14
PRT	P38060	Hydroxymethylglutaryl-CoA lyase, mitochondrial OS=Mus musculus OX=10090 GN=Hmgcl PE=1 SV=2	null	null	Mouse_09-2020	null	[MS,MS:1001208,SEQUEST,]	8.38	11.185	null	null	0.09
PRT	A0A494BBA8	40S ribosomal protein S30 OS=Mus musculus OX=10090 GN=Fau PE=1 SV=1	null	null	Mouse_09-2020	null	[MS,MS:1001208,SEQUEST,]	5.19	5.946	null	null	0.11
PRT	A6ZI44	Fructose-bisphosphate aldolase OS=Mus musculus OX=10090 GN=Aldoa PE=1 SV=1	null	null	Mouse_09-2020	null	[MS,MS:1001208,SEQUEST,]	2.02	5.230	null	null	0.07
PRT	P84099	60S ribosomal protein L19 OS=Mus musculus OX=10090 GN=Rpl19 PE=1 SV=1	null	null	Mouse_09-2020	null	[MS,MS:1001208,SEQUEST,]	2.75	4.678	null	null	0.14
PRT	Q64105	Sepiapterin reductase OS=Mus musculus OX=10090 GN=Spr PE=1 SV=1	null	null	Mouse_09-2020	null	[MS,MS:1001208,SEQUEST,]	6.74	9.463	null	null	0.11
PRT	G3UW81	Cytochrome P450, family 4, subfamily f, polypeptide 40 OS=Mus musculus OX=10090 GN=Cyp4f40 PE=1 SV=1	null	null	Mouse_09-2020	null	[MS,MS:1001208,SEQUEST,]	0.00	2.922	null	null	0.05
PRT	D3YVC1	40S ribosomal protein S2 (Fragment) OS=Mus musculus OX=10090 GN=Rps2 PE=1 SV=1	null	null	Mouse_09-2020	null	[MS,MS:1001208,SEQUEST,]	5.96	4.752	null	null	0.08
PRT	Q7TMF3	NADH dehydrogenase [ubiquinone] 1 alpha subcomplex subunit 12 OS=Mus musculus OX=10090 GN=Ndufa12 PE=1 SV=2	null	null	Mouse_09-2020	null	[MS,MS:1001208,SEQUEST,]	6.04	8.775	null	null	0.21
PRT	Q9D1A2	Cytosolic non-specific dipeptidase OS=Mus musculus OX=10090 GN=Cndp2 PE=1 SV=1	null	null	Mouse_09-2020	null	[MS,MS:1001208,SEQUEST,]	5.49	6.019	null	null	0.05
PRT	Q9D0S9	Histidine triad nucleotide-binding protein 2, mitochondrial OS=Mus musculus OX=10090 GN=Hint2 PE=1 SV=1	null	null	Mouse_09-2020	null	[MS,MS:1001208,SEQUEST,]	0.00	3.008	null	null	0.15
PRT	Q91XF0	Pyridoxine-5'-phosphate oxidase OS=Mus musculus OX=10090 GN=Pnpo PE=1 SV=1	null	null	Mouse_09-2020	null	[MS,MS:1001208,SEQUEST,]	3.67	5.097	null	null	0.10
PRT	P09405	Nucleolin OS=Mus musculus OX=10090 GN=Ncl PE=1 SV=2	null	null	Mouse_09-2020	null	[MS,MS:1001208,SEQUEST,]	4.66	5.284	null	null	0.03
PRT	P62281	40S ribosomal protein S11 OS=Mus musculus OX=10090 GN=Rps11 PE=1 SV=3	null	null	Mouse_09-2020	null	[MS,MS:1001208,SEQUEST,]	4.19	4.994	null	null	0.11
PRT	Q91X72	Hemopexin OS=Mus musculus OX=10090 GN=Hpx PE=1 SV=2	null	null	Mouse_09-2020	null	[MS,MS:1001208,SEQUEST,]	5.31	4.583	null	null	0.04
PRT	A0A498WGD8	Thioredoxin-like protein 1 OS=Mus musculus OX=10090 GN=Txnl1 PE=1 SV=1	null	null	Mouse_09-2020	null	[MS,MS:1001208,SEQUEST,]	2.37	3.052	null	null	0.06
PRT	P63268	Actin, gamma-enteric smooth muscle OS=Mus musculus OX=10090 GN=Actg2 PE=1 SV=1	null	null	Mouse_09-2020	null	[MS,MS:1001208,SEQUEST,]	29.02	46.731	null	null	0.26
PRT	H3BKL5	3-ketoacyl-CoA thiolase A, peroxisomal OS=Mus musculus OX=10090 GN=Acaa1a PE=1 SV=1	null	null	Mouse_09-2020	null	[MS,MS:1001208,SEQUEST,]	34.61	40.538	null	null	0.37
PRT	Q8VCU1	Carboxylesterase 3B OS=Mus musculus OX=10090 GN=Ces3b PE=1 SV=2	null	null	Mouse_09-2020	null	[MS,MS:1001208,SEQUEST,]	24.89	19.176	null	null	0.13
PRT	K9J7B2	UDP-glucuronosyltransferase OS=Mus musculus OX=10090 GN=Ugt1a6b PE=1 SV=1	null	null	Mouse_09-2020	null	[MS,MS:1001208,SEQUEST,]	9.52	21.013	null	null	0.14
PRT	Q91WG0	Acylcarnitine hydrolase OS=Mus musculus OX=10090 GN=Ces2c PE=1 SV=1	null	null	Mouse_09-2020	null	[MS,MS:1001208,SEQUEST,]	11.71	12.652	null	null	0.11
PRT	A0A0A0MQA5	Tubulin alpha chain (Fragment) OS=Mus musculus OX=10090 GN=Tuba4a PE=1 SV=1	null	null	Mouse_09-2020	null	[MS,MS:1001208,SEQUEST,]	13.77	16.590	null	null	0.15
PRT	P13745	Glutathione S-transferase A1 OS=Mus musculus OX=10090 GN=Gsta1 PE=1 SV=2	null	null	Mouse_09-2020	null	[MS,MS:1001208,SEQUEST,]	9.44	13.310	null	null	0.10
PRT	D3YX76	Glutathione S-transferase OS=Mus musculus OX=10090 GN=Gstm2 PE=1 SV=1	null	null	Mouse_09-2020	null	[MS,MS:1001208,SEQUEST,]	12.55	15.013	null	null	0.23
PRT	Q8BFZ3	Beta-actin-like protein 2 OS=Mus musculus OX=10090 GN=Actbl2 PE=1 SV=1	null	null	Mouse_09-2020	null	[MS,MS:1001208,SEQUEST,]	11.71	11.124	null	null	0.17
PRT	O35215	D-dopachrome decarboxylase OS=Mus musculus OX=10090 GN=Ddt PE=1 SV=3	null	null	Mouse_09-2020	null	[MS,MS:1001208,SEQUEST,]	11.46	10.631	null	null	0.42
PRT	Q00897	Alpha-1-antitrypsin 1-4 OS=Mus musculus OX=10090 GN=Serpina1d PE=1 SV=1	null	null	Mouse_09-2020	null	[MS,MS:1001208,SEQUEST,]	7.23	9.127	null	null	0.12
PRT	G3UYJ7	Predicted gene 20441 (Fragment) OS=Mus musculus OX=10090 GN=Gm20441 PE=3 SV=1	null	null	Mouse_09-2020	null	[MS,MS:1001208,SEQUEST,]	9.26	10.522	null	null	0.19
PRT	P07758	Alpha-1-antitrypsin 1-1 OS=Mus musculus OX=10090 GN=Serpina1a PE=1 SV=4	null	null	Mouse_09-2020	null	[MS,MS:1001208,SEQUEST,]	9.70	9.024	null	null	0.12
PRT	Q64481	Cytochrome P450 3A16 OS=Mus musculus OX=10090 GN=Cyp3a16 PE=2 SV=2	null	null	Mouse_09-2020	null	[MS,MS:1001208,SEQUEST,]	2.69	3.626	null	null	0.10
PRT	Q9CZS1	Aldehyde dehydrogenase X, mitochondrial OS=Mus musculus OX=10090 GN=Aldh1b1 PE=1 SV=1	null	null	Mouse_09-2020	null	[MS,MS:1001208,SEQUEST,]	7.10	7.033	null	null	0.04
PRT	P11714	Cytochrome P450 2D9 OS=Mus musculus OX=10090 GN=Cyp2d9 PE=1 SV=2	null	null	Mouse_09-2020	null	[MS,MS:1001208,SEQUEST,]	4.84	5.997	null	null	0.05
PRT	A0A2R8VHT1	3-mercaptopyruvate sulfurtransferase (Fragment) OS=Mus musculus OX=10090 GN=Mpst PE=1 SV=1	null	null	Mouse_09-2020	null	[MS,MS:1001208,SEQUEST,]	5.82	4.112	null	null	0.09
PRT	P23953	Carboxylesterase 1C OS=Mus musculus OX=10090 GN=Ces1c PE=1 SV=4	null	null	Mouse_09-2020	null	[MS,MS:1001208,SEQUEST,]	8.41	5.876	null	null	0.04
PRT	A2AQ07	Tubulin beta-1 chain OS=Mus musculus OX=10090 GN=Tubb1 PE=1 SV=1	null	null	Mouse_09-2020	null	[MS,MS:1001208,SEQUEST,]	2.93	4.023	null	null	0.05
PRT	G3UZ26	Serine hydroxymethyltransferase (Fragment) OS=Mus musculus OX=10090 GN=Shmt1 PE=1 SV=1	null	null	Mouse_09-2020	null	[MS,MS:1001208,SEQUEST,]	5.94	8.275	null	null	0.07
PRT	Q99MR8	Methylcrotonoyl-CoA carboxylase subunit alpha, mitochondrial OS=Mus musculus OX=10090 GN=Mccc1 PE=1 SV=2	null	null	Mouse_09-2020	null	[MS,MS:1001208,SEQUEST,]	0.00	0.498	null	null	0.03
PRT	Q8BYZ7	Engulfment and cell motility protein 3 OS=Mus musculus OX=10090 GN=Elmo3 PE=1 SV=2	null	null	Mouse_09-2020	null	[MS,MS:1001208,SEQUEST,]	0.00	0.460	null	null	0.02
PRT	Q3UFB2	Box C/D snoRNA protein 1 OS=Mus musculus OX=10090 GN=Znhit6 PE=1 SV=2	null	null	Mouse_09-2020	null	[MS,MS:1001208,SEQUEST,]	0.00	0.726	null	null	0.05
PRT	V9GXE0	Meiosis-specific nuclear structural protein 1 (Fragment) OS=Mus musculus OX=10090 GN=Mns1 PE=1 SV=1	null	null	Mouse_09-2020	null	[MS,MS:1001208,SEQUEST,]	0.00	0.413	null	null	0.11
PRT	P35436	Glutamate receptor ionotropic, NMDA 2A OS=Mus musculus OX=10090 GN=Grin2a PE=1 SV=2	null	null	Mouse_09-2020	null	[MS,MS:1001208,SEQUEST,]	0.00	0.401	null	null	0.02
PRT	D3Z0G7	Regulator of G-protein-signaling 12 OS=Mus musculus OX=10090 GN=Rgs12 PE=1 SV=1	null	null	Mouse_09-2020	null	[MS,MS:1001208,SEQUEST,]	0.00	0.340	null	null	0.01
PRT	E9QN14	SLIT-ROBO Rho GTPase-activating protein 3 OS=Mus musculus OX=10090 GN=Srgap3 PE=1 SV=1	null	null	Mouse_09-2020	null	[MS,MS:1001208,SEQUEST,]	0.00	0.403	null	null	0.01
PRT	Q8CJ27	Abnormal spindle-like microcephaly-associated protein homolog OS=Mus musculus OX=10090 GN=Aspm PE=1 SV=2	null	null	Mouse_09-2020	null	[MS,MS:1001208,SEQUEST,]	0.00	0.455	null	null	0.01
PRT	P48771	Cytochrome c oxidase subunit 7A2, mitochondrial OS=Mus musculus OX=10090 GN=Cox7a2 PE=1 SV=2	null	null	Mouse_09-2020	null	[MS,MS:1001208,SEQUEST,]	5.50	5.278	null	null	0.16
PRT	A3KFM7	Chromodomain-helicase-DNA-binding protein 6 OS=Mus musculus OX=10090 GN=Chd6 PE=1 SV=1	null	null	Mouse_09-2020	null	[MS,MS:1001208,SEQUEST,]	0.00	0.798	null	null	0.01
PRT	Q9QUR6	Prolyl endopeptidase OS=Mus musculus OX=10090 GN=Prep PE=1 SV=1	null	null	Mouse_09-2020	null	[MS,MS:1001208,SEQUEST,]	9.81	5.945	null	null	0.02
PRT	E9Q1F7	Histone acetyltransferase KAT2B (Fragment) OS=Mus musculus OX=10090 GN=Kat2b PE=1 SV=1	null	null	Mouse_09-2020	null	[MS,MS:1001208,SEQUEST,]	1.62	0.341	null	null	0.04
PRT	A0A1W2P6U8	RIKEN cDNA 4932415D10 gene OS=Mus musculus OX=10090 GN=4932415D10Rik PE=4 SV=1	null	null	Mouse_09-2020	null	[MS,MS:1001208,SEQUEST,]	0.00	0.366	null	null	0.01
PRT	Q9CQ69	Cytochrome b-c1 complex subunit 8 OS=Mus musculus OX=10090 GN=Uqcrq PE=1 SV=3	null	null	Mouse_09-2020	null	[MS,MS:1001208,SEQUEST,]	4.34	6.056	null	null	0.18
PRT	E9PXX7	Thioredoxin domain-containing protein 5 OS=Mus musculus OX=10090 GN=Txndc5 PE=1 SV=1	null	null	Mouse_09-2020	null	[MS,MS:1001208,SEQUEST,]	2.77	2.276	null	null	0.03
PRT	Q80WC3	Trinucleotide repeat-containing gene 18 protein OS=Mus musculus OX=10090 GN=Tnrc18 PE=1 SV=2	null	null	Mouse_09-2020	null	[MS,MS:1001208,SEQUEST,]	0.00	0.766	null	null	0.01
PRT	Q64737	Trifunctional purine biosynthetic protein adenosine-3 OS=Mus musculus OX=10090 GN=Gart PE=1 SV=3	null	null	Mouse_09-2020	null	[MS,MS:1001208,SEQUEST,]	5.07	6.460	null	null	0.01
PRT	Q4FCQ7	Arginyl-tRNA--protein transferase 1 OS=Mus musculus OX=10090 GN=Ate1 PE=1 SV=1	null	null	Mouse_09-2020	null	[MS,MS:1001208,SEQUEST,]	0.00	0.435	null	null	0.03
PRT	P70349	Histidine triad nucleotide-binding protein 1 OS=Mus musculus OX=10090 GN=Hint1 PE=1 SV=3	null	null	Mouse_09-2020	null	[MS,MS:1001208,SEQUEST,]	8.30	8.369	null	null	0.19
PRT	Q6P5D8	Structural maintenance of chromosomes flexible hinge domain-containing protein 1 OS=Mus musculus OX=10090 GN=Smchd1 PE=1 SV=2	null	null	Mouse_09-2020	null	[MS,MS:1001208,SEQUEST,]	0.00	0.452	null	null	0.02
PRT	Q9CUG5	Ankyrin repeat domain-containing protein 53 (Fragment) OS=Mus musculus OX=10090 GN=Ankrd53 PE=2 SV=1	null	null	Mouse_09-2020	null	[MS,MS:1001208,SEQUEST,]	0.00	0.446	null	null	0.03
PRT	Q6NS69	APC membrane recruitment protein 3 OS=Mus musculus OX=10090 GN=Amer3 PE=2 SV=1	null	null	Mouse_09-2020	null	[MS,MS:1001208,SEQUEST,]	0.00	0.449	null	null	0.02
PRT	Q3UMM4	Cyclin-dependent kinase 10 OS=Mus musculus OX=10090 GN=Cdk10 PE=1 SV=1	null	null	Mouse_09-2020	null	[MS,MS:1001208,SEQUEST,]	0.00	0.400	null	null	0.04
PRT	Q9CPX8	Cytochrome b-c1 complex subunit 10 OS=Mus musculus OX=10090 GN=Uqcr11 PE=1 SV=1	null	null	Mouse_09-2020	null	[MS,MS:1001208,SEQUEST,]	3.30	3.319	null	null	0.21
PRT	D3YUT2	Alpha-protein kinase 3 OS=Mus musculus OX=10090 GN=Alpk3 PE=1 SV=1	null	null	Mouse_09-2020	null	[MS,MS:1001208,SEQUEST,]	0.00	0.417	null	null	0.01
PRT	P01901	H-2 class I histocompatibility antigen, K-B alpha chain OS=Mus musculus OX=10090 GN=H2-K1 PE=1 SV=1	null	null	Mouse_09-2020	null	[MS,MS:1001208,SEQUEST,]	4.32	4.530	null	null	0.04
PRT	P62259	14-3-3 protein epsilon OS=Mus musculus OX=10090 GN=Ywhae PE=1 SV=1	null	null	Mouse_09-2020	null	[MS,MS:1001208,SEQUEST,]	1.90	2.347	null	null	0.04
PRT	Q9DBB8	Trans-1,2-dihydrobenzene-1,2-diol dehydrogenase OS=Mus musculus OX=10090 GN=Dhdh PE=1 SV=1	null	null	Mouse_09-2020	null	[MS,MS:1001208,SEQUEST,]	0.00	0.579	null	null	0.03
PRT	O89023	Tripeptidyl-peptidase 1 OS=Mus musculus OX=10090 GN=Tpp1 PE=1 SV=2	null	null	Mouse_09-2020	null	[MS,MS:1001208,SEQUEST,]	0.00	0.357	null	null	0.02
PRT	G3X987	GTPase IMAP family member 9 OS=Mus musculus OX=10090 GN=Gimap9 PE=1 SV=1	null	null	Mouse_09-2020	null	[MS,MS:1001208,SEQUEST,]	2.14	0.869	null	null	0.04
PRT	D3YWY6	Mitochondrial pyruvate carrier OS=Mus musculus OX=10090 GN=Mpc1 PE=1 SV=1	null	null	Mouse_09-2020	null	[MS,MS:1001208,SEQUEST,]	0.00	0.569	null	null	0.14
PRT	P47955	60S acidic ribosomal protein P1 OS=Mus musculus OX=10090 GN=Rplp1 PE=1 SV=1	null	null	Mouse_09-2020	null	[MS,MS:1001208,SEQUEST,]	2.30	2.390	null	null	0.14
PRT	Q3TVK3	Aspartyl aminopeptidase OS=Mus musculus OX=10090 GN=Dnpep PE=1 SV=1	null	null	Mouse_09-2020	null	[MS,MS:1001208,SEQUEST,]	0.00	0.481	null	null	0.02
PRT	Q9JKR6	Hypoxia up-regulated protein 1 OS=Mus musculus OX=10090 GN=Hyou1 PE=1 SV=1	null	null	Mouse_09-2020	null	[MS,MS:1001208,SEQUEST,]	0.00	2.965	null	null	0.01
PRT	Q3TYU2	Probable cation-transporting ATPase 13A5 OS=Mus musculus OX=10090 GN=Atp13a5 PE=2 SV=2	null	null	Mouse_09-2020	null	[MS,MS:1001208,SEQUEST,]	0.00	0.827	null	null	0.02
PRT	P10518	Delta-aminolevulinic acid dehydratase OS=Mus musculus OX=10090 GN=Alad PE=1 SV=1	null	null	Mouse_09-2020	null	[MS,MS:1001208,SEQUEST,]	0.00	1.182	null	null	0.05
PRT	Q9QUH0	Glutaredoxin-1 OS=Mus musculus OX=10090 GN=Glrx PE=1 SV=3	null	null	Mouse_09-2020	null	[MS,MS:1001208,SEQUEST,]	2.93	1.409	null	null	0.08
PRT	Q60668	Heterogeneous nuclear ribonucleoprotein D0 OS=Mus musculus OX=10090 GN=Hnrnpd PE=1 SV=2	null	null	Mouse_09-2020	null	[MS,MS:1001208,SEQUEST,]	1.85	1.296	null	null	0.02
PRT	D3YU75	Translationally-controlled tumor protein OS=Mus musculus OX=10090 GN=Tpt1 PE=1 SV=1	null	null	Mouse_09-2020	null	[MS,MS:1001208,SEQUEST,]	3.53	6.602	null	null	0.09
PRT	Q6PB66	Leucine-rich PPR motif-containing protein, mitochondrial OS=Mus musculus OX=10090 GN=Lrpprc PE=1 SV=2	null	null	Mouse_09-2020	null	[MS,MS:1001208,SEQUEST,]	0.00	2.285	null	null	0.01
PRT	O35683	NADH dehydrogenase [ubiquinone] 1 alpha subcomplex subunit 1 OS=Mus musculus OX=10090 GN=Ndufa1 PE=1 SV=1	null	null	Mouse_09-2020	null	[MS,MS:1001208,SEQUEST,]	2.98	1.553	null	null	0.14
PRT	Q9WUA2	Phenylalanine--tRNA ligase beta subunit OS=Mus musculus OX=10090 GN=Farsb PE=1 SV=2	null	null	Mouse_09-2020	null	[MS,MS:1001208,SEQUEST,]	1.66	0.537	null	null	0.02
PRT	P70195	Proteasome subunit beta type-7 OS=Mus musculus OX=10090 GN=Psmb7 PE=1 SV=1	null	null	Mouse_09-2020	null	[MS,MS:1001208,SEQUEST,]	2.38	1.324	null	null	0.04
PRT	Q8CDA1	Phosphatidylinositide phosphatase SAC2 OS=Mus musculus OX=10090 GN=Inpp5f PE=1 SV=1	null	null	Mouse_09-2020	null	[MS,MS:1001208,SEQUEST,]	0.00	0.809	null	null	0.01
PRT	P56391	Cytochrome c oxidase subunit 6B1 OS=Mus musculus OX=10090 GN=Cox6b1 PE=1 SV=2	null	null	Mouse_09-2020	null	[MS,MS:1001208,SEQUEST,]	0.00	1.632	null	null	0.17
PRT	P58710	L-gulonolactone oxidase OS=Mus musculus OX=10090 GN=Gulo PE=1 SV=3	null	null	Mouse_09-2020	null	[MS,MS:1001208,SEQUEST,]	4.32	5.146	null	null	0.03
PRT	L7N279	Vomeronasal 2, receptor 102 OS=Mus musculus OX=10090 GN=Vmn2r102 PE=4 SV=1	null	null	Mouse_09-2020	null	[MS,MS:1001208,SEQUEST,]	0.00	0.600	null	null	0.01
PRT	Q9WVD5	Mitochondrial ornithine transporter 1 OS=Mus musculus OX=10090 GN=Slc25a15 PE=1 SV=1	null	null	Mouse_09-2020	null	[MS,MS:1001208,SEQUEST,]	1.80	1.912	null	null	0.03
PRT	P43024	Cytochrome c oxidase subunit 6A1, mitochondrial OS=Mus musculus OX=10090 GN=Cox6a1 PE=1 SV=2	null	null	Mouse_09-2020	null	[MS,MS:1001208,SEQUEST,]	0.00	1.110	null	null	0.26
PRT	F6YTG0	Enoyl-CoA hydratase domain-containing protein 2, mitochondrial (Fragment) OS=Mus musculus OX=10090 GN=Echdc2 PE=1 SV=1	null	null	Mouse_09-2020	null	[MS,MS:1001208,SEQUEST,]	2.29	2.075	null	null	0.09
PRT	P47754	F-actin-capping protein subunit alpha-2 OS=Mus musculus OX=10090 GN=Capza2 PE=1 SV=3	null	null	Mouse_09-2020	null	[MS,MS:1001208,SEQUEST,]	0.00	0.927	null	null	0.05
PRT	P29387	Guanine nucleotide-binding protein subunit beta-4 OS=Mus musculus OX=10090 GN=Gnb4 PE=1 SV=4	null	null	Mouse_09-2020	null	[MS,MS:1001208,SEQUEST,]	2.27	2.894	null	null	0.03
PRT	Q3TNA1	Xylulose kinase OS=Mus musculus OX=10090 GN=Xylb PE=1 SV=1	null	null	Mouse_09-2020	null	[MS,MS:1001208,SEQUEST,]	2.90	2.106	null	null	0.02
PRT	Q8CFX1	GDH/6PGL endoplasmic bifunctional protein OS=Mus musculus OX=10090 GN=H6pd PE=1 SV=2	null	null	Mouse_09-2020	null	[MS,MS:1001208,SEQUEST,]	2.10	2.816	null	null	0.02
PRT	O08710	Thyroglobulin OS=Mus musculus OX=10090 GN=Tg PE=1 SV=3	null	null	Mouse_09-2020	null	[MS,MS:1001208,SEQUEST,]	0.00	0.466	null	null	0.01
PRT	F6T4M4	Serine/arginine repetitive matrix protein 1 (Fragment) OS=Mus musculus OX=10090 GN=Srrm1 PE=1 SV=1	null	null	Mouse_09-2020	null	[MS,MS:1001208,SEQUEST,]	0.00	1.223	null	null	0.06
PRT	Q9Z1N5	Spliceosome RNA helicase Ddx39b OS=Mus musculus OX=10090 GN=Ddx39b PE=1 SV=1	null	null	Mouse_09-2020	null	[MS,MS:1001208,SEQUEST,]	3.47	3.749	null	null	0.02
PRT	O55234	Proteasome subunit beta type-5 OS=Mus musculus OX=10090 GN=Psmb5 PE=1 SV=3	null	null	Mouse_09-2020	null	[MS,MS:1001208,SEQUEST,]	2.47	1.933	null	null	0.04
PRT	P11087	Collagen alpha-1(I) chain OS=Mus musculus OX=10090 GN=Col1a1 PE=1 SV=4	null	null	Mouse_09-2020	null	[MS,MS:1001208,SEQUEST,]	0.00	0.682	null	null	0.02
PRT	O70503	Very-long-chain 3-oxoacyl-CoA reductase OS=Mus musculus OX=10090 GN=Hsd17b12 PE=1 SV=1	null	null	Mouse_09-2020	null	[MS,MS:1001208,SEQUEST,]	0.00	1.563	null	null	0.05
PRT	Q7TSJ2	Microtubule-associated protein 6 OS=Mus musculus OX=10090 GN=Map6 PE=1 SV=2	null	null	Mouse_09-2020	null	[MS,MS:1001208,SEQUEST,]	0.00	0.970	null	null	0.04
PRT	Q8JZZ0	UDP-glucuronosyltransferase 3A2 OS=Mus musculus OX=10090 GN=Ugt3a2 PE=1 SV=2	null	null	Mouse_09-2020	null	[MS,MS:1001208,SEQUEST,]	0.00	1.255	null	null	0.02
PRT	Q9DCE9	Interferon gamma-induced GTPase OS=Mus musculus OX=10090 GN=Igtp PE=1 SV=1	null	null	Mouse_09-2020	null	[MS,MS:1001208,SEQUEST,]	0.00	0.340	null	null	0.03
PRT	Q8R0F8	Acylpyruvase FAHD1, mitochondrial OS=Mus musculus OX=10090 GN=Fahd1 PE=1 SV=2	null	null	Mouse_09-2020	null	[MS,MS:1001208,SEQUEST,]	0.00	0.722	null	null	0.07
PRT	O55029	Coatomer subunit beta' OS=Mus musculus OX=10090 GN=Copb2 PE=1 SV=2	null	null	Mouse_09-2020	null	[MS,MS:1001208,SEQUEST,]	0.00	0.947	null	null	0.01
PRT	Q9CXB8	Alpha-protein kinase 1 OS=Mus musculus OX=10090 GN=Alpk1 PE=2 SV=2	null	null	Mouse_09-2020	null	[MS,MS:1001208,SEQUEST,]	2.00	0.504	null	null	0.01
PRT	P56382	ATP synthase subunit epsilon, mitochondrial OS=Mus musculus OX=10090 GN=Atp5f1e PE=1 SV=2	null	null	Mouse_09-2020	null	[MS,MS:1001208,SEQUEST,]	1.81	1.715	null	null	0.15
PRT	Q8VCB3	Glycogen [starch] synthase, liver OS=Mus musculus OX=10090 GN=Gys2 PE=1 SV=2	null	null	Mouse_09-2020	null	[MS,MS:1001208,SEQUEST,]	2.98	1.917	null	null	0.01
PRT	D3YTQ5	Acyl-CoA dehydrogenase family member 11 OS=Mus musculus OX=10090 GN=Acad11 PE=1 SV=1	null	null	Mouse_09-2020	null	[MS,MS:1001208,SEQUEST,]	2.98	1.509	null	null	0.01
PRT	Q99JR1	Sideroflexin-1 OS=Mus musculus OX=10090 GN=Sfxn1 PE=1 SV=3	null	null	Mouse_09-2020	null	[MS,MS:1001208,SEQUEST,]	2.19	1.514	null	null	0.03
PRT	A0A338P7A0	NADH dehydrogenase [ubiquinone] iron-sulfur protein 4, mitochondrial (Fragment) OS=Mus musculus OX=10090 GN=Ndufs4 PE=1 SV=1	null	null	Mouse_09-2020	null	[MS,MS:1001208,SEQUEST,]	0.00	2.629	null	null	0.14
PRT	Q921X9	Protein disulfide-isomerase A5 OS=Mus musculus OX=10090 GN=Pdia5 PE=1 SV=1	null	null	Mouse_09-2020	null	[MS,MS:1001208,SEQUEST,]	1.75	0.550	null	null	0.01
PRT	Q9QYJ0	DnaJ homolog subfamily A member 2 OS=Mus musculus OX=10090 GN=Dnaja2 PE=1 SV=1	null	null	Mouse_09-2020	null	[MS,MS:1001208,SEQUEST,]	0.00	0.509	null	null	0.06
PRT	Q6P1H6	Ankyrin repeat and LEM domain-containing protein 2 OS=Mus musculus OX=10090 GN=Ankle2 PE=1 SV=2	null	null	Mouse_09-2020	null	[MS,MS:1001208,SEQUEST,]	0.00	0.504	null	null	0.02
PRT	Q9ERL0	Btk-PH-domain binding protein OS=Mus musculus OX=10090 GN=Mllt1 PE=1 SV=1	null	null	Mouse_09-2020	null	[MS,MS:1001208,SEQUEST,]	0.00	0.784	null	null	0.01
PRT	Q8BJD1	Inter-alpha-trypsin inhibitor heavy chain H5 OS=Mus musculus OX=10090 GN=Itih5 PE=1 SV=1	null	null	Mouse_09-2020	null	[MS,MS:1001208,SEQUEST,]	0.00	0.387	null	null	0.03
PRT	J3QPT6	Asialoglycoprotein receptor 1 (Fragment) OS=Mus musculus OX=10090 GN=Asgr1 PE=1 SV=1	null	null	Mouse_09-2020	null	[MS,MS:1001208,SEQUEST,]	0.00	1.066	null	null	0.05
PRT	P50285	Dimethylaniline monooxygenase [N-oxide-forming] 1 OS=Mus musculus OX=10090 GN=Fmo1 PE=1 SV=1	null	null	Mouse_09-2020	null	[MS,MS:1001208,SEQUEST,]	1.88	1.064	null	null	0.01
PRT	Q9R112	Sulfide:quinone oxidoreductase, mitochondrial OS=Mus musculus OX=10090 GN=Sqor PE=1 SV=3	null	null	Mouse_09-2020	null	[MS,MS:1001208,SEQUEST,]	2.03	0.773	null	null	0.02
PRT	P35564	Calnexin OS=Mus musculus OX=10090 GN=Canx PE=1 SV=1	null	null	Mouse_09-2020	null	[MS,MS:1001208,SEQUEST,]	2.35	1.474	null	null	0.02
PRT	A2A6F5	Pre-mRNA-splicing factor CWC25 homolog OS=Mus musculus OX=10090 GN=Cwc25 PE=1 SV=1	null	null	Mouse_09-2020	null	[MS,MS:1001208,SEQUEST,]	0.00	0.377	null	null	0.07
PRT	P01887	Beta-2-microglobulin OS=Mus musculus OX=10090 GN=B2m PE=1 SV=2	null	null	Mouse_09-2020	null	[MS,MS:1001208,SEQUEST,]	1.75	2.576	null	null	0.08
PRT	Q3TXN1	15-oxoprostaglandin 13-reductase OS=Mus musculus OX=10090 GN=Ptgr2 PE=1 SV=1	null	null	Mouse_09-2020	null	[MS,MS:1001208,SEQUEST,]	1.62	1.464	null	null	0.03
PRT	Q9D051	Pyruvate dehydrogenase E1 component subunit beta, mitochondrial OS=Mus musculus OX=10090 GN=Pdhb PE=1 SV=1	null	null	Mouse_09-2020	null	[MS,MS:1001208,SEQUEST,]	0.00	1.109	null	null	0.04
PRT	Q9DCS2	Methyltransferase-like 26 OS=Mus musculus OX=10090 GN=Mettl26 PE=1 SV=1	null	null	Mouse_09-2020	null	[MS,MS:1001208,SEQUEST,]	3.81	1.967	null	null	0.07
PRT	P03930	ATP synthase protein 8 OS=Mus musculus OX=10090 GN=Mtatp8 PE=1 SV=1	null	null	Mouse_09-2020	null	[MS,MS:1001208,SEQUEST,]	2.69	2.852	null	null	0.15
PRT	P42669	Transcriptional activator protein Pur-alpha OS=Mus musculus OX=10090 GN=Pura PE=1 SV=1	null	null	Mouse_09-2020	null	[MS,MS:1001208,SEQUEST,]	0.00	2.143	null	null	0.03
PRT	Q571F8	Glutaminase liver isoform, mitochondrial OS=Mus musculus OX=10090 GN=Gls2 PE=1 SV=2	null	null	Mouse_09-2020	null	[MS,MS:1001208,SEQUEST,]	2.86	3.199	null	null	0.02
PRT	Q9WVA2	Mitochondrial import inner membrane translocase subunit Tim8 A OS=Mus musculus OX=10090 GN=Timm8a1 PE=1 SV=1	null	null	Mouse_09-2020	null	[MS,MS:1001208,SEQUEST,]	2.74	2.520	null	null	0.11
PRT	A7L9Z8	Calcium-transporting ATPase type 2C member 2 OS=Mus musculus OX=10090 GN=Atp2c2 PE=2 SV=1	null	null	Mouse_09-2020	null	[MS,MS:1001208,SEQUEST,]	0.00	0.794	null	null	0.04
PRT	D3YW97	Ubiquitin-fold modifier 1 OS=Mus musculus OX=10090 GN=Ufm1 PE=1 SV=1	null	null	Mouse_09-2020	null	[MS,MS:1001208,SEQUEST,]	0.00	0.641	null	null	0.18
PRT	Q283N4	2-oxo-4-hydroxy-4-carboxy-5-ureidoimidazoline decarboxylase OS=Mus musculus OX=10090 GN=Urad PE=1 SV=1	null	null	Mouse_09-2020	null	[MS,MS:1001208,SEQUEST,]	3.30	3.434	null	null	0.06
PRT	Q9DCJ5	NADH dehydrogenase [ubiquinone] 1 alpha subcomplex subunit 8 OS=Mus musculus OX=10090 GN=Ndufa8 PE=1 SV=3	null	null	Mouse_09-2020	null	[MS,MS:1001208,SEQUEST,]	2.17	1.830	null	null	0.08
PRT	P84244	Histone H3.3 OS=Mus musculus OX=10090 GN=H3-3a PE=1 SV=2	null	null	Mouse_09-2020	null	[MS,MS:1001208,SEQUEST,]	2.24	1.489	null	null	0.05
PRT	O09159	Lysosomal alpha-mannosidase OS=Mus musculus OX=10090 GN=Man2b1 PE=1 SV=4	null	null	Mouse_09-2020	null	[MS,MS:1001208,SEQUEST,]	1.67	0.496	null	null	0.01
PRT	Q922E4	Ethanolamine-phosphate cytidylyltransferase OS=Mus musculus OX=10090 GN=Pcyt2 PE=1 SV=1	null	null	Mouse_09-2020	null	[MS,MS:1001208,SEQUEST,]	2.36	3.270	null	null	0.03
PRT	Q02053	Ubiquitin-like modifier-activating enzyme 1 OS=Mus musculus OX=10090 GN=Uba1 PE=1 SV=1	null	null	Mouse_09-2020	null	[MS,MS:1001208,SEQUEST,]	0.00	0.698	null	null	0.01
PRT	P10493	Nidogen-1 OS=Mus musculus OX=10090 GN=Nid1 PE=1 SV=2	null	null	Mouse_09-2020	null	[MS,MS:1001208,SEQUEST,]	0.00	0.486	null	null	0.02
PRT	Q8K4Z3	NAD(P)H-hydrate epimerase OS=Mus musculus OX=10090 GN=Naxe PE=1 SV=1	null	null	Mouse_09-2020	null	[MS,MS:1001208,SEQUEST,]	2.77	2.463	null	null	0.04
PRT	E0CZ34	Proteasome subunit alpha type-3 OS=Mus musculus OX=10090 GN=Psma3 PE=1 SV=1	null	null	Mouse_09-2020	null	[MS,MS:1001208,SEQUEST,]	2.61	2.511	null	null	0.26
PRT	P49722	Proteasome subunit alpha type-2 OS=Mus musculus OX=10090 GN=Psma2 PE=1 SV=3	null	null	Mouse_09-2020	null	[MS,MS:1001208,SEQUEST,]	3.89	5.450	null	null	0.09
PRT	Q9D6J6	NADH dehydrogenase [ubiquinone] flavoprotein 2, mitochondrial OS=Mus musculus OX=10090 GN=Ndufv2 PE=1 SV=2	null	null	Mouse_09-2020	null	[MS,MS:1001208,SEQUEST,]	3.26	5.327	null	null	0.08
PRT	Q8CIP5	Protein dispatched homolog 2 OS=Mus musculus OX=10090 GN=Disp2 PE=1 SV=1	null	null	Mouse_09-2020	null	[MS,MS:1001208,SEQUEST,]	0.00	0.423	null	null	0.02
PRT	Q9D0F3	Protein ERGIC-53 OS=Mus musculus OX=10090 GN=Lman1 PE=1 SV=1	null	null	Mouse_09-2020	null	[MS,MS:1001208,SEQUEST,]	3.38	2.987	null	null	0.02
PRT	P07309	Transthyretin OS=Mus musculus OX=10090 GN=Ttr PE=1 SV=1	null	null	Mouse_09-2020	null	[MS,MS:1001208,SEQUEST,]	2.36	2.704	null	null	0.07
PRT	G3X9U9	Mitochondrial fission 1 protein OS=Mus musculus OX=10090 GN=Fis1 PE=1 SV=1	null	null	Mouse_09-2020	null	[MS,MS:1001208,SEQUEST,]	2.18	3.367	null	null	0.08
PRT	A0A1Y7VKA0	Isoamyl acetate-hydrolyzing esterase 1 homolog (Fragment) OS=Mus musculus OX=10090 GN=Iah1 PE=1 SV=1	null	null	Mouse_09-2020	null	[MS,MS:1001208,SEQUEST,]	2.02	0.547	null	null	0.05
PRT	Q8BJ64	Choline dehydrogenase, mitochondrial OS=Mus musculus OX=10090 GN=Chdh PE=1 SV=1	null	null	Mouse_09-2020	null	[MS,MS:1001208,SEQUEST,]	3.96	4.591	null	null	0.02
PRT	E9Q559	Calcium-transporting ATPase OS=Mus musculus OX=10090 GN=Atp2a3 PE=1 SV=1	null	null	Mouse_09-2020	null	[MS,MS:1001208,SEQUEST,]	0.00	0.485	null	null	0.02
PRT	A0A140LHS5	Kinase suppressor of Ras 1 (Fragment) OS=Mus musculus OX=10090 GN=Ksr1 PE=1 SV=1	null	null	Mouse_09-2020	null	[MS,MS:1001208,SEQUEST,]	0.00	0.547	null	null	0.03
PRT	Q497I4	Keratin, type I cuticular Ha5 OS=Mus musculus OX=10090 GN=Krt35 PE=1 SV=1	null	null	Mouse_09-2020	null	[MS,MS:1001208,SEQUEST,]	0.00	0.465	null	null	0.06
PRT	P47757	F-actin-capping protein subunit beta OS=Mus musculus OX=10090 GN=Capzb PE=1 SV=3	null	null	Mouse_09-2020	null	[MS,MS:1001208,SEQUEST,]	3.16	3.795	null	null	0.05
PRT	Q8C2Q7	Heterogeneous nuclear ribonucleoprotein H OS=Mus musculus OX=10090 GN=Hnrnph1 PE=1 SV=1	null	null	Mouse_09-2020	null	[MS,MS:1001208,SEQUEST,]	0.00	0.533	null	null	0.01
PRT	Q91X34	Bile acid-CoA:amino acid N-acyltransferase OS=Mus musculus OX=10090 GN=Baat PE=1 SV=1	null	null	Mouse_09-2020	null	[MS,MS:1001208,SEQUEST,]	3.33	2.015	null	null	0.03
PRT	O35943	Frataxin, mitochondrial OS=Mus musculus OX=10090 GN=Fxn PE=1 SV=1	null	null	Mouse_09-2020	null	[MS,MS:1001208,SEQUEST,]	0.00	1.496	null	null	0.06
PRT	G3X8X3	Large neutral amino acids transporter small subunit 3 OS=Mus musculus OX=10090 GN=Slc43a1 PE=1 SV=1	null	null	Mouse_09-2020	null	[MS,MS:1001208,SEQUEST,]	0.00	0.377	null	null	0.01
PRT	P61514	60S ribosomal protein L37a OS=Mus musculus OX=10090 GN=Rpl37a PE=1 SV=2	null	null	Mouse_09-2020	null	[MS,MS:1001208,SEQUEST,]	2.51	5.783	null	null	0.12
PRT	D3YUF7	Prelamin-A/C (Fragment) OS=Mus musculus OX=10090 GN=Lmna PE=1 SV=1	null	null	Mouse_09-2020	null	[MS,MS:1001208,SEQUEST,]	3.29	2.653	null	null	0.12
PRT	Q8BGY2	Eukaryotic translation initiation factor 5A-2 OS=Mus musculus OX=10090 GN=Eif5a2 PE=1 SV=3	null	null	Mouse_09-2020	null	[MS,MS:1001208,SEQUEST,]	4.05	2.898	null	null	0.08
PRT	A2BE93	Protein SET (Fragment) OS=Mus musculus OX=10090 GN=Set PE=1 SV=1	null	null	Mouse_09-2020	null	[MS,MS:1001208,SEQUEST,]	2.01	1.745	null	null	0.06
PRT	Q9WV32	Actin-related protein 2/3 complex subunit 1B OS=Mus musculus OX=10090 GN=Arpc1b PE=1 SV=4	null	null	Mouse_09-2020	null	[MS,MS:1001208,SEQUEST,]	2.54	3.196	null	null	0.03
PRT	P62754	40S ribosomal protein S6 OS=Mus musculus OX=10090 GN=Rps6 PE=1 SV=1	null	null	Mouse_09-2020	null	[MS,MS:1001208,SEQUEST,]	0.00	0.682	null	null	0.06
PRT	Q8BTY1	Kynurenine--oxoglutarate transaminase 1 OS=Mus musculus OX=10090 GN=Kyat1 PE=1 SV=1	null	null	Mouse_09-2020	null	[MS,MS:1001208,SEQUEST,]	3.61	2.730	null	null	0.03
PRT	Q9DBT3	Coiled-coil domain-containing protein 97 OS=Mus musculus OX=10090 GN=Ccdc97 PE=1 SV=1	null	null	Mouse_09-2020	null	[MS,MS:1001208,SEQUEST,]	0.00	0.405	null	null	0.06
PRT	O08997	Copper transport protein ATOX1 OS=Mus musculus OX=10090 GN=Atox1 PE=1 SV=1	null	null	Mouse_09-2020	null	[MS,MS:1001208,SEQUEST,]	2.37	2.264	null	null	0.21
PRT	P70296	Phosphatidylethanolamine-binding protein 1 OS=Mus musculus OX=10090 GN=Pebp1 PE=1 SV=3	null	null	Mouse_09-2020	null	[MS,MS:1001208,SEQUEST,]	5.15	5.455	null	null	0.14
PRT	A0A0N4SV17	Microsomal glutathione S-transferase 1 OS=Mus musculus OX=10090 GN=Mgst1 PE=1 SV=1	null	null	Mouse_09-2020	null	[MS,MS:1001208,SEQUEST,]	3.02	3.643	null	null	0.26
PRT	Q9DBA8	Probable imidazolonepropionase OS=Mus musculus OX=10090 GN=Amdhd1 PE=1 SV=1	null	null	Mouse_09-2020	null	[MS,MS:1001208,SEQUEST,]	0.00	0.707	null	null	0.02
PRT	Q8QZY2	Glycerate kinase OS=Mus musculus OX=10090 GN=Glyctk PE=1 SV=1	null	null	Mouse_09-2020	null	[MS,MS:1001208,SEQUEST,]	2.38	1.891	null	null	0.01
PRT	A0A0A6YWC8	Vimentin OS=Mus musculus OX=10090 GN=Vim PE=1 SV=1	null	null	Mouse_09-2020	null	[MS,MS:1001208,SEQUEST,]	0.00	1.846	null	null	0.04
PRT	A0A0A0MQG7	Uroporphyrinogen decarboxylase (Fragment) OS=Mus musculus OX=10090 GN=Urod PE=1 SV=1	null	null	Mouse_09-2020	null	[MS,MS:1001208,SEQUEST,]	0.00	0.610	null	null	0.11
PRT	B1AV77	Aldehyde dehydrogenase OS=Mus musculus OX=10090 GN=Aldh3a2 PE=1 SV=1	null	null	Mouse_09-2020	null	[MS,MS:1001208,SEQUEST,]	2.65	3.205	null	null	0.03
PRT	A0A1L1SSA8	Transmembrane protein 205 (Fragment) OS=Mus musculus OX=10090 GN=Tmem205 PE=1 SV=1	null	null	Mouse_09-2020	null	[MS,MS:1001208,SEQUEST,]	0.00	1.619	null	null	0.12
PRT	Q9WV54	Acid ceramidase OS=Mus musculus OX=10090 GN=Asah1 PE=1 SV=1	null	null	Mouse_09-2020	null	[MS,MS:1001208,SEQUEST,]	1.72	1.216	null	null	0.03
PRT	Q3UIU2	NADH dehydrogenase [ubiquinone] 1 beta subcomplex subunit 6 OS=Mus musculus OX=10090 GN=Ndufb6 PE=1 SV=3	null	null	Mouse_09-2020	null	[MS,MS:1001208,SEQUEST,]	2.77	3.128	null	null	0.13
PRT	E0CXT6	Carboxymethylenebutenolidase homolog (Fragment) OS=Mus musculus OX=10090 GN=Cmbl PE=1 SV=1	null	null	Mouse_09-2020	null	[MS,MS:1001208,SEQUEST,]	2.27	2.670	null	null	0.10
PRT	Q99JI6	Ras-related protein Rap-1b OS=Mus musculus OX=10090 GN=Rap1b PE=1 SV=2	null	null	Mouse_09-2020	null	[MS,MS:1001208,SEQUEST,]	3.31	2.867	null	null	0.06
PRT	A3KMP2	Tetratricopeptide repeat protein 38 OS=Mus musculus OX=10090 GN=Ttc38 PE=1 SV=2	null	null	Mouse_09-2020	null	[MS,MS:1001208,SEQUEST,]	3.23	3.345	null	null	0.02
PRT	P62334	26S proteasome regulatory subunit 10B OS=Mus musculus OX=10090 GN=Psmc6 PE=1 SV=1	null	null	Mouse_09-2020	null	[MS,MS:1001208,SEQUEST,]	0.00	0.612	null	null	0.03
PRT	P97855	Ras GTPase-activating protein-binding protein 1 OS=Mus musculus OX=10090 GN=G3bp1 PE=1 SV=1	null	null	Mouse_09-2020	null	[MS,MS:1001208,SEQUEST,]	2.16	1.040	null	null	0.03
PRT	P00920	Carbonic anhydrase 2 OS=Mus musculus OX=10090 GN=Ca2 PE=1 SV=4	null	null	Mouse_09-2020	null	[MS,MS:1001208,SEQUEST,]	0.00	2.443	null	null	0.05
PRT	Q9Z0J0	NPC intracellular cholesterol transporter 2 OS=Mus musculus OX=10090 GN=Npc2 PE=1 SV=1	null	null	Mouse_09-2020	null	[MS,MS:1001208,SEQUEST,]	2.76	2.117	null	null	0.12
PRT	Q91VK2	Eef1d protein OS=Mus musculus OX=10090 GN=Eef1d PE=1 SV=1	null	null	Mouse_09-2020	null	[MS,MS:1001208,SEQUEST,]	1.87	2.133	null	null	0.05
PRT	A0A498WGK2	Asparagine--tRNA ligase OS=Mus musculus OX=10090 GN=Nars PE=1 SV=1	null	null	Mouse_09-2020	null	[MS,MS:1001208,SEQUEST,]	2.87	1.837	null	null	0.01
PRT	Q9D6J5	NADH dehydrogenase [ubiquinone] 1 beta subcomplex subunit 8, mitochondrial OS=Mus musculus OX=10090 GN=Ndufb8 PE=1 SV=1	null	null	Mouse_09-2020	null	[MS,MS:1001208,SEQUEST,]	0.00	2.037	null	null	0.06
PRT	Q8BSH9	Nucleosome assembly protein 1-like 1 OS=Mus musculus OX=10090 GN=Nap1l1 PE=1 SV=1	null	null	Mouse_09-2020	null	[MS,MS:1001208,SEQUEST,]	3.03	2.603	null	null	0.03
PRT	O08795	Glucosidase 2 subunit beta OS=Mus musculus OX=10090 GN=Prkcsh PE=1 SV=1	null	null	Mouse_09-2020	null	[MS,MS:1001208,SEQUEST,]	2.40	3.326	null	null	0.02
PRT	Q9CXF0	Kynureninase OS=Mus musculus OX=10090 GN=Kynu PE=1 SV=3	null	null	Mouse_09-2020	null	[MS,MS:1001208,SEQUEST,]	3.39	3.666	null	null	0.03
PRT	Q9DBZ1	Inhibitor of nuclear factor kappa-B kinase-interacting protein OS=Mus musculus OX=10090 GN=Ikbip PE=1 SV=2	null	null	Mouse_09-2020	null	[MS,MS:1001208,SEQUEST,]	0.00	0.351	null	null	0.07
PRT	Q5XJE5	RNA polymerase-associated protein LEO1 OS=Mus musculus OX=10090 GN=Leo1 PE=1 SV=2	null	null	Mouse_09-2020	null	[MS,MS:1001208,SEQUEST,]	0.00	0.658	null	null	0.02
PRT	E9Q5L3	Short/branched chain-specific acyl-CoA dehydrogenase, mitochondrial OS=Mus musculus OX=10090 GN=Acadsb PE=1 SV=1	null	null	Mouse_09-2020	null	[MS,MS:1001208,SEQUEST,]	2.79	4.899	null	null	0.04
PRT	Q6ZWZ4	60S ribosomal protein L36 OS=Mus musculus OX=10090 GN=Rpl36 PE=1 SV=1	null	null	Mouse_09-2020	null	[MS,MS:1001208,SEQUEST,]	3.09	3.853	null	null	0.12
PRT	Q923D2	Flavin reductase (NADPH) OS=Mus musculus OX=10090 GN=Blvrb PE=1 SV=3	null	null	Mouse_09-2020	null	[MS,MS:1001208,SEQUEST,]	0.00	2.211	null	null	0.14
PRT	H3BK03	Serum paraoxonase/arylesterase 1 (Fragment) OS=Mus musculus OX=10090 GN=Pon1 PE=1 SV=9	null	null	Mouse_09-2020	null	[MS,MS:1001208,SEQUEST,]	0.00	1.236	null	null	0.06
PRT	F6Z2D6	Ellis-van Creveld syndrome protein homolog (Fragment) OS=Mus musculus OX=10090 GN=Evc PE=4 SV=1	null	null	Mouse_09-2020	null	[MS,MS:1001208,SEQUEST,]	0.00	0.350	null	null	0.06
PRT	Q9DBL7	Bifunctional coenzyme A synthase OS=Mus musculus OX=10090 GN=Coasy PE=1 SV=2	null	null	Mouse_09-2020	null	[MS,MS:1001208,SEQUEST,]	3.51	2.965	null	null	0.02
PRT	P52503	NADH dehydrogenase [ubiquinone] iron-sulfur protein 6, mitochondrial OS=Mus musculus OX=10090 GN=Ndufs6 PE=1 SV=2	null	null	Mouse_09-2020	null	[MS,MS:1001208,SEQUEST,]	2.64	3.687	null	null	0.13
PRT	B1AVU4	Predicted gene 14744 OS=Mus musculus OX=10090 GN=Gm14744 PE=3 SV=1	null	null	Mouse_09-2020	null	[MS,MS:1001208,SEQUEST,]	0.00	0.405	null	null	0.05
PRT	P62774	Myotrophin OS=Mus musculus OX=10090 GN=Mtpn PE=1 SV=2	null	null	Mouse_09-2020	null	[MS,MS:1001208,SEQUEST,]	4.03	3.419	null	null	0.17
PRT	P62274	40S ribosomal protein S29 OS=Mus musculus OX=10090 GN=Rps29 PE=1 SV=2	null	null	Mouse_09-2020	null	[MS,MS:1001208,SEQUEST,]	2.32	0.887	null	null	0.14
PRT	P47199	Quinone oxidoreductase OS=Mus musculus OX=10090 GN=Cryz PE=1 SV=1	null	null	Mouse_09-2020	null	[MS,MS:1001208,SEQUEST,]	4.31	5.901	null	null	0.05
PRT	P50516	V-type proton ATPase catalytic subunit A OS=Mus musculus OX=10090 GN=Atp6v1a PE=1 SV=2	null	null	Mouse_09-2020	null	[MS,MS:1001208,SEQUEST,]	2.34	1.933	null	null	0.03
PRT	A2A8E7	Carnitine O-palmitoyltransferase 2, mitochondrial OS=Mus musculus OX=10090 GN=Cpt2 PE=1 SV=1	null	null	Mouse_09-2020	null	[MS,MS:1001208,SEQUEST,]	2.61	1.237	null	null	0.08
PRT	Q60790	Ras GTPase-activating protein 3 OS=Mus musculus OX=10090 GN=Rasa3 PE=1 SV=2	null	null	Mouse_09-2020	null	[MS,MS:1001208,SEQUEST,]	0.00	0.551	null	null	0.02
PRT	P97461	40S ribosomal protein S5 OS=Mus musculus OX=10090 GN=Rps5 PE=1 SV=3	null	null	Mouse_09-2020	null	[MS,MS:1001208,SEQUEST,]	0.00	0.485	null	null	0.05
PRT	Q8R086	Sulfite oxidase, mitochondrial OS=Mus musculus OX=10090 GN=Suox PE=1 SV=2	null	null	Mouse_09-2020	null	[MS,MS:1001208,SEQUEST,]	2.61	2.183	null	null	0.02
PRT	Q9WU19	Hydroxyacid oxidase 1 OS=Mus musculus OX=10090 GN=Hao1 PE=1 SV=1	null	null	Mouse_09-2020	null	[MS,MS:1001208,SEQUEST,]	0.00	1.769	null	null	0.04
PRT	P61208	ADP-ribosylation factor-like protein 4C OS=Mus musculus OX=10090 GN=Arl4c PE=2 SV=1	null	null	Mouse_09-2020	null	[MS,MS:1001208,SEQUEST,]	0.00	0.414	null	null	0.05
PRT	P55050	Fatty acid-binding protein, intestinal OS=Mus musculus OX=10090 GN=Fabp2 PE=1 SV=2	null	null	Mouse_09-2020	null	[MS,MS:1001208,SEQUEST,]	3.57	3.897	null	null	0.11
PRT	P28660	Nck-associated protein 1 OS=Mus musculus OX=10090 GN=Nckap1 PE=1 SV=2	null	null	Mouse_09-2020	null	[MS,MS:1001208,SEQUEST,]	0.00	0.705	null	null	0.01
PRT	A0A0N4SWI4	Protein FAM136A OS=Mus musculus OX=10090 GN=Fam136a PE=1 SV=1	null	null	Mouse_09-2020	null	[MS,MS:1001208,SEQUEST,]	1.61	1.181	null	null	0.08
PRT	Q569X9	Cytochrome P450, family 2, subfamily c, polypeptide 67 OS=Mus musculus OX=10090 GN=Cyp2c67 PE=1 SV=1	null	null	Mouse_09-2020	null	[MS,MS:1001208,SEQUEST,]	2.03	1.097	null	null	0.02
PRT	P35979	60S ribosomal protein L12 OS=Mus musculus OX=10090 GN=Rpl12 PE=1 SV=2	null	null	Mouse_09-2020	null	[MS,MS:1001208,SEQUEST,]	2.11	1.359	null	null	0.10
PRT	Q91WT9	Cystathionine beta-synthase OS=Mus musculus OX=10090 GN=Cbs PE=1 SV=3	null	null	Mouse_09-2020	null	[MS,MS:1001208,SEQUEST,]	0.00	1.235	null	null	0.01
PRT	Q9DCS9	NADH dehydrogenase [ubiquinone] 1 beta subcomplex subunit 10 OS=Mus musculus OX=10090 GN=Ndufb10 PE=1 SV=3	null	null	Mouse_09-2020	null	[MS,MS:1001208,SEQUEST,]	0.00	1.243	null	null	0.10
PRT	F6VJC5	Sec24-related gene family, member B (S. cerevisiae) (Fragment) OS=Mus musculus OX=10090 GN=Sec24b PE=1 SV=1	null	null	Mouse_09-2020	null	[MS,MS:1001208,SEQUEST,]	0.00	0.654	null	null	0.01
PRT	Q9WV98	Mitochondrial import inner membrane translocase subunit Tim9 OS=Mus musculus OX=10090 GN=Timm9 PE=1 SV=1	null	null	Mouse_09-2020	null	[MS,MS:1001208,SEQUEST,]	2.21	2.074	null	null	0.17
PRT	Q9CQZ5	NADH dehydrogenase [ubiquinone] 1 alpha subcomplex subunit 6 OS=Mus musculus OX=10090 GN=Ndufa6 PE=1 SV=1	null	null	Mouse_09-2020	null	[MS,MS:1001208,SEQUEST,]	1.80	0.391	null	null	0.05
PRT	Q61767	NADPH-dependent 3-keto-steroid reductase Hsd3b4 OS=Mus musculus OX=10090 GN=Hsd3b4 PE=1 SV=3	null	null	Mouse_09-2020	null	[MS,MS:1001208,SEQUEST,]	1.90	2.890	null	null	0.03
PRT	Q9WU79	Proline dehydrogenase 1, mitochondrial OS=Mus musculus OX=10090 GN=Prodh PE=1 SV=2	null	null	Mouse_09-2020	null	[MS,MS:1001208,SEQUEST,]	2.53	3.193	null	null	0.02
PRT	Q9R1P0	Proteasome subunit alpha type-4 OS=Mus musculus OX=10090 GN=Psma4 PE=1 SV=1	null	null	Mouse_09-2020	null	[MS,MS:1001208,SEQUEST,]	2.54	2.614	null	null	0.04
PRT	Q3TLP8	Ras-related C3 botulinum toxin substrate 1 OS=Mus musculus OX=10090 GN=Rac1 PE=1 SV=1	null	null	Mouse_09-2020	null	[MS,MS:1001208,SEQUEST,]	0.00	1.540	null	null	0.07
PRT	G3X8T3	Carboxypeptidase OS=Mus musculus OX=10090 GN=Ctsa PE=1 SV=1	null	null	Mouse_09-2020	null	[MS,MS:1001208,SEQUEST,]	3.07	2.438	null	null	0.02
PRT	Q9DC50	Peroxisomal carnitine O-octanoyltransferase OS=Mus musculus OX=10090 GN=Crot PE=1 SV=1	null	null	Mouse_09-2020	null	[MS,MS:1001208,SEQUEST,]	2.22	2.541	null	null	0.02
PRT	A0A0A6YX05	Sodium/potassium-transporting ATPase subunit beta (Fragment) OS=Mus musculus OX=10090 GN=Atp1b1 PE=1 SV=1	null	null	Mouse_09-2020	null	[MS,MS:1001208,SEQUEST,]	2.22	3.736	null	null	0.08
PRT	A0A0R3P9C8	NADH dehydrogenase [ubiquinone] 1 alpha subcomplex subunit 9, mitochondrial OS=Mus musculus OX=10090 GN=Ndufa9 PE=1 SV=1	null	null	Mouse_09-2020	null	[MS,MS:1001208,SEQUEST,]	3.61	3.346	null	null	0.03
PRT	Q9CR62	Mitochondrial 2-oxoglutarate/malate carrier protein OS=Mus musculus OX=10090 GN=Slc25a11 PE=1 SV=3	null	null	Mouse_09-2020	null	[MS,MS:1001208,SEQUEST,]	1.67	0.816	null	null	0.03
PRT	A0A494BAS6	Peroxisomal 2,4-dienoyl-CoA reductase OS=Mus musculus OX=10090 GN=Decr2 PE=1 SV=1	null	null	Mouse_09-2020	null	[MS,MS:1001208,SEQUEST,]	0.00	0.961	null	null	0.03
PRT	Q9EQK5	Major vault protein OS=Mus musculus OX=10090 GN=Mvp PE=1 SV=4	null	null	Mouse_09-2020	null	[MS,MS:1001208,SEQUEST,]	2.05	1.516	null	null	0.01
PRT	Q9CPT4	Myeloid-derived growth factor OS=Mus musculus OX=10090 GN=Mydgf PE=1 SV=1	null	null	Mouse_09-2020	null	[MS,MS:1001208,SEQUEST,]	3.13	1.561	null	null	0.05
PRT	P20108	Thioredoxin-dependent peroxide reductase, mitochondrial OS=Mus musculus OX=10090 GN=Prdx3 PE=1 SV=1	null	null	Mouse_09-2020	null	[MS,MS:1001208,SEQUEST,]	3.06	4.255	null	null	0.05
PRT	Q922Q8	Leucine-rich repeat-containing protein 59 OS=Mus musculus OX=10090 GN=Lrrc59 PE=1 SV=1	null	null	Mouse_09-2020	null	[MS,MS:1001208,SEQUEST,]	1.74	3.348	null	null	0.04
PRT	A0A087WS64	Predicted gene 7145 OS=Mus musculus OX=10090 GN=Gm7145 PE=4 SV=1	null	null	Mouse_09-2020	null	[MS,MS:1001208,SEQUEST,]	0.00	0.427	null	null	0.09
PRT	Q8VBW8	Tetratricopeptide repeat protein 36 OS=Mus musculus OX=10090 GN=Ttc36 PE=1 SV=1	null	null	Mouse_09-2020	null	[MS,MS:1001208,SEQUEST,]	3.06	1.371	null	null	0.08
PRT	P11983	T-complex protein 1 subunit alpha OS=Mus musculus OX=10090 GN=Tcp1 PE=1 SV=3	null	null	Mouse_09-2020	null	[MS,MS:1001208,SEQUEST,]	3.15	3.438	null	null	0.02
PRT	Q9CQV8	14-3-3 protein beta/alpha OS=Mus musculus OX=10090 GN=Ywhab PE=1 SV=3	null	null	Mouse_09-2020	null	[MS,MS:1001208,SEQUEST,]	2.23	2.049	null	null	0.04
PRT	P61979	Heterogeneous nuclear ribonucleoprotein K OS=Mus musculus OX=10090 GN=Hnrnpk PE=1 SV=1	null	null	Mouse_09-2020	null	[MS,MS:1001208,SEQUEST,]	1.66	0.782	null	null	0.02
PRT	P00375	Dihydrofolate reductase OS=Mus musculus OX=10090 GN=Dhfr PE=1 SV=3	null	null	Mouse_09-2020	null	[MS,MS:1001208,SEQUEST,]	2.15	2.019	null	null	0.04
PRT	P31725	Protein S100-A9 OS=Mus musculus OX=10090 GN=S100a9 PE=1 SV=3	null	null	Mouse_09-2020	null	[MS,MS:1001208,SEQUEST,]	0.00	2.220	null	null	0.12
PRT	J3QP56	Acyl-protein thioesterase 1 OS=Mus musculus OX=10090 GN=Lypla1 PE=1 SV=1	null	null	Mouse_09-2020	null	[MS,MS:1001208,SEQUEST,]	2.24	1.509	null	null	0.04
PRT	Q8BWY3	Eukaryotic peptide chain release factor subunit 1 OS=Mus musculus OX=10090 GN=Etf1 PE=1 SV=4	null	null	Mouse_09-2020	null	[MS,MS:1001208,SEQUEST,]	2.90	2.688	null	null	0.02
PRT	Q6P3A8	2-oxoisovalerate dehydrogenase subunit beta, mitochondrial OS=Mus musculus OX=10090 GN=Bckdhb PE=1 SV=2	null	null	Mouse_09-2020	null	[MS,MS:1001208,SEQUEST,]	4.19	3.151	null	null	0.05
PRT	Q9CR68	Cytochrome b-c1 complex subunit Rieske, mitochondrial OS=Mus musculus OX=10090 GN=Uqcrfs1 PE=1 SV=1	null	null	Mouse_09-2020	null	[MS,MS:1001208,SEQUEST,]	2.12	3.715	null	null	0.05
PRT	A1Z198	NACHT, LRR and PYD domains-containing protein 1b allele 2 OS=Mus musculus OX=10090 GN=Nlrp1b PE=2 SV=1	null	null	Mouse_09-2020	null	[MS,MS:1001208,SEQUEST,]	0.00	0.711	null	null	0.01
PRT	E9PWT4	H-2 class I histocompatibility antigen, Q7 alpha chain OS=Mus musculus OX=10090 GN=H2-Q7 PE=3 SV=2	null	null	Mouse_09-2020	null	[MS,MS:1001208,SEQUEST,]	0.00	0.708	null	null	0.02
PRT	A0A2R8VHP2	Nicotinate phosphoribosyltransferase OS=Mus musculus OX=10090 GN=Naprt PE=1 SV=1	null	null	Mouse_09-2020	null	[MS,MS:1001208,SEQUEST,]	2.54	2.543	null	null	0.03
PRT	A0A1W2P869	GTP-binding protein SAR1a (Fragment) OS=Mus musculus OX=10090 GN=Sar1a PE=1 SV=1	null	null	Mouse_09-2020	null	[MS,MS:1001208,SEQUEST,]	2.87	4.005	null	null	0.12
PRT	A0A494B923	3'-phosphoadenosine-5'-phosphosulfate synthase OS=Mus musculus OX=10090 GN=Papss2 PE=1 SV=1	null	null	Mouse_09-2020	null	[MS,MS:1001208,SEQUEST,]	0.00	1.898	null	null	0.02
PRT	Q9CWJ9	Bifunctional purine biosynthesis protein ATIC OS=Mus musculus OX=10090 GN=Atic PE=1 SV=2	null	null	Mouse_09-2020	null	[MS,MS:1001208,SEQUEST,]	0.00	1.113	null	null	0.01
PRT	E9PWU4	Adiponectin (Fragment) OS=Mus musculus OX=10090 GN=Adipoq PE=1 SV=1	null	null	Mouse_09-2020	null	[MS,MS:1001208,SEQUEST,]	0.00	0.587	null	null	0.21
PRT	P47791	Glutathione reductase, mitochondrial OS=Mus musculus OX=10090 GN=Gsr PE=1 SV=3	null	null	Mouse_09-2020	null	[MS,MS:1001208,SEQUEST,]	2.67	2.924	null	null	0.02
PRT	D6REG4	Glyoxylate reductase/hydroxypyruvate reductase OS=Mus musculus OX=10090 GN=Grhpr PE=1 SV=1	null	null	Mouse_09-2020	null	[MS,MS:1001208,SEQUEST,]	3.43	2.779	null	null	0.06
PRT	Q9CXJ4	Mitochondrial potassium channel ATP-binding subunit OS=Mus musculus OX=10090 GN=Abcb8 PE=1 SV=1	null	null	Mouse_09-2020	null	[MS,MS:1001208,SEQUEST,]	0.00	0.459	null	null	0.03
PRT	Q9Z2I0	Mitochondrial proton/calcium exchanger protein OS=Mus musculus OX=10090 GN=Letm1 PE=1 SV=1	null	null	Mouse_09-2020	null	[MS,MS:1001208,SEQUEST,]	1.98	0.990	null	null	0.01
PRT	Q9Z2Z6	Mitochondrial carnitine/acylcarnitine carrier protein OS=Mus musculus OX=10090 GN=Slc25a20 PE=1 SV=1	null	null	Mouse_09-2020	null	[MS,MS:1001208,SEQUEST,]	0.00	1.375	null	null	0.06
PRT	O35900	U6 snRNA-associated Sm-like protein LSm2 OS=Mus musculus OX=10090 GN=Lsm2 PE=1 SV=1	null	null	Mouse_09-2020	null	[MS,MS:1001208,SEQUEST,]	2.27	1.526	null	null	0.08
PRT	A0A140LIZ5	26S proteasome AAA-ATPase subunit RPT3 OS=Mus musculus OX=10090 GN=Psmc4 PE=1 SV=1	null	null	Mouse_09-2020	null	[MS,MS:1001208,SEQUEST,]	0.00	0.892	null	null	0.04
PRT	A0A286YE36	Histone-lysine N-methyltransferase, H3 lysine-36-specific OS=Mus musculus OX=10090 GN=Nsd1 PE=1 SV=1	null	null	Mouse_09-2020	null	[MS,MS:1001208,SEQUEST,]	0.00	2.334	null	null	0.00
PRT	Q9WVJ2	26S proteasome non-ATPase regulatory subunit 13 OS=Mus musculus OX=10090 GN=Psmd13 PE=1 SV=1	null	null	Mouse_09-2020	null	[MS,MS:1001208,SEQUEST,]	2.55	2.914	null	null	0.03
PRT	Q9Z1P6	NADH dehydrogenase [ubiquinone] 1 alpha subcomplex subunit 7 OS=Mus musculus OX=10090 GN=Ndufa7 PE=1 SV=3	null	null	Mouse_09-2020	null	[MS,MS:1001208,SEQUEST,]	3.47	0.897	null	null	0.13
PRT	G3XA78	Interleukin-1 receptor accessory protein (Fragment) OS=Mus musculus OX=10090 GN=Il1rap PE=1 SV=1	null	null	Mouse_09-2020	null	[MS,MS:1001208,SEQUEST,]	0.00	0.461	null	null	0.14
PRT	F6VNW5	GCS light chain (Fragment) OS=Mus musculus OX=10090 GN=Gclm PE=1 SV=1	null	null	Mouse_09-2020	null	[MS,MS:1001208,SEQUEST,]	3.75	4.607	null	null	0.08
PRT	Q9D8L3	Signal sequence receptor subunit delta OS=Mus musculus OX=10090 GN=Ssr4 PE=1 SV=1	null	null	Mouse_09-2020	null	[MS,MS:1001208,SEQUEST,]	0.00	1.720	null	null	0.07
PRT	Q8CIE6	Coatomer subunit alpha OS=Mus musculus OX=10090 GN=Copa PE=1 SV=2	null	null	Mouse_09-2020	null	[MS,MS:1001208,SEQUEST,]	2.65	3.751	null	null	0.01
PRT	P85094	Isochorismatase domain-containing protein 2A OS=Mus musculus OX=10090 GN=Isoc2a PE=1 SV=1	null	null	Mouse_09-2020	null	[MS,MS:1001208,SEQUEST,]	5.77	6.522	null	null	0.08
PRT	F8WHX2	Copper homeostasis protein cutC homolog OS=Mus musculus OX=10090 GN=Cutc PE=1 SV=1	null	null	Mouse_09-2020	null	[MS,MS:1001208,SEQUEST,]	0.00	0.470	null	null	0.05
PRT	E9PW43	Predicted pseudogene 10320 OS=Mus musculus OX=10090 GN=Gm10320 PE=3 SV=1	null	null	Mouse_09-2020	null	[MS,MS:1001208,SEQUEST,]	1.82	1.198	null	null	0.10
PRT	A0A2R8VHH6	Receptor-type tyrosine-protein phosphatase alpha (Fragment) OS=Mus musculus OX=10090 GN=Ptpra PE=1 SV=1	null	null	Mouse_09-2020	null	[MS,MS:1001208,SEQUEST,]	0.00	0.722	null	null	0.04
PRT	A0A2R8VK72	Methyltransferase-like 7A1 OS=Mus musculus OX=10090 GN=Mettl7a1 PE=1 SV=1	null	null	Mouse_09-2020	null	[MS,MS:1001208,SEQUEST,]	0.00	2.224	null	null	0.12
PRT	P62911	60S ribosomal protein L32 OS=Mus musculus OX=10090 GN=Rpl32 PE=1 SV=2	null	null	Mouse_09-2020	null	[MS,MS:1001208,SEQUEST,]	2.66	4.124	null	null	0.10
PRT	Q8C635	Glycerol kinase OS=Mus musculus OX=10090 GN=Gykl1 PE=1 SV=1	null	null	Mouse_09-2020	null	[MS,MS:1001208,SEQUEST,]	1.65	1.768	null	null	0.02
PRT	O09061	Proteasome subunit beta type-1 OS=Mus musculus OX=10090 GN=Psmb1 PE=1 SV=1	null	null	Mouse_09-2020	null	[MS,MS:1001208,SEQUEST,]	3.29	4.721	null	null	0.06
PRT	A0A571BEL9	T-complex protein 1 subunit zeta OS=Mus musculus OX=10090 GN=Cct6a PE=1 SV=1	null	null	Mouse_09-2020	null	[MS,MS:1001208,SEQUEST,]	2.06	2.073	null	null	0.02
PRT	Q9QUM9	Proteasome subunit alpha type-6 OS=Mus musculus OX=10090 GN=Psma6 PE=1 SV=1	null	null	Mouse_09-2020	null	[MS,MS:1001208,SEQUEST,]	1.98	4.623	null	null	0.05
PRT	Q9CZW5	Mitochondrial import receptor subunit TOM70 OS=Mus musculus OX=10090 GN=Tomm70 PE=1 SV=2	null	null	Mouse_09-2020	null	[MS,MS:1001208,SEQUEST,]	2.96	1.760	null	null	0.01
PRT	Q99L13	3-hydroxyisobutyrate dehydrogenase, mitochondrial OS=Mus musculus OX=10090 GN=Hibadh PE=1 SV=1	null	null	Mouse_09-2020	null	[MS,MS:1001208,SEQUEST,]	3.28	4.597	null	null	0.05
PRT	Q5I2A0	Serine protease inhibitor A3G OS=Mus musculus OX=10090 GN=Serpina3g PE=1 SV=2	null	null	Mouse_09-2020	null	[MS,MS:1001208,SEQUEST,]	4.33	5.739	null	null	0.03
PRT	Q9JM76	Actin-related protein 2/3 complex subunit 3 OS=Mus musculus OX=10090 GN=Arpc3 PE=1 SV=3	null	null	Mouse_09-2020	null	[MS,MS:1001208,SEQUEST,]	2.14	2.151	null	null	0.06
PRT	Q9CQ75	NADH dehydrogenase [ubiquinone] 1 alpha subcomplex subunit 2 OS=Mus musculus OX=10090 GN=Ndufa2 PE=1 SV=3	null	null	Mouse_09-2020	null	[MS,MS:1001208,SEQUEST,]	0.00	3.659	null	null	0.14
PRT	D3YWF6	Ubiquitinyl hydrolase 1 OS=Mus musculus OX=10090 GN=Otub1 PE=1 SV=1	null	null	Mouse_09-2020	null	[MS,MS:1001208,SEQUEST,]	0.00	1.955	null	null	0.06
PRT	Q9JHU4	Cytoplasmic dynein 1 heavy chain 1 OS=Mus musculus OX=10090 GN=Dync1h1 PE=1 SV=2	null	null	Mouse_09-2020	null	[MS,MS:1001208,SEQUEST,]	0.00	0.507	null	null	0.00
PRT	Q9JKV1	Proteasomal ubiquitin receptor ADRM1 OS=Mus musculus OX=10090 GN=Adrm1 PE=1 SV=2	null	null	Mouse_09-2020	null	[MS,MS:1001208,SEQUEST,]	1.65	0.664	null	null	0.04
PRT	A0A1L1SVJ6	Alpha-actinin-4 (Fragment) OS=Mus musculus OX=10090 GN=Actn4 PE=1 SV=1	null	null	Mouse_09-2020	null	[MS,MS:1001208,SEQUEST,]	0.00	0.983	null	null	0.05
PRT	A0A1D5RLH3	Very-long-chain enoyl-CoA reductase (Fragment) OS=Mus musculus OX=10090 GN=Tecr PE=1 SV=1	null	null	Mouse_09-2020	null	[MS,MS:1001208,SEQUEST,]	0.00	0.949	null	null	0.08
PRT	Q3U7K7	RING-type E3 ubiquitin transferase OS=Mus musculus OX=10090 GN=Trim21 PE=1 SV=1	null	null	Mouse_09-2020	null	[MS,MS:1001208,SEQUEST,]	0.00	0.390	null	null	0.04
PRT	H3BKD7	Isopentenyl-diphosphate Delta-isomerase (Fragment) OS=Mus musculus OX=10090 GN=Idi1 PE=1 SV=1	null	null	Mouse_09-2020	null	[MS,MS:1001208,SEQUEST,]	2.11	3.958	null	null	0.07
PRT	E9PUD2	Dynamin-1-like protein OS=Mus musculus OX=10090 GN=Dnm1l PE=1 SV=1	null	null	Mouse_09-2020	null	[MS,MS:1001208,SEQUEST,]	1.91	0.936	null	null	0.01
PRT	Q8VDM6	Heterogeneous nuclear ribonucleoprotein U-like protein 1 OS=Mus musculus OX=10090 GN=Hnrnpul1 PE=1 SV=1	null	null	Mouse_09-2020	null	[MS,MS:1001208,SEQUEST,]	0.00	0.600	null	null	0.02
PRT	Q07076	Annexin A7 OS=Mus musculus OX=10090 GN=Anxa7 PE=1 SV=2	null	null	Mouse_09-2020	null	[MS,MS:1001208,SEQUEST,]	0.00	0.512	null	null	0.01
PRT	P09813	Apolipoprotein A-II OS=Mus musculus OX=10090 GN=Apoa2 PE=1 SV=2	null	null	Mouse_09-2020	null	[MS,MS:1001208,SEQUEST,]	2.38	2.433	null	null	0.10
PRT	Q9CPP6	NADH dehydrogenase [ubiquinone] 1 alpha subcomplex subunit 5 OS=Mus musculus OX=10090 GN=Ndufa5 PE=1 SV=3	null	null	Mouse_09-2020	null	[MS,MS:1001208,SEQUEST,]	1.90	1.323	null	null	0.06
PRT	Q06185	ATP synthase subunit e, mitochondrial OS=Mus musculus OX=10090 GN=Atp5me PE=1 SV=2	null	null	Mouse_09-2020	null	[MS,MS:1001208,SEQUEST,]	2.71	1.654	null	null	0.23
PRT	Q64464	Cytochrome P450 3A13 OS=Mus musculus OX=10090 GN=Cyp3a13 PE=1 SV=1	null	null	Mouse_09-2020	null	[MS,MS:1001208,SEQUEST,]	1.75	1.297	null	null	0.03
PRT	D3Z4X1	6-phosphogluconolactonase OS=Mus musculus OX=10090 GN=Pgls PE=1 SV=1	null	null	Mouse_09-2020	null	[MS,MS:1001208,SEQUEST,]	0.00	0.598	null	null	0.05
PRT	F6TJX7	Obscurin (Fragment) OS=Mus musculus OX=10090 GN=Obscn PE=1 SV=2	null	null	Mouse_09-2020	null	[MS,MS:1001208,SEQUEST,]	0.00	0.469	null	null	0.02
PRT	Q9D172	Glutamine amidotransferase-like class 1 domain-containing protein 3A, mitochondrial OS=Mus musculus OX=10090 GN=Gatd3a PE=1 SV=1	null	null	Mouse_09-2020	null	[MS,MS:1001208,SEQUEST,]	4.40	5.486	null	null	0.09
PRT	A0A1Y7VLP0	ATP synthase subunit ATP5MPL, mitochondrial (Fragment) OS=Mus musculus OX=10090 GN=Atp5mpl PE=1 SV=1	null	null	Mouse_09-2020	null	[MS,MS:1001208,SEQUEST,]	2.50	1.937	null	null	0.14
PRT	Q00724	Retinol-binding protein 4 OS=Mus musculus OX=10090 GN=Rbp4 PE=1 SV=2	null	null	Mouse_09-2020	null	[MS,MS:1001208,SEQUEST,]	3.03	3.317	null	null	0.05
PRT	P61982	14-3-3 protein gamma OS=Mus musculus OX=10090 GN=Ywhag PE=1 SV=2	null	null	Mouse_09-2020	null	[MS,MS:1001208,SEQUEST,]	3.37	2.659	null	null	0.04
PRT	P41105	60S ribosomal protein L28 OS=Mus musculus OX=10090 GN=Rpl28 PE=1 SV=2	null	null	Mouse_09-2020	null	[MS,MS:1001208,SEQUEST,]	1.71	1.926	null	null	0.08
PRT	Q9Z2U2	Zinc finger protein 292 OS=Mus musculus OX=10090 GN=Zfp292 PE=1 SV=2	null	null	Mouse_09-2020	null	[MS,MS:1001208,SEQUEST,]	0.00	0.877	null	null	0.01
PRT	F6Z700	Striatin (Fragment) OS=Mus musculus OX=10090 GN=Strn PE=1 SV=1	null	null	Mouse_09-2020	null	[MS,MS:1001208,SEQUEST,]	0.00	0.510	null	null	0.06
PRT	Q9ES97	Reticulon-3 OS=Mus musculus OX=10090 GN=Rtn3 PE=1 SV=2	null	null	Mouse_09-2020	null	[MS,MS:1001208,SEQUEST,]	2.18	1.601	null	null	0.01
PRT	P26150	3 beta-hydroxysteroid dehydrogenase/Delta 5-->4-isomerase type 3 OS=Mus musculus OX=10090 GN=Hsd3b3 PE=1 SV=3	null	null	Mouse_09-2020	null	[MS,MS:1001208,SEQUEST,]	2.16	2.562	null	null	0.06
PRT	P62892	60S ribosomal protein L39 OS=Mus musculus OX=10090 GN=Rpl39 PE=1 SV=2	null	null	Mouse_09-2020	null	[MS,MS:1001208,SEQUEST,]	2.17	2.022	null	null	0.20
PRT	G5E8P1	Bromodomain-containing protein 1 OS=Mus musculus OX=10090 GN=Brd1 PE=1 SV=1	null	null	Mouse_09-2020	null	[MS,MS:1001208,SEQUEST,]	0.00	0.444	null	null	0.03
PRT	O35386	Phytanoyl-CoA dioxygenase, peroxisomal OS=Mus musculus OX=10090 GN=Phyh PE=1 SV=1	null	null	Mouse_09-2020	null	[MS,MS:1001208,SEQUEST,]	0.00	1.885	null	null	0.05
PRT	A0A2R8VHD0	GDP-4-keto-6-deoxy-D-mannose-3,5-epimerase-4-reductase OS=Mus musculus OX=10090 GN=Tsta3 PE=1 SV=1	null	null	Mouse_09-2020	null	[MS,MS:1001208,SEQUEST,]	2.09	1.568	null	null	0.02
PRT	Q8BND4	Integrator complex subunit 6-like OS=Mus musculus OX=10090 GN=Ints6l PE=2 SV=1	null	null	Mouse_09-2020	null	[MS,MS:1001208,SEQUEST,]	0.00	0.419	null	null	0.01
PRT	Q14AA6	GTP-binding nuclear protein Ran OS=Mus musculus OX=10090 GN=1700009N14Rik PE=2 SV=1	null	null	Mouse_09-2020	null	[MS,MS:1001208,SEQUEST,]	2.58	1.597	null	null	0.05
PRT	D3Z5Y5	Choline/ethanolaminephosphotransferase 1 (Fragment) OS=Mus musculus OX=10090 GN=Cept1 PE=1 SV=1	null	null	Mouse_09-2020	null	[MS,MS:1001208,SEQUEST,]	2.03	0.485	null	null	0.18
PRT	Q8BVQ9	26S proteasome AAA-ATPase subunit RPT1 OS=Mus musculus OX=10090 GN=Psmc2 PE=1 SV=1	null	null	Mouse_09-2020	null	[MS,MS:1001208,SEQUEST,]	1.82	0.677	null	null	0.02
PRT	A0A3Q4EH71	MAGUK p55 subfamily member 7 (Fragment) OS=Mus musculus OX=10090 GN=Mpp7 PE=1 SV=1	null	null	Mouse_09-2020	null	[MS,MS:1001208,SEQUEST,]	0.00	0.523	null	null	0.05

PSH	sequence	PSM_ID	accession	unique	database	database_version	search_engine	search_engine_score[1]	modifications	spectra_ref	retention_time	charge	exp_mass_to_charge	calc_mass_to_charge	pre	post	start	end
PSM	QADAVYFLPITPQFVTEVIK	-266_56394	Q8C196	1	Mouse_09-2020	null	[MS,MS:1001208,SEQUEST,]	1.4e-2	null	ms_run[1]:scan=12724	3978.4	2	2279.23540	1140.11974	K	E	478	498
PSM	NVFNALVR	-266_31606	Q9CR62	1	Mouse_09-2020	null	[MS,MS:1001208,SEQUEST,]	7.3e-3	null	ms_run[1]:scan=7201	2272.5	2	932.53160	466.76925	K	A	163	171
PSM	VYIGGEDYEKEFTPK	-266_31627	P40936	1	Mouse_09-2020	null	[MS,MS:1001208,SEQUEST,]	7.3e-3	null	ms_run[1]:scan=7206	2274.0	3	1774.85263	592.28932	K	Y	5	20
PSM	ASYISSAQLDQPDPGAVAAAAIFR	-266_53271	Q8VC30	1	Mouse_09-2020	null	[MS,MS:1001208,SEQUEST,]	4.0e-4	null	ms_run[1]:scan=11619	3597.7	3	2419.22660	807.07992	R	I	544	568
PSM	VVDSLQLTGTKPVATPVDWKK	-266_31644	Q6GT24	1	Mouse_09-2020	null	[MS,MS:1001208,SEQUEST,]	4.0e-4	null	ms_run[1]:scan=7208	2274.6	4	2282.27505	571.32432	R	E	163	184
PSM	NGNPNGGGLPHWPEYDQKEGYLK	-266_31650	Q8VCT4	1	Mouse_09-2020	null	[MS,MS:1001208,SEQUEST,]	8.7e-3	null	ms_run[1]:scan=7209	2274.9	4	2570.20424	643.30693	R	G	504	527
PSM	AYQDRYLDLGAYYSARK	-266_31730	Q9DCS9	1	Mouse_09-2020	null	[MS,MS:1001208,SEQUEST,]	2.1e-3	null	ms_run[1]:scan=7223	2279.0	4	2053.01406	514.00890	K	L	138	155
PSM	LLADPTGAFGK	-266_31738	G3UZJ4	1	Mouse_09-2020	null	[MS,MS:1001208,SEQUEST,]	4.0e-4	null	ms_run[1]:scan=7226	2279.9	2	1089.59380	545.30058	R	T	101	112
PSM	ELGEHGLYEYTELK	-266_31760	O35945	0	Mouse_09-2020	null	[MS,MS:1001208,SEQUEST,]	4.0e-4	null	ms_run[1]:scan=7230	2281.1	3	1680.81131	560.94203	R	V	477	491
PSM	ELGEHGLYEYTELK	-266_31760	P24549	0	Mouse_09-2020	null	[MS,MS:1001208,SEQUEST,]	4.0e-4	null	ms_run[1]:scan=7230	2281.1	3	1680.81131	560.94203	R	V	477	491
PSM	AILSYLAAK	-266_31779	P24472	1	Mouse_09-2020	null	[MS,MS:1001208,SEQUEST,]	2.1e-3	null	ms_run[1]:scan=7233	2282.0	2	949.57353	475.28949	R	N	70	79
PSM	FSVQILR	-266_31798	P33267	1	Mouse_09-2020	null	[MS,MS:1001208,SEQUEST,]	2.3e-3	null	ms_run[1]:scan=7236	2282.9	2	862.51531	431.76090	R	F	127	134
PSM	SLTNDWEDHLAVK	-266_31818	P11499	1	Mouse_09-2020	null	[MS,MS:1001208,SEQUEST,]	2.5e-2	null	ms_run[1]:scan=7239	2283.7	3	1527.74485	509.91945	K	F	307	320
PSM	VSSLPTVYLK	-266_31828	F6Y6L6	1	Mouse_09-2020	null	[MS,MS:1001208,SEQUEST,]	1.9e-3	null	ms_run[1]:scan=7240	2284.0	2	1106.64678	553.82643	K	G	199	209
PSM	NYSVVFPHDEPLAGR	-266_31836	Q99LB7	1	Mouse_09-2020	null	[MS,MS:1001208,SEQUEST,]	1.3e-3	null	ms_run[1]:scan=7241	2284.3	3	1700.84104	567.61788	K	M	468	483
PSM	QLEPIYTSLGK	-266_31841	A0A0R4J0Z1	1	Mouse_09-2020	null	[MS,MS:1001208,SEQUEST,]	1.3e-3	null	ms_run[1]:scan=7242	2284.6	2	1248.68511	624.84535	K	Y	556	567
PSM	VIIVVKDGPGFYTTR	-266_31859	Q8BMS1	1	Mouse_09-2020	null	[MS,MS:1001208,SEQUEST,]	1.7e-3	null	ms_run[1]:scan=7246	2285.8	3	1664.93845	555.65052	K	L	535	550
PSM	ILDLIESGK	-266_31869	P24549	1	Mouse_09-2020	null	[MS,MS:1001208,SEQUEST,]	4.0e-4	null	ms_run[1]:scan=7248	2286.4	2	987.57244	494.28968	K	E	354	363
PSM	SQIFSTASDNQPTVTIK	-266_31878	P20029	1	Mouse_09-2020	null	[MS,MS:1001208,SEQUEST,]	4.0e-4	null	ms_run[1]:scan=7250	2286.9	2	1836.93584	918.97053	K	Y	449	466
PSM	VLWRFDGKTPATLGPNTR	-266_31602	D3YUP6	1	Mouse_09-2020	null	[MS,MS:1001208,SEQUEST,]	4.0e-4	null	ms_run[1]:scan=7200	2272.3	4	2029.09853	508.02990	K	Y	210	228
PSM	GTPLDTEVPLER	-266_31887	G5E8R3	1	Mouse_09-2020	null	[MS,MS:1001208,SEQUEST,]	4.0e-4	null	ms_run[1]:scan=7253	2287.8	2	1326.69060	663.84862	K	F	819	831
PSM	LIINSLYK	-266_31581	P08113	1	Mouse_09-2020	null	[MS,MS:1001208,SEQUEST,]	3.3e-2	null	ms_run[1]:scan=7197	2271.4	2	963.58782	482.29731	K	K	88	96
PSM	GHYTIGKEIIDPVLDR	-266_31555	A0A0A0MQA5	1	Mouse_09-2020	null	[MS,MS:1001208,SEQUEST,]	4.0e-4	null	ms_run[1]:scan=7192	2269.9	3	1825.98026	609.33174	R	R	135	151
PSM	ALTAELDTLGK	-266_31306	A8Y5N4	1	Mouse_09-2020	null	[MS,MS:1001208,SEQUEST,]	4.0e-4	null	ms_run[1]:scan=7146	2256.3	2	1131.62419	566.31643	R	G	162	173
PSM	AIGVKPPRGILLYGPPGTGK	-266_31323	Q01853	1	Mouse_09-2020	null	[MS,MS:1001208,SEQUEST,]	4.0e-4	null	ms_run[1]:scan=7148	2256.9	4	1991.17861	498.55047	K	L	232	252
PSM	GHEVTVLRPSAYYVLDPK	-266_31334	Q8K169	1	Mouse_09-2020	null	[MS,MS:1001208,SEQUEST,]	4.0e-4	null	ms_run[1]:scan=7150	2257.5	3	2044.08762	682.03358	R	S	50	68
PSM	LFFDTER	-266_31349	Q9CRB3	1	Mouse_09-2020	null	[MS,MS:1001208,SEQUEST,]	6.9e-3	null	ms_run[1]:scan=7153	2258.4	2	927.45726	464.23217	K	W	68	75
PSM	RADPAELKAIFLK	-266_31369	Q9QXX4	1	Mouse_09-2020	null	[MS,MS:1001208,SEQUEST,]	1.0e-3	null	ms_run[1]:scan=7156	2259.3	3	1471.86444	491.29256	K	A	11	24
PSM	FVSISDLFVPK	-266_53289	Q61598	1	Mouse_09-2020	null	[MS,MS:1001208,SEQUEST,]	4.0e-4	null	ms_run[1]:scan=11623	3598.9	2	1251.69902	626.35281	K	L	380	391
PSM	EHALLAYTLGVK	-266_31414	P10126	1	Mouse_09-2020	null	[MS,MS:1001208,SEQUEST,]	4.0e-4	null	ms_run[1]:scan=7165	2262.0	3	1314.74292	438.91872	R	L	135	147
PSM	KGLTPSQIGVILRDSHGVAQVR	-266_31442	Q921R2	1	Mouse_09-2020	null	[MS,MS:1001208,SEQUEST,]	4.0e-4	null	ms_run[1]:scan=7171	2263.7	4	2331.32509	583.58684	K	V	43	65
PSM	RLTGFHETSNINDFSAGVANRGASIRIPR	-266_31446	P15105	1	Mouse_09-2020	null	[MS,MS:1001208,SEQUEST,]	4.0e-4	null	ms_run[1]:scan=7172	2264.0	5	3156.64106	632.13401	R	V	299	328
PSM	GHEVTVLRPSAYYVLDPK	-266_31452	Q8K169	1	Mouse_09-2020	null	[MS,MS:1001208,SEQUEST,]	4.0e-4	null	ms_run[1]:scan=7173	2264.3	4	2044.08742	511.77701	R	S	50	68
PSM	YLYTLVITDKEK	-266_31470	Q9JJI8	1	Mouse_09-2020	null	[MS,MS:1001208,SEQUEST,]	1.3e-3	null	ms_run[1]:scan=7175	2264.9	3	1485.82047	495.94483	R	E	41	53
PSM	EHALLAYTLGVK	-266_31493	P10126	1	Mouse_09-2020	null	[MS,MS:1001208,SEQUEST,]	4.0e-4	null	ms_run[1]:scan=7180	2266.4	2	1314.74224	657.87444	R	L	135	147
PSM	VGVPTETGALTLNR	-266_31498	Q8BWT1	1	Mouse_09-2020	null	[MS,MS:1001208,SEQUEST,]	4.0e-4	null	ms_run[1]:scan=7181	2266.7	2	1427.78618	714.39627	R	C	77	91
PSM	LKPAFKDGGSTTAGNSSQVSDGAAAVLLAR	-266_31510	Q8VCH0	0	Mouse_09-2020	null	[MS,MS:1001208,SEQUEST,]	4.0e-4	null	ms_run[1]:scan=7183	2267.3	4	2889.50869	723.13208	K	S	260	290
PSM	LKPAFKDGGSTTAGNSSQVSDGAAAVLLAR	-266_31510	H3BKL5	0	Mouse_09-2020	null	[MS,MS:1001208,SEQUEST,]	4.0e-4	null	ms_run[1]:scan=7183	2267.3	4	2889.50869	723.13208	K	S	260	290
PSM	DLGATWVVLGHSERR	-266_31527	P17751	1	Mouse_09-2020	null	[MS,MS:1001208,SEQUEST,]	3.5e-3	null	ms_run[1]:scan=7186	2268.1	3	1695.89298	565.96903	K	V	136	151
PSM	VAPEEHPVLLTEAPLNPK	-266_31539	P60710	1	Mouse_09-2020	null	[MS,MS:1001208,SEQUEST,]	4.0e-4	null	ms_run[1]:scan=7189	2269.0	3	1954.06638	652.02632	R	N	96	114
PSM	FNVSATPEQYVPYSTTRK	-266_31551	Q7TMF3	1	Mouse_09-2020	null	[MS,MS:1001208,SEQUEST,]	7.3e-4	null	ms_run[1]:scan=7191	2269.6	3	2088.04190	696.68473	K	I	115	133
PSM	VNNSSLIGVGYTQTLRPGVK	-266_31560	G3UX26	1	Mouse_09-2020	null	[MS,MS:1001208,SEQUEST,]	4.0e-4	null	ms_run[1]:scan=7193	2270.2	3	2103.15726	701.72341	K	T	237	257
PSM	VYSYLNKLPVKNEYPSIK	-266_31296	Q9Z0J0	1	Mouse_09-2020	null	[MS,MS:1001208,SEQUEST,]	7.3e-4	null	ms_run[1]:scan=7144	2255.8	4	2155.17837	539.55040	K	V	106	124
PSM	LLGQFTLIGIPPAPR	-266_53262	P38647	1	Mouse_09-2020	null	[MS,MS:1001208,SEQUEST,]	4.0e-4	null	ms_run[1]:scan=11618	3597.4	2	1592.95293	796.97978	K	V	499	514
PSM	SQIFSTASDNQPTVTIK	-266_31932	P20029	1	Mouse_09-2020	null	[MS,MS:1001208,SEQUEST,]	4.0e-4	null	ms_run[1]:scan=7261	2290.2	3	1836.93363	612.98278	K	Y	449	466
PSM	FFVGGNWK	-266_32264	P17751	1	Mouse_09-2020	null	[MS,MS:1001208,SEQUEST,]	1.4e-3	null	ms_run[1]:scan=7323	2308.4	2	954.48338	477.74525	K	N	57	65
PSM	EWGYASHNGPDHWHELYPIAK	-266_32283	P16015	1	Mouse_09-2020	null	[MS,MS:1001208,SEQUEST,]	4.0e-4	null	ms_run[1]:scan=7326	2309.3	3	2507.15586	836.38909	K	D	4	25
PSM	EWGYASHNGPDHWHELYPIAK	-266_32288	P16015	1	Mouse_09-2020	null	[MS,MS:1001208,SEQUEST,]	1.9e-3	null	ms_run[1]:scan=7328	2309.9	5	2507.15452	502.23636	K	D	4	25
PSM	SYENQKPPFDAKNPFLAAVTTNRK	-266_32299	Q05DV1	1	Mouse_09-2020	null	[MS,MS:1001208,SEQUEST,]	7.3e-4	null	ms_run[1]:scan=7330	2310.4	5	2736.41065	548.08790	K	N	268	292
PSM	AWLLGLLR	-266_53111	Q9QXF8	1	Mouse_09-2020	null	[MS,MS:1001208,SEQUEST,]	1.0e-3	null	ms_run[1]:scan=11583	3586.7	2	941.59282	471.30019	K	H	47	55
PSM	WYYNAAGFNK	-266_32313	Q9CQB4	1	Mouse_09-2020	null	[MS,MS:1001208,SEQUEST,]	4.0e-4	null	ms_run[1]:scan=7332	2311.0	2	1233.56877	617.28801	K	G	20	30
PSM	EWGYASHNGPDHWHELYPIAK	-266_32335	P16015	1	Mouse_09-2020	null	[MS,MS:1001208,SEQUEST,]	4.0e-4	null	ms_run[1]:scan=7337	2312.5	4	2507.15322	627.54364	K	D	4	25
PSM	KVITAFNDGLNHLDSLK	-266_32342	A8DUK4	1	Mouse_09-2020	null	[MS,MS:1001208,SEQUEST,]	4.0e-4	null	ms_run[1]:scan=7338	2312.8	3	1885.01804	629.01078	K	T	67	84
PSM	IAWYLR	-266_32369	O35459	1	Mouse_09-2020	null	[MS,MS:1001208,SEQUEST,]	2.1e-3	null	ms_run[1]:scan=7343	2314.3	2	821.46672	411.23706	R	L	137	143
PSM	FLEEHPGGEEVLREQAGGDATENFEDVGHSTDAR	-266_32398	G5E850	1	Mouse_09-2020	null	[MS,MS:1001208,SEQUEST,]	4.0e-4	null	ms_run[1]:scan=7348	2315.7	5	3698.65919	740.53761	K	L	40	74
PSM	TITLEVEPSDTIENVKAK	-266_32432	E9Q5F6	1	Mouse_09-2020	null	[MS,MS:1001208,SEQUEST,]	1.0e-3	null	ms_run[1]:scan=7356	2318.1	3	1987.05887	663.02464	K	Q	12	30
PSM	YDPYTQRVEVLDNTQQLK	-266_32450	P16331	1	Mouse_09-2020	null	[MS,MS:1001208,SEQUEST,]	4.0e-4	null	ms_run[1]:scan=7359	2319.0	3	2210.10807	737.37445	R	L	414	432
PSM	LLVPYLIEAVR	-266_53065	Q61425	1	Mouse_09-2020	null	[MS,MS:1001208,SEQUEST,]	4.0e-4	null	ms_run[1]:scan=11574	3584.0	2	1285.78874	643.39756	R	H	222	233
PSM	KELEEIVQPIISK	-266_32488	P20029	1	Mouse_09-2020	null	[MS,MS:1001208,SEQUEST,]	4.0e-4	null	ms_run[1]:scan=7368	2321.6	3	1525.88376	509.29938	K	Y	622	635
PSM	FLEEHPGGEEVLREQAGGDATENFEDVGHSTDAR	-266_32493	G5E850	1	Mouse_09-2020	null	[MS,MS:1001208,SEQUEST,]	4.0e-4	null	ms_run[1]:scan=7369	2321.9	4	3698.66811	925.42020	K	L	40	74
PSM	GHEVTVLRPSTSIFLDPK	-266_32509	D3YUP6	1	Mouse_09-2020	null	[MS,MS:1001208,SEQUEST,]	1.0e-3	null	ms_run[1]:scan=7372	2322.8	4	1996.08852	499.77701	K	S	50	68
PSM	ASKPGLLASVAAVAAQK	-266_32518	G3X982	1	Mouse_09-2020	null	[MS,MS:1001208,SEQUEST,]	4.0e-4	null	ms_run[1]:scan=7374	2323.4	3	1581.93198	527.98227	K	G	807	824
PSM	RSEPEPQILDFQTQQYK	-266_32259	Q9R0H0	1	Mouse_09-2020	null	[MS,MS:1001208,SEQUEST,]	4.0e-4	null	ms_run[1]:scan=7322	2308.1	3	2107.04679	703.02000	K	F	314	331
PSM	VHLTGINVNPNALFPPVEFPAPR	-266_53145	P19096	1	Mouse_09-2020	null	[MS,MS:1001208,SEQUEST,]	4.0e-4	null	ms_run[1]:scan=11592	3589.4	3	2499.35337	833.78841	K	T	803	826
PSM	QATVGDVNTDRPGLLDLK	-266_32250	P31786	1	Mouse_09-2020	null	[MS,MS:1001208,SEQUEST,]	4.0e-4	null	ms_run[1]:scan=7320	2307.5	3	1912.01364	638.00933	K	K	34	52
PSM	VFQFLNAK	-266_32219	Q8BP67	1	Mouse_09-2020	null	[MS,MS:1001208,SEQUEST,]	7.3e-4	null	ms_run[1]:scan=7313	2305.5	2	966.54119	483.77400	K	E	28	36
PSM	FWANFAR	-266_31938	Q8VCC2	0	Mouse_09-2020	null	[MS,MS:1001208,SEQUEST,]	1.9e-3	null	ms_run[1]:scan=7263	2290.8	2	911.45268	456.22976	K	G	497	504
PSM	FWANFAR	-266_31938	P23953	0	Mouse_09-2020	null	[MS,MS:1001208,SEQUEST,]	1.9e-3	null	ms_run[1]:scan=7263	2290.8	2	911.45268	456.22976	K	G	486	493
PSM	FWANFAR	-266_31938	Q91WU0	0	Mouse_09-2020	null	[MS,MS:1001208,SEQUEST,]	1.9e-3	null	ms_run[1]:scan=7263	2290.8	2	911.45268	456.22976	K	G	497	504
PSM	FWANFAR	-266_31938	Q8VCT4	0	Mouse_09-2020	null	[MS,MS:1001208,SEQUEST,]	1.9e-3	null	ms_run[1]:scan=7263	2290.8	2	911.45268	456.22976	K	G	497	504
PSM	LNFAQLKEEVDK	-266_31946	Q8VCW8	1	Mouse_09-2020	null	[MS,MS:1001208,SEQUEST,]	3.6e-2	null	ms_run[1]:scan=7264	2291.1	3	1433.76468	478.59267	R	A	100	112
PSM	ANAIAWALAQIPQK	-266_53125	D3YUP6	0	Mouse_09-2020	null	[MS,MS:1001208,SEQUEST,]	4.0e-4	null	ms_run[1]:scan=11588	3588.1	2	1494.84392	747.92500	K	L	196	210
PSM	ANAIAWALAQIPQK	-266_53125	Q8K169	0	Mouse_09-2020	null	[MS,MS:1001208,SEQUEST,]	4.0e-4	null	ms_run[1]:scan=11588	3588.1	2	1494.84392	747.92500	K	L	322	336
PSM	AVPQLQGYLR	-266_32025	P47911	1	Mouse_09-2020	null	[MS,MS:1001208,SEQUEST,]	4.0e-4	null	ms_run[1]:scan=7277	2294.9	2	1144.64824	572.82730	K	Q	271	281
PSM	ETTIQGLDGLSER	-266_32032	Q91Y97	1	Mouse_09-2020	null	[MS,MS:1001208,SEQUEST,]	4.0e-4	null	ms_run[1]:scan=7278	2295.2	2	1418.71416	709.85972	K	A	122	135
PSM	FFPASADRTVIDYNGER	-266_32044	P09103	1	Mouse_09-2020	null	[MS,MS:1001208,SEQUEST,]	4.0e-4	null	ms_run[1]:scan=7280	2295.7	3	1957.94327	653.31827	K	L	447	464
PSM	INGEWHTIILASDK	-266_32072	E9QA79	1	Mouse_09-2020	null	[MS,MS:1001208,SEQUEST,]	4.0e-4	null	ms_run[1]:scan=7285	2297.2	3	1596.83823	532.95086	K	E	33	47
PSM	LTFDSSFSPNTGK	-266_32076	Q60932	1	Mouse_09-2020	null	[MS,MS:1001208,SEQUEST,]	4.0e-4	null	ms_run[1]:scan=7286	2297.5	2	1400.66948	700.83826	K	N	110	123
PSM	YTQKAPQVSTPTLVEAARNLGR	-266_32088	P07724	1	Mouse_09-2020	null	[MS,MS:1001208,SEQUEST,]	4.0e-4	null	ms_run[1]:scan=7288	2298.1	4	2400.29970	600.83030	R	G	435	457
PSM	FNGGGHINHTIFWTNLSPK	-266_32106	P09671	1	Mouse_09-2020	null	[MS,MS:1001208,SEQUEST,]	4.0e-4	null	ms_run[1]:scan=7292	2299.3	4	2140.07314	535.77353	K	G	90	109
PSM	YWANFAR	-266_32116	Q91WG0	0	Mouse_09-2020	null	[MS,MS:1001208,SEQUEST,]	4.1e-3	null	ms_run[1]:scan=7294	2299.9	2	927.44762	464.22722	K	G	492	499
PSM	YWANFAR	-266_32116	Q8BK48	0	Mouse_09-2020	null	[MS,MS:1001208,SEQUEST,]	4.1e-3	null	ms_run[1]:scan=7294	2299.9	2	927.44762	464.22722	K	G	490	497
PSM	YWANFAR	-266_32116	Q8QZR3	0	Mouse_09-2020	null	[MS,MS:1001208,SEQUEST,]	4.1e-3	null	ms_run[1]:scan=7294	2299.9	2	927.44762	464.22722	K	G	489	496
PSM	WVVQVLK	-266_32132	P50285	1	Mouse_09-2020	null	[MS,MS:1001208,SEQUEST,]	3.6e-3	null	ms_run[1]:scan=7297	2300.7	2	871.54015	436.27364	R	A	388	395
PSM	LVPGWTKPITIGR	-266_32156	P54071	1	Mouse_09-2020	null	[MS,MS:1001208,SEQUEST,]	2.3e-2	null	ms_run[1]:scan=7302	2302.2	3	1437.85874	479.95740	R	A	160	173
PSM	ADLINNLGTIAKSGTK	-266_32183	P07901	0	Mouse_09-2020	null	[MS,MS:1001208,SEQUEST,]	2.1e-3	null	ms_run[1]:scan=7305	2303.1	3	1615.90152	539.30530	K	F	101	117
PSM	ADLINNLGTIAKSGTK	-266_32183	P11499	0	Mouse_09-2020	null	[MS,MS:1001208,SEQUEST,]	2.1e-3	null	ms_run[1]:scan=7305	2303.1	3	1615.90152	539.30530	K	F	96	112
PSM	FNGGGHINHTIFWTNLSPK	-266_32187	P09671	1	Mouse_09-2020	null	[MS,MS:1001208,SEQUEST,]	4.0e-4	null	ms_run[1]:scan=7306	2303.4	3	2140.07389	714.02895	K	G	90	109
PSM	WNPGASPADTGDVNVHSGIIAAR	-266_32199	A0A0G2JGI9	1	Mouse_09-2020	null	[MS,MS:1001208,SEQUEST,]	5.0e-3	null	ms_run[1]:scan=7308	2304.0	3	2305.13852	769.04885	K	A	680	703
PSM	LVQAFQFTDK	-266_32213	P35700	1	Mouse_09-2020	null	[MS,MS:1001208,SEQUEST,]	4.0e-4	null	ms_run[1]:scan=7312	2305.1	2	1196.63213	598.81914	R	G	159	169
PSM	SLTNDWEEHLAVK	-266_32231	P07901	1	Mouse_09-2020	null	[MS,MS:1001208,SEQUEST,]	2.8e-2	null	ms_run[1]:scan=7315	2306.0	3	1541.76029	514.59133	K	F	316	329
PSM	GDNQSPIELHTKDIKHDPSLQPWSASYDPGSAK	-266_31284	P16015	1	Mouse_09-2020	null	[MS,MS:1001208,SEQUEST,]	4.0e-4	null	ms_run[1]:scan=7140	2254.6	4	3618.75063	905.44194	K	I	25	58
PSM	FWQFGGNER	-266_31271	Q5FW57	1	Mouse_09-2020	null	[MS,MS:1001208,SEQUEST,]	1.9e-3	null	ms_run[1]:scan=7138	2254.0	2	1140.52312	570.76470	K	Q	184	193
PSM	ASAELALGENNEVLK	-266_31243	P05202	1	Mouse_09-2020	null	[MS,MS:1001208,SEQUEST,]	4.0e-4	null	ms_run[1]:scan=7134	2252.8	2	1557.81328	779.40958	K	G	108	123
PSM	NAVTQEFGPVPDTAR	-266_30192	Q99KI0	1	Mouse_09-2020	null	[MS,MS:1001208,SEQUEST,]	4.0e-4	null	ms_run[1]:scan=6927	2191.9	2	1601.79338	801.39954	R	Y	634	649
PSM	FSLTTLR	-266_30196	Q91X77	1	Mouse_09-2020	null	[MS,MS:1001208,SEQUEST,]	1.3e-2	null	ms_run[1]:scan=6930	2192.8	2	837.48345	419.24508	R	L	126	133
PSM	GASAINWTLIHGDK	-266_30219	Q8R0Y6	1	Mouse_09-2020	null	[MS,MS:1001208,SEQUEST,]	4.2e-2	null	ms_run[1]:scan=6934	2194.0	3	1482.77021	494.92817	R	G	115	129
PSM	IYQIYEGTAQIQR	-266_30227	P45952	1	Mouse_09-2020	null	[MS,MS:1001208,SEQUEST,]	4.0e-4	null	ms_run[1]:scan=6935	2194.3	2	1582.82317	791.91483	K	I	396	409
PSM	QITVNDLPVGR	-266_30244	Q61171	1	Mouse_09-2020	null	[MS,MS:1001208,SEQUEST,]	4.0e-4	null	ms_run[1]:scan=6939	2195.5	2	1211.67558	606.34077	R	V	140	151
PSM	GIAPYSYAG	-266_30251	Q64374	1	Mouse_09-2020	null	[MS,MS:1001208,SEQUEST,]	1.4e-3	null	ms_run[1]:scan=6940	2195.8	2	898.43102	449.71889	K	0	291	300
PSM	SIYGERFPDENFKLK	-266_30255	P24369	1	Mouse_09-2020	null	[MS,MS:1001208,SEQUEST,]	1.0e-3	null	ms_run[1]:scan=6941	2196.1	3	1842.94040	614.98434	K	Y	117	132
PSM	HWPSSHNWFFAK	-266_30293	K4DI63	1	Mouse_09-2020	null	[MS,MS:1001208,SEQUEST,]	4.5e-2	null	ms_run[1]:scan=6946	2197.5	3	1543.72574	515.24583	K	K	54	66
PSM	IYQIYEGTAQIQR	-266_30298	P45952	1	Mouse_09-2020	null	[MS,MS:1001208,SEQUEST,]	4.0e-4	null	ms_run[1]:scan=6947	2197.8	3	1582.82242	528.27898	K	I	396	409
PSM	QADAVYFLPITPQFVTEVIK	-266_56381	Q8C196	1	Mouse_09-2020	null	[MS,MS:1001208,SEQUEST,]	4.0e-4	null	ms_run[1]:scan=12721	3977.3	3	2279.23148	760.41558	K	E	478	498
PSM	VVEIAPATHLDPQLR	-266_30311	G5E8R3	1	Mouse_09-2020	null	[MS,MS:1001208,SEQUEST,]	1.9e-3	null	ms_run[1]:scan=6950	2198.7	3	1658.92270	553.64566	K	R	274	289
PSM	STFVLDEFKR	-266_30315	Q9D8N0	1	Mouse_09-2020	null	[MS,MS:1001208,SEQUEST,]	1.9e-3	null	ms_run[1]:scan=6951	2199.0	3	1241.65271	414.55567	K	Y	286	296
PSM	LQIWDTAGQER	-266_30327	Q9D1G1	1	Mouse_09-2020	null	[MS,MS:1001208,SEQUEST,]	4.0e-4	null	ms_run[1]:scan=6953	2199.6	2	1316.65935	658.83331	K	R	59	70
PSM	IYLPHSLPQQ	-266_30181	P03930	1	Mouse_09-2020	null	[MS,MS:1001208,SEQUEST,]	4.0e-4	null	ms_run[1]:scan=6925	2191.3	2	1195.64787	598.32713	K	0	58	68
PSM	AVDSLVPIGR	-266_30361	Q03265	1	Mouse_09-2020	null	[MS,MS:1001208,SEQUEST,]	4.0e-4	null	ms_run[1]:scan=6960	2201.7	2	1026.59465	513.80075	K	Q	195	205
PSM	SADTLWGIQK	-266_30174	A0A1B0GSR9	1	Mouse_09-2020	null	[MS,MS:1001208,SEQUEST,]	7.3e-4	null	ms_run[1]:scan=6924	2191.1	2	1118.58464	559.79566	K	L	302	312
PSM	GDVTTQVALQPALK	-266_30153	P09671	1	Mouse_09-2020	null	[MS,MS:1001208,SEQUEST,]	4.0e-4	null	ms_run[1]:scan=6921	2190.2	2	1440.80669	720.90647	K	N	76	90
PSM	TTPSVVAFTADGER	-266_29731	P38647	1	Mouse_09-2020	null	[MS,MS:1001208,SEQUEST,]	4.0e-4	null	ms_run[1]:scan=6839	2166.1	2	1450.71965	725.86226	R	V	86	100
PSM	RTPFGAYGGLLK	-266_29744	Q8BWT1	1	Mouse_09-2020	null	[MS,MS:1001208,SEQUEST,]	4.0e-4	null	ms_run[1]:scan=6842	2167.0	3	1279.71631	427.24343	K	F	14	26
PSM	KLPFWTSYSK	-266_29760	Q8R084	1	Mouse_09-2020	null	[MS,MS:1001208,SEQUEST,]	4.0e-4	null	ms_run[1]:scan=6844	2167.6	2	1256.66716	628.83733	K	Q	103	113
PSM	TSVPFLGR	-266_29821	Q99LB7	1	Mouse_09-2020	null	[MS,MS:1001208,SEQUEST,]	1.9e-3	null	ms_run[1]:scan=6856	2171.1	2	876.49425	438.75053	K	A	804	812
PSM	FAELTLKAGIPK	-266_29827	Q8R0Y6	1	Mouse_09-2020	null	[MS,MS:1001208,SEQUEST,]	8.7e-3	null	ms_run[1]:scan=6857	2171.4	2	1287.76787	644.38719	K	V	609	621
PSM	KLPFWTSYSK	-266_29881	Q8R084	1	Mouse_09-2020	null	[MS,MS:1001208,SEQUEST,]	2.5e-2	null	ms_run[1]:scan=6866	2174.0	3	1256.66773	419.56065	K	Q	103	113
PSM	YDGIILPGK	-266_29910	Q9CXW4	1	Mouse_09-2020	null	[MS,MS:1001208,SEQUEST,]	4.0e-4	null	ms_run[1]:scan=6872	2175.8	2	975.55095	488.27912	K	0	170	179
PSM	SGDIGGLWR	-266_29915	P97872	1	Mouse_09-2020	null	[MS,MS:1001208,SEQUEST,]	4.0e-4	null	ms_run[1]:scan=6873	2176.1	2	960.48979	480.74852	R	Q	35	44
PSM	VQPYLDEFQK	-266_30011	Q00623	1	Mouse_09-2020	null	[MS,MS:1001208,SEQUEST,]	1.0e-3	null	ms_run[1]:scan=6892	2181.7	2	1266.63738	633.82188	K	W	120	130
PSM	HDPSLQPWSASYDPGSAK	-266_30015	P16015	1	Mouse_09-2020	null	[MS,MS:1001208,SEQUEST,]	4.0e-4	null	ms_run[1]:scan=6893	2182.0	3	1942.89493	648.30251	K	I	40	58
PSM	TVIIEQSWGSPK	-266_30036	P63038	1	Mouse_09-2020	null	[MS,MS:1001208,SEQUEST,]	4.0e-4	null	ms_run[1]:scan=6896	2182.8	2	1344.71672	672.86153	R	T	61	73
PSM	ALDLAAGITR	-266_30047	Q9JM62	1	Mouse_09-2020	null	[MS,MS:1001208,SEQUEST,]	4.0e-4	null	ms_run[1]:scan=6898	2183.4	2	1000.57921	500.79292	R	V	162	172
PSM	SGFTTANQVLGVSSK	-266_30053	O08601	1	Mouse_09-2020	null	[MS,MS:1001208,SEQUEST,]	4.0e-4	null	ms_run[1]:scan=6899	2183.7	2	1495.77641	748.39119	R	T	199	214
PSM	GNPTVEVDLYTAK	-266_30060	P17182	1	Mouse_09-2020	null	[MS,MS:1001208,SEQUEST,]	4.0e-4	null	ms_run[1]:scan=6901	2184.3	2	1406.71709	703.86173	R	L	16	29
PSM	VELLLPK	-266_30064	Q9D023	1	Mouse_09-2020	null	[MS,MS:1001208,SEQUEST,]	1.4e-3	null	ms_run[1]:scan=6902	2184.6	2	811.52947	406.26802	K	L	20	27
PSM	VYGTGSLALYEK	-266_30110	Q8C2Q8	1	Mouse_09-2020	null	[MS,MS:1001208,SEQUEST,]	4.0e-4	null	ms_run[1]:scan=6912	2187.6	2	1300.67900	650.84281	R	D	44	56
PSM	VAVDAPVSSVALR	-266_30149	Q64374	1	Mouse_09-2020	null	[MS,MS:1001208,SEQUEST,]	4.0e-4	null	ms_run[1]:scan=6920	2189.9	2	1283.73210	642.36953	R	L	52	65
PSM	GNWGHLDQVAALR	-266_30159	Q8VCT4	1	Mouse_09-2020	null	[MS,MS:1001208,SEQUEST,]	4.0e-4	null	ms_run[1]:scan=6922	2190.5	3	1436.73932	479.58462	R	V	187	200
PSM	HLGFQSAVEALR	-266_30407	E9Q1Q9	1	Mouse_09-2020	null	[MS,MS:1001208,SEQUEST,]	4.0e-4	null	ms_run[1]:scan=6970	2204.6	2	1327.71269	664.35949	K	L	243	255
PSM	EFADSLGVPFLETSAK	-266_53427	Q9D1G1	1	Mouse_09-2020	null	[MS,MS:1001208,SEQUEST,]	1.4e-3	null	ms_run[1]:scan=11652	3607.5	2	1710.86077	855.93288	K	A	138	154
PSM	VFVTGPLPAEGR	-266_30467	D6REG4	1	Mouse_09-2020	null	[MS,MS:1001208,SEQUEST,]	4.0e-4	null	ms_run[1]:scan=6983	2208.5	2	1242.68486	621.84569	K	A	3	15
PSM	GDIFLVR	-266_30953	Q01853	1	Mouse_09-2020	null	[MS,MS:1001208,SEQUEST,]	7.3e-3	null	ms_run[1]:scan=7079	2236.7	2	819.47209	410.23980	K	G	149	156
PSM	SVGKANEELAGVVAEVQK	-266_30966	Q61176	1	Mouse_09-2020	null	[MS,MS:1001208,SEQUEST,]	4.0e-4	null	ms_run[1]:scan=7081	2237.3	3	1827.97977	609.99854	R	G	72	90
PSM	TLTGKTITLEVEPSDTIENVKAK	-266_30993	E9Q5F6	1	Mouse_09-2020	null	[MS,MS:1001208,SEQUEST,]	4.0e-4	null	ms_run[1]:scan=7084	2238.1	4	2487.35512	622.59426	K	Q	7	30
PSM	IGLFGGAGVGK	-266_31000	P56480	1	Mouse_09-2020	null	[MS,MS:1001208,SEQUEST,]	4.0e-4	null	ms_run[1]:scan=7086	2238.8	2	975.56230	488.28473	K	V	202	213
PSM	KAPDFVFYAPR	-266_31032	P26043	1	Mouse_09-2020	null	[MS,MS:1001208,SEQUEST,]	4.0e-4	null	ms_run[1]:scan=7094	2241.1	3	1310.69016	437.56791	K	R	263	274
PSM	RFGPVFTLHLGQR	-266_31042	Q05421	1	Mouse_09-2020	null	[MS,MS:1001208,SEQUEST,]	4.0e-4	null	ms_run[1]:scan=7096	2241.7	3	1527.85288	509.95628	K	I	63	76
PSM	WYYNAAGFNK	-266_31090	Q9CQB4	1	Mouse_09-2020	null	[MS,MS:1001208,SEQUEST,]	4.0e-4	null	ms_run[1]:scan=7106	2244.6	2	1233.56902	617.28801	K	G	20	30
PSM	HQSLGGQYGVQGFPTIK	-266_31100	Q3TML0	1	Mouse_09-2020	null	[MS,MS:1001208,SEQUEST,]	4.0e-4	null	ms_run[1]:scan=7108	2245.2	3	1816.93650	606.31620	K	F	91	108
PSM	NLRVNAGDQPGADLGPLITPQAKER	-266_31110	Q9EQ20	1	Mouse_09-2020	null	[MS,MS:1001208,SEQUEST,]	4.0e-4	null	ms_run[1]:scan=7110	2245.8	4	2630.40053	658.35568	K	C	342	367
PSM	IQNIQFEAIVGHK	-266_31117	A8Y5N4	1	Mouse_09-2020	null	[MS,MS:1001208,SEQUEST,]	1.4e-3	null	ms_run[1]:scan=7111	2246.0	3	1496.82209	499.61218	R	K	248	261
PSM	KTYAEILEPFHPVR	-266_31123	Q9CQ54	1	Mouse_09-2020	null	[MS,MS:1001208,SEQUEST,]	6.9e-3	null	ms_run[1]:scan=7112	2246.3	3	1699.91727	567.31039	K	0	107	121
PSM	LVQDVANNTNEEAGDGTTTATVLAR	-266_31130	P63038	1	Mouse_09-2020	null	[MS,MS:1001208,SEQUEST,]	4.0e-4	null	ms_run[1]:scan=7114	2246.9	3	2560.25333	854.08769	K	I	97	122
PSM	DVATFLR	-266_31133	Q9D0M3	1	Mouse_09-2020	null	[MS,MS:1001208,SEQUEST,]	3.6e-3	null	ms_run[1]:scan=7115	2247.2	2	821.45159	411.22943	K	A	269	276
PSM	AIGLPEDLIQKGKDIK	-266_31166	P12710	1	Mouse_09-2020	null	[MS,MS:1001208,SEQUEST,]	1.4e-3	null	ms_run[1]:scan=7122	2249.3	4	1738.01125	435.25819	K	V	21	37
PSM	LLYNNVSNFGR	-266_31176	Q68FD5	1	Mouse_09-2020	null	[MS,MS:1001208,SEQUEST,]	4.0e-4	null	ms_run[1]:scan=7124	2249.9	2	1296.66997	648.83839	K	A	1216	1227
PSM	SLEIIGAPFSKGQPR	-266_31184	Q61176	1	Mouse_09-2020	null	[MS,MS:1001208,SEQUEST,]	4.0e-4	null	ms_run[1]:scan=7125	2250.2	3	1599.88584	533.96662	K	G	7	22
PSM	VTPTRTEIIILATR	-266_31198	P62908	1	Mouse_09-2020	null	[MS,MS:1001208,SEQUEST,]	4.0e-4	null	ms_run[1]:scan=7127	2250.8	3	1583.94889	528.65416	R	Q	41	55
PSM	SFLVGSAAQSLSK	-266_30945	Q9R0H0	1	Mouse_09-2020	null	[MS,MS:1001208,SEQUEST,]	4.0e-4	null	ms_run[1]:scan=7077	2236.1	2	1294.70110	647.85371	R	C	283	296
PSM	TQDPAKAPNSPDVLEIEFKKGVPVK	-266_30937	P16460	1	Mouse_09-2020	null	[MS,MS:1001208,SEQUEST,]	4.2e-2	null	ms_run[1]:scan=7075	2235.5	4	2707.46255	677.62208	K	T	210	235
PSM	SQAPVYFYEFQHLSSFIK	-266_53308	Q8QZR3	1	Mouse_09-2020	null	[MS,MS:1001208,SEQUEST,]	3.9e-3	null	ms_run[1]:scan=11626	3599.7	3	2191.08744	731.03347	R	V	428	446
PSM	QGIPGPKPLPFLGTVLNYYK	-266_53351	Q64459	0	Mouse_09-2020	null	[MS,MS:1001208,SEQUEST,]	2.1e-3	null	ms_run[1]:scan=11634	3602.1	3	2202.23545	734.74890	K	L	36	56
PSM	QGIPGPKPLPFLGTVLNYYK	-266_53351	Q64481	0	Mouse_09-2020	null	[MS,MS:1001208,SEQUEST,]	2.1e-3	null	ms_run[1]:scan=11634	3602.1	3	2202.23545	734.74890	K	L	36	56
PSM	IFNLYPK	-266_30472	Q9EQF5	1	Mouse_09-2020	null	[MS,MS:1001208,SEQUEST,]	1.9e-3	null	ms_run[1]:scan=6984	2208.7	2	894.50865	447.75782	K	G	385	392
PSM	VQGQNLFFR	-266_30529	A0A087WPF8	1	Mouse_09-2020	null	[MS,MS:1001208,SEQUEST,]	1.3e-3	null	ms_run[1]:scan=6994	2211.7	2	1108.58965	554.79854	K	T	13	22
PSM	AALQELLSK	-266_30544	A0A1L1SQA8	1	Mouse_09-2020	null	[MS,MS:1001208,SEQUEST,]	4.0e-4	null	ms_run[1]:scan=6996	2212.3	2	972.57274	486.78985	R	L	54	63
PSM	AIGLPEDLIQKGK	-266_30581	P12710	1	Mouse_09-2020	null	[MS,MS:1001208,SEQUEST,]	5.6e-3	null	ms_run[1]:scan=7003	2214.3	3	1381.80512	461.27316	K	I	21	34
PSM	VTHAVVTVPAYFNDAQR	-266_30598	P20029	1	Mouse_09-2020	null	[MS,MS:1001208,SEQUEST,]	4.0e-4	null	ms_run[1]:scan=7006	2215.2	3	1887.97135	629.99524	K	A	166	183
PSM	AFLWQR	-266_30602	Q9DD20	1	Mouse_09-2020	null	[MS,MS:1001208,SEQUEST,]	7.3e-3	null	ms_run[1]:scan=7007	2215.5	2	820.44634	410.72686	R	L	184	190
PSM	DLAGSIIGK	-266_30615	P61979	1	Mouse_09-2020	null	[MS,MS:1001208,SEQUEST,]	7.3e-3	null	ms_run[1]:scan=7009	2216.1	2	873.50383	437.25564	K	G	397	406
PSM	TVKGPDGLTALEATDNQAIK	-266_30640	P62774	1	Mouse_09-2020	null	[MS,MS:1001208,SEQUEST,]	4.0e-4	null	ms_run[1]:scan=7015	2217.9	3	2042.07859	681.36366	K	L	95	115
PSM	YYVTIIDAPGHRDFIK	-266_32524	P10126	1	Mouse_09-2020	null	[MS,MS:1001208,SEQUEST,]	4.0e-4	null	ms_run[1]:scan=7376	2324.0	4	1908.00124	477.75581	K	M	85	101
PSM	DRTFPTPIAKPPVFTGKDRTEPVTGFQK	-266_30657	P53395	1	Mouse_09-2020	null	[MS,MS:1001208,SEQUEST,]	2.1e-3	null	ms_run[1]:scan=7018	2218.7	5	3130.66602	626.93950	K	M	234	262
PSM	LSDYFPKPYPNPEAAR	-266_30673	Q9D0M3	1	Mouse_09-2020	null	[MS,MS:1001208,SEQUEST,]	4.0e-4	null	ms_run[1]:scan=7022	2219.9	3	1864.92295	622.31246	K	A	171	187
PSM	YIATPIFSK	-266_30763	P10649	1	Mouse_09-2020	null	[MS,MS:1001208,SEQUEST,]	1.9e-3	null	ms_run[1]:scan=7043	2226.2	2	1039.58245	520.29477	R	A	203	212
PSM	AIGLPEDLIQKGK	-266_30776	P12710	1	Mouse_09-2020	null	[MS,MS:1001208,SEQUEST,]	4.0e-4	null	ms_run[1]:scan=7045	2226.7	2	1381.80498	691.40611	K	I	21	34
PSM	VISAEEALPGRTEPIPVTAK	-266_30781	Q9D6Y7	1	Mouse_09-2020	null	[MS,MS:1001208,SEQUEST,]	4.0e-4	null	ms_run[1]:scan=7046	2227.0	3	2078.15000	693.38792	K	H	28	48
PSM	INEAFDLLRSGK	-266_30803	P00329	1	Mouse_09-2020	null	[MS,MS:1001208,SEQUEST,]	1.4e-3	null	ms_run[1]:scan=7049	2227.9	3	1362.73734	454.91738	K	I	356	368
PSM	FYGLLAR	-266_30887	Q8QZY2	1	Mouse_09-2020	null	[MS,MS:1001208,SEQUEST,]	1.0e-3	null	ms_run[1]:scan=7068	2233.5	2	839.47783	420.24234	R	A	347	354
PSM	FGFPFVLAAR	-266_53412	Q283N4	1	Mouse_09-2020	null	[MS,MS:1001208,SEQUEST,]	4.0e-4	null	ms_run[1]:scan=11650	3606.9	2	1124.62590	562.81620	R	S	115	125
PSM	DATNVGDEGGFAPNILENKEALELLK	-266_53357	P17182	1	Mouse_09-2020	null	[MS,MS:1001208,SEQUEST,]	4.0e-4	null	ms_run[1]:scan=11636	3602.7	3	2757.39841	919.80289	K	A	203	229
PSM	VLQYYQESEKPEELGSVTVQK	-266_30668	Q791V5	1	Mouse_09-2020	null	[MS,MS:1001208,SEQUEST,]	4.0e-4	null	ms_run[1]:scan=7020	2219.3	3	2454.24149	818.75147	K	Y	91	112
PSM	YYVTIIDAPGHRDFIK	-266_32529	P10126	1	Mouse_09-2020	null	[MS,MS:1001208,SEQUEST,]	4.0e-4	null	ms_run[1]:scan=7377	2324.3	3	1908.00089	636.67199	K	M	85	101
PSM	RYEEIVKEVSTYIKK	-266_32542	P10126	1	Mouse_09-2020	null	[MS,MS:1001208,SEQUEST,]	4.0e-4	null	ms_run[1]:scan=7379	2324.9	4	1885.04299	472.01619	K	G	166	181
PSM	FDVSGYPTIK	-266_32550	A0A0R4J0Z1	1	Mouse_09-2020	null	[MS,MS:1001208,SEQUEST,]	4.0e-4	null	ms_run[1]:scan=7380	2325.1	2	1126.57781	563.79259	K	L	128	138
PSM	LVLEVAQHLGESTVR	-266_34329	P56480	1	Mouse_09-2020	null	[MS,MS:1001208,SEQUEST,]	4.0e-4	null	ms_run[1]:scan=7712	2423.4	3	1650.91806	550.97730	R	I	95	110
PSM	YGKDATNVGDEGGFAPNILENK	-266_34363	P17182	1	Mouse_09-2020	null	[MS,MS:1001208,SEQUEST,]	4.0e-4	null	ms_run[1]:scan=7718	2425.1	3	2309.10697	770.37299	K	A	200	222
PSM	DFNPQHFLDDKGQLK	-266_34375	P56593	1	Mouse_09-2020	null	[MS,MS:1001208,SEQUEST,]	4.0e-4	null	ms_run[1]:scan=7722	2426.3	3	1801.88449	601.30044	K	I	408	423
PSM	GTTITSVLPKPALVASR	-266_34434	Q8C196	1	Mouse_09-2020	null	[MS,MS:1001208,SEQUEST,]	4.0e-4	null	ms_run[1]:scan=7732	2429.3	3	1711.01273	571.00860	K	E	403	420
PSM	VIFLENYR	-266_34439	Q9ET01	1	Mouse_09-2020	null	[MS,MS:1001208,SEQUEST,]	7.3e-4	null	ms_run[1]:scan=7733	2429.6	2	1053.57353	527.29002	K	S	643	651
PSM	FNIIQPGPIK	-266_34445	Q9CQ62	1	Mouse_09-2020	null	[MS,MS:1001208,SEQUEST,]	4.0e-4	null	ms_run[1]:scan=7734	2429.9	2	1126.66277	563.83459	R	K	235	245
PSM	TFAATIPRPFSVR	-266_34449	P16331	1	Mouse_09-2020	null	[MS,MS:1001208,SEQUEST,]	4.0e-4	null	ms_run[1]:scan=7735	2430.1	3	1462.81830	488.27702	R	D	401	414
PSM	FADGDVDAVLSR	-266_34462	Q8R0Y6	1	Mouse_09-2020	null	[MS,MS:1001208,SEQUEST,]	4.0e-4	null	ms_run[1]:scan=7738	2431.1	2	1264.61736	632.81204	R	N	815	827
PSM	GILIGIQQSFRPR	-266_34464	Q8C196	1	Mouse_09-2020	null	[MS,MS:1001208,SEQUEST,]	4.0e-4	null	ms_run[1]:scan=7739	2431.3	3	1484.87006	495.62805	K	L	1361	1374
PSM	YPQLLSGIR	-266_34488	P50247	1	Mouse_09-2020	null	[MS,MS:1001208,SEQUEST,]	4.0e-4	null	ms_run[1]:scan=7743	2432.5	2	1046.59978	523.80329	K	I	143	152
PSM	ALQLGTLFSPAEALK	-266_52834	P42125	1	Mouse_09-2020	null	[MS,MS:1001208,SEQUEST,]	4.0e-4	null	ms_run[1]:scan=11524	3568.8	2	1558.88506	779.94560	R	G	192	207
PSM	AYFHLLNQIAPK	-266_34507	A0A1C7CYV0	1	Mouse_09-2020	null	[MS,MS:1001208,SEQUEST,]	4.0e-4	null	ms_run[1]:scan=7746	2433.4	3	1414.78516	472.26623	K	Q	301	313
PSM	FVTVQTISGTGALR	-266_34514	P05202	1	Mouse_09-2020	null	[MS,MS:1001208,SEQUEST,]	4.0e-4	null	ms_run[1]:scan=7748	2434.0	2	1449.80828	725.40664	R	G	126	140
PSM	SHAPVYFYEFQHRPSFFK	-266_34529	Q8BK48	1	Mouse_09-2020	null	[MS,MS:1001208,SEQUEST,]	7.3e-4	null	ms_run[1]:scan=7750	2434.6	4	2287.11464	572.53254	R	F	429	447
PSM	VYNEAGVTFT	-266_34570	P26443	1	Mouse_09-2020	null	[MS,MS:1001208,SEQUEST,]	1.9e-3	null	ms_run[1]:scan=7758	2436.9	2	1100.52641	550.76657	K	0	549	559
PSM	GTEFLAAPSSYYK	-266_34576	P49429	1	Mouse_09-2020	null	[MS,MS:1001208,SEQUEST,]	4.0e-4	null	ms_run[1]:scan=7759	2437.2	2	1433.69621	717.35100	R	L	285	298
PSM	FDASFFGVHPK	-266_34584	P19096	1	Mouse_09-2020	null	[MS,MS:1001208,SEQUEST,]	4.0e-4	null	ms_run[1]:scan=7760	2437.5	3	1251.61658	417.87675	K	A	60	71
PSM	YSQVLANGLDNKLREDLER	-266_34323	P62270	1	Mouse_09-2020	null	[MS,MS:1001208,SEQUEST,]	4.0e-4	null	ms_run[1]:scan=7710	2422.8	3	2233.16178	745.05723	K	K	95	114
PSM	VGDAIPSVEVFEGEPGKK	-266_34598	G3UZJ4	1	Mouse_09-2020	null	[MS,MS:1001208,SEQUEST,]	3.2e-3	null	ms_run[1]:scan=7762	2438.1	3	1857.96091	619.99127	K	N	54	72
PSM	SIYYITGESKEQVANSAFVER	-266_34303	P11499	1	Mouse_09-2020	null	[MS,MS:1001208,SEQUEST,]	4.0e-4	null	ms_run[1]:scan=7707	2421.9	3	2391.18381	797.73241	K	R	482	503
PSM	YSQVLANGLDNKLREDLER	-266_34257	P62270	1	Mouse_09-2020	null	[MS,MS:1001208,SEQUEST,]	7.3e-4	null	ms_run[1]:scan=7698	2419.3	4	2233.15883	559.04474	K	K	95	114
PSM	LLTRQDAQSLLVPVK	-266_33938	Q99K67	1	Mouse_09-2020	null	[MS,MS:1001208,SEQUEST,]	4.0e-4	null	ms_run[1]:scan=7638	2401.5	3	1681.00174	561.00508	R	S	319	334
PSM	TGQSYLAAGLLK	-266_33944	Q99MZ7	1	Mouse_09-2020	null	[MS,MS:1001208,SEQUEST,]	4.0e-4	null	ms_run[1]:scan=7640	2402.2	2	1221.68352	611.34552	K	Q	6	18
PSM	VLDASWYSPGTR	-266_33963	P52196	1	Mouse_09-2020	null	[MS,MS:1001208,SEQUEST,]	7.3e-4	null	ms_run[1]:scan=7643	2403.0	2	1351.66387	676.33568	R	A	31	43
PSM	ESGLYFIRPLK	-266_34024	Q8VCM7	1	Mouse_09-2020	null	[MS,MS:1001208,SEQUEST,]	1.4e-3	null	ms_run[1]:scan=7654	2406.3	3	1322.74674	441.58708	K	K	188	199
PSM	YYVTIIDAPGHRDFIK	-266_34043	P10126	1	Mouse_09-2020	null	[MS,MS:1001208,SEQUEST,]	4.0e-4	null	ms_run[1]:scan=7658	2407.4	4	1908.00173	477.75581	K	M	85	101
PSM	FDAGELITQR	-266_34055	P67778	1	Mouse_09-2020	null	[MS,MS:1001208,SEQUEST,]	4.0e-4	null	ms_run[1]:scan=7661	2408.3	2	1149.59038	575.29857	R	L	134	144
PSM	YVTLIYTNYENGKNDYVK	-266_34077	P19157	1	Mouse_09-2020	null	[MS,MS:1001208,SEQUEST,]	4.0e-4	null	ms_run[1]:scan=7664	2409.2	3	2197.08231	733.03191	K	L	104	122
PSM	LSGFGQSGIFSK	-266_34106	O09174	1	Mouse_09-2020	null	[MS,MS:1001208,SEQUEST,]	4.0e-4	null	ms_run[1]:scan=7669	2410.7	2	1227.63750	614.32205	R	A	106	118
PSM	LFVEDSIHDQFVQK	-266_34113	Q8R0Y6	1	Mouse_09-2020	null	[MS,MS:1001208,SEQUEST,]	7.3e-4	null	ms_run[1]:scan=7670	2411.0	3	1704.86039	568.95790	R	V	713	727
PSM	YGAFGLPTTVAHVDGK	-266_34128	Q9DCM2	1	Mouse_09-2020	null	[MS,MS:1001208,SEQUEST,]	4.0e-4	null	ms_run[1]:scan=7673	2411.9	3	1632.83841	544.95086	K	Y	178	194
PSM	DFTATFGPLDSLNTR	-266_52855	G5E8R3	1	Mouse_09-2020	null	[MS,MS:1001208,SEQUEST,]	4.0e-4	null	ms_run[1]:scan=11529	3570.3	2	1654.80815	827.90720	K	F	1022	1037
PSM	FAVLQTYGDTTHTLVEK	-266_34173	P49429	1	Mouse_09-2020	null	[MS,MS:1001208,SEQUEST,]	4.0e-4	null	ms_run[1]:scan=7681	2414.2	3	1922.98807	641.66679	K	N	133	150
PSM	GLFTGLTPR	-266_34199	Q791V5	1	Mouse_09-2020	null	[MS,MS:1001208,SEQUEST,]	4.0e-4	null	ms_run[1]:scan=7687	2416.0	2	961.54656	481.27691	R	C	69	78
PSM	LWTLVSEQTR	-266_34203	P14115	1	Mouse_09-2020	null	[MS,MS:1001208,SEQUEST,]	1.4e-3	null	ms_run[1]:scan=7688	2416.3	2	1232.66338	616.83532	K	N	78	88
PSM	HLQLAIRNDEELNKLLGK	-266_34207	Q64523	1	Mouse_09-2020	null	[MS,MS:1001208,SEQUEST,]	4.0e-4	null	ms_run[1]:scan=7689	2416.6	4	2104.18862	526.80229	R	T	83	101
PSM	SIGVSNFNFR	-266_34238	Q91WT7	1	Mouse_09-2020	null	[MS,MS:1001208,SEQUEST,]	4.0e-4	null	ms_run[1]:scan=7695	2418.4	2	1140.58049	570.79345	K	L	162	172
PSM	TFNDNFVLFLQK	-266_52849	P00186	1	Mouse_09-2020	null	[MS,MS:1001208,SEQUEST,]	4.0e-4	null	ms_run[1]:scan=11528	3570.0	2	1485.77495	743.39046	K	V	254	266
PSM	ALQASALAAWGGK	-266_34294	Q91Y97	1	Mouse_09-2020	null	[MS,MS:1001208,SEQUEST,]	4.0e-4	null	ms_run[1]:scan=7705	2421.3	2	1243.67986	622.34331	R	A	305	318
PSM	AVDLQILPK	-266_34601	P47911	1	Mouse_09-2020	null	[MS,MS:1001208,SEQUEST,]	4.0e-4	null	ms_run[1]:scan=7763	2438.4	2	996.60973	498.80804	K	K	260	269
PSM	RQASGGPVDIGPEYQQDLDRELYK	-266_34616	P97450	1	Mouse_09-2020	null	[MS,MS:1001208,SEQUEST,]	4.0e-4	null	ms_run[1]:scan=7765	2439.0	4	2734.34438	684.34123	K	K	54	78
PSM	EWGYASHNGPDHWHELYPIAK	-266_34638	P16015	1	Mouse_09-2020	null	[MS,MS:1001208,SEQUEST,]	4.0e-4	null	ms_run[1]:scan=7769	2440.1	4	2507.15371	627.54364	K	D	4	25
PSM	GGVIAGSPAPPELIR	-266_35154	Q8VCW8	1	Mouse_09-2020	null	[MS,MS:1001208,SEQUEST,]	4.0e-4	null	ms_run[1]:scan=7866	2468.6	2	1433.81072	717.40918	R	I	379	394
PSM	RFTLVAWDPR	-266_35178	Q8R164	1	Mouse_09-2020	null	[MS,MS:1001208,SEQUEST,]	1.0e-3	null	ms_run[1]:scan=7871	2470.1	3	1260.68433	420.89977	K	Y	88	98
PSM	YVTLIYTNYENGK	-266_35195	P19157	1	Mouse_09-2020	null	[MS,MS:1001208,SEQUEST,]	7.3e-4	null	ms_run[1]:scan=7874	2471.0	2	1577.78777	789.39594	K	D	104	117
PSM	IINEPTAAAIAYGLDKK	-266_35209	P63017	1	Mouse_09-2020	null	[MS,MS:1001208,SEQUEST,]	5.0e-3	null	ms_run[1]:scan=7877	2471.9	3	1787.99155	596.66824	R	G	172	189
PSM	IIWELIKEK	-266_35264	O88844	1	Mouse_09-2020	null	[MS,MS:1001208,SEQUEST,]	4.3e-3	null	ms_run[1]:scan=7887	2474.8	2	1171.71025	586.35790	R	I	21	30
PSM	FYGPEGPYGVFAGRDASR	-266_35322	O55022	1	Mouse_09-2020	null	[MS,MS:1001208,SEQUEST,]	1.3e-3	null	ms_run[1]:scan=7896	2477.5	3	1945.92020	649.31123	K	L	106	124
PSM	LGGVEFNIDLPNKK	-266_35335	O08997	1	Mouse_09-2020	null	[MS,MS:1001208,SEQUEST,]	7.3e-4	null	ms_run[1]:scan=7898	2478.1	3	1543.84861	515.28747	K	C	26	40
PSM	VYGTVFHINQGNPFK	-266_35409	Q9DCY0	1	Mouse_09-2020	null	[MS,MS:1001208,SEQUEST,]	4.0e-4	null	ms_run[1]:scan=7915	2483.1	3	1720.88102	574.29837	K	K	27	42
PSM	LKLPAVVTADLR	-266_35463	Q9DCW4	1	Mouse_09-2020	null	[MS,MS:1001208,SEQUEST,]	4.0e-4	null	ms_run[1]:scan=7924	2485.7	3	1295.80506	432.60637	R	N	175	187
PSM	VYGTVFHINQGNPFKLK	-266_35477	Q9DCY0	1	Mouse_09-2020	null	[MS,MS:1001208,SEQUEST,]	5.0e-3	null	ms_run[1]:scan=7926	2486.3	4	1962.06045	491.27036	K	L	27	44
PSM	LLTSILDSSERS	-266_35483	Q9CXF0	1	Mouse_09-2020	null	[MS,MS:1001208,SEQUEST,]	4.0e-4	null	ms_run[1]:scan=7927	2486.6	2	1320.70159	660.85391	R	0	453	465
PSM	KILATPPQEDAPSVDIANIR	-266_35497	P40142	1	Mouse_09-2020	null	[MS,MS:1001208,SEQUEST,]	4.0e-4	null	ms_run[1]:scan=7930	2487.5	3	2148.16697	716.72682	K	P	283	303
PSM	TQVFKDFSELEPDKFQNK	-266_35522	Q9ET01	1	Mouse_09-2020	null	[MS,MS:1001208,SEQUEST,]	4.0e-4	null	ms_run[1]:scan=7935	2489.0	3	2200.09256	734.03554	K	N	466	484
PSM	SFGLPSIGR	-266_35530	Q91ZA3	1	Mouse_09-2020	null	[MS,MS:1001208,SEQUEST,]	2.1e-2	null	ms_run[1]:scan=7936	2489.3	2	933.51543	467.26126	K	S	404	413
PSM	NTLLIAGLQAR	-266_35544	O54734	1	Mouse_09-2020	null	[MS,MS:1001208,SEQUEST,]	4.0e-4	null	ms_run[1]:scan=7938	2489.8	2	1169.69975	585.35368	R	N	225	236
PSM	FINLVPSNLPHEATR	-266_35553	Q05421	1	Mouse_09-2020	null	[MS,MS:1001208,SEQUEST,]	4.0e-4	null	ms_run[1]:scan=7940	2490.4	3	1707.91880	569.97741	R	T	360	375
PSM	TQVFKDFSELEPDKFQNK	-266_35572	Q9ET01	1	Mouse_09-2020	null	[MS,MS:1001208,SEQUEST,]	4.0e-4	null	ms_run[1]:scan=7944	2491.6	4	2200.09218	550.77848	K	N	466	484
PSM	AITGIQAFTVGK	-266_35148	A0A0A0MQ68	1	Mouse_09-2020	null	[MS,MS:1001208,SEQUEST,]	4.0e-4	null	ms_run[1]:scan=7865	2468.3	2	1205.68816	603.34806	R	0	436	448
PSM	AFLEALQNQAETSSK	-266_35133	Q9CQN1	1	Mouse_09-2020	null	[MS,MS:1001208,SEQUEST,]	4.0e-4	null	ms_run[1]:scan=7862	2467.4	2	1636.82024	818.91248	K	I	184	199
PSM	FVEGLPINDFSREK	-266_35105	P14152	1	Mouse_09-2020	null	[MS,MS:1001208,SEQUEST,]	2.4e-2	null	ms_run[1]:scan=7857	2466.0	3	1650.84977	550.95438	K	D	299	313
PSM	RANNTTYGLAAGLFTKDLDK	-266_35098	P24549	1	Mouse_09-2020	null	[MS,MS:1001208,SEQUEST,]	4.0e-4	null	ms_run[1]:scan=7855	2465.4	3	2169.13089	723.71480	K	I	420	440
PSM	GFSLEELR	-266_34643	P47963	1	Mouse_09-2020	null	[MS,MS:1001208,SEQUEST,]	1.4e-3	null	ms_run[1]:scan=7770	2440.5	2	950.49425	475.75072	R	A	75	83
PSM	ASLQNLLSASQAR	-266_34684	P35505	1	Mouse_09-2020	null	[MS,MS:1001208,SEQUEST,]	4.0e-4	null	ms_run[1]:scan=7778	2442.8	2	1358.74040	679.87296	R	R	83	96
PSM	THILLFLPK	-266_34689	P09103	1	Mouse_09-2020	null	[MS,MS:1001208,SEQUEST,]	2.1e-3	null	ms_run[1]:scan=7779	2443.1	2	1081.67754	541.34205	K	V	257	266
PSM	GTTITSVLPKPALVASRVEVSK	-266_34737	Q8C196	1	Mouse_09-2020	null	[MS,MS:1001208,SEQUEST,]	3.2e-2	null	ms_run[1]:scan=7788	2445.7	4	2253.31777	564.08487	K	L	403	425
PSM	GTTITSVLPKPALVASRVEVSK	-266_34750	Q8C196	1	Mouse_09-2020	null	[MS,MS:1001208,SEQUEST,]	4.0e-4	null	ms_run[1]:scan=7791	2446.6	3	2253.31913	751.77740	K	L	403	425
PSM	TDLTDYLNR	-266_34756	Q9CZ13	1	Mouse_09-2020	null	[MS,MS:1001208,SEQUEST,]	4.0e-4	null	ms_run[1]:scan=7792	2446.9	2	1110.54216	555.77493	R	Y	214	223
PSM	VFADYEAYVK	-266_34765	Q9ET01	1	Mouse_09-2020	null	[MS,MS:1001208,SEQUEST,]	4.0e-4	null	ms_run[1]:scan=7794	2447.5	2	1204.58843	602.79787	K	Q	774	784
PSM	LHIIEVGTPPTGNQPFPK	-266_34777	Q68FD5	1	Mouse_09-2020	null	[MS,MS:1001208,SEQUEST,]	3.6e-3	null	ms_run[1]:scan=7796	2448.1	3	1945.05356	649.02291	K	A	228	246
PSM	GWVKPVIGSEYPLEK	-266_33932	P47199	1	Mouse_09-2020	null	[MS,MS:1001208,SEQUEST,]	4.0e-4	null	ms_run[1]:scan=7637	2401.3	3	1701.92081	567.97853	K	A	295	310
PSM	ALPGHLKPFETLLSQNQGGK	-266_34783	P19157	1	Mouse_09-2020	null	[MS,MS:1001208,SEQUEST,]	4.0e-4	null	ms_run[1]:scan=7798	2448.7	4	2135.16128	534.54565	K	F	122	142
PSM	QITINDLPVGR	-266_34830	P35700	1	Mouse_09-2020	null	[MS,MS:1001208,SEQUEST,]	4.0e-4	null	ms_run[1]:scan=7805	2450.7	2	1225.69023	613.34859	R	V	141	152
PSM	FLASVSTVLTSKYR	-266_34835	Q91VB8	1	Mouse_09-2020	null	[MS,MS:1001208,SEQUEST,]	4.0e-4	null	ms_run[1]:scan=7807	2451.3	3	1571.87931	524.63124	K	0	129	143
PSM	LITNSEEIAFYNGNK	-266_34865	P55096	1	Mouse_09-2020	null	[MS,MS:1001208,SEQUEST,]	1.4e-3	null	ms_run[1]:scan=7812	2452.8	2	1712.84966	856.92813	R	E	272	287
PSM	IYELAAGGTAVGTGLNTR	-266_34868	P97807	1	Mouse_09-2020	null	[MS,MS:1001208,SEQUEST,]	4.0e-4	null	ms_run[1]:scan=7813	2453.1	2	1763.93144	882.46796	R	G	266	284
PSM	YNLGLDLR	-266_34994	P26443	1	Mouse_09-2020	null	[MS,MS:1001208,SEQUEST,]	7.3e-4	null	ms_run[1]:scan=7837	2460.1	2	963.52562	482.26654	K	A	528	536
PSM	IFINLPR	-266_35074	A0A498WGD8	1	Mouse_09-2020	null	[MS,MS:1001208,SEQUEST,]	1.0e-3	null	ms_run[1]:scan=7851	2464.2	2	872.53551	436.77126	K	M	196	203
PSM	ALLAGKDSETGENIRQAASSLQQASLK	-266_35083	P38647	1	Mouse_09-2020	null	[MS,MS:1001208,SEQUEST,]	4.0e-4	null	ms_run[1]:scan=7852	2464.5	4	2786.46718	697.37153	R	F	620	647
PSM	WWPGGLGK	-266_34823	Q9R0H0	1	Mouse_09-2020	null	[MS,MS:1001208,SEQUEST,]	3.5e-3	null	ms_run[1]:scan=7803	2450.1	2	900.47276	450.73996	K	S	175	183
PSM	IRPFFPQQ	-266_29721	Q8K0E8	1	Mouse_09-2020	null	[MS,MS:1001208,SEQUEST,]	1.9e-3	null	ms_run[1]:scan=6838	2165.8	2	1032.56328	516.78490	K	0	474	482
PSM	KLFQHIAEYLPSYARPR	-266_33911	O35488	1	Mouse_09-2020	null	[MS,MS:1001208,SEQUEST,]	4.0e-4	null	ms_run[1]:scan=7633	2400.1	4	2089.13442	523.03900	K	L	541	558
PSM	FFPLEAWQIGK	-266_52966	G3UYJ7	0	Mouse_09-2020	null	[MS,MS:1001208,SEQUEST,]	4.0e-4	null	ms_run[1]:scan=11553	3577.6	2	1335.71111	668.35843	R	G	239	250
PSM	FFPLEAWQIGK	-266_52966	O35215	0	Mouse_09-2020	null	[MS,MS:1001208,SEQUEST,]	4.0e-4	null	ms_run[1]:scan=11553	3577.6	2	1335.71111	668.35843	R	G	100	111
PSM	LWGDRYFDPANGK	-266_32930	P58252	1	Mouse_09-2020	null	[MS,MS:1001208,SEQUEST,]	4.0e-4	null	ms_run[1]:scan=7446	2344.6	3	1538.73886	513.58440	K	S	260	273
PSM	LKQIGALQL	-266_32950	Q9QUH0	1	Mouse_09-2020	null	[MS,MS:1001208,SEQUEST,]	1.9e-3	null	ms_run[1]:scan=7449	2345.4	2	983.62541	492.31603	R	0	99	108
PSM	LLSVPFEK	-266_32982	D3Z4X1	1	Mouse_09-2020	null	[MS,MS:1001208,SEQUEST,]	1.8e-2	null	ms_run[1]:scan=7455	2347.2	2	932.54601	466.77621	R	S	163	171
PSM	YNQILRIEEELGSKAK	-266_33017	P17182	1	Mouse_09-2020	null	[MS,MS:1001208,SEQUEST,]	4.0e-4	null	ms_run[1]:scan=7462	2349.2	3	1891.02921	631.01430	K	A	407	423
PSM	LQFWTETLPRK	-266_33063	Q63880	0	Mouse_09-2020	null	[MS,MS:1001208,SEQUEST,]	1.0e-3	null	ms_run[1]:scan=7472	2352.2	3	1418.77915	473.59787	R	Q	544	555
PSM	LQFWTETLPRK	-266_33063	Q8VCU1	0	Mouse_09-2020	null	[MS,MS:1001208,SEQUEST,]	1.0e-3	null	ms_run[1]:scan=7472	2352.2	3	1418.77915	473.59787	R	Q	544	555
PSM	RDDGSWEVIEGYR	-266_33079	P26443	1	Mouse_09-2020	null	[MS,MS:1001208,SEQUEST,]	1.4e-3	null	ms_run[1]:scan=7474	2352.8	3	1581.73276	527.91459	R	Q	124	137
PSM	GDTVFFHPLLIHGSGR	-266_33085	O35386	1	Mouse_09-2020	null	[MS,MS:1001208,SEQUEST,]	1.0e-3	null	ms_run[1]:scan=7475	2353.1	4	1752.91799	438.98496	K	K	253	269
PSM	AINYLISGYQR	-266_33092	Q61838	1	Mouse_09-2020	null	[MS,MS:1001208,SEQUEST,]	4.0e-4	null	ms_run[1]:scan=7476	2353.3	2	1297.69072	649.34859	K	L	1016	1027
PSM	AYEAQTEPVLQYYQK	-266_33098	Q9WTP7	1	Mouse_09-2020	null	[MS,MS:1001208,SEQUEST,]	1.4e-3	null	ms_run[1]:scan=7477	2353.6	2	1830.89141	915.94907	K	G	175	190
PSM	AGPWTPEAAVEHPEAVRQLHREFLR	-266_33135	O35490	1	Mouse_09-2020	null	[MS,MS:1001208,SEQUEST,]	1.4e-3	null	ms_run[1]:scan=7484	2355.7	6	2896.49847	483.58882	K	G	41	66
PSM	YGLAAAVFTK	-266_33154	P47738	1	Mouse_09-2020	null	[MS,MS:1001208,SEQUEST,]	4.0e-4	null	ms_run[1]:scan=7488	2356.9	2	1040.57793	520.79239	K	L	444	454
PSM	FWANFAR	-266_33162	Q8VCC2	0	Mouse_09-2020	null	[MS,MS:1001208,SEQUEST,]	1.9e-3	null	ms_run[1]:scan=7489	2357.2	2	911.45268	456.22976	K	G	497	504
PSM	FWANFAR	-266_33162	P23953	0	Mouse_09-2020	null	[MS,MS:1001208,SEQUEST,]	1.9e-3	null	ms_run[1]:scan=7489	2357.2	2	911.45268	456.22976	K	G	486	493
PSM	FWANFAR	-266_33162	Q91WU0	0	Mouse_09-2020	null	[MS,MS:1001208,SEQUEST,]	1.9e-3	null	ms_run[1]:scan=7489	2357.2	2	911.45268	456.22976	K	G	497	504
PSM	FWANFAR	-266_33162	Q8VCT4	0	Mouse_09-2020	null	[MS,MS:1001208,SEQUEST,]	1.9e-3	null	ms_run[1]:scan=7489	2357.2	2	911.45268	456.22976	K	G	497	504
PSM	GILLYGPPGTGK	-266_33170	Q01853	1	Mouse_09-2020	null	[MS,MS:1001208,SEQUEST,]	7.3e-4	null	ms_run[1]:scan=7490	2357.5	2	1172.66826	586.83733	R	L	240	252
PSM	QYPYNNLYLER	-266_33190	Q9D6J5	1	Mouse_09-2020	null	[MS,MS:1001208,SEQUEST,]	1.0e-3	null	ms_run[1]:scan=7494	2358.6	2	1472.71807	736.86207	K	G	160	171
PSM	FFPASADRTVIDYNGER	-266_33215	P09103	1	Mouse_09-2020	null	[MS,MS:1001208,SEQUEST,]	4.0e-4	null	ms_run[1]:scan=7498	2359.8	3	1957.94016	653.31827	K	L	447	464
PSM	GIIFNNGPTWKDVR	-266_33255	Q05421	1	Mouse_09-2020	null	[MS,MS:1001208,SEQUEST,]	1.4e-3	null	ms_run[1]:scan=7505	2361.8	3	1616.85385	539.62297	K	F	113	127
PSM	LAALTAADRVPWAK	-266_32895	P97742	1	Mouse_09-2020	null	[MS,MS:1001208,SEQUEST,]	1.4e-3	null	ms_run[1]:scan=7440	2342.8	3	1482.84336	494.95243	K	R	380	394
PSM	FYPEHFLDAQGHFVK	-266_33274	A0A0R4IZY2	1	Mouse_09-2020	null	[MS,MS:1001208,SEQUEST,]	1.4e-3	null	ms_run[1]:scan=7509	2363.0	4	1834.89211	459.47824	R	E	418	433
PSM	LATFPFR	-266_32883	Q9DCU9	1	Mouse_09-2020	null	[MS,MS:1001208,SEQUEST,]	3.3e-2	null	ms_run[1]:scan=7438	2342.2	2	851.47765	426.24234	R	F	58	65
PSM	LAPDYDALDVANK	-266_32845	P62751	1	Mouse_09-2020	null	[MS,MS:1001208,SEQUEST,]	4.0e-4	null	ms_run[1]:scan=7433	2340.7	2	1404.70122	702.85391	R	G	140	153
PSM	FDVSGYPTLK	-266_32551	A0A0R4J0Z1	1	Mouse_09-2020	null	[MS,MS:1001208,SEQUEST,]	4.0e-4	null	ms_run[1]:scan=7380	2325.1	2	1126.57781	563.79259	R	F	243	253
PSM	RANNTTYGLAAGLFTK	-266_32585	P24549	1	Mouse_09-2020	null	[MS,MS:1001208,SEQUEST,]	4.0e-4	null	ms_run[1]:scan=7386	2326.9	3	1697.89817	566.63717	K	L	420	436
PSM	FLEEHPGGEEVLREQAGGDATENFEDVGHSTDARELSK	-266_32599	G5E850	1	Mouse_09-2020	null	[MS,MS:1001208,SEQUEST,]	4.0e-4	null	ms_run[1]:scan=7388	2327.5	5	4155.91474	831.98834	K	Y	40	78
PSM	FNSSISYDRHLWNVDVQGSK	-266_32641	Q91YI0	1	Mouse_09-2020	null	[MS,MS:1001208,SEQUEST,]	4.0e-4	null	ms_run[1]:scan=7396	2329.9	3	2352.14133	784.71710	K	Y	24	44
PSM	ILIRPLYSNPPLNGAR	-266_32700	P05202	1	Mouse_09-2020	null	[MS,MS:1001208,SEQUEST,]	4.0e-4	null	ms_run[1]:scan=7405	2332.5	3	1794.03879	598.68434	K	A	310	326
PSM	LTVNDFVR	-266_32715	Q9QXX4	1	Mouse_09-2020	null	[MS,MS:1001208,SEQUEST,]	7.3e-4	null	ms_run[1]:scan=7407	2333.1	2	963.52593	482.26654	K	K	410	418
PSM	RYFYFYNTGLQNQR	-266_32725	Q9QUR6	1	Mouse_09-2020	null	[MS,MS:1001208,SEQUEST,]	4.0e-4	null	ms_run[1]:scan=7408	2333.4	3	1869.90415	623.97255	K	L	85	99
PSM	LASVPAGGAVAVSAAPGSAAPAAGSAPAAAEEK	-266_32747	P99027	1	Mouse_09-2020	null	[MS,MS:1001208,SEQUEST,]	4.0e-4	null	ms_run[1]:scan=7413	2334.8	3	2774.43418	925.48215	K	D	62	95
PSM	LSILYPATTGR	-266_32753	Q6GT24	1	Mouse_09-2020	null	[MS,MS:1001208,SEQUEST,]	4.0e-4	null	ms_run[1]:scan=7415	2335.5	2	1191.67363	596.34024	K	F	145	156
PSM	FNSSISYDRHLWNVDVQGSK	-266_32763	Q91YI0	1	Mouse_09-2020	null	[MS,MS:1001208,SEQUEST,]	4.0e-4	null	ms_run[1]:scan=7416	2335.7	4	2352.13735	588.78964	K	Y	24	44
PSM	FLGVAEQLHNEGFK	-266_32770	Q8C196	1	Mouse_09-2020	null	[MS,MS:1001208,SEQUEST,]	4.0e-4	null	ms_run[1]:scan=7417	2336.0	3	1588.81162	530.27546	R	F	1374	1388
PSM	NKLILPGLISSR	-266_32783	P17563	1	Mouse_09-2020	null	[MS,MS:1001208,SEQUEST,]	4.0e-4	null	ms_run[1]:scan=7419	2336.6	3	1310.81568	437.61000	R	Y	92	104
PSM	LQELQVNLVR	-266_32788	P35492	1	Mouse_09-2020	null	[MS,MS:1001208,SEQUEST,]	4.0e-4	null	ms_run[1]:scan=7420	2336.9	2	1211.71050	606.35896	K	H	183	193
PSM	DITTSVLTVNNK	-266_32801	Q9QXF8	1	Mouse_09-2020	null	[MS,MS:1001208,SEQUEST,]	4.0e-4	null	ms_run[1]:scan=7424	2338.1	2	1304.70622	652.85645	K	H	202	214
PSM	QGIQFYTQLK	-266_32812	Q9EQ20	1	Mouse_09-2020	null	[MS,MS:1001208,SEQUEST,]	4.0e-4	null	ms_run[1]:scan=7426	2338.7	2	1225.65825	613.33241	K	I	501	511
PSM	YRVPDVLVADPPTAR	-266_32822	Q8BHN3	1	Mouse_09-2020	null	[MS,MS:1001208,SEQUEST,]	4.0e-4	null	ms_run[1]:scan=7428	2339.3	3	1668.90726	556.97378	R	S	113	128
PSM	FLGVAEQLHNEGFK	-266_32839	Q8C196	1	Mouse_09-2020	null	[MS,MS:1001208,SEQUEST,]	4.0e-4	null	ms_run[1]:scan=7432	2340.4	2	1588.81450	794.90955	R	F	1374	1388
PSM	IIDSLFNTVTDKK	-266_33292	O70475	1	Mouse_09-2020	null	[MS,MS:1001208,SEQUEST,]	2.3e-2	null	ms_run[1]:scan=7513	2364.2	3	1493.82264	498.61185	R	A	318	331
PSM	SGPFAPVLSATSR	-266_33315	Q9CR68	1	Mouse_09-2020	null	[MS,MS:1001208,SEQUEST,]	4.0e-4	null	ms_run[1]:scan=7518	2365.7	2	1289.68645	645.34605	R	V	8	21
PSM	TDVAAPFGGFKQSGFGK	-266_33319	Q8R0Y6	1	Mouse_09-2020	null	[MS,MS:1001208,SEQUEST,]	8.7e-3	null	ms_run[1]:scan=7519	2365.9	3	1713.86020	571.95802	K	L	866	883
PSM	IHGQTIPSDGDIFTYTR	-266_33645	P24549	1	Mouse_09-2020	null	[MS,MS:1001208,SEQUEST,]	4.0e-4	null	ms_run[1]:scan=7579	2383.6	3	1920.94480	640.98652	K	E	140	157
PSM	KFYGPEGPYGVFAGR	-266_33649	O55022	1	Mouse_09-2020	null	[MS,MS:1001208,SEQUEST,]	4.0e-4	null	ms_run[1]:scan=7580	2383.9	3	1644.81626	548.94382	R	A	105	120
PSM	YTINIPEDLKPR	-266_33658	P28271	1	Mouse_09-2020	null	[MS,MS:1001208,SEQUEST,]	4.0e-4	null	ms_run[1]:scan=7584	2385.1	3	1458.79566	486.93655	R	T	835	847
PSM	ALPGHLKPFETLLSQNQGGK	-266_33664	P19157	1	Mouse_09-2020	null	[MS,MS:1001208,SEQUEST,]	4.0e-4	null	ms_run[1]:scan=7585	2385.4	4	2135.16128	534.54565	K	F	122	142
PSM	VGIPVVAVESDPKQLDTAK	-266_33674	Q9DBM2	1	Mouse_09-2020	null	[MS,MS:1001208,SEQUEST,]	7.3e-4	null	ms_run[1]:scan=7586	2385.6	3	1966.08670	656.03336	R	I	317	336
PSM	VVGVPVALDLITSGR	-266_52980	Q9DBM2	1	Mouse_09-2020	null	[MS,MS:1001208,SEQUEST,]	4.0e-4	null	ms_run[1]:scan=11555	3578.1	2	1495.88640	748.44577	R	I	140	155
PSM	LFATEATSDWLNANNVPATPVAWPSQEGQNPSLSSIRK	-266_52973	Q8C196	1	Mouse_09-2020	null	[MS,MS:1001208,SEQUEST,]	4.0e-4	null	ms_run[1]:scan=11554	3577.8	4	4097.04360	1025.01453	K	I	1388	1426
PSM	ALPGHLKPFETLLSQNQGGK	-266_33714	P19157	1	Mouse_09-2020	null	[MS,MS:1001208,SEQUEST,]	4.0e-4	null	ms_run[1]:scan=7593	2388.3	3	2135.16208	712.39177	K	F	122	142
PSM	YYVTIIDAPGHRDFIK	-266_33731	P10126	1	Mouse_09-2020	null	[MS,MS:1001208,SEQUEST,]	4.0e-4	null	ms_run[1]:scan=7596	2389.2	3	1908.00199	636.67199	K	M	85	101
PSM	TDVAAPFGGFK	-266_33750	Q8R0Y6	1	Mouse_09-2020	null	[MS,MS:1001208,SEQUEST,]	7.3e-4	null	ms_run[1]:scan=7600	2390.4	2	1109.56255	555.28493	K	S	866	877
PSM	AGFAGDDAPRAVFPSIVGRPR	-266_33757	P63268	0	Mouse_09-2020	null	[MS,MS:1001208,SEQUEST,]	1.4e-3	null	ms_run[1]:scan=7601	2390.6	4	2156.13833	539.78944	K	Q	20	41
PSM	AGFAGDDAPRAVFPSIVGRPR	-266_33757	P60710	0	Mouse_09-2020	null	[MS,MS:1001208,SEQUEST,]	1.4e-3	null	ms_run[1]:scan=7601	2390.6	4	2156.13833	539.78944	K	Q	19	40
PSM	FANPFPAAVR	-266_33774	E9Q1J7	1	Mouse_09-2020	null	[MS,MS:1001208,SEQUEST,]	4.0e-4	null	ms_run[1]:scan=7603	2391.3	2	1089.58342	545.29563	K	F	455	465
PSM	ANEELAGVVAEVQK	-266_33800	Q61176	1	Mouse_09-2020	null	[MS,MS:1001208,SEQUEST,]	4.0e-4	null	ms_run[1]:scan=7610	2393.3	2	1456.76677	728.88574	K	G	76	90
PSM	EGPSLTSPAQVLSR	-266_33844	Q8VC30	1	Mouse_09-2020	null	[MS,MS:1001208,SEQUEST,]	4.0e-4	null	ms_run[1]:scan=7620	2396.3	2	1441.76628	721.38590	K	S	421	435
PSM	ILGADTSVDLEETGR	-266_33855	Q03265	1	Mouse_09-2020	null	[MS,MS:1001208,SEQUEST,]	7.3e-4	null	ms_run[1]:scan=7623	2397.2	2	1575.78838	788.39667	R	L	59	74
PSM	RYFYFYNTGLQNQR	-266_33857	Q9QUR6	1	Mouse_09-2020	null	[MS,MS:1001208,SEQUEST,]	4.0e-4	null	ms_run[1]:scan=7624	2397.5	3	1869.90360	623.97255	K	L	85	99
PSM	FSFDLGK	-266_33863	F7CAT1	1	Mouse_09-2020	null	[MS,MS:1001208,SEQUEST,]	3.9e-3	null	ms_run[1]:scan=7625	2397.7	2	813.41442	407.21070	K	E	30	37
PSM	FSGWYDADLSPAGHEEAK	-266_33627	Q9DBJ1	1	Mouse_09-2020	null	[MS,MS:1001208,SEQUEST,]	4.0e-4	null	ms_run[1]:scan=7576	2382.7	3	1979.87729	660.63052	R	G	22	40
PSM	LLYESANIPDFRK	-266_33617	Q8JZZ0	1	Mouse_09-2020	null	[MS,MS:1001208,SEQUEST,]	2.1e-3	null	ms_run[1]:scan=7575	2382.4	3	1565.83298	522.61559	K	K	56	69
PSM	LFNLSKEDDVRQYVVR	-266_33604	P62754	1	Mouse_09-2020	null	[MS,MS:1001208,SEQUEST,]	1.0e-2	null	ms_run[1]:scan=7571	2381.2	4	1981.05153	496.01799	K	P	144	160
PSM	QINWTVLYRR	-266_33598	Q8BP67	1	Mouse_09-2020	null	[MS,MS:1001208,SEQUEST,]	1.0e-3	null	ms_run[1]:scan=7570	2380.9	3	1348.74890	450.25433	R	H	48	58
PSM	YYRQNPDIPQLEPSDYLRR	-266_33325	Q9DBM2	1	Mouse_09-2020	null	[MS,MS:1001208,SEQUEST,]	4.0e-4	null	ms_run[1]:scan=7520	2366.3	4	2423.21303	606.55802	K	V	677	696
PSM	LFEGNALLR	-266_33360	Q6ZWN5	1	Mouse_09-2020	null	[MS,MS:1001208,SEQUEST,]	4.0e-4	null	ms_run[1]:scan=7527	2368.3	2	1032.58440	516.79547	R	L	71	80
PSM	AVVPAKYLDEDTVYHLQPSGR	-266_33387	Q91X83	1	Mouse_09-2020	null	[MS,MS:1001208,SEQUEST,]	1.1e-2	null	ms_run[1]:scan=7531	2369.5	4	2358.20937	590.30767	K	V	230	251
PSM	MLLEYTDSSYDEK	-266_33405	P10649	1	Mouse_09-2020	null	[MS,MS:1001208,SEQUEST,]	4.0e-4	null	ms_run[1]:scan=7534	2370.3	2	1593.70146	797.35308	R	Y	19	32
PSM	LQASWVTHGVPPGFGK	-266_33414	Q9DBT9	1	Mouse_09-2020	null	[MS,MS:1001208,SEQUEST,]	1.0e-3	null	ms_run[1]:scan=7535	2370.6	3	1680.88657	560.96673	K	L	313	329
PSM	ALLFVPR	-266_33428	P07901	1	Mouse_09-2020	null	[MS,MS:1001208,SEQUEST,]	2.5e-2	null	ms_run[1]:scan=7538	2371.5	2	815.51396	408.26053	R	A	340	347
PSM	VDATEESDLAQQYGVR	-266_33444	P09103	1	Mouse_09-2020	null	[MS,MS:1001208,SEQUEST,]	4.0e-4	null	ms_run[1]:scan=7540	2372.1	2	1780.83733	890.92104	K	Y	84	100
PSM	LNLKTPVPSDIAISR	-266_33450	A0A1W2P733	1	Mouse_09-2020	null	[MS,MS:1001208,SEQUEST,]	4.0e-4	null	ms_run[1]:scan=7541	2372.4	3	1623.94278	541.98579	K	C	130	145
PSM	YQLDKDGVVLFK	-266_33890	P09103	1	Mouse_09-2020	null	[MS,MS:1001208,SEQUEST,]	4.0e-4	null	ms_run[1]:scan=7630	2399.2	3	1424.77878	475.59765	K	F	198	210
PSM	ELISNASDALDKIR	-266_33472	P11499	0	Mouse_09-2020	null	[MS,MS:1001208,SEQUEST,]	1.9e-3	null	ms_run[1]:scan=7546	2373.9	3	1544.82785	515.61414	R	E	42	56
PSM	ELISNASDALDKIR	-266_33472	P08113	0	Mouse_09-2020	null	[MS,MS:1001208,SEQUEST,]	1.9e-3	null	ms_run[1]:scan=7546	2373.9	3	1544.82785	515.61414	R	I	103	117
PSM	VAGHPDVVINNAAGNFISPSER	-266_33509	Q9CQ62	1	Mouse_09-2020	null	[MS,MS:1001208,SEQUEST,]	4.0e-4	null	ms_run[1]:scan=7552	2375.6	3	2264.14432	755.38546	K	T	134	156
PSM	SQDLLTSLTK	-266_33522	P33267	1	Mouse_09-2020	null	[MS,MS:1001208,SEQUEST,]	4.0e-4	null	ms_run[1]:scan=7556	2376.8	2	1105.61003	553.30860	R	S	48	58
PSM	ILTTNTWSSELSK	-266_33530	O70475	1	Mouse_09-2020	null	[MS,MS:1001208,SEQUEST,]	4.0e-4	null	ms_run[1]:scan=7557	2377.1	2	1479.76909	740.38811	K	A	208	221
PSM	EWGYASHNGPDHWHELYPIAK	-266_33538	P16015	1	Mouse_09-2020	null	[MS,MS:1001208,SEQUEST,]	4.0e-4	null	ms_run[1]:scan=7558	2377.4	4	2507.15395	627.54364	K	D	4	25
PSM	DGFNPAHVEAGLYGSR	-266_33547	A0A0R4J135	0	Mouse_09-2020	null	[MS,MS:1001208,SEQUEST,]	4.0e-4	null	ms_run[1]:scan=7559	2377.7	3	1689.79850	563.93750	K	F	212	228
PSM	DGFNPAHVEAGLYGSR	-266_33547	P17563	0	Mouse_09-2020	null	[MS,MS:1001208,SEQUEST,]	4.0e-4	null	ms_run[1]:scan=7559	2377.7	3	1689.79850	563.93750	K	F	212	228
PSM	YLGIENLAGK	-266_33555	Q3UEL5	1	Mouse_09-2020	null	[MS,MS:1001208,SEQUEST,]	4.0e-4	null	ms_run[1]:scan=7563	2378.9	2	1077.59416	539.30058	R	F	233	243
PSM	ISSLLEEQFQQGK	-266_33577	P62242	1	Mouse_09-2020	null	[MS,MS:1001208,SEQUEST,]	1.0e-3	null	ms_run[1]:scan=7567	2380.1	2	1506.78118	753.89356	K	L	158	171
PSM	AGVPPGVINIVFGTGPR	-266_53018	Q8BH00	1	Mouse_09-2020	null	[MS,MS:1001208,SEQUEST,]	1.0e-3	null	ms_run[1]:scan=11563	3580.5	2	1650.93498	825.96994	K	G	197	214
PSM	GLVLGIYAK	-266_33505	Q9CPY7	1	Mouse_09-2020	null	[MS,MS:1001208,SEQUEST,]	1.0e-3	null	ms_run[1]:scan=7551	2375.3	2	933.57665	467.29203	K	K	35	44
PSM	FDVQLKDLEK	-266_29711	F8WJ41	1	Mouse_09-2020	null	[MS,MS:1001208,SEQUEST,]	7.3e-3	null	ms_run[1]:scan=6837	2165.5	3	1234.66834	412.22744	R	Q	79	89
PSM	SGYQQAASEHGLVVIAPDTSPR	-266_29676	Q9R0P3	1	Mouse_09-2020	null	[MS,MS:1001208,SEQUEST,]	4.0e-4	null	ms_run[1]:scan=6830	2163.5	3	2283.13968	761.71698	K	C	65	87
PSM	QLELILNKPGLK	-266_29658	Q8VCX1	1	Mouse_09-2020	null	[MS,MS:1001208,SEQUEST,]	6.1e-3	null	ms_run[1]:scan=6826	2162.3	3	1365.84647	455.95366	R	K	174	186
PSM	AAWGKIGGHGAEYGAEALER	-266_25240	Q91VB8	1	Mouse_09-2020	null	[MS,MS:1001208,SEQUEST,]	4.0e-4	null	ms_run[1]:scan=5971	1911.5	4	2043.00515	511.50652	K	F	13	33
PSM	GILLYGTK	-266_25246	P50544	1	Mouse_09-2020	null	[MS,MS:1001208,SEQUEST,]	1.4e-3	null	ms_run[1]:scan=5972	1911.8	2	864.51915	432.76310	K	Q	189	197
PSM	IGYPAPNFK	-266_25261	P35700	1	Mouse_09-2020	null	[MS,MS:1001208,SEQUEST,]	1.3e-3	null	ms_run[1]:scan=5976	1913.0	2	1006.53588	503.77146	K	T	8	17
PSM	KYVLGNPLTPGINQGPQIDKEQHDK	-266_25277	P24549	1	Mouse_09-2020	null	[MS,MS:1001208,SEQUEST,]	4.0e-4	null	ms_run[1]:scan=5979	1913.9	4	2789.46035	698.11997	K	L	329	354
PSM	VISLSGEHSIIGR	-266_25285	P08228	1	Mouse_09-2020	null	[MS,MS:1001208,SEQUEST,]	1.4e-3	null	ms_run[1]:scan=5981	1914.5	3	1367.76432	456.59290	R	M	104	117
PSM	KLWGDRYFDPANGK	-266_25300	P58252	1	Mouse_09-2020	null	[MS,MS:1001208,SEQUEST,]	1.0e-2	null	ms_run[1]:scan=5984	1915.3	3	1666.83377	556.28272	K	S	259	273
PSM	DSQGNLFRNVLKEK	-266_25309	Q91Y97	1	Mouse_09-2020	null	[MS,MS:1001208,SEQUEST,]	7.3e-4	null	ms_run[1]:scan=5986	1916.0	3	1647.89078	549.96528	K	I	88	102
PSM	GLETIASDVVSLASK	-266_53761	Q8BMF4	1	Mouse_09-2020	null	[MS,MS:1001208,SEQUEST,]	1.0e-3	null	ms_run[1]:scan=11742	3636.3	2	1489.81072	745.40905	K	R	528	543
PSM	ALGLSNFNSR	-266_25324	Q9JII6	1	Mouse_09-2020	null	[MS,MS:1001208,SEQUEST,]	1.9e-3	null	ms_run[1]:scan=5988	1916.5	2	1078.56902	539.78563	K	I	158	168
PSM	YRALLSPTFTSGK	-266_25347	Q64459	1	Mouse_09-2020	null	[MS,MS:1001208,SEQUEST,]	4.0e-4	null	ms_run[1]:scan=5991	1917.4	3	1440.78998	480.93303	R	K	129	142
PSM	QEQDTYALSSYTR	-266_25351	Q8QZT1	1	Mouse_09-2020	null	[MS,MS:1001208,SEQUEST,]	4.0e-4	null	ms_run[1]:scan=5992	1917.7	2	1561.72515	781.36008	R	K	206	219
PSM	ELAEDGYSGVEVR	-266_25359	P62908	1	Mouse_09-2020	null	[MS,MS:1001208,SEQUEST,]	1.3e-3	null	ms_run[1]:scan=5993	1918.0	2	1423.68010	712.33862	R	T	28	41
PSM	FLVGPDGVPVRR	-266_25408	P11352	1	Mouse_09-2020	null	[MS,MS:1001208,SEQUEST,]	2.1e-3	null	ms_run[1]:scan=6004	1921.2	3	1311.75364	437.92258	K	S	165	177
PSM	GVRLTELLK	-266_25422	Q03265	1	Mouse_09-2020	null	[MS,MS:1001208,SEQUEST,]	1.2e-2	null	ms_run[1]:scan=6006	1921.8	2	1028.64641	514.82677	R	G	464	473
PSM	QLGGYVATIGTK	-266_25437	Q64374	1	Mouse_09-2020	null	[MS,MS:1001208,SEQUEST,]	4.0e-4	null	ms_run[1]:scan=6008	1922.4	2	1207.66850	604.33770	R	C	65	77
PSM	VVLVLAGR	-266_25465	P61358	1	Mouse_09-2020	null	[MS,MS:1001208,SEQUEST,]	1.4e-3	null	ms_run[1]:scan=6014	1924.2	2	826.55388	413.77909	K	S	10	18
PSM	VAPLGAELQESAR	-266_25477	Q00623	1	Mouse_09-2020	null	[MS,MS:1001208,SEQUEST,]	4.0e-4	null	ms_run[1]:scan=6016	1924.7	2	1340.72783	670.86207	K	K	142	155
PSM	IFHVNWFRK	-266_25234	Q9Z2V4	1	Mouse_09-2020	null	[MS,MS:1001208,SEQUEST,]	1.4e-3	null	ms_run[1]:scan=5970	1911.2	3	1246.68509	416.23298	K	K	511	520
PSM	SQIHDIVLVGGSTRIPK	-266_25500	P63017	1	Mouse_09-2020	null	[MS,MS:1001208,SEQUEST,]	4.0e-4	null	ms_run[1]:scan=6021	1926.2	3	1820.05057	607.35114	K	Q	329	346
PSM	WSTPSGASWK	-266_25225	Q9DBM2	1	Mouse_09-2020	null	[MS,MS:1001208,SEQUEST,]	2.5e-2	null	ms_run[1]:scan=5969	1911.0	2	1106.52764	553.76691	K	A	279	289
PSM	SFTVTELR	-266_25198	Q99KR3	1	Mouse_09-2020	null	[MS,MS:1001208,SEQUEST,]	1.9e-3	null	ms_run[1]:scan=5963	1909.2	2	952.51030	476.75855	K	M	235	243
PSM	VSVISVEEPPQR	-266_24867	Q9DCW4	1	Mouse_09-2020	null	[MS,MS:1001208,SEQUEST,]	4.0e-4	null	ms_run[1]:scan=5897	1889.8	2	1339.72319	670.36444	K	A	222	234
PSM	NVNIFKFIIPNIVK	-266_53809	A0A1B0GSR9	1	Mouse_09-2020	null	[MS,MS:1001208,SEQUEST,]	4.0e-4	null	ms_run[1]:scan=11756	3640.9	3	1658.99997	553.67126	R	S	96	110
PSM	ESYSVYVYK	-266_24890	Q64475	1	Mouse_09-2020	null	[MS,MS:1001208,SEQUEST,]	1.9e-3	null	ms_run[1]:scan=5903	1891.6	2	1137.54546	569.27677	K	L	36	45
PSM	LDLLGNPK	-266_24905	Q8VCT4	1	Mouse_09-2020	null	[MS,MS:1001208,SEQUEST,]	1.9e-3	null	ms_run[1]:scan=5905	1892.2	2	869.50884	435.25819	K	S	305	313
PSM	GLAPEQPVTLR	-266_24928	Q32Q92	1	Mouse_09-2020	null	[MS,MS:1001208,SEQUEST,]	4.0e-4	null	ms_run[1]:scan=5909	1893.3	2	1180.66802	590.83786	R	V	25	36
PSM	GNIYSLNEGYAK	-266_24937	Q9QXD6	1	Mouse_09-2020	null	[MS,MS:1001208,SEQUEST,]	4.0e-4	null	ms_run[1]:scan=5910	1893.6	2	1328.64800	664.82769	K	F	207	219
PSM	LISEVIGER	-266_24947	E0CXN5	1	Mouse_09-2020	null	[MS,MS:1001208,SEQUEST,]	4.0e-4	null	ms_run[1]:scan=5913	1894.5	2	1015.57848	508.29276	K	G	108	117
PSM	GLDPARVNVPVIGGHAGK	-266_24956	P08249	1	Mouse_09-2020	null	[MS,MS:1001208,SEQUEST,]	3.4e-2	null	ms_run[1]:scan=5915	1895.1	4	1756.98317	440.00088	K	I	186	204
PSM	FLTATSLAR	-266_25023	Q9WVM8	1	Mouse_09-2020	null	[MS,MS:1001208,SEQUEST,]	7.3e-4	null	ms_run[1]:scan=5930	1899.5	2	979.55760	490.28219	R	P	6	15
PSM	VIQGSLDSLPQAVRK	-266_25083	Q9Z2V4	1	Mouse_09-2020	null	[MS,MS:1001208,SEQUEST,]	6.7e-3	null	ms_run[1]:scan=5940	1902.4	3	1610.92234	537.64566	K	V	15	30
PSM	GAWSNVLR	-266_25092	P51881	1	Mouse_09-2020	null	[MS,MS:1001208,SEQUEST,]	1.9e-3	null	ms_run[1]:scan=5941	1902.7	2	902.48406	451.74578	K	M	273	281
PSM	DGLILTSR	-266_25110	Q99LX0	1	Mouse_09-2020	null	[MS,MS:1001208,SEQUEST,]	1.0e-3	null	ms_run[1]:scan=5943	1903.3	2	874.49925	437.75327	K	P	149	157
PSM	GWYQYDKPLGR	-266_25115	Q9DBM2	1	Mouse_09-2020	null	[MS,MS:1001208,SEQUEST,]	4.0e-4	null	ms_run[1]:scan=5944	1903.6	2	1382.68523	691.84622	K	H	573	584
PSM	ANLIASVLAQIPQK	-266_53783	Q8BWQ1	1	Mouse_09-2020	null	[MS,MS:1001208,SEQUEST,]	4.0e-4	null	ms_run[1]:scan=11748	3638.3	2	1465.87456	733.44048	K	L	321	335
PSM	YGVSGYPTLK	-266_25137	P27773	1	Mouse_09-2020	null	[MS,MS:1001208,SEQUEST,]	4.0e-4	null	ms_run[1]:scan=5949	1905.1	2	1084.56792	542.78731	K	F	95	105
PSM	INFDKYHPGYFGK	-266_25165	P14115	1	Mouse_09-2020	null	[MS,MS:1001208,SEQUEST,]	7.3e-4	null	ms_run[1]:scan=5957	1907.4	3	1585.77701	529.26478	R	G	43	56
PSM	LYDAYELK	-266_25178	P48036	1	Mouse_09-2020	null	[MS,MS:1001208,SEQUEST,]	2.1e-3	null	ms_run[1]:scan=5960	1908.3	2	1014.51531	507.76076	R	A	88	96
PSM	NIVVGFAR	-266_25206	E9Q1J7	1	Mouse_09-2020	null	[MS,MS:1001208,SEQUEST,]	1.9e-3	null	ms_run[1]:scan=5964	1909.5	2	875.50939	438.25852	K	N	304	312
PSM	RRVESLIQRDPVFNLK	-266_25552	Q9QXD1	1	Mouse_09-2020	null	[MS,MS:1001208,SEQUEST,]	1.9e-3	null	ms_run[1]:scan=6030	1928.8	4	1970.13076	493.28781	R	L	51	67
PSM	FAELTLK	-266_25560	Q8R0Y6	1	Mouse_09-2020	null	[MS,MS:1001208,SEQUEST,]	1.9e-3	null	ms_run[1]:scan=6031	1929.1	2	821.47765	411.24200	K	G	609	616
PSM	QATVGDVNTDRPGLLDLKGK	-266_25574	P31786	1	Mouse_09-2020	null	[MS,MS:1001208,SEQUEST,]	4.0e-4	null	ms_run[1]:scan=6034	1930.0	4	2097.13198	525.03792	K	K	34	54
PSM	YWANFAR	-266_25965	Q91WG0	0	Mouse_09-2020	null	[MS,MS:1001208,SEQUEST,]	1.4e-3	null	ms_run[1]:scan=6110	1952.3	2	927.44768	464.22722	K	G	492	499
PSM	YWANFAR	-266_25965	Q8BK48	0	Mouse_09-2020	null	[MS,MS:1001208,SEQUEST,]	1.4e-3	null	ms_run[1]:scan=6110	1952.3	2	927.44768	464.22722	K	G	490	497
PSM	YWANFAR	-266_25965	Q8QZR3	0	Mouse_09-2020	null	[MS,MS:1001208,SEQUEST,]	1.4e-3	null	ms_run[1]:scan=6110	1952.3	2	927.44768	464.22722	K	G	489	496
PSM	FGELALTK	-266_25983	Q8BMS1	1	Mouse_09-2020	null	[MS,MS:1001208,SEQUEST,]	4.0e-4	null	ms_run[1]:scan=6114	1953.5	2	878.49852	439.75274	K	S	327	335
PSM	FETFPTSVSK	-266_25989	Q8K169	1	Mouse_09-2020	null	[MS,MS:1001208,SEQUEST,]	1.4e-3	null	ms_run[1]:scan=6115	1953.8	2	1142.57280	571.79005	K	N	74	84
PSM	KKELEEIVQPIISK	-266_25994	P20029	1	Mouse_09-2020	null	[MS,MS:1001208,SEQUEST,]	4.0e-4	null	ms_run[1]:scan=6116	1954.1	3	1653.97885	551.99770	K	Y	621	635
PSM	TIAQDYGVLK	-266_26009	P35700	1	Mouse_09-2020	null	[MS,MS:1001208,SEQUEST,]	4.0e-4	null	ms_run[1]:scan=6119	1954.9	2	1107.60442	554.30586	R	D	111	121
PSM	QTALAELVK	-266_26025	P07724	1	Mouse_09-2020	null	[MS,MS:1001208,SEQUEST,]	7.3e-4	null	ms_run[1]:scan=6122	1955.8	2	972.57280	486.78985	K	K	550	559
PSM	HAYGDQYRATDFVVPGPGK	-266_26034	O88844	1	Mouse_09-2020	null	[MS,MS:1001208,SEQUEST,]	4.0e-4	null	ms_run[1]:scan=6123	1956.1	3	2078.01230	693.34119	R	E	133	152
PSM	NLDIERPTYTNLNR	-266_26040	P05214	0	Mouse_09-2020	null	[MS,MS:1001208,SEQUEST,]	7.3e-4	null	ms_run[1]:scan=6124	1956.4	3	1718.88242	573.63219	R	I	216	230
PSM	NLDIERPTYTNLNR	-266_26040	A0A0A0MQA5	0	Mouse_09-2020	null	[MS,MS:1001208,SEQUEST,]	7.3e-4	null	ms_run[1]:scan=6124	1956.4	3	1718.88242	573.63219	R	I	245	259
PSM	ITEIYEGTSEIQR	-266_26072	Q07417	1	Mouse_09-2020	null	[MS,MS:1001208,SEQUEST,]	4.0e-4	null	ms_run[1]:scan=6129	1957.9	2	1538.77275	769.88848	R	V	387	400
PSM	YAAELHLVHWNPK	-266_26136	P16015	1	Mouse_09-2020	null	[MS,MS:1001208,SEQUEST,]	4.1e-2	null	ms_run[1]:scan=6141	1961.4	3	1577.82309	526.61229	K	N	114	127
PSM	VNIKPQVDRYWLK	-266_26144	P50247	1	Mouse_09-2020	null	[MS,MS:1001208,SEQUEST,]	8.7e-3	null	ms_run[1]:scan=6143	1962.0	4	1658.93874	415.48988	K	G	319	332
PSM	VQQTVQDLFGRAPSK	-266_26167	P38647	1	Mouse_09-2020	null	[MS,MS:1001208,SEQUEST,]	1.4e-3	null	ms_run[1]:scan=6147	1963.1	3	1673.89743	558.63717	K	V	395	410
PSM	TYFPHFDVSHGSAQVK	-266_26196	Q91VB8	1	Mouse_09-2020	null	[MS,MS:1001208,SEQUEST,]	7.3e-4	null	ms_run[1]:scan=6152	1964.6	2	1819.87798	910.44174	K	H	42	58
PSM	RLTGFHETSNINDFSAGVANR	-266_26201	P15105	1	Mouse_09-2020	null	[MS,MS:1001208,SEQUEST,]	4.0e-4	null	ms_run[1]:scan=6153	1964.9	4	2306.12758	577.28727	R	A	299	320
PSM	INVYYNEAAGNKYVPR	-266_26209	Q7TMM9	1	Mouse_09-2020	null	[MS,MS:1001208,SEQUEST,]	1.9e-3	null	ms_run[1]:scan=6154	1965.2	3	1870.94400	624.31973	R	I	47	63
PSM	VITEYLNAQESAK	-266_26224	Q78PY7	1	Mouse_09-2020	null	[MS,MS:1001208,SEQUEST,]	4.0e-4	null	ms_run[1]:scan=6157	1966.1	2	1465.75408	733.38029	K	A	874	887
PSM	LVSLIGSKTQIPTQR	-266_26230	A0A1B0GS70	1	Mouse_09-2020	null	[MS,MS:1001208,SEQUEST,]	1.3e-3	null	ms_run[1]:scan=6158	1966.4	3	1640.97068	547.66131	R	G	83	98
PSM	NNRQPYAVSELAGHQTSAESWGTGR	-266_25954	Q9D8E6	1	Mouse_09-2020	null	[MS,MS:1001208,SEQUEST,]	4.0e-4	null	ms_run[1]:scan=6108	1951.7	4	2716.28579	679.82601	K	V	47	72
PSM	IAATILTSPDLRK	-266_25929	P05202	1	Mouse_09-2020	null	[MS,MS:1001208,SEQUEST,]	4.0e-4	null	ms_run[1]:scan=6104	1950.6	3	1398.83237	466.94868	R	W	326	339
PSM	YAAELHLVHWNPK	-266_25917	P16015	1	Mouse_09-2020	null	[MS,MS:1001208,SEQUEST,]	4.0e-4	null	ms_run[1]:scan=6102	1950.0	3	1577.82291	526.61229	K	N	114	127
PSM	VERADGYEPPVQESV	-266_25911	P97351	1	Mouse_09-2020	null	[MS,MS:1001208,SEQUEST,]	6.3e-3	null	ms_run[1]:scan=6099	1949.1	2	1674.79936	837.90212	K	0	250	265
PSM	FHQLDIDNPQSIR	-266_25580	P48758	1	Mouse_09-2020	null	[MS,MS:1001208,SEQUEST,]	4.0e-4	null	ms_run[1]:scan=6035	1930.3	3	1582.79807	528.27059	R	L	59	72
PSM	SAYYKPLLSAEEAAK	-266_25588	Q78PY7	1	Mouse_09-2020	null	[MS,MS:1001208,SEQUEST,]	4.0e-4	null	ms_run[1]:scan=6036	1930.6	3	1640.85367	547.62252	R	R	637	652
PSM	FAFQAEVNR	-266_25630	P08113	1	Mouse_09-2020	null	[MS,MS:1001208,SEQUEST,]	4.0e-4	null	ms_run[1]:scan=6043	1932.7	2	1081.54253	541.27490	K	M	76	85
PSM	FAFQAEVNR	-266_25641	P08113	1	Mouse_09-2020	null	[MS,MS:1001208,SEQUEST,]	4.0e-4	null	ms_run[1]:scan=6045	1933.2	2	1081.54253	541.27490	K	M	76	85
PSM	IEVEKPFAIAKE	-266_25648	P24369	1	Mouse_09-2020	null	[MS,MS:1001208,SEQUEST,]	4.0e-4	null	ms_run[1]:scan=6046	1933.5	3	1373.76780	458.59402	K	0	205	217
PSM	QATVGDVNTDRPGLLDLKGK	-266_25655	P31786	1	Mouse_09-2020	null	[MS,MS:1001208,SEQUEST,]	4.0e-4	null	ms_run[1]:scan=6047	1933.8	3	2097.13089	699.71480	K	K	34	54
PSM	IQTQPGYANTLREAVPK	-266_25691	G5E902	1	Mouse_09-2020	null	[MS,MS:1001208,SEQUEST,]	2.1e-3	null	ms_run[1]:scan=6056	1936.5	3	1886.01413	629.34253	R	Y	186	203
PSM	LGLDFPNLPYLIDGSHK	-266_53748	P10649	0	Mouse_09-2020	null	[MS,MS:1001208,SEQUEST,]	4.0e-4	null	ms_run[1]:scan=11740	3635.8	3	1898.99961	633.67188	K	T	53	70
PSM	LGLDFPNLPYLIDGSHK	-266_53748	D3YX76	0	Mouse_09-2020	null	[MS,MS:1001208,SEQUEST,]	4.0e-4	null	ms_run[1]:scan=11740	3635.8	3	1898.99961	633.67188	K	T	19	36
PSM	GWYQYDKPLGR	-266_24854	Q9DBM2	1	Mouse_09-2020	null	[MS,MS:1001208,SEQUEST,]	4.0e-4	null	ms_run[1]:scan=5895	1889.2	3	1382.68686	461.56657	K	H	573	584
PSM	YPPLPVDKLEEEINR	-266_25744	A0A2R8VHH6	1	Mouse_09-2020	null	[MS,MS:1001208,SEQUEST,]	8.7e-3	null	ms_run[1]:scan=6066	1939.4	4	1811.95876	453.74391	K	M	218	233
PSM	ALKPTVFPTVPR	-266_25781	Q8JZR0	1	Mouse_09-2020	null	[MS,MS:1001208,SEQUEST,]	7.3e-4	null	ms_run[1]:scan=6074	1941.8	3	1325.79480	442.60285	K	L	342	354
PSM	LYHLFLK	-266_25794	Q9Z2I8	1	Mouse_09-2020	null	[MS,MS:1001208,SEQUEST,]	1.4e-2	null	ms_run[1]:scan=6077	1942.7	2	933.55626	467.28146	K	D	229	236
PSM	TYFPHFDVSHGSAQVK	-266_25814	Q91VB8	1	Mouse_09-2020	null	[MS,MS:1001208,SEQUEST,]	7.3e-4	null	ms_run[1]:scan=6082	1944.1	4	1819.87710	455.72451	K	H	42	58
PSM	RFDVSGYPTLK	-266_25825	A0A0R4J0Z1	1	Mouse_09-2020	null	[MS,MS:1001208,SEQUEST,]	7.3e-4	null	ms_run[1]:scan=6084	1944.7	2	1282.67986	641.84314	K	F	242	253
PSM	IVVLLQR	-266_25837	G3UWN9	1	Mouse_09-2020	null	[MS,MS:1001208,SEQUEST,]	1.4e-3	null	ms_run[1]:scan=6086	1945.3	2	840.56676	420.78691	K	K	99	106
PSM	TYFPHFDVSHGSAQVK	-266_25862	Q91VB8	1	Mouse_09-2020	null	[MS,MS:1001208,SEQUEST,]	4.0e-4	null	ms_run[1]:scan=6089	1946.2	3	1819.87699	607.29692	K	H	42	58
PSM	KDVELNGVYIPK	-266_25874	Q64459	1	Mouse_09-2020	null	[MS,MS:1001208,SEQUEST,]	4.0e-4	null	ms_run[1]:scan=6092	1947.1	3	1374.76572	458.92577	K	S	380	392
PSM	KDVELNGVYIPK	-266_25906	Q64459	1	Mouse_09-2020	null	[MS,MS:1001208,SEQUEST,]	1.0e-3	null	ms_run[1]:scan=6098	1948.8	2	1374.76457	687.88501	K	S	380	392
PSM	LSISGNYNLK	-266_25755	Q00897	1	Mouse_09-2020	null	[MS,MS:1001208,SEQUEST,]	7.3e-3	null	ms_run[1]:scan=6069	1940.3	2	1108.59953	554.80349	R	L	309	319
PSM	VAFTGSTQVGKLIK	-266_26276	P24549	1	Mouse_09-2020	null	[MS,MS:1001208,SEQUEST,]	1.9e-3	null	ms_run[1]:scan=6166	1968.7	3	1448.84754	483.62056	K	A	242	256
PSM	LYDIDVAK	-266_24846	P62751	1	Mouse_09-2020	null	[MS,MS:1001208,SEQUEST,]	7.3e-4	null	ms_run[1]:scan=5893	1888.6	2	936.50475	468.75548	K	N	116	124
PSM	QATKDAGQISGLNVLR	-266_24776	P38647	1	Mouse_09-2020	null	[MS,MS:1001208,SEQUEST,]	4.0e-4	null	ms_run[1]:scan=5878	1884.2	3	1670.91867	557.64432	R	I	203	219
PSM	GLLFSASK	-266_23694	Q99J08	1	Mouse_09-2020	null	[MS,MS:1001208,SEQUEST,]	1.0e-3	null	ms_run[1]:scan=5672	1823.7	2	822.47289	411.73963	K	D	110	118
PSM	LGTAAIQGAIEK	-266_23712	Q8QZT1	1	Mouse_09-2020	null	[MS,MS:1001208,SEQUEST,]	4.0e-4	null	ms_run[1]:scan=5677	1825.2	2	1171.66899	586.33770	K	G	64	76
PSM	AGDLGVDLTSK	-266_23717	Q9DCW4	1	Mouse_09-2020	null	[MS,MS:1001208,SEQUEST,]	4.0e-4	null	ms_run[1]:scan=5678	1825.5	2	1075.56426	538.28513	K	S	211	222
PSM	DLTFYYLIK	-266_53881	Q61838	1	Mouse_09-2020	null	[MS,MS:1001208,SEQUEST,]	2.8e-2	null	ms_run[1]:scan=11772	3645.6	2	1175.63640	588.32098	K	R	491	500
PSM	YGDYNKEIHKPGYLANDRLLPQR	-266_23732	P26043	1	Mouse_09-2020	null	[MS,MS:1001208,SEQUEST,]	1.0e-3	null	ms_run[1]:scan=5681	1826.4	5	2760.42280	552.89015	K	L	134	157
PSM	SSRYIATPIFSK	-266_23756	P10649	1	Mouse_09-2020	null	[MS,MS:1001208,SEQUEST,]	7.3e-4	null	ms_run[1]:scan=5686	1827.9	3	1369.74854	457.25399	K	A	200	212
PSM	SSRYIATPIFSK	-266_23768	P10649	1	Mouse_09-2020	null	[MS,MS:1001208,SEQUEST,]	2.1e-3	null	ms_run[1]:scan=5689	1828.7	2	1369.74907	685.37735	K	A	200	212
PSM	TYFQGSLPAR	-266_23774	P52760	1	Mouse_09-2020	null	[MS,MS:1001208,SEQUEST,]	4.0e-4	null	ms_run[1]:scan=5691	1829.3	2	1139.58476	570.29583	K	A	98	108
PSM	IGGIGTVPVGR	-266_23784	P10126	1	Mouse_09-2020	null	[MS,MS:1001208,SEQUEST,]	4.0e-4	null	ms_run[1]:scan=5692	1829.6	2	1025.61052	513.30874	K	E	256	267
PSM	LTILYTK	-266_23791	Q9CPP6	1	Mouse_09-2020	null	[MS,MS:1001208,SEQUEST,]	1.9e-3	null	ms_run[1]:scan=5693	1829.9	2	851.52397	426.26548	R	L	24	31
PSM	TDFAPQLQSLNKK	-266_23800	Q8R164	1	Mouse_09-2020	null	[MS,MS:1001208,SEQUEST,]	2.3e-2	null	ms_run[1]:scan=5694	1830.2	3	1489.80109	497.27182	K	F	75	88
PSM	KVNLAELFKGK	-266_23804	G3UZJ4	1	Mouse_09-2020	null	[MS,MS:1001208,SEQUEST,]	4.0e-4	null	ms_run[1]:scan=5695	1830.5	3	1246.75193	416.25545	K	G	71	82
PSM	AGLEQGSDAGYLAESQK	-266_23837	Q8BMS1	1	Mouse_09-2020	null	[MS,MS:1001208,SEQUEST,]	4.0e-4	null	ms_run[1]:scan=5699	1831.7	2	1723.81487	862.41031	K	G	310	327
PSM	SPAQILLR	-266_23853	Q9JII6	1	Mouse_09-2020	null	[MS,MS:1001208,SEQUEST,]	1.4e-3	null	ms_run[1]:scan=5702	1832.5	2	897.55193	449.27945	R	Q	244	252
PSM	YTQKAPQVSTPTLVEAAR	-266_23885	P07724	1	Mouse_09-2020	null	[MS,MS:1001208,SEQUEST,]	4.0e-4	null	ms_run[1]:scan=5710	1834.9	3	1960.05191	654.02146	R	L	435	453
PSM	AVFPSIVGRPR	-266_23927	P63268	0	Mouse_09-2020	null	[MS,MS:1001208,SEQUEST,]	1.6e-2	null	ms_run[1]:scan=5716	1836.7	2	1198.70610	599.85639	R	Q	30	41
PSM	AVFPSIVGRPR	-266_23927	P60710	0	Mouse_09-2020	null	[MS,MS:1001208,SEQUEST,]	1.6e-2	null	ms_run[1]:scan=5716	1836.7	2	1198.70610	599.85639	R	Q	29	40
PSM	KSQIFSTASDNQPTVTIK	-266_23663	P20029	1	Mouse_09-2020	null	[MS,MS:1001208,SEQUEST,]	4.0e-4	null	ms_run[1]:scan=5665	1821.7	3	1965.03037	655.68110	K	Y	448	466
PSM	TALLGLTK	-266_23932	Q99LB2	1	Mouse_09-2020	null	[MS,MS:1001208,SEQUEST,]	4.3e-3	null	ms_run[1]:scan=5718	1837.3	2	816.51909	408.76310	K	F	188	196
PSM	AVYIFAK	-266_23659	G3UYJ7	1	Mouse_09-2020	null	[MS,MS:1001208,SEQUEST,]	2.8e-2	null	ms_run[1]:scan=5664	1821.3	2	811.47142	406.23926	R	N	15	22
PSM	LYYFNGR	-266_23604	P24472	1	Mouse_09-2020	null	[MS,MS:1001208,SEQUEST,]	1.0e-3	null	ms_run[1]:scan=5654	1818.4	2	932.46263	466.73488	K	R	7	14
PSM	GFLDVVAALR	-266_53996	Q63880	0	Mouse_09-2020	null	[MS,MS:1001208,SEQUEST,]	4.0e-4	null	ms_run[1]:scan=11811	3658.4	2	1060.61516	530.81112	R	V	201	211
PSM	GFLDVVAALR	-266_53996	Q8VCU1	0	Mouse_09-2020	null	[MS,MS:1001208,SEQUEST,]	4.0e-4	null	ms_run[1]:scan=11811	3658.4	2	1060.61516	530.81112	R	V	201	211
PSM	LWRDGRGAAQNIIPASTGAAK	-266_23151	A0A1D5RLD8	1	Mouse_09-2020	null	[MS,MS:1001208,SEQUEST,]	3.3e-2	null	ms_run[1]:scan=5566	1792.3	4	2153.16079	539.04481	K	V	193	214
PSM	TIGISVDPR	-266_23196	P47963	1	Mouse_09-2020	null	[MS,MS:1001208,SEQUEST,]	7.3e-4	null	ms_run[1]:scan=5573	1794.3	2	957.53667	479.27182	R	R	93	102
PSM	VTQPEVDTPLGR	-266_23244	Q63880	1	Mouse_09-2020	null	[MS,MS:1001208,SEQUEST,]	4.0e-4	null	ms_run[1]:scan=5583	1797.2	2	1311.69011	656.34879	K	R	34	46
PSM	AAPGGASPTIFSR	-266_23255	Q9D0S9	1	Mouse_09-2020	null	[MS,MS:1001208,SEQUEST,]	7.3e-4	null	ms_run[1]:scan=5585	1797.8	2	1231.64287	616.32512	K	L	46	59
PSM	GQVGDLSPQQQEALAR	-266_23265	Q8R0F9	1	Mouse_09-2020	null	[MS,MS:1001208,SEQUEST,]	1.3e-3	null	ms_run[1]:scan=5588	1798.7	2	1696.86174	848.93428	R	R	3	19
PSM	TLLKDTTVTGLGR	-266_23282	Q8BMS1	1	Mouse_09-2020	null	[MS,MS:1001208,SEQUEST,]	4.0e-4	null	ms_run[1]:scan=5592	1799.9	3	1374.79529	458.93655	K	Q	387	400
PSM	WATQVFK	-266_23320	P97872	1	Mouse_09-2020	null	[MS,MS:1001208,SEQUEST,]	4.3e-3	null	ms_run[1]:scan=5600	1802.2	2	879.47350	440.23980	R	L	388	395
PSM	HNEETGDNVGPLIIK	-266_23356	Q91WS0	1	Mouse_09-2020	null	[MS,MS:1001208,SEQUEST,]	4.0e-4	null	ms_run[1]:scan=5606	1804.0	3	1635.83475	545.94941	K	K	90	105
PSM	VVFDDTYDR	-266_23373	P16015	1	Mouse_09-2020	null	[MS,MS:1001208,SEQUEST,]	4.0e-4	null	ms_run[1]:scan=5610	1805.4	2	1129.51653	565.26165	R	M	68	77
PSM	TLKGLNSDSVTEETLR	-266_23414	Q8C196	1	Mouse_09-2020	null	[MS,MS:1001208,SEQUEST,]	4.0e-4	null	ms_run[1]:scan=5616	1807.2	3	1762.91837	588.31090	K	A	890	906
PSM	YVLEAHGLKPIVLKPK	-266_23446	P35492	1	Mouse_09-2020	null	[MS,MS:1001208,SEQUEST,]	1.3e-3	null	ms_run[1]:scan=5623	1809.3	4	1805.10573	452.03165	K	G	285	301
PSM	SSFINTLR	-266_23495	Q9QZ85	1	Mouse_09-2020	null	[MS,MS:1001208,SEQUEST,]	7.3e-4	null	ms_run[1]:scan=5632	1811.9	2	937.51109	469.25872	K	I	83	91
PSM	NYSHALDGLYR	-266_23521	Q9QZD8	1	Mouse_09-2020	null	[MS,MS:1001208,SEQUEST,]	4.0e-4	null	ms_run[1]:scan=5637	1813.4	3	1308.63306	436.88256	R	A	139	150
PSM	ALNEGGLQSIPK	-266_23536	Q921G7	1	Mouse_09-2020	null	[MS,MS:1001208,SEQUEST,]	4.0e-4	null	ms_run[1]:scan=5640	1814.3	2	1226.67461	613.84060	R	T	364	376
PSM	KGERADLIAYLK	-266_23578	P62897	1	Mouse_09-2020	null	[MS,MS:1001208,SEQUEST,]	1.4e-3	null	ms_run[1]:scan=5648	1816.6	3	1376.79050	459.60139	K	A	89	101
PSM	VFEGNRPTNSIVFTK	-266_23585	P06745	1	Mouse_09-2020	null	[MS,MS:1001208,SEQUEST,]	4.0e-4	null	ms_run[1]:scan=5649	1816.9	3	1708.90207	570.30542	K	T	467	482
PSM	VGLQVVAVK	-266_23613	P63038	1	Mouse_09-2020	null	[MS,MS:1001208,SEQUEST,]	4.0e-4	null	ms_run[1]:scan=5655	1818.7	2	912.58782	456.79748	K	P	293	302
PSM	YAAELHLVHWNTK	-266_23941	P00920	1	Mouse_09-2020	null	[MS,MS:1001208,SEQUEST,]	4.0e-4	null	ms_run[1]:scan=5720	1837.8	3	1581.81937	527.94393	K	G	114	127
PSM	AGNLGGGVVTIER	-266_23952	P67984	1	Mouse_09-2020	null	[MS,MS:1001208,SEQUEST,]	4.0e-4	null	ms_run[1]:scan=5722	1838.4	2	1242.68120	621.84368	K	K	53	66
PSM	SEDYAFPTYADRR	-266_23964	P19783	1	Mouse_09-2020	null	[MS,MS:1001208,SEQUEST,]	1.0e-3	null	ms_run[1]:scan=5724	1839.0	3	1590.71921	530.91095	K	Y	30	43
PSM	LYEIGAGTSEVR	-266_24364	Q9JHI5	1	Mouse_09-2020	null	[MS,MS:1001208,SEQUEST,]	4.0e-4	null	ms_run[1]:scan=5799	1861.0	2	1294.66423	647.83552	K	L	400	412
PSM	ETLPAVLK	-266_24368	Q8QZR3	1	Mouse_09-2020	null	[MS,MS:1001208,SEQUEST,]	3.5e-3	null	ms_run[1]:scan=5800	1861.3	2	870.52953	435.76839	R	T	365	373
PSM	RFGPVFTLHLGQRR	-266_24370	Q05421	1	Mouse_09-2020	null	[MS,MS:1001208,SEQUEST,]	4.0e-4	null	ms_run[1]:scan=5801	1861.6	4	1683.95522	421.74431	K	V	63	77
PSM	AVANYDSVEAGEKLVK	-266_24375	P51660	1	Mouse_09-2020	null	[MS,MS:1001208,SEQUEST,]	3.9e-3	null	ms_run[1]:scan=5802	1861.9	3	1692.88053	564.96495	K	A	69	85
PSM	ALIAAQYSGAQVR	-266_24399	Q9D8N0	1	Mouse_09-2020	null	[MS,MS:1001208,SEQUEST,]	4.0e-4	null	ms_run[1]:scan=5807	1863.4	2	1347.73906	674.37260	K	L	18	31
PSM	KESPDYSQRLSQVAPVLKER	-266_24431	Q9DBE0	1	Mouse_09-2020	null	[MS,MS:1001208,SEQUEST,]	1.0e-3	null	ms_run[1]:scan=5812	1864.8	4	2330.24965	583.31703	K	V	425	445
PSM	KYILGNPLNSGINQGPQIDKEQHNK	-266_24472	O35945	1	Mouse_09-2020	null	[MS,MS:1001208,SEQUEST,]	1.4e-3	null	ms_run[1]:scan=5820	1867.2	5	2805.46827	561.89866	K	L	329	354
PSM	LLLEGVENK	-266_24505	D3Z041	1	Mouse_09-2020	null	[MS,MS:1001208,SEQUEST,]	2.1e-3	null	ms_run[1]:scan=5827	1869.2	2	1014.58354	507.79513	K	T	209	218
PSM	NSVSQISVLSGGK	-266_24522	Q9WV32	1	Mouse_09-2020	null	[MS,MS:1001208,SEQUEST,]	4.0e-4	null	ms_run[1]:scan=5829	1869.8	2	1275.69206	638.34879	K	K	327	340
PSM	KHLEINPDHSIIETLR	-266_24525	P07901	1	Mouse_09-2020	null	[MS,MS:1001208,SEQUEST,]	4.0e-4	null	ms_run[1]:scan=5830	1870.1	4	1915.04165	479.51535	K	K	633	649
PSM	QIGVEHVVVYVNK	-266_24532	Q8BFR5	1	Mouse_09-2020	null	[MS,MS:1001208,SEQUEST,]	2.1e-3	null	ms_run[1]:scan=5831	1870.4	3	1483.82654	495.28043	K	D	170	183
PSM	LITPAVVSER	-266_24569	A0A1L1SQA8	1	Mouse_09-2020	null	[MS,MS:1001208,SEQUEST,]	4.0e-4	null	ms_run[1]:scan=5838	1872.5	2	1084.63628	542.82168	K	K	35	45
PSM	IFINNEWHNSVSGK	-266_24586	P24549	1	Mouse_09-2020	null	[MS,MS:1001208,SEQUEST,]	4.0e-4	null	ms_run[1]:scan=5842	1873.6	3	1644.81369	548.94248	K	F	23	37
PSM	NEEILNSLK	-266_24601	P11352	1	Mouse_09-2020	null	[MS,MS:1001208,SEQUEST,]	1.0e-3	null	ms_run[1]:scan=5846	1874.8	2	1059.56877	530.28767	K	V	87	96
PSM	KILDSVGIEADDDRLNK	-266_24649	P99027	1	Mouse_09-2020	null	[MS,MS:1001208,SEQUEST,]	4.0e-4	null	ms_run[1]:scan=5856	1877.7	3	1900.99765	634.33733	K	I	25	42
PSM	RFLEEATRVSQEHPVVLTK	-266_24711	Q8C196	1	Mouse_09-2020	null	[MS,MS:1001208,SEQUEST,]	7.3e-4	null	ms_run[1]:scan=5866	1880.7	4	2239.22011	560.56029	K	V	1150	1169
PSM	KPEEVDDEVFYSPR	-266_24719	P11725	1	Mouse_09-2020	null	[MS,MS:1001208,SEQUEST,]	4.0e-4	null	ms_run[1]:scan=5867	1881.0	3	1709.80185	570.60542	R	L	307	321
PSM	VIESLGATNLGK	-266_24319	Q9DCY0	1	Mouse_09-2020	null	[MS,MS:1001208,SEQUEST,]	4.0e-4	null	ms_run[1]:scan=5791	1858.6	2	1201.67864	601.34298	K	K	113	125
PSM	FSTVTGESGSADTVRDPRGFAVK	-266_24303	P24270	1	Mouse_09-2020	null	[MS,MS:1001208,SEQUEST,]	5.0e-3	null	ms_run[1]:scan=5786	1857.2	4	2384.18569	596.80148	R	Y	113	136
PSM	LLGELLKDNSK	-266_24289	Q93092	1	Mouse_09-2020	null	[MS,MS:1001208,SEQUEST,]	3.5e-2	null	ms_run[1]:scan=5784	1856.6	3	1229.71094	410.57484	K	A	259	270
PSM	ELSEPSSTRIYAIAK	-266_24278	Q8C196	1	Mouse_09-2020	null	[MS,MS:1001208,SEQUEST,]	1.0e-3	null	ms_run[1]:scan=5782	1856.0	3	1664.88626	555.63331	K	L	842	857
PSM	VSQEHPVVLTKFVEGAR	-266_23980	Q8C196	1	Mouse_09-2020	null	[MS,MS:1001208,SEQUEST,]	2.1e-3	null	ms_run[1]:scan=5726	1839.6	4	1896.03139	474.76390	R	V	1158	1175
PSM	TLNVKPLVTHRFPLEK	-266_23986	Q64442	1	Mouse_09-2020	null	[MS,MS:1001208,SEQUEST,]	4.0e-4	null	ms_run[1]:scan=5728	1840.2	4	1892.11184	473.78336	K	V	315	331
PSM	HVLQQFADNDVSRFK	-266_24007	P51660	1	Mouse_09-2020	null	[MS,MS:1001208,SEQUEST,]	4.0e-4	null	ms_run[1]:scan=5732	1841.4	3	1803.91422	601.97607	R	I	542	557
PSM	YTQKAPQVSTPTLVEAAR	-266_24025	P07724	1	Mouse_09-2020	null	[MS,MS:1001208,SEQUEST,]	4.0e-4	null	ms_run[1]:scan=5735	1842.2	2	1960.05339	980.52855	R	L	435	453
PSM	INLIYSR	-266_24036	O35459	1	Mouse_09-2020	null	[MS,MS:1001208,SEQUEST,]	1.3e-3	null	ms_run[1]:scan=5738	1843.1	2	878.51000	439.75835	K	H	276	283
PSM	TANSLLWK	-266_24090	Q8VCT4	1	Mouse_09-2020	null	[MS,MS:1001208,SEQUEST,]	1.0e-3	null	ms_run[1]:scan=5748	1846.1	2	932.52049	466.76363	K	Y	375	383
PSM	EGSFYTLR	-266_24097	Q63886	1	Mouse_09-2020	null	[MS,MS:1001208,SEQUEST,]	1.0e-3	null	ms_run[1]:scan=5749	1846.3	2	972.47923	486.74290	K	F	72	80
PSM	ALGVNTVGAQTLK	-266_24100	Q8VBT2	1	Mouse_09-2020	null	[MS,MS:1001208,SEQUEST,]	4.0e-4	null	ms_run[1]:scan=5750	1846.6	2	1271.73247	636.36953	K	F	222	235
PSM	LGLDFPNLPYLIDGSHK	-266_53817	P10649	0	Mouse_09-2020	null	[MS,MS:1001208,SEQUEST,]	3.5e-3	null	ms_run[1]:scan=11757	3641.2	2	1899.00249	950.00418	K	T	53	70
PSM	LGLDFPNLPYLIDGSHK	-266_53817	D3YX76	0	Mouse_09-2020	null	[MS,MS:1001208,SEQUEST,]	3.5e-3	null	ms_run[1]:scan=11757	3641.2	2	1899.00249	950.00418	K	T	19	36
PSM	IIGIDINKDKFAK	-266_24106	P28474	1	Mouse_09-2020	null	[MS,MS:1001208,SEQUEST,]	3.5e-2	null	ms_run[1]:scan=5751	1846.9	3	1474.86325	492.29245	R	K	219	232
PSM	TLNVKPLVTHRFPLEK	-266_24137	Q64442	1	Mouse_09-2020	null	[MS,MS:1001208,SEQUEST,]	4.0e-4	null	ms_run[1]:scan=5755	1848.1	3	1892.11191	631.37539	K	V	315	331
PSM	NVIIWGNHSSTQYPDVNHAK	-266_24164	P14152	1	Mouse_09-2020	null	[MS,MS:1001208,SEQUEST,]	4.0e-4	null	ms_run[1]:scan=5761	1849.9	3	2280.11698	760.71005	K	K	180	200
PSM	ATDFVVPGPGK	-266_24189	O88844	1	Mouse_09-2020	null	[MS,MS:1001208,SEQUEST,]	4.0e-4	null	ms_run[1]:scan=5764	1850.7	2	1087.57915	544.29276	R	E	141	152
PSM	KYILGNPLNSGINQGPQIDKEQHNK	-266_24201	O35945	1	Mouse_09-2020	null	[MS,MS:1001208,SEQUEST,]	4.0e-4	null	ms_run[1]:scan=5766	1851.3	4	2805.46596	702.12151	K	L	329	354
PSM	TWNDPSVQQDIK	-266_24216	P20029	1	Mouse_09-2020	null	[MS,MS:1001208,SEQUEST,]	4.0e-4	null	ms_run[1]:scan=5769	1852.2	2	1430.69231	715.84916	R	L	103	115
PSM	NYELHPDKYILK	-266_24250	F6Y6L6	1	Mouse_09-2020	null	[MS,MS:1001208,SEQUEST,]	7.3e-4	null	ms_run[1]:scan=5778	1854.9	3	1532.81165	511.60844	K	Q	213	225
PSM	SLDFYTR	-266_24257	Q9CPU0	1	Mouse_09-2020	null	[MS,MS:1001208,SEQUEST,]	1.3e-3	null	ms_run[1]:scan=5779	1855.1	2	901.44182	451.22434	K	L	45	52
PSM	WLAESIR	-266_24263	P52196	1	Mouse_09-2020	null	[MS,MS:1001208,SEQUEST,]	1.4e-3	null	ms_run[1]:scan=5780	1855.4	2	874.47869	437.74270	K	G	15	22
PSM	DLDRIAGQVAAANK	-266_24114	Q9CZX8	1	Mouse_09-2020	null	[MS,MS:1001208,SEQUEST,]	4.0e-4	null	ms_run[1]:scan=5752	1847.2	3	1441.77637	481.26344	R	H	130	144
PSM	LVINGKPITIFQERDPTNIK	-266_35603	A0A1D5RLD8	1	Mouse_09-2020	null	[MS,MS:1001208,SEQUEST,]	4.0e-4	null	ms_run[1]:scan=7950	2493.4	4	2296.30214	574.83104	K	G	65	85
PSM	FNIIQPGPIKTK	-266_26296	Q9CQ62	1	Mouse_09-2020	null	[MS,MS:1001208,SEQUEST,]	4.0e-4	null	ms_run[1]:scan=6170	1969.9	3	1355.80689	452.60637	R	A	235	247
PSM	SLRNDIGATVHELSR	-266_26320	P16331	1	Mouse_09-2020	null	[MS,MS:1001208,SEQUEST,]	7.3e-4	null	ms_run[1]:scan=6174	1971.1	4	1667.88393	417.72605	K	K	97	112
PSM	AAFQLGSPWRR	-266_28399	P47738	1	Mouse_09-2020	null	[MS,MS:1001208,SEQUEST,]	7.3e-4	null	ms_run[1]:scan=6584	2091.3	3	1288.69004	430.23516	R	D	87	98
PSM	GKYVTLIYTNYENGK	-266_28503	P19157	1	Mouse_09-2020	null	[MS,MS:1001208,SEQUEST,]	4.0e-4	null	ms_run[1]:scan=6607	2098.1	3	1762.90244	588.30519	R	D	102	117
PSM	GIYAYGFEKPSAIQQR	-266_28519	P60843	1	Mouse_09-2020	null	[MS,MS:1001208,SEQUEST,]	4.0e-4	null	ms_run[1]:scan=6609	2098.7	3	1827.94828	609.98445	R	I	46	62
PSM	FFQEEVIPHHTEWEK	-266_28534	A0A0R4J083	1	Mouse_09-2020	null	[MS,MS:1001208,SEQUEST,]	4.0e-4	null	ms_run[1]:scan=6611	2099.2	4	1955.93093	489.73762	K	G	67	82
PSM	KSPVYKNPTPGSSELAQKYPGFIDVK	-266_28538	Q99PG0	1	Mouse_09-2020	null	[MS,MS:1001208,SEQUEST,]	4.0e-4	null	ms_run[1]:scan=6613	2099.9	4	2850.50307	713.38136	K	C	292	318
PSM	LVRPPVQVYGIEGR	-266_28576	Q9DB20	1	Mouse_09-2020	null	[MS,MS:1001208,SEQUEST,]	4.0e-4	null	ms_run[1]:scan=6620	2101.9	3	1582.90555	528.30698	K	A	27	41
PSM	IGADFLGR	-266_28606	P05201	1	Mouse_09-2020	null	[MS,MS:1001208,SEQUEST,]	4.0e-4	null	ms_run[1]:scan=6627	2104.0	2	848.46367	424.73488	R	Y	115	123
PSM	GNVGFVFTK	-266_28622	P14869	1	Mouse_09-2020	null	[MS,MS:1001208,SEQUEST,]	4.0e-4	null	ms_run[1]:scan=6630	2104.8	2	968.52092	484.76363	R	D	84	93
PSM	FDRGYISPYFINTSKGQK	-266_28685	P63038	1	Mouse_09-2020	null	[MS,MS:1001208,SEQUEST,]	4.0e-4	null	ms_run[1]:scan=6641	2108.0	3	2121.07651	707.69697	K	E	219	237
PSM	FDRGYISPYFINTSKGQK	-266_28691	P63038	1	Mouse_09-2020	null	[MS,MS:1001208,SEQUEST,]	4.0e-4	null	ms_run[1]:scan=6643	2108.6	4	2121.07705	531.02455	K	E	219	237
PSM	TSRPENAIIYSNNEDFQVGQAK	-266_28705	P40142	1	Mouse_09-2020	null	[MS,MS:1001208,SEQUEST,]	4.0e-4	null	ms_run[1]:scan=6645	2109.2	3	2481.20066	827.73834	R	V	472	494
PSM	LQAGTVFVNTYNK	-266_28718	Q8R0Y6	1	Mouse_09-2020	null	[MS,MS:1001208,SEQUEST,]	4.0e-4	null	ms_run[1]:scan=6647	2109.8	2	1454.76396	727.88554	K	D	853	866
PSM	EYHLPVNREPNSLHGGFTGFDK	-266_28740	Q8K157	1	Mouse_09-2020	null	[MS,MS:1001208,SEQUEST,]	7.3e-3	null	ms_run[1]:scan=6651	2110.9	4	2514.21645	629.30947	K	L	94	116
PSM	WIPQNDLLGHPK	-266_28747	Q8R084	1	Mouse_09-2020	null	[MS,MS:1001208,SEQUEST,]	5.0e-3	null	ms_run[1]:scan=6653	2111.6	3	1417.75907	473.25774	K	K	357	369
PSM	WLPQNDLLGHPK	-266_28748	Q63886	0	Mouse_09-2020	null	[MS,MS:1001208,SEQUEST,]	5.0e-3	null	ms_run[1]:scan=6653	2111.6	3	1417.75907	473.25774	K	R	356	368
PSM	WLPQNDLLGHPK	-266_28748	D3YUP6	0	Mouse_09-2020	null	[MS,MS:1001208,SEQUEST,]	5.0e-3	null	ms_run[1]:scan=6653	2111.6	3	1417.75907	473.25774	K	K	231	243
PSM	WLPQNDLLGHPK	-266_28748	Q8K169	0	Mouse_09-2020	null	[MS,MS:1001208,SEQUEST,]	5.0e-3	null	ms_run[1]:scan=6653	2111.6	3	1417.75907	473.25774	K	K	357	369
PSM	WLPQNDLLGHPK	-266_28748	K9J7B2	0	Mouse_09-2020	null	[MS,MS:1001208,SEQUEST,]	5.0e-3	null	ms_run[1]:scan=6653	2111.6	3	1417.75907	473.25774	K	R	352	364
PSM	YVDLGGSYVGPTQNR	-266_28750	Q8BW75	1	Mouse_09-2020	null	[MS,MS:1001208,SEQUEST,]	4.0e-4	null	ms_run[1]:scan=6654	2111.8	2	1625.79192	813.39954	K	L	53	68
PSM	GVLFASGQNLAR	-266_28759	Q9CPY7	1	Mouse_09-2020	null	[MS,MS:1001208,SEQUEST,]	4.0e-4	null	ms_run[1]:scan=6655	2112.1	2	1232.67497	616.84094	K	L	189	201
PSM	FQTAPPGKYPNGFRDVLR	-266_28350	Q9Z2Z6	1	Mouse_09-2020	null	[MS,MS:1001208,SEQUEST,]	1.9e-3	null	ms_run[1]:scan=6576	2089.0	4	2063.08339	516.52599	R	L	237	255
PSM	RPAIFTYHDVGLNYK	-266_28785	Q9QYG0	1	Mouse_09-2020	null	[MS,MS:1001208,SEQUEST,]	4.0e-4	null	ms_run[1]:scan=6660	2113.6	3	1793.93296	598.64929	K	C	62	77
PSM	QVVDSAYEVIK	-266_28317	A0A1B0GSR9	1	Mouse_09-2020	null	[MS,MS:1001208,SEQUEST,]	4.0e-4	null	ms_run[1]:scan=6570	2087.2	2	1250.66301	625.83499	K	K	216	227
PSM	SQFTITPGSEQIR	-266_28297	Q99KI0	1	Mouse_09-2020	null	[MS,MS:1001208,SEQUEST,]	4.0e-4	null	ms_run[1]:scan=6566	2086.1	2	1463.74980	732.37808	K	T	412	425
PSM	TAVDSGIALLTNFQVTK	-266_53598	Q8C196	1	Mouse_09-2020	null	[MS,MS:1001208,SEQUEST,]	4.0e-4	null	ms_run[1]:scan=11704	3624.5	2	1777.97038	889.48836	R	F	1455	1472
PSM	LGIFGFLSTGDK	-266_53578	Q63880	0	Mouse_09-2020	null	[MS,MS:1001208,SEQUEST,]	4.0e-4	null	ms_run[1]:scan=11699	3623.0	2	1254.67339	627.84007	R	M	183	195
PSM	LGIFGFLSTGDK	-266_53578	Q8VCU1	0	Mouse_09-2020	null	[MS,MS:1001208,SEQUEST,]	4.0e-4	null	ms_run[1]:scan=11699	3623.0	2	1254.67339	627.84007	R	M	183	195
PSM	SRVVGNPFDSRTEQGPQVDETQFK	-266_27976	P47738	1	Mouse_09-2020	null	[MS,MS:1001208,SEQUEST,]	4.0e-4	null	ms_run[1]:scan=6499	2066.4	4	2721.32412	681.08613	K	I	347	371
PSM	DATSLNQAALYR	-266_28006	P51660	1	Mouse_09-2020	null	[MS,MS:1001208,SEQUEST,]	4.0e-4	null	ms_run[1]:scan=6504	2067.9	2	1322.67009	661.83859	R	S	494	506
PSM	FHYGFNSSYLK	-266_28031	E9PWK1	1	Mouse_09-2020	null	[MS,MS:1001208,SEQUEST,]	4.0e-4	null	ms_run[1]:scan=6509	2069.4	3	1362.64853	454.88742	R	V	81	92
PSM	DASPGSPLEKLVSSVSDLPK	-266_53532	P54869	1	Mouse_09-2020	null	[MS,MS:1001208,SEQUEST,]	4.0e-4	null	ms_run[1]:scan=11686	3618.6	3	2026.07059	676.02828	K	L	428	448
PSM	FYSVNVDYSK	-266_28069	Q62425	1	Mouse_09-2020	null	[MS,MS:1001208,SEQUEST,]	4.0e-4	null	ms_run[1]:scan=6517	2071.7	2	1221.57939	611.29295	K	K	65	75
PSM	LTPQGQRDLDRIAGQVAAANK	-266_28085	Q9CZX8	1	Mouse_09-2020	null	[MS,MS:1001208,SEQUEST,]	8.4e-3	null	ms_run[1]:scan=6521	2072.9	4	2222.20229	556.30546	K	H	123	144
PSM	TAEALDKDGWLHTGDIGK	-266_28110	D3Z041	1	Mouse_09-2020	null	[MS,MS:1001208,SEQUEST,]	8.7e-3	null	ms_run[1]:scan=6525	2074.0	4	1926.95717	482.49435	R	L	527	545
PSM	AGPWTPEAAVEHPEAVR	-266_28138	O35490	1	Mouse_09-2020	null	[MS,MS:1001208,SEQUEST,]	1.0e-3	null	ms_run[1]:scan=6531	2075.8	3	1816.89823	606.30408	K	L	41	58
PSM	VVDALGNAIDGKGPIGSK	-266_28195	Q03265	1	Mouse_09-2020	null	[MS,MS:1001208,SEQUEST,]	1.0e-3	null	ms_run[1]:scan=6543	2079.4	3	1710.93894	570.98434	R	R	150	168
PSM	NQLTSNPENTVFDAK	-266_28213	P20029	1	Mouse_09-2020	null	[MS,MS:1001208,SEQUEST,]	4.0e-4	null	ms_run[1]:scan=6547	2080.5	2	1677.80901	839.40757	K	L	83	98
PSM	GLVGEIIK	-266_28238	Q01768	1	Mouse_09-2020	null	[MS,MS:1001208,SEQUEST,]	1.9e-3	null	ms_run[1]:scan=6553	2082.3	2	828.51927	414.76310	R	F	19	27
PSM	QATKDAGTIAGLNVLR	-266_28241	P63017	1	Mouse_09-2020	null	[MS,MS:1001208,SEQUEST,]	4.0e-4	null	ms_run[1]:scan=6554	2082.6	3	1627.91343	543.30905	R	I	156	172
PSM	EISYFGVK	-266_28246	O88451	1	Mouse_09-2020	null	[MS,MS:1001208,SEQUEST,]	6.7e-3	null	ms_run[1]:scan=6555	2082.9	2	942.49346	471.75019	R	A	192	200
PSM	FVIGGPQGDAGVTGR	-266_28283	Q91X83	1	Mouse_09-2020	null	[MS,MS:1001208,SEQUEST,]	4.0e-4	null	ms_run[1]:scan=6563	2085.2	2	1430.73918	715.87296	R	I	251	266
PSM	IQDSLEITNTYK	-266_28313	Q4LDG0	1	Mouse_09-2020	null	[MS,MS:1001208,SEQUEST,]	4.0e-4	null	ms_run[1]:scan=6569	2087.0	2	1424.72637	712.86701	R	V	630	642
PSM	ALLSPTFTSGK	-266_28790	Q64459	1	Mouse_09-2020	null	[MS,MS:1001208,SEQUEST,]	7.3e-4	null	ms_run[1]:scan=6662	2114.2	2	1121.62078	561.31369	R	K	131	142
PSM	AIYIFAK	-266_28804	Q64471	1	Mouse_09-2020	null	[MS,MS:1001208,SEQUEST,]	1.9e-3	null	ms_run[1]:scan=6664	2114.8	2	825.48760	413.24709	R	N	16	23
PSM	LRLVEIAQVPK	-266_28820	Q91ZJ5	1	Mouse_09-2020	null	[MS,MS:1001208,SEQUEST,]	4.0e-4	null	ms_run[1]:scan=6666	2115.4	3	1265.79489	422.60285	K	H	302	313
PSM	SLSQNYGVLKNDEGIAYR	-266_29267	Q61171	1	Mouse_09-2020	null	[MS,MS:1001208,SEQUEST,]	4.0e-4	null	ms_run[1]:scan=6753	2140.9	3	2027.01926	676.34460	K	L	110	128
PSM	TSVPFLGREALEK	-266_29275	Q99LB7	1	Mouse_09-2020	null	[MS,MS:1001208,SEQUEST,]	1.4e-2	null	ms_run[1]:scan=6754	2141.2	3	1446.79502	482.93655	K	R	804	817
PSM	NFDEILR	-266_29287	Q6GT24	1	Mouse_09-2020	null	[MS,MS:1001208,SEQUEST,]	1.9e-3	null	ms_run[1]:scan=6757	2142.1	2	906.46758	453.73762	R	V	156	163
PSM	TTPSYVAFTDTER	-266_29316	P63017	1	Mouse_09-2020	null	[MS,MS:1001208,SEQUEST,]	4.0e-4	null	ms_run[1]:scan=6763	2143.8	2	1487.70085	744.35427	R	I	37	50
PSM	TEDIITAIR	-266_29329	P49429	1	Mouse_09-2020	null	[MS,MS:1001208,SEQUEST,]	4.0e-4	null	ms_run[1]:scan=6766	2144.7	2	1031.57305	516.29021	K	L	271	280
PSM	ISFTGSVPTGVK	-266_29427	Q3U367	1	Mouse_09-2020	null	[MS,MS:1001208,SEQUEST,]	4.0e-4	null	ms_run[1]:scan=6784	2150.0	2	1192.65703	596.83225	K	M	252	264
PSM	HGGTIPVVPTAEFQDR	-266_29446	P26443	1	Mouse_09-2020	null	[MS,MS:1001208,SEQUEST,]	4.0e-4	null	ms_run[1]:scan=6787	2150.9	3	1723.87625	575.29692	K	S	481	497
PSM	DIKHDPSLQPWSASYDPGSAK	-266_29477	P16015	1	Mouse_09-2020	null	[MS,MS:1001208,SEQUEST,]	4.0e-4	null	ms_run[1]:scan=6794	2152.9	3	2299.10007	767.03783	K	I	37	58
PSM	HDPSLQPWSASYDPGSAK	-266_29503	P16015	1	Mouse_09-2020	null	[MS,MS:1001208,SEQUEST,]	1.0e-3	null	ms_run[1]:scan=6797	2153.8	2	1942.89543	971.95013	K	I	40	58
PSM	YIEIFK	-266_29513	Q8C2Q7	1	Mouse_09-2020	null	[MS,MS:1001208,SEQUEST,]	2.3e-2	null	ms_run[1]:scan=6798	2154.1	2	812.45549	406.73127	R	S	180	186
PSM	VFTINTLR	-266_29526	Q569X9	1	Mouse_09-2020	null	[MS,MS:1001208,SEQUEST,]	3.6e-3	null	ms_run[1]:scan=6803	2155.6	2	963.56267	482.28473	R	L	125	133
PSM	DIKHDPSLQPWSASYDPGSAK	-266_29578	P16015	1	Mouse_09-2020	null	[MS,MS:1001208,SEQUEST,]	4.0e-4	null	ms_run[1]:scan=6812	2158.2	4	2299.10048	575.53020	K	I	37	58
PSM	AKEVGADFTIQVGKETPQEIASK	-266_29612	Q64442	1	Mouse_09-2020	null	[MS,MS:1001208,SEQUEST,]	4.0e-4	null	ms_run[1]:scan=6817	2159.7	4	2446.28286	612.32606	K	E	213	236
PSM	LGDVYVNDAFGTAHR	-266_29631	P09411	1	Mouse_09-2020	null	[MS,MS:1001208,SEQUEST,]	4.0e-4	null	ms_run[1]:scan=6820	2160.5	3	1634.79251	545.60223	K	H	157	172
PSM	RTPFGAYGGLLK	-266_29636	Q8BWT1	1	Mouse_09-2020	null	[MS,MS:1001208,SEQUEST,]	4.0e-4	null	ms_run[1]:scan=6822	2161.2	2	1279.71611	640.36150	K	F	14	26
PSM	FLYTVPNGNNPTGNSLTGDRK	-266_29641	Q9WVM8	1	Mouse_09-2020	null	[MS,MS:1001208,SEQUEST,]	1.0e-3	null	ms_run[1]:scan=6823	2161.4	3	2265.12796	755.71346	K	E	193	214
PSM	LSAEERDQLLPNLR	-266_29647	P61458	1	Mouse_09-2020	null	[MS,MS:1001208,SEQUEST,]	4.0e-4	null	ms_run[1]:scan=6824	2161.7	3	1653.89316	551.96880	R	V	8	22
PSM	VIQPEVDTPLGR	-266_29261	Q8VCU1	1	Mouse_09-2020	null	[MS,MS:1001208,SEQUEST,]	4.0e-4	null	ms_run[1]:scan=6752	2140.6	2	1323.72685	662.36698	K	R	34	46
PSM	IVNDNPYGNGTAIFTTNGATARK	-266_29257	Q9EQ20	1	Mouse_09-2020	null	[MS,MS:1001208,SEQUEST,]	4.0e-4	null	ms_run[1]:scan=6750	2140.0	3	2395.19931	799.07154	K	A	437	460
PSM	ILGLIESGK	-266_29225	O35945	1	Mouse_09-2020	null	[MS,MS:1001208,SEQUEST,]	1.4e-3	null	ms_run[1]:scan=6745	2138.6	2	929.56658	465.28694	K	E	354	363
PSM	SDKWIDIHNPATNEVVGRVPQSTK	-266_29221	Q9EQ20	1	Mouse_09-2020	null	[MS,MS:1001208,SEQUEST,]	4.0e-4	null	ms_run[1]:scan=6744	2138.3	4	2691.38759	673.60168	K	E	53	77
PSM	FHVPLLLSPWSYTTYRGS	-266_53500	Q9CRB3	1	Mouse_09-2020	null	[MS,MS:1001208,SEQUEST,]	4.0e-4	null	ms_run[1]:scan=11674	3614.4	3	2124.09336	708.70195	K	0	101	119
PSM	IAEVGGVPYLLPLVNK	-266_53489	A0A1L1SSF8	1	Mouse_09-2020	null	[MS,MS:1001208,SEQUEST,]	4.0e-4	null	ms_run[1]:scan=11671	3613.5	2	1681.99004	841.49800	R	K	26	42
PSM	LYSEFLGK	-266_28889	P10649	0	Mouse_09-2020	null	[MS,MS:1001208,SEQUEST,]	1.0e-3	null	ms_run[1]:scan=6679	2119.2	2	956.50914	478.75802	K	P	137	145
PSM	LYSEFLGK	-266_28889	D3YX76	0	Mouse_09-2020	null	[MS,MS:1001208,SEQUEST,]	1.0e-3	null	ms_run[1]:scan=6679	2119.2	2	956.50914	478.75802	K	P	103	111
PSM	GAPTTSLVSVAVTK	-266_28901	Q9DBF1	1	Mouse_09-2020	null	[MS,MS:1001208,SEQUEST,]	4.0e-4	null	ms_run[1]:scan=6681	2119.8	2	1330.75798	665.88247	K	I	219	233
PSM	SQYILSISR	-266_28908	Q91WN4	1	Mouse_09-2020	null	[MS,MS:1001208,SEQUEST,]	4.0e-4	null	ms_run[1]:scan=6682	2120.0	2	1066.58953	533.79821	K	N	103	112
PSM	ERGTEFLAAPSSYYK	-266_28924	P49429	1	Mouse_09-2020	null	[MS,MS:1001208,SEQUEST,]	4.0e-4	null	ms_run[1]:scan=6685	2120.9	3	1718.83847	573.61766	R	L	283	298
PSM	VISTTKAPAAIGPYSQAVQVDR	-266_28940	P52760	1	Mouse_09-2020	null	[MS,MS:1001208,SEQUEST,]	4.0e-4	null	ms_run[1]:scan=6689	2122.1	3	2272.23264	758.08137	K	I	8	30
PSM	QLAPIWDK	-266_28975	P09103	1	Mouse_09-2020	null	[MS,MS:1001208,SEQUEST,]	1.4e-3	null	ms_run[1]:scan=6694	2123.6	2	970.53649	485.77146	K	G	404	412
PSM	IRHVISYSLSPFEQR	-266_27903	Q9CQ69	1	Mouse_09-2020	null	[MS,MS:1001208,SEQUEST,]	1.4e-3	null	ms_run[1]:scan=6483	2061.7	4	1831.98366	458.75079	R	F	11	26
PSM	FNPFVTSDR	-266_28999	P61255	1	Mouse_09-2020	null	[MS,MS:1001208,SEQUEST,]	4.0e-4	null	ms_run[1]:scan=6698	2124.8	2	1082.52715	541.76691	K	K	3	12
PSM	TQDPAKAPNSPDVLEIEFKK	-266_29028	P16460	1	Mouse_09-2020	null	[MS,MS:1001208,SEQUEST,]	4.0e-4	null	ms_run[1]:scan=6705	2126.8	4	2227.16079	557.54558	K	V	210	230
PSM	VVEIRPGLPVTVK	-266_29052	Q9D826	1	Mouse_09-2020	null	[MS,MS:1001208,SEQUEST,]	1.3e-2	null	ms_run[1]:scan=6710	2128.3	3	1406.87317	469.62917	K	T	175	188
PSM	VAFITGGGTGLGK	-266_29075	Q9CQ62	1	Mouse_09-2020	null	[MS,MS:1001208,SEQUEST,]	4.0e-4	null	ms_run[1]:scan=6715	2129.8	2	1177.65764	589.33241	K	M	61	74
PSM	DFTPAAQAAFQK	-266_29120	A8DUK4	1	Mouse_09-2020	null	[MS,MS:1001208,SEQUEST,]	4.0e-4	null	ms_run[1]:scan=6725	2132.7	2	1294.64336	647.82495	K	V	122	134
PSM	YLDEDTVYHLQPSGR	-266_29128	Q91X83	1	Mouse_09-2020	null	[MS,MS:1001208,SEQUEST,]	4.0e-4	null	ms_run[1]:scan=6726	2133.0	3	1792.85044	598.28820	K	V	236	251
PSM	TQDPAKAPNSPDVLEIEFKK	-266_29144	P16460	1	Mouse_09-2020	null	[MS,MS:1001208,SEQUEST,]	4.0e-4	null	ms_run[1]:scan=6729	2133.9	3	2227.16214	743.05835	K	V	210	230
PSM	VAHFTFHPDPESLQYGQTQK	-266_29166	Q6P3A8	1	Mouse_09-2020	null	[MS,MS:1001208,SEQUEST,]	4.0e-4	null	ms_run[1]:scan=6733	2135.0	4	2330.12002	583.28546	R	N	49	69
PSM	STSIIATIGPASR	-266_29210	G3X925	1	Mouse_09-2020	null	[MS,MS:1001208,SEQUEST,]	4.0e-4	null	ms_run[1]:scan=6742	2137.7	2	1273.71111	637.35916	R	V	87	100
PSM	FSIATLR	-266_29015	P56593	1	Mouse_09-2020	null	[MS,MS:1001208,SEQUEST,]	7.3e-3	null	ms_run[1]:scan=6701	2125.6	2	807.47301	404.23980	R	F	129	136
PSM	VNIKPQVDRYWLK	-266_26304	P50247	1	Mouse_09-2020	null	[MS,MS:1001208,SEQUEST,]	1.3e-3	null	ms_run[1]:scan=6171	1970.2	3	1658.93808	553.65075	K	G	319	332
PSM	FLEEATRVSQEHPVVLTK	-266_27890	Q8C196	1	Mouse_09-2020	null	[MS,MS:1001208,SEQUEST,]	7.3e-4	null	ms_run[1]:scan=6480	2060.8	4	2083.11953	521.53501	R	V	1151	1169
PSM	AILNYIASK	-266_27860	P30115	1	Mouse_09-2020	null	[MS,MS:1001208,SEQUEST,]	4.0e-4	null	ms_run[1]:scan=6474	2059.1	2	992.57817	496.79239	K	N	70	79
PSM	HQGSLYSLFPDHSVK	-266_26746	Q64374	1	Mouse_09-2020	null	[MS,MS:1001208,SEQUEST,]	4.0e-4	null	ms_run[1]:scan=6255	1994.9	3	1714.85630	572.28977	R	Y	130	145
PSM	KYNINPVSLTVGK	-266_26772	Q99K67	1	Mouse_09-2020	null	[MS,MS:1001208,SEQUEST,]	1.9e-3	null	ms_run[1]:scan=6260	1996.3	2	1432.81767	716.91156	K	E	523	536
PSM	LSQNNFALGYK	-266_26820	J3QMG3	1	Mouse_09-2020	null	[MS,MS:1001208,SEQUEST,]	4.0e-4	null	ms_run[1]:scan=6269	1998.9	2	1254.64836	627.82749	K	A	165	176
PSM	LYLGHNYVTAIR	-266_26828	Q921I1	1	Mouse_09-2020	null	[MS,MS:1001208,SEQUEST,]	4.0e-4	null	ms_run[1]:scan=6270	1999.2	3	1419.77515	473.92962	R	Q	332	344
PSM	NGQTREHALLAYTLGVK	-266_26836	P10126	1	Mouse_09-2020	null	[MS,MS:1001208,SEQUEST,]	4.0e-4	null	ms_run[1]:scan=6271	1999.5	3	1871.01542	624.34264	K	L	130	147
PSM	KYNINPVSLTVGK	-266_26851	Q99K67	1	Mouse_09-2020	null	[MS,MS:1001208,SEQUEST,]	4.0e-4	null	ms_run[1]:scan=6275	2000.7	3	1432.81693	478.27680	K	E	523	536
PSM	LAANAFLAQR	-266_26894	O70475	1	Mouse_09-2020	null	[MS,MS:1001208,SEQUEST,]	4.0e-4	null	ms_run[1]:scan=6283	2003.1	2	1074.60576	537.80637	K	S	221	231
PSM	DGVDFGKWR	-266_26903	Q91Y97	1	Mouse_09-2020	null	[MS,MS:1001208,SEQUEST,]	1.3e-3	null	ms_run[1]:scan=6285	2003.7	2	1079.52629	540.26707	K	V	141	150
PSM	NGQTREHALLAYTLGVK	-266_26910	P10126	1	Mouse_09-2020	null	[MS,MS:1001208,SEQUEST,]	7.3e-4	null	ms_run[1]:scan=6286	2004.0	4	1871.01406	468.50880	K	L	130	147
PSM	TSWLDGKHVVFGK	-266_26928	P24369	1	Mouse_09-2020	null	[MS,MS:1001208,SEQUEST,]	1.9e-3	null	ms_run[1]:scan=6289	2004.8	3	1473.78550	491.93314	K	L	159	172
PSM	IILLAEGR	-266_26959	P50247	1	Mouse_09-2020	null	[MS,MS:1001208,SEQUEST,]	7.3e-4	null	ms_run[1]:scan=6295	2006.6	2	884.55699	442.78183	R	V	336	344
PSM	TYFPHFDVSHGSAQVK	-266_27006	Q91VB8	1	Mouse_09-2020	null	[MS,MS:1001208,SEQUEST,]	4.0e-4	null	ms_run[1]:scan=6304	2009.2	4	1819.87697	455.72451	K	H	42	58
PSM	YFPAFEK	-266_27012	P30115	1	Mouse_09-2020	null	[MS,MS:1001208,SEQUEST,]	7.3e-4	null	ms_run[1]:scan=6305	2009.6	2	901.44536	451.22635	R	L	132	139
PSM	QLFSDKLNEINEK	-266_27044	Q8C196	1	Mouse_09-2020	null	[MS,MS:1001208,SEQUEST,]	1.4e-3	null	ms_run[1]:scan=6310	2011.0	2	1577.81731	789.41212	R	A	548	561
PSM	VLSIGDGIAR	-266_27111	Q03265	1	Mouse_09-2020	null	[MS,MS:1001208,SEQUEST,]	4.0e-4	null	ms_run[1]:scan=6324	2015.1	2	1000.58220	500.79292	R	H	74	84
PSM	QLFSDKLNEINEK	-266_27121	Q8C196	1	Mouse_09-2020	null	[MS,MS:1001208,SEQUEST,]	7.3e-4	null	ms_run[1]:scan=6325	2015.4	3	1577.82401	526.61051	R	A	548	561
PSM	NFGIGQDIQPK	-266_27127	P12970	1	Mouse_09-2020	null	[MS,MS:1001208,SEQUEST,]	7.3e-4	null	ms_run[1]:scan=6326	2015.7	2	1216.63786	608.81967	K	D	38	49
PSM	ALPFWNEEIVPQIK	-266_53701	Q9DBJ1	1	Mouse_09-2020	null	[MS,MS:1001208,SEQUEST,]	1.7e-3	null	ms_run[1]:scan=11729	3632.5	2	1683.91228	842.45887	R	G	163	177
PSM	YYVTIIDAPGHR	-266_27158	P10126	1	Mouse_09-2020	null	[MS,MS:1001208,SEQUEST,]	4.0e-4	null	ms_run[1]:scan=6334	2018.0	3	1404.72690	468.91386	K	F	85	97
PSM	TVIITQEQRDTVPIPK	-266_26666	Q9Z2V4	1	Mouse_09-2020	null	[MS,MS:1001208,SEQUEST,]	4.0e-4	null	ms_run[1]:scan=6242	1991.0	3	1838.03922	613.35091	K	G	92	108
PSM	GFFELFPSVSR	-266_53719	Q3TVK3	1	Mouse_09-2020	null	[MS,MS:1001208,SEQUEST,]	2.7e-2	null	ms_run[1]:scan=11731	3633.0	2	1285.65788	643.33241	K	L	460	471
PSM	RLTGFHETSNINDFSAGVANR	-266_26330	P15105	1	Mouse_09-2020	null	[MS,MS:1001208,SEQUEST,]	4.0e-4	null	ms_run[1]:scan=6176	1971.6	3	2306.13187	769.38059	R	A	299	320
PSM	GFYIYQEGSK	-266_26384	Q8BMS1	1	Mouse_09-2020	null	[MS,MS:1001208,SEQUEST,]	4.0e-4	null	ms_run[1]:scan=6188	1975.2	2	1191.56853	596.28767	K	K	635	645
PSM	ALLQAQEP	-266_26396	Q91YI0	1	Mouse_09-2020	null	[MS,MS:1001208,SEQUEST,]	5.0e-3	null	ms_run[1]:scan=6190	1975.8	2	869.47240	435.23999	R	0	457	465
PSM	SSAILGQYQAYSGQVRR	-266_26423	Q8CFX1	1	Mouse_09-2020	null	[MS,MS:1001208,SEQUEST,]	4.0e-4	null	ms_run[1]:scan=6195	1977.2	3	1883.97470	628.66226	K	L	303	320
PSM	IAIDAGFR	-266_26437	P70694	1	Mouse_09-2020	null	[MS,MS:1001208,SEQUEST,]	1.4e-3	null	ms_run[1]:scan=6198	1978.1	2	862.47832	431.74270	K	I	40	48
PSM	TYIIGELHPDDR	-266_26473	G5E850	1	Mouse_09-2020	null	[MS,MS:1001208,SEQUEST,]	1.3e-3	null	ms_run[1]:scan=6206	1980.5	3	1428.71216	476.90877	K	K	78	90
PSM	KWPLYLSTK	-266_26497	P54071	1	Mouse_09-2020	null	[MS,MS:1001208,SEQUEST,]	1.8e-2	null	ms_run[1]:scan=6211	1981.9	2	1135.65117	568.32914	K	T	243	252
PSM	LVLGDNSLAIRENR	-266_26521	P05201	1	Mouse_09-2020	null	[MS,MS:1001208,SEQUEST,]	4.6e-2	null	ms_run[1]:scan=6216	1983.4	3	1569.87101	523.96176	R	G	87	101
PSM	YFVTAVSRPGLGEPR	-266_26541	P01901	1	Mouse_09-2020	null	[MS,MS:1001208,SEQUEST,]	4.0e-4	null	ms_run[1]:scan=6219	1984.3	3	1648.88028	550.29837	R	M	28	43
PSM	FGEPIPISK	-266_26549	P35505	1	Mouse_09-2020	null	[MS,MS:1001208,SEQUEST,]	4.0e-4	null	ms_run[1]:scan=6220	1984.6	2	987.55120	494.27912	R	H	212	221
PSM	EALELLK	-266_26568	P17182	1	Mouse_09-2020	null	[MS,MS:1001208,SEQUEST,]	1.9e-3	null	ms_run[1]:scan=6224	1985.7	2	815.48729	408.24729	K	A	222	229
PSM	RHPDYSVSLLLR	-266_26577	P07724	1	Mouse_09-2020	null	[MS,MS:1001208,SEQUEST,]	4.0e-4	null	ms_run[1]:scan=6226	1986.4	3	1455.80729	485.94041	R	A	361	373
PSM	GEHSIVYLKPSYAFGSVGKER	-266_26585	F7CAT1	1	Mouse_09-2020	null	[MS,MS:1001208,SEQUEST,]	1.4e-3	null	ms_run[1]:scan=6227	1986.6	4	2324.20547	581.80630	K	0	167	188
PSM	YVSSLTEEISR	-266_26591	Q9D0F3	1	Mouse_09-2020	null	[MS,MS:1001208,SEQUEST,]	4.0e-4	null	ms_run[1]:scan=6228	1986.9	2	1283.64934	642.32752	R	G	370	381
PSM	SQYILSISRENLNK	-266_26596	Q91WN4	1	Mouse_09-2020	null	[MS,MS:1001208,SEQUEST,]	3.6e-3	null	ms_run[1]:scan=6229	1987.2	3	1664.89615	555.63705	K	L	103	117
PSM	SADTLWGIQKELQF	-266_53734	A0A1B0GSR9	1	Mouse_09-2020	null	[MS,MS:1001208,SEQUEST,]	4.0e-4	null	ms_run[1]:scan=11737	3634.9	2	1635.83830	818.42249	K	0	302	316
PSM	FVNVVPTFGKK	-266_26651	A0A494BBA8	1	Mouse_09-2020	null	[MS,MS:1001208,SEQUEST,]	4.0e-4	null	ms_run[1]:scan=6239	1990.2	3	1235.71524	412.57641	R	G	81	92
PSM	GIRPAINVGLSVSR	-266_27227	Q03265	1	Mouse_09-2020	null	[MS,MS:1001208,SEQUEST,]	4.0e-4	null	ms_run[1]:scan=6347	2021.8	3	1438.84806	480.28781	K	G	403	417
PSM	VAEEWAQGTFK	-266_27232	Q91YI0	1	Mouse_09-2020	null	[MS,MS:1001208,SEQUEST,]	7.3e-4	null	ms_run[1]:scan=6348	2022.1	2	1265.61455	633.31168	K	H	70	81
PSM	LVQEVTDFAK	-266_27254	P07724	1	Mouse_09-2020	null	[MS,MS:1001208,SEQUEST,]	4.0e-4	null	ms_run[1]:scan=6353	2023.6	2	1149.61455	575.31115	K	C	66	76
PSM	KAQDEGHLSDIVPFKVPGKDTVTK	-266_27528	Q99JY0	1	Mouse_09-2020	null	[MS,MS:1001208,SEQUEST,]	1.7e-3	null	ms_run[1]:scan=6409	2040.0	5	2609.39405	522.68449	K	N	255	279
PSM	LQFWTK	-266_27534	Q91WG0	0	Mouse_09-2020	null	[MS,MS:1001208,SEQUEST,]	5.0e-3	null	ms_run[1]:scan=6410	2040.3	2	822.45122	411.72906	R	L	537	543
PSM	LQFWTK	-266_27534	Q8BK48	0	Mouse_09-2020	null	[MS,MS:1001208,SEQUEST,]	5.0e-3	null	ms_run[1]:scan=6410	2040.3	2	822.45122	411.72906	R	L	535	541
PSM	LQFWTK	-266_27534	Q8QZR3	0	Mouse_09-2020	null	[MS,MS:1001208,SEQUEST,]	5.0e-3	null	ms_run[1]:scan=6410	2040.3	2	822.45122	411.72906	R	L	534	540
PSM	DASPGSPLEKLVSSVSDLPK	-266_53623	P54869	1	Mouse_09-2020	null	[MS,MS:1001208,SEQUEST,]	4.0e-4	null	ms_run[1]:scan=11708	3625.7	3	2026.06876	676.02828	K	L	428	448
PSM	KIGGIFAFK	-266_27567	P32020	1	Mouse_09-2020	null	[MS,MS:1001208,SEQUEST,]	1.0e-3	null	ms_run[1]:scan=6417	2042.3	2	980.59282	490.80002	K	K	454	463
PSM	FQSSHHSTDITSLDQYVER	-266_27585	P08113	1	Mouse_09-2020	null	[MS,MS:1001208,SEQUEST,]	4.0e-4	null	ms_run[1]:scan=6421	2043.5	3	2250.04300	750.68557	R	K	512	531
PSM	FSGVYLEKEVVEK	-266_27589	P40936	1	Mouse_09-2020	null	[MS,MS:1001208,SEQUEST,]	4.0e-4	null	ms_run[1]:scan=6422	2043.8	2	1526.81072	763.90868	K	I	212	225
PSM	FLIPNASQPESK	-266_27620	A0A2I3BQ03	1	Mouse_09-2020	null	[MS,MS:1001208,SEQUEST,]	4.0e-4	null	ms_run[1]:scan=6428	2045.5	2	1330.70073	665.85371	K	F	104	116
PSM	YGVEAFSDSLRR	-266_27673	O88451	1	Mouse_09-2020	null	[MS,MS:1001208,SEQUEST,]	1.3e-3	null	ms_run[1]:scan=6439	2048.8	3	1399.69635	467.23700	K	I	180	192
PSM	LLQSLGLK	-266_27689	Q9EQK5	1	Mouse_09-2020	null	[MS,MS:1001208,SEQUEST,]	1.4e-3	null	ms_run[1]:scan=6441	2049.3	2	871.56114	436.28420	K	T	821	829
PSM	DFTPAELR	-266_27705	O55022	1	Mouse_09-2020	null	[MS,MS:1001208,SEQUEST,]	4.4e-2	null	ms_run[1]:scan=6444	2050.2	2	948.47850	474.74290	R	F	72	80
PSM	VADIGLAAWGRK	-266_27717	P50247	1	Mouse_09-2020	null	[MS,MS:1001208,SEQUEST,]	1.3e-3	null	ms_run[1]:scan=6447	2051.1	3	1256.71122	419.57518	K	L	9	21
PSM	LYGSGGPPPTGEEDTSEKDEL	-266_27778	P20029	1	Mouse_09-2020	null	[MS,MS:1001208,SEQUEST,]	8.7e-3	null	ms_run[1]:scan=6459	2054.6	2	2177.97661	1089.48968	K	0	635	656
PSM	WEVAALR	-266_27808	Q9DB77	1	Mouse_09-2020	null	[MS,MS:1001208,SEQUEST,]	5.0e-3	null	ms_run[1]:scan=6465	2056.4	2	844.46764	422.73742	R	Q	149	156
PSM	FLEEATRVSQEHPVVLTK	-266_27815	Q8C196	1	Mouse_09-2020	null	[MS,MS:1001208,SEQUEST,]	4.0e-4	null	ms_run[1]:scan=6466	2056.7	3	2083.11911	695.04426	R	V	1151	1169
PSM	ELGLETYKVNEVER	-266_27829	Q8BW75	1	Mouse_09-2020	null	[MS,MS:1001208,SEQUEST,]	4.0e-4	null	ms_run[1]:scan=6468	2057.3	3	1678.86509	560.29306	K	I	74	88
PSM	EIENLILNDPDFQHEDYNFLTR	-266_53605	Q9R0H0	1	Mouse_09-2020	null	[MS,MS:1001208,SEQUEST,]	7.3e-4	null	ms_run[1]:scan=11705	3624.8	3	2735.29776	912.43643	R	Q	35	57
PSM	IYVVDVGSEPR	-266_27842	A0A0R4J135	0	Mouse_09-2020	null	[MS,MS:1001208,SEQUEST,]	4.0e-4	null	ms_run[1]:scan=6471	2058.2	2	1233.64922	617.32733	R	P	104	115
PSM	IYVVDVGSEPR	-266_27842	P17563	0	Mouse_09-2020	null	[MS,MS:1001208,SEQUEST,]	4.0e-4	null	ms_run[1]:scan=6471	2058.2	2	1233.64922	617.32733	R	P	104	115
PSM	IDFEKEPLGVNAQGR	-266_27510	P28271	1	Mouse_09-2020	null	[MS,MS:1001208,SEQUEST,]	4.0e-4	null	ms_run[1]:scan=6405	2038.8	3	1672.86563	558.29329	R	V	568	583
PSM	NEFSGRGDIPVFQEYKNK	-266_27494	Q05421	1	Mouse_09-2020	null	[MS,MS:1001208,SEQUEST,]	4.7e-2	null	ms_run[1]:scan=6401	2037.6	4	2128.04238	532.76691	K	I	95	113
PSM	FQSSHHSTDITSLDQYVER	-266_27484	P08113	1	Mouse_09-2020	null	[MS,MS:1001208,SEQUEST,]	4.0e-4	null	ms_run[1]:scan=6399	2037.0	4	2250.04238	563.26600	R	K	512	531
PSM	TLASLSPETSLFIIASK	-266_53658	P06745	1	Mouse_09-2020	null	[MS,MS:1001208,SEQUEST,]	2.1e-2	null	ms_run[1]:scan=11717	3628.4	2	1778.00444	889.50093	K	F	195	212
PSM	NISQSFTNFSK	-266_27264	Q64458	1	Mouse_09-2020	null	[MS,MS:1001208,SEQUEST,]	4.0e-4	null	ms_run[1]:scan=6354	2023.9	2	1272.62212	636.81458	K	Y	49	60
PSM	GIGFAITR	-266_27297	P48758	1	Mouse_09-2020	null	[MS,MS:1001208,SEQUEST,]	1.4e-3	null	ms_run[1]:scan=6361	2025.9	2	834.48357	417.74525	K	L	16	24
PSM	DVNAAIATIK	-266_27317	P05214	1	Mouse_09-2020	null	[MS,MS:1001208,SEQUEST,]	4.0e-4	null	ms_run[1]:scan=6364	2026.8	2	1015.57811	508.29276	K	K	327	337
PSM	ILTDIVWPVIAK	-266_53691	Q9DBL7	1	Mouse_09-2020	null	[MS,MS:1001208,SEQUEST,]	4.0e-4	null	ms_run[1]:scan=11727	3631.9	2	1367.82976	684.41849	K	A	438	450
PSM	VSVVLGGDHSLAVGSISGHAR	-266_27335	Q61176	1	Mouse_09-2020	null	[MS,MS:1001208,SEQUEST,]	4.0e-4	null	ms_run[1]:scan=6367	2027.6	3	2018.07694	673.36411	R	H	93	114
PSM	VGLQVVAVKAPGFGDNRK	-266_27342	P63038	1	Mouse_09-2020	null	[MS,MS:1001208,SEQUEST,]	4.0e-4	null	ms_run[1]:scan=6370	2028.5	4	1855.05642	464.51917	K	Q	293	311
PSM	YYTLEEIQK	-266_27347	G5E850	1	Mouse_09-2020	null	[MS,MS:1001208,SEQUEST,]	7.3e-4	null	ms_run[1]:scan=6371	2028.8	2	1186.60002	593.80315	K	K	11	20
PSM	VITSGFNALEK	-266_27354	Q9WVL0	1	Mouse_09-2020	null	[MS,MS:1001208,SEQUEST,]	4.0e-4	null	ms_run[1]:scan=6373	2029.4	2	1178.64250	589.82442	K	L	134	145
PSM	IRHVISYSLSPFEQR	-266_27877	Q9CQ69	1	Mouse_09-2020	null	[MS,MS:1001208,SEQUEST,]	4.0e-4	null	ms_run[1]:scan=6477	2059.9	3	1831.97879	611.33197	R	F	11	26
PSM	WIPQNDLLGHPK	-266_27400	Q8R084	1	Mouse_09-2020	null	[MS,MS:1001208,SEQUEST,]	2.2e-2	null	ms_run[1]:scan=6381	2031.7	3	1417.75879	473.25774	K	K	357	369
PSM	TSGPPVSELITK	-266_27407	P43274	1	Mouse_09-2020	null	[MS,MS:1001208,SEQUEST,]	4.0e-4	null	ms_run[1]:scan=6384	2032.6	2	1228.67827	614.84281	K	V	35	47
PSM	APQVSTPTLVEAAR	-266_27413	P07724	1	Mouse_09-2020	null	[MS,MS:1001208,SEQUEST,]	4.0e-4	null	ms_run[1]:scan=6385	2032.9	2	1439.78569	720.39627	K	L	439	453
PSM	DIEVQDFLIPK	-266_53689	A0A2R8VHY1	1	Mouse_09-2020	null	[MS,MS:1001208,SEQUEST,]	4.0e-4	null	ms_run[1]:scan=11726	3631.6	2	1316.70989	658.85846	R	S	225	236
PSM	GNSLFFR	-266_27425	Q791V5	1	Mouse_09-2020	null	[MS,MS:1001208,SEQUEST,]	3.6e-3	null	ms_run[1]:scan=6387	2033.5	2	840.43645	420.72177	R	V	281	288
PSM	FSGVYLEKEVVEK	-266_27438	P40936	1	Mouse_09-2020	null	[MS,MS:1001208,SEQUEST,]	3.5e-3	null	ms_run[1]:scan=6390	2034.4	3	1526.81018	509.60821	K	I	212	225
PSM	SGRFVTVQTISGTGALR	-266_27454	P05202	1	Mouse_09-2020	null	[MS,MS:1001208,SEQUEST,]	4.0e-4	null	ms_run[1]:scan=6393	2035.3	3	1749.96128	583.99172	K	G	123	140
PSM	TYFPHFDVSHGSAQVK	-266_27465	Q91VB8	1	Mouse_09-2020	null	[MS,MS:1001208,SEQUEST,]	4.0e-4	null	ms_run[1]:scan=6395	2035.8	3	1819.87479	607.29692	K	H	42	58
PSM	IFNTNNLWISLGAVK	-266_53677	Q91ZJ5	1	Mouse_09-2020	null	[MS,MS:1001208,SEQUEST,]	1.3e-3	null	ms_run[1]:scan=11724	3631.0	2	1689.93425	845.46977	K	L	326	341
PSM	WLPQNDLLGHPK	-266_27401	Q63886	0	Mouse_09-2020	null	[MS,MS:1001208,SEQUEST,]	2.2e-2	null	ms_run[1]:scan=6381	2031.7	3	1417.75879	473.25774	K	R	356	368
PSM	WLPQNDLLGHPK	-266_27401	D3YUP6	0	Mouse_09-2020	null	[MS,MS:1001208,SEQUEST,]	2.2e-2	null	ms_run[1]:scan=6381	2031.7	3	1417.75879	473.25774	K	K	231	243
PSM	WLPQNDLLGHPK	-266_27401	Q8K169	0	Mouse_09-2020	null	[MS,MS:1001208,SEQUEST,]	2.2e-2	null	ms_run[1]:scan=6381	2031.7	3	1417.75879	473.25774	K	K	357	369
PSM	WLPQNDLLGHPK	-266_27401	K9J7B2	0	Mouse_09-2020	null	[MS,MS:1001208,SEQUEST,]	2.2e-2	null	ms_run[1]:scan=6381	2031.7	3	1417.75879	473.25774	K	R	352	364
PSM	LVINGKPITIFQERDPTNIK	-266_35627	A0A1D5RLD8	1	Mouse_09-2020	null	[MS,MS:1001208,SEQUEST,]	4.0e-4	null	ms_run[1]:scan=7953	2494.2	3	2296.30185	766.10563	K	G	65	85
PSM	VYGTVFHINQGNPFKLK	-266_35635	Q9DCY0	1	Mouse_09-2020	null	[MS,MS:1001208,SEQUEST,]	2.8e-2	null	ms_run[1]:scan=7954	2494.5	3	1962.05838	654.69138	K	L	27	44
PSM	NTVPWFPR	-266_35674	P16331	1	Mouse_09-2020	null	[MS,MS:1001208,SEQUEST,]	7.3e-3	null	ms_run[1]:scan=7963	2497.2	2	1016.53154	508.76925	K	I	116	124
PSM	GLETTATYDPKTQEFILNSPTVTSIK	-266_45182	Q9R0H0	1	Mouse_09-2020	null	[MS,MS:1001208,SEQUEST,]	4.0e-4	null	ms_run[1]:scan=9742	3021.0	3	2854.47965	952.16220	R	W	149	175
PSM	LFGYQPTIYYPK	-266_45213	Q8K4Z3	1	Mouse_09-2020	null	[MS,MS:1001208,SEQUEST,]	4.0e-4	null	ms_run[1]:scan=9749	3023.1	2	1489.77434	745.38993	K	P	127	139
PSM	ADPLGLEAEKDGVPVFKFPR	-266_45229	Q8R0Y6	1	Mouse_09-2020	null	[MS,MS:1001208,SEQUEST,]	4.0e-4	null	ms_run[1]:scan=9753	3024.3	3	2185.16416	729.05991	K	R	39	59
PSM	AIFASGSPFDPVTLPDGR	-266_51884	P06801	1	Mouse_09-2020	null	[MS,MS:1001208,SEQUEST,]	7.3e-4	null	ms_run[1]:scan=11313	3505.4	2	1846.93572	923.97033	R	L	428	446
PSM	LQFWTETLPR	-266_45265	Q63880	0	Mouse_09-2020	null	[MS,MS:1001208,SEQUEST,]	4.0e-4	null	ms_run[1]:scan=9761	3026.7	2	1290.68486	645.84569	R	I	544	554
PSM	LQFWTETLPR	-266_45265	Q8VCU1	0	Mouse_09-2020	null	[MS,MS:1001208,SEQUEST,]	4.0e-4	null	ms_run[1]:scan=9761	3026.7	2	1290.68486	645.84569	R	I	544	554
PSM	LTLSALIDGK	-266_45299	J3QMG3	1	Mouse_09-2020	null	[MS,MS:1001208,SEQUEST,]	7.3e-4	null	ms_run[1]:scan=9769	3029.1	2	1030.61443	515.81078	K	F	258	268
PSM	LTLSALLDGK	-266_45300	Q60932	1	Mouse_09-2020	null	[MS,MS:1001208,SEQUEST,]	7.3e-4	null	ms_run[1]:scan=9769	3029.1	2	1030.61443	515.81078	K	V	270	280
PSM	SSGPTSLFAVTVAPPGAR	-266_45341	Q8VEK3	1	Mouse_09-2020	null	[MS,MS:1001208,SEQUEST,]	4.0e-4	null	ms_run[1]:scan=9777	3031.5	2	1714.91301	857.95977	K	G	182	200
PSM	YALLLLLKYPDVTAK	-266_51876	Q64458	1	Mouse_09-2020	null	[MS,MS:1001208,SEQUEST,]	2.2e-2	null	ms_run[1]:scan=11312	3505.1	2	1721.02947	861.01602	R	Q	308	323
PSM	TFVQENVYDEFVERSVAR	-266_45411	P47738	1	Mouse_09-2020	null	[MS,MS:1001208,SEQUEST,]	7.3e-4	null	ms_run[1]:scan=9792	3036.0	3	2188.06949	730.02716	R	K	327	345
PSM	QGLLQPENPLLLK	-266_45435	Q64464	1	Mouse_09-2020	null	[MS,MS:1001208,SEQUEST,]	1.9e-3	null	ms_run[1]:scan=9796	3037.2	2	1462.86406	731.93503	K	V	480	493
PSM	YAVLYQPLFDK	-266_45444	Q8BSH9	1	Mouse_09-2020	null	[MS,MS:1001208,SEQUEST,]	4.0e-4	null	ms_run[1]:scan=9797	3037.5	2	1356.71953	678.86355	K	F	106	117
PSM	IFVEESVYDEFVKR	-266_45479	P24549	1	Mouse_09-2020	null	[MS,MS:1001208,SEQUEST,]	3.9e-2	null	ms_run[1]:scan=9805	3039.9	3	1759.89219	587.30156	R	V	309	323
PSM	ITSLAQLNAANHDAAIFPGGFGAAK	-266_45483	Q9D172	1	Mouse_09-2020	null	[MS,MS:1001208,SEQUEST,]	4.0e-4	null	ms_run[1]:scan=9806	3040.2	3	2455.27713	819.09580	K	L	115	140
PSM	AIQGWLKEGPSLTSPAQVLSR	-266_45523	Q8VC30	1	Mouse_09-2020	null	[MS,MS:1001208,SEQUEST,]	1.0e-3	null	ms_run[1]:scan=9814	3042.6	3	2238.22593	746.74621	K	S	414	435
PSM	FSAPLPPQPWEGVR	-266_45557	Q63880	0	Mouse_09-2020	null	[MS,MS:1001208,SEQUEST,]	1.0e-3	null	ms_run[1]:scan=9824	3045.6	2	1580.82427	790.91463	R	A	78	92
PSM	FSAPLPPQPWEGVR	-266_45557	Q8VCU1	0	Mouse_09-2020	null	[MS,MS:1001208,SEQUEST,]	1.0e-3	null	ms_run[1]:scan=9824	3045.6	2	1580.82427	790.91463	R	A	78	92
PSM	AAVAWEAGKPLSIEEIEVAPPK	-266_45573	P28474	1	Mouse_09-2020	null	[MS,MS:1001208,SEQUEST,]	7.3e-4	null	ms_run[1]:scan=9826	3046.2	3	2305.24802	769.08613	K	H	10	32
PSM	LVAIVDVIDQNR	-266_45175	Q9CR57	1	Mouse_09-2020	null	[MS,MS:1001208,SEQUEST,]	4.0e-4	null	ms_run[1]:scan=9741	3020.7	2	1354.77007	677.88808	K	L	24	36
PSM	KYVLGNPLTPGINQGPQIDKEQHDKILDLIESGK	-266_45581	P24549	1	Mouse_09-2020	null	[MS,MS:1001208,SEQUEST,]	1.3e-3	null	ms_run[1]:scan=9828	3046.8	5	3758.01527	752.40828	K	E	329	363
PSM	IIWELIK	-266_45157	O88844	1	Mouse_09-2020	null	[MS,MS:1001208,SEQUEST,]	7.3e-3	null	ms_run[1]:scan=9739	3020.1	2	914.57128	457.78912	R	K	21	28
PSM	STNGDTFLGGEDFDQALLR	-266_51906	P38647	1	Mouse_09-2020	null	[MS,MS:1001208,SEQUEST,]	1.4e-3	null	ms_run[1]:scan=11320	3507.5	2	2055.96489	1028.48453	K	I	266	285
PSM	VSLAVLNPYIK	-266_44879	Q9DB20	1	Mouse_09-2020	null	[MS,MS:1001208,SEQUEST,]	4.0e-4	null	ms_run[1]:scan=9685	3004.1	2	1216.73015	608.86863	K	T	74	85
PSM	GLFIIDDKGILR	-266_44899	P35700	1	Mouse_09-2020	null	[MS,MS:1001208,SEQUEST,]	4.0e-4	null	ms_run[1]:scan=9688	3005.0	2	1359.79900	680.40337	R	I	129	141
PSM	GLFIIDDKGILR	-266_44921	P35700	1	Mouse_09-2020	null	[MS,MS:1001208,SEQUEST,]	4.0e-4	null	ms_run[1]:scan=9694	3006.7	3	1359.80014	453.93801	R	I	129	141
PSM	SRVVGNPFDSRTEQGPQVDETQFKKILGYIK	-266_44946	P47738	1	Mouse_09-2020	null	[MS,MS:1001208,SEQUEST,]	1.0e-3	null	ms_run[1]:scan=9699	3008.2	6	3536.85436	590.31433	K	G	347	378
PSM	KYFDQVDISNGLDWSLDHK	-266_44959	Q64374	1	Mouse_09-2020	null	[MS,MS:1001208,SEQUEST,]	4.0e-4	null	ms_run[1]:scan=9703	3009.4	3	2280.09208	760.70256	K	F	145	164
PSM	YLNFVKGVVDSDDLPLNVSRETLQQHK	-266_44979	P08113	1	Mouse_09-2020	null	[MS,MS:1001208,SEQUEST,]	1.4e-3	null	ms_run[1]:scan=9706	3010.3	5	3114.62293	623.73019	K	L	429	456
PSM	NGVKITLPVDFVTADKFDENAK	-266_45013	P09411	1	Mouse_09-2020	null	[MS,MS:1001208,SEQUEST,]	1.3e-3	null	ms_run[1]:scan=9713	3012.3	4	2421.26674	606.07196	K	G	276	298
PSM	LSDGHFIPILGFGTYAPQEVPK	-266_51928	P70694	1	Mouse_09-2020	null	[MS,MS:1001208,SEQUEST,]	4.0e-4	null	ms_run[1]:scan=11325	3509.0	3	2386.24656	796.08624	R	K	10	32
PSM	SLRPGVAIADFVIFPPR	-266_51919	O09173	1	Mouse_09-2020	null	[MS,MS:1001208,SEQUEST,]	4.0e-4	null	ms_run[1]:scan=11323	3508.4	3	1855.05869	619.02447	K	G	305	322
PSM	LYTLVTYVPVTTFK	-266_51917	P62900	1	Mouse_09-2020	null	[MS,MS:1001208,SEQUEST,]	4.0e-4	null	ms_run[1]:scan=11322	3508.1	3	1644.92594	548.97976	K	L	102	116
PSM	YLNFVKGVVDSDDLPLNVSRETLQQHK	-266_45043	P08113	1	Mouse_09-2020	null	[MS,MS:1001208,SEQUEST,]	4.0e-4	null	ms_run[1]:scan=9718	3013.8	4	3114.62148	779.41092	K	L	429	456
PSM	NNREEQIISLFRDNFEK	-266_45047	Q99KR3	1	Mouse_09-2020	null	[MS,MS:1001208,SEQUEST,]	1.9e-3	null	ms_run[1]:scan=9719	3014.1	3	2152.07755	718.03090	R	F	218	235
PSM	DVVVSYYNFYK	-266_45066	P52840	1	Mouse_09-2020	null	[MS,MS:1001208,SEQUEST,]	4.0e-4	null	ms_run[1]:scan=9721	3014.7	2	1396.68010	698.84281	K	A	130	141
PSM	FTPGTFTNQIQAAFREPR	-266_45090	P14206	1	Mouse_09-2020	null	[MS,MS:1001208,SEQUEST,]	2.1e-3	null	ms_run[1]:scan=9726	3016.2	3	2081.05771	694.35695	R	L	103	121
PSM	EIIVTDYTPQNLQELQK	-266_45112	P40936	1	Mouse_09-2020	null	[MS,MS:1001208,SEQUEST,]	4.0e-4	null	ms_run[1]:scan=9732	3018.0	2	2032.06389	1016.53349	R	L	81	98
PSM	ADPLGLEAEKDGVPVFKFPR	-266_45125	Q8R0Y6	1	Mouse_09-2020	null	[MS,MS:1001208,SEQUEST,]	3.6e-3	null	ms_run[1]:scan=9734	3018.6	4	2185.16713	547.04675	K	R	39	59
PSM	YDLDFKSPDDPSRYITPDQLADLYK	-266_51910	P17182	1	Mouse_09-2020	null	[MS,MS:1001208,SEQUEST,]	4.0e-4	null	ms_run[1]:scan=11321	3507.8	4	2975.43447	744.61318	K	F	257	282
PSM	LYTLVTYVPVTTFK	-266_51902	P62900	1	Mouse_09-2020	null	[MS,MS:1001208,SEQUEST,]	1.4e-2	null	ms_run[1]:scan=11319	3507.2	2	1644.92644	822.96600	K	L	102	116
PSM	TLVYGGIFLYPANK	-266_51860	Q9QXD6	1	Mouse_09-2020	null	[MS,MS:1001208,SEQUEST,]	2.1e-3	null	ms_run[1]:scan=11308	3503.9	2	1555.85356	778.42958	R	S	256	270
PSM	DFSAFFQK	-266_45612	Q9Z2I0	1	Mouse_09-2020	null	[MS,MS:1001208,SEQUEST,]	4.1e-3	null	ms_run[1]:scan=9833	3048.3	2	989.47289	495.23999	K	R	284	292
PSM	TIILYDTNLPDVSAK	-266_45649	E9Q1Q9	1	Mouse_09-2020	null	[MS,MS:1001208,SEQUEST,]	1.3e-3	null	ms_run[1]:scan=9842	3051.0	2	1662.89714	831.95108	R	F	154	169
PSM	NIYSLTPLLGQR	-266_46407	E9PWK1	1	Mouse_09-2020	null	[MS,MS:1001208,SEQUEST,]	4.0e-4	null	ms_run[1]:scan=9986	3093.5	2	1374.77361	687.89063	K	G	242	254
PSM	LLDEVFFSEK	-266_46438	Q9R1P0	1	Mouse_09-2020	null	[MS,MS:1001208,SEQUEST,]	4.0e-4	null	ms_run[1]:scan=9991	3095.0	2	1226.62993	613.81880	K	Y	55	65
PSM	VFDYSEYWEGAR	-266_46445	G5E8R3	1	Mouse_09-2020	null	[MS,MS:1001208,SEQUEST,]	1.4e-3	null	ms_run[1]:scan=9992	3095.3	2	1521.66496	761.33588	R	L	831	843
PSM	VFGFSLITNK	-266_46490	Q543K9	1	Mouse_09-2020	null	[MS,MS:1001208,SEQUEST,]	4.0e-4	null	ms_run[1]:scan=10001	3097.9	2	1125.63030	563.31877	R	V	235	245
PSM	TFVQENVYDEFVER	-266_46531	P47738	1	Mouse_09-2020	null	[MS,MS:1001208,SEQUEST,]	4.0e-4	null	ms_run[1]:scan=10011	3100.9	2	1774.82878	887.91777	R	V	327	341
PSM	FGIGILGLR	-266_51771	G3X8X3	1	Mouse_09-2020	null	[MS,MS:1001208,SEQUEST,]	4.2e-2	null	ms_run[1]:scan=11291	3498.8	2	945.58745	473.29764	R	S	3	12
PSM	YALLLLLKYPDVTAK	-266_51756	Q64458	1	Mouse_09-2020	null	[MS,MS:1001208,SEQUEST,]	4.0e-4	null	ms_run[1]:scan=11286	3497.3	3	1721.02604	574.34644	R	Q	308	323
PSM	DVDLEFLAK	-266_46562	Q01853	1	Mouse_09-2020	null	[MS,MS:1001208,SEQUEST,]	7.3e-4	null	ms_run[1]:scan=10017	3102.7	2	1049.55242	525.27931	K	T	669	678
PSM	LFQLPTPPLSR	-266_46597	D3Z5Y5	1	Mouse_09-2020	null	[MS,MS:1001208,SEQUEST,]	2.7e-2	null	ms_run[1]:scan=10026	3105.4	2	1268.73699	634.87171	K	Q	35	46
PSM	DFLAGGVAAAISKTAVAPIER	-266_51741	P51881	1	Mouse_09-2020	null	[MS,MS:1001208,SEQUEST,]	4.0e-4	null	ms_run[1]:scan=11283	3496.4	3	2057.14048	686.38451	K	K	11	32
PSM	VAVDAPVSSVALRQLGGYVATIGTK	-266_51734	Q64374	1	Mouse_09-2020	null	[MS,MS:1001208,SEQUEST,]	4.0e-4	null	ms_run[1]:scan=11282	3496.1	3	2472.38321	824.79887	R	C	52	77
PSM	LGILDVVVK	-266_46722	Q9DBM2	1	Mouse_09-2020	null	[MS,MS:1001208,SEQUEST,]	4.0e-4	null	ms_run[1]:scan=10050	3112.6	2	955.61888	478.31296	K	D	164	173
PSM	IAEVGGVPYLLPLVNKK	-266_46726	A0A1L1SSF8	1	Mouse_09-2020	null	[MS,MS:1001208,SEQUEST,]	1.4e-3	null	ms_run[1]:scan=10051	3112.9	3	1810.08396	604.03275	R	V	26	43
PSM	ILFIFIDSDHTDNQR	-266_46772	P09103	1	Mouse_09-2020	null	[MS,MS:1001208,SEQUEST,]	4.0e-4	null	ms_run[1]:scan=10061	3115.9	3	1833.91349	611.97585	K	L	288	303
PSM	ALESPERPFLAILGGAK	-266_46789	P09411	1	Mouse_09-2020	null	[MS,MS:1001208,SEQUEST,]	4.0e-4	null	ms_run[1]:scan=10064	3116.8	3	1768.99619	590.33672	K	A	200	217
PSM	LLVVYPWTQR	-266_46817	A8DUK4	1	Mouse_09-2020	null	[MS,MS:1001208,SEQUEST,]	4.0e-4	null	ms_run[1]:scan=10072	3119.2	2	1274.72759	637.86642	R	F	32	42
PSM	LSDGHFIPILGFGTYAPQEVPKSK	-266_46393	P70694	1	Mouse_09-2020	null	[MS,MS:1001208,SEQUEST,]	4.0e-4	null	ms_run[1]:scan=9984	3092.9	4	2601.37050	651.09824	R	T	10	34
PSM	QAQIEVVPSASALIIK	-266_46321	P35979	1	Mouse_09-2020	null	[MS,MS:1001208,SEQUEST,]	1.9e-3	null	ms_run[1]:scan=9969	3088.5	2	1666.97392	833.99054	R	L	68	84
PSM	LDNASAFQGAVISPHYDSLLVK	-266_46237	G5E8R3	1	Mouse_09-2020	null	[MS,MS:1001208,SEQUEST,]	4.0e-4	null	ms_run[1]:scan=9950	3082.9	3	2345.21354	782.40938	R	I	407	429
PSM	LLVVYPWTQR	-266_51794	A8DUK4	1	Mouse_09-2020	null	[MS,MS:1001208,SEQUEST,]	6.5e-3	null	ms_run[1]:scan=11295	3500.0	2	1274.72624	637.86642	R	F	32	42
PSM	QFLPFLQR	-266_45660	Q78PY7	1	Mouse_09-2020	null	[MS,MS:1001208,SEQUEST,]	2.1e-3	null	ms_run[1]:scan=9845	3051.9	2	1048.59429	524.80055	K	G	516	524
PSM	KEGGLGPLNIPLLADVTK	-266_51854	Q61171	1	Mouse_09-2020	null	[MS,MS:1001208,SEQUEST,]	4.0e-4	null	ms_run[1]:scan=11307	3503.6	3	1835.06449	612.35941	R	L	92	110
PSM	FYGPEGPYGVFAGR	-266_45690	O55022	1	Mouse_09-2020	null	[MS,MS:1001208,SEQUEST,]	7.3e-4	null	ms_run[1]:scan=9851	3053.7	2	1516.72429	758.86461	K	A	106	120
PSM	AILDDLLK	-266_45734	D3Z041	1	Mouse_09-2020	null	[MS,MS:1001208,SEQUEST,]	2.2e-2	null	ms_run[1]:scan=9859	3056.1	2	900.54033	450.77367	K	G	634	642
PSM	LYTLVTYVPVTTFK	-266_51850	P62900	1	Mouse_09-2020	null	[MS,MS:1001208,SEQUEST,]	4.0e-4	null	ms_run[1]:scan=11306	3503.3	2	1644.92681	822.96600	K	L	102	116
PSM	LLVVYPWTQR	-266_45773	A8DUK4	1	Mouse_09-2020	null	[MS,MS:1001208,SEQUEST,]	4.0e-4	null	ms_run[1]:scan=9866	3058.2	2	1274.72661	637.86642	R	F	32	42
PSM	YLTVAAIFR	-266_45810	Q7TMM9	1	Mouse_09-2020	null	[MS,MS:1001208,SEQUEST,]	4.0e-4	null	ms_run[1]:scan=9871	3059.6	2	1053.60784	527.30821	R	R	310	319
PSM	GLVYETSVLDPDEGIRFR	-266_45835	Q9CZU6	1	Mouse_09-2020	null	[MS,MS:1001208,SEQUEST,]	4.0e-4	null	ms_run[1]:scan=9876	3061.1	3	2066.05570	689.35662	K	Y	77	95
PSM	DDGSWEVIEGYR	-266_44865	P26443	1	Mouse_09-2020	null	[MS,MS:1001208,SEQUEST,]	4.0e-4	null	ms_run[1]:scan=9682	3003.2	2	1425.62920	713.31769	R	Q	125	137
PSM	VDFPQDQLATLTGR	-266_45867	P08249	1	Mouse_09-2020	null	[MS,MS:1001208,SEQUEST,]	4.0e-4	null	ms_run[1]:scan=9880	3062.3	2	1560.80315	780.90446	K	Q	216	230
PSM	SLFSSAENEPPVPLVGNWRPPQPVKGR	-266_45954	P16015	1	Mouse_09-2020	null	[MS,MS:1001208,SEQUEST,]	4.0e-4	null	ms_run[1]:scan=9898	3067.6	4	2958.56264	740.39507	R	V	227	254
PSM	LYFEELSLER	-266_45974	Q8C196	1	Mouse_09-2020	null	[MS,MS:1001208,SEQUEST,]	4.0e-4	null	ms_run[1]:scan=9901	3068.5	2	1298.66289	649.83499	K	L	1030	1040
PSM	GLSSLLYGSIPK	-266_45997	Q8JZU2	1	Mouse_09-2020	null	[MS,MS:1001208,SEQUEST,]	4.0e-4	null	ms_run[1]:scan=9905	3069.7	2	1234.70415	617.85572	R	A	86	98
PSM	FTDVSYPIIISPAR	-266_46016	G3X982	1	Mouse_09-2020	null	[MS,MS:1001208,SEQUEST,]	7.3e-4	null	ms_run[1]:scan=9910	3071.2	2	1578.85381	789.92995	K	L	277	291
PSM	DGVANVSIEDRVISLSGEHSIIGR	-266_46055	P08228	1	Mouse_09-2020	null	[MS,MS:1001208,SEQUEST,]	4.0e-4	null	ms_run[1]:scan=9918	3073.5	4	2523.31679	631.58450	K	M	93	117
PSM	RLPTLEQPIIPSDYVAIK	-266_46141	Q8C196	1	Mouse_09-2020	null	[MS,MS:1001208,SEQUEST,]	4.0e-4	null	ms_run[1]:scan=9933	3077.9	3	2053.16947	685.06125	K	P	1292	1310
PSM	DFTPSGIAGAFR	-266_46159	F8WHP8	1	Mouse_09-2020	null	[MS,MS:1001208,SEQUEST,]	4.0e-4	null	ms_run[1]:scan=9936	3078.8	2	1238.61675	619.81184	R	G	16	28
PSM	VYGPVYTLYLGR	-266_46187	Q6XVG2	0	Mouse_09-2020	null	[MS,MS:1001208,SEQUEST,]	4.0e-4	null	ms_run[1]:scan=9942	3080.6	2	1400.75664	700.88227	R	P	60	72
PSM	VYGPVYTLYLGR	-266_46187	Q91X77	0	Mouse_09-2020	null	[MS,MS:1001208,SEQUEST,]	4.0e-4	null	ms_run[1]:scan=9942	3080.6	2	1400.75664	700.88227	K	P	60	72
PSM	GDILQIMSQDDVTWWQAK	-266_45934	A0A3Q4EH71	1	Mouse_09-2020	null	[MS,MS:1001208,SEQUEST,]	2.4e-2	null	ms_run[1]:scan=9894	3066.5	3	2134.02683	712.01397	K	E	259	277
PSM	FLTEELSLDQDRIVIR	-266_46825	G3UYJ7	0	Mouse_09-2020	null	[MS,MS:1001208,SEQUEST,]	4.0e-4	null	ms_run[1]:scan=10073	3119.5	3	1947.05582	649.68971	K	F	223	239
PSM	FLTEELSLDQDRIVIR	-266_46825	O35215	0	Mouse_09-2020	null	[MS,MS:1001208,SEQUEST,]	4.0e-4	null	ms_run[1]:scan=10073	3119.5	3	1947.05582	649.68971	K	F	84	100
PSM	IQASVATNPIITPVAQENQ	-266_44822	P08226	1	Mouse_09-2020	null	[MS,MS:1001208,SEQUEST,]	7.3e-3	null	ms_run[1]:scan=9674	3000.8	2	1994.06072	997.53129	K	0	293	312
PSM	DFLAGGVAAAISK	-266_44809	P51881	1	Mouse_09-2020	null	[MS,MS:1001208,SEQUEST,]	4.0e-4	null	ms_run[1]:scan=9672	3000.2	2	1219.66899	610.33770	K	A	11	24
PSM	LYSEFLGKQPWFAGNK	-266_43655	D3YX76	1	Mouse_09-2020	null	[MS,MS:1001208,SEQUEST,]	4.0e-4	null	ms_run[1]:scan=9462	2938.2	3	1884.96512	628.99295	K	T	103	119
PSM	AGIPVFAWK	-266_43663	P50247	1	Mouse_09-2020	null	[MS,MS:1001208,SEQUEST,]	4.0e-4	null	ms_run[1]:scan=9464	2938.8	2	988.56218	494.78437	K	E	95	104
PSM	FSVLVPLLAR	-266_52100	Q99P30	1	Mouse_09-2020	null	[MS,MS:1001208,SEQUEST,]	4.0e-4	null	ms_run[1]:scan=11363	3520.4	2	1114.69878	557.85278	K	G	40	50
PSM	QHLLPDLSSQL	-266_43675	Q91X34	1	Mouse_09-2020	null	[MS,MS:1001208,SEQUEST,]	1.0e-3	null	ms_run[1]:scan=9466	2939.4	2	1250.67473	625.84060	K	0	410	421
PSM	QLAPIWDKLGETYKDHENIIIAK	-266_43681	P09103	1	Mouse_09-2020	null	[MS,MS:1001208,SEQUEST,]	7.3e-3	null	ms_run[1]:scan=9467	2939.7	5	2695.44660	539.89490	K	D	404	427
PSM	TIQNLASIQSFQIK	-266_43720	Q91XE0	1	Mouse_09-2020	null	[MS,MS:1001208,SEQUEST,]	4.0e-4	null	ms_run[1]:scan=9476	2942.4	3	1590.88602	530.96651	K	S	114	128
PSM	GQNILDGGAPFYTTYK	-266_43726	O09174	1	Mouse_09-2020	null	[MS,MS:1001208,SEQUEST,]	4.0e-4	null	ms_run[1]:scan=9477	2942.7	2	1744.85649	872.93068	R	A	208	224
PSM	ARFEELNADLFRGTLDPVEK	-266_43731	P63017	1	Mouse_09-2020	null	[MS,MS:1001208,SEQUEST,]	2.1e-3	null	ms_run[1]:scan=9478	2943.0	3	2320.19492	774.06925	R	L	300	320
PSM	LRSLFSSAENEPPVPLVGNWRPPQPVKGR	-266_43765	P16015	1	Mouse_09-2020	null	[MS,MS:1001208,SEQUEST,]	1.9e-3	null	ms_run[1]:scan=9483	2944.4	5	3227.74274	646.35455	K	V	225	254
PSM	VELVPPTPAEIPTAIQSVKK	-266_43780	Q9CPQ8	1	Mouse_09-2020	null	[MS,MS:1001208,SEQUEST,]	1.8e-2	null	ms_run[1]:scan=9485	2945.0	3	2117.22324	706.41206	K	I	36	56
PSM	AAATFNPELITHILDGSPENTR	-266_52018	Q9R0H0	1	Mouse_09-2020	null	[MS,MS:1001208,SEQUEST,]	4.0e-4	null	ms_run[1]:scan=11345	3515.0	3	2367.19388	789.73616	R	R	10	32
PSM	LISWYDNEYGYSNR	-266_43796	A0A1D5RLD8	1	Mouse_09-2020	null	[MS,MS:1001208,SEQUEST,]	7.3e-4	null	ms_run[1]:scan=9488	2945.9	2	1779.79936	890.40228	K	V	308	322
PSM	TIQNLASIQSFQIK	-266_43816	Q91XE0	1	Mouse_09-2020	null	[MS,MS:1001208,SEQUEST,]	4.0e-4	null	ms_run[1]:scan=9493	2947.4	2	1590.88640	795.94613	K	S	114	128
PSM	GLSPIWAINSPATAEVIR	-266_51996	G3X982	1	Mouse_09-2020	null	[MS,MS:1001208,SEQUEST,]	4.0e-4	null	ms_run[1]:scan=11340	3513.6	2	1895.03960	948.02290	R	A	1291	1309
PSM	LLLINNAATLGDVSK	-266_43834	Q64105	1	Mouse_09-2020	null	[MS,MS:1001208,SEQUEST,]	4.0e-4	null	ms_run[1]:scan=9496	2948.3	2	1541.89189	771.44851	R	F	96	111
PSM	QAGIAQLYGIAGSTNVTGDQVK	-266_43847	Q9QXD6	1	Mouse_09-2020	null	[MS,MS:1001208,SEQUEST,]	4.0e-4	null	ms_run[1]:scan=9498	2948.8	3	2191.11618	731.04996	R	L	51	73
PSM	FLIDGFPR	-266_43878	Q9DBP5	1	Mouse_09-2020	null	[MS,MS:1001208,SEQUEST,]	1.3e-3	null	ms_run[1]:scan=9504	2950.6	2	964.52519	482.76618	K	Q	89	97
PSM	LLRYESSALPAGQLTSLPDYASR	-266_43622	Q9CQN1	1	Mouse_09-2020	null	[MS,MS:1001208,SEQUEST,]	4.0e-4	null	ms_run[1]:scan=9458	2937.1	3	2508.31144	836.77461	K	Q	469	492
PSM	AVSNVIASLIYAR	-266_51985	A0A0R4IZY2	1	Mouse_09-2020	null	[MS,MS:1001208,SEQUEST,]	4.0e-4	null	ms_run[1]:scan=11338	3513.0	2	1376.78948	688.89845	K	F	184	197
PSM	GIHVEIPGAQAESLGPLQVAR	-266_43600	Q9DCW4	1	Mouse_09-2020	null	[MS,MS:1001208,SEQUEST,]	4.0e-4	null	ms_run[1]:scan=9454	2935.9	3	2142.16806	714.72704	R	L	86	107
PSM	ANATEFGLASGVFTR	-266_43544	Q8R0Y6	1	Mouse_09-2020	null	[MS,MS:1001208,SEQUEST,]	4.0e-4	null	ms_run[1]:scan=9443	2932.6	2	1540.77568	770.89135	R	I	827	842
PSM	NYPEGHQAAAVLPVLDLAQR	-266_43235	Q9D6J6	1	Mouse_09-2020	null	[MS,MS:1001208,SEQUEST,]	4.0e-4	null	ms_run[1]:scan=9387	2916.1	3	2162.13333	721.38328	K	N	68	88
PSM	IHFPLATYAPVISAEK	-266_43255	P05214	0	Mouse_09-2020	null	[MS,MS:1001208,SEQUEST,]	4.0e-4	null	ms_run[1]:scan=9392	2917.6	3	1756.96488	586.32593	R	Y	265	281
PSM	IHFPLATYAPVISAEK	-266_43255	A0A0A0MQA5	0	Mouse_09-2020	null	[MS,MS:1001208,SEQUEST,]	4.0e-4	null	ms_run[1]:scan=9392	2917.6	3	1756.96488	586.32593	R	Y	294	310
PSM	FENAFLSHVISQHQSLLGNIRSDGK	-266_43292	Q03265	1	Mouse_09-2020	null	[MS,MS:1001208,SEQUEST,]	4.0e-4	null	ms_run[1]:scan=9400	2920.0	4	2797.44179	700.11496	K	S	507	532
PSM	LFDATLTQYVK	-266_43310	A3KMP2	1	Mouse_09-2020	null	[MS,MS:1001208,SEQUEST,]	4.0e-4	null	ms_run[1]:scan=9403	2920.9	2	1298.69939	649.85318	K	T	26	37
PSM	ALYGDTLVTGFAR	-266_43343	Q3ULD5	1	Mouse_09-2020	null	[MS,MS:1001208,SEQUEST,]	1.9e-3	null	ms_run[1]:scan=9408	2922.3	2	1383.72832	692.36698	K	F	349	362
PSM	SFSTVPYIVGINK	-266_43389	Q8VCT4	1	Mouse_09-2020	null	[MS,MS:1001208,SEQUEST,]	4.0e-4	null	ms_run[1]:scan=9417	2925.0	2	1424.77886	712.89283	K	E	339	352
PSM	AIPIVGQVLER	-266_43404	O08601	1	Mouse_09-2020	null	[MS,MS:1001208,SEQUEST,]	4.0e-4	null	ms_run[1]:scan=9419	2925.6	2	1194.72063	597.86388	K	C	286	297
PSM	ALALAQEILPQAPIAVR	-266_52137	F6YTG0	1	Mouse_09-2020	null	[MS,MS:1001208,SEQUEST,]	1.0e-3	null	ms_run[1]:scan=11372	3523.1	2	1774.05962	887.53290	R	G	134	151
PSM	SGSLAVDNADPILKIPFASIASK	-266_52128	A0A0G2JGI9	1	Mouse_09-2020	null	[MS,MS:1001208,SEQUEST,]	4.0e-4	null	ms_run[1]:scan=11369	3522.2	3	2314.26615	772.09328	K	T	876	899
PSM	GLYPAPLKIIDAVK	-266_43423	Q8BMS1	1	Mouse_09-2020	null	[MS,MS:1001208,SEQUEST,]	4.8e-2	null	ms_run[1]:scan=9422	2926.4	3	1497.90406	499.97283	K	G	296	310
PSM	NVATEALGALEAR	-266_43426	Q9JM62	1	Mouse_09-2020	null	[MS,MS:1001208,SEQUEST,]	4.0e-4	null	ms_run[1]:scan=9423	2926.7	2	1314.70195	657.85424	K	G	16	29
PSM	SSGLPITSAVDLEDAAK	-266_43447	Q9Z2I8	1	Mouse_09-2020	null	[MS,MS:1001208,SEQUEST,]	4.0e-4	null	ms_run[1]:scan=9427	2927.9	2	1673.86296	837.43325	K	A	408	425
PSM	FENAFLSHVISQHQSLLGNIRSDGK	-266_43482	Q03265	1	Mouse_09-2020	null	[MS,MS:1001208,SEQUEST,]	1.3e-3	null	ms_run[1]:scan=9432	2929.4	5	2797.44093	560.29342	K	S	507	532
PSM	ATEIGGILVNTPEDPNLSK	-266_43498	P34914	1	Mouse_09-2020	null	[MS,MS:1001208,SEQUEST,]	1.4e-3	null	ms_run[1]:scan=9435	2930.3	2	1968.03288	984.51784	K	T	421	440
PSM	FDFVLQYLNK	-266_52112	Q571F8	1	Mouse_09-2020	null	[MS,MS:1001208,SEQUEST,]	4.0e-4	null	ms_run[1]:scan=11365	3521.0	2	1286.67900	643.84261	K	A	288	298
PSM	AIVAIENPADVSVISSR	-266_43531	P14206	1	Mouse_09-2020	null	[MS,MS:1001208,SEQUEST,]	4.0e-4	null	ms_run[1]:scan=9441	2932.1	2	1740.95000	870.97816	R	T	64	81
PSM	YVRPGGGFEPNFTLFEK	-266_43537	P11352	1	Mouse_09-2020	null	[MS,MS:1001208,SEQUEST,]	4.0e-4	null	ms_run[1]:scan=9442	2932.3	3	1957.98209	653.33174	K	E	96	113
PSM	QYALDRIQFGVPLAR	-266_43567	A0A0A0MQ68	1	Mouse_09-2020	null	[MS,MS:1001208,SEQUEST,]	4.0e-4	null	ms_run[1]:scan=9448	2934.1	3	1746.96512	582.99317	R	Q	323	338
PSM	FSLYFLAYEDKNDIPKDK	-266_43903	Q9CPU0	1	Mouse_09-2020	null	[MS,MS:1001208,SEQUEST,]	4.0e-4	null	ms_run[1]:scan=9508	2951.8	4	2206.10732	552.28212	K	E	68	86
PSM	HANLLVGSPSALADQTTEQQLLEASK	-266_43919	Q9DCQ2	1	Mouse_09-2020	null	[MS,MS:1001208,SEQUEST,]	1.0e-3	null	ms_run[1]:scan=9510	2952.3	3	2721.40683	907.80664	R	W	94	120
PSM	LILPGLISSR	-266_43993	P17563	1	Mouse_09-2020	null	[MS,MS:1001208,SEQUEST,]	4.0e-4	null	ms_run[1]:scan=9523	2956.2	2	1068.67851	534.84242	K	Y	94	104
PSM	FEDGDLTLYQSNAILRHLGR	-266_44478	P19157	1	Mouse_09-2020	null	[MS,MS:1001208,SEQUEST,]	4.0e-4	null	ms_run[1]:scan=9610	2981.8	3	2318.18918	773.40111	K	L	56	76
PSM	GFGFVDFNSEEDAK	-266_44484	P09405	1	Mouse_09-2020	null	[MS,MS:1001208,SEQUEST,]	4.0e-4	null	ms_run[1]:scan=9611	2982.1	2	1561.68205	781.34390	K	A	608	622
PSM	SITTIIDTFHQYSR	-266_44512	P31725	1	Mouse_09-2020	null	[MS,MS:1001208,SEQUEST,]	7.3e-4	null	ms_run[1]:scan=9616	2983.6	3	1681.85611	561.28965	R	E	12	26
PSM	LSDLLDWR	-266_44526	Q8VCB3	1	Mouse_09-2020	null	[MS,MS:1001208,SEQUEST,]	1.0e-3	null	ms_run[1]:scan=9618	2984.2	2	1017.53667	509.27182	R	L	592	600
PSM	SSFFVNGLTLGGQK	-266_44610	Q5SX49	1	Mouse_09-2020	null	[MS,MS:1001208,SEQUEST,]	4.0e-4	null	ms_run[1]:scan=9633	2988.6	2	1454.76445	727.88554	R	S	57	71
PSM	KYSQFINFPIYVWSSK	-266_51948	P08113	1	Mouse_09-2020	null	[MS,MS:1001208,SEQUEST,]	4.0e-4	null	ms_run[1]:scan=11330	3510.5	3	2007.03843	669.68400	R	E	270	286
PSM	LYTLVTYVPVTTFK	-266_51944	P62900	1	Mouse_09-2020	null	[MS,MS:1001208,SEQUEST,]	2.2e-2	null	ms_run[1]:scan=11329	3510.3	2	1644.92668	822.96600	K	L	102	116
PSM	ILPNVPEVEDSTDFFK	-266_51939	Q8R0Y6	1	Mouse_09-2020	null	[MS,MS:1001208,SEQUEST,]	1.4e-3	null	ms_run[1]:scan=11327	3509.6	2	1849.92595	925.46455	R	G	334	350
PSM	YSNFVSFPLYLNGK	-266_51935	Q9CQN1	1	Mouse_09-2020	null	[MS,MS:1001208,SEQUEST,]	4.0e-4	null	ms_run[1]:scan=11326	3509.3	2	1648.83879	824.92212	K	I	279	293
PSM	ISVNDFIIK	-266_44636	Q8BMF4	1	Mouse_09-2020	null	[MS,MS:1001208,SEQUEST,]	1.4e-3	null	ms_run[1]:scan=9638	2990.1	2	1048.60307	524.80550	K	S	469	478
PSM	DLEIRIPVVVR	-266_44660	Q9Z2I9	1	Mouse_09-2020	null	[MS,MS:1001208,SEQUEST,]	4.0e-4	null	ms_run[1]:scan=9643	2991.6	3	1308.80060	436.93812	K	Q	397	408
PSM	FTVTPSTTQVVGILK	-266_44667	P47754	1	Mouse_09-2020	null	[MS,MS:1001208,SEQUEST,]	5.4e-3	null	ms_run[1]:scan=9644	2991.9	2	1590.91228	795.95871	K	Q	179	194
PSM	KYVLGNPLTPGINQGPQIDKEQHDKILDLIESGK	-266_44731	P24549	1	Mouse_09-2020	null	[MS,MS:1001208,SEQUEST,]	4.0e-4	null	ms_run[1]:scan=9655	2995.2	4	3758.01650	940.25854	K	E	329	363
PSM	VVLDDKDYFLFR	-266_44740	Q64433	1	Mouse_09-2020	null	[MS,MS:1001208,SEQUEST,]	4.0e-4	null	ms_run[1]:scan=9656	2995.4	3	1529.79975	510.60480	K	S	81	93
PSM	NSYLEVLLK	-266_44742	Q3TML0	1	Mouse_09-2020	null	[MS,MS:1001208,SEQUEST,]	4.0e-4	null	ms_run[1]:scan=9657	2995.8	2	1078.61406	539.81078	R	A	319	328
PSM	KYVLGNPLTPGINQGPQIDKEQHDKILDLIESGK	-266_44782	P24549	1	Mouse_09-2020	null	[MS,MS:1001208,SEQUEST,]	4.0e-4	null	ms_run[1]:scan=9666	2998.4	6	3758.01208	627.17478	K	E	329	363
PSM	SRVVGNPFDSRTEQGPQVDETQFKKILGYIK	-266_44804	P47738	1	Mouse_09-2020	null	[MS,MS:1001208,SEQUEST,]	4.0e-4	null	ms_run[1]:scan=9670	2999.6	5	3536.85102	708.17574	K	G	347	378
PSM	FSAPLPPQPWEGVR	-266_44461	Q63880	0	Mouse_09-2020	null	[MS,MS:1001208,SEQUEST,]	1.9e-3	null	ms_run[1]:scan=9607	2981.0	2	1580.82378	790.91463	R	A	78	92
PSM	FSAPLPPQPWEGVR	-266_44461	Q8VCU1	0	Mouse_09-2020	null	[MS,MS:1001208,SEQUEST,]	1.9e-3	null	ms_run[1]:scan=9607	2981.0	2	1580.82378	790.91463	R	A	78	92
PSM	VALQHNLGLGGAVVVTLYR	-266_44409	P32020	1	Mouse_09-2020	null	[MS,MS:1001208,SEQUEST,]	4.0e-4	null	ms_run[1]:scan=9598	2978.3	3	1980.13785	660.71782	K	G	386	405
PSM	LSNIFVIGKGNKPWISLPR	-266_44401	P62702	1	Mouse_09-2020	null	[MS,MS:1001208,SEQUEST,]	3.9e-3	null	ms_run[1]:scan=9597	2978.0	4	2139.24380	535.56638	R	K	222	241
PSM	FEPFSNKGQTLVVQFTVK	-266_44392	P14211	1	Mouse_09-2020	null	[MS,MS:1001208,SEQUEST,]	4.0e-4	null	ms_run[1]:scan=9594	2977.1	3	2069.10788	690.37372	K	E	81	99
PSM	QAGIAQLYGIAGSTNVTGDQVK	-266_44032	Q9QXD6	1	Mouse_09-2020	null	[MS,MS:1001208,SEQUEST,]	1.0e-3	null	ms_run[1]:scan=9529	2958.0	2	2191.13945	1096.07131	R	L	51	73
PSM	KILESDRKEPLFGISTGNIITGLAAGAK	-266_44155	Q8C196	1	Mouse_09-2020	null	[MS,MS:1001208,SEQUEST,]	4.0e-4	null	ms_run[1]:scan=9551	2964.4	4	2899.63100	725.66174	K	Y	280	308
PSM	HNQLPLVIEFTEQTAPK	-266_44168	P09103	1	Mouse_09-2020	null	[MS,MS:1001208,SEQUEST,]	4.0e-4	null	ms_run[1]:scan=9553	2965.0	3	1965.04612	655.68619	K	F	233	250
PSM	LGEYGFQNAILVR	-266_44215	P07724	1	Mouse_09-2020	null	[MS,MS:1001208,SEQUEST,]	4.0e-4	null	ms_run[1]:scan=9561	2967.4	2	1479.79692	740.40136	K	T	422	435
PSM	DAILFPSFIHSQK	-266_44227	P24270	1	Mouse_09-2020	null	[MS,MS:1001208,SEQUEST,]	1.3e-3	null	ms_run[1]:scan=9563	2968.0	2	1502.80144	751.90373	R	N	157	170
PSM	VLEALLPLK	-266_44232	P19096	1	Mouse_09-2020	null	[MS,MS:1001208,SEQUEST,]	1.9e-3	null	ms_run[1]:scan=9564	2968.3	2	995.65056	498.32861	K	L	2376	2385
PSM	FSARPSTIELIPFIIEK	-266_51961	Q9QXE0	1	Mouse_09-2020	null	[MS,MS:1001208,SEQUEST,]	4.0e-4	null	ms_run[1]:scan=11332	3511.1	3	1961.11191	654.37506	K	V	140	157
PSM	GRAIFASGSPFDPVTLPDGR	-266_44249	P06801	1	Mouse_09-2020	null	[MS,MS:1001208,SEQUEST,]	4.0e-4	null	ms_run[1]:scan=9566	2968.8	3	2060.05991	687.35684	K	L	426	446
PSM	NIPGITLLNVSK	-266_44817	Q9D8E6	1	Mouse_09-2020	null	[MS,MS:1001208,SEQUEST,]	4.0e-4	null	ms_run[1]:scan=9673	3000.5	2	1268.75835	634.88227	R	N	223	235
PSM	YLAPTILTDVDPNSK	-266_44271	B1AV77	1	Mouse_09-2020	null	[MS,MS:1001208,SEQUEST,]	4.0e-4	null	ms_run[1]:scan=9569	2969.7	2	1646.86675	823.93543	R	M	312	327
PSM	KILESDRKEPLFGISTGNIITGLAAGAK	-266_44281	Q8C196	1	Mouse_09-2020	null	[MS,MS:1001208,SEQUEST,]	1.0e-3	null	ms_run[1]:scan=9572	2970.6	5	2899.62598	580.73085	K	Y	280	308
PSM	FYGPEGPYGVFAGR	-266_44289	O55022	1	Mouse_09-2020	null	[MS,MS:1001208,SEQUEST,]	4.0e-4	null	ms_run[1]:scan=9573	2970.9	2	1516.72295	758.86461	K	A	106	120
PSM	FVEGLPINDFSR	-266_44306	P14152	1	Mouse_09-2020	null	[MS,MS:1001208,SEQUEST,]	4.0e-4	null	ms_run[1]:scan=9577	2972.1	2	1393.71160	697.35916	K	K	299	311
PSM	QYKIPDWFLNR	-266_44309	P62270	1	Mouse_09-2020	null	[MS,MS:1001208,SEQUEST,]	4.0e-4	null	ms_run[1]:scan=9578	2972.4	3	1479.77469	493.92962	R	K	76	87
PSM	VNLAELFK	-266_44327	G3UZJ4	1	Mouse_09-2020	null	[MS,MS:1001208,SEQUEST,]	4.0e-4	null	ms_run[1]:scan=9582	2973.6	2	933.54064	467.27384	K	K	72	80
PSM	FTASAGIQVVGDDLTVTNPK	-266_44341	P17182	1	Mouse_09-2020	null	[MS,MS:1001208,SEQUEST,]	4.0e-4	null	ms_run[1]:scan=9584	2974.2	3	2033.05460	678.35650	K	I	307	327
PSM	FTASAGIQVVGDDLTVTNPK	-266_44347	P17182	1	Mouse_09-2020	null	[MS,MS:1001208,SEQUEST,]	4.0e-4	null	ms_run[1]:scan=9585	2974.4	2	2033.05693	1017.03112	K	I	307	327
PSM	LTSIDKWFLYK	-266_44353	Q8C196	1	Mouse_09-2020	null	[MS,MS:1001208,SEQUEST,]	1.9e-3	null	ms_run[1]:scan=9587	2975.1	2	1413.77800	707.39247	R	R	870	881
PSM	DAILFPSFIHSQK	-266_44277	P24270	1	Mouse_09-2020	null	[MS,MS:1001208,SEQUEST,]	2.0e-2	null	ms_run[1]:scan=9571	2970.3	3	1502.80048	501.60491	R	N	157	170
PSM	FFNQLFSGLDPHALAGR	-266_52191	Q9DBE0	1	Mouse_09-2020	null	[MS,MS:1001208,SEQUEST,]	4.0e-4	null	ms_run[1]:scan=11385	3527.0	3	1889.96665	630.66008	R	I	89	106
PSM	NGFLLDGFPR	-266_46843	Q9WTP6	1	Mouse_09-2020	null	[MS,MS:1001208,SEQUEST,]	4.0e-4	null	ms_run[1]:scan=10077	3120.7	2	1135.58940	568.29837	K	V	94	104
PSM	GFGFILFK	-266_51707	Q80XR6	1	Mouse_09-2020	null	[MS,MS:1001208,SEQUEST,]	1.3e-3	null	ms_run[1]:scan=11273	3493.3	2	928.52916	464.76819	R	S	117	125
PSM	DFSATDLTEFAAR	-266_49649	Q8BWT1	1	Mouse_09-2020	null	[MS,MS:1001208,SEQUEST,]	4.0e-4	null	ms_run[1]:scan=10724	3316.8	2	1443.67558	722.34116	K	A	26	39
PSM	LNVAPVSDIIEIKSPDTFVR	-266_49667	Q99LC5	1	Mouse_09-2020	null	[MS,MS:1001208,SEQUEST,]	1.4e-3	null	ms_run[1]:scan=10727	3317.6	3	2213.21665	738.41072	K	I	127	147
PSM	GYPTLLLFR	-266_49756	E9PXX7	1	Mouse_09-2020	null	[MS,MS:1001208,SEQUEST,]	6.3e-3	null	ms_run[1]:scan=10747	3323.9	2	1079.62493	540.31603	R	G	307	316
PSM	LLEPVLLLGK	-266_49777	P14131	1	Mouse_09-2020	null	[MS,MS:1001208,SEQUEST,]	3.5e-3	null	ms_run[1]:scan=10752	3325.4	2	1094.71868	547.86282	K	R	51	61
PSM	IFVWDWQR	-266_49782	A0A0R4J135	0	Mouse_09-2020	null	[MS,MS:1001208,SEQUEST,]	4.0e-4	null	ms_run[1]:scan=10754	3326.0	2	1149.58452	575.29563	R	E	228	236
PSM	IFVWDWQR	-266_49782	P17563	0	Mouse_09-2020	null	[MS,MS:1001208,SEQUEST,]	4.0e-4	null	ms_run[1]:scan=10754	3326.0	2	1149.58452	575.29563	R	E	228	236
PSM	VLVWPTEYSHWINMK	-266_49792	Q8R084	1	Mouse_09-2020	null	[MS,MS:1001208,SEQUEST,]	3.6e-2	null	ms_run[1]:scan=10755	3326.3	3	1902.95835	634.99055	K	I	26	41
PSM	AAVLWELHKPFTIEDIEVAPPK	-266_49804	P00329	1	Mouse_09-2020	null	[MS,MS:1001208,SEQUEST,]	4.0e-4	null	ms_run[1]:scan=10758	3327.2	4	2503.36172	626.59534	K	H	12	34
PSM	AFPAWADTSILSR	-266_49806	Q9EQ20	1	Mouse_09-2020	null	[MS,MS:1001208,SEQUEST,]	4.0e-4	null	ms_run[1]:scan=10759	3327.5	2	1434.73821	717.87243	R	Q	89	102
PSM	KVADALANAAGHLDDLPGALSALSDLHAHK	-266_49849	Q91VB8	1	Mouse_09-2020	null	[MS,MS:1001208,SEQUEST,]	4.0e-4	null	ms_run[1]:scan=10770	3330.7	5	2991.57575	599.11875	K	R	62	92
PSM	LVTLPVSFAQLK	-266_49853	Q922Q8	1	Mouse_09-2020	null	[MS,MS:1001208,SEQUEST,]	4.0e-4	null	ms_run[1]:scan=10772	3331.3	2	1315.79888	658.40284	R	L	97	109
PSM	DSYDFFTEIK	-266_49917	Q8BH00	1	Mouse_09-2020	null	[MS,MS:1001208,SEQUEST,]	1.0e-3	null	ms_run[1]:scan=10783	3334.7	2	1264.57341	632.79024	K	I	472	482
PSM	ELNDFISYLQR	-266_51143	P27773	1	Mouse_09-2020	null	[MS,MS:1001208,SEQUEST,]	7.3e-4	null	ms_run[1]:scan=11132	3449.7	2	1397.70732	699.35662	R	A	472	483
PSM	LGYFLALTGYR	-266_51114	Q8QZS1	1	Mouse_09-2020	null	[MS,MS:1001208,SEQUEST,]	4.0e-4	null	ms_run[1]:scan=11121	3446.0	2	1273.69463	637.35061	K	K	190	201
PSM	GFGFVLFK	-266_49962	Q60668	1	Mouse_09-2020	null	[MS,MS:1001208,SEQUEST,]	1.9e-3	null	ms_run[1]:scan=10796	3338.9	2	914.51372	457.76036	R	S	139	147
PSM	TFYGLHQDFPSVVVVGLGK	-266_50023	Q9CPY7	1	Mouse_09-2020	null	[MS,MS:1001208,SEQUEST,]	4.0e-4	null	ms_run[1]:scan=10811	3343.7	3	2063.09562	688.37020	R	S	85	104
PSM	KVADALANAAGHLDDLPGALSALSDLHAHK	-266_50030	Q91VB8	1	Mouse_09-2020	null	[MS,MS:1001208,SEQUEST,]	3.6e-3	null	ms_run[1]:scan=10812	3344.0	4	2991.56997	748.64662	K	R	62	92
PSM	LLHPLGIELPLQTLR	-266_50043	Q9D826	1	Mouse_09-2020	null	[MS,MS:1001208,SEQUEST,]	4.0e-4	null	ms_run[1]:scan=10815	3344.9	3	1713.04374	571.68557	R	N	209	224
PSM	FLPLFDRVLVER	-266_49612	Q64433	1	Mouse_09-2020	null	[MS,MS:1001208,SEQUEST,]	7.3e-4	null	ms_run[1]:scan=10709	3311.8	3	1503.86908	501.96092	K	A	9	21
PSM	YLNFVKGVVDSDDLPLNVSR	-266_50107	P08113	1	Mouse_09-2020	null	[MS,MS:1001208,SEQUEST,]	4.0e-4	null	ms_run[1]:scan=10828	3349.0	3	2250.17685	750.73034	K	T	429	449
PSM	SLGQWLQEEKVPAIYGVDTR	-266_49595	Q8C196	1	Mouse_09-2020	null	[MS,MS:1001208,SEQUEST,]	4.0e-4	null	ms_run[1]:scan=10704	3310.2	3	2289.18894	763.73397	K	L	148	168
PSM	IALGIPLPEIKNVVSGK	-266_49533	Q8C196	1	Mouse_09-2020	null	[MS,MS:1001208,SEQUEST,]	8.7e-3	null	ms_run[1]:scan=10687	3304.9	3	1748.06870	583.36086	K	S	741	758
PSM	FTIATLPPP	-266_49129	Q60692	1	Mouse_09-2020	null	[MS,MS:1001208,SEQUEST,]	6.7e-3	null	ms_run[1]:scan=10570	3268.6	2	956.54540	478.77621	K	0	230	239
PSM	ILESDRKEPLFGISTGNIITGLAAGAK	-266_49196	Q8C196	1	Mouse_09-2020	null	[MS,MS:1001208,SEQUEST,]	4.0e-4	null	ms_run[1]:scan=10590	3274.6	4	2771.53139	693.63800	K	Y	281	308
PSM	TPIGSFLGSLASQPATK	-266_49210	Q8QZT1	1	Mouse_09-2020	null	[MS,MS:1001208,SEQUEST,]	4.0e-4	null	ms_run[1]:scan=10593	3275.5	3	1674.90653	558.97355	R	G	47	64
PSM	YWGVASFLQR	-266_49221	Q00724	1	Mouse_09-2020	null	[MS,MS:1001208,SEQUEST,]	4.0e-4	null	ms_run[1]:scan=10596	3276.4	2	1226.63213	613.81947	K	N	108	118
PSM	VLSVPESTPFTAVLK	-266_49261	D3YW97	1	Mouse_09-2020	null	[MS,MS:1001208,SEQUEST,]	1.4e-2	null	ms_run[1]:scan=10607	3279.7	2	1587.90007	794.45326	K	A	20	35
PSM	ILESDRKEPLFGISTGNIITGLAAGAK	-266_49284	Q8C196	1	Mouse_09-2020	null	[MS,MS:1001208,SEQUEST,]	3.3e-2	null	ms_run[1]:scan=10614	3281.9	3	2771.53672	924.51491	K	Y	281	308
PSM	IFGVTTLDIVR	-266_49305	P08249	1	Mouse_09-2020	null	[MS,MS:1001208,SEQUEST,]	4.0e-4	null	ms_run[1]:scan=10622	3284.3	2	1233.72063	617.36371	K	N	166	177
PSM	YALLLLLK	-266_51214	Q6XVG2	0	Mouse_09-2020	null	[MS,MS:1001208,SEQUEST,]	7.3e-4	null	ms_run[1]:scan=11152	3455.7	2	946.63408	473.82042	R	P	308	316
PSM	YALLLLLK	-266_51214	Q64458	0	Mouse_09-2020	null	[MS,MS:1001208,SEQUEST,]	7.3e-4	null	ms_run[1]:scan=11152	3455.7	2	946.63408	473.82042	R	P	308	316
PSM	YALLLLLK	-266_51214	Q91X77	0	Mouse_09-2020	null	[MS,MS:1001208,SEQUEST,]	7.3e-4	null	ms_run[1]:scan=11152	3455.7	2	946.63408	473.82042	R	P	308	316
PSM	VADALANAAGHLDDLPGALSALSDLHAHK	-266_51209	Q91VB8	1	Mouse_09-2020	null	[MS,MS:1001208,SEQUEST,]	4.0e-4	null	ms_run[1]:scan=11150	3455.1	5	2863.47028	573.49976	K	R	63	92
PSM	RTAVDSGIALLTNFQVTK	-266_49360	Q8C196	1	Mouse_09-2020	null	[MS,MS:1001208,SEQUEST,]	4.0e-4	null	ms_run[1]:scan=10642	3290.8	3	1934.07199	645.36170	R	F	1454	1472
PSM	SNLNIFQYIGK	-266_49373	O08601	1	Mouse_09-2020	null	[MS,MS:1001208,SEQUEST,]	4.0e-4	null	ms_run[1]:scan=10647	3292.4	2	1296.69499	648.85097	R	E	645	656
PSM	FGLYLPLFKPSASTSK	-266_49386	Q9QXX4	1	Mouse_09-2020	null	[MS,MS:1001208,SEQUEST,]	1.4e-3	null	ms_run[1]:scan=10650	3293.3	3	1755.96842	585.99418	K	T	655	671
PSM	DIGFIKLD	-266_49450	P62274	1	Mouse_09-2020	null	[MS,MS:1001208,SEQUEST,]	6.3e-3	null	ms_run[1]:scan=10668	3299.0	2	920.50932	460.75802	K	0	49	57
PSM	LSPQSIYNLLPGK	-266_49460	Q61838	1	Mouse_09-2020	null	[MS,MS:1001208,SEQUEST,]	7.3e-4	null	ms_run[1]:scan=10671	3299.8	2	1429.80644	715.40611	K	V	612	625
PSM	IFFYDAENPPGSEVLR	-266_49499	H3BK03	1	Mouse_09-2020	null	[MS,MS:1001208,SEQUEST,]	2.1e-3	null	ms_run[1]:scan=10680	3302.7	2	1853.91033	927.45706	R	Q	224	240
PSM	LLVVYPWTQR	-266_49524	A8DUK4	1	Mouse_09-2020	null	[MS,MS:1001208,SEQUEST,]	4.0e-4	null	ms_run[1]:scan=10686	3304.6	2	1274.72588	637.86642	R	F	32	42
PSM	ISRIWVLDYFGGPK	-266_51182	K4DI63	1	Mouse_09-2020	null	[MS,MS:1001208,SEQUEST,]	4.0e-4	null	ms_run[1]:scan=11145	3453.6	3	1650.90213	550.97160	K	V	68	82
PSM	GRPTSTNPIASIFAWTR	-266_50132	P54071	1	Mouse_09-2020	null	[MS,MS:1001208,SEQUEST,]	4.0e-4	null	ms_run[1]:scan=10833	3350.6	3	1874.98954	625.66724	K	L	361	378
PSM	GYPTLLLFR	-266_50163	E9PXX7	1	Mouse_09-2020	null	[MS,MS:1001208,SEQUEST,]	7.3e-4	null	ms_run[1]:scan=10845	3354.7	2	1079.62517	540.31603	R	G	307	316
PSM	GFGSDKESILELITSR	-266_50186	P14824	1	Mouse_09-2020	null	[MS,MS:1001208,SEQUEST,]	7.3e-4	null	ms_run[1]:scan=10849	3356.0	3	1751.91904	584.64399	K	N	35	51
PSM	KFPLDPLITHVLPFEK	-266_50574	P00329	1	Mouse_09-2020	null	[MS,MS:1001208,SEQUEST,]	4.0e-4	null	ms_run[1]:scan=10969	3396.0	3	1894.08487	632.03275	K	N	340	356
PSM	SYEAYVLNIIR	-266_50579	A0A0A6YX05	1	Mouse_09-2020	null	[MS,MS:1001208,SEQUEST,]	4.0e-4	null	ms_run[1]:scan=10970	3396.3	2	1340.72197	670.86408	K	L	41	52
PSM	DIKFQDFFIPK	-266_50591	A0A0R4IZY2	1	Mouse_09-2020	null	[MS,MS:1001208,SEQUEST,]	4.0e-4	null	ms_run[1]:scan=10973	3397.2	3	1397.74656	466.58697	R	T	384	395
PSM	SLFSSAENEPPVPLVGNWRPPQPVK	-266_50604	P16015	1	Mouse_09-2020	null	[MS,MS:1001208,SEQUEST,]	4.0e-4	null	ms_run[1]:scan=10979	3399.2	3	2745.43686	915.81681	R	R	227	252
PSM	KFPLDPLITHVLPFEK	-266_50643	P00329	1	Mouse_09-2020	null	[MS,MS:1001208,SEQUEST,]	4.0e-4	null	ms_run[1]:scan=10996	3405.5	4	1894.08486	474.27638	K	N	340	356
PSM	VVLAYEPVWAIGTGK	-266_50647	P17751	1	Mouse_09-2020	null	[MS,MS:1001208,SEQUEST,]	1.7e-3	null	ms_run[1]:scan=10997	3405.8	2	1602.89116	801.94814	K	A	211	226
PSM	GLVDKFPLFTAVYK	-266_50664	E0CXN5	1	Mouse_09-2020	null	[MS,MS:1001208,SEQUEST,]	4.0e-4	null	ms_run[1]:scan=11003	3407.8	3	1597.89914	533.30446	K	C	291	305
PSM	VIYLIRNPRDVLVSGYHYFNALK	-266_50726	Q8BGL3	1	Mouse_09-2020	null	[MS,MS:1001208,SEQUEST,]	2.5e-2	null	ms_run[1]:scan=11018	3412.5	5	2750.51466	550.90863	K	G	116	139
PSM	IALGIPLPEIK	-266_50749	Q8C196	1	Mouse_09-2020	null	[MS,MS:1001208,SEQUEST,]	4.0e-4	null	ms_run[1]:scan=11023	3414.0	2	1163.74028	582.37355	K	V	741	752
PSM	NYPATIIQEPLVLTEPAR	-266_50761	Q9DBT9	1	Mouse_09-2020	null	[MS,MS:1001208,SEQUEST,]	7.3e-4	null	ms_run[1]:scan=11025	3414.6	2	2025.10234	1013.05440	K	R	830	848
PSM	VIYLIRNPRDVLVSGYHYFNALK	-266_50831	Q8BGL3	1	Mouse_09-2020	null	[MS,MS:1001208,SEQUEST,]	1.4e-3	null	ms_run[1]:scan=11039	3418.8	4	2750.51821	688.38397	K	G	116	139
PSM	FYAYNPLAGGLLTGK	-266_51059	Q8CG76	1	Mouse_09-2020	null	[MS,MS:1001208,SEQUEST,]	1.0e-3	null	ms_run[1]:scan=11103	3440.1	2	1584.84307	792.92467	R	K	230	245
PSM	AFLADPSAFAAAAPAAAATTAAPAAAAAPAK	-266_51040	P14869	1	Mouse_09-2020	null	[MS,MS:1001208,SEQUEST,]	4.0e-4	null	ms_run[1]:scan=11096	3437.7	3	2696.40689	899.47293	K	E	267	298
PSM	IFSVPYSLEELQTR	-266_51033	K9J7B2	1	Mouse_09-2020	null	[MS,MS:1001208,SEQUEST,]	1.0e-3	null	ms_run[1]:scan=11095	3437.4	2	1681.88188	841.44342	K	R	77	91
PSM	TLVYGGIFLYPANK	-266_50863	Q9QXD6	1	Mouse_09-2020	null	[MS,MS:1001208,SEQUEST,]	4.0e-4	null	ms_run[1]:scan=11047	3421.4	2	1555.85356	778.42958	R	S	256	270
PSM	GIDPFSLDALAK	-266_50897	A0A571BEL9	1	Mouse_09-2020	null	[MS,MS:1001208,SEQUEST,]	1.0e-3	null	ms_run[1]:scan=11054	3423.5	2	1246.66826	623.83753	K	G	296	308
PSM	GSFVLLDGETFEVK	-266_50900	A0A0R4J135	0	Mouse_09-2020	null	[MS,MS:1001208,SEQUEST,]	4.0e-4	null	ms_run[1]:scan=11055	3423.8	2	1540.79009	770.89831	K	T	161	175
PSM	GSFVLLDGETFEVK	-266_50900	P17563	0	Mouse_09-2020	null	[MS,MS:1001208,SEQUEST,]	4.0e-4	null	ms_run[1]:scan=11055	3423.8	2	1540.79009	770.89831	K	T	161	175
PSM	AAFVAYALAFPR	-266_50546	A0A2R8VHP2	1	Mouse_09-2020	null	[MS,MS:1001208,SEQUEST,]	4.0e-4	null	ms_run[1]:scan=10960	3393.0	2	1296.71147	648.85860	R	F	270	282
PSM	IEFEGQSVDFVDPNKQNLIAEVSTK	-266_50460	Q8C196	1	Mouse_09-2020	null	[MS,MS:1001208,SEQUEST,]	4.0e-4	null	ms_run[1]:scan=10938	3385.8	3	2807.41898	936.47478	K	V	183	208
PSM	LGYFLALTGYR	-266_50455	Q8QZS1	1	Mouse_09-2020	null	[MS,MS:1001208,SEQUEST,]	4.0e-4	null	ms_run[1]:scan=10935	3384.8	2	1273.69426	637.35061	K	K	190	201
PSM	NVVGDHADDVYSVFGAPILR	-266_50440	Q91WU0	1	Mouse_09-2020	null	[MS,MS:1001208,SEQUEST,]	4.0e-4	null	ms_run[1]:scan=10931	3383.5	3	2144.07895	715.36388	K	G	461	481
PSM	ILEFFGLK	-266_50193	P09103	1	Mouse_09-2020	null	[MS,MS:1001208,SEQUEST,]	3.1e-2	null	ms_run[1]:scan=10851	3356.6	2	966.56639	483.78658	R	E	303	311
PSM	VLPGVDALSNV	-266_50207	P09411	1	Mouse_09-2020	null	[MS,MS:1001208,SEQUEST,]	7.3e-4	null	ms_run[1]:scan=10856	3358.4	2	1083.60417	542.30586	K	0	407	418
PSM	TIPIDGDFFSYTR	-266_50214	P47738	1	Mouse_09-2020	null	[MS,MS:1001208,SEQUEST,]	4.0e-4	null	ms_run[1]:scan=10858	3359.0	2	1531.74370	766.37501	K	E	162	175
PSM	VTIAQGGVLPNIQAVLLPKK	-266_50218	Q64523	1	Mouse_09-2020	null	[MS,MS:1001208,SEQUEST,]	7.3e-4	null	ms_run[1]:scan=10859	3359.3	3	2059.26523	687.09277	K	E	101	121
PSM	TLVYGGIFLYPANK	-266_50231	Q9QXD6	1	Mouse_09-2020	null	[MS,MS:1001208,SEQUEST,]	4.0e-4	null	ms_run[1]:scan=10864	3360.9	2	1555.85320	778.42958	R	S	256	270
PSM	GAYPVFFNFTR	-266_51064	P33267	1	Mouse_09-2020	null	[MS,MS:1001208,SEQUEST,]	4.0e-4	null	ms_run[1]:scan=11104	3440.4	2	1318.65813	659.83258	R	N	99	110
PSM	AQFGQPEILLGTIPGAGGTQR	-266_50255	Q8BH95	1	Mouse_09-2020	null	[MS,MS:1001208,SEQUEST,]	1.3e-3	null	ms_run[1]:scan=10873	3364.2	2	2111.12773	1056.06583	K	T	158	179
PSM	LGLVGVNLSLDGVK	-266_50259	Q3V117	1	Mouse_09-2020	null	[MS,MS:1001208,SEQUEST,]	4.0e-4	null	ms_run[1]:scan=10874	3364.5	2	1383.82134	692.41393	K	W	69	83
PSM	ELLALEVFQVSHPR	-266_49104	Q9WVL0	1	Mouse_09-2020	null	[MS,MS:1001208,SEQUEST,]	6.3e-3	null	ms_run[1]:scan=10565	3267.1	3	1637.90183	546.63851	K	Q	192	206
PSM	QIHNFISTSTFSQYTVVDDIAVAK	-266_50263	P00329	1	Mouse_09-2020	null	[MS,MS:1001208,SEQUEST,]	1.0e-3	null	ms_run[1]:scan=10875	3364.8	3	2684.35691	895.45706	K	D	137	161
PSM	AFSVFLFNTENK	-266_50275	H3BKD7	1	Mouse_09-2020	null	[MS,MS:1001208,SEQUEST,]	4.0e-4	null	ms_run[1]:scan=10878	3365.7	2	1416.71721	708.86153	R	L	82	94
PSM	LLVVYPWTQR	-266_50280	A8DUK4	1	Mouse_09-2020	null	[MS,MS:1001208,SEQUEST,]	2.7e-2	null	ms_run[1]:scan=10879	3366.0	2	1274.72637	637.86642	R	F	32	42
PSM	TSFFQALGITTK	-266_50297	P14869	1	Mouse_09-2020	null	[MS,MS:1001208,SEQUEST,]	4.0e-4	null	ms_run[1]:scan=10884	3367.5	2	1313.71245	657.35863	K	S	135	147
PSM	LFPVAFNLVK	-266_50305	Q8R0F9	1	Mouse_09-2020	null	[MS,MS:1001208,SEQUEST,]	7.3e-4	null	ms_run[1]:scan=10888	3368.9	2	1147.68755	574.34733	K	F	197	207
PSM	SLGQWLQEEKVPAIYGVDTR	-266_50327	Q8C196	1	Mouse_09-2020	null	[MS,MS:1001208,SEQUEST,]	4.0e-4	null	ms_run[1]:scan=10896	3371.9	3	2289.18949	763.73397	K	L	148	168
PSM	YFDQVDISNGLDWSLDHK	-266_50388	Q64374	1	Mouse_09-2020	null	[MS,MS:1001208,SEQUEST,]	4.0e-4	null	ms_run[1]:scan=10916	3378.8	3	2151.99881	718.00424	K	F	146	164
PSM	GAYPVFFNFTR	-266_50398	P33267	1	Mouse_09-2020	null	[MS,MS:1001208,SEQUEST,]	4.0e-4	null	ms_run[1]:scan=10919	3379.7	2	1318.65874	659.83258	R	N	99	110
PSM	HIADLAGNPEVILPVPAFNVINGGSHAGNK	-266_50401	P17182	1	Mouse_09-2020	null	[MS,MS:1001208,SEQUEST,]	4.0e-4	null	ms_run[1]:scan=10920	3380.0	4	3021.59365	756.15308	R	A	133	163
PSM	AQFGQPEILLGTIPGAGGTQR	-266_50270	Q8BH95	1	Mouse_09-2020	null	[MS,MS:1001208,SEQUEST,]	4.3e-3	null	ms_run[1]:scan=10877	3365.4	3	2111.12674	704.37964	K	T	158	179
PSM	VSVVEPGNFIAATSLYSPER	-266_51731	Q80XN0	1	Mouse_09-2020	null	[MS,MS:1001208,SEQUEST,]	2.1e-3	null	ms_run[1]:scan=11280	3495.5	2	2136.09966	1068.55222	K	Q	233	253
PSM	NSSYFVEWIPNNVK	-266_49100	Q7TMM9	0	Mouse_09-2020	null	[MS,MS:1001208,SEQUEST,]	1.0e-3	null	ms_run[1]:scan=10564	3266.8	2	1696.83464	848.92011	K	A	337	351
PSM	NSSYFVEWIPNNVK	-266_49100	P68372	0	Mouse_09-2020	null	[MS,MS:1001208,SEQUEST,]	1.0e-3	null	ms_run[1]:scan=10564	3266.8	2	1696.83464	848.92011	K	A	337	351
PSM	FEDGDLTLYQSNAILR	-266_49039	P19157	1	Mouse_09-2020	null	[MS,MS:1001208,SEQUEST,]	4.0e-4	null	ms_run[1]:scan=10539	3259.3	2	1854.92607	927.96525	K	L	56	72
PSM	FFTVKLPVALDPGSK	-266_47356	Q91YQ5	1	Mouse_09-2020	null	[MS,MS:1001208,SEQUEST,]	4.0e-4	null	ms_run[1]:scan=10183	3152.4	3	1618.91947	540.31162	R	S	113	128
PSM	IGFPWSEIR	-266_47408	P26043	1	Mouse_09-2020	null	[MS,MS:1001208,SEQUEST,]	1.3e-3	null	ms_run[1]:scan=10192	3155.1	2	1104.58232	552.79547	K	I	238	247
PSM	LLDASWYLPK	-266_47432	A0A2R8VHT1	1	Mouse_09-2020	null	[MS,MS:1001208,SEQUEST,]	4.0e-4	null	ms_run[1]:scan=10197	3156.6	2	1205.65593	603.33188	K	G	31	41
PSM	VFLENVIRDAVTYTEHAK	-266_51533	P62806	1	Mouse_09-2020	null	[MS,MS:1001208,SEQUEST,]	4.0e-4	null	ms_run[1]:scan=11230	3480.2	3	2105.10257	702.37238	K	K	61	79
PSM	AILEVLQTQGA	-266_47507	Q8VC30	1	Mouse_09-2020	null	[MS,MS:1001208,SEQUEST,]	4.0e-4	null	ms_run[1]:scan=10213	3161.2	2	1142.64104	571.82442	R	0	568	579
PSM	LNVAPVSDIIEIK	-266_47512	Q99LC5	1	Mouse_09-2020	null	[MS,MS:1001208,SEQUEST,]	4.0e-4	null	ms_run[1]:scan=10214	3161.5	2	1410.81987	705.91377	K	P	127	140
PSM	SRNITYLPAGQSVLLQLPQ	-266_51518	P67778	1	Mouse_09-2020	null	[MS,MS:1001208,SEQUEST,]	4.0e-4	null	ms_run[1]:scan=11226	3479.0	3	2098.16489	700.06002	R	0	254	273
PSM	SRNITYLPAGQSVLLQLPQ	-266_51510	P67778	1	Mouse_09-2020	null	[MS,MS:1001208,SEQUEST,]	2.1e-3	null	ms_run[1]:scan=11225	3478.7	2	2098.16826	1049.58640	R	0	254	273
PSM	LRSLFSSAENEPPVPLVGNWRPPQPVK	-266_47661	P16015	1	Mouse_09-2020	null	[MS,MS:1001208,SEQUEST,]	4.0e-4	null	ms_run[1]:scan=10242	3169.7	4	3014.61880	754.41072	K	R	225	252
PSM	YVASYLLAALGGNSSPSAK	-266_51412	P99027	1	Mouse_09-2020	null	[MS,MS:1001208,SEQUEST,]	4.0e-4	null	ms_run[1]:scan=11204	3472.3	3	1868.97763	623.66327	R	I	3	22
PSM	TFVSITPAEVGVLVGKDR	-266_47672	Q5SX49	1	Mouse_09-2020	null	[MS,MS:1001208,SEQUEST,]	1.1e-2	null	ms_run[1]:scan=10245	3170.6	3	1888.05338	630.02280	K	S	39	57
PSM	IEFEGQSVDFVDPNKQNLIAEVSTKDVK	-266_47680	Q8C196	1	Mouse_09-2020	null	[MS,MS:1001208,SEQUEST,]	4.0e-4	null	ms_run[1]:scan=10246	3170.9	4	3149.60195	788.15548	K	F	183	211
PSM	YITPDQLADLYK	-266_47685	P17182	1	Mouse_09-2020	null	[MS,MS:1001208,SEQUEST,]	4.0e-4	null	ms_run[1]:scan=10247	3171.2	2	1439.74040	720.37447	R	F	270	282
PSM	LFNWIPQNDLLGHPK	-266_47718	Q8BWQ1	1	Mouse_09-2020	null	[MS,MS:1001208,SEQUEST,]	4.0e-4	null	ms_run[1]:scan=10252	3172.6	3	1791.95267	597.98954	R	K	353	368
PSM	RVGVSGDSAGGNLAAAVTQQLIQDPDVK	-266_47835	Q99PG0	1	Mouse_09-2020	null	[MS,MS:1001208,SEQUEST,]	1.3e-3	null	ms_run[1]:scan=10278	3180.2	3	2766.44327	922.81754	R	K	181	209
PSM	GYFIQPTVFGDVK	-266_47840	P47738	1	Mouse_09-2020	null	[MS,MS:1001208,SEQUEST,]	4.0e-4	null	ms_run[1]:scan=10279	3180.5	2	1470.76421	735.88501	R	G	397	410
PSM	AISFVGSNQAGEYIFER	-266_47848	Q9EQ20	1	Mouse_09-2020	null	[MS,MS:1001208,SEQUEST,]	4.0e-4	null	ms_run[1]:scan=10280	3180.8	2	1887.92473	944.46541	K	S	256	273
PSM	TYSYLTPDLWK	-266_47286	D3YVC1	1	Mouse_09-2020	null	[MS,MS:1001208,SEQUEST,]	1.4e-3	null	ms_run[1]:scan=10170	3148.6	2	1386.69365	693.85064	K	T	247	258
PSM	LLVVYPWTQR	-266_47877	A8DUK4	1	Mouse_09-2020	null	[MS,MS:1001208,SEQUEST,]	4.0e-4	null	ms_run[1]:scan=10289	3183.7	2	1274.72563	637.86642	R	F	32	42
PSM	EIISFGSGYGGNSLLGK	-266_47278	Q9Z2V4	1	Mouse_09-2020	null	[MS,MS:1001208,SEQUEST,]	7.3e-4	null	ms_run[1]:scan=10169	3148.3	2	1698.87078	849.93850	R	C	227	244
PSM	YIDFVPIPSPR	-266_47264	Q91W64	1	Mouse_09-2020	null	[MS,MS:1001208,SEQUEST,]	2.1e-3	null	ms_run[1]:scan=10166	3147.5	2	1303.70391	652.35589	R	T	357	368
PSM	ILFIFIDSDHTDNQR	-266_46890	P09103	1	Mouse_09-2020	null	[MS,MS:1001208,SEQUEST,]	1.3e-3	null	ms_run[1]:scan=10086	3123.4	2	1833.91777	917.46013	K	L	288	303
PSM	LLYDLADQLHAAVGASR	-266_46928	Q99LC5	1	Mouse_09-2020	null	[MS,MS:1001208,SEQUEST,]	4.0e-4	null	ms_run[1]:scan=10097	3126.8	3	1812.96000	604.99161	K	A	233	250
PSM	DAGHPLYPFNDPY	-266_46937	Q9JII6	1	Mouse_09-2020	null	[MS,MS:1001208,SEQUEST,]	3.2e-3	null	ms_run[1]:scan=10098	3127.1	2	1505.66911	753.33842	R	0	313	326
PSM	SDENNDLPSSFTGYFK	-266_46950	Q9QZ85	1	Mouse_09-2020	null	[MS,MS:1001208,SEQUEST,]	6.7e-3	null	ms_run[1]:scan=10100	3127.7	2	1820.79814	910.90231	K	F	10	26
PSM	SLFSSAENEPPVPLVGNWRPPQPVKGR	-266_46957	P16015	1	Mouse_09-2020	null	[MS,MS:1001208,SEQUEST,]	4.0e-4	null	ms_run[1]:scan=10102	3128.3	4	2958.56484	740.39507	R	V	227	254
PSM	AGLEQGSDAGYLAESQKFGELALTK	-266_47004	Q8BMS1	1	Mouse_09-2020	null	[MS,MS:1001208,SEQUEST,]	4.0e-4	null	ms_run[1]:scan=10113	3131.6	3	2583.30027	861.76941	K	S	310	335
PSM	VAALTGLPFVTAPNK	-266_47015	P97807	1	Mouse_09-2020	null	[MS,MS:1001208,SEQUEST,]	4.0e-4	null	ms_run[1]:scan=10116	3132.5	2	1498.86345	749.93503	K	E	294	309
PSM	GLVAVVTGGASGLGLATAK	-266_47103	A2AFQ2	1	Mouse_09-2020	null	[MS,MS:1001208,SEQUEST,]	4.0e-4	null	ms_run[1]:scan=10135	3138.2	2	1641.95635	821.48034	K	L	10	29
PSM	ASGDAARPFLLQLAESAYR	-266_51642	Q9QXX4	1	Mouse_09-2020	null	[MS,MS:1001208,SEQUEST,]	4.0e-4	null	ms_run[1]:scan=11253	3487.2	3	2036.06028	679.35684	K	G	314	333
PSM	RLGIPATIVVPNTTPALTIER	-266_47139	Q8VBT2	1	Mouse_09-2020	null	[MS,MS:1001208,SEQUEST,]	4.0e-4	null	ms_run[1]:scan=10143	3140.6	3	2232.30851	744.77399	R	K	78	99
PSM	TLGVDFIDVATK	-266_47151	Q8C196	1	Mouse_09-2020	null	[MS,MS:1001208,SEQUEST,]	4.0e-4	null	ms_run[1]:scan=10146	3141.5	2	1278.69512	639.85064	K	M	1270	1282
PSM	VYGPVYTLYLGR	-266_47159	Q6XVG2	0	Mouse_09-2020	null	[MS,MS:1001208,SEQUEST,]	4.0e-4	null	ms_run[1]:scan=10147	3141.8	2	1400.75847	700.88227	R	P	60	72
PSM	VYGPVYTLYLGR	-266_47159	Q91X77	0	Mouse_09-2020	null	[MS,MS:1001208,SEQUEST,]	4.0e-4	null	ms_run[1]:scan=10147	3141.8	2	1400.75847	700.88227	K	P	60	72
PSM	TIAYGYIRDPSGGPVSLDFVK	-266_47165	Q99LB7	1	Mouse_09-2020	null	[MS,MS:1001208,SEQUEST,]	4.0e-4	null	ms_run[1]:scan=10148	3142.1	3	2255.17252	752.39507	K	G	865	886
PSM	VGVIDLSPFGK	-266_47190	Q9DBT9	1	Mouse_09-2020	null	[MS,MS:1001208,SEQUEST,]	4.0e-4	null	ms_run[1]:scan=10152	3143.3	2	1131.64128	566.32406	R	N	522	533
PSM	VLVAQHDAYKGLLPEELTPLILETQK	-266_51620	Q99LC5	1	Mouse_09-2020	null	[MS,MS:1001208,SEQUEST,]	4.0e-4	null	ms_run[1]:scan=11249	3486.0	4	2918.62099	730.41139	K	F	76	102
PSM	HLGFQSAVEALRGLYSR	-266_47239	E9Q1Q9	1	Mouse_09-2020	null	[MS,MS:1001208,SEQUEST,]	1.4e-3	null	ms_run[1]:scan=10161	3146.0	3	1904.01487	635.34275	K	K	243	260
PSM	AAATFNPELITHILDGSPENTRR	-266_47252	Q9R0H0	1	Mouse_09-2020	null	[MS,MS:1001208,SEQUEST,]	4.0e-4	null	ms_run[1]:scan=10164	3146.9	4	2523.29433	631.57921	R	R	10	33
PSM	SSVAVPYVIVPLK	-266_47271	P01027	1	Mouse_09-2020	null	[MS,MS:1001208,SEQUEST,]	1.4e-3	null	ms_run[1]:scan=10168	3148.0	2	1371.82414	686.41595	K	G	892	905
PSM	FPLFGGWK	-266_47922	Q91YQ5	1	Mouse_09-2020	null	[MS,MS:1001208,SEQUEST,]	1.8e-2	null	ms_run[1]:scan=10298	3186.4	2	951.50841	476.25799	R	H	321	329
PSM	NQYLSWLIK	-266_47969	Q99PG0	1	Mouse_09-2020	null	[MS,MS:1001208,SEQUEST,]	7.3e-4	null	ms_run[1]:scan=10305	3188.4	2	1164.64092	582.82422	K	L	388	397
PSM	YVASYLLAALGGNSSPSAK	-266_51408	P99027	1	Mouse_09-2020	null	[MS,MS:1001208,SEQUEST,]	4.0e-4	null	ms_run[1]:scan=11203	3472.0	2	1868.97930	934.99127	R	I	3	22
PSM	SGVHAFLGIPFAKPPVGLLR	-266_48837	Q8QZR3	1	Mouse_09-2020	null	[MS,MS:1001208,SEQUEST,]	1.4e-3	null	ms_run[1]:scan=10494	3245.9	3	2076.21457	692.74208	K	A	53	73
PSM	SGSLAAESIFKQLTSENLQSK	-266_48854	Q921G7	1	Mouse_09-2020	null	[MS,MS:1001208,SEQUEST,]	4.0e-4	null	ms_run[1]:scan=10498	3247.1	3	2238.16440	746.72526	K	T	405	426
PSM	DGTVTAGNASGVSDGAGAVIIASEDAVK	-266_48860	Q8BWT1	1	Mouse_09-2020	null	[MS,MS:1001208,SEQUEST,]	4.0e-4	null	ms_run[1]:scan=10499	3247.4	3	2532.24424	844.75231	K	H	242	270
PSM	YFPTQALNFAFK	-266_51299	P51881	1	Mouse_09-2020	null	[MS,MS:1001208,SEQUEST,]	4.0e-4	null	ms_run[1]:scan=11175	3463.0	2	1446.74224	723.87444	R	K	81	93
PSM	DFQLFSSPLGK	-266_51293	Q921I1	1	Mouse_09-2020	null	[MS,MS:1001208,SEQUEST,]	4.0e-4	null	ms_run[1]:scan=11173	3462.3	2	1238.64214	619.82442	K	L	300	311
PSM	IFVDIEKLPWAK	-266_48895	Q9ET01	1	Mouse_09-2020	null	[MS,MS:1001208,SEQUEST,]	4.0e-4	null	ms_run[1]:scan=10505	3249.2	3	1458.83612	486.95002	R	W	353	365
PSM	GNWGYLDQVAALR	-266_48904	Q8BK48	0	Mouse_09-2020	null	[MS,MS:1001208,SEQUEST,]	4.0e-4	null	ms_run[1]:scan=10506	3249.5	2	1462.74468	731.87551	K	V	194	207
PSM	GNWGYLDQVAALR	-266_48904	Q8QZR3	0	Mouse_09-2020	null	[MS,MS:1001208,SEQUEST,]	4.0e-4	null	ms_run[1]:scan=10506	3249.5	2	1462.74468	731.87551	R	V	193	206
PSM	YGKDATNVGDEGGFAPNILENKEALELLK	-266_48908	P17182	1	Mouse_09-2020	null	[MS,MS:1001208,SEQUEST,]	4.0e-4	null	ms_run[1]:scan=10508	3250.1	4	3105.57876	777.14893	K	A	200	229
PSM	ILTFDQLALESPK	-266_48915	A0A1B0GSS8	1	Mouse_09-2020	null	[MS,MS:1001208,SEQUEST,]	4.0e-4	null	ms_run[1]:scan=10509	3250.4	2	1474.81609	737.91122	K	R	87	100
PSM	FWLFGGNER	-266_48942	Q91XE0	1	Mouse_09-2020	null	[MS,MS:1001208,SEQUEST,]	4.0e-4	null	ms_run[1]:scan=10514	3251.9	2	1125.54875	563.27744	K	Q	184	193
PSM	LSAAAQSTVYAFSARPLTGGEPVSLGSLR	-266_48947	P11352	1	Mouse_09-2020	null	[MS,MS:1001208,SEQUEST,]	4.0e-4	null	ms_run[1]:scan=10515	3252.2	3	2906.54605	969.51720	R	K	6	35
PSM	GLFIIDPNGVVK	-266_48953	P20108	1	Mouse_09-2020	null	[MS,MS:1001208,SEQUEST,]	4.0e-4	null	ms_run[1]:scan=10518	3253.1	2	1271.73601	636.37154	R	L	186	198
PSM	LTLYDIAHTPGVAADLSHIETR	-266_48967	P08249	1	Mouse_09-2020	null	[MS,MS:1001208,SEQUEST,]	4.0e-4	null	ms_run[1]:scan=10521	3254.0	4	2393.24648	599.06694	R	N	53	75
PSM	VAFTGSTEVGHLIQVAAGSSNLK	-266_48982	P47738	1	Mouse_09-2020	null	[MS,MS:1001208,SEQUEST,]	4.0e-4	null	ms_run[1]:scan=10523	3254.6	3	2286.20761	762.74113	K	V	260	283
PSM	FAISELFAK	-266_48986	P09405	1	Mouse_09-2020	null	[MS,MS:1001208,SEQUEST,]	4.0e-4	null	ms_run[1]:scan=10526	3255.5	2	1025.56597	513.28694	K	D	327	336
PSM	KFPLDPLITHVLPFEK	-266_51266	P00329	1	Mouse_09-2020	null	[MS,MS:1001208,SEQUEST,]	4.0e-4	null	ms_run[1]:scan=11165	3459.7	3	1894.08469	632.03275	K	N	340	356
PSM	LTFFNSTLNTSGLVAQGEALPIPGAHRPGLVTK	-266_51260	Q8R0Y6	1	Mouse_09-2020	null	[MS,MS:1001208,SEQUEST,]	4.0e-4	null	ms_run[1]:scan=11164	3459.4	4	3406.85219	852.46749	K	G	242	275
PSM	WLSTSIPEAQWQSSLAR	-266_48829	P19096	1	Mouse_09-2020	null	[MS,MS:1001208,SEQUEST,]	2.1e-3	null	ms_run[1]:scan=10492	3245.3	2	1959.99285	980.49979	R	S	712	729
PSM	LLVVYPWTQR	-266_48808	A8DUK4	1	Mouse_09-2020	null	[MS,MS:1001208,SEQUEST,]	4.0e-4	null	ms_run[1]:scan=10489	3244.4	2	1274.72588	637.86642	R	F	32	42
PSM	LAQQYYLVYQEPIPTAQLVQR	-266_51383	P49722	1	Mouse_09-2020	null	[MS,MS:1001208,SEQUEST,]	4.0e-4	null	ms_run[1]:scan=11196	3469.9	3	2521.34635	841.11983	K	A	93	114
PSM	KVADALANAAGHLDDLPGALSALSDLHAHKLR	-266_48706	Q91VB8	1	Mouse_09-2020	null	[MS,MS:1001208,SEQUEST,]	4.0e-4	null	ms_run[1]:scan=10463	3236.1	6	3260.74963	544.29770	K	D	62	94
PSM	FWLFGGNER	-266_48000	Q91XE0	1	Mouse_09-2020	null	[MS,MS:1001208,SEQUEST,]	4.0e-4	null	ms_run[1]:scan=10311	3190.2	2	1125.54766	563.27744	K	Q	184	193
PSM	FENAFLSHVISQHQSLLGNIR	-266_48012	Q03265	1	Mouse_09-2020	null	[MS,MS:1001208,SEQUEST,]	4.0e-4	null	ms_run[1]:scan=10314	3191.1	3	2410.26065	804.09239	K	D	507	528
PSM	DLGEAALNEYLR	-266_48048	Q8R0Y6	1	Mouse_09-2020	null	[MS,MS:1001208,SEQUEST,]	4.0e-4	null	ms_run[1]:scan=10324	3194.0	2	1363.68401	682.34625	K	K	883	895
PSM	ILFIFIDSDHTDNQR	-266_48059	P09103	1	Mouse_09-2020	null	[MS,MS:1001208,SEQUEST,]	7.3e-4	null	ms_run[1]:scan=10326	3194.6	3	1833.91257	611.97585	K	L	288	303
PSM	FEDGDLTLYQSNAILR	-266_48079	P19157	1	Mouse_09-2020	null	[MS,MS:1001208,SEQUEST,]	4.0e-4	null	ms_run[1]:scan=10332	3196.4	2	1854.92229	927.96525	K	L	56	72
PSM	FLWPGFGENSR	-266_48112	Q9Z2V4	1	Mouse_09-2020	null	[MS,MS:1001208,SEQUEST,]	1.4e-3	null	ms_run[1]:scan=10340	3198.7	2	1309.63286	655.31984	K	L	525	536
PSM	FEDGDLTLYQSNAILR	-266_48234	P19157	1	Mouse_09-2020	null	[MS,MS:1001208,SEQUEST,]	4.0e-4	null	ms_run[1]:scan=10364	3206.5	3	1854.92392	618.97926	K	L	56	72
PSM	YFDLGLPNRDQTNDQVTIDSALATQK	-266_48258	P54071	1	Mouse_09-2020	null	[MS,MS:1001208,SEQUEST,]	4.0e-4	null	ms_run[1]:scan=10367	3207.4	3	2923.43753	975.15259	K	S	81	107
PSM	IFVWDWQR	-266_49080	A0A0R4J135	0	Mouse_09-2020	null	[MS,MS:1001208,SEQUEST,]	4.0e-4	null	ms_run[1]:scan=10556	3264.5	2	1149.58391	575.29563	R	E	228	236
PSM	IFVWDWQR	-266_49080	P17563	0	Mouse_09-2020	null	[MS,MS:1001208,SEQUEST,]	4.0e-4	null	ms_run[1]:scan=10556	3264.5	2	1149.58391	575.29563	R	E	228	236
PSM	SFNISDIPVTAIR	-266_48306	Q9DBT9	1	Mouse_09-2020	null	[MS,MS:1001208,SEQUEST,]	4.0e-4	null	ms_run[1]:scan=10377	3210.3	2	1432.77910	716.89337	K	S	654	667
PSM	LYDNLLEQNLIR	-266_48345	Q8BG32	1	Mouse_09-2020	null	[MS,MS:1001208,SEQUEST,]	1.0e-3	null	ms_run[1]:scan=10384	3212.4	2	1503.81731	752.41192	K	I	326	338
PSM	LSILYPATTGRNFDEILR	-266_48420	Q6GT24	1	Mouse_09-2020	null	[MS,MS:1001208,SEQUEST,]	2.1e-3	null	ms_run[1]:scan=10401	3217.6	3	2079.12247	693.71262	K	V	145	163
PSM	FRPSIAYFPQIVSVAAR	-266_48478	P85094	1	Mouse_09-2020	null	[MS,MS:1001208,SEQUEST,]	4.0e-4	null	ms_run[1]:scan=10413	3221.1	3	1922.06302	641.35974	K	L	27	44
PSM	VAGLLVLNYSNDYNHWLATK	-266_51403	Q8C196	1	Mouse_09-2020	null	[MS,MS:1001208,SEQUEST,]	4.0e-4	null	ms_run[1]:scan=11202	3471.7	3	2291.18607	764.39882	K	L	128	148
PSM	VFVPTGYSAFPSEILHAPEK	-266_48558	E9PWK1	1	Mouse_09-2020	null	[MS,MS:1001208,SEQUEST,]	1.9e-3	null	ms_run[1]:scan=10429	3225.9	3	2189.13333	730.38076	K	V	378	398
PSM	KGIFVIGFSYPVVPK	-266_48576	O88986	1	Mouse_09-2020	null	[MS,MS:1001208,SEQUEST,]	4.0e-4	null	ms_run[1]:scan=10434	3227.4	3	1650.96238	550.99211	K	K	366	381
PSM	TIGGGDDSFNTFFSETGAGK	-266_48641	P05214	1	Mouse_09-2020	null	[MS,MS:1001208,SEQUEST,]	3.6e-3	null	ms_run[1]:scan=10448	3231.6	2	2007.88933	1004.45016	K	V	41	61
PSM	ANWYFLLAR	-266_51400	P45952	1	Mouse_09-2020	null	[MS,MS:1001208,SEQUEST,]	7.3e-4	null	ms_run[1]:scan=11201	3471.4	2	1153.61662	577.31128	K	N	198	207
PSM	DGSIDLVINLPNNNTK	-266_48339	Q8C196	1	Mouse_09-2020	null	[MS,MS:1001208,SEQUEST,]	1.3e-3	null	ms_run[1]:scan=10383	3212.1	2	1726.90007	863.95214	R	V	1429	1445
PSM	INIVLSR	-266_23095	P00375	1	Mouse_09-2020	null	[MS,MS:1001208,SEQUEST,]	1.0e-3	null	ms_run[1]:scan=5555	1789.0	2	814.51482	407.76090	R	L	72	79
PSM	LVWIETPTNPTLK	-266_43215	Q8VCN5	1	Mouse_09-2020	null	[MS,MS:1001208,SEQUEST,]	7.3e-4	null	ms_run[1]:scan=9383	2914.9	2	1511.84697	756.42704	K	A	152	165
PSM	FGDIVPVNLPR	-266_43169	P11714	1	Mouse_09-2020	null	[MS,MS:1001208,SEQUEST,]	4.0e-4	null	ms_run[1]:scan=9374	2912.3	2	1226.68974	613.84823	R	T	369	380
PSM	FSVSTLRNFGLGK	-266_37878	A0A2R8VHY1	0	Mouse_09-2020	null	[MS,MS:1001208,SEQUEST,]	6.3e-3	null	ms_run[1]:scan=8379	2619.2	3	1425.78568	475.93314	R	S	37	50
PSM	FSVSTLRNFGLGK	-266_37878	P11714	0	Mouse_09-2020	null	[MS,MS:1001208,SEQUEST,]	6.3e-3	null	ms_run[1]:scan=8379	2619.2	3	1425.78568	475.93314	R	S	137	150
PSM	RYEEIVKEVSTYIK	-266_37901	P10126	1	Mouse_09-2020	null	[MS,MS:1001208,SEQUEST,]	4.0e-4	null	ms_run[1]:scan=8382	2620.1	3	1756.94876	586.32084	K	I	166	180
PSM	GPFLLGIK	-266_37910	P28271	1	Mouse_09-2020	null	[MS,MS:1001208,SEQUEST,]	1.0e-3	null	ms_run[1]:scan=8384	2620.7	2	844.52971	422.76819	K	V	786	794
PSM	KGIVDQSQQAYQEAFEISK	-266_37923	A0A2I3BQ03	1	Mouse_09-2020	null	[MS,MS:1001208,SEQUEST,]	4.0e-4	null	ms_run[1]:scan=8387	2621.5	3	2169.08548	723.69893	K	E	139	158
PSM	GAGAFGYFEVTHDITRYSK	-266_37930	P24270	1	Mouse_09-2020	null	[MS,MS:1001208,SEQUEST,]	1.9e-3	null	ms_run[1]:scan=8388	2621.9	3	2119.02573	707.01296	K	K	78	97
PSM	GAGAFGYFEVTHDITRYSK	-266_37955	P24270	1	Mouse_09-2020	null	[MS,MS:1001208,SEQUEST,]	3.6e-3	null	ms_run[1]:scan=8391	2622.7	4	2119.02456	530.51154	K	K	78	97
PSM	ILVLNTPNNPLGK	-266_38149	Q8BTY1	1	Mouse_09-2020	null	[MS,MS:1001208,SEQUEST,]	4.0e-4	null	ms_run[1]:scan=8428	2633.6	2	1392.82182	696.91410	K	F	177	190
PSM	AIGLPEDLIQKGKDIKGVSEIVHEGK	-266_38179	P12710	1	Mouse_09-2020	null	[MS,MS:1001208,SEQUEST,]	4.3e-2	null	ms_run[1]:scan=8435	2635.6	5	2773.56153	555.51499	K	I	21	47
PSM	YNQILRIEEELGSK	-266_38184	P17182	1	Mouse_09-2020	null	[MS,MS:1001208,SEQUEST,]	4.0e-4	null	ms_run[1]:scan=8436	2635.9	3	1691.90622	564.63694	K	K	407	421
PSM	FELTGIPPAPR	-266_38241	P63017	1	Mouse_09-2020	null	[MS,MS:1001208,SEQUEST,]	3.6e-3	null	ms_run[1]:scan=8446	2638.9	2	1197.66203	599.33496	K	V	459	470
PSM	AIGLPEDLIQKGKDIKGVSEIVHEGK	-266_38263	P12710	1	Mouse_09-2020	null	[MS,MS:1001208,SEQUEST,]	7.3e-4	null	ms_run[1]:scan=8452	2640.6	4	2773.54873	694.14191	K	I	21	47
PSM	LNSFIALVNK	-266_38270	A0A0R4IZY2	1	Mouse_09-2020	null	[MS,MS:1001208,SEQUEST,]	4.0e-4	null	ms_run[1]:scan=8453	2640.9	2	1118.65776	559.83205	K	L	247	257
PSM	ELSFAAVSFYHK	-266_38280	P19096	1	Mouse_09-2020	null	[MS,MS:1001208,SEQUEST,]	1.4e-3	null	ms_run[1]:scan=8454	2641.2	3	1398.70566	466.90659	R	R	2408	2420
PSM	AISSAVRQAGIAQLYGIAGSTNVTGDQVKK	-266_38286	Q9QXD6	1	Mouse_09-2020	null	[MS,MS:1001208,SEQUEST,]	4.0e-4	null	ms_run[1]:scan=8455	2641.5	4	3003.62343	751.66100	K	D	44	74
PSM	VSFELFADKVPK	-266_38300	P17742	1	Mouse_09-2020	null	[MS,MS:1001208,SEQUEST,]	1.3e-3	null	ms_run[1]:scan=8460	2643.0	3	1379.75782	460.59049	R	A	20	32
PSM	AIGLPEDLIQKGKDIKGVSEIVHEGK	-266_38306	P12710	1	Mouse_09-2020	null	[MS,MS:1001208,SEQUEST,]	1.3e-3	null	ms_run[1]:scan=8461	2643.3	6	2773.54736	463.09703	K	I	21	47
PSM	TYAEILEPFHPVR	-266_38327	Q9CQ54	1	Mouse_09-2020	null	[MS,MS:1001208,SEQUEST,]	1.4e-3	null	ms_run[1]:scan=8465	2644.4	3	1571.82218	524.61207	K	0	108	121
PSM	GFGGIGGILR	-266_37797	Q8BWY3	1	Mouse_09-2020	null	[MS,MS:1001208,SEQUEST,]	4.0e-4	null	ms_run[1]:scan=8363	2614.5	2	946.54711	473.77708	K	R	405	415
PSM	AAFQLGSPWR	-266_38359	P47738	1	Mouse_09-2020	null	[MS,MS:1001208,SEQUEST,]	4.0e-4	null	ms_run[1]:scan=8470	2645.9	2	1132.59001	566.79854	R	M	87	97
PSM	FWDYLR	-266_37781	P08226	1	Mouse_09-2020	null	[MS,MS:1001208,SEQUEST,]	3.5e-3	null	ms_run[1]:scan=8361	2613.9	2	899.44103	450.22415	R	V	43	49
PSM	ALLFIPR	-266_37739	P11499	1	Mouse_09-2020	null	[MS,MS:1001208,SEQUEST,]	3.7e-2	null	ms_run[1]:scan=8353	2611.5	2	829.52995	415.26836	R	A	331	338
PSM	YVTLIYTNYENGK	-266_37468	P19157	1	Mouse_09-2020	null	[MS,MS:1001208,SEQUEST,]	4.0e-4	null	ms_run[1]:scan=8305	2597.4	2	1577.78545	789.39594	K	D	104	117
PSM	GIAVHPELFSIDNGLLTPTLK	-266_52629	D3Z041	1	Mouse_09-2020	null	[MS,MS:1001208,SEQUEST,]	4.0e-4	null	ms_run[1]:scan=11481	3555.9	3	2235.24186	745.75097	K	K	656	677
PSM	ILEFLGR	-266_37501	P52840	1	Mouse_09-2020	null	[MS,MS:1001208,SEQUEST,]	7.3e-4	null	ms_run[1]:scan=8311	2599.2	2	847.50353	424.25545	K	L	203	210
PSM	ATLNLSLLK	-266_37510	P52196	1	Mouse_09-2020	null	[MS,MS:1001208,SEQUEST,]	7.3e-4	null	ms_run[1]:scan=8313	2599.8	2	972.60936	486.80804	K	Y	155	164
PSM	FLASVSTVLTSK	-266_37515	Q91VB8	1	Mouse_09-2020	null	[MS,MS:1001208,SEQUEST,]	4.0e-4	null	ms_run[1]:scan=8314	2600.1	2	1252.71562	626.86100	K	R	129	141
PSM	FDRGYISPYFINTSK	-266_37524	P63038	1	Mouse_09-2020	null	[MS,MS:1001208,SEQUEST,]	4.0e-4	null	ms_run[1]:scan=8315	2600.4	3	1807.90171	603.30530	K	Q	219	234
PSM	DAGQISGLNVLR	-266_37528	P38647	1	Mouse_09-2020	null	[MS,MS:1001208,SEQUEST,]	4.0e-4	null	ms_run[1]:scan=8316	2600.6	2	1242.68035	621.84368	K	I	207	219
PSM	IAFAITAIK	-266_37557	P62270	1	Mouse_09-2020	null	[MS,MS:1001208,SEQUEST,]	4.0e-4	null	ms_run[1]:scan=8320	2601.8	2	947.59288	474.29985	K	V	26	35
PSM	EWPANLDLK	-266_37564	Q8C196	1	Mouse_09-2020	null	[MS,MS:1001208,SEQUEST,]	3.9e-3	null	ms_run[1]:scan=8322	2602.4	2	1085.56304	543.28493	K	E	832	841
PSM	LTLSALVDGK	-266_37575	G3UX26	1	Mouse_09-2020	null	[MS,MS:1001208,SEQUEST,]	4.0e-4	null	ms_run[1]:scan=8324	2603.0	2	1016.59905	508.80296	K	F	257	267
PSM	VWLDPNETNEIANANSR	-266_37594	P84099	1	Mouse_09-2020	null	[MS,MS:1001208,SEQUEST,]	4.0e-4	null	ms_run[1]:scan=8327	2603.9	2	1942.92949	971.96631	K	Q	22	39
PSM	IGGIFAFK	-266_37606	P32020	1	Mouse_09-2020	null	[MS,MS:1001208,SEQUEST,]	4.0e-4	null	ms_run[1]:scan=8330	2604.8	2	852.49822	426.75254	K	K	455	463
PSM	YFDSFGDLSSASAIMGNAK	-266_52580	A8DUK4	1	Mouse_09-2020	null	[MS,MS:1001208,SEQUEST,]	4.0e-4	null	ms_run[1]:scan=11472	3553.1	2	1980.90312	990.95402	R	K	42	61
PSM	NNDLILYYFSDAK	-266_52569	Q8JZR0	1	Mouse_09-2020	null	[MS,MS:1001208,SEQUEST,]	4.0e-4	null	ms_run[1]:scan=11469	3552.2	2	1575.77043	788.38811	K	L	63	76
PSM	VLEQLTGQTPVFSK	-266_37670	Q9CXW4	1	Mouse_09-2020	null	[MS,MS:1001208,SEQUEST,]	4.0e-4	null	ms_run[1]:scan=8341	2608.0	2	1546.84990	773.92741	K	R	39	53
PSM	KIPAFLPFSTGK	-266_37708	P56593	1	Mouse_09-2020	null	[MS,MS:1001208,SEQUEST,]	1.9e-3	null	ms_run[1]:scan=8347	2609.7	3	1305.75702	435.92370	K	F	423	435
PSM	FVNVVPTFGK	-266_37722	A0A494BBA8	1	Mouse_09-2020	null	[MS,MS:1001208,SEQUEST,]	4.0e-4	null	ms_run[1]:scan=8350	2610.6	2	1107.62016	554.31349	R	K	81	91
PSM	DAVSVFYVSR	-266_37775	O35488	1	Mouse_09-2020	null	[MS,MS:1001208,SEQUEST,]	4.0e-4	null	ms_run[1]:scan=8360	2613.6	2	1142.58464	571.79566	K	S	175	185
PSM	FSRDVFLPKPSWGNHTPIFR	-266_38421	P05202	1	Mouse_09-2020	null	[MS,MS:1001208,SEQUEST,]	1.9e-3	null	ms_run[1]:scan=8482	2649.5	5	2401.25364	481.05710	K	A	151	171
PSM	GNDISSGTVLSDYVGSGPPSGTGLHR	-266_38444	P70296	1	Mouse_09-2020	null	[MS,MS:1001208,SEQUEST,]	4.0e-4	null	ms_run[1]:scan=8488	2651.2	3	2530.21872	844.07713	K	V	94	120
PSM	LKETEYDVRDHGDLAFVDVPNDSSFQIVKNPR	-266_39140	Q61176	1	Mouse_09-2020	null	[MS,MS:1001208,SEQUEST,]	4.0e-4	null	ms_run[1]:scan=8618	2689.4	5	3703.84260	741.57284	K	V	40	72
PSM	VITAFNDGLNHLDSLK	-266_39175	A8DUK4	1	Mouse_09-2020	null	[MS,MS:1001208,SEQUEST,]	2.1e-3	null	ms_run[1]:scan=8625	2691.5	3	1756.92148	586.31246	K	T	68	84
PSM	FAPPEAPEPWSGVR	-266_39184	Q91WG0	0	Mouse_09-2020	null	[MS,MS:1001208,SEQUEST,]	4.1e-2	null	ms_run[1]:scan=8628	2692.4	2	1539.75908	770.38317	R	G	75	89
PSM	FAPPEAPEPWSGVR	-266_39184	Q8BK48	0	Mouse_09-2020	null	[MS,MS:1001208,SEQUEST,]	4.1e-2	null	ms_run[1]:scan=8628	2692.4	2	1539.75908	770.38317	R	G	73	87
PSM	ELGEYGLQAYTEVK	-266_39202	P47738	1	Mouse_09-2020	null	[MS,MS:1001208,SEQUEST,]	4.0e-4	null	ms_run[1]:scan=8631	2693.2	2	1599.78984	800.39868	R	V	495	509
PSM	LVTGWVKPIIIGR	-266_39216	O88844	1	Mouse_09-2020	null	[MS,MS:1001208,SEQUEST,]	4.0e-4	null	ms_run[1]:scan=8634	2694.1	3	1451.91062	484.64141	R	A	120	133
PSM	LLIYTEFGK	-266_39225	O09173	1	Mouse_09-2020	null	[MS,MS:1001208,SEQUEST,]	4.0e-4	null	ms_run[1]:scan=8635	2694.4	2	1083.60832	542.30788	K	S	163	172
PSM	SEFPWEVPK	-266_39235	Q91X83	1	Mouse_09-2020	null	[MS,MS:1001208,SEQUEST,]	8.7e-3	null	ms_run[1]:scan=8636	2694.7	2	1118.55217	559.77948	R	L	384	393
PSM	LEDLIVKDGLTDVYNK	-266_39255	Q8QZT1	1	Mouse_09-2020	null	[MS,MS:1001208,SEQUEST,]	4.0e-4	null	ms_run[1]:scan=8640	2695.9	3	1834.98374	612.33141	K	H	172	188
PSM	GWPLYLSTK	-266_39262	O88844	1	Mouse_09-2020	null	[MS,MS:1001208,SEQUEST,]	1.0e-3	null	ms_run[1]:scan=8641	2696.2	2	1064.57829	532.79239	K	T	204	213
PSM	SSALASKATGYPLAFIAAK	-266_39267	Q8C196	1	Mouse_09-2020	null	[MS,MS:1001208,SEQUEST,]	4.0e-4	null	ms_run[1]:scan=8642	2696.5	3	1867.03287	623.01564	R	A	722	741
PSM	FLFPEGIK	-266_39284	Q8R0Y6	1	Mouse_09-2020	null	[MS,MS:1001208,SEQUEST,]	3.9e-3	null	ms_run[1]:scan=8645	2697.4	2	950.53478	475.77093	R	M	167	175
PSM	YYRQNPDIPQLEPSDYLR	-266_39410	Q9DBM2	1	Mouse_09-2020	null	[MS,MS:1001208,SEQUEST,]	4.0e-4	null	ms_run[1]:scan=8666	2703.5	3	2267.10953	756.37456	K	L	677	695
PSM	AAVSGLWGKVNADEVGGEALGR	-266_39500	A8DUK4	1	Mouse_09-2020	null	[MS,MS:1001208,SEQUEST,]	4.0e-4	null	ms_run[1]:scan=8681	2708.2	3	2156.11484	719.37467	K	L	10	32
PSM	LSVLLLER	-266_39521	Q8VC30	1	Mouse_09-2020	null	[MS,MS:1001208,SEQUEST,]	4.0e-4	null	ms_run[1]:scan=8684	2709.1	2	942.59947	471.80276	R	G	435	443
PSM	GAGAFGYFEVTHDITR	-266_39569	P24270	1	Mouse_09-2020	null	[MS,MS:1001208,SEQUEST,]	4.0e-4	null	ms_run[1]:scan=8693	2711.7	3	1740.83420	580.94952	K	S	78	94
PSM	AIGLPEDLIQK	-266_39619	P12710	1	Mouse_09-2020	null	[MS,MS:1001208,SEQUEST,]	4.0e-4	null	ms_run[1]:scan=8702	2714.4	2	1196.68938	598.84790	K	K	21	32
PSM	ILTFDQLALESPKGR	-266_39626	A0A1B0GSS8	1	Mouse_09-2020	null	[MS,MS:1001208,SEQUEST,]	1.3e-3	null	ms_run[1]:scan=8703	2714.7	3	1687.93888	563.31743	K	T	87	102
PSM	VQVSVFKGQVYILGR	-266_39125	P16460	1	Mouse_09-2020	null	[MS,MS:1001208,SEQUEST,]	4.0e-4	null	ms_run[1]:scan=8616	2688.8	3	1692.98069	564.99803	K	S	349	364
PSM	ANVVASALAQIPQK	-266_39107	Q8R084	1	Mouse_09-2020	null	[MS,MS:1001208,SEQUEST,]	4.0e-4	null	ms_run[1]:scan=8611	2687.4	2	1409.81157	705.40918	K	L	322	336
PSM	LYNLFLK	-266_39070	Q9Z2I9	1	Mouse_09-2020	null	[MS,MS:1001208,SEQUEST,]	1.9e-3	null	ms_run[1]:scan=8606	2685.9	2	910.53996	455.77347	K	D	243	250
PSM	IIDVVYNASNNELVR	-266_39058	P62242	1	Mouse_09-2020	null	[MS,MS:1001208,SEQUEST,]	4.0e-4	null	ms_run[1]:scan=8602	2684.7	2	1718.90972	859.95723	R	K	78	93
PSM	ADLIAYLK	-266_38467	P62897	1	Mouse_09-2020	null	[MS,MS:1001208,SEQUEST,]	4.0e-4	null	ms_run[1]:scan=8491	2652.1	2	906.52971	453.76839	R	A	93	101
PSM	RWLLDFASK	-266_38481	D3Z041	1	Mouse_09-2020	null	[MS,MS:1001208,SEQUEST,]	1.4e-3	null	ms_run[1]:scan=8495	2653.3	2	1135.62602	568.31657	K	K	388	397
PSM	FYTLFGR	-266_38494	Q8CGC7	1	Mouse_09-2020	null	[MS,MS:1001208,SEQUEST,]	1.3e-3	null	ms_run[1]:scan=8497	2653.9	2	903.47307	452.23980	K	Y	1504	1511
PSM	EWGYASHNGPDHWHELYPIAK	-266_38517	P16015	1	Mouse_09-2020	null	[MS,MS:1001208,SEQUEST,]	7.3e-4	null	ms_run[1]:scan=8501	2655.0	4	2507.15346	627.54364	K	D	4	25
PSM	NTGTEAPDYLATVDVDPK	-266_38597	A0A0R4J135	0	Mouse_09-2020	null	[MS,MS:1001208,SEQUEST,]	4.0e-4	null	ms_run[1]:scan=8517	2659.8	2	1905.90679	953.45745	R	P	35	53
PSM	NTGTEAPDYLATVDVDPK	-266_38597	P17563	0	Mouse_09-2020	null	[MS,MS:1001208,SEQUEST,]	4.0e-4	null	ms_run[1]:scan=8517	2659.8	2	1905.90679	953.45745	R	P	35	53
PSM	LGGSAVISLEGKPL	-266_38604	P18760	1	Mouse_09-2020	null	[MS,MS:1001208,SEQUEST,]	4.0e-4	null	ms_run[1]:scan=8518	2660.0	2	1340.77837	670.89283	K	0	153	167
PSM	AQLLQPTLEINPR	-266_38624	Q9CQN1	1	Mouse_09-2020	null	[MS,MS:1001208,SEQUEST,]	6.3e-3	null	ms_run[1]:scan=8521	2660.9	2	1492.84917	746.92774	R	T	637	650
PSM	VADIGLAAWGR	-266_38763	P50247	1	Mouse_09-2020	null	[MS,MS:1001208,SEQUEST,]	4.0e-4	null	ms_run[1]:scan=8548	2668.9	2	1128.61638	564.81165	K	A	9	20
PSM	SFLSPNQILK	-266_37461	Q9DB20	1	Mouse_09-2020	null	[MS,MS:1001208,SEQUEST,]	1.4e-3	null	ms_run[1]:scan=8304	2597.1	2	1146.65178	573.82951	K	E	163	173
PSM	FFGNNWAETYR	-266_38798	Q8CG76	1	Mouse_09-2020	null	[MS,MS:1001208,SEQUEST,]	4.0e-4	null	ms_run[1]:scan=8554	2670.6	2	1404.63432	702.82020	R	R	259	270
PSM	IWPHVYSFLQTKVPETTQK	-266_38849	Q9WTP7	1	Mouse_09-2020	null	[MS,MS:1001208,SEQUEST,]	4.0e-4	null	ms_run[1]:scan=8567	2674.5	4	2302.22353	576.31121	K	S	204	223
PSM	FADILPLGVPHK	-266_38875	Q9JKY7	1	Mouse_09-2020	null	[MS,MS:1001208,SEQUEST,]	4.0e-4	null	ms_run[1]:scan=8571	2675.6	3	1306.75211	436.25545	R	S	369	381
PSM	YFPTQALNFAFKDKYK	-266_38916	P51881	1	Mouse_09-2020	null	[MS,MS:1001208,SEQUEST,]	4.0e-4	null	ms_run[1]:scan=8579	2678.0	4	1981.02297	496.01091	R	I	81	97
PSM	LDLSSLAYSGKGT	-266_38941	O35943	1	Mouse_09-2020	null	[MS,MS:1001208,SEQUEST,]	1.4e-3	null	ms_run[1]:scan=8583	2679.1	2	1311.67717	656.34317	K	0	195	208
PSM	FLPGFEAPTYK	-266_38954	P49429	1	Mouse_09-2020	null	[MS,MS:1001208,SEQUEST,]	7.3e-4	null	ms_run[1]:scan=8586	2680.1	2	1269.65190	635.32934	R	T	156	167
PSM	VVDSLQLTGTKPVATPVDWK	-266_38974	Q6GT24	1	Mouse_09-2020	null	[MS,MS:1001208,SEQUEST,]	4.0e-4	null	ms_run[1]:scan=8589	2680.9	3	2154.18290	718.73168	R	G	163	183
PSM	LKLPAVVTADLRLNEPR	-266_39039	Q9DCW4	1	Mouse_09-2020	null	[MS,MS:1001208,SEQUEST,]	4.0e-4	null	ms_run[1]:scan=8599	2683.8	4	1905.12844	477.03746	R	A	175	192
PSM	GAPLNTPVTEDRFAILTEK	-266_39045	Q921G7	1	Mouse_09-2020	null	[MS,MS:1001208,SEQUEST,]	3.9e-3	null	ms_run[1]:scan=8600	2684.1	3	2072.10367	691.37227	K	R	134	153
PSM	KDGTVTAGNASGVSDGAGAVIIASEDAVK	-266_38840	Q8BWT1	1	Mouse_09-2020	null	[MS,MS:1001208,SEQUEST,]	4.0e-4	null	ms_run[1]:scan=8565	2673.8	3	2660.33805	887.45063	K	H	241	270
PSM	TITLEVEPSDTIENVK	-266_39635	E9Q5F6	1	Mouse_09-2020	null	[MS,MS:1001208,SEQUEST,]	4.0e-4	null	ms_run[1]:scan=8704	2715.0	2	1787.93242	894.46729	K	K	12	28
PSM	FWSVDDTQVHTEYSSLR	-266_37453	P49429	1	Mouse_09-2020	null	[MS,MS:1001208,SEQUEST,]	4.0e-4	null	ms_run[1]:scan=8302	2596.5	3	2069.95658	690.65695	R	I	209	226
PSM	GAAFLGLGTDSVR	-266_37418	Q9DBE0	1	Mouse_09-2020	null	[MS,MS:1001208,SEQUEST,]	4.0e-4	null	ms_run[1]:scan=8296	2594.8	2	1263.66973	632.33823	K	V	197	210
PSM	VWIYPIK	-266_36076	Q922Q1	1	Mouse_09-2020	null	[MS,MS:1001208,SEQUEST,]	1.3e-3	null	ms_run[1]:scan=8045	2521.3	2	918.54497	459.77601	K	C	60	67
PSM	NLRVNAGDQPGADLGPLITPQAK	-266_36108	Q9EQ20	1	Mouse_09-2020	null	[MS,MS:1001208,SEQUEST,]	4.0e-4	null	ms_run[1]:scan=8052	2523.3	3	2345.25711	782.42391	K	R	342	365
PSM	AAIGDTLVQDIR	-266_36122	Q9CXN7	1	Mouse_09-2020	null	[MS,MS:1001208,SEQUEST,]	4.0e-4	null	ms_run[1]:scan=8055	2524.2	2	1271.69634	636.35133	K	S	142	154
PSM	GLGTEVPGNFQGPDPYRQLR	-266_36183	A0A1L1SSA8	1	Mouse_09-2020	null	[MS,MS:1001208,SEQUEST,]	1.4e-3	null	ms_run[1]:scan=8065	2527.1	3	2201.11045	734.37478	R	K	125	145
PSM	KYDAFLASESLIK	-266_36188	P53026	1	Mouse_09-2020	null	[MS,MS:1001208,SEQUEST,]	4.0e-4	null	ms_run[1]:scan=8066	2527.4	3	1484.80039	495.60469	K	I	106	119
PSM	QAGIAQLYGIAGSTNVTGDQVKK	-266_36199	Q9QXD6	1	Mouse_09-2020	null	[MS,MS:1001208,SEQUEST,]	4.0e-4	null	ms_run[1]:scan=8068	2528.0	3	2319.23270	773.74828	R	D	51	74
PSM	IIAEGANGPTTPEADKIFLER	-266_36257	P26443	1	Mouse_09-2020	null	[MS,MS:1001208,SEQUEST,]	4.0e-4	null	ms_run[1]:scan=8080	2531.6	3	2242.17276	748.06198	K	I	400	421
PSM	GFGFGLVK	-266_36268	G3UX26	1	Mouse_09-2020	null	[MS,MS:1001208,SEQUEST,]	7.3e-3	null	ms_run[1]:scan=8082	2532.2	2	824.46691	412.73689	K	D	21	29
PSM	DVPIRQGEIFLLPARVPHSPQR	-266_36279	Q78JT3	1	Mouse_09-2020	null	[MS,MS:1001208,SEQUEST,]	4.0e-4	null	ms_run[1]:scan=8084	2532.7	4	2525.41103	632.10794	R	A	74	96
PSM	YVTLIYTNYENGK	-266_36298	P19157	1	Mouse_09-2020	null	[MS,MS:1001208,SEQUEST,]	4.0e-4	null	ms_run[1]:scan=8088	2533.9	2	1577.78594	789.39594	K	D	104	117
PSM	SSLNPILFR	-266_36315	O54734	1	Mouse_09-2020	null	[MS,MS:1001208,SEQUEST,]	7.3e-4	null	ms_run[1]:scan=8091	2534.8	2	1046.59941	523.80329	K	V	175	184
PSM	FDRGYISPYFINTSK	-266_36336	P63038	1	Mouse_09-2020	null	[MS,MS:1001208,SEQUEST,]	4.0e-4	null	ms_run[1]:scan=8096	2536.3	3	1807.90079	603.30530	K	Q	219	234
PSM	FLDGIYVSEK	-266_36341	A0A140T8T4	1	Mouse_09-2020	null	[MS,MS:1001208,SEQUEST,]	4.0e-4	null	ms_run[1]:scan=8097	2536.6	2	1170.60430	585.80570	K	T	175	185
PSM	LYERLEEETGQVVGFHQPGSIR	-266_36347	Q9DBT9	1	Mouse_09-2020	null	[MS,MS:1001208,SEQUEST,]	4.0e-4	null	ms_run[1]:scan=8098	2536.9	4	2544.28432	636.82649	K	A	108	130
PSM	YLNIFGESQPNPK	-266_36366	Q9QXX4	1	Mouse_09-2020	null	[MS,MS:1001208,SEQUEST,]	4.0e-4	null	ms_run[1]:scan=8103	2538.3	2	1506.76103	753.88300	R	V	44	57
PSM	IGFFQGDIR	-266_36400	Q8JZR0	0	Mouse_09-2020	null	[MS,MS:1001208,SEQUEST,]	4.0e-4	null	ms_run[1]:scan=8110	2540.4	2	1052.55486	526.77982	K	L	326	335
PSM	IGFFQGDIR	-266_36400	D3Z041	0	Mouse_09-2020	null	[MS,MS:1001208,SEQUEST,]	4.0e-4	null	ms_run[1]:scan=8110	2540.4	2	1052.55486	526.77982	K	L	342	351
PSM	GLEVTAYSPLGSSDR	-266_36420	Q9JII6	1	Mouse_09-2020	null	[MS,MS:1001208,SEQUEST,]	4.0e-4	null	ms_run[1]:scan=8113	2541.3	2	1551.76665	776.38610	R	W	204	219
PSM	EWGYASHNGPDHWHELYPIAK	-266_36057	P16015	1	Mouse_09-2020	null	[MS,MS:1001208,SEQUEST,]	4.0e-4	null	ms_run[1]:scan=8042	2520.4	4	2507.15224	627.54364	K	D	4	25
PSM	QIFGEATKQPGIVFVAAK	-266_36457	F6Y6L6	1	Mouse_09-2020	null	[MS,MS:1001208,SEQUEST,]	4.0e-4	null	ms_run[1]:scan=8120	2543.3	3	1904.06485	635.35952	K	D	44	62
PSM	SIRTVLTF	-266_36044	P00329	1	Mouse_09-2020	null	[MS,MS:1001208,SEQUEST,]	1.1e-2	null	ms_run[1]:scan=8040	2519.8	2	936.55168	468.77928	K	0	368	376
PSM	YNTASYFDDHPNHPFTDEY	-266_36029	Q91WT7	1	Mouse_09-2020	null	[MS,MS:1001208,SEQUEST,]	4.0e-4	null	ms_run[1]:scan=8035	2518.4	3	2332.95005	778.31878	R	0	305	324
PSM	GILIGIQQSFRPR	-266_35713	Q8C196	1	Mouse_09-2020	null	[MS,MS:1001208,SEQUEST,]	4.0e-4	null	ms_run[1]:scan=7970	2499.2	3	1484.87033	495.62805	K	L	1361	1374
PSM	FFDEESYSLLRK	-266_35716	Q9D8L3	1	Mouse_09-2020	null	[MS,MS:1001208,SEQUEST,]	1.3e-3	null	ms_run[1]:scan=7971	2499.5	3	1533.75922	511.92431	R	Q	106	118
PSM	LDQGGAPLAGTNKETTIQGLDGLSER	-266_35740	Q91Y97	1	Mouse_09-2020	null	[MS,MS:1001208,SEQUEST,]	4.0e-4	null	ms_run[1]:scan=7975	2500.7	3	2641.34507	881.11911	K	A	109	135
PSM	WLQTEVQNPSVTSKI	-266_35756	P34914	1	Mouse_09-2020	null	[MS,MS:1001208,SEQUEST,]	4.0e-4	null	ms_run[1]:scan=7979	2501.8	2	1729.91277	865.45960	K	0	540	555
PSM	IQFGVPLAR	-266_35765	A0A0A0MQ68	1	Mouse_09-2020	null	[MS,MS:1001208,SEQUEST,]	4.1e-3	null	ms_run[1]:scan=7981	2502.4	2	1000.59404	500.80055	R	Q	329	338
PSM	ALDLDPSKTNVSGGAIALGHPLGGSGSR	-266_35796	Q8BWT1	1	Mouse_09-2020	null	[MS,MS:1001208,SEQUEST,]	4.0e-4	null	ms_run[1]:scan=7988	2504.5	4	2647.38149	662.60041	K	T	333	361
PSM	AIAEELAPERGFLPPASEK	-266_35809	O35490	1	Mouse_09-2020	null	[MS,MS:1001208,SEQUEST,]	4.0e-4	null	ms_run[1]:scan=7991	2505.4	3	2025.06662	675.69323	R	G	309	328
PSM	VTNEPILAFSQGSPERDALQK	-266_35814	Q8CHT0	1	Mouse_09-2020	null	[MS,MS:1001208,SEQUEST,]	4.0e-4	null	ms_run[1]:scan=7992	2505.7	3	2300.19083	767.40088	K	L	31	52
PSM	NSRLPVMVWIHGGGLK	-266_35824	Q91WU0	1	Mouse_09-2020	null	[MS,MS:1001208,SEQUEST,]	4.0e-4	null	ms_run[1]:scan=7994	2506.2	3	1763.97544	588.66277	K	G	130	146
PSM	DIKHDPSLQPWSASYDPGSAKTILNNGK	-266_35831	P16015	1	Mouse_09-2020	null	[MS,MS:1001208,SEQUEST,]	4.0e-4	null	ms_run[1]:scan=7996	2506.8	4	3039.51601	760.63472	K	C	37	65
PSM	THILLFLPK	-266_35850	P09103	1	Mouse_09-2020	null	[MS,MS:1001208,SEQUEST,]	1.3e-3	null	ms_run[1]:scan=8000	2508.0	2	1081.67705	541.34205	K	V	257	266
PSM	LFFDTERYWKER	-266_35875	Q9CRB3	1	Mouse_09-2020	null	[MS,MS:1001208,SEQUEST,]	3.6e-2	null	ms_run[1]:scan=8004	2509.2	4	1689.83840	423.21505	K	Q	68	80
PSM	YVANLFPYK	-266_35899	Q9D819	1	Mouse_09-2020	null	[MS,MS:1001208,SEQUEST,]	4.0e-4	null	ms_run[1]:scan=8010	2511.0	2	1114.59343	557.80022	R	Y	80	89
PSM	WWPGGLGK	-266_35927	Q9R0H0	1	Mouse_09-2020	null	[MS,MS:1001208,SEQUEST,]	2.5e-2	null	ms_run[1]:scan=8016	2512.7	2	900.47301	450.73996	K	S	175	183
PSM	YAEIYGISSAHTLLR	-266_35949	Q99K67	1	Mouse_09-2020	null	[MS,MS:1001208,SEQUEST,]	4.0e-4	null	ms_run[1]:scan=8020	2513.9	3	1693.88926	565.30178	K	T	708	723
PSM	SLGVAAEGLPDQYADGEAAR	-266_35992	Q9QXF8	1	Mouse_09-2020	null	[MS,MS:1001208,SEQUEST,]	4.0e-4	null	ms_run[1]:scan=8028	2516.3	2	1989.95635	995.47925	R	W	10	30
PSM	GAAFLGLGTDSVRVVK	-266_35998	Q9DBE0	1	Mouse_09-2020	null	[MS,MS:1001208,SEQUEST,]	4.0e-4	null	ms_run[1]:scan=8030	2516.9	3	1589.90219	530.63851	K	D	197	213
PSM	GAAFLGLGTDSVRVVK	-266_36031	Q9DBE0	1	Mouse_09-2020	null	[MS,MS:1001208,SEQUEST,]	3.9e-3	null	ms_run[1]:scan=8036	2518.6	2	1589.90422	795.45412	K	D	197	213
PSM	YLGTQPEPDIVGLDSGHIR	-266_36461	P52196	1	Mouse_09-2020	null	[MS,MS:1001208,SEQUEST,]	4.0e-4	null	ms_run[1]:scan=8121	2543.6	3	2067.05106	689.68837	R	S	188	207
PSM	ATQALVLAPTRELAQQIQK	-266_36466	P60843	1	Mouse_09-2020	null	[MS,MS:1001208,SEQUEST,]	4.0e-4	null	ms_run[1]:scan=8122	2543.9	3	2079.19168	693.73554	K	V	100	119
PSM	QFYPDLIR	-266_36507	A0A0R4J135	0	Mouse_09-2020	null	[MS,MS:1001208,SEQUEST,]	2.1e-3	null	ms_run[1]:scan=8131	2546.5	2	1051.55718	526.28219	K	G	412	420
PSM	QFYPDLIR	-266_36507	P17563	0	Mouse_09-2020	null	[MS,MS:1001208,SEQUEST,]	2.1e-3	null	ms_run[1]:scan=8131	2546.5	2	1051.55718	526.28219	K	G	412	420
PSM	LILPHVDVQLK	-266_37061	P54071	1	Mouse_09-2020	null	[MS,MS:1001208,SEQUEST,]	1.9e-3	null	ms_run[1]:scan=8229	2575.2	3	1274.78336	425.59921	K	F	70	81
PSM	DFDPAINEYLQRK	-266_37083	Q9QXD6	1	Mouse_09-2020	null	[MS,MS:1001208,SEQUEST,]	1.3e-3	null	ms_run[1]:scan=8232	2576.1	2	1608.80144	804.90446	K	F	219	232
PSM	ADLINNLGTIAK	-266_37096	P07901	0	Mouse_09-2020	null	[MS,MS:1001208,SEQUEST,]	4.0e-4	null	ms_run[1]:scan=8235	2577.0	2	1242.70513	621.85625	K	G	101	113
PSM	ADLINNLGTIAK	-266_37096	P11499	0	Mouse_09-2020	null	[MS,MS:1001208,SEQUEST,]	4.0e-4	null	ms_run[1]:scan=8235	2577.0	2	1242.70513	621.85625	K	G	96	108
PSM	FSLYFLAYEDKNDIPKDKSEK	-266_37116	Q9CPU0	1	Mouse_09-2020	null	[MS,MS:1001208,SEQUEST,]	1.0e-3	null	ms_run[1]:scan=8239	2578.1	5	2550.27677	510.86107	K	A	68	89
PSM	LTLDTIFVPNTGKK	-266_37122	J3QMG3	1	Mouse_09-2020	null	[MS,MS:1001208,SEQUEST,]	4.0e-4	null	ms_run[1]:scan=8240	2578.4	3	1546.88486	516.29949	K	G	98	112
PSM	SILFVPTSAPR	-266_37143	P08113	1	Mouse_09-2020	null	[MS,MS:1001208,SEQUEST,]	4.0e-4	null	ms_run[1]:scan=8245	2579.9	2	1187.67876	594.34278	K	L	385	396
PSM	FHDFLGDSWGILFSHPR	-266_52697	Q6GT24	1	Mouse_09-2020	null	[MS,MS:1001208,SEQUEST,]	4.0e-4	null	ms_run[1]:scan=11493	3559.4	3	2030.98844	677.66724	R	F	25	42
PSM	LYSEFLGKRPWFAGDK	-266_37196	P10649	1	Mouse_09-2020	null	[MS,MS:1001208,SEQUEST,]	1.0e-3	null	ms_run[1]:scan=8255	2582.8	3	1913.99155	638.66847	K	T	137	153
PSM	SDLTKDITTSVLTVNNK	-266_37217	Q9QXF8	1	Mouse_09-2020	null	[MS,MS:1001208,SEQUEST,]	1.4e-3	null	ms_run[1]:scan=8260	2584.3	2	1848.99236	924.99929	K	H	197	214
PSM	ANVIAAGLAQIPQK	-266_37224	Q8K154	1	Mouse_09-2020	null	[MS,MS:1001208,SEQUEST,]	4.0e-4	null	ms_run[1]:scan=8261	2584.5	2	1393.81621	697.41173	R	L	324	338
PSM	GSIDPYVYLPFGNGPR	-266_52680	Q64459	0	Mouse_09-2020	null	[MS,MS:1001208,SEQUEST,]	1.0e-3	null	ms_run[1]:scan=11491	3558.9	2	1751.87700	876.44121	K	C	426	442
PSM	GSIDPYVYLPFGNGPR	-266_52680	Q64481	0	Mouse_09-2020	null	[MS,MS:1001208,SEQUEST,]	1.0e-3	null	ms_run[1]:scan=11491	3558.9	2	1751.87700	876.44121	K	C	426	442
PSM	FAVFGLGNK	-266_37236	Q05DV1	1	Mouse_09-2020	null	[MS,MS:1001208,SEQUEST,]	1.3e-3	null	ms_run[1]:scan=8264	2585.4	2	952.52544	476.76618	K	Y	168	177
PSM	FSRDVFLPKPSWGNHTPIFR	-266_37248	P05202	1	Mouse_09-2020	null	[MS,MS:1001208,SEQUEST,]	4.0e-4	null	ms_run[1]:scan=8266	2586.0	5	2401.25715	481.05710	K	A	151	171
PSM	VLILGSGGLSIGQAGEFDYSGSQAVK	-266_52654	Q8C196	1	Mouse_09-2020	null	[MS,MS:1001208,SEQUEST,]	4.0e-4	null	ms_run[1]:scan=11486	3557.4	3	2553.32206	851.77802	K	M	425	451
PSM	VVDLLAPYAK	-266_37289	P56480	1	Mouse_09-2020	null	[MS,MS:1001208,SEQUEST,]	7.3e-4	null	ms_run[1]:scan=8274	2588.4	2	1088.63518	544.82115	K	G	189	199
PSM	GEYLPLLQGK	-266_37405	P11725	1	Mouse_09-2020	null	[MS,MS:1001208,SEQUEST,]	4.0e-4	null	ms_run[1]:scan=8294	2594.2	2	1117.62529	559.31623	K	L	71	81
PSM	GYISPYFINTSK	-266_37413	P63038	1	Mouse_09-2020	null	[MS,MS:1001208,SEQUEST,]	4.0e-4	null	ms_run[1]:scan=8295	2594.5	2	1389.70537	695.35608	R	Q	222	234
PSM	SDLTKDITTSVLTVNNK	-266_37031	Q9QXF8	1	Mouse_09-2020	null	[MS,MS:1001208,SEQUEST,]	4.0e-4	null	ms_run[1]:scan=8225	2574.0	3	1848.99186	617.00195	K	H	197	214
PSM	GIIFNNGPTWK	-266_36970	Q05421	1	Mouse_09-2020	null	[MS,MS:1001208,SEQUEST,]	1.4e-3	null	ms_run[1]:scan=8213	2570.5	2	1246.65581	623.83258	K	V	113	124
PSM	EWFLEAAKDPSAVAK	-266_36956	P06745	1	Mouse_09-2020	null	[MS,MS:1001208,SEQUEST,]	7.3e-4	null	ms_run[1]:scan=8210	2569.7	3	1661.85221	554.62263	K	F	227	242
PSM	TYEQVLENLQSK	-266_36931	P52196	1	Mouse_09-2020	null	[MS,MS:1001208,SEQUEST,]	4.0e-4	null	ms_run[1]:scan=8207	2568.8	2	1451.73638	726.37246	K	F	164	176
PSM	IINEPTAAAIAYGLDKR	-266_36552	P20029	1	Mouse_09-2020	null	[MS,MS:1001208,SEQUEST,]	6.9e-3	null	ms_run[1]:scan=8138	2548.6	3	1815.99808	606.00363	R	G	199	216
PSM	ITSEELHYFVQNHFTSAR	-266_36571	Q9DB77	1	Mouse_09-2020	null	[MS,MS:1001208,SEQUEST,]	2.5e-2	null	ms_run[1]:scan=8141	2549.5	4	2179.05898	545.51963	K	A	200	218
PSM	SEVYYDKSPLTPILLGNPGRK	-266_36586	P50172	1	Mouse_09-2020	null	[MS,MS:1001208,SEQUEST,]	4.0e-4	null	ms_run[1]:scan=8144	2550.4	4	2347.26674	587.57186	K	M	254	275
PSM	ARFEELNADLFR	-266_36613	P63017	1	Mouse_09-2020	null	[MS,MS:1001208,SEQUEST,]	4.0e-4	null	ms_run[1]:scan=8150	2552.1	3	1480.75513	494.25629	R	T	300	312
PSM	QASPNIVIALAGNK	-266_36688	P35278	1	Mouse_09-2020	null	[MS,MS:1001208,SEQUEST,]	7.3e-4	null	ms_run[1]:scan=8163	2555.9	2	1395.79570	698.40136	R	D	122	136
PSM	QAFQIGSPWR	-266_36698	O35945	0	Mouse_09-2020	null	[MS,MS:1001208,SEQUEST,]	4.0e-4	null	ms_run[1]:scan=8166	2556.9	2	1189.61113	595.30927	R	M	69	79
PSM	QAFQIGSPWR	-266_36698	P24549	0	Mouse_09-2020	null	[MS,MS:1001208,SEQUEST,]	4.0e-4	null	ms_run[1]:scan=8166	2556.9	2	1189.61113	595.30927	R	M	69	79
PSM	ALEQFLQEYFDGNLKR	-266_52765	P27773	1	Mouse_09-2020	null	[MS,MS:1001208,SEQUEST,]	1.9e-3	null	ms_run[1]:scan=11507	3563.6	3	1970.99851	657.67054	K	L	348	364
PSM	AVLITYGPYAVNGK	-266_36721	Q9DCS2	1	Mouse_09-2020	null	[MS,MS:1001208,SEQUEST,]	1.0e-3	null	ms_run[1]:scan=8169	2557.7	2	1465.80486	733.40611	K	S	134	148
PSM	GLFIIDAK	-266_37449	Q61171	1	Mouse_09-2020	null	[MS,MS:1001208,SEQUEST,]	3.9e-3	null	ms_run[1]:scan=8301	2596.2	2	876.51879	438.76310	R	V	128	136
PSM	VNNSSLIGLGYTQTLKPGIK	-266_36756	Q60932	1	Mouse_09-2020	null	[MS,MS:1001208,SEQUEST,]	4.0e-4	null	ms_run[1]:scan=8177	2560.0	3	2103.18326	701.73179	K	T	250	270
PSM	LSNIFVIGK	-266_36813	P62702	1	Mouse_09-2020	null	[MS,MS:1001208,SEQUEST,]	4.0e-4	null	ms_run[1]:scan=8186	2562.7	2	990.59850	495.80276	R	N	222	231
PSM	VYLLYRPGHYDILYK	-266_36837	D3YWF6	1	Mouse_09-2020	null	[MS,MS:1001208,SEQUEST,]	1.0e-3	null	ms_run[1]:scan=8190	2563.8	4	1913.03335	479.01345	K	0	227	242
PSM	TSIAIDTIINQK	-266_36856	Q03265	1	Mouse_09-2020	null	[MS,MS:1001208,SEQUEST,]	4.0e-4	null	ms_run[1]:scan=8195	2565.3	2	1316.74187	658.87464	K	F	219	231
PSM	DYPLIPVGK	-266_36864	P24270	1	Mouse_09-2020	null	[MS,MS:1001208,SEQUEST,]	3.2e-3	null	ms_run[1]:scan=8196	2565.6	2	1001.56639	501.28694	K	V	307	316
PSM	TGVAPIIDVVR	-266_36877	P14115	1	Mouse_09-2020	null	[MS,MS:1001208,SEQUEST,]	4.0e-4	null	ms_run[1]:scan=8198	2566.2	2	1139.67803	570.34278	K	G	95	106
PSM	LYSEFLGKRPWFAGDK	-266_36884	P10649	1	Mouse_09-2020	null	[MS,MS:1001208,SEQUEST,]	3.6e-3	null	ms_run[1]:scan=8199	2566.5	4	1913.99074	479.25317	K	T	137	153
PSM	LDPGSPELQQVLK	-266_36893	P19096	1	Mouse_09-2020	null	[MS,MS:1001208,SEQUEST,]	2.1e-3	null	ms_run[1]:scan=8200	2566.7	2	1423.77800	712.39320	K	D	1479	1492
PSM	TQDPAKAPNSPDVLEIEFK	-266_36920	P16460	1	Mouse_09-2020	null	[MS,MS:1001208,SEQUEST,]	4.0e-4	null	ms_run[1]:scan=8205	2568.2	3	2099.06467	700.36003	K	G	210	229
PSM	VHVFYIDYGNREILPSTR	-266_36761	Q78PY7	1	Mouse_09-2020	null	[MS,MS:1001208,SEQUEST,]	4.0e-4	null	ms_run[1]:scan=8178	2560.3	4	2179.13149	545.53782	K	G	759	777
PSM	ITPSYVAFTPEGERLIGDAAK	-266_43183	P20029	1	Mouse_09-2020	null	[MS,MS:1001208,SEQUEST,]	1.0e-3	null	ms_run[1]:scan=9377	2913.2	3	2235.16715	745.72671	R	Q	62	83
PSM	ILVTLLHTLER	-266_39646	Q80X81	1	Mouse_09-2020	null	[MS,MS:1001208,SEQUEST,]	3.6e-3	null	ms_run[1]:scan=8706	2715.5	3	1307.80515	436.60637	R	G	362	373
PSM	FSLSILR	-266_39691	Q05421	1	Mouse_09-2020	null	[MS,MS:1001208,SEQUEST,]	1.9e-3	null	ms_run[1]:scan=8714	2717.9	2	835.50450	418.25545	R	W	128	135
PSM	SDIDEIVLVGGSTR	-266_41822	P20029	1	Mouse_09-2020	null	[MS,MS:1001208,SEQUEST,]	4.0e-4	null	ms_run[1]:scan=9115	2836.0	2	1460.75932	730.88319	K	P	355	369
PSM	DGTVTAGNASGVSDGAGAVIIASEDAVKK	-266_41826	Q8BWT1	1	Mouse_09-2020	null	[MS,MS:1001208,SEQUEST,]	4.0e-4	null	ms_run[1]:scan=9116	2836.3	3	2660.33878	887.45063	K	N	242	271
PSM	KYEGGRELNDFISYLQR	-266_41835	P27773	1	Mouse_09-2020	null	[MS,MS:1001208,SEQUEST,]	3.9e-3	null	ms_run[1]:scan=9118	2836.9	3	2088.05436	696.68848	K	A	466	483
PSM	TSLSPGSGVVTYYLR	-266_41879	P28271	1	Mouse_09-2020	null	[MS,MS:1001208,SEQUEST,]	4.0e-4	null	ms_run[1]:scan=9130	2840.5	2	1599.83904	800.42249	K	S	469	484
PSM	GLLNAIVIR	-266_41896	P29758	1	Mouse_09-2020	null	[MS,MS:1001208,SEQUEST,]	7.3e-4	null	ms_run[1]:scan=9135	2842.0	2	968.62560	484.81620	K	T	375	384
PSM	GNWGYLDQAAALR	-266_41919	Q91WG0	1	Mouse_09-2020	null	[MS,MS:1001208,SEQUEST,]	4.0e-4	null	ms_run[1]:scan=9139	2843.1	2	1434.71477	717.85986	R	V	196	209
PSM	DAGTIAGLNVLR	-266_41941	P63017	1	Mouse_09-2020	null	[MS,MS:1001208,SEQUEST,]	4.0e-4	null	ms_run[1]:scan=9144	2844.6	2	1199.67485	600.34077	K	I	160	172
PSM	ILVATNLFGR	-266_41973	Q9Z1N5	1	Mouse_09-2020	null	[MS,MS:1001208,SEQUEST,]	4.0e-4	null	ms_run[1]:scan=9149	2846.1	2	1103.65691	552.33222	R	M	340	350
PSM	VHLVGIDIFTGK	-266_41991	Q8BGY2	1	Mouse_09-2020	null	[MS,MS:1001208,SEQUEST,]	4.0e-4	null	ms_run[1]:scan=9152	2847.0	3	1298.74720	433.58708	K	Y	56	68
PSM	GTNVITSLSSVLRDSK	-266_42013	Q91X77	1	Mouse_09-2020	null	[MS,MS:1001208,SEQUEST,]	4.0e-4	null	ms_run[1]:scan=9156	2848.2	3	1676.91758	559.64410	K	F	384	400
PSM	IFNNGADLSGITEENAPLK	-266_42023	P07758	0	Mouse_09-2020	null	[MS,MS:1001208,SEQUEST,]	4.0e-4	null	ms_run[1]:scan=9159	2849.1	2	2003.01116	1002.00764	R	S	329	348
PSM	IFNNGADLSGITEENAPLK	-266_42023	Q00897	0	Mouse_09-2020	null	[MS,MS:1001208,SEQUEST,]	4.0e-4	null	ms_run[1]:scan=9159	2849.1	2	2003.01116	1002.00764	R	S	329	348
PSM	RGWDENVYYTVPLVR	-266_42029	O55125	1	Mouse_09-2020	null	[MS,MS:1001208,SEQUEST,]	4.0e-4	null	ms_run[1]:scan=9160	2849.4	3	1866.94956	622.98809	K	M	254	269
PSM	LIRDGSIDLVINLPNNNTK	-266_42132	Q8C196	1	Mouse_09-2020	null	[MS,MS:1001208,SEQUEST,]	4.0e-4	null	ms_run[1]:scan=9181	2855.6	3	2109.16751	703.72693	K	V	1426	1445
PSM	VWQLYIGDTR	-266_42144	Q9QXF8	1	Mouse_09-2020	null	[MS,MS:1001208,SEQUEST,]	4.0e-4	null	ms_run[1]:scan=9183	2856.2	2	1250.65386	625.83004	R	R	30	40
PSM	ISVAGVTSGNVGYLAHAIHQVTK	-266_42200	P05202	1	Mouse_09-2020	null	[MS,MS:1001208,SEQUEST,]	4.0e-4	null	ms_run[1]:scan=9196	2860.0	4	2322.25722	581.31957	R	0	408	431
PSM	LSQTFPNADFAEITK	-266_42246	P07724	1	Mouse_09-2020	null	[MS,MS:1001208,SEQUEST,]	4.0e-4	null	ms_run[1]:scan=9203	2862.0	2	1681.84685	841.42523	R	A	243	258
PSM	ATGYPLAFIAAK	-266_42258	Q8C196	1	Mouse_09-2020	null	[MS,MS:1001208,SEQUEST,]	4.0e-4	null	ms_run[1]:scan=9206	2862.9	2	1222.68266	611.84516	K	A	729	741
PSM	LGVLGFFSTGDQHAR	-266_41810	Q91WG0	0	Mouse_09-2020	null	[MS,MS:1001208,SEQUEST,]	4.0e-4	null	ms_run[1]:scan=9113	2835.4	3	1604.81815	535.61084	R	N	181	196
PSM	LGVLGFFSTGDQHAR	-266_41810	Q8QZR3	0	Mouse_09-2020	null	[MS,MS:1001208,SEQUEST,]	4.0e-4	null	ms_run[1]:scan=9113	2835.4	3	1604.81815	535.61084	R	N	178	193
PSM	ITQLTPFIGYAGGK	-266_42275	O35488	1	Mouse_09-2020	null	[MS,MS:1001208,SEQUEST,]	4.0e-4	null	ms_run[1]:scan=9208	2863.5	2	1465.80388	733.40611	K	Q	429	443
PSM	KYEGGRELNDFISYLQR	-266_41805	P27773	1	Mouse_09-2020	null	[MS,MS:1001208,SEQUEST,]	4.0e-4	null	ms_run[1]:scan=9112	2835.2	4	2088.05019	522.76818	K	A	466	483
PSM	DYYFALAHTVRDHLVGR	-266_41783	Q9ET01	1	Mouse_09-2020	null	[MS,MS:1001208,SEQUEST,]	4.5e-2	null	ms_run[1]:scan=9107	2833.7	4	2033.03603	509.01425	R	I	51	68
PSM	LISWYDNEYGYSNR	-266_41479	A0A1D5RLD8	1	Mouse_09-2020	null	[MS,MS:1001208,SEQUEST,]	4.0e-4	null	ms_run[1]:scan=9048	2816.2	2	1779.80120	890.40228	K	V	308	322
PSM	GLLQLQWK	-266_41501	Q9CZW5	1	Mouse_09-2020	null	[MS,MS:1001208,SEQUEST,]	1.3e-3	null	ms_run[1]:scan=9052	2817.4	2	985.58318	493.29510	K	D	520	528
PSM	DVFLPKPSWGNHTPIFR	-266_41504	P05202	1	Mouse_09-2020	null	[MS,MS:1001208,SEQUEST,]	4.0e-4	null	ms_run[1]:scan=9053	2817.7	3	2011.05539	671.02313	R	A	154	171
PSM	FIIPNIVK	-266_41509	A0A1B0GSR9	1	Mouse_09-2020	null	[MS,MS:1001208,SEQUEST,]	3.6e-3	null	ms_run[1]:scan=9054	2818.0	2	943.59770	472.30240	K	S	102	110
PSM	GVVNILPGSGSLVGQR	-266_41523	Q8R0Y6	1	Mouse_09-2020	null	[MS,MS:1001208,SEQUEST,]	4.0e-4	null	ms_run[1]:scan=9058	2819.2	2	1552.88152	776.94392	K	S	621	637
PSM	FSNFAPLGIPR	-266_41536	P56593	1	Mouse_09-2020	null	[MS,MS:1001208,SEQUEST,]	4.0e-4	null	ms_run[1]:scan=9060	2819.8	2	1218.66313	609.83512	R	I	360	371
PSM	TVTNAVVTVPAYFNDSQR	-266_41550	P63017	1	Mouse_09-2020	null	[MS,MS:1001208,SEQUEST,]	4.0e-4	null	ms_run[1]:scan=9063	2820.7	3	1981.99948	661.33744	K	A	138	156
PSM	TVTNAVVTVPAYFNDSQR	-266_41559	P63017	1	Mouse_09-2020	null	[MS,MS:1001208,SEQUEST,]	4.0e-4	null	ms_run[1]:scan=9064	2821.0	2	1982.00151	991.50253	K	A	138	156
PSM	LDNNTELSFFAK	-266_41567	O88844	1	Mouse_09-2020	null	[MS,MS:1001208,SEQUEST,]	4.0e-4	null	ms_run[1]:scan=9067	2821.9	2	1398.69036	699.84862	K	L	346	358
PSM	LFIWVLR	-266_52235	A0A2R8VHD0	1	Mouse_09-2020	null	[MS,MS:1001208,SEQUEST,]	1.4e-3	null	ms_run[1]:scan=11395	3530.0	2	946.58702	473.79728	R	Y	197	204
PSM	LQHIQAPLSWTLVRPHIYGYAVK	-266_41608	A0A2R8VK72	1	Mouse_09-2020	null	[MS,MS:1001208,SEQUEST,]	7.3e-4	null	ms_run[1]:scan=9075	2824.2	4	2690.49477	673.37869	K	0	171	194
PSM	IEEIKDFLLTAR	-266_41610	Q9JJI8	1	Mouse_09-2020	null	[MS,MS:1001208,SEQUEST,]	4.0e-4	null	ms_run[1]:scan=9076	2824.5	3	1447.81638	483.27669	K	K	5	17
PSM	ASFITDGEQLPSPRPAPLLSR	-266_41634	O09174	1	Mouse_09-2020	null	[MS,MS:1001208,SEQUEST,]	4.0e-4	null	ms_run[1]:scan=9080	2825.7	3	2252.20420	751.40597	R	P	312	333
PSM	QFLFRPWDVTK	-266_41640	Q02053	1	Mouse_09-2020	null	[MS,MS:1001208,SEQUEST,]	1.0e-2	null	ms_run[1]:scan=9081	2825.9	3	1436.76908	479.59435	R	K	516	527
PSM	YQLQSQENFEPFMK	-266_41650	P12710	1	Mouse_09-2020	null	[MS,MS:1001208,SEQUEST,]	7.3e-4	null	ms_run[1]:scan=9083	2826.6	2	1788.82927	894.91671	K	I	7	21
PSM	TVPKTVDNFVALATGEK	-266_41726	P24369	1	Mouse_09-2020	null	[MS,MS:1001208,SEQUEST,]	1.3e-3	null	ms_run[1]:scan=9095	2830.1	3	1789.97147	597.32800	K	F	68	85
PSM	DYYFALAHTVRDHLVGR	-266_41763	Q9ET01	1	Mouse_09-2020	null	[MS,MS:1001208,SEQUEST,]	4.0e-4	null	ms_run[1]:scan=9102	2832.2	3	2033.03666	678.34991	R	I	51	68
PSM	FASEITPITISVK	-266_41796	Q8QZT1	1	Mouse_09-2020	null	[MS,MS:1001208,SEQUEST,]	4.0e-4	null	ms_run[1]:scan=9109	2834.2	2	1405.79485	703.40049	K	K	228	241
PSM	SYLYFTQFK	-266_42300	Q9CPT4	1	Mouse_09-2020	null	[MS,MS:1001208,SEQUEST,]	1.4e-3	null	ms_run[1]:scan=9214	2865.3	2	1196.59880	598.80296	K	E	94	103
PSM	IIDSLFNTVTDK	-266_42306	O70475	1	Mouse_09-2020	null	[MS,MS:1001208,SEQUEST,]	4.0e-4	null	ms_run[1]:scan=9215	2865.6	2	1365.72698	683.36665	R	I	318	330
PSM	LQLGPETLLQDNPK	-266_42313	O09174	1	Mouse_09-2020	null	[MS,MS:1001208,SEQUEST,]	4.0e-4	null	ms_run[1]:scan=9216	2865.9	2	1565.85552	783.43031	K	I	87	101
PSM	QVFFELNGQLR	-266_42821	G5E8R3	1	Mouse_09-2020	null	[MS,MS:1001208,SEQUEST,]	4.0e-4	null	ms_run[1]:scan=9310	2893.4	2	1350.71782	675.86187	R	I	1075	1086
PSM	GQYIFKEIPLLK	-266_42843	Q9DCM2	1	Mouse_09-2020	null	[MS,MS:1001208,SEQUEST,]	7.3e-4	null	ms_run[1]:scan=9313	2894.3	3	1448.85138	483.62191	K	F	63	75
PSM	LFGVDDGSLQQVAR	-266_42865	Q9DCE9	1	Mouse_09-2020	null	[MS,MS:1001208,SEQUEST,]	4.9e-2	null	ms_run[1]:scan=9316	2895.2	2	1504.77617	752.89135	K	T	321	335
PSM	FLPLFDR	-266_42886	Q64433	1	Mouse_09-2020	null	[MS,MS:1001208,SEQUEST,]	1.0e-2	null	ms_run[1]:scan=9320	2896.3	2	907.50377	454.25545	K	L	9	16
PSM	TGIGSGLSLSGIVHPELSR	-266_42919	P50544	1	Mouse_09-2020	null	[MS,MS:1001208,SEQUEST,]	4.0e-4	null	ms_run[1]:scan=9327	2898.4	3	1880.02750	627.34605	R	G	514	533
PSM	AVVLPISLATTFK	-266_52222	Q8VCN5	1	Mouse_09-2020	null	[MS,MS:1001208,SEQUEST,]	4.0e-4	null	ms_run[1]:scan=11391	3528.8	2	1359.82634	680.41595	R	D	35	48
PSM	LQVSNVLSQPLAQAAVK	-266_42937	Q9DBG6	1	Mouse_09-2020	null	[MS,MS:1001208,SEQUEST,]	4.0e-4	null	ms_run[1]:scan=9331	2899.6	2	1766.01763	883.51217	R	E	290	307
PSM	RGFGFVTFDDHDPVDKIVLQK	-266_42954	O88569	1	Mouse_09-2020	null	[MS,MS:1001208,SEQUEST,]	4.0e-4	null	ms_run[1]:scan=9334	2900.5	4	2433.25527	609.06949	K	H	153	174
PSM	TQVQSVIDKASETLTAQ	-266_42976	Q00623	1	Mouse_09-2020	null	[MS,MS:1001208,SEQUEST,]	3.6e-3	null	ms_run[1]:scan=9339	2902.0	2	1818.94621	909.97581	K	0	248	265
PSM	LTSIDKWFLYK	-266_43011	Q8C196	1	Mouse_09-2020	null	[MS,MS:1001208,SEQUEST,]	4.0e-4	null	ms_run[1]:scan=9345	2903.7	3	1413.77790	471.93074	R	R	870	881
PSM	GFKDQIYDIFQK	-266_43034	P60843	1	Mouse_09-2020	null	[MS,MS:1001208,SEQUEST,]	1.4e-3	null	ms_run[1]:scan=9348	2904.6	2	1501.76958	751.38792	R	N	191	203
PSM	FSLYFLAYEDKNDIPKDK	-266_43040	Q9CPU0	1	Mouse_09-2020	null	[MS,MS:1001208,SEQUEST,]	4.0e-4	null	ms_run[1]:scan=9349	2904.9	3	2206.10703	736.04041	K	E	68	86
PSM	FYGPEGPYGVFAGR	-266_43062	O55022	1	Mouse_09-2020	null	[MS,MS:1001208,SEQUEST,]	4.0e-4	null	ms_run[1]:scan=9353	2906.0	2	1516.72356	758.86461	K	A	106	120
PSM	FSTANPVYVGNVAWAHILAAR	-266_52198	P26150	1	Mouse_09-2020	null	[MS,MS:1001208,SEQUEST,]	4.0e-4	null	ms_run[1]:scan=11387	3527.6	3	2257.18796	753.06740	K	L	218	239
PSM	FLAPWIGR	-266_43074	A2A974	1	Mouse_09-2020	null	[MS,MS:1001208,SEQUEST,]	4.0e-4	null	ms_run[1]:scan=9356	2907.0	2	959.54650	480.27671	R	L	120	128
PSM	LTSIDKWFLYK	-266_43085	Q8C196	1	Mouse_09-2020	null	[MS,MS:1001208,SEQUEST,]	4.0e-4	null	ms_run[1]:scan=9359	2907.9	2	1413.77849	707.39247	R	R	870	881
PSM	DQLIVNLLKEEQAPQNK	-266_43150	A0A1B0GSR9	1	Mouse_09-2020	null	[MS,MS:1001208,SEQUEST,]	4.0e-4	null	ms_run[1]:scan=9369	2910.8	3	1980.07560	660.69686	K	T	6	23
PSM	LRSLFSSAENEPPVPLVGNWRPPQPVKGR	-266_42815	P16015	1	Mouse_09-2020	null	[MS,MS:1001208,SEQUEST,]	4.0e-4	null	ms_run[1]:scan=9309	2893.1	4	3227.74624	807.69136	K	V	225	254
PSM	KYDAFLASESLIKQIPR	-266_42789	P53026	1	Mouse_09-2020	null	[MS,MS:1001208,SEQUEST,]	3.2e-3	null	ms_run[1]:scan=9304	2891.6	3	1979.09745	660.37020	K	L	106	123
PSM	IINEPTAAAIAYGLDK	-266_42772	P20029	0	Mouse_09-2020	null	[MS,MS:1001208,SEQUEST,]	4.0e-4	null	ms_run[1]:scan=9301	2890.8	2	1659.89653	830.45124	R	E	199	215
PSM	IINEPTAAAIAYGLDK	-266_42772	P63017	0	Mouse_09-2020	null	[MS,MS:1001208,SEQUEST,]	4.0e-4	null	ms_run[1]:scan=9301	2890.8	2	1659.89653	830.45124	R	V	172	188
PSM	LTGQIFLGGSIVR	-266_42765	A0A0R4J135	1	Mouse_09-2020	null	[MS,MS:1001208,SEQUEST,]	4.0e-4	null	ms_run[1]:scan=9300	2890.5	2	1360.79619	680.90099	R	G	345	358
PSM	GVPTGFVLPIRDIR	-266_42382	A0A1W2P733	1	Mouse_09-2020	null	[MS,MS:1001208,SEQUEST,]	4.0e-4	null	ms_run[1]:scan=9231	2870.3	3	1539.90140	513.97171	K	S	699	713
PSM	NFGIWLR	-266_42392	P62717	1	Mouse_09-2020	null	[MS,MS:1001208,SEQUEST,]	6.3e-3	null	ms_run[1]:scan=9233	2870.8	2	905.49925	453.25324	K	D	77	84
PSM	FYLLGVDAR	-266_42408	Q99LB7	1	Mouse_09-2020	null	[MS,MS:1001208,SEQUEST,]	4.0e-4	null	ms_run[1]:scan=9235	2871.4	2	1053.57268	527.29002	K	A	580	589
PSM	GFPTIYFSPANK	-266_42522	P27773	1	Mouse_09-2020	null	[MS,MS:1001208,SEQUEST,]	4.0e-4	null	ms_run[1]:scan=9254	2877.0	2	1341.68401	671.34552	K	L	449	461
PSM	ANNTTYGLAAGLFTK	-266_42561	P24549	1	Mouse_09-2020	null	[MS,MS:1001208,SEQUEST,]	4.0e-4	null	ms_run[1]:scan=9260	2878.7	2	1541.79521	771.40155	R	L	421	436
PSM	LISWYDNEYGYSNR	-266_42574	A0A1D5RLD8	1	Mouse_09-2020	null	[MS,MS:1001208,SEQUEST,]	4.0e-4	null	ms_run[1]:scan=9263	2879.6	2	1779.79656	890.40228	K	V	308	322
PSM	QINWTVLYR	-266_42580	Q8BP67	1	Mouse_09-2020	null	[MS,MS:1001208,SEQUEST,]	4.0e-4	null	ms_run[1]:scan=9264	2879.9	2	1192.64604	596.82730	R	K	48	57
PSM	FGDIAPLNLPR	-266_42598	A0A2R8VHY1	1	Mouse_09-2020	null	[MS,MS:1001208,SEQUEST,]	4.0e-4	null	ms_run[1]:scan=9266	2880.5	2	1212.67436	606.84040	R	T	210	221
PSM	FWNILDK	-266_41464	Q63880	1	Mouse_09-2020	null	[MS,MS:1001208,SEQUEST,]	1.3e-3	null	ms_run[1]:scan=9044	2815.0	2	935.49828	468.25290	K	E	355	362
PSM	LASLSEKPPAIDWAYYR	-266_42601	Q9DCX2	1	Mouse_09-2020	null	[MS,MS:1001208,SEQUEST,]	1.8e-2	null	ms_run[1]:scan=9267	2880.8	3	1980.02103	660.67903	R	N	42	59
PSM	LRSLFSSAENEPPVPLVGNWRPPQPVKGR	-266_42618	P16015	1	Mouse_09-2020	null	[MS,MS:1001208,SEQUEST,]	4.0e-4	null	ms_run[1]:scan=9271	2882.0	5	3227.74335	646.35455	K	V	225	254
PSM	GSRVEIEAIAVQGPFIKA	-266_42624	P52760	1	Mouse_09-2020	null	[MS,MS:1001208,SEQUEST,]	4.0e-4	null	ms_run[1]:scan=9272	2882.2	3	1885.05832	629.02291	R	0	118	136
PSM	AINPENGFFGVAPGTSVK	-266_42644	Q9Z2V4	1	Mouse_09-2020	null	[MS,MS:1001208,SEQUEST,]	4.0e-4	null	ms_run[1]:scan=9275	2883.1	2	1804.92400	902.96505	R	N	325	343
PSM	LVFGLLNGR	-266_42653	Q543K9	1	Mouse_09-2020	null	[MS,MS:1001208,SEQUEST,]	1.0e-3	null	ms_run[1]:scan=9277	2883.7	2	988.59404	494.80055	R	C	68	77
PSM	IFNSGADLSGITEENAPLK	-266_42673	Q00898	1	Mouse_09-2020	null	[MS,MS:1001208,SEQUEST,]	4.0e-4	null	ms_run[1]:scan=9282	2885.2	2	1975.99870	988.50219	R	S	329	348
PSM	AFALNFQQTIAGK	-266_42687	O08601	1	Mouse_09-2020	null	[MS,MS:1001208,SEQUEST,]	4.0e-4	null	ms_run[1]:scan=9284	2885.8	2	1408.75847	704.88280	R	V	237	250
PSM	ILATPPQEDAPSVDIANIR	-266_42692	P40142	1	Mouse_09-2020	null	[MS,MS:1001208,SEQUEST,]	7.3e-4	null	ms_run[1]:scan=9285	2886.1	2	2020.07195	1010.53911	K	P	284	303
PSM	FSLYFLAYEDKNDIPKDK	-266_42709	Q9CPU0	1	Mouse_09-2020	null	[MS,MS:1001208,SEQUEST,]	4.0e-4	null	ms_run[1]:scan=9289	2887.2	4	2206.10659	552.28212	K	E	68	86
PSM	LDFLRPFSVPNK	-266_42610	P70195	1	Mouse_09-2020	null	[MS,MS:1001208,SEQUEST,]	1.9e-3	null	ms_run[1]:scan=9269	2881.4	3	1432.79129	478.26975	K	G	226	238
PSM	FTQAGSEVSALLGR	-266_39677	P56480	1	Mouse_09-2020	null	[MS,MS:1001208,SEQUEST,]	4.0e-4	null	ms_run[1]:scan=8712	2717.3	2	1435.75627	718.38062	R	P	311	325
PSM	SLEIIGAPFSK	-266_41435	Q61176	1	Mouse_09-2020	null	[MS,MS:1001208,SEQUEST,]	4.0e-4	null	ms_run[1]:scan=9040	2813.9	2	1161.65154	581.32934	K	Q	7	18
PSM	AFRNIPGITLLNVSK	-266_41374	Q9D8E6	1	Mouse_09-2020	null	[MS,MS:1001208,SEQUEST,]	4.0e-4	null	ms_run[1]:scan=9027	2810.0	3	1642.96469	548.32615	K	N	220	235
PSM	TVDNFVALATGEK	-266_40054	P24369	1	Mouse_09-2020	null	[MS,MS:1001208,SEQUEST,]	4.0e-4	null	ms_run[1]:scan=8781	2737.6	2	1364.70610	682.85645	K	F	72	85
PSM	LDYILGLK	-266_40091	Q6ZWN5	1	Mouse_09-2020	null	[MS,MS:1001208,SEQUEST,]	1.3e-3	null	ms_run[1]:scan=8789	2740.0	2	934.56102	467.78404	K	E	94	102
PSM	SKEVAWNLTSVDLVR	-266_40134	Q9R0H0	1	Mouse_09-2020	null	[MS,MS:1001208,SEQUEST,]	4.0e-4	null	ms_run[1]:scan=8797	2742.3	3	1716.92887	572.98082	K	S	511	526
PSM	TTLLPGLLK	-266_40215	Q9WUA2	1	Mouse_09-2020	null	[MS,MS:1001208,SEQUEST,]	2.2e-2	null	ms_run[1]:scan=8811	2746.4	2	955.61901	478.31296	R	I	452	461
PSM	IIQLLDDYPK	-266_40223	P14869	1	Mouse_09-2020	null	[MS,MS:1001208,SEQUEST,]	4.0e-4	null	ms_run[1]:scan=8813	2747.1	2	1217.67864	609.34245	K	F	17	27
PSM	YFPTQALNFAFKDKYK	-266_40228	P51881	1	Mouse_09-2020	null	[MS,MS:1001208,SEQUEST,]	8.7e-3	null	ms_run[1]:scan=8814	2747.3	4	1981.02382	496.01091	R	I	81	97
PSM	LAGLLKPGGHLVTLVTLR	-266_40254	P40936	1	Mouse_09-2020	null	[MS,MS:1001208,SEQUEST,]	7.3e-4	null	ms_run[1]:scan=8820	2749.1	4	1858.16555	465.29637	R	Q	184	202
PSM	AIAELGIYPAVDPLDSTSR	-266_52391	P56480	1	Mouse_09-2020	null	[MS,MS:1001208,SEQUEST,]	4.0e-4	null	ms_run[1]:scan=11432	3541.1	3	1988.03409	663.34935	R	M	388	407
PSM	LISWYDNEYGYSNR	-266_40337	A0A1D5RLD8	1	Mouse_09-2020	null	[MS,MS:1001208,SEQUEST,]	4.0e-4	null	ms_run[1]:scan=8837	2754.1	2	1779.79692	890.40228	K	V	308	322
PSM	FINLVPSNLPHEATRDTVFR	-266_40342	Q05421	1	Mouse_09-2020	null	[MS,MS:1001208,SEQUEST,]	4.0e-4	null	ms_run[1]:scan=8838	2754.4	4	2326.22695	582.31302	R	Y	360	380
PSM	WVINPSGGLISK	-266_40364	P32020	1	Mouse_09-2020	null	[MS,MS:1001208,SEQUEST,]	4.0e-4	null	ms_run[1]:scan=8842	2755.6	2	1270.71648	635.86134	K	H	342	354
PSM	YIVFVEGYPLTISGK	-266_52385	Q8VCW8	1	Mouse_09-2020	null	[MS,MS:1001208,SEQUEST,]	4.0e-4	null	ms_run[1]:scan=11431	3540.8	2	1685.91667	843.46108	R	Q	585	600
PSM	AWNIWADIPAPK	-266_52352	Q9DBF1	1	Mouse_09-2020	null	[MS,MS:1001208,SEQUEST,]	4.0e-4	null	ms_run[1]:scan=11423	3538.4	2	1381.72661	691.36679	K	G	98	110
PSM	AIAELGIYPAVDPLDSTSR	-266_52348	P56480	1	Mouse_09-2020	null	[MS,MS:1001208,SEQUEST,]	4.0e-4	null	ms_run[1]:scan=11422	3538.1	2	1988.03472	994.52039	R	M	388	407
PSM	IAILGFAFK	-266_52335	O70475	1	Mouse_09-2020	null	[MS,MS:1001208,SEQUEST,]	4.0e-4	null	ms_run[1]:scan=11419	3537.2	2	979.59770	490.30240	K	D	331	340
PSM	ALYRDVMLENYNNLVSVGVAVSKSEVITFLEENK	-266_52306	A0A087WS64	1	Mouse_09-2020	null	[MS,MS:1001208,SEQUEST,]	3.5e-2	null	ms_run[1]:scan=11411	3534.8	4	3843.98598	961.75139	R	P	31	65
PSM	INEAFDLLR	-266_40449	P00329	1	Mouse_09-2020	null	[MS,MS:1001208,SEQUEST,]	4.0e-4	null	ms_run[1]:scan=8860	2760.8	2	1090.58928	545.79821	K	G	356	365
PSM	TQEFILNSPTVTSIK	-266_40032	Q9R0H0	1	Mouse_09-2020	null	[MS,MS:1001208,SEQUEST,]	4.0e-4	null	ms_run[1]:scan=8777	2736.4	2	1677.90630	839.45653	K	W	160	175
PSM	VAGLLVLNYSNDYNHWLATK	-266_52281	Q8C196	1	Mouse_09-2020	null	[MS,MS:1001208,SEQUEST,]	4.0e-4	null	ms_run[1]:scan=11405	3533.0	3	2291.18406	764.39882	K	L	128	148
PSM	TVGIDDLTGEPLIQREDDKPETVIK	-266_40025	Q9WTP7	1	Mouse_09-2020	null	[MS,MS:1001208,SEQUEST,]	4.0e-4	null	ms_run[1]:scan=8776	2736.1	4	2781.45400	696.11837	K	L	147	172
PSM	DLGFFGIYK	-266_52420	Q9QXX4	1	Mouse_09-2020	null	[MS,MS:1001208,SEQUEST,]	2.1e-3	null	ms_run[1]:scan=11438	3542.9	2	1059.55229	530.27912	R	A	477	486
PSM	ANTIGISLIKGVDEGPNGLK	-266_39708	E0CXN5	1	Mouse_09-2020	null	[MS,MS:1001208,SEQUEST,]	4.0e-4	null	ms_run[1]:scan=8716	2718.5	3	1996.10904	666.04063	K	I	88	108
PSM	NDYVKALPGHLKPFETLLSQNQGGK	-266_39715	P19157	1	Mouse_09-2020	null	[MS,MS:1001208,SEQUEST,]	4.0e-4	null	ms_run[1]:scan=8717	2718.8	4	2754.46035	689.36979	K	F	117	142
PSM	SIGPLTFVFTGTGNVSK	-266_52483	Q99K67	1	Mouse_09-2020	null	[MS,MS:1001208,SEQUEST,]	1.4e-3	null	ms_run[1]:scan=11451	3546.8	2	1724.92021	862.96452	K	A	213	230
PSM	ILVTLLHTLER	-266_39731	Q80X81	1	Mouse_09-2020	null	[MS,MS:1001208,SEQUEST,]	3.2e-3	null	ms_run[1]:scan=8719	2719.4	2	1307.80620	654.40591	R	G	362	373
PSM	NFLDSYIK	-266_39739	O88451	1	Mouse_09-2020	null	[MS,MS:1001208,SEQUEST,]	2.2e-2	null	ms_run[1]:scan=8720	2719.6	2	999.51549	500.26092	K	I	240	248
PSM	SIYGEKFEDENFILK	-266_39755	P17742	1	Mouse_09-2020	null	[MS,MS:1001208,SEQUEST,]	7.3e-4	null	ms_run[1]:scan=8724	2720.8	3	1831.91251	611.30860	R	T	77	92
PSM	FSSETWQNLGTLQR	-266_39762	A0A087WPF8	1	Mouse_09-2020	null	[MS,MS:1001208,SEQUEST,]	4.0e-4	null	ms_run[1]:scan=8725	2721.1	2	1666.82195	833.91282	R	A	43	57
PSM	YHVPVVVVPEGSTSDTQEQAILR	-266_39775	Q9DBG6	1	Mouse_09-2020	null	[MS,MS:1001208,SEQUEST,]	4.0e-4	null	ms_run[1]:scan=8727	2721.7	3	2524.30661	842.10625	R	Q	267	290
PSM	LSFQHDPETSVLILR	-266_39783	Q8BHN3	1	Mouse_09-2020	null	[MS,MS:1001208,SEQUEST,]	1.3e-3	null	ms_run[1]:scan=8728	2722.0	3	1754.94559	585.65270	R	P	915	930
PSM	SGRFFTVKLPVALDPGSK	-266_39814	Q91YQ5	1	Mouse_09-2020	null	[MS,MS:1001208,SEQUEST,]	4.0e-4	null	ms_run[1]:scan=8733	2723.5	4	1919.07534	480.52418	K	S	110	128
PSM	FKDIFQEIFDKHYK	-266_39820	P54071	1	Mouse_09-2020	null	[MS,MS:1001208,SEQUEST,]	1.4e-3	null	ms_run[1]:scan=8734	2723.8	4	1857.95363	465.24381	R	D	262	276
PSM	ALYVSDKLQAGTVFVNTYNK	-266_39875	Q8R0Y6	1	Mouse_09-2020	null	[MS,MS:1001208,SEQUEST,]	7.3e-4	null	ms_run[1]:scan=8743	2726.4	3	2231.17160	744.39507	K	D	846	866
PSM	ITGLGVKGIAPYSYAG	-266_39913	Q64374	1	Mouse_09-2020	null	[MS,MS:1001208,SEQUEST,]	4.0e-4	null	ms_run[1]:scan=8751	2728.8	2	1566.85552	783.92995	K	0	284	300
PSM	NDYVKALPGHLKPFETLLSQNQGGK	-266_39927	P19157	1	Mouse_09-2020	null	[MS,MS:1001208,SEQUEST,]	1.0e-3	null	ms_run[1]:scan=8753	2729.4	5	2754.45875	551.69729	K	F	117	142
PSM	DIVYIGLR	-266_39945	Q61176	1	Mouse_09-2020	null	[MS,MS:1001208,SEQUEST,]	1.3e-3	null	ms_run[1]:scan=8757	2730.5	2	948.55126	474.77928	K	V	173	181
PSM	VLYPNDNFFEGK	-266_39957	Q9ET01	1	Mouse_09-2020	null	[MS,MS:1001208,SEQUEST,]	1.5e-2	null	ms_run[1]:scan=8759	2731.2	2	1442.69475	721.85117	R	L	279	291
PSM	DVELNGVYIPK	-266_39972	Q64459	1	Mouse_09-2020	null	[MS,MS:1001208,SEQUEST,]	1.0e-3	null	ms_run[1]:scan=8762	2732.0	2	1246.66789	623.83753	K	S	381	392
PSM	IILDELVQR	-266_40013	Q8K169	0	Mouse_09-2020	null	[MS,MS:1001208,SEQUEST,]	4.0e-4	null	ms_run[1]:scan=8773	2735.2	2	1098.65239	549.82951	K	H	41	50
PSM	IILDELVQR	-266_40013	Q8R084	0	Mouse_09-2020	null	[MS,MS:1001208,SEQUEST,]	4.0e-4	null	ms_run[1]:scan=8773	2735.2	2	1098.65239	549.82951	K	H	41	50
PSM	GWPLYLSTK	-266_40463	O88844	1	Mouse_09-2020	null	[MS,MS:1001208,SEQUEST,]	1.7e-3	null	ms_run[1]:scan=8862	2761.4	2	1064.57768	532.79239	K	T	204	213
PSM	IEGLDIHFIHVKPPQLPSGR	-266_40469	E9PWK1	1	Mouse_09-2020	null	[MS,MS:1001208,SEQUEST,]	4.0e-4	null	ms_run[1]:scan=8863	2761.7	4	2253.25185	564.06802	K	P	120	140
PSM	VLGLTLLQK	-266_40478	Q9CPU0	1	Mouse_09-2020	null	[MS,MS:1001208,SEQUEST,]	4.0e-4	null	ms_run[1]:scan=8864	2762.0	2	984.64537	492.82624	R	D	52	61
PSM	TKPFPWGDGNHTLFHNPHVNPLPTGYEDE	-266_41006	P43024	1	Mouse_09-2020	null	[MS,MS:1001208,SEQUEST,]	3.5e-3	null	ms_run[1]:scan=8961	2790.5	4	3316.55190	829.89162	R	0	83	112
PSM	VWQLYIGDTR	-266_41030	Q9QXF8	1	Mouse_09-2020	null	[MS,MS:1001208,SEQUEST,]	4.0e-4	null	ms_run[1]:scan=8967	2792.3	2	1250.65386	625.83004	R	R	30	40
PSM	NFLASQVPFPSR	-266_41037	A2AFQ2	1	Mouse_09-2020	null	[MS,MS:1001208,SEQUEST,]	4.0e-4	null	ms_run[1]:scan=8968	2792.6	2	1362.71758	681.86187	R	G	225	237
PSM	SITFVVFK	-266_41046	P97742	1	Mouse_09-2020	null	[MS,MS:1001208,SEQUEST,]	1.3e-3	null	ms_run[1]:scan=8969	2792.9	2	940.55040	470.77875	K	S	456	464
PSM	DGRISVAGVTSGNVGYLAHAIHQVTK	-266_41058	P05202	1	Mouse_09-2020	null	[MS,MS:1001208,SEQUEST,]	1.4e-3	null	ms_run[1]:scan=8971	2793.5	5	2650.40632	530.88702	K	0	405	431
PSM	DFAVDIIK	-266_41088	Q9D819	1	Mouse_09-2020	null	[MS,MS:1001208,SEQUEST,]	1.9e-3	null	ms_run[1]:scan=8977	2795.3	2	920.50896	460.75802	K	T	214	222
PSM	LVFDEYLK	-266_41133	P14824	1	Mouse_09-2020	null	[MS,MS:1001208,SEQUEST,]	2.9e-2	null	ms_run[1]:scan=8986	2797.9	2	1026.55156	513.77895	R	T	213	221
PSM	GKENALLPNWLHLPVGYHGR	-266_41185	P35505	1	Mouse_09-2020	null	[MS,MS:1001208,SEQUEST,]	4.0e-4	null	ms_run[1]:scan=8994	2800.3	4	2271.21621	568.55909	R	S	143	163
PSM	NRPGNALEKEVESIGAHLNAYSTR	-266_41192	Q9CZ13	1	Mouse_09-2020	null	[MS,MS:1001208,SEQUEST,]	4.0e-4	null	ms_run[1]:scan=8995	2800.6	4	2626.33510	657.33876	K	H	103	127
PSM	AVAIDLPGLGR	-266_41220	A0A087WPF8	1	Mouse_09-2020	null	[MS,MS:1001208,SEQUEST,]	4.0e-4	null	ms_run[1]:scan=8999	2801.7	2	1081.63689	541.32185	R	K	64	75
PSM	FSVSTLRDFGLGK	-266_41240	A0A0R4IZY2	1	Mouse_09-2020	null	[MS,MS:1001208,SEQUEST,]	6.7e-3	null	ms_run[1]:scan=9004	2803.2	3	1426.76941	476.26115	R	S	137	150
PSM	IAQFLSGIPETVPLSTVNR	-266_52247	Q8VCH0	0	Mouse_09-2020	null	[MS,MS:1001208,SEQUEST,]	4.0e-4	null	ms_run[1]:scan=11399	3531.2	2	2042.12944	1021.56767	R	C	103	122
PSM	IAQFLSGIPETVPLSTVNR	-266_52247	H3BKL5	0	Mouse_09-2020	null	[MS,MS:1001208,SEQUEST,]	4.0e-4	null	ms_run[1]:scan=11399	3531.2	2	2042.12944	1021.56767	R	C	103	122
PSM	DTSFRGFFLPK	-266_41277	P56593	1	Mouse_09-2020	null	[MS,MS:1001208,SEQUEST,]	2.1e-3	null	ms_run[1]:scan=9010	2805.0	3	1314.68470	438.89955	K	T	375	386
PSM	TYFQGSLPARAAYQVAALPR	-266_41283	P52760	1	Mouse_09-2020	null	[MS,MS:1001208,SEQUEST,]	4.0e-4	null	ms_run[1]:scan=9011	2805.3	3	2180.16153	727.39188	K	S	98	118
PSM	LAQGEYIAPEKIENIYLR	-266_41289	D3Z041	1	Mouse_09-2020	null	[MS,MS:1001208,SEQUEST,]	4.0e-4	null	ms_run[1]:scan=9012	2805.6	3	2120.13791	707.38439	K	E	563	581
PSM	FISDKDASVVGFFR	-266_41316	P27773	1	Mouse_09-2020	null	[MS,MS:1001208,SEQUEST,]	4.0e-4	null	ms_run[1]:scan=9017	2807.1	3	1587.81845	529.94371	K	L	148	162
PSM	GKENALLPNWLHLPVGYHGR	-266_41341	P35505	1	Mouse_09-2020	null	[MS,MS:1001208,SEQUEST,]	2.1e-3	null	ms_run[1]:scan=9021	2808.3	5	2271.21503	455.04873	R	S	143	163
PSM	DGGSTTAGNSSQVSDGAAAVLLAR	-266_41000	Q8VCH0	0	Mouse_09-2020	null	[MS,MS:1001208,SEQUEST,]	4.0e-4	null	ms_run[1]:scan=8960	2790.2	3	2205.07651	735.69625	K	S	266	290
PSM	DGGSTTAGNSSQVSDGAAAVLLAR	-266_41000	H3BKL5	0	Mouse_09-2020	null	[MS,MS:1001208,SEQUEST,]	4.0e-4	null	ms_run[1]:scan=8960	2790.2	3	2205.07651	735.69625	K	S	266	290
PSM	QGEIFLLPAR	-266_40950	Q78JT3	1	Mouse_09-2020	null	[MS,MS:1001208,SEQUEST,]	1.0e-2	null	ms_run[1]:scan=8951	2787.6	2	1143.65227	572.32967	R	P	79	89
PSM	VLITTDLLAR	-266_40932	P60843	1	Mouse_09-2020	null	[MS,MS:1001208,SEQUEST,]	4.0e-4	null	ms_run[1]:scan=8948	2786.7	2	1114.68303	557.84516	R	I	325	335
PSM	VLDSGAPIKIPVGPETLGR	-266_40926	P56480	1	Mouse_09-2020	null	[MS,MS:1001208,SEQUEST,]	4.0e-4	null	ms_run[1]:scan=8947	2786.4	3	1919.09763	640.37020	K	M	125	144
PSM	DTNGSQFFITTVK	-266_40510	P24369	1	Mouse_09-2020	null	[MS,MS:1001208,SEQUEST,]	4.0e-4	null	ms_run[1]:scan=8871	2764.0	2	1457.72527	729.36718	K	S	146	159
PSM	EGLYITEEIYK	-266_40540	Q61176	1	Mouse_09-2020	null	[MS,MS:1001208,SEQUEST,]	1.3e-3	null	ms_run[1]:scan=8876	2765.5	2	1357.68767	679.34793	R	G	256	267
PSM	ANWYFLLAR	-266_52278	P45952	1	Mouse_09-2020	null	[MS,MS:1001208,SEQUEST,]	1.0e-3	null	ms_run[1]:scan=11404	3532.7	2	1153.61601	577.31128	K	N	198	207
PSM	VVFIFGPDK	-266_40618	Q6GT24	1	Mouse_09-2020	null	[MS,MS:1001208,SEQUEST,]	2.1e-3	null	ms_run[1]:scan=8891	2769.9	2	1021.57134	511.28949	R	L	133	142
PSM	AGLILFGNDDR	-266_40625	Q8R0Y6	1	Mouse_09-2020	null	[MS,MS:1001208,SEQUEST,]	4.0e-4	null	ms_run[1]:scan=8892	2770.2	2	1190.61589	595.81184	K	L	275	286
PSM	TIAQDYGVLKADEGISFR	-266_40638	P35700	1	Mouse_09-2020	null	[MS,MS:1001208,SEQUEST,]	4.0e-4	null	ms_run[1]:scan=8894	2770.8	3	1983.01737	661.67758	R	L	111	129
PSM	EIFDSRGNPTVEVDLYTAK	-266_40668	P17182	1	Mouse_09-2020	null	[MS,MS:1001208,SEQUEST,]	1.9e-3	null	ms_run[1]:scan=8898	2772.0	3	2154.07138	718.69530	R	L	10	29
PSM	VGINYQPPTVVPGGDLAK	-266_40693	P05214	0	Mouse_09-2020	null	[MS,MS:1001208,SEQUEST,]	1.0e-3	null	ms_run[1]:scan=8903	2773.5	2	1824.98772	912.99635	K	Q	353	371
PSM	VGINYQPPTVVPGGDLAK	-266_40693	A0A0A0MQA5	0	Mouse_09-2020	null	[MS,MS:1001208,SEQUEST,]	1.0e-3	null	ms_run[1]:scan=8903	2773.5	2	1824.98772	912.99635	K	Q	382	400
PSM	LVFLGLDNAGK	-266_41397	A0A1W2P869	1	Mouse_09-2020	null	[MS,MS:1001208,SEQUEST,]	4.0e-4	null	ms_run[1]:scan=9031	2811.2	2	1146.65264	573.82951	K	T	5	16
PSM	KYILGNPLNSGINQGPQIDKEQHNKILGLIESGK	-266_40730	O35945	1	Mouse_09-2020	null	[MS,MS:1001208,SEQUEST,]	4.0e-4	null	ms_run[1]:scan=8910	2775.5	5	3716.01484	744.00842	K	E	329	363
PSM	GVVDSEDLPLNISR	-266_40792	P07901	0	Mouse_09-2020	null	[MS,MS:1001208,SEQUEST,]	4.0e-4	null	ms_run[1]:scan=8920	2778.4	2	1513.78642	757.39647	R	M	388	402
PSM	GVVDSEDLPLNISR	-266_40792	P11499	0	Mouse_09-2020	null	[MS,MS:1001208,SEQUEST,]	4.0e-4	null	ms_run[1]:scan=8920	2778.4	2	1513.78642	757.39647	R	M	379	393
PSM	LGVTADDVKNVIIWGNHSSTQYPDVNHAK	-266_40797	P14152	1	Mouse_09-2020	null	[MS,MS:1001208,SEQUEST,]	4.0e-4	null	ms_run[1]:scan=8921	2778.7	4	3178.59560	795.40336	K	K	171	200
PSM	FITIFGTR	-266_40803	P48036	1	Mouse_09-2020	null	[MS,MS:1001208,SEQUEST,]	4.0e-4	null	ms_run[1]:scan=8922	2779.0	2	954.54112	477.77400	K	V	192	200
PSM	SDGIYIINLK	-266_40811	P14206	1	Mouse_09-2020	null	[MS,MS:1001208,SEQUEST,]	7.3e-4	null	ms_run[1]:scan=8923	2779.3	2	1135.63567	568.32151	K	T	43	53
PSM	NAVITVPAYFNDSQR	-266_40822	P38647	1	Mouse_09-2020	null	[MS,MS:1001208,SEQUEST,]	1.9e-3	null	ms_run[1]:scan=8925	2779.9	2	1694.85161	847.92847	K	A	188	203
PSM	VSRDTLYEAVREVLHGNQR	-266_40845	P53026	1	Mouse_09-2020	null	[MS,MS:1001208,SEQUEST,]	4.0e-4	null	ms_run[1]:scan=8931	2781.7	4	2242.17177	561.29763	K	R	5	24
PSM	TLVNYFLK	-266_40864	O09159	1	Mouse_09-2020	null	[MS,MS:1001208,SEQUEST,]	2.6e-2	null	ms_run[1]:scan=8934	2782.6	2	997.57213	499.28949	K	A	291	299
PSM	FKDIFQEIYDK	-266_40886	O88844	1	Mouse_09-2020	null	[MS,MS:1001208,SEQUEST,]	4.0e-4	null	ms_run[1]:scan=8938	2783.8	3	1445.73163	482.58189	R	Y	223	234
PSM	GVVDSEDIPLNLSR	-266_40791	Q9CQN1	1	Mouse_09-2020	null	[MS,MS:1001208,SEQUEST,]	4.0e-4	null	ms_run[1]:scan=8920	2778.4	2	1513.78642	757.39647	R	L	391	405
PSM	SGGIERPFVLSR	-266_23058	Q8BHN3	1	Mouse_09-2020	null	[MS,MS:1001208,SEQUEST,]	4.0e-4	null	ms_run[1]:scan=5549	1787.2	3	1317.72864	439.91397	R	F	591	603
PSM	TFSHELSDFGLESTTGEVPVVAIR	-266_50936	P27773	1	Mouse_09-2020	null	[MS,MS:1001208,SEQUEST,]	4.0e-4	null	ms_run[1]:scan=11063	3426.1	3	2591.30051	864.43778	K	A	306	330
PSM	TYLPSQVSR	-266_16825	O55029	1	Mouse_09-2020	null	[MS,MS:1001208,SEQUEST,]	5.0e-3	null	ms_run[1]:scan=4370	1439.6	2	1050.55742	525.78256	R	V	760	769
PSM	KEYWQNLR	-266_15772	O35490	1	Mouse_09-2020	null	[MS,MS:1001208,SEQUEST,]	1.0e-3	null	ms_run[1]:scan=4169	1380.5	2	1136.58489	568.79600	R	A	349	357
PSM	DAHSTLLSK	-266_3946	O55125	1	Mouse_09-2020	null	[MS,MS:1001208,SEQUEST,]	6.9e-3	null	ms_run[1]:scan=1843	686.4	2	971.51659	486.26146	K	E	57	66
PSM	YNQILR	-266_9414	P17182	1	Mouse_09-2020	null	[MS,MS:1001208,SEQUEST,]	1.8e-2	null	ms_run[1]:scan=2976	1028.7	2	806.45305	403.72960	K	E	407	413
PSM	GFYIYQEGSKNK	-266_15767	Q8BMS1	1	Mouse_09-2020	null	[MS,MS:1001208,SEQUEST,]	2.5e-2	null	ms_run[1]:scan=4168	1380.2	3	1433.70627	478.57350	K	L	635	647
PSM	YTGTRPSNLAKNTILVK	-266_15756	Q63886	0	Mouse_09-2020	null	[MS,MS:1001208,SEQUEST,]	8.7e-3	null	ms_run[1]:scan=4165	1379.3	4	1876.06508	469.77173	R	L	339	356
PSM	YTGTRPSNLAKNTILVK	-266_15756	K9J7B2	0	Mouse_09-2020	null	[MS,MS:1001208,SEQUEST,]	8.7e-3	null	ms_run[1]:scan=4165	1379.3	4	1876.06508	469.77173	R	L	335	352
PSM	GAIFGGFKSK	-266_15730	P00329	1	Mouse_09-2020	null	[MS,MS:1001208,SEQUEST,]	1.4e-3	null	ms_run[1]:scan=4161	1378.1	2	1011.56218	506.28473	K	S	317	327
PSM	TYFPHFDVSHGSAQVKGHGK	-266_15723	Q91VB8	1	Mouse_09-2020	null	[MS,MS:1001208,SEQUEST,]	4.0e-4	null	ms_run[1]:scan=4160	1377.8	3	2199.07065	733.69585	K	V	42	62
PSM	VQEEIDRVVGR	-266_15715	Q64458	0	Mouse_09-2020	null	[MS,MS:1001208,SEQUEST,]	7.3e-4	null	ms_run[1]:scan=4159	1377.5	3	1299.70182	433.90536	K	R	323	334
PSM	VQEEIDRVVGR	-266_15715	P33267	0	Mouse_09-2020	null	[MS,MS:1001208,SEQUEST,]	7.3e-4	null	ms_run[1]:scan=4159	1377.5	3	1299.70182	433.90536	R	R	324	335
PSM	TAAYVNAIEK	-266_15706	P26443	1	Mouse_09-2020	null	[MS,MS:1001208,SEQUEST,]	4.0e-4	null	ms_run[1]:scan=4158	1377.2	2	1079.57305	540.29021	R	F	536	546
PSM	KGNIYSLNEGYAK	-266_15695	Q9QXD6	1	Mouse_09-2020	null	[MS,MS:1001208,SEQUEST,]	4.0e-4	null	ms_run[1]:scan=4155	1376.3	2	1456.74468	728.87517	K	F	206	219
PSM	SGSSSAYTGYVER	-266_15691	O08601	1	Mouse_09-2020	null	[MS,MS:1001208,SEQUEST,]	4.0e-4	null	ms_run[1]:scan=4154	1376.0	2	1363.61321	682.30986	K	P	610	623
PSM	YLAEVAAGDDK	-266_15683	A0A2I3BQ03	1	Mouse_09-2020	null	[MS,MS:1001208,SEQUEST,]	4.0e-4	null	ms_run[1]:scan=4153	1375.7	2	1151.55779	576.28259	R	G	128	139
PSM	KGNIYSLNEGYAK	-266_15673	Q9QXD6	1	Mouse_09-2020	null	[MS,MS:1001208,SEQUEST,]	4.0e-4	null	ms_run[1]:scan=4151	1375.2	3	1456.74286	486.25254	K	F	206	219
PSM	TFEESFQK	-266_15667	Q8C196	1	Mouse_09-2020	null	[MS,MS:1001208,SEQUEST,]	1.0e-3	null	ms_run[1]:scan=4150	1374.9	2	1015.47338	508.24019	R	L	804	812
PSM	SAYSQIR	-266_3918	Q9DBF1	1	Mouse_09-2020	null	[MS,MS:1001208,SEQUEST,]	1.9e-3	null	ms_run[1]:scan=1839	685.2	2	824.42711	412.71668	R	G	352	359
PSM	IQALLDKYNAEKPK	-266_15651	P24270	1	Mouse_09-2020	null	[MS,MS:1001208,SEQUEST,]	4.0e-4	null	ms_run[1]:scan=4146	1373.7	3	1630.91617	544.31028	R	A	493	507
PSM	FSTVTGESGSADTVRDPR	-266_15632	P24270	1	Mouse_09-2020	null	[MS,MS:1001208,SEQUEST,]	4.0e-4	null	ms_run[1]:scan=4142	1372.5	3	1881.89371	627.96942	R	F	113	131
PSM	HNPSNQSYTLSGTK	-266_3979	A0A0A0MQ68	1	Mouse_09-2020	null	[MS,MS:1001208,SEQUEST,]	4.0e-4	null	ms_run[1]:scan=1849	688.1	3	1533.73020	511.91459	R	W	206	220
PSM	KWKEDVELYR	-266_15614	Q00623	1	Mouse_09-2020	null	[MS,MS:1001208,SEQUEST,]	4.0e-4	null	ms_run[1]:scan=4138	1371.3	3	1365.71747	455.91023	K	K	130	140
PSM	TGQAAGFSYTDANK	-266_15605	P62897	1	Mouse_09-2020	null	[MS,MS:1001208,SEQUEST,]	4.0e-4	null	ms_run[1]:scan=4136	1370.7	2	1430.65752	715.83096	K	K	41	55
PSM	HNPSNQSYTLSGTK	-266_4022	A0A0A0MQ68	1	Mouse_09-2020	null	[MS,MS:1001208,SEQUEST,]	2.5e-2	null	ms_run[1]:scan=1856	690.2	2	1533.73137	767.36824	R	W	206	220
PSM	TYFPHFDVSHGSAQVKGHGK	-266_15586	Q91VB8	1	Mouse_09-2020	null	[MS,MS:1001208,SEQUEST,]	4.0e-4	null	ms_run[1]:scan=4133	1369.9	4	2199.07387	550.52371	K	V	42	62
PSM	AHLEKVRSYVLK	-266_9447	Q8BH00	1	Mouse_09-2020	null	[MS,MS:1001208,SEQUEST,]	3.2e-3	null	ms_run[1]:scan=2981	1030.2	3	1442.84946	481.62079	K	Q	333	345
PSM	TYFPHFDVSHGSAQVKGHGK	-266_15525	Q91VB8	1	Mouse_09-2020	null	[MS,MS:1001208,SEQUEST,]	1.3e-2	null	ms_run[1]:scan=4122	1366.6	5	2199.07255	440.62042	K	V	42	62
PSM	RFEEEGNPYYSSAR	-266_15510	Q3ULD5	1	Mouse_09-2020	null	[MS,MS:1001208,SEQUEST,]	4.0e-4	null	ms_run[1]:scan=4119	1365.7	3	1704.76151	568.92526	K	W	512	526
PSM	KYKPLDLRPK	-266_4074	Q6ZWV7	1	Mouse_09-2020	null	[MS,MS:1001208,SEQUEST,]	4.0e-4	null	ms_run[1]:scan=1866	693.2	3	1257.76874	419.92744	K	T	77	87
PSM	FSTSQSLPASQTR	-266_15489	P28665	1	Mouse_09-2020	null	[MS,MS:1001208,SEQUEST,]	4.0e-4	null	ms_run[1]:scan=4115	1364.5	2	1409.70293	705.35460	R	Q	564	577
PSM	KYNRTPALIALR	-266_15476	P70694	1	Mouse_09-2020	null	[MS,MS:1001208,SEQUEST,]	4.0e-4	null	ms_run[1]:scan=4113	1364.0	3	1415.84900	472.62090	K	Q	247	259
PSM	FQGRDDDARRDFEK	-266_4095	Q8VBW8	1	Mouse_09-2020	null	[MS,MS:1001208,SEQUEST,]	1.9e-3	null	ms_run[1]:scan=1869	694.1	4	1754.82265	439.46058	R	A	132	146
PSM	SIDLKDKYK	-266_4101	P63038	1	Mouse_09-2020	null	[MS,MS:1001208,SEQUEST,]	1.3e-3	null	ms_run[1]:scan=1870	694.4	2	1109.62078	555.31369	K	I	83	92
PSM	WTTTQYTEAK	-266_15640	Q9DBT9	1	Mouse_09-2020	null	[MS,MS:1001208,SEQUEST,]	4.0e-4	null	ms_run[1]:scan=4144	1373.1	2	1228.58428	614.79586	K	R	428	438
PSM	SEPIPESNEGPVK	-266_15423	P27773	1	Mouse_09-2020	null	[MS,MS:1001208,SEQUEST,]	2.3e-3	null	ms_run[1]:scan=4103	1361.0	2	1382.68193	691.84354	K	V	367	380
PSM	KAVKNFTDVHPDYGAR	-266_9389	P24270	1	Mouse_09-2020	null	[MS,MS:1001208,SEQUEST,]	1.3e-3	null	ms_run[1]:scan=2971	1027.3	4	1817.92995	455.23778	K	Q	477	493
PSM	DKGDAGVKELDSLK	-266_15877	Q80XN0	1	Mouse_09-2020	null	[MS,MS:1001208,SEQUEST,]	4.0e-4	null	ms_run[1]:scan=4190	1386.6	3	1474.77536	492.26311	K	D	90	104
PSM	VAVLGASGGIGQPLSLLLK	-266_54663	P08249	1	Mouse_09-2020	null	[MS,MS:1001208,SEQUEST,]	4.0e-4	null	ms_run[1]:scan=11986	3715.1	2	1793.09209	897.04839	K	S	27	46
PSM	EQVANSAFVER	-266_16239	P11499	1	Mouse_09-2020	null	[MS,MS:1001208,SEQUEST,]	4.0e-4	null	ms_run[1]:scan=4261	1407.5	2	1249.61760	625.31221	K	R	492	503
PSM	ITHTGQVYDEKDYRR	-266_3670	P52503	1	Mouse_09-2020	null	[MS,MS:1001208,SEQUEST,]	4.0e-4	null	ms_run[1]:scan=1791	670.9	4	1880.92531	470.98669	K	R	31	46
PSM	DSQGNLFR	-266_16233	Q91Y97	1	Mouse_09-2020	null	[MS,MS:1001208,SEQUEST,]	1.4e-3	null	ms_run[1]:scan=4260	1407.2	2	936.45458	468.73032	K	V	88	96
PSM	AVGKVIPELNGK	-266_16228	A0A1D5RLD8	1	Mouse_09-2020	null	[MS,MS:1001208,SEQUEST,]	4.0e-4	null	ms_run[1]:scan=4259	1406.9	3	1224.73221	408.91520	K	T	214	226
PSM	TATPQQAQEVHEKLR	-266_6428	P17751	1	Mouse_09-2020	null	[MS,MS:1001208,SEQUEST,]	4.0e-4	null	ms_run[1]:scan=2393	854.6	4	1735.90896	434.73260	K	W	226	241
PSM	TFRPPYYHR	-266_9319	O09173	1	Mouse_09-2020	null	[MS,MS:1001208,SEQUEST,]	4.0e-4	null	ms_run[1]:scan=2959	1023.7	3	1236.62802	412.88060	K	C	328	337
PSM	FNSSISYDR	-266_16210	Q91YI0	1	Mouse_09-2020	null	[MS,MS:1001208,SEQUEST,]	4.0e-4	null	ms_run[1]:scan=4255	1405.7	2	1088.50151	544.75400	K	L	24	33
PSM	NTQINNSWGQEER	-266_16156	G3X9T7	1	Mouse_09-2020	null	[MS,MS:1001208,SEQUEST,]	4.0e-4	null	ms_run[1]:scan=4243	1402.2	2	1575.71880	788.36095	R	L	278	291
PSM	YIAQAYDKPR	-266_6401	Q9CQN1	1	Mouse_09-2020	null	[MS,MS:1001208,SEQUEST,]	1.2e-2	null	ms_run[1]:scan=2386	852.5	3	1224.63874	408.88390	R	T	319	329
PSM	LFAYPDTHR	-266_16138	P24270	1	Mouse_09-2020	null	[MS,MS:1001208,SEQUEST,]	4.0e-4	null	ms_run[1]:scan=4240	1401.3	2	1119.55913	560.28272	R	R	355	364
PSM	DLDLKKPIYQK	-266_16123	Q91X83	1	Mouse_09-2020	null	[MS,MS:1001208,SEQUEST,]	1.9e-3	null	ms_run[1]:scan=4237	1400.5	3	1360.78479	454.26601	R	A	364	375
PSM	SRKVPEEL	-266_3779	Q63880	0	Mouse_09-2020	null	[MS,MS:1001208,SEQUEST,]	3.6e-2	null	ms_run[1]:scan=1810	676.6	2	957.53673	479.27182	R	0	564	572
PSM	SRKVPEEL	-266_3779	Q8VCU1	0	Mouse_09-2020	null	[MS,MS:1001208,SEQUEST,]	3.6e-2	null	ms_run[1]:scan=1810	676.6	2	957.53673	479.27182	R	0	564	572
PSM	SVDEIIR	-266_16007	P35700	1	Mouse_09-2020	null	[MS,MS:1001208,SEQUEST,]	1.9e-3	null	ms_run[1]:scan=4216	1394.3	2	831.45574	416.23217	R	V	152	159
PSM	LKKEGPDF	-266_3863	Q62425	1	Mouse_09-2020	null	[MS,MS:1001208,SEQUEST,]	7.3e-4	null	ms_run[1]:scan=1827	681.6	2	933.50432	467.25564	K	0	75	83
PSM	SHGQDYLVGNR	-266_6387	P13745	0	Mouse_09-2020	null	[MS,MS:1001208,SEQUEST,]	4.0e-4	null	ms_run[1]:scan=2384	852.0	2	1245.59844	623.30218	K	T	142	153
PSM	SHGQDYLVGNR	-266_6387	P30115	0	Mouse_09-2020	null	[MS,MS:1001208,SEQUEST,]	4.0e-4	null	ms_run[1]:scan=2384	852.0	2	1245.59844	623.30218	K	S	142	153
PSM	HGLVNAGYR	-266_3790	Q99LB7	1	Mouse_09-2020	null	[MS,MS:1001208,SEQUEST,]	1.0e-3	null	ms_run[1]:scan=1812	677.2	2	986.51671	493.76196	R	I	759	768
PSM	IGGHGAEYGAEALER	-266_15999	Q91VB8	1	Mouse_09-2020	null	[MS,MS:1001208,SEQUEST,]	4.0e-4	null	ms_run[1]:scan=4213	1393.4	2	1529.73528	765.37079	K	F	18	33
PSM	VALRSDLDTLKGR	-266_15991	Q8VC30	1	Mouse_09-2020	null	[MS,MS:1001208,SEQUEST,]	4.0e-4	null	ms_run[1]:scan=4212	1393.1	3	1443.82825	481.94745	R	A	36	49
PSM	HVVFIAQR	-266_9365	P62082	1	Mouse_09-2020	null	[MS,MS:1001208,SEQUEST,]	7.3e-4	null	ms_run[1]:scan=2967	1026.1	2	969.56310	485.28507	K	I	91	99
PSM	RSTVAQLVK	-266_3843	Q03265	1	Mouse_09-2020	null	[MS,MS:1001208,SEQUEST,]	4.0e-4	null	ms_run[1]:scan=1822	680.2	2	1001.61077	501.30874	K	L	253	262
PSM	RYLSAQKPLLNDSQFRK	-266_15986	A2A8E7	1	Mouse_09-2020	null	[MS,MS:1001208,SEQUEST,]	2.1e-3	null	ms_run[1]:scan=4211	1392.8	4	2064.13466	516.78918	K	E	63	80
PSM	LDEAVAEAHLGK	-266_15972	P50247	1	Mouse_09-2020	null	[MS,MS:1001208,SEQUEST,]	4.0e-4	null	ms_run[1]:scan=4209	1392.2	3	1252.65360	418.22258	K	N	390	402
PSM	STWVILHHK	-266_9377	G5E850	1	Mouse_09-2020	null	[MS,MS:1001208,SEQUEST,]	1.0e-3	null	ms_run[1]:scan=2969	1026.7	2	1120.62676	560.81673	K	Y	25	34
PSM	GFYIYQEGSKNK	-266_15948	Q8BMS1	1	Mouse_09-2020	null	[MS,MS:1001208,SEQUEST,]	1.0e-3	null	ms_run[1]:scan=4203	1390.4	2	1433.71819	717.35662	K	L	635	647
PSM	RVGLKAPGIIPR	-266_15925	Q03265	1	Mouse_09-2020	null	[MS,MS:1001208,SEQUEST,]	4.0e-4	null	ms_run[1]:scan=4200	1389.6	3	1276.82572	426.27858	R	S	171	183
PSM	QTVAVGVIK	-266_15918	P10126	1	Mouse_09-2020	null	[MS,MS:1001208,SEQUEST,]	1.4e-3	null	ms_run[1]:scan=4199	1389.3	2	914.57073	457.78711	R	V	431	440
PSM	RALADTENLRQR	-266_3849	Q99LP6	1	Mouse_09-2020	null	[MS,MS:1001208,SEQUEST,]	1.4e-3	null	ms_run[1]:scan=1824	680.7	3	1442.78244	481.59893	K	Q	80	92
PSM	IGGHGAEYGAEALER	-266_15913	Q91VB8	1	Mouse_09-2020	null	[MS,MS:1001208,SEQUEST,]	4.0e-4	null	ms_run[1]:scan=4197	1388.7	3	1529.74152	510.58295	K	F	18	33
PSM	VVAGVAAALAHK	-266_15896	A8DUK4	1	Mouse_09-2020	null	[MS,MS:1001208,SEQUEST,]	4.0e-4	null	ms_run[1]:scan=4193	1387.5	2	1106.66838	553.83767	K	H	134	146
PSM	EAYNLGVR	-266_16003	O35490	1	Mouse_09-2020	null	[MS,MS:1001208,SEQUEST,]	2.1e-3	null	ms_run[1]:scan=4215	1394.0	2	921.47960	461.24307	R	I	287	295
PSM	LYRPGSVAYVSR	-266_16272	Q3V117	1	Mouse_09-2020	null	[MS,MS:1001208,SEQUEST,]	4.0e-4	null	ms_run[1]:scan=4267	1409.2	3	1367.75599	456.58585	K	G	651	663
PSM	TLSDYNIQK	-266_15408	E9Q5F6	1	Mouse_09-2020	null	[MS,MS:1001208,SEQUEST,]	1.3e-3	null	ms_run[1]:scan=4101	1360.4	2	1081.55339	541.27985	R	S	55	64
PSM	FIDTTSK	-266_4113	P27659	1	Mouse_09-2020	null	[MS,MS:1001208,SEQUEST,]	2.8e-2	null	ms_run[1]:scan=1875	695.9	2	811.41997	406.21344	K	G	367	374
PSM	WDTVSNQVQR	-266_14995	Q64374	1	Mouse_09-2020	null	[MS,MS:1001208,SEQUEST,]	4.0e-4	null	ms_run[1]:scan=4026	1338.4	2	1232.60210	616.80455	R	A	42	52
PSM	SSDPTAVVDAQTK	-266_14979	Q8BJ64	1	Mouse_09-2020	null	[MS,MS:1001208,SEQUEST,]	4.0e-4	null	ms_run[1]:scan=4022	1337.2	2	1318.64983	659.82789	R	I	523	536
PSM	AVAQGNLSSADVQAAK	-266_14938	Q9DB77	1	Mouse_09-2020	null	[MS,MS:1001208,SEQUEST,]	4.0e-4	null	ms_run[1]:scan=4013	1334.6	2	1529.79302	765.39954	K	K	360	376
PSM	SRVVGNPFDSR	-266_14932	P47738	1	Mouse_09-2020	null	[MS,MS:1001208,SEQUEST,]	1.0e-3	null	ms_run[1]:scan=4010	1333.7	3	1233.63352	411.88267	K	E	347	358
PSM	ALIDQEVK	-266_14886	J3QP56	1	Mouse_09-2020	null	[MS,MS:1001208,SEQUEST,]	1.4e-3	null	ms_run[1]:scan=4001	1331.1	2	915.51512	458.26092	K	G	98	106
PSM	KQPQPYHNEL	-266_4446	Q91WU0	1	Mouse_09-2020	null	[MS,MS:1001208,SEQUEST,]	1.0e-3	null	ms_run[1]:scan=1946	717.3	3	1253.62754	418.54729	K	0	552	562
PSM	VTLVSAAPEK	-266_14804	Q9CQR4	1	Mouse_09-2020	null	[MS,MS:1001208,SEQUEST,]	1.0e-3	null	ms_run[1]:scan=3987	1326.9	2	1014.58391	507.79513	K	I	28	38
PSM	SLGLYGK	-266_14770	P19157	1	Mouse_09-2020	null	[MS,MS:1001208,SEQUEST,]	5.4e-3	null	ms_run[1]:scan=3982	1325.5	2	737.41991	369.21325	R	Q	76	83
PSM	VYGTVLSR	-266_14761	Q99K67	1	Mouse_09-2020	null	[MS,MS:1001208,SEQUEST,]	1.0e-3	null	ms_run[1]:scan=3981	1325.1	2	894.50493	447.75581	K	H	260	268
PSM	AFAISGPFNVQFLVK	-266_54682	Q8C196	1	Mouse_09-2020	null	[MS,MS:1001208,SEQUEST,]	4.0e-4	null	ms_run[1]:scan=11991	3716.8	2	1637.90666	819.45613	K	N	1233	1248
PSM	YSEGYPGK	-266_4515	Q9CZN7	1	Mouse_09-2020	null	[MS,MS:1001208,SEQUEST,]	1.3e-3	null	ms_run[1]:scan=1957	720.7	2	900.40941	450.70853	K	Y	96	104
PSM	EGNHKPGTDYLKPPK	-266_4521	Q61176	1	Mouse_09-2020	null	[MS,MS:1001208,SEQUEST,]	6.9e-3	null	ms_run[1]:scan=1959	721.3	4	1680.87124	420.97306	R	0	309	324
PSM	ALSQHPTVNDDLPNR	-266_14741	P97872	1	Mouse_09-2020	null	[MS,MS:1001208,SEQUEST,]	4.0e-4	null	ms_run[1]:scan=3977	1323.9	3	1676.83591	559.61654	R	I	278	293
PSM	LFAEAVQK	-266_14706	Q8C196	1	Mouse_09-2020	null	[MS,MS:1001208,SEQUEST,]	4.0e-4	null	ms_run[1]:scan=3973	1322.8	2	905.50914	453.25819	K	R	1472	1480
PSM	RDPVDTDDTATALR	-266_15000	Q99P30	1	Mouse_09-2020	null	[MS,MS:1001208,SEQUEST,]	1.4e-3	null	ms_run[1]:scan=4027	1338.7	3	1545.74906	515.92163	K	A	78	92
PSM	YAREAYNLGVR	-266_14685	O35490	1	Mouse_09-2020	null	[MS,MS:1001208,SEQUEST,]	4.0e-4	null	ms_run[1]:scan=3968	1321.3	3	1311.68149	437.89832	K	I	284	295
PSM	YAQVKPDGTYVKPLSNK	-266_14653	Q9R0H0	1	Mouse_09-2020	null	[MS,MS:1001208,SEQUEST,]	1.0e-3	null	ms_run[1]:scan=3964	1320.1	4	1908.02456	477.76109	K	T	256	273
PSM	WDSWNK	-266_14646	P31786	1	Mouse_09-2020	null	[MS,MS:1001208,SEQUEST,]	1.2e-2	null	ms_run[1]:scan=3963	1319.8	2	835.37401	418.19030	K	K	56	62
PSM	QGTGLQGQAVFK	-266_14570	Q5XJE5	1	Mouse_09-2020	null	[MS,MS:1001208,SEQUEST,]	1.2e-2	null	ms_run[1]:scan=3948	1315.4	3	1233.66190	411.89105	R	K	476	488
PSM	SAYSQIR	-266_4535	Q9DBF1	1	Mouse_09-2020	null	[MS,MS:1001208,SEQUEST,]	2.1e-3	null	ms_run[1]:scan=1962	722.2	2	824.42674	412.71668	R	G	352	359
PSM	KLPEKEAENYFHSRPK	-266_9589	Q91XF0	1	Mouse_09-2020	null	[MS,MS:1001208,SEQUEST,]	1.3e-3	null	ms_run[1]:scan=3007	1037.9	4	1973.02395	494.01144	K	S	148	164
PSM	RVTLELGGK	-266_9607	O35945	0	Mouse_09-2020	null	[MS,MS:1001208,SEQUEST,]	4.0e-4	null	ms_run[1]:scan=3010	1038.8	2	972.58428	486.79547	K	P	265	274
PSM	RVTLELGGK	-266_9607	P47738	0	Mouse_09-2020	null	[MS,MS:1001208,SEQUEST,]	4.0e-4	null	ms_run[1]:scan=3010	1038.8	2	972.58428	486.79547	K	P	283	292
PSM	RVTLELGGK	-266_9607	P24549	0	Mouse_09-2020	null	[MS,MS:1001208,SEQUEST,]	4.0e-4	null	ms_run[1]:scan=3010	1038.8	2	972.58428	486.79547	K	P	265	274
PSM	RVTLELGGK	-266_9607	Q9CZS1	0	Mouse_09-2020	null	[MS,MS:1001208,SEQUEST,]	4.0e-4	null	ms_run[1]:scan=3010	1038.8	2	972.58428	486.79547	K	P	283	292
PSM	GGNNLVSGYPK	-266_14526	Q91X72	1	Mouse_09-2020	null	[MS,MS:1001208,SEQUEST,]	4.0e-4	null	ms_run[1]:scan=3940	1313.1	2	1105.56389	553.28546	K	L	331	342
PSM	HGVGRIDIVENR	-266_9634	P16460	1	Mouse_09-2020	null	[MS,MS:1001208,SEQUEST,]	4.0e-4	null	ms_run[1]:scan=3014	1039.9	3	1364.73978	455.58462	K	I	261	273
PSM	YLAEVATGEK	-266_14516	P61982	1	Mouse_09-2020	null	[MS,MS:1001208,SEQUEST,]	4.0e-4	null	ms_run[1]:scan=3938	1312.5	2	1080.55742	540.78222	R	A	133	143
PSM	SGDNDFPVNEQGK	-266_14500	Q8VC28	1	Mouse_09-2020	null	[MS,MS:1001208,SEQUEST,]	1.0e-3	null	ms_run[1]:scan=3934	1311.3	2	1406.62078	703.81277	K	L	124	137
PSM	TVVNKDVFRDPALKR	-266_14491	P61358	1	Mouse_09-2020	null	[MS,MS:1001208,SEQUEST,]	1.4e-3	null	ms_run[1]:scan=3932	1310.7	4	1758.00283	440.25598	K	A	94	109
PSM	FVIATSTK	-266_14465	P47911	1	Mouse_09-2020	null	[MS,MS:1001208,SEQUEST,]	3.6e-3	null	ms_run[1]:scan=3928	1309.6	2	866.49895	433.75274	K	D	201	209
PSM	SATYVNTEGR	-266_4616	Q91VD9	1	Mouse_09-2020	null	[MS,MS:1001208,SEQUEST,]	1.0e-3	null	ms_run[1]:scan=1977	726.8	2	1097.52239	549.26473	K	Q	593	603
PSM	KIKLTITYGPK	-266_14410	P12710	1	Mouse_09-2020	null	[MS,MS:1001208,SEQUEST,]	4.0e-4	null	ms_run[1]:scan=3916	1306.0	3	1261.78791	421.26746	K	V	47	58
PSM	YAQVKPDGTYVKPLSNK	-266_14680	Q9R0H0	1	Mouse_09-2020	null	[MS,MS:1001208,SEQUEST,]	4.0e-4	null	ms_run[1]:scan=3967	1321.0	3	1908.02469	636.67903	K	T	256	273
PSM	GLNSDSVTEETLRK	-266_15372	Q8C196	1	Mouse_09-2020	null	[MS,MS:1001208,SEQUEST,]	4.0e-4	null	ms_run[1]:scan=4094	1358.4	2	1548.78765	774.89683	K	K	893	907
PSM	TVTVKVPQK	-266_4310	P47738	1	Mouse_09-2020	null	[MS,MS:1001208,SEQUEST,]	2.1e-3	null	ms_run[1]:scan=1921	709.8	2	999.61992	500.31349	K	S	509	518
PSM	NYTDNELEK	-266_9524	P26443	1	Mouse_09-2020	null	[MS,MS:1001208,SEQUEST,]	4.0e-4	null	ms_run[1]:scan=2996	1034.6	2	1125.50603	563.25657	K	T	192	201
PSM	TRPTVAAGAVGLAQR	-266_15364	P45952	1	Mouse_09-2020	null	[MS,MS:1001208,SEQUEST,]	4.0e-4	null	ms_run[1]:scan=4091	1357.5	3	1467.83951	489.95120	R	L	280	295
PSM	LAAIQESGVER	-266_15355	Q60692	1	Mouse_09-2020	null	[MS,MS:1001208,SEQUEST,]	4.0e-4	null	ms_run[1]:scan=4089	1356.9	2	1172.62712	586.81713	R	V	209	220
PSM	KELSEIAQR	-266_4126	Q91Y97	1	Mouse_09-2020	null	[MS,MS:1001208,SEQUEST,]	7.3e-4	null	ms_run[1]:scan=1878	696.8	2	1073.60015	537.30111	K	V	14	23
PSM	GVDEGPNGLK	-266_7374	E0CXN5	1	Mouse_09-2020	null	[MS,MS:1001208,SEQUEST,]	1.9e-3	null	ms_run[1]:scan=2587	913.0	2	985.49492	493.25109	K	I	98	108
PSM	YYTLEEIQKHK	-266_15332	G5E850	1	Mouse_09-2020	null	[MS,MS:1001208,SEQUEST,]	1.4e-3	null	ms_run[1]:scan=4086	1356.0	3	1451.75351	484.58915	K	S	11	22
PSM	AVNREINLQDYEGHQK	-266_15329	E9PV24	1	Mouse_09-2020	null	[MS,MS:1001208,SEQUEST,]	4.0e-4	null	ms_run[1]:scan=4085	1355.7	4	1913.94521	479.24206	R	L	188	204
PSM	DASPGSPLEK	-266_9461	P54869	1	Mouse_09-2020	null	[MS,MS:1001208,SEQUEST,]	1.3e-2	null	ms_run[1]:scan=2985	1031.4	2	1000.49523	500.75092	K	V	428	438
PSM	LAELFTNQRK	-266_15319	Q8VCC2	1	Mouse_09-2020	null	[MS,MS:1001208,SEQUEST,]	2.1e-3	null	ms_run[1]:scan=4084	1355.4	3	1219.67942	407.23130	R	I	97	107
PSM	TTWIAPGTLNDLLELK	-266_55262	G3X982	1	Mouse_09-2020	null	[MS,MS:1001208,SEQUEST,]	2.1e-3	null	ms_run[1]:scan=12187	3782.2	2	1784.98186	892.99328	R	K	241	257
PSM	GVFNSGLK	-266_15307	Q9Z2I8	1	Mouse_09-2020	null	[MS,MS:1001208,SEQUEST,]	1.6e-2	null	ms_run[1]:scan=4082	1354.8	2	821.45165	411.22943	K	G	95	103
PSM	VYKQSDLDTLAK	-266_15273	P11725	1	Mouse_09-2020	null	[MS,MS:1001208,SEQUEST,]	4.0e-4	null	ms_run[1]:scan=4076	1353.1	2	1380.73735	690.87210	R	A	142	154
PSM	KVVNPLFEK	-266_15257	P12970	1	Mouse_09-2020	null	[MS,MS:1001208,SEQUEST,]	1.9e-3	null	ms_run[1]:scan=4074	1352.5	2	1073.63591	537.32132	K	P	26	35
PSM	KDGVDFGKWR	-266_15238	Q91Y97	1	Mouse_09-2020	null	[MS,MS:1001208,SEQUEST,]	4.0e-4	null	ms_run[1]:scan=4071	1351.7	3	1207.62201	403.21213	K	V	140	150
PSM	IQEAGTEVVKAK	-266_4206	P08249	1	Mouse_09-2020	null	[MS,MS:1001208,SEQUEST,]	1.9e-3	null	ms_run[1]:scan=1895	702.0	3	1272.71637	424.91012	R	G	230	242
PSM	SHGQDYLVGNR	-266_6375	P13745	0	Mouse_09-2020	null	[MS,MS:1001208,SEQUEST,]	4.0e-4	null	ms_run[1]:scan=2382	851.4	3	1245.59818	415.87054	K	T	142	153
PSM	SHGQDYLVGNR	-266_6375	P30115	0	Mouse_09-2020	null	[MS,MS:1001208,SEQUEST,]	4.0e-4	null	ms_run[1]:scan=2382	851.4	3	1245.59818	415.87054	K	S	142	153
PSM	VYKQSDLDTLAK	-266_15204	P11725	1	Mouse_09-2020	null	[MS,MS:1001208,SEQUEST,]	4.0e-4	null	ms_run[1]:scan=4066	1350.2	3	1380.73688	460.91716	R	A	142	154
PSM	YTVGLGQTR	-266_15195	P54869	1	Mouse_09-2020	null	[MS,MS:1001208,SEQUEST,]	1.0e-3	null	ms_run[1]:scan=4065	1349.9	2	994.53154	497.76945	K	G	84	93
PSM	EGYLHIGGTTQQAQR	-266_15183	Q91WU0	1	Mouse_09-2020	null	[MS,MS:1001208,SEQUEST,]	4.0e-4	null	ms_run[1]:scan=4062	1349.0	3	1658.82621	553.61302	K	K	522	537
PSM	VLQEVQR	-266_4250	Q9DD20	1	Mouse_09-2020	null	[MS,MS:1001208,SEQUEST,]	1.3e-3	null	ms_run[1]:scan=1904	704.6	2	871.49986	436.25343	K	L	156	163
PSM	RLNDFASAVR	-266_15133	P12787	1	Mouse_09-2020	null	[MS,MS:1001208,SEQUEST,]	4.0e-4	null	ms_run[1]:scan=4054	1346.7	2	1148.61785	574.81218	R	L	94	104
PSM	HHPSIQPTLEGGK	-266_4258	Q921G7	1	Mouse_09-2020	null	[MS,MS:1001208,SEQUEST,]	4.0e-4	null	ms_run[1]:scan=1905	704.9	3	1400.72824	467.58088	K	I	344	357
PSM	IIAEGANGPTTPEADK	-266_15120	P26443	1	Mouse_09-2020	null	[MS,MS:1001208,SEQUEST,]	4.0e-4	null	ms_run[1]:scan=4050	1345.5	2	1583.79143	792.39921	K	F	400	416
PSM	HHAAYVNNLNATEEK	-266_4264	P09671	1	Mouse_09-2020	null	[MS,MS:1001208,SEQUEST,]	4.0e-4	null	ms_run[1]:scan=1906	705.2	3	1710.82010	570.94466	K	H	54	69
PSM	ASDETGFIAVHK	-266_15108	P34914	1	Mouse_09-2020	null	[MS,MS:1001208,SEQUEST,]	4.0e-4	null	ms_run[1]:scan=4048	1344.9	3	1274.63715	425.55070	R	T	409	421
PSM	YSDYFK	-266_15090	Q05421	1	Mouse_09-2020	null	[MS,MS:1001208,SEQUEST,]	7.7e-3	null	ms_run[1]:scan=4046	1344.3	2	822.36693	411.68706	K	F	423	429
PSM	GLETTATYDPK	-266_15084	Q9R0H0	1	Mouse_09-2020	null	[MS,MS:1001208,SEQUEST,]	4.0e-4	null	ms_run[1]:scan=4044	1343.7	2	1195.58513	598.29569	R	Q	149	160
PSM	SVVRPWIKDR	-266_9517	P35492	1	Mouse_09-2020	null	[MS,MS:1001208,SEQUEST,]	2.1e-3	null	ms_run[1]:scan=2995	1034.3	3	1255.72730	419.24717	R	M	585	595
PSM	NIVEAAAVR	-266_15069	P62855	1	Mouse_09-2020	null	[MS,MS:1001208,SEQUEST,]	1.4e-3	null	ms_run[1]:scan=4042	1343.1	2	942.53716	471.77199	R	I	43	52
PSM	AVLLGPPGAGKGTQAPK	-266_15040	Q9WTP6	1	Mouse_09-2020	null	[MS,MS:1001208,SEQUEST,]	9.3e-3	null	ms_run[1]:scan=4036	1341.4	3	1561.90683	521.30687	R	A	18	35
PSM	LEETYTNKDVDK	-266_6380	P54869	1	Mouse_09-2020	null	[MS,MS:1001208,SEQUEST,]	4.2e-2	null	ms_run[1]:scan=2383	851.6	3	1454.70179	485.57183	K	L	343	355
PSM	FLRASEEHLK	-266_4224	Q01768	1	Mouse_09-2020	null	[MS,MS:1001208,SEQUEST,]	4.0e-4	null	ms_run[1]:scan=1899	703.2	3	1229.66397	410.55942	K	H	40	50
PSM	TPIKDAATGAVKEK	-266_3665	P50544	1	Mouse_09-2020	null	[MS,MS:1001208,SEQUEST,]	4.0e-4	null	ms_run[1]:scan=1790	670.6	3	1428.80555	476.94007	K	T	266	280
PSM	FKSVDDVIK	-266_16321	P24549	1	Mouse_09-2020	null	[MS,MS:1001208,SEQUEST,]	1.4e-3	null	ms_run[1]:scan=4276	1411.9	2	1050.58342	525.79513	K	A	411	420
PSM	SLVFPEAENRK	-266_16335	P11725	1	Mouse_09-2020	null	[MS,MS:1001208,SEQUEST,]	2.1e-3	null	ms_run[1]:scan=4279	1412.8	2	1289.68596	645.34605	R	T	321	332
PSM	VLENAEGAR	-266_2816	P38647	1	Mouse_09-2020	null	[MS,MS:1001208,SEQUEST,]	4.0e-4	null	ms_run[1]:scan=1612	617.3	2	958.49553	479.75126	K	T	77	86
PSM	SQSAAVTPSSSTSSAR	-266_2843	Q9JKV1	1	Mouse_09-2020	null	[MS,MS:1001208,SEQUEST,]	1.1e-2	null	ms_run[1]:scan=1616	618.5	2	1523.73052	762.36844	R	T	211	227
PSM	GGTESDLTVSR	-266_9062	Q99LB7	1	Mouse_09-2020	null	[MS,MS:1001208,SEQUEST,]	4.0e-4	null	ms_run[1]:scan=2912	1009.9	2	1121.54253	561.27529	R	A	616	627
PSM	NFTDVHPDYGAR	-266_17541	P24270	1	Mouse_09-2020	null	[MS,MS:1001208,SEQUEST,]	3.6e-3	null	ms_run[1]:scan=4501	1478.1	3	1391.63431	464.54947	K	Q	481	493
PSM	RYYLSNQERPQYEHSVVVGR	-266_17529	Q8R0F9	1	Mouse_09-2020	null	[MS,MS:1001208,SEQUEST,]	4.0e-4	null	ms_run[1]:scan=4498	1477.2	4	2480.24477	620.81619	K	S	267	287
PSM	KELNYFAK	-266_9099	P09411	1	Mouse_09-2020	null	[MS,MS:1001208,SEQUEST,]	2.1e-3	null	ms_run[1]:scan=2920	1012.2	2	1012.54662	506.77674	K	L	192	200
PSM	VSNLPTVKK	-266_2884	P30115	1	Mouse_09-2020	null	[MS,MS:1001208,SEQUEST,]	1.4e-3	null	ms_run[1]:scan=1625	621.2	2	985.60417	493.30567	R	L	188	197
PSM	TPQIQVYSR	-266_17519	P01887	1	Mouse_09-2020	null	[MS,MS:1001208,SEQUEST,]	4.0e-4	null	ms_run[1]:scan=4495	1476.3	2	1091.58501	546.29583	K	P	24	33
PSM	DAVTYTEHAK	-266_2898	P62806	1	Mouse_09-2020	null	[MS,MS:1001208,SEQUEST,]	1.0e-3	null	ms_run[1]:scan=1627	621.8	2	1134.54326	567.77493	R	K	69	79
PSM	IGAFSYGSGLAASFFSFR	-266_55749	P54869	1	Mouse_09-2020	null	[MS,MS:1001208,SEQUEST,]	4.0e-4	null	ms_run[1]:scan=12392	3855.5	2	1884.92851	942.96759	R	S	407	425
PSM	QFHLHWGSSDDHGSEHTVDGVK	-266_17493	P16015	1	Mouse_09-2020	null	[MS,MS:1001208,SEQUEST,]	4.0e-4	null	ms_run[1]:scan=4491	1475.1	4	2475.11098	619.53226	R	A	92	114
PSM	AVEAFETAKKGVGLK	-266_17482	Q64442	1	Mouse_09-2020	null	[MS,MS:1001208,SEQUEST,]	1.4e-3	null	ms_run[1]:scan=4489	1474.6	3	1547.88004	516.63124	K	M	331	346
PSM	DIKGVSEIVHEGK	-266_17470	P12710	1	Mouse_09-2020	null	[MS,MS:1001208,SEQUEST,]	4.0e-4	null	ms_run[1]:scan=4487	1474.0	3	1410.75959	470.92442	K	I	34	47
PSM	QFHLHWGSSDDHGSEHTVDGVK	-266_17444	P16015	1	Mouse_09-2020	null	[MS,MS:1001208,SEQUEST,]	4.0e-4	null	ms_run[1]:scan=4481	1472.2	5	2475.10801	495.82727	R	A	92	114
PSM	TLNVKPLVTHR	-266_8984	Q64442	1	Mouse_09-2020	null	[MS,MS:1001208,SEQUEST,]	1.9e-3	null	ms_run[1]:scan=2899	1006.0	3	1277.76871	426.59446	K	P	315	326
PSM	INYTENR	-266_2946	P06745	1	Mouse_09-2020	null	[MS,MS:1001208,SEQUEST,]	1.1e-2	null	ms_run[1]:scan=1639	625.4	2	909.44231	455.22487	K	V	90	97
PSM	VIADNVKDWSK	-266_17412	P17751	1	Mouse_09-2020	null	[MS,MS:1001208,SEQUEST,]	4.2e-2	null	ms_run[1]:scan=4477	1471.0	3	1274.67441	425.56283	K	V	200	211
PSM	IQTQPGYANTLR	-266_17405	G5E902	1	Mouse_09-2020	null	[MS,MS:1001208,SEQUEST,]	4.0e-4	null	ms_run[1]:scan=4475	1470.4	2	1361.71904	681.36223	R	A	186	198
PSM	ILQDIASGR	-266_17390	Q91VD9	1	Mouse_09-2020	null	[MS,MS:1001208,SEQUEST,]	4.0e-4	null	ms_run[1]:scan=4473	1469.8	2	972.54784	486.77727	K	S	451	460
PSM	AKEIGFSDK	-266_3016	Q8C196	1	Mouse_09-2020	null	[MS,MS:1001208,SEQUEST,]	1.4e-3	null	ms_run[1]:scan=1654	629.9	2	994.52086	497.76383	K	I	907	916
PSM	TLKGLNSDSVTEETLRK	-266_17378	Q8C196	1	Mouse_09-2020	null	[MS,MS:1001208,SEQUEST,]	4.0e-4	null	ms_run[1]:scan=4471	1469.3	3	1891.01493	631.00922	K	K	890	907
PSM	GYSFTTTAER	-266_17366	P60710	1	Mouse_09-2020	null	[MS,MS:1001208,SEQUEST,]	4.0e-4	null	ms_run[1]:scan=4468	1468.4	2	1132.52764	566.76710	R	I	197	207
PSM	TLKGLNSDSVTEETLRK	-266_17359	Q8C196	1	Mouse_09-2020	null	[MS,MS:1001208,SEQUEST,]	7.3e-4	null	ms_run[1]:scan=4467	1468.1	4	1891.01394	473.50873	K	K	890	907
PSM	LLATEQEDAAVAK	-266_17343	A2AVJ7	1	Mouse_09-2020	null	[MS,MS:1001208,SEQUEST,]	4.0e-4	null	ms_run[1]:scan=4464	1467.2	2	1358.71709	679.86173	K	K	770	783
PSM	LVKPGNQNTQVTEAWNK	-266_17336	P50580	1	Mouse_09-2020	null	[MS,MS:1001208,SEQUEST,]	4.0e-4	null	ms_run[1]:scan=4463	1466.9	3	1927.00284	643.00592	R	A	156	173
PSM	FDEGRNNFEGEITKEK	-266_17325	P09103	1	Mouse_09-2020	null	[MS,MS:1001208,SEQUEST,]	4.0e-4	null	ms_run[1]:scan=4461	1466.3	4	1912.90395	478.98134	K	L	211	227
PSM	VSALSVVR	-266_17315	Q9QXX4	1	Mouse_09-2020	null	[MS,MS:1001208,SEQUEST,]	4.0e-4	null	ms_run[1]:scan=4460	1466.1	2	830.50994	415.75835	R	L	469	477
PSM	AIGVTFPQDKR	-266_17289	Q9DBB8	1	Mouse_09-2020	null	[MS,MS:1001208,SEQUEST,]	1.8e-2	null	ms_run[1]:scan=4456	1464.9	3	1231.67978	411.23130	K	0	323	334
PSM	HYFIEVNSR	-266_17265	G5E8R3	1	Mouse_09-2020	null	[MS,MS:1001208,SEQUEST,]	7.3e-4	null	ms_run[1]:scan=4451	1463.4	2	1164.57964	582.79345	K	Q	320	329
PSM	GVLKEYGVK	-266_9108	Q8C196	1	Mouse_09-2020	null	[MS,MS:1001208,SEQUEST,]	7.3e-4	null	ms_run[1]:scan=2921	1012.5	2	992.57811	496.79239	R	L	524	533
PSM	NLEAIVQK	-266_17418	P06801	1	Mouse_09-2020	null	[MS,MS:1001208,SEQUEST,]	1.4e-3	null	ms_run[1]:scan=4478	1471.3	2	914.53081	457.76892	K	K	363	371
PSM	FYEQFSK	-266_17259	P07901	1	Mouse_09-2020	null	[MS,MS:1001208,SEQUEST,]	1.4e-3	null	ms_run[1]:scan=4450	1463.1	2	948.44634	474.72672	K	I	438	445
PSM	HIDFSLRSPYGGGRPGRVK	-266_17555	Q6ZWN5	1	Mouse_09-2020	null	[MS,MS:1001208,SEQUEST,]	3.5e-2	null	ms_run[1]:scan=4505	1479.2	4	2099.12734	525.53689	K	K	156	175
PSM	RSGSDWILNGSK	-266_17599	A0A0R4J083	1	Mouse_09-2020	null	[MS,MS:1001208,SEQUEST,]	4.0e-4	null	ms_run[1]:scan=4512	1481.3	3	1319.67167	440.56160	K	F	190	202
PSM	VTLELGGK	-266_17983	O35945	0	Mouse_09-2020	null	[MS,MS:1001208,SEQUEST,]	3.5e-3	null	ms_run[1]:scan=4583	1502.2	2	816.48271	408.74491	R	P	266	274
PSM	VTLELGGK	-266_17983	P47738	0	Mouse_09-2020	null	[MS,MS:1001208,SEQUEST,]	3.5e-3	null	ms_run[1]:scan=4583	1502.2	2	816.48271	408.74491	R	P	284	292
PSM	VTLELGGK	-266_17983	P24549	0	Mouse_09-2020	null	[MS,MS:1001208,SEQUEST,]	3.5e-3	null	ms_run[1]:scan=4583	1502.2	2	816.48271	408.74491	R	P	266	274
PSM	VTLELGGK	-266_17983	Q9CZS1	0	Mouse_09-2020	null	[MS,MS:1001208,SEQUEST,]	3.5e-3	null	ms_run[1]:scan=4583	1502.2	2	816.48271	408.74491	R	P	284	292
PSM	ADGSTQVIDTK	-266_6569	O08749	1	Mouse_09-2020	null	[MS,MS:1001208,SEQUEST,]	4.0e-4	null	ms_run[1]:scan=2425	864.2	2	1134.56377	567.78549	K	I	167	178
PSM	FTRVDNGKELIAVR	-266_17941	P55050	1	Mouse_09-2020	null	[MS,MS:1001208,SEQUEST,]	4.0e-4	null	ms_run[1]:scan=4574	1499.5	4	1617.90774	405.23224	K	V	94	108
PSM	GTGIVSAPVPK	-266_17935	D3YVC1	1	Mouse_09-2020	null	[MS,MS:1001208,SEQUEST,]	4.0e-4	null	ms_run[1]:scan=4573	1499.2	2	1025.59905	513.30312	R	L	201	212
PSM	TNLPSNTAFR	-266_17896	G3X982	1	Mouse_09-2020	null	[MS,MS:1001208,SEQUEST,]	4.0e-4	null	ms_run[1]:scan=4566	1497.2	2	1120.57488	560.79091	K	F	908	918
PSM	LHVDPENFR	-266_17891	A8DUK4	1	Mouse_09-2020	null	[MS,MS:1001208,SEQUEST,]	7.3e-4	null	ms_run[1]:scan=4565	1496.9	2	1126.56426	563.78563	K	L	97	106
PSM	IYTFNQSRYPR	-266_17878	Q91ZJ5	1	Mouse_09-2020	null	[MS,MS:1001208,SEQUEST,]	1.7e-2	null	ms_run[1]:scan=4563	1496.3	3	1444.73389	482.24924	K	N	185	196
PSM	GAAQNIIPASTGAAK	-266_17873	A0A1D5RLD8	1	Mouse_09-2020	null	[MS,MS:1001208,SEQUEST,]	4.0e-4	null	ms_run[1]:scan=4562	1496.0	2	1369.74443	685.37534	R	V	199	214
PSM	SVTNEDVTQEQLGGAK	-266_17862	E9Q1J7	1	Mouse_09-2020	null	[MS,MS:1001208,SEQUEST,]	4.0e-4	null	ms_run[1]:scan=4559	1495.1	2	1675.81352	838.41031	K	H	198	214
PSM	LRQFHLHWGSSDDHGSEHTVDGVK	-266_17854	P16015	1	Mouse_09-2020	null	[MS,MS:1001208,SEQUEST,]	1.9e-3	null	ms_run[1]:scan=4558	1494.8	5	2744.29151	549.66430	R	A	90	114
PSM	TAPFDSRFPNQNQTK	-266_17812	P56391	1	Mouse_09-2020	null	[MS,MS:1001208,SEQUEST,]	1.4e-3	null	ms_run[1]:scan=4548	1491.9	3	1750.85099	584.28843	K	C	14	29
PSM	KFPPDGSAPYGAR	-266_17807	Q9QXD6	1	Mouse_09-2020	null	[MS,MS:1001208,SEQUEST,]	4.0e-4	null	ms_run[1]:scan=4547	1491.6	3	1362.68003	454.89821	K	V	232	245
PSM	GVPVKVTNIKDGTTR	-266_8903	P16460	1	Mouse_09-2020	null	[MS,MS:1001208,SEQUEST,]	4.0e-4	null	ms_run[1]:scan=2886	1002.2	3	1584.90671	528.97378	K	T	230	245
PSM	IYTFNQSRYPR	-266_17791	Q91ZJ5	1	Mouse_09-2020	null	[MS,MS:1001208,SEQUEST,]	1.4e-3	null	ms_run[1]:scan=4545	1491.0	3	1444.73371	482.24924	K	N	185	196
PSM	KYVIYIER	-266_17591	P61255	1	Mouse_09-2020	null	[MS,MS:1001208,SEQUEST,]	4.0e-4	null	ms_run[1]:scan=4511	1481.0	2	1083.61968	542.31349	K	Q	77	85
PSM	RDFGSFEK	-266_8919	P09671	1	Mouse_09-2020	null	[MS,MS:1001208,SEQUEST,]	2.5e-2	null	ms_run[1]:scan=2888	1002.8	2	985.47399	493.24052	K	K	123	131
PSM	KTQNDVLHAENVK	-266_2600	P26043	1	Mouse_09-2020	null	[MS,MS:1001208,SEQUEST,]	4.0e-4	null	ms_run[1]:scan=1570	604.8	3	1495.78781	499.26696	K	G	544	557
PSM	KVNVVEQEKIDK	-266_2615	P17182	1	Mouse_09-2020	null	[MS,MS:1001208,SEQUEST,]	4.0e-4	null	ms_run[1]:scan=1575	606.3	3	1428.80628	476.94007	K	M	81	93
PSM	NAFGAPLTK	-266_17754	Q07417	1	Mouse_09-2020	null	[MS,MS:1001208,SEQUEST,]	6.5e-3	null	ms_run[1]:scan=4538	1489.0	2	918.50456	459.75581	R	Q	298	307
PSM	GDGPVQGTIHFEQK	-266_17737	P08228	1	Mouse_09-2020	null	[MS,MS:1001208,SEQUEST,]	4.0e-4	null	ms_run[1]:scan=4535	1488.1	2	1512.74480	756.87570	K	S	11	25
PSM	HFSNPIPR	-266_8928	A0A494BAS6	1	Mouse_09-2020	null	[MS,MS:1001208,SEQUEST,]	5.0e-3	null	ms_run[1]:scan=2889	1003.1	2	967.51012	484.25905	K	G	207	215
PSM	RVPGGYTVINKFQGK	-266_17696	O09173	1	Mouse_09-2020	null	[MS,MS:1001208,SEQUEST,]	4.0e-4	null	ms_run[1]:scan=4528	1486.0	3	1663.92899	555.31413	R	F	238	253
PSM	LRATGGNRTKTPGPGAQSALR	-266_2686	D3YVF4	1	Mouse_09-2020	null	[MS,MS:1001208,SEQUEST,]	1.4e-3	null	ms_run[1]:scan=1586	609.6	4	2109.16421	528.04635	K	L	97	118
PSM	DNIQGITKPAIR	-266_17691	P62806	1	Mouse_09-2020	null	[MS,MS:1001208,SEQUEST,]	4.0e-4	null	ms_run[1]:scan=4527	1485.7	3	1325.75516	442.58938	R	L	25	37
PSM	RYEEIVK	-266_2799	P10126	1	Mouse_09-2020	null	[MS,MS:1001208,SEQUEST,]	7.7e-3	null	ms_run[1]:scan=1608	616.1	2	936.51482	468.76109	K	V	166	173
PSM	NFTDVHPDYGAR	-266_17678	P24270	1	Mouse_09-2020	null	[MS,MS:1001208,SEQUEST,]	4.0e-4	null	ms_run[1]:scan=4524	1484.8	2	1391.63469	696.32056	K	Q	481	493
PSM	SAGVKVETTEDLVAK	-266_17663	Q9DCW4	1	Mouse_09-2020	null	[MS,MS:1001208,SEQUEST,]	4.0e-4	null	ms_run[1]:scan=4521	1484.0	3	1546.83286	516.28228	R	K	234	249
PSM	KLEEEGEQFVKK	-266_8939	P32020	1	Mouse_09-2020	null	[MS,MS:1001208,SEQUEST,]	4.0e-4	null	ms_run[1]:scan=2892	1004.0	3	1463.77375	488.59620	K	G	443	455
PSM	ILSTAQRPLE	-266_17653	Q3TNA1	1	Mouse_09-2020	null	[MS,MS:1001208,SEQUEST,]	7.3e-4	null	ms_run[1]:scan=4520	1483.7	2	1127.64238	564.32459	R	0	542	552
PSM	QTYSTEPNNLK	-266_8967	P41105	1	Mouse_09-2020	null	[MS,MS:1001208,SEQUEST,]	1.0e-3	null	ms_run[1]:scan=2896	1005.2	2	1294.62700	647.81732	K	R	23	34
PSM	ALAVSDLNR	-266_17784	G5E8R3	1	Mouse_09-2020	null	[MS,MS:1001208,SEQUEST,]	4.0e-4	null	ms_run[1]:scan=4544	1490.7	2	958.53148	479.76945	K	G	1062	1071
PSM	HSHSFLPFSGGAR	-266_17237	A2A974	1	Mouse_09-2020	null	[MS,MS:1001208,SEQUEST,]	4.0e-4	null	ms_run[1]:scan=4446	1461.9	3	1399.68702	467.23370	R	C	441	454
PSM	AAGVSVEPFWPGLFAK	-266_54550	P47955	1	Mouse_09-2020	null	[MS,MS:1001208,SEQUEST,]	4.0e-4	null	ms_run[1]:scan=11954	3704.7	2	1675.88432	838.44577	K	L	34	50
PSM	FDGKKPDTLGSNTR	-266_3023	Q8R084	1	Mouse_09-2020	null	[MS,MS:1001208,SEQUEST,]	4.0e-4	null	ms_run[1]:scan=1655	630.2	3	1535.78171	512.59860	R	Y	340	354
PSM	QGYVIYR	-266_16673	Q9CZM2	1	Mouse_09-2020	null	[MS,MS:1001208,SEQUEST,]	1.9e-3	null	ms_run[1]:scan=4341	1431.0	2	898.47856	449.74270	K	R	57	64
PSM	QAGLSYIR	-266_16665	P56382	1	Mouse_09-2020	null	[MS,MS:1001208,SEQUEST,]	1.3e-3	null	ms_run[1]:scan=4340	1430.8	2	907.49993	454.25343	R	S	7	15
PSM	FYLQDR	-266_16649	F6ZTG3	1	Mouse_09-2020	null	[MS,MS:1001208,SEQUEST,]	3.6e-3	null	ms_run[1]:scan=4336	1429.5	2	841.42082	421.21378	K	P	103	109
PSM	GAIFGGFKSKDSVPK	-266_16625	P00329	1	Mouse_09-2020	null	[MS,MS:1001208,SEQUEST,]	4.0e-4	null	ms_run[1]:scan=4333	1428.7	3	1537.83872	513.28395	K	V	317	332
PSM	GQETSTNPIASIFAWSR	-266_54595	O88844	1	Mouse_09-2020	null	[MS,MS:1001208,SEQUEST,]	4.0e-4	null	ms_run[1]:scan=11967	3709.0	2	1864.92082	932.96304	K	L	322	339
PSM	LVAQLYK	-266_16619	Q9CZU6	1	Mouse_09-2020	null	[MS,MS:1001208,SEQUEST,]	2.8e-2	null	ms_run[1]:scan=4331	1428.1	2	834.50896	417.75782	K	V	376	383
PSM	GEGQLSAAER	-266_3327	P58252	1	Mouse_09-2020	null	[MS,MS:1001208,SEQUEST,]	4.0e-4	null	ms_run[1]:scan=1718	649.2	2	1017.49620	509.25162	K	K	240	250
PSM	KTGQAAGFSYTDANKNK	-266_3378	P62897	1	Mouse_09-2020	null	[MS,MS:1001208,SEQUEST,]	6.5e-3	null	ms_run[1]:scan=1727	651.9	3	1800.88730	600.96735	R	I	40	57
PSM	NVLKEKGIVVGIK	-266_16552	Q91Y97	1	Mouse_09-2020	null	[MS,MS:1001208,SEQUEST,]	4.0e-4	null	ms_run[1]:scan=4317	1423.9	3	1396.89035	466.30105	R	D	96	109
PSM	AQQIQALQSNVR	-266_16539	E9PV24	1	Mouse_09-2020	null	[MS,MS:1001208,SEQUEST,]	4.0e-4	null	ms_run[1]:scan=4315	1423.4	2	1355.74004	678.37313	K	Q	150	162
PSM	IQGATIPINQARPNR	-266_16526	Q8R0Y6	1	Mouse_09-2020	null	[MS,MS:1001208,SEQUEST,]	4.0e-4	null	ms_run[1]:scan=4313	1422.8	3	1648.92551	550.31291	K	L	540	555
PSM	RLIELYKEAGVGKDR	-266_16497	Q93092	1	Mouse_09-2020	null	[MS,MS:1001208,SEQUEST,]	4.0e-4	null	ms_run[1]:scan=4307	1421.0	4	1746.98733	437.50198	R	L	124	139
PSM	SGAQASSTPLSPTR	-266_9293	D3YUF7	1	Mouse_09-2020	null	[MS,MS:1001208,SEQUEST,]	4.0e-4	null	ms_run[1]:scan=2953	1022.0	2	1359.68767	680.34678	R	T	12	26
PSM	TTTGSYIANR	-266_6468	Q60692	1	Mouse_09-2020	null	[MS,MS:1001208,SEQUEST,]	4.0e-4	null	ms_run[1]:scan=2403	857.6	2	1083.54338	542.27509	R	T	53	63
PSM	SNFEEALAAHK	-266_16678	P09103	1	Mouse_09-2020	null	[MS,MS:1001208,SEQUEST,]	4.0e-4	null	ms_run[1]:scan=4342	1431.3	2	1216.59624	608.80148	K	L	34	45
PSM	GRFTIGGK	-266_3432	Q8K157	1	Mouse_09-2020	null	[MS,MS:1001208,SEQUEST,]	1.4e-2	null	ms_run[1]:scan=1738	655.1	2	835.47869	418.24287	K	Y	86	94
PSM	HGDMEMDRIVETLVER	-266_16485	A1Z198	1	Mouse_09-2020	null	[MS,MS:1001208,SEQUEST,]	8.7e-3	null	ms_run[1]:scan=4305	1420.4	4	1929.91579	483.23438	R	G	447	463
PSM	DLSSSDLSTASK	-266_16427	Q61838	1	Mouse_09-2020	null	[MS,MS:1001208,SEQUEST,]	4.0e-4	null	ms_run[1]:scan=4296	1417.8	2	1210.58110	605.79351	R	V	1240	1252
PSM	SNFEEALAAHK	-266_16407	P09103	1	Mouse_09-2020	null	[MS,MS:1001208,SEQUEST,]	4.0e-4	null	ms_run[1]:scan=4293	1416.9	3	1216.59610	406.20341	K	L	34	45
PSM	RVIDFAVK	-266_16391	Q9DCW4	1	Mouse_09-2020	null	[MS,MS:1001208,SEQUEST,]	1.0e-3	null	ms_run[1]:scan=4290	1416.0	2	947.56767	474.28728	K	R	12	20
PSM	TYGQSTYSR	-266_3467	Q8BVQ9	1	Mouse_09-2020	null	[MS,MS:1001208,SEQUEST,]	1.1e-2	null	ms_run[1]:scan=1744	656.9	2	1062.48552	531.74617	K	I	77	86
PSM	RLAEDGAHVVVSSRK	-266_3495	Q99LB2	1	Mouse_09-2020	null	[MS,MS:1001208,SEQUEST,]	4.0e-4	null	ms_run[1]:scan=1753	659.6	4	1623.89345	406.72859	R	Q	52	67
PSM	TQLVSNLKK	-266_3502	P05202	1	Mouse_09-2020	null	[MS,MS:1001208,SEQUEST,]	1.9e-3	null	ms_run[1]:scan=1754	659.9	2	1030.62602	515.81640	R	G	356	365
PSM	TQAYPDQKPGTSGLRK	-266_3637	Q9D0F9	1	Mouse_09-2020	null	[MS,MS:1001208,SEQUEST,]	1.3e-3	null	ms_run[1]:scan=1785	669.1	4	1746.91396	437.48379	K	V	9	25
PSM	AGSRYEDSNNLGTSHLLR	-266_16384	Q9DB77	1	Mouse_09-2020	null	[MS,MS:1001208,SEQUEST,]	4.0e-4	null	ms_run[1]:scan=4289	1415.7	4	1989.97451	498.24888	K	A	67	85
PSM	KELSEPSSTRIYAIAK	-266_16376	Q8C196	1	Mouse_09-2020	null	[MS,MS:1001208,SEQUEST,]	4.0e-4	null	ms_run[1]:scan=4288	1415.4	3	1792.98044	598.33163	K	L	841	857
PSM	FIGPSPEVVRK	-266_16365	G5E8R3	1	Mouse_09-2020	null	[MS,MS:1001208,SEQUEST,]	3.5e-3	null	ms_run[1]:scan=4286	1414.8	3	1228.70505	410.23980	R	G	138	149
PSM	HLFTGPALSK	-266_16359	P35505	1	Mouse_09-2020	null	[MS,MS:1001208,SEQUEST,]	4.0e-4	null	ms_run[1]:scan=4285	1414.5	2	1070.59978	535.80329	K	Q	48	58
PSM	LKEIVTNFLAGFEP	-266_54606	Q03265	1	Mouse_09-2020	null	[MS,MS:1001208,SEQUEST,]	1.4e-3	null	ms_run[1]:scan=11972	3710.8	2	1577.85857	789.43232	K	0	540	554
PSM	TGPNLHGLFGRK	-266_16340	P62897	1	Mouse_09-2020	null	[MS,MS:1001208,SEQUEST,]	1.0e-3	null	ms_run[1]:scan=4280	1413.1	3	1296.71784	432.91056	K	G	29	41
PSM	GGARVEPVDASGTEK	-266_3449	Q3U367	1	Mouse_09-2020	null	[MS,MS:1001208,SEQUEST,]	4.0e-4	null	ms_run[1]:scan=1740	655.8	3	1472.73447	491.58284	R	F	40	55
PSM	REDLFITTK	-266_16684	Q8VC28	1	Mouse_09-2020	null	[MS,MS:1001208,SEQUEST,]	1.0e-3	null	ms_run[1]:scan=4343	1431.6	2	1122.61589	561.81131	K	W	76	85
PSM	LHPNDEDIHTANER	-266_3300	Q91YI0	1	Mouse_09-2020	null	[MS,MS:1001208,SEQUEST,]	4.0e-4	null	ms_run[1]:scan=1713	647.7	3	1660.76841	554.26065	K	L	81	95
PSM	REDIFLTTK	-266_16685	G3X9Y6	1	Mouse_09-2020	null	[MS,MS:1001208,SEQUEST,]	1.0e-3	null	ms_run[1]:scan=4343	1431.6	2	1122.61589	561.81131	K	W	76	85
PSM	KFAIYRWDPDKTGDKPR	-266_17201	Q9CQA3	1	Mouse_09-2020	null	[MS,MS:1001208,SEQUEST,]	1.9e-3	null	ms_run[1]:scan=4438	1459.6	4	2093.09292	524.02863	K	Q	43	60
PSM	SIGVSNFNSR	-266_17193	G3X9Y6	1	Mouse_09-2020	null	[MS,MS:1001208,SEQUEST,]	1.3e-3	null	ms_run[1]:scan=4437	1459.3	2	1080.54399	540.77526	K	L	162	172
PSM	GHLENNPALEK	-266_3047	P14869	1	Mouse_09-2020	null	[MS,MS:1001208,SEQUEST,]	4.0e-4	null	ms_run[1]:scan=1660	631.7	2	1221.62309	611.31475	R	L	67	78
PSM	DVFLGTFLYEYSR	-266_55727	P07724	1	Mouse_09-2020	null	[MS,MS:1001208,SEQUEST,]	7.3e-4	null	ms_run[1]:scan=12382	3851.8	2	1609.79289	805.39848	K	H	348	361
PSM	LILDWVPYINGK	-266_54583	Q9CPX8	1	Mouse_09-2020	null	[MS,MS:1001208,SEQUEST,]	4.0e-4	null	ms_run[1]:scan=11965	3708.4	2	1430.80498	715.90574	R	K	40	52
PSM	RTQPPPKLPVGPSHK	-266_3164	Q9Z1P6	1	Mouse_09-2020	null	[MS,MS:1001208,SEQUEST,]	6.3e-3	null	ms_run[1]:scan=1683	638.7	4	1638.94558	410.49142	K	S	34	49
PSM	NKESVVFVQTDKPVYKPGQSVK	-266_17110	P28665	1	Mouse_09-2020	null	[MS,MS:1001208,SEQUEST,]	4.0e-4	null	ms_run[1]:scan=4421	1454.6	4	2477.34243	620.09042	K	R	124	146
PSM	LYEIGAGTSEVRR	-266_17105	Q9JHI5	1	Mouse_09-2020	null	[MS,MS:1001208,SEQUEST,]	4.0e-4	null	ms_run[1]:scan=4419	1454.0	3	1450.76429	484.25981	K	V	400	413
PSM	IGGHGAEYGAEALER	-266_17099	Q91VB8	1	Mouse_09-2020	null	[MS,MS:1001208,SEQUEST,]	4.0e-4	null	ms_run[1]:scan=4417	1453.4	3	1529.73465	510.58295	K	F	18	33
PSM	TPEELQHSLR	-266_9137	Q9QXE0	1	Mouse_09-2020	null	[MS,MS:1001208,SEQUEST,]	4.0e-4	null	ms_run[1]:scan=2925	1013.7	3	1209.62363	403.87893	R	A	537	547
PSM	KKGNIYSLNEGYAK	-266_9168	Q9QXD6	1	Mouse_09-2020	null	[MS,MS:1001208,SEQUEST,]	4.0e-4	null	ms_run[1]:scan=2931	1015.5	3	1584.83823	528.95086	K	F	205	219
PSM	SVTAPYKYPRK	-266_3233	D3Z106	1	Mouse_09-2020	null	[MS,MS:1001208,SEQUEST,]	6.9e-3	null	ms_run[1]:scan=1698	643.2	3	1309.72702	437.24695	K	E	508	519
PSM	TIAPALVSK	-266_17065	P17182	1	Mouse_09-2020	null	[MS,MS:1001208,SEQUEST,]	1.0e-3	null	ms_run[1]:scan=4412	1451.9	2	899.55626	450.28166	K	V	72	81
PSM	EIQTAVR	-266_3247	Q64475	1	Mouse_09-2020	null	[MS,MS:1001208,SEQUEST,]	6.7e-3	null	ms_run[1]:scan=1702	644.4	2	816.45806	408.73233	R	L	94	101
PSM	YATALYSAASK	-266_17030	Q9DB20	1	Mouse_09-2020	null	[MS,MS:1001208,SEQUEST,]	4.0e-4	null	ms_run[1]:scan=4406	1450.2	2	1145.58391	573.29550	R	K	41	52
PSM	ALVAYYQK	-266_16966	P14131	1	Mouse_09-2020	null	[MS,MS:1001208,SEQUEST,]	1.4e-3	null	ms_run[1]:scan=4395	1446.9	2	955.52513	478.26601	K	V	91	99
PSM	IFRDGEEAGAYDGPR	-266_16928	P27773	1	Mouse_09-2020	null	[MS,MS:1001208,SEQUEST,]	4.0e-4	null	ms_run[1]:scan=4388	1444.9	3	1652.76743	551.59363	K	A	105	120
PSM	LIEPNTAVTR	-266_16690	Q9DCU9	1	Mouse_09-2020	null	[MS,MS:1001208,SEQUEST,]	1.4e-3	null	ms_run[1]:scan=4344	1431.9	2	1113.62749	557.31676	R	F	266	276
PSM	ELLTLDEKDPRR	-266_16703	Q6ZWN5	1	Mouse_09-2020	null	[MS,MS:1001208,SEQUEST,]	7.3e-4	null	ms_run[1]:scan=4346	1432.5	3	1484.80780	495.60710	R	F	59	71
PSM	YFHSRDYKNPVEFTGK	-266_16715	P97872	1	Mouse_09-2020	null	[MS,MS:1001208,SEQUEST,]	4.0e-4	null	ms_run[1]:scan=4350	1433.7	4	1987.96609	497.74698	K	V	171	187
PSM	GTVLLSGPR	-266_16742	A0A1B0GSS8	1	Mouse_09-2020	null	[MS,MS:1001208,SEQUEST,]	7.3e-4	null	ms_run[1]:scan=4357	1435.8	2	899.53087	450.26908	R	G	102	111
PSM	TGQEYKPGNPSAAAVQTVSTK	-266_16787	Q8CGC7	1	Mouse_09-2020	null	[MS,MS:1001208,SEQUEST,]	4.0e-4	null	ms_run[1]:scan=4363	1437.5	3	2134.07883	712.03068	K	S	795	816
PSM	TFEINPR	-266_16791	P08113	1	Mouse_09-2020	null	[MS,MS:1001208,SEQUEST,]	1.3e-3	null	ms_run[1]:scan=4365	1438.1	2	876.45763	438.73233	K	P	684	691
PSM	STTTGHLIYK	-266_4651	P10126	1	Mouse_09-2020	null	[MS,MS:1001208,SEQUEST,]	1.4e-3	null	ms_run[1]:scan=1987	729.9	2	1120.60015	560.80349	K	G	21	31
PSM	TVVNKDVFRDPALKRK	-266_9237	P61358	1	Mouse_09-2020	null	[MS,MS:1001208,SEQUEST,]	1.7e-2	null	ms_run[1]:scan=2944	1019.3	4	1886.09755	472.27972	K	R	94	110
PSM	FRTIDIEPDIETLLSQQSGNS	-266_55137	P11352	1	Mouse_09-2020	null	[MS,MS:1001208,SEQUEST,]	4.0e-4	null	ms_run[1]:scan=12129	3761.2	3	2363.17472	788.39569	R	0	181	202
PSM	FDGKTPATLGHNTRVYK	-266_9198	Q8K169	1	Mouse_09-2020	null	[MS,MS:1001208,SEQUEST,]	4.0e-4	null	ms_run[1]:scan=2937	1017.2	4	1904.99917	477.00489	K	L	340	357
PSM	TVEAEAAHGTVTR	-266_3268	O88844	1	Mouse_09-2020	null	[MS,MS:1001208,SEQUEST,]	4.0e-4	null	ms_run[1]:scan=1705	645.3	2	1341.67705	671.34150	K	Y	302	315
PSM	TYFPHFDVSHGSAQVKGHGK	-266_16865	Q91VB8	1	Mouse_09-2020	null	[MS,MS:1001208,SEQUEST,]	2.2e-2	null	ms_run[1]:scan=4377	1441.6	5	2199.07255	440.62042	K	V	42	62
PSM	YGAVTFSR	-266_16902	P28665	1	Mouse_09-2020	null	[MS,MS:1001208,SEQUEST,]	7.3e-4	null	ms_run[1]:scan=4384	1443.7	2	900.45830	450.73233	K	Q	1266	1274
PSM	DGRGAAQNIIPASTGAAK	-266_16922	A0A1D5RLD8	1	Mouse_09-2020	null	[MS,MS:1001208,SEQUEST,]	1.9e-3	null	ms_run[1]:scan=4387	1444.6	3	1697.89450	566.63582	R	V	196	214
PSM	LTGKDVNFEFPEFQL	-266_54589	P62082	1	Mouse_09-2020	null	[MS,MS:1001208,SEQUEST,]	1.9e-3	null	ms_run[1]:scan=11966	3708.7	2	1783.89189	892.44870	K	0	180	195
PSM	TETQEKNPLPSKETIEQEKQAGES	-266_14399	P20065	1	Mouse_09-2020	null	[MS,MS:1001208,SEQUEST,]	4.0e-4	null	ms_run[1]:scan=3913	1305.0	4	2701.32046	676.08453	K	0	27	51
PSM	FTGSEIR	-266_6362	Q9CZ13	1	Mouse_09-2020	null	[MS,MS:1001208,SEQUEST,]	1.3e-3	null	ms_run[1]:scan=2378	850.2	2	809.41570	405.21124	R	R	270	277
PSM	DSERLLEVQK	-266_14358	Q91YI0	1	Mouse_09-2020	null	[MS,MS:1001208,SEQUEST,]	1.4e-3	null	ms_run[1]:scan=3905	1302.7	3	1216.65387	406.22258	R	I	183	193
PSM	LITEDVQGK	-266_11519	P97351	1	Mouse_09-2020	null	[MS,MS:1001208,SEQUEST,]	7.3e-4	null	ms_run[1]:scan=3366	1143.4	2	1002.54735	501.77694	K	C	86	95
PSM	ITQSNAILR	-266_11511	P10649	0	Mouse_09-2020	null	[MS,MS:1001208,SEQUEST,]	4.0e-4	null	ms_run[1]:scan=3365	1143.1	2	1015.59026	508.29837	K	L	70	79
PSM	ITQSNAILR	-266_11511	D3YX76	0	Mouse_09-2020	null	[MS,MS:1001208,SEQUEST,]	4.0e-4	null	ms_run[1]:scan=3365	1143.1	2	1015.59026	508.29837	K	L	36	45
PSM	IGNPLDRDTNHGPQNHEAHLRK	-266_5692	Q8R0Y6	1	Mouse_09-2020	null	[MS,MS:1001208,SEQUEST,]	4.0e-4	null	ms_run[1]:scan=2245	810.5	6	2519.26183	420.71624	K	V	736	758
PSM	YQSLAYSR	-266_11410	H7BWY3	1	Mouse_09-2020	null	[MS,MS:1001208,SEQUEST,]	7.3e-4	null	ms_run[1]:scan=3349	1138.4	2	987.48973	494.24835	K	L	57	65
PSM	LIDKEVISPDTRR	-266_11359	Q9DCN2	1	Mouse_09-2020	null	[MS,MS:1001208,SEQUEST,]	4.0e-4	null	ms_run[1]:scan=3341	1136.1	3	1541.86429	514.62638	R	R	47	60
PSM	TYFPHFDVSHGSAQVKGHGKK	-266_11352	Q91VB8	1	Mouse_09-2020	null	[MS,MS:1001208,SEQUEST,]	1.0e-2	null	ms_run[1]:scan=3340	1135.8	5	2327.16825	466.23942	K	A	42	63
PSM	VGVVGYGR	-266_11325	Q9DCQ2	1	Mouse_09-2020	null	[MS,MS:1001208,SEQUEST,]	7.3e-4	null	ms_run[1]:scan=3335	1134.3	2	806.45238	403.72960	K	G	13	21
PSM	TLPQKIQELKGSQDK	-266_11318	Q8QZR3	1	Mouse_09-2020	null	[MS,MS:1001208,SEQUEST,]	7.5e-3	null	ms_run[1]:scan=3333	1133.7	3	1712.95401	571.65623	K	A	540	555
PSM	SEIAHRYNDLGEQHFK	-266_11308	P07724	1	Mouse_09-2020	null	[MS,MS:1001208,SEQUEST,]	4.0e-4	null	ms_run[1]:scan=3331	1133.1	3	1943.93644	648.65013	K	L	29	45
PSM	ETYAQQLTSEIER	-266_9951	G3X987	1	Mouse_09-2020	null	[MS,MS:1001208,SEQUEST,]	6.7e-3	null	ms_run[1]:scan=3077	1058.4	3	1567.76364	523.25813	K	E	220	233
PSM	RALVILAK	-266_11302	Q99LX0	1	Mouse_09-2020	null	[MS,MS:1001208,SEQUEST,]	1.5e-2	null	ms_run[1]:scan=3330	1132.8	2	883.60924	442.30801	K	A	5	13
PSM	YELGRPAANTK	-266_5800	P62242	1	Mouse_09-2020	null	[MS,MS:1001208,SEQUEST,]	4.0e-4	null	ms_run[1]:scan=2269	817.8	3	1219.64325	407.21917	K	G	27	38
PSM	NQAPPGLYTK	-266_11238	P16460	1	Mouse_09-2020	null	[MS,MS:1001208,SEQUEST,]	2.1e-3	null	ms_run[1]:scan=3316	1128.7	2	1088.57390	544.79038	K	Q	200	210
PSM	VSQEHPVVLTK	-266_5807	Q8C196	1	Mouse_09-2020	null	[MS,MS:1001208,SEQUEST,]	2.3e-3	null	ms_run[1]:scan=2270	818.0	3	1236.69504	412.90307	R	V	1158	1169
PSM	AVAFQNSQTR	-266_5687	Q9DB77	1	Mouse_09-2020	null	[MS,MS:1001208,SEQUEST,]	4.0e-4	null	ms_run[1]:scan=2242	809.6	2	1121.57024	561.28854	K	I	163	173
PSM	GVSEIVHEGK	-266_5832	P12710	1	Mouse_09-2020	null	[MS,MS:1001208,SEQUEST,]	4.0e-4	null	ms_run[1]:scan=2276	819.8	2	1054.55290	527.78001	K	I	37	47
PSM	VLGELWPLFGGR	-266_55055	P55096	1	Mouse_09-2020	null	[MS,MS:1001208,SEQUEST,]	4.0e-4	null	ms_run[1]:scan=12105	3753.7	2	1343.74822	672.37715	R	T	485	497
PSM	GEFQILLDALDKIK	-266_55072	P16015	1	Mouse_09-2020	null	[MS,MS:1001208,SEQUEST,]	3.5e-3	null	ms_run[1]:scan=12110	3755.3	3	1602.91019	534.97490	K	K	154	168
PSM	YYPTEDVPRK	-266_9982	P47911	1	Mouse_09-2020	null	[MS,MS:1001208,SEQUEST,]	1.4e-3	null	ms_run[1]:scan=3082	1059.9	2	1267.63213	634.31950	R	L	123	133
PSM	ELIIGDRQTGK	-266_9998	Q03265	1	Mouse_09-2020	null	[MS,MS:1001208,SEQUEST,]	1.3e-3	null	ms_run[1]:scan=3085	1060.8	2	1229.69145	615.34605	R	S	208	219
PSM	SEIAHRYNDLGEQHFK	-266_11220	P07724	1	Mouse_09-2020	null	[MS,MS:1001208,SEQUEST,]	4.0e-4	null	ms_run[1]:scan=3313	1127.8	4	1943.93654	486.73942	K	L	29	45
PSM	HLSSGDLLR	-266_11198	Q9WTP7	1	Mouse_09-2020	null	[MS,MS:1001208,SEQUEST,]	7.9e-3	null	ms_run[1]:scan=3309	1126.6	2	997.54289	499.27490	K	N	35	44
PSM	IVQAEGEAEAAK	-266_5912	O35129	1	Mouse_09-2020	null	[MS,MS:1001208,SEQUEST,]	4.0e-4	null	ms_run[1]:scan=2291	824.3	2	1215.62187	608.31442	K	L	225	237
PSM	RQAVTNPNNTFYATK	-266_11173	P38647	1	Mouse_09-2020	null	[MS,MS:1001208,SEQUEST,]	4.0e-4	null	ms_run[1]:scan=3303	1124.9	3	1724.87290	575.62867	K	L	107	122
PSM	VSQEHPVVLTK	-266_5927	Q8C196	1	Mouse_09-2020	null	[MS,MS:1001208,SEQUEST,]	7.3e-4	null	ms_run[1]:scan=2294	825.2	2	1236.69524	618.85097	R	V	1158	1169
PSM	TAENFRALSTGEK	-266_11135	P17742	1	Mouse_09-2020	null	[MS,MS:1001208,SEQUEST,]	7.3e-4	null	ms_run[1]:scan=3295	1122.5	3	1423.71796	475.24405	K	F	32	45
PSM	RTVDLSSHLAK	-266_5959	Q91YQ5	1	Mouse_09-2020	null	[MS,MS:1001208,SEQUEST,]	4.0e-4	null	ms_run[1]:scan=2300	826.9	3	1226.68494	409.56657	K	T	39	50
PSM	KFAELQSPNKFK	-266_11110	Q9D1A2	1	Mouse_09-2020	null	[MS,MS:1001208,SEQUEST,]	4.0e-4	null	ms_run[1]:scan=3291	1121.3	3	1436.79078	479.60139	K	Y	364	376
PSM	YADVVTTTTHK	-266_5983	Q9CZN7	1	Mouse_09-2020	null	[MS,MS:1001208,SEQUEST,]	4.0e-4	null	ms_run[1]:scan=2304	828.2	2	1235.62712	618.31696	K	L	270	281
PSM	VFADKLPK	-266_11043	Q9R0H0	1	Mouse_09-2020	null	[MS,MS:1001208,SEQUEST,]	1.0e-3	null	ms_run[1]:scan=3278	1117.5	2	917.54558	459.27638	K	Q	538	546
PSM	YYTLEEIQKHKDSK	-266_11234	G5E850	1	Mouse_09-2020	null	[MS,MS:1001208,SEQUEST,]	4.0e-4	null	ms_run[1]:scan=3315	1128.4	3	1781.90732	594.64046	K	T	11	25
PSM	TQLVSNLK	-266_11024	P05202	1	Mouse_09-2020	null	[MS,MS:1001208,SEQUEST,]	1.9e-3	null	ms_run[1]:scan=3275	1116.6	2	902.53081	451.76892	R	E	356	364
PSM	EFHLNESGDPSSK	-266_11580	A2BE93	1	Mouse_09-2020	null	[MS,MS:1001208,SEQUEST,]	1.3e-3	null	ms_run[1]:scan=3376	1146.4	3	1446.65009	482.88804	K	T	154	167
PSM	AFLEQAR	-266_11621	O35488	1	Mouse_09-2020	null	[MS,MS:1001208,SEQUEST,]	3.2e-3	null	ms_run[1]:scan=3384	1148.7	2	834.44768	417.72705	R	T	58	65
PSM	IGVAIGDQILDLSVIK	-266_54944	P35505	1	Mouse_09-2020	null	[MS,MS:1001208,SEQUEST,]	4.0e-4	null	ms_run[1]:scan=12071	3742.4	2	1653.97991	827.49291	R	L	32	48
PSM	VEIIANDQGNR	-266_12205	P20029	0	Mouse_09-2020	null	[MS,MS:1001208,SEQUEST,]	4.0e-4	null	ms_run[1]:scan=3500	1183.1	2	1228.62810	614.81766	R	T	51	62
PSM	VEIIANDQGNR	-266_12205	P63017	0	Mouse_09-2020	null	[MS,MS:1001208,SEQUEST,]	4.0e-4	null	ms_run[1]:scan=3500	1183.1	2	1228.62810	614.81766	K	T	26	37
PSM	GSPAVDVAVK	-266_12192	P07309	1	Mouse_09-2020	null	[MS,MS:1001208,SEQUEST,]	4.0e-4	null	ms_run[1]:scan=3496	1181.9	2	942.52587	471.76637	R	F	42	52
PSM	TIIQNPTDQQK	-266_12174	P50580	1	Mouse_09-2020	null	[MS,MS:1001208,SEQUEST,]	1.3e-3	null	ms_run[1]:scan=3493	1181.0	2	1285.67558	643.34097	K	D	200	211
[truncated: 375,103 more chars]
