# Supplementary material for: A Novel Spectral Annotation Strategy Streamlines Reporting of Mono-ADP-ribosylated Peptides Derived from Mouse Liver and Spleen in Response to IFN-γ
Source: Mol Cell Proteomics. 2021 Sep 28;21(4):100153. doi: 10.1016/j.mcpro.2021.100153 (PMC9014395; doi:10.1016/j.mcpro.2021.100153)
Supplement: Supplemental Data 19 [file mmc21.zip › mcpro_100153_mmc21.mzTab]

COM	This	line	serves	as	a	size	and	separator	hint	for	spreadsheet	applications.	-	-	-	-	-	-	-	-	-	-	-	-	-	-	-	-	-	-	-	-	-	-	-	-	-	-	-	-	-	-	-	-	-	-
COM	Report of a minimal "Summary Quantification report" Proteome Discoverer 2.4.1.15 experiment.
MTD	mzTab-Version	1.0.0
MTD	mzTag-mode	Summary
MTD	mzTab-type	Identification
MTD	description	Export of M:\PostDocAnalysis\01_Singh\SKuraoka\PD2.4.beta.p.08282020\CID_ColE\01_SK_MLiver_IFNgPilot_CID24%-(1).pdResult
MTD	ms_run[1]-location	file://M:\LumosIncomingRAWFiles(Previous)\07-2020\07-02-2020\01_SK_MLiver_IFNgPilot_CID24%.raw
MTD	protein_search_engine_score[1]	[MS,MS:1001155,SEQUEST:xcorr,]
MTD	protein_search_engine_score[2]	Sum PEP Score
MTD	psm_search_engine_score[1]	[MS,MS:1001491,percolator:Q value,]
MTD	fixed_mod[1]	[UNIMOD, UNIMOD:4, Carbamidomethyl, ]
MTD	variable_mod[1]	[UNIMOD, UNIMOD:35, Oxidation, ]
MTD	variable_mod[2]	[UNIMOD, UNIMOD:213, ADP-Ribosyl, ]
MTD	variable_mod[3]	[UNIMOD, UNIMOD:1, Acetyl, ]
MTD	assay[1]-ms_run_ref	ms_run[1]

PRH	accession	description	taxid	species	database	database_version	search_engine	best_search_engine_score[1]	best_search_engine_score[2]	ambiguity_members	modifications	protein_coverage
PRT	Q8C196	Carbamoyl-phosphate synthase [ammonia], mitochondrial OS=Mus musculus OX=10090 GN=Cps1 PE=1 SV=2	null	null	Mouse_09-2020	null	[MS,MS:1001208,SEQUEST,]	314.52	373.937	null	null	0.52
PRT	P20029	Endoplasmic reticulum chaperone BiP OS=Mus musculus OX=10090 GN=Hspa5 PE=1 SV=3	null	null	Mouse_09-2020	null	[MS,MS:1001208,SEQUEST,]	109.00	134.959	null	null	0.46
PRT	Q8R0Y6	Cytosolic 10-formyltetrahydrofolate dehydrogenase OS=Mus musculus OX=10090 GN=Aldh1l1 PE=1 SV=1	null	null	Mouse_09-2020	null	[MS,MS:1001208,SEQUEST,]	85.37	103.634	null	null	0.39
PRT	Q03265	ATP synthase subunit alpha, mitochondrial OS=Mus musculus OX=10090 GN=Atp5f1a PE=1 SV=1	null	null	Mouse_09-2020	null	[MS,MS:1001208,SEQUEST,]	90.81	98.614	null	null	0.47
PRT	P32020	Non-specific lipid-transfer protein OS=Mus musculus OX=10090 GN=Scp2 PE=1 SV=3	null	null	Mouse_09-2020	null	[MS,MS:1001208,SEQUEST,]	70.91	86.488	null	null	0.39
PRT	P47738	Aldehyde dehydrogenase, mitochondrial OS=Mus musculus OX=10090 GN=Aldh2 PE=1 SV=1	null	null	Mouse_09-2020	null	[MS,MS:1001208,SEQUEST,]	86.21	94.555	null	null	0.41
PRT	P63017	Heat shock cognate 71 kDa protein OS=Mus musculus OX=10090 GN=Hspa8 PE=1 SV=1	null	null	Mouse_09-2020	null	[MS,MS:1001208,SEQUEST,]	98.11	115.567	null	null	0.42
PRT	P16015	Carbonic anhydrase 3 OS=Mus musculus OX=10090 GN=Ca3 PE=1 SV=3	null	null	Mouse_09-2020	null	[MS,MS:1001208,SEQUEST,]	100.65	117.074	null	null	0.72
PRT	P38647	Stress-70 protein, mitochondrial OS=Mus musculus OX=10090 GN=Hspa9 PE=1 SV=3	null	null	Mouse_09-2020	null	[MS,MS:1001208,SEQUEST,]	67.69	91.658	null	null	0.40
PRT	P16460	Argininosuccinate synthase OS=Mus musculus OX=10090 GN=Ass1 PE=1 SV=1	null	null	Mouse_09-2020	null	[MS,MS:1001208,SEQUEST,]	63.64	72.736	null	null	0.34
PRT	O35490	Betaine--homocysteine S-methyltransferase 1 OS=Mus musculus OX=10090 GN=Bhmt PE=1 SV=1	null	null	Mouse_09-2020	null	[MS,MS:1001208,SEQUEST,]	67.36	73.277	null	null	0.51
PRT	P50247	Adenosylhomocysteinase OS=Mus musculus OX=10090 GN=Ahcy PE=1 SV=3	null	null	Mouse_09-2020	null	[MS,MS:1001208,SEQUEST,]	74.98	88.113	null	null	0.44
PRT	P24270	Catalase OS=Mus musculus OX=10090 GN=Cat PE=1 SV=4	null	null	Mouse_09-2020	null	[MS,MS:1001208,SEQUEST,]	70.35	84.575	null	null	0.41
PRT	P26443	Glutamate dehydrogenase 1, mitochondrial OS=Mus musculus OX=10090 GN=Glud1 PE=1 SV=1	null	null	Mouse_09-2020	null	[MS,MS:1001208,SEQUEST,]	59.50	75.290	null	null	0.37
PRT	Q91Y97	Fructose-bisphosphate aldolase B OS=Mus musculus OX=10090 GN=Aldob PE=1 SV=3	null	null	Mouse_09-2020	null	[MS,MS:1001208,SEQUEST,]	65.04	81.090	null	null	0.38
PRT	P12710	Fatty acid-binding protein, liver OS=Mus musculus OX=10090 GN=Fabp1 PE=1 SV=2	null	null	Mouse_09-2020	null	[MS,MS:1001208,SEQUEST,]	72.44	90.231	null	null	0.80
PRT	P17182	Alpha-enolase OS=Mus musculus OX=10090 GN=Eno1 PE=1 SV=3	null	null	Mouse_09-2020	null	[MS,MS:1001208,SEQUEST,]	69.38	91.301	null	null	0.48
PRT	P56480	ATP synthase subunit beta, mitochondrial OS=Mus musculus OX=10090 GN=Atp5f1b PE=1 SV=2	null	null	Mouse_09-2020	null	[MS,MS:1001208,SEQUEST,]	88.58	111.249	null	null	0.48
PRT	Q8BWT1	3-ketoacyl-CoA thiolase, mitochondrial OS=Mus musculus OX=10090 GN=Acaa2 PE=1 SV=3	null	null	Mouse_09-2020	null	[MS,MS:1001208,SEQUEST,]	82.98	95.060	null	null	0.55
PRT	Q8BMS1	Trifunctional enzyme subunit alpha, mitochondrial OS=Mus musculus OX=10090 GN=Hadha PE=1 SV=1	null	null	Mouse_09-2020	null	[MS,MS:1001208,SEQUEST,]	48.38	57.407	null	null	0.27
PRT	P09103	Protein disulfide-isomerase OS=Mus musculus OX=10090 GN=P4hb PE=1 SV=2	null	null	Mouse_09-2020	null	[MS,MS:1001208,SEQUEST,]	67.48	70.417	null	null	0.42
PRT	P05202	Aspartate aminotransferase, mitochondrial OS=Mus musculus OX=10090 GN=Got2 PE=1 SV=1	null	null	Mouse_09-2020	null	[MS,MS:1001208,SEQUEST,]	66.42	56.777	null	null	0.39
PRT	Q9R0H0	Peroxisomal acyl-coenzyme A oxidase 1 OS=Mus musculus OX=10090 GN=Acox1 PE=1 SV=5	null	null	Mouse_09-2020	null	[MS,MS:1001208,SEQUEST,]	68.31	81.674	null	null	0.34
PRT	G5E8R3	Pyruvate carboxylase OS=Mus musculus OX=10090 GN=Pcx PE=1 SV=1	null	null	Mouse_09-2020	null	[MS,MS:1001208,SEQUEST,]	54.26	54.639	null	null	0.21
PRT	P30115	Glutathione S-transferase A3 OS=Mus musculus OX=10090 GN=Gsta3 PE=1 SV=2	null	null	Mouse_09-2020	null	[MS,MS:1001208,SEQUEST,]	47.00	51.612	null	null	0.50
PRT	O88844	Isocitrate dehydrogenase [NADP] cytoplasmic OS=Mus musculus OX=10090 GN=Idh1 PE=1 SV=2	null	null	Mouse_09-2020	null	[MS,MS:1001208,SEQUEST,]	54.75	69.043	null	null	0.47
PRT	P10126	Elongation factor 1-alpha 1 OS=Mus musculus OX=10090 GN=Eef1a1 PE=1 SV=3	null	null	Mouse_09-2020	null	[MS,MS:1001208,SEQUEST,]	76.17	80.215	null	null	0.29
PRT	P08113	Endoplasmin OS=Mus musculus OX=10090 GN=Hsp90b1 PE=1 SV=2	null	null	Mouse_09-2020	null	[MS,MS:1001208,SEQUEST,]	48.88	56.342	null	null	0.24
PRT	P11725	Ornithine carbamoyltransferase, mitochondrial OS=Mus musculus OX=10090 GN=Otc PE=1 SV=1	null	null	Mouse_09-2020	null	[MS,MS:1001208,SEQUEST,]	54.72	68.717	null	null	0.36
PRT	P35700	Peroxiredoxin-1 OS=Mus musculus OX=10090 GN=Prdx1 PE=1 SV=1	null	null	Mouse_09-2020	null	[MS,MS:1001208,SEQUEST,]	60.89	65.363	null	null	0.53
PRT	P54869	Hydroxymethylglutaryl-CoA synthase, mitochondrial OS=Mus musculus OX=10090 GN=Hmgcs2 PE=1 SV=2	null	null	Mouse_09-2020	null	[MS,MS:1001208,SEQUEST,]	45.18	53.409	null	null	0.25
PRT	Q9DBM2	Peroxisomal bifunctional enzyme OS=Mus musculus OX=10090 GN=Ehhadh PE=1 SV=4	null	null	Mouse_09-2020	null	[MS,MS:1001208,SEQUEST,]	57.98	67.238	null	null	0.28
PRT	P27773	Protein disulfide-isomerase A3 OS=Mus musculus OX=10090 GN=Pdia3 PE=1 SV=2	null	null	Mouse_09-2020	null	[MS,MS:1001208,SEQUEST,]	51.93	60.271	null	null	0.35
PRT	Q91VB8	Alpha globin 1 OS=Mus musculus OX=10090 GN=Hba-a1 PE=1 SV=1	null	null	Mouse_09-2020	null	[MS,MS:1001208,SEQUEST,]	80.49	94.078	null	null	0.72
PRT	Q64374	Regucalcin OS=Mus musculus OX=10090 GN=Rgn PE=1 SV=1	null	null	Mouse_09-2020	null	[MS,MS:1001208,SEQUEST,]	56.46	70.584	null	null	0.43
PRT	P24549	Retinal dehydrogenase 1 OS=Mus musculus OX=10090 GN=Aldh1a1 PE=1 SV=5	null	null	Mouse_09-2020	null	[MS,MS:1001208,SEQUEST,]	110.92	127.605	null	null	0.42
PRT	P19157	Glutathione S-transferase P 1 OS=Mus musculus OX=10090 GN=Gstp1 PE=1 SV=2	null	null	Mouse_09-2020	null	[MS,MS:1001208,SEQUEST,]	109.58	93.952	null	null	0.60
PRT	A8DUK4	Beta-globin OS=Mus musculus OX=10090 GN=Hbb-bs PE=1 SV=1	null	null	Mouse_09-2020	null	[MS,MS:1001208,SEQUEST,]	83.19	79.195	null	null	0.82
PRT	A0A1D5RLD8	Glyceraldehyde-3-phosphate dehydrogenase OS=Mus musculus OX=10090 GN=Gm10358 PE=1 SV=1	null	null	Mouse_09-2020	null	[MS,MS:1001208,SEQUEST,]	61.31	71.142	null	null	0.49
PRT	P00329	Alcohol dehydrogenase 1 OS=Mus musculus OX=10090 GN=Adh1 PE=1 SV=2	null	null	Mouse_09-2020	null	[MS,MS:1001208,SEQUEST,]	38.04	39.123	null	null	0.36
PRT	Q8VC30	Triokinase/FMN cyclase OS=Mus musculus OX=10090 GN=Tkfc PE=1 SV=1	null	null	Mouse_09-2020	null	[MS,MS:1001208,SEQUEST,]	38.44	47.874	null	null	0.33
PRT	Q9ET01	Glycogen phosphorylase, liver form OS=Mus musculus OX=10090 GN=Pygl PE=1 SV=4	null	null	Mouse_09-2020	null	[MS,MS:1001208,SEQUEST,]	42.51	55.518	null	null	0.22
PRT	O08601	Microsomal triglyceride transfer protein large subunit OS=Mus musculus OX=10090 GN=Mttp PE=1 SV=2	null	null	Mouse_09-2020	null	[MS,MS:1001208,SEQUEST,]	38.56	51.892	null	null	0.19
PRT	Q05421	Cytochrome P450 2E1 OS=Mus musculus OX=10090 GN=Cyp2e1 PE=1 SV=1	null	null	Mouse_09-2020	null	[MS,MS:1001208,SEQUEST,]	41.25	38.050	null	null	0.22
PRT	Q8VCT4	Carboxylesterase 1D OS=Mus musculus OX=10090 GN=Ces1d PE=1 SV=1	null	null	Mouse_09-2020	null	[MS,MS:1001208,SEQUEST,]	31.24	35.951	null	null	0.22
PRT	P07724	Albumin OS=Mus musculus OX=10090 GN=Alb PE=1 SV=3	null	null	Mouse_09-2020	null	[MS,MS:1001208,SEQUEST,]	62.58	56.064	null	null	0.22
PRT	Q91YI0	Argininosuccinate lyase OS=Mus musculus OX=10090 GN=Asl PE=1 SV=1	null	null	Mouse_09-2020	null	[MS,MS:1001208,SEQUEST,]	35.15	42.279	null	null	0.27
PRT	P63038	60 kDa heat shock protein, mitochondrial OS=Mus musculus OX=10090 GN=Hspd1 PE=1 SV=1	null	null	Mouse_09-2020	null	[MS,MS:1001208,SEQUEST,]	59.83	63.044	null	null	0.25
PRT	P49429	4-hydroxyphenylpyruvate dioxygenase OS=Mus musculus OX=10090 GN=Hpd PE=1 SV=3	null	null	Mouse_09-2020	null	[MS,MS:1001208,SEQUEST,]	40.08	40.738	null	null	0.41
PRT	P10649	Glutathione S-transferase Mu 1 OS=Mus musculus OX=10090 GN=Gstm1 PE=1 SV=2	null	null	Mouse_09-2020	null	[MS,MS:1001208,SEQUEST,]	78.18	69.674	null	null	0.56
PRT	Q9QXD6	Fructose-1,6-bisphosphatase 1 OS=Mus musculus OX=10090 GN=Fbp1 PE=1 SV=3	null	null	Mouse_09-2020	null	[MS,MS:1001208,SEQUEST,]	62.84	73.106	null	null	0.37
PRT	Q61176	Arginase-1 OS=Mus musculus OX=10090 GN=Arg1 PE=1 SV=1	null	null	Mouse_09-2020	null	[MS,MS:1001208,SEQUEST,]	38.20	40.743	null	null	0.42
PRT	Q9DBE0	Cysteine sulfinic acid decarboxylase OS=Mus musculus OX=10090 GN=Csad PE=1 SV=1	null	null	Mouse_09-2020	null	[MS,MS:1001208,SEQUEST,]	31.48	41.117	null	null	0.20
PRT	P08249	Malate dehydrogenase, mitochondrial OS=Mus musculus OX=10090 GN=Mdh2 PE=1 SV=3	null	null	Mouse_09-2020	null	[MS,MS:1001208,SEQUEST,]	32.06	39.470	null	null	0.43
PRT	Q9EQ20	Methylmalonate-semialdehyde dehydrogenase [acylating], mitochondrial OS=Mus musculus OX=10090 GN=Aldh6a1 PE=1 SV=1	null	null	Mouse_09-2020	null	[MS,MS:1001208,SEQUEST,]	40.56	52.280	null	null	0.32
PRT	Q9DBT9	Dimethylglycine dehydrogenase, mitochondrial OS=Mus musculus OX=10090 GN=Dmgdh PE=1 SV=1	null	null	Mouse_09-2020	null	[MS,MS:1001208,SEQUEST,]	36.10	44.110	null	null	0.23
PRT	P40142	Transketolase OS=Mus musculus OX=10090 GN=Tkt PE=1 SV=1	null	null	Mouse_09-2020	null	[MS,MS:1001208,SEQUEST,]	30.80	34.327	null	null	0.24
PRT	D3Z041	Long-chain-fatty-acid--CoA ligase 1 OS=Mus musculus OX=10090 GN=Acsl1 PE=1 SV=1	null	null	Mouse_09-2020	null	[MS,MS:1001208,SEQUEST,]	28.81	41.602	null	null	0.21
PRT	Q8QZT1	Acetyl-CoA acetyltransferase, mitochondrial OS=Mus musculus OX=10090 GN=Acat1 PE=1 SV=1	null	null	Mouse_09-2020	null	[MS,MS:1001208,SEQUEST,]	53.20	60.399	null	null	0.35
PRT	Q64433	10 kDa heat shock protein, mitochondrial OS=Mus musculus OX=10090 GN=Hspe1 PE=1 SV=2	null	null	Mouse_09-2020	null	[MS,MS:1001208,SEQUEST,]	18.58	25.863	null	null	0.71
PRT	Q9CPU0	Lactoylglutathione lyase OS=Mus musculus OX=10090 GN=Glo1 PE=1 SV=3	null	null	Mouse_09-2020	null	[MS,MS:1001208,SEQUEST,]	34.04	27.997	null	null	0.45
PRT	G3X982	Aldehyde oxidase 3 OS=Mus musculus OX=10090 GN=Aox3 PE=1 SV=1	null	null	Mouse_09-2020	null	[MS,MS:1001208,SEQUEST,]	33.27	34.134	null	null	0.12
PRT	Q9JII6	Aldo-keto reductase family 1 member A1 OS=Mus musculus OX=10090 GN=Akr1a1 PE=1 SV=3	null	null	Mouse_09-2020	null	[MS,MS:1001208,SEQUEST,]	30.38	30.512	null	null	0.30
PRT	P09411	Phosphoglycerate kinase 1 OS=Mus musculus OX=10090 GN=Pgk1 PE=1 SV=4	null	null	Mouse_09-2020	null	[MS,MS:1001208,SEQUEST,]	33.49	35.761	null	null	0.38
PRT	P51660	Peroxisomal multifunctional enzyme type 2 OS=Mus musculus OX=10090 GN=Hsd17b4 PE=1 SV=3	null	null	Mouse_09-2020	null	[MS,MS:1001208,SEQUEST,]	34.24	42.064	null	null	0.20
PRT	P31786	Acyl-CoA-binding protein OS=Mus musculus OX=10090 GN=Dbi PE=1 SV=2	null	null	Mouse_09-2020	null	[MS,MS:1001208,SEQUEST,]	25.76	37.289	null	null	0.72
PRT	P58252	Elongation factor 2 OS=Mus musculus OX=10090 GN=Eef2 PE=1 SV=2	null	null	Mouse_09-2020	null	[MS,MS:1001208,SEQUEST,]	26.19	31.554	null	null	0.12
PRT	A0A1B0GSR9	L-lactate dehydrogenase OS=Mus musculus OX=10090 GN=Ldha PE=1 SV=1	null	null	Mouse_09-2020	null	[MS,MS:1001208,SEQUEST,]	22.63	28.313	null	null	0.25
PRT	Q9Z2V4	Phosphoenolpyruvate carboxykinase, cytosolic [GTP] OS=Mus musculus OX=10090 GN=Pck1 PE=1 SV=1	null	null	Mouse_09-2020	null	[MS,MS:1001208,SEQUEST,]	21.66	26.536	null	null	0.21
PRT	P24369	Peptidyl-prolyl cis-trans isomerase B OS=Mus musculus OX=10090 GN=Ppib PE=1 SV=2	null	null	Mouse_09-2020	null	[MS,MS:1001208,SEQUEST,]	21.97	24.636	null	null	0.53
PRT	P08228	Superoxide dismutase [Cu-Zn] OS=Mus musculus OX=10090 GN=Sod1 PE=1 SV=2	null	null	Mouse_09-2020	null	[MS,MS:1001208,SEQUEST,]	37.09	43.748	null	null	0.57
PRT	P34914	Bifunctional epoxide hydrolase 2 OS=Mus musculus OX=10090 GN=Ephx2 PE=1 SV=2	null	null	Mouse_09-2020	null	[MS,MS:1001208,SEQUEST,]	27.99	30.500	null	null	0.25
PRT	Q99LB7	Sarcosine dehydrogenase, mitochondrial OS=Mus musculus OX=10090 GN=Sardh PE=1 SV=1	null	null	Mouse_09-2020	null	[MS,MS:1001208,SEQUEST,]	32.01	34.078	null	null	0.12
PRT	Q9DCW4	Electron transfer flavoprotein subunit beta OS=Mus musculus OX=10090 GN=Etfb PE=1 SV=3	null	null	Mouse_09-2020	null	[MS,MS:1001208,SEQUEST,]	28.57	32.218	null	null	0.43
PRT	O70475	UDP-glucose 6-dehydrogenase OS=Mus musculus OX=10090 GN=Ugdh PE=1 SV=1	null	null	Mouse_09-2020	null	[MS,MS:1001208,SEQUEST,]	19.82	23.154	null	null	0.19
PRT	P50544	Very long-chain specific acyl-CoA dehydrogenase, mitochondrial OS=Mus musculus OX=10090 GN=Acadvl PE=1 SV=3	null	null	Mouse_09-2020	null	[MS,MS:1001208,SEQUEST,]	19.60	24.564	null	null	0.16
PRT	Q99K67	Alpha-aminoadipic semialdehyde synthase, mitochondrial OS=Mus musculus OX=10090 GN=Aass PE=1 SV=1	null	null	Mouse_09-2020	null	[MS,MS:1001208,SEQUEST,]	26.78	32.937	null	null	0.12
PRT	E9PWK1	Epoxide hydrolase OS=Mus musculus OX=10090 GN=Ephx1 PE=1 SV=1	null	null	Mouse_09-2020	null	[MS,MS:1001208,SEQUEST,]	27.82	25.467	null	null	0.28
PRT	Q3UEL5	Imidazolonepropionate hydrolase OS=Mus musculus OX=10090 GN=Uroc1 PE=1 SV=1	null	null	Mouse_09-2020	null	[MS,MS:1001208,SEQUEST,]	16.12	24.410	null	null	0.16
PRT	Q91WU0	Carboxylesterase 1F OS=Mus musculus OX=10090 GN=Ces1f PE=1 SV=1	null	null	Mouse_09-2020	null	[MS,MS:1001208,SEQUEST,]	47.88	48.848	null	null	0.22
PRT	Q9QXF8	Glycine N-methyltransferase OS=Mus musculus OX=10090 GN=Gnmt PE=1 SV=3	null	null	Mouse_09-2020	null	[MS,MS:1001208,SEQUEST,]	39.33	41.004	null	null	0.36
PRT	Q64442	Sorbitol dehydrogenase OS=Mus musculus OX=10090 GN=Sord PE=1 SV=3	null	null	Mouse_09-2020	null	[MS,MS:1001208,SEQUEST,]	29.61	31.006	null	null	0.31
PRT	P47911	60S ribosomal protein L6 OS=Mus musculus OX=10090 GN=Rpl6 PE=1 SV=3	null	null	Mouse_09-2020	null	[MS,MS:1001208,SEQUEST,]	15.51	14.851	null	null	0.29
PRT	G5E850	Cytochrome b5 OS=Mus musculus OX=10090 GN=Cyb5a PE=1 SV=1	null	null	Mouse_09-2020	null	[MS,MS:1001208,SEQUEST,]	28.84	30.613	null	null	0.77
PRT	Q8CHT0	Delta-1-pyrroline-5-carboxylate dehydrogenase, mitochondrial OS=Mus musculus OX=10090 GN=Aldh4a1 PE=1 SV=3	null	null	Mouse_09-2020	null	[MS,MS:1001208,SEQUEST,]	22.44	24.493	null	null	0.20
PRT	Q9DB20	ATP synthase subunit O, mitochondrial OS=Mus musculus OX=10090 GN=Atp5po PE=1 SV=1	null	null	Mouse_09-2020	null	[MS,MS:1001208,SEQUEST,]	36.70	43.736	null	null	0.41
PRT	P40936	Indolethylamine N-methyltransferase OS=Mus musculus OX=10090 GN=Inmt PE=1 SV=1	null	null	Mouse_09-2020	null	[MS,MS:1001208,SEQUEST,]	17.82	26.076	null	null	0.29
PRT	Q8BGL3	Sulfotransferase OS=Mus musculus OX=10090 GN=Sult2a8 PE=1 SV=1	null	null	Mouse_09-2020	null	[MS,MS:1001208,SEQUEST,]	19.25	22.695	null	null	0.30
PRT	P28271	Cytoplasmic aconitate hydratase OS=Mus musculus OX=10090 GN=Aco1 PE=1 SV=3	null	null	Mouse_09-2020	null	[MS,MS:1001208,SEQUEST,]	31.31	29.947	null	null	0.10
PRT	P56593	Cytochrome P450 2A12 OS=Mus musculus OX=10090 GN=Cyp2a12 PE=1 SV=2	null	null	Mouse_09-2020	null	[MS,MS:1001208,SEQUEST,]	17.87	15.093	null	null	0.22
PRT	P60710	Actin, cytoplasmic 1 OS=Mus musculus OX=10090 GN=Actb PE=1 SV=1	null	null	Mouse_09-2020	null	[MS,MS:1001208,SEQUEST,]	66.73	96.391	null	null	0.54
PRT	P11499	Heat shock protein HSP 90-beta OS=Mus musculus OX=10090 GN=Hsp90ab1 PE=1 SV=3	null	null	Mouse_09-2020	null	[MS,MS:1001208,SEQUEST,]	39.97	50.640	null	null	0.21
PRT	P07901	Heat shock protein HSP 90-alpha OS=Mus musculus OX=10090 GN=Hsp90aa1 PE=1 SV=4	null	null	Mouse_09-2020	null	[MS,MS:1001208,SEQUEST,]	31.05	34.679	null	null	0.18
PRT	Q8K169	UDP-glucuronosyltransferase OS=Mus musculus OX=10090 GN=Ugt2b5 PE=1 SV=1	null	null	Mouse_09-2020	null	[MS,MS:1001208,SEQUEST,]	47.11	49.376	null	null	0.25
PRT	A0A0R4IZY2	Cytochrome P450 2D26 OS=Mus musculus OX=10090 GN=Cyp2d26 PE=1 SV=1	null	null	Mouse_09-2020	null	[MS,MS:1001208,SEQUEST,]	26.51	32.009	null	null	0.20
PRT	P52196	Thiosulfate sulfurtransferase OS=Mus musculus OX=10090 GN=Tst PE=1 SV=3	null	null	Mouse_09-2020	null	[MS,MS:1001208,SEQUEST,]	20.00	24.368	null	null	0.28
PRT	Q9CQ62	2,4-dienoyl-CoA reductase, mitochondrial OS=Mus musculus OX=10090 GN=Decr1 PE=1 SV=1	null	null	Mouse_09-2020	null	[MS,MS:1001208,SEQUEST,]	25.74	29.509	null	null	0.26
PRT	Q91XE0	Glycine N-acyltransferase OS=Mus musculus OX=10090 GN=Glyat PE=1 SV=1	null	null	Mouse_09-2020	null	[MS,MS:1001208,SEQUEST,]	35.89	45.886	null	null	0.33
PRT	P52760	2-iminobutanoate/2-iminopropanoate deaminase OS=Mus musculus OX=10090 GN=Rida PE=1 SV=3	null	null	Mouse_09-2020	null	[MS,MS:1001208,SEQUEST,]	26.37	28.105	null	null	0.59
PRT	E9Q5F6	Polyubiquitin-C (Fragment) OS=Mus musculus OX=10090 GN=Ubc PE=1 SV=1	null	null	Mouse_09-2020	null	[MS,MS:1001208,SEQUEST,]	7.60	15.260	null	null	0.84
PRT	P51881	ADP/ATP translocase 2 OS=Mus musculus OX=10090 GN=Slc25a5 PE=1 SV=3	null	null	Mouse_09-2020	null	[MS,MS:1001208,SEQUEST,]	25.10	26.427	null	null	0.22
PRT	P17751	Triosephosphate isomerase OS=Mus musculus OX=10090 GN=Tpi1 PE=1 SV=4	null	null	Mouse_09-2020	null	[MS,MS:1001208,SEQUEST,]	18.68	18.382	null	null	0.23
PRT	O55022	Membrane-associated progesterone receptor component 1 OS=Mus musculus OX=10090 GN=Pgrmc1 PE=1 SV=4	null	null	Mouse_09-2020	null	[MS,MS:1001208,SEQUEST,]	24.45	28.666	null	null	0.31
PRT	Q01853	Transitional endoplasmic reticulum ATPase OS=Mus musculus OX=10090 GN=Vcp PE=1 SV=4	null	null	Mouse_09-2020	null	[MS,MS:1001208,SEQUEST,]	18.25	19.678	null	null	0.10
PRT	Q80XN0	D-beta-hydroxybutyrate dehydrogenase, mitochondrial OS=Mus musculus OX=10090 GN=Bdh1 PE=1 SV=2	null	null	Mouse_09-2020	null	[MS,MS:1001208,SEQUEST,]	22.37	19.882	null	null	0.22
PRT	Q8BH95	Enoyl-CoA hydratase, mitochondrial OS=Mus musculus OX=10090 GN=Echs1 PE=1 SV=1	null	null	Mouse_09-2020	null	[MS,MS:1001208,SEQUEST,]	15.39	23.477	null	null	0.34
PRT	Q6GT24	Peroxiredoxin-6 OS=Mus musculus OX=10090 GN=Prdx6 PE=1 SV=1	null	null	Mouse_09-2020	null	[MS,MS:1001208,SEQUEST,]	21.40	21.720	null	null	0.26
PRT	P11352	Glutathione peroxidase 1 OS=Mus musculus OX=10090 GN=Gpx1 PE=1 SV=2	null	null	Mouse_09-2020	null	[MS,MS:1001208,SEQUEST,]	20.24	21.060	null	null	0.57
PRT	Q64459	Cytochrome P450 3A11 OS=Mus musculus OX=10090 GN=Cyp3a11 PE=1 SV=1	null	null	Mouse_09-2020	null	[MS,MS:1001208,SEQUEST,]	15.26	23.070	null	null	0.17
PRT	Q9DCX2	ATP synthase subunit d, mitochondrial OS=Mus musculus OX=10090 GN=Atp5pd PE=1 SV=3	null	null	Mouse_09-2020	null	[MS,MS:1001208,SEQUEST,]	20.88	16.721	null	null	0.66
PRT	Q78JT3	3-hydroxyanthranilate 3,4-dioxygenase OS=Mus musculus OX=10090 GN=Haao PE=1 SV=1	null	null	Mouse_09-2020	null	[MS,MS:1001208,SEQUEST,]	17.86	21.436	null	null	0.32
PRT	Q91YQ5	Dolichyl-diphosphooligosaccharide--protein glycosyltransferase subunit 1 OS=Mus musculus OX=10090 GN=Rpn1 PE=1 SV=1	null	null	Mouse_09-2020	null	[MS,MS:1001208,SEQUEST,]	21.68	27.926	null	null	0.13
PRT	Q91X83	S-adenosylmethionine synthase isoform type-1 OS=Mus musculus OX=10090 GN=Mat1a PE=1 SV=1	null	null	Mouse_09-2020	null	[MS,MS:1001208,SEQUEST,]	13.47	19.324	null	null	0.22
PRT	P19096	Fatty acid synthase OS=Mus musculus OX=10090 GN=Fasn PE=1 SV=2	null	null	Mouse_09-2020	null	[MS,MS:1001208,SEQUEST,]	19.41	26.691	null	null	0.04
PRT	P97872	Flavin-containing monooxygenase 5 OS=Mus musculus OX=10090 GN=Fmo5 PE=1 SV=4	null	null	Mouse_09-2020	null	[MS,MS:1001208,SEQUEST,]	21.91	26.475	null	null	0.13
PRT	P06801	NADP-dependent malic enzyme OS=Mus musculus OX=10090 GN=Me1 PE=1 SV=2	null	null	Mouse_09-2020	null	[MS,MS:1001208,SEQUEST,]	23.61	27.602	null	null	0.16
PRT	Q9JHI5	Isovaleryl-CoA dehydrogenase, mitochondrial OS=Mus musculus OX=10090 GN=Ivd PE=1 SV=1	null	null	Mouse_09-2020	null	[MS,MS:1001208,SEQUEST,]	11.06	16.574	null	null	0.17
PRT	P35492	Histidine ammonia-lyase OS=Mus musculus OX=10090 GN=Hal PE=1 SV=1	null	null	Mouse_09-2020	null	[MS,MS:1001208,SEQUEST,]	15.16	18.101	null	null	0.11
PRT	A0A0A0MQ68	Glutaryl-CoA dehydrogenase, mitochondrial OS=Mus musculus OX=10090 GN=Gcdh PE=1 SV=1	null	null	Mouse_09-2020	null	[MS,MS:1001208,SEQUEST,]	22.88	27.678	null	null	0.19
PRT	O09173	Homogentisate 1,2-dioxygenase OS=Mus musculus OX=10090 GN=Hgd PE=1 SV=2	null	null	Mouse_09-2020	null	[MS,MS:1001208,SEQUEST,]	17.51	18.775	null	null	0.17
PRT	Q61838	Pregnancy zone protein OS=Mus musculus OX=10090 GN=Pzp PE=1 SV=3	null	null	Mouse_09-2020	null	[MS,MS:1001208,SEQUEST,]	16.38	18.665	null	null	0.05
PRT	Q9CPY7	Cytosol aminopeptidase OS=Mus musculus OX=10090 GN=Lap3 PE=1 SV=3	null	null	Mouse_09-2020	null	[MS,MS:1001208,SEQUEST,]	27.03	31.234	null	null	0.18
PRT	P61255	60S ribosomal protein L26 OS=Mus musculus OX=10090 GN=Rpl26 PE=1 SV=1	null	null	Mouse_09-2020	null	[MS,MS:1001208,SEQUEST,]	9.21	12.344	null	null	0.37
PRT	Q91ZJ5	UTP--glucose-1-phosphate uridylyltransferase OS=Mus musculus OX=10090 GN=Ugp2 PE=1 SV=3	null	null	Mouse_09-2020	null	[MS,MS:1001208,SEQUEST,]	14.72	18.635	null	null	0.18
PRT	Q64458	Cytochrome P450 2C29 OS=Mus musculus OX=10090 GN=Cyp2c29 PE=1 SV=2	null	null	Mouse_09-2020	null	[MS,MS:1001208,SEQUEST,]	19.85	30.836	null	null	0.21
PRT	Q60932	Voltage-dependent anion-selective channel protein 1 OS=Mus musculus OX=10090 GN=Vdac1 PE=1 SV=3	null	null	Mouse_09-2020	null	[MS,MS:1001208,SEQUEST,]	12.76	15.865	null	null	0.23
PRT	P45952	Medium-chain specific acyl-CoA dehydrogenase, mitochondrial OS=Mus musculus OX=10090 GN=Acadm PE=1 SV=1	null	null	Mouse_09-2020	null	[MS,MS:1001208,SEQUEST,]	24.59	27.426	null	null	0.18
PRT	Q9CZM2	60S ribosomal protein L15 OS=Mus musculus OX=10090 GN=Rpl15 PE=1 SV=4	null	null	Mouse_09-2020	null	[MS,MS:1001208,SEQUEST,]	9.48	8.939	null	null	0.33
PRT	Q6ZWN5	40S ribosomal protein S9 OS=Mus musculus OX=10090 GN=Rps9 PE=1 SV=3	null	null	Mouse_09-2020	null	[MS,MS:1001208,SEQUEST,]	14.77	11.724	null	null	0.32
PRT	Q9WVL0	Maleylacetoacetate isomerase OS=Mus musculus OX=10090 GN=Gstz1 PE=1 SV=1	null	null	Mouse_09-2020	null	[MS,MS:1001208,SEQUEST,]	11.89	18.724	null	null	0.36
PRT	P62270	40S ribosomal protein S18 OS=Mus musculus OX=10090 GN=Rps18 PE=1 SV=3	null	null	Mouse_09-2020	null	[MS,MS:1001208,SEQUEST,]	22.51	23.451	null	null	0.36
PRT	P54071	Isocitrate dehydrogenase [NADP], mitochondrial OS=Mus musculus OX=10090 GN=Idh2 PE=1 SV=3	null	null	Mouse_09-2020	null	[MS,MS:1001208,SEQUEST,]	8.35	11.561	null	null	0.18
PRT	P14869	60S acidic ribosomal protein P0 OS=Mus musculus OX=10090 GN=Rplp0 PE=1 SV=3	null	null	Mouse_09-2020	null	[MS,MS:1001208,SEQUEST,]	18.97	20.460	null	null	0.29
PRT	A0A0R4J0Z1	Protein disulfide-isomerase A4 OS=Mus musculus OX=10090 GN=Pdia4 PE=1 SV=1	null	null	Mouse_09-2020	null	[MS,MS:1001208,SEQUEST,]	20.07	22.402	null	null	0.12
PRT	Q9DCM2	Glutathione S-transferase kappa 1 OS=Mus musculus OX=10090 GN=Gstk1 PE=1 SV=3	null	null	Mouse_09-2020	null	[MS,MS:1001208,SEQUEST,]	15.18	18.302	null	null	0.30
PRT	P97807	Fumarate hydratase, mitochondrial OS=Mus musculus OX=10090 GN=Fh PE=1 SV=3	null	null	Mouse_09-2020	null	[MS,MS:1001208,SEQUEST,]	16.45	22.432	null	null	0.19
PRT	O35129	Prohibitin-2 OS=Mus musculus OX=10090 GN=Phb2 PE=1 SV=1	null	null	Mouse_09-2020	null	[MS,MS:1001208,SEQUEST,]	7.44	16.541	null	null	0.22
PRT	P35505	Fumarylacetoacetase OS=Mus musculus OX=10090 GN=Fah PE=1 SV=2	null	null	Mouse_09-2020	null	[MS,MS:1001208,SEQUEST,]	17.97	19.244	null	null	0.19
PRT	E0CXN5	Glycerol-3-phosphate dehydrogenase [NAD(+)] OS=Mus musculus OX=10090 GN=Gpd1 PE=1 SV=1	null	null	Mouse_09-2020	null	[MS,MS:1001208,SEQUEST,]	16.68	16.883	null	null	0.21
PRT	A0A1W2P733	C-1-tetrahydrofolate synthase, cytoplasmic OS=Mus musculus OX=10090 GN=Mthfd1 PE=1 SV=1	null	null	Mouse_09-2020	null	[MS,MS:1001208,SEQUEST,]	17.49	15.026	null	null	0.10
PRT	Q9DB77	Cytochrome b-c1 complex subunit 2, mitochondrial OS=Mus musculus OX=10090 GN=Uqcrc2 PE=1 SV=1	null	null	Mouse_09-2020	null	[MS,MS:1001208,SEQUEST,]	20.18	24.647	null	null	0.17
PRT	Q8BH00	2-aminomuconic semialdehyde dehydrogenase OS=Mus musculus OX=10090 GN=Aldh8a1 PE=1 SV=1	null	null	Mouse_09-2020	null	[MS,MS:1001208,SEQUEST,]	15.01	14.024	null	null	0.14
PRT	P70694	Estradiol 17 beta-dehydrogenase 5 OS=Mus musculus OX=10090 GN=Akr1c6 PE=1 SV=1	null	null	Mouse_09-2020	null	[MS,MS:1001208,SEQUEST,]	33.13	48.547	null	null	0.29
PRT	P33267	Cytochrome P450 2F2 OS=Mus musculus OX=10090 GN=Cyp2f2 PE=1 SV=1	null	null	Mouse_09-2020	null	[MS,MS:1001208,SEQUEST,]	15.76	16.049	null	null	0.14
PRT	Q9CQN1	Heat shock protein 75 kDa, mitochondrial OS=Mus musculus OX=10090 GN=Trap1 PE=1 SV=1	null	null	Mouse_09-2020	null	[MS,MS:1001208,SEQUEST,]	16.32	18.464	null	null	0.12
PRT	P97351	40S ribosomal protein S3a OS=Mus musculus OX=10090 GN=Rps3a PE=1 SV=3	null	null	Mouse_09-2020	null	[MS,MS:1001208,SEQUEST,]	12.76	13.345	null	null	0.22
PRT	Q00623	Apolipoprotein A-I OS=Mus musculus OX=10090 GN=Apoa1 PE=1 SV=2	null	null	Mouse_09-2020	null	[MS,MS:1001208,SEQUEST,]	7.11	12.056	null	null	0.24
PRT	P28474	Alcohol dehydrogenase class-3 OS=Mus musculus OX=10090 GN=Adh5 PE=1 SV=3	null	null	Mouse_09-2020	null	[MS,MS:1001208,SEQUEST,]	6.58	9.579	null	null	0.12
PRT	Q9QXE0	2-hydroxyacyl-CoA lyase 1 OS=Mus musculus OX=10090 GN=Hacl1 PE=1 SV=2	null	null	Mouse_09-2020	null	[MS,MS:1001208,SEQUEST,]	14.22	20.896	null	null	0.12
PRT	Q9DCN2	NADH-cytochrome b5 reductase 3 OS=Mus musculus OX=10090 GN=Cyb5r3 PE=1 SV=3	null	null	Mouse_09-2020	null	[MS,MS:1001208,SEQUEST,]	15.02	18.490	null	null	0.21
PRT	Q99LC5	Electron transfer flavoprotein subunit alpha, mitochondrial OS=Mus musculus OX=10090 GN=Etfa PE=1 SV=2	null	null	Mouse_09-2020	null	[MS,MS:1001208,SEQUEST,]	19.05	22.106	null	null	0.25
PRT	P17742	Peptidyl-prolyl cis-trans isomerase A OS=Mus musculus OX=10090 GN=Ppia PE=1 SV=2	null	null	Mouse_09-2020	null	[MS,MS:1001208,SEQUEST,]	9.50	15.630	null	null	0.35
PRT	Q9QXX4	Calcium-binding mitochondrial carrier protein Aralar2 OS=Mus musculus OX=10090 GN=Slc25a13 PE=1 SV=1	null	null	Mouse_09-2020	null	[MS,MS:1001208,SEQUEST,]	18.61	15.563	null	null	0.10
PRT	P99027	60S acidic ribosomal protein P2 OS=Mus musculus OX=10090 GN=Rplp2 PE=1 SV=3	null	null	Mouse_09-2020	null	[MS,MS:1001208,SEQUEST,]	25.61	31.502	null	null	0.65
PRT	Q9WTP6	Adenylate kinase 2, mitochondrial OS=Mus musculus OX=10090 GN=Ak2 PE=1 SV=5	null	null	Mouse_09-2020	null	[MS,MS:1001208,SEQUEST,]	11.51	12.421	null	null	0.24
PRT	Q61425	Hydroxyacyl-coenzyme A dehydrogenase, mitochondrial OS=Mus musculus OX=10090 GN=Hadh PE=1 SV=2	null	null	Mouse_09-2020	null	[MS,MS:1001208,SEQUEST,]	14.15	16.870	null	null	0.20
PRT	A2AFQ2	3-hydroxyacyl-CoA dehydrogenase type-2 OS=Mus musculus OX=10090 GN=Hsd17b10 PE=1 SV=1	null	null	Mouse_09-2020	null	[MS,MS:1001208,SEQUEST,]	17.62	19.596	null	null	0.24
PRT	G3UZJ4	Peroxiredoxin-5, mitochondrial OS=Mus musculus OX=10090 GN=Prdx5 PE=1 SV=1	null	null	Mouse_09-2020	null	[MS,MS:1001208,SEQUEST,]	16.15	17.478	null	null	0.31
PRT	Q07417	Short-chain specific acyl-CoA dehydrogenase, mitochondrial OS=Mus musculus OX=10090 GN=Acads PE=1 SV=2	null	null	Mouse_09-2020	null	[MS,MS:1001208,SEQUEST,]	20.03	21.583	null	null	0.14
PRT	Q9D8E6	60S ribosomal protein L4 OS=Mus musculus OX=10090 GN=Rpl4 PE=1 SV=3	null	null	Mouse_09-2020	null	[MS,MS:1001208,SEQUEST,]	19.09	20.153	null	null	0.19
PRT	Q9Z2I8	Succinate--CoA ligase [GDP-forming] subunit beta, mitochondrial OS=Mus musculus OX=10090 GN=Suclg2 PE=1 SV=3	null	null	Mouse_09-2020	null	[MS,MS:1001208,SEQUEST,]	9.67	10.593	null	null	0.12
PRT	Q8JZU2	Tricarboxylate transport protein, mitochondrial OS=Mus musculus OX=10090 GN=Slc25a1 PE=1 SV=1	null	null	Mouse_09-2020	null	[MS,MS:1001208,SEQUEST,]	15.19	16.113	null	null	0.16
PRT	P14152	Malate dehydrogenase, cytoplasmic OS=Mus musculus OX=10090 GN=Mdh1 PE=1 SV=3	null	null	Mouse_09-2020	null	[MS,MS:1001208,SEQUEST,]	17.56	19.603	null	null	0.19
PRT	Q9DBF1	Alpha-aminoadipic semialdehyde dehydrogenase OS=Mus musculus OX=10090 GN=Aldh7a1 PE=1 SV=4	null	null	Mouse_09-2020	null	[MS,MS:1001208,SEQUEST,]	14.72	15.233	null	null	0.09
PRT	P00186	Cytochrome P450 1A2 OS=Mus musculus OX=10090 GN=Cyp1a2 PE=1 SV=1	null	null	Mouse_09-2020	null	[MS,MS:1001208,SEQUEST,]	10.44	11.158	null	null	0.12
PRT	Q64475	Histone H2B type 1-B OS=Mus musculus OX=10090 GN=H2bc3 PE=1 SV=3	null	null	Mouse_09-2020	null	[MS,MS:1001208,SEQUEST,]	10.56	11.372	null	null	0.31
PRT	P16331	Phenylalanine-4-hydroxylase OS=Mus musculus OX=10090 GN=Pah PE=1 SV=4	null	null	Mouse_09-2020	null	[MS,MS:1001208,SEQUEST,]	11.08	15.041	null	null	0.14
PRT	Q8CG76	Aflatoxin B1 aldehyde reductase member 2 OS=Mus musculus OX=10090 GN=Akr7a2 PE=1 SV=3	null	null	Mouse_09-2020	null	[MS,MS:1001208,SEQUEST,]	17.48	15.689	null	null	0.20
PRT	Q9CZX8	40S ribosomal protein S19 OS=Mus musculus OX=10090 GN=Rps19 PE=1 SV=3	null	null	Mouse_09-2020	null	[MS,MS:1001208,SEQUEST,]	12.74	15.320	null	null	0.29
PRT	O35488	Very long-chain acyl-CoA synthetase OS=Mus musculus OX=10090 GN=Slc27a2 PE=1 SV=2	null	null	Mouse_09-2020	null	[MS,MS:1001208,SEQUEST,]	15.90	16.225	null	null	0.08
PRT	Q8BVI4	Dihydropteridine reductase OS=Mus musculus OX=10090 GN=Qdpr PE=1 SV=2	null	null	Mouse_09-2020	null	[MS,MS:1001208,SEQUEST,]	16.08	16.635	null	null	0.34
PRT	P42125	Enoyl-CoA delta isomerase 1, mitochondrial OS=Mus musculus OX=10090 GN=Eci1 PE=1 SV=2	null	null	Mouse_09-2020	null	[MS,MS:1001208,SEQUEST,]	13.54	17.787	null	null	0.19
PRT	Q99LB2	Dehydrogenase/reductase SDR family member 4 OS=Mus musculus OX=10090 GN=Dhrs4 PE=1 SV=3	null	null	Mouse_09-2020	null	[MS,MS:1001208,SEQUEST,]	12.86	11.456	null	null	0.15
PRT	Q921I1	Serotransferrin OS=Mus musculus OX=10090 GN=Tf PE=1 SV=1	null	null	Mouse_09-2020	null	[MS,MS:1001208,SEQUEST,]	14.64	17.472	null	null	0.10
PRT	P55096	ATP-binding cassette sub-family D member 3 OS=Mus musculus OX=10090 GN=Abcd3 PE=1 SV=2	null	null	Mouse_09-2020	null	[MS,MS:1001208,SEQUEST,]	6.37	11.380	null	null	0.09
PRT	Q9DCY0	Glycine N-acyltransferase-like protein Keg1 OS=Mus musculus OX=10090 GN=Keg1 PE=1 SV=1	null	null	Mouse_09-2020	null	[MS,MS:1001208,SEQUEST,]	11.32	15.124	null	null	0.21
PRT	P52840	Sulfotransferase 1A1 OS=Mus musculus OX=10090 GN=Sult1a1 PE=1 SV=1	null	null	Mouse_09-2020	null	[MS,MS:1001208,SEQUEST,]	16.32	16.390	null	null	0.18
PRT	P02762	Major urinary protein 6 OS=Mus musculus OX=10090 GN=Mup6 PE=1 SV=2	null	null	Mouse_09-2020	null	[MS,MS:1001208,SEQUEST,]	14.90	16.679	null	null	0.28
PRT	P14148	60S ribosomal protein L7 OS=Mus musculus OX=10090 GN=Rpl7 PE=1 SV=2	null	null	Mouse_09-2020	null	[MS,MS:1001208,SEQUEST,]	10.02	11.340	null	null	0.14
PRT	Q05DV1	NADPH--cytochrome P450 reductase OS=Mus musculus OX=10090 GN=Por PE=1 SV=1	null	null	Mouse_09-2020	null	[MS,MS:1001208,SEQUEST,]	6.06	11.604	null	null	0.11
PRT	P48036	Annexin A5 OS=Mus musculus OX=10090 GN=Anxa5 PE=1 SV=1	null	null	Mouse_09-2020	null	[MS,MS:1001208,SEQUEST,]	12.22	13.398	null	null	0.18
PRT	A0A0R4J135	Selenium-binding protein 2 OS=Mus musculus OX=10090 GN=Selenbp2 PE=1 SV=1	null	null	Mouse_09-2020	null	[MS,MS:1001208,SEQUEST,]	61.81	60.627	null	null	0.40
PRT	O35945	Aldehyde dehydrogenase, cytosolic 1 OS=Mus musculus OX=10090 GN=Aldh1a7 PE=1 SV=1	null	null	Mouse_09-2020	null	[MS,MS:1001208,SEQUEST,]	59.08	68.971	null	null	0.23
PRT	Q63880	Carboxylesterase 3A OS=Mus musculus OX=10090 GN=Ces3a PE=1 SV=2	null	null	Mouse_09-2020	null	[MS,MS:1001208,SEQUEST,]	28.22	27.623	null	null	0.23
PRT	P68372	Tubulin beta-4B chain OS=Mus musculus OX=10090 GN=Tubb4b PE=1 SV=1	null	null	Mouse_09-2020	null	[MS,MS:1001208,SEQUEST,]	42.83	44.617	null	null	0.32
PRT	Q8QZR3	Pyrethroid hydrolase Ces2a OS=Mus musculus OX=10090 GN=Ces2a PE=1 SV=1	null	null	Mouse_09-2020	null	[MS,MS:1001208,SEQUEST,]	18.99	18.150	null	null	0.16
PRT	J3QMG3	Voltage-dependent anion-selective channel protein 3 OS=Mus musculus OX=10090 GN=Vdac3 PE=1 SV=1	null	null	Mouse_09-2020	null	[MS,MS:1001208,SEQUEST,]	13.32	14.247	null	null	0.22
PRT	Q8JZR0	Long-chain-fatty-acid--CoA ligase 5 OS=Mus musculus OX=10090 GN=Acsl5 PE=1 SV=1	null	null	Mouse_09-2020	null	[MS,MS:1001208,SEQUEST,]	11.44	10.214	null	null	0.07
PRT	Q9CZN7	Serine hydroxymethyltransferase, mitochondrial OS=Mus musculus OX=10090 GN=Shmt2 PE=1 SV=1	null	null	Mouse_09-2020	null	[MS,MS:1001208,SEQUEST,]	10.95	13.183	null	null	0.11
PRT	P67778	Prohibitin OS=Mus musculus OX=10090 GN=Phb PE=1 SV=1	null	null	Mouse_09-2020	null	[MS,MS:1001208,SEQUEST,]	13.19	15.540	null	null	0.18
PRT	Q8VBT2	L-serine dehydratase/L-threonine deaminase OS=Mus musculus OX=10090 GN=Sds PE=1 SV=3	null	null	Mouse_09-2020	null	[MS,MS:1001208,SEQUEST,]	9.59	12.395	null	null	0.16
PRT	Q9CXW4	60S ribosomal protein L11 OS=Mus musculus OX=10090 GN=Rpl11 PE=1 SV=4	null	null	Mouse_09-2020	null	[MS,MS:1001208,SEQUEST,]	10.62	13.469	null	null	0.16
PRT	Q3U367	4-trimethylaminobutyraldehyde dehydrogenase OS=Mus musculus OX=10090 GN=Aldh9a1 PE=1 SV=1	null	null	Mouse_09-2020	null	[MS,MS:1001208,SEQUEST,]	9.89	12.672	null	null	0.09
PRT	Q9D0F9	Phosphoglucomutase-1 OS=Mus musculus OX=10090 GN=Pgm1 PE=1 SV=4	null	null	Mouse_09-2020	null	[MS,MS:1001208,SEQUEST,]	9.23	7.520	null	null	0.09
PRT	P12970	60S ribosomal protein L7a OS=Mus musculus OX=10090 GN=Rpl7a PE=1 SV=2	null	null	Mouse_09-2020	null	[MS,MS:1001208,SEQUEST,]	7.23	7.750	null	null	0.17
PRT	Q64523	Histone H2A type 2-C OS=Mus musculus OX=10090 GN=H2ac20 PE=1 SV=3	null	null	Mouse_09-2020	null	[MS,MS:1001208,SEQUEST,]	18.39	20.556	null	null	0.39
PRT	P62751	60S ribosomal protein L23a OS=Mus musculus OX=10090 GN=Rpl23a PE=1 SV=1	null	null	Mouse_09-2020	null	[MS,MS:1001208,SEQUEST,]	11.21	11.461	null	null	0.32
PRT	P09671	Superoxide dismutase [Mn], mitochondrial OS=Mus musculus OX=10090 GN=Sod2 PE=1 SV=3	null	null	Mouse_09-2020	null	[MS,MS:1001208,SEQUEST,]	19.17	21.958	null	null	0.25
PRT	O88451	Retinol dehydrogenase 7 OS=Mus musculus OX=10090 GN=Rdh7 PE=1 SV=1	null	null	Mouse_09-2020	null	[MS,MS:1001208,SEQUEST,]	8.66	7.515	null	null	0.11
PRT	Q01768	Nucleoside diphosphate kinase B OS=Mus musculus OX=10090 GN=Nme2 PE=1 SV=1	null	null	Mouse_09-2020	null	[MS,MS:1001208,SEQUEST,]	12.35	15.370	null	null	0.32
PRT	P14824	Annexin A6 OS=Mus musculus OX=10090 GN=Anxa6 PE=1 SV=3	null	null	Mouse_09-2020	null	[MS,MS:1001208,SEQUEST,]	7.72	9.223	null	null	0.08
PRT	Q8BP67	60S ribosomal protein L24 OS=Mus musculus OX=10090 GN=Rpl24 PE=1 SV=2	null	null	Mouse_09-2020	null	[MS,MS:1001208,SEQUEST,]	9.28	11.022	null	null	0.20
PRT	Q8C2Q8	ATP synthase subunit gamma OS=Mus musculus OX=10090 GN=Atp5c1 PE=1 SV=1	null	null	Mouse_09-2020	null	[MS,MS:1001208,SEQUEST,]	10.43	16.568	null	null	0.14
PRT	P61358	60S ribosomal protein L27 OS=Mus musculus OX=10090 GN=Rpl27 PE=1 SV=2	null	null	Mouse_09-2020	null	[MS,MS:1001208,SEQUEST,]	7.68	8.129	null	null	0.21
PRT	A2AVJ7	Ribosome-binding protein 1 OS=Mus musculus OX=10090 GN=Rrbp1 PE=1 SV=1	null	null	Mouse_09-2020	null	[MS,MS:1001208,SEQUEST,]	6.21	11.828	null	null	0.04
PRT	P62897	Cytochrome c, somatic OS=Mus musculus OX=10090 GN=Cycs PE=1 SV=2	null	null	Mouse_09-2020	null	[MS,MS:1001208,SEQUEST,]	9.27	7.686	null	null	0.45
PRT	P97450	ATP synthase-coupling factor 6, mitochondrial OS=Mus musculus OX=10090 GN=Atp5pf PE=1 SV=1	null	null	Mouse_09-2020	null	[MS,MS:1001208,SEQUEST,]	13.23	11.321	null	null	0.42
PRT	E9Q1Q9	Ketohexokinase OS=Mus musculus OX=10090 GN=Khk PE=1 SV=1	null	null	Mouse_09-2020	null	[MS,MS:1001208,SEQUEST,]	9.38	10.838	null	null	0.15
PRT	Q9D2G2	Dihydrolipoyllysine-residue succinyltransferase component of 2-oxoglutarate dehydrogenase complex, mitochondrial OS=Mus musculus OX=10090 GN=Dlst PE=1 SV=1	null	null	Mouse_09-2020	null	[MS,MS:1001208,SEQUEST,]	6.39	6.259	null	null	0.08
PRT	Q64471	Glutathione S-transferase theta-1 OS=Mus musculus OX=10090 GN=Gstt1 PE=1 SV=4	null	null	Mouse_09-2020	null	[MS,MS:1001208,SEQUEST,]	10.77	11.123	null	null	0.16
PRT	A0A087WPF8	Protein ABHD14B (Fragment) OS=Mus musculus OX=10090 GN=Abhd14b PE=1 SV=1	null	null	Mouse_09-2020	null	[MS,MS:1001208,SEQUEST,]	11.88	14.612	null	null	0.32
PRT	Q9QYG0	Protein NDRG2 OS=Mus musculus OX=10090 GN=Ndrg2 PE=1 SV=1	null	null	Mouse_09-2020	null	[MS,MS:1001208,SEQUEST,]	12.50	14.571	null	null	0.14
PRT	P28665	Murinoglobulin-1 OS=Mus musculus OX=10090 GN=Mug1 PE=1 SV=3	null	null	Mouse_09-2020	null	[MS,MS:1001208,SEQUEST,]	11.24	12.579	null	null	0.04
PRT	O08749	Dihydrolipoyl dehydrogenase, mitochondrial OS=Mus musculus OX=10090 GN=Dld PE=1 SV=2	null	null	Mouse_09-2020	null	[MS,MS:1001208,SEQUEST,]	9.93	14.790	null	null	0.09
PRT	P15105	Glutamine synthetase OS=Mus musculus OX=10090 GN=Glul PE=1 SV=6	null	null	Mouse_09-2020	null	[MS,MS:1001208,SEQUEST,]	14.61	12.803	null	null	0.15
PRT	A0A0R4J083	Long-chain specific acyl-CoA dehydrogenase, mitochondrial OS=Mus musculus OX=10090 GN=Acadl PE=1 SV=1	null	null	Mouse_09-2020	null	[MS,MS:1001208,SEQUEST,]	9.40	10.608	null	null	0.13
PRT	G5E902	Phosphate carrier protein, mitochondrial OS=Mus musculus OX=10090 GN=Slc25a3 PE=1 SV=1	null	null	Mouse_09-2020	null	[MS,MS:1001208,SEQUEST,]	8.56	7.888	null	null	0.10
PRT	Q99KI0	Aconitate hydratase, mitochondrial OS=Mus musculus OX=10090 GN=Aco2 PE=1 SV=1	null	null	Mouse_09-2020	null	[MS,MS:1001208,SEQUEST,]	8.97	8.520	null	null	0.07
PRT	Q9CR57	60S ribosomal protein L14 OS=Mus musculus OX=10090 GN=Rpl14 PE=1 SV=3	null	null	Mouse_09-2020	null	[MS,MS:1001208,SEQUEST,]	5.91	9.199	null	null	0.23
PRT	Q9CQM8	60S ribosomal protein L21 OS=Mus musculus OX=10090 GN=Rpl21 PE=1 SV=1	null	null	Mouse_09-2020	null	[MS,MS:1001208,SEQUEST,]	4.58	6.580	null	null	0.23
PRT	O35459	Delta(3,5)-Delta(2,4)-dienoyl-CoA isomerase, mitochondrial OS=Mus musculus OX=10090 GN=Ech1 PE=1 SV=1	null	null	Mouse_09-2020	null	[MS,MS:1001208,SEQUEST,]	10.53	10.514	null	null	0.12
PRT	P12787	Cytochrome c oxidase subunit 5A, mitochondrial OS=Mus musculus OX=10090 GN=Cox5a PE=1 SV=2	null	null	Mouse_09-2020	null	[MS,MS:1001208,SEQUEST,]	12.53	13.129	null	null	0.23
PRT	D3Z4A4	Peroxiredoxin-2 (Fragment) OS=Mus musculus OX=10090 GN=Prdx2 PE=1 SV=8	null	null	Mouse_09-2020	null	[MS,MS:1001208,SEQUEST,]	10.52	8.464	null	null	0.30
PRT	Q8CGC7	Bifunctional glutamate/proline--tRNA ligase OS=Mus musculus OX=10090 GN=Eprs1 PE=1 SV=4	null	null	Mouse_09-2020	null	[MS,MS:1001208,SEQUEST,]	7.90	14.363	null	null	0.04
PRT	P14115	60S ribosomal protein L27a OS=Mus musculus OX=10090 GN=Rpl27a PE=1 SV=5	null	null	Mouse_09-2020	null	[MS,MS:1001208,SEQUEST,]	9.61	14.792	null	null	0.24
PRT	P50172	Corticosteroid 11-beta-dehydrogenase isozyme 1 OS=Mus musculus OX=10090 GN=Hsd11b1 PE=1 SV=3	null	null	Mouse_09-2020	null	[MS,MS:1001208,SEQUEST,]	11.87	10.899	null	null	0.18
PRT	Q921G7	Electron transfer flavoprotein-ubiquinone oxidoreductase, mitochondrial OS=Mus musculus OX=10090 GN=Etfdh PE=1 SV=1	null	null	Mouse_09-2020	null	[MS,MS:1001208,SEQUEST,]	11.42	16.116	null	null	0.11
PRT	P60843	Eukaryotic initiation factor 4A-I OS=Mus musculus OX=10090 GN=Eif4a1 PE=1 SV=1	null	null	Mouse_09-2020	null	[MS,MS:1001208,SEQUEST,]	15.57	17.549	null	null	0.14
PRT	Q99JY0	Trifunctional enzyme subunit beta, mitochondrial OS=Mus musculus OX=10090 GN=Hadhb PE=1 SV=1	null	null	Mouse_09-2020	null	[MS,MS:1001208,SEQUEST,]	4.77	6.121	null	null	0.09
PRT	Q99J08	SEC14-like protein 2 OS=Mus musculus OX=10090 GN=Sec14l2 PE=1 SV=1	null	null	Mouse_09-2020	null	[MS,MS:1001208,SEQUEST,]	10.84	8.734	null	null	0.13
PRT	Q8VEK3	Heterogeneous nuclear ribonucleoprotein U OS=Mus musculus OX=10090 GN=Hnrnpu PE=1 SV=1	null	null	Mouse_09-2020	null	[MS,MS:1001208,SEQUEST,]	7.99	8.371	null	null	0.06
PRT	Q62425	Cytochrome c oxidase subunit NDUFA4 OS=Mus musculus OX=10090 GN=Ndufa4 PE=1 SV=2	null	null	Mouse_09-2020	null	[MS,MS:1001208,SEQUEST,]	5.84	8.221	null	null	0.41
PRT	A0A1L1SSF8	RIKEN cDNA 4931406C07 gene OS=Mus musculus OX=10090 GN=4931406C07Rik PE=1 SV=1	null	null	Mouse_09-2020	null	[MS,MS:1001208,SEQUEST,]	7.44	6.660	null	null	0.10
PRT	Q8BW75	Amine oxidase [flavin-containing] B OS=Mus musculus OX=10090 GN=Maob PE=1 SV=4	null	null	Mouse_09-2020	null	[MS,MS:1001208,SEQUEST,]	13.22	15.328	null	null	0.10
PRT	P47963	60S ribosomal protein L13 OS=Mus musculus OX=10090 GN=Rpl13 PE=1 SV=3	null	null	Mouse_09-2020	null	[MS,MS:1001208,SEQUEST,]	10.13	10.446	null	null	0.18
PRT	Q8VCW8	Medium-chain acyl-CoA ligase ACSF2, mitochondrial OS=Mus musculus OX=10090 GN=Acsf2 PE=1 SV=1	null	null	Mouse_09-2020	null	[MS,MS:1001208,SEQUEST,]	11.61	12.033	null	null	0.10
PRT	Q9DD20	Methyltransferase-like protein 7B OS=Mus musculus OX=10090 GN=Mettl7b PE=1 SV=2	null	null	Mouse_09-2020	null	[MS,MS:1001208,SEQUEST,]	9.43	9.520	null	null	0.20
PRT	Q8BHN3	Neutral alpha-glucosidase AB OS=Mus musculus OX=10090 GN=Ganab PE=1 SV=1	null	null	Mouse_09-2020	null	[MS,MS:1001208,SEQUEST,]	13.68	16.564	null	null	0.06
PRT	Q68FD5	Clathrin heavy chain 1 OS=Mus musculus OX=10090 GN=Cltc PE=1 SV=3	null	null	Mouse_09-2020	null	[MS,MS:1001208,SEQUEST,]	5.88	7.702	null	null	0.03
PRT	Q921R2	40S ribosomal protein S13 OS=Mus musculus OX=10090 GN=Rps13 PE=1 SV=1	null	null	Mouse_09-2020	null	[MS,MS:1001208,SEQUEST,]	11.96	14.819	null	null	0.32
PRT	P26043	Radixin OS=Mus musculus OX=10090 GN=Rdx PE=1 SV=3	null	null	Mouse_09-2020	null	[MS,MS:1001208,SEQUEST,]	8.99	12.593	null	null	0.10
PRT	P14206	40S ribosomal protein SA OS=Mus musculus OX=10090 GN=Rpsa PE=1 SV=4	null	null	Mouse_09-2020	null	[MS,MS:1001208,SEQUEST,]	11.63	12.288	null	null	0.20
PRT	O09174	Alpha-methylacyl-CoA racemase OS=Mus musculus OX=10090 GN=Amacr PE=1 SV=4	null	null	Mouse_09-2020	null	[MS,MS:1001208,SEQUEST,]	12.85	14.524	null	null	0.17
PRT	Q9EQF5	Dihydropyrimidinase OS=Mus musculus OX=10090 GN=Dpys PE=1 SV=2	null	null	Mouse_09-2020	null	[MS,MS:1001208,SEQUEST,]	13.28	14.833	null	null	0.08
PRT	P43274	Histone H1.4 OS=Mus musculus OX=10090 GN=H1-4 PE=1 SV=2	null	null	Mouse_09-2020	null	[MS,MS:1001208,SEQUEST,]	6.87	13.293	null	null	0.20
PRT	B1AU25	Apoptosis-inducing factor 1, mitochondrial OS=Mus musculus OX=10090 GN=Aifm1 PE=1 SV=1	null	null	Mouse_09-2020	null	[MS,MS:1001208,SEQUEST,]	12.18	13.108	null	null	0.10
PRT	Q9CQA3	Succinate dehydrogenase [ubiquinone] iron-sulfur subunit, mitochondrial OS=Mus musculus OX=10090 GN=Sdhb PE=1 SV=1	null	null	Mouse_09-2020	null	[MS,MS:1001208,SEQUEST,]	9.20	7.305	null	null	0.10
PRT	Q3TML0	Protein disulfide-isomerase A6 OS=Mus musculus OX=10090 GN=Pdia6 PE=1 SV=1	null	null	Mouse_09-2020	null	[MS,MS:1001208,SEQUEST,]	10.01	12.260	null	null	0.13
PRT	P50580	Proliferation-associated protein 2G4 OS=Mus musculus OX=10090 GN=Pa2g4 PE=1 SV=3	null	null	Mouse_09-2020	null	[MS,MS:1001208,SEQUEST,]	9.95	13.379	null	null	0.13
PRT	Q78PY7	Staphylococcal nuclease domain-containing protein 1 OS=Mus musculus OX=10090 GN=Snd1 PE=1 SV=1	null	null	Mouse_09-2020	null	[MS,MS:1001208,SEQUEST,]	4.13	8.338	null	null	0.05
PRT	Q8VCM7	Fibrinogen gamma chain OS=Mus musculus OX=10090 GN=Fgg PE=1 SV=1	null	null	Mouse_09-2020	null	[MS,MS:1001208,SEQUEST,]	9.88	13.030	null	null	0.14
PRT	A0A1B0GSS8	60S ribosomal protein L18 OS=Mus musculus OX=10090 GN=Rpl18 PE=1 SV=1	null	null	Mouse_09-2020	null	[MS,MS:1001208,SEQUEST,]	8.67	8.370	null	null	0.16
PRT	P17563	Methanethiol oxidase OS=Mus musculus OX=10090 GN=Selenbp1 PE=1 SV=2	null	null	Mouse_09-2020	null	[MS,MS:1001208,SEQUEST,]	53.04	55.060	null	null	0.36
PRT	Q91X77	Cytochrome P450 2C50 OS=Mus musculus OX=10090 GN=Cyp2c50 PE=1 SV=2	null	null	Mouse_09-2020	null	[MS,MS:1001208,SEQUEST,]	24.93	24.912	null	null	0.16
PRT	Q8R084	UDP-glucuronosyltransferase OS=Mus musculus OX=10090 GN=Ugt2b1 PE=1 SV=1	null	null	Mouse_09-2020	null	[MS,MS:1001208,SEQUEST,]	25.67	26.387	null	null	0.12
PRT	Q3UEP4	UDP-glucuronosyltransferase OS=Mus musculus OX=10090 GN=Ugt2b36 PE=1 SV=1	null	null	Mouse_09-2020	null	[MS,MS:1001208,SEQUEST,]	28.22	29.373	null	null	0.13
PRT	Q8VCX1	Aldo-keto reductase family 1 member D1 OS=Mus musculus OX=10090 GN=Akr1d1 PE=1 SV=1	null	null	Mouse_09-2020	null	[MS,MS:1001208,SEQUEST,]	6.72	10.066	null	null	0.14
PRT	Q9JLI0	Aldo-keto reductase a OS=Mus musculus OX=10090 GN=Akr1c12 PE=1 SV=1	null	null	Mouse_09-2020	null	[MS,MS:1001208,SEQUEST,]	12.68	11.842	null	null	0.14
PRT	P19536	Cytochrome c oxidase subunit 5B, mitochondrial OS=Mus musculus OX=10090 GN=Cox5b PE=1 SV=1	null	null	Mouse_09-2020	null	[MS,MS:1001208,SEQUEST,]	5.98	10.186	null	null	0.23
PRT	P25688	Uricase OS=Mus musculus OX=10090 GN=Uox PE=1 SV=2	null	null	Mouse_09-2020	null	[MS,MS:1001208,SEQUEST,]	8.49	13.293	null	null	0.16
PRT	Q9WTP7	GTP:AMP phosphotransferase AK3, mitochondrial OS=Mus musculus OX=10090 GN=Ak3 PE=1 SV=3	null	null	Mouse_09-2020	null	[MS,MS:1001208,SEQUEST,]	12.71	17.468	null	null	0.20
PRT	Q9CPQ8	ATP synthase subunit g, mitochondrial OS=Mus musculus OX=10090 GN=Atp5mg PE=1 SV=1	null	null	Mouse_09-2020	null	[MS,MS:1001208,SEQUEST,]	17.22	19.470	null	null	0.42
PRT	Q91ZA3	Propionyl-CoA carboxylase alpha chain, mitochondrial OS=Mus musculus OX=10090 GN=Pcca PE=1 SV=2	null	null	Mouse_09-2020	null	[MS,MS:1001208,SEQUEST,]	5.33	5.385	null	null	0.05
PRT	P61922	4-aminobutyrate aminotransferase, mitochondrial OS=Mus musculus OX=10090 GN=Abat PE=1 SV=1	null	null	Mouse_09-2020	null	[MS,MS:1001208,SEQUEST,]	13.47	10.211	null	null	0.08
PRT	Q543K9	Purine nucleoside phosphorylase OS=Mus musculus OX=10090 GN=Pnp PE=1 SV=1	null	null	Mouse_09-2020	null	[MS,MS:1001208,SEQUEST,]	11.78	8.823	null	null	0.13
PRT	Q5FW60	Major urinary protein 20 OS=Mus musculus OX=10090 GN=Mup20 PE=1 SV=1	null	null	Mouse_09-2020	null	[MS,MS:1001208,SEQUEST,]	10.50	11.765	null	null	0.16
PRT	Q9CZ13	Cytochrome b-c1 complex subunit 1, mitochondrial OS=Mus musculus OX=10090 GN=Uqcrc1 PE=1 SV=2	null	null	Mouse_09-2020	null	[MS,MS:1001208,SEQUEST,]	13.19	10.998	null	null	0.08
PRT	Q8QZS1	3-hydroxyisobutyryl-CoA hydrolase, mitochondrial OS=Mus musculus OX=10090 GN=Hibch PE=1 SV=1	null	null	Mouse_09-2020	null	[MS,MS:1001208,SEQUEST,]	11.32	7.758	null	null	0.09
PRT	Q9DBG6	Dolichyl-diphosphooligosaccharide--protein glycosyltransferase subunit 2 OS=Mus musculus OX=10090 GN=Rpn2 PE=1 SV=1	null	null	Mouse_09-2020	null	[MS,MS:1001208,SEQUEST,]	13.57	17.186	null	null	0.08
PRT	Q99LX0	Parkinson disease protein 7 homolog OS=Mus musculus OX=10090 GN=Park7 PE=1 SV=1	null	null	Mouse_09-2020	null	[MS,MS:1001208,SEQUEST,]	11.37	13.242	null	null	0.13
PRT	Q9DBP5	UMP-CMP kinase OS=Mus musculus OX=10090 GN=Cmpk1 PE=1 SV=1	null	null	Mouse_09-2020	null	[MS,MS:1001208,SEQUEST,]	8.06	12.558	null	null	0.17
PRT	A0A1B0GS70	Proteasome endopeptidase complex OS=Mus musculus OX=10090 GN=Psma1 PE=1 SV=1	null	null	Mouse_09-2020	null	[MS,MS:1001208,SEQUEST,]	2.26	4.912	null	null	0.15
PRT	Q99PG0	Arylacetamide deacetylase OS=Mus musculus OX=10090 GN=Aadac PE=1 SV=3	null	null	Mouse_09-2020	null	[MS,MS:1001208,SEQUEST,]	15.37	12.132	null	null	0.16
PRT	P62900	60S ribosomal protein L31 OS=Mus musculus OX=10090 GN=Rpl31 PE=1 SV=1	null	null	Mouse_09-2020	null	[MS,MS:1001208,SEQUEST,]	12.91	10.710	null	null	0.28
PRT	P47915	60S ribosomal protein L29 OS=Mus musculus OX=10090 GN=Rpl29 PE=1 SV=2	null	null	Mouse_09-2020	null	[MS,MS:1001208,SEQUEST,]	2.00	6.006	null	null	0.16
PRT	D3YVC1	40S ribosomal protein S2 (Fragment) OS=Mus musculus OX=10090 GN=Rps2 PE=1 SV=1	null	null	Mouse_09-2020	null	[MS,MS:1001208,SEQUEST,]	5.34	5.055	null	null	0.09
PRT	O55125	Protein NipSnap homolog 1 OS=Mus musculus OX=10090 GN=Nipsnap1 PE=1 SV=1	null	null	Mouse_09-2020	null	[MS,MS:1001208,SEQUEST,]	9.96	6.753	null	null	0.13
PRT	A0A140T8T4	60S ribosomal protein L9 OS=Mus musculus OX=10090 GN=Rpl9-ps6 PE=3 SV=1	null	null	Mouse_09-2020	null	[MS,MS:1001208,SEQUEST,]	5.32	6.425	null	null	0.20
PRT	Q8VCN5	Cystathionine gamma-lyase OS=Mus musculus OX=10090 GN=Cth PE=1 SV=1	null	null	Mouse_09-2020	null	[MS,MS:1001208,SEQUEST,]	6.76	7.337	null	null	0.09
PRT	Q9QXD1	Peroxisomal acyl-coenzyme A oxidase 2 OS=Mus musculus OX=10090 GN=Acox2 PE=1 SV=2	null	null	Mouse_09-2020	null	[MS,MS:1001208,SEQUEST,]	6.39	4.430	null	null	0.06
PRT	Q99KR3	Endoribonuclease LACTB2 OS=Mus musculus OX=10090 GN=Lactb2 PE=1 SV=1	null	null	Mouse_09-2020	null	[MS,MS:1001208,SEQUEST,]	8.59	6.112	null	null	0.12
PRT	P06745	Glucose-6-phosphate isomerase OS=Mus musculus OX=10090 GN=Gpi PE=1 SV=4	null	null	Mouse_09-2020	null	[MS,MS:1001208,SEQUEST,]	3.39	5.006	null	null	0.08
PRT	F6Y6L6	Predicted gene, 49369 (Fragment) OS=Mus musculus OX=10090 GN=Gm49369 PE=1 SV=1	null	null	Mouse_09-2020	null	[MS,MS:1001208,SEQUEST,]	8.85	9.128	null	null	0.14
PRT	Q9Z2I9	Succinate--CoA ligase [ADP-forming] subunit beta, mitochondrial OS=Mus musculus OX=10090 GN=Sucla2 PE=1 SV=2	null	null	Mouse_09-2020	null	[MS,MS:1001208,SEQUEST,]	6.91	6.326	null	null	0.06
PRT	P62082	40S ribosomal protein S7 OS=Mus musculus OX=10090 GN=Rps7 PE=2 SV=1	null	null	Mouse_09-2020	null	[MS,MS:1001208,SEQUEST,]	8.22	6.883	null	null	0.18
PRT	Q99P30	Peroxisomal coenzyme A diphosphatase NUDT7 OS=Mus musculus OX=10090 GN=Nudt7 PE=1 SV=2	null	null	Mouse_09-2020	null	[MS,MS:1001208,SEQUEST,]	5.12	8.365	null	null	0.14
PRT	P47962	60S ribosomal protein L5 OS=Mus musculus OX=10090 GN=Rpl5 PE=1 SV=3	null	null	Mouse_09-2020	null	[MS,MS:1001208,SEQUEST,]	2.74	4.847	null	null	0.12
PRT	Q8BJ64	Choline dehydrogenase, mitochondrial OS=Mus musculus OX=10090 GN=Chdh PE=1 SV=1	null	null	Mouse_09-2020	null	[MS,MS:1001208,SEQUEST,]	9.31	9.908	null	null	0.08
PRT	P01027	Complement C3 OS=Mus musculus OX=10090 GN=C3 PE=1 SV=3	null	null	Mouse_09-2020	null	[MS,MS:1001208,SEQUEST,]	3.89	4.230	null	null	0.02
PRT	Q9DBJ1	Phosphoglycerate mutase 1 OS=Mus musculus OX=10090 GN=Pgam1 PE=1 SV=3	null	null	Mouse_09-2020	null	[MS,MS:1001208,SEQUEST,]	7.82	8.661	null	null	0.19
PRT	Q5SX49	Profilin OS=Mus musculus OX=10090 GN=Pfn1 PE=1 SV=1	null	null	Mouse_09-2020	null	[MS,MS:1001208,SEQUEST,]	9.07	6.812	null	null	0.44
PRT	Q9D0M3	Cytochrome c1, heme protein, mitochondrial OS=Mus musculus OX=10090 GN=Cyc1 PE=1 SV=1	null	null	Mouse_09-2020	null	[MS,MS:1001208,SEQUEST,]	6.85	6.662	null	null	0.11
PRT	P62830	60S ribosomal protein L23 OS=Mus musculus OX=10090 GN=Rpl23 PE=1 SV=1	null	null	Mouse_09-2020	null	[MS,MS:1001208,SEQUEST,]	13.18	13.906	null	null	0.22
PRT	P00405	Cytochrome c oxidase subunit 2 OS=Mus musculus OX=10090 GN=Mtco2 PE=1 SV=1	null	null	Mouse_09-2020	null	[MS,MS:1001208,SEQUEST,]	10.98	14.768	null	null	0.21
PRT	F8WHP8	ATP synthase membrane subunit f OS=Mus musculus OX=10090 GN=Atp5j2 PE=1 SV=1	null	null	Mouse_09-2020	null	[MS,MS:1001208,SEQUEST,]	5.94	5.919	null	null	0.41
PRT	Q8BFR5	Elongation factor Tu, mitochondrial OS=Mus musculus OX=10090 GN=Tufm PE=1 SV=1	null	null	Mouse_09-2020	null	[MS,MS:1001208,SEQUEST,]	8.41	9.148	null	null	0.11
PRT	A0A2I3BQ03	14-3-3 protein zeta/delta (Fragment) OS=Mus musculus OX=10090 GN=Ywhaz PE=1 SV=1	null	null	Mouse_09-2020	null	[MS,MS:1001208,SEQUEST,]	13.33	13.850	null	null	0.25
PRT	Q9CQQ7	ATP synthase F(0) complex subunit B1, mitochondrial OS=Mus musculus OX=10090 GN=Atp5pb PE=1 SV=1	null	null	Mouse_09-2020	null	[MS,MS:1001208,SEQUEST,]	7.58	10.057	null	null	0.14
PRT	Q80X81	Acetyl-Coenzyme A acetyltransferase 3 OS=Mus musculus OX=10090 GN=Acat3 PE=1 SV=1	null	null	Mouse_09-2020	null	[MS,MS:1001208,SEQUEST,]	7.13	6.901	null	null	0.17
PRT	P14211	Calreticulin OS=Mus musculus OX=10090 GN=Calr PE=1 SV=1	null	null	Mouse_09-2020	null	[MS,MS:1001208,SEQUEST,]	11.60	14.788	null	null	0.11
PRT	P70296	Phosphatidylethanolamine-binding protein 1 OS=Mus musculus OX=10090 GN=Pebp1 PE=1 SV=3	null	null	Mouse_09-2020	null	[MS,MS:1001208,SEQUEST,]	11.10	12.164	null	null	0.36
PRT	P84099	60S ribosomal protein L19 OS=Mus musculus OX=10090 GN=Rpl19 PE=1 SV=1	null	null	Mouse_09-2020	null	[MS,MS:1001208,SEQUEST,]	8.12	5.616	null	null	0.18
PRT	Q9D6Y7	Mitochondrial peptide methionine sulfoxide reductase OS=Mus musculus OX=10090 GN=Msra PE=1 SV=1	null	null	Mouse_09-2020	null	[MS,MS:1001208,SEQUEST,]	8.76	11.898	null	null	0.21
PRT	Q8K0E8	Fibrinogen beta chain OS=Mus musculus OX=10090 GN=Fgb PE=1 SV=1	null	null	Mouse_09-2020	null	[MS,MS:1001208,SEQUEST,]	2.17	2.826	null	null	0.06
PRT	Q8CFX1	GDH/6PGL endoplasmic bifunctional protein OS=Mus musculus OX=10090 GN=H6pd PE=1 SV=2	null	null	Mouse_09-2020	null	[MS,MS:1001208,SEQUEST,]	4.79	3.618	null	null	0.05
PRT	P62918	60S ribosomal protein L8 OS=Mus musculus OX=10090 GN=Rpl8 PE=1 SV=2	null	null	Mouse_09-2020	null	[MS,MS:1001208,SEQUEST,]	5.97	5.794	null	null	0.20
PRT	Q60692	Proteasome subunit beta type-6 OS=Mus musculus OX=10090 GN=Psmb6 PE=1 SV=3	null	null	Mouse_09-2020	null	[MS,MS:1001208,SEQUEST,]	8.25	8.735	null	null	0.13
PRT	Q91X91	Nicotinate-nucleotide pyrophosphorylase [carboxylating] OS=Mus musculus OX=10090 GN=Qprt PE=1 SV=1	null	null	Mouse_09-2020	null	[MS,MS:1001208,SEQUEST,]	2.69	5.969	null	null	0.11
PRT	P19783	Cytochrome c oxidase subunit 4 isoform 1, mitochondrial OS=Mus musculus OX=10090 GN=Cox4i1 PE=1 SV=2	null	null	Mouse_09-2020	null	[MS,MS:1001208,SEQUEST,]	4.36	6.477	null	null	0.24
PRT	P27659	60S ribosomal protein L3 OS=Mus musculus OX=10090 GN=Rpl3 PE=1 SV=3	null	null	Mouse_09-2020	null	[MS,MS:1001208,SEQUEST,]	4.48	4.615	null	null	0.06
PRT	Q9WUM5	Succinate--CoA ligase [ADP/GDP-forming] subunit alpha, mitochondrial OS=Mus musculus OX=10090 GN=Suclg1 PE=1 SV=4	null	null	Mouse_09-2020	null	[MS,MS:1001208,SEQUEST,]	8.18	11.335	null	null	0.13
PRT	P14131	40S ribosomal protein S16 OS=Mus musculus OX=10090 GN=Rps16 PE=1 SV=4	null	null	Mouse_09-2020	null	[MS,MS:1001208,SEQUEST,]	8.23	9.317	null	null	0.21
PRT	D3Z106	Acyl-coenzyme A synthetase ACSM1, mitochondrial (Fragment) OS=Mus musculus OX=10090 GN=Acsm1 PE=1 SV=1	null	null	Mouse_09-2020	null	[MS,MS:1001208,SEQUEST,]	1.87	2.846	null	null	0.04
PRT	O88569	Heterogeneous nuclear ribonucleoproteins A2/B1 OS=Mus musculus OX=10090 GN=Hnrnpa2b1 PE=1 SV=2	null	null	Mouse_09-2020	null	[MS,MS:1001208,SEQUEST,]	11.42	15.525	null	null	0.13
PRT	K4DI63	Protein CREG1 OS=Mus musculus OX=10090 GN=Creg1 PE=1 SV=1	null	null	Mouse_09-2020	null	[MS,MS:1001208,SEQUEST,]	9.69	9.774	null	null	0.28
PRT	P62702	40S ribosomal protein S4, X isoform OS=Mus musculus OX=10090 GN=Rps4x PE=1 SV=2	null	null	Mouse_09-2020	null	[MS,MS:1001208,SEQUEST,]	6.14	7.860	null	null	0.11
PRT	Q3V117	ATP-citrate synthase OS=Mus musculus OX=10090 GN=Acly PE=1 SV=1	null	null	Mouse_09-2020	null	[MS,MS:1001208,SEQUEST,]	6.93	8.409	null	null	0.03
PRT	Q8R0F9	SEC14-like protein 4 OS=Mus musculus OX=10090 GN=Sec14l4 PE=1 SV=1	null	null	Mouse_09-2020	null	[MS,MS:1001208,SEQUEST,]	10.40	9.261	null	null	0.11
PRT	Q61598	Rab GDP dissociation inhibitor beta OS=Mus musculus OX=10090 GN=Gdi2 PE=1 SV=1	null	null	Mouse_09-2020	null	[MS,MS:1001208,SEQUEST,]	4.76	6.960	null	null	0.07
PRT	Q9CPQ1	Cytochrome c oxidase subunit 6C OS=Mus musculus OX=10090 GN=Cox6c PE=1 SV=3	null	null	Mouse_09-2020	null	[MS,MS:1001208,SEQUEST,]	4.09	6.558	null	null	0.28
PRT	P62806	Histone H4 OS=Mus musculus OX=10090 GN=H4c1 PE=1 SV=2	null	null	Mouse_09-2020	null	[MS,MS:1001208,SEQUEST,]	9.59	12.804	null	null	0.41
PRT	P62717	60S ribosomal protein L18a OS=Mus musculus OX=10090 GN=Rpl18a PE=1 SV=1	null	null	Mouse_09-2020	null	[MS,MS:1001208,SEQUEST,]	5.42	8.815	null	null	0.17
PRT	P48758	Carbonyl reductase [NADPH] 1 OS=Mus musculus OX=10090 GN=Cbr1 PE=1 SV=3	null	null	Mouse_09-2020	null	[MS,MS:1001208,SEQUEST,]	9.97	9.061	null	null	0.10
PRT	Q922Q1	Mitochondrial amidoxime reducing component 2 OS=Mus musculus OX=10090 GN=Mtarc2 PE=1 SV=1	null	null	Mouse_09-2020	null	[MS,MS:1001208,SEQUEST,]	3.61	3.564	null	null	0.08
PRT	P67984	60S ribosomal protein L22 OS=Mus musculus OX=10090 GN=Rpl22 PE=1 SV=2	null	null	Mouse_09-2020	null	[MS,MS:1001208,SEQUEST,]	8.02	9.588	null	null	0.26
PRT	Q5FW57	Glycine N-acyltransferase-like protein OS=Mus musculus OX=10090 GN=Gm4952 PE=1 SV=3	null	null	Mouse_09-2020	null	[MS,MS:1001208,SEQUEST,]	4.20	7.423	null	null	0.10
PRT	A0A1B0GS68	60S ribosomal protein L13a OS=Mus musculus OX=10090 GN=Gm45713 PE=2 SV=1	null	null	Mouse_09-2020	null	[MS,MS:1001208,SEQUEST,]	2.73	4.328	null	null	0.07
PRT	G3UX26	Outer mitochondrial membrane protein porin 2 OS=Mus musculus OX=10090 GN=Vdac2 PE=1 SV=1	null	null	Mouse_09-2020	null	[MS,MS:1001208,SEQUEST,]	8.18	6.575	null	null	0.13
PRT	P63325	40S ribosomal protein S10 OS=Mus musculus OX=10090 GN=Rps10 PE=1 SV=1	null	null	Mouse_09-2020	null	[MS,MS:1001208,SEQUEST,]	6.71	4.130	null	null	0.27
PRT	A0A1L1SQA8	40S ribosomal protein S25 OS=Mus musculus OX=10090 GN=Rps25 PE=1 SV=1	null	null	Mouse_09-2020	null	[MS,MS:1001208,SEQUEST,]	5.26	6.203	null	null	0.25
PRT	Q9D6Y9	1,4-alpha-glucan-branching enzyme OS=Mus musculus OX=10090 GN=Gbe1 PE=1 SV=1	null	null	Mouse_09-2020	null	[MS,MS:1001208,SEQUEST,]	5.12	7.159	null	null	0.07
PRT	O88986	2-amino-3-ketobutyrate coenzyme A ligase, mitochondrial OS=Mus musculus OX=10090 GN=Gcat PE=1 SV=2	null	null	Mouse_09-2020	null	[MS,MS:1001208,SEQUEST,]	7.15	9.605	null	null	0.09
PRT	Q791V5	Mitochondrial carrier homolog 2 OS=Mus musculus OX=10090 GN=Mtch2 PE=1 SV=1	null	null	Mouse_09-2020	null	[MS,MS:1001208,SEQUEST,]	10.63	11.478	null	null	0.12
PRT	Q923D2	Flavin reductase (NADPH) OS=Mus musculus OX=10090 GN=Blvrb PE=1 SV=3	null	null	Mouse_09-2020	null	[MS,MS:1001208,SEQUEST,]	9.35	10.294	null	null	0.26
PRT	A0A0G2JGI9	4-alpha-glucanotransferase OS=Mus musculus OX=10090 GN=Agl PE=1 SV=1	null	null	Mouse_09-2020	null	[MS,MS:1001208,SEQUEST,]	4.67	7.786	null	null	0.04
PRT	P68134	Actin, alpha skeletal muscle OS=Mus musculus OX=10090 GN=Acta1 PE=1 SV=1	null	null	Mouse_09-2020	null	[MS,MS:1001208,SEQUEST,]	48.16	68.398	null	null	0.33
PRT	Q8VCH0	3-ketoacyl-CoA thiolase B, peroxisomal OS=Mus musculus OX=10090 GN=Acaa1b PE=1 SV=1	null	null	Mouse_09-2020	null	[MS,MS:1001208,SEQUEST,]	32.98	41.216	null	null	0.37
PRT	Q63886	UDP-glucuronosyltransferase 1A1 OS=Mus musculus OX=10090 GN=Ugt1a1 PE=1 SV=2	null	null	Mouse_09-2020	null	[MS,MS:1001208,SEQUEST,]	23.40	27.846	null	null	0.12
PRT	Q8BK48	Pyrethroid hydrolase Ces2e OS=Mus musculus OX=10090 GN=Ces2e PE=1 SV=1	null	null	Mouse_09-2020	null	[MS,MS:1001208,SEQUEST,]	25.93	15.881	null	null	0.14
PRT	A0A0A0MQA5	Tubulin alpha chain (Fragment) OS=Mus musculus OX=10090 GN=Tuba4a PE=1 SV=1	null	null	Mouse_09-2020	null	[MS,MS:1001208,SEQUEST,]	18.87	14.977	null	null	0.17
PRT	A0A2R8VHY1	Cytochrome P450 2D10 (Fragment) OS=Mus musculus OX=10090 GN=Cyp2d10 PE=1 SV=1	null	null	Mouse_09-2020	null	[MS,MS:1001208,SEQUEST,]	14.34	16.874	null	null	0.17
PRT	D3YX76	Glutathione S-transferase OS=Mus musculus OX=10090 GN=Gstm2 PE=1 SV=1	null	null	Mouse_09-2020	null	[MS,MS:1001208,SEQUEST,]	18.82	21.414	null	null	0.27
PRT	P24472	Glutathione S-transferase A4 OS=Mus musculus OX=10090 GN=Gsta4 PE=1 SV=3	null	null	Mouse_09-2020	null	[MS,MS:1001208,SEQUEST,]	8.43	10.332	null	null	0.11
PRT	Q9JKY7	Cytochrome P450 CYP2D22 OS=Mus musculus OX=10090 GN=Cyp2d22 PE=1 SV=1	null	null	Mouse_09-2020	null	[MS,MS:1001208,SEQUEST,]	11.58	15.350	null	null	0.07
PRT	Q91WT7	3-alpha-hydroxysteroid dehydrogenase type 1 OS=Mus musculus OX=10090 GN=Akr1c14 PE=1 SV=1	null	null	Mouse_09-2020	null	[MS,MS:1001208,SEQUEST,]	8.16	7.708	null	null	0.10
PRT	G3UZ26	Serine hydroxymethyltransferase (Fragment) OS=Mus musculus OX=10090 GN=Shmt1 PE=1 SV=1	null	null	Mouse_09-2020	null	[MS,MS:1001208,SEQUEST,]	9.62	12.648	null	null	0.11
PRT	G3X9Y6	Aldo-keto reductase family 1, member C19 OS=Mus musculus OX=10090 GN=Akr1c19 PE=1 SV=1	null	null	Mouse_09-2020	null	[MS,MS:1001208,SEQUEST,]	5.76	4.890	null	null	0.09
PRT	P47791	Glutathione reductase, mitochondrial OS=Mus musculus OX=10090 GN=Gsr PE=1 SV=3	null	null	Mouse_09-2020	null	[MS,MS:1001208,SEQUEST,]	0.00	6.157	null	null	0.06
PRT	Q9CR68	Cytochrome b-c1 complex subunit Rieske, mitochondrial OS=Mus musculus OX=10090 GN=Uqcrfs1 PE=1 SV=1	null	null	Mouse_09-2020	null	[MS,MS:1001208,SEQUEST,]	1.87	4.835	null	null	0.09
PRT	P61458	Pterin-4-alpha-carbinolamine dehydratase OS=Mus musculus OX=10090 GN=Pcbd1 PE=1 SV=2	null	null	Mouse_09-2020	null	[MS,MS:1001208,SEQUEST,]	10.99	10.727	null	null	0.26
PRT	Q5SVG5	AP complex subunit beta OS=Mus musculus OX=10090 GN=Ap1b1 PE=1 SV=1	null	null	Mouse_09-2020	null	[MS,MS:1001208,SEQUEST,]	3.42	3.112	null	null	0.04
PRT	D3Z2H9	Tropomyosin 3, related sequence 7 OS=Mus musculus OX=10090 GN=Tpm3-rs7 PE=3 SV=1	null	null	Mouse_09-2020	null	[MS,MS:1001208,SEQUEST,]	5.41	4.253	null	null	0.10
PRT	Q9CQB4	Cytochrome b-c1 complex subunit 7 OS=Mus musculus OX=10090 GN=Uqcrb PE=1 SV=1	null	null	Mouse_09-2020	null	[MS,MS:1001208,SEQUEST,]	8.78	6.542	null	null	0.19
PRT	A0A0R3P9C8	NADH dehydrogenase [ubiquinone] 1 alpha subcomplex subunit 9, mitochondrial OS=Mus musculus OX=10090 GN=Ndufa9 PE=1 SV=1	null	null	Mouse_09-2020	null	[MS,MS:1001208,SEQUEST,]	4.97	3.130	null	null	0.05
PRT	P48678	Prelamin-A/C OS=Mus musculus OX=10090 GN=Lmna PE=1 SV=2	null	null	Mouse_09-2020	null	[MS,MS:1001208,SEQUEST,]	5.70	4.290	null	null	0.04
PRT	P62911	60S ribosomal protein L32 OS=Mus musculus OX=10090 GN=Rpl32 PE=1 SV=2	null	null	Mouse_09-2020	null	[MS,MS:1001208,SEQUEST,]	2.87	4.113	null	null	0.11
PRT	P97742	Carnitine O-palmitoyltransferase 1, liver isoform OS=Mus musculus OX=10090 GN=Cpt1a PE=1 SV=4	null	null	Mouse_09-2020	null	[MS,MS:1001208,SEQUEST,]	2.11	1.056	null	null	0.03
PRT	Q8K2B3	Succinate dehydrogenase [ubiquinone] flavoprotein subunit, mitochondrial OS=Mus musculus OX=10090 GN=Sdha PE=1 SV=1	null	null	Mouse_09-2020	null	[MS,MS:1001208,SEQUEST,]	3.69	5.959	null	null	0.04
PRT	E9Q1J7	Propionyl-CoA carboxylase beta chain, mitochondrial OS=Mus musculus OX=10090 GN=Pccb PE=1 SV=1	null	null	Mouse_09-2020	null	[MS,MS:1001208,SEQUEST,]	4.55	6.585	null	null	0.04
PRT	A0A494BBA8	40S ribosomal protein S30 OS=Mus musculus OX=10090 GN=Fau PE=1 SV=1	null	null	Mouse_09-2020	null	[MS,MS:1001208,SEQUEST,]	5.19	4.903	null	null	0.11
PRT	Q91XD4	Formimidoyltransferase-cyclodeaminase OS=Mus musculus OX=10090 GN=Ftcd PE=1 SV=1	null	null	Mouse_09-2020	null	[MS,MS:1001208,SEQUEST,]	4.91	6.004	null	null	0.04
PRT	Q99LP6	GrpE protein homolog 1, mitochondrial OS=Mus musculus OX=10090 GN=Grpel1 PE=1 SV=1	null	null	Mouse_09-2020	null	[MS,MS:1001208,SEQUEST,]	6.37	6.763	null	null	0.11
PRT	F8WJ41	40S ribosomal protein S15a (Fragment) OS=Mus musculus OX=10090 GN=Rps15a PE=1 SV=1	null	null	Mouse_09-2020	null	[MS,MS:1001208,SEQUEST,]	0.00	3.870	null	null	0.19
PRT	Q8CIE6	Coatomer subunit alpha OS=Mus musculus OX=10090 GN=Copa PE=1 SV=2	null	null	Mouse_09-2020	null	[MS,MS:1001208,SEQUEST,]	2.34	4.302	null	null	0.02
PRT	Q8VDJ3	Vigilin OS=Mus musculus OX=10090 GN=Hdlbp PE=1 SV=1	null	null	Mouse_09-2020	null	[MS,MS:1001208,SEQUEST,]	4.60	8.473	null	null	0.02
PRT	A0A1L1SV25	Alpha-actinin-4 OS=Mus musculus OX=10090 GN=Actn4 PE=1 SV=1	null	null	Mouse_09-2020	null	[MS,MS:1001208,SEQUEST,]	2.66	2.934	null	null	0.04
PRT	E9Q1R2	4-hydroxy-2-oxoglutarate aldolase, mitochondrial OS=Mus musculus OX=10090 GN=Hoga1 PE=1 SV=1	null	null	Mouse_09-2020	null	[MS,MS:1001208,SEQUEST,]	2.41	2.389	null	null	0.11
PRT	A0A0G2JGY8	60S ribosomal protein L34 (Fragment) OS=Mus musculus OX=10090 GN=Rpl34 PE=1 SV=4	null	null	Mouse_09-2020	null	[MS,MS:1001208,SEQUEST,]	5.56	5.632	null	null	0.36
PRT	Q9R0P3	S-formylglutathione hydrolase OS=Mus musculus OX=10090 GN=Esd PE=1 SV=1	null	null	Mouse_09-2020	null	[MS,MS:1001208,SEQUEST,]	7.47	11.321	null	null	0.13
PRT	P05201	Aspartate aminotransferase, cytoplasmic OS=Mus musculus OX=10090 GN=Got1 PE=1 SV=3	null	null	Mouse_09-2020	null	[MS,MS:1001208,SEQUEST,]	5.63	5.860	null	null	0.05
PRT	P53395	Lipoamide acyltransferase component of branched-chain alpha-keto acid dehydrogenase complex, mitochondrial OS=Mus musculus OX=10090 GN=Dbt PE=1 SV=2	null	null	Mouse_09-2020	null	[MS,MS:1001208,SEQUEST,]	6.46	7.836	null	null	0.05
PRT	Q922Q8	Leucine-rich repeat-containing protein 59 OS=Mus musculus OX=10090 GN=Lrrc59 PE=1 SV=1	null	null	Mouse_09-2020	null	[MS,MS:1001208,SEQUEST,]	4.66	5.289	null	null	0.07
PRT	E9Q5L3	Short/branched chain-specific acyl-CoA dehydrogenase, mitochondrial OS=Mus musculus OX=10090 GN=Acadsb PE=1 SV=1	null	null	Mouse_09-2020	null	[MS,MS:1001208,SEQUEST,]	5.35	6.614	null	null	0.06
PRT	Q9QUM9	Proteasome subunit alpha type-6 OS=Mus musculus OX=10090 GN=Psma6 PE=1 SV=1	null	null	Mouse_09-2020	null	[MS,MS:1001208,SEQUEST,]	7.47	9.759	null	null	0.12
PRT	Q9JJI8	60S ribosomal protein L38 OS=Mus musculus OX=10090 GN=Rpl38 PE=1 SV=3	null	null	Mouse_09-2020	null	[MS,MS:1001208,SEQUEST,]	5.88	7.283	null	null	0.34
PRT	Q9WVM8	Kynurenine/alpha-aminoadipate aminotransferase, mitochondrial OS=Mus musculus OX=10090 GN=Aadat PE=1 SV=1	null	null	Mouse_09-2020	null	[MS,MS:1001208,SEQUEST,]	4.48	4.732	null	null	0.07
PRT	Q99KB8	Hydroxyacylglutathione hydrolase, mitochondrial OS=Mus musculus OX=10090 GN=Hagh PE=1 SV=2	null	null	Mouse_09-2020	null	[MS,MS:1001208,SEQUEST,]	6.69	8.338	null	null	0.09
PRT	Q14AA6	GTP-binding nuclear protein Ran OS=Mus musculus OX=10090 GN=1700009N14Rik PE=2 SV=1	null	null	Mouse_09-2020	null	[MS,MS:1001208,SEQUEST,]	4.62	2.904	null	null	0.10
PRT	P63276	40S ribosomal protein S17 OS=Mus musculus OX=10090 GN=Rps17 PE=1 SV=2	null	null	Mouse_09-2020	null	[MS,MS:1001208,SEQUEST,]	4.21	5.851	null	null	0.28
PRT	Q9CRB3	5-hydroxyisourate hydrolase OS=Mus musculus OX=10090 GN=Urah PE=1 SV=1	null	null	Mouse_09-2020	null	[MS,MS:1001208,SEQUEST,]	3.48	6.165	null	null	0.21
PRT	Q8K154	UDP-glucuronosyltransferase OS=Mus musculus OX=10090 GN=Ugt2b34 PE=1 SV=1	null	null	Mouse_09-2020	null	[MS,MS:1001208,SEQUEST,]	0.00	1.598	null	null	0.06
PRT	Q8R1G2	Carboxymethylenebutenolidase homolog OS=Mus musculus OX=10090 GN=Cmbl PE=1 SV=1	null	null	Mouse_09-2020	null	[MS,MS:1001208,SEQUEST,]	2.99	3.480	null	null	0.10
PRT	O54734	Dolichyl-diphosphooligosaccharide--protein glycosyltransferase 48 kDa subunit OS=Mus musculus OX=10090 GN=Ddost PE=1 SV=2	null	null	Mouse_09-2020	null	[MS,MS:1001208,SEQUEST,]	6.33	6.842	null	null	0.05
PRT	P41105	60S ribosomal protein L28 OS=Mus musculus OX=10090 GN=Rpl28 PE=1 SV=2	null	null	Mouse_09-2020	null	[MS,MS:1001208,SEQUEST,]	2.61	4.931	null	null	0.09
PRT	Q91WN4	Kynurenine 3-monooxygenase OS=Mus musculus OX=10090 GN=Kmo PE=1 SV=1	null	null	Mouse_09-2020	null	[MS,MS:1001208,SEQUEST,]	4.45	3.878	null	null	0.05
PRT	A0A0R4J0I1	Serine protease inhibitor A3K OS=Mus musculus OX=10090 GN=Serpina3k PE=1 SV=1	null	null	Mouse_09-2020	null	[MS,MS:1001208,SEQUEST,]	8.58	11.854	null	null	0.07
PRT	P62267	40S ribosomal protein S23 OS=Mus musculus OX=10090 GN=Rps23 PE=1 SV=3	null	null	Mouse_09-2020	null	[MS,MS:1001208,SEQUEST,]	5.58	5.137	null	null	0.15
PRT	G3UWN5	Apolipoprotein E (Fragment) OS=Mus musculus OX=10090 GN=Apoe PE=1 SV=1	null	null	Mouse_09-2020	null	[MS,MS:1001208,SEQUEST,]	0.00	2.581	null	null	0.07
PRT	P62754	40S ribosomal protein S6 OS=Mus musculus OX=10090 GN=Rps6 PE=1 SV=1	null	null	Mouse_09-2020	null	[MS,MS:1001208,SEQUEST,]	3.09	3.492	null	null	0.12
PRT	Q9QZ85	Interferon-inducible GTPase 1 OS=Mus musculus OX=10090 GN=Iigp1 PE=1 SV=2	null	null	Mouse_09-2020	null	[MS,MS:1001208,SEQUEST,]	4.15	3.792	null	null	0.06
PRT	H7BWY3	Alanine--glyoxylate aminotransferase 2, mitochondrial OS=Mus musculus OX=10090 GN=Agxt2 PE=1 SV=1	null	null	Mouse_09-2020	null	[MS,MS:1001208,SEQUEST,]	6.32	5.209	null	null	0.05
PRT	P07309	Transthyretin OS=Mus musculus OX=10090 GN=Ttr PE=1 SV=1	null	null	Mouse_09-2020	null	[MS,MS:1001208,SEQUEST,]	5.11	5.573	null	null	0.16
PRT	D3YVF4	40S ribosomal protein S14 (Fragment) OS=Mus musculus OX=10090 GN=Rps14 PE=1 SV=1	null	null	Mouse_09-2020	null	[MS,MS:1001208,SEQUEST,]	4.05	5.234	null	null	0.35
PRT	Q922B2	Aspartate--tRNA ligase, cytoplasmic OS=Mus musculus OX=10090 GN=Dars1 PE=1 SV=2	null	null	Mouse_09-2020	null	[MS,MS:1001208,SEQUEST,]	4.57	5.747	null	null	0.05
PRT	Q7TMF3	NADH dehydrogenase [ubiquinone] 1 alpha subcomplex subunit 12 OS=Mus musculus OX=10090 GN=Ndufa12 PE=1 SV=2	null	null	Mouse_09-2020	null	[MS,MS:1001208,SEQUEST,]	8.14	8.539	null	null	0.21
PRT	P29758	Ornithine aminotransferase, mitochondrial OS=Mus musculus OX=10090 GN=Oat PE=1 SV=1	null	null	Mouse_09-2020	null	[MS,MS:1001208,SEQUEST,]	5.90	4.328	null	null	0.05
PRT	A2A6H0	LIM and SH3 domain protein 1 (Fragment) OS=Mus musculus OX=10090 GN=Lasp1 PE=1 SV=1	null	null	Mouse_09-2020	null	[MS,MS:1001208,SEQUEST,]	2.56	5.660	null	null	0.14
PRT	P62242	40S ribosomal protein S8 OS=Mus musculus OX=10090 GN=Rps8 PE=1 SV=2	null	null	Mouse_09-2020	null	[MS,MS:1001208,SEQUEST,]	7.73	6.825	null	null	0.13
PRT	I7HLV2	60S ribosomal protein L10 (Fragment) OS=Mus musculus OX=10090 GN=Rpl10 PE=1 SV=1	null	null	Mouse_09-2020	null	[MS,MS:1001208,SEQUEST,]	0.00	3.025	null	null	0.14
PRT	Q9D0F3	Protein ERGIC-53 OS=Mus musculus OX=10090 GN=Lman1 PE=1 SV=1	null	null	Mouse_09-2020	null	[MS,MS:1001208,SEQUEST,]	3.14	5.096	null	null	0.05
PRT	Q9QZD8	Mitochondrial dicarboxylate carrier OS=Mus musculus OX=10090 GN=Slc25a10 PE=1 SV=2	null	null	Mouse_09-2020	null	[MS,MS:1001208,SEQUEST,]	5.93	6.969	null	null	0.08
PRT	Q9CQR4	Acyl-coenzyme A thioesterase 13 OS=Mus musculus OX=10090 GN=Acot13 PE=1 SV=1	null	null	Mouse_09-2020	null	[MS,MS:1001208,SEQUEST,]	5.69	4.793	null	null	0.10
PRT	Q9CZU6	Citrate synthase, mitochondrial OS=Mus musculus OX=10090 GN=Cs PE=1 SV=1	null	null	Mouse_09-2020	null	[MS,MS:1001208,SEQUEST,]	5.97	5.904	null	null	0.05
PRT	Q9D819	Inorganic pyrophosphatase OS=Mus musculus OX=10090 GN=Ppa1 PE=1 SV=1	null	null	Mouse_09-2020	null	[MS,MS:1001208,SEQUEST,]	5.11	4.928	null	null	0.06
PRT	P53026	60S ribosomal protein L10a OS=Mus musculus OX=10090 GN=Rpl10a PE=1 SV=3	null	null	Mouse_09-2020	null	[MS,MS:1001208,SEQUEST,]	5.69	4.828	null	null	0.10
PRT	Q9D1A2	Cytosolic non-specific dipeptidase OS=Mus musculus OX=10090 GN=Cndp2 PE=1 SV=1	null	null	Mouse_09-2020	null	[MS,MS:1001208,SEQUEST,]	5.45	6.130	null	null	0.05
PRT	Q91X72	Hemopexin OS=Mus musculus OX=10090 GN=Hpx PE=1 SV=2	null	null	Mouse_09-2020	null	[MS,MS:1001208,SEQUEST,]	5.26	4.327	null	null	0.04
PRT	A0A1C7CYV0	Plastin-3 (Fragment) OS=Mus musculus OX=10090 GN=Pls3 PE=1 SV=1	null	null	Mouse_09-2020	null	[MS,MS:1001208,SEQUEST,]	6.43	6.625	null	null	0.04
PRT	P55050	Fatty acid-binding protein, intestinal OS=Mus musculus OX=10090 GN=Fabp2 PE=1 SV=2	null	null	Mouse_09-2020	null	[MS,MS:1001208,SEQUEST,]	4.67	3.217	null	null	0.16
PRT	Q64105	Sepiapterin reductase OS=Mus musculus OX=10090 GN=Spr PE=1 SV=1	null	null	Mouse_09-2020	null	[MS,MS:1001208,SEQUEST,]	7.71	8.595	null	null	0.11
PRT	O55137	Acyl-coenzyme A thioesterase 1 OS=Mus musculus OX=10090 GN=Acot1 PE=1 SV=1	null	null	Mouse_09-2020	null	[MS,MS:1001208,SEQUEST,]	2.64	3.390	null	null	0.07
PRT	P84244	Histone H3.3 OS=Mus musculus OX=10090 GN=H3-3a PE=1 SV=2	null	null	Mouse_09-2020	null	[MS,MS:1001208,SEQUEST,]	4.73	3.671	null	null	0.12
PRT	P62855	40S ribosomal protein S26 OS=Mus musculus OX=10090 GN=Rps26 PE=1 SV=3	null	null	Mouse_09-2020	null	[MS,MS:1001208,SEQUEST,]	4.63	4.021	null	null	0.21
PRT	P29341	Polyadenylate-binding protein 1 OS=Mus musculus OX=10090 GN=Pabpc1 PE=1 SV=2	null	null	Mouse_09-2020	null	[MS,MS:1001208,SEQUEST,]	2.46	3.735	null	null	0.03
PRT	Q8BG32	26S proteasome non-ATPase regulatory subunit 11 OS=Mus musculus OX=10090 GN=Psmd11 PE=1 SV=3	null	null	Mouse_09-2020	null	[MS,MS:1001208,SEQUEST,]	6.60	6.259	null	null	0.05
PRT	Q8R086	Sulfite oxidase, mitochondrial OS=Mus musculus OX=10090 GN=Suox PE=1 SV=2	null	null	Mouse_09-2020	null	[MS,MS:1001208,SEQUEST,]	6.38	6.070	null	null	0.07
PRT	P58710	L-gulonolactone oxidase OS=Mus musculus OX=10090 GN=Gulo PE=1 SV=3	null	null	Mouse_09-2020	null	[MS,MS:1001208,SEQUEST,]	1.72	3.481	null	null	0.04
PRT	Q99LC3	NADH dehydrogenase [ubiquinone] 1 alpha subcomplex subunit 10, mitochondrial OS=Mus musculus OX=10090 GN=Ndufa10 PE=1 SV=1	null	null	Mouse_09-2020	null	[MS,MS:1001208,SEQUEST,]	2.21	2.535	null	null	0.07
PRT	O35423	Serine--pyruvate aminotransferase, mitochondrial OS=Mus musculus OX=10090 GN=Agxt PE=1 SV=3	null	null	Mouse_09-2020	null	[MS,MS:1001208,SEQUEST,]	3.20	4.594	null	null	0.07
PRT	Q9JM62	Receptor expression-enhancing protein 6 OS=Mus musculus OX=10090 GN=Reep6 PE=1 SV=1	null	null	Mouse_09-2020	null	[MS,MS:1001208,SEQUEST,]	8.78	9.431	null	null	0.12
PRT	Q9D023	Mitochondrial pyruvate carrier 2 OS=Mus musculus OX=10090 GN=Mpc2 PE=1 SV=1	null	null	Mouse_09-2020	null	[MS,MS:1001208,SEQUEST,]	4.40	3.136	null	null	0.13
PRT	Q9D826	Peroxisomal sarcosine oxidase OS=Mus musculus OX=10090 GN=Pipox PE=1 SV=1	null	null	Mouse_09-2020	null	[MS,MS:1001208,SEQUEST,]	6.36	9.205	null	null	0.07
PRT	Q8R164	Valacyclovir hydrolase OS=Mus musculus OX=10090 GN=Bphl PE=1 SV=1	null	null	Mouse_09-2020	null	[MS,MS:1001208,SEQUEST,]	7.09	6.632	null	null	0.07
PRT	P18760	Cofilin-1 OS=Mus musculus OX=10090 GN=Cfl1 PE=1 SV=3	null	null	Mouse_09-2020	null	[MS,MS:1001208,SEQUEST,]	2.52	5.872	null	null	0.16
PRT	O55234	Proteasome subunit beta type-5 OS=Mus musculus OX=10090 GN=Psmb5 PE=1 SV=3	null	null	Mouse_09-2020	null	[MS,MS:1001208,SEQUEST,]	5.19	4.143	null	null	0.07
PRT	P97494	Glutamate--cysteine ligase catalytic subunit OS=Mus musculus OX=10090 GN=Gclc PE=1 SV=4	null	null	Mouse_09-2020	null	[MS,MS:1001208,SEQUEST,]	0.00	1.995	null	null	0.04
PRT	Q9WU84	Copper chaperone for superoxide dismutase OS=Mus musculus OX=10090 GN=Ccs PE=1 SV=1	null	null	Mouse_09-2020	null	[MS,MS:1001208,SEQUEST,]	2.03	2.247	null	null	0.06
PRT	Q99JR1	Sideroflexin-1 OS=Mus musculus OX=10090 GN=Sfxn1 PE=1 SV=3	null	null	Mouse_09-2020	null	[MS,MS:1001208,SEQUEST,]	2.81	3.382	null	null	0.08
PRT	P52825	Carnitine O-palmitoyltransferase 2, mitochondrial OS=Mus musculus OX=10090 GN=Cpt2 PE=1 SV=2	null	null	Mouse_09-2020	null	[MS,MS:1001208,SEQUEST,]	7.52	8.998	null	null	0.04
PRT	Q8BWQ1	UDP-glucuronosyltransferase 2A3 OS=Mus musculus OX=10090 GN=Ugt2a3 PE=1 SV=1	null	null	Mouse_09-2020	null	[MS,MS:1001208,SEQUEST,]	5.68	6.960	null	null	0.05
PRT	O09131	Glutathione S-transferase omega-1 OS=Mus musculus OX=10090 GN=Gsto1 PE=1 SV=2	null	null	Mouse_09-2020	null	[MS,MS:1001208,SEQUEST,]	7.98	8.033	null	null	0.14
PRT	Q80ZP8	Armet protein OS=Mus musculus OX=10090 GN=Manf PE=1 SV=1	null	null	Mouse_09-2020	null	[MS,MS:1001208,SEQUEST,]	4.22	3.721	null	null	0.13
PRT	O55142	60S ribosomal protein L35a OS=Mus musculus OX=10090 GN=Rpl35a PE=1 SV=2	null	null	Mouse_09-2020	null	[MS,MS:1001208,SEQUEST,]	2.23	1.631	null	null	0.09
PRT	G3X925	Pyruvate kinase OS=Mus musculus OX=10090 GN=Pklr PE=1 SV=1	null	null	Mouse_09-2020	null	[MS,MS:1001208,SEQUEST,]	5.05	4.349	null	null	0.04
PRT	Q9DCQ2	Putative L-aspartate dehydrogenase OS=Mus musculus OX=10090 GN=Aspdh PE=1 SV=1	null	null	Mouse_09-2020	null	[MS,MS:1001208,SEQUEST,]	5.91	5.782	null	null	0.07
PRT	O88587	Catechol O-methyltransferase OS=Mus musculus OX=10090 GN=Comt PE=1 SV=2	null	null	Mouse_09-2020	null	[MS,MS:1001208,SEQUEST,]	6.43	6.462	null	null	0.08
PRT	E9PV24	Fibrinogen alpha chain OS=Mus musculus OX=10090 GN=Fga PE=1 SV=1	null	null	Mouse_09-2020	null	[MS,MS:1001208,SEQUEST,]	5.76	4.475	null	null	0.04
PRT	Q9WUU7	Cathepsin Z OS=Mus musculus OX=10090 GN=Ctsz PE=1 SV=1	null	null	Mouse_09-2020	null	[MS,MS:1001208,SEQUEST,]	8.56	10.050	null	null	0.06
PRT	Q9WUR2	Enoyl-CoA delta isomerase 2 OS=Mus musculus OX=10090 GN=Eci2 PE=1 SV=2	null	null	Mouse_09-2020	null	[MS,MS:1001208,SEQUEST,]	5.78	6.414	null	null	0.07
PRT	Q9D8N0	Elongation factor 1-gamma OS=Mus musculus OX=10090 GN=Eef1g PE=1 SV=3	null	null	Mouse_09-2020	null	[MS,MS:1001208,SEQUEST,]	3.63	5.595	null	null	0.05
PRT	P09405	Nucleolin OS=Mus musculus OX=10090 GN=Ncl PE=1 SV=2	null	null	Mouse_09-2020	null	[MS,MS:1001208,SEQUEST,]	4.43	4.181	null	null	0.03
PRT	P38060	Hydroxymethylglutaryl-CoA lyase, mitochondrial OS=Mus musculus OX=10090 GN=Hmgcl PE=1 SV=2	null	null	Mouse_09-2020	null	[MS,MS:1001208,SEQUEST,]	8.86	9.441	null	null	0.09
PRT	P97371	Proteasome activator complex subunit 1 OS=Mus musculus OX=10090 GN=Psme1 PE=1 SV=2	null	null	Mouse_09-2020	null	[MS,MS:1001208,SEQUEST,]	2.26	1.923	null	null	0.07
PRT	P62281	40S ribosomal protein S11 OS=Mus musculus OX=10090 GN=Rps11 PE=1 SV=3	null	null	Mouse_09-2020	null	[MS,MS:1001208,SEQUEST,]	2.88	3.480	null	null	0.11
PRT	Q9CQ75	NADH dehydrogenase [ubiquinone] 1 alpha subcomplex subunit 2 OS=Mus musculus OX=10090 GN=Ndufa2 PE=1 SV=3	null	null	Mouse_09-2020	null	[MS,MS:1001208,SEQUEST,]	4.57	4.097	null	null	0.21
PRT	Q8VCU1	Carboxylesterase 3B OS=Mus musculus OX=10090 GN=Ces3b PE=1 SV=2	null	null	Mouse_09-2020	null	[MS,MS:1001208,SEQUEST,]	26.26	22.874	null	null	0.15
PRT	Q921H8	3-ketoacyl-CoA thiolase A, peroxisomal OS=Mus musculus OX=10090 GN=Acaa1a PE=1 SV=1	null	null	Mouse_09-2020	null	[MS,MS:1001208,SEQUEST,]	28.95	35.495	null	null	0.35
PRT	Q7TMM9	Tubulin beta-2A chain OS=Mus musculus OX=10090 GN=Tubb2a PE=1 SV=1	null	null	Mouse_09-2020	null	[MS,MS:1001208,SEQUEST,]	31.38	33.178	null	null	0.20
PRT	K9J7B2	UDP-glucuronosyltransferase OS=Mus musculus OX=10090 GN=Ugt1a6b PE=1 SV=1	null	null	Mouse_09-2020	null	[MS,MS:1001208,SEQUEST,]	19.08	26.090	null	null	0.12
PRT	Q6XVG2	Cytochrome P450 2C54 OS=Mus musculus OX=10090 GN=Cyp2c54 PE=1 SV=1	null	null	Mouse_09-2020	null	[MS,MS:1001208,SEQUEST,]	18.39	15.307	null	null	0.11
PRT	P22599	Alpha-1-antitrypsin 1-2 OS=Mus musculus OX=10090 GN=Serpina1b PE=1 SV=2	null	null	Mouse_09-2020	null	[MS,MS:1001208,SEQUEST,]	19.83	21.132	null	null	0.16
PRT	Q91WG0	Acylcarnitine hydrolase OS=Mus musculus OX=10090 GN=Ces2c PE=1 SV=1	null	null	Mouse_09-2020	null	[MS,MS:1001208,SEQUEST,]	13.85	11.291	null	null	0.10
PRT	P05214	Tubulin alpha-3 chain OS=Mus musculus OX=10090 GN=Tuba3a PE=1 SV=1	null	null	Mouse_09-2020	null	[MS,MS:1001208,SEQUEST,]	11.90	8.056	null	null	0.17
PRT	Q00897	Alpha-1-antitrypsin 1-4 OS=Mus musculus OX=10090 GN=Serpina1d PE=1 SV=1	null	null	Mouse_09-2020	null	[MS,MS:1001208,SEQUEST,]	15.11	13.716	null	null	0.13
PRT	G3UYJ7	Predicted gene 20441 (Fragment) OS=Mus musculus OX=10090 GN=Gm20441 PE=3 SV=1	null	null	Mouse_09-2020	null	[MS,MS:1001208,SEQUEST,]	11.57	12.227	null	null	0.23
PRT	O35215	D-dopachrome decarboxylase OS=Mus musculus OX=10090 GN=Ddt PE=1 SV=3	null	null	Mouse_09-2020	null	[MS,MS:1001208,SEQUEST,]	11.92	12.188	null	null	0.49
PRT	P07758	Alpha-1-antitrypsin 1-1 OS=Mus musculus OX=10090 GN=Serpina1a PE=1 SV=4	null	null	Mouse_09-2020	null	[MS,MS:1001208,SEQUEST,]	15.57	17.182	null	null	0.14
PRT	Q00898	Alpha-1-antitrypsin 1-5 OS=Mus musculus OX=10090 GN=Serpina1e PE=1 SV=1	null	null	Mouse_09-2020	null	[MS,MS:1001208,SEQUEST,]	13.75	17.924	null	null	0.12
PRT	P19639	Glutathione S-transferase Mu 3 OS=Mus musculus OX=10090 GN=Gstm3 PE=1 SV=2	null	null	Mouse_09-2020	null	[MS,MS:1001208,SEQUEST,]	5.93	5.496	null	null	0.11
PRT	Q9CZS1	Aldehyde dehydrogenase X, mitochondrial OS=Mus musculus OX=10090 GN=Aldh1b1 PE=1 SV=1	null	null	Mouse_09-2020	null	[MS,MS:1001208,SEQUEST,]	10.30	11.049	null	null	0.05
PRT	P11714	Cytochrome P450 2D9 OS=Mus musculus OX=10090 GN=Cyp2d9 PE=1 SV=2	null	null	Mouse_09-2020	null	[MS,MS:1001208,SEQUEST,]	4.87	6.845	null	null	0.05
PRT	P62821	Ras-related protein Rab-1A OS=Mus musculus OX=10090 GN=Rab1A PE=1 SV=3	null	null	Mouse_09-2020	null	[MS,MS:1001208,SEQUEST,]	5.23	5.713	null	null	0.13
PRT	Q9D1G1	Ras-related protein Rab-1B OS=Mus musculus OX=10090 GN=Rab1b PE=1 SV=1	null	null	Mouse_09-2020	null	[MS,MS:1001208,SEQUEST,]	5.12	5.117	null	null	0.13
PRT	A0A2R8VHT1	3-mercaptopyruvate sulfurtransferase (Fragment) OS=Mus musculus OX=10090 GN=Mpst PE=1 SV=1	null	null	Mouse_09-2020	null	[MS,MS:1001208,SEQUEST,]	4.12	4.152	null	null	0.09
PRT	Q8VCC2	Liver carboxylesterase 1 OS=Mus musculus OX=10090 GN=Ces1 PE=1 SV=1	null	null	Mouse_09-2020	null	[MS,MS:1001208,SEQUEST,]	8.16	2.617	null	null	0.04
PRT	P23953	Carboxylesterase 1C OS=Mus musculus OX=10090 GN=Ces1c PE=1 SV=4	null	null	Mouse_09-2020	null	[MS,MS:1001208,SEQUEST,]	7.78	2.594	null	null	0.04
PRT	Q9DCG6	Phenazine biosynthesis-like domain-containing protein 1 OS=Mus musculus OX=10090 GN=Pbld1 PE=1 SV=2	null	null	Mouse_09-2020	null	[MS,MS:1001208,SEQUEST,]	3.23	4.868	null	null	0.08
PRT	Q9CXN7	Phenazine biosynthesis-like domain-containing protein 2 OS=Mus musculus OX=10090 GN=Pbld2 PE=1 SV=1	null	null	Mouse_09-2020	null	[MS,MS:1001208,SEQUEST,]	4.89	5.631	null	null	0.08
PRT	A0A140LJB0	Espin OS=Mus musculus OX=10090 GN=Espn PE=1 SV=1	null	null	Mouse_09-2020	null	[MS,MS:1001208,SEQUEST,]	0.00	1.180	null	null	0.02
PRT	E9Q2F1	EF-hand calcium-binding domain-containing protein 4A OS=Mus musculus OX=10090 GN=Cracr2b PE=4 SV=1	null	null	Mouse_09-2020	null	[MS,MS:1001208,SEQUEST,]	0.00	0.475	null	null	0.07
PRT	A6H8H2	DENN domain-containing protein 4C OS=Mus musculus OX=10090 GN=Dennd4c PE=1 SV=1	null	null	Mouse_09-2020	null	[MS,MS:1001208,SEQUEST,]	0.00	0.457	null	null	0.01
PRT	Q76KJ5	DNA-directed RNA polymerase I subunit RPA34 OS=Mus musculus OX=10090 GN=Polr1g PE=1 SV=2	null	null	Mouse_09-2020	null	[MS,MS:1001208,SEQUEST,]	0.00	0.379	null	null	0.05
PRT	D3Z0G7	Regulator of G-protein-signaling 12 OS=Mus musculus OX=10090 GN=Rgs12 PE=1 SV=1	null	null	Mouse_09-2020	null	[MS,MS:1001208,SEQUEST,]	0.00	0.399	null	null	0.01
PRT	A0A668KL31	Non-specific serine/threonine protein kinase OS=Mus musculus OX=10090 GN=Mast2 PE=1 SV=1	null	null	Mouse_09-2020	null	[MS,MS:1001208,SEQUEST,]	0.00	0.470	null	null	0.02
PRT	Q9ESJ7	Interleukin-1 receptor-associated kinase 1-binding protein 1 OS=Mus musculus OX=10090 GN=Irak1bp1 PE=1 SV=1	null	null	Mouse_09-2020	null	[MS,MS:1001208,SEQUEST,]	0.00	0.491	null	null	0.08
PRT	Q9D4I2	Meiosis inhibitor protein 1 OS=Mus musculus OX=10090 GN=Mei1 PE=2 SV=4	null	null	Mouse_09-2020	null	[MS,MS:1001208,SEQUEST,]	0.00	1.061	null	null	0.01
PRT	P04370-4	Isoform 4 of Myelin basic protein OS=Mus musculus OX=10090 GN=Mbp	null	null	Mouse_09-2020	null	[MS,MS:1001208,SEQUEST,]	0.00	0.946	null	null	0.05
PRT	Q05A36	RNA-binding E3 ubiquitin-protein ligase MEX3C OS=Mus musculus OX=10090 GN=Mex3c PE=2 SV=2	null	null	Mouse_09-2020	null	[MS,MS:1001208,SEQUEST,]	0.00	1.746	null	null	0.07
PRT	Q9Z1L5	Voltage-dependent calcium channel subunit alpha-2/delta-3 OS=Mus musculus OX=10090 GN=Cacna2d3 PE=1 SV=1	null	null	Mouse_09-2020	null	[MS,MS:1001208,SEQUEST,]	0.00	0.638	null	null	0.02
PRT	A0A2R8VHH6	Receptor-type tyrosine-protein phosphatase alpha (Fragment) OS=Mus musculus OX=10090 GN=Ptpra PE=1 SV=1	null	null	Mouse_09-2020	null	[MS,MS:1001208,SEQUEST,]	0.00	0.696	null	null	0.04
PRT	E9Q649	Beta-1,3-galactosyl-O-glycosyl-glycoprotein beta-1,6-N-acetylglucosaminyltransferase 4 OS=Mus musculus OX=10090 GN=Gcnt4 PE=3 SV=1	null	null	Mouse_09-2020	null	[MS,MS:1001208,SEQUEST,]	0.00	0.361	null	null	0.05
PRT	P80316	T-complex protein 1 subunit epsilon OS=Mus musculus OX=10090 GN=Cct5 PE=1 SV=1	null	null	Mouse_09-2020	null	[MS,MS:1001208,SEQUEST,]	0.00	0.599	null	null	0.03
PRT	Q8BJD1	Inter-alpha-trypsin inhibitor heavy chain H5 OS=Mus musculus OX=10090 GN=Itih5 PE=1 SV=1	null	null	Mouse_09-2020	null	[MS,MS:1001208,SEQUEST,]	0.00	0.355	null	null	0.03
PRT	E9Q1F7	Histone acetyltransferase KAT2B (Fragment) OS=Mus musculus OX=10090 GN=Kat2b PE=1 SV=1	null	null	Mouse_09-2020	null	[MS,MS:1001208,SEQUEST,]	1.82	0.444	null	null	0.04
PRT	Q06194	Coagulation factor VIII OS=Mus musculus OX=10090 GN=F8 PE=2 SV=2	null	null	Mouse_09-2020	null	[MS,MS:1001208,SEQUEST,]	0.00	0.514	null	null	0.01
PRT	B1ATB3	Transmembrane channel-like protein OS=Mus musculus OX=10090 GN=Tmc6 PE=1 SV=1	null	null	Mouse_09-2020	null	[MS,MS:1001208,SEQUEST,]	0.00	0.573	null	null	0.01
PRT	E9Q447	Spectrin alpha chain, non-erythrocytic 1 OS=Mus musculus OX=10090 GN=Sptan1 PE=1 SV=1	null	null	Mouse_09-2020	null	[MS,MS:1001208,SEQUEST,]	0.00	0.396	null	null	0.00
PRT	A0A571BD95	Ubiquitin conjugation factor E4 B OS=Mus musculus OX=10090 GN=Ube4b PE=1 SV=1	null	null	Mouse_09-2020	null	[MS,MS:1001208,SEQUEST,]	0.00	0.367	null	null	0.02
PRT	G3UYQ8	Ubiquitin carboxyl-terminal hydrolase 10 (Fragment) OS=Mus musculus OX=10090 GN=Usp10 PE=4 SV=1	null	null	Mouse_09-2020	null	[MS,MS:1001208,SEQUEST,]	0.00	0.553	null	null	0.39
PRT	Q6NV99	HAUS augmin-like complex, subunit 6 OS=Mus musculus OX=10090 GN=Haus6 PE=1 SV=1	null	null	Mouse_09-2020	null	[MS,MS:1001208,SEQUEST,]	0.00	0.460	null	null	0.02
PRT	A0A0N4SV17	Microsomal glutathione S-transferase 1 OS=Mus musculus OX=10090 GN=Mgst1 PE=1 SV=1	null	null	Mouse_09-2020	null	[MS,MS:1001208,SEQUEST,]	5.97	4.838	null	null	0.26
PRT	Q5DU37	Zinc finger FYVE domain-containing protein 26 OS=Mus musculus OX=10090 GN=Zfyve26 PE=1 SV=2	null	null	Mouse_09-2020	null	[MS,MS:1001208,SEQUEST,]	0.00	0.860	null	null	0.01
PRT	S4R2T6	SH3 domain-binding protein 1 OS=Mus musculus OX=10090 GN=Sh3bp1 PE=1 SV=1	null	null	Mouse_09-2020	null	[MS,MS:1001208,SEQUEST,]	0.00	0.885	null	null	0.13
PRT	Q3UMF9	Failed axon connections homolog OS=Mus musculus OX=10090 GN=Faxc PE=2 SV=1	null	null	Mouse_09-2020	null	[MS,MS:1001208,SEQUEST,]	0.00	0.471	null	null	0.06
PRT	P70349	Histidine triad nucleotide-binding protein 1 OS=Mus musculus OX=10090 GN=Hint1 PE=1 SV=3	null	null	Mouse_09-2020	null	[MS,MS:1001208,SEQUEST,]	9.88	11.237	null	null	0.19
PRT	Q06185	ATP synthase subunit e, mitochondrial OS=Mus musculus OX=10090 GN=Atp5me PE=1 SV=2	null	null	Mouse_09-2020	null	[MS,MS:1001208,SEQUEST,]	6.87	5.835	null	null	0.23
PRT	Q9JLZ6	Hypermethylated in cancer 2 protein OS=Mus musculus OX=10090 GN=Hic2 PE=2 SV=4	null	null	Mouse_09-2020	null	[MS,MS:1001208,SEQUEST,]	0.00	0.944	null	null	0.05
PRT	F7C9P2	F-box and WD-40 domain protein 25 OS=Mus musculus OX=10090 GN=Fbxw25 PE=4 SV=4	null	null	Mouse_09-2020	null	[MS,MS:1001208,SEQUEST,]	0.00	0.685	null	null	0.08
PRT	Q60865	Caprin-1 OS=Mus musculus OX=10090 GN=Caprin1 PE=1 SV=2	null	null	Mouse_09-2020	null	[MS,MS:1001208,SEQUEST,]	0.00	0.476	null	null	0.02
PRT	B2RX88	Centrosome and spindle pole associated protein 1 OS=Mus musculus OX=10090 GN=Cspp1 PE=1 SV=2	null	null	Mouse_09-2020	null	[MS,MS:1001208,SEQUEST,]	0.00	0.881	null	null	0.01
PRT	G3UYQ4	Cilia- and flagella-associated protein 206 OS=Mus musculus OX=10090 GN=Ak9 PE=1 SV=2	null	null	Mouse_09-2020	null	[MS,MS:1001208,SEQUEST,]	0.00	0.396	null	null	0.01
PRT	P70670	Nascent polypeptide-associated complex subunit alpha, muscle-specific form OS=Mus musculus OX=10090 GN=Naca PE=1 SV=2	null	null	Mouse_09-2020	null	[MS,MS:1001208,SEQUEST,]	0.00	1.191	null	null	0.02
PRT	Q9CQ69	Cytochrome b-c1 complex subunit 8 OS=Mus musculus OX=10090 GN=Uqcrq PE=1 SV=3	null	null	Mouse_09-2020	null	[MS,MS:1001208,SEQUEST,]	7.45	10.119	null	null	0.18
PRT	Q9QUR6	Prolyl endopeptidase OS=Mus musculus OX=10090 GN=Prep PE=1 SV=1	null	null	Mouse_09-2020	null	[MS,MS:1001208,SEQUEST,]	9.85	6.750	null	null	0.02
PRT	P14873	Microtubule-associated protein 1B OS=Mus musculus OX=10090 GN=Map1b PE=1 SV=2	null	null	Mouse_09-2020	null	[MS,MS:1001208,SEQUEST,]	0.00	0.651	null	null	0.01
PRT	Q64737	Trifunctional purine biosynthetic protein adenosine-3 OS=Mus musculus OX=10090 GN=Gart PE=1 SV=3	null	null	Mouse_09-2020	null	[MS,MS:1001208,SEQUEST,]	5.50	6.932	null	null	0.01
PRT	Q8BGY2	Eukaryotic translation initiation factor 5A-2 OS=Mus musculus OX=10090 GN=Eif5a2 PE=1 SV=3	null	null	Mouse_09-2020	null	[MS,MS:1001208,SEQUEST,]	6.55	4.987	null	null	0.08
PRT	E9Q3K0	Predicted gene 6588 OS=Mus musculus OX=10090 GN=Gm6588 PE=4 SV=1	null	null	Mouse_09-2020	null	[MS,MS:1001208,SEQUEST,]	0.00	0.743	null	null	0.04
PRT	P48771	Cytochrome c oxidase subunit 7A2, mitochondrial OS=Mus musculus OX=10090 GN=Cox7a2 PE=1 SV=2	null	null	Mouse_09-2020	null	[MS,MS:1001208,SEQUEST,]	6.54	5.121	null	null	0.16
PRT	A4FTY8	Mettl4 protein OS=Mus musculus OX=10090 GN=Mettl4 PE=1 SV=1	null	null	Mouse_09-2020	null	[MS,MS:1001208,SEQUEST,]	0.00	0.706	null	null	0.03
PRT	Q9EQQ9	Protein O-GlcNAcase OS=Mus musculus OX=10090 GN=Oga PE=1 SV=2	null	null	Mouse_09-2020	null	[MS,MS:1001208,SEQUEST,]	0.00	0.389	null	null	0.01
PRT	Q3TC52	Tripartite motif-containing protein 46 OS=Mus musculus OX=10090 GN=Trim46 PE=1 SV=1	null	null	Mouse_09-2020	null	[MS,MS:1001208,SEQUEST,]	0.00	0.586	null	null	0.02
PRT	P35564	Calnexin OS=Mus musculus OX=10090 GN=Canx PE=1 SV=1	null	null	Mouse_09-2020	null	[MS,MS:1001208,SEQUEST,]	2.13	2.220	null	null	0.02
PRT	P01887	Beta-2-microglobulin OS=Mus musculus OX=10090 GN=B2m PE=1 SV=2	null	null	Mouse_09-2020	null	[MS,MS:1001208,SEQUEST,]	2.14	2.292	null	null	0.08
PRT	P50285	Dimethylaniline monooxygenase [N-oxide-forming] 1 OS=Mus musculus OX=10090 GN=Fmo1 PE=1 SV=1	null	null	Mouse_09-2020	null	[MS,MS:1001208,SEQUEST,]	0.00	1.068	null	null	0.01
PRT	Q9DCE9	Interferon gamma-induced GTPase OS=Mus musculus OX=10090 GN=Igtp PE=1 SV=1	null	null	Mouse_09-2020	null	[MS,MS:1001208,SEQUEST,]	3.43	4.541	null	null	0.03
PRT	Q76MZ3	Serine/threonine-protein phosphatase 2A 65 kDa regulatory subunit A alpha isoform OS=Mus musculus OX=10090 GN=Ppp2r1a PE=1 SV=3	null	null	Mouse_09-2020	null	[MS,MS:1001208,SEQUEST,]	2.37	1.306	null	null	0.02
PRT	A0A1W2P7Y9	Neuronal cell adhesion molecule OS=Mus musculus OX=10090 GN=Nrcam PE=1 SV=1	null	null	Mouse_09-2020	null	[MS,MS:1001208,SEQUEST,]	0.00	0.938	null	null	0.03
PRT	Q3U5J2	Prolow-density lipoprotein receptor-related protein 1 OS=Mus musculus OX=10090 GN=Lrp1 PE=1 SV=1	null	null	Mouse_09-2020	null	[MS,MS:1001208,SEQUEST,]	1.81	1.793	null	null	0.01
PRT	B1AV77	Aldehyde dehydrogenase OS=Mus musculus OX=10090 GN=Aldh3a2 PE=1 SV=1	null	null	Mouse_09-2020	null	[MS,MS:1001208,SEQUEST,]	3.35	3.409	null	null	0.03
PRT	Q60864	Stress-induced-phosphoprotein 1 OS=Mus musculus OX=10090 GN=Stip1 PE=1 SV=1	null	null	Mouse_09-2020	null	[MS,MS:1001208,SEQUEST,]	2.02	1.546	null	null	0.02
PRT	P27546	Microtubule-associated protein 4 OS=Mus musculus OX=10090 GN=Map4 PE=1 SV=3	null	null	Mouse_09-2020	null	[MS,MS:1001208,SEQUEST,]	2.80	2.959	null	null	0.02
PRT	P97461	40S ribosomal protein S5 OS=Mus musculus OX=10090 GN=Rps5 PE=1 SV=3	null	null	Mouse_09-2020	null	[MS,MS:1001208,SEQUEST,]	0.00	0.409	null	null	0.05
PRT	H3BJB6	T-complex protein 1 subunit theta (Fragment) OS=Mus musculus OX=10090 GN=Cct8 PE=1 SV=1	null	null	Mouse_09-2020	null	[MS,MS:1001208,SEQUEST,]	2.55	1.547	null	null	0.03
PRT	Q9CQ54	NADH dehydrogenase [ubiquinone] 1 subunit C2 OS=Mus musculus OX=10090 GN=Ndufc2 PE=1 SV=1	null	null	Mouse_09-2020	null	[MS,MS:1001208,SEQUEST,]	2.73	3.175	null	null	0.11
PRT	Q9WV54	Acid ceramidase OS=Mus musculus OX=10090 GN=Asah1 PE=1 SV=1	null	null	Mouse_09-2020	null	[MS,MS:1001208,SEQUEST,]	0.00	0.624	null	null	0.03
PRT	H3BKF6	Protein CASP (Fragment) OS=Mus musculus OX=10090 GN=Cux1 PE=1 SV=2	null	null	Mouse_09-2020	null	[MS,MS:1001208,SEQUEST,]	0.00	0.719	null	null	0.01
PRT	Q8K4Z3	NAD(P)H-hydrate epimerase OS=Mus musculus OX=10090 GN=Naxe PE=1 SV=1	null	null	Mouse_09-2020	null	[MS,MS:1001208,SEQUEST,]	3.07	3.309	null	null	0.04
PRT	Q8R059	UDP-glucose 4-epimerase OS=Mus musculus OX=10090 GN=Gale PE=1 SV=1	null	null	Mouse_09-2020	null	[MS,MS:1001208,SEQUEST,]	0.00	2.142	null	null	0.03
PRT	Q9D6J6	NADH dehydrogenase [ubiquinone] flavoprotein 2, mitochondrial OS=Mus musculus OX=10090 GN=Ndufv2 PE=1 SV=2	null	null	Mouse_09-2020	null	[MS,MS:1001208,SEQUEST,]	3.83	4.761	null	null	0.08
PRT	Q8BH51	Cytochrome c oxidase assembly protein COX14 OS=Mus musculus OX=10090 GN=Cox14 PE=3 SV=1	null	null	Mouse_09-2020	null	[MS,MS:1001208,SEQUEST,]	0.00	0.346	null	null	0.58
PRT	D3YU75	Translationally-controlled tumor protein OS=Mus musculus OX=10090 GN=Tpt1 PE=1 SV=1	null	null	Mouse_09-2020	null	[MS,MS:1001208,SEQUEST,]	2.82	5.764	null	null	0.09
PRT	A0A494BAS6	Peroxisomal 2,4-dienoyl-CoA reductase OS=Mus musculus OX=10090 GN=Decr2 PE=1 SV=1	null	null	Mouse_09-2020	null	[MS,MS:1001208,SEQUEST,]	1.93	2.173	null	null	0.03
PRT	O70503	Very-long-chain 3-oxoacyl-CoA reductase OS=Mus musculus OX=10090 GN=Hsd17b12 PE=1 SV=1	null	null	Mouse_09-2020	null	[MS,MS:1001208,SEQUEST,]	1.83	1.275	null	null	0.05
PRT	Q9R1P3	Proteasome subunit beta type-2 OS=Mus musculus OX=10090 GN=Psmb2 PE=1 SV=1	null	null	Mouse_09-2020	null	[MS,MS:1001208,SEQUEST,]	3.40	3.864	null	null	0.06
PRT	P10639	Thioredoxin OS=Mus musculus OX=10090 GN=Txn PE=1 SV=3	null	null	Mouse_09-2020	null	[MS,MS:1001208,SEQUEST,]	1.66	0.927	null	null	0.10
PRT	A0A0U1RPT5	Fructose-bisphosphate aldolase (Fragment) OS=Mus musculus OX=10090 GN=Aldoa PE=1 SV=1	null	null	Mouse_09-2020	null	[MS,MS:1001208,SEQUEST,]	3.29	5.398	null	null	0.07
PRT	Q99JI6	Ras-related protein Rap-1b OS=Mus musculus OX=10090 GN=Rap1b PE=1 SV=2	null	null	Mouse_09-2020	null	[MS,MS:1001208,SEQUEST,]	2.55	1.356	null	null	0.06
PRT	P47754	F-actin-capping protein subunit alpha-2 OS=Mus musculus OX=10090 GN=Capza2 PE=1 SV=3	null	null	Mouse_09-2020	null	[MS,MS:1001208,SEQUEST,]	0.00	0.453	null	null	0.05
PRT	Q8BG05	Heterogeneous nuclear ribonucleoprotein A3 OS=Mus musculus OX=10090 GN=Hnrnpa3 PE=1 SV=1	null	null	Mouse_09-2020	null	[MS,MS:1001208,SEQUEST,]	3.42	1.348	null	null	0.05
PRT	Q8VDM4	26S proteasome non-ATPase regulatory subunit 2 OS=Mus musculus OX=10090 GN=Psmd2 PE=1 SV=1	null	null	Mouse_09-2020	null	[MS,MS:1001208,SEQUEST,]	0.00	0.730	null	null	0.02
PRT	Q60668	Heterogeneous nuclear ribonucleoprotein D0 OS=Mus musculus OX=10090 GN=Hnrnpd PE=1 SV=2	null	null	Mouse_09-2020	null	[MS,MS:1001208,SEQUEST,]	2.41	1.749	null	null	0.02
PRT	Q3TNA1	Xylulose kinase OS=Mus musculus OX=10090 GN=Xylb PE=1 SV=1	null	null	Mouse_09-2020	null	[MS,MS:1001208,SEQUEST,]	1.66	1.607	null	null	0.01
PRT	P45376	Aldo-keto reductase family 1 member B1 OS=Mus musculus OX=10090 GN=Akr1b1 PE=1 SV=3	null	null	Mouse_09-2020	null	[MS,MS:1001208,SEQUEST,]	0.00	1.036	null	null	0.04
PRT	P68510	14-3-3 protein eta OS=Mus musculus OX=10090 GN=Ywhah PE=1 SV=2	null	null	Mouse_09-2020	null	[MS,MS:1001208,SEQUEST,]	0.00	1.937	null	null	0.04
PRT	O35381	Acidic leucine-rich nuclear phosphoprotein 32 family member A OS=Mus musculus OX=10090 GN=Anp32a PE=1 SV=1	null	null	Mouse_09-2020	null	[MS,MS:1001208,SEQUEST,]	2.04	0.797	null	null	0.03
PRT	P97364	Selenide, water dikinase 2 OS=Mus musculus OX=10090 GN=Sephs2 PE=1 SV=3	null	null	Mouse_09-2020	null	[MS,MS:1001208,SEQUEST,]	0.00	1.679	null	null	0.03
PRT	P62192	26S proteasome regulatory subunit 4 OS=Mus musculus OX=10090 GN=Psmc1 PE=1 SV=1	null	null	Mouse_09-2020	null	[MS,MS:1001208,SEQUEST,]	0.00	0.901	null	null	0.03
PRT	P42669	Transcriptional activator protein Pur-alpha OS=Mus musculus OX=10090 GN=Pura PE=1 SV=1	null	null	Mouse_09-2020	null	[MS,MS:1001208,SEQUEST,]	2.72	2.570	null	null	0.03
PRT	P03930	ATP synthase protein 8 OS=Mus musculus OX=10090 GN=Mtatp8 PE=1 SV=1	null	null	Mouse_09-2020	null	[MS,MS:1001208,SEQUEST,]	2.95	2.403	null	null	0.15
PRT	Q9D051	Pyruvate dehydrogenase E1 component subunit beta, mitochondrial OS=Mus musculus OX=10090 GN=Pdhb PE=1 SV=1	null	null	Mouse_09-2020	null	[MS,MS:1001208,SEQUEST,]	5.38	7.808	null	null	0.04
PRT	Q9D0J8	Parathymosin OS=Mus musculus OX=10090 GN=Ptms PE=1 SV=3	null	null	Mouse_09-2020	null	[MS,MS:1001208,SEQUEST,]	3.93	3.176	null	null	0.11
PRT	P61514	60S ribosomal protein L37a OS=Mus musculus OX=10090 GN=Rpl37a PE=1 SV=2	null	null	Mouse_09-2020	null	[MS,MS:1001208,SEQUEST,]	0.00	1.455	null	null	0.12
PRT	Q9R112	Sulfide:quinone oxidoreductase, mitochondrial OS=Mus musculus OX=10090 GN=Sqor PE=1 SV=3	null	null	Mouse_09-2020	null	[MS,MS:1001208,SEQUEST,]	2.25	2.242	null	null	0.02
PRT	Q6ZWZ4	60S ribosomal protein L36 OS=Mus musculus OX=10090 GN=Rpl36 PE=1 SV=1	null	null	Mouse_09-2020	null	[MS,MS:1001208,SEQUEST,]	3.63	3.119	null	null	0.12
PRT	Q9D892	Inosine triphosphate pyrophosphatase OS=Mus musculus OX=10090 GN=Itpa PE=1 SV=2	null	null	Mouse_09-2020	null	[MS,MS:1001208,SEQUEST,]	2.68	2.628	null	null	0.06
PRT	P62259	14-3-3 protein epsilon OS=Mus musculus OX=10090 GN=Ywhae PE=1 SV=1	null	null	Mouse_09-2020	null	[MS,MS:1001208,SEQUEST,]	3.49	3.174	null	null	0.04
PRT	G3X987	GTPase IMAP family member 9 OS=Mus musculus OX=10090 GN=Gimap9 PE=1 SV=1	null	null	Mouse_09-2020	null	[MS,MS:1001208,SEQUEST,]	0.00	0.639	null	null	0.04
PRT	Q9JKR6	Hypoxia up-regulated protein 1 OS=Mus musculus OX=10090 GN=Hyou1 PE=1 SV=1	null	null	Mouse_09-2020	null	[MS,MS:1001208,SEQUEST,]	2.84	2.645	null	null	0.01
PRT	Q9WUA2	Phenylalanine--tRNA ligase beta subunit OS=Mus musculus OX=10090 GN=Farsb PE=1 SV=2	null	null	Mouse_09-2020	null	[MS,MS:1001208,SEQUEST,]	0.00	1.932	null	null	0.02
PRT	P10518	Delta-aminolevulinic acid dehydratase OS=Mus musculus OX=10090 GN=Alad PE=1 SV=1	null	null	Mouse_09-2020	null	[MS,MS:1001208,SEQUEST,]	0.00	1.046	null	null	0.05
PRT	Q571F8	Glutaminase liver isoform, mitochondrial OS=Mus musculus OX=10090 GN=Gls2 PE=1 SV=2	null	null	Mouse_09-2020	null	[MS,MS:1001208,SEQUEST,]	2.70	3.432	null	null	0.02
PRT	P47955	60S acidic ribosomal protein P1 OS=Mus musculus OX=10090 GN=Rplp1 PE=1 SV=1	null	null	Mouse_09-2020	null	[MS,MS:1001208,SEQUEST,]	2.35	1.885	null	null	0.14
PRT	P47199	Quinone oxidoreductase OS=Mus musculus OX=10090 GN=Cryz PE=1 SV=1	null	null	Mouse_09-2020	null	[MS,MS:1001208,SEQUEST,]	4.49	4.985	null	null	0.05
PRT	Q3UQ44	Ras GTPase-activating-like protein IQGAP2 OS=Mus musculus OX=10090 GN=Iqgap2 PE=1 SV=2	null	null	Mouse_09-2020	null	[MS,MS:1001208,SEQUEST,]	2.52	1.321	null	null	0.01
PRT	A2A974	Cytochrome P450 4A12B OS=Mus musculus OX=10090 GN=Cyp4a12b PE=1 SV=1	null	null	Mouse_09-2020	null	[MS,MS:1001208,SEQUEST,]	1.93	1.780	null	null	0.02
PRT	H3BK03	Serum paraoxonase/arylesterase 1 (Fragment) OS=Mus musculus OX=10090 GN=Pon1 PE=1 SV=9	null	null	Mouse_09-2020	null	[MS,MS:1001208,SEQUEST,]	0.00	2.076	null	null	0.06
PRT	Q6PB66	Leucine-rich PPR motif-containing protein, mitochondrial OS=Mus musculus OX=10090 GN=Lrpprc PE=1 SV=2	null	null	Mouse_09-2020	null	[MS,MS:1001208,SEQUEST,]	2.17	2.107	null	null	0.01
PRT	Q6ZWV7	60S ribosomal protein L35 OS=Mus musculus OX=10090 GN=Rpl35 PE=1 SV=1	null	null	Mouse_09-2020	null	[MS,MS:1001208,SEQUEST,]	2.48	2.744	null	null	0.08
PRT	Q8VCQ8	Caldesmon 1 OS=Mus musculus OX=10090 GN=Cald1 PE=1 SV=1	null	null	Mouse_09-2020	null	[MS,MS:1001208,SEQUEST,]	0.00	0.777	null	null	0.04
PRT	O08997	Copper transport protein ATOX1 OS=Mus musculus OX=10090 GN=Atox1 PE=1 SV=1	null	null	Mouse_09-2020	null	[MS,MS:1001208,SEQUEST,]	2.64	3.321	null	null	0.21
PRT	P01901	H-2 class I histocompatibility antigen, K-B alpha chain OS=Mus musculus OX=10090 GN=H2-K1 PE=1 SV=1	null	null	Mouse_09-2020	null	[MS,MS:1001208,SEQUEST,]	4.18	4.681	null	null	0.04
PRT	Q3TYU2	Probable cation-transporting ATPase 13A5 OS=Mus musculus OX=10090 GN=Atp13a5 PE=2 SV=2	null	null	Mouse_09-2020	null	[MS,MS:1001208,SEQUEST,]	0.00	0.342	null	null	0.01
PRT	A0A0N4SWI4	Protein FAM136A OS=Mus musculus OX=10090 GN=Fam136a PE=1 SV=1	null	null	Mouse_09-2020	null	[MS,MS:1001208,SEQUEST,]	1.87	0.923	null	null	0.08
PRT	Q8BTF7	DNA ligase 4 OS=Mus musculus OX=10090 GN=Lig4 PE=2 SV=2	null	null	Mouse_09-2020	null	[MS,MS:1001208,SEQUEST,]	0.00	0.661	null	null	0.02
PRT	A2AJ26	ATP-binding cassette sub-family A member 2 OS=Mus musculus OX=10090 GN=Abca2 PE=1 SV=1	null	null	Mouse_09-2020	null	[MS,MS:1001208,SEQUEST,]	0.00	0.454	null	null	0.01
PRT	G3X9T7	Galectin-9 OS=Mus musculus OX=10090 GN=Lgals9 PE=1 SV=1	null	null	Mouse_09-2020	null	[MS,MS:1001208,SEQUEST,]	3.20	2.283	null	null	0.02
PRT	P20801	Troponin C, skeletal muscle OS=Mus musculus OX=10090 GN=Tnnc2 PE=1 SV=2	null	null	Mouse_09-2020	null	[MS,MS:1001208,SEQUEST,]	0.00	1.196	null	null	0.04
PRT	Q9WVA2	Mitochondrial import inner membrane translocase subunit Tim8 A OS=Mus musculus OX=10090 GN=Timm8a1 PE=1 SV=1	null	null	Mouse_09-2020	null	[MS,MS:1001208,SEQUEST,]	2.61	1.693	null	null	0.11
PRT	Q922E4	Ethanolamine-phosphate cytidylyltransferase OS=Mus musculus OX=10090 GN=Pcyt2 PE=1 SV=1	null	null	Mouse_09-2020	null	[MS,MS:1001208,SEQUEST,]	3.39	4.786	null	null	0.03
PRT	E9PXX7	Thioredoxin domain-containing protein 5 OS=Mus musculus OX=10090 GN=Txndc5 PE=1 SV=1	null	null	Mouse_09-2020	null	[MS,MS:1001208,SEQUEST,]	2.42	2.627	null	null	0.03
PRT	Q8VCB3	Glycogen [starch] synthase, liver OS=Mus musculus OX=10090 GN=Gys2 PE=1 SV=2	null	null	Mouse_09-2020	null	[MS,MS:1001208,SEQUEST,]	2.22	1.681	null	null	0.01
PRT	P51658	Estradiol 17-beta-dehydrogenase 2 OS=Mus musculus OX=10090 GN=Hsd17b2 PE=1 SV=2	null	null	Mouse_09-2020	null	[MS,MS:1001208,SEQUEST,]	4.53	5.837	null	null	0.07
PRT	P62334	26S proteasome regulatory subunit 10B OS=Mus musculus OX=10090 GN=Psmc6 PE=1 SV=1	null	null	Mouse_09-2020	null	[MS,MS:1001208,SEQUEST,]	0.00	0.347	null	null	0.03
PRT	P62908	40S ribosomal protein S3 OS=Mus musculus OX=10090 GN=Rps3 PE=1 SV=1	null	null	Mouse_09-2020	null	[MS,MS:1001208,SEQUEST,]	2.76	1.805	null	null	0.07
PRT	Q9D0S9	Histidine triad nucleotide-binding protein 2, mitochondrial OS=Mus musculus OX=10090 GN=Hint2 PE=1 SV=1	null	null	Mouse_09-2020	null	[MS,MS:1001208,SEQUEST,]	2.58	2.627	null	null	0.08
PRT	P97855	Ras GTPase-activating protein-binding protein 1 OS=Mus musculus OX=10090 GN=G3bp1 PE=1 SV=1	null	null	Mouse_09-2020	null	[MS,MS:1001208,SEQUEST,]	0.00	1.105	null	null	0.02
PRT	A0A338P7A0	NADH dehydrogenase [ubiquinone] iron-sulfur protein 4, mitochondrial (Fragment) OS=Mus musculus OX=10090 GN=Ndufs4 PE=1 SV=1	null	null	Mouse_09-2020	null	[MS,MS:1001208,SEQUEST,]	2.46	2.761	null	null	0.14
PRT	Q8R0F8	Acylpyruvase FAHD1, mitochondrial OS=Mus musculus OX=10090 GN=Fahd1 PE=1 SV=2	null	null	Mouse_09-2020	null	[MS,MS:1001208,SEQUEST,]	1.84	0.710	null	null	0.07
PRT	O88978	Protein tilB homolog OS=Mus musculus OX=10090 GN=Lrrc6 PE=1 SV=1	null	null	Mouse_09-2020	null	[MS,MS:1001208,SEQUEST,]	0.00	0.333	null	null	0.05
PRT	Q7TNG8	Probable D-lactate dehydrogenase, mitochondrial OS=Mus musculus OX=10090 GN=Ldhd PE=1 SV=1	null	null	Mouse_09-2020	null	[MS,MS:1001208,SEQUEST,]	2.89	2.780	null	null	0.02
PRT	Q8R3V2	Aminoacyl tRNA synthase complex-interacting multifunctional protein 2 OS=Mus musculus OX=10090 GN=Aimp2 PE=1 SV=1	null	null	Mouse_09-2020	null	[MS,MS:1001208,SEQUEST,]	2.55	1.732	null	null	0.03
PRT	F6T4M4	Serine/arginine repetitive matrix protein 1 (Fragment) OS=Mus musculus OX=10090 GN=Srrm1 PE=1 SV=1	null	null	Mouse_09-2020	null	[MS,MS:1001208,SEQUEST,]	0.00	1.078	null	null	0.06
PRT	P56382	ATP synthase subunit epsilon, mitochondrial OS=Mus musculus OX=10090 GN=Atp5f1e PE=1 SV=2	null	null	Mouse_09-2020	null	[MS,MS:1001208,SEQUEST,]	1.60	1.880	null	null	0.15
PRT	Q99MY0	Spermatogenic leucine zipper protein 1 OS=Mus musculus OX=10090 GN=Spz1 PE=1 SV=1	null	null	Mouse_09-2020	null	[MS,MS:1001208,SEQUEST,]	0.00	0.597	null	null	0.02
PRT	A0A0N4SUW4	CCA tRNA nucleotidyltransferase 1, mitochondrial (Fragment) OS=Mus musculus OX=10090 GN=Trnt1 PE=1 SV=1	null	null	Mouse_09-2020	null	[MS,MS:1001208,SEQUEST,]	0.00	0.966	null	null	0.09
PRT	Q9WVD5	Mitochondrial ornithine transporter 1 OS=Mus musculus OX=10090 GN=Slc25a15 PE=1 SV=1	null	null	Mouse_09-2020	null	[MS,MS:1001208,SEQUEST,]	1.63	0.714	null	null	0.03
PRT	Q99MR8	Methylcrotonoyl-CoA carboxylase subunit alpha, mitochondrial OS=Mus musculus OX=10090 GN=Mccc1 PE=1 SV=2	null	null	Mouse_09-2020	null	[MS,MS:1001208,SEQUEST,]	2.34	1.968	null	null	0.01
PRT	Q283N4	2-oxo-4-hydroxy-4-carboxy-5-ureidoimidazoline decarboxylase OS=Mus musculus OX=10090 GN=Urad PE=1 SV=1	null	null	Mouse_09-2020	null	[MS,MS:1001208,SEQUEST,]	3.22	3.820	null	null	0.06
PRT	A0A0R4J1N8	Retinol dehydrogenase 13 OS=Mus musculus OX=10090 GN=Rdh13 PE=1 SV=1	null	null	Mouse_09-2020	null	[MS,MS:1001208,SEQUEST,]	0.00	0.710	null	null	0.05
PRT	Q9D6J5	NADH dehydrogenase [ubiquinone] 1 beta subcomplex subunit 8, mitochondrial OS=Mus musculus OX=10090 GN=Ndufb8 PE=1 SV=1	null	null	Mouse_09-2020	null	[MS,MS:1001208,SEQUEST,]	0.00	2.132	null	null	0.06
PRT	O09159	Lysosomal alpha-mannosidase OS=Mus musculus OX=10090 GN=Man2b1 PE=1 SV=4	null	null	Mouse_09-2020	null	[MS,MS:1001208,SEQUEST,]	2.13	2.011	null	null	0.01
PRT	P68040	Receptor of activated protein C kinase 1 OS=Mus musculus OX=10090 GN=Rack1 PE=1 SV=3	null	null	Mouse_09-2020	null	[MS,MS:1001208,SEQUEST,]	4.11	5.090	null	null	0.04
PRT	P49722	Proteasome subunit alpha type-2 OS=Mus musculus OX=10090 GN=Psma2 PE=1 SV=3	null	null	Mouse_09-2020	null	[MS,MS:1001208,SEQUEST,]	3.58	6.470	null	null	0.09
PRT	Q9CXB8	Alpha-protein kinase 1 OS=Mus musculus OX=10090 GN=Alpk1 PE=2 SV=2	null	null	Mouse_09-2020	null	[MS,MS:1001208,SEQUEST,]	2.28	0.719	null	null	0.01
PRT	Q8VHE6	Dynein heavy chain 5, axonemal OS=Mus musculus OX=10090 GN=Dnah5 PE=1 SV=2	null	null	Mouse_09-2020	null	[MS,MS:1001208,SEQUEST,]	0.00	0.416	null	null	0.01
PRT	Q02053	Ubiquitin-like modifier-activating enzyme 1 OS=Mus musculus OX=10090 GN=Uba1 PE=1 SV=1	null	null	Mouse_09-2020	null	[MS,MS:1001208,SEQUEST,]	0.00	0.642	null	null	0.01
PRT	Q64727	Vinculin OS=Mus musculus OX=10090 GN=Vcl PE=1 SV=4	null	null	Mouse_09-2020	null	[MS,MS:1001208,SEQUEST,]	0.00	0.610	null	null	0.01
PRT	F6YTG0	Enoyl-CoA hydratase domain-containing protein 2, mitochondrial (Fragment) OS=Mus musculus OX=10090 GN=Echdc2 PE=1 SV=1	null	null	Mouse_09-2020	null	[MS,MS:1001208,SEQUEST,]	2.60	2.038	null	null	0.09
PRT	A0A498WGK2	Asparagine--tRNA ligase OS=Mus musculus OX=10090 GN=Nars PE=1 SV=1	null	null	Mouse_09-2020	null	[MS,MS:1001208,SEQUEST,]	3.02	2.443	null	null	0.01
PRT	Q9R1V7	Disintegrin and metalloproteinase domain-containing protein 23 OS=Mus musculus OX=10090 GN=Adam23 PE=1 SV=1	null	null	Mouse_09-2020	null	[MS,MS:1001208,SEQUEST,]	0.00	0.525	null	null	0.02
PRT	Q9Z1N5	Spliceosome RNA helicase Ddx39b OS=Mus musculus OX=10090 GN=Ddx39b PE=1 SV=1	null	null	Mouse_09-2020	null	[MS,MS:1001208,SEQUEST,]	2.85	3.962	null	null	0.02
PRT	P49312	Heterogeneous nuclear ribonucleoprotein A1 OS=Mus musculus OX=10090 GN=Hnrnpa1 PE=1 SV=2	null	null	Mouse_09-2020	null	[MS,MS:1001208,SEQUEST,]	0.00	0.885	null	null	0.04
PRT	Q9CPX8	Cytochrome b-c1 complex subunit 10 OS=Mus musculus OX=10090 GN=Uqcr11 PE=1 SV=1	null	null	Mouse_09-2020	null	[MS,MS:1001208,SEQUEST,]	3.26	3.514	null	null	0.21
PRT	A0A1Y7VKA0	Isoamyl acetate-hydrolyzing esterase 1 homolog (Fragment) OS=Mus musculus OX=10090 GN=Iah1 PE=1 SV=1	null	null	Mouse_09-2020	null	[MS,MS:1001208,SEQUEST,]	2.00	1.277	null	null	0.05
PRT	Q3TVK3	Aspartyl aminopeptidase OS=Mus musculus OX=10090 GN=Dnpep PE=1 SV=1	null	null	Mouse_09-2020	null	[MS,MS:1001208,SEQUEST,]	2.77	3.300	null	null	0.02
PRT	A0A494BAF6	DNA damage-binding protein 1 (Fragment) OS=Mus musculus OX=10090 GN=Ddb1 PE=1 SV=1	null	null	Mouse_09-2020	null	[MS,MS:1001208,SEQUEST,]	2.75	0.429	null	null	0.02
PRT	Q9CQM5	Thioredoxin domain-containing protein 17 OS=Mus musculus OX=10090 GN=Txndc17 PE=1 SV=1	null	null	Mouse_09-2020	null	[MS,MS:1001208,SEQUEST,]	0.00	0.631	null	null	0.08
PRT	D4AFX7	DnaJ heat shock protein family (Hsp40) member C13 OS=Mus musculus OX=10090 GN=Dnajc13 PE=1 SV=1	null	null	Mouse_09-2020	null	[MS,MS:1001208,SEQUEST,]	0.00	0.340	null	null	0.00
PRT	A0A1W2P6N0	alpha-1,2-Mannosidase OS=Mus musculus OX=10090 GN=Man1a PE=1 SV=1	null	null	Mouse_09-2020	null	[MS,MS:1001208,SEQUEST,]	0.00	0.364	null	null	0.03
PRT	P80315	T-complex protein 1 subunit delta OS=Mus musculus OX=10090 GN=Cct4 PE=1 SV=3	null	null	Mouse_09-2020	null	[MS,MS:1001208,SEQUEST,]	2.01	1.154	null	null	0.01
PRT	A0A571BEL9	T-complex protein 1 subunit zeta OS=Mus musculus OX=10090 GN=Cct6a PE=1 SV=1	null	null	Mouse_09-2020	null	[MS,MS:1001208,SEQUEST,]	1.88	2.154	null	null	0.02
PRT	A0A1D5RLH3	Very-long-chain enoyl-CoA reductase (Fragment) OS=Mus musculus OX=10090 GN=Tecr PE=1 SV=1	null	null	Mouse_09-2020	null	[MS,MS:1001208,SEQUEST,]	1.82	0.620	null	null	0.08
PRT	Q80X90	Filamin-B OS=Mus musculus OX=10090 GN=Flnb PE=1 SV=3	null	null	Mouse_09-2020	null	[MS,MS:1001208,SEQUEST,]	2.35	2.341	null	null	0.01
PRT	Q6ZQ06	Centrosomal protein of 162 kDa OS=Mus musculus OX=10090 GN=Cep162 PE=1 SV=2	null	null	Mouse_09-2020	null	[MS,MS:1001208,SEQUEST,]	0.00	0.391	null	null	0.01
PRT	Q9JKV1	Proteasomal ubiquitin receptor ADRM1 OS=Mus musculus OX=10090 GN=Adrm1 PE=1 SV=2	null	null	Mouse_09-2020	null	[MS,MS:1001208,SEQUEST,]	2.42	1.657	null	null	0.04
PRT	O09061	Proteasome subunit beta type-1 OS=Mus musculus OX=10090 GN=Psmb1 PE=1 SV=1	null	null	Mouse_09-2020	null	[MS,MS:1001208,SEQUEST,]	3.11	6.413	null	null	0.06
PRT	A2BE93	Protein SET (Fragment) OS=Mus musculus OX=10090 GN=Set PE=1 SV=1	null	null	Mouse_09-2020	null	[MS,MS:1001208,SEQUEST,]	0.00	1.784	null	null	0.06
PRT	Q9DBL7	Bifunctional coenzyme A synthase OS=Mus musculus OX=10090 GN=Coasy PE=1 SV=2	null	null	Mouse_09-2020	null	[MS,MS:1001208,SEQUEST,]	3.73	2.858	null	null	0.02
PRT	Q9DCC4	Pyrroline-5-carboxylate reductase 3 OS=Mus musculus OX=10090 GN=Pycr3 PE=1 SV=2	null	null	Mouse_09-2020	null	[MS,MS:1001208,SEQUEST,]	2.28	0.668	null	null	0.03
PRT	Q6P542	ATP-binding cassette sub-family F member 1 OS=Mus musculus OX=10090 GN=Abcf1 PE=1 SV=1	null	null	Mouse_09-2020	null	[MS,MS:1001208,SEQUEST,]	2.62	2.210	null	null	0.01
PRT	E9PUD2	Dynamin-1-like protein OS=Mus musculus OX=10090 GN=Dnm1l PE=1 SV=1	null	null	Mouse_09-2020	null	[MS,MS:1001208,SEQUEST,]	2.02	0.971	null	null	0.01
PRT	A0A2R8VHP2	Nicotinate phosphoribosyltransferase OS=Mus musculus OX=10090 GN=Naprt PE=1 SV=1	null	null	Mouse_09-2020	null	[MS,MS:1001208,SEQUEST,]	2.70	2.625	null	null	0.03
PRT	Q9D5T2	RIKEN cDNA 4921524L21 gene OS=Mus musculus OX=10090 GN=4921524L21Rik PE=2 SV=1	null	null	Mouse_09-2020	null	[MS,MS:1001208,SEQUEST,]	0.00	0.506	null	null	0.03
PRT	Q8BWY3	Eukaryotic peptide chain release factor subunit 1 OS=Mus musculus OX=10090 GN=Etf1 PE=1 SV=4	null	null	Mouse_09-2020	null	[MS,MS:1001208,SEQUEST,]	3.27	3.040	null	null	0.02
PRT	Q6P3A8	2-oxoisovalerate dehydrogenase subunit beta, mitochondrial OS=Mus musculus OX=10090 GN=Bckdhb PE=1 SV=2	null	null	Mouse_09-2020	null	[MS,MS:1001208,SEQUEST,]	3.81	3.508	null	null	0.05
PRT	A0A0U1RPI4	Zinc finger protein 235 (Fragment) OS=Mus musculus OX=10090 GN=Zfp235 PE=4 SV=1	null	null	Mouse_09-2020	null	[MS,MS:1001208,SEQUEST,]	0.00	0.374	null	null	0.08
PRT	O55060	Thiopurine S-methyltransferase OS=Mus musculus OX=10090 GN=Tpmt PE=1 SV=1	null	null	Mouse_09-2020	null	[MS,MS:1001208,SEQUEST,]	2.03	2.043	null	null	0.04
PRT	Q9CXF0	Kynureninase OS=Mus musculus OX=10090 GN=Kynu PE=1 SV=3	null	null	Mouse_09-2020	null	[MS,MS:1001208,SEQUEST,]	3.82	4.098	null	null	0.03
PRT	A0A1Y7VLP0	ATP synthase subunit ATP5MPL, mitochondrial (Fragment) OS=Mus musculus OX=10090 GN=Atp5mpl PE=1 SV=1	null	null	Mouse_09-2020	null	[MS,MS:1001208,SEQUEST,]	2.96	2.458	null	null	0.14
PRT	A0A2R8VHD0	GDP-4-keto-6-deoxy-D-mannose-3,5-epimerase-4-reductase OS=Mus musculus OX=10090 GN=Tsta3 PE=1 SV=1	null	null	Mouse_09-2020	null	[MS,MS:1001208,SEQUEST,]	1.83	1.862	null	null	0.02
PRT	Q8VIJ6	Splicing factor, proline- and glutamine-rich OS=Mus musculus OX=10090 GN=Sfpq PE=1 SV=1	null	null	Mouse_09-2020	null	[MS,MS:1001208,SEQUEST,]	3.50	4.544	null	null	0.02
PRT	A0A0R4IZZ8	Serine protease 28 OS=Mus musculus OX=10090 GN=Prss28 PE=4 SV=1	null	null	Mouse_09-2020	null	[MS,MS:1001208,SEQUEST,]	0.00	0.537	null	null	0.09
PRT	Q9WU19	Hydroxyacid oxidase 1 OS=Mus musculus OX=10090 GN=Hao1 PE=1 SV=1	null	null	Mouse_09-2020	null	[MS,MS:1001208,SEQUEST,]	3.17	4.468	null	null	0.04
PRT	A0A2R8VHV7	Alanine aminotransferase 1 (Fragment) OS=Mus musculus OX=10090 GN=Gpt PE=1 SV=1	null	null	Mouse_09-2020	null	[MS,MS:1001208,SEQUEST,]	4.21	5.099	null	null	0.06
PRT	A0A0N4SVG9	RAB7, member RAS oncogene family (Fragment) OS=Mus musculus OX=10090 GN=Rab7 PE=1 SV=3	null	null	Mouse_09-2020	null	[MS,MS:1001208,SEQUEST,]	2.93	1.631	null	null	0.11
PRT	Q8BTY1	Kynurenine--oxoglutarate transaminase 1 OS=Mus musculus OX=10090 GN=Kyat1 PE=1 SV=1	null	null	Mouse_09-2020	null	[MS,MS:1001208,SEQUEST,]	3.10	2.952	null	null	0.03
PRT	P48437	Prospero homeobox protein 1 OS=Mus musculus OX=10090 GN=Prox1 PE=1 SV=2	null	null	Mouse_09-2020	null	[MS,MS:1001208,SEQUEST,]	1.64	0.688	null	null	0.01
PRT	B8JK33	Heterogeneous nuclear ribonucleoprotein M OS=Mus musculus OX=10090 GN=Hnrnpm PE=1 SV=1	null	null	Mouse_09-2020	null	[MS,MS:1001208,SEQUEST,]	0.00	1.182	null	null	0.02
PRT	Q00724	Retinol-binding protein 4 OS=Mus musculus OX=10090 GN=Rbp4 PE=1 SV=2	null	null	Mouse_09-2020	null	[MS,MS:1001208,SEQUEST,]	2.32	2.191	null	null	0.05
PRT	Q8VDN2	Sodium/potassium-transporting ATPase subunit alpha-1 OS=Mus musculus OX=10090 GN=Atp1a1 PE=1 SV=1	null	null	Mouse_09-2020	null	[MS,MS:1001208,SEQUEST,]	3.35	1.169	null	null	0.01
PRT	A0A0A6YWC8	Vimentin OS=Mus musculus OX=10090 GN=Vim PE=1 SV=1	null	null	Mouse_09-2020	null	[MS,MS:1001208,SEQUEST,]	0.00	1.350	null	null	0.04
PRT	Q9R1J0	Sterol-4-alpha-carboxylate 3-dehydrogenase, decarboxylating OS=Mus musculus OX=10090 GN=Nsdhl PE=1 SV=1	null	null	Mouse_09-2020	null	[MS,MS:1001208,SEQUEST,]	0.00	1.220	null	null	0.04
PRT	Q8BVQ9	26S proteasome AAA-ATPase subunit RPT1 OS=Mus musculus OX=10090 GN=Psmc2 PE=1 SV=1	null	null	Mouse_09-2020	null	[MS,MS:1001208,SEQUEST,]	2.01	0.427	null	null	0.02
PRT	Q8VHK1	Caskin-2 OS=Mus musculus OX=10090 GN=Caskin2 PE=1 SV=3	null	null	Mouse_09-2020	null	[MS,MS:1001208,SEQUEST,]	0.00	0.737	null	null	0.03
PRT	Q64464	Cytochrome P450 3A13 OS=Mus musculus OX=10090 GN=Cyp3a13 PE=1 SV=1	null	null	Mouse_09-2020	null	[MS,MS:1001208,SEQUEST,]	1.86	0.645	null	null	0.03
PRT	A0A1D5RMM7	Huntingtin-interacting protein 1 OS=Mus musculus OX=10090 GN=Hip1 PE=1 SV=1	null	null	Mouse_09-2020	null	[MS,MS:1001208,SEQUEST,]	0.00	0.972	null	null	0.03
PRT	D3Z4X1	6-phosphogluconolactonase OS=Mus musculus OX=10090 GN=Pgls PE=1 SV=1	null	null	Mouse_09-2020	null	[MS,MS:1001208,SEQUEST,]	0.00	0.699	null	null	0.05
PRT	Q9CPP6	NADH dehydrogenase [ubiquinone] 1 alpha subcomplex subunit 5 OS=Mus musculus OX=10090 GN=Ndufa5 PE=1 SV=3	null	null	Mouse_09-2020	null	[MS,MS:1001208,SEQUEST,]	1.81	0.825	null	null	0.06
PRT	A2A930	Histone-lysine N-methyltransferase PRDM16 OS=Mus musculus OX=10090 GN=Prdm16 PE=1 SV=1	null	null	Mouse_09-2020	null	[MS,MS:1001208,SEQUEST,]	2.04	0.354	null	null	0.01
PRT	P35278	Ras-related protein Rab-5C OS=Mus musculus OX=10090 GN=Rab5c PE=1 SV=2	null	null	Mouse_09-2020	null	[MS,MS:1001208,SEQUEST,]	2.42	4.103	null	null	0.05
PRT	Q9CZW5	Mitochondrial import receptor subunit TOM70 OS=Mus musculus OX=10090 GN=Tomm70 PE=1 SV=2	null	null	Mouse_09-2020	null	[MS,MS:1001208,SEQUEST,]	2.59	1.519	null	null	0.01
PRT	Q8K157	Galactose mutarotase OS=Mus musculus OX=10090 GN=Galm PE=1 SV=1	null	null	Mouse_09-2020	null	[MS,MS:1001208,SEQUEST,]	2.81	2.080	null	null	0.02
PRT	Q99L13	3-hydroxyisobutyrate dehydrogenase, mitochondrial OS=Mus musculus OX=10090 GN=Hibadh PE=1 SV=1	null	null	Mouse_09-2020	null	[MS,MS:1001208,SEQUEST,]	3.78	3.576	null	null	0.05
PRT	P62843	40S ribosomal protein S15 OS=Mus musculus OX=10090 GN=Rps15 PE=1 SV=2	null	null	Mouse_09-2020	null	[MS,MS:1001208,SEQUEST,]	2.44	3.932	null	null	0.09
PRT	O08795	Glucosidase 2 subunit beta OS=Mus musculus OX=10090 GN=Prkcsh PE=1 SV=1	null	null	Mouse_09-2020	null	[MS,MS:1001208,SEQUEST,]	0.00	0.470	null	null	0.01
PRT	P31725	Protein S100-A9 OS=Mus musculus OX=10090 GN=S100a9 PE=1 SV=3	null	null	Mouse_09-2020	null	[MS,MS:1001208,SEQUEST,]	0.00	0.842	null	null	0.12
PRT	F6ZTG3	Glyoxalase domain-containing protein 4 (Fragment) OS=Mus musculus OX=10090 GN=Glod4 PE=1 SV=1	null	null	Mouse_09-2020	null	[MS,MS:1001208,SEQUEST,]	2.67	2.555	null	null	0.06
PRT	Q9Z2U1	Proteasome subunit alpha type-5 OS=Mus musculus OX=10090 GN=Psma5 PE=1 SV=1	null	null	Mouse_09-2020	null	[MS,MS:1001208,SEQUEST,]	0.00	1.204	null	null	0.08
PRT	Q9CR62	Mitochondrial 2-oxoglutarate/malate carrier protein OS=Mus musculus OX=10090 GN=Slc25a11 PE=1 SV=3	null	null	Mouse_09-2020	null	[MS,MS:1001208,SEQUEST,]	0.00	1.034	null	null	0.03
PRT	Q91WS0	CDGSH iron-sulfur domain-containing protein 1 OS=Mus musculus OX=10090 GN=Cisd1 PE=1 SV=1	null	null	Mouse_09-2020	null	[MS,MS:1001208,SEQUEST,]	3.08	2.406	null	null	0.08
PRT	A0A1Y7VM96	2-C-methyl-D-erythritol 4-phosphate cytidylyltransferase-like protein OS=Mus musculus OX=10090 GN=Crppa PE=1 SV=1	null	null	Mouse_09-2020	null	[MS,MS:1001208,SEQUEST,]	1.81	1.575	null	null	0.03
PRT	D3YWT0	Signal peptidase complex catalytic subunit SEC11 OS=Mus musculus OX=10090 GN=Sec11a PE=1 SV=1	null	null	Mouse_09-2020	null	[MS,MS:1001208,SEQUEST,]	0.00	3.484	null	null	0.07
PRT	A0A1Y7VL95	Ribosyldihydronicotinamide dehydrogenase [quinone] OS=Mus musculus OX=10090 GN=Nqo2 PE=1 SV=1	null	null	Mouse_09-2020	null	[MS,MS:1001208,SEQUEST,]	2.69	2.555	null	null	0.05
PRT	Q80XR6	Heterogeneous nuclear ribonucleoprotein A/B OS=Mus musculus OX=10090 GN=Hnrnpab PE=1 SV=1	null	null	Mouse_09-2020	null	[MS,MS:1001208,SEQUEST,]	2.49	1.682	null	null	0.03
PRT	Q8C0M0	GATOR complex protein WDR59 OS=Mus musculus OX=10090 GN=Wdr59 PE=1 SV=2	null	null	Mouse_09-2020	null	[MS,MS:1001208,SEQUEST,]	0.00	0.869	null	null	0.04
PRT	H3BKD7	Isopentenyl-diphosphate Delta-isomerase (Fragment) OS=Mus musculus OX=10090 GN=Idi1 PE=1 SV=1	null	null	Mouse_09-2020	null	[MS,MS:1001208,SEQUEST,]	3.66	5.073	null	null	0.07
PRT	P48787	Troponin I, cardiac muscle OS=Mus musculus OX=10090 GN=Tnni3 PE=1 SV=2	null	null	Mouse_09-2020	null	[MS,MS:1001208,SEQUEST,]	0.00	0.392	null	null	0.07
PRT	Q8CIH5	1-phosphatidylinositol 4,5-bisphosphate phosphodiesterase gamma-2 OS=Mus musculus OX=10090 GN=Plcg2 PE=1 SV=1	null	null	Mouse_09-2020	null	[MS,MS:1001208,SEQUEST,]	0.00	0.340	null	null	0.02
PRT	Q91X34	Bile acid-CoA:amino acid N-acyltransferase OS=Mus musculus OX=10090 GN=Baat PE=1 SV=1	null	null	Mouse_09-2020	null	[MS,MS:1001208,SEQUEST,]	3.56	1.939	null	null	0.03
PRT	A0A1L1SSA8	Transmembrane protein 205 (Fragment) OS=Mus musculus OX=10090 GN=Tmem205 PE=1 SV=1	null	null	Mouse_09-2020	null	[MS,MS:1001208,SEQUEST,]	2.30	2.398	null	null	0.12
PRT	O35386	Phytanoyl-CoA dioxygenase, peroxisomal OS=Mus musculus OX=10090 GN=Phyh PE=1 SV=1	null	null	Mouse_09-2020	null	[MS,MS:1001208,SEQUEST,]	0.00	1.978	null	null	0.05
PRT	Q9CQC7	NADH dehydrogenase [ubiquinone] 1 beta subcomplex subunit 4 OS=Mus musculus OX=10090 GN=Ndufb4 PE=1 SV=3	null	null	Mouse_09-2020	null	[MS,MS:1001208,SEQUEST,]	2.11	2.516	null	null	0.19
PRT	Q91VD9	NADH-ubiquinone oxidoreductase 75 kDa subunit, mitochondrial OS=Mus musculus OX=10090 GN=Ndufs1 PE=1 SV=2	null	null	Mouse_09-2020	null	[MS,MS:1001208,SEQUEST,]	2.88	2.479	null	null	0.02
PRT	Q4LDG0	Bile acyl-CoA synthetase OS=Mus musculus OX=10090 GN=Slc27a5 PE=1 SV=2	null	null	Mouse_09-2020	null	[MS,MS:1001208,SEQUEST,]	1.81	2.150	null	null	0.01
PRT	E9Q8T7	Dynein heavy chain 1, axonemal OS=Mus musculus OX=10090 GN=Dnah1 PE=1 SV=1	null	null	Mouse_09-2020	null	[MS,MS:1001208,SEQUEST,]	0.00	0.363	null	null	0.00
PRT	P00375	Dihydrofolate reductase OS=Mus musculus OX=10090 GN=Dhfr PE=1 SV=3	null	null	Mouse_09-2020	null	[MS,MS:1001208,SEQUEST,]	2.25	1.606	null	null	0.04
PRT	D3YTT4	Isobutyryl-CoA dehydrogenase, mitochondrial OS=Mus musculus OX=10090 GN=Acad8 PE=1 SV=1	null	null	Mouse_09-2020	null	[MS,MS:1001208,SEQUEST,]	0.00	1.153	null	null	0.03
PRT	P62274	40S ribosomal protein S29 OS=Mus musculus OX=10090 GN=Rps29 PE=1 SV=2	null	null	Mouse_09-2020	null	[MS,MS:1001208,SEQUEST,]	2.41	1.972	null	null	0.14
PRT	Q6PGN1	Erythroferrone OS=Mus musculus OX=10090 GN=Erfe PE=1 SV=1	null	null	Mouse_09-2020	null	[MS,MS:1001208,SEQUEST,]	0.00	0.375	null	null	0.02
PRT	P27601	Guanine nucleotide-binding protein subunit alpha-13 OS=Mus musculus OX=10090 GN=Gna13 PE=1 SV=1	null	null	Mouse_09-2020	null	[MS,MS:1001208,SEQUEST,]	0.00	0.431	null	null	0.08
PRT	Q3TLP8	Ras-related C3 botulinum toxin substrate 1 OS=Mus musculus OX=10090 GN=Rac1 PE=1 SV=1	null	null	Mouse_09-2020	null	[MS,MS:1001208,SEQUEST,]	1.73	2.522	null	null	0.07
PRT	A0A338P6G0	Omega-amidase NIT2 OS=Mus musculus OX=10090 GN=Nit2 PE=1 SV=1	null	null	Mouse_09-2020	null	[MS,MS:1001208,SEQUEST,]	3.88	5.673	null	null	0.06
PRT	Q8BMF4	Dihydrolipoyllysine-residue acetyltransferase component of pyruvate dehydrogenase complex, mitochondrial OS=Mus musculus OX=10090 GN=Dlat PE=1 SV=2	null	null	Mouse_09-2020	null	[MS,MS:1001208,SEQUEST,]	2.75	2.721	null	null	0.01
PRT	Q80W22	Threonine synthase-like 2 OS=Mus musculus OX=10090 GN=Thnsl2 PE=1 SV=1	null	null	Mouse_09-2020	null	[MS,MS:1001208,SEQUEST,]	2.17	4.681	null	null	0.03
PRT	Q9Z2I0	Mitochondrial proton/calcium exchanger protein OS=Mus musculus OX=10090 GN=Letm1 PE=1 SV=1	null	null	Mouse_09-2020	null	[MS,MS:1001208,SEQUEST,]	2.02	1.251	null	null	0.01
PRT	Q5SUV9	Aromatic-L-amino-acid decarboxylase (Fragment) OS=Mus musculus OX=10090 GN=Ddc PE=1 SV=1	null	null	Mouse_09-2020	null	[MS,MS:1001208,SEQUEST,]	0.00	0.945	null	null	0.06
PRT	A0A498WGD8	Thioredoxin-like protein 1 OS=Mus musculus OX=10090 GN=Txnl1 PE=1 SV=1	null	null	Mouse_09-2020	null	[MS,MS:1001208,SEQUEST,]	2.25	1.548	null	null	0.02
PRT	Q9CPT4	Myeloid-derived growth factor OS=Mus musculus OX=10090 GN=Mydgf PE=1 SV=1	null	null	Mouse_09-2020	null	[MS,MS:1001208,SEQUEST,]	2.17	2.116	null	null	0.05
PRT	G3X8T3	Carboxypeptidase OS=Mus musculus OX=10090 GN=Ctsa PE=1 SV=1	null	null	Mouse_09-2020	null	[MS,MS:1001208,SEQUEST,]	3.22	3.128	null	null	0.02
PRT	Q9EPU0	Regulator of nonsense transcripts 1 OS=Mus musculus OX=10090 GN=Upf1 PE=1 SV=2	null	null	Mouse_09-2020	null	[MS,MS:1001208,SEQUEST,]	2.78	2.997	null	null	0.01
PRT	Q9EQK5	Major vault protein OS=Mus musculus OX=10090 GN=Mvp PE=1 SV=4	null	null	Mouse_09-2020	null	[MS,MS:1001208,SEQUEST,]	0.00	0.752	null	null	0.01
PRT	O08600	Endonuclease G, mitochondrial OS=Mus musculus OX=10090 GN=Endog PE=1 SV=1	null	null	Mouse_09-2020	null	[MS,MS:1001208,SEQUEST,]	2.90	2.561	null	null	0.04
PRT	Q9DC50	Peroxisomal carnitine O-octanoyltransferase OS=Mus musculus OX=10090 GN=Crot PE=1 SV=1	null	null	Mouse_09-2020	null	[MS,MS:1001208,SEQUEST,]	2.63	2.680	null	null	0.02
PRT	G3X9U9	Mitochondrial fission 1 protein OS=Mus musculus OX=10090 GN=Fis1 PE=1 SV=1	null	null	Mouse_09-2020	null	[MS,MS:1001208,SEQUEST,]	2.72	3.973	null	null	0.08
PRT	P20065	Thymosin beta-4 OS=Mus musculus OX=10090 GN=Tmsb4x PE=1 SV=1	null	null	Mouse_09-2020	null	[MS,MS:1001208,SEQUEST,]	3.67	2.567	null	null	0.48
PRT	A0A140LIZ5	26S proteasome AAA-ATPase subunit RPT3 OS=Mus musculus OX=10090 GN=Psmc4 PE=1 SV=1	null	null	Mouse_09-2020	null	[MS,MS:1001208,SEQUEST,]	4.15	4.951	null	null	0.04
PRT	A0A1W2P869	GTP-binding protein SAR1a (Fragment) OS=Mus musculus OX=10090 GN=Sar1a PE=1 SV=1	null	null	Mouse_09-2020	null	[MS,MS:1001208,SEQUEST,]	3.77	4.661	null	null	0.12
PRT	F7B7L8	26S proteasome non-ATPase regulatory subunit 3 (Fragment) OS=Mus musculus OX=10090 GN=Psmd3 PE=1 SV=1	null	null	Mouse_09-2020	null	[MS,MS:1001208,SEQUEST,]	1.78	2.230	null	null	0.06
PRT	A0A096P6K7	Transcription termination factor 1b, mitochondrial OS=Mus musculus OX=10090 GN=Mterf1b PE=3 SV=1	null	null	Mouse_09-2020	null	[MS,MS:1001208,SEQUEST,]	0.00	0.644	null	null	0.03
PRT	P62849	40S ribosomal protein S24 OS=Mus musculus OX=10090 GN=Rps24 PE=1 SV=1	null	null	Mouse_09-2020	null	[MS,MS:1001208,SEQUEST,]	3.21	3.046	null	null	0.09
PRT	F6VNW5	GCS light chain (Fragment) OS=Mus musculus OX=10090 GN=Gclm PE=1 SV=1	null	null	Mouse_09-2020	null	[MS,MS:1001208,SEQUEST,]	4.00	5.090	null	null	0.08
PRT	A0A0A6YX05	Sodium/potassium-transporting ATPase subunit beta (Fragment) OS=Mus musculus OX=10090 GN=Atp1b1 PE=1 SV=1	null	null	Mouse_09-2020	null	[MS,MS:1001208,SEQUEST,]	2.12	3.310	null	null	0.08
PRT	Q99L45	Eukaryotic translation initiation factor 2 subunit 2 OS=Mus musculus OX=10090 GN=Eif2s2 PE=1 SV=1	null	null	Mouse_09-2020	null	[MS,MS:1001208,SEQUEST,]	0.00	0.699	null	null	0.03
PRT	Q9DBB8	Trans-1,2-dihydrobenzene-1,2-diol dehydrogenase OS=Mus musculus OX=10090 GN=Dhdh PE=1 SV=1	null	null	Mouse_09-2020	null	[MS,MS:1001208,SEQUEST,]	0.00	1.557	null	null	0.03
PRT	E9PVS5	MICOS complex subunit MIC60 (Fragment) OS=Mus musculus OX=10090 GN=Immt PE=1 SV=1	null	null	Mouse_09-2020	null	[MS,MS:1001208,SEQUEST,]	1.73	1.401	null	null	0.09
PRT	Q8QZY2	Glycerate kinase OS=Mus musculus OX=10090 GN=Glyctk PE=1 SV=1	null	null	Mouse_09-2020	null	[MS,MS:1001208,SEQUEST,]	2.57	1.970	null	null	0.01
PRT	P70195	Proteasome subunit beta type-7 OS=Mus musculus OX=10090 GN=Psmb7 PE=1 SV=1	null	null	Mouse_09-2020	null	[MS,MS:1001208,SEQUEST,]	2.34	2.243	null	null	0.04
PRT	O35683	NADH dehydrogenase [ubiquinone] 1 alpha subcomplex subunit 1 OS=Mus musculus OX=10090 GN=Ndufa1 PE=1 SV=1	null	null	Mouse_09-2020	null	[MS,MS:1001208,SEQUEST,]	3.08	2.456	null	null	0.14
PRT	P60867	40S ribosomal protein S20 OS=Mus musculus OX=10090 GN=Rps20 PE=1 SV=1	null	null	Mouse_09-2020	null	[MS,MS:1001208,SEQUEST,]	0.00	0.991	null	null	0.10
PRT	A0A1Y7VMT6	Endoplasmic reticulum aminopeptidase 1 (Fragment) OS=Mus musculus OX=10090 GN=Erap1 PE=1 SV=1	null	null	Mouse_09-2020	null	[MS,MS:1001208,SEQUEST,]	3.19	3.046	null	null	0.05
PRT	P20108	Thioredoxin-dependent peroxide reductase, mitochondrial OS=Mus musculus OX=10090 GN=Prdx3 PE=1 SV=1	null	null	Mouse_09-2020	null	[MS,MS:1001208,SEQUEST,]	3.12	4.664	null	null	0.05
PRT	P47757	F-actin-capping protein subunit beta OS=Mus musculus OX=10090 GN=Capzb PE=1 SV=3	null	null	Mouse_09-2020	null	[MS,MS:1001208,SEQUEST,]	1.95	2.995	null	null	0.05
PRT	Q9D172	Glutamine amidotransferase-like class 1 domain-containing protein 3A, mitochondrial OS=Mus musculus OX=10090 GN=Gatd3a PE=1 SV=1	null	null	Mouse_09-2020	null	[MS,MS:1001208,SEQUEST,]	4.34	5.192	null	null	0.09
PRT	A0A1W2P6G5	Myosin light polypeptide 6 OS=Mus musculus OX=10090 GN=Myl6 PE=1 SV=1	null	null	Mouse_09-2020	null	[MS,MS:1001208,SEQUEST,]	2.52	3.669	null	null	0.12
PRT	Q2TPA8	Hydroxysteroid dehydrogenase-like protein 2 OS=Mus musculus OX=10090 GN=Hsdl2 PE=1 SV=1	null	null	Mouse_09-2020	null	[MS,MS:1001208,SEQUEST,]	0.00	1.253	null	null	0.02
PRT	Q91VK2	Eef1d protein OS=Mus musculus OX=10090 GN=Eef1d PE=1 SV=1	null	null	Mouse_09-2020	null	[MS,MS:1001208,SEQUEST,]	3.23	3.697	null	null	0.05
PRT	Q91WT9	Cystathionine beta-synthase OS=Mus musculus OX=10090 GN=Cbs PE=1 SV=3	null	null	Mouse_09-2020	null	[MS,MS:1001208,SEQUEST,]	1.98	1.633	null	null	0.01
PRT	D6RHN4	Peroxisomal trans-2-enoyl-CoA reductase OS=Mus musculus OX=10090 GN=Pecr PE=1 SV=1	null	null	Mouse_09-2020	null	[MS,MS:1001208,SEQUEST,]	4.34	3.732	null	null	0.13
PRT	Q9CPR4	60S ribosomal protein L17 OS=Mus musculus OX=10090 GN=Rpl17 PE=1 SV=3	null	null	Mouse_09-2020	null	[MS,MS:1001208,SEQUEST,]	0.00	1.368	null	null	0.06
PRT	P35979	60S ribosomal protein L12 OS=Mus musculus OX=10090 GN=Rpl12 PE=1 SV=2	null	null	Mouse_09-2020	null	[MS,MS:1001208,SEQUEST,]	2.71	1.249	null	null	0.10
PRT	P26150	3 beta-hydroxysteroid dehydrogenase/Delta 5-->4-isomerase type 3 OS=Mus musculus OX=10090 GN=Hsd3b3 PE=1 SV=3	null	null	Mouse_09-2020	null	[MS,MS:1001208,SEQUEST,]	0.00	1.871	null	null	0.06
PRT	P62892	60S ribosomal protein L39 OS=Mus musculus OX=10090 GN=Rpl39 PE=1 SV=2	null	null	Mouse_09-2020	null	[MS,MS:1001208,SEQUEST,]	2.15	3.198	null	null	0.20
PRT	P11983	T-complex protein 1 subunit alpha OS=Mus musculus OX=10090 GN=Tcp1 PE=1 SV=3	null	null	Mouse_09-2020	null	[MS,MS:1001208,SEQUEST,]	3.35	2.831	null	null	0.03
PRT	Q9CQV8	14-3-3 protein beta/alpha OS=Mus musculus OX=10090 GN=Ywhab PE=1 SV=3	null	null	Mouse_09-2020	null	[MS,MS:1001208,SEQUEST,]	2.68	4.083	null	null	0.04
PRT	Q80YY7-2	Isoform 2 of Zinc finger protein 618 OS=Mus musculus OX=10090 GN=Znf618	null	null	Mouse_09-2020	null	[MS,MS:1001208,SEQUEST,]	0.00	0.573	null	null	0.04
PRT	Q9DCT2	NADH dehydrogenase [ubiquinone] iron-sulfur protein 3, mitochondrial OS=Mus musculus OX=10090 GN=Ndufs3 PE=1 SV=2	null	null	Mouse_09-2020	null	[MS,MS:1001208,SEQUEST,]	2.07	2.167	null	null	0.05
PRT	P70122	Ribosome maturation protein SBDS OS=Mus musculus OX=10090 GN=Sbds PE=1 SV=4	null	null	Mouse_09-2020	null	[MS,MS:1001208,SEQUEST,]	0.00	0.717	null	null	0.10
PRT	A1Z198	NACHT, LRR and PYD domains-containing protein 1b allele 2 OS=Mus musculus OX=10090 GN=Nlrp1b PE=2 SV=1	null	null	Mouse_09-2020	null	[MS,MS:1001208,SEQUEST,]	0.00	0.392	null	null	0.01
PRT	Q8VGN6	Olfactory receptor OS=Mus musculus OX=10090 GN=Olfr1258 PE=3 SV=1	null	null	Mouse_09-2020	null	[MS,MS:1001208,SEQUEST,]	0.00	0.480	null	null	0.04
PRT	P09813	Apolipoprotein A-II OS=Mus musculus OX=10090 GN=Apoa2 PE=1 SV=2	null	null	Mouse_09-2020	null	[MS,MS:1001208,SEQUEST,]	3.13	1.651	null	null	0.10
PRT	E9Q6T9	BTB/POZ domain-containing protein KCTD1 OS=Mus musculus OX=10090 GN=Kctd1 PE=1 SV=1	null	null	Mouse_09-2020	null	[MS,MS:1001208,SEQUEST,]	0.00	0.737	null	null	0.01
PRT	Q9WVJ2	26S proteasome non-ATPase regulatory subunit 13 OS=Mus musculus OX=10090 GN=Psmd13 PE=1 SV=1	null	null	Mouse_09-2020	null	[MS,MS:1001208,SEQUEST,]	2.23	1.821	null	null	0.03
PRT	D3YU15	Dimethylargininase OS=Mus musculus OX=10090 GN=Ddah1 PE=1 SV=1	null	null	Mouse_09-2020	null	[MS,MS:1001208,SEQUEST,]	2.47	1.592	null	null	0.09
PRT	Q9D8L3	Signal sequence receptor subunit delta OS=Mus musculus OX=10090 GN=Ssr4 PE=1 SV=1	null	null	Mouse_09-2020	null	[MS,MS:1001208,SEQUEST,]	2.11	1.577	null	null	0.07
PRT	P36552	Oxygen-dependent coproporphyrinogen-III oxidase, mitochondrial OS=Mus musculus OX=10090 GN=Cpox PE=1 SV=2	null	null	Mouse_09-2020	null	[MS,MS:1001208,SEQUEST,]	0.00	1.458	null	null	0.03
PRT	Q9EP69	Phosphatidylinositol-3-phosphatase SAC1 OS=Mus musculus OX=10090 GN=Sacm1l PE=1 SV=1	null	null	Mouse_09-2020	null	[MS,MS:1001208,SEQUEST,]	0.00	0.346	null	null	0.02
PRT	Q922I7	Polypyrimidine tract-binding protein 1 OS=Mus musculus OX=10090 GN=Ptbp1 PE=1 SV=1	null	null	Mouse_09-2020	null	[MS,MS:1001208,SEQUEST,]	0.00	1.604	null	null	0.02
PRT	P85094	Isochorismatase domain-containing protein 2A OS=Mus musculus OX=10090 GN=Isoc2a PE=1 SV=1	null	null	Mouse_09-2020	null	[MS,MS:1001208,SEQUEST,]	5.81	7.541	null	null	0.08
PRT	Q71RI9	Kynurenine--oxoglutarate transaminase 3 OS=Mus musculus OX=10090 GN=Kyat3 PE=1 SV=1	null	null	Mouse_09-2020	null	[MS,MS:1001208,SEQUEST,]	2.28	1.802	null	null	0.03
PRT	Q61767	NADPH-dependent 3-keto-steroid reductase Hsd3b4 OS=Mus musculus OX=10090 GN=Hsd3b4 PE=1 SV=3	null	null	Mouse_09-2020	null	[MS,MS:1001208,SEQUEST,]	2.65	2.721	null	null	0.03
PRT	Q9CQZ5	NADH dehydrogenase [ubiquinone] 1 alpha subcomplex subunit 6 OS=Mus musculus OX=10090 GN=Ndufa6 PE=1 SV=1	null	null	Mouse_09-2020	null	[MS,MS:1001208,SEQUEST,]	2.02	0.774	null	null	0.05
PRT	Q8VBW8	Tetratricopeptide repeat protein 36 OS=Mus musculus OX=10090 GN=Ttc36 PE=1 SV=1	null	null	Mouse_09-2020	null	[MS,MS:1001208,SEQUEST,]	3.36	2.306	null	null	0.08
PRT	Q3ULD5	Methylcrotonoyl-CoA carboxylase beta chain, mitochondrial OS=Mus musculus OX=10090 GN=Mccc2 PE=1 SV=1	null	null	Mouse_09-2020	null	[MS,MS:1001208,SEQUEST,]	1.79	2.602	null	null	0.02
PRT	Q9D1D4	Transmembrane emp24 domain-containing protein 10 OS=Mus musculus OX=10090 GN=Tmed10 PE=1 SV=1	null	null	Mouse_09-2020	null	[MS,MS:1001208,SEQUEST,]	4.04	3.747	null	null	0.07
PRT	J3QNQ5	BTB domain-containing 35, family member 24 OS=Mus musculus OX=10090 GN=Btbd35f24 PE=4 SV=1	null	null	Mouse_09-2020	null	[MS,MS:1001208,SEQUEST,]	0.00	0.619	null	null	0.04

PSH	sequence	PSM_ID	accession	unique	database	database_version	search_engine	search_engine_score[1]	modifications	spectra_ref	retention_time	charge	exp_mass_to_charge	calc_mass_to_charge	pre	post	start	end
PSM	QADAVYFLPITPQFVTEVIK	-276_57115	Q8C196	1	Mouse_09-2020	null	[MS,MS:1001208,SEQUEST,]	9.0e-3	null	ms_run[1]:scan=12765	3978.4	2	2279.23516	1140.11974	K	E	478	498
PSM	HLGFQSAVEALRGLYSR	-276_47856	E9Q1Q9	1	Mouse_09-2020	null	[MS,MS:1001208,SEQUEST,]	1.4e-3	null	ms_run[1]:scan=10224	3158.3	3	1904.01230	635.34275	K	K	243	260
PSM	LYSEFLGK	-276_29521	P10649	0	Mouse_09-2020	null	[MS,MS:1001208,SEQUEST,]	6.0e-4	null	ms_run[1]:scan=6757	2137.4	2	956.50890	478.75802	K	P	137	145
PSM	LYSEFLGK	-276_29521	D3YX76	0	Mouse_09-2020	null	[MS,MS:1001208,SEQUEST,]	6.0e-4	null	ms_run[1]:scan=6757	2137.4	2	956.50890	478.75802	K	P	103	111
PSM	LYSEFLGK	-276_29521	P19639	0	Mouse_09-2020	null	[MS,MS:1001208,SEQUEST,]	6.0e-4	null	ms_run[1]:scan=6757	2137.4	2	956.50890	478.75802	K	P	137	145
PSM	TYSYLTPDLWK	-276_47833	D3YVC1	1	Mouse_09-2020	null	[MS,MS:1001208,SEQUEST,]	3.1e-4	null	ms_run[1]:scan=10219	3156.8	2	1386.69353	693.85064	K	T	247	258
PSM	EIISFGSGYGGNSLLGK	-276_47819	Q9Z2V4	1	Mouse_09-2020	null	[MS,MS:1001208,SEQUEST,]	3.1e-4	null	ms_run[1]:scan=10217	3156.2	2	1698.87078	849.93850	R	C	227	244
PSM	AAATFNPELITHILDGSPENTRR	-276_47813	Q9R0H0	1	Mouse_09-2020	null	[MS,MS:1001208,SEQUEST,]	3.1e-4	null	ms_run[1]:scan=10216	3155.9	4	2523.29506	631.57921	R	R	10	33
PSM	SQYILSISR	-276_29569	Q91WN4	1	Mouse_09-2020	null	[MS,MS:1001208,SEQUEST,]	3.1e-4	null	ms_run[1]:scan=6767	2140.3	2	1066.58953	533.79821	K	N	103	112
PSM	WIPQNDLLGHPK	-276_29579	Q8R084	1	Mouse_09-2020	null	[MS,MS:1001208,SEQUEST,]	3.1e-4	null	ms_run[1]:scan=6768	2140.6	2	1417.76018	709.38297	K	K	357	369
PSM	ALLSPTFTSGK	-276_29502	Q64459	1	Mouse_09-2020	null	[MS,MS:1001208,SEQUEST,]	9.0e-4	null	ms_run[1]:scan=6754	2136.5	2	1121.62029	561.31369	R	K	131	142
PSM	WLPQNDLLGHPK	-276_29580	Q63886	0	Mouse_09-2020	null	[MS,MS:1001208,SEQUEST,]	3.1e-4	null	ms_run[1]:scan=6768	2140.6	2	1417.76018	709.38297	K	R	356	368
PSM	WLPQNDLLGHPK	-276_29580	Q8K169	0	Mouse_09-2020	null	[MS,MS:1001208,SEQUEST,]	3.1e-4	null	ms_run[1]:scan=6768	2140.6	2	1417.76018	709.38297	K	K	357	369
PSM	WLPQNDLLGHPK	-276_29580	Q3UEP4	0	Mouse_09-2020	null	[MS,MS:1001208,SEQUEST,]	3.1e-4	null	ms_run[1]:scan=6768	2140.6	2	1417.76018	709.38297	K	K	357	369
PSM	WLPQNDLLGHPK	-276_29580	K9J7B2	0	Mouse_09-2020	null	[MS,MS:1001208,SEQUEST,]	3.1e-4	null	ms_run[1]:scan=6768	2140.6	2	1417.76018	709.38297	K	R	352	364
PSM	ERGTEFLAAPSSYYK	-276_29596	P49429	1	Mouse_09-2020	null	[MS,MS:1001208,SEQUEST,]	3.1e-4	null	ms_run[1]:scan=6771	2141.5	3	1718.83939	573.61766	R	L	283	298
PSM	GAPTTSLVSVAVTK	-276_29602	Q9DBF1	1	Mouse_09-2020	null	[MS,MS:1001208,SEQUEST,]	3.1e-4	null	ms_run[1]:scan=6773	2142.1	2	1330.75810	665.88247	K	I	219	233
PSM	SSVAVPYVIVPLK	-276_47796	P01027	1	Mouse_09-2020	null	[MS,MS:1001208,SEQUEST,]	6.3e-3	null	ms_run[1]:scan=10213	3155.0	2	1371.82414	686.41595	K	G	892	905
PSM	RVPRDAGHPLYPFNDPY	-276_29639	Q9JII6	1	Mouse_09-2020	null	[MS,MS:1001208,SEQUEST,]	3.1e-4	null	ms_run[1]:scan=6781	2144.4	3	2013.99442	672.00251	K	0	309	326
PSM	VISTTKAPAAIGPYSQAVQVDR	-276_29644	P52760	1	Mouse_09-2020	null	[MS,MS:1001208,SEQUEST,]	3.1e-4	null	ms_run[1]:scan=6783	2145.0	3	2272.23264	758.08137	K	I	8	30
PSM	FNPFVTSDR	-276_29649	P61255	1	Mouse_09-2020	null	[MS,MS:1001208,SEQUEST,]	3.1e-4	null	ms_run[1]:scan=6784	2145.3	2	1082.52727	541.76691	K	K	3	12
PSM	QLAPIWDK	-276_29672	P09103	1	Mouse_09-2020	null	[MS,MS:1001208,SEQUEST,]	4.3e-3	null	ms_run[1]:scan=6787	2146.2	2	970.53649	485.77146	K	G	404	412
PSM	KGIVNEQFLLQR	-276_29589	P50544	1	Mouse_09-2020	null	[MS,MS:1001208,SEQUEST,]	3.1e-4	null	ms_run[1]:scan=6770	2141.2	3	1444.82755	482.28054	K	A	557	569
PSM	AIYIFAK	-276_29486	Q64471	1	Mouse_09-2020	null	[MS,MS:1001208,SEQUEST,]	1.4e-3	null	ms_run[1]:scan=6751	2135.6	2	825.48754	413.24709	R	N	16	23
PSM	LNVAPVSDIIEIK	-276_47974	Q99LC5	1	Mouse_09-2020	null	[MS,MS:1001208,SEQUEST,]	3.1e-4	null	ms_run[1]:scan=10248	3165.3	2	1410.81914	705.91377	K	P	127	140
PSM	LRLVEIAQVPK	-276_29466	Q91ZJ5	1	Mouse_09-2020	null	[MS,MS:1001208,SEQUEST,]	3.1e-4	null	ms_run[1]:scan=6747	2134.5	3	1265.79517	422.60285	K	H	302	313
PSM	TFVSITPAEVGVLVGKDR	-276_48002	Q5SX49	1	Mouse_09-2020	null	[MS,MS:1001208,SEQUEST,]	3.3e-3	null	ms_run[1]:scan=10253	3166.8	3	1888.05301	630.02280	K	S	39	57
PSM	GNVGFVFTK	-276_29272	P14869	1	Mouse_09-2020	null	[MS,MS:1001208,SEQUEST,]	1.6e-3	null	ms_run[1]:scan=6714	2124.8	2	968.52007	484.76363	R	D	84	93
PSM	LLDASWYLPK	-276_47995	A0A2R8VHT1	1	Mouse_09-2020	null	[MS,MS:1001208,SEQUEST,]	3.1e-4	null	ms_run[1]:scan=10252	3166.5	2	1205.65618	603.33188	K	G	31	41
PSM	FDRGYISPYFINTSKGQK	-276_29295	P63038	1	Mouse_09-2020	null	[MS,MS:1001208,SEQUEST,]	3.1e-4	null	ms_run[1]:scan=6719	2126.3	4	2121.07705	531.02455	K	E	219	237
PSM	IGADFLGR	-276_29311	P05201	1	Mouse_09-2020	null	[MS,MS:1001208,SEQUEST,]	3.1e-4	null	ms_run[1]:scan=6721	2126.9	2	848.46276	424.73488	R	Y	115	123
PSM	LVRPPVQVYGIEGR	-276_29334	Q9DB20	1	Mouse_09-2020	null	[MS,MS:1001208,SEQUEST,]	3.1e-4	null	ms_run[1]:scan=6724	2127.7	3	1582.90628	528.30698	K	A	27	41
PSM	GNVGFVFTK	-276_29342	P14869	1	Mouse_09-2020	null	[MS,MS:1001208,SEQUEST,]	3.1e-4	null	ms_run[1]:scan=6725	2128.0	2	968.52037	484.76363	R	D	84	93
PSM	FDRGYISPYFINTSKGQK	-276_29346	P63038	1	Mouse_09-2020	null	[MS,MS:1001208,SEQUEST,]	3.1e-4	null	ms_run[1]:scan=6726	2128.3	3	2121.07798	707.69697	K	E	219	237
PSM	TSRPENAIIYSNNEDFQVGQAK	-276_29360	P40142	1	Mouse_09-2020	null	[MS,MS:1001208,SEQUEST,]	3.1e-4	null	ms_run[1]:scan=6729	2129.2	3	2481.20322	827.73834	R	V	472	494
PSM	GVLFASGQNLAR	-276_29367	Q9CPY7	1	Mouse_09-2020	null	[MS,MS:1001208,SEQUEST,]	3.1e-4	null	ms_run[1]:scan=6730	2129.5	2	1232.67449	616.84094	K	L	189	201
PSM	LQAGTVFVNTYNK	-276_29393	Q8R0Y6	1	Mouse_09-2020	null	[MS,MS:1001208,SEQUEST,]	3.1e-4	null	ms_run[1]:scan=6733	2130.4	2	1454.76482	727.88554	K	D	853	866
PSM	VLQALEGLK	-276_29405	Q9CZX8	1	Mouse_09-2020	null	[MS,MS:1001208,SEQUEST,]	3.1e-4	null	ms_run[1]:scan=6735	2130.9	2	970.59349	485.80022	R	V	103	112
PSM	WIPQNDLLGHPK	-276_29415	Q8R084	1	Mouse_09-2020	null	[MS,MS:1001208,SEQUEST,]	3.1e-4	null	ms_run[1]:scan=6738	2131.8	3	1417.75943	473.25774	K	K	357	369
PSM	WLPQNDLLGHPK	-276_29416	Q63886	0	Mouse_09-2020	null	[MS,MS:1001208,SEQUEST,]	3.1e-4	null	ms_run[1]:scan=6738	2131.8	3	1417.75943	473.25774	K	R	356	368
PSM	WLPQNDLLGHPK	-276_29416	Q8K169	0	Mouse_09-2020	null	[MS,MS:1001208,SEQUEST,]	3.1e-4	null	ms_run[1]:scan=6738	2131.8	3	1417.75943	473.25774	K	K	357	369
PSM	WLPQNDLLGHPK	-276_29416	Q3UEP4	0	Mouse_09-2020	null	[MS,MS:1001208,SEQUEST,]	3.1e-4	null	ms_run[1]:scan=6738	2131.8	3	1417.75943	473.25774	K	K	357	369
PSM	WLPQNDLLGHPK	-276_29416	K9J7B2	0	Mouse_09-2020	null	[MS,MS:1001208,SEQUEST,]	3.1e-4	null	ms_run[1]:scan=6738	2131.8	3	1417.75943	473.25774	K	R	352	364
PSM	RPAIFTYHDVGLNYK	-276_29420	Q9QYG0	1	Mouse_09-2020	null	[MS,MS:1001208,SEQUEST,]	3.1e-4	null	ms_run[1]:scan=6739	2132.1	3	1793.93387	598.64929	K	C	62	77
PSM	LIDLHSPSEIVK	-276_29446	P60867	1	Mouse_09-2020	null	[MS,MS:1001208,SEQUEST,]	3.5e-3	null	ms_run[1]:scan=6743	2133.3	3	1350.76270	450.92577	R	I	88	100
PSM	YVDLGGSYVGPTQNR	-276_29457	Q8BW75	1	Mouse_09-2020	null	[MS,MS:1001208,SEQUEST,]	3.1e-4	null	ms_run[1]:scan=6745	2133.9	2	1625.79216	813.39954	K	L	53	68
PSM	YEWDVAEAR	-276_29698	P58252	1	Mouse_09-2020	null	[MS,MS:1001208,SEQUEST,]	3.1e-4	null	ms_run[1]:scan=6791	2147.4	2	1138.51763	569.76182	K	I	639	648
PSM	KSPVYKNPTPGSSELAQKYPGFIDVK	-276_29241	Q99PG0	1	Mouse_09-2020	null	[MS,MS:1001208,SEQUEST,]	3.1e-4	null	ms_run[1]:scan=6708	2123.1	5	2850.50367	570.90655	K	C	292	318
PSM	FSIATLR	-276_29721	P56593	1	Mouse_09-2020	null	[MS,MS:1001208,SEQUEST,]	2.0e-3	null	ms_run[1]:scan=6795	2148.5	2	807.47258	404.23980	R	F	129	136
PSM	YLDEDTVYHLQPSGR	-276_29801	Q91X83	1	Mouse_09-2020	null	[MS,MS:1001208,SEQUEST,]	3.1e-4	null	ms_run[1]:scan=6812	2153.5	3	1792.84934	598.28820	K	V	236	251
PSM	TTPSYVAFTDTER	-276_30267	P63017	1	Mouse_09-2020	null	[MS,MS:1001208,SEQUEST,]	3.1e-4	null	ms_run[1]:scan=6896	2178.1	2	1487.70134	744.35427	R	I	37	50
PSM	TLGVDFIDVATK	-276_47710	Q8C196	1	Mouse_09-2020	null	[MS,MS:1001208,SEQUEST,]	3.1e-4	null	ms_run[1]:scan=10200	3151.2	2	1278.69463	639.85064	K	M	1270	1282
PSM	DIKHDPSLQPWSASYDPGSAK	-276_30283	P16015	1	Mouse_09-2020	null	[MS,MS:1001208,SEQUEST,]	3.1e-4	null	ms_run[1]:scan=6900	2179.3	3	2299.10410	767.03783	K	I	37	58
PSM	DIKHDPSLQPWSASYDPGSAK	-276_30319	P16015	1	Mouse_09-2020	null	[MS,MS:1001208,SEQUEST,]	3.1e-4	null	ms_run[1]:scan=6907	2181.4	4	2299.09878	575.53020	K	I	37	58
PSM	AKEVGADFTIQVGKETPQEIASK	-276_30357	Q64442	1	Mouse_09-2020	null	[MS,MS:1001208,SEQUEST,]	3.1e-4	null	ms_run[1]:scan=6912	2182.8	4	2446.28042	612.32606	K	E	213	236
PSM	GLVAVVTGGASGLGLATAK	-276_47577	A2AFQ2	1	Mouse_09-2020	null	[MS,MS:1001208,SEQUEST,]	3.1e-4	null	ms_run[1]:scan=10173	3143.2	3	1641.95359	547.98932	K	L	10	29
PSM	YDKQIDLSTVDLK	-276_30373	Q80ZP8	1	Mouse_09-2020	null	[MS,MS:1001208,SEQUEST,]	3.1e-4	null	ms_run[1]:scan=6915	2183.7	3	1537.81070	513.27512	K	L	104	117
PSM	VYGPVYTLYLGR	-276_47717	Q6XVG2	0	Mouse_09-2020	null	[MS,MS:1001208,SEQUEST,]	3.1e-4	null	ms_run[1]:scan=10201	3151.5	2	1400.75810	700.88227	R	P	60	72
PSM	VYGPVYTLYLGR	-276_47717	Q91X77	0	Mouse_09-2020	null	[MS,MS:1001208,SEQUEST,]	3.1e-4	null	ms_run[1]:scan=10201	3151.5	2	1400.75810	700.88227	K	P	60	72
PSM	RTPFGAYGGLLK	-276_30378	Q8BWT1	1	Mouse_09-2020	null	[MS,MS:1001208,SEQUEST,]	3.1e-4	null	ms_run[1]:scan=6917	2184.3	2	1279.71660	640.36150	K	F	14	26
PSM	DAGHPLYPFNDPY	-276_47539	Q9JII6	1	Mouse_09-2020	null	[MS,MS:1001208,SEQUEST,]	2.9e-3	null	ms_run[1]:scan=10163	3140.0	2	1505.67131	753.33842	R	0	313	326
PSM	GLVAVVTGGASGLGLATAK	-276_47505	A2AFQ2	1	Mouse_09-2020	null	[MS,MS:1001208,SEQUEST,]	3.1e-4	null	ms_run[1]:scan=10157	3137.9	2	1641.95329	821.48034	K	L	10	29
PSM	VAALTGLPFVTAPNK	-276_47441	P97807	1	Mouse_09-2020	null	[MS,MS:1001208,SEQUEST,]	3.1e-4	null	ms_run[1]:scan=10146	3134.6	2	1498.86345	749.93503	K	E	294	309
PSM	LGDVYVNDAFGTAHR	-276_30406	P09411	1	Mouse_09-2020	null	[MS,MS:1001208,SEQUEST,]	3.1e-4	null	ms_run[1]:scan=6922	2185.7	3	1634.79343	545.60223	K	H	157	172
PSM	QLELILNKPGLK	-276_30416	Q8VCX1	1	Mouse_09-2020	null	[MS,MS:1001208,SEQUEST,]	4.5e-3	null	ms_run[1]:scan=6924	2186.3	3	1365.84674	455.95366	R	K	174	186
PSM	SDENNDLPSSFTGYFK	-276_47438	Q9QZ85	1	Mouse_09-2020	null	[MS,MS:1001208,SEQUEST,]	3.5e-3	null	ms_run[1]:scan=10144	3134.0	2	1820.79656	910.90231	K	F	10	26
PSM	FLYTVPNGNNPTGNSLTGDRK	-276_30436	Q9WVM8	1	Mouse_09-2020	null	[MS,MS:1001208,SEQUEST,]	3.1e-4	null	ms_run[1]:scan=6929	2187.8	3	2265.12760	755.71346	K	E	193	214
PSM	RLGIPATIVVPNTTPALTIER	-276_47543	Q8VBT2	1	Mouse_09-2020	null	[MS,MS:1001208,SEQUEST,]	3.1e-4	null	ms_run[1]:scan=10165	3140.7	3	2232.30814	744.77399	R	K	78	99
PSM	HDPSLQPWSASYDPGSAK	-276_30252	P16015	1	Mouse_09-2020	null	[MS,MS:1001208,SEQUEST,]	3.1e-4	null	ms_run[1]:scan=6894	2177.5	2	1942.89055	971.95013	K	I	40	58
PSM	ISFTGSVPTGVK	-276_30218	Q3U367	1	Mouse_09-2020	null	[MS,MS:1001208,SEQUEST,]	3.1e-4	null	ms_run[1]:scan=6889	2176.1	2	1192.65666	596.83225	K	M	252	264
PSM	TSIAIDTIINQKR	-276_30142	Q03265	1	Mouse_09-2020	null	[MS,MS:1001208,SEQUEST,]	3.7e-3	null	ms_run[1]:scan=6875	2172.0	3	1472.84305	491.61922	K	N	219	232
PSM	FFTVKLPVALDPGSK	-276_47767	Q91YQ5	1	Mouse_09-2020	null	[MS,MS:1001208,SEQUEST,]	3.1e-4	null	ms_run[1]:scan=10209	3153.9	3	1618.91983	540.31162	R	S	113	128
PSM	VAFITGGGTGLGK	-276_29843	Q9CQ62	1	Mouse_09-2020	null	[MS,MS:1001208,SEQUEST,]	3.1e-4	null	ms_run[1]:scan=6820	2155.9	2	1177.65788	589.33241	K	M	61	74
PSM	DFTPAAQAAFQK	-276_29848	A8DUK4	1	Mouse_09-2020	null	[MS,MS:1001208,SEQUEST,]	3.1e-4	null	ms_run[1]:scan=6821	2156.2	2	1294.64348	647.82495	K	V	122	134
PSM	LANLRQQVEQFAR	-276_29877	Q9CZN7	1	Mouse_09-2020	null	[MS,MS:1001208,SEQUEST,]	3.1e-4	null	ms_run[1]:scan=6826	2157.6	3	1572.86112	524.95835	R	F	482	495
PSM	STSIIATIGPASR	-276_29904	G3X925	1	Mouse_09-2020	null	[MS,MS:1001208,SEQUEST,]	3.1e-4	null	ms_run[1]:scan=6830	2158.8	2	1273.71099	637.35916	R	V	87	100
PSM	VAHFTFHPDPESLQYGQTQK	-276_29910	Q6P3A8	1	Mouse_09-2020	null	[MS,MS:1001208,SEQUEST,]	3.1e-4	null	ms_run[1]:scan=6831	2159.1	4	2330.11977	583.28546	R	N	49	69
PSM	SLSQNYGVLKNDEGIAYR	-276_29937	D3Z4A4	1	Mouse_09-2020	null	[MS,MS:1001208,SEQUEST,]	3.1e-4	null	ms_run[1]:scan=6836	2160.6	3	2027.01542	676.34460	K	L	110	128
PSM	ILGLIESGK	-276_29955	O35945	1	Mouse_09-2020	null	[MS,MS:1001208,SEQUEST,]	1.6e-3	null	ms_run[1]:scan=6840	2161.8	2	929.56713	465.28694	K	E	354	363
PSM	VIQPEVDTPLGR	-276_29968	Q8VCU1	1	Mouse_09-2020	null	[MS,MS:1001208,SEQUEST,]	3.1e-4	null	ms_run[1]:scan=6842	2162.3	2	1323.72710	662.36698	K	R	34	46
PSM	TEDIITAIR	-276_29974	P49429	1	Mouse_09-2020	null	[MS,MS:1001208,SEQUEST,]	3.1e-4	null	ms_run[1]:scan=6843	2162.6	2	1031.57366	516.29021	K	L	271	280
PSM	NFDEILR	-276_29983	Q6GT24	1	Mouse_09-2020	null	[MS,MS:1001208,SEQUEST,]	1.4e-3	null	ms_run[1]:scan=6845	2163.2	2	906.46794	453.73762	R	V	156	163
PSM	VWDVIGR	-276_30029	Q9WU84	1	Mouse_09-2020	null	[MS,MS:1001208,SEQUEST,]	9.0e-4	null	ms_run[1]:scan=6855	2166.1	2	844.46800	422.73742	K	L	190	197
PSM	VGVIDLSPFGK	-276_47754	Q9DBT9	1	Mouse_09-2020	null	[MS,MS:1001208,SEQUEST,]	3.1e-4	null	ms_run[1]:scan=10207	3153.3	2	1131.64092	566.32406	R	N	522	533
PSM	HGGTIPVVPTAEFQDR	-276_30104	P26443	1	Mouse_09-2020	null	[MS,MS:1001208,SEQUEST,]	3.1e-4	null	ms_run[1]:scan=6869	2170.2	3	1723.87662	575.29692	K	S	481	497
PSM	TTPSYVAFTDTERLIGDAAK	-276_47748	P63017	1	Mouse_09-2020	null	[MS,MS:1001208,SEQUEST,]	3.7e-2	null	ms_run[1]:scan=10205	3152.6	3	2156.08664	719.36718	R	Q	37	57
PSM	SDKWIDIHNPATNEVVGRVPQSTK	-276_30121	Q9EQ20	1	Mouse_09-2020	null	[MS,MS:1001208,SEQUEST,]	3.1e-4	null	ms_run[1]:scan=6872	2171.1	4	2691.38393	673.60168	K	E	53	77
PSM	AYALAFAER	-276_30133	P51660	1	Mouse_09-2020	null	[MS,MS:1001208,SEQUEST,]	3.1e-4	null	ms_run[1]:scan=6874	2171.7	2	1011.52641	506.26654	R	A	24	33
PSM	TQDPAKAPNSPDVLEIEFKK	-276_29742	P16460	1	Mouse_09-2020	null	[MS,MS:1001208,SEQUEST,]	3.1e-4	null	ms_run[1]:scan=6801	2150.3	4	2227.16201	557.54558	K	V	210	230
PSM	LSAEERDQLLPNLR	-276_30442	P61458	1	Mouse_09-2020	null	[MS,MS:1001208,SEQUEST,]	3.1e-4	null	ms_run[1]:scan=6930	2188.1	3	1653.89243	551.96880	R	V	8	22
PSM	IGFPWSEIR	-276_48022	P26043	1	Mouse_09-2020	null	[MS,MS:1001208,SEQUEST,]	3.1e-4	null	ms_run[1]:scan=10256	3167.6	2	1104.58293	552.79547	K	I	238	247
PSM	IEFEGQSVDFVDPNKQNLIAEVSTKDVK	-276_48072	Q8C196	1	Mouse_09-2020	null	[MS,MS:1001208,SEQUEST,]	2.0e-3	null	ms_run[1]:scan=10267	3170.9	4	3149.59585	788.15548	K	F	183	211
PSM	FLWPGFGENSR	-276_48667	Q9Z2V4	1	Mouse_09-2020	null	[MS,MS:1001208,SEQUEST,]	3.5e-3	null	ms_run[1]:scan=10384	3205.5	2	1309.63176	655.31984	K	L	525	536
PSM	FEDGDLTLYQSNAILR	-276_48650	P19157	1	Mouse_09-2020	null	[MS,MS:1001208,SEQUEST,]	3.1e-4	null	ms_run[1]:scan=10380	3204.3	2	1854.92412	927.96525	K	L	56	72
PSM	DFTPAELR	-276_28375	O55022	1	Mouse_09-2020	null	[MS,MS:1001208,SEQUEST,]	1.2e-2	null	ms_run[1]:scan=6535	2072.3	2	948.47820	474.74290	R	F	72	80
PSM	FYVHNDIFR	-276_28399	P97855	1	Mouse_09-2020	null	[MS,MS:1001208,SEQUEST,]	3.5e-3	null	ms_run[1]:scan=6540	2073.8	3	1210.60096	404.20497	K	Q	124	133
PSM	FLEEATRVSQEHPVVLTK	-276_28446	Q8C196	1	Mouse_09-2020	null	[MS,MS:1001208,SEQUEST,]	3.1e-4	null	ms_run[1]:scan=6548	2076.1	3	2083.12021	695.04426	R	V	1151	1169
PSM	IYFENFLQGK	-276_48611	Q8BGL3	1	Mouse_09-2020	null	[MS,MS:1001208,SEQUEST,]	3.1e-4	null	ms_run[1]:scan=10373	3202.3	2	1258.64726	629.82696	K	Y	148	158
PSM	IRHVISYSLSPFEQR	-276_28465	Q9CQ69	1	Mouse_09-2020	null	[MS,MS:1001208,SEQUEST,]	3.1e-4	null	ms_run[1]:scan=6551	2077.0	3	1831.97898	611.33197	R	F	11	26
PSM	FKYSDYFK	-276_28336	Q05421	1	Mouse_09-2020	null	[MS,MS:1001208,SEQUEST,]	1.6e-2	null	ms_run[1]:scan=6528	2070.2	2	1097.52947	549.26875	K	F	421	429
PSM	LYGSGGPPPTGEEDTSEKDEL	-276_28472	P20029	1	Mouse_09-2020	null	[MS,MS:1001208,SEQUEST,]	6.0e-4	null	ms_run[1]:scan=6553	2077.6	2	2177.97392	1089.48968	K	0	635	656
PSM	ELGLETYKVNEVER	-276_28501	Q8BW75	1	Mouse_09-2020	null	[MS,MS:1001208,SEQUEST,]	3.1e-4	null	ms_run[1]:scan=6558	2079.1	3	1678.86344	560.29306	K	I	74	88
PSM	AILNYIASK	-276_28519	P30115	1	Mouse_09-2020	null	[MS,MS:1001208,SEQUEST,]	3.1e-4	null	ms_run[1]:scan=6562	2080.3	2	992.57848	496.79239	K	N	70	79
PSM	FWLFGGNER	-276_48464	Q91XE0	1	Mouse_09-2020	null	[MS,MS:1001208,SEQUEST,]	3.1e-4	null	ms_run[1]:scan=10345	3194.0	2	1125.54717	563.27744	K	Q	184	193
PSM	LQQLPADFGR	-276_28534	Q922Q8	1	Mouse_09-2020	null	[MS,MS:1001208,SEQUEST,]	6.7e-3	null	ms_run[1]:scan=6564	2080.9	2	1144.61199	572.80910	K	V	74	84
PSM	TGKPNPDQLLKELPFPLNTR	-276_48458	Q78JT3	1	Mouse_09-2020	null	[MS,MS:1001208,SEQUEST,]	3.1e-4	null	ms_run[1]:scan=10343	3193.4	4	2278.25356	570.31931	R	I	156	176
PSM	LSISGDYNLK	-276_28544	P22599	1	Mouse_09-2020	null	[MS,MS:1001208,SEQUEST,]	9.0e-3	null	ms_run[1]:scan=6566	2081.4	2	1109.58122	555.29550	R	L	309	319
PSM	IRHVISYSLSPFEQR	-276_28554	Q9CQ69	1	Mouse_09-2020	null	[MS,MS:1001208,SEQUEST,]	3.1e-4	null	ms_run[1]:scan=6567	2081.7	4	1831.98256	458.75079	R	F	11	26
PSM	IYVVDVGSEPR	-276_28484	A0A0R4J135	0	Mouse_09-2020	null	[MS,MS:1001208,SEQUEST,]	3.1e-4	null	ms_run[1]:scan=6556	2078.5	2	1233.64714	617.32733	R	P	104	115
PSM	IYVVDVGSEPR	-276_28484	P17563	0	Mouse_09-2020	null	[MS,MS:1001208,SEQUEST,]	3.1e-4	null	ms_run[1]:scan=6556	2078.5	2	1233.64714	617.32733	R	P	104	115
PSM	VADIGLAAWGRK	-276_28326	P50247	1	Mouse_09-2020	null	[MS,MS:1001208,SEQUEST,]	3.1e-4	null	ms_run[1]:scan=6526	2069.7	3	1256.71094	419.57518	K	L	9	21
PSM	YFDLGLPNRDQTNDQVTIDSALATQK	-276_48688	P54071	1	Mouse_09-2020	null	[MS,MS:1001208,SEQUEST,]	3.1e-4	null	ms_run[1]:scan=10388	3206.6	3	2923.44614	975.15259	K	S	81	107
PSM	YGVEAFSDSLRR	-276_28283	O88451	1	Mouse_09-2020	null	[MS,MS:1001208,SEQUEST,]	3.1e-4	null	ms_run[1]:scan=6517	2067.0	3	1399.69553	467.23700	K	I	180	192
PSM	FRPSIAYFPQIVSVAAR	-276_49021	P85094	1	Mouse_09-2020	null	[MS,MS:1001208,SEQUEST,]	3.1e-4	null	ms_run[1]:scan=10455	3226.5	3	1922.06650	641.35974	K	L	27	44
PSM	FSGVYLEKEVVEK	-276_28088	P40936	1	Mouse_09-2020	null	[MS,MS:1001208,SEQUEST,]	3.1e-4	null	ms_run[1]:scan=6479	2055.8	3	1526.81156	509.60821	K	I	212	225
PSM	LSILYPATTGRNFDEILR	-276_48964	Q6GT24	1	Mouse_09-2020	null	[MS,MS:1001208,SEQUEST,]	2.0e-3	null	ms_run[1]:scan=10444	3223.2	3	2079.12595	693.71262	K	V	145	163
PSM	WLPQNDLLGHPK	-276_28104	Q63886	0	Mouse_09-2020	null	[MS,MS:1001208,SEQUEST,]	1.4e-3	null	ms_run[1]:scan=6481	2056.5	3	1417.75943	473.25774	K	R	356	368
PSM	WLPQNDLLGHPK	-276_28104	Q8K169	0	Mouse_09-2020	null	[MS,MS:1001208,SEQUEST,]	1.4e-3	null	ms_run[1]:scan=6481	2056.5	3	1417.75943	473.25774	K	K	357	369
PSM	WLPQNDLLGHPK	-276_28104	Q3UEP4	0	Mouse_09-2020	null	[MS,MS:1001208,SEQUEST,]	1.4e-3	null	ms_run[1]:scan=6481	2056.5	3	1417.75943	473.25774	K	K	357	369
PSM	WLPQNDLLGHPK	-276_28104	K9J7B2	0	Mouse_09-2020	null	[MS,MS:1001208,SEQUEST,]	1.4e-3	null	ms_run[1]:scan=6481	2056.5	3	1417.75943	473.25774	K	R	352	364
PSM	WIPQNDLLGHPK	-276_28105	Q8R084	1	Mouse_09-2020	null	[MS,MS:1001208,SEQUEST,]	1.4e-3	null	ms_run[1]:scan=6481	2056.5	3	1417.75943	473.25774	K	K	357	369
PSM	LYDNLLEQNLIR	-276_48913	Q8BG32	1	Mouse_09-2020	null	[MS,MS:1001208,SEQUEST,]	3.1e-4	null	ms_run[1]:scan=10432	3219.7	2	1503.81682	752.41192	K	I	326	338
PSM	DGSIDLVINLPNNNTK	-276_48852	Q8C196	1	Mouse_09-2020	null	[MS,MS:1001208,SEQUEST,]	1.4e-3	null	ms_run[1]:scan=10420	3216.1	2	1726.89800	863.95214	R	V	1429	1445
PSM	KIGGIFAFK	-276_28116	P32020	1	Mouse_09-2020	null	[MS,MS:1001208,SEQUEST,]	3.1e-4	null	ms_run[1]:scan=6483	2057.0	2	980.59368	490.80002	K	K	454	463
PSM	SGRFVTVQTISGTGALR	-276_28154	P05202	1	Mouse_09-2020	null	[MS,MS:1001208,SEQUEST,]	3.1e-4	null	ms_run[1]:scan=6489	2058.8	3	1749.96091	583.99172	K	G	123	140
PSM	LQFWTK	-276_28164	Q91WG0	0	Mouse_09-2020	null	[MS,MS:1001208,SEQUEST,]	6.3e-3	null	ms_run[1]:scan=6491	2059.4	2	822.45079	411.72906	R	L	537	543
PSM	LQFWTK	-276_28164	Q8BK48	0	Mouse_09-2020	null	[MS,MS:1001208,SEQUEST,]	6.3e-3	null	ms_run[1]:scan=6491	2059.4	2	822.45079	411.72906	R	L	535	541
PSM	LQFWTK	-276_28164	Q8QZR3	0	Mouse_09-2020	null	[MS,MS:1001208,SEQUEST,]	6.3e-3	null	ms_run[1]:scan=6491	2059.4	2	822.45079	411.72906	R	L	534	540
PSM	TYFPHFDVSHGSAQVK	-276_28172	Q91VB8	1	Mouse_09-2020	null	[MS,MS:1001208,SEQUEST,]	3.1e-4	null	ms_run[1]:scan=6492	2059.7	3	1819.87497	607.29692	K	H	42	58
PSM	GNSLFFR	-276_28178	Q791V5	1	Mouse_09-2020	null	[MS,MS:1001208,SEQUEST,]	3.5e-3	null	ms_run[1]:scan=6493	2060.0	2	840.43620	420.72177	R	V	281	288
PSM	SFNISDIPVTAIR	-276_48815	Q9DBT9	1	Mouse_09-2020	null	[MS,MS:1001208,SEQUEST,]	3.1e-4	null	ms_run[1]:scan=10413	3214.0	2	1432.78008	716.89337	K	S	654	667
PSM	FQSSHHSTDITSLDQYVER	-276_28207	P08113	1	Mouse_09-2020	null	[MS,MS:1001208,SEQUEST,]	3.1e-4	null	ms_run[1]:scan=6500	2062.0	3	2250.04300	750.68557	R	K	512	531
PSM	FEDGDLTLYQSNAILR	-276_48772	P19157	1	Mouse_09-2020	null	[MS,MS:1001208,SEQUEST,]	3.1e-4	null	ms_run[1]:scan=10405	3211.7	3	1854.92411	618.97926	K	L	56	72
PSM	FSGVYLEKEVVEK	-276_28246	P40936	1	Mouse_09-2020	null	[MS,MS:1001208,SEQUEST,]	3.1e-4	null	ms_run[1]:scan=6509	2064.7	2	1526.81182	763.90868	K	I	212	225
PSM	FLIPNASQPESK	-276_28278	A0A2I3BQ03	1	Mouse_09-2020	null	[MS,MS:1001208,SEQUEST,]	3.1e-4	null	ms_run[1]:scan=6516	2066.7	2	1330.70049	665.85371	K	F	104	116
PSM	NQYLSWLIK	-276_48443	Q99PG0	1	Mouse_09-2020	null	[MS,MS:1001208,SEQUEST,]	1.4e-3	null	ms_run[1]:scan=10341	3192.8	2	1164.64165	582.82422	K	L	388	397
PSM	AILEVLQTQGA	-276_48030	Q8VC30	1	Mouse_09-2020	null	[MS,MS:1001208,SEQUEST,]	3.1e-4	null	ms_run[1]:scan=10258	3168.2	2	1142.64128	571.82442	R	0	568	579
PSM	DATSLNQAALYR	-276_28596	P51660	1	Mouse_09-2020	null	[MS,MS:1001208,SEQUEST,]	3.1e-4	null	ms_run[1]:scan=6575	2084.1	2	1322.67119	661.83859	R	S	494	506
PSM	FPLFGGWK	-276_48419	Q91YQ5	1	Mouse_09-2020	null	[MS,MS:1001208,SEQUEST,]	6.0e-4	null	ms_run[1]:scan=10338	3191.9	2	951.50896	476.25799	R	H	321	329
PSM	YPPLPVDKLEEEINR	-276_28935	A0A2R8VHH6	1	Mouse_09-2020	null	[MS,MS:1001208,SEQUEST,]	1.2e-2	null	ms_run[1]:scan=6645	2104.6	4	1811.95705	453.74391	K	M	218	233
PSM	ILFIFIDSDHTDNQR	-276_48183	P09103	1	Mouse_09-2020	null	[MS,MS:1001208,SEQUEST,]	3.1e-4	null	ms_run[1]:scan=10293	3178.7	3	1833.91220	611.97585	K	L	288	303
PSM	EISYFGVK	-276_28967	O88451	1	Mouse_09-2020	null	[MS,MS:1001208,SEQUEST,]	2.7e-3	null	ms_run[1]:scan=6651	2106.3	2	942.49376	471.75019	R	A	192	200
PSM	YITPDQLADLYK	-276_48167	P17182	1	Mouse_09-2020	null	[MS,MS:1001208,SEQUEST,]	3.1e-4	null	ms_run[1]:scan=10290	3177.8	2	1439.74077	720.37447	R	F	270	282
PSM	YKPAPLATLPSTLDPAEYDVSPETR	-276_48138	Q9CQC7	1	Mouse_09-2020	null	[MS,MS:1001208,SEQUEST,]	3.1e-4	null	ms_run[1]:scan=10282	3175.5	3	2731.38553	911.13235	K	A	6	31
PSM	QVVDSAYEVIK	-276_28998	A0A1B0GSR9	1	Mouse_09-2020	null	[MS,MS:1001208,SEQUEST,]	3.1e-4	null	ms_run[1]:scan=6656	2107.8	2	1250.66411	625.83499	K	K	216	227
PSM	LFNWIPQNDLLGHPK	-276_48191	Q8BWQ1	1	Mouse_09-2020	null	[MS,MS:1001208,SEQUEST,]	3.1e-4	null	ms_run[1]:scan=10294	3179.0	3	1791.95304	597.98954	R	K	353	368
PSM	VLFASQEIPASPFR	-276_48133	Q80X90	1	Mouse_09-2020	null	[MS,MS:1001208,SEQUEST,]	3.1e-4	null	ms_run[1]:scan=10281	3175.2	2	1561.83708	781.42229	K	K	823	837
PSM	AAFQLGSPWRR	-276_29058	P47738	1	Mouse_09-2020	null	[MS,MS:1001208,SEQUEST,]	2.0e-3	null	ms_run[1]:scan=6669	2111.6	3	1288.69132	430.23516	R	D	87	98
PSM	YPPLPVDKLEEEINR	-276_29075	A0A2R8VHH6	1	Mouse_09-2020	null	[MS,MS:1001208,SEQUEST,]	1.9e-2	null	ms_run[1]:scan=6672	2112.5	4	1811.95791	453.74391	K	M	218	233
PSM	HALIIYDDLSK	-276_29097	Q03265	1	Mouse_09-2020	null	[MS,MS:1001208,SEQUEST,]	3.1e-4	null	ms_run[1]:scan=6679	2114.6	2	1287.69390	644.35080	K	A	306	317
PSM	ENIIDLSNANR	-276_29117	P02762	1	Mouse_09-2020	null	[MS,MS:1001208,SEQUEST,]	3.1e-4	null	ms_run[1]:scan=6683	2115.7	2	1258.63835	629.82294	R	L	164	175
PSM	FFQEEVIPHHTEWEK	-276_29136	A0A0R4J083	1	Mouse_09-2020	null	[MS,MS:1001208,SEQUEST,]	3.1e-4	null	ms_run[1]:scan=6689	2117.5	4	1955.92898	489.73762	K	G	67	82
PSM	GIYAYGFEKPSAIQQR	-276_29138	P60843	1	Mouse_09-2020	null	[MS,MS:1001208,SEQUEST,]	3.1e-4	null	ms_run[1]:scan=6690	2117.8	3	1827.94352	609.98445	R	I	46	62
PSM	KSPVYKNPTPGSSELAQKYPGFIDVK	-276_29153	Q99PG0	1	Mouse_09-2020	null	[MS,MS:1001208,SEQUEST,]	3.1e-4	null	ms_run[1]:scan=6692	2118.4	4	2850.50625	713.38136	K	C	292	318
PSM	KSADTLWGIQKELQF	-276_48119	A0A1B0GSR9	1	Mouse_09-2020	null	[MS,MS:1001208,SEQUEST,]	9.0e-3	null	ms_run[1]:scan=10278	3174.3	3	1763.93259	588.64907	K	0	301	316
PSM	QATKDAGTIAGLNVLR	-276_28906	P63017	1	Mouse_09-2020	null	[MS,MS:1001208,SEQUEST,]	3.1e-4	null	ms_run[1]:scan=6640	2103.1	3	1627.91233	543.30905	R	I	156	172
PSM	SQFTITPGSEQIR	-276_28882	Q99KI0	1	Mouse_09-2020	null	[MS,MS:1001208,SEQUEST,]	3.1e-4	null	ms_run[1]:scan=6634	2101.4	2	1463.75078	732.37808	K	T	412	425
PSM	NQLTSNPENTVFDAK	-276_28876	P20029	1	Mouse_09-2020	null	[MS,MS:1001208,SEQUEST,]	3.1e-4	null	ms_run[1]:scan=6633	2101.1	2	1677.80974	839.40757	K	L	83	98
PSM	LLVVYPWTQR	-276_48411	A8DUK4	1	Mouse_09-2020	null	[MS,MS:1001208,SEQUEST,]	3.1e-4	null	ms_run[1]:scan=10337	3191.7	2	1274.72551	637.86642	R	F	32	42
PSM	RVGVSGDSAGGNLAAAVTQQLIQDPDVK	-276_48403	Q99PG0	1	Mouse_09-2020	null	[MS,MS:1001208,SEQUEST,]	3.5e-2	null	ms_run[1]:scan=10333	3190.5	3	2766.44107	922.81754	R	K	181	209
PSM	SRVVGNPFDSRTEQGPQVDETQFK	-276_28634	P47738	1	Mouse_09-2020	null	[MS,MS:1001208,SEQUEST,]	3.1e-4	null	ms_run[1]:scan=6584	2086.7	4	2721.32387	681.08613	K	I	347	371
PSM	FENAFLSHVISQHQSLLGNIR	-276_48375	Q03265	1	Mouse_09-2020	null	[MS,MS:1001208,SEQUEST,]	6.0e-4	null	ms_run[1]:scan=10329	3189.3	3	2410.26065	804.09239	K	D	507	528
PSM	GYSFTTTAEREIVR	-276_28660	P60710	1	Mouse_09-2020	null	[MS,MS:1001208,SEQUEST,]	3.5e-3	null	ms_run[1]:scan=6589	2088.2	3	1629.82322	543.94589	R	I	197	211
PSM	FHYGFNSSYLK	-276_28678	E9PWK1	1	Mouse_09-2020	null	[MS,MS:1001208,SEQUEST,]	3.1e-4	null	ms_run[1]:scan=6593	2089.4	3	1362.64807	454.88742	R	V	81	92
PSM	AGPWTPEAAVEHPEAVR	-276_28695	O35490	1	Mouse_09-2020	null	[MS,MS:1001208,SEQUEST,]	6.0e-4	null	ms_run[1]:scan=6596	2090.2	3	1816.89548	606.30408	K	L	41	58
PSM	RFILNLPTFSVR	-276_48305	Q9R1P3	1	Mouse_09-2020	null	[MS,MS:1001208,SEQUEST,]	3.1e-4	null	ms_run[1]:scan=10316	3185.5	3	1462.85218	488.28915	K	I	170	182
PSM	FYSVNVDYSK	-276_28715	Q62425	1	Mouse_09-2020	null	[MS,MS:1001208,SEQUEST,]	3.1e-4	null	ms_run[1]:scan=6601	2091.7	2	1221.58025	611.29295	K	K	65	75
PSM	MFASFPTTK	-276_28717	Q91VB8	1	Mouse_09-2020	null	[MS,MS:1001208,SEQUEST,]	1.2e-3	null	ms_run[1]:scan=6602	2092.0	2	1029.50823	515.25733	R	Y	33	42
PSM	LTPQGQRDLDRIAGQVAAANK	-276_28785	Q9CZX8	1	Mouse_09-2020	null	[MS,MS:1001208,SEQUEST,]	4.0e-2	null	ms_run[1]:scan=6614	2095.5	4	2222.20058	556.30546	K	H	123	144
PSM	FENAFLSHVISQHQSLLGNIR	-276_48233	Q03265	1	Mouse_09-2020	null	[MS,MS:1001208,SEQUEST,]	3.1e-4	null	ms_run[1]:scan=10303	3181.7	4	2410.25893	603.32111	K	D	507	528
PSM	AISFVGSNQAGEYIFER	-276_48223	Q9EQ20	1	Mouse_09-2020	null	[MS,MS:1001208,SEQUEST,]	9.0e-4	null	ms_run[1]:scan=10300	3180.8	2	1887.92046	944.46541	K	S	256	273
PSM	GLVGEIIK	-276_28841	Q01768	1	Mouse_09-2020	null	[MS,MS:1001208,SEQUEST,]	9.0e-4	null	ms_run[1]:scan=6625	2098.7	2	828.51915	414.76310	R	F	19	27
PSM	VVDALGNAIDGKGPIGSK	-276_28850	Q03265	1	Mouse_09-2020	null	[MS,MS:1001208,SEQUEST,]	3.1e-4	null	ms_run[1]:scan=6627	2099.3	3	1710.93912	570.98434	R	R	150	168
PSM	LRSLFSSAENEPPVPLVGNWRPPQPVK	-276_48208	P16015	1	Mouse_09-2020	null	[MS,MS:1001208,SEQUEST,]	3.1e-4	null	ms_run[1]:scan=10297	3179.9	4	3014.62124	754.41072	K	R	225	252
PSM	FVIGGPQGDAGVTGR	-276_28872	Q91X83	1	Mouse_09-2020	null	[MS,MS:1001208,SEQUEST,]	3.1e-4	null	ms_run[1]:scan=6632	2100.8	2	1430.74028	715.87296	R	I	251	266
PSM	GYFIQPTVFGDVK	-276_48435	P47738	1	Mouse_09-2020	null	[MS,MS:1001208,SEQUEST,]	3.1e-4	null	ms_run[1]:scan=10340	3192.5	2	1470.76250	735.88501	R	G	397	410
PSM	TSGPPVSELITK	-276_28056	P43274	1	Mouse_09-2020	null	[MS,MS:1001208,SEQUEST,]	3.1e-4	null	ms_run[1]:scan=6473	2054.1	2	1228.67815	614.84281	K	V	35	47
PSM	SGYQQAASEHGLVVIAPDTSPR	-276_30448	Q9R0P3	1	Mouse_09-2020	null	[MS,MS:1001208,SEQUEST,]	3.1e-4	null	ms_run[1]:scan=6931	2188.4	3	2283.13767	761.71698	K	C	65	87
PSM	FDVQLKDLEK	-276_30470	F8WJ41	1	Mouse_09-2020	null	[MS,MS:1001208,SEQUEST,]	3.1e-4	null	ms_run[1]:scan=6935	2189.5	3	1234.66770	412.22744	R	Q	79	89
PSM	WYYNAAGFNK	-276_31860	Q9CQB4	1	Mouse_09-2020	null	[MS,MS:1001208,SEQUEST,]	3.1e-4	null	ms_run[1]:scan=7199	2266.9	2	1233.56987	617.28801	K	G	20	30
PSM	HQSLGGQYGVQGFPTIK	-276_31880	Q3TML0	1	Mouse_09-2020	null	[MS,MS:1001208,SEQUEST,]	3.1e-4	null	ms_run[1]:scan=7201	2267.5	3	1816.93485	606.31620	K	F	91	108
PSM	FTDVSYPIIISPAR	-276_46534	G3X982	1	Mouse_09-2020	null	[MS,MS:1001208,SEQUEST,]	3.1e-4	null	ms_run[1]:scan=9963	3080.5	2	1578.85405	789.92995	K	L	277	291
PSM	KGLTPSQIGVILR	-276_31932	Q921R2	1	Mouse_09-2020	null	[MS,MS:1001208,SEQUEST,]	3.1e-4	null	ms_run[1]:scan=7211	2270.4	3	1381.85254	461.28904	K	S	43	56
PSM	FAEVLPDGTYQR	-276_31937	Q9QXD1	1	Mouse_09-2020	null	[MS,MS:1001208,SEQUEST,]	1.4e-3	null	ms_run[1]:scan=7212	2270.7	2	1395.69048	698.34879	R	G	271	283
PSM	DGVANVSIEDRVISLSGEHSIIGR	-276_46525	P08228	1	Mouse_09-2020	null	[MS,MS:1001208,SEQUEST,]	3.1e-4	null	ms_run[1]:scan=9962	3080.2	4	2523.31704	631.58450	K	M	93	117
PSM	DVATFLR	-276_31962	Q9D0M3	1	Mouse_09-2020	null	[MS,MS:1001208,SEQUEST,]	1.5e-2	null	ms_run[1]:scan=7217	2272.2	2	821.45195	411.22943	K	A	269	276
PSM	SLEIIGAPFSKGQPR	-276_31853	Q61176	1	Mouse_09-2020	null	[MS,MS:1001208,SEQUEST,]	3.1e-4	null	ms_run[1]:scan=7198	2266.6	3	1599.88657	533.96662	K	G	7	22
PSM	GHEVTVLRPSAYYVLDPK	-276_31966	Q8K169	1	Mouse_09-2020	null	[MS,MS:1001208,SEQUEST,]	3.1e-4	null	ms_run[1]:scan=7218	2272.5	3	2044.08872	682.03358	R	S	50	68
PSM	AIGVKPPRGILLYGPPGTGK	-276_31981	Q01853	1	Mouse_09-2020	null	[MS,MS:1001208,SEQUEST,]	3.1e-4	null	ms_run[1]:scan=7220	2273.0	4	1991.18178	498.55047	K	L	232	252
PSM	ASAELALGENNEVLK	-276_32001	P05202	1	Mouse_09-2020	null	[MS,MS:1001208,SEQUEST,]	3.1e-4	null	ms_run[1]:scan=7223	2273.9	2	1557.81438	779.40958	K	G	108	123
PSM	LYFEELSLER	-276_46420	Q8C196	1	Mouse_09-2020	null	[MS,MS:1001208,SEQUEST,]	3.1e-4	null	ms_run[1]:scan=9943	3074.6	2	1298.66313	649.83499	K	L	1030	1040
PSM	LFFDTER	-276_32024	Q9CRB3	1	Mouse_09-2020	null	[MS,MS:1001208,SEQUEST,]	2.7e-3	null	ms_run[1]:scan=7229	2275.7	2	927.45677	464.23217	K	W	68	75
PSM	LIINSLYK	-276_32037	P08113	1	Mouse_09-2020	null	[MS,MS:1001208,SEQUEST,]	2.0e-3	null	ms_run[1]:scan=7233	2276.9	2	963.58806	482.29731	K	K	88	96
PSM	KGLTPSQIGVILRDSHGVAQVR	-276_32050	Q921R2	1	Mouse_09-2020	null	[MS,MS:1001208,SEQUEST,]	3.1e-4	null	ms_run[1]:scan=7235	2277.5	4	2331.32705	583.58684	K	V	43	65
PSM	LKPAFKDGGSTTAGNSSQVSDGAAAVLLAR	-276_32072	Q8VCH0	0	Mouse_09-2020	null	[MS,MS:1001208,SEQUEST,]	3.1e-4	null	ms_run[1]:scan=7238	2278.3	4	2889.51064	723.13208	K	S	260	290
PSM	LKPAFKDGGSTTAGNSSQVSDGAAAVLLAR	-276_32072	Q921H8	0	Mouse_09-2020	null	[MS,MS:1001208,SEQUEST,]	3.1e-4	null	ms_run[1]:scan=7238	2278.3	4	2889.51064	723.13208	K	S	260	290
PSM	GHEVTVLRPSAYYVLDPK	-276_31973	Q8K169	1	Mouse_09-2020	null	[MS,MS:1001208,SEQUEST,]	3.1e-4	null	ms_run[1]:scan=7219	2272.8	4	2044.08791	511.77701	R	S	50	68
PSM	LLYNNVSNFGR	-276_31845	Q68FD5	1	Mouse_09-2020	null	[MS,MS:1001208,SEQUEST,]	3.1e-4	null	ms_run[1]:scan=7197	2266.3	2	1296.67156	648.83839	K	A	1216	1227
PSM	NLRVNAGDQPGADLGPLITPQAKER	-276_31828	Q9EQ20	1	Mouse_09-2020	null	[MS,MS:1001208,SEQUEST,]	2.0e-3	null	ms_run[1]:scan=7193	2265.1	4	2630.39858	658.35568	K	C	342	367
PSM	AIGLPEDLIQKGKDIK	-276_31812	P12710	1	Mouse_09-2020	null	[MS,MS:1001208,SEQUEST,]	6.0e-4	null	ms_run[1]:scan=7191	2264.6	4	1738.01125	435.25819	K	V	21	37
PSM	RLPTLEQPIIPSDYVAIK	-276_46582	Q8C196	1	Mouse_09-2020	null	[MS,MS:1001208,SEQUEST,]	3.1e-4	null	ms_run[1]:scan=9972	3083.1	3	2053.16892	685.06125	K	P	1292	1310
PSM	HWPSSHNWFFAK	-276_31559	K4DI63	1	Mouse_09-2020	null	[MS,MS:1001208,SEQUEST,]	3.1e-4	null	ms_run[1]:scan=7144	2250.8	3	1543.72501	515.24583	K	K	54	66
PSM	TQDPAKAPNSPDVLEIEFKKGVPVK	-276_31563	P16460	1	Mouse_09-2020	null	[MS,MS:1001208,SEQUEST,]	3.1e-4	null	ms_run[1]:scan=7145	2251.1	4	2707.46670	677.62208	K	T	210	235
PSM	SFLVGSAAQSLSK	-276_31578	Q9R0H0	1	Mouse_09-2020	null	[MS,MS:1001208,SEQUEST,]	3.1e-4	null	ms_run[1]:scan=7149	2252.3	2	1294.70098	647.85371	R	C	283	296
PSM	INEAFDLLRSGK	-276_31586	P00329	1	Mouse_09-2020	null	[MS,MS:1001208,SEQUEST,]	3.1e-4	null	ms_run[1]:scan=7150	2252.6	3	1362.73807	454.91738	K	I	356	368
PSM	RTPFGAYGGLLK	-276_31610	Q8BWT1	1	Mouse_09-2020	null	[MS,MS:1001208,SEQUEST,]	3.1e-4	null	ms_run[1]:scan=7154	2253.7	2	1279.71733	640.36150	K	F	14	26
PSM	RFGPVFTLHLGQR	-276_31616	Q05421	1	Mouse_09-2020	null	[MS,MS:1001208,SEQUEST,]	3.1e-4	null	ms_run[1]:scan=7155	2254.0	3	1527.85041	509.95628	K	I	63	76
PSM	GDIFLVR	-276_31633	Q01853	1	Mouse_09-2020	null	[MS,MS:1001208,SEQUEST,]	2.9e-3	null	ms_run[1]:scan=7159	2255.2	2	819.47222	410.23980	K	G	149	156
PSM	YWANFAR	-276_31641	Q91WG0	0	Mouse_09-2020	null	[MS,MS:1001208,SEQUEST,]	9.0e-3	null	ms_run[1]:scan=7161	2255.8	2	927.44737	464.22722	K	G	492	499
PSM	YWANFAR	-276_31641	Q8BK48	0	Mouse_09-2020	null	[MS,MS:1001208,SEQUEST,]	9.0e-3	null	ms_run[1]:scan=7161	2255.8	2	927.44737	464.22722	K	G	490	497
PSM	YWANFAR	-276_31641	Q8QZR3	0	Mouse_09-2020	null	[MS,MS:1001208,SEQUEST,]	9.0e-3	null	ms_run[1]:scan=7161	2255.8	2	927.44737	464.22722	K	G	489	496
PSM	FYGLLAR	-276_31650	Q8QZY2	1	Mouse_09-2020	null	[MS,MS:1001208,SEQUEST,]	6.0e-4	null	ms_run[1]:scan=7162	2256.1	2	839.47734	420.24234	R	A	347	354
PSM	IGLFGGAGVGK	-276_31674	P56480	1	Mouse_09-2020	null	[MS,MS:1001208,SEQUEST,]	3.1e-4	null	ms_run[1]:scan=7167	2257.6	2	975.56261	488.28473	K	V	202	213
PSM	SVGKANEELAGVVAEVQK	-276_31692	Q61176	1	Mouse_09-2020	null	[MS,MS:1001208,SEQUEST,]	3.1e-4	null	ms_run[1]:scan=7171	2258.7	3	1827.98178	609.99854	R	G	72	90
PSM	KAPDFVFYAPR	-276_31719	P26043	1	Mouse_09-2020	null	[MS,MS:1001208,SEQUEST,]	3.1e-4	null	ms_run[1]:scan=7175	2259.9	3	1310.69089	437.56791	K	R	263	274
PSM	LDPTQTSFLK	-276_31734	Q9QYG0	1	Mouse_09-2020	null	[MS,MS:1001208,SEQUEST,]	3.1e-4	null	ms_run[1]:scan=7178	2260.7	2	1149.61492	575.31115	K	A	278	288
PSM	LVQDVANNTNEEAGDGTTTATVLAR	-276_31797	P63038	1	Mouse_09-2020	null	[MS,MS:1001208,SEQUEST,]	3.1e-4	null	ms_run[1]:scan=7188	2263.7	3	2560.24967	854.08769	K	I	97	122
PSM	QWGWTQGRWPK	-276_31802	Q9CPR4	1	Mouse_09-2020	null	[MS,MS:1001208,SEQUEST,]	2.0e-3	null	ms_run[1]:scan=7189	2264.0	3	1429.71201	477.24231	K	S	75	86
PSM	NLYIISVKGIK	-276_31808	P62830	1	Mouse_09-2020	null	[MS,MS:1001208,SEQUEST,]	1.8e-2	null	ms_run[1]:scan=7190	2264.3	2	1247.77275	624.38973	K	R	36	47
PSM	EHALLAYTLGVK	-276_32076	P10126	1	Mouse_09-2020	null	[MS,MS:1001208,SEQUEST,]	3.1e-4	null	ms_run[1]:scan=7239	2278.6	3	1314.74219	438.91872	R	L	135	147
PSM	QVVTLLNELKR	-276_31535	Q8VCH0	0	Mouse_09-2020	null	[MS,MS:1001208,SEQUEST,]	1.3e-2	null	ms_run[1]:scan=7140	2249.7	3	1312.79514	438.26975	R	G	386	397
PSM	QVVTLLNELKR	-276_31535	Q921H8	0	Mouse_09-2020	null	[MS,MS:1001208,SEQUEST,]	1.3e-2	null	ms_run[1]:scan=7140	2249.7	3	1312.79514	438.26975	R	G	386	397
PSM	GHYTIGKEIIDPVLDR	-276_32080	A0A0A0MQA5	1	Mouse_09-2020	null	[MS,MS:1001208,SEQUEST,]	3.1e-4	null	ms_run[1]:scan=7240	2278.9	3	1825.97788	609.33174	R	R	135	151
PSM	VNNSSLIGVGYTQTLRPGVK	-276_32114	G3UX26	1	Mouse_09-2020	null	[MS,MS:1001208,SEQUEST,]	3.1e-4	null	ms_run[1]:scan=7246	2280.7	3	2103.15616	701.72341	K	T	237	257
PSM	ELGEHGLYEYTELK	-276_32423	O35945	0	Mouse_09-2020	null	[MS,MS:1001208,SEQUEST,]	3.1e-4	null	ms_run[1]:scan=7301	2296.9	3	1680.81241	560.94203	R	V	477	491
PSM	ELGEHGLYEYTELK	-276_32423	P24549	0	Mouse_09-2020	null	[MS,MS:1001208,SEQUEST,]	3.1e-4	null	ms_run[1]:scan=7301	2296.9	3	1680.81241	560.94203	R	V	477	491
PSM	NYSVVFPHDEPLAGR	-276_32430	Q99LB7	1	Mouse_09-2020	null	[MS,MS:1001208,SEQUEST,]	3.1e-4	null	ms_run[1]:scan=7302	2297.2	3	1700.84012	567.61788	K	M	468	483
PSM	FSVQILR	-276_32434	P33267	1	Mouse_09-2020	null	[MS,MS:1001208,SEQUEST,]	3.1e-4	null	ms_run[1]:scan=7303	2297.4	2	862.51506	431.76090	R	F	127	134
PSM	VIIVVKDGPGFYTTR	-276_32448	Q8BMS1	1	Mouse_09-2020	null	[MS,MS:1001208,SEQUEST,]	1.4e-3	null	ms_run[1]:scan=7305	2298.0	3	1664.94284	555.65052	K	L	535	550
PSM	AILSYLAAK	-276_32475	P24472	1	Mouse_09-2020	null	[MS,MS:1001208,SEQUEST,]	3.1e-4	null	ms_run[1]:scan=7311	2299.8	2	949.57286	475.28949	R	N	70	79
PSM	GLVYETSVLDPDEGIRFR	-276_46232	Q9CZU6	1	Mouse_09-2020	null	[MS,MS:1001208,SEQUEST,]	3.1e-4	null	ms_run[1]:scan=9910	3064.9	3	2066.05771	689.35662	K	Y	77	95
PSM	SQIFSTASDNQPTVTIK	-276_32489	P20029	1	Mouse_09-2020	null	[MS,MS:1001208,SEQUEST,]	3.1e-4	null	ms_run[1]:scan=7313	2300.4	2	1836.93694	918.97053	K	Y	449	466
PSM	SLTNDWEDHLAVK	-276_32413	P11499	1	Mouse_09-2020	null	[MS,MS:1001208,SEQUEST,]	2.0e-3	null	ms_run[1]:scan=7300	2296.6	3	1527.74411	509.91945	K	F	307	320
PSM	QLEPIYTSLGK	-276_32525	A0A0R4J0Z1	1	Mouse_09-2020	null	[MS,MS:1001208,SEQUEST,]	3.5e-3	null	ms_run[1]:scan=7319	2302.2	2	1248.68437	624.84535	K	Y	556	567
PSM	LNFAQLKEEVDK	-276_32544	Q8VCW8	1	Mouse_09-2020	null	[MS,MS:1001208,SEQUEST,]	2.0e-3	null	ms_run[1]:scan=7323	2303.3	3	1433.76368	478.59267	R	A	100	112
PSM	GTPLDTEVPLER	-276_32563	G5E8R3	1	Mouse_09-2020	null	[MS,MS:1001208,SEQUEST,]	3.1e-4	null	ms_run[1]:scan=7327	2304.5	2	1326.69048	663.84862	K	F	819	831
PSM	ILDLIESGK	-276_32568	P24549	1	Mouse_09-2020	null	[MS,MS:1001208,SEQUEST,]	3.1e-4	null	ms_run[1]:scan=7328	2304.8	2	987.57250	494.28968	K	E	354	363
PSM	VSSLPTVYLK	-276_32580	F6Y6L6	1	Mouse_09-2020	null	[MS,MS:1001208,SEQUEST,]	1.6e-3	null	ms_run[1]:scan=7330	2305.4	2	1106.64592	553.82643	K	G	199	209
PSM	SQIFSTASDNQPTVTIK	-276_32597	P20029	1	Mouse_09-2020	null	[MS,MS:1001208,SEQUEST,]	3.1e-4	null	ms_run[1]:scan=7332	2306.0	3	1836.93381	612.98278	K	Y	449	466
PSM	DFSAFFQK	-276_46195	Q9Z2I0	1	Mouse_09-2020	null	[MS,MS:1001208,SEQUEST,]	2.9e-3	null	ms_run[1]:scan=9902	3062.5	2	989.47258	495.23999	K	R	284	292
PSM	TIILYDTNLPDVSAK	-276_46188	E9Q1Q9	1	Mouse_09-2020	null	[MS,MS:1001208,SEQUEST,]	3.1e-4	null	ms_run[1]:scan=9901	3062.2	2	1662.89556	831.95108	R	F	154	169
PSM	SLFSSAENEPPVPLVGNWRPPQPVKGR	-276_46208	P16015	1	Mouse_09-2020	null	[MS,MS:1001208,SEQUEST,]	3.1e-4	null	ms_run[1]:scan=9906	3063.7	4	2958.56460	740.39507	R	V	227	254
PSM	LLADPTGAFGK	-276_32407	G3UZJ4	1	Mouse_09-2020	null	[MS,MS:1001208,SEQUEST,]	3.1e-4	null	ms_run[1]:scan=7299	2296.3	2	1089.59441	545.30058	R	T	101	112
PSM	YLTVAAIFR	-276_46280	Q7TMM9	1	Mouse_09-2020	null	[MS,MS:1001208,SEQUEST,]	3.1e-4	null	ms_run[1]:scan=9919	3067.5	2	1053.60723	527.30821	R	R	310	319
PSM	AFTGFIVEADTPGIHIGK	-276_46287	P45952	1	Mouse_09-2020	null	[MS,MS:1001208,SEQUEST,]	3.1e-4	null	ms_run[1]:scan=9920	3067.8	3	1872.98746	624.99999	K	E	218	236
PSM	VGVPTETGALTLNR	-276_32144	Q8BWT1	1	Mouse_09-2020	null	[MS,MS:1001208,SEQUEST,]	3.1e-4	null	ms_run[1]:scan=7253	2282.8	2	1427.78765	714.39627	R	C	77	91
PSM	VAPEEHPVLLTEAPLNPK	-276_32150	P60710	1	Mouse_09-2020	null	[MS,MS:1001208,SEQUEST,]	3.1e-4	null	ms_run[1]:scan=7254	2283.1	3	1954.06784	652.02632	R	N	96	114
PSM	YLYTLVITDKEK	-276_32156	Q9JJI8	1	Mouse_09-2020	null	[MS,MS:1001208,SEQUEST,]	3.1e-4	null	ms_run[1]:scan=7255	2283.4	3	1485.82083	495.94483	R	E	41	53
PSM	AKPVVSFIAGITAPPGRR	-276_32162	Q9WUM5	1	Mouse_09-2020	null	[MS,MS:1001208,SEQUEST,]	3.1e-4	null	ms_run[1]:scan=7256	2283.6	4	1837.08205	460.02562	K	G	279	297
PSM	RLTGFHETSNINDFSAGVANRGASIRIPR	-276_32170	P15105	1	Mouse_09-2020	null	[MS,MS:1001208,SEQUEST,]	3.1e-4	null	ms_run[1]:scan=7257	2283.9	5	3156.64503	632.13401	R	V	299	328
PSM	FNVSATPEQYVPYSTTRK	-276_32180	Q7TMF3	1	Mouse_09-2020	null	[MS,MS:1001208,SEQUEST,]	3.1e-4	null	ms_run[1]:scan=7259	2284.5	3	2088.04190	696.68473	K	I	115	133
PSM	EHALLAYTLGVK	-276_32194	P10126	1	Mouse_09-2020	null	[MS,MS:1001208,SEQUEST,]	3.1e-4	null	ms_run[1]:scan=7262	2285.4	2	1314.74187	657.87444	R	L	135	147
PSM	NGNPNGGGLPHWPEYDQKEGYLK	-276_32207	Q8VCT4	1	Mouse_09-2020	null	[MS,MS:1001208,SEQUEST,]	3.6e-2	null	ms_run[1]:scan=7264	2286.0	4	2570.20717	643.30693	R	G	504	527
PSM	VYIGGEDYEKEFTPK	-276_32255	P40936	1	Mouse_09-2020	null	[MS,MS:1001208,SEQUEST,]	3.1e-4	null	ms_run[1]:scan=7272	2288.3	3	1774.85355	592.28932	K	Y	5	20
PSM	VVDSLQLTGTKPVATPVDWKK	-276_32262	Q6GT24	1	Mouse_09-2020	null	[MS,MS:1001208,SEQUEST,]	3.1e-4	null	ms_run[1]:scan=7273	2288.6	4	2282.27382	571.32432	R	E	163	184
PSM	VLWRFDGKTPATLGPNTR	-276_32269	Q3UEP4	1	Mouse_09-2020	null	[MS,MS:1001208,SEQUEST,]	3.1e-4	null	ms_run[1]:scan=7274	2288.9	4	2029.09792	508.02990	K	Y	336	354
PSM	QFLPFLQR	-276_46325	Q78PY7	1	Mouse_09-2020	null	[MS,MS:1001208,SEQUEST,]	1.2e-2	null	ms_run[1]:scan=9927	3069.9	2	1048.59380	524.80055	K	G	516	524
PSM	AILDDLLK	-276_46312	D3Z041	1	Mouse_09-2020	null	[MS,MS:1001208,SEQUEST,]	1.0e-2	null	ms_run[1]:scan=9925	3069.3	2	900.53996	450.77367	K	G	634	642
PSM	VEFVSELPK	-276_32339	D3Z106	1	Mouse_09-2020	null	[MS,MS:1001208,SEQUEST,]	6.0e-4	null	ms_run[1]:scan=7286	2292.4	2	1047.57231	524.28968	K	V	519	528
PSM	NVFNALVR	-276_32355	Q9CR62	1	Mouse_09-2020	null	[MS,MS:1001208,SEQUEST,]	3.5e-3	null	ms_run[1]:scan=7289	2293.3	2	932.53209	466.76925	K	A	163	171
PSM	LLVVYPWTQR	-276_46291	A8DUK4	1	Mouse_09-2020	null	[MS,MS:1001208,SEQUEST,]	3.1e-4	null	ms_run[1]:scan=9922	3068.4	2	1274.72612	637.86642	R	F	32	42
PSM	GLSSLLYGSIPK	-276_46407	Q8JZU2	1	Mouse_09-2020	null	[MS,MS:1001208,SEQUEST,]	3.1e-4	null	ms_run[1]:scan=9941	3074.0	2	1234.70452	617.85572	R	A	86	98
PSM	FAELTLKAGIPK	-276_30453	Q8R0Y6	1	Mouse_09-2020	null	[MS,MS:1001208,SEQUEST,]	1.6e-3	null	ms_run[1]:scan=6932	2188.7	2	1287.76775	644.38719	K	V	609	621
PSM	YIATPIFSK	-276_31528	P10649	1	Mouse_09-2020	null	[MS,MS:1001208,SEQUEST,]	1.4e-3	null	ms_run[1]:scan=7139	2249.4	2	1039.58245	520.29477	R	A	203	212
PSM	VYGPVYTLYLGR	-276_46662	Q6XVG2	0	Mouse_09-2020	null	[MS,MS:1001208,SEQUEST,]	3.1e-4	null	ms_run[1]:scan=9988	3087.8	2	1400.75725	700.88227	R	P	60	72
PSM	VYGPVYTLYLGR	-276_46662	Q91X77	0	Mouse_09-2020	null	[MS,MS:1001208,SEQUEST,]	3.1e-4	null	ms_run[1]:scan=9988	3087.8	2	1400.75725	700.88227	K	P	60	72
PSM	GNPTVEVDLYTAK	-276_30841	P17182	1	Mouse_09-2020	null	[MS,MS:1001208,SEQUEST,]	3.1e-4	null	ms_run[1]:scan=7004	2209.8	2	1406.71684	703.86173	R	L	16	29
PSM	GDVTTQVALQPALK	-276_30865	P09671	1	Mouse_09-2020	null	[MS,MS:1001208,SEQUEST,]	3.1e-4	null	ms_run[1]:scan=7008	2210.9	2	1440.80632	720.90647	K	N	76	90
PSM	VAVDAPVSSVALR	-276_30891	Q64374	1	Mouse_09-2020	null	[MS,MS:1001208,SEQUEST,]	3.1e-4	null	ms_run[1]:scan=7013	2212.4	2	1283.73296	642.36953	R	L	52	65
PSM	GNWGHLDQVAALR	-276_30916	Q8VCT4	1	Mouse_09-2020	null	[MS,MS:1001208,SEQUEST,]	3.1e-4	null	ms_run[1]:scan=7017	2213.6	3	1436.73960	479.58462	R	V	187	200
PSM	VYGTGSLALYEK	-276_30921	Q8C2Q8	1	Mouse_09-2020	null	[MS,MS:1001208,SEQUEST,]	3.1e-4	null	ms_run[1]:scan=7018	2213.9	2	1300.67949	650.84281	R	D	44	56
PSM	FSLTTLR	-276_30939	Q91X77	1	Mouse_09-2020	null	[MS,MS:1001208,SEQUEST,]	1.6e-3	null	ms_run[1]:scan=7023	2215.3	2	837.48302	419.24508	R	L	126	133
PSM	TSEGSWEPFASGK	-276_30829	P07309	1	Mouse_09-2020	null	[MS,MS:1001208,SEQUEST,]	3.1e-4	null	ms_run[1]:scan=7001	2208.9	2	1382.62236	691.81478	K	A	56	69
PSM	IYLPHSLPQQ	-276_30948	P03930	1	Mouse_09-2020	null	[MS,MS:1001208,SEQUEST,]	3.1e-4	null	ms_run[1]:scan=7024	2215.6	2	1195.64775	598.32713	K	0	58	68
PSM	SIYGERFPDENFKLK	-276_30975	P24369	1	Mouse_09-2020	null	[MS,MS:1001208,SEQUEST,]	6.0e-4	null	ms_run[1]:scan=7028	2216.8	3	1842.93839	614.98434	K	Y	117	132
PSM	LSDYFPKPYPNPEAAR	-276_30983	Q9D0M3	1	Mouse_09-2020	null	[MS,MS:1001208,SEQUEST,]	3.1e-4	null	ms_run[1]:scan=7029	2217.1	3	1864.92368	622.31246	K	A	171	187
PSM	SADTLWGIQK	-276_30991	A0A1B0GSR9	1	Mouse_09-2020	null	[MS,MS:1001208,SEQUEST,]	3.1e-4	null	ms_run[1]:scan=7031	2217.7	2	1118.58501	559.79566	K	L	302	312
PSM	GIAPYSYAG	-276_30997	Q64374	1	Mouse_09-2020	null	[MS,MS:1001208,SEQUEST,]	3.1e-4	null	ms_run[1]:scan=7032	2218.0	2	898.43083	449.71889	K	0	291	300
PSM	IYQIYEGTAQIQR	-276_31000	P45952	1	Mouse_09-2020	null	[MS,MS:1001208,SEQUEST,]	3.1e-4	null	ms_run[1]:scan=7033	2218.3	2	1582.82500	791.91483	K	I	396	409
PSM	SGFTTANQVLGVSSK	-276_31007	O08601	1	Mouse_09-2020	null	[MS,MS:1001208,SEQUEST,]	3.1e-4	null	ms_run[1]:scan=7034	2218.6	2	1495.77666	748.39119	R	T	199	214
PSM	STFVLDEFKR	-276_31025	Q9D8N0	1	Mouse_09-2020	null	[MS,MS:1001208,SEQUEST,]	1.6e-3	null	ms_run[1]:scan=7037	2219.4	3	1241.65326	414.55567	K	Y	286	296
PSM	VFGFSLITNK	-276_47233	Q543K9	1	Mouse_09-2020	null	[MS,MS:1001208,SEQUEST,]	3.1e-4	null	ms_run[1]:scan=10097	3120.0	2	1125.62969	563.31877	R	V	235	245
PSM	YILGNPLNSGINQGPQIDKEQHNK	-276_30801	O35945	1	Mouse_09-2020	null	[MS,MS:1001208,SEQUEST,]	3.1e-4	null	ms_run[1]:scan=6995	2207.1	4	2677.37099	670.09777	K	L	330	354
PSM	VELLLPK	-276_30777	Q9D023	1	Mouse_09-2020	null	[MS,MS:1001208,SEQUEST,]	1.4e-3	null	ms_run[1]:scan=6990	2205.7	2	811.52934	406.26802	K	L	20	27
PSM	ALDLAAGITR	-276_30757	Q9JM62	1	Mouse_09-2020	null	[MS,MS:1001208,SEQUEST,]	3.1e-4	null	ms_run[1]:scan=6987	2204.8	2	1000.57927	500.79292	R	V	162	172
PSM	RTPFGAYGGLLK	-276_30479	Q8BWT1	1	Mouse_09-2020	null	[MS,MS:1001208,SEQUEST,]	3.1e-4	null	ms_run[1]:scan=6937	2190.2	3	1279.71668	427.24343	K	F	14	26
PSM	IRPFFPQQ	-276_30502	Q8K0E8	1	Mouse_09-2020	null	[MS,MS:1001208,SEQUEST,]	1.0e-2	null	ms_run[1]:scan=6940	2191.0	2	1032.56304	516.78490	K	0	474	482
PSM	LSAEERDQLLPNLR	-276_30527	P61458	1	Mouse_09-2020	null	[MS,MS:1001208,SEQUEST,]	3.1e-4	null	ms_run[1]:scan=6944	2192.2	3	1653.89261	551.96880	R	V	8	22
PSM	AGLEQGSDAGYLAESQKFGELALTK	-276_47419	Q8BMS1	1	Mouse_09-2020	null	[MS,MS:1001208,SEQUEST,]	3.1e-4	null	ms_run[1]:scan=10140	3132.8	3	2583.29624	861.76941	K	S	310	335
PSM	HDPSLQPWSASYDPGSAK	-276_30544	P16015	1	Mouse_09-2020	null	[MS,MS:1001208,SEQUEST,]	3.1e-4	null	ms_run[1]:scan=6948	2193.3	3	1942.89420	648.30251	K	I	40	58
PSM	YDGIILPGK	-276_30550	Q9CXW4	1	Mouse_09-2020	null	[MS,MS:1001208,SEQUEST,]	3.1e-4	null	ms_run[1]:scan=6949	2193.7	2	975.55065	488.27912	K	0	170	179
PSM	KLPFWTSYSK	-276_30556	Q8R084	1	Mouse_09-2020	null	[MS,MS:1001208,SEQUEST,]	3.1e-4	null	ms_run[1]:scan=6950	2193.9	2	1256.66741	628.83733	K	Q	103	113
PSM	LHEENFEVTTLR	-276_30575	A0A0N4SUW4	1	Mouse_09-2020	null	[MS,MS:1001208,SEQUEST,]	3.7e-3	null	ms_run[1]:scan=6952	2194.5	3	1487.74894	496.58781	R	D	115	127
PSM	TSVPFLGR	-276_30578	Q99LB7	1	Mouse_09-2020	null	[MS,MS:1001208,SEQUEST,]	8.0e-3	null	ms_run[1]:scan=6953	2194.8	2	876.49407	438.75053	K	A	804	812
PSM	TTPSVVAFTADGER	-276_30584	P38647	1	Mouse_09-2020	null	[MS,MS:1001208,SEQUEST,]	3.1e-4	null	ms_run[1]:scan=6954	2195.1	2	1450.71819	725.86226	R	V	86	100
PSM	LLYDLADQLHAAVGASR	-276_47371	Q99LC5	1	Mouse_09-2020	null	[MS,MS:1001208,SEQUEST,]	3.1e-4	null	ms_run[1]:scan=10130	3129.9	3	1812.96073	604.99161	K	A	233	250
PSM	LLVVYPWTQR	-276_47361	A8DUK4	1	Mouse_09-2020	null	[MS,MS:1001208,SEQUEST,]	3.1e-4	null	ms_run[1]:scan=10129	3129.6	2	1274.72710	637.86642	R	F	32	42
PSM	KLPFWTSYSK	-276_30625	Q8R084	1	Mouse_09-2020	null	[MS,MS:1001208,SEQUEST,]	3.7e-3	null	ms_run[1]:scan=6961	2197.2	3	1256.66736	419.56065	K	Q	103	113
PSM	NGFLLDGFPR	-276_47342	Q9WTP6	1	Mouse_09-2020	null	[MS,MS:1001208,SEQUEST,]	3.1e-4	null	ms_run[1]:scan=10123	3127.8	2	1135.58977	568.29837	K	V	94	104
PSM	SFNTVPYIVGFNK	-276_47250	P23953	1	Mouse_09-2020	null	[MS,MS:1001208,SEQUEST,]	3.1e-3	null	ms_run[1]:scan=10101	3121.2	2	1485.77446	743.39046	K	E	328	341
PSM	RFFFDVGSNK	-276_30706	P42669	1	Mouse_09-2020	null	[MS,MS:1001208,SEQUEST,]	3.1e-4	null	ms_run[1]:scan=6977	2201.8	2	1216.61150	608.80910	K	G	229	239
PSM	TVIIEQSWGSPK	-276_30742	P63038	1	Mouse_09-2020	null	[MS,MS:1001208,SEQUEST,]	3.1e-4	null	ms_run[1]:scan=6985	2204.2	2	1344.71672	672.86153	R	T	61	73
PSM	VVEIAPATHLDPQLR	-276_31043	G5E8R3	1	Mouse_09-2020	null	[MS,MS:1001208,SEQUEST,]	6.0e-4	null	ms_run[1]:scan=7041	2220.6	3	1658.92344	553.64566	K	R	274	289
PSM	VISAEEALPGRTEPIPVTAK	-276_31512	Q9D6Y7	1	Mouse_09-2020	null	[MS,MS:1001208,SEQUEST,]	3.1e-4	null	ms_run[1]:scan=7135	2248.2	3	2078.15183	693.38792	K	H	28	48
PSM	FLTEELSLDQDRIVIR	-276_47221	G3UYJ7	0	Mouse_09-2020	null	[MS,MS:1001208,SEQUEST,]	3.1e-4	null	ms_run[1]:scan=10095	3119.4	3	1947.05472	649.68971	K	F	223	239
PSM	FLTEELSLDQDRIVIR	-276_47221	O35215	0	Mouse_09-2020	null	[MS,MS:1001208,SEQUEST,]	3.1e-4	null	ms_run[1]:scan=10095	3119.4	3	1947.05472	649.68971	K	F	84	100
PSM	VTHAVVTVPAYFNDAQR	-276_31345	P20029	1	Mouse_09-2020	null	[MS,MS:1001208,SEQUEST,]	3.1e-4	null	ms_run[1]:scan=7102	2238.5	3	1887.97281	629.99524	K	A	166	183
PSM	TFVQENVYDEFVER	-276_46917	P47738	1	Mouse_09-2020	null	[MS,MS:1001208,SEQUEST,]	3.1e-4	null	ms_run[1]:scan=10037	3102.2	2	1774.82768	887.91777	R	V	327	341
PSM	NIYSLTPLLGQR	-276_46865	E9PWK1	1	Mouse_09-2020	null	[MS,MS:1001208,SEQUEST,]	3.1e-4	null	ms_run[1]:scan=10027	3099.3	2	1374.77361	687.89063	K	G	242	254
PSM	DYLTTYYSFHSGPVAEQEIVK	-276_46857	P40936	1	Mouse_09-2020	null	[MS,MS:1001208,SEQUEST,]	3.1e-4	null	ms_run[1]:scan=10026	3099.0	3	2447.18039	816.39703	K	S	20	41
PSM	AFLWQR	-276_31390	Q9DD20	1	Mouse_09-2020	null	[MS,MS:1001208,SEQUEST,]	2.7e-3	null	ms_run[1]:scan=7111	2241.2	2	820.44707	410.72686	R	L	184	190
PSM	VLQYYQESEKPEELGSVTVQK	-276_31399	Q791V5	1	Mouse_09-2020	null	[MS,MS:1001208,SEQUEST,]	3.1e-4	null	ms_run[1]:scan=7112	2241.5	3	2454.24350	818.75147	K	Y	91	112
PSM	DVNAAIAAIK	-276_31422	A0A0A0MQA5	1	Mouse_09-2020	null	[MS,MS:1001208,SEQUEST,]	3.1e-4	null	ms_run[1]:scan=7117	2242.9	2	985.56865	493.28747	K	K	356	366
PSM	AALQELLSK	-276_31328	A0A1L1SQA8	1	Mouse_09-2020	null	[MS,MS:1001208,SEQUEST,]	3.1e-4	null	ms_run[1]:scan=7098	2237.3	2	972.57219	486.78985	R	L	54	63
PSM	VFGFSLITNK	-276_46790	Q543K9	1	Mouse_09-2020	null	[MS,MS:1001208,SEQUEST,]	3.1e-4	null	ms_run[1]:scan=10012	3094.8	2	1125.62981	563.31877	R	V	235	245
PSM	FYGPEGPYGVFAGR	-276_46753	O55022	1	Mouse_09-2020	null	[MS,MS:1001208,SEQUEST,]	3.5e-3	null	ms_run[1]:scan=10003	3092.2	2	1516.72209	758.86461	K	A	106	120
PSM	DFTPSGIAGAFR	-276_46739	F8WHP8	1	Mouse_09-2020	null	[MS,MS:1001208,SEQUEST,]	3.1e-4	null	ms_run[1]:scan=10001	3091.6	2	1238.61638	619.81184	R	G	16	28
PSM	LSDGHFIPILGFGTYAPQEVPKSK	-276_46721	P70694	1	Mouse_09-2020	null	[MS,MS:1001208,SEQUEST,]	3.1e-4	null	ms_run[1]:scan=9998	3090.7	4	2601.37075	651.09824	R	T	10	34
PSM	IFTVDNNLLPVGK	-276_46706	P01027	1	Mouse_09-2020	null	[MS,MS:1001208,SEQUEST,]	1.6e-3	null	ms_run[1]:scan=9994	3089.5	2	1429.80535	715.40611	R	V	150	163
PSM	VLEQLTGQTPVFSKAR	-276_31478	Q9CXW4	1	Mouse_09-2020	null	[MS,MS:1001208,SEQUEST,]	3.1e-4	null	ms_run[1]:scan=7129	2246.5	3	1773.98801	592.00010	K	T	39	55
PSM	LDNASAFQGAVISPHYDSLLVK	-276_46702	G5E8R3	1	Mouse_09-2020	null	[MS,MS:1001208,SEQUEST,]	3.1e-4	null	ms_run[1]:scan=9993	3089.3	3	2345.21299	782.40938	R	I	407	429
PSM	AIGLPEDLIQKGK	-276_31490	P12710	1	Mouse_09-2020	null	[MS,MS:1001208,SEQUEST,]	3.1e-4	null	ms_run[1]:scan=7131	2247.0	2	1381.80669	691.40611	K	I	21	34
PSM	QAQIEVVPSASALIIK	-276_46781	P35979	1	Mouse_09-2020	null	[MS,MS:1001208,SEQUEST,]	2.9e-3	null	ms_run[1]:scan=10009	3093.9	2	1666.97258	833.99054	R	L	68	84
PSM	VQGQNLFFR	-276_31316	A0A087WPF8	1	Mouse_09-2020	null	[MS,MS:1001208,SEQUEST,]	3.1e-4	null	ms_run[1]:scan=7096	2236.8	2	1108.59001	554.79854	K	T	13	22
PSM	VDFPQDQLATLTGR	-276_46930	P08249	1	Mouse_09-2020	null	[MS,MS:1001208,SEQUEST,]	3.5e-3	null	ms_run[1]:scan=10041	3103.3	2	1560.80229	780.90446	K	Q	216	230
PSM	ITVTSEVPFSK	-276_31298	P67984	1	Mouse_09-2020	null	[MS,MS:1001208,SEQUEST,]	3.1e-4	null	ms_run[1]:scan=7093	2235.9	2	1207.65776	604.33208	K	Y	70	81
PSM	LQIWDTAGQER	-276_31084	P62821	0	Mouse_09-2020	null	[MS,MS:1001208,SEQUEST,]	3.1e-4	null	ms_run[1]:scan=7048	2222.7	2	1316.66033	658.83331	K	R	62	73
PSM	LQIWDTAGQER	-276_31084	Q9D1G1	0	Mouse_09-2020	null	[MS,MS:1001208,SEQUEST,]	3.1e-4	null	ms_run[1]:scan=7048	2222.7	2	1316.66033	658.83331	K	R	59	70
PSM	NAVTQEFGPVPDTAR	-276_31102	Q99KI0	1	Mouse_09-2020	null	[MS,MS:1001208,SEQUEST,]	9.0e-4	null	ms_run[1]:scan=7054	2224.5	2	1601.79485	801.39954	R	Y	634	649
PSM	AVDSLVPIGR	-276_31106	Q03265	1	Mouse_09-2020	null	[MS,MS:1001208,SEQUEST,]	3.1e-4	null	ms_run[1]:scan=7055	2224.8	2	1026.59490	513.80075	K	Q	195	205
PSM	ILFIFIDSDHTDNQR	-276_47208	P09103	1	Mouse_09-2020	null	[MS,MS:1001208,SEQUEST,]	3.1e-4	null	ms_run[1]:scan=10091	3118.2	3	1833.91550	611.97585	K	L	288	303
PSM	IYQIYEGTAQIQR	-276_31126	P45952	1	Mouse_09-2020	null	[MS,MS:1001208,SEQUEST,]	3.1e-4	null	ms_run[1]:scan=7058	2225.6	3	1582.82279	528.27898	K	I	396	409
PSM	LGILDVVVK	-276_47185	Q9DBM2	1	Mouse_09-2020	null	[MS,MS:1001208,SEQUEST,]	3.1e-4	null	ms_run[1]:scan=10088	3117.3	2	955.61901	478.31296	K	D	164	173
PSM	ALESPERPFLAILGGAK	-276_47180	P09411	1	Mouse_09-2020	null	[MS,MS:1001208,SEQUEST,]	3.1e-4	null	ms_run[1]:scan=10087	3117.0	3	1768.99729	590.33672	K	A	200	217
PSM	DVDLEFLAK	-276_47153	Q01853	1	Mouse_09-2020	null	[MS,MS:1001208,SEQUEST,]	3.1e-4	null	ms_run[1]:scan=10080	3114.8	2	1049.55205	525.27931	K	T	669	678
PSM	IFNLYPK	-276_31239	Q9EQF5	1	Mouse_09-2020	null	[MS,MS:1001208,SEQUEST,]	1.0e-2	null	ms_run[1]:scan=7081	2232.4	2	894.50871	447.75782	K	G	385	392
PSM	VLPSIVNEVLK	-276_47125	O35129	1	Mouse_09-2020	null	[MS,MS:1001208,SEQUEST,]	9.0e-3	null	ms_run[1]:scan=10077	3114.0	2	1210.74016	605.87391	R	V	132	143
PSM	LQSWLYASR	-276_31257	Q99LC3	1	Mouse_09-2020	null	[MS,MS:1001208,SEQUEST,]	6.0e-4	null	ms_run[1]:scan=7085	2233.5	2	1123.58977	562.29837	R	L	131	140
PSM	HLGFQSAVEALR	-276_31274	E9Q1Q9	1	Mouse_09-2020	null	[MS,MS:1001208,SEQUEST,]	3.1e-4	null	ms_run[1]:scan=7087	2234.1	2	1327.71221	664.35949	K	L	243	255
PSM	AIGLPEDLIQKGK	-276_31286	P12710	1	Mouse_09-2020	null	[MS,MS:1001208,SEQUEST,]	2.2e-3	null	ms_run[1]:scan=7091	2235.3	3	1381.80548	461.27316	K	I	21	34
PSM	TIGVSNFNPLQIER	-276_47087	P45376	1	Mouse_09-2020	null	[MS,MS:1001208,SEQUEST,]	3.5e-3	null	ms_run[1]:scan=10068	3111.3	2	1587.85137	794.42810	K	L	156	170
PSM	IAEVGGVPYLLPLVNKK	-276_47024	A0A1L1SSF8	1	Mouse_09-2020	null	[MS,MS:1001208,SEQUEST,]	2.2e-3	null	ms_run[1]:scan=10058	3108.4	3	1810.08286	604.03275	R	V	26	43
PSM	KYVLGNPLTPGINQGPQIDKEQHDKILDLIESGK	-276_46983	P24549	1	Mouse_09-2020	null	[MS,MS:1001208,SEQUEST,]	2.7e-3	null	ms_run[1]:scan=10050	3106.0	5	3758.00581	752.40828	K	E	329	363
PSM	ETTIQGLDGLSER	-276_32621	Q91Y97	1	Mouse_09-2020	null	[MS,MS:1001208,SEQUEST,]	3.1e-4	null	ms_run[1]:scan=7335	2306.9	2	1418.71221	709.85972	K	A	122	135
PSM	FQSSHHSTDITSLDQYVER	-276_28045	P08113	1	Mouse_09-2020	null	[MS,MS:1001208,SEQUEST,]	3.1e-4	null	ms_run[1]:scan=6470	2053.2	4	2250.04262	563.26600	R	K	512	531
PSM	VITSGFNALEK	-276_28014	Q9WVL0	1	Mouse_09-2020	null	[MS,MS:1001208,SEQUEST,]	3.1e-4	null	ms_run[1]:scan=6464	2051.4	2	1178.64189	589.82442	K	L	134	145
PSM	ASQAPSSFQLLYDLK	-276_49960	A0A1W2P733	1	Mouse_09-2020	null	[MS,MS:1001208,SEQUEST,]	3.7e-3	null	ms_run[1]:scan=10647	3284.1	2	1667.86101	834.43559	R	S	625	640
PSM	AVYIFAK	-276_24385	G3UYJ7	1	Mouse_09-2020	null	[MS,MS:1001208,SEQUEST,]	1.3e-2	null	ms_run[1]:scan=5771	1848.4	2	811.47112	406.23926	R	N	15	22
PSM	SSRYIATPIFSK	-276_24396	P10649	1	Mouse_09-2020	null	[MS,MS:1001208,SEQUEST,]	3.1e-4	null	ms_run[1]:scan=5774	1849.3	3	1369.74890	457.25399	K	A	200	212
PSM	LGTAAIQGAIEK	-276_24401	Q8QZT1	1	Mouse_09-2020	null	[MS,MS:1001208,SEQUEST,]	3.1e-4	null	ms_run[1]:scan=5775	1849.6	2	1171.66850	586.33770	K	G	64	76
PSM	GLLFSASK	-276_24410	Q99J08	1	Mouse_09-2020	null	[MS,MS:1001208,SEQUEST,]	6.0e-4	null	ms_run[1]:scan=5777	1850.2	2	822.47240	411.73963	K	D	110	118
PSM	YGDYNKEIHKPGYLANDRLLPQR	-276_24424	P26043	1	Mouse_09-2020	null	[MS,MS:1001208,SEQUEST,]	1.4e-3	null	ms_run[1]:scan=5780	1851.1	5	2760.42249	552.89015	K	L	134	157
PSM	KVNLAELFKGK	-276_24448	G3UZJ4	1	Mouse_09-2020	null	[MS,MS:1001208,SEQUEST,]	3.1e-4	null	ms_run[1]:scan=5785	1852.5	3	1246.75202	416.25545	K	G	71	82
PSM	QFFQVPLNIPK	-276_49989	Q9DCM2	1	Mouse_09-2020	null	[MS,MS:1001208,SEQUEST,]	3.1e-4	null	ms_run[1]:scan=10652	3285.6	2	1330.75286	665.87953	K	F	75	86
PSM	LTILYTK	-276_24457	Q9CPP6	1	Mouse_09-2020	null	[MS,MS:1001208,SEQUEST,]	6.7e-3	null	ms_run[1]:scan=5786	1852.8	2	851.52416	426.26548	R	L	24	31
PSM	TYFQGSLPAR	-276_24497	P52760	1	Mouse_09-2020	null	[MS,MS:1001208,SEQUEST,]	3.1e-4	null	ms_run[1]:scan=5794	1855.2	2	1139.58476	570.29583	K	A	98	108
PSM	IGGIGTVPVGR	-276_24507	P10126	1	Mouse_09-2020	null	[MS,MS:1001208,SEQUEST,]	3.1e-4	null	ms_run[1]:scan=5795	1855.4	2	1025.61016	513.30874	K	E	256	267
PSM	SPAQILLR	-276_24520	Q9JII6	1	Mouse_09-2020	null	[MS,MS:1001208,SEQUEST,]	3.1e-4	null	ms_run[1]:scan=5797	1856.0	2	897.55162	449.27945	R	Q	244	252
PSM	AIQGWLK	-276_24525	Q8VC30	1	Mouse_09-2020	null	[MS,MS:1001208,SEQUEST,]	1.9e-2	null	ms_run[1]:scan=5798	1856.3	2	815.47753	408.24234	K	G	414	421
PSM	YTQKAPQVSTPTLVEAAR	-276_24551	P07724	1	Mouse_09-2020	null	[MS,MS:1001208,SEQUEST,]	3.1e-4	null	ms_run[1]:scan=5804	1858.1	3	1960.05118	654.02146	R	L	435	453
PSM	AVFPSIVGRPR	-276_24588	P60710	0	Mouse_09-2020	null	[MS,MS:1001208,SEQUEST,]	3.1e-4	null	ms_run[1]:scan=5810	1859.8	2	1198.70647	599.85639	R	Q	29	40
PSM	AVFPSIVGRPR	-276_24588	P68134	0	Mouse_09-2020	null	[MS,MS:1001208,SEQUEST,]	3.1e-4	null	ms_run[1]:scan=5810	1859.8	2	1198.70647	599.85639	R	Q	31	42
PSM	SSRYIATPIFSK	-276_24465	P10649	1	Mouse_09-2020	null	[MS,MS:1001208,SEQUEST,]	3.1e-4	null	ms_run[1]:scan=5787	1853.1	2	1369.74748	685.37735	K	A	200	212
PSM	KSQIFSTASDNQPTVTIK	-276_24338	P20029	1	Mouse_09-2020	null	[MS,MS:1001208,SEQUEST,]	3.1e-4	null	ms_run[1]:scan=5764	1846.4	3	1965.02927	655.68110	K	Y	448	466
PSM	IFGVTTLDIVR	-276_50013	P08249	1	Mouse_09-2020	null	[MS,MS:1001208,SEQUEST,]	3.1e-4	null	ms_run[1]:scan=10657	3287.0	2	1233.72087	617.36371	K	N	166	177
PSM	LYYFNGR	-276_24265	P24472	1	Mouse_09-2020	null	[MS,MS:1001208,SEQUEST,]	2.0e-3	null	ms_run[1]:scan=5750	1842.2	2	932.46251	466.73488	K	R	7	14
PSM	GQVGDLSPQQQEALAR	-276_23893	Q8R0F9	1	Mouse_09-2020	null	[MS,MS:1001208,SEQUEST,]	3.1e-4	null	ms_run[1]:scan=5679	1821.4	2	1696.86443	848.93428	R	R	3	19
PSM	KTGFRGPLNWYR	-276_23955	P34914	1	Mouse_09-2020	null	[MS,MS:1001208,SEQUEST,]	1.0e-2	null	ms_run[1]:scan=5691	1824.9	3	1494.79676	498.93700	K	T	455	467
PSM	WATQVFK	-276_23963	P97872	1	Mouse_09-2020	null	[MS,MS:1001208,SEQUEST,]	7.9e-3	null	ms_run[1]:scan=5693	1825.5	2	879.47313	440.23980	R	L	388	395
PSM	FGLYLPLFKPSASTSK	-276_50092	Q9QXX4	1	Mouse_09-2020	null	[MS,MS:1001208,SEQUEST,]	3.1e-4	null	ms_run[1]:scan=10689	3297.2	3	1755.96878	585.99418	K	T	655	671
PSM	SNLNIFQYIGK	-276_50045	O08601	1	Mouse_09-2020	null	[MS,MS:1001208,SEQUEST,]	3.1e-4	null	ms_run[1]:scan=10678	3294.0	2	1296.69512	648.85097	R	E	645	656
PSM	ALNEGGLQSIPK	-276_23983	Q921G7	1	Mouse_09-2020	null	[MS,MS:1001208,SEQUEST,]	3.1e-4	null	ms_run[1]:scan=5696	1826.4	2	1226.67522	613.84060	R	T	364	376
PSM	TLKGLNSDSVTEETLR	-276_23994	Q8C196	1	Mouse_09-2020	null	[MS,MS:1001208,SEQUEST,]	3.1e-4	null	ms_run[1]:scan=5699	1827.3	3	1762.91800	588.31090	K	A	890	906
PSM	RTAVDSGIALLTNFQVTK	-276_50038	Q8C196	1	Mouse_09-2020	null	[MS,MS:1001208,SEQUEST,]	3.1e-4	null	ms_run[1]:scan=10676	3293.3	3	1934.07145	645.36170	R	F	1454	1472
PSM	VVFDDTYDR	-276_24051	P16015	1	Mouse_09-2020	null	[MS,MS:1001208,SEQUEST,]	3.1e-4	null	ms_run[1]:scan=5709	1830.2	2	1129.51653	565.26165	R	M	68	77
PSM	LATTPVRVDEFK	-276_24058	Q9DBT9	1	Mouse_09-2020	null	[MS,MS:1001208,SEQUEST,]	9.5e-3	null	ms_run[1]:scan=5711	1830.8	3	1375.75953	459.25751	R	Q	130	142
PSM	YVLEAHGLKPIVLKPK	-276_24064	P35492	1	Mouse_09-2020	null	[MS,MS:1001208,SEQUEST,]	6.0e-4	null	ms_run[1]:scan=5712	1831.1	4	1805.10512	452.03165	K	G	285	301
PSM	NYSHALDGLYR	-276_24083	Q9QZD8	1	Mouse_09-2020	null	[MS,MS:1001208,SEQUEST,]	3.1e-4	null	ms_run[1]:scan=5717	1832.6	3	1308.63379	436.88256	R	A	139	150
PSM	SSFINTLR	-276_24090	Q9QZ85	1	Mouse_09-2020	null	[MS,MS:1001208,SEQUEST,]	3.1e-4	null	ms_run[1]:scan=5718	1832.8	2	937.51042	469.25872	K	I	83	91
PSM	GFPLITITVSGR	-276_50029	A0A1Y7VMT6	1	Mouse_09-2020	null	[MS,MS:1001208,SEQUEST,]	3.1e-4	null	ms_run[1]:scan=10661	3288.3	2	1260.73137	630.86916	K	V	89	101
PSM	KGERADLIAYLK	-276_24193	P62897	1	Mouse_09-2020	null	[MS,MS:1001208,SEQUEST,]	3.9e-3	null	ms_run[1]:scan=5737	1838.4	3	1376.79004	459.60139	K	A	89	101
PSM	VFEGNRPTNSIVFTK	-276_24210	P06745	1	Mouse_09-2020	null	[MS,MS:1001208,SEQUEST,]	3.3e-3	null	ms_run[1]:scan=5740	1839.3	3	1708.90207	570.30542	K	T	467	482
PSM	IASGRPYNPSMSRPDAWGVTK	-276_24233	O35490	1	Mouse_09-2020	null	[MS,MS:1001208,SEQUEST,]	1.8e-2	null	ms_run[1]:scan=5745	1840.8	4	2290.13930	573.29038	R	A	357	378
PSM	TALLGLTK	-276_24592	Q99LB2	1	Mouse_09-2020	null	[MS,MS:1001208,SEQUEST,]	1.6e-3	null	ms_run[1]:scan=5812	1860.5	2	816.51946	408.76310	K	F	188	196
PSM	AAPGGASPTIFSR	-276_23873	Q9D0S9	1	Mouse_09-2020	null	[MS,MS:1001208,SEQUEST,]	3.1e-4	null	ms_run[1]:scan=5675	1820.2	2	1231.64372	616.32512	K	L	46	59
PSM	HVLQQFADNDVSRFK	-276_24601	P51660	1	Mouse_09-2020	null	[MS,MS:1001208,SEQUEST,]	3.1e-4	null	ms_run[1]:scan=5813	1860.7	3	1803.91349	601.97607	R	I	542	557
PSM	TLNVKPLVTHRFPLEK	-276_24611	Q64442	1	Mouse_09-2020	null	[MS,MS:1001208,SEQUEST,]	3.1e-4	null	ms_run[1]:scan=5815	1861.3	4	1892.11257	473.78336	K	V	315	331
PSM	FSTVTGESGSADTVRDPRGFAVK	-276_24955	P24270	1	Mouse_09-2020	null	[MS,MS:1001208,SEQUEST,]	2.0e-3	null	ms_run[1]:scan=5880	1880.4	4	2384.18618	596.80148	R	Y	113	136
PSM	GHFLLTNLLLDKLK	-276_49787	A0A0R4J1N8	1	Mouse_09-2020	null	[MS,MS:1001208,SEQUEST,]	1.0e-2	null	ms_run[1]:scan=10610	3272.9	3	1624.98685	542.33101	K	S	114	128
PSM	ALIAAQYSGAQVR	-276_24964	Q9D8N0	1	Mouse_09-2020	null	[MS,MS:1001208,SEQUEST,]	3.1e-4	null	ms_run[1]:scan=5882	1881.0	2	1347.73821	674.37260	K	L	18	31
PSM	VIESLGATNLGK	-276_24974	Q9DCY0	1	Mouse_09-2020	null	[MS,MS:1001208,SEQUEST,]	3.1e-4	null	ms_run[1]:scan=5884	1881.6	2	1201.67949	601.34298	K	K	113	125
PSM	LYEIGAGTSEVR	-276_25011	Q9JHI5	1	Mouse_09-2020	null	[MS,MS:1001208,SEQUEST,]	3.1e-4	null	ms_run[1]:scan=5890	1883.3	2	1294.66496	647.83552	K	L	400	412
PSM	ETLPAVLK	-276_25068	Q8QZR3	1	Mouse_09-2020	null	[MS,MS:1001208,SEQUEST,]	3.5e-3	null	ms_run[1]:scan=5900	1886.3	2	870.52989	435.76839	R	T	365	373
PSM	RFGPVFTLHLGQRR	-276_25071	Q05421	1	Mouse_09-2020	null	[MS,MS:1001208,SEQUEST,]	3.1e-4	null	ms_run[1]:scan=5901	1886.6	4	1683.95632	421.74431	K	V	63	77
PSM	SLDFYTR	-276_24950	Q9CPU0	1	Mouse_09-2020	null	[MS,MS:1001208,SEQUEST,]	2.0e-3	null	ms_run[1]:scan=5879	1880.1	2	901.44139	451.22434	K	L	45	52
PSM	KESPDYSQRLSQVAPVLKER	-276_25077	Q9DBE0	1	Mouse_09-2020	null	[MS,MS:1001208,SEQUEST,]	3.1e-4	null	ms_run[1]:scan=5902	1886.9	4	2330.24990	583.31703	K	V	425	445
PSM	NHLPVPNLDPHTYR	-276_25132	Q8R086	1	Mouse_09-2020	null	[MS,MS:1001208,SEQUEST,]	3.1e-4	null	ms_run[1]:scan=5914	1890.4	3	1672.85520	558.28999	R	H	219	233
PSM	KHLEINPDHSIIETLR	-276_25165	P07901	1	Mouse_09-2020	null	[MS,MS:1001208,SEQUEST,]	3.1e-4	null	ms_run[1]:scan=5920	1892.1	4	1915.04055	479.51535	K	K	633	649
PSM	QIGVEHVVVYVNK	-276_25178	Q8BFR5	1	Mouse_09-2020	null	[MS,MS:1001208,SEQUEST,]	2.0e-3	null	ms_run[1]:scan=5922	1892.7	3	1483.82544	495.28043	K	D	170	183
PSM	LLLEGVENK	-276_25197	D3Z041	1	Mouse_09-2020	null	[MS,MS:1001208,SEQUEST,]	3.1e-4	null	ms_run[1]:scan=5926	1893.9	2	1014.58336	507.79513	K	T	209	218
PSM	YWGVASFLQR	-276_49770	Q00724	1	Mouse_09-2020	null	[MS,MS:1001208,SEQUEST,]	3.1e-4	null	ms_run[1]:scan=10605	3271.2	2	1226.63225	613.81947	K	N	108	118
PSM	LITPAVVSER	-276_25223	A0A1L1SQA8	1	Mouse_09-2020	null	[MS,MS:1001208,SEQUEST,]	3.1e-4	null	ms_run[1]:scan=5929	1894.7	2	1084.63652	542.82168	K	K	35	45
PSM	FTIATLPPP	-276_49766	Q60692	1	Mouse_09-2020	null	[MS,MS:1001208,SEQUEST,]	1.6e-3	null	ms_run[1]:scan=10604	3270.9	2	956.54527	478.77621	K	0	230	239
PSM	AVANYDSVEAGEKLVK	-276_25103	P51660	1	Mouse_09-2020	null	[MS,MS:1001208,SEQUEST,]	3.5e-3	null	ms_run[1]:scan=5908	1888.6	3	1692.88181	564.96495	K	A	69	85
PSM	ATDFVVPGPGK	-276_24926	O88844	1	Mouse_09-2020	null	[MS,MS:1001208,SEQUEST,]	3.1e-4	null	ms_run[1]:scan=5874	1878.6	2	1087.57817	544.29276	R	E	141	152
PSM	NYELHPDKYILK	-276_24904	F6Y6L6	1	Mouse_09-2020	null	[MS,MS:1001208,SEQUEST,]	1.6e-3	null	ms_run[1]:scan=5870	1877.4	3	1532.81055	511.60844	K	Q	213	225
PSM	TWNDPSVQQDIK	-276_24900	P20029	1	Mouse_09-2020	null	[MS,MS:1001208,SEQUEST,]	3.1e-4	null	ms_run[1]:scan=5869	1877.2	2	1430.69158	715.84916	R	L	103	115
PSM	SEDYAFPTYADRR	-276_24647	P19783	1	Mouse_09-2020	null	[MS,MS:1001208,SEQUEST,]	3.1e-4	null	ms_run[1]:scan=5821	1863.1	3	1590.71848	530.91095	K	Y	30	43
PSM	YTQKAPQVSTPTLVEAAR	-276_24652	P07724	1	Mouse_09-2020	null	[MS,MS:1001208,SEQUEST,]	3.1e-4	null	ms_run[1]:scan=5822	1863.4	2	1960.05254	980.52855	R	L	435	453
PSM	SALRPSGLRLGTPALTSR	-276_24678	G3UZ26	1	Mouse_09-2020	null	[MS,MS:1001208,SEQUEST,]	3.1e-4	null	ms_run[1]:scan=5827	1864.8	4	1853.07180	464.02335	K	L	349	367
PSM	INLIYSR	-276_24685	O35459	1	Mouse_09-2020	null	[MS,MS:1001208,SEQUEST,]	1.4e-3	null	ms_run[1]:scan=5830	1865.7	2	878.50975	439.75835	K	H	276	283
PSM	ILESDRKEPLFGISTGNIITGLAAGAK	-276_49903	Q8C196	1	Mouse_09-2020	null	[MS,MS:1001208,SEQUEST,]	3.1e-4	null	ms_run[1]:scan=10636	3280.8	3	2771.52793	924.51491	K	Y	281	308
PSM	TPIGSFLGSLASQPATK	-276_49880	Q8QZT1	1	Mouse_09-2020	null	[MS,MS:1001208,SEQUEST,]	3.1e-4	null	ms_run[1]:scan=10632	3279.6	3	1674.90726	558.97355	R	G	47	64
PSM	TANSLLWK	-276_24739	Q8VCT4	1	Mouse_09-2020	null	[MS,MS:1001208,SEQUEST,]	3.1e-4	null	ms_run[1]:scan=5840	1868.7	2	932.52062	466.76363	K	Y	375	383
PSM	EGSFYTLR	-276_24749	Q63886	1	Mouse_09-2020	null	[MS,MS:1001208,SEQUEST,]	3.1e-4	null	ms_run[1]:scan=5841	1868.9	2	972.47911	486.74290	K	F	72	80
PSM	NSSYFVEWIPNNVK	-276_49858	Q7TMM9	0	Mouse_09-2020	null	[MS,MS:1001208,SEQUEST,]	3.1e-4	null	ms_run[1]:scan=10627	3278.1	2	1696.83525	848.92011	K	A	337	351
PSM	NSSYFVEWIPNNVK	-276_49858	P68372	0	Mouse_09-2020	null	[MS,MS:1001208,SEQUEST,]	3.1e-4	null	ms_run[1]:scan=10627	3278.1	2	1696.83525	848.92011	K	A	337	351
PSM	ILESDRKEPLFGISTGNIITGLAAGAK	-276_49853	Q8C196	1	Mouse_09-2020	null	[MS,MS:1001208,SEQUEST,]	3.1e-4	null	ms_run[1]:scan=10625	3277.4	4	2771.53115	693.63800	K	Y	281	308
PSM	TLNVKPLVTHRFPLEK	-276_24782	Q64442	1	Mouse_09-2020	null	[MS,MS:1001208,SEQUEST,]	3.1e-4	null	ms_run[1]:scan=5847	1870.7	3	1892.11301	631.37539	K	V	315	331
PSM	TPIGSFLGSLASQPATK	-276_49800	Q8QZT1	1	Mouse_09-2020	null	[MS,MS:1001208,SEQUEST,]	3.1e-4	null	ms_run[1]:scan=10612	3273.5	2	1674.90862	837.95669	R	G	47	64
PSM	DLDRIAGQVAAANK	-276_24812	Q9CZX8	1	Mouse_09-2020	null	[MS,MS:1001208,SEQUEST,]	3.1e-4	null	ms_run[1]:scan=5853	1872.5	3	1441.77665	481.26344	R	H	130	144
PSM	WLAESIR	-276_24857	P52196	1	Mouse_09-2020	null	[MS,MS:1001208,SEQUEST,]	2.0e-3	null	ms_run[1]:scan=5860	1874.5	2	874.47814	437.74270	K	G	15	22
PSM	ALGVNTVGAQTLK	-276_24862	Q8VBT2	1	Mouse_09-2020	null	[MS,MS:1001208,SEQUEST,]	3.1e-4	null	ms_run[1]:scan=5861	1874.8	2	1271.73186	636.36953	K	F	222	235
PSM	DYYFALAHTVRDHLVGR	-276_42279	Q9ET01	1	Mouse_09-2020	null	[MS,MS:1001208,SEQUEST,]	3.1e-4	null	ms_run[1]:scan=9136	2836.8	3	2033.03794	678.34991	R	I	51	68
PSM	KYILGNPLNSGINQGPQIDKEQHNK	-276_24876	O35945	1	Mouse_09-2020	null	[MS,MS:1001208,SEQUEST,]	3.1e-4	null	ms_run[1]:scan=5864	1875.7	4	2805.46670	702.12151	K	L	329	354
PSM	AGNLGGGVVTIER	-276_24605	P67984	1	Mouse_09-2020	null	[MS,MS:1001208,SEQUEST,]	3.1e-4	null	ms_run[1]:scan=5814	1861.0	2	1242.68132	621.84368	K	K	53	66
PSM	IFINNEWHNSVSGK	-276_25272	P24549	1	Mouse_09-2020	null	[MS,MS:1001208,SEQUEST,]	3.1e-4	null	ms_run[1]:scan=5936	1896.8	3	1644.81260	548.94248	K	F	23	37
PSM	VTQPEVDTPLGR	-276_23853	Q63880	1	Mouse_09-2020	null	[MS,MS:1001208,SEQUEST,]	3.1e-4	null	ms_run[1]:scan=5671	1819.0	2	1311.69158	656.34879	K	R	34	46
PSM	LTFDSSFSPNTGKK	-276_23801	Q60932	1	Mouse_09-2020	null	[MS,MS:1001208,SEQUEST,]	3.1e-4	null	ms_run[1]:scan=5662	1816.4	2	1528.76506	764.88574	K	A	110	124
PSM	LLVVYPWTQR	-276_50295	A8DUK4	1	Mouse_09-2020	null	[MS,MS:1001208,SEQUEST,]	3.1e-4	null	ms_run[1]:scan=10748	3315.4	2	1274.72576	637.86642	R	F	32	42
PSM	LWRDGRGAAQNIIPASTGAAK	-276_22792	A0A1D5RLD8	1	Mouse_09-2020	null	[MS,MS:1001208,SEQUEST,]	3.1e-4	null	ms_run[1]:scan=5468	1759.4	3	2153.15989	718.39065	K	V	193	214
PSM	LQNLQLQPGKAKL	-276_22799	P32020	1	Mouse_09-2020	null	[MS,MS:1001208,SEQUEST,]	3.1e-4	null	ms_run[1]:scan=5469	1759.7	2	1450.87602	725.94065	K	0	535	548
PSM	IFYTTTPVK	-276_22812	Q99KR3	1	Mouse_09-2020	null	[MS,MS:1001208,SEQUEST,]	2.9e-3	null	ms_run[1]:scan=5472	1760.6	2	1069.59245	535.30005	K	W	274	283
PSM	FTTKRPNTFF	-276_22819	P62717	1	Mouse_09-2020	null	[MS,MS:1001208,SEQUEST,]	3.7e-3	null	ms_run[1]:scan=5473	1760.9	3	1258.65845	420.22415	R	0	167	177
PSM	SLGQWLQEEKVPAIYGVDTR	-276_50251	Q8C196	1	Mouse_09-2020	null	[MS,MS:1001208,SEQUEST,]	3.1e-4	null	ms_run[1]:scan=10737	3312.1	3	2289.18546	763.73397	K	L	148	168
PSM	NYTDNELEKITR	-276_22853	P26443	1	Mouse_09-2020	null	[MS,MS:1001208,SEQUEST,]	3.1e-4	null	ms_run[1]:scan=5481	1763.2	3	1495.73938	499.25109	K	F	192	204
PSM	YQQLIKENLKEIAR	-276_22769	Q9EQ20	1	Mouse_09-2020	null	[MS,MS:1001208,SEQUEST,]	3.1e-4	null	ms_run[1]:scan=5465	1758.5	3	1745.99228	582.66847	R	I	108	122
PSM	SYFLIVRK	-276_22892	E9PUD2	1	Mouse_09-2020	null	[MS,MS:1001208,SEQUEST,]	3.7e-3	null	ms_run[1]:scan=5486	1764.6	2	1025.61443	513.31075	K	I	629	637
PSM	RIERELAEAQDDSILK	-276_22915	Q06185	1	Mouse_09-2020	null	[MS,MS:1001208,SEQUEST,]	3.1e-4	null	ms_run[1]:scan=5492	1766.4	3	1885.99985	629.33744	K	0	56	72
PSM	VEREIDGGLETLR	-276_22941	Q9DCW4	1	Mouse_09-2020	null	[MS,MS:1001208,SEQUEST,]	3.1e-4	null	ms_run[1]:scan=5501	1769.0	3	1486.78781	496.26685	K	K	162	175
PSM	SEEALALPR	-276_22946	P34914	1	Mouse_09-2020	null	[MS,MS:1001208,SEQUEST,]	3.1e-4	null	ms_run[1]:scan=5502	1769.3	2	985.53203	493.26928	R	F	26	35
PSM	GQVYILGR	-276_23036	P16460	1	Mouse_09-2020	null	[MS,MS:1001208,SEQUEST,]	2.0e-3	null	ms_run[1]:scan=5519	1774.3	2	905.52074	453.26380	K	S	356	364
PSM	RIERELAEAQDDSILK	-276_23052	Q06185	1	Mouse_09-2020	null	[MS,MS:1001208,SEQUEST,]	3.1e-4	null	ms_run[1]:scan=5522	1775.2	4	1885.99734	472.25490	K	0	56	72
PSM	VLQATVVAVGSGGK	-276_23088	Q64433	1	Mouse_09-2020	null	[MS,MS:1001208,SEQUEST,]	3.1e-4	null	ms_run[1]:scan=5529	1777.2	2	1285.74651	643.37735	K	K	41	55
PSM	TFTTQETITNAETAK	-276_23109	P06745	1	Mouse_09-2020	null	[MS,MS:1001208,SEQUEST,]	3.1e-4	null	ms_run[1]:scan=5532	1778.1	2	1655.81218	828.40977	K	W	212	227
PSM	NAGVEGSLIVEK	-276_22902	P63038	1	Mouse_09-2020	null	[MS,MS:1001208,SEQUEST,]	3.1e-4	null	ms_run[1]:scan=5490	1765.8	2	1215.65813	608.33261	K	L	482	494
PSM	LVVLGSGGVGK	-276_22753	Q99JI6	1	Mouse_09-2020	null	[MS,MS:1001208,SEQUEST,]	2.0e-3	null	ms_run[1]:scan=5463	1757.9	2	985.60472	493.30567	K	A	6	17
PSM	LNVAPVSDIIEIKSPDTFVR	-276_50335	Q99LC5	1	Mouse_09-2020	null	[MS,MS:1001208,SEQUEST,]	3.1e-4	null	ms_run[1]:scan=10759	3318.7	3	2213.21921	738.41072	K	I	127	147
PSM	VFIEDVSK	-276_22729	P16460	1	Mouse_09-2020	null	[MS,MS:1001208,SEQUEST,]	2.7e-2	null	ms_run[1]:scan=5458	1756.5	2	936.50414	468.75548	K	F	59	67
PSM	GYPTLLLFR	-276_50438	E9PXX7	1	Mouse_09-2020	null	[MS,MS:1001208,SEQUEST,]	3.1e-4	null	ms_run[1]:scan=10787	3327.1	2	1079.62517	540.31603	R	G	307	316
PSM	RIDQAFALTR	-276_22537	Q9DBE0	1	Mouse_09-2020	null	[MS,MS:1001208,SEQUEST,]	3.1e-4	null	ms_run[1]:scan=5424	1746.5	2	1190.66460	595.83565	R	L	380	390
PSM	KVADALANAAGHLDDLPGALSALSDLHAHK	-276_50435	Q91VB8	1	Mouse_09-2020	null	[MS,MS:1001208,SEQUEST,]	3.1e-4	null	ms_run[1]:scan=10786	3326.8	5	2991.56904	599.11875	K	R	62	92
PSM	TFIAIKPDGVQR	-276_22585	Q01768	1	Mouse_09-2020	null	[MS,MS:1001208,SEQUEST,]	1.4e-3	null	ms_run[1]:scan=5432	1748.9	3	1344.76407	448.92599	R	L	7	19
PSM	GLLSSLDHTSIRR	-276_22598	Q9D0M3	1	Mouse_09-2020	null	[MS,MS:1001208,SEQUEST,]	1.6e-3	null	ms_run[1]:scan=5434	1749.5	3	1454.80826	485.60732	R	F	100	113
PSM	LWRDGRGAAQNIIPASTGAAK	-276_22600	A0A1D5RLD8	1	Mouse_09-2020	null	[MS,MS:1001208,SEQUEST,]	1.6e-3	null	ms_run[1]:scan=5435	1749.8	4	2153.15859	539.04481	K	V	193	214
PSM	SPGSQGVRDFIVQR	-276_22620	Q9CQ75	1	Mouse_09-2020	null	[MS,MS:1001208,SEQUEST,]	3.1e-4	null	ms_run[1]:scan=5438	1750.6	3	1545.81351	515.94259	R	V	27	41
PSM	RFNSANEDNVTQVRTFYTK	-276_22628	P24270	1	Mouse_09-2020	null	[MS,MS:1001208,SEQUEST,]	3.1e-4	null	ms_run[1]:scan=5439	1750.9	3	2290.12369	764.04521	K	L	431	450
PSM	AAVLWELHKPFTIEDIEVAPPK	-276_50426	P00329	1	Mouse_09-2020	null	[MS,MS:1001208,SEQUEST,]	3.1e-4	null	ms_run[1]:scan=10781	3325.3	4	2503.36123	626.59534	K	H	12	34
PSM	YQQLIKENLKEIAR	-276_22648	Q9EQ20	1	Mouse_09-2020	null	[MS,MS:1001208,SEQUEST,]	3.1e-4	null	ms_run[1]:scan=5443	1752.1	4	1745.99294	437.25317	R	I	108	122
PSM	LQNLQLQPGKAKL	-276_22657	P32020	1	Mouse_09-2020	null	[MS,MS:1001208,SEQUEST,]	3.1e-4	null	ms_run[1]:scan=5444	1752.4	3	1450.87516	484.29619	K	0	535	548
PSM	RVLQALEGLK	-276_22664	Q9CZX8	1	Mouse_09-2020	null	[MS,MS:1001208,SEQUEST,]	3.1e-4	null	ms_run[1]:scan=5445	1752.7	2	1126.69536	563.85077	R	V	102	112
PSM	TFIAIKPDGVQR	-276_22668	Q01768	1	Mouse_09-2020	null	[MS,MS:1001208,SEQUEST,]	3.1e-4	null	ms_run[1]:scan=5446	1753.0	2	1344.76482	672.88534	R	L	7	19
PSM	YVRPFLNSISK	-276_22674	Q8BG32	1	Mouse_09-2020	null	[MS,MS:1001208,SEQUEST,]	3.1e-4	null	ms_run[1]:scan=5447	1753.3	3	1323.74311	441.91883	K	K	72	83
PSM	DFSATDLTEFAAR	-276_50377	Q8BWT1	1	Mouse_09-2020	null	[MS,MS:1001208,SEQUEST,]	3.1e-4	null	ms_run[1]:scan=10769	3321.8	2	1443.67497	722.34116	K	A	26	39
PSM	NLFKPSLPTQK	-276_22686	Q8CFX1	1	Mouse_09-2020	null	[MS,MS:1001208,SEQUEST,]	3.5e-3	null	ms_run[1]:scan=5449	1753.8	3	1272.73166	424.91520	R	K	414	425
PSM	NQLTSNPENTVFDAKR	-276_22692	P20029	1	Mouse_09-2020	null	[MS,MS:1001208,SEQUEST,]	3.1e-4	null	ms_run[1]:scan=5450	1754.1	3	1833.90799	611.97451	K	I	83	99
PSM	KVEFVSELPK	-276_23119	D3Z106	1	Mouse_09-2020	null	[MS,MS:1001208,SEQUEST,]	1.8e-2	null	ms_run[1]:scan=5534	1778.7	2	1175.66619	588.33716	R	V	518	528
PSM	TIGISVDPR	-276_23811	P47963	1	Mouse_09-2020	null	[MS,MS:1001208,SEQUEST,]	3.1e-4	null	ms_run[1]:scan=5665	1817.3	2	957.53679	479.27182	R	R	93	102
PSM	ANVAKPGLVDDFEK	-276_23140	Q9DCX2	1	Mouse_09-2020	null	[MS,MS:1001208,SEQUEST,]	3.1e-4	null	ms_run[1]:scan=5539	1780.1	3	1502.78537	501.59983	R	Y	59	73
PSM	GQIEVAFR	-276_23194	P35492	1	Mouse_09-2020	null	[MS,MS:1001208,SEQUEST,]	6.0e-4	null	ms_run[1]:scan=5550	1783.3	2	919.49956	460.25343	R	R	360	368
PSM	GLNSDSVTEETLR	-276_23481	Q8C196	1	Mouse_09-2020	null	[MS,MS:1001208,SEQUEST,]	3.1e-4	null	ms_run[1]:scan=5604	1799.2	2	1420.69255	710.84935	K	A	893	906
PSM	VGGVQSLGGTGALR	-276_23517	P05201	1	Mouse_09-2020	null	[MS,MS:1001208,SEQUEST,]	3.1e-4	null	ms_run[1]:scan=5611	1801.2	2	1271.70720	636.35695	R	G	101	115
PSM	SRVVGNPFDSRTEQGPQVDETQFKK	-276_23549	P47738	1	Mouse_09-2020	null	[MS,MS:1001208,SEQUEST,]	3.1e-4	null	ms_run[1]:scan=5617	1803.2	4	2849.42006	713.10987	K	L	347	372
PSM	LTFDSSFSPNTGKK	-276_23559	Q60932	1	Mouse_09-2020	null	[MS,MS:1001208,SEQUEST,]	1.4e-3	null	ms_run[1]:scan=5619	1803.8	3	1528.76474	510.25958	K	A	110	124
PSM	IALGIPLPEIKNVVSGK	-276_50140	Q8C196	1	Mouse_09-2020	null	[MS,MS:1001208,SEQUEST,]	1.7e-2	null	ms_run[1]:scan=10706	3302.4	3	1748.06961	583.36086	K	S	741	758
PSM	LFIVGSNSSSSTR	-276_23584	F6VNW5	1	Mouse_09-2020	null	[MS,MS:1001208,SEQUEST,]	3.1e-4	null	ms_run[1]:scan=5623	1805.0	2	1354.69744	677.85170	K	A	39	52
PSM	SRVVGNPFDSRTEQGPQVDETQFKK	-276_23587	P47738	1	Mouse_09-2020	null	[MS,MS:1001208,SEQUEST,]	9.0e-4	null	ms_run[1]:scan=5625	1805.6	5	2849.41755	570.68935	K	L	347	372
PSM	KAFSGYLGPDESKWK	-276_23469	Q9R0P3	1	Mouse_09-2020	null	[MS,MS:1001208,SEQUEST,]	3.1e-4	null	ms_run[1]:scan=5602	1798.6	3	1712.86466	571.62627	K	Y	186	201
PSM	IYVVDVGSEPRAPK	-276_23607	A0A0R4J135	0	Mouse_09-2020	null	[MS,MS:1001208,SEQUEST,]	2.0e-3	null	ms_run[1]:scan=5628	1806.5	3	1529.83261	510.61559	R	H	104	118
PSM	IYVVDVGSEPRAPK	-276_23607	P17563	0	Mouse_09-2020	null	[MS,MS:1001208,SEQUEST,]	2.0e-3	null	ms_run[1]:scan=5628	1806.5	3	1529.83261	510.61559	R	H	104	118
PSM	LSPQSIYNLLPGK	-276_50131	Q61838	1	Mouse_09-2020	null	[MS,MS:1001208,SEQUEST,]	1.4e-3	null	ms_run[1]:scan=10701	3300.9	2	1429.80461	715.40611	K	V	612	625
PSM	VGDKVLLPEYGGTK	-276_23634	Q64433	1	Mouse_09-2020	null	[MS,MS:1001208,SEQUEST,]	3.1e-4	null	ms_run[1]:scan=5632	1807.6	3	1475.81055	492.60832	K	V	67	81
PSM	KELSEIAQRIVANGK	-276_23648	Q91Y97	1	Mouse_09-2020	null	[MS,MS:1001208,SEQUEST,]	3.1e-4	null	ms_run[1]:scan=5635	1808.5	3	1655.94376	552.65282	K	I	14	29
PSM	TLLKDTTVTGLGR	-276_23702	Q8BMS1	1	Mouse_09-2020	null	[MS,MS:1001208,SEQUEST,]	3.1e-4	null	ms_run[1]:scan=5644	1811.2	3	1374.79538	458.93655	K	Q	387	400
PSM	INIVLSR	-276_23716	P00375	1	Mouse_09-2020	null	[MS,MS:1001208,SEQUEST,]	1.6e-3	null	ms_run[1]:scan=5647	1812.0	2	814.51488	407.76090	R	L	72	79
PSM	SKPVFSESLSD	-276_23723	Q9WVA2	1	Mouse_09-2020	null	[MS,MS:1001208,SEQUEST,]	1.4e-3	null	ms_run[1]:scan=5648	1812.3	2	1195.58501	598.29569	K	0	87	98
PSM	SGGIERPFVLSR	-276_23739	Q8BHN3	1	Mouse_09-2020	null	[MS,MS:1001208,SEQUEST,]	3.1e-4	null	ms_run[1]:scan=5650	1812.9	3	1317.72782	439.91397	R	F	591	603
PSM	NFAAELAPK	-276_23613	Q99LB2	1	Mouse_09-2020	null	[MS,MS:1001208,SEQUEST,]	1.4e-3	null	ms_run[1]:scan=5629	1806.8	2	960.51500	480.76109	K	I	196	205
PSM	VGLKAPGIIPR	-276_23461	Q03265	1	Mouse_09-2020	null	[MS,MS:1001208,SEQUEST,]	2.0e-3	null	ms_run[1]:scan=5601	1798.3	2	1120.72063	560.86368	R	S	172	183
PSM	DSSRLPSEGPQPAHVVVGDVR	-276_23457	Q923D2	1	Mouse_09-2020	null	[MS,MS:1001208,SEQUEST,]	3.1e-4	null	ms_run[1]:scan=5600	1798.0	4	2202.12710	551.28700	R	A	36	57
PSM	HVFGESDELIGQK	-276_23450	P17751	1	Mouse_09-2020	null	[MS,MS:1001208,SEQUEST,]	3.1e-4	null	ms_run[1]:scan=5599	1797.7	3	1458.72278	486.91230	R	S	151	164
PSM	AYGIESHVLSPAETK	-276_23198	Q99LB7	1	Mouse_09-2020	null	[MS,MS:1001208,SEQUEST,]	3.1e-4	null	ms_run[1]:scan=5551	1783.6	3	1601.81632	534.61051	K	L	175	190
PSM	IFFYDAENPPGSEVLR	-276_50211	H3BK03	1	Mouse_09-2020	null	[MS,MS:1001208,SEQUEST,]	3.1e-4	null	ms_run[1]:scan=10728	3309.4	2	1853.90825	927.45706	R	Q	224	240
PSM	NRYFPAFEK	-276_23209	P30115	1	Mouse_09-2020	null	[MS,MS:1001208,SEQUEST,]	3.5e-3	null	ms_run[1]:scan=5553	1784.2	2	1171.58940	586.29837	R	L	130	139
PSM	ALEVLVAK	-276_23214	Q9JII6	1	Mouse_09-2020	null	[MS,MS:1001208,SEQUEST,]	6.0e-4	null	ms_run[1]:scan=5554	1784.5	2	842.53453	421.77093	K	L	146	154
PSM	AIASATEGGSVPQIR	-276_23218	B1AU25	1	Mouse_09-2020	null	[MS,MS:1001208,SEQUEST,]	3.1e-4	null	ms_run[1]:scan=5555	1784.8	2	1456.77654	728.89135	R	P	108	123
PSM	LVIITAGAR	-276_23226	A0A1B0GSR9	1	Mouse_09-2020	null	[MS,MS:1001208,SEQUEST,]	3.1e-4	null	ms_run[1]:scan=5558	1785.7	2	913.58269	457.29510	K	Q	74	83
PSM	FAIYRWDPDKTGDKPR	-276_23242	Q9CQA3	1	Mouse_09-2020	null	[MS,MS:1001208,SEQUEST,]	6.0e-4	null	ms_run[1]:scan=5561	1786.6	4	1964.99856	492.00489	K	Q	44	60
PSM	DIGFIKLD	-276_50187	P62274	1	Mouse_09-2020	null	[MS,MS:1001208,SEQUEST,]	6.0e-4	null	ms_run[1]:scan=10720	3306.9	2	920.50902	460.75802	K	0	49	57
PSM	SQIHDIVLVGGSTR	-276_23267	P63017	1	Mouse_09-2020	null	[MS,MS:1001208,SEQUEST,]	3.1e-4	null	ms_run[1]:scan=5565	1787.7	3	1481.80790	494.60721	K	P	329	343
PSM	AIGSASEGAQSSLQEVYHK	-276_23274	Q9Z2U1	1	Mouse_09-2020	null	[MS,MS:1001208,SEQUEST,]	3.3e-3	null	ms_run[1]:scan=5566	1788.0	3	1961.95694	654.65695	R	M	169	188
PSM	ILDSLDRNLR	-276_23288	G3X9Y6	1	Mouse_09-2020	null	[MS,MS:1001208,SEQUEST,]	3.4e-2	null	ms_run[1]:scan=5569	1788.9	3	1214.68494	405.56657	K	A	295	305
PSM	AINQGGLTSVAVR	-276_23308	Q9QUM9	1	Mouse_09-2020	null	[MS,MS:1001208,SEQUEST,]	3.1e-4	null	ms_run[1]:scan=5572	1789.8	2	1285.72185	643.36478	K	K	31	44
PSM	AYGIESHVLSPAETK	-276_23324	Q99LB7	1	Mouse_09-2020	null	[MS,MS:1001208,SEQUEST,]	8.0e-3	null	ms_run[1]:scan=5576	1791.0	2	1601.81780	801.41212	K	L	175	190
PSM	AVVGVVAGGGRIDKPILK	-276_23345	P62918	1	Mouse_09-2020	null	[MS,MS:1001208,SEQUEST,]	8.0e-3	null	ms_run[1]:scan=5580	1792.2	4	1749.07656	438.02409	R	G	164	182
PSM	WLPQNDLLGHPKTR	-276_23355	Q63886	0	Mouse_09-2020	null	[MS,MS:1001208,SEQUEST,]	3.1e-4	null	ms_run[1]:scan=5582	1792.7	4	1674.90932	419.48232	K	F	356	370
PSM	WLPQNDLLGHPKTR	-276_23355	K9J7B2	0	Mouse_09-2020	null	[MS,MS:1001208,SEQUEST,]	3.1e-4	null	ms_run[1]:scan=5582	1792.7	4	1674.90932	419.48232	K	F	352	366
PSM	AAYQVAALPR	-276_23434	P52760	1	Mouse_09-2020	null	[MS,MS:1001208,SEQUEST,]	3.1e-4	null	ms_run[1]:scan=5597	1797.2	2	1059.59465	530.30092	R	S	108	118
PSM	TAWTFSR	-276_23443	Q9CPU0	1	Mouse_09-2020	null	[MS,MS:1001208,SEQUEST,]	1.6e-3	null	ms_run[1]:scan=5598	1797.4	2	868.43157	434.71923	K	A	89	96
PSM	FLPLFDRVLVER	-276_50226	Q64433	1	Mouse_09-2020	null	[MS,MS:1001208,SEQUEST,]	2.0e-3	null	ms_run[1]:scan=10734	3311.2	3	1503.86844	501.96092	K	A	9	21
PSM	GIGFAITR	-276_28033	P48758	1	Mouse_09-2020	null	[MS,MS:1001208,SEQUEST,]	3.1e-4	null	ms_run[1]:scan=6466	2052.0	2	834.48351	417.74525	K	L	16	24
PSM	KILDSVGIEADDDRLNK	-276_25289	P99027	1	Mouse_09-2020	null	[MS,MS:1001208,SEQUEST,]	3.1e-4	null	ms_run[1]:scan=5939	1897.7	3	1900.99765	634.33733	K	I	25	42
PSM	NEEILNSLK	-276_25378	P11352	1	Mouse_09-2020	null	[MS,MS:1001208,SEQUEST,]	6.0e-4	null	ms_run[1]:scan=5956	1902.7	2	1059.56865	530.28767	K	V	87	96
PSM	FNIIQPGPIKTK	-276_26945	Q9CQ62	1	Mouse_09-2020	null	[MS,MS:1001208,SEQUEST,]	3.1e-4	null	ms_run[1]:scan=6256	1990.6	3	1355.80753	452.60637	R	A	235	247
PSM	SLRNDIGATVHELSR	-276_26979	P16331	1	Mouse_09-2020	null	[MS,MS:1001208,SEQUEST,]	3.5e-3	null	ms_run[1]:scan=6261	1992.1	4	1667.88369	417.72605	K	K	97	112
PSM	VAFTGSTQVGKLIK	-276_26986	P24549	1	Mouse_09-2020	null	[MS,MS:1001208,SEQUEST,]	2.4e-2	null	ms_run[1]:scan=6262	1992.3	3	1448.84790	483.62056	K	A	242	256
PSM	VNIKPQVDRYWLK	-276_27060	P50247	1	Mouse_09-2020	null	[MS,MS:1001208,SEQUEST,]	1.4e-3	null	ms_run[1]:scan=6277	1996.8	3	1658.93790	553.65075	K	G	319	332
PSM	WLSTSIPEAQWQSSLAR	-276_49376	P19096	1	Mouse_09-2020	null	[MS,MS:1001208,SEQUEST,]	4.8e-2	null	ms_run[1]:scan=10528	3248.3	2	1959.99516	980.49979	R	S	712	729
PSM	GFYIYQEGSK	-276_27096	Q8BMS1	1	Mouse_09-2020	null	[MS,MS:1001208,SEQUEST,]	3.1e-4	null	ms_run[1]:scan=6285	1999.1	2	1191.56841	596.28767	K	K	635	645
PSM	YGKDATNVGDEGGFAPNILENKEALELLK	-276_49370	P17182	1	Mouse_09-2020	null	[MS,MS:1001208,SEQUEST,]	3.1e-4	null	ms_run[1]:scan=10527	3248.0	4	3105.57338	777.14893	K	A	200	229
PSM	VQQTVQDLFGRAPSK	-276_26914	P38647	1	Mouse_09-2020	null	[MS,MS:1001208,SEQUEST,]	3.5e-3	null	ms_run[1]:scan=6248	1988.3	3	1673.89725	558.63717	K	V	395	410
PSM	ALLQAQEP	-276_27114	Q91YI0	1	Mouse_09-2020	null	[MS,MS:1001208,SEQUEST,]	2.0e-3	null	ms_run[1]:scan=6288	2000.0	2	869.47301	435.23999	R	0	457	465
PSM	SSAILGQYQAYSGQVRR	-276_27136	Q8CFX1	1	Mouse_09-2020	null	[MS,MS:1001208,SEQUEST,]	2.0e-3	null	ms_run[1]:scan=6291	2000.8	3	1883.97416	628.66226	K	L	303	320
PSM	VFSGVVSTGLK	-276_27155	P58252	1	Mouse_09-2020	null	[MS,MS:1001208,SEQUEST,]	3.1e-4	null	ms_run[1]:scan=6295	2002.0	2	1093.62554	547.31623	R	R	416	427
PSM	TYIIGELHPDDR	-276_27192	G5E850	1	Mouse_09-2020	null	[MS,MS:1001208,SEQUEST,]	6.0e-4	null	ms_run[1]:scan=6301	2003.8	3	1428.71262	476.90877	K	K	78	90
PSM	RHPDYSVSLLLR	-276_27213	P07724	1	Mouse_09-2020	null	[MS,MS:1001208,SEQUEST,]	3.1e-4	null	ms_run[1]:scan=6306	2005.3	3	1455.80710	485.94041	R	A	361	373
PSM	SGSLAAESIFKQLTSENLQSK	-276_49330	Q921G7	1	Mouse_09-2020	null	[MS,MS:1001208,SEQUEST,]	3.1e-4	null	ms_run[1]:scan=10518	3245.2	3	2238.16001	746.72526	K	T	405	426
PSM	KWPLYLSTK	-276_27226	P54071	1	Mouse_09-2020	null	[MS,MS:1001208,SEQUEST,]	2.9e-3	null	ms_run[1]:scan=6308	2005.8	2	1135.65080	568.32914	K	T	243	252
PSM	SLFFPDEAINKHPR	-276_27235	P97494	1	Mouse_09-2020	null	[MS,MS:1001208,SEQUEST,]	1.0e-2	null	ms_run[1]:scan=6309	2006.1	4	1670.86599	418.47169	K	G	172	186
PSM	IFVDIEKLPWAK	-276_49361	Q9ET01	1	Mouse_09-2020	null	[MS,MS:1001208,SEQUEST,]	3.1e-4	null	ms_run[1]:scan=10526	3247.7	3	1458.83640	486.95002	R	W	353	365
PSM	RLTGFHETSNINDFSAGVANR	-276_26908	P15105	1	Mouse_09-2020	null	[MS,MS:1001208,SEQUEST,]	3.1e-4	null	ms_run[1]:scan=6247	1988.0	4	2306.12636	577.28727	R	A	299	320
PSM	TYFPHFDVSHGSAQVK	-276_26861	Q91VB8	1	Mouse_09-2020	null	[MS,MS:1001208,SEQUEST,]	3.1e-4	null	ms_run[1]:scan=6235	1984.5	2	1819.87847	910.44174	K	H	42	58
PSM	VNIKPQVDRYWLK	-276_26826	P50247	1	Mouse_09-2020	null	[MS,MS:1001208,SEQUEST,]	1.4e-3	null	ms_run[1]:scan=6229	1982.7	4	1658.93789	415.48988	K	G	319	332
PSM	YAAELHLVHWNPK	-276_26651	P16015	1	Mouse_09-2020	null	[MS,MS:1001208,SEQUEST,]	3.1e-4	null	ms_run[1]:scan=6197	1973.4	3	1577.82199	526.61229	K	N	114	127
PSM	KDVELNGVYIPK	-276_26659	Q64459	1	Mouse_09-2020	null	[MS,MS:1001208,SEQUEST,]	3.1e-4	null	ms_run[1]:scan=6198	1973.7	3	1374.76361	458.92577	K	S	380	392
PSM	FETFPTSVSK	-276_26677	Q8K169	1	Mouse_09-2020	null	[MS,MS:1001208,SEQUEST,]	3.1e-4	null	ms_run[1]:scan=6201	1974.6	2	1142.57280	571.79005	K	N	74	84
PSM	KDVELNGVYIPK	-276_26698	Q64459	1	Mouse_09-2020	null	[MS,MS:1001208,SEQUEST,]	2.0e-3	null	ms_run[1]:scan=6204	1975.4	2	1374.76311	687.88501	K	S	380	392
PSM	IAATILTSPDLRK	-276_26704	P05202	1	Mouse_09-2020	null	[MS,MS:1001208,SEQUEST,]	3.1e-4	null	ms_run[1]:scan=6207	1976.3	3	1398.83191	466.94868	R	W	326	339
PSM	REFPTVPLVK	-276_26712	Q91ZJ5	1	Mouse_09-2020	null	[MS,MS:1001208,SEQUEST,]	3.1e-4	null	ms_run[1]:scan=6208	1976.6	2	1185.69902	593.35315	K	G	422	432
PSM	NNRQPYAVSELAGHQTSAESWGTGR	-276_26721	Q9D8E6	1	Mouse_09-2020	null	[MS,MS:1001208,SEQUEST,]	3.1e-4	null	ms_run[1]:scan=6209	1976.9	4	2716.28188	679.82601	K	V	47	72
PSM	LRQIFNGTFVK	-276_26753	P14148	1	Mouse_09-2020	null	[MS,MS:1001208,SEQUEST,]	3.1e-4	null	ms_run[1]:scan=6214	1978.3	3	1322.75837	441.59083	R	N	136	147
PSM	FGELALTK	-276_26758	Q8BMS1	1	Mouse_09-2020	null	[MS,MS:1001208,SEQUEST,]	3.1e-4	null	ms_run[1]:scan=6217	1979.2	2	878.49846	439.75274	K	S	327	335
PSM	QTALAELVK	-276_26763	P07724	1	Mouse_09-2020	null	[MS,MS:1001208,SEQUEST,]	3.1e-4	null	ms_run[1]:scan=6218	1979.5	2	972.57262	486.78985	K	K	550	559
PSM	KKELEEIVQPIISK	-276_26771	P20029	1	Mouse_09-2020	null	[MS,MS:1001208,SEQUEST,]	3.1e-4	null	ms_run[1]:scan=6219	1979.8	3	1653.97904	551.99770	K	Y	621	635
PSM	TIAQDYGVLK	-276_26778	P35700	1	Mouse_09-2020	null	[MS,MS:1001208,SEQUEST,]	3.1e-4	null	ms_run[1]:scan=6220	1980.1	2	1107.60417	554.30586	R	D	111	121
PSM	DGTVTAGNASGVSDGAGAVIIASEDAVK	-276_49404	Q8BWT1	1	Mouse_09-2020	null	[MS,MS:1001208,SEQUEST,]	3.1e-4	null	ms_run[1]:scan=10534	3250.1	3	2532.24186	844.75231	K	H	242	270
PSM	HAYGDQYRATDFVVPGPGK	-276_26797	O88844	1	Mouse_09-2020	null	[MS,MS:1001208,SEQUEST,]	3.1e-4	null	ms_run[1]:scan=6223	1981.0	3	2078.00992	693.34119	R	E	133	152
PSM	NLDIERPTYTNLNR	-276_26819	P05214	0	Mouse_09-2020	null	[MS,MS:1001208,SEQUEST,]	2.0e-3	null	ms_run[1]:scan=6228	1982.4	3	1718.88187	573.63219	R	I	216	230
PSM	NLDIERPTYTNLNR	-276_26819	A0A0A0MQA5	0	Mouse_09-2020	null	[MS,MS:1001208,SEQUEST,]	2.0e-3	null	ms_run[1]:scan=6228	1982.4	3	1718.88187	573.63219	R	I	245	259
PSM	YFVTAVSRPGLGEPR	-276_27248	P01901	1	Mouse_09-2020	null	[MS,MS:1001208,SEQUEST,]	3.1e-4	null	ms_run[1]:scan=6311	2006.7	3	1648.88010	550.29837	R	M	28	43
PSM	LQQLFR	-276_26642	E9Q447	1	Mouse_09-2020	null	[MS,MS:1001208,SEQUEST,]	3.8e-2	null	ms_run[1]:scan=6195	1972.8	2	804.47276	402.73996	R	V	786	792
PSM	YVSSLTEEISR	-276_27261	Q9D0F3	1	Mouse_09-2020	null	[MS,MS:1001208,SEQUEST,]	3.1e-4	null	ms_run[1]:scan=6315	2007.9	2	1283.64861	642.32752	R	G	370	381
PSM	HQGSLYSLFPDHSVK	-276_27288	Q64374	1	Mouse_09-2020	null	[MS,MS:1001208,SEQUEST,]	3.1e-4	null	ms_run[1]:scan=6323	2010.3	3	1714.85593	572.28977	R	Y	130	145
PSM	IILLAEGR	-276_27694	P50247	1	Mouse_09-2020	null	[MS,MS:1001208,SEQUEST,]	3.1e-4	null	ms_run[1]:scan=6401	2033.1	2	884.56090	442.78183	R	V	336	344
PSM	NFGIGQDIQPK	-276_27704	P12970	1	Mouse_09-2020	null	[MS,MS:1001208,SEQUEST,]	2.0e-3	null	ms_run[1]:scan=6402	2033.4	2	1216.63982	608.81967	K	D	38	49
PSM	VYDLNEIAK	-276_27715	A0A1L1SSF8	1	Mouse_09-2020	null	[MS,MS:1001208,SEQUEST,]	1.4e-3	null	ms_run[1]:scan=6404	2034.0	2	1064.56828	532.78476	K	I	44	53
PSM	QLFSDKLNEINEK	-276_27740	Q8C196	1	Mouse_09-2020	null	[MS,MS:1001208,SEQUEST,]	1.2e-3	null	ms_run[1]:scan=6411	2036.0	3	1577.81723	526.61051	R	A	548	561
PSM	YWANFAR	-276_27747	Q91WG0	0	Mouse_09-2020	null	[MS,MS:1001208,SEQUEST,]	2.0e-3	null	ms_run[1]:scan=6412	2036.3	2	927.44713	464.22722	K	G	492	499
PSM	YWANFAR	-276_27747	Q8BK48	0	Mouse_09-2020	null	[MS,MS:1001208,SEQUEST,]	2.0e-3	null	ms_run[1]:scan=6412	2036.3	2	927.44713	464.22722	K	G	490	497
PSM	YWANFAR	-276_27747	Q8QZR3	0	Mouse_09-2020	null	[MS,MS:1001208,SEQUEST,]	2.0e-3	null	ms_run[1]:scan=6412	2036.3	2	927.44713	464.22722	K	G	489	496
PSM	VLSIGDGIAR	-276_27756	Q03265	1	Mouse_09-2020	null	[MS,MS:1001208,SEQUEST,]	3.1e-4	null	ms_run[1]:scan=6413	2036.6	2	1000.57848	500.79292	R	H	74	84
PSM	VIILGDSGVGK	-276_27773	A0A0N4SVG9	1	Mouse_09-2020	null	[MS,MS:1001208,SEQUEST,]	1.6e-3	null	ms_run[1]:scan=6416	2037.5	2	1057.62505	529.31623	K	S	11	22
PSM	TYFPHFDVSHGSAQVK	-276_27646	Q91VB8	1	Mouse_09-2020	null	[MS,MS:1001208,SEQUEST,]	3.1e-4	null	ms_run[1]:scan=6392	2030.5	4	1819.87710	455.72451	K	H	42	58
PSM	YYVTIIDAPGHR	-276_27808	P10126	1	Mouse_09-2020	null	[MS,MS:1001208,SEQUEST,]	3.1e-4	null	ms_run[1]:scan=6423	2039.5	3	1404.72736	468.91386	K	F	85	97
PSM	GIRPAINVGLSVSR	-276_27895	Q03265	1	Mouse_09-2020	null	[MS,MS:1001208,SEQUEST,]	3.1e-4	null	ms_run[1]:scan=6442	2045.0	3	1438.84897	480.28781	K	G	403	417
PSM	LVQEVTDFAK	-276_27917	P07724	1	Mouse_09-2020	null	[MS,MS:1001208,SEQUEST,]	3.1e-4	null	ms_run[1]:scan=6446	2046.2	2	1149.61443	575.31115	K	C	66	76
PSM	NISQSFTNFSK	-276_27931	Q64458	1	Mouse_09-2020	null	[MS,MS:1001208,SEQUEST,]	3.1e-4	null	ms_run[1]:scan=6449	2047.1	2	1272.62151	636.81458	K	Y	49	60
PSM	FLPFKVVEK	-276_27944	P20029	1	Mouse_09-2020	null	[MS,MS:1001208,SEQUEST,]	3.5e-3	null	ms_run[1]:scan=6451	2047.7	2	1106.66069	553.83406	K	T	115	124
PSM	KGIFVIGFSYPVVPK	-276_49045	O88986	1	Mouse_09-2020	null	[MS,MS:1001208,SEQUEST,]	3.1e-4	null	ms_run[1]:scan=10459	3227.6	3	1650.96219	550.99211	K	K	366	381
PSM	VGLQVVAVKAPGFGDNRK	-276_27997	P63038	1	Mouse_09-2020	null	[MS,MS:1001208,SEQUEST,]	3.1e-4	null	ms_run[1]:scan=6460	2050.3	4	1855.05520	464.51917	K	Q	293	311
PSM	YYTLEEIQK	-276_28002	G5E850	1	Mouse_09-2020	null	[MS,MS:1001208,SEQUEST,]	3.1e-4	null	ms_run[1]:scan=6461	2050.6	2	1186.59941	593.80315	K	K	11	20
PSM	VFVPTGYSAFPSEILHAPEK	-276_49101	E9PWK1	1	Mouse_09-2020	null	[MS,MS:1001208,SEQUEST,]	3.1e-4	null	ms_run[1]:scan=10471	3231.2	3	2189.12949	730.38076	K	V	378	398
PSM	QLPLVKPYLR	-276_27624	Q68FD5	1	Mouse_09-2020	null	[MS,MS:1001208,SEQUEST,]	1.4e-3	null	ms_run[1]:scan=6387	2029.0	3	1226.76267	409.59217	K	V	1444	1454
PSM	DGVDFGKWR	-276_27602	Q91Y97	1	Mouse_09-2020	null	[MS,MS:1001208,SEQUEST,]	3.1e-4	null	ms_run[1]:scan=6383	2027.8	2	1079.52776	540.26707	K	V	141	150
PSM	YFPAFEK	-276_27593	P30115	1	Mouse_09-2020	null	[MS,MS:1001208,SEQUEST,]	1.6e-3	null	ms_run[1]:scan=6382	2027.5	2	901.44573	451.22635	R	L	132	139
PSM	FVNVVPTFGKK	-276_27293	A0A494BBA8	1	Mouse_09-2020	null	[MS,MS:1001208,SEQUEST,]	3.1e-4	null	ms_run[1]:scan=6324	2010.5	3	1235.71552	412.57641	R	G	81	92
PSM	TVIITQEQRDTVPIPK	-276_27311	Q9Z2V4	1	Mouse_09-2020	null	[MS,MS:1001208,SEQUEST,]	3.1e-4	null	ms_run[1]:scan=6327	2011.4	3	1838.03977	613.35091	K	G	92	108
PSM	LYTLVLTDPDAPSRKDPK	-276_27324	P70296	1	Mouse_09-2020	null	[MS,MS:1001208,SEQUEST,]	3.1e-4	null	ms_run[1]:scan=6329	2012.0	3	2029.09861	677.03699	K	R	63	81
PSM	NEVSFVIHNLPIIAK	-276_49229	P97364	1	Mouse_09-2020	null	[MS,MS:1001208,SEQUEST,]	1.4e-3	null	ms_run[1]:scan=10498	3239.3	3	1693.96524	565.32604	K	A	338	353
PSM	SHPEVKGPGIGLLGISK	-276_27385	O55137	1	Mouse_09-2020	null	[MS,MS:1001208,SEQUEST,]	4.0e-2	null	ms_run[1]:scan=6341	2015.5	3	1688.96921	563.66131	R	G	217	234
PSM	TIGGGDDSFNTFFSETGAGK	-276_49188	P05214	1	Mouse_09-2020	null	[MS,MS:1001208,SEQUEST,]	3.5e-3	null	ms_run[1]:scan=10488	3236.3	2	2007.89372	1004.45016	K	V	41	61
PSM	NGQTREHALLAYTLGVK	-276_27397	P10126	1	Mouse_09-2020	null	[MS,MS:1001208,SEQUEST,]	3.1e-4	null	ms_run[1]:scan=6344	2016.4	3	1871.01303	624.34264	K	L	130	147
PSM	LYLGHNYVTAIR	-276_27420	Q921I1	1	Mouse_09-2020	null	[MS,MS:1001208,SEQUEST,]	3.1e-4	null	ms_run[1]:scan=6348	2017.6	3	1419.77506	473.92962	R	Q	332	344
PSM	EIFAQEALAPFR	-276_49151	Q8BJ64	1	Mouse_09-2020	null	[MS,MS:1001208,SEQUEST,]	3.1e-4	null	ms_run[1]:scan=10481	3234.2	2	1391.73406	696.36953	R	K	473	485
PSM	FGLYLPLFKPSASTSK	-276_49145	Q9QXX4	1	Mouse_09-2020	null	[MS,MS:1001208,SEQUEST,]	3.1e-4	null	ms_run[1]:scan=10480	3233.9	3	1755.96842	585.99418	K	T	655	671
PSM	GIAVHPELFSIDNGLLTPTLKAK	-276_49131	D3Z041	1	Mouse_09-2020	null	[MS,MS:1001208,SEQUEST,]	3.1e-4	null	ms_run[1]:scan=10477	3233.1	4	2434.37148	609.34806	K	P	656	679
PSM	LSQNNFALGYK	-276_27465	J3QMG3	1	Mouse_09-2020	null	[MS,MS:1001208,SEQUEST,]	3.1e-4	null	ms_run[1]:scan=6356	2019.9	2	1254.64751	627.82749	K	A	165	176
PSM	LAANAFLAQR	-276_27498	O70475	1	Mouse_09-2020	null	[MS,MS:1001208,SEQUEST,]	3.1e-4	null	ms_run[1]:scan=6363	2022.0	2	1074.60552	537.80637	K	S	221	231
PSM	EGHEVVGVFTIPDKDGK	-276_27519	Q8R0Y6	1	Mouse_09-2020	null	[MS,MS:1001208,SEQUEST,]	3.1e-4	null	ms_run[1]:scan=6367	2023.1	4	1826.92861	457.48753	K	D	22	39
PSM	TSWLDGKHVVFGK	-276_27523	P24369	1	Mouse_09-2020	null	[MS,MS:1001208,SEQUEST,]	3.1e-4	null	ms_run[1]:scan=6368	2023.4	3	1473.78440	491.93314	K	L	159	172
PSM	KYNINPVSLTVGK	-276_27539	Q99K67	1	Mouse_09-2020	null	[MS,MS:1001208,SEQUEST,]	3.1e-4	null	ms_run[1]:scan=6371	2024.3	3	1432.81702	478.27680	K	E	523	536
PSM	NGQTREHALLAYTLGVK	-276_27546	P10126	1	Mouse_09-2020	null	[MS,MS:1001208,SEQUEST,]	3.1e-4	null	ms_run[1]:scan=6373	2024.9	4	1871.01491	468.50880	K	L	130	147
PSM	FGEPIPISK	-276_27266	P35505	1	Mouse_09-2020	null	[MS,MS:1001208,SEQUEST,]	2.9e-3	null	ms_run[1]:scan=6316	2008.2	2	987.55126	494.27912	R	H	212	221
PSM	LASVPAGGAVAVSAAPGSAAPAAGSAPAAAEEKKDEK	-276_25368	P99027	1	Mouse_09-2020	null	[MS,MS:1001208,SEQUEST,]	3.1e-4	null	ms_run[1]:scan=5953	1901.8	4	3274.69350	819.42830	K	E	62	99
PSM	YWANFAR	-276_26629	Q91WG0	0	Mouse_09-2020	null	[MS,MS:1001208,SEQUEST,]	3.1e-4	null	ms_run[1]:scan=6193	1972.2	2	927.44713	464.22722	K	G	492	499
PSM	YWANFAR	-276_26629	Q8BK48	0	Mouse_09-2020	null	[MS,MS:1001208,SEQUEST,]	3.1e-4	null	ms_run[1]:scan=6193	1972.2	2	927.44713	464.22722	K	G	490	497
PSM	YWANFAR	-276_26629	Q8QZR3	0	Mouse_09-2020	null	[MS,MS:1001208,SEQUEST,]	3.1e-4	null	ms_run[1]:scan=6193	1972.2	2	927.44713	464.22722	K	G	489	496
PSM	GNWGYLDQVAALR	-276_49415	Q8BK48	0	Mouse_09-2020	null	[MS,MS:1001208,SEQUEST,]	3.1e-4	null	ms_run[1]:scan=10538	3251.3	2	1462.74480	731.87551	K	V	194	207
PSM	GNWGYLDQVAALR	-276_49415	Q8QZR3	0	Mouse_09-2020	null	[MS,MS:1001208,SEQUEST,]	3.1e-4	null	ms_run[1]:scan=10538	3251.3	2	1462.74480	731.87551	R	V	193	206
PSM	FAISELFAK	-276_49586	P09405	1	Mouse_09-2020	null	[MS,MS:1001208,SEQUEST,]	3.1e-4	null	ms_run[1]:scan=10571	3261.1	2	1025.56670	513.28694	K	D	327	336
PSM	YQGVNLYVK	-276_25671	P29341	1	Mouse_09-2020	null	[MS,MS:1001208,SEQUEST,]	2.0e-3	null	ms_run[1]:scan=6009	1918.2	2	1083.58379	542.29530	R	L	291	300
PSM	GLDPARVNVPVIGGHAGK	-276_25674	P08249	1	Mouse_09-2020	null	[MS,MS:1001208,SEQUEST,]	4.0e-2	null	ms_run[1]:scan=6010	1918.5	4	1756.98342	440.00088	K	I	186	204
PSM	GLAPEQPVTLR	-276_25679	O55137	1	Mouse_09-2020	null	[MS,MS:1001208,SEQUEST,]	3.1e-4	null	ms_run[1]:scan=6011	1918.8	2	1180.66948	590.83786	R	V	25	36
PSM	LSAAAQSTVYAFSARPLTGGEPVSLGSLR	-276_49572	P11352	1	Mouse_09-2020	null	[MS,MS:1001208,SEQUEST,]	3.1e-4	null	ms_run[1]:scan=10568	3260.2	3	2906.53690	969.51720	R	K	6	35
PSM	GLFIIDPNGVVK	-276_49547	P20108	1	Mouse_09-2020	null	[MS,MS:1001208,SEQUEST,]	3.1e-4	null	ms_run[1]:scan=10563	3258.8	2	1271.73638	636.37154	R	L	186	198
PSM	FLTATSLAR	-276_25748	Q9WVM8	1	Mouse_09-2020	null	[MS,MS:1001208,SEQUEST,]	3.1e-4	null	ms_run[1]:scan=6025	1922.9	2	979.55705	490.28219	R	P	6	15
PSM	VSVISVEEPPQR	-276_25642	Q9DCW4	1	Mouse_09-2020	null	[MS,MS:1001208,SEQUEST,]	3.1e-4	null	ms_run[1]:scan=6005	1917.1	2	1339.72344	670.36444	K	A	222	234
PSM	GWYQYDKPLGR	-276_25758	Q9DBM2	1	Mouse_09-2020	null	[MS,MS:1001208,SEQUEST,]	3.1e-4	null	ms_run[1]:scan=6027	1923.5	2	1382.68498	691.84622	K	H	573	584
PSM	FWLFGGNER	-276_49521	Q91XE0	1	Mouse_09-2020	null	[MS,MS:1001208,SEQUEST,]	3.1e-4	null	ms_run[1]:scan=10558	3257.3	2	1125.54802	563.27744	K	Q	184	193
PSM	YGVSGYPTLK	-276_25831	P27773	1	Mouse_09-2020	null	[MS,MS:1001208,SEQUEST,]	3.1e-4	null	ms_run[1]:scan=6043	1928.2	2	1084.56804	542.78731	K	F	95	105
PSM	GAWSNVLR	-276_25845	P51881	1	Mouse_09-2020	null	[MS,MS:1001208,SEQUEST,]	2.0e-3	null	ms_run[1]:scan=6045	1928.8	2	902.48442	451.74578	K	M	273	281
PSM	LYDAYELK	-276_25860	P48036	1	Mouse_09-2020	null	[MS,MS:1001208,SEQUEST,]	1.4e-3	null	ms_run[1]:scan=6047	1929.4	2	1014.51531	507.76076	R	A	88	96
PSM	AAWGKIGGHGAEYGAEALER	-276_25891	Q91VB8	1	Mouse_09-2020	null	[MS,MS:1001208,SEQUEST,]	3.1e-4	null	ms_run[1]:scan=6052	1930.9	4	2043.00551	511.50652	K	F	13	33
PSM	VIQGSLDSLPQAVRK	-276_25900	Q9Z2V4	1	Mouse_09-2020	null	[MS,MS:1001208,SEQUEST,]	3.5e-3	null	ms_run[1]:scan=6054	1931.4	3	1610.92307	537.64566	K	V	15	30
PSM	INFDKYHPGYFGK	-276_25921	P14115	1	Mouse_09-2020	null	[MS,MS:1001208,SEQUEST,]	3.1e-4	null	ms_run[1]:scan=6058	1932.6	3	1585.77903	529.26478	R	G	43	56
PSM	GEKDIPGLTDTTVPR	-276_25777	P62754	1	Mouse_09-2020	null	[MS,MS:1001208,SEQUEST,]	3.1e-4	null	ms_run[1]:scan=6030	1924.4	3	1598.83829	533.61766	K	L	117	132
PSM	LISEVIGER	-276_25633	E0CXN5	1	Mouse_09-2020	null	[MS,MS:1001208,SEQUEST,]	3.1e-4	null	ms_run[1]:scan=6004	1916.8	2	1015.57866	508.29276	K	G	108	117
PSM	ESYSVYVYK	-276_25626	Q64475	1	Mouse_09-2020	null	[MS,MS:1001208,SEQUEST,]	1.4e-3	null	ms_run[1]:scan=6003	1916.5	2	1137.54704	569.27677	K	L	36	45
PSM	SSRYIATPIFSK	-276_25618	P10649	1	Mouse_09-2020	null	[MS,MS:1001208,SEQUEST,]	1.4e-3	null	ms_run[1]:scan=6001	1915.9	3	1369.74790	457.25399	K	A	200	212
PSM	IFVWDWQR	-276_49747	A0A0R4J135	0	Mouse_09-2020	null	[MS,MS:1001208,SEQUEST,]	3.1e-4	null	ms_run[1]:scan=10601	3270.1	2	1149.58379	575.29563	R	E	228	236
PSM	IFVWDWQR	-276_49747	P17563	0	Mouse_09-2020	null	[MS,MS:1001208,SEQUEST,]	3.1e-4	null	ms_run[1]:scan=10601	3270.1	2	1149.58379	575.29563	R	E	228	236
PSM	VVGNPFDSRTEQGPQVDETQFKKILGYIK	-276_49740	P47738	1	Mouse_09-2020	null	[MS,MS:1001208,SEQUEST,]	3.9e-3	null	ms_run[1]:scan=10599	3269.5	5	3293.71870	659.54911	R	G	349	378
PSM	TLFSSQIEELNLPK	-276_49725	A0A0R4J0I1	1	Mouse_09-2020	null	[MS,MS:1001208,SEQUEST,]	3.1e-4	null	ms_run[1]:scan=10597	3268.9	2	1618.86968	809.93797	K	S	301	315
PSM	FEDGDLTLYQSNAILR	-276_49670	P19157	1	Mouse_09-2020	null	[MS,MS:1001208,SEQUEST,]	3.1e-4	null	ms_run[1]:scan=10587	3265.9	2	1854.92363	927.96525	K	L	56	72
PSM	RFLEEATRVSQEHPVVLTK	-276_25432	Q8C196	1	Mouse_09-2020	null	[MS,MS:1001208,SEQUEST,]	3.1e-4	null	ms_run[1]:scan=5966	1905.6	4	2239.21987	560.56029	K	V	1150	1169
PSM	KPEEVDDEVFYSPR	-276_25440	P11725	1	Mouse_09-2020	null	[MS,MS:1001208,SEQUEST,]	3.1e-4	null	ms_run[1]:scan=5967	1905.9	3	1709.80277	570.60542	R	L	307	321
PSM	QATKDAGQISGLNVLR	-276_25445	P38647	1	Mouse_09-2020	null	[MS,MS:1001208,SEQUEST,]	3.1e-4	null	ms_run[1]:scan=5968	1906.2	3	1670.91904	557.64432	R	I	203	219
PSM	ALSFYQPR	-276_25452	Q61838	1	Mouse_09-2020	null	[MS,MS:1001208,SEQUEST,]	3.5e-3	null	ms_run[1]:scan=5969	1906.5	2	981.51525	491.26126	K	P	1206	1214
PSM	EYWQNLR	-276_25479	O35490	1	Mouse_09-2020	null	[MS,MS:1001208,SEQUEST,]	6.7e-3	null	ms_run[1]:scan=5974	1908.0	2	1008.49022	504.74852	K	A	350	357
PSM	ELLALEVFQVSHPR	-276_49650	Q9WVL0	1	Mouse_09-2020	null	[MS,MS:1001208,SEQUEST,]	3.1e-4	null	ms_run[1]:scan=10583	3264.7	3	1637.90110	546.63851	K	Q	192	206
PSM	IFINNEWHNSVSGK	-276_25516	P24549	1	Mouse_09-2020	null	[MS,MS:1001208,SEQUEST,]	1.2e-3	null	ms_run[1]:scan=5982	1910.3	2	1644.81536	822.91008	K	F	23	37
PSM	LYDIDVAK	-276_25523	P62751	1	Mouse_09-2020	null	[MS,MS:1001208,SEQUEST,]	3.1e-4	null	ms_run[1]:scan=5984	1910.9	2	936.50401	468.75548	K	N	116	124
PSM	RLAGGDWFTSR	-276_25529	Q76MZ3	1	Mouse_09-2020	null	[MS,MS:1001208,SEQUEST,]	2.7e-3	null	ms_run[1]:scan=5985	1911.2	3	1265.63889	422.55103	K	S	134	145
PSM	GWYQYDKPLGR	-276_25572	Q9DBM2	1	Mouse_09-2020	null	[MS,MS:1001208,SEQUEST,]	3.1e-4	null	ms_run[1]:scan=5993	1913.6	3	1382.68613	461.56657	K	H	573	584
PSM	LDLLGNPK	-276_25577	Q8VCT4	1	Mouse_09-2020	null	[MS,MS:1001208,SEQUEST,]	1.4e-3	null	ms_run[1]:scan=5994	1913.8	2	869.50975	435.25819	K	S	305	313
PSM	GNIYSLNEGYAK	-276_25584	Q9QXD6	1	Mouse_09-2020	null	[MS,MS:1001208,SEQUEST,]	3.1e-4	null	ms_run[1]:scan=5995	1914.1	2	1328.64958	664.82769	K	F	207	219
PSM	LTLYDIAHTPGVAADLSHIETR	-276_49637	P08249	1	Mouse_09-2020	null	[MS,MS:1001208,SEQUEST,]	3.1e-4	null	ms_run[1]:scan=10581	3264.1	3	2393.24210	798.42017	R	N	53	75
PSM	LWSTFHRPELVR	-276_25929	Q91WT7	1	Mouse_09-2020	null	[MS,MS:1001208,SEQUEST,]	3.1e-4	null	ms_run[1]:scan=6059	1932.9	3	1540.83927	514.28429	K	C	85	97
PSM	LDHHPEWFNVYNK	-276_26609	P61458	1	Mouse_09-2020	null	[MS,MS:1001208,SEQUEST,]	3.1e-4	null	ms_run[1]:scan=6189	1971.1	3	1698.80289	566.93896	K	H	60	73
PSM	IGYPAPNFK	-276_25996	P35700	1	Mouse_09-2020	null	[MS,MS:1001208,SEQUEST,]	1.4e-3	null	ms_run[1]:scan=6072	1936.7	2	1006.53612	503.77146	K	T	8	17
PSM	IFHVNWFRK	-276_26018	Q9Z2V4	1	Mouse_09-2020	null	[MS,MS:1001208,SEQUEST,]	2.0e-3	null	ms_run[1]:scan=6075	1937.6	3	1246.68473	416.23298	K	K	511	520
PSM	LSISGNYNLK	-276_26396	Q00897	1	Mouse_09-2020	null	[MS,MS:1001208,SEQUEST,]	3.1e-4	null	ms_run[1]:scan=6144	1957.8	2	1108.59990	554.80349	R	L	309	319
PSM	QATVGDVNTDRPGLLDLKGK	-276_26406	P31786	1	Mouse_09-2020	null	[MS,MS:1001208,SEQUEST,]	3.1e-4	null	ms_run[1]:scan=6145	1958.1	3	2097.13089	699.71480	K	K	34	54
PSM	EWPANLDLKK	-276_26411	Q8C196	1	Mouse_09-2020	null	[MS,MS:1001208,SEQUEST,]	6.5e-3	null	ms_run[1]:scan=6146	1958.4	3	1213.65790	405.22403	K	L	832	842
PSM	LYHLFLK	-276_26441	Q9Z2I8	1	Mouse_09-2020	null	[MS,MS:1001208,SEQUEST,]	1.6e-3	null	ms_run[1]:scan=6152	1960.2	2	933.55583	467.28146	K	D	229	236
PSM	IQTQPGYANTLREAVPK	-276_26451	G5E902	1	Mouse_09-2020	null	[MS,MS:1001208,SEQUEST,]	4.1e-3	null	ms_run[1]:scan=6153	1960.5	3	1886.01487	629.34253	R	Y	186	203
PSM	YPPLPVDKLEEEINR	-276_26458	A0A2R8VHH6	1	Mouse_09-2020	null	[MS,MS:1001208,SEQUEST,]	4.8e-2	null	ms_run[1]:scan=6154	1960.7	4	1811.95852	453.74391	K	M	218	233
PSM	WTSPQVIKETHKPLGDWR	-276_26463	Q8CHT0	1	Mouse_09-2020	null	[MS,MS:1001208,SEQUEST,]	3.3e-3	null	ms_run[1]:scan=6155	1961.0	4	2178.14589	545.29182	R	S	540	558
PSM	IEVEKPFAIAKE	-276_26388	P24369	1	Mouse_09-2020	null	[MS,MS:1001208,SEQUEST,]	3.1e-4	null	ms_run[1]:scan=6143	1957.5	3	1373.76780	458.59402	K	0	205	217
PSM	LLVVYPWTQR	-276_49433	A8DUK4	1	Mouse_09-2020	null	[MS,MS:1001208,SEQUEST,]	3.1e-4	null	ms_run[1]:scan=10543	3252.8	2	1274.72600	637.86642	R	F	32	42
PSM	ALKPTVFPTVPR	-276_26528	Q8JZR0	1	Mouse_09-2020	null	[MS,MS:1001208,SEQUEST,]	9.0e-4	null	ms_run[1]:scan=6170	1965.5	3	1325.79480	442.60285	K	L	342	354
PSM	RFDVSGYPTLK	-276_26533	A0A0R4J0Z1	1	Mouse_09-2020	null	[MS,MS:1001208,SEQUEST,]	3.1e-4	null	ms_run[1]:scan=6171	1965.8	2	1282.67912	641.84314	K	F	242	253
PSM	SAYYKPLLSAEEAAK	-276_26542	Q78PY7	1	Mouse_09-2020	null	[MS,MS:1001208,SEQUEST,]	1.6e-3	null	ms_run[1]:scan=6174	1966.6	3	1640.85404	547.62252	R	R	637	652
PSM	TYFPHFDVSHGSAQVK	-276_26550	Q91VB8	1	Mouse_09-2020	null	[MS,MS:1001208,SEQUEST,]	1.6e-3	null	ms_run[1]:scan=6177	1967.5	4	1819.87710	455.72451	K	H	42	58
PSM	IVVLLQR	-276_26564	P97371	1	Mouse_09-2020	null	[MS,MS:1001208,SEQUEST,]	2.0e-3	null	ms_run[1]:scan=6180	1968.4	2	840.56682	420.78691	K	K	110	117
PSM	TYFPHFDVSHGSAQVK	-276_26579	Q91VB8	1	Mouse_09-2020	null	[MS,MS:1001208,SEQUEST,]	3.1e-4	null	ms_run[1]:scan=6182	1969.0	3	1819.87607	607.29692	K	H	42	58
PSM	VERADGYEPPVQESV	-276_26585	P97351	1	Mouse_09-2020	null	[MS,MS:1001208,SEQUEST,]	5.1e-3	null	ms_run[1]:scan=6183	1969.3	2	1674.79936	837.90212	K	0	250	265
PSM	QGLSSSIFTK	-276_26515	Q9DBF1	1	Mouse_09-2020	null	[MS,MS:1001208,SEQUEST,]	3.1e-4	null	ms_run[1]:scan=6168	1964.9	2	1067.57353	534.29021	K	L	453	463
PSM	FAFQAEVNR	-276_26376	P08113	1	Mouse_09-2020	null	[MS,MS:1001208,SEQUEST,]	3.1e-4	null	ms_run[1]:scan=6141	1956.9	2	1081.54265	541.27490	K	M	76	85
PSM	QATVGDVNTDRPGLLDLKGK	-276_26371	P31786	1	Mouse_09-2020	null	[MS,MS:1001208,SEQUEST,]	3.1e-4	null	ms_run[1]:scan=6140	1956.6	4	2097.13100	525.03792	K	K	34	54
PSM	ILTFDQLALESPK	-276_49442	A0A1B0GSS8	1	Mouse_09-2020	null	[MS,MS:1001208,SEQUEST,]	3.1e-4	null	ms_run[1]:scan=10544	3253.1	2	1474.81645	737.91122	K	R	87	100
PSM	KYVLGNPLTPGINQGPQIDKEQHDK	-276_26022	P24549	1	Mouse_09-2020	null	[MS,MS:1001208,SEQUEST,]	3.1e-4	null	ms_run[1]:scan=6076	1937.9	4	2789.45937	698.11997	K	L	329	354
PSM	SFTVTELR	-276_26028	Q99KR3	1	Mouse_09-2020	null	[MS,MS:1001208,SEQUEST,]	9.0e-4	null	ms_run[1]:scan=6077	1938.2	2	952.51006	476.75855	K	M	235	243
PSM	VISLSGEHSIIGR	-276_26037	P08228	1	Mouse_09-2020	null	[MS,MS:1001208,SEQUEST,]	2.0e-3	null	ms_run[1]:scan=6078	1938.5	3	1367.76468	456.59290	R	M	104	117
PSM	DSQGNLFRNVLKEK	-276_26056	Q91Y97	1	Mouse_09-2020	null	[MS,MS:1001208,SEQUEST,]	3.1e-4	null	ms_run[1]:scan=6082	1939.6	3	1647.88144	549.96528	K	I	88	102
PSM	YQQAGLPLIVLAGK	-276_49475	P28271	1	Mouse_09-2020	null	[MS,MS:1001208,SEQUEST,]	1.6e-3	null	ms_run[1]:scan=10550	3254.9	2	1470.86760	735.93758	R	Y	759	773
PSM	ALGLSNFNSR	-276_26069	Q9JII6	1	Mouse_09-2020	null	[MS,MS:1001208,SEQUEST,]	3.1e-4	null	ms_run[1]:scan=6084	1940.2	2	1078.56328	539.78563	K	I	158	168
PSM	LTLYDIAHTPGVAADLSHIETR	-276_49461	P08249	1	Mouse_09-2020	null	[MS,MS:1001208,SEQUEST,]	3.1e-4	null	ms_run[1]:scan=10548	3254.3	4	2393.24526	599.06694	R	N	53	75
PSM	VISLSGEHSIIGR	-276_26137	P08228	1	Mouse_09-2020	null	[MS,MS:1001208,SEQUEST,]	5.0e-2	null	ms_run[1]:scan=6094	1943.2	3	1367.77723	456.59290	R	M	104	117
PSM	FLVGPDGVPVRR	-276_26179	P11352	1	Mouse_09-2020	null	[MS,MS:1001208,SEQUEST,]	1.4e-3	null	ms_run[1]:scan=6102	1945.5	3	1311.75373	437.92258	K	S	165	177
PSM	KYVLGNPLTPGINQGPQIDKEQHDK	-276_26198	P24549	1	Mouse_09-2020	null	[MS,MS:1001208,SEQUEST,]	9.0e-4	null	ms_run[1]:scan=6105	1946.4	5	2789.45905	558.69743	K	L	329	354
PSM	QLGGYVATIGTK	-276_26223	Q64374	1	Mouse_09-2020	null	[MS,MS:1001208,SEQUEST,]	3.1e-4	null	ms_run[1]:scan=6111	1948.2	2	1207.66863	604.33770	R	C	65	77
PSM	VVLVLAGR	-276_26231	P61358	1	Mouse_09-2020	null	[MS,MS:1001208,SEQUEST,]	3.1e-4	null	ms_run[1]:scan=6112	1948.4	2	826.55150	413.77909	K	S	10	18
PSM	VAPLGAELQESAR	-276_26282	Q00623	1	Mouse_09-2020	null	[MS,MS:1001208,SEQUEST,]	3.1e-4	null	ms_run[1]:scan=6121	1951.1	2	1340.72893	670.86207	K	K	142	155
PSM	SQIHDIVLVGGSTRIPK	-276_26308	P63017	1	Mouse_09-2020	null	[MS,MS:1001208,SEQUEST,]	3.1e-4	null	ms_run[1]:scan=6126	1952.5	3	1820.04984	607.35114	K	Q	329	346
PSM	VAFTGSTEVGHLIQVAAGSSNLK	-276_49452	P47738	1	Mouse_09-2020	null	[MS,MS:1001208,SEQUEST,]	3.1e-4	null	ms_run[1]:scan=10545	3253.4	3	2286.20945	762.74113	K	V	260	283
PSM	FAELTLK	-276_26327	Q8R0Y6	1	Mouse_09-2020	null	[MS,MS:1001208,SEQUEST,]	2.0e-3	null	ms_run[1]:scan=6130	1953.7	2	821.47710	411.24200	K	G	609	616
PSM	FHQLDIDNPQSIR	-276_26341	P48758	1	Mouse_09-2020	null	[MS,MS:1001208,SEQUEST,]	3.1e-4	null	ms_run[1]:scan=6132	1954.3	3	1582.79770	528.27059	R	L	59	72
PSM	GILLYGTK	-276_26011	P50544	1	Mouse_09-2020	null	[MS,MS:1001208,SEQUEST,]	2.0e-3	null	ms_run[1]:scan=6074	1937.3	2	864.51940	432.76310	K	Q	189	197
PSM	LLEPVLLLGK	-276_50449	P14131	1	Mouse_09-2020	null	[MS,MS:1001208,SEQUEST,]	1.4e-3	null	ms_run[1]:scan=10790	3328.0	2	1094.71868	547.86282	K	R	51	61
PSM	QFADIAYNYR	-276_32635	P16331	1	Mouse_09-2020	null	[MS,MS:1001208,SEQUEST,]	3.1e-4	null	ms_run[1]:scan=7338	2307.8	2	1260.60076	630.80402	K	G	160	170
PSM	QGLLQPENPLLLK	-276_46064	Q64464	1	Mouse_09-2020	null	[MS,MS:1001208,SEQUEST,]	1.4e-2	null	ms_run[1]:scan=9875	3054.5	2	1462.86247	731.93503	K	V	480	493
PSM	AIGLPEDLIQKGKDIKGVSEIVHEGK	-276_38814	P12710	1	Mouse_09-2020	null	[MS,MS:1001208,SEQUEST,]	3.9e-3	null	ms_run[1]:scan=8481	2643.9	5	2773.54627	555.51499	K	I	21	47
PSM	SIYSEFLK	-276_38858	Q8BH00	1	Mouse_09-2020	null	[MS,MS:1001208,SEQUEST,]	3.5e-3	null	ms_run[1]:scan=8491	2646.8	2	986.51830	493.76330	R	F	298	306
PSM	AIGLPEDLIQKGKDIKGVSEIVHEGK	-276_38867	P12710	1	Mouse_09-2020	null	[MS,MS:1001208,SEQUEST,]	3.1e-4	null	ms_run[1]:scan=8492	2647.1	4	2773.54702	694.14191	K	I	21	47
PSM	NFNTVPYIVGINK	-276_43761	Q91WU0	1	Mouse_09-2020	null	[MS,MS:1001208,SEQUEST,]	3.1e-4	null	ms_run[1]:scan=9427	2922.3	2	1478.80132	739.90373	K	E	339	352
PSM	LVWIETPTNPTLK	-276_43755	Q8VCN5	1	Mouse_09-2020	null	[MS,MS:1001208,SEQUEST,]	3.1e-4	null	ms_run[1]:scan=9426	2922.0	2	1511.84758	756.42704	K	A	152	165
PSM	ELSFAAVSFYHK	-276_38959	P19096	1	Mouse_09-2020	null	[MS,MS:1001208,SEQUEST,]	3.1e-4	null	ms_run[1]:scan=8511	2652.7	3	1398.70594	466.90659	R	R	2408	2420
PSM	TYAEILEPFHPVR	-276_38967	Q9CQ54	1	Mouse_09-2020	null	[MS,MS:1001208,SEQUEST,]	3.1e-4	null	ms_run[1]:scan=8513	2653.3	3	1571.82181	524.61207	K	0	108	121
PSM	GLPDNISSVLNK	-276_38807	Q91ZJ5	1	Mouse_09-2020	null	[MS,MS:1001208,SEQUEST,]	3.1e-4	null	ms_run[1]:scan=8480	2643.6	2	1256.68535	628.84588	R	V	96	108
PSM	AIGLPEDLIQKGKDIKGVSEIVHEGK	-276_38992	P12710	1	Mouse_09-2020	null	[MS,MS:1001208,SEQUEST,]	2.0e-3	null	ms_run[1]:scan=8518	2654.8	6	2773.54553	463.09703	K	I	21	47
PSM	LNSFIALVNK	-276_39019	A0A0R4IZY2	1	Mouse_09-2020	null	[MS,MS:1001208,SEQUEST,]	3.1e-4	null	ms_run[1]:scan=8522	2655.9	2	1118.65666	559.83205	K	L	247	257
PSM	ILVLNTPNNPLGK	-276_39055	Q8BTY1	1	Mouse_09-2020	null	[MS,MS:1001208,SEQUEST,]	3.1e-4	null	ms_run[1]:scan=8529	2658.0	2	1392.82207	696.91410	K	F	177	190
PSM	LTSIDKWFLYK	-276_43734	Q8C196	1	Mouse_09-2020	null	[MS,MS:1001208,SEQUEST,]	3.1e-4	null	ms_run[1]:scan=9423	2921.1	2	1413.77837	707.39247	R	R	870	881
PSM	AAFQLGSPWR	-276_39105	P47738	1	Mouse_09-2020	null	[MS,MS:1001208,SEQUEST,]	3.1e-4	null	ms_run[1]:scan=8540	2661.2	2	1132.59014	566.79854	R	M	87	97
PSM	GNDISSGTVLSDYVGSGPPSGTGLHR	-276_39138	P70296	1	Mouse_09-2020	null	[MS,MS:1001208,SEQUEST,]	3.1e-4	null	ms_run[1]:scan=8549	2663.9	3	2530.21872	844.07713	K	V	94	120
PSM	FELTGIPPAPR	-276_39146	P63017	1	Mouse_09-2020	null	[MS,MS:1001208,SEQUEST,]	1.6e-3	null	ms_run[1]:scan=8551	2664.5	2	1197.66130	599.33496	K	V	459	470
PSM	FYGPEGPYGVFAGR	-276_43650	O55022	1	Mouse_09-2020	null	[MS,MS:1001208,SEQUEST,]	3.1e-4	null	ms_run[1]:scan=9403	2915.2	2	1516.72319	758.86461	K	A	106	120
PSM	VSFELFADKVPK	-276_39000	P17742	1	Mouse_09-2020	null	[MS,MS:1001208,SEQUEST,]	3.1e-4	null	ms_run[1]:scan=8519	2655.0	3	1379.75708	460.59049	R	A	20	32
PSM	YNQILRIEEELGSK	-276_38792	P17182	1	Mouse_09-2020	null	[MS,MS:1001208,SEQUEST,]	3.1e-4	null	ms_run[1]:scan=8476	2642.4	3	1691.89560	564.63694	K	K	407	421
PSM	KGIVDQSQQAYQEAFEISK	-276_38744	A0A2I3BQ03	1	Mouse_09-2020	null	[MS,MS:1001208,SEQUEST,]	3.1e-4	null	ms_run[1]:scan=8466	2639.5	3	2169.08493	723.69893	K	E	139	158
PSM	AKPNEVVFLDDFGSNLKPAR	-276_38725	P34914	1	Mouse_09-2020	null	[MS,MS:1001208,SEQUEST,]	3.1e-4	null	ms_run[1]:scan=8463	2638.6	4	2217.16567	555.04702	K	M	175	195
PSM	VWLDPNETNEIANANSR	-276_38443	P84099	1	Mouse_09-2020	null	[MS,MS:1001208,SEQUEST,]	3.1e-4	null	ms_run[1]:scan=8409	2622.8	2	1942.92949	971.96631	K	Q	22	39
PSM	FVNVVPTFGK	-276_38502	A0A494BBA8	1	Mouse_09-2020	null	[MS,MS:1001208,SEQUEST,]	3.1e-4	null	ms_run[1]:scan=8421	2626.3	2	1107.62041	554.31349	R	K	81	91
PSM	VLEQLTGQTPVFSK	-276_38508	Q9CXW4	1	Mouse_09-2020	null	[MS,MS:1001208,SEQUEST,]	3.1e-4	null	ms_run[1]:scan=8422	2626.6	2	1546.84929	773.92741	K	R	39	53
PSM	ALLFIPR	-276_38514	P11499	1	Mouse_09-2020	null	[MS,MS:1001208,SEQUEST,]	3.0e-2	null	ms_run[1]:scan=8423	2626.9	2	829.52983	415.26836	R	A	331	338
PSM	GFGGIGGILR	-276_38539	Q8BWY3	1	Mouse_09-2020	null	[MS,MS:1001208,SEQUEST,]	3.1e-4	null	ms_run[1]:scan=8427	2628.0	2	946.54747	473.77708	K	R	405	415
PSM	LTPIGYIPKENALNLK	-276_38573	Q9Z2V4	1	Mouse_09-2020	null	[MS,MS:1001208,SEQUEST,]	3.9e-2	null	ms_run[1]:scan=8434	2630.1	3	1784.03098	595.34873	K	L	552	568
PSM	FWDYLR	-276_38581	G3UWN5	1	Mouse_09-2020	null	[MS,MS:1001208,SEQUEST,]	3.5e-3	null	ms_run[1]:scan=8435	2630.4	2	899.44121	450.22415	R	V	43	49
PSM	RGWDENVYYTVPLVR	-276_43791	O55125	1	Mouse_09-2020	null	[MS,MS:1001208,SEQUEST,]	3.1e-4	null	ms_run[1]:scan=9431	2923.5	3	1866.95139	622.98809	K	M	254	269
PSM	FSVSTLRNFGLGK	-276_38627	A0A2R8VHY1	0	Mouse_09-2020	null	[MS,MS:1001208,SEQUEST,]	2.9e-3	null	ms_run[1]:scan=8444	2633.0	3	1425.78577	475.93314	R	S	37	50
PSM	FSVSTLRNFGLGK	-276_38627	P11714	0	Mouse_09-2020	null	[MS,MS:1001208,SEQUEST,]	2.9e-3	null	ms_run[1]:scan=8444	2633.0	3	1425.78577	475.93314	R	S	137	150
PSM	GAGAFGYFEVTHDITRYSK	-276_38634	P24270	1	Mouse_09-2020	null	[MS,MS:1001208,SEQUEST,]	1.4e-3	null	ms_run[1]:scan=8445	2633.3	3	2119.02774	707.01296	K	K	78	97
PSM	DQLIVNLLKEEQAPQNK	-276_43775	A0A1B0GSR9	1	Mouse_09-2020	null	[MS,MS:1001208,SEQUEST,]	3.1e-4	null	ms_run[1]:scan=9429	2922.9	3	1980.07889	660.69686	K	T	6	23
PSM	GAGAFGYFEVTHDITRYSK	-276_38672	P24270	1	Mouse_09-2020	null	[MS,MS:1001208,SEQUEST,]	3.1e-4	null	ms_run[1]:scan=8453	2635.7	4	2119.02334	530.51154	K	K	78	97
PSM	RYEEIVKEVSTYIK	-276_38679	P10126	1	Mouse_09-2020	null	[MS,MS:1001208,SEQUEST,]	3.1e-4	null	ms_run[1]:scan=8454	2636.0	3	1756.94931	586.32084	K	I	166	180
PSM	NTGTEAPDYLATVDVDPKSPQYSQVIHR	-276_38694	A0A0R4J135	0	Mouse_09-2020	null	[MS,MS:1001208,SEQUEST,]	3.1e-4	null	ms_run[1]:scan=8457	2636.8	4	3101.51674	776.13482	R	P	35	63
PSM	NTGTEAPDYLATVDVDPKSPQYSQVIHR	-276_38694	P17563	0	Mouse_09-2020	null	[MS,MS:1001208,SEQUEST,]	3.1e-4	null	ms_run[1]:scan=8457	2636.8	4	3101.51674	776.13482	R	P	35	63
PSM	GPFLLGIK	-276_38711	P28271	1	Mouse_09-2020	null	[MS,MS:1001208,SEQUEST,]	3.1e-4	null	ms_run[1]:scan=8461	2638.0	2	844.52953	422.76819	K	V	786	794
PSM	GTTVITSLSSVLHDSK	-276_38719	Q64458	1	Mouse_09-2020	null	[MS,MS:1001208,SEQUEST,]	2.0e-3	null	ms_run[1]:scan=8462	2638.3	3	1644.88089	548.96495	K	F	384	400
PSM	LTSIDKWFLYK	-276_43604	Q8C196	1	Mouse_09-2020	null	[MS,MS:1001208,SEQUEST,]	3.1e-4	null	ms_run[1]:scan=9392	2912.0	3	1413.77790	471.93074	R	R	870	881
PSM	IAFAITAIK	-276_38435	P62270	1	Mouse_09-2020	null	[MS,MS:1001208,SEQUEST,]	3.1e-4	null	ms_run[1]:scan=8408	2622.5	2	947.59270	474.29985	K	V	26	35
PSM	YYVGDTEDVLFEK	-276_43575	Q78JT3	1	Mouse_09-2020	null	[MS,MS:1001208,SEQUEST,]	3.1e-4	null	ms_run[1]:scan=9387	2910.5	2	1577.73772	789.37213	R	F	118	131
PSM	RSNLNIFQYIGK	-276_39179	O08601	1	Mouse_09-2020	null	[MS,MS:1001208,SEQUEST,]	3.1e-4	null	ms_run[1]:scan=8558	2666.6	3	1452.79676	484.93678	R	E	644	656
PSM	IWPHVYSFLQTKVPETTQK	-276_39615	Q9WTP7	1	Mouse_09-2020	null	[MS,MS:1001208,SEQUEST,]	3.1e-4	null	ms_run[1]:scan=8640	2690.7	3	2302.22696	768.07919	K	S	204	223
PSM	VVDSLQLTGTKPVATPVDWK	-276_39618	Q6GT24	1	Mouse_09-2020	null	[MS,MS:1001208,SEQUEST,]	3.1e-4	null	ms_run[1]:scan=8641	2691.0	3	2154.18143	718.73168	R	G	163	183
PSM	YFPTQALNFAFKDKYK	-276_39632	P51881	1	Mouse_09-2020	null	[MS,MS:1001208,SEQUEST,]	3.1e-4	null	ms_run[1]:scan=8644	2691.9	4	1981.02273	496.01091	R	I	81	97
PSM	KDGTVTAGNASGVSDGAGAVIIASEDAVK	-276_39650	Q8BWT1	1	Mouse_09-2020	null	[MS,MS:1001208,SEQUEST,]	3.1e-4	null	ms_run[1]:scan=8647	2692.8	3	2660.33969	887.45063	K	H	241	270
PSM	AQFEGIVTDLIKR	-276_43473	P38647	1	Mouse_09-2020	null	[MS,MS:1001208,SEQUEST,]	2.1e-2	null	ms_run[1]:scan=9368	2905.0	3	1489.83753	497.28395	R	I	349	362
PSM	RGFGFVTFDDHDPVDKIVLQK	-276_43459	O88569	1	Mouse_09-2020	null	[MS,MS:1001208,SEQUEST,]	3.1e-4	null	ms_run[1]:scan=9366	2904.4	4	2433.25600	609.06949	K	H	153	174
PSM	TGIGSGLSLSGIVHPELSR	-276_43451	P50544	1	Mouse_09-2020	null	[MS,MS:1001208,SEQUEST,]	3.1e-4	null	ms_run[1]:scan=9365	2904.1	3	1880.02475	627.34605	R	G	514	533
PSM	LQVSNVLSQPLAQAAVK	-276_43480	Q9DBG6	1	Mouse_09-2020	null	[MS,MS:1001208,SEQUEST,]	3.1e-4	null	ms_run[1]:scan=9369	2905.3	3	1766.01230	589.34387	R	E	290	307
PSM	FLPGFEAPTYK	-276_39729	P49429	1	Mouse_09-2020	null	[MS,MS:1001208,SEQUEST,]	1.6e-3	null	ms_run[1]:scan=8662	2697.2	2	1269.65239	635.32934	R	T	156	167
PSM	DYAVSTVPVADSLHLK	-276_39746	D3YU15	1	Mouse_09-2020	null	[MS,MS:1001208,SEQUEST,]	1.6e-3	null	ms_run[1]:scan=8664	2697.8	3	1714.90390	572.30519	K	F	57	73
PSM	GAPLNTPVTEDRFAILTEK	-276_39760	Q921G7	1	Mouse_09-2020	null	[MS,MS:1001208,SEQUEST,]	4.5e-3	null	ms_run[1]:scan=8666	2698.4	3	2072.10385	691.37227	K	R	134	153
PSM	VQVSVFKGQVYILGR	-276_39788	P16460	1	Mouse_09-2020	null	[MS,MS:1001208,SEQUEST,]	3.1e-4	null	ms_run[1]:scan=8671	2699.9	3	1692.98014	564.99803	K	S	349	364
PSM	IIDVVYNASNNELVR	-276_39793	P62242	1	Mouse_09-2020	null	[MS,MS:1001208,SEQUEST,]	3.1e-4	null	ms_run[1]:scan=8672	2700.1	2	1718.91033	859.95723	R	K	78	93
PSM	FSRDVFLPKPSWGNHTPIFR	-276_39817	P05202	1	Mouse_09-2020	null	[MS,MS:1001208,SEQUEST,]	1.4e-3	null	ms_run[1]:scan=8677	2701.6	5	2401.25608	481.05710	K	A	151	171
PSM	LFGVDDGSLQQVAR	-276_43400	Q9DCE9	1	Mouse_09-2020	null	[MS,MS:1001208,SEQUEST,]	3.1e-4	null	ms_run[1]:scan=9355	2901.1	2	1504.77654	752.89135	K	T	321	335
PSM	VITAFNDGLNHLDSLK	-276_39843	A8DUK4	1	Mouse_09-2020	null	[MS,MS:1001208,SEQUEST,]	1.6e-3	null	ms_run[1]:scan=8682	2703.1	3	1756.92441	586.31246	K	T	68	84
PSM	LTGSLSGWTSPKDVILK	-276_39736	Q99KI0	1	Mouse_09-2020	null	[MS,MS:1001208,SEQUEST,]	1.4e-3	null	ms_run[1]:scan=8663	2697.5	3	1802.00699	601.34013	K	A	234	251
PSM	FADILPLGVPHK	-276_39598	Q9JKY7	1	Mouse_09-2020	null	[MS,MS:1001208,SEQUEST,]	3.1e-4	null	ms_run[1]:scan=8636	2689.6	3	1306.75266	436.25545	R	S	369	381
PSM	LQVSNVLSQPLAQAAVK	-276_43501	Q9DBG6	1	Mouse_09-2020	null	[MS,MS:1001208,SEQUEST,]	3.1e-4	null	ms_run[1]:scan=9373	2906.4	2	1766.01787	883.51217	R	E	290	307
PSM	FLPLFDR	-276_43507	Q64433	1	Mouse_09-2020	null	[MS,MS:1001208,SEQUEST,]	3.5e-3	null	ms_run[1]:scan=9375	2907.0	2	907.50377	454.25545	K	L	9	16
PSM	RQASGGPVDIGPEYQQDLDRELYKLK	-276_39209	P97450	1	Mouse_09-2020	null	[MS,MS:1001208,SEQUEST,]	3.1e-4	null	ms_run[1]:scan=8564	2668.4	4	2975.52041	744.63599	K	M	54	80
PSM	EWPANLDLK	-276_39223	Q8C196	1	Mouse_09-2020	null	[MS,MS:1001208,SEQUEST,]	3.7e-3	null	ms_run[1]:scan=8567	2669.3	2	1085.56304	543.28493	K	E	832	841
PSM	FYTLFGR	-276_39263	Q8CGC7	1	Mouse_09-2020	null	[MS,MS:1001208,SEQUEST,]	1.4e-3	null	ms_run[1]:scan=8573	2671.0	2	903.47252	452.23980	K	Y	1504	1511
PSM	DILGGNGISDEYHVIR	-276_39281	A0A0A0MQ68	1	Mouse_09-2020	null	[MS,MS:1001208,SEQUEST,]	3.4e-2	null	ms_run[1]:scan=8577	2672.2	3	1757.88315	586.63208	R	A	396	412
PSM	IHFPLATYAPVISAEK	-276_43558	P05214	0	Mouse_09-2020	null	[MS,MS:1001208,SEQUEST,]	3.1e-4	null	ms_run[1]:scan=9385	2909.9	3	1756.96341	586.32593	R	Y	265	281
PSM	IHFPLATYAPVISAEK	-276_43558	A0A0A0MQA5	0	Mouse_09-2020	null	[MS,MS:1001208,SEQUEST,]	3.1e-4	null	ms_run[1]:scan=9385	2909.9	3	1756.96341	586.32593	R	Y	294	310
PSM	NTGTEAPDYLATVDVDPK	-276_39336	A0A0R4J135	0	Mouse_09-2020	null	[MS,MS:1001208,SEQUEST,]	3.1e-4	null	ms_run[1]:scan=8588	2675.4	2	1905.90776	953.45745	R	P	35	53
PSM	NTGTEAPDYLATVDVDPK	-276_39336	P17563	0	Mouse_09-2020	null	[MS,MS:1001208,SEQUEST,]	3.1e-4	null	ms_run[1]:scan=8588	2675.4	2	1905.90776	953.45745	R	P	35	53
PSM	DQLLLGPTYATPK	-276_39347	Q99JY0	1	Mouse_09-2020	null	[MS,MS:1001208,SEQUEST,]	3.1e-4	null	ms_run[1]:scan=8590	2676.0	2	1416.77483	708.89029	K	L	350	363
PSM	LRSLFSSAENEPPVPLVGNWRPPQPVKGR	-276_43554	P16015	1	Mouse_09-2020	null	[MS,MS:1001208,SEQUEST,]	3.1e-4	null	ms_run[1]:scan=9384	2909.7	4	3227.74648	807.69136	K	V	225	254
PSM	LGGSAVISLEGKPL	-276_39365	P18760	1	Mouse_09-2020	null	[MS,MS:1001208,SEQUEST,]	3.1e-4	null	ms_run[1]:scan=8594	2677.2	2	1340.77898	670.89283	K	0	153	167
PSM	VNAGDQPGADLGPLITPQAK	-276_39381	Q9EQ20	1	Mouse_09-2020	null	[MS,MS:1001208,SEQUEST,]	3.5e-3	null	ms_run[1]:scan=8597	2678.1	2	1962.03264	981.51818	R	R	345	365
PSM	QVFFELNGQLR	-276_43521	G5E8R3	1	Mouse_09-2020	null	[MS,MS:1001208,SEQUEST,]	3.1e-4	null	ms_run[1]:scan=9377	2907.6	2	1350.71648	675.86187	R	I	1075	1086
PSM	FFGNNWAETYR	-276_39425	Q8CG76	1	Mouse_09-2020	null	[MS,MS:1001208,SEQUEST,]	3.1e-4	null	ms_run[1]:scan=8604	2680.2	2	1404.63494	702.82020	R	R	259	270
PSM	FSLYFLAYEDKNDIPKDK	-276_43514	Q9CPU0	1	Mouse_09-2020	null	[MS,MS:1001208,SEQUEST,]	3.1e-4	null	ms_run[1]:scan=9376	2907.3	3	2206.10593	736.04041	K	E	68	86
PSM	IDTRNELESYAYSLKNQIGDKEK	-276_39460	P20029	1	Mouse_09-2020	null	[MS,MS:1001208,SEQUEST,]	3.1e-4	null	ms_run[1]:scan=8611	2682.2	4	2714.36611	679.34625	R	G	560	583
PSM	VADIGLAAWGR	-276_39516	P50247	1	Mouse_09-2020	null	[MS,MS:1001208,SEQUEST,]	3.1e-4	null	ms_run[1]:scan=8624	2686.1	2	1128.61589	564.81165	K	A	9	20
PSM	IWPHVYSFLQTKVPETTQK	-276_39531	Q9WTP7	1	Mouse_09-2020	null	[MS,MS:1001208,SEQUEST,]	3.1e-4	null	ms_run[1]:scan=8626	2686.6	4	2302.22402	576.31121	K	S	204	223
PSM	LYSEFLGKRPWFAGDK	-276_39556	P10649	0	Mouse_09-2020	null	[MS,MS:1001208,SEQUEST,]	3.1e-2	null	ms_run[1]:scan=8629	2687.5	4	1913.98867	479.25317	K	T	137	153
PSM	LYSEFLGKRPWFAGDK	-276_39556	P19639	0	Mouse_09-2020	null	[MS,MS:1001208,SEQUEST,]	3.1e-2	null	ms_run[1]:scan=8629	2687.5	4	1913.98867	479.25317	K	T	137	153
PSM	RWLLDFASK	-276_39165	D3Z041	1	Mouse_09-2020	null	[MS,MS:1001208,SEQUEST,]	1.6e-3	null	ms_run[1]:scan=8555	2665.7	2	1135.62651	568.31657	K	K	388	397
PSM	LSVLLLER	-276_39851	Q8VC30	1	Mouse_09-2020	null	[MS,MS:1001208,SEQUEST,]	3.1e-4	null	ms_run[1]:scan=8684	2703.7	2	942.59905	471.80276	R	G	435	443
PSM	FGDIVPVNLPR	-276_43808	P11714	1	Mouse_09-2020	null	[MS,MS:1001208,SEQUEST,]	3.1e-4	null	ms_run[1]:scan=9435	2924.7	2	1226.68974	613.84823	R	T	369	380
PSM	LTLSALVDGK	-276_38412	G3UX26	1	Mouse_09-2020	null	[MS,MS:1001208,SEQUEST,]	3.1e-4	null	ms_run[1]:scan=8405	2621.6	2	1016.59886	508.80296	K	F	257	267
PSM	QAFQIGSPWR	-276_37425	O35945	0	Mouse_09-2020	null	[MS,MS:1001208,SEQUEST,]	3.1e-4	null	ms_run[1]:scan=8231	2570.7	2	1189.61247	595.30927	R	M	69	79
PSM	QAFQIGSPWR	-276_37425	P24549	0	Mouse_09-2020	null	[MS,MS:1001208,SEQUEST,]	3.1e-4	null	ms_run[1]:scan=8231	2570.7	2	1189.61247	595.30927	R	M	69	79
PSM	AGIPVFAWK	-276_44237	P50247	1	Mouse_09-2020	null	[MS,MS:1001208,SEQUEST,]	3.1e-4	null	ms_run[1]:scan=9517	2948.7	2	988.56182	494.78437	K	E	95	104
PSM	RFEYEDPFFNR	-276_37457	A0A0R4IZY2	1	Mouse_09-2020	null	[MS,MS:1001208,SEQUEST,]	3.1e-4	null	ms_run[1]:scan=8236	2572.1	3	1519.69718	507.23700	R	L	197	208
PSM	ATEIGGILVNTPEDPNLSK	-276_44231	P34914	1	Mouse_09-2020	null	[MS,MS:1001208,SEQUEST,]	4.3e-3	null	ms_run[1]:scan=9516	2948.5	2	1968.03179	984.51784	K	T	421	440
PSM	QYALDRIQFGVPLAR	-276_44226	A0A0A0MQ68	1	Mouse_09-2020	null	[MS,MS:1001208,SEQUEST,]	3.1e-4	null	ms_run[1]:scan=9515	2948.2	3	1746.96604	582.99317	R	Q	323	338
PSM	GIHVEIPGAQAESLGPLQVAR	-276_44207	Q9DCW4	1	Mouse_09-2020	null	[MS,MS:1001208,SEQUEST,]	3.1e-4	null	ms_run[1]:scan=9512	2947.3	3	2142.16825	714.72704	R	L	86	107
PSM	TSIAIDTIINQK	-276_37651	Q03265	1	Mouse_09-2020	null	[MS,MS:1001208,SEQUEST,]	3.1e-4	null	ms_run[1]:scan=8270	2582.1	2	1316.74187	658.87464	K	F	219	231
PSM	SFLPLLR	-276_44247	Q80XN0	1	Mouse_09-2020	null	[MS,MS:1001208,SEQUEST,]	4.3e-2	null	ms_run[1]:scan=9520	2949.7	2	845.52446	423.26581	K	A	178	185
PSM	LSNIFVIGK	-276_37664	P62702	1	Mouse_09-2020	null	[MS,MS:1001208,SEQUEST,]	3.1e-4	null	ms_run[1]:scan=8272	2582.6	2	990.59831	495.80276	R	N	222	231
PSM	DYPLIPVGK	-276_37713	P24270	1	Mouse_09-2020	null	[MS,MS:1001208,SEQUEST,]	3.7e-2	null	ms_run[1]:scan=8280	2585.0	2	1001.57604	501.28694	K	V	307	316
PSM	TQDPAKAPNSPDVLEIEFK	-276_37751	P16460	1	Mouse_09-2020	null	[MS,MS:1001208,SEQUEST,]	3.1e-4	null	ms_run[1]:scan=8288	2587.3	3	2099.06723	700.36003	K	G	210	229
PSM	TGVAPIIDVVR	-276_37772	P14115	1	Mouse_09-2020	null	[MS,MS:1001208,SEQUEST,]	3.1e-4	null	ms_run[1]:scan=8291	2588.2	2	1139.67839	570.34278	K	G	95	106
PSM	GIIFNNGPTWK	-276_37785	Q05421	1	Mouse_09-2020	null	[MS,MS:1001208,SEQUEST,]	3.1e-4	null	ms_run[1]:scan=8293	2588.8	2	1246.65740	623.83258	K	V	113	124
PSM	LILPHVDVQLK	-276_37804	P54071	1	Mouse_09-2020	null	[MS,MS:1001208,SEQUEST,]	1.6e-3	null	ms_run[1]:scan=8296	2589.6	3	1274.78400	425.59921	K	F	70	81
PSM	SDLTKDITTSVLTVNNK	-276_37812	Q9QXF8	1	Mouse_09-2020	null	[MS,MS:1001208,SEQUEST,]	3.1e-4	null	ms_run[1]:scan=8298	2590.3	3	1848.99222	617.00195	K	H	197	214
PSM	AIVAIENPADVSVISSR	-276_44147	P14206	1	Mouse_09-2020	null	[MS,MS:1001208,SEQUEST,]	3.1e-4	null	ms_run[1]:scan=9502	2944.4	2	1740.95195	870.97816	R	T	64	81
PSM	TYEQVLENLQSK	-276_37672	P52196	1	Mouse_09-2020	null	[MS,MS:1001208,SEQUEST,]	3.1e-4	null	ms_run[1]:scan=8273	2582.9	2	1451.73747	726.37246	K	F	164	176
PSM	QHLLPDLSSQL	-276_44268	Q91X34	1	Mouse_09-2020	null	[MS,MS:1001208,SEQUEST,]	6.0e-4	null	ms_run[1]:scan=9524	2950.8	2	1250.67424	625.84060	K	0	410	421
PSM	SEVYYDKSPLTPILLGNPGRK	-276_37381	P50172	1	Mouse_09-2020	null	[MS,MS:1001208,SEQUEST,]	3.1e-4	null	ms_run[1]:scan=8224	2568.6	4	2347.26674	587.57186	K	M	254	275
PSM	ARFEELNADLFR	-276_37331	P63017	1	Mouse_09-2020	null	[MS,MS:1001208,SEQUEST,]	3.1e-4	null	ms_run[1]:scan=8214	2565.7	3	1480.75568	494.25629	R	T	300	312
PSM	ATQALVLAPTRELAQQIQK	-276_37135	P60843	1	Mouse_09-2020	null	[MS,MS:1001208,SEQUEST,]	3.1e-4	null	ms_run[1]:scan=8174	2553.9	3	2079.19040	693.73554	K	V	100	119
PSM	IGFFQGDIR	-276_37168	Q8JZR0	0	Mouse_09-2020	null	[MS,MS:1001208,SEQUEST,]	3.1e-4	null	ms_run[1]:scan=8180	2555.7	2	1052.55522	526.77982	K	L	326	335
PSM	IGFFQGDIR	-276_37168	D3Z041	0	Mouse_09-2020	null	[MS,MS:1001208,SEQUEST,]	3.1e-4	null	ms_run[1]:scan=8180	2555.7	2	1052.55522	526.77982	K	L	342	351
PSM	YLNIFGESQPNPK	-276_37175	Q9QXX4	1	Mouse_09-2020	null	[MS,MS:1001208,SEQUEST,]	3.1e-4	null	ms_run[1]:scan=8181	2556.0	2	1506.76152	753.88300	R	V	44	57
PSM	GQNILDGGAPFYTTYK	-276_44345	O09174	1	Mouse_09-2020	null	[MS,MS:1001208,SEQUEST,]	3.1e-4	null	ms_run[1]:scan=9539	2955.3	2	1744.85686	872.93068	R	A	208	224
PSM	TIQNLASIQSFQIK	-276_44331	Q91XE0	1	Mouse_09-2020	null	[MS,MS:1001208,SEQUEST,]	3.1e-4	null	ms_run[1]:scan=9537	2954.7	2	1590.88591	795.94613	K	S	114	128
PSM	IINEPTAAAIAYGLDKR	-276_37208	P20029	1	Mouse_09-2020	null	[MS,MS:1001208,SEQUEST,]	4.1e-3	null	ms_run[1]:scan=8186	2557.5	3	1815.99918	606.00363	R	G	199	216
PSM	GLEVTAYSPLGSSDR	-276_37221	Q9JII6	1	Mouse_09-2020	null	[MS,MS:1001208,SEQUEST,]	3.1e-4	null	ms_run[1]:scan=8189	2558.3	2	1551.76555	776.38610	R	W	204	219
PSM	SGEIEPVSVKVGDKVLLPEYGGTK	-276_37227	Q64433	1	Mouse_09-2020	null	[MS,MS:1001208,SEQUEST,]	3.1e-4	null	ms_run[1]:scan=8190	2558.7	4	2501.34878	626.09289	K	V	57	81
PSM	QIFGEATKQPGIVFVAAK	-276_37233	F6Y6L6	1	Mouse_09-2020	null	[MS,MS:1001208,SEQUEST,]	3.1e-4	null	ms_run[1]:scan=8191	2558.9	3	1904.06394	635.35952	K	D	44	62
PSM	VNNASLIGLGYTQTLRPGVK	-276_37238	J3QMG3	1	Mouse_09-2020	null	[MS,MS:1001208,SEQUEST,]	3.1e-4	null	ms_run[1]:scan=8192	2559.2	3	2101.17533	701.06366	K	T	238	258
PSM	TIQNLASIQSFQIK	-276_44326	Q91XE0	1	Mouse_09-2020	null	[MS,MS:1001208,SEQUEST,]	3.1e-4	null	ms_run[1]:scan=9535	2954.1	3	1590.88474	530.96651	K	S	114	128
PSM	QFYPDLIR	-276_37259	A0A0R4J135	0	Mouse_09-2020	null	[MS,MS:1001208,SEQUEST,]	2.0e-3	null	ms_run[1]:scan=8197	2560.7	2	1051.55754	526.28219	K	G	412	420
PSM	QFYPDLIR	-276_37259	P17563	0	Mouse_09-2020	null	[MS,MS:1001208,SEQUEST,]	2.0e-3	null	ms_run[1]:scan=8197	2560.7	2	1051.55754	526.28219	K	G	412	420
PSM	YLGTQPEPDIVGLDSGHIR	-276_37261	P52196	1	Mouse_09-2020	null	[MS,MS:1001208,SEQUEST,]	3.1e-4	null	ms_run[1]:scan=8198	2561.0	3	2067.05179	689.68837	R	S	188	207
PSM	LYSEFLGKQPWFAGNK	-276_44317	D3YX76	1	Mouse_09-2020	null	[MS,MS:1001208,SEQUEST,]	3.1e-4	null	ms_run[1]:scan=9533	2953.5	3	1884.96402	628.99295	K	T	103	119
PSM	LLRYESSALPAGQLTSLPDYASR	-276_44296	Q9CQN1	1	Mouse_09-2020	null	[MS,MS:1001208,SEQUEST,]	3.1e-4	null	ms_run[1]:scan=9530	2952.6	3	2508.31180	836.77461	K	Q	469	492
PSM	QITINDLPVGR	-276_37315	P35700	1	Mouse_09-2020	null	[MS,MS:1001208,SEQUEST,]	3.1e-4	null	ms_run[1]:scan=8210	2564.5	2	1225.69048	613.34859	R	V	141	152
PSM	DFDPAINEYLQRK	-276_37862	Q9QXD6	1	Mouse_09-2020	null	[MS,MS:1001208,SEQUEST,]	3.1e-4	null	ms_run[1]:scan=8304	2592.0	2	1608.80266	804.90446	K	F	219	232
PSM	ITPSYVAFTPEGERLIGDAAK	-276_43826	P20029	1	Mouse_09-2020	null	[MS,MS:1001208,SEQUEST,]	3.1e-4	null	ms_run[1]:scan=9439	2925.8	3	2235.16770	745.72671	R	Q	62	83
PSM	YVRPGGGFEPNFTLFEK	-276_44140	P11352	1	Mouse_09-2020	null	[MS,MS:1001208,SEQUEST,]	3.1e-4	null	ms_run[1]:scan=9501	2944.1	3	1957.98209	653.33174	K	E	96	113
PSM	ADLINNLGTIAK	-276_37934	P07901	0	Mouse_09-2020	null	[MS,MS:1001208,SEQUEST,]	3.1e-4	null	ms_run[1]:scan=8317	2595.8	2	1242.70537	621.85625	K	G	101	113
PSM	ADLINNLGTIAK	-276_37934	P11499	0	Mouse_09-2020	null	[MS,MS:1001208,SEQUEST,]	3.1e-4	null	ms_run[1]:scan=8317	2595.8	2	1242.70537	621.85625	K	G	96	108
PSM	GLFIIDAK	-276_38230	D3Z4A4	1	Mouse_09-2020	null	[MS,MS:1001208,SEQUEST,]	3.1e-4	null	ms_run[1]:scan=8371	2611.6	2	876.51933	438.76310	R	V	128	136
PSM	SFLSPNQILK	-276_38250	Q9DB20	1	Mouse_09-2020	null	[MS,MS:1001208,SEQUEST,]	2.0e-3	null	ms_run[1]:scan=8375	2612.8	2	1146.65154	573.82951	K	E	163	173
PSM	LFQHIAEYLPSYARPR	-276_38268	O35488	1	Mouse_09-2020	null	[MS,MS:1001208,SEQUEST,]	3.1e-4	null	ms_run[1]:scan=8378	2613.7	4	1961.03933	491.01526	K	L	542	558
PSM	FLASVSTVLTSK	-276_38303	Q91VB8	1	Mouse_09-2020	null	[MS,MS:1001208,SEQUEST,]	3.1e-4	null	ms_run[1]:scan=8385	2615.7	2	1252.71587	626.86100	K	R	129	141
PSM	FDRGYISPYFINTSK	-276_38312	P63038	1	Mouse_09-2020	null	[MS,MS:1001208,SEQUEST,]	3.1e-4	null	ms_run[1]:scan=8386	2616.0	3	1807.90226	603.30530	K	Q	219	234
PSM	FENAFLSHVISQHQSLLGNIRSDGK	-276_43998	Q03265	1	Mouse_09-2020	null	[MS,MS:1001208,SEQUEST,]	3.1e-4	null	ms_run[1]:scan=9472	2935.5	4	2797.44057	700.11496	K	S	507	532
PSM	ALYGDTLVTGFAR	-276_43939	Q3ULD5	1	Mouse_09-2020	null	[MS,MS:1001208,SEQUEST,]	3.1e-4	null	ms_run[1]:scan=9460	2932.0	2	1383.72661	692.36698	K	F	349	362
PSM	FENAFLSHVISQHQSLLGNIRSDGK	-276_44048	Q03265	1	Mouse_09-2020	null	[MS,MS:1001208,SEQUEST,]	3.1e-4	null	ms_run[1]:scan=9481	2938.2	5	2797.43848	560.29342	K	S	507	532
PSM	NYPEGHQAAAVLPVLDLAQR	-276_43886	Q9D6J6	1	Mouse_09-2020	null	[MS,MS:1001208,SEQUEST,]	3.1e-4	null	ms_run[1]:scan=9449	2928.8	3	2162.13645	721.38328	K	N	68	88
PSM	ILEFLGR	-276_38346	P52840	1	Mouse_09-2020	null	[MS,MS:1001208,SEQUEST,]	2.0e-3	null	ms_run[1]:scan=8392	2617.8	2	847.50432	424.25545	K	L	203	210
PSM	ATLNLSLLK	-276_38366	P52196	1	Mouse_09-2020	null	[MS,MS:1001208,SEQUEST,]	3.1e-4	null	ms_run[1]:scan=8396	2619.0	2	972.60906	486.80804	K	Y	155	164
PSM	FWSVDDTQVHTEYSSLR	-276_38372	P49429	1	Mouse_09-2020	null	[MS,MS:1001208,SEQUEST,]	3.1e-4	null	ms_run[1]:scan=8397	2619.3	3	2069.95639	690.65695	R	I	209	226
PSM	DAGQISGLNVLR	-276_38384	P38647	1	Mouse_09-2020	null	[MS,MS:1001208,SEQUEST,]	3.1e-4	null	ms_run[1]:scan=8399	2619.8	2	1242.68059	621.84368	K	I	207	219
PSM	FLAPWIGR	-276_43838	A2A974	1	Mouse_09-2020	null	[MS,MS:1001208,SEQUEST,]	1.4e-3	null	ms_run[1]:scan=9441	2926.4	2	959.54662	480.27671	R	L	120	128
PSM	FAPPEDPEPWSGVR	-276_38395	Q8QZR3	1	Mouse_09-2020	null	[MS,MS:1001208,SEQUEST,]	9.2e-3	null	ms_run[1]:scan=8401	2620.4	2	1583.75029	792.37808	R	G	73	87
PSM	IGGIFAFK	-276_38406	P32020	1	Mouse_09-2020	null	[MS,MS:1001208,SEQUEST,]	3.1e-4	null	ms_run[1]:scan=8404	2621.3	2	852.49822	426.75254	K	K	455	463
PSM	YVTLIYTNYENGK	-276_38340	P19157	1	Mouse_09-2020	null	[MS,MS:1001208,SEQUEST,]	3.1e-4	null	ms_run[1]:scan=8391	2617.5	2	1577.78765	789.39594	K	D	104	117
PSM	FSRDVFLPKPSWGNHTPIFR	-276_38215	P05202	1	Mouse_09-2020	null	[MS,MS:1001208,SEQUEST,]	3.1e-4	null	ms_run[1]:scan=8368	2610.7	5	2401.25684	481.05710	K	A	151	171
PSM	GAAFLGLGTDSVR	-276_38208	Q9DBE0	1	Mouse_09-2020	null	[MS,MS:1001208,SEQUEST,]	3.1e-4	null	ms_run[1]:scan=8367	2610.4	2	1263.66948	632.33823	K	V	197	210
PSM	AIPIVGQVLER	-276_44055	O08601	1	Mouse_09-2020	null	[MS,MS:1001208,SEQUEST,]	3.1e-4	null	ms_run[1]:scan=9482	2938.5	2	1194.72209	597.86388	K	C	286	297
PSM	SDLTKDITTSVLTVNNK	-276_37943	Q9QXF8	1	Mouse_09-2020	null	[MS,MS:1001208,SEQUEST,]	3.1e-4	null	ms_run[1]:scan=8319	2596.4	2	1848.99053	924.99929	K	H	197	214
PSM	IDTRNELESYAYSLK	-276_37954	P20029	1	Mouse_09-2020	null	[MS,MS:1001208,SEQUEST,]	3.1e-4	null	ms_run[1]:scan=8321	2597.0	3	1801.89713	601.30374	R	Q	560	575
PSM	ANATEFGLASGVFTR	-276_44086	Q8R0Y6	1	Mouse_09-2020	null	[MS,MS:1001208,SEQUEST,]	3.1e-4	null	ms_run[1]:scan=9488	2940.2	2	1540.77849	770.89135	R	I	827	842
PSM	NGDTASPKEYTAGREADDIVNWLKK	-276_37976	P09103	1	Mouse_09-2020	null	[MS,MS:1001208,SEQUEST,]	1.4e-3	null	ms_run[1]:scan=8325	2598.1	4	2778.36953	695.34779	K	T	109	134
PSM	SILFVPTSAPR	-276_37982	P08113	1	Mouse_09-2020	null	[MS,MS:1001208,SEQUEST,]	3.1e-4	null	ms_run[1]:scan=8327	2598.7	2	1187.67937	594.34278	K	L	385	396
PSM	LTLDTIFVPNTGKK	-276_38000	J3QMG3	1	Mouse_09-2020	null	[MS,MS:1001208,SEQUEST,]	3.1e-4	null	ms_run[1]:scan=8331	2599.9	3	1546.88742	516.29949	K	G	98	112
PSM	FSLYFLAYEDKNDIPKDKSEK	-276_38009	Q9CPU0	1	Mouse_09-2020	null	[MS,MS:1001208,SEQUEST,]	3.1e-4	null	ms_run[1]:scan=8332	2600.2	5	2550.27769	510.86107	K	A	68	89
PSM	AIAEELAPERGFLPPASEK	-276_38023	O35490	1	Mouse_09-2020	null	[MS,MS:1001208,SEQUEST,]	3.1e-4	null	ms_run[1]:scan=8335	2601.0	3	2025.06809	675.69323	R	G	309	328
PSM	FAVFGLGNK	-276_38028	Q05DV1	1	Mouse_09-2020	null	[MS,MS:1001208,SEQUEST,]	3.1e-4	null	ms_run[1]:scan=8337	2601.7	2	952.52477	476.76618	K	Y	168	177
PSM	LYSEFLGKRPWFAGDK	-276_38035	P10649	0	Mouse_09-2020	null	[MS,MS:1001208,SEQUEST,]	3.1e-4	null	ms_run[1]:scan=8338	2601.9	3	1913.98917	638.66847	K	T	137	153
PSM	LYSEFLGKRPWFAGDK	-276_38035	P19639	0	Mouse_09-2020	null	[MS,MS:1001208,SEQUEST,]	3.1e-4	null	ms_run[1]:scan=8338	2601.9	3	1913.98917	638.66847	K	T	137	153
PSM	KYPYWPHQPIENL	-276_38078	Q9DCX2	1	Mouse_09-2020	null	[MS,MS:1001208,SEQUEST,]	3.9e-2	null	ms_run[1]:scan=8345	2604.0	3	1684.84714	562.28759	K	0	149	162
PSM	GHRIEEVPELPLVVEDKVEGYK	-276_38094	Q9D8E6	1	Mouse_09-2020	null	[MS,MS:1001208,SEQUEST,]	3.1e-4	null	ms_run[1]:scan=8348	2604.9	4	2535.34633	634.59179	K	T	141	163
PSM	GLYPAPLKIIDAVK	-276_44061	Q8BMS1	1	Mouse_09-2020	null	[MS,MS:1001208,SEQUEST,]	2.0e-3	null	ms_run[1]:scan=9483	2938.8	3	1497.90534	499.97283	K	G	296	310
PSM	GEYLPLLQGK	-276_38150	P11725	1	Mouse_09-2020	null	[MS,MS:1001208,SEQUEST,]	3.1e-4	null	ms_run[1]:scan=8357	2607.5	2	1117.62554	559.31623	K	L	71	81
PSM	EWPANLDLK	-276_38158	Q8C196	1	Mouse_09-2020	null	[MS,MS:1001208,SEQUEST,]	2.7e-3	null	ms_run[1]:scan=8358	2607.8	2	1085.56316	543.28493	K	E	832	841
PSM	VVDLLAPYAK	-276_38161	P56480	1	Mouse_09-2020	null	[MS,MS:1001208,SEQUEST,]	3.1e-4	null	ms_run[1]:scan=8359	2608.1	2	1088.63567	544.82115	K	G	189	199
PSM	GYISPYFINTSK	-276_38171	P63038	1	Mouse_09-2020	null	[MS,MS:1001208,SEQUEST,]	3.1e-4	null	ms_run[1]:scan=8360	2608.4	2	1389.70537	695.35608	R	Q	222	234
PSM	VINEPTAAALAYGLDKSEDK	-276_37924	P38647	1	Mouse_09-2020	null	[MS,MS:1001208,SEQUEST,]	1.3e-2	null	ms_run[1]:scan=8315	2595.2	3	2105.07877	702.36355	R	I	219	239
PSM	LYERLEEETGQVVGFHQPGSIR	-276_37089	Q9DBT9	1	Mouse_09-2020	null	[MS,MS:1001208,SEQUEST,]	3.1e-4	null	ms_run[1]:scan=8166	2551.6	4	2544.28701	636.82649	K	A	108	130
PSM	LKLPAVVTADLRLNEPR	-276_39861	Q9DCW4	1	Mouse_09-2020	null	[MS,MS:1001208,SEQUEST,]	3.1e-4	null	ms_run[1]:scan=8685	2704.0	4	1905.12942	477.03746	R	A	175	192
PSM	FSLYFLAYEDKNDIPKDK	-276_43368	Q9CPU0	1	Mouse_09-2020	null	[MS,MS:1001208,SEQUEST,]	3.1e-4	null	ms_run[1]:scan=9348	2899.1	4	2206.10610	552.28212	K	E	68	86
PSM	IFNNGADLSGITEENAPLK	-276_42677	P07758	0	Mouse_09-2020	null	[MS,MS:1001208,SEQUEST,]	3.1e-4	null	ms_run[1]:scan=9210	2858.6	2	2003.01250	1002.00764	R	S	329	348
PSM	IFNNGADLSGITEENAPLK	-276_42677	P22599	0	Mouse_09-2020	null	[MS,MS:1001208,SEQUEST,]	3.1e-4	null	ms_run[1]:scan=9210	2858.6	2	2003.01250	1002.00764	R	S	329	348
PSM	IFNNGADLSGITEENAPLK	-276_42677	Q00897	0	Mouse_09-2020	null	[MS,MS:1001208,SEQUEST,]	3.1e-4	null	ms_run[1]:scan=9210	2858.6	2	2003.01250	1002.00764	R	S	329	348
PSM	LGVTADDVKNVIIWGNHSSTQYPDVNHAK	-276_41359	P14152	1	Mouse_09-2020	null	[MS,MS:1001208,SEQUEST,]	3.1e-4	null	ms_run[1]:scan=8967	2787.0	4	3178.59194	795.40336	K	K	171	200
PSM	VHLVGIDIFTGK	-276_42663	Q8BGY2	1	Mouse_09-2020	null	[MS,MS:1001208,SEQUEST,]	3.1e-4	null	ms_run[1]:scan=9208	2858.1	2	1298.74724	649.87699	K	Y	56	68
PSM	GVVDSEDIPLNLSR	-276_41411	Q9CQN1	1	Mouse_09-2020	null	[MS,MS:1001208,SEQUEST,]	3.1e-4	null	ms_run[1]:scan=8976	2789.7	2	1513.78691	757.39647	R	L	391	405
PSM	GVVDSEDLPLNISR	-276_41412	P07901	0	Mouse_09-2020	null	[MS,MS:1001208,SEQUEST,]	3.1e-4	null	ms_run[1]:scan=8976	2789.7	2	1513.78691	757.39647	R	M	388	402
PSM	GVVDSEDLPLNISR	-276_41412	P11499	0	Mouse_09-2020	null	[MS,MS:1001208,SEQUEST,]	3.1e-4	null	ms_run[1]:scan=8976	2789.7	2	1513.78691	757.39647	R	M	379	393
PSM	VHLVGIDIFTGK	-276_42649	Q8BGY2	1	Mouse_09-2020	null	[MS,MS:1001208,SEQUEST,]	3.1e-4	null	ms_run[1]:scan=9206	2857.5	3	1298.74656	433.58708	K	Y	56	68
PSM	SDGIYIINLK	-276_41431	P14206	1	Mouse_09-2020	null	[MS,MS:1001208,SEQUEST,]	3.1e-4	null	ms_run[1]:scan=8980	2790.8	2	1135.63628	568.32151	K	T	43	53
PSM	FKDIFQEIYDK	-276_42695	O88844	1	Mouse_09-2020	null	[MS,MS:1001208,SEQUEST,]	3.1e-4	null	ms_run[1]:scan=9214	2859.8	3	1445.73255	482.58189	R	Y	223	234
PSM	FITIFGTR	-276_41438	P48036	1	Mouse_09-2020	null	[MS,MS:1001208,SEQUEST,]	3.1e-4	null	ms_run[1]:scan=8981	2791.1	2	954.54119	477.77400	K	V	192	200
PSM	TLVNYFLK	-276_41455	O09159	1	Mouse_09-2020	null	[MS,MS:1001208,SEQUEST,]	6.0e-4	null	ms_run[1]:scan=8984	2792.0	2	997.57237	499.28949	K	A	291	299
PSM	NAVITVPAYFNDSQR	-276_41462	P38647	1	Mouse_09-2020	null	[MS,MS:1001208,SEQUEST,]	3.1e-4	null	ms_run[1]:scan=8985	2792.3	2	1694.85088	847.92847	K	A	188	203
PSM	ILVATNLFGR	-276_42631	Q9Z1N5	1	Mouse_09-2020	null	[MS,MS:1001208,SEQUEST,]	3.1e-4	null	ms_run[1]:scan=9202	2856.3	2	1103.65715	552.33222	R	M	340	350
PSM	FKDIFQEIYDK	-276_41518	O88844	1	Mouse_09-2020	null	[MS,MS:1001208,SEQUEST,]	3.1e-4	null	ms_run[1]:scan=8994	2794.9	3	1445.73154	482.58189	R	Y	223	234
PSM	VFFTDYGQIPK	-276_41529	Q3U5J2	1	Mouse_09-2020	null	[MS,MS:1001208,SEQUEST,]	1.4e-3	null	ms_run[1]:scan=8996	2795.5	2	1314.67424	657.84007	K	E	338	349
PSM	VLITTDLLAR	-276_41538	P60843	1	Mouse_09-2020	null	[MS,MS:1001208,SEQUEST,]	3.1e-4	null	ms_run[1]:scan=8997	2795.8	2	1114.68364	557.84516	R	I	325	335
PSM	VLDSGAPIKIPVGPETLGR	-276_41580	P56480	1	Mouse_09-2020	null	[MS,MS:1001208,SEQUEST,]	3.1e-4	null	ms_run[1]:scan=9004	2797.9	3	1919.09671	640.37020	K	M	125	144
PSM	RGWDENVYYTVPLVR	-276_42639	O55125	1	Mouse_09-2020	null	[MS,MS:1001208,SEQUEST,]	3.1e-4	null	ms_run[1]:scan=9203	2856.6	3	1866.95102	622.98809	K	M	254	269
PSM	DAGTIAGLNVLR	-276_42701	P63017	1	Mouse_09-2020	null	[MS,MS:1001208,SEQUEST,]	3.1e-4	null	ms_run[1]:scan=9216	2860.4	2	1199.67497	600.34077	K	I	160	172
PSM	VVFIFGPDK	-276_41304	Q6GT24	1	Mouse_09-2020	null	[MS,MS:1001208,SEQUEST,]	3.1e-3	null	ms_run[1]:scan=8958	2784.4	2	1021.57189	511.28949	R	L	133	142
PSM	RTGAIVDVPVGEELLGR	-276_41300	Q03265	1	Mouse_09-2020	null	[MS,MS:1001208,SEQUEST,]	3.1e-4	null	ms_run[1]:scan=8957	2784.1	3	1780.99179	594.33538	K	V	133	150
PSM	SDIDEIVLVGGSTRIPK	-276_41083	P20029	1	Mouse_09-2020	null	[MS,MS:1001208,SEQUEST,]	3.1e-4	null	ms_run[1]:scan=8916	2772.0	3	1798.99179	600.33515	K	Q	355	372
PSM	VLGLTLLQK	-276_41113	Q9CPU0	1	Mouse_09-2020	null	[MS,MS:1001208,SEQUEST,]	3.1e-4	null	ms_run[1]:scan=8922	2773.8	2	984.64610	492.82624	R	D	52	61
PSM	ATGYPLAFIAAK	-276_42847	Q8C196	1	Mouse_09-2020	null	[MS,MS:1001208,SEQUEST,]	3.1e-4	null	ms_run[1]:scan=9245	2868.9	2	1222.68291	611.84516	K	A	729	741
PSM	INEAFDLLR	-276_41127	P00329	1	Mouse_09-2020	null	[MS,MS:1001208,SEQUEST,]	3.1e-4	null	ms_run[1]:scan=8924	2774.4	2	1090.58977	545.79821	K	G	356	365
PSM	VWQLYIGDTR	-276_42817	Q9QXF8	1	Mouse_09-2020	null	[MS,MS:1001208,SEQUEST,]	3.1e-4	null	ms_run[1]:scan=9238	2866.8	2	1250.65373	625.83004	R	R	30	40
PSM	AFEEEQALRGNLTDLEPNGVR	-276_41144	P49429	1	Mouse_09-2020	null	[MS,MS:1001208,SEQUEST,]	3.1e-4	null	ms_run[1]:scan=8927	2775.3	3	2358.17246	786.72766	K	G	370	391
PSM	IEGLDIHFIHVKPPQLPSGR	-276_41150	E9PWK1	1	Mouse_09-2020	null	[MS,MS:1001208,SEQUEST,]	3.5e-3	null	ms_run[1]:scan=8928	2775.6	5	2253.25300	451.45587	K	P	120	140
PSM	GWPLYLSTK	-276_41175	O88844	1	Mouse_09-2020	null	[MS,MS:1001208,SEQUEST,]	7.1e-3	null	ms_run[1]:scan=8933	2777.0	2	1064.57695	532.79239	K	T	204	213
PSM	DTNGSQFFITTVK	-276_41187	P24369	1	Mouse_09-2020	null	[MS,MS:1001208,SEQUEST,]	3.1e-4	null	ms_run[1]:scan=8935	2777.6	2	1457.72466	729.36718	K	S	146	159
PSM	TIFAYFSGSK	-276_41197	Q9CQM5	1	Mouse_09-2020	null	[MS,MS:1001208,SEQUEST,]	1.4e-2	null	ms_run[1]:scan=8937	2778.2	2	1120.56633	560.78731	K	T	26	36
PSM	VANVSLLALYK	-276_42804	P62267	1	Mouse_09-2020	null	[MS,MS:1001208,SEQUEST,]	3.1e-4	null	ms_run[1]:scan=9236	2866.3	2	1190.71501	595.86081	K	K	125	136
PSM	KYILGNPLNSGINQGPQIDKEQHNKILGLIESGK	-276_41213	O35945	1	Mouse_09-2020	null	[MS,MS:1001208,SEQUEST,]	3.1e-4	null	ms_run[1]:scan=8941	2779.4	5	3716.01972	744.00842	K	E	329	363
PSM	ISVAGVTSGNVGYLAHAIHQVTK	-276_42773	P05202	1	Mouse_09-2020	null	[MS,MS:1001208,SEQUEST,]	3.1e-4	null	ms_run[1]:scan=9230	2864.5	4	2322.25527	581.31957	R	0	408	431
PSM	LIRDGSIDLVINLPNNNTK	-276_42747	Q8C196	1	Mouse_09-2020	null	[MS,MS:1001208,SEQUEST,]	3.1e-4	null	ms_run[1]:scan=9226	2863.3	3	2109.16806	703.72693	K	V	1426	1445
PSM	TIAQDYGVLKADEGISFR	-276_41236	P35700	1	Mouse_09-2020	null	[MS,MS:1001208,SEQUEST,]	3.1e-4	null	ms_run[1]:scan=8945	2780.6	3	1983.02085	661.67758	R	L	111	129
PSM	TLTIDAIQFQR	-276_41246	P52825	1	Mouse_09-2020	null	[MS,MS:1001208,SEQUEST,]	3.1e-4	null	ms_run[1]:scan=8948	2781.4	2	1305.71587	653.36170	K	G	440	451
PSM	VGINYQPPTVVPGGDLAK	-276_41268	P05214	0	Mouse_09-2020	null	[MS,MS:1001208,SEQUEST,]	9.0e-4	null	ms_run[1]:scan=8951	2782.3	2	1824.98491	912.99635	K	Q	353	371
PSM	VGINYQPPTVVPGGDLAK	-276_41268	A0A0A0MQA5	0	Mouse_09-2020	null	[MS,MS:1001208,SEQUEST,]	9.0e-4	null	ms_run[1]:scan=8951	2782.3	2	1824.98491	912.99635	K	Q	382	400
PSM	SYLYFTQFK	-276_42625	Q9CPT4	1	Mouse_09-2020	null	[MS,MS:1001208,SEQUEST,]	3.1e-4	null	ms_run[1]:scan=9201	2856.0	2	1196.59892	598.80296	K	E	94	103
PSM	LISWYDNEYGYSNR	-276_41078	A0A1D5RLD8	1	Mouse_09-2020	null	[MS,MS:1001208,SEQUEST,]	3.1e-4	null	ms_run[1]:scan=8915	2771.8	2	1779.79827	890.40228	K	V	308	322
PSM	GNWGYLDQAAALR	-276_42584	Q91WG0	1	Mouse_09-2020	null	[MS,MS:1001208,SEQUEST,]	3.1e-4	null	ms_run[1]:scan=9193	2853.6	2	1434.71391	717.85986	R	V	196	209
PSM	GTNVITSLSSVLRDSK	-276_42577	Q91X77	1	Mouse_09-2020	null	[MS,MS:1001208,SEQUEST,]	3.1e-4	null	ms_run[1]:scan=9192	2853.3	3	1676.91758	559.64410	K	F	384	400
PSM	LVFLGLDNAGK	-276_42038	A0A1W2P869	1	Mouse_09-2020	null	[MS,MS:1001208,SEQUEST,]	3.1e-4	null	ms_run[1]:scan=9088	2822.6	2	1146.65251	573.82951	K	T	5	16
PSM	GLLQLQWK	-276_42079	Q9CZW5	1	Mouse_09-2020	null	[MS,MS:1001208,SEQUEST,]	2.0e-3	null	ms_run[1]:scan=9096	2825.0	2	985.58342	493.29510	K	D	520	528
PSM	FWNILDK	-276_42103	Q63880	1	Mouse_09-2020	null	[MS,MS:1001208,SEQUEST,]	2.0e-3	null	ms_run[1]:scan=9102	2826.7	2	935.49944	468.25290	K	E	355	362
PSM	FIIPNIVK	-276_42112	A0A1B0GSR9	1	Mouse_09-2020	null	[MS,MS:1001208,SEQUEST,]	6.7e-3	null	ms_run[1]:scan=9104	2827.3	2	943.59813	472.30240	K	S	102	110
PSM	FSNFAPLGIPR	-276_42123	P56593	1	Mouse_09-2020	null	[MS,MS:1001208,SEQUEST,]	3.1e-4	null	ms_run[1]:scan=9107	2828.2	2	1218.66326	609.83512	R	I	360	371
PSM	TVTNAVVTVPAYFNDSQR	-276_42140	P63017	1	Mouse_09-2020	null	[MS,MS:1001208,SEQUEST,]	3.1e-4	null	ms_run[1]:scan=9110	2829.1	2	1981.99870	991.50253	K	A	138	156
PSM	GVVNILPGSGSLVGQR	-276_42173	Q8R0Y6	1	Mouse_09-2020	null	[MS,MS:1001208,SEQUEST,]	3.1e-4	null	ms_run[1]:scan=9117	2831.2	2	1552.88274	776.94392	K	S	621	637
PSM	AGIPKGVVNILPGSGSLVGQR	-276_42030	Q8R0Y6	1	Mouse_09-2020	null	[MS,MS:1001208,SEQUEST,]	3.1e-4	null	ms_run[1]:scan=9087	2822.3	3	2019.17118	673.72850	K	S	616	637
PSM	FASEITPITISVK	-276_42381	Q8QZT1	1	Mouse_09-2020	null	[MS,MS:1001208,SEQUEST,]	3.1e-4	null	ms_run[1]:scan=9156	2842.7	2	1405.79521	703.40049	K	K	228	241
PSM	SDIDEIVLVGGSTR	-276_42362	P20029	1	Mouse_09-2020	null	[MS,MS:1001208,SEQUEST,]	3.1e-4	null	ms_run[1]:scan=9152	2841.5	2	1460.76067	730.88319	K	P	355	369
PSM	KYEGGRELNDFISYLQR	-276_42328	P27773	1	Mouse_09-2020	null	[MS,MS:1001208,SEQUEST,]	3.1e-4	null	ms_run[1]:scan=9145	2839.5	3	2088.04959	696.68848	K	A	466	483
PSM	ASFITDGEQLPSPRPAPLLSR	-276_42211	O09174	1	Mouse_09-2020	null	[MS,MS:1001208,SEQUEST,]	3.1e-4	null	ms_run[1]:scan=9123	2832.9	3	2252.20475	751.40597	R	P	312	333
PSM	LISWYDNEYGYSNR	-276_42227	A0A1D5RLD8	1	Mouse_09-2020	null	[MS,MS:1001208,SEQUEST,]	3.1e-4	null	ms_run[1]:scan=9127	2834.1	2	1779.79778	890.40228	K	V	308	322
PSM	YQLQSQENFEPFMK	-276_42232	P12710	1	Mouse_09-2020	null	[MS,MS:1001208,SEQUEST,]	3.1e-4	null	ms_run[1]:scan=9128	2834.4	2	1788.82842	894.91671	K	I	7	21
PSM	IEEIKDFLLTAR	-276_42245	Q9JJI8	1	Mouse_09-2020	null	[MS,MS:1001208,SEQUEST,]	3.1e-4	null	ms_run[1]:scan=9131	2835.3	3	1447.81583	483.27669	K	K	5	17
PSM	LDNNTELSFFAK	-276_42315	O88844	1	Mouse_09-2020	null	[MS,MS:1001208,SEQUEST,]	3.1e-4	null	ms_run[1]:scan=9143	2838.9	2	1398.69048	699.84862	K	L	346	358
PSM	TVTNAVVTVPAYFNDSQR	-276_42186	P63017	1	Mouse_09-2020	null	[MS,MS:1001208,SEQUEST,]	3.1e-4	null	ms_run[1]:scan=9119	2831.8	3	1981.99894	661.33744	K	A	138	156
PSM	SLEIIGAPFSK	-276_42017	Q61176	1	Mouse_09-2020	null	[MS,MS:1001208,SEQUEST,]	3.1e-4	null	ms_run[1]:scan=9085	2821.7	2	1161.65129	581.32934	K	Q	7	18
PSM	DVFLPKPSWGNHTPIFR	-276_42012	P05202	1	Mouse_09-2020	null	[MS,MS:1001208,SEQUEST,]	3.1e-4	null	ms_run[1]:scan=9084	2821.4	3	2011.05594	671.02313	R	A	154	171
PSM	DGTVTAGNASGVSDGAGAVIIASEDAVKK	-276_42397	Q8BWT1	1	Mouse_09-2020	null	[MS,MS:1001208,SEQUEST,]	3.1e-4	null	ms_run[1]:scan=9159	2843.6	3	2660.34555	887.45063	K	N	242	271
PSM	SITFVVFK	-276_41643	P97742	1	Mouse_09-2020	null	[MS,MS:1001208,SEQUEST,]	1.6e-2	null	ms_run[1]:scan=9017	2801.7	2	940.55046	470.77875	K	S	456	464
PSM	VLDSGAPIKIPVGPETLGR	-276_41658	P56480	1	Mouse_09-2020	null	[MS,MS:1001208,SEQUEST,]	2.2e-3	null	ms_run[1]:scan=9019	2802.3	2	1919.10112	960.05166	K	M	125	144
PSM	VWQLYIGDTR	-276_41673	Q9QXF8	1	Mouse_09-2020	null	[MS,MS:1001208,SEQUEST,]	3.1e-4	null	ms_run[1]:scan=9022	2803.2	2	1250.65349	625.83004	R	R	30	40
PSM	SLEDHTPLPGITVGDIGPK	-276_42565	Q9QXD1	1	Mouse_09-2020	null	[MS,MS:1001208,SEQUEST,]	1.4e-3	null	ms_run[1]:scan=9190	2852.8	3	1946.02329	649.34583	R	G	226	245
PSM	KYEGGRELNDFISYLQR	-276_42558	P27773	1	Mouse_09-2020	null	[MS,MS:1001208,SEQUEST,]	3.1e-4	null	ms_run[1]:scan=9189	2852.5	4	2088.05214	522.76818	K	A	466	483
PSM	TSLSPGSGVVTYYLR	-276_42551	P28271	1	Mouse_09-2020	null	[MS,MS:1001208,SEQUEST,]	3.1e-4	null	ms_run[1]:scan=9188	2852.2	2	1599.84038	800.42249	K	S	469	484
PSM	TPWIEFENNYR	-276_42539	Q8BGL3	1	Mouse_09-2020	null	[MS,MS:1001208,SEQUEST,]	3.1e-4	null	ms_run[1]:scan=9185	2851.3	2	1468.68523	734.84642	R	L	75	86
PSM	YLAIAPPIIK	-276_41784	A0A494BAF6	1	Mouse_09-2020	null	[MS,MS:1001208,SEQUEST,]	3.4e-2	null	ms_run[1]:scan=9041	2808.7	2	1098.69255	549.84971	K	S	257	267
PSM	TYFQGSLPARAAYQVAALPR	-276_41824	P52760	1	Mouse_09-2020	null	[MS,MS:1001208,SEQUEST,]	3.1e-4	null	ms_run[1]:scan=9049	2811.1	3	2180.16007	727.39188	K	S	98	118
PSM	LAQGEYIAPEKIENIYLR	-276_41829	D3Z041	1	Mouse_09-2020	null	[MS,MS:1001208,SEQUEST,]	3.1e-4	null	ms_run[1]:scan=9050	2811.4	3	2120.13938	707.38439	K	E	563	581
PSM	DYYFALAHTVRDHLVGR	-276_42442	Q9ET01	1	Mouse_09-2020	null	[MS,MS:1001208,SEQUEST,]	1.6e-3	null	ms_run[1]:scan=9167	2846.0	4	2033.03481	509.01425	R	I	51	68
PSM	DFAVDIIK	-276_41852	Q9D819	1	Mouse_09-2020	null	[MS,MS:1001208,SEQUEST,]	6.0e-4	null	ms_run[1]:scan=9056	2813.2	2	920.50902	460.75802	K	T	214	222
PSM	FSVSTLRDFGLGK	-276_41861	A0A0R4IZY2	1	Mouse_09-2020	null	[MS,MS:1001208,SEQUEST,]	1.4e-3	null	ms_run[1]:scan=9057	2813.5	3	1426.76932	476.26115	R	S	137	150
PSM	FISDKDASVVGFFR	-276_41869	P27773	1	Mouse_09-2020	null	[MS,MS:1001208,SEQUEST,]	3.1e-4	null	ms_run[1]:scan=9058	2813.8	3	1587.81754	529.94371	K	L	148	162
PSM	AVAIDLPGLGR	-276_41905	A0A087WPF8	1	Mouse_09-2020	null	[MS,MS:1001208,SEQUEST,]	3.1e-4	null	ms_run[1]:scan=9064	2815.5	2	1081.63677	541.32185	R	K	64	75
PSM	LGVLGFFSTGDQHAR	-276_42435	Q91WG0	0	Mouse_09-2020	null	[MS,MS:1001208,SEQUEST,]	3.1e-4	null	ms_run[1]:scan=9166	2845.7	3	1604.81778	535.61084	R	N	181	196
PSM	LGVLGFFSTGDQHAR	-276_42435	Q8QZR3	0	Mouse_09-2020	null	[MS,MS:1001208,SEQUEST,]	3.1e-4	null	ms_run[1]:scan=9166	2845.7	3	1604.81778	535.61084	R	N	178	193
PSM	AFRNIPGITLLNVSK	-276_41956	Q9D8E6	1	Mouse_09-2020	null	[MS,MS:1001208,SEQUEST,]	3.1e-4	null	ms_run[1]:scan=9075	2818.8	3	1642.96433	548.32615	K	N	220	235
PSM	NFLASQVPFPSR	-276_41619	A2AFQ2	1	Mouse_09-2020	null	[MS,MS:1001208,SEQUEST,]	3.1e-4	null	ms_run[1]:scan=9011	2799.9	2	1362.71745	681.86187	R	G	225	237
PSM	IINEPTAAAIAYGLDK	-276_43374	P20029	0	Mouse_09-2020	null	[MS,MS:1001208,SEQUEST,]	3.1e-4	null	ms_run[1]:scan=9349	2899.4	2	1659.89702	830.45124	R	E	199	215
PSM	IINEPTAAAIAYGLDK	-276_43374	P63017	0	Mouse_09-2020	null	[MS,MS:1001208,SEQUEST,]	3.1e-4	null	ms_run[1]:scan=9349	2899.4	2	1659.89702	830.45124	R	V	172	188
PSM	LQLGPETLLQDNPK	-276_42863	O09174	1	Mouse_09-2020	null	[MS,MS:1001208,SEQUEST,]	3.1e-4	null	ms_run[1]:scan=9247	2869.5	2	1565.85405	783.43031	K	I	87	101
PSM	IGDTIEFRGPNGLLVYQGK	-276_42889	Q9DCN2	1	Mouse_09-2020	null	[MS,MS:1001208,SEQUEST,]	3.1e-4	null	ms_run[1]:scan=9251	2870.6	3	2077.10813	693.04074	K	K	136	155
PSM	ILATPPQEDAPSVDIANIR	-276_43249	P40142	1	Mouse_09-2020	null	[MS,MS:1001208,SEQUEST,]	3.1e-4	null	ms_run[1]:scan=9326	2892.6	2	2020.06914	1010.53911	K	P	284	303
PSM	DLAFTLEER	-276_40152	P06801	1	Mouse_09-2020	null	[MS,MS:1001208,SEQUEST,]	3.5e-3	null	ms_run[1]:scan=8739	2720.0	2	1093.55193	547.27985	K	Q	27	36
PSM	AGGLATTGDKDILDIVPTEIHQK	-276_40158	Q9QXD6	1	Mouse_09-2020	null	[MS,MS:1001208,SEQUEST,]	3.1e-4	null	ms_run[1]:scan=8742	2720.9	4	2392.27773	598.82341	K	P	292	315
PSM	GAGAFGYFEVTHDITR	-276_40171	P24270	1	Mouse_09-2020	null	[MS,MS:1001208,SEQUEST,]	6.0e-4	null	ms_run[1]:scan=8744	2721.5	3	1740.83420	580.94952	K	S	78	94
PSM	LDFLRPFSVPNK	-276_43235	P70195	1	Mouse_09-2020	null	[MS,MS:1001208,SEQUEST,]	3.1e-4	null	ms_run[1]:scan=9324	2892.1	3	1432.79432	478.26975	K	G	226	238
PSM	FGDIAPLNLPR	-276_43231	A0A2R8VHY1	1	Mouse_09-2020	null	[MS,MS:1001208,SEQUEST,]	3.1e-4	null	ms_run[1]:scan=9323	2891.8	2	1212.67400	606.84040	R	T	210	221
PSM	AGGLATTGDKDILDIVPTEIHQK	-276_40244	Q9QXD6	1	Mouse_09-2020	null	[MS,MS:1001208,SEQUEST,]	3.1e-4	null	ms_run[1]:scan=8756	2725.0	3	2392.27640	798.09546	K	P	292	315
PSM	QINWTVLYR	-276_43271	Q8BP67	1	Mouse_09-2020	null	[MS,MS:1001208,SEQUEST,]	3.1e-4	null	ms_run[1]:scan=9330	2893.8	2	1192.64665	596.82730	R	K	48	57
PSM	LHVVGAPGGQSLSLSLDDLHKFPK	-276_40252	Q8R086	1	Mouse_09-2020	null	[MS,MS:1001208,SEQUEST,]	3.1e-4	null	ms_run[1]:scan=8757	2725.3	4	2515.36757	629.59714	R	E	233	257
PSM	IRIDSLSAQLSQLQK	-276_40293	P48678	1	Mouse_09-2020	null	[MS,MS:1001208,SEQUEST,]	2.0e-3	null	ms_run[1]:scan=8766	2728.0	3	1699.97147	567.32822	R	L	297	312
PSM	ILVTLLHTLER	-276_40298	Q80X81	1	Mouse_09-2020	null	[MS,MS:1001208,SEQUEST,]	3.9e-3	null	ms_run[1]:scan=8767	2728.3	3	1307.80561	436.60637	R	G	362	373
PSM	AIGLPEDLIQK	-276_40306	P12710	1	Mouse_09-2020	null	[MS,MS:1001208,SEQUEST,]	3.1e-4	null	ms_run[1]:scan=8769	2728.9	2	1196.68938	598.84790	K	K	21	32
PSM	ILTFDQLALESPKGR	-276_40318	A0A1B0GSS8	1	Mouse_09-2020	null	[MS,MS:1001208,SEQUEST,]	7.1e-3	null	ms_run[1]:scan=8771	2729.5	3	1687.93833	563.31743	K	T	87	102
PSM	ANTIGISLIKGVDEGPNGLK	-276_40325	E0CXN5	1	Mouse_09-2020	null	[MS,MS:1001208,SEQUEST,]	3.1e-4	null	ms_run[1]:scan=8772	2729.8	3	1996.10959	666.04063	K	I	88	108
PSM	LRSLFSSAENEPPVPLVGNWRPPQPVKGR	-276_43203	P16015	1	Mouse_09-2020	null	[MS,MS:1001208,SEQUEST,]	3.1e-4	null	ms_run[1]:scan=9319	2890.6	5	3227.74396	646.35455	K	V	225	254
PSM	GAGAFGYFEVTHDITR	-276_40341	P24270	1	Mouse_09-2020	null	[MS,MS:1001208,SEQUEST,]	4.1e-2	null	ms_run[1]:scan=8775	2730.6	2	1740.83733	870.92064	K	S	78	94
PSM	TITLEVEPSDTIENVK	-276_40280	E9Q5F6	1	Mouse_09-2020	null	[MS,MS:1001208,SEQUEST,]	3.1e-4	null	ms_run[1]:scan=8762	2726.8	2	1787.93108	894.46729	K	K	12	28
PSM	YYRQNPDIPQLEPSDYLR	-276_40124	Q9DBM2	1	Mouse_09-2020	null	[MS,MS:1001208,SEQUEST,]	3.1e-4	null	ms_run[1]:scan=8734	2718.6	3	2267.10971	756.37456	K	L	677	695
PSM	AAVSGLWGKVNADEVGGEALGR	-276_40109	A8DUK4	1	Mouse_09-2020	null	[MS,MS:1001208,SEQUEST,]	3.1e-4	null	ms_run[1]:scan=8732	2718.0	3	2156.11008	719.37467	K	L	10	32
PSM	YVTLIYTNYENGK	-276_40090	P19157	1	Mouse_09-2020	null	[MS,MS:1001208,SEQUEST,]	3.1e-4	null	ms_run[1]:scan=8728	2716.8	2	1577.78740	789.39594	K	D	104	117
PSM	LTGQIFLGGSIVR	-276_43327	A0A0R4J135	1	Mouse_09-2020	null	[MS,MS:1001208,SEQUEST,]	3.1e-4	null	ms_run[1]:scan=9340	2896.7	2	1360.79436	680.90099	R	G	345	358
PSM	LISWYDNEYGYSNR	-276_43321	A0A1D5RLD8	1	Mouse_09-2020	null	[MS,MS:1001208,SEQUEST,]	3.1e-4	null	ms_run[1]:scan=9339	2896.5	2	1779.79802	890.40228	K	V	308	322
PSM	LVTGWVKPIIIGR	-276_39887	O88844	1	Mouse_09-2020	null	[MS,MS:1001208,SEQUEST,]	3.1e-4	null	ms_run[1]:scan=8689	2705.1	3	1451.91117	484.64141	R	A	120	133
PSM	LKETEYDVRDHGDLAFVDVPNDSSFQIVKNPR	-276_39897	Q61176	1	Mouse_09-2020	null	[MS,MS:1001208,SEQUEST,]	3.1e-4	null	ms_run[1]:scan=8691	2706.0	5	3703.83710	741.57284	K	V	40	72
PSM	ANVVASALAQIPQK	-276_39902	Q8R084	1	Mouse_09-2020	null	[MS,MS:1001208,SEQUEST,]	3.1e-4	null	ms_run[1]:scan=8692	2706.3	2	1409.81243	705.40918	K	L	322	336
PSM	VQVSVFKGQVYILGR	-276_39923	P16460	1	Mouse_09-2020	null	[MS,MS:1001208,SEQUEST,]	3.1e-4	null	ms_run[1]:scan=8695	2707.1	2	1692.98186	846.99341	K	S	349	364
PSM	SEFPWEVPK	-276_39931	Q91X83	1	Mouse_09-2020	null	[MS,MS:1001208,SEQUEST,]	3.1e-4	null	ms_run[1]:scan=8696	2707.4	2	1118.55278	559.77948	R	L	384	393
PSM	LLIYTEFGK	-276_39936	O09173	1	Mouse_09-2020	null	[MS,MS:1001208,SEQUEST,]	3.1e-4	null	ms_run[1]:scan=8697	2707.7	2	1083.60918	542.30788	K	S	163	172
PSM	LYNLFLK	-276_39960	Q9Z2I9	1	Mouse_09-2020	null	[MS,MS:1001208,SEQUEST,]	1.4e-3	null	ms_run[1]:scan=8702	2709.2	2	910.54015	455.77347	K	D	243	250
PSM	FAPPEAPEPWSGVR	-276_39987	Q91WG0	0	Mouse_09-2020	null	[MS,MS:1001208,SEQUEST,]	1.8e-2	null	ms_run[1]:scan=8705	2710.1	2	1539.75957	770.38317	R	G	75	89
PSM	FAPPEAPEPWSGVR	-276_39987	Q8BK48	0	Mouse_09-2020	null	[MS,MS:1001208,SEQUEST,]	1.8e-2	null	ms_run[1]:scan=8705	2710.1	2	1539.75957	770.38317	R	G	73	87
PSM	GWPLYLSTK	-276_40000	O88844	1	Mouse_09-2020	null	[MS,MS:1001208,SEQUEST,]	1.4e-3	null	ms_run[1]:scan=8708	2710.9	2	1064.57756	532.79239	K	T	204	213
PSM	ELGEYGLQAYTEVK	-276_40003	P47738	1	Mouse_09-2020	null	[MS,MS:1001208,SEQUEST,]	3.1e-4	null	ms_run[1]:scan=8709	2711.2	2	1599.79289	800.39868	R	V	495	509
PSM	FLFPEGIK	-276_40008	Q8R0Y6	1	Mouse_09-2020	null	[MS,MS:1001208,SEQUEST,]	3.0e-2	null	ms_run[1]:scan=8710	2711.5	2	950.53447	475.77093	R	M	167	175
PSM	LVFGLLNGR	-276_43309	Q543K9	1	Mouse_09-2020	null	[MS,MS:1001208,SEQUEST,]	3.1e-4	null	ms_run[1]:scan=9336	2895.5	2	988.59331	494.80055	R	C	68	77
PSM	SSALASKATGYPLAFIAAK	-276_40022	Q8C196	1	Mouse_09-2020	null	[MS,MS:1001208,SEQUEST,]	5.1e-3	null	ms_run[1]:scan=8714	2712.7	3	1867.03287	623.01564	R	A	722	741
PSM	AFALNFQQTIAGK	-276_43303	O08601	1	Mouse_09-2020	null	[MS,MS:1001208,SEQUEST,]	3.1e-4	null	ms_run[1]:scan=9335	2895.3	2	1408.75762	704.88280	R	V	237	250
PSM	IFNSGADLSGITEENAPLK	-276_43289	Q00898	1	Mouse_09-2020	null	[MS,MS:1001208,SEQUEST,]	3.1e-4	null	ms_run[1]:scan=9333	2894.7	2	1975.99773	988.50219	R	S	329	348
PSM	FTQAGSEVSALLGR	-276_40356	P56480	1	Mouse_09-2020	null	[MS,MS:1001208,SEQUEST,]	3.1e-4	null	ms_run[1]:scan=8779	2731.8	2	1435.75615	718.38062	R	P	311	325
PSM	ITQLTPFIGYAGGK	-276_42870	O35488	1	Mouse_09-2020	null	[MS,MS:1001208,SEQUEST,]	3.1e-4	null	ms_run[1]:scan=9248	2869.8	2	1465.80535	733.40611	K	Q	429	443
PSM	GQYIFKEIPLLK	-276_43185	Q9DCM2	1	Mouse_09-2020	null	[MS,MS:1001208,SEQUEST,]	3.1e-4	null	ms_run[1]:scan=9315	2889.4	3	1448.85056	483.62191	K	F	63	75
PSM	NFLDSYIK	-276_40377	O88451	1	Mouse_09-2020	null	[MS,MS:1001208,SEQUEST,]	3.1e-4	null	ms_run[1]:scan=8782	2732.7	2	999.51531	500.26092	K	I	240	248
PSM	IILDELVQR	-276_40707	Q8K169	0	Mouse_09-2020	null	[MS,MS:1001208,SEQUEST,]	3.1e-4	null	ms_run[1]:scan=8844	2750.9	2	1098.65190	549.82951	K	H	41	50
PSM	IILDELVQR	-276_40707	Q8R084	0	Mouse_09-2020	null	[MS,MS:1001208,SEQUEST,]	3.1e-4	null	ms_run[1]:scan=8844	2750.9	2	1098.65190	549.82951	K	H	41	50
PSM	TQEFILNSPTVTSIK	-276_40712	Q9R0H0	1	Mouse_09-2020	null	[MS,MS:1001208,SEQUEST,]	3.1e-4	null	ms_run[1]:scan=8845	2751.2	2	1677.90630	839.45653	K	W	160	175
PSM	SKEVAWNLTSVDLVR	-276_40719	Q9R0H0	1	Mouse_09-2020	null	[MS,MS:1001208,SEQUEST,]	3.1e-4	null	ms_run[1]:scan=8846	2751.5	3	1716.92777	572.98082	K	S	511	526
PSM	SLADLTAVDVPTR	-276_40746	Q9DCT2	1	Mouse_09-2020	null	[MS,MS:1001208,SEQUEST,]	3.1e-4	null	ms_run[1]:scan=8850	2752.6	2	1357.73161	679.36972	K	N	109	122
PSM	TVDNFVALATGEK	-276_40784	P24369	1	Mouse_09-2020	null	[MS,MS:1001208,SEQUEST,]	3.1e-4	null	ms_run[1]:scan=8858	2755.0	2	1364.70622	682.85645	K	F	72	85
PSM	GSRVEIEAIAVQGPFIKA	-276_42994	P52760	1	Mouse_09-2020	null	[MS,MS:1001208,SEQUEST,]	3.1e-4	null	ms_run[1]:scan=9273	2877.1	3	1885.06400	629.02291	R	0	118	136
PSM	GVPTGFVLPIRDIR	-276_42972	A0A1W2P733	1	Mouse_09-2020	null	[MS,MS:1001208,SEQUEST,]	2.0e-3	null	ms_run[1]:scan=9267	2875.3	3	1539.89994	513.97171	K	S	699	713
PSM	IIDSLFNTVTDK	-276_43006	O70475	1	Mouse_09-2020	null	[MS,MS:1001208,SEQUEST,]	3.1e-4	null	ms_run[1]:scan=9275	2877.7	2	1365.72649	683.36665	R	I	318	330
PSM	YFPTQALNFAFKDKYK	-276_40833	P51881	1	Mouse_09-2020	null	[MS,MS:1001208,SEQUEST,]	3.5e-3	null	ms_run[1]:scan=8867	2757.7	4	1981.02273	496.01091	R	I	81	97
PSM	VLNAPPGISLISFNDKAK	-276_42941	O35423	1	Mouse_09-2020	null	[MS,MS:1001208,SEQUEST,]	3.5e-3	null	ms_run[1]:scan=9261	2873.6	3	1884.06076	628.69116	K	K	232	250
PSM	FINLVPSNLPHEATRDTVFR	-276_40917	Q05421	1	Mouse_09-2020	null	[MS,MS:1001208,SEQUEST,]	3.1e-4	null	ms_run[1]:scan=8884	2762.7	4	2326.22841	582.31302	R	Y	360	380
PSM	LSQTFPNADFAEITK	-276_42916	P07724	1	Mouse_09-2020	null	[MS,MS:1001208,SEQUEST,]	3.1e-4	null	ms_run[1]:scan=9256	2872.1	2	1681.84221	841.42523	R	A	243	258
PSM	LDYILGLK	-276_40997	Q6ZWN5	1	Mouse_09-2020	null	[MS,MS:1001208,SEQUEST,]	3.5e-3	null	ms_run[1]:scan=8899	2767.0	2	934.56145	467.78404	K	E	94	102
PSM	ELPFPLNTR	-276_41013	Q78JT3	1	Mouse_09-2020	null	[MS,MS:1001208,SEQUEST,]	3.4e-2	null	ms_run[1]:scan=8903	2768.2	2	1086.59368	543.80075	K	I	167	176
PSM	WVINPSGGLISK	-276_41052	P32020	1	Mouse_09-2020	null	[MS,MS:1001208,SEQUEST,]	3.1e-4	null	ms_run[1]:scan=8910	2770.3	2	1270.71538	635.86134	K	H	342	354
PSM	EIFDSRGNPTVEVDLYTAK	-276_41061	P17182	1	Mouse_09-2020	null	[MS,MS:1001208,SEQUEST,]	3.1e-4	null	ms_run[1]:scan=8912	2770.9	3	2154.07138	718.69530	R	L	10	29
PSM	IIQLLDDYPK	-276_40893	P14869	1	Mouse_09-2020	null	[MS,MS:1001208,SEQUEST,]	3.1e-4	null	ms_run[1]:scan=8881	2761.8	2	1217.67864	609.34245	K	F	17	27
PSM	DIVYIGLR	-276_40676	Q61176	1	Mouse_09-2020	null	[MS,MS:1001208,SEQUEST,]	3.1e-4	null	ms_run[1]:scan=8836	2748.6	2	948.55199	474.77928	K	V	173	181
PSM	NFGIWLR	-276_43042	P62717	1	Mouse_09-2020	null	[MS,MS:1001208,SEQUEST,]	4.1e-3	null	ms_run[1]:scan=9284	2880.4	2	905.49907	453.25324	K	D	77	84
PSM	LASLSEKPPAIDWAYYR	-276_43063	Q9DCX2	1	Mouse_09-2020	null	[MS,MS:1001208,SEQUEST,]	3.1e-4	null	ms_run[1]:scan=9287	2881.2	3	1980.02066	660.67903	R	N	42	59
PSM	NDYVKALPGHLKPFETLLSQNQGGK	-276_40383	P19157	1	Mouse_09-2020	null	[MS,MS:1001208,SEQUEST,]	3.1e-4	null	ms_run[1]:scan=8783	2733.0	4	2754.46059	689.36979	K	F	117	142
PSM	FSSETWQNLGTLQR	-276_40395	A0A087WPF8	1	Mouse_09-2020	null	[MS,MS:1001208,SEQUEST,]	3.1e-4	null	ms_run[1]:scan=8785	2733.6	2	1666.82231	833.91282	R	A	43	57
PSM	LSFQHDPETSVLILR	-276_40405	Q8BHN3	1	Mouse_09-2020	null	[MS,MS:1001208,SEQUEST,]	3.1e-4	null	ms_run[1]:scan=8787	2734.1	3	1754.94486	585.65270	R	P	915	930
PSM	YHVPVVVVPEGSTSDTQEQAILR	-276_40419	Q9DBG6	1	Mouse_09-2020	null	[MS,MS:1001208,SEQUEST,]	3.1e-4	null	ms_run[1]:scan=8790	2735.0	3	2524.31064	842.10625	R	Q	267	290
PSM	SIYGEKFEDENFILK	-276_40423	P17742	1	Mouse_09-2020	null	[MS,MS:1001208,SEQUEST,]	3.1e-4	null	ms_run[1]:scan=8791	2735.3	3	1831.91324	611.30860	R	T	77	92
PSM	SGRFFTVKLPVALDPGSK	-276_40445	Q91YQ5	1	Mouse_09-2020	null	[MS,MS:1001208,SEQUEST,]	3.1e-4	null	ms_run[1]:scan=8794	2736.2	4	1919.07631	480.52418	K	S	110	128
PSM	NDYVKALPGHLKPFETLLSQNQGGK	-276_40457	P19157	1	Mouse_09-2020	null	[MS,MS:1001208,SEQUEST,]	3.1e-4	null	ms_run[1]:scan=8796	2736.8	5	2754.46119	551.69729	K	F	117	142
PSM	ANNTTYGLAAGLFTK	-276_43146	P24549	1	Mouse_09-2020	null	[MS,MS:1001208,SEQUEST,]	3.1e-4	null	ms_run[1]:scan=9306	2886.8	2	1541.79680	771.40155	R	L	421	436
PSM	AINPENGFFGVAPGTSVK	-276_43140	Q9Z2V4	1	Mouse_09-2020	null	[MS,MS:1001208,SEQUEST,]	3.1e-4	null	ms_run[1]:scan=9305	2886.5	2	1804.92266	902.96505	R	N	325	343
PSM	NWDWRNVNGVNYASVTR	-276_40500	Q9WUU7	1	Mouse_09-2020	null	[MS,MS:1001208,SEQUEST,]	3.1e-4	null	ms_run[1]:scan=8804	2739.1	3	2050.98758	684.33292	K	Q	67	84
PSM	YVVVTGITPTPLGEGK	-276_40523	A0A1W2P733	1	Mouse_09-2020	null	[MS,MS:1001208,SEQUEST,]	3.1e-4	null	ms_run[1]:scan=8809	2740.6	2	1630.90666	815.95616	K	T	191	207
PSM	TVIPANKLQELQVNLVR	-276_40530	P35492	1	Mouse_09-2020	null	[MS,MS:1001208,SEQUEST,]	3.1e-4	null	ms_run[1]:scan=8810	2740.9	3	1935.13895	645.71771	R	H	176	193
PSM	FYLLGVDAR	-276_43109	Q99LB7	1	Mouse_09-2020	null	[MS,MS:1001208,SEQUEST,]	3.1e-4	null	ms_run[1]:scan=9299	2884.7	2	1053.57182	527.29002	K	A	580	589
PSM	ITGLGVKGIAPYSYAG	-276_40557	Q64374	1	Mouse_09-2020	null	[MS,MS:1001208,SEQUEST,]	3.1e-4	null	ms_run[1]:scan=8815	2742.4	2	1566.85527	783.92995	K	0	284	300
PSM	ALYVSDKLQAGTVFVNTYNK	-276_40583	Q8R0Y6	1	Mouse_09-2020	null	[MS,MS:1001208,SEQUEST,]	3.1e-4	null	ms_run[1]:scan=8819	2743.6	3	2231.17380	744.39507	K	D	846	866
PSM	VLYPNDNFFEGK	-276_40615	Q9ET01	1	Mouse_09-2020	null	[MS,MS:1001208,SEQUEST,]	3.6e-2	null	ms_run[1]:scan=8825	2745.3	2	1442.69463	721.85117	R	L	279	291
PSM	GFPTIYFSPANK	-276_43087	P27773	1	Mouse_09-2020	null	[MS,MS:1001208,SEQUEST,]	3.1e-4	null	ms_run[1]:scan=9292	2882.7	2	1341.68425	671.34552	K	L	449	461
PSM	FSLSILR	-276_40369	Q05421	1	Mouse_09-2020	null	[MS,MS:1001208,SEQUEST,]	1.4e-3	null	ms_run[1]:scan=8781	2732.4	2	835.50432	418.25545	R	W	128	135
PSM	AAVAWEAGKPLSIEEIEVAPPK	-276_46077	P28474	1	Mouse_09-2020	null	[MS,MS:1001208,SEQUEST,]	3.1e-4	null	ms_run[1]:scan=9878	3055.4	3	2305.24619	769.08613	K	H	10	32
PSM	FDRGYISPYFINTSK	-276_37083	P63038	1	Mouse_09-2020	null	[MS,MS:1001208,SEQUEST,]	3.1e-4	null	ms_run[1]:scan=8165	2551.3	3	1807.90116	603.30530	K	Q	219	234
PSM	YVTLIYTNYENGK	-276_37062	P19157	1	Mouse_09-2020	null	[MS,MS:1001208,SEQUEST,]	3.1e-4	null	ms_run[1]:scan=8161	2550.1	2	1577.78594	789.39594	K	D	104	117
PSM	VDATEESDLAQQYGVR	-276_34080	P09103	1	Mouse_09-2020	null	[MS,MS:1001208,SEQUEST,]	3.1e-4	null	ms_run[1]:scan=7606	2387.3	2	1780.83721	890.92104	K	Y	84	100
PSM	IIDSLFNTVTDKK	-276_34092	O70475	1	Mouse_09-2020	null	[MS,MS:1001208,SEQUEST,]	3.1e-3	null	ms_run[1]:scan=7608	2387.9	3	1493.82181	498.61185	R	A	318	331
PSM	DDGSWEVIEGYR	-276_45488	P26443	1	Mouse_09-2020	null	[MS,MS:1001208,SEQUEST,]	3.1e-4	null	ms_run[1]:scan=9755	3019.0	2	1425.62932	713.31769	R	Q	125	137
PSM	LFEGNALLR	-276_34122	Q6ZWN5	1	Mouse_09-2020	null	[MS,MS:1001208,SEQUEST,]	3.1e-4	null	ms_run[1]:scan=7614	2389.7	2	1032.58403	516.79547	R	L	71	80
PSM	AVVPAKYLDEDTVYHLQPSGR	-276_34147	Q91X83	1	Mouse_09-2020	null	[MS,MS:1001208,SEQUEST,]	3.5e-3	null	ms_run[1]:scan=7618	2390.8	4	2358.20839	590.30767	K	V	230	251
PSM	LQASWVTHGVPPGFGK	-276_34149	Q9DBT9	1	Mouse_09-2020	null	[MS,MS:1001208,SEQUEST,]	3.1e-4	null	ms_run[1]:scan=7619	2391.1	3	1680.88492	560.96673	K	L	313	329
PSM	SGPFAPVLSATSR	-276_34166	Q9CR68	1	Mouse_09-2020	null	[MS,MS:1001208,SEQUEST,]	3.1e-4	null	ms_run[1]:scan=7623	2392.3	2	1289.68743	645.34605	R	V	8	21
PSM	NGVKITLPVDFVTADKFDENAK	-276_45514	P09411	1	Mouse_09-2020	null	[MS,MS:1001208,SEQUEST,]	3.1e-4	null	ms_run[1]:scan=9763	3021.4	4	2421.26748	606.07196	K	G	276	298
PSM	ALLFVPR	-276_34171	P07901	1	Mouse_09-2020	null	[MS,MS:1001208,SEQUEST,]	1.5e-2	null	ms_run[1]:scan=7624	2392.6	2	815.51421	408.26053	R	A	340	347
PSM	SYELPDGQVITIGNER	-276_45478	P60710	0	Mouse_09-2020	null	[MS,MS:1001208,SEQUEST,]	3.1e-4	null	ms_run[1]:scan=9753	3018.5	2	1790.89409	895.94960	K	R	239	255
PSM	SYELPDGQVITIGNER	-276_45478	P68134	0	Mouse_09-2020	null	[MS,MS:1001208,SEQUEST,]	3.1e-4	null	ms_run[1]:scan=9753	3018.5	2	1790.89409	895.94960	K	R	241	257
PSM	EWGYASHNGPDHWHELYPIAK	-276_34206	P16015	1	Mouse_09-2020	null	[MS,MS:1001208,SEQUEST,]	3.1e-4	null	ms_run[1]:scan=7631	2394.7	4	2507.15322	627.54364	K	D	4	25
PSM	VSLAVLNPYIK	-276_45469	Q9DB20	1	Mouse_09-2020	null	[MS,MS:1001208,SEQUEST,]	3.1e-4	null	ms_run[1]:scan=9752	3018.2	2	1216.73039	608.86863	K	T	74	85
PSM	ELISNASDALDKIR	-276_34224	P11499	0	Mouse_09-2020	null	[MS,MS:1001208,SEQUEST,]	3.1e-4	null	ms_run[1]:scan=7633	2395.3	3	1544.82859	515.61414	R	E	42	56
PSM	ELISNASDALDKIR	-276_34224	P08113	0	Mouse_09-2020	null	[MS,MS:1001208,SEQUEST,]	3.1e-4	null	ms_run[1]:scan=7633	2395.3	3	1544.82859	515.61414	R	I	103	117
PSM	YYRQNPDIPQLEPSDYLRR	-276_34232	Q9DBM2	1	Mouse_09-2020	null	[MS,MS:1001208,SEQUEST,]	3.1e-4	null	ms_run[1]:scan=7634	2395.5	4	2423.21108	606.55802	K	V	677	696
PSM	GLFIIDDKGILR	-276_45464	P35700	1	Mouse_09-2020	null	[MS,MS:1001208,SEQUEST,]	3.1e-4	null	ms_run[1]:scan=9751	3017.9	3	1359.80005	453.93801	R	I	129	141
PSM	SGVLPWLRPDSK	-276_34247	Q91X83	1	Mouse_09-2020	null	[MS,MS:1001208,SEQUEST,]	1.4e-3	null	ms_run[1]:scan=7637	2396.4	3	1354.74872	452.25410	R	Q	171	183
PSM	VAGHPDVVINNAAGNFISPSER	-276_34186	Q9CQ62	1	Mouse_09-2020	null	[MS,MS:1001208,SEQUEST,]	3.1e-4	null	ms_run[1]:scan=7626	2393.2	3	2264.14890	755.38546	K	T	134	156
PSM	KYFDQVDISNGLDWSLDHK	-276_45530	Q64374	1	Mouse_09-2020	null	[MS,MS:1001208,SEQUEST,]	3.1e-4	null	ms_run[1]:scan=9765	3022.0	4	2280.09389	570.77874	K	F	145	164
PSM	FLEVAQITLR	-276_45544	P48437	1	Mouse_09-2020	null	[MS,MS:1001208,SEQUEST,]	1.3e-2	null	ms_run[1]:scan=9768	3022.9	2	1189.69390	595.35061	R	F	681	691
PSM	TDVAAPFGGFKQSGFGK	-276_34042	Q8R0Y6	1	Mouse_09-2020	null	[MS,MS:1001208,SEQUEST,]	3.5e-3	null	ms_run[1]:scan=7598	2385.0	3	1713.85965	571.95802	K	L	866	883
PSM	YNQILRIEEELGSKAK	-276_33724	P17182	1	Mouse_09-2020	null	[MS,MS:1001208,SEQUEST,]	3.1e-4	null	ms_run[1]:scan=7539	2367.7	3	1891.02903	631.01430	K	A	407	423
PSM	LWGDRYFDPANGK	-276_33730	P58252	1	Mouse_09-2020	null	[MS,MS:1001208,SEQUEST,]	3.1e-4	null	ms_run[1]:scan=7540	2368.0	3	1538.73905	513.58440	K	S	260	273
PSM	IIWELIK	-276_45633	O88844	1	Mouse_09-2020	null	[MS,MS:1001208,SEQUEST,]	2.7e-3	null	ms_run[1]:scan=9790	3029.4	2	914.57115	457.78912	R	K	21	28
PSM	DVVVSYYNFYK	-276_45626	P52840	1	Mouse_09-2020	null	[MS,MS:1001208,SEQUEST,]	3.1e-4	null	ms_run[1]:scan=9789	3029.1	2	1396.67937	698.84281	K	A	130	141
PSM	WEFVSAFR	-276_45618	G3X982	1	Mouse_09-2020	null	[MS,MS:1001208,SEQUEST,]	6.0e-4	null	ms_run[1]:scan=9788	3028.8	2	1041.51494	521.26126	K	A	422	430
PSM	FWANFAR	-276_33804	Q8VCC2	0	Mouse_09-2020	null	[MS,MS:1001208,SEQUEST,]	2.5e-3	null	ms_run[1]:scan=7555	2372.4	2	911.45281	456.22976	K	G	497	504
PSM	FWANFAR	-276_33804	P23953	0	Mouse_09-2020	null	[MS,MS:1001208,SEQUEST,]	2.5e-3	null	ms_run[1]:scan=7555	2372.4	2	911.45281	456.22976	K	G	486	493
PSM	FWANFAR	-276_33804	Q91WU0	0	Mouse_09-2020	null	[MS,MS:1001208,SEQUEST,]	2.5e-3	null	ms_run[1]:scan=7555	2372.4	2	911.45281	456.22976	K	G	497	504
PSM	FWANFAR	-276_33804	Q8VCT4	0	Mouse_09-2020	null	[MS,MS:1001208,SEQUEST,]	2.5e-3	null	ms_run[1]:scan=7555	2372.4	2	911.45281	456.22976	K	G	497	504
PSM	AINYLISGYQR	-276_33827	Q61838	1	Mouse_09-2020	null	[MS,MS:1001208,SEQUEST,]	3.1e-4	null	ms_run[1]:scan=7559	2373.5	2	1297.69072	649.34859	K	L	1016	1027
PSM	AGPWTPEAAVEHPEAVRQLHREFLR	-276_33844	O35490	1	Mouse_09-2020	null	[MS,MS:1001208,SEQUEST,]	1.5e-2	null	ms_run[1]:scan=7562	2374.4	6	2896.50085	483.58882	K	G	41	66
PSM	FFPASADRTVIDYNGER	-276_33859	P09103	1	Mouse_09-2020	null	[MS,MS:1001208,SEQUEST,]	3.1e-4	null	ms_run[1]:scan=7565	2375.3	3	1957.94071	653.31827	K	L	447	464
PSM	LLSVPFEK	-276_33866	D3Z4X1	1	Mouse_09-2020	null	[MS,MS:1001208,SEQUEST,]	1.2e-2	null	ms_run[1]:scan=7566	2375.6	2	932.54527	466.77621	R	S	163	171
PSM	GDTVFFHPLLIHGSGR	-276_33875	O35386	1	Mouse_09-2020	null	[MS,MS:1001208,SEQUEST,]	6.0e-4	null	ms_run[1]:scan=7567	2375.9	4	1752.91787	438.98496	K	K	253	269
PSM	GILLYGPPGTGK	-276_33915	Q01853	1	Mouse_09-2020	null	[MS,MS:1001208,SEQUEST,]	3.1e-4	null	ms_run[1]:scan=7575	2378.2	2	1172.66802	586.83733	R	L	240	252
PSM	QYPYNNLYLER	-276_33928	Q9D6J5	1	Mouse_09-2020	null	[MS,MS:1001208,SEQUEST,]	3.1e-4	null	ms_run[1]:scan=7578	2379.1	2	1472.71794	736.86207	K	G	160	171
PSM	RDDGSWEVIEGYR	-276_33939	P26443	1	Mouse_09-2020	null	[MS,MS:1001208,SEQUEST,]	6.7e-3	null	ms_run[1]:scan=7580	2379.7	3	1581.73185	527.91459	R	Q	124	137
PSM	YGLAAAVFTK	-276_34015	P47738	1	Mouse_09-2020	null	[MS,MS:1001208,SEQUEST,]	3.1e-4	null	ms_run[1]:scan=7594	2383.8	2	1040.57781	520.79239	K	L	444	454
PSM	FTPGTFTNQIQAAFREPR	-276_45568	P14206	1	Mouse_09-2020	null	[MS,MS:1001208,SEQUEST,]	2.7e-3	null	ms_run[1]:scan=9775	3025.0	3	2081.05643	694.35695	R	L	103	121
PSM	LNLKTPVPSDIAISR	-276_34256	A0A1W2P733	1	Mouse_09-2020	null	[MS,MS:1001208,SEQUEST,]	3.1e-4	null	ms_run[1]:scan=7638	2396.7	3	1623.94315	541.98579	K	C	130	145
PSM	LQFWTETLPRK	-276_33716	Q63880	0	Mouse_09-2020	null	[MS,MS:1001208,SEQUEST,]	3.1e-4	null	ms_run[1]:scan=7538	2367.3	3	1418.77933	473.59787	R	Q	544	555
PSM	LQFWTETLPRK	-276_33716	Q8VCU1	0	Mouse_09-2020	null	[MS,MS:1001208,SEQUEST,]	3.1e-4	null	ms_run[1]:scan=7538	2367.3	3	1418.77933	473.59787	R	Q	544	555
PSM	GLVLGIYAK	-276_34282	Q9CPY7	1	Mouse_09-2020	null	[MS,MS:1001208,SEQUEST,]	3.1e-4	null	ms_run[1]:scan=7643	2398.2	2	933.57707	467.29203	K	K	35	44
PSM	YLGIENLAGK	-276_34310	Q3UEL5	1	Mouse_09-2020	null	[MS,MS:1001208,SEQUEST,]	3.1e-4	null	ms_run[1]:scan=7649	2400.0	2	1077.59416	539.30058	R	F	233	243
PSM	AGFAGDDAPRAVFPSIVGRPR	-276_34536	P60710	0	Mouse_09-2020	null	[MS,MS:1001208,SEQUEST,]	2.9e-3	null	ms_run[1]:scan=7689	2411.7	4	2156.13881	539.78944	K	Q	19	40
PSM	AGFAGDDAPRAVFPSIVGRPR	-276_34536	P68134	0	Mouse_09-2020	null	[MS,MS:1001208,SEQUEST,]	2.9e-3	null	ms_run[1]:scan=7689	2411.7	4	2156.13881	539.78944	K	Q	21	42
PSM	ILIRPLYSNPPLNGAR	-276_34559	P05202	1	Mouse_09-2020	null	[MS,MS:1001208,SEQUEST,]	3.1e-4	null	ms_run[1]:scan=7693	2412.9	3	1794.03806	598.68434	K	A	310	326
PSM	FSGWYDADLSPAGHEEAK	-276_34606	Q9DBJ1	1	Mouse_09-2020	null	[MS,MS:1001208,SEQUEST,]	3.1e-4	null	ms_run[1]:scan=7702	2415.5	3	1979.87931	660.63052	R	G	22	40
PSM	RYFYFYNTGLQNQR	-276_34616	Q9QUR6	1	Mouse_09-2020	null	[MS,MS:1001208,SEQUEST,]	3.1e-4	null	ms_run[1]:scan=7703	2415.8	3	1869.90470	623.97255	K	L	85	99
PSM	KLFQHIAEYLPSYARPR	-276_34622	O35488	1	Mouse_09-2020	null	[MS,MS:1001208,SEQUEST,]	3.1e-4	null	ms_run[1]:scan=7705	2416.4	4	2089.13491	523.03900	K	L	541	558
PSM	EGPSLTSPAQVLSR	-276_34626	Q8VC30	1	Mouse_09-2020	null	[MS,MS:1001208,SEQUEST,]	3.1e-4	null	ms_run[1]:scan=7706	2416.7	2	1441.76555	721.38590	K	S	421	435
PSM	KDGTVTAGNASGVSDGAGAVIIASEDAVKK	-276_34632	Q8BWT1	1	Mouse_09-2020	null	[MS,MS:1001208,SEQUEST,]	3.1e-4	null	ms_run[1]:scan=7707	2417.0	4	2788.43496	697.86353	K	N	241	271
PSM	TDVAAPFGGFK	-276_34528	Q8R0Y6	1	Mouse_09-2020	null	[MS,MS:1001208,SEQUEST,]	3.1e-4	null	ms_run[1]:scan=7687	2411.1	2	1109.56255	555.28493	K	S	866	877
PSM	DFLAGGVAAAISK	-276_45379	P51881	1	Mouse_09-2020	null	[MS,MS:1001208,SEQUEST,]	3.1e-4	null	ms_run[1]:scan=9731	3011.9	2	1219.66911	610.33770	K	A	11	24
PSM	YQLDKDGVVLFK	-276_34674	P09103	1	Mouse_09-2020	null	[MS,MS:1001208,SEQUEST,]	3.1e-4	null	ms_run[1]:scan=7714	2419.0	3	1424.77896	475.59765	K	F	198	210
PSM	YYVTIIDAPGHRDFIK	-276_34683	P10126	1	Mouse_09-2020	null	[MS,MS:1001208,SEQUEST,]	3.1e-4	null	ms_run[1]:scan=7715	2419.3	4	1908.00112	477.75581	K	M	85	101
PSM	SRVVGNPFDSRTEQGPQVDETQFKKILGYIK	-276_45308	P47738	1	Mouse_09-2020	null	[MS,MS:1001208,SEQUEST,]	3.1e-4	null	ms_run[1]:scan=9717	3007.8	5	3536.85316	708.17574	K	G	347	378
PSM	GWVKPVIGSEYPLEK	-276_34694	P47199	1	Mouse_09-2020	null	[MS,MS:1001208,SEQUEST,]	3.1e-4	null	ms_run[1]:scan=7717	2419.9	3	1701.92228	567.97853	K	A	295	310
PSM	KGQYIFKEIPLLK	-276_34722	Q9DCM2	1	Mouse_09-2020	null	[MS,MS:1001208,SEQUEST,]	3.1e-4	null	ms_run[1]:scan=7723	2421.7	3	1576.94803	526.32023	R	F	62	75
PSM	YVRPGGGFEPNFTLFEK	-276_45301	P11352	1	Mouse_09-2020	null	[MS,MS:1001208,SEQUEST,]	3.1e-4	null	ms_run[1]:scan=9716	3007.5	3	1957.98154	653.33174	K	E	96	113
PSM	ISVNDFIIK	-276_45242	Q8BMF4	1	Mouse_09-2020	null	[MS,MS:1001208,SEQUEST,]	3.1e-4	null	ms_run[1]:scan=9705	3004.2	2	1048.60307	524.80550	K	S	469	478
PSM	GYGFGLIK	-276_34666	Q60932	1	Mouse_09-2020	null	[MS,MS:1001208,SEQUEST,]	2.0e-3	null	ms_run[1]:scan=7713	2418.8	2	854.47740	427.74217	K	D	34	42
PSM	AHPLFTFLR	-276_34523	P11352	1	Mouse_09-2020	null	[MS,MS:1001208,SEQUEST,]	2.2e-3	null	ms_run[1]:scan=7686	2410.8	2	1101.62090	551.31383	K	A	120	129
PSM	VGIPVVAVESDPKQLDTAK	-276_34518	Q9DBM2	1	Mouse_09-2020	null	[MS,MS:1001208,SEQUEST,]	3.1e-4	null	ms_run[1]:scan=7685	2410.5	3	1966.08707	656.03336	R	I	317	336
PSM	KYNALKIPVPEDKYTALVDQEEKEDVK	-276_34510	Q9DCX2	1	Mouse_09-2020	null	[MS,MS:1001208,SEQUEST,]	1.5e-2	null	ms_run[1]:scan=7684	2410.2	5	3162.63593	633.33720	K	C	73	100
PSM	ISSLLEEQFQQGK	-276_34320	P62242	1	Mouse_09-2020	null	[MS,MS:1001208,SEQUEST,]	3.1e-4	null	ms_run[1]:scan=7651	2400.6	2	1506.78118	753.89356	K	L	158	171
PSM	EAFENGLWGK	-276_34324	Q8R0Y6	1	Mouse_09-2020	null	[MS,MS:1001208,SEQUEST,]	3.1e-4	null	ms_run[1]:scan=7652	2400.8	2	1150.55315	575.78001	K	N	470	480
PSM	YYVTIIDAPGHRDFIK	-276_34337	P10126	1	Mouse_09-2020	null	[MS,MS:1001208,SEQUEST,]	3.1e-4	null	ms_run[1]:scan=7654	2401.4	3	1908.00235	636.67199	K	M	85	101
PSM	VAGHPDVVINNAAGNFISPSER	-276_34343	Q9CQ62	1	Mouse_09-2020	null	[MS,MS:1001208,SEQUEST,]	3.1e-4	null	ms_run[1]:scan=7655	2401.7	3	2264.14487	755.38546	K	T	134	156
PSM	LFNLSKEDDVRQYVVR	-276_34350	P62754	1	Mouse_09-2020	null	[MS,MS:1001208,SEQUEST,]	3.5e-3	null	ms_run[1]:scan=7656	2402.0	4	1981.05092	496.01799	K	P	144	160
PSM	GLFIIDDKGILR	-276_45440	P35700	1	Mouse_09-2020	null	[MS,MS:1001208,SEQUEST,]	3.1e-4	null	ms_run[1]:scan=9743	3015.5	2	1359.79949	680.40337	R	I	129	141
PSM	YTINIPEDLKPR	-276_34379	P28271	1	Mouse_09-2020	null	[MS,MS:1001208,SEQUEST,]	3.1e-4	null	ms_run[1]:scan=7661	2403.5	3	1458.79520	486.93655	R	T	835	847
PSM	ILTTNTWSSELSK	-276_34387	O70475	1	Mouse_09-2020	null	[MS,MS:1001208,SEQUEST,]	3.1e-4	null	ms_run[1]:scan=7662	2403.8	2	1479.77031	740.38811	K	A	208	221
PSM	NNREEQIISLFRDNFEK	-276_45436	Q99KR3	1	Mouse_09-2020	null	[MS,MS:1001208,SEQUEST,]	3.1e-4	null	ms_run[1]:scan=9742	3015.2	3	2152.07828	718.03090	R	F	218	235
PSM	KFYGPEGPYGVFAGR	-276_34409	O55022	1	Mouse_09-2020	null	[MS,MS:1001208,SEQUEST,]	3.1e-4	null	ms_run[1]:scan=7666	2404.9	3	1644.81754	548.94382	R	A	105	120
PSM	ALPGHLKPFETLLSQNQGGK	-276_34422	P19157	1	Mouse_09-2020	null	[MS,MS:1001208,SEQUEST,]	3.1e-4	null	ms_run[1]:scan=7669	2405.8	4	2135.16201	534.54565	K	F	122	142
PSM	QINWTVLYRR	-276_34450	Q8BP67	1	Mouse_09-2020	null	[MS,MS:1001208,SEQUEST,]	2.0e-3	null	ms_run[1]:scan=7674	2407.3	3	1348.74881	450.25433	R	H	48	58
PSM	FANPFPAAVR	-276_34472	E9Q1J7	1	Mouse_09-2020	null	[MS,MS:1001208,SEQUEST,]	3.1e-4	null	ms_run[1]:scan=7677	2408.2	2	1089.58440	545.29563	K	F	455	465
PSM	KYVLGNPLTPGINQGPQIDKEQHDKILDLIESGK	-276_45405	P24549	1	Mouse_09-2020	null	[MS,MS:1001208,SEQUEST,]	3.1e-4	null	ms_run[1]:scan=9737	3013.7	4	3758.01821	940.25854	K	E	329	363
PSM	KYVLGNPLTPGINQGPQIDKEQHDKILDLIESGK	-276_45392	P24549	1	Mouse_09-2020	null	[MS,MS:1001208,SEQUEST,]	3.5e-3	null	ms_run[1]:scan=9733	3012.5	6	3758.01537	627.17478	K	E	329	363
PSM	ALPGHLKPFETLLSQNQGGK	-276_34485	P19157	1	Mouse_09-2020	null	[MS,MS:1001208,SEQUEST,]	3.1e-4	null	ms_run[1]:scan=7680	2409.0	3	2135.16208	712.39177	K	F	122	142
PSM	IHGQTIPSDGDIFTYTR	-276_34505	P24549	1	Mouse_09-2020	null	[MS,MS:1001208,SEQUEST,]	3.1e-4	null	ms_run[1]:scan=7683	2409.9	3	1920.94626	640.98652	K	E	140	157
PSM	MLLEYTDSSYDEK	-276_34304	P10649	1	Mouse_09-2020	null	[MS,MS:1001208,SEQUEST,]	3.1e-4	null	ms_run[1]:scan=7647	2399.4	2	1593.70281	797.35308	R	Y	19	32
PSM	GVILAPYGPEWR	-276_45218	A0A0R4IZY2	1	Mouse_09-2020	null	[MS,MS:1001208,SEQUEST,]	3.3e-3	null	ms_run[1]:scan=9701	3003.1	2	1357.72612	679.36679	K	Q	121	133
PSM	LAALTAADRVPWAK	-276_33680	P97742	1	Mouse_09-2020	null	[MS,MS:1001208,SEQUEST,]	3.0e-2	null	ms_run[1]:scan=7532	2365.6	3	1482.84235	494.95243	K	R	380	394
PSM	QGIQFYTQLK	-276_33621	Q9EQ20	1	Mouse_09-2020	null	[MS,MS:1001208,SEQUEST,]	3.1e-4	null	ms_run[1]:scan=7522	2362.6	2	1225.65727	613.33241	K	I	501	511
PSM	GFPTIYFSPANKK	-276_32901	P27773	1	Mouse_09-2020	null	[MS,MS:1001208,SEQUEST,]	3.3e-3	null	ms_run[1]:scan=7385	2321.6	2	1469.77983	735.39300	K	T	449	462
PSM	SLTNDWEEHLAVK	-276_32910	P07901	1	Mouse_09-2020	null	[MS,MS:1001208,SEQUEST,]	7.9e-3	null	ms_run[1]:scan=7387	2322.2	3	1541.76010	514.59133	K	F	316	329
PSM	SSGPTSLFAVTVAPPGAR	-276_45877	Q8VEK3	1	Mouse_09-2020	null	[MS,MS:1001208,SEQUEST,]	3.1e-4	null	ms_run[1]:scan=9838	3043.6	2	1714.91594	857.95977	K	G	182	200
PSM	AIQGWLKEGPSLTSPAQVLSR	-276_45866	Q8VC30	1	Mouse_09-2020	null	[MS,MS:1001208,SEQUEST,]	3.1e-4	null	ms_run[1]:scan=9836	3043.0	3	2238.22702	746.74621	K	S	414	435
PSM	LVQAFQFTDK	-276_32946	P35700	1	Mouse_09-2020	null	[MS,MS:1001208,SEQUEST,]	3.1e-4	null	ms_run[1]:scan=7395	2324.5	2	1196.63164	598.81914	R	G	159	169
PSM	QATVGDVNTDRPGLLDLK	-276_32954	P31786	1	Mouse_09-2020	null	[MS,MS:1001208,SEQUEST,]	3.1e-4	null	ms_run[1]:scan=7396	2324.8	3	1912.01511	638.00933	K	K	34	52
PSM	YTQKAPQVSTPTLVEAARNLGR	-276_32962	P07724	1	Mouse_09-2020	null	[MS,MS:1001208,SEQUEST,]	3.1e-4	null	ms_run[1]:scan=7398	2325.4	4	2400.30166	600.83030	R	G	435	457
PSM	VFQFLNAK	-276_32895	Q8BP67	1	Mouse_09-2020	null	[MS,MS:1001208,SEQUEST,]	3.1e-4	null	ms_run[1]:scan=7384	2321.3	2	966.54125	483.77400	K	E	28	36
PSM	RSEPEPQILDFQTQQYK	-276_32970	Q9R0H0	1	Mouse_09-2020	null	[MS,MS:1001208,SEQUEST,]	3.1e-4	null	ms_run[1]:scan=7399	2325.7	3	2107.04715	703.02000	K	F	314	331
PSM	FFVGGNWK	-276_32992	P17751	1	Mouse_09-2020	null	[MS,MS:1001208,SEQUEST,]	8.0e-3	null	ms_run[1]:scan=7404	2327.2	2	954.48363	477.74525	K	N	57	65
PSM	FSQVLHDIGENEGGIDKFSR	-276_33012	Q9D6Y9	1	Mouse_09-2020	null	[MS,MS:1001208,SEQUEST,]	1.4e-3	null	ms_run[1]:scan=7409	2328.6	4	2248.09804	562.78028	K	Y	52	72
PSM	EWGYASHNGPDHWHELYPIAK	-276_33019	P16015	1	Mouse_09-2020	null	[MS,MS:1001208,SEQUEST,]	3.1e-4	null	ms_run[1]:scan=7410	2328.9	3	2507.15494	836.38909	K	D	4	25
PSM	LTLSALIDGK	-276_45810	J3QMG3	1	Mouse_09-2020	null	[MS,MS:1001208,SEQUEST,]	3.1e-4	null	ms_run[1]:scan=9826	3040.1	2	1030.61431	515.81078	K	F	258	268
PSM	LTLSALLDGK	-276_45809	Q60932	1	Mouse_09-2020	null	[MS,MS:1001208,SEQUEST,]	3.1e-4	null	ms_run[1]:scan=9826	3040.1	2	1030.61431	515.81078	K	V	270	280
PSM	IAWYLR	-276_33061	O35459	1	Mouse_09-2020	null	[MS,MS:1001208,SEQUEST,]	3.5e-3	null	ms_run[1]:scan=7417	2330.9	2	821.46733	411.23706	R	L	137	143
PSM	EWGYASHNGPDHWHELYPIAK	-276_33095	P16015	1	Mouse_09-2020	null	[MS,MS:1001208,SEQUEST,]	3.1e-4	null	ms_run[1]:scan=7423	2332.7	4	2507.15517	627.54364	K	D	4	25
PSM	TFVQENVYDEFVERSVAR	-276_45822	P47738	1	Mouse_09-2020	null	[MS,MS:1001208,SEQUEST,]	1.4e-3	null	ms_run[1]:scan=9828	3040.7	3	2188.06803	730.02716	R	K	327	345
PSM	KVPDKLLDSSTVTHLFK	-276_32883	Q9QUM9	1	Mouse_09-2020	null	[MS,MS:1001208,SEQUEST,]	3.1e-4	null	ms_run[1]:scan=7381	2320.4	4	1928.08498	482.77674	K	T	55	72
PSM	FNGGGHINHTIFWTNLSPK	-276_32872	P09671	1	Mouse_09-2020	null	[MS,MS:1001208,SEQUEST,]	3.1e-4	null	ms_run[1]:scan=7379	2319.8	3	2140.07315	714.02895	K	G	90	109
PSM	YWANFAR	-276_32854	Q91WG0	0	Mouse_09-2020	null	[MS,MS:1001208,SEQUEST,]	1.2e-3	null	ms_run[1]:scan=7377	2319.2	2	927.44737	464.22722	K	G	492	499
PSM	YWANFAR	-276_32854	Q8BK48	0	Mouse_09-2020	null	[MS,MS:1001208,SEQUEST,]	1.2e-3	null	ms_run[1]:scan=7377	2319.2	2	927.44737	464.22722	K	G	490	497
PSM	YWANFAR	-276_32854	Q8QZR3	0	Mouse_09-2020	null	[MS,MS:1001208,SEQUEST,]	1.2e-3	null	ms_run[1]:scan=7377	2319.2	2	927.44737	464.22722	K	G	489	496
PSM	FWANFAR	-276_32676	Q8VCC2	0	Mouse_09-2020	null	[MS,MS:1001208,SEQUEST,]	2.9e-3	null	ms_run[1]:scan=7346	2310.1	2	911.45262	456.22976	K	G	497	504
PSM	FWANFAR	-276_32676	P23953	0	Mouse_09-2020	null	[MS,MS:1001208,SEQUEST,]	2.9e-3	null	ms_run[1]:scan=7346	2310.1	2	911.45262	456.22976	K	G	486	493
PSM	FWANFAR	-276_32676	Q91WU0	0	Mouse_09-2020	null	[MS,MS:1001208,SEQUEST,]	2.9e-3	null	ms_run[1]:scan=7346	2310.1	2	911.45262	456.22976	K	G	497	504
PSM	FWANFAR	-276_32676	Q8VCT4	0	Mouse_09-2020	null	[MS,MS:1001208,SEQUEST,]	2.9e-3	null	ms_run[1]:scan=7346	2310.1	2	911.45262	456.22976	K	G	497	504
PSM	FSAPLPPQPWEGVR	-276_46019	Q63880	0	Mouse_09-2020	null	[MS,MS:1001208,SEQUEST,]	3.1e-4	null	ms_run[1]:scan=9869	3052.8	2	1580.82305	790.91463	R	A	78	92
PSM	FSAPLPPQPWEGVR	-276_46019	Q8VCU1	0	Mouse_09-2020	null	[MS,MS:1001208,SEQUEST,]	3.1e-4	null	ms_run[1]:scan=9869	3052.8	2	1580.82305	790.91463	R	A	78	92
PSM	YSVDIPLDK	-276_32687	P61358	1	Mouse_09-2020	null	[MS,MS:1001208,SEQUEST,]	2.0e-3	null	ms_run[1]:scan=7348	2310.7	2	1049.55168	525.27931	R	V	85	94
PSM	FNGGGHINHTIFWTNLSPK	-276_32696	P09671	1	Mouse_09-2020	null	[MS,MS:1001208,SEQUEST,]	3.1e-4	null	ms_run[1]:scan=7349	2311.0	4	2140.07265	535.77353	K	G	90	109
PSM	YTQKAPQVSTPTLVEAARNLGR	-276_32702	P07724	1	Mouse_09-2020	null	[MS,MS:1001208,SEQUEST,]	3.1e-4	null	ms_run[1]:scan=7350	2311.3	4	2400.29970	600.83030	R	G	435	457
PSM	FFPASADRTVIDYNGER	-276_32719	P09103	1	Mouse_09-2020	null	[MS,MS:1001208,SEQUEST,]	3.1e-4	null	ms_run[1]:scan=7352	2311.9	3	1957.94217	653.31827	K	L	447	464
PSM	LVPGWTKPITIGR	-276_32725	P54071	1	Mouse_09-2020	null	[MS,MS:1001208,SEQUEST,]	1.9e-2	null	ms_run[1]:scan=7353	2312.2	3	1437.85782	479.95740	R	A	160	173
PSM	NYSVVFPHDEPLAGR	-276_32733	Q99LB7	1	Mouse_09-2020	null	[MS,MS:1001208,SEQUEST,]	3.1e-4	null	ms_run[1]:scan=7354	2312.4	2	1700.84075	850.92319	K	M	468	483
PSM	GLVVPVIR	-276_32737	Q9D2G2	1	Mouse_09-2020	null	[MS,MS:1001208,SEQUEST,]	1.4e-2	null	ms_run[1]:scan=7356	2313.1	2	852.56682	426.78691	R	V	327	335
PSM	ITSLAQLNAANHDAAIFPGGFGAAK	-276_45905	Q9D172	1	Mouse_09-2020	null	[MS,MS:1001208,SEQUEST,]	3.1e-4	null	ms_run[1]:scan=9845	3045.7	3	2455.27274	819.09580	K	L	115	140
PSM	AVPQLQGYLR	-276_32751	P47911	1	Mouse_09-2020	null	[MS,MS:1001208,SEQUEST,]	3.1e-4	null	ms_run[1]:scan=7358	2313.6	2	1144.64775	572.82730	K	Q	271	281
PSM	VYNIEFNPPK	-276_32774	Q9WTP7	1	Mouse_09-2020	null	[MS,MS:1001208,SEQUEST,]	3.1e-4	null	ms_run[1]:scan=7362	2314.8	2	1220.63103	610.81914	R	V	137	147
PSM	LTFDSSFSPNTGK	-276_32783	Q60932	1	Mouse_09-2020	null	[MS,MS:1001208,SEQUEST,]	3.1e-4	null	ms_run[1]:scan=7363	2315.1	2	1400.66973	700.83826	K	N	110	123
PSM	INGEWHTIILASDK	-276_32811	P02762	1	Mouse_09-2020	null	[MS,MS:1001208,SEQUEST,]	3.1e-4	null	ms_run[1]:scan=7368	2316.6	3	1596.83860	532.95086	K	E	33	47
PSM	ADLINNLGTIAKSGTK	-276_32821	P07901	0	Mouse_09-2020	null	[MS,MS:1001208,SEQUEST,]	2.0e-3	null	ms_run[1]:scan=7370	2317.2	3	1615.90006	539.30530	K	F	101	117
PSM	ADLINNLGTIAKSGTK	-276_32821	P11499	0	Mouse_09-2020	null	[MS,MS:1001208,SEQUEST,]	2.0e-3	null	ms_run[1]:scan=7370	2317.2	3	1615.90006	539.30530	K	F	96	112
PSM	WVVQVLK	-276_32825	P50285	1	Mouse_09-2020	null	[MS,MS:1001208,SEQUEST,]	3.5e-3	null	ms_run[1]:scan=7371	2317.4	2	871.54021	436.27364	R	A	388	395
PSM	KVITAFNDGLNHLDSLK	-276_32835	A8DUK4	1	Mouse_09-2020	null	[MS,MS:1001208,SEQUEST,]	3.1e-4	null	ms_run[1]:scan=7374	2318.4	3	1885.01804	629.01078	K	T	67	84
PSM	FLEEHPGGEEVLREQAGGDATENFEDVGHSTDAR	-276_33114	G5E850	1	Mouse_09-2020	null	[MS,MS:1001208,SEQUEST,]	3.1e-4	null	ms_run[1]:scan=7426	2333.6	5	3698.66590	740.53761	K	L	40	74
PSM	LAPDYDALDVANK	-276_33628	P62751	1	Mouse_09-2020	null	[MS,MS:1001208,SEQUEST,]	3.1e-4	null	ms_run[1]:scan=7523	2362.9	2	1404.70049	702.85391	R	G	140	153
PSM	SYENQKPPFDAKNPFLAAVTTNRK	-276_33119	Q05DV1	1	Mouse_09-2020	null	[MS,MS:1001208,SEQUEST,]	1.8e-2	null	ms_run[1]:scan=7427	2333.9	5	2736.41126	548.08790	K	N	268	292
PSM	KELEEIVQPIISK	-276_33140	P20029	1	Mouse_09-2020	null	[MS,MS:1001208,SEQUEST,]	3.1e-4	null	ms_run[1]:scan=7431	2335.1	3	1525.88330	509.29938	K	Y	622	635
PSM	RANNTTYGLAAGLFTK	-276_33399	P24549	1	Mouse_09-2020	null	[MS,MS:1001208,SEQUEST,]	3.1e-4	null	ms_run[1]:scan=7482	2350.8	2	1697.89910	849.45211	K	L	420	436
PSM	LTVNDFVR	-276_33405	Q9QXX4	1	Mouse_09-2020	null	[MS,MS:1001208,SEQUEST,]	3.1e-4	null	ms_run[1]:scan=7484	2351.4	2	963.52593	482.26654	K	K	410	418
PSM	NKLILPGLISSR	-276_33415	P17563	1	Mouse_09-2020	null	[MS,MS:1001208,SEQUEST,]	3.1e-4	null	ms_run[1]:scan=7485	2351.7	3	1310.81614	437.61000	R	Y	92	104
PSM	FLGVAEQLHNEGFK	-276_33421	Q8C196	1	Mouse_09-2020	null	[MS,MS:1001208,SEQUEST,]	3.1e-4	null	ms_run[1]:scan=7486	2352.0	3	1588.81253	530.27546	R	F	1374	1388
PSM	LATFPFR	-276_33444	E9Q1R2	1	Mouse_09-2020	null	[MS,MS:1001208,SEQUEST,]	3.1e-2	null	ms_run[1]:scan=7489	2352.9	2	851.47777	426.24234	R	A	58	65
PSM	LASVPAGGAVAVSAAPGSAAPAAGSAPAAAEEK	-276_33451	P99027	1	Mouse_09-2020	null	[MS,MS:1001208,SEQUEST,]	3.1e-4	null	ms_run[1]:scan=7490	2353.2	3	2774.43766	925.48215	K	D	62	95
PSM	YRVPDVLVADPPTAR	-276_33392	Q8BHN3	1	Mouse_09-2020	null	[MS,MS:1001208,SEQUEST,]	3.1e-4	null	ms_run[1]:scan=7481	2350.5	3	1668.90726	556.97378	R	S	113	128
PSM	LSILYPATTGR	-276_33464	Q6GT24	1	Mouse_09-2020	null	[MS,MS:1001208,SEQUEST,]	3.1e-4	null	ms_run[1]:scan=7494	2354.3	2	1191.67375	596.34024	K	F	145	156
PSM	FNSSISYDRHLWNVDVQGSK	-276_33477	Q91YI0	1	Mouse_09-2020	null	[MS,MS:1001208,SEQUEST,]	3.1e-4	null	ms_run[1]:scan=7496	2354.9	4	2352.13686	588.78964	K	Y	24	44
PSM	VFDYSEYWEGAR	-276_45718	G5E8R3	1	Mouse_09-2020	null	[MS,MS:1001208,SEQUEST,]	3.1e-4	null	ms_run[1]:scan=9806	3034.1	2	1521.66655	761.33588	R	L	831	843
PSM	DITTSVLTVNNK	-276_33494	Q9QXF8	1	Mouse_09-2020	null	[MS,MS:1001208,SEQUEST,]	3.1e-4	null	ms_run[1]:scan=7500	2356.1	2	1304.70574	652.85645	K	H	202	214
PSM	TEQGPQVDETQFKKILGYIK	-276_45710	P47738	1	Mouse_09-2020	null	[MS,MS:1001208,SEQUEST,]	9.2e-3	null	ms_run[1]:scan=9804	3033.5	4	2322.23183	581.31395	R	G	358	378
PSM	EIIVTDYTPQNLQELQK	-276_45681	P40936	1	Mouse_09-2020	null	[MS,MS:1001208,SEQUEST,]	3.1e-4	null	ms_run[1]:scan=9798	3031.8	2	2032.06206	1016.53349	R	L	81	98
PSM	ADPLGLEAEKDGVPVFKFPR	-276_45663	Q8R0Y6	1	Mouse_09-2020	null	[MS,MS:1001208,SEQUEST,]	1.5e-2	null	ms_run[1]:scan=9795	3030.9	4	2185.16616	547.04675	K	R	39	59
PSM	FLGVAEQLHNEGFK	-276_33613	Q8C196	1	Mouse_09-2020	null	[MS,MS:1001208,SEQUEST,]	3.1e-4	null	ms_run[1]:scan=7521	2362.3	2	1588.81291	794.90955	R	F	1374	1388
PSM	LQELQVNLVR	-276_33473	P35492	1	Mouse_09-2020	null	[MS,MS:1001208,SEQUEST,]	3.1e-4	null	ms_run[1]:scan=7495	2354.6	2	1211.71074	606.35896	K	H	183	193
PSM	FNSSISYDRHLWNVDVQGSK	-276_33373	Q91YI0	1	Mouse_09-2020	null	[MS,MS:1001208,SEQUEST,]	3.1e-4	null	ms_run[1]:scan=7478	2349.6	3	2352.14005	784.71710	K	Y	24	44
PSM	ILIRPLYSNPPLNGAR	-276_33353	P05202	1	Mouse_09-2020	null	[MS,MS:1001208,SEQUEST,]	3.1e-4	null	ms_run[1]:scan=7474	2348.5	3	1794.03971	598.68434	K	A	310	326
PSM	FLEEHPGGEEVLREQAGGDATENFEDVGHSTDARELSK	-276_33347	G5E850	1	Mouse_09-2020	null	[MS,MS:1001208,SEQUEST,]	3.1e-4	null	ms_run[1]:scan=7472	2347.8	6	4155.91784	693.49150	K	Y	40	78
PSM	WYYNAAGFNK	-276_33154	Q9CQB4	1	Mouse_09-2020	null	[MS,MS:1001208,SEQUEST,]	3.1e-4	null	ms_run[1]:scan=7434	2335.9	2	1233.56951	617.28801	K	G	20	30
PSM	FLEEHPGGEEVLREQAGGDATENFEDVGHSTDAR	-276_33162	G5E850	1	Mouse_09-2020	null	[MS,MS:1001208,SEQUEST,]	3.1e-4	null	ms_run[1]:scan=7435	2336.2	4	3698.66298	925.42020	K	L	40	74
PSM	YYVTIIDAPGHRDFIK	-276_33177	P10126	1	Mouse_09-2020	null	[MS,MS:1001208,SEQUEST,]	3.1e-4	null	ms_run[1]:scan=7439	2337.4	4	1908.00124	477.75581	K	M	85	101
PSM	YYVTIIDAPGHRDFIK	-276_33181	P10126	1	Mouse_09-2020	null	[MS,MS:1001208,SEQUEST,]	3.1e-4	null	ms_run[1]:scan=7440	2337.7	3	1908.00180	636.67199	K	M	85	101
PSM	RYEEIVKEVSTYIKK	-276_33186	P10126	1	Mouse_09-2020	null	[MS,MS:1001208,SEQUEST,]	3.1e-4	null	ms_run[1]:scan=7441	2338.7	4	1885.04421	472.01619	K	G	166	181
PSM	ASKPGLLASVAAVAAQK	-276_33194	G3X982	1	Mouse_09-2020	null	[MS,MS:1001208,SEQUEST,]	3.1e-4	null	ms_run[1]:scan=7442	2339.0	3	1581.93271	527.98227	K	G	807	824
PSM	YDPYTQRVEVLDNTQQLK	-276_33198	P16331	1	Mouse_09-2020	null	[MS,MS:1001208,SEQUEST,]	3.1e-4	null	ms_run[1]:scan=7443	2339.3	3	2210.11118	737.37445	R	L	414	432
PSM	GLETTATYDPKTQEFILNSPTVTSIK	-276_45782	Q9R0H0	1	Mouse_09-2020	null	[MS,MS:1001208,SEQUEST,]	1.4e-3	null	ms_run[1]:scan=9819	3038.0	3	2854.47708	952.16220	R	W	149	175
PSM	ADPLGLEAEKDGVPVFKFPR	-276_45750	Q8R0Y6	1	Mouse_09-2020	null	[MS,MS:1001208,SEQUEST,]	3.1e-4	null	ms_run[1]:scan=9812	3035.9	3	2185.16855	729.05991	K	R	39	59
PSM	RANNTTYGLAAGLFTK	-276_33258	P24549	1	Mouse_09-2020	null	[MS,MS:1001208,SEQUEST,]	3.1e-4	null	ms_run[1]:scan=7457	2343.4	3	1697.89780	566.63717	K	L	420	436
PSM	FDVSGYPTIK	-276_33262	A0A0R4J0Z1	1	Mouse_09-2020	null	[MS,MS:1001208,SEQUEST,]	3.1e-4	null	ms_run[1]:scan=7458	2343.7	2	1126.57829	563.79259	K	L	128	138
PSM	FDVSGYPTLK	-276_33263	A0A0R4J0Z1	1	Mouse_09-2020	null	[MS,MS:1001208,SEQUEST,]	3.1e-4	null	ms_run[1]:scan=7458	2343.7	2	1126.57829	563.79259	R	F	243	253
PSM	LFGYQPTIYYPK	-276_45734	Q8K4Z3	1	Mouse_09-2020	null	[MS,MS:1001208,SEQUEST,]	3.1e-4	null	ms_run[1]:scan=9810	3035.3	2	1489.77275	745.38993	K	P	127	139
PSM	LQFWTETLPR	-276_45728	Q63880	0	Mouse_09-2020	null	[MS,MS:1001208,SEQUEST,]	3.1e-4	null	ms_run[1]:scan=9809	3035.1	2	1290.68486	645.84569	R	I	544	554
PSM	LQFWTETLPR	-276_45728	Q8VCU1	0	Mouse_09-2020	null	[MS,MS:1001208,SEQUEST,]	3.1e-4	null	ms_run[1]:scan=9809	3035.1	2	1290.68486	645.84569	R	I	544	554
PSM	RYFYFYNTGLQNQR	-276_33302	Q9QUR6	1	Mouse_09-2020	null	[MS,MS:1001208,SEQUEST,]	3.1e-4	null	ms_run[1]:scan=7466	2346.1	3	1869.90378	623.97255	K	L	85	99
PSM	LVAIVDVIDQNR	-276_45723	Q9CR57	1	Mouse_09-2020	null	[MS,MS:1001208,SEQUEST,]	3.1e-4	null	ms_run[1]:scan=9807	3034.4	2	1354.76897	677.88808	K	L	24	36
PSM	LKVPEWVDTVK	-276_33322	Q9CZX8	1	Mouse_09-2020	null	[MS,MS:1001208,SEQUEST,]	3.1e-4	null	ms_run[1]:scan=7469	2347.0	3	1313.74692	438.58697	K	A	28	39
PSM	TITLEVEPSDTIENVKAK	-276_33125	E9Q5F6	1	Mouse_09-2020	null	[MS,MS:1001208,SEQUEST,]	3.1e-4	null	ms_run[1]:scan=7429	2334.5	3	1987.05979	663.02464	K	Q	12	30
PSM	SSLNPILFR	-276_37068	O54734	1	Mouse_09-2020	null	[MS,MS:1001208,SEQUEST,]	3.1e-4	null	ms_run[1]:scan=8162	2550.4	2	1046.59966	523.80329	K	V	175	184
PSM	ESGLYFIRPLK	-276_34787	Q8VCM7	1	Mouse_09-2020	null	[MS,MS:1001208,SEQUEST,]	3.1e-4	null	ms_run[1]:scan=7734	2424.9	3	1322.74720	441.58708	K	K	188	199
PSM	YVTLIYTNYENGKNDYVK	-276_34797	P19157	1	Mouse_09-2020	null	[MS,MS:1001208,SEQUEST,]	3.1e-4	null	ms_run[1]:scan=7736	2425.5	3	2197.08561	733.03191	K	L	104	122
PSM	KYPYWPHQPIENL	-276_36202	Q9DCX2	1	Mouse_09-2020	null	[MS,MS:1001208,SEQUEST,]	3.5e-3	null	ms_run[1]:scan=7991	2500.2	3	1684.84970	562.28759	K	0	149	162
PSM	SFGLPSIGR	-276_36210	Q91ZA3	1	Mouse_09-2020	null	[MS,MS:1001208,SEQUEST,]	1.4e-2	null	ms_run[1]:scan=7992	2500.5	2	933.51665	467.26126	K	S	404	413
PSM	LLLGPGPSNLAPR	-276_36232	O35423	1	Mouse_09-2020	null	[MS,MS:1001208,SEQUEST,]	3.1e-4	null	ms_run[1]:scan=7998	2502.3	2	1304.76860	652.88789	R	L	46	59
PSM	TQVFKDFSELEPDKFQNK	-276_36275	Q9ET01	1	Mouse_09-2020	null	[MS,MS:1001208,SEQUEST,]	3.1e-4	null	ms_run[1]:scan=8007	2504.9	3	2200.09366	734.03554	K	N	466	484
PSM	FSLYFLAYEDKNDIPKDK	-276_44754	Q9CPU0	1	Mouse_09-2020	null	[MS,MS:1001208,SEQUEST,]	3.1e-4	null	ms_run[1]:scan=9613	2977.1	4	2206.11025	552.28212	K	E	68	86
PSM	LVINGKPITIFQERDPTNIK	-276_36297	A0A1D5RLD8	1	Mouse_09-2020	null	[MS,MS:1001208,SEQUEST,]	3.1e-4	null	ms_run[1]:scan=8011	2506.1	3	2296.30204	766.10563	K	G	65	85
PSM	VLNSYWVGEDSTYK	-276_36303	Q9CZM2	1	Mouse_09-2020	null	[MS,MS:1001208,SEQUEST,]	3.3e-3	null	ms_run[1]:scan=8012	2506.4	2	1660.78606	830.89630	R	F	115	129
PSM	LLTSILDSSERS	-276_36196	Q9CXF0	1	Mouse_09-2020	null	[MS,MS:1001208,SEQUEST,]	3.1e-4	null	ms_run[1]:scan=7990	2499.9	2	1320.70256	660.85391	R	0	453	465
PSM	FFDEESYSLLRK	-276_36329	Q9D8L3	1	Mouse_09-2020	null	[MS,MS:1001208,SEQUEST,]	1.6e-3	null	ms_run[1]:scan=8017	2507.9	3	1533.75830	511.92431	R	Q	106	118
PSM	NTLLIAGLQAR	-276_36359	O54734	1	Mouse_09-2020	null	[MS,MS:1001208,SEQUEST,]	3.1e-4	null	ms_run[1]:scan=8024	2509.9	2	1169.69988	585.35368	R	N	225	236
PSM	KILESDRKEPLFGISTGNIITGLAAGAK	-276_44728	Q8C196	1	Mouse_09-2020	null	[MS,MS:1001208,SEQUEST,]	2.0e-3	null	ms_run[1]:scan=9609	2975.9	5	2899.62843	580.73085	K	Y	280	308
PSM	ALDLDPSKTNVSGGAIALGHPLGGSGSR	-276_36372	Q8BWT1	1	Mouse_09-2020	null	[MS,MS:1001208,SEQUEST,]	3.1e-4	null	ms_run[1]:scan=8027	2510.8	4	2647.38540	662.60041	K	T	333	361
PSM	LNDGHLIPALGFGTYKPK	-276_36394	Q9JLI0	1	Mouse_09-2020	null	[MS,MS:1001208,SEQUEST,]	3.1e-4	null	ms_run[1]:scan=8031	2512.0	4	1941.05788	486.02027	K	V	10	28
PSM	TQVFKDFSELEPDKFQNK	-276_36397	Q9ET01	1	Mouse_09-2020	null	[MS,MS:1001208,SEQUEST,]	1.3e-2	null	ms_run[1]:scan=8032	2512.3	4	2200.09145	550.77848	K	N	466	484
PSM	LDQGGAPLAGTNKETTIQGLDGLSER	-276_36435	Q91Y97	1	Mouse_09-2020	null	[MS,MS:1001208,SEQUEST,]	3.1e-4	null	ms_run[1]:scan=8039	2514.3	3	2641.34507	881.11911	K	A	109	135
PSM	NTVPWFPR	-276_36441	P16331	1	Mouse_09-2020	null	[MS,MS:1001208,SEQUEST,]	2.0e-3	null	ms_run[1]:scan=8040	2514.6	2	1016.53179	508.76925	K	I	116	124
PSM	VLEALLPLK	-276_44734	P19096	1	Mouse_09-2020	null	[MS,MS:1001208,SEQUEST,]	3.1e-4	null	ms_run[1]:scan=9610	2976.3	2	995.65074	498.32861	K	L	2376	2385
PSM	KILATPPQEDAPSVDIANIR	-276_36190	P40142	1	Mouse_09-2020	null	[MS,MS:1001208,SEQUEST,]	3.1e-4	null	ms_run[1]:scan=7989	2499.7	3	2148.17008	716.72682	K	P	283	303
PSM	FYGPEGPYGVFAGR	-276_44785	O55022	1	Mouse_09-2020	null	[MS,MS:1001208,SEQUEST,]	3.1e-4	null	ms_run[1]:scan=9619	2978.9	2	1516.72283	758.86461	K	A	106	120
PSM	LVINGKPITIFQERDPTNIK	-276_36167	A0A1D5RLD8	1	Mouse_09-2020	null	[MS,MS:1001208,SEQUEST,]	3.1e-4	null	ms_run[1]:scan=7986	2498.8	4	2296.30483	574.83104	K	G	65	85
PSM	IINEPTAAAIAYGLDKK	-276_35863	P63017	1	Mouse_09-2020	null	[MS,MS:1001208,SEQUEST,]	3.9e-3	null	ms_run[1]:scan=7929	2482.1	3	1787.99137	596.66824	R	G	172	189
PSM	KQVVNIPSFIVR	-276_35873	Q6ZWN5	1	Mouse_09-2020	null	[MS,MS:1001208,SEQUEST,]	1.4e-3	null	ms_run[1]:scan=7931	2482.6	3	1399.84211	467.28552	R	D	139	151
PSM	ALLAGKDSETGENIRQAASSLQQASLK	-276_35881	P38647	1	Mouse_09-2020	null	[MS,MS:1001208,SEQUEST,]	3.1e-4	null	ms_run[1]:scan=7932	2482.9	4	2786.46450	697.37153	R	F	620	647
PSM	YVTLIYTNYENGK	-276_35953	P19157	1	Mouse_09-2020	null	[MS,MS:1001208,SEQUEST,]	3.1e-4	null	ms_run[1]:scan=7947	2487.3	2	1577.78679	789.39594	K	D	104	117
PSM	AITGIQAFTVGK	-276_35957	A0A0A0MQ68	1	Mouse_09-2020	null	[MS,MS:1001208,SEQUEST,]	3.1e-4	null	ms_run[1]:scan=7948	2487.6	2	1205.68938	603.34806	R	0	436	448
PSM	GRAIFASGSPFDPVTLPDGR	-276_44808	P06801	1	Mouse_09-2020	null	[MS,MS:1001208,SEQUEST,]	3.1e-4	null	ms_run[1]:scan=9623	2980.1	3	2060.05735	687.35684	K	L	426	446
PSM	GGVIAGSPAPPELIR	-276_35987	Q8VCW8	1	Mouse_09-2020	null	[MS,MS:1001208,SEQUEST,]	3.1e-4	null	ms_run[1]:scan=7953	2489.1	2	1433.81218	717.40918	R	I	379	394
PSM	RFTLVAWDPR	-276_35994	Q8R164	1	Mouse_09-2020	null	[MS,MS:1001208,SEQUEST,]	3.1e-4	null	ms_run[1]:scan=7954	2489.4	3	1260.68515	420.89977	K	Y	88	98
PSM	LKLPAVVTADLR	-276_36038	Q9DCW4	1	Mouse_09-2020	null	[MS,MS:1001208,SEQUEST,]	3.1e-4	null	ms_run[1]:scan=7964	2492.3	3	1295.80460	432.60637	R	N	175	187
PSM	RANNTTYGLAAGLFTKDLDK	-276_36069	P24549	1	Mouse_09-2020	null	[MS,MS:1001208,SEQUEST,]	3.1e-4	null	ms_run[1]:scan=7968	2493.5	3	2169.13089	723.71480	K	I	420	440
PSM	KILESDRKEPLFGISTGNIITGLAAGAK	-276_44795	Q8C196	1	Mouse_09-2020	null	[MS,MS:1001208,SEQUEST,]	3.1e-4	null	ms_run[1]:scan=9621	2979.5	4	2899.62758	725.66174	K	Y	280	308
PSM	VYGTVFHINQGNPFKLK	-276_36101	Q9DCY0	1	Mouse_09-2020	null	[MS,MS:1001208,SEQUEST,]	3.3e-3	null	ms_run[1]:scan=7974	2495.2	4	1962.05996	491.27036	K	L	27	44
PSM	VYGTVFHINQGNPFK	-276_36110	Q9DCY0	1	Mouse_09-2020	null	[MS,MS:1001208,SEQUEST,]	3.1e-4	null	ms_run[1]:scan=7975	2495.5	3	1720.88010	574.29837	K	K	27	42
PSM	LGGVEFNIDLPNKK	-276_36124	O08997	1	Mouse_09-2020	null	[MS,MS:1001208,SEQUEST,]	3.1e-4	null	ms_run[1]:scan=7977	2496.1	3	1543.84806	515.28747	K	C	26	40
PSM	FYGPEGPYGVFAGRDASR	-276_36130	O55022	1	Mouse_09-2020	null	[MS,MS:1001208,SEQUEST,]	3.1e-4	null	ms_run[1]:scan=7978	2496.4	3	1945.91928	649.31123	K	L	106	124
PSM	LGEYGFQNAILVR	-276_44791	P07724	1	Mouse_09-2020	null	[MS,MS:1001208,SEQUEST,]	3.1e-4	null	ms_run[1]:scan=9620	2979.2	2	1479.79631	740.40136	K	T	422	435
PSM	FINLVPSNLPHEATR	-276_36160	Q05421	1	Mouse_09-2020	null	[MS,MS:1001208,SEQUEST,]	6.5e-3	null	ms_run[1]:scan=7984	2498.2	3	1707.92813	569.97741	R	T	360	375
PSM	VTSAYLQDIENAYKK	-276_36465	Q99LC3	1	Mouse_09-2020	null	[MS,MS:1001208,SEQUEST,]	2.4e-2	null	ms_run[1]:scan=8044	2515.8	3	1742.89469	581.63683	K	F	229	244
PSM	IFINLPR	-276_35843	A0A498WGD8	1	Mouse_09-2020	null	[MS,MS:1001208,SEQUEST,]	1.6e-3	null	ms_run[1]:scan=7927	2481.5	2	872.53551	436.77126	K	M	196	203
PSM	WLQTEVQNPSVTSKI	-276_36480	P34914	1	Mouse_09-2020	null	[MS,MS:1001208,SEQUEST,]	3.1e-4	null	ms_run[1]:scan=8047	2516.6	2	1729.91252	865.45960	K	0	540	555
PSM	AIAEELAPERGFLPPASEK	-276_36522	O35490	1	Mouse_09-2020	null	[MS,MS:1001208,SEQUEST,]	3.1e-4	null	ms_run[1]:scan=8057	2519.6	3	2025.06607	675.69323	R	G	309	328
PSM	TLDLPIYVTR	-276_44427	Q8CIE6	1	Mouse_09-2020	null	[MS,MS:1001208,SEQUEST,]	3.5e-3	null	ms_run[1]:scan=9552	2959.1	2	1190.67790	595.84261	R	K	563	573
PSM	GAAFLGLGTDSVRVVK	-276_36815	Q9DBE0	1	Mouse_09-2020	null	[MS,MS:1001208,SEQUEST,]	2.0e-3	null	ms_run[1]:scan=8114	2536.3	3	1589.90091	530.63851	K	D	197	213
PSM	LSSLDVVHAALVNK	-276_36823	Q91XE0	1	Mouse_09-2020	null	[MS,MS:1001208,SEQUEST,]	1.6e-3	null	ms_run[1]:scan=8115	2536.6	3	1465.83753	489.28395	K	W	170	184
PSM	NLRVNAGDQPGADLGPLITPQAK	-276_36831	Q9EQ20	1	Mouse_09-2020	null	[MS,MS:1001208,SEQUEST,]	3.1e-4	null	ms_run[1]:scan=8116	2536.9	3	2345.26096	782.42391	K	R	342	365
PSM	DVPIRQGEIFLLPARVPHSPQR	-276_36836	Q78JT3	1	Mouse_09-2020	null	[MS,MS:1001208,SEQUEST,]	3.1e-4	null	ms_run[1]:scan=8117	2537.2	4	2525.40615	632.10794	R	A	74	96
PSM	SHAPVYFYEFQHRPSFFK	-276_36849	Q8BK48	1	Mouse_09-2020	null	[MS,MS:1001208,SEQUEST,]	3.1e-4	null	ms_run[1]:scan=8119	2537.8	4	2287.10756	572.53254	R	F	429	447
PSM	GAAFLGLGTDSVRVVK	-276_36854	Q9DBE0	1	Mouse_09-2020	null	[MS,MS:1001208,SEQUEST,]	3.1e-2	null	ms_run[1]:scan=8120	2538.1	2	1589.90154	795.45412	K	D	197	213
PSM	LISWYDNEYGYSNR	-276_44461	A0A1D5RLD8	1	Mouse_09-2020	null	[MS,MS:1001208,SEQUEST,]	3.1e-4	null	ms_run[1]:scan=9559	2961.2	2	1779.79827	890.40228	K	V	308	322
PSM	VWIYPIK	-276_36871	Q922Q1	1	Mouse_09-2020	null	[MS,MS:1001208,SEQUEST,]	5.1e-3	null	ms_run[1]:scan=8124	2539.3	2	918.54540	459.77601	K	C	60	67
PSM	KYDAFLASESLIK	-276_36883	P53026	1	Mouse_09-2020	null	[MS,MS:1001208,SEQUEST,]	3.1e-4	null	ms_run[1]:scan=8126	2539.8	3	1484.80002	495.60469	K	I	106	119
PSM	LRSLFSSAENEPPVPLVGNWRPPQPVKGR	-276_44399	P16015	1	Mouse_09-2020	null	[MS,MS:1001208,SEQUEST,]	3.1e-4	null	ms_run[1]:scan=9548	2957.9	5	3227.74152	646.35455	K	V	225	254
PSM	LLLINNAATLGDVSK	-276_44394	Q64105	1	Mouse_09-2020	null	[MS,MS:1001208,SEQUEST,]	3.1e-4	null	ms_run[1]:scan=9547	2957.6	2	1541.89153	771.44851	R	F	96	111
PSM	AAIGDTLVQDIR	-276_36976	Q9DCG6	0	Mouse_09-2020	null	[MS,MS:1001208,SEQUEST,]	3.1e-4	null	ms_run[1]:scan=8144	2545.1	2	1271.69597	636.35133	K	S	142	154
PSM	AAIGDTLVQDIR	-276_36976	Q9CXN7	0	Mouse_09-2020	null	[MS,MS:1001208,SEQUEST,]	3.1e-4	null	ms_run[1]:scan=8144	2545.1	2	1271.69597	636.35133	K	S	142	154
PSM	IIAEGANGPTTPEADKIFLER	-276_36989	P26443	1	Mouse_09-2020	null	[MS,MS:1001208,SEQUEST,]	3.1e-4	null	ms_run[1]:scan=8146	2545.7	3	2242.17423	748.06198	K	I	400	421
PSM	GFGFGLVK	-276_37028	G3UX26	1	Mouse_09-2020	null	[MS,MS:1001208,SEQUEST,]	3.5e-3	null	ms_run[1]:scan=8154	2548.1	2	824.46648	412.73689	K	D	21	29
PSM	FLDGIYVSEK	-276_37050	A0A140T8T4	1	Mouse_09-2020	null	[MS,MS:1001208,SEQUEST,]	3.1e-4	null	ms_run[1]:scan=8157	2548.9	2	1170.60332	585.80570	K	T	175	185
PSM	QAGIAQLYGIAGSTNVTGDQVKK	-276_36878	Q9QXD6	1	Mouse_09-2020	null	[MS,MS:1001208,SEQUEST,]	3.1e-4	null	ms_run[1]:scan=8125	2539.6	3	2319.23105	773.74828	R	D	51	74
PSM	SIRTVLTF	-276_36764	P00329	1	Mouse_09-2020	null	[MS,MS:1001208,SEQUEST,]	3.7e-3	null	ms_run[1]:scan=8105	2533.7	2	936.55132	468.77928	K	0	368	376
PSM	WWPGGLGK	-276_36761	Q9R0H0	1	Mouse_09-2020	null	[MS,MS:1001208,SEQUEST,]	4.4e-2	null	ms_run[1]:scan=8104	2533.4	2	900.47270	450.73996	K	S	175	183
PSM	HDPSLQPWSASYDPGSAKTILNNGK	-276_36733	P16015	1	Mouse_09-2020	null	[MS,MS:1001208,SEQUEST,]	3.1e-4	null	ms_run[1]:scan=8099	2531.9	4	2683.31338	671.58322	K	C	40	65
PSM	NSRLPVMVWIHGGGLK	-276_36528	Q91WU0	1	Mouse_09-2020	null	[MS,MS:1001208,SEQUEST,]	3.1e-4	null	ms_run[1]:scan=8058	2519.9	3	1763.97361	588.66277	K	G	130	146
PSM	IQFGVPLAR	-276_36531	A0A0A0MQ68	1	Mouse_09-2020	null	[MS,MS:1001208,SEQUEST,]	8.2e-3	null	ms_run[1]:scan=8059	2520.1	2	1000.59429	500.80055	R	Q	329	338
PSM	AYILNLVK	-276_36549	P80315	1	Mouse_09-2020	null	[MS,MS:1001208,SEQUEST,]	3.5e-3	null	ms_run[1]:scan=8062	2521.0	2	933.57768	467.29203	R	I	281	289
PSM	VTNEPILAFSQGSPERDALQK	-276_36576	Q8CHT0	1	Mouse_09-2020	null	[MS,MS:1001208,SEQUEST,]	3.1e-4	null	ms_run[1]:scan=8067	2522.5	3	2300.18808	767.40088	K	L	31	52
PSM	IIWQFIK	-276_44684	P54071	1	Mouse_09-2020	null	[MS,MS:1001208,SEQUEST,]	2.9e-3	null	ms_run[1]:scan=9600	2973.3	2	947.57158	474.28929	R	K	61	68
PSM	QINWTVLYR	-276_44592	Q8BP67	1	Mouse_09-2020	null	[MS,MS:1001208,SEQUEST,]	6.7e-3	null	ms_run[1]:scan=9582	2967.9	2	1192.64873	596.82730	R	K	48	57
PSM	THILLFLPK	-276_36627	P09103	1	Mouse_09-2020	null	[MS,MS:1001208,SEQUEST,]	2.9e-3	null	ms_run[1]:scan=8076	2525.1	2	1081.67717	541.34205	K	V	257	266
PSM	YAEIYGISSAHTLLR	-276_36646	Q99K67	1	Mouse_09-2020	null	[MS,MS:1001208,SEQUEST,]	3.1e-4	null	ms_run[1]:scan=8079	2526.0	3	1693.89219	565.30178	K	T	708	723
PSM	QAGIAQLYGIAGSTNVTGDQVK	-276_44553	Q9QXD6	1	Mouse_09-2020	null	[MS,MS:1001208,SEQUEST,]	3.1e-4	null	ms_run[1]:scan=9576	2966.2	3	2191.13486	731.04996	R	L	51	73
PSM	LILPGLISSR	-276_44546	P17563	1	Mouse_09-2020	null	[MS,MS:1001208,SEQUEST,]	3.1e-4	null	ms_run[1]:scan=9575	2965.9	2	1068.67766	534.84242	K	Y	94	104
PSM	FLIDGFPR	-276_44501	Q9DBP5	1	Mouse_09-2020	null	[MS,MS:1001208,SEQUEST,]	6.0e-4	null	ms_run[1]:scan=9567	2963.5	2	964.52544	482.76618	K	Q	89	97
PSM	YVANLFPYK	-276_36690	Q9D819	1	Mouse_09-2020	null	[MS,MS:1001208,SEQUEST,]	3.1e-4	null	ms_run[1]:scan=8087	2528.4	2	1114.59368	557.80022	R	Y	80	89
PSM	EWGYASHNGPDHWHELYPIAK	-276_36700	P16015	1	Mouse_09-2020	null	[MS,MS:1001208,SEQUEST,]	3.1e-4	null	ms_run[1]:scan=8089	2529.0	4	2507.15420	627.54364	K	D	4	25
PSM	QAGIAQLYGIAGSTNVTGDQVK	-276_44481	Q9QXD6	1	Mouse_09-2020	null	[MS,MS:1001208,SEQUEST,]	3.1e-4	null	ms_run[1]:scan=9563	2962.3	2	2191.13140	1096.07131	R	L	51	73
PSM	GLGTEVPGNFQGPDPYRQLR	-276_36725	A0A1L1SSA8	1	Mouse_09-2020	null	[MS,MS:1001208,SEQUEST,]	3.1e-4	null	ms_run[1]:scan=8097	2531.3	3	2201.11100	734.37478	R	K	125	145
PSM	SLGVAAEGLPDQYADGEAAR	-276_36728	Q9QXF8	1	Mouse_09-2020	null	[MS,MS:1001208,SEQUEST,]	3.1e-4	null	ms_run[1]:scan=8098	2531.6	2	1989.95671	995.47925	R	W	10	30
PSM	NSRLPVMVWIHGGGLK	-276_36514	Q91WU0	1	Mouse_09-2020	null	[MS,MS:1001208,SEQUEST,]	3.1e-4	null	ms_run[1]:scan=8054	2518.7	4	1763.97463	441.74890	K	G	130	146
PSM	NSYLEVLLK	-276_45204	Q3TML0	1	Mouse_09-2020	null	[MS,MS:1001208,SEQUEST,]	3.1e-4	null	ms_run[1]:scan=9699	3002.5	2	1078.61394	539.81078	R	A	319	328
PSM	AFLEALQNQAETSSK	-276_35824	Q9CQN1	1	Mouse_09-2020	null	[MS,MS:1001208,SEQUEST,]	3.1e-4	null	ms_run[1]:scan=7923	2480.3	2	1636.81926	818.91248	K	I	184	199
PSM	YNLGLDLR	-276_35788	P26443	1	Mouse_09-2020	null	[MS,MS:1001208,SEQUEST,]	3.1e-4	null	ms_run[1]:scan=7916	2478.3	2	963.52562	482.26654	K	A	528	536
PSM	ALQASALAAWGGK	-276_35056	Q91Y97	1	Mouse_09-2020	null	[MS,MS:1001208,SEQUEST,]	3.1e-4	null	ms_run[1]:scan=7780	2438.4	2	1243.68022	622.34331	R	A	305	318
PSM	VADPVGVLK	-276_35061	A2A930	1	Mouse_09-2020	null	[MS,MS:1001208,SEQUEST,]	4.6e-2	null	ms_run[1]:scan=7781	2438.7	2	897.54082	449.27384	K	K	876	885
PSM	YSQVLANGLDNKLREDLER	-276_35095	P62270	1	Mouse_09-2020	null	[MS,MS:1001208,SEQUEST,]	3.1e-4	null	ms_run[1]:scan=7786	2440.1	4	2233.15835	559.04474	K	K	95	114
PSM	GLFTGLTPR	-276_35101	Q791V5	1	Mouse_09-2020	null	[MS,MS:1001208,SEQUEST,]	3.1e-4	null	ms_run[1]:scan=7787	2440.4	2	961.54711	481.27691	R	C	69	78
PSM	LVLEVAQHLGESTVR	-276_35114	P56480	1	Mouse_09-2020	null	[MS,MS:1001208,SEQUEST,]	3.1e-4	null	ms_run[1]:scan=7790	2441.3	3	1650.91806	550.97730	R	I	95	110
PSM	TFAATIPRPFSVR	-276_35128	P16331	1	Mouse_09-2020	null	[MS,MS:1001208,SEQUEST,]	3.1e-4	null	ms_run[1]:scan=7792	2441.9	3	1462.81675	488.27702	R	D	401	414
PSM	VIFLENYR	-276_35133	Q9ET01	1	Mouse_09-2020	null	[MS,MS:1001208,SEQUEST,]	3.1e-4	null	ms_run[1]:scan=7793	2442.2	2	1053.57353	527.29002	K	S	643	651
PSM	YSQVLANGLDNKLREDLER	-276_35037	P62270	1	Mouse_09-2020	null	[MS,MS:1001208,SEQUEST,]	3.1e-4	null	ms_run[1]:scan=7774	2436.6	3	2233.15866	745.05723	K	K	95	114
PSM	YGKDATNVGDEGGFAPNILENK	-276_35158	P17182	1	Mouse_09-2020	null	[MS,MS:1001208,SEQUEST,]	3.1e-4	null	ms_run[1]:scan=7797	2443.4	3	2309.11008	770.37299	K	A	200	222
PSM	FTASAGIQVVGDDLTVTNPK	-276_44995	P17182	1	Mouse_09-2020	null	[MS,MS:1001208,SEQUEST,]	3.1e-4	null	ms_run[1]:scan=9659	2990.7	2	2033.05913	1017.03112	K	I	307	327
PSM	IHFPLATYAPVISAEK	-276_44988	P05214	0	Mouse_09-2020	null	[MS,MS:1001208,SEQUEST,]	6.0e-4	null	ms_run[1]:scan=9658	2990.4	3	1756.96323	586.32593	R	Y	265	281
PSM	IHFPLATYAPVISAEK	-276_44988	A0A0A0MQA5	0	Mouse_09-2020	null	[MS,MS:1001208,SEQUEST,]	6.0e-4	null	ms_run[1]:scan=9658	2990.4	3	1756.96323	586.32593	R	Y	294	310
PSM	FTASAGIQVVGDDLTVTNPK	-276_44973	P17182	1	Mouse_09-2020	null	[MS,MS:1001208,SEQUEST,]	3.1e-4	null	ms_run[1]:scan=9656	2989.8	3	2033.05533	678.35650	K	I	307	327
PSM	SHAPVYFYEFQHRPSFFK	-276_35204	Q8BK48	1	Mouse_09-2020	null	[MS,MS:1001208,SEQUEST,]	3.1e-4	null	ms_run[1]:scan=7806	2446.0	4	2287.11782	572.53254	R	F	429	447
PSM	GTTITSVLPKPALVASR	-276_35222	Q8C196	1	Mouse_09-2020	null	[MS,MS:1001208,SEQUEST,]	3.1e-4	null	ms_run[1]:scan=7810	2447.2	3	1711.01181	571.00860	K	E	403	420
PSM	DFNPQHFLDDKGQLK	-276_35229	P56593	1	Mouse_09-2020	null	[MS,MS:1001208,SEQUEST,]	3.1e-4	null	ms_run[1]:scan=7811	2447.4	3	1801.88614	601.30044	K	I	408	423
PSM	LSNIFVIGKGNKPWISLPR	-276_44949	P62702	1	Mouse_09-2020	null	[MS,MS:1001208,SEQUEST,]	3.1e-4	null	ms_run[1]:scan=9653	2988.9	4	2139.24404	535.56638	R	K	222	241
PSM	LTSIDKWFLYK	-276_45008	Q8C196	1	Mouse_09-2020	null	[MS,MS:1001208,SEQUEST,]	1.6e-3	null	ms_run[1]:scan=9663	2991.9	3	1413.77817	471.93074	R	R	870	881
PSM	GFGFVDFNSEEDAK	-276_45039	P09405	1	Mouse_09-2020	null	[MS,MS:1001208,SEQUEST,]	1.6e-3	null	ms_run[1]:scan=9667	2993.1	2	1561.68352	781.34390	K	A	608	622
PSM	FWANFAR	-276_35011	Q8VCC2	0	Mouse_09-2020	null	[MS,MS:1001208,SEQUEST,]	2.0e-3	null	ms_run[1]:scan=7771	2435.7	2	911.45238	456.22976	K	G	497	504
PSM	FWANFAR	-276_35011	P23953	0	Mouse_09-2020	null	[MS,MS:1001208,SEQUEST,]	2.0e-3	null	ms_run[1]:scan=7771	2435.7	2	911.45238	456.22976	K	G	486	493
PSM	FWANFAR	-276_35011	Q91WU0	0	Mouse_09-2020	null	[MS,MS:1001208,SEQUEST,]	2.0e-3	null	ms_run[1]:scan=7771	2435.7	2	911.45238	456.22976	K	G	497	504
PSM	FWANFAR	-276_35011	Q8VCT4	0	Mouse_09-2020	null	[MS,MS:1001208,SEQUEST,]	2.0e-3	null	ms_run[1]:scan=7771	2435.7	2	911.45238	456.22976	K	G	497	504
PSM	SIGVSNFNFR	-276_35003	Q91WT7	1	Mouse_09-2020	null	[MS,MS:1001208,SEQUEST,]	3.1e-4	null	ms_run[1]:scan=7770	2435.5	2	1140.58000	570.79345	K	L	162	172
PSM	LLTRQDAQSLLVPVK	-276_34804	Q99K67	1	Mouse_09-2020	null	[MS,MS:1001208,SEQUEST,]	3.1e-4	null	ms_run[1]:scan=7737	2425.8	3	1681.00064	561.00508	R	S	319	334
PSM	ASQQDFENALNQVK	-276_34810	Q9WUR2	1	Mouse_09-2020	null	[MS,MS:1001208,SEQUEST,]	3.1e-4	null	ms_run[1]:scan=7738	2426.1	2	1591.77275	796.38918	R	L	36	50
PSM	TGQSYLAAGLLK	-276_34839	D6RHN4	1	Mouse_09-2020	null	[MS,MS:1001208,SEQUEST,]	3.1e-4	null	ms_run[1]:scan=7743	2427.5	2	1221.68474	611.34552	K	Q	6	18
PSM	VLDASWYSPGTR	-276_34850	P52196	1	Mouse_09-2020	null	[MS,MS:1001208,SEQUEST,]	3.1e-4	null	ms_run[1]:scan=7745	2428.1	2	1351.66557	676.33568	R	A	31	43
PSM	FTVTPSTTQVVGILK	-276_45198	P47754	1	Mouse_09-2020	null	[MS,MS:1001208,SEQUEST,]	3.0e-2	null	ms_run[1]:scan=9698	3002.2	2	1590.91094	795.95871	K	Q	179	194
PSM	LFVEDSIHDQFVQK	-276_34882	Q8R0Y6	1	Mouse_09-2020	null	[MS,MS:1001208,SEQUEST,]	3.1e-4	null	ms_run[1]:scan=7750	2429.6	3	1704.86002	568.95790	R	V	713	727
PSM	LSGFGQSGIFSK	-276_34897	O09174	1	Mouse_09-2020	null	[MS,MS:1001208,SEQUEST,]	3.1e-4	null	ms_run[1]:scan=7753	2430.5	2	1227.63762	614.32205	R	A	106	118
PSM	KYVLGNPLTPGINQGPQIDKEQHDKILDLIESGK	-276_45191	P24549	1	Mouse_09-2020	null	[MS,MS:1001208,SEQUEST,]	3.1e-4	null	ms_run[1]:scan=9697	3001.9	5	3758.00123	752.40828	K	E	329	363
PSM	SSFFVNGLTLGGQK	-276_45164	Q5SX49	1	Mouse_09-2020	null	[MS,MS:1001208,SEQUEST,]	3.1e-4	null	ms_run[1]:scan=9692	3000.4	2	1454.76592	727.88554	R	S	57	71
PSM	YGAFGLPTTVAHVDGK	-276_34921	Q9DCM2	1	Mouse_09-2020	null	[MS,MS:1001208,SEQUEST,]	3.1e-4	null	ms_run[1]:scan=7756	2431.3	3	1632.83878	544.95086	K	Y	178	194
PSM	SITTIIDTFHQYSR	-276_45122	P31725	1	Mouse_09-2020	null	[MS,MS:1001208,SEQUEST,]	6.5e-3	null	ms_run[1]:scan=9683	2997.8	3	1681.85355	561.28965	R	E	12	26
PSM	LSDLLDWR	-276_45097	Q8VCB3	1	Mouse_09-2020	null	[MS,MS:1001208,SEQUEST,]	1.4e-3	null	ms_run[1]:scan=9678	2996.3	2	1017.53642	509.27182	R	L	592	600
PSM	FEPFSNKGQTLVVQFTVK	-276_45093	P14211	1	Mouse_09-2020	null	[MS,MS:1001208,SEQUEST,]	3.1e-4	null	ms_run[1]:scan=9676	2995.7	3	2069.10788	690.37372	K	E	81	99
PSM	VALQHNLGLGGAVVVTLYR	-276_45052	P32020	1	Mouse_09-2020	null	[MS,MS:1001208,SEQUEST,]	6.0e-4	null	ms_run[1]:scan=9669	2993.6	3	1980.14023	660.71782	K	G	386	405
PSM	FDAGELITQR	-276_34969	P67778	1	Mouse_09-2020	null	[MS,MS:1001208,SEQUEST,]	3.1e-4	null	ms_run[1]:scan=7764	2433.7	2	1149.59062	575.29857	R	L	134	144
PSM	FAVLQTYGDTTHTLVEK	-276_34976	P49429	1	Mouse_09-2020	null	[MS,MS:1001208,SEQUEST,]	3.1e-4	null	ms_run[1]:scan=7765	2434.0	3	1922.98679	641.66679	K	N	133	150
PSM	HLQLAIRNDEELNKLLGK	-276_34990	Q64523	1	Mouse_09-2020	null	[MS,MS:1001208,SEQUEST,]	3.1e-4	null	ms_run[1]:scan=7767	2434.6	4	2104.18715	526.80229	R	T	83	101
PSM	YQLDKDGVVLFK	-276_35240	P09103	1	Mouse_09-2020	null	[MS,MS:1001208,SEQUEST,]	3.1e-4	null	ms_run[1]:scan=7813	2448.0	3	1424.77860	475.59765	K	F	198	210
PSM	YLAPTILTDVDPNSK	-276_44821	B1AV77	1	Mouse_09-2020	null	[MS,MS:1001208,SEQUEST,]	3.1e-4	null	ms_run[1]:scan=9625	2980.7	2	1646.86492	823.93543	R	M	312	327
PSM	GILIGIQQSFRPR	-276_35264	Q8C196	1	Mouse_09-2020	null	[MS,MS:1001208,SEQUEST,]	3.1e-4	null	ms_run[1]:scan=7816	2448.9	3	1484.87015	495.62805	K	L	1361	1374
PSM	RQASGGPVDIGPEYQQDLDRELYK	-276_35304	P97450	1	Mouse_09-2020	null	[MS,MS:1001208,SEQUEST,]	3.1e-4	null	ms_run[1]:scan=7825	2451.6	4	2734.34292	684.34123	K	K	54	78
PSM	VGDAIPSVEVFEGEPGKK	-276_35569	G3UZJ4	1	Mouse_09-2020	null	[MS,MS:1001208,SEQUEST,]	2.7e-3	null	ms_run[1]:scan=7875	2466.2	3	1857.96036	619.99127	K	N	54	72
PSM	FVEGLPINDFSR	-276_44881	P14152	1	Mouse_09-2020	null	[MS,MS:1001208,SEQUEST,]	3.1e-4	null	ms_run[1]:scan=9638	2984.5	2	1393.71221	697.35916	K	K	299	311
PSM	DAILFPSFIHSQK	-276_44872	P24270	1	Mouse_09-2020	null	[MS,MS:1001208,SEQUEST,]	5.1e-3	null	ms_run[1]:scan=9636	2983.9	3	1502.80094	501.60491	R	N	157	170
PSM	TDLTDYLNR	-276_35595	Q9CZ13	1	Mouse_09-2020	null	[MS,MS:1001208,SEQUEST,]	3.1e-4	null	ms_run[1]:scan=7881	2468.0	2	1110.54265	555.77493	R	Y	214	223
PSM	QITINDLPVGR	-276_35626	P35700	1	Mouse_09-2020	null	[MS,MS:1001208,SEQUEST,]	3.1e-4	null	ms_run[1]:scan=7887	2469.7	2	1225.69084	613.34859	R	V	141	152
PSM	VFADYEAYVK	-276_35640	Q9ET01	1	Mouse_09-2020	null	[MS,MS:1001208,SEQUEST,]	3.1e-4	null	ms_run[1]:scan=7889	2470.3	2	1204.58940	602.79787	K	Q	774	784
PSM	VNLAELFK	-276_44903	G3UZJ4	1	Mouse_09-2020	null	[MS,MS:1001208,SEQUEST,]	3.1e-4	null	ms_run[1]:scan=9643	2986.0	2	933.54112	467.27384	K	K	72	80
PSM	ALPGHLKPFETLLSQNQGGK	-276_35653	P19157	1	Mouse_09-2020	null	[MS,MS:1001208,SEQUEST,]	3.1e-4	null	ms_run[1]:scan=7891	2470.9	4	2135.16201	534.54565	K	F	122	142
PSM	TYTIANQFPLNK	-276_35679	Q9WUA2	1	Mouse_09-2020	null	[MS,MS:1001208,SEQUEST,]	6.0e-4	null	ms_run[1]:scan=7895	2472.0	2	1409.74309	705.37481	K	T	384	396
PSM	IYELAAGGTAVGTGLNTR	-276_35694	P97807	1	Mouse_09-2020	null	[MS,MS:1001208,SEQUEST,]	3.1e-4	null	ms_run[1]:scan=7899	2473.2	2	1763.93010	882.46796	R	G	266	284
PSM	DAILFPSFIHSQK	-276_44835	P24270	1	Mouse_09-2020	null	[MS,MS:1001208,SEQUEST,]	3.1e-4	null	ms_run[1]:scan=9628	2981.6	2	1502.80034	751.90373	R	N	157	170
PSM	YDVSFITDEVKK	-276_35727	O08601	1	Mouse_09-2020	null	[MS,MS:1001208,SEQUEST,]	3.1e-4	null	ms_run[1]:scan=7904	2474.7	3	1443.73688	481.91705	R	L	511	523
PSM	YYVTIIDAPGHRDFIK	-276_35733	P10126	1	Mouse_09-2020	null	[MS,MS:1001208,SEQUEST,]	1.4e-3	null	ms_run[1]:scan=7905	2475.0	3	1908.00400	636.67199	K	M	85	101
PSM	TVVYGITTGFGK	-276_35746	P35492	1	Mouse_09-2020	null	[MS,MS:1001208,SEQUEST,]	3.1e-4	null	ms_run[1]:scan=7908	2475.9	2	1242.67412	621.84007	R	A	161	173
PSM	TLSDYNIQKESTLHLVLR	-276_35759	E9Q5F6	1	Mouse_09-2020	null	[MS,MS:1001208,SEQUEST,]	3.1e-4	null	ms_run[1]:scan=7910	2476.5	4	2130.15639	533.29429	R	R	55	73
PSM	LITNSEEIAFYNGNK	-276_35677	P55096	1	Mouse_09-2020	null	[MS,MS:1001208,SEQUEST,]	2.9e-3	null	ms_run[1]:scan=7894	2471.7	2	1712.85124	856.92813	R	E	272	287
PSM	FLASVSTVLTSKYR	-276_35532	Q91VB8	1	Mouse_09-2020	null	[MS,MS:1001208,SEQUEST,]	3.1e-4	null	ms_run[1]:scan=7869	2464.4	3	1571.88077	524.63124	K	0	129	143
PSM	GTTITSVLPKPALVASRVEVSK	-276_35526	Q8C196	1	Mouse_09-2020	null	[MS,MS:1001208,SEQUEST,]	3.5e-3	null	ms_run[1]:scan=7868	2464.2	4	2253.32021	564.08487	K	L	403	425
PSM	GTTITSVLPKPALVASRVEVSK	-276_35493	Q8C196	1	Mouse_09-2020	null	[MS,MS:1001208,SEQUEST,]	3.1e-4	null	ms_run[1]:scan=7861	2462.1	3	2253.31876	751.77740	K	L	403	425
PSM	AYFHLLNQIAPK	-276_35319	A0A1C7CYV0	1	Mouse_09-2020	null	[MS,MS:1001208,SEQUEST,]	3.1e-4	null	ms_run[1]:scan=7827	2452.1	3	1414.78543	472.26623	K	Q	301	313
PSM	FSAPLPPQPWEGVR	-276_44935	Q63880	0	Mouse_09-2020	null	[MS,MS:1001208,SEQUEST,]	2.0e-3	null	ms_run[1]:scan=9650	2988.0	2	1580.82329	790.91463	R	A	78	92
PSM	FSAPLPPQPWEGVR	-276_44935	Q8VCU1	0	Mouse_09-2020	null	[MS,MS:1001208,SEQUEST,]	2.0e-3	null	ms_run[1]:scan=9650	2988.0	2	1580.82329	790.91463	R	A	78	92
PSM	VYNEAGVTFT	-276_35329	P26443	1	Mouse_09-2020	null	[MS,MS:1001208,SEQUEST,]	1.2e-3	null	ms_run[1]:scan=7830	2453.0	2	1100.52751	550.76657	K	0	549	559
PSM	FVTVQTISGTGALR	-276_35335	P05202	1	Mouse_09-2020	null	[MS,MS:1001208,SEQUEST,]	3.1e-4	null	ms_run[1]:scan=7831	2453.3	2	1449.80852	725.40664	R	G	126	140
PSM	GTEFLAAPSSYYK	-276_35348	P49429	1	Mouse_09-2020	null	[MS,MS:1001208,SEQUEST,]	3.1e-4	null	ms_run[1]:scan=7833	2453.9	2	1433.69744	717.35100	R	L	285	298
PSM	GTTITSVLPKPALVASR	-276_35362	Q8C196	1	Mouse_09-2020	null	[MS,MS:1001208,SEQUEST,]	2.0e-3	null	ms_run[1]:scan=7836	2454.8	2	1711.01677	856.00926	K	E	403	420
PSM	YPQLLSGIR	-276_35370	P50247	1	Mouse_09-2020	null	[MS,MS:1001208,SEQUEST,]	3.1e-4	null	ms_run[1]:scan=7837	2455.1	2	1046.60088	523.80329	K	I	143	152
PSM	FADGDVDAVLSR	-276_35379	Q8R0Y6	1	Mouse_09-2020	null	[MS,MS:1001208,SEQUEST,]	3.1e-4	null	ms_run[1]:scan=7840	2456.0	2	1264.61711	632.81204	R	N	815	827
PSM	AVDLQILPK	-276_35385	P47911	1	Mouse_09-2020	null	[MS,MS:1001208,SEQUEST,]	3.1e-4	null	ms_run[1]:scan=7842	2456.5	2	996.60887	498.80804	K	K	260	269
PSM	FDASFFGVHPK	-276_35396	P19096	1	Mouse_09-2020	null	[MS,MS:1001208,SEQUEST,]	3.1e-4	null	ms_run[1]:scan=7844	2457.1	3	1251.61621	417.87675	K	A	60	71
PSM	LTSIDKWFLYK	-276_44926	Q8C196	1	Mouse_09-2020	null	[MS,MS:1001208,SEQUEST,]	3.3e-3	null	ms_run[1]:scan=9649	2987.8	2	1413.77861	707.39247	R	R	870	881
PSM	THILLFLPK	-276_35418	P09103	1	Mouse_09-2020	null	[MS,MS:1001208,SEQUEST,]	3.1e-4	null	ms_run[1]:scan=7848	2458.3	2	1081.67790	541.34205	K	V	257	266
PSM	ASLQNLLSASQAR	-276_35424	P35505	1	Mouse_09-2020	null	[MS,MS:1001208,SEQUEST,]	3.1e-4	null	ms_run[1]:scan=7849	2458.6	2	1358.74077	679.87296	R	R	83	96
PSM	QYKIPDWFLNR	-276_44919	P62270	1	Mouse_09-2020	null	[MS,MS:1001208,SEQUEST,]	3.1e-4	null	ms_run[1]:scan=9648	2987.5	3	1479.77442	493.92962	R	K	76	87
PSM	LHIIEVGTPPTGNQPFPK	-276_35458	Q68FD5	1	Mouse_09-2020	null	[MS,MS:1001208,SEQUEST,]	3.1e-4	null	ms_run[1]:scan=7855	2460.3	3	1945.05594	649.02291	K	A	228	246
PSM	EWGYASHNGPDHWHELYPIAK	-276_35465	P16015	1	Mouse_09-2020	null	[MS,MS:1001208,SEQUEST,]	6.0e-4	null	ms_run[1]:scan=7856	2460.6	4	2507.15761	627.54364	K	D	4	25
PSM	GILIGIQQSFRPR	-276_35472	Q8C196	1	Mouse_09-2020	null	[MS,MS:1001208,SEQUEST,]	3.1e-4	null	ms_run[1]:scan=7858	2461.2	2	1484.86992	742.93844	K	L	1361	1374
PSM	FPSLGPYNVSK	-276_35296	Q99LB2	1	Mouse_09-2020	null	[MS,MS:1001208,SEQUEST,]	6.0e-4	null	ms_run[1]:scan=7824	2451.3	2	1208.63042	604.81914	R	A	177	188
PSM	FSGVYLEK	-276_22490	P40936	1	Mouse_09-2020	null	[MS,MS:1001208,SEQUEST,]	1.2e-3	null	ms_run[1]:scan=5415	1743.9	2	942.49370	471.75019	K	V	212	220
PSM	QFLFRPWDVTK	-276_42287	Q02053	1	Mouse_09-2020	null	[MS,MS:1001208,SEQUEST,]	1.4e-2	null	ms_run[1]:scan=9137	2837.1	3	1436.76871	479.59435	R	K	516	527
PSM	SLFHYR	-276_13486	Q8C196	1	Mouse_09-2020	null	[MS,MS:1001208,SEQUEST,]	3.4e-2	null	ms_run[1]:scan=3746	1253.2	2	822.42589	411.71649	K	Y	1487	1493
PSM	EAVTFLRK	-276_11433	Q9D2G2	1	Mouse_09-2020	null	[MS,MS:1001208,SEQUEST,]	3.5e-3	null	ms_run[1]:scan=3358	1138.9	2	963.56224	482.28473	R	K	432	440
PSM	YYTRLGNDFHTNK	-276_11446	P63276	1	Mouse_09-2020	null	[MS,MS:1001208,SEQUEST,]	3.3e-3	null	ms_run[1]:scan=3362	1140.1	4	1628.78274	407.95085	K	V	20	33
PSM	SQWLNEK	-276_11460	P10649	1	Mouse_09-2020	null	[MS,MS:1001208,SEQUEST,]	2.0e-3	null	ms_run[1]:scan=3364	1140.6	2	904.45293	452.72979	R	K	44	51
PSM	KFYEQFSK	-276_11473	P07901	1	Mouse_09-2020	null	[MS,MS:1001208,SEQUEST,]	1.8e-2	null	ms_run[1]:scan=3366	1141.2	2	1076.54448	538.77420	K	I	437	445
PSM	WDPDKTGDKPR	-276_1580	Q9CQA3	1	Mouse_09-2020	null	[MS,MS:1001208,SEQUEST,]	2.7e-2	null	ms_run[1]:scan=1447	571.2	3	1314.64450	438.88608	R	Q	49	60
PSM	RTQGVSTTDLVGR	-276_11554	Q922E4	1	Mouse_09-2020	null	[MS,MS:1001208,SEQUEST,]	3.1e-4	null	ms_run[1]:scan=3383	1146.2	3	1389.74512	463.91967	K	L	140	153
PSM	VFADKLPK	-276_11565	Q9R0H0	1	Mouse_09-2020	null	[MS,MS:1001208,SEQUEST,]	3.1e-4	null	ms_run[1]:scan=3385	1146.8	2	917.54564	459.27638	K	Q	538	546
PSM	RQAVTNPNNTFYATK	-276_11620	P38647	1	Mouse_09-2020	null	[MS,MS:1001208,SEQUEST,]	3.1e-4	null	ms_run[1]:scan=3395	1149.7	2	1724.87248	862.93937	K	L	107	122
PSM	SIGPLTFVFTGTGNVSK	-276_53079	Q99K67	1	Mouse_09-2020	null	[MS,MS:1001208,SEQUEST,]	9.3e-3	null	ms_run[1]:scan=11479	3543.7	2	1724.92522	862.96452	K	A	213	230
PSM	TLPQKIQELKGSQDK	-276_11666	Q8QZR3	1	Mouse_09-2020	null	[MS,MS:1001208,SEQUEST,]	1.5e-2	null	ms_run[1]:scan=3403	1152.1	3	1712.95603	571.65623	K	A	540	555
PSM	YYTLEEIQKHKDSK	-276_11686	G5E850	1	Mouse_09-2020	null	[MS,MS:1001208,SEQUEST,]	3.1e-4	null	ms_run[1]:scan=3407	1153.3	3	1781.90677	594.64046	K	T	11	25
PSM	KFAELQSPNKFK	-276_11713	Q9D1A2	1	Mouse_09-2020	null	[MS,MS:1001208,SEQUEST,]	3.1e-4	null	ms_run[1]:scan=3411	1154.4	3	1436.78949	479.60139	K	Y	364	376
PSM	TAENFRALSTGEK	-276_11722	P17742	1	Mouse_09-2020	null	[MS,MS:1001208,SEQUEST,]	3.1e-4	null	ms_run[1]:scan=3412	1154.7	3	1423.71659	475.24405	K	F	32	45
PSM	RQAVTNPNNTFYATK	-276_11746	P38647	1	Mouse_09-2020	null	[MS,MS:1001208,SEQUEST,]	3.1e-4	null	ms_run[1]:scan=3417	1156.2	3	1724.87217	575.62867	K	L	107	122
PSM	AIAELGIYPAVDPLDSTSR	-276_53040	P56480	1	Mouse_09-2020	null	[MS,MS:1001208,SEQUEST,]	3.1e-4	null	ms_run[1]:scan=11470	3541.0	3	1988.03537	663.34935	R	M	388	407
PSM	LLLQVQHASK	-276_11416	P51881	1	Mouse_09-2020	null	[MS,MS:1001208,SEQUEST,]	3.1e-4	null	ms_run[1]:scan=3355	1138.0	2	1136.67864	568.84295	K	I	34	44
PSM	TVLGVPEVLLGILPGAGGTQRLPK	-276_55562	Q8BMS1	1	Mouse_09-2020	null	[MS,MS:1001208,SEQUEST,]	3.5e-3	null	ms_run[1]:scan=12070	3725.9	3	2385.42459	795.81245	K	V	167	191
PSM	SGTSEFLNK	-276_11409	P08113	1	Mouse_09-2020	null	[MS,MS:1001208,SEQUEST,]	3.1e-4	null	ms_run[1]:scan=3354	1137.7	2	982.48412	491.74564	K	T	169	178
PSM	TTPDVIFVFGFR	-276_55527	P62849	1	Mouse_09-2020	null	[MS,MS:1001208,SEQUEST,]	3.1e-4	null	ms_run[1]:scan=12062	3723.3	2	1398.74150	699.87444	K	H	50	62
PSM	QAASSLQQASLK	-276_11135	P38647	1	Mouse_09-2020	null	[MS,MS:1001208,SEQUEST,]	3.1e-4	null	ms_run[1]:scan=3303	1122.8	2	1231.66521	616.33568	R	F	635	647
PSM	FIGGSGQVSER	-276_11147	Q8BW75	1	Mouse_09-2020	null	[MS,MS:1001208,SEQUEST,]	3.1e-4	null	ms_run[1]:scan=3305	1123.4	2	1136.57073	568.78837	K	K	210	221
PSM	VIRLDPETGK	-276_11163	Q64374	1	Mouse_09-2020	null	[MS,MS:1001208,SEQUEST,]	1.2e-2	null	ms_run[1]:scan=3307	1124.0	2	1127.64287	564.32459	R	L	224	234
PSM	KILGYIK	-276_11182	P47738	1	Mouse_09-2020	null	[MS,MS:1001208,SEQUEST,]	8.0e-3	null	ms_run[1]:scan=3312	1125.4	2	834.54503	417.77601	K	G	371	378
PSM	AEELGLPILGVLR	-276_55491	Q8VCH0	0	Mouse_09-2020	null	[MS,MS:1001208,SEQUEST,]	3.1e-4	null	ms_run[1]:scan=12051	3719.7	2	1379.82671	690.41648	K	Y	293	306
PSM	AEELGLPILGVLR	-276_55491	Q921H8	0	Mouse_09-2020	null	[MS,MS:1001208,SEQUEST,]	3.1e-4	null	ms_run[1]:scan=12051	3719.7	2	1379.82671	690.41648	K	Y	293	306
PSM	NVLINKDIR	-276_11198	P14211	1	Mouse_09-2020	null	[MS,MS:1001208,SEQUEST,]	3.1e-4	null	ms_run[1]:scan=3314	1126.0	2	1084.64739	542.82730	K	K	154	163
PSM	LAEQYAKENGTK	-276_1602	P11725	1	Mouse_09-2020	null	[MS,MS:1001208,SEQUEST,]	3.1e-4	null	ms_run[1]:scan=1451	572.4	2	1351.68608	676.34625	K	S	232	244
PSM	ILQEGVDPK	-276_11216	Q8BMS1	1	Mouse_09-2020	null	[MS,MS:1001208,SEQUEST,]	2.0e-3	null	ms_run[1]:scan=3317	1126.9	2	998.55235	499.77948	R	L	561	570
PSM	RLQTVKLPVDK	-276_11257	Q64374	1	Mouse_09-2020	null	[MS,MS:1001208,SEQUEST,]	3.1e-4	null	ms_run[1]:scan=3325	1129.2	3	1296.80051	432.93812	K	T	234	245
PSM	KAYAEFYR	-276_11265	Q9CPQ1	1	Mouse_09-2020	null	[MS,MS:1001208,SEQUEST,]	2.0e-3	null	ms_run[1]:scan=3327	1129.8	2	1047.52629	524.26654	K	Y	48	56
PSM	SHGQDYLVGNRLSR	-276_11275	P30115	1	Mouse_09-2020	null	[MS,MS:1001208,SEQUEST,]	3.1e-4	null	ms_run[1]:scan=3330	1130.7	3	1601.81467	534.60961	K	D	142	156
PSM	KVINDFVEK	-276_11306	P07758	0	Mouse_09-2020	null	[MS,MS:1001208,SEQUEST,]	3.1e-4	null	ms_run[1]:scan=3336	1132.5	2	1091.61003	546.30841	K	T	173	182
PSM	KVINDFVEK	-276_11306	P22599	0	Mouse_09-2020	null	[MS,MS:1001208,SEQUEST,]	3.1e-4	null	ms_run[1]:scan=3336	1132.5	2	1091.61003	546.30841	K	T	173	182
PSM	KVINDFVEK	-276_11306	Q00898	0	Mouse_09-2020	null	[MS,MS:1001208,SEQUEST,]	3.1e-4	null	ms_run[1]:scan=3336	1132.5	2	1091.61003	546.30841	K	T	173	182
PSM	KVINDFVEK	-276_11306	Q00897	0	Mouse_09-2020	null	[MS,MS:1001208,SEQUEST,]	3.1e-4	null	ms_run[1]:scan=3336	1132.5	2	1091.61003	546.30841	K	T	173	182
PSM	INDITLNSR	-276_11324	F6T4M4	1	Mouse_09-2020	null	[MS,MS:1001208,SEQUEST,]	3.5e-3	null	ms_run[1]:scan=3341	1133.9	2	1045.56389	523.28546	K	L	72	81
PSM	FLTNNNSAIDKTQSEK	-276_11342	P00186	1	Mouse_09-2020	null	[MS,MS:1001208,SEQUEST,]	1.2e-3	null	ms_run[1]:scan=3343	1134.5	3	1809.89811	603.97076	R	M	430	446
PSM	FNENAVVR	-276_11348	G3X9T7	1	Mouse_09-2020	null	[MS,MS:1001208,SEQUEST,]	3.1e-4	null	ms_run[1]:scan=3344	1134.8	2	948.48985	474.74852	R	T	270	278
PSM	YSAGWDAK	-276_11393	O88451	1	Mouse_09-2020	null	[MS,MS:1001208,SEQUEST,]	3.1e-4	null	ms_run[1]:scan=3352	1137.1	2	897.41020	449.20869	R	F	280	288
PSM	TLEEDAHQQIAR	-276_11764	Q9DCG6	1	Mouse_09-2020	null	[MS,MS:1001208,SEQUEST,]	2.0e-3	null	ms_run[1]:scan=3420	1157.1	3	1410.69660	470.90391	R	M	29	41
PSM	SEIAHRYNDLGEQHFK	-276_11802	P07724	1	Mouse_09-2020	null	[MS,MS:1001208,SEQUEST,]	3.1e-4	null	ms_run[1]:scan=3427	1159.1	4	1943.93667	486.73942	K	L	29	45
PSM	GLGTRDNTLIR	-276_11824	P14824	1	Mouse_09-2020	null	[MS,MS:1001208,SEQUEST,]	3.5e-3	null	ms_run[1]:scan=3431	1160.3	3	1215.68149	405.89832	K	M	266	277
PSM	AWNIWADIPAPK	-276_52939	Q9DBF1	1	Mouse_09-2020	null	[MS,MS:1001208,SEQUEST,]	3.1e-4	null	ms_run[1]:scan=11448	3534.4	2	1381.72551	691.36679	K	G	98	110
PSM	ANWYFLLAR	-276_52906	P45952	1	Mouse_09-2020	null	[MS,MS:1001208,SEQUEST,]	3.1e-4	null	ms_run[1]:scan=11441	3532.3	2	1153.61626	577.31128	K	N	198	207
PSM	FGQGGAGPVGGQGPR	-276_12333	Q8VIJ6	1	Mouse_09-2020	null	[MS,MS:1001208,SEQUEST,]	3.1e-4	null	ms_run[1]:scan=3526	1188.2	2	1341.66643	671.33655	R	M	659	674
PSM	KLDEAVAEAHLGK	-276_12399	P50247	1	Mouse_09-2020	null	[MS,MS:1001208,SEQUEST,]	3.1e-4	null	ms_run[1]:scan=3540	1192.3	3	1380.74842	460.92090	K	N	389	402
PSM	YATALYSAASKEK	-276_12411	Q9DB20	1	Mouse_09-2020	null	[MS,MS:1001208,SEQUEST,]	3.1e-4	null	ms_run[1]:scan=3542	1192.9	3	1402.72116	468.24527	R	L	41	54
PSM	SRVSNLPTVKK	-276_1569	P30115	1	Mouse_09-2020	null	[MS,MS:1001208,SEQUEST,]	3.1e-4	null	ms_run[1]:scan=1445	570.6	3	1228.73774	410.25058	R	L	186	197
PSM	EFADSLGIPFLETSAK	-276_55624	P62821	1	Mouse_09-2020	null	[MS,MS:1001208,SEQUEST,]	3.1e-4	null	ms_run[1]:scan=12083	3730.0	2	1724.87505	862.94071	K	A	141	157
PSM	VLNTNIDGR	-276_12451	P62270	1	Mouse_09-2020	null	[MS,MS:1001208,SEQUEST,]	3.1e-4	null	ms_run[1]:scan=3550	1195.3	2	1001.53832	501.27236	R	K	15	24
PSM	KVFIEDVSK	-276_12459	P16460	1	Mouse_09-2020	null	[MS,MS:1001208,SEQUEST,]	3.1e-4	null	ms_run[1]:scan=3551	1195.5	2	1064.59917	532.80296	K	F	58	67
PSM	RGYPVYNHTEQTNK	-276_1529	Q5FW57	1	Mouse_09-2020	null	[MS,MS:1001208,SEQUEST,]	3.1e-4	null	ms_run[1]:scan=1439	568.8	3	1706.82621	569.61302	K	I	257	271
PSM	QYVYNVAK	-276_12476	Q9JHI5	1	Mouse_09-2020	null	[MS,MS:1001208,SEQUEST,]	1.6e-3	null	ms_run[1]:scan=3554	1196.4	2	984.51531	492.76109	R	C	339	347
PSM	VAGLLVLNYSNDYNHWLATK	-276_52860	Q8C196	1	Mouse_09-2020	null	[MS,MS:1001208,SEQUEST,]	3.1e-4	null	ms_run[1]:scan=11432	3529.6	3	2291.18204	764.39882	K	L	128	148
PSM	TVIVKGPR	-276_1506	A0A140T8T4	1	Mouse_09-2020	null	[MS,MS:1001208,SEQUEST,]	2.9e-3	null	ms_run[1]:scan=1434	567.3	2	869.55693	435.28199	R	T	24	32
PSM	YATALYSAASKEK	-276_12498	Q9DB20	1	Mouse_09-2020	null	[MS,MS:1001208,SEQUEST,]	3.1e-4	null	ms_run[1]:scan=3557	1197.3	2	1402.72319	701.86427	R	L	41	54
PSM	SHFTPNSRSPTEPK	-276_1488	O09173	1	Mouse_09-2020	null	[MS,MS:1001208,SEQUEST,]	2.6e-2	null	ms_run[1]:scan=1429	565.8	3	1584.77634	528.93035	R	0	432	446
PSM	RVEYAVRGPIVQR	-276_12260	A0A2R8VHV7	1	Mouse_09-2020	null	[MS,MS:1001208,SEQUEST,]	3.1e-4	null	ms_run[1]:scan=3513	1184.4	3	1542.88657	514.96696	R	L	32	45
PSM	REDIFYTSK	-276_12256	P70694	0	Mouse_09-2020	null	[MS,MS:1001208,SEQUEST,]	3.1e-4	null	ms_run[1]:scan=3512	1184.1	2	1158.57964	579.79312	K	W	76	85
PSM	REDIFYTSK	-276_12256	Q91WT7	0	Mouse_09-2020	null	[MS,MS:1001208,SEQUEST,]	3.1e-4	null	ms_run[1]:scan=3512	1184.1	2	1158.57964	579.79312	K	W	76	85
PSM	ALQTTYGTNAPR	-276_12234	Q8CG76	1	Mouse_09-2020	null	[MS,MS:1001208,SEQUEST,]	3.1e-4	null	ms_run[1]:scan=3508	1182.9	2	1292.66045	646.83331	K	T	287	299
PSM	EFHLNESGDPSSK	-276_12227	A2BE93	1	Mouse_09-2020	null	[MS,MS:1001208,SEQUEST,]	1.4e-3	null	ms_run[1]:scan=3507	1182.6	3	1446.64963	482.88804	K	T	154	167
PSM	TQLVSNLK	-276_11855	P05202	1	Mouse_09-2020	null	[MS,MS:1001208,SEQUEST,]	1.4e-3	null	ms_run[1]:scan=3437	1162.1	2	902.53057	451.76892	R	E	356	364
PSM	NQAPPGLYTK	-276_11862	P16460	1	Mouse_09-2020	null	[MS,MS:1001208,SEQUEST,]	4.7e-3	null	ms_run[1]:scan=3438	1162.3	2	1088.57341	544.79038	K	Q	200	210
PSM	RALVILAK	-276_11865	Q99LX0	1	Mouse_09-2020	null	[MS,MS:1001208,SEQUEST,]	3.5e-3	null	ms_run[1]:scan=3439	1162.6	2	883.60906	442.30801	K	A	5	13
PSM	VGVVGYGR	-276_11941	Q9DCQ2	1	Mouse_09-2020	null	[MS,MS:1001208,SEQUEST,]	3.1e-4	null	ms_run[1]:scan=3453	1166.7	2	806.45232	403.72960	K	G	13	21
PSM	TYFPHFDVSHGSAQVKGHGKK	-276_11977	Q91VB8	1	Mouse_09-2020	null	[MS,MS:1001208,SEQUEST,]	6.3e-3	null	ms_run[1]:scan=3460	1168.8	5	2327.17023	466.23942	K	A	42	63
PSM	LIDKEVISPDTRR	-276_11982	Q9DCN2	1	Mouse_09-2020	null	[MS,MS:1001208,SEQUEST,]	3.1e-4	null	ms_run[1]:scan=3461	1169.1	3	1541.86557	514.62638	R	R	47	60
PSM	YIVFVEGYPLTISGK	-276_52999	Q8VCW8	1	Mouse_09-2020	null	[MS,MS:1001208,SEQUEST,]	3.1e-4	null	ms_run[1]:scan=11461	3538.3	2	1685.91753	843.46108	R	Q	585	600
PSM	VATRWDIQK	-276_11129	O35490	1	Mouse_09-2020	null	[MS,MS:1001208,SEQUEST,]	2.0e-3	null	ms_run[1]:scan=3302	1122.5	2	1116.61687	558.81165	R	A	275	284
PSM	YQSLAYSR	-276_12023	H7BWY3	1	Mouse_09-2020	null	[MS,MS:1001208,SEQUEST,]	3.1e-4	null	ms_run[1]:scan=3468	1171.1	2	987.48924	494.24835	K	L	57	65
PSM	LITEDVQGK	-276_12074	P97351	1	Mouse_09-2020	null	[MS,MS:1001208,SEQUEST,]	2.2e-3	null	ms_run[1]:scan=3477	1173.8	2	1002.54729	501.77694	K	C	86	95
PSM	ITQSNAILR	-276_12083	P10649	0	Mouse_09-2020	null	[MS,MS:1001208,SEQUEST,]	3.1e-4	null	ms_run[1]:scan=3478	1174.1	2	1015.59007	508.29837	K	L	70	79
PSM	ITQSNAILR	-276_12083	D3YX76	0	Mouse_09-2020	null	[MS,MS:1001208,SEQUEST,]	3.1e-4	null	ms_run[1]:scan=3478	1174.1	2	1015.59007	508.29837	K	L	36	45
PSM	LLVVYPWTQR	-276_52990	A8DUK4	1	Mouse_09-2020	null	[MS,MS:1001208,SEQUEST,]	4.5e-3	null	ms_run[1]:scan=11459	3537.7	2	1274.72637	637.86642	R	F	32	42
PSM	AIAELGIYPAVDPLDSTSR	-276_52982	P56480	1	Mouse_09-2020	null	[MS,MS:1001208,SEQUEST,]	3.1e-4	null	ms_run[1]:scan=11457	3537.1	2	1988.03655	994.52039	R	M	388	407
PSM	FLEEATR	-276_12166	Q8C196	1	Mouse_09-2020	null	[MS,MS:1001208,SEQUEST,]	2.0e-3	null	ms_run[1]:scan=3494	1178.8	2	865.44133	433.22434	R	S	1151	1158
PSM	AFLEQAR	-276_12173	O35488	1	Mouse_09-2020	null	[MS,MS:1001208,SEQUEST,]	1.4e-3	null	ms_run[1]:scan=3495	1179.1	2	834.44719	417.72705	R	T	58	65
PSM	FSLQDPPNKKPKV	-276_12214	O70475	1	Mouse_09-2020	null	[MS,MS:1001208,SEQUEST,]	1.6e-3	null	ms_run[1]:scan=3505	1182.0	3	1497.84308	499.95231	K	0	481	494
PSM	SEIAHRYNDLGEQHFK	-276_12056	P07724	1	Mouse_09-2020	null	[MS,MS:1001208,SEQUEST,]	3.1e-4	null	ms_run[1]:scan=3473	1172.6	3	1943.93534	648.65013	K	L	29	45
PSM	REKIEDNGNFR	-276_1482	P02762	1	Mouse_09-2020	null	[MS,MS:1001208,SEQUEST,]	3.1e-4	null	ms_run[1]:scan=1428	565.5	3	1377.68753	459.90050	K	F	47	58
PSM	SNAQRQEIAQEFK	-276_11063	P48036	1	Mouse_09-2020	null	[MS,MS:1001208,SEQUEST,]	3.1e-4	null	ms_run[1]:scan=3290	1118.9	3	1548.77561	516.93035	R	L	44	57
PSM	DLGFFGIYK	-276_53107	Q9QXX4	1	Mouse_09-2020	null	[MS,MS:1001208,SEQUEST,]	2.0e-3	null	ms_run[1]:scan=11486	3545.8	2	1059.55168	530.27912	R	A	477	486
PSM	RPQPEEGATYEGIQK	-276_10099	Q8R0Y6	1	Mouse_09-2020	null	[MS,MS:1001208,SEQUEST,]	3.1e-4	null	ms_run[1]:scan=3121	1069.3	3	1702.83963	568.28468	R	E	191	206
PSM	YNDLGEQHFK	-276_10126	P07724	1	Mouse_09-2020	null	[MS,MS:1001208,SEQUEST,]	3.1e-4	null	ms_run[1]:scan=3126	1070.7	2	1250.58171	625.79365	R	L	35	45
PSM	FVHDNYVIRR	-276_10134	Q8C196	1	Mouse_09-2020	null	[MS,MS:1001208,SEQUEST,]	1.4e-2	null	ms_run[1]:scan=3127	1071.1	3	1318.70295	440.23868	K	A	1445	1455
PSM	LLEIDPYLKPFAADFQR	-276_53394	Q9D6Y9	1	Mouse_09-2020	null	[MS,MS:1001208,SEQUEST,]	3.7e-3	null	ms_run[1]:scan=11547	3564.0	3	2036.08426	679.36656	R	Y	31	48
PSM	NSSQAVQAVR	-276_1837	Q99K67	1	Mouse_09-2020	null	[MS,MS:1001208,SEQUEST,]	3.1e-4	null	ms_run[1]:scan=1502	587.7	2	1059.55400	530.28071	R	A	190	200
PSM	RVPGGYTVINK	-276_10152	O09173	1	Mouse_09-2020	null	[MS,MS:1001208,SEQUEST,]	2.0e-3	null	ms_run[1]:scan=3130	1071.9	2	1203.68559	602.34585	R	Q	238	249
PSM	GDNQSPIELHTK	-276_10158	P16015	1	Mouse_09-2020	null	[MS,MS:1001208,SEQUEST,]	3.1e-4	null	ms_run[1]:scan=3132	1072.6	3	1338.66574	446.89312	K	I	25	37
PSM	RLAPEYEAAATR	-276_10164	P27773	1	Mouse_09-2020	null	[MS,MS:1001208,SEQUEST,]	3.1e-4	null	ms_run[1]:scan=3133	1072.8	3	1347.70145	449.90536	K	K	62	74
PSM	QHLQIQSSQSDLGK	-276_10170	Q9DCY0	1	Mouse_09-2020	null	[MS,MS:1001208,SEQUEST,]	3.1e-4	null	ms_run[1]:scan=3134	1073.1	3	1568.80350	523.60575	K	I	99	113
PSM	RLAPEYEAAATR	-276_10184	P27773	1	Mouse_09-2020	null	[MS,MS:1001208,SEQUEST,]	3.1e-4	null	ms_run[1]:scan=3136	1073.7	2	1347.70171	674.35441	K	K	62	74
PSM	YYPTEDVPRK	-276_10214	P47911	1	Mouse_09-2020	null	[MS,MS:1001208,SEQUEST,]	7.9e-3	null	ms_run[1]:scan=3142	1075.5	3	1267.63254	423.21543	R	L	123	133
PSM	ALEQFLQEYFDGNLKR	-276_53359	P27773	1	Mouse_09-2020	null	[MS,MS:1001208,SEQUEST,]	1.4e-3	null	ms_run[1]:scan=11539	3561.6	3	1970.99887	657.67054	K	L	348	364
PSM	SIGVSNFNHR	-276_10237	Q9JLI0	1	Mouse_09-2020	null	[MS,MS:1001208,SEQUEST,]	3.1e-4	null	ms_run[1]:scan=3145	1076.4	2	1130.57109	565.78870	K	L	162	172
PSM	TIQVDNTDAEGR	-276_10263	Q9CPY7	1	Mouse_09-2020	null	[MS,MS:1001208,SEQUEST,]	3.1e-4	null	ms_run[1]:scan=3149	1077.5	2	1318.62468	659.81531	K	I	357	369
PSM	RYDDPEVQK	-276_1822	P38647	1	Mouse_09-2020	null	[MS,MS:1001208,SEQUEST,]	9.0e-4	null	ms_run[1]:scan=1499	586.9	2	1149.55339	575.28038	R	T	127	136
PSM	GDNQSPIELHTK	-276_10093	P16015	1	Mouse_09-2020	null	[MS,MS:1001208,SEQUEST,]	3.1e-4	null	ms_run[1]:scan=3120	1069.0	2	1338.66557	669.83605	K	I	25	37
PSM	GSIDPYVYLPFGNGPR	-276_53295	Q64459	1	Mouse_09-2020	null	[MS,MS:1001208,SEQUEST,]	3.1e-4	null	ms_run[1]:scan=11527	3558.0	2	1751.87847	876.44121	K	C	426	442
PSM	LQALKDTANRLR	-276_10077	P40142	1	Mouse_09-2020	null	[MS,MS:1001208,SEQUEST,]	1.4e-3	null	ms_run[1]:scan=3118	1068.4	3	1398.81791	466.94404	K	S	12	24
PSM	SIGVSNFNRR	-276_10067	P70694	1	Mouse_09-2020	null	[MS,MS:1001208,SEQUEST,]	9.2e-3	null	ms_run[1]:scan=3117	1068.1	2	1149.61223	575.30980	K	L	162	172
PSM	TFRPPYYHR	-276_9750	O09173	1	Mouse_09-2020	null	[MS,MS:1001208,SEQUEST,]	3.1e-4	null	ms_run[1]:scan=3055	1049.9	3	1236.62821	412.88060	K	C	328	337
PSM	YNQILR	-276_9775	P17182	1	Mouse_09-2020	null	[MS,MS:1001208,SEQUEST,]	2.9e-3	null	ms_run[1]:scan=3059	1051.1	2	806.45256	403.72960	K	E	407	413
PSM	AHLEKVRSYVLK	-276_9783	Q8BH00	1	Mouse_09-2020	null	[MS,MS:1001208,SEQUEST,]	3.7e-3	null	ms_run[1]:scan=3061	1051.7	3	1442.84818	481.62079	K	Q	333	345
PSM	HVVFIAQR	-276_9789	P62082	1	Mouse_09-2020	null	[MS,MS:1001208,SEQUEST,]	3.1e-4	null	ms_run[1]:scan=3062	1052.0	2	969.56340	485.28507	K	I	91	99
PSM	KAVKNFTDVHPDYGAR	-276_9805	P24270	1	Mouse_09-2020	null	[MS,MS:1001208,SEQUEST,]	3.1e-4	null	ms_run[1]:scan=3065	1052.8	4	1817.93056	455.23778	K	Q	477	493
PSM	DASPGSPLEK	-276_9828	P54869	1	Mouse_09-2020	null	[MS,MS:1001208,SEQUEST,]	6.0e-4	null	ms_run[1]:scan=3070	1054.3	2	1000.49486	500.75092	K	V	428	438
PSM	SVVRPWIKDR	-276_9871	P35492	1	Mouse_09-2020	null	[MS,MS:1001208,SEQUEST,]	2.2e-3	null	ms_run[1]:scan=3080	1057.3	3	1255.72739	419.24717	R	M	585	595
PSM	RNELWAAR	-276_9886	Q7TNG8	1	Mouse_09-2020	null	[MS,MS:1001208,SEQUEST,]	3.1e-4	null	ms_run[1]:scan=3082	1057.9	2	1015.54247	508.27523	K	N	340	348
PSM	NYTDNELEK	-276_9893	P26443	1	Mouse_09-2020	null	[MS,MS:1001208,SEQUEST,]	3.1e-4	null	ms_run[1]:scan=3083	1058.2	2	1125.50737	563.25657	K	T	192	201
PSM	FLFSLFGQK	-276_53435	Q8R3V2	1	Mouse_09-2020	null	[MS,MS:1001208,SEQUEST,]	1.4e-3	null	ms_run[1]:scan=11555	3566.4	2	1086.59844	543.80276	R	N	176	185
PSM	RVTLELGGK	-276_9915	O35945	0	Mouse_09-2020	null	[MS,MS:1001208,SEQUEST,]	3.1e-4	null	ms_run[1]:scan=3088	1059.6	2	972.58403	486.79547	K	P	265	274
PSM	RVTLELGGK	-276_9915	P47738	0	Mouse_09-2020	null	[MS,MS:1001208,SEQUEST,]	3.1e-4	null	ms_run[1]:scan=3088	1059.6	2	972.58403	486.79547	K	P	283	292
PSM	RVTLELGGK	-276_9915	P24549	0	Mouse_09-2020	null	[MS,MS:1001208,SEQUEST,]	3.1e-4	null	ms_run[1]:scan=3088	1059.6	2	972.58403	486.79547	K	P	265	274
PSM	RVTLELGGK	-276_9915	Q9CZS1	0	Mouse_09-2020	null	[MS,MS:1001208,SEQUEST,]	3.1e-4	null	ms_run[1]:scan=3088	1059.6	2	972.58403	486.79547	K	P	283	292
PSM	ALQLGTLFSPAEALK	-276_53421	P42125	1	Mouse_09-2020	null	[MS,MS:1001208,SEQUEST,]	3.1e-4	null	ms_run[1]:scan=11553	3565.8	2	1558.88555	779.94560	R	G	192	207
PSM	HGVGRIDIVENR	-276_9945	P16460	1	Mouse_09-2020	null	[MS,MS:1001208,SEQUEST,]	3.1e-4	null	ms_run[1]:scan=3093	1061.1	3	1364.73987	455.58462	K	I	261	273
PSM	YNDLGEQHFK	-276_10025	P07724	1	Mouse_09-2020	null	[MS,MS:1001208,SEQUEST,]	3.1e-4	null	ms_run[1]:scan=3109	1065.8	3	1250.58103	417.53153	R	L	35	45
PSM	FLETNPRVEK	-276_10059	Q8VCN5	1	Mouse_09-2020	null	[MS,MS:1001208,SEQUEST,]	4.1e-3	null	ms_run[1]:scan=3116	1067.8	3	1232.66397	411.55931	R	V	278	288
PSM	SLGVSNFNRR	-276_10068	Q8VCX1	1	Mouse_09-2020	null	[MS,MS:1001208,SEQUEST,]	9.2e-3	null	ms_run[1]:scan=3117	1068.1	2	1149.61223	575.30980	K	L	164	174
PSM	LENYPIPELGPNDVLLK	-276_53292	Q64442	1	Mouse_09-2020	null	[MS,MS:1001208,SEQUEST,]	1.4e-3	null	ms_run[1]:scan=11526	3557.7	2	1924.04521	962.52494	R	H	22	39
PSM	KVINDFVEKGTQGK	-276_10328	P07758	0	Mouse_09-2020	null	[MS,MS:1001208,SEQUEST,]	3.1e-4	null	ms_run[1]:scan=3162	1081.3	3	1562.85495	521.62275	K	A	173	187
PSM	KVINDFVEKGTQGK	-276_10328	P22599	0	Mouse_09-2020	null	[MS,MS:1001208,SEQUEST,]	3.1e-4	null	ms_run[1]:scan=3162	1081.3	3	1562.85495	521.62275	K	V	173	187
PSM	KVINDFVEKGTQGK	-276_10328	Q00898	0	Mouse_09-2020	null	[MS,MS:1001208,SEQUEST,]	3.1e-4	null	ms_run[1]:scan=3162	1081.3	3	1562.85495	521.62275	K	V	173	187
PSM	KVINDFVEKGTQGK	-276_10328	Q00897	0	Mouse_09-2020	null	[MS,MS:1001208,SEQUEST,]	3.1e-4	null	ms_run[1]:scan=3162	1081.3	3	1562.85495	521.62275	K	V	173	187
PSM	SAFEYGGQK	-276_10333	Q8CHT0	1	Mouse_09-2020	null	[MS,MS:1001208,SEQUEST,]	3.1e-4	null	ms_run[1]:scan=3163	1081.6	2	986.45873	493.73253	R	S	338	347
PSM	SLQSVAEER	-276_10616	Q9CZM2	1	Mouse_09-2020	null	[MS,MS:1001208,SEQUEST,]	1.6e-3	null	ms_run[1]:scan=3216	1097.2	2	1018.51683	509.76182	R	G	97	106
PSM	YLSEVASGENK	-276_10634	Q9CQV8	1	Mouse_09-2020	null	[MS,MS:1001208,SEQUEST,]	3.1e-4	null	ms_run[1]:scan=3219	1098.1	2	1196.58025	598.79332	R	T	130	141
PSM	QTATQLLK	-276_10651	P12970	1	Mouse_09-2020	null	[MS,MS:1001208,SEQUEST,]	3.5e-3	null	ms_run[1]:scan=3221	1098.7	2	902.53087	451.76892	R	A	90	98
PSM	RFEELGVK	-276_10905	Q9CPU0	1	Mouse_09-2020	null	[MS,MS:1001208,SEQUEST,]	3.1e-4	null	ms_run[1]:scan=3264	1111.4	2	977.54167	489.27437	K	V	141	149
PSM	AVEAFETAK	-276_10945	Q64442	1	Mouse_09-2020	null	[MS,MS:1001208,SEQUEST,]	3.1e-4	null	ms_run[1]:scan=3269	1112.8	2	965.49419	483.25056	K	G	331	340
PSM	ELSEIAQR	-276_10947	Q91Y97	1	Mouse_09-2020	null	[MS,MS:1001208,SEQUEST,]	1.6e-3	null	ms_run[1]:scan=3270	1113.1	2	945.50041	473.25363	K	V	15	23
PSM	FDAQGNLR	-276_10953	Q9Z2V4	1	Mouse_09-2020	null	[MS,MS:1001208,SEQUEST,]	6.0e-4	null	ms_run[1]:scan=3271	1113.4	2	920.45891	460.73287	K	I	317	325
PSM	SLFHYR	-276_10965	Q8C196	1	Mouse_09-2020	null	[MS,MS:1001208,SEQUEST,]	3.1e-2	null	ms_run[1]:scan=3274	1114.3	2	822.42620	411.71649	K	Y	1487	1493
PSM	LKKNIHPWVK	-276_1717	Q8C196	1	Mouse_09-2020	null	[MS,MS:1001208,SEQUEST,]	4.1e-3	null	ms_run[1]:scan=1477	580.3	3	1262.77347	421.59591	R	I	933	943
PSM	GQETSTNPIASIFAWSR	-276_55429	O88844	1	Mouse_09-2020	null	[MS,MS:1001208,SEQUEST,]	3.1e-4	null	ms_run[1]:scan=12031	3713.0	3	1864.91562	622.31112	K	L	322	339
PSM	IDGASPLDK	-276_10995	P00329	1	Mouse_09-2020	null	[MS,MS:1001208,SEQUEST,]	6.0e-4	null	ms_run[1]:scan=3278	1115.4	2	915.47844	458.24273	K	C	161	170
PSM	YLGGTDDLTKK	-276_10997	Q8VCT4	1	Mouse_09-2020	null	[MS,MS:1001208,SEQUEST,]	6.7e-3	null	ms_run[1]:scan=3279	1115.7	3	1210.63190	404.21532	K	D	401	412
PSM	SFRNPLAK	-276_11004	P17182	1	Mouse_09-2020	null	[MS,MS:1001208,SEQUEST,]	8.0e-3	null	ms_run[1]:scan=3282	1116.6	2	932.53099	466.76925	R	0	427	435
PSM	VEITYTPKDGTQK	-276_11019	O88844	1	Mouse_09-2020	null	[MS,MS:1001208,SEQUEST,]	1.4e-3	null	ms_run[1]:scan=3284	1117.2	3	1479.76847	493.92783	K	T	152	165
PSM	HQILPKDQWTK	-276_10608	Q9CQB4	1	Mouse_09-2020	null	[MS,MS:1001208,SEQUEST,]	3.1e-4	null	ms_run[1]:scan=3213	1096.3	3	1393.76383	465.25774	R	E	73	84
PSM	NTIVTSYNR	-276_10600	Q99KI0	1	Mouse_09-2020	null	[MS,MS:1001208,SEQUEST,]	6.0e-4	null	ms_run[1]:scan=3212	1096.0	2	1067.55327	534.27764	K	F	466	475
PSM	TAWTFSRK	-276_10575	Q9CPU0	1	Mouse_09-2020	null	[MS,MS:1001208,SEQUEST,]	6.0e-4	null	ms_run[1]:scan=3208	1094.9	2	996.53063	498.76671	K	T	89	97
PSM	LVAYTSDQAHSSVER	-276_10560	Q5SUV9	1	Mouse_09-2020	null	[MS,MS:1001208,SEQUEST,]	3.9e-3	null	ms_run[1]:scan=3205	1094.0	3	1662.80912	554.94091	K	G	183	198
PSM	YYPTEDVPRK	-276_10362	P47911	1	Mouse_09-2020	null	[MS,MS:1001208,SEQUEST,]	2.0e-3	null	ms_run[1]:scan=3167	1082.8	2	1267.63262	634.31950	R	L	123	133
PSM	LNFAVASRK	-276_10368	P27773	1	Mouse_09-2020	null	[MS,MS:1001208,SEQUEST,]	3.1e-4	null	ms_run[1]:scan=3169	1083.4	2	1005.58415	503.29563	K	F	297	306
PSM	ETYAQQLTSEIER	-276_10374	G3X987	1	Mouse_09-2020	null	[MS,MS:1001208,SEQUEST,]	1.4e-2	null	ms_run[1]:scan=3170	1083.7	3	1567.76364	523.25813	K	E	220	233
PSM	ELIIGDRQTGK	-276_10388	Q03265	1	Mouse_09-2020	null	[MS,MS:1001208,SEQUEST,]	3.1e-4	null	ms_run[1]:scan=3173	1084.6	2	1229.68523	615.34605	R	S	208	219
PSM	GIAVHPELFSIDNGLLTPTLK	-276_53262	D3Z041	1	Mouse_09-2020	null	[MS,MS:1001208,SEQUEST,]	3.1e-4	null	ms_run[1]:scan=11521	3556.2	3	2235.24076	745.75097	K	K	656	677
PSM	EVSTYIK	-276_10398	P10126	1	Mouse_09-2020	null	[MS,MS:1001208,SEQUEST,]	2.6e-2	null	ms_run[1]:scan=3175	1085.2	2	839.45140	420.22909	K	I	173	180
PSM	SISVQQEKETIAK	-276_10405	Q9CQQ7	1	Mouse_09-2020	null	[MS,MS:1001208,SEQUEST,]	3.1e-4	null	ms_run[1]:scan=3176	1085.4	2	1460.79631	730.90139	K	I	226	239
PSM	SSDEAYAIAK	-276_11056	Q9Z2I9	1	Mouse_09-2020	null	[MS,MS:1001208,SEQUEST,]	3.1e-4	null	ms_run[1]:scan=3289	1118.7	2	1054.50493	527.75620	K	L	79	89
PSM	ELIIGDRQTGK	-276_10417	Q03265	1	Mouse_09-2020	null	[MS,MS:1001208,SEQUEST,]	9.2e-3	null	ms_run[1]:scan=3179	1086.4	3	1229.68567	410.56646	R	S	208	219
PSM	REITTLVSR	-276_10437	Q8CFX1	1	Mouse_09-2020	null	[MS,MS:1001208,SEQUEST,]	3.3e-3	null	ms_run[1]:scan=3183	1087.5	2	1074.62676	537.81693	K	G	750	759
PSM	NNDLILYYFSDAK	-276_53230	Q8JZR0	1	Mouse_09-2020	null	[MS,MS:1001208,SEQUEST,]	3.1e-4	null	ms_run[1]:scan=11512	3553.6	2	1575.76933	788.38811	K	L	63	76
PSM	YYTLNGSK	-276_10462	P50544	1	Mouse_09-2020	null	[MS,MS:1001208,SEQUEST,]	3.1e-4	null	ms_run[1]:scan=3188	1089.0	2	945.46782	473.23745	K	W	241	249
PSM	HGRSPAQILLR	-276_10466	Q9JII6	1	Mouse_09-2020	null	[MS,MS:1001208,SEQUEST,]	3.1e-4	null	ms_run[1]:scan=3189	1089.3	3	1247.73337	416.58256	K	Q	241	252
PSM	ARGQALPEVVAK	-276_10470	Q8R0Y6	1	Mouse_09-2020	null	[MS,MS:1001208,SEQUEST,]	3.1e-4	null	ms_run[1]:scan=3190	1089.6	3	1238.72184	413.57870	R	Q	61	73
PSM	LDQGGAPLAGTNK	-276_10520	Q91Y97	1	Mouse_09-2020	null	[MS,MS:1001208,SEQUEST,]	3.1e-4	null	ms_run[1]:scan=3200	1092.5	2	1241.64861	621.32786	K	T	109	122
PSM	VLILGSGGLSIGQAGEFDYSGSQAVK	-276_53202	Q8C196	1	Mouse_09-2020	null	[MS,MS:1001208,SEQUEST,]	3.1e-4	null	ms_run[1]:scan=11508	3552.4	3	2553.31986	851.77802	K	M	425	451
PSM	YFDSFGDLSSASAIMGNAK	-276_53253	A8DUK4	1	Mouse_09-2020	null	[MS,MS:1001208,SEQUEST,]	3.1e-4	null	ms_run[1]:scan=11518	3555.3	2	1980.90141	990.95402	R	K	42	61
PSM	YYAGWADKYHGK	-276_12537	P47738	1	Mouse_09-2020	null	[MS,MS:1001208,SEQUEST,]	2.9e-3	null	ms_run[1]:scan=3568	1200.6	3	1458.68067	486.89821	R	I	150	162
PSM	IFVWDWQR	-276_50497	A0A0R4J135	0	Mouse_09-2020	null	[MS,MS:1001208,SEQUEST,]	3.1e-4	null	ms_run[1]:scan=10801	3331.4	2	1149.58452	575.29563	R	E	228	236
PSM	IFVWDWQR	-276_50497	P17563	0	Mouse_09-2020	null	[MS,MS:1001208,SEQUEST,]	3.1e-4	null	ms_run[1]:scan=10801	3331.4	2	1149.58452	575.29563	R	E	228	236
PSM	GEHLSDAFAR	-276_12576	Q64471	1	Mouse_09-2020	null	[MS,MS:1001208,SEQUEST,]	3.1e-4	null	ms_run[1]:scan=3575	1202.6	2	1102.52800	551.76744	K	N	38	48
PSM	VLGELWPLFGGR	-276_55807	P55096	1	Mouse_09-2020	null	[MS,MS:1001208,SEQUEST,]	3.1e-4	null	ms_run[1]:scan=12138	3747.8	2	1343.74773	672.37715	R	T	485	497
PSM	LNRLNYIEGTK	-276_14423	Q9D1A2	1	Mouse_09-2020	null	[MS,MS:1001208,SEQUEST,]	3.1e-4	null	ms_run[1]:scan=3922	1304.9	3	1320.72672	440.91386	K	L	451	462
PSM	LYTLVTYVPVTTFK	-276_52543	P62900	1	Mouse_09-2020	null	[MS,MS:1001208,SEQUEST,]	6.0e-4	null	ms_run[1]:scan=11351	3505.1	3	1644.92484	548.97976	K	L	102	116
PSM	GRLPVFDK	-276_14472	Q6XVG2	0	Mouse_09-2020	null	[MS,MS:1001208,SEQUEST,]	1.4e-3	null	ms_run[1]:scan=3931	1307.6	2	931.53667	466.27163	R	T	98	106
PSM	GRLPVFDK	-276_14472	Q91X77	0	Mouse_09-2020	null	[MS,MS:1001208,SEQUEST,]	1.4e-3	null	ms_run[1]:scan=3931	1307.6	2	931.53667	466.27163	R	T	98	106
PSM	KTNYDIEHVIK	-276_14493	P14824	1	Mouse_09-2020	null	[MS,MS:1001208,SEQUEST,]	1.2e-3	null	ms_run[1]:scan=3934	1308.5	3	1359.72818	453.91375	K	E	569	580
PSM	NQDNLQGWNK	-276_14512	Q9DBP5	1	Mouse_09-2020	null	[MS,MS:1001208,SEQUEST,]	3.1e-4	null	ms_run[1]:scan=3937	1309.3	2	1216.57231	608.78890	R	M	97	107
PSM	SAGLFQNPK	-276_14518	Q9WU84	1	Mouse_09-2020	null	[MS,MS:1001208,SEQUEST,]	4.7e-2	null	ms_run[1]:scan=3938	1309.6	2	961.51018	481.25872	R	I	233	242
PSM	VTLTPEEEAR	-276_14526	A0A1B0GSR9	1	Mouse_09-2020	null	[MS,MS:1001208,SEQUEST,]	3.1e-4	null	ms_run[1]:scan=3940	1310.2	2	1144.58464	572.79586	K	K	289	299
PSM	LTEIINTQHENVK	-276_14584	E0CXN5	1	Mouse_09-2020	null	[MS,MS:1001208,SEQUEST,]	3.3e-3	null	ms_run[1]:scan=3951	1313.5	3	1538.81778	513.61062	K	L	50	63
PSM	FSARPSTIELIPFIIEK	-276_52535	Q9QXE0	1	Mouse_09-2020	null	[MS,MS:1001208,SEQUEST,]	3.1e-4	null	ms_run[1]:scan=11348	3504.2	3	1961.11191	654.37506	K	V	140	157
PSM	HLIIGVSSDR	-276_14610	Q8C2Q8	1	Mouse_09-2020	null	[MS,MS:1001208,SEQUEST,]	3.1e-4	null	ms_run[1]:scan=3956	1314.9	2	1096.61089	548.80910	K	L	67	77
PSM	ALGGASGGYTTGPEPLVSLLR	-276_52529	O88986	1	Mouse_09-2020	null	[MS,MS:1001208,SEQUEST,]	1.4e-2	null	ms_run[1]:scan=11347	3503.9	2	2016.07781	1008.54165	K	R	263	284
PSM	KQTALAELVK	-276_14628	P07724	1	Mouse_09-2020	null	[MS,MS:1001208,SEQUEST,]	3.1e-4	null	ms_run[1]:scan=3960	1316.1	2	1100.66728	550.83733	K	K	549	559
PSM	DLLEVADILEK	-276_55816	Q99LP6	1	Mouse_09-2020	null	[MS,MS:1001208,SEQUEST,]	3.1e-4	null	ms_run[1]:scan=12141	3748.7	2	1257.69426	629.35047	K	T	110	121
PSM	HLTDAYFK	-276_14384	P47911	1	Mouse_09-2020	null	[MS,MS:1001208,SEQUEST,]	1.4e-3	null	ms_run[1]:scan=3915	1302.9	2	994.49999	497.75327	K	K	219	227
PSM	DLPEHAVLK	-276_14654	Q8VEK3	1	Mouse_09-2020	null	[MS,MS:1001208,SEQUEST,]	3.5e-2	null	ms_run[1]:scan=3964	1317.3	2	1021.56767	511.28747	K	K	603	612
PSM	WDYDKNEWKK	-276_14347	P19783	1	Mouse_09-2020	null	[MS,MS:1001208,SEQUEST,]	1.9e-3	null	ms_run[1]:scan=3907	1300.5	3	1411.66431	471.22621	K	0	160	170
PSM	LSDGHFIPILGFGTYAPQEVPK	-276_52549	P70694	1	Mouse_09-2020	null	[MS,MS:1001208,SEQUEST,]	3.1e-4	null	ms_run[1]:scan=11354	3506.1	3	2386.24509	796.08624	R	K	10	32
PSM	QSDLDTLAK	-276_14037	P11725	1	Mouse_09-2020	null	[MS,MS:1001208,SEQUEST,]	3.1e-4	null	ms_run[1]:scan=3852	1284.4	2	990.51091	495.75875	K	A	145	154
PSM	YAREAYNLGVR	-276_14088	O35490	1	Mouse_09-2020	null	[MS,MS:1001208,SEQUEST,]	3.1e-4	null	ms_run[1]:scan=3861	1287.0	3	1311.68048	437.89832	K	I	284	295
PSM	ASGNYATVISHNPETK	-276_14143	P62918	1	Mouse_09-2020	null	[MS,MS:1001208,SEQUEST,]	3.1e-4	null	ms_run[1]:scan=3871	1289.9	3	1688.82401	563.61280	R	T	129	145
PSM	HLLDGIQR	-276_14149	Q9DBE0	1	Mouse_09-2020	null	[MS,MS:1001208,SEQUEST,]	1.4e-3	null	ms_run[1]:scan=3872	1290.2	2	951.53716	476.27216	R	D	288	296
PSM	YDLDFKSPDDPSRYITPDQLADLYK	-276_52575	P17182	1	Mouse_09-2020	null	[MS,MS:1001208,SEQUEST,]	3.1e-4	null	ms_run[1]:scan=11359	3507.5	4	2975.43374	744.61318	K	F	257	282
PSM	SSFRGDTNFYGK	-276_14200	Q9EQ20	1	Mouse_09-2020	null	[MS,MS:1001208,SEQUEST,]	3.1e-4	null	ms_run[1]:scan=3881	1292.9	3	1378.63904	460.21772	R	G	489	501
PSM	VLQATVVAVGSGGKGK	-276_14209	Q64433	1	Mouse_09-2020	null	[MS,MS:1001208,SEQUEST,]	1.4e-3	null	ms_run[1]:scan=3882	1293.1	3	1470.86405	490.95947	K	G	41	57
PSM	ILGPGLNK	-276_14217	P53026	1	Mouse_09-2020	null	[MS,MS:1001208,SEQUEST,]	8.0e-3	null	ms_run[1]:scan=3883	1293.5	2	811.50383	406.25545	R	G	123	131
PSM	SGSSSAYTGYVERSPR	-276_14231	O08601	1	Mouse_09-2020	null	[MS,MS:1001208,SEQUEST,]	2.0e-3	null	ms_run[1]:scan=3885	1294.0	3	1703.79874	568.60430	K	A	610	626
PSM	EIGFSDKQISK	-276_14251	Q8C196	1	Mouse_09-2020	null	[MS,MS:1001208,SEQUEST,]	4.5e-3	null	ms_run[1]:scan=3890	1295.5	3	1251.65796	417.89083	K	L	909	920
PSM	SFGGVTHGLPEK	-276_14256	P50544	1	Mouse_09-2020	null	[MS,MS:1001208,SEQUEST,]	3.5e-3	null	ms_run[1]:scan=3891	1295.8	3	1228.63218	410.21554	R	M	288	300
PSM	NTVIATGGYGR	-276_14263	Q8K2B3	1	Mouse_09-2020	null	[MS,MS:1001208,SEQUEST,]	3.1e-4	null	ms_run[1]:scan=3892	1296.1	2	1108.57427	554.79091	K	Y	251	262
PSM	EIGFSDKQISK	-276_14276	Q8C196	1	Mouse_09-2020	null	[MS,MS:1001208,SEQUEST,]	3.1e-4	null	ms_run[1]:scan=3894	1296.7	2	1251.65911	626.33261	K	L	909	920
PSM	YSNFVSFPLYLNGK	-276_52557	Q9CQN1	1	Mouse_09-2020	null	[MS,MS:1001208,SEQUEST,]	3.1e-4	null	ms_run[1]:scan=11355	3506.4	2	1648.83794	824.92212	K	I	279	293
PSM	TYSQVGFR	-276_14326	Q9WVD5	1	Mouse_09-2020	null	[MS,MS:1001208,SEQUEST,]	1.0e-2	null	ms_run[1]:scan=3903	1299.3	2	957.47881	479.24307	K	F	54	62
PSM	SAINEVVTR	-276_14339	P62900	1	Mouse_09-2020	null	[MS,MS:1001208,SEQUEST,]	1.6e-3	null	ms_run[1]:scan=3906	1300.2	2	988.54222	494.77473	R	Y	15	24
PSM	REDLLNNVAR	-276_14661	P61922	1	Mouse_09-2020	null	[MS,MS:1001208,SEQUEST,]	3.1e-4	null	ms_run[1]:scan=3965	1317.6	2	1199.64922	600.32819	K	G	401	411
PSM	IKEQTRNRYFPAFEK	-276_14669	P30115	1	Mouse_09-2020	null	[MS,MS:1001208,SEQUEST,]	1.9e-2	null	ms_run[1]:scan=3967	1318.2	4	1927.01870	482.51007	K	L	124	139
PSM	GRDLLTLK	-276_14686	P11725	1	Mouse_09-2020	null	[MS,MS:1001208,SEQUEST,]	3.3e-3	null	ms_run[1]:scan=3970	1319.1	2	915.56560	458.28473	K	F	39	47
PSM	YAQVKPDGTYVKPLSNK	-276_15161	Q9R0H0	1	Mouse_09-2020	null	[MS,MS:1001208,SEQUEST,]	3.1e-4	null	ms_run[1]:scan=4061	1345.8	4	1908.02321	477.76109	K	T	256	273
PSM	EAETFPFNPFDLTK	-276_55876	P24270	1	Mouse_09-2020	null	[MS,MS:1001208,SEQUEST,]	3.1e-4	null	ms_run[1]:scan=12156	3753.4	2	1655.79607	828.40122	K	W	288	302
PSM	YAQVKPDGTYVKPLSNK	-276_15174	Q9R0H0	1	Mouse_09-2020	null	[MS,MS:1001208,SEQUEST,]	3.1e-4	null	ms_run[1]:scan=4063	1346.4	3	1908.02396	636.67903	K	T	256	273
PSM	WDSWNK	-276_15188	P31786	1	Mouse_09-2020	null	[MS,MS:1001208,SEQUEST,]	5.1e-3	null	ms_run[1]:scan=4065	1347.0	2	835.37395	418.19030	K	K	56	62
PSM	VLRPGGLLFFWEHVAEPQGSR	-276_52443	Q9DD20	1	Mouse_09-2020	null	[MS,MS:1001208,SEQUEST,]	3.1e-4	null	ms_run[1]:scan=11330	3498.8	4	2395.26797	599.57220	R	F	163	184
PSM	VSVVEPGNFIAATSLYSPER	-276_52431	Q80XN0	1	Mouse_09-2020	null	[MS,MS:1001208,SEQUEST,]	2.2e-3	null	ms_run[1]:scan=11327	3497.9	2	2136.09892	1068.55222	K	Q	233	253
PSM	KEGGLGPLNIPLLADVTK	-276_52425	D3Z4A4	1	Mouse_09-2020	null	[MS,MS:1001208,SEQUEST,]	1.6e-3	null	ms_run[1]:scan=11326	3497.6	3	1835.06449	612.35941	R	L	92	110
PSM	ALSQHPTVNDDLPNR	-276_15223	P97872	1	Mouse_09-2020	null	[MS,MS:1001208,SEQUEST,]	3.1e-4	null	ms_run[1]:scan=4071	1348.8	3	1676.83664	559.61654	R	I	278	293
PSM	LFAEAVQK	-276_15234	Q8C196	1	Mouse_09-2020	null	[MS,MS:1001208,SEQUEST,]	3.1e-4	null	ms_run[1]:scan=4074	1349.7	2	905.50945	453.25819	K	R	1472	1480
PSM	DFLAGGVAAAISKTAVAPIER	-276_52415	P51881	1	Mouse_09-2020	null	[MS,MS:1001208,SEQUEST,]	3.1e-4	null	ms_run[1]:scan=11324	3497.0	3	2057.13864	686.38451	K	K	11	32
PSM	YAREAYNLGVR	-276_15258	O35490	1	Mouse_09-2020	null	[MS,MS:1001208,SEQUEST,]	3.1e-4	null	ms_run[1]:scan=4078	1350.9	3	1311.68140	437.89832	K	I	284	295
PSM	DNLEFFLTNLGK	-276_55888	P19096	1	Mouse_09-2020	null	[MS,MS:1001208,SEQUEST,]	3.1e-4	null	ms_run[1]:scan=12160	3754.8	2	1410.72698	705.86682	K	H	791	803
PSM	ARHNPSNQSYTLSGTK	-276_1281	A0A0A0MQ68	1	Mouse_09-2020	null	[MS,MS:1001208,SEQUEST,]	3.1e-4	null	ms_run[1]:scan=1385	552.6	3	1760.86942	587.62733	R	W	204	220
PSM	SLGLYGK	-276_15281	P19157	1	Mouse_09-2020	null	[MS,MS:1001208,SEQUEST,]	4.3e-3	null	ms_run[1]:scan=4082	1352.0	2	737.41985	369.21325	R	Q	76	83
PSM	YALLLLLKYPDVTAK	-276_52352	Q64458	1	Mouse_09-2020	null	[MS,MS:1001208,SEQUEST,]	3.1e-4	null	ms_run[1]:scan=11311	3493.2	3	1721.02530	574.34644	R	Q	308	323
PSM	LTRDETNYGIPQR	-276_15047	P68040	1	Mouse_09-2020	null	[MS,MS:1001208,SEQUEST,]	3.1e-4	null	ms_run[1]:scan=4041	1340.0	3	1562.80771	521.60223	K	L	45	58
PSM	FVIATSTK	-276_15029	P47911	1	Mouse_09-2020	null	[MS,MS:1001208,SEQUEST,]	3.4e-2	null	ms_run[1]:scan=4038	1339.1	2	866.50621	433.75274	K	D	201	209
PSM	SLRPGVAIADFVIFPPR	-276_52475	O09173	1	Mouse_09-2020	null	[MS,MS:1001208,SEQUEST,]	3.1e-4	null	ms_run[1]:scan=11337	3500.9	3	1855.06034	619.02447	K	G	305	322
PSM	YQQLIKENLK	-276_14996	Q9EQ20	1	Mouse_09-2020	null	[MS,MS:1001208,SEQUEST,]	3.1e-4	null	ms_run[1]:scan=4030	1336.7	2	1276.72624	638.86662	R	I	108	118
PSM	NEEGTWSVEK	-276_14697	A0A0R4J135	1	Mouse_09-2020	null	[MS,MS:1001208,SEQUEST,]	3.1e-4	null	ms_run[1]:scan=3972	1319.7	2	1178.53862	589.76984	K	I	280	290
PSM	SGEIEPVSVK	-276_14730	Q64433	1	Mouse_09-2020	null	[MS,MS:1001208,SEQUEST,]	1.4e-3	null	ms_run[1]:scan=3980	1322.0	2	1044.55754	522.78222	K	G	57	67
PSM	IASVTDIPEEFHVSLLTPTPNPK	-276_52508	G3X982	1	Mouse_09-2020	null	[MS,MS:1001208,SEQUEST,]	3.1e-4	null	ms_run[1]:scan=11343	3502.7	3	2505.32975	835.77936	K	I	1234	1257
PSM	FNSANEDNVTQVR	-276_14750	P24270	1	Mouse_09-2020	null	[MS,MS:1001208,SEQUEST,]	3.1e-4	null	ms_run[1]:scan=3983	1322.9	2	1493.69951	747.35259	R	F	432	445
PSM	SLFHYRQYSAGK	-276_14757	Q8C196	1	Mouse_09-2020	null	[MS,MS:1001208,SEQUEST,]	3.5e-3	null	ms_run[1]:scan=3984	1323.2	3	1456.73417	486.24924	K	A	1487	1499
PSM	RHYLFDVQR	-276_14775	Q9CQQ7	1	Mouse_09-2020	null	[MS,MS:1001208,SEQUEST,]	3.1e-4	null	ms_run[1]:scan=3988	1324.3	3	1233.64899	411.88776	K	N	163	172
PSM	TIEEVVGR	-276_14816	P47738	1	Mouse_09-2020	null	[MS,MS:1001208,SEQUEST,]	3.1e-4	null	ms_run[1]:scan=3998	1327.3	2	902.49468	451.75072	K	N	431	439
PSM	QAAGFSLK	-276_14011	Q91X91	1	Mouse_09-2020	null	[MS,MS:1001208,SEQUEST,]	3.3e-3	null	ms_run[1]:scan=3845	1282.3	2	821.45207	411.22943	R	E	190	198
PSM	TETQEKNPLPSKETIEQEKQAGES	-276_14841	P20065	1	Mouse_09-2020	null	[MS,MS:1001208,SEQUEST,]	3.1e-4	null	ms_run[1]:scan=4002	1328.5	4	2701.31850	676.08453	K	0	27	51
PSM	AIFASGSPFDPVTLPDGR	-276_52503	P06801	1	Mouse_09-2020	null	[MS,MS:1001208,SEQUEST,]	3.1e-4	null	ms_run[1]:scan=11342	3502.4	2	1846.93645	923.97033	R	L	428	446
PSM	FFVANTAK	-276_14862	Q9Z2I8	1	Mouse_09-2020	null	[MS,MS:1001208,SEQUEST,]	3.1e-4	null	ms_run[1]:scan=4007	1330.0	2	897.48290	449.24508	R	A	60	68
PSM	KIKLTITYGPK	-276_14886	P12710	1	Mouse_09-2020	null	[MS,MS:1001208,SEQUEST,]	3.1e-4	null	ms_run[1]:scan=4011	1331.1	3	1261.78791	421.26746	K	V	47	58
PSM	GGNNLVSGYPK	-276_14923	Q91X72	1	Mouse_09-2020	null	[MS,MS:1001208,SEQUEST,]	3.1e-4	null	ms_run[1]:scan=4018	1333.2	2	1105.56340	553.28546	K	L	331	342
PSM	SIFSAVLDELK	-276_55860	Q8C196	1	Mouse_09-2020	null	[MS,MS:1001208,SEQUEST,]	3.1e-4	null	ms_run[1]:scan=12152	3752.2	2	1221.67314	611.33990	R	A	1090	1101
PSM	VGDLSPKQEEALAK	-276_14954	Q99J08	1	Mouse_09-2020	null	[MS,MS:1001208,SEQUEST,]	3.1e-4	null	ms_run[1]:scan=4024	1335.0	3	1484.79526	495.60335	R	R	5	19
PSM	LYTLVTYVPVTTFK	-276_52499	P62900	1	Mouse_09-2020	null	[MS,MS:1001208,SEQUEST,]	3.1e-4	null	ms_run[1]:scan=11341	3502.1	2	1644.92693	822.96600	K	L	102	116
PSM	DSERLLEVQK	-276_14851	Q91YI0	1	Mouse_09-2020	null	[MS,MS:1001208,SEQUEST,]	3.1e-4	null	ms_run[1]:scan=4004	1329.0	3	1216.65305	406.22258	R	I	183	193
PSM	STNGDTFLGGEDFDQALLR	-276_52579	P38647	1	Mouse_09-2020	null	[MS,MS:1001208,SEQUEST,]	3.1e-4	null	ms_run[1]:scan=11360	3507.8	2	2055.96367	1028.48453	K	I	266	285
PSM	ILPNVPEVEDSTDFFK	-276_52585	Q8R0Y6	1	Mouse_09-2020	null	[MS,MS:1001208,SEQUEST,]	6.0e-4	null	ms_run[1]:scan=11363	3508.7	2	1849.92546	925.46455	R	G	334	350
PSM	RFFNLNK	-276_13974	P28271	1	Mouse_09-2020	null	[MS,MS:1001208,SEQUEST,]	3.3e-3	null	ms_run[1]:scan=3837	1279.9	2	938.52074	469.76397	K	E	20	27
PSM	YLVEEIKK	-276_12923	Q9DBE0	1	Mouse_09-2020	null	[MS,MS:1001208,SEQUEST,]	3.1e-4	null	ms_run[1]:scan=3639	1221.5	2	1021.59270	511.30005	R	E	390	398
PSM	KSLDFYTR	-276_12936	Q9CPU0	1	Mouse_09-2020	null	[MS,MS:1001208,SEQUEST,]	3.1e-4	null	ms_run[1]:scan=3642	1222.4	2	1029.53667	515.27182	K	L	44	52
PSM	GDNQSPIELHTKDIK	-276_12980	P16015	1	Mouse_09-2020	null	[MS,MS:1001208,SEQUEST,]	1.6e-3	null	ms_run[1]:scan=3650	1224.8	3	1694.87162	565.62845	K	D	25	40
PSM	VIEASEIQAK	-276_12990	A0A0R4J135	0	Mouse_09-2020	null	[MS,MS:1001208,SEQUEST,]	3.1e-4	null	ms_run[1]:scan=3652	1225.3	2	1087.59978	544.30332	K	N	121	131
PSM	VIEASEIQAK	-276_12990	P17563	0	Mouse_09-2020	null	[MS,MS:1001208,SEQUEST,]	3.1e-4	null	ms_run[1]:scan=3652	1225.3	2	1087.59978	544.30332	K	N	121	131
PSM	ILSGVVTK	-276_12995	P62281	1	Mouse_09-2020	null	[MS,MS:1001208,SEQUEST,]	9.0e-3	null	ms_run[1]:scan=3653	1225.6	2	816.51903	408.76310	R	K	72	80
PSM	LGVTADDVK	-276_13015	P14152	1	Mouse_09-2020	null	[MS,MS:1001208,SEQUEST,]	3.1e-4	null	ms_run[1]:scan=3657	1226.8	2	917.49419	459.25056	K	V	171	180
PSM	SSITPGTVLIILTGR	-276_55702	P47911	1	Mouse_09-2020	null	[MS,MS:1001208,SEQUEST,]	3.1e-4	null	ms_run[1]:scan=12107	3737.4	2	1527.91045	764.45887	R	R	150	165
PSM	FFNQLFSGLDPHALAGR	-276_52769	Q9DBE0	1	Mouse_09-2020	null	[MS,MS:1001208,SEQUEST,]	3.1e-4	null	ms_run[1]:scan=11410	3523.0	3	1889.96646	630.66008	R	I	89	106
PSM	SWNETFHAR	-276_13056	Q9DCX2	1	Mouse_09-2020	null	[MS,MS:1001208,SEQUEST,]	1.4e-3	null	ms_run[1]:scan=3664	1228.9	2	1147.52800	574.26760	K	A	33	42
PSM	LFIWVLR	-276_52763	A0A2R8VHD0	1	Mouse_09-2020	null	[MS,MS:1001208,SEQUEST,]	1.2e-3	null	ms_run[1]:scan=11408	3522.4	2	946.58806	473.79728	R	Y	197	204
PSM	TQLQLDER	-276_13075	Q8JZU2	1	Mouse_09-2020	null	[MS,MS:1001208,SEQUEST,]	3.1e-4	null	ms_run[1]:scan=3668	1230.1	2	1002.52172	501.76436	K	N	51	59
PSM	WDAWNALGSLPK	-276_52744	Q9WUR2	1	Mouse_09-2020	null	[MS,MS:1001208,SEQUEST,]	3.1e-4	null	ms_run[1]:scan=11402	3520.6	2	1357.69280	679.34859	K	T	91	103
PSM	SGSLAVDNADPILKIPFASIASK	-276_52722	A0A0G2JGI9	1	Mouse_09-2020	null	[MS,MS:1001208,SEQUEST,]	3.1e-4	null	ms_run[1]:scan=11397	3519.1	3	2314.26651	772.09328	K	T	876	899
PSM	ESVFTVEGGHR	-276_13098	O35129	1	Mouse_09-2020	null	[MS,MS:1001208,SEQUEST,]	1.4e-3	null	ms_run[1]:scan=3671	1230.9	3	1217.59119	406.53516	R	I	38	49
PSM	AVYQGPGSSPVKS	-276_13117	O88587	1	Mouse_09-2020	null	[MS,MS:1001208,SEQUEST,]	3.1e-4	null	ms_run[1]:scan=3676	1232.4	2	1276.65349	638.83023	K	0	253	266
PSM	FSTANPVYVGNVAWAHILAAR	-276_52777	P26150	1	Mouse_09-2020	null	[MS,MS:1001208,SEQUEST,]	1.2e-3	null	ms_run[1]:scan=11412	3523.6	3	2257.18924	753.06740	K	L	218	239
PSM	AASGTKEDPNLVPSISNKR	-276_12901	P19536	1	Mouse_09-2020	null	[MS,MS:1001208,SEQUEST,]	1.6e-3	null	ms_run[1]:scan=3635	1220.4	4	1984.04531	496.76691	K	V	68	87
PSM	TIEEVVGRANDSK	-276_12892	P47738	1	Mouse_09-2020	null	[MS,MS:1001208,SEQUEST,]	3.1e-4	null	ms_run[1]:scan=3634	1220.1	2	1417.72917	709.36771	K	G	431	444
PSM	IIHESGAQILR	-276_12870	Q9DCQ2	1	Mouse_09-2020	null	[MS,MS:1001208,SEQUEST,]	3.1e-4	null	ms_run[1]:scan=3631	1219.2	3	1236.70676	412.90682	K	A	83	94
PSM	THEQLTPLVR	-276_12600	P09813	1	Mouse_09-2020	null	[MS,MS:1001208,SEQUEST,]	1.6e-3	null	ms_run[1]:scan=3580	1204.1	2	1193.66387	597.33549	K	A	68	78
PSM	SQGIVLAR	-276_12639	Q9JKY7	1	Mouse_09-2020	null	[MS,MS:1001208,SEQUEST,]	3.1e-4	null	ms_run[1]:scan=3587	1206.2	2	843.50511	422.25598	R	G	119	127
PSM	HQLVVGSQAR	-276_1463	Q3UEL5	1	Mouse_09-2020	null	[MS,MS:1001208,SEQUEST,]	3.1e-4	null	ms_run[1]:scan=1423	564.0	2	1094.60747	547.80690	K	L	535	545
PSM	YLAEVASGEK	-276_12684	P68510	1	Mouse_09-2020	null	[MS,MS:1001208,SEQUEST,]	6.0e-4	null	ms_run[1]:scan=3594	1208.2	2	1066.54119	533.77440	R	N	133	143
PSM	FLQPGSQRKPFDDAK	-276_12698	P30115	1	Mouse_09-2020	null	[MS,MS:1001208,SEQUEST,]	4.7e-3	null	ms_run[1]:scan=3597	1209.1	4	1733.89785	434.22969	K	V	197	212
PSM	KLLADQAEARR	-276_1453	P84099	1	Mouse_09-2020	null	[MS,MS:1001208,SEQUEST,]	6.0e-4	null	ms_run[1]:scan=1422	563.7	3	1270.72382	424.24572	K	K	153	164
PSM	ISLAEAGATR	-276_12710	A0A1Y7VM96	1	Mouse_09-2020	null	[MS,MS:1001208,SEQUEST,]	1.6e-3	null	ms_run[1]:scan=3599	1209.7	2	988.54277	494.77473	R	R	115	125
PSM	SVQASVKHPYEVAIKEEAK	-276_13157	Q9DBM2	1	Mouse_09-2020	null	[MS,MS:1001208,SEQUEST,]	1.4e-3	null	ms_run[1]:scan=3684	1234.8	4	2113.13003	529.03766	R	F	234	253
PSM	SEYRELEDGGLERK	-276_12738	E9PWK1	1	Mouse_09-2020	null	[MS,MS:1001208,SEQUEST,]	3.1e-4	null	ms_run[1]:scan=3605	1211.5	3	1680.81809	560.94444	K	S	321	335
PSM	GSPAVDVAVK	-276_12769	P07309	1	Mouse_09-2020	null	[MS,MS:1001208,SEQUEST,]	3.1e-4	null	ms_run[1]:scan=3612	1213.5	2	942.52550	471.76637	R	F	42	52
PSM	IAQFLSGIPETVPLSTVNR	-276_52831	Q8VCH0	0	Mouse_09-2020	null	[MS,MS:1001208,SEQUEST,]	2.0e-3	null	ms_run[1]:scan=11425	3527.5	2	2042.12981	1021.56767	R	C	103	122
PSM	IAQFLSGIPETVPLSTVNR	-276_52831	Q921H8	0	Mouse_09-2020	null	[MS,MS:1001208,SEQUEST,]	2.0e-3	null	ms_run[1]:scan=11425	3527.5	2	2042.12981	1021.56767	R	C	103	122
PSM	VEIIANDQGNR	-276_12787	P20029	0	Mouse_09-2020	null	[MS,MS:1001208,SEQUEST,]	3.1e-4	null	ms_run[1]:scan=3617	1215.0	2	1228.62847	614.81766	R	T	51	62
PSM	VEIIANDQGNR	-276_12787	P63017	0	Mouse_09-2020	null	[MS,MS:1001208,SEQUEST,]	3.1e-4	null	ms_run[1]:scan=3617	1215.0	2	1228.62847	614.81766	K	T	26	37
PSM	NGPPVIHSGIKDLK	-276_12794	P25688	1	Mouse_09-2020	null	[MS,MS:1001208,SEQUEST,]	1.0e-2	null	ms_run[1]:scan=3618	1215.3	3	1474.83771	492.28406	R	L	148	162
PSM	AVVLPISLATTFK	-276_52814	Q8VCN5	1	Mouse_09-2020	null	[MS,MS:1001208,SEQUEST,]	3.1e-4	null	ms_run[1]:scan=11420	3526.0	2	1359.82536	680.41595	R	D	35	48
PSM	FKPAWVK	-276_12824	Q63880	0	Mouse_09-2020	null	[MS,MS:1001208,SEQUEST,]	1.8e-2	null	ms_run[1]:scan=3622	1216.5	2	875.51378	438.26053	K	D	451	458
PSM	FKPAWVK	-276_12824	Q8VCU1	0	Mouse_09-2020	null	[MS,MS:1001208,SEQUEST,]	1.8e-2	null	ms_run[1]:scan=3622	1216.5	2	875.51378	438.26053	K	D	451	458
PSM	TIEEVVGRANDSK	-276_12863	P47738	1	Mouse_09-2020	null	[MS,MS:1001208,SEQUEST,]	3.1e-4	null	ms_run[1]:scan=3630	1218.9	3	1417.72904	473.24757	K	G	431	444
PSM	TIIQNPTDQQK	-276_12749	P50580	1	Mouse_09-2020	null	[MS,MS:1001208,SEQUEST,]	3.1e-4	null	ms_run[1]:scan=3609	1212.7	2	1285.67510	643.34097	K	D	200	211
PSM	STWVILHHK	-276_9743	G5E850	1	Mouse_09-2020	null	[MS,MS:1001208,SEQUEST,]	3.1e-4	null	ms_run[1]:scan=3054	1049.6	2	1120.62663	560.81673	K	Y	25	34
PSM	ALALAQEILPQAPIAVR	-276_52716	F6YTG0	1	Mouse_09-2020	null	[MS,MS:1001208,SEQUEST,]	3.1e-4	null	ms_run[1]:scan=11395	3518.5	2	1774.05998	887.53290	R	G	134	151
PSM	YIDQEELNK	-276_13200	P07901	0	Mouse_09-2020	null	[MS,MS:1001208,SEQUEST,]	3.1e-4	null	ms_run[1]:scan=3691	1236.9	2	1151.55779	576.28259	K	K	285	294
PSM	YIDQEELNK	-276_13200	P11499	0	Mouse_09-2020	null	[MS,MS:1001208,SEQUEST,]	3.1e-4	null	ms_run[1]:scan=3691	1236.9	2	1151.55779	576.28259	K	K	276	285
PSM	NAEGTWSVEK	-276_13650	P17563	1	Mouse_09-2020	null	[MS,MS:1001208,SEQUEST,]	3.1e-4	null	ms_run[1]:scan=3774	1261.4	2	1120.52678	560.76710	K	I	280	290
PSM	AVSNVIASLIYAR	-276_52606	A0A0R4IZY2	1	Mouse_09-2020	null	[MS,MS:1001208,SEQUEST,]	3.1e-4	null	ms_run[1]:scan=11367	3509.9	2	1376.79057	688.89845	K	F	184	197
PSM	AFLSSPEHVNRPINGNGKQ	-276_13688	P19157	1	Mouse_09-2020	null	[MS,MS:1001208,SEQUEST,]	3.1e-4	null	ms_run[1]:scan=3784	1264.3	3	2065.05759	689.02397	K	0	192	211
PSM	KLILGGLEKPEK	-276_13709	O08601	1	Mouse_09-2020	null	[MS,MS:1001208,SEQUEST,]	3.1e-4	null	ms_run[1]:scan=3787	1265.2	3	1324.82050	442.27814	K	E	455	467
PSM	LSQVAPVLKER	-276_13718	Q9DBE0	1	Mouse_09-2020	null	[MS,MS:1001208,SEQUEST,]	1.6e-3	null	ms_run[1]:scan=3789	1265.8	3	1239.74247	413.91883	R	V	434	445
PSM	KTKPYIQVDIGGGQTK	-276_13728	P20029	1	Mouse_09-2020	null	[MS,MS:1001208,SEQUEST,]	3.1e-4	null	ms_run[1]:scan=3790	1266.1	3	1732.96012	578.32459	K	F	124	140
PSM	DAQLFIQKK	-276_13735	P24270	1	Mouse_09-2020	null	[MS,MS:1001208,SEQUEST,]	1.4e-3	null	ms_run[1]:scan=3791	1266.4	2	1090.62602	545.81640	K	V	469	478
PSM	KTKPYIQVDIGGGQTK	-276_13745	P20029	1	Mouse_09-2020	null	[MS,MS:1001208,SEQUEST,]	3.1e-4	null	ms_run[1]:scan=3793	1267.0	4	1732.95949	433.99526	K	F	124	140
PSM	SAVEAERLVAGK	-276_13806	Q91YQ5	1	Mouse_09-2020	null	[MS,MS:1001208,SEQUEST,]	3.5e-3	null	ms_run[1]:scan=3804	1270.2	3	1229.68650	410.56646	K	K	566	578
PSM	SLFHYRQYSAGK	-276_13866	Q8C196	1	Mouse_09-2020	null	[MS,MS:1001208,SEQUEST,]	1.5e-2	null	ms_run[1]:scan=3814	1273.2	2	1456.73454	728.87022	K	A	1487	1499
PSM	ANLVFKEIEKK	-276_13897	P32020	1	Mouse_09-2020	null	[MS,MS:1001208,SEQUEST,]	3.1e-4	null	ms_run[1]:scan=3821	1275.2	3	1318.77399	440.26249	K	E	433	444
PSM	LLTYNAAR	-276_13906	E9Q5L3	1	Mouse_09-2020	null	[MS,MS:1001208,SEQUEST,]	6.0e-4	null	ms_run[1]:scan=3822	1275.5	2	921.51592	461.26126	R	V	348	356
PSM	AQAYQTGKDISTNYYASQKK	-276_13916	P08113	1	Mouse_09-2020	null	[MS,MS:1001208,SEQUEST,]	3.5e-3	null	ms_run[1]:scan=3824	1276.1	4	2265.11684	567.03411	K	F	664	684
PSM	GLNSDSVTEETLRKAK	-276_13926	Q8C196	1	Mouse_09-2020	null	[MS,MS:1001208,SEQUEST,]	3.1e-4	null	ms_run[1]:scan=3827	1277.0	4	1747.91823	437.73507	K	I	893	909
PSM	GLNSDSVTEETLRKAK	-276_13943	Q8C196	1	Mouse_09-2020	null	[MS,MS:1001208,SEQUEST,]	1.2e-2	null	ms_run[1]:scan=3830	1277.9	3	1747.91874	583.31101	K	I	893	909
PSM	TQAQIVLR	-276_13633	Q8VCX1	1	Mouse_09-2020	null	[MS,MS:1001208,SEQUEST,]	2.0e-3	null	ms_run[1]:scan=3772	1260.8	2	928.55760	464.78236	K	N	253	261
PSM	SVEAAAELSAK	-276_13626	Q9D0J8	1	Mouse_09-2020	null	[MS,MS:1001208,SEQUEST,]	3.1e-4	null	ms_run[1]:scan=3771	1260.5	2	1075.56316	538.28513	K	L	5	16
PSM	TVKQPVYVADVSK	-276_13606	A0A0R3P9C8	1	Mouse_09-2020	null	[MS,MS:1001208,SEQUEST,]	3.1e-4	null	ms_run[1]:scan=3767	1259.3	3	1433.80112	478.60480	K	I	231	244
PSM	AAATFNPELITHILDGSPENTR	-276_52638	Q9R0H0	1	Mouse_09-2020	null	[MS,MS:1001208,SEQUEST,]	3.1e-4	null	ms_run[1]:scan=11374	3512.0	3	2367.19718	789.73616	R	R	10	32
PSM	FDFVLQYLNK	-276_52701	Q571F8	1	Mouse_09-2020	null	[MS,MS:1001208,SEQUEST,]	3.1e-4	null	ms_run[1]:scan=11392	3517.6	2	1286.67937	643.84261	K	A	288	298
PSM	KVPAVPETLK	-276_13255	P14148	1	Mouse_09-2020	null	[MS,MS:1001208,SEQUEST,]	1.5e-2	null	ms_run[1]:scan=3700	1239.6	2	1081.66277	541.33442	K	K	32	42
PSM	ALLAGKDSETGENIR	-276_13276	P38647	1	Mouse_09-2020	null	[MS,MS:1001208,SEQUEST,]	3.1e-4	null	ms_run[1]:scan=3703	1240.4	3	1573.81931	525.27753	R	A	620	635
PSM	GGPLSGPYR	-276_13298	P16015	1	Mouse_09-2020	null	[MS,MS:1001208,SEQUEST,]	2.2e-3	null	ms_run[1]:scan=3707	1241.6	2	903.46843	452.23778	R	R	81	90
PSM	GLSQSALPYRR	-276_13305	Q921R2	1	Mouse_09-2020	null	[MS,MS:1001208,SEQUEST,]	1.9e-3	null	ms_run[1]:scan=3708	1241.9	3	1247.68613	416.56668	K	V	10	21
PSM	FSVLVPLLAR	-276_52695	Q99P30	1	Mouse_09-2020	null	[MS,MS:1001208,SEQUEST,]	3.1e-4	null	ms_run[1]:scan=11390	3517.0	2	1114.69829	557.85278	K	G	40	50
PSM	VAFTGSTQVGK	-276_13350	P24549	1	Mouse_09-2020	null	[MS,MS:1001208,SEQUEST,]	3.1e-4	null	ms_run[1]:scan=3717	1244.6	2	1094.58476	547.79566	K	I	242	253
PSM	LYSESLAR	-276_13185	Q61598	1	Mouse_09-2020	null	[MS,MS:1001208,SEQUEST,]	3.1e-4	null	ms_run[1]:scan=3689	1236.3	2	938.49431	469.75072	K	G	211	219
PSM	LAEQYAKENGTK	-276_1431	P11725	1	Mouse_09-2020	null	[MS,MS:1001208,SEQUEST,]	3.5e-3	null	ms_run[1]:scan=1416	561.8	3	1351.68573	451.23326	K	S	232	244
PSM	GAAYSHAEDSIRK	-276_2805	Q9QXE0	1	Mouse_09-2020	null	[MS,MS:1001208,SEQUEST,]	2.0e-3	null	ms_run[1]:scan=1694	645.2	3	1404.68680	468.90039	K	V	226	239
PSM	SSSNTVESTSLYNK	-276_13495	Q8CGC7	1	Mouse_09-2020	null	[MS,MS:1001208,SEQUEST,]	3.1e-4	null	ms_run[1]:scan=3747	1253.5	2	1516.71306	758.85992	K	A	816	830
PSM	VGVNGFGR	-276_13537	A0A1D5RLD8	1	Mouse_09-2020	null	[MS,MS:1001208,SEQUEST,]	1.6e-3	null	ms_run[1]:scan=3756	1256.1	2	805.43926	403.21939	K	G	4	12
PSM	KFDEGRNNFEGEITKEK	-276_13562	P09103	1	Mouse_09-2020	null	[MS,MS:1001208,SEQUEST,]	3.1e-4	null	ms_run[1]:scan=3761	1257.6	4	2040.99917	511.00508	K	L	210	227
PSM	SLFHYRQYSAGK	-276_13571	Q8C196	1	Mouse_09-2020	null	[MS,MS:1001208,SEQUEST,]	3.1e-4	null	ms_run[1]:scan=3762	1257.9	3	1456.73371	486.24924	K	A	1487	1499
PSM	RGNNTTSLLSQSVAK	-276_13580	Q9DB77	1	Mouse_09-2020	null	[MS,MS:1001208,SEQUEST,]	3.1e-4	null	ms_run[1]:scan=3763	1258.2	3	1575.84519	525.95315	K	S	301	316
PSM	QGTFHSQQALEYGTK	-276_13585	Q9WUM5	1	Mouse_09-2020	null	[MS,MS:1001208,SEQUEST,]	3.1e-4	null	ms_run[1]:scan=3764	1258.5	3	1694.81394	565.60928	K	V	67	82
PSM	GLSPIWAINSPATAEVIR	-276_52651	G3X982	1	Mouse_09-2020	null	[MS,MS:1001208,SEQUEST,]	3.1e-4	null	ms_run[1]:scan=11376	3512.6	2	1895.04094	948.02290	R	A	1291	1309
PSM	TFNDNFVLFLQK	-276_53449	P00186	1	Mouse_09-2020	null	[MS,MS:1001208,SEQUEST,]	3.1e-4	null	ms_run[1]:scan=11559	3567.6	2	1485.77410	743.39046	K	V	254	266
PSM	GVLKEYGVK	-276_9683	Q8C196	1	Mouse_09-2020	null	[MS,MS:1001208,SEQUEST,]	5.0e-2	null	ms_run[1]:scan=3039	1045.2	2	992.57768	496.79239	R	L	524	533
PSM	GVPVKVTNIK	-276_9671	P16460	1	Mouse_09-2020	null	[MS,MS:1001208,SEQUEST,]	4.2e-2	null	ms_run[1]:scan=3037	1044.6	2	1054.66216	527.83459	K	G	230	240
PSM	DQVIYPDGKEDQKK	-276_5455	P55096	1	Mouse_09-2020	null	[MS,MS:1001208,SEQUEST,]	3.5e-3	null	ms_run[1]:scan=2224	803.7	3	1662.83402	554.94930	R	G	521	535
PSM	GVSEIVHEGKKIK	-276_5462	P12710	1	Mouse_09-2020	null	[MS,MS:1001208,SEQUEST,]	3.1e-4	null	ms_run[1]:scan=2226	804.3	3	1423.82755	475.28043	K	T	37	50
PSM	NNKEYLEFRKER	-276_5470	O55125	1	Mouse_09-2020	null	[MS,MS:1001208,SEQUEST,]	3.1e-4	null	ms_run[1]:scan=2227	804.6	4	1625.84109	407.21531	K	K	144	156
PSM	GRIPVNNRFQTK	-276_5509	O08749	1	Mouse_09-2020	null	[MS,MS:1001208,SEQUEST,]	3.5e-3	null	ms_run[1]:scan=2236	807.3	3	1429.80356	477.27227	K	P	335	347
PSM	YQAVTATLEEKRKEK	-276_5519	A0A1B0GS68	1	Mouse_09-2020	null	[MS,MS:1001208,SEQUEST,]	1.6e-2	null	ms_run[1]:scan=2237	807.5	3	1793.97672	598.66338	K	K	392	407
PSM	AIIIFVPVPQLK	-276_54652	P62082	1	Mouse_09-2020	null	[MS,MS:1001208,SEQUEST,]	3.1e-4	null	ms_run[1]:scan=11844	3654.6	2	1337.85625	669.43140	K	F	59	71
PSM	TYVEKVDELKKK	-276_5585	P31786	1	Mouse_09-2020	null	[MS,MS:1001208,SEQUEST,]	3.1e-4	null	ms_run[1]:scan=2249	811.1	3	1479.84299	493.95209	K	G	73	85
PSM	KSPLNKTEVHESYYK	-276_5628	Q9R0H0	1	Mouse_09-2020	null	[MS,MS:1001208,SEQUEST,]	3.1e-4	null	ms_run[1]:scan=2257	813.5	4	1822.93471	456.48880	K	L	638	653
PSM	SVLLLEQFFLPHSR	-276_54623	Q9D826	1	Mouse_09-2020	null	[MS,MS:1001208,SEQUEST,]	3.1e-4	null	ms_run[1]:scan=11834	3651.4	3	1685.93735	562.65064	K	S	32	46
PSM	RVLVYGGR	-276_5733	Q8BVI4	1	Mouse_09-2020	null	[MS,MS:1001208,SEQUEST,]	3.1e-4	null	ms_run[1]:scan=2278	819.7	2	919.54772	460.27724	R	A	9	17
PSM	VRTDDFGVRR	-276_5749	Q99LB7	1	Mouse_09-2020	null	[MS,MS:1001208,SEQUEST,]	1.6e-3	null	ms_run[1]:scan=2280	820.3	3	1220.65024	407.55467	R	A	243	253
PSM	LKQQSELQSQVR	-276_5852	A2A6H0	1	Mouse_09-2020	null	[MS,MS:1001208,SEQUEST,]	3.1e-4	null	ms_run[1]:scan=2301	826.5	3	1443.79126	481.93532	R	K	38	50
PSM	KGIEESLK	-276_2594	Q61425	1	Mouse_09-2020	null	[MS,MS:1001208,SEQUEST,]	3.1e-4	null	ms_run[1]:scan=1649	631.6	2	903.51488	452.26092	K	M	68	76
PSM	NVFLLGFIPAK	-276_54579	Q9EPU0	1	Mouse_09-2020	null	[MS,MS:1001208,SEQUEST,]	3.1e-4	null	ms_run[1]:scan=11821	3647.0	2	1218.72466	609.86589	R	D	185	196
PSM	DLTFYYLIK	-276_54520	Q61838	1	Mouse_09-2020	null	[MS,MS:1001208,SEQUEST,]	2.0e-3	null	ms_run[1]:scan=11807	3642.8	2	1175.63579	588.32098	K	R	491	500
PSM	IQDKEGIPPDQQR	-276_5448	E9Q5F6	1	Mouse_09-2020	null	[MS,MS:1001208,SEQUEST,]	2.0e-3	null	ms_run[1]:scan=2222	803.1	3	1523.78189	508.59860	K	I	30	43
PSM	FQSEQAAGSVSK	-276_5895	G3X9U9	1	Mouse_09-2020	null	[MS,MS:1001208,SEQUEST,]	3.1e-4	null	ms_run[1]:scan=2310	829.1	2	1238.60210	619.80422	K	T	14	26
PSM	RFDAQTGADREVQR	-276_5443	A0A140LIZ5	1	Mouse_09-2020	null	[MS,MS:1001208,SEQUEST,]	3.1e-4	null	ms_run[1]:scan=2221	802.8	3	1648.81656	550.27652	K	L	243	257
PSM	LLGQFTLIGIPPAPR	-276_54661	P38647	1	Mouse_09-2020	null	[MS,MS:1001208,SEQUEST,]	2.0e-3	null	ms_run[1]:scan=11845	3654.9	2	1592.95317	796.97978	K	V	499	514
PSM	HHAAYVNNLNATEEK	-276_5072	P09671	1	Mouse_09-2020	null	[MS,MS:1001208,SEQUEST,]	3.1e-4	null	ms_run[1]:scan=2150	781.6	3	1710.81992	570.94466	K	H	54	69
PSM	HHPSIQPTLEGGK	-276_5083	Q921G7	1	Mouse_09-2020	null	[MS,MS:1001208,SEQUEST,]	3.1e-4	null	ms_run[1]:scan=2152	782.2	3	1400.72852	467.58088	K	I	344	357
PSM	SRLDQELK	-276_5139	Q6ZWN5	1	Mouse_09-2020	null	[MS,MS:1001208,SEQUEST,]	6.7e-3	null	ms_run[1]:scan=2163	785.5	2	988.54222	494.77473	K	I	23	31
PSM	VNADEVGGEALGRLLVVYPWTQR	-276_54720	A8DUK4	1	Mouse_09-2020	null	[MS,MS:1001208,SEQUEST,]	3.1e-4	null	ms_run[1]:scan=11863	3660.5	3	2542.33976	848.11860	K	F	19	42
PSM	RGQVTGTHLTNDISK	-276_5179	Q9R1J0	1	Mouse_09-2020	null	[MS,MS:1001208,SEQUEST,]	3.3e-3	null	ms_run[1]:scan=2169	787.3	3	1626.85636	542.95679	K	K	11	26
[truncated: 415,251 more chars]
