# Supplementary material for: A Novel Spectral Annotation Strategy Streamlines Reporting of Mono-ADP-ribosylated Peptides Derived from Mouse Liver and Spleen in Response to IFN-γ
Source: Mol Cell Proteomics. 2021 Sep 28;21(4):100153. doi: 10.1016/j.mcpro.2021.100153 (PMC9014395; doi:10.1016/j.mcpro.2021.100153)
Supplement: Supplemental Data 20 [file mmc22.zip › mcpro_100153_mmc22.mzTab]

COM	This	line	serves	as	a	size	and	separator	hint	for	spreadsheet	applications.	-	-	-	-	-	-	-	-	-	-	-	-	-	-	-	-	-	-	-	-	-	-	-	-	-	-	-	-	-	-	-	-	-	-
COM	Report of a minimal "Summary Quantification report" Proteome Discoverer 2.4.1.15 experiment.
MTD	mzTab-Version	1.0.0
MTD	mzTag-mode	Summary
MTD	mzTab-type	Identification
MTD	description	Export of M:\PostDocAnalysis\01_Singh\SKuraoka\PD2.4.beta.p.08282020\CID_ColE\01_SK_MLiver_IFNgPilot_CID26%-(1).pdResult
MTD	ms_run[1]-location	file://M:\LumosIncomingRAWFiles(Previous)\07-2020\07-02-2020\01_SK_MLiver_IFNgPilot_CID26%.raw
MTD	protein_search_engine_score[1]	[MS,MS:1001155,SEQUEST:xcorr,]
MTD	protein_search_engine_score[2]	Sum PEP Score
MTD	psm_search_engine_score[1]	[MS,MS:1001491,percolator:Q value,]
MTD	fixed_mod[1]	[UNIMOD, UNIMOD:4, Carbamidomethyl, ]
MTD	variable_mod[1]	[UNIMOD, UNIMOD:35, Oxidation, ]
MTD	variable_mod[2]	[UNIMOD, UNIMOD:213, ADP-Ribosyl, ]
MTD	variable_mod[3]	[UNIMOD, UNIMOD:1, Acetyl, ]
MTD	assay[1]-ms_run_ref	ms_run[1]

PRH	accession	description	taxid	species	database	database_version	search_engine	best_search_engine_score[1]	best_search_engine_score[2]	ambiguity_members	modifications	protein_coverage
PRT	Q8C196	Carbamoyl-phosphate synthase [ammonia], mitochondrial OS=Mus musculus OX=10090 GN=Cps1 PE=1 SV=2	null	null	Mouse_09-2020	null	[MS,MS:1001208,SEQUEST,]	353.98	423.101	null	null	0.56
PRT	P20029	Endoplasmic reticulum chaperone BiP OS=Mus musculus OX=10090 GN=Hspa5 PE=1 SV=3	null	null	Mouse_09-2020	null	[MS,MS:1001208,SEQUEST,]	96.10	126.589	null	null	0.51
PRT	Q8R0Y6	Cytosolic 10-formyltetrahydrofolate dehydrogenase OS=Mus musculus OX=10090 GN=Aldh1l1 PE=1 SV=1	null	null	Mouse_09-2020	null	[MS,MS:1001208,SEQUEST,]	78.74	94.322	null	null	0.36
PRT	Q03265	ATP synthase subunit alpha, mitochondrial OS=Mus musculus OX=10090 GN=Atp5f1a PE=1 SV=1	null	null	Mouse_09-2020	null	[MS,MS:1001208,SEQUEST,]	89.12	99.114	null	null	0.47
PRT	P63017	Heat shock cognate 71 kDa protein OS=Mus musculus OX=10090 GN=Hspa8 PE=1 SV=1	null	null	Mouse_09-2020	null	[MS,MS:1001208,SEQUEST,]	103.49	125.749	null	null	0.45
PRT	P32020	Non-specific lipid-transfer protein OS=Mus musculus OX=10090 GN=Scp2 PE=1 SV=3	null	null	Mouse_09-2020	null	[MS,MS:1001208,SEQUEST,]	70.45	84.143	null	null	0.38
PRT	P47738	Aldehyde dehydrogenase, mitochondrial OS=Mus musculus OX=10090 GN=Aldh2 PE=1 SV=1	null	null	Mouse_09-2020	null	[MS,MS:1001208,SEQUEST,]	80.38	84.152	null	null	0.47
PRT	P16015	Carbonic anhydrase 3 OS=Mus musculus OX=10090 GN=Ca3 PE=1 SV=3	null	null	Mouse_09-2020	null	[MS,MS:1001208,SEQUEST,]	124.16	132.992	null	null	0.71
PRT	P17182	Alpha-enolase OS=Mus musculus OX=10090 GN=Eno1 PE=1 SV=3	null	null	Mouse_09-2020	null	[MS,MS:1001208,SEQUEST,]	62.29	85.052	null	null	0.55
PRT	P26443	Glutamate dehydrogenase 1, mitochondrial OS=Mus musculus OX=10090 GN=Glud1 PE=1 SV=1	null	null	Mouse_09-2020	null	[MS,MS:1001208,SEQUEST,]	66.05	80.454	null	null	0.36
PRT	P16460	Argininosuccinate synthase OS=Mus musculus OX=10090 GN=Ass1 PE=1 SV=1	null	null	Mouse_09-2020	null	[MS,MS:1001208,SEQUEST,]	61.83	69.990	null	null	0.42
PRT	P50247	Adenosylhomocysteinase OS=Mus musculus OX=10090 GN=Ahcy PE=1 SV=3	null	null	Mouse_09-2020	null	[MS,MS:1001208,SEQUEST,]	74.92	87.077	null	null	0.44
PRT	Q91Y97	Fructose-bisphosphate aldolase B OS=Mus musculus OX=10090 GN=Aldob PE=1 SV=3	null	null	Mouse_09-2020	null	[MS,MS:1001208,SEQUEST,]	73.95	86.784	null	null	0.40
PRT	P38647	Stress-70 protein, mitochondrial OS=Mus musculus OX=10090 GN=Hspa9 PE=1 SV=3	null	null	Mouse_09-2020	null	[MS,MS:1001208,SEQUEST,]	68.94	92.927	null	null	0.33
PRT	Q8BWT1	3-ketoacyl-CoA thiolase, mitochondrial OS=Mus musculus OX=10090 GN=Acaa2 PE=1 SV=3	null	null	Mouse_09-2020	null	[MS,MS:1001208,SEQUEST,]	85.00	90.103	null	null	0.55
PRT	P12710	Fatty acid-binding protein, liver OS=Mus musculus OX=10090 GN=Fabp1 PE=1 SV=2	null	null	Mouse_09-2020	null	[MS,MS:1001208,SEQUEST,]	72.45	92.841	null	null	0.77
PRT	P56480	ATP synthase subunit beta, mitochondrial OS=Mus musculus OX=10090 GN=Atp5f1b PE=1 SV=2	null	null	Mouse_09-2020	null	[MS,MS:1001208,SEQUEST,]	87.06	106.821	null	null	0.48
PRT	Q8BMS1	Trifunctional enzyme subunit alpha, mitochondrial OS=Mus musculus OX=10090 GN=Hadha PE=1 SV=1	null	null	Mouse_09-2020	null	[MS,MS:1001208,SEQUEST,]	48.70	59.604	null	null	0.25
PRT	P09103	Protein disulfide-isomerase OS=Mus musculus OX=10090 GN=P4hb PE=1 SV=2	null	null	Mouse_09-2020	null	[MS,MS:1001208,SEQUEST,]	73.91	81.147	null	null	0.44
PRT	P24270	Catalase OS=Mus musculus OX=10090 GN=Cat PE=1 SV=4	null	null	Mouse_09-2020	null	[MS,MS:1001208,SEQUEST,]	70.02	80.156	null	null	0.38
PRT	O35490	Betaine--homocysteine S-methyltransferase 1 OS=Mus musculus OX=10090 GN=Bhmt PE=1 SV=1	null	null	Mouse_09-2020	null	[MS,MS:1001208,SEQUEST,]	64.75	72.936	null	null	0.47
PRT	P05202	Aspartate aminotransferase, mitochondrial OS=Mus musculus OX=10090 GN=Got2 PE=1 SV=1	null	null	Mouse_09-2020	null	[MS,MS:1001208,SEQUEST,]	67.66	57.623	null	null	0.40
PRT	Q9R0H0	Peroxisomal acyl-coenzyme A oxidase 1 OS=Mus musculus OX=10090 GN=Acox1 PE=1 SV=5	null	null	Mouse_09-2020	null	[MS,MS:1001208,SEQUEST,]	76.55	93.269	null	null	0.38
PRT	P54869	Hydroxymethylglutaryl-CoA synthase, mitochondrial OS=Mus musculus OX=10090 GN=Hmgcs2 PE=1 SV=2	null	null	Mouse_09-2020	null	[MS,MS:1001208,SEQUEST,]	50.56	56.894	null	null	0.30
PRT	Q9DBM2	Peroxisomal bifunctional enzyme OS=Mus musculus OX=10090 GN=Ehhadh PE=1 SV=4	null	null	Mouse_09-2020	null	[MS,MS:1001208,SEQUEST,]	50.22	69.504	null	null	0.31
PRT	P24549	Retinal dehydrogenase 1 OS=Mus musculus OX=10090 GN=Aldh1a1 PE=1 SV=5	null	null	Mouse_09-2020	null	[MS,MS:1001208,SEQUEST,]	107.43	132.249	null	null	0.44
PRT	P10649	Glutathione S-transferase Mu 1 OS=Mus musculus OX=10090 GN=Gstm1 PE=1 SV=2	null	null	Mouse_09-2020	null	[MS,MS:1001208,SEQUEST,]	93.74	83.562	null	null	0.56
PRT	P30115	Glutathione S-transferase A3 OS=Mus musculus OX=10090 GN=Gsta3 PE=1 SV=2	null	null	Mouse_09-2020	null	[MS,MS:1001208,SEQUEST,]	41.10	47.190	null	null	0.50
PRT	P08113	Endoplasmin OS=Mus musculus OX=10090 GN=Hsp90b1 PE=1 SV=2	null	null	Mouse_09-2020	null	[MS,MS:1001208,SEQUEST,]	54.51	60.967	null	null	0.23
PRT	P19157	Glutathione S-transferase P 1 OS=Mus musculus OX=10090 GN=Gstp1 PE=1 SV=2	null	null	Mouse_09-2020	null	[MS,MS:1001208,SEQUEST,]	109.28	103.513	null	null	0.61
PRT	P63038	60 kDa heat shock protein, mitochondrial OS=Mus musculus OX=10090 GN=Hspd1 PE=1 SV=1	null	null	Mouse_09-2020	null	[MS,MS:1001208,SEQUEST,]	66.65	68.079	null	null	0.29
PRT	P11725	Ornithine carbamoyltransferase, mitochondrial OS=Mus musculus OX=10090 GN=Otc PE=1 SV=1	null	null	Mouse_09-2020	null	[MS,MS:1001208,SEQUEST,]	57.85	68.848	null	null	0.38
PRT	P10126	Elongation factor 1-alpha 1 OS=Mus musculus OX=10090 GN=Eef1a1 PE=1 SV=3	null	null	Mouse_09-2020	null	[MS,MS:1001208,SEQUEST,]	69.47	71.723	null	null	0.28
PRT	O88844	Isocitrate dehydrogenase [NADP] cytoplasmic OS=Mus musculus OX=10090 GN=Idh1 PE=1 SV=2	null	null	Mouse_09-2020	null	[MS,MS:1001208,SEQUEST,]	46.33	55.357	null	null	0.39
PRT	G5E8R3	Pyruvate carboxylase OS=Mus musculus OX=10090 GN=Pcx PE=1 SV=1	null	null	Mouse_09-2020	null	[MS,MS:1001208,SEQUEST,]	41.36	47.796	null	null	0.18
PRT	Q64374	Regucalcin OS=Mus musculus OX=10090 GN=Rgn PE=1 SV=1	null	null	Mouse_09-2020	null	[MS,MS:1001208,SEQUEST,]	56.15	72.759	null	null	0.43
PRT	Q9ET01	Glycogen phosphorylase, liver form OS=Mus musculus OX=10090 GN=Pygl PE=1 SV=4	null	null	Mouse_09-2020	null	[MS,MS:1001208,SEQUEST,]	51.22	58.617	null	null	0.23
PRT	O08601	Microsomal triglyceride transfer protein large subunit OS=Mus musculus OX=10090 GN=Mttp PE=1 SV=2	null	null	Mouse_09-2020	null	[MS,MS:1001208,SEQUEST,]	39.73	48.211	null	null	0.21
PRT	A8DUK4	Beta-globin OS=Mus musculus OX=10090 GN=Hbb-bs PE=1 SV=1	null	null	Mouse_09-2020	null	[MS,MS:1001208,SEQUEST,]	87.91	85.584	null	null	0.82
PRT	A0A1D5RLD8	Glyceraldehyde-3-phosphate dehydrogenase OS=Mus musculus OX=10090 GN=Gm10358 PE=1 SV=1	null	null	Mouse_09-2020	null	[MS,MS:1001208,SEQUEST,]	64.16	69.473	null	null	0.43
PRT	P00329	Alcohol dehydrogenase 1 OS=Mus musculus OX=10090 GN=Adh1 PE=1 SV=2	null	null	Mouse_09-2020	null	[MS,MS:1001208,SEQUEST,]	36.66	35.667	null	null	0.30
PRT	Q61176	Arginase-1 OS=Mus musculus OX=10090 GN=Arg1 PE=1 SV=1	null	null	Mouse_09-2020	null	[MS,MS:1001208,SEQUEST,]	47.79	59.638	null	null	0.49
PRT	P35700	Peroxiredoxin-1 OS=Mus musculus OX=10090 GN=Prdx1 PE=1 SV=1	null	null	Mouse_09-2020	null	[MS,MS:1001208,SEQUEST,]	54.58	55.034	null	null	0.53
PRT	P27773	Protein disulfide-isomerase A3 OS=Mus musculus OX=10090 GN=Pdia3 PE=1 SV=2	null	null	Mouse_09-2020	null	[MS,MS:1001208,SEQUEST,]	46.57	54.216	null	null	0.36
PRT	P07724	Albumin OS=Mus musculus OX=10090 GN=Alb PE=1 SV=3	null	null	Mouse_09-2020	null	[MS,MS:1001208,SEQUEST,]	60.05	65.570	null	null	0.22
PRT	Q9EQ20	Methylmalonate-semialdehyde dehydrogenase [acylating], mitochondrial OS=Mus musculus OX=10090 GN=Aldh6a1 PE=1 SV=1	null	null	Mouse_09-2020	null	[MS,MS:1001208,SEQUEST,]	52.79	60.882	null	null	0.37
PRT	Q05421	Cytochrome P450 2E1 OS=Mus musculus OX=10090 GN=Cyp2e1 PE=1 SV=1	null	null	Mouse_09-2020	null	[MS,MS:1001208,SEQUEST,]	37.20	38.734	null	null	0.23
PRT	Q8VCT4	Carboxylesterase 1D OS=Mus musculus OX=10090 GN=Ces1d PE=1 SV=1	null	null	Mouse_09-2020	null	[MS,MS:1001208,SEQUEST,]	34.78	38.115	null	null	0.26
PRT	Q91VB8	Alpha globin 1 OS=Mus musculus OX=10090 GN=Hba-a1 PE=1 SV=1	null	null	Mouse_09-2020	null	[MS,MS:1001208,SEQUEST,]	71.74	84.656	null	null	0.72
PRT	Q8QZT1	Acetyl-CoA acetyltransferase, mitochondrial OS=Mus musculus OX=10090 GN=Acat1 PE=1 SV=1	null	null	Mouse_09-2020	null	[MS,MS:1001208,SEQUEST,]	47.84	54.475	null	null	0.37
PRT	P08249	Malate dehydrogenase, mitochondrial OS=Mus musculus OX=10090 GN=Mdh2 PE=1 SV=3	null	null	Mouse_09-2020	null	[MS,MS:1001208,SEQUEST,]	26.90	38.187	null	null	0.43
PRT	P09411	Phosphoglycerate kinase 1 OS=Mus musculus OX=10090 GN=Pgk1 PE=1 SV=4	null	null	Mouse_09-2020	null	[MS,MS:1001208,SEQUEST,]	32.87	32.793	null	null	0.38
PRT	Q9QXD6	Fructose-1,6-bisphosphatase 1 OS=Mus musculus OX=10090 GN=Fbp1 PE=1 SV=3	null	null	Mouse_09-2020	null	[MS,MS:1001208,SEQUEST,]	55.14	60.223	null	null	0.37
PRT	Q8VC30	Triokinase/FMN cyclase OS=Mus musculus OX=10090 GN=Tkfc PE=1 SV=1	null	null	Mouse_09-2020	null	[MS,MS:1001208,SEQUEST,]	29.28	33.079	null	null	0.27
PRT	Q91YI0	Argininosuccinate lyase OS=Mus musculus OX=10090 GN=Asl PE=1 SV=1	null	null	Mouse_09-2020	null	[MS,MS:1001208,SEQUEST,]	30.47	38.012	null	null	0.24
PRT	Q9JII6	Aldo-keto reductase family 1 member A1 OS=Mus musculus OX=10090 GN=Akr1a1 PE=1 SV=3	null	null	Mouse_09-2020	null	[MS,MS:1001208,SEQUEST,]	29.71	32.832	null	null	0.33
PRT	Q9DBE0	Cysteine sulfinic acid decarboxylase OS=Mus musculus OX=10090 GN=Csad PE=1 SV=1	null	null	Mouse_09-2020	null	[MS,MS:1001208,SEQUEST,]	34.70	38.575	null	null	0.19
PRT	Q99LB7	Sarcosine dehydrogenase, mitochondrial OS=Mus musculus OX=10090 GN=Sardh PE=1 SV=1	null	null	Mouse_09-2020	null	[MS,MS:1001208,SEQUEST,]	29.02	32.289	null	null	0.13
PRT	P49429	4-hydroxyphenylpyruvate dioxygenase OS=Mus musculus OX=10090 GN=Hpd PE=1 SV=3	null	null	Mouse_09-2020	null	[MS,MS:1001208,SEQUEST,]	35.85	44.525	null	null	0.38
PRT	P11499	Heat shock protein HSP 90-beta OS=Mus musculus OX=10090 GN=Hsp90ab1 PE=1 SV=3	null	null	Mouse_09-2020	null	[MS,MS:1001208,SEQUEST,]	45.32	63.984	null	null	0.25
PRT	P97872	Flavin-containing monooxygenase 5 OS=Mus musculus OX=10090 GN=Fmo5 PE=1 SV=4	null	null	Mouse_09-2020	null	[MS,MS:1001208,SEQUEST,]	24.09	27.435	null	null	0.17
PRT	D3Z041	Long-chain-fatty-acid--CoA ligase 1 OS=Mus musculus OX=10090 GN=Acsl1 PE=1 SV=1	null	null	Mouse_09-2020	null	[MS,MS:1001208,SEQUEST,]	26.34	32.648	null	null	0.18
PRT	Q64433	10 kDa heat shock protein, mitochondrial OS=Mus musculus OX=10090 GN=Hspe1 PE=1 SV=2	null	null	Mouse_09-2020	null	[MS,MS:1001208,SEQUEST,]	20.20	25.143	null	null	0.66
PRT	P34914	Bifunctional epoxide hydrolase 2 OS=Mus musculus OX=10090 GN=Ephx2 PE=1 SV=2	null	null	Mouse_09-2020	null	[MS,MS:1001208,SEQUEST,]	28.83	32.974	null	null	0.23
PRT	Q9CPU0	Lactoylglutathione lyase OS=Mus musculus OX=10090 GN=Glo1 PE=1 SV=3	null	null	Mouse_09-2020	null	[MS,MS:1001208,SEQUEST,]	31.30	24.312	null	null	0.38
PRT	Q9DCW4	Electron transfer flavoprotein subunit beta OS=Mus musculus OX=10090 GN=Etfb PE=1 SV=3	null	null	Mouse_09-2020	null	[MS,MS:1001208,SEQUEST,]	31.29	38.061	null	null	0.40
PRT	Q9DB20	ATP synthase subunit O, mitochondrial OS=Mus musculus OX=10090 GN=Atp5po PE=1 SV=1	null	null	Mouse_09-2020	null	[MS,MS:1001208,SEQUEST,]	31.82	43.541	null	null	0.42
PRT	Q8CHT0	Delta-1-pyrroline-5-carboxylate dehydrogenase, mitochondrial OS=Mus musculus OX=10090 GN=Aldh4a1 PE=1 SV=3	null	null	Mouse_09-2020	null	[MS,MS:1001208,SEQUEST,]	25.65	33.705	null	null	0.19
PRT	E0CXN5	Glycerol-3-phosphate dehydrogenase [NAD(+)] OS=Mus musculus OX=10090 GN=Gpd1 PE=1 SV=1	null	null	Mouse_09-2020	null	[MS,MS:1001208,SEQUEST,]	22.70	27.720	null	null	0.31
PRT	P58252	Elongation factor 2 OS=Mus musculus OX=10090 GN=Eef2 PE=1 SV=2	null	null	Mouse_09-2020	null	[MS,MS:1001208,SEQUEST,]	21.78	26.736	null	null	0.11
PRT	P40142	Transketolase OS=Mus musculus OX=10090 GN=Tkt PE=1 SV=1	null	null	Mouse_09-2020	null	[MS,MS:1001208,SEQUEST,]	23.56	27.244	null	null	0.18
PRT	P51660	Peroxisomal multifunctional enzyme type 2 OS=Mus musculus OX=10090 GN=Hsd17b4 PE=1 SV=3	null	null	Mouse_09-2020	null	[MS,MS:1001208,SEQUEST,]	33.67	42.812	null	null	0.19
PRT	P19096	Fatty acid synthase OS=Mus musculus OX=10090 GN=Fasn PE=1 SV=2	null	null	Mouse_09-2020	null	[MS,MS:1001208,SEQUEST,]	19.69	28.350	null	null	0.05
PRT	A0A1B0GSR9	L-lactate dehydrogenase OS=Mus musculus OX=10090 GN=Ldha PE=1 SV=1	null	null	Mouse_09-2020	null	[MS,MS:1001208,SEQUEST,]	22.66	23.707	null	null	0.24
PRT	Q9Z2V4	Phosphoenolpyruvate carboxykinase, cytosolic [GTP] OS=Mus musculus OX=10090 GN=Pck1 PE=1 SV=1	null	null	Mouse_09-2020	null	[MS,MS:1001208,SEQUEST,]	17.78	23.696	null	null	0.18
PRT	Q9DBT9	Dimethylglycine dehydrogenase, mitochondrial OS=Mus musculus OX=10090 GN=Dmgdh PE=1 SV=1	null	null	Mouse_09-2020	null	[MS,MS:1001208,SEQUEST,]	30.74	34.864	null	null	0.16
PRT	E9Q5F6	Polyubiquitin-C (Fragment) OS=Mus musculus OX=10090 GN=Ubc PE=1 SV=1	null	null	Mouse_09-2020	null	[MS,MS:1001208,SEQUEST,]	7.78	18.681	null	null	0.84
PRT	P52760	2-iminobutanoate/2-iminopropanoate deaminase OS=Mus musculus OX=10090 GN=Rida PE=1 SV=3	null	null	Mouse_09-2020	null	[MS,MS:1001208,SEQUEST,]	31.20	36.892	null	null	0.59
PRT	P40936	Indolethylamine N-methyltransferase OS=Mus musculus OX=10090 GN=Inmt PE=1 SV=1	null	null	Mouse_09-2020	null	[MS,MS:1001208,SEQUEST,]	27.68	32.053	null	null	0.36
PRT	P24369	Peptidyl-prolyl cis-trans isomerase B OS=Mus musculus OX=10090 GN=Ppib PE=1 SV=2	null	null	Mouse_09-2020	null	[MS,MS:1001208,SEQUEST,]	18.79	24.443	null	null	0.46
PRT	P14152	Malate dehydrogenase, cytoplasmic OS=Mus musculus OX=10090 GN=Mdh1 PE=1 SV=3	null	null	Mouse_09-2020	null	[MS,MS:1001208,SEQUEST,]	16.82	22.947	null	null	0.23
PRT	Q8BH95	Enoyl-CoA hydratase, mitochondrial OS=Mus musculus OX=10090 GN=Echs1 PE=1 SV=1	null	null	Mouse_09-2020	null	[MS,MS:1001208,SEQUEST,]	20.75	25.337	null	null	0.35
PRT	Q9QXX4	Calcium-binding mitochondrial carrier protein Aralar2 OS=Mus musculus OX=10090 GN=Slc25a13 PE=1 SV=1	null	null	Mouse_09-2020	null	[MS,MS:1001208,SEQUEST,]	24.79	24.796	null	null	0.14
PRT	P11352	Glutathione peroxidase 1 OS=Mus musculus OX=10090 GN=Gpx1 PE=1 SV=2	null	null	Mouse_09-2020	null	[MS,MS:1001208,SEQUEST,]	21.53	23.847	null	null	0.57
PRT	P35505	Fumarylacetoacetase OS=Mus musculus OX=10090 GN=Fah PE=1 SV=2	null	null	Mouse_09-2020	null	[MS,MS:1001208,SEQUEST,]	31.09	30.715	null	null	0.27
PRT	G3X982	Aldehyde oxidase 3 OS=Mus musculus OX=10090 GN=Aox3 PE=1 SV=1	null	null	Mouse_09-2020	null	[MS,MS:1001208,SEQUEST,]	23.56	26.926	null	null	0.09
PRT	O70475	UDP-glucose 6-dehydrogenase OS=Mus musculus OX=10090 GN=Ugdh PE=1 SV=1	null	null	Mouse_09-2020	null	[MS,MS:1001208,SEQUEST,]	19.28	24.666	null	null	0.20
PRT	A0A0R4J0Z1	Protein disulfide-isomerase A4 OS=Mus musculus OX=10090 GN=Pdia4 PE=1 SV=1	null	null	Mouse_09-2020	null	[MS,MS:1001208,SEQUEST,]	25.05	28.566	null	null	0.16
PRT	P28271	Cytoplasmic aconitate hydratase OS=Mus musculus OX=10090 GN=Aco1 PE=1 SV=3	null	null	Mouse_09-2020	null	[MS,MS:1001208,SEQUEST,]	26.99	28.184	null	null	0.10
PRT	Q9DB77	Cytochrome b-c1 complex subunit 2, mitochondrial OS=Mus musculus OX=10090 GN=Uqcrc2 PE=1 SV=1	null	null	Mouse_09-2020	null	[MS,MS:1001208,SEQUEST,]	18.89	23.359	null	null	0.24
PRT	E9PWK1	Epoxide hydrolase OS=Mus musculus OX=10090 GN=Ephx1 PE=1 SV=1	null	null	Mouse_09-2020	null	[MS,MS:1001208,SEQUEST,]	22.52	20.265	null	null	0.24
PRT	P47911	60S ribosomal protein L6 OS=Mus musculus OX=10090 GN=Rpl6 PE=1 SV=3	null	null	Mouse_09-2020	null	[MS,MS:1001208,SEQUEST,]	10.91	16.379	null	null	0.29
PRT	Q64459	Cytochrome P450 3A11 OS=Mus musculus OX=10090 GN=Cyp3a11 PE=1 SV=1	null	null	Mouse_09-2020	null	[MS,MS:1001208,SEQUEST,]	21.95	24.050	null	null	0.19
PRT	P60710	Actin, cytoplasmic 1 OS=Mus musculus OX=10090 GN=Actb PE=1 SV=1	null	null	Mouse_09-2020	null	[MS,MS:1001208,SEQUEST,]	55.90	82.969	null	null	0.50
PRT	P07901	Heat shock protein HSP 90-alpha OS=Mus musculus OX=10090 GN=Hsp90aa1 PE=1 SV=4	null	null	Mouse_09-2020	null	[MS,MS:1001208,SEQUEST,]	32.82	33.824	null	null	0.18
PRT	P70694	Estradiol 17 beta-dehydrogenase 5 OS=Mus musculus OX=10090 GN=Akr1c6 PE=1 SV=1	null	null	Mouse_09-2020	null	[MS,MS:1001208,SEQUEST,]	43.61	50.743	null	null	0.38
PRT	P33267	Cytochrome P450 2F2 OS=Mus musculus OX=10090 GN=Cyp2f2 PE=1 SV=1	null	null	Mouse_09-2020	null	[MS,MS:1001208,SEQUEST,]	24.52	21.915	null	null	0.18
PRT	Q9QXF8	Glycine N-methyltransferase OS=Mus musculus OX=10090 GN=Gnmt PE=1 SV=3	null	null	Mouse_09-2020	null	[MS,MS:1001208,SEQUEST,]	37.33	36.487	null	null	0.28
PRT	Q9CQ62	2,4-dienoyl-CoA reductase, mitochondrial OS=Mus musculus OX=10090 GN=Decr1 PE=1 SV=1	null	null	Mouse_09-2020	null	[MS,MS:1001208,SEQUEST,]	25.45	29.444	null	null	0.25
PRT	Q91XE0	Glycine N-acyltransferase OS=Mus musculus OX=10090 GN=Glyat PE=1 SV=1	null	null	Mouse_09-2020	null	[MS,MS:1001208,SEQUEST,]	36.98	39.845	null	null	0.33
PRT	P51881	ADP/ATP translocase 2 OS=Mus musculus OX=10090 GN=Slc25a5 PE=1 SV=3	null	null	Mouse_09-2020	null	[MS,MS:1001208,SEQUEST,]	22.05	24.146	null	null	0.22
PRT	Q64442	Sorbitol dehydrogenase OS=Mus musculus OX=10090 GN=Sord PE=1 SV=3	null	null	Mouse_09-2020	null	[MS,MS:1001208,SEQUEST,]	31.97	29.256	null	null	0.24
PRT	P31786	Acyl-CoA-binding protein OS=Mus musculus OX=10090 GN=Dbi PE=1 SV=2	null	null	Mouse_09-2020	null	[MS,MS:1001208,SEQUEST,]	22.20	31.663	null	null	0.64
PRT	P62270	40S ribosomal protein S18 OS=Mus musculus OX=10090 GN=Rps18 PE=1 SV=3	null	null	Mouse_09-2020	null	[MS,MS:1001208,SEQUEST,]	21.08	24.350	null	null	0.41
PRT	Q9CZ13	Cytochrome b-c1 complex subunit 1, mitochondrial OS=Mus musculus OX=10090 GN=Uqcrc1 PE=1 SV=2	null	null	Mouse_09-2020	null	[MS,MS:1001208,SEQUEST,]	23.24	20.579	null	null	0.18
PRT	P08228	Superoxide dismutase [Cu-Zn] OS=Mus musculus OX=10090 GN=Sod1 PE=1 SV=2	null	null	Mouse_09-2020	null	[MS,MS:1001208,SEQUEST,]	34.75	40.489	null	null	0.57
PRT	Q99K67	Alpha-aminoadipic semialdehyde synthase, mitochondrial OS=Mus musculus OX=10090 GN=Aass PE=1 SV=1	null	null	Mouse_09-2020	null	[MS,MS:1001208,SEQUEST,]	26.54	27.263	null	null	0.09
PRT	A0A0A0MQ68	Glutaryl-CoA dehydrogenase, mitochondrial OS=Mus musculus OX=10090 GN=Gcdh PE=1 SV=1	null	null	Mouse_09-2020	null	[MS,MS:1001208,SEQUEST,]	25.64	32.329	null	null	0.19
PRT	Q6GT24	Peroxiredoxin-6 OS=Mus musculus OX=10090 GN=Prdx6 PE=1 SV=1	null	null	Mouse_09-2020	null	[MS,MS:1001208,SEQUEST,]	21.66	26.422	null	null	0.29
PRT	P17751	Triosephosphate isomerase OS=Mus musculus OX=10090 GN=Tpi1 PE=1 SV=4	null	null	Mouse_09-2020	null	[MS,MS:1001208,SEQUEST,]	14.73	15.655	null	null	0.24
PRT	G5E850	Cytochrome b5 OS=Mus musculus OX=10090 GN=Cyb5a PE=1 SV=1	null	null	Mouse_09-2020	null	[MS,MS:1001208,SEQUEST,]	19.16	21.445	null	null	0.77
PRT	P06801	NADP-dependent malic enzyme OS=Mus musculus OX=10090 GN=Me1 PE=1 SV=2	null	null	Mouse_09-2020	null	[MS,MS:1001208,SEQUEST,]	24.12	24.377	null	null	0.16
PRT	P28474	Alcohol dehydrogenase class-3 OS=Mus musculus OX=10090 GN=Adh5 PE=1 SV=3	null	null	Mouse_09-2020	null	[MS,MS:1001208,SEQUEST,]	5.01	8.827	null	null	0.16
PRT	Q3UEL5	Imidazolonepropionate hydrolase OS=Mus musculus OX=10090 GN=Uroc1 PE=1 SV=1	null	null	Mouse_09-2020	null	[MS,MS:1001208,SEQUEST,]	17.50	23.678	null	null	0.11
PRT	Q78PY7	Staphylococcal nuclease domain-containing protein 1 OS=Mus musculus OX=10090 GN=Snd1 PE=1 SV=1	null	null	Mouse_09-2020	null	[MS,MS:1001208,SEQUEST,]	23.00	23.021	null	null	0.12
PRT	Q9CPY7	Cytosol aminopeptidase OS=Mus musculus OX=10090 GN=Lap3 PE=1 SV=3	null	null	Mouse_09-2020	null	[MS,MS:1001208,SEQUEST,]	25.73	32.902	null	null	0.18
PRT	P00186	Cytochrome P450 1A2 OS=Mus musculus OX=10090 GN=Cyp1a2 PE=1 SV=1	null	null	Mouse_09-2020	null	[MS,MS:1001208,SEQUEST,]	11.72	14.116	null	null	0.16
PRT	Q8BH00	2-aminomuconic semialdehyde dehydrogenase OS=Mus musculus OX=10090 GN=Aldh8a1 PE=1 SV=1	null	null	Mouse_09-2020	null	[MS,MS:1001208,SEQUEST,]	13.31	16.569	null	null	0.18
PRT	P61255	60S ribosomal protein L26 OS=Mus musculus OX=10090 GN=Rpl26 PE=1 SV=1	null	null	Mouse_09-2020	null	[MS,MS:1001208,SEQUEST,]	11.94	13.353	null	null	0.37
PRT	P97807	Fumarate hydratase, mitochondrial OS=Mus musculus OX=10090 GN=Fh PE=1 SV=3	null	null	Mouse_09-2020	null	[MS,MS:1001208,SEQUEST,]	23.49	23.669	null	null	0.20
PRT	Q91ZJ5	UTP--glucose-1-phosphate uridylyltransferase OS=Mus musculus OX=10090 GN=Ugp2 PE=1 SV=3	null	null	Mouse_09-2020	null	[MS,MS:1001208,SEQUEST,]	18.88	21.213	null	null	0.19
PRT	O09173	Homogentisate 1,2-dioxygenase OS=Mus musculus OX=10090 GN=Hgd PE=1 SV=2	null	null	Mouse_09-2020	null	[MS,MS:1001208,SEQUEST,]	20.06	20.322	null	null	0.18
PRT	Q63880	Carboxylesterase 3A OS=Mus musculus OX=10090 GN=Ces3a PE=1 SV=2	null	null	Mouse_09-2020	null	[MS,MS:1001208,SEQUEST,]	30.88	28.588	null	null	0.20
PRT	P52196	Thiosulfate sulfurtransferase OS=Mus musculus OX=10090 GN=Tst PE=1 SV=3	null	null	Mouse_09-2020	null	[MS,MS:1001208,SEQUEST,]	16.48	14.923	null	null	0.23
PRT	Q60932	Voltage-dependent anion-selective channel protein 1 OS=Mus musculus OX=10090 GN=Vdac1 PE=1 SV=3	null	null	Mouse_09-2020	null	[MS,MS:1001208,SEQUEST,]	16.20	18.648	null	null	0.26
PRT	Q9CQN1	Heat shock protein 75 kDa, mitochondrial OS=Mus musculus OX=10090 GN=Trap1 PE=1 SV=1	null	null	Mouse_09-2020	null	[MS,MS:1001208,SEQUEST,]	16.03	18.914	null	null	0.13
PRT	Q80XN0	D-beta-hydroxybutyrate dehydrogenase, mitochondrial OS=Mus musculus OX=10090 GN=Bdh1 PE=1 SV=2	null	null	Mouse_09-2020	null	[MS,MS:1001208,SEQUEST,]	32.07	19.874	null	null	0.20
PRT	Q99MR8	Methylcrotonoyl-CoA carboxylase subunit alpha, mitochondrial OS=Mus musculus OX=10090 GN=Mccc1 PE=1 SV=2	null	null	Mouse_09-2020	null	[MS,MS:1001208,SEQUEST,]	11.18	13.789	null	null	0.12
PRT	Q01853	Transitional endoplasmic reticulum ATPase OS=Mus musculus OX=10090 GN=Vcp PE=1 SV=4	null	null	Mouse_09-2020	null	[MS,MS:1001208,SEQUEST,]	17.66	16.554	null	null	0.10
PRT	O55022	Membrane-associated progesterone receptor component 1 OS=Mus musculus OX=10090 GN=Pgrmc1 PE=1 SV=4	null	null	Mouse_09-2020	null	[MS,MS:1001208,SEQUEST,]	23.38	21.710	null	null	0.31
PRT	P45952	Medium-chain specific acyl-CoA dehydrogenase, mitochondrial OS=Mus musculus OX=10090 GN=Acadm PE=1 SV=1	null	null	Mouse_09-2020	null	[MS,MS:1001208,SEQUEST,]	18.49	20.096	null	null	0.18
PRT	O88451	Retinol dehydrogenase 7 OS=Mus musculus OX=10090 GN=Rdh7 PE=1 SV=1	null	null	Mouse_09-2020	null	[MS,MS:1001208,SEQUEST,]	10.95	8.990	null	null	0.19
PRT	P99027	60S acidic ribosomal protein P2 OS=Mus musculus OX=10090 GN=Rplp2 PE=1 SV=3	null	null	Mouse_09-2020	null	[MS,MS:1001208,SEQUEST,]	24.34	33.890	null	null	0.65
PRT	Q64475	Histone H2B type 1-B OS=Mus musculus OX=10090 GN=H2bc3 PE=1 SV=3	null	null	Mouse_09-2020	null	[MS,MS:1001208,SEQUEST,]	14.31	14.655	null	null	0.38
PRT	P50544	Very long-chain specific acyl-CoA dehydrogenase, mitochondrial OS=Mus musculus OX=10090 GN=Acadvl PE=1 SV=3	null	null	Mouse_09-2020	null	[MS,MS:1001208,SEQUEST,]	10.26	15.926	null	null	0.13
PRT	P54071	Isocitrate dehydrogenase [NADP], mitochondrial OS=Mus musculus OX=10090 GN=Idh2 PE=1 SV=3	null	null	Mouse_09-2020	null	[MS,MS:1001208,SEQUEST,]	8.75	11.031	null	null	0.18
PRT	Q91X83	S-adenosylmethionine synthase isoform type-1 OS=Mus musculus OX=10090 GN=Mat1a PE=1 SV=1	null	null	Mouse_09-2020	null	[MS,MS:1001208,SEQUEST,]	13.38	19.173	null	null	0.17
PRT	Q9D2G2	Dihydrolipoyllysine-residue succinyltransferase component of 2-oxoglutarate dehydrogenase complex, mitochondrial OS=Mus musculus OX=10090 GN=Dlst PE=1 SV=1	null	null	Mouse_09-2020	null	[MS,MS:1001208,SEQUEST,]	9.84	10.169	null	null	0.15
PRT	Q99J08	SEC14-like protein 2 OS=Mus musculus OX=10090 GN=Sec14l2 PE=1 SV=1	null	null	Mouse_09-2020	null	[MS,MS:1001208,SEQUEST,]	13.22	12.359	null	null	0.18
PRT	Q61171	Peroxiredoxin-2 OS=Mus musculus OX=10090 GN=Prdx2 PE=1 SV=3	null	null	Mouse_09-2020	null	[MS,MS:1001208,SEQUEST,]	14.97	16.073	null	null	0.30
PRT	P56593	Cytochrome P450 2A12 OS=Mus musculus OX=10090 GN=Cyp2a12 PE=1 SV=2	null	null	Mouse_09-2020	null	[MS,MS:1001208,SEQUEST,]	11.21	11.564	null	null	0.15
PRT	Q9DCX2	ATP synthase subunit d, mitochondrial OS=Mus musculus OX=10090 GN=Atp5pd PE=1 SV=3	null	null	Mouse_09-2020	null	[MS,MS:1001208,SEQUEST,]	9.69	9.226	null	null	0.49
PRT	Q9DCM2	Glutathione S-transferase kappa 1 OS=Mus musculus OX=10090 GN=Gstk1 PE=1 SV=3	null	null	Mouse_09-2020	null	[MS,MS:1001208,SEQUEST,]	14.40	15.528	null	null	0.30
PRT	Q78JT3	3-hydroxyanthranilate 3,4-dioxygenase OS=Mus musculus OX=10090 GN=Haao PE=1 SV=1	null	null	Mouse_09-2020	null	[MS,MS:1001208,SEQUEST,]	12.05	16.208	null	null	0.28
PRT	Q00623	Apolipoprotein A-I OS=Mus musculus OX=10090 GN=Apoa1 PE=1 SV=2	null	null	Mouse_09-2020	null	[MS,MS:1001208,SEQUEST,]	7.52	9.706	null	null	0.23
PRT	O55125	Protein NipSnap homolog 1 OS=Mus musculus OX=10090 GN=Nipsnap1 PE=1 SV=1	null	null	Mouse_09-2020	null	[MS,MS:1001208,SEQUEST,]	12.34	13.460	null	null	0.22
PRT	P68372	Tubulin beta-4B chain OS=Mus musculus OX=10090 GN=Tubb4b PE=1 SV=1	null	null	Mouse_09-2020	null	[MS,MS:1001208,SEQUEST,]	43.84	51.222	null	null	0.44
PRT	Q64458	Cytochrome P450 2C29 OS=Mus musculus OX=10090 GN=Cyp2c29 PE=1 SV=2	null	null	Mouse_09-2020	null	[MS,MS:1001208,SEQUEST,]	28.50	31.801	null	null	0.20
PRT	Q8QZR3	Pyrethroid hydrolase Ces2a OS=Mus musculus OX=10090 GN=Ces2a PE=1 SV=1	null	null	Mouse_09-2020	null	[MS,MS:1001208,SEQUEST,]	18.32	22.293	null	null	0.20
PRT	Q8K169	UDP-glucuronosyltransferase OS=Mus musculus OX=10090 GN=Ugt2b5 PE=1 SV=1	null	null	Mouse_09-2020	null	[MS,MS:1001208,SEQUEST,]	32.52	33.145	null	null	0.20
PRT	Q8R084	UDP-glucuronosyltransferase OS=Mus musculus OX=10090 GN=Ugt2b1 PE=1 SV=1	null	null	Mouse_09-2020	null	[MS,MS:1001208,SEQUEST,]	21.64	26.211	null	null	0.16
PRT	Q91WU0	Carboxylesterase 1F OS=Mus musculus OX=10090 GN=Ces1f PE=1 SV=1	null	null	Mouse_09-2020	null	[MS,MS:1001208,SEQUEST,]	38.18	43.167	null	null	0.14
PRT	Q99LC5	Electron transfer flavoprotein subunit alpha, mitochondrial OS=Mus musculus OX=10090 GN=Etfa PE=1 SV=2	null	null	Mouse_09-2020	null	[MS,MS:1001208,SEQUEST,]	16.48	20.035	null	null	0.25
PRT	Q9WTP6	Adenylate kinase 2, mitochondrial OS=Mus musculus OX=10090 GN=Ak2 PE=1 SV=5	null	null	Mouse_09-2020	null	[MS,MS:1001208,SEQUEST,]	11.67	11.123	null	null	0.24
PRT	Q9QXE0	2-hydroxyacyl-CoA lyase 1 OS=Mus musculus OX=10090 GN=Hacl1 PE=1 SV=2	null	null	Mouse_09-2020	null	[MS,MS:1001208,SEQUEST,]	14.35	19.689	null	null	0.12
PRT	P09671	Superoxide dismutase [Mn], mitochondrial OS=Mus musculus OX=10090 GN=Sod2 PE=1 SV=3	null	null	Mouse_09-2020	null	[MS,MS:1001208,SEQUEST,]	19.71	20.465	null	null	0.28
PRT	A0A1W2P733	C-1-tetrahydrofolate synthase, cytoplasmic OS=Mus musculus OX=10090 GN=Mthfd1 PE=1 SV=1	null	null	Mouse_09-2020	null	[MS,MS:1001208,SEQUEST,]	16.85	14.486	null	null	0.08
PRT	F6QPR1	Prohibitin (Fragment) OS=Mus musculus OX=10090 GN=Phb2 PE=1 SV=1	null	null	Mouse_09-2020	null	[MS,MS:1001208,SEQUEST,]	10.29	19.475	null	null	0.43
PRT	Q9CR57	60S ribosomal protein L14 OS=Mus musculus OX=10090 GN=Rpl14 PE=1 SV=3	null	null	Mouse_09-2020	null	[MS,MS:1001208,SEQUEST,]	1.89	10.217	null	null	0.27
PRT	Q61425	Hydroxyacyl-coenzyme A dehydrogenase, mitochondrial OS=Mus musculus OX=10090 GN=Hadh PE=1 SV=2	null	null	Mouse_09-2020	null	[MS,MS:1001208,SEQUEST,]	8.45	12.824	null	null	0.20
PRT	P15105	Glutamine synthetase OS=Mus musculus OX=10090 GN=Glul PE=1 SV=6	null	null	Mouse_09-2020	null	[MS,MS:1001208,SEQUEST,]	19.34	19.997	null	null	0.18
PRT	P12970	60S ribosomal protein L7a OS=Mus musculus OX=10090 GN=Rpl7a PE=1 SV=2	null	null	Mouse_09-2020	null	[MS,MS:1001208,SEQUEST,]	5.82	8.098	null	null	0.23
PRT	Q8BVI4	Dihydropteridine reductase OS=Mus musculus OX=10090 GN=Qdpr PE=1 SV=2	null	null	Mouse_09-2020	null	[MS,MS:1001208,SEQUEST,]	16.28	21.411	null	null	0.34
PRT	P48036	Annexin A5 OS=Mus musculus OX=10090 GN=Anxa5 PE=1 SV=1	null	null	Mouse_09-2020	null	[MS,MS:1001208,SEQUEST,]	6.16	8.478	null	null	0.17
PRT	Q9D8E6	60S ribosomal protein L4 OS=Mus musculus OX=10090 GN=Rpl4 PE=1 SV=3	null	null	Mouse_09-2020	null	[MS,MS:1001208,SEQUEST,]	18.71	19.521	null	null	0.14
PRT	Q8CG76	Aflatoxin B1 aldehyde reductase member 2 OS=Mus musculus OX=10090 GN=Akr7a2 PE=1 SV=3	null	null	Mouse_09-2020	null	[MS,MS:1001208,SEQUEST,]	17.97	21.332	null	null	0.20
PRT	Q921G7	Electron transfer flavoprotein-ubiquinone oxidoreductase, mitochondrial OS=Mus musculus OX=10090 GN=Etfdh PE=1 SV=1	null	null	Mouse_09-2020	null	[MS,MS:1001208,SEQUEST,]	13.68	16.672	null	null	0.12
PRT	Q91YQ5	Dolichyl-diphosphooligosaccharide--protein glycosyltransferase subunit 1 OS=Mus musculus OX=10090 GN=Rpn1 PE=1 SV=1	null	null	Mouse_09-2020	null	[MS,MS:1001208,SEQUEST,]	15.10	18.028	null	null	0.09
PRT	P61358	60S ribosomal protein L27 OS=Mus musculus OX=10090 GN=Rpl27 PE=1 SV=2	null	null	Mouse_09-2020	null	[MS,MS:1001208,SEQUEST,]	7.09	6.753	null	null	0.32
PRT	P52840	Sulfotransferase 1A1 OS=Mus musculus OX=10090 GN=Sult1a1 PE=1 SV=1	null	null	Mouse_09-2020	null	[MS,MS:1001208,SEQUEST,]	15.20	14.525	null	null	0.18
PRT	P14869	60S acidic ribosomal protein P0 OS=Mus musculus OX=10090 GN=Rplp0 PE=1 SV=3	null	null	Mouse_09-2020	null	[MS,MS:1001208,SEQUEST,]	19.00	21.621	null	null	0.23
PRT	O09174	Alpha-methylacyl-CoA racemase OS=Mus musculus OX=10090 GN=Amacr PE=1 SV=4	null	null	Mouse_09-2020	null	[MS,MS:1001208,SEQUEST,]	12.34	14.946	null	null	0.19
PRT	P60843	Eukaryotic initiation factor 4A-I OS=Mus musculus OX=10090 GN=Eif4a1 PE=1 SV=1	null	null	Mouse_09-2020	null	[MS,MS:1001208,SEQUEST,]	16.66	19.865	null	null	0.17
PRT	P29758	Ornithine aminotransferase, mitochondrial OS=Mus musculus OX=10090 GN=Oat PE=1 SV=1	null	null	Mouse_09-2020	null	[MS,MS:1001208,SEQUEST,]	14.43	14.039	null	null	0.13
PRT	P14148	60S ribosomal protein L7 OS=Mus musculus OX=10090 GN=Rpl7 PE=1 SV=2	null	null	Mouse_09-2020	null	[MS,MS:1001208,SEQUEST,]	7.09	7.087	null	null	0.13
PRT	F8VPN4	4-alpha-glucanotransferase OS=Mus musculus OX=10090 GN=Agl PE=1 SV=1	null	null	Mouse_09-2020	null	[MS,MS:1001208,SEQUEST,]	8.35	11.802	null	null	0.06
PRT	P14115	60S ribosomal protein L27a OS=Mus musculus OX=10090 GN=Rpl27a PE=1 SV=5	null	null	Mouse_09-2020	null	[MS,MS:1001208,SEQUEST,]	14.08	15.512	null	null	0.30
PRT	O35488	Very long-chain acyl-CoA synthetase OS=Mus musculus OX=10090 GN=Slc27a2 PE=1 SV=2	null	null	Mouse_09-2020	null	[MS,MS:1001208,SEQUEST,]	16.58	17.155	null	null	0.08
PRT	Q61838	Pregnancy zone protein OS=Mus musculus OX=10090 GN=Pzp PE=1 SV=3	null	null	Mouse_09-2020	null	[MS,MS:1001208,SEQUEST,]	12.15	14.796	null	null	0.04
PRT	G5E902	Phosphate carrier protein, mitochondrial OS=Mus musculus OX=10090 GN=Slc25a3 PE=1 SV=1	null	null	Mouse_09-2020	null	[MS,MS:1001208,SEQUEST,]	10.11	12.500	null	null	0.10
PRT	Q9Z2I8	Succinate--CoA ligase [GDP-forming] subunit beta, mitochondrial OS=Mus musculus OX=10090 GN=Suclg2 PE=1 SV=3	null	null	Mouse_09-2020	null	[MS,MS:1001208,SEQUEST,]	11.96	15.159	null	null	0.12
PRT	Q9DCY0	Glycine N-acyltransferase-like protein Keg1 OS=Mus musculus OX=10090 GN=Keg1 PE=1 SV=1	null	null	Mouse_09-2020	null	[MS,MS:1001208,SEQUEST,]	10.52	14.877	null	null	0.21
PRT	Q5FW57	Glycine N-acyltransferase-like protein OS=Mus musculus OX=10090 GN=Gm4952 PE=1 SV=3	null	null	Mouse_09-2020	null	[MS,MS:1001208,SEQUEST,]	5.38	10.653	null	null	0.18
PRT	P62702	40S ribosomal protein S4, X isoform OS=Mus musculus OX=10090 GN=Rps4x PE=1 SV=2	null	null	Mouse_09-2020	null	[MS,MS:1001208,SEQUEST,]	9.46	11.686	null	null	0.24
PRT	Q99KI0	Aconitate hydratase, mitochondrial OS=Mus musculus OX=10090 GN=Aco2 PE=1 SV=1	null	null	Mouse_09-2020	null	[MS,MS:1001208,SEQUEST,]	9.36	12.905	null	null	0.09
PRT	Q9EQF5	Dihydropyrimidinase OS=Mus musculus OX=10090 GN=Dpys PE=1 SV=2	null	null	Mouse_09-2020	null	[MS,MS:1001208,SEQUEST,]	13.53	15.306	null	null	0.10
PRT	P08226	Apolipoprotein E OS=Mus musculus OX=10090 GN=Apoe PE=1 SV=2	null	null	Mouse_09-2020	null	[MS,MS:1001208,SEQUEST,]	8.87	10.505	null	null	0.18
PRT	Q9DBF1	Alpha-aminoadipic semialdehyde dehydrogenase OS=Mus musculus OX=10090 GN=Aldh7a1 PE=1 SV=4	null	null	Mouse_09-2020	null	[MS,MS:1001208,SEQUEST,]	12.07	14.513	null	null	0.08
PRT	P16331	Phenylalanine-4-hydroxylase OS=Mus musculus OX=10090 GN=Pah PE=1 SV=4	null	null	Mouse_09-2020	null	[MS,MS:1001208,SEQUEST,]	10.41	13.103	null	null	0.14
PRT	Q6ZWN5	40S ribosomal protein S9 OS=Mus musculus OX=10090 GN=Rps9 PE=1 SV=3	null	null	Mouse_09-2020	null	[MS,MS:1001208,SEQUEST,]	10.87	10.313	null	null	0.30
PRT	Q05DV1	NADPH--cytochrome P450 reductase OS=Mus musculus OX=10090 GN=Por PE=1 SV=1	null	null	Mouse_09-2020	null	[MS,MS:1001208,SEQUEST,]	9.74	16.886	null	null	0.11
PRT	Q8VCW8	Medium-chain acyl-CoA ligase ACSF2, mitochondrial OS=Mus musculus OX=10090 GN=Acsf2 PE=1 SV=1	null	null	Mouse_09-2020	null	[MS,MS:1001208,SEQUEST,]	17.13	17.740	null	null	0.11
PRT	P02762	Major urinary protein 6 OS=Mus musculus OX=10090 GN=Mup6 PE=1 SV=2	null	null	Mouse_09-2020	null	[MS,MS:1001208,SEQUEST,]	15.12	15.581	null	null	0.28
PRT	Q9JHI5	Isovaleryl-CoA dehydrogenase, mitochondrial OS=Mus musculus OX=10090 GN=Ivd PE=1 SV=1	null	null	Mouse_09-2020	null	[MS,MS:1001208,SEQUEST,]	11.42	12.441	null	null	0.09
PRT	A0A0R4J135	Selenium-binding protein 2 OS=Mus musculus OX=10090 GN=Selenbp2 PE=1 SV=1	null	null	Mouse_09-2020	null	[MS,MS:1001208,SEQUEST,]	60.43	62.906	null	null	0.36
PRT	P17563	Methanethiol oxidase OS=Mus musculus OX=10090 GN=Selenbp1 PE=1 SV=2	null	null	Mouse_09-2020	null	[MS,MS:1001208,SEQUEST,]	55.53	53.817	null	null	0.33
PRT	O35945	Aldehyde dehydrogenase, cytosolic 1 OS=Mus musculus OX=10090 GN=Aldh1a7 PE=1 SV=1	null	null	Mouse_09-2020	null	[MS,MS:1001208,SEQUEST,]	57.39	65.038	null	null	0.24
PRT	A0A0R4IZY2	Cytochrome P450 2D26 OS=Mus musculus OX=10090 GN=Cyp2d26 PE=1 SV=1	null	null	Mouse_09-2020	null	[MS,MS:1001208,SEQUEST,]	15.56	16.393	null	null	0.10
PRT	Q07417	Short-chain specific acyl-CoA dehydrogenase, mitochondrial OS=Mus musculus OX=10090 GN=Acads PE=1 SV=2	null	null	Mouse_09-2020	null	[MS,MS:1001208,SEQUEST,]	17.22	18.438	null	null	0.11
PRT	Q9D0F9	Phosphoglucomutase-1 OS=Mus musculus OX=10090 GN=Pgm1 PE=1 SV=4	null	null	Mouse_09-2020	null	[MS,MS:1001208,SEQUEST,]	8.09	7.409	null	null	0.11
PRT	A2AFQ2	3-hydroxyacyl-CoA dehydrogenase type-2 OS=Mus musculus OX=10090 GN=Hsd17b10 PE=1 SV=1	null	null	Mouse_09-2020	null	[MS,MS:1001208,SEQUEST,]	10.11	13.930	null	null	0.16
PRT	Q9WTP7	GTP:AMP phosphotransferase AK3, mitochondrial OS=Mus musculus OX=10090 GN=Ak3 PE=1 SV=3	null	null	Mouse_09-2020	null	[MS,MS:1001208,SEQUEST,]	12.34	17.708	null	null	0.26
PRT	P67778	Prohibitin OS=Mus musculus OX=10090 GN=Phb PE=1 SV=1	null	null	Mouse_09-2020	null	[MS,MS:1001208,SEQUEST,]	10.41	13.227	null	null	0.18
PRT	Q01768	Nucleoside diphosphate kinase B OS=Mus musculus OX=10090 GN=Nme2 PE=1 SV=1	null	null	Mouse_09-2020	null	[MS,MS:1001208,SEQUEST,]	13.96	17.706	null	null	0.32
PRT	Q9CXW4	60S ribosomal protein L11 OS=Mus musculus OX=10090 GN=Rpl11 PE=1 SV=4	null	null	Mouse_09-2020	null	[MS,MS:1001208,SEQUEST,]	6.91	11.311	null	null	0.16
PRT	Q3TML0	Protein disulfide-isomerase A6 OS=Mus musculus OX=10090 GN=Pdia6 PE=1 SV=1	null	null	Mouse_09-2020	null	[MS,MS:1001208,SEQUEST,]	8.87	10.932	null	null	0.10
PRT	P17742	Peptidyl-prolyl cis-trans isomerase A OS=Mus musculus OX=10090 GN=Ppia PE=1 SV=2	null	null	Mouse_09-2020	null	[MS,MS:1001208,SEQUEST,]	9.42	13.959	null	null	0.32
PRT	Q8VBT2	L-serine dehydratase/L-threonine deaminase OS=Mus musculus OX=10090 GN=Sds PE=1 SV=3	null	null	Mouse_09-2020	null	[MS,MS:1001208,SEQUEST,]	7.98	11.807	null	null	0.16
PRT	Q8BP67	60S ribosomal protein L24 OS=Mus musculus OX=10090 GN=Rpl24 PE=1 SV=2	null	null	Mouse_09-2020	null	[MS,MS:1001208,SEQUEST,]	11.65	11.915	null	null	0.20
PRT	Q9DCN2	NADH-cytochrome b5 reductase 3 OS=Mus musculus OX=10090 GN=Cyb5r3 PE=1 SV=3	null	null	Mouse_09-2020	null	[MS,MS:1001208,SEQUEST,]	14.44	16.978	null	null	0.19
PRT	P62751	60S ribosomal protein L23a OS=Mus musculus OX=10090 GN=Rpl23a PE=1 SV=1	null	null	Mouse_09-2020	null	[MS,MS:1001208,SEQUEST,]	14.00	15.273	null	null	0.32
PRT	Q9CRB3	5-hydroxyisourate hydrolase OS=Mus musculus OX=10090 GN=Urah PE=1 SV=1	null	null	Mouse_09-2020	null	[MS,MS:1001208,SEQUEST,]	7.21	8.990	null	null	0.25
PRT	P97450	ATP synthase-coupling factor 6, mitochondrial OS=Mus musculus OX=10090 GN=Atp5pf PE=1 SV=1	null	null	Mouse_09-2020	null	[MS,MS:1001208,SEQUEST,]	16.89	14.408	null	null	0.42
PRT	Q8K0E8	Fibrinogen beta chain OS=Mus musculus OX=10090 GN=Fgb PE=1 SV=1	null	null	Mouse_09-2020	null	[MS,MS:1001208,SEQUEST,]	6.46	6.012	null	null	0.08
PRT	Q9WVL0	Maleylacetoacetate isomerase OS=Mus musculus OX=10090 GN=Gstz1 PE=1 SV=1	null	null	Mouse_09-2020	null	[MS,MS:1001208,SEQUEST,]	11.25	13.879	null	null	0.25
PRT	G3UZJ4	Peroxiredoxin-5, mitochondrial OS=Mus musculus OX=10090 GN=Prdx5 PE=1 SV=1	null	null	Mouse_09-2020	null	[MS,MS:1001208,SEQUEST,]	13.53	15.537	null	null	0.20
PRT	Q9CQB4	Cytochrome b-c1 complex subunit 7 OS=Mus musculus OX=10090 GN=Uqcrb PE=1 SV=1	null	null	Mouse_09-2020	null	[MS,MS:1001208,SEQUEST,]	9.57	8.890	null	null	0.26
PRT	P50172	Corticosteroid 11-beta-dehydrogenase isozyme 1 OS=Mus musculus OX=10090 GN=Hsd11b1 PE=1 SV=3	null	null	Mouse_09-2020	null	[MS,MS:1001208,SEQUEST,]	12.19	13.123	null	null	0.18
PRT	P35492	Histidine ammonia-lyase OS=Mus musculus OX=10090 GN=Hal PE=1 SV=1	null	null	Mouse_09-2020	null	[MS,MS:1001208,SEQUEST,]	8.02	9.582	null	null	0.07
PRT	P47963	60S ribosomal protein L13 OS=Mus musculus OX=10090 GN=Rpl13 PE=1 SV=3	null	null	Mouse_09-2020	null	[MS,MS:1001208,SEQUEST,]	12.13	11.286	null	null	0.19
PRT	P14131	40S ribosomal protein S16 OS=Mus musculus OX=10090 GN=Rps16 PE=1 SV=4	null	null	Mouse_09-2020	null	[MS,MS:1001208,SEQUEST,]	10.02	10.054	null	null	0.26
PRT	E9Q1Q9	Ketohexokinase OS=Mus musculus OX=10090 GN=Khk PE=1 SV=1	null	null	Mouse_09-2020	null	[MS,MS:1001208,SEQUEST,]	7.61	9.170	null	null	0.16
PRT	Q64471	Glutathione S-transferase theta-1 OS=Mus musculus OX=10090 GN=Gstt1 PE=1 SV=4	null	null	Mouse_09-2020	null	[MS,MS:1001208,SEQUEST,]	10.07	8.746	null	null	0.16
PRT	P42125	Enoyl-CoA delta isomerase 1, mitochondrial OS=Mus musculus OX=10090 GN=Eci1 PE=1 SV=2	null	null	Mouse_09-2020	null	[MS,MS:1001208,SEQUEST,]	13.46	14.842	null	null	0.18
PRT	Q61598	Rab GDP dissociation inhibitor beta OS=Mus musculus OX=10090 GN=Gdi2 PE=1 SV=1	null	null	Mouse_09-2020	null	[MS,MS:1001208,SEQUEST,]	6.83	7.612	null	null	0.09
PRT	P18760	Cofilin-1 OS=Mus musculus OX=10090 GN=Cfl1 PE=1 SV=3	null	null	Mouse_09-2020	null	[MS,MS:1001208,SEQUEST,]	8.76	12.830	null	null	0.22
PRT	Q8BW75	Amine oxidase [flavin-containing] B OS=Mus musculus OX=10090 GN=Maob PE=1 SV=4	null	null	Mouse_09-2020	null	[MS,MS:1001208,SEQUEST,]	12.40	14.596	null	null	0.10
PRT	Q9DD20	Methyltransferase-like protein 7B OS=Mus musculus OX=10090 GN=Mettl7b PE=1 SV=2	null	null	Mouse_09-2020	null	[MS,MS:1001208,SEQUEST,]	9.01	8.992	null	null	0.18
PRT	A0A087WPF8	Protein ABHD14B (Fragment) OS=Mus musculus OX=10090 GN=Abhd14b PE=1 SV=1	null	null	Mouse_09-2020	null	[MS,MS:1001208,SEQUEST,]	14.17	14.988	null	null	0.32
PRT	Q8QZR5	Alanine aminotransferase 1 OS=Mus musculus OX=10090 GN=Gpt PE=1 SV=3	null	null	Mouse_09-2020	null	[MS,MS:1001208,SEQUEST,]	10.23	12.530	null	null	0.12
PRT	P01027	Complement C3 OS=Mus musculus OX=10090 GN=C3 PE=1 SV=3	null	null	Mouse_09-2020	null	[MS,MS:1001208,SEQUEST,]	5.15	5.349	null	null	0.03
PRT	Q9DBJ1	Phosphoglycerate mutase 1 OS=Mus musculus OX=10090 GN=Pgam1 PE=1 SV=3	null	null	Mouse_09-2020	null	[MS,MS:1001208,SEQUEST,]	9.67	14.142	null	null	0.24
PRT	P28665	Murinoglobulin-1 OS=Mus musculus OX=10090 GN=Mug1 PE=1 SV=3	null	null	Mouse_09-2020	null	[MS,MS:1001208,SEQUEST,]	14.48	14.467	null	null	0.04
PRT	Q8C2Q8	ATP synthase subunit gamma OS=Mus musculus OX=10090 GN=Atp5c1 PE=1 SV=1	null	null	Mouse_09-2020	null	[MS,MS:1001208,SEQUEST,]	10.98	15.432	null	null	0.15
PRT	Q91ZA3	Propionyl-CoA carboxylase alpha chain, mitochondrial OS=Mus musculus OX=10090 GN=Pcca PE=1 SV=2	null	null	Mouse_09-2020	null	[MS,MS:1001208,SEQUEST,]	5.34	6.122	null	null	0.08
PRT	Q9WVM8	Kynurenine/alpha-aminoadipate aminotransferase, mitochondrial OS=Mus musculus OX=10090 GN=Aadat PE=1 SV=1	null	null	Mouse_09-2020	null	[MS,MS:1001208,SEQUEST,]	6.87	7.027	null	null	0.13
PRT	P62082	40S ribosomal protein S7 OS=Mus musculus OX=10090 GN=Rps7 PE=2 SV=1	null	null	Mouse_09-2020	null	[MS,MS:1001208,SEQUEST,]	8.88	9.564	null	null	0.22
PRT	A0A0R4J083	Long-chain specific acyl-CoA dehydrogenase, mitochondrial OS=Mus musculus OX=10090 GN=Acadl PE=1 SV=1	null	null	Mouse_09-2020	null	[MS,MS:1001208,SEQUEST,]	9.01	7.587	null	null	0.13
PRT	P62897	Cytochrome c, somatic OS=Mus musculus OX=10090 GN=Cycs PE=1 SV=2	null	null	Mouse_09-2020	null	[MS,MS:1001208,SEQUEST,]	8.36	10.648	null	null	0.38
PRT	Q921I1	Serotransferrin OS=Mus musculus OX=10090 GN=Tf PE=1 SV=1	null	null	Mouse_09-2020	null	[MS,MS:1001208,SEQUEST,]	14.70	16.335	null	null	0.08
PRT	P48758	Carbonyl reductase [NADPH] 1 OS=Mus musculus OX=10090 GN=Cbr1 PE=1 SV=3	null	null	Mouse_09-2020	null	[MS,MS:1001208,SEQUEST,]	13.19	12.512	null	null	0.17
PRT	Q8CGC7	Bifunctional glutamate/proline--tRNA ligase OS=Mus musculus OX=10090 GN=Eprs1 PE=1 SV=4	null	null	Mouse_09-2020	null	[MS,MS:1001208,SEQUEST,]	5.98	10.956	null	null	0.03
PRT	P97351	40S ribosomal protein S3a OS=Mus musculus OX=10090 GN=Rps3a PE=1 SV=3	null	null	Mouse_09-2020	null	[MS,MS:1001208,SEQUEST,]	9.97	7.526	null	null	0.20
PRT	O08749	Dihydrolipoyl dehydrogenase, mitochondrial OS=Mus musculus OX=10090 GN=Dld PE=1 SV=2	null	null	Mouse_09-2020	null	[MS,MS:1001208,SEQUEST,]	9.60	13.000	null	null	0.09
PRT	Q8BHN3	Neutral alpha-glucosidase AB OS=Mus musculus OX=10090 GN=Ganab PE=1 SV=1	null	null	Mouse_09-2020	null	[MS,MS:1001208,SEQUEST,]	12.41	14.733	null	null	0.06
PRT	Q8VCM7	Fibrinogen gamma chain OS=Mus musculus OX=10090 GN=Fgg PE=1 SV=1	null	null	Mouse_09-2020	null	[MS,MS:1001208,SEQUEST,]	11.31	13.185	null	null	0.14
PRT	P50580	Proliferation-associated protein 2G4 OS=Mus musculus OX=10090 GN=Pa2g4 PE=1 SV=3	null	null	Mouse_09-2020	null	[MS,MS:1001208,SEQUEST,]	10.10	12.323	null	null	0.13
PRT	P14211	Calreticulin OS=Mus musculus OX=10090 GN=Calr PE=1 SV=1	null	null	Mouse_09-2020	null	[MS,MS:1001208,SEQUEST,]	13.45	13.758	null	null	0.13
PRT	P14206	40S ribosomal protein SA OS=Mus musculus OX=10090 GN=Rpsa PE=1 SV=4	null	null	Mouse_09-2020	null	[MS,MS:1001208,SEQUEST,]	12.11	12.629	null	null	0.20
PRT	Q921R2	40S ribosomal protein S13 OS=Mus musculus OX=10090 GN=Rps13 PE=1 SV=1	null	null	Mouse_09-2020	null	[MS,MS:1001208,SEQUEST,]	8.53	11.459	null	null	0.32
PRT	P26043	Radixin OS=Mus musculus OX=10090 GN=Rdx PE=1 SV=3	null	null	Mouse_09-2020	null	[MS,MS:1001208,SEQUEST,]	12.48	12.596	null	null	0.08
PRT	P14824	Annexin A6 OS=Mus musculus OX=10090 GN=Anxa6 PE=1 SV=3	null	null	Mouse_09-2020	null	[MS,MS:1001208,SEQUEST,]	7.08	8.152	null	null	0.08
PRT	A0A1B0GSS8	60S ribosomal protein L18 OS=Mus musculus OX=10090 GN=Rpl18 PE=1 SV=1	null	null	Mouse_09-2020	null	[MS,MS:1001208,SEQUEST,]	8.22	8.722	null	null	0.16
PRT	Q91X77	Cytochrome P450 2C50 OS=Mus musculus OX=10090 GN=Cyp2c50 PE=1 SV=2	null	null	Mouse_09-2020	null	[MS,MS:1001208,SEQUEST,]	26.73	22.482	null	null	0.16
PRT	Q8JZR0	Long-chain-fatty-acid--CoA ligase 5 OS=Mus musculus OX=10090 GN=Acsl5 PE=1 SV=1	null	null	Mouse_09-2020	null	[MS,MS:1001208,SEQUEST,]	11.53	8.433	null	null	0.07
PRT	Q9CZN7	Serine hydroxymethyltransferase, mitochondrial OS=Mus musculus OX=10090 GN=Shmt2 PE=1 SV=1	null	null	Mouse_09-2020	null	[MS,MS:1001208,SEQUEST,]	7.39	7.960	null	null	0.08
PRT	Q91WT7	3-alpha-hydroxysteroid dehydrogenase type 1 OS=Mus musculus OX=10090 GN=Akr1c14 PE=1 SV=1	null	null	Mouse_09-2020	null	[MS,MS:1001208,SEQUEST,]	10.75	11.038	null	null	0.15
PRT	Q8VCX1	Aldo-keto reductase family 1 member D1 OS=Mus musculus OX=10090 GN=Akr1d1 PE=1 SV=1	null	null	Mouse_09-2020	null	[MS,MS:1001208,SEQUEST,]	7.39	9.281	null	null	0.14
PRT	Q8VC28	Aldo-keto reductase family 1 member C13 OS=Mus musculus OX=10090 GN=Akr1c13 PE=1 SV=2	null	null	Mouse_09-2020	null	[MS,MS:1001208,SEQUEST,]	11.57	9.715	null	null	0.13
PRT	J3QMG3	Voltage-dependent anion-selective channel protein 3 OS=Mus musculus OX=10090 GN=Vdac3 PE=1 SV=1	null	null	Mouse_09-2020	null	[MS,MS:1001208,SEQUEST,]	10.24	11.029	null	null	0.15
PRT	P25688	Uricase OS=Mus musculus OX=10090 GN=Uox PE=1 SV=2	null	null	Mouse_09-2020	null	[MS,MS:1001208,SEQUEST,]	9.14	14.498	null	null	0.16
PRT	P19536	Cytochrome c oxidase subunit 5B, mitochondrial OS=Mus musculus OX=10090 GN=Cox5b PE=1 SV=1	null	null	Mouse_09-2020	null	[MS,MS:1001208,SEQUEST,]	6.14	10.104	null	null	0.23
PRT	P62900	60S ribosomal protein L31 OS=Mus musculus OX=10090 GN=Rpl31 PE=1 SV=1	null	null	Mouse_09-2020	null	[MS,MS:1001208,SEQUEST,]	11.30	10.289	null	null	0.28
PRT	Q02053	Ubiquitin-like modifier-activating enzyme 1 OS=Mus musculus OX=10090 GN=Uba1 PE=1 SV=1	null	null	Mouse_09-2020	null	[MS,MS:1001208,SEQUEST,]	0.00	3.604	null	null	0.05
PRT	A0A1B0GS70	Proteasome endopeptidase complex OS=Mus musculus OX=10090 GN=Psma1 PE=1 SV=1	null	null	Mouse_09-2020	null	[MS,MS:1001208,SEQUEST,]	6.07	10.709	null	null	0.15
PRT	P61922	4-aminobutyrate aminotransferase, mitochondrial OS=Mus musculus OX=10090 GN=Abat PE=1 SV=1	null	null	Mouse_09-2020	null	[MS,MS:1001208,SEQUEST,]	12.79	9.515	null	null	0.08
PRT	Q8BGL3	Sulfotransferase OS=Mus musculus OX=10090 GN=Sult2a8 PE=1 SV=1	null	null	Mouse_09-2020	null	[MS,MS:1001208,SEQUEST,]	14.10	16.330	null	null	0.17
PRT	Q99LX0	Parkinson disease protein 7 homolog OS=Mus musculus OX=10090 GN=Park7 PE=1 SV=1	null	null	Mouse_09-2020	null	[MS,MS:1001208,SEQUEST,]	8.11	12.199	null	null	0.13
PRT	Q9CZM2	60S ribosomal protein L15 OS=Mus musculus OX=10090 GN=Rpl15 PE=1 SV=4	null	null	Mouse_09-2020	null	[MS,MS:1001208,SEQUEST,]	8.24	7.244	null	null	0.15
PRT	Q5FW60	Major urinary protein 20 OS=Mus musculus OX=10090 GN=Mup20 PE=1 SV=1	null	null	Mouse_09-2020	null	[MS,MS:1001208,SEQUEST,]	5.36	7.791	null	null	0.16
PRT	Q64523	Histone H2A type 2-C OS=Mus musculus OX=10090 GN=H2ac20 PE=1 SV=3	null	null	Mouse_09-2020	null	[MS,MS:1001208,SEQUEST,]	13.18	16.238	null	null	0.25
PRT	Q9CPQ8	ATP synthase subunit g, mitochondrial OS=Mus musculus OX=10090 GN=Atp5mg PE=1 SV=1	null	null	Mouse_09-2020	null	[MS,MS:1001208,SEQUEST,]	13.38	16.005	null	null	0.42
PRT	Q8QZS1	3-hydroxyisobutyryl-CoA hydrolase, mitochondrial OS=Mus musculus OX=10090 GN=Hibch PE=1 SV=1	null	null	Mouse_09-2020	null	[MS,MS:1001208,SEQUEST,]	10.04	8.439	null	null	0.09
PRT	A0A0G2JDI9	ATP-binding cassette sub-family D member 3 OS=Mus musculus OX=10090 GN=Abcd3 PE=1 SV=1	null	null	Mouse_09-2020	null	[MS,MS:1001208,SEQUEST,]	10.22	8.447	null	null	0.08
PRT	D3YVC1	40S ribosomal protein S2 (Fragment) OS=Mus musculus OX=10090 GN=Rps2 PE=1 SV=1	null	null	Mouse_09-2020	null	[MS,MS:1001208,SEQUEST,]	4.69	4.356	null	null	0.07
PRT	F8WHP8	ATP synthase membrane subunit f OS=Mus musculus OX=10090 GN=Atp5j2 PE=1 SV=1	null	null	Mouse_09-2020	null	[MS,MS:1001208,SEQUEST,]	5.65	6.018	null	null	0.32
PRT	A0A140T8T4	60S ribosomal protein L9 OS=Mus musculus OX=10090 GN=Rpl9-ps6 PE=3 SV=1	null	null	Mouse_09-2020	null	[MS,MS:1001208,SEQUEST,]	8.40	9.163	null	null	0.20
PRT	Q62425	Cytochrome c oxidase subunit NDUFA4 OS=Mus musculus OX=10090 GN=Ndufa4 PE=1 SV=2	null	null	Mouse_09-2020	null	[MS,MS:1001208,SEQUEST,]	5.50	6.156	null	null	0.32
PRT	K4DI63	Protein CREG1 OS=Mus musculus OX=10090 GN=Creg1 PE=1 SV=1	null	null	Mouse_09-2020	null	[MS,MS:1001208,SEQUEST,]	9.91	10.970	null	null	0.28
PRT	E9Q1J7	Propionyl-CoA carboxylase beta chain, mitochondrial OS=Mus musculus OX=10090 GN=Pccb PE=1 SV=1	null	null	Mouse_09-2020	null	[MS,MS:1001208,SEQUEST,]	6.67	7.325	null	null	0.07
PRT	P70296	Phosphatidylethanolamine-binding protein 1 OS=Mus musculus OX=10090 GN=Pebp1 PE=1 SV=3	null	null	Mouse_09-2020	null	[MS,MS:1001208,SEQUEST,]	10.28	11.278	null	null	0.36
PRT	Q60692	Proteasome subunit beta type-6 OS=Mus musculus OX=10090 GN=Psmb6 PE=1 SV=3	null	null	Mouse_09-2020	null	[MS,MS:1001208,SEQUEST,]	5.13	5.922	null	null	0.13
PRT	A0A1L1SSF8	RIKEN cDNA 4931406C07 gene OS=Mus musculus OX=10090 GN=4931406C07Rik PE=1 SV=1	null	null	Mouse_09-2020	null	[MS,MS:1001208,SEQUEST,]	5.10	6.760	null	null	0.06
PRT	P62918	60S ribosomal protein L8 OS=Mus musculus OX=10090 GN=Rpl8 PE=1 SV=2	null	null	Mouse_09-2020	null	[MS,MS:1001208,SEQUEST,]	8.92	8.679	null	null	0.20
PRT	G3X9T7	Galectin-9 OS=Mus musculus OX=10090 GN=Lgals9 PE=1 SV=1	null	null	Mouse_09-2020	null	[MS,MS:1001208,SEQUEST,]	8.14	7.714	null	null	0.10
PRT	P00405	Cytochrome c oxidase subunit 2 OS=Mus musculus OX=10090 GN=Mtco2 PE=1 SV=1	null	null	Mouse_09-2020	null	[MS,MS:1001208,SEQUEST,]	10.82	13.958	null	null	0.21
PRT	Q9CQM8	60S ribosomal protein L21 OS=Mus musculus OX=10090 GN=Rpl21 PE=1 SV=1	null	null	Mouse_09-2020	null	[MS,MS:1001208,SEQUEST,]	4.75	5.500	null	null	0.17
PRT	P06745	Glucose-6-phosphate isomerase OS=Mus musculus OX=10090 GN=Gpi PE=1 SV=4	null	null	Mouse_09-2020	null	[MS,MS:1001208,SEQUEST,]	4.22	4.993	null	null	0.07
PRT	Q9QYG0	Protein NDRG2 OS=Mus musculus OX=10090 GN=Ndrg2 PE=1 SV=1	null	null	Mouse_09-2020	null	[MS,MS:1001208,SEQUEST,]	10.14	11.546	null	null	0.12
PRT	Q8VEK3	Heterogeneous nuclear ribonucleoprotein U OS=Mus musculus OX=10090 GN=Hnrnpu PE=1 SV=1	null	null	Mouse_09-2020	null	[MS,MS:1001208,SEQUEST,]	8.03	9.102	null	null	0.05
PRT	B1AV77	Aldehyde dehydrogenase OS=Mus musculus OX=10090 GN=Aldh3a2 PE=1 SV=1	null	null	Mouse_09-2020	null	[MS,MS:1001208,SEQUEST,]	5.23	8.871	null	null	0.09
PRT	F6Y6L6	Predicted gene, 49369 (Fragment) OS=Mus musculus OX=10090 GN=Gm49369 PE=1 SV=1	null	null	Mouse_09-2020	null	[MS,MS:1001208,SEQUEST,]	6.98	8.759	null	null	0.14
PRT	O88986	2-amino-3-ketobutyrate coenzyme A ligase, mitochondrial OS=Mus musculus OX=10090 GN=Gcat PE=1 SV=2	null	null	Mouse_09-2020	null	[MS,MS:1001208,SEQUEST,]	5.37	7.904	null	null	0.09
PRT	Q91XD4	Formimidoyltransferase-cyclodeaminase OS=Mus musculus OX=10090 GN=Ftcd PE=1 SV=1	null	null	Mouse_09-2020	null	[MS,MS:1001208,SEQUEST,]	5.48	7.041	null	null	0.06
PRT	Q9JM62	Receptor expression-enhancing protein 6 OS=Mus musculus OX=10090 GN=Reep6 PE=1 SV=1	null	null	Mouse_09-2020	null	[MS,MS:1001208,SEQUEST,]	13.23	16.102	null	null	0.19
PRT	P62908	40S ribosomal protein S3 OS=Mus musculus OX=10090 GN=Rps3 PE=1 SV=1	null	null	Mouse_09-2020	null	[MS,MS:1001208,SEQUEST,]	4.87	3.731	null	null	0.16
PRT	O35459	Delta(3,5)-Delta(2,4)-dienoyl-CoA isomerase, mitochondrial OS=Mus musculus OX=10090 GN=Ech1 PE=1 SV=1	null	null	Mouse_09-2020	null	[MS,MS:1001208,SEQUEST,]	10.55	11.739	null	null	0.10
PRT	G3X925	Pyruvate kinase OS=Mus musculus OX=10090 GN=Pklr PE=1 SV=1	null	null	Mouse_09-2020	null	[MS,MS:1001208,SEQUEST,]	8.38	6.829	null	null	0.06
PRT	P84244	Histone H3.3 OS=Mus musculus OX=10090 GN=H3-3a PE=1 SV=2	null	null	Mouse_09-2020	null	[MS,MS:1001208,SEQUEST,]	7.17	4.712	null	null	0.19
PRT	P97494	Glutamate--cysteine ligase catalytic subunit OS=Mus musculus OX=10090 GN=Gclc PE=1 SV=4	null	null	Mouse_09-2020	null	[MS,MS:1001208,SEQUEST,]	2.69	5.399	null	null	0.06
PRT	Q99KR3	Endoribonuclease LACTB2 OS=Mus musculus OX=10090 GN=Lactb2 PE=1 SV=1	null	null	Mouse_09-2020	null	[MS,MS:1001208,SEQUEST,]	7.62	7.255	null	null	0.12
PRT	P62281	40S ribosomal protein S11 OS=Mus musculus OX=10090 GN=Rps11 PE=1 SV=3	null	null	Mouse_09-2020	null	[MS,MS:1001208,SEQUEST,]	6.73	4.592	null	null	0.20
PRT	P12787	Cytochrome c oxidase subunit 5A, mitochondrial OS=Mus musculus OX=10090 GN=Cox5a PE=1 SV=2	null	null	Mouse_09-2020	null	[MS,MS:1001208,SEQUEST,]	10.36	12.011	null	null	0.17
PRT	Q9CPQ1	Cytochrome c oxidase subunit 6C OS=Mus musculus OX=10090 GN=Cox6c PE=1 SV=3	null	null	Mouse_09-2020	null	[MS,MS:1001208,SEQUEST,]	4.64	7.693	null	null	0.28
PRT	Q9DBG6	Dolichyl-diphosphooligosaccharide--protein glycosyltransferase subunit 2 OS=Mus musculus OX=10090 GN=Rpn2 PE=1 SV=1	null	null	Mouse_09-2020	null	[MS,MS:1001208,SEQUEST,]	10.93	14.300	null	null	0.08
PRT	Q8K2B3	Succinate dehydrogenase [ubiquinone] flavoprotein subunit, mitochondrial OS=Mus musculus OX=10090 GN=Sdha PE=1 SV=1	null	null	Mouse_09-2020	null	[MS,MS:1001208,SEQUEST,]	6.92	10.915	null	null	0.05
PRT	Q91X91	Nicotinate-nucleotide pyrophosphorylase [carboxylating] OS=Mus musculus OX=10090 GN=Qprt PE=1 SV=1	null	null	Mouse_09-2020	null	[MS,MS:1001208,SEQUEST,]	4.19	9.559	null	null	0.11
PRT	Q8R0F9	SEC14-like protein 4 OS=Mus musculus OX=10090 GN=Sec14l4 PE=1 SV=1	null	null	Mouse_09-2020	null	[MS,MS:1001208,SEQUEST,]	9.76	9.130	null	null	0.11
PRT	Q9CZU6	Citrate synthase, mitochondrial OS=Mus musculus OX=10090 GN=Cs PE=1 SV=1	null	null	Mouse_09-2020	null	[MS,MS:1001208,SEQUEST,]	7.97	8.943	null	null	0.08
PRT	A2AVJ7	Ribosome-binding protein 1 OS=Mus musculus OX=10090 GN=Rrbp1 PE=1 SV=1	null	null	Mouse_09-2020	null	[MS,MS:1001208,SEQUEST,]	5.22	4.065	null	null	0.03
PRT	P19783	Cytochrome c oxidase subunit 4 isoform 1, mitochondrial OS=Mus musculus OX=10090 GN=Cox4i1 PE=1 SV=2	null	null	Mouse_09-2020	null	[MS,MS:1001208,SEQUEST,]	6.87	7.835	null	null	0.24
PRT	P62849	40S ribosomal protein S24 OS=Mus musculus OX=10090 GN=Rps24 PE=1 SV=1	null	null	Mouse_09-2020	null	[MS,MS:1001208,SEQUEST,]	4.64	6.180	null	null	0.29
PRT	P61458	Pterin-4-alpha-carbinolamine dehydratase OS=Mus musculus OX=10090 GN=Pcbd1 PE=1 SV=2	null	null	Mouse_09-2020	null	[MS,MS:1001208,SEQUEST,]	6.53	9.602	null	null	0.24
PRT	P84099	60S ribosomal protein L19 OS=Mus musculus OX=10090 GN=Rpl19 PE=1 SV=1	null	null	Mouse_09-2020	null	[MS,MS:1001208,SEQUEST,]	5.34	5.112	null	null	0.18
PRT	Q8VDJ3	Vigilin OS=Mus musculus OX=10090 GN=Hdlbp PE=1 SV=1	null	null	Mouse_09-2020	null	[MS,MS:1001208,SEQUEST,]	7.06	11.366	null	null	0.03
PRT	P62806	Histone H4 OS=Mus musculus OX=10090 GN=H4c1 PE=1 SV=2	null	null	Mouse_09-2020	null	[MS,MS:1001208,SEQUEST,]	8.18	11.210	null	null	0.41
PRT	Q8JZU2	Tricarboxylate transport protein, mitochondrial OS=Mus musculus OX=10090 GN=Slc25a1 PE=1 SV=1	null	null	Mouse_09-2020	null	[MS,MS:1001208,SEQUEST,]	9.57	12.458	null	null	0.10
PRT	P43274	Histone H1.4 OS=Mus musculus OX=10090 GN=H1-4 PE=1 SV=2	null	null	Mouse_09-2020	null	[MS,MS:1001208,SEQUEST,]	7.17	12.382	null	null	0.13
PRT	P29341	Polyadenylate-binding protein 1 OS=Mus musculus OX=10090 GN=Pabpc1 PE=1 SV=2	null	null	Mouse_09-2020	null	[MS,MS:1001208,SEQUEST,]	8.42	8.883	null	null	0.06
PRT	Q99P30	Peroxisomal coenzyme A diphosphatase NUDT7 OS=Mus musculus OX=10090 GN=Nudt7 PE=1 SV=2	null	null	Mouse_09-2020	null	[MS,MS:1001208,SEQUEST,]	7.77	10.420	null	null	0.14
PRT	B1AU25	Apoptosis-inducing factor 1, mitochondrial OS=Mus musculus OX=10090 GN=Aifm1 PE=1 SV=1	null	null	Mouse_09-2020	null	[MS,MS:1001208,SEQUEST,]	10.41	11.556	null	null	0.07
PRT	Q8CAQ8	MICOS complex subunit Mic60 OS=Mus musculus OX=10090 GN=Immt PE=1 SV=1	null	null	Mouse_09-2020	null	[MS,MS:1001208,SEQUEST,]	7.21	5.495	null	null	0.05
PRT	Q8VCN5	Cystathionine gamma-lyase OS=Mus musculus OX=10090 GN=Cth PE=1 SV=1	null	null	Mouse_09-2020	null	[MS,MS:1001208,SEQUEST,]	6.46	8.524	null	null	0.09
PRT	Q8R086	Sulfite oxidase, mitochondrial OS=Mus musculus OX=10090 GN=Suox PE=1 SV=2	null	null	Mouse_09-2020	null	[MS,MS:1001208,SEQUEST,]	10.88	10.165	null	null	0.09
PRT	Q9WUM5	Succinate--CoA ligase [ADP/GDP-forming] subunit alpha, mitochondrial OS=Mus musculus OX=10090 GN=Suclg1 PE=1 SV=4	null	null	Mouse_09-2020	null	[MS,MS:1001208,SEQUEST,]	5.34	6.336	null	null	0.11
PRT	Q9CQA3	Succinate dehydrogenase [ubiquinone] iron-sulfur subunit, mitochondrial OS=Mus musculus OX=10090 GN=Sdhb PE=1 SV=1	null	null	Mouse_09-2020	null	[MS,MS:1001208,SEQUEST,]	6.71	6.776	null	null	0.10
PRT	Q91X72	Hemopexin OS=Mus musculus OX=10090 GN=Hpx PE=1 SV=2	null	null	Mouse_09-2020	null	[MS,MS:1001208,SEQUEST,]	6.57	4.538	null	null	0.06
PRT	Q3U367	4-trimethylaminobutyraldehyde dehydrogenase OS=Mus musculus OX=10090 GN=Aldh9a1 PE=1 SV=1	null	null	Mouse_09-2020	null	[MS,MS:1001208,SEQUEST,]	10.51	13.632	null	null	0.08
PRT	Q9QXD1	Peroxisomal acyl-coenzyme A oxidase 2 OS=Mus musculus OX=10090 GN=Acox2 PE=1 SV=2	null	null	Mouse_09-2020	null	[MS,MS:1001208,SEQUEST,]	8.58	7.623	null	null	0.06
PRT	Q9R0P3	S-formylglutathione hydrolase OS=Mus musculus OX=10090 GN=Esd PE=1 SV=1	null	null	Mouse_09-2020	null	[MS,MS:1001208,SEQUEST,]	12.20	19.935	null	null	0.21
PRT	P05201	Aspartate aminotransferase, cytoplasmic OS=Mus musculus OX=10090 GN=Got1 PE=1 SV=3	null	null	Mouse_09-2020	null	[MS,MS:1001208,SEQUEST,]	5.36	8.432	null	null	0.10
PRT	P63276	40S ribosomal protein S17 OS=Mus musculus OX=10090 GN=Rps17 PE=1 SV=2	null	null	Mouse_09-2020	null	[MS,MS:1001208,SEQUEST,]	2.47	6.051	null	null	0.28
PRT	A0A1B0GS68	60S ribosomal protein L13a OS=Mus musculus OX=10090 GN=Gm45713 PE=2 SV=1	null	null	Mouse_09-2020	null	[MS,MS:1001208,SEQUEST,]	5.91	6.280	null	null	0.06
PRT	Q543K9	Purine nucleoside phosphorylase OS=Mus musculus OX=10090 GN=Pnp PE=1 SV=1	null	null	Mouse_09-2020	null	[MS,MS:1001208,SEQUEST,]	8.70	10.276	null	null	0.13
PRT	Q922Q1	Mitochondrial amidoxime reducing component 2 OS=Mus musculus OX=10090 GN=Mtarc2 PE=1 SV=1	null	null	Mouse_09-2020	null	[MS,MS:1001208,SEQUEST,]	2.27	4.735	null	null	0.11
PRT	Q8VCH0	3-ketoacyl-CoA thiolase B, peroxisomal OS=Mus musculus OX=10090 GN=Acaa1b PE=1 SV=1	null	null	Mouse_09-2020	null	[MS,MS:1001208,SEQUEST,]	40.14	50.644	null	null	0.38
PRT	D3YX76	Glutathione S-transferase OS=Mus musculus OX=10090 GN=Gstm2 PE=1 SV=1	null	null	Mouse_09-2020	null	[MS,MS:1001208,SEQUEST,]	17.57	21.742	null	null	0.27
PRT	Q8BK48	Pyrethroid hydrolase Ces2e OS=Mus musculus OX=10090 GN=Ces2e PE=1 SV=1	null	null	Mouse_09-2020	null	[MS,MS:1001208,SEQUEST,]	20.17	15.706	null	null	0.11
PRT	P11714	Cytochrome P450 2D9 OS=Mus musculus OX=10090 GN=Cyp2d9 PE=1 SV=2	null	null	Mouse_09-2020	null	[MS,MS:1001208,SEQUEST,]	11.83	11.714	null	null	0.08
PRT	A0A0A0MQA5	Tubulin alpha chain (Fragment) OS=Mus musculus OX=10090 GN=Tuba4a PE=1 SV=1	null	null	Mouse_09-2020	null	[MS,MS:1001208,SEQUEST,]	17.13	18.430	null	null	0.17
PRT	A0A2R8VHY1	Cytochrome P450 2D10 (Fragment) OS=Mus musculus OX=10090 GN=Cyp2d10 PE=1 SV=1	null	null	Mouse_09-2020	null	[MS,MS:1001208,SEQUEST,]	13.28	13.553	null	null	0.13
PRT	Q3UEP4	UDP-glucuronosyltransferase OS=Mus musculus OX=10090 GN=Ugt2b36 PE=1 SV=1	null	null	Mouse_09-2020	null	[MS,MS:1001208,SEQUEST,]	14.57	16.311	null	null	0.10
PRT	Q00897	Alpha-1-antitrypsin 1-4 OS=Mus musculus OX=10090 GN=Serpina1d PE=1 SV=1	null	null	Mouse_09-2020	null	[MS,MS:1001208,SEQUEST,]	11.50	12.329	null	null	0.12
PRT	P24472	Glutathione S-transferase A4 OS=Mus musculus OX=10090 GN=Gsta4 PE=1 SV=3	null	null	Mouse_09-2020	null	[MS,MS:1001208,SEQUEST,]	8.92	9.717	null	null	0.11
PRT	Q9JIZ0	Probable N-acetyltransferase CML1 OS=Mus musculus OX=10090 GN=Cml1 PE=1 SV=1	null	null	Mouse_09-2020	null	[MS,MS:1001208,SEQUEST,]	4.05	4.733	null	null	0.09
PRT	Q00898	Alpha-1-antitrypsin 1-5 OS=Mus musculus OX=10090 GN=Serpina1e PE=1 SV=1	null	null	Mouse_09-2020	null	[MS,MS:1001208,SEQUEST,]	12.11	14.656	null	null	0.10
PRT	Q8BWF0	Succinate-semialdehyde dehydrogenase, mitochondrial OS=Mus musculus OX=10090 GN=Aldh5a1 PE=1 SV=1	null	null	Mouse_09-2020	null	[MS,MS:1001208,SEQUEST,]	0.00	2.976	null	null	0.07
PRT	P62259	14-3-3 protein epsilon OS=Mus musculus OX=10090 GN=Ywhae PE=1 SV=1	null	null	Mouse_09-2020	null	[MS,MS:1001208,SEQUEST,]	3.45	4.189	null	null	0.12
PRT	P47791	Glutathione reductase, mitochondrial OS=Mus musculus OX=10090 GN=Gsr PE=1 SV=3	null	null	Mouse_09-2020	null	[MS,MS:1001208,SEQUEST,]	2.61	8.810	null	null	0.06
PRT	Q8BFR5	Elongation factor Tu, mitochondrial OS=Mus musculus OX=10090 GN=Tufm PE=1 SV=1	null	null	Mouse_09-2020	null	[MS,MS:1001208,SEQUEST,]	3.72	6.065	null	null	0.07
PRT	P09813	Apolipoprotein A-II OS=Mus musculus OX=10090 GN=Apoa2 PE=1 SV=2	null	null	Mouse_09-2020	null	[MS,MS:1001208,SEQUEST,]	3.19	2.929	null	null	0.24
PRT	Q9DBP5	UMP-CMP kinase OS=Mus musculus OX=10090 GN=Cmpk1 PE=1 SV=1	null	null	Mouse_09-2020	null	[MS,MS:1001208,SEQUEST,]	6.06	7.502	null	null	0.12
PRT	A0A1L1SQA8	40S ribosomal protein S25 OS=Mus musculus OX=10090 GN=Rps25 PE=1 SV=1	null	null	Mouse_09-2020	null	[MS,MS:1001208,SEQUEST,]	2.03	3.974	null	null	0.25
PRT	Q922Q8	Leucine-rich repeat-containing protein 59 OS=Mus musculus OX=10090 GN=Lrrc59 PE=1 SV=1	null	null	Mouse_09-2020	null	[MS,MS:1001208,SEQUEST,]	6.73	3.603	null	null	0.07
PRT	P47915	60S ribosomal protein L29 OS=Mus musculus OX=10090 GN=Rpl29 PE=1 SV=2	null	null	Mouse_09-2020	null	[MS,MS:1001208,SEQUEST,]	0.00	5.833	null	null	0.16
PRT	Q9JJI8	60S ribosomal protein L38 OS=Mus musculus OX=10090 GN=Rpl38 PE=1 SV=3	null	null	Mouse_09-2020	null	[MS,MS:1001208,SEQUEST,]	6.27	7.079	null	null	0.34
PRT	A0A0G2JGY8	60S ribosomal protein L34 (Fragment) OS=Mus musculus OX=10090 GN=Rpl34 PE=1 SV=4	null	null	Mouse_09-2020	null	[MS,MS:1001208,SEQUEST,]	4.47	4.542	null	null	0.36
PRT	P52825	Carnitine O-palmitoyltransferase 2, mitochondrial OS=Mus musculus OX=10090 GN=Cpt2 PE=1 SV=2	null	null	Mouse_09-2020	null	[MS,MS:1001208,SEQUEST,]	2.90	4.706	null	null	0.07
PRT	Q8K154	UDP-glucuronosyltransferase OS=Mus musculus OX=10090 GN=Ugt2b34 PE=1 SV=1	null	null	Mouse_09-2020	null	[MS,MS:1001208,SEQUEST,]	3.06	2.804	null	null	0.06
PRT	P38060	Hydroxymethylglutaryl-CoA lyase, mitochondrial OS=Mus musculus OX=10090 GN=Hmgcl PE=1 SV=2	null	null	Mouse_09-2020	null	[MS,MS:1001208,SEQUEST,]	8.69	8.860	null	null	0.09
PRT	Q9D172	Glutamine amidotransferase-like class 1 domain-containing protein 3A, mitochondrial OS=Mus musculus OX=10090 GN=Gatd3a PE=1 SV=1	null	null	Mouse_09-2020	null	[MS,MS:1001208,SEQUEST,]	5.14	7.424	null	null	0.13
PRT	Q9JKY7	Cytochrome P450 CYP2D22 OS=Mus musculus OX=10090 GN=Cyp2d22 PE=1 SV=1	null	null	Mouse_09-2020	null	[MS,MS:1001208,SEQUEST,]	6.02	6.431	null	null	0.04
PRT	P00375	Dihydrofolate reductase OS=Mus musculus OX=10090 GN=Dhfr PE=1 SV=3	null	null	Mouse_09-2020	null	[MS,MS:1001208,SEQUEST,]	3.92	2.462	null	null	0.07
PRT	P53395	Lipoamide acyltransferase component of branched-chain alpha-keto acid dehydrogenase complex, mitochondrial OS=Mus musculus OX=10090 GN=Dbt PE=1 SV=2	null	null	Mouse_09-2020	null	[MS,MS:1001208,SEQUEST,]	5.16	5.650	null	null	0.05
PRT	A0A494BAS6	Peroxisomal 2,4-dienoyl-CoA reductase OS=Mus musculus OX=10090 GN=Decr2 PE=1 SV=1	null	null	Mouse_09-2020	null	[MS,MS:1001208,SEQUEST,]	4.97	5.420	null	null	0.04
PRT	A0A087WSI8	Acyl-CoA dehydrogenase family member 11 OS=Mus musculus OX=10090 GN=Acad11 PE=1 SV=2	null	null	Mouse_09-2020	null	[MS,MS:1001208,SEQUEST,]	5.85	4.452	null	null	0.04
PRT	G3UX26	Outer mitochondrial membrane protein porin 2 OS=Mus musculus OX=10090 GN=Vdac2 PE=1 SV=1	null	null	Mouse_09-2020	null	[MS,MS:1001208,SEQUEST,]	5.53	4.592	null	null	0.10
PRT	P97742	Carnitine O-palmitoyltransferase 1, liver isoform OS=Mus musculus OX=10090 GN=Cpt1a PE=1 SV=4	null	null	Mouse_09-2020	null	[MS,MS:1001208,SEQUEST,]	1.84	1.410	null	null	0.03
PRT	D3Z106	Acyl-coenzyme A synthetase ACSM1, mitochondrial (Fragment) OS=Mus musculus OX=10090 GN=Acsm1 PE=1 SV=1	null	null	Mouse_09-2020	null	[MS,MS:1001208,SEQUEST,]	0.00	0.898	null	null	0.05
PRT	P62242	40S ribosomal protein S8 OS=Mus musculus OX=10090 GN=Rps8 PE=1 SV=2	null	null	Mouse_09-2020	null	[MS,MS:1001208,SEQUEST,]	7.66	6.248	null	null	0.13
PRT	Q5SX49	Profilin OS=Mus musculus OX=10090 GN=Pfn1 PE=1 SV=1	null	null	Mouse_09-2020	null	[MS,MS:1001208,SEQUEST,]	4.27	4.849	null	null	0.29
PRT	Q8BWQ1	UDP-glucuronosyltransferase 2A3 OS=Mus musculus OX=10090 GN=Ugt2a3 PE=1 SV=1	null	null	Mouse_09-2020	null	[MS,MS:1001208,SEQUEST,]	6.23	7.541	null	null	0.05
PRT	Q923D2	Flavin reductase (NADPH) OS=Mus musculus OX=10090 GN=Blvrb PE=1 SV=3	null	null	Mouse_09-2020	null	[MS,MS:1001208,SEQUEST,]	8.55	7.150	null	null	0.24
PRT	Q8VBW8	Tetratricopeptide repeat protein 36 OS=Mus musculus OX=10090 GN=Ttc36 PE=1 SV=1	null	null	Mouse_09-2020	null	[MS,MS:1001208,SEQUEST,]	3.04	4.160	null	null	0.16
PRT	P0DP27	Calmodulin-2 OS=Mus musculus OX=10090 GN=Calm2 PE=1 SV=1	null	null	Mouse_09-2020	null	[MS,MS:1001208,SEQUEST,]	7.16	7.582	null	null	0.15
PRT	E9PV24	Fibrinogen alpha chain OS=Mus musculus OX=10090 GN=Fga PE=1 SV=1	null	null	Mouse_09-2020	null	[MS,MS:1001208,SEQUEST,]	7.32	7.341	null	null	0.03
PRT	Q791V5	Mitochondrial carrier homolog 2 OS=Mus musculus OX=10090 GN=Mtch2 PE=1 SV=1	null	null	Mouse_09-2020	null	[MS,MS:1001208,SEQUEST,]	5.67	9.191	null	null	0.10
PRT	P20108	Thioredoxin-dependent peroxide reductase, mitochondrial OS=Mus musculus OX=10090 GN=Prdx3 PE=1 SV=1	null	null	Mouse_09-2020	null	[MS,MS:1001208,SEQUEST,]	4.87	4.856	null	null	0.07
PRT	A0A3B2WAL8	Acetyl-CoA acetyltransferase, cytosolic OS=Mus musculus OX=10090 GN=Acat2 PE=1 SV=1	null	null	Mouse_09-2020	null	[MS,MS:1001208,SEQUEST,]	0.00	1.915	null	null	0.05
PRT	Q91VK2	Eef1d protein OS=Mus musculus OX=10090 GN=Eef1d PE=1 SV=1	null	null	Mouse_09-2020	null	[MS,MS:1001208,SEQUEST,]	6.47	7.212	null	null	0.09
PRT	O88569	Heterogeneous nuclear ribonucleoproteins A2/B1 OS=Mus musculus OX=10090 GN=Hnrnpa2b1 PE=1 SV=2	null	null	Mouse_09-2020	null	[MS,MS:1001208,SEQUEST,]	11.82	15.996	null	null	0.10
PRT	Q9D8N0	Elongation factor 1-gamma OS=Mus musculus OX=10090 GN=Eef1g PE=1 SV=3	null	null	Mouse_09-2020	null	[MS,MS:1001208,SEQUEST,]	3.80	5.491	null	null	0.05
PRT	P80315	T-complex protein 1 subunit delta OS=Mus musculus OX=10090 GN=Cct4 PE=1 SV=3	null	null	Mouse_09-2020	null	[MS,MS:1001208,SEQUEST,]	2.12	2.771	null	null	0.04
PRT	Q4LDG0	Bile acyl-CoA synthetase OS=Mus musculus OX=10090 GN=Slc27a5 PE=1 SV=2	null	null	Mouse_09-2020	null	[MS,MS:1001208,SEQUEST,]	4.73	5.153	null	null	0.03
PRT	Q9D023	Mitochondrial pyruvate carrier 2 OS=Mus musculus OX=10090 GN=Mpc2 PE=1 SV=1	null	null	Mouse_09-2020	null	[MS,MS:1001208,SEQUEST,]	4.40	2.446	null	null	0.13
PRT	P07309	Transthyretin OS=Mus musculus OX=10090 GN=Ttr PE=1 SV=1	null	null	Mouse_09-2020	null	[MS,MS:1001208,SEQUEST,]	5.54	7.127	null	null	0.16
PRT	Q9D0F3	Protein ERGIC-53 OS=Mus musculus OX=10090 GN=Lman1 PE=1 SV=1	null	null	Mouse_09-2020	null	[MS,MS:1001208,SEQUEST,]	3.33	4.280	null	null	0.05
PRT	Q8BTY1	Kynurenine--oxoglutarate transaminase 1 OS=Mus musculus OX=10090 GN=Kyat1 PE=1 SV=1	null	null	Mouse_09-2020	null	[MS,MS:1001208,SEQUEST,]	5.34	3.514	null	null	0.05
PRT	Q9CZX8	40S ribosomal protein S19 OS=Mus musculus OX=10090 GN=Rps19 PE=1 SV=3	null	null	Mouse_09-2020	null	[MS,MS:1001208,SEQUEST,]	6.94	9.591	null	null	0.16
PRT	Q99JY0	Trifunctional enzyme subunit beta, mitochondrial OS=Mus musculus OX=10090 GN=Hadhb PE=1 SV=1	null	null	Mouse_09-2020	null	[MS,MS:1001208,SEQUEST,]	3.89	4.346	null	null	0.05
PRT	O09131	Glutathione S-transferase omega-1 OS=Mus musculus OX=10090 GN=Gsto1 PE=1 SV=2	null	null	Mouse_09-2020	null	[MS,MS:1001208,SEQUEST,]	8.52	10.240	null	null	0.14
PRT	P42669	Transcriptional activator protein Pur-alpha OS=Mus musculus OX=10090 GN=Pura PE=1 SV=1	null	null	Mouse_09-2020	null	[MS,MS:1001208,SEQUEST,]	5.36	4.164	null	null	0.06
PRT	O54734	Dolichyl-diphosphooligosaccharide--protein glycosyltransferase 48 kDa subunit OS=Mus musculus OX=10090 GN=Ddost PE=1 SV=2	null	null	Mouse_09-2020	null	[MS,MS:1001208,SEQUEST,]	6.34	7.135	null	null	0.05
PRT	Q9QZD8	Mitochondrial dicarboxylate carrier OS=Mus musculus OX=10090 GN=Slc25a10 PE=1 SV=2	null	null	Mouse_09-2020	null	[MS,MS:1001208,SEQUEST,]	5.83	5.878	null	null	0.08
PRT	Q8K157	Galactose mutarotase OS=Mus musculus OX=10090 GN=Galm PE=1 SV=1	null	null	Mouse_09-2020	null	[MS,MS:1001208,SEQUEST,]	5.82	2.734	null	null	0.09
PRT	P35979	60S ribosomal protein L12 OS=Mus musculus OX=10090 GN=Rpl12 PE=1 SV=2	null	null	Mouse_09-2020	null	[MS,MS:1001208,SEQUEST,]	6.06	9.065	null	null	0.19
PRT	Q9QZ85	Interferon-inducible GTPase 1 OS=Mus musculus OX=10090 GN=Iigp1 PE=1 SV=2	null	null	Mouse_09-2020	null	[MS,MS:1001208,SEQUEST,]	2.31	3.798	null	null	0.06
PRT	Q9D6Y9	1,4-alpha-glucan-branching enzyme OS=Mus musculus OX=10090 GN=Gbe1 PE=1 SV=1	null	null	Mouse_09-2020	null	[MS,MS:1001208,SEQUEST,]	4.90	6.454	null	null	0.04
PRT	A0A1D5RM79	60S ribosomal protein L18a OS=Mus musculus OX=10090 GN=Rpl18a PE=1 SV=1	null	null	Mouse_09-2020	null	[MS,MS:1001208,SEQUEST,]	5.70	6.861	null	null	0.18
PRT	Q9CQR4	Acyl-coenzyme A thioesterase 13 OS=Mus musculus OX=10090 GN=Acot13 PE=1 SV=1	null	null	Mouse_09-2020	null	[MS,MS:1001208,SEQUEST,]	5.51	4.990	null	null	0.14
PRT	Q9CR62	Mitochondrial 2-oxoglutarate/malate carrier protein OS=Mus musculus OX=10090 GN=Slc25a11 PE=1 SV=3	null	null	Mouse_09-2020	null	[MS,MS:1001208,SEQUEST,]	1.76	3.071	null	null	0.06
PRT	Q9JKR6	Hypoxia up-regulated protein 1 OS=Mus musculus OX=10090 GN=Hyou1 PE=1 SV=1	null	null	Mouse_09-2020	null	[MS,MS:1001208,SEQUEST,]	3.63	6.825	null	null	0.04
PRT	Q9JI75	Ribosyldihydronicotinamide dehydrogenase [quinone] OS=Mus musculus OX=10090 GN=Nqo2 PE=1 SV=3	null	null	Mouse_09-2020	null	[MS,MS:1001208,SEQUEST,]	6.42	7.053	null	null	0.09
PRT	P63325	40S ribosomal protein S10 OS=Mus musculus OX=10090 GN=Rps10 PE=1 SV=1	null	null	Mouse_09-2020	null	[MS,MS:1001208,SEQUEST,]	2.42	3.863	null	null	0.13
PRT	Q9D819	Inorganic pyrophosphatase OS=Mus musculus OX=10090 GN=Ppa1 PE=1 SV=1	null	null	Mouse_09-2020	null	[MS,MS:1001208,SEQUEST,]	5.38	4.436	null	null	0.06
PRT	E9Q5L3	Short/branched chain-specific acyl-CoA dehydrogenase, mitochondrial OS=Mus musculus OX=10090 GN=Acadsb PE=1 SV=1	null	null	Mouse_09-2020	null	[MS,MS:1001208,SEQUEST,]	5.98	6.007	null	null	0.06
PRT	Q3TLP8	Ras-related C3 botulinum toxin substrate 1 OS=Mus musculus OX=10090 GN=Rac1 PE=1 SV=1	null	null	Mouse_09-2020	null	[MS,MS:1001208,SEQUEST,]	4.87	4.709	null	null	0.07
PRT	Q6PB66	Leucine-rich PPR motif-containing protein, mitochondrial OS=Mus musculus OX=10090 GN=Lrpprc PE=1 SV=2	null	null	Mouse_09-2020	null	[MS,MS:1001208,SEQUEST,]	0.00	2.270	null	null	0.02
PRT	H7BWY3	Alanine--glyoxylate aminotransferase 2, mitochondrial OS=Mus musculus OX=10090 GN=Agxt2 PE=1 SV=1	null	null	Mouse_09-2020	null	[MS,MS:1001208,SEQUEST,]	3.25	4.336	null	null	0.05
PRT	P53026	60S ribosomal protein L10a OS=Mus musculus OX=10090 GN=Rpl10a PE=1 SV=3	null	null	Mouse_09-2020	null	[MS,MS:1001208,SEQUEST,]	6.10	5.906	null	null	0.10
PRT	A6ZI44	Fructose-bisphosphate aldolase OS=Mus musculus OX=10090 GN=Aldoa PE=1 SV=1	null	null	Mouse_09-2020	null	[MS,MS:1001208,SEQUEST,]	3.01	4.552	null	null	0.07
PRT	Q9D0M3	Cytochrome c1, heme protein, mitochondrial OS=Mus musculus OX=10090 GN=Cyc1 PE=1 SV=1	null	null	Mouse_09-2020	null	[MS,MS:1001208,SEQUEST,]	5.99	4.766	null	null	0.07
PRT	A0A494BBA8	40S ribosomal protein S30 OS=Mus musculus OX=10090 GN=Fau PE=1 SV=1	null	null	Mouse_09-2020	null	[MS,MS:1001208,SEQUEST,]	5.23	6.163	null	null	0.11
PRT	P41105	60S ribosomal protein L28 OS=Mus musculus OX=10090 GN=Rpl28 PE=1 SV=2	null	null	Mouse_09-2020	null	[MS,MS:1001208,SEQUEST,]	0.00	2.226	null	null	0.09
PRT	Q91W64	Cytochrome P450 2C70 OS=Mus musculus OX=10090 GN=Cyp2c70 PE=1 SV=2	null	null	Mouse_09-2020	null	[MS,MS:1001208,SEQUEST,]	4.05	3.981	null	null	0.04
PRT	Q91VD9	NADH-ubiquinone oxidoreductase 75 kDa subunit, mitochondrial OS=Mus musculus OX=10090 GN=Ndufs1 PE=1 SV=2	null	null	Mouse_09-2020	null	[MS,MS:1001208,SEQUEST,]	5.11	3.719	null	null	0.03
PRT	Q9D6Y7	Mitochondrial peptide methionine sulfoxide reductase OS=Mus musculus OX=10090 GN=Msra PE=1 SV=1	null	null	Mouse_09-2020	null	[MS,MS:1001208,SEQUEST,]	6.62	9.022	null	null	0.15
PRT	Q9CQX2	Cytochrome b5 type B OS=Mus musculus OX=10090 GN=Cyb5b PE=1 SV=1	null	null	Mouse_09-2020	null	[MS,MS:1001208,SEQUEST,]	4.85	8.405	null	null	0.20
PRT	Q8BG32	26S proteasome non-ATPase regulatory subunit 11 OS=Mus musculus OX=10090 GN=Psmd11 PE=1 SV=3	null	null	Mouse_09-2020	null	[MS,MS:1001208,SEQUEST,]	5.58	5.550	null	null	0.05
PRT	A8Y5N4	17-beta-hydroxysteroid dehydrogenase 13 OS=Mus musculus OX=10090 GN=Hsd17b13 PE=1 SV=1	null	null	Mouse_09-2020	null	[MS,MS:1001208,SEQUEST,]	5.65	6.537	null	null	0.09
PRT	O88587	Catechol O-methyltransferase OS=Mus musculus OX=10090 GN=Comt PE=1 SV=2	null	null	Mouse_09-2020	null	[MS,MS:1001208,SEQUEST,]	5.82	5.440	null	null	0.08
PRT	Q9DCQ2	Putative L-aspartate dehydrogenase OS=Mus musculus OX=10090 GN=Aspdh PE=1 SV=1	null	null	Mouse_09-2020	null	[MS,MS:1001208,SEQUEST,]	5.18	5.016	null	null	0.06
PRT	O08997	Copper transport protein ATOX1 OS=Mus musculus OX=10090 GN=Atox1 PE=1 SV=1	null	null	Mouse_09-2020	null	[MS,MS:1001208,SEQUEST,]	2.77	3.941	null	null	0.32
PRT	Q68FD5	Clathrin heavy chain 1 OS=Mus musculus OX=10090 GN=Cltc PE=1 SV=3	null	null	Mouse_09-2020	null	[MS,MS:1001208,SEQUEST,]	6.73	6.116	null	null	0.02
PRT	A0A1C7CYV0	Plastin-3 (Fragment) OS=Mus musculus OX=10090 GN=Pls3 PE=1 SV=1	null	null	Mouse_09-2020	null	[MS,MS:1001208,SEQUEST,]	6.33	7.308	null	null	0.04
PRT	F8WJ41	40S ribosomal protein S15a (Fragment) OS=Mus musculus OX=10090 GN=Rps15a PE=1 SV=1	null	null	Mouse_09-2020	null	[MS,MS:1001208,SEQUEST,]	2.17	2.461	null	null	0.18
PRT	P58710	L-gulonolactone oxidase OS=Mus musculus OX=10090 GN=Gulo PE=1 SV=3	null	null	Mouse_09-2020	null	[MS,MS:1001208,SEQUEST,]	0.00	1.775	null	null	0.04
PRT	Q93092	Transaldolase OS=Mus musculus OX=10090 GN=Taldo1 PE=1 SV=2	null	null	Mouse_09-2020	null	[MS,MS:1001208,SEQUEST,]	0.00	1.134	null	null	0.07
PRT	Q9Z2I9	Succinate--CoA ligase [ADP-forming] subunit beta, mitochondrial OS=Mus musculus OX=10090 GN=Sucla2 PE=1 SV=2	null	null	Mouse_09-2020	null	[MS,MS:1001208,SEQUEST,]	4.76	4.219	null	null	0.04
PRT	Q91WN4	Kynurenine 3-monooxygenase OS=Mus musculus OX=10090 GN=Kmo PE=1 SV=1	null	null	Mouse_09-2020	null	[MS,MS:1001208,SEQUEST,]	6.55	5.980	null	null	0.05
PRT	Q3TNA1	Xylulose kinase OS=Mus musculus OX=10090 GN=Xylb PE=1 SV=1	null	null	Mouse_09-2020	null	[MS,MS:1001208,SEQUEST,]	4.65	3.600	null	null	0.03
PRT	Q8CFX1	GDH/6PGL endoplasmic bifunctional protein OS=Mus musculus OX=10090 GN=H6pd PE=1 SV=2	null	null	Mouse_09-2020	null	[MS,MS:1001208,SEQUEST,]	4.92	4.621	null	null	0.03
PRT	Q8BGQ7	Alanine--tRNA ligase, cytoplasmic OS=Mus musculus OX=10090 GN=Aars1 PE=1 SV=1	null	null	Mouse_09-2020	null	[MS,MS:1001208,SEQUEST,]	4.17	3.415	null	null	0.02
PRT	Q99PG0	Arylacetamide deacetylase OS=Mus musculus OX=10090 GN=Aadac PE=1 SV=3	null	null	Mouse_09-2020	null	[MS,MS:1001208,SEQUEST,]	7.95	5.061	null	null	0.09
PRT	P62830	60S ribosomal protein L23 OS=Mus musculus OX=10090 GN=Rpl23 PE=1 SV=1	null	null	Mouse_09-2020	null	[MS,MS:1001208,SEQUEST,]	11.24	14.501	null	null	0.14
PRT	A0A2I3BQ03	14-3-3 protein zeta/delta (Fragment) OS=Mus musculus OX=10090 GN=Ywhaz PE=1 SV=1	null	null	Mouse_09-2020	null	[MS,MS:1001208,SEQUEST,]	6.47	7.340	null	null	0.14
PRT	Q64464	Cytochrome P450 3A13 OS=Mus musculus OX=10090 GN=Cyp3a13 PE=1 SV=1	null	null	Mouse_09-2020	null	[MS,MS:1001208,SEQUEST,]	2.11	3.438	null	null	0.05
PRT	Q3V117	ATP-citrate synthase OS=Mus musculus OX=10090 GN=Acly PE=1 SV=1	null	null	Mouse_09-2020	null	[MS,MS:1001208,SEQUEST,]	6.06	8.088	null	null	0.02
PRT	P97371	Proteasome activator complex subunit 1 OS=Mus musculus OX=10090 GN=Psme1 PE=1 SV=2	null	null	Mouse_09-2020	null	[MS,MS:1001208,SEQUEST,]	2.22	3.810	null	null	0.07
PRT	Q99LB2	Dehydrogenase/reductase SDR family member 4 OS=Mus musculus OX=10090 GN=Dhrs4 PE=1 SV=3	null	null	Mouse_09-2020	null	[MS,MS:1001208,SEQUEST,]	7.64	8.282	null	null	0.08
PRT	Q9D0S9	Histidine triad nucleotide-binding protein 2, mitochondrial OS=Mus musculus OX=10090 GN=Hint2 PE=1 SV=1	null	null	Mouse_09-2020	null	[MS,MS:1001208,SEQUEST,]	2.49	3.396	null	null	0.15
PRT	Q8R164	Valacyclovir hydrolase OS=Mus musculus OX=10090 GN=Bphl PE=1 SV=1	null	null	Mouse_09-2020	null	[MS,MS:1001208,SEQUEST,]	3.73	3.849	null	null	0.08
PRT	Q64105	Sepiapterin reductase OS=Mus musculus OX=10090 GN=Spr PE=1 SV=1	null	null	Mouse_09-2020	null	[MS,MS:1001208,SEQUEST,]	7.48	8.914	null	null	0.11
PRT	P68134	Actin, alpha skeletal muscle OS=Mus musculus OX=10090 GN=Acta1 PE=1 SV=1	null	null	Mouse_09-2020	null	[MS,MS:1001208,SEQUEST,]	38.26	55.423	null	null	0.28
PRT	Q921H8	3-ketoacyl-CoA thiolase A, peroxisomal OS=Mus musculus OX=10090 GN=Acaa1a PE=1 SV=1	null	null	Mouse_09-2020	null	[MS,MS:1001208,SEQUEST,]	35.50	44.475	null	null	0.35
PRT	Q7TMM9	Tubulin beta-2A chain OS=Mus musculus OX=10090 GN=Tubb2a PE=1 SV=1	null	null	Mouse_09-2020	null	[MS,MS:1001208,SEQUEST,]	33.73	39.346	null	null	0.28
PRT	Q63886	UDP-glucuronosyltransferase 1A1 OS=Mus musculus OX=10090 GN=Ugt1a1 PE=1 SV=2	null	null	Mouse_09-2020	null	[MS,MS:1001208,SEQUEST,]	17.88	23.747	null	null	0.11
PRT	K9J7B2	UDP-glucuronosyltransferase OS=Mus musculus OX=10090 GN=Ugt1a6b PE=1 SV=1	null	null	Mouse_09-2020	null	[MS,MS:1001208,SEQUEST,]	17.79	24.460	null	null	0.12
PRT	Q8VCU1	Carboxylesterase 3B OS=Mus musculus OX=10090 GN=Ces3b PE=1 SV=2	null	null	Mouse_09-2020	null	[MS,MS:1001208,SEQUEST,]	22.04	17.806	null	null	0.11
PRT	Q6XVG2	Cytochrome P450 2C54 OS=Mus musculus OX=10090 GN=Cyp2c54 PE=1 SV=1	null	null	Mouse_09-2020	null	[MS,MS:1001208,SEQUEST,]	18.31	15.091	null	null	0.11
PRT	O35215	D-dopachrome decarboxylase OS=Mus musculus OX=10090 GN=Ddt PE=1 SV=3	null	null	Mouse_09-2020	null	[MS,MS:1001208,SEQUEST,]	13.87	10.976	null	null	0.49
PRT	P05214	Tubulin alpha-3 chain OS=Mus musculus OX=10090 GN=Tuba3a PE=1 SV=1	null	null	Mouse_09-2020	null	[MS,MS:1001208,SEQUEST,]	12.54	15.186	null	null	0.17
PRT	G3UYJ7	Predicted gene 20441 (Fragment) OS=Mus musculus OX=10090 GN=Gm20441 PE=3 SV=1	null	null	Mouse_09-2020	null	[MS,MS:1001208,SEQUEST,]	11.78	10.452	null	null	0.23
PRT	P13745	Glutathione S-transferase A1 OS=Mus musculus OX=10090 GN=Gsta1 PE=1 SV=2	null	null	Mouse_09-2020	null	[MS,MS:1001208,SEQUEST,]	11.23	13.748	null	null	0.10
PRT	Q91WG0	Acylcarnitine hydrolase OS=Mus musculus OX=10090 GN=Ces2c PE=1 SV=1	null	null	Mouse_09-2020	null	[MS,MS:1001208,SEQUEST,]	13.15	12.568	null	null	0.07
PRT	P07758	Alpha-1-antitrypsin 1-1 OS=Mus musculus OX=10090 GN=Serpina1a PE=1 SV=4	null	null	Mouse_09-2020	null	[MS,MS:1001208,SEQUEST,]	11.40	10.105	null	null	0.12
PRT	Q9CZS1	Aldehyde dehydrogenase X, mitochondrial OS=Mus musculus OX=10090 GN=Aldh1b1 PE=1 SV=1	null	null	Mouse_09-2020	null	[MS,MS:1001208,SEQUEST,]	8.40	10.240	null	null	0.05
PRT	Q9D1G1	Ras-related protein Rab-1B OS=Mus musculus OX=10090 GN=Rab1b PE=1 SV=1	null	null	Mouse_09-2020	null	[MS,MS:1001208,SEQUEST,]	2.64	4.254	null	null	0.13
PRT	P62821	Ras-related protein Rab-1A OS=Mus musculus OX=10090 GN=Rab1A PE=1 SV=3	null	null	Mouse_09-2020	null	[MS,MS:1001208,SEQUEST,]	2.64	3.790	null	null	0.13
PRT	Q8VCC2	Liver carboxylesterase 1 OS=Mus musculus OX=10090 GN=Ces1 PE=1 SV=1	null	null	Mouse_09-2020	null	[MS,MS:1001208,SEQUEST,]	6.75	2.371	null	null	0.04
PRT	A0A2R8VHT1	3-mercaptopyruvate sulfurtransferase (Fragment) OS=Mus musculus OX=10090 GN=Mpst PE=1 SV=1	null	null	Mouse_09-2020	null	[MS,MS:1001208,SEQUEST,]	3.29	3.081	null	null	0.09
PRT	Q8CHQ9	N-acetyltransferase family 8 member 2 OS=Mus musculus OX=10090 GN=Nat8f2 PE=1 SV=1	null	null	Mouse_09-2020	null	[MS,MS:1001208,SEQUEST,]	4.08	4.117	null	null	0.08
PRT	G3X9Y6	Aldo-keto reductase family 1, member C19 OS=Mus musculus OX=10090 GN=Akr1c19 PE=1 SV=1	null	null	Mouse_09-2020	null	[MS,MS:1001208,SEQUEST,]	5.37	4.792	null	null	0.06
PRT	G3UZ26	Serine hydroxymethyltransferase (Fragment) OS=Mus musculus OX=10090 GN=Shmt1 PE=1 SV=1	null	null	Mouse_09-2020	null	[MS,MS:1001208,SEQUEST,]	6.12	9.523	null	null	0.07
PRT	Q3U0L2	Ankyrin repeat domain-containing protein 33B OS=Mus musculus OX=10090 GN=Ankrd33b PE=1 SV=1	null	null	Mouse_09-2020	null	[MS,MS:1001208,SEQUEST,]	0.00	1.256	null	null	0.06
PRT	A0A0A6YWH8	Kelch domain-containing protein 8B OS=Mus musculus OX=10090 GN=Klhdc8b PE=1 SV=1	null	null	Mouse_09-2020	null	[MS,MS:1001208,SEQUEST,]	0.00	0.336	null	null	0.12
PRT	E9QMZ0	Cell death activator CIDE-3 OS=Mus musculus OX=10090 GN=Cidec PE=1 SV=1	null	null	Mouse_09-2020	null	[MS,MS:1001208,SEQUEST,]	0.00	0.421	null	null	0.14
PRT	Q5NCB7	RING-type E3 ubiquitin transferase OS=Mus musculus OX=10090 GN=Trim7 PE=4 SV=2	null	null	Mouse_09-2020	null	[MS,MS:1001208,SEQUEST,]	0.00	0.454	null	null	0.04
PRT	D3Z0G7	Regulator of G-protein-signaling 12 OS=Mus musculus OX=10090 GN=Rgs12 PE=1 SV=1	null	null	Mouse_09-2020	null	[MS,MS:1001208,SEQUEST,]	0.00	0.412	null	null	0.01
PRT	E9PZD2	MICAL-like protein 2 OS=Mus musculus OX=10090 GN=Micall2 PE=1 SV=1	null	null	Mouse_09-2020	null	[MS,MS:1001208,SEQUEST,]	0.00	0.516	null	null	0.04
PRT	Q7TPS5	C2 domain-containing protein 5 OS=Mus musculus OX=10090 GN=C2cd5 PE=1 SV=2	null	null	Mouse_09-2020	null	[MS,MS:1001208,SEQUEST,]	0.00	0.839	null	null	0.03
PRT	G3UZE9	Microtubule-associated protein 2 (Fragment) OS=Mus musculus OX=10090 GN=Map2 PE=1 SV=1	null	null	Mouse_09-2020	null	[MS,MS:1001208,SEQUEST,]	0.00	0.513	null	null	0.04
PRT	Q8BW96	Calcium/calmodulin-dependent protein kinase type 1D OS=Mus musculus OX=10090 GN=Camk1d PE=1 SV=2	null	null	Mouse_09-2020	null	[MS,MS:1001208,SEQUEST,]	0.00	0.419	null	null	0.04
PRT	Q9D4I2	Meiosis inhibitor protein 1 OS=Mus musculus OX=10090 GN=Mei1 PE=2 SV=4	null	null	Mouse_09-2020	null	[MS,MS:1001208,SEQUEST,]	0.00	0.984	null	null	0.01
PRT	Q923L3	CUB and sushi domain-containing protein 1 OS=Mus musculus OX=10090 GN=Csmd1 PE=1 SV=2	null	null	Mouse_09-2020	null	[MS,MS:1001208,SEQUEST,]	0.00	0.602	null	null	0.00
PRT	E9Q309	Centrosome-associated protein 350 OS=Mus musculus OX=10090 GN=Cep350 PE=1 SV=1	null	null	Mouse_09-2020	null	[MS,MS:1001208,SEQUEST,]	0.00	0.783	null	null	0.01
PRT	Q5S006	Leucine-rich repeat serine/threonine-protein kinase 2 OS=Mus musculus OX=10090 GN=Lrrk2 PE=1 SV=2	null	null	Mouse_09-2020	null	[MS,MS:1001208,SEQUEST,]	0.00	0.437	null	null	0.01
PRT	P80316	T-complex protein 1 subunit epsilon OS=Mus musculus OX=10090 GN=Cct5 PE=1 SV=1	null	null	Mouse_09-2020	null	[MS,MS:1001208,SEQUEST,]	0.00	0.823	null	null	0.03
PRT	Q9JK62	Potassium channel TASK2 OS=Mus musculus OX=10090 GN=Kcnk5 PE=1 SV=1	null	null	Mouse_09-2020	null	[MS,MS:1001208,SEQUEST,]	0.00	0.782	null	null	0.04
PRT	A0A2I3BPI0	Coiled-coil domain-containing protein 187 OS=Mus musculus OX=10090 GN=Ccdc187 PE=1 SV=1	null	null	Mouse_09-2020	null	[MS,MS:1001208,SEQUEST,]	0.00	0.498	null	null	0.01
PRT	Q9Z277	Tyrosine-protein kinase BAZ1B OS=Mus musculus OX=10090 GN=Baz1b PE=1 SV=2	null	null	Mouse_09-2020	null	[MS,MS:1001208,SEQUEST,]	0.00	0.431	null	null	0.01
PRT	E9PWT2	Zinc finger protein 229 OS=Mus musculus OX=10090 GN=Zfp229 PE=4 SV=1	null	null	Mouse_09-2020	null	[MS,MS:1001208,SEQUEST,]	0.00	0.357	null	null	0.02
PRT	A0A338P734	Radial spoke head protein 3 homolog B OS=Mus musculus OX=10090 GN=Rsph3b PE=3 SV=1	null	null	Mouse_09-2020	null	[MS,MS:1001208,SEQUEST,]	0.00	0.629	null	null	0.06
PRT	A0A0U1RQ90	Gamma-aminobutyric acid type B receptor subunit 2 (Fragment) OS=Mus musculus OX=10090 GN=Gabbr2 PE=1 SV=1	null	null	Mouse_09-2020	null	[MS,MS:1001208,SEQUEST,]	0.00	0.408	null	null	0.17
PRT	A0A0R4J0F2	Leucine-rich repeat-containing protein 2 OS=Mus musculus OX=10090 GN=Lrrc2 PE=4 SV=1	null	null	Mouse_09-2020	null	[MS,MS:1001208,SEQUEST,]	0.00	0.500	null	null	0.03
PRT	F8VPM7	ELKS/Rab6-interacting/CAST family member 1 OS=Mus musculus OX=10090 GN=Erc1 PE=1 SV=1	null	null	Mouse_09-2020	null	[MS,MS:1001208,SEQUEST,]	0.00	0.701	null	null	0.02
PRT	Q9JIX8	Apoptotic chromatin condensation inducer in the nucleus OS=Mus musculus OX=10090 GN=Acin1 PE=1 SV=3	null	null	Mouse_09-2020	null	[MS,MS:1001208,SEQUEST,]	0.00	0.420	null	null	0.01
PRT	Q3U1T9	DENN domain-containing protein 1B OS=Mus musculus OX=10090 GN=Dennd1b PE=1 SV=3	null	null	Mouse_09-2020	null	[MS,MS:1001208,SEQUEST,]	0.00	1.364	null	null	0.01
PRT	E9Q3P4	Centromere protein F OS=Mus musculus OX=10090 GN=Cenpf PE=1 SV=1	null	null	Mouse_09-2020	null	[MS,MS:1001208,SEQUEST,]	0.00	0.716	null	null	0.01
PRT	P70349	Histidine triad nucleotide-binding protein 1 OS=Mus musculus OX=10090 GN=Hint1 PE=1 SV=3	null	null	Mouse_09-2020	null	[MS,MS:1001208,SEQUEST,]	11.14	12.451	null	null	0.19
PRT	O35607	Bone morphogenetic protein receptor type-2 OS=Mus musculus OX=10090 GN=Bmpr2 PE=1 SV=1	null	null	Mouse_09-2020	null	[MS,MS:1001208,SEQUEST,]	0.00	0.337	null	null	0.03
PRT	Q3UMF9	Failed axon connections homolog OS=Mus musculus OX=10090 GN=Faxc PE=2 SV=1	null	null	Mouse_09-2020	null	[MS,MS:1001208,SEQUEST,]	0.00	0.561	null	null	0.06
PRT	E9Q1F7	Histone acetyltransferase KAT2B (Fragment) OS=Mus musculus OX=10090 GN=Kat2b PE=1 SV=1	null	null	Mouse_09-2020	null	[MS,MS:1001208,SEQUEST,]	1.87	0.476	null	null	0.04
PRT	A0A2R8VHH6	Receptor-type tyrosine-protein phosphatase alpha (Fragment) OS=Mus musculus OX=10090 GN=Ptpra PE=1 SV=1	null	null	Mouse_09-2020	null	[MS,MS:1001208,SEQUEST,]	5.59	0.522	null	null	0.04
PRT	F6XPZ0	Lipoxygenase homology domain-containing protein 1 OS=Mus musculus OX=10090 GN=Loxhd1 PE=4 SV=2	null	null	Mouse_09-2020	null	[MS,MS:1001208,SEQUEST,]	0.00	0.460	null	null	0.01
PRT	Q9QUR6	Prolyl endopeptidase OS=Mus musculus OX=10090 GN=Prep PE=1 SV=1	null	null	Mouse_09-2020	null	[MS,MS:1001208,SEQUEST,]	10.20	7.514	null	null	0.02
PRT	A0A2R8VK72	Methyltransferase-like 7A1 OS=Mus musculus OX=10090 GN=Mettl7a1 PE=1 SV=1	null	null	Mouse_09-2020	null	[MS,MS:1001208,SEQUEST,]	10.03	8.255	null	null	0.12
PRT	Q7TSH6-3	Isoform 3 of SR-related and CTD-associated factor 4 OS=Mus musculus OX=10090 GN=Scaf4	null	null	Mouse_09-2020	null	[MS,MS:1001208,SEQUEST,]	0.00	0.588	null	null	0.01
PRT	Q99MS7	EH domain-binding protein 1-like protein 1 OS=Mus musculus OX=10090 GN=Ehbp1l1 PE=1 SV=1	null	null	Mouse_09-2020	null	[MS,MS:1001208,SEQUEST,]	0.00	0.445	null	null	0.01
PRT	A0A5K1VW51	RIKEN cDNA 1810046K07 gene OS=Mus musculus OX=10090 GN=1810046K07Rik PE=4 SV=1	null	null	Mouse_09-2020	null	[MS,MS:1001208,SEQUEST,]	0.00	0.479	null	null	0.02
PRT	Q99LP6	GrpE protein homolog 1, mitochondrial OS=Mus musculus OX=10090 GN=Grpel1 PE=1 SV=1	null	null	Mouse_09-2020	null	[MS,MS:1001208,SEQUEST,]	2.93	3.131	null	null	0.06
PRT	E9Q9D8	Ankyrin repeat domain 35 OS=Mus musculus OX=10090 GN=Ankrd35 PE=1 SV=1	null	null	Mouse_09-2020	null	[MS,MS:1001208,SEQUEST,]	0.00	0.331	null	null	0.03
PRT	A0A286YDE2	Interleukin-31 receptor subunit alpha OS=Mus musculus OX=10090 GN=Il31ra PE=1 SV=1	null	null	Mouse_09-2020	null	[MS,MS:1001208,SEQUEST,]	0.00	0.405	null	null	0.03
PRT	G3UWJ5	Intercellular adhesion molecule 2 (Fragment) OS=Mus musculus OX=10090 GN=Icam2 PE=1 SV=1	null	null	Mouse_09-2020	null	[MS,MS:1001208,SEQUEST,]	0.00	0.470	null	null	0.04
PRT	E9QA62	Leiomodin-3 OS=Mus musculus OX=10090 GN=Lmod3 PE=1 SV=1	null	null	Mouse_09-2020	null	[MS,MS:1001208,SEQUEST,]	0.00	0.859	null	null	0.05
PRT	Q9CQ69	Cytochrome b-c1 complex subunit 8 OS=Mus musculus OX=10090 GN=Uqcrq PE=1 SV=3	null	null	Mouse_09-2020	null	[MS,MS:1001208,SEQUEST,]	7.46	8.287	null	null	0.18
PRT	P26231	Catenin alpha-1 OS=Mus musculus OX=10090 GN=Ctnna1 PE=1 SV=1	null	null	Mouse_09-2020	null	[MS,MS:1001208,SEQUEST,]	0.00	0.423	null	null	0.04
PRT	Q64737	Trifunctional purine biosynthetic protein adenosine-3 OS=Mus musculus OX=10090 GN=Gart PE=1 SV=3	null	null	Mouse_09-2020	null	[MS,MS:1001208,SEQUEST,]	5.65	6.177	null	null	0.01
PRT	Q8K4E0	Alstrom syndrome protein 1 homolog OS=Mus musculus OX=10090 GN=Alms1 PE=1 SV=2	null	null	Mouse_09-2020	null	[MS,MS:1001208,SEQUEST,]	0.00	0.592	null	null	0.00
PRT	P54830	Tyrosine-protein phosphatase non-receptor type 5 OS=Mus musculus OX=10090 GN=Ptpn5 PE=1 SV=2	null	null	Mouse_09-2020	null	[MS,MS:1001208,SEQUEST,]	0.00	0.464	null	null	0.02
PRT	A2AUF7	Rab9 effector protein with kelch motifs OS=Mus musculus OX=10090 GN=Rabepk PE=1 SV=1	null	null	Mouse_09-2020	null	[MS,MS:1001208,SEQUEST,]	0.00	0.411	null	null	0.04
PRT	B8JKU3	DENN domain-containing protein 5B (Fragment) OS=Mus musculus OX=10090 GN=Dennd5b PE=1 SV=1	null	null	Mouse_09-2020	null	[MS,MS:1001208,SEQUEST,]	0.00	0.324	null	null	0.14
PRT	A0A0G2JFJ6	Integrator complex subunit 3 OS=Mus musculus OX=10090 GN=Ints3 PE=1 SV=1	null	null	Mouse_09-2020	null	[MS,MS:1001208,SEQUEST,]	0.00	0.482	null	null	0.02
PRT	A0A0G2JEK6	Piwi-like protein 1 (Fragment) OS=Mus musculus OX=10090 GN=Piwil1 PE=1 SV=1	null	null	Mouse_09-2020	null	[MS,MS:1001208,SEQUEST,]	0.00	0.487	null	null	0.07
PRT	Q06185	ATP synthase subunit e, mitochondrial OS=Mus musculus OX=10090 GN=Atp5me PE=1 SV=2	null	null	Mouse_09-2020	null	[MS,MS:1001208,SEQUEST,]	6.12	2.374	null	null	0.23
PRT	Q9DCV4	Regulator of microtubule dynamics protein 1 OS=Mus musculus OX=10090 GN=Rmdn1 PE=1 SV=2	null	null	Mouse_09-2020	null	[MS,MS:1001208,SEQUEST,]	2.12	1.274	null	null	0.03
PRT	P84104	Serine/arginine-rich splicing factor 3 OS=Mus musculus OX=10090 GN=Srsf3 PE=1 SV=1	null	null	Mouse_09-2020	null	[MS,MS:1001208,SEQUEST,]	2.64	4.188	null	null	0.07
PRT	Q99LF4	RNA-splicing ligase RtcB homolog OS=Mus musculus OX=10090 GN=Rtcb PE=1 SV=1	null	null	Mouse_09-2020	null	[MS,MS:1001208,SEQUEST,]	0.00	1.223	null	null	0.02
PRT	P97461	40S ribosomal protein S5 OS=Mus musculus OX=10090 GN=Rps5 PE=1 SV=3	null	null	Mouse_09-2020	null	[MS,MS:1001208,SEQUEST,]	0.00	0.838	null	null	0.04
PRT	Q6IRU5	Clathrin light chain B OS=Mus musculus OX=10090 GN=Cltb PE=1 SV=1	null	null	Mouse_09-2020	null	[MS,MS:1001208,SEQUEST,]	2.02	1.653	null	null	0.04
PRT	Q9D826	Peroxisomal sarcosine oxidase OS=Mus musculus OX=10090 GN=Pipox PE=1 SV=1	null	null	Mouse_09-2020	null	[MS,MS:1001208,SEQUEST,]	3.23	4.797	null	null	0.04
PRT	Q8K4Z3	NAD(P)H-hydrate epimerase OS=Mus musculus OX=10090 GN=Naxe PE=1 SV=1	null	null	Mouse_09-2020	null	[MS,MS:1001208,SEQUEST,]	3.04	1.550	null	null	0.04
PRT	Q921X9	Protein disulfide-isomerase A5 OS=Mus musculus OX=10090 GN=Pdia5 PE=1 SV=1	null	null	Mouse_09-2020	null	[MS,MS:1001208,SEQUEST,]	1.90	1.170	null	null	0.01
PRT	Q9CQ54	NADH dehydrogenase [ubiquinone] 1 subunit C2 OS=Mus musculus OX=10090 GN=Ndufc2 PE=1 SV=1	null	null	Mouse_09-2020	null	[MS,MS:1001208,SEQUEST,]	2.77	2.863	null	null	0.11
PRT	Q9CYW4	Haloacid dehalogenase-like hydrolase domain-containing protein 3 OS=Mus musculus OX=10090 GN=Hdhd3 PE=1 SV=1	null	null	Mouse_09-2020	null	[MS,MS:1001208,SEQUEST,]	2.69	2.590	null	null	0.05
PRT	Q9WV32	Actin-related protein 2/3 complex subunit 1B OS=Mus musculus OX=10090 GN=Arpc1b PE=1 SV=4	null	null	Mouse_09-2020	null	[MS,MS:1001208,SEQUEST,]	2.80	3.480	null	null	0.03
PRT	Q8BHC0	Lymphatic vessel endothelial hyaluronic acid receptor 1 OS=Mus musculus OX=10090 GN=Lyve1 PE=1 SV=1	null	null	Mouse_09-2020	null	[MS,MS:1001208,SEQUEST,]	0.00	0.578	null	null	0.08
PRT	P48678	Prelamin-A/C OS=Mus musculus OX=10090 GN=Lmna PE=1 SV=2	null	null	Mouse_09-2020	null	[MS,MS:1001208,SEQUEST,]	3.87	4.189	null	null	0.02
PRT	Q8CHR6	Dihydropyrimidine dehydrogenase [NADP(+)] OS=Mus musculus OX=10090 GN=Dpyd PE=1 SV=1	null	null	Mouse_09-2020	null	[MS,MS:1001208,SEQUEST,]	0.00	0.601	null	null	0.02
PRT	Q9WV98	Mitochondrial import inner membrane translocase subunit Tim9 OS=Mus musculus OX=10090 GN=Timm9 PE=1 SV=1	null	null	Mouse_09-2020	null	[MS,MS:1001208,SEQUEST,]	2.32	3.937	null	null	0.17
PRT	E9QLK3	BRCA1-associated ATM activator 1 OS=Mus musculus OX=10090 GN=Brat1 PE=1 SV=1	null	null	Mouse_09-2020	null	[MS,MS:1001208,SEQUEST,]	0.00	0.456	null	null	0.03
PRT	Q7TMY8	E3 ubiquitin-protein ligase HUWE1 OS=Mus musculus OX=10090 GN=Huwe1 PE=1 SV=5	null	null	Mouse_09-2020	null	[MS,MS:1001208,SEQUEST,]	0.00	0.512	null	null	0.01
PRT	P18293	Atrial natriuretic peptide receptor 1 OS=Mus musculus OX=10090 GN=Npr1 PE=1 SV=2	null	null	Mouse_09-2020	null	[MS,MS:1001208,SEQUEST,]	0.00	0.491	null	null	0.03
PRT	E9QKK8	Phospholipid-transporting ATPase OS=Mus musculus OX=10090 GN=Atp11c PE=1 SV=1	null	null	Mouse_09-2020	null	[MS,MS:1001208,SEQUEST,]	0.00	0.363	null	null	0.01
PRT	Q9CXI5	Mesencephalic astrocyte-derived neurotrophic factor OS=Mus musculus OX=10090 GN=Manf PE=1 SV=1	null	null	Mouse_09-2020	null	[MS,MS:1001208,SEQUEST,]	0.00	0.397	null	null	0.04
PRT	Q8VCB3	Glycogen [starch] synthase, liver OS=Mus musculus OX=10090 GN=Gys2 PE=1 SV=2	null	null	Mouse_09-2020	null	[MS,MS:1001208,SEQUEST,]	2.31	1.892	null	null	0.01
PRT	P43024	Cytochrome c oxidase subunit 6A1, mitochondrial OS=Mus musculus OX=10090 GN=Cox6a1 PE=1 SV=2	null	null	Mouse_09-2020	null	[MS,MS:1001208,SEQUEST,]	0.00	1.056	null	null	0.26
PRT	Q9CXB8	Alpha-protein kinase 1 OS=Mus musculus OX=10090 GN=Alpk1 PE=2 SV=2	null	null	Mouse_09-2020	null	[MS,MS:1001208,SEQUEST,]	0.00	0.335	null	null	0.01
PRT	P45376	Aldo-keto reductase family 1 member B1 OS=Mus musculus OX=10090 GN=Akr1b1 PE=1 SV=3	null	null	Mouse_09-2020	null	[MS,MS:1001208,SEQUEST,]	0.00	1.951	null	null	0.04
PRT	O08600	Endonuclease G, mitochondrial OS=Mus musculus OX=10090 GN=Endog PE=1 SV=1	null	null	Mouse_09-2020	null	[MS,MS:1001208,SEQUEST,]	0.00	0.825	null	null	0.04
PRT	P47754	F-actin-capping protein subunit alpha-2 OS=Mus musculus OX=10090 GN=Capza2 PE=1 SV=3	null	null	Mouse_09-2020	null	[MS,MS:1001208,SEQUEST,]	0.00	1.058	null	null	0.05
PRT	Q60668	Heterogeneous nuclear ribonucleoprotein D0 OS=Mus musculus OX=10090 GN=Hnrnpd PE=1 SV=2	null	null	Mouse_09-2020	null	[MS,MS:1001208,SEQUEST,]	2.02	1.366	null	null	0.02
PRT	A0A087WPH7	26S proteasome regulatory subunit 6A (Fragment) OS=Mus musculus OX=10090 GN=Psmc3 PE=1 SV=6	null	null	Mouse_09-2020	null	[MS,MS:1001208,SEQUEST,]	2.57	3.883	null	null	0.03
PRT	O70503	Very-long-chain 3-oxoacyl-CoA reductase OS=Mus musculus OX=10090 GN=Hsd17b12 PE=1 SV=1	null	null	Mouse_09-2020	null	[MS,MS:1001208,SEQUEST,]	1.80	1.763	null	null	0.05
PRT	P47757	F-actin-capping protein subunit beta OS=Mus musculus OX=10090 GN=Capzb PE=1 SV=3	null	null	Mouse_09-2020	null	[MS,MS:1001208,SEQUEST,]	3.15	3.906	null	null	0.05
PRT	D3YXZ3	Kinesin light chain OS=Mus musculus OX=10090 GN=Klc2 PE=1 SV=1	null	null	Mouse_09-2020	null	[MS,MS:1001208,SEQUEST,]	0.00	0.400	null	null	0.04
PRT	P48437	Prospero homeobox protein 1 OS=Mus musculus OX=10090 GN=Prox1 PE=1 SV=2	null	null	Mouse_09-2020	null	[MS,MS:1001208,SEQUEST,]	0.00	0.630	null	null	0.01
PRT	Q58NB6	Dehydrogenase/reductase SDR family member 9 OS=Mus musculus OX=10090 GN=Dhrs9 PE=2 SV=2	null	null	Mouse_09-2020	null	[MS,MS:1001208,SEQUEST,]	0.00	0.379	null	null	0.05
PRT	Q9DCS2	Methyltransferase-like 26 OS=Mus musculus OX=10090 GN=Mettl26 PE=1 SV=1	null	null	Mouse_09-2020	null	[MS,MS:1001208,SEQUEST,]	3.59	3.085	null	null	0.07
PRT	Q8CFC7-3	Isoform 3 of CLK4-associating serine/arginine rich protein OS=Mus musculus OX=10090 GN=Clasrp	null	null	Mouse_09-2020	null	[MS,MS:1001208,SEQUEST,]	0.00	0.941	null	null	0.03
PRT	Q80X90	Filamin-B OS=Mus musculus OX=10090 GN=Flnb PE=1 SV=3	null	null	Mouse_09-2020	null	[MS,MS:1001208,SEQUEST,]	0.00	0.748	null	null	0.01
PRT	G3X9U2	Zinc finger protein 446 OS=Mus musculus OX=10090 GN=Zfp446 PE=1 SV=1	null	null	Mouse_09-2020	null	[MS,MS:1001208,SEQUEST,]	0.00	0.329	null	null	0.03
PRT	O55234	Proteasome subunit beta type-5 OS=Mus musculus OX=10090 GN=Psmb5 PE=1 SV=3	null	null	Mouse_09-2020	null	[MS,MS:1001208,SEQUEST,]	3.27	3.891	null	null	0.04
PRT	D3YW97	Ubiquitin-fold modifier 1 OS=Mus musculus OX=10090 GN=Ufm1 PE=1 SV=1	null	null	Mouse_09-2020	null	[MS,MS:1001208,SEQUEST,]	0.00	0.584	null	null	0.18
PRT	H3BKR2	Guanine nucleotide-binding protein G(I)/G(S)/G(T) subunit beta-1 (Fragment) OS=Mus musculus OX=10090 GN=Gnb1 PE=1 SV=8	null	null	Mouse_09-2020	null	[MS,MS:1001208,SEQUEST,]	0.00	1.397	null	null	0.04
PRT	A2A974	Cytochrome P450 4A12B OS=Mus musculus OX=10090 GN=Cyp4a12b PE=1 SV=1	null	null	Mouse_09-2020	null	[MS,MS:1001208,SEQUEST,]	2.03	0.910	null	null	0.02
PRT	Q9D6J6	NADH dehydrogenase [ubiquinone] flavoprotein 2, mitochondrial OS=Mus musculus OX=10090 GN=Ndufv2 PE=1 SV=2	null	null	Mouse_09-2020	null	[MS,MS:1001208,SEQUEST,]	3.36	3.983	null	null	0.08
PRT	Q99MV7	RING finger protein 17 OS=Mus musculus OX=10090 GN=Rnf17 PE=1 SV=2	null	null	Mouse_09-2020	null	[MS,MS:1001208,SEQUEST,]	0.00	0.322	null	null	0.02
PRT	Q9DCE9	Interferon gamma-induced GTPase OS=Mus musculus OX=10090 GN=Igtp PE=1 SV=1	null	null	Mouse_09-2020	null	[MS,MS:1001208,SEQUEST,]	3.41	5.745	null	null	0.03
PRT	O55029	Coatomer subunit beta' OS=Mus musculus OX=10090 GN=Copb2 PE=1 SV=2	null	null	Mouse_09-2020	null	[MS,MS:1001208,SEQUEST,]	0.00	0.616	null	null	0.01
PRT	Q91X34	Bile acid-CoA:amino acid N-acyltransferase OS=Mus musculus OX=10090 GN=Baat PE=1 SV=1	null	null	Mouse_09-2020	null	[MS,MS:1001208,SEQUEST,]	3.54	2.021	null	null	0.03
PRT	P62843	40S ribosomal protein S15 OS=Mus musculus OX=10090 GN=Rps15 PE=1 SV=2	null	null	Mouse_09-2020	null	[MS,MS:1001208,SEQUEST,]	2.81	3.186	null	null	0.09
PRT	A0A0N4SWI4	Protein FAM136A OS=Mus musculus OX=10090 GN=Fam136a PE=1 SV=1	null	null	Mouse_09-2020	null	[MS,MS:1001208,SEQUEST,]	0.00	0.956	null	null	0.08
PRT	E9Q1W3	Nebulin OS=Mus musculus OX=10090 GN=Neb PE=1 SV=1	null	null	Mouse_09-2020	null	[MS,MS:1001208,SEQUEST,]	0.00	0.469	null	null	0.00
PRT	I7HLV2	60S ribosomal protein L10 (Fragment) OS=Mus musculus OX=10090 GN=Rpl10 PE=1 SV=1	null	null	Mouse_09-2020	null	[MS,MS:1001208,SEQUEST,]	2.12	3.831	null	null	0.06
PRT	Q8JZZ0	UDP-glucuronosyltransferase 3A2 OS=Mus musculus OX=10090 GN=Ugt3a2 PE=1 SV=2	null	null	Mouse_09-2020	null	[MS,MS:1001208,SEQUEST,]	0.00	1.710	null	null	0.02
PRT	G3UW88	Predicted gene 44 OS=Mus musculus OX=10090 GN=Gm44 PE=4 SV=1	null	null	Mouse_09-2020	null	[MS,MS:1001208,SEQUEST,]	0.00	0.654	null	null	0.04
PRT	Q9EP89	Serine beta-lactamase-like protein LACTB, mitochondrial OS=Mus musculus OX=10090 GN=Lactb PE=1 SV=1	null	null	Mouse_09-2020	null	[MS,MS:1001208,SEQUEST,]	0.00	1.204	null	null	0.03
PRT	E9Q289	Acyl-Coenzyme A-binding domain-containing 4 OS=Mus musculus OX=10090 GN=Acbd4 PE=1 SV=1	null	null	Mouse_09-2020	null	[MS,MS:1001208,SEQUEST,]	0.00	0.430	null	null	0.10
PRT	P67984	60S ribosomal protein L22 OS=Mus musculus OX=10090 GN=Rpl22 PE=1 SV=2	null	null	Mouse_09-2020	null	[MS,MS:1001208,SEQUEST,]	4.30	4.787	null	null	0.10
PRT	Q91WT9	Cystathionine beta-synthase OS=Mus musculus OX=10090 GN=Cbs PE=1 SV=3	null	null	Mouse_09-2020	null	[MS,MS:1001208,SEQUEST,]	1.80	0.626	null	null	0.01
PRT	P35278	Ras-related protein Rab-5C OS=Mus musculus OX=10090 GN=Rab5c PE=1 SV=2	null	null	Mouse_09-2020	null	[MS,MS:1001208,SEQUEST,]	2.63	4.196	null	null	0.05
PRT	Q8C782	Potassium voltage-gated channel subfamily H member 7 OS=Mus musculus OX=10090 GN=Kcnh7 PE=1 SV=1	null	null	Mouse_09-2020	null	[MS,MS:1001208,SEQUEST,]	0.00	0.494	null	null	0.06
PRT	Q9CQZ5	NADH dehydrogenase [ubiquinone] 1 alpha subcomplex subunit 6 OS=Mus musculus OX=10090 GN=Ndufa6 PE=1 SV=1	null	null	Mouse_09-2020	null	[MS,MS:1001208,SEQUEST,]	1.98	0.632	null	null	0.05
PRT	Q61767	NADPH-dependent 3-keto-steroid reductase Hsd3b4 OS=Mus musculus OX=10090 GN=Hsd3b4 PE=1 SV=3	null	null	Mouse_09-2020	null	[MS,MS:1001208,SEQUEST,]	3.64	3.279	null	null	0.03
PRT	Q9WUA2	Phenylalanine--tRNA ligase beta subunit OS=Mus musculus OX=10090 GN=Farsb PE=1 SV=2	null	null	Mouse_09-2020	null	[MS,MS:1001208,SEQUEST,]	0.00	2.172	null	null	0.02
PRT	Q6P542	ATP-binding cassette sub-family F member 1 OS=Mus musculus OX=10090 GN=Abcf1 PE=1 SV=1	null	null	Mouse_09-2020	null	[MS,MS:1001208,SEQUEST,]	2.32	1.933	null	null	0.01
PRT	P10518	Delta-aminolevulinic acid dehydratase OS=Mus musculus OX=10090 GN=Alad PE=1 SV=1	null	null	Mouse_09-2020	null	[MS,MS:1001208,SEQUEST,]	0.00	1.681	null	null	0.05
PRT	P47955	60S acidic ribosomal protein P1 OS=Mus musculus OX=10090 GN=Rplp1 PE=1 SV=1	null	null	Mouse_09-2020	null	[MS,MS:1001208,SEQUEST,]	2.63	1.562	null	null	0.14
PRT	Q9QUN3	B-cell linker protein OS=Mus musculus OX=10090 GN=Blnk PE=1 SV=1	null	null	Mouse_09-2020	null	[MS,MS:1001208,SEQUEST,]	0.00	0.498	null	null	0.07
PRT	Q569X9	Cytochrome P450, family 2, subfamily c, polypeptide 67 OS=Mus musculus OX=10090 GN=Cyp2c67 PE=1 SV=1	null	null	Mouse_09-2020	null	[MS,MS:1001208,SEQUEST,]	0.00	1.178	null	null	0.02
PRT	Q9QUH0	Glutaredoxin-1 OS=Mus musculus OX=10090 GN=Glrx PE=1 SV=3	null	null	Mouse_09-2020	null	[MS,MS:1001208,SEQUEST,]	2.45	1.508	null	null	0.08
PRT	Q9WU19	Hydroxyacid oxidase 1 OS=Mus musculus OX=10090 GN=Hao1 PE=1 SV=1	null	null	Mouse_09-2020	null	[MS,MS:1001208,SEQUEST,]	4.35	6.261	null	null	0.04
PRT	Q69ZW3	EH domain-binding protein 1 OS=Mus musculus OX=10090 GN=Ehbp1 PE=1 SV=3	null	null	Mouse_09-2020	null	[MS,MS:1001208,SEQUEST,]	0.00	0.472	null	null	0.01
PRT	Q3UQ44	Ras GTPase-activating-like protein IQGAP2 OS=Mus musculus OX=10090 GN=Iqgap2 PE=1 SV=2	null	null	Mouse_09-2020	null	[MS,MS:1001208,SEQUEST,]	2.56	1.704	null	null	0.01
PRT	A0A338P6G0	Omega-amidase NIT2 OS=Mus musculus OX=10090 GN=Nit2 PE=1 SV=1	null	null	Mouse_09-2020	null	[MS,MS:1001208,SEQUEST,]	3.61	4.117	null	null	0.06
PRT	Q9DCD0	6-phosphogluconate dehydrogenase, decarboxylating OS=Mus musculus OX=10090 GN=Pgd PE=1 SV=3	null	null	Mouse_09-2020	null	[MS,MS:1001208,SEQUEST,]	2.07	2.006	null	null	0.04
PRT	Q6ZWV7	60S ribosomal protein L35 OS=Mus musculus OX=10090 GN=Rpl35 PE=1 SV=1	null	null	Mouse_09-2020	null	[MS,MS:1001208,SEQUEST,]	2.12	1.340	null	null	0.08
PRT	Q9DBG1	Sterol 26-hydroxylase, mitochondrial OS=Mus musculus OX=10090 GN=Cyp27a1 PE=1 SV=1	null	null	Mouse_09-2020	null	[MS,MS:1001208,SEQUEST,]	2.95	1.921	null	null	0.02
PRT	Q9D1A2	Cytosolic non-specific dipeptidase OS=Mus musculus OX=10090 GN=Cndp2 PE=1 SV=1	null	null	Mouse_09-2020	null	[MS,MS:1001208,SEQUEST,]	0.00	1.888	null	null	0.03
PRT	Q8VCQ8	Caldesmon 1 OS=Mus musculus OX=10090 GN=Cald1 PE=1 SV=1	null	null	Mouse_09-2020	null	[MS,MS:1001208,SEQUEST,]	2.36	2.427	null	null	0.02
PRT	G3X8T3	Carboxypeptidase OS=Mus musculus OX=10090 GN=Ctsa PE=1 SV=1	null	null	Mouse_09-2020	null	[MS,MS:1001208,SEQUEST,]	3.04	2.872	null	null	0.02
PRT	Q9DC50	Peroxisomal carnitine O-octanoyltransferase OS=Mus musculus OX=10090 GN=Crot PE=1 SV=1	null	null	Mouse_09-2020	null	[MS,MS:1001208,SEQUEST,]	2.50	2.481	null	null	0.02
PRT	P01901	H-2 class I histocompatibility antigen, K-B alpha chain OS=Mus musculus OX=10090 GN=H2-K1 PE=1 SV=1	null	null	Mouse_09-2020	null	[MS,MS:1001208,SEQUEST,]	4.02	3.993	null	null	0.04
PRT	P60867	40S ribosomal protein S20 OS=Mus musculus OX=10090 GN=Rps20 PE=1 SV=1	null	null	Mouse_09-2020	null	[MS,MS:1001208,SEQUEST,]	2.04	2.253	null	null	0.10
PRT	A0A0R3P9C8	NADH dehydrogenase [ubiquinone] 1 alpha subcomplex subunit 9, mitochondrial OS=Mus musculus OX=10090 GN=Ndufa9 PE=1 SV=1	null	null	Mouse_09-2020	null	[MS,MS:1001208,SEQUEST,]	3.50	2.560	null	null	0.03
PRT	G3X987	GTPase IMAP family member 9 OS=Mus musculus OX=10090 GN=Gimap9 PE=1 SV=1	null	null	Mouse_09-2020	null	[MS,MS:1001208,SEQUEST,]	0.00	0.530	null	null	0.04
PRT	Q8R0F8	Acylpyruvase FAHD1, mitochondrial OS=Mus musculus OX=10090 GN=Fahd1 PE=1 SV=2	null	null	Mouse_09-2020	null	[MS,MS:1001208,SEQUEST,]	2.60	1.780	null	null	0.07
PRT	Q9R112	Sulfide:quinone oxidoreductase, mitochondrial OS=Mus musculus OX=10090 GN=Sqor PE=1 SV=3	null	null	Mouse_09-2020	null	[MS,MS:1001208,SEQUEST,]	2.17	1.417	null	null	0.02
PRT	P61208	ADP-ribosylation factor-like protein 4C OS=Mus musculus OX=10090 GN=Arl4c PE=2 SV=1	null	null	Mouse_09-2020	null	[MS,MS:1001208,SEQUEST,]	0.00	0.406	null	null	0.05
PRT	Q7TMF3	NADH dehydrogenase [ubiquinone] 1 alpha subcomplex subunit 12 OS=Mus musculus OX=10090 GN=Ndufa12 PE=1 SV=2	null	null	Mouse_09-2020	null	[MS,MS:1001208,SEQUEST,]	3.72	3.229	null	null	0.12
PRT	Q922B2	Aspartate--tRNA ligase, cytoplasmic OS=Mus musculus OX=10090 GN=Dars1 PE=1 SV=2	null	null	Mouse_09-2020	null	[MS,MS:1001208,SEQUEST,]	2.21	1.255	null	null	0.02
PRT	F6T4M4	Serine/arginine repetitive matrix protein 1 (Fragment) OS=Mus musculus OX=10090 GN=Srrm1 PE=1 SV=1	null	null	Mouse_09-2020	null	[MS,MS:1001208,SEQUEST,]	0.00	1.583	null	null	0.06
PRT	P01898	H-2 class I histocompatibility antigen, Q10 alpha chain OS=Mus musculus OX=10090 GN=H2-Q10 PE=1 SV=3	null	null	Mouse_09-2020	null	[MS,MS:1001208,SEQUEST,]	2.85	4.018	null	null	0.05
PRT	O08710	Thyroglobulin OS=Mus musculus OX=10090 GN=Tg PE=1 SV=3	null	null	Mouse_09-2020	null	[MS,MS:1001208,SEQUEST,]	0.00	0.532	null	null	0.01
PRT	A0A338P7A0	NADH dehydrogenase [ubiquinone] iron-sulfur protein 4, mitochondrial (Fragment) OS=Mus musculus OX=10090 GN=Ndufs4 PE=1 SV=1	null	null	Mouse_09-2020	null	[MS,MS:1001208,SEQUEST,]	2.46	2.257	null	null	0.14
PRT	Q9WVD5	Mitochondrial ornithine transporter 1 OS=Mus musculus OX=10090 GN=Slc25a15 PE=1 SV=1	null	null	Mouse_09-2020	null	[MS,MS:1001208,SEQUEST,]	1.87	0.701	null	null	0.03
PRT	P56382	ATP synthase subunit epsilon, mitochondrial OS=Mus musculus OX=10090 GN=Atp5f1e PE=1 SV=2	null	null	Mouse_09-2020	null	[MS,MS:1001208,SEQUEST,]	1.78	2.220	null	null	0.15
PRT	O89109	Intermediate conductance calcium-activated potassium channel protein 4 OS=Mus musculus OX=10090 GN=Kcnn4 PE=2 SV=1	null	null	Mouse_09-2020	null	[MS,MS:1001208,SEQUEST,]	0.00	0.457	null	null	0.02
PRT	Q9Z1N5	Spliceosome RNA helicase Ddx39b OS=Mus musculus OX=10090 GN=Ddx39b PE=1 SV=1	null	null	Mouse_09-2020	null	[MS,MS:1001208,SEQUEST,]	3.41	4.252	null	null	0.02
PRT	Q8BGY2	Eukaryotic translation initiation factor 5A-2 OS=Mus musculus OX=10090 GN=Eif5a2 PE=1 SV=3	null	null	Mouse_09-2020	null	[MS,MS:1001208,SEQUEST,]	4.10	3.056	null	null	0.08
PRT	L0N7N1	Kinesin-like protein KIF14 OS=Mus musculus OX=10090 GN=Kif14 PE=1 SV=1	null	null	Mouse_09-2020	null	[MS,MS:1001208,SEQUEST,]	0.00	0.404	null	null	0.01
PRT	A2A6H0	LIM and SH3 domain protein 1 (Fragment) OS=Mus musculus OX=10090 GN=Lasp1 PE=1 SV=1	null	null	Mouse_09-2020	null	[MS,MS:1001208,SEQUEST,]	3.23	3.980	null	null	0.06
PRT	Q9WU79	Proline dehydrogenase 1, mitochondrial OS=Mus musculus OX=10090 GN=Prodh PE=1 SV=2	null	null	Mouse_09-2020	null	[MS,MS:1001208,SEQUEST,]	2.69	3.072	null	null	0.02
PRT	Q922E4	Ethanolamine-phosphate cytidylyltransferase OS=Mus musculus OX=10090 GN=Pcyt2 PE=1 SV=1	null	null	Mouse_09-2020	null	[MS,MS:1001208,SEQUEST,]	3.68	5.933	null	null	0.03
PRT	A0A3Q4EH91	Heterogeneous nuclear ribonucleoprotein M (Fragment) OS=Mus musculus OX=10090 GN=Hnrnpm PE=1 SV=1	null	null	Mouse_09-2020	null	[MS,MS:1001208,SEQUEST,]	0.00	0.416	null	null	0.06
PRT	F6YTG0	Enoyl-CoA hydratase domain-containing protein 2, mitochondrial (Fragment) OS=Mus musculus OX=10090 GN=Echdc2 PE=1 SV=1	null	null	Mouse_09-2020	null	[MS,MS:1001208,SEQUEST,]	0.00	0.682	null	null	0.09
PRT	Q8VHE6	Dynein heavy chain 5, axonemal OS=Mus musculus OX=10090 GN=Dnah5 PE=1 SV=2	null	null	Mouse_09-2020	null	[MS,MS:1001208,SEQUEST,]	0.00	0.381	null	null	0.00
PRT	Q66JQ7	Kinetochore scaffold 1 OS=Mus musculus OX=10090 GN=Knl1 PE=1 SV=3	null	null	Mouse_09-2020	null	[MS,MS:1001208,SEQUEST,]	0.00	0.503	null	null	0.02
PRT	Q9DCJ5	NADH dehydrogenase [ubiquinone] 1 alpha subcomplex subunit 8 OS=Mus musculus OX=10090 GN=Ndufa8 PE=1 SV=3	null	null	Mouse_09-2020	null	[MS,MS:1001208,SEQUEST,]	2.79	3.262	null	null	0.08
PRT	Q283N4	2-oxo-4-hydroxy-4-carboxy-5-ureidoimidazoline decarboxylase OS=Mus musculus OX=10090 GN=Urad PE=1 SV=1	null	null	Mouse_09-2020	null	[MS,MS:1001208,SEQUEST,]	3.28	3.912	null	null	0.06
PRT	P62754	40S ribosomal protein S6 OS=Mus musculus OX=10090 GN=Rps6 PE=1 SV=1	null	null	Mouse_09-2020	null	[MS,MS:1001208,SEQUEST,]	0.00	1.745	null	null	0.06
PRT	Q8K3J1	NADH dehydrogenase [ubiquinone] iron-sulfur protein 8, mitochondrial OS=Mus musculus OX=10090 GN=Ndufs8 PE=1 SV=1	null	null	Mouse_09-2020	null	[MS,MS:1001208,SEQUEST,]	2.29	3.399	null	null	0.04
PRT	Q9WVA2	Mitochondrial import inner membrane translocase subunit Tim8 A OS=Mus musculus OX=10090 GN=Timm8a1 PE=1 SV=1	null	null	Mouse_09-2020	null	[MS,MS:1001208,SEQUEST,]	2.48	1.969	null	null	0.11
PRT	P49722	Proteasome subunit alpha type-2 OS=Mus musculus OX=10090 GN=Psma2 PE=1 SV=3	null	null	Mouse_09-2020	null	[MS,MS:1001208,SEQUEST,]	4.00	5.949	null	null	0.09
PRT	Q9CXF0	Kynureninase OS=Mus musculus OX=10090 GN=Kynu PE=1 SV=3	null	null	Mouse_09-2020	null	[MS,MS:1001208,SEQUEST,]	3.53	4.177	null	null	0.03
PRT	Q571F8	Glutaminase liver isoform, mitochondrial OS=Mus musculus OX=10090 GN=Gls2 PE=1 SV=2	null	null	Mouse_09-2020	null	[MS,MS:1001208,SEQUEST,]	2.64	3.105	null	null	0.02
PRT	A0A494B9Y8	Ferrochelatase OS=Mus musculus OX=10090 GN=Fech PE=1 SV=1	null	null	Mouse_09-2020	null	[MS,MS:1001208,SEQUEST,]	0.00	0.533	null	null	0.04
PRT	P03930	ATP synthase protein 8 OS=Mus musculus OX=10090 GN=Mtatp8 PE=1 SV=1	null	null	Mouse_09-2020	null	[MS,MS:1001208,SEQUEST,]	3.02	2.823	null	null	0.15
PRT	Q9D051	Pyruvate dehydrogenase E1 component subunit beta, mitochondrial OS=Mus musculus OX=10090 GN=Pdhb PE=1 SV=1	null	null	Mouse_09-2020	null	[MS,MS:1001208,SEQUEST,]	1.61	1.577	null	null	0.04
PRT	Q9DBL7	Bifunctional coenzyme A synthase OS=Mus musculus OX=10090 GN=Coasy PE=1 SV=2	null	null	Mouse_09-2020	null	[MS,MS:1001208,SEQUEST,]	2.57	2.971	null	null	0.02
PRT	Q8BZT9	Purine nucleoside phosphorylase LACC1 OS=Mus musculus OX=10090 GN=Lacc1 PE=1 SV=1	null	null	Mouse_09-2020	null	[MS,MS:1001208,SEQUEST,]	0.00	0.468	null	null	0.05
PRT	P20065	Thymosin beta-4 OS=Mus musculus OX=10090 GN=Tmsb4x PE=1 SV=1	null	null	Mouse_09-2020	null	[MS,MS:1001208,SEQUEST,]	3.22	2.822	null	null	0.48
PRT	Q91X52	L-xylulose reductase OS=Mus musculus OX=10090 GN=Dcxr PE=1 SV=2	null	null	Mouse_09-2020	null	[MS,MS:1001208,SEQUEST,]	3.66	6.543	null	null	0.07
PRT	A0A2R8VHP2	Nicotinate phosphoribosyltransferase OS=Mus musculus OX=10090 GN=Naprt PE=1 SV=1	null	null	Mouse_09-2020	null	[MS,MS:1001208,SEQUEST,]	2.48	3.864	null	null	0.03
PRT	O70435	Proteasome subunit alpha type-3 OS=Mus musculus OX=10090 GN=Psma3 PE=1 SV=3	null	null	Mouse_09-2020	null	[MS,MS:1001208,SEQUEST,]	0.00	2.298	null	null	0.05
PRT	D3Z2H9	Tropomyosin 3, related sequence 7 OS=Mus musculus OX=10090 GN=Tpm3-rs7 PE=3 SV=1	null	null	Mouse_09-2020	null	[MS,MS:1001208,SEQUEST,]	3.44	3.503	null	null	0.05
PRT	P62892	60S ribosomal protein L39 OS=Mus musculus OX=10090 GN=Rpl39 PE=1 SV=2	null	null	Mouse_09-2020	null	[MS,MS:1001208,SEQUEST,]	0.00	2.341	null	null	0.20
PRT	P26150	3 beta-hydroxysteroid dehydrogenase/Delta 5-->4-isomerase type 3 OS=Mus musculus OX=10090 GN=Hsd3b3 PE=1 SV=3	null	null	Mouse_09-2020	null	[MS,MS:1001208,SEQUEST,]	0.00	2.532	null	null	0.06
PRT	D3YYV8	60S ribosomal protein L5 (Fragment) OS=Mus musculus OX=10090 GN=Rpl5 PE=1 SV=1	null	null	Mouse_09-2020	null	[MS,MS:1001208,SEQUEST,]	0.00	0.393	null	null	0.06
PRT	Q7M739	Nucleoprotein TPR OS=Mus musculus OX=10090 GN=Tpr PE=1 SV=1	null	null	Mouse_09-2020	null	[MS,MS:1001208,SEQUEST,]	0.00	0.343	null	null	0.01
PRT	Q8C635	Glycerol kinase OS=Mus musculus OX=10090 GN=Gykl1 PE=1 SV=1	null	null	Mouse_09-2020	null	[MS,MS:1001208,SEQUEST,]	0.00	0.980	null	null	0.02
PRT	Q9CR68	Cytochrome b-c1 complex subunit Rieske, mitochondrial OS=Mus musculus OX=10090 GN=Uqcrfs1 PE=1 SV=1	null	null	Mouse_09-2020	null	[MS,MS:1001208,SEQUEST,]	2.02	3.413	null	null	0.05
PRT	O55060	Thiopurine S-methyltransferase OS=Mus musculus OX=10090 GN=Tpmt PE=1 SV=1	null	null	Mouse_09-2020	null	[MS,MS:1001208,SEQUEST,]	0.00	1.809	null	null	0.04
PRT	P62274	40S ribosomal protein S29 OS=Mus musculus OX=10090 GN=Rps29 PE=1 SV=2	null	null	Mouse_09-2020	null	[MS,MS:1001208,SEQUEST,]	2.46	1.040	null	null	0.14
PRT	Q8BWY3	Eukaryotic peptide chain release factor subunit 1 OS=Mus musculus OX=10090 GN=Etf1 PE=1 SV=4	null	null	Mouse_09-2020	null	[MS,MS:1001208,SEQUEST,]	3.33	2.907	null	null	0.02
PRT	Q6ZWY3	40S ribosomal protein S27-like OS=Mus musculus OX=10090 GN=Rps27l PE=1 SV=3	null	null	Mouse_09-2020	null	[MS,MS:1001208,SEQUEST,]	2.25	1.287	null	null	0.14
PRT	P31725	Protein S100-A9 OS=Mus musculus OX=10090 GN=S100a9 PE=1 SV=3	null	null	Mouse_09-2020	null	[MS,MS:1001208,SEQUEST,]	0.00	1.010	null	null	0.12
PRT	A0A2R8VHD0	GDP-4-keto-6-deoxy-D-mannose-3,5-epimerase-4-reductase OS=Mus musculus OX=10090 GN=Tsta3 PE=1 SV=1	null	null	Mouse_09-2020	null	[MS,MS:1001208,SEQUEST,]	2.03	1.270	null	null	0.02
PRT	Q9CQ75	NADH dehydrogenase [ubiquinone] 1 alpha subcomplex subunit 2 OS=Mus musculus OX=10090 GN=Ndufa2 PE=1 SV=3	null	null	Mouse_09-2020	null	[MS,MS:1001208,SEQUEST,]	2.52	4.137	null	null	0.14
PRT	A3KGG8	Small kinetochore-associated protein OS=Mus musculus OX=10090 GN=Knstrn PE=1 SV=1	null	null	Mouse_09-2020	null	[MS,MS:1001208,SEQUEST,]	0.00	0.500	null	null	0.13
PRT	D6RHN4	Peroxisomal trans-2-enoyl-CoA reductase OS=Mus musculus OX=10090 GN=Pecr PE=1 SV=1	null	null	Mouse_09-2020	null	[MS,MS:1001208,SEQUEST,]	4.22	3.621	null	null	0.13
PRT	A0A494B923	3'-phosphoadenosine-5'-phosphosulfate synthase OS=Mus musculus OX=10090 GN=Papss2 PE=1 SV=1	null	null	Mouse_09-2020	null	[MS,MS:1001208,SEQUEST,]	0.00	0.366	null	null	0.02
PRT	Q6ZWZ4	60S ribosomal protein L36 OS=Mus musculus OX=10090 GN=Rpl36 PE=1 SV=1	null	null	Mouse_09-2020	null	[MS,MS:1001208,SEQUEST,]	3.58	4.673	null	null	0.12
PRT	A1Z198	NACHT, LRR and PYD domains-containing protein 1b allele 2 OS=Mus musculus OX=10090 GN=Nlrp1b PE=2 SV=1	null	null	Mouse_09-2020	null	[MS,MS:1001208,SEQUEST,]	0.00	0.552	null	null	0.01
PRT	A0A1W2P869	GTP-binding protein SAR1a (Fragment) OS=Mus musculus OX=10090 GN=Sar1a PE=1 SV=1	null	null	Mouse_09-2020	null	[MS,MS:1001208,SEQUEST,]	3.62	4.436	null	null	0.12
PRT	O55142	60S ribosomal protein L35a OS=Mus musculus OX=10090 GN=Rpl35a PE=1 SV=2	null	null	Mouse_09-2020	null	[MS,MS:1001208,SEQUEST,]	0.00	1.106	null	null	0.09
PRT	Q3UVF6	Zinc finger protein 974 OS=Mus musculus OX=10090 GN=Zfp974 PE=2 SV=1	null	null	Mouse_09-2020	null	[MS,MS:1001208,SEQUEST,]	0.00	0.572	null	null	0.03
PRT	Q9CPS7	RNA-binding protein PNO1 OS=Mus musculus OX=10090 GN=Pno1 PE=1 SV=1	null	null	Mouse_09-2020	null	[MS,MS:1001208,SEQUEST,]	0.00	0.495	null	null	0.08
PRT	G5E8Y8	Zinc finger protein 385B OS=Mus musculus OX=10090 GN=Zfp385b PE=1 SV=1	null	null	Mouse_09-2020	null	[MS,MS:1001208,SEQUEST,]	0.00	0.377	null	null	0.10
PRT	A0A0A6YWC8	Vimentin OS=Mus musculus OX=10090 GN=Vim PE=1 SV=1	null	null	Mouse_09-2020	null	[MS,MS:1001208,SEQUEST,]	0.00	2.143	null	null	0.04
PRT	P62911	60S ribosomal protein L32 OS=Mus musculus OX=10090 GN=Rpl32 PE=1 SV=2	null	null	Mouse_09-2020	null	[MS,MS:1001208,SEQUEST,]	2.99	4.484	null	null	0.10
PRT	J3QP56	Acyl-protein thioesterase 1 OS=Mus musculus OX=10090 GN=Lypla1 PE=1 SV=1	null	null	Mouse_09-2020	null	[MS,MS:1001208,SEQUEST,]	0.00	0.678	null	null	0.04
PRT	D6REG4	Glyoxylate reductase/hydroxypyruvate reductase OS=Mus musculus OX=10090 GN=Grhpr PE=1 SV=1	null	null	Mouse_09-2020	null	[MS,MS:1001208,SEQUEST,]	3.33	2.573	null	null	0.06
PRT	P70122	Ribosome maturation protein SBDS OS=Mus musculus OX=10090 GN=Sbds PE=1 SV=4	null	null	Mouse_09-2020	null	[MS,MS:1001208,SEQUEST,]	0.00	0.385	null	null	0.10
PRT	P47199	Quinone oxidoreductase OS=Mus musculus OX=10090 GN=Cryz PE=1 SV=1	null	null	Mouse_09-2020	null	[MS,MS:1001208,SEQUEST,]	4.50	5.116	null	null	0.05
PRT	A0A498WGD8	Thioredoxin-like protein 1 OS=Mus musculus OX=10090 GN=Txnl1 PE=1 SV=1	null	null	Mouse_09-2020	null	[MS,MS:1001208,SEQUEST,]	2.51	2.015	null	null	0.02
PRT	Q8VIJ6	Splicing factor, proline- and glutamine-rich OS=Mus musculus OX=10090 GN=Sfpq PE=1 SV=1	null	null	Mouse_09-2020	null	[MS,MS:1001208,SEQUEST,]	3.78	4.959	null	null	0.02
PRT	Q9CQC7	NADH dehydrogenase [ubiquinone] 1 beta subcomplex subunit 4 OS=Mus musculus OX=10090 GN=Ndufb4 PE=1 SV=3	null	null	Mouse_09-2020	null	[MS,MS:1001208,SEQUEST,]	3.27	1.839	null	null	0.20
PRT	O35386	Phytanoyl-CoA dioxygenase, peroxisomal OS=Mus musculus OX=10090 GN=Phyh PE=1 SV=1	null	null	Mouse_09-2020	null	[MS,MS:1001208,SEQUEST,]	0.00	2.040	null	null	0.05
PRT	Q14AA6	GTP-binding nuclear protein Ran OS=Mus musculus OX=10090 GN=1700009N14Rik PE=2 SV=1	null	null	Mouse_09-2020	null	[MS,MS:1001208,SEQUEST,]	2.82	2.610	null	null	0.05
PRT	Q68FE9	Teashirt homolog 2 OS=Mus musculus OX=10090 GN=Tshz2 PE=1 SV=1	null	null	Mouse_09-2020	null	[MS,MS:1001208,SEQUEST,]	0.00	0.910	null	null	0.04
PRT	F6ZTG3	Glyoxalase domain-containing protein 4 (Fragment) OS=Mus musculus OX=10090 GN=Glod4 PE=1 SV=1	null	null	Mouse_09-2020	null	[MS,MS:1001208,SEQUEST,]	2.54	1.820	null	null	0.06
PRT	Q8BVQ9	26S proteasome AAA-ATPase subunit RPT1 OS=Mus musculus OX=10090 GN=Psmc2 PE=1 SV=1	null	null	Mouse_09-2020	null	[MS,MS:1001208,SEQUEST,]	2.10	1.534	null	null	0.02
PRT	Q99KB8	Hydroxyacylglutathione hydrolase, mitochondrial OS=Mus musculus OX=10090 GN=Hagh PE=1 SV=2	null	null	Mouse_09-2020	null	[MS,MS:1001208,SEQUEST,]	5.30	5.881	null	null	0.05
PRT	Q80XR6	Heterogeneous nuclear ribonucleoprotein A/B OS=Mus musculus OX=10090 GN=Hnrnpab PE=1 SV=1	null	null	Mouse_09-2020	null	[MS,MS:1001208,SEQUEST,]	2.45	2.004	null	null	0.03
PRT	Q9JKV1	Proteasomal ubiquitin receptor ADRM1 OS=Mus musculus OX=10090 GN=Adrm1 PE=1 SV=2	null	null	Mouse_09-2020	null	[MS,MS:1001208,SEQUEST,]	0.00	0.634	null	null	0.04
PRT	Q9CQQ7	ATP synthase F(0) complex subunit B1, mitochondrial OS=Mus musculus OX=10090 GN=Atp5pb PE=1 SV=1	null	null	Mouse_09-2020	null	[MS,MS:1001208,SEQUEST,]	4.44	5.941	null	null	0.04
PRT	P54728	UV excision repair protein RAD23 homolog B OS=Mus musculus OX=10090 GN=Rad23b PE=1 SV=2	null	null	Mouse_09-2020	null	[MS,MS:1001208,SEQUEST,]	2.86	2.823	null	null	0.03
PRT	Q8BMJ2	Leucine--tRNA ligase, cytoplasmic OS=Mus musculus OX=10090 GN=Lars1 PE=1 SV=2	null	null	Mouse_09-2020	null	[MS,MS:1001208,SEQUEST,]	1.85	0.531	null	null	0.01
PRT	Q9JK37	Myozenin-1 OS=Mus musculus OX=10090 GN=Myoz1 PE=1 SV=1	null	null	Mouse_09-2020	null	[MS,MS:1001208,SEQUEST,]	0.00	0.469	null	null	0.04
PRT	P61982	14-3-3 protein gamma OS=Mus musculus OX=10090 GN=Ywhag PE=1 SV=2	null	null	Mouse_09-2020	null	[MS,MS:1001208,SEQUEST,]	3.25	2.758	null	null	0.04
PRT	Q9CPP6	NADH dehydrogenase [ubiquinone] 1 alpha subcomplex subunit 5 OS=Mus musculus OX=10090 GN=Ndufa5 PE=1 SV=3	null	null	Mouse_09-2020	null	[MS,MS:1001208,SEQUEST,]	1.92	1.356	null	null	0.06
PRT	Q9QUM9	Proteasome subunit alpha type-6 OS=Mus musculus OX=10090 GN=Psma6 PE=1 SV=1	null	null	Mouse_09-2020	null	[MS,MS:1001208,SEQUEST,]	3.43	5.375	null	null	0.05
PRT	A2A930	Histone-lysine N-methyltransferase PRDM16 OS=Mus musculus OX=10090 GN=Prdm16 PE=1 SV=1	null	null	Mouse_09-2020	null	[MS,MS:1001208,SEQUEST,]	2.00	0.387	null	null	0.01
PRT	Q07076	Annexin A7 OS=Mus musculus OX=10090 GN=Anxa7 PE=1 SV=2	null	null	Mouse_09-2020	null	[MS,MS:1001208,SEQUEST,]	0.00	0.330	null	null	0.01
PRT	A0A087WQK0	60S ribosomal protein L3 (Fragment) OS=Mus musculus OX=10090 GN=Rpl3 PE=1 SV=1	null	null	Mouse_09-2020	null	[MS,MS:1001208,SEQUEST,]	2.35	2.650	null	null	0.05
PRT	Q9DBW0	Cytochrome P450 4V2 OS=Mus musculus OX=10090 GN=Cyp4v2 PE=1 SV=1	null	null	Mouse_09-2020	null	[MS,MS:1001208,SEQUEST,]	0.00	0.522	null	null	0.02
PRT	Q99L13	3-hydroxyisobutyrate dehydrogenase, mitochondrial OS=Mus musculus OX=10090 GN=Hibadh PE=1 SV=1	null	null	Mouse_09-2020	null	[MS,MS:1001208,SEQUEST,]	3.55	4.674	null	null	0.05
PRT	Z4YK11	SH3 domain-containing protein 21 OS=Mus musculus OX=10090 GN=Sh3d21 PE=1 SV=1	null	null	Mouse_09-2020	null	[MS,MS:1001208,SEQUEST,]	2.33	0.520	null	null	0.01
PRT	A0A571BEL9	T-complex protein 1 subunit zeta OS=Mus musculus OX=10090 GN=Cct6a PE=1 SV=1	null	null	Mouse_09-2020	null	[MS,MS:1001208,SEQUEST,]	2.30	2.631	null	null	0.02
PRT	A0A1L1SSA8	Transmembrane protein 205 (Fragment) OS=Mus musculus OX=10090 GN=Tmem205 PE=1 SV=1	null	null	Mouse_09-2020	null	[MS,MS:1001208,SEQUEST,]	2.05	1.945	null	null	0.12
PRT	P62267	40S ribosomal protein S23 OS=Mus musculus OX=10090 GN=Rps23 PE=1 SV=3	null	null	Mouse_09-2020	null	[MS,MS:1001208,SEQUEST,]	3.97	3.930	null	null	0.08
PRT	Q9CZW5	Mitochondrial import receptor subunit TOM70 OS=Mus musculus OX=10090 GN=Tomm70 PE=1 SV=2	null	null	Mouse_09-2020	null	[MS,MS:1001208,SEQUEST,]	2.99	1.943	null	null	0.01
PRT	Q5I2A0	Serine protease inhibitor A3G OS=Mus musculus OX=10090 GN=Serpina3g PE=1 SV=2	null	null	Mouse_09-2020	null	[MS,MS:1001208,SEQUEST,]	5.25	7.205	null	null	0.03
PRT	A0A1Y7VLP0	ATP synthase subunit ATP5MPL, mitochondrial (Fragment) OS=Mus musculus OX=10090 GN=Atp5mpl PE=1 SV=1	null	null	Mouse_09-2020	null	[MS,MS:1001208,SEQUEST,]	2.51	2.290	null	null	0.14
PRT	Q5SVG5	AP complex subunit beta OS=Mus musculus OX=10090 GN=Ap1b1 PE=1 SV=1	null	null	Mouse_09-2020	null	[MS,MS:1001208,SEQUEST,]	3.38	3.513	null	null	0.01
PRT	Q00724	Retinol-binding protein 4 OS=Mus musculus OX=10090 GN=Rbp4 PE=1 SV=2	null	null	Mouse_09-2020	null	[MS,MS:1001208,SEQUEST,]	2.89	3.509	null	null	0.05
PRT	Q9DCC4	Pyrroline-5-carboxylate reductase 3 OS=Mus musculus OX=10090 GN=Pycr3 PE=1 SV=2	null	null	Mouse_09-2020	null	[MS,MS:1001208,SEQUEST,]	2.45	0.492	null	null	0.03
PRT	F6WRF1	Testicular acid phosphatase (Fragment) OS=Mus musculus OX=10090 GN=Acp4 PE=4 SV=3	null	null	Mouse_09-2020	null	[MS,MS:1001208,SEQUEST,]	0.00	0.562	null	null	0.04
PRT	P48771	Cytochrome c oxidase subunit 7A2, mitochondrial OS=Mus musculus OX=10090 GN=Cox7a2 PE=1 SV=2	null	null	Mouse_09-2020	null	[MS,MS:1001208,SEQUEST,]	2.90	2.837	null	null	0.16
PRT	A0A2I3BPG9	Ribosomal protein L36A, pseudogene 1 OS=Mus musculus OX=10090 GN=Rpl36a-ps1 PE=3 SV=1	null	null	Mouse_09-2020	null	[MS,MS:1001208,SEQUEST,]	0.00	1.237	null	null	0.08
PRT	C5NSA7	Tryptophan 2,3-dioxygenase OS=Mus musculus OX=10090 GN=Tdo2 PE=1 SV=1	null	null	Mouse_09-2020	null	[MS,MS:1001208,SEQUEST,]	2.83	3.205	null	null	0.03
PRT	Q6NXW6	Cell cycle checkpoint protein RAD17 OS=Mus musculus OX=10090 GN=Rad17 PE=1 SV=2	null	null	Mouse_09-2020	null	[MS,MS:1001208,SEQUEST,]	0.00	0.475	null	null	0.02
PRT	G3UZ20	Paired box protein Pax-2 (Fragment) OS=Mus musculus OX=10090 GN=Pax2 PE=1 SV=1	null	null	Mouse_09-2020	null	[MS,MS:1001208,SEQUEST,]	0.00	0.370	null	null	0.07
PRT	Q01149	Collagen alpha-2(I) chain OS=Mus musculus OX=10090 GN=Col1a2 PE=1 SV=2	null	null	Mouse_09-2020	null	[MS,MS:1001208,SEQUEST,]	0.00	0.463	null	null	0.01
PRT	A0A1Y7VKA0	Isoamyl acetate-hydrolyzing esterase 1 homolog (Fragment) OS=Mus musculus OX=10090 GN=Iah1 PE=1 SV=1	null	null	Mouse_09-2020	null	[MS,MS:1001208,SEQUEST,]	2.12	0.963	null	null	0.05
PRT	P00920	Carbonic anhydrase 2 OS=Mus musculus OX=10090 GN=Ca2 PE=1 SV=4	null	null	Mouse_09-2020	null	[MS,MS:1001208,SEQUEST,]	2.03	2.712	null	null	0.05
PRT	P70195	Proteasome subunit beta type-7 OS=Mus musculus OX=10090 GN=Psmb7 PE=1 SV=1	null	null	Mouse_09-2020	null	[MS,MS:1001208,SEQUEST,]	2.48	2.148	null	null	0.04
PRT	Q9Z0J0	NPC intracellular cholesterol transporter 2 OS=Mus musculus OX=10090 GN=Npc2 PE=1 SV=1	null	null	Mouse_09-2020	null	[MS,MS:1001208,SEQUEST,]	3.19	2.197	null	null	0.12
PRT	Q8R3V2	Aminoacyl tRNA synthase complex-interacting multifunctional protein 2 OS=Mus musculus OX=10090 GN=Aimp2 PE=1 SV=1	null	null	Mouse_09-2020	null	[MS,MS:1001208,SEQUEST,]	1.61	0.451	null	null	0.03
PRT	P62855	40S ribosomal protein S26 OS=Mus musculus OX=10090 GN=Rps26 PE=1 SV=3	null	null	Mouse_09-2020	null	[MS,MS:1001208,SEQUEST,]	3.28	1.988	null	null	0.13
PRT	Q9DBB8	Trans-1,2-dihydrobenzene-1,2-diol dehydrogenase OS=Mus musculus OX=10090 GN=Dhdh PE=1 SV=1	null	null	Mouse_09-2020	null	[MS,MS:1001208,SEQUEST,]	0.00	2.954	null	null	0.03
PRT	O35900	U6 snRNA-associated Sm-like protein LSm2 OS=Mus musculus OX=10090 GN=Lsm2 PE=1 SV=1	null	null	Mouse_09-2020	null	[MS,MS:1001208,SEQUEST,]	2.06	1.422	null	null	0.08
PRT	O35683	NADH dehydrogenase [ubiquinone] 1 alpha subcomplex subunit 1 OS=Mus musculus OX=10090 GN=Ndufa1 PE=1 SV=1	null	null	Mouse_09-2020	null	[MS,MS:1001208,SEQUEST,]	3.08	2.220	null	null	0.14
PRT	Q9D0M5	Dynein light chain 2, cytoplasmic OS=Mus musculus OX=10090 GN=Dynll2 PE=1 SV=1	null	null	Mouse_09-2020	null	[MS,MS:1001208,SEQUEST,]	3.62	4.259	null	null	0.13
PRT	A0A498WGK2	Asparagine--tRNA ligase OS=Mus musculus OX=10090 GN=Nars PE=1 SV=1	null	null	Mouse_09-2020	null	[MS,MS:1001208,SEQUEST,]	2.37	1.623	null	null	0.01
PRT	P97855	Ras GTPase-activating protein-binding protein 1 OS=Mus musculus OX=10090 GN=G3bp1 PE=1 SV=1	null	null	Mouse_09-2020	null	[MS,MS:1001208,SEQUEST,]	2.60	1.397	null	null	0.03
PRT	Q7TQ69	Transmembrane channel-like protein 3 OS=Mus musculus OX=10090 GN=Tmc3 PE=2 SV=1	null	null	Mouse_09-2020	null	[MS,MS:1001208,SEQUEST,]	0.00	0.378	null	null	0.02
PRT	Q9D6J5	NADH dehydrogenase [ubiquinone] 1 beta subcomplex subunit 8, mitochondrial OS=Mus musculus OX=10090 GN=Ndufb8 PE=1 SV=1	null	null	Mouse_09-2020	null	[MS,MS:1001208,SEQUEST,]	0.00	1.381	null	null	0.06
PRT	H3BKD7	Isopentenyl-diphosphate Delta-isomerase (Fragment) OS=Mus musculus OX=10090 GN=Idi1 PE=1 SV=1	null	null	Mouse_09-2020	null	[MS,MS:1001208,SEQUEST,]	2.50	3.285	null	null	0.07
PRT	E9PXX7	Thioredoxin domain-containing protein 5 OS=Mus musculus OX=10090 GN=Txndc5 PE=1 SV=1	null	null	Mouse_09-2020	null	[MS,MS:1001208,SEQUEST,]	2.46	2.874	null	null	0.03
PRT	D3YU75	Translationally-controlled tumor protein OS=Mus musculus OX=10090 GN=Tpt1 PE=1 SV=1	null	null	Mouse_09-2020	null	[MS,MS:1001208,SEQUEST,]	2.86	3.453	null	null	0.09
PRT	O35728	Cytochrome P450 4A14 OS=Mus musculus OX=10090 GN=Cyp4a14 PE=1 SV=1	null	null	Mouse_09-2020	null	[MS,MS:1001208,SEQUEST,]	0.00	1.159	null	null	0.03
PRT	P56391	Cytochrome c oxidase subunit 6B1 OS=Mus musculus OX=10090 GN=Cox6b1 PE=1 SV=2	null	null	Mouse_09-2020	null	[MS,MS:1001208,SEQUEST,]	0.00	1.529	null	null	0.17
PRT	P61514	60S ribosomal protein L37a OS=Mus musculus OX=10090 GN=Rpl37a PE=1 SV=2	null	null	Mouse_09-2020	null	[MS,MS:1001208,SEQUEST,]	3.15	5.175	null	null	0.12
PRT	Q3TVK3	Aspartyl aminopeptidase OS=Mus musculus OX=10090 GN=Dnpep PE=1 SV=1	null	null	Mouse_09-2020	null	[MS,MS:1001208,SEQUEST,]	1.93	1.848	null	null	0.02
PRT	Q9CPX8	Cytochrome b-c1 complex subunit 10 OS=Mus musculus OX=10090 GN=Uqcr11 PE=1 SV=1	null	null	Mouse_09-2020	null	[MS,MS:1001208,SEQUEST,]	3.29	2.075	null	null	0.21
PRT	H3BK03	Serum paraoxonase/arylesterase 1 (Fragment) OS=Mus musculus OX=10090 GN=Pon1 PE=1 SV=9	null	null	Mouse_09-2020	null	[MS,MS:1001208,SEQUEST,]	0.00	1.494	null	null	0.06
PRT	P50285	Dimethylaniline monooxygenase [N-oxide-forming] 1 OS=Mus musculus OX=10090 GN=Fmo1 PE=1 SV=1	null	null	Mouse_09-2020	null	[MS,MS:1001208,SEQUEST,]	1.89	2.233	null	null	0.01
PRT	P35564	Calnexin OS=Mus musculus OX=10090 GN=Canx PE=1 SV=1	null	null	Mouse_09-2020	null	[MS,MS:1001208,SEQUEST,]	0.00	1.431	null	null	0.03
PRT	P17427	AP-2 complex subunit alpha-2 OS=Mus musculus OX=10090 GN=Ap2a2 PE=1 SV=2	null	null	Mouse_09-2020	null	[MS,MS:1001208,SEQUEST,]	2.61	2.563	null	null	0.02
PRT	A0A0N4SV17	Microsomal glutathione S-transferase 1 OS=Mus musculus OX=10090 GN=Mgst1 PE=1 SV=1	null	null	Mouse_09-2020	null	[MS,MS:1001208,SEQUEST,]	3.65	4.416	null	null	0.26
PRT	Q60991	Cytochrome P450 7B1 OS=Mus musculus OX=10090 GN=Cyp7b1 PE=1 SV=2	null	null	Mouse_09-2020	null	[MS,MS:1001208,SEQUEST,]	3.37	3.276	null	null	0.03
PRT	P51658	Estradiol 17-beta-dehydrogenase 2 OS=Mus musculus OX=10090 GN=Hsd17b2 PE=1 SV=2	null	null	Mouse_09-2020	null	[MS,MS:1001208,SEQUEST,]	3.58	4.218	null	null	0.07
PRT	Q9Z2I0	Mitochondrial proton/calcium exchanger protein OS=Mus musculus OX=10090 GN=Letm1 PE=1 SV=1	null	null	Mouse_09-2020	null	[MS,MS:1001208,SEQUEST,]	2.25	1.047	null	null	0.01
PRT	Q9Z2Z6	Mitochondrial carnitine/acylcarnitine carrier protein OS=Mus musculus OX=10090 GN=Slc25a20 PE=1 SV=1	null	null	Mouse_09-2020	null	[MS,MS:1001208,SEQUEST,]	0.00	0.546	null	null	0.06
PRT	Q9QYX7	Protein piccolo OS=Mus musculus OX=10090 GN=Pclo PE=1 SV=4	null	null	Mouse_09-2020	null	[MS,MS:1001208,SEQUEST,]	0.00	1.048	null	null	0.01
PRT	P20918	Plasminogen OS=Mus musculus OX=10090 GN=Plg PE=1 SV=3	null	null	Mouse_09-2020	null	[MS,MS:1001208,SEQUEST,]	0.00	0.481	null	null	0.02
PRT	Q80TR8	DDB1- and CUL4-associated factor 1 OS=Mus musculus OX=10090 GN=Dcaf1 PE=1 SV=4	null	null	Mouse_09-2020	null	[MS,MS:1001208,SEQUEST,]	0.00	0.523	null	null	0.02
PRT	E9Q1V0	Hsc70-interacting protein (Fragment) OS=Mus musculus OX=10090 GN=St13 PE=1 SV=1	null	null	Mouse_09-2020	null	[MS,MS:1001208,SEQUEST,]	0.00	0.582	null	null	0.11
PRT	Q9WUU7	Cathepsin Z OS=Mus musculus OX=10090 GN=Ctsz PE=1 SV=1	null	null	Mouse_09-2020	null	[MS,MS:1001208,SEQUEST,]	3.61	4.805	null	null	0.04
PRT	Q71RI9	Kynurenine--oxoglutarate transaminase 3 OS=Mus musculus OX=10090 GN=Kyat3 PE=1 SV=1	null	null	Mouse_09-2020	null	[MS,MS:1001208,SEQUEST,]	2.28	2.317	null	null	0.03
PRT	P55050	Fatty acid-binding protein, intestinal OS=Mus musculus OX=10090 GN=Fabp2 PE=1 SV=2	null	null	Mouse_09-2020	null	[MS,MS:1001208,SEQUEST,]	2.51	2.350	null	null	0.11
PRT	J3KML9	Predicted gene, 21913 OS=Mus musculus OX=10090 GN=Gm21913 PE=4 SV=1	null	null	Mouse_09-2020	null	[MS,MS:1001208,SEQUEST,]	0.00	0.474	null	null	0.04
PRT	F7CAT1	Peptidylprolyl isomerase (Fragment) OS=Mus musculus OX=10090 GN=Fkbp4 PE=1 SV=2	null	null	Mouse_09-2020	null	[MS,MS:1001208,SEQUEST,]	1.60	1.069	null	null	0.04
PRT	P85094	Isochorismatase domain-containing protein 2A OS=Mus musculus OX=10090 GN=Isoc2a PE=1 SV=1	null	null	Mouse_09-2020	null	[MS,MS:1001208,SEQUEST,]	4.71	5.669	null	null	0.08
PRT	Q922I7	Polypyrimidine tract-binding protein 1 OS=Mus musculus OX=10090 GN=Ptbp1 PE=1 SV=1	null	null	Mouse_09-2020	null	[MS,MS:1001208,SEQUEST,]	0.00	1.329	null	null	0.02
PRT	Q9CPT4	Myeloid-derived growth factor OS=Mus musculus OX=10090 GN=Mydgf PE=1 SV=1	null	null	Mouse_09-2020	null	[MS,MS:1001208,SEQUEST,]	2.04	1.796	null	null	0.05
PRT	Q9D8L3	Signal sequence receptor subunit delta OS=Mus musculus OX=10090 GN=Ssr4 PE=1 SV=1	null	null	Mouse_09-2020	null	[MS,MS:1001208,SEQUEST,]	0.00	1.718	null	null	0.07
PRT	Q9WVJ2	26S proteasome non-ATPase regulatory subunit 13 OS=Mus musculus OX=10090 GN=Psmd13 PE=1 SV=1	null	null	Mouse_09-2020	null	[MS,MS:1001208,SEQUEST,]	2.51	3.340	null	null	0.03
PRT	Q9DBA8	Probable imidazolonepropionase OS=Mus musculus OX=10090 GN=Amdhd1 PE=1 SV=1	null	null	Mouse_09-2020	null	[MS,MS:1001208,SEQUEST,]	1.64	2.145	null	null	0.02
PRT	Q8QZY2	Glycerate kinase OS=Mus musculus OX=10090 GN=Glyctk PE=1 SV=1	null	null	Mouse_09-2020	null	[MS,MS:1001208,SEQUEST,]	2.68	1.938	null	null	0.01
PRT	Q8BSH9	Nucleosome assembly protein 1-like 1 OS=Mus musculus OX=10090 GN=Nap1l1 PE=1 SV=1	null	null	Mouse_09-2020	null	[MS,MS:1001208,SEQUEST,]	2.84	2.515	null	null	0.03
PRT	P97364	Selenide, water dikinase 2 OS=Mus musculus OX=10090 GN=Sephs2 PE=1 SV=3	null	null	Mouse_09-2020	null	[MS,MS:1001208,SEQUEST,]	0.00	1.659	null	null	0.03
PRT	Q8BMF4	Dihydrolipoyllysine-residue acetyltransferase component of pyruvate dehydrogenase complex, mitochondrial OS=Mus musculus OX=10090 GN=Dlat PE=1 SV=2	null	null	Mouse_09-2020	null	[MS,MS:1001208,SEQUEST,]	1.62	1.281	null	null	0.01
PRT	P09405	Nucleolin OS=Mus musculus OX=10090 GN=Ncl PE=1 SV=2	null	null	Mouse_09-2020	null	[MS,MS:1001208,SEQUEST,]	2.95	2.900	null	null	0.01
PRT	Q99JI6	Ras-related protein Rap-1b OS=Mus musculus OX=10090 GN=Rap1b PE=1 SV=2	null	null	Mouse_09-2020	null	[MS,MS:1001208,SEQUEST,]	2.57	1.106	null	null	0.06
PRT	A0A140LIZ5	26S proteasome AAA-ATPase subunit RPT3 OS=Mus musculus OX=10090 GN=Psmc4 PE=1 SV=1	null	null	Mouse_09-2020	null	[MS,MS:1001208,SEQUEST,]	2.96	2.920	null	null	0.04
PRT	F6VNW5	GCS light chain (Fragment) OS=Mus musculus OX=10090 GN=Gclm PE=1 SV=1	null	null	Mouse_09-2020	null	[MS,MS:1001208,SEQUEST,]	4.03	6.070	null	null	0.08
PRT	E9PUD2	Dynamin-1-like protein OS=Mus musculus OX=10090 GN=Dnm1l PE=1 SV=1	null	null	Mouse_09-2020	null	[MS,MS:1001208,SEQUEST,]	2.12	0.928	null	null	0.01
PRT	E0CXT6	Carboxymethylenebutenolidase homolog (Fragment) OS=Mus musculus OX=10090 GN=Cmbl PE=1 SV=1	null	null	Mouse_09-2020	null	[MS,MS:1001208,SEQUEST,]	2.71	3.045	null	null	0.10
PRT	Q8BJ64	Choline dehydrogenase, mitochondrial OS=Mus musculus OX=10090 GN=Chdh PE=1 SV=1	null	null	Mouse_09-2020	null	[MS,MS:1001208,SEQUEST,]	3.59	3.945	null	null	0.02
PRT	Q8R550	SH3 domain-containing kinase-binding protein 1 OS=Mus musculus OX=10090 GN=Sh3kbp1 PE=1 SV=1	null	null	Mouse_09-2020	null	[MS,MS:1001208,SEQUEST,]	0.00	0.352	null	null	0.02
PRT	O55137	Acyl-coenzyme A thioesterase 1 OS=Mus musculus OX=10090 GN=Acot1 PE=1 SV=1	null	null	Mouse_09-2020	null	[MS,MS:1001208,SEQUEST,]	0.00	0.331	null	null	0.04
PRT	Q76EC5	Carbohydrate sulfotransferase 9 OS=Mus musculus OX=10090 GN=Chst9 PE=2 SV=1	null	null	Mouse_09-2020	null	[MS,MS:1001208,SEQUEST,]	0.00	0.524	null	null	0.05
PRT	G3X9U9	Mitochondrial fission 1 protein OS=Mus musculus OX=10090 GN=Fis1 PE=1 SV=1	null	null	Mouse_09-2020	null	[MS,MS:1001208,SEQUEST,]	2.73	3.020	null	null	0.08
PRT	A0A2I3BS18	E3 SUMO-protein ligase NSE2 OS=Mus musculus OX=10090 GN=Nsmce2 PE=1 SV=1	null	null	Mouse_09-2020	null	[MS,MS:1001208,SEQUEST,]	0.00	0.473	null	null	0.04
PRT	D3YVF4	40S ribosomal protein S14 (Fragment) OS=Mus musculus OX=10090 GN=Rps14 PE=1 SV=1	null	null	Mouse_09-2020	null	[MS,MS:1001208,SEQUEST,]	4.37	6.385	null	null	0.18
PRT	Q6P3A8	2-oxoisovalerate dehydrogenase subunit beta, mitochondrial OS=Mus musculus OX=10090 GN=Bckdhb PE=1 SV=2	null	null	Mouse_09-2020	null	[MS,MS:1001208,SEQUEST,]	3.27	1.948	null	null	0.05

PSH	sequence	PSM_ID	accession	unique	database	database_version	search_engine	search_engine_score[1]	modifications	spectra_ref	retention_time	charge	exp_mass_to_charge	calc_mass_to_charge	pre	post	start	end
PSM	SIYGEKFEDENFILK	-286_40246	P17742	1	Mouse_09-2020	null	[MS,MS:1001208,SEQUEST,]	3.5e-4	null	ms_run[1]:scan=8739	2721.7	3	1831.91086	611.30860	R	T	77	92
PSM	FSGVYLEKEVVEK	-286_27839	P40936	1	Mouse_09-2020	null	[MS,MS:1001208,SEQUEST,]	3.5e-4	null	ms_run[1]:scan=6421	2039.7	2	1526.81157	763.90868	K	I	212	225
PSM	YGVEAFSDSLRR	-286_27869	O88451	1	Mouse_09-2020	null	[MS,MS:1001208,SEQUEST,]	9.2e-4	null	ms_run[1]:scan=6426	2041.1	3	1399.69635	467.23700	K	I	180	192
PSM	LASVPAGGAVAVSAAPGSAAPAAGSAPAAAEEKK	-286_27899	P99027	1	Mouse_09-2020	null	[MS,MS:1001208,SEQUEST,]	1.6e-3	null	ms_run[1]:scan=6432	2042.9	3	2902.52488	968.18048	K	E	62	96
PSM	FLIPNASQPESK	-286_27904	A0A2I3BQ03	1	Mouse_09-2020	null	[MS,MS:1001208,SEQUEST,]	3.5e-4	null	ms_run[1]:scan=6434	2043.5	2	1330.70085	665.85371	K	F	104	116
PSM	TYFPHFDVSHGSAQVK	-286_27931	Q91VB8	1	Mouse_09-2020	null	[MS,MS:1001208,SEQUEST,]	9.2e-4	null	ms_run[1]:scan=6438	2044.7	3	1819.87534	607.29692	K	H	42	58
PSM	LYQPEYQEVSTEEQREEISGK	-286_27950	Q9JKR6	1	Mouse_09-2020	null	[MS,MS:1001208,SEQUEST,]	1.8e-3	null	ms_run[1]:scan=6442	2045.8	3	2542.19822	848.06964	K	S	754	775
PSM	SRVVGNPFDSRTEQGPQVDETQFKKILGYIK	-286_45294	P47738	1	Mouse_09-2020	null	[MS,MS:1001208,SEQUEST,]	3.5e-4	null	ms_run[1]:scan=9714	3009.4	5	3536.85285	708.17574	K	G	347	378
PSM	FKYSDYFK	-286_27815	Q05421	1	Mouse_09-2020	null	[MS,MS:1001208,SEQUEST,]	7.3e-3	null	ms_run[1]:scan=6416	2038.2	2	1097.53093	549.26875	K	F	421	429
PSM	VADIGLAAWGRK	-286_27969	P50247	1	Mouse_09-2020	null	[MS,MS:1001208,SEQUEST,]	3.5e-4	null	ms_run[1]:scan=6446	2047.0	3	1256.71167	419.57518	K	L	9	21
PSM	GLFIIDDKGILR	-286_45289	P35700	1	Mouse_09-2020	null	[MS,MS:1001208,SEQUEST,]	3.5e-4	null	ms_run[1]:scan=9713	3009.1	2	1359.80022	680.40337	R	I	129	141
PSM	LYGSGGPPPTGEEDTSEKDEL	-286_28005	P20029	1	Mouse_09-2020	null	[MS,MS:1001208,SEQUEST,]	3.5e-4	null	ms_run[1]:scan=6452	2048.7	2	2177.97710	1089.48968	K	0	635	656
PSM	FLEEATRVSQEHPVVLTK	-286_28011	Q8C196	1	Mouse_09-2020	null	[MS,MS:1001208,SEQUEST,]	1.8e-2	null	ms_run[1]:scan=6455	2049.6	4	2083.11831	521.53501	R	V	1151	1169
PSM	LQQLPADFGR	-286_28035	Q922Q8	1	Mouse_09-2020	null	[MS,MS:1001208,SEQUEST,]	1.2e-3	null	ms_run[1]:scan=6458	2050.5	2	1144.61089	572.80910	K	V	74	84
PSM	SRLELLELK	-286_28047	Z4YK11	1	Mouse_09-2020	null	[MS,MS:1001208,SEQUEST,]	2.0e-2	null	ms_run[1]:scan=6461	2051.4	2	1100.66814	550.83733	R	E	613	622
PSM	VSLAVLNPYIK	-286_45273	Q9DB20	1	Mouse_09-2020	null	[MS,MS:1001208,SEQUEST,]	3.5e-4	null	ms_run[1]:scan=9711	3008.5	2	1216.73052	608.86863	K	T	74	85
PSM	FLEEATRVSQEHPVVLTK	-286_28063	Q8C196	1	Mouse_09-2020	null	[MS,MS:1001208,SEQUEST,]	3.5e-4	null	ms_run[1]:scan=6463	2052.0	3	2083.12003	695.04426	R	V	1151	1169
PSM	LQQLPADFGR	-286_27975	Q922Q8	1	Mouse_09-2020	null	[MS,MS:1001208,SEQUEST,]	1.2e-3	null	ms_run[1]:scan=6447	2047.3	2	1144.61174	572.80910	K	V	74	84
PSM	IYVVDVGSEPR	-286_28070	A0A0R4J135	0	Mouse_09-2020	null	[MS,MS:1001208,SEQUEST,]	3.5e-4	null	ms_run[1]:scan=6464	2052.3	2	1233.64897	617.32733	R	P	104	115
PSM	IYVVDVGSEPR	-286_28070	P17563	0	Mouse_09-2020	null	[MS,MS:1001208,SEQUEST,]	3.5e-4	null	ms_run[1]:scan=6464	2052.3	2	1233.64897	617.32733	R	P	104	115
PSM	FQSSHHSTDITSLDQYVER	-286_27759	P08113	1	Mouse_09-2020	null	[MS,MS:1001208,SEQUEST,]	3.5e-4	null	ms_run[1]:scan=6406	2035.3	3	2250.04282	750.68557	R	K	512	531
PSM	KIGGIFAFK	-286_27704	P32020	1	Mouse_09-2020	null	[MS,MS:1001208,SEQUEST,]	3.5e-4	null	ms_run[1]:scan=6397	2032.6	2	980.59282	490.80002	K	K	454	463
PSM	LLQDSVDFSLADAINTEFK	-286_55689	A0A0A6YWC8	1	Mouse_09-2020	null	[MS,MS:1001208,SEQUEST,]	9.2e-4	null	ms_run[1]:scan=12240	3798.4	2	2126.06865	1063.53623	R	T	79	98
PSM	VISELNGKNIEDVIAQGVGK	-286_45403	P99027	1	Mouse_09-2020	null	[MS,MS:1001208,SEQUEST,]	3.5e-4	null	ms_run[1]:scan=9733	3015.0	3	2083.14090	695.05130	K	A	42	62
PSM	GIGFAITR	-286_27555	P48758	1	Mouse_09-2020	null	[MS,MS:1001208,SEQUEST,]	9.2e-4	null	ms_run[1]:scan=6368	2024.1	2	834.48308	417.74525	K	L	16	24
PSM	VGLQVVAVKAPGFGDNRK	-286_27563	P63038	1	Mouse_09-2020	null	[MS,MS:1001208,SEQUEST,]	3.5e-4	null	ms_run[1]:scan=6370	2024.7	4	1855.05544	464.51917	K	Q	293	311
PSM	FLPFKVVEK	-286_27580	P20029	1	Mouse_09-2020	null	[MS,MS:1001208,SEQUEST,]	4.8e-2	null	ms_run[1]:scan=6374	2025.9	2	1106.66106	553.83406	K	T	115	124
PSM	VITSGFNALEK	-286_27589	Q9WVL0	1	Mouse_09-2020	null	[MS,MS:1001208,SEQUEST,]	3.5e-4	null	ms_run[1]:scan=6375	2026.2	2	1178.64189	589.82442	K	L	134	145
PSM	FQSSHHSTDITSLDQYVER	-286_27624	P08113	1	Mouse_09-2020	null	[MS,MS:1001208,SEQUEST,]	3.5e-4	null	ms_run[1]:scan=6382	2028.2	4	2250.04311	563.26600	R	K	512	531
PSM	LQFWTK	-286_27725	Q91WG0	0	Mouse_09-2020	null	[MS,MS:1001208,SEQUEST,]	6.4e-3	null	ms_run[1]:scan=6400	2033.5	2	822.45128	411.72906	R	L	537	543
PSM	LQFWTK	-286_27725	Q8BK48	0	Mouse_09-2020	null	[MS,MS:1001208,SEQUEST,]	6.4e-3	null	ms_run[1]:scan=6400	2033.5	2	822.45128	411.72906	R	L	535	541
PSM	LQFWTK	-286_27725	Q8QZR3	0	Mouse_09-2020	null	[MS,MS:1001208,SEQUEST,]	6.4e-3	null	ms_run[1]:scan=6400	2033.5	2	822.45128	411.72906	R	L	534	540
PSM	TSGPPVSELITK	-286_27631	P43274	1	Mouse_09-2020	null	[MS,MS:1001208,SEQUEST,]	3.5e-4	null	ms_run[1]:scan=6383	2028.5	2	1228.67864	614.84281	K	V	35	47
PSM	SGRFVTVQTISGTGALR	-286_27653	P05202	1	Mouse_09-2020	null	[MS,MS:1001208,SEQUEST,]	3.5e-4	null	ms_run[1]:scan=6387	2029.7	3	1749.96164	583.99172	K	G	123	140
PSM	LAGLLKPGGHLVTLVTLR	-286_40587	P40936	1	Mouse_09-2020	null	[MS,MS:1001208,SEQUEST,]	3.5e-4	null	ms_run[1]:scan=8809	2742.3	4	1858.16482	465.29637	R	Q	184	202
PSM	FSGVYLEKEVVEK	-286_27672	P40936	1	Mouse_09-2020	null	[MS,MS:1001208,SEQUEST,]	3.5e-4	null	ms_run[1]:scan=6391	2030.9	3	1526.81055	509.60821	K	I	212	225
PSM	WLPQNDLLGHPK	-286_27680	Q63886	0	Mouse_09-2020	null	[MS,MS:1001208,SEQUEST,]	2.8e-2	null	ms_run[1]:scan=6392	2031.2	3	1417.75916	473.25774	K	R	356	368
PSM	WLPQNDLLGHPK	-286_27680	Q8K169	0	Mouse_09-2020	null	[MS,MS:1001208,SEQUEST,]	2.8e-2	null	ms_run[1]:scan=6392	2031.2	3	1417.75916	473.25774	K	K	357	369
PSM	WLPQNDLLGHPK	-286_27680	Q3UEP4	0	Mouse_09-2020	null	[MS,MS:1001208,SEQUEST,]	2.8e-2	null	ms_run[1]:scan=6392	2031.2	3	1417.75916	473.25774	K	K	357	369
PSM	WLPQNDLLGHPK	-286_27680	K9J7B2	0	Mouse_09-2020	null	[MS,MS:1001208,SEQUEST,]	2.8e-2	null	ms_run[1]:scan=6392	2031.2	3	1417.75916	473.25774	K	R	352	364
PSM	WIPQNDLLGHPK	-286_27681	Q8R084	1	Mouse_09-2020	null	[MS,MS:1001208,SEQUEST,]	2.8e-2	null	ms_run[1]:scan=6392	2031.2	3	1417.75916	473.25774	K	K	357	369
PSM	LRSLFSSAENEPPVPLVGNWRPPQPVKGR	-286_45349	P16015	1	Mouse_09-2020	null	[MS,MS:1001208,SEQUEST,]	2.0e-3	null	ms_run[1]:scan=9723	3012.1	5	3227.74854	646.35455	K	V	225	254
PSM	KYFDQVDISNGLDWSLDHK	-286_45341	Q64374	1	Mouse_09-2020	null	[MS,MS:1001208,SEQUEST,]	3.5e-4	null	ms_run[1]:scan=9722	3011.8	3	2280.09629	760.70256	K	F	145	164
PSM	NNREEQIISLFRDNFEK	-286_45387	Q99KR3	1	Mouse_09-2020	null	[MS,MS:1001208,SEQUEST,]	3.5e-4	null	ms_run[1]:scan=9731	3014.4	3	2152.07993	718.03090	R	F	218	235
PSM	GAPLNTPVTEDRFAILTEK	-286_39532	Q921G7	1	Mouse_09-2020	null	[MS,MS:1001208,SEQUEST,]	1.8e-3	null	ms_run[1]:scan=8613	2684.4	3	2072.10147	691.37227	K	R	134	153
PSM	IRHVISYSLSPFEQR	-286_28085	Q9CQ69	1	Mouse_09-2020	null	[MS,MS:1001208,SEQUEST,]	3.5e-4	null	ms_run[1]:scan=6466	2052.9	3	1831.97898	611.33197	R	F	11	26
PSM	AILNYIASK	-286_28111	P30115	1	Mouse_09-2020	null	[MS,MS:1001208,SEQUEST,]	3.5e-4	null	ms_run[1]:scan=6471	2054.3	2	992.57799	496.79239	K	N	70	79
PSM	TAEALDKDGWLHTGDIGK	-286_28330	D3Z041	1	Mouse_09-2020	null	[MS,MS:1001208,SEQUEST,]	5.0e-3	null	ms_run[1]:scan=6514	2067.0	4	1926.95644	482.49435	R	L	527	545
PSM	IQASVATNPIITPVAQENQ	-286_45128	P08226	1	Mouse_09-2020	null	[MS,MS:1001208,SEQUEST,]	6.5e-3	null	ms_run[1]:scan=9681	2999.6	2	1994.05705	997.53129	K	0	293	312
PSM	KYVLGNPLTPGINQGPQIDKEQHDKILDLIESGK	-286_45119	P24549	1	Mouse_09-2020	null	[MS,MS:1001208,SEQUEST,]	3.5e-4	null	ms_run[1]:scan=9680	2999.3	4	3758.01674	940.25854	K	E	329	363
PSM	YSQFINFPIYVWSSK	-286_55518	P08113	1	Mouse_09-2020	null	[MS,MS:1001208,SEQUEST,]	3.5e-4	null	ms_run[1]:scan=12151	3766.4	2	1878.94365	939.97489	K	E	271	286
PSM	VVDALGNAIDGKGPIGSK	-286_28453	Q03265	1	Mouse_09-2020	null	[MS,MS:1001208,SEQUEST,]	3.5e-4	null	ms_run[1]:scan=6538	2074.0	3	1710.93949	570.98434	R	R	150	168
PSM	EISYFGVK	-286_28460	O88451	1	Mouse_09-2020	null	[MS,MS:1001208,SEQUEST,]	5.0e-3	null	ms_run[1]:scan=6539	2074.3	2	942.49394	471.75019	R	A	192	200
PSM	AGPWTPEAAVEHPEAVR	-286_28322	O35490	1	Mouse_09-2020	null	[MS,MS:1001208,SEQUEST,]	9.2e-4	null	ms_run[1]:scan=6513	2066.7	3	1816.89786	606.30408	K	L	41	58
PSM	FVIGGPQGDAGVTGR	-286_28486	Q91X83	1	Mouse_09-2020	null	[MS,MS:1001208,SEQUEST,]	3.5e-4	null	ms_run[1]:scan=6545	2076.1	2	1430.73870	715.87296	R	I	251	266
PSM	NQLTSNPENTVFDAK	-286_28503	P20029	1	Mouse_09-2020	null	[MS,MS:1001208,SEQUEST,]	3.5e-4	null	ms_run[1]:scan=6548	2077.0	2	1677.80937	839.40757	K	L	83	98
PSM	IQDSLEITNTYK	-286_28524	Q4LDG0	1	Mouse_09-2020	null	[MS,MS:1001208,SEQUEST,]	3.5e-4	null	ms_run[1]:scan=6552	2078.1	2	1424.72685	712.86701	R	V	630	642
PSM	GLVGEIIK	-286_28536	Q01768	1	Mouse_09-2020	null	[MS,MS:1001208,SEQUEST,]	1.4e-3	null	ms_run[1]:scan=6556	2079.3	2	828.51909	414.76310	R	F	19	27
PSM	QATKDAGTIAGLNVLR	-286_28539	P63017	1	Mouse_09-2020	null	[MS,MS:1001208,SEQUEST,]	3.5e-4	null	ms_run[1]:scan=6557	2079.6	3	1627.91251	543.30905	R	I	156	172
PSM	HALIIYDDLSK	-286_28573	Q03265	1	Mouse_09-2020	null	[MS,MS:1001208,SEQUEST,]	3.5e-4	null	ms_run[1]:scan=6565	2082.0	2	1287.69414	644.35080	K	A	306	317
PSM	QVVDSAYEVIK	-286_28602	A0A1B0GSR9	1	Mouse_09-2020	null	[MS,MS:1001208,SEQUEST,]	3.5e-4	null	ms_run[1]:scan=6569	2083.1	2	1250.66326	625.83499	K	K	216	227
PSM	IIQLLDDYPK	-286_40665	P14869	1	Mouse_09-2020	null	[MS,MS:1001208,SEQUEST,]	3.5e-4	null	ms_run[1]:scan=8825	2747.1	2	1217.67851	609.34245	K	F	17	27
PSM	SQFTITPGSEQIR	-286_28495	Q99KI0	1	Mouse_09-2020	null	[MS,MS:1001208,SEQUEST,]	3.5e-4	null	ms_run[1]:scan=6547	2076.7	2	1463.74907	732.37808	K	T	412	425
PSM	GLFIIDDKGILR	-286_45268	P35700	1	Mouse_09-2020	null	[MS,MS:1001208,SEQUEST,]	1.2e-3	null	ms_run[1]:scan=9710	3008.2	3	1359.80005	453.93801	R	I	129	141
PSM	MFASFPTTK	-286_28311	Q91VB8	1	Mouse_09-2020	null	[MS,MS:1001208,SEQUEST,]	2.3e-3	null	ms_run[1]:scan=6511	2066.1	2	1029.50774	515.25733	R	Y	33	42
PSM	KYVLGNPLTPGINQGPQIDKEQHDKILDLIESGK	-286_45143	P24549	1	Mouse_09-2020	null	[MS,MS:1001208,SEQUEST,]	3.5e-4	null	ms_run[1]:scan=9684	3000.5	5	3758.00886	752.40828	K	E	329	363
PSM	WQNNLLPSR	-286_28121	F8WJ41	1	Mouse_09-2020	null	[MS,MS:1001208,SEQUEST,]	1.2e-3	null	ms_run[1]:scan=6473	2054.9	2	1127.59636	564.30145	K	F	89	98
PSM	ELGLETYKVNEVER	-286_28131	Q8BW75	1	Mouse_09-2020	null	[MS,MS:1001208,SEQUEST,]	9.2e-4	null	ms_run[1]:scan=6475	2055.5	3	1678.86417	560.29306	K	I	74	88
PSM	FHYGFNSSYLK	-286_28136	E9PWK1	1	Mouse_09-2020	null	[MS,MS:1001208,SEQUEST,]	3.5e-4	null	ms_run[1]:scan=6478	2056.4	3	1362.64762	454.88742	R	V	81	92
PSM	TAVDSGIALLTNFQVTK	-286_53890	Q8C196	1	Mouse_09-2020	null	[MS,MS:1001208,SEQUEST,]	3.5e-4	null	ms_run[1]:scan=11724	3630.2	2	1777.97173	889.48836	R	F	1455	1472
PSM	IRHVISYSLSPFEQR	-286_28149	Q9CQ69	1	Mouse_09-2020	null	[MS,MS:1001208,SEQUEST,]	9.2e-4	null	ms_run[1]:scan=6480	2057.0	4	1831.98122	458.75079	R	F	11	26
PSM	YALYDATYETK	-286_28160	P18760	1	Mouse_09-2020	null	[MS,MS:1001208,SEQUEST,]	3.5e-4	null	ms_run[1]:scan=6482	2057.6	2	1337.62639	669.31663	R	S	82	93
PSM	FLPGFEAPTYK	-286_39509	P49429	1	Mouse_09-2020	null	[MS,MS:1001208,SEQUEST,]	9.2e-4	null	ms_run[1]:scan=8610	2683.6	2	1269.65166	635.32934	R	T	156	167
PSM	FYSVNVDYSK	-286_28295	Q62425	1	Mouse_09-2020	null	[MS,MS:1001208,SEQUEST,]	9.2e-4	null	ms_run[1]:scan=6508	2065.2	2	1221.57976	611.29295	K	K	65	75
PSM	DDGSWEVIEGYR	-286_45256	P26443	1	Mouse_09-2020	null	[MS,MS:1001208,SEQUEST,]	3.5e-4	null	ms_run[1]:scan=9707	3007.3	2	1425.63066	713.31769	R	Q	125	137
PSM	KYVLGNPLTPGINQGPQIDKEQHDKILDLIESGK	-286_45193	P24549	1	Mouse_09-2020	null	[MS,MS:1001208,SEQUEST,]	1.6e-3	null	ms_run[1]:scan=9693	3003.1	6	3758.01977	627.17478	K	E	329	363
PSM	KYFDQVDISNGLDWSLDHK	-286_45187	Q64374	1	Mouse_09-2020	null	[MS,MS:1001208,SEQUEST,]	3.5e-4	null	ms_run[1]:scan=9690	3002.2	4	2280.09438	570.77874	K	F	145	164
PSM	DATSLNQAALYR	-286_28222	P51660	1	Mouse_09-2020	null	[MS,MS:1001208,SEQUEST,]	3.5e-4	null	ms_run[1]:scan=6493	2060.8	2	1322.66936	661.83859	R	S	494	506
PSM	YSQFINFPIYVWSSK	-286_55562	P08113	1	Mouse_09-2020	null	[MS,MS:1001208,SEQUEST,]	3.5e-4	null	ms_run[1]:scan=12166	3771.5	3	1878.94187	626.98568	K	E	271	286
PSM	GLGTDEDSILNLLTSR	-286_55525	P48036	1	Mouse_09-2020	null	[MS,MS:1001208,SEQUEST,]	3.5e-4	null	ms_run[1]:scan=12152	3766.7	2	1703.88213	852.44415	K	N	28	44
PSM	NIPGITLLNVSK	-286_45149	Q9D8E6	1	Mouse_09-2020	null	[MS,MS:1001208,SEQUEST,]	9.2e-4	null	ms_run[1]:scan=9685	3000.8	2	1268.75798	634.88227	R	N	223	235
PSM	GYSFTTTAEREIVR	-286_28266	P60710	1	Mouse_09-2020	null	[MS,MS:1001208,SEQUEST,]	5.0e-3	null	ms_run[1]:scan=6502	2063.4	3	1629.82413	543.94589	R	I	197	211
PSM	DFLAGGVAAAISK	-286_45211	P51881	1	Mouse_09-2020	null	[MS,MS:1001208,SEQUEST,]	3.5e-4	null	ms_run[1]:scan=9697	3004.4	2	1219.66838	610.33770	K	A	11	24
PSM	FRTIDIEPDIETLLSQQSGNS	-286_55489	P11352	1	Mouse_09-2020	null	[MS,MS:1001208,SEQUEST,]	3.5e-4	null	ms_run[1]:scan=12137	3761.5	3	2363.17380	788.39569	R	0	181	202
PSM	YYTLEEIQK	-286_27509	G5E850	1	Mouse_09-2020	null	[MS,MS:1001208,SEQUEST,]	9.2e-4	null	ms_run[1]:scan=6362	2022.4	2	1186.59905	593.80315	K	K	11	20
PSM	GIRPAINVGLSVSR	-286_27478	Q03265	1	Mouse_09-2020	null	[MS,MS:1001208,SEQUEST,]	3.5e-4	null	ms_run[1]:scan=6355	2020.4	3	1438.84916	480.28781	K	G	403	417
PSM	RLTGFHETSNINDFSAGVANR	-286_26445	P15105	1	Mouse_09-2020	null	[MS,MS:1001208,SEQUEST,]	3.5e-4	null	ms_run[1]:scan=6157	1962.4	4	2306.12710	577.28727	R	A	299	320
PSM	VITEYLNAQESAK	-286_26456	Q78PY7	1	Mouse_09-2020	null	[MS,MS:1001208,SEQUEST,]	3.5e-4	null	ms_run[1]:scan=6159	1962.9	2	1465.75237	733.38029	K	A	874	887
PSM	FNIIQPGPIKTK	-286_26482	Q9CQ62	1	Mouse_09-2020	null	[MS,MS:1001208,SEQUEST,]	3.5e-4	null	ms_run[1]:scan=6166	1965.0	3	1355.80588	452.60637	R	A	235	247
PSM	ADPLGLEAEKDGVPVFKFPR	-286_45590	Q8R0Y6	1	Mouse_09-2020	null	[MS,MS:1001208,SEQUEST,]	2.0e-2	null	ms_run[1]:scan=9766	3024.8	4	2185.16518	547.04675	K	R	39	59
PSM	IANDIRFLGSGPR	-286_26504	P97807	1	Mouse_09-2020	null	[MS,MS:1001208,SEQUEST,]	1.6e-3	null	ms_run[1]:scan=6169	1965.9	3	1415.77558	472.59664	K	G	335	348
PSM	SSAILGQYQAYSGQVRR	-286_26510	Q8CFX1	1	Mouse_09-2020	null	[MS,MS:1001208,SEQUEST,]	1.4e-3	null	ms_run[1]:scan=6170	1966.2	3	1883.97397	628.66226	K	L	303	320
PSM	RLTGFHETSNINDFSAGVANR	-286_26518	P15105	1	Mouse_09-2020	null	[MS,MS:1001208,SEQUEST,]	3.5e-4	null	ms_run[1]:scan=6171	1966.4	3	2306.13077	769.38059	R	A	299	320
PSM	VQVSVFKGQVYILGR	-286_39566	P16460	1	Mouse_09-2020	null	[MS,MS:1001208,SEQUEST,]	3.5e-4	null	ms_run[1]:scan=8620	2686.5	3	1692.97959	564.99803	K	S	349	364
PSM	VNIKPQVDRYWLK	-286_26538	P50247	1	Mouse_09-2020	null	[MS,MS:1001208,SEQUEST,]	9.2e-4	null	ms_run[1]:scan=6175	1967.6	3	1658.93790	553.65075	K	G	319	332
PSM	SLRNDIGATVHELSR	-286_26567	P16331	1	Mouse_09-2020	null	[MS,MS:1001208,SEQUEST,]	1.4e-3	null	ms_run[1]:scan=6182	1969.7	4	1667.88296	417.72605	K	K	97	112
PSM	IIWELIK	-286_45562	O88844	1	Mouse_09-2020	null	[MS,MS:1001208,SEQUEST,]	1.4e-3	null	ms_run[1]:scan=9763	3024.0	2	914.57109	457.78912	R	K	21	28
PSM	GFYIYQEGSK	-286_26578	Q8BMS1	1	Mouse_09-2020	null	[MS,MS:1001208,SEQUEST,]	3.5e-4	null	ms_run[1]:scan=6185	1970.6	2	1191.56841	596.28767	K	K	635	645
PSM	ALLQAQEP	-286_26601	Q91YI0	1	Mouse_09-2020	null	[MS,MS:1001208,SEQUEST,]	4.4e-3	null	ms_run[1]:scan=6189	1971.7	2	869.47319	435.23999	R	0	457	465
PSM	KWPLYLSTK	-286_26609	P54071	1	Mouse_09-2020	null	[MS,MS:1001208,SEQUEST,]	1.3e-2	null	ms_run[1]:scan=6190	1972.0	2	1135.65178	568.32914	K	T	243	252
PSM	FHVPLLLSPWSYTTYRGS	-286_53707	Q9CRB3	1	Mouse_09-2020	null	[MS,MS:1001208,SEQUEST,]	3.5e-4	null	ms_run[1]:scan=11674	3614.5	3	2124.09299	708.70195	K	0	101	119
PSM	TYIIGELHPDDR	-286_26624	G5E850	1	Mouse_09-2020	null	[MS,MS:1001208,SEQUEST,]	1.8e-3	null	ms_run[1]:scan=6192	1972.6	3	1428.71207	476.90877	K	K	78	90
PSM	EIIVTDYTPQNLQELQK	-286_45572	P40936	1	Mouse_09-2020	null	[MS,MS:1001208,SEQUEST,]	3.5e-4	null	ms_run[1]:scan=9764	3024.2	2	2032.06365	1016.53349	R	L	81	98
PSM	VFSGVVSTGLK	-286_26659	P58252	1	Mouse_09-2020	null	[MS,MS:1001208,SEQUEST,]	3.5e-4	null	ms_run[1]:scan=6198	1974.4	2	1093.62529	547.31623	R	R	416	427
PSM	LFGYQPTIYYPK	-286_45598	Q8K4Z3	1	Mouse_09-2020	null	[MS,MS:1001208,SEQUEST,]	1.6e-3	null	ms_run[1]:scan=9767	3025.1	2	1489.77544	745.38993	K	P	127	139
PSM	LQFWTETLPR	-286_45621	Q63880	0	Mouse_09-2020	null	[MS,MS:1001208,SEQUEST,]	9.2e-4	null	ms_run[1]:scan=9773	3026.9	2	1290.68462	645.84569	R	I	544	554
PSM	LQFWTETLPR	-286_45621	Q8VCU1	0	Mouse_09-2020	null	[MS,MS:1001208,SEQUEST,]	9.2e-4	null	ms_run[1]:scan=9773	3026.9	2	1290.68462	645.84569	R	I	544	554
PSM	TIAQDYGVLK	-286_26229	P35700	1	Mouse_09-2020	null	[MS,MS:1001208,SEQUEST,]	3.5e-4	null	ms_run[1]:scan=6115	1950.0	2	1107.60503	554.30586	R	D	111	121
PSM	LTLSALIDGK	-286_45693	J3QMG3	1	Mouse_09-2020	null	[MS,MS:1001208,SEQUEST,]	3.5e-4	null	ms_run[1]:scan=9788	3031.4	2	1030.61455	515.81078	K	F	258	268
PSM	QTALAELVK	-286_26246	P07724	1	Mouse_09-2020	null	[MS,MS:1001208,SEQUEST,]	1.2e-3	null	ms_run[1]:scan=6119	1951.2	2	972.57298	486.78985	K	K	550	559
PSM	ADPLGLEAEKDGVPVFKFPR	-286_45637	Q8R0Y6	1	Mouse_09-2020	null	[MS,MS:1001208,SEQUEST,]	3.5e-4	null	ms_run[1]:scan=9776	3027.8	3	2185.16452	729.05991	K	R	39	59
PSM	NNRQPYAVSELAGHQTSAESWGTGR	-286_26270	Q9D8E6	1	Mouse_09-2020	null	[MS,MS:1001208,SEQUEST,]	3.5e-4	null	ms_run[1]:scan=6123	1952.4	4	2716.28457	679.82601	K	V	47	72
PSM	TYFPHFDVSHGSAQVK	-286_26273	Q91VB8	1	Mouse_09-2020	null	[MS,MS:1001208,SEQUEST,]	3.5e-4	null	ms_run[1]:scan=6124	1952.7	2	1819.88078	910.44174	K	H	42	58
PSM	FGELALTK	-286_26287	Q8BMS1	1	Mouse_09-2020	null	[MS,MS:1001208,SEQUEST,]	3.5e-4	null	ms_run[1]:scan=6128	1953.9	2	878.49822	439.75274	K	S	327	335
PSM	GLFIIDDKGILR	-286_45611	P35700	1	Mouse_09-2020	null	[MS,MS:1001208,SEQUEST,]	3.5e-4	null	ms_run[1]:scan=9770	3026.0	2	1359.80058	680.40337	R	I	129	141
PSM	VNIKPQVDRYWLK	-286_26294	P50247	1	Mouse_09-2020	null	[MS,MS:1001208,SEQUEST,]	2.0e-3	null	ms_run[1]:scan=6129	1954.1	4	1658.93776	415.48988	K	G	319	332
PSM	INVYYNEAAGNKYVPR	-286_26319	Q7TMM9	1	Mouse_09-2020	null	[MS,MS:1001208,SEQUEST,]	1.4e-3	null	ms_run[1]:scan=6133	1955.3	3	1870.94400	624.31973	R	I	47	63
PSM	GLETTATYDPKTQEFILNSPTVTSIK	-286_45629	Q9R0H0	1	Mouse_09-2020	null	[MS,MS:1001208,SEQUEST,]	3.5e-4	null	ms_run[1]:scan=9774	3027.2	3	2854.47635	952.16220	R	W	149	175
PSM	LVSLIGSKTQIPTQR	-286_26348	A0A1B0GS70	1	Mouse_09-2020	null	[MS,MS:1001208,SEQUEST,]	3.5e-4	null	ms_run[1]:scan=6139	1957.1	3	1640.96903	547.66131	R	G	83	98
PSM	VAFTGSTQVGKLIK	-286_26354	P24549	1	Mouse_09-2020	null	[MS,MS:1001208,SEQUEST,]	4.0e-3	null	ms_run[1]:scan=6140	1957.4	3	1448.84800	483.62056	K	A	242	256
PSM	YAAELHLVHWNPK	-286_26371	P16015	1	Mouse_09-2020	null	[MS,MS:1001208,SEQUEST,]	1.6e-3	null	ms_run[1]:scan=6143	1958.3	2	1577.82463	789.41480	K	N	114	127
PSM	LYNLFLK	-286_39571	Q9Z2I9	1	Mouse_09-2020	null	[MS,MS:1001208,SEQUEST,]	1.8e-3	null	ms_run[1]:scan=8621	2686.8	2	910.53984	455.77347	K	D	243	250
PSM	AAVEDPRVLLLDL	-286_55698	Q9D2G2	1	Mouse_09-2020	null	[MS,MS:1001208,SEQUEST,]	1.2e-3	null	ms_run[1]:scan=12242	3799.1	2	1423.81645	712.41139	K	0	442	455
PSM	VQQTVQDLFGRAPSK	-286_26301	P38647	1	Mouse_09-2020	null	[MS,MS:1001208,SEQUEST,]	1.8e-3	null	ms_run[1]:scan=6130	1954.4	3	1673.89634	558.63717	K	V	395	410
PSM	LTGSLSGWTSPKDVILK	-286_39539	Q99KI0	1	Mouse_09-2020	null	[MS,MS:1001208,SEQUEST,]	9.2e-4	null	ms_run[1]:scan=8614	2684.7	3	1802.00608	601.34013	K	A	234	251
PSM	GFFELFPSVSR	-286_53815	Q3TVK3	1	Mouse_09-2020	null	[MS,MS:1001208,SEQUEST,]	1.2e-3	null	ms_run[1]:scan=11701	3622.7	2	1285.65727	643.33241	K	L	460	471
PSM	SLFFPDEAINKHPR	-286_26698	P97494	1	Mouse_09-2020	null	[MS,MS:1001208,SEQUEST,]	2.5e-3	null	ms_run[1]:scan=6206	1976.7	4	1670.86574	418.47169	K	G	172	186
PSM	DGVDFGKWR	-286_27094	Q91Y97	1	Mouse_09-2020	null	[MS,MS:1001208,SEQUEST,]	3.5e-4	null	ms_run[1]:scan=6279	1998.1	2	1079.52788	540.26707	K	V	141	150
PSM	NGVKITLPVDFVTADKFDENAK	-286_45455	P09411	1	Mouse_09-2020	null	[MS,MS:1001208,SEQUEST,]	3.5e-4	null	ms_run[1]:scan=9744	3018.3	4	2421.26626	606.07196	K	G	276	298
PSM	NGQTREHALLAYTLGVK	-286_27115	P10126	1	Mouse_09-2020	null	[MS,MS:1001208,SEQUEST,]	3.5e-4	null	ms_run[1]:scan=6283	1999.3	4	1871.01418	468.50880	K	L	130	147
PSM	TSWLDGKHVVFGK	-286_27119	P24369	1	Mouse_09-2020	null	[MS,MS:1001208,SEQUEST,]	9.2e-4	null	ms_run[1]:scan=6284	1999.6	3	1473.78577	491.93314	K	L	159	172
PSM	TYFPHFDVSHGSAQVK	-286_27160	Q91VB8	1	Mouse_09-2020	null	[MS,MS:1001208,SEQUEST,]	9.2e-4	null	ms_run[1]:scan=6292	2002.0	4	1819.87734	455.72451	K	H	42	58
PSM	TEQGPQVDETQFKKILGYIK	-286_45450	P47738	1	Mouse_09-2020	null	[MS,MS:1001208,SEQUEST,]	1.0e-2	null	ms_run[1]:scan=9743	3018.0	4	2322.23549	581.31395	R	G	358	378
PSM	QLFSDKLNEINEK	-286_27193	Q8C196	1	Mouse_09-2020	null	[MS,MS:1001208,SEQUEST,]	3.5e-4	null	ms_run[1]:scan=6300	2004.3	3	1577.81797	526.61051	R	A	548	561
PSM	KYNINPVSLTVGK	-286_27081	Q99K67	1	Mouse_09-2020	null	[MS,MS:1001208,SEQUEST,]	3.5e-4	null	ms_run[1]:scan=6277	1997.6	3	1432.81693	478.27680	K	E	523	536
PSM	YFPAFEK	-286_27201	P30115	1	Mouse_09-2020	null	[MS,MS:1001208,SEQUEST,]	2.7e-3	null	ms_run[1]:scan=6301	2004.6	2	901.44560	451.22635	R	L	132	139
PSM	YWANFAR	-286_27259	Q91WG0	0	Mouse_09-2020	null	[MS,MS:1001208,SEQUEST,]	1.4e-3	null	ms_run[1]:scan=6311	2007.5	2	927.44731	464.22722	K	G	492	499
PSM	YWANFAR	-286_27259	Q8BK48	0	Mouse_09-2020	null	[MS,MS:1001208,SEQUEST,]	1.4e-3	null	ms_run[1]:scan=6311	2007.5	2	927.44731	464.22722	K	G	490	497
PSM	YWANFAR	-286_27259	Q8QZR3	0	Mouse_09-2020	null	[MS,MS:1001208,SEQUEST,]	1.4e-3	null	ms_run[1]:scan=6311	2007.5	2	927.44731	464.22722	K	G	489	496
PSM	NFGIGQDIQPK	-286_27268	P12970	1	Mouse_09-2020	null	[MS,MS:1001208,SEQUEST,]	3.5e-4	null	ms_run[1]:scan=6312	2007.8	2	1216.63225	608.81967	K	D	38	49
PSM	VLSIGDGIAR	-286_27292	Q03265	1	Mouse_09-2020	null	[MS,MS:1001208,SEQUEST,]	3.5e-4	null	ms_run[1]:scan=6316	2009.0	2	1000.57872	500.79292	R	H	74	84
PSM	DVVVSYYNFYK	-286_45425	P52840	1	Mouse_09-2020	null	[MS,MS:1001208,SEQUEST,]	3.5e-4	null	ms_run[1]:scan=9737	3016.2	2	1396.67888	698.84281	K	A	130	141
PSM	YYVTIIDAPGHR	-286_27378	P10126	1	Mouse_09-2020	null	[MS,MS:1001208,SEQUEST,]	3.5e-4	null	ms_run[1]:scan=6333	2014.0	3	1404.72708	468.91386	K	F	85	97
PSM	LVQEVTDFAK	-286_27455	P07724	1	Mouse_09-2020	null	[MS,MS:1001208,SEQUEST,]	3.5e-4	null	ms_run[1]:scan=6351	2019.2	2	1149.61467	575.31115	K	C	66	76
PSM	NISQSFTNFSK	-286_27475	Q64458	1	Mouse_09-2020	null	[MS,MS:1001208,SEQUEST,]	3.5e-4	null	ms_run[1]:scan=6354	2020.1	2	1272.62163	636.81458	K	Y	49	60
PSM	IILLAEGR	-286_27208	P50247	1	Mouse_09-2020	null	[MS,MS:1001208,SEQUEST,]	9.2e-4	null	ms_run[1]:scan=6302	2004.9	2	884.55687	442.78183	R	V	336	344
PSM	IAIDAGFR	-286_26688	P70694	1	Mouse_09-2020	null	[MS,MS:1001208,SEQUEST,]	4.4e-3	null	ms_run[1]:scan=6205	1976.4	2	862.47832	431.74270	K	I	40	48
PSM	LAANAFLAQR	-286_27068	O70475	1	Mouse_09-2020	null	[MS,MS:1001208,SEQUEST,]	3.5e-4	null	ms_run[1]:scan=6275	1997.0	2	1074.60661	537.80637	K	S	221	231
PSM	LYLGHNYVTAIR	-286_27025	Q921I1	1	Mouse_09-2020	null	[MS,MS:1001208,SEQUEST,]	3.5e-4	null	ms_run[1]:scan=6267	1994.6	3	1419.77478	473.92962	R	Q	332	344
PSM	YFVTAVSRPGLGEPR	-286_26712	P01901	1	Mouse_09-2020	null	[MS,MS:1001208,SEQUEST,]	3.5e-4	null	ms_run[1]:scan=6208	1977.3	3	1648.88047	550.29837	R	M	28	43
PSM	RHPDYSVSLLLR	-286_26720	P07724	1	Mouse_09-2020	null	[MS,MS:1001208,SEQUEST,]	3.5e-4	null	ms_run[1]:scan=6209	1977.6	3	1455.80664	485.94041	R	A	361	373
PSM	LVLGDNSLAIRENR	-286_26757	P05201	1	Mouse_09-2020	null	[MS,MS:1001208,SEQUEST,]	1.2e-2	null	ms_run[1]:scan=6219	1980.5	3	1569.87174	523.96176	R	G	87	101
PSM	YVSSLTEEISR	-286_26766	Q9D0F3	1	Mouse_09-2020	null	[MS,MS:1001208,SEQUEST,]	3.5e-4	null	ms_run[1]:scan=6220	1980.8	2	1283.64922	642.32752	R	G	370	381
PSM	FGEPIPISK	-286_26771	P35505	1	Mouse_09-2020	null	[MS,MS:1001208,SEQUEST,]	1.6e-3	null	ms_run[1]:scan=6222	1981.4	2	987.55065	494.27912	R	H	212	221
PSM	HQGSLYSLFPDHSVK	-286_26776	Q64374	1	Mouse_09-2020	null	[MS,MS:1001208,SEQUEST,]	3.5e-4	null	ms_run[1]:scan=6224	1982.0	3	1714.85630	572.28977	R	Y	130	145
PSM	FLEVAQITLR	-286_45477	P48437	1	Mouse_09-2020	null	[MS,MS:1001208,SEQUEST,]	1.3e-2	null	ms_run[1]:scan=9748	3019.5	2	1189.69341	595.35061	R	F	681	691
PSM	FTPGTFTNQIQAAFREPR	-286_45462	P14206	1	Mouse_09-2020	null	[MS,MS:1001208,SEQUEST,]	2.2e-3	null	ms_run[1]:scan=9746	3018.9	3	2081.05570	694.35695	R	L	103	121
PSM	EALELLK	-286_26794	P17182	1	Mouse_09-2020	null	[MS,MS:1001208,SEQUEST,]	2.3e-3	null	ms_run[1]:scan=6227	1982.9	2	815.48784	408.24729	K	A	222	229
PSM	TVIITQEQRDTVPIPK	-286_26821	Q9Z2V4	1	Mouse_09-2020	null	[MS,MS:1001208,SEQUEST,]	3.5e-4	null	ms_run[1]:scan=6230	1983.8	3	1838.03720	613.35091	K	G	92	108
PSM	FVNVVPTFGKK	-286_26842	A0A494BBA8	1	Mouse_09-2020	null	[MS,MS:1001208,SEQUEST,]	3.5e-4	null	ms_run[1]:scan=6234	1985.0	3	1235.71524	412.57641	R	G	81	92
PSM	LYTLVLTDPDAPSRKDPK	-286_26883	P70296	1	Mouse_09-2020	null	[MS,MS:1001208,SEQUEST,]	3.5e-4	null	ms_run[1]:scan=6240	1986.7	3	2029.09879	677.03699	K	R	63	81
PSM	SHPEVKGPGIGLLGISK	-286_26913	O55137	1	Mouse_09-2020	null	[MS,MS:1001208,SEQUEST,]	4.7e-2	null	ms_run[1]:scan=6246	1988.5	3	1688.97013	563.66131	R	G	217	234
PSM	KYNINPVSLTVGK	-286_26960	Q99K67	1	Mouse_09-2020	null	[MS,MS:1001208,SEQUEST,]	9.2e-4	null	ms_run[1]:scan=6257	1991.7	2	1432.81780	716.91156	K	E	523	536
PSM	LSQNNFALGYK	-286_27002	J3QMG3	1	Mouse_09-2020	null	[MS,MS:1001208,SEQUEST,]	3.5e-4	null	ms_run[1]:scan=6264	1993.8	2	1254.64739	627.82749	K	A	165	176
PSM	NGQTREHALLAYTLGVK	-286_27011	P10126	1	Mouse_09-2020	null	[MS,MS:1001208,SEQUEST,]	3.5e-4	null	ms_run[1]:scan=6265	1994.0	3	1871.01340	624.34264	K	L	130	147
PSM	EALLELK	-286_26795	P58710	1	Mouse_09-2020	null	[MS,MS:1001208,SEQUEST,]	2.3e-3	null	ms_run[1]:scan=6227	1982.9	2	815.48784	408.24729	K	M	318	325
PSM	NLDIERPTYTNLNR	-286_26216	P05214	0	Mouse_09-2020	null	[MS,MS:1001208,SEQUEST,]	3.5e-4	null	ms_run[1]:scan=6113	1949.5	3	1718.88297	573.63219	R	I	216	230
PSM	NLDIERPTYTNLNR	-286_26216	A0A0A0MQA5	0	Mouse_09-2020	null	[MS,MS:1001208,SEQUEST,]	3.5e-4	null	ms_run[1]:scan=6113	1949.5	3	1718.88297	573.63219	R	I	245	259
PSM	YVRPGGGFEPNFTLFEK	-286_45081	P11352	1	Mouse_09-2020	null	[MS,MS:1001208,SEQUEST,]	3.5e-4	null	ms_run[1]:scan=9674	2997.5	3	1957.98264	653.33174	K	E	96	113
PSM	SITTIIDTFHQYSR	-286_45046	P31725	1	Mouse_09-2020	null	[MS,MS:1001208,SEQUEST,]	3.3e-3	null	ms_run[1]:scan=9667	2995.4	3	1681.85648	561.28965	R	E	12	26
PSM	FDVQLKDLEK	-286_29977	F8WJ41	1	Mouse_09-2020	null	[MS,MS:1001208,SEQUEST,]	1.3e-2	null	ms_run[1]:scan=6833	2160.8	3	1234.66806	412.22744	R	Q	79	89
PSM	RTPFGAYGGLLK	-286_30000	Q8BWT1	1	Mouse_09-2020	null	[MS,MS:1001208,SEQUEST,]	3.5e-4	null	ms_run[1]:scan=6837	2162.0	3	1279.71695	427.24343	K	F	14	26
PSM	QAGIAQLYGIAGSTNVTGDQVK	-286_44345	Q9QXD6	1	Mouse_09-2020	null	[MS,MS:1001208,SEQUEST,]	3.5e-4	null	ms_run[1]:scan=9528	2954.2	2	2191.13408	1096.07131	R	L	51	73
PSM	KLPFWTSYSK	-286_30013	Q8R084	1	Mouse_09-2020	null	[MS,MS:1001208,SEQUEST,]	3.5e-4	null	ms_run[1]:scan=6839	2162.5	2	1256.66826	628.83733	K	Q	103	113
PSM	FAELTLKAGIPK	-286_30019	Q8R0Y6	1	Mouse_09-2020	null	[MS,MS:1001208,SEQUEST,]	3.5e-4	null	ms_run[1]:scan=6840	2162.8	2	1287.76799	644.38719	K	V	609	621
PSM	ALEQFLQEYFDGNLKR	-286_52894	P27773	1	Mouse_09-2020	null	[MS,MS:1001208,SEQUEST,]	9.2e-4	null	ms_run[1]:scan=11502	3562.3	3	1970.99924	657.67054	K	L	348	364
PSM	GEFQILLDALDKIK	-286_55440	P16015	1	Mouse_09-2020	null	[MS,MS:1001208,SEQUEST,]	3.3e-3	null	ms_run[1]:scan=12119	3755.3	3	1602.90964	534.97490	K	K	154	168
PSM	LSAEERDQLLPNLR	-286_29971	P61458	1	Mouse_09-2020	null	[MS,MS:1001208,SEQUEST,]	3.5e-4	null	ms_run[1]:scan=6832	2160.5	3	1653.89115	551.96880	R	V	8	22
PSM	QLELILNKPGLK	-286_30037	Q8VCX1	1	Mouse_09-2020	null	[MS,MS:1001208,SEQUEST,]	1.4e-2	null	ms_run[1]:scan=6842	2163.4	3	1365.84739	455.95366	R	K	174	186
PSM	LTLSALLDGKNVNAGGHK	-286_30057	Q60932	1	Mouse_09-2020	null	[MS,MS:1001208,SEQUEST,]	3.5e-4	null	ms_run[1]:scan=6845	2164.3	4	1808.00393	452.75608	K	G	270	288
PSM	QAGIAQLYGIAGSTNVTGDQVK	-286_44334	Q9QXD6	1	Mouse_09-2020	null	[MS,MS:1001208,SEQUEST,]	3.5e-4	null	ms_run[1]:scan=9526	2953.7	3	2191.13175	731.04996	R	L	51	73
PSM	IFNTNNLWISLGAVK	-286_53915	Q91ZJ5	1	Mouse_09-2020	null	[MS,MS:1001208,SEQUEST,]	3.5e-4	null	ms_run[1]:scan=11728	3631.4	2	1689.93340	845.46977	K	L	326	341
PSM	RFFFDVGSNK	-286_30083	P42669	1	Mouse_09-2020	null	[MS,MS:1001208,SEQUEST,]	9.2e-4	null	ms_run[1]:scan=6850	2165.8	2	1216.60967	608.80910	K	G	229	239
PSM	TSVPFLGR	-286_30095	Q99LB7	1	Mouse_09-2020	null	[MS,MS:1001208,SEQUEST,]	6.2e-3	null	ms_run[1]:scan=6852	2166.3	2	876.49388	438.75053	K	A	804	812
PSM	HDPSLQPWSASYDPGSAK	-286_30120	P16015	1	Mouse_09-2020	null	[MS,MS:1001208,SEQUEST,]	3.5e-4	null	ms_run[1]:scan=6857	2167.8	3	1942.89310	648.30251	K	I	40	58
PSM	VFDKDGNGYISAAELR	-286_30128	P0DP27	1	Mouse_09-2020	null	[MS,MS:1001208,SEQUEST,]	3.5e-4	null	ms_run[1]:scan=6858	2168.1	3	1754.87125	585.62845	R	V	92	108
PSM	TTPSVVAFTADGER	-286_30044	P38647	1	Mouse_09-2020	null	[MS,MS:1001208,SEQUEST,]	3.5e-4	null	ms_run[1]:scan=6843	2163.7	2	1450.72002	725.86226	R	V	86	100
PSM	YDGIILPGK	-286_30154	Q9CXW4	1	Mouse_09-2020	null	[MS,MS:1001208,SEQUEST,]	3.5e-4	null	ms_run[1]:scan=6863	2169.6	2	975.55107	488.27912	K	0	170	179
PSM	LILPGLISSR	-286_44355	P17563	1	Mouse_09-2020	null	[MS,MS:1001208,SEQUEST,]	3.5e-4	null	ms_run[1]:scan=9531	2955.2	2	1068.67790	534.84242	K	Y	94	104
PSM	FSLYFLAYEDKNDIPKDK	-286_44492	Q9CPU0	1	Mouse_09-2020	null	[MS,MS:1001208,SEQUEST,]	9.2e-4	null	ms_run[1]:scan=9559	2963.4	4	2206.11098	552.28212	K	E	68	86
PSM	HDPSLQPWSASYDPGSAK	-286_29775	P16015	1	Mouse_09-2020	null	[MS,MS:1001208,SEQUEST,]	3.5e-4	null	ms_run[1]:scan=6796	2149.9	2	1942.89482	971.95013	K	I	40	58
PSM	TSIAIDTIINQKR	-286_29791	Q03265	1	Mouse_09-2020	null	[MS,MS:1001208,SEQUEST,]	7.1e-3	null	ms_run[1]:scan=6798	2150.5	3	1472.84296	491.61922	K	N	219	232
PSM	DIKHDPSLQPWSASYDPGSAK	-286_29808	P16015	1	Mouse_09-2020	null	[MS,MS:1001208,SEQUEST,]	3.5e-4	null	ms_run[1]:scan=6802	2151.7	4	2299.10073	575.53020	K	I	37	58
PSM	HNQLPLVIEFTEQTAPK	-286_44559	P09103	1	Mouse_09-2020	null	[MS,MS:1001208,SEQUEST,]	3.5e-4	null	ms_run[1]:scan=9573	2967.6	3	1965.04392	655.68619	K	F	233	250
PSM	VFTINTLR	-286_29838	Q569X9	1	Mouse_09-2020	null	[MS,MS:1001208,SEQUEST,]	2.3e-3	null	ms_run[1]:scan=6807	2153.1	2	963.56230	482.28473	R	L	125	133
PSM	FYGPEGPYGVFAGR	-286_44553	O55022	1	Mouse_09-2020	null	[MS,MS:1001208,SEQUEST,]	3.5e-4	null	ms_run[1]:scan=9572	2967.3	2	1516.72173	758.86461	K	A	106	120
PSM	GRAIFASGSPFDPVTLPDGR	-286_44537	P06801	1	Mouse_09-2020	null	[MS,MS:1001208,SEQUEST,]	3.5e-4	null	ms_run[1]:scan=9568	2966.1	3	2060.05808	687.35684	K	L	426	446
PSM	KILESDRKEPLFGISTGNIITGLAAGAK	-286_44481	Q8C196	1	Mouse_09-2020	null	[MS,MS:1001208,SEQUEST,]	3.5e-4	null	ms_run[1]:scan=9557	2962.9	4	2899.62588	725.66174	K	Y	280	308
PSM	VLEALLPLK	-286_44515	P19096	1	Mouse_09-2020	null	[MS,MS:1001208,SEQUEST,]	1.6e-3	null	ms_run[1]:scan=9565	2965.2	2	995.65038	498.32861	K	L	2376	2385
PSM	LGDVYVNDAFGTAHR	-286_29899	P09411	1	Mouse_09-2020	null	[MS,MS:1001208,SEQUEST,]	3.5e-4	null	ms_run[1]:scan=6819	2156.7	3	1634.79325	545.60223	K	H	157	172
PSM	FLYTVPNGNNPTGNSLTGDRK	-286_29903	Q9WVM8	1	Mouse_09-2020	null	[MS,MS:1001208,SEQUEST,]	9.2e-4	null	ms_run[1]:scan=6820	2157.0	3	2265.12851	755.71346	K	E	193	214
PSM	IVATKPLYVALAQR	-286_29909	P29341	1	Mouse_09-2020	null	[MS,MS:1001208,SEQUEST,]	3.5e-4	null	ms_run[1]:scan=6821	2157.2	3	1542.93711	514.98373	R	E	357	371
PSM	LGEYGFQNAILVR	-286_44511	P07724	1	Mouse_09-2020	null	[MS,MS:1001208,SEQUEST,]	3.5e-4	null	ms_run[1]:scan=9564	2964.9	2	1479.79631	740.40136	K	T	422	435
PSM	SILEDLR	-286_29923	Q8K0E8	1	Mouse_09-2020	null	[MS,MS:1001208,SEQUEST,]	2.2e-3	null	ms_run[1]:scan=6823	2157.8	2	845.47289	423.23999	R	K	190	197
PSM	SGYQQAASEHGLVVIAPDTSPR	-286_29937	Q9R0P3	1	Mouse_09-2020	null	[MS,MS:1001208,SEQUEST,]	3.5e-4	null	ms_run[1]:scan=6825	2158.4	3	2283.13840	761.71698	K	C	65	87
PSM	RTPFGAYGGLLK	-286_29894	Q8BWT1	1	Mouse_09-2020	null	[MS,MS:1001208,SEQUEST,]	3.5e-4	null	ms_run[1]:scan=6818	2156.4	2	1279.71648	640.36150	K	F	14	26
PSM	DIKHDPSLQPWSASYDPGSAK	-286_29758	P16015	1	Mouse_09-2020	null	[MS,MS:1001208,SEQUEST,]	3.5e-4	null	ms_run[1]:scan=6793	2149.0	3	2299.10172	767.03783	K	I	37	58
PSM	QWKDPFVFRPER	-286_30173	P00186	1	Mouse_09-2020	null	[MS,MS:1001208,SEQUEST,]	1.6e-3	null	ms_run[1]:scan=6866	2170.4	4	1604.83413	401.96376	K	L	418	430
PSM	VELVPPTPAEIPTAIQSVKK	-286_44249	Q9CPQ8	1	Mouse_09-2020	null	[MS,MS:1001208,SEQUEST,]	1.8e-2	null	ms_run[1]:scan=9514	2950.1	3	2117.22361	706.41206	K	I	36	56
PSM	VVDSLQLTGTKPVATPVDWK	-286_39403	Q6GT24	1	Mouse_09-2020	null	[MS,MS:1001208,SEQUEST,]	3.5e-4	null	ms_run[1]:scan=8591	2678.0	3	2154.18216	718.73168	R	G	163	183
PSM	SGQSNPTFFLQK	-286_30522	A0A087WSI8	1	Mouse_09-2020	null	[MS,MS:1001208,SEQUEST,]	3.5e-4	null	ms_run[1]:scan=6936	2191.0	2	1353.68120	677.34351	R	S	49	61
PSM	FSLTTLR	-286_30530	Q91X77	1	Mouse_09-2020	null	[MS,MS:1001208,SEQUEST,]	2.5e-3	null	ms_run[1]:scan=6938	2191.6	2	837.48338	419.24508	R	L	126	133
PSM	GIAPYSYAG	-286_30539	Q64374	1	Mouse_09-2020	null	[MS,MS:1001208,SEQUEST,]	9.2e-4	null	ms_run[1]:scan=6939	2191.9	2	898.43071	449.71889	K	0	291	300
PSM	SADTLWGIQK	-286_30543	A0A1B0GSR9	1	Mouse_09-2020	null	[MS,MS:1001208,SEQUEST,]	3.5e-4	null	ms_run[1]:scan=6940	2192.2	2	1118.58501	559.79566	K	L	302	312
PSM	IYQIYEGTAQIQR	-286_30550	P45952	1	Mouse_09-2020	null	[MS,MS:1001208,SEQUEST,]	3.5e-4	null	ms_run[1]:scan=6941	2192.5	2	1582.82353	791.91483	K	I	396	409
PSM	LSDYFPKPYPNPEAAR	-286_30501	Q9D0M3	1	Mouse_09-2020	null	[MS,MS:1001208,SEQUEST,]	3.5e-4	null	ms_run[1]:scan=6933	2190.1	3	1864.92514	622.31246	K	A	171	187
PSM	QITVNDLPVGR	-286_30597	Q61171	1	Mouse_09-2020	null	[MS,MS:1001208,SEQUEST,]	3.5e-4	null	ms_run[1]:scan=6948	2194.5	2	1211.67558	606.34077	R	V	140	151
PSM	DIEVQDFLIPK	-286_53927	A0A2R8VHY1	1	Mouse_09-2020	null	[MS,MS:1001208,SEQUEST,]	3.5e-4	null	ms_run[1]:scan=11730	3632.0	2	1316.71001	658.85846	R	S	225	236
PSM	LQIWDTAGQER	-286_30635	P62821	0	Mouse_09-2020	null	[MS,MS:1001208,SEQUEST,]	3.5e-4	null	ms_run[1]:scan=6954	2196.3	2	1316.65996	658.83331	K	R	62	73
PSM	LQIWDTAGQER	-286_30635	Q9D1G1	0	Mouse_09-2020	null	[MS,MS:1001208,SEQUEST,]	3.5e-4	null	ms_run[1]:scan=6954	2196.3	2	1316.65996	658.83331	K	R	59	70
PSM	HWPSSHNWFFAK	-286_30641	K4DI63	1	Mouse_09-2020	null	[MS,MS:1001208,SEQUEST,]	1.6e-3	null	ms_run[1]:scan=6955	2196.6	3	1543.72684	515.24583	K	K	54	66
PSM	LISWYDNEYGYSNR	-286_44154	A0A1D5RLD8	1	Mouse_09-2020	null	[MS,MS:1001208,SEQUEST,]	9.2e-4	null	ms_run[1]:scan=9496	2944.8	2	1779.80046	890.40228	K	V	308	322
PSM	STFVLDEFKR	-286_30603	Q9D8N0	1	Mouse_09-2020	null	[MS,MS:1001208,SEQUEST,]	5.0e-3	null	ms_run[1]:scan=6949	2194.8	3	1241.65372	414.55567	K	Y	286	296
PSM	FLIDGFPR	-286_44256	Q9DBP5	1	Mouse_09-2020	null	[MS,MS:1001208,SEQUEST,]	1.6e-3	null	ms_run[1]:scan=9515	2950.4	2	964.52544	482.76618	K	Q	89	97
PSM	NAVTQEFGPVPDTAR	-286_30492	Q99KI0	1	Mouse_09-2020	null	[MS,MS:1001208,SEQUEST,]	3.5e-4	null	ms_run[1]:scan=6931	2189.5	2	1601.79387	801.39954	R	Y	634	649
PSM	GNWGHLDQVAALR	-286_30481	Q8VCT4	1	Mouse_09-2020	null	[MS,MS:1001208,SEQUEST,]	3.5e-4	null	ms_run[1]:scan=6929	2189.0	3	1436.73969	479.58462	R	V	187	200
PSM	ELPFPLNTR	-286_40688	Q78JT3	1	Mouse_09-2020	null	[MS,MS:1001208,SEQUEST,]	4.2e-2	null	ms_run[1]:scan=8829	2748.2	2	1086.59477	543.80075	K	I	167	176
PSM	VGAVNADKHQSLGGQYGVQGFPTIK	-286_30223	Q3TML0	1	Mouse_09-2020	null	[MS,MS:1001208,SEQUEST,]	3.5e-4	null	ms_run[1]:scan=6876	2173.4	4	2571.33266	643.58831	K	F	83	108
PSM	TSEGSWEPFASGK	-286_30233	P07309	1	Mouse_09-2020	null	[MS,MS:1001208,SEQUEST,]	3.5e-4	null	ms_run[1]:scan=6878	2173.9	2	1382.62297	691.81478	K	A	56	69
PSM	SGDIGGLWR	-286_30249	P97872	1	Mouse_09-2020	null	[MS,MS:1001208,SEQUEST,]	9.2e-4	null	ms_run[1]:scan=6882	2175.1	2	960.48955	480.74852	R	Q	35	44
PSM	YDVSFITDEVK	-286_44203	O08601	1	Mouse_09-2020	null	[MS,MS:1001208,SEQUEST,]	9.2e-4	null	ms_run[1]:scan=9505	2947.5	2	1315.64311	658.32445	R	T	511	522
PSM	LLLINNAATLGDVSK	-286_44198	Q64105	1	Mouse_09-2020	null	[MS,MS:1001208,SEQUEST,]	3.5e-4	null	ms_run[1]:scan=9504	2947.2	2	1541.89104	771.44851	R	F	96	111
PSM	TVIIEQSWGSPK	-286_30285	P63038	1	Mouse_09-2020	null	[MS,MS:1001208,SEQUEST,]	3.5e-4	null	ms_run[1]:scan=6892	2178.1	2	1344.71623	672.86153	R	T	61	73
PSM	IYLPHSLPQQ	-286_30486	P03930	1	Mouse_09-2020	null	[MS,MS:1001208,SEQUEST,]	3.5e-4	null	ms_run[1]:scan=6930	2189.2	2	1195.64861	598.32713	K	0	58	68
PSM	SGFTTANQVLGVSSK	-286_30301	O08601	1	Mouse_09-2020	null	[MS,MS:1001208,SEQUEST,]	3.5e-4	null	ms_run[1]:scan=6894	2178.7	2	1495.77641	748.39119	R	T	199	214
PSM	GNPTVEVDLYTAK	-286_30331	P17182	1	Mouse_09-2020	null	[MS,MS:1001208,SEQUEST,]	3.5e-4	null	ms_run[1]:scan=6899	2180.1	2	1406.71575	703.86173	R	L	16	29
PSM	VELLLPK	-286_30357	Q9D023	1	Mouse_09-2020	null	[MS,MS:1001208,SEQUEST,]	3.3e-3	null	ms_run[1]:scan=6905	2181.9	2	811.52922	406.26802	K	L	20	27
PSM	VAVDAPVSSVALR	-286_30377	Q64374	1	Mouse_09-2020	null	[MS,MS:1001208,SEQUEST,]	3.5e-4	null	ms_run[1]:scan=6910	2183.4	2	1283.73235	642.36953	R	L	52	65
PSM	VYGTGSLALYEK	-286_30390	Q8C2Q8	1	Mouse_09-2020	null	[MS,MS:1001208,SEQUEST,]	3.5e-4	null	ms_run[1]:scan=6912	2184.0	2	1300.67925	650.84281	R	D	44	56
PSM	GDVTTQVALQPALK	-286_30405	P09671	1	Mouse_09-2020	null	[MS,MS:1001208,SEQUEST,]	3.5e-4	null	ms_run[1]:scan=6915	2184.8	2	1440.80657	720.90647	K	N	76	90
PSM	DLLTAVESYANAK	-286_53923	Q91WN4	1	Mouse_09-2020	null	[MS,MS:1001208,SEQUEST,]	3.5e-4	null	ms_run[1]:scan=11729	3631.7	2	1394.71697	697.86173	K	H	117	130
PSM	VQPYLDEFQK	-286_30460	Q00623	1	Mouse_09-2020	null	[MS,MS:1001208,SEQUEST,]	2.1e-2	null	ms_run[1]:scan=6924	2187.5	2	1266.63677	633.82188	K	W	120	130
PSM	ALDLAAGITR	-286_30308	Q9JM62	1	Mouse_09-2020	null	[MS,MS:1001208,SEQUEST,]	3.5e-4	null	ms_run[1]:scan=6895	2179.0	2	1000.57842	500.79292	R	V	162	172
PSM	FQTAPPGKYPNGFRDVLR	-286_28635	Q9Z2Z6	1	Mouse_09-2020	null	[MS,MS:1001208,SEQUEST,]	1.8e-2	null	ms_run[1]:scan=6577	2085.5	4	2063.08462	516.52599	R	L	237	255
PSM	APAAIGPYSQAVQVDR	-286_29685	P52760	1	Mouse_09-2020	null	[MS,MS:1001208,SEQUEST,]	3.5e-4	null	ms_run[1]:scan=6778	2144.6	2	1642.85637	821.93101	K	I	14	30
PSM	HGGTIPVVPTAEFQDR	-286_29662	P26443	1	Mouse_09-2020	null	[MS,MS:1001208,SEQUEST,]	3.5e-4	null	ms_run[1]:scan=6774	2143.5	3	1723.87607	575.29692	K	S	481	497
PSM	FEPFSNKGQTLVVQFTVK	-286_44784	P14211	1	Mouse_09-2020	null	[MS,MS:1001208,SEQUEST,]	3.5e-4	null	ms_run[1]:scan=9617	2980.5	3	2069.10935	690.37372	K	E	81	99
PSM	LVRPPVQVYGIEGR	-286_28939	Q9DB20	1	Mouse_09-2020	null	[MS,MS:1001208,SEQUEST,]	3.5e-4	null	ms_run[1]:scan=6635	2102.7	3	1582.90610	528.30698	K	A	27	41
PSM	TSRPENAIIYSNNEDFQVGQAK	-286_28946	P40142	1	Mouse_09-2020	null	[MS,MS:1001208,SEQUEST,]	3.5e-4	null	ms_run[1]:scan=6636	2103.0	3	2481.19901	827.73834	R	V	472	494
PSM	RPAIFTYHDVGLNYK	-286_28961	Q9QYG0	1	Mouse_09-2020	null	[MS,MS:1001208,SEQUEST,]	3.5e-4	null	ms_run[1]:scan=6638	2103.6	3	1793.93351	598.64929	K	C	62	77
PSM	WLPQNDLLGHPK	-286_28974	Q63886	0	Mouse_09-2020	null	[MS,MS:1001208,SEQUEST,]	3.5e-4	null	ms_run[1]:scan=6642	2104.8	3	1417.75879	473.25774	K	R	356	368
PSM	WLPQNDLLGHPK	-286_28974	Q8K169	0	Mouse_09-2020	null	[MS,MS:1001208,SEQUEST,]	3.5e-4	null	ms_run[1]:scan=6642	2104.8	3	1417.75879	473.25774	K	K	357	369
PSM	WLPQNDLLGHPK	-286_28974	Q3UEP4	0	Mouse_09-2020	null	[MS,MS:1001208,SEQUEST,]	3.5e-4	null	ms_run[1]:scan=6642	2104.8	3	1417.75879	473.25774	K	K	357	369
PSM	WLPQNDLLGHPK	-286_28974	K9J7B2	0	Mouse_09-2020	null	[MS,MS:1001208,SEQUEST,]	3.5e-4	null	ms_run[1]:scan=6642	2104.8	3	1417.75879	473.25774	K	R	352	364
PSM	WIPQNDLLGHPK	-286_28975	Q8R084	1	Mouse_09-2020	null	[MS,MS:1001208,SEQUEST,]	3.5e-4	null	ms_run[1]:scan=6642	2104.8	3	1417.75879	473.25774	K	K	357	369
PSM	LIDLHSPSEIVK	-286_28979	P60867	1	Mouse_09-2020	null	[MS,MS:1001208,SEQUEST,]	9.2e-4	null	ms_run[1]:scan=6643	2105.0	3	1350.76261	450.92577	R	I	88	100
PSM	FDRGYISPYFINTSKGQK	-286_28881	P63038	1	Mouse_09-2020	null	[MS,MS:1001208,SEQUEST,]	3.5e-4	null	ms_run[1]:scan=6625	2099.5	4	2121.07631	531.02455	K	E	219	237
PSM	LQAGTVFVNTYNK	-286_28984	Q8R0Y6	1	Mouse_09-2020	null	[MS,MS:1001208,SEQUEST,]	3.5e-4	null	ms_run[1]:scan=6644	2105.3	2	1454.76506	727.88554	K	D	853	866
PSM	EYHLPVNREPNSLHGGFTGFDK	-286_29012	Q8K157	1	Mouse_09-2020	null	[MS,MS:1001208,SEQUEST,]	1.2e-3	null	ms_run[1]:scan=6649	2106.8	4	2514.21816	629.30947	K	L	94	116
PSM	YVDLGGSYVGPTQNR	-286_29018	Q8BW75	1	Mouse_09-2020	null	[MS,MS:1001208,SEQUEST,]	3.5e-4	null	ms_run[1]:scan=6652	2107.7	2	1625.79436	813.39954	K	L	53	68
PSM	FSAPLPPQPWEGVR	-286_44727	Q63880	0	Mouse_09-2020	null	[MS,MS:1001208,SEQUEST,]	3.5e-4	null	ms_run[1]:scan=9607	2977.6	2	1580.82366	790.91463	R	A	78	92
PSM	FSAPLPPQPWEGVR	-286_44727	Q8VCU1	0	Mouse_09-2020	null	[MS,MS:1001208,SEQUEST,]	3.5e-4	null	ms_run[1]:scan=9607	2977.6	2	1580.82366	790.91463	R	A	78	92
PSM	WIPQNDLLGHPK	-286_29043	Q8R084	1	Mouse_09-2020	null	[MS,MS:1001208,SEQUEST,]	3.5e-4	null	ms_run[1]:scan=6657	2109.1	2	1417.76067	709.38297	K	K	357	369
PSM	WLPQNDLLGHPK	-286_29044	Q63886	0	Mouse_09-2020	null	[MS,MS:1001208,SEQUEST,]	3.5e-4	null	ms_run[1]:scan=6657	2109.1	2	1417.76067	709.38297	K	R	356	368
PSM	WLPQNDLLGHPK	-286_29044	Q8K169	0	Mouse_09-2020	null	[MS,MS:1001208,SEQUEST,]	3.5e-4	null	ms_run[1]:scan=6657	2109.1	2	1417.76067	709.38297	K	K	357	369
PSM	WLPQNDLLGHPK	-286_29044	Q3UEP4	0	Mouse_09-2020	null	[MS,MS:1001208,SEQUEST,]	3.5e-4	null	ms_run[1]:scan=6657	2109.1	2	1417.76067	709.38297	K	K	357	369
PSM	WLPQNDLLGHPK	-286_29044	K9J7B2	0	Mouse_09-2020	null	[MS,MS:1001208,SEQUEST,]	3.5e-4	null	ms_run[1]:scan=6657	2109.1	2	1417.76067	709.38297	K	R	352	364
PSM	DATNVGDEGGFAPNILENK	-286_44716	P17182	1	Mouse_09-2020	null	[MS,MS:1001208,SEQUEST,]	1.2e-3	null	ms_run[1]:scan=9603	2976.4	2	1960.92839	980.96598	K	A	203	222
PSM	ALLSPTFTSGK	-286_29056	Q64459	1	Mouse_09-2020	null	[MS,MS:1001208,SEQUEST,]	3.5e-4	null	ms_run[1]:scan=6660	2110.0	2	1121.62016	561.31369	R	K	131	142
PSM	GVLFASGQNLAR	-286_29004	Q9CPY7	1	Mouse_09-2020	null	[MS,MS:1001208,SEQUEST,]	3.5e-4	null	ms_run[1]:scan=6647	2106.2	2	1232.67449	616.84094	K	L	189	201
PSM	LTSIDKWFLYK	-286_44702	Q8C196	1	Mouse_09-2020	null	[MS,MS:1001208,SEQUEST,]	3.5e-4	null	ms_run[1]:scan=9600	2975.5	2	1413.77800	707.39247	R	R	870	881
PSM	KSPVYKNPTPGSSELAQKYPGFIDVK	-286_28867	Q99PG0	1	Mouse_09-2020	null	[MS,MS:1001208,SEQUEST,]	3.5e-4	null	ms_run[1]:scan=6621	2098.3	5	2850.50520	570.90655	K	C	292	318
PSM	VALQHNLGLGGAVVVTLYR	-286_44788	P32020	1	Mouse_09-2020	null	[MS,MS:1001208,SEQUEST,]	3.5e-4	null	ms_run[1]:scan=9618	2980.8	3	1980.14005	660.71782	K	G	386	405
PSM	FTVTPSTTQVVGILK	-286_45034	P47754	1	Mouse_09-2020	null	[MS,MS:1001208,SEQUEST,]	2.7e-3	null	ms_run[1]:scan=9664	2994.5	2	1590.91277	795.95871	K	Q	179	194
PSM	NSYLEVLLK	-286_44991	Q3TML0	1	Mouse_09-2020	null	[MS,MS:1001208,SEQUEST,]	3.5e-4	null	ms_run[1]:scan=9656	2992.1	2	1078.61467	539.81078	R	A	319	328
PSM	LSDLLDWR	-286_44980	Q8VCB3	1	Mouse_09-2020	null	[MS,MS:1001208,SEQUEST,]	9.2e-4	null	ms_run[1]:scan=9653	2991.2	2	1017.53661	509.27182	R	L	592	600
PSM	ISVNDFIIK	-286_44934	Q8BMF4	1	Mouse_09-2020	null	[MS,MS:1001208,SEQUEST,]	2.0e-3	null	ms_run[1]:scan=9646	2989.1	2	1048.60466	524.80550	K	S	469	478
PSM	GNVGFVFTK	-286_28715	P14869	1	Mouse_09-2020	null	[MS,MS:1001208,SEQUEST,]	3.5e-4	null	ms_run[1]:scan=6591	2089.6	2	968.52001	484.76363	R	D	84	93
PSM	SSFFVNGLTLGGQK	-286_44927	Q5SX49	1	Mouse_09-2020	null	[MS,MS:1001208,SEQUEST,]	3.5e-4	null	ms_run[1]:scan=9644	2988.5	2	1454.76543	727.88554	R	S	57	71
PSM	AAFQLGSPWRR	-286_28733	P47738	1	Mouse_09-2020	null	[MS,MS:1001208,SEQUEST,]	1.6e-3	null	ms_run[1]:scan=6595	2090.8	3	1288.69059	430.23516	R	D	87	98
PSM	DNLEFFLTNLGK	-286_55473	P19096	1	Mouse_09-2020	null	[MS,MS:1001208,SEQUEST,]	3.5e-4	null	ms_run[1]:scan=12126	3757.5	2	1410.72710	705.86682	K	H	791	803
PSM	EPEEEDGENVTVSLIYR	-286_44908	F6WRF1	1	Mouse_09-2020	null	[MS,MS:1001208,SEQUEST,]	1.7e-2	null	ms_run[1]:scan=9640	2987.3	3	1978.92221	660.31285	R	D	290	307
PSM	QYKIPDWFLNR	-286_44899	P62270	1	Mouse_09-2020	null	[MS,MS:1001208,SEQUEST,]	3.5e-4	null	ms_run[1]:scan=9638	2986.7	3	1479.77579	493.92962	R	K	76	87
PSM	GIYAYGFEKPSAIQQR	-286_28821	P60843	1	Mouse_09-2020	null	[MS,MS:1001208,SEQUEST,]	3.5e-4	null	ms_run[1]:scan=6610	2095.1	3	1827.94809	609.98445	R	I	46	62
PSM	YPPLPVDKLEEEINR	-286_28825	A0A2R8VHH6	1	Mouse_09-2020	null	[MS,MS:1001208,SEQUEST,]	3.7e-2	null	ms_run[1]:scan=6611	2095.4	4	1811.95864	453.74391	K	M	218	233
PSM	FFQEEVIPHHTEWEK	-286_28829	A0A0R4J083	1	Mouse_09-2020	null	[MS,MS:1001208,SEQUEST,]	3.5e-4	null	ms_run[1]:scan=6612	2095.7	4	1955.92861	489.73762	K	G	67	82
PSM	LSNIFVIGKGNKPWISLPR	-286_44873	P62702	1	Mouse_09-2020	null	[MS,MS:1001208,SEQUEST,]	3.5e-4	null	ms_run[1]:scan=9635	2985.8	4	2139.24526	535.56638	R	K	222	241
PSM	ANSFTVSSVSAPSWLHR	-286_39488	Q8VDJ3	1	Mouse_09-2020	null	[MS,MS:1001208,SEQUEST,]	3.5e-4	null	ms_run[1]:scan=8605	2682.1	3	1845.92411	615.97959	K	I	361	378
PSM	GGLIYGNYLQLEK	-286_44795	C5NSA7	1	Mouse_09-2020	null	[MS,MS:1001208,SEQUEST,]	3.5e-4	null	ms_run[1]:scan=9619	2981.1	2	1467.78545	734.39574	K	L	19	32
PSM	ENIIDLSNANR	-286_28773	P02762	1	Mouse_09-2020	null	[MS,MS:1001208,SEQUEST,]	3.5e-4	null	ms_run[1]:scan=6602	2092.8	2	1258.63945	629.82294	R	L	164	175
PSM	TTPSYVAFTDTER	-286_29669	P63017	1	Mouse_09-2020	null	[MS,MS:1001208,SEQUEST,]	3.5e-4	null	ms_run[1]:scan=6775	2143.8	2	1487.70110	744.35427	R	I	37	50
PSM	AIYIFAK	-286_29083	Q64471	1	Mouse_09-2020	null	[MS,MS:1001208,SEQUEST,]	1.6e-3	null	ms_run[1]:scan=6664	2111.2	2	825.48717	413.24709	R	N	16	23
PSM	LTSIDKWFLYK	-286_44684	Q8C196	1	Mouse_09-2020	null	[MS,MS:1001208,SEQUEST,]	9.2e-4	null	ms_run[1]:scan=9597	2974.6	3	1413.77817	471.93074	R	R	870	881
PSM	VAHFTFHPDPESLQYGQTQK	-286_29456	Q6P3A8	1	Mouse_09-2020	null	[MS,MS:1001208,SEQUEST,]	9.2e-4	null	ms_run[1]:scan=6734	2131.8	4	2330.12099	583.28546	R	N	49	69
PSM	IVNDNPYGNGTAIFTTNGATARK	-286_29488	Q9EQ20	1	Mouse_09-2020	null	[MS,MS:1001208,SEQUEST,]	3.5e-4	null	ms_run[1]:scan=6740	2133.5	3	2395.20462	799.07154	K	A	437	460
PSM	STSIIATIGPASR	-286_29502	G3X925	1	Mouse_09-2020	null	[MS,MS:1001208,SEQUEST,]	3.5e-4	null	ms_run[1]:scan=6743	2134.4	2	1273.71172	637.35916	R	V	87	100
PSM	ILGLIESGK	-286_29515	O35945	1	Mouse_09-2020	null	[MS,MS:1001208,SEQUEST,]	9.2e-4	null	ms_run[1]:scan=6745	2135.0	2	929.56682	465.28694	K	E	354	363
PSM	SDKWIDIHNPATNEVVGRVPQSTK	-286_29521	Q9EQ20	1	Mouse_09-2020	null	[MS,MS:1001208,SEQUEST,]	3.5e-4	null	ms_run[1]:scan=6746	2135.3	5	2691.38624	539.08280	K	E	53	77
PSM	SDKWIDIHNPATNEVVGRVPQSTK	-286_29527	Q9EQ20	1	Mouse_09-2020	null	[MS,MS:1001208,SEQUEST,]	3.5e-4	null	ms_run[1]:scan=6747	2135.6	4	2691.38686	673.60168	K	E	53	77
PSM	TSVPFLGREALEK	-286_29532	Q99LB7	1	Mouse_09-2020	null	[MS,MS:1001208,SEQUEST,]	3.6e-2	null	ms_run[1]:scan=6748	2135.8	3	1446.79502	482.93655	K	R	804	817
PSM	TQDPAKAPNSPDVLEIEFKK	-286_29405	P16460	1	Mouse_09-2020	null	[MS,MS:1001208,SEQUEST,]	3.5e-4	null	ms_run[1]:scan=6725	2129.1	3	2227.16397	743.05835	K	V	210	230
PSM	DAILFPSFIHSQK	-286_44611	P24270	1	Mouse_09-2020	null	[MS,MS:1001208,SEQUEST,]	2.3e-3	null	ms_run[1]:scan=9582	2970.2	3	1502.80158	501.60491	R	N	157	170
PSM	NFDEILR	-286_29597	Q6GT24	1	Mouse_09-2020	null	[MS,MS:1001208,SEQUEST,]	9.2e-4	null	ms_run[1]:scan=6762	2140.0	2	906.46813	453.73762	R	V	156	163
PSM	YLAPTILTDVDPNSK	-286_44594	B1AV77	1	Mouse_09-2020	null	[MS,MS:1001208,SEQUEST,]	3.5e-4	null	ms_run[1]:scan=9578	2969.0	2	1646.86382	823.93543	R	M	312	327
PSM	SLSQNYGVLKNDEGIAYR	-286_29606	Q61171	1	Mouse_09-2020	null	[MS,MS:1001208,SEQUEST,]	3.5e-4	null	ms_run[1]:scan=6764	2140.5	3	2027.01761	676.34460	K	L	110	128
PSM	TEDIITAIR	-286_29621	P49429	1	Mouse_09-2020	null	[MS,MS:1001208,SEQUEST,]	3.5e-4	null	ms_run[1]:scan=6766	2141.1	2	1031.57329	516.29021	K	L	271	280
PSM	DAILFPSFIHSQK	-286_44590	P24270	1	Mouse_09-2020	null	[MS,MS:1001208,SEQUEST,]	1.6e-3	null	ms_run[1]:scan=9577	2968.7	2	1502.79949	751.90373	R	N	157	170
PSM	KDGTVTAGNASGVSDGAGAVIIASEDAVK	-286_39437	Q8BWT1	1	Mouse_09-2020	null	[MS,MS:1001208,SEQUEST,]	3.5e-4	null	ms_run[1]:scan=8596	2679.5	3	2660.34391	887.45063	K	H	241	270
PSM	ISFTGSVPTGVK	-286_29647	Q3U367	1	Mouse_09-2020	null	[MS,MS:1001208,SEQUEST,]	3.5e-4	null	ms_run[1]:scan=6772	2142.9	2	1192.65679	596.83225	K	M	252	264
PSM	VIQPEVDTPLGR	-286_29554	Q8VCU1	1	Mouse_09-2020	null	[MS,MS:1001208,SEQUEST,]	3.5e-4	null	ms_run[1]:scan=6753	2137.3	2	1323.72698	662.36698	K	R	34	46
PSM	LYSEFLGK	-286_29094	P10649	0	Mouse_09-2020	null	[MS,MS:1001208,SEQUEST,]	9.2e-4	null	ms_run[1]:scan=6666	2111.8	2	956.50896	478.75802	K	P	137	145
PSM	LYSEFLGK	-286_29094	D3YX76	0	Mouse_09-2020	null	[MS,MS:1001208,SEQUEST,]	9.2e-4	null	ms_run[1]:scan=6666	2111.8	2	956.50896	478.75802	K	P	103	111
PSM	GFGVVFSNGNR	-286_29400	Q64458	1	Mouse_09-2020	null	[MS,MS:1001208,SEQUEST,]	3.5e-4	null	ms_run[1]:scan=6724	2128.8	2	1153.57500	577.29108	K	K	109	120
PSM	DFTPAAQAAFQK	-286_29379	A8DUK4	1	Mouse_09-2020	null	[MS,MS:1001208,SEQUEST,]	3.5e-4	null	ms_run[1]:scan=6720	2127.6	2	1294.64348	647.82495	K	V	122	134
PSM	FTASAGIQVVGDDLTVTNPK	-286_44677	P17182	1	Mouse_09-2020	null	[MS,MS:1001208,SEQUEST,]	3.5e-4	null	ms_run[1]:scan=9595	2974.0	2	2033.05901	1017.03112	K	I	307	327
PSM	LRLVEIAQVPK	-286_29120	Q91ZJ5	1	Mouse_09-2020	null	[MS,MS:1001208,SEQUEST,]	3.5e-4	null	ms_run[1]:scan=6671	2113.3	3	1265.79489	422.60285	K	H	302	313
PSM	ERGTEFLAAPSSYYK	-286_29133	P49429	1	Mouse_09-2020	null	[MS,MS:1001208,SEQUEST,]	3.5e-4	null	ms_run[1]:scan=6674	2114.2	3	1718.83957	573.61766	R	L	283	298
PSM	VNLAELFK	-286_44656	G3UZJ4	1	Mouse_09-2020	null	[MS,MS:1001208,SEQUEST,]	3.5e-4	null	ms_run[1]:scan=9592	2973.2	2	933.54076	467.27384	K	K	72	80
PSM	SQYILSISR	-286_29143	Q91WN4	1	Mouse_09-2020	null	[MS,MS:1001208,SEQUEST,]	9.2e-4	null	ms_run[1]:scan=6676	2114.7	2	1066.58928	533.79821	K	N	103	112
PSM	VLQALEGLK	-286_29152	Q9CZX8	1	Mouse_09-2020	null	[MS,MS:1001208,SEQUEST,]	2.5e-3	null	ms_run[1]:scan=6677	2115.0	2	970.59349	485.80022	R	V	103	112
PSM	GAPTTSLVSVAVTK	-286_29165	Q9DBF1	1	Mouse_09-2020	null	[MS,MS:1001208,SEQUEST,]	3.5e-4	null	ms_run[1]:scan=6680	2115.9	2	1330.75810	665.88247	K	I	219	233
PSM	EAETFPFNPFDLTK	-286_55448	P24270	1	Mouse_09-2020	null	[MS,MS:1001208,SEQUEST,]	4.0e-3	null	ms_run[1]:scan=12120	3755.6	2	1655.79680	828.40122	K	W	288	302
PSM	VISTTKAPAAIGPYSQAVQVDR	-286_29219	P52760	1	Mouse_09-2020	null	[MS,MS:1001208,SEQUEST,]	3.5e-4	null	ms_run[1]:scan=6690	2118.8	3	2272.22989	758.08137	K	I	8	30
PSM	ITSHDIEVQDFLIPK	-286_44641	P11714	1	Mouse_09-2020	null	[MS,MS:1001208,SEQUEST,]	3.5e-4	null	ms_run[1]:scan=9589	2972.3	3	1754.93314	585.64896	R	T	380	395
PSM	FNPFVTSDR	-286_29274	P61255	1	Mouse_09-2020	null	[MS,MS:1001208,SEQUEST,]	3.5e-4	null	ms_run[1]:scan=6701	2122.1	2	1082.52739	541.76691	K	K	3	12
PSM	TQDPAKAPNSPDVLEIEFKK	-286_29281	P16460	1	Mouse_09-2020	null	[MS,MS:1001208,SEQUEST,]	3.5e-4	null	ms_run[1]:scan=6702	2122.4	4	2227.16176	557.54558	K	V	210	230
PSM	FVEGLPINDFSR	-286_44638	P14152	1	Mouse_09-2020	null	[MS,MS:1001208,SEQUEST,]	3.5e-4	null	ms_run[1]:scan=9588	2972.0	2	1393.71196	697.35916	K	K	299	311
PSM	VAFITGGGTGLGK	-286_29312	Q9CQ62	1	Mouse_09-2020	null	[MS,MS:1001208,SEQUEST,]	3.5e-4	null	ms_run[1]:scan=6708	2124.1	2	1177.65764	589.33241	K	M	61	74
PSM	KILESDRKEPLFGISTGNIITGLAAGAK	-286_44632	Q8C196	1	Mouse_09-2020	null	[MS,MS:1001208,SEQUEST,]	2.2e-3	null	ms_run[1]:scan=9587	2971.7	5	2899.62659	580.73085	K	Y	280	308
PSM	YLDEDTVYHLQPSGR	-286_29366	Q91X83	1	Mouse_09-2020	null	[MS,MS:1001208,SEQUEST,]	3.5e-4	null	ms_run[1]:scan=6717	2126.8	3	1792.85007	598.28820	K	V	236	251
PSM	FSIATLR	-286_29230	P56593	1	Mouse_09-2020	null	[MS,MS:1001208,SEQUEST,]	5.0e-3	null	ms_run[1]:scan=6692	2119.4	2	807.47252	404.23980	R	F	129	136
PSM	VVEIAPATHLDPQLR	-286_30659	G5E8R3	1	Mouse_09-2020	null	[MS,MS:1001208,SEQUEST,]	9.2e-4	null	ms_run[1]:scan=6959	2197.7	3	1658.92289	553.64566	K	R	274	289
PSM	KKELEEIVQPIISK	-286_26209	P20029	1	Mouse_09-2020	null	[MS,MS:1001208,SEQUEST,]	3.5e-4	null	ms_run[1]:scan=6112	1949.2	3	1653.97922	551.99770	K	Y	621	635
PSM	HAYGDQYRATDFVVPGPGK	-286_26171	O88844	1	Mouse_09-2020	null	[MS,MS:1001208,SEQUEST,]	3.5e-4	null	ms_run[1]:scan=6105	1947.1	3	2078.00699	693.34119	R	E	133	152
PSM	AAYQVAALPR	-286_22905	P52760	1	Mouse_09-2020	null	[MS,MS:1001208,SEQUEST,]	3.5e-4	null	ms_run[1]:scan=5505	1770.7	2	1059.59477	530.30092	R	S	108	118
PSM	WLPQNDLLGHPKTR	-286_22914	Q63886	0	Mouse_09-2020	null	[MS,MS:1001208,SEQUEST,]	3.5e-4	null	ms_run[1]:scan=5506	1771.0	4	1674.90822	419.48232	K	F	356	370
PSM	WLPQNDLLGHPKTR	-286_22914	K9J7B2	0	Mouse_09-2020	null	[MS,MS:1001208,SEQUEST,]	3.5e-4	null	ms_run[1]:scan=5506	1771.0	4	1674.90822	419.48232	K	F	352	366
PSM	DSSRLPSEGPQPAHVVVGDVR	-286_22920	Q923D2	1	Mouse_09-2020	null	[MS,MS:1001208,SEQUEST,]	3.5e-4	null	ms_run[1]:scan=5507	1771.3	4	2202.12856	551.28700	R	A	36	57
PSM	VGLKAPGIIPR	-286_22926	Q03265	1	Mouse_09-2020	null	[MS,MS:1001208,SEQUEST,]	3.5e-4	null	ms_run[1]:scan=5508	1771.6	2	1120.72026	560.86368	R	S	172	183
PSM	GLNSDSVTEETLR	-286_22945	Q8C196	1	Mouse_09-2020	null	[MS,MS:1001208,SEQUEST,]	3.5e-4	null	ms_run[1]:scan=5513	1773.1	2	1420.69304	710.84935	K	A	893	906
PSM	VGGVQSLGGTGALR	-286_22957	P05201	1	Mouse_09-2020	null	[MS,MS:1001208,SEQUEST,]	3.5e-4	null	ms_run[1]:scan=5515	1773.7	2	1271.70732	636.35695	R	G	101	115
PSM	ALESPERPFLAILGGAK	-286_47103	P09411	1	Mouse_09-2020	null	[MS,MS:1001208,SEQUEST,]	3.5e-4	null	ms_run[1]:scan=10065	3113.5	3	1768.99509	590.33672	K	A	200	217
PSM	ILFIFIDSDHTDNQR	-286_47124	P09103	1	Mouse_09-2020	null	[MS,MS:1001208,SEQUEST,]	3.5e-4	null	ms_run[1]:scan=10069	3114.7	3	1833.91349	611.97585	K	L	288	303
PSM	LLDELSPATAPHK	-286_22977	A0A494B9Y8	1	Mouse_09-2020	null	[MS,MS:1001208,SEQUEST,]	1.9e-2	null	ms_run[1]:scan=5518	1774.5	3	1391.75269	464.58915	K	Y	145	158
PSM	SRVVGNPFDSRTEQGPQVDETQFKK	-286_23070	P47738	1	Mouse_09-2020	null	[MS,MS:1001208,SEQUEST,]	3.5e-4	null	ms_run[1]:scan=5534	1779.2	4	2849.42324	713.10987	K	L	347	372
PSM	LTFDSSFSPNTGKK	-286_23093	Q60932	1	Mouse_09-2020	null	[MS,MS:1001208,SEQUEST,]	9.2e-4	null	ms_run[1]:scan=5538	1780.4	3	1528.76538	510.25958	K	A	110	124
PSM	NGRVSVVLGGDHSLAVGSISGHAR	-286_23102	Q61176	1	Mouse_09-2020	null	[MS,MS:1001208,SEQUEST,]	3.5e-4	null	ms_run[1]:scan=5539	1780.7	4	2345.24575	587.06627	K	H	90	114
PSM	VLPSIVNEVLK	-286_47085	F6QPR1	1	Mouse_09-2020	null	[MS,MS:1001208,SEQUEST,]	1.2e-3	null	ms_run[1]:scan=10062	3112.6	2	1210.74028	605.87391	R	V	42	53
PSM	FWEVISDEHGIDPTGTYHGDSDLQLER	-286_47072	P68372	1	Mouse_09-2020	null	[MS,MS:1001208,SEQUEST,]	7.3e-3	null	ms_run[1]:scan=10059	3111.7	4	3116.43447	779.86126	K	N	20	47
PSM	LGILDVVVK	-286_47039	Q9DBM2	1	Mouse_09-2020	null	[MS,MS:1001208,SEQUEST,]	3.5e-4	null	ms_run[1]:scan=10053	3109.9	2	955.61882	478.31296	K	D	164	173
PSM	KELSEIAQRIVANGK	-286_23133	Q91Y97	1	Mouse_09-2020	null	[MS,MS:1001208,SEQUEST,]	3.5e-4	null	ms_run[1]:scan=5547	1783.0	3	1655.94504	552.65282	K	I	14	29
PSM	AAFQLGSPWR	-286_38788	P47738	1	Mouse_09-2020	null	[MS,MS:1001208,SEQUEST,]	3.5e-4	null	ms_run[1]:scan=8474	2643.7	2	1132.59160	566.79854	R	M	87	97
PSM	VGDKVLLPEYGGTK	-286_23141	Q64433	1	Mouse_09-2020	null	[MS,MS:1001208,SEQUEST,]	3.5e-4	null	ms_run[1]:scan=5548	1783.3	3	1475.81101	492.60832	K	V	67	81
PSM	TAWTFSR	-286_22888	Q9CPU0	1	Mouse_09-2020	null	[MS,MS:1001208,SEQUEST,]	1.6e-3	null	ms_run[1]:scan=5503	1770.2	2	868.43157	434.71923	K	A	89	96
PSM	AVVGVVAGGGRIDKPILK	-286_22867	P62918	1	Mouse_09-2020	null	[MS,MS:1001208,SEQUEST,]	3.5e-4	null	ms_run[1]:scan=5499	1769.0	4	1749.07570	438.02409	R	G	164	182
PSM	AYGIESHVLSPAETK	-286_22585	Q99LB7	1	Mouse_09-2020	null	[MS,MS:1001208,SEQUEST,]	3.5e-4	null	ms_run[1]:scan=5444	1752.8	3	1601.81723	534.61051	K	L	175	190
PSM	TFTTQETITNAETAK	-286_22651	P06745	1	Mouse_09-2020	null	[MS,MS:1001208,SEQUEST,]	3.5e-4	null	ms_run[1]:scan=5455	1756.0	2	1655.81255	828.40977	K	W	212	227
PSM	RIERELAEAQDDSILK	-286_22656	Q06185	1	Mouse_09-2020	null	[MS,MS:1001208,SEQUEST,]	1.0e-2	null	ms_run[1]:scan=5456	1756.3	4	1885.99685	472.25490	K	0	56	72
PSM	LVIITAGAR	-286_22719	A0A1B0GSR9	1	Mouse_09-2020	null	[MS,MS:1001208,SEQUEST,]	3.5e-4	null	ms_run[1]:scan=5469	1760.2	2	913.58342	457.29510	K	Q	74	83
PSM	NGFLLDGFPR	-286_47246	Q9WTP6	1	Mouse_09-2020	null	[MS,MS:1001208,SEQUEST,]	3.5e-4	null	ms_run[1]:scan=10093	3121.8	2	1135.58953	568.29837	K	V	94	104
PSM	GQIEVAFR	-286_22735	P35492	1	Mouse_09-2020	null	[MS,MS:1001208,SEQUEST,]	9.2e-4	null	ms_run[1]:scan=5472	1761.0	2	919.50029	460.25343	R	R	360	368
PSM	NLSTFAVDGK	-286_22871	Q9D172	1	Mouse_09-2020	null	[MS,MS:1001208,SEQUEST,]	1.0e-2	null	ms_run[1]:scan=5500	1769.2	2	1051.54155	526.27456	K	C	140	150
PSM	ALEVLVAK	-286_22740	Q9JII6	1	Mouse_09-2020	null	[MS,MS:1001208,SEQUEST,]	3.5e-4	null	ms_run[1]:scan=5473	1761.3	2	842.53508	421.77093	K	L	146	154
PSM	LLVVYPWTQR	-286_47192	A8DUK4	1	Mouse_09-2020	null	[MS,MS:1001208,SEQUEST,]	3.5e-4	null	ms_run[1]:scan=10084	3119.1	2	1274.72563	637.86642	R	F	32	42
PSM	SQIHDIVLVGGSTR	-286_22801	P63017	1	Mouse_09-2020	null	[MS,MS:1001208,SEQUEST,]	3.5e-4	null	ms_run[1]:scan=5488	1765.7	3	1481.80716	494.60721	K	P	329	343
PSM	LAAFWLVK	-286_47173	Q9DCV4	1	Mouse_09-2020	null	[MS,MS:1001208,SEQUEST,]	2.0e-3	null	ms_run[1]:scan=10080	3117.9	2	947.57152	474.28929	K	K	273	281
PSM	IIPPGSGIIHQVNLEYLAR	-286_47141	P28271	1	Mouse_09-2020	null	[MS,MS:1001208,SEQUEST,]	1.8e-2	null	ms_run[1]:scan=10071	3115.3	3	2090.17746	697.39675	R	V	169	188
PSM	AINQGGLTSVAVR	-286_22817	Q9QUM9	1	Mouse_09-2020	null	[MS,MS:1001208,SEQUEST,]	3.5e-4	null	ms_run[1]:scan=5491	1766.6	2	1285.72246	643.36478	K	K	31	44
PSM	KAFSGYLGPDESKWK	-286_22846	Q9R0P3	1	Mouse_09-2020	null	[MS,MS:1001208,SEQUEST,]	3.5e-4	null	ms_run[1]:scan=5496	1768.1	3	1712.86557	571.62627	K	Y	186	201
PSM	VLQPTIFPVVPR	-286_47132	D3Z041	1	Mouse_09-2020	null	[MS,MS:1001208,SEQUEST,]	3.5e-4	null	ms_run[1]:scan=10070	3114.9	2	1365.82659	683.41628	K	L	358	370
PSM	FLTEELSLDQDRIVIR	-286_47238	G3UYJ7	0	Mouse_09-2020	null	[MS,MS:1001208,SEQUEST,]	3.5e-4	null	ms_run[1]:scan=10092	3121.5	3	1947.05509	649.68971	K	F	223	239
PSM	FLTEELSLDQDRIVIR	-286_47238	O35215	0	Mouse_09-2020	null	[MS,MS:1001208,SEQUEST,]	3.5e-4	null	ms_run[1]:scan=10092	3121.5	3	1947.05509	649.68971	K	F	84	100
PSM	IENIYLR	-286_22571	D3Z041	1	Mouse_09-2020	null	[MS,MS:1001208,SEQUEST,]	6.2e-3	null	ms_run[1]:scan=5442	1752.2	2	920.52037	460.76363	K	E	574	581
PSM	AQFGQPEILLGTIPGAGGTQRLTR	-286_47034	Q8BH95	1	Mouse_09-2020	null	[MS,MS:1001208,SEQUEST,]	9.2e-4	null	ms_run[1]:scan=10052	3109.6	3	2481.35703	827.79059	K	V	158	182
PSM	IAEVGGVPYLLPLVNKK	-286_47023	A0A1L1SSF8	1	Mouse_09-2020	null	[MS,MS:1001208,SEQUEST,]	9.2e-4	null	ms_run[1]:scan=10050	3109.0	3	1810.08432	604.03275	R	V	26	43
PSM	QAQIEVVPSASALIIK	-286_46714	P35979	1	Mouse_09-2020	null	[MS,MS:1001208,SEQUEST,]	3.5e-4	null	ms_run[1]:scan=9989	3091.0	2	1666.97478	833.99054	R	L	68	84
PSM	LATTPVRVDEFK	-286_23559	Q9DBT9	1	Mouse_09-2020	null	[MS,MS:1001208,SEQUEST,]	3.3e-3	null	ms_run[1]:scan=5626	1806.5	3	1375.75962	459.25751	R	Q	130	142
PSM	YVLEAHGLKPIVLKPK	-286_23565	P35492	1	Mouse_09-2020	null	[MS,MS:1001208,SEQUEST,]	3.5e-4	null	ms_run[1]:scan=5627	1806.7	4	1805.10525	452.03165	K	G	285	301
PSM	ALNEGGLQSIPK	-286_23568	Q921G7	1	Mouse_09-2020	null	[MS,MS:1001208,SEQUEST,]	3.5e-4	null	ms_run[1]:scan=5628	1807.0	2	1226.67436	613.84060	R	T	364	376
PSM	SSFINTLR	-286_23579	Q9QZ85	1	Mouse_09-2020	null	[MS,MS:1001208,SEQUEST,]	3.5e-4	null	ms_run[1]:scan=5631	1807.9	2	937.51012	469.25872	K	I	83	91
PSM	NYSHALDGLYR	-286_23661	Q9QZD8	1	Mouse_09-2020	null	[MS,MS:1001208,SEQUEST,]	3.5e-4	null	ms_run[1]:scan=5647	1812.6	3	1308.63370	436.88256	R	A	139	150
PSM	LYYFNGR	-286_23714	P24472	1	Mouse_09-2020	null	[MS,MS:1001208,SEQUEST,]	1.6e-3	null	ms_run[1]:scan=5658	1815.8	2	932.46312	466.73488	K	R	7	14
PSM	VFGFSLITNK	-286_46742	Q543K9	1	Mouse_09-2020	null	[MS,MS:1001208,SEQUEST,]	3.5e-4	null	ms_run[1]:scan=9995	3092.8	2	1125.63127	563.31877	R	V	235	245
PSM	KGERADLIAYLK	-286_23728	P62897	1	Mouse_09-2020	null	[MS,MS:1001208,SEQUEST,]	3.8e-2	null	ms_run[1]:scan=5661	1816.7	3	1376.79023	459.60139	K	A	89	101
PSM	KVISTTKAPAAIGPYSQAVQVDR	-286_23769	P52760	1	Mouse_09-2020	null	[MS,MS:1001208,SEQUEST,]	3.5e-4	null	ms_run[1]:scan=5668	1818.8	4	2400.32485	600.83659	R	I	7	30
PSM	VFEGNRPTNSIVFTK	-286_23804	P06745	1	Mouse_09-2020	null	[MS,MS:1001208,SEQUEST,]	1.6e-3	null	ms_run[1]:scan=5675	1820.8	3	1708.90226	570.30542	K	T	467	482
PSM	KSQIFSTASDNQPTVTIK	-286_23811	P20029	1	Mouse_09-2020	null	[MS,MS:1001208,SEQUEST,]	3.5e-4	null	ms_run[1]:scan=5676	1821.1	3	1965.02890	655.68110	K	Y	448	466
PSM	QYYIGDVHPSDLKPK	-286_23819	Q9CQX2	1	Mouse_09-2020	null	[MS,MS:1001208,SEQUEST,]	2.3e-3	null	ms_run[1]:scan=5677	1821.4	4	1759.90053	440.73080	K	D	89	104
PSM	YHVPVVVVPEGSTSDTQEQAILR	-286_40229	Q9DBG6	1	Mouse_09-2020	null	[MS,MS:1001208,SEQUEST,]	3.5e-4	null	ms_run[1]:scan=8737	2721.1	3	2524.30973	842.10625	R	Q	267	290
PSM	IFTVDNNLLPVGK	-286_46579	P01027	1	Mouse_09-2020	null	[MS,MS:1001208,SEQUEST,]	2.5e-3	null	ms_run[1]:scan=9964	3083.6	2	1429.80535	715.40611	R	V	150	163
PSM	AVYIFAK	-286_23832	G3UYJ7	1	Mouse_09-2020	null	[MS,MS:1001208,SEQUEST,]	3.3e-3	null	ms_run[1]:scan=5679	1822.0	2	811.47136	406.23926	R	N	15	22
PSM	IASGRPYNPSMSRPDAWGVTK	-286_23736	O35490	1	Mouse_09-2020	null	[MS,MS:1001208,SEQUEST,]	1.3e-2	null	ms_run[1]:scan=5662	1817.0	4	2290.14077	573.29038	R	A	357	378
PSM	LFIVGSNSSSSTR	-286_23162	F6VNW5	1	Mouse_09-2020	null	[MS,MS:1001208,SEQUEST,]	3.5e-4	null	ms_run[1]:scan=5552	1784.5	2	1354.69621	677.85170	K	A	39	52
PSM	RAPFDLFENKK	-286_23517	P11499	1	Mouse_09-2020	null	[MS,MS:1001208,SEQUEST,]	3.5e-4	null	ms_run[1]:scan=5619	1804.1	3	1364.73310	455.58222	R	K	338	349
PSM	TLKGLNSDSVTEETLR	-286_23493	Q8C196	1	Mouse_09-2020	null	[MS,MS:1001208,SEQUEST,]	3.5e-4	null	ms_run[1]:scan=5614	1802.7	3	1762.91819	588.31090	K	A	890	906
PSM	TIGVSNFNPLQIER	-286_46930	P45376	1	Mouse_09-2020	null	[MS,MS:1001208,SEQUEST,]	9.2e-4	null	ms_run[1]:scan=10030	3103.1	2	1587.84795	794.42810	K	L	156	170
PSM	INIVLSR	-286_23192	P00375	1	Mouse_09-2020	null	[MS,MS:1001208,SEQUEST,]	1.2e-3	null	ms_run[1]:scan=5558	1786.3	2	814.51427	407.76090	R	L	72	79
PSM	IYVVDVGSEPRAPK	-286_23199	A0A0R4J135	0	Mouse_09-2020	null	[MS,MS:1001208,SEQUEST,]	3.5e-4	null	ms_run[1]:scan=5560	1786.9	3	1529.83234	510.61559	R	H	104	118
PSM	IYVVDVGSEPRAPK	-286_23199	P17563	0	Mouse_09-2020	null	[MS,MS:1001208,SEQUEST,]	3.5e-4	null	ms_run[1]:scan=5560	1786.9	3	1529.83234	510.61559	R	H	104	118
PSM	SKPVFSESLSD	-286_23240	Q9WVA2	1	Mouse_09-2020	null	[MS,MS:1001208,SEQUEST,]	9.2e-4	null	ms_run[1]:scan=5566	1788.6	2	1195.58513	598.29569	K	0	87	98
PSM	SIYYITGESK	-286_23248	P11499	1	Mouse_09-2020	null	[MS,MS:1001208,SEQUEST,]	3.5e-4	null	ms_run[1]:scan=5568	1789.2	2	1160.58293	580.79533	K	Q	482	492
PSM	YFETSVSRPGLGEPR	-286_23313	P01898	1	Mouse_09-2020	null	[MS,MS:1001208,SEQUEST,]	3.5e-4	null	ms_run[1]:scan=5581	1793.0	3	1694.84891	565.62140	R	I	31	46
PSM	AAPGGASPTIFSR	-286_23319	Q9D0S9	1	Mouse_09-2020	null	[MS,MS:1001208,SEQUEST,]	3.5e-4	null	ms_run[1]:scan=5582	1793.3	2	1231.64311	616.32512	K	L	46	59
PSM	DYLTTYYSFHSGPVAEQEIVK	-286_46770	P40936	1	Mouse_09-2020	null	[MS,MS:1001208,SEQUEST,]	3.5e-4	null	ms_run[1]:scan=10000	3094.3	3	2447.18607	816.39703	K	S	20	41
PSM	AIDLFTDAIKLNPR	-286_46888	E9Q1V0	1	Mouse_09-2020	null	[MS,MS:1001208,SEQUEST,]	1.6e-2	null	ms_run[1]:scan=10021	3100.4	3	1586.89231	529.63487	K	A	95	109
PSM	TLLKDTTVTGLGR	-286_23346	Q8BMS1	1	Mouse_09-2020	null	[MS,MS:1001208,SEQUEST,]	3.5e-4	null	ms_run[1]:scan=5588	1795.0	3	1374.79566	458.93655	K	Q	387	400
PSM	TIGISVDPR	-286_23354	P47963	1	Mouse_09-2020	null	[MS,MS:1001208,SEQUEST,]	9.2e-4	null	ms_run[1]:scan=5589	1795.3	2	957.53685	479.27182	R	R	93	102
PSM	VTQPEVDTPLGR	-286_23362	Q63880	1	Mouse_09-2020	null	[MS,MS:1001208,SEQUEST,]	3.5e-4	null	ms_run[1]:scan=5590	1795.6	2	1311.69084	656.34879	K	R	34	46
PSM	TFVQENVYDEFVER	-286_46801	P47738	1	Mouse_09-2020	null	[MS,MS:1001208,SEQUEST,]	3.5e-4	null	ms_run[1]:scan=10005	3095.8	2	1774.82976	887.91777	R	V	327	341
PSM	NIYSLTPLLGQR	-286_46793	E9PWK1	1	Mouse_09-2020	null	[MS,MS:1001208,SEQUEST,]	3.5e-4	null	ms_run[1]:scan=10004	3095.4	2	1374.77471	687.89063	K	G	242	254
PSM	VVFDDTYDR	-286_23445	P16015	1	Mouse_09-2020	null	[MS,MS:1001208,SEQUEST,]	3.5e-4	null	ms_run[1]:scan=5606	1800.3	2	1129.51616	565.26165	R	M	68	77
PSM	LSDGHFIPILGFGTYAPQEVPKSK	-286_46786	P70694	1	Mouse_09-2020	null	[MS,MS:1001208,SEQUEST,]	3.5e-4	null	ms_run[1]:scan=10003	3095.2	4	2601.37124	651.09824	R	T	10	34
PSM	GQVGDLSPQQQEALAR	-286_23344	Q8R0F9	1	Mouse_09-2020	null	[MS,MS:1001208,SEQUEST,]	3.5e-4	null	ms_run[1]:scan=5586	1794.4	2	1696.86223	848.93428	R	R	3	19
PSM	VYGPVYTLYLGR	-286_46550	Q6XVG2	0	Mouse_09-2020	null	[MS,MS:1001208,SEQUEST,]	3.5e-4	null	ms_run[1]:scan=9958	3081.9	2	1400.75774	700.88227	R	P	60	72
PSM	VYGPVYTLYLGR	-286_46550	Q91X77	0	Mouse_09-2020	null	[MS,MS:1001208,SEQUEST,]	3.5e-4	null	ms_run[1]:scan=9958	3081.9	2	1400.75774	700.88227	K	P	60	72
PSM	VLQATVVAVGSGGK	-286_22551	Q64433	1	Mouse_09-2020	null	[MS,MS:1001208,SEQUEST,]	3.5e-4	null	ms_run[1]:scan=5439	1751.3	2	1285.74834	643.37735	K	K	41	55
PSM	GQVYILGR	-286_22496	P16460	1	Mouse_09-2020	null	[MS,MS:1001208,SEQUEST,]	9.2e-4	null	ms_run[1]:scan=5429	1748.4	2	905.52019	453.26380	K	S	356	364
PSM	TPGNRIVYLYTK	-286_21599	A0A0G2JGY8	1	Mouse_09-2020	null	[MS,MS:1001208,SEQUEST,]	3.5e-4	null	ms_run[1]:scan=5259	1698.6	3	1424.79160	475.60139	R	V	25	37
PSM	NHFTVAQAEAFDK	-286_21602	Q8BGL3	1	Mouse_09-2020	null	[MS,MS:1001208,SEQUEST,]	3.5e-4	null	ms_run[1]:scan=5260	1698.9	3	1477.70743	493.24052	K	F	253	266
PSM	TNVSGGAIALGHPLGGSGSR	-286_21633	Q8BWT1	1	Mouse_09-2020	null	[MS,MS:1001208,SEQUEST,]	3.5e-4	null	ms_run[1]:scan=5265	1700.4	3	1807.94217	603.31850	K	T	341	361
PSM	SEFPWEVPK	-286_39692	Q91X83	1	Mouse_09-2020	null	[MS,MS:1001208,SEQUEST,]	1.6e-3	null	ms_run[1]:scan=8642	2693.0	2	1118.55254	559.77948	R	L	384	393
PSM	SSVAVPYVIVPLK	-286_47635	P01027	1	Mouse_09-2020	null	[MS,MS:1001208,SEQUEST,]	9.2e-4	null	ms_run[1]:scan=10182	3149.3	2	1371.82598	686.41595	K	G	892	905
PSM	VAVVAGYGDVGK	-286_21669	P50247	1	Mouse_09-2020	null	[MS,MS:1001208,SEQUEST,]	3.5e-4	null	ms_run[1]:scan=5273	1702.7	2	1134.61589	567.81131	K	C	215	227
PSM	LVSSVSDLPKRLDSR	-286_21691	P54869	1	Mouse_09-2020	null	[MS,MS:1001208,SEQUEST,]	9.2e-4	null	ms_run[1]:scan=5278	1704.2	3	1671.93949	557.98445	K	R	438	453
PSM	TIAYGYIRDPSGGPVSLDFVK	-286_47658	Q99LB7	1	Mouse_09-2020	null	[MS,MS:1001208,SEQUEST,]	3.5e-4	null	ms_run[1]:scan=10186	3150.5	3	2255.17051	752.39507	K	G	865	886
PSM	AAATFNPELITHILDGSPENTRR	-286_47630	Q9R0H0	1	Mouse_09-2020	null	[MS,MS:1001208,SEQUEST,]	9.2e-4	null	ms_run[1]:scan=10181	3149.0	4	2523.29580	631.57921	R	R	10	33
PSM	LVTGWVKPIIIGR	-286_39678	O88844	1	Mouse_09-2020	null	[MS,MS:1001208,SEQUEST,]	3.5e-4	null	ms_run[1]:scan=8640	2692.4	3	1451.91098	484.64141	R	A	120	133
PSM	RLGIPATIVVPNTTPALTIER	-286_47537	Q8VBT2	1	Mouse_09-2020	null	[MS,MS:1001208,SEQUEST,]	3.5e-4	null	ms_run[1]:scan=10164	3143.9	3	2232.30906	744.77399	R	K	78	99
PSM	VYGPVYTLYLGR	-286_47531	Q6XVG2	0	Mouse_09-2020	null	[MS,MS:1001208,SEQUEST,]	3.5e-4	null	ms_run[1]:scan=10163	3143.6	2	1400.75786	700.88227	R	P	60	72
PSM	VYGPVYTLYLGR	-286_47531	Q91X77	0	Mouse_09-2020	null	[MS,MS:1001208,SEQUEST,]	3.5e-4	null	ms_run[1]:scan=10163	3143.6	2	1400.75786	700.88227	K	P	60	72
PSM	TLGVDFIDVATK	-286_47524	Q8C196	1	Mouse_09-2020	null	[MS,MS:1001208,SEQUEST,]	3.5e-4	null	ms_run[1]:scan=10162	3143.3	2	1278.69475	639.85064	K	M	1270	1282
PSM	TNVSGGAIALGHPLGGSGSR	-286_21790	Q8BWT1	1	Mouse_09-2020	null	[MS,MS:1001208,SEQUEST,]	3.5e-4	null	ms_run[1]:scan=5295	1709.2	2	1807.94121	904.47411	K	T	341	361
PSM	GVFIVAAK	-286_21818	Q8BWT1	1	Mouse_09-2020	null	[MS,MS:1001208,SEQUEST,]	1.2e-3	null	ms_run[1]:scan=5302	1711.3	2	804.49834	402.75254	R	T	6	14
PSM	HGSIIYHPSLLPR	-286_21824	Q8R0Y6	1	Mouse_09-2020	null	[MS,MS:1001208,SEQUEST,]	3.5e-4	null	ms_run[1]:scan=5303	1711.5	3	1489.82773	497.28065	R	R	100	113
PSM	VGVIDLSPFGK	-286_47611	Q9DBT9	1	Mouse_09-2020	null	[MS,MS:1001208,SEQUEST,]	3.5e-4	null	ms_run[1]:scan=10177	3147.8	2	1131.64067	566.32406	R	N	522	533
PSM	IGVTVLSR	-286_21848	P48758	1	Mouse_09-2020	null	[MS,MS:1001208,SEQUEST,]	3.5e-4	null	ms_run[1]:scan=5307	1712.7	2	844.52544	422.76618	K	L	199	207
PSM	AQGSVALSVTQDPAR	-286_21585	Q78JT3	1	Mouse_09-2020	null	[MS,MS:1001208,SEQUEST,]	3.5e-4	null	ms_run[1]:scan=5257	1698.0	2	1499.78398	750.39426	R	K	267	282
PSM	AAPTEPPEAPEATAAGGVTSK	-286_21512	Q8VC30	1	Mouse_09-2020	null	[MS,MS:1001208,SEQUEST,]	3.5e-4	null	ms_run[1]:scan=5243	1693.8	2	1951.96453	976.48400	R	M	352	373
PSM	VALLSGGGSGHEPAHAGFIGK	-286_21232	Q8VC30	1	Mouse_09-2020	null	[MS,MS:1001208,SEQUEST,]	1.8e-3	null	ms_run[1]:scan=5187	1677.3	4	1962.01955	491.26025	R	M	49	70
PSM	LVSLIGSK	-286_21239	A0A1B0GS70	1	Mouse_09-2020	null	[MS,MS:1001208,SEQUEST,]	9.2e-4	null	ms_run[1]:scan=5188	1677.6	2	816.51915	408.76310	R	Q	83	91
PSM	WTIQYNK	-286_21281	A0A1W2P733	1	Mouse_09-2020	null	[MS,MS:1001208,SEQUEST,]	1.6e-3	null	ms_run[1]:scan=5195	1679.7	2	952.48918	476.74798	K	N	123	130
PSM	LEETYTNKDVDKALLK	-286_21294	P54869	1	Mouse_09-2020	null	[MS,MS:1001208,SEQUEST,]	3.5e-4	null	ms_run[1]:scan=5197	1680.3	3	1880.00150	627.33856	K	S	343	359
PSM	YIANTVELR	-286_21303	Q9DBG6	1	Mouse_09-2020	null	[MS,MS:1001208,SEQUEST,]	9.2e-4	null	ms_run[1]:scan=5198	1680.6	2	1078.58879	539.79821	R	K	358	367
PSM	QNRPIPQWIR	-286_21331	P62892	1	Mouse_09-2020	null	[MS,MS:1001208,SEQUEST,]	9.2e-4	null	ms_run[1]:scan=5204	1682.4	3	1307.73474	436.58256	K	K	19	29
PSM	EIISFGSGYGGNSLLGK	-286_47697	Q9Z2V4	1	Mouse_09-2020	null	[MS,MS:1001208,SEQUEST,]	1.6e-3	null	ms_run[1]:scan=10193	3152.5	2	1698.86943	849.93850	R	C	227	244
PSM	FFTVKLPVALDPGSK	-286_47670	Q91YQ5	1	Mouse_09-2020	null	[MS,MS:1001208,SEQUEST,]	3.5e-4	null	ms_run[1]:scan=10188	3151.0	3	1618.92057	540.31162	R	S	113	128
PSM	LEETYTNKDVDKALLK	-286_21371	P54869	1	Mouse_09-2020	null	[MS,MS:1001208,SEQUEST,]	3.5e-4	null	ms_run[1]:scan=5212	1684.8	4	1880.00124	470.75574	K	S	343	359
PSM	FIEIAAR	-286_21385	Q8VEK3	1	Mouse_09-2020	null	[MS,MS:1001208,SEQUEST,]	1.6e-3	null	ms_run[1]:scan=5215	1685.6	2	819.47252	410.23980	K	K	542	549
PSM	YSQVLANGLDNK	-286_21392	P62270	1	Mouse_09-2020	null	[MS,MS:1001208,SEQUEST,]	3.5e-4	null	ms_run[1]:scan=5216	1685.9	2	1321.67510	661.34097	K	R	95	107
PSM	VAYISFGPHAGK	-286_21415	Q9CR57	1	Mouse_09-2020	null	[MS,MS:1001208,SEQUEST,]	9.2e-4	null	ms_run[1]:scan=5221	1687.4	3	1246.65845	416.22415	R	V	12	24
PSM	LNTIYQNNLTK	-286_21432	P47791	1	Mouse_09-2020	null	[MS,MS:1001208,SEQUEST,]	3.5e-4	null	ms_run[1]:scan=5224	1688.3	2	1321.71245	661.35916	R	H	132	143
PSM	FQEYHIQQNEALAAK	-286_21440	Q9WV98	1	Mouse_09-2020	null	[MS,MS:1001208,SEQUEST,]	3.5e-4	null	ms_run[1]:scan=5225	1688.6	3	1789.88687	597.30044	R	G	67	82
PSM	NRYFPAFEK	-286_21461	P30115	1	Mouse_09-2020	null	[MS,MS:1001208,SEQUEST,]	9.2e-4	null	ms_run[1]:scan=5230	1690.0	2	1171.58989	586.29837	R	L	130	139
PSM	TTPSYVAFTDTERLIGDAAK	-286_47684	P63017	1	Mouse_09-2020	null	[MS,MS:1001208,SEQUEST,]	2.0e-3	null	ms_run[1]:scan=10191	3151.9	3	2156.08719	719.36718	R	Q	37	57
PSM	GIVKDIIHDPGRGAPLAK	-286_21378	P62918	1	Mouse_09-2020	null	[MS,MS:1001208,SEQUEST,]	9.2e-4	null	ms_run[1]:scan=5213	1685.0	4	1857.07082	465.02308	K	V	43	61
PSM	VEREIDGGLETLR	-286_22501	Q9DCW4	1	Mouse_09-2020	null	[MS,MS:1001208,SEQUEST,]	3.5e-4	null	ms_run[1]:scan=5430	1748.7	3	1486.78571	496.26685	K	K	162	175
PSM	LSFSYGR	-286_21879	Q91Y97	1	Mouse_09-2020	null	[MS,MS:1001208,SEQUEST,]	1.8e-3	null	ms_run[1]:scan=5312	1714.2	2	829.42082	415.21378	K	L	298	305
PSM	FSGVYLEK	-286_21895	P40936	1	Mouse_09-2020	null	[MS,MS:1001208,SEQUEST,]	2.0e-3	null	ms_run[1]:scan=5314	1714.8	2	942.49376	471.75019	K	V	212	220
PSM	VAALTGLPFVTAPNK	-286_47363	P97807	1	Mouse_09-2020	null	[MS,MS:1001208,SEQUEST,]	3.5e-4	null	ms_run[1]:scan=10122	3130.8	2	1498.86431	749.93503	K	E	294	309
PSM	SDENNDLPSSFTGYFK	-286_47347	Q9QZ85	1	Mouse_09-2020	null	[MS,MS:1001208,SEQUEST,]	2.0e-3	null	ms_run[1]:scan=10114	3128.3	2	1820.79802	910.90231	K	F	10	26
PSM	DAGHPLYPFNDPY	-286_47332	Q9JII6	1	Mouse_09-2020	null	[MS,MS:1001208,SEQUEST,]	1.0e-2	null	ms_run[1]:scan=10112	3127.7	2	1505.67241	753.33842	R	0	313	326
PSM	IFYTTTPVK	-286_22254	Q99KR3	1	Mouse_09-2020	null	[MS,MS:1001208,SEQUEST,]	9.2e-4	null	ms_run[1]:scan=5382	1734.7	2	1069.59294	535.30005	K	W	274	283
PSM	LLYDLADQLHAAVGASR	-286_47310	Q99LC5	1	Mouse_09-2020	null	[MS,MS:1001208,SEQUEST,]	3.5e-4	null	ms_run[1]:scan=10106	3125.7	3	1812.96128	604.99161	K	A	233	250
PSM	NYTDNELEKITR	-286_22266	P26443	1	Mouse_09-2020	null	[MS,MS:1001208,SEQUEST,]	2.5e-3	null	ms_run[1]:scan=5385	1735.6	3	1495.73902	499.25109	K	F	192	204
PSM	SVSDYDGKLSSFK	-286_22275	P09103	1	Mouse_09-2020	null	[MS,MS:1001208,SEQUEST,]	7.3e-3	null	ms_run[1]:scan=5387	1736.1	3	1432.69544	478.23667	K	A	266	279
PSM	YQQLIKENLKEIAR	-286_22202	Q9EQ20	1	Mouse_09-2020	null	[MS,MS:1001208,SEQUEST,]	9.2e-4	null	ms_run[1]:scan=5372	1731.8	4	1745.99099	437.25317	R	I	108	122
PSM	LWRDGRGAAQNIIPASTGAAK	-286_22282	A0A1D5RLD8	1	Mouse_09-2020	null	[MS,MS:1001208,SEQUEST,]	3.5e-4	null	ms_run[1]:scan=5388	1736.4	3	2153.15860	718.39065	K	V	193	214
PSM	NAGVEGSLIVEK	-286_22342	P63038	1	Mouse_09-2020	null	[MS,MS:1001208,SEQUEST,]	3.5e-4	null	ms_run[1]:scan=5401	1740.2	2	1215.65740	608.33261	K	L	482	494
PSM	AGLEQGSDAGYLAESQKFGELALTK	-286_47297	Q8BMS1	1	Mouse_09-2020	null	[MS,MS:1001208,SEQUEST,]	1.6e-3	null	ms_run[1]:scan=10103	3124.8	3	2583.29294	861.76941	K	S	310	335
PSM	SYFLIVRK	-286_22368	E9PUD2	1	Mouse_09-2020	null	[MS,MS:1001208,SEQUEST,]	3.8e-3	null	ms_run[1]:scan=5406	1741.7	2	1025.61492	513.31075	K	I	629	637
PSM	FGFPFVLAAR	-286_53614	Q283N4	1	Mouse_09-2020	null	[MS,MS:1001208,SEQUEST,]	3.5e-4	null	ms_run[1]:scan=11655	3608.5	2	1124.62493	562.81620	R	S	115	125
PSM	RIERELAEAQDDSILK	-286_22412	Q06185	1	Mouse_09-2020	null	[MS,MS:1001208,SEQUEST,]	1.4e-3	null	ms_run[1]:scan=5414	1744.0	3	1885.99839	629.33744	K	0	56	72
PSM	FFIDQSK	-286_22435	Q9CQN1	1	Mouse_09-2020	null	[MS,MS:1001208,SEQUEST,]	7.3e-3	null	ms_run[1]:scan=5419	1745.5	2	884.45110	442.72926	K	D	427	434
PSM	SEEALALPR	-286_22468	P34914	1	Mouse_09-2020	null	[MS,MS:1001208,SEQUEST,]	3.5e-4	null	ms_run[1]:scan=5424	1746.9	2	985.53142	493.26928	R	F	26	35
PSM	LQNLQLQPGKAKL	-286_22311	P32020	1	Mouse_09-2020	null	[MS,MS:1001208,SEQUEST,]	3.5e-4	null	ms_run[1]:scan=5394	1738.2	2	1450.87480	725.94065	K	0	535	548
PSM	FGPALSVK	-286_21887	P29341	1	Mouse_09-2020	null	[MS,MS:1001208,SEQUEST,]	9.2e-4	null	ms_run[1]:scan=5313	1714.5	2	818.47759	409.74217	K	M	214	222
PSM	GLVAVVTGGASGLGLATAK	-286_47416	A2AFQ2	1	Mouse_09-2020	null	[MS,MS:1001208,SEQUEST,]	3.5e-4	null	ms_run[1]:scan=10138	3136.1	2	1641.95659	821.48034	K	L	10	29
PSM	NQLTSNPENTVFDAKR	-286_22181	P20029	1	Mouse_09-2020	null	[MS,MS:1001208,SEQUEST,]	1.6e-3	null	ms_run[1]:scan=5367	1730.3	3	1833.91019	611.97451	K	I	83	99
PSM	TRLEAYHTQTTPLVEYYRK	-286_21904	Q9WTP6	1	Mouse_09-2020	null	[MS,MS:1001208,SEQUEST,]	1.2e-3	null	ms_run[1]:scan=5315	1715.1	5	2369.22590	474.65079	K	G	185	204
PSM	YARAERELKPARVYGTGSLALYEK	-286_21920	Q8C2Q8	1	Mouse_09-2020	null	[MS,MS:1001208,SEQUEST,]	1.2e-3	null	ms_run[1]:scan=5318	1715.9	5	2741.47382	549.10049	K	D	32	56
PSM	WLPQNDLLGHPKTK	-286_21936	Q8K169	0	Mouse_09-2020	null	[MS,MS:1001208,SEQUEST,]	3.5e-4	null	ms_run[1]:scan=5323	1717.4	4	1646.90249	412.48078	K	F	357	371
PSM	WLPQNDLLGHPKTK	-286_21936	Q3UEP4	0	Mouse_09-2020	null	[MS,MS:1001208,SEQUEST,]	3.5e-4	null	ms_run[1]:scan=5323	1717.4	4	1646.90249	412.48078	K	F	357	371
PSM	WIPQNDLLGHPKTK	-286_21937	Q8R084	1	Mouse_09-2020	null	[MS,MS:1001208,SEQUEST,]	3.5e-4	null	ms_run[1]:scan=5323	1717.4	4	1646.90249	412.48078	K	F	357	371
PSM	RIDQAFALTR	-286_21942	Q9DBE0	1	Mouse_09-2020	null	[MS,MS:1001208,SEQUEST,]	3.5e-4	null	ms_run[1]:scan=5324	1717.7	2	1190.66484	595.83565	R	L	380	390
PSM	FSGVYLEK	-286_21954	P40936	1	Mouse_09-2020	null	[MS,MS:1001208,SEQUEST,]	1.3e-2	null	ms_run[1]:scan=5326	1718.3	2	942.49370	471.75019	K	V	212	220
PSM	SPGSQGVRDFIVQR	-286_22029	Q9CQ75	1	Mouse_09-2020	null	[MS,MS:1001208,SEQUEST,]	3.5e-4	null	ms_run[1]:scan=5340	1722.4	3	1545.81461	515.94259	R	V	27	41
PSM	YQQLIKENLKEIAR	-286_22187	Q9EQ20	1	Mouse_09-2020	null	[MS,MS:1001208,SEQUEST,]	3.5e-4	null	ms_run[1]:scan=5368	1730.6	3	1745.99283	582.66847	R	I	108	122
PSM	LLYDLADQLHAAVGASR	-286_47481	Q99LC5	1	Mouse_09-2020	null	[MS,MS:1001208,SEQUEST,]	9.2e-4	null	ms_run[1]:scan=10153	3140.6	2	1812.95964	906.98377	K	A	233	250
PSM	LWRDGRGAAQNIIPASTGAAK	-286_22071	A0A1D5RLD8	1	Mouse_09-2020	null	[MS,MS:1001208,SEQUEST,]	6.4e-3	null	ms_run[1]:scan=5348	1724.7	4	2153.15493	539.04481	K	V	193	214
PSM	TFIAIKPDGVQR	-286_22086	Q01768	1	Mouse_09-2020	null	[MS,MS:1001208,SEQUEST,]	9.2e-4	null	ms_run[1]:scan=5352	1725.9	3	1344.76334	448.92599	R	L	7	19
PSM	TFIAIKPDGVQR	-286_22129	Q01768	1	Mouse_09-2020	null	[MS,MS:1001208,SEQUEST,]	9.2e-4	null	ms_run[1]:scan=5358	1727.7	2	1344.76457	672.88534	R	L	7	19
PSM	LQNLQLQPGKAKL	-286_22149	P32020	1	Mouse_09-2020	null	[MS,MS:1001208,SEQUEST,]	3.5e-4	null	ms_run[1]:scan=5362	1728.8	3	1450.87452	484.29619	K	0	535	548
PSM	EFADSLGVPFLETSAK	-286_53603	Q9D1G1	1	Mouse_09-2020	null	[MS,MS:1001208,SEQUEST,]	3.3e-3	null	ms_run[1]:scan=11652	3607.6	2	1710.86125	855.93288	K	A	138	154
PSM	YVRPFLNSISK	-286_22165	Q8BG32	1	Mouse_09-2020	null	[MS,MS:1001208,SEQUEST,]	3.5e-4	null	ms_run[1]:scan=5365	1729.7	3	1323.74237	441.91883	K	K	72	83
PSM	LVVLGSGGVGK	-286_22172	Q99JI6	1	Mouse_09-2020	null	[MS,MS:1001208,SEQUEST,]	2.5e-3	null	ms_run[1]:scan=5366	1730.0	2	985.60454	493.30567	K	A	6	17
PSM	RFNSANEDNVTQVRTFYTK	-286_22066	P24270	1	Mouse_09-2020	null	[MS,MS:1001208,SEQUEST,]	3.5e-4	null	ms_run[1]:scan=5347	1724.4	3	2290.12131	764.04521	K	L	431	450
PSM	IVVLLQR	-286_26187	P97371	1	Mouse_09-2020	null	[MS,MS:1001208,SEQUEST,]	1.2e-3	null	ms_run[1]:scan=6109	1948.3	2	840.56706	420.78691	K	K	110	117
PSM	LDNASAFQGAVISPHYDSLLVK	-286_46533	G5E8R3	1	Mouse_09-2020	null	[MS,MS:1001208,SEQUEST,]	3.5e-4	null	ms_run[1]:scan=9953	3080.4	3	2345.21152	782.40938	R	I	407	429
PSM	GLLFSASK	-286_23877	Q99J08	1	Mouse_09-2020	null	[MS,MS:1001208,SEQUEST,]	1.2e-3	null	ms_run[1]:scan=5688	1824.7	2	822.47264	411.73963	K	D	110	118
PSM	YGVSGYPTLK	-286_25361	P27773	1	Mouse_09-2020	null	[MS,MS:1001208,SEQUEST,]	3.5e-4	null	ms_run[1]:scan=5956	1903.4	2	1084.56792	542.78731	K	F	95	105
PSM	LYDAYELK	-286_25373	P48036	1	Mouse_09-2020	null	[MS,MS:1001208,SEQUEST,]	3.5e-4	null	ms_run[1]:scan=5958	1904.0	2	1014.51494	507.76076	R	A	88	96
PSM	FLTATSLAR	-286_25379	Q9WVM8	1	Mouse_09-2020	null	[MS,MS:1001208,SEQUEST,]	1.2e-3	null	ms_run[1]:scan=5959	1904.2	2	979.55742	490.28219	R	P	6	15
PSM	LWSTFHRPELVR	-286_25393	Q91WT7	1	Mouse_09-2020	null	[MS,MS:1001208,SEQUEST,]	3.5e-4	null	ms_run[1]:scan=5961	1904.8	3	1540.83982	514.28429	K	C	85	97
PSM	LKETEYDVRDHGDLAFVDVPNDSSFQIVKNPR	-286_39597	Q61176	1	Mouse_09-2020	null	[MS,MS:1001208,SEQUEST,]	2.0e-3	null	ms_run[1]:scan=8625	2687.9	6	3703.83959	618.14524	K	V	40	72
PSM	SSGPTSLFAVTVAPPGAR	-286_45772	Q8VEK3	1	Mouse_09-2020	null	[MS,MS:1001208,SEQUEST,]	3.5e-4	null	ms_run[1]:scan=9802	3035.5	2	1714.91387	857.95977	K	G	182	200
PSM	FLQEKGPSVDWGK	-286_25427	Q91ZJ5	1	Mouse_09-2020	null	[MS,MS:1001208,SEQUEST,]	1.0e-2	null	ms_run[1]:scan=5968	1906.9	3	1490.76477	497.59279	R	Q	65	78
PSM	TIRYPDPLIK	-286_25353	P62702	1	Mouse_09-2020	null	[MS,MS:1001208,SEQUEST,]	3.5e-4	null	ms_run[1]:scan=5954	1902.8	3	1215.70978	405.90805	R	N	146	156
PSM	GWYQYDKPLGR	-286_25443	Q9DBM2	1	Mouse_09-2020	null	[MS,MS:1001208,SEQUEST,]	9.2e-4	null	ms_run[1]:scan=5971	1907.8	2	1382.68474	691.84622	K	H	573	584
PSM	SFTVTELR	-286_25454	Q99KR3	1	Mouse_09-2020	null	[MS,MS:1001208,SEQUEST,]	9.2e-4	null	ms_run[1]:scan=5974	1908.7	2	952.50981	476.75855	K	M	235	243
PSM	YRALLSPTFTSGK	-286_25464	Q64459	1	Mouse_09-2020	null	[MS,MS:1001208,SEQUEST,]	9.2e-4	null	ms_run[1]:scan=5976	1909.3	3	1440.78440	480.93303	R	K	129	142
PSM	NIVVGFAR	-286_25468	E9Q1J7	1	Mouse_09-2020	null	[MS,MS:1001208,SEQUEST,]	1.8e-3	null	ms_run[1]:scan=5977	1909.5	2	875.50914	438.25852	K	N	304	312
PSM	GYTVLGVEGR	-286_25477	P19096	1	Mouse_09-2020	null	[MS,MS:1001208,SEQUEST,]	3.5e-4	null	ms_run[1]:scan=5979	1910.1	2	1050.55828	525.78256	R	Q	469	479
PSM	IGYPAPNFK	-286_25484	P35700	1	Mouse_09-2020	null	[MS,MS:1001208,SEQUEST,]	2.0e-3	null	ms_run[1]:scan=5981	1910.7	2	1006.53649	503.77146	K	T	8	17
PSM	DSQGNLFRNVLKEK	-286_25488	Q91Y97	1	Mouse_09-2020	null	[MS,MS:1001208,SEQUEST,]	3.5e-4	null	ms_run[1]:scan=5982	1911.0	3	1647.88291	549.96528	K	I	88	102
PSM	VISLSGEHSIIGR	-286_25498	P08228	1	Mouse_09-2020	null	[MS,MS:1001208,SEQUEST,]	2.0e-3	null	ms_run[1]:scan=5984	1911.6	3	1367.76514	456.59290	R	M	104	117
PSM	KYVLGNPLTPGINQGPQIDKEQHDK	-286_25451	P24549	1	Mouse_09-2020	null	[MS,MS:1001208,SEQUEST,]	3.5e-4	null	ms_run[1]:scan=5973	1908.4	4	2789.45766	698.11997	K	L	329	354
PSM	VQVSVFKGQVYILGR	-286_39591	P16460	1	Mouse_09-2020	null	[MS,MS:1001208,SEQUEST,]	1.6e-3	null	ms_run[1]:scan=8624	2687.6	2	1692.97930	846.99341	K	S	349	364
PSM	INFDKYHPGYFGK	-286_25346	P14115	1	Mouse_09-2020	null	[MS,MS:1001208,SEQUEST,]	3.5e-4	null	ms_run[1]:scan=5953	1902.5	3	1585.77903	529.26478	R	G	43	56
PSM	VITAFNDGLNHLDSLK	-286_39618	A8DUK4	1	Mouse_09-2020	null	[MS,MS:1001208,SEQUEST,]	1.8e-3	null	ms_run[1]:scan=8629	2689.1	3	1756.92130	586.31246	K	T	68	84
PSM	VSVISVEEPPQR	-286_25178	Q9DCW4	1	Mouse_09-2020	null	[MS,MS:1001208,SEQUEST,]	3.5e-4	null	ms_run[1]:scan=5924	1894.0	2	1339.72197	670.36444	K	A	222	234
PSM	DFSAFFQK	-286_45971	Q9Z2I0	1	Mouse_09-2020	null	[MS,MS:1001208,SEQUEST,]	3.1e-3	null	ms_run[1]:scan=9849	3049.6	2	989.47283	495.23999	K	R	284	292
PSM	RLWWLDLK	-286_45966	Q91X72	1	Mouse_09-2020	null	[MS,MS:1001208,SEQUEST,]	2.5e-3	null	ms_run[1]:scan=9847	3049.0	2	1129.65154	565.32948	R	G	377	385
PSM	AAVAWEAGKPLSIEEIEVAPPK	-286_45942	P28474	1	Mouse_09-2020	null	[MS,MS:1001208,SEQUEST,]	3.5e-4	null	ms_run[1]:scan=9842	3047.5	3	2305.24527	769.08613	K	H	10	32
PSM	TFVQENVYDEFVERSVAR	-286_45934	P47738	1	Mouse_09-2020	null	[MS,MS:1001208,SEQUEST,]	3.5e-4	null	ms_run[1]:scan=9840	3046.9	3	2188.07004	730.02716	R	K	327	345
PSM	GLDPARVNVPVIGGHAGK	-286_25224	P08249	1	Mouse_09-2020	null	[MS,MS:1001208,SEQUEST,]	3.3e-3	null	ms_run[1]:scan=5933	1896.6	4	1756.98330	440.00088	K	I	186	204
PSM	VFDYSEYWEGAR	-286_45917	G5E8R3	1	Mouse_09-2020	null	[MS,MS:1001208,SEQUEST,]	3.5e-4	null	ms_run[1]:scan=9836	3045.7	2	1521.66496	761.33588	R	L	831	843
PSM	FSAPLPPQPWEGVR	-286_45828	Q63880	0	Mouse_09-2020	null	[MS,MS:1001208,SEQUEST,]	1.2e-3	null	ms_run[1]:scan=9815	3039.4	2	1580.82329	790.91463	R	A	78	92
PSM	FSAPLPPQPWEGVR	-286_45828	Q8VCU1	0	Mouse_09-2020	null	[MS,MS:1001208,SEQUEST,]	1.2e-3	null	ms_run[1]:scan=9815	3039.4	2	1580.82329	790.91463	R	A	78	92
PSM	ITSLAQLNAANHDAAIFPGGFGAAK	-286_45900	Q9D172	1	Mouse_09-2020	null	[MS,MS:1001208,SEQUEST,]	3.5e-4	null	ms_run[1]:scan=9833	3044.8	3	2455.27640	819.09580	K	L	115	140
PSM	AAWGKIGGHGAEYGAEALER	-286_25273	Q91VB8	1	Mouse_09-2020	null	[MS,MS:1001208,SEQUEST,]	3.5e-4	null	ms_run[1]:scan=5942	1899.2	4	2043.00454	511.50652	K	F	13	33
PSM	GAWSNVLR	-286_25279	P51881	1	Mouse_09-2020	null	[MS,MS:1001208,SEQUEST,]	1.8e-3	null	ms_run[1]:scan=5943	1899.5	2	902.48448	451.74578	K	M	273	281
PSM	IFVEESVYDEFVKR	-286_45879	P24549	1	Mouse_09-2020	null	[MS,MS:1001208,SEQUEST,]	2.3e-3	null	ms_run[1]:scan=9827	3043.0	3	1759.89164	587.30156	R	V	309	323
PSM	IFHVNWFRK	-286_25297	Q9Z2V4	1	Mouse_09-2020	null	[MS,MS:1001208,SEQUEST,]	1.6e-3	null	ms_run[1]:scan=5947	1900.7	3	1246.68482	416.23298	K	K	511	520
PSM	IIDVVYNASNNELVR	-286_39630	P62242	1	Mouse_09-2020	null	[MS,MS:1001208,SEQUEST,]	3.5e-4	null	ms_run[1]:scan=8631	2689.7	2	1718.90715	859.95723	R	K	78	93
PSM	LKETEYDVRDHGDLAFVDVPNDSSFQIVKNPR	-286_39624	Q61176	1	Mouse_09-2020	null	[MS,MS:1001208,SEQUEST,]	3.5e-4	null	ms_run[1]:scan=8630	2689.4	5	3703.83802	741.57284	K	V	40	72
PSM	VIQGSLDSLPQAVRK	-286_25313	Q9Z2V4	1	Mouse_09-2020	null	[MS,MS:1001208,SEQUEST,]	1.6e-3	null	ms_run[1]:scan=5949	1901.3	3	1610.92270	537.64566	K	V	15	30
PSM	YAVLYQPLFDK	-286_45887	Q8BSH9	1	Mouse_09-2020	null	[MS,MS:1001208,SEQUEST,]	3.5e-4	null	ms_run[1]:scan=9830	3043.9	2	1356.71990	678.86355	K	F	106	117
PSM	LISEVIGER	-286_25168	E0CXN5	1	Mouse_09-2020	null	[MS,MS:1001208,SEQUEST,]	3.5e-4	null	ms_run[1]:scan=5922	1893.4	2	1015.57799	508.29276	K	G	108	117
PSM	KYVLGNPLTPGINQGPQIDKEQHDK	-286_25549	P24549	1	Mouse_09-2020	null	[MS,MS:1001208,SEQUEST,]	3.5e-4	null	ms_run[1]:scan=5993	1914.2	5	2789.45783	558.69743	K	L	329	354
PSM	KLWGDRYFDPANGK	-286_25582	P58252	1	Mouse_09-2020	null	[MS,MS:1001208,SEQUEST,]	6.5e-3	null	ms_run[1]:scan=5998	1915.7	3	1666.83341	556.28272	K	S	259	273
PSM	QFLPFLQR	-286_45721	Q78PY7	1	Mouse_09-2020	null	[MS,MS:1001208,SEQUEST,]	3.4e-3	null	ms_run[1]:scan=9792	3032.6	2	1048.59380	524.80055	K	G	516	524
PSM	TYFPHFDVSHGSAQVK	-286_26017	Q91VB8	1	Mouse_09-2020	null	[MS,MS:1001208,SEQUEST,]	3.5e-4	null	ms_run[1]:scan=6074	1938.0	4	1819.87734	455.72451	K	H	42	58
PSM	IQTQPGYANTLREAVPK	-286_26030	G5E902	1	Mouse_09-2020	null	[MS,MS:1001208,SEQUEST,]	2.0e-3	null	ms_run[1]:scan=6077	1938.9	3	1886.01542	629.34253	R	Y	186	203
PSM	ALKPTVFPTVPR	-286_26038	Q8JZR0	1	Mouse_09-2020	null	[MS,MS:1001208,SEQUEST,]	3.3e-3	null	ms_run[1]:scan=6078	1939.2	3	1325.79508	442.60285	K	L	342	354
PSM	TYFPHFDVSHGSAQVK	-286_26043	Q91VB8	1	Mouse_09-2020	null	[MS,MS:1001208,SEQUEST,]	3.5e-4	null	ms_run[1]:scan=6080	1939.8	3	1819.87699	607.29692	K	H	42	58
PSM	RFDVSGYPTLK	-286_26048	A0A0R4J0Z1	1	Mouse_09-2020	null	[MS,MS:1001208,SEQUEST,]	3.5e-4	null	ms_run[1]:scan=6081	1940.1	2	1282.67998	641.84314	K	F	242	253
PSM	LTLSALLDGK	-286_45694	Q60932	1	Mouse_09-2020	null	[MS,MS:1001208,SEQUEST,]	3.5e-4	null	ms_run[1]:scan=9788	3031.4	2	1030.61455	515.81078	K	V	270	280
PSM	YPPLPVDKLEEEINR	-286_25956	A0A2R8VHH6	1	Mouse_09-2020	null	[MS,MS:1001208,SEQUEST,]	2.0e-2	null	ms_run[1]:scan=6065	1935.4	4	1811.95815	453.74391	K	M	218	233
PSM	QLQLFR	-286_26078	Q9JIZ0	1	Mouse_09-2020	null	[MS,MS:1001208,SEQUEST,]	3.7e-2	null	ms_run[1]:scan=6087	1941.9	2	804.47313	402.73996	K	S	136	142
PSM	VERADGYEPPVQESV	-286_26083	P97351	1	Mouse_09-2020	null	[MS,MS:1001208,SEQUEST,]	2.5e-3	null	ms_run[1]:scan=6088	1942.1	2	1674.79912	837.90212	K	0	250	265
PSM	YAAELHLVHWNPK	-286_26089	P16015	1	Mouse_09-2020	null	[MS,MS:1001208,SEQUEST,]	3.5e-4	null	ms_run[1]:scan=6090	1942.7	3	1577.82273	526.61229	K	N	114	127
PSM	KDVELNGVYIPK	-286_26095	Q64459	1	Mouse_09-2020	null	[MS,MS:1001208,SEQUEST,]	3.5e-4	null	ms_run[1]:scan=6091	1943.0	3	1374.76499	458.92577	K	S	380	392
PSM	NIFHQNDIIYR	-286_26109	A2A974	1	Mouse_09-2020	null	[MS,MS:1001208,SEQUEST,]	4.0e-3	null	ms_run[1]:scan=6094	1943.9	3	1432.73243	478.24924	R	S	232	243
PSM	YWANFAR	-286_26119	Q91WG0	0	Mouse_09-2020	null	[MS,MS:1001208,SEQUEST,]	1.4e-3	null	ms_run[1]:scan=6095	1944.2	2	927.44725	464.22722	K	G	492	499
PSM	YWANFAR	-286_26119	Q8BK48	0	Mouse_09-2020	null	[MS,MS:1001208,SEQUEST,]	1.4e-3	null	ms_run[1]:scan=6095	1944.2	2	927.44725	464.22722	K	G	490	497
PSM	YWANFAR	-286_26119	Q8QZR3	0	Mouse_09-2020	null	[MS,MS:1001208,SEQUEST,]	1.4e-3	null	ms_run[1]:scan=6095	1944.2	2	927.44725	464.22722	K	G	489	496
PSM	IAATILTSPDLRK	-286_26148	P05202	1	Mouse_09-2020	null	[MS,MS:1001208,SEQUEST,]	3.5e-4	null	ms_run[1]:scan=6102	1946.2	3	1398.83118	466.94868	R	W	326	339
PSM	ALGLSNFNSR	-286_25554	Q9JII6	1	Mouse_09-2020	null	[MS,MS:1001208,SEQUEST,]	1.4e-3	null	ms_run[1]:scan=5994	1914.5	2	1078.56291	539.78563	K	I	158	168
PSM	LYHLFLK	-286_25881	Q9Z2I8	1	Mouse_09-2020	null	[MS,MS:1001208,SEQUEST,]	1.6e-3	null	ms_run[1]:scan=6052	1931.6	2	933.55712	467.28146	K	D	229	236
PSM	IEVEKPFAIAKE	-286_25845	P24369	1	Mouse_09-2020	null	[MS,MS:1001208,SEQUEST,]	3.5e-4	null	ms_run[1]:scan=6046	1929.8	3	1373.76834	458.59402	K	0	205	217
PSM	RRVESLIQRDPVFNLK	-286_25623	Q9QXD1	1	Mouse_09-2020	null	[MS,MS:1001208,SEQUEST,]	3.5e-4	null	ms_run[1]:scan=6005	1917.8	4	1970.13003	493.28781	R	L	51	67
PSM	FLVGPDGVPVRR	-286_25637	P11352	1	Mouse_09-2020	null	[MS,MS:1001208,SEQUEST,]	9.2e-4	null	ms_run[1]:scan=6008	1918.7	3	1311.75382	437.92258	K	S	165	177
PSM	WSTPSGASWK	-286_25643	Q9DBM2	1	Mouse_09-2020	null	[MS,MS:1001208,SEQUEST,]	1.6e-2	null	ms_run[1]:scan=6009	1918.9	2	1106.52764	553.76691	K	A	279	289
PSM	QLGGYVATIGTK	-286_25652	Q64374	1	Mouse_09-2020	null	[MS,MS:1001208,SEQUEST,]	3.5e-4	null	ms_run[1]:scan=6010	1919.2	2	1207.66875	604.33770	R	C	65	77
PSM	SQIHDIVLVGGSTRIPK	-286_25704	P63017	1	Mouse_09-2020	null	[MS,MS:1001208,SEQUEST,]	3.5e-4	null	ms_run[1]:scan=6019	1921.9	3	1820.04105	607.35114	K	Q	329	346
PSM	WTSPQVIKETHKPLGDWR	-286_25710	Q8CHT0	1	Mouse_09-2020	null	[MS,MS:1001208,SEQUEST,]	9.2e-4	null	ms_run[1]:scan=6020	1922.2	4	2178.14760	545.29182	R	S	540	558
PSM	IAEVGGVPYLLPLVNK	-286_53674	A0A1L1SSF8	1	Mouse_09-2020	null	[MS,MS:1001208,SEQUEST,]	3.5e-4	null	ms_run[1]:scan=11667	3612.4	2	1681.98882	841.49800	R	K	26	42
PSM	EWPANLDLKK	-286_25857	Q8C196	1	Mouse_09-2020	null	[MS,MS:1001208,SEQUEST,]	3.3e-3	null	ms_run[1]:scan=6048	1930.4	3	1213.65836	405.22403	K	L	832	842
PSM	QEQDTYALSSYTR	-286_25728	Q8QZT1	1	Mouse_09-2020	null	[MS,MS:1001208,SEQUEST,]	3.5e-4	null	ms_run[1]:scan=6024	1923.3	2	1561.71611	781.36008	R	K	206	219
PSM	VVLVLAGR	-286_25739	P61358	1	Mouse_09-2020	null	[MS,MS:1001208,SEQUEST,]	9.2e-4	null	ms_run[1]:scan=6027	1924.2	2	826.55144	413.77909	K	S	10	18
PSM	SAYYKPLLSAEEAAK	-286_25766	Q78PY7	1	Mouse_09-2020	null	[MS,MS:1001208,SEQUEST,]	3.5e-4	null	ms_run[1]:scan=6031	1925.4	3	1640.85349	547.62252	R	R	637	652
PSM	FHQLDIDNPQSIR	-286_25784	P48758	1	Mouse_09-2020	null	[MS,MS:1001208,SEQUEST,]	3.5e-4	null	ms_run[1]:scan=6034	1926.3	3	1582.79660	528.27059	R	L	59	72
PSM	QATVGDVNTDRPGLLDLKGK	-286_25791	P31786	1	Mouse_09-2020	null	[MS,MS:1001208,SEQUEST,]	3.5e-4	null	ms_run[1]:scan=6036	1926.9	3	2097.13144	699.71480	K	K	34	54
PSM	LSISGNYNLK	-286_25799	Q00897	1	Mouse_09-2020	null	[MS,MS:1001208,SEQUEST,]	3.5e-4	null	ms_run[1]:scan=6038	1927.5	2	1108.59978	554.80349	R	L	309	319
PSM	FAELTLK	-286_25809	Q8R0Y6	1	Mouse_09-2020	null	[MS,MS:1001208,SEQUEST,]	1.4e-3	null	ms_run[1]:scan=6039	1927.8	2	821.47692	411.24200	K	G	609	616
PSM	FAFQAEVNR	-286_25832	P08113	1	Mouse_09-2020	null	[MS,MS:1001208,SEQUEST,]	3.5e-4	null	ms_run[1]:scan=6044	1929.2	2	1081.54289	541.27490	K	M	76	85
PSM	QATVGDVNTDRPGLLDLKGK	-286_25735	P31786	1	Mouse_09-2020	null	[MS,MS:1001208,SEQUEST,]	3.5e-4	null	ms_run[1]:scan=6026	1923.9	4	2097.13125	525.03792	K	K	34	54
PSM	LGTAAIQGAIEK	-286_23845	Q8QZT1	1	Mouse_09-2020	null	[MS,MS:1001208,SEQUEST,]	3.5e-4	null	ms_run[1]:scan=5683	1823.2	2	1171.66887	586.33770	K	G	64	76
PSM	LDLLGNPK	-286_25160	Q8VCT4	1	Mouse_09-2020	null	[MS,MS:1001208,SEQUEST,]	9.2e-4	null	ms_run[1]:scan=5921	1893.1	2	869.50945	435.25819	K	S	305	313
PSM	LYDIDVAK	-286_25146	P62751	1	Mouse_09-2020	null	[MS,MS:1001208,SEQUEST,]	1.6e-3	null	ms_run[1]:scan=5918	1892.2	2	936.50395	468.75548	K	N	116	124
PSM	KVNLAELFKGK	-286_24122	G3UZJ4	1	Mouse_09-2020	null	[MS,MS:1001208,SEQUEST,]	3.5e-4	null	ms_run[1]:scan=5732	1837.6	3	1246.75238	416.25545	K	G	71	82
PSM	AGNLGGGVVTIER	-286_24145	P67984	1	Mouse_09-2020	null	[MS,MS:1001208,SEQUEST,]	3.5e-4	null	ms_run[1]:scan=5735	1838.5	2	1242.67974	621.84368	K	K	53	66
PSM	TLNVKPLVTHRFPLEK	-286_24152	Q64442	1	Mouse_09-2020	null	[MS,MS:1001208,SEQUEST,]	3.5e-4	null	ms_run[1]:scan=5737	1839.1	4	1892.11245	473.78336	K	V	315	331
PSM	INLIYSR	-286_24161	O35459	1	Mouse_09-2020	null	[MS,MS:1001208,SEQUEST,]	1.6e-3	null	ms_run[1]:scan=5738	1839.4	2	878.51030	439.75835	K	H	276	283
PSM	FTDVSYPIIISPAR	-286_46392	G3X982	1	Mouse_09-2020	null	[MS,MS:1001208,SEQUEST,]	3.5e-4	null	ms_run[1]:scan=9924	3071.9	2	1578.85320	789.92995	K	L	277	291
PSM	YTQKAPQVSTPTLVEAAR	-286_24173	P07724	1	Mouse_09-2020	null	[MS,MS:1001208,SEQUEST,]	3.5e-4	null	ms_run[1]:scan=5740	1840.0	2	1960.05315	980.52855	R	L	435	453
PSM	GLSSLLYGSIPK	-286_46355	Q8JZU2	1	Mouse_09-2020	null	[MS,MS:1001208,SEQUEST,]	3.5e-4	null	ms_run[1]:scan=9916	3069.6	2	1234.70415	617.85572	R	A	86	98
PSM	AVFPSIVGRPR	-286_24115	P60710	0	Mouse_09-2020	null	[MS,MS:1001208,SEQUEST,]	3.5e-4	null	ms_run[1]:scan=5731	1837.3	2	1198.70622	599.85639	R	Q	29	40
PSM	AVFPSIVGRPR	-286_24115	P68134	0	Mouse_09-2020	null	[MS,MS:1001208,SEQUEST,]	3.5e-4	null	ms_run[1]:scan=5731	1837.3	2	1198.70622	599.85639	R	Q	31	42
PSM	TANSLLWK	-286_24206	Q8VCT4	1	Mouse_09-2020	null	[MS,MS:1001208,SEQUEST,]	9.2e-4	null	ms_run[1]:scan=5746	1841.7	2	932.52001	466.76363	K	Y	375	383
PSM	HVLQQFADNDVSRFK	-286_24221	P51660	1	Mouse_09-2020	null	[MS,MS:1001208,SEQUEST,]	3.5e-4	null	ms_run[1]:scan=5749	1842.6	3	1803.91385	601.97607	R	I	542	557
PSM	LYFEELSLER	-286_46347	Q8C196	1	Mouse_09-2020	null	[MS,MS:1001208,SEQUEST,]	3.5e-4	null	ms_run[1]:scan=9915	3069.3	2	1298.66277	649.83499	K	L	1030	1040
PSM	DLDRIAGQVAAANK	-286_24231	Q9CZX8	1	Mouse_09-2020	null	[MS,MS:1001208,SEQUEST,]	3.5e-4	null	ms_run[1]:scan=5751	1843.2	3	1441.77591	481.26344	R	H	130	144
PSM	ALGVNTVGAQTLK	-286_24261	Q8VBT2	1	Mouse_09-2020	null	[MS,MS:1001208,SEQUEST,]	3.5e-4	null	ms_run[1]:scan=5757	1845.0	2	1271.73223	636.36953	K	F	222	235
PSM	IIGIDINKDKFAK	-286_24266	P28474	1	Mouse_09-2020	null	[MS,MS:1001208,SEQUEST,]	5.6e-3	null	ms_run[1]:scan=5758	1845.3	3	1474.86335	492.29245	R	K	219	232
PSM	TLNVKPLVTHRFPLEK	-286_24290	Q64442	1	Mouse_09-2020	null	[MS,MS:1001208,SEQUEST,]	9.2e-4	null	ms_run[1]:scan=5761	1846.1	3	1892.11228	631.37539	K	V	315	331
PSM	ATDFVVPGPGK	-286_24322	O88844	1	Mouse_09-2020	null	[MS,MS:1001208,SEQUEST,]	3.5e-4	null	ms_run[1]:scan=5766	1847.6	2	1087.57866	544.29276	R	E	141	152
PSM	EGSFYTLR	-286_24213	Q63886	1	Mouse_09-2020	null	[MS,MS:1001208,SEQUEST,]	2.0e-3	null	ms_run[1]:scan=5747	1842.0	2	972.47875	486.74290	K	F	72	80
PSM	KYILGNPLNSGINQGPQIDKEQHNK	-286_24348	O35945	1	Mouse_09-2020	null	[MS,MS:1001208,SEQUEST,]	3.5e-4	null	ms_run[1]:scan=5770	1848.8	4	2805.46596	702.12151	K	L	329	354
PSM	SEDYAFPTYADRR	-286_24108	P19783	1	Mouse_09-2020	null	[MS,MS:1001208,SEQUEST,]	3.5e-4	null	ms_run[1]:scan=5730	1837.0	3	1590.71866	530.91095	K	Y	30	43
PSM	DFTPSGIAGAFR	-286_46500	F8WHP8	1	Mouse_09-2020	null	[MS,MS:1001208,SEQUEST,]	3.5e-4	null	ms_run[1]:scan=9946	3078.4	2	1238.61675	619.81184	R	G	16	28
PSM	SSRYIATPIFSK	-286_23880	P10649	1	Mouse_09-2020	null	[MS,MS:1001208,SEQUEST,]	3.5e-4	null	ms_run[1]:scan=5690	1825.3	3	1369.74918	457.25399	K	A	200	212
PSM	AGDLGVDLTSK	-286_23885	Q9DCW4	1	Mouse_09-2020	null	[MS,MS:1001208,SEQUEST,]	3.5e-4	null	ms_run[1]:scan=5691	1825.5	2	1075.56389	538.28513	K	S	211	222
PSM	LTILYTK	-286_23889	Q9CPP6	1	Mouse_09-2020	null	[MS,MS:1001208,SEQUEST,]	1.8e-3	null	ms_run[1]:scan=5692	1825.9	2	851.52428	426.26548	R	L	24	31
PSM	AGLEQGSDAGYLAESQK	-286_23898	Q8BMS1	1	Mouse_09-2020	null	[MS,MS:1001208,SEQUEST,]	3.5e-4	null	ms_run[1]:scan=5693	1826.1	2	1723.81877	862.41031	K	G	310	327
PSM	TYFQGSLPAR	-286_23928	P52760	1	Mouse_09-2020	null	[MS,MS:1001208,SEQUEST,]	3.5e-4	null	ms_run[1]:scan=5700	1828.2	2	1139.58476	570.29583	K	A	98	108
PSM	DGVANVSIEDRVISLSGEHSIIGR	-286_46517	P08228	1	Mouse_09-2020	null	[MS,MS:1001208,SEQUEST,]	9.2e-4	null	ms_run[1]:scan=9950	3079.5	4	2523.31508	631.58450	K	M	93	117
PSM	SSRYIATPIFSK	-286_23950	P10649	1	Mouse_09-2020	null	[MS,MS:1001208,SEQUEST,]	3.5e-4	null	ms_run[1]:scan=5703	1829.1	2	1369.74773	685.37735	K	A	200	212
PSM	TALLGLTK	-286_24090	Q99LB2	1	Mouse_09-2020	null	[MS,MS:1001208,SEQUEST,]	3.3e-3	null	ms_run[1]:scan=5727	1836.1	2	816.51933	408.76310	K	F	188	196
PSM	AIQGWLK	-286_23958	Q8VC30	1	Mouse_09-2020	null	[MS,MS:1001208,SEQUEST,]	3.8e-3	null	ms_run[1]:scan=5705	1829.7	2	815.47759	408.24234	K	G	414	421
PSM	TDFAPQLQSLNKK	-286_23983	Q8R164	1	Mouse_09-2020	null	[MS,MS:1001208,SEQUEST,]	4.6e-2	null	ms_run[1]:scan=5709	1830.9	3	1489.80146	497.27182	K	F	75	88
PSM	YAAELHLVHWNTK	-286_23989	P00920	1	Mouse_09-2020	null	[MS,MS:1001208,SEQUEST,]	3.5e-4	null	ms_run[1]:scan=5710	1831.1	3	1581.81809	527.94393	K	G	114	127
PSM	ILDWHVANTDK	-286_23998	Q93092	1	Mouse_09-2020	null	[MS,MS:1001208,SEQUEST,]	1.3e-2	null	ms_run[1]:scan=5711	1831.4	3	1311.66904	437.89458	R	S	193	204
PSM	RLPTLEQPIIPSDYVAIK	-286_46510	Q8C196	1	Mouse_09-2020	null	[MS,MS:1001208,SEQUEST,]	3.5e-4	null	ms_run[1]:scan=9949	3079.3	3	2053.16800	685.06125	K	P	1292	1310
PSM	YTQKAPQVSTPTLVEAAR	-286_24036	P07724	1	Mouse_09-2020	null	[MS,MS:1001208,SEQUEST,]	3.5e-4	null	ms_run[1]:scan=5717	1833.2	3	1960.05063	654.02146	R	L	435	453
PSM	SPAQILLR	-286_24050	Q9JII6	1	Mouse_09-2020	null	[MS,MS:1001208,SEQUEST,]	9.2e-4	null	ms_run[1]:scan=5719	1833.8	2	897.55193	449.27945	R	Q	244	252
PSM	IGGIGTVPVGR	-286_23968	P10126	1	Mouse_09-2020	null	[MS,MS:1001208,SEQUEST,]	3.5e-4	null	ms_run[1]:scan=5707	1830.3	2	1025.61064	513.30874	K	E	256	267
PSM	GWYQYDKPLGR	-286_25154	Q9DBM2	1	Mouse_09-2020	null	[MS,MS:1001208,SEQUEST,]	3.5e-4	null	ms_run[1]:scan=5919	1892.5	3	1382.68558	461.56657	K	H	573	584
PSM	WLAESIR	-286_24369	P52196	1	Mouse_09-2020	null	[MS,MS:1001208,SEQUEST,]	1.2e-3	null	ms_run[1]:scan=5774	1850.0	2	874.47844	437.74270	K	G	15	22
PSM	TWNDPSVQQDIK	-286_24427	P20029	1	Mouse_09-2020	null	[MS,MS:1001208,SEQUEST,]	3.5e-4	null	ms_run[1]:scan=5783	1852.6	2	1430.69219	715.84916	R	L	103	115
PSM	GLVYETSVLDPDEGIRFR	-286_46129	Q9CZU6	1	Mouse_09-2020	null	[MS,MS:1001208,SEQUEST,]	3.5e-4	null	ms_run[1]:scan=9880	3058.9	3	2066.05533	689.35662	K	Y	77	95
PSM	IFINNEWHNSVSGK	-286_24824	P24549	1	Mouse_09-2020	null	[MS,MS:1001208,SEQUEST,]	3.5e-4	null	ms_run[1]:scan=5859	1874.9	3	1644.81314	548.94248	K	F	23	37
PSM	NEEILNSLK	-286_24830	P11352	1	Mouse_09-2020	null	[MS,MS:1001208,SEQUEST,]	9.2e-4	null	ms_run[1]:scan=5860	1875.2	2	1059.56816	530.28767	K	V	87	96
PSM	FYGPEGPYGVFAGR	-286_46123	O55022	1	Mouse_09-2020	null	[MS,MS:1001208,SEQUEST,]	3.5e-4	null	ms_run[1]:scan=9879	3058.6	2	1516.72344	758.86461	K	A	106	120
PSM	RIPLAEWESR	-286_24855	Q9CZ13	1	Mouse_09-2020	null	[MS,MS:1001208,SEQUEST,]	9.2e-4	null	ms_run[1]:scan=5864	1876.4	2	1256.67534	628.84094	R	Q	423	433
PSM	LLVVYPWTQR	-286_46113	A8DUK4	1	Mouse_09-2020	null	[MS,MS:1001208,SEQUEST,]	3.5e-4	null	ms_run[1]:scan=9878	3058.3	2	1274.72698	637.86642	R	F	32	42
PSM	EYWQNLR	-286_24929	O35490	1	Mouse_09-2020	null	[MS,MS:1001208,SEQUEST,]	6.2e-3	null	ms_run[1]:scan=5878	1880.5	2	1008.49022	504.74852	K	A	350	357
PSM	KHLEINPDHSIIETLR	-286_24757	P07901	1	Mouse_09-2020	null	[MS,MS:1001208,SEQUEST,]	3.5e-4	null	ms_run[1]:scan=5845	1870.8	4	1915.03982	479.51535	K	K	633	649
PSM	ANVVASALAQIPQK	-286_39647	Q8R084	1	Mouse_09-2020	null	[MS,MS:1001208,SEQUEST,]	3.5e-4	null	ms_run[1]:scan=8635	2690.9	2	1409.81059	705.40918	K	L	322	336
PSM	QATKDAGQISGLNVLR	-286_24971	P38647	1	Mouse_09-2020	null	[MS,MS:1001208,SEQUEST,]	3.5e-4	null	ms_run[1]:scan=5885	1882.5	3	1670.91812	557.64432	R	I	203	219
PSM	RFLEEATRVSQEHPVVLTK	-286_24992	Q8C196	1	Mouse_09-2020	null	[MS,MS:1001208,SEQUEST,]	3.5e-4	null	ms_run[1]:scan=5889	1883.7	4	2239.22133	560.56029	K	V	1150	1169
PSM	TIILYDTNLPDVSAK	-286_46009	E9Q1Q9	1	Mouse_09-2020	null	[MS,MS:1001208,SEQUEST,]	3.5e-4	null	ms_run[1]:scan=9857	3052.0	2	1662.89800	831.95108	R	F	154	169
PSM	IFINNEWHNSVSGK	-286_25035	P24549	1	Mouse_09-2020	null	[MS,MS:1001208,SEQUEST,]	9.2e-4	null	ms_run[1]:scan=5896	1885.8	2	1644.81694	822.91008	K	F	23	37
PSM	ESYSVYVYK	-286_25055	Q64475	1	Mouse_09-2020	null	[MS,MS:1001208,SEQUEST,]	9.2e-4	null	ms_run[1]:scan=5900	1887.0	2	1137.54668	569.27677	K	L	36	45
PSM	KGKGTTITSVLPKPALVASRVEVSK	-286_25069	Q8C196	1	Mouse_09-2020	null	[MS,MS:1001208,SEQUEST,]	1.4e-3	null	ms_run[1]:scan=5903	1887.8	5	2566.52937	514.11163	K	L	400	425
PSM	GNIYSLNEGYAK	-286_25076	Q9QXD6	1	Mouse_09-2020	null	[MS,MS:1001208,SEQUEST,]	3.5e-4	null	ms_run[1]:scan=5904	1888.1	2	1328.64934	664.82769	K	F	207	219
PSM	KPEEVDDEVFYSPR	-286_24954	P11725	1	Mouse_09-2020	null	[MS,MS:1001208,SEQUEST,]	3.5e-4	null	ms_run[1]:scan=5882	1881.7	3	1709.80222	570.60542	R	L	307	321
PSM	SLFSSAENEPPVPLVGNWRPPQPVKGR	-286_46229	P16015	1	Mouse_09-2020	null	[MS,MS:1001208,SEQUEST,]	3.5e-4	null	ms_run[1]:scan=9898	3064.2	4	2958.56338	740.39507	R	V	227	254
PSM	LITPAVVSER	-286_24751	A0A1L1SQA8	1	Mouse_09-2020	null	[MS,MS:1001208,SEQUEST,]	3.5e-4	null	ms_run[1]:scan=5844	1870.5	2	1084.63640	542.82168	K	K	35	45
PSM	NSVSQISVLSGGK	-286_24661	Q9WV32	1	Mouse_09-2020	null	[MS,MS:1001208,SEQUEST,]	3.5e-4	null	ms_run[1]:scan=5828	1865.8	2	1275.69206	638.34879	K	K	327	340
PSM	SLDFYTR	-286_24431	Q9CPU0	1	Mouse_09-2020	null	[MS,MS:1001208,SEQUEST,]	1.4e-3	null	ms_run[1]:scan=5784	1852.9	2	901.44145	451.22434	K	L	45	52
PSM	ELSEPSSTRIYAIAK	-286_24437	Q8C196	1	Mouse_09-2020	null	[MS,MS:1001208,SEQUEST,]	4.0e-2	null	ms_run[1]:scan=5785	1853.2	3	1664.88572	555.63331	K	L	842	857
PSM	NYELHPDKYILK	-286_24475	F6Y6L6	1	Mouse_09-2020	null	[MS,MS:1001208,SEQUEST,]	7.1e-3	null	ms_run[1]:scan=5793	1855.6	3	1532.81128	511.60844	K	Q	213	225
PSM	ALIAAQYSGAQVR	-286_24485	Q9D8N0	1	Mouse_09-2020	null	[MS,MS:1001208,SEQUEST,]	3.5e-4	null	ms_run[1]:scan=5795	1856.2	2	1347.73882	674.37260	K	L	18	31
PSM	FSTVTGESGSADTVRDPRGFAVK	-286_24495	P24270	1	Mouse_09-2020	null	[MS,MS:1001208,SEQUEST,]	3.8e-3	null	ms_run[1]:scan=5797	1856.7	4	2384.18496	596.80148	R	Y	113	136
PSM	WLPNGTLK	-286_24523	Q8JZR0	0	Mouse_09-2020	null	[MS,MS:1001208,SEQUEST,]	3.1e-2	null	ms_run[1]:scan=5803	1858.5	2	928.52593	464.76618	R	V	529	537
PSM	WLPNGTLK	-286_24523	D3Z041	0	Mouse_09-2020	null	[MS,MS:1001208,SEQUEST,]	3.1e-2	null	ms_run[1]:scan=5803	1858.5	2	928.52593	464.76618	K	I	545	553
PSM	VDFPQDQLATLTGR	-286_46169	P08249	1	Mouse_09-2020	null	[MS,MS:1001208,SEQUEST,]	3.5e-4	null	ms_run[1]:scan=9888	3061.3	2	1560.80058	780.90446	K	Q	216	230
PSM	LLLEGVENK	-286_24733	D3Z041	1	Mouse_09-2020	null	[MS,MS:1001208,SEQUEST,]	3.5e-4	null	ms_run[1]:scan=5841	1869.6	2	1014.58324	507.79513	K	T	209	218
PSM	LLGELLKDNSK	-286_24537	Q93092	1	Mouse_09-2020	null	[MS,MS:1001208,SEQUEST,]	2.1e-2	null	ms_run[1]:scan=5805	1859.1	3	1229.71085	410.57484	K	A	259	270
PSM	LYEIGAGTSEVR	-286_24552	Q9JHI5	1	Mouse_09-2020	null	[MS,MS:1001208,SEQUEST,]	3.5e-4	null	ms_run[1]:scan=5807	1859.7	2	1294.66655	647.83552	K	L	400	412
PSM	AFTGFIVEADTPGIHIGK	-286_46134	P45952	1	Mouse_09-2020	null	[MS,MS:1001208,SEQUEST,]	3.5e-4	null	ms_run[1]:scan=9881	3059.2	3	1872.98764	624.99999	K	E	218	236
PSM	RFGPVFTLHLGQRR	-286_24581	Q05421	1	Mouse_09-2020	null	[MS,MS:1001208,SEQUEST,]	3.5e-4	null	ms_run[1]:scan=5813	1861.4	4	1683.95669	421.74431	K	V	63	77
PSM	ETLPAVLK	-286_24587	Q8QZR3	1	Mouse_09-2020	null	[MS,MS:1001208,SEQUEST,]	2.7e-3	null	ms_run[1]:scan=5814	1861.7	2	870.52977	435.76839	R	T	365	373
PSM	KYILGNPLNSGINQGPQIDKEQHNK	-286_24606	O35945	1	Mouse_09-2020	null	[MS,MS:1001208,SEQUEST,]	3.0e-2	null	ms_run[1]:scan=5817	1862.6	5	2805.46339	561.89866	K	L	329	354
PSM	AVANYDSVEAGEKLVK	-286_24633	P51660	1	Mouse_09-2020	null	[MS,MS:1001208,SEQUEST,]	2.5e-3	null	ms_run[1]:scan=5823	1864.4	3	1692.88053	564.96495	K	A	69	85
PSM	KESPDYSQRLSQVAPVLKER	-286_24638	Q9DBE0	1	Mouse_09-2020	null	[MS,MS:1001208,SEQUEST,]	3.5e-4	null	ms_run[1]:scan=5825	1865.0	4	2330.24917	583.31703	K	V	425	445
PSM	VIESLGATNLGK	-286_24545	Q9DCY0	1	Mouse_09-2020	null	[MS,MS:1001208,SEQUEST,]	3.5e-4	null	ms_run[1]:scan=5806	1859.4	2	1201.68022	601.34298	K	K	113	125
PSM	FAPPQPAEPWSFVK	-286_47730	Q8VCT4	1	Mouse_09-2020	null	[MS,MS:1001208,SEQUEST,]	1.0e-2	null	ms_run[1]:scan=10200	3154.6	2	1600.81572	800.91156	R	T	65	79
PSM	LRSLFSSAENEPPVPLVGNWRPPQPVKGR	-286_44146	P16015	1	Mouse_09-2020	null	[MS,MS:1001208,SEQUEST,]	4.4e-3	null	ms_run[1]:scan=9494	2944.2	5	3227.74580	646.35455	K	V	225	254
PSM	AVDSLVPIGR	-286_30702	Q03265	1	Mouse_09-2020	null	[MS,MS:1001208,SEQUEST,]	3.5e-4	null	ms_run[1]:scan=6967	2200.1	2	1026.59477	513.80075	K	Q	195	205
PSM	LGGVEFNIDLPNKK	-286_35771	O08997	1	Mouse_09-2020	null	[MS,MS:1001208,SEQUEST,]	3.5e-4	null	ms_run[1]:scan=7907	2477.3	3	1543.84934	515.28747	K	C	26	40
PSM	GLVLIAFSQYLQK	-286_54604	P07724	1	Mouse_09-2020	null	[MS,MS:1001208,SEQUEST,]	3.5e-4	null	ms_run[1]:scan=11901	3686.2	2	1479.85784	740.43213	K	S	45	58
PSM	TQVFKDFSELEPDKFQNK	-286_35814	Q9ET01	1	Mouse_09-2020	null	[MS,MS:1001208,SEQUEST,]	3.5e-4	null	ms_run[1]:scan=7913	2479.1	3	2200.09458	734.03554	K	N	466	484
PSM	LISWYDNEYGYSNR	-286_41872	A0A1D5RLD8	1	Mouse_09-2020	null	[MS,MS:1001208,SEQUEST,]	3.5e-4	null	ms_run[1]:scan=9058	2815.7	2	1779.79912	890.40228	K	V	308	322
PSM	YIDFVPIPSPRK	-286_35842	Q91W64	1	Mouse_09-2020	null	[MS,MS:1001208,SEQUEST,]	9.2e-4	null	ms_run[1]:scan=7918	2480.6	3	1431.79895	477.93801	R	T	357	369
PSM	LKLPAVVTADLR	-286_35861	Q9DCW4	1	Mouse_09-2020	null	[MS,MS:1001208,SEQUEST,]	3.5e-4	null	ms_run[1]:scan=7923	2482.1	3	1295.80515	432.60637	R	N	175	187
PSM	VYGTVFHINQGNPFK	-286_35877	Q9DCY0	1	Mouse_09-2020	null	[MS,MS:1001208,SEQUEST,]	3.5e-4	null	ms_run[1]:scan=7926	2482.9	3	1720.88120	574.29837	K	K	27	42
PSM	FYGPEGPYGVFAGRDASR	-286_35758	O55022	1	Mouse_09-2020	null	[MS,MS:1001208,SEQUEST,]	6.4e-3	null	ms_run[1]:scan=7905	2476.8	3	1945.92057	649.31123	K	L	106	124
PSM	VYGTVFHINQGNPFKLK	-286_35884	Q9DCY0	1	Mouse_09-2020	null	[MS,MS:1001208,SEQUEST,]	1.8e-3	null	ms_run[1]:scan=7927	2483.2	4	1962.05971	491.27036	K	L	27	44
PSM	LHTQDQFSPFSFSSGR	-286_35914	Q99MR8	1	Mouse_09-2020	null	[MS,MS:1001208,SEQUEST,]	9.2e-4	null	ms_run[1]:scan=7931	2484.4	3	1840.86344	614.29195	K	L	524	540
PSM	FINLVPSNLPHEATR	-286_35927	Q05421	1	Mouse_09-2020	null	[MS,MS:1001208,SEQUEST,]	3.5e-4	null	ms_run[1]:scan=7934	2485.2	3	1707.91843	569.97741	R	T	360	375
PSM	KILATPPQEDAPSVDIANIR	-286_35933	P40142	1	Mouse_09-2020	null	[MS,MS:1001208,SEQUEST,]	3.5e-4	null	ms_run[1]:scan=7935	2485.6	3	2148.16642	716.72682	K	P	283	303
PSM	YVTLIYTNYENGK	-286_35969	P19157	1	Mouse_09-2020	null	[MS,MS:1001208,SEQUEST,]	3.5e-4	null	ms_run[1]:scan=7941	2487.3	3	1577.78427	526.59972	K	D	104	117
PSM	GLLQLQWK	-286_41859	Q9CZW5	1	Mouse_09-2020	null	[MS,MS:1001208,SEQUEST,]	9.2e-4	null	ms_run[1]:scan=9055	2814.8	2	985.58330	493.29510	K	D	520	528
PSM	SFGLPSIGR	-286_36006	Q91ZA3	1	Mouse_09-2020	null	[MS,MS:1001208,SEQUEST,]	1.0e-2	null	ms_run[1]:scan=7947	2489.1	2	933.51561	467.26126	K	S	404	413
PSM	TQVFKDFSELEPDKFQNK	-286_36062	Q9ET01	1	Mouse_09-2020	null	[MS,MS:1001208,SEQUEST,]	9.2e-4	null	ms_run[1]:scan=7957	2492.0	4	2200.09267	550.77848	K	N	466	484
PSM	LLTSILDSSERS	-286_35908	Q9CXF0	1	Mouse_09-2020	null	[MS,MS:1001208,SEQUEST,]	3.5e-4	null	ms_run[1]:scan=7930	2484.1	2	1320.70085	660.85391	R	0	453	465
PSM	LVINGKPITIFQERDPTNIK	-286_36090	A0A1D5RLD8	1	Mouse_09-2020	null	[MS,MS:1001208,SEQUEST,]	9.2e-4	null	ms_run[1]:scan=7962	2493.5	4	2296.30190	574.83104	K	G	65	85
PSM	RANNTTYGLAAGLFTKDLDK	-286_35685	P24549	1	Mouse_09-2020	null	[MS,MS:1001208,SEQUEST,]	3.5e-4	null	ms_run[1]:scan=7892	2473.0	3	2169.12943	723.71480	K	I	420	440
PSM	IINEPTAAAIAYGLDKK	-286_35651	P63017	1	Mouse_09-2020	null	[MS,MS:1001208,SEQUEST,]	2.0e-3	null	ms_run[1]:scan=7888	2471.8	3	1787.98954	596.66824	R	G	172	189
PSM	ALLAGKDSETGENIRQAASSLQQASLK	-286_35443	P38647	1	Mouse_09-2020	null	[MS,MS:1001208,SEQUEST,]	3.5e-4	null	ms_run[1]:scan=7850	2460.7	4	2786.46572	697.37153	R	F	620	647
PSM	YNLGLDLR	-286_35487	P26443	1	Mouse_09-2020	null	[MS,MS:1001208,SEQUEST,]	1.6e-3	null	ms_run[1]:scan=7857	2462.7	2	963.52605	482.26654	K	A	528	536
PSM	LQHIQAPLSWTLVRPHIYGYAVK	-286_41995	A0A2R8VK72	1	Mouse_09-2020	null	[MS,MS:1001208,SEQUEST,]	1.2e-3	null	ms_run[1]:scan=9079	2821.9	5	2690.49940	538.90441	K	0	171	194
PSM	LDNNTELSFFAK	-286_41991	O88844	1	Mouse_09-2020	null	[MS,MS:1001208,SEQUEST,]	3.5e-4	null	ms_run[1]:scan=9078	2821.6	2	1398.69133	699.84862	K	L	346	358
PSM	FVEGLPINDFSREK	-286_35532	P14152	1	Mouse_09-2020	null	[MS,MS:1001208,SEQUEST,]	3.3e-3	null	ms_run[1]:scan=7867	2465.6	3	1650.84922	550.95438	K	D	299	313
PSM	IFINLPR	-286_35550	A0A498WGD8	1	Mouse_09-2020	null	[MS,MS:1001208,SEQUEST,]	9.2e-4	null	ms_run[1]:scan=7869	2466.2	2	872.53569	436.77126	K	M	196	203
PSM	ASFITDGEQLPSPRPAPLLSR	-286_41952	O09174	1	Mouse_09-2020	null	[MS,MS:1001208,SEQUEST,]	3.5e-4	null	ms_run[1]:scan=9071	2819.6	3	2252.19944	751.40597	R	P	312	333
PSM	GGVIAGSPAPPELIR	-286_35678	Q8VCW8	1	Mouse_09-2020	null	[MS,MS:1001208,SEQUEST,]	3.5e-4	null	ms_run[1]:scan=7891	2472.7	2	1433.81120	717.40918	R	I	379	394
PSM	ALPGHLKPFETLLSQNQGGK	-286_35594	P19157	1	Mouse_09-2020	null	[MS,MS:1001208,SEQUEST,]	3.5e-4	null	ms_run[1]:scan=7876	2468.3	4	2135.16421	534.54565	K	F	122	142
PSM	GVVNILPGSGSLVGQR	-286_41931	Q8R0Y6	1	Mouse_09-2020	null	[MS,MS:1001208,SEQUEST,]	3.5e-4	null	ms_run[1]:scan=9068	2818.7	2	1552.88140	776.94392	K	S	621	637
PSM	TVTNAVVTVPAYFNDSQR	-286_41917	P63017	1	Mouse_09-2020	null	[MS,MS:1001208,SEQUEST,]	3.5e-4	null	ms_run[1]:scan=9065	2817.8	2	1982.00054	991.50253	K	A	138	156
PSM	FIIPNIVK	-286_41893	A0A1B0GSR9	1	Mouse_09-2020	null	[MS,MS:1001208,SEQUEST,]	4.6e-2	null	ms_run[1]:scan=9061	2816.6	2	943.59752	472.30240	K	S	102	110
PSM	RFTLVAWDPR	-286_35608	Q8R164	1	Mouse_09-2020	null	[MS,MS:1001208,SEQUEST,]	3.5e-4	null	ms_run[1]:scan=7879	2469.2	3	1260.68543	420.89977	K	Y	88	98
PSM	AFLEALQNQAETSSK	-286_35624	Q9CQN1	1	Mouse_09-2020	null	[MS,MS:1001208,SEQUEST,]	3.5e-4	null	ms_run[1]:scan=7882	2470.0	2	1636.82134	818.91248	K	I	184	199
PSM	YVTLIYTNYENGK	-286_35637	P19157	1	Mouse_09-2020	null	[MS,MS:1001208,SEQUEST,]	3.5e-4	null	ms_run[1]:scan=7885	2470.9	2	1577.78496	789.39594	K	D	104	117
PSM	AITGIQAFTVGK	-286_35646	A0A0A0MQ68	1	Mouse_09-2020	null	[MS,MS:1001208,SEQUEST,]	3.5e-4	null	ms_run[1]:scan=7887	2471.5	2	1205.68865	603.34806	R	0	436	448
PSM	TVTNAVVTVPAYFNDSQR	-286_41937	P63017	1	Mouse_09-2020	null	[MS,MS:1001208,SEQUEST,]	3.5e-4	null	ms_run[1]:scan=9069	2819.0	3	1981.99857	661.33744	K	A	138	156
PSM	LQHIQAPLSWTLVRPHIYGYAVK	-286_42005	A0A2R8VK72	1	Mouse_09-2020	null	[MS,MS:1001208,SEQUEST,]	3.5e-4	null	ms_run[1]:scan=9081	2822.5	4	2690.49648	673.37869	K	0	171	194
PSM	NTLLIAGLQAR	-286_36121	O54734	1	Mouse_09-2020	null	[MS,MS:1001208,SEQUEST,]	3.5e-4	null	ms_run[1]:scan=7967	2494.9	2	1169.69975	585.35368	R	N	225	236
PSM	LVINGKPITIFQERDPTNIK	-286_36149	A0A1D5RLD8	1	Mouse_09-2020	null	[MS,MS:1001208,SEQUEST,]	3.5e-4	null	ms_run[1]:scan=7973	2496.6	3	2296.30259	766.10563	K	G	65	85
PSM	VTNEPILAFSQGSPERDALQK	-286_36382	Q8CHT0	1	Mouse_09-2020	null	[MS,MS:1001208,SEQUEST,]	3.5e-4	null	ms_run[1]:scan=8021	2510.7	3	2300.19229	767.40088	K	L	31	52
PSM	LAQGEYIAPEKIENIYLR	-286_41749	D3Z041	1	Mouse_09-2020	null	[MS,MS:1001208,SEQUEST,]	9.2e-4	null	ms_run[1]:scan=9032	2808.0	3	2120.13956	707.38439	K	E	563	581
PSM	YVANLFPYK	-286_36405	Q9D819	1	Mouse_09-2020	null	[MS,MS:1001208,SEQUEST,]	3.5e-4	null	ms_run[1]:scan=8025	2511.9	2	1114.59380	557.80022	R	Y	80	89
PSM	THILLFLPK	-286_36409	P09103	1	Mouse_09-2020	null	[MS,MS:1001208,SEQUEST,]	1.4e-3	null	ms_run[1]:scan=8026	2512.2	2	1081.67693	541.34205	K	V	257	266
PSM	SLGVAAEGLPDQYADGEAAR	-286_36477	Q9QXF8	1	Mouse_09-2020	null	[MS,MS:1001208,SEQUEST,]	3.5e-4	null	ms_run[1]:scan=8040	2516.3	2	1989.95403	995.47925	R	W	10	30
PSM	HDPSLQPWSASYDPGSAKTILNNGK	-286_36482	P16015	1	Mouse_09-2020	null	[MS,MS:1001208,SEQUEST,]	3.5e-4	null	ms_run[1]:scan=8041	2516.6	4	2683.31020	671.58322	K	C	40	65
PSM	SIRTVLTF	-286_36498	P00329	1	Mouse_09-2020	null	[MS,MS:1001208,SEQUEST,]	3.3e-3	null	ms_run[1]:scan=8044	2517.5	2	936.55168	468.77928	K	0	368	376
PSM	VAEQTPLTALYVANLIK	-286_54573	P47738	1	Mouse_09-2020	null	[MS,MS:1001208,SEQUEST,]	3.5e-4	null	ms_run[1]:scan=11892	3683.4	3	1844.05423	615.35578	K	A	212	229
PSM	GLGTEVPGNFQGPDPYRQLR	-286_36506	A0A1L1SSA8	1	Mouse_09-2020	null	[MS,MS:1001208,SEQUEST,]	9.2e-4	null	ms_run[1]:scan=8045	2517.8	3	2201.10898	734.37478	R	K	125	145
PSM	GAAFLGLGTDSVRVVK	-286_36552	Q9DBE0	1	Mouse_09-2020	null	[MS,MS:1001208,SEQUEST,]	2.7e-3	null	ms_run[1]:scan=8054	2520.4	2	1589.90154	795.45412	K	D	197	213
PSM	YAEIYGISSAHTLLR	-286_36566	Q99K67	1	Mouse_09-2020	null	[MS,MS:1001208,SEQUEST,]	9.2e-4	null	ms_run[1]:scan=8056	2521.0	3	1693.88980	565.30178	K	T	708	723
PSM	GAAFLGLGTDSVRVVK	-286_36578	Q9DBE0	1	Mouse_09-2020	null	[MS,MS:1001208,SEQUEST,]	3.4e-3	null	ms_run[1]:scan=8059	2521.9	3	1589.90219	530.63851	K	D	197	213
PSM	LSSLDVVHAALVNK	-286_36586	Q91XE0	1	Mouse_09-2020	null	[MS,MS:1001208,SEQUEST,]	9.2e-4	null	ms_run[1]:scan=8060	2522.2	3	1465.83808	489.28395	K	W	170	184
PSM	NLRVNAGDQPGADLGPLITPQAK	-286_36594	Q9EQ20	1	Mouse_09-2020	null	[MS,MS:1001208,SEQUEST,]	3.5e-4	null	ms_run[1]:scan=8061	2522.5	3	2345.26096	782.42391	K	R	342	365
PSM	VTIAQGGVLPNIQAVLLPK	-286_54567	Q64523	1	Mouse_09-2020	null	[MS,MS:1001208,SEQUEST,]	3.5e-4	null	ms_run[1]:scan=11891	3683.1	3	1931.16959	644.39445	K	T	101	120
PSM	TYFQGSLPARAAYQVAALPR	-286_41724	P52760	1	Mouse_09-2020	null	[MS,MS:1001208,SEQUEST,]	3.5e-4	null	ms_run[1]:scan=9026	2806.3	3	2180.16190	727.39188	K	S	98	118
PSM	YNTASYFDDHPNHPFTDEY	-286_36525	Q91WT7	1	Mouse_09-2020	null	[MS,MS:1001208,SEQUEST,]	3.5e-4	null	ms_run[1]:scan=8051	2519.5	3	2332.94547	778.31878	R	0	305	324
PSM	VSLAVLNPYIKR	-286_36135	Q9DB20	1	Mouse_09-2020	null	[MS,MS:1001208,SEQUEST,]	1.6e-3	null	ms_run[1]:scan=7969	2495.5	3	1372.83158	458.28188	K	V	74	86
PSM	AYILNLVK	-286_36356	P80315	1	Mouse_09-2020	null	[MS,MS:1001208,SEQUEST,]	2.7e-3	null	ms_run[1]:scan=8016	2509.2	2	933.57689	467.29203	R	I	281	289
PSM	ALDLDPSKTNVSGGAIALGHPLGGSGSR	-286_36326	Q8BWT1	1	Mouse_09-2020	null	[MS,MS:1001208,SEQUEST,]	3.5e-4	null	ms_run[1]:scan=8011	2507.8	4	2647.37929	662.60041	K	T	333	361
PSM	FFDEESYSLLRK	-286_36157	Q9D8L3	1	Mouse_09-2020	null	[MS,MS:1001208,SEQUEST,]	1.4e-3	null	ms_run[1]:scan=7974	2497.0	3	1533.75913	511.92431	R	Q	106	118
PSM	GILIGIQQSFRPR	-286_36163	Q8C196	1	Mouse_09-2020	null	[MS,MS:1001208,SEQUEST,]	3.5e-4	null	ms_run[1]:scan=7975	2497.2	3	1484.87052	495.62805	K	L	1361	1374
PSM	FWNILDK	-286_41808	Q63880	1	Mouse_09-2020	null	[MS,MS:1001208,SEQUEST,]	9.2e-4	null	ms_run[1]:scan=9045	2811.9	2	935.49956	468.25290	K	E	355	362
PSM	LFFDTERYWKER	-286_36188	Q9CRB3	1	Mouse_09-2020	null	[MS,MS:1001208,SEQUEST,]	3.3e-2	null	ms_run[1]:scan=7979	2498.4	4	1689.83864	423.21505	K	Q	68	80
PSM	NTVPWFPR	-286_36214	P16331	1	Mouse_09-2020	null	[MS,MS:1001208,SEQUEST,]	9.6e-3	null	ms_run[1]:scan=7985	2500.2	2	1016.53081	508.76925	K	I	116	124
PSM	DVFLPKPSWGNHTPIFR	-286_41800	P05202	1	Mouse_09-2020	null	[MS,MS:1001208,SEQUEST,]	3.5e-4	null	ms_run[1]:scan=9043	2811.3	3	2011.05613	671.02313	R	A	154	171
PSM	NSRLPVMVWIHGGGLK	-286_36243	Q91WU0	1	Mouse_09-2020	null	[MS,MS:1001208,SEQUEST,]	3.5e-4	null	ms_run[1]:scan=7990	2501.6	3	1763.97342	588.66277	K	G	130	146
PSM	DHGFPVRVVVPGVVGAR	-286_36337	Q8R086	1	Mouse_09-2020	null	[MS,MS:1001208,SEQUEST,]	1.2e-3	null	ms_run[1]:scan=8013	2508.4	3	1760.99027	587.66880	R	V	361	378
PSM	LVFLGLDNAGK	-286_41796	A0A1W2P869	1	Mouse_09-2020	null	[MS,MS:1001208,SEQUEST,]	3.5e-4	null	ms_run[1]:scan=9042	2811.0	2	1146.65227	573.82951	K	T	5	16
PSM	SLEIIGAPFSK	-286_41784	Q61176	1	Mouse_09-2020	null	[MS,MS:1001208,SEQUEST,]	3.5e-4	null	ms_run[1]:scan=9040	2810.4	2	1161.65178	581.32934	K	Q	7	18
PSM	WLQTEVQNPSVTSKI	-286_36260	P34914	1	Mouse_09-2020	null	[MS,MS:1001208,SEQUEST,]	3.5e-4	null	ms_run[1]:scan=7996	2503.4	2	1729.91313	865.45960	K	0	540	555
PSM	IQFGVPLAR	-286_36268	A0A0A0MQ68	1	Mouse_09-2020	null	[MS,MS:1001208,SEQUEST,]	7.1e-3	null	ms_run[1]:scan=7998	2504.0	2	1000.59447	500.80055	R	Q	329	338
PSM	IVPNILLEQGK	-286_36283	Q9CZU6	1	Mouse_09-2020	null	[MS,MS:1001208,SEQUEST,]	3.5e-4	null	ms_run[1]:scan=8002	2505.2	2	1223.73613	612.37154	K	K	383	394
PSM	AIAEELAPERGFLPPASEK	-286_36309	O35490	1	Mouse_09-2020	null	[MS,MS:1001208,SEQUEST,]	3.5e-4	null	ms_run[1]:scan=8006	2506.3	3	2025.06351	675.69323	R	G	309	328
PSM	AFRNIPGITLLNVSK	-286_41767	Q9D8E6	1	Mouse_09-2020	null	[MS,MS:1001208,SEQUEST,]	3.5e-4	null	ms_run[1]:scan=9036	2809.2	3	1642.96506	548.32615	K	N	220	235
PSM	NSRLPVMVWIHGGGLK	-286_36320	Q91WU0	1	Mouse_09-2020	null	[MS,MS:1001208,SEQUEST,]	3.5e-4	null	ms_run[1]:scan=8009	2507.2	4	1763.97451	441.74890	K	G	130	146
PSM	LDQGGAPLAGTNKETTIQGLDGLSER	-286_36252	Q91Y97	1	Mouse_09-2020	null	[MS,MS:1001208,SEQUEST,]	3.5e-4	null	ms_run[1]:scan=7994	2502.8	3	2641.34690	881.11911	K	A	109	135
PSM	FISDKDASVVGFFR	-286_41717	P27773	1	Mouse_09-2020	null	[MS,MS:1001208,SEQUEST,]	3.5e-4	null	ms_run[1]:scan=9025	2806.0	3	1587.81699	529.94371	K	L	148	162
PSM	TLSDYNIQKESTLHLVLR	-286_35433	E9Q5F6	1	Mouse_09-2020	null	[MS,MS:1001208,SEQUEST,]	2.3e-3	null	ms_run[1]:scan=7848	2460.1	4	2130.15688	533.29429	R	R	55	73
PSM	IYELAAGGTAVGTGLNTR	-286_35385	P97807	1	Mouse_09-2020	null	[MS,MS:1001208,SEQUEST,]	3.5e-4	null	ms_run[1]:scan=7839	2457.4	2	1763.93132	882.46796	R	G	266	284
PSM	TFAATIPRPFSVR	-286_34831	P16331	1	Mouse_09-2020	null	[MS,MS:1001208,SEQUEST,]	2.3e-3	null	ms_run[1]:scan=7733	2426.3	3	1462.81720	488.27702	R	D	401	414
PSM	YSQVLANGLDNKLREDLER	-286_34838	P62270	1	Mouse_09-2020	null	[MS,MS:1001208,SEQUEST,]	3.5e-4	null	ms_run[1]:scan=7734	2426.6	4	2233.15835	559.04474	K	K	95	114
PSM	DFNPQHFLDDKGQLK	-286_34844	P56593	1	Mouse_09-2020	null	[MS,MS:1001208,SEQUEST,]	3.5e-4	null	ms_run[1]:scan=7735	2426.9	3	1801.88651	601.30044	K	I	408	423
PSM	RQASGGPVDIGPEYQQDLDRELYKLK	-286_39120	P97450	1	Mouse_09-2020	null	[MS,MS:1001208,SEQUEST,]	3.5e-4	null	ms_run[1]:scan=8539	2662.7	5	2975.52229	595.91025	K	M	54	80
PSM	FFNEVFRDSTQTPAIAPQSQPAATDSSVSVQK	-286_42286	P52825	1	Mouse_09-2020	null	[MS,MS:1001208,SEQUEST,]	3.5e-4	null	ms_run[1]:scan=9138	2839.4	3	3453.70017	1151.90222	R	S	383	415
PSM	YSQVLANGLDNKLREDLER	-286_34859	P62270	1	Mouse_09-2020	null	[MS,MS:1001208,SEQUEST,]	3.5e-4	null	ms_run[1]:scan=7738	2427.8	3	2233.15866	745.05723	K	K	95	114
PSM	YGKDATNVGDEGGFAPNILENK	-286_34866	P17182	1	Mouse_09-2020	null	[MS,MS:1001208,SEQUEST,]	3.5e-4	null	ms_run[1]:scan=7739	2428.0	3	2309.10660	770.37299	K	A	200	222
PSM	LVLEVAQHLGESTVR	-286_34824	P56480	1	Mouse_09-2020	null	[MS,MS:1001208,SEQUEST,]	9.2e-4	null	ms_run[1]:scan=7732	2426.0	3	1650.91788	550.97730	R	I	95	110
PSM	SLADIAREEASNFR	-286_42280	O70435	1	Mouse_09-2020	null	[MS,MS:1001208,SEQUEST,]	9.2e-4	null	ms_run[1]:scan=9137	2839.1	3	1578.78678	526.93387	R	N	87	101
PSM	YPQLLSGIR	-286_34887	P50247	1	Mouse_09-2020	null	[MS,MS:1001208,SEQUEST,]	3.5e-4	null	ms_run[1]:scan=7744	2429.5	2	1046.60027	523.80329	K	I	143	152
PSM	FADGDVDAVLSR	-286_34892	Q8R0Y6	1	Mouse_09-2020	null	[MS,MS:1001208,SEQUEST,]	3.5e-4	null	ms_run[1]:scan=7745	2429.8	2	1264.61797	632.81204	R	N	815	827
PSM	LGGSAVISLEGKPL	-286_39114	P18760	1	Mouse_09-2020	null	[MS,MS:1001208,SEQUEST,]	3.5e-4	null	ms_run[1]:scan=8538	2662.5	2	1340.78008	670.89283	K	0	153	167
PSM	GTTITSVLPKPALVASR	-286_34911	Q8C196	1	Mouse_09-2020	null	[MS,MS:1001208,SEQUEST,]	3.5e-4	null	ms_run[1]:scan=7750	2431.3	3	1711.01145	571.00860	K	E	403	420
PSM	FNIIQPGPIK	-286_34924	Q9CQ62	1	Mouse_09-2020	null	[MS,MS:1001208,SEQUEST,]	3.5e-4	null	ms_run[1]:scan=7752	2431.9	2	1126.66203	563.83459	R	K	235	245
PSM	GLLNAIVIR	-286_42264	P29758	1	Mouse_09-2020	null	[MS,MS:1001208,SEQUEST,]	3.5e-4	null	ms_run[1]:scan=9132	2837.6	2	968.62547	484.81620	K	T	375	384
PSM	TSLSPGSGVVTYYLR	-286_42255	P28271	1	Mouse_09-2020	null	[MS,MS:1001208,SEQUEST,]	3.5e-4	null	ms_run[1]:scan=9129	2836.7	2	1599.83965	800.42249	K	S	469	484
PSM	VIFLENYR	-286_34878	Q9ET01	1	Mouse_09-2020	null	[MS,MS:1001208,SEQUEST,]	3.5e-4	null	ms_run[1]:scan=7742	2428.9	2	1053.57353	527.29002	K	S	643	651
PSM	GILIGIQQSFRPR	-286_34964	Q8C196	1	Mouse_09-2020	null	[MS,MS:1001208,SEQUEST,]	3.5e-4	null	ms_run[1]:scan=7760	2434.2	3	1484.87033	495.62805	K	L	1361	1374
PSM	DAGTIAGLNVLR	-286_42340	P63017	1	Mouse_09-2020	null	[MS,MS:1001208,SEQUEST,]	3.5e-4	null	ms_run[1]:scan=9150	2843.0	2	1199.67461	600.34077	K	I	160	172
PSM	GNWGYLDQAAALR	-286_42344	Q91WG0	1	Mouse_09-2020	null	[MS,MS:1001208,SEQUEST,]	3.5e-4	null	ms_run[1]:scan=9151	2843.3	2	1434.71391	717.85986	R	V	196	209
PSM	RGWDENVYYTVPLVR	-286_42442	O55125	1	Mouse_09-2020	null	[MS,MS:1001208,SEQUEST,]	3.5e-4	null	ms_run[1]:scan=9169	2848.6	3	1866.95011	622.98809	K	M	254	269
PSM	VHLVGIDIFTGK	-286_42436	Q8BGY2	1	Mouse_09-2020	null	[MS,MS:1001208,SEQUEST,]	3.5e-4	null	ms_run[1]:scan=9168	2848.3	3	1298.74701	433.58708	K	Y	56	68
PSM	FFGNNWAETYR	-286_39129	Q8CG76	1	Mouse_09-2020	null	[MS,MS:1001208,SEQUEST,]	3.5e-4	null	ms_run[1]:scan=8542	2663.7	2	1404.63335	702.82020	R	R	259	270
PSM	IFNNGADLSGITEENAPLK	-286_42413	P07758	0	Mouse_09-2020	null	[MS,MS:1001208,SEQUEST,]	3.5e-4	null	ms_run[1]:scan=9164	2847.1	2	2003.01079	1002.00764	R	S	329	348
PSM	IFNNGADLSGITEENAPLK	-286_42413	Q00897	0	Mouse_09-2020	null	[MS,MS:1001208,SEQUEST,]	3.5e-4	null	ms_run[1]:scan=9164	2847.1	2	2003.01079	1002.00764	R	S	329	348
PSM	GVLRQITVNDLPVGR	-286_34595	Q61171	1	Mouse_09-2020	null	[MS,MS:1001208,SEQUEST,]	3.5e-4	null	ms_run[1]:scan=7690	2413.7	3	1636.95005	546.32129	K	V	136	151
PSM	GTNVITSLSSVLRDSK	-286_42398	Q91X77	1	Mouse_09-2020	null	[MS,MS:1001208,SEQUEST,]	1.2e-3	null	ms_run[1]:scan=9161	2846.2	3	1676.91831	559.64410	K	F	384	400
PSM	FKDIFQEIYDK	-286_42365	O88844	1	Mouse_09-2020	null	[MS,MS:1001208,SEQUEST,]	9.2e-4	null	ms_run[1]:scan=9154	2844.1	3	1445.73282	482.58189	R	Y	223	234
PSM	SIYYITGESKEQVANSAFVER	-286_34780	P11499	1	Mouse_09-2020	null	[MS,MS:1001208,SEQUEST,]	3.5e-4	null	ms_run[1]:scan=7725	2423.9	3	2391.18454	797.73241	K	R	482	503
PSM	ILVATNLFGR	-286_42350	Q9Z1N5	1	Mouse_09-2020	null	[MS,MS:1001208,SEQUEST,]	3.5e-4	null	ms_run[1]:scan=9152	2843.6	2	1103.65715	552.33222	R	M	340	350
PSM	SIGVSNFNFR	-286_34665	Q91WT7	1	Mouse_09-2020	null	[MS,MS:1001208,SEQUEST,]	3.5e-4	null	ms_run[1]:scan=7703	2417.5	2	1140.57964	570.79345	K	L	162	172
PSM	FAVLQTYGDTTHTLVEK	-286_34679	P49429	1	Mouse_09-2020	null	[MS,MS:1001208,SEQUEST,]	3.5e-4	null	ms_run[1]:scan=7705	2418.1	3	1922.98514	641.66679	K	N	133	150
PSM	VADPVGVLK	-286_34683	A2A930	1	Mouse_09-2020	null	[MS,MS:1001208,SEQUEST,]	3.6e-2	null	ms_run[1]:scan=7706	2418.4	2	897.54021	449.27384	K	K	876	885
PSM	LWTLVSEQTR	-286_34687	P14115	1	Mouse_09-2020	null	[MS,MS:1001208,SEQUEST,]	9.2e-4	null	ms_run[1]:scan=7707	2418.6	2	1232.66374	616.83532	K	N	78	88
PSM	GLFTGLTPR	-286_34699	Q791V5	1	Mouse_09-2020	null	[MS,MS:1001208,SEQUEST,]	3.5e-4	null	ms_run[1]:scan=7710	2419.5	2	961.54680	481.27691	R	C	69	78
PSM	ALQASALAAWGGK	-286_34710	Q91Y97	1	Mouse_09-2020	null	[MS,MS:1001208,SEQUEST,]	3.5e-4	null	ms_run[1]:scan=7713	2420.4	2	1243.68010	622.34331	R	A	305	318
PSM	LSGFGQSGIFSK	-286_34717	O09174	1	Mouse_09-2020	null	[MS,MS:1001208,SEQUEST,]	3.5e-4	null	ms_run[1]:scan=7715	2421.0	2	1227.63823	614.32205	R	A	106	118
PSM	YGAFGLPTTVAHVDGK	-286_34636	Q9DCM2	1	Mouse_09-2020	null	[MS,MS:1001208,SEQUEST,]	3.5e-4	null	ms_run[1]:scan=7697	2415.7	3	1632.83951	544.95086	K	Y	178	194
PSM	TYTIANQFPLNK	-286_35403	Q9WUA2	1	Mouse_09-2020	null	[MS,MS:1001208,SEQUEST,]	9.2e-4	null	ms_run[1]:scan=7842	2458.3	2	1409.74309	705.37481	K	T	384	396
PSM	EWGYASHNGPDHWHELYPIAK	-286_34974	P16015	1	Mouse_09-2020	null	[MS,MS:1001208,SEQUEST,]	3.5e-4	null	ms_run[1]:scan=7762	2434.8	4	2507.15517	627.54364	K	D	4	25
PSM	AVDLQILPK	-286_34991	P47911	1	Mouse_09-2020	null	[MS,MS:1001208,SEQUEST,]	3.5e-4	null	ms_run[1]:scan=7765	2435.7	2	996.60930	498.80804	K	K	260	269
PSM	DYYFALAHTVRDHLVGR	-286_42122	Q9ET01	1	Mouse_09-2020	null	[MS,MS:1001208,SEQUEST,]	9.2e-4	null	ms_run[1]:scan=9103	2829.0	4	2033.03542	509.01425	R	I	51	68
PSM	GTTITSVLPKPALVASRVEVSK	-286_35234	Q8C196	1	Mouse_09-2020	null	[MS,MS:1001208,SEQUEST,]	3.4e-3	null	ms_run[1]:scan=7809	2448.6	4	2253.31826	564.08487	K	L	403	425
PSM	TDLTDYLNR	-286_35239	Q9CZ13	1	Mouse_09-2020	null	[MS,MS:1001208,SEQUEST,]	3.5e-4	null	ms_run[1]:scan=7810	2448.9	2	1110.54277	555.77493	R	Y	214	223
PSM	KYEGGRELNDFISYLQR	-286_42097	P27773	1	Mouse_09-2020	null	[MS,MS:1001208,SEQUEST,]	3.5e-4	null	ms_run[1]:scan=9099	2827.9	4	2088.05092	522.76818	K	A	466	483
PSM	LHIIEVGTPPTGNQPFPK	-286_35264	Q68FD5	1	Mouse_09-2020	null	[MS,MS:1001208,SEQUEST,]	3.5e-4	null	ms_run[1]:scan=7816	2450.6	3	1945.05466	649.02291	K	A	228	246
PSM	GTTITSVLPKPALVASRVEVSK	-286_35278	Q8C196	1	Mouse_09-2020	null	[MS,MS:1001208,SEQUEST,]	3.5e-4	null	ms_run[1]:scan=7819	2451.5	3	2253.31986	751.77740	K	L	403	425
PSM	DYYFALAHTVRDHLVGR	-286_42064	Q9ET01	1	Mouse_09-2020	null	[MS,MS:1001208,SEQUEST,]	3.5e-4	null	ms_run[1]:scan=9092	2825.8	3	2033.03427	678.34991	R	I	51	68
PSM	KYEGGRELNDFISYLQR	-286_42171	P27773	1	Mouse_09-2020	null	[MS,MS:1001208,SEQUEST,]	3.5e-4	null	ms_run[1]:scan=9112	2831.7	3	2088.05234	696.68848	K	A	466	483
PSM	FLASVSTVLTSKYR	-286_35300	Q91VB8	1	Mouse_09-2020	null	[MS,MS:1001208,SEQUEST,]	3.5e-4	null	ms_run[1]:scan=7823	2452.7	3	1571.88041	524.63124	K	0	129	143
PSM	QITINDLPVGR	-286_35315	P35700	1	Mouse_09-2020	null	[MS,MS:1001208,SEQUEST,]	3.5e-4	null	ms_run[1]:scan=7825	2453.3	2	1225.69060	613.34859	R	V	141	152
PSM	NRPNRLIVDEAINEDNSVVSLSQPK	-286_35323	Q01853	1	Mouse_09-2020	null	[MS,MS:1001208,SEQUEST,]	3.5e-4	null	ms_run[1]:scan=7827	2453.9	4	2807.46743	702.62161	K	D	21	46
PSM	IEEIKDFLLTAR	-286_42030	Q9JJI8	1	Mouse_09-2020	null	[MS,MS:1001208,SEQUEST,]	3.5e-4	null	ms_run[1]:scan=9086	2824.0	3	1447.81537	483.27669	K	K	5	17
PSM	YQLQSQENFEPFMK	-286_42025	P12710	1	Mouse_09-2020	null	[MS,MS:1001208,SEQUEST,]	9.2e-4	null	ms_run[1]:scan=9084	2823.4	2	1788.83086	894.91671	K	I	7	21
PSM	FINLVPSNLPHEATRDTVFR	-286_40763	Q05421	1	Mouse_09-2020	null	[MS,MS:1001208,SEQUEST,]	3.5e-4	null	ms_run[1]:scan=8845	2753.0	4	2326.22915	582.31302	R	Y	360	380
PSM	YSLEPVAAELK	-286_35373	P09411	1	Mouse_09-2020	null	[MS,MS:1001208,SEQUEST,]	3.5e-4	null	ms_run[1]:scan=7835	2456.2	2	1219.65703	610.33208	K	L	76	87
PSM	QFLFRPWDVTK	-286_42010	Q02053	1	Mouse_09-2020	null	[MS,MS:1001208,SEQUEST,]	6.2e-3	null	ms_run[1]:scan=9082	2822.8	3	1436.76953	479.59435	R	K	516	527
PSM	LAVATFAGIENK	-286_34980	Q9QXX4	1	Mouse_09-2020	null	[MS,MS:1001208,SEQUEST,]	3.5e-4	null	ms_run[1]:scan=7763	2435.1	2	1233.68462	617.34552	K	G	643	655
PSM	THILLFLPK	-286_35183	P09103	1	Mouse_09-2020	null	[MS,MS:1001208,SEQUEST,]	1.8e-3	null	ms_run[1]:scan=7800	2445.9	2	1081.67705	541.34205	K	V	257	266
PSM	YKPAPLATLPSTLDPAEYDVSPETRR	-286_42179	Q9CQC7	1	Mouse_09-2020	null	[MS,MS:1001208,SEQUEST,]	1.2e-3	null	ms_run[1]:scan=9114	2832.3	4	2887.48989	722.62636	K	Q	6	32
PSM	VYNEAGVTFT	-286_35022	P26443	1	Mouse_09-2020	null	[MS,MS:1001208,SEQUEST,]	9.2e-4	null	ms_run[1]:scan=7770	2437.2	2	1100.52641	550.76657	K	0	549	559
PSM	FVTVQTISGTGALR	-286_35025	P05202	1	Mouse_09-2020	null	[MS,MS:1001208,SEQUEST,]	3.5e-4	null	ms_run[1]:scan=7771	2437.4	2	1449.80730	725.40664	R	G	126	140
PSM	GTEFLAAPSSYYK	-286_35031	P49429	1	Mouse_09-2020	null	[MS,MS:1001208,SEQUEST,]	3.5e-4	null	ms_run[1]:scan=7772	2437.7	2	1433.69597	717.35100	R	L	285	298
PSM	SHAPVYFYEFQHRPSFFK	-286_35049	Q8BK48	1	Mouse_09-2020	null	[MS,MS:1001208,SEQUEST,]	3.5e-4	null	ms_run[1]:scan=7774	2438.3	4	2287.11074	572.53254	R	F	429	447
PSM	LGVLGFFSTGDQHAR	-286_42215	Q91WG0	0	Mouse_09-2020	null	[MS,MS:1001208,SEQUEST,]	3.5e-4	null	ms_run[1]:scan=9121	2834.4	3	1604.81925	535.61084	R	N	181	196
PSM	LGVLGFFSTGDQHAR	-286_42215	Q8QZR3	0	Mouse_09-2020	null	[MS,MS:1001208,SEQUEST,]	3.5e-4	null	ms_run[1]:scan=9121	2834.4	3	1604.81925	535.61084	R	N	178	193
PSM	GTTITSVLPKPALVASR	-286_35059	Q8C196	1	Mouse_09-2020	null	[MS,MS:1001208,SEQUEST,]	1.4e-3	null	ms_run[1]:scan=7776	2438.9	2	1711.01360	856.00926	K	E	403	420
PSM	IEVVKAGDLGVDLTSK	-286_35072	Q9DCW4	1	Mouse_09-2020	null	[MS,MS:1001208,SEQUEST,]	3.5e-4	null	ms_run[1]:scan=7779	2439.8	3	1643.92160	548.64533	K	S	206	222
PSM	GILIGIQQSFRPR	-286_35176	Q8C196	1	Mouse_09-2020	null	[MS,MS:1001208,SEQUEST,]	3.5e-4	null	ms_run[1]:scan=7799	2445.7	2	1484.86955	742.93844	K	L	1361	1374
PSM	RQASGGPVDIGPEYQQDLDRELYK	-286_35078	P97450	1	Mouse_09-2020	null	[MS,MS:1001208,SEQUEST,]	3.5e-4	null	ms_run[1]:scan=7780	2440.1	4	2734.34194	684.34123	K	K	54	78
PSM	AYFHLLNQIAPK	-286_35089	A0A1C7CYV0	1	Mouse_09-2020	null	[MS,MS:1001208,SEQUEST,]	3.5e-4	null	ms_run[1]:scan=7782	2440.7	3	1414.78415	472.26623	K	Q	301	313
PSM	FASEITPITISVK	-286_42191	Q8QZT1	1	Mouse_09-2020	null	[MS,MS:1001208,SEQUEST,]	3.5e-4	null	ms_run[1]:scan=9116	2832.9	2	1405.79375	703.40049	K	K	228	241
PSM	ASLQNLLSASQAR	-286_35127	P35505	1	Mouse_09-2020	null	[MS,MS:1001208,SEQUEST,]	3.5e-4	null	ms_run[1]:scan=7789	2442.7	2	1358.74101	679.87296	R	R	83	96
PSM	SDIDEIVLVGGSTR	-286_42186	P20029	1	Mouse_09-2020	null	[MS,MS:1001208,SEQUEST,]	3.5e-4	null	ms_run[1]:scan=9115	2832.6	2	1460.76006	730.88319	K	P	355	369
PSM	GFSLEELR	-286_35141	P47963	1	Mouse_09-2020	null	[MS,MS:1001208,SEQUEST,]	1.6e-3	null	ms_run[1]:scan=7791	2443.3	2	950.49547	475.75072	R	A	75	83
PSM	AAVPSGASTGIYEALELRDNDKTR	-286_35151	P17182	1	Mouse_09-2020	null	[MS,MS:1001208,SEQUEST,]	2.2e-3	null	ms_run[1]:scan=7793	2443.9	4	2534.28579	634.32659	R	M	33	57
PSM	VFADYEAYVK	-286_35157	Q9ET01	1	Mouse_09-2020	null	[MS,MS:1001208,SEQUEST,]	3.5e-4	null	ms_run[1]:scan=7795	2444.5	2	1204.59038	602.79787	K	Q	774	784
PSM	DGTVTAGNASGVSDGAGAVIIASEDAVKK	-286_42199	Q8BWT1	1	Mouse_09-2020	null	[MS,MS:1001208,SEQUEST,]	3.5e-4	null	ms_run[1]:scan=9117	2833.2	3	2660.34189	887.45063	K	N	242	271
PSM	ESGLYFIRPLK	-286_34549	Q8VCM7	1	Mouse_09-2020	null	[MS,MS:1001208,SEQUEST,]	3.5e-4	null	ms_run[1]:scan=7681	2411.0	3	1322.74720	441.58708	K	K	188	199
PSM	VTIAQGGVLPNIQAVLLPK	-286_54561	Q64523	1	Mouse_09-2020	null	[MS,MS:1001208,SEQUEST,]	3.5e-4	null	ms_run[1]:scan=11888	3682.2	2	1931.17058	966.08804	K	T	101	120
PSM	TKPFPWGDGNHTLFHNPHVNPLPTGYEDE	-286_41684	P43024	1	Mouse_09-2020	null	[MS,MS:1001208,SEQUEST,]	2.7e-3	null	ms_run[1]:scan=9018	2803.9	4	3316.54506	829.89162	R	0	83	112
PSM	FDRGYISPYFINTSK	-286_37911	P63038	1	Mouse_09-2020	null	[MS,MS:1001208,SEQUEST,]	3.5e-4	null	ms_run[1]:scan=8311	2595.8	3	1807.90482	603.30530	K	Q	219	234
PSM	FSRDVFLPKPSWGNHTPIFR	-286_37916	P05202	1	Mouse_09-2020	null	[MS,MS:1001208,SEQUEST,]	3.5e-4	null	ms_run[1]:scan=8312	2596.1	5	2401.26035	481.05710	K	A	151	171
PSM	GLFIIDAK	-286_37919	Q61171	1	Mouse_09-2020	null	[MS,MS:1001208,SEQUEST,]	9.2e-4	null	ms_run[1]:scan=8313	2596.4	2	876.52031	438.76310	R	V	128	136
PSM	DTNGSQFFITTVK	-286_41021	P24369	1	Mouse_09-2020	null	[MS,MS:1001208,SEQUEST,]	3.5e-4	null	ms_run[1]:scan=8894	2767.3	2	1457.72722	729.36718	K	S	146	159
PSM	FWSVDDTQVHTEYSSLR	-286_37930	P49429	1	Mouse_09-2020	null	[MS,MS:1001208,SEQUEST,]	3.5e-4	null	ms_run[1]:scan=8315	2597.0	3	2069.96207	690.65695	R	I	209	226
PSM	YVTLIYTNYENGK	-286_37934	P19157	1	Mouse_09-2020	null	[MS,MS:1001208,SEQUEST,]	9.2e-4	null	ms_run[1]:scan=8316	2597.2	2	1577.78923	789.39594	K	D	104	117
PSM	LFQHIAEYLPSYARPR	-286_37946	O35488	1	Mouse_09-2020	null	[MS,MS:1001208,SEQUEST,]	3.5e-4	null	ms_run[1]:scan=8318	2597.8	4	1961.04152	491.01526	K	L	542	558
PSM	GAAFLGLGTDSVR	-286_37904	Q9DBE0	1	Mouse_09-2020	null	[MS,MS:1001208,SEQUEST,]	3.5e-4	null	ms_run[1]:scan=8310	2595.5	2	1263.67180	632.33823	K	V	197	210
PSM	FLASVSTVLTSK	-286_38010	Q91VB8	1	Mouse_09-2020	null	[MS,MS:1001208,SEQUEST,]	3.5e-4	null	ms_run[1]:scan=8330	2601.4	2	1252.71538	626.86100	K	R	129	141
PSM	ILEFLGR	-286_38038	P52840	1	Mouse_09-2020	null	[MS,MS:1001208,SEQUEST,]	1.2e-3	null	ms_run[1]:scan=8334	2602.5	2	847.50377	424.25545	K	L	203	210
PSM	DAGQISGLNVLR	-286_38047	P38647	1	Mouse_09-2020	null	[MS,MS:1001208,SEQUEST,]	3.5e-4	null	ms_run[1]:scan=8335	2602.8	2	1242.68083	621.84368	K	I	207	219
PSM	IAFAITAIK	-286_38052	P62270	1	Mouse_09-2020	null	[MS,MS:1001208,SEQUEST,]	3.5e-4	null	ms_run[1]:scan=8336	2603.1	2	947.59258	474.29985	K	V	26	35
PSM	EIFDSRGNPTVEVDLYTAK	-286_40949	P17182	1	Mouse_09-2020	null	[MS,MS:1001208,SEQUEST,]	3.5e-4	null	ms_run[1]:scan=8881	2763.5	3	2154.07065	718.69530	R	L	10	29
PSM	EWPANLDLK	-286_38081	Q8C196	1	Mouse_09-2020	null	[MS,MS:1001208,SEQUEST,]	2.5e-3	null	ms_run[1]:scan=8341	2604.5	2	1085.56255	543.28493	K	E	832	841
PSM	SFLSPNQILK	-286_38083	Q9DB20	1	Mouse_09-2020	null	[MS,MS:1001208,SEQUEST,]	3.5e-4	null	ms_run[1]:scan=8342	2604.8	2	1146.65178	573.82951	K	E	163	173
PSM	ATLNLSLLK	-286_38089	P52196	1	Mouse_09-2020	null	[MS,MS:1001208,SEQUEST,]	9.2e-4	null	ms_run[1]:scan=8343	2605.1	2	972.60887	486.80804	K	Y	155	164
PSM	TIAQDYGVLKADEGISFR	-286_40960	P35700	1	Mouse_09-2020	null	[MS,MS:1001208,SEQUEST,]	3.5e-4	null	ms_run[1]:scan=8883	2764.1	3	1983.01883	661.67758	R	L	111	129
PSM	IGGIFAFK	-286_38125	P32020	1	Mouse_09-2020	null	[MS,MS:1001208,SEQUEST,]	3.5e-4	null	ms_run[1]:scan=8349	2606.9	2	852.49822	426.75254	K	K	455	463
PSM	YNIEKDIAAYIK	-286_41034	Q9D0M5	1	Mouse_09-2020	null	[MS,MS:1001208,SEQUEST,]	3.5e-4	null	ms_run[1]:scan=8896	2767.9	3	1440.77414	480.92929	K	E	32	44
PSM	GEYLPLLQGK	-286_37824	P11725	1	Mouse_09-2020	null	[MS,MS:1001208,SEQUEST,]	1.2e-3	null	ms_run[1]:scan=8296	2591.4	2	1117.62590	559.31623	K	L	71	81
PSM	GIFVIGFSYPVVPK	-286_54490	O88986	1	Mouse_09-2020	null	[MS,MS:1001208,SEQUEST,]	3.5e-4	null	ms_run[1]:scan=11873	3677.7	2	1522.86785	761.93704	K	K	367	381
PSM	LGVTADDVKNVIIWGNHSSTQYPDVNHAK	-286_41172	P14152	1	Mouse_09-2020	null	[MS,MS:1001208,SEQUEST,]	3.5e-4	null	ms_run[1]:scan=8922	2775.5	4	3178.59414	795.40336	K	K	171	200
PSM	FDRGYISPYFINTSK	-286_37674	P63038	1	Mouse_09-2020	null	[MS,MS:1001208,SEQUEST,]	3.5e-4	null	ms_run[1]:scan=8269	2583.4	3	1807.90152	603.30530	K	Q	219	234
PSM	SDLTKDITTSVLTVNNK	-286_37679	Q9QXF8	1	Mouse_09-2020	null	[MS,MS:1001208,SEQUEST,]	3.5e-4	null	ms_run[1]:scan=8270	2583.7	2	1848.99187	924.99929	K	H	197	214
PSM	IAIYELLFK	-286_54484	P63325	1	Mouse_09-2020	null	[MS,MS:1001208,SEQUEST,]	3.5e-4	null	ms_run[1]:scan=11872	3677.4	2	1109.66045	555.33389	R	G	9	18
PSM	FALDGFFSTIR	-286_54364	P50172	1	Mouse_09-2020	null	[MS,MS:1001208,SEQUEST,]	9.2e-4	null	ms_run[1]:scan=11839	3667.2	2	1273.65788	637.33241	K	E	188	199
PSM	GVVDSEDIPLNLSR	-286_41158	Q9CQN1	1	Mouse_09-2020	null	[MS,MS:1001208,SEQUEST,]	3.5e-4	null	ms_run[1]:scan=8920	2774.9	2	1513.78581	757.39647	R	L	391	405
PSM	VGINYQPPTVVPGGDLAK	-286_41046	P05214	0	Mouse_09-2020	null	[MS,MS:1001208,SEQUEST,]	9.2e-4	null	ms_run[1]:scan=8898	2768.5	2	1824.98711	912.99635	K	Q	353	371
PSM	VGINYQPPTVVPGGDLAK	-286_41046	A0A0A0MQA5	0	Mouse_09-2020	null	[MS,MS:1001208,SEQUEST,]	9.2e-4	null	ms_run[1]:scan=8898	2768.5	2	1824.98711	912.99635	K	Q	382	400
PSM	LYSEFLGKRPWFAGDK	-286_37722	P10649	1	Mouse_09-2020	null	[MS,MS:1001208,SEQUEST,]	1.6e-3	null	ms_run[1]:scan=8277	2585.8	3	1913.99247	638.66847	K	T	137	153
PSM	FAVFGLGNK	-286_37738	Q05DV1	1	Mouse_09-2020	null	[MS,MS:1001208,SEQUEST,]	3.5e-4	null	ms_run[1]:scan=8279	2586.4	2	952.52532	476.76618	K	Y	168	177
PSM	FITIFGTR	-286_41141	P48036	1	Mouse_09-2020	null	[MS,MS:1001208,SEQUEST,]	1.6e-3	null	ms_run[1]:scan=8917	2774.1	2	954.54064	477.77400	K	V	192	200
PSM	FIPRQPFAEYIYK	-286_37756	Q9EQF5	1	Mouse_09-2020	null	[MS,MS:1001208,SEQUEST,]	4.0e-3	null	ms_run[1]:scan=8283	2587.5	3	1671.88877	557.96796	K	I	462	475
PSM	GYISPYFINTSK	-286_37773	P63038	1	Mouse_09-2020	null	[MS,MS:1001208,SEQUEST,]	3.5e-4	null	ms_run[1]:scan=8286	2588.4	2	1389.70488	695.35608	R	Q	222	234
PSM	AGLILFGNDDR	-286_41063	Q8R0Y6	1	Mouse_09-2020	null	[MS,MS:1001208,SEQUEST,]	3.5e-4	null	ms_run[1]:scan=8903	2770.0	2	1190.61638	595.81184	K	L	275	286
PSM	VVFIFGPDK	-286_41051	Q6GT24	1	Mouse_09-2020	null	[MS,MS:1001208,SEQUEST,]	9.2e-4	null	ms_run[1]:scan=8900	2769.1	2	1021.57140	511.28949	R	L	133	142
PSM	VVDLLAPYAK	-286_37814	P56480	1	Mouse_09-2020	null	[MS,MS:1001208,SEQUEST,]	3.5e-4	null	ms_run[1]:scan=8295	2591.1	2	1088.63567	544.82115	K	G	189	199
PSM	GVVDSEDLPLNISR	-286_41157	P07901	0	Mouse_09-2020	null	[MS,MS:1001208,SEQUEST,]	3.5e-4	null	ms_run[1]:scan=8920	2774.9	2	1513.78581	757.39647	R	M	388	402
PSM	GVVDSEDLPLNISR	-286_41157	P11499	0	Mouse_09-2020	null	[MS,MS:1001208,SEQUEST,]	3.5e-4	null	ms_run[1]:scan=8920	2774.9	2	1513.78581	757.39647	R	M	379	393
PSM	GFLDVVAALR	-286_54270	Q63880	0	Mouse_09-2020	null	[MS,MS:1001208,SEQUEST,]	3.5e-4	null	ms_run[1]:scan=11812	3658.2	2	1060.61504	530.81112	R	V	201	211
PSM	GFLDVVAALR	-286_54270	Q8VCU1	0	Mouse_09-2020	null	[MS,MS:1001208,SEQUEST,]	3.5e-4	null	ms_run[1]:scan=11812	3658.2	2	1060.61504	530.81112	R	V	201	211
PSM	FAPPEDPEPWSGVR	-286_38136	Q8QZR3	1	Mouse_09-2020	null	[MS,MS:1001208,SEQUEST,]	3.8e-3	null	ms_run[1]:scan=8352	2607.8	2	1583.74919	792.37808	R	G	73	87
PSM	VWLDPNETNEIANANSR	-286_38191	P84099	1	Mouse_09-2020	null	[MS,MS:1001208,SEQUEST,]	3.5e-4	null	ms_run[1]:scan=8363	2611.0	2	1942.93169	971.96631	K	Q	22	39
PSM	AKPNEVVFLDDFGSNLKPAR	-286_38492	P34914	1	Mouse_09-2020	null	[MS,MS:1001208,SEQUEST,]	9.2e-4	null	ms_run[1]:scan=8419	2627.4	4	2217.16616	555.04702	K	M	175	195
PSM	SIYSEFLK	-286_38505	Q8BH00	1	Mouse_09-2020	null	[MS,MS:1001208,SEQUEST,]	2.8e-2	null	ms_run[1]:scan=8421	2628.0	2	986.51946	493.76330	R	F	298	306
PSM	YNQILRIEEELGSK	-286_38512	P17182	1	Mouse_09-2020	null	[MS,MS:1001208,SEQUEST,]	3.5e-4	null	ms_run[1]:scan=8422	2628.3	3	1691.89817	564.63694	K	K	407	421
PSM	GWPLYLSTK	-286_40842	O88844	1	Mouse_09-2020	null	[MS,MS:1001208,SEQUEST,]	1.8e-3	null	ms_run[1]:scan=8861	2757.7	2	1064.57732	532.79239	K	T	204	213
PSM	AFEEEQALRGNLTDLEPNGVR	-286_40830	P49429	1	Mouse_09-2020	null	[MS,MS:1001208,SEQUEST,]	3.5e-4	null	ms_run[1]:scan=8857	2756.5	3	2358.16697	786.72766	K	G	370	391
PSM	AIGLPEDLIQKGKDIKGVSEIVHEGK	-286_38588	P12710	1	Mouse_09-2020	null	[MS,MS:1001208,SEQUEST,]	1.5e-2	null	ms_run[1]:scan=8436	2632.5	5	2773.54597	555.51499	K	I	21	47
PSM	ILVLNTPNNPLGK	-286_38604	Q8BTY1	1	Mouse_09-2020	null	[MS,MS:1001208,SEQUEST,]	3.5e-4	null	ms_run[1]:scan=8439	2633.3	2	1392.82170	696.91410	K	F	177	190
PSM	GLPDNISSVLNK	-286_38485	Q91ZJ5	1	Mouse_09-2020	null	[MS,MS:1001208,SEQUEST,]	3.5e-4	null	ms_run[1]:scan=8418	2627.2	2	1256.68535	628.84588	R	V	96	108
PSM	SDIDEIVLVGGSTRIPK	-286_40808	P20029	1	Mouse_09-2020	null	[MS,MS:1001208,SEQUEST,]	3.5e-4	null	ms_run[1]:scan=8854	2755.6	3	1798.99051	600.33515	K	Q	355	372
PSM	AIGLPEDLIQKGKDIKGVSEIVHEGK	-286_38676	P12710	1	Mouse_09-2020	null	[MS,MS:1001208,SEQUEST,]	3.5e-4	null	ms_run[1]:scan=8455	2638.1	4	2773.54653	694.14191	K	I	21	47
PSM	AIGLPEDLIQKGKDIKGVSEIVHEGK	-286_38685	P12710	1	Mouse_09-2020	null	[MS,MS:1001208,SEQUEST,]	1.8e-3	null	ms_run[1]:scan=8456	2638.3	6	2773.54827	463.09703	K	I	21	47
PSM	VSFELFADKVPK	-286_38693	P17742	1	Mouse_09-2020	null	[MS,MS:1001208,SEQUEST,]	3.5e-4	null	ms_run[1]:scan=8457	2638.7	3	1379.75782	460.59049	R	A	20	32
PSM	LGLDFPNLPYLIDGSHK	-286_54072	P10649	0	Mouse_09-2020	null	[MS,MS:1001208,SEQUEST,]	3.5e-4	null	ms_run[1]:scan=11762	3641.5	2	1899.00273	950.00418	K	T	53	70
PSM	LGLDFPNLPYLIDGSHK	-286_54072	D3YX76	0	Mouse_09-2020	null	[MS,MS:1001208,SEQUEST,]	3.5e-4	null	ms_run[1]:scan=11762	3641.5	2	1899.00273	950.00418	K	T	19	36
PSM	ELSFAAVSFYHK	-286_38718	P19096	1	Mouse_09-2020	null	[MS,MS:1001208,SEQUEST,]	9.2e-4	null	ms_run[1]:scan=8461	2639.8	3	1398.70594	466.90659	R	R	2408	2420
PSM	LNSFIALVNK	-286_38731	A0A0R4IZY2	1	Mouse_09-2020	null	[MS,MS:1001208,SEQUEST,]	3.5e-4	null	ms_run[1]:scan=8465	2641.0	2	1118.65691	559.83205	K	L	247	257
PSM	TYAEILEPFHPVR	-286_38740	Q9CQ54	1	Mouse_09-2020	null	[MS,MS:1001208,SEQUEST,]	3.5e-4	null	ms_run[1]:scan=8466	2641.3	3	1571.82108	524.61207	K	0	108	121
PSM	NVNIFKFIIPNIVK	-286_54065	A0A1B0GSR9	1	Mouse_09-2020	null	[MS,MS:1001208,SEQUEST,]	3.5e-4	null	ms_run[1]:scan=11761	3641.2	3	1658.99869	553.67126	R	S	96	110
PSM	WFWDFATR	-286_54308	Q91X72	1	Mouse_09-2020	null	[MS,MS:1001208,SEQUEST,]	9.2e-4	null	ms_run[1]:scan=11825	3662.7	2	1128.52593	564.76671	K	Q	167	175
PSM	GAGAFGYFEVTHDITRYSK	-286_38461	P24270	1	Mouse_09-2020	null	[MS,MS:1001208,SEQUEST,]	3.5e-4	null	ms_run[1]:scan=8413	2625.7	3	2119.02390	707.01296	K	K	78	97
PSM	GPFLLGIK	-286_38444	P28271	1	Mouse_09-2020	null	[MS,MS:1001208,SEQUEST,]	9.2e-4	null	ms_run[1]:scan=8411	2625.1	2	844.52916	422.76819	K	V	786	794
PSM	KIPAFLPFSTGK	-286_38208	P56593	1	Mouse_09-2020	null	[MS,MS:1001208,SEQUEST,]	1.6e-3	null	ms_run[1]:scan=8366	2611.9	3	1305.75693	435.92370	K	F	423	435
PSM	FVNVVPTFGK	-286_38213	A0A494BBA8	1	Mouse_09-2020	null	[MS,MS:1001208,SEQUEST,]	9.2e-4	null	ms_run[1]:scan=8368	2612.5	2	1107.61931	554.31349	R	K	81	91
PSM	VLEQLTGQTPVFSK	-286_38225	Q9CXW4	1	Mouse_09-2020	null	[MS,MS:1001208,SEQUEST,]	3.5e-4	null	ms_run[1]:scan=8370	2613.1	2	1546.84697	773.92741	K	R	39	53
PSM	GFGGIGGILR	-286_38251	Q8BWY3	1	Mouse_09-2020	null	[MS,MS:1001208,SEQUEST,]	3.5e-4	null	ms_run[1]:scan=8376	2614.8	2	946.54662	473.77708	K	R	405	415
PSM	ALLFIPR	-286_38260	P11499	1	Mouse_09-2020	null	[MS,MS:1001208,SEQUEST,]	2.5e-2	null	ms_run[1]:scan=8378	2615.4	2	829.52941	415.26836	R	A	331	338
PSM	GNDISSGTVLSDYVGSGPPSGTGLHR	-286_38856	P70296	1	Mouse_09-2020	null	[MS,MS:1001208,SEQUEST,]	3.5e-4	null	ms_run[1]:scan=8487	2647.5	3	2530.21653	844.07713	K	V	94	120
PSM	VLGLTLLQK	-286_40888	Q9CPU0	1	Mouse_09-2020	null	[MS,MS:1001208,SEQUEST,]	3.5e-4	null	ms_run[1]:scan=8869	2760.0	2	984.64470	492.82624	R	D	52	61
PSM	GTTVITSLSSVLHDSK	-286_38453	Q64458	1	Mouse_09-2020	null	[MS,MS:1001208,SEQUEST,]	1.9e-2	null	ms_run[1]:scan=8412	2625.4	3	1644.87870	548.96495	K	F	384	400
PSM	FWDYLR	-286_38288	P08226	1	Mouse_09-2020	null	[MS,MS:1001208,SEQUEST,]	7.3e-3	null	ms_run[1]:scan=8382	2616.6	2	899.44060	450.22415	R	V	43	49
PSM	VNADEVGGEALGRLLVVYPWTQR	-286_54303	A8DUK4	1	Mouse_09-2020	null	[MS,MS:1001208,SEQUEST,]	9.2e-4	null	ms_run[1]:scan=11823	3662.1	3	2542.34433	848.11860	K	F	19	42
PSM	YNTFGEALKQPDGIAVVGIFLK	-286_54299	P16015	1	Mouse_09-2020	null	[MS,MS:1001208,SEQUEST,]	3.5e-4	null	ms_run[1]:scan=11822	3661.7	3	2380.29325	794.10189	K	G	127	149
PSM	NIEDVIAQGVGK	-286_38841	P99027	1	Mouse_09-2020	null	[MS,MS:1001208,SEQUEST,]	3.5e-4	null	ms_run[1]:scan=8485	2646.9	2	1242.66838	621.83806	K	A	50	62
PSM	FSVSTLRNFGLGK	-286_38393	A0A2R8VHY1	0	Mouse_09-2020	null	[MS,MS:1001208,SEQUEST,]	9.2e-4	null	ms_run[1]:scan=8401	2622.2	3	1425.78577	475.93314	R	S	37	50
PSM	FSVSTLRNFGLGK	-286_38393	P11714	0	Mouse_09-2020	null	[MS,MS:1001208,SEQUEST,]	9.2e-4	null	ms_run[1]:scan=8401	2622.2	3	1425.78577	475.93314	R	S	137	150
PSM	RYEEIVKEVSTYIK	-286_38400	P10126	1	Mouse_09-2020	null	[MS,MS:1001208,SEQUEST,]	3.5e-4	null	ms_run[1]:scan=8402	2622.5	3	1756.94950	586.32084	K	I	166	180
PSM	GAGAFGYFEVTHDITRYSK	-286_38410	P24270	1	Mouse_09-2020	null	[MS,MS:1001208,SEQUEST,]	3.5e-4	null	ms_run[1]:scan=8405	2623.3	4	2119.02553	530.51154	K	K	78	97
PSM	INEAFDLLR	-286_40865	P00329	1	Mouse_09-2020	null	[MS,MS:1001208,SEQUEST,]	3.5e-4	null	ms_run[1]:scan=8865	2758.8	2	1090.58855	545.79821	K	G	356	365
PSM	FELTGIPPAPR	-286_38294	P63017	1	Mouse_09-2020	null	[MS,MS:1001208,SEQUEST,]	3.5e-4	null	ms_run[1]:scan=8383	2616.9	2	1197.66265	599.33496	K	V	459	470
PSM	VAEQTPLTALYVANLIK	-286_54556	P47738	1	Mouse_09-2020	null	[MS,MS:1001208,SEQUEST,]	3.5e-4	null	ms_run[1]:scan=11887	3681.9	2	1844.05535	922.53003	K	A	212	229
PSM	SILFVPTSAPR	-286_37656	P08113	1	Mouse_09-2020	null	[MS,MS:1001208,SEQUEST,]	3.5e-4	null	ms_run[1]:scan=8265	2582.3	2	1187.67851	594.34278	K	L	385	396
PSM	RWLLDFASK	-286_38953	D3Z041	1	Mouse_09-2020	null	[MS,MS:1001208,SEQUEST,]	1.2e-3	null	ms_run[1]:scan=8508	2653.7	2	1135.62639	568.31657	K	K	388	397
PSM	QFYPDLIR	-286_36928	A0A0R4J135	0	Mouse_09-2020	null	[MS,MS:1001208,SEQUEST,]	1.6e-3	null	ms_run[1]:scan=8127	2541.9	2	1051.55766	526.28219	K	G	412	420
PSM	QFYPDLIR	-286_36928	P17563	0	Mouse_09-2020	null	[MS,MS:1001208,SEQUEST,]	1.6e-3	null	ms_run[1]:scan=8127	2541.9	2	1051.55766	526.28219	K	G	412	420
PSM	SLQADLADITK	-286_36930	Q8CHQ9	1	Mouse_09-2020	null	[MS,MS:1001208,SEQUEST,]	9.2e-4	null	ms_run[1]:scan=8128	2542.1	2	1174.63225	587.81934	K	Y	89	100
PSM	NRPGNALEKEVESIGAHLNAYSTR	-286_41547	Q9CZ13	1	Mouse_09-2020	null	[MS,MS:1001208,SEQUEST,]	3.5e-4	null	ms_run[1]:scan=8994	2796.8	4	2626.33413	657.33876	K	H	103	127
PSM	GKENALLPNWLHLPVGYHGR	-286_41538	P35505	1	Mouse_09-2020	null	[MS,MS:1001208,SEQUEST,]	3.5e-4	null	ms_run[1]:scan=8993	2796.5	4	2271.21523	568.55909	R	S	143	163
PSM	GLEVTAYSPLGSSDR	-286_36970	Q9JII6	1	Mouse_09-2020	null	[MS,MS:1001208,SEQUEST,]	3.5e-4	null	ms_run[1]:scan=8136	2544.5	2	1551.76653	776.38610	R	W	204	219
PSM	QIFGEATKQPGIVFVAAK	-286_36976	F6Y6L6	1	Mouse_09-2020	null	[MS,MS:1001208,SEQUEST,]	3.5e-4	null	ms_run[1]:scan=8137	2544.8	3	1904.06394	635.35952	K	D	44	62
PSM	IGFFQGDIR	-286_36981	Q8JZR0	0	Mouse_09-2020	null	[MS,MS:1001208,SEQUEST,]	3.5e-4	null	ms_run[1]:scan=8138	2545.1	2	1052.55449	526.77982	K	L	326	335
PSM	IGFFQGDIR	-286_36981	D3Z041	0	Mouse_09-2020	null	[MS,MS:1001208,SEQUEST,]	3.5e-4	null	ms_run[1]:scan=8138	2545.1	2	1052.55449	526.77982	K	L	342	351
PSM	DGRISVAGVTSGNVGYLAHAIHQVTK	-286_41557	P05202	1	Mouse_09-2020	null	[MS,MS:1001208,SEQUEST,]	2.0e-3	null	ms_run[1]:scan=8996	2797.4	5	2650.40784	530.88702	K	0	405	431
PSM	ITSEELHYFVQNHFTSAR	-286_36988	Q9DB77	1	Mouse_09-2020	null	[MS,MS:1001208,SEQUEST,]	1.1e-2	null	ms_run[1]:scan=8139	2545.4	4	2179.05678	545.51963	K	A	200	218
PSM	VLDSGAPIKIPVGPETLGR	-286_41494	P56480	1	Mouse_09-2020	null	[MS,MS:1001208,SEQUEST,]	9.2e-4	null	ms_run[1]:scan=8984	2793.8	2	1919.09892	960.05166	K	M	125	144
PSM	IINEPTAAAIAYGLDKR	-286_37021	P20029	1	Mouse_09-2020	null	[MS,MS:1001208,SEQUEST,]	2.3e-3	null	ms_run[1]:scan=8147	2547.7	3	1815.99698	606.00363	R	G	199	216
PSM	ARFEELNADLFR	-286_37040	P63017	1	Mouse_09-2020	null	[MS,MS:1001208,SEQUEST,]	3.5e-4	null	ms_run[1]:scan=8150	2548.6	3	1480.75614	494.25629	R	T	300	312
PSM	LISWYDNEYGYSNR	-286_40769	A0A1D5RLD8	1	Mouse_09-2020	null	[MS,MS:1001208,SEQUEST,]	3.5e-4	null	ms_run[1]:scan=8846	2753.2	2	1779.80071	890.40228	K	V	308	322
PSM	QITINDLPVGR	-286_37065	P35700	1	Mouse_09-2020	null	[MS,MS:1001208,SEQUEST,]	6.2e-3	null	ms_run[1]:scan=8155	2550.1	2	1225.69023	613.34859	R	V	141	152
PSM	SEVYYDKSPLTPILLGNPGRK	-286_37075	P50172	1	Mouse_09-2020	null	[MS,MS:1001208,SEQUEST,]	3.5e-4	null	ms_run[1]:scan=8157	2550.7	4	2347.26552	587.57186	K	M	254	275
PSM	DFAVDIIK	-286_41506	Q9D819	1	Mouse_09-2020	null	[MS,MS:1001208,SEQUEST,]	1.2e-3	null	ms_run[1]:scan=8987	2794.7	2	920.50878	460.75802	K	T	214	222
PSM	ILASFFGK	-286_37111	Q8BTY1	1	Mouse_09-2020	null	[MS,MS:1001208,SEQUEST,]	2.3e-2	null	ms_run[1]:scan=8164	2552.8	2	882.50908	441.75782	K	L	75	83
PSM	ATQALVLAPTRELAQQIQK	-286_36898	P60843	1	Mouse_09-2020	null	[MS,MS:1001208,SEQUEST,]	3.5e-4	null	ms_run[1]:scan=8121	2540.1	3	2079.19260	693.73554	K	V	100	119
PSM	YLNIFGESQPNPK	-286_36865	Q9QXX4	1	Mouse_09-2020	null	[MS,MS:1001208,SEQUEST,]	3.5e-4	null	ms_run[1]:scan=8116	2538.6	2	1506.75945	753.88300	R	V	44	57
PSM	KYDAFLASESLIK	-286_36650	P53026	1	Mouse_09-2020	null	[MS,MS:1001208,SEQUEST,]	3.5e-4	null	ms_run[1]:scan=8073	2526.0	3	1484.79993	495.60469	K	I	106	119
PSM	GILFVGSGVSGGEEGAR	-286_36661	Q9DCD0	1	Mouse_09-2020	null	[MS,MS:1001208,SEQUEST,]	9.2e-4	null	ms_run[1]:scan=8075	2526.6	2	1591.80962	796.40737	K	G	120	137
PSM	AVAIDLPGLGR	-286_41650	A0A087WPF8	1	Mouse_09-2020	null	[MS,MS:1001208,SEQUEST,]	3.5e-4	null	ms_run[1]:scan=9012	2802.1	2	1081.63664	541.32185	R	K	64	75
PSM	FSVSTLRDFGLGK	-286_41640	A0A0R4IZY2	1	Mouse_09-2020	null	[MS,MS:1001208,SEQUEST,]	1.2e-3	null	ms_run[1]:scan=9011	2801.8	3	1426.76813	476.26115	R	S	137	150
PSM	DVPIRQGEIFLLPARVPHSPQR	-286_36720	Q78JT3	1	Mouse_09-2020	null	[MS,MS:1001208,SEQUEST,]	3.5e-4	null	ms_run[1]:scan=8086	2529.8	4	2525.41225	632.10794	R	A	74	96
PSM	GKENALLPNWLHLPVGYHGR	-286_41632	P35505	1	Mouse_09-2020	null	[MS,MS:1001208,SEQUEST,]	9.2e-4	null	ms_run[1]:scan=9010	2801.5	5	2271.21519	455.04873	R	S	143	163
PSM	IIAEGANGPTTPEADKIFLER	-286_36735	P26443	1	Mouse_09-2020	null	[MS,MS:1001208,SEQUEST,]	3.5e-4	null	ms_run[1]:scan=8089	2530.7	3	2242.17441	748.06198	K	I	400	421
PSM	VKEFYSYENEPVGIENLK	-286_36891	O08601	1	Mouse_09-2020	null	[MS,MS:1001208,SEQUEST,]	3.5e-4	null	ms_run[1]:scan=8120	2539.8	3	2158.07334	720.02828	K	G	132	150
PSM	GFGFGLVK	-286_36748	G3UX26	1	Mouse_09-2020	null	[MS,MS:1001208,SEQUEST,]	1.1e-2	null	ms_run[1]:scan=8091	2531.3	2	824.46691	412.73689	K	D	21	29
PSM	YVTLIYTNYENGK	-286_36782	P19157	1	Mouse_09-2020	null	[MS,MS:1001208,SEQUEST,]	9.2e-4	null	ms_run[1]:scan=8098	2533.4	2	1577.78716	789.39594	K	D	104	117
PSM	FDRGYISPYFINTSK	-286_36794	P63038	1	Mouse_09-2020	null	[MS,MS:1001208,SEQUEST,]	3.5e-4	null	ms_run[1]:scan=8101	2534.2	3	1807.90097	603.30530	K	Q	219	234
PSM	LYERLEEETGQVVGFHQPGSIR	-286_36799	Q9DBT9	1	Mouse_09-2020	null	[MS,MS:1001208,SEQUEST,]	3.5e-4	null	ms_run[1]:scan=8102	2534.5	4	2544.28603	636.82649	K	A	108	130
PSM	SSLNPILFR	-286_36821	O54734	1	Mouse_09-2020	null	[MS,MS:1001208,SEQUEST,]	3.5e-4	null	ms_run[1]:scan=8108	2536.3	2	1046.59892	523.80329	K	V	175	184
PSM	FLDGIYVSEK	-286_36840	A0A140T8T4	1	Mouse_09-2020	null	[MS,MS:1001208,SEQUEST,]	3.5e-4	null	ms_run[1]:scan=8111	2537.1	2	1170.60417	585.80570	K	T	175	185
PSM	NALLPEGIPLLLK	-286_54548	O08601	1	Mouse_09-2020	null	[MS,MS:1001208,SEQUEST,]	9.2e-4	null	ms_run[1]:scan=11886	3681.7	2	1390.86724	695.93704	K	A	479	492
PSM	IWVLDYFGGPK	-286_54539	K4DI63	1	Mouse_09-2020	null	[MS,MS:1001208,SEQUEST,]	3.5e-4	null	ms_run[1]:scan=11885	3681.3	2	1294.68364	647.84516	R	V	71	82
PSM	NTGTEAPDYLATVDVDPK	-286_39086	A0A0R4J135	0	Mouse_09-2020	null	[MS,MS:1001208,SEQUEST,]	3.5e-4	null	ms_run[1]:scan=8533	2661.0	2	1905.91203	953.45745	R	P	35	53
PSM	NTGTEAPDYLATVDVDPK	-286_39086	P17563	0	Mouse_09-2020	null	[MS,MS:1001208,SEQUEST,]	3.5e-4	null	ms_run[1]:scan=8533	2661.0	2	1905.91203	953.45745	R	P	35	53
PSM	AIIIFVPVPQLK	-286_54261	P62082	1	Mouse_09-2020	null	[MS,MS:1001208,SEQUEST,]	3.5e-4	null	ms_run[1]:scan=11810	3657.5	2	1337.85588	669.43140	K	F	59	71
PSM	QAFQIGSPWR	-286_37141	O35945	0	Mouse_09-2020	null	[MS,MS:1001208,SEQUEST,]	3.5e-4	null	ms_run[1]:scan=8170	2554.5	2	1189.61223	595.30927	R	M	69	79
PSM	QAFQIGSPWR	-286_37141	P24549	0	Mouse_09-2020	null	[MS,MS:1001208,SEQUEST,]	3.5e-4	null	ms_run[1]:scan=8170	2554.5	2	1189.61223	595.30927	R	M	69	79
PSM	DGGSTTAGNSSQVSDGAAAVLLAR	-286_41436	Q8VCH0	0	Mouse_09-2020	null	[MS,MS:1001208,SEQUEST,]	3.5e-4	null	ms_run[1]:scan=8973	2790.6	3	2205.07706	735.69625	K	S	266	290
PSM	DGGSTTAGNSSQVSDGAAAVLLAR	-286_41436	Q921H8	0	Mouse_09-2020	null	[MS,MS:1001208,SEQUEST,]	3.5e-4	null	ms_run[1]:scan=8973	2790.6	3	2205.07706	735.69625	K	S	266	290
PSM	VLITTDLLAR	-286_41264	P60843	1	Mouse_09-2020	null	[MS,MS:1001208,SEQUEST,]	3.5e-4	null	ms_run[1]:scan=8943	2781.8	2	1114.68315	557.84516	R	I	325	335
PSM	FYTLFGR	-286_38992	Q8CGC7	1	Mouse_09-2020	null	[MS,MS:1001208,SEQUEST,]	9.2e-4	null	ms_run[1]:scan=8516	2656.0	2	903.47228	452.23980	K	Y	1504	1511
PSM	KYILGNPLNSGINQGPQIDKEQHNKILGLIESGK	-286_41240	O35945	1	Mouse_09-2020	null	[MS,MS:1001208,SEQUEST,]	3.5e-4	null	ms_run[1]:scan=8935	2779.4	5	3716.01972	744.00842	K	E	329	363
PSM	TQDPAKAPNSPDVLEIEFK	-286_37456	P16460	1	Mouse_09-2020	null	[MS,MS:1001208,SEQUEST,]	3.5e-4	null	ms_run[1]:scan=8228	2571.4	3	2099.06723	700.36003	K	G	210	229
PSM	FKDIFQEIYDK	-286_41234	O88844	1	Mouse_09-2020	null	[MS,MS:1001208,SEQUEST,]	3.5e-4	null	ms_run[1]:scan=8933	2778.8	3	1445.73227	482.58189	R	Y	223	234
PSM	NAVITVPAYFNDSQR	-286_41221	P38647	1	Mouse_09-2020	null	[MS,MS:1001208,SEQUEST,]	3.5e-4	null	ms_run[1]:scan=8931	2778.2	2	1694.85356	847.92847	K	A	188	203
PSM	SDGIYIINLK	-286_41204	P14206	1	Mouse_09-2020	null	[MS,MS:1001208,SEQUEST,]	3.5e-4	null	ms_run[1]:scan=8929	2777.6	2	1135.63591	568.32151	K	T	43	53
PSM	LYSEFLGKRPWFAGDK	-286_37427	P10649	1	Mouse_09-2020	null	[MS,MS:1001208,SEQUEST,]	9.2e-4	null	ms_run[1]:scan=8223	2570.0	4	1913.99062	479.25317	K	T	137	153
PSM	WVINPSGGLISK	-286_40790	P32020	1	Mouse_09-2020	null	[MS,MS:1001208,SEQUEST,]	3.5e-4	null	ms_run[1]:scan=8851	2754.7	2	1270.71514	635.86134	K	H	342	354
PSM	LILPHVDVQLK	-286_37505	P54071	1	Mouse_09-2020	null	[MS,MS:1001208,SEQUEST,]	2.3e-3	null	ms_run[1]:scan=8236	2573.8	3	1274.78363	425.59921	K	F	70	81
PSM	FSLYFLAYEDKNDIPKDKSEK	-286_37546	Q9CPU0	1	Mouse_09-2020	null	[MS,MS:1001208,SEQUEST,]	3.5e-4	null	ms_run[1]:scan=8245	2576.4	5	2550.27753	510.86107	K	A	68	89
PSM	DFDPAINEYLQRK	-286_37552	Q9QXD6	1	Mouse_09-2020	null	[MS,MS:1001208,SEQUEST,]	1.4e-3	null	ms_run[1]:scan=8246	2576.7	2	1608.80425	804.90446	K	F	219	232
PSM	KYPYWPHQPIENL	-286_37558	Q9DCX2	1	Mouse_09-2020	null	[MS,MS:1001208,SEQUEST,]	4.8e-2	null	ms_run[1]:scan=8247	2577.0	3	1684.85044	562.28759	K	0	149	162
PSM	GVVQDLQQAISK	-286_41190	Q91VK2	1	Mouse_09-2020	null	[MS,MS:1001208,SEQUEST,]	3.5e-4	null	ms_run[1]:scan=8925	2776.4	2	1285.71111	643.35916	R	E	91	103
PSM	LTLDTIFVPNTGKK	-286_37591	J3QMG3	1	Mouse_09-2020	null	[MS,MS:1001208,SEQUEST,]	3.5e-4	null	ms_run[1]:scan=8253	2578.8	3	1546.88724	516.29949	K	G	98	112
PSM	ADLINNLGTIAK	-286_37600	P07901	0	Mouse_09-2020	null	[MS,MS:1001208,SEQUEST,]	3.5e-4	null	ms_run[1]:scan=8255	2579.4	2	1242.70488	621.85625	K	G	101	113
PSM	ADLINNLGTIAK	-286_37600	P11499	0	Mouse_09-2020	null	[MS,MS:1001208,SEQUEST,]	3.5e-4	null	ms_run[1]:scan=8255	2579.4	2	1242.70488	621.85625	K	G	96	108
PSM	SDLTKDITTSVLTVNNK	-286_37489	Q9QXF8	1	Mouse_09-2020	null	[MS,MS:1001208,SEQUEST,]	3.5e-4	null	ms_run[1]:scan=8233	2572.9	3	1848.99314	617.00195	K	H	197	214
PSM	VHVFYIDYGNREILPSTR	-286_37147	Q78PY7	1	Mouse_09-2020	null	[MS,MS:1001208,SEQUEST,]	9.2e-4	null	ms_run[1]:scan=8171	2554.8	4	2179.13076	545.53782	K	G	759	777
PSM	GIIFNNGPTWK	-286_37421	Q05421	1	Mouse_09-2020	null	[MS,MS:1001208,SEQUEST,]	3.5e-4	null	ms_run[1]:scan=8220	2569.1	2	1246.65752	623.83258	K	V	113	124
PSM	NGDTASPKEYTAGREADDIVNWLKK	-286_37411	P09103	1	Mouse_09-2020	null	[MS,MS:1001208,SEQUEST,]	3.5e-4	null	ms_run[1]:scan=8218	2568.5	4	2778.36538	695.34779	K	T	109	134
PSM	VNNSSLIGLGYTQTLKPGIK	-286_37178	Q60932	1	Mouse_09-2020	null	[MS,MS:1001208,SEQUEST,]	3.5e-4	null	ms_run[1]:scan=8176	2556.3	3	2103.18033	701.73179	K	T	250	270
PSM	AVLITYGPYAVNGK	-286_37190	Q9DCS2	1	Mouse_09-2020	null	[MS,MS:1001208,SEQUEST,]	3.5e-4	null	ms_run[1]:scan=8178	2556.9	2	1465.80449	733.40611	K	S	134	148
PSM	LILEPNNRDIALLK	-286_37217	P20918	1	Mouse_09-2020	null	[MS,MS:1001208,SEQUEST,]	2.3e-2	null	ms_run[1]:scan=8183	2558.3	3	1621.96231	541.32604	K	S	659	673
PSM	EWGYASHNGPDHWHELYPIAK	-286_37226	P16015	1	Mouse_09-2020	null	[MS,MS:1001208,SEQUEST,]	1.6e-3	null	ms_run[1]:scan=8184	2558.6	4	2507.14980	627.54364	K	D	4	25
PSM	SITFVVFK	-286_41415	P97742	1	Mouse_09-2020	null	[MS,MS:1001208,SEQUEST,]	9.0e-3	null	ms_run[1]:scan=8969	2789.5	2	940.55058	470.77875	K	S	456	464
PSM	VWQLYIGDTR	-286_41408	Q9QXF8	1	Mouse_09-2020	null	[MS,MS:1001208,SEQUEST,]	3.5e-4	null	ms_run[1]:scan=8968	2789.2	2	1250.65386	625.83004	R	R	30	40
PSM	NFLASQVPFPSR	-286_41398	A2AFQ2	1	Mouse_09-2020	null	[MS,MS:1001208,SEQUEST,]	3.5e-4	null	ms_run[1]:scan=8965	2788.3	2	1362.71745	681.86187	R	G	225	237
PSM	LDPGSPELQQVLK	-286_37414	P19096	1	Mouse_09-2020	null	[MS,MS:1001208,SEQUEST,]	1.6e-2	null	ms_run[1]:scan=8219	2568.8	2	1423.77922	712.39320	K	D	1479	1492
PSM	DILGGNGISDEYHVIR	-286_39036	A0A0A0MQ68	1	Mouse_09-2020	null	[MS,MS:1001208,SEQUEST,]	2.2e-3	null	ms_run[1]:scan=8524	2658.3	3	1757.88169	586.63208	R	A	396	412
PSM	LSNIFVIGK	-286_37298	P62702	1	Mouse_09-2020	null	[MS,MS:1001208,SEQUEST,]	9.2e-4	null	ms_run[1]:scan=8197	2562.4	2	990.59831	495.80276	R	N	222	231
PSM	DFTPSGIAGAFRR	-286_37317	F8WHP8	1	Mouse_09-2020	null	[MS,MS:1001208,SEQUEST,]	4.1e-2	null	ms_run[1]:scan=8200	2563.3	3	1394.71817	465.57736	R	Y	16	29
PSM	TSIAIDTIINQK	-286_37345	Q03265	1	Mouse_09-2020	null	[MS,MS:1001208,SEQUEST,]	3.5e-4	null	ms_run[1]:scan=8206	2565.0	2	1316.74175	658.87464	K	F	219	231
PSM	DYPLIPVGK	-286_37383	P24270	1	Mouse_09-2020	null	[MS,MS:1001208,SEQUEST,]	5.0e-3	null	ms_run[1]:scan=8213	2567.1	2	1001.56627	501.28694	K	V	307	316
PSM	VLDSGAPIKIPVGPETLGR	-286_41331	P56480	1	Mouse_09-2020	null	[MS,MS:1001208,SEQUEST,]	3.5e-4	null	ms_run[1]:scan=8953	2784.7	3	1919.09836	640.37020	K	M	125	144
PSM	FHVPLLLSPWSYTTYRGS	-286_54526	Q9CRB3	1	Mouse_09-2020	null	[MS,MS:1001208,SEQUEST,]	9.2e-4	null	ms_run[1]:scan=11882	3680.4	3	2124.09116	708.70195	K	0	101	119
PSM	TGVAPIIDVVR	-286_37403	P14115	1	Mouse_09-2020	null	[MS,MS:1001208,SEQUEST,]	3.5e-4	null	ms_run[1]:scan=8216	2567.9	2	1139.67778	570.34278	K	G	95	106
PSM	TYEQVLENLQSK	-286_37290	P52196	1	Mouse_09-2020	null	[MS,MS:1001208,SEQUEST,]	3.5e-4	null	ms_run[1]:scan=8196	2562.1	2	1451.73772	726.37246	K	F	164	176
PSM	TIQNLASIQSFQIK	-286_44139	Q91XE0	1	Mouse_09-2020	null	[MS,MS:1001208,SEQUEST,]	3.5e-4	null	ms_run[1]:scan=9493	2943.9	2	1590.88811	795.94613	K	S	114	128
PSM	VWQLYIGDTR	-286_42521	Q9QXF8	1	Mouse_09-2020	null	[MS,MS:1001208,SEQUEST,]	3.5e-4	null	ms_run[1]:scan=9186	2853.6	2	1250.65386	625.83004	R	R	30	40
PSM	TSDRLETVILDVTK	-286_40748	O88451	1	Mouse_09-2020	null	[MS,MS:1001208,SEQUEST,]	3.4e-2	null	ms_run[1]:scan=8841	2751.8	2	1589.87456	795.44088	K	E	73	87
PSM	VYIGGEDYEKEFTPK	-286_32003	P40936	1	Mouse_09-2020	null	[MS,MS:1001208,SEQUEST,]	3.5e-4	null	ms_run[1]:scan=7210	2271.6	3	1774.85373	592.28932	K	Y	5	20
PSM	FADILPLGVPHK	-286_39357	Q9JKY7	1	Mouse_09-2020	null	[MS,MS:1001208,SEQUEST,]	3.5e-4	null	ms_run[1]:scan=8582	2675.4	3	1306.75229	436.25545	R	S	369	381
PSM	IWPHVYSFLQTKVPETTQK	-286_39351	Q9WTP7	1	Mouse_09-2020	null	[MS,MS:1001208,SEQUEST,]	3.5e-4	null	ms_run[1]:scan=8581	2675.1	4	2302.22280	576.31121	K	S	204	223
PSM	LTSIDKWFLYK	-286_43458	Q8C196	1	Mouse_09-2020	null	[MS,MS:1001208,SEQUEST,]	3.5e-4	null	ms_run[1]:scan=9367	2906.7	2	1413.77861	707.39247	R	R	870	881
PSM	VVDSLQLTGTKPVATPVDWKK	-286_32057	Q6GT24	1	Mouse_09-2020	null	[MS,MS:1001208,SEQUEST,]	3.5e-4	null	ms_run[1]:scan=7219	2274.3	4	2282.27578	571.32432	R	E	163	184
PSM	LLADPTGAFGK	-286_32100	G3UZJ4	1	Mouse_09-2020	null	[MS,MS:1001208,SEQUEST,]	3.5e-4	null	ms_run[1]:scan=7229	2277.2	2	1089.59380	545.30058	R	T	101	112
PSM	AILSYLAAK	-286_32123	P24472	1	Mouse_09-2020	null	[MS,MS:1001208,SEQUEST,]	9.2e-4	null	ms_run[1]:scan=7233	2278.4	2	949.57347	475.28949	R	N	70	79
PSM	GHYTIGKEIIDPVLDR	-286_31996	A0A0A0MQA5	1	Mouse_09-2020	null	[MS,MS:1001208,SEQUEST,]	3.5e-4	null	ms_run[1]:scan=7207	2270.7	3	1825.97770	609.33174	R	R	135	151
PSM	ELGEHGLYEYTELK	-286_32133	O35945	0	Mouse_09-2020	null	[MS,MS:1001208,SEQUEST,]	3.5e-4	null	ms_run[1]:scan=7234	2278.7	3	1680.81186	560.94203	R	V	477	491
PSM	ELGEHGLYEYTELK	-286_32133	P24549	0	Mouse_09-2020	null	[MS,MS:1001208,SEQUEST,]	3.5e-4	null	ms_run[1]:scan=7234	2278.7	3	1680.81186	560.94203	R	V	477	491
PSM	SQIFSTASDNQPTVTIK	-286_32189	P20029	1	Mouse_09-2020	null	[MS,MS:1001208,SEQUEST,]	3.5e-4	null	ms_run[1]:scan=7244	2281.6	2	1836.93511	918.97053	K	Y	449	466
PSM	FSVQILR	-286_32208	P33267	1	Mouse_09-2020	null	[MS,MS:1001208,SEQUEST,]	1.6e-3	null	ms_run[1]:scan=7249	2283.1	2	862.51476	431.76090	R	F	127	134
PSM	NYSVVFPHDEPLAGR	-286_32216	Q99LB7	1	Mouse_09-2020	null	[MS,MS:1001208,SEQUEST,]	3.5e-4	null	ms_run[1]:scan=7250	2283.4	3	1700.83994	567.61788	K	M	468	483
PSM	GTPLDTEVPLER	-286_32221	G5E8R3	1	Mouse_09-2020	null	[MS,MS:1001208,SEQUEST,]	3.5e-4	null	ms_run[1]:scan=7251	2283.7	2	1326.69072	663.84862	K	F	819	831
PSM	ILDLIESGK	-286_32232	P24549	1	Mouse_09-2020	null	[MS,MS:1001208,SEQUEST,]	9.2e-4	null	ms_run[1]:scan=7253	2284.2	2	987.57262	494.28968	K	E	354	363
PSM	VIIVVKDGPGFYTTR	-286_32240	Q8BMS1	1	Mouse_09-2020	null	[MS,MS:1001208,SEQUEST,]	3.5e-4	null	ms_run[1]:scan=7254	2284.5	3	1664.93863	555.65052	K	L	535	550
PSM	QLEPIYTSLGK	-286_32244	A0A0R4J0Z1	1	Mouse_09-2020	null	[MS,MS:1001208,SEQUEST,]	3.5e-4	null	ms_run[1]:scan=7255	2284.8	2	1248.68437	624.84535	K	Y	556	567
PSM	SLTNDWEDHLAVK	-286_32160	P11499	1	Mouse_09-2020	null	[MS,MS:1001208,SEQUEST,]	6.0e-3	null	ms_run[1]:scan=7239	2280.2	3	1527.74393	509.91945	K	F	307	320
PSM	VSSLPTVYLK	-286_32257	F6Y6L6	1	Mouse_09-2020	null	[MS,MS:1001208,SEQUEST,]	1.2e-3	null	ms_run[1]:scan=7259	2286.0	2	1106.64641	553.82643	K	G	199	209
PSM	FNVSATPEQYVPYSTTRK	-286_31975	Q7TMF3	1	Mouse_09-2020	null	[MS,MS:1001208,SEQUEST,]	3.5e-4	null	ms_run[1]:scan=7204	2269.9	3	2088.04026	696.68473	K	I	115	133
PSM	VNNSSLIGVGYTQTLRPGVK	-286_31907	G3UX26	1	Mouse_09-2020	null	[MS,MS:1001208,SEQUEST,]	3.5e-4	null	ms_run[1]:scan=7194	2266.9	3	2103.15598	701.72341	K	T	237	257
PSM	NYPEGHQAAAVLPVLDLAQR	-286_43656	Q9D6J6	1	Mouse_09-2020	null	[MS,MS:1001208,SEQUEST,]	3.5e-4	null	ms_run[1]:scan=9404	2917.6	3	2162.13645	721.38328	K	N	68	88
PSM	ITPSYVAFTPEGERLIGDAAK	-286_43631	P20029	1	Mouse_09-2020	null	[MS,MS:1001208,SEQUEST,]	3.5e-4	null	ms_run[1]:scan=9400	2916.4	3	2235.16623	745.72671	R	Q	62	83
PSM	HLGLPVFNTVK	-286_31768	Q9WUM5	1	Mouse_09-2020	null	[MS,MS:1001208,SEQUEST,]	9.2e-4	null	ms_run[1]:scan=7168	2259.3	2	1224.71001	612.85860	K	A	95	106
PSM	GHEVTVLRPSAYYVLDPK	-286_31794	Q8K169	1	Mouse_09-2020	null	[MS,MS:1001208,SEQUEST,]	3.5e-4	null	ms_run[1]:scan=7171	2260.1	4	2044.08632	511.77701	R	S	50	68
PSM	EHALLAYTLGVK	-286_31802	P10126	1	Mouse_09-2020	null	[MS,MS:1001208,SEQUEST,]	3.5e-4	null	ms_run[1]:scan=7172	2260.4	3	1314.74237	438.91872	R	L	135	147
PSM	FGDIVPVNLPR	-286_43617	P11714	1	Mouse_09-2020	null	[MS,MS:1001208,SEQUEST,]	3.5e-4	null	ms_run[1]:scan=9398	2915.8	2	1226.68962	613.84823	R	T	369	380
PSM	DQLIVNLLKEEQAPQNK	-286_43520	A0A1B0GSR9	1	Mouse_09-2020	null	[MS,MS:1001208,SEQUEST,]	3.5e-4	null	ms_run[1]:scan=9378	2910.0	3	1980.07816	660.69686	K	T	6	23
PSM	NVFNALVR	-286_31968	Q9CR62	1	Mouse_09-2020	null	[MS,MS:1001208,SEQUEST,]	2.0e-3	null	ms_run[1]:scan=7203	2269.6	2	932.53118	466.76925	K	A	163	171
PSM	LVWIETPTNPTLK	-286_43514	Q8VCN5	1	Mouse_09-2020	null	[MS,MS:1001208,SEQUEST,]	3.5e-4	null	ms_run[1]:scan=9377	2909.7	2	1511.84831	756.42704	K	A	152	165
PSM	EHALLAYTLGVK	-286_31847	P10126	1	Mouse_09-2020	null	[MS,MS:1001208,SEQUEST,]	3.5e-4	null	ms_run[1]:scan=7182	2263.4	2	1314.75054	657.87444	R	L	135	147
PSM	VGVPTETGALTLNR	-286_31866	Q8BWT1	1	Mouse_09-2020	null	[MS,MS:1001208,SEQUEST,]	3.5e-4	null	ms_run[1]:scan=7185	2264.3	2	1427.79692	714.39627	R	C	77	91
PSM	KGLTPSQIGVILRDSHGVAQVR	-286_31872	Q921R2	1	Mouse_09-2020	null	[MS,MS:1001208,SEQUEST,]	3.5e-4	null	ms_run[1]:scan=7186	2264.5	4	2331.33950	583.58684	K	V	43	65
PSM	RLTGFHETSNINDFSAGVANRGASIRIPR	-286_31880	P15105	1	Mouse_09-2020	null	[MS,MS:1001208,SEQUEST,]	9.2e-4	null	ms_run[1]:scan=7188	2265.1	5	3156.66578	632.13401	R	V	299	328
PSM	VAPEEHPVLLTEAPLNPK	-286_31896	P60710	1	Mouse_09-2020	null	[MS,MS:1001208,SEQUEST,]	3.5e-4	null	ms_run[1]:scan=7192	2266.3	3	1954.06638	652.02632	R	N	96	114
PSM	LKPAFKDGGSTTAGNSSQVSDGAAAVLLAR	-286_31901	Q8VCH0	0	Mouse_09-2020	null	[MS,MS:1001208,SEQUEST,]	3.5e-4	null	ms_run[1]:scan=7193	2266.6	4	2889.50844	723.13208	K	S	260	290
PSM	LKPAFKDGGSTTAGNSSQVSDGAAAVLLAR	-286_31901	Q921H8	0	Mouse_09-2020	null	[MS,MS:1001208,SEQUEST,]	3.5e-4	null	ms_run[1]:scan=7193	2266.6	4	2889.50844	723.13208	K	S	260	290
PSM	YLYTLVITDKEK	-286_31843	Q9JJI8	1	Mouse_09-2020	null	[MS,MS:1001208,SEQUEST,]	3.5e-4	null	ms_run[1]:scan=7180	2262.8	3	1485.81937	495.94483	R	E	41	53
PSM	RADPAELKAIFLK	-286_31724	Q9QXX4	1	Mouse_09-2020	null	[MS,MS:1001208,SEQUEST,]	3.5e-4	null	ms_run[1]:scan=7158	2256.3	3	1471.86344	491.29256	K	A	11	24
PSM	ETTIQGLDGLSER	-286_32272	Q91Y97	1	Mouse_09-2020	null	[MS,MS:1001208,SEQUEST,]	3.5e-4	null	ms_run[1]:scan=7262	2286.9	2	1418.71404	709.85972	K	A	122	135
PSM	LNFAQLKEEVDK	-286_32285	Q8VCW8	1	Mouse_09-2020	null	[MS,MS:1001208,SEQUEST,]	9.2e-4	null	ms_run[1]:scan=7264	2287.5	3	1433.76441	478.59267	R	A	100	112
PSM	SEIDLFNIRK	-286_32490	P48036	1	Mouse_09-2020	null	[MS,MS:1001208,SEQUEST,]	3.4e-2	null	ms_run[1]:scan=7300	2298.1	3	1234.68006	412.23119	R	F	275	285
PSM	QFADIAYNYR	-286_32509	P16331	1	Mouse_09-2020	null	[MS,MS:1001208,SEQUEST,]	9.2e-4	null	ms_run[1]:scan=7304	2299.3	2	1260.60173	630.80402	K	G	160	170
PSM	WNPGASPADTGDVNVHSGIIAAR	-286_32529	F8VPN4	1	Mouse_09-2020	null	[MS,MS:1001208,SEQUEST,]	2.7e-3	null	ms_run[1]:scan=7307	2300.2	3	2305.13669	769.04885	K	A	680	703
PSM	FNGGGHINHTIFWTNLSPK	-286_32533	P09671	1	Mouse_09-2020	null	[MS,MS:1001208,SEQUEST,]	3.5e-4	null	ms_run[1]:scan=7308	2300.5	3	2140.07792	714.02895	K	G	90	109
PSM	SLTNDWEEHLAVK	-286_32536	P07901	1	Mouse_09-2020	null	[MS,MS:1001208,SEQUEST,]	6.5e-3	null	ms_run[1]:scan=7309	2300.7	3	1541.76047	514.59133	K	F	316	329
PSM	NYSVVFPHDEPLAGR	-286_32547	Q99LB7	1	Mouse_09-2020	null	[MS,MS:1001208,SEQUEST,]	1.4e-2	null	ms_run[1]:scan=7311	2301.3	2	1700.84465	850.92319	K	M	468	483
PSM	LVQAFQFTDK	-286_32632	P35700	1	Mouse_09-2020	null	[MS,MS:1001208,SEQUEST,]	3.5e-4	null	ms_run[1]:scan=7330	2306.9	2	1196.63225	598.81914	R	G	159	169
PSM	WVVQVLK	-286_32483	P50285	1	Mouse_09-2020	null	[MS,MS:1001208,SEQUEST,]	9.2e-4	null	ms_run[1]:scan=7299	2297.8	2	871.54070	436.27364	R	A	388	395
PSM	EWGYASHNGPDHWHELYPIAK	-286_32640	P16015	1	Mouse_09-2020	null	[MS,MS:1001208,SEQUEST,]	3.3e-3	null	ms_run[1]:scan=7331	2307.2	5	2507.15528	502.23636	K	D	4	25
PSM	QATVGDVNTDRPGLLDLK	-286_32652	P31786	1	Mouse_09-2020	null	[MS,MS:1001208,SEQUEST,]	3.5e-4	null	ms_run[1]:scan=7333	2307.8	3	1912.01529	638.00933	K	K	34	52
PSM	FFVGGNWK	-286_32659	P17751	1	Mouse_09-2020	null	[MS,MS:1001208,SEQUEST,]	2.0e-3	null	ms_run[1]:scan=7334	2308.1	2	954.48393	477.74525	K	N	57	65
PSM	FNGGGHINHTIFWTNLSPK	-286_32673	P09671	1	Mouse_09-2020	null	[MS,MS:1001208,SEQUEST,]	3.5e-4	null	ms_run[1]:scan=7336	2308.7	4	2140.07314	535.77353	K	G	90	109
PSM	WYYNAAGFNK	-286_32678	Q9CQB4	1	Mouse_09-2020	null	[MS,MS:1001208,SEQUEST,]	3.5e-4	null	ms_run[1]:scan=7337	2309.0	2	1233.56963	617.28801	K	G	20	30
PSM	RSEPEPQILDFQTQQYK	-286_32686	Q9R0H0	1	Mouse_09-2020	null	[MS,MS:1001208,SEQUEST,]	3.5e-4	null	ms_run[1]:scan=7338	2309.2	3	2107.04789	703.02000	K	F	314	331
PSM	EWGYASHNGPDHWHELYPIAK	-286_32692	P16015	1	Mouse_09-2020	null	[MS,MS:1001208,SEQUEST,]	3.5e-4	null	ms_run[1]:scan=7340	2309.9	4	2507.15542	627.54364	K	D	4	25
PSM	KVITAFNDGLNHLDSLK	-286_32700	A8DUK4	1	Mouse_09-2020	null	[MS,MS:1001208,SEQUEST,]	3.5e-4	null	ms_run[1]:scan=7341	2310.1	3	1885.01896	629.01078	K	T	67	84
PSM	VFQFLNAK	-286_32646	Q8BP67	1	Mouse_09-2020	null	[MS,MS:1001208,SEQUEST,]	9.2e-4	null	ms_run[1]:scan=7332	2307.5	2	966.54125	483.77400	K	E	28	36
PSM	SQIFSTASDNQPTVTIK	-286_32277	P20029	1	Mouse_09-2020	null	[MS,MS:1001208,SEQUEST,]	3.5e-4	null	ms_run[1]:scan=7263	2287.2	3	1836.93528	612.98278	K	Y	449	466
PSM	YYVGDTEDVLFEK	-286_43339	Q78JT3	1	Mouse_09-2020	null	[MS,MS:1001208,SEQUEST,]	3.5e-4	null	ms_run[1]:scan=9344	2899.9	2	1577.73650	789.37213	R	F	118	131
PSM	VNFSPPGDTSNLFPGTWYLER	-286_55138	P54869	1	Mouse_09-2020	null	[MS,MS:1001208,SEQUEST,]	9.2e-4	null	ms_run[1]:scan=12046	3732.6	3	2397.15525	799.72185	K	D	474	495
PSM	FWANFAR	-286_32293	Q8VCC2	0	Mouse_09-2020	null	[MS,MS:1001208,SEQUEST,]	1.6e-3	null	ms_run[1]:scan=7266	2288.1	2	911.45281	456.22976	K	G	497	504
PSM	FWANFAR	-286_32293	Q91WU0	0	Mouse_09-2020	null	[MS,MS:1001208,SEQUEST,]	1.6e-3	null	ms_run[1]:scan=7266	2288.1	2	911.45281	456.22976	K	G	497	504
PSM	FWANFAR	-286_32293	Q8VCT4	0	Mouse_09-2020	null	[MS,MS:1001208,SEQUEST,]	1.6e-3	null	ms_run[1]:scan=7266	2288.1	2	911.45281	456.22976	K	G	497	504
PSM	LFPVAYNLIKPFLSEDTR	-286_55367	Q99J08	1	Mouse_09-2020	null	[MS,MS:1001208,SEQUEST,]	3.5e-4	null	ms_run[1]:scan=12103	3750.3	3	2123.15622	708.38937	K	K	197	215
PSM	SSITPGTVLIILTGR	-286_55337	P47911	1	Mouse_09-2020	null	[MS,MS:1001208,SEQUEST,]	9.2e-4	null	ms_run[1]:scan=12092	3746.6	2	1527.91191	764.45887	R	R	150	165
PSM	FYGPEGPYGVFAGR	-286_43414	O55022	1	Mouse_09-2020	null	[MS,MS:1001208,SEQUEST,]	3.5e-4	null	ms_run[1]:scan=9359	2904.4	2	1516.72258	758.86461	K	A	106	120
PSM	LTFDSSFSPNTGK	-286_32351	Q60932	1	Mouse_09-2020	null	[MS,MS:1001208,SEQUEST,]	3.5e-4	null	ms_run[1]:scan=7274	2290.4	2	1400.67058	700.83826	K	N	110	123
PSM	HSGNITFDEIVNIAR	-286_43387	P35979	1	Mouse_09-2020	null	[MS,MS:1001208,SEQUEST,]	3.5e-4	null	ms_run[1]:scan=9354	2902.9	3	1685.86118	562.62504	K	M	100	115
PSM	GFKDQIYDIFQK	-286_43376	P60843	1	Mouse_09-2020	null	[MS,MS:1001208,SEQUEST,]	1.4e-3	null	ms_run[1]:scan=9352	2902.3	2	1501.76958	751.38792	R	N	191	203
PSM	LTSIDKWFLYK	-286_43357	Q8C196	1	Mouse_09-2020	null	[MS,MS:1001208,SEQUEST,]	3.5e-4	null	ms_run[1]:scan=9349	2901.4	3	1413.77854	471.93074	R	R	870	881
PSM	FSPTDFLAK	-286_43371	Q6PB66	1	Mouse_09-2020	null	[MS,MS:1001208,SEQUEST,]	5.0e-2	null	ms_run[1]:scan=9351	2902.0	2	1025.53081	513.26875	K	E	178	187
PSM	GLVVPVIR	-286_32398	Q9D2G2	1	Mouse_09-2020	null	[MS,MS:1001208,SEQUEST,]	1.9e-2	null	ms_run[1]:scan=7284	2293.4	2	852.56719	426.78691	R	V	327	335
PSM	INGEWHTIILASDK	-286_32406	P02762	1	Mouse_09-2020	null	[MS,MS:1001208,SEQUEST,]	3.5e-4	null	ms_run[1]:scan=7285	2293.7	3	1596.83915	532.95086	K	E	33	47
PSM	AVPQLQGYLR	-286_32415	P47911	1	Mouse_09-2020	null	[MS,MS:1001208,SEQUEST,]	9.2e-4	null	ms_run[1]:scan=7286	2294.0	2	1144.64787	572.82730	K	Q	271	281
PSM	VYNIEFNPPK	-286_32422	Q9WTP7	1	Mouse_09-2020	null	[MS,MS:1001208,SEQUEST,]	3.5e-4	null	ms_run[1]:scan=7287	2294.3	2	1220.63164	610.81914	R	V	137	147
PSM	YTQKAPQVSTPTLVEAARNLGR	-286_32431	P07724	1	Mouse_09-2020	null	[MS,MS:1001208,SEQUEST,]	3.5e-4	null	ms_run[1]:scan=7288	2294.6	4	2400.29873	600.83030	R	G	435	457
PSM	FFPASADRTVIDYNGER	-286_32439	P09103	1	Mouse_09-2020	null	[MS,MS:1001208,SEQUEST,]	1.4e-3	null	ms_run[1]:scan=7289	2294.8	3	1957.94144	653.31827	K	L	447	464
PSM	EFADSLGIPFLETSAK	-286_55201	P62821	1	Mouse_09-2020	null	[MS,MS:1001208,SEQUEST,]	1.6e-2	null	ms_run[1]:scan=12063	3737.9	2	1724.87712	862.94071	K	A	141	157
PSM	TWKGAIFGGFK	-286_32392	P00329	1	Mouse_09-2020	null	[MS,MS:1001208,SEQUEST,]	2.3e-3	null	ms_run[1]:scan=7282	2292.8	3	1211.65729	404.55724	R	K	314	325
PSM	FSLYFLAYEDKNDIPKDK	-286_43333	Q9CPU0	1	Mouse_09-2020	null	[MS,MS:1001208,SEQUEST,]	3.5e-4	null	ms_run[1]:scan=9343	2899.6	3	2206.10630	736.04041	K	E	68	86
PSM	GHEVTVLRPSAYYVLDPK	-286_31719	Q8K169	1	Mouse_09-2020	null	[MS,MS:1001208,SEQUEST,]	3.5e-4	null	ms_run[1]:scan=7157	2256.0	3	2044.08561	682.03358	R	S	50	68
PSM	AIGLPEDLIQKGKDIK	-286_31700	P12710	1	Mouse_09-2020	null	[MS,MS:1001208,SEQUEST,]	9.2e-4	null	ms_run[1]:scan=7154	2255.2	3	1738.01126	580.00849	K	V	21	37
PSM	LGLDFPNLPYLIDGSHK	-286_53971	P10649	0	Mouse_09-2020	null	[MS,MS:1001208,SEQUEST,]	3.5e-4	null	ms_run[1]:scan=11743	3635.9	3	1899.00144	633.67188	K	T	53	70
PSM	LGLDFPNLPYLIDGSHK	-286_53971	D3YX76	0	Mouse_09-2020	null	[MS,MS:1001208,SEQUEST,]	3.5e-4	null	ms_run[1]:scan=11743	3635.9	3	1899.00144	633.67188	K	T	19	36
PSM	IWPHVYSFLQTKVPETTQK	-286_39388	Q9WTP7	1	Mouse_09-2020	null	[MS,MS:1001208,SEQUEST,]	1.8e-3	null	ms_run[1]:scan=8587	2676.8	3	2302.22550	768.07919	K	S	204	223
PSM	DVNAAIAAIK	-286_31021	A0A0A0MQA5	1	Mouse_09-2020	null	[MS,MS:1001208,SEQUEST,]	3.5e-4	null	ms_run[1]:scan=7026	2217.4	2	985.56877	493.28747	K	K	356	366
PSM	YVRPGGGFEPNFTLFEK	-286_43938	P11352	1	Mouse_09-2020	null	[MS,MS:1001208,SEQUEST,]	3.5e-4	null	ms_run[1]:scan=9458	2933.6	3	1957.98209	653.33174	K	E	96	113
PSM	SADTLWGIQKELQF	-286_53985	A0A1B0GSR9	1	Mouse_09-2020	null	[MS,MS:1001208,SEQUEST,]	3.5e-4	null	ms_run[1]:scan=11746	3636.8	2	1635.83818	818.42249	K	0	302	316
PSM	AIPIVGQVLER	-286_43909	O08601	1	Mouse_09-2020	null	[MS,MS:1001208,SEQUEST,]	3.5e-4	null	ms_run[1]:scan=9453	2932.1	2	1194.72038	597.86388	K	C	286	297
PSM	VLQYYQESEKPEELGSVTVQK	-286_31088	Q791V5	1	Mouse_09-2020	null	[MS,MS:1001208,SEQUEST,]	3.5e-4	null	ms_run[1]:scan=7037	2220.7	3	2454.24442	818.75147	K	Y	91	112
PSM	AFLWQR	-286_30954	Q9DD20	1	Mouse_09-2020	null	[MS,MS:1001208,SEQUEST,]	3.4e-3	null	ms_run[1]:scan=7013	2213.6	2	820.44713	410.72686	R	L	184	190
PSM	QYALDRIQFGVPLAR	-286_43906	A0A0A0MQ68	1	Mouse_09-2020	null	[MS,MS:1001208,SEQUEST,]	3.5e-4	null	ms_run[1]:scan=9452	2931.8	3	1746.96585	582.99317	R	Q	323	338
PSM	YIATPIFSK	-286_31148	P10649	1	Mouse_09-2020	null	[MS,MS:1001208,SEQUEST,]	9.2e-4	null	ms_run[1]:scan=7051	2224.8	2	1039.58245	520.29477	R	A	203	212
PSM	AIVAIENPADVSVISSR	-286_43885	P14206	1	Mouse_09-2020	null	[MS,MS:1001208,SEQUEST,]	3.5e-4	null	ms_run[1]:scan=9448	2930.6	2	1740.94963	870.97816	R	T	64	81
PSM	RTPFGAYGGLLK	-286_31160	Q8BWT1	1	Mouse_09-2020	null	[MS,MS:1001208,SEQUEST,]	1.6e-3	null	ms_run[1]:scan=7053	2225.4	2	1279.71623	640.36150	K	F	14	26
PSM	QVVTLLNELKR	-286_31165	Q8VCH0	0	Mouse_09-2020	null	[MS,MS:1001208,SEQUEST,]	4.4e-3	null	ms_run[1]:scan=7054	2225.7	3	1312.79532	438.26975	R	G	386	397
PSM	QVVTLLNELKR	-286_31165	Q921H8	0	Mouse_09-2020	null	[MS,MS:1001208,SEQUEST,]	4.4e-3	null	ms_run[1]:scan=7054	2225.7	3	1312.79532	438.26975	R	G	386	397
PSM	ANATEFGLASGVFTR	-286_43873	Q8R0Y6	1	Mouse_09-2020	null	[MS,MS:1001208,SEQUEST,]	3.5e-4	null	ms_run[1]:scan=9445	2929.7	2	1540.77678	770.89135	R	I	827	842
PSM	INEAFDLLRSGK	-286_31185	P00329	1	Mouse_09-2020	null	[MS,MS:1001208,SEQUEST,]	2.2e-3	null	ms_run[1]:scan=7059	2227.1	3	1362.73890	454.91738	K	I	356	368
PSM	VISAEEALPGRTEPIPVTAK	-286_31191	Q9D6Y7	1	Mouse_09-2020	null	[MS,MS:1001208,SEQUEST,]	3.5e-4	null	ms_run[1]:scan=7060	2227.5	3	2078.15073	693.38792	K	H	28	48
PSM	ATGYPLAFIAAK	-286_43901	Q8C196	1	Mouse_09-2020	null	[MS,MS:1001208,SEQUEST,]	1.6e-3	null	ms_run[1]:scan=9451	2931.5	2	1222.68376	611.84516	K	A	729	741
PSM	FENAFLSHVISQHQSLLGNIRSDGK	-286_43859	Q03265	1	Mouse_09-2020	null	[MS,MS:1001208,SEQUEST,]	3.5e-4	null	ms_run[1]:scan=9442	2928.9	4	2797.44228	700.11496	K	S	507	532
PSM	ILTDIVWPVIAK	-286_53934	Q9DBL7	1	Mouse_09-2020	null	[MS,MS:1001208,SEQUEST,]	3.5e-4	null	ms_run[1]:scan=11732	3632.6	2	1367.82939	684.41849	K	A	438	450
PSM	QLAPIWDKLGETYKDHENIIIAK	-286_44005	P09103	1	Mouse_09-2020	null	[MS,MS:1001208,SEQUEST,]	3.7e-2	null	ms_run[1]:scan=9469	2936.8	5	2695.44416	539.89490	K	D	404	427
PSM	TIQNLASIQSFQIK	-286_44133	Q91XE0	1	Mouse_09-2020	null	[MS,MS:1001208,SEQUEST,]	3.5e-4	null	ms_run[1]:scan=9491	2943.3	3	1590.88510	530.96651	K	S	114	128
PSM	QINWTVLYR	-286_44089	Q8BP67	1	Mouse_09-2020	null	[MS,MS:1001208,SEQUEST,]	9.2e-4	null	ms_run[1]:scan=9484	2941.2	2	1192.64690	596.82730	R	K	48	57
PSM	VFVTGPLPAEGR	-286_30755	D6REG4	1	Mouse_09-2020	null	[MS,MS:1001208,SEQUEST,]	3.5e-4	null	ms_run[1]:scan=6977	2203.0	2	1242.68413	621.84569	K	A	3	15
PSM	LLRYESSALPAGQLTSLPDYASR	-286_44081	Q9CQN1	1	Mouse_09-2020	null	[MS,MS:1001208,SEQUEST,]	3.5e-4	null	ms_run[1]:scan=9483	2941.0	3	2508.31089	836.77461	K	Q	469	492
PSM	RFSVSTLRNFGLGK	-286_30781	A0A2R8VHY1	0	Mouse_09-2020	null	[MS,MS:1001208,SEQUEST,]	4.1e-2	null	ms_run[1]:scan=6981	2204.2	3	1581.88639	527.96685	R	S	36	50
PSM	RFSVSTLRNFGLGK	-286_30781	P11714	0	Mouse_09-2020	null	[MS,MS:1001208,SEQUEST,]	4.1e-2	null	ms_run[1]:scan=6981	2204.2	3	1581.88639	527.96685	R	S	136	150
PSM	IFNLYPK	-286_30802	Q9EQF5	1	Mouse_09-2020	null	[MS,MS:1001208,SEQUEST,]	1.1e-2	null	ms_run[1]:scan=6987	2206.0	2	894.50890	447.75782	K	G	385	392
PSM	LYSEFLGKQPWFAGNK	-286_44072	D3YX76	1	Mouse_09-2020	null	[MS,MS:1001208,SEQUEST,]	3.5e-4	null	ms_run[1]:scan=9481	2940.3	3	1884.96567	628.99295	K	T	103	119
PSM	GIHVEIPGAQAESLGPLQVAR	-286_43984	Q9DCW4	1	Mouse_09-2020	null	[MS,MS:1001208,SEQUEST,]	3.5e-4	null	ms_run[1]:scan=9466	2936.0	3	2142.16751	714.72704	R	L	86	107
PSM	GQNILDGGAPFYTTYK	-286_44055	O09174	1	Mouse_09-2020	null	[MS,MS:1001208,SEQUEST,]	3.5e-4	null	ms_run[1]:scan=9478	2939.5	2	1744.85613	872.93068	R	A	208	224
PSM	AGIPVFAWK	-286_44035	P50247	1	Mouse_09-2020	null	[MS,MS:1001208,SEQUEST,]	3.5e-4	null	ms_run[1]:scan=9475	2938.6	2	988.56188	494.78437	K	E	95	104
PSM	YFPTQALNFAFKDKYK	-286_39393	P51881	1	Mouse_09-2020	null	[MS,MS:1001208,SEQUEST,]	3.5e-4	null	ms_run[1]:scan=8589	2677.4	4	1981.02260	496.01091	R	I	81	97
PSM	HLGFQSAVEALR	-286_30835	E9Q1Q9	1	Mouse_09-2020	null	[MS,MS:1001208,SEQUEST,]	3.5e-4	null	ms_run[1]:scan=6992	2207.4	2	1327.71343	664.35949	K	L	243	255
PSM	LGIFGFLSTGDK	-286_53929	Q63880	0	Mouse_09-2020	null	[MS,MS:1001208,SEQUEST,]	3.5e-4	null	ms_run[1]:scan=11731	3632.3	2	1254.67339	627.84007	R	M	183	195
PSM	LGIFGFLSTGDK	-286_53929	Q8VCU1	0	Mouse_09-2020	null	[MS,MS:1001208,SEQUEST,]	3.5e-4	null	ms_run[1]:scan=11731	3632.3	2	1254.67339	627.84007	R	M	183	195
PSM	VTHAVVTVPAYFNDAQR	-286_30864	P20029	1	Mouse_09-2020	null	[MS,MS:1001208,SEQUEST,]	3.5e-4	null	ms_run[1]:scan=6997	2208.9	3	1887.97245	629.99524	K	A	166	183
PSM	AIGLPEDLIQKGK	-286_30909	P12710	1	Mouse_09-2020	null	[MS,MS:1001208,SEQUEST,]	1.0e-2	null	ms_run[1]:scan=7006	2211.5	3	1381.80603	461.27316	K	I	21	34
PSM	VQGQNLFFR	-286_30921	A0A087WPF8	1	Mouse_09-2020	null	[MS,MS:1001208,SEQUEST,]	3.5e-4	null	ms_run[1]:scan=7008	2212.1	2	1108.59075	554.79854	K	T	13	22
PSM	QHLLPDLSSQL	-286_44047	Q91X34	1	Mouse_09-2020	null	[MS,MS:1001208,SEQUEST,]	9.2e-4	null	ms_run[1]:scan=9477	2939.2	2	1250.67497	625.84060	K	0	410	421
PSM	IHFPLATYAPVISAEK	-286_43664	P05214	0	Mouse_09-2020	null	[MS,MS:1001208,SEQUEST,]	3.5e-4	null	ms_run[1]:scan=9407	2918.5	3	1756.96360	586.32593	R	Y	265	281
PSM	IHFPLATYAPVISAEK	-286_43664	A0A0A0MQA5	0	Mouse_09-2020	null	[MS,MS:1001208,SEQUEST,]	3.5e-4	null	ms_run[1]:scan=9407	2918.5	3	1756.96360	586.32593	R	Y	294	310
PSM	FYGLLAR	-286_31215	Q8QZY2	1	Mouse_09-2020	null	[MS,MS:1001208,SEQUEST,]	9.2e-4	null	ms_run[1]:scan=7064	2228.6	2	839.47783	420.24234	R	A	347	354
PSM	ATEIGGILVNTPEDPNLSK	-286_43835	P34914	1	Mouse_09-2020	null	[MS,MS:1001208,SEQUEST,]	9.2e-4	null	ms_run[1]:scan=9437	2927.4	2	1968.03118	984.51784	K	T	421	440
PSM	DVATFLR	-286_31550	Q9D0M3	1	Mouse_09-2020	null	[MS,MS:1001208,SEQUEST,]	4.0e-3	null	ms_run[1]:scan=7126	2246.9	2	821.45159	411.22943	K	A	269	276
PSM	LLYNNVSNFGR	-286_31555	Q68FD5	1	Mouse_09-2020	null	[MS,MS:1001208,SEQUEST,]	3.5e-4	null	ms_run[1]:scan=7127	2247.2	2	1296.66948	648.83839	K	A	1216	1227
PSM	GDNQSPIELHTKDIKHDPSLQPWSASYDPGSAK	-286_31564	P16015	1	Mouse_09-2020	null	[MS,MS:1001208,SEQUEST,]	3.5e-4	null	ms_run[1]:scan=7128	2247.5	5	3618.75074	724.55501	K	I	25	58
PSM	SLEIIGAPFSKGQPR	-286_31570	Q61176	1	Mouse_09-2020	null	[MS,MS:1001208,SEQUEST,]	9.2e-4	null	ms_run[1]:scan=7129	2247.7	3	1599.88657	533.96662	K	G	7	22
PSM	AIGLPEDLIQKGKDIK	-286_31576	P12710	1	Mouse_09-2020	null	[MS,MS:1001208,SEQUEST,]	9.2e-4	null	ms_run[1]:scan=7130	2248.0	4	1738.01198	435.25819	K	V	21	37
PSM	GLYPAPLKIIDAVK	-286_43775	Q8BMS1	1	Mouse_09-2020	null	[MS,MS:1001208,SEQUEST,]	4.5e-2	null	ms_run[1]:scan=9426	2924.1	3	1497.90433	499.97283	K	G	296	310
PSM	VTPTRTEIIILATR	-286_31603	P62908	1	Mouse_09-2020	null	[MS,MS:1001208,SEQUEST,]	2.3e-3	null	ms_run[1]:scan=7137	2250.1	3	1583.94852	528.65416	R	Q	41	55
PSM	NLRVNAGDQPGADLGPLITPQAKER	-286_31543	Q9EQ20	1	Mouse_09-2020	null	[MS,MS:1001208,SEQUEST,]	9.2e-4	null	ms_run[1]:scan=7124	2246.3	4	2630.40200	658.35568	K	C	342	367
PSM	LVQDVANNTNEEAGDGTTTATVLAR	-286_31611	P63038	1	Mouse_09-2020	null	[MS,MS:1001208,SEQUEST,]	3.5e-4	null	ms_run[1]:scan=7138	2250.4	2	2560.25322	1280.62790	K	I	97	122
PSM	ALTAELDTLGK	-286_31632	A8Y5N4	1	Mouse_09-2020	null	[MS,MS:1001208,SEQUEST,]	3.5e-4	null	ms_run[1]:scan=7142	2251.6	2	1131.62615	566.31643	R	G	162	173
PSM	NVATEALGALEAR	-286_43767	Q9JM62	1	Mouse_09-2020	null	[MS,MS:1001208,SEQUEST,]	3.5e-4	null	ms_run[1]:scan=9425	2923.9	2	1314.70159	657.85424	K	G	16	29
PSM	LFFDTER	-286_31647	Q9CRB3	1	Mouse_09-2020	null	[MS,MS:1001208,SEQUEST,]	1.6e-3	null	ms_run[1]:scan=7145	2252.5	2	927.45702	464.23217	K	W	68	75
PSM	ASAELALGENNEVLK	-286_31655	P05202	1	Mouse_09-2020	null	[MS,MS:1001208,SEQUEST,]	3.5e-4	null	ms_run[1]:scan=7146	2252.8	2	1557.81401	779.40958	K	G	108	123
PSM	AIGVKPPRGILLYGPPGTGK	-286_31676	Q01853	1	Mouse_09-2020	null	[MS,MS:1001208,SEQUEST,]	3.5e-4	null	ms_run[1]:scan=7149	2253.7	4	1991.18007	498.55047	K	L	232	252
PSM	VYSYLNKLPVKNEYPSIK	-286_31683	Q9Z0J0	1	Mouse_09-2020	null	[MS,MS:1001208,SEQUEST,]	9.2e-4	null	ms_run[1]:scan=7150	2254.0	4	2155.18130	539.55040	K	V	106	124
PSM	FWQFGGNER	-286_31692	Q5FW57	1	Mouse_09-2020	null	[MS,MS:1001208,SEQUEST,]	1.8e-3	null	ms_run[1]:scan=7151	2254.2	2	1140.52214	570.76470	K	Q	184	193
PSM	HQSLGGQYGVQGFPTIK	-286_31628	Q3TML0	1	Mouse_09-2020	null	[MS,MS:1001208,SEQUEST,]	3.5e-4	null	ms_run[1]:scan=7141	2251.3	3	1816.93467	606.31620	K	F	91	108
PSM	SSGLPITSAVDLEDAAK	-286_43842	Q9Z2I8	1	Mouse_09-2020	null	[MS,MS:1001208,SEQUEST,]	3.5e-4	null	ms_run[1]:scan=9439	2928.0	2	1673.86186	837.43325	K	A	408	425
PSM	TSFHALTSILK	-286_31536	Q9CR62	1	Mouse_09-2020	null	[MS,MS:1001208,SEQUEST,]	1.4e-3	null	ms_run[1]:scan=7123	2246.0	3	1217.68906	406.56780	K	E	63	74
PSM	KGLTPSQIGVILR	-286_31509	Q921R2	1	Mouse_09-2020	null	[MS,MS:1001208,SEQUEST,]	3.5e-4	null	ms_run[1]:scan=7119	2244.8	3	1381.85291	461.28904	K	S	43	56
PSM	SIFSAVLDELK	-286_55431	Q8C196	1	Mouse_09-2020	null	[MS,MS:1001208,SEQUEST,]	3.5e-4	null	ms_run[1]:scan=12116	3754.4	2	1221.67314	611.33990	R	A	1090	1101
PSM	VLGELWPLFGGR	-286_55422	A0A0G2JDI9	1	Mouse_09-2020	null	[MS,MS:1001208,SEQUEST,]	3.5e-4	null	ms_run[1]:scan=12113	3753.3	2	1343.74785	672.37715	R	T	375	387
PSM	FENAFLSHVISQHQSLLGNIRSDGK	-286_43828	Q03265	1	Mouse_09-2020	null	[MS,MS:1001208,SEQUEST,]	9.2e-4	null	ms_run[1]:scan=9436	2927.1	5	2797.43787	560.29342	K	S	507	532
PSM	RQASGGPVDIGPEYQQDLDRELYKLK	-286_39368	P97450	1	Mouse_09-2020	null	[MS,MS:1001208,SEQUEST,]	3.5e-4	null	ms_run[1]:scan=8584	2675.9	4	2975.52602	744.63599	K	M	54	80
PSM	RFGPVFTLHLGQR	-286_31277	Q05421	1	Mouse_09-2020	null	[MS,MS:1001208,SEQUEST,]	2.7e-3	null	ms_run[1]:scan=7074	2231.6	3	1527.85187	509.95628	K	I	63	76
PSM	ELSEIAQRIVANGK	-286_31278	Q91Y97	1	Mouse_09-2020	null	[MS,MS:1001208,SEQUEST,]	1.2e-3	null	ms_run[1]:scan=7074	2231.6	3	1527.85187	509.95449	K	I	15	29
PSM	IGLFGGAGVGK	-286_31336	P56480	1	Mouse_09-2020	null	[MS,MS:1001208,SEQUEST,]	3.5e-4	null	ms_run[1]:scan=7086	2235.1	2	975.56224	488.28473	K	V	202	213
PSM	GWNILTNSEK	-286_31528	Q91VD9	1	Mouse_09-2020	null	[MS,MS:1001208,SEQUEST,]	1.6e-3	null	ms_run[1]:scan=7122	2245.7	2	1161.59026	581.29857	K	K	99	109
PSM	SFSTVPYIVGINK	-286_43800	Q8VCT4	1	Mouse_09-2020	null	[MS,MS:1001208,SEQUEST,]	3.5e-4	null	ms_run[1]:scan=9431	2925.7	2	1424.77910	712.89283	K	E	339	352
PSM	GDIFLVR	-286_31394	Q01853	1	Mouse_09-2020	null	[MS,MS:1001208,SEQUEST,]	2.5e-3	null	ms_run[1]:scan=7097	2238.3	2	819.47246	410.23980	K	G	149	156
PSM	SVGKANEELAGVVAEVQK	-286_31411	Q61176	1	Mouse_09-2020	null	[MS,MS:1001208,SEQUEST,]	3.5e-4	null	ms_run[1]:scan=7100	2239.2	3	1827.98288	609.99854	R	G	72	90
PSM	KAPDFVFYAPR	-286_31429	P26043	1	Mouse_09-2020	null	[MS,MS:1001208,SEQUEST,]	3.5e-4	null	ms_run[1]:scan=7102	2239.8	3	1310.69016	437.56791	K	R	263	274
PSM	FAEVLPDGTYQR	-286_31454	Q9QXD1	1	Mouse_09-2020	null	[MS,MS:1001208,SEQUEST,]	1.2e-3	null	ms_run[1]:scan=7109	2241.9	2	1395.69121	698.34879	R	G	271	283
PSM	IQNIQFEAIVGHK	-286_31486	A8Y5N4	1	Mouse_09-2020	null	[MS,MS:1001208,SEQUEST,]	3.5e-4	null	ms_run[1]:scan=7114	2243.3	3	1496.82337	499.61218	R	K	248	261
PSM	LVQDVANNTNEEAGDGTTTATVLAR	-286_31497	P63038	1	Mouse_09-2020	null	[MS,MS:1001208,SEQUEST,]	3.5e-4	null	ms_run[1]:scan=7117	2244.2	3	2560.25187	854.08769	K	I	97	122
PSM	WYYNAAGFNK	-286_31500	Q9CQB4	1	Mouse_09-2020	null	[MS,MS:1001208,SEQUEST,]	3.5e-4	null	ms_run[1]:scan=7118	2244.5	2	1233.56877	617.28801	K	G	20	30
PSM	SFLVGSAAQSLSK	-286_31385	Q9R0H0	1	Mouse_09-2020	null	[MS,MS:1001208,SEQUEST,]	3.5e-4	null	ms_run[1]:scan=7096	2238.1	2	1294.70049	647.85371	R	C	283	296
PSM	LFVEDSIHDQFVQK	-286_34531	Q8R0Y6	1	Mouse_09-2020	null	[MS,MS:1001208,SEQUEST,]	1.2e-3	null	ms_run[1]:scan=7679	2410.4	3	1704.85984	568.95790	R	V	713	727
PSM	TQVQSVIDKASETLTAQ	-286_43325	Q00623	1	Mouse_09-2020	null	[MS,MS:1001208,SEQUEST,]	2.5e-3	null	ms_run[1]:scan=9341	2899.0	2	1818.94304	909.97581	K	0	248	265
PSM	TGIGSGLSLSGIVHPELSR	-286_43311	P50544	1	Mouse_09-2020	null	[MS,MS:1001208,SEQUEST,]	3.5e-4	null	ms_run[1]:scan=9337	2897.8	3	1880.02677	627.34605	R	G	514	533
PSM	YYRQNPDIPQLEPSDYLRR	-286_33933	Q9DBM2	1	Mouse_09-2020	null	[MS,MS:1001208,SEQUEST,]	3.5e-4	null	ms_run[1]:scan=7573	2379.1	4	2423.21279	606.55802	K	V	677	696
PSM	ISSLLEEQFQQGK	-286_33938	P62242	1	Mouse_09-2020	null	[MS,MS:1001208,SEQUEST,]	9.2e-4	null	ms_run[1]:scan=7574	2379.4	2	1506.78093	753.89356	K	L	158	171
PSM	SGVLPWLRPDSK	-286_33944	Q91X83	1	Mouse_09-2020	null	[MS,MS:1001208,SEQUEST,]	1.6e-3	null	ms_run[1]:scan=7575	2379.7	3	1354.74854	452.25410	R	Q	171	183
PSM	LLLPGELAK	-286_33958	Q64475	1	Mouse_09-2020	null	[MS,MS:1001208,SEQUEST,]	3.6e-2	null	ms_run[1]:scan=7578	2380.6	2	953.60338	477.30514	R	A	101	110
PSM	SQDLLTSLTK	-286_33968	P33267	1	Mouse_09-2020	null	[MS,MS:1001208,SEQUEST,]	3.5e-4	null	ms_run[1]:scan=7579	2380.9	2	1105.61016	553.30860	R	S	48	58
PSM	IIDSLFNTVTDK	-286_42697	O70475	1	Mouse_09-2020	null	[MS,MS:1001208,SEQUEST,]	3.5e-4	null	ms_run[1]:scan=9218	2863.0	2	1365.72661	683.36665	R	I	318	330
PSM	QINWTVLYRR	-286_33994	Q8BP67	1	Mouse_09-2020	null	[MS,MS:1001208,SEQUEST,]	1.2e-3	null	ms_run[1]:scan=7583	2382.1	3	1348.74781	450.25433	R	H	48	58
PSM	LNLKTPVPSDIAISR	-286_33927	A0A1W2P733	1	Mouse_09-2020	null	[MS,MS:1001208,SEQUEST,]	3.5e-4	null	ms_run[1]:scan=7572	2378.8	3	1623.94425	541.98579	K	C	130	145
PSM	YLGIENLAGK	-286_34005	Q3UEL5	1	Mouse_09-2020	null	[MS,MS:1001208,SEQUEST,]	3.5e-4	null	ms_run[1]:scan=7586	2383.0	2	1077.59441	539.30058	R	F	233	243
PSM	YFPTQALNFAFKDKYK	-286_40729	P51881	1	Mouse_09-2020	null	[MS,MS:1001208,SEQUEST,]	2.7e-3	null	ms_run[1]:scan=8838	2750.9	4	1981.02236	496.01091	R	I	81	97
PSM	LSQTFPNADFAEITK	-286_42683	P07724	1	Mouse_09-2020	null	[MS,MS:1001208,SEQUEST,]	3.5e-4	null	ms_run[1]:scan=9214	2861.8	2	1681.84429	841.42523	R	A	243	258
PSM	VAVLGASGGIGQPLSLLLK	-286_54917	P08249	1	Mouse_09-2020	null	[MS,MS:1001208,SEQUEST,]	3.5e-4	null	ms_run[1]:scan=11985	3712.6	2	1793.09111	897.04839	K	S	27	46
PSM	LKEIVTNFLAGFEP	-286_54882	Q03265	1	Mouse_09-2020	null	[MS,MS:1001208,SEQUEST,]	1.2e-3	null	ms_run[1]:scan=11976	3709.9	2	1577.85698	789.43232	K	0	540	554
PSM	YYVTIIDAPGHRDFIK	-286_34073	P10126	1	Mouse_09-2020	null	[MS,MS:1001208,SEQUEST,]	3.5e-4	null	ms_run[1]:scan=7599	2386.8	3	1908.00327	636.67199	K	M	85	101
PSM	FANPFPAAVR	-286_34084	E9Q1J7	1	Mouse_09-2020	null	[MS,MS:1001208,SEQUEST,]	3.5e-4	null	ms_run[1]:scan=7601	2387.4	2	1089.58318	545.29563	K	F	455	465
PSM	IHGQTIPSDGDIFTYTR	-286_34090	P24549	1	Mouse_09-2020	null	[MS,MS:1001208,SEQUEST,]	3.5e-4	null	ms_run[1]:scan=7602	2387.7	3	1920.94754	640.98652	K	E	140	157
PSM	FSGWYDADLSPAGHEEAK	-286_34032	Q9DBJ1	1	Mouse_09-2020	null	[MS,MS:1001208,SEQUEST,]	3.5e-4	null	ms_run[1]:scan=7591	2384.4	3	1979.88004	660.63052	R	G	22	40
PSM	SYLYFTQFK	-286_42665	Q9CPT4	1	Mouse_09-2020	null	[MS,MS:1001208,SEQUEST,]	1.2e-3	null	ms_run[1]:scan=9211	2860.9	2	1196.59758	598.80296	K	E	94	103
PSM	GVPTGFVLPIRDIR	-286_42714	A0A1W2P733	1	Mouse_09-2020	null	[MS,MS:1001208,SEQUEST,]	1.6e-3	null	ms_run[1]:scan=9221	2863.9	3	1539.90085	513.97171	K	S	699	713
PSM	ILTTNTWSSELSK	-286_33909	O70475	1	Mouse_09-2020	null	[MS,MS:1001208,SEQUEST,]	3.5e-4	null	ms_run[1]:scan=7569	2377.9	2	1479.77056	740.38811	K	A	208	221
PSM	GFPTIYFSPANK	-286_42859	P27773	1	Mouse_09-2020	null	[MS,MS:1001208,SEQUEST,]	9.2e-4	null	ms_run[1]:scan=9251	2872.6	2	1341.68376	671.34552	K	L	449	461
PSM	AFAISGPFNVQFLVK	-286_54961	Q8C196	1	Mouse_09-2020	null	[MS,MS:1001208,SEQUEST,]	3.5e-4	null	ms_run[1]:scan=11995	3715.6	2	1637.90593	819.45613	K	N	1233	1248
PSM	FYLLGVDAR	-286_42854	Q99LB7	1	Mouse_09-2020	null	[MS,MS:1001208,SEQUEST,]	3.5e-4	null	ms_run[1]:scan=9250	2872.3	2	1053.57268	527.29002	K	A	580	589
PSM	FDGRVVLVTGAGGGLGR	-286_33740	P51660	1	Mouse_09-2020	null	[MS,MS:1001208,SEQUEST,]	3.5e-4	null	ms_run[1]:scan=7537	2368.5	3	1630.90464	544.30564	R	Y	7	24
PSM	VANVSLLALYK	-286_42788	P62267	1	Mouse_09-2020	null	[MS,MS:1001208,SEQUEST,]	3.5e-4	null	ms_run[1]:scan=9236	2868.2	2	1190.71428	595.86081	K	K	125	136
PSM	LFEGNALLR	-286_33769	Q6ZWN5	1	Mouse_09-2020	null	[MS,MS:1001208,SEQUEST,]	3.5e-4	null	ms_run[1]:scan=7543	2370.3	2	1032.58391	516.79547	R	L	71	80
PSM	EWGYASHNGPDHWHELYPIAK	-286_33795	P16015	1	Mouse_09-2020	null	[MS,MS:1001208,SEQUEST,]	3.5e-4	null	ms_run[1]:scan=7548	2371.8	4	2507.15395	627.54364	K	D	4	25
PSM	ATGYPLAFIAAK	-286_42749	Q8C196	1	Mouse_09-2020	null	[MS,MS:1001208,SEQUEST,]	3.5e-4	null	ms_run[1]:scan=9229	2866.2	2	1222.68340	611.84516	K	A	729	741
PSM	ALLFVPR	-286_33807	P07901	1	Mouse_09-2020	null	[MS,MS:1001208,SEQUEST,]	1.2e-2	null	ms_run[1]:scan=7550	2372.4	2	815.51415	408.26053	R	A	340	347
PSM	NFGIWLR	-286_42779	A0A1D5RM79	1	Mouse_09-2020	null	[MS,MS:1001208,SEQUEST,]	9.2e-4	null	ms_run[1]:scan=9234	2867.7	2	905.49925	453.25324	K	D	77	84
PSM	DGFNPAHVEAGLYGSR	-286_33861	A0A0R4J135	0	Mouse_09-2020	null	[MS,MS:1001208,SEQUEST,]	3.5e-4	null	ms_run[1]:scan=7560	2375.3	3	1689.79868	563.93750	K	F	212	228
PSM	DGFNPAHVEAGLYGSR	-286_33861	P17563	0	Mouse_09-2020	null	[MS,MS:1001208,SEQUEST,]	3.5e-4	null	ms_run[1]:scan=7560	2375.3	3	1689.79868	563.93750	K	F	212	228
PSM	GSRVEIEAIAVQGPFIKA	-286_42766	P52760	1	Mouse_09-2020	null	[MS,MS:1001208,SEQUEST,]	3.5e-4	null	ms_run[1]:scan=9232	2867.1	3	1885.06144	629.02291	R	0	118	136
PSM	GLVLGIYAK	-286_33879	Q9CPY7	1	Mouse_09-2020	null	[MS,MS:1001208,SEQUEST,]	3.5e-4	null	ms_run[1]:scan=7563	2376.2	2	933.57732	467.29203	K	K	35	44
PSM	VAGHPDVVINNAAGNFISPSER	-286_33882	Q9CQ62	1	Mouse_09-2020	null	[MS,MS:1001208,SEQUEST,]	3.5e-4	null	ms_run[1]:scan=7564	2376.5	3	2264.14927	755.38546	K	T	134	156
PSM	QFQAERQEVLAELAAK	-286_33887	Q8QZR5	1	Mouse_09-2020	null	[MS,MS:1001208,SEQUEST,]	3.5e-4	null	ms_run[1]:scan=7565	2376.8	3	1830.97245	610.99513	K	K	374	390
PSM	ELISNASDALDKIR	-286_33901	P11499	0	Mouse_09-2020	null	[MS,MS:1001208,SEQUEST,]	3.5e-4	null	ms_run[1]:scan=7568	2377.7	3	1544.82895	515.61414	R	E	42	56
PSM	ELISNASDALDKIR	-286_33901	P08113	0	Mouse_09-2020	null	[MS,MS:1001208,SEQUEST,]	3.5e-4	null	ms_run[1]:scan=7568	2377.7	3	1544.82895	515.61414	R	I	103	117
PSM	AVVPAKYLDEDTVYHLQPSGR	-286_33821	Q91X83	1	Mouse_09-2020	null	[MS,MS:1001208,SEQUEST,]	9.2e-4	null	ms_run[1]:scan=7552	2373.0	4	2358.20864	590.30767	K	V	230	251
PSM	QINWTVLYR	-286_42957	Q8BP67	1	Mouse_09-2020	null	[MS,MS:1001208,SEQUEST,]	3.5e-4	null	ms_run[1]:scan=9270	2878.1	2	1192.64714	596.82730	R	K	48	57
PSM	YTINIPEDLKPR	-286_34112	P28271	1	Mouse_09-2020	null	[MS,MS:1001208,SEQUEST,]	3.5e-4	null	ms_run[1]:scan=7606	2388.9	3	1458.79657	486.93655	R	T	835	847
PSM	LLYESANIPDFRK	-286_34128	Q8JZZ0	1	Mouse_09-2020	null	[MS,MS:1001208,SEQUEST,]	1.4e-3	null	ms_run[1]:scan=7608	2389.5	3	1565.83390	522.61559	K	K	56	69
PSM	YQLDKDGVVLFK	-286_34330	P09103	1	Mouse_09-2020	null	[MS,MS:1001208,SEQUEST,]	3.5e-4	null	ms_run[1]:scan=7645	2400.4	3	1424.77906	475.59765	K	F	198	210
PSM	FDAGELITQR	-286_34339	P67778	1	Mouse_09-2020	null	[MS,MS:1001208,SEQUEST,]	3.5e-4	null	ms_run[1]:scan=7646	2400.7	2	1149.59014	575.29857	R	L	134	144
PSM	EGPSLTSPAQVLSR	-286_34345	Q8VC30	1	Mouse_09-2020	null	[MS,MS:1001208,SEQUEST,]	3.5e-4	null	ms_run[1]:scan=7647	2401.0	2	1441.76604	721.38590	K	S	421	435
PSM	IEGLDIHFIHVKPPQLPSGR	-286_40737	E9PWK1	1	Mouse_09-2020	null	[MS,MS:1001208,SEQUEST,]	3.5e-4	null	ms_run[1]:scan=8839	2751.2	5	2253.24995	451.45587	K	P	120	140
PSM	KLFQHIAEYLPSYARPR	-286_34363	O35488	1	Mouse_09-2020	null	[MS,MS:1001208,SEQUEST,]	3.5e-4	null	ms_run[1]:scan=7650	2401.9	4	2089.13442	523.03900	K	L	541	558
PSM	LIRDGSIDLVINLPNNNTK	-286_42569	Q8C196	1	Mouse_09-2020	null	[MS,MS:1001208,SEQUEST,]	3.5e-4	null	ms_run[1]:scan=9194	2856.0	3	2109.16806	703.72693	K	V	1426	1445
PSM	KGQYIFKEIPLLK	-286_34391	Q9DCM2	1	Mouse_09-2020	null	[MS,MS:1001208,SEQUEST,]	9.2e-4	null	ms_run[1]:scan=7656	2403.7	3	1576.94638	526.32023	R	F	62	75
PSM	ANEELAGVVAEVQK	-286_34312	Q61176	1	Mouse_09-2020	null	[MS,MS:1001208,SEQUEST,]	3.5e-4	null	ms_run[1]:scan=7641	2399.2	2	1456.76506	728.88574	K	G	76	90
PSM	LTGKDVNFEFPEFQL	-286_54859	P62082	1	Mouse_09-2020	null	[MS,MS:1001208,SEQUEST,]	3.5e-4	null	ms_run[1]:scan=11970	3708.1	2	1783.89275	892.44870	K	0	180	195
PSM	YDGNVYENLFEWAK	-286_54777	Q9R0H0	1	Mouse_09-2020	null	[MS,MS:1001208,SEQUEST,]	1.2e-3	null	ms_run[1]:scan=11946	3700.4	2	1747.79534	874.40175	R	S	624	638
PSM	ANLIASVLAQIPQK	-286_54025	Q8BWQ1	1	Mouse_09-2020	null	[MS,MS:1001208,SEQUEST,]	3.5e-4	null	ms_run[1]:scan=11754	3639.1	2	1465.87444	733.44048	K	L	321	335
PSM	YYVTIIDAPGHRDFIK	-286_34412	P10126	1	Mouse_09-2020	null	[MS,MS:1001208,SEQUEST,]	3.5e-4	null	ms_run[1]:scan=7659	2404.5	4	1908.00161	477.75581	K	M	85	101
PSM	TGQSYLAAGLLK	-286_34443	D6RHN4	1	Mouse_09-2020	null	[MS,MS:1001208,SEQUEST,]	3.5e-4	null	ms_run[1]:scan=7665	2406.3	2	1221.68498	611.34552	K	Q	6	18
PSM	LLTRQDAQSLLVPVK	-286_34464	Q99K67	1	Mouse_09-2020	null	[MS,MS:1001208,SEQUEST,]	3.5e-4	null	ms_run[1]:scan=7668	2407.2	3	1681.00101	561.00508	R	S	319	334
PSM	GWVKPVIGSEYPLEK	-286_34488	P47199	1	Mouse_09-2020	null	[MS,MS:1001208,SEQUEST,]	3.5e-4	null	ms_run[1]:scan=7672	2408.3	3	1701.92264	567.97853	K	A	295	310
PSM	YVTLIYTNYENGKNDYVK	-286_34495	P19157	1	Mouse_09-2020	null	[MS,MS:1001208,SEQUEST,]	3.5e-4	null	ms_run[1]:scan=7673	2408.6	3	2197.08286	733.03191	K	L	104	122
PSM	AAGVSVEPFWPGLFAK	-286_54810	P47955	1	Mouse_09-2020	null	[MS,MS:1001208,SEQUEST,]	1.6e-3	null	ms_run[1]:scan=11956	3703.7	2	1675.88640	838.44577	K	L	34	50
PSM	LFNLSKEDDVRQYVVR	-286_34120	P62754	1	Mouse_09-2020	null	[MS,MS:1001208,SEQUEST,]	1.2e-3	null	ms_run[1]:scan=7607	2389.2	4	1981.05227	496.01799	K	P	144	160
PSM	LQLGPETLLQDNPK	-286_42624	O09174	1	Mouse_09-2020	null	[MS,MS:1001208,SEQUEST,]	3.5e-4	null	ms_run[1]:scan=9202	2858.3	2	1565.85491	783.43031	K	I	87	101
PSM	FSFDLGK	-286_34279	F7CAT1	1	Mouse_09-2020	null	[MS,MS:1001208,SEQUEST,]	2.7e-3	null	ms_run[1]:scan=7635	2397.5	2	813.41478	407.21070	K	E	30	37
PSM	VADIGLAAWGR	-286_39227	P50247	1	Mouse_09-2020	null	[MS,MS:1001208,SEQUEST,]	3.5e-4	null	ms_run[1]:scan=8559	2668.6	2	1128.61565	564.81165	K	A	9	20
PSM	LILDWVPYINGK	-286_54868	Q9CPX8	1	Mouse_09-2020	null	[MS,MS:1001208,SEQUEST,]	9.2e-4	null	ms_run[1]:scan=11972	3708.7	2	1430.80522	715.90574	R	K	40	52
PSM	ALPGHLKPFETLLSQNQGGK	-286_34149	P19157	1	Mouse_09-2020	null	[MS,MS:1001208,SEQUEST,]	3.5e-4	null	ms_run[1]:scan=7612	2390.7	4	2135.16128	534.54565	K	F	122	142
PSM	TDVAAPFGGFK	-286_34159	Q8R0Y6	1	Mouse_09-2020	null	[MS,MS:1001208,SEQUEST,]	3.5e-4	null	ms_run[1]:scan=7613	2390.9	2	1109.56328	555.28493	K	S	866	877
PSM	GQETSTNPIASIFAWSR	-286_54864	O88844	1	Mouse_09-2020	null	[MS,MS:1001208,SEQUEST,]	3.5e-4	null	ms_run[1]:scan=11971	3708.4	2	1864.92082	932.96304	K	L	322	339
PSM	KFYGPEGPYGVFAGR	-286_34194	O55022	1	Mouse_09-2020	null	[MS,MS:1001208,SEQUEST,]	3.5e-4	null	ms_run[1]:scan=7618	2392.4	3	1644.81809	548.94382	R	A	105	120
PSM	ISVAGVTSGNVGYLAHAIHQVTK	-286_42654	P05202	1	Mouse_09-2020	null	[MS,MS:1001208,SEQUEST,]	3.5e-4	null	ms_run[1]:scan=9208	2860.0	4	2322.25503	581.31957	R	0	408	431
PSM	ATGYPLAFIAAK	-286_42629	Q8C196	1	Mouse_09-2020	null	[MS,MS:1001208,SEQUEST,]	3.5e-4	null	ms_run[1]:scan=9204	2858.9	2	1222.68315	611.84516	K	A	729	741
PSM	ALPGHLKPFETLLSQNQGGK	-286_34210	P19157	1	Mouse_09-2020	null	[MS,MS:1001208,SEQUEST,]	3.5e-4	null	ms_run[1]:scan=7622	2393.6	3	2135.16465	712.39177	K	F	122	142
PSM	AGFAGDDAPRAVFPSIVGRPR	-286_34224	P60710	0	Mouse_09-2020	null	[MS,MS:1001208,SEQUEST,]	9.2e-4	null	ms_run[1]:scan=7624	2394.2	4	2156.14345	539.78944	K	Q	19	40
PSM	AGFAGDDAPRAVFPSIVGRPR	-286_34224	P68134	0	Mouse_09-2020	null	[MS,MS:1001208,SEQUEST,]	9.2e-4	null	ms_run[1]:scan=7624	2394.2	4	2156.14345	539.78944	K	Q	21	42
PSM	AHPLFTFLR	-286_34229	P11352	1	Mouse_09-2020	null	[MS,MS:1001208,SEQUEST,]	6.2e-3	null	ms_run[1]:scan=7625	2394.5	2	1101.62163	551.31383	K	A	120	129
PSM	VGIPVVAVESDPKQLDTAK	-286_34236	Q9DBM2	1	Mouse_09-2020	null	[MS,MS:1001208,SEQUEST,]	3.5e-4	null	ms_run[1]:scan=7626	2394.8	3	1966.08762	656.03336	R	I	317	336
PSM	RYFYFYNTGLQNQR	-286_34242	Q9QUR6	1	Mouse_09-2020	null	[MS,MS:1001208,SEQUEST,]	3.5e-4	null	ms_run[1]:scan=7627	2395.1	3	1869.90451	623.97255	K	L	85	99
PSM	ILGADTSVDLEETGR	-286_34248	Q03265	1	Mouse_09-2020	null	[MS,MS:1001208,SEQUEST,]	3.5e-4	null	ms_run[1]:scan=7628	2395.4	2	1575.78887	788.39667	R	L	59	74
PSM	EWGYASHNGPDHWHELYPIAKGDNQSPIELHTK	-286_34252	P16015	1	Mouse_09-2020	null	[MS,MS:1001208,SEQUEST,]	9.2e-4	null	ms_run[1]:scan=7630	2396.0	6	3826.80114	638.63935	K	I	4	37
PSM	ITQLTPFIGYAGGK	-286_42636	O35488	1	Mouse_09-2020	null	[MS,MS:1001208,SEQUEST,]	3.5e-4	null	ms_run[1]:scan=9205	2859.1	2	1465.80449	733.40611	K	Q	429	443
PSM	ILIRPLYSNPPLNGAR	-286_34217	P05202	1	Mouse_09-2020	null	[MS,MS:1001208,SEQUEST,]	3.5e-4	null	ms_run[1]:scan=7623	2393.9	3	1794.04026	598.68434	K	A	310	326
PSM	LQVSNVLSQPLAQAAVK	-286_43316	Q9DBG6	1	Mouse_09-2020	null	[MS,MS:1001208,SEQUEST,]	3.5e-4	null	ms_run[1]:scan=9338	2898.1	2	1766.02043	883.51217	R	E	290	307
PSM	SGPFAPVLSATSR	-286_33712	Q9CR68	1	Mouse_09-2020	null	[MS,MS:1001208,SEQUEST,]	3.5e-4	null	ms_run[1]:scan=7532	2367.0	2	1289.68596	645.34605	R	V	8	21
PSM	VDATEESDLAQQYGVR	-286_33675	P09103	1	Mouse_09-2020	null	[MS,MS:1001208,SEQUEST,]	3.5e-4	null	ms_run[1]:scan=7525	2364.2	2	1780.83672	890.92104	K	Y	84	100
PSM	RANNTTYGLAAGLFTK	-286_33002	P24549	1	Mouse_09-2020	null	[MS,MS:1001208,SEQUEST,]	3.5e-4	null	ms_run[1]:scan=7395	2326.0	3	1697.89652	566.63717	K	L	420	436
PSM	IINEPTAAAIAYGLDK	-286_43170	P20029	0	Mouse_09-2020	null	[MS,MS:1001208,SEQUEST,]	3.5e-4	null	ms_run[1]:scan=9308	2889.3	2	1659.89592	830.45124	R	E	199	215
PSM	IINEPTAAAIAYGLDK	-286_43170	P63017	0	Mouse_09-2020	null	[MS,MS:1001208,SEQUEST,]	3.5e-4	null	ms_run[1]:scan=9308	2889.3	2	1659.89592	830.45124	R	V	172	188
PSM	LFGVDDGSLQQVAR	-286_43141	Q9DCE9	1	Mouse_09-2020	null	[MS,MS:1001208,SEQUEST,]	3.5e-4	null	ms_run[1]:scan=9303	2887.8	2	1504.77507	752.89135	K	T	321	335
PSM	FSLYFLAYEDKNDIPKDK	-286_43127	Q9CPU0	1	Mouse_09-2020	null	[MS,MS:1001208,SEQUEST,]	3.5e-4	null	ms_run[1]:scan=9301	2887.2	4	2206.10732	552.28212	K	E	68	86
PSM	GQYIFKEIPLLK	-286_43121	Q9DCM2	1	Mouse_09-2020	null	[MS,MS:1001208,SEQUEST,]	3.5e-4	null	ms_run[1]:scan=9300	2886.9	3	1448.85147	483.62191	K	F	63	75
PSM	RYFYFYNTGLQNQR	-286_33057	Q9QUR6	1	Mouse_09-2020	null	[MS,MS:1001208,SEQUEST,]	3.5e-4	null	ms_run[1]:scan=7406	2329.3	3	1869.90433	623.97255	K	L	85	99
PSM	FNSSISYDRHLWNVDVQGSK	-286_33074	Q91YI0	1	Mouse_09-2020	null	[MS,MS:1001208,SEQUEST,]	3.5e-4	null	ms_run[1]:scan=7409	2330.1	3	2352.14023	784.71710	K	Y	24	44
PSM	LFFDTERYWK	-286_43196	Q9CRB3	1	Mouse_09-2020	null	[MS,MS:1001208,SEQUEST,]	1.9e-2	null	ms_run[1]:scan=9312	2890.4	3	1404.69495	468.90307	K	R	68	78
PSM	ILIRPLYSNPPLNGAR	-286_33081	P05202	1	Mouse_09-2020	null	[MS,MS:1001208,SEQUEST,]	3.5e-4	null	ms_run[1]:scan=7411	2330.7	3	1794.03897	598.68434	K	A	310	326
PSM	SVLLLEQFFLPHSR	-286_54241	Q9D826	1	Mouse_09-2020	null	[MS,MS:1001208,SEQUEST,]	3.5e-4	null	ms_run[1]:scan=11805	3655.0	3	1685.93845	562.65064	K	S	32	46
PSM	FLEEHPGGEEVLREQAGGDATENFEDVGHSTDARELSK	-286_33112	G5E850	1	Mouse_09-2020	null	[MS,MS:1001208,SEQUEST,]	3.5e-4	null	ms_run[1]:scan=7417	2332.5	5	4155.92359	831.98834	K	Y	40	78
PSM	RANNTTYGLAAGLFTK	-286_33119	P24549	1	Mouse_09-2020	null	[MS,MS:1001208,SEQUEST,]	3.5e-4	null	ms_run[1]:scan=7418	2332.8	2	1697.89751	849.45211	K	L	420	436
PSM	LTGQIFLGGSIVR	-286_43115	A0A0R4J135	1	Mouse_09-2020	null	[MS,MS:1001208,SEQUEST,]	3.5e-4	null	ms_run[1]:scan=9299	2886.6	2	1360.79485	680.90099	R	G	345	358
PSM	LSILYPATTGR	-286_33129	Q6GT24	1	Mouse_09-2020	null	[MS,MS:1001208,SEQUEST,]	3.5e-4	null	ms_run[1]:scan=7421	2333.7	2	1191.67363	596.34024	K	F	145	156
PSM	FNSSISYDRHLWNVDVQGSK	-286_33138	Q91YI0	1	Mouse_09-2020	null	[MS,MS:1001208,SEQUEST,]	3.5e-4	null	ms_run[1]:scan=7422	2333.9	4	2352.13711	588.78964	K	Y	24	44
PSM	FLGVAEQLHNEGFK	-286_33144	Q8C196	1	Mouse_09-2020	null	[MS,MS:1001208,SEQUEST,]	3.5e-4	null	ms_run[1]:scan=7423	2334.2	3	1588.81272	530.27546	R	F	1374	1388
PSM	LTVNDFVR	-286_33089	Q9QXX4	1	Mouse_09-2020	null	[MS,MS:1001208,SEQUEST,]	3.5e-4	null	ms_run[1]:scan=7412	2331.0	2	963.52580	482.26654	K	K	410	418
PSM	LQELQVNLVR	-286_33149	P35492	1	Mouse_09-2020	null	[MS,MS:1001208,SEQUEST,]	3.5e-4	null	ms_run[1]:scan=7424	2334.5	2	1211.71099	606.35896	K	H	183	193
PSM	AEELGLPILGVLR	-286_55075	Q8VCH0	0	Mouse_09-2020	null	[MS,MS:1001208,SEQUEST,]	3.5e-4	null	ms_run[1]:scan=12027	3726.2	2	1379.82720	690.41648	K	Y	293	306
PSM	AEELGLPILGVLR	-286_55075	Q921H8	0	Mouse_09-2020	null	[MS,MS:1001208,SEQUEST,]	3.5e-4	null	ms_run[1]:scan=12027	3726.2	2	1379.82720	690.41648	K	Y	293	306
PSM	FDVSGYPTIK	-286_32949	A0A0R4J0Z1	1	Mouse_09-2020	null	[MS,MS:1001208,SEQUEST,]	3.5e-4	null	ms_run[1]:scan=7386	2323.4	2	1126.57842	563.79259	K	L	128	138
PSM	SLWPQIK	-286_32768	Q8CHT0	1	Mouse_09-2020	null	[MS,MS:1001208,SEQUEST,]	3.6e-2	null	ms_run[1]:scan=7353	2313.7	2	871.50371	436.25545	K	R	358	365
PSM	RGFGFVTFDDHDPVDKIVLQK	-286_43300	O88569	1	Mouse_09-2020	null	[MS,MS:1001208,SEQUEST,]	3.5e-4	null	ms_run[1]:scan=9335	2897.3	4	2433.25649	609.06949	K	H	153	174
PSM	TVLGVPEVLLGILPGAGGTQRLPK	-286_55098	Q8BMS1	1	Mouse_09-2020	null	[MS,MS:1001208,SEQUEST,]	9.2e-4	null	ms_run[1]:scan=12034	3728.5	3	2385.42533	795.81245	K	V	167	191
PSM	TTPDVIFVFGFR	-286_55085	P62849	1	Mouse_09-2020	null	[MS,MS:1001208,SEQUEST,]	1.6e-3	null	ms_run[1]:scan=12030	3727.2	2	1398.74187	699.87444	K	H	50	62
PSM	LRSLFSSAENEPPVPLVGNWRPPQPVKGR	-286_43287	P16015	1	Mouse_09-2020	null	[MS,MS:1001208,SEQUEST,]	3.5e-4	null	ms_run[1]:scan=9333	2896.7	4	3227.74819	807.69136	K	V	225	254
PSM	FLPLFDR	-286_43268	Q64433	1	Mouse_09-2020	null	[MS,MS:1001208,SEQUEST,]	3.4e-3	null	ms_run[1]:scan=9330	2895.8	2	907.50383	454.25545	K	L	9	16
PSM	EWGYASHNGPDHWHELYPIAK	-286_32812	P16015	1	Mouse_09-2020	null	[MS,MS:1001208,SEQUEST,]	3.5e-4	null	ms_run[1]:scan=7361	2316.0	3	2507.15256	836.38909	K	D	4	25
PSM	FDVSGYPTLK	-286_32950	A0A0R4J0Z1	1	Mouse_09-2020	null	[MS,MS:1001208,SEQUEST,]	3.5e-4	null	ms_run[1]:scan=7386	2323.4	2	1126.57842	563.79259	R	F	243	253
PSM	TITLEVEPSDTIENVKAK	-286_32819	E9Q5F6	1	Mouse_09-2020	null	[MS,MS:1001208,SEQUEST,]	3.5e-4	null	ms_run[1]:scan=7363	2316.6	3	1987.06070	663.02464	K	Q	12	30
PSM	KELEEIVQPIISK	-286_32844	P20029	1	Mouse_09-2020	null	[MS,MS:1001208,SEQUEST,]	3.5e-4	null	ms_run[1]:scan=7366	2317.5	3	1525.88395	509.29938	K	Y	622	635
PSM	ASKPGLLASVAAVAAQK	-286_32872	G3X982	1	Mouse_09-2020	null	[MS,MS:1001208,SEQUEST,]	3.5e-4	null	ms_run[1]:scan=7371	2319.0	3	1581.93216	527.98227	K	G	807	824
PSM	RYEEIVKEVSTYIKK	-286_32877	P10126	1	Mouse_09-2020	null	[MS,MS:1001208,SEQUEST,]	3.5e-4	null	ms_run[1]:scan=7373	2319.6	4	1885.04384	472.01619	K	G	166	181
PSM	SYENQKPPFDAKNPFLAAVTTNRK	-286_32886	Q05DV1	1	Mouse_09-2020	null	[MS,MS:1001208,SEQUEST,]	3.5e-4	null	ms_run[1]:scan=7374	2319.9	5	2736.41096	548.08790	K	N	268	292
PSM	YDPYTQRVEVLDNTQQLK	-286_32896	P16331	1	Mouse_09-2020	null	[MS,MS:1001208,SEQUEST,]	3.5e-4	null	ms_run[1]:scan=7376	2320.5	3	2210.11081	737.37445	R	L	414	432
PSM	YYVTIIDAPGHRDFIK	-286_32930	P10126	1	Mouse_09-2020	null	[MS,MS:1001208,SEQUEST,]	3.5e-4	null	ms_run[1]:scan=7383	2322.5	4	1908.00149	477.75581	K	M	85	101
PSM	YYVTIIDAPGHRDFIK	-286_32935	P10126	1	Mouse_09-2020	null	[MS,MS:1001208,SEQUEST,]	3.5e-4	null	ms_run[1]:scan=7384	2322.8	3	1908.00235	636.67199	K	M	85	101
PSM	YWANFAR	-286_32829	Q91WG0	0	Mouse_09-2020	null	[MS,MS:1001208,SEQUEST,]	3.3e-3	null	ms_run[1]:scan=7364	2316.9	2	927.44713	464.22722	K	G	492	499
PSM	YWANFAR	-286_32829	Q8BK48	0	Mouse_09-2020	null	[MS,MS:1001208,SEQUEST,]	3.3e-3	null	ms_run[1]:scan=7364	2316.9	2	927.44713	464.22722	K	G	490	497
PSM	YWANFAR	-286_32829	Q8QZR3	0	Mouse_09-2020	null	[MS,MS:1001208,SEQUEST,]	3.3e-3	null	ms_run[1]:scan=7364	2316.9	2	927.44713	464.22722	K	G	489	496
PSM	AINPENGFFGVAPGTSVK	-286_42971	Q9Z2V4	1	Mouse_09-2020	null	[MS,MS:1001208,SEQUEST,]	3.5e-4	null	ms_run[1]:scan=9273	2879.0	2	1804.92327	902.96505	R	N	325	343
PSM	LASVPAGGAVAVSAAPGSAAPAAGSAPAAAEEK	-286_33153	P99027	1	Mouse_09-2020	null	[MS,MS:1001208,SEQUEST,]	3.5e-4	null	ms_run[1]:scan=7425	2334.8	3	2774.43637	925.48215	K	D	62	95
PSM	DITTSVLTVNNK	-286_33251	Q9QXF8	1	Mouse_09-2020	null	[MS,MS:1001208,SEQUEST,]	3.5e-4	null	ms_run[1]:scan=7441	2339.5	2	1304.70586	652.85645	K	H	202	214
PSM	GDLGIEIPAEK	-286_33482	G3X925	1	Mouse_09-2020	null	[MS,MS:1001208,SEQUEST,]	2.5e-3	null	ms_run[1]:scan=7484	2352.2	2	1141.61101	571.30860	R	F	338	349
PSM	LTEQVFNEAPGIR	-286_33490	Q8QZR5	1	Mouse_09-2020	null	[MS,MS:1001208,SEQUEST,]	1.2e-3	null	ms_run[1]:scan=7485	2352.4	2	1473.76933	737.38845	K	N	392	405
PSM	AINYLISGYQR	-286_33495	Q61838	1	Mouse_09-2020	null	[MS,MS:1001208,SEQUEST,]	3.5e-4	null	ms_run[1]:scan=7486	2352.7	2	1297.69145	649.34859	K	L	1016	1027
PSM	FVADGIFK	-286_33499	P62908	1	Mouse_09-2020	null	[MS,MS:1001208,SEQUEST,]	3.4e-3	null	ms_run[1]:scan=7488	2353.3	2	896.48772	448.74745	K	E	11	19
PSM	QYPYNNLYLER	-286_33526	Q9D6J5	1	Mouse_09-2020	null	[MS,MS:1001208,SEQUEST,]	1.8e-3	null	ms_run[1]:scan=7493	2354.8	2	1472.71880	736.86207	K	G	160	171
PSM	RDDGSWEVIEGYR	-286_33537	P26443	1	Mouse_09-2020	null	[MS,MS:1001208,SEQUEST,]	9.2e-4	null	ms_run[1]:scan=7495	2355.4	3	1581.73203	527.91459	R	Q	124	137
PSM	LQFWTETLPRK	-286_33548	Q63880	0	Mouse_09-2020	null	[MS,MS:1001208,SEQUEST,]	1.6e-3	null	ms_run[1]:scan=7498	2356.3	3	1418.77979	473.59787	R	Q	544	555
PSM	LQFWTETLPRK	-286_33548	Q8VCU1	0	Mouse_09-2020	null	[MS,MS:1001208,SEQUEST,]	1.6e-3	null	ms_run[1]:scan=7498	2356.3	3	1418.77979	473.59787	R	Q	544	555
PSM	VLDASWYSPGTR	-286_33477	P52196	1	Mouse_09-2020	null	[MS,MS:1001208,SEQUEST,]	3.5e-4	null	ms_run[1]:scan=7483	2351.9	2	1351.66448	676.33568	R	A	31	43
PSM	GDTVFFHPLLIHGSGR	-286_33567	O35386	1	Mouse_09-2020	null	[MS,MS:1001208,SEQUEST,]	9.2e-4	null	ms_run[1]:scan=7501	2357.1	4	1752.91958	438.98496	K	K	253	269
PSM	FFPASADRTVIDYNGER	-286_33592	P09103	1	Mouse_09-2020	null	[MS,MS:1001208,SEQUEST,]	3.5e-4	null	ms_run[1]:scan=7506	2358.6	3	1957.94016	653.31827	K	L	447	464
PSM	GILLYGPPGTGK	-286_33615	Q01853	1	Mouse_09-2020	null	[MS,MS:1001208,SEQUEST,]	3.5e-4	null	ms_run[1]:scan=7510	2359.8	2	1172.66802	586.83733	R	L	240	252
PSM	TDVAAPFGGFKQSGFGK	-286_33622	Q8R0Y6	1	Mouse_09-2020	null	[MS,MS:1001208,SEQUEST,]	1.4e-3	null	ms_run[1]:scan=7512	2360.4	3	1713.85947	571.95802	K	L	866	883
PSM	LRSLFSSAENEPPVPLVGNWRPPQPVKGR	-286_42992	P16015	1	Mouse_09-2020	null	[MS,MS:1001208,SEQUEST,]	3.5e-4	null	ms_run[1]:scan=9278	2880.5	5	3227.74458	646.35455	K	V	225	254
PSM	GIIFNNGPTWKDVR	-286_33645	Q05421	1	Mouse_09-2020	null	[MS,MS:1001208,SEQUEST,]	5.0e-3	null	ms_run[1]:scan=7519	2362.4	3	1616.85642	539.62297	K	F	113	127
PSM	AFALNFQQTIAGK	-286_42987	O08601	1	Mouse_09-2020	null	[MS,MS:1001208,SEQUEST,]	3.5e-4	null	ms_run[1]:scan=9276	2879.9	2	1408.75835	704.88280	R	V	237	250
PSM	YGLAAAVFTK	-286_33583	P47738	1	Mouse_09-2020	null	[MS,MS:1001208,SEQUEST,]	3.5e-4	null	ms_run[1]:scan=7505	2358.3	2	1040.57793	520.79239	K	L	444	454
PSM	LVFGLLNGR	-286_43108	Q543K9	1	Mouse_09-2020	null	[MS,MS:1001208,SEQUEST,]	3.5e-4	null	ms_run[1]:scan=9298	2886.4	2	988.59398	494.80055	R	C	68	77
PSM	FWANFAR	-286_33465	Q8VCC2	0	Mouse_09-2020	null	[MS,MS:1001208,SEQUEST,]	1.6e-3	null	ms_run[1]:scan=7480	2351.0	2	911.45244	456.22976	K	G	497	504
PSM	FWANFAR	-286_33465	Q91WU0	0	Mouse_09-2020	null	[MS,MS:1001208,SEQUEST,]	1.6e-3	null	ms_run[1]:scan=7480	2351.0	2	911.45244	456.22976	K	G	497	504
PSM	FWANFAR	-286_33465	Q8VCT4	0	Mouse_09-2020	null	[MS,MS:1001208,SEQUEST,]	1.6e-3	null	ms_run[1]:scan=7480	2351.0	2	911.45244	456.22976	K	G	497	504
PSM	LISWYDNEYGYSNR	-286_43004	A0A1D5RLD8	1	Mouse_09-2020	null	[MS,MS:1001208,SEQUEST,]	3.5e-4	null	ms_run[1]:scan=9280	2881.1	2	1779.79729	890.40228	K	V	308	322
PSM	NKLILPGLISSR	-286_33259	P17563	1	Mouse_09-2020	null	[MS,MS:1001208,SEQUEST,]	3.5e-4	null	ms_run[1]:scan=7442	2339.8	3	1310.81559	437.61000	R	Y	92	104
PSM	QGIQFYTQLK	-286_33269	Q9EQ20	1	Mouse_09-2020	null	[MS,MS:1001208,SEQUEST,]	3.5e-4	null	ms_run[1]:scan=7444	2340.4	2	1225.65752	613.33241	K	I	501	511
PSM	YRVPDVLVADPPTAR	-286_33276	Q8BHN3	1	Mouse_09-2020	null	[MS,MS:1001208,SEQUEST,]	3.5e-4	null	ms_run[1]:scan=7445	2340.7	3	1668.90671	556.97378	R	S	113	128
PSM	FLGVAEQLHNEGFK	-286_33302	Q8C196	1	Mouse_09-2020	null	[MS,MS:1001208,SEQUEST,]	3.5e-4	null	ms_run[1]:scan=7451	2342.5	2	1588.81365	794.90955	R	F	1374	1388
PSM	LWGDRYFDPANGK	-286_33309	P58252	1	Mouse_09-2020	null	[MS,MS:1001208,SEQUEST,]	3.5e-4	null	ms_run[1]:scan=7452	2342.7	3	1538.73886	513.58440	K	S	260	273
PSM	IFNSGADLSGITEENAPLK	-286_43095	Q00898	1	Mouse_09-2020	null	[MS,MS:1001208,SEQUEST,]	3.5e-4	null	ms_run[1]:scan=9296	2885.8	2	1975.99700	988.50219	R	S	329	348
PSM	ANNTTYGLAAGLFTK	-286_43084	P24549	1	Mouse_09-2020	null	[MS,MS:1001208,SEQUEST,]	3.5e-4	null	ms_run[1]:scan=9293	2884.9	2	1541.79582	771.40155	R	L	421	436
PSM	LKLPAVVTADLRLNEPR	-286_39292	Q9DCW4	1	Mouse_09-2020	null	[MS,MS:1001208,SEQUEST,]	3.5e-4	null	ms_run[1]:scan=8571	2672.1	4	1905.12917	477.03746	R	A	175	192
PSM	ILATPPQEDAPSVDIANIR	-286_43068	P40142	1	Mouse_09-2020	null	[MS,MS:1001208,SEQUEST,]	3.5e-4	null	ms_run[1]:scan=9291	2884.3	2	2020.07207	1010.53911	K	P	284	303
PSM	NKLILPGLISSR	-286_33361	P17563	1	Mouse_09-2020	null	[MS,MS:1001208,SEQUEST,]	2.3e-3	null	ms_run[1]:scan=7462	2345.7	2	1310.81572	655.91136	R	Y	92	104
PSM	YGGTFQNVSVKLPITLNK	-286_43055	P17427	1	Mouse_09-2020	null	[MS,MS:1001208,SEQUEST,]	3.5e-4	null	ms_run[1]:scan=9289	2883.7	3	1979.09598	660.37020	R	F	807	825
PSM	LKQIGALQL	-286_33377	Q9QUH0	1	Mouse_09-2020	null	[MS,MS:1001208,SEQUEST,]	1.6e-3	null	ms_run[1]:scan=7465	2346.6	2	983.62523	492.31603	R	0	99	108
PSM	YNQILRIEEELGSKAK	-286_33385	P17182	1	Mouse_09-2020	null	[MS,MS:1001208,SEQUEST,]	3.5e-4	null	ms_run[1]:scan=7466	2346.9	3	1891.02829	631.01430	K	A	407	423
PSM	LAALTAADRVPWAK	-286_33390	P97742	1	Mouse_09-2020	null	[MS,MS:1001208,SEQUEST,]	1.3e-2	null	ms_run[1]:scan=7467	2347.1	3	1482.84363	494.95243	K	R	380	394
PSM	LDFLRPFSVPNK	-286_43046	P70195	1	Mouse_09-2020	null	[MS,MS:1001208,SEQUEST,]	9.2e-4	null	ms_run[1]:scan=9288	2883.4	3	1432.79505	478.26975	K	G	226	238
PSM	FGDIAPLNLPR	-286_43013	A0A2R8VHY1	1	Mouse_09-2020	null	[MS,MS:1001208,SEQUEST,]	3.5e-4	null	ms_run[1]:scan=9282	2881.6	2	1212.67278	606.84040	R	T	210	221
PSM	LAPDYDALDVANK	-286_33356	P62751	1	Mouse_09-2020	null	[MS,MS:1001208,SEQUEST,]	3.5e-4	null	ms_run[1]:scan=7461	2345.4	2	1404.70195	702.85391	R	G	140	153
PSM	SNLIRIEGDPQGVQQAK	-286_21181	Q8VDJ3	1	Mouse_09-2020	null	[MS,MS:1001208,SEQUEST,]	3.5e-4	null	ms_run[1]:scan=5178	1674.6	3	1852.98813	618.33403	K	E	478	495
PSM	SRVVGNPFDSRTEQGPQVDETQFKK	-286_23062	P47738	1	Mouse_09-2020	null	[MS,MS:1001208,SEQUEST,]	1.6e-3	null	ms_run[1]:scan=5533	1778.9	5	2849.42060	570.68935	K	L	347	372
PSM	LFQTNTELLELTTK	-286_47776	E9QKK8	1	Mouse_09-2020	null	[MS,MS:1001208,SEQUEST,]	4.0e-2	null	ms_run[1]:scan=10210	3157.5	2	1650.88603	825.95108	R	I	690	704
PSM	DASPGSPLEK	-286_9372	P54869	1	Mouse_09-2020	null	[MS,MS:1001208,SEQUEST,]	3.3e-3	null	ms_run[1]:scan=2967	1023.3	2	1000.49462	500.75092	K	V	428	438
PSM	SLFSSAENEPPVPLVGNWRPPQPVK	-286_50909	P16015	1	Mouse_09-2020	null	[MS,MS:1001208,SEQUEST,]	3.5e-4	null	ms_run[1]:scan=11003	3405.9	3	2745.44144	915.81681	R	R	227	252
PSM	AAFVAYALAFPR	-286_50879	A0A2R8VHP2	1	Mouse_09-2020	null	[MS,MS:1001208,SEQUEST,]	3.5e-4	null	ms_run[1]:scan=10990	3401.5	2	1296.71025	648.85860	R	F	270	282
PSM	NYTDNELEK	-286_9443	P26443	1	Mouse_09-2020	null	[MS,MS:1001208,SEQUEST,]	9.2e-4	null	ms_run[1]:scan=2979	1026.8	2	1125.50701	563.25657	K	T	192	201
PSM	KFPLDPLITHVLPFEK	-286_50873	P00329	1	Mouse_09-2020	null	[MS,MS:1001208,SEQUEST,]	3.5e-4	null	ms_run[1]:scan=10987	3400.4	3	1894.08414	632.03275	K	N	340	356
PSM	SVVRPWIKDR	-286_9479	P35492	1	Mouse_09-2020	null	[MS,MS:1001208,SEQUEST,]	2.2e-3	null	ms_run[1]:scan=2986	1028.8	3	1255.72730	419.24717	R	M	585	595
PSM	RVTLELGGK	-286_9490	O35945	0	Mouse_09-2020	null	[MS,MS:1001208,SEQUEST,]	3.5e-4	null	ms_run[1]:scan=2989	1029.8	2	972.58440	486.79547	K	P	265	274
PSM	RVTLELGGK	-286_9490	P47738	0	Mouse_09-2020	null	[MS,MS:1001208,SEQUEST,]	3.5e-4	null	ms_run[1]:scan=2989	1029.8	2	972.58440	486.79547	K	P	283	292
PSM	RVTLELGGK	-286_9490	P24549	0	Mouse_09-2020	null	[MS,MS:1001208,SEQUEST,]	3.5e-4	null	ms_run[1]:scan=2989	1029.8	2	972.58440	486.79547	K	P	265	274
PSM	RVTLELGGK	-286_9490	Q9CZS1	0	Mouse_09-2020	null	[MS,MS:1001208,SEQUEST,]	3.5e-4	null	ms_run[1]:scan=2989	1029.8	2	972.58440	486.79547	K	P	283	292
PSM	HGVGRIDIVENR	-286_9502	P16460	1	Mouse_09-2020	null	[MS,MS:1001208,SEQUEST,]	3.5e-4	null	ms_run[1]:scan=2991	1030.3	3	1364.73987	455.58462	K	I	261	273
PSM	YNDLGEQHFK	-286_9543	P07724	1	Mouse_09-2020	null	[MS,MS:1001208,SEQUEST,]	9.2e-4	null	ms_run[1]:scan=2999	1032.7	3	1250.58075	417.53153	R	L	35	45
PSM	IEFEGQSVDFVDPNKQNLIAEVSTK	-286_50833	Q8C196	1	Mouse_09-2020	null	[MS,MS:1001208,SEQUEST,]	3.5e-4	null	ms_run[1]:scan=10969	3394.1	3	2807.41275	936.47478	K	V	183	208
PSM	RPQPEEGATYEGIQK	-286_9582	Q8R0Y6	1	Mouse_09-2020	null	[MS,MS:1001208,SEQUEST,]	3.5e-4	null	ms_run[1]:scan=3005	1034.4	3	1702.84000	568.28468	R	E	191	206
PSM	SIGVSNFNRR	-286_9604	P70694	1	Mouse_09-2020	null	[MS,MS:1001208,SEQUEST,]	2.6e-2	null	ms_run[1]:scan=3010	1035.9	2	1149.61199	575.30980	K	L	162	172
PSM	SLGVSNFNRR	-286_9605	Q8VCX1	1	Mouse_09-2020	null	[MS,MS:1001208,SEQUEST,]	2.6e-2	null	ms_run[1]:scan=3010	1035.9	2	1149.61199	575.30980	K	L	164	174
PSM	LQALKDTANRLR	-286_9613	P40142	1	Mouse_09-2020	null	[MS,MS:1001208,SEQUEST,]	1.2e-3	null	ms_run[1]:scan=3011	1036.2	3	1398.81763	466.94404	K	S	12	24
PSM	YNDLGEQHFK	-286_9620	P07724	1	Mouse_09-2020	null	[MS,MS:1001208,SEQUEST,]	3.5e-4	null	ms_run[1]:scan=3012	1036.5	2	1250.58037	625.79365	R	L	35	45
PSM	AHLEKVRSYVLK	-286_9346	Q8BH00	1	Mouse_09-2020	null	[MS,MS:1001208,SEQUEST,]	3.3e-3	null	ms_run[1]:scan=2960	1021.2	3	1442.84900	481.62079	K	Q	333	345
PSM	YNQILR	-286_9332	P17182	1	Mouse_09-2020	null	[MS,MS:1001208,SEQUEST,]	2.3e-2	null	ms_run[1]:scan=2958	1020.6	2	806.45293	403.72960	K	E	407	413
PSM	STWVILHHK	-286_9299	G5E850	1	Mouse_09-2020	null	[MS,MS:1001208,SEQUEST,]	1.2e-3	null	ms_run[1]:scan=2952	1018.9	2	1120.62700	560.81673	K	Y	25	34
PSM	HVVFIAQR	-286_9274	P62082	1	Mouse_09-2020	null	[MS,MS:1001208,SEQUEST,]	9.2e-4	null	ms_run[1]:scan=2947	1017.4	2	969.56365	485.28507	K	I	91	99
PSM	VIYLIRNPRDVLVSGYHYFNALK	-286_51035	Q8BGL3	1	Mouse_09-2020	null	[MS,MS:1001208,SEQUEST,]	1.6e-3	null	ms_run[1]:scan=11043	3419.7	5	2750.51588	550.90863	K	G	116	139
PSM	HFSNPIPR	-286_8990	A0A494BAS6	1	Mouse_09-2020	null	[MS,MS:1001208,SEQUEST,]	9.2e-4	null	ms_run[1]:scan=2895	1002.1	2	967.51146	484.25905	K	G	207	215
PSM	NYPATIIQEPLVLTEPAR	-286_51024	Q9DBT9	1	Mouse_09-2020	null	[MS,MS:1001208,SEQUEST,]	3.5e-4	null	ms_run[1]:scan=11041	3419.1	2	2025.10527	1013.05440	K	R	830	848
PSM	ETTGSESDGGDSSSTK	-286_9014	Q8R550	1	Mouse_09-2020	null	[MS,MS:1001208,SEQUEST,]	4.1e-2	null	ms_run[1]:scan=2898	1003.0	3	1544.61930	515.54467	R	E	221	237
PSM	QTYSTEPNNLK	-286_9059	P41105	1	Mouse_09-2020	null	[MS,MS:1001208,SEQUEST,]	1.0e-2	null	ms_run[1]:scan=2907	1005.6	2	1294.62773	647.81732	K	R	23	34
PSM	KELNYFAK	-286_9075	P09411	1	Mouse_09-2020	null	[MS,MS:1001208,SEQUEST,]	2.0e-3	null	ms_run[1]:scan=2910	1006.5	2	1012.54668	506.77674	K	L	192	200
PSM	ILTFDQLALESPKGR	-286_40048	A0A1B0GSS8	1	Mouse_09-2020	null	[MS,MS:1001208,SEQUEST,]	4.4e-3	null	ms_run[1]:scan=8706	2712.0	3	1687.93833	563.31743	K	T	87	102
PSM	FLETNPRVEK	-286_9628	Q8VCN5	1	Mouse_09-2020	null	[MS,MS:1001208,SEQUEST,]	9.2e-4	null	ms_run[1]:scan=3013	1036.8	3	1232.66333	411.55931	R	V	278	288
PSM	FDGKTPATLGHNTRVYK	-286_9091	Q8K169	1	Mouse_09-2020	null	[MS,MS:1001208,SEQUEST,]	3.5e-4	null	ms_run[1]:scan=2912	1007.1	4	1904.99904	477.00489	K	L	340	357
PSM	KKGNIYSLNEGYAK	-286_9110	Q9QXD6	1	Mouse_09-2020	null	[MS,MS:1001208,SEQUEST,]	3.5e-4	null	ms_run[1]:scan=2915	1008.0	3	1584.83860	528.95086	K	F	205	219
PSM	TPEELQHSLR	-286_9116	Q9QXE0	1	Mouse_09-2020	null	[MS,MS:1001208,SEQUEST,]	3.5e-4	null	ms_run[1]:scan=2916	1008.3	3	1209.62281	403.87893	R	A	537	547
PSM	IALGIPLPEIK	-286_51018	Q8C196	1	Mouse_09-2020	null	[MS,MS:1001208,SEQUEST,]	3.5e-4	null	ms_run[1]:scan=11040	3418.8	2	1163.74040	582.37355	K	V	741	752
PSM	KFPLDPLITHVLPFEK	-286_50953	P00329	1	Mouse_09-2020	null	[MS,MS:1001208,SEQUEST,]	3.5e-4	null	ms_run[1]:scan=11025	3414.2	4	1894.08425	474.27638	K	N	340	356
PSM	RSPPIPLAK	-286_9183	A0A0R4J0Z1	1	Mouse_09-2020	null	[MS,MS:1001208,SEQUEST,]	9.2e-4	null	ms_run[1]:scan=2930	1012.4	2	978.60991	489.80838	K	D	222	231
PSM	TFRPPYYHR	-286_9192	O09173	1	Mouse_09-2020	null	[MS,MS:1001208,SEQUEST,]	3.5e-4	null	ms_run[1]:scan=2931	1012.7	3	1236.62784	412.88060	K	C	328	337
PSM	VVLAYEPVWAIGTGK	-286_50929	P17751	1	Mouse_09-2020	null	[MS,MS:1001208,SEQUEST,]	9.2e-4	null	ms_run[1]:scan=11013	3409.5	2	1602.89067	801.94814	K	A	211	226
PSM	GVLKEYGVK	-286_9103	Q8C196	1	Mouse_09-2020	null	[MS,MS:1001208,SEQUEST,]	3.5e-4	null	ms_run[1]:scan=2914	1007.7	2	992.57799	496.79239	R	L	524	533
PSM	GDNQSPIELHTK	-286_9653	P16015	1	Mouse_09-2020	null	[MS,MS:1001208,SEQUEST,]	3.5e-4	null	ms_run[1]:scan=3018	1038.2	2	1338.66655	669.83605	K	I	25	37
PSM	GDNQSPIELHTK	-286_9695	P16015	1	Mouse_09-2020	null	[MS,MS:1001208,SEQUEST,]	3.5e-4	null	ms_run[1]:scan=3027	1040.9	3	1338.66620	446.89312	K	I	25	37
PSM	RLAPEYEAAATR	-286_9700	P27773	1	Mouse_09-2020	null	[MS,MS:1001208,SEQUEST,]	3.5e-4	null	ms_run[1]:scan=3028	1041.2	3	1347.70182	449.90536	K	K	62	74
PSM	GAYPVFFNFTR	-286_50657	P33267	1	Mouse_09-2020	null	[MS,MS:1001208,SEQUEST,]	3.5e-4	null	ms_run[1]:scan=10921	3378.2	2	1318.65898	659.83258	R	N	99	110
PSM	TAWTFSRK	-286_10054	Q9CPU0	1	Mouse_09-2020	null	[MS,MS:1001208,SEQUEST,]	2.3e-3	null	ms_run[1]:scan=3093	1060.3	2	996.52690	498.76671	K	T	89	97
PSM	LDQGGAPLAGTNK	-286_10073	Q91Y97	1	Mouse_09-2020	null	[MS,MS:1001208,SEQUEST,]	3.5e-4	null	ms_run[1]:scan=3096	1061.2	2	1241.64885	621.32786	K	T	109	122
PSM	NTIVTSYNR	-286_10143	Q99KI0	1	Mouse_09-2020	null	[MS,MS:1001208,SEQUEST,]	3.5e-4	null	ms_run[1]:scan=3110	1065.3	2	1067.54814	534.27764	K	F	466	475
PSM	HQILPKDQWTK	-286_10171	Q9CQB4	1	Mouse_09-2020	null	[MS,MS:1001208,SEQUEST,]	3.5e-4	null	ms_run[1]:scan=3114	1066.5	3	1393.75779	465.25774	R	E	73	84
PSM	RFEELGVK	-286_10200	Q9CPU0	1	Mouse_09-2020	null	[MS,MS:1001208,SEQUEST,]	3.5e-4	null	ms_run[1]:scan=3120	1068.3	2	977.54192	489.27437	K	V	141	149
PSM	RSWLYR	-286_10205	O09173	1	Mouse_09-2020	null	[MS,MS:1001208,SEQUEST,]	1.6e-2	null	ms_run[1]:scan=3121	1068.5	2	880.47942	440.74304	K	L	58	64
PSM	YFDQVDISNGLDWSLDHK	-286_50673	Q64374	1	Mouse_09-2020	null	[MS,MS:1001208,SEQUEST,]	3.5e-4	null	ms_run[1]:scan=10926	3379.8	3	2151.99900	718.00424	K	F	146	164
PSM	LFPVAFNLVK	-286_50594	Q8R0F9	1	Mouse_09-2020	null	[MS,MS:1001208,SEQUEST,]	9.2e-4	null	ms_run[1]:scan=10901	3371.5	2	1147.68755	574.34733	K	F	197	207
PSM	IRIDSLSAQLSQLQK	-286_40010	P48678	1	Mouse_09-2020	null	[MS,MS:1001208,SEQUEST,]	3.5e-4	null	ms_run[1]:scan=8698	2709.7	3	1699.97037	567.32822	R	L	297	312
PSM	SLGQWLQEEKVPAIYGVDTR	-286_50576	Q8C196	1	Mouse_09-2020	null	[MS,MS:1001208,SEQUEST,]	3.5e-4	null	ms_run[1]:scan=10896	3369.8	3	2289.18839	763.73397	K	L	148	168
PSM	QTATQLLK	-286_10222	P12970	1	Mouse_09-2020	null	[MS,MS:1001208,SEQUEST,]	2.5e-3	null	ms_run[1]:scan=3124	1069.4	2	902.53093	451.76892	R	A	90	98
PSM	DISTNYYASQKK	-286_10239	P08113	1	Mouse_09-2020	null	[MS,MS:1001208,SEQUEST,]	9.2e-4	null	ms_run[1]:scan=3126	1070.0	2	1417.69707	709.35153	K	F	672	684
PSM	AQFGQPEILLGTIPGAGGTQR	-286_50562	Q8BH95	1	Mouse_09-2020	null	[MS,MS:1001208,SEQUEST,]	3.5e-4	null	ms_run[1]:scan=10893	3368.9	2	2111.12505	1056.06583	K	T	158	179
PSM	RWGHTVFVAR	-286_10263	Q9DCQ2	1	Mouse_09-2020	null	[MS,MS:1001208,SEQUEST,]	3.5e-4	null	ms_run[1]:scan=3131	1071.5	3	1228.67081	410.22811	K	A	120	130
PSM	SQLFAQSR	-286_10279	A0A087WSI8	1	Mouse_09-2020	null	[MS,MS:1001208,SEQUEST,]	9.2e-4	null	ms_run[1]:scan=3134	1072.4	2	936.49022	468.74852	K	G	369	377
PSM	AIGLPEDLIQK	-286_40037	P12710	1	Mouse_09-2020	null	[MS,MS:1001208,SEQUEST,]	3.5e-4	null	ms_run[1]:scan=8704	2711.4	2	1196.68865	598.84790	K	K	21	32
PSM	STESLQANVQR	-286_8975	P47963	1	Mouse_09-2020	null	[MS,MS:1001208,SEQUEST,]	3.5e-4	null	ms_run[1]:scan=2891	1000.9	2	1232.62432	616.81512	K	K	106	117
PSM	REITTLVSR	-286_10015	Q8CFX1	1	Mouse_09-2020	null	[MS,MS:1001208,SEQUEST,]	3.5e-4	null	ms_run[1]:scan=3086	1058.2	2	1074.62761	537.81693	K	G	750	759
PSM	YYTLNGSK	-286_9992	P50544	1	Mouse_09-2020	null	[MS,MS:1001208,SEQUEST,]	9.2e-4	null	ms_run[1]:scan=3082	1057.1	2	945.46855	473.23745	K	W	241	249
PSM	QHLQIQSSQSDLGK	-286_9706	Q9DCY0	1	Mouse_09-2020	null	[MS,MS:1001208,SEQUEST,]	3.5e-4	null	ms_run[1]:scan=3029	1041.5	3	1568.80295	523.60575	K	I	99	113
PSM	RLAPEYEAAATR	-286_9721	P27773	1	Mouse_09-2020	null	[MS,MS:1001208,SEQUEST,]	3.5e-4	null	ms_run[1]:scan=3031	1042.0	2	1347.70207	674.35441	K	K	62	74
PSM	SIGVSNFNHR	-286_9732	Q8VC28	1	Mouse_09-2020	null	[MS,MS:1001208,SEQUEST,]	3.5e-4	null	ms_run[1]:scan=3034	1042.9	2	1130.57012	565.78870	K	L	162	172
PSM	VSSLIER	-286_9746	Q921X9	1	Mouse_09-2020	null	[MS,MS:1001208,SEQUEST,]	2.3e-3	null	ms_run[1]:scan=3037	1043.8	2	803.46196	402.23471	K	S	24	31
PSM	YYPTEDVPRK	-286_9755	P47911	1	Mouse_09-2020	null	[MS,MS:1001208,SEQUEST,]	3.5e-4	null	ms_run[1]:scan=3038	1044.1	3	1267.63190	423.21543	R	L	123	133
PSM	SAFEYGGQK	-286_9772	Q8CHT0	1	Mouse_09-2020	null	[MS,MS:1001208,SEQUEST,]	3.5e-4	null	ms_run[1]:scan=3040	1044.7	2	986.45769	493.73253	R	S	338	347
PSM	TIQVDNTDAEGR	-286_9826	Q9CPY7	1	Mouse_09-2020	null	[MS,MS:1001208,SEQUEST,]	3.5e-4	null	ms_run[1]:scan=3049	1047.3	2	1318.62517	659.81531	K	I	357	369
PSM	ARGQALPEVVAK	-286_9995	Q8R0Y6	1	Mouse_09-2020	null	[MS,MS:1001208,SEQUEST,]	9.2e-4	null	ms_run[1]:scan=3083	1057.3	3	1238.72248	413.57870	R	Q	61	73
PSM	TQVQSVIDK	-286_9844	Q00623	1	Mouse_09-2020	null	[MS,MS:1001208,SEQUEST,]	2.7e-3	null	ms_run[1]:scan=3052	1048.2	2	1017.55766	509.28239	K	S	248	257
PSM	LNFAVASRK	-286_9903	P27773	1	Mouse_09-2020	null	[MS,MS:1001208,SEQUEST,]	3.5e-4	null	ms_run[1]:scan=3065	1052.0	2	1005.58440	503.29563	K	F	297	306
PSM	HGRSPAQILLR	-286_9909	Q9JII6	1	Mouse_09-2020	null	[MS,MS:1001208,SEQUEST,]	3.5e-4	null	ms_run[1]:scan=3066	1052.3	3	1247.73392	416.58256	K	Q	241	252
PSM	HIADLAGNPEVILPVPAFNVINGGSHAGNK	-286_50760	P17182	1	Mouse_09-2020	null	[MS,MS:1001208,SEQUEST,]	3.5e-4	null	ms_run[1]:scan=10946	3386.3	4	3021.59072	756.15308	R	A	133	163
PSM	ETYAQQLTSEIER	-286_9921	G3X987	1	Mouse_09-2020	null	[MS,MS:1001208,SEQUEST,]	1.9e-2	null	ms_run[1]:scan=3068	1052.9	3	1567.76346	523.25813	K	E	220	233
PSM	ELIIGDRQTGK	-286_9933	Q03265	1	Mouse_09-2020	null	[MS,MS:1001208,SEQUEST,]	3.5e-4	null	ms_run[1]:scan=3070	1053.5	2	1229.68559	615.34605	R	S	208	219
PSM	FVHDNYVIRR	-286_9949	Q8C196	1	Mouse_09-2020	null	[MS,MS:1001208,SEQUEST,]	1.2e-2	null	ms_run[1]:scan=3073	1054.4	3	1318.70331	440.23868	K	A	1445	1455
PSM	ELIIGDRQTGK	-286_9956	Q03265	1	Mouse_09-2020	null	[MS,MS:1001208,SEQUEST,]	2.0e-3	null	ms_run[1]:scan=3075	1055.0	3	1229.68485	410.56646	R	S	208	219
PSM	LGYFLALTGYR	-286_50774	Q8QZS1	1	Mouse_09-2020	null	[MS,MS:1001208,SEQUEST,]	3.5e-4	null	ms_run[1]:scan=10950	3387.5	2	1273.69512	637.35061	K	K	190	201
PSM	TLNVKPLVTHR	-286_8923	Q64442	1	Mouse_09-2020	null	[MS,MS:1001208,SEQUEST,]	1.6e-3	null	ms_run[1]:scan=2879	997.4	3	1277.77018	426.59446	K	P	315	326
PSM	EYLEFRKER	-286_8911	O55125	1	Mouse_09-2020	null	[MS,MS:1001208,SEQUEST,]	4.8e-2	null	ms_run[1]:scan=2876	996.5	3	1269.65961	423.89105	K	K	147	156
PSM	RFNSANEDNVTQVR	-286_8908	P24270	1	Mouse_09-2020	null	[MS,MS:1001208,SEQUEST,]	3.5e-4	null	ms_run[1]:scan=2875	996.2	2	1649.80168	825.40315	K	F	431	445
PSM	LINRNTTIPTK	-286_7825	P38647	1	Mouse_09-2020	null	[MS,MS:1001208,SEQUEST,]	3.5e-4	null	ms_run[1]:scan=2672	935.4	3	1270.74890	424.25410	K	S	457	468
PSM	DYGSSPLHR	-286_7859	Q922I7	1	Mouse_09-2020	null	[MS,MS:1001208,SEQUEST,]	2.0e-3	null	ms_run[1]:scan=2679	937.5	2	1031.49101	516.24888	K	K	453	462
PSM	RSAGVDDQENWHEGKENIR	-286_7876	Q9CPY7	1	Mouse_09-2020	null	[MS,MS:1001208,SEQUEST,]	3.5e-4	null	ms_run[1]:scan=2683	938.7	4	2240.04360	560.76643	K	A	104	123
PSM	QFIAAQGSSR	-286_7884	Q8CGC7	1	Mouse_09-2020	null	[MS,MS:1001208,SEQUEST,]	5.0e-3	null	ms_run[1]:scan=2684	939.0	2	1064.54827	532.77780	K	V	473	483
PSM	TNYNDRYDEIRR	-286_7903	P12970	1	Mouse_09-2020	null	[MS,MS:1001208,SEQUEST,]	3.4e-3	null	ms_run[1]:scan=2687	939.9	3	1614.76169	538.92549	R	W	224	236
PSM	KDRVTDALNATR	-286_7921	P63038	1	Mouse_09-2020	null	[MS,MS:1001208,SEQUEST,]	3.5e-4	null	ms_run[1]:scan=2692	941.4	3	1359.73505	453.91615	K	A	418	430
PSM	KVLIVYAHQEPK	-286_7930	Q9JI75	1	Mouse_09-2020	null	[MS,MS:1001208,SEQUEST,]	3.5e-4	null	ms_run[1]:scan=2693	941.7	3	1424.82712	475.61352	K	F	5	17
PSM	TFETVGQDK	-286_7819	Q8VCW8	1	Mouse_09-2020	null	[MS,MS:1001208,SEQUEST,]	3.5e-4	null	ms_run[1]:scan=2671	935.1	2	1024.49529	512.75092	K	Y	479	488
PSM	HYGGLTGLNK	-286_7934	Q9DBJ1	1	Mouse_09-2020	null	[MS,MS:1001208,SEQUEST,]	3.5e-4	null	ms_run[1]:scan=2695	942.3	2	1059.55876	530.28272	R	E	91	101
PSM	FSSDRTIKEYAK	-286_7966	Q9ET01	1	Mouse_09-2020	null	[MS,MS:1001208,SEQUEST,]	3.5e-4	null	ms_run[1]:scan=2702	944.4	3	1444.74405	482.25254	K	I	812	824
PSM	TNYNDRYDEIRR	-286_7974	P12970	1	Mouse_09-2020	null	[MS,MS:1001208,SEQUEST,]	7.1e-3	null	ms_run[1]:scan=2703	944.7	4	1614.76345	404.44593	R	W	224	236
PSM	FLQPGSQR	-286_8085	P13745	0	Mouse_09-2020	null	[MS,MS:1001208,SEQUEST,]	1.6e-2	null	ms_run[1]:scan=2723	951.3	2	932.49547	466.75106	K	P	197	205
PSM	FLQPGSQR	-286_8085	P24472	0	Mouse_09-2020	null	[MS,MS:1001208,SEQUEST,]	1.6e-2	null	ms_run[1]:scan=2723	951.3	2	932.49547	466.75106	K	P	197	205
PSM	FLQPGSQR	-286_8085	P30115	0	Mouse_09-2020	null	[MS,MS:1001208,SEQUEST,]	1.6e-2	null	ms_run[1]:scan=2723	951.3	2	932.49547	466.75106	K	P	197	205
PSM	YRPGTVALR	-286_8102	P84244	1	Mouse_09-2020	null	[MS,MS:1001208,SEQUEST,]	2.7e-2	null	ms_run[1]:scan=2726	952.2	2	1032.59526	516.80108	R	I	42	51
PSM	RQPDTPAELRT	-286_8129	Q9WVL0	1	Mouse_09-2020	null	[MS,MS:1001208,SEQUEST,]	9.2e-4	null	ms_run[1]:scan=2730	953.3	2	1283.67204	642.33876	R	0	206	217
PSM	TVQEHYQDFNK	-286_8156	P00186	1	Mouse_09-2020	null	[MS,MS:1001208,SEQUEST,]	4.3e-2	null	ms_run[1]:scan=2735	954.9	3	1408.65021	470.22124	K	S	266	277
PSM	KHGGPADEERHVGDLGNVTAGK	-286_8162	P08228	1	Mouse_09-2020	null	[MS,MS:1001208,SEQUEST,]	3.5e-4	null	ms_run[1]:scan=2736	955.1	4	2244.11123	561.78335	K	G	71	93
PSM	YALKERWNR	-286_7939	Q9QXF8	1	Mouse_09-2020	null	[MS,MS:1001208,SEQUEST,]	1.9e-2	null	ms_run[1]:scan=2696	942.6	3	1235.66516	412.55964	K	K	94	103
PSM	NLEPKYKELGEK	-286_8183	P27773	1	Mouse_09-2020	null	[MS,MS:1001208,SEQUEST,]	3.3e-3	null	ms_run[1]:scan=2740	956.4	3	1447.77948	483.26456	K	S	411	423
PSM	AVLIDKDQTPK	-286_7811	Q8QZS1	1	Mouse_09-2020	null	[MS,MS:1001208,SEQUEST,]	1.3e-2	null	ms_run[1]:scan=2668	934.2	3	1227.69440	409.90296	R	K	347	358
PSM	TIAPALVSKK	-286_7727	P17182	1	Mouse_09-2020	null	[MS,MS:1001208,SEQUEST,]	1.6e-2	null	ms_run[1]:scan=2651	929.2	2	1027.65141	514.32914	K	N	72	82
PSM	GVDEGPNGLK	-286_7474	E0CXN5	1	Mouse_09-2020	null	[MS,MS:1001208,SEQUEST,]	1.2e-3	null	ms_run[1]:scan=2588	910.4	2	985.49516	493.25109	K	I	98	108
PSM	QYDISNPQKPR	-286_7483	A0A0R4J135	0	Mouse_09-2020	null	[MS,MS:1001208,SEQUEST,]	9.2e-4	null	ms_run[1]:scan=2591	911.3	3	1345.68830	449.23348	R	T	334	345
PSM	QYDISNPQKPR	-286_7483	P17563	0	Mouse_09-2020	null	[MS,MS:1001208,SEQUEST,]	9.2e-4	null	ms_run[1]:scan=2591	911.3	3	1345.68830	449.23348	R	A	334	345
PSM	ASGTNDKPGGPHYILR	-286_7520	Q8CHT0	1	Mouse_09-2020	null	[MS,MS:1001208,SEQUEST,]	9.2e-4	null	ms_run[1]:scan=2601	914.3	4	1682.86159	421.47068	R	T	524	540
PSM	GKPDVVVKEDEEYK	-286_7532	Q8QZT1	1	Mouse_09-2020	null	[MS,MS:1001208,SEQUEST,]	3.5e-4	null	ms_run[1]:scan=2603	914.9	3	1634.82749	545.61392	K	V	241	255
PSM	KIITSTLEKEASK	-286_7544	Q9DBM2	1	Mouse_09-2020	null	[MS,MS:1001208,SEQUEST,]	3.5e-4	null	ms_run[1]:scan=2605	915.4	3	1447.83689	483.28373	K	G	336	349
PSM	DSFGIRHPSGHLENK	-286_7558	Q99K67	1	Mouse_09-2020	null	[MS,MS:1001208,SEQUEST,]	3.5e-4	null	ms_run[1]:scan=2607	916.0	4	1693.84060	424.21558	R	I	840	855
PSM	EGLEAARLK	-286_7574	O35490	1	Mouse_09-2020	null	[MS,MS:1001208,SEQUEST,]	3.5e-4	null	ms_run[1]:scan=2612	917.5	2	986.56316	493.78510	K	Y	233	242
PSM	HNFTPLAR	-286_7796	Q8BWT1	1	Mouse_09-2020	null	[MS,MS:1001208,SEQUEST,]	1.6e-2	null	ms_run[1]:scan=2666	933.7	2	955.51189	478.25905	K	V	271	279
PSM	ASGTNDKPGGPHYILR	-286_7579	Q8CHT0	1	Mouse_09-2020	null	[MS,MS:1001208,SEQUEST,]	3.5e-4	null	ms_run[1]:scan=2613	917.8	3	1682.86081	561.62515	R	T	524	540
PSM	RQAVTNPNNTFYATKR	-286_7609	P38647	1	Mouse_09-2020	null	[MS,MS:1001208,SEQUEST,]	3.5e-4	null	ms_run[1]:scan=2617	919.0	3	1880.97361	627.66237	K	I	107	123
PSM	QYDISNPQKPR	-286_7614	A0A0R4J135	0	Mouse_09-2020	null	[MS,MS:1001208,SEQUEST,]	1.8e-3	null	ms_run[1]:scan=2618	919.3	2	1345.68596	673.34658	R	T	334	345
PSM	QYDISNPQKPR	-286_7614	P17563	0	Mouse_09-2020	null	[MS,MS:1001208,SEQUEST,]	1.8e-3	null	ms_run[1]:scan=2618	919.3	2	1345.68596	673.34658	R	A	334	345
PSM	RADLYTVESKKP	-286_7619	A0A338P6G0	1	Mouse_09-2020	null	[MS,MS:1001208,SEQUEST,]	3.5e-4	null	ms_run[1]:scan=2620	919.9	3	1406.76404	469.59279	K	0	185	197
PSM	GSFVLLDGETFEVK	-286_51127	A0A0R4J135	0	Mouse_09-2020	null	[MS,MS:1001208,SEQUEST,]	3.5e-4	null	ms_run[1]:scan=11075	3430.3	2	1540.79216	770.89831	K	T	161	175
PSM	GSFVLLDGETFEVK	-286_51127	P17563	0	Mouse_09-2020	null	[MS,MS:1001208,SEQUEST,]	3.5e-4	null	ms_run[1]:scan=11075	3430.3	2	1540.79216	770.89831	K	T	161	175
PSM	YHPGYFGK	-286_7655	P14115	1	Mouse_09-2020	null	[MS,MS:1001208,SEQUEST,]	1.6e-3	null	ms_run[1]:scan=2630	922.8	2	968.46324	484.73488	K	G	48	56
PSM	GIDPFSLDALAK	-286_51123	A0A571BEL9	1	Mouse_09-2020	null	[MS,MS:1001208,SEQUEST,]	3.5e-4	null	ms_run[1]:scan=11073	3429.7	2	1246.66863	623.83753	K	G	296	308
PSM	NIQLEDGK	-286_7695	Q8R0Y6	1	Mouse_09-2020	null	[MS,MS:1001208,SEQUEST,]	2.0e-3	null	ms_run[1]:scan=2641	926.1	2	916.47331	458.74036	K	M	291	299
PSM	IAQAQGLKDGYR	-286_7593	Q9D0S9	1	Mouse_09-2020	null	[MS,MS:1001208,SEQUEST,]	8.3e-3	null	ms_run[1]:scan=2615	918.4	3	1319.70710	440.57373	K	V	121	133
PSM	TSFFQALGITTK	-286_50557	P14869	1	Mouse_09-2020	null	[MS,MS:1001208,SEQUEST,]	3.5e-4	null	ms_run[1]:scan=10891	3368.2	2	1313.71074	657.35863	K	S	135	147
PSM	AVEKVEKQVNDAVAK	-286_8218	Q8BWF0	1	Mouse_09-2020	null	[MS,MS:1001208,SEQUEST,]	2.0e-3	null	ms_run[1]:scan=2745	957.8	4	1627.90224	407.73080	K	A	376	391
PSM	LIAEGTAPR	-286_8239	Q8R0Y6	1	Mouse_09-2020	null	[MS,MS:1001208,SEQUEST,]	3.5e-4	null	ms_run[1]:scan=2749	959.0	2	927.52678	464.26654	R	P	182	191
PSM	VNTLIRPDGEK	-286_8694	P62751	1	Mouse_09-2020	null	[MS,MS:1001208,SEQUEST,]	9.2e-4	null	ms_run[1]:scan=2836	984.8	3	1241.68586	414.56646	K	A	124	135
PSM	FVHDNYVIRR	-286_8702	Q8C196	1	Mouse_09-2020	null	[MS,MS:1001208,SEQUEST,]	3.5e-4	null	ms_run[1]:scan=2839	985.7	3	1318.70258	440.23868	K	A	1445	1455
PSM	TYVEKVDELKK	-286_8725	P31786	1	Mouse_09-2020	null	[MS,MS:1001208,SEQUEST,]	3.5e-4	null	ms_run[1]:scan=2843	986.9	3	1351.74735	451.25377	K	Y	73	84
PSM	TLVYGGIFLYPANK	-286_51054	Q9QXD6	1	Mouse_09-2020	null	[MS,MS:1001208,SEQUEST,]	3.5e-4	null	ms_run[1]:scan=11049	3421.7	2	1555.85393	778.42958	R	S	256	270
PSM	KSNFEEALAAHK	-286_8747	P09103	1	Mouse_09-2020	null	[MS,MS:1001208,SEQUEST,]	3.5e-4	null	ms_run[1]:scan=2846	987.8	3	1344.69138	448.90173	K	L	33	45
PSM	RRDFTPAELR	-286_8753	O55022	1	Mouse_09-2020	null	[MS,MS:1001208,SEQUEST,]	3.5e-4	null	ms_run[1]:scan=2847	988.0	3	1260.68113	420.89843	K	F	70	80
PSM	HGVDGILVSNHGAR	-286_8799	Q9WU19	1	Mouse_09-2020	null	[MS,MS:1001208,SEQUEST,]	3.5e-4	null	ms_run[1]:scan=2856	990.7	3	1431.74494	477.91990	K	L	250	264
PSM	VIYLIRNPRDVLVSGYHYFNALK	-286_51059	Q8BGL3	1	Mouse_09-2020	null	[MS,MS:1001208,SEQUEST,]	3.5e-4	null	ms_run[1]:scan=11051	3422.3	4	2750.51601	688.38397	K	G	116	139
PSM	RLNISYTR	-286_8802	Q99MR8	1	Mouse_09-2020	null	[MS,MS:1001208,SEQUEST,]	1.6e-3	null	ms_run[1]:scan=2857	991.0	2	1022.57378	511.79072	R	M	540	548
PSM	RFNSANEDNVTQVR	-286_8830	P24270	1	Mouse_09-2020	null	[MS,MS:1001208,SEQUEST,]	3.5e-4	null	ms_run[1]:scan=2862	992.4	3	1649.79819	550.60452	K	F	431	445
PSM	IVAVTGAEAQK	-286_8866	Q8BGQ7	1	Mouse_09-2020	null	[MS,MS:1001208,SEQUEST,]	9.2e-4	null	ms_run[1]:scan=2868	994.2	2	1086.61589	543.81131	R	L	752	763
PSM	GLVDKFPLFTAVYK	-286_51043	E0CXN5	1	Mouse_09-2020	null	[MS,MS:1001208,SEQUEST,]	3.5e-4	null	ms_run[1]:scan=11046	3420.7	3	1597.89951	533.30446	K	C	291	305
PSM	KLEEEGEQFVKK	-286_8879	P32020	1	Mouse_09-2020	null	[MS,MS:1001208,SEQUEST,]	3.5e-4	null	ms_run[1]:scan=2871	995.1	3	1463.77549	488.59620	K	G	443	455
PSM	NLPVGEAGR	-286_8888	P24270	1	Mouse_09-2020	null	[MS,MS:1001208,SEQUEST,]	2.5e-3	null	ms_run[1]:scan=2872	995.3	2	912.49047	456.74852	K	A	244	253
PSM	GVPVKVTNIKDGTTR	-286_8894	P16460	1	Mouse_09-2020	null	[MS,MS:1001208,SEQUEST,]	3.5e-4	null	ms_run[1]:scan=2873	995.6	3	1584.90818	528.97378	K	T	230	245
PSM	RDFGSFEK	-286_8900	P09671	1	Mouse_09-2020	null	[MS,MS:1001208,SEQUEST,]	3.3e-3	null	ms_run[1]:scan=2874	995.9	2	985.47490	493.24052	K	K	123	131
PSM	FVHDNYVIRR	-286_8809	Q8C196	1	Mouse_09-2020	null	[MS,MS:1001208,SEQUEST,]	3.5e-4	null	ms_run[1]:scan=2858	991.2	2	1318.70134	659.85438	K	A	1445	1455
PSM	KHGGPADEERHVGDLGNVTAGK	-286_8230	P08228	1	Mouse_09-2020	null	[MS,MS:1001208,SEQUEST,]	3.5e-4	null	ms_run[1]:scan=2748	958.7	5	2244.11329	449.62814	K	G	71	93
PSM	SVDEIIRLVQAFQFTDK	-286_56412	P35700	1	Mouse_09-2020	null	[MS,MS:1001208,SEQUEST,]	3.5e-4	null	ms_run[1]:scan=12520	3897.6	3	2009.07145	670.36159	R	G	152	169
PSM	TGQAAGFSYTDANKNK	-286_8597	P62897	1	Mouse_09-2020	null	[MS,MS:1001208,SEQUEST,]	3.5e-4	null	ms_run[1]:scan=2816	978.9	3	1672.79184	558.26903	K	I	41	57
PSM	THQVSAAPTSSAGDGFK	-286_8263	P32020	1	Mouse_09-2020	null	[MS,MS:1001208,SEQUEST,]	3.5e-4	null	ms_run[1]:scan=2755	960.8	3	1660.79239	554.26903	R	N	416	433
PSM	IQEAGTEVVK	-286_8268	P08249	1	Mouse_09-2020	null	[MS,MS:1001208,SEQUEST,]	9.2e-4	null	ms_run[1]:scan=2756	961.1	2	1073.58391	537.29550	R	K	230	240
PSM	IQEYEKQLEK	-286_8277	Q9DCX2	1	Mouse_09-2020	null	[MS,MS:1001208,SEQUEST,]	1.2e-3	null	ms_run[1]:scan=2758	961.7	3	1307.68448	436.56624	R	R	112	122
PSM	GKDIKGVSEIVHEGK	-286_8321	P12710	1	Mouse_09-2020	null	[MS,MS:1001208,SEQUEST,]	3.5e-4	null	ms_run[1]:scan=2766	964.0	3	1595.87619	532.62990	K	I	32	47
PSM	TDRPLPENPYHSR	-286_8334	Q9DCJ5	1	Mouse_09-2020	null	[MS,MS:1001208,SEQUEST,]	3.5e-4	null	ms_run[1]:scan=2768	964.7	3	1581.77781	527.93046	K	R	133	146
PSM	HVGDLGNVTAGK	-286_8359	P08228	1	Mouse_09-2020	null	[MS,MS:1001208,SEQUEST,]	3.5e-4	null	ms_run[1]:scan=2774	966.4	2	1167.61174	584.30947	R	G	81	93
PSM	THQVSAAPTSSAGDGFK	-286_8377	P32020	1	Mouse_09-2020	null	[MS,MS:1001208,SEQUEST,]	3.5e-4	null	ms_run[1]:scan=2778	967.6	2	1660.79436	830.89991	R	N	416	433
PSM	SQLQNEEELQKAR	-286_8603	O35728	1	Mouse_09-2020	null	[MS,MS:1001208,SEQUEST,]	2.5e-3	null	ms_run[1]:scan=2817	979.2	3	1572.79721	524.93739	K	K	269	282
PSM	ITGLGVKGIAPYSYAG	-286_40402	Q64374	1	Mouse_09-2020	null	[MS,MS:1001208,SEQUEST,]	3.5e-4	null	ms_run[1]:scan=8771	2731.1	2	1566.85295	783.92995	K	0	284	300
PSM	KFLQPGSQRKPFDDAK	-286_8466	P30115	1	Mouse_09-2020	null	[MS,MS:1001208,SEQUEST,]	3.5e-4	null	ms_run[1]:scan=2794	972.4	3	1861.99198	621.33549	K	V	196	212
PSM	FLFSLFGQK	-286_53065	Q8R3V2	1	Mouse_09-2020	null	[MS,MS:1001208,SEQUEST,]	2.7e-2	null	ms_run[1]:scan=11536	3572.5	2	1086.59880	543.80276	R	N	176	185
PSM	DIVYIGLR	-286_40419	Q61176	1	Mouse_09-2020	null	[MS,MS:1001208,SEQUEST,]	9.2e-4	null	ms_run[1]:scan=8774	2732.0	2	948.55150	474.77928	K	V	173	181
PSM	LKHFSNPIPR	-286_8529	A0A494BAS6	1	Mouse_09-2020	null	[MS,MS:1001208,SEQUEST,]	3.5e-4	null	ms_run[1]:scan=2805	975.7	3	1208.69034	403.56814	K	G	205	215
PSM	RAVEDKNIGPLVK	-286_8540	Q91VD9	1	Mouse_09-2020	null	[MS,MS:1001208,SEQUEST,]	9.2e-4	null	ms_run[1]:scan=2807	976.3	3	1438.83762	480.28406	K	I	158	171
PSM	SNEAISKELASQK	-286_8547	Q9QXE0	1	Mouse_09-2020	null	[MS,MS:1001208,SEQUEST,]	3.5e-4	null	ms_run[1]:scan=2808	976.5	3	1404.73175	468.91582	K	L	362	375
PSM	KFLQPGSQRKPFDDAK	-286_8576	P30115	1	Mouse_09-2020	null	[MS,MS:1001208,SEQUEST,]	6.2e-3	null	ms_run[1]:scan=2813	978.0	4	1861.99599	466.25343	K	V	196	212
PSM	RSTITSREIQTAVR	-286_8457	Q64475	1	Mouse_09-2020	null	[MS,MS:1001208,SEQUEST,]	3.5e-4	null	ms_run[1]:scan=2793	972.1	3	1617.90378	539.97255	K	L	87	101
PSM	RWGYTVK	-286_7443	P29758	1	Mouse_09-2020	null	[MS,MS:1001208,SEQUEST,]	9.6e-3	null	ms_run[1]:scan=2583	909.0	2	909.49468	455.25069	R	I	155	162
PSM	AFSVFLFNTENK	-286_50542	H3BKD7	1	Mouse_09-2020	null	[MS,MS:1001208,SEQUEST,]	3.5e-4	null	ms_run[1]:scan=10885	3366.0	2	1416.71733	708.86153	R	L	82	94
PSM	LLVVYPWTQR	-286_50521	A8DUK4	1	Mouse_09-2020	null	[MS,MS:1001208,SEQUEST,]	1.8e-3	null	ms_run[1]:scan=10882	3365.1	2	1274.72673	637.86642	R	F	32	42
PSM	FEVYEK	-286_12236	P00375	1	Mouse_09-2020	null	[MS,MS:1001208,SEQUEST,]	1.0e-2	null	ms_run[1]:scan=3495	1178.8	2	814.39885	407.70271	K	D	180	186
PSM	FLQPGSQRKPFDDAK	-286_12283	P30115	1	Mouse_09-2020	null	[MS,MS:1001208,SEQUEST,]	2.5e-3	null	ms_run[1]:scan=3504	1181.5	4	1733.89748	434.22969	K	V	197	212
PSM	VEIIANDQGNR	-286_12290	P20029	0	Mouse_09-2020	null	[MS,MS:1001208,SEQUEST,]	3.5e-4	null	ms_run[1]:scan=3505	1181.8	2	1228.62834	614.81766	R	T	51	62
PSM	VEIIANDQGNR	-286_12290	P63017	0	Mouse_09-2020	null	[MS,MS:1001208,SEQUEST,]	3.5e-4	null	ms_run[1]:scan=3505	1181.8	2	1228.62834	614.81766	K	T	26	37
PSM	GSPAVDVAVK	-286_12304	P07309	1	Mouse_09-2020	null	[MS,MS:1001208,SEQUEST,]	3.5e-4	null	ms_run[1]:scan=3508	1182.7	2	942.52544	471.76637	R	F	42	52
PSM	SHGQDYLVGNRLTR	-286_12334	P13745	1	Mouse_09-2020	null	[MS,MS:1001208,SEQUEST,]	7.3e-3	null	ms_run[1]:scan=3513	1184.2	3	1615.82956	539.28149	K	D	142	156
PSM	NGPPVIHSGIKDLK	-286_12380	P25688	1	Mouse_09-2020	null	[MS,MS:1001208,SEQUEST,]	2.0e-2	null	ms_run[1]:scan=3521	1186.6	3	1474.83725	492.28406	R	L	148	162
PSM	TIEEVVGRANDSK	-286_12404	P47738	1	Mouse_09-2020	null	[MS,MS:1001208,SEQUEST,]	1.2e-3	null	ms_run[1]:scan=3527	1188.5	3	1417.72867	473.24757	K	G	431	444
PSM	TIEEVVGRANDSK	-286_12425	P47738	1	Mouse_09-2020	null	[MS,MS:1001208,SEQUEST,]	3.5e-4	null	ms_run[1]:scan=3531	1189.7	2	1417.72917	709.36771	K	G	431	444
PSM	AASGTKEDPNLVPSISNKR	-286_12433	P19536	1	Mouse_09-2020	null	[MS,MS:1001208,SEQUEST,]	9.2e-4	null	ms_run[1]:scan=3532	1190.0	4	1984.04604	496.76691	K	V	68	87
PSM	YLVEEIKK	-286_12467	Q9DBE0	1	Mouse_09-2020	null	[MS,MS:1001208,SEQUEST,]	9.2e-4	null	ms_run[1]:scan=3541	1192.7	2	1021.59349	511.30005	R	E	390	398
PSM	DSYDFFTEIK	-286_50189	Q8BH00	1	Mouse_09-2020	null	[MS,MS:1001208,SEQUEST,]	3.5e-4	null	ms_run[1]:scan=10779	3330.3	2	1264.57390	632.79024	K	I	472	482
PSM	VIEASEIQAK	-286_12513	A0A0R4J135	0	Mouse_09-2020	null	[MS,MS:1001208,SEQUEST,]	3.5e-4	null	ms_run[1]:scan=3550	1195.3	2	1087.59929	544.30332	K	N	121	131
PSM	VIEASEIQAK	-286_12513	P17563	0	Mouse_09-2020	null	[MS,MS:1001208,SEQUEST,]	3.5e-4	null	ms_run[1]:scan=3550	1195.3	2	1087.59929	544.30332	K	N	121	131
PSM	SWNETFHAR	-286_12517	Q9DCX2	1	Mouse_09-2020	null	[MS,MS:1001208,SEQUEST,]	1.2e-3	null	ms_run[1]:scan=3551	1195.6	2	1147.52715	574.26760	K	A	33	42
PSM	LGVTADDVK	-286_12528	P14152	1	Mouse_09-2020	null	[MS,MS:1001208,SEQUEST,]	3.5e-4	null	ms_run[1]:scan=3554	1196.5	2	917.49462	459.25056	K	V	171	180
PSM	ILSGVVTK	-286_12543	P62281	1	Mouse_09-2020	null	[MS,MS:1001208,SEQUEST,]	1.0e-2	null	ms_run[1]:scan=3557	1197.4	2	816.51964	408.76310	R	K	72	80
PSM	TIIQNPTDQQK	-286_12216	P50580	1	Mouse_09-2020	null	[MS,MS:1001208,SEQUEST,]	3.5e-4	null	ms_run[1]:scan=3492	1177.9	2	1285.67571	643.34097	K	D	200	211
PSM	SQGIVLAR	-286_12186	Q9JKY7	1	Mouse_09-2020	null	[MS,MS:1001208,SEQUEST,]	1.2e-3	null	ms_run[1]:scan=3487	1176.4	2	843.50487	422.25598	R	G	119	127
PSM	THEQLTPLVR	-286_12159	P09813	1	Mouse_09-2020	null	[MS,MS:1001208,SEQUEST,]	9.2e-4	null	ms_run[1]:scan=3482	1175.0	2	1193.66350	597.33549	K	A	68	78
PSM	IILDELVQR	-286_40482	Q8K169	0	Mouse_09-2020	null	[MS,MS:1001208,SEQUEST,]	3.5e-4	null	ms_run[1]:scan=8789	2736.4	2	1098.65752	549.82951	K	H	41	50
PSM	IILDELVQR	-286_40482	Q8R084	0	Mouse_09-2020	null	[MS,MS:1001208,SEQUEST,]	3.5e-4	null	ms_run[1]:scan=8789	2736.4	2	1098.65752	549.82951	K	H	41	50
PSM	RVEYAVRGPIVQR	-286_11812	Q8QZR5	1	Mouse_09-2020	null	[MS,MS:1001208,SEQUEST,]	3.5e-4	null	ms_run[1]:scan=3413	1154.5	3	1542.88602	514.96696	R	L	32	45
PSM	KLDEAVAEAHLGK	-286_11840	P50247	1	Mouse_09-2020	null	[MS,MS:1001208,SEQUEST,]	3.5e-4	null	ms_run[1]:scan=3418	1156.0	3	1380.74833	460.92090	K	N	389	402
PSM	YATALYSAASKEK	-286_11847	Q9DB20	1	Mouse_09-2020	null	[MS,MS:1001208,SEQUEST,]	3.5e-4	null	ms_run[1]:scan=3419	1156.3	3	1402.72135	468.24527	R	L	41	54
PSM	FGQGGAGPVGGQGPR	-286_11860	Q8VIJ6	1	Mouse_09-2020	null	[MS,MS:1001208,SEQUEST,]	3.5e-4	null	ms_run[1]:scan=3421	1156.9	2	1341.66606	671.33655	R	M	659	674
PSM	GEHLSDAFAR	-286_11933	Q64471	1	Mouse_09-2020	null	[MS,MS:1001208,SEQUEST,]	3.5e-4	null	ms_run[1]:scan=3434	1160.7	2	1102.52800	551.76744	K	N	38	48
PSM	VLNTNIDGR	-286_11937	P62270	1	Mouse_09-2020	null	[MS,MS:1001208,SEQUEST,]	3.5e-4	null	ms_run[1]:scan=3437	1161.6	2	1001.53752	501.27236	R	K	15	24
PSM	KVFIEDVSK	-286_11945	P16460	1	Mouse_09-2020	null	[MS,MS:1001208,SEQUEST,]	3.5e-4	null	ms_run[1]:scan=3438	1161.9	2	1064.59868	532.80296	K	F	58	67
PSM	GDNQSPIELHTKDIK	-286_12563	P16015	1	Mouse_09-2020	null	[MS,MS:1001208,SEQUEST,]	9.2e-4	null	ms_run[1]:scan=3561	1198.6	4	1694.87087	424.47315	K	D	25	40
PSM	AVSYLGPK	-286_11954	O08997	1	Mouse_09-2020	null	[MS,MS:1001208,SEQUEST,]	1.0e-2	null	ms_run[1]:scan=3439	1162.2	2	834.47209	417.73963	K	0	61	69
PSM	THLPLSLLPQSLLDQK	-286_50251	P52840	1	Mouse_09-2020	null	[MS,MS:1001208,SEQUEST,]	3.5e-4	null	ms_run[1]:scan=10795	3335.5	3	1803.03879	601.68400	K	K	103	119
PSM	RVVDVFTK	-286_11995	Q9JIZ0	1	Mouse_09-2020	null	[MS,MS:1001208,SEQUEST,]	3.5e-4	null	ms_run[1]:scan=3447	1164.6	2	963.56285	482.28473	K	M	16	24
PSM	YATALYSAASKEK	-286_12005	Q9DB20	1	Mouse_09-2020	null	[MS,MS:1001208,SEQUEST,]	3.5e-4	null	ms_run[1]:scan=3449	1165.2	2	1402.72295	701.86427	R	L	41	54
PSM	EANLAAAFGKPINF	-286_50228	O08749	1	Mouse_09-2020	null	[MS,MS:1001208,SEQUEST,]	3.5e-4	null	ms_run[1]:scan=10788	3333.1	2	1462.77031	731.88808	R	0	496	510
PSM	GYAWSGGGR	-286_12079	Q8R086	1	Mouse_09-2020	null	[MS,MS:1001208,SEQUEST,]	1.4e-3	null	ms_run[1]:scan=3463	1169.3	2	910.41710	455.71193	K	V	448	457
PSM	KVADALANAAGHLDDLPGALSALSDLHAHK	-286_50206	Q91VB8	1	Mouse_09-2020	null	[MS,MS:1001208,SEQUEST,]	9.2e-4	null	ms_run[1]:scan=10782	3331.3	5	2991.56660	599.11875	K	R	62	92
PSM	YYAGWADKYHGK	-286_12111	P47738	1	Mouse_09-2020	null	[MS,MS:1001208,SEQUEST,]	3.7e-2	null	ms_run[1]:scan=3471	1171.7	3	1458.68186	486.89821	R	I	150	162
PSM	QYVYNVAK	-286_11956	Q9JHI5	1	Mouse_09-2020	null	[MS,MS:1001208,SEQUEST,]	9.2e-4	null	ms_run[1]:scan=3440	1162.5	2	984.51500	492.76109	R	C	339	347
PSM	AFPAWADTSILSR	-286_50155	Q9EQ20	1	Mouse_09-2020	null	[MS,MS:1001208,SEQUEST,]	3.5e-4	null	ms_run[1]:scan=10772	3328.3	2	1434.73967	717.87243	R	Q	89	102
PSM	GDNQSPIELHTKDIK	-286_12577	P16015	1	Mouse_09-2020	null	[MS,MS:1001208,SEQUEST,]	9.2e-4	null	ms_run[1]:scan=3564	1199.5	3	1694.87143	565.62845	K	D	25	40
PSM	LVTLPVSFAQLK	-286_50142	Q922Q8	1	Mouse_09-2020	null	[MS,MS:1001208,SEQUEST,]	1.2e-3	null	ms_run[1]:scan=10768	3327.1	2	1315.80034	658.40284	R	L	97	109
PSM	QGTFHSQQALEYGTK	-286_13099	Q9WUM5	1	Mouse_09-2020	null	[MS,MS:1001208,SEQUEST,]	2.0e-3	null	ms_run[1]:scan=3663	1228.7	3	1694.81321	565.60928	K	V	67	82
PSM	FFPLEAWQIGK	-286_53175	G3UYJ7	0	Mouse_09-2020	null	[MS,MS:1001208,SEQUEST,]	3.5e-4	null	ms_run[1]:scan=11558	3579.1	2	1335.71099	668.35843	R	G	239	250
PSM	FFPLEAWQIGK	-286_53175	O35215	0	Mouse_09-2020	null	[MS,MS:1001208,SEQUEST,]	3.5e-4	null	ms_run[1]:scan=11558	3579.1	2	1335.71099	668.35843	R	G	100	111
PSM	RGNNTTSLLSQSVAK	-286_13122	Q9DB77	1	Mouse_09-2020	null	[MS,MS:1001208,SEQUEST,]	3.5e-4	null	ms_run[1]:scan=3669	1230.5	3	1575.84574	525.95315	K	S	301	316
PSM	TQAQIVLR	-286_13132	Q8VCX1	1	Mouse_09-2020	null	[MS,MS:1001208,SEQUEST,]	9.2e-4	null	ms_run[1]:scan=3671	1231.1	2	928.55760	464.78236	K	N	253	261
PSM	TVKQPVYVADVSK	-286_13146	A0A0R3P9C8	1	Mouse_09-2020	null	[MS,MS:1001208,SEQUEST,]	3.5e-4	null	ms_run[1]:scan=3673	1231.7	3	1433.80057	478.60480	K	I	231	244
PSM	NAEGTWSVEK	-286_13151	P17563	1	Mouse_09-2020	null	[MS,MS:1001208,SEQUEST,]	3.5e-4	null	ms_run[1]:scan=3674	1232.0	2	1120.52776	560.76710	K	I	280	290
PSM	AFLSSPEHVNRPINGNGKQ	-286_13190	P19157	1	Mouse_09-2020	null	[MS,MS:1001208,SEQUEST,]	3.5e-4	null	ms_run[1]:scan=3684	1234.9	3	2065.05851	689.02397	K	0	192	211
PSM	SLFHYRQYSAGK	-286_13074	Q8C196	1	Mouse_09-2020	null	[MS,MS:1001208,SEQUEST,]	1.2e-3	null	ms_run[1]:scan=3660	1227.9	3	1456.73297	486.24924	K	A	1487	1499
PSM	DAQLFIQKK	-286_13210	P24270	1	Mouse_09-2020	null	[MS,MS:1001208,SEQUEST,]	1.2e-3	null	ms_run[1]:scan=3689	1236.4	2	1090.62663	545.81640	K	V	469	478
PSM	SLGQWLQEEKVPAIYGVDTR	-286_49966	Q8C196	1	Mouse_09-2020	null	[MS,MS:1001208,SEQUEST,]	3.5e-4	null	ms_run[1]:scan=10712	3309.4	3	2289.18912	763.73397	K	L	148	168
PSM	SAVEAERLVAGK	-286_13259	Q91YQ5	1	Mouse_09-2020	null	[MS,MS:1001208,SEQUEST,]	4.0e-3	null	ms_run[1]:scan=3699	1239.3	3	1229.68412	410.56646	K	K	566	578
PSM	KTKPYIQVDIGGGQTK	-286_13297	P20029	1	Mouse_09-2020	null	[MS,MS:1001208,SEQUEST,]	3.5e-4	null	ms_run[1]:scan=3707	1241.7	3	1732.96012	578.32459	K	F	124	140
PSM	AQAYQTGKDISTNYYASQKK	-286_13321	P08113	1	Mouse_09-2020	null	[MS,MS:1001208,SEQUEST,]	3.5e-4	null	ms_run[1]:scan=3711	1242.9	4	2265.11587	567.03411	K	F	664	684
PSM	KTKPYIQVDIGGGQTK	-286_13342	P20029	1	Mouse_09-2020	null	[MS,MS:1001208,SEQUEST,]	3.5e-4	null	ms_run[1]:scan=3715	1244.0	4	1732.96132	433.99526	K	F	124	140
PSM	KLILGGLEKPEK	-286_13358	O08601	1	Mouse_09-2020	null	[MS,MS:1001208,SEQUEST,]	3.5e-4	null	ms_run[1]:scan=3717	1244.6	3	1324.82206	442.27814	K	E	455	467
PSM	GLNSDSVTEETLRKAK	-286_13378	Q8C196	1	Mouse_09-2020	null	[MS,MS:1001208,SEQUEST,]	8.8e-3	null	ms_run[1]:scan=3720	1245.5	3	1747.91983	583.31101	K	I	893	909
PSM	LSQVAPVLKER	-286_13230	Q9DBE0	1	Mouse_09-2020	null	[MS,MS:1001208,SEQUEST,]	9.2e-4	null	ms_run[1]:scan=3695	1238.2	3	1239.74237	413.91883	R	V	434	445
PSM	VYVGNLGNNGNK	-286_11789	P84104	1	Mouse_09-2020	null	[MS,MS:1001208,SEQUEST,]	3.5e-4	null	ms_run[1]:scan=3409	1153.3	2	1248.63396	624.82020	K	E	12	24
PSM	VGVNGFGR	-286_13057	A0A1D5RLD8	1	Mouse_09-2020	null	[MS,MS:1001208,SEQUEST,]	3.5e-4	null	ms_run[1]:scan=3658	1227.3	2	805.43151	403.21939	K	G	4	12
PSM	DFSATDLTEFAAR	-286_50014	Q8BWT1	1	Mouse_09-2020	null	[MS,MS:1001208,SEQUEST,]	3.5e-4	null	ms_run[1]:scan=10731	3315.8	2	1443.67620	722.34116	K	A	26	39
PSM	LLEPVLLLGK	-286_50129	P14131	1	Mouse_09-2020	null	[MS,MS:1001208,SEQUEST,]	9.2e-4	null	ms_run[1]:scan=10765	3326.2	2	1094.71880	547.86282	K	R	51	61
PSM	VLVWPTEYSHWINMK	-286_50122	Q8R084	1	Mouse_09-2020	null	[MS,MS:1001208,SEQUEST,]	8.4e-3	null	ms_run[1]:scan=10764	3325.9	3	1902.95743	634.99055	K	I	26	41
PSM	SVQASVKHPYEVAIKEEAK	-286_12635	Q9DBM2	1	Mouse_09-2020	null	[MS,MS:1001208,SEQUEST,]	3.5e-4	null	ms_run[1]:scan=3577	1203.3	4	2113.12954	529.03766	R	F	234	253
PSM	AAVLWELHKPFTIEDIEVAPPK	-286_50114	P00329	1	Mouse_09-2020	null	[MS,MS:1001208,SEQUEST,]	3.5e-4	null	ms_run[1]:scan=10761	3324.9	4	2503.36025	626.59534	K	H	12	34
PSM	AVYQGPGSSPVKS	-286_12657	O88587	1	Mouse_09-2020	null	[MS,MS:1001208,SEQUEST,]	3.5e-4	null	ms_run[1]:scan=3580	1204.2	2	1276.65447	638.83023	K	0	253	266
PSM	LYSESLAR	-286_12684	Q61598	1	Mouse_09-2020	null	[MS,MS:1001208,SEQUEST,]	3.5e-4	null	ms_run[1]:scan=3586	1206.0	2	938.49455	469.75072	K	G	211	219
PSM	IFVWDWQR	-286_50091	A0A0R4J135	0	Mouse_09-2020	null	[MS,MS:1001208,SEQUEST,]	3.5e-4	null	ms_run[1]:scan=10757	3323.7	2	1149.58428	575.29563	R	E	228	236
PSM	IFVWDWQR	-286_50091	P17563	0	Mouse_09-2020	null	[MS,MS:1001208,SEQUEST,]	3.5e-4	null	ms_run[1]:scan=10757	3323.7	2	1149.58428	575.29563	R	E	228	236
PSM	LNVAPVSDIIEIKSPDTFVR	-286_50010	Q99LC5	1	Mouse_09-2020	null	[MS,MS:1001208,SEQUEST,]	1.6e-3	null	ms_run[1]:scan=10729	3315.2	3	2213.22031	738.41072	K	I	127	147
PSM	KVPAVPETLK	-286_12712	P14148	1	Mouse_09-2020	null	[MS,MS:1001208,SEQUEST,]	3.0e-2	null	ms_run[1]:scan=3590	1207.1	2	1081.66203	541.33442	K	K	32	42
PSM	GLSQSALPYRR	-286_12789	Q921R2	1	Mouse_09-2020	null	[MS,MS:1001208,SEQUEST,]	1.4e-3	null	ms_run[1]:scan=3604	1211.3	3	1247.68595	416.56668	K	V	10	21
PSM	ALLAGKDSETGENIR	-286_12791	P38647	1	Mouse_09-2020	null	[MS,MS:1001208,SEQUEST,]	3.5e-4	null	ms_run[1]:scan=3605	1211.6	3	1573.81748	525.27753	R	A	620	635
PSM	GGPLSGPYR	-286_12798	P16015	1	Mouse_09-2020	null	[MS,MS:1001208,SEQUEST,]	1.4e-3	null	ms_run[1]:scan=3607	1212.2	2	903.46898	452.23778	R	R	81	90
PSM	VAFTGSTQVGK	-286_12811	P24549	1	Mouse_09-2020	null	[MS,MS:1001208,SEQUEST,]	3.5e-4	null	ms_run[1]:scan=3610	1213.1	2	1094.58464	547.79566	K	I	242	253
PSM	GYPTLLLFR	-286_50077	E9PXX7	1	Mouse_09-2020	null	[MS,MS:1001208,SEQUEST,]	3.5e-4	null	ms_run[1]:scan=10754	3322.8	2	1079.62566	540.31603	R	G	307	316
PSM	SSSNTVESTSLYNK	-286_12826	Q8CGC7	1	Mouse_09-2020	null	[MS,MS:1001208,SEQUEST,]	9.2e-4	null	ms_run[1]:scan=3613	1214.0	2	1516.71428	758.85992	K	A	816	830
PSM	KFDEGRNNFEGEITKEK	-286_12911	P09103	1	Mouse_09-2020	null	[MS,MS:1001208,SEQUEST,]	3.5e-4	null	ms_run[1]:scan=3629	1218.7	4	2040.99819	511.00508	K	L	210	227
PSM	YIDQEELNK	-286_12739	P07901	0	Mouse_09-2020	null	[MS,MS:1001208,SEQUEST,]	3.5e-4	null	ms_run[1]:scan=3595	1208.6	2	1151.55828	576.28259	K	K	285	294
PSM	YIDQEELNK	-286_12739	P11499	0	Mouse_09-2020	null	[MS,MS:1001208,SEQUEST,]	3.5e-4	null	ms_run[1]:scan=3595	1208.6	2	1151.55828	576.28259	K	K	276	285
PSM	REDIFYTSK	-286_11749	P70694	0	Mouse_09-2020	null	[MS,MS:1001208,SEQUEST,]	3.5e-4	null	ms_run[1]:scan=3400	1150.7	2	1158.57891	579.79312	K	W	76	85
PSM	REDIFYTSK	-286_11749	Q91WT7	0	Mouse_09-2020	null	[MS,MS:1001208,SEQUEST,]	3.5e-4	null	ms_run[1]:scan=3400	1150.7	2	1158.57891	579.79312	K	W	76	85
PSM	AFFSGSQR	-286_11745	Q8BHN3	1	Mouse_09-2020	null	[MS,MS:1001208,SEQUEST,]	1.6e-3	null	ms_run[1]:scan=3398	1150.1	2	899.43712	450.22213	R	G	603	611
PSM	ALQTTYGTNAPR	-286_11718	Q8CG76	1	Mouse_09-2020	null	[MS,MS:1001208,SEQUEST,]	3.5e-4	null	ms_run[1]:scan=3394	1148.9	2	1292.65996	646.83331	K	T	287	299
PSM	IGAFSYGSGLAASFFSFR	-286_56147	P54869	1	Mouse_09-2020	null	[MS,MS:1001208,SEQUEST,]	3.5e-4	null	ms_run[1]:scan=12416	3860.6	2	1884.93047	942.96759	R	S	407	425
PSM	YLNFVKGVVDSDDLPLNVSR	-286_50456	P08113	1	Mouse_09-2020	null	[MS,MS:1001208,SEQUEST,]	1.8e-3	null	ms_run[1]:scan=10852	3354.4	3	2250.17868	750.73034	K	T	429	449
PSM	ILEFFGLK	-286_50442	P09103	1	Mouse_09-2020	null	[MS,MS:1001208,SEQUEST,]	2.2e-3	null	ms_run[1]:scan=10850	3353.8	2	966.56627	483.78658	R	E	303	311
PSM	QAASSLQQASLK	-286_10574	P38647	1	Mouse_09-2020	null	[MS,MS:1001208,SEQUEST,]	3.5e-4	null	ms_run[1]:scan=3185	1087.4	2	1231.66521	616.33568	R	F	635	647
PSM	DVFLGTFLYEYSR	-286_56101	P07724	1	Mouse_09-2020	null	[MS,MS:1001208,SEQUEST,]	3.5e-4	null	ms_run[1]:scan=12396	3853.3	2	1609.79180	805.39848	K	H	348	361
PSM	ILQEGVDPK	-286_10632	Q8BMS1	1	Mouse_09-2020	null	[MS,MS:1001208,SEQUEST,]	9.2e-4	null	ms_run[1]:scan=3195	1090.3	2	998.55211	499.77948	R	L	561	570
PSM	SNAQRQEIAQEFK	-286_10652	P48036	1	Mouse_09-2020	null	[MS,MS:1001208,SEQUEST,]	1.6e-2	null	ms_run[1]:scan=3201	1092.0	3	1548.77762	516.93035	R	L	44	57
PSM	VIRLDPETGK	-286_10548	Q64374	1	Mouse_09-2020	null	[MS,MS:1001208,SEQUEST,]	2.5e-3	null	ms_run[1]:scan=3179	1085.6	2	1127.64214	564.32459	R	L	224	234
PSM	RFQLVDSR	-286_10672	P52196	1	Mouse_09-2020	null	[MS,MS:1001208,SEQUEST,]	3.3e-3	null	ms_run[1]:scan=3206	1093.5	2	1020.55907	510.78289	K	Q	176	184
PSM	NVLINKDIR	-286_10686	P14211	1	Mouse_09-2020	null	[MS,MS:1001208,SEQUEST,]	1.6e-3	null	ms_run[1]:scan=3208	1094.1	2	1084.64800	542.82730	K	K	154	163
PSM	SHGQDYLVGNRLSR	-286_10692	P30115	1	Mouse_09-2020	null	[MS,MS:1001208,SEQUEST,]	9.2e-4	null	ms_run[1]:scan=3209	1094.4	3	1601.81504	534.60961	K	D	142	156
PSM	YYTRLGNDFHTNK	-286_10699	P63276	1	Mouse_09-2020	null	[MS,MS:1001208,SEQUEST,]	4.4e-3	null	ms_run[1]:scan=3210	1094.7	4	1628.78298	407.95085	K	V	20	33
PSM	INDITLNSR	-286_10711	F6T4M4	1	Mouse_09-2020	null	[MS,MS:1001208,SEQUEST,]	1.6e-3	null	ms_run[1]:scan=3213	1095.6	2	1045.56401	523.28546	K	L	72	81
PSM	RLQTVKLPVDK	-286_10721	Q64374	1	Mouse_09-2020	null	[MS,MS:1001208,SEQUEST,]	3.5e-4	null	ms_run[1]:scan=3214	1095.9	3	1296.80042	432.93812	K	T	234	245
PSM	KVINDFVEK	-286_10727	P07758	0	Mouse_09-2020	null	[MS,MS:1001208,SEQUEST,]	3.5e-4	null	ms_run[1]:scan=3215	1096.2	2	1091.61016	546.30841	K	T	173	182
PSM	KVINDFVEK	-286_10727	Q00898	0	Mouse_09-2020	null	[MS,MS:1001208,SEQUEST,]	3.5e-4	null	ms_run[1]:scan=3215	1096.2	2	1091.61016	546.30841	K	T	173	182
PSM	KVINDFVEK	-286_10727	Q00897	0	Mouse_09-2020	null	[MS,MS:1001208,SEQUEST,]	3.5e-4	null	ms_run[1]:scan=3215	1096.2	2	1091.61016	546.30841	K	T	173	182
PSM	YSAGWDAK	-286_10734	O88451	1	Mouse_09-2020	null	[MS,MS:1001208,SEQUEST,]	9.2e-4	null	ms_run[1]:scan=3217	1096.7	2	897.41014	449.20869	R	F	280	288
PSM	FIGGSGQVSER	-286_10681	Q8BW75	1	Mouse_09-2020	null	[MS,MS:1001208,SEQUEST,]	3.5e-4	null	ms_run[1]:scan=3207	1093.8	2	1136.56999	568.78837	K	K	210	221
PSM	FLTNNNSAIDKTQSEK	-286_10757	P00186	1	Mouse_09-2020	null	[MS,MS:1001208,SEQUEST,]	3.5e-4	null	ms_run[1]:scan=3222	1098.2	3	1809.89865	603.97076	R	M	430	446
PSM	GFGSDKESILELITSR	-286_50464	P14824	1	Mouse_09-2020	null	[MS,MS:1001208,SEQUEST,]	9.2e-4	null	ms_run[1]:scan=10853	3354.6	3	1751.91922	584.64399	K	N	35	51
PSM	VTIAQGGVLPNIQAVLLPKK	-286_50471	Q64523	1	Mouse_09-2020	null	[MS,MS:1001208,SEQUEST,]	3.5e-4	null	ms_run[1]:scan=10862	3358.2	3	2059.26505	687.09277	K	E	101	121
PSM	EFFNGKEPSR	-286_10362	P20029	1	Mouse_09-2020	null	[MS,MS:1001208,SEQUEST,]	2.0e-3	null	ms_run[1]:scan=3149	1076.8	3	1210.58640	404.19989	K	I	378	388
PSM	FDAQGNLR	-286_10369	Q9Z2V4	1	Mouse_09-2020	null	[MS,MS:1001208,SEQUEST,]	9.2e-4	null	ms_run[1]:scan=3150	1077.1	2	920.45928	460.73287	K	I	317	325
PSM	AVEAFETAK	-286_10376	Q64442	1	Mouse_09-2020	null	[MS,MS:1001208,SEQUEST,]	9.2e-4	null	ms_run[1]:scan=3151	1077.4	2	965.49455	483.25056	K	G	331	340
PSM	AQFGQPEILLGTIPGAGGTQR	-286_50505	Q8BH95	1	Mouse_09-2020	null	[MS,MS:1001208,SEQUEST,]	3.5e-4	null	ms_run[1]:scan=10875	3362.6	3	2111.12674	704.37964	K	T	158	179
PSM	SLFHYR	-286_10414	Q8C196	1	Mouse_09-2020	null	[MS,MS:1001208,SEQUEST,]	1.6e-2	null	ms_run[1]:scan=3159	1079.7	2	822.42583	411.71649	K	Y	1487	1493
PSM	TLVYGGIFLYPANK	-286_50499	Q9QXD6	1	Mouse_09-2020	null	[MS,MS:1001208,SEQUEST,]	3.5e-4	null	ms_run[1]:scan=10871	3361.1	2	1555.85430	778.42958	R	S	256	270
PSM	YLGGTDDLTKK	-286_10431	Q8VCT4	1	Mouse_09-2020	null	[MS,MS:1001208,SEQUEST,]	1.4e-3	null	ms_run[1]:scan=3161	1080.3	3	1210.63153	404.21532	K	D	401	412
PSM	VATRWDIQK	-286_10520	O35490	1	Mouse_09-2020	null	[MS,MS:1001208,SEQUEST,]	9.2e-4	null	ms_run[1]:scan=3176	1084.7	2	1116.61638	558.81165	R	A	275	284
PSM	ELSEIAQR	-286_10437	Q91Y97	1	Mouse_09-2020	null	[MS,MS:1001208,SEQUEST,]	2.0e-3	null	ms_run[1]:scan=3162	1080.6	2	945.50005	473.25363	K	V	15	23
PSM	VEITYTPKDGTQK	-286_10448	O88844	1	Mouse_09-2020	null	[MS,MS:1001208,SEQUEST,]	1.6e-3	null	ms_run[1]:scan=3164	1081.2	3	1479.76883	493.92783	K	T	152	165
PSM	TIPIDGDFFSYTR	-286_50495	P47738	1	Mouse_09-2020	null	[MS,MS:1001208,SEQUEST,]	1.8e-3	null	ms_run[1]:scan=10868	3360.1	2	1531.74248	766.37501	K	E	162	175
PSM	VLPGVDALSNV	-286_50489	P09411	1	Mouse_09-2020	null	[MS,MS:1001208,SEQUEST,]	9.2e-4	null	ms_run[1]:scan=10867	3359.8	2	1083.60369	542.30586	K	0	407	418
PSM	IGAFSYGSGLAASFFSFR	-286_56168	P54869	1	Mouse_09-2020	null	[MS,MS:1001208,SEQUEST,]	3.5e-4	null	ms_run[1]:scan=12427	3864.7	2	1884.92876	942.96759	R	S	407	425
PSM	SFRNPLAK	-286_10479	P17182	1	Mouse_09-2020	null	[MS,MS:1001208,SEQUEST,]	9.2e-4	null	ms_run[1]:scan=3169	1082.7	2	932.53142	466.76925	R	0	427	435
PSM	YLGGTDDLTKK	-286_10488	Q8VCT4	1	Mouse_09-2020	null	[MS,MS:1001208,SEQUEST,]	3.5e-4	null	ms_run[1]:scan=3170	1082.9	2	1210.63152	605.81934	K	D	401	412
PSM	SSDEAYAIAK	-286_10496	Q9Z2I9	1	Mouse_09-2020	null	[MS,MS:1001208,SEQUEST,]	3.5e-4	null	ms_run[1]:scan=3171	1083.2	2	1054.50578	527.75620	K	L	79	89
PSM	IDGASPLDK	-286_10443	P00329	1	Mouse_09-2020	null	[MS,MS:1001208,SEQUEST,]	1.4e-3	null	ms_run[1]:scan=3163	1080.9	2	915.47832	458.24273	K	C	161	170
PSM	KAYAEFYR	-286_10345	Q9CPQ1	1	Mouse_09-2020	null	[MS,MS:1001208,SEQUEST,]	3.5e-4	null	ms_run[1]:scan=3145	1075.6	2	1047.52605	524.26654	K	Y	48	56
PSM	FNENAVVR	-286_10763	G3X9T7	1	Mouse_09-2020	null	[MS,MS:1001208,SEQUEST,]	3.5e-4	null	ms_run[1]:scan=3223	1098.5	2	948.49040	474.74852	R	T	270	278
PSM	LLLQVQHASK	-286_10857	P51881	1	Mouse_09-2020	null	[MS,MS:1001208,SEQUEST,]	9.2e-4	null	ms_run[1]:scan=3238	1102.9	2	1136.67839	568.84295	K	I	34	44
PSM	RALVILAK	-286_11377	Q99LX0	1	Mouse_09-2020	null	[MS,MS:1001208,SEQUEST,]	9.2e-4	null	ms_run[1]:scan=3335	1131.5	2	883.60918	442.30801	K	A	5	13
PSM	GFGFVLFK	-286_50333	Q60668	1	Mouse_09-2020	null	[MS,MS:1001208,SEQUEST,]	1.8e-3	null	ms_run[1]:scan=10813	3341.1	2	914.51372	457.76036	R	S	139	147
PSM	YQSLAYSR	-286_11428	H7BWY3	1	Mouse_09-2020	null	[MS,MS:1001208,SEQUEST,]	9.2e-4	null	ms_run[1]:scan=3344	1134.2	2	987.48973	494.24835	K	L	57	65
PSM	TQLVSNLK	-286_11436	P05202	1	Mouse_09-2020	null	[MS,MS:1001208,SEQUEST,]	1.8e-3	null	ms_run[1]:scan=3345	1134.5	2	902.53087	451.76892	R	E	356	364
PSM	IGAEVYHNLK	-286_11454	P17182	1	Mouse_09-2020	null	[MS,MS:1001208,SEQUEST,]	3.5e-4	null	ms_run[1]:scan=3348	1135.3	2	1143.61601	572.31148	R	V	184	194
PSM	RLFYSTFATDDRR	-286_21147	Q8BH95	1	Mouse_09-2020	null	[MS,MS:1001208,SEQUEST,]	3.5e-4	null	ms_run[1]:scan=5171	1672.5	3	1647.82486	549.94611	K	G	261	274
PSM	LIDKEVISPDTRR	-286_11466	Q9DCN2	1	Mouse_09-2020	null	[MS,MS:1001208,SEQUEST,]	3.5e-4	null	ms_run[1]:scan=3350	1135.9	3	1541.86484	514.62638	R	R	47	60
PSM	TLPQKIQELKGSQDK	-286_11363	Q8QZR3	1	Mouse_09-2020	null	[MS,MS:1001208,SEQUEST,]	1.3e-2	null	ms_run[1]:scan=3331	1130.3	3	1712.95493	571.65623	K	A	540	555
PSM	LITEDVQGK	-286_11489	P97351	1	Mouse_09-2020	null	[MS,MS:1001208,SEQUEST,]	1.6e-3	null	ms_run[1]:scan=3354	1137.1	2	1002.54729	501.77694	K	C	86	95
PSM	TYFPHFDVSHGSAQVKGHGKK	-286_11524	Q91VB8	1	Mouse_09-2020	null	[MS,MS:1001208,SEQUEST,]	1.6e-3	null	ms_run[1]:scan=3359	1138.6	5	2327.16886	466.23942	K	A	42	63
PSM	TFYGLHQDFPSVVVVGLGK	-286_50310	Q9CPY7	1	Mouse_09-2020	null	[MS,MS:1001208,SEQUEST,]	3.5e-4	null	ms_run[1]:scan=10808	3339.6	3	2063.09616	688.37020	R	S	85	104
PSM	ITQSNAILR	-286_11585	P10649	0	Mouse_09-2020	null	[MS,MS:1001208,SEQUEST,]	3.5e-4	null	ms_run[1]:scan=3371	1142.2	2	1015.58995	508.29837	K	L	70	79
PSM	ITQSNAILR	-286_11585	D3YX76	0	Mouse_09-2020	null	[MS,MS:1001208,SEQUEST,]	3.5e-4	null	ms_run[1]:scan=3371	1142.2	2	1015.58995	508.29837	K	L	36	45
PSM	SLFHYR	-286_11592	Q8C196	1	Mouse_09-2020	null	[MS,MS:1001208,SEQUEST,]	4.4e-2	null	ms_run[1]:scan=3372	1142.4	2	822.42613	411.71649	K	Y	1487	1493
PSM	FLEEATR	-286_11641	Q8C196	1	Mouse_09-2020	null	[MS,MS:1001208,SEQUEST,]	1.4e-3	null	ms_run[1]:scan=3381	1145.1	2	865.44219	433.22434	R	S	1151	1158
PSM	AFLEQAR	-286_11647	O35488	1	Mouse_09-2020	null	[MS,MS:1001208,SEQUEST,]	1.8e-3	null	ms_run[1]:scan=3382	1145.4	2	834.44780	417.72705	R	T	58	65
PSM	FSLQDPPNKKPKV	-286_11711	O70475	1	Mouse_09-2020	null	[MS,MS:1001208,SEQUEST,]	9.2e-4	null	ms_run[1]:scan=3393	1148.6	3	1497.84317	499.95231	K	0	481	494
PSM	VGVVGYGR	-286_11507	Q9DCQ2	1	Mouse_09-2020	null	[MS,MS:1001208,SEQUEST,]	9.2e-4	null	ms_run[1]:scan=3356	1137.7	2	806.45232	403.72960	K	G	13	21
PSM	EAVTFLRK	-286_10788	Q9D2G2	1	Mouse_09-2020	null	[MS,MS:1001208,SEQUEST,]	2.0e-3	null	ms_run[1]:scan=3226	1099.4	2	963.56285	482.28473	R	K	432	440
PSM	RFSVSTLR	-286_11297	A0A0R4IZY2	0	Mouse_09-2020	null	[MS,MS:1001208,SEQUEST,]	2.3e-3	null	ms_run[1]:scan=3319	1126.8	2	965.55321	483.27998	R	F	136	144
PSM	RFSVSTLR	-286_11297	A0A2R8VHY1	0	Mouse_09-2020	null	[MS,MS:1001208,SEQUEST,]	2.3e-3	null	ms_run[1]:scan=3319	1126.8	2	965.55321	483.27998	R	F	36	44
PSM	RFSVSTLR	-286_11297	P11714	0	Mouse_09-2020	null	[MS,MS:1001208,SEQUEST,]	2.3e-3	null	ms_run[1]:scan=3319	1126.8	2	965.55321	483.27998	R	F	136	144
PSM	VLYPNDNFFEGK	-286_40425	Q9ET01	1	Mouse_09-2020	null	[MS,MS:1001208,SEQUEST,]	4.1e-2	null	ms_run[1]:scan=8775	2732.3	2	1442.69548	721.85117	R	L	279	291
PSM	SGTSEFLNK	-286_10867	P08113	1	Mouse_09-2020	null	[MS,MS:1001208,SEQUEST,]	3.5e-4	null	ms_run[1]:scan=3240	1103.5	2	982.48503	491.74564	K	T	169	178
PSM	SQWLNEK	-286_10884	P10649	1	Mouse_09-2020	null	[MS,MS:1001208,SEQUEST,]	1.3e-2	null	ms_run[1]:scan=3243	1104.4	2	904.45354	452.72979	R	K	44	51
PSM	RTQGVSTTDLVGR	-286_10937	Q922E4	1	Mouse_09-2020	null	[MS,MS:1001208,SEQUEST,]	3.5e-4	null	ms_run[1]:scan=3254	1107.6	3	1389.74485	463.91967	K	L	140	153
PSM	KFYEQFSK	-286_10955	P07901	1	Mouse_09-2020	null	[MS,MS:1001208,SEQUEST,]	2.2e-2	null	ms_run[1]:scan=3258	1108.8	2	1076.54314	538.77420	K	I	437	445
PSM	VFADKLPK	-286_10983	Q9R0H0	1	Mouse_09-2020	null	[MS,MS:1001208,SEQUEST,]	9.2e-4	null	ms_run[1]:scan=3265	1110.8	2	917.54552	459.27638	K	Q	538	546
PSM	GRPTSTNPIASIFAWTR	-286_50401	P54071	1	Mouse_09-2020	null	[MS,MS:1001208,SEQUEST,]	3.5e-4	null	ms_run[1]:scan=10834	3348.1	3	1874.98844	625.66724	K	L	361	378
PSM	RQAVTNPNNTFYATK	-286_11097	P38647	1	Mouse_09-2020	null	[MS,MS:1001208,SEQUEST,]	9.2e-4	null	ms_run[1]:scan=3284	1116.5	2	1724.87651	862.93937	K	L	107	122
PSM	NQAPPGLYTK	-286_11283	P16460	1	Mouse_09-2020	null	[MS,MS:1001208,SEQUEST,]	3.3e-3	null	ms_run[1]:scan=3316	1125.9	2	1088.57439	544.79038	K	Q	200	210
PSM	KFAELQSPNKFK	-286_11102	Q9D1A2	1	Mouse_09-2020	null	[MS,MS:1001208,SEQUEST,]	9.2e-4	null	ms_run[1]:scan=3285	1116.8	3	1436.79142	479.60139	K	Y	364	376
PSM	RQAVTNPNNTFYATK	-286_11164	P38647	1	Mouse_09-2020	null	[MS,MS:1001208,SEQUEST,]	3.5e-4	null	ms_run[1]:scan=3297	1120.3	3	1724.87308	575.62867	K	L	107	122
PSM	YYTLEEIQKHKDSK	-286_11169	G5E850	1	Mouse_09-2020	null	[MS,MS:1001208,SEQUEST,]	3.5e-4	null	ms_run[1]:scan=3298	1120.6	3	1781.90769	594.64046	K	T	11	25
PSM	LSVLLLER	-286_39991	Q8VC30	1	Mouse_09-2020	null	[MS,MS:1001208,SEQUEST,]	3.5e-4	null	ms_run[1]:scan=8695	2708.8	2	942.59862	471.80276	R	G	435	443
PSM	GLGTRDNTLIR	-286_11197	P14824	1	Mouse_09-2020	null	[MS,MS:1001208,SEQUEST,]	1.6e-2	null	ms_run[1]:scan=3303	1122.1	3	1215.68140	405.89832	K	M	266	277
PSM	SEIAHRYNDLGEQHFK	-286_11218	P07724	1	Mouse_09-2020	null	[MS,MS:1001208,SEQUEST,]	3.5e-4	null	ms_run[1]:scan=3307	1123.3	4	1943.93642	486.73942	K	L	29	45
PSM	HTLSYVDIKTGK	-286_11226	Q8K2B3	1	Mouse_09-2020	null	[MS,MS:1001208,SEQUEST,]	3.5e-4	null	ms_run[1]:scan=3308	1123.6	3	1361.74271	454.58563	K	T	625	637
PSM	SEIAHRYNDLGEQHFK	-286_11251	P07724	1	Mouse_09-2020	null	[MS,MS:1001208,SEQUEST,]	3.5e-4	null	ms_run[1]:scan=3311	1124.4	3	1943.93680	648.65013	K	L	29	45
PSM	TAENFRALSTGEK	-286_11137	P17742	1	Mouse_09-2020	null	[MS,MS:1001208,SEQUEST,]	9.2e-4	null	ms_run[1]:scan=3290	1118.3	3	1423.71750	475.24405	K	F	32	45
PSM	GSTASQVLQR	-286_7408	G5E902	1	Mouse_09-2020	null	[MS,MS:1001208,SEQUEST,]	3.5e-4	null	ms_run[1]:scan=2576	906.9	2	1046.55901	523.78309	K	G	292	302
PSM	TFSHELSDFGLESTTGEVPVVAIR	-286_51172	P27773	1	Mouse_09-2020	null	[MS,MS:1001208,SEQUEST,]	3.5e-4	null	ms_run[1]:scan=11085	3433.3	3	2591.29941	864.43778	K	A	306	330
PSM	YDSTHYKETWK	-286_7311	Q9JII6	1	Mouse_09-2020	null	[MS,MS:1001208,SEQUEST,]	3.5e-4	null	ms_run[1]:scan=2559	901.6	3	1457.67029	486.56137	R	L	135	146
PSM	HSEFDPNKDSSR	-286_2923	A0A2I3BS18	1	Mouse_09-2020	null	[MS,MS:1001208,SEQUEST,]	2.3e-2	null	ms_run[1]:scan=1690	642.5	3	1418.63065	473.54802	R	G	149	161
PSM	AKEIGFSDK	-286_2929	Q8C196	1	Mouse_09-2020	null	[MS,MS:1001208,SEQUEST,]	3.3e-3	null	ms_run[1]:scan=1692	643.1	2	994.52092	497.76383	K	I	907	916
PSM	INYTENR	-286_2937	P06745	1	Mouse_09-2020	null	[MS,MS:1001208,SEQUEST,]	1.3e-2	null	ms_run[1]:scan=1693	643.4	2	909.44237	455.22487	K	V	90	97
PSM	FDGKKPDTLGSNTR	-286_3034	Q8R084	1	Mouse_09-2020	null	[MS,MS:1001208,SEQUEST,]	3.5e-4	null	ms_run[1]:scan=1711	648.8	3	1535.78244	512.59860	R	Y	340	354
PSM	GHLENNPALEK	-286_3042	P14869	1	Mouse_09-2020	null	[MS,MS:1001208,SEQUEST,]	3.5e-4	null	ms_run[1]:scan=1713	649.4	2	1221.62309	611.31475	R	L	67	78
PSM	AVVLPISLATTFK	-286_52363	Q8VCN5	1	Mouse_09-2020	null	[MS,MS:1001208,SEQUEST,]	3.5e-4	null	ms_run[1]:scan=11391	3529.1	2	1359.82512	680.41595	R	D	35	48
PSM	EIQTAVR	-286_3143	Q64475	1	Mouse_09-2020	null	[MS,MS:1001208,SEQUEST,]	2.8e-2	null	ms_run[1]:scan=1733	655.4	2	816.45775	408.73233	R	L	94	101
PSM	FFNQLFSGLDPHALAGR	-286_52342	Q9DBE0	1	Mouse_09-2020	null	[MS,MS:1001208,SEQUEST,]	3.5e-4	null	ms_run[1]:scan=11387	3528.0	3	1889.96665	630.66008	R	I	89	106
PSM	EIQTAVR	-286_3177	Q64475	1	Mouse_09-2020	null	[MS,MS:1001208,SEQUEST,]	7.3e-3	null	ms_run[1]:scan=1739	657.3	2	816.45769	408.73233	R	L	94	101
PSM	GRLEEVGNQAR	-286_3186	P08226	1	Mouse_09-2020	null	[MS,MS:1001208,SEQUEST,]	3.5e-4	null	ms_run[1]:scan=1740	657.5	3	1228.63977	410.21794	R	R	226	237
PSM	SVTAPYKYPRK	-286_3287	D3Z106	1	Mouse_09-2020	null	[MS,MS:1001208,SEQUEST,]	2.0e-2	null	ms_run[1]:scan=1755	662.0	3	1309.72583	437.24695	K	E	508	519
PSM	TVEAEAAHGTVTR	-286_3309	O88844	1	Mouse_09-2020	null	[MS,MS:1001208,SEQUEST,]	3.5e-4	null	ms_run[1]:scan=1758	662.9	2	1341.67607	671.34150	K	Y	302	315
PSM	LFIWVLR	-286_52337	A0A2R8VHD0	1	Mouse_09-2020	null	[MS,MS:1001208,SEQUEST,]	2.0e-3	null	ms_run[1]:scan=11385	3527.4	2	946.58727	473.79728	R	Y	197	204
PSM	ALALAQEILPQAPIAVR	-286_52330	F6YTG0	1	Mouse_09-2020	null	[MS,MS:1001208,SEQUEST,]	1.1e-2	null	ms_run[1]:scan=11383	3526.7	2	1774.06169	887.53290	R	G	134	151
PSM	GEGQLSAAER	-286_3351	P58252	1	Mouse_09-2020	null	[MS,MS:1001208,SEQUEST,]	3.5e-4	null	ms_run[1]:scan=1766	665.2	2	1017.49645	509.25162	K	K	240	250
PSM	VSNLPTVKK	-286_2864	P30115	1	Mouse_09-2020	null	[MS,MS:1001208,SEQUEST,]	1.4e-3	null	ms_run[1]:scan=1677	638.5	2	985.60478	493.30567	R	L	188	197
PSM	SQSAAVTPSSSTSSAR	-286_2812	Q9JKV1	1	Mouse_09-2020	null	[MS,MS:1001208,SEQUEST,]	1.3e-2	null	ms_run[1]:scan=1668	635.8	2	1523.73027	762.36844	R	T	211	227
PSM	LSYNTASNK	-286_2767	A0A0G2JGY8	1	Mouse_09-2020	null	[MS,MS:1001208,SEQUEST,]	1.4e-3	null	ms_run[1]:scan=1662	634.1	2	997.49486	499.25109	R	R	11	20
PSM	TFNDNFVLFLQK	-286_52986	P00186	1	Mouse_09-2020	null	[MS,MS:1001208,SEQUEST,]	3.5e-4	null	ms_run[1]:scan=11522	3568.4	2	1485.77446	743.39046	K	V	254	266
PSM	AWGLDYLFEK	-286_54138	O55060	1	Mouse_09-2020	null	[MS,MS:1001208,SEQUEST,]	1.2e-3	null	ms_run[1]:scan=11774	3645.1	2	1241.61858	621.31369	K	Y	224	234
PSM	TNLEKGPSRTTKL	-286_2347	Q9DBT9	1	Mouse_09-2020	null	[MS,MS:1001208,SEQUEST,]	3.3e-3	null	ms_run[1]:scan=1576	608.4	3	1444.81244	482.27546	K	0	857	870
PSM	ANWYFLLAR	-286_52410	P45952	1	Mouse_09-2020	null	[MS,MS:1001208,SEQUEST,]	3.5e-4	null	ms_run[1]:scan=11404	3533.1	2	1153.61540	577.31128	K	N	198	207
PSM	IAQFLSGIPETVPLSTVNR	-286_52396	Q8VCH0	0	Mouse_09-2020	null	[MS,MS:1001208,SEQUEST,]	3.5e-4	null	ms_run[1]:scan=11400	3531.9	2	2042.12969	1021.56767	R	C	103	122
PSM	IAQFLSGIPETVPLSTVNR	-286_52396	Q921H8	0	Mouse_09-2020	null	[MS,MS:1001208,SEQUEST,]	3.5e-4	null	ms_run[1]:scan=11400	3531.9	2	2042.12969	1021.56767	R	C	103	122
PSM	QHLQIQSSQSHLNK	-286_2384	Q91XE0	1	Mouse_09-2020	null	[MS,MS:1001208,SEQUEST,]	3.5e-4	null	ms_run[1]:scan=1582	610.2	3	1647.85636	549.95690	K	I	100	114
PSM	IKENYEFNGKK	-286_2391	O35488	1	Mouse_09-2020	null	[MS,MS:1001208,SEQUEST,]	1.4e-3	null	ms_run[1]:scan=1583	610.4	3	1369.71100	457.24186	K	F	531	542
PSM	QHLQIQSSQSHLNK	-286_2411	Q91XE0	1	Mouse_09-2020	null	[MS,MS:1001208,SEQUEST,]	2.0e-3	null	ms_run[1]:scan=1587	611.6	4	1647.85708	412.71949	K	I	100	114
PSM	FSLSILR	-286_40144	Q05421	1	Mouse_09-2020	null	[MS,MS:1001208,SEQUEST,]	1.6e-3	null	ms_run[1]:scan=8724	2717.3	2	835.50389	418.25545	R	W	128	135
PSM	KAKEIGFSDKQISK	-286_2451	Q8C196	1	Mouse_09-2020	null	[MS,MS:1001208,SEQUEST,]	3.5e-4	null	ms_run[1]:scan=1596	614.3	3	1578.88492	526.96651	R	L	906	920
PSM	RAPYKGEVTTLK	-286_2582	Q9EQF5	1	Mouse_09-2020	null	[MS,MS:1001208,SEQUEST,]	3.5e-4	null	ms_run[1]:scan=1627	623.6	3	1362.77506	454.92951	K	R	490	502
PSM	KTQNDVLHAENVK	-286_2590	P26043	1	Mouse_09-2020	null	[MS,MS:1001208,SEQUEST,]	3.5e-4	null	ms_run[1]:scan=1628	623.9	3	1495.78736	499.26696	K	G	544	557
PSM	KVNVVEQEKIDK	-286_2597	P17182	1	Mouse_09-2020	null	[MS,MS:1001208,SEQUEST,]	3.5e-4	null	ms_run[1]:scan=1630	624.5	3	1428.80609	476.94007	K	M	81	93
PSM	LINRNTTIPTKK	-286_2620	P38647	1	Mouse_09-2020	null	[MS,MS:1001208,SEQUEST,]	9.2e-4	null	ms_run[1]:scan=1633	625.4	3	1398.84354	466.95243	K	Q	457	469
PSM	RYEEIVK	-286_2685	P10126	1	Mouse_09-2020	null	[MS,MS:1001208,SEQUEST,]	5.0e-3	null	ms_run[1]:scan=1645	629.0	2	936.51537	468.76109	K	V	166	173
PSM	LRATGGNRTKTPGPGAQSALR	-286_2698	D3YVF4	1	Mouse_09-2020	null	[MS,MS:1001208,SEQUEST,]	3.5e-4	null	ms_run[1]:scan=1647	629.6	4	2109.16421	528.04635	K	L	97	118
PSM	IKVENTEENRRQFR	-286_2496	Q91Y97	1	Mouse_09-2020	null	[MS,MS:1001208,SEQUEST,]	3.4e-3	null	ms_run[1]:scan=1609	618.2	4	1818.95693	455.49469	R	L	47	61
PSM	TYGQSTYSR	-286_3370	Q8BVQ9	1	Mouse_09-2020	null	[MS,MS:1001208,SEQUEST,]	1.6e-3	null	ms_run[1]:scan=1769	666.1	2	1062.48540	531.74617	K	I	77	86
PSM	FSTANPVYVGNVAWAHILAAR	-286_52302	P26150	1	Mouse_09-2020	null	[MS,MS:1001208,SEQUEST,]	3.5e-4	null	ms_run[1]:scan=11379	3525.6	3	2257.19089	753.06740	K	L	218	239
PSM	GGARVEPVDASGTEK	-286_3426	Q3U367	1	Mouse_09-2020	null	[MS,MS:1001208,SEQUEST,]	3.5e-4	null	ms_run[1]:scan=1782	669.9	3	1472.73484	491.58284	R	F	40	55
PSM	TPIKDAATGAVKEK	-286_3931	P50544	1	Mouse_09-2020	null	[MS,MS:1001208,SEQUEST,]	3.5e-4	null	ms_run[1]:scan=1888	701.5	3	1428.80573	476.94007	K	T	266	280
PSM	LKKEGPDF	-286_3940	Q62425	1	Mouse_09-2020	null	[MS,MS:1001208,SEQUEST,]	1.4e-3	null	ms_run[1]:scan=1891	702.4	2	933.50426	467.25564	K	0	75	83
PSM	RALADTENLRQR	-286_3951	Q99LP6	1	Mouse_09-2020	null	[MS,MS:1001208,SEQUEST,]	3.5e-4	null	ms_run[1]:scan=1894	703.3	3	1442.78318	481.59893	K	Q	80	92
[truncated: 440,540 more chars]
