# Supplementary material for: A Novel Spectral Annotation Strategy Streamlines Reporting of Mono-ADP-ribosylated Peptides Derived from Mouse Liver and Spleen in Response to IFN-γ
Source: Mol Cell Proteomics. 2021 Sep 28;21(4):100153. doi: 10.1016/j.mcpro.2021.100153 (PMC9014395; doi:10.1016/j.mcpro.2021.100153)
Supplement: Supplemental Data 21 [file mmc23.zip › mcpro_100153_mmc23.mzTab]

COM	This	line	serves	as	a	size	and	separator	hint	for	spreadsheet	applications.	-	-	-	-	-	-	-	-	-	-	-	-	-	-	-	-	-	-	-	-	-	-	-	-	-	-	-	-	-	-	-	-	-	-
COM	Report of a minimal "Summary Quantification report" Proteome Discoverer 2.4.1.15 experiment.
MTD	mzTab-Version	1.0.0
MTD	mzTag-mode	Summary
MTD	mzTab-type	Identification
MTD	description	Export of M:\PostDocAnalysis\01_Singh\SKuraoka\PD2.4.beta.p.08282020\CID_ColE\01_SK_MLiver_IFNgPilot_CID28%-(1).pdResult
MTD	ms_run[1]-location	file://M:\LumosIncomingRAWFiles(Previous)\07-2020\07-02-2020\01_SK_MLiver_IFNgPilot_CID28%.raw
MTD	protein_search_engine_score[1]	[MS,MS:1001155,SEQUEST:xcorr,]
MTD	protein_search_engine_score[2]	Sum PEP Score
MTD	psm_search_engine_score[1]	[MS,MS:1001491,percolator:Q value,]
MTD	fixed_mod[1]	[UNIMOD, UNIMOD:4, Carbamidomethyl, ]
MTD	variable_mod[1]	[UNIMOD, UNIMOD:35, Oxidation, ]
MTD	variable_mod[2]	[UNIMOD, UNIMOD:213, ADP-Ribosyl, ]
MTD	variable_mod[3]	[UNIMOD, UNIMOD:1, Acetyl, ]
MTD	assay[1]-ms_run_ref	ms_run[1]

PRH	accession	description	taxid	species	database	database_version	search_engine	best_search_engine_score[1]	best_search_engine_score[2]	ambiguity_members	modifications	protein_coverage
PRT	Q8C196	Carbamoyl-phosphate synthase [ammonia], mitochondrial OS=Mus musculus OX=10090 GN=Cps1 PE=1 SV=2	null	null	Mouse_09-2020	null	[MS,MS:1001208,SEQUEST,]	333.07	414.140	null	null	0.55
PRT	Q8R0Y6	Cytosolic 10-formyltetrahydrofolate dehydrogenase OS=Mus musculus OX=10090 GN=Aldh1l1 PE=1 SV=1	null	null	Mouse_09-2020	null	[MS,MS:1001208,SEQUEST,]	76.12	95.271	null	null	0.39
PRT	P20029	Endoplasmic reticulum chaperone BiP OS=Mus musculus OX=10090 GN=Hspa5 PE=1 SV=3	null	null	Mouse_09-2020	null	[MS,MS:1001208,SEQUEST,]	92.21	119.253	null	null	0.51
PRT	Q03265	ATP synthase subunit alpha, mitochondrial OS=Mus musculus OX=10090 GN=Atp5f1a PE=1 SV=1	null	null	Mouse_09-2020	null	[MS,MS:1001208,SEQUEST,]	92.53	107.395	null	null	0.50
PRT	P32020	Non-specific lipid-transfer protein OS=Mus musculus OX=10090 GN=Scp2 PE=1 SV=3	null	null	Mouse_09-2020	null	[MS,MS:1001208,SEQUEST,]	76.72	103.816	null	null	0.35
PRT	P54869	Hydroxymethylglutaryl-CoA synthase, mitochondrial OS=Mus musculus OX=10090 GN=Hmgcs2 PE=1 SV=2	null	null	Mouse_09-2020	null	[MS,MS:1001208,SEQUEST,]	68.08	80.947	null	null	0.41
PRT	P16015	Carbonic anhydrase 3 OS=Mus musculus OX=10090 GN=Ca3 PE=1 SV=3	null	null	Mouse_09-2020	null	[MS,MS:1001208,SEQUEST,]	128.05	130.120	null	null	0.72
PRT	P12710	Fatty acid-binding protein, liver OS=Mus musculus OX=10090 GN=Fabp1 PE=1 SV=2	null	null	Mouse_09-2020	null	[MS,MS:1001208,SEQUEST,]	72.70	96.360	null	null	0.80
PRT	P09103	Protein disulfide-isomerase OS=Mus musculus OX=10090 GN=P4hb PE=1 SV=2	null	null	Mouse_09-2020	null	[MS,MS:1001208,SEQUEST,]	75.91	90.799	null	null	0.48
PRT	P16460	Argininosuccinate synthase OS=Mus musculus OX=10090 GN=Ass1 PE=1 SV=1	null	null	Mouse_09-2020	null	[MS,MS:1001208,SEQUEST,]	66.14	79.588	null	null	0.36
PRT	Q8BWT1	3-ketoacyl-CoA thiolase, mitochondrial OS=Mus musculus OX=10090 GN=Acaa2 PE=1 SV=3	null	null	Mouse_09-2020	null	[MS,MS:1001208,SEQUEST,]	90.17	101.334	null	null	0.55
PRT	P50247	Adenosylhomocysteinase OS=Mus musculus OX=10090 GN=Ahcy PE=1 SV=3	null	null	Mouse_09-2020	null	[MS,MS:1001208,SEQUEST,]	77.14	87.476	null	null	0.45
PRT	O35490	Betaine--homocysteine S-methyltransferase 1 OS=Mus musculus OX=10090 GN=Bhmt PE=1 SV=1	null	null	Mouse_09-2020	null	[MS,MS:1001208,SEQUEST,]	70.43	74.899	null	null	0.49
PRT	P63017	Heat shock cognate 71 kDa protein OS=Mus musculus OX=10090 GN=Hspa8 PE=1 SV=1	null	null	Mouse_09-2020	null	[MS,MS:1001208,SEQUEST,]	99.01	110.770	null	null	0.41
PRT	P56480	ATP synthase subunit beta, mitochondrial OS=Mus musculus OX=10090 GN=Atp5f1b PE=1 SV=2	null	null	Mouse_09-2020	null	[MS,MS:1001208,SEQUEST,]	85.31	100.672	null	null	0.50
PRT	P26443	Glutamate dehydrogenase 1, mitochondrial OS=Mus musculus OX=10090 GN=Glud1 PE=1 SV=1	null	null	Mouse_09-2020	null	[MS,MS:1001208,SEQUEST,]	67.43	72.249	null	null	0.33
PRT	P24270	Catalase OS=Mus musculus OX=10090 GN=Cat PE=1 SV=4	null	null	Mouse_09-2020	null	[MS,MS:1001208,SEQUEST,]	67.92	82.251	null	null	0.40
PRT	P38647	Stress-70 protein, mitochondrial OS=Mus musculus OX=10090 GN=Hspa9 PE=1 SV=3	null	null	Mouse_09-2020	null	[MS,MS:1001208,SEQUEST,]	60.66	84.083	null	null	0.35
PRT	Q9DBM2	Peroxisomal bifunctional enzyme OS=Mus musculus OX=10090 GN=Ehhadh PE=1 SV=4	null	null	Mouse_09-2020	null	[MS,MS:1001208,SEQUEST,]	62.64	72.627	null	null	0.34
PRT	P47738	Aldehyde dehydrogenase, mitochondrial OS=Mus musculus OX=10090 GN=Aldh2 PE=1 SV=1	null	null	Mouse_09-2020	null	[MS,MS:1001208,SEQUEST,]	75.67	81.838	null	null	0.39
PRT	P08113	Endoplasmin OS=Mus musculus OX=10090 GN=Hsp90b1 PE=1 SV=2	null	null	Mouse_09-2020	null	[MS,MS:1001208,SEQUEST,]	66.88	70.834	null	null	0.28
PRT	P17182	Alpha-enolase OS=Mus musculus OX=10090 GN=Eno1 PE=1 SV=3	null	null	Mouse_09-2020	null	[MS,MS:1001208,SEQUEST,]	64.23	84.051	null	null	0.48
PRT	O88844	Isocitrate dehydrogenase [NADP] cytoplasmic OS=Mus musculus OX=10090 GN=Idh1 PE=1 SV=2	null	null	Mouse_09-2020	null	[MS,MS:1001208,SEQUEST,]	50.40	64.051	null	null	0.45
PRT	Q8BMS1	Trifunctional enzyme subunit alpha, mitochondrial OS=Mus musculus OX=10090 GN=Hadha PE=1 SV=1	null	null	Mouse_09-2020	null	[MS,MS:1001208,SEQUEST,]	45.21	56.457	null	null	0.26
PRT	Q91Y97	Fructose-bisphosphate aldolase B OS=Mus musculus OX=10090 GN=Aldob PE=1 SV=3	null	null	Mouse_09-2020	null	[MS,MS:1001208,SEQUEST,]	71.23	84.505	null	null	0.36
PRT	Q9R0H0	Peroxisomal acyl-coenzyme A oxidase 1 OS=Mus musculus OX=10090 GN=Acox1 PE=1 SV=5	null	null	Mouse_09-2020	null	[MS,MS:1001208,SEQUEST,]	74.44	82.820	null	null	0.35
PRT	P19157	Glutathione S-transferase P 1 OS=Mus musculus OX=10090 GN=Gstp1 PE=1 SV=2	null	null	Mouse_09-2020	null	[MS,MS:1001208,SEQUEST,]	114.73	99.553	null	null	0.61
PRT	P11725	Ornithine carbamoyltransferase, mitochondrial OS=Mus musculus OX=10090 GN=Otc PE=1 SV=1	null	null	Mouse_09-2020	null	[MS,MS:1001208,SEQUEST,]	59.42	70.695	null	null	0.38
PRT	P10126	Elongation factor 1-alpha 1 OS=Mus musculus OX=10090 GN=Eef1a1 PE=1 SV=3	null	null	Mouse_09-2020	null	[MS,MS:1001208,SEQUEST,]	68.21	76.262	null	null	0.29
PRT	P05202	Aspartate aminotransferase, mitochondrial OS=Mus musculus OX=10090 GN=Got2 PE=1 SV=1	null	null	Mouse_09-2020	null	[MS,MS:1001208,SEQUEST,]	66.33	57.097	null	null	0.40
PRT	P30115	Glutathione S-transferase A3 OS=Mus musculus OX=10090 GN=Gsta3 PE=1 SV=2	null	null	Mouse_09-2020	null	[MS,MS:1001208,SEQUEST,]	53.95	56.896	null	null	0.50
PRT	P35700	Peroxiredoxin-1 OS=Mus musculus OX=10090 GN=Prdx1 PE=1 SV=1	null	null	Mouse_09-2020	null	[MS,MS:1001208,SEQUEST,]	62.20	62.372	null	null	0.53
PRT	G5E8R3	Pyruvate carboxylase OS=Mus musculus OX=10090 GN=Pcx PE=1 SV=1	null	null	Mouse_09-2020	null	[MS,MS:1001208,SEQUEST,]	37.49	41.510	null	null	0.19
PRT	A8DUK4	Beta-globin OS=Mus musculus OX=10090 GN=Hbb-bs PE=1 SV=1	null	null	Mouse_09-2020	null	[MS,MS:1001208,SEQUEST,]	87.73	87.879	null	null	0.82
PRT	Q99LB7	Sarcosine dehydrogenase, mitochondrial OS=Mus musculus OX=10090 GN=Sardh PE=1 SV=1	null	null	Mouse_09-2020	null	[MS,MS:1001208,SEQUEST,]	38.75	44.667	null	null	0.18
PRT	P27773	Protein disulfide-isomerase A3 OS=Mus musculus OX=10090 GN=Pdia3 PE=1 SV=2	null	null	Mouse_09-2020	null	[MS,MS:1001208,SEQUEST,]	51.04	54.321	null	null	0.35
PRT	P24549	Retinal dehydrogenase 1 OS=Mus musculus OX=10090 GN=Aldh1a1 PE=1 SV=5	null	null	Mouse_09-2020	null	[MS,MS:1001208,SEQUEST,]	109.19	119.775	null	null	0.40
PRT	Q9QXD6	Fructose-1,6-bisphosphatase 1 OS=Mus musculus OX=10090 GN=Fbp1 PE=1 SV=3	null	null	Mouse_09-2020	null	[MS,MS:1001208,SEQUEST,]	67.10	75.666	null	null	0.41
PRT	P07724	Albumin OS=Mus musculus OX=10090 GN=Alb PE=1 SV=3	null	null	Mouse_09-2020	null	[MS,MS:1001208,SEQUEST,]	65.36	66.822	null	null	0.22
PRT	P63038	60 kDa heat shock protein, mitochondrial OS=Mus musculus OX=10090 GN=Hspd1 PE=1 SV=1	null	null	Mouse_09-2020	null	[MS,MS:1001208,SEQUEST,]	66.41	67.061	null	null	0.25
PRT	Q9ET01	Glycogen phosphorylase, liver form OS=Mus musculus OX=10090 GN=Pygl PE=1 SV=4	null	null	Mouse_09-2020	null	[MS,MS:1001208,SEQUEST,]	38.70	46.157	null	null	0.19
PRT	Q05421	Cytochrome P450 2E1 OS=Mus musculus OX=10090 GN=Cyp2e1 PE=1 SV=1	null	null	Mouse_09-2020	null	[MS,MS:1001208,SEQUEST,]	33.69	37.872	null	null	0.23
PRT	P10649	Glutathione S-transferase Mu 1 OS=Mus musculus OX=10090 GN=Gstm1 PE=1 SV=2	null	null	Mouse_09-2020	null	[MS,MS:1001208,SEQUEST,]	74.39	81.484	null	null	0.56
PRT	Q8VCT4	Carboxylesterase 1D OS=Mus musculus OX=10090 GN=Ces1d PE=1 SV=1	null	null	Mouse_09-2020	null	[MS,MS:1001208,SEQUEST,]	30.03	38.754	null	null	0.27
PRT	Q91VB8	Alpha globin 1 OS=Mus musculus OX=10090 GN=Hba-a1 PE=1 SV=1	null	null	Mouse_09-2020	null	[MS,MS:1001208,SEQUEST,]	74.53	90.133	null	null	0.72
PRT	A0A1D5RLD8	Glyceraldehyde-3-phosphate dehydrogenase OS=Mus musculus OX=10090 GN=Gm10358 PE=1 SV=1	null	null	Mouse_09-2020	null	[MS,MS:1001208,SEQUEST,]	61.78	72.021	null	null	0.44
PRT	Q8QZT1	Acetyl-CoA acetyltransferase, mitochondrial OS=Mus musculus OX=10090 GN=Acat1 PE=1 SV=1	null	null	Mouse_09-2020	null	[MS,MS:1001208,SEQUEST,]	55.59	66.141	null	null	0.38
PRT	Q61176	Arginase-1 OS=Mus musculus OX=10090 GN=Arg1 PE=1 SV=1	null	null	Mouse_09-2020	null	[MS,MS:1001208,SEQUEST,]	42.50	48.935	null	null	0.42
PRT	Q91YI0	Argininosuccinate lyase OS=Mus musculus OX=10090 GN=Asl PE=1 SV=1	null	null	Mouse_09-2020	null	[MS,MS:1001208,SEQUEST,]	38.76	42.076	null	null	0.28
PRT	P08249	Malate dehydrogenase, mitochondrial OS=Mus musculus OX=10090 GN=Mdh2 PE=1 SV=3	null	null	Mouse_09-2020	null	[MS,MS:1001208,SEQUEST,]	34.60	38.936	null	null	0.46
PRT	P00329	Alcohol dehydrogenase 1 OS=Mus musculus OX=10090 GN=Adh1 PE=1 SV=2	null	null	Mouse_09-2020	null	[MS,MS:1001208,SEQUEST,]	36.34	33.523	null	null	0.30
PRT	Q9EQ20	Methylmalonate-semialdehyde dehydrogenase [acylating], mitochondrial OS=Mus musculus OX=10090 GN=Aldh6a1 PE=1 SV=1	null	null	Mouse_09-2020	null	[MS,MS:1001208,SEQUEST,]	48.32	62.199	null	null	0.32
PRT	Q64374	Regucalcin OS=Mus musculus OX=10090 GN=Rgn PE=1 SV=1	null	null	Mouse_09-2020	null	[MS,MS:1001208,SEQUEST,]	48.03	59.287	null	null	0.40
PRT	O08601	Microsomal triglyceride transfer protein large subunit OS=Mus musculus OX=10090 GN=Mttp PE=1 SV=2	null	null	Mouse_09-2020	null	[MS,MS:1001208,SEQUEST,]	35.34	43.769	null	null	0.17
PRT	P49429	4-hydroxyphenylpyruvate dioxygenase OS=Mus musculus OX=10090 GN=Hpd PE=1 SV=3	null	null	Mouse_09-2020	null	[MS,MS:1001208,SEQUEST,]	40.30	45.914	null	null	0.40
PRT	P34914	Bifunctional epoxide hydrolase 2 OS=Mus musculus OX=10090 GN=Ephx2 PE=1 SV=2	null	null	Mouse_09-2020	null	[MS,MS:1001208,SEQUEST,]	30.49	34.797	null	null	0.30
PRT	P51660	Peroxisomal multifunctional enzyme type 2 OS=Mus musculus OX=10090 GN=Hsd17b4 PE=1 SV=3	null	null	Mouse_09-2020	null	[MS,MS:1001208,SEQUEST,]	36.78	49.452	null	null	0.21
PRT	P40142	Transketolase OS=Mus musculus OX=10090 GN=Tkt PE=1 SV=1	null	null	Mouse_09-2020	null	[MS,MS:1001208,SEQUEST,]	26.77	29.655	null	null	0.23
PRT	Q9JII6	Aldo-keto reductase family 1 member A1 OS=Mus musculus OX=10090 GN=Akr1a1 PE=1 SV=3	null	null	Mouse_09-2020	null	[MS,MS:1001208,SEQUEST,]	30.41	33.145	null	null	0.30
PRT	Q9DBT9	Dimethylglycine dehydrogenase, mitochondrial OS=Mus musculus OX=10090 GN=Dmgdh PE=1 SV=1	null	null	Mouse_09-2020	null	[MS,MS:1001208,SEQUEST,]	39.62	36.009	null	null	0.20
PRT	Q9DCW4	Electron transfer flavoprotein subunit beta OS=Mus musculus OX=10090 GN=Etfb PE=1 SV=3	null	null	Mouse_09-2020	null	[MS,MS:1001208,SEQUEST,]	39.30	40.850	null	null	0.44
PRT	P24369	Peptidyl-prolyl cis-trans isomerase B OS=Mus musculus OX=10090 GN=Ppib PE=1 SV=2	null	null	Mouse_09-2020	null	[MS,MS:1001208,SEQUEST,]	23.32	26.187	null	null	0.53
PRT	P31786	Acyl-CoA-binding protein OS=Mus musculus OX=10090 GN=Dbi PE=1 SV=2	null	null	Mouse_09-2020	null	[MS,MS:1001208,SEQUEST,]	27.64	43.161	null	null	0.75
PRT	Q9DBE0	Cysteine sulfinic acid decarboxylase OS=Mus musculus OX=10090 GN=Csad PE=1 SV=1	null	null	Mouse_09-2020	null	[MS,MS:1001208,SEQUEST,]	32.98	39.740	null	null	0.19
PRT	P14152	Malate dehydrogenase, cytoplasmic OS=Mus musculus OX=10090 GN=Mdh1 PE=1 SV=3	null	null	Mouse_09-2020	null	[MS,MS:1001208,SEQUEST,]	12.89	24.195	null	null	0.25
PRT	Q9Z2V4	Phosphoenolpyruvate carboxykinase, cytosolic [GTP] OS=Mus musculus OX=10090 GN=Pck1 PE=1 SV=1	null	null	Mouse_09-2020	null	[MS,MS:1001208,SEQUEST,]	23.37	25.757	null	null	0.20
PRT	P19096	Fatty acid synthase OS=Mus musculus OX=10090 GN=Fasn PE=1 SV=2	null	null	Mouse_09-2020	null	[MS,MS:1001208,SEQUEST,]	21.69	27.820	null	null	0.05
PRT	Q8VC30	Triokinase/FMN cyclase OS=Mus musculus OX=10090 GN=Tkfc PE=1 SV=1	null	null	Mouse_09-2020	null	[MS,MS:1001208,SEQUEST,]	25.41	28.052	null	null	0.24
PRT	P70694	Estradiol 17 beta-dehydrogenase 5 OS=Mus musculus OX=10090 GN=Akr1c6 PE=1 SV=1	null	null	Mouse_09-2020	null	[MS,MS:1001208,SEQUEST,]	39.54	52.107	null	null	0.37
PRT	Q91XE0	Glycine N-acyltransferase OS=Mus musculus OX=10090 GN=Glyat PE=1 SV=1	null	null	Mouse_09-2020	null	[MS,MS:1001208,SEQUEST,]	31.52	39.887	null	null	0.45
PRT	D3Z041	Long-chain-fatty-acid--CoA ligase 1 OS=Mus musculus OX=10090 GN=Acsl1 PE=1 SV=1	null	null	Mouse_09-2020	null	[MS,MS:1001208,SEQUEST,]	28.54	33.964	null	null	0.16
PRT	P52760	2-iminobutanoate/2-iminopropanoate deaminase OS=Mus musculus OX=10090 GN=Rida PE=1 SV=3	null	null	Mouse_09-2020	null	[MS,MS:1001208,SEQUEST,]	31.81	34.908	null	null	0.67
PRT	Q9CQ62	2,4-dienoyl-CoA reductase, mitochondrial OS=Mus musculus OX=10090 GN=Decr1 PE=1 SV=1	null	null	Mouse_09-2020	null	[MS,MS:1001208,SEQUEST,]	28.72	36.108	null	null	0.28
PRT	Q9DB20	ATP synthase subunit O, mitochondrial OS=Mus musculus OX=10090 GN=Atp5po PE=1 SV=1	null	null	Mouse_09-2020	null	[MS,MS:1001208,SEQUEST,]	33.86	43.021	null	null	0.44
PRT	P47911	60S ribosomal protein L6 OS=Mus musculus OX=10090 GN=Rpl6 PE=1 SV=3	null	null	Mouse_09-2020	null	[MS,MS:1001208,SEQUEST,]	11.45	16.317	null	null	0.30
PRT	O70475	UDP-glucose 6-dehydrogenase OS=Mus musculus OX=10090 GN=Ugdh PE=1 SV=1	null	null	Mouse_09-2020	null	[MS,MS:1001208,SEQUEST,]	21.39	23.161	null	null	0.20
PRT	P97872	Flavin-containing monooxygenase 5 OS=Mus musculus OX=10090 GN=Fmo5 PE=1 SV=4	null	null	Mouse_09-2020	null	[MS,MS:1001208,SEQUEST,]	24.48	34.026	null	null	0.16
PRT	E9PWK1	Epoxide hydrolase OS=Mus musculus OX=10090 GN=Ephx1 PE=1 SV=1	null	null	Mouse_09-2020	null	[MS,MS:1001208,SEQUEST,]	23.40	23.512	null	null	0.28
PRT	Q9DB77	Cytochrome b-c1 complex subunit 2, mitochondrial OS=Mus musculus OX=10090 GN=Uqcrc2 PE=1 SV=1	null	null	Mouse_09-2020	null	[MS,MS:1001208,SEQUEST,]	23.06	32.585	null	null	0.24
PRT	Q64459	Cytochrome P450 3A11 OS=Mus musculus OX=10090 GN=Cyp3a11 PE=1 SV=1	null	null	Mouse_09-2020	null	[MS,MS:1001208,SEQUEST,]	26.82	27.106	null	null	0.21
PRT	Q8BH00	2-aminomuconic semialdehyde dehydrogenase OS=Mus musculus OX=10090 GN=Aldh8a1 PE=1 SV=1	null	null	Mouse_09-2020	null	[MS,MS:1001208,SEQUEST,]	14.65	16.587	null	null	0.25
PRT	G3X982	Aldehyde oxidase 3 OS=Mus musculus OX=10090 GN=Aox3 PE=1 SV=1	null	null	Mouse_09-2020	null	[MS,MS:1001208,SEQUEST,]	20.78	24.079	null	null	0.11
PRT	Q64433	10 kDa heat shock protein, mitochondrial OS=Mus musculus OX=10090 GN=Hspe1 PE=1 SV=2	null	null	Mouse_09-2020	null	[MS,MS:1001208,SEQUEST,]	19.77	26.511	null	null	0.80
PRT	P09411	Phosphoglycerate kinase 1 OS=Mus musculus OX=10090 GN=Pgk1 PE=1 SV=4	null	null	Mouse_09-2020	null	[MS,MS:1001208,SEQUEST,]	26.35	27.536	null	null	0.31
PRT	P28271	Cytoplasmic aconitate hydratase OS=Mus musculus OX=10090 GN=Aco1 PE=1 SV=3	null	null	Mouse_09-2020	null	[MS,MS:1001208,SEQUEST,]	35.56	37.548	null	null	0.12
PRT	P35505	Fumarylacetoacetase OS=Mus musculus OX=10090 GN=Fah PE=1 SV=2	null	null	Mouse_09-2020	null	[MS,MS:1001208,SEQUEST,]	30.28	29.314	null	null	0.31
PRT	P60710	Actin, cytoplasmic 1 OS=Mus musculus OX=10090 GN=Actb PE=1 SV=1	null	null	Mouse_09-2020	null	[MS,MS:1001208,SEQUEST,]	72.81	91.739	null	null	0.54
PRT	Q64458	Cytochrome P450 2C29 OS=Mus musculus OX=10090 GN=Cyp2c29 PE=1 SV=2	null	null	Mouse_09-2020	null	[MS,MS:1001208,SEQUEST,]	30.96	33.421	null	null	0.24
PRT	Q8K169	UDP-glucuronosyltransferase OS=Mus musculus OX=10090 GN=Ugt2b5 PE=1 SV=1	null	null	Mouse_09-2020	null	[MS,MS:1001208,SEQUEST,]	44.29	43.649	null	null	0.25
PRT	Q91WU0	Carboxylesterase 1F OS=Mus musculus OX=10090 GN=Ces1f PE=1 SV=1	null	null	Mouse_09-2020	null	[MS,MS:1001208,SEQUEST,]	42.92	46.274	null	null	0.22
PRT	P33267	Cytochrome P450 2F2 OS=Mus musculus OX=10090 GN=Cyp2f2 PE=1 SV=1	null	null	Mouse_09-2020	null	[MS,MS:1001208,SEQUEST,]	29.64	28.051	null	null	0.21
PRT	P52196	Thiosulfate sulfurtransferase OS=Mus musculus OX=10090 GN=Tst PE=1 SV=3	null	null	Mouse_09-2020	null	[MS,MS:1001208,SEQUEST,]	20.74	24.868	null	null	0.31
PRT	P08228	Superoxide dismutase [Cu-Zn] OS=Mus musculus OX=10090 GN=Sod1 PE=1 SV=2	null	null	Mouse_09-2020	null	[MS,MS:1001208,SEQUEST,]	39.38	49.522	null	null	0.57
PRT	P51881	ADP/ATP translocase 2 OS=Mus musculus OX=10090 GN=Slc25a5 PE=1 SV=3	null	null	Mouse_09-2020	null	[MS,MS:1001208,SEQUEST,]	27.77	29.193	null	null	0.22
PRT	P40936	Indolethylamine N-methyltransferase OS=Mus musculus OX=10090 GN=Inmt PE=1 SV=1	null	null	Mouse_09-2020	null	[MS,MS:1001208,SEQUEST,]	23.99	31.604	null	null	0.36
PRT	Q9CPU0	Lactoylglutathione lyase OS=Mus musculus OX=10090 GN=Glo1 PE=1 SV=3	null	null	Mouse_09-2020	null	[MS,MS:1001208,SEQUEST,]	25.94	20.682	null	null	0.36
PRT	P35492	Histidine ammonia-lyase OS=Mus musculus OX=10090 GN=Hal PE=1 SV=1	null	null	Mouse_09-2020	null	[MS,MS:1001208,SEQUEST,]	14.78	19.026	null	null	0.12
PRT	Q01853	Transitional endoplasmic reticulum ATPase OS=Mus musculus OX=10090 GN=Vcp PE=1 SV=4	null	null	Mouse_09-2020	null	[MS,MS:1001208,SEQUEST,]	20.27	19.673	null	null	0.13
PRT	A0A0R4J0Z1	Protein disulfide-isomerase A4 OS=Mus musculus OX=10090 GN=Pdia4 PE=1 SV=1	null	null	Mouse_09-2020	null	[MS,MS:1001208,SEQUEST,]	24.46	28.151	null	null	0.17
PRT	A0A1W2P733	C-1-tetrahydrofolate synthase, cytoplasmic OS=Mus musculus OX=10090 GN=Mthfd1 PE=1 SV=1	null	null	Mouse_09-2020	null	[MS,MS:1001208,SEQUEST,]	16.42	19.547	null	null	0.13
PRT	Q8CHT0	Delta-1-pyrroline-5-carboxylate dehydrogenase, mitochondrial OS=Mus musculus OX=10090 GN=Aldh4a1 PE=1 SV=3	null	null	Mouse_09-2020	null	[MS,MS:1001208,SEQUEST,]	24.49	27.402	null	null	0.16
PRT	P17751	Triosephosphate isomerase OS=Mus musculus OX=10090 GN=Tpi1 PE=1 SV=4	null	null	Mouse_09-2020	null	[MS,MS:1001208,SEQUEST,]	23.90	25.457	null	null	0.33
PRT	P61255	60S ribosomal protein L26 OS=Mus musculus OX=10090 GN=Rpl26 PE=1 SV=1	null	null	Mouse_09-2020	null	[MS,MS:1001208,SEQUEST,]	18.06	21.892	null	null	0.39
PRT	A0A1B0GSR9	L-lactate dehydrogenase OS=Mus musculus OX=10090 GN=Ldha PE=1 SV=1	null	null	Mouse_09-2020	null	[MS,MS:1001208,SEQUEST,]	18.19	19.442	null	null	0.19
PRT	P50544	Very long-chain specific acyl-CoA dehydrogenase, mitochondrial OS=Mus musculus OX=10090 GN=Acadvl PE=1 SV=3	null	null	Mouse_09-2020	null	[MS,MS:1001208,SEQUEST,]	20.09	28.059	null	null	0.16
PRT	P11499	Heat shock protein HSP 90-beta OS=Mus musculus OX=10090 GN=Hsp90ab1 PE=1 SV=3	null	null	Mouse_09-2020	null	[MS,MS:1001208,SEQUEST,]	43.01	53.621	null	null	0.24
PRT	Q63886	UDP-glucuronosyltransferase 1A1 OS=Mus musculus OX=10090 GN=Ugt1a1 PE=1 SV=2	null	null	Mouse_09-2020	null	[MS,MS:1001208,SEQUEST,]	27.72	32.513	null	null	0.12
PRT	Q9QXF8	Glycine N-methyltransferase OS=Mus musculus OX=10090 GN=Gnmt PE=1 SV=3	null	null	Mouse_09-2020	null	[MS,MS:1001208,SEQUEST,]	32.35	35.208	null	null	0.28
PRT	E9Q5F6	Polyubiquitin-C (Fragment) OS=Mus musculus OX=10090 GN=Ubc PE=1 SV=1	null	null	Mouse_09-2020	null	[MS,MS:1001208,SEQUEST,]	7.13	13.713	null	null	0.72
PRT	P45952	Medium-chain specific acyl-CoA dehydrogenase, mitochondrial OS=Mus musculus OX=10090 GN=Acadm PE=1 SV=1	null	null	Mouse_09-2020	null	[MS,MS:1001208,SEQUEST,]	26.45	27.298	null	null	0.20
PRT	Q8BGL3	Sulfotransferase OS=Mus musculus OX=10090 GN=Sult2a8 PE=1 SV=1	null	null	Mouse_09-2020	null	[MS,MS:1001208,SEQUEST,]	20.31	20.386	null	null	0.27
PRT	Q6GT24	Peroxiredoxin-6 OS=Mus musculus OX=10090 GN=Prdx6 PE=1 SV=1	null	null	Mouse_09-2020	null	[MS,MS:1001208,SEQUEST,]	15.67	20.600	null	null	0.29
PRT	E0CXN5	Glycerol-3-phosphate dehydrogenase [NAD(+)] OS=Mus musculus OX=10090 GN=Gpd1 PE=1 SV=1	null	null	Mouse_09-2020	null	[MS,MS:1001208,SEQUEST,]	19.46	23.600	null	null	0.28
PRT	P28474	Alcohol dehydrogenase class-3 OS=Mus musculus OX=10090 GN=Adh5 PE=1 SV=3	null	null	Mouse_09-2020	null	[MS,MS:1001208,SEQUEST,]	7.23	13.338	null	null	0.18
PRT	G5E850	Cytochrome b5 OS=Mus musculus OX=10090 GN=Cyb5a PE=1 SV=1	null	null	Mouse_09-2020	null	[MS,MS:1001208,SEQUEST,]	23.98	25.880	null	null	0.72
PRT	P11352	Glutathione peroxidase 1 OS=Mus musculus OX=10090 GN=Gpx1 PE=1 SV=2	null	null	Mouse_09-2020	null	[MS,MS:1001208,SEQUEST,]	20.56	21.647	null	null	0.57
PRT	Q8BH95	Enoyl-CoA hydratase, mitochondrial OS=Mus musculus OX=10090 GN=Echs1 PE=1 SV=1	null	null	Mouse_09-2020	null	[MS,MS:1001208,SEQUEST,]	15.88	18.708	null	null	0.34
PRT	Q99LC5	Electron transfer flavoprotein subunit alpha, mitochondrial OS=Mus musculus OX=10090 GN=Etfa PE=1 SV=2	null	null	Mouse_09-2020	null	[MS,MS:1001208,SEQUEST,]	17.11	17.563	null	null	0.38
PRT	Q99K67	Alpha-aminoadipic semialdehyde synthase, mitochondrial OS=Mus musculus OX=10090 GN=Aass PE=1 SV=1	null	null	Mouse_09-2020	null	[MS,MS:1001208,SEQUEST,]	27.91	30.136	null	null	0.09
PRT	Q3UEL5	Imidazolonepropionate hydrolase OS=Mus musculus OX=10090 GN=Uroc1 PE=1 SV=1	null	null	Mouse_09-2020	null	[MS,MS:1001208,SEQUEST,]	12.46	19.150	null	null	0.11
PRT	A0A0A0MQ68	Glutaryl-CoA dehydrogenase, mitochondrial OS=Mus musculus OX=10090 GN=Gcdh PE=1 SV=1	null	null	Mouse_09-2020	null	[MS,MS:1001208,SEQUEST,]	17.22	24.571	null	null	0.19
PRT	Q9CPY7	Cytosol aminopeptidase OS=Mus musculus OX=10090 GN=Lap3 PE=1 SV=3	null	null	Mouse_09-2020	null	[MS,MS:1001208,SEQUEST,]	27.02	31.874	null	null	0.18
PRT	P06801	NADP-dependent malic enzyme OS=Mus musculus OX=10090 GN=Me1 PE=1 SV=2	null	null	Mouse_09-2020	null	[MS,MS:1001208,SEQUEST,]	24.64	25.066	null	null	0.16
PRT	P56593	Cytochrome P450 2A12 OS=Mus musculus OX=10090 GN=Cyp2a12 PE=1 SV=2	null	null	Mouse_09-2020	null	[MS,MS:1001208,SEQUEST,]	7.94	15.445	null	null	0.16
PRT	Q9CQN1	Heat shock protein 75 kDa, mitochondrial OS=Mus musculus OX=10090 GN=Trap1 PE=1 SV=1	null	null	Mouse_09-2020	null	[MS,MS:1001208,SEQUEST,]	17.50	17.640	null	null	0.13
PRT	P62270	40S ribosomal protein S18 OS=Mus musculus OX=10090 GN=Rps18 PE=1 SV=3	null	null	Mouse_09-2020	null	[MS,MS:1001208,SEQUEST,]	20.35	20.993	null	null	0.36
PRT	Q61425	Hydroxyacyl-coenzyme A dehydrogenase, mitochondrial OS=Mus musculus OX=10090 GN=Hadh PE=1 SV=2	null	null	Mouse_09-2020	null	[MS,MS:1001208,SEQUEST,]	12.88	20.955	null	null	0.23
PRT	Q80XN0	D-beta-hydroxybutyrate dehydrogenase, mitochondrial OS=Mus musculus OX=10090 GN=Bdh1 PE=1 SV=2	null	null	Mouse_09-2020	null	[MS,MS:1001208,SEQUEST,]	35.84	21.538	null	null	0.20
PRT	Q9D0F9	Phosphoglucomutase-1 OS=Mus musculus OX=10090 GN=Pgm1 PE=1 SV=4	null	null	Mouse_09-2020	null	[MS,MS:1001208,SEQUEST,]	12.31	15.716	null	null	0.14
PRT	Q9QXE0	2-hydroxyacyl-CoA lyase 1 OS=Mus musculus OX=10090 GN=Hacl1 PE=1 SV=2	null	null	Mouse_09-2020	null	[MS,MS:1001208,SEQUEST,]	14.47	24.180	null	null	0.14
PRT	Q64442	Sorbitol dehydrogenase OS=Mus musculus OX=10090 GN=Sord PE=1 SV=3	null	null	Mouse_09-2020	null	[MS,MS:1001208,SEQUEST,]	26.14	28.031	null	null	0.19
PRT	Q9DCY0	Glycine N-acyltransferase-like protein Keg1 OS=Mus musculus OX=10090 GN=Keg1 PE=1 SV=1	null	null	Mouse_09-2020	null	[MS,MS:1001208,SEQUEST,]	16.04	17.925	null	null	0.28
PRT	P15105	Glutamine synthetase OS=Mus musculus OX=10090 GN=Glul PE=1 SV=6	null	null	Mouse_09-2020	null	[MS,MS:1001208,SEQUEST,]	25.92	26.882	null	null	0.18
PRT	P58252	Elongation factor 2 OS=Mus musculus OX=10090 GN=Eef2 PE=1 SV=2	null	null	Mouse_09-2020	null	[MS,MS:1001208,SEQUEST,]	20.11	22.768	null	null	0.09
PRT	O55022	Membrane-associated progesterone receptor component 1 OS=Mus musculus OX=10090 GN=Pgrmc1 PE=1 SV=4	null	null	Mouse_09-2020	null	[MS,MS:1001208,SEQUEST,]	21.52	27.473	null	null	0.31
PRT	Q00623	Apolipoprotein A-I OS=Mus musculus OX=10090 GN=Apoa1 PE=1 SV=2	null	null	Mouse_09-2020	null	[MS,MS:1001208,SEQUEST,]	6.24	11.920	null	null	0.23
PRT	O09173	Homogentisate 1,2-dioxygenase OS=Mus musculus OX=10090 GN=Hgd PE=1 SV=2	null	null	Mouse_09-2020	null	[MS,MS:1001208,SEQUEST,]	18.65	17.789	null	null	0.15
PRT	Q91X83	S-adenosylmethionine synthase isoform type-1 OS=Mus musculus OX=10090 GN=Mat1a PE=1 SV=1	null	null	Mouse_09-2020	null	[MS,MS:1001208,SEQUEST,]	10.60	17.129	null	null	0.18
PRT	Q91ZJ5	UTP--glucose-1-phosphate uridylyltransferase OS=Mus musculus OX=10090 GN=Ugp2 PE=1 SV=3	null	null	Mouse_09-2020	null	[MS,MS:1001208,SEQUEST,]	13.88	15.962	null	null	0.16
PRT	Q6ZWN5	40S ribosomal protein S9 OS=Mus musculus OX=10090 GN=Rps9 PE=1 SV=3	null	null	Mouse_09-2020	null	[MS,MS:1001208,SEQUEST,]	15.72	12.304	null	null	0.32
PRT	Q05DV1	NADPH--cytochrome P450 reductase OS=Mus musculus OX=10090 GN=Por PE=1 SV=1	null	null	Mouse_09-2020	null	[MS,MS:1001208,SEQUEST,]	13.13	17.455	null	null	0.15
PRT	P97807	Fumarate hydratase, mitochondrial OS=Mus musculus OX=10090 GN=Fh PE=1 SV=3	null	null	Mouse_09-2020	null	[MS,MS:1001208,SEQUEST,]	18.39	22.908	null	null	0.16
PRT	Q9DBF1	Alpha-aminoadipic semialdehyde dehydrogenase OS=Mus musculus OX=10090 GN=Aldh7a1 PE=1 SV=4	null	null	Mouse_09-2020	null	[MS,MS:1001208,SEQUEST,]	14.69	15.805	null	null	0.10
PRT	Q99J08	SEC14-like protein 2 OS=Mus musculus OX=10090 GN=Sec14l2 PE=1 SV=1	null	null	Mouse_09-2020	null	[MS,MS:1001208,SEQUEST,]	9.83	11.970	null	null	0.20
PRT	Q78JT3	3-hydroxyanthranilate 3,4-dioxygenase OS=Mus musculus OX=10090 GN=Haao PE=1 SV=1	null	null	Mouse_09-2020	null	[MS,MS:1001208,SEQUEST,]	17.30	19.987	null	null	0.32
PRT	P62897	Cytochrome c, somatic OS=Mus musculus OX=10090 GN=Cycs PE=1 SV=2	null	null	Mouse_09-2020	null	[MS,MS:1001208,SEQUEST,]	14.39	13.824	null	null	0.38
PRT	P50580	Proliferation-associated protein 2G4 OS=Mus musculus OX=10090 GN=Pa2g4 PE=1 SV=3	null	null	Mouse_09-2020	null	[MS,MS:1001208,SEQUEST,]	16.07	19.385	null	null	0.18
PRT	P28665	Murinoglobulin-1 OS=Mus musculus OX=10090 GN=Mug1 PE=1 SV=3	null	null	Mouse_09-2020	null	[MS,MS:1001208,SEQUEST,]	18.56	21.313	null	null	0.05
PRT	Q9Z2I8	Succinate--CoA ligase [GDP-forming] subunit beta, mitochondrial OS=Mus musculus OX=10090 GN=Suclg2 PE=1 SV=3	null	null	Mouse_09-2020	null	[MS,MS:1001208,SEQUEST,]	9.43	12.984	null	null	0.14
PRT	P00186	Cytochrome P450 1A2 OS=Mus musculus OX=10090 GN=Cyp1a2 PE=1 SV=1	null	null	Mouse_09-2020	null	[MS,MS:1001208,SEQUEST,]	12.20	14.248	null	null	0.14
PRT	A0A0R4J135	Selenium-binding protein 2 OS=Mus musculus OX=10090 GN=Selenbp2 PE=1 SV=1	null	null	Mouse_09-2020	null	[MS,MS:1001208,SEQUEST,]	53.89	60.962	null	null	0.35
PRT	P07901	Heat shock protein HSP 90-alpha OS=Mus musculus OX=10090 GN=Hsp90aa1 PE=1 SV=4	null	null	Mouse_09-2020	null	[MS,MS:1001208,SEQUEST,]	31.59	32.476	null	null	0.15
PRT	Q8QZR3	Pyrethroid hydrolase Ces2a OS=Mus musculus OX=10090 GN=Ces2a PE=1 SV=1	null	null	Mouse_09-2020	null	[MS,MS:1001208,SEQUEST,]	14.91	21.711	null	null	0.19
PRT	A0A0R4IZY2	Cytochrome P450 2D26 OS=Mus musculus OX=10090 GN=Cyp2d26 PE=1 SV=1	null	null	Mouse_09-2020	null	[MS,MS:1001208,SEQUEST,]	21.03	26.321	null	null	0.16
PRT	Q60932	Voltage-dependent anion-selective channel protein 1 OS=Mus musculus OX=10090 GN=Vdac1 PE=1 SV=3	null	null	Mouse_09-2020	null	[MS,MS:1001208,SEQUEST,]	18.54	17.408	null	null	0.21
PRT	Q91WT7	3-alpha-hydroxysteroid dehydrogenase type 1 OS=Mus musculus OX=10090 GN=Akr1c14 PE=1 SV=1	null	null	Mouse_09-2020	null	[MS,MS:1001208,SEQUEST,]	10.78	18.103	null	null	0.26
PRT	Q07417	Short-chain specific acyl-CoA dehydrogenase, mitochondrial OS=Mus musculus OX=10090 GN=Acads PE=1 SV=2	null	null	Mouse_09-2020	null	[MS,MS:1001208,SEQUEST,]	19.57	23.208	null	null	0.14
PRT	G3UZJ4	Peroxiredoxin-5, mitochondrial OS=Mus musculus OX=10090 GN=Prdx5 PE=1 SV=1	null	null	Mouse_09-2020	null	[MS,MS:1001208,SEQUEST,]	16.73	19.240	null	null	0.31
PRT	Q9WVL0	Maleylacetoacetate isomerase OS=Mus musculus OX=10090 GN=Gstz1 PE=1 SV=1	null	null	Mouse_09-2020	null	[MS,MS:1001208,SEQUEST,]	11.58	15.177	null	null	0.29
PRT	Q9QXX4	Calcium-binding mitochondrial carrier protein Aralar2 OS=Mus musculus OX=10090 GN=Slc25a13 PE=1 SV=1	null	null	Mouse_09-2020	null	[MS,MS:1001208,SEQUEST,]	19.07	15.797	null	null	0.10
PRT	O35129	Prohibitin-2 OS=Mus musculus OX=10090 GN=Phb2 PE=1 SV=1	null	null	Mouse_09-2020	null	[MS,MS:1001208,SEQUEST,]	10.50	18.468	null	null	0.23
PRT	P09671	Superoxide dismutase [Mn], mitochondrial OS=Mus musculus OX=10090 GN=Sod2 PE=1 SV=3	null	null	Mouse_09-2020	null	[MS,MS:1001208,SEQUEST,]	21.75	23.918	null	null	0.32
PRT	Q9CZ13	Cytochrome b-c1 complex subunit 1, mitochondrial OS=Mus musculus OX=10090 GN=Uqcrc1 PE=1 SV=2	null	null	Mouse_09-2020	null	[MS,MS:1001208,SEQUEST,]	15.72	9.109	null	null	0.11
PRT	P54071	Isocitrate dehydrogenase [NADP], mitochondrial OS=Mus musculus OX=10090 GN=Idh2 PE=1 SV=3	null	null	Mouse_09-2020	null	[MS,MS:1001208,SEQUEST,]	8.04	8.575	null	null	0.15
PRT	P14115	60S ribosomal protein L27a OS=Mus musculus OX=10090 GN=Rpl27a PE=1 SV=5	null	null	Mouse_09-2020	null	[MS,MS:1001208,SEQUEST,]	13.78	16.132	null	null	0.30
PRT	Q9JHI5	Isovaleryl-CoA dehydrogenase, mitochondrial OS=Mus musculus OX=10090 GN=Ivd PE=1 SV=1	null	null	Mouse_09-2020	null	[MS,MS:1001208,SEQUEST,]	8.78	10.935	null	null	0.09
PRT	A0A0R4J083	Long-chain specific acyl-CoA dehydrogenase, mitochondrial OS=Mus musculus OX=10090 GN=Acadl PE=1 SV=1	null	null	Mouse_09-2020	null	[MS,MS:1001208,SEQUEST,]	11.22	11.490	null	null	0.15
PRT	Q921I1	Serotransferrin OS=Mus musculus OX=10090 GN=Tf PE=1 SV=1	null	null	Mouse_09-2020	null	[MS,MS:1001208,SEQUEST,]	12.75	14.889	null	null	0.10
PRT	Q91YQ5	Dolichyl-diphosphooligosaccharide--protein glycosyltransferase subunit 1 OS=Mus musculus OX=10090 GN=Rpn1 PE=1 SV=1	null	null	Mouse_09-2020	null	[MS,MS:1001208,SEQUEST,]	11.05	15.940	null	null	0.09
PRT	G3UYJ7	Predicted gene 20441 (Fragment) OS=Mus musculus OX=10090 GN=Gm20441 PE=3 SV=1	null	null	Mouse_09-2020	null	[MS,MS:1001208,SEQUEST,]	13.31	11.175	null	null	0.23
PRT	Q99P30	Peroxisomal coenzyme A diphosphatase NUDT7 OS=Mus musculus OX=10090 GN=Nudt7 PE=1 SV=2	null	null	Mouse_09-2020	null	[MS,MS:1001208,SEQUEST,]	10.49	17.180	null	null	0.21
PRT	D3Z4A4	Peroxiredoxin-2 (Fragment) OS=Mus musculus OX=10090 GN=Prdx2 PE=1 SV=8	null	null	Mouse_09-2020	null	[MS,MS:1001208,SEQUEST,]	10.36	10.766	null	null	0.30
PRT	O55125	Protein NipSnap homolog 1 OS=Mus musculus OX=10090 GN=Nipsnap1 PE=1 SV=1	null	null	Mouse_09-2020	null	[MS,MS:1001208,SEQUEST,]	13.03	13.710	null	null	0.19
PRT	O88451	Retinol dehydrogenase 7 OS=Mus musculus OX=10090 GN=Rdh7 PE=1 SV=1	null	null	Mouse_09-2020	null	[MS,MS:1001208,SEQUEST,]	6.79	6.251	null	null	0.17
PRT	O35488	Very long-chain acyl-CoA synthetase OS=Mus musculus OX=10090 GN=Slc27a2 PE=1 SV=2	null	null	Mouse_09-2020	null	[MS,MS:1001208,SEQUEST,]	17.91	19.237	null	null	0.08
PRT	Q921G7	Electron transfer flavoprotein-ubiquinone oxidoreductase, mitochondrial OS=Mus musculus OX=10090 GN=Etfdh PE=1 SV=1	null	null	Mouse_09-2020	null	[MS,MS:1001208,SEQUEST,]	12.24	18.950	null	null	0.13
PRT	P14869	60S acidic ribosomal protein P0 OS=Mus musculus OX=10090 GN=Rplp0 PE=1 SV=3	null	null	Mouse_09-2020	null	[MS,MS:1001208,SEQUEST,]	15.38	18.268	null	null	0.23
PRT	P55096	ATP-binding cassette sub-family D member 3 OS=Mus musculus OX=10090 GN=Abcd3 PE=1 SV=2	null	null	Mouse_09-2020	null	[MS,MS:1001208,SEQUEST,]	8.61	8.675	null	null	0.13
PRT	Q9DD20	Methyltransferase-like protein 7B OS=Mus musculus OX=10090 GN=Mettl7b PE=1 SV=2	null	null	Mouse_09-2020	null	[MS,MS:1001208,SEQUEST,]	11.84	10.215	null	null	0.23
PRT	Q922Q1	Mitochondrial amidoxime reducing component 2 OS=Mus musculus OX=10090 GN=Mtarc2 PE=1 SV=1	null	null	Mouse_09-2020	null	[MS,MS:1001208,SEQUEST,]	7.52	8.573	null	null	0.13
PRT	Q9DCM2	Glutathione S-transferase kappa 1 OS=Mus musculus OX=10090 GN=Gstk1 PE=1 SV=3	null	null	Mouse_09-2020	null	[MS,MS:1001208,SEQUEST,]	15.27	17.837	null	null	0.25
PRT	Q9DCN2	NADH-cytochrome b5 reductase 3 OS=Mus musculus OX=10090 GN=Cyb5r3 PE=1 SV=3	null	null	Mouse_09-2020	null	[MS,MS:1001208,SEQUEST,]	14.37	13.532	null	null	0.25
PRT	Q8VCM7	Fibrinogen gamma chain OS=Mus musculus OX=10090 GN=Fgg PE=1 SV=1	null	null	Mouse_09-2020	null	[MS,MS:1001208,SEQUEST,]	13.46	16.128	null	null	0.18
PRT	P42125	Enoyl-CoA delta isomerase 1, mitochondrial OS=Mus musculus OX=10090 GN=Eci1 PE=1 SV=2	null	null	Mouse_09-2020	null	[MS,MS:1001208,SEQUEST,]	15.47	18.978	null	null	0.19
PRT	Q61598	Rab GDP dissociation inhibitor beta OS=Mus musculus OX=10090 GN=Gdi2 PE=1 SV=1	null	null	Mouse_09-2020	null	[MS,MS:1001208,SEQUEST,]	10.93	12.022	null	null	0.14
PRT	P29341	Polyadenylate-binding protein 1 OS=Mus musculus OX=10090 GN=Pabpc1 PE=1 SV=2	null	null	Mouse_09-2020	null	[MS,MS:1001208,SEQUEST,]	7.40	8.327	null	null	0.09
PRT	Q64475	Histone H2B type 1-B OS=Mus musculus OX=10090 GN=H2bc3 PE=1 SV=3	null	null	Mouse_09-2020	null	[MS,MS:1001208,SEQUEST,]	13.88	14.295	null	null	0.41
PRT	Q8R164	Valacyclovir hydrolase OS=Mus musculus OX=10090 GN=Bphl PE=1 SV=1	null	null	Mouse_09-2020	null	[MS,MS:1001208,SEQUEST,]	8.08	6.593	null	null	0.18
PRT	Q9EQF5	Dihydropyrimidinase OS=Mus musculus OX=10090 GN=Dpys PE=1 SV=2	null	null	Mouse_09-2020	null	[MS,MS:1001208,SEQUEST,]	14.45	17.128	null	null	0.10
PRT	Q8BW75	Amine oxidase [flavin-containing] B OS=Mus musculus OX=10090 GN=Maob PE=1 SV=4	null	null	Mouse_09-2020	null	[MS,MS:1001208,SEQUEST,]	14.64	17.694	null	null	0.12
PRT	Q8BVI4	Dihydropteridine reductase OS=Mus musculus OX=10090 GN=Qdpr PE=1 SV=2	null	null	Mouse_09-2020	null	[MS,MS:1001208,SEQUEST,]	15.92	18.525	null	null	0.34
PRT	Q61838	Pregnancy zone protein OS=Mus musculus OX=10090 GN=Pzp PE=1 SV=3	null	null	Mouse_09-2020	null	[MS,MS:1001208,SEQUEST,]	12.37	12.326	null	null	0.04
PRT	Q63880	Carboxylesterase 3A OS=Mus musculus OX=10090 GN=Ces3a PE=1 SV=2	null	null	Mouse_09-2020	null	[MS,MS:1001208,SEQUEST,]	30.92	27.620	null	null	0.20
PRT	O35945	Aldehyde dehydrogenase, cytosolic 1 OS=Mus musculus OX=10090 GN=Aldh1a7 PE=1 SV=1	null	null	Mouse_09-2020	null	[MS,MS:1001208,SEQUEST,]	56.62	68.580	null	null	0.23
PRT	P68372	Tubulin beta-4B chain OS=Mus musculus OX=10090 GN=Tubb4b PE=1 SV=1	null	null	Mouse_09-2020	null	[MS,MS:1001208,SEQUEST,]	50.93	51.394	null	null	0.38
PRT	G3X9Y6	Aldo-keto reductase family 1, member C19 OS=Mus musculus OX=10090 GN=Akr1c19 PE=1 SV=1	null	null	Mouse_09-2020	null	[MS,MS:1001208,SEQUEST,]	10.79	9.548	null	null	0.20
PRT	Q5FW57	Glycine N-acyltransferase-like protein OS=Mus musculus OX=10090 GN=Gm4952 PE=1 SV=3	null	null	Mouse_09-2020	null	[MS,MS:1001208,SEQUEST,]	5.61	11.799	null	null	0.21
PRT	Q9CXW4	60S ribosomal protein L11 OS=Mus musculus OX=10090 GN=Rpl11 PE=1 SV=4	null	null	Mouse_09-2020	null	[MS,MS:1001208,SEQUEST,]	6.82	7.815	null	null	0.16
PRT	Q9WTP6	Adenylate kinase 2, mitochondrial OS=Mus musculus OX=10090 GN=Ak2 PE=1 SV=5	null	null	Mouse_09-2020	null	[MS,MS:1001208,SEQUEST,]	13.62	16.795	null	null	0.24
PRT	Q01768	Nucleoside diphosphate kinase B OS=Mus musculus OX=10090 GN=Nme2 PE=1 SV=1	null	null	Mouse_09-2020	null	[MS,MS:1001208,SEQUEST,]	13.12	17.956	null	null	0.32
PRT	Q9WTP7	GTP:AMP phosphotransferase AK3, mitochondrial OS=Mus musculus OX=10090 GN=Ak3 PE=1 SV=3	null	null	Mouse_09-2020	null	[MS,MS:1001208,SEQUEST,]	13.37	19.518	null	null	0.27
PRT	P97351	40S ribosomal protein S3a OS=Mus musculus OX=10090 GN=Rps3a PE=1 SV=3	null	null	Mouse_09-2020	null	[MS,MS:1001208,SEQUEST,]	11.71	14.871	null	null	0.20
PRT	Q62425	Cytochrome c oxidase subunit NDUFA4 OS=Mus musculus OX=10090 GN=Ndufa4 PE=1 SV=2	null	null	Mouse_09-2020	null	[MS,MS:1001208,SEQUEST,]	9.17	6.517	null	null	0.41
PRT	Q921R2	40S ribosomal protein S13 OS=Mus musculus OX=10090 GN=Rps13 PE=1 SV=1	null	null	Mouse_09-2020	null	[MS,MS:1001208,SEQUEST,]	12.26	15.843	null	null	0.32
PRT	Q9D2G2	Dihydrolipoyllysine-residue succinyltransferase component of 2-oxoglutarate dehydrogenase complex, mitochondrial OS=Mus musculus OX=10090 GN=Dlst PE=1 SV=1	null	null	Mouse_09-2020	null	[MS,MS:1001208,SEQUEST,]	3.89	6.259	null	null	0.11
PRT	P99027	60S acidic ribosomal protein P2 OS=Mus musculus OX=10090 GN=Rplp2 PE=1 SV=3	null	null	Mouse_09-2020	null	[MS,MS:1001208,SEQUEST,]	20.14	28.925	null	null	0.50
PRT	Q9CPQ8	ATP synthase subunit g, mitochondrial OS=Mus musculus OX=10090 GN=Atp5mg PE=1 SV=1	null	null	Mouse_09-2020	null	[MS,MS:1001208,SEQUEST,]	21.48	24.064	null	null	0.50
PRT	Q8BP67	60S ribosomal protein L24 OS=Mus musculus OX=10090 GN=Rpl24 PE=1 SV=2	null	null	Mouse_09-2020	null	[MS,MS:1001208,SEQUEST,]	8.73	10.501	null	null	0.20
PRT	P12970	60S ribosomal protein L7a OS=Mus musculus OX=10090 GN=Rpl7a PE=1 SV=2	null	null	Mouse_09-2020	null	[MS,MS:1001208,SEQUEST,]	3.35	9.474	null	null	0.15
PRT	Q78PY7	Staphylococcal nuclease domain-containing protein 1 OS=Mus musculus OX=10090 GN=Snd1 PE=1 SV=1	null	null	Mouse_09-2020	null	[MS,MS:1001208,SEQUEST,]	14.09	15.775	null	null	0.07
PRT	Q9CQM8	60S ribosomal protein L21 OS=Mus musculus OX=10090 GN=Rpl21 PE=1 SV=1	null	null	Mouse_09-2020	null	[MS,MS:1001208,SEQUEST,]	6.71	7.473	null	null	0.28
PRT	Q9DCX2	ATP synthase subunit d, mitochondrial OS=Mus musculus OX=10090 GN=Atp5pd PE=1 SV=3	null	null	Mouse_09-2020	null	[MS,MS:1001208,SEQUEST,]	12.00	10.966	null	null	0.33
PRT	P67984	60S ribosomal protein L22 OS=Mus musculus OX=10090 GN=Rpl22 PE=1 SV=2	null	null	Mouse_09-2020	null	[MS,MS:1001208,SEQUEST,]	7.84	11.078	null	null	0.30
PRT	P47915	60S ribosomal protein L29 OS=Mus musculus OX=10090 GN=Rpl29 PE=1 SV=2	null	null	Mouse_09-2020	null	[MS,MS:1001208,SEQUEST,]	2.15	5.432	null	null	0.21
PRT	G5E902	Phosphate carrier protein, mitochondrial OS=Mus musculus OX=10090 GN=Slc25a3 PE=1 SV=1	null	null	Mouse_09-2020	null	[MS,MS:1001208,SEQUEST,]	11.32	10.476	null	null	0.10
PRT	A0A1B0GSS8	60S ribosomal protein L18 OS=Mus musculus OX=10090 GN=Rpl18 PE=1 SV=1	null	null	Mouse_09-2020	null	[MS,MS:1001208,SEQUEST,]	10.07	10.175	null	null	0.16
PRT	P48036	Annexin A5 OS=Mus musculus OX=10090 GN=Anxa5 PE=1 SV=1	null	null	Mouse_09-2020	null	[MS,MS:1001208,SEQUEST,]	10.16	11.705	null	null	0.14
PRT	Q9QYG0	Protein NDRG2 OS=Mus musculus OX=10090 GN=Ndrg2 PE=1 SV=1	null	null	Mouse_09-2020	null	[MS,MS:1001208,SEQUEST,]	11.45	13.737	null	null	0.14
PRT	Q8JZU2	Tricarboxylate transport protein, mitochondrial OS=Mus musculus OX=10090 GN=Slc25a1 PE=1 SV=1	null	null	Mouse_09-2020	null	[MS,MS:1001208,SEQUEST,]	13.13	15.052	null	null	0.14
PRT	Q4LDG0	Bile acyl-CoA synthetase OS=Mus musculus OX=10090 GN=Slc27a5 PE=1 SV=2	null	null	Mouse_09-2020	null	[MS,MS:1001208,SEQUEST,]	0.00	2.392	null	null	0.07
PRT	P43274	Histone H1.4 OS=Mus musculus OX=10090 GN=H1-4 PE=1 SV=2	null	null	Mouse_09-2020	null	[MS,MS:1001208,SEQUEST,]	9.72	14.583	null	null	0.17
PRT	Q9DBJ1	Phosphoglycerate mutase 1 OS=Mus musculus OX=10090 GN=Pgam1 PE=1 SV=3	null	null	Mouse_09-2020	null	[MS,MS:1001208,SEQUEST,]	10.49	13.720	null	null	0.25
PRT	Q8CG76	Aflatoxin B1 aldehyde reductase member 2 OS=Mus musculus OX=10090 GN=Akr7a2 PE=1 SV=3	null	null	Mouse_09-2020	null	[MS,MS:1001208,SEQUEST,]	13.06	14.017	null	null	0.16
PRT	P47963	60S ribosomal protein L13 OS=Mus musculus OX=10090 GN=Rpl13 PE=1 SV=3	null	null	Mouse_09-2020	null	[MS,MS:1001208,SEQUEST,]	12.30	9.334	null	null	0.19
PRT	P14148	60S ribosomal protein L7 OS=Mus musculus OX=10090 GN=Rpl7 PE=1 SV=2	null	null	Mouse_09-2020	null	[MS,MS:1001208,SEQUEST,]	7.65	7.826	null	null	0.10
PRT	P60843	Eukaryotic initiation factor 4A-I OS=Mus musculus OX=10090 GN=Eif4a1 PE=1 SV=1	null	null	Mouse_09-2020	null	[MS,MS:1001208,SEQUEST,]	15.59	17.294	null	null	0.14
PRT	P14131	40S ribosomal protein S16 OS=Mus musculus OX=10090 GN=Rps16 PE=1 SV=4	null	null	Mouse_09-2020	null	[MS,MS:1001208,SEQUEST,]	10.43	8.168	null	null	0.26
PRT	Q9CZX8	40S ribosomal protein S19 OS=Mus musculus OX=10090 GN=Rps19 PE=1 SV=3	null	null	Mouse_09-2020	null	[MS,MS:1001208,SEQUEST,]	10.87	14.814	null	null	0.21
PRT	O08749	Dihydrolipoyl dehydrogenase, mitochondrial OS=Mus musculus OX=10090 GN=Dld PE=1 SV=2	null	null	Mouse_09-2020	null	[MS,MS:1001208,SEQUEST,]	10.09	13.558	null	null	0.09
PRT	Q8VCW8	Medium-chain acyl-CoA ligase ACSF2, mitochondrial OS=Mus musculus OX=10090 GN=Acsf2 PE=1 SV=1	null	null	Mouse_09-2020	null	[MS,MS:1001208,SEQUEST,]	11.63	12.533	null	null	0.10
PRT	P62751	60S ribosomal protein L23a OS=Mus musculus OX=10090 GN=Rpl23a PE=1 SV=1	null	null	Mouse_09-2020	null	[MS,MS:1001208,SEQUEST,]	11.52	10.149	null	null	0.32
PRT	P29758	Ornithine aminotransferase, mitochondrial OS=Mus musculus OX=10090 GN=Oat PE=1 SV=1	null	null	Mouse_09-2020	null	[MS,MS:1001208,SEQUEST,]	12.39	9.802	null	null	0.10
PRT	Q9DCQ2	Putative L-aspartate dehydrogenase OS=Mus musculus OX=10090 GN=Aspdh PE=1 SV=1	null	null	Mouse_09-2020	null	[MS,MS:1001208,SEQUEST,]	8.13	11.568	null	null	0.19
PRT	P48758	Carbonyl reductase [NADPH] 1 OS=Mus musculus OX=10090 GN=Cbr1 PE=1 SV=3	null	null	Mouse_09-2020	null	[MS,MS:1001208,SEQUEST,]	12.38	10.611	null	null	0.13
PRT	Q64471	Glutathione S-transferase theta-1 OS=Mus musculus OX=10090 GN=Gstt1 PE=1 SV=4	null	null	Mouse_09-2020	null	[MS,MS:1001208,SEQUEST,]	10.35	7.564	null	null	0.16
PRT	P12787	Cytochrome c oxidase subunit 5A, mitochondrial OS=Mus musculus OX=10090 GN=Cox5a PE=1 SV=2	null	null	Mouse_09-2020	null	[MS,MS:1001208,SEQUEST,]	12.43	11.258	null	null	0.23
PRT	E9Q1Q9	Ketohexokinase OS=Mus musculus OX=10090 GN=Khk PE=1 SV=1	null	null	Mouse_09-2020	null	[MS,MS:1001208,SEQUEST,]	9.15	12.159	null	null	0.15
PRT	P50172	Corticosteroid 11-beta-dehydrogenase isozyme 1 OS=Mus musculus OX=10090 GN=Hsd11b1 PE=1 SV=3	null	null	Mouse_09-2020	null	[MS,MS:1001208,SEQUEST,]	12.68	15.077	null	null	0.18
PRT	P61358	60S ribosomal protein L27 OS=Mus musculus OX=10090 GN=Rpl27 PE=1 SV=2	null	null	Mouse_09-2020	null	[MS,MS:1001208,SEQUEST,]	10.67	8.240	null	null	0.21
PRT	P00405	Cytochrome c oxidase subunit 2 OS=Mus musculus OX=10090 GN=Mtco2 PE=1 SV=1	null	null	Mouse_09-2020	null	[MS,MS:1001208,SEQUEST,]	14.14	16.340	null	null	0.21
PRT	G3UX26	Outer mitochondrial membrane protein porin 2 OS=Mus musculus OX=10090 GN=Vdac2 PE=1 SV=1	null	null	Mouse_09-2020	null	[MS,MS:1001208,SEQUEST,]	9.61	8.864	null	null	0.16
PRT	P17742	Peptidyl-prolyl cis-trans isomerase A OS=Mus musculus OX=10090 GN=Ppia PE=1 SV=2	null	null	Mouse_09-2020	null	[MS,MS:1001208,SEQUEST,]	9.11	14.356	null	null	0.32
PRT	B1AU25	Apoptosis-inducing factor 1, mitochondrial OS=Mus musculus OX=10090 GN=Aifm1 PE=1 SV=1	null	null	Mouse_09-2020	null	[MS,MS:1001208,SEQUEST,]	11.61	11.003	null	null	0.10
PRT	Q9D0M3	Cytochrome c1, heme protein, mitochondrial OS=Mus musculus OX=10090 GN=Cyc1 PE=1 SV=1	null	null	Mouse_09-2020	null	[MS,MS:1001208,SEQUEST,]	6.64	8.381	null	null	0.16
PRT	Q9Z2I9	Succinate--CoA ligase [ADP-forming] subunit beta, mitochondrial OS=Mus musculus OX=10090 GN=Sucla2 PE=1 SV=2	null	null	Mouse_09-2020	null	[MS,MS:1001208,SEQUEST,]	10.42	7.528	null	null	0.08
PRT	Q68FD5	Clathrin heavy chain 1 OS=Mus musculus OX=10090 GN=Cltc PE=1 SV=3	null	null	Mouse_09-2020	null	[MS,MS:1001208,SEQUEST,]	6.49	5.954	null	null	0.03
PRT	Q9D8E6	60S ribosomal protein L4 OS=Mus musculus OX=10090 GN=Rpl4 PE=1 SV=3	null	null	Mouse_09-2020	null	[MS,MS:1001208,SEQUEST,]	17.75	20.533	null	null	0.15
PRT	Q8R0F9	SEC14-like protein 4 OS=Mus musculus OX=10090 GN=Sec14l4 PE=1 SV=1	null	null	Mouse_09-2020	null	[MS,MS:1001208,SEQUEST,]	5.47	7.219	null	null	0.16
PRT	Q91ZA3	Propionyl-CoA carboxylase alpha chain, mitochondrial OS=Mus musculus OX=10090 GN=Pcca PE=1 SV=2	null	null	Mouse_09-2020	null	[MS,MS:1001208,SEQUEST,]	5.13	5.791	null	null	0.07
PRT	Q8K2B3	Succinate dehydrogenase [ubiquinone] flavoprotein subunit, mitochondrial OS=Mus musculus OX=10090 GN=Sdha PE=1 SV=1	null	null	Mouse_09-2020	null	[MS,MS:1001208,SEQUEST,]	7.03	13.260	null	null	0.08
PRT	E9QA79	Major urinary protein 7 OS=Mus musculus OX=10090 GN=Mup7 PE=3 SV=1	null	null	Mouse_09-2020	null	[MS,MS:1001208,SEQUEST,]	10.68	12.287	null	null	0.17
PRT	Q8C2Q8	ATP synthase subunit gamma OS=Mus musculus OX=10090 GN=Atp5c1 PE=1 SV=1	null	null	Mouse_09-2020	null	[MS,MS:1001208,SEQUEST,]	10.12	16.731	null	null	0.14
PRT	Q80X81	Acetyl-Coenzyme A acetyltransferase 3 OS=Mus musculus OX=10090 GN=Acat3 PE=1 SV=1	null	null	Mouse_09-2020	null	[MS,MS:1001208,SEQUEST,]	4.93	8.483	null	null	0.17
PRT	P62702	40S ribosomal protein S4, X isoform OS=Mus musculus OX=10090 GN=Rps4x PE=1 SV=2	null	null	Mouse_09-2020	null	[MS,MS:1001208,SEQUEST,]	6.21	7.766	null	null	0.17
PRT	P52840	Sulfotransferase 1A1 OS=Mus musculus OX=10090 GN=Sult1a1 PE=1 SV=1	null	null	Mouse_09-2020	null	[MS,MS:1001208,SEQUEST,]	12.51	12.838	null	null	0.18
PRT	Q9CQA3	Succinate dehydrogenase [ubiquinone] iron-sulfur subunit, mitochondrial OS=Mus musculus OX=10090 GN=Sdhb PE=1 SV=1	null	null	Mouse_09-2020	null	[MS,MS:1001208,SEQUEST,]	10.51	9.820	null	null	0.10
PRT	P08226	Apolipoprotein E OS=Mus musculus OX=10090 GN=Apoe PE=1 SV=2	null	null	Mouse_09-2020	null	[MS,MS:1001208,SEQUEST,]	8.10	7.356	null	null	0.15
PRT	A2AFQ2	3-hydroxyacyl-CoA dehydrogenase type-2 OS=Mus musculus OX=10090 GN=Hsd17b10 PE=1 SV=1	null	null	Mouse_09-2020	null	[MS,MS:1001208,SEQUEST,]	10.89	14.088	null	null	0.19
PRT	Q9CRB3	5-hydroxyisourate hydrolase OS=Mus musculus OX=10090 GN=Urah PE=1 SV=1	null	null	Mouse_09-2020	null	[MS,MS:1001208,SEQUEST,]	5.23	9.554	null	null	0.25
PRT	O09174	Alpha-methylacyl-CoA racemase OS=Mus musculus OX=10090 GN=Amacr PE=1 SV=4	null	null	Mouse_09-2020	null	[MS,MS:1001208,SEQUEST,]	13.11	14.049	null	null	0.17
PRT	Q99KR3	Endoribonuclease LACTB2 OS=Mus musculus OX=10090 GN=Lactb2 PE=1 SV=1	null	null	Mouse_09-2020	null	[MS,MS:1001208,SEQUEST,]	10.87	11.018	null	null	0.16
PRT	P17563	Methanethiol oxidase OS=Mus musculus OX=10090 GN=Selenbp1 PE=1 SV=2	null	null	Mouse_09-2020	null	[MS,MS:1001208,SEQUEST,]	45.89	53.011	null	null	0.32
PRT	Q91X77	Cytochrome P450 2C50 OS=Mus musculus OX=10090 GN=Cyp2c50 PE=1 SV=2	null	null	Mouse_09-2020	null	[MS,MS:1001208,SEQUEST,]	23.46	19.203	null	null	0.14
PRT	Q8R084	UDP-glucuronosyltransferase OS=Mus musculus OX=10090 GN=Ugt2b1 PE=1 SV=1	null	null	Mouse_09-2020	null	[MS,MS:1001208,SEQUEST,]	25.26	24.724	null	null	0.12
PRT	Q8VC28	Aldo-keto reductase family 1 member C13 OS=Mus musculus OX=10090 GN=Akr1c13 PE=1 SV=2	null	null	Mouse_09-2020	null	[MS,MS:1001208,SEQUEST,]	12.88	10.621	null	null	0.15
PRT	J3QMG3	Voltage-dependent anion-selective channel protein 3 OS=Mus musculus OX=10090 GN=Vdac3 PE=1 SV=1	null	null	Mouse_09-2020	null	[MS,MS:1001208,SEQUEST,]	9.51	8.555	null	null	0.15
PRT	Q9CZN7	Serine hydroxymethyltransferase, mitochondrial OS=Mus musculus OX=10090 GN=Shmt2 PE=1 SV=1	null	null	Mouse_09-2020	null	[MS,MS:1001208,SEQUEST,]	6.61	5.538	null	null	0.09
PRT	G3UZ26	Serine hydroxymethyltransferase (Fragment) OS=Mus musculus OX=10090 GN=Shmt1 PE=1 SV=1	null	null	Mouse_09-2020	null	[MS,MS:1001208,SEQUEST,]	11.14	10.855	null	null	0.13
PRT	Q8JZR0	Long-chain-fatty-acid--CoA ligase 5 OS=Mus musculus OX=10090 GN=Acsl5 PE=1 SV=1	null	null	Mouse_09-2020	null	[MS,MS:1001208,SEQUEST,]	11.71	9.335	null	null	0.06
PRT	P19536	Cytochrome c oxidase subunit 5B, mitochondrial OS=Mus musculus OX=10090 GN=Cox5b PE=1 SV=1	null	null	Mouse_09-2020	null	[MS,MS:1001208,SEQUEST,]	6.50	10.775	null	null	0.23
PRT	Q3TML0	Protein disulfide-isomerase A6 OS=Mus musculus OX=10090 GN=Pdia6 PE=1 SV=1	null	null	Mouse_09-2020	null	[MS,MS:1001208,SEQUEST,]	6.76	9.025	null	null	0.10
PRT	Q8VBT2	L-serine dehydratase/L-threonine deaminase OS=Mus musculus OX=10090 GN=Sds PE=1 SV=3	null	null	Mouse_09-2020	null	[MS,MS:1001208,SEQUEST,]	7.70	10.060	null	null	0.12
PRT	P25688	Uricase OS=Mus musculus OX=10090 GN=Uox PE=1 SV=2	null	null	Mouse_09-2020	null	[MS,MS:1001208,SEQUEST,]	8.03	11.886	null	null	0.16
PRT	O55142	60S ribosomal protein L35a OS=Mus musculus OX=10090 GN=Rpl35a PE=1 SV=2	null	null	Mouse_09-2020	null	[MS,MS:1001208,SEQUEST,]	2.33	3.753	null	null	0.22
PRT	Q64523	Histone H2A type 2-C OS=Mus musculus OX=10090 GN=H2ac20 PE=1 SV=3	null	null	Mouse_09-2020	null	[MS,MS:1001208,SEQUEST,]	12.43	16.666	null	null	0.25
PRT	A0A1B0GS70	Proteasome endopeptidase complex OS=Mus musculus OX=10090 GN=Psma1 PE=1 SV=1	null	null	Mouse_09-2020	null	[MS,MS:1001208,SEQUEST,]	1.61	3.180	null	null	0.06
PRT	Q8QZS1	3-hydroxyisobutyryl-CoA hydrolase, mitochondrial OS=Mus musculus OX=10090 GN=Hibch PE=1 SV=1	null	null	Mouse_09-2020	null	[MS,MS:1001208,SEQUEST,]	10.38	7.169	null	null	0.09
PRT	Q9DBG6	Dolichyl-diphosphooligosaccharide--protein glycosyltransferase subunit 2 OS=Mus musculus OX=10090 GN=Rpn2 PE=1 SV=1	null	null	Mouse_09-2020	null	[MS,MS:1001208,SEQUEST,]	14.32	17.316	null	null	0.08
PRT	P62908	40S ribosomal protein S3 OS=Mus musculus OX=10090 GN=Rps3 PE=1 SV=1	null	null	Mouse_09-2020	null	[MS,MS:1001208,SEQUEST,]	3.04	5.620	null	null	0.22
PRT	Q8BFR5	Elongation factor Tu, mitochondrial OS=Mus musculus OX=10090 GN=Tufm PE=1 SV=1	null	null	Mouse_09-2020	null	[MS,MS:1001208,SEQUEST,]	3.10	6.069	null	null	0.12
PRT	P62900	60S ribosomal protein L31 OS=Mus musculus OX=10090 GN=Rpl31 PE=1 SV=1	null	null	Mouse_09-2020	null	[MS,MS:1001208,SEQUEST,]	12.44	11.934	null	null	0.28
PRT	Q9WUM5	Succinate--CoA ligase [ADP/GDP-forming] subunit alpha, mitochondrial OS=Mus musculus OX=10090 GN=Suclg1 PE=1 SV=4	null	null	Mouse_09-2020	null	[MS,MS:1001208,SEQUEST,]	2.50	5.379	null	null	0.12
PRT	Q9DBP5	UMP-CMP kinase OS=Mus musculus OX=10090 GN=Cmpk1 PE=1 SV=1	null	null	Mouse_09-2020	null	[MS,MS:1001208,SEQUEST,]	8.02	8.990	null	null	0.17
PRT	P63276	40S ribosomal protein S17 OS=Mus musculus OX=10090 GN=Rps17 PE=1 SV=2	null	null	Mouse_09-2020	null	[MS,MS:1001208,SEQUEST,]	4.78	8.323	null	null	0.28
PRT	P62717	60S ribosomal protein L18a OS=Mus musculus OX=10090 GN=Rpl18a PE=1 SV=1	null	null	Mouse_09-2020	null	[MS,MS:1001208,SEQUEST,]	3.92	7.982	null	null	0.17
PRT	P06745	Glucose-6-phosphate isomerase OS=Mus musculus OX=10090 GN=Gpi PE=1 SV=4	null	null	Mouse_09-2020	null	[MS,MS:1001208,SEQUEST,]	3.49	5.839	null	null	0.08
PRT	Q91X72	Hemopexin OS=Mus musculus OX=10090 GN=Hpx PE=1 SV=2	null	null	Mouse_09-2020	null	[MS,MS:1001208,SEQUEST,]	6.81	5.428	null	null	0.08
PRT	Q8CGC7	Bifunctional glutamate/proline--tRNA ligase OS=Mus musculus OX=10090 GN=Eprs1 PE=1 SV=4	null	null	Mouse_09-2020	null	[MS,MS:1001208,SEQUEST,]	8.97	10.677	null	null	0.03
PRT	Q9D6Y7	Mitochondrial peptide methionine sulfoxide reductase OS=Mus musculus OX=10090 GN=Msra PE=1 SV=1	null	null	Mouse_09-2020	null	[MS,MS:1001208,SEQUEST,]	6.85	10.967	null	null	0.21
PRT	Q99LB2	Dehydrogenase/reductase SDR family member 4 OS=Mus musculus OX=10090 GN=Dhrs4 PE=1 SV=3	null	null	Mouse_09-2020	null	[MS,MS:1001208,SEQUEST,]	7.50	8.559	null	null	0.11
PRT	A0A1L1SSF8	RIKEN cDNA 4931406C07 gene OS=Mus musculus OX=10090 GN=4931406C07Rik PE=1 SV=1	null	null	Mouse_09-2020	null	[MS,MS:1001208,SEQUEST,]	5.50	4.926	null	null	0.14
PRT	P62806	Histone H4 OS=Mus musculus OX=10090 GN=H4c1 PE=1 SV=2	null	null	Mouse_09-2020	null	[MS,MS:1001208,SEQUEST,]	9.69	12.990	null	null	0.41
PRT	P52825	Carnitine O-palmitoyltransferase 2, mitochondrial OS=Mus musculus OX=10090 GN=Cpt2 PE=1 SV=2	null	null	Mouse_09-2020	null	[MS,MS:1001208,SEQUEST,]	5.81	8.246	null	null	0.09
PRT	Q5SX49	Profilin OS=Mus musculus OX=10090 GN=Pfn1 PE=1 SV=1	null	null	Mouse_09-2020	null	[MS,MS:1001208,SEQUEST,]	9.17	7.589	null	null	0.44
PRT	Q9CR57	60S ribosomal protein L14 OS=Mus musculus OX=10090 GN=Rpl14 PE=1 SV=3	null	null	Mouse_09-2020	null	[MS,MS:1001208,SEQUEST,]	4.28	6.948	null	null	0.18
PRT	P62830	60S ribosomal protein L23 OS=Mus musculus OX=10090 GN=Rpl23 PE=1 SV=1	null	null	Mouse_09-2020	null	[MS,MS:1001208,SEQUEST,]	12.98	16.076	null	null	0.22
PRT	Q8VCN5	Cystathionine gamma-lyase OS=Mus musculus OX=10090 GN=Cth PE=1 SV=1	null	null	Mouse_09-2020	null	[MS,MS:1001208,SEQUEST,]	6.11	7.278	null	null	0.09
PRT	Q8K0E8	Fibrinogen beta chain OS=Mus musculus OX=10090 GN=Fgb PE=1 SV=1	null	null	Mouse_09-2020	null	[MS,MS:1001208,SEQUEST,]	3.51	7.252	null	null	0.07
PRT	Q91X91	Nicotinate-nucleotide pyrophosphorylase [carboxylating] OS=Mus musculus OX=10090 GN=Qprt PE=1 SV=1	null	null	Mouse_09-2020	null	[MS,MS:1001208,SEQUEST,]	3.29	8.039	null	null	0.11
PRT	Q8CIE6	Coatomer subunit alpha OS=Mus musculus OX=10090 GN=Copa PE=1 SV=2	null	null	Mouse_09-2020	null	[MS,MS:1001208,SEQUEST,]	4.64	7.298	null	null	0.03
PRT	Q9JM62	Receptor expression-enhancing protein 6 OS=Mus musculus OX=10090 GN=Reep6 PE=1 SV=1	null	null	Mouse_09-2020	null	[MS,MS:1001208,SEQUEST,]	12.48	15.926	null	null	0.19
PRT	P01027	Complement C3 OS=Mus musculus OX=10090 GN=C3 PE=1 SV=3	null	null	Mouse_09-2020	null	[MS,MS:1001208,SEQUEST,]	10.17	9.014	null	null	0.03
PRT	A0A2I3BQ03	14-3-3 protein zeta/delta (Fragment) OS=Mus musculus OX=10090 GN=Ywhaz PE=1 SV=1	null	null	Mouse_09-2020	null	[MS,MS:1001208,SEQUEST,]	12.34	12.231	null	null	0.25
PRT	A0A087WPF8	Protein ABHD14B (Fragment) OS=Mus musculus OX=10090 GN=Abhd14b PE=1 SV=1	null	null	Mouse_09-2020	null	[MS,MS:1001208,SEQUEST,]	8.90	10.723	null	null	0.20
PRT	Q99KI0	Aconitate hydratase, mitochondrial OS=Mus musculus OX=10090 GN=Aco2 PE=1 SV=1	null	null	Mouse_09-2020	null	[MS,MS:1001208,SEQUEST,]	5.96	7.206	null	null	0.05
PRT	Q9WVM8	Kynurenine/alpha-aminoadipate aminotransferase, mitochondrial OS=Mus musculus OX=10090 GN=Aadat PE=1 SV=1	null	null	Mouse_09-2020	null	[MS,MS:1001208,SEQUEST,]	7.32	6.691	null	null	0.09
PRT	Q8BMF4	Dihydrolipoyllysine-residue acetyltransferase component of pyruvate dehydrogenase complex, mitochondrial OS=Mus musculus OX=10090 GN=Dlat PE=1 SV=2	null	null	Mouse_09-2020	null	[MS,MS:1001208,SEQUEST,]	4.65	5.026	null	null	0.05
PRT	P84099	60S ribosomal protein L19 OS=Mus musculus OX=10090 GN=Rpl19 PE=1 SV=1	null	null	Mouse_09-2020	null	[MS,MS:1001208,SEQUEST,]	9.36	9.517	null	null	0.15
PRT	P62082	40S ribosomal protein S7 OS=Mus musculus OX=10090 GN=Rps7 PE=2 SV=1	null	null	Mouse_09-2020	null	[MS,MS:1001208,SEQUEST,]	8.19	7.298	null	null	0.18
PRT	F8WJ41	40S ribosomal protein S15a (Fragment) OS=Mus musculus OX=10090 GN=Rps15a PE=1 SV=1	null	null	Mouse_09-2020	null	[MS,MS:1001208,SEQUEST,]	2.84	5.457	null	null	0.28
PRT	Q8VCX1	Aldo-keto reductase family 1 member D1 OS=Mus musculus OX=10090 GN=Akr1d1 PE=1 SV=1	null	null	Mouse_09-2020	null	[MS,MS:1001208,SEQUEST,]	6.75	7.013	null	null	0.11
PRT	Q9D0F3	Protein ERGIC-53 OS=Mus musculus OX=10090 GN=Lman1 PE=1 SV=1	null	null	Mouse_09-2020	null	[MS,MS:1001208,SEQUEST,]	4.59	5.360	null	null	0.04
PRT	Q99JY0	Trifunctional enzyme subunit beta, mitochondrial OS=Mus musculus OX=10090 GN=Hadhb PE=1 SV=1	null	null	Mouse_09-2020	null	[MS,MS:1001208,SEQUEST,]	5.71	5.883	null	null	0.07
PRT	Q9CPQ1	Cytochrome c oxidase subunit 6C OS=Mus musculus OX=10090 GN=Cox6c PE=1 SV=3	null	null	Mouse_09-2020	null	[MS,MS:1001208,SEQUEST,]	5.02	7.483	null	null	0.28
PRT	Q8BHN3	Neutral alpha-glucosidase AB OS=Mus musculus OX=10090 GN=Ganab PE=1 SV=1	null	null	Mouse_09-2020	null	[MS,MS:1001208,SEQUEST,]	8.05	7.312	null	null	0.04
PRT	P14211	Calreticulin OS=Mus musculus OX=10090 GN=Calr PE=1 SV=1	null	null	Mouse_09-2020	null	[MS,MS:1001208,SEQUEST,]	10.91	13.770	null	null	0.11
PRT	Q8CAQ8	MICOS complex subunit Mic60 OS=Mus musculus OX=10090 GN=Immt PE=1 SV=1	null	null	Mouse_09-2020	null	[MS,MS:1001208,SEQUEST,]	6.17	5.075	null	null	0.05
PRT	Q9CQQ7	ATP synthase F(0) complex subunit B1, mitochondrial OS=Mus musculus OX=10090 GN=Atp5pb PE=1 SV=1	null	null	Mouse_09-2020	null	[MS,MS:1001208,SEQUEST,]	6.41	10.250	null	null	0.14
PRT	Q8BWQ1	UDP-glucuronosyltransferase 2A3 OS=Mus musculus OX=10090 GN=Ugt2a3 PE=1 SV=1	null	null	Mouse_09-2020	null	[MS,MS:1001208,SEQUEST,]	6.29	8.044	null	null	0.08
PRT	A0A338P6G0	Omega-amidase NIT2 OS=Mus musculus OX=10090 GN=Nit2 PE=1 SV=1	null	null	Mouse_09-2020	null	[MS,MS:1001208,SEQUEST,]	5.03	6.661	null	null	0.19
PRT	P97450	ATP synthase-coupling factor 6, mitochondrial OS=Mus musculus OX=10090 GN=Atp5pf PE=1 SV=1	null	null	Mouse_09-2020	null	[MS,MS:1001208,SEQUEST,]	7.49	7.812	null	null	0.40
PRT	Q91VA0	Acyl-coenzyme A synthetase ACSM1, mitochondrial OS=Mus musculus OX=10090 GN=Acsm1 PE=1 SV=1	null	null	Mouse_09-2020	null	[MS,MS:1001208,SEQUEST,]	5.62	7.525	null	null	0.07
PRT	P14824	Annexin A6 OS=Mus musculus OX=10090 GN=Anxa6 PE=1 SV=3	null	null	Mouse_09-2020	null	[MS,MS:1001208,SEQUEST,]	7.40	7.405	null	null	0.05
PRT	P14206	40S ribosomal protein SA OS=Mus musculus OX=10090 GN=Rpsa PE=1 SV=4	null	null	Mouse_09-2020	null	[MS,MS:1001208,SEQUEST,]	8.16	10.995	null	null	0.16
PRT	P16331	Phenylalanine-4-hydroxylase OS=Mus musculus OX=10090 GN=Pah PE=1 SV=4	null	null	Mouse_09-2020	null	[MS,MS:1001208,SEQUEST,]	5.60	10.491	null	null	0.10
PRT	Q3U367	4-trimethylaminobutyraldehyde dehydrogenase OS=Mus musculus OX=10090 GN=Aldh9a1 PE=1 SV=1	null	null	Mouse_09-2020	null	[MS,MS:1001208,SEQUEST,]	9.91	14.144	null	null	0.08
PRT	Q9R0P3	S-formylglutathione hydrolase OS=Mus musculus OX=10090 GN=Esd PE=1 SV=1	null	null	Mouse_09-2020	null	[MS,MS:1001208,SEQUEST,]	12.77	16.745	null	null	0.21
PRT	D3YVC1	40S ribosomal protein S2 (Fragment) OS=Mus musculus OX=10090 GN=Rps2 PE=1 SV=1	null	null	Mouse_09-2020	null	[MS,MS:1001208,SEQUEST,]	7.61	5.634	null	null	0.11
PRT	P84244	Histone H3.3 OS=Mus musculus OX=10090 GN=H3-3a PE=1 SV=2	null	null	Mouse_09-2020	null	[MS,MS:1001208,SEQUEST,]	6.62	5.358	null	null	0.19
PRT	Q9WUR2	Enoyl-CoA delta isomerase 2 OS=Mus musculus OX=10090 GN=Eci2 PE=1 SV=2	null	null	Mouse_09-2020	null	[MS,MS:1001208,SEQUEST,]	2.59	7.088	null	null	0.11
PRT	Q922B2	Aspartate--tRNA ligase, cytoplasmic OS=Mus musculus OX=10090 GN=Dars1 PE=1 SV=2	null	null	Mouse_09-2020	null	[MS,MS:1001208,SEQUEST,]	6.94	8.183	null	null	0.07
PRT	P19783	Cytochrome c oxidase subunit 4 isoform 1, mitochondrial OS=Mus musculus OX=10090 GN=Cox4i1 PE=1 SV=2	null	null	Mouse_09-2020	null	[MS,MS:1001208,SEQUEST,]	4.84	7.413	null	null	0.24
PRT	P05201	Aspartate aminotransferase, cytoplasmic OS=Mus musculus OX=10090 GN=Got1 PE=1 SV=3	null	null	Mouse_09-2020	null	[MS,MS:1001208,SEQUEST,]	5.62	7.894	null	null	0.09
PRT	Q543K9	Purine nucleoside phosphorylase OS=Mus musculus OX=10090 GN=Pnp PE=1 SV=1	null	null	Mouse_09-2020	null	[MS,MS:1001208,SEQUEST,]	9.09	9.809	null	null	0.13
PRT	Q8BJ64	Choline dehydrogenase, mitochondrial OS=Mus musculus OX=10090 GN=Chdh PE=1 SV=1	null	null	Mouse_09-2020	null	[MS,MS:1001208,SEQUEST,]	7.46	9.026	null	null	0.08
PRT	P53026	60S ribosomal protein L10a OS=Mus musculus OX=10090 GN=Rpl10a PE=1 SV=3	null	null	Mouse_09-2020	null	[MS,MS:1001208,SEQUEST,]	7.70	8.456	null	null	0.12
PRT	K4DI63	Protein CREG1 OS=Mus musculus OX=10090 GN=Creg1 PE=1 SV=1	null	null	Mouse_09-2020	null	[MS,MS:1001208,SEQUEST,]	9.46	8.995	null	null	0.28
PRT	P26043	Radixin OS=Mus musculus OX=10090 GN=Rdx PE=1 SV=3	null	null	Mouse_09-2020	null	[MS,MS:1001208,SEQUEST,]	5.67	5.641	null	null	0.06
PRT	Q3UQ44	Ras GTPase-activating-like protein IQGAP2 OS=Mus musculus OX=10090 GN=Iqgap2 PE=1 SV=2	null	null	Mouse_09-2020	null	[MS,MS:1001208,SEQUEST,]	5.07	4.491	null	null	0.03
PRT	O88569	Heterogeneous nuclear ribonucleoproteins A2/B1 OS=Mus musculus OX=10090 GN=Hnrnpa2b1 PE=1 SV=2	null	null	Mouse_09-2020	null	[MS,MS:1001208,SEQUEST,]	12.42	14.823	null	null	0.10
PRT	Q8VCH0	3-ketoacyl-CoA thiolase B, peroxisomal OS=Mus musculus OX=10090 GN=Acaa1b PE=1 SV=1	null	null	Mouse_09-2020	null	[MS,MS:1001208,SEQUEST,]	38.38	47.982	null	null	0.38
PRT	Q7TMM9	Tubulin beta-2A chain OS=Mus musculus OX=10090 GN=Tubb2a PE=1 SV=1	null	null	Mouse_09-2020	null	[MS,MS:1001208,SEQUEST,]	41.52	42.297	null	null	0.30
PRT	P24456	Cytochrome P450 2D10 OS=Mus musculus OX=10090 GN=Cyp2d10 PE=1 SV=2	null	null	Mouse_09-2020	null	[MS,MS:1001208,SEQUEST,]	13.83	20.144	null	null	0.12
PRT	Q8BK48	Pyrethroid hydrolase Ces2e OS=Mus musculus OX=10090 GN=Ces2e PE=1 SV=1	null	null	Mouse_09-2020	null	[MS,MS:1001208,SEQUEST,]	16.72	13.151	null	null	0.13
PRT	Q91WG0	Acylcarnitine hydrolase OS=Mus musculus OX=10090 GN=Ces2c PE=1 SV=1	null	null	Mouse_09-2020	null	[MS,MS:1001208,SEQUEST,]	11.81	14.315	null	null	0.12
PRT	D3YX76	Glutathione S-transferase OS=Mus musculus OX=10090 GN=Gstm2 PE=1 SV=1	null	null	Mouse_09-2020	null	[MS,MS:1001208,SEQUEST,]	17.21	23.255	null	null	0.27
PRT	Q3UEP4	UDP-glucuronosyltransferase OS=Mus musculus OX=10090 GN=Ugt2b36 PE=1 SV=1	null	null	Mouse_09-2020	null	[MS,MS:1001208,SEQUEST,]	18.82	16.368	null	null	0.10
PRT	P07758	Alpha-1-antitrypsin 1-1 OS=Mus musculus OX=10090 GN=Serpina1a PE=1 SV=4	null	null	Mouse_09-2020	null	[MS,MS:1001208,SEQUEST,]	12.44	14.723	null	null	0.13
PRT	P24472	Glutathione S-transferase A4 OS=Mus musculus OX=10090 GN=Gsta4 PE=1 SV=3	null	null	Mouse_09-2020	null	[MS,MS:1001208,SEQUEST,]	11.06	11.857	null	null	0.11
PRT	Q9CZS1	Aldehyde dehydrogenase X, mitochondrial OS=Mus musculus OX=10090 GN=Aldh1b1 PE=1 SV=1	null	null	Mouse_09-2020	null	[MS,MS:1001208,SEQUEST,]	12.25	14.061	null	null	0.08
PRT	P23953	Carboxylesterase 1C OS=Mus musculus OX=10090 GN=Ces1c PE=1 SV=4	null	null	Mouse_09-2020	null	[MS,MS:1001208,SEQUEST,]	8.30	6.105	null	null	0.06
PRT	Q00898	Alpha-1-antitrypsin 1-5 OS=Mus musculus OX=10090 GN=Serpina1e PE=1 SV=1	null	null	Mouse_09-2020	null	[MS,MS:1001208,SEQUEST,]	8.71	13.696	null	null	0.10
PRT	P61922	4-aminobutyrate aminotransferase, mitochondrial OS=Mus musculus OX=10090 GN=Abat PE=1 SV=1	null	null	Mouse_09-2020	null	[MS,MS:1001208,SEQUEST,]	10.89	7.570	null	null	0.06
PRT	Q99LX0	Parkinson disease protein 7 homolog OS=Mus musculus OX=10090 GN=Park7 PE=1 SV=1	null	null	Mouse_09-2020	null	[MS,MS:1001208,SEQUEST,]	6.90	11.727	null	null	0.08
PRT	Q99JR1	Sideroflexin-1 OS=Mus musculus OX=10090 GN=Sfxn1 PE=1 SV=3	null	null	Mouse_09-2020	null	[MS,MS:1001208,SEQUEST,]	5.11	3.953	null	null	0.06
PRT	A0A1B0GS68	60S ribosomal protein L13a OS=Mus musculus OX=10090 GN=Gm45713 PE=2 SV=1	null	null	Mouse_09-2020	null	[MS,MS:1001208,SEQUEST,]	0.00	1.083	null	null	0.07
PRT	Q9CQB4	Cytochrome b-c1 complex subunit 7 OS=Mus musculus OX=10090 GN=Uqcrb PE=1 SV=1	null	null	Mouse_09-2020	null	[MS,MS:1001208,SEQUEST,]	5.45	4.230	null	null	0.16
PRT	P67778	Prohibitin OS=Mus musculus OX=10090 GN=Phb PE=1 SV=1	null	null	Mouse_09-2020	null	[MS,MS:1001208,SEQUEST,]	10.14	9.721	null	null	0.07
PRT	Q5SVG5	AP complex subunit beta OS=Mus musculus OX=10090 GN=Ap1b1 PE=1 SV=1	null	null	Mouse_09-2020	null	[MS,MS:1001208,SEQUEST,]	8.57	8.288	null	null	0.01
PRT	A0A2R8VK72	Methyltransferase-like 7A1 OS=Mus musculus OX=10090 GN=Mettl7a1 PE=1 SV=1	null	null	Mouse_09-2020	null	[MS,MS:1001208,SEQUEST,]	9.43	7.351	null	null	0.19
PRT	P04939	Major urinary protein 3 OS=Mus musculus OX=10090 GN=Mup3 PE=1 SV=1	null	null	Mouse_09-2020	null	[MS,MS:1001208,SEQUEST,]	3.43	8.560	null	null	0.08
PRT	Q9JJI8	60S ribosomal protein L38 OS=Mus musculus OX=10090 GN=Rpl38 PE=1 SV=3	null	null	Mouse_09-2020	null	[MS,MS:1001208,SEQUEST,]	5.70	10.829	null	null	0.34
PRT	Q7TMF3	NADH dehydrogenase [ubiquinone] 1 alpha subcomplex subunit 12 OS=Mus musculus OX=10090 GN=Ndufa12 PE=1 SV=2	null	null	Mouse_09-2020	null	[MS,MS:1001208,SEQUEST,]	4.80	3.394	null	null	0.12
PRT	A0A1L1SQA8	40S ribosomal protein S25 OS=Mus musculus OX=10090 GN=Rps25 PE=1 SV=1	null	null	Mouse_09-2020	null	[MS,MS:1001208,SEQUEST,]	5.41	6.291	null	null	0.20
PRT	P85094	Isochorismatase domain-containing protein 2A OS=Mus musculus OX=10090 GN=Isoc2a PE=1 SV=1	null	null	Mouse_09-2020	null	[MS,MS:1001208,SEQUEST,]	7.68	10.204	null	null	0.14
PRT	Q922Q8	Leucine-rich repeat-containing protein 59 OS=Mus musculus OX=10090 GN=Lrrc59 PE=1 SV=1	null	null	Mouse_09-2020	null	[MS,MS:1001208,SEQUEST,]	3.92	3.425	null	null	0.07
PRT	A0A140T8T4	60S ribosomal protein L9 OS=Mus musculus OX=10090 GN=Rpl9-ps6 PE=3 SV=1	null	null	Mouse_09-2020	null	[MS,MS:1001208,SEQUEST,]	4.92	5.144	null	null	0.09
PRT	P11983	T-complex protein 1 subunit alpha OS=Mus musculus OX=10090 GN=Tcp1 PE=1 SV=3	null	null	Mouse_09-2020	null	[MS,MS:1001208,SEQUEST,]	2.09	3.817	null	null	0.05
PRT	Q99PG0	Arylacetamide deacetylase OS=Mus musculus OX=10090 GN=Aadac PE=1 SV=3	null	null	Mouse_09-2020	null	[MS,MS:1001208,SEQUEST,]	8.40	5.661	null	null	0.09
PRT	Q922I7	Polypyrimidine tract-binding protein 1 OS=Mus musculus OX=10090 GN=Ptbp1 PE=1 SV=1	null	null	Mouse_09-2020	null	[MS,MS:1001208,SEQUEST,]	6.57	6.923	null	null	0.05
PRT	F8WHP8	ATP synthase membrane subunit f OS=Mus musculus OX=10090 GN=Atp5j2 PE=1 SV=1	null	null	Mouse_09-2020	null	[MS,MS:1001208,SEQUEST,]	6.05	6.726	null	null	0.30
PRT	P47199	Quinone oxidoreductase OS=Mus musculus OX=10090 GN=Cryz PE=1 SV=1	null	null	Mouse_09-2020	null	[MS,MS:1001208,SEQUEST,]	7.06	9.734	null	null	0.10
PRT	A0A2R8VHV7	Alanine aminotransferase 1 (Fragment) OS=Mus musculus OX=10090 GN=Gpt PE=1 SV=1	null	null	Mouse_09-2020	null	[MS,MS:1001208,SEQUEST,]	7.63	8.533	null	null	0.13
PRT	Q99MR8	Methylcrotonoyl-CoA carboxylase subunit alpha, mitochondrial OS=Mus musculus OX=10090 GN=Mccc1 PE=1 SV=2	null	null	Mouse_09-2020	null	[MS,MS:1001208,SEQUEST,]	2.94	2.031	null	null	0.03
PRT	P53395	Lipoamide acyltransferase component of branched-chain alpha-keto acid dehydrogenase complex, mitochondrial OS=Mus musculus OX=10090 GN=Dbt PE=1 SV=2	null	null	Mouse_09-2020	null	[MS,MS:1001208,SEQUEST,]	5.29	5.852	null	null	0.05
PRT	Q9CQ75	NADH dehydrogenase [ubiquinone] 1 alpha subcomplex subunit 2 OS=Mus musculus OX=10090 GN=Ndufa2 PE=1 SV=3	null	null	Mouse_09-2020	null	[MS,MS:1001208,SEQUEST,]	4.33	4.147	null	null	0.21
PRT	Q8VEK3	Heterogeneous nuclear ribonucleoprotein U OS=Mus musculus OX=10090 GN=Hnrnpu PE=1 SV=1	null	null	Mouse_09-2020	null	[MS,MS:1001208,SEQUEST,]	5.26	5.998	null	null	0.03
PRT	A0A0G2JGI9	4-alpha-glucanotransferase OS=Mus musculus OX=10090 GN=Agl PE=1 SV=1	null	null	Mouse_09-2020	null	[MS,MS:1001208,SEQUEST,]	2.56	5.244	null	null	0.03
PRT	Q8R086	Sulfite oxidase, mitochondrial OS=Mus musculus OX=10090 GN=Suox PE=1 SV=2	null	null	Mouse_09-2020	null	[MS,MS:1001208,SEQUEST,]	7.91	8.749	null	null	0.06
PRT	Q9CZM2	60S ribosomal protein L15 OS=Mus musculus OX=10090 GN=Rpl15 PE=1 SV=4	null	null	Mouse_09-2020	null	[MS,MS:1001208,SEQUEST,]	1.61	3.204	null	null	0.07
PRT	P61458	Pterin-4-alpha-carbinolamine dehydratase OS=Mus musculus OX=10090 GN=Pcbd1 PE=1 SV=2	null	null	Mouse_09-2020	null	[MS,MS:1001208,SEQUEST,]	7.85	11.130	null	null	0.24
PRT	Q9JIZ0	Probable N-acetyltransferase CML1 OS=Mus musculus OX=10090 GN=Cml1 PE=1 SV=1	null	null	Mouse_09-2020	null	[MS,MS:1001208,SEQUEST,]	2.45	3.008	null	null	0.06
PRT	Q14AA6	GTP-binding nuclear protein Ran OS=Mus musculus OX=10090 GN=1700009N14Rik PE=2 SV=1	null	null	Mouse_09-2020	null	[MS,MS:1001208,SEQUEST,]	5.26	5.051	null	null	0.10
PRT	F6Y6L6	Predicted gene, 49369 (Fragment) OS=Mus musculus OX=10090 GN=Gm49369 PE=1 SV=1	null	null	Mouse_09-2020	null	[MS,MS:1001208,SEQUEST,]	6.06	5.371	null	null	0.11
PRT	P97742	Carnitine O-palmitoyltransferase 1, liver isoform OS=Mus musculus OX=10090 GN=Cpt1a PE=1 SV=4	null	null	Mouse_09-2020	null	[MS,MS:1001208,SEQUEST,]	1.97	3.327	null	null	0.03
PRT	A0A087WSI8	Acyl-CoA dehydrogenase family member 11 OS=Mus musculus OX=10090 GN=Acad11 PE=1 SV=2	null	null	Mouse_09-2020	null	[MS,MS:1001208,SEQUEST,]	5.45	3.179	null	null	0.04
PRT	O88587	Catechol O-methyltransferase OS=Mus musculus OX=10090 GN=Comt PE=1 SV=2	null	null	Mouse_09-2020	null	[MS,MS:1001208,SEQUEST,]	6.48	5.733	null	null	0.08
PRT	Q9QXD1	Peroxisomal acyl-coenzyme A oxidase 2 OS=Mus musculus OX=10090 GN=Acox2 PE=1 SV=2	null	null	Mouse_09-2020	null	[MS,MS:1001208,SEQUEST,]	3.07	3.802	null	null	0.03
PRT	A0A0G2JGY8	60S ribosomal protein L34 (Fragment) OS=Mus musculus OX=10090 GN=Rpl34 PE=1 SV=4	null	null	Mouse_09-2020	null	[MS,MS:1001208,SEQUEST,]	2.73	4.707	null	null	0.36
PRT	Q3TNA1	Xylulose kinase OS=Mus musculus OX=10090 GN=Xylb PE=1 SV=1	null	null	Mouse_09-2020	null	[MS,MS:1001208,SEQUEST,]	2.86	3.601	null	null	0.03
PRT	Q8CFX1	GDH/6PGL endoplasmic bifunctional protein OS=Mus musculus OX=10090 GN=H6pd PE=1 SV=2	null	null	Mouse_09-2020	null	[MS,MS:1001208,SEQUEST,]	2.88	3.908	null	null	0.03
PRT	E9Q1J7	Propionyl-CoA carboxylase beta chain, mitochondrial OS=Mus musculus OX=10090 GN=Pccb PE=1 SV=1	null	null	Mouse_09-2020	null	[MS,MS:1001208,SEQUEST,]	4.38	6.812	null	null	0.04
PRT	A0A0R4J0I1	Serine protease inhibitor A3K OS=Mus musculus OX=10090 GN=Serpina3k PE=1 SV=1	null	null	Mouse_09-2020	null	[MS,MS:1001208,SEQUEST,]	8.36	11.371	null	null	0.07
PRT	Q8BG32	26S proteasome non-ATPase regulatory subunit 11 OS=Mus musculus OX=10090 GN=Psmd11 PE=1 SV=3	null	null	Mouse_09-2020	null	[MS,MS:1001208,SEQUEST,]	5.35	5.174	null	null	0.05
PRT	O55234	Proteasome subunit beta type-5 OS=Mus musculus OX=10090 GN=Psmb5 PE=1 SV=3	null	null	Mouse_09-2020	null	[MS,MS:1001208,SEQUEST,]	5.45	4.207	null	null	0.07
PRT	Q64105	Sepiapterin reductase OS=Mus musculus OX=10090 GN=Spr PE=1 SV=1	null	null	Mouse_09-2020	null	[MS,MS:1001208,SEQUEST,]	7.47	9.479	null	null	0.11
PRT	Q9D023	Mitochondrial pyruvate carrier 2 OS=Mus musculus OX=10090 GN=Mpc2 PE=1 SV=1	null	null	Mouse_09-2020	null	[MS,MS:1001208,SEQUEST,]	4.69	2.723	null	null	0.13
PRT	Q9D8N0	Elongation factor 1-gamma OS=Mus musculus OX=10090 GN=Eef1g PE=1 SV=3	null	null	Mouse_09-2020	null	[MS,MS:1001208,SEQUEST,]	3.57	6.041	null	null	0.05
PRT	P97371	Proteasome activator complex subunit 1 OS=Mus musculus OX=10090 GN=Psme1 PE=1 SV=2	null	null	Mouse_09-2020	null	[MS,MS:1001208,SEQUEST,]	2.29	2.218	null	null	0.07
PRT	Q91WN4	Kynurenine 3-monooxygenase OS=Mus musculus OX=10090 GN=Kmo PE=1 SV=1	null	null	Mouse_09-2020	null	[MS,MS:1001208,SEQUEST,]	3.25	3.402	null	null	0.03
PRT	Q99KB8	Hydroxyacylglutathione hydrolase, mitochondrial OS=Mus musculus OX=10090 GN=Hagh PE=1 SV=2	null	null	Mouse_09-2020	null	[MS,MS:1001208,SEQUEST,]	8.80	9.776	null	null	0.09
PRT	Q91XD4	Formimidoyltransferase-cyclodeaminase OS=Mus musculus OX=10090 GN=Ftcd PE=1 SV=1	null	null	Mouse_09-2020	null	[MS,MS:1001208,SEQUEST,]	5.57	5.130	null	null	0.04
PRT	Q9DBA8	Probable imidazolonepropionase OS=Mus musculus OX=10090 GN=Amdhd1 PE=1 SV=1	null	null	Mouse_09-2020	null	[MS,MS:1001208,SEQUEST,]	1.61	1.077	null	null	0.04
PRT	P41105	60S ribosomal protein L28 OS=Mus musculus OX=10090 GN=Rpl28 PE=1 SV=2	null	null	Mouse_09-2020	null	[MS,MS:1001208,SEQUEST,]	2.67	5.850	null	null	0.09
PRT	Q80XR6	Heterogeneous nuclear ribonucleoprotein A/B OS=Mus musculus OX=10090 GN=Hnrnpab PE=1 SV=1	null	null	Mouse_09-2020	null	[MS,MS:1001208,SEQUEST,]	5.04	5.772	null	null	0.06
PRT	O35459	Delta(3,5)-Delta(2,4)-dienoyl-CoA isomerase, mitochondrial OS=Mus musculus OX=10090 GN=Ech1 PE=1 SV=1	null	null	Mouse_09-2020	null	[MS,MS:1001208,SEQUEST,]	7.10	6.239	null	null	0.06
PRT	Q9QZ85	Interferon-inducible GTPase 1 OS=Mus musculus OX=10090 GN=Iigp1 PE=1 SV=2	null	null	Mouse_09-2020	null	[MS,MS:1001208,SEQUEST,]	2.43	3.726	null	null	0.06
PRT	O09131	Glutathione S-transferase omega-1 OS=Mus musculus OX=10090 GN=Gsto1 PE=1 SV=2	null	null	Mouse_09-2020	null	[MS,MS:1001208,SEQUEST,]	8.78	13.526	null	null	0.14
PRT	Q91VK2	Eef1d protein OS=Mus musculus OX=10090 GN=Eef1d PE=1 SV=1	null	null	Mouse_09-2020	null	[MS,MS:1001208,SEQUEST,]	7.33	7.543	null	null	0.09
PRT	Q8K157	Galactose mutarotase OS=Mus musculus OX=10090 GN=Galm PE=1 SV=1	null	null	Mouse_09-2020	null	[MS,MS:1001208,SEQUEST,]	5.88	2.718	null	null	0.09
PRT	D3YVF4	40S ribosomal protein S14 (Fragment) OS=Mus musculus OX=10090 GN=Rps14 PE=1 SV=1	null	null	Mouse_09-2020	null	[MS,MS:1001208,SEQUEST,]	4.01	5.618	null	null	0.35
PRT	H3BKR2	Guanine nucleotide-binding protein G(I)/G(S)/G(T) subunit beta-1 (Fragment) OS=Mus musculus OX=10090 GN=Gnb1 PE=1 SV=8	null	null	Mouse_09-2020	null	[MS,MS:1001208,SEQUEST,]	1.93	1.328	null	null	0.08
PRT	Q76MZ3	Serine/threonine-protein phosphatase 2A 65 kDa regulatory subunit A alpha isoform OS=Mus musculus OX=10090 GN=Ppp2r1a PE=1 SV=3	null	null	Mouse_09-2020	null	[MS,MS:1001208,SEQUEST,]	2.40	3.549	null	null	0.03
PRT	P62855	40S ribosomal protein S26 OS=Mus musculus OX=10090 GN=Rps26 PE=1 SV=3	null	null	Mouse_09-2020	null	[MS,MS:1001208,SEQUEST,]	5.07	6.325	null	null	0.21
PRT	Q9DCS9	NADH dehydrogenase [ubiquinone] 1 beta subcomplex subunit 10 OS=Mus musculus OX=10090 GN=Ndufb10 PE=1 SV=3	null	null	Mouse_09-2020	null	[MS,MS:1001208,SEQUEST,]	0.00	2.348	null	null	0.10
PRT	Q791V5	Mitochondrial carrier homolog 2 OS=Mus musculus OX=10090 GN=Mtch2 PE=1 SV=1	null	null	Mouse_09-2020	null	[MS,MS:1001208,SEQUEST,]	8.29	8.691	null	null	0.10
PRT	P55050	Fatty acid-binding protein, intestinal OS=Mus musculus OX=10090 GN=Fabp2 PE=1 SV=2	null	null	Mouse_09-2020	null	[MS,MS:1001208,SEQUEST,]	4.79	5.864	null	null	0.16
PRT	A0A494BAS6	Peroxisomal 2,4-dienoyl-CoA reductase OS=Mus musculus OX=10090 GN=Decr2 PE=1 SV=1	null	null	Mouse_09-2020	null	[MS,MS:1001208,SEQUEST,]	4.13	3.645	null	null	0.04
PRT	A0A494BBA8	40S ribosomal protein S30 OS=Mus musculus OX=10090 GN=Fau PE=1 SV=1	null	null	Mouse_09-2020	null	[MS,MS:1001208,SEQUEST,]	5.09	5.591	null	null	0.11
PRT	O88986	2-amino-3-ketobutyrate coenzyme A ligase, mitochondrial OS=Mus musculus OX=10090 GN=Gcat PE=1 SV=2	null	null	Mouse_09-2020	null	[MS,MS:1001208,SEQUEST,]	9.74	9.566	null	null	0.04
PRT	A0A494B9Y8	Ferrochelatase OS=Mus musculus OX=10090 GN=Fech PE=1 SV=1	null	null	Mouse_09-2020	null	[MS,MS:1001208,SEQUEST,]	2.04	3.888	null	null	0.07
PRT	P09405	Nucleolin OS=Mus musculus OX=10090 GN=Ncl PE=1 SV=2	null	null	Mouse_09-2020	null	[MS,MS:1001208,SEQUEST,]	4.97	4.017	null	null	0.03
PRT	P38060	Hydroxymethylglutaryl-CoA lyase, mitochondrial OS=Mus musculus OX=10090 GN=Hmgcl PE=1 SV=2	null	null	Mouse_09-2020	null	[MS,MS:1001208,SEQUEST,]	8.59	10.130	null	null	0.09
PRT	Q8VBW8	Tetratricopeptide repeat protein 36 OS=Mus musculus OX=10090 GN=Ttc36 PE=1 SV=1	null	null	Mouse_09-2020	null	[MS,MS:1001208,SEQUEST,]	3.37	6.255	null	null	0.16
PRT	Q9CZU6	Citrate synthase, mitochondrial OS=Mus musculus OX=10090 GN=Cs PE=1 SV=1	null	null	Mouse_09-2020	null	[MS,MS:1001208,SEQUEST,]	6.09	6.080	null	null	0.05
PRT	Q8K154	UDP-glucuronosyltransferase OS=Mus musculus OX=10090 GN=Ugt2b34 PE=1 SV=1	null	null	Mouse_09-2020	null	[MS,MS:1001208,SEQUEST,]	3.08	3.307	null	null	0.06
PRT	Q9DC50	Peroxisomal carnitine O-octanoyltransferase OS=Mus musculus OX=10090 GN=Crot PE=1 SV=1	null	null	Mouse_09-2020	null	[MS,MS:1001208,SEQUEST,]	7.51	7.144	null	null	0.05
PRT	P27659	60S ribosomal protein L3 OS=Mus musculus OX=10090 GN=Rpl3 PE=1 SV=3	null	null	Mouse_09-2020	null	[MS,MS:1001208,SEQUEST,]	4.25	5.369	null	null	0.04
PRT	P62242	40S ribosomal protein S8 OS=Mus musculus OX=10090 GN=Rps8 PE=1 SV=2	null	null	Mouse_09-2020	null	[MS,MS:1001208,SEQUEST,]	7.72	5.944	null	null	0.13
PRT	Q9JKR6	Hypoxia up-regulated protein 1 OS=Mus musculus OX=10090 GN=Hyou1 PE=1 SV=1	null	null	Mouse_09-2020	null	[MS,MS:1001208,SEQUEST,]	3.25	5.217	null	null	0.03
PRT	Q9JI75	Ribosyldihydronicotinamide dehydrogenase [quinone] OS=Mus musculus OX=10090 GN=Nqo2 PE=1 SV=3	null	null	Mouse_09-2020	null	[MS,MS:1001208,SEQUEST,]	6.42	9.960	null	null	0.09
PRT	A0A1C7CYV0	Plastin-3 (Fragment) OS=Mus musculus OX=10090 GN=Pls3 PE=1 SV=1	null	null	Mouse_09-2020	null	[MS,MS:1001208,SEQUEST,]	5.96	6.292	null	null	0.04
PRT	H7BWY3	Alanine--glyoxylate aminotransferase 2, mitochondrial OS=Mus musculus OX=10090 GN=Agxt2 PE=1 SV=1	null	null	Mouse_09-2020	null	[MS,MS:1001208,SEQUEST,]	5.51	5.582	null	null	0.05
PRT	Q91VD9	NADH-ubiquinone oxidoreductase 75 kDa subunit, mitochondrial OS=Mus musculus OX=10090 GN=Ndufs1 PE=1 SV=2	null	null	Mouse_09-2020	null	[MS,MS:1001208,SEQUEST,]	5.30	2.866	null	null	0.03
PRT	O08997	Copper transport protein ATOX1 OS=Mus musculus OX=10090 GN=Atox1 PE=1 SV=1	null	null	Mouse_09-2020	null	[MS,MS:1001208,SEQUEST,]	0.00	2.524	null	null	0.32
PRT	P62849	40S ribosomal protein S24 OS=Mus musculus OX=10090 GN=Rps24 PE=1 SV=1	null	null	Mouse_09-2020	null	[MS,MS:1001208,SEQUEST,]	6.28	6.271	null	null	0.20
PRT	P10518	Delta-aminolevulinic acid dehydratase OS=Mus musculus OX=10090 GN=Alad PE=1 SV=1	null	null	Mouse_09-2020	null	[MS,MS:1001208,SEQUEST,]	2.15	3.688	null	null	0.08
PRT	P48678	Prelamin-A/C OS=Mus musculus OX=10090 GN=Lmna PE=1 SV=2	null	null	Mouse_09-2020	null	[MS,MS:1001208,SEQUEST,]	4.28	6.074	null	null	0.05
PRT	Q8VDJ3	Vigilin OS=Mus musculus OX=10090 GN=Hdlbp PE=1 SV=1	null	null	Mouse_09-2020	null	[MS,MS:1001208,SEQUEST,]	6.85	11.113	null	null	0.03
PRT	Q9QZD8	Mitochondrial dicarboxylate carrier OS=Mus musculus OX=10090 GN=Slc25a10 PE=1 SV=2	null	null	Mouse_09-2020	null	[MS,MS:1001208,SEQUEST,]	6.16	8.773	null	null	0.08
PRT	Q9D6Y9	1,4-alpha-glucan-branching enzyme OS=Mus musculus OX=10090 GN=Gbe1 PE=1 SV=1	null	null	Mouse_09-2020	null	[MS,MS:1001208,SEQUEST,]	2.65	4.795	null	null	0.04
PRT	Q61767	NADPH-dependent 3-keto-steroid reductase Hsd3b4 OS=Mus musculus OX=10090 GN=Hsd3b4 PE=1 SV=3	null	null	Mouse_09-2020	null	[MS,MS:1001208,SEQUEST,]	6.14	5.801	null	null	0.10
PRT	G3X925	Pyruvate kinase OS=Mus musculus OX=10090 GN=Pklr PE=1 SV=1	null	null	Mouse_09-2020	null	[MS,MS:1001208,SEQUEST,]	6.84	5.565	null	null	0.04
PRT	Q9WUA2	Phenylalanine--tRNA ligase beta subunit OS=Mus musculus OX=10090 GN=Farsb PE=1 SV=2	null	null	Mouse_09-2020	null	[MS,MS:1001208,SEQUEST,]	4.07	3.841	null	null	0.04
PRT	Q6ZWV7	60S ribosomal protein L35 OS=Mus musculus OX=10090 GN=Rpl35 PE=1 SV=1	null	null	Mouse_09-2020	null	[MS,MS:1001208,SEQUEST,]	2.68	4.762	null	null	0.20
PRT	Q9CQR4	Acyl-coenzyme A thioesterase 13 OS=Mus musculus OX=10090 GN=Acot13 PE=1 SV=1	null	null	Mouse_09-2020	null	[MS,MS:1001208,SEQUEST,]	4.23	4.895	null	null	0.14
PRT	B1AV77	Aldehyde dehydrogenase OS=Mus musculus OX=10090 GN=Aldh3a2 PE=1 SV=1	null	null	Mouse_09-2020	null	[MS,MS:1001208,SEQUEST,]	3.25	4.439	null	null	0.07
PRT	P35979	60S ribosomal protein L12 OS=Mus musculus OX=10090 GN=Rpl12 PE=1 SV=2	null	null	Mouse_09-2020	null	[MS,MS:1001208,SEQUEST,]	5.40	7.331	null	null	0.19
PRT	Q923D2	Flavin reductase (NADPH) OS=Mus musculus OX=10090 GN=Blvrb PE=1 SV=3	null	null	Mouse_09-2020	null	[MS,MS:1001208,SEQUEST,]	8.46	9.741	null	null	0.24
PRT	Q9D1A2	Cytosolic non-specific dipeptidase OS=Mus musculus OX=10090 GN=Cndp2 PE=1 SV=1	null	null	Mouse_09-2020	null	[MS,MS:1001208,SEQUEST,]	5.58	5.387	null	null	0.05
PRT	E9PV24	Fibrinogen alpha chain OS=Mus musculus OX=10090 GN=Fga PE=1 SV=1	null	null	Mouse_09-2020	null	[MS,MS:1001208,SEQUEST,]	6.96	6.178	null	null	0.03
PRT	Q9WUU7	Cathepsin Z OS=Mus musculus OX=10090 GN=Ctsz PE=1 SV=1	null	null	Mouse_09-2020	null	[MS,MS:1001208,SEQUEST,]	6.42	8.230	null	null	0.06
PRT	Q8BTY1	Kynurenine--oxoglutarate transaminase 1 OS=Mus musculus OX=10090 GN=Kyat1 PE=1 SV=1	null	null	Mouse_09-2020	null	[MS,MS:1001208,SEQUEST,]	3.24	3.255	null	null	0.05
PRT	P09813	Apolipoprotein A-II OS=Mus musculus OX=10090 GN=Apoa2 PE=1 SV=2	null	null	Mouse_09-2020	null	[MS,MS:1001208,SEQUEST,]	3.04	2.319	null	null	0.15
PRT	P70296	Phosphatidylethanolamine-binding protein 1 OS=Mus musculus OX=10090 GN=Pebp1 PE=1 SV=3	null	null	Mouse_09-2020	null	[MS,MS:1001208,SEQUEST,]	6.82	7.495	null	null	0.26
PRT	P62918	60S ribosomal protein L8 OS=Mus musculus OX=10090 GN=Rpl8 PE=1 SV=2	null	null	Mouse_09-2020	null	[MS,MS:1001208,SEQUEST,]	7.22	7.781	null	null	0.13
PRT	Q71RI9	Kynurenine--oxoglutarate transaminase 3 OS=Mus musculus OX=10090 GN=Kyat3 PE=1 SV=1	null	null	Mouse_09-2020	null	[MS,MS:1001208,SEQUEST,]	5.17	5.934	null	null	0.05
PRT	P42669	Transcriptional activator protein Pur-alpha OS=Mus musculus OX=10090 GN=Pura PE=1 SV=1	null	null	Mouse_09-2020	null	[MS,MS:1001208,SEQUEST,]	5.54	5.586	null	null	0.06
PRT	P07309	Transthyretin OS=Mus musculus OX=10090 GN=Ttr PE=1 SV=1	null	null	Mouse_09-2020	null	[MS,MS:1001208,SEQUEST,]	5.46	5.827	null	null	0.16
PRT	P45591	Cofilin-2 OS=Mus musculus OX=10090 GN=Cfl2 PE=1 SV=1	null	null	Mouse_09-2020	null	[MS,MS:1001208,SEQUEST,]	5.58	6.836	null	null	0.13
PRT	P62281	40S ribosomal protein S11 OS=Mus musculus OX=10090 GN=Rps11 PE=1 SV=3	null	null	Mouse_09-2020	null	[MS,MS:1001208,SEQUEST,]	7.72	6.060	null	null	0.15
PRT	P68134	Actin, alpha skeletal muscle OS=Mus musculus OX=10090 GN=Acta1 PE=1 SV=1	null	null	Mouse_09-2020	null	[MS,MS:1001208,SEQUEST,]	44.29	62.579	null	null	0.33
PRT	Q921H8	3-ketoacyl-CoA thiolase A, peroxisomal OS=Mus musculus OX=10090 GN=Acaa1a PE=1 SV=1	null	null	Mouse_09-2020	null	[MS,MS:1001208,SEQUEST,]	32.24	40.042	null	null	0.35
PRT	Q8VCU1	Carboxylesterase 3B OS=Mus musculus OX=10090 GN=Ces3b PE=1 SV=2	null	null	Mouse_09-2020	null	[MS,MS:1001208,SEQUEST,]	25.44	21.854	null	null	0.15
PRT	Q6XVG2	Cytochrome P450 2C54 OS=Mus musculus OX=10090 GN=Cyp2c54 PE=1 SV=1	null	null	Mouse_09-2020	null	[MS,MS:1001208,SEQUEST,]	16.26	11.936	null	null	0.10
PRT	A0A0A0MQA5	Tubulin alpha chain (Fragment) OS=Mus musculus OX=10090 GN=Tuba4a PE=1 SV=1	null	null	Mouse_09-2020	null	[MS,MS:1001208,SEQUEST,]	14.97	13.501	null	null	0.15
PRT	P05214	Tubulin alpha-3 chain OS=Mus musculus OX=10090 GN=Tuba3a PE=1 SV=1	null	null	Mouse_09-2020	null	[MS,MS:1001208,SEQUEST,]	13.72	12.511	null	null	0.17
PRT	P11714	Cytochrome P450 2D9 OS=Mus musculus OX=10090 GN=Cyp2d9 PE=1 SV=2	null	null	Mouse_09-2020	null	[MS,MS:1001208,SEQUEST,]	6.96	12.618	null	null	0.07
PRT	P13745	Glutathione S-transferase A1 OS=Mus musculus OX=10090 GN=Gsta1 PE=1 SV=2	null	null	Mouse_09-2020	null	[MS,MS:1001208,SEQUEST,]	13.69	15.996	null	null	0.10
PRT	Q00897	Alpha-1-antitrypsin 1-4 OS=Mus musculus OX=10090 GN=Serpina1d PE=1 SV=1	null	null	Mouse_09-2020	null	[MS,MS:1001208,SEQUEST,]	9.25	10.000	null	null	0.12
PRT	P19639	Glutathione S-transferase Mu 3 OS=Mus musculus OX=10090 GN=Gstm3 PE=1 SV=2	null	null	Mouse_09-2020	null	[MS,MS:1001208,SEQUEST,]	1.95	6.541	null	null	0.13
PRT	Q61696	Heat shock 70 kDa protein 1A OS=Mus musculus OX=10090 GN=Hspa1a PE=1 SV=2	null	null	Mouse_09-2020	null	[MS,MS:1001208,SEQUEST,]	8.30	11.148	null	null	0.05
PRT	P62821	Ras-related protein Rab-1A OS=Mus musculus OX=10090 GN=Rab1A PE=1 SV=3	null	null	Mouse_09-2020	null	[MS,MS:1001208,SEQUEST,]	5.01	5.297	null	null	0.13
PRT	Q9D1G1	Ras-related protein Rab-1B OS=Mus musculus OX=10090 GN=Rab1b PE=1 SV=1	null	null	Mouse_09-2020	null	[MS,MS:1001208,SEQUEST,]	5.15	5.150	null	null	0.13
PRT	Q8VCC2	Liver carboxylesterase 1 OS=Mus musculus OX=10090 GN=Ces1 PE=1 SV=1	null	null	Mouse_09-2020	null	[MS,MS:1001208,SEQUEST,]	6.71	3.894	null	null	0.04
PRT	A0A2R8VHT1	3-mercaptopyruvate sulfurtransferase (Fragment) OS=Mus musculus OX=10090 GN=Mpst PE=1 SV=1	null	null	Mouse_09-2020	null	[MS,MS:1001208,SEQUEST,]	3.13	3.380	null	null	0.09
PRT	Q9JKY7	Cytochrome P450 CYP2D22 OS=Mus musculus OX=10090 GN=Cyp2d22 PE=1 SV=1	null	null	Mouse_09-2020	null	[MS,MS:1001208,SEQUEST,]	7.98	9.873	null	null	0.05
PRT	Q91X75	Cyp2a4 protein OS=Mus musculus OX=10090 GN=Cyp2a5 PE=1 SV=1	null	null	Mouse_09-2020	null	[MS,MS:1001208,SEQUEST,]	5.16	5.578	null	null	0.04
PRT	P03995	Glial fibrillary acidic protein OS=Mus musculus OX=10090 GN=Gfap PE=1 SV=4	null	null	Mouse_09-2020	null	[MS,MS:1001208,SEQUEST,]	0.00	0.556	null	null	0.06
PRT	Q9JIB4	General transcription factor IIH subunit 2 OS=Mus musculus OX=10090 GN=Gtf2h2 PE=1 SV=1	null	null	Mouse_09-2020	null	[MS,MS:1001208,SEQUEST,]	0.00	0.485	null	null	0.08
PRT	E0CY60	Rho guanine nucleotide exchange factor 4 (Fragment) OS=Mus musculus OX=10090 GN=Arhgef4 PE=1 SV=2	null	null	Mouse_09-2020	null	[MS,MS:1001208,SEQUEST,]	0.00	0.548	null	null	0.05
PRT	Q9D4I2	Meiosis inhibitor protein 1 OS=Mus musculus OX=10090 GN=Mei1 PE=2 SV=4	null	null	Mouse_09-2020	null	[MS,MS:1001208,SEQUEST,]	0.00	1.129	null	null	0.01
PRT	Q9WU62	Inner centromere protein OS=Mus musculus OX=10090 GN=Incenp PE=1 SV=2	null	null	Mouse_09-2020	null	[MS,MS:1001208,SEQUEST,]	0.00	0.501	null	null	0.01
PRT	A0A1X7SB71	RING-type E3 ubiquitin transferase OS=Mus musculus OX=10090 GN=Cbll1 PE=1 SV=1	null	null	Mouse_09-2020	null	[MS,MS:1001208,SEQUEST,]	0.00	0.552	null	null	0.07
PRT	A0A1B0GRJ0	Rab11 family-interacting protein 1 OS=Mus musculus OX=10090 GN=Rab11fip1 PE=1 SV=1	null	null	Mouse_09-2020	null	[MS,MS:1001208,SEQUEST,]	0.00	0.393	null	null	0.02
PRT	P46061	Ran GTPase-activating protein 1 OS=Mus musculus OX=10090 GN=Rangap1 PE=1 SV=2	null	null	Mouse_09-2020	null	[MS,MS:1001208,SEQUEST,]	0.00	0.651	null	null	0.04
PRT	F8VQB6	Unconventional myosin-X OS=Mus musculus OX=10090 GN=Myo10 PE=1 SV=1	null	null	Mouse_09-2020	null	[MS,MS:1001208,SEQUEST,]	0.00	1.147	null	null	0.00
PRT	Q8CDR2	Radial spoke head protein 6 homolog A OS=Mus musculus OX=10090 GN=Rsph6a PE=1 SV=1	null	null	Mouse_09-2020	null	[MS,MS:1001208,SEQUEST,]	0.00	1.175	null	null	0.03
PRT	B1AVY7	Kinesin-like protein KIF16B OS=Mus musculus OX=10090 GN=Kif16b PE=1 SV=1	null	null	Mouse_09-2020	null	[MS,MS:1001208,SEQUEST,]	0.00	0.811	null	null	0.02
PRT	Q8CEF8	RING finger protein 222 OS=Mus musculus OX=10090 GN=Rnf222 PE=2 SV=2	null	null	Mouse_09-2020	null	[MS,MS:1001208,SEQUEST,]	0.00	0.348	null	null	0.13
PRT	Q505D7	Optic atrophy 3 protein homolog OS=Mus musculus OX=10090 GN=Opa3 PE=1 SV=1	null	null	Mouse_09-2020	null	[MS,MS:1001208,SEQUEST,]	2.34	0.939	null	null	0.04
PRT	Q9Z131	SH3 domain-binding protein 5 OS=Mus musculus OX=10090 GN=Sh3bp5 PE=1 SV=3	null	null	Mouse_09-2020	null	[MS,MS:1001208,SEQUEST,]	0.00	0.673	null	null	0.04
PRT	Q3UQI9	Probable ubiquitin carboxyl-terminal hydrolase MINDY-4 OS=Mus musculus OX=10090 GN=Mindy4 PE=1 SV=1	null	null	Mouse_09-2020	null	[MS,MS:1001208,SEQUEST,]	0.00	2.197	null	null	0.04
PRT	B2RX88	Centrosome and spindle pole associated protein 1 OS=Mus musculus OX=10090 GN=Cspp1 PE=1 SV=2	null	null	Mouse_09-2020	null	[MS,MS:1001208,SEQUEST,]	0.00	0.360	null	null	0.01
PRT	P70349	Histidine triad nucleotide-binding protein 1 OS=Mus musculus OX=10090 GN=Hint1 PE=1 SV=3	null	null	Mouse_09-2020	null	[MS,MS:1001208,SEQUEST,]	10.34	13.794	null	null	0.19
PRT	B1ATB3	Transmembrane channel-like protein OS=Mus musculus OX=10090 GN=Tmc6 PE=1 SV=1	null	null	Mouse_09-2020	null	[MS,MS:1001208,SEQUEST,]	0.00	1.050	null	null	0.01
PRT	F8WIJ2	DDB1- and CUL4-associated factor 17 OS=Mus musculus OX=10090 GN=Dcaf17 PE=1 SV=1	null	null	Mouse_09-2020	null	[MS,MS:1001208,SEQUEST,]	0.00	0.543	null	null	0.09
PRT	O55055	tRNA (cytosine(38)-C(5))-methyltransferase OS=Mus musculus OX=10090 GN=Trdmt1 PE=1 SV=2	null	null	Mouse_09-2020	null	[MS,MS:1001208,SEQUEST,]	0.00	0.454	null	null	0.07
PRT	P48771	Cytochrome c oxidase subunit 7A2, mitochondrial OS=Mus musculus OX=10090 GN=Cox7a2 PE=1 SV=2	null	null	Mouse_09-2020	null	[MS,MS:1001208,SEQUEST,]	6.35	5.125	null	null	0.16
PRT	E9QME1	Bcl-2/adenovirus E1B 19 kDa-interacting protein 2-like protein OS=Mus musculus OX=10090 GN=Bnipl PE=4 SV=1	null	null	Mouse_09-2020	null	[MS,MS:1001208,SEQUEST,]	0.00	0.410	null	null	0.08
PRT	Q9CQ69	Cytochrome b-c1 complex subunit 8 OS=Mus musculus OX=10090 GN=Uqcrq PE=1 SV=3	null	null	Mouse_09-2020	null	[MS,MS:1001208,SEQUEST,]	8.51	8.253	null	null	0.18
PRT	P20612	Guanine nucleotide-binding protein G(t) subunit alpha-1 OS=Mus musculus OX=10090 GN=Gnat1 PE=1 SV=3	null	null	Mouse_09-2020	null	[MS,MS:1001208,SEQUEST,]	0.00	0.583	null	null	0.03
PRT	Q64737	Trifunctional purine biosynthetic protein adenosine-3 OS=Mus musculus OX=10090 GN=Gart PE=1 SV=3	null	null	Mouse_09-2020	null	[MS,MS:1001208,SEQUEST,]	5.85	6.230	null	null	0.01
PRT	Q64131	Runt-related transcription factor 3 OS=Mus musculus OX=10090 GN=Runx3 PE=1 SV=3	null	null	Mouse_09-2020	null	[MS,MS:1001208,SEQUEST,]	0.00	0.534	null	null	0.03
PRT	K7N731	Vomeronasal type-1 receptor OS=Mus musculus OX=10090 GN=Vmn1r57 PE=3 SV=1	null	null	Mouse_09-2020	null	[MS,MS:1001208,SEQUEST,]	0.00	0.460	null	null	0.03
PRT	Q68FF7	SLAIN motif-containing protein 1 OS=Mus musculus OX=10090 GN=Slain1 PE=1 SV=1	null	null	Mouse_09-2020	null	[MS,MS:1001208,SEQUEST,]	0.00	0.469	null	null	0.05
PRT	Q7M6X3	Regulator of sex-limitation candidate 8 OS=Mus musculus OX=10090 GN=Zfp759 PE=2 SV=1	null	null	Mouse_09-2020	null	[MS,MS:1001208,SEQUEST,]	0.00	0.600	null	null	0.01
PRT	Q8VHQ4	Ras-related protein Rab-40C OS=Mus musculus OX=10090 GN=Rab40c PE=1 SV=1	null	null	Mouse_09-2020	null	[MS,MS:1001208,SEQUEST,]	0.00	0.369	null	null	0.04
PRT	A0A0N4SV17	Microsomal glutathione S-transferase 1 OS=Mus musculus OX=10090 GN=Mgst1 PE=1 SV=1	null	null	Mouse_09-2020	null	[MS,MS:1001208,SEQUEST,]	5.60	3.920	null	null	0.26
PRT	Q8BGY2	Eukaryotic translation initiation factor 5A-2 OS=Mus musculus OX=10090 GN=Eif5a2 PE=1 SV=3	null	null	Mouse_09-2020	null	[MS,MS:1001208,SEQUEST,]	5.89	5.992	null	null	0.08
PRT	E9QAP1	Zinc finger protein 764 OS=Mus musculus OX=10090 GN=Zfp764 PE=4 SV=1	null	null	Mouse_09-2020	null	[MS,MS:1001208,SEQUEST,]	0.00	0.371	null	null	0.02
PRT	O35423	Serine--pyruvate aminotransferase, mitochondrial OS=Mus musculus OX=10090 GN=Agxt PE=1 SV=3	null	null	Mouse_09-2020	null	[MS,MS:1001208,SEQUEST,]	3.14	3.173	null	null	0.03
PRT	A6H6Q4	Uncharacterized protein C19orf71 homolog OS=Mus musculus OX=10090 PE=2 SV=1	null	null	Mouse_09-2020	null	[MS,MS:1001208,SEQUEST,]	0.00	0.543	null	null	0.06
PRT	P58710	L-gulonolactone oxidase OS=Mus musculus OX=10090 GN=Gulo PE=1 SV=3	null	null	Mouse_09-2020	null	[MS,MS:1001208,SEQUEST,]	1.64	1.097	null	null	0.02
PRT	Q60692	Proteasome subunit beta type-6 OS=Mus musculus OX=10090 GN=Psmb6 PE=1 SV=3	null	null	Mouse_09-2020	null	[MS,MS:1001208,SEQUEST,]	2.15	1.860	null	null	0.04
PRT	Q64516-1	Isoform 1 of Glycerol kinase OS=Mus musculus OX=10090 GN=Gk	null	null	Mouse_09-2020	null	[MS,MS:1001208,SEQUEST,]	3.71	4.414	null	null	0.04
PRT	P50285	Dimethylaniline monooxygenase [N-oxide-forming] 1 OS=Mus musculus OX=10090 GN=Fmo1 PE=1 SV=1	null	null	Mouse_09-2020	null	[MS,MS:1001208,SEQUEST,]	0.00	1.008	null	null	0.01
PRT	Q7TNG8	Probable D-lactate dehydrogenase, mitochondrial OS=Mus musculus OX=10090 GN=Ldhd PE=1 SV=1	null	null	Mouse_09-2020	null	[MS,MS:1001208,SEQUEST,]	2.92	1.322	null	null	0.02
PRT	A2ASQ1	Agrin OS=Mus musculus OX=10090 GN=Agrn PE=1 SV=1	null	null	Mouse_09-2020	null	[MS,MS:1001208,SEQUEST,]	0.00	0.577	null	null	0.01
PRT	Q9QXJ2	Signal transducer and activator of transcription OS=Mus musculus OX=10090 GN=Stat2 PE=1 SV=1	null	null	Mouse_09-2020	null	[MS,MS:1001208,SEQUEST,]	0.00	0.573	null	null	0.02
PRT	Q9CPX8	Cytochrome b-c1 complex subunit 10 OS=Mus musculus OX=10090 GN=Uqcr11 PE=1 SV=1	null	null	Mouse_09-2020	null	[MS,MS:1001208,SEQUEST,]	3.30	2.885	null	null	0.21
PRT	E9Q1R2	4-hydroxy-2-oxoglutarate aldolase, mitochondrial OS=Mus musculus OX=10090 GN=Hoga1 PE=1 SV=1	null	null	Mouse_09-2020	null	[MS,MS:1001208,SEQUEST,]	0.00	0.503	null	null	0.04
PRT	P20065	Thymosin beta-4 OS=Mus musculus OX=10090 GN=Tmsb4x PE=1 SV=1	null	null	Mouse_09-2020	null	[MS,MS:1001208,SEQUEST,]	4.07	3.036	null	null	0.48
PRT	P01887	Beta-2-microglobulin OS=Mus musculus OX=10090 GN=B2m PE=1 SV=2	null	null	Mouse_09-2020	null	[MS,MS:1001208,SEQUEST,]	2.02	2.147	null	null	0.08
PRT	A2AC16	L-xylulose reductase OS=Mus musculus OX=10090 GN=Dcxr PE=1 SV=1	null	null	Mouse_09-2020	null	[MS,MS:1001208,SEQUEST,]	0.00	1.454	null	null	0.06
PRT	O54750	Cytochrome P450 2J6 OS=Mus musculus OX=10090 GN=Cyp2j6 PE=2 SV=2	null	null	Mouse_09-2020	null	[MS,MS:1001208,SEQUEST,]	0.00	1.056	null	null	0.02
PRT	Q8BG05	Heterogeneous nuclear ribonucleoprotein A3 OS=Mus musculus OX=10090 GN=Hnrnpa3 PE=1 SV=1	null	null	Mouse_09-2020	null	[MS,MS:1001208,SEQUEST,]	5.72	7.925	null	null	0.06
PRT	Q8VCR2	17-beta-hydroxysteroid dehydrogenase 13 OS=Mus musculus OX=10090 GN=Hsd17b13 PE=1 SV=2	null	null	Mouse_09-2020	null	[MS,MS:1001208,SEQUEST,]	2.16	2.871	null	null	0.04
PRT	Q99LP6	GrpE protein homolog 1, mitochondrial OS=Mus musculus OX=10090 GN=Grpel1 PE=1 SV=1	null	null	Mouse_09-2020	null	[MS,MS:1001208,SEQUEST,]	2.75	1.146	null	null	0.06
PRT	Q9D0M5	Dynein light chain 2, cytoplasmic OS=Mus musculus OX=10090 GN=Dynll2 PE=1 SV=1	null	null	Mouse_09-2020	null	[MS,MS:1001208,SEQUEST,]	3.82	4.883	null	null	0.13
PRT	O35683	NADH dehydrogenase [ubiquinone] 1 alpha subcomplex subunit 1 OS=Mus musculus OX=10090 GN=Ndufa1 PE=1 SV=1	null	null	Mouse_09-2020	null	[MS,MS:1001208,SEQUEST,]	3.10	1.690	null	null	0.14
PRT	A0A1Y7VMT6	Endoplasmic reticulum aminopeptidase 1 (Fragment) OS=Mus musculus OX=10090 GN=Erap1 PE=1 SV=1	null	null	Mouse_09-2020	null	[MS,MS:1001208,SEQUEST,]	0.00	2.215	null	null	0.05
PRT	E9QLG3	MAX gene-associated protein OS=Mus musculus OX=10090 GN=Mga PE=1 SV=1	null	null	Mouse_09-2020	null	[MS,MS:1001208,SEQUEST,]	0.00	1.355	null	null	0.00
PRT	Q9D0S9	Histidine triad nucleotide-binding protein 2, mitochondrial OS=Mus musculus OX=10090 GN=Hint2 PE=1 SV=1	null	null	Mouse_09-2020	null	[MS,MS:1001208,SEQUEST,]	2.37	3.239	null	null	0.08
PRT	Q9CQ54	NADH dehydrogenase [ubiquinone] 1 subunit C2 OS=Mus musculus OX=10090 GN=Ndufc2 PE=1 SV=1	null	null	Mouse_09-2020	null	[MS,MS:1001208,SEQUEST,]	3.25	2.864	null	null	0.11
PRT	E0CZ34	Proteasome subunit alpha type-3 OS=Mus musculus OX=10090 GN=Psma3 PE=1 SV=1	null	null	Mouse_09-2020	null	[MS,MS:1001208,SEQUEST,]	3.00	2.879	null	null	0.26
PRT	P43024	Cytochrome c oxidase subunit 6A1, mitochondrial OS=Mus musculus OX=10090 GN=Cox6a1 PE=1 SV=2	null	null	Mouse_09-2020	null	[MS,MS:1001208,SEQUEST,]	6.01	4.707	null	null	0.16
PRT	Q99LF4	RNA-splicing ligase RtcB homolog OS=Mus musculus OX=10090 GN=Rtcb PE=1 SV=1	null	null	Mouse_09-2020	null	[MS,MS:1001208,SEQUEST,]	0.00	1.491	null	null	0.02
PRT	E9PUK6	Serine/arginine repetitive matrix protein 1 OS=Mus musculus OX=10090 GN=Srrm1 PE=1 SV=1	null	null	Mouse_09-2020	null	[MS,MS:1001208,SEQUEST,]	0.00	0.539	null	null	0.02
PRT	Q9DCJ5	NADH dehydrogenase [ubiquinone] 1 alpha subcomplex subunit 8 OS=Mus musculus OX=10090 GN=Ndufa8 PE=1 SV=3	null	null	Mouse_09-2020	null	[MS,MS:1001208,SEQUEST,]	3.61	6.071	null	null	0.10
PRT	Q283N4	2-oxo-4-hydroxy-4-carboxy-5-ureidoimidazoline decarboxylase OS=Mus musculus OX=10090 GN=Urad PE=1 SV=1	null	null	Mouse_09-2020	null	[MS,MS:1001208,SEQUEST,]	3.42	3.901	null	null	0.06
PRT	Q8R344	Coiled-coil domain-containing protein 12 OS=Mus musculus OX=10090 GN=Ccdc12 PE=1 SV=2	null	null	Mouse_09-2020	null	[MS,MS:1001208,SEQUEST,]	0.00	0.516	null	null	0.07
PRT	P01898	H-2 class I histocompatibility antigen, Q10 alpha chain OS=Mus musculus OX=10090 GN=H2-Q10 PE=1 SV=3	null	null	Mouse_09-2020	null	[MS,MS:1001208,SEQUEST,]	3.04	3.220	null	null	0.05
PRT	Q571F8	Glutaminase liver isoform, mitochondrial OS=Mus musculus OX=10090 GN=Gls2 PE=1 SV=2	null	null	Mouse_09-2020	null	[MS,MS:1001208,SEQUEST,]	2.68	2.564	null	null	0.02
PRT	P03930	ATP synthase protein 8 OS=Mus musculus OX=10090 GN=Mtatp8 PE=1 SV=1	null	null	Mouse_09-2020	null	[MS,MS:1001208,SEQUEST,]	3.24	3.181	null	null	0.15
PRT	Q9D051	Pyruvate dehydrogenase E1 component subunit beta, mitochondrial OS=Mus musculus OX=10090 GN=Pdhb PE=1 SV=1	null	null	Mouse_09-2020	null	[MS,MS:1001208,SEQUEST,]	1.72	2.198	null	null	0.04
PRT	Q9D0J8	Parathymosin OS=Mus musculus OX=10090 GN=Ptms PE=1 SV=3	null	null	Mouse_09-2020	null	[MS,MS:1001208,SEQUEST,]	3.06	3.166	null	null	0.11
PRT	A0A338P7A0	NADH dehydrogenase [ubiquinone] iron-sulfur protein 4, mitochondrial (Fragment) OS=Mus musculus OX=10090 GN=Ndufs4 PE=1 SV=1	null	null	Mouse_09-2020	null	[MS,MS:1001208,SEQUEST,]	2.31	3.383	null	null	0.14
PRT	Q9R112	Sulfide:quinone oxidoreductase, mitochondrial OS=Mus musculus OX=10090 GN=Sqor PE=1 SV=3	null	null	Mouse_09-2020	null	[MS,MS:1001208,SEQUEST,]	1.86	1.381	null	null	0.02
PRT	P56382	ATP synthase subunit epsilon, mitochondrial OS=Mus musculus OX=10090 GN=Atp5f1e PE=1 SV=2	null	null	Mouse_09-2020	null	[MS,MS:1001208,SEQUEST,]	1.66	2.134	null	null	0.15
PRT	G3UW88	Predicted gene 44 OS=Mus musculus OX=10090 GN=Gm44 PE=4 SV=1	null	null	Mouse_09-2020	null	[MS,MS:1001208,SEQUEST,]	0.00	0.360	null	null	0.04
PRT	Q9Z1N5	Spliceosome RNA helicase Ddx39b OS=Mus musculus OX=10090 GN=Ddx39b PE=1 SV=1	null	null	Mouse_09-2020	null	[MS,MS:1001208,SEQUEST,]	3.48	3.973	null	null	0.02
PRT	F6YTG0	Enoyl-CoA hydratase domain-containing protein 2, mitochondrial (Fragment) OS=Mus musculus OX=10090 GN=Echdc2 PE=1 SV=1	null	null	Mouse_09-2020	null	[MS,MS:1001208,SEQUEST,]	0.00	0.736	null	null	0.09
PRT	P62259	14-3-3 protein epsilon OS=Mus musculus OX=10090 GN=Ywhae PE=1 SV=1	null	null	Mouse_09-2020	null	[MS,MS:1001208,SEQUEST,]	3.44	3.739	null	null	0.04
PRT	P49722	Proteasome subunit alpha type-2 OS=Mus musculus OX=10090 GN=Psma2 PE=1 SV=3	null	null	Mouse_09-2020	null	[MS,MS:1001208,SEQUEST,]	4.01	6.227	null	null	0.09
PRT	A2AQV0	Enhancer of polycomb homolog 2 (Fragment) OS=Mus musculus OX=10090 GN=Epc2 PE=1 SV=1	null	null	Mouse_09-2020	null	[MS,MS:1001208,SEQUEST,]	0.00	0.461	null	null	0.08
PRT	P47955	60S acidic ribosomal protein P1 OS=Mus musculus OX=10090 GN=Rplp1 PE=1 SV=1	null	null	Mouse_09-2020	null	[MS,MS:1001208,SEQUEST,]	2.67	1.958	null	null	0.14
PRT	Q9D819	Inorganic pyrophosphatase OS=Mus musculus OX=10090 GN=Ppa1 PE=1 SV=1	null	null	Mouse_09-2020	null	[MS,MS:1001208,SEQUEST,]	2.24	2.630	null	null	0.03
PRT	D3YWY6	Mitochondrial pyruvate carrier OS=Mus musculus OX=10090 GN=Mpc1 PE=1 SV=1	null	null	Mouse_09-2020	null	[MS,MS:1001208,SEQUEST,]	0.00	0.680	null	null	0.14
PRT	Q9QUH0	Glutaredoxin-1 OS=Mus musculus OX=10090 GN=Glrx PE=1 SV=3	null	null	Mouse_09-2020	null	[MS,MS:1001208,SEQUEST,]	2.10	1.402	null	null	0.08
PRT	Q6PB66	Leucine-rich PPR motif-containing protein, mitochondrial OS=Mus musculus OX=10090 GN=Lrpprc PE=1 SV=2	null	null	Mouse_09-2020	null	[MS,MS:1001208,SEQUEST,]	0.00	1.812	null	null	0.01
PRT	G3X987	GTPase IMAP family member 9 OS=Mus musculus OX=10090 GN=Gimap9 PE=1 SV=1	null	null	Mouse_09-2020	null	[MS,MS:1001208,SEQUEST,]	2.23	0.836	null	null	0.04
PRT	Q9DBG1	Sterol 26-hydroxylase, mitochondrial OS=Mus musculus OX=10090 GN=Cyp27a1 PE=1 SV=1	null	null	Mouse_09-2020	null	[MS,MS:1001208,SEQUEST,]	0.00	1.785	null	null	0.02
PRT	P01901	H-2 class I histocompatibility antigen, K-B alpha chain OS=Mus musculus OX=10090 GN=H2-K1 PE=1 SV=1	null	null	Mouse_09-2020	null	[MS,MS:1001208,SEQUEST,]	3.74	5.007	null	null	0.04
PRT	D3YW97	Ubiquitin-fold modifier 1 OS=Mus musculus OX=10090 GN=Ufm1 PE=1 SV=1	null	null	Mouse_09-2020	null	[MS,MS:1001208,SEQUEST,]	0.00	0.377	null	null	0.18
PRT	Q9WVD5	Mitochondrial ornithine transporter 1 OS=Mus musculus OX=10090 GN=Slc25a15 PE=1 SV=1	null	null	Mouse_09-2020	null	[MS,MS:1001208,SEQUEST,]	1.62	0.856	null	null	0.03
PRT	Q60668	Heterogeneous nuclear ribonucleoprotein D0 OS=Mus musculus OX=10090 GN=Hnrnpd PE=1 SV=2	null	null	Mouse_09-2020	null	[MS,MS:1001208,SEQUEST,]	2.45	1.990	null	null	0.02
PRT	F6T4M4	Serine/arginine repetitive matrix protein 1 (Fragment) OS=Mus musculus OX=10090 GN=Srrm1 PE=1 SV=1	null	null	Mouse_09-2020	null	[MS,MS:1001208,SEQUEST,]	0.00	1.124	null	null	0.06
PRT	P84104	Serine/arginine-rich splicing factor 3 OS=Mus musculus OX=10090 GN=Srsf3 PE=1 SV=1	null	null	Mouse_09-2020	null	[MS,MS:1001208,SEQUEST,]	2.71	2.861	null	null	0.07
PRT	Q9D826	Peroxisomal sarcosine oxidase OS=Mus musculus OX=10090 GN=Pipox PE=1 SV=1	null	null	Mouse_09-2020	null	[MS,MS:1001208,SEQUEST,]	2.66	4.429	null	null	0.04
PRT	Q8K4Z3	NAD(P)H-hydrate epimerase OS=Mus musculus OX=10090 GN=Naxe PE=1 SV=1	null	null	Mouse_09-2020	null	[MS,MS:1001208,SEQUEST,]	3.24	2.233	null	null	0.04
PRT	O35969	Guanidinoacetate N-methyltransferase OS=Mus musculus OX=10090 GN=Gamt PE=1 SV=1	null	null	Mouse_09-2020	null	[MS,MS:1001208,SEQUEST,]	0.00	1.170	null	null	0.06
PRT	Q9D6J6	NADH dehydrogenase [ubiquinone] flavoprotein 2, mitochondrial OS=Mus musculus OX=10090 GN=Ndufv2 PE=1 SV=2	null	null	Mouse_09-2020	null	[MS,MS:1001208,SEQUEST,]	3.47	3.991	null	null	0.08
PRT	E9Q7C8	Cytochrome P450 2C40 OS=Mus musculus OX=10090 GN=Cyp2c40 PE=3 SV=1	null	null	Mouse_09-2020	null	[MS,MS:1001208,SEQUEST,]	0.00	0.361	null	null	0.03
PRT	F6VNW5	GCS light chain (Fragment) OS=Mus musculus OX=10090 GN=Gclm PE=1 SV=1	null	null	Mouse_09-2020	null	[MS,MS:1001208,SEQUEST,]	3.75	5.492	null	null	0.08
PRT	Q80X98	RNA helicase OS=Mus musculus OX=10090 GN=Dhx38 PE=1 SV=1	null	null	Mouse_09-2020	null	[MS,MS:1001208,SEQUEST,]	0.00	0.659	null	null	0.01
PRT	O70503	Very-long-chain 3-oxoacyl-CoA reductase OS=Mus musculus OX=10090 GN=Hsd17b12 PE=1 SV=1	null	null	Mouse_09-2020	null	[MS,MS:1001208,SEQUEST,]	1.78	2.266	null	null	0.05
PRT	Q9R1P3	Proteasome subunit beta type-2 OS=Mus musculus OX=10090 GN=Psmb2 PE=1 SV=1	null	null	Mouse_09-2020	null	[MS,MS:1001208,SEQUEST,]	3.16	3.497	null	null	0.06
PRT	P10639	Thioredoxin OS=Mus musculus OX=10090 GN=Txn PE=1 SV=3	null	null	Mouse_09-2020	null	[MS,MS:1001208,SEQUEST,]	0.00	0.756	null	null	0.10
PRT	A0A140LIZ5	26S proteasome AAA-ATPase subunit RPT3 OS=Mus musculus OX=10090 GN=Psmc4 PE=1 SV=1	null	null	Mouse_09-2020	null	[MS,MS:1001208,SEQUEST,]	3.44	3.428	null	null	0.04
PRT	Q9DCV4	Regulator of microtubule dynamics protein 1 OS=Mus musculus OX=10090 GN=Rmdn1 PE=1 SV=2	null	null	Mouse_09-2020	null	[MS,MS:1001208,SEQUEST,]	2.13	0.886	null	null	0.03
PRT	P47754	F-actin-capping protein subunit alpha-2 OS=Mus musculus OX=10090 GN=Capza2 PE=1 SV=3	null	null	Mouse_09-2020	null	[MS,MS:1001208,SEQUEST,]	0.00	1.268	null	null	0.05
PRT	Q5SUV9	Aromatic-L-amino-acid decarboxylase (Fragment) OS=Mus musculus OX=10090 GN=Ddc PE=1 SV=1	null	null	Mouse_09-2020	null	[MS,MS:1001208,SEQUEST,]	0.00	0.723	null	null	0.06
PRT	O35900	U6 snRNA-associated Sm-like protein LSm2 OS=Mus musculus OX=10090 GN=Lsm2 PE=1 SV=1	null	null	Mouse_09-2020	null	[MS,MS:1001208,SEQUEST,]	2.17	1.484	null	null	0.08
PRT	Q8BGA8	Acyl-coenzyme A synthetase ACSM5, mitochondrial OS=Mus musculus OX=10090 GN=Acsm5 PE=1 SV=1	null	null	Mouse_09-2020	null	[MS,MS:1001208,SEQUEST,]	0.00	1.126	null	null	0.02
PRT	A0A0U1RPT5	Fructose-bisphosphate aldolase (Fragment) OS=Mus musculus OX=10090 GN=Aldoa PE=1 SV=1	null	null	Mouse_09-2020	null	[MS,MS:1001208,SEQUEST,]	2.33	2.160	null	null	0.07
PRT	P97494	Glutamate--cysteine ligase catalytic subunit OS=Mus musculus OX=10090 GN=Gclc PE=1 SV=4	null	null	Mouse_09-2020	null	[MS,MS:1001208,SEQUEST,]	2.49	3.120	null	null	0.02
PRT	Q9DCE9	Interferon gamma-induced GTPase OS=Mus musculus OX=10090 GN=Igtp PE=1 SV=1	null	null	Mouse_09-2020	null	[MS,MS:1001208,SEQUEST,]	3.56	4.450	null	null	0.03
PRT	O55029	Coatomer subunit beta' OS=Mus musculus OX=10090 GN=Copb2 PE=1 SV=2	null	null	Mouse_09-2020	null	[MS,MS:1001208,SEQUEST,]	1.63	0.413	null	null	0.01
PRT	D3YU75	Translationally-controlled tumor protein OS=Mus musculus OX=10090 GN=Tpt1 PE=1 SV=1	null	null	Mouse_09-2020	null	[MS,MS:1001208,SEQUEST,]	2.93	5.253	null	null	0.09
PRT	Q8VCB3	Glycogen [starch] synthase, liver OS=Mus musculus OX=10090 GN=Gys2 PE=1 SV=2	null	null	Mouse_09-2020	null	[MS,MS:1001208,SEQUEST,]	2.51	2.067	null	null	0.01
PRT	Q9QUR6	Prolyl endopeptidase OS=Mus musculus OX=10090 GN=Prep PE=1 SV=1	null	null	Mouse_09-2020	null	[MS,MS:1001208,SEQUEST,]	5.68	6.824	null	null	0.02
PRT	Q3V117	ATP-citrate synthase OS=Mus musculus OX=10090 GN=Acly PE=1 SV=1	null	null	Mouse_09-2020	null	[MS,MS:1001208,SEQUEST,]	4.56	5.647	null	null	0.01
PRT	Q921X9	Protein disulfide-isomerase A5 OS=Mus musculus OX=10090 GN=Pdia5 PE=1 SV=1	null	null	Mouse_09-2020	null	[MS,MS:1001208,SEQUEST,]	1.90	0.989	null	null	0.01
PRT	Q9DBB8	Trans-1,2-dihydrobenzene-1,2-diol dehydrogenase OS=Mus musculus OX=10090 GN=Dhdh PE=1 SV=1	null	null	Mouse_09-2020	null	[MS,MS:1001208,SEQUEST,]	0.00	0.987	null	null	0.03
PRT	Q9CXI5	Mesencephalic astrocyte-derived neurotrophic factor OS=Mus musculus OX=10090 GN=Manf PE=1 SV=1	null	null	Mouse_09-2020	null	[MS,MS:1001208,SEQUEST,]	0.00	1.569	null	null	0.04
PRT	Q91XF0	Pyridoxine-5'-phosphate oxidase OS=Mus musculus OX=10090 GN=Pnpo PE=1 SV=1	null	null	Mouse_09-2020	null	[MS,MS:1001208,SEQUEST,]	0.00	2.596	null	null	0.06
PRT	Q8R0F8	Acylpyruvase FAHD1, mitochondrial OS=Mus musculus OX=10090 GN=Fahd1 PE=1 SV=2	null	null	Mouse_09-2020	null	[MS,MS:1001208,SEQUEST,]	0.00	0.431	null	null	0.07
PRT	Q9CQ76	Nephrocan OS=Mus musculus OX=10090 GN=Nepn PE=1 SV=1	null	null	Mouse_09-2020	null	[MS,MS:1001208,SEQUEST,]	0.00	0.692	null	null	0.05
PRT	Q8K3J1	NADH dehydrogenase [ubiquinone] iron-sulfur protein 8, mitochondrial OS=Mus musculus OX=10090 GN=Ndufs8 PE=1 SV=1	null	null	Mouse_09-2020	null	[MS,MS:1001208,SEQUEST,]	1.72	2.583	null	null	0.04
PRT	Q5U4C1	G-protein coupled receptor-associated sorting protein 1 OS=Mus musculus OX=10090 GN=Gprasp1 PE=1 SV=1	null	null	Mouse_09-2020	null	[MS,MS:1001208,SEQUEST,]	0.00	0.524	null	null	0.02
PRT	A1Z198	NACHT, LRR and PYD domains-containing protein 1b allele 2 OS=Mus musculus OX=10090 GN=Nlrp1b PE=2 SV=1	null	null	Mouse_09-2020	null	[MS,MS:1001208,SEQUEST,]	0.00	0.593	null	null	0.01
PRT	G3X9U9	Mitochondrial fission 1 protein OS=Mus musculus OX=10090 GN=Fis1 PE=1 SV=1	null	null	Mouse_09-2020	null	[MS,MS:1001208,SEQUEST,]	2.82	2.530	null	null	0.08
PRT	P97461	40S ribosomal protein S5 OS=Mus musculus OX=10090 GN=Rps5 PE=1 SV=3	null	null	Mouse_09-2020	null	[MS,MS:1001208,SEQUEST,]	0.00	0.753	null	null	0.05
PRT	A0A338P731	40S ribosomal protein S10 (Fragment) OS=Mus musculus OX=10090 GN=Rps10 PE=1 SV=1	null	null	Mouse_09-2020	null	[MS,MS:1001208,SEQUEST,]	3.00	2.565	null	null	0.08
PRT	E9Q133	T-complex protein 1 subunit gamma OS=Mus musculus OX=10090 GN=Cct3 PE=1 SV=1	null	null	Mouse_09-2020	null	[MS,MS:1001208,SEQUEST,]	0.00	1.059	null	null	0.02
PRT	Q8K442	ATP-binding cassette sub-family A member 8-A OS=Mus musculus OX=10090 GN=Abca8a PE=1 SV=2	null	null	Mouse_09-2020	null	[MS,MS:1001208,SEQUEST,]	0.00	0.519	null	null	0.01
PRT	A0A3Q4EHJ0	Calmodulin OS=Mus musculus OX=10090 GN=Calm1 PE=1 SV=1	null	null	Mouse_09-2020	null	[MS,MS:1001208,SEQUEST,]	5.08	5.835	null	null	0.14
PRT	B9EJR8	Dynein assembly factor 5, axonemal OS=Mus musculus OX=10090 GN=Dnaaf5 PE=1 SV=1	null	null	Mouse_09-2020	null	[MS,MS:1001208,SEQUEST,]	0.00	0.346	null	null	0.02
PRT	A0A0X1KG57	Hyaluronan and proteoglycan link protein 3 OS=Mus musculus OX=10090 GN=Hapln3 PE=1 SV=1	null	null	Mouse_09-2020	null	[MS,MS:1001208,SEQUEST,]	0.00	0.821	null	null	0.10
PRT	E9PUD2	Dynamin-1-like protein OS=Mus musculus OX=10090 GN=Dnm1l PE=1 SV=1	null	null	Mouse_09-2020	null	[MS,MS:1001208,SEQUEST,]	2.19	1.081	null	null	0.01
PRT	Q9DBL7	Bifunctional coenzyme A synthase OS=Mus musculus OX=10090 GN=Coasy PE=1 SV=2	null	null	Mouse_09-2020	null	[MS,MS:1001208,SEQUEST,]	3.31	3.092	null	null	0.02
PRT	H3BK03	Serum paraoxonase/arylesterase 1 (Fragment) OS=Mus musculus OX=10090 GN=Pon1 PE=1 SV=9	null	null	Mouse_09-2020	null	[MS,MS:1001208,SEQUEST,]	0.00	1.345	null	null	0.06
PRT	Q2TPA8	Hydroxysteroid dehydrogenase-like protein 2 OS=Mus musculus OX=10090 GN=Hsdl2 PE=1 SV=1	null	null	Mouse_09-2020	null	[MS,MS:1001208,SEQUEST,]	0.00	1.882	null	null	0.02
PRT	C5NSA7	Tryptophan 2,3-dioxygenase OS=Mus musculus OX=10090 GN=Tdo2 PE=1 SV=1	null	null	Mouse_09-2020	null	[MS,MS:1001208,SEQUEST,]	2.43	3.341	null	null	0.03
PRT	Q9D892	Inosine triphosphate pyrophosphatase OS=Mus musculus OX=10090 GN=Itpa PE=1 SV=2	null	null	Mouse_09-2020	null	[MS,MS:1001208,SEQUEST,]	1.60	1.995	null	null	0.06
PRT	P20108	Thioredoxin-dependent peroxide reductase, mitochondrial OS=Mus musculus OX=10090 GN=Prdx3 PE=1 SV=1	null	null	Mouse_09-2020	null	[MS,MS:1001208,SEQUEST,]	3.41	3.395	null	null	0.05
PRT	A0A1W2P869	GTP-binding protein SAR1a (Fragment) OS=Mus musculus OX=10090 GN=Sar1a PE=1 SV=1	null	null	Mouse_09-2020	null	[MS,MS:1001208,SEQUEST,]	3.86	3.977	null	null	0.12
PRT	Q6ZWX6	Eukaryotic translation initiation factor 2 subunit 1 OS=Mus musculus OX=10090 GN=Eif2s1 PE=1 SV=3	null	null	Mouse_09-2020	null	[MS,MS:1001208,SEQUEST,]	0.00	0.408	null	null	0.02
PRT	A0A498WGD8	Thioredoxin-like protein 1 OS=Mus musculus OX=10090 GN=Txnl1 PE=1 SV=1	null	null	Mouse_09-2020	null	[MS,MS:1001208,SEQUEST,]	2.14	1.544	null	null	0.02
PRT	Q8VC97	Beta-ureidopropionase OS=Mus musculus OX=10090 GN=Upb1 PE=1 SV=1	null	null	Mouse_09-2020	null	[MS,MS:1001208,SEQUEST,]	0.00	1.525	null	null	0.06
PRT	Q9DCG6	Phenazine biosynthesis-like domain-containing protein 1 OS=Mus musculus OX=10090 GN=Pbld1 PE=1 SV=2	null	null	Mouse_09-2020	null	[MS,MS:1001208,SEQUEST,]	2.04	2.898	null	null	0.04
PRT	Q9CR62	Mitochondrial 2-oxoglutarate/malate carrier protein OS=Mus musculus OX=10090 GN=Slc25a11 PE=1 SV=3	null	null	Mouse_09-2020	null	[MS,MS:1001208,SEQUEST,]	2.17	1.818	null	null	0.03
PRT	D3Z4X1	6-phosphogluconolactonase OS=Mus musculus OX=10090 GN=Pgls PE=1 SV=1	null	null	Mouse_09-2020	null	[MS,MS:1001208,SEQUEST,]	1.65	0.925	null	null	0.05
PRT	Q6P542	ATP-binding cassette sub-family F member 1 OS=Mus musculus OX=10090 GN=Abcf1 PE=1 SV=1	null	null	Mouse_09-2020	null	[MS,MS:1001208,SEQUEST,]	2.16	1.588	null	null	0.01
PRT	Q01279	Epidermal growth factor receptor OS=Mus musculus OX=10090 GN=Egfr PE=1 SV=1	null	null	Mouse_09-2020	null	[MS,MS:1001208,SEQUEST,]	0.00	0.708	null	null	0.01
PRT	Q8BVQ9	26S proteasome AAA-ATPase subunit RPT1 OS=Mus musculus OX=10090 GN=Psmc2 PE=1 SV=1	null	null	Mouse_09-2020	null	[MS,MS:1001208,SEQUEST,]	1.90	2.473	null	null	0.02
PRT	Q8R1H0	Homeodomain-only protein OS=Mus musculus OX=10090 GN=Hopx PE=1 SV=1	null	null	Mouse_09-2020	null	[MS,MS:1001208,SEQUEST,]	0.00	0.466	null	null	0.32
PRT	Q6ZWZ4	60S ribosomal protein L36 OS=Mus musculus OX=10090 GN=Rpl36 PE=1 SV=1	null	null	Mouse_09-2020	null	[MS,MS:1001208,SEQUEST,]	3.32	3.331	null	null	0.12
PRT	P54728	UV excision repair protein RAD23 homolog B OS=Mus musculus OX=10090 GN=Rad23b PE=1 SV=2	null	null	Mouse_09-2020	null	[MS,MS:1001208,SEQUEST,]	3.16	2.560	null	null	0.03
PRT	Q9CPP6	NADH dehydrogenase [ubiquinone] 1 alpha subcomplex subunit 5 OS=Mus musculus OX=10090 GN=Ndufa5 PE=1 SV=3	null	null	Mouse_09-2020	null	[MS,MS:1001208,SEQUEST,]	1.79	1.284	null	null	0.06
PRT	Q9QUM9	Proteasome subunit alpha type-6 OS=Mus musculus OX=10090 GN=Psma6 PE=1 SV=1	null	null	Mouse_09-2020	null	[MS,MS:1001208,SEQUEST,]	3.55	3.752	null	null	0.05
PRT	Q9CZW5	Mitochondrial import receptor subunit TOM70 OS=Mus musculus OX=10090 GN=Tomm70 PE=1 SV=2	null	null	Mouse_09-2020	null	[MS,MS:1001208,SEQUEST,]	3.04	1.302	null	null	0.01
PRT	Q99L13	3-hydroxyisobutyrate dehydrogenase, mitochondrial OS=Mus musculus OX=10090 GN=Hibadh PE=1 SV=1	null	null	Mouse_09-2020	null	[MS,MS:1001208,SEQUEST,]	3.55	4.651	null	null	0.05
PRT	P60867	40S ribosomal protein S20 OS=Mus musculus OX=10090 GN=Rps20 PE=1 SV=1	null	null	Mouse_09-2020	null	[MS,MS:1001208,SEQUEST,]	2.33	2.603	null	null	0.10
PRT	A0A286YCD7	Adenosine kinase (Fragment) OS=Mus musculus OX=10090 GN=Adk PE=1 SV=1	null	null	Mouse_09-2020	null	[MS,MS:1001208,SEQUEST,]	0.00	0.839	null	null	0.07
PRT	P62274	40S ribosomal protein S29 OS=Mus musculus OX=10090 GN=Rps29 PE=1 SV=2	null	null	Mouse_09-2020	null	[MS,MS:1001208,SEQUEST,]	2.79	0.827	null	null	0.14
PRT	E9Q5L3	Short/branched chain-specific acyl-CoA dehydrogenase, mitochondrial OS=Mus musculus OX=10090 GN=Acadsb PE=1 SV=1	null	null	Mouse_09-2020	null	[MS,MS:1001208,SEQUEST,]	1.96	1.779	null	null	0.02
PRT	P35278	Ras-related protein Rab-5C OS=Mus musculus OX=10090 GN=Rab5c PE=1 SV=2	null	null	Mouse_09-2020	null	[MS,MS:1001208,SEQUEST,]	2.97	4.924	null	null	0.05
PRT	Q9CPT4	Myeloid-derived growth factor OS=Mus musculus OX=10090 GN=Mydgf PE=1 SV=1	null	null	Mouse_09-2020	null	[MS,MS:1001208,SEQUEST,]	3.30	1.561	null	null	0.05
PRT	Q8QZY2	Glycerate kinase OS=Mus musculus OX=10090 GN=Glyctk PE=1 SV=1	null	null	Mouse_09-2020	null	[MS,MS:1001208,SEQUEST,]	2.11	1.927	null	null	0.01
PRT	Q8CG71	Prolyl 3-hydroxylase 2 OS=Mus musculus OX=10090 GN=P3h2 PE=1 SV=1	null	null	Mouse_09-2020	null	[MS,MS:1001208,SEQUEST,]	0.00	0.587	null	null	0.01
PRT	Q9D1D4	Transmembrane emp24 domain-containing protein 10 OS=Mus musculus OX=10090 GN=Tmed10 PE=1 SV=1	null	null	Mouse_09-2020	null	[MS,MS:1001208,SEQUEST,]	4.33	3.773	null	null	0.07
PRT	A0A2I3BPK0	Cell growth regulator with RING finger domain protein 1 OS=Mus musculus OX=10090 GN=Cgrrf1 PE=1 SV=1	null	null	Mouse_09-2020	null	[MS,MS:1001208,SEQUEST,]	0.00	0.415	null	null	0.34
PRT	A0A0R4J198	Succinyl-CoA:3-ketoacid-coenzyme A transferase OS=Mus musculus OX=10090 GN=Oxct2b PE=3 SV=1	null	null	Mouse_09-2020	null	[MS,MS:1001208,SEQUEST,]	0.00	0.368	null	null	0.01
PRT	P47757	F-actin-capping protein subunit beta OS=Mus musculus OX=10090 GN=Capzb PE=1 SV=3	null	null	Mouse_09-2020	null	[MS,MS:1001208,SEQUEST,]	2.92	4.828	null	null	0.05
PRT	Q91WT9	Cystathionine beta-synthase OS=Mus musculus OX=10090 GN=Cbs PE=1 SV=3	null	null	Mouse_09-2020	null	[MS,MS:1001208,SEQUEST,]	0.00	1.997	null	null	0.03
PRT	Q8C2Q7	Heterogeneous nuclear ribonucleoprotein H OS=Mus musculus OX=10090 GN=Hnrnph1 PE=1 SV=1	null	null	Mouse_09-2020	null	[MS,MS:1001208,SEQUEST,]	0.00	0.643	null	null	0.01
PRT	Q91X34	Bile acid-CoA:amino acid N-acyltransferase OS=Mus musculus OX=10090 GN=Baat PE=1 SV=1	null	null	Mouse_09-2020	null	[MS,MS:1001208,SEQUEST,]	3.40	1.423	null	null	0.03
PRT	P62843	40S ribosomal protein S15 OS=Mus musculus OX=10090 GN=Rps15 PE=1 SV=2	null	null	Mouse_09-2020	null	[MS,MS:1001208,SEQUEST,]	2.35	3.834	null	null	0.09
PRT	Q9CPR4	60S ribosomal protein L17 OS=Mus musculus OX=10090 GN=Rpl17 PE=1 SV=3	null	null	Mouse_09-2020	null	[MS,MS:1001208,SEQUEST,]	0.00	1.626	null	null	0.06
PRT	Q8BWF0	Succinate-semialdehyde dehydrogenase, mitochondrial OS=Mus musculus OX=10090 GN=Aldh5a1 PE=1 SV=1	null	null	Mouse_09-2020	null	[MS,MS:1001208,SEQUEST,]	2.70	4.949	null	null	0.03
PRT	Q9Z2U1	Proteasome subunit alpha type-5 OS=Mus musculus OX=10090 GN=Psma5 PE=1 SV=1	null	null	Mouse_09-2020	null	[MS,MS:1001208,SEQUEST,]	0.00	1.619	null	null	0.08
PRT	A2ADJ4	5,6-dihydroxyindole-2-carboxylic acid oxidase (Fragment) OS=Mus musculus OX=10090 GN=Tyrp1 PE=1 SV=1	null	null	Mouse_09-2020	null	[MS,MS:1001208,SEQUEST,]	0.00	0.451	null	null	0.06
PRT	A2BE93	Protein SET (Fragment) OS=Mus musculus OX=10090 GN=Set PE=1 SV=1	null	null	Mouse_09-2020	null	[MS,MS:1001208,SEQUEST,]	0.00	1.533	null	null	0.06
PRT	P62754	40S ribosomal protein S6 OS=Mus musculus OX=10090 GN=Rps6 PE=1 SV=1	null	null	Mouse_09-2020	null	[MS,MS:1001208,SEQUEST,]	0.00	1.686	null	null	0.06
PRT	E9Q6D8	Complement component C6 OS=Mus musculus OX=10090 GN=C6 PE=1 SV=2	null	null	Mouse_09-2020	null	[MS,MS:1001208,SEQUEST,]	0.00	0.363	null	null	0.02
PRT	Q9CYW4	Haloacid dehalogenase-like hydrolase domain-containing protein 3 OS=Mus musculus OX=10090 GN=Hdhd3 PE=1 SV=1	null	null	Mouse_09-2020	null	[MS,MS:1001208,SEQUEST,]	0.00	0.547	null	null	0.05
PRT	P13541	Myosin-3 OS=Mus musculus OX=10090 GN=Myh3 PE=2 SV=2	null	null	Mouse_09-2020	null	[MS,MS:1001208,SEQUEST,]	0.00	1.505	null	null	0.01
PRT	G3X9T7	Galectin-9 OS=Mus musculus OX=10090 GN=Lgals9 PE=1 SV=1	null	null	Mouse_09-2020	null	[MS,MS:1001208,SEQUEST,]	3.19	2.794	null	null	0.02
PRT	I7HLV2	60S ribosomal protein L10 (Fragment) OS=Mus musculus OX=10090 GN=Rpl10 PE=1 SV=1	null	null	Mouse_09-2020	null	[MS,MS:1001208,SEQUEST,]	1.94	3.551	null	null	0.06
PRT	Q8CGK3	Lon protease homolog, mitochondrial OS=Mus musculus OX=10090 GN=Lonp1 PE=1 SV=2	null	null	Mouse_09-2020	null	[MS,MS:1001208,SEQUEST,]	0.00	0.741	null	null	0.01
PRT	E0CXT6	Carboxymethylenebutenolidase homolog (Fragment) OS=Mus musculus OX=10090 GN=Cmbl PE=1 SV=1	null	null	Mouse_09-2020	null	[MS,MS:1001208,SEQUEST,]	2.39	3.959	null	null	0.10
PRT	Q60597	2-oxoglutarate dehydrogenase, mitochondrial OS=Mus musculus OX=10090 GN=Ogdh PE=1 SV=3	null	null	Mouse_09-2020	null	[MS,MS:1001208,SEQUEST,]	2.13	2.654	null	null	0.01
PRT	E9Q3Y7	RIKEN cDNA C530008M17 gene OS=Mus musculus OX=10090 GN=Cracd PE=1 SV=1	null	null	Mouse_09-2020	null	[MS,MS:1001208,SEQUEST,]	0.00	0.531	null	null	0.01
PRT	A0A0R3P9C8	NADH dehydrogenase [ubiquinone] 1 alpha subcomplex subunit 9, mitochondrial OS=Mus musculus OX=10090 GN=Ndufa9 PE=1 SV=1	null	null	Mouse_09-2020	null	[MS,MS:1001208,SEQUEST,]	3.37	2.657	null	null	0.03
PRT	P97364	Selenide, water dikinase 2 OS=Mus musculus OX=10090 GN=Sephs2 PE=1 SV=3	null	null	Mouse_09-2020	null	[MS,MS:1001208,SEQUEST,]	0.00	1.682	null	null	0.03
PRT	A0A1W2P7Z3	Ubiquitin-conjugating enzyme E2 N OS=Mus musculus OX=10090 GN=Ube2n PE=1 SV=1	null	null	Mouse_09-2020	null	[MS,MS:1001208,SEQUEST,]	3.50	4.427	null	null	0.23
PRT	A0A0A6YX05	Sodium/potassium-transporting ATPase subunit beta (Fragment) OS=Mus musculus OX=10090 GN=Atp1b1 PE=1 SV=1	null	null	Mouse_09-2020	null	[MS,MS:1001208,SEQUEST,]	2.40	2.882	null	null	0.08
PRT	P51658	Estradiol 17-beta-dehydrogenase 2 OS=Mus musculus OX=10090 GN=Hsd17b2 PE=1 SV=2	null	null	Mouse_09-2020	null	[MS,MS:1001208,SEQUEST,]	4.31	5.276	null	null	0.07
PRT	Q8R1N0	Zinc finger protein 830 OS=Mus musculus OX=10090 GN=Znf830 PE=1 SV=1	null	null	Mouse_09-2020	null	[MS,MS:1001208,SEQUEST,]	0.00	0.702	null	null	0.04
PRT	Q9Z204	Heterogeneous nuclear ribonucleoproteins C1/C2 OS=Mus musculus OX=10090 GN=Hnrnpc PE=1 SV=1	null	null	Mouse_09-2020	null	[MS,MS:1001208,SEQUEST,]	0.00	0.961	null	null	0.02
PRT	A0A498WGK2	Asparagine--tRNA ligase OS=Mus musculus OX=10090 GN=Nars PE=1 SV=1	null	null	Mouse_09-2020	null	[MS,MS:1001208,SEQUEST,]	2.86	1.643	null	null	0.01
PRT	D3Z1U9	NADH dehydrogenase [ubiquinone] flavoprotein 1, mitochondrial OS=Mus musculus OX=10090 GN=Ndufv1 PE=1 SV=1	null	null	Mouse_09-2020	null	[MS,MS:1001208,SEQUEST,]	2.69	2.389	null	null	0.03
PRT	Q9D6J5	NADH dehydrogenase [ubiquinone] 1 beta subcomplex subunit 8, mitochondrial OS=Mus musculus OX=10090 GN=Ndufb8 PE=1 SV=1	null	null	Mouse_09-2020	null	[MS,MS:1001208,SEQUEST,]	0.00	1.730	null	null	0.06
PRT	G3X8T3	Carboxypeptidase OS=Mus musculus OX=10090 GN=Ctsa PE=1 SV=1	null	null	Mouse_09-2020	null	[MS,MS:1001208,SEQUEST,]	2.99	2.721	null	null	0.02
PRT	A3KMP2	Tetratricopeptide repeat protein 38 OS=Mus musculus OX=10090 GN=Ttc38 PE=1 SV=2	null	null	Mouse_09-2020	null	[MS,MS:1001208,SEQUEST,]	3.24	3.279	null	null	0.02
PRT	Q9CQX2	Cytochrome b5 type B OS=Mus musculus OX=10090 GN=Cyb5b PE=1 SV=1	null	null	Mouse_09-2020	null	[MS,MS:1001208,SEQUEST,]	4.90	6.598	null	null	0.10
PRT	Q9CQC7	NADH dehydrogenase [ubiquinone] 1 beta subcomplex subunit 4 OS=Mus musculus OX=10090 GN=Ndufb4 PE=1 SV=3	null	null	Mouse_09-2020	null	[MS,MS:1001208,SEQUEST,]	0.00	1.740	null	null	0.19
PRT	Q9WU79	Proline dehydrogenase 1, mitochondrial OS=Mus musculus OX=10090 GN=Prodh PE=1 SV=2	null	null	Mouse_09-2020	null	[MS,MS:1001208,SEQUEST,]	4.13	6.592	null	null	0.02
PRT	Q61635	GTP-binding protein OS=Mus musculus OX=10090 GN=Ifi47 PE=1 SV=1	null	null	Mouse_09-2020	null	[MS,MS:1001208,SEQUEST,]	2.97	2.590	null	null	0.03
PRT	Q9D8L3	Signal sequence receptor subunit delta OS=Mus musculus OX=10090 GN=Ssr4 PE=1 SV=1	null	null	Mouse_09-2020	null	[MS,MS:1001208,SEQUEST,]	0.00	2.190	null	null	0.07
PRT	Q9JKV1	Proteasomal ubiquitin receptor ADRM1 OS=Mus musculus OX=10090 GN=Adrm1 PE=1 SV=2	null	null	Mouse_09-2020	null	[MS,MS:1001208,SEQUEST,]	2.55	1.954	null	null	0.04
PRT	A0A1L1SVJ6	Alpha-actinin-4 (Fragment) OS=Mus musculus OX=10090 GN=Actn4 PE=1 SV=1	null	null	Mouse_09-2020	null	[MS,MS:1001208,SEQUEST,]	2.87	2.656	null	null	0.06
PRT	H3BKD7	Isopentenyl-diphosphate Delta-isomerase (Fragment) OS=Mus musculus OX=10090 GN=Idi1 PE=1 SV=1	null	null	Mouse_09-2020	null	[MS,MS:1001208,SEQUEST,]	1.73	2.294	null	null	0.07
PRT	F6ZTG3	Glyoxalase domain-containing protein 4 (Fragment) OS=Mus musculus OX=10090 GN=Glod4 PE=1 SV=1	null	null	Mouse_09-2020	null	[MS,MS:1001208,SEQUEST,]	1.75	0.732	null	null	0.06
PRT	Q9CPU2	NADH dehydrogenase [ubiquinone] 1 beta subcomplex subunit 2, mitochondrial OS=Mus musculus OX=10090 GN=Ndufb2 PE=1 SV=1	null	null	Mouse_09-2020	null	[MS,MS:1001208,SEQUEST,]	2.75	2.837	null	null	0.09
PRT	Q8BWR4	Ubiquitin carboxyl-terminal hydrolase 40 OS=Mus musculus OX=10090 GN=Usp40 PE=1 SV=2	null	null	Mouse_09-2020	null	[MS,MS:1001208,SEQUEST,]	0.00	0.414	null	null	0.02
PRT	O08795	Glucosidase 2 subunit beta OS=Mus musculus OX=10090 GN=Prkcsh PE=1 SV=1	null	null	Mouse_09-2020	null	[MS,MS:1001208,SEQUEST,]	2.03	2.050	null	null	0.02
PRT	D6REG4	Glyoxylate reductase/hydroxypyruvate reductase OS=Mus musculus OX=10090 GN=Grhpr PE=1 SV=1	null	null	Mouse_09-2020	null	[MS,MS:1001208,SEQUEST,]	3.23	2.139	null	null	0.06
PRT	P62911	60S ribosomal protein L32 OS=Mus musculus OX=10090 GN=Rpl32 PE=1 SV=2	null	null	Mouse_09-2020	null	[MS,MS:1001208,SEQUEST,]	2.84	2.587	null	null	0.10
PRT	A0A0A6YWC8	Vimentin OS=Mus musculus OX=10090 GN=Vim PE=1 SV=1	null	null	Mouse_09-2020	null	[MS,MS:1001208,SEQUEST,]	0.00	1.787	null	null	0.04
PRT	P47791	Glutathione reductase, mitochondrial OS=Mus musculus OX=10090 GN=Gsr PE=1 SV=3	null	null	Mouse_09-2020	null	[MS,MS:1001208,SEQUEST,]	2.55	2.785	null	null	0.02
PRT	Q9JJJ7	Protein-serine O-palmitoleoyltransferase porcupine OS=Mus musculus OX=10090 GN=Porcn PE=1 SV=1	null	null	Mouse_09-2020	null	[MS,MS:1001208,SEQUEST,]	0.00	0.394	null	null	0.02
PRT	E0CYS1	Glutamate receptor-interacting protein 2 OS=Mus musculus OX=10090 GN=Grip2 PE=1 SV=1	null	null	Mouse_09-2020	null	[MS,MS:1001208,SEQUEST,]	0.00	0.456	null	null	0.09
PRT	Q9DCC4	Pyrroline-5-carboxylate reductase 3 OS=Mus musculus OX=10090 GN=Pycr3 PE=1 SV=2	null	null	Mouse_09-2020	null	[MS,MS:1001208,SEQUEST,]	2.04	0.525	null	null	0.03
PRT	E9PUD1	C-Jun-amino-terminal kinase-interacting protein 4 OS=Mus musculus OX=10090 GN=Spag9 PE=1 SV=1	null	null	Mouse_09-2020	null	[MS,MS:1001208,SEQUEST,]	0.00	0.680	null	null	0.03
PRT	Q8VBX6	Multiple PDZ domain protein OS=Mus musculus OX=10090 GN=Mpdz PE=1 SV=2	null	null	Mouse_09-2020	null	[MS,MS:1001208,SEQUEST,]	0.00	0.356	null	null	0.01
PRT	Q8VIJ6	Splicing factor, proline- and glutamine-rich OS=Mus musculus OX=10090 GN=Sfpq PE=1 SV=1	null	null	Mouse_09-2020	null	[MS,MS:1001208,SEQUEST,]	2.02	3.487	null	null	0.02
PRT	P70195	Proteasome subunit beta type-7 OS=Mus musculus OX=10090 GN=Psmb7 PE=1 SV=1	null	null	Mouse_09-2020	null	[MS,MS:1001208,SEQUEST,]	2.37	2.818	null	null	0.04
PRT	Q91WS7	DEP domain-containing protein 7 OS=Mus musculus OX=10090 GN=Depdc7 PE=2 SV=1	null	null	Mouse_09-2020	null	[MS,MS:1001208,SEQUEST,]	0.00	0.419	null	null	0.05
PRT	Q9EQK5	Major vault protein OS=Mus musculus OX=10090 GN=Mvp PE=1 SV=4	null	null	Mouse_09-2020	null	[MS,MS:1001208,SEQUEST,]	0.00	0.890	null	null	0.01
PRT	A0A1Y7VKA0	Isoamyl acetate-hydrolyzing esterase 1 homolog (Fragment) OS=Mus musculus OX=10090 GN=Iah1 PE=1 SV=1	null	null	Mouse_09-2020	null	[MS,MS:1001208,SEQUEST,]	2.29	0.773	null	null	0.05
PRT	D6RHN4	Peroxisomal trans-2-enoyl-CoA reductase OS=Mus musculus OX=10090 GN=Pecr PE=1 SV=1	null	null	Mouse_09-2020	null	[MS,MS:1001208,SEQUEST,]	3.97	4.514	null	null	0.13
PRT	E9Q4F4	Small nuclear ribonucleoprotein E OS=Mus musculus OX=10090 GN=Snrpe PE=1 SV=1	null	null	Mouse_09-2020	null	[MS,MS:1001208,SEQUEST,]	0.00	1.068	null	null	0.12
PRT	Q9D172	Glutamine amidotransferase-like class 1 domain-containing protein 3A, mitochondrial OS=Mus musculus OX=10090 GN=Gatd3a PE=1 SV=1	null	null	Mouse_09-2020	null	[MS,MS:1001208,SEQUEST,]	4.94	7.132	null	null	0.09
PRT	A0A1L1SSA8	Transmembrane protein 205 (Fragment) OS=Mus musculus OX=10090 GN=Tmem205 PE=1 SV=1	null	null	Mouse_09-2020	null	[MS,MS:1001208,SEQUEST,]	0.00	1.831	null	null	0.12
PRT	K7N784	Vomeronasal 2, receptor 4 OS=Mus musculus OX=10090 GN=Vmn2r4 PE=4 SV=1	null	null	Mouse_09-2020	null	[MS,MS:1001208,SEQUEST,]	0.00	0.639	null	null	0.02
PRT	F7BWJ0	Vang-like protein 1 (Fragment) OS=Mus musculus OX=10090 GN=Vangl1 PE=1 SV=1	null	null	Mouse_09-2020	null	[MS,MS:1001208,SEQUEST,]	0.00	0.406	null	null	0.08
PRT	A0A494BB38	Prostaglandin reductase-3 OS=Mus musculus OX=10090 GN=Zadh2 PE=1 SV=1	null	null	Mouse_09-2020	null	[MS,MS:1001208,SEQUEST,]	0.00	0.760	null	null	0.05
PRT	A0A0A6YVR9	SURF1-like protein (Fragment) OS=Mus musculus OX=10090 GN=Surf1 PE=1 SV=1	null	null	Mouse_09-2020	null	[MS,MS:1001208,SEQUEST,]	0.00	0.509	null	null	0.13
PRT	P26150	3 beta-hydroxysteroid dehydrogenase/Delta 5-->4-isomerase type 3 OS=Mus musculus OX=10090 GN=Hsd3b3 PE=1 SV=3	null	null	Mouse_09-2020	null	[MS,MS:1001208,SEQUEST,]	3.23	3.965	null	null	0.06
PRT	P62892	60S ribosomal protein L39 OS=Mus musculus OX=10090 GN=Rpl39 PE=1 SV=2	null	null	Mouse_09-2020	null	[MS,MS:1001208,SEQUEST,]	2.02	3.213	null	null	0.20
PRT	A0A2R8VHD0	GDP-4-keto-6-deoxy-D-mannose-3,5-epimerase-4-reductase OS=Mus musculus OX=10090 GN=Tsta3 PE=1 SV=1	null	null	Mouse_09-2020	null	[MS,MS:1001208,SEQUEST,]	1.84	2.007	null	null	0.02
PRT	Q61335	B-cell receptor-associated protein 31 OS=Mus musculus OX=10090 GN=Bcap31 PE=1 SV=4	null	null	Mouse_09-2020	null	[MS,MS:1001208,SEQUEST,]	0.00	0.559	null	null	0.06
PRT	Q9Z2Z6	Mitochondrial carnitine/acylcarnitine carrier protein OS=Mus musculus OX=10090 GN=Slc25a20 PE=1 SV=1	null	null	Mouse_09-2020	null	[MS,MS:1001208,SEQUEST,]	0.00	0.689	null	null	0.06
PRT	O35386	Phytanoyl-CoA dioxygenase, peroxisomal OS=Mus musculus OX=10090 GN=Phyh PE=1 SV=1	null	null	Mouse_09-2020	null	[MS,MS:1001208,SEQUEST,]	0.00	2.589	null	null	0.05
PRT	Q9CQV8	14-3-3 protein beta/alpha OS=Mus musculus OX=10090 GN=Ywhab PE=1 SV=3	null	null	Mouse_09-2020	null	[MS,MS:1001208,SEQUEST,]	2.35	2.053	null	null	0.04
PRT	G3UY33	Vacuolar protein sorting-associated protein 52 homolog (Fragment) OS=Mus musculus OX=10090 GN=Vps52 PE=1 SV=2	null	null	Mouse_09-2020	null	[MS,MS:1001208,SEQUEST,]	0.00	1.054	null	null	0.03
PRT	E9PXX7	Thioredoxin domain-containing protein 5 OS=Mus musculus OX=10090 GN=Txndc5 PE=1 SV=1	null	null	Mouse_09-2020	null	[MS,MS:1001208,SEQUEST,]	2.58	2.946	null	null	0.03
PRT	P61514	60S ribosomal protein L37a OS=Mus musculus OX=10090 GN=Rpl37a PE=1 SV=2	null	null	Mouse_09-2020	null	[MS,MS:1001208,SEQUEST,]	0.00	1.800	null	null	0.12
PRT	Q9WV32	Actin-related protein 2/3 complex subunit 1B OS=Mus musculus OX=10090 GN=Arpc1b PE=1 SV=4	null	null	Mouse_09-2020	null	[MS,MS:1001208,SEQUEST,]	3.31	4.257	null	null	0.03
PRT	A2A974	Cytochrome P450 4A12B OS=Mus musculus OX=10090 GN=Cyp4a12b PE=1 SV=1	null	null	Mouse_09-2020	null	[MS,MS:1001208,SEQUEST,]	1.74	1.061	null	null	0.02
PRT	A0A494BAF6	DNA damage-binding protein 1 (Fragment) OS=Mus musculus OX=10090 GN=Ddb1 PE=1 SV=1	null	null	Mouse_09-2020	null	[MS,MS:1001208,SEQUEST,]	2.38	0.464	null	null	0.02
PRT	A0A1Y7VLP0	ATP synthase subunit ATP5MPL, mitochondrial (Fragment) OS=Mus musculus OX=10090 GN=Atp5mpl PE=1 SV=1	null	null	Mouse_09-2020	null	[MS,MS:1001208,SEQUEST,]	2.79	2.853	null	null	0.14
PRT	A0A0N4SWI4	Protein FAM136A OS=Mus musculus OX=10090 GN=Fam136a PE=1 SV=1	null	null	Mouse_09-2020	null	[MS,MS:1001208,SEQUEST,]	2.05	0.948	null	null	0.08
PRT	Q00724	Retinol-binding protein 4 OS=Mus musculus OX=10090 GN=Rbp4 PE=1 SV=2	null	null	Mouse_09-2020	null	[MS,MS:1001208,SEQUEST,]	2.31	2.544	null	null	0.05
PRT	A0A0J9YV10	Zinc finger protein 512 (Fragment) OS=Mus musculus OX=10090 GN=Zfp512 PE=1 SV=1	null	null	Mouse_09-2020	null	[MS,MS:1001208,SEQUEST,]	0.00	0.416	null	null	0.04
PRT	P61982	14-3-3 protein gamma OS=Mus musculus OX=10090 GN=Ywhag PE=1 SV=2	null	null	Mouse_09-2020	null	[MS,MS:1001208,SEQUEST,]	3.01	3.446	null	null	0.04
PRT	Q9JK37	Myozenin-1 OS=Mus musculus OX=10090 GN=Myoz1 PE=1 SV=1	null	null	Mouse_09-2020	null	[MS,MS:1001208,SEQUEST,]	0.00	0.373	null	null	0.04
PRT	Q91WS0	CDGSH iron-sulfur domain-containing protein 1 OS=Mus musculus OX=10090 GN=Cisd1 PE=1 SV=1	null	null	Mouse_09-2020	null	[MS,MS:1001208,SEQUEST,]	3.39	1.984	null	null	0.08
PRT	O54734	Dolichyl-diphosphooligosaccharide--protein glycosyltransferase 48 kDa subunit OS=Mus musculus OX=10090 GN=Ddost PE=1 SV=2	null	null	Mouse_09-2020	null	[MS,MS:1001208,SEQUEST,]	2.84	2.031	null	null	0.02
PRT	Q9WV98	Mitochondrial import inner membrane translocase subunit Tim9 OS=Mus musculus OX=10090 GN=Timm9 PE=1 SV=1	null	null	Mouse_09-2020	null	[MS,MS:1001208,SEQUEST,]	2.66	2.998	null	null	0.17
PRT	Q91W64	Cytochrome P450 2C70 OS=Mus musculus OX=10090 GN=Cyp2c70 PE=1 SV=2	null	null	Mouse_09-2020	null	[MS,MS:1001208,SEQUEST,]	2.34	3.132	null	null	0.02
PRT	P62267	40S ribosomal protein S23 OS=Mus musculus OX=10090 GN=Rps23 PE=1 SV=3	null	null	Mouse_09-2020	null	[MS,MS:1001208,SEQUEST,]	3.29	3.872	null	null	0.08
PRT	Q9Z180	SET-binding protein OS=Mus musculus OX=10090 GN=Setbp1 PE=1 SV=4	null	null	Mouse_09-2020	null	[MS,MS:1001208,SEQUEST,]	0.00	0.394	null	null	0.01
PRT	A0A571BEL9	T-complex protein 1 subunit zeta OS=Mus musculus OX=10090 GN=Cct6a PE=1 SV=1	null	null	Mouse_09-2020	null	[MS,MS:1001208,SEQUEST,]	2.41	2.902	null	null	0.02
PRT	Q8R3C1	Uncharacterized protein C2orf42 homolog OS=Mus musculus OX=10090 PE=2 SV=1	null	null	Mouse_09-2020	null	[MS,MS:1001208,SEQUEST,]	0.00	0.365	null	null	0.02
PRT	Q9R1G6	Killer cell lectin-like receptor subfamily A, member 10 OS=Mus musculus OX=10090 GN=Klra10 PE=2 SV=1	null	null	Mouse_09-2020	null	[MS,MS:1001208,SEQUEST,]	0.00	0.487	null	null	0.09
PRT	P31725	Protein S100-A9 OS=Mus musculus OX=10090 GN=S100a9 PE=1 SV=3	null	null	Mouse_09-2020	null	[MS,MS:1001208,SEQUEST,]	0.00	1.409	null	null	0.12
PRT	Q8CE46	Pseudouridylate synthase 7 homolog-like protein OS=Mus musculus OX=10090 GN=Pus7l PE=1 SV=1	null	null	Mouse_09-2020	null	[MS,MS:1001208,SEQUEST,]	0.00	0.869	null	null	0.01
PRT	Q8BWY3	Eukaryotic peptide chain release factor subunit 1 OS=Mus musculus OX=10090 GN=Etf1 PE=1 SV=4	null	null	Mouse_09-2020	null	[MS,MS:1001208,SEQUEST,]	3.21	3.925	null	null	0.02
PRT	Q6P3A8	2-oxoisovalerate dehydrogenase subunit beta, mitochondrial OS=Mus musculus OX=10090 GN=Bckdhb PE=1 SV=2	null	null	Mouse_09-2020	null	[MS,MS:1001208,SEQUEST,]	4.46	3.827	null	null	0.05
PRT	O55060	Thiopurine S-methyltransferase OS=Mus musculus OX=10090 GN=Tpmt PE=1 SV=1	null	null	Mouse_09-2020	null	[MS,MS:1001208,SEQUEST,]	0.00	2.174	null	null	0.04
PRT	Q3ULD5	Methylcrotonoyl-CoA carboxylase beta chain, mitochondrial OS=Mus musculus OX=10090 GN=Mccc2 PE=1 SV=1	null	null	Mouse_09-2020	null	[MS,MS:1001208,SEQUEST,]	2.40	1.893	null	null	0.02
PRT	P61979	Heterogeneous nuclear ribonucleoprotein K OS=Mus musculus OX=10090 GN=Hnrnpk PE=1 SV=1	null	null	Mouse_09-2020	null	[MS,MS:1001208,SEQUEST,]	0.00	0.671	null	null	0.02
PRT	A0A0R4J1S3	Pleckstrin homology domain-containing family G member 2 (Fragment) OS=Mus musculus OX=10090 GN=Plekhg2 PE=1 SV=1	null	null	Mouse_09-2020	null	[MS,MS:1001208,SEQUEST,]	0.00	0.481	null	null	0.03
PRT	D3Z2H9	Tropomyosin 3, related sequence 7 OS=Mus musculus OX=10090 GN=Tpm3-rs7 PE=3 SV=1	null	null	Mouse_09-2020	null	[MS,MS:1001208,SEQUEST,]	3.35	3.263	null	null	0.05
PRT	A0A2R8VHP2	Nicotinate phosphoribosyltransferase OS=Mus musculus OX=10090 GN=Naprt PE=1 SV=1	null	null	Mouse_09-2020	null	[MS,MS:1001208,SEQUEST,]	3.00	2.869	null	null	0.03
PRT	A0A087WR38	NADH dehydrogenase [ubiquinone] 1 alpha subcomplex subunit 10, mitochondrial (Fragment) OS=Mus musculus OX=10090 GN=Ndufa10 PE=1 SV=1	null	null	Mouse_09-2020	null	[MS,MS:1001208,SEQUEST,]	2.18	3.164	null	null	0.10
PRT	Q8BWN8	Peroxisomal succinyl-coenzyme A thioesterase OS=Mus musculus OX=10090 GN=Acot4 PE=1 SV=1	null	null	Mouse_09-2020	null	[MS,MS:1001208,SEQUEST,]	0.00	3.514	null	null	0.03
PRT	O09061	Proteasome subunit beta type-1 OS=Mus musculus OX=10090 GN=Psmb1 PE=1 SV=1	null	null	Mouse_09-2020	null	[MS,MS:1001208,SEQUEST,]	3.00	4.274	null	null	0.06
PRT	Q06185	ATP synthase subunit e, mitochondrial OS=Mus musculus OX=10090 GN=Atp5me PE=1 SV=2	null	null	Mouse_09-2020	null	[MS,MS:1001208,SEQUEST,]	3.32	3.110	null	null	0.23
PRT	Q93092	Transaldolase OS=Mus musculus OX=10090 GN=Taldo1 PE=1 SV=2	null	null	Mouse_09-2020	null	[MS,MS:1001208,SEQUEST,]	0.00	0.403	null	null	0.03
PRT	Q8BSH9	Nucleosome assembly protein 1-like 1 OS=Mus musculus OX=10090 GN=Nap1l1 PE=1 SV=1	null	null	Mouse_09-2020	null	[MS,MS:1001208,SEQUEST,]	2.81	2.757	null	null	0.03
PRT	Q5XG73	Acyl-CoA-binding domain-containing protein 5 OS=Mus musculus OX=10090 GN=Acbd5 PE=1 SV=1	null	null	Mouse_09-2020	null	[MS,MS:1001208,SEQUEST,]	3.68	4.014	null	null	0.02

PSH	sequence	PSM_ID	accession	unique	database	database_version	search_engine	search_engine_score[1]	modifications	spectra_ref	retention_time	charge	exp_mass_to_charge	calc_mass_to_charge	pre	post	start	end
PSM	IVTEKSTVPVR	-296_15125	O70475	1	Mouse_09-2020	null	[MS,MS:1001208,SEQUEST,]	2.9e-4	7-UNIMOD:213	ms_run[1]:scan=4078	1358.2	3	1769.78794	590.60054	K	A	125	136
PSM	IVTEKSTVPVR	-296_15126	O70475	1	Mouse_09-2020	null	[MS,MS:1001208,SEQUEST,]	2.9e-4	6-UNIMOD:213	ms_run[1]:scan=4078	1358.2	3	1769.78794	590.60054	K	A	125	136
PSM	IVTEKSTVPVR	-296_15124	O70475	1	Mouse_09-2020	null	[MS,MS:1001208,SEQUEST,]	2.9e-4	5-UNIMOD:213	ms_run[1]:scan=4078	1358.2	3	1769.78794	590.60054	K	A	125	136
PSM	IFLALKQLVEQQPIHMCR	-296_29918	Q8CDR2	1	Mouse_09-2020	null	[MS,MS:1001208,SEQUEST,]	1.8e-3	17-UNIMOD:4,16-UNIMOD:35,6-UNIMOD:213	ms_run[1]:scan=6889	2183.1	4	2781.28237	696.07179	R	W	317	335
PSM	RVIISAPSADAPMFVMGVNHEK	-296_37605	A0A1D5RLD8	1	Mouse_09-2020	null	[MS,MS:1001208,SEQUEST,]	2.9e-4	13-UNIMOD:35,16-UNIMOD:35,1-UNIMOD:213	ms_run[1]:scan=8336	2608.5	4	2942.26577	736.32080	K	D	116	138
PSM	IFLALKQLVEQQPIHMCR	-296_29917	Q8CDR2	1	Mouse_09-2020	null	[MS,MS:1001208,SEQUEST,]	1.6e-2	17-UNIMOD:4,16-UNIMOD:35,10-UNIMOD:213	ms_run[1]:scan=6889	2183.1	4	2781.28237	696.07179	R	W	317	335
PSM	LSSAMSAAK	-296_6310	P14152	1	Mouse_09-2020	null	[MS,MS:1001208,SEQUEST,]	9.9e-4	5-UNIMOD:35,2-UNIMOD:213	ms_run[1]:scan=2434	873.2	2	1422.50188	711.75404	K	I	240	249
PSM	FEDGDLTLYQSNAILR	-296_54750	P19157	1	Mouse_09-2020	null	[MS,MS:1001208,SEQUEST,]	9.9e-4	9-UNIMOD:213	ms_run[1]:scan=12003	3714.0	3	2395.98575	799.33296	K	L	56	72
PSM	IAKEEIFGPVQQIMK	-296_39337	O35945	0	Mouse_09-2020	null	[MS,MS:1001208,SEQUEST,]	2.9e-4	14-UNIMOD:35,4-UNIMOD:213	ms_run[1]:scan=8652	2701.3	3	2288.00901	763.34051	R	K	396	411
PSM	IAKEEIFGPVQQIMK	-296_39337	P24549	0	Mouse_09-2020	null	[MS,MS:1001208,SEQUEST,]	2.9e-4	14-UNIMOD:35,4-UNIMOD:213	ms_run[1]:scan=8652	2701.3	3	2288.00901	763.34051	R	K	396	411
PSM	IAKEEIFGPVQQIMK	-296_39339	O35945	0	Mouse_09-2020	null	[MS,MS:1001208,SEQUEST,]	2.9e-4	14-UNIMOD:35,3-UNIMOD:213	ms_run[1]:scan=8652	2701.3	3	2288.00901	763.34051	R	K	396	411
PSM	IAKEEIFGPVQQIMK	-296_39339	P24549	0	Mouse_09-2020	null	[MS,MS:1001208,SEQUEST,]	2.9e-4	14-UNIMOD:35,3-UNIMOD:213	ms_run[1]:scan=8652	2701.3	3	2288.00901	763.34051	R	K	396	411
PSM	IAKEEIFGPVQQIMK	-296_39338	O35945	0	Mouse_09-2020	null	[MS,MS:1001208,SEQUEST,]	2.9e-4	14-UNIMOD:35,5-UNIMOD:213	ms_run[1]:scan=8652	2701.3	3	2288.00901	763.34051	R	K	396	411
PSM	IAKEEIFGPVQQIMK	-296_39338	P24549	0	Mouse_09-2020	null	[MS,MS:1001208,SEQUEST,]	2.9e-4	14-UNIMOD:35,5-UNIMOD:213	ms_run[1]:scan=8652	2701.3	3	2288.00901	763.34051	R	K	396	411
PSM	RRATDVESQDAKK	-296_33933	Q8R1N0	1	Mouse_09-2020	null	[MS,MS:1001208,SEQUEST,]	1.1e-2	4-UNIMOD:213	ms_run[1]:scan=7645	2406.0	3	2044.84879	682.28769	K	K	103	116
PSM	LIGDAAKNQVAMNPTNTVFDAK	-296_38687	P63017	1	Mouse_09-2020	null	[MS,MS:1001208,SEQUEST,]	2.9e-4	12-UNIMOD:35,7-UNIMOD:213	ms_run[1]:scan=8534	2666.7	3	2875.23960	959.08383	R	L	50	72
PSM	IAKEEIFGPVQQIMK	-296_40737	O35945	0	Mouse_09-2020	null	[MS,MS:1001208,SEQUEST,]	2.9e-4	14-UNIMOD:35,5-UNIMOD:213	ms_run[1]:scan=8921	2780.6	3	2288.00791	763.34051	R	K	396	411
PSM	IAKEEIFGPVQQIMK	-296_40737	P24549	0	Mouse_09-2020	null	[MS,MS:1001208,SEQUEST,]	2.9e-4	14-UNIMOD:35,5-UNIMOD:213	ms_run[1]:scan=8921	2780.6	3	2288.00791	763.34051	R	K	396	411
PSM	IAKEEIFGPVQQIMK	-296_40736	O35945	0	Mouse_09-2020	null	[MS,MS:1001208,SEQUEST,]	2.9e-4	14-UNIMOD:35,4-UNIMOD:213	ms_run[1]:scan=8921	2780.6	3	2288.00791	763.34051	R	K	396	411
PSM	IAKEEIFGPVQQIMK	-296_40736	P24549	0	Mouse_09-2020	null	[MS,MS:1001208,SEQUEST,]	2.9e-4	14-UNIMOD:35,4-UNIMOD:213	ms_run[1]:scan=8921	2780.6	3	2288.00791	763.34051	R	K	396	411
PSM	ALPGHLKPFETLLSQNQGGK	-296_45087	P19157	1	Mouse_09-2020	null	[MS,MS:1001208,SEQUEST,]	2.9e-4	5-UNIMOD:213	ms_run[1]:scan=9753	3025.6	4	2676.22378	669.81093	K	F	122	142
PSM	IAKEEIFGPVQQIMK	-296_40738	O35945	0	Mouse_09-2020	null	[MS,MS:1001208,SEQUEST,]	2.9e-4	14-UNIMOD:35,3-UNIMOD:213	ms_run[1]:scan=8921	2780.6	3	2288.00791	763.34051	R	K	396	411
PSM	IAKEEIFGPVQQIMK	-296_40738	P24549	0	Mouse_09-2020	null	[MS,MS:1001208,SEQUEST,]	2.9e-4	14-UNIMOD:35,3-UNIMOD:213	ms_run[1]:scan=8921	2780.6	3	2288.00791	763.34051	R	K	396	411
PSM	FGMHLQAATPKGYEPDPNIVK	-296_32023	P11725	1	Mouse_09-2020	null	[MS,MS:1001208,SEQUEST,]	1.2e-3	3-UNIMOD:35,11-UNIMOD:213	ms_run[1]:scan=7288	2301.1	3	2870.22635	957.41340	K	A	211	232
PSM	YQAVTATLEEKRKEKAK	-296_7847	A0A1B0GS68	1	Mouse_09-2020	null	[MS,MS:1001208,SEQUEST,]	2.4e-2	17-UNIMOD:213	ms_run[1]:scan=2721	959.0	4	2534.16933	634.29765	K	H	392	409
PSM	YQAVTATLEEKRKEKAK	-296_7846	A0A1B0GS68	1	Mouse_09-2020	null	[MS,MS:1001208,SEQUEST,]	2.4e-2	15-UNIMOD:213	ms_run[1]:scan=2721	959.0	4	2534.16933	634.29765	K	H	392	409
PSM	NGNPNGGGLPHWPEYDQKEGYLKIGASTQAAQR	-296_39099	Q8VCT4	1	Mouse_09-2020	null	[MS,MS:1001208,SEQUEST,]	9.9e-4	21-UNIMOD:213	ms_run[1]:scan=8609	2688.7	4	4094.78432	1024.45091	R	K	504	537
PSM	NGNPNGGGLPHWPEYDQKEGYLKIGASTQAAQR	-296_39100	Q8VCT4	1	Mouse_09-2020	null	[MS,MS:1001208,SEQUEST,]	9.9e-4	23-UNIMOD:213	ms_run[1]:scan=8609	2688.7	4	4094.78432	1024.45091	R	K	504	537
PSM	ALPGHLKPFETLLSQNQGGK	-296_45086	P19157	1	Mouse_09-2020	null	[MS,MS:1001208,SEQUEST,]	2.9e-4	7-UNIMOD:213	ms_run[1]:scan=9753	3025.6	4	2676.22378	669.81093	K	F	122	142
PSM	ALPGHLKPFETLLSQNQGGK	-296_45089	P19157	1	Mouse_09-2020	null	[MS,MS:1001208,SEQUEST,]	2.9e-4	10-UNIMOD:213	ms_run[1]:scan=9753	3025.6	4	2676.22378	669.81093	K	F	122	142
PSM	ALPGHLKPFETLLSQNQGGK	-296_45088	P19157	1	Mouse_09-2020	null	[MS,MS:1001208,SEQUEST,]	2.9e-4	11-UNIMOD:213	ms_run[1]:scan=9753	3025.6	4	2676.22378	669.81093	K	F	122	142
PSM	MDSTANEVEAVKVHSFPTLK	-296_37023	P09103	1	Mouse_09-2020	null	[MS,MS:1001208,SEQUEST,]	1.5e-2	1-UNIMOD:35,12-UNIMOD:213	ms_run[1]:scan=8229	2577.2	3	2760.16898	920.72564	K	F	427	447
PSM	IIAEGANGPTTPEADKIFLER	-296_45603	P26443	1	Mouse_09-2020	null	[MS,MS:1001208,SEQUEST,]	7.5e-3	16-UNIMOD:213	ms_run[1]:scan=9860	3058.2	3	2783.23716	928.41568	K	I	400	421
PSM	IIAEGANGPTTPEADKIFLER	-296_45604	P26443	1	Mouse_09-2020	null	[MS,MS:1001208,SEQUEST,]	7.5e-3	15-UNIMOD:213	ms_run[1]:scan=9860	3058.2	3	2783.23716	928.41568	K	I	400	421
PSM	LIGDAAKNQVAMNPTNTVFDAK	-296_38688	P63017	1	Mouse_09-2020	null	[MS,MS:1001208,SEQUEST,]	2.9e-4	12-UNIMOD:35,4-UNIMOD:213	ms_run[1]:scan=8534	2666.7	3	2875.23960	959.08383	R	L	50	72
PSM	IIAEGANGPTTPEADKIFLER	-296_45605	P26443	1	Mouse_09-2020	null	[MS,MS:1001208,SEQUEST,]	6.8e-3	13-UNIMOD:213	ms_run[1]:scan=9860	3058.2	3	2783.23716	928.41568	K	I	400	421
PSM	IIDAVKAGLEQGSDAGYLAESQK	-296_47128	Q8BMS1	1	Mouse_09-2020	null	[MS,MS:1001208,SEQUEST,]	9.9e-4	6-UNIMOD:213	ms_run[1]:scan=10153	3145.1	3	2904.26969	968.76152	K	G	304	327
PSM	YSTDVSVDEVKALASLMTYK	-296_54010	P26443	1	Mouse_09-2020	null	[MS,MS:1001208,SEQUEST,]	1.2e-3	17-UNIMOD:35,11-UNIMOD:213	ms_run[1]:scan=11825	3660.0	3	2777.16904	926.39367	R	A	152	172
PSM	DIKHDPSLQPWSASYDPGSAK	-296_37978	P16015	1	Mouse_09-2020	null	[MS,MS:1001208,SEQUEST,]	4.9e-3	5-UNIMOD:213	ms_run[1]:scan=8398	2626.7	3	2840.16611	947.39154	K	I	37	58
PSM	DIKHDPSLQPWSASYDPGSAK	-296_37980	P16015	1	Mouse_09-2020	null	[MS,MS:1001208,SEQUEST,]	4.9e-3	4-UNIMOD:213	ms_run[1]:scan=8398	2626.7	3	2840.16611	947.39154	K	I	37	58
PSM	VAPEEHPVLLTEAPLNPKANREK	-296_28065	P60710	1	Mouse_09-2020	null	[MS,MS:1001208,SEQUEST,]	1.5e-2	18-UNIMOD:213	ms_run[1]:scan=6535	2079.5	4	3093.44936	774.11651	R	T	96	119
PSM	VAPEEHPVLLTEAPLNPKANREK	-296_28067	P60710	1	Mouse_09-2020	null	[MS,MS:1001208,SEQUEST,]	1.5e-2	21-UNIMOD:213	ms_run[1]:scan=6535	2079.5	4	3093.44936	774.11651	R	T	96	119
PSM	VAPEEHPVLLTEAPLNPKANREK	-296_28066	P60710	1	Mouse_09-2020	null	[MS,MS:1001208,SEQUEST,]	1.5e-2	23-UNIMOD:213	ms_run[1]:scan=6535	2079.5	4	3093.44936	774.11651	R	T	96	119
PSM	VAPEEHPVLLTEAPLNPKANREK	-296_28068	P60710	1	Mouse_09-2020	null	[MS,MS:1001208,SEQUEST,]	1.5e-2	22-UNIMOD:213	ms_run[1]:scan=6535	2079.5	4	3093.44936	774.11651	R	T	96	119
PSM	TQAYPDQKPGTSGLRK	-296_10278	Q9D0F9	1	Mouse_09-2020	null	[MS,MS:1001208,SEQUEST,]	1.2e-3	8-UNIMOD:213	ms_run[1]:scan=3164	1089.0	3	2287.97586	763.32966	K	V	9	25
PSM	IMNVIGEPIDERGPIKTK	-296_30516	P56480	1	Mouse_09-2020	null	[MS,MS:1001208,SEQUEST,]	7.0e-3	2-UNIMOD:35,10-UNIMOD:213	ms_run[1]:scan=7005	2217.1	3	2567.16721	856.39193	R	F	144	162
PSM	DIKHDPSLQPWSASYDPGSAK	-296_37979	P16015	1	Mouse_09-2020	null	[MS,MS:1001208,SEQUEST,]	1.8e-3	1-UNIMOD:213	ms_run[1]:scan=8398	2626.7	3	2840.16611	947.39154	K	I	37	58
PSM	DIKHDPSLQPWSASYDPGSAK	-296_37981	P16015	1	Mouse_09-2020	null	[MS,MS:1001208,SEQUEST,]	4.9e-3	3-UNIMOD:213	ms_run[1]:scan=8398	2626.7	3	2840.16611	947.39154	K	I	37	58
PSM	RQLEEENKAKNALAHALQSSR	-296_48503	P13541	1	Mouse_09-2020	null	[MS,MS:1001208,SEQUEST,]	9.9e-4	21-UNIMOD:213	ms_run[1]:scan=10421	3224.0	4	2934.33755	734.33683	K	D	1318	1339
PSM	IMNVIGEPIDERGPIKTK	-296_30514	P56480	1	Mouse_09-2020	null	[MS,MS:1001208,SEQUEST,]	6.4e-3	2-UNIMOD:35,12-UNIMOD:213	ms_run[1]:scan=7005	2217.1	3	2567.16721	856.39193	R	F	144	162
PSM	IMNVIGEPIDERGPIKTK	-296_30515	P56480	1	Mouse_09-2020	null	[MS,MS:1001208,SEQUEST,]	6.4e-3	2-UNIMOD:35,11-UNIMOD:213	ms_run[1]:scan=7005	2217.1	3	2567.16721	856.39193	R	F	144	162
PSM	VISTTKAPAAIGPYSQAVQVDR	-296_38634	P52760	1	Mouse_09-2020	null	[MS,MS:1001208,SEQUEST,]	5.7e-4	6-UNIMOD:213	ms_run[1]:scan=8524	2663.7	3	2813.29831	938.43508	K	I	8	30
PSM	VISTTKAPAAIGPYSQAVQVDR	-296_38635	P52760	1	Mouse_09-2020	null	[MS,MS:1001208,SEQUEST,]	5.7e-4	5-UNIMOD:213	ms_run[1]:scan=8524	2663.7	3	2813.29831	938.43508	K	I	8	30
PSM	AVLLGPPGAGKGTQAPK	-296_26101	Q9WTP6	1	Mouse_09-2020	null	[MS,MS:1001208,SEQUEST,]	2.9e-4	11-UNIMOD:213	ms_run[1]:scan=6159	1969.5	3	2102.96683	701.66057	R	A	18	35
PSM	KELSEPSSTR	-296_6430	Q8C196	1	Mouse_09-2020	null	[MS,MS:1001208,SEQUEST,]	2.9e-4	2-UNIMOD:213	ms_run[1]:scan=2454	880.0	3	1674.64084	558.88512	K	Y	841	851
PSM	IIDAVKAGLEQGSDAGYLAESQK	-296_47129	Q8BMS1	1	Mouse_09-2020	null	[MS,MS:1001208,SEQUEST,]	9.9e-4	3-UNIMOD:213	ms_run[1]:scan=10153	3145.1	3	2904.26969	968.76152	K	G	304	327
PSM	VYFKDTHPKFPAGGK	-296_20078	Q9DCN2	1	Mouse_09-2020	null	[MS,MS:1001208,SEQUEST,]	3.4e-2	9-UNIMOD:213	ms_run[1]:scan=5019	1634.9	4	2232.95131	558.99334	K	S	112	127
PSM	TQAYPDQKPGTSGLRK	-296_10280	Q9D0F9	1	Mouse_09-2020	null	[MS,MS:1001208,SEQUEST,]	4.9e-3	16-UNIMOD:213	ms_run[1]:scan=3164	1089.0	3	2287.97586	763.32966	K	V	9	25
PSM	TQAYPDQKPGTSGLRK	-296_10279	Q9D0F9	1	Mouse_09-2020	null	[MS,MS:1001208,SEQUEST,]	4.9e-3	15-UNIMOD:213	ms_run[1]:scan=3164	1089.0	3	2287.97586	763.32966	K	V	9	25
PSM	IMNVIGEPIDERGPIKTK	-296_30511	P56480	1	Mouse_09-2020	null	[MS,MS:1001208,SEQUEST,]	1.5e-2	2-UNIMOD:35,16-UNIMOD:213	ms_run[1]:scan=7005	2217.1	3	2567.16721	856.39193	R	F	144	162
PSM	IMNVIGEPIDERGPIKTK	-296_30512	P56480	1	Mouse_09-2020	null	[MS,MS:1001208,SEQUEST,]	1.5e-2	2-UNIMOD:35,18-UNIMOD:213	ms_run[1]:scan=7005	2217.1	3	2567.16721	856.39193	R	F	144	162
PSM	IMNVIGEPIDERGPIKTK	-296_30513	P56480	1	Mouse_09-2020	null	[MS,MS:1001208,SEQUEST,]	1.5e-2	2-UNIMOD:35,17-UNIMOD:213	ms_run[1]:scan=7005	2217.1	3	2567.16721	856.39193	R	F	144	162
PSM	VISTTKAPAAIGPYSQAVQVDR	-296_38637	P52760	1	Mouse_09-2020	null	[MS,MS:1001208,SEQUEST,]	5.7e-4	3-UNIMOD:213	ms_run[1]:scan=8524	2663.7	3	2813.29831	938.43508	K	I	8	30
PSM	VISTTKAPAAIGPYSQAVQVDR	-296_38636	P52760	1	Mouse_09-2020	null	[MS,MS:1001208,SEQUEST,]	5.7e-4	4-UNIMOD:213	ms_run[1]:scan=8524	2663.7	3	2813.29831	938.43508	K	I	8	30
PSM	TITLEVEPSDTIENVKAK	-296_41012	E9Q5F6	1	Mouse_09-2020	null	[MS,MS:1001208,SEQUEST,]	2.2e-3	7-UNIMOD:213	ms_run[1]:scan=8971	2795.3	3	2528.12381	843.37835	K	Q	12	30
PSM	YGKDATNVGDEGGFAPNILENK	-296_44031	P17182	1	Mouse_09-2020	null	[MS,MS:1001208,SEQUEST,]	3.2e-3	6-UNIMOD:213	ms_run[1]:scan=9550	2965.7	3	2850.16916	950.72670	K	A	200	222
PSM	AVLLGPPGAGKGTQAPK	-296_26102	Q9WTP6	1	Mouse_09-2020	null	[MS,MS:1001208,SEQUEST,]	2.9e-4	13-UNIMOD:213	ms_run[1]:scan=6159	1969.5	3	2102.96683	701.66057	R	A	18	35
PSM	LAEQYAKENGTK	-296_8775	P11725	1	Mouse_09-2020	null	[MS,MS:1001208,SEQUEST,]	2.9e-4	7-UNIMOD:213	ms_run[1]:scan=2891	1008.8	3	1892.74674	631.58696	K	S	232	244
PSM	HQGVMVGMGQKDSYVGDEAQSK	-296_14728	P60710	0	Mouse_09-2020	null	[MS,MS:1001208,SEQUEST,]	7.9e-3	5-UNIMOD:35,8-UNIMOD:35,11-UNIMOD:213	ms_run[1]:scan=4010	1338.2	3	2924.13645	975.38032	R	G	40	62
PSM	HQGVMVGMGQKDSYVGDEAQSK	-296_14728	P68134	0	Mouse_09-2020	null	[MS,MS:1001208,SEQUEST,]	7.9e-3	5-UNIMOD:35,8-UNIMOD:35,11-UNIMOD:213	ms_run[1]:scan=4010	1338.2	3	2924.13645	975.38032	R	G	42	64
PSM	HQGVMVGMGQKDSYVGDEAQSK	-296_14727	P60710	0	Mouse_09-2020	null	[MS,MS:1001208,SEQUEST,]	7.9e-3	5-UNIMOD:35,8-UNIMOD:35,12-UNIMOD:213	ms_run[1]:scan=4010	1338.2	3	2924.13645	975.38032	R	G	40	62
PSM	HQGVMVGMGQKDSYVGDEAQSK	-296_14727	P68134	0	Mouse_09-2020	null	[MS,MS:1001208,SEQUEST,]	7.9e-3	5-UNIMOD:35,8-UNIMOD:35,12-UNIMOD:213	ms_run[1]:scan=4010	1338.2	3	2924.13645	975.38032	R	G	42	64
PSM	TMVVHEKQDDLGKGGNEESTK	-296_5202	P08228	1	Mouse_09-2020	null	[MS,MS:1001208,SEQUEST,]	2.4e-2	2-UNIMOD:35,13-UNIMOD:213	ms_run[1]:scan=2233	814.2	4	2859.15615	715.54395	R	G	117	138
PSM	AHLEKVR	-296_696	Q8BH00	1	Mouse_09-2020	null	[MS,MS:1001208,SEQUEST,]	2.3e-2	5-UNIMOD:213	ms_run[1]:scan=1175	481.8	3	1393.56836	465.19356	K	Y	333	340
PSM	SNPDPKVPASK	-296_8540	P45952	1	Mouse_09-2020	null	[MS,MS:1001208,SEQUEST,]	8.3e-4	6-UNIMOD:213	ms_run[1]:scan=2847	995.9	3	1680.66648	560.89373	R	F	207	218
PSM	IGYPVMIKAVR	-296_34013	Q99MR8	1	Mouse_09-2020	null	[MS,MS:1001208,SEQUEST,]	8.6e-3	6-UNIMOD:35,11-UNIMOD:213	ms_run[1]:scan=7660	2410.4	3	1803.79081	601.93487	K	G	194	205
PSM	YGKDATNVGDEGGFAPNILENK	-296_44029	P17182	1	Mouse_09-2020	null	[MS,MS:1001208,SEQUEST,]	1.8e-3	4-UNIMOD:213	ms_run[1]:scan=9550	2965.7	3	2850.16916	950.72670	K	A	200	222
PSM	YGKDATNVGDEGGFAPNILENK	-296_44030	P17182	1	Mouse_09-2020	null	[MS,MS:1001208,SEQUEST,]	1.8e-3	1-UNIMOD:213	ms_run[1]:scan=9550	2965.7	3	2850.16916	950.72670	K	A	200	222
PSM	YGKDATNVGDEGGFAPNILENK	-296_44028	P17182	1	Mouse_09-2020	null	[MS,MS:1001208,SEQUEST,]	1.8e-3	3-UNIMOD:213	ms_run[1]:scan=9550	2965.7	3	2850.16916	950.72670	K	A	200	222
PSM	SLGQWLQEEKVPAIYGVDTR	-296_54276	Q8C196	1	Mouse_09-2020	null	[MS,MS:1001208,SEQUEST,]	8.3e-4	8-UNIMOD:213	ms_run[1]:scan=11886	3678.5	3	2830.25003	944.08768	K	L	148	168
PSM	SLGQWLQEEKVPAIYGVDTR	-296_54277	Q8C196	1	Mouse_09-2020	null	[MS,MS:1001208,SEQUEST,]	8.3e-4	9-UNIMOD:213	ms_run[1]:scan=11886	3678.5	3	2830.25003	944.08768	K	L	148	168
PSM	KELSEPSSTR	-296_6429	Q8C196	1	Mouse_09-2020	null	[MS,MS:1001208,SEQUEST,]	2.9e-4	1-UNIMOD:213	ms_run[1]:scan=2454	880.0	3	1674.64084	558.88512	K	Y	841	851
PSM	FKGRNDLMEYAKQHGIPIPVTPK	-296_35157	P16460	1	Mouse_09-2020	null	[MS,MS:1001208,SEQUEST,]	1.5e-2	8-UNIMOD:35,14-UNIMOD:213	ms_run[1]:scan=7883	2475.8	4	3196.46987	799.87262	R	P	154	177
PSM	NNTVTPGGKPNKTR	-296_340	O55142	1	Mouse_09-2020	null	[MS,MS:1001208,SEQUEST,]	8.3e-3	14-UNIMOD:213	ms_run[1]:scan=1111	463.0	3	2024.87125	675.62441	K	I	55	69
PSM	FAELTLKAGIPK	-296_41915	Q8R0Y6	1	Mouse_09-2020	null	[MS,MS:1001208,SEQUEST,]	2.9e-4	7-UNIMOD:213	ms_run[1]:scan=9147	2847.2	3	1828.82883	610.28092	K	V	609	621
PSM	YQLQSQENFEPFMKAIGLPEDLIQKGKDIK	-296_52923	P12710	1	Mouse_09-2020	null	[MS,MS:1001208,SEQUEST,]	1.4e-2	13-UNIMOD:35,10-UNIMOD:213	ms_run[1]:scan=11556	3575.5	4	4064.87856	1016.97427	K	V	7	37
PSM	YQLQSQENFEPFMKAIGLPEDLIQKGKDIK	-296_52922	P12710	1	Mouse_09-2020	null	[MS,MS:1001208,SEQUEST,]	1.4e-2	13-UNIMOD:35,14-UNIMOD:213	ms_run[1]:scan=11556	3575.5	4	4064.87856	1016.97427	K	V	7	37
PSM	SVSDYDGKLSSFK	-296_30599	P09103	1	Mouse_09-2020	null	[MS,MS:1001208,SEQUEST,]	2.9e-4	8-UNIMOD:213	ms_run[1]:scan=7021	2221.8	3	1973.75809	658.59037	K	A	266	279
PSM	LHERGDASKEDIDTAMK	-296_6006	Q61425	1	Mouse_09-2020	null	[MS,MS:1001208,SEQUEST,]	2.6e-2	16-UNIMOD:35,6-UNIMOD:213	ms_run[1]:scan=2377	856.5	4	2472.97451	618.99892	R	G	233	250
PSM	TANSLLWKSYPTLK	-296_45183	Q8VCT4	1	Mouse_09-2020	null	[MS,MS:1001208,SEQUEST,]	4.9e-3	8-UNIMOD:213	ms_run[1]:scan=9776	3032.5	3	2162.95658	721.65683	K	S	375	389
PSM	LVINGKPITIFQERDPTNIK	-296_44737	A0A1D5RLD8	1	Mouse_09-2020	null	[MS,MS:1001208,SEQUEST,]	4.9e-3	6-UNIMOD:213	ms_run[1]:scan=9685	3005.5	4	2837.36562	710.09632	K	G	65	85
PSM	NNTVTPGGKPNKTR	-296_339	O55142	1	Mouse_09-2020	null	[MS,MS:1001208,SEQUEST,]	2.0e-2	9-UNIMOD:213	ms_run[1]:scan=1111	463.0	3	2024.87125	675.62441	K	I	55	69
PSM	AHLEKVR	-296_695	Q8BH00	1	Mouse_09-2020	null	[MS,MS:1001208,SEQUEST,]	4.7e-2	4-UNIMOD:213	ms_run[1]:scan=1175	481.8	3	1393.56836	465.19356	K	Y	333	340
PSM	FKGRNDLMEYAKQHGIPIPVTPK	-296_35156	P16460	1	Mouse_09-2020	null	[MS,MS:1001208,SEQUEST,]	9.6e-3	8-UNIMOD:35,12-UNIMOD:213	ms_run[1]:scan=7883	2475.8	4	3196.46987	799.87262	R	P	154	177
PSM	LHERGDASKEDIDTAMK	-296_6009	Q61425	1	Mouse_09-2020	null	[MS,MS:1001208,SEQUEST,]	3.2e-2	16-UNIMOD:35,8-UNIMOD:213	ms_run[1]:scan=2377	856.5	4	2472.97451	618.99892	R	G	233	250
PSM	YGKDATNVGDEGGFAPNILENK	-296_44033	P17182	1	Mouse_09-2020	null	[MS,MS:1001208,SEQUEST,]	3.2e-3	11-UNIMOD:213	ms_run[1]:scan=9550	2965.7	3	2850.16916	950.72670	K	A	200	222
PSM	YGKDATNVGDEGGFAPNILENK	-296_44032	P17182	1	Mouse_09-2020	null	[MS,MS:1001208,SEQUEST,]	3.2e-3	10-UNIMOD:213	ms_run[1]:scan=9550	2965.7	3	2850.16916	950.72670	K	A	200	222
PSM	DGGSERSSR	-296_11026	Q80X98	1	Mouse_09-2020	null	[MS,MS:1001208,SEQUEST,]	1.4e-2	1-UNIMOD:213	ms_run[1]:scan=3301	1129.4	3	1491.48713	497.83476	R	N	186	195
PSM	NNTVTPGGKPNKTR	-296_342	O55142	1	Mouse_09-2020	null	[MS,MS:1001208,SEQUEST,]	2.5e-2	13-UNIMOD:213	ms_run[1]:scan=1111	463.0	3	2024.87125	675.62441	K	I	55	69
PSM	AYFEKTHEQLTPLVR	-296_31893	P09813	1	Mouse_09-2020	null	[MS,MS:1001208,SEQUEST,]	3.3e-2	8-UNIMOD:213	ms_run[1]:scan=7263	2293.8	3	2373.03385	791.68192	K	A	63	78
PSM	AGGLATTGDKDILDIVPTEIHQK	-296_48533	Q9QXD6	1	Mouse_09-2020	null	[MS,MS:1001208,SEQUEST,]	1.6e-2	14-UNIMOD:213	ms_run[1]:scan=10425	3225.2	3	2933.33658	978.44916	K	P	292	315
PSM	AGGLATTGDKDILDIVPTEIHQK	-296_48531	Q9QXD6	1	Mouse_09-2020	null	[MS,MS:1001208,SEQUEST,]	1.6e-2	7-UNIMOD:213	ms_run[1]:scan=10425	3225.2	3	2933.33658	978.44916	K	P	292	315
PSM	AGGLATTGDKDILDIVPTEIHQK	-296_48530	Q9QXD6	1	Mouse_09-2020	null	[MS,MS:1001208,SEQUEST,]	1.6e-2	9-UNIMOD:213	ms_run[1]:scan=10425	3225.2	3	2933.33658	978.44916	K	P	292	315
PSM	AGGLATTGDKDILDIVPTEIHQK	-296_48532	Q9QXD6	1	Mouse_09-2020	null	[MS,MS:1001208,SEQUEST,]	1.6e-2	6-UNIMOD:213	ms_run[1]:scan=10425	3225.2	3	2933.33658	978.44916	K	P	292	315
PSM	AGGLATTGDKDILDIVPTEIHQK	-296_48528	Q9QXD6	1	Mouse_09-2020	null	[MS,MS:1001208,SEQUEST,]	1.6e-2	10-UNIMOD:213	ms_run[1]:scan=10425	3225.2	3	2933.33658	978.44916	K	P	292	315
PSM	AGGLATTGDKDILDIVPTEIHQK	-296_48529	Q9QXD6	1	Mouse_09-2020	null	[MS,MS:1001208,SEQUEST,]	1.6e-2	11-UNIMOD:213	ms_run[1]:scan=10425	3225.2	3	2933.33658	978.44916	K	P	292	315
PSM	TVDGPSGKLWR	-296_26847	A0A1D5RLD8	1	Mouse_09-2020	null	[MS,MS:1001208,SEQUEST,]	9.9e-4	8-UNIMOD:213	ms_run[1]:scan=6303	2011.6	3	1756.70926	586.24124	K	G	185	196
PSM	TVDGPSGKLWR	-296_26848	A0A1D5RLD8	1	Mouse_09-2020	null	[MS,MS:1001208,SEQUEST,]	9.9e-4	6-UNIMOD:213	ms_run[1]:scan=6303	2011.6	3	1756.70926	586.24124	K	G	185	196
PSM	VQVEYKGETK	-296_11411	P63017	1	Mouse_09-2020	null	[MS,MS:1001208,SEQUEST,]	1.2e-3	8-UNIMOD:213	ms_run[1]:scan=3378	1152.1	3	1721.68155	574.56550	K	F	103	113
PSM	VQVEYKGETK	-296_11408	P63017	1	Mouse_09-2020	null	[MS,MS:1001208,SEQUEST,]	8.3e-4	6-UNIMOD:213	ms_run[1]:scan=3378	1152.1	3	1721.68155	574.56550	K	F	103	113
PSM	LHERGDASKEDIDTAMK	-296_6007	Q61425	1	Mouse_09-2020	null	[MS,MS:1001208,SEQUEST,]	4.2e-2	16-UNIMOD:35,10-UNIMOD:213	ms_run[1]:scan=2377	856.5	4	2472.97451	618.99892	R	G	233	250
PSM	LHERGDASKEDIDTAMK	-296_6008	Q61425	1	Mouse_09-2020	null	[MS,MS:1001208,SEQUEST,]	4.2e-2	16-UNIMOD:35,9-UNIMOD:213	ms_run[1]:scan=2377	856.5	4	2472.97451	618.99892	R	G	233	250
PSM	SLGQWLQEEKVPAIYGVDTR	-296_54275	Q8C196	1	Mouse_09-2020	null	[MS,MS:1001208,SEQUEST,]	5.7e-4	10-UNIMOD:213	ms_run[1]:scan=11886	3678.5	3	2830.25003	944.08768	K	L	148	168
PSM	AMKEENVKTVLMNPNIASVQTNEVGLK	-296_39178	Q8C196	1	Mouse_09-2020	null	[MS,MS:1001208,SEQUEST,]	2.9e-4	2-UNIMOD:35,12-UNIMOD:35,9-UNIMOD:213	ms_run[1]:scan=8623	2692.8	4	3530.59682	883.40406	K	A	451	478
PSM	LTITYGPKVVR	-296_33108	P12710	1	Mouse_09-2020	null	[MS,MS:1001208,SEQUEST,]	2.9e-4	8-UNIMOD:213	ms_run[1]:scan=7486	2359.3	3	1787.81229	596.60915	K	E	50	61
PSM	VKAVVKLEGDNK	-296_13013	P12710	1	Mouse_09-2020	null	[MS,MS:1001208,SEQUEST,]	2.0e-2	6-UNIMOD:213	ms_run[1]:scan=3696	1245.9	3	1840.82480	614.27958	K	V	79	91
PSM	DVMLEELSLLTNR	-296_33861	Q9JK37	1	Mouse_09-2020	null	[MS,MS:1001208,SEQUEST,]	4.5e-2	8-UNIMOD:213	ms_run[1]:scan=7629	2401.3	3	2073.87265	691.95818	R	S	43	56
PSM	VVAGVAAALAHKYH	-296_27372	A8DUK4	1	Mouse_09-2020	null	[MS,MS:1001208,SEQUEST,]	1.5e-2	14-UNIMOD:213	ms_run[1]:scan=6403	2040.8	3	1947.85215	649.95532	K	0	134	148
PSM	VQVEYKGETK	-296_11409	P63017	1	Mouse_09-2020	null	[MS,MS:1001208,SEQUEST,]	9.9e-4	5-UNIMOD:213	ms_run[1]:scan=3378	1152.1	3	1721.68155	574.56550	K	F	103	113
PSM	MFASFPTTKTYFPHFDVSHGSAQVKGHGK	-296_35486	Q91VB8	1	Mouse_09-2020	null	[MS,MS:1001208,SEQUEST,]	3.2e-3	1-UNIMOD:35,11-UNIMOD:213	ms_run[1]:scan=7942	2493.1	4	3766.61953	942.41010	R	V	33	62
PSM	MFASFPTTKTYFPHFDVSHGSAQVKGHGK	-296_35490	Q91VB8	1	Mouse_09-2020	null	[MS,MS:1001208,SEQUEST,]	3.2e-3	1-UNIMOD:35,7-UNIMOD:213	ms_run[1]:scan=7942	2493.1	4	3766.61953	942.41010	R	V	33	62
PSM	MFASFPTTKTYFPHFDVSHGSAQVKGHGK	-296_35488	Q91VB8	1	Mouse_09-2020	null	[MS,MS:1001208,SEQUEST,]	3.2e-3	1-UNIMOD:35,10-UNIMOD:213	ms_run[1]:scan=7942	2493.1	4	3766.61953	942.41010	R	V	33	62
PSM	MFASFPTTKTYFPHFDVSHGSAQVKGHGK	-296_35489	Q91VB8	1	Mouse_09-2020	null	[MS,MS:1001208,SEQUEST,]	3.2e-3	1-UNIMOD:35,8-UNIMOD:213	ms_run[1]:scan=7942	2493.1	4	3766.61953	942.41010	R	V	33	62
PSM	ALDLDPSKTNVSGGAIALGHPLGGSGSR	-296_43365	Q8BWT1	1	Mouse_09-2020	null	[MS,MS:1001208,SEQUEST,]	2.9e-4	8-UNIMOD:213	ms_run[1]:scan=9428	2929.7	4	3188.44423	797.86569	K	T	333	361
PSM	LAADVGKAGAER	-296_12226	P51881	1	Mouse_09-2020	null	[MS,MS:1001208,SEQUEST,]	1.2e-3	7-UNIMOD:213	ms_run[1]:scan=3542	1200.5	3	1698.68735	566.90099	R	F	141	153
PSM	AMKEENVKTVLMNPNIASVQTNEVGLK	-296_39179	Q8C196	1	Mouse_09-2020	null	[MS,MS:1001208,SEQUEST,]	2.9e-4	2-UNIMOD:35,12-UNIMOD:35,8-UNIMOD:213	ms_run[1]:scan=8623	2692.8	4	3530.59682	883.40406	K	A	451	478
PSM	AEMMELNDRFASYIEKVRFLEQQNK	-296_51155	P03995	1	Mouse_09-2020	null	[MS,MS:1001208,SEQUEST,]	2.1e-2	3-UNIMOD:35,12-UNIMOD:213	ms_run[1]:scan=11148	3452.6	4	3646.58095	912.39904	R	L	68	93
PSM	AEMMELNDRFASYIEKVRFLEQQNK	-296_51154	P03995	1	Mouse_09-2020	null	[MS,MS:1001208,SEQUEST,]	2.1e-2	3-UNIMOD:35,13-UNIMOD:213	ms_run[1]:scan=11148	3452.6	4	3646.58095	912.39904	R	L	68	93
PSM	AEMMELNDRFASYIEKVRFLEQQNK	-296_51157	P03995	1	Mouse_09-2020	null	[MS,MS:1001208,SEQUEST,]	2.1e-2	3-UNIMOD:35,16-UNIMOD:213	ms_run[1]:scan=11148	3452.6	4	3646.58095	912.39904	R	L	68	93
PSM	ALDLDPSKTNVSGGAIALGHPLGGSGSR	-296_43364	Q8BWT1	1	Mouse_09-2020	null	[MS,MS:1001208,SEQUEST,]	2.9e-4	7-UNIMOD:213	ms_run[1]:scan=9428	2929.7	4	3188.44423	797.86569	K	T	333	361
PSM	QLLKQLKEMSHMLR	-296_24110	Q9QXJ2	1	Mouse_09-2020	null	[MS,MS:1001208,SEQUEST,]	2.0e-2	14-UNIMOD:213	ms_run[1]:scan=5785	1859.8	3	2296.04020	766.01748	R	K	274	288
PSM	AVIMGAPGSGKGTVSSR	-296_15147	Q9WTP7	1	Mouse_09-2020	null	[MS,MS:1001208,SEQUEST,]	2.9e-4	4-UNIMOD:35,11-UNIMOD:213	ms_run[1]:scan=4082	1359.4	3	2131.88834	711.30083	R	T	10	27
PSM	SLGLYGKNQR	-296_16972	P19157	1	Mouse_09-2020	null	[MS,MS:1001208,SEQUEST,]	4.8e-2	7-UNIMOD:213	ms_run[1]:scan=4424	1459.8	3	1676.69126	559.56583	R	A	76	86
PSM	IALGIPLPEIKNVVSGK	-296_55393	Q8C196	1	Mouse_09-2020	null	[MS,MS:1001208,SEQUEST,]	1.8e-3	11-UNIMOD:213	ms_run[1]:scan=12190	3773.6	3	2289.13126	763.71457	K	S	741	758
PSM	IALGIPLPEIKNVVSGK	-296_55394	Q8C196	1	Mouse_09-2020	null	[MS,MS:1001208,SEQUEST,]	1.8e-3	9-UNIMOD:213	ms_run[1]:scan=12190	3773.6	3	2289.13126	763.71457	K	S	741	758
PSM	VQVEYKGETK	-296_11410	P63017	1	Mouse_09-2020	null	[MS,MS:1001208,SEQUEST,]	9.9e-4	4-UNIMOD:213	ms_run[1]:scan=3378	1152.1	3	1721.68155	574.56550	K	F	103	113
PSM	QSSSQGSQVPLDLLPSLPRESQIFIISR	-296_34259	Q8CEF8	1	Mouse_09-2020	null	[MS,MS:1001208,SEQUEST,]	5.0e-2	21-UNIMOD:213	ms_run[1]:scan=7705	2423.6	4	3623.69936	906.68402	R	G	118	146
PSM	QSSSQGSQVPLDLLPSLPRESQIFIISR	-296_34260	Q8CEF8	1	Mouse_09-2020	null	[MS,MS:1001208,SEQUEST,]	4.9e-2	27-UNIMOD:213	ms_run[1]:scan=7705	2423.6	4	3623.69936	906.68402	R	G	118	146
PSM	TAMKYNLGLDLR	-296_37631	P26443	1	Mouse_09-2020	null	[MS,MS:1001208,SEQUEST,]	1.2e-3	3-UNIMOD:35,4-UNIMOD:213	ms_run[1]:scan=8339	2609.3	3	1951.80411	651.27221	R	A	524	536
PSM	LVTGWVKPIIIGR	-296_51310	O88844	1	Mouse_09-2020	null	[MS,MS:1001208,SEQUEST,]	2.9e-4	7-UNIMOD:213	ms_run[1]:scan=11197	3467.7	3	1992.97153	664.99511	R	A	120	133
PSM	EVEMDAVGKEGR	-296_8455	Q8C196	1	Mouse_09-2020	null	[MS,MS:1001208,SEQUEST,]	2.9e-4	4-UNIMOD:35,9-UNIMOD:213	ms_run[1]:scan=2829	990.6	3	1876.68216	626.23219	R	I	1175	1187
PSM	MRGAPSRSRSLESLR	-296_21928	E0CY60	1	Mouse_09-2020	null	[MS,MS:1001208,SEQUEST,]	2.2e-2	10-UNIMOD:213	ms_run[1]:scan=5377	1740.2	3	2243.97470	748.66287	0	A	1	16
PSM	MRGAPSRSRSLESLR	-296_21929	E0CY60	1	Mouse_09-2020	null	[MS,MS:1001208,SEQUEST,]	2.2e-2	9-UNIMOD:213	ms_run[1]:scan=5377	1740.2	3	2243.97470	748.66287	0	A	1	16
PSM	IALGIPLPEIKNVVSGK	-296_55395	Q8C196	1	Mouse_09-2020	null	[MS,MS:1001208,SEQUEST,]	2.2e-3	15-UNIMOD:213	ms_run[1]:scan=12190	3773.6	3	2289.13126	763.71457	K	S	741	758
PSM	IALGIPLPEIKNVVSGK	-296_55396	Q8C196	1	Mouse_09-2020	null	[MS,MS:1001208,SEQUEST,]	2.2e-3	17-UNIMOD:213	ms_run[1]:scan=12190	3773.6	3	2289.13126	763.71457	K	S	741	758
PSM	ANVAKPGLVDDFEK	-296_34086	Q9DCX2	1	Mouse_09-2020	null	[MS,MS:1001208,SEQUEST,]	9.9e-4	5-UNIMOD:213	ms_run[1]:scan=7673	2414.2	3	2043.84812	681.95353	R	Y	59	73
PSM	TLTGKTITLEVEPSDTIENVK	-296_46684	E9Q5F6	1	Mouse_09-2020	null	[MS,MS:1001208,SEQUEST,]	1.7e-2	10-UNIMOD:213	ms_run[1]:scan=10066	3119.2	3	2829.28562	943.76627	K	K	7	28
PSM	TLTGKTITLEVEPSDTIENVK	-296_46685	E9Q5F6	1	Mouse_09-2020	null	[MS,MS:1001208,SEQUEST,]	1.7e-2	8-UNIMOD:213	ms_run[1]:scan=10066	3119.2	3	2829.28562	943.76627	K	K	7	28
PSM	FYKNEEGTWSVEK	-296_28253	A0A0R4J135	1	Mouse_09-2020	null	[MS,MS:1001208,SEQUEST,]	2.2e-3	3-UNIMOD:213	ms_run[1]:scan=6571	2090.0	3	2157.82175	719.94493	R	I	277	290
PSM	QLFSDKLNEINEK	-296_37151	Q8C196	1	Mouse_09-2020	null	[MS,MS:1001208,SEQUEST,]	2.7e-2	9-UNIMOD:213	ms_run[1]:scan=8251	2583.6	3	2118.87815	706.96421	R	A	548	561
PSM	MFASFPTTKTYFPHFDVSHGSAQVKGHGK	-296_35487	Q91VB8	1	Mouse_09-2020	null	[MS,MS:1001208,SEQUEST,]	3.7e-3	1-UNIMOD:35,9-UNIMOD:213	ms_run[1]:scan=7942	2493.1	4	3766.61953	942.41010	R	V	33	62
PSM	VLQDLVPDDR	-296_5710	A0A0J9YV10	1	Mouse_09-2020	null	[MS,MS:1001208,SEQUEST,]	3.6e-2	4-UNIMOD:213	ms_run[1]:scan=2323	840.7	3	1710.68222	570.89725	K	L	215	225
PSM	GAAQNIIPASTGAAKAVGK	-296_28975	A0A1D5RLD8	1	Mouse_09-2020	null	[MS,MS:1001208,SEQUEST,]	8.3e-4	15-UNIMOD:213	ms_run[1]:scan=6705	2129.2	3	2266.02701	756.01367	R	I	199	218
PSM	AVIMGAPGSGKGTVSSR	-296_15148	Q9WTP7	1	Mouse_09-2020	null	[MS,MS:1001208,SEQUEST,]	2.9e-4	4-UNIMOD:35,9-UNIMOD:213	ms_run[1]:scan=4082	1359.4	3	2131.88834	711.30083	R	T	10	27
PSM	MRGAPSRSRSLESLR	-296_21930	E0CY60	1	Mouse_09-2020	null	[MS,MS:1001208,SEQUEST,]	2.9e-2	8-UNIMOD:213	ms_run[1]:scan=5377	1740.2	3	2243.97470	748.66287	0	A	1	16
PSM	LQTVKLPVDK	-296_30032	Q64374	1	Mouse_09-2020	null	[MS,MS:1001208,SEQUEST,]	1.3e-2	5-UNIMOD:213	ms_run[1]:scan=6912	2189.8	3	1681.76053	561.25812	R	T	235	245
PSM	WKAANEAGYFNEEMAPIEVK	-296_43827	Q8BWT1	1	Mouse_09-2020	null	[MS,MS:1001208,SEQUEST,]	2.9e-3	14-UNIMOD:35,2-UNIMOD:213	ms_run[1]:scan=9510	2954.0	3	2854.14933	952.05376	R	K	190	210
PSM	HQKVVEIAPATHLDPQLR	-296_28148	G5E8R3	1	Mouse_09-2020	null	[MS,MS:1001208,SEQUEST,]	9.9e-4	1-UNIMOD:213	ms_run[1]:scan=6549	2083.6	3	2593.19858	865.07018	R	R	271	289
PSM	LHTVYQSVELPETHQMLR	-296_34018	Q07417	1	Mouse_09-2020	null	[MS,MS:1001208,SEQUEST,]	4.9e-3	16-UNIMOD:35,2-UNIMOD:213	ms_run[1]:scan=7661	2410.7	3	2738.17087	913.39423	R	T	25	43
PSM	GAAQNIIPASTGAAKAVGK	-296_28977	A0A1D5RLD8	1	Mouse_09-2020	null	[MS,MS:1001208,SEQUEST,]	9.9e-4	19-UNIMOD:213	ms_run[1]:scan=6705	2129.2	3	2266.02701	756.01367	R	I	199	218
PSM	GAAQNIIPASTGAAKAVGK	-296_28976	A0A1D5RLD8	1	Mouse_09-2020	null	[MS,MS:1001208,SEQUEST,]	9.9e-4	10-UNIMOD:213	ms_run[1]:scan=6705	2129.2	3	2266.02701	756.01367	R	I	199	218
PSM	GAAQNIIPASTGAAKAVGK	-296_28974	A0A1D5RLD8	1	Mouse_09-2020	null	[MS,MS:1001208,SEQUEST,]	9.9e-4	11-UNIMOD:213	ms_run[1]:scan=6705	2129.2	3	2266.02701	756.01367	R	I	199	218
PSM	AEMMELNDRFASYIEKVRFLEQQNK	-296_51156	P03995	1	Mouse_09-2020	null	[MS,MS:1001208,SEQUEST,]	3.5e-2	3-UNIMOD:35,8-UNIMOD:213	ms_run[1]:scan=11148	3452.6	4	3646.58095	912.39904	R	L	68	93
PSM	QQEVVPKAPQSKRQPDMVNTSNYLDR	-296_44207	Q91WS7	1	Mouse_09-2020	null	[MS,MS:1001208,SEQUEST,]	3.6e-2	17-UNIMOD:35,7-UNIMOD:213	ms_run[1]:scan=9588	2976.9	4	3585.59463	897.15119	K	I	226	252
PSM	YTQKAPQVSTPTLVEAAR	-296_33416	P07724	1	Mouse_09-2020	null	[MS,MS:1001208,SEQUEST,]	2.9e-4	4-UNIMOD:213	ms_run[1]:scan=7545	2376.6	3	2501.11557	834.37516	R	L	435	453
PSM	ITGADPIFIDADFHSTAPGGPIGGQTRVTLR	-296_43839	A0A0A6YVR9	1	Mouse_09-2020	null	[MS,MS:1001208,SEQUEST,]	2.5e-2	10-UNIMOD:213	ms_run[1]:scan=9512	2954.5	4	3721.72353	931.18164	K	E	201	232
PSM	GNYVAEKISGQK	-296_17895	O35490	1	Mouse_09-2020	null	[MS,MS:1001208,SEQUEST,]	2.9e-4	7-UNIMOD:213	ms_run[1]:scan=4604	1512.7	3	1834.74167	612.25180	R	N	87	99
PSM	EGYLKIGASTQAAQR	-296_27621	Q8VCT4	1	Mouse_09-2020	null	[MS,MS:1001208,SEQUEST,]	2.9e-4	3-UNIMOD:213	ms_run[1]:scan=6450	2054.6	3	2133.90085	711.97159	K	K	522	537
PSM	MRGAPSRSRSLESLR	-296_21931	E0CY60	1	Mouse_09-2020	null	[MS,MS:1001208,SEQUEST,]	4.3e-2	7-UNIMOD:213	ms_run[1]:scan=5377	1740.2	3	2243.97470	748.66287	0	A	1	16
PSM	HPDPTTLCLIAAEAGLTEEQTQK	-296_22924	Q8R1H0	1	Mouse_09-2020	null	[MS,MS:1001208,SEQUEST,]	2.9e-2	8-UNIMOD:4,13-UNIMOD:213	ms_run[1]:scan=5562	1794.2	4	3064.30068	766.83062	K	F	27	50
PSM	TLTGKTITLEVEPSDTIENVK	-296_46686	E9Q5F6	1	Mouse_09-2020	null	[MS,MS:1001208,SEQUEST,]	1.7e-2	6-UNIMOD:213	ms_run[1]:scan=10066	3119.2	3	2829.28562	943.76627	K	K	7	28
PSM	ALAAAGYDVEKNNSR	-296_20341	P43274	1	Mouse_09-2020	null	[MS,MS:1001208,SEQUEST,]	1.2e-3	11-UNIMOD:213	ms_run[1]:scan=5069	1649.7	3	2119.84879	707.28757	K	K	65	80
PSM	LVEVIKTPMTSQK	-296_26172	Q61425	1	Mouse_09-2020	null	[MS,MS:1001208,SEQUEST,]	2.9e-4	9-UNIMOD:35,6-UNIMOD:213	ms_run[1]:scan=6173	1973.6	3	2030.89011	677.63504	K	F	180	193
PSM	LDQGGAPLAGTNKETTIQGLDGLSER	-296_45036	Q91Y97	1	Mouse_09-2020	null	[MS,MS:1001208,SEQUEST,]	2.9e-4	13-UNIMOD:213	ms_run[1]:scan=9744	3023.0	4	3182.40493	796.35643	K	A	109	135
PSM	LDQGGAPLAGTNKETTIQGLDGLSER	-296_45037	Q91Y97	1	Mouse_09-2020	null	[MS,MS:1001208,SEQUEST,]	2.9e-4	11-UNIMOD:213	ms_run[1]:scan=9744	3023.0	4	3182.40493	796.35643	K	A	109	135
PSM	GPSGLLLYNGQK	-296_4880	A2ASQ1	1	Mouse_09-2020	null	[MS,MS:1001208,SEQUEST,]	2.0e-2	3-UNIMOD:213	ms_run[1]:scan=2168	795.1	3	1787.74088	596.58489	R	D	1554	1566
PSM	AGAKAPAKAQASAPAQAPK	-296_5708	P47915	1	Mouse_09-2020	null	[MS,MS:1001208,SEQUEST,]	1.2e-3	8-UNIMOD:213	ms_run[1]:scan=2322	840.4	3	2275.02848	759.01379	K	A	127	146
PSM	IVTVKTQAYPDQKPGTSGLRK	-296_16896	Q9D0F9	1	Mouse_09-2020	null	[MS,MS:1001208,SEQUEST,]	3.7e-3	3-UNIMOD:213	ms_run[1]:scan=4410	1455.7	4	2828.33925	707.83995	K	V	4	25
PSM	IVTVKTQAYPDQKPGTSGLRK	-296_16895	Q9D0F9	1	Mouse_09-2020	null	[MS,MS:1001208,SEQUEST,]	3.7e-3	5-UNIMOD:213	ms_run[1]:scan=4410	1455.7	4	2828.33925	707.83995	K	V	4	25
PSM	FSGVYLEKEVVEK	-296_40006	P40936	1	Mouse_09-2020	null	[MS,MS:1001208,SEQUEST,]	9.9e-4	9-UNIMOD:213	ms_run[1]:scan=8779	2738.9	3	2067.87174	689.96192	K	I	212	225
PSM	FSGVYLEKEVVEK	-296_40007	P40936	1	Mouse_09-2020	null	[MS,MS:1001208,SEQUEST,]	2.9e-4	8-UNIMOD:213	ms_run[1]:scan=8779	2738.9	3	2067.87174	689.96192	K	I	212	225
PSM	YTQKAPQVSTPTLVEAAR	-296_33417	P07724	1	Mouse_09-2020	null	[MS,MS:1001208,SEQUEST,]	2.9e-4	1-UNIMOD:213	ms_run[1]:scan=7545	2376.6	3	2501.11557	834.37516	R	L	435	453
PSM	TLPQKIQELK	-296_28783	Q91WG0	0	Mouse_09-2020	null	[MS,MS:1001208,SEQUEST,]	1.1e-2	5-UNIMOD:213	ms_run[1]:scan=6670	2119.0	3	1738.78177	580.26527	K	S	543	553
PSM	TLPQKIQELK	-296_28783	Q8BK48	0	Mouse_09-2020	null	[MS,MS:1001208,SEQUEST,]	1.1e-2	5-UNIMOD:213	ms_run[1]:scan=6670	2119.0	3	1738.78177	580.26527	K	S	541	551
PSM	TLPQKIQELK	-296_28783	Q8QZR3	0	Mouse_09-2020	null	[MS,MS:1001208,SEQUEST,]	1.1e-2	5-UNIMOD:213	ms_run[1]:scan=6670	2119.0	3	1738.78177	580.26527	K	S	540	550
PSM	EGYLKIGASTQAAQR	-296_27619	Q8VCT4	1	Mouse_09-2020	null	[MS,MS:1001208,SEQUEST,]	2.9e-4	5-UNIMOD:213	ms_run[1]:scan=6450	2054.6	3	2133.90085	711.97159	K	K	522	537
PSM	GTTITSVLPKPALVASR	-296_47164	Q8C196	1	Mouse_09-2020	null	[MS,MS:1001208,SEQUEST,]	1.8e-3	10-UNIMOD:213	ms_run[1]:scan=10160	3147.2	3	2252.07181	751.36230	K	E	403	420
PSM	GNYVAEKISGQK	-296_17896	O35490	1	Mouse_09-2020	null	[MS,MS:1001208,SEQUEST,]	2.9e-4	6-UNIMOD:213	ms_run[1]:scan=4604	1512.7	3	1834.74167	612.25180	R	N	87	99
PSM	VLEQLTGQTPVFSKAR	-296_39476	Q9CXW4	1	Mouse_09-2020	null	[MS,MS:1001208,SEQUEST,]	4.7e-2	16-UNIMOD:213	ms_run[1]:scan=8677	2708.9	3	2315.05057	772.35381	K	T	39	55
PSM	YQLQSQENFEPFMKAIGLPEDLIQKGK	-296_53854	P12710	1	Mouse_09-2020	null	[MS,MS:1001208,SEQUEST,]	6.6e-3	13-UNIMOD:35,10-UNIMOD:213	ms_run[1]:scan=11770	3641.7	4	3708.67592	927.92278	K	I	7	34
PSM	YQLQSQENFEPFMKAIGLPEDLIQKGK	-296_53853	P12710	1	Mouse_09-2020	null	[MS,MS:1001208,SEQUEST,]	5.5e-3	13-UNIMOD:35,14-UNIMOD:213	ms_run[1]:scan=11770	3641.7	4	3708.67592	927.92278	K	I	7	34
PSM	DSYVGDEAQSKR	-296_10624	P60710	0	Mouse_09-2020	null	[MS,MS:1001208,SEQUEST,]	4.1e-3	12-UNIMOD:213	ms_run[1]:scan=3226	1107.3	3	1895.68467	632.56634	K	I	51	63
PSM	DSYVGDEAQSKR	-296_10624	P68134	0	Mouse_09-2020	null	[MS,MS:1001208,SEQUEST,]	4.1e-3	12-UNIMOD:213	ms_run[1]:scan=3226	1107.3	3	1895.68467	632.56634	K	I	53	65
PSM	DSYVGDEAQSKR	-296_10626	P60710	0	Mouse_09-2020	null	[MS,MS:1001208,SEQUEST,]	4.1e-3	11-UNIMOD:213	ms_run[1]:scan=3226	1107.3	3	1895.68467	632.56634	K	I	51	63
PSM	DSYVGDEAQSKR	-296_10626	P68134	0	Mouse_09-2020	null	[MS,MS:1001208,SEQUEST,]	4.1e-3	11-UNIMOD:213	ms_run[1]:scan=3226	1107.3	3	1895.68467	632.56634	K	I	53	65
PSM	VDFNVPMKNNQITNNQR	-296_27578	P09411	1	Mouse_09-2020	null	[MS,MS:1001208,SEQUEST,]	2.4e-2	7-UNIMOD:35,8-UNIMOD:213	ms_run[1]:scan=6442	2052.2	3	2589.06369	863.69115	R	K	23	40
PSM	LSEKYGGSFLQGSEK	-296_33746	E9Q6D8	1	Mouse_09-2020	null	[MS,MS:1001208,SEQUEST,]	4.7e-2	2-UNIMOD:213	ms_run[1]:scan=7608	2395.1	3	2170.87278	724.29585	K	I	425	440
PSM	YTQKAPQVSTPTLVEAAR	-296_33418	P07724	1	Mouse_09-2020	null	[MS,MS:1001208,SEQUEST,]	2.9e-4	2-UNIMOD:213	ms_run[1]:scan=7545	2376.6	3	2501.11557	834.37516	R	L	435	453
PSM	VLEQLTGQTPVFSKAR	-296_39474	Q9CXW4	1	Mouse_09-2020	null	[MS,MS:1001208,SEQUEST,]	2.3e-2	14-UNIMOD:213	ms_run[1]:scan=8677	2708.9	3	2315.05057	772.35381	K	T	39	55
PSM	VVDLLAPYAKGGK	-296_38914	P56480	1	Mouse_09-2020	null	[MS,MS:1001208,SEQUEST,]	8.3e-4	8-UNIMOD:213	ms_run[1]:scan=8576	2679.0	3	1871.83554	624.61619	K	G	189	202
PSM	VVDLLAPYAKGGK	-296_38913	P56480	1	Mouse_09-2020	null	[MS,MS:1001208,SEQUEST,]	9.9e-4	13-UNIMOD:213	ms_run[1]:scan=8576	2679.0	3	1871.83554	624.61619	K	G	189	202
PSM	ATADNLIKQR	-296_17228	P42125	1	Mouse_09-2020	null	[MS,MS:1001208,SEQUEST,]	9.9e-4	8-UNIMOD:213	ms_run[1]:scan=4474	1474.5	3	1670.69364	557.56935	K	A	248	258
PSM	DSYVGDEAQSKR	-296_10625	P60710	0	Mouse_09-2020	null	[MS,MS:1001208,SEQUEST,]	4.9e-3	10-UNIMOD:213	ms_run[1]:scan=3226	1107.3	3	1895.68467	632.56634	K	I	51	63
PSM	DSYVGDEAQSKR	-296_10625	P68134	0	Mouse_09-2020	null	[MS,MS:1001208,SEQUEST,]	4.9e-3	10-UNIMOD:213	ms_run[1]:scan=3226	1107.3	3	1895.68467	632.56634	K	I	53	65
PSM	LVSLIGSKTQIPTQR	-296_37247	A0A1B0GS70	1	Mouse_09-2020	null	[MS,MS:1001208,SEQUEST,]	9.9e-4	8-UNIMOD:213	ms_run[1]:scan=8270	2589.2	3	2182.03067	728.01501	R	G	83	98
PSM	QRGLPPAYTQHLR	-296_29470	A6H6Q4	1	Mouse_09-2020	null	[MS,MS:1001208,SEQUEST,]	2.2e-2	2-UNIMOD:213	ms_run[1]:scan=6801	2157.3	3	2077.90079	693.30501	R	M	102	115
PSM	LVPLKETIK	-296_27603	P56480	1	Mouse_09-2020	null	[MS,MS:1001208,SEQUEST,]	1.5e-2	7-UNIMOD:213	ms_run[1]:scan=6447	2053.7	3	1581.73239	527.91569	K	F	481	490
PSM	LVPLKETIK	-296_27604	P56480	1	Mouse_09-2020	null	[MS,MS:1001208,SEQUEST,]	5.3e-3	6-UNIMOD:213	ms_run[1]:scan=6447	2053.7	3	1581.73239	527.91569	K	F	481	490
PSM	TLTGKTITLEVEPSDTIENVK	-296_46687	E9Q5F6	1	Mouse_09-2020	null	[MS,MS:1001208,SEQUEST,]	1.8e-2	5-UNIMOD:213	ms_run[1]:scan=10066	3119.2	3	2829.28562	943.76627	K	K	7	28
PSM	TLTGKTITLEVEPSDTIENVK	-296_46688	E9Q5F6	1	Mouse_09-2020	null	[MS,MS:1001208,SEQUEST,]	1.8e-2	3-UNIMOD:213	ms_run[1]:scan=10066	3119.2	3	2829.28562	943.76627	K	K	7	28
PSM	TLTGKTITLEVEPSDTIENVK	-296_46689	E9Q5F6	1	Mouse_09-2020	null	[MS,MS:1001208,SEQUEST,]	1.8e-2	1-UNIMOD:213	ms_run[1]:scan=10066	3119.2	3	2829.28562	943.76627	K	K	7	28
PSM	KALDIAENEMPGLMR	-296_30117	P50247	1	Mouse_09-2020	null	[MS,MS:1001208,SEQUEST,]	9.9e-4	10-UNIMOD:35,14-UNIMOD:35,4-UNIMOD:213	ms_run[1]:scan=6930	2195.1	3	2260.90134	754.30536	R	R	20	35
PSM	KALDIAENEMPGLMR	-296_30118	P50247	1	Mouse_09-2020	null	[MS,MS:1001208,SEQUEST,]	9.9e-4	10-UNIMOD:35,14-UNIMOD:35,1-UNIMOD:213	ms_run[1]:scan=6930	2195.1	3	2260.90134	754.30536	R	R	20	35
PSM	TVDNFVALATGEKGFGYK	-296_52185	P24369	1	Mouse_09-2020	null	[MS,MS:1001208,SEQUEST,]	4.7e-3	13-UNIMOD:213	ms_run[1]:scan=11401	3529.4	3	2458.03873	820.01697	K	S	72	90
PSM	AAVSGLWGKVNADEVGGEALGR	-296_49480	A8DUK4	1	Mouse_09-2020	null	[MS,MS:1001208,SEQUEST,]	2.9e-4	9-UNIMOD:213	ms_run[1]:scan=10679	3302.8	3	2697.17649	899.72837	K	L	10	32
PSM	SSALASKATGYPLAFIAAK	-296_50886	Q8C196	1	Mouse_09-2020	null	[MS,MS:1001208,SEQUEST,]	2.9e-4	2-UNIMOD:213	ms_run[1]:scan=11072	3428.2	3	2408.09397	803.36935	R	A	722	741
PSM	SSALASKATGYPLAFIAAK	-296_50887	Q8C196	1	Mouse_09-2020	null	[MS,MS:1001208,SEQUEST,]	2.9e-4	1-UNIMOD:213	ms_run[1]:scan=11072	3428.2	3	2408.09397	803.36935	R	A	722	741
PSM	TDQGIKNLPVGEAGR	-296_27340	P24270	1	Mouse_09-2020	null	[MS,MS:1001208,SEQUEST,]	1.8e-3	6-UNIMOD:213	ms_run[1]:scan=6398	2039.3	3	2095.88285	699.29970	K	A	238	253
PSM	GAAVIKAR	-296_6737	P14152	1	Mouse_09-2020	null	[MS,MS:1001208,SEQUEST,]	5.7e-4	6-UNIMOD:213	ms_run[1]:scan=2512	897.1	3	1326.56238	442.85829	R	L	231	239
PSM	KQGGLGPMNIPLISDPKR	-296_34831	P35700	1	Mouse_09-2020	null	[MS,MS:1001208,SEQUEST,]	4.2e-2	8-UNIMOD:35,1-UNIMOD:213	ms_run[1]:scan=7821	2457.6	3	2478.12467	826.71312	K	I	93	111
PSM	ATAEEISSKTGNK	-296_7011	Q9CQ62	1	Mouse_09-2020	null	[MS,MS:1001208,SEQUEST,]	1.2e-3	9-UNIMOD:213	ms_run[1]:scan=2561	912.0	3	1876.73801	626.25024	K	H	98	111
PSM	ATAEEISSKTGNK	-296_7010	Q9CQ62	1	Mouse_09-2020	null	[MS,MS:1001208,SEQUEST,]	9.9e-4	8-UNIMOD:213	ms_run[1]:scan=2561	912.0	3	1876.73801	626.25024	K	H	98	111
PSM	FGMHLQAATPKGYEPDPNIVK	-296_32101	P11725	1	Mouse_09-2020	null	[MS,MS:1001208,SEQUEST,]	4.7e-3	3-UNIMOD:35,14-UNIMOD:213	ms_run[1]:scan=7301	2304.9	4	2870.23110	718.31187	K	A	211	232
PSM	FYKNEEGTWSVEK	-296_28254	A0A0R4J135	1	Mouse_09-2020	null	[MS,MS:1001208,SEQUEST,]	4.9e-3	2-UNIMOD:213	ms_run[1]:scan=6571	2090.0	3	2157.82175	719.94493	R	I	277	290
PSM	LFAEAVQKSR	-296_20409	Q8C196	1	Mouse_09-2020	null	[MS,MS:1001208,SEQUEST,]	1.8e-3	8-UNIMOD:213	ms_run[1]:scan=5081	1653.2	3	1689.70365	563.90597	K	V	1472	1482
PSM	HQGVMVGMGQKDSYVGDEAQSK	-296_14802	P60710	0	Mouse_09-2020	null	[MS,MS:1001208,SEQUEST,]	2.9e-4	5-UNIMOD:35,8-UNIMOD:35,11-UNIMOD:213	ms_run[1]:scan=4023	1342.1	4	2924.13296	731.78706	R	G	40	62
PSM	HQGVMVGMGQKDSYVGDEAQSK	-296_14802	P68134	0	Mouse_09-2020	null	[MS,MS:1001208,SEQUEST,]	2.9e-4	5-UNIMOD:35,8-UNIMOD:35,11-UNIMOD:213	ms_run[1]:scan=4023	1342.1	4	2924.13296	731.78706	R	G	42	64
PSM	GLYPAPLKIIDAVK	-296_54736	Q8BMS1	1	Mouse_09-2020	null	[MS,MS:1001208,SEQUEST,]	8.3e-4	8-UNIMOD:213	ms_run[1]:scan=12000	3713.0	3	2038.96543	680.32653	K	G	296	310
PSM	LVPLKETIK	-296_27602	P56480	1	Mouse_09-2020	null	[MS,MS:1001208,SEQUEST,]	7.9e-3	5-UNIMOD:213	ms_run[1]:scan=6447	2053.7	3	1581.73239	527.91569	K	F	481	490
PSM	FAGPYDKGEYSPSVQK	-296_27154	P25688	1	Mouse_09-2020	null	[MS,MS:1001208,SEQUEST,]	1.4e-2	9-UNIMOD:213	ms_run[1]:scan=6357	2027.4	3	2313.91257	771.97488	K	L	221	237
PSM	FAGPYDKGEYSPSVQK	-296_27153	P25688	1	Mouse_09-2020	null	[MS,MS:1001208,SEQUEST,]	1.3e-2	7-UNIMOD:213	ms_run[1]:scan=6357	2027.4	3	2313.91257	771.97488	K	L	221	237
PSM	SFTNFRNGTSIIQGALTQ	-296_35058	G3UY33	1	Mouse_09-2020	null	[MS,MS:1001208,SEQUEST,]	3.1e-3	10-UNIMOD:213	ms_run[1]:scan=7866	2470.8	3	2496.07029	832.69126	R	0	595	613
PSM	EGYLKIGASTQAAQR	-296_27620	Q8VCT4	1	Mouse_09-2020	null	[MS,MS:1001208,SEQUEST,]	2.9e-4	1-UNIMOD:213	ms_run[1]:scan=6450	2054.6	3	2133.90085	711.97159	K	K	522	537
PSM	VLEQLTGQTPVFSKAR	-296_39475	Q9CXW4	1	Mouse_09-2020	null	[MS,MS:1001208,SEQUEST,]	3.5e-2	13-UNIMOD:213	ms_run[1]:scan=8677	2708.9	3	2315.05057	772.35381	K	T	39	55
PSM	LMKEGLEAAR	-296_12094	O35490	1	Mouse_09-2020	null	[MS,MS:1001208,SEQUEST,]	1.2e-3	2-UNIMOD:35,3-UNIMOD:213	ms_run[1]:scan=3515	1192.5	3	1674.66080	558.89133	K	K	230	240
PSM	LVSLIGSKTQIPTQR	-296_37248	A0A1B0GS70	1	Mouse_09-2020	null	[MS,MS:1001208,SEQUEST,]	4.9e-3	9-UNIMOD:213	ms_run[1]:scan=8270	2589.2	3	2182.03067	728.01501	R	G	83	98
PSM	SAAETVTKGGIMLPEK	-296_29780	Q64433	1	Mouse_09-2020	null	[MS,MS:1001208,SEQUEST,]	5.7e-4	12-UNIMOD:35,8-UNIMOD:213	ms_run[1]:scan=6864	2175.7	3	2188.92496	730.31262	R	Q	21	37
PSM	HKIIHTR	-296_3757	Q7M6X3	1	Mouse_09-2020	null	[MS,MS:1001208,SEQUEST,]	2.4e-2	6-UNIMOD:213	ms_run[1]:scan=1950	730.3	3	1445.60785	482.54107	K	K	516	523
PSM	HKIIHTR	-296_3758	Q7M6X3	1	Mouse_09-2020	null	[MS,MS:1001208,SEQUEST,]	1.7e-2	5-UNIMOD:213	ms_run[1]:scan=1950	730.3	3	1445.60785	482.54107	K	K	516	523
PSM	SKEAWDAGKFASEITPITISVK	-296_52154	Q8QZT1	1	Mouse_09-2020	null	[MS,MS:1001208,SEQUEST,]	1.8e-3	9-UNIMOD:213	ms_run[1]:scan=11395	3527.6	3	2919.32389	973.77862	R	K	219	241
PSM	TVDNFVALATGEKGFGYK	-296_52187	P24369	1	Mouse_09-2020	null	[MS,MS:1001208,SEQUEST,]	7.5e-3	10-UNIMOD:213	ms_run[1]:scan=11401	3529.4	3	2458.03873	820.01697	K	S	72	90
PSM	SSALASKATGYPLAFIAAK	-296_50884	Q8C196	1	Mouse_09-2020	null	[MS,MS:1001208,SEQUEST,]	2.9e-4	7-UNIMOD:213	ms_run[1]:scan=11072	3428.2	3	2408.09397	803.36935	R	A	722	741
PSM	SSALASKATGYPLAFIAAK	-296_50885	Q8C196	1	Mouse_09-2020	null	[MS,MS:1001208,SEQUEST,]	2.9e-4	6-UNIMOD:213	ms_run[1]:scan=11072	3428.2	3	2408.09397	803.36935	R	A	722	741
PSM	ANEELAGVVAEVQKNGR	-296_40491	Q61176	1	Mouse_09-2020	null	[MS,MS:1001208,SEQUEST,]	7.9e-3	17-UNIMOD:213	ms_run[1]:scan=8876	2767.4	3	2324.99320	775.66845	K	S	76	93
PSM	VEITYTPKDGTQK	-296_20012	O88844	1	Mouse_09-2020	null	[MS,MS:1001208,SEQUEST,]	1.8e-3	8-UNIMOD:213	ms_run[1]:scan=5007	1631.4	3	2020.83084	674.28154	K	T	152	165
PSM	FGMHLQAATPKGYEPDPNIVK	-296_32100	P11725	1	Mouse_09-2020	null	[MS,MS:1001208,SEQUEST,]	1.8e-3	3-UNIMOD:35,13-UNIMOD:213	ms_run[1]:scan=7301	2304.9	4	2870.23110	718.31187	K	A	211	232
PSM	GAQAPKGAQAPVKAP	-296_15466	P47915	1	Mouse_09-2020	null	[MS,MS:1001208,SEQUEST,]	1.6e-3	6-UNIMOD:213	ms_run[1]:scan=4136	1375.2	3	1931.84232	644.61860	K	0	146	161
PSM	TWKFVEGLPINDFSR	-296_55205	P14152	1	Mouse_09-2020	null	[MS,MS:1001208,SEQUEST,]	1.8e-3	3-UNIMOD:213	ms_run[1]:scan=12127	3752.5	3	2349.99497	784.00289	K	K	296	311
PSM	YQLQSQENFEPFMKAIGLPEDLIQKGK	-296_53852	P12710	1	Mouse_09-2020	null	[MS,MS:1001208,SEQUEST,]	7.9e-3	13-UNIMOD:35,5-UNIMOD:213	ms_run[1]:scan=11770	3641.7	4	3708.67592	927.92278	K	I	7	34
PSM	LQSEPFPFQAPGQILMEFPKIVTVEPQK	-296_48049	O55055	1	Mouse_09-2020	null	[MS,MS:1001208,SEQUEST,]	3.1e-2	20-UNIMOD:213	ms_run[1]:scan=10338	3199.5	4	3739.74672	935.69343	K	A	169	197
PSM	LQSEPFPFQAPGQILMEFPKIVTVEPQK	-296_48051	O55055	1	Mouse_09-2020	null	[MS,MS:1001208,SEQUEST,]	3.2e-2	17-UNIMOD:213	ms_run[1]:scan=10338	3199.5	4	3739.74672	935.69343	K	A	169	197
PSM	FAVLQTYGDTTHTLVEKINYTGR	-296_48509	P49429	1	Mouse_09-2020	null	[MS,MS:1001208,SEQUEST,]	2.9e-4	17-UNIMOD:213	ms_run[1]:scan=10423	3224.6	4	3168.41079	792.85733	K	L	133	156
PSM	FAVLQTYGDTTHTLVEKINYTGR	-296_48508	P49429	1	Mouse_09-2020	null	[MS,MS:1001208,SEQUEST,]	2.9e-4	16-UNIMOD:213	ms_run[1]:scan=10423	3224.6	4	3168.41079	792.85733	K	L	133	156
PSM	MFASFPTTKTYFPHFDVSHGSAQVK	-296_44463	Q91VB8	1	Mouse_09-2020	null	[MS,MS:1001208,SEQUEST,]	1.5e-2	1-UNIMOD:35,9-UNIMOD:213	ms_run[1]:scan=9633	2990.2	4	3387.42763	847.61090	R	H	33	58
PSM	IVSQLLTLMDGLKQR	-296_47399	Q01853	1	Mouse_09-2020	null	[MS,MS:1001208,SEQUEST,]	2.4e-2	9-UNIMOD:35,15-UNIMOD:213	ms_run[1]:scan=10206	3160.7	3	2272.04258	758.01966	R	H	324	339
PSM	IKAFLSSPEHVNRPINGNGKQ	-296_21462	P19157	1	Mouse_09-2020	null	[MS,MS:1001208,SEQUEST,]	3.3e-2	2-UNIMOD:213	ms_run[1]:scan=5284	1712.8	4	2847.30239	712.57983	K	0	190	211
PSM	VVDLLAPYAKGGK	-296_38912	P56480	1	Mouse_09-2020	null	[MS,MS:1001208,SEQUEST,]	9.9e-4	10-UNIMOD:213	ms_run[1]:scan=8576	2679.0	3	1871.83554	624.61619	K	G	189	202
PSM	ALKDVKGQIGAPMPGK	-296_17729	G5E8R3	1	Mouse_09-2020	null	[MS,MS:1001208,SEQUEST,]	5.3e-3	13-UNIMOD:35,6-UNIMOD:213	ms_run[1]:scan=4571	1503.0	3	2166.96769	722.99333	K	I	1104	1120
PSM	GLFIIDDKGILR	-296_54416	P35700	1	Mouse_09-2020	null	[MS,MS:1001208,SEQUEST,]	1.2e-3	8-UNIMOD:213	ms_run[1]:scan=11921	3689.0	3	1900.86142	634.29171	R	I	129	141
PSM	IITGSDLQVYSVR	-296_19917	Q8R3C1	1	Mouse_09-2020	null	[MS,MS:1001208,SEQUEST,]	4.7e-2	10-UNIMOD:213	ms_run[1]:scan=4988	1625.8	4	1991.84145	498.71824	K	R	66	79
PSM	AYDPKGGLDNAR	-296_15492	P15105	1	Mouse_09-2020	null	[MS,MS:1001208,SEQUEST,]	4.9e-3	3-UNIMOD:213	ms_run[1]:scan=4141	1376.7	3	1817.69107	606.56790	R	L	287	299
PSM	VVLELPKTTQGSFPR	-296_30038	E0CYS1	1	Mouse_09-2020	null	[MS,MS:1001208,SEQUEST,]	3.1e-2	4-UNIMOD:213	ms_run[1]:scan=6913	2190.1	3	2213.00370	738.33950	R	W	128	143
PSM	FGMHLQAATPKGYEPDPNIVK	-296_32099	P11725	1	Mouse_09-2020	null	[MS,MS:1001208,SEQUEST,]	1.2e-3	3-UNIMOD:35,11-UNIMOD:213	ms_run[1]:scan=7301	2304.9	4	2870.23110	718.31187	K	A	211	232
PSM	VLDSGAPIKIPVGPETLGR	-296_50846	P56480	1	Mouse_09-2020	null	[MS,MS:1001208,SEQUEST,]	9.9e-4	9-UNIMOD:213	ms_run[1]:scan=11062	3424.9	3	2460.15781	820.72390	K	M	125	144
PSM	TVDNFVALATGEKGFGYK	-296_52186	P24369	1	Mouse_09-2020	null	[MS,MS:1001208,SEQUEST,]	8.1e-3	12-UNIMOD:213	ms_run[1]:scan=11401	3529.4	3	2458.03873	820.01697	K	S	72	90
PSM	IVSQLLTLMDGLKQR	-296_47398	Q01853	1	Mouse_09-2020	null	[MS,MS:1001208,SEQUEST,]	1.8e-2	9-UNIMOD:35,13-UNIMOD:213	ms_run[1]:scan=10206	3160.7	3	2272.04258	758.01966	R	H	324	339
PSM	LVPLKETIK	-296_27605	P56480	1	Mouse_09-2020	null	[MS,MS:1001208,SEQUEST,]	4.2e-2	9-UNIMOD:213	ms_run[1]:scan=6447	2053.7	3	1581.73239	527.91569	K	F	481	490
PSM	SGQASAKPNLR	-296_6039	Q9DBM2	1	Mouse_09-2020	null	[MS,MS:1001208,SEQUEST,]	1.1e-2	7-UNIMOD:213	ms_run[1]:scan=2382	858.0	3	1669.67228	557.22922	K	S	349	360
PSM	ANEELAGVVAEVQKNGR	-296_40492	Q61176	1	Mouse_09-2020	null	[MS,MS:1001208,SEQUEST,]	5.3e-3	14-UNIMOD:213	ms_run[1]:scan=8876	2767.4	3	2324.99320	775.66845	K	S	76	93
PSM	GLFIIDDKGILR	-296_54417	P35700	1	Mouse_09-2020	null	[MS,MS:1001208,SEQUEST,]	1.8e-3	7-UNIMOD:213	ms_run[1]:scan=11921	3689.0	3	1900.86142	634.29171	R	I	129	141
PSM	AGAKAPAKAQASAPAQAPK	-296_5709	P47915	1	Mouse_09-2020	null	[MS,MS:1001208,SEQUEST,]	4.1e-3	4-UNIMOD:213	ms_run[1]:scan=2322	840.4	3	2275.02848	759.01379	K	A	127	146
PSM	ILKNSEGDQRGDR	-296_43811	E9Q3Y7	1	Mouse_09-2020	null	[MS,MS:1001208,SEQUEST,]	2.3e-2	3-UNIMOD:213	ms_run[1]:scan=9508	2953.4	3	2028.81278	676.94392	R	P	747	760
PSM	TWKFVEGLPINDFSR	-296_55206	P14152	1	Mouse_09-2020	null	[MS,MS:1001208,SEQUEST,]	2.2e-3	1-UNIMOD:213	ms_run[1]:scan=12127	3752.5	3	2349.99497	784.00289	K	K	296	311
PSM	ATAEEISSKTGNK	-296_7012	Q9CQ62	1	Mouse_09-2020	null	[MS,MS:1001208,SEQUEST,]	1.8e-3	7-UNIMOD:213	ms_run[1]:scan=2561	912.0	3	1876.73801	626.25024	K	H	98	111
PSM	ISVREPMQTGIKAVDSLVPIGR	-296_46364	Q03265	1	Mouse_09-2020	null	[MS,MS:1001208,SEQUEST,]	8.6e-3	7-UNIMOD:35,5-UNIMOD:213	ms_run[1]:scan=10006	3101.3	3	2923.38205	975.13100	R	Q	183	205
PSM	ISVREPMQTGIKAVDSLVPIGR	-296_46368	Q03265	1	Mouse_09-2020	null	[MS,MS:1001208,SEQUEST,]	8.6e-3	7-UNIMOD:35,2-UNIMOD:213	ms_run[1]:scan=10006	3101.3	3	2923.38205	975.13100	R	Q	183	205
PSM	NIDVLKATAEEISSK	-296_49545	Q9CQ62	1	Mouse_09-2020	null	[MS,MS:1001208,SEQUEST,]	9.9e-4	3-UNIMOD:213	ms_run[1]:scan=10693	3307.0	3	2158.93100	720.31502	R	G	92	107
PSM	MFASFPTTKTYFPHFDVSHGSAQVK	-296_45555	Q91VB8	1	Mouse_09-2020	null	[MS,MS:1001208,SEQUEST,]	3.9e-2	1-UNIMOD:35,11-UNIMOD:213	ms_run[1]:scan=9850	3055.2	4	3387.42861	847.61090	R	H	33	58
PSM	MFASFPTTKTYFPHFDVSHGSAQVK	-296_45556	Q91VB8	1	Mouse_09-2020	null	[MS,MS:1001208,SEQUEST,]	3.9e-2	1-UNIMOD:35,10-UNIMOD:213	ms_run[1]:scan=9850	3055.2	4	3387.42861	847.61090	R	H	33	58
PSM	MFASFPTTKTYFPHFDVSHGSAQVK	-296_45557	Q91VB8	1	Mouse_09-2020	null	[MS,MS:1001208,SEQUEST,]	3.9e-2	1-UNIMOD:35,9-UNIMOD:213	ms_run[1]:scan=9850	3055.2	4	3387.42861	847.61090	R	H	33	58
PSM	ITPFEEKMIAEAIPELK	-296_52961	P08249	1	Mouse_09-2020	null	[MS,MS:1001208,SEQUEST,]	5.7e-4	8-UNIMOD:35,6-UNIMOD:213	ms_run[1]:scan=11563	3577.6	3	2516.10935	839.37377	K	S	308	325
PSM	ITPFEEKMIAEAIPELK	-296_52963	P08249	1	Mouse_09-2020	null	[MS,MS:1001208,SEQUEST,]	5.7e-4	8-UNIMOD:35,7-UNIMOD:213	ms_run[1]:scan=11563	3577.6	3	2516.10935	839.37377	K	S	308	325
PSM	AQASAPAQAPKGAQAPK	-296_8804	P47915	1	Mouse_09-2020	null	[MS,MS:1001208,SEQUEST,]	8.3e-4	11-UNIMOD:213	ms_run[1]:scan=2895	1010.0	3	2132.91739	711.64358	K	A	135	152
PSM	ASAELALGENNEVLKSGR	-296_34225	P05202	1	Mouse_09-2020	null	[MS,MS:1001208,SEQUEST,]	7.3e-3	12-UNIMOD:213	ms_run[1]:scan=7697	2421.2	3	2399.02878	800.34738	K	V	108	126
PSM	ALVSTKWLAESIR	-296_51103	P52196	1	Mouse_09-2020	null	[MS,MS:1001208,SEQUEST,]	2.9e-4	5-UNIMOD:213	ms_run[1]:scan=11137	3449.3	3	2014.90464	672.30602	R	G	9	22
PSM	ALVSTKWLAESIR	-296_51101	P52196	1	Mouse_09-2020	null	[MS,MS:1001208,SEQUEST,]	2.9e-4	4-UNIMOD:213	ms_run[1]:scan=11137	3449.3	3	2014.90464	672.30602	R	G	9	22
PSM	ALGFYARDAGVVQR	-296_17837	F8WIJ2	1	Mouse_09-2020	null	[MS,MS:1001208,SEQUEST,]	2.3e-2	5-UNIMOD:213	ms_run[1]:scan=4592	1509.2	3	2063.87455	688.62938	R	N	17	31
PSM	ALGFYARDAGVVQR	-296_17836	F8WIJ2	1	Mouse_09-2020	null	[MS,MS:1001208,SEQUEST,]	2.3e-2	7-UNIMOD:213	ms_run[1]:scan=4592	1509.2	3	2063.87455	688.62938	R	N	17	31
PSM	LTGVFAPRPSTGPHK	-296_49772	P62702	1	Mouse_09-2020	null	[MS,MS:1001208,SEQUEST,]	2.5e-2	2-UNIMOD:213	ms_run[1]:scan=10749	3324.3	3	2105.92527	702.64503	K	R	23	38
PSM	ALKDVKGQIGAPMPGK	-296_17728	G5E8R3	1	Mouse_09-2020	null	[MS,MS:1001208,SEQUEST,]	1.6e-2	13-UNIMOD:35,4-UNIMOD:213	ms_run[1]:scan=4571	1503.0	3	2166.96769	722.99333	K	I	1104	1120
PSM	HDPSLQPWSASYDPGSAKTILNNGK	-296_43633	P16015	1	Mouse_09-2020	null	[MS,MS:1001208,SEQUEST,]	2.9e-4	16-UNIMOD:213	ms_run[1]:scan=9474	2943.3	4	3224.37710	806.84850	K	C	40	65
PSM	HDPSLQPWSASYDPGSAKTILNNGK	-296_43632	P16015	1	Mouse_09-2020	null	[MS,MS:1001208,SEQUEST,]	2.9e-4	18-UNIMOD:213	ms_run[1]:scan=9474	2943.3	4	3224.37710	806.84850	K	C	40	65
PSM	GAAELMQQKEATTEQQLR	-296_20002	O35490	1	Mouse_09-2020	null	[MS,MS:1001208,SEQUEST,]	9.9e-4	6-UNIMOD:35,9-UNIMOD:213	ms_run[1]:scan=5004	1630.5	3	2589.07248	863.69445	K	L	378	396
PSM	GAAELMQQKEATTEQQLR	-296_20003	O35490	1	Mouse_09-2020	null	[MS,MS:1001208,SEQUEST,]	9.9e-4	6-UNIMOD:35,4-UNIMOD:213	ms_run[1]:scan=5004	1630.5	3	2589.07248	863.69445	K	L	378	396
PSM	GAAELMQQKEATTEQQLR	-296_20004	O35490	1	Mouse_09-2020	null	[MS,MS:1001208,SEQUEST,]	9.9e-4	6-UNIMOD:35,10-UNIMOD:213	ms_run[1]:scan=5004	1630.5	3	2589.07248	863.69445	K	L	378	396
PSM	KIQGGSVVEMQGDEMTR	-296_16593	O88844	1	Mouse_09-2020	null	[MS,MS:1001208,SEQUEST,]	1.2e-3	10-UNIMOD:35,15-UNIMOD:35,1-UNIMOD:213	ms_run[1]:scan=4353	1438.9	3	2437.94437	813.31822	R	I	4	21
PSM	HIDSASMYQNEKEVGLAIR	-296_28484	P70694	1	Mouse_09-2020	null	[MS,MS:1001208,SEQUEST,]	2.2e-2	7-UNIMOD:35,12-UNIMOD:213	ms_run[1]:scan=6614	2102.6	3	2718.12778	906.71374	R	K	48	67
PSM	HIDSASMYQNEKEVGLAIR	-296_28485	P70694	1	Mouse_09-2020	null	[MS,MS:1001208,SEQUEST,]	2.2e-2	7-UNIMOD:35,11-UNIMOD:213	ms_run[1]:scan=6614	2102.6	3	2718.12778	906.71374	R	K	48	67
PSM	HIDSASMYQNEKEVGLAIR	-296_28487	P70694	1	Mouse_09-2020	null	[MS,MS:1001208,SEQUEST,]	2.2e-2	7-UNIMOD:35,6-UNIMOD:213	ms_run[1]:scan=6614	2102.6	3	2718.12778	906.71374	R	K	48	67
PSM	HIDSASMYQNEKEVGLAIR	-296_28488	P70694	1	Mouse_09-2020	null	[MS,MS:1001208,SEQUEST,]	2.2e-2	7-UNIMOD:35,8-UNIMOD:213	ms_run[1]:scan=6614	2102.6	3	2718.12778	906.71374	R	K	48	67
PSM	HIDSASMYQNEKEVGLAIR	-296_28489	P70694	1	Mouse_09-2020	null	[MS,MS:1001208,SEQUEST,]	2.3e-2	7-UNIMOD:35,4-UNIMOD:213	ms_run[1]:scan=6614	2102.6	3	2718.12778	906.71374	R	K	48	67
PSM	HIDSASMYQNEKEVGLAIR	-296_28486	P70694	1	Mouse_09-2020	null	[MS,MS:1001208,SEQUEST,]	2.2e-2	7-UNIMOD:35,3-UNIMOD:213	ms_run[1]:scan=6614	2102.6	3	2718.12778	906.71374	R	K	48	67
PSM	IYAIAKALENNMSLDEIVR	-296_54280	Q8C196	1	Mouse_09-2020	null	[MS,MS:1001208,SEQUEST,]	5.7e-4	12-UNIMOD:35,2-UNIMOD:213	ms_run[1]:scan=11887	3678.8	3	2720.20621	907.40613	R	T	851	870
PSM	AASGTKEDPNLVPSISNKR	-296_20630	P19536	1	Mouse_09-2020	null	[MS,MS:1001208,SEQUEST,]	2.0e-2	14-UNIMOD:213	ms_run[1]:scan=5125	1666.1	3	2525.10898	842.37382	K	V	68	87
PSM	AASGTKEDPNLVPSISNKR	-296_20629	P19536	1	Mouse_09-2020	null	[MS,MS:1001208,SEQUEST,]	2.0e-2	16-UNIMOD:213	ms_run[1]:scan=5125	1666.1	3	2525.10898	842.37382	K	V	68	87
PSM	ALVSTKWLAESIR	-296_51102	P52196	1	Mouse_09-2020	null	[MS,MS:1001208,SEQUEST,]	2.9e-4	6-UNIMOD:213	ms_run[1]:scan=11137	3449.3	3	2014.90464	672.30602	R	G	9	22
PSM	ALQYAFFAEKSANK	-296_39256	Q9DBM2	1	Mouse_09-2020	null	[MS,MS:1001208,SEQUEST,]	9.9e-4	10-UNIMOD:213	ms_run[1]:scan=8636	2696.6	3	2128.87900	710.29741	R	S	265	279
PSM	ALQYAFFAEKSANK	-296_39257	Q9DBM2	1	Mouse_09-2020	null	[MS,MS:1001208,SEQUEST,]	3.2e-3	11-UNIMOD:213	ms_run[1]:scan=8636	2696.6	3	2128.87900	710.29741	R	S	265	279
PSM	ITPFEEKMIAEAIPELK	-296_52962	P08249	1	Mouse_09-2020	null	[MS,MS:1001208,SEQUEST,]	8.3e-4	8-UNIMOD:35,5-UNIMOD:213	ms_run[1]:scan=11563	3577.6	3	2516.10935	839.37377	K	S	308	325
PSM	IAEVGGVPYLLPLVNKKK	-296_47879	A0A1L1SSF8	1	Mouse_09-2020	null	[MS,MS:1001208,SEQUEST,]	7.7e-3	9-UNIMOD:213	ms_run[1]:scan=10301	3188.6	3	2479.24033	827.08477	R	Y	26	44
PSM	IEEIKDFLLTAR	-296_52538	Q9JJI8	1	Mouse_09-2020	null	[MS,MS:1001208,SEQUEST,]	2.9e-4	5-UNIMOD:213	ms_run[1]:scan=11476	3551.7	3	1988.87839	663.63039	K	K	5	17
PSM	TEKAKEER	-296_9949	Q9WU62	1	Mouse_09-2020	null	[MS,MS:1001208,SEQUEST,]	2.6e-2	5-UNIMOD:213	ms_run[1]:scan=3107	1072.3	3	1531.58622	511.19904	K	A	585	593
PSM	TEKAKEER	-296_9947	Q9WU62	1	Mouse_09-2020	null	[MS,MS:1001208,SEQUEST,]	2.6e-2	1-UNIMOD:213	ms_run[1]:scan=3107	1072.3	3	1531.58622	511.19904	K	A	585	593
PSM	TEKAKEER	-296_9946	Q9WU62	1	Mouse_09-2020	null	[MS,MS:1001208,SEQUEST,]	2.6e-2	2-UNIMOD:213	ms_run[1]:scan=3107	1072.3	3	1531.58622	511.19904	K	A	585	593
PSM	NGKGSVLPNSDK	-296_9091	P32020	1	Mouse_09-2020	null	[MS,MS:1001208,SEQUEST,]	9.9e-4	3-UNIMOD:213	ms_run[1]:scan=2951	1026.5	3	1756.69425	586.23615	K	A	480	492
PSM	SFPFVSKTLGVDFIDVATK	-296_56696	Q8C196	1	Mouse_09-2020	null	[MS,MS:1001208,SEQUEST,]	5.1e-3	6-UNIMOD:213	ms_run[1]:scan=12754	3978.0	3	2612.17453	871.39556	R	M	1263	1282
PSM	SFPFVSKTLGVDFIDVATK	-296_56695	Q8C196	1	Mouse_09-2020	null	[MS,MS:1001208,SEQUEST,]	5.1e-3	7-UNIMOD:213	ms_run[1]:scan=12754	3978.0	3	2612.17453	871.39556	R	M	1263	1282
PSM	SFPFVSKTLGVDFIDVATK	-296_56697	Q8C196	1	Mouse_09-2020	null	[MS,MS:1001208,SEQUEST,]	5.1e-3	8-UNIMOD:213	ms_run[1]:scan=12754	3978.0	3	2612.17453	871.39556	R	M	1263	1282
PSM	LQNLQLQPGKAKL	-296_33660	P32020	1	Mouse_09-2020	null	[MS,MS:1001208,SEQUEST,]	2.6e-2	10-UNIMOD:213	ms_run[1]:scan=7591	2390.1	3	1991.93735	664.64990	K	0	535	548
PSM	HIDSASMYQNEKEVGLAIR	-296_28490	P70694	1	Mouse_09-2020	null	[MS,MS:1001208,SEQUEST,]	2.9e-2	7-UNIMOD:35,1-UNIMOD:213	ms_run[1]:scan=6614	2102.6	3	2718.12778	906.71374	R	K	48	67
PSM	AASGTKEDPNLVPSISNKR	-296_20627	P19536	1	Mouse_09-2020	null	[MS,MS:1001208,SEQUEST,]	3.7e-2	18-UNIMOD:213	ms_run[1]:scan=5125	1666.1	3	2525.10898	842.37382	K	V	68	87
PSM	AASGTKEDPNLVPSISNKR	-296_20628	P19536	1	Mouse_09-2020	null	[MS,MS:1001208,SEQUEST,]	3.7e-2	19-UNIMOD:213	ms_run[1]:scan=5125	1666.1	3	2525.10898	842.37382	K	V	68	87
PSM	VYKQSDLDTLAK	-296_26463	P11725	1	Mouse_09-2020	null	[MS,MS:1001208,SEQUEST,]	7.7e-3	3-UNIMOD:213	ms_run[1]:scan=6232	1990.8	3	1921.79844	641.27086	R	A	142	154
PSM	LVQTKAILNYIASK	-296_50039	P30115	1	Mouse_09-2020	null	[MS,MS:1001208,SEQUEST,]	1.8e-3	5-UNIMOD:213	ms_run[1]:scan=10825	3347.9	3	2102.99155	701.66896	K	N	65	79
PSM	TGAAPAKAKPAETPAPAHK	-296_2698	Q9D2G2	1	Mouse_09-2020	null	[MS,MS:1001208,SEQUEST,]	2.9e-2	9-UNIMOD:213	ms_run[1]:scan=1705	653.9	4	2355.05654	589.51871	K	E	147	166
PSM	TGAAPAKAKPAETPAPAHK	-296_2699	Q9D2G2	1	Mouse_09-2020	null	[MS,MS:1001208,SEQUEST,]	3.3e-2	7-UNIMOD:213	ms_run[1]:scan=1705	653.9	4	2355.05654	589.51871	K	E	147	166
PSM	FNIIQPGPIKTK	-296_38037	Q9CQ62	1	Mouse_09-2020	null	[MS,MS:1001208,SEQUEST,]	4.9e-3	10-UNIMOD:213	ms_run[1]:scan=8408	2629.6	3	1896.86661	632.96007	R	A	235	247
PSM	FNIIQPGPIKTK	-296_38039	Q9CQ62	1	Mouse_09-2020	null	[MS,MS:1001208,SEQUEST,]	4.9e-3	12-UNIMOD:213	ms_run[1]:scan=8408	2629.6	3	1896.86661	632.96007	R	A	235	247
PSM	ALKDVKGQIGAPMPGK	-296_17730	G5E8R3	1	Mouse_09-2020	null	[MS,MS:1001208,SEQUEST,]	2.5e-2	13-UNIMOD:35,3-UNIMOD:213	ms_run[1]:scan=4571	1503.0	3	2166.96769	722.99333	K	I	1104	1120
PSM	IAQLEEVKQSSMK	-296_18616	Q9CQQ7	1	Mouse_09-2020	null	[MS,MS:1001208,SEQUEST,]	2.9e-2	12-UNIMOD:35,8-UNIMOD:213	ms_run[1]:scan=4744	1554.3	3	2047.84659	683.28629	K	I	132	145
PSM	LQNLQLQPGKAKL	-296_33659	P32020	1	Mouse_09-2020	null	[MS,MS:1001208,SEQUEST,]	5.0e-2	12-UNIMOD:213	ms_run[1]:scan=7591	2390.1	3	1991.93735	664.64990	K	0	535	548
PSM	QLSISLDPR	-296_4572	E9QAP1	1	Mouse_09-2020	null	[MS,MS:1001208,SEQUEST,]	4.6e-2	5-UNIMOD:213	ms_run[1]:scan=2113	778.9	3	1569.63553	523.88305	R	E	413	422
PSM	QLSISLDPR	-296_4571	E9QAP1	1	Mouse_09-2020	null	[MS,MS:1001208,SEQUEST,]	4.6e-2	7-UNIMOD:213	ms_run[1]:scan=2113	778.9	3	1569.63553	523.88305	R	E	413	422
PSM	TEKAKEER	-296_9948	Q9WU62	1	Mouse_09-2020	null	[MS,MS:1001208,SEQUEST,]	3.9e-2	3-UNIMOD:213	ms_run[1]:scan=3107	1072.3	3	1531.58622	511.19904	K	A	585	593
PSM	VVDALGNAIDGKGPIGSK	-296_37726	Q03265	1	Mouse_09-2020	null	[MS,MS:1001208,SEQUEST,]	5.1e-3	12-UNIMOD:213	ms_run[1]:scan=8355	2614.1	3	2252.00113	751.33805	R	R	150	168
PSM	MKPLVVFVLGGPGAGK	-296_52356	Q9DBP5	1	Mouse_09-2020	null	[MS,MS:1001208,SEQUEST,]	3.2e-3	1-UNIMOD:35,2-UNIMOD:213	ms_run[1]:scan=11440	3541.0	3	2126.97690	709.66304	0	T	1	17
PSM	KIQEWHREQR	-296_4143	Q63880	0	Mouse_09-2020	null	[MS,MS:1001208,SEQUEST,]	2.1e-2	1-UNIMOD:213	ms_run[1]:scan=2034	755.7	4	1950.80166	488.45565	R	R	554	564
PSM	KIQEWHREQR	-296_4143	Q8VCU1	0	Mouse_09-2020	null	[MS,MS:1001208,SEQUEST,]	2.1e-2	1-UNIMOD:213	ms_run[1]:scan=2034	755.7	4	1950.80166	488.45565	R	R	554	564
PSM	ISVREPMQTGIKAVDSLVPIGR	-296_46367	Q03265	1	Mouse_09-2020	null	[MS,MS:1001208,SEQUEST,]	7.9e-3	7-UNIMOD:35,4-UNIMOD:213	ms_run[1]:scan=10006	3101.3	3	2923.38205	975.13100	R	Q	183	205
PSM	ISVREPMQTGIKAVDSLVPIGR	-296_46366	Q03265	1	Mouse_09-2020	null	[MS,MS:1001208,SEQUEST,]	7.7e-3	7-UNIMOD:35,12-UNIMOD:213	ms_run[1]:scan=10006	3101.3	3	2923.38205	975.13100	R	Q	183	205
PSM	ISVREPMQTGIKAVDSLVPIGR	-296_46365	Q03265	1	Mouse_09-2020	null	[MS,MS:1001208,SEQUEST,]	7.7e-3	7-UNIMOD:35,9-UNIMOD:213	ms_run[1]:scan=10006	3101.3	3	2923.38205	975.13100	R	Q	183	205
PSM	VYKQSDLDTLAK	-296_26464	P11725	1	Mouse_09-2020	null	[MS,MS:1001208,SEQUEST,]	1.4e-2	2-UNIMOD:213	ms_run[1]:scan=6232	1990.8	3	1921.79844	641.27086	R	A	142	154
PSM	VVFGLFGKTVPK	-296_48309	P24369	1	Mouse_09-2020	null	[MS,MS:1001208,SEQUEST,]	4.9e-3	12-UNIMOD:213	ms_run[1]:scan=10382	3212.4	3	1832.83939	611.61764	R	V	60	72
PSM	LVQTKAILNYIASK	-296_50038	P30115	1	Mouse_09-2020	null	[MS,MS:1001208,SEQUEST,]	1.8e-3	4-UNIMOD:213	ms_run[1]:scan=10825	3347.9	3	2102.99155	701.66896	K	N	65	79
PSM	FNIIQPGPIKTK	-296_38038	Q9CQ62	1	Mouse_09-2020	null	[MS,MS:1001208,SEQUEST,]	2.0e-2	11-UNIMOD:213	ms_run[1]:scan=8408	2629.6	3	1896.86661	632.96007	R	A	235	247
PSM	TIAPALVSKK	-296_19573	P17182	1	Mouse_09-2020	null	[MS,MS:1001208,SEQUEST,]	2.9e-2	9-UNIMOD:213	ms_run[1]:scan=4920	1605.9	3	1568.71213	523.57556	K	N	72	82
PSM	ALKIPAMTIAK	-296_29296	P63038	1	Mouse_09-2020	null	[MS,MS:1001208,SEQUEST,]	1.2e-3	7-UNIMOD:35,3-UNIMOD:213	ms_run[1]:scan=6765	2146.7	3	1713.76938	571.92760	R	A	471	482
PSM	AGLLTKAEMQQILQGLDK	-296_51592	Q91YI0	1	Mouse_09-2020	null	[MS,MS:1001208,SEQUEST,]	1.6e-3	9-UNIMOD:35,8-UNIMOD:213	ms_run[1]:scan=11263	3487.8	3	2514.13749	838.71642	K	A	52	70
PSM	AGLLTKAEMQQILQGLDK	-296_51593	Q91YI0	1	Mouse_09-2020	null	[MS,MS:1001208,SEQUEST,]	1.6e-3	9-UNIMOD:35,5-UNIMOD:213	ms_run[1]:scan=11263	3487.8	3	2514.13749	838.71642	K	A	52	70
PSM	AGLLTKAEMQQILQGLDK	-296_51591	Q91YI0	1	Mouse_09-2020	null	[MS,MS:1001208,SEQUEST,]	1.6e-3	9-UNIMOD:35,6-UNIMOD:213	ms_run[1]:scan=11263	3487.8	3	2514.13749	838.71642	K	A	52	70
PSM	ALLAGKDSETGENIR	-296_23678	P38647	1	Mouse_09-2020	null	[MS,MS:1001208,SEQUEST,]	5.7e-4	6-UNIMOD:213	ms_run[1]:scan=5709	1837.5	3	2114.88022	705.63123	R	A	620	635
PSM	GTAFGGWKSVESVPK	-296_38940	P28474	1	Mouse_09-2020	null	[MS,MS:1001208,SEQUEST,]	1.8e-3	2-UNIMOD:213	ms_run[1]:scan=8582	2680.8	3	2090.86393	697.62553	K	V	316	331
PSM	SFPFVSKTLGVDFIDVATK	-296_56698	Q8C196	1	Mouse_09-2020	null	[MS,MS:1001208,SEQUEST,]	1.7e-2	1-UNIMOD:213	ms_run[1]:scan=12754	3978.0	3	2612.17453	871.39556	R	M	1263	1282
PSM	DASPGSPLEKLVSSVSDLPK	-296_56679	P54869	1	Mouse_09-2020	null	[MS,MS:1001208,SEQUEST,]	3.2e-3	10-UNIMOD:213	ms_run[1]:scan=12745	3974.6	3	2567.13608	856.38198	K	L	428	448
PSM	TIAPALVSKK	-296_19572	P17182	1	Mouse_09-2020	null	[MS,MS:1001208,SEQUEST,]	3.6e-2	10-UNIMOD:213	ms_run[1]:scan=4920	1605.9	3	1568.71213	523.57556	K	N	72	82
PSM	VSKDASPGSPLEK	-296_12705	P54869	1	Mouse_09-2020	null	[MS,MS:1001208,SEQUEST,]	2.9e-4	3-UNIMOD:213	ms_run[1]:scan=3641	1229.7	3	1855.75046	619.25521	R	V	425	438
PSM	VSKDASPGSPLEK	-296_12706	P54869	1	Mouse_09-2020	null	[MS,MS:1001208,SEQUEST,]	2.9e-4	2-UNIMOD:213	ms_run[1]:scan=3641	1229.7	3	1855.75046	619.25521	R	V	425	438
PSM	ITPFEEKMIAEAIPELK	-296_52964	P08249	1	Mouse_09-2020	null	[MS,MS:1001208,SEQUEST,]	9.9e-4	8-UNIMOD:35,2-UNIMOD:213	ms_run[1]:scan=11563	3577.6	3	2516.10935	839.37377	K	S	308	325
PSM	WQRIMGINYEIVVAHVSK	-296_53567	Q8VBX6	1	Mouse_09-2020	null	[MS,MS:1001208,SEQUEST,]	4.8e-2	5-UNIMOD:35,10-UNIMOD:213	ms_run[1]:scan=11701	3619.4	3	2700.20578	900.73956	K	S	534	552
PSM	MMSNGILKVPAINVNDSVTK	-296_45291	P50247	1	Mouse_09-2020	null	[MS,MS:1001208,SEQUEST,]	6.1e-3	1-UNIMOD:35,2-UNIMOD:35,8-UNIMOD:213	ms_run[1]:scan=9795	3038.1	3	2704.17990	902.06349	K	K	167	187
PSM	MRVTPSTPSPR	-296_6222	Q64131	1	Mouse_09-2020	null	[MS,MS:1001208,SEQUEST,]	2.3e-2	1-UNIMOD:35,2-UNIMOD:213	ms_run[1]:scan=2415	867.7	3	1785.70163	595.90575	R	S	204	215
PSM	MRVTPSTPSPR	-296_6221	Q64131	1	Mouse_09-2020	null	[MS,MS:1001208,SEQUEST,]	2.3e-2	1-UNIMOD:35,4-UNIMOD:213	ms_run[1]:scan=2415	867.7	3	1785.70163	595.90575	R	S	204	215
PSM	MFVLDEADEMLSR	-296_37460	P60843	1	Mouse_09-2020	null	[MS,MS:1001208,SEQUEST,]	2.9e-4	1-UNIMOD:35,10-UNIMOD:35	ms_run[1]:scan=8310	2600.9	2	1587.70134	794.35510	K	F	178	191
PSM	KHITSLKKAVDMTCHGEPSLYNSLSMAMQTLK	-296_37109	Q9JIB4	1	Mouse_09-2020	null	[MS,MS:1001208,SEQUEST,]	2.7e-2	14-UNIMOD:4,5-UNIMOD:213	ms_run[1]:scan=8243	2581.3	4	4160.87270	1040.97332	R	M	126	158
PSM	LTLSALVDGK	-296_37673	G3UX26	1	Mouse_09-2020	null	[MS,MS:1001208,SEQUEST,]	2.9e-4	null	ms_run[1]:scan=8346	2611.4	2	1016.59892	508.80296	K	F	257	267
PSM	MMALDREVQYLLNK	-296_37659	Q9JKR6	1	Mouse_09-2020	null	[MS,MS:1001208,SEQUEST,]	2.9e-4	1-UNIMOD:35,2-UNIMOD:35	ms_run[1]:scan=8344	2610.8	3	1755.87723	585.96379	K	K	895	909
PSM	KHITSLKKAVDMTCHGEPSLYNSLSMAMQTLK	-296_37111	Q9JIB4	1	Mouse_09-2020	null	[MS,MS:1001208,SEQUEST,]	2.7e-2	14-UNIMOD:4,1-UNIMOD:213	ms_run[1]:scan=8243	2581.3	4	4160.87270	1040.97332	R	M	126	158
PSM	SQASGIEVIQLFPEKGNMGK	-296_38298	B1AU25	1	Mouse_09-2020	null	[MS,MS:1001208,SEQUEST,]	2.9e-4	18-UNIMOD:35	ms_run[1]:scan=8455	2643.4	3	2149.10337	717.03678	K	L	318	338
PSM	ELSFAAVSFYHK	-296_38283	P19096	1	Mouse_09-2020	null	[MS,MS:1001208,SEQUEST,]	2.9e-4	null	ms_run[1]:scan=8452	2642.5	3	1398.70530	466.90659	R	R	2408	2420
PSM	TVTAMDVVYALK	-296_37393	P62806	1	Mouse_09-2020	null	[MS,MS:1001208,SEQUEST,]	2.9e-4	5-UNIMOD:35	ms_run[1]:scan=8298	2597.4	2	1326.69780	663.85232	K	Q	81	93
PSM	TAGWNIPMGMLYNR	-296_37411	Q921I1	1	Mouse_09-2020	null	[MS,MS:1001208,SEQUEST,]	5.7e-4	8-UNIMOD:35,10-UNIMOD:35	ms_run[1]:scan=8301	2598.2	2	1655.76860	828.38707	R	N	479	493
PSM	TYAEILEPFHPVR	-296_38292	Q9CQ54	1	Mouse_09-2020	null	[MS,MS:1001208,SEQUEST,]	2.9e-4	null	ms_run[1]:scan=8454	2643.1	3	1571.82053	524.61207	K	0	108	121
PSM	LFQHIAEYLPSYARPR	-296_37400	O35488	1	Mouse_09-2020	null	[MS,MS:1001208,SEQUEST,]	2.9e-4	null	ms_run[1]:scan=8299	2597.6	4	1961.03994	491.01526	K	L	542	558
PSM	SDLTKDITTSVLTVNNK	-296_37058	Q9QXF8	1	Mouse_09-2020	null	[MS,MS:1001208,SEQUEST,]	2.9e-4	null	ms_run[1]:scan=8235	2579.0	3	1848.99204	617.00195	K	H	197	214
PSM	LYSEFLGKRPWFAGDK	-296_37049	P10649	0	Mouse_09-2020	null	[MS,MS:1001208,SEQUEST,]	9.9e-4	null	ms_run[1]:scan=8234	2578.7	3	1913.99302	638.66847	K	T	137	153
PSM	LYSEFLGKRPWFAGDK	-296_37049	P19639	0	Mouse_09-2020	null	[MS,MS:1001208,SEQUEST,]	9.9e-4	null	ms_run[1]:scan=8234	2578.7	3	1913.99302	638.66847	K	T	137	153
PSM	KHITSLKKAVDMTCHGEPSLYNSLSMAMQTLK	-296_37110	Q9JIB4	1	Mouse_09-2020	null	[MS,MS:1001208,SEQUEST,]	2.7e-2	14-UNIMOD:4,4-UNIMOD:213	ms_run[1]:scan=8243	2581.3	4	4160.87270	1040.97332	R	M	126	158
PSM	LVGGMVSYLNDLPSQR	-296_37647	Q9R0H0	1	Mouse_09-2020	null	[MS,MS:1001208,SEQUEST,]	2.9e-4	5-UNIMOD:35	ms_run[1]:scan=8341	2609.9	3	1764.89554	588.96982	K	Q	447	463
PSM	TASAQPVSSVGVLGLGTMGR	-296_37029	Q9DBM2	1	Mouse_09-2020	null	[MS,MS:1001208,SEQUEST,]	2.9e-4	18-UNIMOD:35	ms_run[1]:scan=8230	2577.5	2	1903.99553	952.49893	K	I	289	309
PSM	FVNVVPTFGK	-296_37827	A0A494BBA8	1	Mouse_09-2020	null	[MS,MS:1001208,SEQUEST,]	9.9e-4	null	ms_run[1]:scan=8372	2619.0	2	1107.62029	554.31349	R	K	81	91
PSM	MLSQPLKDSDAEVYSIIK	-296_37744	G3UZ26	1	Mouse_09-2020	null	[MS,MS:1001208,SEQUEST,]	2.9e-4	1-UNIMOD:35	ms_run[1]:scan=8358	2614.9	3	2053.05246	685.02225	K	E	15	33
PSM	FSIATLRDFGMGK	-296_37773	P56593	1	Mouse_09-2020	null	[MS,MS:1001208,SEQUEST,]	9.9e-4	11-UNIMOD:35	ms_run[1]:scan=8363	2616.4	3	1458.74192	486.91850	R	G	129	142
PSM	ALLFIPR	-296_37780	P11499	1	Mouse_09-2020	null	[MS,MS:1001208,SEQUEST,]	1.1e-2	null	ms_run[1]:scan=8364	2616.7	2	829.52965	415.26836	R	A	331	338
PSM	GNDISSGTVLSDYVGSGPPSGTGLHR	-296_38443	P70296	1	Mouse_09-2020	null	[MS,MS:1001208,SEQUEST,]	2.9e-4	null	ms_run[1]:scan=8486	2652.5	3	2530.21982	844.07713	K	V	94	120
PSM	AAFQLGSPWR	-296_38425	P47738	1	Mouse_09-2020	null	[MS,MS:1001208,SEQUEST,]	2.9e-4	null	ms_run[1]:scan=8482	2651.3	2	1132.59026	566.79854	R	M	87	97
PSM	VLEQLTGQTPVFSK	-296_37790	Q9CXW4	1	Mouse_09-2020	null	[MS,MS:1001208,SEQUEST,]	2.9e-4	null	ms_run[1]:scan=8365	2617.0	2	1546.84929	773.92741	K	R	39	53
PSM	YQLQSQENFEPFMK	-296_38420	P12710	1	Mouse_09-2020	null	[MS,MS:1001208,SEQUEST,]	6.3e-3	13-UNIMOD:35	ms_run[1]:scan=8480	2650.7	2	1804.82024	902.91417	K	I	7	21
PSM	DYPLIPVGK	-296_36950	P24270	1	Mouse_09-2020	null	[MS,MS:1001208,SEQUEST,]	9.9e-4	null	ms_run[1]:scan=8215	2573.1	2	1001.56658	501.28694	K	V	307	316
PSM	LSNIFVIGK	-296_36961	P62702	1	Mouse_09-2020	null	[MS,MS:1001208,SEQUEST,]	2.9e-4	null	ms_run[1]:scan=8217	2573.7	2	990.59838	495.80276	R	N	222	231
PSM	LRSDGSLMFQQVPMVEIDGMK	-296_36972	P30115	1	Mouse_09-2020	null	[MS,MS:1001208,SEQUEST,]	2.9e-4	8-UNIMOD:35,14-UNIMOD:35,20-UNIMOD:35	ms_run[1]:scan=8220	2574.6	3	2429.15165	810.38849	R	V	44	65
PSM	TQDPAKAPNSPDVLEIEFK	-296_36976	P16460	1	Mouse_09-2020	null	[MS,MS:1001208,SEQUEST,]	2.9e-4	null	ms_run[1]:scan=8221	2574.8	3	2099.06614	700.36003	K	G	210	229
PSM	LYSEFLGKRPWFAGDK	-296_36982	P10649	0	Mouse_09-2020	null	[MS,MS:1001208,SEQUEST,]	9.9e-4	null	ms_run[1]:scan=8222	2575.2	4	1913.99123	479.25317	K	T	137	153
PSM	LYSEFLGKRPWFAGDK	-296_36982	P19639	0	Mouse_09-2020	null	[MS,MS:1001208,SEQUEST,]	9.9e-4	null	ms_run[1]:scan=8222	2575.2	4	1913.99123	479.25317	K	T	137	153
PSM	TGVAPIIDVVR	-296_36998	P14115	1	Mouse_09-2020	null	[MS,MS:1001208,SEQUEST,]	2.9e-4	null	ms_run[1]:scan=8224	2575.7	2	1139.67876	570.34278	K	G	95	106
PSM	IDTRNELESYAYSLKNQIGDKEK	-296_38390	P20029	1	Mouse_09-2020	null	[MS,MS:1001208,SEQUEST,]	2.9e-4	null	ms_run[1]:scan=8475	2649.3	4	2714.36367	679.34625	R	G	560	583
PSM	AISSAVRQAGIAQLYGIAGSTNVTGDQVKK	-296_38365	Q9QXD6	1	Mouse_09-2020	null	[MS,MS:1001208,SEQUEST,]	2.9e-4	null	ms_run[1]:scan=8469	2647.5	4	3003.62343	751.66100	K	D	44	74
PSM	IGGIFAFK	-296_37640	P32020	1	Mouse_09-2020	null	[MS,MS:1001208,SEQUEST,]	2.9e-4	null	ms_run[1]:scan=8340	2609.6	2	852.49816	426.75254	K	K	455	463
PSM	RGILTLKYPIEHGIITNWDDMEK	-296_38360	P68134	1	Mouse_09-2020	null	[MS,MS:1001208,SEQUEST,]	2.9e-4	21-UNIMOD:35	ms_run[1]:scan=8468	2647.2	4	2758.42714	690.36127	K	W	64	87
PSM	LKPYFLTDGTGTVTTANATGMNDGAAAVVLMKK	-296_38345	Q80X81	1	Mouse_09-2020	null	[MS,MS:1001208,SEQUEST,]	2.9e-4	21-UNIMOD:35,31-UNIMOD:35	ms_run[1]:scan=8464	2646.0	4	3388.71792	847.93363	K	E	234	267
PSM	LNSFIALVNK	-296_38331	A0A0R4IZY2	1	Mouse_09-2020	null	[MS,MS:1001208,SEQUEST,]	2.9e-4	null	ms_run[1]:scan=8462	2645.4	2	1118.65703	559.83205	K	L	247	257
PSM	GEYLPLLQGK	-296_37433	P11725	1	Mouse_09-2020	null	[MS,MS:1001208,SEQUEST,]	9.9e-4	null	ms_run[1]:scan=8306	2599.7	2	1117.62541	559.31623	K	L	71	81
PSM	AIGLPEDLIQKGKDIKGVSEIVHEGK	-296_38309	P12710	1	Mouse_09-2020	null	[MS,MS:1001208,SEQUEST,]	2.9e-4	null	ms_run[1]:scan=8458	2644.3	6	2773.54681	463.09703	K	I	21	47
PSM	GIIFNNGPTWK	-296_37035	Q05421	1	Mouse_09-2020	null	[MS,MS:1001208,SEQUEST,]	2.9e-4	null	ms_run[1]:scan=8231	2577.8	2	1246.65801	623.83258	K	V	113	124
PSM	GFGGIGGILR	-296_37799	Q8BWY3	1	Mouse_09-2020	null	[MS,MS:1001208,SEQUEST,]	2.9e-4	null	ms_run[1]:scan=8367	2617.6	2	946.54729	473.77708	K	R	405	415
PSM	MINLSVPDTIDER	-296_37817	A0A1C7CYV0	1	Mouse_09-2020	null	[MS,MS:1001208,SEQUEST,]	2.9e-4	1-UNIMOD:35	ms_run[1]:scan=8369	2618.1	2	1518.74797	759.87706	K	I	169	182
PSM	VSFELFADKVPK	-296_38304	P17742	1	Mouse_09-2020	null	[MS,MS:1001208,SEQUEST,]	2.9e-4	null	ms_run[1]:scan=8457	2644.0	3	1379.75782	460.59049	R	A	20	32
PSM	LVGGMVSYLNDLPSQR	-296_37426	Q9R0H0	1	Mouse_09-2020	null	[MS,MS:1001208,SEQUEST,]	2.9e-4	5-UNIMOD:35	ms_run[1]:scan=8303	2598.8	2	1764.89775	882.95109	K	Q	447	463
PSM	GLFIIDAK	-296_37455	D3Z4A4	1	Mouse_09-2020	null	[MS,MS:1001208,SEQUEST,]	9.9e-4	null	ms_run[1]:scan=8309	2600.6	2	876.51897	438.76310	R	V	128	136
PSM	MFVGGLSWDTSK	-296_37419	Q80XR6	1	Mouse_09-2020	null	[MS,MS:1001208,SEQUEST,]	2.9e-4	1-UNIMOD:35	ms_run[1]:scan=8302	2598.5	2	1343.63115	672.31865	K	D	77	89
PSM	AIGLPEDLIQKGKDIKGVSEIVHEGK	-296_38250	P12710	1	Mouse_09-2020	null	[MS,MS:1001208,SEQUEST,]	2.9e-4	null	ms_run[1]:scan=8447	2641.0	4	2773.54824	694.14191	K	I	21	47
PSM	DFDPAINEYLQRK	-296_37215	Q9QXD6	1	Mouse_09-2020	null	[MS,MS:1001208,SEQUEST,]	1.8e-3	null	ms_run[1]:scan=8264	2587.4	2	1608.80217	804.90446	K	F	219	232
PSM	GLPDNISSVLNK	-296_38215	Q91ZJ5	1	Mouse_09-2020	null	[MS,MS:1001208,SEQUEST,]	2.9e-4	null	ms_run[1]:scan=8441	2639.2	2	1256.68511	628.84588	R	V	96	108
PSM	GDNQSPIELHTKDIKHDPSLQPWSASYDPGSAK	-296_37295	P16015	1	Mouse_09-2020	null	[MS,MS:1001208,SEQUEST,]	2.9e-4	13-UNIMOD:213	ms_run[1]:scan=8279	2591.8	4	4159.81362	1040.70722	K	I	25	58
PSM	ILMTSSASGIYGNFGQANYSAAK	-296_38071	P51660	1	Mouse_09-2020	null	[MS,MS:1001208,SEQUEST,]	2.9e-4	3-UNIMOD:35	ms_run[1]:scan=8414	2631.3	2	2367.13164	1184.06791	R	G	146	169
PSM	FLYMWPNAR	-296_37922	Q3ULD5	1	Mouse_09-2020	null	[MS,MS:1001208,SEQUEST,]	5.7e-4	4-UNIMOD:35	ms_run[1]:scan=8389	2624.0	2	1213.58232	607.29478	R	S	461	470
PSM	GAGAFGYFEVTHDITRYSK	-296_37930	P24270	1	Mouse_09-2020	null	[MS,MS:1001208,SEQUEST,]	2.9e-4	null	ms_run[1]:scan=8390	2624.3	4	2119.02382	530.51154	K	K	78	97
PSM	SFLSPNQILK	-296_37487	Q9DB20	1	Mouse_09-2020	null	[MS,MS:1001208,SEQUEST,]	9.9e-4	null	ms_run[1]:scan=8315	2602.3	2	1146.65276	573.82951	K	E	163	173
PSM	RVIISAPSADAPMFVMGVNHEK	-296_37564	A0A1D5RLD8	1	Mouse_09-2020	null	[MS,MS:1001208,SEQUEST,]	2.9e-4	13-UNIMOD:35,16-UNIMOD:35,5-UNIMOD:213	ms_run[1]:scan=8329	2606.4	3	2942.26224	981.42531	K	D	116	138
PSM	LTEKQAQYLGMPINGPFKPDHYRY	-296_37492	P50247	1	Mouse_09-2020	null	[MS,MS:1001208,SEQUEST,]	1.1e-2	11-UNIMOD:35,8-UNIMOD:213	ms_run[1]:scan=8316	2602.6	4	3423.49672	856.62809	K	0	409	433
PSM	LTEKQAQYLGMPINGPFKPDHYRY	-296_37493	P50247	1	Mouse_09-2020	null	[MS,MS:1001208,SEQUEST,]	1.8e-3	11-UNIMOD:35,3-UNIMOD:213	ms_run[1]:scan=8316	2602.6	4	3423.49672	856.62809	K	0	409	433
PSM	LTEKQAQYLGMPINGPFKPDHYRY	-296_37494	P50247	1	Mouse_09-2020	null	[MS,MS:1001208,SEQUEST,]	1.8e-3	11-UNIMOD:35,2-UNIMOD:213	ms_run[1]:scan=8316	2602.6	4	3423.49672	856.62809	K	0	409	433
PSM	KGIVDQSQQAYQEAFEISK	-296_38022	A0A2I3BQ03	1	Mouse_09-2020	null	[MS,MS:1001208,SEQUEST,]	2.9e-4	null	ms_run[1]:scan=8406	2629.0	3	2169.08622	723.69893	K	E	139	158
PSM	AKPNEVVFLDDFGSNLKPAR	-296_38008	P34914	1	Mouse_09-2020	null	[MS,MS:1001208,SEQUEST,]	2.9e-4	null	ms_run[1]:scan=8404	2628.4	4	2217.16689	555.04702	K	M	175	195
PSM	GDNQSPIELHTKDIKHDPSLQPWSASYDPGSAK	-296_37296	P16015	1	Mouse_09-2020	null	[MS,MS:1001208,SEQUEST,]	2.9e-4	11-UNIMOD:213	ms_run[1]:scan=8279	2591.8	4	4159.81362	1040.70722	K	I	25	58
PSM	LTEKQAQYLGMPINGPFKPDHYRY	-296_37495	P50247	1	Mouse_09-2020	null	[MS,MS:1001208,SEQUEST,]	1.8e-3	11-UNIMOD:35,4-UNIMOD:213	ms_run[1]:scan=8316	2602.6	4	3423.49672	856.62809	K	0	409	433
PSM	FWSVDDTQVHTEYSSLR	-296_37507	P49429	1	Mouse_09-2020	null	[MS,MS:1001208,SEQUEST,]	2.9e-4	null	ms_run[1]:scan=8318	2603.2	3	2069.95823	690.65695	R	I	209	226
PSM	YVTLIYTNYENGK	-296_37513	P19157	1	Mouse_09-2020	null	[MS,MS:1001208,SEQUEST,]	2.9e-4	null	ms_run[1]:scan=8319	2603.5	2	1577.78703	789.39594	K	D	104	117
PSM	FDRGYISPYFINTSK	-296_37555	P63038	1	Mouse_09-2020	null	[MS,MS:1001208,SEQUEST,]	2.9e-4	null	ms_run[1]:scan=8327	2605.9	3	1807.90262	603.30530	K	Q	219	234
PSM	FLASVSTVLTSK	-296_37547	Q91VB8	1	Mouse_09-2020	null	[MS,MS:1001208,SEQUEST,]	2.9e-4	null	ms_run[1]:scan=8326	2605.5	2	1252.71514	626.86100	K	R	129	141
PSM	ATLNLSLLK	-296_37541	P52196	1	Mouse_09-2020	null	[MS,MS:1001208,SEQUEST,]	2.9e-4	null	ms_run[1]:scan=8325	2605.3	2	972.60900	486.80804	K	Y	155	164
PSM	GDNQSPIELHTKDIKHDPSLQPWSASYDPGSAK	-296_37297	P16015	1	Mouse_09-2020	null	[MS,MS:1001208,SEQUEST,]	2.9e-4	8-UNIMOD:213	ms_run[1]:scan=8279	2591.8	4	4159.81362	1040.70722	K	I	25	58
PSM	TQDPAKAPNSPDVLEIEFKK	-296_38003	P16460	1	Mouse_09-2020	null	[MS,MS:1001208,SEQUEST,]	5.3e-3	3-UNIMOD:213	ms_run[1]:scan=8403	2628.1	4	2768.22426	692.81086	K	V	210	230
PSM	GAGAFGYFEVTHDITRYSK	-296_37947	P24270	1	Mouse_09-2020	null	[MS,MS:1001208,SEQUEST,]	2.9e-4	null	ms_run[1]:scan=8393	2625.2	3	2119.02701	707.01296	K	K	78	97
PSM	RYEEIVKEVSTYIK	-296_37953	P10126	1	Mouse_09-2020	null	[MS,MS:1001208,SEQUEST,]	2.9e-4	null	ms_run[1]:scan=8394	2625.5	3	1756.94803	586.32084	K	I	166	180
PSM	IGPKKPLPDHVSIVEPKDEILPTTPISEQK	-296_37956	P62908	1	Mouse_09-2020	null	[MS,MS:1001208,SEQUEST,]	1.6e-3	5-UNIMOD:213	ms_run[1]:scan=8395	2625.8	5	3846.90321	770.18515	K	G	198	228
PSM	GDNQSPIELHTKDIKHDPSLQPWSASYDPGSAK	-296_37298	P16015	1	Mouse_09-2020	null	[MS,MS:1001208,SEQUEST,]	2.9e-4	5-UNIMOD:213	ms_run[1]:scan=8279	2591.8	4	4159.81362	1040.70722	K	I	25	58
PSM	GDNQSPIELHTKDIKHDPSLQPWSASYDPGSAK	-296_37299	P16015	1	Mouse_09-2020	null	[MS,MS:1001208,SEQUEST,]	2.9e-4	2-UNIMOD:213	ms_run[1]:scan=8279	2591.8	4	4159.81362	1040.70722	K	I	25	58
PSM	FAVFGLGNK	-296_37303	Q05DV1	1	Mouse_09-2020	null	[MS,MS:1001208,SEQUEST,]	2.9e-4	null	ms_run[1]:scan=8280	2592.1	2	952.52538	476.76618	K	Y	168	177
PSM	IGPKKPLPDHVSIVEPKDEILPTTPISEQK	-296_37957	P62908	1	Mouse_09-2020	null	[MS,MS:1001208,SEQUEST,]	1.6e-3	4-UNIMOD:213	ms_run[1]:scan=8395	2625.8	5	3846.90321	770.18515	K	G	198	228
PSM	GYISPYFINTSK	-296_37310	P63038	1	Mouse_09-2020	null	[MS,MS:1001208,SEQUEST,]	2.9e-4	null	ms_run[1]:scan=8281	2592.4	2	1389.70513	695.35608	R	Q	222	234
PSM	GPFLLGIK	-296_37971	P28271	1	Mouse_09-2020	null	[MS,MS:1001208,SEQUEST,]	2.9e-4	null	ms_run[1]:scan=8397	2626.4	2	844.52947	422.76819	K	V	786	794
PSM	GTTVITSLSSVLHDSK	-296_38077	Q64458	1	Mouse_09-2020	null	[MS,MS:1001208,SEQUEST,]	8.3e-4	null	ms_run[1]:scan=8415	2631.6	3	1644.87979	548.96495	K	F	384	400
PSM	EWPANLDLK	-296_37331	Q8C196	1	Mouse_09-2020	null	[MS,MS:1001208,SEQUEST,]	4.7e-3	null	ms_run[1]:scan=8287	2594.2	2	1085.56340	543.28493	K	E	832	841
PSM	SIYSEFLK	-296_38109	Q8BH00	1	Mouse_09-2020	null	[MS,MS:1001208,SEQUEST,]	2.9e-2	null	ms_run[1]:scan=8420	2633.1	2	986.51848	493.76330	R	F	298	306
PSM	MFASFPTTKTYFPHFDVSHGSAQVK	-296_37334	Q91VB8	1	Mouse_09-2020	null	[MS,MS:1001208,SEQUEST,]	2.9e-4	1-UNIMOD:35	ms_run[1]:scan=8288	2594.4	5	2846.36335	570.07795	R	H	33	58
PSM	ILVLNTPNNPLGK	-296_38207	Q8BTY1	1	Mouse_09-2020	null	[MS,MS:1001208,SEQUEST,]	2.9e-4	null	ms_run[1]:scan=8438	2638.4	2	1392.82219	696.91410	K	F	177	190
PSM	DAVSVFYVSR	-296_37836	O35488	1	Mouse_09-2020	null	[MS,MS:1001208,SEQUEST,]	2.9e-4	null	ms_run[1]:scan=8374	2619.6	2	1142.58476	571.79566	K	S	175	185
PSM	YGLLILMK	-296_38184	Q05421	1	Mouse_09-2020	null	[MS,MS:1001208,SEQUEST,]	2.9e-4	7-UNIMOD:35	ms_run[1]:scan=8435	2637.5	2	966.56993	483.78826	R	P	310	318
PSM	KIPAFLPFSTGK	-296_37847	P56593	1	Mouse_09-2020	null	[MS,MS:1001208,SEQUEST,]	3.4e-2	null	ms_run[1]:scan=8376	2620.2	3	1305.75711	435.92370	K	F	423	435
PSM	IAFAITAIK	-296_37612	P62270	1	Mouse_09-2020	null	[MS,MS:1001208,SEQUEST,]	2.9e-4	null	ms_run[1]:scan=8337	2608.8	2	947.59294	474.29985	K	V	26	35
PSM	VVDLLAPYAK	-296_37374	P56480	1	Mouse_09-2020	null	[MS,MS:1001208,SEQUEST,]	2.9e-4	null	ms_run[1]:scan=8296	2596.8	2	1088.63567	544.82115	K	G	189	199
PSM	KHITSLKKAVDMTCHGEPSLYNSLSMAMQTLK	-296_37112	Q9JIB4	1	Mouse_09-2020	null	[MS,MS:1001208,SEQUEST,]	2.7e-2	14-UNIMOD:4,2-UNIMOD:213	ms_run[1]:scan=8243	2581.3	4	4160.87270	1040.97332	R	M	126	158
PSM	ALMAYAFALAGNQNK	-296_37864	P28665	1	Mouse_09-2020	null	[MS,MS:1001208,SEQUEST,]	2.9e-4	3-UNIMOD:35	ms_run[1]:scan=8379	2621.1	2	1598.80290	799.90341	K	D	1150	1165
PSM	ILMTSSASGIYGNFGQANYSAAK	-296_37903	P51660	1	Mouse_09-2020	null	[MS,MS:1001208,SEQUEST,]	2.9e-4	3-UNIMOD:35	ms_run[1]:scan=8386	2623.1	3	2367.13071	789.71436	R	G	146	169
PSM	QTMQVDEHARPQTTLEQLQKLPSVFK	-296_37139	Q8BWT1	1	Mouse_09-2020	null	[MS,MS:1001208,SEQUEST,]	2.9e-4	3-UNIMOD:35	ms_run[1]:scan=8249	2583.0	5	3068.58259	614.52249	K	D	215	241
PSM	NASDMIDKLTLTFNR	-296_37144	Q8C2Q8	1	Mouse_09-2020	null	[MS,MS:1001208,SEQUEST,]	2.9e-4	5-UNIMOD:35	ms_run[1]:scan=8250	2583.3	3	1754.87473	585.62957	K	R	239	254
PSM	LILPHVDVQLK	-296_37166	P54071	1	Mouse_09-2020	null	[MS,MS:1001208,SEQUEST,]	3.1e-3	null	ms_run[1]:scan=8254	2584.5	3	1274.78345	425.59921	K	F	70	81
PSM	MKPLVVFVLGGPGAGK	-296_37181	Q9DBP5	1	Mouse_09-2020	null	[MS,MS:1001208,SEQUEST,]	2.9e-4	1-UNIMOD:35	ms_run[1]:scan=8256	2585.1	3	1585.91306	529.30933	0	T	1	17
PSM	ADLINNLGTIAK	-296_37189	P07901	0	Mouse_09-2020	null	[MS,MS:1001208,SEQUEST,]	2.9e-4	null	ms_run[1]:scan=8258	2585.7	2	1242.70549	621.85625	K	G	101	113
PSM	ADLINNLGTIAK	-296_37189	P11499	0	Mouse_09-2020	null	[MS,MS:1001208,SEQUEST,]	2.9e-4	null	ms_run[1]:scan=8258	2585.7	2	1242.70549	621.85625	K	G	96	108
PSM	AIGLPEDLIQKGKDIKGVSEIVHEGK	-296_38227	P12710	1	Mouse_09-2020	null	[MS,MS:1001208,SEQUEST,]	3.2e-3	null	ms_run[1]:scan=8443	2639.9	5	2773.54688	555.51499	K	I	21	47
PSM	NTGTEAPDYLATVDVDPKSPQYSQVIHR	-296_38159	A0A0R4J135	0	Mouse_09-2020	null	[MS,MS:1001208,SEQUEST,]	2.2e-3	null	ms_run[1]:scan=8428	2635.4	4	3101.51284	776.13482	R	P	35	63
PSM	NTGTEAPDYLATVDVDPKSPQYSQVIHR	-296_38159	P17563	0	Mouse_09-2020	null	[MS,MS:1001208,SEQUEST,]	2.2e-3	null	ms_run[1]:scan=8428	2635.4	4	3101.51284	776.13482	R	P	35	63
PSM	VWLDPNETNEIANANSR	-296_37573	P84099	1	Mouse_09-2020	null	[MS,MS:1001208,SEQUEST,]	2.9e-4	null	ms_run[1]:scan=8330	2606.7	2	1942.92790	971.96631	K	Q	22	39
PSM	ILEFLGR	-296_37532	P52840	1	Mouse_09-2020	null	[MS,MS:1001208,SEQUEST,]	2.9e-4	null	ms_run[1]:scan=8323	2604.7	2	847.50377	424.25545	K	L	203	210
PSM	MVGVPAAFDMMLTGR	-296_38140	Q8BMS1	1	Mouse_09-2020	null	[MS,MS:1001208,SEQUEST,]	2.9e-4	1-UNIMOD:35,10-UNIMOD:35,11-UNIMOD:35	ms_run[1]:scan=8424	2634.3	2	1643.75994	822.38314	K	I	191	206
PSM	YNQILRIEEELGSK	-296_38127	P17182	1	Mouse_09-2020	null	[MS,MS:1001208,SEQUEST,]	2.9e-4	null	ms_run[1]:scan=8422	2633.7	3	1691.89670	564.63694	K	K	407	421
PSM	LTLDTIFVPNTGKK	-296_37219	J3QMG3	1	Mouse_09-2020	null	[MS,MS:1001208,SEQUEST,]	1.8e-3	null	ms_run[1]:scan=8265	2587.7	3	1546.88504	516.29949	K	G	98	112
PSM	SDLTKDITTSVLTVNNK	-296_37227	Q9QXF8	1	Mouse_09-2020	null	[MS,MS:1001208,SEQUEST,]	2.9e-4	null	ms_run[1]:scan=8266	2588.0	2	1848.99138	924.99929	K	H	197	214
PSM	SILFVPTSAPR	-296_37233	P08113	1	Mouse_09-2020	null	[MS,MS:1001208,SEQUEST,]	2.9e-4	null	ms_run[1]:scan=8268	2588.6	2	1187.67815	594.34278	K	L	385	396
PSM	MFASFPTTKTYFPHFDVSHGSAQVK	-296_37343	Q91VB8	1	Mouse_09-2020	null	[MS,MS:1001208,SEQUEST,]	2.9e-4	1-UNIMOD:35	ms_run[1]:scan=8290	2595.0	4	2846.36587	712.34562	R	H	33	58
PSM	GHRIEEVPELPLVVEDKVEGYK	-296_37275	Q9D8E6	1	Mouse_09-2020	null	[MS,MS:1001208,SEQUEST,]	2.9e-4	null	ms_run[1]:scan=8274	2590.3	4	2535.34804	634.59179	K	T	141	163
PSM	GDNQSPIELHTKDIKHDPSLQPWSASYDPGSAK	-296_37293	P16015	1	Mouse_09-2020	null	[MS,MS:1001208,SEQUEST,]	2.9e-4	12-UNIMOD:213	ms_run[1]:scan=8279	2591.8	4	4159.81362	1040.70722	K	I	25	58
PSM	RVIISAPSADAPMFVMGVNHEK	-296_37565	A0A1D5RLD8	1	Mouse_09-2020	null	[MS,MS:1001208,SEQUEST,]	2.9e-4	13-UNIMOD:35,16-UNIMOD:35,1-UNIMOD:213	ms_run[1]:scan=8329	2606.4	3	2942.26224	981.42531	K	D	116	138
PSM	GDNQSPIELHTKDIKHDPSLQPWSASYDPGSAK	-296_37294	P16015	1	Mouse_09-2020	null	[MS,MS:1001208,SEQUEST,]	2.9e-4	10-UNIMOD:213	ms_run[1]:scan=8279	2591.8	4	4159.81362	1040.70722	K	I	25	58
PSM	FSVSTLRNFGLGK	-296_37908	P24456	0	Mouse_09-2020	null	[MS,MS:1001208,SEQUEST,]	5.7e-4	null	ms_run[1]:scan=8387	2623.4	3	1425.78550	475.93314	R	S	137	150
PSM	FSVSTLRNFGLGK	-296_37908	P11714	0	Mouse_09-2020	null	[MS,MS:1001208,SEQUEST,]	5.7e-4	null	ms_run[1]:scan=8387	2623.4	3	1425.78550	475.93314	R	S	137	150
PSM	FSRDVFLPKPSWGNHTPIFR	-296_37341	P05202	1	Mouse_09-2020	null	[MS,MS:1001208,SEQUEST,]	2.9e-4	null	ms_run[1]:scan=8289	2594.7	5	2401.25898	481.05710	K	A	151	171
PSM	DAGQISGLNVLR	-296_37595	P38647	1	Mouse_09-2020	null	[MS,MS:1001208,SEQUEST,]	2.9e-4	null	ms_run[1]:scan=8334	2607.9	2	1242.68071	621.84368	K	I	207	219
PSM	MPPYTIVYFPVRGR	-296_37987	P19157	1	Mouse_09-2020	null	[MS,MS:1001208,SEQUEST,]	2.9e-4	1-UNIMOD:35	ms_run[1]:scan=8400	2627.3	3	1711.89933	571.30447	0	E	1	15
PSM	TMVVHEKQDDLGKGGNEESTKTGNAGSR	-296_134	P08228	1	Mouse_09-2020	null	[MS,MS:1001208,SEQUEST,]	2.9e-4	2-UNIMOD:35	ms_run[1]:scan=1076	452.8	5	2961.40272	593.08515	R	A	117	145
PSM	RWLLDFASK	-296_38483	D3Z041	1	Mouse_09-2020	null	[MS,MS:1001208,SEQUEST,]	1.2e-3	null	ms_run[1]:scan=8494	2654.9	2	1135.62590	568.31657	K	K	388	397
PSM	VLGLTLLQK	-296_40345	Q9CPU0	1	Mouse_09-2020	null	[MS,MS:1001208,SEQUEST,]	2.9e-4	null	ms_run[1]:scan=8847	2758.9	2	984.64543	492.82624	R	D	52	61
PSM	MSPVPDLVPGSFK	-296_40354	E9PV24	1	Mouse_09-2020	null	[MS,MS:1001208,SEQUEST,]	8.3e-4	1-UNIMOD:35	ms_run[1]:scan=8850	2759.8	2	1389.70745	695.35777	K	Q	227	240
PSM	ALTVPELTQQMFDAK	-296_40371	P68372	1	Mouse_09-2020	null	[MS,MS:1001208,SEQUEST,]	2.9e-4	11-UNIMOD:35	ms_run[1]:scan=8853	2760.6	2	1707.86406	854.43474	R	M	283	298
PSM	EGLYITEEIYK	-296_40376	Q61176	1	Mouse_09-2020	null	[MS,MS:1001208,SEQUEST,]	9.9e-4	null	ms_run[1]:scan=8854	2760.9	2	1357.69060	679.34793	R	G	256	267
PSM	DFLLQQTMLR	-296_40382	Q9CPU0	1	Mouse_09-2020	null	[MS,MS:1001208,SEQUEST,]	9.9e-4	8-UNIMOD:35	ms_run[1]:scan=8856	2761.5	2	1280.66741	640.83701	K	K	29	39
PSM	TIAQDYGVLKADEGISFR	-296_40404	P35700	1	Mouse_09-2020	null	[MS,MS:1001208,SEQUEST,]	2.9e-4	null	ms_run[1]:scan=8859	2762.4	3	1983.01920	661.67758	R	L	111	129
PSM	GWPLYLSTK	-296_40409	O88844	1	Mouse_09-2020	null	[MS,MS:1001208,SEQUEST,]	4.9e-3	null	ms_run[1]:scan=8860	2762.7	2	1064.57805	532.79239	K	T	204	213
PSM	DTNGSQFFITTVK	-296_40435	P24369	1	Mouse_09-2020	null	[MS,MS:1001208,SEQUEST,]	2.9e-4	null	ms_run[1]:scan=8866	2764.4	2	1457.72807	729.36718	K	S	146	159
PSM	DYPLPDVAHVTMLSASQK	-296_40441	P19783	1	Mouse_09-2020	null	[MS,MS:1001208,SEQUEST,]	2.9e-4	12-UNIMOD:35	ms_run[1]:scan=8867	2764.8	3	1987.97879	663.33130	R	L	43	61
PSM	TDYDNFLMAHLINEK	-296_40447	E9QA79	1	Mouse_09-2020	null	[MS,MS:1001208,SEQUEST,]	2.9e-4	8-UNIMOD:35	ms_run[1]:scan=8868	2765.0	3	1839.85929	613.95758	K	G	113	128
PSM	TIFMWYR	-296_40483	P61922	1	Mouse_09-2020	null	[MS,MS:1001208,SEQUEST,]	1.6e-3	4-UNIMOD:35	ms_run[1]:scan=8875	2767.1	2	1032.49785	516.75221	K	K	174	181
PSM	INEAFDLLR	-296_40338	P00329	1	Mouse_09-2020	null	[MS,MS:1001208,SEQUEST,]	2.9e-4	null	ms_run[1]:scan=8846	2758.6	2	1090.58928	545.79821	K	G	356	365
PSM	VVFIFGPDK	-296_40498	Q6GT24	1	Mouse_09-2020	null	[MS,MS:1001208,SEQUEST,]	9.9e-4	null	ms_run[1]:scan=8877	2767.7	2	1021.57292	511.28949	R	L	133	142
PSM	GMNTLVGYDLVPEPK	-296_40543	P12787	1	Mouse_09-2020	null	[MS,MS:1001208,SEQUEST,]	2.9e-4	2-UNIMOD:35	ms_run[1]:scan=8885	2770.1	2	1648.82500	824.91618	K	I	69	84
PSM	TLTIDAIQFQR	-296_40555	P52825	1	Mouse_09-2020	null	[MS,MS:1001208,SEQUEST,]	2.9e-4	null	ms_run[1]:scan=8887	2770.6	2	1305.71575	653.36170	K	G	440	451
PSM	RTGAIVDVPVGEELLGR	-296_40592	Q03265	1	Mouse_09-2020	null	[MS,MS:1001208,SEQUEST,]	2.9e-4	null	ms_run[1]:scan=8895	2773.0	3	1780.99326	594.33538	K	V	133	150
PSM	AGLILFGNDDR	-296_40605	Q8R0Y6	1	Mouse_09-2020	null	[MS,MS:1001208,SEQUEST,]	2.9e-4	null	ms_run[1]:scan=8897	2773.6	2	1190.61736	595.81184	K	L	275	286
PSM	HGGTIPVVPTAEFQDRISGASEKDIVHSGLAYTMER	-296_40626	P26443	1	Mouse_09-2020	null	[MS,MS:1001208,SEQUEST,]	2.9e-4	34-UNIMOD:35	ms_run[1]:scan=8901	2774.7	5	3884.93146	777.79054	K	A	481	517
PSM	NIQLEDGKMMPASQFFK	-296_40632	Q8R0Y6	1	Mouse_09-2020	null	[MS,MS:1001208,SEQUEST,]	2.0e-2	9-UNIMOD:35,10-UNIMOD:35,8-UNIMOD:213	ms_run[1]:scan=8902	2775.0	3	2557.02335	853.01072	K	S	291	308
PSM	MLGADAVGMSTVPEVIVAR	-296_40639	Q543K9	1	Mouse_09-2020	null	[MS,MS:1001208,SEQUEST,]	2.9e-4	1-UNIMOD:35,9-UNIMOD:35	ms_run[1]:scan=8903	2775.3	2	1947.99626	974.49754	K	C	211	230
PSM	NQREAAQMDMVNDGVEDLRGKYVTLIYTNYENGK	-296_40647	P19157	1	Mouse_09-2020	null	[MS,MS:1001208,SEQUEST,]	2.9e-4	8-UNIMOD:35,10-UNIMOD:35	ms_run[1]:scan=8905	2775.9	5	3966.85621	794.17775	K	D	83	117
PSM	FKDIFQEIYDK	-296_40654	O88844	1	Mouse_09-2020	null	[MS,MS:1001208,SEQUEST,]	2.9e-4	null	ms_run[1]:scan=8906	2776.2	3	1445.73117	482.58189	R	Y	223	234
PSM	GVVQDLQQAISK	-296_40670	Q91VK2	1	Mouse_09-2020	null	[MS,MS:1001208,SEQUEST,]	2.9e-4	null	ms_run[1]:scan=8909	2777.1	2	1285.71135	643.35916	R	E	91	103
PSM	FITIFGTR	-296_40675	P48036	1	Mouse_09-2020	null	[MS,MS:1001208,SEQUEST,]	2.9e-4	null	ms_run[1]:scan=8910	2777.4	2	954.54051	477.77400	K	V	192	200
PSM	VGINYQPPTVVPGGDLAK	-296_40526	P05214	0	Mouse_09-2020	null	[MS,MS:1001208,SEQUEST,]	2.9e-4	null	ms_run[1]:scan=8881	2768.8	2	1824.98931	912.99635	K	Q	353	371
PSM	VGINYQPPTVVPGGDLAK	-296_40526	A0A0A0MQA5	0	Mouse_09-2020	null	[MS,MS:1001208,SEQUEST,]	2.9e-4	null	ms_run[1]:scan=8881	2768.8	2	1824.98931	912.99635	K	Q	382	400
PSM	MIVPLQGAQMLQMLEK	-296_40687	Q91XE0	1	Mouse_09-2020	null	[MS,MS:1001208,SEQUEST,]	2.9e-4	1-UNIMOD:35,10-UNIMOD:35,13-UNIMOD:35	ms_run[1]:scan=8912	2777.9	3	1877.95163	626.65596	0	L	1	17
PSM	HVGGPMYYAASVGLPTVLEK	-296_40333	Q9DBM2	1	Mouse_09-2020	null	[MS,MS:1001208,SEQUEST,]	2.9e-4	6-UNIMOD:35	ms_run[1]:scan=8844	2758.0	3	2105.07676	702.36271	R	Q	654	674
PSM	LWNTEHVPSMVLPALER	-296_40319	Q8VCX1	1	Mouse_09-2020	null	[MS,MS:1001208,SEQUEST,]	2.9e-4	10-UNIMOD:35	ms_run[1]:scan=8842	2757.4	3	2008.03177	670.01554	K	L	87	104
PSM	IIQLLDDYPK	-296_40113	P14869	1	Mouse_09-2020	null	[MS,MS:1001208,SEQUEST,]	2.9e-4	null	ms_run[1]:scan=8800	2745.1	2	1217.67876	609.34245	K	F	17	27
PSM	LDYILGLK	-296_40122	Q6ZWN5	1	Mouse_09-2020	null	[MS,MS:1001208,SEQUEST,]	9.9e-4	null	ms_run[1]:scan=8801	2745.4	2	934.56114	467.78404	K	E	94	102
PSM	FINLVPSNLPHEATRDTVFR	-296_40131	Q05421	1	Mouse_09-2020	null	[MS,MS:1001208,SEQUEST,]	5.7e-4	null	ms_run[1]:scan=8802	2745.7	4	2326.22890	582.31302	R	Y	360	380
PSM	MGFEPLAYRGLETGSREVVSHVIK	-296_40159	P49429	1	Mouse_09-2020	null	[MS,MS:1001208,SEQUEST,]	9.9e-4	1-UNIMOD:35	ms_run[1]:scan=8807	2747.1	4	2691.39589	673.60353	K	G	40	64
PSM	TDYDNYIMIHLINK	-296_40167	P04939	1	Mouse_09-2020	null	[MS,MS:1001208,SEQUEST,]	2.9e-4	8-UNIMOD:35	ms_run[1]:scan=8809	2747.7	3	1768.85685	590.29067	K	D	117	131
PSM	TTLLPGLLK	-296_40177	Q9WUA2	1	Mouse_09-2020	null	[MS,MS:1001208,SEQUEST,]	3.9e-3	null	ms_run[1]:scan=8811	2748.3	2	955.61870	478.31296	R	I	452	461
PSM	AFEEEQALRGNLTDLEPNGVR	-296_40185	P49429	1	Mouse_09-2020	null	[MS,MS:1001208,SEQUEST,]	2.9e-4	null	ms_run[1]:scan=8812	2748.6	3	2358.17484	786.72766	K	G	370	391
PSM	LKPAFKDGGSTTAGNSSQVSDGAAAVLLAR	-296_40192	Q8VCH0	0	Mouse_09-2020	null	[MS,MS:1001208,SEQUEST,]	2.9e-4	2-UNIMOD:213	ms_run[1]:scan=8813	2748.9	4	3430.56167	858.39735	K	S	260	290
PSM	LKPAFKDGGSTTAGNSSQVSDGAAAVLLAR	-296_40192	Q921H8	0	Mouse_09-2020	null	[MS,MS:1001208,SEQUEST,]	2.9e-4	2-UNIMOD:213	ms_run[1]:scan=8813	2748.9	4	3430.56167	858.39735	K	S	260	290
PSM	LKPAFKDGGSTTAGNSSQVSDGAAAVLLAR	-296_40193	Q8VCH0	0	Mouse_09-2020	null	[MS,MS:1001208,SEQUEST,]	2.9e-4	7-UNIMOD:213	ms_run[1]:scan=8813	2748.9	4	3430.56167	858.39735	K	S	260	290
PSM	LKPAFKDGGSTTAGNSSQVSDGAAAVLLAR	-296_40193	Q921H8	0	Mouse_09-2020	null	[MS,MS:1001208,SEQUEST,]	2.9e-4	7-UNIMOD:213	ms_run[1]:scan=8813	2748.9	4	3430.56167	858.39735	K	S	260	290
PSM	LKPAFKDGGSTTAGNSSQVSDGAAAVLLAR	-296_40194	Q8VCH0	0	Mouse_09-2020	null	[MS,MS:1001208,SEQUEST,]	2.9e-4	6-UNIMOD:213	ms_run[1]:scan=8813	2748.9	4	3430.56167	858.39735	K	S	260	290
PSM	LKPAFKDGGSTTAGNSSQVSDGAAAVLLAR	-296_40194	Q921H8	0	Mouse_09-2020	null	[MS,MS:1001208,SEQUEST,]	2.9e-4	6-UNIMOD:213	ms_run[1]:scan=8813	2748.9	4	3430.56167	858.39735	K	S	260	290
PSM	LKPAFKDGGSTTAGNSSQVSDGAAAVLLAR	-296_40195	Q8VCH0	0	Mouse_09-2020	null	[MS,MS:1001208,SEQUEST,]	2.9e-4	16-UNIMOD:213	ms_run[1]:scan=8813	2748.9	4	3430.56167	858.39735	K	S	260	290
PSM	LKPAFKDGGSTTAGNSSQVSDGAAAVLLAR	-296_40195	Q921H8	0	Mouse_09-2020	null	[MS,MS:1001208,SEQUEST,]	2.9e-4	16-UNIMOD:213	ms_run[1]:scan=8813	2748.9	4	3430.56167	858.39735	K	S	260	290
PSM	YNIEKDIAAYIK	-296_40327	Q9D0M5	1	Mouse_09-2020	null	[MS,MS:1001208,SEQUEST,]	2.9e-4	null	ms_run[1]:scan=8843	2757.7	3	1440.77304	480.92929	K	E	32	44
PSM	LKPAFKDGGSTTAGNSSQVSDGAAAVLLAR	-296_40196	Q8VCH0	0	Mouse_09-2020	null	[MS,MS:1001208,SEQUEST,]	2.9e-4	11-UNIMOD:213	ms_run[1]:scan=8813	2748.9	4	3430.56167	858.39735	K	S	260	290
PSM	LKPAFKDGGSTTAGNSSQVSDGAAAVLLAR	-296_40196	Q921H8	0	Mouse_09-2020	null	[MS,MS:1001208,SEQUEST,]	2.9e-4	11-UNIMOD:213	ms_run[1]:scan=8813	2748.9	4	3430.56167	858.39735	K	S	260	290
PSM	LKPAFKDGGSTTAGNSSQVSDGAAAVLLAR	-296_40198	Q8VCH0	0	Mouse_09-2020	null	[MS,MS:1001208,SEQUEST,]	2.9e-4	10-UNIMOD:213	ms_run[1]:scan=8813	2748.9	4	3430.56167	858.39735	K	S	260	290
PSM	LKPAFKDGGSTTAGNSSQVSDGAAAVLLAR	-296_40198	Q921H8	0	Mouse_09-2020	null	[MS,MS:1001208,SEQUEST,]	2.9e-4	10-UNIMOD:213	ms_run[1]:scan=8813	2748.9	4	3430.56167	858.39735	K	S	260	290
PSM	LKPAFKDGGSTTAGNSSQVSDGAAAVLLAR	-296_40199	Q8VCH0	0	Mouse_09-2020	null	[MS,MS:1001208,SEQUEST,]	2.9e-4	17-UNIMOD:213	ms_run[1]:scan=8813	2748.9	4	3430.56167	858.39735	K	S	260	290
PSM	LKPAFKDGGSTTAGNSSQVSDGAAAVLLAR	-296_40199	Q921H8	0	Mouse_09-2020	null	[MS,MS:1001208,SEQUEST,]	2.9e-4	17-UNIMOD:213	ms_run[1]:scan=8813	2748.9	4	3430.56167	858.39735	K	S	260	290
PSM	FINLVPSNLPHEATRDTVFR	-296_40202	Q05421	1	Mouse_09-2020	null	[MS,MS:1001208,SEQUEST,]	5.3e-3	null	ms_run[1]:scan=8814	2749.2	3	2326.23154	776.08160	R	Y	360	380
PSM	IEGLDIHFIHVKPPQLPSGR	-296_40233	E9PWK1	1	Mouse_09-2020	null	[MS,MS:1001208,SEQUEST,]	2.9e-4	null	ms_run[1]:scan=8823	2751.8	5	2253.25178	451.45587	K	P	120	140
PSM	WVINPSGGLISK	-296_40267	P32020	1	Mouse_09-2020	null	[MS,MS:1001208,SEQUEST,]	2.9e-4	null	ms_run[1]:scan=8829	2753.6	2	1270.71501	635.86134	K	H	342	354
PSM	EIFDSRGNPTVEVDLYTAK	-296_40272	P17182	1	Mouse_09-2020	null	[MS,MS:1001208,SEQUEST,]	2.9e-4	null	ms_run[1]:scan=8830	2753.9	3	2154.06974	718.69530	R	L	10	29
PSM	LISWYDNEYGYSNR	-296_40277	A0A1D5RLD8	1	Mouse_09-2020	null	[MS,MS:1001208,SEQUEST,]	2.9e-4	null	ms_run[1]:scan=8831	2754.2	2	1779.79741	890.40228	K	V	308	322
PSM	KYILGNPLNSGINQGPQIDKEQHNKILGLIESGK	-296_40287	O35945	1	Mouse_09-2020	null	[MS,MS:1001208,SEQUEST,]	2.9e-4	null	ms_run[1]:scan=8833	2754.7	5	3716.00843	744.00842	K	E	329	363
PSM	LKTSVPFLGR	-296_40303	Q99LB7	1	Mouse_09-2020	null	[MS,MS:1001208,SEQUEST,]	7.0e-3	3-UNIMOD:213	ms_run[1]:scan=8839	2756.5	3	1658.73392	553.58282	K	A	802	812
PSM	LKTSVPFLGR	-296_40304	Q99LB7	1	Mouse_09-2020	null	[MS,MS:1001208,SEQUEST,]	3.0e-2	2-UNIMOD:213	ms_run[1]:scan=8839	2756.5	3	1658.73392	553.58282	K	A	802	812
PSM	LKTSVPFLGR	-296_40305	Q99LB7	1	Mouse_09-2020	null	[MS,MS:1001208,SEQUEST,]	7.0e-3	4-UNIMOD:213	ms_run[1]:scan=8839	2756.5	3	1658.73392	553.58282	K	A	802	812
PSM	LKPAFKDGGSTTAGNSSQVSDGAAAVLLAR	-296_40197	Q8VCH0	0	Mouse_09-2020	null	[MS,MS:1001208,SEQUEST,]	2.9e-4	12-UNIMOD:213	ms_run[1]:scan=8813	2748.9	4	3430.56167	858.39735	K	S	260	290
PSM	LKPAFKDGGSTTAGNSSQVSDGAAAVLLAR	-296_40197	Q921H8	0	Mouse_09-2020	null	[MS,MS:1001208,SEQUEST,]	2.9e-4	12-UNIMOD:213	ms_run[1]:scan=8813	2748.9	4	3430.56167	858.39735	K	S	260	290
PSM	TSDRLETVILDVTK	-296_40099	O88451	1	Mouse_09-2020	null	[MS,MS:1001208,SEQUEST,]	6.8e-3	null	ms_run[1]:scan=8797	2744.2	2	1589.87676	795.44088	K	E	73	87
PSM	NAVITVPAYFNDSQR	-296_40703	P38647	1	Mouse_09-2020	null	[MS,MS:1001208,SEQUEST,]	2.9e-4	null	ms_run[1]:scan=8916	2779.1	2	1694.85295	847.92847	K	A	188	203
PSM	AVASLNTPFMPPDPDVSPMK	-296_40717	P34914	1	Mouse_09-2020	null	[MS,MS:1001208,SEQUEST,]	2.9e-4	10-UNIMOD:35,19-UNIMOD:35	ms_run[1]:scan=8919	2780.0	3	2146.02115	716.01135	R	I	352	372
PSM	KDGTVTAGNASGVSDGAGAVIIASEDAVKK	-296_41110	Q8BWT1	1	Mouse_09-2020	null	[MS,MS:1001208,SEQUEST,]	2.9e-4	4-UNIMOD:213	ms_run[1]:scan=8987	2800.0	4	3329.49843	833.12881	K	N	241	271
PSM	AVAIDLPGLGR	-296_41124	A0A087WPF8	1	Mouse_09-2020	null	[MS,MS:1001208,SEQUEST,]	2.9e-4	null	ms_run[1]:scan=8989	2800.6	2	1081.63677	541.32185	R	K	64	75
PSM	TGRNIIVFYGSQTGTAEEFANRLSK	-296_41135	Q05DV1	1	Mouse_09-2020	null	[MS,MS:1001208,SEQUEST,]	2.9e-4	null	ms_run[1]:scan=8991	2801.2	4	2759.41762	690.60824	K	A	76	101
PSM	AFRNIPGITLLNVSK	-296_41160	Q9D8E6	1	Mouse_09-2020	null	[MS,MS:1001208,SEQUEST,]	2.9e-4	null	ms_run[1]:scan=8996	2802.7	3	1642.96415	548.32615	K	N	220	235
PSM	DVFLPKPSWGNHTPIFR	-296_41167	P05202	1	Mouse_09-2020	null	[MS,MS:1001208,SEQUEST,]	2.9e-4	null	ms_run[1]:scan=8997	2803.0	3	2011.05521	671.02313	R	A	154	171
PSM	TYNTDVPLVLMNSFNTDEDTKK	-296_41175	Q91ZJ5	1	Mouse_09-2020	null	[MS,MS:1001208,SEQUEST,]	9.9e-4	11-UNIMOD:35	ms_run[1]:scan=9000	2803.8	3	2561.20786	854.40738	K	L	152	174
PSM	GFYYLMQELPQER	-296_41199	A0A0R4J083	1	Mouse_09-2020	null	[MS,MS:1001208,SEQUEST,]	2.9e-4	6-UNIMOD:35	ms_run[1]:scan=9007	2805.9	2	1689.79399	845.40070	K	L	280	293
PSM	LVFLGLDNAGK	-296_41224	A0A1W2P869	1	Mouse_09-2020	null	[MS,MS:1001208,SEQUEST,]	2.9e-4	null	ms_run[1]:scan=9012	2807.4	2	1146.65300	573.82951	K	T	5	16
PSM	GLLQLQWK	-296_41248	Q9CZW5	1	Mouse_09-2020	null	[MS,MS:1001208,SEQUEST,]	1.2e-3	null	ms_run[1]:scan=9016	2808.6	2	985.58348	493.29510	K	D	520	528
PSM	SLEIIGAPFSK	-296_41266	Q61176	1	Mouse_09-2020	null	[MS,MS:1001208,SEQUEST,]	2.9e-4	null	ms_run[1]:scan=9021	2810.1	2	1161.65154	581.32934	K	Q	7	18
PSM	LQHIQAPLSWTLVRPHIYGYAVK	-296_41306	A0A2R8VK72	1	Mouse_09-2020	null	[MS,MS:1001208,SEQUEST,]	2.9e-4	null	ms_run[1]:scan=9028	2812.1	5	2690.49482	538.90441	K	0	171	194
PSM	KDGTVTAGNASGVSDGAGAVIIASEDAVKK	-296_41109	Q8BWT1	1	Mouse_09-2020	null	[MS,MS:1001208,SEQUEST,]	2.9e-4	1-UNIMOD:213	ms_run[1]:scan=8987	2800.0	4	3329.49843	833.12881	K	N	241	271
PSM	FIIPNIVK	-296_41314	A0A1B0GSR9	1	Mouse_09-2020	null	[MS,MS:1001208,SEQUEST,]	4.5e-3	null	ms_run[1]:scan=9029	2812.4	2	943.59734	472.30240	K	S	102	110
PSM	LQHIQAPLSWTLVRPHIYGYAVK	-296_41328	A0A2R8VK72	1	Mouse_09-2020	null	[MS,MS:1001208,SEQUEST,]	2.9e-4	null	ms_run[1]:scan=9031	2813.0	4	2690.49111	673.37869	K	0	171	194
PSM	TVTNAVVTVPAYFNDSQR	-296_41337	P63017	1	Mouse_09-2020	null	[MS,MS:1001208,SEQUEST,]	2.9e-4	null	ms_run[1]:scan=9033	2813.6	2	1981.99980	991.50253	K	A	138	156
PSM	GVVNILPGSGSLVGQR	-296_41378	Q8R0Y6	1	Mouse_09-2020	null	[MS,MS:1001208,SEQUEST,]	2.9e-4	null	ms_run[1]:scan=9040	2815.6	2	1552.88201	776.94392	K	S	621	637
PSM	TVTNAVVTVPAYFNDSQR	-296_41383	P63017	1	Mouse_09-2020	null	[MS,MS:1001208,SEQUEST,]	2.9e-4	null	ms_run[1]:scan=9041	2815.9	3	1981.99894	661.33744	K	A	138	156
PSM	ASFITDGEQLPSPRPAPLLSR	-296_41397	O09174	1	Mouse_09-2020	null	[MS,MS:1001208,SEQUEST,]	2.9e-4	null	ms_run[1]:scan=9043	2816.5	3	2252.20163	751.40597	R	P	312	333
PSM	TQPTDEEMLFIYSHFK	-296_41414	P31786	1	Mouse_09-2020	null	[MS,MS:1001208,SEQUEST,]	2.9e-4	8-UNIMOD:35	ms_run[1]:scan=9047	2817.7	3	2001.92704	667.98027	K	A	18	34
PSM	FSNFAPLGIPR	-296_41422	P56593	1	Mouse_09-2020	null	[MS,MS:1001208,SEQUEST,]	2.9e-4	null	ms_run[1]:scan=9048	2818.0	2	1218.66313	609.83512	R	I	360	371
PSM	LISWYDNEYGYSNR	-296_41427	A0A1D5RLD8	1	Mouse_09-2020	null	[MS,MS:1001208,SEQUEST,]	5.7e-4	null	ms_run[1]:scan=9049	2818.3	2	1779.79863	890.40228	K	V	308	322
PSM	IEEIKDFLLTAR	-296_41445	Q9JJI8	1	Mouse_09-2020	null	[MS,MS:1001208,SEQUEST,]	2.9e-4	null	ms_run[1]:scan=9052	2819.2	3	1447.81610	483.27669	K	K	5	17
PSM	RELLMLENFIGGK	-296_41463	Q8BH00	1	Mouse_09-2020	null	[MS,MS:1001208,SEQUEST,]	2.9e-4	5-UNIMOD:35	ms_run[1]:scan=9056	2820.4	3	1535.82529	512.61319	K	L	5	18
PSM	DYYFALAHTVRDHLVGR	-296_41469	Q9ET01	1	Mouse_09-2020	null	[MS,MS:1001208,SEQUEST,]	2.9e-4	null	ms_run[1]:scan=9057	2820.6	4	2033.03603	509.01425	R	I	51	68
PSM	FWNILDK	-296_41321	Q63880	1	Mouse_09-2020	null	[MS,MS:1001208,SEQUEST,]	8.3e-4	null	ms_run[1]:scan=9030	2812.7	2	935.49840	468.25290	K	E	355	362
PSM	AVASLNTPFMPPDPDVSPMK	-296_40712	P34914	1	Mouse_09-2020	null	[MS,MS:1001208,SEQUEST,]	2.9e-4	10-UNIMOD:35,19-UNIMOD:35	ms_run[1]:scan=8918	2779.7	2	2146.02300	1073.51339	R	I	352	372
PSM	KDGTVTAGNASGVSDGAGAVIIASEDAVKK	-296_41108	Q8BWT1	1	Mouse_09-2020	null	[MS,MS:1001208,SEQUEST,]	2.9e-4	2-UNIMOD:213	ms_run[1]:scan=8987	2800.0	4	3329.49843	833.12881	K	N	241	271
PSM	FSVSTLRDFGLGK	-296_41080	A0A0R4IZY2	1	Mouse_09-2020	null	[MS,MS:1001208,SEQUEST,]	2.9e-4	null	ms_run[1]:scan=8981	2798.2	3	1426.76969	476.26115	R	S	137	150
PSM	GVVDSEDIPLNLSR	-296_40761	Q9CQN1	1	Mouse_09-2020	null	[MS,MS:1001208,SEQUEST,]	2.9e-4	null	ms_run[1]:scan=8925	2781.8	2	1513.78642	757.39647	R	L	391	405
PSM	GVVDSEDLPLNISR	-296_40762	P07901	0	Mouse_09-2020	null	[MS,MS:1001208,SEQUEST,]	2.9e-4	null	ms_run[1]:scan=8925	2781.8	2	1513.78642	757.39647	R	M	388	402
PSM	GVVDSEDLPLNISR	-296_40762	P11499	0	Mouse_09-2020	null	[MS,MS:1001208,SEQUEST,]	2.9e-4	null	ms_run[1]:scan=8925	2781.8	2	1513.78642	757.39647	R	M	379	393
PSM	VLDSGAPIKIPVGPETLGR	-296_40765	P56480	1	Mouse_09-2020	null	[MS,MS:1001208,SEQUEST,]	2.9e-4	null	ms_run[1]:scan=8926	2782.1	3	1919.09635	640.37020	K	M	125	144
PSM	FEELNMDLFR	-296_40771	P20029	1	Mouse_09-2020	null	[MS,MS:1001208,SEQUEST,]	2.9e-4	6-UNIMOD:35	ms_run[1]:scan=8927	2782.4	2	1329.61516	665.31082	K	T	328	338
PSM	SIEDFAHSSFQMALSK	-296_40780	O88844	1	Mouse_09-2020	null	[MS,MS:1001208,SEQUEST,]	2.9e-4	12-UNIMOD:35	ms_run[1]:scan=8928	2782.7	3	1813.84256	605.28569	K	W	188	204
PSM	VLITTDLLAR	-296_40787	P60843	1	Mouse_09-2020	null	[MS,MS:1001208,SEQUEST,]	2.9e-4	null	ms_run[1]:scan=8929	2783.0	2	1114.68266	557.84516	R	I	325	335
PSM	LQGLVSFVVHSQDQIMTK	-296_40801	Q91XE0	1	Mouse_09-2020	null	[MS,MS:1001208,SEQUEST,]	4.9e-3	16-UNIMOD:35	ms_run[1]:scan=8932	2783.8	3	2046.07010	682.69446	R	G	239	257
PSM	MAENLGFLGSLK	-296_40815	Q9Z2I8	1	Mouse_09-2020	null	[MS,MS:1001208,SEQUEST,]	2.9e-4	1-UNIMOD:35	ms_run[1]:scan=8935	2784.7	2	1295.66704	648.33684	R	Q	208	220
PSM	QGGLGPMNIPLISDPK	-296_40822	P35700	1	Mouse_09-2020	null	[MS,MS:1001208,SEQUEST,]	2.9e-4	7-UNIMOD:35	ms_run[1]:scan=8936	2785.0	2	1652.86894	826.93745	K	T	94	110
PSM	GGTWFAGFGR	-296_40827	D3Z1U9	1	Mouse_09-2020	null	[MS,MS:1001208,SEQUEST,]	2.9e-4	null	ms_run[1]:scan=8937	2785.3	2	1055.50615	528.25651	R	R	179	189
PSM	NFLASQVPFPSR	-296_40841	A2AFQ2	1	Mouse_09-2020	null	[MS,MS:1001208,SEQUEST,]	2.9e-4	null	ms_run[1]:scan=8939	2785.9	2	1362.71733	681.86187	R	G	225	237
PSM	DTSFRGFFLPK	-296_41088	P56593	1	Mouse_09-2020	null	[MS,MS:1001208,SEQUEST,]	6.4e-3	null	ms_run[1]:scan=8982	2798.5	3	1314.68488	438.89955	K	T	375	386
PSM	DGRISVAGVTSGNVGYLAHAIHQVTK	-296_40850	P05202	1	Mouse_09-2020	null	[MS,MS:1001208,SEQUEST,]	2.9e-4	null	ms_run[1]:scan=8940	2786.2	5	2650.40632	530.88702	K	0	405	431
PSM	YVAVMPPHIGDQPLTGAYTVTLDGRGPSR	-296_40881	Q923D2	1	Mouse_09-2020	null	[MS,MS:1001208,SEQUEST,]	2.9e-4	5-UNIMOD:35	ms_run[1]:scan=8947	2788.3	4	3084.56020	771.89474	K	I	146	175
PSM	TYFQGSLPARAAYQVAALPR	-296_40902	P52760	1	Mouse_09-2020	null	[MS,MS:1001208,SEQUEST,]	2.9e-4	null	ms_run[1]:scan=8950	2789.1	3	2180.16227	727.39188	K	S	98	118
PSM	VLGLTLLQK	-296_40907	Q9CPU0	1	Mouse_09-2020	null	[MS,MS:1001208,SEQUEST,]	9.9e-4	null	ms_run[1]:scan=8951	2789.4	2	984.64537	492.82624	R	D	52	61
PSM	VWQLYIGDTR	-296_40918	Q9QXF8	1	Mouse_09-2020	null	[MS,MS:1001208,SEQUEST,]	2.9e-4	null	ms_run[1]:scan=8954	2790.3	2	1250.65349	625.83004	R	R	30	40
PSM	DGGSTTAGNSSQVSDGAAAVLLAR	-296_40939	Q8VCH0	0	Mouse_09-2020	null	[MS,MS:1001208,SEQUEST,]	2.9e-4	null	ms_run[1]:scan=8957	2791.2	3	2205.07523	735.69625	K	S	266	290
PSM	DGGSTTAGNSSQVSDGAAAVLLAR	-296_40939	Q921H8	0	Mouse_09-2020	null	[MS,MS:1001208,SEQUEST,]	2.9e-4	null	ms_run[1]:scan=8957	2791.2	3	2205.07523	735.69625	K	S	266	290
PSM	GSVNMPFMDFLTK	-296_40945	P52196	1	Mouse_09-2020	null	[MS,MS:1001208,SEQUEST,]	2.9e-4	5-UNIMOD:35,8-UNIMOD:35	ms_run[1]:scan=8958	2791.5	2	1518.69780	759.85200	R	G	207	220
PSM	GKENALLPNWLHLPVGYHGR	-296_40970	P35505	1	Mouse_09-2020	null	[MS,MS:1001208,SEQUEST,]	2.9e-4	null	ms_run[1]:scan=8964	2793.3	4	2271.21596	568.55909	R	S	143	163
PSM	ILVPALMVTAEKDIVLRPEMSK	-296_40991	P34914	1	Mouse_09-2020	null	[MS,MS:1001208,SEQUEST,]	4.5e-2	7-UNIMOD:35,20-UNIMOD:35	ms_run[1]:scan=8967	2794.1	4	2485.37929	622.09966	K	M	483	505
PSM	FISDKDASVVGFFR	-296_41031	P27773	1	Mouse_09-2020	null	[MS,MS:1001208,SEQUEST,]	2.9e-4	null	ms_run[1]:scan=8973	2795.9	3	1587.81699	529.94371	K	L	148	162
PSM	LAQGEYIAPEKIENIYLR	-296_41039	D3Z041	1	Mouse_09-2020	null	[MS,MS:1001208,SEQUEST,]	2.9e-4	null	ms_run[1]:scan=8974	2796.2	3	2120.13974	707.38439	K	E	563	581
PSM	YLAIAPPIIK	-296_41052	A0A494BAF6	1	Mouse_09-2020	null	[MS,MS:1001208,SEQUEST,]	3.0e-2	null	ms_run[1]:scan=8976	2796.8	2	1098.69231	549.84971	K	S	257	267
PSM	SITFVVFK	-296_40872	P97742	1	Mouse_09-2020	null	[MS,MS:1001208,SEQUEST,]	1.8e-3	null	ms_run[1]:scan=8946	2788.0	2	940.55040	470.77875	K	S	456	464
PSM	ADLIAYLK	-296_38478	P62897	1	Mouse_09-2020	null	[MS,MS:1001208,SEQUEST,]	8.3e-4	null	ms_run[1]:scan=8492	2654.3	2	906.52922	453.76839	R	A	93	101
PSM	MQLLEIITTDK	-296_40091	Q8BMS1	1	Mouse_09-2020	null	[MS,MS:1001208,SEQUEST,]	2.9e-4	1-UNIMOD:35	ms_run[1]:scan=8795	2743.6	2	1320.71025	660.85760	K	S	506	517
PSM	LRSDGSLMFQQVPMVEIDGMKLVQTK	-296_40077	P30115	1	Mouse_09-2020	null	[MS,MS:1001208,SEQUEST,]	2.9e-4	8-UNIMOD:35,14-UNIMOD:35,20-UNIMOD:35	ms_run[1]:scan=8792	2742.7	4	2998.50747	750.38161	R	I	44	70
PSM	FLPGFEAPTYK	-296_38973	P49429	1	Mouse_09-2020	null	[MS,MS:1001208,SEQUEST,]	5.7e-4	null	ms_run[1]:scan=8586	2681.9	2	1269.65178	635.32934	R	T	156	167
PSM	AGMFLWIK	-296_38990	Q9WVM8	1	Mouse_09-2020	null	[MS,MS:1001208,SEQUEST,]	2.9e-4	3-UNIMOD:35	ms_run[1]:scan=8590	2683.1	2	981.52281	491.26496	K	K	352	360
PSM	LKLPAVVTADLRLNEPR	-296_38999	Q9DCW4	1	Mouse_09-2020	null	[MS,MS:1001208,SEQUEST,]	2.9e-4	null	ms_run[1]:scan=8591	2683.4	4	1905.12795	477.03746	R	A	175	192
PSM	KDGTVTAGNASGVSDGAGAVIIASEDAVK	-296_39007	Q8BWT1	1	Mouse_09-2020	null	[MS,MS:1001208,SEQUEST,]	2.9e-4	null	ms_run[1]:scan=8593	2684.0	3	2660.33878	887.45063	K	H	241	270
PSM	VQVSVFKGQVYILGR	-296_39026	P16460	1	Mouse_09-2020	null	[MS,MS:1001208,SEQUEST,]	2.9e-4	null	ms_run[1]:scan=8598	2685.5	3	1692.98032	564.99803	K	S	349	364
PSM	LLGNMIVIVLGHHLGK	-296_39032	A8DUK4	1	Mouse_09-2020	null	[MS,MS:1001208,SEQUEST,]	2.9e-4	5-UNIMOD:35	ms_run[1]:scan=8599	2685.7	3	1730.01542	577.34304	R	F	106	122
PSM	AIGLPEDLIQKGKDIK	-296_39040	P12710	1	Mouse_09-2020	null	[MS,MS:1001208,SEQUEST,]	4.9e-3	13-UNIMOD:213	ms_run[1]:scan=8600	2686.0	4	2279.07412	570.52346	K	V	21	37
PSM	AIGLPEDLIQKGKDIK	-296_39041	P12710	1	Mouse_09-2020	null	[MS,MS:1001208,SEQUEST,]	4.7e-3	14-UNIMOD:213	ms_run[1]:scan=8600	2686.0	4	2279.07412	570.52346	K	V	21	37
PSM	GAPLNTPVTEDRFAILTEK	-296_39050	Q921G7	1	Mouse_09-2020	null	[MS,MS:1001208,SEQUEST,]	2.9e-3	null	ms_run[1]:scan=8601	2686.3	3	2072.10202	691.37227	K	R	134	153
PSM	ANSFTVSSVSAPSWLHR	-296_39081	Q8VDJ3	1	Mouse_09-2020	null	[MS,MS:1001208,SEQUEST,]	2.9e-4	null	ms_run[1]:scan=8605	2687.5	3	1845.92539	615.97959	K	I	361	378
PSM	LVTGWVKPIIIGR	-296_39130	O88844	1	Mouse_09-2020	null	[MS,MS:1001208,SEQUEST,]	2.9e-4	null	ms_run[1]:scan=8614	2690.2	3	1451.90998	484.64141	R	A	120	133
PSM	FADILPLGVPHK	-296_38965	Q9JKY7	1	Mouse_09-2020	null	[MS,MS:1001208,SEQUEST,]	2.9e-4	null	ms_run[1]:scan=8585	2681.6	3	1306.75248	436.25545	R	S	369	381
PSM	FNVSATPEQYVPYSTTR	-296_39140	Q7TMF3	1	Mouse_09-2020	null	[MS,MS:1001208,SEQUEST,]	3.9e-3	null	ms_run[1]:scan=8616	2690.7	2	1959.94744	980.47598	K	K	115	132
PSM	ANVVASALAQIPQK	-296_39166	Q8R084	1	Mouse_09-2020	null	[MS,MS:1001208,SEQUEST,]	2.9e-4	null	ms_run[1]:scan=8621	2692.2	2	1409.81182	705.40918	K	L	322	336
PSM	GTHMENAYDFYKPNLASEYPLVDGK	-296_39171	P54869	1	Mouse_09-2020	null	[MS,MS:1001208,SEQUEST,]	2.9e-4	4-UNIMOD:35	ms_run[1]:scan=8622	2692.5	4	2875.32509	719.58654	R	S	232	257
PSM	LSVLLLER	-296_39187	Q8VC30	1	Mouse_09-2020	null	[MS,MS:1001208,SEQUEST,]	2.9e-4	null	ms_run[1]:scan=8624	2693.1	2	942.59856	471.80276	R	G	435	443
PSM	IIDVVYNASNNELVR	-296_39197	P62242	1	Mouse_09-2020	null	[MS,MS:1001208,SEQUEST,]	2.9e-4	null	ms_run[1]:scan=8625	2693.4	2	1718.90874	859.95723	R	K	78	93
PSM	SEFPWEVPK	-296_39205	Q91X83	1	Mouse_09-2020	null	[MS,MS:1001208,SEQUEST,]	9.9e-4	null	ms_run[1]:scan=8628	2694.3	2	1118.55254	559.77948	R	L	384	393
PSM	TTPSVVAFTADGERLVGMPAK	-296_39210	P38647	1	Mouse_09-2020	null	[MS,MS:1001208,SEQUEST,]	2.9e-4	18-UNIMOD:35	ms_run[1]:scan=8629	2694.6	3	2163.11277	721.70866	R	Q	86	107
PSM	LLIYTEFGK	-296_39239	O09173	1	Mouse_09-2020	null	[MS,MS:1001208,SEQUEST,]	2.9e-4	null	ms_run[1]:scan=8634	2696.0	2	1083.60820	542.30788	K	S	163	172
PSM	SDIGEVILVGGMTR	-296_39249	P38647	1	Mouse_09-2020	null	[MS,MS:1001208,SEQUEST,]	2.9e-4	12-UNIMOD:35	ms_run[1]:scan=8635	2696.3	2	1462.75847	731.88214	K	P	378	392
PSM	AAVSGLWGKVNADEVGGEALGR	-296_39265	A8DUK4	1	Mouse_09-2020	null	[MS,MS:1001208,SEQUEST,]	2.9e-4	null	ms_run[1]:scan=8638	2697.2	3	2156.11264	719.37467	K	L	10	32
PSM	GWPLYLSTK	-296_39272	O88844	1	Mouse_09-2020	null	[MS,MS:1001208,SEQUEST,]	9.9e-4	null	ms_run[1]:scan=8639	2697.5	2	1064.57817	532.79239	K	T	204	213
PSM	YYRQNPDIPQLEPSDYLR	-296_39282	Q9DBM2	1	Mouse_09-2020	null	[MS,MS:1001208,SEQUEST,]	2.9e-4	null	ms_run[1]:scan=8641	2698.1	3	2267.11173	756.37456	K	L	677	695
PSM	VITAFNDGLNHLDSLK	-296_39146	A8DUK4	1	Mouse_09-2020	null	[MS,MS:1001208,SEQUEST,]	1.2e-3	null	ms_run[1]:scan=8618	2691.3	3	1756.92350	586.31246	K	T	68	84
PSM	ELGEYGLQAYTEVK	-296_39288	P47738	1	Mouse_09-2020	null	[MS,MS:1001208,SEQUEST,]	2.9e-4	null	ms_run[1]:scan=8642	2698.4	2	1599.79228	800.39868	R	V	495	509
PSM	LLGNMIVIVLGHHLGK	-296_38932	A8DUK4	1	Mouse_09-2020	null	[MS,MS:1001208,SEQUEST,]	2.9e-4	5-UNIMOD:35	ms_run[1]:scan=8581	2680.5	4	1730.01613	433.25910	R	F	106	122
PSM	YFPTQALNFAFKDKYK	-296_38906	P51881	1	Mouse_09-2020	null	[MS,MS:1001208,SEQUEST,]	8.3e-4	null	ms_run[1]:scan=8575	2678.7	3	1981.02207	661.01212	R	I	81	97
PSM	GIQKFPGINYPVLTPNMK	-296_38491	P38060	1	Mouse_09-2020	null	[MS,MS:1001208,SEQUEST,]	2.9e-4	17-UNIMOD:35	ms_run[1]:scan=8495	2655.2	3	2033.09067	678.36780	K	F	94	112
PSM	RGILTLKYPIEHGIITNWDDMEK	-296_38496	P68134	1	Mouse_09-2020	null	[MS,MS:1001208,SEQUEST,]	4.9e-3	21-UNIMOD:35	ms_run[1]:scan=8496	2655.5	5	2758.42420	552.49047	K	W	64	87
PSM	MDELQLFRGDTVLLKGK	-296_38508	Q01853	1	Mouse_09-2020	null	[MS,MS:1001208,SEQUEST,]	2.9e-4	1-UNIMOD:35	ms_run[1]:scan=8498	2656.1	4	1979.06362	495.52121	K	R	46	63
PSM	EWPANLDLK	-296_38519	Q8C196	1	Mouse_09-2020	null	[MS,MS:1001208,SEQUEST,]	1.2e-3	null	ms_run[1]:scan=8501	2657.0	2	1085.56255	543.28493	K	E	832	841
PSM	SFYPEEVSSMVLTK	-296_38561	P63017	1	Mouse_09-2020	null	[MS,MS:1001208,SEQUEST,]	2.9e-4	10-UNIMOD:35	ms_run[1]:scan=8512	2660.2	2	1632.78740	816.89491	K	K	113	127
PSM	FYTLFGR	-296_38582	Q8CGC7	1	Mouse_09-2020	null	[MS,MS:1001208,SEQUEST,]	2.9e-4	null	ms_run[1]:scan=8515	2661.1	2	903.47258	452.23980	K	Y	1504	1511
PSM	AQLLQPTLEINPR	-296_38604	Q9CQN1	1	Mouse_09-2020	null	[MS,MS:1001208,SEQUEST,]	1.8e-3	null	ms_run[1]:scan=8518	2662.0	2	1492.85051	746.92774	R	T	637	650
PSM	DILGGNGISDEYHVIR	-296_38614	A0A0A0MQ68	1	Mouse_09-2020	null	[MS,MS:1001208,SEQUEST,]	7.3e-3	null	ms_run[1]:scan=8521	2662.9	3	1757.88279	586.63208	R	A	396	412
PSM	VLTPTQVMNRPSSISWDGLDPGK	-296_38658	P70296	1	Mouse_09-2020	null	[MS,MS:1001208,SEQUEST,]	2.9e-4	8-UNIMOD:35	ms_run[1]:scan=8528	2664.9	3	2514.26932	838.76008	K	Y	40	63
PSM	IWPHVYSFLQTKVPETTQK	-296_38666	Q9WTP7	1	Mouse_09-2020	null	[MS,MS:1001208,SEQUEST,]	2.9e-4	null	ms_run[1]:scan=8530	2665.5	4	2302.22378	576.31121	K	S	204	223
PSM	NTGTEAPDYLATVDVDPK	-296_38692	A0A0R4J135	0	Mouse_09-2020	null	[MS,MS:1001208,SEQUEST,]	2.9e-4	null	ms_run[1]:scan=8535	2666.9	2	1905.91228	953.45745	R	P	35	53
PSM	NTGTEAPDYLATVDVDPK	-296_38692	P17563	0	Mouse_09-2020	null	[MS,MS:1001208,SEQUEST,]	2.9e-4	null	ms_run[1]:scan=8535	2666.9	2	1905.91228	953.45745	R	P	35	53
PSM	VVDSLQLTGTKPVATPVDWK	-296_38919	Q6GT24	1	Mouse_09-2020	null	[MS,MS:1001208,SEQUEST,]	2.9e-4	null	ms_run[1]:scan=8577	2679.3	3	2154.17978	718.73168	R	G	163	183
PSM	SFYPEEVSSMVLTK	-296_38702	P63017	1	Mouse_09-2020	null	[MS,MS:1001208,SEQUEST,]	2.9e-4	10-UNIMOD:35	ms_run[1]:scan=8537	2667.5	3	1632.78312	544.93237	K	K	113	127
PSM	VNAGDQPGADLGPLITPQAK	-296_38763	Q9EQ20	1	Mouse_09-2020	null	[MS,MS:1001208,SEQUEST,]	1.2e-3	null	ms_run[1]:scan=8548	2670.7	2	1962.02910	981.51818	R	R	345	365
PSM	VVLPMELPIR	-296_38779	P00405	1	Mouse_09-2020	null	[MS,MS:1001208,SEQUEST,]	8.3e-4	5-UNIMOD:35	ms_run[1]:scan=8552	2671.9	2	1182.69194	591.84938	R	L	142	152
PSM	FFGNNWAETYR	-296_38791	Q8CG76	1	Mouse_09-2020	null	[MS,MS:1001208,SEQUEST,]	2.9e-4	null	ms_run[1]:scan=8554	2672.5	2	1404.63262	702.82020	R	R	259	270
PSM	NFYFLEMNTR	-296_38795	Q91ZA3	1	Mouse_09-2020	null	[MS,MS:1001208,SEQUEST,]	2.9e-4	7-UNIMOD:35	ms_run[1]:scan=8555	2672.8	2	1350.61455	675.81099	K	Q	340	350
PSM	VGLVQNRIPLPTSAPVAEQVSALHK	-296_38799	Q8VC97	1	Mouse_09-2020	null	[MS,MS:1001208,SEQUEST,]	9.9e-4	null	ms_run[1]:scan=8556	2673.1	4	2624.48916	656.87752	R	I	74	99
PSM	YFPTQALNFAFKDKYK	-296_38817	P51881	1	Mouse_09-2020	null	[MS,MS:1001208,SEQUEST,]	2.9e-4	null	ms_run[1]:scan=8560	2674.3	4	1981.02260	496.01091	R	I	81	97
PSM	VADIGLAAWGR	-296_38835	P50247	1	Mouse_09-2020	null	[MS,MS:1001208,SEQUEST,]	2.9e-4	null	ms_run[1]:scan=8563	2675.2	2	1128.61638	564.81165	K	A	9	20
PSM	ALQYAFFAEK	-296_38841	Q9DBM2	1	Mouse_09-2020	null	[MS,MS:1001208,SEQUEST,]	1.8e-3	null	ms_run[1]:scan=8564	2675.5	2	1187.61162	594.30841	R	A	265	275
PSM	LWGGRFVGAVDPIMEK	-296_38879	Q91YI0	1	Mouse_09-2020	null	[MS,MS:1001208,SEQUEST,]	2.9e-4	14-UNIMOD:35	ms_run[1]:scan=8571	2677.5	3	1790.92527	597.64679	K	N	8	24
PSM	RGFAFVTFDDHDTVDKIVVQK	-296_38891	Q8BG05	1	Mouse_09-2020	null	[MS,MS:1001208,SEQUEST,]	2.9e-4	null	ms_run[1]:scan=8573	2678.1	4	2437.25063	610.06822	K	H	167	188
PSM	LTGSLSGWTSPKDVILK	-296_38897	Q99KI0	1	Mouse_09-2020	null	[MS,MS:1001208,SEQUEST,]	2.9e-4	null	ms_run[1]:scan=8574	2678.4	3	1802.00516	601.34013	K	A	234	251
PSM	NKLILPGLMSSR	-296_38730	A0A0R4J135	1	Mouse_09-2020	null	[MS,MS:1001208,SEQUEST,]	9.9e-4	9-UNIMOD:35,2-UNIMOD:213	ms_run[1]:scan=8542	2669.0	3	1885.82608	629.28082	R	Y	92	104
PSM	YFPTQALNFAFKDKYK	-296_40082	P51881	1	Mouse_09-2020	null	[MS,MS:1001208,SEQUEST,]	9.9e-4	null	ms_run[1]:scan=8793	2743.0	4	1981.02431	496.01091	R	I	81	97
PSM	FLFPEGIK	-296_39293	Q8R0Y6	1	Mouse_09-2020	null	[MS,MS:1001208,SEQUEST,]	3.2e-3	null	ms_run[1]:scan=8643	2698.7	2	950.53557	475.77093	R	M	167	175
PSM	GAGAFGYFEVTHDITR	-296_39375	P24270	1	Mouse_09-2020	null	[MS,MS:1001208,SEQUEST,]	2.9e-4	null	ms_run[1]:scan=8659	2703.4	3	1740.83384	580.94952	K	S	78	94
PSM	TLTGKTITLEVEPSDTIENVKAK	-296_39674	E9Q5F6	1	Mouse_09-2020	null	[MS,MS:1001208,SEQUEST,]	1.2e-3	1-UNIMOD:213	ms_run[1]:scan=8714	2719.8	4	3028.41762	757.85954	K	Q	7	30
PSM	VLYPNDNFFEGK	-296_39680	Q9ET01	1	Mouse_09-2020	null	[MS,MS:1001208,SEQUEST,]	4.9e-3	null	ms_run[1]:scan=8715	2720.1	2	1442.69548	721.85117	R	L	279	291
PSM	NWDWRNVNGVNYASVTR	-296_39701	Q9WUU7	1	Mouse_09-2020	null	[MS,MS:1001208,SEQUEST,]	2.9e-4	null	ms_run[1]:scan=8719	2721.2	3	2050.98502	684.33292	K	Q	67	84
PSM	YFDSFGDLSSASAIMGNAKVK	-296_39707	A8DUK4	1	Mouse_09-2020	null	[MS,MS:1001208,SEQUEST,]	2.9e-4	15-UNIMOD:35	ms_run[1]:scan=8721	2721.8	3	2224.06070	742.02454	R	H	42	63
PSM	TVIPANKLQELQVNLVR	-296_39712	P35492	1	Mouse_09-2020	null	[MS,MS:1001208,SEQUEST,]	4.9e-3	null	ms_run[1]:scan=8722	2722.1	3	1935.13895	645.71771	R	H	176	193
PSM	YVVVTGITPTPLGEGK	-296_39717	A0A1W2P733	1	Mouse_09-2020	null	[MS,MS:1001208,SEQUEST,]	2.9e-4	null	ms_run[1]:scan=8723	2722.4	2	1630.90666	815.95616	K	T	191	207
PSM	NDYVKALPGHLKPFETLLSQNQGGK	-296_39732	P19157	1	Mouse_09-2020	null	[MS,MS:1001208,SEQUEST,]	2.9e-4	null	ms_run[1]:scan=8725	2723.0	5	2754.45783	551.69729	K	F	117	142
PSM	YTPEQVAMATVTALHR	-296_39765	Q91Y97	1	Mouse_09-2020	null	[MS,MS:1001208,SEQUEST,]	2.9e-4	8-UNIMOD:35	ms_run[1]:scan=8733	2725.4	3	1803.90598	601.97345	K	V	244	260
PSM	ITGLGVKGIAPYSYAG	-296_39784	Q64374	1	Mouse_09-2020	null	[MS,MS:1001208,SEQUEST,]	2.9e-4	null	ms_run[1]:scan=8737	2726.5	2	1566.85600	783.92995	K	0	284	300
PSM	MPLIGLGTWK	-296_39800	Q9JII6	1	Mouse_09-2020	null	[MS,MS:1001208,SEQUEST,]	2.9e-4	1-UNIMOD:35	ms_run[1]:scan=8740	2727.4	2	1131.62407	566.31518	K	E	14	24
PSM	TIGTGLVTDVPAMTEEDKNIKWS	-296_39813	Q8BFR5	1	Mouse_09-2020	null	[MS,MS:1001208,SEQUEST,]	1.2e-3	13-UNIMOD:35	ms_run[1]:scan=8742	2728.0	3	2521.25644	841.08787	K	0	430	453
PSM	TLTGKTITLEVEPSDTIENVKAK	-296_39673	E9Q5F6	1	Mouse_09-2020	null	[MS,MS:1001208,SEQUEST,]	1.2e-3	3-UNIMOD:213	ms_run[1]:scan=8714	2719.8	4	3028.41762	757.85954	K	Q	7	30
PSM	NLGTIAKSGTSEFLNK	-296_39866	P08113	1	Mouse_09-2020	null	[MS,MS:1001208,SEQUEST,]	9.9e-4	7-UNIMOD:213	ms_run[1]:scan=8753	2731.3	3	2220.96018	740.99065	K	T	162	178
PSM	SKEVAWNLTSVDLVR	-296_39882	Q9R0H0	1	Mouse_09-2020	null	[MS,MS:1001208,SEQUEST,]	2.9e-4	null	ms_run[1]:scan=8756	2732.1	3	1716.92887	572.98082	K	S	511	526
PSM	LIIWDSYTTNK	-296_39891	H3BKR2	1	Mouse_09-2020	null	[MS,MS:1001208,SEQUEST,]	5.3e-3	null	ms_run[1]:scan=8757	2732.4	2	1353.70683	677.35608	K	H	79	90
PSM	TQEFILNSPTVTSIK	-296_39923	Q9R0H0	1	Mouse_09-2020	null	[MS,MS:1001208,SEQUEST,]	2.9e-4	null	ms_run[1]:scan=8763	2734.2	2	1677.90666	839.45653	K	W	160	175
PSM	IILDELVQR	-296_39967	Q8K169	0	Mouse_09-2020	null	[MS,MS:1001208,SEQUEST,]	2.9e-4	null	ms_run[1]:scan=8771	2736.5	2	1098.65215	549.82951	K	H	41	50
PSM	IILDELVQR	-296_39967	Q8R084	0	Mouse_09-2020	null	[MS,MS:1001208,SEQUEST,]	2.9e-4	null	ms_run[1]:scan=8771	2736.5	2	1098.65215	549.82951	K	H	41	50
PSM	LAGLLKPGGHLVTLVTLR	-296_39973	P40936	1	Mouse_09-2020	null	[MS,MS:1001208,SEQUEST,]	2.9e-4	null	ms_run[1]:scan=8772	2736.8	4	1858.16408	465.29637	R	Q	184	202
PSM	IEGLDIHFIHVKPPQLPSGR	-296_39983	E9PWK1	1	Mouse_09-2020	null	[MS,MS:1001208,SEQUEST,]	5.7e-4	null	ms_run[1]:scan=8774	2737.4	4	2253.24990	564.06802	K	P	120	140
PSM	LMFNDFLSSSSDKQNNLYK	-296_40014	P54869	1	Mouse_09-2020	null	[MS,MS:1001208,SEQUEST,]	2.9e-4	2-UNIMOD:35	ms_run[1]:scan=8781	2739.5	3	2267.06668	756.35981	R	L	315	334
PSM	TVDNFVALATGEK	-296_40021	P24369	1	Mouse_09-2020	null	[MS,MS:1001208,SEQUEST,]	2.9e-4	null	ms_run[1]:scan=8782	2739.8	2	1364.70647	682.85645	K	F	72	85
PSM	LFYLGIR	-296_40041	Q505D7	1	Mouse_09-2020	null	[MS,MS:1001208,SEQUEST,]	4.5e-3	null	ms_run[1]:scan=8786	2740.9	2	881.52477	441.26581	K	V	11	18
PSM	GATPYGGVKLEDLIVK	-296_40048	Q8QZT1	1	Mouse_09-2020	null	[MS,MS:1001208,SEQUEST,]	5.0e-2	null	ms_run[1]:scan=8787	2741.2	3	1659.93088	553.98205	R	G	163	179
PSM	DIVYIGLR	-296_39870	Q61176	1	Mouse_09-2020	null	[MS,MS:1001208,SEQUEST,]	2.2e-3	null	ms_run[1]:scan=8754	2731.5	2	948.55156	474.77928	K	V	173	181
PSM	YVISAIPPALGMK	-296_39300	Q8BW75	1	Mouse_09-2020	null	[MS,MS:1001208,SEQUEST,]	2.9e-4	12-UNIMOD:35	ms_run[1]:scan=8645	2699.3	2	1375.76750	688.38633	K	H	259	272
PSM	TLTGKTITLEVEPSDTIENVKAK	-296_39672	E9Q5F6	1	Mouse_09-2020	null	[MS,MS:1001208,SEQUEST,]	1.2e-3	5-UNIMOD:213	ms_run[1]:scan=8714	2719.8	4	3028.41762	757.85954	K	Q	7	30
PSM	FSLSILR	-296_39658	Q05421	1	Mouse_09-2020	null	[MS,MS:1001208,SEQUEST,]	9.9e-4	null	ms_run[1]:scan=8712	2719.2	2	835.50359	418.25545	R	W	128	135
PSM	TIFMWYR	-296_39383	P61922	1	Mouse_09-2020	null	[MS,MS:1001208,SEQUEST,]	1.2e-3	4-UNIMOD:35	ms_run[1]:scan=8660	2703.7	2	1032.49748	516.75221	K	K	174	181
PSM	AGGLATTGDKDILDIVPTEIHQK	-296_39389	Q9QXD6	1	Mouse_09-2020	null	[MS,MS:1001208,SEQUEST,]	2.9e-4	null	ms_run[1]:scan=8661	2704.0	4	2392.27895	598.82341	K	P	292	315
PSM	IRIDSLSAQLSQLQK	-296_39403	P48678	1	Mouse_09-2020	null	[MS,MS:1001208,SEQUEST,]	2.9e-4	null	ms_run[1]:scan=8663	2704.6	3	1699.97037	567.32822	R	L	297	312
PSM	SLGYAYVNFQQPADAER	-296_39413	P29341	1	Mouse_09-2020	null	[MS,MS:1001208,SEQUEST,]	2.9e-4	null	ms_run[1]:scan=8665	2705.1	2	1928.91557	964.96050	R	L	51	68
PSM	IMEFFSLR	-296_39420	P50172	1	Mouse_09-2020	null	[MS,MS:1001208,SEQUEST,]	2.9e-4	2-UNIMOD:35	ms_run[1]:scan=8667	2706.0	2	1058.53423	529.77060	K	Y	275	283
PSM	LFYVPQRPYMTLGTLR	-296_39425	P55096	1	Mouse_09-2020	null	[MS,MS:1001208,SEQUEST,]	2.9e-4	10-UNIMOD:35	ms_run[1]:scan=8668	2706.2	3	1971.05143	657.68887	K	Q	505	521
PSM	IWHHTFYNELRVAPEEHPVLLTEAPLNPK	-296_39431	P60710	1	Mouse_09-2020	null	[MS,MS:1001208,SEQUEST,]	2.9e-4	null	ms_run[1]:scan=8669	2706.6	5	3450.79664	690.96497	K	N	85	114
PSM	YYAFPQMITPLVTKH	-296_39435	O35969	1	Mouse_09-2020	null	[MS,MS:1001208,SEQUEST,]	1.8e-3	7-UNIMOD:35	ms_run[1]:scan=8670	2706.8	3	1824.93528	608.98329	R	0	222	237
PSM	LVTGWVKPIIIGR	-296_39443	O88844	1	Mouse_09-2020	null	[MS,MS:1001208,SEQUEST,]	9.9e-4	null	ms_run[1]:scan=8671	2707.1	2	1451.91008	726.45848	R	A	120	133
PSM	ILTFDQLALESPKGR	-296_39487	A0A1B0GSS8	1	Mouse_09-2020	null	[MS,MS:1001208,SEQUEST,]	2.9e-4	null	ms_run[1]:scan=8679	2709.5	3	1687.93796	563.31743	K	T	87	102
PSM	NWRYIVPMITVDGK	-296_39497	Q9JII6	1	Mouse_09-2020	null	[MS,MS:1001208,SEQUEST,]	2.9e-4	8-UNIMOD:35	ms_run[1]:scan=8680	2709.8	3	1707.89042	569.96775	K	V	295	309
PSM	FAGLHFFNPVPMMK	-296_39666	Q61425	1	Mouse_09-2020	null	[MS,MS:1001208,SEQUEST,]	2.9e-4	12-UNIMOD:35,13-UNIMOD:35	ms_run[1]:scan=8713	2719.5	3	1667.80698	556.60727	R	V	166	180
PSM	ILVTLLHTLER	-296_39519	Q80X81	1	Mouse_09-2020	null	[MS,MS:1001208,SEQUEST,]	1.8e-3	null	ms_run[1]:scan=8685	2711.2	3	1307.80616	436.60637	R	G	362	373
PSM	FTQAGSEVSALLGR	-296_39534	P56480	1	Mouse_09-2020	null	[MS,MS:1001208,SEQUEST,]	2.9e-4	null	ms_run[1]:scan=8688	2712.1	2	1435.75554	718.38062	R	P	311	325
PSM	NDYVKALPGHLKPFETLLSQNQGGK	-296_39542	P19157	1	Mouse_09-2020	null	[MS,MS:1001208,SEQUEST,]	2.9e-4	null	ms_run[1]:scan=8689	2712.4	4	2754.46230	689.36979	K	F	117	142
PSM	SQFSLTNGMYPHKLVF	-296_39560	P47911	1	Mouse_09-2020	null	[MS,MS:1001208,SEQUEST,]	2.9e-4	9-UNIMOD:35	ms_run[1]:scan=8692	2713.3	3	1884.93326	628.98194	R	0	281	297
PSM	FSSETWQNLGTLQR	-296_39568	A0A087WPF8	1	Mouse_09-2020	null	[MS,MS:1001208,SEQUEST,]	2.9e-4	null	ms_run[1]:scan=8693	2713.6	2	1666.82170	833.91282	R	A	43	57
PSM	TITLEVEPSDTIENVK	-296_39576	E9Q5F6	1	Mouse_09-2020	null	[MS,MS:1001208,SEQUEST,]	2.9e-4	null	ms_run[1]:scan=8695	2714.1	2	1787.93010	894.46729	K	K	12	28
PSM	ANTIGISLIKGVDEGPNGLK	-296_39580	E0CXN5	1	Mouse_09-2020	null	[MS,MS:1001208,SEQUEST,]	2.9e-4	null	ms_run[1]:scan=8697	2714.8	3	1996.10758	666.04063	K	I	88	108
PSM	SGRFFTVKLPVALDPGSK	-296_39608	Q91YQ5	1	Mouse_09-2020	null	[MS,MS:1001208,SEQUEST,]	2.9e-4	null	ms_run[1]:scan=8702	2716.2	4	1919.07485	480.52418	K	S	110	128
PSM	NFLDSYIK	-296_39613	O88451	1	Mouse_09-2020	null	[MS,MS:1001208,SEQUEST,]	7.9e-3	null	ms_run[1]:scan=8703	2716.5	2	999.51439	500.26092	K	I	240	248
PSM	SIYGEKFEDENFILK	-296_39625	P17742	1	Mouse_09-2020	null	[MS,MS:1001208,SEQUEST,]	2.9e-4	null	ms_run[1]:scan=8705	2717.1	3	1831.91196	611.30860	R	T	77	92
PSM	YHVPVVVVPEGSTSDTQEQAILR	-296_39638	Q9DBG6	1	Mouse_09-2020	null	[MS,MS:1001208,SEQUEST,]	2.9e-4	null	ms_run[1]:scan=8708	2718.0	3	2524.31137	842.10625	R	Q	267	290
PSM	LYLMFTVR	-296_39651	Q99P30	1	Mouse_09-2020	null	[MS,MS:1001208,SEQUEST,]	2.9e-4	4-UNIMOD:35	ms_run[1]:scan=8711	2718.9	2	1058.57024	529.78880	K	D	53	61
PSM	AIGLPEDLIQK	-296_39527	P12710	1	Mouse_09-2020	null	[MS,MS:1001208,SEQUEST,]	2.9e-4	null	ms_run[1]:scan=8687	2711.8	2	1196.68962	598.84790	K	K	21	32
PSM	TYEQVLENLQSK	-296_36943	P52196	1	Mouse_09-2020	null	[MS,MS:1001208,SEQUEST,]	2.9e-4	null	ms_run[1]:scan=8214	2572.8	2	1451.73784	726.37246	K	F	164	176
PSM	VISHAISEHVEDAGVHSGDATLMLPTQTISQGAIEK	-296_35748	Q8C196	1	Mouse_09-2020	null	[MS,MS:1001208,SEQUEST,]	2.9e-4	23-UNIMOD:35	ms_run[1]:scan=7993	2508.1	5	3757.87031	752.37985	R	K	1187	1223
PSM	TSIAIDTIINQK	-296_36928	Q03265	1	Mouse_09-2020	null	[MS,MS:1001208,SEQUEST,]	2.9e-4	null	ms_run[1]:scan=8212	2572.2	2	1316.74211	658.87464	K	F	219	231
PSM	MPLIGLGTWKSEPGQVK	-296_32983	Q9JII6	1	Mouse_09-2020	null	[MS,MS:1001208,SEQUEST,]	2.9e-4	1-UNIMOD:35	ms_run[1]:scan=7462	2352.3	3	1856.99448	619.66948	K	A	14	31
PSM	YNQILRIEEELGSKAK	-296_33002	P17182	1	Mouse_09-2020	null	[MS,MS:1001208,SEQUEST,]	2.9e-4	null	ms_run[1]:scan=7465	2353.1	3	1891.02921	631.01430	K	A	407	423
PSM	LTTYAMTVPFVRQQVYK	-296_33015	Q8BMS1	1	Mouse_09-2020	null	[MS,MS:1001208,SEQUEST,]	2.9e-4	6-UNIMOD:35	ms_run[1]:scan=7469	2354.3	3	2061.08384	687.69944	K	V	268	285
PSM	LWGDRYFDPANGK	-296_33055	P58252	1	Mouse_09-2020	null	[MS,MS:1001208,SEQUEST,]	2.9e-4	null	ms_run[1]:scan=7476	2356.4	3	1538.74106	513.58440	K	S	260	273
PSM	GDLGIEIPAEK	-296_33063	G3X925	1	Mouse_09-2020	null	[MS,MS:1001208,SEQUEST,]	2.9e-4	null	ms_run[1]:scan=7477	2356.7	2	1141.61138	571.30860	R	F	338	349
PSM	LLSVPFEK	-296_33068	D3Z4X1	1	Mouse_09-2020	null	[MS,MS:1001208,SEQUEST,]	4.9e-3	null	ms_run[1]:scan=7478	2357.0	2	932.54595	466.77621	R	S	163	171
PSM	LKQIGALQL	-296_33095	Q9QUH0	1	Mouse_09-2020	null	[MS,MS:1001208,SEQUEST,]	9.9e-4	null	ms_run[1]:scan=7483	2358.4	2	983.62547	492.31603	R	0	99	108
PSM	RDDGSWEVIEGYR	-296_33102	P26443	1	Mouse_09-2020	null	[MS,MS:1001208,SEQUEST,]	1.2e-3	null	ms_run[1]:scan=7484	2358.7	3	1581.73624	527.91459	R	Q	124	137
PSM	ILIRPLYSNPPLNGAR	-296_33118	P05202	1	Mouse_09-2020	null	[MS,MS:1001208,SEQUEST,]	2.9e-4	null	ms_run[1]:scan=7487	2359.6	3	1794.03788	598.68434	K	A	310	326
PSM	LQFWTETLPRK	-296_33126	Q63880	0	Mouse_09-2020	null	[MS,MS:1001208,SEQUEST,]	2.9e-4	null	ms_run[1]:scan=7488	2359.9	3	1418.77887	473.59787	R	Q	544	555
PSM	LQFWTETLPRK	-296_33126	Q8VCU1	0	Mouse_09-2020	null	[MS,MS:1001208,SEQUEST,]	2.9e-4	null	ms_run[1]:scan=7488	2359.9	3	1418.77887	473.59787	R	Q	544	555
PSM	TLTLVDTGIGMTK	-296_33133	P11499	1	Mouse_09-2020	null	[MS,MS:1001208,SEQUEST,]	2.9e-4	11-UNIMOD:35	ms_run[1]:scan=7489	2360.2	2	1365.72893	683.36834	R	D	83	96
PSM	TLTIVDTGIGMTK	-296_33134	P07901	0	Mouse_09-2020	null	[MS,MS:1001208,SEQUEST,]	2.9e-4	11-UNIMOD:35	ms_run[1]:scan=7489	2360.2	2	1365.72893	683.36834	R	D	88	101
PSM	LQSDVVVPVPQSHQVLIK	-296_33141	P47199	1	Mouse_09-2020	null	[MS,MS:1001208,SEQUEST,]	2.9e-4	null	ms_run[1]:scan=7490	2360.5	3	1986.13877	662.71760	K	H	24	42
PSM	GDTVFFHPLLIHGSGR	-296_33160	O35386	1	Mouse_09-2020	null	[MS,MS:1001208,SEQUEST,]	2.9e-4	null	ms_run[1]:scan=7493	2361.4	4	1752.91823	438.98496	K	K	253	269
PSM	AINYLISGYQR	-296_33177	Q61838	1	Mouse_09-2020	null	[MS,MS:1001208,SEQUEST,]	2.9e-4	null	ms_run[1]:scan=7497	2362.5	2	1297.69133	649.34859	K	L	1016	1027
PSM	AYEAQTEPVLQYYQK	-296_33193	Q9WTP7	1	Mouse_09-2020	null	[MS,MS:1001208,SEQUEST,]	2.9e-4	null	ms_run[1]:scan=7501	2363.7	2	1830.89482	915.94907	K	G	175	190
PSM	YGLAAAVFTK	-296_33202	P47738	1	Mouse_09-2020	null	[MS,MS:1001208,SEQUEST,]	2.9e-4	null	ms_run[1]:scan=7504	2364.6	2	1040.57732	520.79239	K	L	444	454
PSM	FVADGIFK	-296_33211	P62908	1	Mouse_09-2020	null	[MS,MS:1001208,SEQUEST,]	9.9e-4	null	ms_run[1]:scan=7505	2364.9	2	896.48747	448.74745	K	E	11	19
PSM	LPVMVWIHGGGLK	-296_33250	Q91WU0	1	Mouse_09-2020	null	[MS,MS:1001208,SEQUEST,]	2.9e-4	4-UNIMOD:35	ms_run[1]:scan=7514	2367.5	3	1422.79273	474.93572	R	G	133	146
PSM	EWGYASHNGPDHWHELYPIAK	-296_33258	P16015	1	Mouse_09-2020	null	[MS,MS:1001208,SEQUEST,]	9.9e-4	null	ms_run[1]:scan=7515	2367.8	4	2507.15224	627.54364	K	D	4	25
PSM	TDVAAPFGGFKQSGFGK	-296_33274	Q8R0Y6	1	Mouse_09-2020	null	[MS,MS:1001208,SEQUEST,]	9.9e-4	null	ms_run[1]:scan=7518	2368.7	3	1713.85929	571.95802	K	L	866	883
PSM	QYPYNNLYLER	-296_33289	Q9D6J5	1	Mouse_09-2020	null	[MS,MS:1001208,SEQUEST,]	9.9e-4	null	ms_run[1]:scan=7520	2369.3	2	1472.71794	736.86207	K	G	160	171
PSM	FWANFAR	-296_33303	Q8VCC2	0	Mouse_09-2020	null	[MS,MS:1001208,SEQUEST,]	1.2e-3	null	ms_run[1]:scan=7523	2370.2	2	911.45262	456.22976	K	G	497	504
PSM	FWANFAR	-296_33303	P23953	0	Mouse_09-2020	null	[MS,MS:1001208,SEQUEST,]	1.2e-3	null	ms_run[1]:scan=7523	2370.2	2	911.45262	456.22976	K	G	486	493
PSM	FWANFAR	-296_33303	Q91WU0	0	Mouse_09-2020	null	[MS,MS:1001208,SEQUEST,]	1.2e-3	null	ms_run[1]:scan=7523	2370.2	2	911.45262	456.22976	K	G	497	504
PSM	FWANFAR	-296_33303	Q8VCT4	0	Mouse_09-2020	null	[MS,MS:1001208,SEQUEST,]	1.2e-3	null	ms_run[1]:scan=7523	2370.2	2	911.45262	456.22976	K	G	497	504
PSM	FYPEHFLDAQGHFVK	-296_33317	A0A0R4IZY2	1	Mouse_09-2020	null	[MS,MS:1001208,SEQUEST,]	2.9e-4	null	ms_run[1]:scan=7525	2370.7	4	1834.89211	459.47824	R	E	418	433
PSM	VIISAPSADAPMFVMGVNHEK	-296_33328	A0A1D5RLD8	1	Mouse_09-2020	null	[MS,MS:1001208,SEQUEST,]	2.9e-4	12-UNIMOD:35,15-UNIMOD:35	ms_run[1]:scan=7527	2371.3	3	2245.10117	749.03790	R	D	117	138
PSM	FHVMDVQGSTEASAIKDYVVK	-296_32971	A0A0R4J0Z1	1	Mouse_09-2020	null	[MS,MS:1001208,SEQUEST,]	2.9e-4	4-UNIMOD:35	ms_run[1]:scan=7460	2351.7	3	2340.15635	780.72286	R	A	367	388
PSM	LAPDYDALDVANK	-296_32967	P62751	1	Mouse_09-2020	null	[MS,MS:1001208,SEQUEST,]	2.9e-4	null	ms_run[1]:scan=7459	2351.4	2	1404.70122	702.85391	R	G	140	153
PSM	VIAPWRMPEFYNR	-296_32962	P16460	1	Mouse_09-2020	null	[MS,MS:1001208,SEQUEST,]	2.9e-4	7-UNIMOD:35	ms_run[1]:scan=7458	2351.1	3	1694.84763	565.62057	K	K	141	154
PSM	SVPMSTVFYPSDGVATEK	-296_32952	P40142	1	Mouse_09-2020	null	[MS,MS:1001208,SEQUEST,]	1.8e-2	4-UNIMOD:35	ms_run[1]:scan=7456	2350.5	2	1930.91362	965.95877	R	V	439	457
PSM	FDVSGYPTLK	-296_32606	A0A0R4J0Z1	1	Mouse_09-2020	null	[MS,MS:1001208,SEQUEST,]	2.9e-4	null	ms_run[1]:scan=7395	2332.6	2	1126.57829	563.79259	R	F	243	253
PSM	FDVSGYPTIK	-296_32607	A0A0R4J0Z1	1	Mouse_09-2020	null	[MS,MS:1001208,SEQUEST,]	2.9e-4	null	ms_run[1]:scan=7395	2332.6	2	1126.57829	563.79259	K	L	128	138
PSM	SLWPQIK	-296_32612	Q8CHT0	1	Mouse_09-2020	null	[MS,MS:1001208,SEQUEST,]	2.0e-2	null	ms_run[1]:scan=7396	2332.9	2	871.50395	436.25545	K	R	358	365
PSM	ISDEDWDIIHR	-296_32621	P51660	1	Mouse_09-2020	null	[MS,MS:1001208,SEQUEST,]	5.7e-4	null	ms_run[1]:scan=7397	2333.2	3	1398.66520	466.89312	R	H	111	122
PSM	RANNTTYGLAAGLFTK	-296_32648	P24549	1	Mouse_09-2020	null	[MS,MS:1001208,SEQUEST,]	2.9e-4	null	ms_run[1]:scan=7403	2334.9	3	1697.89725	566.63717	K	L	420	436
PSM	FGMFEFLSNHMR	-296_32683	Q8JZU2	1	Mouse_09-2020	null	[MS,MS:1001208,SEQUEST,]	2.9e-4	3-UNIMOD:35,11-UNIMOD:35	ms_run[1]:scan=7409	2336.7	3	1547.67734	516.56384	R	A	102	114
PSM	ILIRPLYSNPPLNGAR	-296_32689	P05202	1	Mouse_09-2020	null	[MS,MS:1001208,SEQUEST,]	2.9e-4	null	ms_run[1]:scan=7411	2337.3	3	1794.05600	598.68434	K	A	310	326
PSM	LTVNDFVR	-296_32732	Q9QXX4	1	Mouse_09-2020	null	[MS,MS:1001208,SEQUEST,]	9.9e-4	null	ms_run[1]:scan=7418	2339.4	2	963.53429	482.26654	K	K	410	418
PSM	RYFYFYNTGLQNQR	-296_32760	Q9QUR6	1	Mouse_09-2020	null	[MS,MS:1001208,SEQUEST,]	2.9e-4	null	ms_run[1]:scan=7423	2340.9	3	1869.90396	623.97255	K	L	85	99
PSM	IMVLGANWK	-296_32767	Q99J08	1	Mouse_09-2020	null	[MS,MS:1001208,SEQUEST,]	1.2e-3	2-UNIMOD:35	ms_run[1]:scan=7424	2341.2	2	1047.56584	524.28642	K	V	217	226
PSM	FNSSISYDRHLWNVDVQGSK	-296_32776	Q91YI0	1	Mouse_09-2020	null	[MS,MS:1001208,SEQUEST,]	2.9e-4	null	ms_run[1]:scan=7425	2341.4	3	2352.13950	784.71710	K	Y	24	44
PSM	YTMGDAPDFDRSQWLNEK	-296_32784	P10649	1	Mouse_09-2020	null	[MS,MS:1001208,SEQUEST,]	2.9e-4	3-UNIMOD:35	ms_run[1]:scan=7426	2341.7	3	2188.96012	730.32499	R	K	33	51
PSM	LQASWVTHGVPPGFGK	-296_33345	Q9DBT9	1	Mouse_09-2020	null	[MS,MS:1001208,SEQUEST,]	2.9e-4	null	ms_run[1]:scan=7531	2372.5	3	1680.88657	560.96673	K	L	313	329
PSM	LSILYPATTGR	-296_32804	Q6GT24	1	Mouse_09-2020	null	[MS,MS:1001208,SEQUEST,]	2.9e-4	null	ms_run[1]:scan=7431	2343.2	2	1191.67974	596.34024	K	F	145	156
PSM	FLGVAEQLHNEGFK	-296_32820	Q8C196	1	Mouse_09-2020	null	[MS,MS:1001208,SEQUEST,]	2.9e-4	null	ms_run[1]:scan=7433	2343.8	3	1588.81913	530.27546	R	F	1374	1388
PSM	LATFPFR	-296_32825	E9Q1R2	1	Mouse_09-2020	null	[MS,MS:1001208,SEQUEST,]	2.5e-2	null	ms_run[1]:scan=7434	2344.1	2	851.48046	426.24234	R	A	58	65
PSM	LQELQVNLVR	-296_32832	P35492	1	Mouse_09-2020	null	[MS,MS:1001208,SEQUEST,]	2.9e-4	null	ms_run[1]:scan=7436	2344.7	2	1211.71807	606.35896	K	H	183	193
PSM	NKLILPGLISSR	-296_32859	P17563	1	Mouse_09-2020	null	[MS,MS:1001208,SEQUEST,]	2.9e-4	null	ms_run[1]:scan=7441	2346.1	3	1310.81586	437.61000	R	Y	92	104
PSM	QGIQFYTQLK	-296_32880	Q9EQ20	1	Mouse_09-2020	null	[MS,MS:1001208,SEQUEST,]	2.9e-4	null	ms_run[1]:scan=7445	2347.3	2	1225.65764	613.33241	K	I	501	511
PSM	YRVPDVLVADPPTAR	-296_32888	Q8BHN3	1	Mouse_09-2020	null	[MS,MS:1001208,SEQUEST,]	2.9e-4	null	ms_run[1]:scan=7446	2347.6	3	1668.90763	556.97378	R	S	113	128
PSM	RANNTTYGLAAGLFTK	-296_32895	P24549	1	Mouse_09-2020	null	[MS,MS:1001208,SEQUEST,]	2.9e-4	null	ms_run[1]:scan=7447	2347.9	2	1697.89958	849.45211	K	L	420	436
PSM	DITTSVLTVNNK	-296_32907	Q9QXF8	1	Mouse_09-2020	null	[MS,MS:1001208,SEQUEST,]	2.9e-4	null	ms_run[1]:scan=7450	2348.8	2	1304.70598	652.85645	K	H	202	214
PSM	FLGVAEQLHNEGFK	-296_32915	Q8C196	1	Mouse_09-2020	null	[MS,MS:1001208,SEQUEST,]	2.9e-4	null	ms_run[1]:scan=7451	2349.0	2	1588.81328	794.90955	R	F	1374	1388
PSM	SFNTVPYMVGINK	-296_32921	Q8VCC2	1	Mouse_09-2020	null	[MS,MS:1001208,SEQUEST,]	2.9e-4	8-UNIMOD:35	ms_run[1]:scan=7452	2349.4	2	1485.74187	743.37395	K	E	339	352
PSM	LAALTAADRVPWAK	-296_32936	P97742	1	Mouse_09-2020	null	[MS,MS:1001208,SEQUEST,]	2.9e-4	null	ms_run[1]:scan=7454	2349.9	3	1482.84336	494.95243	K	R	380	394
PSM	FNSSISYDRHLWNVDVQGSK	-296_32814	Q91YI0	1	Mouse_09-2020	null	[MS,MS:1001208,SEQUEST,]	2.9e-4	null	ms_run[1]:scan=7432	2343.5	4	2352.15078	588.78964	K	Y	24	44
PSM	GILLYGPPGTGK	-296_33355	Q01853	1	Mouse_09-2020	null	[MS,MS:1001208,SEQUEST,]	5.7e-4	null	ms_run[1]:scan=7533	2373.1	2	1172.66814	586.83733	R	L	240	252
PSM	QGGLGPMNIPLISDPKR	-296_33359	P35700	1	Mouse_09-2020	null	[MS,MS:1001208,SEQUEST,]	2.9e-4	7-UNIMOD:35	ms_run[1]:scan=7534	2373.4	3	1808.96976	603.66109	K	I	94	111
PSM	EWGYASHNGPDHWHELYPIAKGDNQSPIELHTK	-296_33698	P16015	1	Mouse_09-2020	null	[MS,MS:1001208,SEQUEST,]	5.1e-3	null	ms_run[1]:scan=7598	2392.1	5	3826.80250	766.16576	K	I	4	37
PSM	ALPGHLKPFETLLSQNQGGK	-296_33699	P19157	1	Mouse_09-2020	null	[MS,MS:1001208,SEQUEST,]	2.9e-4	null	ms_run[1]:scan=7600	2392.8	3	2135.16227	712.39177	K	F	122	142
PSM	SQDLLTSLTK	-296_33706	P33267	1	Mouse_09-2020	null	[MS,MS:1001208,SEQUEST,]	2.9e-4	null	ms_run[1]:scan=7601	2393.0	2	1105.60991	553.30860	R	S	48	58
PSM	IHGQTIPSDGDIFTYTR	-296_33733	P24549	1	Mouse_09-2020	null	[MS,MS:1001208,SEQUEST,]	2.9e-4	null	ms_run[1]:scan=7605	2394.2	3	1920.94553	640.98652	K	E	140	157
PSM	TPNLSPEEEQLALR	-296_33741	Q3UEL5	1	Mouse_09-2020	null	[MS,MS:1001208,SEQUEST,]	2.9e-2	null	ms_run[1]:scan=7607	2394.8	2	1596.82512	798.91503	R	A	33	47
PSM	VGIPVVAVESDPKQLDTAK	-296_33759	Q9DBM2	1	Mouse_09-2020	null	[MS,MS:1001208,SEQUEST,]	2.9e-4	null	ms_run[1]:scan=7611	2396.0	3	1966.08890	656.03336	R	I	317	336
PSM	AHPLFTFLR	-296_33764	P11352	1	Mouse_09-2020	null	[MS,MS:1001208,SEQUEST,]	8.3e-4	null	ms_run[1]:scan=7612	2396.3	2	1101.62139	551.31383	K	A	120	129
PSM	FSGWYDADLSPAGHEEAK	-296_33768	Q9DBJ1	1	Mouse_09-2020	null	[MS,MS:1001208,SEQUEST,]	2.9e-4	null	ms_run[1]:scan=7613	2396.6	3	1979.87876	660.63052	R	G	22	40
PSM	QAQYLGMPINGPFKPDHYRY	-296_33779	P50247	1	Mouse_09-2020	null	[MS,MS:1001208,SEQUEST,]	2.9e-4	7-UNIMOD:35	ms_run[1]:scan=7615	2397.2	4	2411.16372	603.54549	K	0	413	433
PSM	FANPFPAAVR	-296_33784	E9Q1J7	1	Mouse_09-2020	null	[MS,MS:1001208,SEQUEST,]	2.9e-4	null	ms_run[1]:scan=7616	2397.5	2	1089.58391	545.29563	K	F	455	465
PSM	KSQIFSTASDNQPTVTIK	-296_33795	P20029	1	Mouse_09-2020	null	[MS,MS:1001208,SEQUEST,]	5.3e-3	6-UNIMOD:213	ms_run[1]:scan=7619	2398.4	3	2506.09165	836.03480	K	Y	448	466
PSM	KSQIFSTASDNQPTVTIK	-296_33796	P20029	1	Mouse_09-2020	null	[MS,MS:1001208,SEQUEST,]	7.0e-3	7-UNIMOD:213	ms_run[1]:scan=7619	2398.4	3	2506.09165	836.03480	K	Y	448	466
PSM	QAQYLGMPINGPFKPDHYRY	-296_33693	P50247	1	Mouse_09-2020	null	[MS,MS:1001208,SEQUEST,]	2.9e-4	7-UNIMOD:35	ms_run[1]:scan=7597	2391.9	4	2411.16054	603.54549	K	0	413	433
PSM	KSQIFSTASDNQPTVTIK	-296_33797	P20029	1	Mouse_09-2020	null	[MS,MS:1001208,SEQUEST,]	5.3e-3	2-UNIMOD:213	ms_run[1]:scan=7619	2398.4	3	2506.09165	836.03480	K	Y	448	466
PSM	AGFAGDDAPRAVFPSIVGRPR	-296_33803	P60710	0	Mouse_09-2020	null	[MS,MS:1001208,SEQUEST,]	9.9e-4	null	ms_run[1]:scan=7620	2398.6	4	2156.13857	539.78944	K	Q	19	40
PSM	AGFAGDDAPRAVFPSIVGRPR	-296_33803	P68134	0	Mouse_09-2020	null	[MS,MS:1001208,SEQUEST,]	9.9e-4	null	ms_run[1]:scan=7620	2398.6	4	2156.13857	539.78944	K	Q	21	42
PSM	KFYGPEGPYGVFAGR	-296_33810	O55022	1	Mouse_09-2020	null	[MS,MS:1001208,SEQUEST,]	2.9e-4	null	ms_run[1]:scan=7621	2398.9	3	1644.81754	548.94382	R	A	105	120
PSM	TDVAAPFGGFK	-296_33817	Q8R0Y6	1	Mouse_09-2020	null	[MS,MS:1001208,SEQUEST,]	2.9e-4	null	ms_run[1]:scan=7622	2399.2	2	1109.56304	555.28493	K	S	866	877
PSM	FTVLLMPNGPMR	-296_33825	P50580	1	Mouse_09-2020	null	[MS,MS:1001208,SEQUEST,]	2.9e-4	6-UNIMOD:35,11-UNIMOD:35	ms_run[1]:scan=7623	2399.5	2	1407.71294	704.35979	K	T	321	333
PSM	KDGTVTAGNASGVSDGAGAVIIASEDAVKK	-296_33831	Q8BWT1	1	Mouse_09-2020	null	[MS,MS:1001208,SEQUEST,]	2.9e-4	null	ms_run[1]:scan=7624	2399.8	4	2788.43471	697.86353	K	N	241	271
PSM	KLFQHIAEYLPSYARPR	-296_33869	O35488	1	Mouse_09-2020	null	[MS,MS:1001208,SEQUEST,]	2.9e-4	null	ms_run[1]:scan=7631	2401.9	4	2089.13515	523.03900	K	L	541	558
PSM	EGPSLTSPAQVLSR	-296_33906	Q8VC30	1	Mouse_09-2020	null	[MS,MS:1001208,SEQUEST,]	2.9e-4	null	ms_run[1]:scan=7639	2404.2	2	1441.76409	721.38590	K	S	421	435
PSM	ILGADTSVDLEETGR	-296_33912	Q03265	1	Mouse_09-2020	null	[MS,MS:1001208,SEQUEST,]	2.9e-4	null	ms_run[1]:scan=7640	2404.5	2	1575.78569	788.39667	R	L	59	74
PSM	RGFGFVTFDDHDPVDK	-296_33930	O88569	1	Mouse_09-2020	null	[MS,MS:1001208,SEQUEST,]	2.9e-4	null	ms_run[1]:scan=7644	2405.7	3	1851.86551	617.96020	K	V	153	169
PSM	GYGFGLIK	-296_33950	Q60932	1	Mouse_09-2020	null	[MS,MS:1001208,SEQUEST,]	2.3e-2	null	ms_run[1]:scan=7649	2407.2	2	854.47814	427.74217	K	D	34	42
PSM	YQLDKDGVVLFK	-296_33959	P09103	1	Mouse_09-2020	null	[MS,MS:1001208,SEQUEST,]	2.9e-4	null	ms_run[1]:scan=7650	2407.4	3	1424.78034	475.59765	K	F	198	210
PSM	VMEETFSYLLGRK	-296_33968	Q61176	1	Mouse_09-2020	null	[MS,MS:1001208,SEQUEST,]	2.9e-4	2-UNIMOD:35	ms_run[1]:scan=7651	2407.7	3	1588.81125	530.27284	K	R	211	224
PSM	KSQIFSTASDNQPTVTIK	-296_33798	P20029	1	Mouse_09-2020	null	[MS,MS:1001208,SEQUEST,]	5.3e-3	1-UNIMOD:213	ms_run[1]:scan=7619	2398.4	3	2506.09165	836.03480	K	Y	448	466
PSM	FLEEHPGGEEVLREQAGGDATENFEDVGHSTDAR	-296_32602	G5E850	1	Mouse_09-2020	null	[MS,MS:1001208,SEQUEST,]	2.9e-4	null	ms_run[1]:scan=7394	2332.3	5	3698.66041	740.53761	K	L	40	74
PSM	YYVTIIDAPGHRDFIK	-296_33679	P10126	1	Mouse_09-2020	null	[MS,MS:1001208,SEQUEST,]	2.9e-4	null	ms_run[1]:scan=7594	2391.0	3	1908.00272	636.67199	K	M	85	101
PSM	GTGRIPDQLVILDMK	-296_33641	Q9D1D4	1	Mouse_09-2020	null	[MS,MS:1001208,SEQUEST,]	2.9e-4	14-UNIMOD:35	ms_run[1]:scan=7587	2388.9	3	1671.91129	557.97479	K	G	113	128
PSM	FFPASADRTVIDYNGER	-296_33364	P09103	1	Mouse_09-2020	null	[MS,MS:1001208,SEQUEST,]	2.9e-4	null	ms_run[1]:scan=7535	2373.7	3	1957.94254	653.31827	K	L	447	464
PSM	GIIFNNGPTWKDVR	-296_33376	Q05421	1	Mouse_09-2020	null	[MS,MS:1001208,SEQUEST,]	5.7e-4	null	ms_run[1]:scan=7537	2374.2	3	1616.85495	539.62297	K	F	113	127
PSM	YYRQNPDIPQLEPSDYLRR	-296_33381	Q9DBM2	1	Mouse_09-2020	null	[MS,MS:1001208,SEQUEST,]	2.9e-4	null	ms_run[1]:scan=7538	2374.5	4	2423.21450	606.55802	K	V	677	696
PSM	VDATEESDLAQQYGVR	-296_33387	P09103	1	Mouse_09-2020	null	[MS,MS:1001208,SEQUEST,]	2.9e-4	null	ms_run[1]:scan=7539	2374.8	2	1780.83647	890.92104	K	Y	84	100
PSM	ATAVMPDGQFKDISLSEYK	-296_33394	P35700	1	Mouse_09-2020	null	[MS,MS:1001208,SEQUEST,]	2.9e-4	5-UNIMOD:35	ms_run[1]:scan=7540	2375.1	3	2116.02884	706.01375	K	K	17	36
PSM	IIDSLFNTVTDKK	-296_33399	O70475	1	Mouse_09-2020	null	[MS,MS:1001208,SEQUEST,]	5.1e-3	null	ms_run[1]:scan=7541	2375.4	3	1493.82236	498.61185	R	A	318	331
PSM	LFEGNALLR	-296_33405	Q6ZWN5	1	Mouse_09-2020	null	[MS,MS:1001208,SEQUEST,]	2.9e-4	null	ms_run[1]:scan=7543	2376.0	2	1032.58452	516.79547	R	L	71	80
PSM	SIVVTNYEESIKMPINEPAPGR	-296_33413	P49429	1	Mouse_09-2020	null	[MS,MS:1001208,SEQUEST,]	2.9e-4	13-UNIMOD:35	ms_run[1]:scan=7544	2376.3	3	2460.24570	820.75282	R	K	226	248
PSM	AVVPAKYLDEDTVYHLQPSGR	-296_33434	Q91X83	1	Mouse_09-2020	null	[MS,MS:1001208,SEQUEST,]	9.9e-4	null	ms_run[1]:scan=7547	2377.2	4	2358.21108	590.30767	K	V	230	251
PSM	ALLFVPR	-296_33456	P07901	1	Mouse_09-2020	null	[MS,MS:1001208,SEQUEST,]	2.0e-2	null	ms_run[1]:scan=7554	2379.2	2	815.51396	408.26053	R	A	340	347
PSM	YFRMPELIDIR	-296_33466	D3Z041	1	Mouse_09-2020	null	[MS,MS:1001208,SEQUEST,]	2.9e-4	4-UNIMOD:35	ms_run[1]:scan=7555	2379.5	3	1468.76209	490.25875	R	Y	9	20
PSM	HSVNNTYSQFQDEYSLEEVMK	-296_33472	P32020	1	Mouse_09-2020	null	[MS,MS:1001208,SEQUEST,]	2.9e-4	20-UNIMOD:35	ms_run[1]:scan=7556	2379.8	3	2564.12546	855.37971	K	K	191	212
PSM	ALPGHLKPFETLLSQNQGGK	-296_33666	P19157	1	Mouse_09-2020	null	[MS,MS:1001208,SEQUEST,]	2.9e-4	null	ms_run[1]:scan=7592	2390.4	4	2135.16274	534.54565	K	F	122	142
PSM	VAGHPDVVINNAAGNFISPSER	-296_33498	Q9CQ62	1	Mouse_09-2020	null	[MS,MS:1001208,SEQUEST,]	2.9e-4	null	ms_run[1]:scan=7559	2380.7	3	2264.14542	755.38546	K	T	134	156
PSM	EAFENGLWGK	-296_33521	Q8R0Y6	1	Mouse_09-2020	null	[MS,MS:1001208,SEQUEST,]	9.9e-4	null	ms_run[1]:scan=7564	2382.2	2	1150.55339	575.78001	K	N	470	480
PSM	LNLKTPVPSDIAISR	-296_33527	A0A1W2P733	1	Mouse_09-2020	null	[MS,MS:1001208,SEQUEST,]	2.9e-4	null	ms_run[1]:scan=7565	2382.5	3	1623.94425	541.98579	K	C	130	145
PSM	GLVLGIYAK	-296_33543	Q9CPY7	1	Mouse_09-2020	null	[MS,MS:1001208,SEQUEST,]	2.9e-4	null	ms_run[1]:scan=7569	2383.6	2	933.57744	467.29203	K	K	35	44
PSM	LAVNMVPFPR	-296_33550	Q7TMM9	0	Mouse_09-2020	null	[MS,MS:1001208,SEQUEST,]	2.9e-4	5-UNIMOD:35	ms_run[1]:scan=7573	2384.8	2	1159.63005	580.31825	K	H	253	263
PSM	LAVNMVPFPR	-296_33550	P68372	0	Mouse_09-2020	null	[MS,MS:1001208,SEQUEST,]	2.9e-4	5-UNIMOD:35	ms_run[1]:scan=7573	2384.8	2	1159.63005	580.31825	K	H	253	263
PSM	TFVVQGFGNVGLHSMR	-296_33558	P26443	1	Mouse_09-2020	null	[MS,MS:1001208,SEQUEST,]	2.9e-4	15-UNIMOD:35	ms_run[1]:scan=7574	2385.1	3	1764.88675	588.96652	K	L	303	319
PSM	ILTTNTWSSELSK	-296_33574	O70475	1	Mouse_09-2020	null	[MS,MS:1001208,SEQUEST,]	2.9e-4	null	ms_run[1]:scan=7576	2385.7	2	1479.77092	740.38811	K	A	208	221
PSM	YLGIENLAGK	-296_33582	Q3UEL5	1	Mouse_09-2020	null	[MS,MS:1001208,SEQUEST,]	2.9e-4	null	ms_run[1]:scan=7577	2386.0	2	1077.59490	539.30058	R	F	233	243
PSM	LFNLSKEDDVRQYVVR	-296_33588	P62754	1	Mouse_09-2020	null	[MS,MS:1001208,SEQUEST,]	9.9e-4	null	ms_run[1]:scan=7578	2386.3	4	1981.05214	496.01799	K	P	144	160
PSM	VYNYNHLMPTRYSVDIPLDK	-296_33594	P61358	1	Mouse_09-2020	null	[MS,MS:1001208,SEQUEST,]	2.9e-4	8-UNIMOD:35	ms_run[1]:scan=7580	2386.9	4	2454.21572	614.30851	K	V	74	94
PSM	ISSLLEEQFQQGK	-296_33602	P62242	1	Mouse_09-2020	null	[MS,MS:1001208,SEQUEST,]	9.9e-4	null	ms_run[1]:scan=7581	2387.2	2	1506.78154	753.89356	K	L	158	171
PSM	QINWTVLYRR	-296_33607	Q8BP67	1	Mouse_09-2020	null	[MS,MS:1001208,SEQUEST,]	9.9e-4	null	ms_run[1]:scan=7582	2387.5	3	1348.74964	450.25433	R	H	48	58
PSM	YTINIPEDLKPR	-296_33620	P28271	1	Mouse_09-2020	null	[MS,MS:1001208,SEQUEST,]	2.9e-4	null	ms_run[1]:scan=7584	2388.1	3	1458.79602	486.93655	R	T	835	847
PSM	ELISNASDALDKIR	-296_33512	P11499	0	Mouse_09-2020	null	[MS,MS:1001208,SEQUEST,]	2.9e-4	null	ms_run[1]:scan=7563	2381.9	3	1544.82859	515.61414	R	E	42	56
PSM	ELISNASDALDKIR	-296_33512	P08113	0	Mouse_09-2020	null	[MS,MS:1001208,SEQUEST,]	2.9e-4	null	ms_run[1]:scan=7563	2381.9	3	1544.82859	515.61414	R	I	103	117
PSM	KGQYIFKEIPLLK	-296_33974	Q9DCM2	1	Mouse_09-2020	null	[MS,MS:1001208,SEQUEST,]	2.9e-4	null	ms_run[1]:scan=7652	2408.0	3	1576.94895	526.32023	R	F	62	75
PSM	YYVTIIDAPGHRDFIK	-296_32596	P10126	1	Mouse_09-2020	null	[MS,MS:1001208,SEQUEST,]	2.9e-4	null	ms_run[1]:scan=7393	2332.0	4	1908.00149	477.75581	K	M	85	101
PSM	ASKPGLLASVAAVAAQK	-296_32573	G3X982	1	Mouse_09-2020	null	[MS,MS:1001208,SEQUEST,]	2.9e-4	null	ms_run[1]:scan=7388	2330.5	3	1581.93308	527.98227	K	G	807	824
PSM	EHALLAYTLGVK	-296_31431	P10126	1	Mouse_09-2020	null	[MS,MS:1001208,SEQUEST,]	2.9e-4	null	ms_run[1]:scan=7179	2269.0	2	1314.74211	657.87444	R	L	135	147
PSM	YLYTLVITDKEK	-296_31437	Q9JJI8	1	Mouse_09-2020	null	[MS,MS:1001208,SEQUEST,]	2.9e-4	null	ms_run[1]:scan=7180	2269.3	3	1485.82029	495.94483	R	E	41	53
PSM	VAPEEHPVLLTEAPLNPK	-296_31442	P60710	1	Mouse_09-2020	null	[MS,MS:1001208,SEQUEST,]	2.9e-4	null	ms_run[1]:scan=7181	2269.6	3	1954.06510	652.02632	R	N	96	114
PSM	RLTGFHETSNINDFSAGVANRGASIRIPR	-296_31448	P15105	1	Mouse_09-2020	null	[MS,MS:1001208,SEQUEST,]	2.9e-4	null	ms_run[1]:scan=7182	2269.9	5	3156.64289	632.13401	R	V	299	328
PSM	VNNSSLIGVGYTQTLRPGVK	-296_31454	G3UX26	1	Mouse_09-2020	null	[MS,MS:1001208,SEQUEST,]	2.9e-4	null	ms_run[1]:scan=7183	2270.2	3	2103.15653	701.72341	K	T	237	257
PSM	KGLTPSQIGVILRDSHGVAQVR	-296_31460	Q921R2	1	Mouse_09-2020	null	[MS,MS:1001208,SEQUEST,]	2.9e-4	null	ms_run[1]:scan=7184	2270.5	4	2331.32583	583.58684	K	V	43	65
PSM	VGVPTETGALTLNR	-296_31486	Q8BWT1	1	Mouse_09-2020	null	[MS,MS:1001208,SEQUEST,]	2.9e-4	null	ms_run[1]:scan=7189	2272.0	2	1427.78765	714.39627	R	C	77	91
PSM	VMFKVPGFDR	-296_31499	Q9CQR4	1	Mouse_09-2020	null	[MS,MS:1001208,SEQUEST,]	2.9e-4	2-UNIMOD:35	ms_run[1]:scan=7191	2272.6	3	1211.62479	404.54623	K	L	14	24
PSM	DLGATWVVLGHSERR	-296_31518	P17751	1	Mouse_09-2020	null	[MS,MS:1001208,SEQUEST,]	1.2e-3	null	ms_run[1]:scan=7194	2273.4	3	1695.89408	565.96903	K	V	136	151
PSM	AADTIGYPVMIR	-296_31534	Q8C196	1	Mouse_09-2020	null	[MS,MS:1001208,SEQUEST,]	2.9e-4	10-UNIMOD:35	ms_run[1]:scan=7197	2274.3	2	1322.67766	661.84229	K	A	576	588
PSM	LKPAFKDGGSTTAGNSSQVSDGAAAVLLAR	-296_31535	Q8VCH0	0	Mouse_09-2020	null	[MS,MS:1001208,SEQUEST,]	2.9e-4	null	ms_run[1]:scan=7198	2274.6	4	2889.50649	723.13208	K	S	260	290
PSM	LKPAFKDGGSTTAGNSSQVSDGAAAVLLAR	-296_31535	Q921H8	0	Mouse_09-2020	null	[MS,MS:1001208,SEQUEST,]	2.9e-4	null	ms_run[1]:scan=7198	2274.6	4	2889.50649	723.13208	K	S	260	290
PSM	FNVSATPEQYVPYSTTRK	-296_31541	Q7TMF3	1	Mouse_09-2020	null	[MS,MS:1001208,SEQUEST,]	2.9e-4	null	ms_run[1]:scan=7199	2274.9	3	2088.04026	696.68473	K	I	115	133
PSM	NVFNALVR	-296_31545	Q9CR62	1	Mouse_09-2020	null	[MS,MS:1001208,SEQUEST,]	8.3e-4	null	ms_run[1]:scan=7200	2275.2	2	932.53136	466.76925	K	A	163	171
PSM	GHYTIGKEIIDPVLDR	-296_31556	A0A0A0MQA5	1	Mouse_09-2020	null	[MS,MS:1001208,SEQUEST,]	2.9e-4	null	ms_run[1]:scan=7202	2275.8	3	1825.97971	609.33174	R	R	135	151
PSM	VEFVSELPK	-296_31581	Q91VA0	1	Mouse_09-2020	null	[MS,MS:1001208,SEQUEST,]	2.9e-4	null	ms_run[1]:scan=7207	2277.3	2	1047.57231	524.28968	K	V	546	555
PSM	NASDMIDKLTLTFNRTR	-296_31595	Q8C2Q8	1	Mouse_09-2020	null	[MS,MS:1001208,SEQUEST,]	5.7e-4	5-UNIMOD:35	ms_run[1]:scan=7210	2278.2	3	2012.02677	671.34583	K	A	239	256
PSM	GFLPTLQK	-296_31627	Q9QXD1	1	Mouse_09-2020	null	[MS,MS:1001208,SEQUEST,]	2.3e-2	null	ms_run[1]:scan=7214	2279.3	2	903.52995	452.26855	K	C	304	312
PSM	VYIGGEDYEKEFTPK	-296_31646	P40936	1	Mouse_09-2020	null	[MS,MS:1001208,SEQUEST,]	9.9e-4	null	ms_run[1]:scan=7217	2280.2	3	1774.86362	592.28932	K	Y	5	20
PSM	QAQYLGMPINGPFKPDHYRY	-296_31651	P50247	1	Mouse_09-2020	null	[MS,MS:1001208,SEQUEST,]	5.7e-4	7-UNIMOD:35	ms_run[1]:scan=7218	2280.5	3	2411.18094	804.39155	K	0	413	433
PSM	VVDSLQLTGTKPVATPVDWKK	-296_31679	Q6GT24	1	Mouse_09-2020	null	[MS,MS:1001208,SEQUEST,]	9.9e-4	null	ms_run[1]:scan=7224	2282.3	4	2282.27553	571.32432	R	E	163	184
PSM	QLIVGVNKMDSTEPPYSQK	-296_31694	P10126	1	Mouse_09-2020	null	[MS,MS:1001208,SEQUEST,]	1.6e-3	9-UNIMOD:35,8-UNIMOD:213	ms_run[1]:scan=7226	2282.9	3	2691.14334	897.71849	K	Y	147	166
PSM	QLIVGVNKMDSTEPPYSQK	-296_31695	P10126	1	Mouse_09-2020	null	[MS,MS:1001208,SEQUEST,]	1.6e-3	9-UNIMOD:35,10-UNIMOD:213	ms_run[1]:scan=7226	2282.9	3	2691.14334	897.71849	K	Y	147	166
PSM	LLADPTGAFGK	-296_31704	G3UZJ4	1	Mouse_09-2020	null	[MS,MS:1001208,SEQUEST,]	2.9e-4	null	ms_run[1]:scan=7227	2283.2	2	1089.59404	545.30058	R	T	101	112
PSM	YERDSNYHLLMSVQESLERK	-296_31711	P26443	1	Mouse_09-2020	null	[MS,MS:1001208,SEQUEST,]	2.9e-4	11-UNIMOD:35	ms_run[1]:scan=7228	2283.5	4	2513.20962	629.05769	K	G	458	478
PSM	VHYENNSPFLTITSMTR	-296_31720	Q91YQ5	1	Mouse_09-2020	null	[MS,MS:1001208,SEQUEST,]	2.9e-4	15-UNIMOD:35	ms_run[1]:scan=7229	2283.8	3	2025.96970	675.99480	K	I	217	234
PSM	LGFPMYAHVDKANFTVQR	-296_31411	Q9DCY0	1	Mouse_09-2020	null	[MS,MS:1001208,SEQUEST,]	4.9e-3	5-UNIMOD:35	ms_run[1]:scan=7175	2267.8	4	2110.05556	528.26892	K	V	256	274
PSM	YSSPTTIATVMSLSK	-296_31409	Q9DBM2	1	Mouse_09-2020	null	[MS,MS:1001208,SEQUEST,]	2.9e-4	11-UNIMOD:35	ms_run[1]:scan=7174	2267.5	2	1601.81023	801.40819	R	I	445	460
PSM	KYVLGNPLTPGINQGPQIDKEQHDK	-296_31407	P24549	1	Mouse_09-2020	null	[MS,MS:1001208,SEQUEST,]	3.0e-2	19-UNIMOD:213	ms_run[1]:scan=7173	2267.2	4	3330.52822	833.38525	K	L	329	354
PSM	KYVLGNPLTPGINQGPQIDKEQHDK	-296_31406	P24549	1	Mouse_09-2020	null	[MS,MS:1001208,SEQUEST,]	2.1e-2	24-UNIMOD:213	ms_run[1]:scan=7173	2267.2	4	3330.52822	833.38525	K	L	329	354
PSM	ANIGDAQAMGQRPITFFR	-296_31166	A0A2R8VHV7	1	Mouse_09-2020	null	[MS,MS:1001208,SEQUEST,]	2.9e-4	9-UNIMOD:35	ms_run[1]:scan=7129	2254.2	3	2009.00351	670.33890	R	V	66	84
PSM	LTGFHETSNINDFSAGVANR	-296_31175	P15105	1	Mouse_09-2020	null	[MS,MS:1001208,SEQUEST,]	2.9e-4	null	ms_run[1]:scan=7131	2254.8	3	2150.02842	717.34689	R	A	300	320
PSM	AIGVKPPRGILLYGPPGTGK	-296_31188	Q01853	1	Mouse_09-2020	null	[MS,MS:1001208,SEQUEST,]	2.9e-4	null	ms_run[1]:scan=7133	2255.4	4	1991.18081	498.55047	K	L	232	252
PSM	MLVQEEELQEIR	-296_31207	Q61767	1	Mouse_09-2020	null	[MS,MS:1001208,SEQUEST,]	2.9e-4	1-UNIMOD:35	ms_run[1]:scan=7136	2256.3	2	1532.76335	766.88488	R	L	22	34
PSM	GDNQSPIELHTKDIKHDPSLQPWSASYDPGSAK	-296_31219	P16015	1	Mouse_09-2020	null	[MS,MS:1001208,SEQUEST,]	2.9e-4	null	ms_run[1]:scan=7139	2257.2	4	3618.75161	905.44194	K	I	25	58
PSM	QAQYLGMPINGPFKPDHYRY	-296_31223	P50247	1	Mouse_09-2020	null	[MS,MS:1001208,SEQUEST,]	2.9e-4	7-UNIMOD:35	ms_run[1]:scan=7141	2257.8	4	2411.16005	603.54549	K	0	413	433
PSM	DVATFLR	-296_31228	Q9D0M3	1	Mouse_09-2020	null	[MS,MS:1001208,SEQUEST,]	9.9e-4	null	ms_run[1]:scan=7142	2258.0	2	821.45152	411.22943	K	A	269	276
PSM	GHEVTVLRPSAYYVLDPK	-296_31248	Q8K169	1	Mouse_09-2020	null	[MS,MS:1001208,SEQUEST,]	2.9e-4	null	ms_run[1]:scan=7145	2258.9	4	2044.08547	511.77701	R	S	50	68
PSM	ASAELALGENNEVLK	-296_31259	P05202	1	Mouse_09-2020	null	[MS,MS:1001208,SEQUEST,]	2.9e-4	null	ms_run[1]:scan=7147	2259.5	2	1557.81255	779.40958	K	G	108	123
PSM	AIGLPEDLIQKGKDIK	-296_31281	P12710	1	Mouse_09-2020	null	[MS,MS:1001208,SEQUEST,]	1.5e-2	null	ms_run[1]:scan=7151	2260.7	3	1738.01072	580.00849	K	V	21	37
PSM	LIINSLYK	-296_31285	P08113	1	Mouse_09-2020	null	[MS,MS:1001208,SEQUEST,]	9.9e-4	null	ms_run[1]:scan=7152	2261.0	2	963.58739	482.29731	K	K	88	96
PSM	GGIVGMTLPIAR	-296_31293	A2AFQ2	1	Mouse_09-2020	null	[MS,MS:1001208,SEQUEST,]	2.9e-4	6-UNIMOD:35	ms_run[1]:scan=7153	2261.3	2	1200.67681	600.84209	K	L	183	195
PSM	NYSVVFPHDEPLAGR	-296_31786	Q99LB7	1	Mouse_09-2020	null	[MS,MS:1001208,SEQUEST,]	2.9e-4	null	ms_run[1]:scan=7244	2288.2	3	1700.84049	567.61788	K	M	468	483
PSM	GHEVTVLRPSAYYVLDPK	-296_31305	Q8K169	1	Mouse_09-2020	null	[MS,MS:1001208,SEQUEST,]	2.9e-4	null	ms_run[1]:scan=7155	2261.9	3	2044.08579	682.03358	R	S	50	68
PSM	KYTPEQVAMATVTALHR	-296_31325	Q91Y97	1	Mouse_09-2020	null	[MS,MS:1001208,SEQUEST,]	2.9e-4	9-UNIMOD:35	ms_run[1]:scan=7161	2263.7	3	1932.00235	644.67177	K	V	243	260
PSM	LFFDTER	-296_31332	Q9CRB3	1	Mouse_09-2020	null	[MS,MS:1001208,SEQUEST,]	3.7e-3	null	ms_run[1]:scan=7162	2264.0	2	927.45653	464.23217	K	W	68	75
PSM	GDNQSPIELHTKDIKHDPSLQPWSASYDPGSAK	-296_31340	P16015	1	Mouse_09-2020	null	[MS,MS:1001208,SEQUEST,]	2.9e-4	null	ms_run[1]:scan=7163	2264.3	5	3618.74891	724.55501	K	I	25	58
PSM	ALTAELDTLGK	-296_31354	Q8VCR2	1	Mouse_09-2020	null	[MS,MS:1001208,SEQUEST,]	2.9e-4	null	ms_run[1]:scan=7165	2264.9	2	1131.62602	566.31643	R	G	198	209
PSM	EATTEQQLRELFEKQK	-296_31364	O35490	1	Mouse_09-2020	null	[MS,MS:1001208,SEQUEST,]	9.9e-4	null	ms_run[1]:scan=7166	2265.2	3	1978.02335	660.01285	K	K	387	403
PSM	EHALLAYTLGVK	-296_31372	P10126	1	Mouse_09-2020	null	[MS,MS:1001208,SEQUEST,]	2.9e-4	null	ms_run[1]:scan=7167	2265.4	3	1314.74219	438.91872	R	L	135	147
PSM	NHQGLLLMDTTFRDAHQSLLATR	-296_31397	G5E8R3	1	Mouse_09-2020	null	[MS,MS:1001208,SEQUEST,]	2.9e-4	8-UNIMOD:35	ms_run[1]:scan=7172	2266.9	4	2654.35097	664.34214	R	R	559	582
PSM	KYVLGNPLTPGINQGPQIDKEQHDK	-296_31402	P24549	1	Mouse_09-2020	null	[MS,MS:1001208,SEQUEST,]	2.1e-2	20-UNIMOD:213	ms_run[1]:scan=7173	2267.2	4	3330.52822	833.38525	K	L	329	354
PSM	KYVLGNPLTPGINQGPQIDKEQHDK	-296_31403	P24549	1	Mouse_09-2020	null	[MS,MS:1001208,SEQUEST,]	2.1e-2	21-UNIMOD:213	ms_run[1]:scan=7173	2267.2	4	3330.52822	833.38525	K	L	329	354
PSM	KYVLGNPLTPGINQGPQIDKEQHDK	-296_31404	P24549	1	Mouse_09-2020	null	[MS,MS:1001208,SEQUEST,]	2.1e-2	23-UNIMOD:213	ms_run[1]:scan=7173	2267.2	4	3330.52822	833.38525	K	L	329	354
PSM	KYVLGNPLTPGINQGPQIDKEQHDK	-296_31405	P24549	1	Mouse_09-2020	null	[MS,MS:1001208,SEQUEST,]	2.1e-2	25-UNIMOD:213	ms_run[1]:scan=7173	2267.2	4	3330.52822	833.38525	K	L	329	354
PSM	WDQSTFIGR	-296_31311	Q99JR1	1	Mouse_09-2020	null	[MS,MS:1001208,SEQUEST,]	2.9e-4	null	ms_run[1]:scan=7156	2262.2	2	1109.53765	555.27236	R	S	16	25
PSM	ELGEHGLYEYTELK	-296_31790	O35945	0	Mouse_09-2020	null	[MS,MS:1001208,SEQUEST,]	2.9e-4	null	ms_run[1]:scan=7245	2288.5	3	1680.81150	560.94203	R	V	477	491
PSM	ELGEHGLYEYTELK	-296_31790	P24549	0	Mouse_09-2020	null	[MS,MS:1001208,SEQUEST,]	2.9e-4	null	ms_run[1]:scan=7245	2288.5	3	1680.81150	560.94203	R	V	477	491
PSM	IPSAVGYQPTLATDMGTMQER	-296_31796	P56480	1	Mouse_09-2020	null	[MS,MS:1001208,SEQUEST,]	2.9e-4	15-UNIMOD:35,18-UNIMOD:35	ms_run[1]:scan=7246	2288.8	2	2298.07768	1149.54067	R	T	325	346
PSM	VIIVVKDGPGFYTTR	-296_31804	Q8BMS1	1	Mouse_09-2020	null	[MS,MS:1001208,SEQUEST,]	2.9e-4	null	ms_run[1]:scan=7248	2289.4	3	1664.93863	555.65052	K	L	535	550
PSM	LTFDSSFSPNTGK	-296_32161	Q60932	1	Mouse_09-2020	null	[MS,MS:1001208,SEQUEST,]	2.9e-4	null	ms_run[1]:scan=7311	2307.9	2	1400.67034	700.83826	K	N	110	123
PSM	FFPASADRTVIDYNGER	-296_32169	P09103	1	Mouse_09-2020	null	[MS,MS:1001208,SEQUEST,]	2.9e-4	null	ms_run[1]:scan=7312	2308.2	3	1957.94181	653.31827	K	L	447	464
PSM	EWGYASHNGPDHWHELYPIAK	-296_32174	P16015	1	Mouse_09-2020	null	[MS,MS:1001208,SEQUEST,]	2.9e-4	null	ms_run[1]:scan=7314	2308.8	5	2507.15665	502.23636	K	D	4	25
PSM	WVVQVLK	-296_32180	P50285	1	Mouse_09-2020	null	[MS,MS:1001208,SEQUEST,]	3.7e-3	null	ms_run[1]:scan=7315	2309.1	2	871.54100	436.27364	R	A	388	395
PSM	FNGGGHINHTIFWTNLSPK	-296_32190	P09671	1	Mouse_09-2020	null	[MS,MS:1001208,SEQUEST,]	2.9e-4	null	ms_run[1]:scan=7317	2309.7	3	2140.07773	714.02895	K	G	90	109
PSM	KVITAFNDGLNHLDSLK	-296_32223	A8DUK4	1	Mouse_09-2020	null	[MS,MS:1001208,SEQUEST,]	2.9e-4	null	ms_run[1]:scan=7324	2311.8	3	1885.01987	629.01078	K	T	67	84
PSM	VFQFLNAK	-296_32235	Q8BP67	1	Mouse_09-2020	null	[MS,MS:1001208,SEQUEST,]	5.7e-4	null	ms_run[1]:scan=7327	2312.6	2	966.54167	483.77400	K	E	28	36
PSM	MAAASALLTWLKCIESLDGK	-296_32241	B9EJR8	1	Mouse_09-2020	null	[MS,MS:1001208,SEQUEST,]	5.0e-2	13-UNIMOD:4,1-UNIMOD:35,12-UNIMOD:213	ms_run[1]:scan=7328	2312.9	4	2735.18789	684.55189	R	A	759	779
PSM	EWGYASHNGPDHWHELYPIAK	-296_32256	P16015	1	Mouse_09-2020	null	[MS,MS:1001208,SEQUEST,]	2.9e-4	null	ms_run[1]:scan=7330	2313.5	3	2507.15256	836.38909	K	D	4	25
PSM	LVQAFQFTDK	-296_32316	P35700	1	Mouse_09-2020	null	[MS,MS:1001208,SEQUEST,]	2.9e-4	null	ms_run[1]:scan=7344	2317.6	2	1196.63213	598.81914	R	G	159	169
PSM	QATVGDVNTDRPGLLDLK	-296_32324	P31786	1	Mouse_09-2020	null	[MS,MS:1001208,SEQUEST,]	2.9e-4	null	ms_run[1]:scan=7345	2317.9	3	1912.01548	638.00933	K	K	34	52
PSM	FFVGGNWK	-296_32331	P17751	1	Mouse_09-2020	null	[MS,MS:1001208,SEQUEST,]	9.9e-4	null	ms_run[1]:scan=7346	2318.2	2	954.48412	477.74525	K	N	57	65
PSM	INGEWHTIILASDK	-296_32154	E9QA79	1	Mouse_09-2020	null	[MS,MS:1001208,SEQUEST,]	2.9e-4	null	ms_run[1]:scan=7310	2307.6	3	1596.83896	532.95086	K	E	33	47
PSM	TDYDNYIMIHLINKK	-296_32341	P04939	1	Mouse_09-2020	null	[MS,MS:1001208,SEQUEST,]	1.2e-3	8-UNIMOD:35	ms_run[1]:scan=7347	2318.5	4	1896.95315	474.99356	K	G	117	132
PSM	WYYNAAGFNK	-296_32363	Q9CQB4	1	Mouse_09-2020	null	[MS,MS:1001208,SEQUEST,]	2.9e-4	null	ms_run[1]:scan=7350	2319.4	2	1233.56951	617.28801	K	G	20	30
PSM	AMGAAQVVVTDLSASR	-296_32372	Q64442	1	Mouse_09-2020	null	[MS,MS:1001208,SEQUEST,]	2.9e-4	2-UNIMOD:35	ms_run[1]:scan=7351	2319.7	2	1591.81267	796.40905	K	T	194	210
PSM	RYEEIVKEVSTYIKK	-296_32464	P10126	1	Mouse_09-2020	null	[MS,MS:1001208,SEQUEST,]	2.9e-4	null	ms_run[1]:scan=7368	2324.6	4	1885.04470	472.01619	K	G	166	181
PSM	SYENQKPPFDAKNPFLAAVTTNRK	-296_32481	Q05DV1	1	Mouse_09-2020	null	[MS,MS:1001208,SEQUEST,]	3.7e-3	null	ms_run[1]:scan=7371	2325.5	5	2736.41187	548.08790	K	N	268	292
PSM	TDYDNYIMIHLINKK	-296_32488	P04939	1	Mouse_09-2020	null	[MS,MS:1001208,SEQUEST,]	2.9e-4	8-UNIMOD:35	ms_run[1]:scan=7372	2325.8	3	1896.95414	632.98899	K	G	117	132
PSM	YYVTIIDAPGHRDFIK	-296_32494	P10126	1	Mouse_09-2020	null	[MS,MS:1001208,SEQUEST,]	2.9e-4	null	ms_run[1]:scan=7374	2326.4	3	1908.00162	636.67199	K	M	85	101
PSM	QAQYLGMPINGPFKPDHYRY	-296_32499	P50247	1	Mouse_09-2020	null	[MS,MS:1001208,SEQUEST,]	2.9e-4	7-UNIMOD:35	ms_run[1]:scan=7375	2326.7	4	2411.16030	603.54549	K	0	413	433
PSM	TITLEVEPSDTIENVKAK	-296_32507	E9Q5F6	1	Mouse_09-2020	null	[MS,MS:1001208,SEQUEST,]	2.9e-4	null	ms_run[1]:scan=7377	2327.3	3	1987.06052	663.02464	K	Q	12	30
PSM	KELEEIVQPIISK	-296_32523	P20029	1	Mouse_09-2020	null	[MS,MS:1001208,SEQUEST,]	2.9e-4	null	ms_run[1]:scan=7379	2327.9	3	1525.88312	509.29938	K	Y	622	635
PSM	QTMQVDEHARPQTTLEQLQKLPSVFKK	-296_32548	Q8BWT1	1	Mouse_09-2020	null	[MS,MS:1001208,SEQUEST,]	9.9e-4	3-UNIMOD:35	ms_run[1]:scan=7384	2329.4	6	3196.68029	533.61912	K	G	215	242
PSM	QTMQVDEHARPQTTLEQLQKLPSVFKK	-296_32552	Q8BWT1	1	Mouse_09-2020	null	[MS,MS:1001208,SEQUEST,]	1.6e-3	3-UNIMOD:35	ms_run[1]:scan=7385	2329.6	5	3196.68134	640.14148	K	G	215	242
PSM	VLNNMEIGTSLYDEEGAK	-296_32560	P09411	1	Mouse_09-2020	null	[MS,MS:1001208,SEQUEST,]	2.9e-4	5-UNIMOD:35	ms_run[1]:scan=7386	2329.9	2	1998.93547	999.96987	K	V	247	265
PSM	RSEPEPQILDFQTQQYK	-296_32350	Q9R0H0	1	Mouse_09-2020	null	[MS,MS:1001208,SEQUEST,]	2.9e-4	null	ms_run[1]:scan=7348	2318.8	3	2107.04715	703.02000	K	F	314	331
PSM	YDPYTQRVEVLDNTQQLK	-296_32580	P16331	1	Mouse_09-2020	null	[MS,MS:1001208,SEQUEST,]	2.9e-4	null	ms_run[1]:scan=7389	2330.8	3	2210.11191	737.37445	R	L	414	432
PSM	VYNIEFNPPK	-296_32139	Q9WTP7	1	Mouse_09-2020	null	[MS,MS:1001208,SEQUEST,]	2.9e-4	null	ms_run[1]:scan=7308	2307.0	2	1220.63140	610.81914	R	V	137	147
PSM	GTPLDTEVPLER	-296_32130	G5E8R3	1	Mouse_09-2020	null	[MS,MS:1001208,SEQUEST,]	2.9e-4	null	ms_run[1]:scan=7305	2306.1	2	1326.69084	663.84862	K	F	819	831
PSM	SLTNDWEDHLAVK	-296_31811	P11499	1	Mouse_09-2020	null	[MS,MS:1001208,SEQUEST,]	1.8e-3	null	ms_run[1]:scan=7249	2289.7	3	1527.74402	509.91945	K	F	307	320
PSM	AILSYLAAK	-296_31827	P24472	1	Mouse_09-2020	null	[MS,MS:1001208,SEQUEST,]	2.9e-4	null	ms_run[1]:scan=7251	2290.3	2	949.57268	475.28949	R	N	70	79
PSM	IPSAVGYQPTLATDMGTMQER	-296_31859	P56480	1	Mouse_09-2020	null	[MS,MS:1001208,SEQUEST,]	2.9e-4	15-UNIMOD:35,18-UNIMOD:35	ms_run[1]:scan=7256	2291.7	3	2298.07560	766.69620	R	T	325	346
PSM	SQIFSTASDNQPTVTIK	-296_31869	P20029	1	Mouse_09-2020	null	[MS,MS:1001208,SEQUEST,]	2.9e-4	null	ms_run[1]:scan=7259	2292.6	2	1836.93584	918.97053	K	Y	449	466
PSM	AYQDRYLDLGAYYSARK	-296_31880	Q9DCS9	1	Mouse_09-2020	null	[MS,MS:1001208,SEQUEST,]	9.9e-4	null	ms_run[1]:scan=7261	2293.2	4	2053.01601	514.00890	K	L	138	155
PSM	ILDLIESGK	-296_31885	P24549	1	Mouse_09-2020	null	[MS,MS:1001208,SEQUEST,]	2.9e-4	null	ms_run[1]:scan=7262	2293.5	2	987.57268	494.28968	K	E	354	363
PSM	FSVQILR	-296_31902	P33267	1	Mouse_09-2020	null	[MS,MS:1001208,SEQUEST,]	5.7e-4	null	ms_run[1]:scan=7267	2295.0	2	862.51488	431.76090	R	F	127	134
PSM	LNFAQLKEEVDK	-296_31910	Q8VCW8	1	Mouse_09-2020	null	[MS,MS:1001208,SEQUEST,]	9.9e-4	null	ms_run[1]:scan=7268	2295.3	3	1433.76441	478.59267	R	A	100	112
PSM	GTPLDTEVPLER	-296_31918	G5E8R3	1	Mouse_09-2020	null	[MS,MS:1001208,SEQUEST,]	2.9e-4	null	ms_run[1]:scan=7269	2295.6	2	1326.69023	663.84862	K	F	819	831
PSM	QLFLQTYAR	-296_31951	Q8CIE6	1	Mouse_09-2020	null	[MS,MS:1001208,SEQUEST,]	1.2e-3	null	ms_run[1]:scan=7275	2297.3	2	1139.62041	570.31402	K	R	957	966
PSM	FWANFAR	-296_31957	Q8VCC2	0	Mouse_09-2020	null	[MS,MS:1001208,SEQUEST,]	1.2e-3	null	ms_run[1]:scan=7277	2297.9	2	911.45275	456.22976	K	G	497	504
PSM	FWANFAR	-296_31957	P23953	0	Mouse_09-2020	null	[MS,MS:1001208,SEQUEST,]	1.2e-3	null	ms_run[1]:scan=7277	2297.9	2	911.45275	456.22976	K	G	486	493
PSM	FWANFAR	-296_31957	Q91WU0	0	Mouse_09-2020	null	[MS,MS:1001208,SEQUEST,]	1.2e-3	null	ms_run[1]:scan=7277	2297.9	2	911.45275	456.22976	K	G	497	504
PSM	FWANFAR	-296_31957	Q8VCT4	0	Mouse_09-2020	null	[MS,MS:1001208,SEQUEST,]	1.2e-3	null	ms_run[1]:scan=7277	2297.9	2	911.45275	456.22976	K	G	497	504
PSM	YSVDIPLDK	-296_31986	P61358	1	Mouse_09-2020	null	[MS,MS:1001208,SEQUEST,]	9.9e-4	null	ms_run[1]:scan=7281	2299.1	2	1049.55205	525.27931	R	V	85	94
PSM	LGFMSAFVK	-296_32133	Q9D2G2	1	Mouse_09-2020	null	[MS,MS:1001208,SEQUEST,]	2.9e-4	4-UNIMOD:35	ms_run[1]:scan=7307	2306.7	2	1015.52886	508.26770	K	S	279	288
PSM	ETTIQGLDGLSER	-296_31995	Q91Y97	1	Mouse_09-2020	null	[MS,MS:1001208,SEQUEST,]	2.9e-4	null	ms_run[1]:scan=7282	2299.4	2	1418.71343	709.85972	K	A	122	135
PSM	TWKGAIFGGFK	-296_32005	P00329	1	Mouse_09-2020	null	[MS,MS:1001208,SEQUEST,]	5.7e-4	null	ms_run[1]:scan=7284	2300.0	3	1211.65812	404.55724	R	K	314	325
PSM	MSGSGRELGEYGLQAYTEVK	-296_32017	P47738	1	Mouse_09-2020	null	[MS,MS:1001208,SEQUEST,]	2.9e-4	1-UNIMOD:35	ms_run[1]:scan=7287	2300.9	3	2191.03470	731.01604	K	V	489	509
PSM	YTQKAPQVSTPTLVEAARNLGR	-296_32037	P07724	1	Mouse_09-2020	null	[MS,MS:1001208,SEQUEST,]	2.9e-4	null	ms_run[1]:scan=7290	2301.7	4	2400.29970	600.83030	R	G	435	457
PSM	NYSVVFPHDEPLAGR	-296_32073	Q99LB7	1	Mouse_09-2020	null	[MS,MS:1001208,SEQUEST,]	1.2e-3	null	ms_run[1]:scan=7295	2303.2	2	1700.84075	850.92319	K	M	468	483
PSM	EWGYASHNGPDHWHELYPIAK	-296_32077	P16015	1	Mouse_09-2020	null	[MS,MS:1001208,SEQUEST,]	2.9e-4	null	ms_run[1]:scan=7297	2303.8	4	2507.15468	627.54364	K	D	4	25
PSM	AVPQLQGYLR	-296_32084	P47911	1	Mouse_09-2020	null	[MS,MS:1001208,SEQUEST,]	2.9e-4	null	ms_run[1]:scan=7298	2304.1	2	1144.64787	572.82730	K	Q	271	281
PSM	FNGGGHINHTIFWTNLSPK	-296_32095	P09671	1	Mouse_09-2020	null	[MS,MS:1001208,SEQUEST,]	2.9e-4	null	ms_run[1]:scan=7300	2304.7	4	2140.07265	535.77353	K	G	90	109
PSM	KVISTTKAPAAIGPYSQAVQVDR	-296_32120	P52760	1	Mouse_09-2020	null	[MS,MS:1001208,SEQUEST,]	1.6e-2	6-UNIMOD:213	ms_run[1]:scan=7304	2305.8	3	2941.39450	981.13340	R	I	7	30
PSM	KVISTTKAPAAIGPYSQAVQVDR	-296_32121	P52760	1	Mouse_09-2020	null	[MS,MS:1001208,SEQUEST,]	1.6e-2	7-UNIMOD:213	ms_run[1]:scan=7304	2305.8	3	2941.39450	981.13340	R	I	7	30
PSM	KVISTTKAPAAIGPYSQAVQVDR	-296_32122	P52760	1	Mouse_09-2020	null	[MS,MS:1001208,SEQUEST,]	1.6e-2	5-UNIMOD:213	ms_run[1]:scan=7304	2305.8	3	2941.39450	981.13340	R	I	7	30
PSM	KVISTTKAPAAIGPYSQAVQVDR	-296_32123	P52760	1	Mouse_09-2020	null	[MS,MS:1001208,SEQUEST,]	1.6e-2	4-UNIMOD:213	ms_run[1]:scan=7304	2305.8	3	2941.39450	981.13340	R	I	7	30
PSM	KVISTTKAPAAIGPYSQAVQVDR	-296_32124	P52760	1	Mouse_09-2020	null	[MS,MS:1001208,SEQUEST,]	1.6e-2	1-UNIMOD:213	ms_run[1]:scan=7304	2305.8	3	2941.39450	981.13340	R	I	7	30
PSM	SQIFSTASDNQPTVTIK	-296_31999	P20029	1	Mouse_09-2020	null	[MS,MS:1001208,SEQUEST,]	2.9e-4	null	ms_run[1]:scan=7283	2299.7	3	1836.93454	612.98278	K	Y	449	466
PSM	KDWYDVKAPAMFNIR	-296_33988	P97351	1	Mouse_09-2020	null	[MS,MS:1001208,SEQUEST,]	2.9e-4	11-UNIMOD:35	ms_run[1]:scan=7654	2408.6	3	1869.93454	623.98206	K	I	28	43
PSM	YYVTIIDAPGHRDFIK	-296_33995	P10126	1	Mouse_09-2020	null	[MS,MS:1001208,SEQUEST,]	2.9e-4	null	ms_run[1]:scan=7655	2408.9	4	1908.00429	477.75581	K	M	85	101
PSM	LLTRQDAQSLLVPVK	-296_34004	Q99K67	1	Mouse_09-2020	null	[MS,MS:1001208,SEQUEST,]	2.9e-4	null	ms_run[1]:scan=7657	2409.5	3	1681.00193	561.00508	R	S	319	334
PSM	NSRLPVMVWIHGGGLK	-296_35705	Q91WU0	1	Mouse_09-2020	null	[MS,MS:1001208,SEQUEST,]	2.9e-4	null	ms_run[1]:scan=7982	2504.8	3	1763.97397	588.66277	K	G	130	146
PSM	LFFDTERYWKER	-296_35718	Q9CRB3	1	Mouse_09-2020	null	[MS,MS:1001208,SEQUEST,]	2.9e-4	null	ms_run[1]:scan=7985	2505.7	4	1689.83791	423.21505	K	Q	68	80
PSM	GISDLAQHYLMR	-296_35736	E9Q133	1	Mouse_09-2020	null	[MS,MS:1001208,SEQUEST,]	2.9e-3	11-UNIMOD:35	ms_run[1]:scan=7989	2506.9	3	1419.70383	473.90649	K	N	257	269
PSM	YQLQSQENFEPFMK	-296_41478	P12710	1	Mouse_09-2020	null	[MS,MS:1001208,SEQUEST,]	8.3e-4	null	ms_run[1]:scan=9059	2821.2	2	1788.83025	894.91671	K	I	7	21
PSM	WLQTEVQNPSVTSKI	-296_35751	P34914	1	Mouse_09-2020	null	[MS,MS:1001208,SEQUEST,]	2.9e-4	null	ms_run[1]:scan=7994	2508.3	2	1729.91313	865.45960	K	0	540	555
PSM	ALDLDPSKTNVSGGAIALGHPLGGSGSR	-296_35755	Q8BWT1	1	Mouse_09-2020	null	[MS,MS:1001208,SEQUEST,]	2.9e-4	null	ms_run[1]:scan=7995	2508.6	4	2647.37978	662.60041	K	T	333	361
PSM	IQFGVPLAR	-296_35789	A0A0A0MQ68	1	Mouse_09-2020	null	[MS,MS:1001208,SEQUEST,]	9.9e-4	null	ms_run[1]:scan=8000	2510.1	2	1000.59392	500.80055	R	Q	329	338
PSM	LDQGGAPLAGTNKETTIQGLDGLSER	-296_35799	Q91Y97	1	Mouse_09-2020	null	[MS,MS:1001208,SEQUEST,]	2.9e-4	null	ms_run[1]:scan=8003	2511.0	3	2641.34250	881.11911	K	A	109	135
PSM	VTNEPILAFSQGSPERDALQK	-296_35813	Q8CHT0	1	Mouse_09-2020	null	[MS,MS:1001208,SEQUEST,]	2.9e-4	null	ms_run[1]:scan=8005	2511.6	3	2300.18827	767.40088	K	L	31	52
PSM	THILLFLPK	-296_35823	P09103	1	Mouse_09-2020	null	[MS,MS:1001208,SEQUEST,]	9.9e-4	null	ms_run[1]:scan=8007	2512.1	2	1081.67644	541.34205	K	V	257	266
PSM	SDYFMPFSTGK	-296_35852	Q6XVG2	0	Mouse_09-2020	null	[MS,MS:1001208,SEQUEST,]	2.9e-4	5-UNIMOD:35	ms_run[1]:scan=8013	2513.9	2	1295.56157	648.28427	K	I	422	433
PSM	SDYFMPFSTGK	-296_35852	Q64458	0	Mouse_09-2020	null	[MS,MS:1001208,SEQUEST,]	2.9e-4	5-UNIMOD:35	ms_run[1]:scan=8013	2513.9	2	1295.56157	648.28427	K	I	422	433
PSM	SDYFMPFSTGK	-296_35852	Q91X77	0	Mouse_09-2020	null	[MS,MS:1001208,SEQUEST,]	2.9e-4	5-UNIMOD:35	ms_run[1]:scan=8013	2513.9	2	1295.56157	648.28427	K	I	422	433
PSM	VISHAISEHVEDAGVHSGDATLMLPTQTISQGAIEK	-296_35862	Q8C196	1	Mouse_09-2020	null	[MS,MS:1001208,SEQUEST,]	2.9e-4	23-UNIMOD:35	ms_run[1]:scan=8015	2514.5	4	3757.87002	940.22299	R	K	1187	1223
PSM	AIAEELAPERGFLPPASEK	-296_35864	O35490	1	Mouse_09-2020	null	[MS,MS:1001208,SEQUEST,]	2.9e-4	null	ms_run[1]:scan=8016	2514.8	3	2025.06552	675.69323	R	G	309	328
PSM	AVLVDLEPGTMDSVR	-296_35869	P68372	1	Mouse_09-2020	null	[MS,MS:1001208,SEQUEST,]	2.9e-4	11-UNIMOD:35	ms_run[1]:scan=8017	2515.1	2	1617.81597	809.41126	R	G	63	78
PSM	LKTQPTDEEMLFIYSHFK	-296_35881	P31786	1	Mouse_09-2020	null	[MS,MS:1001208,SEQUEST,]	2.9e-4	10-UNIMOD:35	ms_run[1]:scan=8019	2515.7	3	2243.10514	748.37328	R	A	16	34
PSM	LTVGWLGR	-296_35891	P35492	1	Mouse_09-2020	null	[MS,MS:1001208,SEQUEST,]	2.9e-4	null	ms_run[1]:scan=8022	2516.6	2	901.52562	451.26634	K	A	22	30
PSM	YAEIYGISSAHTLLR	-296_35937	Q99K67	1	Mouse_09-2020	null	[MS,MS:1001208,SEQUEST,]	2.9e-4	null	ms_run[1]:scan=8029	2518.6	3	1693.89054	565.30178	K	T	708	723
PSM	YVANLFPYK	-296_35946	Q9D819	1	Mouse_09-2020	null	[MS,MS:1001208,SEQUEST,]	2.9e-4	null	ms_run[1]:scan=8031	2519.2	2	1114.59429	557.80022	R	Y	80	89
PSM	IIGKDNLEALQRPMLLHLVR	-296_35961	O08601	1	Mouse_09-2020	null	[MS,MS:1001208,SEQUEST,]	1.5e-2	14-UNIMOD:35	ms_run[1]:scan=8034	2520.1	5	2345.34971	469.87554	K	K	110	130
PSM	HDPSLQPWSASYDPGSAKTILNNGK	-296_35974	P16015	1	Mouse_09-2020	null	[MS,MS:1001208,SEQUEST,]	2.9e-4	null	ms_run[1]:scan=8036	2520.6	4	2683.31240	671.58322	K	C	40	65
PSM	VVGELAQQMIGYNLATK	-296_35979	Q9Z2I8	1	Mouse_09-2020	null	[MS,MS:1001208,SEQUEST,]	9.9e-4	9-UNIMOD:35	ms_run[1]:scan=8037	2520.9	2	1850.97356	925.98767	K	T	113	130
PSM	YIVPMITVDGK	-296_35995	Q9JII6	1	Mouse_09-2020	null	[MS,MS:1001208,SEQUEST,]	2.9e-4	5-UNIMOD:35	ms_run[1]:scan=8041	2522.1	2	1251.66570	626.33631	R	V	298	309
PSM	WWPGGLGK	-296_36002	Q9R0H0	1	Mouse_09-2020	null	[MS,MS:1001208,SEQUEST,]	1.6e-2	null	ms_run[1]:scan=8042	2522.4	2	900.47289	450.73996	K	S	175	183
PSM	SLGVAAEGLPDQYADGEAAR	-296_36018	Q9QXF8	1	Mouse_09-2020	null	[MS,MS:1001208,SEQUEST,]	2.9e-4	null	ms_run[1]:scan=8045	2523.3	2	1989.95366	995.47925	R	W	10	30
PSM	YNTASYFDDHPNHPFTDEY	-296_36023	Q91WT7	1	Mouse_09-2020	null	[MS,MS:1001208,SEQUEST,]	2.9e-4	null	ms_run[1]:scan=8046	2523.6	3	2332.94345	778.31878	R	0	305	324
PSM	GILIGIQQSFRPR	-296_35701	Q8C196	1	Mouse_09-2020	null	[MS,MS:1001208,SEQUEST,]	2.9e-4	null	ms_run[1]:scan=7981	2504.5	3	1484.86960	495.62805	K	L	1361	1374
PSM	LDHYAIIKFPLTTESAMK	-296_35651	P62751	1	Mouse_09-2020	null	[MS,MS:1001208,SEQUEST,]	2.9e-4	17-UNIMOD:35	ms_run[1]:scan=7972	2501.9	4	2094.09389	524.27895	K	I	71	89
PSM	FFDEESYSLLRK	-296_35641	Q9D8L3	1	Mouse_09-2020	null	[MS,MS:1001208,SEQUEST,]	2.9e-4	null	ms_run[1]:scan=7971	2501.6	3	1533.75858	511.92431	R	Q	106	118
PSM	LVINGKPITIFQERDPTNIK	-296_35607	A0A1D5RLD8	1	Mouse_09-2020	null	[MS,MS:1001208,SEQUEST,]	2.9e-4	null	ms_run[1]:scan=7964	2499.5	3	2296.29892	766.10563	K	G	65	85
PSM	LLLEYTDSSYEEK	-296_35273	P19639	1	Mouse_09-2020	null	[MS,MS:1001208,SEQUEST,]	4.9e-3	null	ms_run[1]:scan=7904	2482.0	2	1589.75749	795.38269	R	Y	19	32
PSM	FYGPEGPYGVFAGRDASR	-296_35318	O55022	1	Mouse_09-2020	null	[MS,MS:1001208,SEQUEST,]	9.9e-4	null	ms_run[1]:scan=7911	2484.1	3	1945.91819	649.31123	K	L	106	124
PSM	YIDFVPIPSPRK	-296_35333	Q91W64	1	Mouse_09-2020	null	[MS,MS:1001208,SEQUEST,]	2.9e-4	null	ms_run[1]:scan=7914	2484.9	3	1431.79987	477.93801	R	T	357	369
PSM	LKLPAVVTADLR	-296_35355	Q9DCW4	1	Mouse_09-2020	null	[MS,MS:1001208,SEQUEST,]	2.9e-4	null	ms_run[1]:scan=7919	2486.4	3	1295.80515	432.60637	R	N	175	187
PSM	VYGTVFHINQGNPFK	-296_35362	Q9DCY0	1	Mouse_09-2020	null	[MS,MS:1001208,SEQUEST,]	2.9e-4	null	ms_run[1]:scan=7920	2486.7	3	1720.88065	574.29837	K	K	27	42
PSM	KIADEKYNDTFWKEFGTNIK	-296_35383	P08113	1	Mouse_09-2020	null	[MS,MS:1001208,SEQUEST,]	2.9e-4	null	ms_run[1]:scan=7924	2487.8	4	2447.22426	612.56150	K	G	474	494
PSM	YQLQSQENFEPFMK	-296_35390	P12710	1	Mouse_09-2020	null	[MS,MS:1001208,SEQUEST,]	2.9e-4	13-UNIMOD:35	ms_run[1]:scan=7925	2488.1	2	1804.82280	902.91417	K	I	7	21
PSM	GAAELMQQKEATTEQQLRELFEKQKFK	-296_35395	O35490	1	Mouse_09-2020	null	[MS,MS:1001208,SEQUEST,]	4.9e-3	6-UNIMOD:35	ms_run[1]:scan=7926	2488.4	5	3225.65717	645.93727	K	A	378	405
PSM	LGGVEFNIDLPNKK	-296_35419	O08997	1	Mouse_09-2020	null	[MS,MS:1001208,SEQUEST,]	9.9e-4	null	ms_run[1]:scan=7930	2489.6	3	1543.84824	515.28747	K	C	26	40
PSM	LKPAFKDGGSTTAGNSSQVSDGAAAVLLARR	-296_35424	Q8VCH0	0	Mouse_09-2020	null	[MS,MS:1001208,SEQUEST,]	9.9e-4	2-UNIMOD:213	ms_run[1]:scan=7931	2489.9	4	3586.67519	897.42263	K	K	260	291
PSM	LKPAFKDGGSTTAGNSSQVSDGAAAVLLARR	-296_35424	Q921H8	0	Mouse_09-2020	null	[MS,MS:1001208,SEQUEST,]	9.9e-4	2-UNIMOD:213	ms_run[1]:scan=7931	2489.9	4	3586.67519	897.42263	K	K	260	291
PSM	VYGTVFHINQGNPFKLK	-296_35450	Q9DCY0	1	Mouse_09-2020	null	[MS,MS:1001208,SEQUEST,]	2.9e-4	null	ms_run[1]:scan=7935	2491.1	3	1962.05912	654.69138	K	L	27	44
PSM	FINLVPSNLPHEATR	-296_35455	Q05421	1	Mouse_09-2020	null	[MS,MS:1001208,SEQUEST,]	2.9e-4	null	ms_run[1]:scan=7937	2491.7	3	1707.91806	569.97741	R	T	360	375
PSM	SIRTVLTF	-296_36043	P00329	1	Mouse_09-2020	null	[MS,MS:1001208,SEQUEST,]	3.9e-3	null	ms_run[1]:scan=8051	2525.1	2	936.55217	468.77928	K	0	368	376
PSM	KILATPPQEDAPSVDIANIR	-296_35467	P40142	1	Mouse_09-2020	null	[MS,MS:1001208,SEQUEST,]	2.9e-4	null	ms_run[1]:scan=7939	2492.2	3	2148.16715	716.72682	K	P	283	303
PSM	NVIKEKYGKDATNVGDEGGFAPNILENK	-296_35495	P17182	1	Mouse_09-2020	null	[MS,MS:1001208,SEQUEST,]	2.9e-4	7-UNIMOD:213	ms_run[1]:scan=7944	2493.7	4	3561.59926	891.15382	K	A	194	222
PSM	NVIKEKYGKDATNVGDEGGFAPNILENK	-296_35496	P17182	1	Mouse_09-2020	null	[MS,MS:1001208,SEQUEST,]	2.9e-4	5-UNIMOD:213	ms_run[1]:scan=7944	2493.7	4	3561.59926	891.15382	K	A	194	222
PSM	NVIKEKYGKDATNVGDEGGFAPNILENK	-296_35497	P17182	1	Mouse_09-2020	null	[MS,MS:1001208,SEQUEST,]	2.9e-4	6-UNIMOD:213	ms_run[1]:scan=7944	2493.7	4	3561.59926	891.15382	K	A	194	222
PSM	NVIKEKYGKDATNVGDEGGFAPNILENK	-296_35498	P17182	1	Mouse_09-2020	null	[MS,MS:1001208,SEQUEST,]	2.9e-4	4-UNIMOD:213	ms_run[1]:scan=7944	2493.7	4	3561.59926	891.15382	K	A	194	222
PSM	LLLGPGPSNLAPR	-296_35509	O35423	1	Mouse_09-2020	null	[MS,MS:1001208,SEQUEST,]	2.9e-4	null	ms_run[1]:scan=7947	2494.6	2	1304.76811	652.88789	R	L	46	59
PSM	KYPYWPHQPIENL	-296_35515	Q9DCX2	1	Mouse_09-2020	null	[MS,MS:1001208,SEQUEST,]	2.9e-3	null	ms_run[1]:scan=7948	2494.8	3	1684.84769	562.28759	K	0	149	162
PSM	VSLAVLNPYIKR	-296_35524	Q9DB20	1	Mouse_09-2020	null	[MS,MS:1001208,SEQUEST,]	2.9e-4	null	ms_run[1]:scan=7949	2495.1	3	1372.83121	458.28188	K	V	74	86
PSM	VYGTVFHINQGNPFKLK	-296_35544	Q9DCY0	1	Mouse_09-2020	null	[MS,MS:1001208,SEQUEST,]	1.2e-3	null	ms_run[1]:scan=7953	2496.3	3	1962.06040	654.69138	K	L	27	44
PSM	LVINGKPITIFQERDPTNIK	-296_35561	A0A1D5RLD8	1	Mouse_09-2020	null	[MS,MS:1001208,SEQUEST,]	2.9e-4	null	ms_run[1]:scan=7957	2497.5	4	2296.30190	574.83104	K	G	65	85
PSM	YQLQSQENFEPFMK	-296_35575	P12710	1	Mouse_09-2020	null	[MS,MS:1001208,SEQUEST,]	2.9e-4	13-UNIMOD:35	ms_run[1]:scan=7959	2498.1	3	1804.82114	602.27854	K	I	7	21
PSM	TQVFKDFSELEPDKFQNK	-296_35582	Q9ET01	1	Mouse_09-2020	null	[MS,MS:1001208,SEQUEST,]	2.9e-4	null	ms_run[1]:scan=7960	2498.4	3	2200.09330	734.03554	K	N	466	484
PSM	EWGYASHNGPDHWHELYPIAK	-296_35593	P16015	1	Mouse_09-2020	null	[MS,MS:1001208,SEQUEST,]	1.8e-3	null	ms_run[1]:scan=7962	2498.9	4	2507.15127	627.54364	K	D	4	25
PSM	SFGLPSIGR	-296_35473	Q91ZA3	1	Mouse_09-2020	null	[MS,MS:1001208,SEQUEST,]	2.9e-2	null	ms_run[1]:scan=7940	2492.5	2	933.51604	467.26126	K	S	404	413
PSM	GLGTEVPGNFQGPDPYRQLR	-296_36055	A0A1L1SSA8	1	Mouse_09-2020	null	[MS,MS:1001208,SEQUEST,]	8.3e-4	null	ms_run[1]:scan=8053	2525.7	3	2201.11246	734.37478	R	K	125	145
PSM	IIGKDNLEALQRPMLLHLVR	-296_36070	O08601	1	Mouse_09-2020	null	[MS,MS:1001208,SEQUEST,]	2.9e-4	14-UNIMOD:35	ms_run[1]:scan=8055	2526.2	4	2345.34926	587.09260	K	K	110	130
PSM	DVPIRQGEIFLLPARVPHSPQR	-296_36080	Q78JT3	1	Mouse_09-2020	null	[MS,MS:1001208,SEQUEST,]	2.9e-4	null	ms_run[1]:scan=8056	2526.5	4	2525.41421	632.10794	R	A	74	96
PSM	GLEVTAYSPLGSSDR	-296_36520	Q9JII6	1	Mouse_09-2020	null	[MS,MS:1001208,SEQUEST,]	2.9e-4	null	ms_run[1]:scan=8137	2550.3	2	1551.76677	776.38610	R	W	204	219
PSM	VNNSSLIGLGYTQTLKPGIK	-296_36528	Q60932	1	Mouse_09-2020	null	[MS,MS:1001208,SEQUEST,]	2.9e-4	null	ms_run[1]:scan=8138	2550.7	3	2103.18253	701.73179	K	T	250	270
PSM	QFYPDLIR	-296_36539	A0A0R4J135	0	Mouse_09-2020	null	[MS,MS:1001208,SEQUEST,]	2.2e-3	null	ms_run[1]:scan=8140	2551.2	2	1051.55766	526.28219	K	G	412	420
PSM	QFYPDLIR	-296_36539	P17563	0	Mouse_09-2020	null	[MS,MS:1001208,SEQUEST,]	2.2e-3	null	ms_run[1]:scan=8140	2551.2	2	1051.55766	526.28219	K	G	412	420
PSM	LITSVAEVVNNDPMVGSK	-296_36570	Q9ET01	1	Mouse_09-2020	null	[MS,MS:1001208,SEQUEST,]	2.9e-4	14-UNIMOD:35	ms_run[1]:scan=8147	2553.3	2	1888.97222	944.98787	K	K	623	641
PSM	VHVFYIDYGNREILPSTR	-296_36576	Q78PY7	1	Mouse_09-2020	null	[MS,MS:1001208,SEQUEST,]	2.9e-4	null	ms_run[1]:scan=8148	2553.6	3	2179.13193	727.04801	K	G	759	777
PSM	SEVYYDKSPLTPILLGNPGRK	-296_36591	P50172	1	Mouse_09-2020	null	[MS,MS:1001208,SEQUEST,]	2.9e-4	null	ms_run[1]:scan=8150	2554.2	4	2347.26577	587.57186	K	M	254	275
PSM	LITSVAEVVNNDPMVGSK	-296_36605	Q9ET01	1	Mouse_09-2020	null	[MS,MS:1001208,SEQUEST,]	2.9e-4	14-UNIMOD:35	ms_run[1]:scan=8152	2554.7	3	1888.96909	630.32767	K	K	623	641
PSM	ARFEELNADLFR	-296_36611	P63017	1	Mouse_09-2020	null	[MS,MS:1001208,SEQUEST,]	2.9e-4	null	ms_run[1]:scan=8153	2555.0	3	1480.75751	494.25629	R	T	300	312
PSM	VDPAGRYFAGTMAEETAPAVLER	-296_36639	Q64374	1	Mouse_09-2020	null	[MS,MS:1001208,SEQUEST,]	2.9e-4	12-UNIMOD:35	ms_run[1]:scan=8159	2556.8	3	2467.19309	823.06892	K	Q	107	130
PSM	QAFQIGSPWR	-296_36659	O35945	0	Mouse_09-2020	null	[MS,MS:1001208,SEQUEST,]	2.9e-4	null	ms_run[1]:scan=8164	2558.3	2	1189.61235	595.30927	R	M	69	79
PSM	QAFQIGSPWR	-296_36659	P24549	0	Mouse_09-2020	null	[MS,MS:1001208,SEQUEST,]	2.9e-4	null	ms_run[1]:scan=8164	2558.3	2	1189.61235	595.30927	R	M	69	79
PSM	VHVFYIDYGNREILPSTR	-296_36665	Q78PY7	1	Mouse_09-2020	null	[MS,MS:1001208,SEQUEST,]	2.9e-4	null	ms_run[1]:scan=8165	2558.5	4	2179.12929	545.53782	K	G	759	777
PSM	VDISDVKIPK	-296_36671	P47911	1	Mouse_09-2020	null	[MS,MS:1001208,SEQUEST,]	2.2e-2	7-UNIMOD:213	ms_run[1]:scan=8166	2558.8	3	1654.71347	552.24235	K	L	209	219
PSM	YQLQSQENFEPFMK	-296_36514	P12710	1	Mouse_09-2020	null	[MS,MS:1001208,SEQUEST,]	2.9e-4	13-UNIMOD:35	ms_run[1]:scan=8136	2550.1	2	1804.82256	902.91417	K	I	7	21
PSM	VDISDVKIPK	-296_36672	P47911	1	Mouse_09-2020	null	[MS,MS:1001208,SEQUEST,]	2.2e-2	5-UNIMOD:213	ms_run[1]:scan=8166	2558.8	3	1654.71347	552.24235	K	L	209	219
PSM	GDNQSPIELHTKDIKHDPSLQPWSASYDPGSAK	-296_36675	P16015	1	Mouse_09-2020	null	[MS,MS:1001208,SEQUEST,]	2.9e-4	13-UNIMOD:213	ms_run[1]:scan=8167	2559.1	5	4159.80817	832.76723	K	I	25	58
PSM	GDNQSPIELHTKDIKHDPSLQPWSASYDPGSAK	-296_36676	P16015	1	Mouse_09-2020	null	[MS,MS:1001208,SEQUEST,]	2.9e-4	11-UNIMOD:213	ms_run[1]:scan=8167	2559.1	5	4159.80817	832.76723	K	I	25	58
PSM	GDNQSPIELHTKDIKHDPSLQPWSASYDPGSAK	-296_36677	P16015	1	Mouse_09-2020	null	[MS,MS:1001208,SEQUEST,]	2.9e-4	10-UNIMOD:213	ms_run[1]:scan=8167	2559.1	5	4159.80817	832.76723	K	I	25	58
PSM	GDNQSPIELHTKDIKHDPSLQPWSASYDPGSAK	-296_36678	P16015	1	Mouse_09-2020	null	[MS,MS:1001208,SEQUEST,]	2.9e-4	16-UNIMOD:213	ms_run[1]:scan=8167	2559.1	5	4159.80817	832.76723	K	I	25	58
PSM	GDNQSPIELHTKDIKHDPSLQPWSASYDPGSAK	-296_36679	P16015	1	Mouse_09-2020	null	[MS,MS:1001208,SEQUEST,]	2.9e-4	12-UNIMOD:213	ms_run[1]:scan=8167	2559.1	5	4159.80817	832.76723	K	I	25	58
PSM	GDNQSPIELHTKDIKHDPSLQPWSASYDPGSAK	-296_36680	P16015	1	Mouse_09-2020	null	[MS,MS:1001208,SEQUEST,]	2.9e-4	17-UNIMOD:213	ms_run[1]:scan=8167	2559.1	5	4159.80817	832.76723	K	I	25	58
PSM	GDNQSPIELHTKDIKHDPSLQPWSASYDPGSAK	-296_36681	P16015	1	Mouse_09-2020	null	[MS,MS:1001208,SEQUEST,]	2.9e-4	15-UNIMOD:213	ms_run[1]:scan=8167	2559.1	5	4159.80817	832.76723	K	I	25	58
PSM	GDNQSPIELHTKDIKHDPSLQPWSASYDPGSAK	-296_36682	P16015	1	Mouse_09-2020	null	[MS,MS:1001208,SEQUEST,]	2.9e-4	19-UNIMOD:213	ms_run[1]:scan=8167	2559.1	5	4159.80817	832.76723	K	I	25	58
PSM	GDNQSPIELHTKDIKHDPSLQPWSASYDPGSAK	-296_36683	P16015	1	Mouse_09-2020	null	[MS,MS:1001208,SEQUEST,]	2.9e-4	8-UNIMOD:213	ms_run[1]:scan=8167	2559.1	5	4159.80817	832.76723	K	I	25	58
PSM	GDNQSPIELHTKDIKHDPSLQPWSASYDPGSAK	-296_36684	P16015	1	Mouse_09-2020	null	[MS,MS:1001208,SEQUEST,]	2.9e-4	5-UNIMOD:213	ms_run[1]:scan=8167	2559.1	5	4159.80817	832.76723	K	I	25	58
PSM	VNNSSLIGLGYTQTLKPGIK	-296_36697	Q60932	1	Mouse_09-2020	null	[MS,MS:1001208,SEQUEST,]	2.9e-4	null	ms_run[1]:scan=8171	2560.3	3	2103.17887	701.73179	K	T	250	270
PSM	TVLMNPNIASVQTNEVGLK	-296_36922	Q8C196	1	Mouse_09-2020	null	[MS,MS:1001208,SEQUEST,]	2.9e-4	4-UNIMOD:35	ms_run[1]:scan=8211	2571.9	2	2044.07561	1022.54080	K	A	459	478
PSM	VDISDVKIPK	-296_36673	P47911	1	Mouse_09-2020	null	[MS,MS:1001208,SEQUEST,]	2.2e-2	4-UNIMOD:213	ms_run[1]:scan=8166	2558.8	3	1654.71347	552.24235	K	L	209	219
PSM	IIWELIKEK	-296_35257	O88844	1	Mouse_09-2020	null	[MS,MS:1001208,SEQUEST,]	2.9e-4	null	ms_run[1]:scan=7902	2481.4	2	1171.70854	586.35790	R	I	21	30
PSM	ITSEELHYFVQNHFTSAR	-296_36491	Q9DB77	1	Mouse_09-2020	null	[MS,MS:1001208,SEQUEST,]	2.9e-4	null	ms_run[1]:scan=8132	2548.9	3	2179.05979	727.02375	K	A	200	218
PSM	ITSEELHYFVQNHFTSAR	-296_36472	Q9DB77	1	Mouse_09-2020	null	[MS,MS:1001208,SEQUEST,]	2.2e-3	null	ms_run[1]:scan=8129	2548.0	4	2179.05727	545.51963	K	A	200	218
PSM	VWIYPIK	-296_36085	Q922Q1	1	Mouse_09-2020	null	[MS,MS:1001208,SEQUEST,]	2.9e-4	null	ms_run[1]:scan=8057	2526.8	2	918.54552	459.77601	K	C	60	67
PSM	LSSLDVVHAALVNK	-296_36106	Q91XE0	1	Mouse_09-2020	null	[MS,MS:1001208,SEQUEST,]	8.3e-4	null	ms_run[1]:scan=8061	2528.0	3	1465.83817	489.28395	K	W	170	184
PSM	GAAFLGLGTDSVRVVK	-296_36115	Q9DBE0	1	Mouse_09-2020	null	[MS,MS:1001208,SEQUEST,]	9.9e-4	null	ms_run[1]:scan=8062	2528.3	3	1589.90146	530.63851	K	D	197	213
PSM	NLRVNAGDQPGADLGPLITPQAK	-296_36123	Q9EQ20	1	Mouse_09-2020	null	[MS,MS:1001208,SEQUEST,]	2.9e-4	null	ms_run[1]:scan=8063	2528.6	3	2345.26078	782.42391	K	R	342	365
PSM	QAGIAQLYGIAGSTNVTGDQVKK	-296_36144	Q9QXD6	1	Mouse_09-2020	null	[MS,MS:1001208,SEQUEST,]	2.9e-4	null	ms_run[1]:scan=8067	2529.7	3	2319.23270	773.74828	R	D	51	74
PSM	VIAPWRMPEFYNRFK	-296_36153	P16460	1	Mouse_09-2020	null	[MS,MS:1001208,SEQUEST,]	4.5e-2	7-UNIMOD:35	ms_run[1]:scan=8069	2530.3	4	1970.01284	493.25809	K	R	141	156
PSM	KYDAFLASESLIK	-296_36173	P53026	1	Mouse_09-2020	null	[MS,MS:1001208,SEQUEST,]	2.9e-4	null	ms_run[1]:scan=8073	2531.5	3	1484.80121	495.60469	K	I	106	119
PSM	VQYQWYLMER	-296_36178	O35683	1	Mouse_09-2020	null	[MS,MS:1001208,SEQUEST,]	9.9e-4	8-UNIMOD:35	ms_run[1]:scan=8074	2531.8	2	1431.67485	716.33991	R	R	41	51
PSM	AAIGDTLVQDIR	-296_36201	Q9DCG6	1	Mouse_09-2020	null	[MS,MS:1001208,SEQUEST,]	2.9e-4	null	ms_run[1]:scan=8078	2533.0	2	1271.69719	636.35133	K	S	142	154
PSM	LTTYAMTVPFVR	-296_36214	Q8BMS1	1	Mouse_09-2020	null	[MS,MS:1001208,SEQUEST,]	2.9e-4	6-UNIMOD:35	ms_run[1]:scan=8081	2533.9	2	1414.74126	707.87359	K	Q	268	280
PSM	IIAEGANGPTTPEADKIFLER	-296_36235	P26443	1	Mouse_09-2020	null	[MS,MS:1001208,SEQUEST,]	2.9e-4	null	ms_run[1]:scan=8085	2535.0	3	2242.17313	748.06198	K	I	400	421
PSM	VQPIYGGTNEIMKELIAR	-296_36249	A0A0R4J083	1	Mouse_09-2020	null	[MS,MS:1001208,SEQUEST,]	2.0e-2	12-UNIMOD:35	ms_run[1]:scan=8087	2535.6	3	2048.08554	683.36635	R	I	407	425
PSM	IINEPTAAAIAYGLDKR	-296_36481	P20029	1	Mouse_09-2020	null	[MS,MS:1001208,SEQUEST,]	4.1e-3	null	ms_run[1]:scan=8131	2548.6	3	1815.99771	606.00363	R	G	199	216
PSM	DLEALMLDR	-296_36270	Q9D0F9	1	Mouse_09-2020	null	[MS,MS:1001208,SEQUEST,]	2.9e-4	6-UNIMOD:35	ms_run[1]:scan=8092	2537.1	2	1091.54070	546.27371	K	F	444	453
PSM	YVTLIYTNYENGK	-296_36309	P19157	1	Mouse_09-2020	null	[MS,MS:1001208,SEQUEST,]	2.9e-4	null	ms_run[1]:scan=8099	2539.2	2	1577.78545	789.39594	K	D	104	117
PSM	ALQASALAAWGGKAANK	-296_36314	Q91Y97	1	Mouse_09-2020	null	[MS,MS:1001208,SEQUEST,]	9.9e-4	17-UNIMOD:213	ms_run[1]:scan=8100	2539.4	3	2168.95310	723.65571	R	A	305	322
PSM	ALQASALAAWGGKAANK	-296_36315	Q91Y97	1	Mouse_09-2020	null	[MS,MS:1001208,SEQUEST,]	2.9e-4	13-UNIMOD:213	ms_run[1]:scan=8100	2539.4	3	2168.95310	723.65571	R	A	305	322
PSM	SSLNPILFR	-296_36337	O54734	1	Mouse_09-2020	null	[MS,MS:1001208,SEQUEST,]	2.9e-4	null	ms_run[1]:scan=8103	2540.3	2	1046.59917	523.80329	K	V	175	184
PSM	FDRGYISPYFINTSK	-296_36349	P63038	1	Mouse_09-2020	null	[MS,MS:1001208,SEQUEST,]	2.9e-4	null	ms_run[1]:scan=8105	2540.9	3	1807.90134	603.30530	K	Q	219	234
PSM	FLDGIYVSEK	-296_36353	A0A140T8T4	1	Mouse_09-2020	null	[MS,MS:1001208,SEQUEST,]	2.9e-4	null	ms_run[1]:scan=8106	2541.2	2	1170.60442	585.80570	K	T	175	185
PSM	LYERLEEETGQVVGFHQPGSIR	-296_36377	Q9DBT9	1	Mouse_09-2020	null	[MS,MS:1001208,SEQUEST,]	2.9e-4	null	ms_run[1]:scan=8113	2543.3	4	2544.28286	636.82649	K	A	108	130
PSM	ATQALVLAPTRELAQQIQK	-296_36395	P60843	1	Mouse_09-2020	null	[MS,MS:1001208,SEQUEST,]	2.9e-4	null	ms_run[1]:scan=8115	2543.9	3	2079.19260	693.73554	K	V	100	119
PSM	YLNIFGESQPNPK	-296_36406	Q9QXX4	1	Mouse_09-2020	null	[MS,MS:1001208,SEQUEST,]	2.9e-4	null	ms_run[1]:scan=8118	2544.8	2	1506.75969	753.88300	R	V	44	57
PSM	IGFFQGDIR	-296_36417	Q8JZR0	0	Mouse_09-2020	null	[MS,MS:1001208,SEQUEST,]	2.9e-4	null	ms_run[1]:scan=8120	2545.3	2	1052.55400	526.77982	K	L	326	335
PSM	IGFFQGDIR	-296_36417	D3Z041	0	Mouse_09-2020	null	[MS,MS:1001208,SEQUEST,]	2.9e-4	null	ms_run[1]:scan=8120	2545.3	2	1052.55400	526.77982	K	L	342	351
PSM	QIFGEATKQPGIVFVAAK	-296_36433	F6Y6L6	1	Mouse_09-2020	null	[MS,MS:1001208,SEQUEST,]	2.9e-4	null	ms_run[1]:scan=8122	2545.9	3	1904.06485	635.35952	K	D	44	62
PSM	YLGTQPEPDIVGLDSGHIR	-296_36449	P52196	1	Mouse_09-2020	null	[MS,MS:1001208,SEQUEST,]	2.9e-4	null	ms_run[1]:scan=8124	2546.5	3	2067.05252	689.68837	R	S	188	207
PSM	GFGFGLVK	-296_36284	G3UX26	1	Mouse_09-2020	null	[MS,MS:1001208,SEQUEST,]	1.8e-3	null	ms_run[1]:scan=8094	2537.7	2	824.46697	412.73689	K	D	21	29
PSM	RFTLVAWDPR	-296_35243	Q8R164	1	Mouse_09-2020	null	[MS,MS:1001208,SEQUEST,]	2.9e-4	null	ms_run[1]:scan=7899	2480.5	3	1260.68488	420.89977	K	Y	88	98
PSM	MVLAAAGGVEHQQLLDLAQK	-296_35217	Q9CZ13	1	Mouse_09-2020	null	[MS,MS:1001208,SEQUEST,]	5.7e-4	1-UNIMOD:35	ms_run[1]:scan=7893	2478.7	3	2108.11924	703.37713	R	L	229	249
PSM	MFASFPTTKTYFPHFDVSHGSAQVKGHGK	-296_35211	Q91VB8	1	Mouse_09-2020	null	[MS,MS:1001208,SEQUEST,]	1.4e-2	1-UNIMOD:35,8-UNIMOD:213	ms_run[1]:scan=7892	2478.5	5	3766.62214	754.12954	R	V	33	62
PSM	TFAATIPRPFSVR	-296_34284	P16331	1	Mouse_09-2020	null	[MS,MS:1001208,SEQUEST,]	9.9e-4	null	ms_run[1]:scan=7713	2426.0	3	1462.81794	488.27702	R	D	401	414
PSM	YSQVLANGLDNKLREDLER	-296_34289	P62270	1	Mouse_09-2020	null	[MS,MS:1001208,SEQUEST,]	2.9e-4	null	ms_run[1]:scan=7714	2426.3	3	2233.16031	745.05723	K	K	95	114
PSM	LVLEVAQHLGESTVR	-296_34332	P56480	1	Mouse_09-2020	null	[MS,MS:1001208,SEQUEST,]	2.9e-4	null	ms_run[1]:scan=7722	2428.6	3	1650.91770	550.97730	R	I	95	110
PSM	YSQVLANGLDNKLREDLER	-296_34355	P62270	1	Mouse_09-2020	null	[MS,MS:1001208,SEQUEST,]	2.9e-4	null	ms_run[1]:scan=7725	2429.5	4	2233.15737	559.04474	K	K	95	114
PSM	AGIPKEEVKEVYMGNVIQGGEGQAPTR	-296_34362	Q8QZT1	1	Mouse_09-2020	null	[MS,MS:1001208,SEQUEST,]	2.9e-4	13-UNIMOD:35,10-UNIMOD:213	ms_run[1]:scan=7726	2429.8	4	3414.51284	854.38228	K	A	76	103
PSM	AGIPKEEVKEVYMGNVIQGGEGQAPTR	-296_34363	Q8QZT1	1	Mouse_09-2020	null	[MS,MS:1001208,SEQUEST,]	2.9e-4	13-UNIMOD:35,12-UNIMOD:213	ms_run[1]:scan=7726	2429.8	4	3414.51284	854.38228	K	A	76	103
PSM	AGIPKEEVKEVYMGNVIQGGEGQAPTR	-296_34364	Q8QZT1	1	Mouse_09-2020	null	[MS,MS:1001208,SEQUEST,]	2.9e-4	13-UNIMOD:35,9-UNIMOD:213	ms_run[1]:scan=7726	2429.8	4	3414.51284	854.38228	K	A	76	103
PSM	AGIPKEEVKEVYMGNVIQGGEGQAPTR	-296_34365	Q8QZT1	1	Mouse_09-2020	null	[MS,MS:1001208,SEQUEST,]	2.9e-4	13-UNIMOD:35,7-UNIMOD:213	ms_run[1]:scan=7726	2429.8	4	3414.51284	854.38228	K	A	76	103
PSM	AGIPKEEVKEVYMGNVIQGGEGQAPTR	-296_34366	Q8QZT1	1	Mouse_09-2020	null	[MS,MS:1001208,SEQUEST,]	2.9e-4	13-UNIMOD:35,6-UNIMOD:213	ms_run[1]:scan=7726	2429.8	4	3414.51284	854.38228	K	A	76	103
PSM	AGIPKEEVKEVYMGNVIQGGEGQAPTR	-296_34367	Q8QZT1	1	Mouse_09-2020	null	[MS,MS:1001208,SEQUEST,]	2.9e-4	13-UNIMOD:35,5-UNIMOD:213	ms_run[1]:scan=7726	2429.8	4	3414.51284	854.38228	K	A	76	103
PSM	FNADEFEDMVAEK	-296_34370	I7HLV2	1	Mouse_09-2020	null	[MS,MS:1001208,SEQUEST,]	2.9e-4	9-UNIMOD:35	ms_run[1]:scan=7727	2430.1	2	1560.65300	780.82977	K	L	176	189
PSM	EWGYASHNGPDHWHELYPIAK	-296_34381	P16015	1	Mouse_09-2020	null	[MS,MS:1001208,SEQUEST,]	2.9e-4	null	ms_run[1]:scan=7732	2431.6	4	2507.15444	627.54364	K	D	4	25
PSM	ALQASALAAWGGK	-296_34280	Q91Y97	1	Mouse_09-2020	null	[MS,MS:1001208,SEQUEST,]	2.9e-4	null	ms_run[1]:scan=7712	2425.7	2	1243.68059	622.34331	R	A	305	318
PSM	EEIFGPVQQIMK	-296_34386	O35945	0	Mouse_09-2020	null	[MS,MS:1001208,SEQUEST,]	2.9e-4	11-UNIMOD:35	ms_run[1]:scan=7733	2431.8	2	1434.73015	717.86850	K	K	399	411
PSM	EEIFGPVQQIMK	-296_34386	P24549	0	Mouse_09-2020	null	[MS,MS:1001208,SEQUEST,]	2.9e-4	11-UNIMOD:35	ms_run[1]:scan=7733	2431.8	2	1434.73015	717.86850	K	K	399	411
PSM	KLVYLYLMNYAK	-296_34420	Q5SVG5	1	Mouse_09-2020	null	[MS,MS:1001208,SEQUEST,]	2.9e-4	8-UNIMOD:35	ms_run[1]:scan=7739	2433.6	3	1534.83432	512.28278	K	Q	67	79
PSM	VIFLENYR	-296_34426	Q9ET01	1	Mouse_09-2020	null	[MS,MS:1001208,SEQUEST,]	1.8e-3	null	ms_run[1]:scan=7741	2434.2	2	1053.57305	527.29002	K	S	643	651
PSM	GTTITSVLPKPALVASR	-296_34429	Q8C196	1	Mouse_09-2020	null	[MS,MS:1001208,SEQUEST,]	2.9e-4	null	ms_run[1]:scan=7742	2434.5	3	1711.01181	571.00860	K	E	403	420
PSM	AYFHLLNQIAPK	-296_34436	A0A1C7CYV0	1	Mouse_09-2020	null	[MS,MS:1001208,SEQUEST,]	2.9e-4	null	ms_run[1]:scan=7743	2434.8	3	1414.78415	472.26623	K	Q	301	313
PSM	SMTFNPDSGPVWAAR	-296_34442	P00186	1	Mouse_09-2020	null	[MS,MS:1001208,SEQUEST,]	2.9e-4	2-UNIMOD:35	ms_run[1]:scan=7744	2435.0	2	1651.75603	826.38030	K	R	121	136
PSM	GILIGIQQSFRPR	-296_34450	Q8C196	1	Mouse_09-2020	null	[MS,MS:1001208,SEQUEST,]	2.9e-4	null	ms_run[1]:scan=7745	2435.3	3	1484.86979	495.62805	K	L	1361	1374
PSM	INILGEKDDTPVHFCDKCGLPIKVYGRMIPCK	-296_34460	A0A1X7SB71	1	Mouse_09-2020	null	[MS,MS:1001208,SEQUEST,]	2.1e-2	15-UNIMOD:4,18-UNIMOD:4,31-UNIMOD:4,28-UNIMOD:35,23-UNIMOD:213	ms_run[1]:scan=7747	2435.9	5	4330.95045	866.99699	K	V	92	124
PSM	INILGEKDDTPVHFCDKCGLPIKVYGRMIPCK	-296_34461	A0A1X7SB71	1	Mouse_09-2020	null	[MS,MS:1001208,SEQUEST,]	2.1e-2	15-UNIMOD:4,18-UNIMOD:4,31-UNIMOD:4,28-UNIMOD:35,25-UNIMOD:213	ms_run[1]:scan=7747	2435.9	5	4330.95045	866.99699	K	V	92	124
PSM	INILGEKDDTPVHFCDKCGLPIKVYGRMIPCK	-296_34462	A0A1X7SB71	1	Mouse_09-2020	null	[MS,MS:1001208,SEQUEST,]	2.1e-2	15-UNIMOD:4,18-UNIMOD:4,31-UNIMOD:4,28-UNIMOD:35,27-UNIMOD:213	ms_run[1]:scan=7747	2435.9	5	4330.95045	866.99699	K	V	92	124
PSM	LSRPGFWDPIGR	-296_34472	Q5XG73	1	Mouse_09-2020	null	[MS,MS:1001208,SEQUEST,]	2.9e-4	null	ms_run[1]:scan=7749	2436.5	3	1400.74298	467.58597	K	K	88	100
PSM	FNIIQPGPIK	-296_34478	Q9CQ62	1	Mouse_09-2020	null	[MS,MS:1001208,SEQUEST,]	2.9e-4	null	ms_run[1]:scan=7751	2437.1	2	1126.66228	563.83459	R	K	235	245
PSM	DFNPQHFLDDKGQLK	-296_34482	P56593	1	Mouse_09-2020	null	[MS,MS:1001208,SEQUEST,]	2.9e-4	null	ms_run[1]:scan=7752	2437.4	3	1801.88669	601.30044	K	I	408	423
PSM	LVVELPHPVSSKL	-296_34413	A0A494BB38	1	Mouse_09-2020	null	[MS,MS:1001208,SEQUEST,]	7.0e-3	null	ms_run[1]:scan=7738	2433.3	3	1417.84137	473.28529	K	0	242	255
PSM	TITSQWKEEDATLSSPAVVMPTMGR	-296_34489	Q9EQ20	1	Mouse_09-2020	null	[MS,MS:1001208,SEQUEST,]	2.9e-4	20-UNIMOD:35,23-UNIMOD:35	ms_run[1]:scan=7753	2437.7	3	2767.33042	923.11409	K	0	511	536
PSM	VLDASWYSPGTR	-296_34274	P52196	1	Mouse_09-2020	null	[MS,MS:1001208,SEQUEST,]	2.9e-4	null	ms_run[1]:scan=7710	2425.1	2	1351.66570	676.33568	R	A	31	43
PSM	YGKDATNVGDEGGFAPNILENK	-296_34254	P17182	1	Mouse_09-2020	null	[MS,MS:1001208,SEQUEST,]	2.9e-4	null	ms_run[1]:scan=7704	2423.3	3	2309.11301	770.37299	K	A	200	222
PSM	TGQSYLAAGLLK	-296_34010	D6RHN4	1	Mouse_09-2020	null	[MS,MS:1001208,SEQUEST,]	2.9e-4	null	ms_run[1]:scan=7659	2410.1	2	1221.68413	611.34552	K	Q	6	18
PSM	YVTLIYTNYENGKNDYVK	-296_34035	P19157	1	Mouse_09-2020	null	[MS,MS:1001208,SEQUEST,]	2.9e-4	null	ms_run[1]:scan=7663	2411.3	3	2197.07993	733.03191	K	L	104	122
PSM	KDWYDVKAPAMFNIR	-296_34043	P97351	1	Mouse_09-2020	null	[MS,MS:1001208,SEQUEST,]	2.9e-4	11-UNIMOD:35	ms_run[1]:scan=7664	2411.5	4	1869.93325	468.23836	K	I	28	43
PSM	KVTHAVVTVPAYFNDAQR	-296_34053	P20029	1	Mouse_09-2020	null	[MS,MS:1001208,SEQUEST,]	9.9e-4	4-UNIMOD:213	ms_run[1]:scan=7666	2412.1	3	2557.13083	853.04727	K	A	165	183
PSM	KVTHAVVTVPAYFNDAQR	-296_34054	P20029	1	Mouse_09-2020	null	[MS,MS:1001208,SEQUEST,]	1.6e-3	3-UNIMOD:213	ms_run[1]:scan=7666	2412.1	3	2557.13083	853.04727	K	A	165	183
PSM	KVTHAVVTVPAYFNDAQR	-296_34055	P20029	1	Mouse_09-2020	null	[MS,MS:1001208,SEQUEST,]	3.1e-3	1-UNIMOD:213	ms_run[1]:scan=7666	2412.1	3	2557.13083	853.04727	K	A	165	183
PSM	GWVKPVIGSEYPLEK	-296_34061	P47199	1	Mouse_09-2020	null	[MS,MS:1001208,SEQUEST,]	2.9e-4	null	ms_run[1]:scan=7667	2412.4	3	1701.92154	567.97853	K	A	295	310
PSM	GIVGVENVAELK	-296_34066	Q9ET01	1	Mouse_09-2020	null	[MS,MS:1001208,SEQUEST,]	2.9e-4	null	ms_run[1]:scan=7669	2413.0	2	1227.69475	614.35080	R	G	18	30
PSM	SYDVPPPPMEPDHPFYSNISK	-296_34071	Q9DBJ1	1	Mouse_09-2020	null	[MS,MS:1001208,SEQUEST,]	5.7e-4	9-UNIMOD:35	ms_run[1]:scan=7670	2413.3	3	2433.11094	811.70710	R	R	118	139
PSM	MTDSFTEQADQVTADVGK	-296_34081	Q8BVI4	1	Mouse_09-2020	null	[MS,MS:1001208,SEQUEST,]	2.9e-4	1-UNIMOD:35	ms_run[1]:scan=7672	2413.9	2	1958.86931	979.93603	K	L	53	71
PSM	ESGLYFIRPLK	-296_34090	Q8VCM7	1	Mouse_09-2020	null	[MS,MS:1001208,SEQUEST,]	2.9e-4	null	ms_run[1]:scan=7674	2414.5	3	1322.74793	441.58708	K	K	188	199
PSM	WKAANEAGYFNEEMAPIEVK	-296_34096	Q8BWT1	1	Mouse_09-2020	null	[MS,MS:1001208,SEQUEST,]	2.9e-4	14-UNIMOD:35	ms_run[1]:scan=7675	2414.8	3	2313.08677	771.70005	R	K	190	210
PSM	SIYYITGESKEQVANSAFVER	-296_34269	P11499	1	Mouse_09-2020	null	[MS,MS:1001208,SEQUEST,]	2.9e-4	null	ms_run[1]:scan=7709	2424.8	3	2391.18583	797.73241	K	R	482	503
PSM	MMSNGILKVPAINVNDSVTK	-296_34120	P50247	1	Mouse_09-2020	null	[MS,MS:1001208,SEQUEST,]	2.9e-4	1-UNIMOD:35,2-UNIMOD:35	ms_run[1]:scan=7679	2416.0	3	2163.11771	721.70978	K	K	167	187
PSM	VIAPWRMPEFYNR	-296_34136	P16460	1	Mouse_09-2020	null	[MS,MS:1001208,SEQUEST,]	4.9e-3	7-UNIMOD:35	ms_run[1]:scan=7681	2416.5	3	1694.84690	565.62057	K	K	141	154
PSM	VTMWVFEEDIGGRK	-296_34146	E0CXN5	1	Mouse_09-2020	null	[MS,MS:1001208,SEQUEST,]	2.9e-4	3-UNIMOD:35	ms_run[1]:scan=7683	2417.1	3	1682.82126	561.61174	R	T	36	50
PSM	LFVEDSIHDQFVQK	-296_34152	Q8R0Y6	1	Mouse_09-2020	null	[MS,MS:1001208,SEQUEST,]	2.9e-4	null	ms_run[1]:scan=7684	2417.4	3	1704.85965	568.95790	R	V	713	727
PSM	FAVLQTYGDTTHTLVEK	-296_34168	P49429	1	Mouse_09-2020	null	[MS,MS:1001208,SEQUEST,]	2.9e-4	null	ms_run[1]:scan=7687	2418.3	3	1922.98606	641.66679	K	N	133	150
PSM	LLSPGSVMLVSAR	-296_34173	Q64105	1	Mouse_09-2020	null	[MS,MS:1001208,SEQUEST,]	2.9e-4	8-UNIMOD:35	ms_run[1]:scan=7688	2418.6	2	1345.75176	673.37904	R	E	31	44
PSM	YGAFGLPTTVAHVDGK	-296_34180	Q9DCM2	1	Mouse_09-2020	null	[MS,MS:1001208,SEQUEST,]	2.9e-4	null	ms_run[1]:scan=7689	2418.9	3	1632.83896	544.95086	K	Y	178	194
PSM	YWQQVIDMNDYQR	-296_34188	O70475	1	Mouse_09-2020	null	[MS,MS:1001208,SEQUEST,]	2.9e-4	8-UNIMOD:35	ms_run[1]:scan=7690	2419.2	2	1774.78911	887.89631	R	R	299	312
PSM	YFAGTMAEETAPAVLER	-296_34197	Q64374	1	Mouse_09-2020	null	[MS,MS:1001208,SEQUEST,]	2.9e-4	6-UNIMOD:35	ms_run[1]:scan=7693	2420.1	3	1871.88517	624.63298	R	Q	113	130
PSM	SIGVSNFNFR	-296_34216	Q91WT7	1	Mouse_09-2020	null	[MS,MS:1001208,SEQUEST,]	2.9e-4	null	ms_run[1]:scan=7696	2421.0	2	1140.58000	570.79345	K	L	162	172
PSM	LSGFGQSGIFSK	-296_34239	O09174	1	Mouse_09-2020	null	[MS,MS:1001208,SEQUEST,]	2.9e-4	null	ms_run[1]:scan=7699	2421.8	2	1227.63616	614.32205	R	A	106	118
PSM	GLFTGLTPR	-296_34247	Q791V5	1	Mouse_09-2020	null	[MS,MS:1001208,SEQUEST,]	2.9e-4	null	ms_run[1]:scan=7701	2422.4	2	961.54625	481.27691	R	C	69	78
PSM	LWTLVSEQTR	-296_34250	P14115	1	Mouse_09-2020	null	[MS,MS:1001208,SEQUEST,]	8.3e-4	null	ms_run[1]:scan=7703	2423.0	2	1232.66338	616.83532	K	N	78	88
PSM	YFAGTMAEETAPAVLER	-296_34128	Q64374	1	Mouse_09-2020	null	[MS,MS:1001208,SEQUEST,]	2.9e-4	6-UNIMOD:35	ms_run[1]:scan=7680	2416.3	2	1871.88774	936.44583	R	Q	113	130
PSM	TVLMNPNIASVQTNEVGLK	-296_36936	Q8C196	1	Mouse_09-2020	null	[MS,MS:1001208,SEQUEST,]	2.9e-4	4-UNIMOD:35	ms_run[1]:scan=8213	2572.5	3	2044.07444	682.02962	K	A	459	478
PSM	FADGDVDAVLSR	-296_34499	Q8R0Y6	1	Mouse_09-2020	null	[MS,MS:1001208,SEQUEST,]	2.9e-4	null	ms_run[1]:scan=7755	2438.3	2	1264.61711	632.81204	R	N	815	827
PSM	FVTVQTISGTGALR	-296_34540	P05202	1	Mouse_09-2020	null	[MS,MS:1001208,SEQUEST,]	2.9e-4	null	ms_run[1]:scan=7765	2441.2	2	1449.80815	725.40664	R	G	126	140
PSM	NRPNRLIVDEAINEDNSVVSLSQPK	-296_34848	Q01853	1	Mouse_09-2020	null	[MS,MS:1001208,SEQUEST,]	2.9e-4	null	ms_run[1]:scan=7824	2458.5	4	2807.46743	702.62161	K	D	21	46
PSM	QITINDLPVGR	-296_34855	P35700	1	Mouse_09-2020	null	[MS,MS:1001208,SEQUEST,]	2.9e-4	null	ms_run[1]:scan=7825	2458.8	2	1225.69011	613.34859	R	V	141	152
PSM	TGLSIHEVYGQSETGISSATLR	-296_34865	Q91VA0	1	Mouse_09-2020	null	[MS,MS:1001208,SEQUEST,]	2.9e-4	null	ms_run[1]:scan=7827	2459.4	3	2306.16520	769.39228	R	M	355	377
PSM	HAMNLEAVNTYEGTHDIHALILGR	-296_34875	A0A0A0MQ68	1	Mouse_09-2020	null	[MS,MS:1001208,SEQUEST,]	2.9e-4	3-UNIMOD:35	ms_run[1]:scan=7830	2460.3	4	2691.33559	673.58815	R	I	412	436
PSM	LITNSEEIAFYNGNK	-296_34888	P55096	1	Mouse_09-2020	null	[MS,MS:1001208,SEQUEST,]	2.9e-4	null	ms_run[1]:scan=7834	2461.4	2	1712.85307	856.92813	R	E	272	287
PSM	AANEAGYFNEEMAPIEVK	-296_34900	Q8BWT1	1	Mouse_09-2020	null	[MS,MS:1001208,SEQUEST,]	2.9e-4	12-UNIMOD:35	ms_run[1]:scan=7836	2462.0	2	1998.91423	999.95930	K	K	192	210
PSM	YNLGLDLR	-296_34905	P26443	1	Mouse_09-2020	null	[MS,MS:1001208,SEQUEST,]	2.9e-4	null	ms_run[1]:scan=7837	2462.3	2	963.52641	482.26654	K	A	528	536
PSM	IYELAAGGTAVGTGLNTR	-296_34934	P97807	1	Mouse_09-2020	null	[MS,MS:1001208,SEQUEST,]	2.9e-4	null	ms_run[1]:scan=7843	2464.1	2	1763.93120	882.46796	R	G	266	284
PSM	TYTIANQFPLNK	-296_34941	Q9WUA2	1	Mouse_09-2020	null	[MS,MS:1001208,SEQUEST,]	2.9e-4	null	ms_run[1]:scan=7844	2464.4	2	1409.74248	705.37481	K	T	384	396
PSM	LSGSNPYTTVTPQIINSK	-296_34947	A0A1L1SVJ6	1	Mouse_09-2020	null	[MS,MS:1001208,SEQUEST,]	2.9e-4	null	ms_run[1]:scan=7845	2464.7	2	1920.00737	960.50728	K	E	22	40
PSM	TVVYGITTGFGK	-296_34967	P35492	1	Mouse_09-2020	null	[MS,MS:1001208,SEQUEST,]	2.9e-4	null	ms_run[1]:scan=7850	2466.2	2	1242.67302	621.84007	R	A	161	173
PSM	TDLTDYLNR	-296_34843	Q9CZ13	1	Mouse_09-2020	null	[MS,MS:1001208,SEQUEST,]	2.9e-4	null	ms_run[1]:scan=7823	2458.2	2	1110.54289	555.77493	R	Y	214	223
PSM	TLSDYNIQKESTLHLVLR	-296_35021	E9Q5F6	1	Mouse_09-2020	null	[MS,MS:1001208,SEQUEST,]	7.0e-3	null	ms_run[1]:scan=7860	2469.1	4	2130.15542	533.29429	R	R	55	73
PSM	IFINLPR	-296_35084	A0A498WGD8	1	Mouse_09-2020	null	[MS,MS:1001208,SEQUEST,]	9.9e-4	null	ms_run[1]:scan=7871	2472.3	2	872.53551	436.77126	K	M	196	203
PSM	IINEPTAAAIAYGLDKK	-296_35093	P63017	1	Mouse_09-2020	null	[MS,MS:1001208,SEQUEST,]	1.2e-2	null	ms_run[1]:scan=7872	2472.6	3	1787.98771	596.66824	R	G	172	189
PSM	VMLFGLGK	-296_35101	P00186	1	Mouse_09-2020	null	[MS,MS:1001208,SEQUEST,]	2.9e-4	2-UNIMOD:35	ms_run[1]:scan=7873	2472.9	2	880.49651	440.75168	K	R	446	454
PSM	KQVVNIPSFIVR	-296_35113	Q6ZWN5	1	Mouse_09-2020	null	[MS,MS:1001208,SEQUEST,]	2.9e-4	null	ms_run[1]:scan=7875	2473.5	3	1399.84247	467.28552	R	D	139	151
PSM	FVEGLPINDFSREK	-296_35124	P14152	1	Mouse_09-2020	null	[MS,MS:1001208,SEQUEST,]	1.2e-3	null	ms_run[1]:scan=7878	2474.4	3	1650.84885	550.95438	K	D	299	313
PSM	RANNTTYGLAAGLFTKDLDK	-296_35136	P24549	1	Mouse_09-2020	null	[MS,MS:1001208,SEQUEST,]	2.9e-4	null	ms_run[1]:scan=7880	2474.9	3	2169.13071	723.71480	K	I	420	440
PSM	AITGIQAFTVGK	-296_35150	A0A0A0MQ68	1	Mouse_09-2020	null	[MS,MS:1001208,SEQUEST,]	2.9e-4	null	ms_run[1]:scan=7882	2475.5	2	1205.68926	603.34806	R	0	436	448
PSM	LFPLIQAMHPSLAGK	-296_35165	P29341	1	Mouse_09-2020	null	[MS,MS:1001208,SEQUEST,]	2.4e-2	8-UNIMOD:35	ms_run[1]:scan=7884	2476.1	3	1638.90360	546.97272	R	T	566	581
PSM	YVTLIYTNYENGK	-296_35183	P19157	1	Mouse_09-2020	null	[MS,MS:1001208,SEQUEST,]	2.9e-4	null	ms_run[1]:scan=7888	2477.3	2	1577.78545	789.39594	K	D	104	117
PSM	GGVIAGSPAPPELIR	-296_35202	Q8VCW8	1	Mouse_09-2020	null	[MS,MS:1001208,SEQUEST,]	2.9e-4	null	ms_run[1]:scan=7891	2478.2	2	1433.81157	717.40918	R	I	379	394
PSM	MFASFPTTKTYFPHFDVSHGSAQVKGHGK	-296_35209	Q91VB8	1	Mouse_09-2020	null	[MS,MS:1001208,SEQUEST,]	1.5e-2	1-UNIMOD:35,9-UNIMOD:213	ms_run[1]:scan=7892	2478.5	5	3766.62214	754.12954	R	V	33	62
PSM	MFASFPTTKTYFPHFDVSHGSAQVKGHGK	-296_35210	Q91VB8	1	Mouse_09-2020	null	[MS,MS:1001208,SEQUEST,]	1.4e-2	1-UNIMOD:35,7-UNIMOD:213	ms_run[1]:scan=7892	2478.5	5	3766.62214	754.12954	R	V	33	62
PSM	LVITNGMVIPNYSSR	-296_35070	Q3UEL5	1	Mouse_09-2020	null	[MS,MS:1001208,SEQUEST,]	2.9e-4	7-UNIMOD:35	ms_run[1]:scan=7869	2471.7	2	1679.87895	840.44290	R	E	174	189
PSM	GTTITSVLPKPALVASR	-296_34534	Q8C196	1	Mouse_09-2020	null	[MS,MS:1001208,SEQUEST,]	9.9e-4	null	ms_run[1]:scan=7764	2440.9	2	1711.01616	856.00926	K	E	403	420
PSM	LHIIEVGTPPTGNQPFPK	-296_34815	Q68FD5	1	Mouse_09-2020	null	[MS,MS:1001208,SEQUEST,]	2.9e-4	null	ms_run[1]:scan=7817	2456.4	3	1945.05594	649.02291	K	A	228	246
PSM	IHLISMQSTIPYALR	-296_34793	Q8VCM7	1	Mouse_09-2020	null	[MS,MS:1001208,SEQUEST,]	2.9e-4	6-UNIMOD:35	ms_run[1]:scan=7814	2455.5	3	1758.95798	586.99055	K	Q	258	273
PSM	YPQLLSGIR	-296_34546	P50247	1	Mouse_09-2020	null	[MS,MS:1001208,SEQUEST,]	2.9e-4	null	ms_run[1]:scan=7766	2441.5	2	1046.60027	523.80329	K	I	143	152
PSM	SHAPVYFYEFQHRPSFFK	-296_34552	Q8BK48	1	Mouse_09-2020	null	[MS,MS:1001208,SEQUEST,]	2.9e-4	null	ms_run[1]:scan=7767	2441.8	4	2287.11464	572.53254	R	F	429	447
PSM	TFIAIKPDGVQR	-296_34557	Q01768	1	Mouse_09-2020	null	[MS,MS:1001208,SEQUEST,]	2.6e-2	6-UNIMOD:213	ms_run[1]:scan=7768	2442.1	3	1885.82499	629.27969	R	L	7	19
PSM	VYNEAGVTFT	-296_34563	P26443	1	Mouse_09-2020	null	[MS,MS:1001208,SEQUEST,]	2.9e-4	null	ms_run[1]:scan=7770	2442.7	2	1100.52629	550.76657	K	0	549	559
PSM	IAPSFAVESMEDALK	-296_34566	Q8C196	1	Mouse_09-2020	null	[MS,MS:1001208,SEQUEST,]	2.9e-4	10-UNIMOD:35	ms_run[1]:scan=7771	2443.0	2	1623.79534	812.40036	K	A	561	576
PSM	GTEFLAAPSSYYK	-296_34575	P49429	1	Mouse_09-2020	null	[MS,MS:1001208,SEQUEST,]	2.9e-4	null	ms_run[1]:scan=7773	2443.6	2	1433.69609	717.35100	R	L	285	298
PSM	SKITVTSEVPFSK	-296_34582	P67984	1	Mouse_09-2020	null	[MS,MS:1001208,SEQUEST,]	8.3e-4	1-UNIMOD:213	ms_run[1]:scan=7774	2443.8	3	1963.84568	655.28651	K	Y	68	81
PSM	SKITVTSEVPFSK	-296_34583	P67984	1	Mouse_09-2020	null	[MS,MS:1001208,SEQUEST,]	5.7e-4	2-UNIMOD:213	ms_run[1]:scan=7774	2443.8	3	1963.84568	655.28651	K	Y	68	81
PSM	THILLFLPK	-296_34607	P09103	1	Mouse_09-2020	null	[MS,MS:1001208,SEQUEST,]	1.2e-3	null	ms_run[1]:scan=7779	2445.3	2	1081.67705	541.34205	K	V	257	266
PSM	AVDLQILPK	-296_34625	P47911	1	Mouse_09-2020	null	[MS,MS:1001208,SEQUEST,]	2.9e-4	null	ms_run[1]:scan=7782	2446.2	2	996.60875	498.80804	K	K	260	269
PSM	FAASPTGQLYDMFHSVMK	-296_34633	P56593	1	Mouse_09-2020	null	[MS,MS:1001208,SEQUEST,]	2.9e-4	12-UNIMOD:35,17-UNIMOD:35	ms_run[1]:scan=7783	2446.5	3	2061.94242	687.98514	K	L	210	228
PSM	MFGIDKDAIVQAVK	-296_34644	P40142	1	Mouse_09-2020	null	[MS,MS:1001208,SEQUEST,]	1.8e-3	1-UNIMOD:35	ms_run[1]:scan=7785	2447.1	2	1550.82683	775.91598	K	L	604	618
PSM	AGSNVMQTFTFYASEDKLENRGNYVAEK	-296_34807	O35490	1	Mouse_09-2020	null	[MS,MS:1001208,SEQUEST,]	2.9e-4	6-UNIMOD:35	ms_run[1]:scan=7816	2456.1	4	3185.49160	797.12656	R	S	66	94
PSM	RQASGGPVDIGPEYQQDLDRELYK	-296_34650	P97450	1	Mouse_09-2020	null	[MS,MS:1001208,SEQUEST,]	2.9e-4	null	ms_run[1]:scan=7786	2447.4	4	2734.34267	684.34123	K	K	54	78
PSM	FDASFFGVHPK	-296_34668	P19096	1	Mouse_09-2020	null	[MS,MS:1001208,SEQUEST,]	2.9e-4	null	ms_run[1]:scan=7790	2448.5	3	1251.61704	417.87675	K	A	60	71
PSM	GFSLEELR	-296_34674	P47963	1	Mouse_09-2020	null	[MS,MS:1001208,SEQUEST,]	1.6e-3	null	ms_run[1]:scan=7791	2448.8	2	950.49516	475.75072	R	A	75	83
PSM	SGNSDVYENEIPGGQYTNLHFQAHSMGLGSK	-296_34689	G5E8R3	1	Mouse_09-2020	null	[MS,MS:1001208,SEQUEST,]	2.9e-4	26-UNIMOD:35	ms_run[1]:scan=7795	2450.0	4	3353.52089	839.13365	K	K	856	887
PSM	ASLQNLLSASQAR	-296_34708	P35505	1	Mouse_09-2020	null	[MS,MS:1001208,SEQUEST,]	2.9e-4	null	ms_run[1]:scan=7799	2451.2	2	1358.73760	679.87296	R	R	83	96
PSM	GILIGIQQSFRPR	-296_34712	Q8C196	1	Mouse_09-2020	null	[MS,MS:1001208,SEQUEST,]	2.9e-4	null	ms_run[1]:scan=7800	2451.5	2	1484.86894	742.93844	K	L	1361	1374
PSM	GTTITSVLPKPALVASRVEVSK	-296_34719	Q8C196	1	Mouse_09-2020	null	[MS,MS:1001208,SEQUEST,]	2.9e-4	null	ms_run[1]:scan=7801	2451.8	3	2253.31601	751.77740	K	L	403	425
PSM	ELNLPFGGMK	-296_34746	Q8BH00	1	Mouse_09-2020	null	[MS,MS:1001208,SEQUEST,]	1.8e-3	9-UNIMOD:35	ms_run[1]:scan=7805	2452.9	2	1121.56474	561.28662	R	S	452	462
PSM	GAAAVFNMSYFGK	-296_34749	Q99LB7	1	Mouse_09-2020	null	[MS,MS:1001208,SEQUEST,]	2.9e-4	8-UNIMOD:35	ms_run[1]:scan=7806	2453.2	2	1378.64495	689.82664	R	Y	567	580
PSM	GTTITSVLPKPALVASRVEVSK	-296_34758	Q8C196	1	Mouse_09-2020	null	[MS,MS:1001208,SEQUEST,]	9.9e-4	null	ms_run[1]:scan=7809	2454.1	4	2253.31948	564.08487	K	L	403	425
PSM	ALPGHLKPFETLLSQNQGGK	-296_34764	P19157	1	Mouse_09-2020	null	[MS,MS:1001208,SEQUEST,]	2.9e-4	null	ms_run[1]:scan=7810	2454.4	4	2135.16225	534.54565	K	F	122	142
PSM	FLASVSTVLTSKYR	-296_34773	Q91VB8	1	Mouse_09-2020	null	[MS,MS:1001208,SEQUEST,]	2.9e-4	null	ms_run[1]:scan=7811	2454.7	3	1571.87967	524.63124	K	0	129	143
PSM	VFADYEAYVK	-296_34785	Q9ET01	1	Mouse_09-2020	null	[MS,MS:1001208,SEQUEST,]	2.9e-4	null	ms_run[1]:scan=7813	2455.3	2	1204.58928	602.79787	K	Q	774	784
PSM	LILPGLMSSR	-296_34658	A0A0R4J135	1	Mouse_09-2020	null	[MS,MS:1001208,SEQUEST,]	4.4e-2	7-UNIMOD:35	ms_run[1]:scan=7789	2448.2	2	1102.62847	551.81808	K	Y	94	104
PSM	DYYFALAHTVRDHLVGR	-296_41491	Q9ET01	1	Mouse_09-2020	null	[MS,MS:1001208,SEQUEST,]	2.9e-4	null	ms_run[1]:scan=9062	2822.1	3	2033.03574	678.34991	R	I	51	68
PSM	YSQVLANGLDNKLREDLER	-296_42668	P62270	1	Mouse_09-2020	null	[MS,MS:1001208,SEQUEST,]	6.3e-3	15-UNIMOD:213	ms_run[1]:scan=9289	2888.7	4	2774.21743	694.31002	K	K	95	114
PSM	KYEGGRELNDFISYLQR	-296_41522	P27773	1	Mouse_09-2020	null	[MS,MS:1001208,SEQUEST,]	2.9e-4	null	ms_run[1]:scan=9068	2823.9	4	2088.04995	522.76818	K	A	466	483
PSM	SLFSSAENEPPVPLVGNWRPPQPVK	-296_50509	P16015	1	Mouse_09-2020	null	[MS,MS:1001208,SEQUEST,]	2.9e-4	null	ms_run[1]:scan=10974	3397.0	3	2745.44254	915.81681	R	R	227	252
PSM	VIYLIRNPRDVLVSGYHYFNALK	-296_50515	Q8BGL3	1	Mouse_09-2020	null	[MS,MS:1001208,SEQUEST,]	8.3e-4	null	ms_run[1]:scan=10976	3397.6	4	2750.51626	688.38397	K	G	116	139
PSM	SMMNGGLAEVPGLSFNFAK	-296_50554	P51660	1	Mouse_09-2020	null	[MS,MS:1001208,SEQUEST,]	1.2e-3	2-UNIMOD:35,3-UNIMOD:35	ms_run[1]:scan=10984	3400.0	2	2001.94109	1001.47407	K	L	384	403
PSM	VVLAYEPVWAIGTGK	-296_50572	P17751	1	Mouse_09-2020	null	[MS,MS:1001208,SEQUEST,]	9.9e-4	null	ms_run[1]:scan=10990	3401.9	2	1602.89018	801.94814	K	A	211	226
PSM	KFPLDPLITHVLPFEK	-296_50589	P00329	1	Mouse_09-2020	null	[MS,MS:1001208,SEQUEST,]	2.9e-4	null	ms_run[1]:scan=10994	3403.2	4	1894.08425	474.27638	K	N	340	356
PSM	YGPVFTIYLGPR	-296_50605	Q91X75	1	Mouse_09-2020	null	[MS,MS:1001208,SEQUEST,]	2.9e-4	null	ms_run[1]:scan=10998	3404.4	2	1382.74797	691.87699	R	I	65	77
PSM	IVSWSQAGVEPSVMGVGPIPAIK	-296_50612	Q80X81	1	Mouse_09-2020	null	[MS,MS:1001208,SEQUEST,]	4.1e-3	14-UNIMOD:35	ms_run[1]:scan=10999	3404.7	2	2338.25273	1169.62740	R	A	280	303
PSM	NYPATIIQEPLVLTEPAR	-296_50639	Q9DBT9	1	Mouse_09-2020	null	[MS,MS:1001208,SEQUEST,]	2.9e-4	null	ms_run[1]:scan=11007	3407.3	2	2025.10173	1013.05440	K	R	830	848
PSM	IALGIPLPEIK	-296_50647	Q8C196	1	Mouse_09-2020	null	[MS,MS:1001208,SEQUEST,]	5.1e-3	null	ms_run[1]:scan=11010	3408.5	2	1163.74040	582.37355	K	V	741	752
PSM	GLVDKFPLFTAVYK	-296_50653	E0CXN5	1	Mouse_09-2020	null	[MS,MS:1001208,SEQUEST,]	2.9e-4	null	ms_run[1]:scan=11011	3408.8	3	1597.89988	533.30446	K	C	291	305
PSM	TLVYGGIFLYPANK	-296_50749	Q9QXD6	1	Mouse_09-2020	null	[MS,MS:1001208,SEQUEST,]	2.9e-4	null	ms_run[1]:scan=11037	3417.2	2	1555.85356	778.42958	R	S	256	270
PSM	KILESDRKEPLFGISTGNIITGLAAGAK	-296_50755	Q8C196	1	Mouse_09-2020	null	[MS,MS:1001208,SEQUEST,]	1.2e-3	5-UNIMOD:213	ms_run[1]:scan=11038	3417.5	4	3440.69204	860.92702	K	Y	280	308
PSM	VIYLIRNPRDVLVSGYHYFNALK	-296_50496	Q8BGL3	1	Mouse_09-2020	null	[MS,MS:1001208,SEQUEST,]	2.9e-3	null	ms_run[1]:scan=10970	3395.7	5	2750.51435	550.90863	K	G	116	139
PSM	KILESDRKEPLFGISTGNIITGLAAGAK	-296_50756	Q8C196	1	Mouse_09-2020	null	[MS,MS:1001208,SEQUEST,]	1.2e-3	6-UNIMOD:213	ms_run[1]:scan=11038	3417.5	4	3440.69204	860.92702	K	Y	280	308
PSM	KILESDRKEPLFGISTGNIITGLAAGAK	-296_50758	Q8C196	1	Mouse_09-2020	null	[MS,MS:1001208,SEQUEST,]	1.2e-3	1-UNIMOD:213	ms_run[1]:scan=11038	3417.5	4	3440.69204	860.92702	K	Y	280	308
PSM	KILESDRKEPLFGISTGNIITGLAAGAK	-296_50759	Q8C196	1	Mouse_09-2020	null	[MS,MS:1001208,SEQUEST,]	1.2e-3	7-UNIMOD:213	ms_run[1]:scan=11038	3417.5	4	3440.69204	860.92702	K	Y	280	308
PSM	KILESDRKEPLFGISTGNIITGLAAGAK	-296_50760	Q8C196	1	Mouse_09-2020	null	[MS,MS:1001208,SEQUEST,]	1.2e-3	8-UNIMOD:213	ms_run[1]:scan=11038	3417.5	4	3440.69204	860.92702	K	Y	280	308
PSM	KILESDRKEPLFGISTGNIITGLAAGAK	-296_50761	Q8C196	1	Mouse_09-2020	null	[MS,MS:1001208,SEQUEST,]	1.2e-3	9-UNIMOD:213	ms_run[1]:scan=11038	3417.5	4	3440.69204	860.92702	K	Y	280	308
PSM	LLDFGSLSNLQVTQPTVGMNFKTPR	-296_50767	P63276	1	Mouse_09-2020	null	[MS,MS:1001208,SEQUEST,]	2.9e-4	19-UNIMOD:35	ms_run[1]:scan=11041	3418.5	3	2779.44815	927.15309	K	A	108	133
PSM	GSFVLLDGETFEVK	-296_50773	A0A0R4J135	0	Mouse_09-2020	null	[MS,MS:1001208,SEQUEST,]	2.9e-4	null	ms_run[1]:scan=11042	3418.7	2	1540.79106	770.89831	K	T	161	175
PSM	GSFVLLDGETFEVK	-296_50773	P17563	0	Mouse_09-2020	null	[MS,MS:1001208,SEQUEST,]	2.9e-4	null	ms_run[1]:scan=11042	3418.7	2	1540.79106	770.89831	K	T	161	175
PSM	QWVDQSSPVLLDNPVLGSMAK	-296_50795	P70694	1	Mouse_09-2020	null	[MS,MS:1001208,SEQUEST,]	2.9e-4	19-UNIMOD:35	ms_run[1]:scan=11047	3420.4	3	2300.16043	767.39122	K	Y	226	247
PSM	TFSHELSDFGLESTTGEVPVVAIR	-296_50800	P27773	1	Mouse_09-2020	null	[MS,MS:1001208,SEQUEST,]	2.9e-4	null	ms_run[1]:scan=11048	3420.7	3	2591.30252	864.43778	K	A	306	330
PSM	QWVDQSSPVLLDNPVLGSMAK	-296_50810	P70694	1	Mouse_09-2020	null	[MS,MS:1001208,SEQUEST,]	9.9e-4	19-UNIMOD:35	ms_run[1]:scan=11051	3421.6	2	2300.16338	1150.58319	K	Y	226	247
PSM	LMFNDFLSSSSDKQNNLYKGLEAFR	-296_50820	P54869	1	Mouse_09-2020	null	[MS,MS:1001208,SEQUEST,]	5.7e-4	2-UNIMOD:35	ms_run[1]:scan=11053	3422.2	4	2940.42959	735.86037	R	L	315	340
PSM	GIDPFSLDALAK	-296_50832	A0A571BEL9	1	Mouse_09-2020	null	[MS,MS:1001208,SEQUEST,]	2.9e-4	null	ms_run[1]:scan=11057	3423.4	2	1246.66863	623.83753	K	G	296	308
PSM	VIHDNFGIVEGLMTTVHAITATQK	-296_50903	A0A1D5RLD8	1	Mouse_09-2020	null	[MS,MS:1001208,SEQUEST,]	2.9e-4	13-UNIMOD:35	ms_run[1]:scan=11078	3430.3	4	2611.35586	653.59417	K	V	161	185
PSM	KILESDRKEPLFGISTGNIITGLAAGAK	-296_50757	Q8C196	1	Mouse_09-2020	null	[MS,MS:1001208,SEQUEST,]	1.2e-3	4-UNIMOD:213	ms_run[1]:scan=11038	3417.5	4	3440.69204	860.92702	K	Y	280	308
PSM	LGYFLALTGYR	-296_50954	Q8QZS1	1	Mouse_09-2020	null	[MS,MS:1001208,SEQUEST,]	2.9e-4	null	ms_run[1]:scan=11095	3435.9	2	1273.69426	637.35061	K	K	190	201
PSM	KFPLDPLITHVLPFEK	-296_50467	P00329	1	Mouse_09-2020	null	[MS,MS:1001208,SEQUEST,]	2.9e-4	null	ms_run[1]:scan=10962	3393.3	3	1894.08414	632.03275	K	N	340	356
PSM	AAFVAYALAFPR	-296_50424	A0A2R8VHP2	1	Mouse_09-2020	null	[MS,MS:1001208,SEQUEST,]	2.9e-4	null	ms_run[1]:scan=10947	3388.6	2	1296.70976	648.85860	R	F	270	282
PSM	LLVVYPWTQR	-296_50126	A8DUK4	1	Mouse_09-2020	null	[MS,MS:1001208,SEQUEST,]	4.1e-3	null	ms_run[1]:scan=10854	3357.8	2	1274.72649	637.86642	R	F	32	42
PSM	AQFGQPEILLGTIPGAGGTQR	-296_50135	Q8BH95	1	Mouse_09-2020	null	[MS,MS:1001208,SEQUEST,]	2.9e-4	null	ms_run[1]:scan=10856	3358.4	3	2111.12473	704.37964	K	T	158	179
PSM	TSFFQALGITTK	-296_50157	P14869	1	Mouse_09-2020	null	[MS,MS:1001208,SEQUEST,]	2.9e-4	null	ms_run[1]:scan=10861	3359.9	2	1313.71086	657.35863	K	S	135	147
PSM	GMSLNLEPDNVGVVVFGNDK	-296_50162	Q03265	1	Mouse_09-2020	null	[MS,MS:1001208,SEQUEST,]	2.9e-4	2-UNIMOD:35	ms_run[1]:scan=10864	3360.9	2	2120.03472	1060.52006	K	I	104	124
PSM	AQFGQPEILLGTIPGAGGTQR	-296_50168	Q8BH95	1	Mouse_09-2020	null	[MS,MS:1001208,SEQUEST,]	2.9e-4	null	ms_run[1]:scan=10865	3361.2	2	2111.12627	1056.06583	K	T	158	179
PSM	SLGQWLQEEKVPAIYGVDTR	-296_50174	Q8C196	1	Mouse_09-2020	null	[MS,MS:1001208,SEQUEST,]	2.9e-4	null	ms_run[1]:scan=10868	3362.3	3	2289.18949	763.73397	K	L	148	168
PSM	LFPVAFNLVK	-296_50188	Q8R0F9	1	Mouse_09-2020	null	[MS,MS:1001208,SEQUEST,]	9.9e-4	null	ms_run[1]:scan=10874	3364.6	2	1147.68779	574.34733	K	F	197	207
PSM	GMSLNLEPDNVGVVVFGNDK	-296_50201	Q03265	1	Mouse_09-2020	null	[MS,MS:1001208,SEQUEST,]	2.9e-4	2-UNIMOD:35	ms_run[1]:scan=10878	3365.8	3	2120.03189	707.34913	K	I	104	124
PSM	GFFVQPTVFSNVTDEMR	-296_50204	O35945	0	Mouse_09-2020	null	[MS,MS:1001208,SEQUEST,]	2.9e-4	16-UNIMOD:35	ms_run[1]:scan=10880	3366.4	2	1989.94036	995.47238	K	A	379	396
PSM	GFFVQPTVFSNVTDEMR	-296_50204	P24549	0	Mouse_09-2020	null	[MS,MS:1001208,SEQUEST,]	2.9e-4	16-UNIMOD:35	ms_run[1]:scan=10880	3366.4	2	1989.94036	995.47238	K	A	379	396
PSM	GFFVQPTVFSNVTDEMR	-296_50233	O35945	0	Mouse_09-2020	null	[MS,MS:1001208,SEQUEST,]	2.9e-4	16-UNIMOD:35	ms_run[1]:scan=10891	3370.1	3	1989.94040	663.98401	K	A	379	396
PSM	GFFVQPTVFSNVTDEMR	-296_50233	P24549	0	Mouse_09-2020	null	[MS,MS:1001208,SEQUEST,]	2.9e-4	16-UNIMOD:35	ms_run[1]:scan=10891	3370.1	3	1989.94040	663.98401	K	A	379	396
PSM	SLPMNYYTVFYHVQEQLPR	-296_50238	Q9QXE0	1	Mouse_09-2020	null	[MS,MS:1001208,SEQUEST,]	5.1e-3	4-UNIMOD:35	ms_run[1]:scan=10892	3370.4	3	2401.16727	801.05969	K	S	375	394
PSM	YFDQVDISNGLDWSLDHK	-296_50265	Q64374	1	Mouse_09-2020	null	[MS,MS:1001208,SEQUEST,]	2.9e-4	null	ms_run[1]:scan=10904	3374.7	3	2152.00010	718.00424	K	F	146	164
PSM	SYEAYVLNIIR	-296_50462	A0A0A6YX05	1	Mouse_09-2020	null	[MS,MS:1001208,SEQUEST,]	2.9e-4	null	ms_run[1]:scan=10960	3392.7	2	1340.72087	670.86408	K	L	41	52
PSM	LGYFLALTGYR	-296_50268	Q8QZS1	1	Mouse_09-2020	null	[MS,MS:1001208,SEQUEST,]	2.9e-4	null	ms_run[1]:scan=10906	3375.4	2	1273.69499	637.35061	K	K	190	201
PSM	HIADLAGNPEVILPVPAFNVINGGSHAGNK	-296_50312	P17182	1	Mouse_09-2020	null	[MS,MS:1001208,SEQUEST,]	2.9e-4	null	ms_run[1]:scan=10916	3378.6	4	3021.59755	756.15308	R	A	133	163
PSM	YYWGGLYSWDMSK	-296_50328	Q8K0E8	1	Mouse_09-2020	null	[MS,MS:1001208,SEQUEST,]	9.9e-4	11-UNIMOD:35	ms_run[1]:scan=10921	3380.1	2	1671.71868	836.36104	R	G	436	449
PSM	GAYPVFFNFTR	-296_50338	P33267	1	Mouse_09-2020	null	[MS,MS:1001208,SEQUEST,]	2.9e-4	null	ms_run[1]:scan=10924	3381.1	2	1318.65886	659.83258	R	N	99	110
PSM	TVIPANKLQELQVNLVR	-296_50342	P35492	1	Mouse_09-2020	null	[MS,MS:1001208,SEQUEST,]	8.6e-3	7-UNIMOD:213	ms_run[1]:scan=10926	3381.8	3	2476.20206	826.07141	R	H	176	193
PSM	TVIPANKLQELQVNLVR	-296_50343	P35492	1	Mouse_09-2020	null	[MS,MS:1001208,SEQUEST,]	3.6e-2	10-UNIMOD:213	ms_run[1]:scan=10926	3381.8	3	2476.20206	826.07141	R	H	176	193
PSM	KYVLGNPLTPGINQGPQIDKEQHDKILDLIESGK	-296_50368	P24549	1	Mouse_09-2020	null	[MS,MS:1001208,SEQUEST,]	7.0e-3	20-UNIMOD:213	ms_run[1]:scan=10932	3383.7	5	4299.07575	860.62051	K	E	329	363
PSM	KYVLGNPLTPGINQGPQIDKEQHDKILDLIESGK	-296_50369	P24549	1	Mouse_09-2020	null	[MS,MS:1001208,SEQUEST,]	6.6e-3	21-UNIMOD:213	ms_run[1]:scan=10932	3383.7	5	4299.07575	860.62051	K	E	329	363
PSM	KYVLGNPLTPGINQGPQIDKEQHDKILDLIESGK	-296_50370	P24549	1	Mouse_09-2020	null	[MS,MS:1001208,SEQUEST,]	7.0e-3	19-UNIMOD:213	ms_run[1]:scan=10932	3383.7	5	4299.07575	860.62051	K	E	329	363
PSM	KYVLGNPLTPGINQGPQIDKEQHDKILDLIESGK	-296_50371	P24549	1	Mouse_09-2020	null	[MS,MS:1001208,SEQUEST,]	5.5e-3	23-UNIMOD:213	ms_run[1]:scan=10932	3383.7	5	4299.07575	860.62051	K	E	329	363
PSM	KYVLGNPLTPGINQGPQIDKEQHDKILDLIESGK	-296_50372	P24549	1	Mouse_09-2020	null	[MS,MS:1001208,SEQUEST,]	5.5e-3	24-UNIMOD:213	ms_run[1]:scan=10932	3383.7	5	4299.07575	860.62051	K	E	329	363
PSM	KYVLGNPLTPGINQGPQIDKEQHDKILDLIESGK	-296_50373	P24549	1	Mouse_09-2020	null	[MS,MS:1001208,SEQUEST,]	5.5e-3	25-UNIMOD:213	ms_run[1]:scan=10932	3383.7	5	4299.07575	860.62051	K	E	329	363
PSM	IEFEGQSVDFVDPNKQNLIAEVSTK	-296_50397	Q8C196	1	Mouse_09-2020	null	[MS,MS:1001208,SEQUEST,]	2.9e-4	null	ms_run[1]:scan=10939	3385.9	3	2807.41275	936.47478	K	V	183	208
PSM	NVVGDHADDVYSVFGAPILR	-296_50305	Q91WU0	1	Mouse_09-2020	null	[MS,MS:1001208,SEQUEST,]	2.9e-4	null	ms_run[1]:scan=10914	3378.0	3	2144.08023	715.36388	K	G	461	481
PSM	AFSVFLFNTENK	-296_50115	H3BKD7	1	Mouse_09-2020	null	[MS,MS:1001208,SEQUEST,]	2.9e-4	null	ms_run[1]:scan=10851	3356.9	2	1416.71697	708.86153	R	L	82	94
PSM	FYAYNPLAGGLLTGK	-296_50958	Q8CG76	1	Mouse_09-2020	null	[MS,MS:1001208,SEQUEST,]	9.9e-4	null	ms_run[1]:scan=11096	3436.2	2	1584.84270	792.92467	R	K	230	245
PSM	AFLADPSAFAAAAPAAAATTAAPAAAAAPAK	-296_50992	P14869	1	Mouse_09-2020	null	[MS,MS:1001208,SEQUEST,]	2.9e-4	null	ms_run[1]:scan=11104	3438.7	3	2696.40635	899.47293	K	E	267	298
PSM	ASGDAARPFLLQLAESAYR	-296_51517	Q9QXX4	1	Mouse_09-2020	null	[MS,MS:1001208,SEQUEST,]	2.9e-4	null	ms_run[1]:scan=11242	3481.4	3	2036.05478	679.35684	K	G	314	333
PSM	ALLAYAFALAGNK	-296_51521	Q61838	1	Mouse_09-2020	null	[MS,MS:1001208,SEQUEST,]	2.9e-4	null	ms_run[1]:scan=11243	3481.7	2	1322.74773	661.87699	K	K	1160	1173
PSM	MGGSSGALYGLFLTAAAQPLKAK	-296_51546	Q8VC30	1	Mouse_09-2020	null	[MS,MS:1001208,SEQUEST,]	2.9e-4	1-UNIMOD:35	ms_run[1]:scan=11250	3483.8	3	2268.20835	756.74007	R	D	443	466
PSM	SQIDELYATIKI	-296_51561	D3Z041	1	Mouse_09-2020	null	[MS,MS:1001208,SEQUEST,]	2.9e-4	null	ms_run[1]:scan=11252	3484.4	2	1393.75676	697.38230	R	0	688	700
PSM	GFGFILFK	-296_51567	Q80XR6	1	Mouse_09-2020	null	[MS,MS:1001208,SEQUEST,]	2.9e-4	null	ms_run[1]:scan=11256	3485.7	2	928.52916	464.76819	R	S	117	125
PSM	TGLLSGLDIMEVNPTLGK	-296_51600	Q61176	1	Mouse_09-2020	null	[MS,MS:1001208,SEQUEST,]	2.9e-4	10-UNIMOD:35	ms_run[1]:scan=11265	3488.4	2	1873.99700	937.50061	K	A	267	285
PSM	VSVVEPGNFIAATSLYSPER	-296_51617	Q80XN0	1	Mouse_09-2020	null	[MS,MS:1001208,SEQUEST,]	2.9e-4	null	ms_run[1]:scan=11269	3489.7	2	2136.09868	1068.55222	K	Q	233	253
PSM	YALLLLLKYPDVTAK	-296_51622	Q64458	1	Mouse_09-2020	null	[MS,MS:1001208,SEQUEST,]	2.9e-4	null	ms_run[1]:scan=11272	3490.6	3	1721.02622	574.34644	R	Q	308	323
PSM	DFLAGGVAAAISKTAVAPIER	-296_51632	P51881	1	Mouse_09-2020	null	[MS,MS:1001208,SEQUEST,]	2.9e-4	null	ms_run[1]:scan=11274	3491.2	3	2057.14084	686.38451	K	K	11	32
PSM	AMVENGGLVTGNPLGI	-296_51649	P50544	1	Mouse_09-2020	null	[MS,MS:1001208,SEQUEST,]	2.9e-4	2-UNIMOD:35	ms_run[1]:scan=11279	3492.8	2	1557.79387	779.40070	K	0	641	657
PSM	TVLIMELINNVAK	-296_51673	P56480	1	Mouse_09-2020	null	[MS,MS:1001208,SEQUEST,]	2.9e-4	5-UNIMOD:35	ms_run[1]:scan=11283	3493.9	2	1473.83684	737.42090	K	H	213	226
PSM	YALLLLLKYPDVTAK	-296_51683	Q64458	1	Mouse_09-2020	null	[MS,MS:1001208,SEQUEST,]	1.2e-3	null	ms_run[1]:scan=11289	3495.9	2	1721.03044	861.01602	R	Q	308	323
PSM	VLVAQHDAYKGLLPEELTPLILETQK	-296_51492	Q99LC5	1	Mouse_09-2020	null	[MS,MS:1001208,SEQUEST,]	2.9e-4	null	ms_run[1]:scan=11236	3479.5	4	2918.62856	730.41139	K	F	76	102
PSM	GLETTATYDPKTQEFILNSPTVTSIK	-296_51689	Q9R0H0	1	Mouse_09-2020	null	[MS,MS:1001208,SEQUEST,]	4.1e-3	11-UNIMOD:213	ms_run[1]:scan=11290	3496.2	3	3395.53415	1132.51590	R	W	149	175
PSM	GLETTATYDPKTQEFILNSPTVTSIK	-296_51691	Q9R0H0	1	Mouse_09-2020	null	[MS,MS:1001208,SEQUEST,]	4.9e-3	14-UNIMOD:213	ms_run[1]:scan=11290	3496.2	3	3395.53415	1132.51590	R	W	149	175
PSM	VLRPGGLLFFWEHVAEPQGSR	-296_51706	Q9DD20	1	Mouse_09-2020	null	[MS,MS:1001208,SEQUEST,]	2.9e-4	null	ms_run[1]:scan=11294	3497.4	4	2395.26845	599.57220	R	F	163	184
PSM	TNGKEPELLEPIPYEFMA	-296_51720	Q9CQM8	1	Mouse_09-2020	null	[MS,MS:1001208,SEQUEST,]	7.3e-3	17-UNIMOD:35	ms_run[1]:scan=11296	3498.0	2	2094.01103	1047.50863	R	0	143	161
PSM	LYTLVTYVPVTTFK	-296_51726	P62900	1	Mouse_09-2020	null	[MS,MS:1001208,SEQUEST,]	2.9e-4	null	ms_run[1]:scan=11298	3498.6	2	1644.92620	822.96600	K	L	102	116
PSM	AIFASGSPFDPVTLPDGR	-296_51730	P06801	1	Mouse_09-2020	null	[MS,MS:1001208,SEQUEST,]	2.9e-4	null	ms_run[1]:scan=11299	3498.9	2	1846.93608	923.97033	R	L	428	446
PSM	SLRPGVAIADFVIFPPR	-296_51734	O09173	1	Mouse_09-2020	null	[MS,MS:1001208,SEQUEST,]	2.9e-4	null	ms_run[1]:scan=11300	3499.2	3	1855.06034	619.02447	K	G	305	322
PSM	IASVTDIPEEFHVSLLTPTPNPK	-296_51747	G3X982	1	Mouse_09-2020	null	[MS,MS:1001208,SEQUEST,]	2.0e-2	null	ms_run[1]:scan=11303	3500.1	3	2505.32846	835.77936	K	I	1234	1257
PSM	KYSQFINFPIYVWSSK	-296_51756	P08113	1	Mouse_09-2020	null	[MS,MS:1001208,SEQUEST,]	2.9e-4	null	ms_run[1]:scan=11306	3501.0	3	2007.03861	669.68400	R	E	270	286
PSM	KEGGLGPLNIPLLADVTK	-296_51763	D3Z4A4	1	Mouse_09-2020	null	[MS,MS:1001208,SEQUEST,]	8.3e-4	null	ms_run[1]:scan=11307	3501.3	3	1835.06357	612.35941	R	L	92	110
PSM	YSNFVSFPLYLNGK	-296_51774	Q9CQN1	1	Mouse_09-2020	null	[MS,MS:1001208,SEQUEST,]	2.9e-4	null	ms_run[1]:scan=11310	3502.2	2	1648.83806	824.92212	K	I	279	293
PSM	STNGDTFLGGEDFDQALLR	-296_51805	P38647	1	Mouse_09-2020	null	[MS,MS:1001208,SEQUEST,]	1.2e-3	null	ms_run[1]:scan=11315	3503.7	2	2055.96587	1028.48453	K	I	266	285
PSM	FSARPSTIELIPFIIEK	-296_51810	Q9QXE0	1	Mouse_09-2020	null	[MS,MS:1001208,SEQUEST,]	2.9e-4	null	ms_run[1]:scan=11316	3504.0	3	1961.11100	654.37506	K	V	140	157
PSM	GLETTATYDPKTQEFILNSPTVTSIK	-296_51690	Q9R0H0	1	Mouse_09-2020	null	[MS,MS:1001208,SEQUEST,]	4.1e-3	12-UNIMOD:213	ms_run[1]:scan=11290	3496.2	3	3395.53415	1132.51590	R	W	149	175
PSM	MLDQTLLDLNEM	-296_50964	D3Z2H9	1	Mouse_09-2020	null	[MS,MS:1001208,SEQUEST,]	2.9e-4	1-UNIMOD:35,12-UNIMOD:35	ms_run[1]:scan=11098	3436.9	2	1467.67143	734.33892	R	0	237	249
PSM	YHPMDYYWWLR	-296_51474	Q80XN0	1	Mouse_09-2020	null	[MS,MS:1001208,SEQUEST,]	2.9e-4	4-UNIMOD:35	ms_run[1]:scan=11232	3478.3	3	1645.72721	549.24673	R	Q	315	326
PSM	SRNITYLPAGQSVLLQLPQ	-296_51431	P67778	1	Mouse_09-2020	null	[MS,MS:1001208,SEQUEST,]	2.9e-4	null	ms_run[1]:scan=11222	3475.3	3	2098.16617	700.06002	R	0	254	273
PSM	HEIIQTLQMTDGLIPLEIR	-296_51075	A0A0R4J135	0	Mouse_09-2020	null	[MS,MS:1001208,SEQUEST,]	9.9e-4	9-UNIMOD:35	ms_run[1]:scan=11130	3447.1	3	2236.20023	746.07171	R	L	236	255
PSM	HEIIQTLQMTDGLIPLEIR	-296_51075	P17563	0	Mouse_09-2020	null	[MS,MS:1001208,SEQUEST,]	9.9e-4	9-UNIMOD:35	ms_run[1]:scan=11130	3447.1	3	2236.20023	746.07171	R	L	236	255
PSM	ELNDFISYLQR	-296_51089	P27773	1	Mouse_09-2020	null	[MS,MS:1001208,SEQUEST,]	2.9e-4	null	ms_run[1]:scan=11133	3448.0	2	1397.70732	699.35662	R	A	472	483
PSM	YALLLLLK	-296_51110	Q6XVG2	0	Mouse_09-2020	null	[MS,MS:1001208,SEQUEST,]	2.9e-4	null	ms_run[1]:scan=11138	3449.6	2	946.63396	473.82042	R	P	308	316
PSM	YALLLLLK	-296_51110	Q64458	0	Mouse_09-2020	null	[MS,MS:1001208,SEQUEST,]	2.9e-4	null	ms_run[1]:scan=11138	3449.6	2	946.63396	473.82042	R	P	308	316
PSM	YALLLLLK	-296_51110	Q91X77	0	Mouse_09-2020	null	[MS,MS:1001208,SEQUEST,]	2.9e-4	null	ms_run[1]:scan=11138	3449.6	2	946.63396	473.82042	R	P	308	316
PSM	SKEVAWNLTSVDLVR	-296_51116	Q9R0H0	1	Mouse_09-2020	null	[MS,MS:1001208,SEQUEST,]	5.1e-3	1-UNIMOD:213	ms_run[1]:scan=11139	3449.9	3	2257.98941	753.33452	K	S	511	526
PSM	SKEVAWNLTSVDLVR	-296_51117	Q9R0H0	1	Mouse_09-2020	null	[MS,MS:1001208,SEQUEST,]	4.9e-3	3-UNIMOD:213	ms_run[1]:scan=11139	3449.9	3	2257.98941	753.33452	K	S	511	526
PSM	SKEVAWNLTSVDLVR	-296_51118	Q9R0H0	1	Mouse_09-2020	null	[MS,MS:1001208,SEQUEST,]	5.1e-3	2-UNIMOD:213	ms_run[1]:scan=11139	3449.9	3	2257.98941	753.33452	K	S	511	526
PSM	LLVVYPWTQR	-296_51127	A8DUK4	1	Mouse_09-2020	null	[MS,MS:1001208,SEQUEST,]	9.9e-4	null	ms_run[1]:scan=11143	3451.1	2	1274.72637	637.86642	R	F	32	42
PSM	ISRIWVLDYFGGPK	-296_51137	K4DI63	1	Mouse_09-2020	null	[MS,MS:1001208,SEQUEST,]	2.9e-4	null	ms_run[1]:scan=11145	3451.8	3	1650.90085	550.97160	K	V	68	82
PSM	STLLLLLTGK	-296_51144	Q6P542	1	Mouse_09-2020	null	[MS,MS:1001208,SEQUEST,]	9.9e-4	null	ms_run[1]:scan=11146	3452.1	2	1058.68193	529.84462	K	T	657	667
PSM	LTFFNSTLNTSGLVAQGEALPIPGAHRPGLVTK	-296_51158	Q8R0Y6	1	Mouse_09-2020	null	[MS,MS:1001208,SEQUEST,]	2.9e-4	null	ms_run[1]:scan=11152	3454.0	4	3406.85317	852.46749	K	G	242	275
PSM	KFPLDPLITHVLPFEK	-296_51165	P00329	1	Mouse_09-2020	null	[MS,MS:1001208,SEQUEST,]	2.9e-4	null	ms_run[1]:scan=11153	3454.3	3	1894.08506	632.03275	K	N	340	356
PSM	NPFGLEITNSSAASLAMMLTSPCVPLLRCLSSSH	-296_51448	A0A2I3BPK0	1	Mouse_09-2020	null	[MS,MS:1001208,SEQUEST,]	3.6e-2	23-UNIMOD:4,29-UNIMOD:4	ms_run[1]:scan=11225	3476.1	4	3661.77895	916.20158	K	0	66	100
PSM	TMYVIPFSMGPLGSPLAK	-296_51171	Q9Z2V4	1	Mouse_09-2020	null	[MS,MS:1001208,SEQUEST,]	2.9e-4	2-UNIMOD:35,9-UNIMOD:35	ms_run[1]:scan=11157	3455.5	2	1940.98601	970.99665	R	G	138	156
PSM	AMEIAEALGRIPQTVLWR	-296_51240	Q63886	1	Mouse_09-2020	null	[MS,MS:1001208,SEQUEST,]	2.9e-4	2-UNIMOD:35	ms_run[1]:scan=11174	3460.6	3	2070.11661	690.71034	K	T	321	339
PSM	DFQLFSSPLGK	-296_51259	Q921I1	1	Mouse_09-2020	null	[MS,MS:1001208,SEQUEST,]	2.9e-4	null	ms_run[1]:scan=11179	3462.2	2	1238.64202	619.82442	K	L	300	311
PSM	ANWYFLLAR	-296_51264	P45952	1	Mouse_09-2020	null	[MS,MS:1001208,SEQUEST,]	2.9e-4	null	ms_run[1]:scan=11181	3462.8	2	1153.61614	577.31128	K	N	198	207
PSM	FASLDVTHAALVNSLWHFGGNEK	-296_51267	Q9DCY0	1	Mouse_09-2020	null	[MS,MS:1001208,SEQUEST,]	9.9e-4	null	ms_run[1]:scan=11182	3463.1	4	2513.25893	629.06975	K	Q	169	192
PSM	YVASYLLAALGGNSSPSAK	-296_51278	P99027	1	Mouse_09-2020	null	[MS,MS:1001208,SEQUEST,]	2.9e-4	null	ms_run[1]:scan=11186	3464.3	2	1868.97673	934.99127	R	I	3	22
PSM	LSTLDVTHAPLVDKFWQFGGNER	-296_51300	Q5FW57	1	Mouse_09-2020	null	[MS,MS:1001208,SEQUEST,]	2.9e-4	null	ms_run[1]:scan=11194	3466.7	4	2630.33828	658.33950	K	Q	170	193
PSM	VAGLLVLNYSNDYNHWLATK	-296_51307	Q8C196	1	Mouse_09-2020	null	[MS,MS:1001208,SEQUEST,]	2.9e-4	null	ms_run[1]:scan=11196	3467.4	3	2291.18241	764.39882	K	L	128	148
PSM	YVASYLLAALGGNSSPSAK	-296_51317	P99027	1	Mouse_09-2020	null	[MS,MS:1001208,SEQUEST,]	2.9e-4	null	ms_run[1]:scan=11198	3468.0	3	1868.97635	623.66327	R	I	3	22
PSM	LAQQYYLVYQEPIPTAQLVQR	-296_51343	P49722	1	Mouse_09-2020	null	[MS,MS:1001208,SEQUEST,]	2.9e-4	null	ms_run[1]:scan=11203	3469.5	3	2521.34800	841.11983	K	A	93	114
PSM	VFLENVIRDAVTYTEHAK	-296_51361	P62806	1	Mouse_09-2020	null	[MS,MS:1001208,SEQUEST,]	2.9e-4	null	ms_run[1]:scan=11208	3471.0	3	2105.10422	702.37238	K	K	61	79
PSM	GLAPVQAYLHIPDIIK	-296_51399	G5E8R3	1	Mouse_09-2020	null	[MS,MS:1001208,SEQUEST,]	1.6e-2	null	ms_run[1]:scan=11215	3473.1	3	1748.00992	583.34169	R	A	89	105
PSM	SRNITYLPAGQSVLLQLPQ	-296_51406	P67778	1	Mouse_09-2020	null	[MS,MS:1001208,SEQUEST,]	9.9e-4	null	ms_run[1]:scan=11216	3473.4	2	2098.16850	1049.58640	R	0	254	273
PSM	YFPTQALNFAFK	-296_51235	P51881	1	Mouse_09-2020	null	[MS,MS:1001208,SEQUEST,]	2.9e-4	null	ms_run[1]:scan=11173	3460.3	2	1446.74211	723.87444	R	K	81	93
PSM	VLPGVDALSNV	-296_50109	P09411	1	Mouse_09-2020	null	[MS,MS:1001208,SEQUEST,]	2.9e-4	null	ms_run[1]:scan=10849	3356.2	2	1083.60478	542.30586	K	0	407	418
PSM	TIPIDGDFFSYTR	-296_50105	P47738	1	Mouse_09-2020	null	[MS,MS:1001208,SEQUEST,]	9.9e-4	null	ms_run[1]:scan=10847	3355.5	2	1531.74504	766.37501	K	E	162	175
PSM	VTIAQGGVLPNIQAVLLPKK	-296_50100	Q64523	1	Mouse_09-2020	null	[MS,MS:1001208,SEQUEST,]	2.9e-4	null	ms_run[1]:scan=10844	3354.6	3	2059.26523	687.09277	K	E	101	121
PSM	KYVLGNPLTPGINQGPQIDKEQHDKILDLIESGK	-296_49052	P24549	1	Mouse_09-2020	null	[MS,MS:1001208,SEQUEST,]	4.9e-3	23-UNIMOD:213	ms_run[1]:scan=10548	3262.8	5	4299.07758	860.62051	K	E	329	363
PSM	KYVLGNPLTPGINQGPQIDKEQHDKILDLIESGK	-296_49053	P24549	1	Mouse_09-2020	null	[MS,MS:1001208,SEQUEST,]	4.9e-3	24-UNIMOD:213	ms_run[1]:scan=10548	3262.8	5	4299.07758	860.62051	K	E	329	363
PSM	KYVLGNPLTPGINQGPQIDKEQHDKILDLIESGK	-296_49054	P24549	1	Mouse_09-2020	null	[MS,MS:1001208,SEQUEST,]	4.9e-3	25-UNIMOD:213	ms_run[1]:scan=10548	3262.8	5	4299.07758	860.62051	K	E	329	363
PSM	AMGIMNSFVNDIFER	-296_49061	Q64475	1	Mouse_09-2020	null	[MS,MS:1001208,SEQUEST,]	2.9e-4	2-UNIMOD:35,5-UNIMOD:35	ms_run[1]:scan=10551	3263.8	2	1775.81328	888.40820	K	A	59	74
PSM	TPIGSFLGSLASQPATK	-296_49074	Q8QZT1	1	Mouse_09-2020	null	[MS,MS:1001208,SEQUEST,]	2.9e-4	null	ms_run[1]:scan=10555	3265.0	3	1674.90635	558.97355	R	G	47	64
PSM	KYVLGNPLTPGINQGPQIDKEQHDKILDLIESGK	-296_49084	P24549	1	Mouse_09-2020	null	[MS,MS:1001208,SEQUEST,]	6.8e-3	19-UNIMOD:213	ms_run[1]:scan=10559	3266.4	4	4299.08852	1075.52381	K	E	329	363
PSM	KYVLGNPLTPGINQGPQIDKEQHDKILDLIESGK	-296_49085	P24549	1	Mouse_09-2020	null	[MS,MS:1001208,SEQUEST,]	6.8e-3	21-UNIMOD:213	ms_run[1]:scan=10559	3266.4	4	4299.08852	1075.52381	K	E	329	363
PSM	KYVLGNPLTPGINQGPQIDKEQHDKILDLIESGK	-296_49086	P24549	1	Mouse_09-2020	null	[MS,MS:1001208,SEQUEST,]	6.8e-3	20-UNIMOD:213	ms_run[1]:scan=10559	3266.4	4	4299.08852	1075.52381	K	E	329	363
PSM	KYVLGNPLTPGINQGPQIDKEQHDKILDLIESGK	-296_49087	P24549	1	Mouse_09-2020	null	[MS,MS:1001208,SEQUEST,]	6.8e-3	23-UNIMOD:213	ms_run[1]:scan=10559	3266.4	4	4299.08852	1075.52381	K	E	329	363
PSM	KYVLGNPLTPGINQGPQIDKEQHDKILDLIESGK	-296_49088	P24549	1	Mouse_09-2020	null	[MS,MS:1001208,SEQUEST,]	6.8e-3	25-UNIMOD:213	ms_run[1]:scan=10559	3266.4	4	4299.08852	1075.52381	K	E	329	363
PSM	KYVLGNPLTPGINQGPQIDKEQHDKILDLIESGK	-296_49089	P24549	1	Mouse_09-2020	null	[MS,MS:1001208,SEQUEST,]	6.8e-3	24-UNIMOD:213	ms_run[1]:scan=10559	3266.4	4	4299.08852	1075.52381	K	E	329	363
PSM	VVGNPFDSRTEQGPQVDETQFKKILGYIK	-296_49109	P47738	1	Mouse_09-2020	null	[MS,MS:1001208,SEQUEST,]	2.9e-4	null	ms_run[1]:scan=10566	3268.5	5	3293.71534	659.54911	R	G	349	378
PSM	KYVLGNPLTPGINQGPQIDKEQHDKILDLIESGK	-296_49051	P24549	1	Mouse_09-2020	null	[MS,MS:1001208,SEQUEST,]	4.9e-3	21-UNIMOD:213	ms_run[1]:scan=10548	3262.8	5	4299.07758	860.62051	K	E	329	363
PSM	ILESDRKEPLFGISTGNIITGLAAGAK	-296_49128	Q8C196	1	Mouse_09-2020	null	[MS,MS:1001208,SEQUEST,]	2.9e-4	null	ms_run[1]:scan=10572	3270.4	4	2771.53164	693.63800	K	Y	281	308
PSM	LNNCGMGIGGGKILAAALTECHRK	-296_49166	P46061	1	Mouse_09-2020	null	[MS,MS:1001208,SEQUEST,]	1.4e-2	4-UNIMOD:4,21-UNIMOD:4,6-UNIMOD:35,20-UNIMOD:213	ms_run[1]:scan=10584	3273.9	3	3098.34995	1033.45175	K	S	149	173
PSM	LNNCGMGIGGGKILAAALTECHRK	-296_49167	P46061	1	Mouse_09-2020	null	[MS,MS:1001208,SEQUEST,]	1.4e-2	4-UNIMOD:4,21-UNIMOD:4,6-UNIMOD:35,19-UNIMOD:213	ms_run[1]:scan=10584	3273.9	3	3098.34995	1033.45175	K	S	149	173
PSM	LNNCGMGIGGGKILAAALTECHRK	-296_49168	P46061	1	Mouse_09-2020	null	[MS,MS:1001208,SEQUEST,]	1.4e-2	4-UNIMOD:4,21-UNIMOD:4,6-UNIMOD:35,12-UNIMOD:213	ms_run[1]:scan=10584	3273.9	3	3098.34995	1033.45175	K	S	149	173
PSM	NQKVVEEAPSIFLDPETR	-296_49172	Q91ZA3	1	Mouse_09-2020	null	[MS,MS:1001208,SEQUEST,]	2.9e-4	3-UNIMOD:213	ms_run[1]:scan=10586	3274.6	3	2613.13053	871.71384	R	A	292	310
PSM	ILESDRKEPLFGISTGNIITGLAAGAK	-296_49190	Q8C196	1	Mouse_09-2020	null	[MS,MS:1001208,SEQUEST,]	2.9e-4	null	ms_run[1]:scan=10588	3275.1	3	2771.53836	924.51491	K	Y	281	308
PSM	ASQAPSSFQLLYDLK	-296_49202	A0A1W2P733	1	Mouse_09-2020	null	[MS,MS:1001208,SEQUEST,]	1.5e-2	null	ms_run[1]:scan=10592	3276.4	2	1667.86357	834.43559	R	S	625	640
PSM	IFGVTTLDIVR	-296_49217	P08249	1	Mouse_09-2020	null	[MS,MS:1001208,SEQUEST,]	2.9e-4	null	ms_run[1]:scan=10598	3278.2	2	1233.72075	617.36371	K	N	166	177
PSM	GFPLITITVSGR	-296_49225	A0A1Y7VMT6	1	Mouse_09-2020	null	[MS,MS:1001208,SEQUEST,]	2.9e-4	null	ms_run[1]:scan=10599	3278.5	2	1260.73186	630.86916	K	V	89	101
PSM	DSVPKLVADFMAK	-296_49233	P00329	1	Mouse_09-2020	null	[MS,MS:1001208,SEQUEST,]	8.6e-3	11-UNIMOD:35,2-UNIMOD:213	ms_run[1]:scan=10605	3280.3	3	1977.80838	659.94035	K	F	327	340
PSM	DSVPKLVADFMAK	-296_49234	P00329	1	Mouse_09-2020	null	[MS,MS:1001208,SEQUEST,]	8.6e-3	11-UNIMOD:35,1-UNIMOD:213	ms_run[1]:scan=10605	3280.3	3	1977.80838	659.94035	K	F	327	340
PSM	VMVQPINLIFR	-296_49245	E9Q4F4	1	Mouse_09-2020	null	[MS,MS:1001208,SEQUEST,]	2.9e-3	2-UNIMOD:35	ms_run[1]:scan=10608	3281.2	2	1345.76824	673.38667	K	L	13	24
PSM	ETLEGGAKEKAGASEPGATMKLGELELR	-296_49253	E9QME1	1	Mouse_09-2020	null	[MS,MS:1001208,SEQUEST,]	3.7e-2	28-UNIMOD:213	ms_run[1]:scan=10612	3282.4	4	3413.53725	854.13875	R	E	10	38
PSM	VLSVPESTPFTAVLK	-296_49159	D3YW97	1	Mouse_09-2020	null	[MS,MS:1001208,SEQUEST,]	4.4e-2	null	ms_run[1]:scan=10582	3273.3	2	1587.90080	794.45326	K	A	20	35
PSM	ETLEGGAKEKAGASEPGATMKLGELELR	-296_49254	E9QME1	1	Mouse_09-2020	null	[MS,MS:1001208,SEQUEST,]	3.7e-2	26-UNIMOD:213	ms_run[1]:scan=10612	3282.4	4	3413.53725	854.13875	R	E	10	38
PSM	KYVLGNPLTPGINQGPQIDKEQHDKILDLIESGK	-296_49050	P24549	1	Mouse_09-2020	null	[MS,MS:1001208,SEQUEST,]	4.9e-3	20-UNIMOD:213	ms_run[1]:scan=10548	3262.8	5	4299.07758	860.62051	K	E	329	363
PSM	TPIGSFLGSLASQPATK	-296_49043	Q8QZT1	1	Mouse_09-2020	null	[MS,MS:1001208,SEQUEST,]	2.9e-4	null	ms_run[1]:scan=10546	3262.2	2	1674.90764	837.95669	R	G	47	64
PSM	IFVDIEKLPWAK	-296_48735	Q9ET01	1	Mouse_09-2020	null	[MS,MS:1001208,SEQUEST,]	2.9e-4	null	ms_run[1]:scan=10471	3238.9	3	1458.83667	486.95002	R	W	353	365
PSM	FLSQPFQVAEVFTGHMGK	-296_48743	P56480	1	Mouse_09-2020	null	[MS,MS:1001208,SEQUEST,]	4.8e-2	16-UNIMOD:35	ms_run[1]:scan=10472	3239.2	3	2039.00644	680.34002	R	V	463	481
PSM	LKEMFPVIEQYGDILVK	-296_48762	Q64459	1	Mouse_09-2020	null	[MS,MS:1001208,SEQUEST,]	2.9e-4	4-UNIMOD:35	ms_run[1]:scan=10477	3240.7	3	2038.09330	680.03583	K	L	142	159
PSM	DGTVTAGNASGVSDGAGAVIIASEDAVK	-296_48771	Q8BWT1	1	Mouse_09-2020	null	[MS,MS:1001208,SEQUEST,]	2.9e-4	null	ms_run[1]:scan=10479	3241.3	3	2532.24570	844.75231	K	H	242	270
PSM	YQQAGLPLIVLAGK	-296_48786	P28271	1	Mouse_09-2020	null	[MS,MS:1001208,SEQUEST,]	2.9e-4	null	ms_run[1]:scan=10482	3242.2	2	1470.86833	735.93758	R	Y	759	773
PSM	ILTFDQLALESPK	-296_48795	A0A1B0GSS8	1	Mouse_09-2020	null	[MS,MS:1001208,SEQUEST,]	2.9e-4	null	ms_run[1]:scan=10484	3242.8	2	1474.81560	737.91122	K	R	87	100
PSM	LTLYDIAHTPGVAADLSHIETR	-296_48820	P08249	1	Mouse_09-2020	null	[MS,MS:1001208,SEQUEST,]	2.9e-4	null	ms_run[1]:scan=10490	3244.7	4	2393.24550	599.06694	R	N	53	75
PSM	VAFTGSTEVGHLIQVAAGSSNLK	-296_48828	P47738	1	Mouse_09-2020	null	[MS,MS:1001208,SEQUEST,]	2.9e-4	null	ms_run[1]:scan=10491	3245.0	3	2286.21018	762.74113	K	V	260	283
PSM	LSAAAQSTVYAFSARPLTGGEPVSLGSLR	-296_48831	P11352	1	Mouse_09-2020	null	[MS,MS:1001208,SEQUEST,]	2.9e-4	null	ms_run[1]:scan=10492	3245.3	3	2906.53855	969.51720	R	K	6	35
PSM	GLFIIDPNGVVK	-296_48854	P20108	1	Mouse_09-2020	null	[MS,MS:1001208,SEQUEST,]	2.9e-4	null	ms_run[1]:scan=10496	3246.5	2	1271.73650	636.37154	R	L	186	198
PSM	FWLFGGNER	-296_48861	Q91XE0	1	Mouse_09-2020	null	[MS,MS:1001208,SEQUEST,]	2.9e-4	null	ms_run[1]:scan=10497	3246.8	2	1125.54839	563.27744	K	Q	184	193
PSM	VVDSLQLTGTKPVATPVDWK	-296_48865	Q6GT24	1	Mouse_09-2020	null	[MS,MS:1001208,SEQUEST,]	1.2e-3	11-UNIMOD:213	ms_run[1]:scan=10498	3247.1	3	2695.24198	899.08539	R	G	163	183
PSM	KYVLGNPLTPGINQGPQIDKEQHDKILDLIESGK	-296_49049	P24549	1	Mouse_09-2020	null	[MS,MS:1001208,SEQUEST,]	4.9e-3	19-UNIMOD:213	ms_run[1]:scan=10548	3262.8	5	4299.07758	860.62051	K	E	329	363
PSM	MPPYTIVYFPVR	-296_48873	P19157	1	Mouse_09-2020	null	[MS,MS:1001208,SEQUEST,]	2.9e-4	1-UNIMOD:35	ms_run[1]:scan=10500	3247.7	2	1498.77690	749.89178	0	R	1	13
PSM	SGMFWLRF	-296_48884	Q9CZ13	1	Mouse_09-2020	null	[MS,MS:1001208,SEQUEST,]	9.9e-4	3-UNIMOD:35	ms_run[1]:scan=10502	3248.3	2	1059.50823	530.25766	R	0	473	481
PSM	MLFYSFFK	-296_48887	O35900	1	Mouse_09-2020	null	[MS,MS:1001208,SEQUEST,]	9.9e-4	1-UNIMOD:35	ms_run[1]:scan=10504	3249.0	2	1098.53325	549.77007	0	L	1	9
PSM	SLNYWSNLLGMK	-296_48897	F6ZTG3	1	Mouse_09-2020	null	[MS,MS:1001208,SEQUEST,]	7.9e-3	11-UNIMOD:35	ms_run[1]:scan=10506	3249.6	2	1441.71221	721.36084	K	Y	129	141
PSM	VYEGERPLTKDNHLLGTFDLTGIPPAPR	-296_48924	P20029	1	Mouse_09-2020	null	[MS,MS:1001208,SEQUEST,]	9.9e-4	17-UNIMOD:213	ms_run[1]:scan=10513	3251.7	4	3647.69106	912.67874	K	V	466	494
PSM	VYEGERPLTKDNHLLGTFDLTGIPPAPR	-296_48925	P20029	1	Mouse_09-2020	null	[MS,MS:1001208,SEQUEST,]	9.9e-4	19-UNIMOD:213	ms_run[1]:scan=10513	3251.7	4	3647.69106	912.67874	K	V	466	494
PSM	YSTDVSVDEVKALASLMTYK	-296_48934	P26443	1	Mouse_09-2020	null	[MS,MS:1001208,SEQUEST,]	2.9e-4	17-UNIMOD:35	ms_run[1]:scan=10515	3252.3	3	2236.10575	746.03996	R	A	152	172
PSM	FTIATLPPP	-296_48942	Q60692	1	Mouse_09-2020	null	[MS,MS:1001208,SEQUEST,]	8.3e-4	null	ms_run[1]:scan=10516	3252.6	2	956.54595	478.77621	K	0	230	239
PSM	IFVWDWQR	-296_48946	A0A0R4J135	0	Mouse_09-2020	null	[MS,MS:1001208,SEQUEST,]	2.9e-4	null	ms_run[1]:scan=10518	3253.2	2	1149.58391	575.29563	R	E	228	236
PSM	IFVWDWQR	-296_48946	P17563	0	Mouse_09-2020	null	[MS,MS:1001208,SEQUEST,]	2.9e-4	null	ms_run[1]:scan=10518	3253.2	2	1149.58391	575.29563	R	E	228	236
PSM	TLFSSQIEELNLPK	-296_48982	A0A0R4J0I1	1	Mouse_09-2020	null	[MS,MS:1001208,SEQUEST,]	2.9e-4	null	ms_run[1]:scan=10528	3256.5	2	1618.86931	809.93797	K	S	301	315
PSM	NSSYFVEWIPNNVK	-296_48995	Q7TMM9	0	Mouse_09-2020	null	[MS,MS:1001208,SEQUEST,]	2.9e-4	null	ms_run[1]:scan=10531	3257.4	2	1696.83428	848.92011	K	A	337	351
PSM	NSSYFVEWIPNNVK	-296_48995	P68372	0	Mouse_09-2020	null	[MS,MS:1001208,SEQUEST,]	2.9e-4	null	ms_run[1]:scan=10531	3257.4	2	1696.83428	848.92011	K	A	337	351
PSM	YWGVASFLQR	-296_49015	Q00724	1	Mouse_09-2020	null	[MS,MS:1001208,SEQUEST,]	2.9e-4	null	ms_run[1]:scan=10536	3258.9	2	1226.63127	613.81947	K	N	108	118
PSM	IGGIGTVPVGRVETGVLKPGMVVTFAPVNVTTEVK	-296_49021	P10126	1	Mouse_09-2020	null	[MS,MS:1001208,SEQUEST,]	2.9e-4	21-UNIMOD:35	ms_run[1]:scan=10538	3259.5	4	3537.97329	885.24828	K	V	256	291
PSM	FAISELFAK	-296_48876	P09405	1	Mouse_09-2020	null	[MS,MS:1001208,SEQUEST,]	2.9e-4	null	ms_run[1]:scan=10501	3248.0	2	1025.56706	513.28694	K	D	327	336
PSM	FGLYLPLFKPSASTSK	-296_49267	Q9QXX4	1	Mouse_09-2020	null	[MS,MS:1001208,SEQUEST,]	2.9e-4	null	ms_run[1]:scan=10618	3284.3	3	1755.96842	585.99418	K	T	655	671
PSM	YHPMDYYWWLR	-296_49280	Q80XN0	1	Mouse_09-2020	null	[MS,MS:1001208,SEQUEST,]	8.3e-4	4-UNIMOD:35	ms_run[1]:scan=10620	3284.9	3	1645.72611	549.24673	R	Q	315	326
PSM	SVTELNGDTITNTMTLGDIVYKRVSK	-296_49296	P12710	1	Mouse_09-2020	null	[MS,MS:1001208,SEQUEST,]	2.9e-2	14-UNIMOD:35,22-UNIMOD:213	ms_run[1]:scan=10625	3286.4	4	3412.54311	853.88994	K	I	100	126
PSM	KYVLGNPLTPGINQGPQIDKEQHDKILDLIESGK	-296_49750	P24549	1	Mouse_09-2020	null	[MS,MS:1001208,SEQUEST,]	9.9e-4	20-UNIMOD:213	ms_run[1]:scan=10745	3323.1	5	4299.07850	860.62051	K	E	329	363
PSM	KYVLGNPLTPGINQGPQIDKEQHDKILDLIESGK	-296_49751	P24549	1	Mouse_09-2020	null	[MS,MS:1001208,SEQUEST,]	9.9e-4	19-UNIMOD:213	ms_run[1]:scan=10745	3323.1	5	4299.07850	860.62051	K	E	329	363
PSM	KYVLGNPLTPGINQGPQIDKEQHDKILDLIESGK	-296_49752	P24549	1	Mouse_09-2020	null	[MS,MS:1001208,SEQUEST,]	9.9e-4	23-UNIMOD:213	ms_run[1]:scan=10745	3323.1	5	4299.07850	860.62051	K	E	329	363
PSM	KVADALANAAGHLDDLPGALSALSDLHAHK	-296_49769	Q91VB8	1	Mouse_09-2020	null	[MS,MS:1001208,SEQUEST,]	2.9e-4	null	ms_run[1]:scan=10748	3324.0	5	2991.56690	599.11875	K	R	62	92
PSM	LVTLPVSFAQLK	-296_49778	Q922Q8	1	Mouse_09-2020	null	[MS,MS:1001208,SEQUEST,]	2.9e-4	null	ms_run[1]:scan=10752	3325.2	2	1315.79924	658.40284	R	L	97	109
PSM	VLVWPVDYSHWMNIK	-296_49811	Q3UEP4	1	Mouse_09-2020	null	[MS,MS:1001208,SEQUEST,]	4.9e-3	12-UNIMOD:35	ms_run[1]:scan=10759	3327.3	3	1902.95798	634.99055	K	I	26	41
PSM	THLPLSLLPQSLLDQK	-296_49818	P52840	1	Mouse_09-2020	null	[MS,MS:1001208,SEQUEST,]	2.9e-4	null	ms_run[1]:scan=10760	3327.5	3	1803.03843	601.68400	K	K	103	119
PSM	YFENWSASMI	-296_49843	P00405	1	Mouse_09-2020	null	[MS,MS:1001208,SEQUEST,]	2.9e-4	9-UNIMOD:35	ms_run[1]:scan=10765	3329.0	2	1263.53765	632.27116	K	0	218	228
PSM	IMEGPAFNFLDAPAVR	-296_49868	Q9D051	1	Mouse_09-2020	null	[MS,MS:1001208,SEQUEST,]	2.9e-4	2-UNIMOD:35	ms_run[1]:scan=10772	3331.1	2	1763.88054	882.44290	R	T	309	325
PSM	GFGFVLFK	-296_49895	Q60668	1	Mouse_09-2020	null	[MS,MS:1001208,SEQUEST,]	5.7e-4	null	ms_run[1]:scan=10780	3333.6	2	914.51427	457.76036	R	S	139	147
PSM	LWVGTGNGVIISIPLTETNKTSGTPGNRPGSVIR	-296_49903	E9PUD1	1	Mouse_09-2020	null	[MS,MS:1001208,SEQUEST,]	1.3e-2	34-UNIMOD:213	ms_run[1]:scan=10782	3334.2	4	4032.96328	1008.99496	R	Y	1006	1040
PSM	TFYGLHQDFPSVVVVGLGK	-296_49939	Q9CPY7	1	Mouse_09-2020	null	[MS,MS:1001208,SEQUEST,]	2.9e-4	null	ms_run[1]:scan=10793	3337.5	3	2063.09616	688.37020	R	S	85	104
PSM	KYVLGNPLTPGINQGPQIDKEQHDKILDLIESGK	-296_49749	P24549	1	Mouse_09-2020	null	[MS,MS:1001208,SEQUEST,]	9.9e-4	21-UNIMOD:213	ms_run[1]:scan=10745	3323.1	5	4299.07850	860.62051	K	E	329	363
PSM	GRPTSTNPIASIFAWTR	-296_49959	P54071	1	Mouse_09-2020	null	[MS,MS:1001208,SEQUEST,]	2.9e-4	null	ms_run[1]:scan=10799	3339.5	3	1874.98807	625.66724	K	L	361	378
PSM	SDLTKDITTSVLTVNNK	-296_49967	Q9QXF8	1	Mouse_09-2020	null	[MS,MS:1001208,SEQUEST,]	1.2e-3	5-UNIMOD:213	ms_run[1]:scan=10801	3340.1	3	2390.05606	797.35565	K	H	197	214
PSM	SDLTKDITTSVLTVNNK	-296_49968	Q9QXF8	1	Mouse_09-2020	null	[MS,MS:1001208,SEQUEST,]	9.9e-4	4-UNIMOD:213	ms_run[1]:scan=10801	3340.1	3	2390.05606	797.35565	K	H	197	214
PSM	SDLTKDITTSVLTVNNK	-296_49969	Q9QXF8	1	Mouse_09-2020	null	[MS,MS:1001208,SEQUEST,]	9.9e-4	2-UNIMOD:213	ms_run[1]:scan=10801	3340.1	3	2390.05606	797.35565	K	H	197	214
PSM	SDLTKDITTSVLTVNNK	-296_49970	Q9QXF8	1	Mouse_09-2020	null	[MS,MS:1001208,SEQUEST,]	9.9e-4	1-UNIMOD:213	ms_run[1]:scan=10801	3340.1	3	2390.05606	797.35565	K	H	197	214
PSM	SDLTKDITTSVLTVNNK	-296_49971	Q9QXF8	1	Mouse_09-2020	null	[MS,MS:1001208,SEQUEST,]	1.6e-3	8-UNIMOD:213	ms_run[1]:scan=10801	3340.1	3	2390.05606	797.35565	K	H	197	214
PSM	LKLPAVVTADLR	-296_49976	Q9DCW4	1	Mouse_09-2020	null	[MS,MS:1001208,SEQUEST,]	2.9e-4	2-UNIMOD:213	ms_run[1]:scan=10806	3341.6	3	1836.86716	612.96007	R	N	175	187
PSM	YLNFVKGVVDSDDLPLNVSR	-296_49994	P08113	1	Mouse_09-2020	null	[MS,MS:1001208,SEQUEST,]	2.9e-4	null	ms_run[1]:scan=10811	3343.3	3	2250.17942	750.73034	K	T	429	449
PSM	LAMQEFMILPVGASSFR	-296_50020	P17182	1	Mouse_09-2020	null	[MS,MS:1001208,SEQUEST,]	2.9e-4	3-UNIMOD:35,7-UNIMOD:35	ms_run[1]:scan=10819	3345.8	3	1928.96207	643.65847	K	A	163	180
PSM	LAMQEFMILPVGASSFR	-296_50033	P17182	1	Mouse_09-2020	null	[MS,MS:1001208,SEQUEST,]	2.9e-4	3-UNIMOD:35,7-UNIMOD:35	ms_run[1]:scan=10824	3347.6	2	1928.96355	964.98407	K	A	163	180
PSM	ILEFFGLK	-296_50046	P09103	1	Mouse_09-2020	null	[MS,MS:1001208,SEQUEST,]	1.8e-3	null	ms_run[1]:scan=10828	3348.9	2	966.56633	483.78658	R	E	303	311
PSM	YHPMDYYWWLR	-296_50056	Q80XN0	1	Mouse_09-2020	null	[MS,MS:1001208,SEQUEST,]	2.9e-4	4-UNIMOD:35	ms_run[1]:scan=10829	3349.2	3	1645.72684	549.24673	R	Q	315	326
PSM	TLVYGGIFLYPANK	-296_50095	Q9QXD6	1	Mouse_09-2020	null	[MS,MS:1001208,SEQUEST,]	2.9e-4	null	ms_run[1]:scan=10842	3353.9	2	1555.85320	778.42958	R	S	256	270
PSM	SDLTKDITTSVLTVNNK	-296_49966	Q9QXF8	1	Mouse_09-2020	null	[MS,MS:1001208,SEQUEST,]	9.9e-4	6-UNIMOD:213	ms_run[1]:scan=10801	3340.1	3	2390.05606	797.35565	K	H	197	214
PSM	KYVLGNPLTPGINQGPQIDKEQHDKILDLIESGK	-296_49748	P24549	1	Mouse_09-2020	null	[MS,MS:1001208,SEQUEST,]	9.9e-4	25-UNIMOD:213	ms_run[1]:scan=10745	3323.1	5	4299.07850	860.62051	K	E	329	363
PSM	KYVLGNPLTPGINQGPQIDKEQHDKILDLIESGK	-296_49747	P24549	1	Mouse_09-2020	null	[MS,MS:1001208,SEQUEST,]	9.9e-4	24-UNIMOD:213	ms_run[1]:scan=10745	3323.1	5	4299.07850	860.62051	K	E	329	363
PSM	AFPAWADTSILSR	-296_49732	Q9EQ20	1	Mouse_09-2020	null	[MS,MS:1001208,SEQUEST,]	2.9e-4	null	ms_run[1]:scan=10740	3321.5	2	1434.73918	717.87243	R	Q	89	102
PSM	SVTELNGDTITNTMTLGDIVYKRVSK	-296_49297	P12710	1	Mouse_09-2020	null	[MS,MS:1001208,SEQUEST,]	2.9e-2	14-UNIMOD:35,23-UNIMOD:213	ms_run[1]:scan=10625	3286.4	4	3412.54311	853.88994	K	I	100	126
PSM	SVTELNGDTITNTMTLGDIVYKRVSK	-296_49298	P12710	1	Mouse_09-2020	null	[MS,MS:1001208,SEQUEST,]	2.9e-2	14-UNIMOD:35,21-UNIMOD:213	ms_run[1]:scan=10625	3286.4	4	3412.54311	853.88994	K	I	100	126
PSM	SVTELNGDTITNTMTLGDIVYKRVSK	-296_49299	P12710	1	Mouse_09-2020	null	[MS,MS:1001208,SEQUEST,]	3.3e-2	14-UNIMOD:35,25-UNIMOD:213	ms_run[1]:scan=10625	3286.4	4	3412.54311	853.88994	K	I	100	126
PSM	SVTELNGDTITNTMTLGDIVYKRVSK	-296_49300	P12710	1	Mouse_09-2020	null	[MS,MS:1001208,SEQUEST,]	2.6e-2	14-UNIMOD:35,26-UNIMOD:213	ms_run[1]:scan=10625	3286.4	4	3412.54311	853.88994	K	I	100	126
PSM	SVTELNGDTITNTMTLGDIVYKRVSK	-296_49301	P12710	1	Mouse_09-2020	null	[MS,MS:1001208,SEQUEST,]	3.3e-2	14-UNIMOD:35,18-UNIMOD:213	ms_run[1]:scan=10625	3286.4	4	3412.54311	853.88994	K	I	100	126
PSM	SNLNIFQYIGK	-296_49306	O08601	1	Mouse_09-2020	null	[MS,MS:1001208,SEQUEST,]	2.9e-4	null	ms_run[1]:scan=10626	3286.7	2	1296.69512	648.85097	R	E	645	656
PSM	RTAVDSGIALLTNFQVTK	-296_49313	Q8C196	1	Mouse_09-2020	null	[MS,MS:1001208,SEQUEST,]	2.9e-4	null	ms_run[1]:scan=10627	3287.0	3	1934.06961	645.36170	R	F	1454	1472
PSM	LSPQSIYNLLPGK	-296_49354	Q61838	1	Mouse_09-2020	null	[MS,MS:1001208,SEQUEST,]	1.8e-3	null	ms_run[1]:scan=10645	3292.6	2	1429.80620	715.40611	K	V	612	625
PSM	AALSAGKVPPETIDSVIVGNVMQSSSDAAYLAR	-296_49360	Q8BWT1	1	Mouse_09-2020	null	[MS,MS:1001208,SEQUEST,]	2.9e-4	22-UNIMOD:35	ms_run[1]:scan=10646	3292.9	3	3333.70346	1111.90468	R	V	39	72
PSM	IFFYDAENPPGSEVLR	-296_49390	H3BK03	1	Mouse_09-2020	null	[MS,MS:1001208,SEQUEST,]	1.2e-3	null	ms_run[1]:scan=10654	3295.3	2	1853.90996	927.45706	R	Q	224	240
PSM	LLVVYPWTQR	-296_49407	A8DUK4	1	Mouse_09-2020	null	[MS,MS:1001208,SEQUEST,]	5.7e-4	null	ms_run[1]:scan=10659	3296.9	2	1274.72563	637.86642	R	F	32	42
PSM	DIGFIKLD	-296_49425	P62274	1	Mouse_09-2020	null	[MS,MS:1001208,SEQUEST,]	5.1e-3	null	ms_run[1]:scan=10665	3298.7	2	920.50914	460.75802	K	0	49	57
PSM	IALGIPLPEIKNVVSGK	-296_49433	Q8C196	1	Mouse_09-2020	null	[MS,MS:1001208,SEQUEST,]	9.9e-4	null	ms_run[1]:scan=10666	3299.0	3	1748.06815	583.36086	K	S	741	758
PSM	SLGQWLQEEKVPAIYGVDTR	-296_49463	Q8C196	1	Mouse_09-2020	null	[MS,MS:1001208,SEQUEST,]	2.9e-4	null	ms_run[1]:scan=10675	3301.7	3	2289.18875	763.73397	K	L	148	168
PSM	LYSPSQIGAFVLMK	-296_49488	P38647	1	Mouse_09-2020	null	[MS,MS:1001208,SEQUEST,]	2.9e-4	13-UNIMOD:35	ms_run[1]:scan=10681	3303.5	3	1569.83493	523.94969	K	K	160	174
PSM	SLPMNYYTVFYHVQEQLPR	-296_49569	Q9QXE0	1	Mouse_09-2020	null	[MS,MS:1001208,SEQUEST,]	3.2e-3	4-UNIMOD:35	ms_run[1]:scan=10697	3308.2	3	2401.16910	801.05969	K	S	375	394
PSM	FLPLFDRVLVER	-296_49575	Q64433	1	Mouse_09-2020	null	[MS,MS:1001208,SEQUEST,]	1.2e-3	null	ms_run[1]:scan=10699	3308.9	3	1503.86881	501.96092	K	A	9	21
PSM	SGMFWLRF	-296_49584	Q9CZ13	1	Mouse_09-2020	null	[MS,MS:1001208,SEQUEST,]	2.9e-4	3-UNIMOD:35	ms_run[1]:scan=10700	3309.1	2	1059.50847	530.25766	R	0	473	481
PSM	TVFFWAPIMK	-296_49588	Q9D023	1	Mouse_09-2020	null	[MS,MS:1001208,SEQUEST,]	2.9e-4	9-UNIMOD:35	ms_run[1]:scan=10701	3309.4	2	1255.65544	628.33083	R	G	40	50
PSM	LNVAPVSDIIEIKSPDTFVR	-296_49607	Q99LC5	1	Mouse_09-2020	null	[MS,MS:1001208,SEQUEST,]	2.9e-4	null	ms_run[1]:scan=10713	3313.3	3	2213.21921	738.41072	K	I	127	147
PSM	ILMWTELIR	-296_49612	Q8K3J1	1	Mouse_09-2020	null	[MS,MS:1001208,SEQUEST,]	2.9e-4	3-UNIMOD:35	ms_run[1]:scan=10714	3313.6	2	1190.66081	595.83373	R	L	60	69
PSM	AAVSGLWGKVNADEVGGEALGR	-296_49619	A8DUK4	1	Mouse_09-2020	null	[MS,MS:1001208,SEQUEST,]	4.2e-3	9-UNIMOD:213	ms_run[1]:scan=10715	3313.9	2	2697.17803	1349.08892	K	L	10	32
PSM	IFVWDWQR	-296_49634	A0A0R4J135	0	Mouse_09-2020	null	[MS,MS:1001208,SEQUEST,]	2.9e-4	null	ms_run[1]:scan=10718	3314.8	2	1149.58415	575.29563	R	E	228	236
PSM	IFVWDWQR	-296_49634	P17563	0	Mouse_09-2020	null	[MS,MS:1001208,SEQUEST,]	2.9e-4	null	ms_run[1]:scan=10718	3314.8	2	1149.58415	575.29563	R	E	228	236
PSM	DFSATDLTEFAAR	-296_49662	Q8BWT1	1	Mouse_09-2020	null	[MS,MS:1001208,SEQUEST,]	2.9e-4	null	ms_run[1]:scan=10725	3316.9	2	1443.67620	722.34116	K	A	26	39
PSM	GYPTLLLFR	-296_49683	E9PXX7	1	Mouse_09-2020	null	[MS,MS:1001208,SEQUEST,]	2.9e-4	null	ms_run[1]:scan=10729	3318.2	2	1079.62480	540.31603	R	G	307	316
PSM	LLEPVLLLGK	-296_49691	P14131	1	Mouse_09-2020	null	[MS,MS:1001208,SEQUEST,]	1.5e-2	null	ms_run[1]:scan=10730	3318.5	2	1094.71855	547.86282	K	R	51	61
PSM	AAVLWELHKPFTIEDIEVAPPK	-296_49702	P00329	1	Mouse_09-2020	null	[MS,MS:1001208,SEQUEST,]	2.9e-4	null	ms_run[1]:scan=10733	3319.4	4	2503.36220	626.59534	K	H	12	34
PSM	LSDGHFIPILGFGTYAPQEVPK	-296_51822	P70694	1	Mouse_09-2020	null	[MS,MS:1001208,SEQUEST,]	2.9e-4	null	ms_run[1]:scan=11320	3505.2	3	2386.24729	796.08624	R	K	10	32
PSM	ILPNVPEVEDSTDFFK	-296_51827	Q8R0Y6	1	Mouse_09-2020	null	[MS,MS:1001208,SEQUEST,]	4.9e-3	null	ms_run[1]:scan=11321	3505.5	2	1849.92620	925.46455	R	G	334	350
PSM	LYTLVTYVPVTTFK	-296_51834	P62900	1	Mouse_09-2020	null	[MS,MS:1001208,SEQUEST,]	2.9e-4	null	ms_run[1]:scan=11322	3505.8	3	1644.92594	548.97976	K	L	102	116
PSM	YDLDFKSPDDPSRYITPDQLADLYK	-296_51849	P17182	1	Mouse_09-2020	null	[MS,MS:1001208,SEQUEST,]	2.9e-4	null	ms_run[1]:scan=11326	3507.0	4	2975.43227	744.61318	K	F	257	282
PSM	AAVLWELHKPFTIEDIEVAPPK	-296_54124	P00329	1	Mouse_09-2020	null	[MS,MS:1001208,SEQUEST,]	9.9e-4	12-UNIMOD:213	ms_run[1]:scan=11851	3668.0	4	3044.42299	761.86062	K	H	12	34
PSM	GIFVIGFSYPVVPK	-296_54213	O88986	1	Mouse_09-2020	null	[MS,MS:1001208,SEQUEST,]	2.9e-4	null	ms_run[1]:scan=11873	3674.6	2	1522.86809	761.93704	K	K	367	381
PSM	IAIYELLFK	-296_54223	A0A338P731	1	Mouse_09-2020	null	[MS,MS:1001208,SEQUEST,]	2.9e-4	null	ms_run[1]:scan=11877	3675.8	2	1109.66081	555.33389	R	G	9	18
PSM	IWVLDYFGGPK	-296_54230	K4DI63	1	Mouse_09-2020	null	[MS,MS:1001208,SEQUEST,]	2.9e-4	null	ms_run[1]:scan=11878	3676.1	2	1294.68328	647.84516	R	V	71	82
PSM	TLETYQQLFYLLQTKPSYLAK	-296_54238	Q3UQ44	1	Mouse_09-2020	null	[MS,MS:1001208,SEQUEST,]	9.9e-4	null	ms_run[1]:scan=11880	3676.7	3	2548.37418	850.12810	K	I	881	902
PSM	ATDLLLDDSLVSLFGNRR	-296_54261	G3UZJ4	1	Mouse_09-2020	null	[MS,MS:1001208,SEQUEST,]	2.9e-4	null	ms_run[1]:scan=11884	3677.9	3	2005.07187	669.02861	K	K	112	130
PSM	NALLPEGIPLLLK	-296_54266	O08601	1	Mouse_09-2020	null	[MS,MS:1001208,SEQUEST,]	9.9e-4	null	ms_run[1]:scan=11885	3678.2	2	1390.86662	695.93704	K	A	479	492
PSM	VAEQTPLTALYVANLIK	-296_54285	P47738	1	Mouse_09-2020	null	[MS,MS:1001208,SEQUEST,]	2.9e-4	null	ms_run[1]:scan=11888	3679.1	2	1844.05351	922.53003	K	A	212	229
PSM	LMASLLPIQLFPK	-296_54296	Q8BGL3	1	Mouse_09-2020	null	[MS,MS:1001208,SEQUEST,]	2.9e-4	2-UNIMOD:35	ms_run[1]:scan=11891	3680.0	2	1486.87126	743.93873	R	F	95	108
PSM	VTIAQGGVLPNIQAVLLPK	-296_54303	Q64523	1	Mouse_09-2020	null	[MS,MS:1001208,SEQUEST,]	2.9e-4	null	ms_run[1]:scan=11892	3680.3	3	1931.16959	644.39445	K	T	101	120
PSM	VTIAQGGVLPNIQAVLLPK	-296_54309	Q64523	1	Mouse_09-2020	null	[MS,MS:1001208,SEQUEST,]	2.9e-4	null	ms_run[1]:scan=11893	3680.6	2	1931.17021	966.08804	K	T	101	120
PSM	GLVLIAFSQYLQK	-296_54313	P07724	1	Mouse_09-2020	null	[MS,MS:1001208,SEQUEST,]	2.9e-4	null	ms_run[1]:scan=11895	3681.2	2	1479.85832	740.43213	K	S	45	58
PSM	AAVLWELHKPFTIEDIEVAPPK	-296_54123	P00329	1	Mouse_09-2020	null	[MS,MS:1001208,SEQUEST,]	9.9e-4	8-UNIMOD:213	ms_run[1]:scan=11851	3668.0	4	3044.42299	761.86062	K	H	12	34
PSM	VAEQTPLTALYVANLIK	-296_54325	P47738	1	Mouse_09-2020	null	[MS,MS:1001208,SEQUEST,]	2.9e-4	null	ms_run[1]:scan=11897	3681.8	3	1844.05350	615.35578	K	A	212	229
PSM	SYLENPAFMLLDLK	-296_54504	P53395	1	Mouse_09-2020	null	[MS,MS:1001208,SEQUEST,]	2.9e-4	9-UNIMOD:35	ms_run[1]:scan=11943	3695.7	2	1669.85149	835.42892	K	0	469	483
PSM	FRENVQDVLPTLPNPDDYFLLR	-296_54528	Q99J08	1	Mouse_09-2020	null	[MS,MS:1001208,SEQUEST,]	2.9e-4	null	ms_run[1]:scan=11949	3697.5	3	2661.36893	887.79389	K	L	19	41
PSM	AAGVSVEPFWPGLFAK	-296_54575	P47955	1	Mouse_09-2020	null	[MS,MS:1001208,SEQUEST,]	5.7e-4	null	ms_run[1]:scan=11959	3700.5	2	1675.88542	838.44577	K	L	34	50
PSM	GQETSTNPIASIFAWSR	-296_54644	O88844	1	Mouse_09-2020	null	[MS,MS:1001208,SEQUEST,]	2.9e-4	null	ms_run[1]:scan=11979	3706.7	2	1864.92217	932.96304	K	L	322	339
PSM	LILDWVPYINGK	-296_54650	Q9CPX8	1	Mouse_09-2020	null	[MS,MS:1001208,SEQUEST,]	2.9e-4	null	ms_run[1]:scan=11981	3707.3	2	1430.80522	715.90574	R	K	40	52
PSM	LKEIVTNFLAGFEP	-296_54658	Q03265	1	Mouse_09-2020	null	[MS,MS:1001208,SEQUEST,]	2.9e-4	null	ms_run[1]:scan=11982	3707.6	2	1577.85857	789.43232	K	0	540	554
PSM	LTGKDVNFEFPEFQL	-296_54664	P62082	1	Mouse_09-2020	null	[MS,MS:1001208,SEQUEST,]	2.9e-4	null	ms_run[1]:scan=11983	3707.9	2	1783.89299	892.44870	K	0	180	195
PSM	VMQEEIFGPILPIVSVK	-296_54680	B1AV77	1	Mouse_09-2020	null	[MS,MS:1001208,SEQUEST,]	3.2e-3	2-UNIMOD:35	ms_run[1]:scan=11986	3708.8	2	1915.06560	958.03409	K	V	327	344
PSM	VAVLGASGGIGQPLSLLLK	-296_54694	P08249	1	Mouse_09-2020	null	[MS,MS:1001208,SEQUEST,]	2.9e-4	null	ms_run[1]:scan=11990	3710.0	2	1793.09123	897.04839	K	S	27	46
PSM	AFAISGPFNVQFLVK	-296_54716	Q8C196	1	Mouse_09-2020	null	[MS,MS:1001208,SEQUEST,]	2.9e-4	null	ms_run[1]:scan=11996	3711.8	2	1637.90727	819.45613	K	N	1233	1248
PSM	LLVVYPWTQRYFDSFGDLSSASAIMGNAK	-296_54782	A8DUK4	1	Mouse_09-2020	null	[MS,MS:1001208,SEQUEST,]	2.9e-4	25-UNIMOD:35	ms_run[1]:scan=12013	3717.3	3	3252.61118	1084.87265	R	K	32	61
PSM	NAQLDYVDLYIIHFPMALQPGDK	-296_54803	Q91WT7	1	Mouse_09-2020	null	[MS,MS:1001208,SEQUEST,]	2.9e-4	16-UNIMOD:35	ms_run[1]:scan=12022	3720.2	3	2677.33609	893.11587	K	F	105	128
PSM	YDGNVYENLFEWAK	-296_54493	Q9R0H0	1	Mouse_09-2020	null	[MS,MS:1001208,SEQUEST,]	5.7e-4	null	ms_run[1]:scan=11940	3694.8	2	1747.79582	874.40175	R	S	624	638
PSM	AEELGLPILGVLR	-296_54815	Q8VCH0	0	Mouse_09-2020	null	[MS,MS:1001208,SEQUEST,]	2.9e-4	null	ms_run[1]:scan=12027	3721.8	2	1379.82817	690.41648	K	Y	293	306
PSM	AEELGLPILGVLR	-296_54815	Q921H8	0	Mouse_09-2020	null	[MS,MS:1001208,SEQUEST,]	2.9e-4	null	ms_run[1]:scan=12027	3721.8	2	1379.82817	690.41648	K	Y	293	306
PSM	AAVLWELHKPFTIEDIEVAPPK	-296_54122	P00329	1	Mouse_09-2020	null	[MS,MS:1001208,SEQUEST,]	9.9e-4	9-UNIMOD:213	ms_run[1]:scan=11851	3668.0	4	3044.42299	761.86062	K	H	12	34
PSM	NATFSIANPVYVGNAAWAHILAAR	-296_54098	Q61767	1	Mouse_09-2020	null	[MS,MS:1001208,SEQUEST,]	2.9e-4	null	ms_run[1]:scan=11846	3666.5	3	2527.32163	843.11167	K	L	215	239
PSM	ILESDRKEPLFGISTGNIITGLAAGAK	-296_53801	Q8C196	1	Mouse_09-2020	null	[MS,MS:1001208,SEQUEST,]	2.9e-4	6-UNIMOD:213	ms_run[1]:scan=11759	3638.3	4	3312.59047	828.90328	K	Y	281	308
PSM	ILESDRKEPLFGISTGNIITGLAAGAK	-296_53802	Q8C196	1	Mouse_09-2020	null	[MS,MS:1001208,SEQUEST,]	2.9e-4	5-UNIMOD:213	ms_run[1]:scan=11759	3638.3	4	3312.59047	828.90328	K	Y	281	308
PSM	ILESDRKEPLFGISTGNIITGLAAGAK	-296_53803	Q8C196	1	Mouse_09-2020	null	[MS,MS:1001208,SEQUEST,]	2.9e-4	4-UNIMOD:213	ms_run[1]:scan=11759	3638.3	4	3312.59047	828.90328	K	Y	281	308
PSM	ILESDRKEPLFGISTGNIITGLAAGAK	-296_53804	Q8C196	1	Mouse_09-2020	null	[MS,MS:1001208,SEQUEST,]	2.9e-4	3-UNIMOD:213	ms_run[1]:scan=11759	3638.3	4	3312.59047	828.90328	K	Y	281	308
PSM	LGLDFPNLPYLIDGSHK	-296_53809	P10649	0	Mouse_09-2020	null	[MS,MS:1001208,SEQUEST,]	2.9e-4	null	ms_run[1]:scan=11760	3638.6	2	1899.00371	950.00418	K	T	53	70
PSM	LGLDFPNLPYLIDGSHK	-296_53809	D3YX76	0	Mouse_09-2020	null	[MS,MS:1001208,SEQUEST,]	2.9e-4	null	ms_run[1]:scan=11760	3638.6	2	1899.00371	950.00418	K	T	19	36
PSM	ILESDRKEPLFGISTGNIITGLAAGAK	-296_53837	Q8C196	1	Mouse_09-2020	null	[MS,MS:1001208,SEQUEST,]	9.9e-4	7-UNIMOD:213	ms_run[1]:scan=11767	3640.8	3	3312.59104	1104.86861	K	Y	281	308
PSM	ILESDRKEPLFGISTGNIITGLAAGAK	-296_53838	Q8C196	1	Mouse_09-2020	null	[MS,MS:1001208,SEQUEST,]	9.9e-4	8-UNIMOD:213	ms_run[1]:scan=11767	3640.8	3	3312.59104	1104.86861	K	Y	281	308
PSM	ILESDRKEPLFGISTGNIITGLAAGAK	-296_53839	Q8C196	1	Mouse_09-2020	null	[MS,MS:1001208,SEQUEST,]	9.9e-4	6-UNIMOD:213	ms_run[1]:scan=11767	3640.8	3	3312.59104	1104.86861	K	Y	281	308
PSM	ILESDRKEPLFGISTGNIITGLAAGAK	-296_53840	Q8C196	1	Mouse_09-2020	null	[MS,MS:1001208,SEQUEST,]	8.3e-4	5-UNIMOD:213	ms_run[1]:scan=11767	3640.8	3	3312.59104	1104.86861	K	Y	281	308
PSM	ILESDRKEPLFGISTGNIITGLAAGAK	-296_53841	Q8C196	1	Mouse_09-2020	null	[MS,MS:1001208,SEQUEST,]	8.3e-4	4-UNIMOD:213	ms_run[1]:scan=11767	3640.8	3	3312.59104	1104.86861	K	Y	281	308
PSM	ILESDRKEPLFGISTGNIITGLAAGAK	-296_53842	Q8C196	1	Mouse_09-2020	null	[MS,MS:1001208,SEQUEST,]	8.3e-4	3-UNIMOD:213	ms_run[1]:scan=11767	3640.8	3	3312.59104	1104.86861	K	Y	281	308
PSM	LLDFGSLSNLQVTQPTVGMNFK	-296_53890	P63276	1	Mouse_09-2020	null	[MS,MS:1001208,SEQUEST,]	9.9e-4	19-UNIMOD:35	ms_run[1]:scan=11778	3644.2	3	2425.24674	809.08591	K	P	108	130
PSM	AAVLWELHKPFTIEDIEVAPPK	-296_54121	P00329	1	Mouse_09-2020	null	[MS,MS:1001208,SEQUEST,]	9.9e-4	6-UNIMOD:213	ms_run[1]:scan=11851	3668.0	4	3044.42299	761.86062	K	H	12	34
PSM	TQVQSVIDKASETLTAQ	-296_53894	Q00623	1	Mouse_09-2020	null	[MS,MS:1001208,SEQUEST,]	4.8e-2	5-UNIMOD:213	ms_run[1]:scan=11781	3645.3	3	2360.00571	787.34000	K	0	248	265
PSM	ITPSYVAFTPEGERLIGDAAKNQLTSNPENTVFDAK	-296_53907	P20029	1	Mouse_09-2020	null	[MS,MS:1001208,SEQUEST,]	1.2e-3	18-UNIMOD:213	ms_run[1]:scan=11785	3646.7	4	4435.02895	1109.50963	R	L	62	98
PSM	ITPSYVAFTPEGERLIGDAAKNQLTSNPENTVFDAK	-296_53908	P20029	1	Mouse_09-2020	null	[MS,MS:1001208,SEQUEST,]	1.4e-3	13-UNIMOD:213	ms_run[1]:scan=11785	3646.7	4	4435.02895	1109.50963	R	L	62	98
PSM	ITPSYVAFTPEGERLIGDAAKNQLTSNPENTVFDAK	-296_53909	P20029	1	Mouse_09-2020	null	[MS,MS:1001208,SEQUEST,]	1.4e-3	11-UNIMOD:213	ms_run[1]:scan=11785	3646.7	4	4435.02895	1109.50963	R	L	62	98
PSM	ITPSYVAFTPEGERLIGDAAKNQLTSNPENTVFDAK	-296_53910	P20029	1	Mouse_09-2020	null	[MS,MS:1001208,SEQUEST,]	1.6e-3	21-UNIMOD:213	ms_run[1]:scan=11785	3646.7	4	4435.02895	1109.50963	R	L	62	98
PSM	ITPSYVAFTPEGERLIGDAAKNQLTSNPENTVFDAK	-296_53911	P20029	1	Mouse_09-2020	null	[MS,MS:1001208,SEQUEST,]	1.6e-3	26-UNIMOD:213	ms_run[1]:scan=11785	3646.7	4	4435.02895	1109.50963	R	L	62	98
PSM	SVLLLEQFFLPHSR	-296_53922	Q9D826	1	Mouse_09-2020	null	[MS,MS:1001208,SEQUEST,]	2.9e-4	null	ms_run[1]:scan=11797	3651.1	3	1685.93790	562.65064	K	S	32	46
PSM	AIIIFVPVPQLK	-296_53977	P62082	1	Mouse_09-2020	null	[MS,MS:1001208,SEQUEST,]	2.9e-4	null	ms_run[1]:scan=11812	3655.8	2	1337.85539	669.43140	K	F	59	71
PSM	GFLDVVAALR	-296_53984	Q63880	0	Mouse_09-2020	null	[MS,MS:1001208,SEQUEST,]	2.9e-4	null	ms_run[1]:scan=11814	3656.4	2	1060.61467	530.81112	R	V	201	211
PSM	GFLDVVAALR	-296_53984	Q8VCU1	0	Mouse_09-2020	null	[MS,MS:1001208,SEQUEST,]	2.9e-4	null	ms_run[1]:scan=11814	3656.4	2	1060.61467	530.81112	R	V	201	211
PSM	WFWDFATR	-296_53989	Q91X72	1	Mouse_09-2020	null	[MS,MS:1001208,SEQUEST,]	2.9e-4	null	ms_run[1]:scan=11816	3657.1	2	1128.52629	564.76671	K	Q	167	175
PSM	YNTFGEALKQPDGIAVVGIFLK	-296_54000	P16015	1	Mouse_09-2020	null	[MS,MS:1001208,SEQUEST,]	2.9e-4	null	ms_run[1]:scan=11823	3659.4	3	2380.29435	794.10189	K	G	127	149
PSM	VNADEVGGEALGRLLVVYPWTQR	-296_54018	A8DUK4	1	Mouse_09-2020	null	[MS,MS:1001208,SEQUEST,]	2.9e-4	null	ms_run[1]:scan=11827	3660.6	3	2542.34507	848.11860	K	F	19	42
PSM	FALDGFFSTIR	-296_54083	P50172	1	Mouse_09-2020	null	[MS,MS:1001208,SEQUEST,]	2.9e-4	null	ms_run[1]:scan=11842	3665.3	2	1273.65825	637.33241	K	E	188	199
PSM	ITPSYVAFTPEGERLIGDAAKNQLTSNPENTVFDAK	-296_53906	P20029	1	Mouse_09-2020	null	[MS,MS:1001208,SEQUEST,]	1.2e-3	14-UNIMOD:213	ms_run[1]:scan=11785	3646.7	4	4435.02895	1109.50963	R	L	62	98
PSM	TTPDVIFVFGFR	-296_54863	P62849	1	Mouse_09-2020	null	[MS,MS:1001208,SEQUEST,]	2.9e-4	null	ms_run[1]:scan=12040	3725.7	2	1398.74199	699.87444	K	H	50	62
PSM	TVLGVPEVLLGILPGAGGTQRLPK	-296_54871	Q8BMS1	1	Mouse_09-2020	null	[MS,MS:1001208,SEQUEST,]	2.9e-4	null	ms_run[1]:scan=12041	3726.0	3	2385.42368	795.81245	K	V	167	191
PSM	YLNGWDNIFSFGK	-296_54880	Q9DBG1	1	Mouse_09-2020	null	[MS,MS:1001208,SEQUEST,]	9.9e-4	null	ms_run[1]:scan=12043	3726.6	2	1560.74895	780.87772	R	L	273	286
PSM	SIEDFAHSSFQMALSKGWPLYLSTK	-296_55848	O88844	1	Mouse_09-2020	null	[MS,MS:1001208,SEQUEST,]	9.9e-4	12-UNIMOD:35,16-UNIMOD:213	ms_run[1]:scan=12353	3830.1	4	3400.46767	850.87128	K	T	188	213
PSM	MISDLIASGIQPLQNLSVLK	-296_55858	Q9WVL0	1	Mouse_09-2020	null	[MS,MS:1001208,SEQUEST,]	2.9e-4	1-UNIMOD:35	ms_run[1]:scan=12358	3831.9	3	2156.20017	719.40469	R	V	101	121
PSM	NITYLPAGQSVLLQLPQ	-296_55876	P67778	1	Mouse_09-2020	null	[MS,MS:1001208,SEQUEST,]	2.9e-4	null	ms_run[1]:scan=12367	3835.3	2	1855.03459	928.01983	R	0	256	273
PSM	DFLIPVAWYEDR	-296_55886	O09173	1	Mouse_09-2020	null	[MS,MS:1001208,SEQUEST,]	1.2e-3	null	ms_run[1]:scan=12373	3837.6	2	1523.75298	762.38009	R	V	226	238
PSM	SKAEELGLPILGVLR	-296_55969	Q8VCH0	0	Mouse_09-2020	null	[MS,MS:1001208,SEQUEST,]	2.9e-4	5-UNIMOD:213	ms_run[1]:scan=12399	3846.0	3	2136.01444	712.67611	R	Y	291	306
PSM	SKAEELGLPILGVLR	-296_55969	Q921H8	0	Mouse_09-2020	null	[MS,MS:1001208,SEQUEST,]	2.9e-4	5-UNIMOD:213	ms_run[1]:scan=12399	3846.0	3	2136.01444	712.67611	R	Y	291	306
PSM	SKAEELGLPILGVLR	-296_55970	Q8VCH0	0	Mouse_09-2020	null	[MS,MS:1001208,SEQUEST,]	2.9e-4	4-UNIMOD:213	ms_run[1]:scan=12399	3846.0	3	2136.01444	712.67611	R	Y	291	306
PSM	SKAEELGLPILGVLR	-296_55970	Q921H8	0	Mouse_09-2020	null	[MS,MS:1001208,SEQUEST,]	2.9e-4	4-UNIMOD:213	ms_run[1]:scan=12399	3846.0	3	2136.01444	712.67611	R	Y	291	306
PSM	SKAEELGLPILGVLR	-296_55971	Q8VCH0	0	Mouse_09-2020	null	[MS,MS:1001208,SEQUEST,]	2.9e-4	2-UNIMOD:213	ms_run[1]:scan=12399	3846.0	3	2136.01444	712.67611	R	Y	291	306
PSM	SKAEELGLPILGVLR	-296_55971	Q921H8	0	Mouse_09-2020	null	[MS,MS:1001208,SEQUEST,]	2.9e-4	2-UNIMOD:213	ms_run[1]:scan=12399	3846.0	3	2136.01444	712.67611	R	Y	291	306
PSM	SKAEELGLPILGVLR	-296_55972	Q8VCH0	0	Mouse_09-2020	null	[MS,MS:1001208,SEQUEST,]	5.7e-4	1-UNIMOD:213	ms_run[1]:scan=12399	3846.0	3	2136.01444	712.67611	R	Y	291	306
PSM	SKAEELGLPILGVLR	-296_55972	Q921H8	0	Mouse_09-2020	null	[MS,MS:1001208,SEQUEST,]	5.7e-4	1-UNIMOD:213	ms_run[1]:scan=12399	3846.0	3	2136.01444	712.67611	R	Y	291	306
PSM	DVFLGTFLYEYSR	-296_55976	P07724	1	Mouse_09-2020	null	[MS,MS:1001208,SEQUEST,]	2.9e-4	null	ms_run[1]:scan=12403	3847.5	2	1609.79057	805.39848	K	H	348	361
PSM	IGAFSYGSGLAASFFSFR	-296_55984	P54869	1	Mouse_09-2020	null	[MS,MS:1001208,SEQUEST,]	2.9e-4	null	ms_run[1]:scan=12405	3848.2	2	1884.93010	942.96759	R	S	407	425
PSM	IGAFSYGSGLAASFFSFR	-296_55998	P54869	1	Mouse_09-2020	null	[MS,MS:1001208,SEQUEST,]	2.9e-4	null	ms_run[1]:scan=12407	3848.8	3	1884.92813	628.98082	R	S	407	425
PSM	TSSMIFSIPYIISYVSK	-296_56112	Q8R0F8	1	Mouse_09-2020	null	[MS,MS:1001208,SEQUEST,]	3.5e-2	4-UNIMOD:35	ms_run[1]:scan=12447	3862.7	2	1952.00945	976.50790	K	I	165	182
PSM	LSFLYLITGNLEK	-296_55838	Q8CIE6	1	Mouse_09-2020	null	[MS,MS:1001208,SEQUEST,]	2.9e-4	null	ms_run[1]:scan=12350	3829.1	2	1510.85051	755.92942	K	R	703	716
PSM	TTLTAAITKILAEGGGAK	-296_56155	Q8BFR5	1	Mouse_09-2020	null	[MS,MS:1001208,SEQUEST,]	7.0e-3	8-UNIMOD:213	ms_run[1]:scan=12458	3866.4	3	2257.05210	753.02195	K	K	71	89
PSM	RTPFGAYGGLLKDFSATDLTEFAAR	-296_56213	Q8BWT1	1	Mouse_09-2020	null	[MS,MS:1001208,SEQUEST,]	4.9e-3	15-UNIMOD:213	ms_run[1]:scan=12492	3879.0	4	3245.43886	812.11397	K	A	14	39
PSM	RTPFGAYGGLLKDFSATDLTEFAAR	-296_56214	Q8BWT1	1	Mouse_09-2020	null	[MS,MS:1001208,SEQUEST,]	4.9e-3	12-UNIMOD:213	ms_run[1]:scan=12492	3879.0	4	3245.43886	812.11397	K	A	14	39
PSM	RTPFGAYGGLLKDFSATDLTEFAAR	-296_56215	Q8BWT1	1	Mouse_09-2020	null	[MS,MS:1001208,SEQUEST,]	4.9e-3	13-UNIMOD:213	ms_run[1]:scan=12492	3879.0	4	3245.43886	812.11397	K	A	14	39
PSM	RTPFGAYGGLLKDFSATDLTEFAAR	-296_56216	Q8BWT1	1	Mouse_09-2020	null	[MS,MS:1001208,SEQUEST,]	6.4e-3	7-UNIMOD:213	ms_run[1]:scan=12492	3879.0	4	3245.43886	812.11397	K	A	14	39
PSM	RTPFGAYGGLLKDFSATDLTEFAAR	-296_56217	Q8BWT1	1	Mouse_09-2020	null	[MS,MS:1001208,SEQUEST,]	8.8e-3	2-UNIMOD:213	ms_run[1]:scan=12492	3879.0	4	3245.43886	812.11397	K	A	14	39
PSM	LGANSLLDLVVFGR	-296_56257	Q8K2B3	1	Mouse_09-2020	null	[MS,MS:1001208,SEQUEST,]	2.9e-4	null	ms_run[1]:scan=12516	3887.9	2	1473.84416	737.42483	R	C	452	466
PSM	CSCDSMQSVQCYRLMELPSGIPSTTK	-296_56306	Q9CQ76	1	Mouse_09-2020	null	[MS,MS:1001208,SEQUEST,]	1.1e-2	1-UNIMOD:4,3-UNIMOD:4,11-UNIMOD:4,6-UNIMOD:35,15-UNIMOD:35	ms_run[1]:scan=12530	3892.7	3	3067.33481	1023.11478	R	L	25	51
PSM	SVDEIIRLVQAFQFTDK	-296_56311	P35700	1	Mouse_09-2020	null	[MS,MS:1001208,SEQUEST,]	2.9e-4	null	ms_run[1]:scan=12532	3893.3	3	2009.07181	670.36159	R	G	152	169
PSM	QGFIDLPEFPFGLEPR	-296_56433	O35490	1	Mouse_09-2020	null	[MS,MS:1001208,SEQUEST,]	2.9e-4	null	ms_run[1]:scan=12583	3911.4	2	1861.94829	931.47779	K	A	259	275
PSM	DIQQWEYVPLGPFLGK	-296_56475	P35505	1	Mouse_09-2020	null	[MS,MS:1001208,SEQUEST,]	2.9e-4	null	ms_run[1]:scan=12615	3923.5	2	1889.97966	945.49344	R	F	238	254
PSM	QADAVYFLPITPQFVTEVIK	-296_56668	Q8C196	1	Mouse_09-2020	null	[MS,MS:1001208,SEQUEST,]	2.9e-4	null	ms_run[1]:scan=12741	3973.3	3	2279.22983	760.41558	K	E	478	498
PSM	QADAVYFLPITPQFVTEVIK	-296_56673	Q8C196	1	Mouse_09-2020	null	[MS,MS:1001208,SEQUEST,]	2.9e-2	null	ms_run[1]:scan=12742	3973.6	2	2279.23516	1140.11974	K	E	478	498
PSM	TTLTAAITKILAEGGGAK	-296_56156	Q8BFR5	1	Mouse_09-2020	null	[MS,MS:1001208,SEQUEST,]	7.0e-3	9-UNIMOD:213	ms_run[1]:scan=12458	3866.4	3	2257.05210	753.02195	K	K	71	89
PSM	YSQFINFPIYVWSSK	-296_55805	P08113	1	Mouse_09-2020	null	[MS,MS:1001208,SEQUEST,]	9.9e-4	null	ms_run[1]:scan=12337	3824.5	2	1878.94707	939.97489	K	E	271	286
PSM	MISDLIASGIQPLQNLSVLK	-296_55798	Q9WVL0	1	Mouse_09-2020	null	[MS,MS:1001208,SEQUEST,]	2.5e-2	1-UNIMOD:35	ms_run[1]:scan=12336	3824.2	2	2156.20146	1078.60340	R	V	101	121
PSM	EGGLGPLNIPLLADVTK	-296_55739	D3Z4A4	1	Mouse_09-2020	null	[MS,MS:1001208,SEQUEST,]	1.8e-3	null	ms_run[1]:scan=12314	3816.3	2	1706.97002	853.98799	K	L	93	110
PSM	TTSLELFMYLNEVAGK	-296_54913	P16460	1	Mouse_09-2020	null	[MS,MS:1001208,SEQUEST,]	2.9e-4	8-UNIMOD:35	ms_run[1]:scan=12052	3729.3	2	1831.91667	916.46095	R	G	245	261
PSM	VNFSPPGDTSNLFPGTWYLER	-296_54937	P54869	1	Mouse_09-2020	null	[MS,MS:1001208,SEQUEST,]	9.9e-4	null	ms_run[1]:scan=12057	3730.7	2	2397.15386	1199.07913	K	D	474	495
PSM	VNFSPPGDTSNLFPGTWYLER	-296_54944	P54869	1	Mouse_09-2020	null	[MS,MS:1001208,SEQUEST,]	2.9e-4	null	ms_run[1]:scan=12058	3731.0	3	2397.15305	799.72185	K	D	474	495
PSM	SFLSPNQILKLEIK	-296_54952	Q9DB20	1	Mouse_09-2020	null	[MS,MS:1001208,SEQUEST,]	7.9e-3	10-UNIMOD:213	ms_run[1]:scan=12061	3731.9	3	2171.01798	724.34436	K	D	163	177
PSM	SFLSPNQILKLEIK	-296_54953	Q9DB20	1	Mouse_09-2020	null	[MS,MS:1001208,SEQUEST,]	7.9e-3	12-UNIMOD:213	ms_run[1]:scan=12061	3731.9	3	2171.01798	724.34436	K	D	163	177
PSM	SFLSPNQILKLEIK	-296_54954	Q9DB20	1	Mouse_09-2020	null	[MS,MS:1001208,SEQUEST,]	5.3e-3	14-UNIMOD:213	ms_run[1]:scan=12061	3731.9	3	2171.01798	724.34436	K	D	163	177
PSM	EFADSLGIPFLETSAK	-296_54958	P62821	1	Mouse_09-2020	null	[MS,MS:1001208,SEQUEST,]	2.9e-4	null	ms_run[1]:scan=12062	3732.2	2	1724.87639	862.94071	K	A	141	157
PSM	IGVAIGDQILDLSVIK	-296_55019	P35505	1	Mouse_09-2020	null	[MS,MS:1001208,SEQUEST,]	2.9e-4	null	ms_run[1]:scan=12078	3737.1	2	1653.97856	827.49291	R	L	32	48
PSM	DTGGGVKYWFCYSTKCYYFIMNK	-296_55025	Q9R1G6	1	Mouse_09-2020	null	[MS,MS:1001208,SEQUEST,]	2.7e-2	11-UNIMOD:4,16-UNIMOD:4	ms_run[1]:scan=12079	3737.4	3	2888.29282	963.43421	R	T	139	162
PSM	SSITPGTVLIILTGR	-296_55056	P47911	1	Mouse_09-2020	null	[MS,MS:1001208,SEQUEST,]	2.9e-4	null	ms_run[1]:scan=12087	3739.8	2	1527.91130	764.45887	R	R	150	165
PSM	LFPVAYNLIKPFLSEDTR	-296_55093	Q99J08	1	Mouse_09-2020	null	[MS,MS:1001208,SEQUEST,]	2.9e-4	null	ms_run[1]:scan=12096	3742.6	3	2123.15293	708.38937	K	K	197	215
PSM	GEFQILLDALDKIK	-296_55128	P16015	1	Mouse_09-2020	null	[MS,MS:1001208,SEQUEST,]	2.9e-4	null	ms_run[1]:scan=12106	3745.9	3	1602.91037	534.97490	K	K	154	168
PSM	VLGELWPLFGGR	-296_55146	P55096	1	Mouse_09-2020	null	[MS,MS:1001208,SEQUEST,]	9.9e-4	null	ms_run[1]:scan=12111	3747.5	2	1343.74822	672.37715	R	T	485	497
PSM	DHPDFPFWDEY	-296_55151	P70694	1	Mouse_09-2020	null	[MS,MS:1001208,SEQUEST,]	1.2e-3	null	ms_run[1]:scan=12113	3748.1	2	1467.58647	734.29622	K	0	313	324
PSM	SIFSAVLDELK	-296_55175	Q8C196	1	Mouse_09-2020	null	[MS,MS:1001208,SEQUEST,]	9.9e-4	null	ms_run[1]:scan=12117	3749.3	2	1221.67314	611.33990	R	A	1090	1101
PSM	EAETFPFNPFDLTK	-296_55214	P24270	1	Mouse_09-2020	null	[MS,MS:1001208,SEQUEST,]	1.2e-3	null	ms_run[1]:scan=12129	3753.2	2	1655.79692	828.40122	K	W	288	302
PSM	MYSYVTEELPQLINANFPVDPQR	-296_55219	Q9R0P3	1	Mouse_09-2020	null	[MS,MS:1001208,SEQUEST,]	2.9e-4	1-UNIMOD:35	ms_run[1]:scan=12130	3753.5	3	2740.33133	914.11442	R	S	120	143
PSM	DNLEFFLTNLGK	-296_55227	P19096	1	Mouse_09-2020	null	[MS,MS:1001208,SEQUEST,]	2.9e-4	null	ms_run[1]:scan=12133	3754.4	2	1410.72673	705.86682	K	H	791	803
PSM	FRTIDIEPDIETLLSQQSGNS	-296_55298	P11352	1	Mouse_09-2020	null	[MS,MS:1001208,SEQUEST,]	2.9e-4	null	ms_run[1]:scan=12151	3760.0	3	2363.17344	788.39569	R	0	181	202
PSM	YSQFINFPIYVWSSK	-296_55314	P08113	1	Mouse_09-2020	null	[MS,MS:1001208,SEQUEST,]	2.9e-4	null	ms_run[1]:scan=12158	3762.3	2	1878.94426	939.97489	K	E	271	286
PSM	GLGTDEDSILNLLTSR	-296_55330	P48036	1	Mouse_09-2020	null	[MS,MS:1001208,SEQUEST,]	2.9e-4	null	ms_run[1]:scan=12162	3763.7	2	1703.88262	852.44415	K	N	28	44
PSM	YSQFINFPIYVWSSK	-296_55338	P08113	1	Mouse_09-2020	null	[MS,MS:1001208,SEQUEST,]	2.9e-4	null	ms_run[1]:scan=12164	3764.3	3	1878.94205	626.98568	K	E	271	286
PSM	TTWIAPGTLNDLLELK	-296_55429	G3X982	1	Mouse_09-2020	null	[MS,MS:1001208,SEQUEST,]	1.9e-2	null	ms_run[1]:scan=12202	3777.5	2	1784.98271	892.99328	R	K	241	257
PSM	AAVEDPRVLLLDL	-296_55524	Q9D2G2	1	Mouse_09-2020	null	[MS,MS:1001208,SEQUEST,]	2.9e-3	null	ms_run[1]:scan=12247	3793.6	2	1423.81682	712.41139	K	0	442	455
PSM	LLQDSVDFSLADAINTEFK	-296_55541	A0A0A6YWC8	1	Mouse_09-2020	null	[MS,MS:1001208,SEQUEST,]	9.9e-4	null	ms_run[1]:scan=12252	3795.3	2	2126.06572	1063.53623	R	T	79	98
PSM	DFLAGGVAAAISKTAVAPIER	-296_55729	P51881	1	Mouse_09-2020	null	[MS,MS:1001208,SEQUEST,]	2.9e-4	13-UNIMOD:213	ms_run[1]:scan=12312	3815.6	3	2598.20139	866.73821	K	K	11	32
PSM	DFLAGGVAAAISKTAVAPIER	-296_55730	P51881	1	Mouse_09-2020	null	[MS,MS:1001208,SEQUEST,]	2.9e-4	12-UNIMOD:213	ms_run[1]:scan=12312	3815.6	3	2598.20139	866.73821	K	K	11	32
PSM	ILESDRKEPLFGISTGNIITGLAAGAK	-296_53800	Q8C196	1	Mouse_09-2020	null	[MS,MS:1001208,SEQUEST,]	2.9e-4	7-UNIMOD:213	ms_run[1]:scan=11759	3638.3	4	3312.59047	828.90328	K	Y	281	308
PSM	ATDFVVPGPGKVEITYTPK	-296_48708	O88844	1	Mouse_09-2020	null	[MS,MS:1001208,SEQUEST,]	2.8e-2	15-UNIMOD:213	ms_run[1]:scan=10466	3237.4	3	2560.14200	854.05179	R	G	141	160
PSM	ILESDRKEPLFGISTGNIITGLAAGAK	-296_53799	Q8C196	1	Mouse_09-2020	null	[MS,MS:1001208,SEQUEST,]	2.9e-4	8-UNIMOD:213	ms_run[1]:scan=11759	3638.3	4	3312.59047	828.90328	K	Y	281	308
PSM	AWGLDYLFEK	-296_53757	O55060	1	Mouse_09-2020	null	[MS,MS:1001208,SEQUEST,]	2.9e-4	null	ms_run[1]:scan=11748	3635.0	2	1241.61943	621.31369	K	Y	224	234
PSM	DLGFFGIYK	-296_52350	Q9QXX4	1	Mouse_09-2020	null	[MS,MS:1001208,SEQUEST,]	9.9e-4	null	ms_run[1]:scan=11439	3540.7	2	1059.55266	530.27912	R	A	477	486
PSM	YAPAPFGEGHPEYPFSDEF	-296_52386	G3X9Y6	1	Mouse_09-2020	null	[MS,MS:1001208,SEQUEST,]	1.6e-2	null	ms_run[1]:scan=11447	3543.1	2	2156.92778	1078.96544	R	0	305	324
PSM	IAPSFAVESMEDALKAADTIGYPVMIR	-296_52391	Q8C196	1	Mouse_09-2020	null	[MS,MS:1001208,SEQUEST,]	2.0e-2	10-UNIMOD:35,25-UNIMOD:35	ms_run[1]:scan=11448	3543.4	3	2927.46036	976.48915	K	A	561	588
PSM	MSATFIGNSTAIQELFK	-296_52410	Q7TMM9	0	Mouse_09-2020	null	[MS,MS:1001208,SEQUEST,]	2.9e-4	1-UNIMOD:35	ms_run[1]:scan=11451	3544.3	2	1873.93901	937.47185	K	I	363	380
PSM	MSATFIGNSTAIQELFK	-296_52410	P68372	0	Mouse_09-2020	null	[MS,MS:1001208,SEQUEST,]	2.9e-4	1-UNIMOD:35	ms_run[1]:scan=11451	3544.3	2	1873.93901	937.47185	K	I	363	380
PSM	YVLGNPLTPGINQGPQIDKEQHDKILDLIESGK	-296_52434	P24549	1	Mouse_09-2020	null	[MS,MS:1001208,SEQUEST,]	2.3e-2	18-UNIMOD:213	ms_run[1]:scan=11456	3545.8	5	4170.97944	835.00151	K	E	330	363
PSM	SIGPLTFVFTGTGNVSK	-296_52444	Q99K67	1	Mouse_09-2020	null	[MS,MS:1001208,SEQUEST,]	2.9e-4	null	ms_run[1]:scan=11457	3546.1	2	1724.92278	862.96452	K	A	213	230
PSM	FFQPVLKPMLPPDAFQGK	-296_52462	Q9CQ62	1	Mouse_09-2020	null	[MS,MS:1001208,SEQUEST,]	6.6e-3	9-UNIMOD:35,7-UNIMOD:213	ms_run[1]:scan=11463	3547.9	3	2617.16031	873.05811	K	A	43	61
PSM	LDILSNDLVINMLK	-296_52502	Q9QXD6	1	Mouse_09-2020	null	[MS,MS:1001208,SEQUEST,]	2.9e-4	12-UNIMOD:35	ms_run[1]:scan=11471	3550.2	2	1616.89311	808.95002	K	S	74	88
PSM	VLILGSGGLSIGQAGEFDYSGSQAVK	-296_52516	Q8C196	1	Mouse_09-2020	null	[MS,MS:1001208,SEQUEST,]	2.9e-4	null	ms_run[1]:scan=11473	3550.8	3	2553.32315	851.77802	K	M	425	451
PSM	NNDLILYYFSDAK	-296_52524	Q8JZR0	1	Mouse_09-2020	null	[MS,MS:1001208,SEQUEST,]	2.9e-4	null	ms_run[1]:scan=11474	3551.1	2	1575.77007	788.38811	K	L	63	76
PSM	AIAELGIYPAVDPLDSTSR	-296_52337	P56480	1	Mouse_09-2020	null	[MS,MS:1001208,SEQUEST,]	2.9e-4	null	ms_run[1]:scan=11435	3539.5	3	1988.03464	663.34935	R	M	388	407
PSM	GIAVHPELFSIDNGLLTPTLK	-296_52566	D3Z041	1	Mouse_09-2020	null	[MS,MS:1001208,SEQUEST,]	2.9e-4	null	ms_run[1]:scan=11481	3553.2	3	2235.24076	745.75097	K	K	656	677
PSM	GISAFLVPMPTPGLTLGK	-296_52613	Q07417	1	Mouse_09-2020	null	[MS,MS:1001208,SEQUEST,]	9.9e-4	9-UNIMOD:35	ms_run[1]:scan=11490	3555.8	2	1815.01116	908.00787	K	E	209	227
PSM	GSIDPYVYLPFGNGPR	-296_52628	Q64459	1	Mouse_09-2020	null	[MS,MS:1001208,SEQUEST,]	2.9e-4	null	ms_run[1]:scan=11492	3556.4	2	1751.87810	876.44121	K	C	426	442
PSM	ALEQFLQEYFDGNLKR	-296_52636	P27773	1	Mouse_09-2020	null	[MS,MS:1001208,SEQUEST,]	2.9e-4	null	ms_run[1]:scan=11493	3556.7	3	1970.99833	657.67054	K	L	348	364
PSM	MLISSEDVLHSWAVPSLGLK	-296_52656	P00405	1	Mouse_09-2020	null	[MS,MS:1001208,SEQUEST,]	2.9e-4	1-UNIMOD:35	ms_run[1]:scan=11498	3558.2	3	2198.15549	733.38904	R	D	152	172
PSM	FHDFLGDSWGILFSHPR	-296_52662	Q6GT24	1	Mouse_09-2020	null	[MS,MS:1001208,SEQUEST,]	2.9e-4	null	ms_run[1]:scan=11499	3558.5	3	2030.98789	677.66724	R	F	25	42
PSM	LLEIDPYLKPFAADFQR	-296_52685	Q9D6Y9	1	Mouse_09-2020	null	[MS,MS:1001208,SEQUEST,]	2.9e-4	null	ms_run[1]:scan=11505	3560.3	3	2036.08738	679.36656	R	Y	31	48
PSM	GDFMFVIPALQVAHFQR	-296_52701	Q8BK48	1	Mouse_09-2020	null	[MS,MS:1001208,SEQUEST,]	5.7e-4	4-UNIMOD:35	ms_run[1]:scan=11508	3561.2	3	1992.01700	664.67686	K	H	412	429
PSM	AGLEQGSDAGYLAESQKFGELALTK	-296_52706	Q8BMS1	1	Mouse_09-2020	null	[MS,MS:1001208,SEQUEST,]	1.8e-3	17-UNIMOD:213	ms_run[1]:scan=11509	3561.5	3	3124.36118	1042.12312	K	S	310	335
PSM	AGLEQGSDAGYLAESQKFGELALTK	-296_52707	Q8BMS1	1	Mouse_09-2020	null	[MS,MS:1001208,SEQUEST,]	1.8e-3	15-UNIMOD:213	ms_run[1]:scan=11509	3561.5	3	3124.36118	1042.12312	K	S	310	335
PSM	AGLEQGSDAGYLAESQKFGELALTK	-296_52708	Q8BMS1	1	Mouse_09-2020	null	[MS,MS:1001208,SEQUEST,]	1.8e-3	14-UNIMOD:213	ms_run[1]:scan=11509	3561.5	3	3124.36118	1042.12312	K	S	310	335
PSM	EVTDSWFWAGDVNTEAEVEEQARSASTK	-296_52716	Q5U4C1	1	Mouse_09-2020	null	[MS,MS:1001208,SEQUEST,]	2.4e-2	null	ms_run[1]:scan=11510	3561.8	3	3142.43662	1048.14605	K	T	545	573
PSM	YGKSPYLYPLYGLGELPQGFAR	-296_52721	Q61598	1	Mouse_09-2020	null	[MS,MS:1001208,SEQUEST,]	2.9e-4	null	ms_run[1]:scan=11511	3562.1	3	2489.29099	830.43364	R	S	219	241
PSM	SGPFGQIFRPDNFVFGQSGAGNNWAK	-296_52573	Q7TMM9	0	Mouse_09-2020	null	[MS,MS:1001208,SEQUEST,]	2.9e-4	null	ms_run[1]:scan=11482	3553.5	3	2798.34830	933.45264	R	H	78	104
PSM	SGPFGQIFRPDNFVFGQSGAGNNWAK	-296_52573	P68372	0	Mouse_09-2020	null	[MS,MS:1001208,SEQUEST,]	2.9e-4	null	ms_run[1]:scan=11482	3553.5	3	2798.34830	933.45264	R	H	78	104
PSM	YISGSSFKDHPDFPFWDEY	-296_52726	P70694	1	Mouse_09-2020	null	[MS,MS:1001208,SEQUEST,]	4.5e-3	null	ms_run[1]:scan=11512	3562.4	3	2337.01407	779.67601	R	0	305	324
PSM	YIVFVEGYPLTISGK	-296_52327	Q8VCW8	1	Mouse_09-2020	null	[MS,MS:1001208,SEQUEST,]	2.9e-4	null	ms_run[1]:scan=11432	3538.6	2	1685.91619	843.46108	R	Q	585	600
PSM	RLPTLEQPIIPSDYVAIKAPMFSWPR	-296_52299	Q8C196	1	Mouse_09-2020	null	[MS,MS:1001208,SEQUEST,]	2.9e-4	21-UNIMOD:35	ms_run[1]:scan=11425	3536.5	4	3041.63051	761.16248	K	R	1292	1318
PSM	LFGMVLGSAPYTVPLPK	-296_51859	Q8CAQ8	1	Mouse_09-2020	null	[MS,MS:1001208,SEQUEST,]	8.3e-4	4-UNIMOD:35	ms_run[1]:scan=11328	3507.6	2	1805.98760	903.49714	K	P	85	102
[truncated: 421,752 more chars]
