# Supplementary material for: A Novel Spectral Annotation Strategy Streamlines Reporting of Mono-ADP-ribosylated Peptides Derived from Mouse Liver and Spleen in Response to IFN-γ
Source: Mol Cell Proteomics. 2021 Sep 28;21(4):100153. doi: 10.1016/j.mcpro.2021.100153 (PMC9014395; doi:10.1016/j.mcpro.2021.100153)
Supplement: Supplemental Data 22 [file mmc24.zip › mcpro_100153_mmc24.mzTab]

COM	This	line	serves	as	a	size	and	separator	hint	for	spreadsheet	applications.	-	-	-	-	-	-	-	-	-	-	-	-	-	-	-	-	-	-	-	-	-	-	-	-	-	-	-	-	-	-	-	-	-	-
COM	Report of a minimal "Summary Quantification report" Proteome Discoverer 2.4.1.15 experiment.
MTD	mzTab-Version	1.0.0
MTD	mzTag-mode	Summary
MTD	mzTab-type	Identification
MTD	description	Export of M:\PostDocAnalysis\01_Singh\SKuraoka\PD2.4.beta.p.08282020\CID_ColE\01_SK_MLiver_IFNgPilot_CID30%-(1).pdResult
MTD	ms_run[1]-location	file://M:\LumosIncomingRAWFiles(Previous)\07-2020\07-02-2020\01_SK_MLiver_IFNgPilot_CID30%.raw
MTD	protein_search_engine_score[1]	[MS,MS:1001155,SEQUEST:xcorr,]
MTD	protein_search_engine_score[2]	Sum PEP Score
MTD	psm_search_engine_score[1]	[MS,MS:1001491,percolator:Q value,]
MTD	fixed_mod[1]	[UNIMOD, UNIMOD:4, Carbamidomethyl, ]
MTD	variable_mod[1]	[UNIMOD, UNIMOD:35, Oxidation, ]
MTD	variable_mod[2]	[UNIMOD, UNIMOD:213, ADP-Ribosyl, ]
MTD	variable_mod[3]	[UNIMOD, UNIMOD:1, Acetyl, ]
MTD	assay[1]-ms_run_ref	ms_run[1]

PRH	accession	description	taxid	species	database	database_version	search_engine	best_search_engine_score[1]	best_search_engine_score[2]	ambiguity_members	modifications	protein_coverage
PRT	Q8C196	Carbamoyl-phosphate synthase [ammonia], mitochondrial OS=Mus musculus OX=10090 GN=Cps1 PE=1 SV=2	null	null	Mouse_09-2020	null	[MS,MS:1001208,SEQUEST,]	338.71	388.686	null	null	0.58
PRT	Q8R0Y6	Cytosolic 10-formyltetrahydrofolate dehydrogenase OS=Mus musculus OX=10090 GN=Aldh1l1 PE=1 SV=1	null	null	Mouse_09-2020	null	[MS,MS:1001208,SEQUEST,]	93.97	105.381	null	null	0.39
PRT	P20029	Endoplasmic reticulum chaperone BiP OS=Mus musculus OX=10090 GN=Hspa5 PE=1 SV=3	null	null	Mouse_09-2020	null	[MS,MS:1001208,SEQUEST,]	92.19	117.617	null	null	0.47
PRT	P16460	Argininosuccinate synthase OS=Mus musculus OX=10090 GN=Ass1 PE=1 SV=1	null	null	Mouse_09-2020	null	[MS,MS:1001208,SEQUEST,]	65.25	82.032	null	null	0.39
PRT	P09103	Protein disulfide-isomerase OS=Mus musculus OX=10090 GN=P4hb PE=1 SV=2	null	null	Mouse_09-2020	null	[MS,MS:1001208,SEQUEST,]	74.14	75.216	null	null	0.53
PRT	P16015	Carbonic anhydrase 3 OS=Mus musculus OX=10090 GN=Ca3 PE=1 SV=3	null	null	Mouse_09-2020	null	[MS,MS:1001208,SEQUEST,]	129.49	130.098	null	null	0.72
PRT	Q03265	ATP synthase subunit alpha, mitochondrial OS=Mus musculus OX=10090 GN=Atp5f1a PE=1 SV=1	null	null	Mouse_09-2020	null	[MS,MS:1001208,SEQUEST,]	78.80	88.264	null	null	0.46
PRT	P26443	Glutamate dehydrogenase 1, mitochondrial OS=Mus musculus OX=10090 GN=Glud1 PE=1 SV=1	null	null	Mouse_09-2020	null	[MS,MS:1001208,SEQUEST,]	67.21	82.864	null	null	0.41
PRT	P47738	Aldehyde dehydrogenase, mitochondrial OS=Mus musculus OX=10090 GN=Aldh2 PE=1 SV=1	null	null	Mouse_09-2020	null	[MS,MS:1001208,SEQUEST,]	73.43	84.070	null	null	0.43
PRT	O35490	Betaine--homocysteine S-methyltransferase 1 OS=Mus musculus OX=10090 GN=Bhmt PE=1 SV=1	null	null	Mouse_09-2020	null	[MS,MS:1001208,SEQUEST,]	79.68	73.297	null	null	0.51
PRT	P32020	Non-specific lipid-transfer protein OS=Mus musculus OX=10090 GN=Scp2 PE=1 SV=3	null	null	Mouse_09-2020	null	[MS,MS:1001208,SEQUEST,]	69.76	87.547	null	null	0.35
PRT	P38647	Stress-70 protein, mitochondrial OS=Mus musculus OX=10090 GN=Hspa9 PE=1 SV=3	null	null	Mouse_09-2020	null	[MS,MS:1001208,SEQUEST,]	70.82	91.640	null	null	0.36
PRT	P17182	Alpha-enolase OS=Mus musculus OX=10090 GN=Eno1 PE=1 SV=3	null	null	Mouse_09-2020	null	[MS,MS:1001208,SEQUEST,]	65.58	93.935	null	null	0.57
PRT	P24270	Catalase OS=Mus musculus OX=10090 GN=Cat PE=1 SV=4	null	null	Mouse_09-2020	null	[MS,MS:1001208,SEQUEST,]	69.82	78.821	null	null	0.44
PRT	P63017	Heat shock cognate 71 kDa protein OS=Mus musculus OX=10090 GN=Hspa8 PE=1 SV=1	null	null	Mouse_09-2020	null	[MS,MS:1001208,SEQUEST,]	99.29	105.999	null	null	0.36
PRT	P12710	Fatty acid-binding protein, liver OS=Mus musculus OX=10090 GN=Fabp1 PE=1 SV=2	null	null	Mouse_09-2020	null	[MS,MS:1001208,SEQUEST,]	72.84	93.808	null	null	0.80
PRT	Q91Y97	Fructose-bisphosphate aldolase B OS=Mus musculus OX=10090 GN=Aldob PE=1 SV=3	null	null	Mouse_09-2020	null	[MS,MS:1001208,SEQUEST,]	75.91	84.807	null	null	0.42
PRT	Q8BWT1	3-ketoacyl-CoA thiolase, mitochondrial OS=Mus musculus OX=10090 GN=Acaa2 PE=1 SV=3	null	null	Mouse_09-2020	null	[MS,MS:1001208,SEQUEST,]	86.00	102.622	null	null	0.55
PRT	P54869	Hydroxymethylglutaryl-CoA synthase, mitochondrial OS=Mus musculus OX=10090 GN=Hmgcs2 PE=1 SV=2	null	null	Mouse_09-2020	null	[MS,MS:1001208,SEQUEST,]	63.77	73.498	null	null	0.33
PRT	P56480	ATP synthase subunit beta, mitochondrial OS=Mus musculus OX=10090 GN=Atp5f1b PE=1 SV=2	null	null	Mouse_09-2020	null	[MS,MS:1001208,SEQUEST,]	89.73	99.658	null	null	0.48
PRT	P50247	Adenosylhomocysteinase OS=Mus musculus OX=10090 GN=Ahcy PE=1 SV=3	null	null	Mouse_09-2020	null	[MS,MS:1001208,SEQUEST,]	69.38	82.336	null	null	0.42
PRT	O88844	Isocitrate dehydrogenase [NADP] cytoplasmic OS=Mus musculus OX=10090 GN=Idh1 PE=1 SV=2	null	null	Mouse_09-2020	null	[MS,MS:1001208,SEQUEST,]	42.10	54.783	null	null	0.45
PRT	Q9R0H0	Peroxisomal acyl-coenzyme A oxidase 1 OS=Mus musculus OX=10090 GN=Acox1 PE=1 SV=5	null	null	Mouse_09-2020	null	[MS,MS:1001208,SEQUEST,]	74.37	78.801	null	null	0.35
PRT	P05202	Aspartate aminotransferase, mitochondrial OS=Mus musculus OX=10090 GN=Got2 PE=1 SV=1	null	null	Mouse_09-2020	null	[MS,MS:1001208,SEQUEST,]	66.79	52.836	null	null	0.40
PRT	P08113	Endoplasmin OS=Mus musculus OX=10090 GN=Hsp90b1 PE=1 SV=2	null	null	Mouse_09-2020	null	[MS,MS:1001208,SEQUEST,]	48.28	59.537	null	null	0.26
PRT	P10126	Elongation factor 1-alpha 1 OS=Mus musculus OX=10090 GN=Eef1a1 PE=1 SV=3	null	null	Mouse_09-2020	null	[MS,MS:1001208,SEQUEST,]	69.31	70.977	null	null	0.29
PRT	G5E8R3	Pyruvate carboxylase OS=Mus musculus OX=10090 GN=Pcx PE=1 SV=1	null	null	Mouse_09-2020	null	[MS,MS:1001208,SEQUEST,]	41.20	46.298	null	null	0.21
PRT	Q8BMS1	Trifunctional enzyme subunit alpha, mitochondrial OS=Mus musculus OX=10090 GN=Hadha PE=1 SV=1	null	null	Mouse_09-2020	null	[MS,MS:1001208,SEQUEST,]	39.68	52.334	null	null	0.21
PRT	Q9DBM2	Peroxisomal bifunctional enzyme OS=Mus musculus OX=10090 GN=Ehhadh PE=1 SV=4	null	null	Mouse_09-2020	null	[MS,MS:1001208,SEQUEST,]	45.13	59.301	null	null	0.29
PRT	Q9ET01	Glycogen phosphorylase, liver form OS=Mus musculus OX=10090 GN=Pygl PE=1 SV=4	null	null	Mouse_09-2020	null	[MS,MS:1001208,SEQUEST,]	51.84	55.321	null	null	0.26
PRT	P24549	Retinal dehydrogenase 1 OS=Mus musculus OX=10090 GN=Aldh1a1 PE=1 SV=5	null	null	Mouse_09-2020	null	[MS,MS:1001208,SEQUEST,]	110.28	125.072	null	null	0.44
PRT	P19157	Glutathione S-transferase P 1 OS=Mus musculus OX=10090 GN=Gstp1 PE=1 SV=2	null	null	Mouse_09-2020	null	[MS,MS:1001208,SEQUEST,]	104.65	100.473	null	null	0.61
PRT	P63038	60 kDa heat shock protein, mitochondrial OS=Mus musculus OX=10090 GN=Hspd1 PE=1 SV=1	null	null	Mouse_09-2020	null	[MS,MS:1001208,SEQUEST,]	65.25	69.294	null	null	0.29
PRT	P11725	Ornithine carbamoyltransferase, mitochondrial OS=Mus musculus OX=10090 GN=Otc PE=1 SV=1	null	null	Mouse_09-2020	null	[MS,MS:1001208,SEQUEST,]	53.52	60.603	null	null	0.42
PRT	P35700	Peroxiredoxin-1 OS=Mus musculus OX=10090 GN=Prdx1 PE=1 SV=1	null	null	Mouse_09-2020	null	[MS,MS:1001208,SEQUEST,]	55.09	50.242	null	null	0.49
PRT	P27773	Protein disulfide-isomerase A3 OS=Mus musculus OX=10090 GN=Pdia3 PE=1 SV=2	null	null	Mouse_09-2020	null	[MS,MS:1001208,SEQUEST,]	49.56	54.993	null	null	0.35
PRT	P10649	Glutathione S-transferase Mu 1 OS=Mus musculus OX=10090 GN=Gstm1 PE=1 SV=2	null	null	Mouse_09-2020	null	[MS,MS:1001208,SEQUEST,]	91.76	87.836	null	null	0.56
PRT	P30115	Glutathione S-transferase A3 OS=Mus musculus OX=10090 GN=Gsta3 PE=1 SV=2	null	null	Mouse_09-2020	null	[MS,MS:1001208,SEQUEST,]	49.43	48.706	null	null	0.50
PRT	A0A1D5RLD8	Glyceraldehyde-3-phosphate dehydrogenase OS=Mus musculus OX=10090 GN=Gm10358 PE=1 SV=1	null	null	Mouse_09-2020	null	[MS,MS:1001208,SEQUEST,]	68.78	61.621	null	null	0.44
PRT	Q64374	Regucalcin OS=Mus musculus OX=10090 GN=Rgn PE=1 SV=1	null	null	Mouse_09-2020	null	[MS,MS:1001208,SEQUEST,]	49.11	65.403	null	null	0.49
PRT	Q91VB8	Alpha globin 1 OS=Mus musculus OX=10090 GN=Hba-a1 PE=1 SV=1	null	null	Mouse_09-2020	null	[MS,MS:1001208,SEQUEST,]	81.67	85.597	null	null	0.72
PRT	A8DUK4	Beta-globin OS=Mus musculus OX=10090 GN=Hbb-bs PE=1 SV=1	null	null	Mouse_09-2020	null	[MS,MS:1001208,SEQUEST,]	83.82	87.456	null	null	0.82
PRT	P49429	4-hydroxyphenylpyruvate dioxygenase OS=Mus musculus OX=10090 GN=Hpd PE=1 SV=3	null	null	Mouse_09-2020	null	[MS,MS:1001208,SEQUEST,]	38.77	45.226	null	null	0.47
PRT	Q8QZT1	Acetyl-CoA acetyltransferase, mitochondrial OS=Mus musculus OX=10090 GN=Acat1 PE=1 SV=1	null	null	Mouse_09-2020	null	[MS,MS:1001208,SEQUEST,]	56.29	56.346	null	null	0.38
PRT	Q61176	Arginase-1 OS=Mus musculus OX=10090 GN=Arg1 PE=1 SV=1	null	null	Mouse_09-2020	null	[MS,MS:1001208,SEQUEST,]	40.46	49.069	null	null	0.41
PRT	P07724	Albumin OS=Mus musculus OX=10090 GN=Alb PE=1 SV=3	null	null	Mouse_09-2020	null	[MS,MS:1001208,SEQUEST,]	66.36	58.099	null	null	0.20
PRT	P00329	Alcohol dehydrogenase 1 OS=Mus musculus OX=10090 GN=Adh1 PE=1 SV=2	null	null	Mouse_09-2020	null	[MS,MS:1001208,SEQUEST,]	31.99	31.643	null	null	0.36
PRT	Q99LB7	Sarcosine dehydrogenase, mitochondrial OS=Mus musculus OX=10090 GN=Sardh PE=1 SV=1	null	null	Mouse_09-2020	null	[MS,MS:1001208,SEQUEST,]	35.24	36.433	null	null	0.17
PRT	Q8VCT4	Carboxylesterase 1D OS=Mus musculus OX=10090 GN=Ces1d PE=1 SV=1	null	null	Mouse_09-2020	null	[MS,MS:1001208,SEQUEST,]	27.67	32.289	null	null	0.24
PRT	Q9QXD6	Fructose-1,6-bisphosphatase 1 OS=Mus musculus OX=10090 GN=Fbp1 PE=1 SV=3	null	null	Mouse_09-2020	null	[MS,MS:1001208,SEQUEST,]	50.79	54.682	null	null	0.39
PRT	P08249	Malate dehydrogenase, mitochondrial OS=Mus musculus OX=10090 GN=Mdh2 PE=1 SV=3	null	null	Mouse_09-2020	null	[MS,MS:1001208,SEQUEST,]	32.40	37.374	null	null	0.43
PRT	Q9EQ20	Methylmalonate-semialdehyde dehydrogenase [acylating], mitochondrial OS=Mus musculus OX=10090 GN=Aldh6a1 PE=1 SV=1	null	null	Mouse_09-2020	null	[MS,MS:1001208,SEQUEST,]	50.01	57.162	null	null	0.36
PRT	Q64459	Cytochrome P450 3A11 OS=Mus musculus OX=10090 GN=Cyp3a11 PE=1 SV=1	null	null	Mouse_09-2020	null	[MS,MS:1001208,SEQUEST,]	27.08	29.693	null	null	0.27
PRT	Q05421	Cytochrome P450 2E1 OS=Mus musculus OX=10090 GN=Cyp2e1 PE=1 SV=1	null	null	Mouse_09-2020	null	[MS,MS:1001208,SEQUEST,]	31.99	34.323	null	null	0.24
PRT	Q9JII6	Aldo-keto reductase family 1 member A1 OS=Mus musculus OX=10090 GN=Akr1a1 PE=1 SV=3	null	null	Mouse_09-2020	null	[MS,MS:1001208,SEQUEST,]	31.96	31.264	null	null	0.31
PRT	O08601	Microsomal triglyceride transfer protein large subunit OS=Mus musculus OX=10090 GN=Mttp PE=1 SV=2	null	null	Mouse_09-2020	null	[MS,MS:1001208,SEQUEST,]	27.03	34.137	null	null	0.17
PRT	Q8VC30	Triokinase/FMN cyclase OS=Mus musculus OX=10090 GN=Tkfc PE=1 SV=1	null	null	Mouse_09-2020	null	[MS,MS:1001208,SEQUEST,]	36.48	36.578	null	null	0.24
PRT	D3Z041	Long-chain-fatty-acid--CoA ligase 1 OS=Mus musculus OX=10090 GN=Acsl1 PE=1 SV=1	null	null	Mouse_09-2020	null	[MS,MS:1001208,SEQUEST,]	29.89	38.305	null	null	0.21
PRT	P34914	Bifunctional epoxide hydrolase 2 OS=Mus musculus OX=10090 GN=Ephx2 PE=1 SV=2	null	null	Mouse_09-2020	null	[MS,MS:1001208,SEQUEST,]	20.50	27.604	null	null	0.27
PRT	Q64442	Sorbitol dehydrogenase OS=Mus musculus OX=10090 GN=Sord PE=1 SV=3	null	null	Mouse_09-2020	null	[MS,MS:1001208,SEQUEST,]	32.01	31.412	null	null	0.31
PRT	Q8CHT0	Delta-1-pyrroline-5-carboxylate dehydrogenase, mitochondrial OS=Mus musculus OX=10090 GN=Aldh4a1 PE=1 SV=3	null	null	Mouse_09-2020	null	[MS,MS:1001208,SEQUEST,]	22.63	25.104	null	null	0.20
PRT	Q9DBE0	Cysteine sulfinic acid decarboxylase OS=Mus musculus OX=10090 GN=Csad PE=1 SV=1	null	null	Mouse_09-2020	null	[MS,MS:1001208,SEQUEST,]	39.16	42.785	null	null	0.17
PRT	Q9DB20	ATP synthase subunit O, mitochondrial OS=Mus musculus OX=10090 GN=Atp5po PE=1 SV=1	null	null	Mouse_09-2020	null	[MS,MS:1001208,SEQUEST,]	34.99	40.199	null	null	0.44
PRT	P24369	Peptidyl-prolyl cis-trans isomerase B OS=Mus musculus OX=10090 GN=Ppib PE=1 SV=2	null	null	Mouse_09-2020	null	[MS,MS:1001208,SEQUEST,]	21.79	28.446	null	null	0.53
PRT	Q9DCW4	Electron transfer flavoprotein subunit beta OS=Mus musculus OX=10090 GN=Etfb PE=1 SV=3	null	null	Mouse_09-2020	null	[MS,MS:1001208,SEQUEST,]	33.85	38.759	null	null	0.44
PRT	P51660	Peroxisomal multifunctional enzyme type 2 OS=Mus musculus OX=10090 GN=Hsd17b4 PE=1 SV=3	null	null	Mouse_09-2020	null	[MS,MS:1001208,SEQUEST,]	29.67	40.875	null	null	0.20
PRT	Q9CPY7	Cytosol aminopeptidase OS=Mus musculus OX=10090 GN=Lap3 PE=1 SV=3	null	null	Mouse_09-2020	null	[MS,MS:1001208,SEQUEST,]	29.65	32.060	null	null	0.25
PRT	Q9DBT9	Dimethylglycine dehydrogenase, mitochondrial OS=Mus musculus OX=10090 GN=Dmgdh PE=1 SV=1	null	null	Mouse_09-2020	null	[MS,MS:1001208,SEQUEST,]	34.62	33.366	null	null	0.19
PRT	P40142	Transketolase OS=Mus musculus OX=10090 GN=Tkt PE=1 SV=1	null	null	Mouse_09-2020	null	[MS,MS:1001208,SEQUEST,]	21.67	25.017	null	null	0.21
PRT	Q91YI0	Argininosuccinate lyase OS=Mus musculus OX=10090 GN=Asl PE=1 SV=1	null	null	Mouse_09-2020	null	[MS,MS:1001208,SEQUEST,]	33.45	33.767	null	null	0.24
PRT	P70694	Estradiol 17 beta-dehydrogenase 5 OS=Mus musculus OX=10090 GN=Akr1c6 PE=1 SV=1	null	null	Mouse_09-2020	null	[MS,MS:1001208,SEQUEST,]	39.07	46.456	null	null	0.39
PRT	P51881	ADP/ATP translocase 2 OS=Mus musculus OX=10090 GN=Slc25a5 PE=1 SV=3	null	null	Mouse_09-2020	null	[MS,MS:1001208,SEQUEST,]	24.19	23.230	null	null	0.27
PRT	P58252	Elongation factor 2 OS=Mus musculus OX=10090 GN=Eef2 PE=1 SV=2	null	null	Mouse_09-2020	null	[MS,MS:1001208,SEQUEST,]	16.30	24.287	null	null	0.10
PRT	P11352	Glutathione peroxidase 1 OS=Mus musculus OX=10090 GN=Gpx1 PE=1 SV=2	null	null	Mouse_09-2020	null	[MS,MS:1001208,SEQUEST,]	25.24	24.650	null	null	0.58
PRT	Q9CPU0	Lactoylglutathione lyase OS=Mus musculus OX=10090 GN=Glo1 PE=1 SV=3	null	null	Mouse_09-2020	null	[MS,MS:1001208,SEQUEST,]	31.33	23.931	null	null	0.38
PRT	P47911	60S ribosomal protein L6 OS=Mus musculus OX=10090 GN=Rpl6 PE=1 SV=3	null	null	Mouse_09-2020	null	[MS,MS:1001208,SEQUEST,]	20.91	21.732	null	null	0.30
PRT	Q01853	Transitional endoplasmic reticulum ATPase OS=Mus musculus OX=10090 GN=Vcp PE=1 SV=4	null	null	Mouse_09-2020	null	[MS,MS:1001208,SEQUEST,]	20.18	19.598	null	null	0.13
PRT	P08228	Superoxide dismutase [Cu-Zn] OS=Mus musculus OX=10090 GN=Sod1 PE=1 SV=2	null	null	Mouse_09-2020	null	[MS,MS:1001208,SEQUEST,]	36.00	47.307	null	null	0.57
PRT	P97872	Flavin-containing monooxygenase 5 OS=Mus musculus OX=10090 GN=Fmo5 PE=1 SV=4	null	null	Mouse_09-2020	null	[MS,MS:1001208,SEQUEST,]	25.97	28.479	null	null	0.16
PRT	P14152	Malate dehydrogenase, cytoplasmic OS=Mus musculus OX=10090 GN=Mdh1 PE=1 SV=3	null	null	Mouse_09-2020	null	[MS,MS:1001208,SEQUEST,]	14.27	20.877	null	null	0.23
PRT	G3X982	Aldehyde oxidase 3 OS=Mus musculus OX=10090 GN=Aox3 PE=1 SV=1	null	null	Mouse_09-2020	null	[MS,MS:1001208,SEQUEST,]	20.83	23.992	null	null	0.10
PRT	P56593	Cytochrome P450 2A12 OS=Mus musculus OX=10090 GN=Cyp2a12 PE=1 SV=2	null	null	Mouse_09-2020	null	[MS,MS:1001208,SEQUEST,]	18.31	18.434	null	null	0.24
PRT	P35505	Fumarylacetoacetase OS=Mus musculus OX=10090 GN=Fah PE=1 SV=2	null	null	Mouse_09-2020	null	[MS,MS:1001208,SEQUEST,]	29.97	27.654	null	null	0.31
PRT	Q9Z2V4	Phosphoenolpyruvate carboxykinase, cytosolic [GTP] OS=Mus musculus OX=10090 GN=Pck1 PE=1 SV=1	null	null	Mouse_09-2020	null	[MS,MS:1001208,SEQUEST,]	20.46	20.743	null	null	0.18
PRT	E9PWK1	Epoxide hydrolase OS=Mus musculus OX=10090 GN=Ephx1 PE=1 SV=1	null	null	Mouse_09-2020	null	[MS,MS:1001208,SEQUEST,]	29.66	24.593	null	null	0.28
PRT	P11499	Heat shock protein HSP 90-beta OS=Mus musculus OX=10090 GN=Hsp90ab1 PE=1 SV=3	null	null	Mouse_09-2020	null	[MS,MS:1001208,SEQUEST,]	40.68	50.265	null	null	0.25
PRT	P07901	Heat shock protein HSP 90-alpha OS=Mus musculus OX=10090 GN=Hsp90aa1 PE=1 SV=4	null	null	Mouse_09-2020	null	[MS,MS:1001208,SEQUEST,]	33.41	36.786	null	null	0.20
PRT	P52196	Thiosulfate sulfurtransferase OS=Mus musculus OX=10090 GN=Tst PE=1 SV=3	null	null	Mouse_09-2020	null	[MS,MS:1001208,SEQUEST,]	22.49	23.654	null	null	0.31
PRT	Q64433	10 kDa heat shock protein, mitochondrial OS=Mus musculus OX=10090 GN=Hspe1 PE=1 SV=2	null	null	Mouse_09-2020	null	[MS,MS:1001208,SEQUEST,]	19.22	22.118	null	null	0.71
PRT	O55022	Membrane-associated progesterone receptor component 1 OS=Mus musculus OX=10090 GN=Pgrmc1 PE=1 SV=4	null	null	Mouse_09-2020	null	[MS,MS:1001208,SEQUEST,]	23.40	24.022	null	null	0.35
PRT	Q8BH95	Enoyl-CoA hydratase, mitochondrial OS=Mus musculus OX=10090 GN=Echs1 PE=1 SV=1	null	null	Mouse_09-2020	null	[MS,MS:1001208,SEQUEST,]	24.16	25.141	null	null	0.35
PRT	P31786	Acyl-CoA-binding protein OS=Mus musculus OX=10090 GN=Dbi PE=1 SV=2	null	null	Mouse_09-2020	null	[MS,MS:1001208,SEQUEST,]	23.08	35.683	null	null	0.66
PRT	E0CXN5	Glycerol-3-phosphate dehydrogenase [NAD(+)] OS=Mus musculus OX=10090 GN=Gpd1 PE=1 SV=1	null	null	Mouse_09-2020	null	[MS,MS:1001208,SEQUEST,]	12.20	19.882	null	null	0.25
PRT	A0A0R4J0Z1	Protein disulfide-isomerase A4 OS=Mus musculus OX=10090 GN=Pdia4 PE=1 SV=1	null	null	Mouse_09-2020	null	[MS,MS:1001208,SEQUEST,]	21.05	21.174	null	null	0.15
PRT	P28271	Cytoplasmic aconitate hydratase OS=Mus musculus OX=10090 GN=Aco1 PE=1 SV=3	null	null	Mouse_09-2020	null	[MS,MS:1001208,SEQUEST,]	30.79	31.410	null	null	0.10
PRT	P50544	Very long-chain specific acyl-CoA dehydrogenase, mitochondrial OS=Mus musculus OX=10090 GN=Acadvl PE=1 SV=3	null	null	Mouse_09-2020	null	[MS,MS:1001208,SEQUEST,]	18.73	21.820	null	null	0.16
PRT	Q9DB77	Cytochrome b-c1 complex subunit 2, mitochondrial OS=Mus musculus OX=10090 GN=Uqcrc2 PE=1 SV=1	null	null	Mouse_09-2020	null	[MS,MS:1001208,SEQUEST,]	20.71	22.942	null	null	0.24
PRT	Q8K169	UDP-glucuronosyltransferase OS=Mus musculus OX=10090 GN=Ugt2b5 PE=1 SV=1	null	null	Mouse_09-2020	null	[MS,MS:1001208,SEQUEST,]	45.32	38.778	null	null	0.25
PRT	Q91XE0	Glycine N-acyltransferase OS=Mus musculus OX=10090 GN=Glyat PE=1 SV=1	null	null	Mouse_09-2020	null	[MS,MS:1001208,SEQUEST,]	37.04	45.428	null	null	0.36
PRT	Q9CQN1	Heat shock protein 75 kDa, mitochondrial OS=Mus musculus OX=10090 GN=Trap1 PE=1 SV=1	null	null	Mouse_09-2020	null	[MS,MS:1001208,SEQUEST,]	20.56	20.947	null	null	0.15
PRT	Q9QXF8	Glycine N-methyltransferase OS=Mus musculus OX=10090 GN=Gnmt PE=1 SV=3	null	null	Mouse_09-2020	null	[MS,MS:1001208,SEQUEST,]	33.74	35.238	null	null	0.28
PRT	P35492	Histidine ammonia-lyase OS=Mus musculus OX=10090 GN=Hal PE=1 SV=1	null	null	Mouse_09-2020	null	[MS,MS:1001208,SEQUEST,]	15.72	17.644	null	null	0.13
PRT	Q6GT24	Peroxiredoxin-6 OS=Mus musculus OX=10090 GN=Prdx6 PE=1 SV=1	null	null	Mouse_09-2020	null	[MS,MS:1001208,SEQUEST,]	24.48	26.658	null	null	0.29
PRT	Q9CQ62	2,4-dienoyl-CoA reductase, mitochondrial OS=Mus musculus OX=10090 GN=Decr1 PE=1 SV=1	null	null	Mouse_09-2020	null	[MS,MS:1001208,SEQUEST,]	21.74	26.813	null	null	0.25
PRT	P28474	Alcohol dehydrogenase class-3 OS=Mus musculus OX=10090 GN=Adh5 PE=1 SV=3	null	null	Mouse_09-2020	null	[MS,MS:1001208,SEQUEST,]	5.63	11.326	null	null	0.18
PRT	P09411	Phosphoglycerate kinase 1 OS=Mus musculus OX=10090 GN=Pgk1 PE=1 SV=4	null	null	Mouse_09-2020	null	[MS,MS:1001208,SEQUEST,]	19.88	18.810	null	null	0.23
PRT	O35129	Prohibitin-2 OS=Mus musculus OX=10090 GN=Phb2 PE=1 SV=1	null	null	Mouse_09-2020	null	[MS,MS:1001208,SEQUEST,]	19.10	22.889	null	null	0.29
PRT	Q99K67	Alpha-aminoadipic semialdehyde synthase, mitochondrial OS=Mus musculus OX=10090 GN=Aass PE=1 SV=1	null	null	Mouse_09-2020	null	[MS,MS:1001208,SEQUEST,]	26.46	28.167	null	null	0.09
PRT	P40936	Indolethylamine N-methyltransferase OS=Mus musculus OX=10090 GN=Inmt PE=1 SV=1	null	null	Mouse_09-2020	null	[MS,MS:1001208,SEQUEST,]	15.06	17.547	null	null	0.29
PRT	G5E850	Cytochrome b5 OS=Mus musculus OX=10090 GN=Cyb5a PE=1 SV=1	null	null	Mouse_09-2020	null	[MS,MS:1001208,SEQUEST,]	23.48	23.094	null	null	0.72
PRT	P19096	Fatty acid synthase OS=Mus musculus OX=10090 GN=Fasn PE=1 SV=2	null	null	Mouse_09-2020	null	[MS,MS:1001208,SEQUEST,]	15.49	20.833	null	null	0.04
PRT	O88451	Retinol dehydrogenase 7 OS=Mus musculus OX=10090 GN=Rdh7 PE=1 SV=1	null	null	Mouse_09-2020	null	[MS,MS:1001208,SEQUEST,]	15.33	13.048	null	null	0.18
PRT	P06801	NADP-dependent malic enzyme OS=Mus musculus OX=10090 GN=Me1 PE=1 SV=2	null	null	Mouse_09-2020	null	[MS,MS:1001208,SEQUEST,]	20.29	18.947	null	null	0.17
PRT	Q8BGL3	Sulfotransferase OS=Mus musculus OX=10090 GN=Sult2a8 PE=1 SV=1	null	null	Mouse_09-2020	null	[MS,MS:1001208,SEQUEST,]	18.32	16.956	null	null	0.27
PRT	A0A1B0GSR9	L-lactate dehydrogenase OS=Mus musculus OX=10090 GN=Ldha PE=1 SV=1	null	null	Mouse_09-2020	null	[MS,MS:1001208,SEQUEST,]	20.24	22.394	null	null	0.24
PRT	P00186	Cytochrome P450 1A2 OS=Mus musculus OX=10090 GN=Cyp1a2 PE=1 SV=1	null	null	Mouse_09-2020	null	[MS,MS:1001208,SEQUEST,]	14.48	15.033	null	null	0.16
PRT	P17751	Triosephosphate isomerase OS=Mus musculus OX=10090 GN=Tpi1 PE=1 SV=4	null	null	Mouse_09-2020	null	[MS,MS:1001208,SEQUEST,]	13.30	14.288	null	null	0.28
PRT	Q91ZJ5	UTP--glucose-1-phosphate uridylyltransferase OS=Mus musculus OX=10090 GN=Ugp2 PE=1 SV=3	null	null	Mouse_09-2020	null	[MS,MS:1001208,SEQUEST,]	16.04	19.018	null	null	0.19
PRT	Q9JHI5	Isovaleryl-CoA dehydrogenase, mitochondrial OS=Mus musculus OX=10090 GN=Ivd PE=1 SV=1	null	null	Mouse_09-2020	null	[MS,MS:1001208,SEQUEST,]	14.94	14.590	null	null	0.16
PRT	Q61598	Rab GDP dissociation inhibitor beta OS=Mus musculus OX=10090 GN=Gdi2 PE=1 SV=1	null	null	Mouse_09-2020	null	[MS,MS:1001208,SEQUEST,]	12.45	16.238	null	null	0.22
PRT	Q91YQ5	Dolichyl-diphosphooligosaccharide--protein glycosyltransferase subunit 1 OS=Mus musculus OX=10090 GN=Rpn1 PE=1 SV=1	null	null	Mouse_09-2020	null	[MS,MS:1001208,SEQUEST,]	23.84	29.433	null	null	0.13
PRT	P62897	Cytochrome c, somatic OS=Mus musculus OX=10090 GN=Cycs PE=1 SV=2	null	null	Mouse_09-2020	null	[MS,MS:1001208,SEQUEST,]	17.71	17.226	null	null	0.46
PRT	O70475	UDP-glucose 6-dehydrogenase OS=Mus musculus OX=10090 GN=Ugdh PE=1 SV=1	null	null	Mouse_09-2020	null	[MS,MS:1001208,SEQUEST,]	17.47	17.573	null	null	0.15
PRT	O09173	Homogentisate 1,2-dioxygenase OS=Mus musculus OX=10090 GN=Hgd PE=1 SV=2	null	null	Mouse_09-2020	null	[MS,MS:1001208,SEQUEST,]	17.21	21.404	null	null	0.18
PRT	A0A0R4J135	Selenium-binding protein 2 OS=Mus musculus OX=10090 GN=Selenbp2 PE=1 SV=1	null	null	Mouse_09-2020	null	[MS,MS:1001208,SEQUEST,]	58.51	66.915	null	null	0.35
PRT	P60710	Actin, cytoplasmic 1 OS=Mus musculus OX=10090 GN=Actb PE=1 SV=1	null	null	Mouse_09-2020	null	[MS,MS:1001208,SEQUEST,]	59.31	71.542	null	null	0.51
PRT	Q8QZR3	Pyrethroid hydrolase Ces2a OS=Mus musculus OX=10090 GN=Ces2a PE=1 SV=1	null	null	Mouse_09-2020	null	[MS,MS:1001208,SEQUEST,]	13.34	19.962	null	null	0.20
PRT	A0A0R4IZY2	Cytochrome P450 2D26 OS=Mus musculus OX=10090 GN=Cyp2d26 PE=1 SV=1	null	null	Mouse_09-2020	null	[MS,MS:1001208,SEQUEST,]	21.04	23.725	null	null	0.18
PRT	P33267	Cytochrome P450 2F2 OS=Mus musculus OX=10090 GN=Cyp2f2 PE=1 SV=1	null	null	Mouse_09-2020	null	[MS,MS:1001208,SEQUEST,]	25.15	18.371	null	null	0.15
PRT	Q91WU0	Carboxylesterase 1F OS=Mus musculus OX=10090 GN=Ces1f PE=1 SV=1	null	null	Mouse_09-2020	null	[MS,MS:1001208,SEQUEST,]	35.44	37.132	null	null	0.16
PRT	Q80XN0	D-beta-hydroxybutyrate dehydrogenase, mitochondrial OS=Mus musculus OX=10090 GN=Bdh1 PE=1 SV=2	null	null	Mouse_09-2020	null	[MS,MS:1001208,SEQUEST,]	37.89	19.190	null	null	0.20
PRT	E9Q5F6	Polyubiquitin-C (Fragment) OS=Mus musculus OX=10090 GN=Ubc PE=1 SV=1	null	null	Mouse_09-2020	null	[MS,MS:1001208,SEQUEST,]	7.98	13.050	null	null	0.72
PRT	Q9DCN2	NADH-cytochrome b5 reductase 3 OS=Mus musculus OX=10090 GN=Cyb5r3 PE=1 SV=3	null	null	Mouse_09-2020	null	[MS,MS:1001208,SEQUEST,]	14.19	16.570	null	null	0.23
PRT	P52760	2-iminobutanoate/2-iminopropanoate deaminase OS=Mus musculus OX=10090 GN=Rida PE=1 SV=3	null	null	Mouse_09-2020	null	[MS,MS:1001208,SEQUEST,]	24.24	27.311	null	null	0.59
PRT	P45952	Medium-chain specific acyl-CoA dehydrogenase, mitochondrial OS=Mus musculus OX=10090 GN=Acadm PE=1 SV=1	null	null	Mouse_09-2020	null	[MS,MS:1001208,SEQUEST,]	22.13	22.104	null	null	0.16
PRT	Q99J08	SEC14-like protein 2 OS=Mus musculus OX=10090 GN=Sec14l2 PE=1 SV=1	null	null	Mouse_09-2020	null	[MS,MS:1001208,SEQUEST,]	12.24	11.966	null	null	0.16
PRT	Q9QXX4	Calcium-binding mitochondrial carrier protein Aralar2 OS=Mus musculus OX=10090 GN=Slc25a13 PE=1 SV=1	null	null	Mouse_09-2020	null	[MS,MS:1001208,SEQUEST,]	22.32	20.389	null	null	0.12
PRT	A0A1W2P733	C-1-tetrahydrofolate synthase, cytoplasmic OS=Mus musculus OX=10090 GN=Mthfd1 PE=1 SV=1	null	null	Mouse_09-2020	null	[MS,MS:1001208,SEQUEST,]	14.10	17.327	null	null	0.09
PRT	Q9D0F9	Phosphoglucomutase-1 OS=Mus musculus OX=10090 GN=Pgm1 PE=1 SV=4	null	null	Mouse_09-2020	null	[MS,MS:1001208,SEQUEST,]	6.45	10.942	null	null	0.14
PRT	G3UZJ4	Peroxiredoxin-5, mitochondrial OS=Mus musculus OX=10090 GN=Prdx5 PE=1 SV=1	null	null	Mouse_09-2020	null	[MS,MS:1001208,SEQUEST,]	17.68	20.081	null	null	0.42
PRT	P12970	60S ribosomal protein L7a OS=Mus musculus OX=10090 GN=Rpl7a PE=1 SV=2	null	null	Mouse_09-2020	null	[MS,MS:1001208,SEQUEST,]	8.23	9.396	null	null	0.27
PRT	Q05DV1	NADPH--cytochrome P450 reductase OS=Mus musculus OX=10090 GN=Por PE=1 SV=1	null	null	Mouse_09-2020	null	[MS,MS:1001208,SEQUEST,]	9.59	17.653	null	null	0.12
PRT	P54071	Isocitrate dehydrogenase [NADP], mitochondrial OS=Mus musculus OX=10090 GN=Idh2 PE=1 SV=3	null	null	Mouse_09-2020	null	[MS,MS:1001208,SEQUEST,]	8.74	12.001	null	null	0.19
PRT	Q9Z2I8	Succinate--CoA ligase [GDP-forming] subunit beta, mitochondrial OS=Mus musculus OX=10090 GN=Suclg2 PE=1 SV=3	null	null	Mouse_09-2020	null	[MS,MS:1001208,SEQUEST,]	11.63	14.358	null	null	0.14
PRT	Q6ZWN5	40S ribosomal protein S9 OS=Mus musculus OX=10090 GN=Rps9 PE=1 SV=3	null	null	Mouse_09-2020	null	[MS,MS:1001208,SEQUEST,]	14.76	10.969	null	null	0.32
PRT	A2CEL1	Major urinary protein 1 OS=Mus musculus OX=10090 GN=Mup1 PE=3 SV=1	null	null	Mouse_09-2020	null	[MS,MS:1001208,SEQUEST,]	16.97	14.916	null	null	0.31
PRT	Q61838	Pregnancy zone protein OS=Mus musculus OX=10090 GN=Pzp PE=1 SV=3	null	null	Mouse_09-2020	null	[MS,MS:1001208,SEQUEST,]	16.98	14.971	null	null	0.04
PRT	Q78JT3	3-hydroxyanthranilate 3,4-dioxygenase OS=Mus musculus OX=10090 GN=Haao PE=1 SV=1	null	null	Mouse_09-2020	null	[MS,MS:1001208,SEQUEST,]	18.24	17.173	null	null	0.28
PRT	E9Q1Q9	Ketohexokinase OS=Mus musculus OX=10090 GN=Khk PE=1 SV=1	null	null	Mouse_09-2020	null	[MS,MS:1001208,SEQUEST,]	8.94	11.312	null	null	0.17
PRT	Q8BH00	2-aminomuconic semialdehyde dehydrogenase OS=Mus musculus OX=10090 GN=Aldh8a1 PE=1 SV=1	null	null	Mouse_09-2020	null	[MS,MS:1001208,SEQUEST,]	13.30	12.500	null	null	0.14
PRT	Q3UEL5	Imidazolonepropionate hydrolase OS=Mus musculus OX=10090 GN=Uroc1 PE=1 SV=1	null	null	Mouse_09-2020	null	[MS,MS:1001208,SEQUEST,]	13.49	14.650	null	null	0.10
PRT	Q9DCY0	Glycine N-acyltransferase-like protein Keg1 OS=Mus musculus OX=10090 GN=Keg1 PE=1 SV=1	null	null	Mouse_09-2020	null	[MS,MS:1001208,SEQUEST,]	13.80	14.385	null	null	0.25
PRT	P14869	60S acidic ribosomal protein P0 OS=Mus musculus OX=10090 GN=Rplp0 PE=1 SV=3	null	null	Mouse_09-2020	null	[MS,MS:1001208,SEQUEST,]	16.81	18.224	null	null	0.29
PRT	Q9QXE0	2-hydroxyacyl-CoA lyase 1 OS=Mus musculus OX=10090 GN=Hacl1 PE=1 SV=2	null	null	Mouse_09-2020	null	[MS,MS:1001208,SEQUEST,]	17.09	17.608	null	null	0.14
PRT	P28665	Murinoglobulin-1 OS=Mus musculus OX=10090 GN=Mug1 PE=1 SV=3	null	null	Mouse_09-2020	null	[MS,MS:1001208,SEQUEST,]	14.25	15.632	null	null	0.06
PRT	Q9D8E6	60S ribosomal protein L4 OS=Mus musculus OX=10090 GN=Rpl4 PE=1 SV=3	null	null	Mouse_09-2020	null	[MS,MS:1001208,SEQUEST,]	18.39	18.327	null	null	0.15
PRT	Q64475	Histone H2B type 1-B OS=Mus musculus OX=10090 GN=H2bc3 PE=1 SV=3	null	null	Mouse_09-2020	null	[MS,MS:1001208,SEQUEST,]	10.09	12.356	null	null	0.38
PRT	P61255	60S ribosomal protein L26 OS=Mus musculus OX=10090 GN=Rpl26 PE=1 SV=1	null	null	Mouse_09-2020	null	[MS,MS:1001208,SEQUEST,]	11.71	12.719	null	null	0.36
PRT	Q9DBF1	Alpha-aminoadipic semialdehyde dehydrogenase OS=Mus musculus OX=10090 GN=Aldh7a1 PE=1 SV=4	null	null	Mouse_09-2020	null	[MS,MS:1001208,SEQUEST,]	15.12	15.257	null	null	0.10
PRT	Q63880	Carboxylesterase 3A OS=Mus musculus OX=10090 GN=Ces3a PE=1 SV=2	null	null	Mouse_09-2020	null	[MS,MS:1001208,SEQUEST,]	37.80	29.366	null	null	0.22
PRT	Q64458	Cytochrome P450 2C29 OS=Mus musculus OX=10090 GN=Cyp2c29 PE=1 SV=2	null	null	Mouse_09-2020	null	[MS,MS:1001208,SEQUEST,]	27.57	29.651	null	null	0.20
PRT	Q60932	Voltage-dependent anion-selective channel protein 1 OS=Mus musculus OX=10090 GN=Vdac1 PE=1 SV=3	null	null	Mouse_09-2020	null	[MS,MS:1001208,SEQUEST,]	12.16	15.400	null	null	0.19
PRT	Q5FW57	Glycine N-acyltransferase-like protein OS=Mus musculus OX=10090 GN=Gm4952 PE=1 SV=3	null	null	Mouse_09-2020	null	[MS,MS:1001208,SEQUEST,]	5.31	10.789	null	null	0.21
PRT	Q99LC5	Electron transfer flavoprotein subunit alpha, mitochondrial OS=Mus musculus OX=10090 GN=Etfa PE=1 SV=2	null	null	Mouse_09-2020	null	[MS,MS:1001208,SEQUEST,]	15.23	19.757	null	null	0.25
PRT	Q9WTP7	GTP:AMP phosphotransferase AK3, mitochondrial OS=Mus musculus OX=10090 GN=Ak3 PE=1 SV=3	null	null	Mouse_09-2020	null	[MS,MS:1001208,SEQUEST,]	10.69	16.153	null	null	0.31
PRT	Q00623	Apolipoprotein A-I OS=Mus musculus OX=10090 GN=Apoa1 PE=1 SV=2	null	null	Mouse_09-2020	null	[MS,MS:1001208,SEQUEST,]	7.39	10.883	null	null	0.17
PRT	P15105	Glutamine synthetase OS=Mus musculus OX=10090 GN=Glul PE=1 SV=6	null	null	Mouse_09-2020	null	[MS,MS:1001208,SEQUEST,]	18.98	19.770	null	null	0.18
PRT	Q01768	Nucleoside diphosphate kinase B OS=Mus musculus OX=10090 GN=Nme2 PE=1 SV=1	null	null	Mouse_09-2020	null	[MS,MS:1001208,SEQUEST,]	17.76	23.419	null	null	0.43
PRT	Q8QZR5	Alanine aminotransferase 1 OS=Mus musculus OX=10090 GN=Gpt PE=1 SV=3	null	null	Mouse_09-2020	null	[MS,MS:1001208,SEQUEST,]	15.27	10.893	null	null	0.14
PRT	P99027	60S acidic ribosomal protein P2 OS=Mus musculus OX=10090 GN=Rplp2 PE=1 SV=3	null	null	Mouse_09-2020	null	[MS,MS:1001208,SEQUEST,]	23.62	26.589	null	null	0.79
PRT	A0A0A0MQ68	Glutaryl-CoA dehydrogenase, mitochondrial OS=Mus musculus OX=10090 GN=Gcdh PE=1 SV=1	null	null	Mouse_09-2020	null	[MS,MS:1001208,SEQUEST,]	22.24	24.311	null	null	0.15
PRT	Q9D2G2	Dihydrolipoyllysine-residue succinyltransferase component of 2-oxoglutarate dehydrogenase complex, mitochondrial OS=Mus musculus OX=10090 GN=Dlst PE=1 SV=1	null	null	Mouse_09-2020	null	[MS,MS:1001208,SEQUEST,]	5.54	9.113	null	null	0.13
PRT	P62270	40S ribosomal protein S18 OS=Mus musculus OX=10090 GN=Rps18 PE=1 SV=3	null	null	Mouse_09-2020	null	[MS,MS:1001208,SEQUEST,]	17.66	16.134	null	null	0.32
PRT	Q9WVL0	Maleylacetoacetate isomerase OS=Mus musculus OX=10090 GN=Gstz1 PE=1 SV=1	null	null	Mouse_09-2020	null	[MS,MS:1001208,SEQUEST,]	20.24	19.628	null	null	0.32
PRT	Q8VCW8	Medium-chain acyl-CoA ligase ACSF2, mitochondrial OS=Mus musculus OX=10090 GN=Acsf2 PE=1 SV=1	null	null	Mouse_09-2020	null	[MS,MS:1001208,SEQUEST,]	14.43	14.385	null	null	0.11
PRT	P97807	Fumarate hydratase, mitochondrial OS=Mus musculus OX=10090 GN=Fh PE=1 SV=3	null	null	Mouse_09-2020	null	[MS,MS:1001208,SEQUEST,]	15.09	18.283	null	null	0.14
PRT	Q99JY0	Trifunctional enzyme subunit beta, mitochondrial OS=Mus musculus OX=10090 GN=Hadhb PE=1 SV=1	null	null	Mouse_09-2020	null	[MS,MS:1001208,SEQUEST,]	12.49	9.349	null	null	0.13
PRT	P14115	60S ribosomal protein L27a OS=Mus musculus OX=10090 GN=Rpl27a PE=1 SV=5	null	null	Mouse_09-2020	null	[MS,MS:1001208,SEQUEST,]	13.46	14.441	null	null	0.30
PRT	Q9DBJ1	Phosphoglycerate mutase 1 OS=Mus musculus OX=10090 GN=Pgam1 PE=1 SV=3	null	null	Mouse_09-2020	null	[MS,MS:1001208,SEQUEST,]	10.15	14.517	null	null	0.30
PRT	O08749	Dihydrolipoyl dehydrogenase, mitochondrial OS=Mus musculus OX=10090 GN=Dld PE=1 SV=2	null	null	Mouse_09-2020	null	[MS,MS:1001208,SEQUEST,]	10.05	12.617	null	null	0.12
PRT	O35488	Very long-chain acyl-CoA synthetase OS=Mus musculus OX=10090 GN=Slc27a2 PE=1 SV=2	null	null	Mouse_09-2020	null	[MS,MS:1001208,SEQUEST,]	15.98	18.342	null	null	0.08
PRT	Q8BHN3	Neutral alpha-glucosidase AB OS=Mus musculus OX=10090 GN=Ganab PE=1 SV=1	null	null	Mouse_09-2020	null	[MS,MS:1001208,SEQUEST,]	13.83	14.692	null	null	0.07
PRT	Q9DCM2	Glutathione S-transferase kappa 1 OS=Mus musculus OX=10090 GN=Gstk1 PE=1 SV=3	null	null	Mouse_09-2020	null	[MS,MS:1001208,SEQUEST,]	12.93	12.120	null	null	0.25
PRT	P52840	Sulfotransferase 1A1 OS=Mus musculus OX=10090 GN=Sult1a1 PE=1 SV=1	null	null	Mouse_09-2020	null	[MS,MS:1001208,SEQUEST,]	16.77	17.430	null	null	0.18
PRT	Q8K2B3	Succinate dehydrogenase [ubiquinone] flavoprotein subunit, mitochondrial OS=Mus musculus OX=10090 GN=Sdha PE=1 SV=1	null	null	Mouse_09-2020	null	[MS,MS:1001208,SEQUEST,]	6.73	12.521	null	null	0.09
PRT	Q9WTP6	Adenylate kinase 2, mitochondrial OS=Mus musculus OX=10090 GN=Ak2 PE=1 SV=5	null	null	Mouse_09-2020	null	[MS,MS:1001208,SEQUEST,]	11.61	11.954	null	null	0.24
PRT	Q921I1	Serotransferrin OS=Mus musculus OX=10090 GN=Tf PE=1 SV=1	null	null	Mouse_09-2020	null	[MS,MS:1001208,SEQUEST,]	14.44	14.718	null	null	0.09
PRT	Q99KB8	Hydroxyacylglutathione hydrolase, mitochondrial OS=Mus musculus OX=10090 GN=Hagh PE=1 SV=2	null	null	Mouse_09-2020	null	[MS,MS:1001208,SEQUEST,]	12.61	13.922	null	null	0.24
PRT	O09174	Alpha-methylacyl-CoA racemase OS=Mus musculus OX=10090 GN=Amacr PE=1 SV=4	null	null	Mouse_09-2020	null	[MS,MS:1001208,SEQUEST,]	13.73	14.170	null	null	0.19
PRT	P14206	40S ribosomal protein SA OS=Mus musculus OX=10090 GN=Rpsa PE=1 SV=4	null	null	Mouse_09-2020	null	[MS,MS:1001208,SEQUEST,]	10.95	14.024	null	null	0.20
PRT	Q91X83	S-adenosylmethionine synthase isoform type-1 OS=Mus musculus OX=10090 GN=Mat1a PE=1 SV=1	null	null	Mouse_09-2020	null	[MS,MS:1001208,SEQUEST,]	11.69	15.440	null	null	0.14
PRT	Q8BVI4	Dihydropteridine reductase OS=Mus musculus OX=10090 GN=Qdpr PE=1 SV=2	null	null	Mouse_09-2020	null	[MS,MS:1001208,SEQUEST,]	16.47	16.904	null	null	0.34
PRT	Q9CZN7	Serine hydroxymethyltransferase, mitochondrial OS=Mus musculus OX=10090 GN=Shmt2 PE=1 SV=1	null	null	Mouse_09-2020	null	[MS,MS:1001208,SEQUEST,]	11.79	13.661	null	null	0.10
PRT	Q3TML0	Protein disulfide-isomerase A6 OS=Mus musculus OX=10090 GN=Pdia6 PE=1 SV=1	null	null	Mouse_09-2020	null	[MS,MS:1001208,SEQUEST,]	12.72	11.871	null	null	0.10
PRT	A0A0R4J083	Long-chain specific acyl-CoA dehydrogenase, mitochondrial OS=Mus musculus OX=10090 GN=Acadl PE=1 SV=1	null	null	Mouse_09-2020	null	[MS,MS:1001208,SEQUEST,]	9.35	9.655	null	null	0.17
PRT	Q80X81	Acetyl-Coenzyme A acetyltransferase 3 OS=Mus musculus OX=10090 GN=Acat3 PE=1 SV=1	null	null	Mouse_09-2020	null	[MS,MS:1001208,SEQUEST,]	10.25	12.669	null	null	0.18
PRT	P14148	60S ribosomal protein L7 OS=Mus musculus OX=10090 GN=Rpl7 PE=1 SV=2	null	null	Mouse_09-2020	null	[MS,MS:1001208,SEQUEST,]	11.46	8.484	null	null	0.18
PRT	P17563	Methanethiol oxidase OS=Mus musculus OX=10090 GN=Selenbp1 PE=1 SV=2	null	null	Mouse_09-2020	null	[MS,MS:1001208,SEQUEST,]	51.49	55.293	null	null	0.31
PRT	O35945	Aldehyde dehydrogenase, cytosolic 1 OS=Mus musculus OX=10090 GN=Aldh1a7 PE=1 SV=1	null	null	Mouse_09-2020	null	[MS,MS:1001208,SEQUEST,]	54.97	61.578	null	null	0.24
PRT	P68372	Tubulin beta-4B chain OS=Mus musculus OX=10090 GN=Tubb4b PE=1 SV=1	null	null	Mouse_09-2020	null	[MS,MS:1001208,SEQUEST,]	49.67	47.329	null	null	0.38
PRT	Q91X77	Cytochrome P450 2C50 OS=Mus musculus OX=10090 GN=Cyp2c50 PE=1 SV=2	null	null	Mouse_09-2020	null	[MS,MS:1001208,SEQUEST,]	23.72	20.681	null	null	0.17
PRT	Q8R084	UDP-glucuronosyltransferase OS=Mus musculus OX=10090 GN=Ugt2b1 PE=1 SV=1	null	null	Mouse_09-2020	null	[MS,MS:1001208,SEQUEST,]	26.62	23.421	null	null	0.14
PRT	Q91WT7	3-alpha-hydroxysteroid dehydrogenase type 1 OS=Mus musculus OX=10090 GN=Akr1c14 PE=1 SV=1	null	null	Mouse_09-2020	null	[MS,MS:1001208,SEQUEST,]	12.03	10.347	null	null	0.23
PRT	Q9CPQ8	ATP synthase subunit g, mitochondrial OS=Mus musculus OX=10090 GN=Atp5mg PE=1 SV=1	null	null	Mouse_09-2020	null	[MS,MS:1001208,SEQUEST,]	16.47	19.710	null	null	0.50
PRT	P17742	Peptidyl-prolyl cis-trans isomerase A OS=Mus musculus OX=10090 GN=Ppia PE=1 SV=2	null	null	Mouse_09-2020	null	[MS,MS:1001208,SEQUEST,]	10.80	13.751	null	null	0.32
PRT	Q9CXW4	60S ribosomal protein L11 OS=Mus musculus OX=10090 GN=Rpl11 PE=1 SV=4	null	null	Mouse_09-2020	null	[MS,MS:1001208,SEQUEST,]	6.74	9.293	null	null	0.16
PRT	Q9CR57	60S ribosomal protein L14 OS=Mus musculus OX=10090 GN=Rpl14 PE=1 SV=3	null	null	Mouse_09-2020	null	[MS,MS:1001208,SEQUEST,]	2.28	7.669	null	null	0.23
PRT	P43274	Histone H1.4 OS=Mus musculus OX=10090 GN=H1-4 PE=1 SV=2	null	null	Mouse_09-2020	null	[MS,MS:1001208,SEQUEST,]	6.48	11.711	null	null	0.18
PRT	Q07417	Short-chain specific acyl-CoA dehydrogenase, mitochondrial OS=Mus musculus OX=10090 GN=Acads PE=1 SV=2	null	null	Mouse_09-2020	null	[MS,MS:1001208,SEQUEST,]	16.62	15.614	null	null	0.11
PRT	Q4LDG0	Bile acyl-CoA synthetase OS=Mus musculus OX=10090 GN=Slc27a5 PE=1 SV=2	null	null	Mouse_09-2020	null	[MS,MS:1001208,SEQUEST,]	1.98	4.887	null	null	0.07
PRT	Q8K0E8	Fibrinogen beta chain OS=Mus musculus OX=10090 GN=Fgb PE=1 SV=1	null	null	Mouse_09-2020	null	[MS,MS:1001208,SEQUEST,]	4.45	5.300	null	null	0.07
PRT	P62751	60S ribosomal protein L23a OS=Mus musculus OX=10090 GN=Rpl23a PE=1 SV=1	null	null	Mouse_09-2020	null	[MS,MS:1001208,SEQUEST,]	8.47	12.072	null	null	0.32
PRT	P62908	40S ribosomal protein S3 OS=Mus musculus OX=10090 GN=Rps3 PE=1 SV=1	null	null	Mouse_09-2020	null	[MS,MS:1001208,SEQUEST,]	6.42	6.076	null	null	0.26
PRT	Q61425	Hydroxyacyl-coenzyme A dehydrogenase, mitochondrial OS=Mus musculus OX=10090 GN=Hadh PE=1 SV=2	null	null	Mouse_09-2020	null	[MS,MS:1001208,SEQUEST,]	10.54	10.567	null	null	0.15
PRT	Q9D0M3	Cytochrome c1, heme protein, mitochondrial OS=Mus musculus OX=10090 GN=Cyc1 PE=1 SV=1	null	null	Mouse_09-2020	null	[MS,MS:1001208,SEQUEST,]	6.50	8.313	null	null	0.16
PRT	Q99LX0	Parkinson disease protein 7 homolog OS=Mus musculus OX=10090 GN=Park7 PE=1 SV=1	null	null	Mouse_09-2020	null	[MS,MS:1001208,SEQUEST,]	10.11	10.766	null	null	0.17
PRT	P09671	Superoxide dismutase [Mn], mitochondrial OS=Mus musculus OX=10090 GN=Sod2 PE=1 SV=3	null	null	Mouse_09-2020	null	[MS,MS:1001208,SEQUEST,]	19.02	20.180	null	null	0.25
PRT	Q9CZ13	Cytochrome b-c1 complex subunit 1, mitochondrial OS=Mus musculus OX=10090 GN=Uqcrc1 PE=1 SV=2	null	null	Mouse_09-2020	null	[MS,MS:1001208,SEQUEST,]	12.24	7.172	null	null	0.06
PRT	Q3U367	4-trimethylaminobutyraldehyde dehydrogenase OS=Mus musculus OX=10090 GN=Aldh9a1 PE=1 SV=1	null	null	Mouse_09-2020	null	[MS,MS:1001208,SEQUEST,]	10.16	13.345	null	null	0.09
PRT	Q9CZX8	40S ribosomal protein S19 OS=Mus musculus OX=10090 GN=Rps19 PE=1 SV=3	null	null	Mouse_09-2020	null	[MS,MS:1001208,SEQUEST,]	10.30	13.028	null	null	0.21
PRT	A0A087WPF8	Protein ABHD14B (Fragment) OS=Mus musculus OX=10090 GN=Abhd14b PE=1 SV=1	null	null	Mouse_09-2020	null	[MS,MS:1001208,SEQUEST,]	13.57	14.363	null	null	0.32
PRT	P60843	Eukaryotic initiation factor 4A-I OS=Mus musculus OX=10090 GN=Eif4a1 PE=1 SV=1	null	null	Mouse_09-2020	null	[MS,MS:1001208,SEQUEST,]	15.21	17.735	null	null	0.14
PRT	P14131	40S ribosomal protein S16 OS=Mus musculus OX=10090 GN=Rps16 PE=1 SV=4	null	null	Mouse_09-2020	null	[MS,MS:1001208,SEQUEST,]	10.64	8.794	null	null	0.26
PRT	G5E902	Phosphate carrier protein, mitochondrial OS=Mus musculus OX=10090 GN=Slc25a3 PE=1 SV=1	null	null	Mouse_09-2020	null	[MS,MS:1001208,SEQUEST,]	8.15	9.879	null	null	0.10
PRT	Q64471	Glutathione S-transferase theta-1 OS=Mus musculus OX=10090 GN=Gstt1 PE=1 SV=4	null	null	Mouse_09-2020	null	[MS,MS:1001208,SEQUEST,]	10.36	9.449	null	null	0.16
PRT	O55125	Protein NipSnap homolog 1 OS=Mus musculus OX=10090 GN=Nipsnap1 PE=1 SV=1	null	null	Mouse_09-2020	null	[MS,MS:1001208,SEQUEST,]	7.26	7.004	null	null	0.17
PRT	P42125	Enoyl-CoA delta isomerase 1, mitochondrial OS=Mus musculus OX=10090 GN=Eci1 PE=1 SV=2	null	null	Mouse_09-2020	null	[MS,MS:1001208,SEQUEST,]	11.57	13.643	null	null	0.18
PRT	Q9CRB3	5-hydroxyisourate hydrolase OS=Mus musculus OX=10090 GN=Urah PE=1 SV=1	null	null	Mouse_09-2020	null	[MS,MS:1001208,SEQUEST,]	6.30	10.696	null	null	0.33
PRT	Q922Q1	Mitochondrial amidoxime reducing component 2 OS=Mus musculus OX=10090 GN=Mtarc2 PE=1 SV=1	null	null	Mouse_09-2020	null	[MS,MS:1001208,SEQUEST,]	4.27	6.015	null	null	0.13
PRT	Q91X72	Hemopexin OS=Mus musculus OX=10090 GN=Hpx PE=1 SV=2	null	null	Mouse_09-2020	null	[MS,MS:1001208,SEQUEST,]	4.29	4.207	null	null	0.09
PRT	P08226	Apolipoprotein E OS=Mus musculus OX=10090 GN=Apoe PE=1 SV=2	null	null	Mouse_09-2020	null	[MS,MS:1001208,SEQUEST,]	8.99	9.263	null	null	0.15
PRT	Q8C2Q8	ATP synthase subunit gamma OS=Mus musculus OX=10090 GN=Atp5c1 PE=1 SV=1	null	null	Mouse_09-2020	null	[MS,MS:1001208,SEQUEST,]	10.86	14.793	null	null	0.14
PRT	P29758	Ornithine aminotransferase, mitochondrial OS=Mus musculus OX=10090 GN=Oat PE=1 SV=1	null	null	Mouse_09-2020	null	[MS,MS:1001208,SEQUEST,]	12.04	11.322	null	null	0.11
PRT	P61358	60S ribosomal protein L27 OS=Mus musculus OX=10090 GN=Rpl27 PE=1 SV=2	null	null	Mouse_09-2020	null	[MS,MS:1001208,SEQUEST,]	7.67	6.960	null	null	0.32
PRT	P50172	Corticosteroid 11-beta-dehydrogenase isozyme 1 OS=Mus musculus OX=10090 GN=Hsd11b1 PE=1 SV=3	null	null	Mouse_09-2020	null	[MS,MS:1001208,SEQUEST,]	11.32	10.336	null	null	0.18
PRT	P48758	Carbonyl reductase [NADPH] 1 OS=Mus musculus OX=10090 GN=Cbr1 PE=1 SV=3	null	null	Mouse_09-2020	null	[MS,MS:1001208,SEQUEST,]	12.05	10.378	null	null	0.13
PRT	P18760	Cofilin-1 OS=Mus musculus OX=10090 GN=Cfl1 PE=1 SV=3	null	null	Mouse_09-2020	null	[MS,MS:1001208,SEQUEST,]	8.35	11.509	null	null	0.22
PRT	Q8BW75	Amine oxidase [flavin-containing] B OS=Mus musculus OX=10090 GN=Maob PE=1 SV=4	null	null	Mouse_09-2020	null	[MS,MS:1001208,SEQUEST,]	10.22	13.029	null	null	0.09
PRT	Q9DD20	Methyltransferase-like protein 7B OS=Mus musculus OX=10090 GN=Mettl7b PE=1 SV=2	null	null	Mouse_09-2020	null	[MS,MS:1001208,SEQUEST,]	9.20	8.857	null	null	0.18
PRT	Q9CZM2	60S ribosomal protein L15 OS=Mus musculus OX=10090 GN=Rpl15 PE=1 SV=4	null	null	Mouse_09-2020	null	[MS,MS:1001208,SEQUEST,]	9.94	8.638	null	null	0.23
PRT	Q99KI0	Aconitate hydratase, mitochondrial OS=Mus musculus OX=10090 GN=Aco2 PE=1 SV=1	null	null	Mouse_09-2020	null	[MS,MS:1001208,SEQUEST,]	10.85	8.873	null	null	0.07
PRT	P47963	60S ribosomal protein L13 OS=Mus musculus OX=10090 GN=Rpl13 PE=1 SV=3	null	null	Mouse_09-2020	null	[MS,MS:1001208,SEQUEST,]	11.92	10.532	null	null	0.19
PRT	P55096	ATP-binding cassette sub-family D member 3 OS=Mus musculus OX=10090 GN=Abcd3 PE=1 SV=2	null	null	Mouse_09-2020	null	[MS,MS:1001208,SEQUEST,]	6.28	10.033	null	null	0.09
PRT	Q8BP67	60S ribosomal protein L24 OS=Mus musculus OX=10090 GN=Rpl24 PE=1 SV=2	null	null	Mouse_09-2020	null	[MS,MS:1001208,SEQUEST,]	9.19	11.077	null	null	0.20
PRT	P62702	40S ribosomal protein S4, X isoform OS=Mus musculus OX=10090 GN=Rps4x PE=1 SV=2	null	null	Mouse_09-2020	null	[MS,MS:1001208,SEQUEST,]	3.48	7.645	null	null	0.20
PRT	Q62425	Cytochrome c oxidase subunit NDUFA4 OS=Mus musculus OX=10090 GN=Ndufa4 PE=1 SV=2	null	null	Mouse_09-2020	null	[MS,MS:1001208,SEQUEST,]	6.84	6.700	null	null	0.46
PRT	Q8CG76	Aflatoxin B1 aldehyde reductase member 2 OS=Mus musculus OX=10090 GN=Akr7a2 PE=1 SV=3	null	null	Mouse_09-2020	null	[MS,MS:1001208,SEQUEST,]	13.53	9.163	null	null	0.17
PRT	P62806	Histone H4 OS=Mus musculus OX=10090 GN=H4c1 PE=1 SV=2	null	null	Mouse_09-2020	null	[MS,MS:1001208,SEQUEST,]	13.99	15.431	null	null	0.41
PRT	Q921G7	Electron transfer flavoprotein-ubiquinone oxidoreductase, mitochondrial OS=Mus musculus OX=10090 GN=Etfdh PE=1 SV=1	null	null	Mouse_09-2020	null	[MS,MS:1001208,SEQUEST,]	12.87	13.912	null	null	0.11
PRT	Q64105	Sepiapterin reductase OS=Mus musculus OX=10090 GN=Spr PE=1 SV=1	null	null	Mouse_09-2020	null	[MS,MS:1001208,SEQUEST,]	9.48	10.564	null	null	0.23
PRT	Q64523	Histone H2A type 2-C OS=Mus musculus OX=10090 GN=H2ac20 PE=1 SV=3	null	null	Mouse_09-2020	null	[MS,MS:1001208,SEQUEST,]	13.19	11.458	null	null	0.39
PRT	Q9DCX2	ATP synthase subunit d, mitochondrial OS=Mus musculus OX=10090 GN=Atp5pd PE=1 SV=3	null	null	Mouse_09-2020	null	[MS,MS:1001208,SEQUEST,]	10.64	7.845	null	null	0.35
PRT	A0A140T8T4	60S ribosomal protein L9 OS=Mus musculus OX=10090 GN=Rpl9-ps6 PE=3 SV=1	null	null	Mouse_09-2020	null	[MS,MS:1001208,SEQUEST,]	10.25	9.011	null	null	0.21
PRT	A0A1B0GSS8	60S ribosomal protein L18 OS=Mus musculus OX=10090 GN=Rpl18 PE=1 SV=1	null	null	Mouse_09-2020	null	[MS,MS:1001208,SEQUEST,]	10.66	10.240	null	null	0.16
PRT	P48036	Annexin A5 OS=Mus musculus OX=10090 GN=Anxa5 PE=1 SV=1	null	null	Mouse_09-2020	null	[MS,MS:1001208,SEQUEST,]	5.10	7.745	null	null	0.16
PRT	P29341	Polyadenylate-binding protein 1 OS=Mus musculus OX=10090 GN=Pabpc1 PE=1 SV=2	null	null	Mouse_09-2020	null	[MS,MS:1001208,SEQUEST,]	3.88	5.281	null	null	0.07
PRT	P50580	Proliferation-associated protein 2G4 OS=Mus musculus OX=10090 GN=Pa2g4 PE=1 SV=3	null	null	Mouse_09-2020	null	[MS,MS:1001208,SEQUEST,]	9.62	13.301	null	null	0.13
PRT	P14824	Annexin A6 OS=Mus musculus OX=10090 GN=Anxa6 PE=1 SV=3	null	null	Mouse_09-2020	null	[MS,MS:1001208,SEQUEST,]	6.05	7.093	null	null	0.06
PRT	Q921R2	40S ribosomal protein S13 OS=Mus musculus OX=10090 GN=Rps13 PE=1 SV=1	null	null	Mouse_09-2020	null	[MS,MS:1001208,SEQUEST,]	12.81	15.767	null	null	0.32
PRT	P16331	Phenylalanine-4-hydroxylase OS=Mus musculus OX=10090 GN=Pah PE=1 SV=4	null	null	Mouse_09-2020	null	[MS,MS:1001208,SEQUEST,]	7.80	11.919	null	null	0.12
PRT	Q3UEP4	UDP-glucuronosyltransferase OS=Mus musculus OX=10090 GN=Ugt2b36 PE=1 SV=1	null	null	Mouse_09-2020	null	[MS,MS:1001208,SEQUEST,]	24.68	20.363	null	null	0.13
PRT	Q8VC28	Aldo-keto reductase family 1 member C13 OS=Mus musculus OX=10090 GN=Akr1c13 PE=1 SV=2	null	null	Mouse_09-2020	null	[MS,MS:1001208,SEQUEST,]	10.35	8.290	null	null	0.13
PRT	Q8JZR0	Long-chain-fatty-acid--CoA ligase 5 OS=Mus musculus OX=10090 GN=Acsl5 PE=1 SV=1	null	null	Mouse_09-2020	null	[MS,MS:1001208,SEQUEST,]	11.40	7.580	null	null	0.06
PRT	J3QMG3	Voltage-dependent anion-selective channel protein 3 OS=Mus musculus OX=10090 GN=Vdac3 PE=1 SV=1	null	null	Mouse_09-2020	null	[MS,MS:1001208,SEQUEST,]	11.94	9.694	null	null	0.17
PRT	P25688	Uricase OS=Mus musculus OX=10090 GN=Uox PE=1 SV=2	null	null	Mouse_09-2020	null	[MS,MS:1001208,SEQUEST,]	8.60	12.837	null	null	0.16
PRT	P62082	40S ribosomal protein S7 OS=Mus musculus OX=10090 GN=Rps7 PE=2 SV=1	null	null	Mouse_09-2020	null	[MS,MS:1001208,SEQUEST,]	6.09	6.426	null	null	0.14
PRT	A0A1L1SSF8	RIKEN cDNA 4931406C07 gene OS=Mus musculus OX=10090 GN=4931406C07Rik PE=1 SV=1	null	null	Mouse_09-2020	null	[MS,MS:1001208,SEQUEST,]	5.42	6.597	null	null	0.06
PRT	P19536	Cytochrome c oxidase subunit 5B, mitochondrial OS=Mus musculus OX=10090 GN=Cox5b PE=1 SV=1	null	null	Mouse_09-2020	null	[MS,MS:1001208,SEQUEST,]	2.28	4.084	null	null	0.23
PRT	P62900	60S ribosomal protein L31 OS=Mus musculus OX=10090 GN=Rpl31 PE=1 SV=1	null	null	Mouse_09-2020	null	[MS,MS:1001208,SEQUEST,]	10.71	8.739	null	null	0.28
PRT	P61922	4-aminobutyrate aminotransferase, mitochondrial OS=Mus musculus OX=10090 GN=Abat PE=1 SV=1	null	null	Mouse_09-2020	null	[MS,MS:1001208,SEQUEST,]	12.61	8.327	null	null	0.08
PRT	P04939	Major urinary protein 3 OS=Mus musculus OX=10090 GN=Mup3 PE=1 SV=1	null	null	Mouse_09-2020	null	[MS,MS:1001208,SEQUEST,]	9.81	13.707	null	null	0.18
PRT	P67778	Prohibitin OS=Mus musculus OX=10090 GN=Phb PE=1 SV=1	null	null	Mouse_09-2020	null	[MS,MS:1001208,SEQUEST,]	8.71	9.086	null	null	0.11
PRT	P62849	40S ribosomal protein S24 OS=Mus musculus OX=10090 GN=Rps24 PE=1 SV=1	null	null	Mouse_09-2020	null	[MS,MS:1001208,SEQUEST,]	8.53	6.523	null	null	0.21
PRT	A0A1B0GS70	Proteasome endopeptidase complex OS=Mus musculus OX=10090 GN=Psma1 PE=1 SV=1	null	null	Mouse_09-2020	null	[MS,MS:1001208,SEQUEST,]	1.96	4.964	null	null	0.15
PRT	Q9DBG6	Dolichyl-diphosphooligosaccharide--protein glycosyltransferase subunit 2 OS=Mus musculus OX=10090 GN=Rpn2 PE=1 SV=1	null	null	Mouse_09-2020	null	[MS,MS:1001208,SEQUEST,]	15.87	17.714	null	null	0.08
PRT	Q9CQM8	60S ribosomal protein L21 OS=Mus musculus OX=10090 GN=Rpl21 PE=1 SV=1	null	null	Mouse_09-2020	null	[MS,MS:1001208,SEQUEST,]	7.39	6.889	null	null	0.17
PRT	Q8VEK3	Heterogeneous nuclear ribonucleoprotein U OS=Mus musculus OX=10090 GN=Hnrnpu PE=1 SV=1	null	null	Mouse_09-2020	null	[MS,MS:1001208,SEQUEST,]	6.89	6.414	null	null	0.05
PRT	P62918	60S ribosomal protein L8 OS=Mus musculus OX=10090 GN=Rpl8 PE=1 SV=2	null	null	Mouse_09-2020	null	[MS,MS:1001208,SEQUEST,]	9.72	10.617	null	null	0.18
PRT	G3UX26	Outer mitochondrial membrane protein porin 2 OS=Mus musculus OX=10090 GN=Vdac2 PE=1 SV=1	null	null	Mouse_09-2020	null	[MS,MS:1001208,SEQUEST,]	8.54	6.661	null	null	0.13
PRT	Q99LB2	Dehydrogenase/reductase SDR family member 4 OS=Mus musculus OX=10090 GN=Dhrs4 PE=1 SV=3	null	null	Mouse_09-2020	null	[MS,MS:1001208,SEQUEST,]	10.72	10.533	null	null	0.08
PRT	Q8R164	Valacyclovir hydrolase OS=Mus musculus OX=10090 GN=Bphl PE=1 SV=1	null	null	Mouse_09-2020	null	[MS,MS:1001208,SEQUEST,]	6.18	6.217	null	null	0.12
PRT	Q9JM62	Receptor expression-enhancing protein 6 OS=Mus musculus OX=10090 GN=Reep6 PE=1 SV=1	null	null	Mouse_09-2020	null	[MS,MS:1001208,SEQUEST,]	13.41	15.821	null	null	0.19
PRT	P19783	Cytochrome c oxidase subunit 4 isoform 1, mitochondrial OS=Mus musculus OX=10090 GN=Cox4i1 PE=1 SV=2	null	null	Mouse_09-2020	null	[MS,MS:1001208,SEQUEST,]	4.56	6.016	null	null	0.24
PRT	Q8VCM7	Fibrinogen gamma chain OS=Mus musculus OX=10090 GN=Fgg PE=1 SV=1	null	null	Mouse_09-2020	null	[MS,MS:1001208,SEQUEST,]	7.74	10.534	null	null	0.09
PRT	F6Y6L6	Predicted gene, 49369 (Fragment) OS=Mus musculus OX=10090 GN=Gm49369 PE=1 SV=1	null	null	Mouse_09-2020	null	[MS,MS:1001208,SEQUEST,]	6.29	9.470	null	null	0.14
PRT	Q8BWQ1	UDP-glucuronosyltransferase 2A3 OS=Mus musculus OX=10090 GN=Ugt2a3 PE=1 SV=1	null	null	Mouse_09-2020	null	[MS,MS:1001208,SEQUEST,]	6.35	7.923	null	null	0.08
PRT	P97351	40S ribosomal protein S3a OS=Mus musculus OX=10090 GN=Rps3a PE=1 SV=3	null	null	Mouse_09-2020	null	[MS,MS:1001208,SEQUEST,]	8.42	9.607	null	null	0.16
PRT	Q9CPQ1	Cytochrome c oxidase subunit 6C OS=Mus musculus OX=10090 GN=Cox6c PE=1 SV=3	null	null	Mouse_09-2020	null	[MS,MS:1001208,SEQUEST,]	2.30	6.302	null	null	0.28
PRT	Q8VCN5	Cystathionine gamma-lyase OS=Mus musculus OX=10090 GN=Cth PE=1 SV=1	null	null	Mouse_09-2020	null	[MS,MS:1001208,SEQUEST,]	6.14	6.569	null	null	0.09
PRT	A0A2I3BQ03	14-3-3 protein zeta/delta (Fragment) OS=Mus musculus OX=10090 GN=Ywhaz PE=1 SV=1	null	null	Mouse_09-2020	null	[MS,MS:1001208,SEQUEST,]	12.71	13.441	null	null	0.25
PRT	P62830	60S ribosomal protein L23 OS=Mus musculus OX=10090 GN=Rpl23 PE=1 SV=1	null	null	Mouse_09-2020	null	[MS,MS:1001208,SEQUEST,]	14.08	17.201	null	null	0.22
PRT	A2AFQ2	3-hydroxyacyl-CoA dehydrogenase type-2 OS=Mus musculus OX=10090 GN=Hsd17b10 PE=1 SV=1	null	null	Mouse_09-2020	null	[MS,MS:1001208,SEQUEST,]	10.77	12.243	null	null	0.16
PRT	Q9Z2I9	Succinate--CoA ligase [ADP-forming] subunit beta, mitochondrial OS=Mus musculus OX=10090 GN=Sucla2 PE=1 SV=2	null	null	Mouse_09-2020	null	[MS,MS:1001208,SEQUEST,]	7.42	7.148	null	null	0.06
PRT	Q99PG0	Arylacetamide deacetylase OS=Mus musculus OX=10090 GN=Aadac PE=1 SV=3	null	null	Mouse_09-2020	null	[MS,MS:1001208,SEQUEST,]	9.21	10.344	null	null	0.16
PRT	G3X925	Pyruvate kinase OS=Mus musculus OX=10090 GN=Pklr PE=1 SV=1	null	null	Mouse_09-2020	null	[MS,MS:1001208,SEQUEST,]	6.20	5.409	null	null	0.06
PRT	Q68FD5	Clathrin heavy chain 1 OS=Mus musculus OX=10090 GN=Cltc PE=1 SV=3	null	null	Mouse_09-2020	null	[MS,MS:1001208,SEQUEST,]	5.94	6.463	null	null	0.02
PRT	Q8BJ64	Choline dehydrogenase, mitochondrial OS=Mus musculus OX=10090 GN=Chdh PE=1 SV=1	null	null	Mouse_09-2020	null	[MS,MS:1001208,SEQUEST,]	6.59	6.326	null	null	0.08
PRT	Q9R0P3	S-formylglutathione hydrolase OS=Mus musculus OX=10090 GN=Esd PE=1 SV=1	null	null	Mouse_09-2020	null	[MS,MS:1001208,SEQUEST,]	13.46	17.481	null	null	0.21
PRT	Q9WUM5	Succinate--CoA ligase [ADP/GDP-forming] subunit alpha, mitochondrial OS=Mus musculus OX=10090 GN=Suclg1 PE=1 SV=4	null	null	Mouse_09-2020	null	[MS,MS:1001208,SEQUEST,]	2.87	5.788	null	null	0.12
PRT	Q91ZA3	Propionyl-CoA carboxylase alpha chain, mitochondrial OS=Mus musculus OX=10090 GN=Pcca PE=1 SV=2	null	null	Mouse_09-2020	null	[MS,MS:1001208,SEQUEST,]	5.00	5.284	null	null	0.05
PRT	Q8R0F9	SEC14-like protein 4 OS=Mus musculus OX=10090 GN=Sec14l4 PE=1 SV=1	null	null	Mouse_09-2020	null	[MS,MS:1001208,SEQUEST,]	9.40	7.706	null	null	0.11
PRT	Q6ZWV7	60S ribosomal protein L35 OS=Mus musculus OX=10090 GN=Rpl35 PE=1 SV=1	null	null	Mouse_09-2020	null	[MS,MS:1001208,SEQUEST,]	4.25	6.304	null	null	0.20
PRT	Q8VBT2	L-serine dehydratase/L-threonine deaminase OS=Mus musculus OX=10090 GN=Sds PE=1 SV=3	null	null	Mouse_09-2020	null	[MS,MS:1001208,SEQUEST,]	7.57	11.433	null	null	0.14
PRT	Q9DCQ2	Putative L-aspartate dehydrogenase OS=Mus musculus OX=10090 GN=Aspdh PE=1 SV=1	null	null	Mouse_09-2020	null	[MS,MS:1001208,SEQUEST,]	8.63	8.507	null	null	0.10
PRT	Q78PY7	Staphylococcal nuclease domain-containing protein 1 OS=Mus musculus OX=10090 GN=Snd1 PE=1 SV=1	null	null	Mouse_09-2020	null	[MS,MS:1001208,SEQUEST,]	8.88	10.408	null	null	0.04
PRT	P01027	Complement C3 OS=Mus musculus OX=10090 GN=C3 PE=1 SV=3	null	null	Mouse_09-2020	null	[MS,MS:1001208,SEQUEST,]	4.43	3.442	null	null	0.02
PRT	O88569	Heterogeneous nuclear ribonucleoproteins A2/B1 OS=Mus musculus OX=10090 GN=Hnrnpa2b1 PE=1 SV=2	null	null	Mouse_09-2020	null	[MS,MS:1001208,SEQUEST,]	11.75	15.106	null	null	0.10
PRT	Q8JZU2	Tricarboxylate transport protein, mitochondrial OS=Mus musculus OX=10090 GN=Slc25a1 PE=1 SV=1	null	null	Mouse_09-2020	null	[MS,MS:1001208,SEQUEST,]	9.59	10.047	null	null	0.10
PRT	F8WHP8	ATP synthase membrane subunit f OS=Mus musculus OX=10090 GN=Atp5j2 PE=1 SV=1	null	null	Mouse_09-2020	null	[MS,MS:1001208,SEQUEST,]	5.99	6.723	null	null	0.32
PRT	Q9D6Y9	1,4-alpha-glucan-branching enzyme OS=Mus musculus OX=10090 GN=Gbe1 PE=1 SV=1	null	null	Mouse_09-2020	null	[MS,MS:1001208,SEQUEST,]	4.28	5.904	null	null	0.06
PRT	Q9DBG1	Sterol 26-hydroxylase, mitochondrial OS=Mus musculus OX=10090 GN=Cyp27a1 PE=1 SV=1	null	null	Mouse_09-2020	null	[MS,MS:1001208,SEQUEST,]	3.04	5.549	null	null	0.07
PRT	Q9EQF5	Dihydropyrimidinase OS=Mus musculus OX=10090 GN=Dpys PE=1 SV=2	null	null	Mouse_09-2020	null	[MS,MS:1001208,SEQUEST,]	11.85	13.644	null	null	0.07
PRT	O35459	Delta(3,5)-Delta(2,4)-dienoyl-CoA isomerase, mitochondrial OS=Mus musculus OX=10090 GN=Ech1 PE=1 SV=1	null	null	Mouse_09-2020	null	[MS,MS:1001208,SEQUEST,]	9.98	10.135	null	null	0.10
PRT	Q99KR3	Endoribonuclease LACTB2 OS=Mus musculus OX=10090 GN=Lactb2 PE=1 SV=1	null	null	Mouse_09-2020	null	[MS,MS:1001208,SEQUEST,]	8.98	8.004	null	null	0.12
PRT	Q99P30	Peroxisomal coenzyme A diphosphatase NUDT7 OS=Mus musculus OX=10090 GN=Nudt7 PE=1 SV=2	null	null	Mouse_09-2020	null	[MS,MS:1001208,SEQUEST,]	9.13	10.764	null	null	0.14
PRT	Q8CFX1	GDH/6PGL endoplasmic bifunctional protein OS=Mus musculus OX=10090 GN=H6pd PE=1 SV=2	null	null	Mouse_09-2020	null	[MS,MS:1001208,SEQUEST,]	5.35	6.332	null	null	0.05
PRT	Q8VDJ3	Vigilin OS=Mus musculus OX=10090 GN=Hdlbp PE=1 SV=1	null	null	Mouse_09-2020	null	[MS,MS:1001208,SEQUEST,]	6.87	9.987	null	null	0.03
PRT	P00405	Cytochrome c oxidase subunit 2 OS=Mus musculus OX=10090 GN=Mtco2 PE=1 SV=1	null	null	Mouse_09-2020	null	[MS,MS:1001208,SEQUEST,]	11.32	12.146	null	null	0.21
PRT	A2AVJ7	Ribosome-binding protein 1 OS=Mus musculus OX=10090 GN=Rrbp1 PE=1 SV=1	null	null	Mouse_09-2020	null	[MS,MS:1001208,SEQUEST,]	2.82	4.640	null	null	0.03
PRT	Q91X91	Nicotinate-nucleotide pyrophosphorylase [carboxylating] OS=Mus musculus OX=10090 GN=Qprt PE=1 SV=1	null	null	Mouse_09-2020	null	[MS,MS:1001208,SEQUEST,]	3.39	6.789	null	null	0.11
PRT	P97450	ATP synthase-coupling factor 6, mitochondrial OS=Mus musculus OX=10090 GN=Atp5pf PE=1 SV=1	null	null	Mouse_09-2020	null	[MS,MS:1001208,SEQUEST,]	8.12	8.300	null	null	0.40
PRT	P84099	60S ribosomal protein L19 OS=Mus musculus OX=10090 GN=Rpl19 PE=1 SV=1	null	null	Mouse_09-2020	null	[MS,MS:1001208,SEQUEST,]	6.12	5.113	null	null	0.18
PRT	Q923D2	Flavin reductase (NADPH) OS=Mus musculus OX=10090 GN=Blvrb PE=1 SV=3	null	null	Mouse_09-2020	null	[MS,MS:1001208,SEQUEST,]	8.48	7.977	null	null	0.26
PRT	Q9QYG0	Protein NDRG2 OS=Mus musculus OX=10090 GN=Ndrg2 PE=1 SV=1	null	null	Mouse_09-2020	null	[MS,MS:1001208,SEQUEST,]	8.97	10.369	null	null	0.12
PRT	P63276	40S ribosomal protein S17 OS=Mus musculus OX=10090 GN=Rps17 PE=1 SV=2	null	null	Mouse_09-2020	null	[MS,MS:1001208,SEQUEST,]	4.27	10.349	null	null	0.28
PRT	D3Z4A4	Peroxiredoxin-2 (Fragment) OS=Mus musculus OX=10090 GN=Prdx2 PE=1 SV=8	null	null	Mouse_09-2020	null	[MS,MS:1001208,SEQUEST,]	7.99	6.892	null	null	0.25
PRT	A0A1B0GS68	60S ribosomal protein L13a OS=Mus musculus OX=10090 GN=Gm45713 PE=2 SV=1	null	null	Mouse_09-2020	null	[MS,MS:1001208,SEQUEST,]	5.52	5.049	null	null	0.06
PRT	K4DI63	Protein CREG1 OS=Mus musculus OX=10090 GN=Creg1 PE=1 SV=1	null	null	Mouse_09-2020	null	[MS,MS:1001208,SEQUEST,]	8.89	7.918	null	null	0.28
PRT	Q8R086	Sulfite oxidase, mitochondrial OS=Mus musculus OX=10090 GN=Suox PE=1 SV=2	null	null	Mouse_09-2020	null	[MS,MS:1001208,SEQUEST,]	11.76	9.431	null	null	0.09
PRT	Q9CQQ7	ATP synthase F(0) complex subunit B1, mitochondrial OS=Mus musculus OX=10090 GN=Atp5pb PE=1 SV=1	null	null	Mouse_09-2020	null	[MS,MS:1001208,SEQUEST,]	10.17	13.365	null	null	0.14
PRT	P70296	Phosphatidylethanolamine-binding protein 1 OS=Mus musculus OX=10090 GN=Pebp1 PE=1 SV=3	null	null	Mouse_09-2020	null	[MS,MS:1001208,SEQUEST,]	5.46	6.956	null	null	0.33
PRT	Q791V5	Mitochondrial carrier homolog 2 OS=Mus musculus OX=10090 GN=Mtch2 PE=1 SV=1	null	null	Mouse_09-2020	null	[MS,MS:1001208,SEQUEST,]	7.90	7.404	null	null	0.12
PRT	P12787	Cytochrome c oxidase subunit 5A, mitochondrial OS=Mus musculus OX=10090 GN=Cox5a PE=1 SV=2	null	null	Mouse_09-2020	null	[MS,MS:1001208,SEQUEST,]	10.27	10.184	null	null	0.17
PRT	Q9D6Y7	Mitochondrial peptide methionine sulfoxide reductase OS=Mus musculus OX=10090 GN=Msra PE=1 SV=1	null	null	Mouse_09-2020	null	[MS,MS:1001208,SEQUEST,]	7.42	10.471	null	null	0.22
PRT	Q9QZ85	Interferon-inducible GTPase 1 OS=Mus musculus OX=10090 GN=Iigp1 PE=1 SV=2	null	null	Mouse_09-2020	null	[MS,MS:1001208,SEQUEST,]	4.25	4.816	null	null	0.09
PRT	Q543K9	Purine nucleoside phosphorylase OS=Mus musculus OX=10090 GN=Pnp PE=1 SV=1	null	null	Mouse_09-2020	null	[MS,MS:1001208,SEQUEST,]	8.32	8.944	null	null	0.13
PRT	P26043	Radixin OS=Mus musculus OX=10090 GN=Rdx PE=1 SV=3	null	null	Mouse_09-2020	null	[MS,MS:1001208,SEQUEST,]	5.89	7.909	null	null	0.06
PRT	P62242	40S ribosomal protein S8 OS=Mus musculus OX=10090 GN=Rps8 PE=1 SV=2	null	null	Mouse_09-2020	null	[MS,MS:1001208,SEQUEST,]	7.51	6.466	null	null	0.19
PRT	P63268	Actin, gamma-enteric smooth muscle OS=Mus musculus OX=10090 GN=Actg2 PE=1 SV=1	null	null	Mouse_09-2020	null	[MS,MS:1001208,SEQUEST,]	40.03	49.090	null	null	0.30
PRT	Q8VCH0	3-ketoacyl-CoA thiolase B, peroxisomal OS=Mus musculus OX=10090 GN=Acaa1b PE=1 SV=1	null	null	Mouse_09-2020	null	[MS,MS:1001208,SEQUEST,]	37.40	42.112	null	null	0.37
PRT	Q7TMM9	Tubulin beta-2A chain OS=Mus musculus OX=10090 GN=Tubb2a PE=1 SV=1	null	null	Mouse_09-2020	null	[MS,MS:1001208,SEQUEST,]	38.83	37.052	null	null	0.30
PRT	A0A2R8VHY1	Cytochrome P450 2D10 (Fragment) OS=Mus musculus OX=10090 GN=Cyp2d10 PE=1 SV=1	null	null	Mouse_09-2020	null	[MS,MS:1001208,SEQUEST,]	12.62	13.954	null	null	0.17
PRT	Q8BK48	Pyrethroid hydrolase Ces2e OS=Mus musculus OX=10090 GN=Ces2e PE=1 SV=1	null	null	Mouse_09-2020	null	[MS,MS:1001208,SEQUEST,]	14.39	9.268	null	null	0.12
PRT	D3YX76	Glutathione S-transferase OS=Mus musculus OX=10090 GN=Gstm2 PE=1 SV=1	null	null	Mouse_09-2020	null	[MS,MS:1001208,SEQUEST,]	22.96	25.409	null	null	0.27
PRT	P05214	Tubulin alpha-3 chain OS=Mus musculus OX=10090 GN=Tuba3a PE=1 SV=1	null	null	Mouse_09-2020	null	[MS,MS:1001208,SEQUEST,]	16.40	15.396	null	null	0.19
PRT	Q00897	Alpha-1-antitrypsin 1-4 OS=Mus musculus OX=10090 GN=Serpina1d PE=1 SV=1	null	null	Mouse_09-2020	null	[MS,MS:1001208,SEQUEST,]	11.95	11.933	null	null	0.12
PRT	P24472	Glutathione S-transferase A4 OS=Mus musculus OX=10090 GN=Gsta4 PE=1 SV=3	null	null	Mouse_09-2020	null	[MS,MS:1001208,SEQUEST,]	9.47	10.683	null	null	0.11
PRT	A0A2R8VHT1	3-mercaptopyruvate sulfurtransferase (Fragment) OS=Mus musculus OX=10090 GN=Mpst PE=1 SV=1	null	null	Mouse_09-2020	null	[MS,MS:1001208,SEQUEST,]	5.29	4.943	null	null	0.19
PRT	Q8VCC2	Liver carboxylesterase 1 OS=Mus musculus OX=10090 GN=Ces1 PE=1 SV=1	null	null	Mouse_09-2020	null	[MS,MS:1001208,SEQUEST,]	4.75	2.857	null	null	0.05
PRT	Q9JKY7	Cytochrome P450 CYP2D22 OS=Mus musculus OX=10090 GN=Cyp2d22 PE=1 SV=1	null	null	Mouse_09-2020	null	[MS,MS:1001208,SEQUEST,]	8.25	9.388	null	null	0.07
PRT	Q00898	Alpha-1-antitrypsin 1-5 OS=Mus musculus OX=10090 GN=Serpina1e PE=1 SV=1	null	null	Mouse_09-2020	null	[MS,MS:1001208,SEQUEST,]	7.99	9.542	null	null	0.10
PRT	Q9CZU6	Citrate synthase, mitochondrial OS=Mus musculus OX=10090 GN=Cs PE=1 SV=1	null	null	Mouse_09-2020	null	[MS,MS:1001208,SEQUEST,]	7.84	7.102	null	null	0.08
PRT	Q9CZS1	Aldehyde dehydrogenase X, mitochondrial OS=Mus musculus OX=10090 GN=Aldh1b1 PE=1 SV=1	null	null	Mouse_09-2020	null	[MS,MS:1001208,SEQUEST,]	11.04	12.160	null	null	0.08
PRT	G3X9Y6	Aldo-keto reductase family 1, member C19 OS=Mus musculus OX=10090 GN=Akr1c19 PE=1 SV=1	null	null	Mouse_09-2020	null	[MS,MS:1001208,SEQUEST,]	5.59	5.250	null	null	0.09
PRT	P62821	Ras-related protein Rab-1A OS=Mus musculus OX=10090 GN=Rab1A PE=1 SV=3	null	null	Mouse_09-2020	null	[MS,MS:1001208,SEQUEST,]	2.00	4.142	null	null	0.13
PRT	Q8BFR5	Elongation factor Tu, mitochondrial OS=Mus musculus OX=10090 GN=Tufm PE=1 SV=1	null	null	Mouse_09-2020	null	[MS,MS:1001208,SEQUEST,]	3.87	5.663	null	null	0.07
PRT	P67984	60S ribosomal protein L22 OS=Mus musculus OX=10090 GN=Rpl22 PE=1 SV=2	null	null	Mouse_09-2020	null	[MS,MS:1001208,SEQUEST,]	4.21	6.246	null	null	0.20
PRT	Q8QZS1	3-hydroxyisobutyryl-CoA hydrolase, mitochondrial OS=Mus musculus OX=10090 GN=Hibch PE=1 SV=1	null	null	Mouse_09-2020	null	[MS,MS:1001208,SEQUEST,]	8.92	6.375	null	null	0.06
PRT	Q9DBP5	UMP-CMP kinase OS=Mus musculus OX=10090 GN=Cmpk1 PE=1 SV=1	null	null	Mouse_09-2020	null	[MS,MS:1001208,SEQUEST,]	5.78	7.487	null	null	0.12
PRT	A0A1L1SQA8	40S ribosomal protein S25 OS=Mus musculus OX=10090 GN=Rps25 PE=1 SV=1	null	null	Mouse_09-2020	null	[MS,MS:1001208,SEQUEST,]	2.11	2.862	null	null	0.25
PRT	Q9CQB4	Cytochrome b-c1 complex subunit 7 OS=Mus musculus OX=10090 GN=Uqcrb PE=1 SV=1	null	null	Mouse_09-2020	null	[MS,MS:1001208,SEQUEST,]	7.82	4.186	null	null	0.16
PRT	D3Z2H9	Tropomyosin 3, related sequence 7 OS=Mus musculus OX=10090 GN=Tpm3-rs7 PE=3 SV=1	null	null	Mouse_09-2020	null	[MS,MS:1001208,SEQUEST,]	5.38	5.461	null	null	0.10
PRT	P53395	Lipoamide acyltransferase component of branched-chain alpha-keto acid dehydrogenase complex, mitochondrial OS=Mus musculus OX=10090 GN=Dbt PE=1 SV=2	null	null	Mouse_09-2020	null	[MS,MS:1001208,SEQUEST,]	4.51	5.192	null	null	0.05
PRT	Q5SX49	Profilin OS=Mus musculus OX=10090 GN=Pfn1 PE=1 SV=1	null	null	Mouse_09-2020	null	[MS,MS:1001208,SEQUEST,]	6.29	4.945	null	null	0.29
PRT	P30416	Peptidyl-prolyl cis-trans isomerase FKBP4 OS=Mus musculus OX=10090 GN=Fkbp4 PE=1 SV=5	null	null	Mouse_09-2020	null	[MS,MS:1001208,SEQUEST,]	1.82	1.802	null	null	0.03
PRT	Q91VS7	Microsomal glutathione S-transferase 1 OS=Mus musculus OX=10090 GN=Mgst1 PE=1 SV=3	null	null	Mouse_09-2020	null	[MS,MS:1001208,SEQUEST,]	3.67	5.009	null	null	0.16
PRT	A2A974	Cytochrome P450 4A12B OS=Mus musculus OX=10090 GN=Cyp4a12b PE=1 SV=1	null	null	Mouse_09-2020	null	[MS,MS:1001208,SEQUEST,]	4.34	3.057	null	null	0.04
PRT	G3UZ26	Serine hydroxymethyltransferase (Fragment) OS=Mus musculus OX=10090 GN=Shmt1 PE=1 SV=1	null	null	Mouse_09-2020	null	[MS,MS:1001208,SEQUEST,]	7.62	9.748	null	null	0.06
PRT	O88587	Catechol O-methyltransferase OS=Mus musculus OX=10090 GN=Comt PE=1 SV=2	null	null	Mouse_09-2020	null	[MS,MS:1001208,SEQUEST,]	5.81	4.625	null	null	0.08
PRT	Q9QXD1	Peroxisomal acyl-coenzyme A oxidase 2 OS=Mus musculus OX=10090 GN=Acox2 PE=1 SV=2	null	null	Mouse_09-2020	null	[MS,MS:1001208,SEQUEST,]	5.72	6.271	null	null	0.04
PRT	Q922Q8	Leucine-rich repeat-containing protein 59 OS=Mus musculus OX=10090 GN=Lrrc59 PE=1 SV=1	null	null	Mouse_09-2020	null	[MS,MS:1001208,SEQUEST,]	5.28	3.952	null	null	0.07
PRT	Q8BG32	26S proteasome non-ATPase regulatory subunit 11 OS=Mus musculus OX=10090 GN=Psmd11 PE=1 SV=3	null	null	Mouse_09-2020	null	[MS,MS:1001208,SEQUEST,]	5.13	5.658	null	null	0.05
PRT	Q91WN4	Kynurenine 3-monooxygenase OS=Mus musculus OX=10090 GN=Kmo PE=1 SV=1	null	null	Mouse_09-2020	null	[MS,MS:1001208,SEQUEST,]	6.14	7.045	null	null	0.05
PRT	Q3TNA1	Xylulose kinase OS=Mus musculus OX=10090 GN=Xylb PE=1 SV=1	null	null	Mouse_09-2020	null	[MS,MS:1001208,SEQUEST,]	2.69	4.143	null	null	0.03
PRT	P41105	60S ribosomal protein L28 OS=Mus musculus OX=10090 GN=Rpl28 PE=1 SV=2	null	null	Mouse_09-2020	null	[MS,MS:1001208,SEQUEST,]	2.07	3.144	null	null	0.09
PRT	P14211	Calreticulin OS=Mus musculus OX=10090 GN=Calr PE=1 SV=1	null	null	Mouse_09-2020	null	[MS,MS:1001208,SEQUEST,]	6.68	7.274	null	null	0.06
PRT	O55234	Proteasome subunit beta type-5 OS=Mus musculus OX=10090 GN=Psmb5 PE=1 SV=3	null	null	Mouse_09-2020	null	[MS,MS:1001208,SEQUEST,]	3.67	2.568	null	null	0.07
PRT	Q9WUR2	Enoyl-CoA delta isomerase 2 OS=Mus musculus OX=10090 GN=Eci2 PE=1 SV=2	null	null	Mouse_09-2020	null	[MS,MS:1001208,SEQUEST,]	2.69	5.539	null	null	0.08
PRT	Q9CR68	Cytochrome b-c1 complex subunit Rieske, mitochondrial OS=Mus musculus OX=10090 GN=Uqcrfs1 PE=1 SV=1	null	null	Mouse_09-2020	null	[MS,MS:1001208,SEQUEST,]	1.97	4.192	null	null	0.07
PRT	O55060	Thiopurine S-methyltransferase OS=Mus musculus OX=10090 GN=Tpmt PE=1 SV=1	null	null	Mouse_09-2020	null	[MS,MS:1001208,SEQUEST,]	0.00	1.458	null	null	0.10
PRT	Q9D8N0	Elongation factor 1-gamma OS=Mus musculus OX=10090 GN=Eef1g PE=1 SV=3	null	null	Mouse_09-2020	null	[MS,MS:1001208,SEQUEST,]	3.95	6.506	null	null	0.05
PRT	Q9JJI8	60S ribosomal protein L38 OS=Mus musculus OX=10090 GN=Rpl38 PE=1 SV=3	null	null	Mouse_09-2020	null	[MS,MS:1001208,SEQUEST,]	6.01	5.100	null	null	0.34
PRT	Q5SVG5	AP complex subunit beta OS=Mus musculus OX=10090 GN=Ap1b1 PE=1 SV=1	null	null	Mouse_09-2020	null	[MS,MS:1001208,SEQUEST,]	6.95	6.719	null	null	0.01
PRT	A0A087WSI8	Acyl-CoA dehydrogenase family member 11 OS=Mus musculus OX=10090 GN=Acad11 PE=1 SV=2	null	null	Mouse_09-2020	null	[MS,MS:1001208,SEQUEST,]	5.35	3.455	null	null	0.03
PRT	Q3V117	ATP-citrate synthase OS=Mus musculus OX=10090 GN=Acly PE=1 SV=1	null	null	Mouse_09-2020	null	[MS,MS:1001208,SEQUEST,]	7.33	6.575	null	null	0.02
PRT	P58710	L-gulonolactone oxidase OS=Mus musculus OX=10090 GN=Gulo PE=1 SV=3	null	null	Mouse_09-2020	null	[MS,MS:1001208,SEQUEST,]	0.00	1.016	null	null	0.03
PRT	Q99L13	3-hydroxyisobutyrate dehydrogenase, mitochondrial OS=Mus musculus OX=10090 GN=Hibadh PE=1 SV=1	null	null	Mouse_09-2020	null	[MS,MS:1001208,SEQUEST,]	3.77	6.223	null	null	0.13
PRT	D3YVF4	40S ribosomal protein S14 (Fragment) OS=Mus musculus OX=10090 GN=Rps14 PE=1 SV=1	null	null	Mouse_09-2020	null	[MS,MS:1001208,SEQUEST,]	4.85	6.491	null	null	0.35
PRT	D3Z106	Acyl-coenzyme A synthetase ACSM1, mitochondrial (Fragment) OS=Mus musculus OX=10090 GN=Acsm1 PE=1 SV=1	null	null	Mouse_09-2020	null	[MS,MS:1001208,SEQUEST,]	2.89	2.713	null	null	0.04
PRT	Q9CQ75	NADH dehydrogenase [ubiquinone] 1 alpha subcomplex subunit 2 OS=Mus musculus OX=10090 GN=Ndufa2 PE=1 SV=3	null	null	Mouse_09-2020	null	[MS,MS:1001208,SEQUEST,]	2.18	3.089	null	null	0.21
PRT	O55142	60S ribosomal protein L35a OS=Mus musculus OX=10090 GN=Rpl35a PE=1 SV=2	null	null	Mouse_09-2020	null	[MS,MS:1001208,SEQUEST,]	1.83	1.969	null	null	0.09
PRT	Q9WVM8	Kynurenine/alpha-aminoadipate aminotransferase, mitochondrial OS=Mus musculus OX=10090 GN=Aadat PE=1 SV=1	null	null	Mouse_09-2020	null	[MS,MS:1001208,SEQUEST,]	2.56	3.665	null	null	0.09
PRT	Q91XD4	Formimidoyltransferase-cyclodeaminase OS=Mus musculus OX=10090 GN=Ftcd PE=1 SV=1	null	null	Mouse_09-2020	null	[MS,MS:1001208,SEQUEST,]	5.46	5.798	null	null	0.04
PRT	Q9WUU7	Cathepsin Z OS=Mus musculus OX=10090 GN=Ctsz PE=1 SV=1	null	null	Mouse_09-2020	null	[MS,MS:1001208,SEQUEST,]	7.30	9.026	null	null	0.06
PRT	Q99MZ7	Peroxisomal trans-2-enoyl-CoA reductase OS=Mus musculus OX=10090 GN=Pecr PE=1 SV=1	null	null	Mouse_09-2020	null	[MS,MS:1001208,SEQUEST,]	8.30	7.474	null	null	0.08
PRT	P0DP27	Calmodulin-2 OS=Mus musculus OX=10090 GN=Calm2 PE=1 SV=1	null	null	Mouse_09-2020	null	[MS,MS:1001208,SEQUEST,]	6.56	5.700	null	null	0.15
PRT	P61458	Pterin-4-alpha-carbinolamine dehydratase OS=Mus musculus OX=10090 GN=Pcbd1 PE=1 SV=2	null	null	Mouse_09-2020	null	[MS,MS:1001208,SEQUEST,]	7.56	9.458	null	null	0.24
PRT	Q9CXN7	Phenazine biosynthesis-like domain-containing protein 2 OS=Mus musculus OX=10090 GN=Pbld2 PE=1 SV=1	null	null	Mouse_09-2020	null	[MS,MS:1001208,SEQUEST,]	3.19	4.994	null	null	0.09
PRT	A2A6H0	LIM and SH3 domain protein 1 (Fragment) OS=Mus musculus OX=10090 GN=Lasp1 PE=1 SV=1	null	null	Mouse_09-2020	null	[MS,MS:1001208,SEQUEST,]	5.82	6.803	null	null	0.13
PRT	D3YVC1	40S ribosomal protein S2 (Fragment) OS=Mus musculus OX=10090 GN=Rps2 PE=1 SV=1	null	null	Mouse_09-2020	null	[MS,MS:1001208,SEQUEST,]	4.94	3.294	null	null	0.08
PRT	Q99LP6	GrpE protein homolog 1, mitochondrial OS=Mus musculus OX=10090 GN=Grpel1 PE=1 SV=1	null	null	Mouse_09-2020	null	[MS,MS:1001208,SEQUEST,]	4.49	5.588	null	null	0.11
PRT	P06745	Glucose-6-phosphate isomerase OS=Mus musculus OX=10090 GN=Gpi PE=1 SV=4	null	null	Mouse_09-2020	null	[MS,MS:1001208,SEQUEST,]	3.46	2.650	null	null	0.04
PRT	P49722	Proteasome subunit alpha type-2 OS=Mus musculus OX=10090 GN=Psma2 PE=1 SV=3	null	null	Mouse_09-2020	null	[MS,MS:1001208,SEQUEST,]	7.80	7.968	null	null	0.15
PRT	Q9QZD8	Mitochondrial dicarboxylate carrier OS=Mus musculus OX=10090 GN=Slc25a10 PE=1 SV=2	null	null	Mouse_09-2020	null	[MS,MS:1001208,SEQUEST,]	6.24	7.618	null	null	0.08
PRT	Q8BTY1	Kynurenine--oxoglutarate transaminase 1 OS=Mus musculus OX=10090 GN=Kyat1 PE=1 SV=1	null	null	Mouse_09-2020	null	[MS,MS:1001208,SEQUEST,]	5.43	5.204	null	null	0.05
PRT	O88986	2-amino-3-ketobutyrate coenzyme A ligase, mitochondrial OS=Mus musculus OX=10090 GN=Gcat PE=1 SV=2	null	null	Mouse_09-2020	null	[MS,MS:1001208,SEQUEST,]	7.67	8.539	null	null	0.04
PRT	Q71RI9	Kynurenine--oxoglutarate transaminase 3 OS=Mus musculus OX=10090 GN=Kyat3 PE=1 SV=1	null	null	Mouse_09-2020	null	[MS,MS:1001208,SEQUEST,]	5.24	4.503	null	null	0.05
PRT	P35979	60S ribosomal protein L12 OS=Mus musculus OX=10090 GN=Rpl12 PE=1 SV=2	null	null	Mouse_09-2020	null	[MS,MS:1001208,SEQUEST,]	6.12	7.740	null	null	0.19
PRT	P42669	Transcriptional activator protein Pur-alpha OS=Mus musculus OX=10090 GN=Pura PE=1 SV=1	null	null	Mouse_09-2020	null	[MS,MS:1001208,SEQUEST,]	5.11	4.547	null	null	0.06
PRT	Q9JI75	Ribosyldihydronicotinamide dehydrogenase [quinone] OS=Mus musculus OX=10090 GN=Nqo2 PE=1 SV=3	null	null	Mouse_09-2020	null	[MS,MS:1001208,SEQUEST,]	6.08	8.713	null	null	0.09
PRT	P47915	60S ribosomal protein L29 OS=Mus musculus OX=10090 GN=Rpl29 PE=1 SV=2	null	null	Mouse_09-2020	null	[MS,MS:1001208,SEQUEST,]	0.00	3.841	null	null	0.16
PRT	P05201	Aspartate aminotransferase, cytoplasmic OS=Mus musculus OX=10090 GN=Got1 PE=1 SV=3	null	null	Mouse_09-2020	null	[MS,MS:1001208,SEQUEST,]	6.22	5.744	null	null	0.05
PRT	Q8K154	UDP-glucuronosyltransferase OS=Mus musculus OX=10090 GN=Ugt2b34 PE=1 SV=1	null	null	Mouse_09-2020	null	[MS,MS:1001208,SEQUEST,]	3.27	4.169	null	null	0.06
PRT	Q8CAQ8	MICOS complex subunit Mic60 OS=Mus musculus OX=10090 GN=Immt PE=1 SV=1	null	null	Mouse_09-2020	null	[MS,MS:1001208,SEQUEST,]	5.07	3.534	null	null	0.03
PRT	Q9D819	Inorganic pyrophosphatase OS=Mus musculus OX=10090 GN=Ppa1 PE=1 SV=1	null	null	Mouse_09-2020	null	[MS,MS:1001208,SEQUEST,]	5.19	3.065	null	null	0.06
PRT	E9Q133	T-complex protein 1 subunit gamma OS=Mus musculus OX=10090 GN=Cct3 PE=1 SV=1	null	null	Mouse_09-2020	null	[MS,MS:1001208,SEQUEST,]	0.00	2.628	null	null	0.05
PRT	P63325	40S ribosomal protein S10 OS=Mus musculus OX=10090 GN=Rps10 PE=1 SV=1	null	null	Mouse_09-2020	null	[MS,MS:1001208,SEQUEST,]	6.84	8.132	null	null	0.15
PRT	Q3TLP8	Ras-related C3 botulinum toxin substrate 1 OS=Mus musculus OX=10090 GN=Rac1 PE=1 SV=1	null	null	Mouse_09-2020	null	[MS,MS:1001208,SEQUEST,]	1.92	2.269	null	null	0.07
PRT	A0A338P6G0	Omega-amidase NIT2 OS=Mus musculus OX=10090 GN=Nit2 PE=1 SV=1	null	null	Mouse_09-2020	null	[MS,MS:1001208,SEQUEST,]	6.43	7.551	null	null	0.15
PRT	H7BWY3	Alanine--glyoxylate aminotransferase 2, mitochondrial OS=Mus musculus OX=10090 GN=Agxt2 PE=1 SV=1	null	null	Mouse_09-2020	null	[MS,MS:1001208,SEQUEST,]	5.26	3.327	null	null	0.05
PRT	Q6PB66	Leucine-rich PPR motif-containing protein, mitochondrial OS=Mus musculus OX=10090 GN=Lrpprc PE=1 SV=2	null	null	Mouse_09-2020	null	[MS,MS:1001208,SEQUEST,]	0.00	1.961	null	null	0.02
PRT	Q3UQ44	Ras GTPase-activating-like protein IQGAP2 OS=Mus musculus OX=10090 GN=Iqgap2 PE=1 SV=2	null	null	Mouse_09-2020	null	[MS,MS:1001208,SEQUEST,]	2.67	3.863	null	null	0.02
PRT	P53026	60S ribosomal protein L10a OS=Mus musculus OX=10090 GN=Rpl10a PE=1 SV=3	null	null	Mouse_09-2020	null	[MS,MS:1001208,SEQUEST,]	3.78	5.689	null	null	0.08
PRT	A6ZI44	Fructose-bisphosphate aldolase OS=Mus musculus OX=10090 GN=Aldoa PE=1 SV=1	null	null	Mouse_09-2020	null	[MS,MS:1001208,SEQUEST,]	5.71	4.397	null	null	0.07
PRT	Q8BMF4	Dihydrolipoyllysine-residue acetyltransferase component of pyruvate dehydrogenase complex, mitochondrial OS=Mus musculus OX=10090 GN=Dlat PE=1 SV=2	null	null	Mouse_09-2020	null	[MS,MS:1001208,SEQUEST,]	1.85	1.627	null	null	0.04
PRT	B1AU25	Apoptosis-inducing factor 1, mitochondrial OS=Mus musculus OX=10090 GN=Aifm1 PE=1 SV=1	null	null	Mouse_09-2020	null	[MS,MS:1001208,SEQUEST,]	5.37	3.949	null	null	0.05
PRT	A0A498WGD8	Thioredoxin-like protein 1 OS=Mus musculus OX=10090 GN=Txnl1 PE=1 SV=1	null	null	Mouse_09-2020	null	[MS,MS:1001208,SEQUEST,]	2.50	2.743	null	null	0.06
PRT	F8WJ41	40S ribosomal protein S15a (Fragment) OS=Mus musculus OX=10090 GN=Rps15a PE=1 SV=1	null	null	Mouse_09-2020	null	[MS,MS:1001208,SEQUEST,]	2.34	3.028	null	null	0.19
PRT	P09813	Apolipoprotein A-II OS=Mus musculus OX=10090 GN=Apoa2 PE=1 SV=2	null	null	Mouse_09-2020	null	[MS,MS:1001208,SEQUEST,]	3.02	2.564	null	null	0.24
PRT	H3BKR2	Guanine nucleotide-binding protein G(I)/G(S)/G(T) subunit beta-1 (Fragment) OS=Mus musculus OX=10090 GN=Gnb1 PE=1 SV=8	null	null	Mouse_09-2020	null	[MS,MS:1001208,SEQUEST,]	1.88	2.351	null	null	0.08
PRT	P97371	Proteasome activator complex subunit 1 OS=Mus musculus OX=10090 GN=Psme1 PE=1 SV=2	null	null	Mouse_09-2020	null	[MS,MS:1001208,SEQUEST,]	2.13	4.025	null	null	0.07
PRT	P62281	40S ribosomal protein S11 OS=Mus musculus OX=10090 GN=Rps11 PE=1 SV=3	null	null	Mouse_09-2020	null	[MS,MS:1001208,SEQUEST,]	4.33	2.948	null	null	0.11
PRT	Q60692	Proteasome subunit beta type-6 OS=Mus musculus OX=10090 GN=Psmb6 PE=1 SV=3	null	null	Mouse_09-2020	null	[MS,MS:1001208,SEQUEST,]	4.53	3.759	null	null	0.08
PRT	Q3TXN1	15-oxoprostaglandin 13-reductase OS=Mus musculus OX=10090 GN=Ptgr2 PE=1 SV=1	null	null	Mouse_09-2020	null	[MS,MS:1001208,SEQUEST,]	5.02	3.140	null	null	0.08
PRT	P84244	Histone H3.3 OS=Mus musculus OX=10090 GN=H3-3a PE=1 SV=2	null	null	Mouse_09-2020	null	[MS,MS:1001208,SEQUEST,]	4.55	4.330	null	null	0.12
PRT	E9Q1J7	Propionyl-CoA carboxylase beta chain, mitochondrial OS=Mus musculus OX=10090 GN=Pccb PE=1 SV=1	null	null	Mouse_09-2020	null	[MS,MS:1001208,SEQUEST,]	4.81	4.984	null	null	0.05
PRT	E0CXT6	Carboxymethylenebutenolidase homolog (Fragment) OS=Mus musculus OX=10090 GN=Cmbl PE=1 SV=1	null	null	Mouse_09-2020	null	[MS,MS:1001208,SEQUEST,]	5.16	4.983	null	null	0.17
PRT	Q9D8L3	Signal sequence receptor subunit delta OS=Mus musculus OX=10090 GN=Ssr4 PE=1 SV=1	null	null	Mouse_09-2020	null	[MS,MS:1001208,SEQUEST,]	4.55	4.048	null	null	0.07
PRT	Q9CQA3	Succinate dehydrogenase [ubiquinone] iron-sulfur subunit, mitochondrial OS=Mus musculus OX=10090 GN=Sdhb PE=1 SV=1	null	null	Mouse_09-2020	null	[MS,MS:1001208,SEQUEST,]	6.43	5.960	null	null	0.10
PRT	Q922B2	Aspartate--tRNA ligase, cytoplasmic OS=Mus musculus OX=10090 GN=Dars1 PE=1 SV=2	null	null	Mouse_09-2020	null	[MS,MS:1001208,SEQUEST,]	5.81	6.966	null	null	0.05
PRT	O09131	Glutathione S-transferase omega-1 OS=Mus musculus OX=10090 GN=Gsto1 PE=1 SV=2	null	null	Mouse_09-2020	null	[MS,MS:1001208,SEQUEST,]	9.94	12.787	null	null	0.14
PRT	A0A1D5RM79	60S ribosomal protein L18a OS=Mus musculus OX=10090 GN=Rpl18a PE=1 SV=1	null	null	Mouse_09-2020	null	[MS,MS:1001208,SEQUEST,]	5.90	7.450	null	null	0.18
PRT	P38060	Hydroxymethylglutaryl-CoA lyase, mitochondrial OS=Mus musculus OX=10090 GN=Hmgcl PE=1 SV=2	null	null	Mouse_09-2020	null	[MS,MS:1001208,SEQUEST,]	8.96	8.989	null	null	0.09
PRT	Q8K157	Galactose mutarotase OS=Mus musculus OX=10090 GN=Galm PE=1 SV=1	null	null	Mouse_09-2020	null	[MS,MS:1001208,SEQUEST,]	4.32	3.831	null	null	0.07
PRT	G3X9T7	Galectin-9 OS=Mus musculus OX=10090 GN=Lgals9 PE=1 SV=1	null	null	Mouse_09-2020	null	[MS,MS:1001208,SEQUEST,]	6.14	5.141	null	null	0.06
PRT	O08997	Copper transport protein ATOX1 OS=Mus musculus OX=10090 GN=Atox1 PE=1 SV=1	null	null	Mouse_09-2020	null	[MS,MS:1001208,SEQUEST,]	2.63	3.116	null	null	0.32
PRT	Q9D0F3	Protein ERGIC-53 OS=Mus musculus OX=10090 GN=Lman1 PE=1 SV=1	null	null	Mouse_09-2020	null	[MS,MS:1001208,SEQUEST,]	3.00	4.577	null	null	0.04
PRT	Q9D023	Mitochondrial pyruvate carrier 2 OS=Mus musculus OX=10090 GN=Mpc2 PE=1 SV=1	null	null	Mouse_09-2020	null	[MS,MS:1001208,SEQUEST,]	4.62	3.040	null	null	0.13
PRT	Q921H8	3-ketoacyl-CoA thiolase A, peroxisomal OS=Mus musculus OX=10090 GN=Acaa1a PE=1 SV=1	null	null	Mouse_09-2020	null	[MS,MS:1001208,SEQUEST,]	32.04	36.231	null	null	0.35
PRT	Q8VCU1	Carboxylesterase 3B OS=Mus musculus OX=10090 GN=Ces3b PE=1 SV=2	null	null	Mouse_09-2020	null	[MS,MS:1001208,SEQUEST,]	26.68	19.452	null	null	0.13
PRT	Q6XVG2	Cytochrome P450 2C54 OS=Mus musculus OX=10090 GN=Cyp2c54 PE=1 SV=1	null	null	Mouse_09-2020	null	[MS,MS:1001208,SEQUEST,]	16.17	12.205	null	null	0.11
PRT	Q91WG0	Acylcarnitine hydrolase OS=Mus musculus OX=10090 GN=Ces2c PE=1 SV=1	null	null	Mouse_09-2020	null	[MS,MS:1001208,SEQUEST,]	14.08	14.882	null	null	0.11
PRT	Q63886	UDP-glucuronosyltransferase 1A1 OS=Mus musculus OX=10090 GN=Ugt1a1 PE=1 SV=2	null	null	Mouse_09-2020	null	[MS,MS:1001208,SEQUEST,]	20.35	23.034	null	null	0.10
PRT	K9J7B2	UDP-glucuronosyltransferase OS=Mus musculus OX=10090 GN=Ugt1a6b PE=1 SV=1	null	null	Mouse_09-2020	null	[MS,MS:1001208,SEQUEST,]	18.21	22.771	null	null	0.11
PRT	A0A0A0MQA5	Tubulin alpha chain (Fragment) OS=Mus musculus OX=10090 GN=Tuba4a PE=1 SV=1	null	null	Mouse_09-2020	null	[MS,MS:1001208,SEQUEST,]	16.13	13.053	null	null	0.14
PRT	P11714	Cytochrome P450 2D9 OS=Mus musculus OX=10090 GN=Cyp2d9 PE=1 SV=2	null	null	Mouse_09-2020	null	[MS,MS:1001208,SEQUEST,]	7.57	10.254	null	null	0.05
PRT	G3UYJ7	Predicted gene 20441 (Fragment) OS=Mus musculus OX=10090 GN=Gm20441 PE=3 SV=1	null	null	Mouse_09-2020	null	[MS,MS:1001208,SEQUEST,]	13.77	12.147	null	null	0.23
PRT	O35215	D-dopachrome decarboxylase OS=Mus musculus OX=10090 GN=Ddt PE=1 SV=3	null	null	Mouse_09-2020	null	[MS,MS:1001208,SEQUEST,]	13.81	10.834	null	null	0.49
PRT	P13745	Glutathione S-transferase A1 OS=Mus musculus OX=10090 GN=Gsta1 PE=1 SV=2	null	null	Mouse_09-2020	null	[MS,MS:1001208,SEQUEST,]	11.47	13.002	null	null	0.10
PRT	P07758	Alpha-1-antitrypsin 1-1 OS=Mus musculus OX=10090 GN=Serpina1a PE=1 SV=4	null	null	Mouse_09-2020	null	[MS,MS:1001208,SEQUEST,]	12.63	11.697	null	null	0.12
PRT	D3Z6B9	Formyltetrahydrofolate dehydrogenase OS=Mus musculus OX=10090 GN=Aldh1l2 PE=1 SV=1	null	null	Mouse_09-2020	null	[MS,MS:1001208,SEQUEST,]	6.04	6.007	null	null	0.05
PRT	Q80X68	Citrate synthase OS=Mus musculus OX=10090 GN=Csl PE=1 SV=1	null	null	Mouse_09-2020	null	[MS,MS:1001208,SEQUEST,]	3.15	4.598	null	null	0.09
PRT	Q6PB75	Terminal nucleotidyltransferase 4A OS=Mus musculus OX=10090 GN=Tent4a PE=2 SV=2	null	null	Mouse_09-2020	null	[MS,MS:1001208,SEQUEST,]	0.00	0.363	null	null	0.06
PRT	G3UZL7	H-2 class I histocompatibility antigen, TLA(B) alpha chain OS=Mus musculus OX=10090 GN=H2-T3 PE=1 SV=1	null	null	Mouse_09-2020	null	[MS,MS:1001208,SEQUEST,]	0.00	0.438	null	null	0.14
PRT	Q8BJ34	Meiosis regulator and mRNA stability factor 1 OS=Mus musculus OX=10090 GN=Marf1 PE=1 SV=3	null	null	Mouse_09-2020	null	[MS,MS:1001208,SEQUEST,]	0.00	0.818	null	null	0.01
PRT	A0A1B0GRJ3	Predicted gene 6657 OS=Mus musculus OX=10090 GN=Gm6657 PE=4 SV=2	null	null	Mouse_09-2020	null	[MS,MS:1001208,SEQUEST,]	0.00	0.405	null	null	0.04
PRT	O08989	Ras-related protein M-Ras OS=Mus musculus OX=10090 GN=Mras PE=1 SV=1	null	null	Mouse_09-2020	null	[MS,MS:1001208,SEQUEST,]	0.00	0.577	null	null	0.09
PRT	E9Q715	Putative RNA-binding protein Luc7-like 2 OS=Mus musculus OX=10090 GN=Luc7l2 PE=1 SV=1	null	null	Mouse_09-2020	null	[MS,MS:1001208,SEQUEST,]	0.00	0.552	null	null	0.06
PRT	Q8BWF0	Succinate-semialdehyde dehydrogenase, mitochondrial OS=Mus musculus OX=10090 GN=Aldh5a1 PE=1 SV=1	null	null	Mouse_09-2020	null	[MS,MS:1001208,SEQUEST,]	0.00	0.627	null	null	0.05
PRT	Q9D4I2	Meiosis inhibitor protein 1 OS=Mus musculus OX=10090 GN=Mei1 PE=2 SV=4	null	null	Mouse_09-2020	null	[MS,MS:1001208,SEQUEST,]	0.00	0.430	null	null	0.01
PRT	Q8BIL5	Protein Hook homolog 1 OS=Mus musculus OX=10090 GN=Hook1 PE=1 SV=2	null	null	Mouse_09-2020	null	[MS,MS:1001208,SEQUEST,]	0.00	0.354	null	null	0.04
PRT	Q542I8	Integrin beta OS=Mus musculus OX=10090 GN=Itgb2 PE=1 SV=1	null	null	Mouse_09-2020	null	[MS,MS:1001208,SEQUEST,]	0.00	0.626	null	null	0.02
PRT	Q3UMM4	Cyclin-dependent kinase 10 OS=Mus musculus OX=10090 GN=Cdk10 PE=1 SV=1	null	null	Mouse_09-2020	null	[MS,MS:1001208,SEQUEST,]	0.00	0.494	null	null	0.04
PRT	P99026	Proteasome subunit beta type-4 OS=Mus musculus OX=10090 GN=Psmb4 PE=1 SV=1	null	null	Mouse_09-2020	null	[MS,MS:1001208,SEQUEST,]	0.00	1.024	null	null	0.06
PRT	A0A286YDK4	Centrosomal protein 192 (Fragment) OS=Mus musculus OX=10090 GN=Cep192 PE=1 SV=1	null	null	Mouse_09-2020	null	[MS,MS:1001208,SEQUEST,]	0.00	0.721	null	null	0.01
PRT	Q9D735	Telomerase RNA component interacting RNase OS=Mus musculus OX=10090 GN=Trir PE=1 SV=1	null	null	Mouse_09-2020	null	[MS,MS:1001208,SEQUEST,]	0.00	0.652	null	null	0.09
PRT	G3XA78	Interleukin-1 receptor accessory protein (Fragment) OS=Mus musculus OX=10090 GN=Il1rap PE=1 SV=1	null	null	Mouse_09-2020	null	[MS,MS:1001208,SEQUEST,]	0.00	0.453	null	null	0.14
PRT	E9Q1F7	Histone acetyltransferase KAT2B (Fragment) OS=Mus musculus OX=10090 GN=Kat2b PE=1 SV=1	null	null	Mouse_09-2020	null	[MS,MS:1001208,SEQUEST,]	1.91	0.586	null	null	0.04
PRT	Q9D816	Cytochrome P450 2C55 OS=Mus musculus OX=10090 GN=Cyp2c55 PE=1 SV=1	null	null	Mouse_09-2020	null	[MS,MS:1001208,SEQUEST,]	0.00	0.640	null	null	0.06
PRT	P48794	Hyaluronidase PH-20 OS=Mus musculus OX=10090 GN=Spam1 PE=1 SV=2	null	null	Mouse_09-2020	null	[MS,MS:1001208,SEQUEST,]	0.00	0.329	null	null	0.02
PRT	P62855	40S ribosomal protein S26 OS=Mus musculus OX=10090 GN=Rps26 PE=1 SV=3	null	null	Mouse_09-2020	null	[MS,MS:1001208,SEQUEST,]	3.29	3.939	null	null	0.13
PRT	P70349	Histidine triad nucleotide-binding protein 1 OS=Mus musculus OX=10090 GN=Hint1 PE=1 SV=3	null	null	Mouse_09-2020	null	[MS,MS:1001208,SEQUEST,]	8.94	8.252	null	null	0.19
PRT	Q9QUR6	Prolyl endopeptidase OS=Mus musculus OX=10090 GN=Prep PE=1 SV=1	null	null	Mouse_09-2020	null	[MS,MS:1001208,SEQUEST,]	10.61	7.282	null	null	0.02
PRT	Q9CQ69	Cytochrome b-c1 complex subunit 8 OS=Mus musculus OX=10090 GN=Uqcrq PE=1 SV=3	null	null	Mouse_09-2020	null	[MS,MS:1001208,SEQUEST,]	8.22	9.000	null	null	0.18
PRT	Q8BPN8	DmX-like protein 2 OS=Mus musculus OX=10090 GN=Dmxl2 PE=1 SV=3	null	null	Mouse_09-2020	null	[MS,MS:1001208,SEQUEST,]	0.00	0.613	null	null	0.01
PRT	P00920	Carbonic anhydrase 2 OS=Mus musculus OX=10090 GN=Ca2 PE=1 SV=4	null	null	Mouse_09-2020	null	[MS,MS:1001208,SEQUEST,]	2.43	2.832	null	null	0.05
PRT	F7AS28	Scavenger receptor cysteine-rich domain-containing group B protein (Fragment) OS=Mus musculus OX=10090 GN=Ssc4d PE=4 SV=1	null	null	Mouse_09-2020	null	[MS,MS:1001208,SEQUEST,]	0.00	0.363	null	null	0.06
PRT	A0A087WR92	LEM domain-containing protein 1 OS=Mus musculus OX=10090 GN=Lemd1 PE=4 SV=1	null	null	Mouse_09-2020	null	[MS,MS:1001208,SEQUEST,]	0.00	0.390	null	null	0.09
PRT	Q64737	Trifunctional purine biosynthetic protein adenosine-3 OS=Mus musculus OX=10090 GN=Gart PE=1 SV=3	null	null	Mouse_09-2020	null	[MS,MS:1001208,SEQUEST,]	6.11	4.659	null	null	0.01
PRT	Q62209	Synaptonemal complex protein 1 OS=Mus musculus OX=10090 GN=Sycp1 PE=1 SV=2	null	null	Mouse_09-2020	null	[MS,MS:1001208,SEQUEST,]	0.00	0.753	null	null	0.03
PRT	B9EJW5	Zinc finger protein 174 OS=Mus musculus OX=10090 GN=Zfp174 PE=2 SV=1	null	null	Mouse_09-2020	null	[MS,MS:1001208,SEQUEST,]	0.00	0.543	null	null	0.08
PRT	A0A5F8MPR4	Xin actin-binding repeat-containing protein 2 OS=Mus musculus OX=10090 GN=Xirp2 PE=1 SV=1	null	null	Mouse_09-2020	null	[MS,MS:1001208,SEQUEST,]	0.00	0.357	null	null	0.00
PRT	E9Q4K7	Kinesin family member 13B OS=Mus musculus OX=10090 GN=Kif13b PE=1 SV=1	null	null	Mouse_09-2020	null	[MS,MS:1001208,SEQUEST,]	0.00	0.562	null	null	0.01
PRT	O55055	tRNA (cytosine(38)-C(5))-methyltransferase OS=Mus musculus OX=10090 GN=Trdmt1 PE=1 SV=2	null	null	Mouse_09-2020	null	[MS,MS:1001208,SEQUEST,]	0.00	0.413	null	null	0.07
PRT	D6RJJ8	Ubiquinone biosynthesis protein COQ4 homolog, mitochondrial OS=Mus musculus OX=10090 GN=Coq4 PE=1 SV=1	null	null	Mouse_09-2020	null	[MS,MS:1001208,SEQUEST,]	0.00	0.418	null	null	0.20
PRT	Q06185	ATP synthase subunit e, mitochondrial OS=Mus musculus OX=10090 GN=Atp5me PE=1 SV=2	null	null	Mouse_09-2020	null	[MS,MS:1001208,SEQUEST,]	7.33	4.033	null	null	0.23
PRT	P14873	Microtubule-associated protein 1B OS=Mus musculus OX=10090 GN=Map1b PE=1 SV=2	null	null	Mouse_09-2020	null	[MS,MS:1001208,SEQUEST,]	0.00	1.997	null	null	0.01
PRT	Q99MS7	EH domain-binding protein 1-like protein 1 OS=Mus musculus OX=10090 GN=Ehbp1l1 PE=1 SV=1	null	null	Mouse_09-2020	null	[MS,MS:1001208,SEQUEST,]	0.00	0.466	null	null	0.01
PRT	S4R1Y1	Cullin-9 OS=Mus musculus OX=10090 GN=Cul9 PE=1 SV=1	null	null	Mouse_09-2020	null	[MS,MS:1001208,SEQUEST,]	0.00	0.509	null	null	0.01
PRT	Q9Z222	N-acetyllactosaminide beta-1,3-N-acetylglucosaminyltransferase 2 OS=Mus musculus OX=10090 GN=B3GNT2 PE=1 SV=3	null	null	Mouse_09-2020	null	[MS,MS:1001208,SEQUEST,]	0.00	0.327	null	null	0.05
PRT	Q9Z116	KRAB-containing zinc-finger protein KRAZ2 OS=Mus musculus OX=10090 GN=Zfp68 PE=2 SV=1	null	null	Mouse_09-2020	null	[MS,MS:1001208,SEQUEST,]	0.00	0.625	null	null	0.02
PRT	Q9CR95	Adaptin ear-binding coat-associated protein 1 OS=Mus musculus OX=10090 GN=Necap1 PE=1 SV=2	null	null	Mouse_09-2020	null	[MS,MS:1001208,SEQUEST,]	0.00	0.478	null	null	0.08
PRT	Q9CQR4	Acyl-coenzyme A thioesterase 13 OS=Mus musculus OX=10090 GN=Acot13 PE=1 SV=1	null	null	Mouse_09-2020	null	[MS,MS:1001208,SEQUEST,]	2.99	2.985	null	null	0.07
PRT	A0A2R8VK72	Methyltransferase-like 7A1 OS=Mus musculus OX=10090 GN=Mettl7a1 PE=1 SV=1	null	null	Mouse_09-2020	null	[MS,MS:1001208,SEQUEST,]	5.68	5.535	null	null	0.12
PRT	O35683	NADH dehydrogenase [ubiquinone] 1 alpha subcomplex subunit 1 OS=Mus musculus OX=10090 GN=Ndufa1 PE=1 SV=1	null	null	Mouse_09-2020	null	[MS,MS:1001208,SEQUEST,]	2.91	2.150	null	null	0.14
PRT	Q9WVA2	Mitochondrial import inner membrane translocase subunit Tim8 A OS=Mus musculus OX=10090 GN=Timm8a1 PE=1 SV=1	null	null	Mouse_09-2020	null	[MS,MS:1001208,SEQUEST,]	2.85	1.138	null	null	0.11
PRT	Q9D1A2	Cytosolic non-specific dipeptidase OS=Mus musculus OX=10090 GN=Cndp2 PE=1 SV=1	null	null	Mouse_09-2020	null	[MS,MS:1001208,SEQUEST,]	2.71	3.034	null	null	0.03
PRT	P56382	ATP synthase subunit epsilon, mitochondrial OS=Mus musculus OX=10090 GN=Atp5f1e PE=1 SV=2	null	null	Mouse_09-2020	null	[MS,MS:1001208,SEQUEST,]	0.00	1.344	null	null	0.15
PRT	A0A338P7A0	NADH dehydrogenase [ubiquinone] iron-sulfur protein 4, mitochondrial (Fragment) OS=Mus musculus OX=10090 GN=Ndufs4 PE=1 SV=1	null	null	Mouse_09-2020	null	[MS,MS:1001208,SEQUEST,]	2.00	1.266	null	null	0.14
PRT	Q283N4	2-oxo-4-hydroxy-4-carboxy-5-ureidoimidazoline decarboxylase OS=Mus musculus OX=10090 GN=Urad PE=1 SV=1	null	null	Mouse_09-2020	null	[MS,MS:1001208,SEQUEST,]	2.26	3.162	null	null	0.06
PRT	A2AQP0	Myosin-7B OS=Mus musculus OX=10090 GN=Myh7b PE=3 SV=1	null	null	Mouse_09-2020	null	[MS,MS:1001208,SEQUEST,]	0.00	0.421	null	null	0.01
PRT	E9Q1R2	4-hydroxy-2-oxoglutarate aldolase, mitochondrial OS=Mus musculus OX=10090 GN=Hoga1 PE=1 SV=1	null	null	Mouse_09-2020	null	[MS,MS:1001208,SEQUEST,]	1.68	0.755	null	null	0.06
PRT	P01898	H-2 class I histocompatibility antigen, Q10 alpha chain OS=Mus musculus OX=10090 GN=H2-Q10 PE=1 SV=3	null	null	Mouse_09-2020	null	[MS,MS:1001208,SEQUEST,]	2.13	2.775	null	null	0.05
PRT	P01901	H-2 class I histocompatibility antigen, K-B alpha chain OS=Mus musculus OX=10090 GN=H2-K1 PE=1 SV=1	null	null	Mouse_09-2020	null	[MS,MS:1001208,SEQUEST,]	3.58	4.067	null	null	0.04
PRT	Q3TVK3	Aspartyl aminopeptidase OS=Mus musculus OX=10090 GN=Dnpep PE=1 SV=1	null	null	Mouse_09-2020	null	[MS,MS:1001208,SEQUEST,]	1.94	1.396	null	null	0.02
PRT	P56391	Cytochrome c oxidase subunit 6B1 OS=Mus musculus OX=10090 GN=Cox6b1 PE=1 SV=2	null	null	Mouse_09-2020	null	[MS,MS:1001208,SEQUEST,]	0.00	0.499	null	null	0.17
PRT	P20065	Thymosin beta-4 OS=Mus musculus OX=10090 GN=Tmsb4x PE=1 SV=1	null	null	Mouse_09-2020	null	[MS,MS:1001208,SEQUEST,]	3.60	1.783	null	null	0.48
PRT	Q9Z1N5	Spliceosome RNA helicase Ddx39b OS=Mus musculus OX=10090 GN=Ddx39b PE=1 SV=1	null	null	Mouse_09-2020	null	[MS,MS:1001208,SEQUEST,]	2.51	2.954	null	null	0.02
PRT	Q571F8	Glutaminase liver isoform, mitochondrial OS=Mus musculus OX=10090 GN=Gls2 PE=1 SV=2	null	null	Mouse_09-2020	null	[MS,MS:1001208,SEQUEST,]	2.90	3.022	null	null	0.02
PRT	A0A0G2JGM6	Gc-globulin (Fragment) OS=Mus musculus OX=10090 GN=Gc PE=1 SV=1	null	null	Mouse_09-2020	null	[MS,MS:1001208,SEQUEST,]	1.96	0.917	null	null	0.07
PRT	Q60991	Cytochrome P450 7B1 OS=Mus musculus OX=10090 GN=Cyp7b1 PE=1 SV=2	null	null	Mouse_09-2020	null	[MS,MS:1001208,SEQUEST,]	2.88	3.138	null	null	0.03
PRT	Q9R112	Sulfide:quinone oxidoreductase, mitochondrial OS=Mus musculus OX=10090 GN=Sqor PE=1 SV=3	null	null	Mouse_09-2020	null	[MS,MS:1001208,SEQUEST,]	2.07	0.596	null	null	0.02
PRT	Q9JKR6	Hypoxia up-regulated protein 1 OS=Mus musculus OX=10090 GN=Hyou1 PE=1 SV=1	null	null	Mouse_09-2020	null	[MS,MS:1001208,SEQUEST,]	2.65	4.391	null	null	0.01
PRT	P10518	Delta-aminolevulinic acid dehydratase OS=Mus musculus OX=10090 GN=Alad PE=1 SV=1	null	null	Mouse_09-2020	null	[MS,MS:1001208,SEQUEST,]	2.42	2.153	null	null	0.05
PRT	P47955	60S acidic ribosomal protein P1 OS=Mus musculus OX=10090 GN=Rplp1 PE=1 SV=1	null	null	Mouse_09-2020	null	[MS,MS:1001208,SEQUEST,]	2.57	2.304	null	null	0.14
PRT	P62259	14-3-3 protein epsilon OS=Mus musculus OX=10090 GN=Ywhae PE=1 SV=1	null	null	Mouse_09-2020	null	[MS,MS:1001208,SEQUEST,]	3.52	3.268	null	null	0.04
PRT	Q9JJR8	Transmembrane protein 9B OS=Mus musculus OX=10090 GN=Tmem9b PE=1 SV=1	null	null	Mouse_09-2020	null	[MS,MS:1001208,SEQUEST,]	0.00	0.361	null	null	0.08
PRT	Q9D051	Pyruvate dehydrogenase E1 component subunit beta, mitochondrial OS=Mus musculus OX=10090 GN=Pdhb PE=1 SV=1	null	null	Mouse_09-2020	null	[MS,MS:1001208,SEQUEST,]	0.00	1.866	null	null	0.04
PRT	D3YWY6	Mitochondrial pyruvate carrier OS=Mus musculus OX=10090 GN=Mpc1 PE=1 SV=1	null	null	Mouse_09-2020	null	[MS,MS:1001208,SEQUEST,]	0.00	1.513	null	null	0.14
PRT	P03930	ATP synthase protein 8 OS=Mus musculus OX=10090 GN=Mtatp8 PE=1 SV=1	null	null	Mouse_09-2020	null	[MS,MS:1001208,SEQUEST,]	3.18	2.244	null	null	0.15
PRT	O89023	Tripeptidyl-peptidase 1 OS=Mus musculus OX=10090 GN=Tpp1 PE=1 SV=2	null	null	Mouse_09-2020	null	[MS,MS:1001208,SEQUEST,]	0.00	1.386	null	null	0.02
PRT	A0A0G2JGY8	60S ribosomal protein L34 (Fragment) OS=Mus musculus OX=10090 GN=Rpl34 PE=1 SV=4	null	null	Mouse_09-2020	null	[MS,MS:1001208,SEQUEST,]	2.75	1.697	null	null	0.20
PRT	Q9D0M5	Dynein light chain 2, cytoplasmic OS=Mus musculus OX=10090 GN=Dynll2 PE=1 SV=1	null	null	Mouse_09-2020	null	[MS,MS:1001208,SEQUEST,]	4.05	4.683	null	null	0.13
PRT	A8Y5N4	17-beta-hydroxysteroid dehydrogenase 13 OS=Mus musculus OX=10090 GN=Hsd17b13 PE=1 SV=1	null	null	Mouse_09-2020	null	[MS,MS:1001208,SEQUEST,]	2.29	1.827	null	null	0.05
PRT	Q9D0J8	Parathymosin OS=Mus musculus OX=10090 GN=Ptms PE=1 SV=3	null	null	Mouse_09-2020	null	[MS,MS:1001208,SEQUEST,]	3.80	4.264	null	null	0.11
PRT	Q8CE96	tRNA (adenine(58)-N(1))-methyltransferase non-catalytic subunit TRM6 OS=Mus musculus OX=10090 GN=Trmt6 PE=1 SV=1	null	null	Mouse_09-2020	null	[MS,MS:1001208,SEQUEST,]	0.00	0.870	null	null	0.06
PRT	Q99JY3	GTPase IMAP family member 4 OS=Mus musculus OX=10090 GN=Gimap4 PE=1 SV=2	null	null	Mouse_09-2020	null	[MS,MS:1001208,SEQUEST,]	1.99	1.054	null	null	0.02
PRT	F6VNW5	GCS light chain (Fragment) OS=Mus musculus OX=10090 GN=Gclm PE=1 SV=1	null	null	Mouse_09-2020	null	[MS,MS:1001208,SEQUEST,]	3.90	4.746	null	null	0.08
PRT	A0A140LIZ5	26S proteasome AAA-ATPase subunit RPT3 OS=Mus musculus OX=10090 GN=Psmc4 PE=1 SV=1	null	null	Mouse_09-2020	null	[MS,MS:1001208,SEQUEST,]	3.12	3.664	null	null	0.04
PRT	Q9CXB8	Alpha-protein kinase 1 OS=Mus musculus OX=10090 GN=Alpk1 PE=2 SV=2	null	null	Mouse_09-2020	null	[MS,MS:1001208,SEQUEST,]	2.07	0.475	null	null	0.01
PRT	O55029	Coatomer subunit beta' OS=Mus musculus OX=10090 GN=Copb2 PE=1 SV=2	null	null	Mouse_09-2020	null	[MS,MS:1001208,SEQUEST,]	0.00	0.776	null	null	0.01
PRT	Q9CQ54	NADH dehydrogenase [ubiquinone] 1 subunit C2 OS=Mus musculus OX=10090 GN=Ndufc2 PE=1 SV=1	null	null	Mouse_09-2020	null	[MS,MS:1001208,SEQUEST,]	2.70	2.258	null	null	0.11
PRT	P84104	Serine/arginine-rich splicing factor 3 OS=Mus musculus OX=10090 GN=Srsf3 PE=1 SV=1	null	null	Mouse_09-2020	null	[MS,MS:1001208,SEQUEST,]	2.68	2.939	null	null	0.07
PRT	Q9DCE9	Interferon gamma-induced GTPase OS=Mus musculus OX=10090 GN=Igtp PE=1 SV=1	null	null	Mouse_09-2020	null	[MS,MS:1001208,SEQUEST,]	3.47	5.258	null	null	0.03
PRT	P97494	Glutamate--cysteine ligase catalytic subunit OS=Mus musculus OX=10090 GN=Gclc PE=1 SV=4	null	null	Mouse_09-2020	null	[MS,MS:1001208,SEQUEST,]	0.00	1.433	null	null	0.02
PRT	O54749	Cytochrome P450 2J5 OS=Mus musculus OX=10090 GN=Cyp2j5 PE=1 SV=1	null	null	Mouse_09-2020	null	[MS,MS:1001208,SEQUEST,]	2.51	3.209	null	null	0.05
PRT	D3YU75	Translationally-controlled tumor protein OS=Mus musculus OX=10090 GN=Tpt1 PE=1 SV=1	null	null	Mouse_09-2020	null	[MS,MS:1001208,SEQUEST,]	2.61	2.458	null	null	0.09
PRT	Q8K4Z3	NAD(P)H-hydrate epimerase OS=Mus musculus OX=10090 GN=Naxe PE=1 SV=1	null	null	Mouse_09-2020	null	[MS,MS:1001208,SEQUEST,]	3.00	2.125	null	null	0.04
PRT	Q9DCV4	Regulator of microtubule dynamics protein 1 OS=Mus musculus OX=10090 GN=Rmdn1 PE=1 SV=2	null	null	Mouse_09-2020	null	[MS,MS:1001208,SEQUEST,]	0.00	0.848	null	null	0.03
PRT	O35900	U6 snRNA-associated Sm-like protein LSm2 OS=Mus musculus OX=10090 GN=Lsm2 PE=1 SV=1	null	null	Mouse_09-2020	null	[MS,MS:1001208,SEQUEST,]	1.71	0.934	null	null	0.08
PRT	P45376	Aldo-keto reductase family 1 member B1 OS=Mus musculus OX=10090 GN=Akr1b1 PE=1 SV=3	null	null	Mouse_09-2020	null	[MS,MS:1001208,SEQUEST,]	0.00	1.075	null	null	0.04
PRT	Q5DTT4	Retrotransposon Gag-like protein 5 OS=Mus musculus OX=10090 GN=Rtl5 PE=2 SV=2	null	null	Mouse_09-2020	null	[MS,MS:1001208,SEQUEST,]	0.00	0.433	null	null	0.03
PRT	Q8JZN5	Complex I assembly factor ACAD9, mitochondrial OS=Mus musculus OX=10090 GN=Acad9 PE=1 SV=2	null	null	Mouse_09-2020	null	[MS,MS:1001208,SEQUEST,]	2.27	0.658	null	null	0.02
PRT	Q9D6J6	NADH dehydrogenase [ubiquinone] flavoprotein 2, mitochondrial OS=Mus musculus OX=10090 GN=Ndufv2 PE=1 SV=2	null	null	Mouse_09-2020	null	[MS,MS:1001208,SEQUEST,]	4.39	5.352	null	null	0.08
PRT	O70503	Very-long-chain 3-oxoacyl-CoA reductase OS=Mus musculus OX=10090 GN=Hsd17b12 PE=1 SV=1	null	null	Mouse_09-2020	null	[MS,MS:1001208,SEQUEST,]	1.71	1.431	null	null	0.05
PRT	Q80UK0	SEC14 domain and spectrin repeat-containing protein 1 OS=Mus musculus OX=10090 GN=Sestd1 PE=1 SV=1	null	null	Mouse_09-2020	null	[MS,MS:1001208,SEQUEST,]	0.00	0.556	null	null	0.04
PRT	Q9CPX8	Cytochrome b-c1 complex subunit 10 OS=Mus musculus OX=10090 GN=Uqcr11 PE=1 SV=1	null	null	Mouse_09-2020	null	[MS,MS:1001208,SEQUEST,]	3.08	3.104	null	null	0.21
PRT	Q8VCB3	Glycogen [starch] synthase, liver OS=Mus musculus OX=10090 GN=Gys2 PE=1 SV=2	null	null	Mouse_09-2020	null	[MS,MS:1001208,SEQUEST,]	2.04	2.587	null	null	0.01
PRT	Q99JR1	Sideroflexin-1 OS=Mus musculus OX=10090 GN=Sfxn1 PE=1 SV=3	null	null	Mouse_09-2020	null	[MS,MS:1001208,SEQUEST,]	2.82	1.724	null	null	0.03
PRT	Q8R344	Coiled-coil domain-containing protein 12 OS=Mus musculus OX=10090 GN=Ccdc12 PE=1 SV=2	null	null	Mouse_09-2020	null	[MS,MS:1001208,SEQUEST,]	0.00	0.350	null	null	0.07
PRT	Q02053	Ubiquitin-like modifier-activating enzyme 1 OS=Mus musculus OX=10090 GN=Uba1 PE=1 SV=1	null	null	Mouse_09-2020	null	[MS,MS:1001208,SEQUEST,]	0.00	0.620	null	null	0.01
PRT	A0A0G2JGI9	4-alpha-glucanotransferase OS=Mus musculus OX=10090 GN=Agl PE=1 SV=1	null	null	Mouse_09-2020	null	[MS,MS:1001208,SEQUEST,]	0.00	2.472	null	null	0.01
PRT	P50285	Dimethylaniline monooxygenase [N-oxide-forming] 1 OS=Mus musculus OX=10090 GN=Fmo1 PE=1 SV=1	null	null	Mouse_09-2020	null	[MS,MS:1001208,SEQUEST,]	2.03	0.477	null	null	0.01
PRT	P43024	Cytochrome c oxidase subunit 6A1, mitochondrial OS=Mus musculus OX=10090 GN=Cox6a1 PE=1 SV=2	null	null	Mouse_09-2020	null	[MS,MS:1001208,SEQUEST,]	5.12	3.899	null	null	0.16
PRT	P48771	Cytochrome c oxidase subunit 7A2, mitochondrial OS=Mus musculus OX=10090 GN=Cox7a2 PE=1 SV=2	null	null	Mouse_09-2020	null	[MS,MS:1001208,SEQUEST,]	3.08	4.854	null	null	0.16
PRT	P01887	Beta-2-microglobulin OS=Mus musculus OX=10090 GN=B2m PE=1 SV=2	null	null	Mouse_09-2020	null	[MS,MS:1001208,SEQUEST,]	2.44	3.013	null	null	0.08
PRT	Q99MR8	Methylcrotonoyl-CoA carboxylase subunit alpha, mitochondrial OS=Mus musculus OX=10090 GN=Mccc1 PE=1 SV=2	null	null	Mouse_09-2020	null	[MS,MS:1001208,SEQUEST,]	2.32	1.690	null	null	0.01
PRT	O35423	Serine--pyruvate aminotransferase, mitochondrial OS=Mus musculus OX=10090 GN=Agxt PE=1 SV=3	null	null	Mouse_09-2020	null	[MS,MS:1001208,SEQUEST,]	3.33	3.471	null	null	0.03
PRT	Q9WVD5	Mitochondrial ornithine transporter 1 OS=Mus musculus OX=10090 GN=Slc25a15 PE=1 SV=1	null	null	Mouse_09-2020	null	[MS,MS:1001208,SEQUEST,]	1.79	0.868	null	null	0.03
PRT	F6T4M4	Serine/arginine repetitive matrix protein 1 (Fragment) OS=Mus musculus OX=10090 GN=Srrm1 PE=1 SV=1	null	null	Mouse_09-2020	null	[MS,MS:1001208,SEQUEST,]	0.00	1.249	null	null	0.06
PRT	Q7TMF3	NADH dehydrogenase [ubiquinone] 1 alpha subcomplex subunit 12 OS=Mus musculus OX=10090 GN=Ndufa12 PE=1 SV=2	null	null	Mouse_09-2020	null	[MS,MS:1001208,SEQUEST,]	3.73	2.795	null	null	0.12
PRT	Q9DCS2	Methyltransferase-like 26 OS=Mus musculus OX=10090 GN=Mettl26 PE=1 SV=1	null	null	Mouse_09-2020	null	[MS,MS:1001208,SEQUEST,]	3.70	1.819	null	null	0.07
PRT	Q8JZZ0	UDP-glucuronosyltransferase 3A2 OS=Mus musculus OX=10090 GN=Ugt3a2 PE=1 SV=2	null	null	Mouse_09-2020	null	[MS,MS:1001208,SEQUEST,]	0.00	0.695	null	null	0.02
PRT	Q8R0F8	Acylpyruvase FAHD1, mitochondrial OS=Mus musculus OX=10090 GN=Fahd1 PE=1 SV=2	null	null	Mouse_09-2020	null	[MS,MS:1001208,SEQUEST,]	0.00	0.574	null	null	0.07
PRT	Q9D0S9	Histidine triad nucleotide-binding protein 2, mitochondrial OS=Mus musculus OX=10090 GN=Hint2 PE=1 SV=1	null	null	Mouse_09-2020	null	[MS,MS:1001208,SEQUEST,]	2.39	2.897	null	null	0.08
PRT	A2CFD5	BTB domain-containing 35, family member 28 OS=Mus musculus OX=10090 GN=Btbd35f28 PE=4 SV=1	null	null	Mouse_09-2020	null	[MS,MS:1001208,SEQUEST,]	0.00	0.361	null	null	0.03
PRT	Q921X9	Protein disulfide-isomerase A5 OS=Mus musculus OX=10090 GN=Pdia5 PE=1 SV=1	null	null	Mouse_09-2020	null	[MS,MS:1001208,SEQUEST,]	1.64	0.332	null	null	0.01
PRT	D3YW97	Ubiquitin-fold modifier 1 OS=Mus musculus OX=10090 GN=Ufm1 PE=1 SV=1	null	null	Mouse_09-2020	null	[MS,MS:1001208,SEQUEST,]	0.00	1.092	null	null	0.18
PRT	Q6ZWZ4	60S ribosomal protein L36 OS=Mus musculus OX=10090 GN=Rpl36 PE=1 SV=1	null	null	Mouse_09-2020	null	[MS,MS:1001208,SEQUEST,]	3.63	4.344	null	null	0.12
PRT	A0A1D5RLH3	Very-long-chain enoyl-CoA reductase (Fragment) OS=Mus musculus OX=10090 GN=Tecr PE=1 SV=1	null	null	Mouse_09-2020	null	[MS,MS:1001208,SEQUEST,]	0.00	0.396	null	null	0.08
PRT	Q9CQX2	Cytochrome b5 type B OS=Mus musculus OX=10090 GN=Cyb5b PE=1 SV=1	null	null	Mouse_09-2020	null	[MS,MS:1001208,SEQUEST,]	0.00	2.135	null	null	0.10
PRT	Q9WU79	Proline dehydrogenase 1, mitochondrial OS=Mus musculus OX=10090 GN=Prodh PE=1 SV=2	null	null	Mouse_09-2020	null	[MS,MS:1001208,SEQUEST,]	3.77	5.289	null	null	0.02
PRT	P09405	Nucleolin OS=Mus musculus OX=10090 GN=Ncl PE=1 SV=2	null	null	Mouse_09-2020	null	[MS,MS:1001208,SEQUEST,]	1.85	1.536	null	null	0.02
PRT	P97364	Selenide, water dikinase 2 OS=Mus musculus OX=10090 GN=Sephs2 PE=1 SV=3	null	null	Mouse_09-2020	null	[MS,MS:1001208,SEQUEST,]	0.00	0.852	null	null	0.03
PRT	P51658	Estradiol 17-beta-dehydrogenase 2 OS=Mus musculus OX=10090 GN=Hsd17b2 PE=1 SV=2	null	null	Mouse_09-2020	null	[MS,MS:1001208,SEQUEST,]	3.19	4.177	null	null	0.07
PRT	P62334	26S proteasome regulatory subunit 10B OS=Mus musculus OX=10090 GN=Psmc6 PE=1 SV=1	null	null	Mouse_09-2020	null	[MS,MS:1001208,SEQUEST,]	0.00	1.687	null	null	0.03
PRT	E9QP56	Apolipoprotein C-III OS=Mus musculus OX=10090 GN=Apoc3 PE=1 SV=1	null	null	Mouse_09-2020	null	[MS,MS:1001208,SEQUEST,]	0.00	0.333	null	null	0.06
PRT	Q9JIZ0	Probable N-acetyltransferase CML1 OS=Mus musculus OX=10090 GN=Cml1 PE=1 SV=1	null	null	Mouse_09-2020	null	[MS,MS:1001208,SEQUEST,]	1.77	1.064	null	null	0.04
PRT	A0A498WGK2	Asparagine--tRNA ligase OS=Mus musculus OX=10090 GN=Nars PE=1 SV=1	null	null	Mouse_09-2020	null	[MS,MS:1001208,SEQUEST,]	2.17	1.608	null	null	0.01
PRT	Q9D6J5	NADH dehydrogenase [ubiquinone] 1 beta subcomplex subunit 8, mitochondrial OS=Mus musculus OX=10090 GN=Ndufb8 PE=1 SV=1	null	null	Mouse_09-2020	null	[MS,MS:1001208,SEQUEST,]	0.00	1.747	null	null	0.06
PRT	Q80W41	Condensin-2 complex subunit D3 OS=Mus musculus OX=10090 GN=Ncapd3 PE=1 SV=1	null	null	Mouse_09-2020	null	[MS,MS:1001208,SEQUEST,]	0.00	0.486	null	null	0.01
PRT	P35278	Ras-related protein Rab-5C OS=Mus musculus OX=10090 GN=Rab5c PE=1 SV=2	null	null	Mouse_09-2020	null	[MS,MS:1001208,SEQUEST,]	2.82	4.260	null	null	0.05
PRT	Q9CR62	Mitochondrial 2-oxoglutarate/malate carrier protein OS=Mus musculus OX=10090 GN=Slc25a11 PE=1 SV=3	null	null	Mouse_09-2020	null	[MS,MS:1001208,SEQUEST,]	1.78	1.298	null	null	0.03
PRT	Q01279	Epidermal growth factor receptor OS=Mus musculus OX=10090 GN=Egfr PE=1 SV=1	null	null	Mouse_09-2020	null	[MS,MS:1001208,SEQUEST,]	1.63	0.614	null	null	0.01
PRT	Q9WU19	Hydroxyacid oxidase 1 OS=Mus musculus OX=10090 GN=Hao1 PE=1 SV=1	null	null	Mouse_09-2020	null	[MS,MS:1001208,SEQUEST,]	1.74	0.373	null	null	0.02
PRT	Q9D1D4	Transmembrane emp24 domain-containing protein 10 OS=Mus musculus OX=10090 GN=Tmed10 PE=1 SV=1	null	null	Mouse_09-2020	null	[MS,MS:1001208,SEQUEST,]	4.54	4.187	null	null	0.07
PRT	Q60597	2-oxoglutarate dehydrogenase, mitochondrial OS=Mus musculus OX=10090 GN=Ogdh PE=1 SV=3	null	null	Mouse_09-2020	null	[MS,MS:1001208,SEQUEST,]	0.00	1.748	null	null	0.01
PRT	Q91W64	Cytochrome P450 2C70 OS=Mus musculus OX=10090 GN=Cyp2c70 PE=1 SV=2	null	null	Mouse_09-2020	null	[MS,MS:1001208,SEQUEST,]	2.15	2.528	null	null	0.02
PRT	Q8CI43	Myosin light chain 6B OS=Mus musculus OX=10090 GN=Myl6b PE=1 SV=1	null	null	Mouse_09-2020	null	[MS,MS:1001208,SEQUEST,]	2.07	1.595	null	null	0.06
PRT	Q99JI6	Ras-related protein Rap-1b OS=Mus musculus OX=10090 GN=Rap1b PE=1 SV=2	null	null	Mouse_09-2020	null	[MS,MS:1001208,SEQUEST,]	3.25	2.323	null	null	0.06
PRT	Q9Z0P4	Paralemmin-1 OS=Mus musculus OX=10090 GN=Palm PE=1 SV=1	null	null	Mouse_09-2020	null	[MS,MS:1001208,SEQUEST,]	0.00	0.329	null	null	0.03
PRT	P61514	60S ribosomal protein L37a OS=Mus musculus OX=10090 GN=Rpl37a PE=1 SV=2	null	null	Mouse_09-2020	null	[MS,MS:1001208,SEQUEST,]	2.87	3.806	null	null	0.12
PRT	E9PUD2	Dynamin-1-like protein OS=Mus musculus OX=10090 GN=Dnm1l PE=1 SV=1	null	null	Mouse_09-2020	null	[MS,MS:1001208,SEQUEST,]	2.22	1.055	null	null	0.01
PRT	Q9WV32	Actin-related protein 2/3 complex subunit 1B OS=Mus musculus OX=10090 GN=Arpc1b PE=1 SV=4	null	null	Mouse_09-2020	null	[MS,MS:1001208,SEQUEST,]	2.93	3.511	null	null	0.03
PRT	E9PV24	Fibrinogen alpha chain OS=Mus musculus OX=10090 GN=Fga PE=1 SV=1	null	null	Mouse_09-2020	null	[MS,MS:1001208,SEQUEST,]	2.84	3.084	null	null	0.02
PRT	A0A0N4SWI4	Protein FAM136A OS=Mus musculus OX=10090 GN=Fam136a PE=1 SV=1	null	null	Mouse_09-2020	null	[MS,MS:1001208,SEQUEST,]	1.86	0.748	null	null	0.08
PRT	P20108	Thioredoxin-dependent peroxide reductase, mitochondrial OS=Mus musculus OX=10090 GN=Prdx3 PE=1 SV=1	null	null	Mouse_09-2020	null	[MS,MS:1001208,SEQUEST,]	3.30	3.462	null	null	0.05
PRT	P60867	40S ribosomal protein S20 OS=Mus musculus OX=10090 GN=Rps20 PE=1 SV=1	null	null	Mouse_09-2020	null	[MS,MS:1001208,SEQUEST,]	2.03	1.659	null	null	0.10
PRT	Q9EQ06	Estradiol 17-beta-dehydrogenase 11 OS=Mus musculus OX=10090 GN=Hsd17b11 PE=1 SV=1	null	null	Mouse_09-2020	null	[MS,MS:1001208,SEQUEST,]	2.33	3.839	null	null	0.04
PRT	Q8QZY2	Glycerate kinase OS=Mus musculus OX=10090 GN=Glyctk PE=1 SV=1	null	null	Mouse_09-2020	null	[MS,MS:1001208,SEQUEST,]	2.86	1.996	null	null	0.01
PRT	B1AV77	Aldehyde dehydrogenase OS=Mus musculus OX=10090 GN=Aldh3a2 PE=1 SV=1	null	null	Mouse_09-2020	null	[MS,MS:1001208,SEQUEST,]	3.62	3.887	null	null	0.03
PRT	Q9CQF9	Prenylcysteine oxidase OS=Mus musculus OX=10090 GN=Pcyox1 PE=1 SV=1	null	null	Mouse_09-2020	null	[MS,MS:1001208,SEQUEST,]	0.00	0.871	null	null	0.02
PRT	Q3UA72	Actin-related protein 2/3 complex subunit 5 OS=Mus musculus OX=10090 GN=Arpc5 PE=1 SV=1	null	null	Mouse_09-2020	null	[MS,MS:1001208,SEQUEST,]	2.08	2.779	null	null	0.13
PRT	Q9WV54	Acid ceramidase OS=Mus musculus OX=10090 GN=Asah1 PE=1 SV=1	null	null	Mouse_09-2020	null	[MS,MS:1001208,SEQUEST,]	0.00	0.349	null	null	0.03
PRT	Q9WV98	Mitochondrial import inner membrane translocase subunit Tim9 OS=Mus musculus OX=10090 GN=Timm9 PE=1 SV=1	null	null	Mouse_09-2020	null	[MS,MS:1001208,SEQUEST,]	2.46	2.515	null	null	0.17
PRT	Q8VGV5	Olfactory receptor OS=Mus musculus OX=10090 GN=Olfr658 PE=2 SV=1	null	null	Mouse_09-2020	null	[MS,MS:1001208,SEQUEST,]	0.00	0.406	null	null	0.02
PRT	Q9CPT4	Myeloid-derived growth factor OS=Mus musculus OX=10090 GN=Mydgf PE=1 SV=1	null	null	Mouse_09-2020	null	[MS,MS:1001208,SEQUEST,]	3.36	1.676	null	null	0.05
PRT	P47757	F-actin-capping protein subunit beta OS=Mus musculus OX=10090 GN=Capzb PE=1 SV=3	null	null	Mouse_09-2020	null	[MS,MS:1001208,SEQUEST,]	1.87	2.619	null	null	0.05
PRT	Q8BGQ7	Alanine--tRNA ligase, cytoplasmic OS=Mus musculus OX=10090 GN=Aars1 PE=1 SV=1	null	null	Mouse_09-2020	null	[MS,MS:1001208,SEQUEST,]	0.00	0.635	null	null	0.01
PRT	Q91X34	Bile acid-CoA:amino acid N-acyltransferase OS=Mus musculus OX=10090 GN=Baat PE=1 SV=1	null	null	Mouse_09-2020	null	[MS,MS:1001208,SEQUEST,]	3.38	1.985	null	null	0.03
PRT	Q61767	NADPH-dependent 3-keto-steroid reductase Hsd3b4 OS=Mus musculus OX=10090 GN=Hsd3b4 PE=1 SV=3	null	null	Mouse_09-2020	null	[MS,MS:1001208,SEQUEST,]	3.56	3.082	null	null	0.03
PRT	P47199	Quinone oxidoreductase OS=Mus musculus OX=10090 GN=Cryz PE=1 SV=1	null	null	Mouse_09-2020	null	[MS,MS:1001208,SEQUEST,]	4.86	4.926	null	null	0.05
PRT	Q4FE56	Probable ubiquitin carboxyl-terminal hydrolase FAF-X OS=Mus musculus OX=10090 GN=Usp9x PE=1 SV=1	null	null	Mouse_09-2020	null	[MS,MS:1001208,SEQUEST,]	0.00	0.328	null	null	0.01
PRT	G3X8T3	Carboxypeptidase OS=Mus musculus OX=10090 GN=Ctsa PE=1 SV=1	null	null	Mouse_09-2020	null	[MS,MS:1001208,SEQUEST,]	3.11	2.950	null	null	0.02
PRT	Q9DC50	Peroxisomal carnitine O-octanoyltransferase OS=Mus musculus OX=10090 GN=Crot PE=1 SV=1	null	null	Mouse_09-2020	null	[MS,MS:1001208,SEQUEST,]	2.12	2.393	null	null	0.02
PRT	A0A0A6YX05	Sodium/potassium-transporting ATPase subunit beta (Fragment) OS=Mus musculus OX=10090 GN=Atp1b1 PE=1 SV=1	null	null	Mouse_09-2020	null	[MS,MS:1001208,SEQUEST,]	2.27	3.600	null	null	0.08
PRT	Q9DBL7	Bifunctional coenzyme A synthase OS=Mus musculus OX=10090 GN=Coasy PE=1 SV=2	null	null	Mouse_09-2020	null	[MS,MS:1001208,SEQUEST,]	3.64	3.548	null	null	0.02
PRT	Q9CQZ5	NADH dehydrogenase [ubiquinone] 1 alpha subcomplex subunit 6 OS=Mus musculus OX=10090 GN=Ndufa6 PE=1 SV=1	null	null	Mouse_09-2020	null	[MS,MS:1001208,SEQUEST,]	1.81	0.911	null	null	0.05
PRT	A0A0R3P9C8	NADH dehydrogenase [ubiquinone] 1 alpha subcomplex subunit 9, mitochondrial OS=Mus musculus OX=10090 GN=Ndufa9 PE=1 SV=1	null	null	Mouse_09-2020	null	[MS,MS:1001208,SEQUEST,]	3.53	1.005	null	null	0.03
PRT	A0A1C7CYV0	Plastin-3 (Fragment) OS=Mus musculus OX=10090 GN=Pls3 PE=1 SV=1	null	null	Mouse_09-2020	null	[MS,MS:1001208,SEQUEST,]	4.40	5.619	null	null	0.02
PRT	H3BK03	Serum paraoxonase/arylesterase 1 (Fragment) OS=Mus musculus OX=10090 GN=Pon1 PE=1 SV=9	null	null	Mouse_09-2020	null	[MS,MS:1001208,SEQUEST,]	0.00	2.317	null	null	0.06
PRT	A0A494BAS6	Peroxisomal 2,4-dienoyl-CoA reductase OS=Mus musculus OX=10090 GN=Decr2 PE=1 SV=1	null	null	Mouse_09-2020	null	[MS,MS:1001208,SEQUEST,]	3.23	3.339	null	null	0.04
PRT	Q60864	Stress-induced-phosphoprotein 1 OS=Mus musculus OX=10090 GN=Stip1 PE=1 SV=1	null	null	Mouse_09-2020	null	[MS,MS:1001208,SEQUEST,]	2.38	3.431	null	null	0.02
PRT	P55050	Fatty acid-binding protein, intestinal OS=Mus musculus OX=10090 GN=Fabp2 PE=1 SV=2	null	null	Mouse_09-2020	null	[MS,MS:1001208,SEQUEST,]	3.36	2.414	null	null	0.11
PRT	I7HLV2	60S ribosomal protein L10 (Fragment) OS=Mus musculus OX=10090 GN=Rpl10 PE=1 SV=1	null	null	Mouse_09-2020	null	[MS,MS:1001208,SEQUEST,]	1.82	1.688	null	null	0.06
PRT	Q3UHT7	ERC protein 2 OS=Mus musculus OX=10090 GN=Erc2 PE=1 SV=1	null	null	Mouse_09-2020	null	[MS,MS:1001208,SEQUEST,]	0.00	0.518	null	null	0.01
PRT	A0A140LI52	Cation channel sperm-associated protein subunit gamma 2 OS=Mus musculus OX=10090 GN=Catsperg2 PE=4 SV=1	null	null	Mouse_09-2020	null	[MS,MS:1001208,SEQUEST,]	0.00	0.578	null	null	0.02
PRT	E9PXX7	Thioredoxin domain-containing protein 5 OS=Mus musculus OX=10090 GN=Txndc5 PE=1 SV=1	null	null	Mouse_09-2020	null	[MS,MS:1001208,SEQUEST,]	0.00	1.260	null	null	0.03
PRT	Q80U56	Late secretory pathway protein AVL9 homolog OS=Mus musculus OX=10090 GN=Avl9 PE=1 SV=2	null	null	Mouse_09-2020	null	[MS,MS:1001208,SEQUEST,]	0.00	0.412	null	null	0.02
PRT	A6PWD2	Forkhead-associated domain-containing protein 1 OS=Mus musculus OX=10090 GN=Fhad1 PE=2 SV=1	null	null	Mouse_09-2020	null	[MS,MS:1001208,SEQUEST,]	2.02	0.514	null	null	0.00
PRT	P62843	40S ribosomal protein S15 OS=Mus musculus OX=10090 GN=Rps15 PE=1 SV=2	null	null	Mouse_09-2020	null	[MS,MS:1001208,SEQUEST,]	2.78	3.540	null	null	0.09
PRT	P62274	40S ribosomal protein S29 OS=Mus musculus OX=10090 GN=Rps29 PE=1 SV=2	null	null	Mouse_09-2020	null	[MS,MS:1001208,SEQUEST,]	2.22	1.059	null	null	0.14
PRT	A2A8E7	Carnitine O-palmitoyltransferase 2, mitochondrial OS=Mus musculus OX=10090 GN=Cpt2 PE=1 SV=1	null	null	Mouse_09-2020	null	[MS,MS:1001208,SEQUEST,]	4.46	7.603	null	null	0.08
PRT	Q9Z2U1	Proteasome subunit alpha type-5 OS=Mus musculus OX=10090 GN=Psma5 PE=1 SV=1	null	null	Mouse_09-2020	null	[MS,MS:1001208,SEQUEST,]	3.27	3.845	null	null	0.06
PRT	Q8BGY2	Eukaryotic translation initiation factor 5A-2 OS=Mus musculus OX=10090 GN=Eif5a2 PE=1 SV=3	null	null	Mouse_09-2020	null	[MS,MS:1001208,SEQUEST,]	4.23	3.350	null	null	0.08
PRT	P09065	Homeobox protein engrailed-1 OS=Mus musculus OX=10090 GN=En1 PE=2 SV=3	null	null	Mouse_09-2020	null	[MS,MS:1001208,SEQUEST,]	0.00	0.360	null	null	0.04
PRT	A0A1W2P869	GTP-binding protein SAR1a (Fragment) OS=Mus musculus OX=10090 GN=Sar1a PE=1 SV=1	null	null	Mouse_09-2020	null	[MS,MS:1001208,SEQUEST,]	3.39	4.315	null	null	0.12
PRT	A0A494BBA8	40S ribosomal protein S30 OS=Mus musculus OX=10090 GN=Fau PE=1 SV=1	null	null	Mouse_09-2020	null	[MS,MS:1001208,SEQUEST,]	3.12	3.702	null	null	0.11
PRT	P62754	40S ribosomal protein S6 OS=Mus musculus OX=10090 GN=Rps6 PE=1 SV=1	null	null	Mouse_09-2020	null	[MS,MS:1001208,SEQUEST,]	0.00	2.871	null	null	0.06
PRT	G3X9U9	Mitochondrial fission 1 protein OS=Mus musculus OX=10090 GN=Fis1 PE=1 SV=1	null	null	Mouse_09-2020	null	[MS,MS:1001208,SEQUEST,]	2.91	3.072	null	null	0.08
PRT	Q8R2P8	Lysine--tRNA ligase OS=Mus musculus OX=10090 GN=Kars PE=1 SV=1	null	null	Mouse_09-2020	null	[MS,MS:1001208,SEQUEST,]	0.00	0.464	null	null	0.02
PRT	Q9CXF0	Kynureninase OS=Mus musculus OX=10090 GN=Kynu PE=1 SV=3	null	null	Mouse_09-2020	null	[MS,MS:1001208,SEQUEST,]	3.13	3.899	null	null	0.03
PRT	G3X8X6	Sialoadhesin OS=Mus musculus OX=10090 GN=Siglec1 PE=1 SV=1	null	null	Mouse_09-2020	null	[MS,MS:1001208,SEQUEST,]	0.00	0.379	null	null	0.00
PRT	A0A338P6N6	Transmembrane protein 41A OS=Mus musculus OX=10090 GN=Tmem41a PE=1 SV=1	null	null	Mouse_09-2020	null	[MS,MS:1001208,SEQUEST,]	0.00	0.524	null	null	0.41
PRT	Q9CPR4	60S ribosomal protein L17 OS=Mus musculus OX=10090 GN=Rpl17 PE=1 SV=3	null	null	Mouse_09-2020	null	[MS,MS:1001208,SEQUEST,]	0.00	0.821	null	null	0.06
PRT	Q91WT9	Cystathionine beta-synthase OS=Mus musculus OX=10090 GN=Cbs PE=1 SV=3	null	null	Mouse_09-2020	null	[MS,MS:1001208,SEQUEST,]	0.00	1.025	null	null	0.01
PRT	Q8K3J1	NADH dehydrogenase [ubiquinone] iron-sulfur protein 8, mitochondrial OS=Mus musculus OX=10090 GN=Ndufs8 PE=1 SV=1	null	null	Mouse_09-2020	null	[MS,MS:1001208,SEQUEST,]	2.15	2.491	null	null	0.04
PRT	Q64687	Alpha-N-acetylneuraminide alpha-2,8-sialyltransferase OS=Mus musculus OX=10090 GN=St8sia1 PE=1 SV=2	null	null	Mouse_09-2020	null	[MS,MS:1001208,SEQUEST,]	0.00	0.609	null	null	0.08
PRT	Q8BWN8	Peroxisomal succinyl-coenzyme A thioesterase OS=Mus musculus OX=10090 GN=Acot4 PE=1 SV=1	null	null	Mouse_09-2020	null	[MS,MS:1001208,SEQUEST,]	2.10	1.991	null	null	0.03
PRT	Q61982	Neurogenic locus notch homolog protein 3 OS=Mus musculus OX=10090 GN=Notch3 PE=1 SV=1	null	null	Mouse_09-2020	null	[MS,MS:1001208,SEQUEST,]	0.00	0.375	null	null	0.01
PRT	Q8VCX1	Aldo-keto reductase family 1 member D1 OS=Mus musculus OX=10090 GN=Akr1d1 PE=1 SV=1	null	null	Mouse_09-2020	null	[MS,MS:1001208,SEQUEST,]	2.99	1.996	null	null	0.02
PRT	Q61335	B-cell receptor-associated protein 31 OS=Mus musculus OX=10090 GN=Bcap31 PE=1 SV=4	null	null	Mouse_09-2020	null	[MS,MS:1001208,SEQUEST,]	0.00	1.054	null	null	0.06
PRT	O88342	WD repeat-containing protein 1 OS=Mus musculus OX=10090 GN=Wdr1 PE=1 SV=3	null	null	Mouse_09-2020	null	[MS,MS:1001208,SEQUEST,]	2.20	1.252	null	null	0.02
PRT	D6REG4	Glyoxylate reductase/hydroxypyruvate reductase OS=Mus musculus OX=10090 GN=Grhpr PE=1 SV=1	null	null	Mouse_09-2020	null	[MS,MS:1001208,SEQUEST,]	3.36	1.673	null	null	0.06
PRT	P97742	Carnitine O-palmitoyltransferase 1, liver isoform OS=Mus musculus OX=10090 GN=Cpt1a PE=1 SV=4	null	null	Mouse_09-2020	null	[MS,MS:1001208,SEQUEST,]	1.85	0.510	null	null	0.01
PRT	P62911	60S ribosomal protein L32 OS=Mus musculus OX=10090 GN=Rpl32 PE=1 SV=2	null	null	Mouse_09-2020	null	[MS,MS:1001208,SEQUEST,]	2.97	3.085	null	null	0.10
PRT	P47791	Glutathione reductase, mitochondrial OS=Mus musculus OX=10090 GN=Gsr PE=1 SV=3	null	null	Mouse_09-2020	null	[MS,MS:1001208,SEQUEST,]	2.43	2.409	null	null	0.02
PRT	A0A2R8VHD0	GDP-4-keto-6-deoxy-D-mannose-3,5-epimerase-4-reductase OS=Mus musculus OX=10090 GN=Tsta3 PE=1 SV=1	null	null	Mouse_09-2020	null	[MS,MS:1001208,SEQUEST,]	1.64	1.515	null	null	0.02
PRT	Q920E5	Farnesyl pyrophosphate synthase OS=Mus musculus OX=10090 GN=Fdps PE=1 SV=1	null	null	Mouse_09-2020	null	[MS,MS:1001208,SEQUEST,]	0.00	0.413	null	null	0.03
PRT	Q5I2A0	Serine protease inhibitor A3G OS=Mus musculus OX=10090 GN=Serpina3g PE=1 SV=2	null	null	Mouse_09-2020	null	[MS,MS:1001208,SEQUEST,]	5.01	6.428	null	null	0.03
PRT	Q9CQV8	14-3-3 protein beta/alpha OS=Mus musculus OX=10090 GN=Ywhab PE=1 SV=3	null	null	Mouse_09-2020	null	[MS,MS:1001208,SEQUEST,]	2.42	2.651	null	null	0.04
PRT	Q9DCC4	Pyrroline-5-carboxylate reductase 3 OS=Mus musculus OX=10090 GN=Pycr3 PE=1 SV=2	null	null	Mouse_09-2020	null	[MS,MS:1001208,SEQUEST,]	2.61	1.098	null	null	0.03
PRT	P31725	Protein S100-A9 OS=Mus musculus OX=10090 GN=S100a9 PE=1 SV=3	null	null	Mouse_09-2020	null	[MS,MS:1001208,SEQUEST,]	0.00	1.761	null	null	0.12
PRT	Q61635	GTP-binding protein OS=Mus musculus OX=10090 GN=Ifi47 PE=1 SV=1	null	null	Mouse_09-2020	null	[MS,MS:1001208,SEQUEST,]	1.98	3.118	null	null	0.03
PRT	Q8BWY3	Eukaryotic peptide chain release factor subunit 1 OS=Mus musculus OX=10090 GN=Etf1 PE=1 SV=4	null	null	Mouse_09-2020	null	[MS,MS:1001208,SEQUEST,]	2.83	3.166	null	null	0.02
PRT	Q6P3A8	2-oxoisovalerate dehydrogenase subunit beta, mitochondrial OS=Mus musculus OX=10090 GN=Bckdhb PE=1 SV=2	null	null	Mouse_09-2020	null	[MS,MS:1001208,SEQUEST,]	4.36	2.864	null	null	0.05
PRT	Q8VIJ6	Splicing factor, proline- and glutamine-rich OS=Mus musculus OX=10090 GN=Sfpq PE=1 SV=1	null	null	Mouse_09-2020	null	[MS,MS:1001208,SEQUEST,]	3.84	3.290	null	null	0.02
PRT	Q9JKV1	Proteasomal ubiquitin receptor ADRM1 OS=Mus musculus OX=10090 GN=Adrm1 PE=1 SV=2	null	null	Mouse_09-2020	null	[MS,MS:1001208,SEQUEST,]	2.49	1.900	null	null	0.04
PRT	P62892	60S ribosomal protein L39 OS=Mus musculus OX=10090 GN=Rpl39 PE=1 SV=2	null	null	Mouse_09-2020	null	[MS,MS:1001208,SEQUEST,]	2.12	2.960	null	null	0.20
PRT	Q8CGC7	Bifunctional glutamate/proline--tRNA ligase OS=Mus musculus OX=10090 GN=Eprs1 PE=1 SV=4	null	null	Mouse_09-2020	null	[MS,MS:1001208,SEQUEST,]	2.34	2.010	null	null	0.00
PRT	P70195	Proteasome subunit beta type-7 OS=Mus musculus OX=10090 GN=Psmb7 PE=1 SV=1	null	null	Mouse_09-2020	null	[MS,MS:1001208,SEQUEST,]	2.67	2.488	null	null	0.04
PRT	P07309	Transthyretin OS=Mus musculus OX=10090 GN=Ttr PE=1 SV=1	null	null	Mouse_09-2020	null	[MS,MS:1001208,SEQUEST,]	2.26	3.149	null	null	0.07
PRT	G3X9B1	HEAT repeat-containing protein 1 OS=Mus musculus OX=10090 GN=Heatr1 PE=1 SV=1	null	null	Mouse_09-2020	null	[MS,MS:1001208,SEQUEST,]	1.72	0.344	null	null	0.01
PRT	A0A1Y7VKA0	Isoamyl acetate-hydrolyzing esterase 1 homolog (Fragment) OS=Mus musculus OX=10090 GN=Iah1 PE=1 SV=1	null	null	Mouse_09-2020	null	[MS,MS:1001208,SEQUEST,]	2.17	0.984	null	null	0.05
PRT	D3YU15	Dimethylargininase OS=Mus musculus OX=10090 GN=Ddah1 PE=1 SV=1	null	null	Mouse_09-2020	null	[MS,MS:1001208,SEQUEST,]	2.21	1.241	null	null	0.09
PRT	Q9Z2I0	Mitochondrial proton/calcium exchanger protein OS=Mus musculus OX=10090 GN=Letm1 PE=1 SV=1	null	null	Mouse_09-2020	null	[MS,MS:1001208,SEQUEST,]	2.13	0.535	null	null	0.01
PRT	Q60821	Zinc finger and BTB domain-containing protein 17 OS=Mus musculus OX=10090 GN=Zbtb17 PE=1 SV=2	null	null	Mouse_09-2020	null	[MS,MS:1001208,SEQUEST,]	0.00	0.535	null	null	0.03
PRT	P26150	3 beta-hydroxysteroid dehydrogenase/Delta 5-->4-isomerase type 3 OS=Mus musculus OX=10090 GN=Hsd3b3 PE=1 SV=3	null	null	Mouse_09-2020	null	[MS,MS:1001208,SEQUEST,]	0.00	1.008	null	null	0.06
PRT	Q8VBW8	Tetratricopeptide repeat protein 36 OS=Mus musculus OX=10090 GN=Ttc36 PE=1 SV=1	null	null	Mouse_09-2020	null	[MS,MS:1001208,SEQUEST,]	3.25	1.396	null	null	0.08
PRT	H3BK42	Leucine-rich repeat and calponin homology domain-containing protein 4 (Fragment) OS=Mus musculus OX=10090 GN=Lrch4 PE=1 SV=1	null	null	Mouse_09-2020	null	[MS,MS:1001208,SEQUEST,]	0.00	0.353	null	null	0.17
PRT	Q922I7	Polypyrimidine tract-binding protein 1 OS=Mus musculus OX=10090 GN=Ptbp1 PE=1 SV=1	null	null	Mouse_09-2020	null	[MS,MS:1001208,SEQUEST,]	2.09	1.242	null	null	0.02
PRT	Q8CIE6	Coatomer subunit alpha OS=Mus musculus OX=10090 GN=Copa PE=1 SV=2	null	null	Mouse_09-2020	null	[MS,MS:1001208,SEQUEST,]	2.50	2.897	null	null	0.01
PRT	P85094	Isochorismatase domain-containing protein 2A OS=Mus musculus OX=10090 GN=Isoc2a PE=1 SV=1	null	null	Mouse_09-2020	null	[MS,MS:1001208,SEQUEST,]	6.26	7.079	null	null	0.08
PRT	Q9D172	Glutamine amidotransferase-like class 1 domain-containing protein 3A, mitochondrial OS=Mus musculus OX=10090 GN=Gatd3a PE=1 SV=1	null	null	Mouse_09-2020	null	[MS,MS:1001208,SEQUEST,]	5.05	5.740	null	null	0.09
PRT	Q3U962	Collagen alpha-2(V) chain OS=Mus musculus OX=10090 GN=Col5a2 PE=1 SV=1	null	null	Mouse_09-2020	null	[MS,MS:1001208,SEQUEST,]	0.00	0.334	null	null	0.01
PRT	E9Q1S3	Protein transport protein SEC23 OS=Mus musculus OX=10090 GN=Sec23a PE=1 SV=1	null	null	Mouse_09-2020	null	[MS,MS:1001208,SEQUEST,]	0.00	0.723	null	null	0.01
PRT	Q9WVJ2	26S proteasome non-ATPase regulatory subunit 13 OS=Mus musculus OX=10090 GN=Psmd13 PE=1 SV=1	null	null	Mouse_09-2020	null	[MS,MS:1001208,SEQUEST,]	2.05	1.366	null	null	0.03
PRT	Q9DBB8	Trans-1,2-dihydrobenzene-1,2-diol dehydrogenase OS=Mus musculus OX=10090 GN=Dhdh PE=1 SV=1	null	null	Mouse_09-2020	null	[MS,MS:1001208,SEQUEST,]	0.00	1.402	null	null	0.03
PRT	A0A1L1SVJ6	Alpha-actinin-4 (Fragment) OS=Mus musculus OX=10090 GN=Actn4 PE=1 SV=1	null	null	Mouse_09-2020	null	[MS,MS:1001208,SEQUEST,]	2.75	1.642	null	null	0.06
PRT	Q9CQM5	Thioredoxin domain-containing protein 17 OS=Mus musculus OX=10090 GN=Txndc17 PE=1 SV=1	null	null	Mouse_09-2020	null	[MS,MS:1001208,SEQUEST,]	1.99	2.323	null	null	0.08
PRT	Q8VDN2	Sodium/potassium-transporting ATPase subunit alpha-1 OS=Mus musculus OX=10090 GN=Atp1a1 PE=1 SV=1	null	null	Mouse_09-2020	null	[MS,MS:1001208,SEQUEST,]	0.00	0.420	null	null	0.01
PRT	O35386	Phytanoyl-CoA dioxygenase, peroxisomal OS=Mus musculus OX=10090 GN=Phyh PE=1 SV=1	null	null	Mouse_09-2020	null	[MS,MS:1001208,SEQUEST,]	0.00	2.415	null	null	0.05
PRT	Q9CQC7	NADH dehydrogenase [ubiquinone] 1 beta subcomplex subunit 4 OS=Mus musculus OX=10090 GN=Ndufb4 PE=1 SV=3	null	null	Mouse_09-2020	null	[MS,MS:1001208,SEQUEST,]	2.22	3.611	null	null	0.19
PRT	Q14AA6	GTP-binding nuclear protein Ran OS=Mus musculus OX=10090 GN=1700009N14Rik PE=2 SV=1	null	null	Mouse_09-2020	null	[MS,MS:1001208,SEQUEST,]	2.39	0.896	null	null	0.05
PRT	A2AVQ5	Lymphocyte expansion molecule OS=Mus musculus OX=10090 GN=Lexm PE=2 SV=1	null	null	Mouse_09-2020	null	[MS,MS:1001208,SEQUEST,]	0.00	0.342	null	null	0.06
PRT	A0A1D5RMF7	Beta-1,4-N-acetylgalactosaminyltransferase OS=Mus musculus OX=10090 GN=B4galnt3 PE=3 SV=1	null	null	Mouse_09-2020	null	[MS,MS:1001208,SEQUEST,]	0.00	0.337	null	null	0.02
PRT	Q9DBA8	Probable imidazolonepropionase OS=Mus musculus OX=10090 GN=Amdhd1 PE=1 SV=1	null	null	Mouse_09-2020	null	[MS,MS:1001208,SEQUEST,]	0.00	1.029	null	null	0.04
PRT	Q80XR6	Heterogeneous nuclear ribonucleoprotein A/B OS=Mus musculus OX=10090 GN=Hnrnpab PE=1 SV=1	null	null	Mouse_09-2020	null	[MS,MS:1001208,SEQUEST,]	2.64	2.354	null	null	0.03
PRT	Q3ULD5	Methylcrotonoyl-CoA carboxylase beta chain, mitochondrial OS=Mus musculus OX=10090 GN=Mccc2 PE=1 SV=1	null	null	Mouse_09-2020	null	[MS,MS:1001208,SEQUEST,]	2.91	1.369	null	null	0.02
PRT	Q64464	Cytochrome P450 3A13 OS=Mus musculus OX=10090 GN=Cyp3a13 PE=1 SV=1	null	null	Mouse_09-2020	null	[MS,MS:1001208,SEQUEST,]	1.82	1.197	null	null	0.02
PRT	Q9CPP6	NADH dehydrogenase [ubiquinone] 1 alpha subcomplex subunit 5 OS=Mus musculus OX=10090 GN=Ndufa5 PE=1 SV=3	null	null	Mouse_09-2020	null	[MS,MS:1001208,SEQUEST,]	1.96	0.929	null	null	0.06
PRT	Q9QUM9	Proteasome subunit alpha type-6 OS=Mus musculus OX=10090 GN=Psma6 PE=1 SV=1	null	null	Mouse_09-2020	null	[MS,MS:1001208,SEQUEST,]	3.62	4.617	null	null	0.05
PRT	A2A930	Histone-lysine N-methyltransferase PRDM16 OS=Mus musculus OX=10090 GN=Prdm16 PE=1 SV=1	null	null	Mouse_09-2020	null	[MS,MS:1001208,SEQUEST,]	1.98	0.982	null	null	0.01
PRT	Q9CZW5	Mitochondrial import receptor subunit TOM70 OS=Mus musculus OX=10090 GN=Tomm70 PE=1 SV=2	null	null	Mouse_09-2020	null	[MS,MS:1001208,SEQUEST,]	2.97	2.056	null	null	0.01
PRT	A0A087WR38	NADH dehydrogenase [ubiquinone] 1 alpha subcomplex subunit 10, mitochondrial (Fragment) OS=Mus musculus OX=10090 GN=Ndufa10 PE=1 SV=1	null	null	Mouse_09-2020	null	[MS,MS:1001208,SEQUEST,]	2.08	1.604	null	null	0.10
PRT	O70435	Proteasome subunit alpha type-3 OS=Mus musculus OX=10090 GN=Psma3 PE=1 SV=3	null	null	Mouse_09-2020	null	[MS,MS:1001208,SEQUEST,]	0.00	2.534	null	null	0.05
PRT	Q8BVQ9	26S proteasome AAA-ATPase subunit RPT1 OS=Mus musculus OX=10090 GN=Psmc2 PE=1 SV=1	null	null	Mouse_09-2020	null	[MS,MS:1001208,SEQUEST,]	1.97	2.140	null	null	0.02
PRT	Q9D892	Inosine triphosphate pyrophosphatase OS=Mus musculus OX=10090 GN=Itpa PE=1 SV=2	null	null	Mouse_09-2020	null	[MS,MS:1001208,SEQUEST,]	2.04	3.080	null	null	0.06
PRT	O54734	Dolichyl-diphosphooligosaccharide--protein glycosyltransferase 48 kDa subunit OS=Mus musculus OX=10090 GN=Ddost PE=1 SV=2	null	null	Mouse_09-2020	null	[MS,MS:1001208,SEQUEST,]	2.44	3.098	null	null	0.02
PRT	B1AR34	Asialoglycoprotein receptor 1 OS=Mus musculus OX=10090 GN=Asgr1 PE=1 SV=1	null	null	Mouse_09-2020	null	[MS,MS:1001208,SEQUEST,]	1.91	1.825	null	null	0.04
PRT	A0A5F8MPV0	Regulator of G-protein-signaling-like 1 OS=Mus musculus OX=10090 GN=Rgsl1 PE=4 SV=1	null	null	Mouse_09-2020	null	[MS,MS:1001208,SEQUEST,]	0.00	0.457	null	null	0.02
PRT	A0A2R8VHP2	Nicotinate phosphoribosyltransferase OS=Mus musculus OX=10090 GN=Naprt PE=1 SV=1	null	null	Mouse_09-2020	null	[MS,MS:1001208,SEQUEST,]	2.80	3.736	null	null	0.03
PRT	H3BKD7	Isopentenyl-diphosphate Delta-isomerase (Fragment) OS=Mus musculus OX=10090 GN=Idi1 PE=1 SV=1	null	null	Mouse_09-2020	null	[MS,MS:1001208,SEQUEST,]	1.94	2.405	null	null	0.07
PRT	A0A1B0GSU0	Aldehyde dehydrogenase family 16 member A1 OS=Mus musculus OX=10090 GN=Aldh16a1 PE=1 SV=1	null	null	Mouse_09-2020	null	[MS,MS:1001208,SEQUEST,]	0.00	0.455	null	null	0.01
PRT	F6ZTG3	Glyoxalase domain-containing protein 4 (Fragment) OS=Mus musculus OX=10090 GN=Glod4 PE=1 SV=1	null	null	Mouse_09-2020	null	[MS,MS:1001208,SEQUEST,]	2.62	2.523	null	null	0.06
PRT	O09061	Proteasome subunit beta type-1 OS=Mus musculus OX=10090 GN=Psmb1 PE=1 SV=1	null	null	Mouse_09-2020	null	[MS,MS:1001208,SEQUEST,]	3.11	3.589	null	null	0.06
PRT	A0A087WQK0	60S ribosomal protein L3 (Fragment) OS=Mus musculus OX=10090 GN=Rpl3 PE=1 SV=1	null	null	Mouse_09-2020	null	[MS,MS:1001208,SEQUEST,]	3.16	3.438	null	null	0.05
PRT	Q8BMJ2	Leucine--tRNA ligase, cytoplasmic OS=Mus musculus OX=10090 GN=Lars1 PE=1 SV=2	null	null	Mouse_09-2020	null	[MS,MS:1001208,SEQUEST,]	1.74	0.439	null	null	0.01
PRT	A0A571BEL9	T-complex protein 1 subunit zeta OS=Mus musculus OX=10090 GN=Cct6a PE=1 SV=1	null	null	Mouse_09-2020	null	[MS,MS:1001208,SEQUEST,]	2.22	1.525	null	null	0.02
PRT	A0A0A6YWC8	Vimentin OS=Mus musculus OX=10090 GN=Vim PE=1 SV=1	null	null	Mouse_09-2020	null	[MS,MS:1001208,SEQUEST,]	3.58	3.286	null	null	0.04
PRT	A0A1L1SSA8	Transmembrane protein 205 (Fragment) OS=Mus musculus OX=10090 GN=Tmem205 PE=1 SV=1	null	null	Mouse_09-2020	null	[MS,MS:1001208,SEQUEST,]	0.00	1.873	null	null	0.12
PRT	Q3UIU2	NADH dehydrogenase [ubiquinone] 1 beta subcomplex subunit 6 OS=Mus musculus OX=10090 GN=Ndufb6 PE=1 SV=3	null	null	Mouse_09-2020	null	[MS,MS:1001208,SEQUEST,]	2.93	3.969	null	null	0.13
PRT	A0A494BAF6	DNA damage-binding protein 1 (Fragment) OS=Mus musculus OX=10090 GN=Ddb1 PE=1 SV=1	null	null	Mouse_09-2020	null	[MS,MS:1001208,SEQUEST,]	2.48	0.713	null	null	0.02
PRT	A0A1Y7VLP0	ATP synthase subunit ATP5MPL, mitochondrial (Fragment) OS=Mus musculus OX=10090 GN=Atp5mpl PE=1 SV=1	null	null	Mouse_09-2020	null	[MS,MS:1001208,SEQUEST,]	2.58	2.594	null	null	0.14
PRT	Q00724	Retinol-binding protein 4 OS=Mus musculus OX=10090 GN=Rbp4 PE=1 SV=2	null	null	Mouse_09-2020	null	[MS,MS:1001208,SEQUEST,]	2.01	2.413	null	null	0.05
PRT	Q8CC88	von Willebrand factor A domain-containing protein 8 OS=Mus musculus OX=10090 GN=Vwa8 PE=1 SV=2	null	null	Mouse_09-2020	null	[MS,MS:1001208,SEQUEST,]	0.00	2.228	null	null	0.01
PRT	P62267	40S ribosomal protein S23 OS=Mus musculus OX=10090 GN=Rps23 PE=1 SV=3	null	null	Mouse_09-2020	null	[MS,MS:1001208,SEQUEST,]	4.29	4.269	null	null	0.08
PRT	A2AGS0	E3 ubiquitin-protein ligase TRIM32 (Fragment) OS=Mus musculus OX=10090 GN=Trim32 PE=1 SV=1	null	null	Mouse_09-2020	null	[MS,MS:1001208,SEQUEST,]	0.00	0.342	null	null	0.07

PSH	sequence	PSM_ID	accession	unique	database	database_version	search_engine	search_engine_score[1]	modifications	spectra_ref	retention_time	charge	exp_mass_to_charge	calc_mass_to_charge	pre	post	start	end
PSM	RQVEIAQR	-306_143	P16460	1	Mouse_09-2020	null	[MS,MS:1001208,SEQUEST,]	3.1e-4	null	ms_run[1]:scan=1092	458.9	2	999.57189	500.28834	R	G	101	109
PSM	LAPDYDALDVANK	-306_33051	P62751	1	Mouse_09-2020	null	[MS,MS:1001208,SEQUEST,]	3.1e-4	null	ms_run[1]:scan=7447	2340.8	2	1404.70207	702.85391	R	G	140	153
PSM	RANNTTYGLAAGLFTK	-306_33054	P24549	1	Mouse_09-2020	null	[MS,MS:1001208,SEQUEST,]	2.0e-3	null	ms_run[1]:scan=7448	2341.1	2	1697.90080	849.45211	K	L	420	436
PSM	NKLILPGLISSR	-306_33064	P17563	1	Mouse_09-2020	null	[MS,MS:1001208,SEQUEST,]	1.2e-2	null	ms_run[1]:scan=7450	2341.7	2	1310.81670	655.91136	R	Y	92	104
PSM	LWGDRYFDPANGK	-306_33096	P58252	1	Mouse_09-2020	null	[MS,MS:1001208,SEQUEST,]	3.1e-4	null	ms_run[1]:scan=7455	2343.2	3	1538.73868	513.58440	K	S	260	273
PSM	YNQILRIEEELGSKAK	-306_33148	P17182	1	Mouse_09-2020	null	[MS,MS:1001208,SEQUEST,]	3.1e-4	null	ms_run[1]:scan=7466	2346.4	3	1891.03012	631.01430	K	A	407	423
PSM	LTEQVFNEAPGIR	-306_33206	Q8QZR5	1	Mouse_09-2020	null	[MS,MS:1001208,SEQUEST,]	1.1e-3	null	ms_run[1]:scan=7477	2349.6	2	1473.77092	737.38845	K	N	392	405
PSM	VLDASWYSPGTR	-306_33255	P52196	1	Mouse_09-2020	null	[MS,MS:1001208,SEQUEST,]	3.1e-4	null	ms_run[1]:scan=7486	2352.3	2	1351.66374	676.33568	R	A	31	43
PSM	RDDGSWEVIEGYR	-306_33267	P26443	1	Mouse_09-2020	null	[MS,MS:1001208,SEQUEST,]	3.1e-4	null	ms_run[1]:scan=7488	2352.8	3	1581.73441	527.91459	R	Q	124	137
PSM	FLGVAEQLHNEGFK	-306_33036	Q8C196	1	Mouse_09-2020	null	[MS,MS:1001208,SEQUEST,]	3.1e-4	null	ms_run[1]:scan=7445	2339.5	2	1588.81487	794.90955	R	F	1374	1388
PSM	FWANFAR	-306_33278	Q8VCC2	0	Mouse_09-2020	null	[MS,MS:1001208,SEQUEST,]	5.3e-3	null	ms_run[1]:scan=7491	2353.8	2	911.45976	456.22976	K	G	497	504
PSM	FWANFAR	-306_33278	Q91WU0	0	Mouse_09-2020	null	[MS,MS:1001208,SEQUEST,]	5.3e-3	null	ms_run[1]:scan=7491	2353.8	2	911.45976	456.22976	K	G	497	504
PSM	FWANFAR	-306_33278	Q8VCT4	0	Mouse_09-2020	null	[MS,MS:1001208,SEQUEST,]	5.3e-3	null	ms_run[1]:scan=7491	2353.8	2	911.45976	456.22976	K	G	497	504
PSM	EWGYASHNGPDHWHELYPIAK	-306_33340	P16015	1	Mouse_09-2020	null	[MS,MS:1001208,SEQUEST,]	3.1e-4	null	ms_run[1]:scan=7501	2356.7	4	2507.15420	627.54364	K	D	4	25
PSM	AINYLISGYQR	-306_33346	Q61838	1	Mouse_09-2020	null	[MS,MS:1001208,SEQUEST,]	3.1e-4	null	ms_run[1]:scan=7502	2357.0	2	1297.69194	649.34859	K	L	1016	1027
PSM	GDTVFFHPLLIHGSGR	-306_33360	O35386	1	Mouse_09-2020	null	[MS,MS:1001208,SEQUEST,]	3.1e-4	null	ms_run[1]:scan=7504	2357.6	4	1752.91823	438.98496	K	K	253	269
PSM	AGPWTPEAAVEHPEAVRQLHREFLR	-306_33363	O35490	1	Mouse_09-2020	null	[MS,MS:1001208,SEQUEST,]	1.1e-3	null	ms_run[1]:scan=7505	2357.9	6	2896.49938	483.58882	K	G	41	66
PSM	QYPYNNLYLER	-306_33385	Q9D6J5	1	Mouse_09-2020	null	[MS,MS:1001208,SEQUEST,]	1.1e-3	null	ms_run[1]:scan=7509	2359.1	2	1472.71831	736.86207	K	G	160	171
PSM	YGLAAAVFTK	-306_33392	P47738	1	Mouse_09-2020	null	[MS,MS:1001208,SEQUEST,]	3.1e-4	null	ms_run[1]:scan=7511	2359.7	2	1040.57781	520.79239	K	L	444	454
PSM	FVADGIFK	-306_33401	P62908	1	Mouse_09-2020	null	[MS,MS:1001208,SEQUEST,]	8.6e-3	null	ms_run[1]:scan=7512	2359.9	2	896.48772	448.74745	K	E	11	19
PSM	FFPASADRTVIDYNGER	-306_33414	P09103	1	Mouse_09-2020	null	[MS,MS:1001208,SEQUEST,]	3.1e-4	null	ms_run[1]:scan=7514	2360.5	3	1957.93943	653.31827	K	L	447	464
PSM	LQFWTETLPRK	-306_33323	Q63880	0	Mouse_09-2020	null	[MS,MS:1001208,SEQUEST,]	8.9e-4	null	ms_run[1]:scan=7498	2355.8	3	1418.79142	473.59787	R	Q	544	555
PSM	LQFWTETLPRK	-306_33323	Q8VCU1	0	Mouse_09-2020	null	[MS,MS:1001208,SEQUEST,]	8.9e-4	null	ms_run[1]:scan=7498	2355.8	3	1418.79142	473.59787	R	Q	544	555
PSM	QGIQFYTQLK	-306_33022	Q9EQ20	1	Mouse_09-2020	null	[MS,MS:1001208,SEQUEST,]	3.1e-4	null	ms_run[1]:scan=7442	2338.6	2	1225.65801	613.33241	K	I	501	511
PSM	YRVPDVLVADPPTAR	-306_32994	Q8BHN3	1	Mouse_09-2020	null	[MS,MS:1001208,SEQUEST,]	3.1e-4	null	ms_run[1]:scan=7438	2337.4	3	1668.90799	556.97378	R	S	113	128
PSM	DITTSVLTVNNK	-306_32977	Q9QXF8	1	Mouse_09-2020	null	[MS,MS:1001208,SEQUEST,]	3.1e-4	null	ms_run[1]:scan=7436	2336.8	2	1304.70659	652.85645	K	H	202	214
PSM	YDPYTQRVEVLDNTQQLK	-306_32622	P16331	1	Mouse_09-2020	null	[MS,MS:1001208,SEQUEST,]	3.1e-4	null	ms_run[1]:scan=7368	2316.8	3	2210.11301	737.37445	R	L	414	432
PSM	ISDEDWDIIHR	-306_32630	P51660	1	Mouse_09-2020	null	[MS,MS:1001208,SEQUEST,]	3.1e-4	null	ms_run[1]:scan=7369	2317.1	3	1398.66593	466.89312	R	H	111	122
PSM	YYVTIIDAPGHRDFIK	-306_32638	P10126	1	Mouse_09-2020	null	[MS,MS:1001208,SEQUEST,]	3.1e-4	null	ms_run[1]:scan=7371	2317.7	4	1908.00075	477.75581	K	M	85	101
PSM	YYVTIIDAPGHRDFIK	-306_32644	P10126	1	Mouse_09-2020	null	[MS,MS:1001208,SEQUEST,]	3.1e-4	null	ms_run[1]:scan=7372	2318.0	3	1908.00125	636.67199	K	M	85	101
PSM	RYEEIVKEVSTYIKK	-306_32649	P10126	1	Mouse_09-2020	null	[MS,MS:1001208,SEQUEST,]	3.1e-4	null	ms_run[1]:scan=7373	2318.3	4	1885.04238	472.01619	K	G	166	181
PSM	KELEEIVQPIISK	-306_32669	P20029	1	Mouse_09-2020	null	[MS,MS:1001208,SEQUEST,]	3.1e-4	null	ms_run[1]:scan=7376	2319.2	3	1525.88276	509.29938	K	Y	622	635
PSM	FDVSGYPTIK	-306_32681	A0A0R4J0Z1	1	Mouse_09-2020	null	[MS,MS:1001208,SEQUEST,]	3.1e-4	null	ms_run[1]:scan=7381	2320.7	2	1126.57842	563.79259	K	L	128	138
PSM	FDVSGYPTLK	-306_32682	A0A0R4J0Z1	1	Mouse_09-2020	null	[MS,MS:1001208,SEQUEST,]	3.1e-4	null	ms_run[1]:scan=7381	2320.7	2	1126.57842	563.79259	R	F	243	253
PSM	ASKPGLLASVAAVAAQK	-306_32687	G3X982	1	Mouse_09-2020	null	[MS,MS:1001208,SEQUEST,]	3.1e-4	null	ms_run[1]:scan=7382	2321.0	3	1581.93290	527.98227	K	G	807	824
PSM	RANNTTYGLAAGLFTK	-306_32766	P24549	1	Mouse_09-2020	null	[MS,MS:1001208,SEQUEST,]	3.1e-4	null	ms_run[1]:scan=7397	2325.4	3	1697.89853	566.63717	K	L	420	436
PSM	ILIRPLYSNPPLNGAR	-306_32863	P05202	1	Mouse_09-2020	null	[MS,MS:1001208,SEQUEST,]	3.1e-4	null	ms_run[1]:scan=7417	2331.3	3	1794.03934	598.68434	K	A	310	326
PSM	LTVNDFVR	-306_32879	Q9QXX4	1	Mouse_09-2020	null	[MS,MS:1001208,SEQUEST,]	3.1e-4	null	ms_run[1]:scan=7419	2331.8	2	963.52587	482.26654	K	K	410	418
PSM	RYFYFYNTGLQNQR	-306_32889	Q9QUR6	1	Mouse_09-2020	null	[MS,MS:1001208,SEQUEST,]	3.1e-4	null	ms_run[1]:scan=7420	2332.1	3	1869.90323	623.97255	K	L	85	99
PSM	LASVPAGGAVAVSAAPGSAAPAAGSAPAAAEEK	-306_32916	P99027	1	Mouse_09-2020	null	[MS,MS:1001208,SEQUEST,]	3.1e-4	null	ms_run[1]:scan=7424	2333.3	3	2774.43326	925.48215	K	D	62	95
PSM	LSILYPATTGR	-306_32927	Q6GT24	1	Mouse_09-2020	null	[MS,MS:1001208,SEQUEST,]	3.1e-4	null	ms_run[1]:scan=7427	2334.2	2	1191.67412	596.34024	K	F	145	156
PSM	FNSSISYDRHLWNVDVQGSK	-306_32936	Q91YI0	1	Mouse_09-2020	null	[MS,MS:1001208,SEQUEST,]	3.1e-4	null	ms_run[1]:scan=7428	2334.4	4	2352.13784	588.78964	K	Y	24	44
PSM	FLGVAEQLHNEGFK	-306_32944	Q8C196	1	Mouse_09-2020	null	[MS,MS:1001208,SEQUEST,]	3.1e-4	null	ms_run[1]:scan=7429	2334.8	3	1588.81290	530.27546	R	F	1374	1388
PSM	NKLILPGLISSR	-306_32949	P17563	1	Mouse_09-2020	null	[MS,MS:1001208,SEQUEST,]	3.1e-4	null	ms_run[1]:scan=7430	2335.0	3	1310.81641	437.61000	R	Y	92	104
PSM	LQELQVNLVR	-306_32959	P35492	1	Mouse_09-2020	null	[MS,MS:1001208,SEQUEST,]	3.1e-4	null	ms_run[1]:scan=7432	2335.6	2	1211.71123	606.35896	K	H	183	193
PSM	TDVAAPFGGFKQSGFGK	-306_33432	Q8R0Y6	1	Mouse_09-2020	null	[MS,MS:1001208,SEQUEST,]	3.1e-4	null	ms_run[1]:scan=7518	2361.7	3	1713.85965	571.95802	K	L	866	883
PSM	LTSLPIVVK	-306_32587	Q9WU19	1	Mouse_09-2020	null	[MS,MS:1001208,SEQUEST,]	3.9e-2	null	ms_run[1]:scan=7362	2315.1	2	969.63475	485.32079	R	I	228	237
PSM	GILLYGPPGTGK	-306_33446	Q01853	1	Mouse_09-2020	null	[MS,MS:1001208,SEQUEST,]	3.1e-4	null	ms_run[1]:scan=7522	2362.9	2	1172.66777	586.83733	R	L	240	252
PSM	FYPEHFLDAQGHFVK	-306_33485	A0A0R4IZY2	1	Mouse_09-2020	null	[MS,MS:1001208,SEQUEST,]	2.0e-2	null	ms_run[1]:scan=7531	2365.6	4	1834.89223	459.47824	R	E	418	433
PSM	LLLPGELAK	-306_33852	Q64475	1	Mouse_09-2020	null	[MS,MS:1001208,SEQUEST,]	3.3e-2	null	ms_run[1]:scan=7599	2385.6	2	953.60344	477.30514	R	A	101	110
PSM	YTINIPEDLKPR	-306_33872	P28271	1	Mouse_09-2020	null	[MS,MS:1001208,SEQUEST,]	3.1e-4	null	ms_run[1]:scan=7601	2386.2	3	1458.79566	486.93655	R	T	835	847
PSM	IHGQTIPSDGDIFTYTR	-306_33906	P24549	1	Mouse_09-2020	null	[MS,MS:1001208,SEQUEST,]	3.1e-4	null	ms_run[1]:scan=7606	2387.7	3	1920.94535	640.98652	K	E	140	157
PSM	ALPGHLKPFETLLSQNQGGK	-306_33920	P19157	1	Mouse_09-2020	null	[MS,MS:1001208,SEQUEST,]	3.1e-4	null	ms_run[1]:scan=7609	2388.6	4	2135.16152	534.54565	K	F	122	142
PSM	LLYESANIPDFRK	-306_33927	Q8JZZ0	1	Mouse_09-2020	null	[MS,MS:1001208,SEQUEST,]	1.2e-2	null	ms_run[1]:scan=7610	2388.8	3	1565.83298	522.61559	K	K	56	69
PSM	TDVAAPFGGFK	-306_33936	Q8R0Y6	1	Mouse_09-2020	null	[MS,MS:1001208,SEQUEST,]	3.1e-4	null	ms_run[1]:scan=7611	2389.1	2	1109.56267	555.28493	K	S	866	877
PSM	FSGWYDADLSPAGHEEAK	-306_33949	Q9DBJ1	1	Mouse_09-2020	null	[MS,MS:1001208,SEQUEST,]	3.1e-4	null	ms_run[1]:scan=7613	2389.7	3	1979.87784	660.63052	R	G	22	40
PSM	LFNLSKEDDVRQYVVR	-306_33827	P62754	1	Mouse_09-2020	null	[MS,MS:1001208,SEQUEST,]	3.1e-4	null	ms_run[1]:scan=7594	2384.1	4	1981.05105	496.01799	K	P	144	160
PSM	VGIPVVAVESDPKQLDTAK	-306_33973	Q9DBM2	1	Mouse_09-2020	null	[MS,MS:1001208,SEQUEST,]	1.3e-3	null	ms_run[1]:scan=7616	2390.6	3	1966.08615	656.03336	R	I	317	336
PSM	ILGADTSVDLEETGR	-306_34016	Q03265	1	Mouse_09-2020	null	[MS,MS:1001208,SEQUEST,]	3.1e-4	null	ms_run[1]:scan=7623	2392.7	2	1575.78642	788.39667	R	L	59	74
PSM	AHPLFTFLR	-306_34019	P11352	1	Mouse_09-2020	null	[MS,MS:1001208,SEQUEST,]	8.9e-4	null	ms_run[1]:scan=7624	2392.9	2	1101.62041	551.31383	K	A	120	129
PSM	FANPFPAAVR	-306_34034	E9Q1J7	1	Mouse_09-2020	null	[MS,MS:1001208,SEQUEST,]	1.1e-3	null	ms_run[1]:scan=7627	2393.8	2	1089.58391	545.29563	K	F	455	465
PSM	AGFAGDDAPRAVFPSIVGRPR	-306_34040	P63268	0	Mouse_09-2020	null	[MS,MS:1001208,SEQUEST,]	3.5e-3	null	ms_run[1]:scan=7629	2394.4	4	2156.14052	539.78944	K	Q	20	41
PSM	AGFAGDDAPRAVFPSIVGRPR	-306_34040	P60710	0	Mouse_09-2020	null	[MS,MS:1001208,SEQUEST,]	3.5e-3	null	ms_run[1]:scan=7629	2394.4	4	2156.14052	539.78944	K	Q	19	40
PSM	KFYGPEGPYGVFAGR	-306_34052	O55022	1	Mouse_09-2020	null	[MS,MS:1001208,SEQUEST,]	3.1e-4	null	ms_run[1]:scan=7631	2395.0	3	1644.81626	548.94382	R	A	105	120
PSM	RGFGFVTFDDHDPVDK	-306_34060	O88569	1	Mouse_09-2020	null	[MS,MS:1001208,SEQUEST,]	1.6e-2	null	ms_run[1]:scan=7633	2395.6	3	1851.86771	617.96020	K	V	153	169
PSM	EGPSLTSPAQVLSR	-306_34071	Q8VC30	1	Mouse_09-2020	null	[MS,MS:1001208,SEQUEST,]	3.1e-4	null	ms_run[1]:scan=7636	2396.5	2	1441.76531	721.38590	K	S	421	435
PSM	ILIRPLYSNPPLNGAR	-306_34085	P05202	1	Mouse_09-2020	null	[MS,MS:1001208,SEQUEST,]	3.1e-4	null	ms_run[1]:scan=7638	2397.1	3	1794.03897	598.68434	K	A	310	326
PSM	ALPGHLKPFETLLSQNQGGK	-306_33986	P19157	1	Mouse_09-2020	null	[MS,MS:1001208,SEQUEST,]	3.1e-4	null	ms_run[1]:scan=7619	2391.5	3	2135.16117	712.39177	K	F	122	142
PSM	ISSLLEEQFQQGK	-306_33819	P62242	1	Mouse_09-2020	null	[MS,MS:1001208,SEQUEST,]	3.1e-4	null	ms_run[1]:scan=7592	2383.6	2	1506.78130	753.89356	K	L	158	171
PSM	QINWTVLYRR	-306_33795	Q8BP67	1	Mouse_09-2020	null	[MS,MS:1001208,SEQUEST,]	3.1e-4	null	ms_run[1]:scan=7587	2382.1	3	1348.74955	450.25433	R	H	48	58
PSM	YYVTIIDAPGHRDFIK	-306_33782	P10126	1	Mouse_09-2020	null	[MS,MS:1001208,SEQUEST,]	3.1e-4	null	ms_run[1]:scan=7585	2381.5	3	1908.00180	636.67199	K	M	85	101
PSM	VDATEESDLAQQYGVR	-306_33497	P09103	1	Mouse_09-2020	null	[MS,MS:1001208,SEQUEST,]	3.1e-4	null	ms_run[1]:scan=7533	2366.2	2	1780.83721	890.92104	K	Y	84	100
PSM	SGPFAPVLSATSR	-306_33534	Q9CR68	1	Mouse_09-2020	null	[MS,MS:1001208,SEQUEST,]	3.1e-4	null	ms_run[1]:scan=7541	2368.5	2	1289.68620	645.34605	R	V	8	21
PSM	LFEGNALLR	-306_33539	Q6ZWN5	1	Mouse_09-2020	null	[MS,MS:1001208,SEQUEST,]	3.1e-4	null	ms_run[1]:scan=7542	2368.8	2	1032.58403	516.79547	R	L	71	80
PSM	ALLFVPR	-306_33547	P07901	1	Mouse_09-2020	null	[MS,MS:1001208,SEQUEST,]	3.5e-3	null	ms_run[1]:scan=7543	2369.1	2	815.51384	408.26053	R	A	340	347
PSM	IIDSLFNTVTDKK	-306_33567	O70475	1	Mouse_09-2020	null	[MS,MS:1001208,SEQUEST,]	6.5e-3	null	ms_run[1]:scan=7545	2369.7	3	1493.82209	498.61185	R	A	318	331
PSM	AVVPAKYLDEDTVYHLQPSGR	-306_33575	Q91X83	1	Mouse_09-2020	null	[MS,MS:1001208,SEQUEST,]	3.1e-4	null	ms_run[1]:scan=7546	2370.0	4	2358.20791	590.30767	K	V	230	251
PSM	TAVEAADDIISHHLPR	-306_33583	Q9DBA8	1	Mouse_09-2020	null	[MS,MS:1001208,SEQUEST,]	2.2e-3	null	ms_run[1]:scan=7548	2370.6	3	1744.89786	582.30408	K	K	199	215
PSM	FDGRVVLVTGAGGGLGR	-306_33639	P51660	1	Mouse_09-2020	null	[MS,MS:1001208,SEQUEST,]	3.1e-4	null	ms_run[1]:scan=7558	2373.5	3	1630.90244	544.30564	R	Y	7	24
PSM	MLLEYTDSSYDEK	-306_33645	P10649	1	Mouse_09-2020	null	[MS,MS:1001208,SEQUEST,]	3.1e-4	null	ms_run[1]:scan=7559	2373.8	2	1593.70220	797.35308	R	Y	19	32
PSM	ELISNASDALDKIR	-306_33654	P11499	0	Mouse_09-2020	null	[MS,MS:1001208,SEQUEST,]	1.1e-3	null	ms_run[1]:scan=7561	2374.4	3	1544.82749	515.61414	R	E	42	56
PSM	ELISNASDALDKIR	-306_33654	P08113	0	Mouse_09-2020	null	[MS,MS:1001208,SEQUEST,]	1.1e-3	null	ms_run[1]:scan=7561	2374.4	3	1544.82749	515.61414	R	I	103	117
PSM	LNLKTPVPSDIAISR	-306_33670	A0A1W2P733	1	Mouse_09-2020	null	[MS,MS:1001208,SEQUEST,]	3.1e-4	null	ms_run[1]:scan=7564	2375.3	3	1623.94242	541.98579	K	C	130	145
PSM	EAFENGLWGK	-306_33707	Q8R0Y6	1	Mouse_09-2020	null	[MS,MS:1001208,SEQUEST,]	3.1e-4	null	ms_run[1]:scan=7572	2377.7	2	1150.55278	575.78001	K	N	470	480
PSM	ILTTNTWSSELSK	-306_33719	O70475	1	Mouse_09-2020	null	[MS,MS:1001208,SEQUEST,]	3.1e-4	null	ms_run[1]:scan=7574	2378.3	2	1479.76885	740.38811	K	A	208	221
PSM	VAGHPDVVINNAAGNFISPSER	-306_33726	Q9CQ62	1	Mouse_09-2020	null	[MS,MS:1001208,SEQUEST,]	3.1e-4	null	ms_run[1]:scan=7575	2378.5	3	2264.14066	755.38546	K	T	134	156
PSM	GLVLGIYAK	-306_33735	Q9CPY7	1	Mouse_09-2020	null	[MS,MS:1001208,SEQUEST,]	3.1e-4	null	ms_run[1]:scan=7577	2379.1	2	933.57701	467.29203	K	K	35	44
PSM	QFQAERQEVLAELAAK	-306_33740	Q8QZR5	1	Mouse_09-2020	null	[MS,MS:1001208,SEQUEST,]	8.9e-4	null	ms_run[1]:scan=7578	2379.4	3	1830.97300	610.99513	K	K	374	390
PSM	SQDLLTSLTK	-306_33747	P33267	1	Mouse_09-2020	null	[MS,MS:1001208,SEQUEST,]	3.1e-4	null	ms_run[1]:scan=7580	2380.0	2	1105.61052	553.30860	R	S	48	58
PSM	YYRQNPDIPQLEPSDYLRR	-306_33756	Q9DBM2	1	Mouse_09-2020	null	[MS,MS:1001208,SEQUEST,]	3.1e-4	null	ms_run[1]:scan=7581	2380.3	4	2423.21157	606.55802	K	V	677	696
PSM	YLGIENLAGK	-306_33762	Q3UEL5	1	Mouse_09-2020	null	[MS,MS:1001208,SEQUEST,]	3.1e-4	null	ms_run[1]:scan=7582	2380.6	2	1077.59453	539.30058	R	F	233	243
PSM	FLEEHPGGEEVLREQAGGDATENFEDVGHSTDAR	-306_32582	G5E850	1	Mouse_09-2020	null	[MS,MS:1001208,SEQUEST,]	3.1e-4	null	ms_run[1]:scan=7361	2314.8	5	3698.66102	740.53761	K	L	40	74
PSM	TITLEVEPSDTIENVKAK	-306_32572	E9Q5F6	1	Mouse_09-2020	null	[MS,MS:1001208,SEQUEST,]	3.1e-4	null	ms_run[1]:scan=7359	2314.2	3	1987.06070	663.02464	K	Q	12	30
PSM	SLWPQIK	-306_32511	Q8CHT0	1	Mouse_09-2020	null	[MS,MS:1001208,SEQUEST,]	2.6e-2	null	ms_run[1]:scan=7348	2311.0	2	871.50359	436.25545	K	R	358	365
PSM	RLTGFHETSNINDFSAGVANRGASIRIPR	-306_31519	P15105	1	Mouse_09-2020	null	[MS,MS:1001208,SEQUEST,]	3.1e-4	null	ms_run[1]:scan=7167	2257.8	5	3156.64320	632.13401	R	V	299	328
PSM	LFFDTER	-306_31525	Q9CRB3	1	Mouse_09-2020	null	[MS,MS:1001208,SEQUEST,]	1.3e-3	null	ms_run[1]:scan=7169	2258.4	2	927.45726	464.23217	K	W	68	75
PSM	GHEVTVLRPSAYYVLDPK	-306_31555	Q8K169	1	Mouse_09-2020	null	[MS,MS:1001208,SEQUEST,]	3.1e-4	null	ms_run[1]:scan=7174	2259.9	3	2044.08854	682.03358	R	S	50	68
PSM	EHALLAYTLGVK	-306_31561	P10126	1	Mouse_09-2020	null	[MS,MS:1001208,SEQUEST,]	3.1e-4	null	ms_run[1]:scan=7175	2260.2	3	1314.74237	438.91872	R	L	135	147
PSM	GHEVTVLRPSAYYVLDPK	-306_31564	Q8K169	1	Mouse_09-2020	null	[MS,MS:1001208,SEQUEST,]	3.1e-4	null	ms_run[1]:scan=7176	2260.5	4	2044.08706	511.77701	R	S	50	68
PSM	KGLTPSQIGVILRDSHGVAQVR	-306_31575	Q921R2	1	Mouse_09-2020	null	[MS,MS:1001208,SEQUEST,]	3.1e-4	null	ms_run[1]:scan=7179	2261.4	4	2331.32558	583.58684	K	V	43	65
PSM	EHALLAYTLGVK	-306_31629	P10126	1	Mouse_09-2020	null	[MS,MS:1001208,SEQUEST,]	3.1e-4	null	ms_run[1]:scan=7190	2264.6	2	1314.74236	657.87444	R	L	135	147
PSM	VGVPTETGALTLNR	-306_31645	Q8BWT1	1	Mouse_09-2020	null	[MS,MS:1001208,SEQUEST,]	3.1e-4	null	ms_run[1]:scan=7192	2265.2	2	1427.78606	714.39627	R	C	77	91
PSM	VLDPFTIKPLDRK	-306_31510	P40142	1	Mouse_09-2020	null	[MS,MS:1001208,SEQUEST,]	8.0e-3	null	ms_run[1]:scan=7166	2257.5	3	1541.90567	514.63985	R	I	531	544
PSM	YLYTLVITDKEK	-306_31653	Q9JJI8	1	Mouse_09-2020	null	[MS,MS:1001208,SEQUEST,]	3.1e-4	null	ms_run[1]:scan=7193	2265.5	3	1485.81974	495.94483	R	E	41	53
PSM	DLGATWVVLGHSERR	-306_31672	P17751	1	Mouse_09-2020	null	[MS,MS:1001208,SEQUEST,]	1.3e-3	null	ms_run[1]:scan=7196	2266.4	3	1695.89408	565.96903	K	V	136	151
PSM	LKPAFKDGGSTTAGNSSQVSDGAAAVLLAR	-306_31688	Q8VCH0	0	Mouse_09-2020	null	[MS,MS:1001208,SEQUEST,]	3.1e-4	null	ms_run[1]:scan=7200	2267.6	4	2889.50942	723.13208	K	S	260	290
PSM	LKPAFKDGGSTTAGNSSQVSDGAAAVLLAR	-306_31688	Q921H8	0	Mouse_09-2020	null	[MS,MS:1001208,SEQUEST,]	3.1e-4	null	ms_run[1]:scan=7200	2267.6	4	2889.50942	723.13208	K	S	260	290
PSM	VNNSSLIGVGYTQTLRPGVK	-306_31693	G3UX26	1	Mouse_09-2020	null	[MS,MS:1001208,SEQUEST,]	3.1e-4	null	ms_run[1]:scan=7202	2268.2	3	2103.15671	701.72341	K	T	237	257
PSM	VYIGGEDYEKEFTPK	-306_31700	P40936	1	Mouse_09-2020	null	[MS,MS:1001208,SEQUEST,]	2.0e-3	null	ms_run[1]:scan=7205	2269.1	3	1774.85355	592.28932	K	Y	5	20
PSM	FNVSATPEQYVPYSTTRK	-306_31714	Q7TMF3	1	Mouse_09-2020	null	[MS,MS:1001208,SEQUEST,]	3.1e-4	null	ms_run[1]:scan=7208	2269.9	3	2088.04099	696.68473	K	I	115	133
PSM	VEFVSELPK	-306_31725	D3Z106	1	Mouse_09-2020	null	[MS,MS:1001208,SEQUEST,]	3.1e-4	null	ms_run[1]:scan=7210	2270.5	2	1047.57219	524.28968	K	V	519	528
PSM	VVDSLQLTGTKPVATPVDWKK	-306_31752	Q6GT24	1	Mouse_09-2020	null	[MS,MS:1001208,SEQUEST,]	3.1e-4	null	ms_run[1]:scan=7215	2272.0	4	2282.27602	571.32432	R	E	163	184
PSM	VAPEEHPVLLTEAPLNPK	-306_31665	P60710	1	Mouse_09-2020	null	[MS,MS:1001208,SEQUEST,]	3.1e-4	null	ms_run[1]:scan=7195	2266.1	3	1954.06546	652.02632	R	N	96	114
PSM	RADPAELKAIFLK	-306_31498	Q9QXX4	1	Mouse_09-2020	null	[MS,MS:1001208,SEQUEST,]	3.1e-4	null	ms_run[1]:scan=7164	2256.9	3	1471.86435	491.29256	K	A	11	24
PSM	AIGLPEDLIQKGKDIK	-306_31472	P12710	1	Mouse_09-2020	null	[MS,MS:1001208,SEQUEST,]	2.7e-2	null	ms_run[1]:scan=7159	2255.5	3	1738.01236	580.00849	K	V	21	37
PSM	NLRVNAGDQPGADLGPLITPQAKER	-306_31466	Q9EQ20	1	Mouse_09-2020	null	[MS,MS:1001208,SEQUEST,]	3.1e-4	null	ms_run[1]:scan=7157	2254.9	4	2630.40493	658.35568	K	C	342	367
PSM	IGLFGGAGVGK	-306_31226	P56480	1	Mouse_09-2020	null	[MS,MS:1001208,SEQUEST,]	3.1e-4	null	ms_run[1]:scan=7110	2241.1	2	975.56206	488.28473	K	V	202	213
PSM	KGLTPSQIGVILR	-306_31235	Q921R2	1	Mouse_09-2020	null	[MS,MS:1001208,SEQUEST,]	3.1e-4	null	ms_run[1]:scan=7112	2241.6	3	1381.85227	461.28904	K	S	43	56
PSM	KAPDFVFYAPR	-306_31250	P26043	1	Mouse_09-2020	null	[MS,MS:1001208,SEQUEST,]	3.1e-4	null	ms_run[1]:scan=7114	2242.2	3	1310.69016	437.56791	K	R	263	274
PSM	NLYIISVKGIK	-306_31270	P62830	1	Mouse_09-2020	null	[MS,MS:1001208,SEQUEST,]	3.1e-4	null	ms_run[1]:scan=7118	2243.4	2	1247.77104	624.38973	K	R	36	47
PSM	LVQDVANNTNEEAGDGTTTATVLAR	-306_31284	P63038	1	Mouse_09-2020	null	[MS,MS:1001208,SEQUEST,]	3.1e-4	null	ms_run[1]:scan=7122	2244.6	3	2560.25022	854.08769	K	I	97	122
PSM	WYYNAAGFNK	-306_31286	Q9CQB4	1	Mouse_09-2020	null	[MS,MS:1001208,SEQUEST,]	3.1e-4	null	ms_run[1]:scan=7123	2244.9	2	1233.56926	617.28801	K	G	20	30
PSM	QWGWTQGRWPK	-306_31294	Q9CPR4	1	Mouse_09-2020	null	[MS,MS:1001208,SEQUEST,]	7.9e-3	null	ms_run[1]:scan=7124	2245.2	3	1429.71192	477.24231	K	S	75	86
PSM	TQDPAKAPNSPDVLEIEFKKGVPVK	-306_31318	P16460	1	Mouse_09-2020	null	[MS,MS:1001208,SEQUEST,]	2.2e-3	null	ms_run[1]:scan=7127	2246.0	4	2707.46547	677.62208	K	T	210	235
PSM	IQNIQFEAIVGHK	-306_31326	A8Y5N4	1	Mouse_09-2020	null	[MS,MS:1001208,SEQUEST,]	1.1e-3	null	ms_run[1]:scan=7128	2246.3	3	1496.82218	499.61218	R	K	248	261
PSM	GDNQSPIELHTKDIKHDPSLQPWSASYDPGSAK	-306_31332	P16015	1	Mouse_09-2020	null	[MS,MS:1001208,SEQUEST,]	3.1e-4	null	ms_run[1]:scan=7130	2246.9	5	3618.74708	724.55501	K	I	25	58
PSM	AIGLPEDLIQKGKDIK	-306_31339	P12710	1	Mouse_09-2020	null	[MS,MS:1001208,SEQUEST,]	3.1e-4	null	ms_run[1]:scan=7131	2247.2	4	1738.01101	435.25819	K	V	21	37
PSM	LLYNNVSNFGR	-306_31366	Q68FD5	1	Mouse_09-2020	null	[MS,MS:1001208,SEQUEST,]	3.1e-4	null	ms_run[1]:scan=7140	2249.9	2	1296.66997	648.83839	K	A	1216	1227
PSM	DVATFLR	-306_31375	Q9D0M3	1	Mouse_09-2020	null	[MS,MS:1001208,SEQUEST,]	4.3e-3	null	ms_run[1]:scan=7141	2250.2	2	821.45159	411.22943	K	A	269	276
PSM	SLEIIGAPFSKGQPR	-306_31382	Q61176	1	Mouse_09-2020	null	[MS,MS:1001208,SEQUEST,]	3.1e-4	null	ms_run[1]:scan=7142	2250.5	3	1599.88584	533.96662	K	G	7	22
PSM	HQSLGGQYGVQGFPTIK	-306_31391	Q3TML0	1	Mouse_09-2020	null	[MS,MS:1001208,SEQUEST,]	3.1e-4	null	ms_run[1]:scan=7144	2251.1	3	1816.93503	606.31620	K	F	91	108
PSM	AIGVKPPRGILLYGPPGTGK	-306_31404	Q01853	1	Mouse_09-2020	null	[MS,MS:1001208,SEQUEST,]	3.1e-4	null	ms_run[1]:scan=7146	2251.6	4	1991.18044	498.55047	K	L	232	252
PSM	LVQDVANNTNEEAGDGTTTATVLAR	-306_31410	P63038	1	Mouse_09-2020	null	[MS,MS:1001208,SEQUEST,]	3.1e-4	null	ms_run[1]:scan=7147	2251.9	2	2560.24907	1280.62790	K	I	97	122
PSM	ASAELALGENNEVLK	-306_31451	P05202	1	Mouse_09-2020	null	[MS,MS:1001208,SEQUEST,]	3.1e-4	null	ms_run[1]:scan=7154	2254.0	2	1557.81450	779.40958	K	G	108	123
PSM	FWQFGGNER	-306_31463	Q5FW57	1	Mouse_09-2020	null	[MS,MS:1001208,SEQUEST,]	3.1e-4	null	ms_run[1]:scan=7156	2254.6	2	1140.52312	570.76470	K	Q	184	193
PSM	QGLLQPEKPIVLKVVPR	-306_31794	Q64459	1	Mouse_09-2020	null	[MS,MS:1001208,SEQUEST,]	1.3e-3	null	ms_run[1]:scan=7222	2274.0	4	1914.19033	479.30293	R	A	481	498
PSM	VLWRFDGKTPATLGPNTR	-306_31820	Q3UEP4	1	Mouse_09-2020	null	[MS,MS:1001208,SEQUEST,]	3.1e-4	null	ms_run[1]:scan=7226	2275.2	4	2029.09890	508.02990	K	Y	336	354
PSM	LAEKEKVDLLFLGK	-306_31831	Q9DCW4	1	Mouse_09-2020	null	[MS,MS:1001208,SEQUEST,]	3.1e-4	null	ms_run[1]:scan=7228	2275.8	3	1602.94736	534.98702	K	A	111	125
PSM	NVFNALVR	-306_31851	Q9CR62	1	Mouse_09-2020	null	[MS,MS:1001208,SEQUEST,]	1.5e-3	null	ms_run[1]:scan=7231	2276.7	2	932.53191	466.76925	K	A	163	171
PSM	GLVVPVIR	-306_32214	Q9D2G2	1	Mouse_09-2020	null	[MS,MS:1001208,SEQUEST,]	3.1e-4	null	ms_run[1]:scan=7295	2295.4	2	852.56706	426.78691	R	V	327	335
PSM	QFADIAYNYR	-306_32221	P16331	1	Mouse_09-2020	null	[MS,MS:1001208,SEQUEST,]	1.1e-3	null	ms_run[1]:scan=7296	2295.7	2	1260.60124	630.80402	K	G	160	170
PSM	LVPGWTKPITIGR	-306_32228	P54071	1	Mouse_09-2020	null	[MS,MS:1001208,SEQUEST,]	2.9e-2	null	ms_run[1]:scan=7297	2296.0	3	1437.85837	479.95740	R	A	160	173
PSM	INGEWHTIILASDK	-306_32244	A2CEL1	1	Mouse_09-2020	null	[MS,MS:1001208,SEQUEST,]	8.9e-4	null	ms_run[1]:scan=7299	2296.6	3	1596.83896	532.95086	K	E	33	47
PSM	VYNIEFNPPK	-306_32282	Q9WTP7	1	Mouse_09-2020	null	[MS,MS:1001208,SEQUEST,]	3.1e-4	null	ms_run[1]:scan=7307	2299.0	2	1220.63115	610.81914	R	V	137	147
PSM	FNGGGHINHTIFWTNLSPK	-306_32290	P09671	1	Mouse_09-2020	null	[MS,MS:1001208,SEQUEST,]	3.1e-4	null	ms_run[1]:scan=7308	2299.2	3	2140.07187	714.02895	K	G	90	109
PSM	WVVQVLK	-306_32291	P50285	1	Mouse_09-2020	null	[MS,MS:1001208,SEQUEST,]	2.7e-2	null	ms_run[1]:scan=7309	2299.5	2	871.54057	436.27364	R	A	388	395
PSM	SEIDLFNIRK	-306_32337	P48036	1	Mouse_09-2020	null	[MS,MS:1001208,SEQUEST,]	1.3e-3	null	ms_run[1]:scan=7317	2301.9	3	1234.67914	412.23119	R	F	275	285
PSM	EWGYASHNGPDHWHELYPIAK	-306_32355	P16015	1	Mouse_09-2020	null	[MS,MS:1001208,SEQUEST,]	3.1e-4	null	ms_run[1]:scan=7320	2302.8	3	2507.15403	836.38909	K	D	4	25
PSM	EWGYASHNGPDHWHELYPIAK	-306_32370	P16015	1	Mouse_09-2020	null	[MS,MS:1001208,SEQUEST,]	8.0e-3	null	ms_run[1]:scan=7323	2303.7	5	2507.15314	502.23636	K	D	4	25
PSM	QATVGDVNTDRPGLLDLK	-306_32381	P31786	1	Mouse_09-2020	null	[MS,MS:1001208,SEQUEST,]	3.1e-4	null	ms_run[1]:scan=7325	2304.2	3	1912.01310	638.00933	K	K	34	52
PSM	YWANFAR	-306_32389	Q91WG0	0	Mouse_09-2020	null	[MS,MS:1001208,SEQUEST,]	1.5e-3	null	ms_run[1]:scan=7326	2304.5	2	927.44737	464.22722	K	G	492	499
PSM	YWANFAR	-306_32389	Q8BK48	0	Mouse_09-2020	null	[MS,MS:1001208,SEQUEST,]	1.5e-3	null	ms_run[1]:scan=7326	2304.5	2	927.44737	464.22722	K	G	490	497
PSM	YWANFAR	-306_32389	Q8QZR3	0	Mouse_09-2020	null	[MS,MS:1001208,SEQUEST,]	1.5e-3	null	ms_run[1]:scan=7326	2304.5	2	927.44737	464.22722	K	G	489	496
PSM	SYENQKPPFDAKNPFLAAVTTNRK	-306_32397	Q05DV1	1	Mouse_09-2020	null	[MS,MS:1001208,SEQUEST,]	3.1e-4	null	ms_run[1]:scan=7327	2304.8	5	2736.41096	548.08790	K	N	268	292
PSM	RSEPEPQILDFQTQQYK	-306_32403	Q9R0H0	1	Mouse_09-2020	null	[MS,MS:1001208,SEQUEST,]	3.1e-4	null	ms_run[1]:scan=7328	2305.1	3	2107.04642	703.02000	K	F	314	331
PSM	LVQAFQFTDK	-306_32433	P35700	1	Mouse_09-2020	null	[MS,MS:1001208,SEQUEST,]	3.1e-4	null	ms_run[1]:scan=7334	2306.9	2	1196.63750	598.81914	R	G	159	169
PSM	VFQFLNAK	-306_32441	Q8BP67	1	Mouse_09-2020	null	[MS,MS:1001208,SEQUEST,]	1.1e-3	null	ms_run[1]:scan=7335	2307.2	2	966.54521	483.77400	K	E	28	36
PSM	SLTNDWEEHLAVK	-306_32461	P07901	1	Mouse_09-2020	null	[MS,MS:1001208,SEQUEST,]	1.7e-3	null	ms_run[1]:scan=7339	2308.3	3	1541.76615	514.59133	K	F	316	329
PSM	YTQKAPQVSTPTLVEAARNLGR	-306_32467	P07724	1	Mouse_09-2020	null	[MS,MS:1001208,SEQUEST,]	2.0e-2	null	ms_run[1]:scan=7340	2308.6	4	2400.31289	600.83030	R	G	435	457
PSM	WYYNAAGFNK	-306_32500	Q9CQB4	1	Mouse_09-2020	null	[MS,MS:1001208,SEQUEST,]	3.1e-4	null	ms_run[1]:scan=7346	2310.4	2	1233.56865	617.28801	K	G	20	30
PSM	AVPQLQGYLR	-306_32207	P47911	1	Mouse_09-2020	null	[MS,MS:1001208,SEQUEST,]	2.0e-3	null	ms_run[1]:scan=7294	2295.1	2	1144.64812	572.82730	K	Q	271	281
PSM	RYFYFYNTGLQNQR	-306_34096	Q9QUR6	1	Mouse_09-2020	null	[MS,MS:1001208,SEQUEST,]	3.1e-4	null	ms_run[1]:scan=7640	2397.7	3	1869.90378	623.97255	K	L	85	99
PSM	FFPASADRTVIDYNGER	-306_32196	P09103	1	Mouse_09-2020	null	[MS,MS:1001208,SEQUEST,]	3.1e-4	null	ms_run[1]:scan=7291	2294.3	3	1957.94162	653.31827	K	L	447	464
PSM	LTFDSSFSPNTGK	-306_32176	Q60932	1	Mouse_09-2020	null	[MS,MS:1001208,SEQUEST,]	3.1e-4	null	ms_run[1]:scan=7288	2293.4	2	1400.66924	700.83826	K	N	110	123
PSM	LLADPTGAFGK	-306_31871	G3UZJ4	1	Mouse_09-2020	null	[MS,MS:1001208,SEQUEST,]	3.1e-4	null	ms_run[1]:scan=7235	2277.9	2	1089.59331	545.30058	R	T	101	112
PSM	NYSVVFPHDEPLAGR	-306_31892	Q99LB7	1	Mouse_09-2020	null	[MS,MS:1001208,SEQUEST,]	3.1e-4	null	ms_run[1]:scan=7239	2279.0	3	1700.84012	567.61788	K	M	468	483
PSM	ELGEHGLYEYTELK	-306_31901	O35945	0	Mouse_09-2020	null	[MS,MS:1001208,SEQUEST,]	3.1e-4	null	ms_run[1]:scan=7241	2279.6	3	1680.81168	560.94203	R	V	477	491
PSM	ELGEHGLYEYTELK	-306_31901	P24549	0	Mouse_09-2020	null	[MS,MS:1001208,SEQUEST,]	3.1e-4	null	ms_run[1]:scan=7241	2279.6	3	1680.81168	560.94203	R	V	477	491
PSM	SLTNDWEDHLAVK	-306_31916	P11499	1	Mouse_09-2020	null	[MS,MS:1001208,SEQUEST,]	1.7e-2	null	ms_run[1]:scan=7245	2280.8	3	1527.74347	509.91945	K	F	307	320
PSM	VIIVVKDGPGFYTTR	-306_31924	Q8BMS1	1	Mouse_09-2020	null	[MS,MS:1001208,SEQUEST,]	3.1e-4	null	ms_run[1]:scan=7246	2281.1	3	1664.94138	555.65052	K	L	535	550
PSM	GFPTIYFSPANKK	-306_31935	P27773	1	Mouse_09-2020	null	[MS,MS:1001208,SEQUEST,]	3.1e-2	null	ms_run[1]:scan=7248	2281.7	3	1469.77896	490.59776	K	T	449	462
PSM	FSVQILR	-306_31977	P33267	1	Mouse_09-2020	null	[MS,MS:1001208,SEQUEST,]	2.0e-3	null	ms_run[1]:scan=7255	2283.7	2	862.51463	431.76090	R	F	127	134
PSM	AILSYLAAK	-306_31995	P24472	1	Mouse_09-2020	null	[MS,MS:1001208,SEQUEST,]	3.1e-4	null	ms_run[1]:scan=7258	2284.6	2	949.57250	475.28949	R	N	70	79
PSM	QLEPIYTSLGK	-306_32010	A0A0R4J0Z1	1	Mouse_09-2020	null	[MS,MS:1001208,SEQUEST,]	1.3e-3	null	ms_run[1]:scan=7260	2285.2	2	1248.68352	624.84535	K	Y	556	567
PSM	SQIFSTASDNQPTVTIK	-306_32017	P20029	1	Mouse_09-2020	null	[MS,MS:1001208,SEQUEST,]	3.1e-4	null	ms_run[1]:scan=7261	2285.5	2	1836.93523	918.97053	K	Y	449	466
PSM	GTPLDTEVPLER	-306_32038	G5E8R3	1	Mouse_09-2020	null	[MS,MS:1001208,SEQUEST,]	3.1e-4	null	ms_run[1]:scan=7265	2286.7	2	1326.69121	663.84862	K	F	819	831
PSM	ILDLIESGK	-306_32050	P24549	1	Mouse_09-2020	null	[MS,MS:1001208,SEQUEST,]	3.1e-4	null	ms_run[1]:scan=7267	2287.2	2	987.57274	494.28968	K	E	354	363
PSM	ETTIQGLDGLSER	-306_32057	Q91Y97	1	Mouse_09-2020	null	[MS,MS:1001208,SEQUEST,]	3.1e-4	null	ms_run[1]:scan=7268	2287.5	2	1418.71379	709.85972	K	A	122	135
PSM	SQIFSTASDNQPTVTIK	-306_32077	P20029	1	Mouse_09-2020	null	[MS,MS:1001208,SEQUEST,]	3.1e-4	null	ms_run[1]:scan=7271	2288.4	3	1836.93637	612.98278	K	Y	449	466
PSM	LNFAQLKEEVDK	-306_32085	Q8VCW8	1	Mouse_09-2020	null	[MS,MS:1001208,SEQUEST,]	1.7e-3	null	ms_run[1]:scan=7272	2288.7	3	1433.76477	478.59267	R	A	100	112
PSM	FWANFAR	-306_32093	Q8VCC2	0	Mouse_09-2020	null	[MS,MS:1001208,SEQUEST,]	2.0e-3	null	ms_run[1]:scan=7275	2289.6	2	911.45317	456.22976	K	G	497	504
PSM	FWANFAR	-306_32093	Q91WU0	0	Mouse_09-2020	null	[MS,MS:1001208,SEQUEST,]	2.0e-3	null	ms_run[1]:scan=7275	2289.6	2	911.45317	456.22976	K	G	497	504
PSM	FWANFAR	-306_32093	Q8VCT4	0	Mouse_09-2020	null	[MS,MS:1001208,SEQUEST,]	2.0e-3	null	ms_run[1]:scan=7275	2289.6	2	911.45317	456.22976	K	G	497	504
PSM	EWGYASHNGPDHWHELYPIAK	-306_32155	P16015	1	Mouse_09-2020	null	[MS,MS:1001208,SEQUEST,]	3.1e-4	null	ms_run[1]:scan=7285	2292.5	4	2507.15175	627.54364	K	D	4	25
PSM	FNGGGHINHTIFWTNLSPK	-306_32160	P09671	1	Mouse_09-2020	null	[MS,MS:1001208,SEQUEST,]	3.1e-4	null	ms_run[1]:scan=7286	2292.8	4	2140.07241	535.77353	K	G	90	109
PSM	VSSLPTVYLK	-306_32168	F6Y6L6	1	Mouse_09-2020	null	[MS,MS:1001208,SEQUEST,]	1.9e-3	null	ms_run[1]:scan=7287	2293.1	2	1106.64556	553.82643	K	G	199	209
PSM	YTQKAPQVSTPTLVEAARNLGR	-306_32189	P07724	1	Mouse_09-2020	null	[MS,MS:1001208,SEQUEST,]	3.1e-4	null	ms_run[1]:scan=7290	2294.0	4	2400.29873	600.83030	R	G	435	457
PSM	GDIFLVR	-306_31173	Q01853	1	Mouse_09-2020	null	[MS,MS:1001208,SEQUEST,]	8.0e-3	null	ms_run[1]:scan=7101	2238.4	2	819.47222	410.23980	K	G	149	156
PSM	FSFDLGK	-306_34109	P30416	1	Mouse_09-2020	null	[MS,MS:1001208,SEQUEST,]	1.3e-3	null	ms_run[1]:scan=7642	2398.2	2	813.41429	407.21070	K	E	77	84
PSM	KDGTVTAGNASGVSDGAGAVIIASEDAVKK	-306_34131	Q8BWT1	1	Mouse_09-2020	null	[MS,MS:1001208,SEQUEST,]	3.1e-4	null	ms_run[1]:scan=7646	2399.4	4	2788.43349	697.86353	K	N	241	271
PSM	SIRTVLTF	-306_36338	P00329	1	Mouse_09-2020	null	[MS,MS:1001208,SEQUEST,]	5.1e-3	null	ms_run[1]:scan=8055	2519.5	2	936.55150	468.77928	K	0	368	376
PSM	HDPSLQPWSASYDPGSAKTILNNGK	-306_36350	P16015	1	Mouse_09-2020	null	[MS,MS:1001208,SEQUEST,]	3.1e-4	null	ms_run[1]:scan=8057	2520.1	4	2683.31167	671.58322	K	C	40	65
PSM	GAAFLGLGTDSVRVVK	-306_36385	Q9DBE0	1	Mouse_09-2020	null	[MS,MS:1001208,SEQUEST,]	6.5e-3	null	ms_run[1]:scan=8066	2522.7	2	1589.90239	795.45412	K	D	197	213
PSM	NLRVNAGDQPGADLGPLITPQAK	-306_36413	Q9EQ20	1	Mouse_09-2020	null	[MS,MS:1001208,SEQUEST,]	3.1e-4	null	ms_run[1]:scan=8072	2524.5	3	2345.25766	782.42391	K	R	342	365
PSM	VWIYPIK	-306_36417	Q922Q1	1	Mouse_09-2020	null	[MS,MS:1001208,SEQUEST,]	6.5e-3	null	ms_run[1]:scan=8074	2525.1	2	918.54460	459.77601	K	C	60	67
PSM	AAIGDTLVQDIR	-306_36450	Q9CXN7	1	Mouse_09-2020	null	[MS,MS:1001208,SEQUEST,]	3.1e-4	null	ms_run[1]:scan=8078	2526.3	2	1271.69560	636.35133	K	S	142	154
PSM	QAGIAQLYGIAGSTNVTGDQVKK	-306_36478	Q9QXD6	1	Mouse_09-2020	null	[MS,MS:1001208,SEQUEST,]	3.1e-4	null	ms_run[1]:scan=8083	2527.7	3	2319.23325	773.74828	R	D	51	74
PSM	KYDAFLASESLIK	-306_36484	P53026	1	Mouse_09-2020	null	[MS,MS:1001208,SEQUEST,]	3.1e-4	null	ms_run[1]:scan=8084	2528.0	3	1484.80057	495.60469	K	I	106	119
PSM	EWGYASHNGPDHWHELYPIAK	-306_36336	P16015	1	Mouse_09-2020	null	[MS,MS:1001208,SEQUEST,]	3.1e-4	null	ms_run[1]:scan=8054	2519.2	4	2507.15346	627.54364	K	D	4	25
PSM	DVPIRQGEIFLLPARVPHSPQR	-306_36490	Q78JT3	1	Mouse_09-2020	null	[MS,MS:1001208,SEQUEST,]	3.1e-4	null	ms_run[1]:scan=8085	2528.3	4	2525.41201	632.10794	R	A	74	96
PSM	GFGFGLVK	-306_36533	G3UX26	1	Mouse_09-2020	null	[MS,MS:1001208,SEQUEST,]	8.6e-3	null	ms_run[1]:scan=8092	2530.4	2	824.46721	412.73689	K	D	21	29
PSM	IIAEGANGPTTPEADKIFLER	-306_36557	P26443	1	Mouse_09-2020	null	[MS,MS:1001208,SEQUEST,]	3.1e-4	null	ms_run[1]:scan=8096	2531.6	3	2242.17441	748.06198	K	I	400	421
PSM	LYERLEEETGQVVGFHQPGSIR	-306_36587	Q9DBT9	1	Mouse_09-2020	null	[MS,MS:1001208,SEQUEST,]	3.1e-4	null	ms_run[1]:scan=8102	2533.3	4	2544.28798	636.82649	K	A	108	130
PSM	FLDGIYVSEK	-306_36594	A0A140T8T4	1	Mouse_09-2020	null	[MS,MS:1001208,SEQUEST,]	3.1e-4	null	ms_run[1]:scan=8103	2533.6	2	1170.60588	585.80570	K	T	175	185
PSM	SSLNPILFR	-306_36639	O54734	1	Mouse_09-2020	null	[MS,MS:1001208,SEQUEST,]	3.1e-4	null	ms_run[1]:scan=8112	2536.2	2	1046.59929	523.80329	K	V	175	184
PSM	YVTLIYTNYENGK	-306_36673	P19157	1	Mouse_09-2020	null	[MS,MS:1001208,SEQUEST,]	3.1e-4	null	ms_run[1]:scan=8119	2538.3	2	1577.78533	789.39594	K	D	104	117
PSM	FDRGYISPYFINTSK	-306_36678	P63038	1	Mouse_09-2020	null	[MS,MS:1001208,SEQUEST,]	3.1e-4	null	ms_run[1]:scan=8120	2538.6	3	1807.90171	603.30530	K	Q	219	234
PSM	YLNIFGESQPNPK	-306_36733	Q9QXX4	1	Mouse_09-2020	null	[MS,MS:1001208,SEQUEST,]	3.1e-4	null	ms_run[1]:scan=8130	2541.5	2	1506.75981	753.88300	R	V	44	57
PSM	LSSLDVVHAALVNK	-306_36523	Q91XE0	1	Mouse_09-2020	null	[MS,MS:1001208,SEQUEST,]	3.1e-4	null	ms_run[1]:scan=8091	2530.1	3	1465.83808	489.28395	K	W	170	184
PSM	GAAFLGLGTDSVRVVK	-306_36323	Q9DBE0	1	Mouse_09-2020	null	[MS,MS:1001208,SEQUEST,]	3.1e-4	null	ms_run[1]:scan=8052	2518.6	3	1589.90128	530.63851	K	D	197	213
PSM	YNTASYFDDHPNHPFTDEY	-306_36311	Q91WT7	1	Mouse_09-2020	null	[MS,MS:1001208,SEQUEST,]	3.1e-4	null	ms_run[1]:scan=8049	2517.7	3	2332.94089	778.31878	R	0	305	324
PSM	SLGVAAEGLPDQYADGEAAR	-306_36305	Q9QXF8	1	Mouse_09-2020	null	[MS,MS:1001208,SEQUEST,]	3.1e-4	null	ms_run[1]:scan=8048	2517.4	2	1989.95329	995.47925	R	W	10	30
PSM	VSLAVLNPYIKR	-306_35853	Q9DB20	1	Mouse_09-2020	null	[MS,MS:1001208,SEQUEST,]	1.1e-3	null	ms_run[1]:scan=7961	2491.9	3	1372.83203	458.28188	K	V	74	86
PSM	LVINGKPITIFQERDPTNIK	-306_35858	A0A1D5RLD8	1	Mouse_09-2020	null	[MS,MS:1001208,SEQUEST,]	3.1e-4	null	ms_run[1]:scan=7962	2492.2	3	2296.30423	766.10563	K	G	65	85
PSM	LLTSILDSSERS	-306_35873	Q9CXF0	1	Mouse_09-2020	null	[MS,MS:1001208,SEQUEST,]	3.1e-4	null	ms_run[1]:scan=7964	2492.7	2	1320.70098	660.85391	R	0	453	465
PSM	SQIQEYVDYNGGAGVQHIALK	-306_35935	P49429	1	Mouse_09-2020	null	[MS,MS:1001208,SEQUEST,]	3.1e-4	null	ms_run[1]:scan=7975	2496.0	3	2290.14383	764.05360	K	E	250	271
PSM	FFDEESYSLLRK	-306_35942	Q9D8L3	1	Mouse_09-2020	null	[MS,MS:1001208,SEQUEST,]	3.1e-4	null	ms_run[1]:scan=7977	2496.6	3	1533.75922	511.92431	R	Q	106	118
PSM	GILIGIQQSFRPR	-306_35948	Q8C196	1	Mouse_09-2020	null	[MS,MS:1001208,SEQUEST,]	3.1e-4	null	ms_run[1]:scan=7978	2496.8	3	1484.87033	495.62805	K	L	1361	1374
PSM	LFFDTERYWKER	-306_35973	Q9CRB3	1	Mouse_09-2020	null	[MS,MS:1001208,SEQUEST,]	3.6e-2	null	ms_run[1]:scan=7983	2498.3	4	1689.83950	423.21505	K	Q	68	80
PSM	LDQGGAPLAGTNKETTIQGLDGLSER	-306_36046	Q91Y97	1	Mouse_09-2020	null	[MS,MS:1001208,SEQUEST,]	3.1e-4	null	ms_run[1]:scan=7998	2502.7	3	2641.34525	881.11911	K	A	109	135
PSM	ALDLDPSKTNVSGGAIALGHPLGGSGSR	-306_36060	Q8BWT1	1	Mouse_09-2020	null	[MS,MS:1001208,SEQUEST,]	3.1e-4	null	ms_run[1]:scan=8000	2503.3	4	2647.38149	662.60041	K	T	333	361
PSM	WLQTEVQNPSVTSKI	-306_36066	P34914	1	Mouse_09-2020	null	[MS,MS:1001208,SEQUEST,]	3.1e-4	null	ms_run[1]:scan=8001	2503.6	2	1729.91399	865.45960	K	0	540	555
PSM	IQFGVPLAR	-306_36081	A0A0A0MQ68	1	Mouse_09-2020	null	[MS,MS:1001208,SEQUEST,]	3.5e-3	null	ms_run[1]:scan=8004	2504.4	2	1000.59429	500.80055	R	Q	329	338
PSM	AIAEELAPERGFLPPASEK	-306_36129	O35490	1	Mouse_09-2020	null	[MS,MS:1001208,SEQUEST,]	3.1e-4	null	ms_run[1]:scan=8014	2507.4	3	2025.06571	675.69323	R	G	309	328
PSM	VTNEPILAFSQGSPERDALQK	-306_36134	Q8CHT0	1	Mouse_09-2020	null	[MS,MS:1001208,SEQUEST,]	3.1e-4	null	ms_run[1]:scan=8015	2507.7	3	2300.19083	767.40088	K	L	31	52
PSM	NSRLPVMVWIHGGGLK	-306_36166	Q91WU0	1	Mouse_09-2020	null	[MS,MS:1001208,SEQUEST,]	3.1e-4	null	ms_run[1]:scan=8020	2509.2	3	1763.97397	588.66277	K	G	130	146
PSM	YVANLFPYK	-306_36178	Q9D819	1	Mouse_09-2020	null	[MS,MS:1001208,SEQUEST,]	1.5e-3	null	ms_run[1]:scan=8022	2509.7	2	1114.59331	557.80022	R	Y	80	89
PSM	IVPNILLEQGK	-306_36201	Q9CZU6	1	Mouse_09-2020	null	[MS,MS:1001208,SEQUEST,]	3.1e-4	null	ms_run[1]:scan=8028	2511.5	2	1223.73699	612.37154	K	K	383	394
PSM	THILLFLPK	-306_36215	P09103	1	Mouse_09-2020	null	[MS,MS:1001208,SEQUEST,]	1.3e-3	null	ms_run[1]:scan=8030	2512.1	2	1081.67717	541.34205	K	V	257	266
PSM	YAEIYGISSAHTLLR	-306_36260	Q99K67	1	Mouse_09-2020	null	[MS,MS:1001208,SEQUEST,]	3.1e-4	null	ms_run[1]:scan=8041	2515.4	3	1693.89109	565.30178	K	T	708	723
PSM	GLGTEVPGNFQGPDPYRQLR	-306_36276	A0A1L1SSA8	1	Mouse_09-2020	null	[MS,MS:1001208,SEQUEST,]	8.9e-4	null	ms_run[1]:scan=8043	2516.0	3	2201.10459	734.37478	R	K	125	145
PSM	QFYPDLIR	-306_36737	A0A0R4J135	0	Mouse_09-2020	null	[MS,MS:1001208,SEQUEST,]	6.5e-3	null	ms_run[1]:scan=8131	2541.8	2	1051.55803	526.28219	K	G	412	420
PSM	QFYPDLIR	-306_36737	P17563	0	Mouse_09-2020	null	[MS,MS:1001208,SEQUEST,]	6.5e-3	null	ms_run[1]:scan=8131	2541.8	2	1051.55803	526.28219	K	G	412	420
PSM	SFGLPSIGR	-306_35839	Q91ZA3	1	Mouse_09-2020	null	[MS,MS:1001208,SEQUEST,]	4.0e-2	null	ms_run[1]:scan=7959	2491.3	2	933.51622	467.26126	K	S	404	413
PSM	IINEPTAAAIAYGLDKR	-306_36759	P20029	1	Mouse_09-2020	null	[MS,MS:1001208,SEQUEST,]	1.3e-3	null	ms_run[1]:scan=8135	2543.0	3	1815.99662	606.00363	R	G	199	216
PSM	ATQALVLAPTRELAQQIQK	-306_36775	P60843	1	Mouse_09-2020	null	[MS,MS:1001208,SEQUEST,]	3.1e-4	null	ms_run[1]:scan=8137	2543.6	3	2079.19516	693.73554	K	V	100	119
PSM	GIIFNNGPTWK	-306_37408	Q05421	1	Mouse_09-2020	null	[MS,MS:1001208,SEQUEST,]	3.1e-4	null	ms_run[1]:scan=8252	2577.3	2	1246.65849	623.83258	K	V	113	124
PSM	LILPHVDVQLK	-306_37453	P54071	1	Mouse_09-2020	null	[MS,MS:1001208,SEQUEST,]	3.1e-4	null	ms_run[1]:scan=8261	2579.9	3	1274.78345	425.59921	K	F	70	81
PSM	DFDPAINEYLQRK	-306_37461	Q9QXD6	1	Mouse_09-2020	null	[MS,MS:1001208,SEQUEST,]	3.1e-4	null	ms_run[1]:scan=8262	2580.2	2	1608.80388	804.90446	K	F	219	232
PSM	FSLYFLAYEDKNDIPKDKSEK	-306_37466	Q9CPU0	1	Mouse_09-2020	null	[MS,MS:1001208,SEQUEST,]	3.1e-4	null	ms_run[1]:scan=8263	2580.5	5	2550.27753	510.86107	K	A	68	89
PSM	ADLINNLGTIAK	-306_37484	P07901	0	Mouse_09-2020	null	[MS,MS:1001208,SEQUEST,]	3.1e-4	null	ms_run[1]:scan=8267	2581.7	2	1242.70549	621.85625	K	G	101	113
PSM	ADLINNLGTIAK	-306_37484	P11499	0	Mouse_09-2020	null	[MS,MS:1001208,SEQUEST,]	3.1e-4	null	ms_run[1]:scan=8267	2581.7	2	1242.70549	621.85625	K	G	96	108
PSM	EWGYASHNGPDHWHELYPIAK	-306_37524	P16015	1	Mouse_09-2020	null	[MS,MS:1001208,SEQUEST,]	1.3e-3	null	ms_run[1]:scan=8273	2583.4	4	2507.15249	627.54364	K	D	4	25
PSM	SDLTKDITTSVLTVNNK	-306_37584	Q9QXF8	1	Mouse_09-2020	null	[MS,MS:1001208,SEQUEST,]	3.1e-4	null	ms_run[1]:scan=8283	2586.3	2	1848.99272	924.99929	K	H	197	214
PSM	SILFVPTSAPR	-306_37605	P08113	1	Mouse_09-2020	null	[MS,MS:1001208,SEQUEST,]	3.1e-4	null	ms_run[1]:scan=8287	2587.5	2	1187.67888	594.34278	K	L	385	396
PSM	SDLTKDITTSVLTVNNK	-306_37400	Q9QXF8	1	Mouse_09-2020	null	[MS,MS:1001208,SEQUEST,]	3.1e-4	null	ms_run[1]:scan=8251	2577.0	3	1848.99204	617.00195	K	H	197	214
PSM	FAVFGLGNK	-306_37622	Q05DV1	1	Mouse_09-2020	null	[MS,MS:1001208,SEQUEST,]	3.1e-4	null	ms_run[1]:scan=8289	2588.1	2	952.52580	476.76618	K	Y	168	177
PSM	GYISPYFINTSK	-306_37672	P63038	1	Mouse_09-2020	null	[MS,MS:1001208,SEQUEST,]	3.1e-4	null	ms_run[1]:scan=8299	2591.0	2	1389.70488	695.35608	R	Q	222	234
PSM	VVDLLAPYAK	-306_37705	P56480	1	Mouse_09-2020	null	[MS,MS:1001208,SEQUEST,]	3.1e-4	null	ms_run[1]:scan=8307	2593.4	2	1088.63567	544.82115	K	G	189	199
PSM	GEYLPLLQGK	-306_37714	P11725	1	Mouse_09-2020	null	[MS,MS:1001208,SEQUEST,]	1.5e-3	null	ms_run[1]:scan=8308	2593.6	2	1117.62590	559.31623	K	L	71	81
PSM	GAAFLGLGTDSVR	-306_37722	Q9DBE0	1	Mouse_09-2020	null	[MS,MS:1001208,SEQUEST,]	3.1e-4	null	ms_run[1]:scan=8309	2593.9	2	1263.67131	632.33823	K	V	197	210
PSM	FSRDVFLPKPSWGNHTPIFR	-306_37733	P05202	1	Mouse_09-2020	null	[MS,MS:1001208,SEQUEST,]	3.1e-4	null	ms_run[1]:scan=8311	2594.5	5	2401.25669	481.05710	K	A	151	171
PSM	FSRDVFLPKPSWGNHTPIFR	-306_37746	P05202	1	Mouse_09-2020	null	[MS,MS:1001208,SEQUEST,]	1.3e-3	null	ms_run[1]:scan=8315	2595.7	4	2401.25820	601.06956	K	A	151	171
PSM	FWSVDDTQVHTEYSSLR	-306_37756	P49429	1	Mouse_09-2020	null	[MS,MS:1001208,SEQUEST,]	3.1e-4	null	ms_run[1]:scan=8318	2596.6	3	2069.95511	690.65695	R	I	209	226
PSM	LFQHIAEYLPSYARPR	-306_37776	O35488	1	Mouse_09-2020	null	[MS,MS:1001208,SEQUEST,]	3.1e-4	null	ms_run[1]:scan=8322	2597.7	4	1961.03933	491.01526	K	L	542	558
PSM	AIAEELAPERGFLPPASEK	-306_37636	O35490	1	Mouse_09-2020	null	[MS,MS:1001208,SEQUEST,]	3.1e-4	null	ms_run[1]:scan=8292	2589.0	3	2025.06681	675.69323	R	G	309	328
PSM	IDTRNELESYAYSLK	-306_37386	P20029	1	Mouse_09-2020	null	[MS,MS:1001208,SEQUEST,]	3.1e-4	null	ms_run[1]:scan=8249	2576.4	3	1801.89804	601.30374	R	Q	560	575
PSM	LYSEFLGKRPWFAGDK	-306_37266	P10649	1	Mouse_09-2020	null	[MS,MS:1001208,SEQUEST,]	1.5e-2	null	ms_run[1]:scan=8230	2570.9	4	1913.99026	479.25317	K	T	137	153
PSM	TQDPAKAPNSPDVLEIEFK	-306_37253	P16460	1	Mouse_09-2020	null	[MS,MS:1001208,SEQUEST,]	3.1e-4	null	ms_run[1]:scan=8228	2570.3	3	2099.06430	700.36003	K	G	210	229
PSM	IGFFQGDIR	-306_36782	Q8JZR0	0	Mouse_09-2020	null	[MS,MS:1001208,SEQUEST,]	3.1e-4	null	ms_run[1]:scan=8139	2544.2	2	1052.55474	526.77982	K	L	326	335
PSM	IGFFQGDIR	-306_36782	D3Z041	0	Mouse_09-2020	null	[MS,MS:1001208,SEQUEST,]	3.1e-4	null	ms_run[1]:scan=8139	2544.2	2	1052.55474	526.77982	K	L	342	351
PSM	YLGTQPEPDIVGLDSGHIR	-306_36788	P52196	1	Mouse_09-2020	null	[MS,MS:1001208,SEQUEST,]	3.1e-4	null	ms_run[1]:scan=8140	2544.5	3	2067.05271	689.68837	R	S	188	207
PSM	VNNASLIGLGYTQTLRPGVK	-306_36811	J3QMG3	1	Mouse_09-2020	null	[MS,MS:1001208,SEQUEST,]	3.1e-4	null	ms_run[1]:scan=8145	2545.9	3	2101.17917	701.06366	K	T	238	258
PSM	QITINDLPVGR	-306_36841	P35700	1	Mouse_09-2020	null	[MS,MS:1001208,SEQUEST,]	1.1e-3	null	ms_run[1]:scan=8151	2547.7	2	1225.69060	613.34859	R	V	141	152
PSM	ITSEELHYFVQNHFTSAR	-306_36851	Q9DB77	1	Mouse_09-2020	null	[MS,MS:1001208,SEQUEST,]	1.3e-3	null	ms_run[1]:scan=8153	2548.3	4	2179.05825	545.51963	K	A	200	218
PSM	QIFGEATKQPGIVFVAAK	-306_36870	F6Y6L6	1	Mouse_09-2020	null	[MS,MS:1001208,SEQUEST,]	3.1e-4	null	ms_run[1]:scan=8158	2549.8	3	1904.06540	635.35952	K	D	44	62
PSM	SEVYYDKSPLTPILLGNPGRK	-306_36912	P50172	1	Mouse_09-2020	null	[MS,MS:1001208,SEQUEST,]	3.1e-4	null	ms_run[1]:scan=8165	2551.9	4	2347.26577	587.57186	K	M	254	275
PSM	ARFEELNADLFR	-306_36918	P63017	1	Mouse_09-2020	null	[MS,MS:1001208,SEQUEST,]	3.1e-4	null	ms_run[1]:scan=8166	2552.1	3	1480.75623	494.25629	R	T	300	312
PSM	ILASFFGK	-306_36933	Q8BTY1	1	Mouse_09-2020	null	[MS,MS:1001208,SEQUEST,]	2.0e-3	null	ms_run[1]:scan=8168	2552.7	2	882.50841	441.75782	K	L	75	83
PSM	QAFQIGSPWR	-306_36978	O35945	0	Mouse_09-2020	null	[MS,MS:1001208,SEQUEST,]	3.1e-4	null	ms_run[1]:scan=8177	2555.4	2	1189.61150	595.30927	R	M	69	79
PSM	QAFQIGSPWR	-306_36978	P24549	0	Mouse_09-2020	null	[MS,MS:1001208,SEQUEST,]	3.1e-4	null	ms_run[1]:scan=8177	2555.4	2	1189.61150	595.30927	R	M	69	79
PSM	AVLITYGPYAVNGK	-306_36984	Q9DCS2	1	Mouse_09-2020	null	[MS,MS:1001208,SEQUEST,]	1.1e-3	null	ms_run[1]:scan=8178	2555.7	2	1465.80510	733.40611	K	S	134	148
PSM	VNNSSLIGLGYTQTLKPGIK	-306_37147	Q60932	1	Mouse_09-2020	null	[MS,MS:1001208,SEQUEST,]	3.1e-4	null	ms_run[1]:scan=8208	2564.5	3	2103.18015	701.73179	K	T	250	270
PSM	LSNIFVIGK	-306_37151	P62702	1	Mouse_09-2020	null	[MS,MS:1001208,SEQUEST,]	3.1e-4	null	ms_run[1]:scan=8209	2564.8	2	990.59825	495.80276	R	N	222	231
PSM	DFTPSGIAGAFRR	-306_37164	F8WHP8	1	Mouse_09-2020	null	[MS,MS:1001208,SEQUEST,]	1.5e-2	null	ms_run[1]:scan=8211	2565.4	3	1394.71735	465.57736	R	Y	16	29
PSM	TSIAIDTIINQK	-306_37201	Q03265	1	Mouse_09-2020	null	[MS,MS:1001208,SEQUEST,]	3.1e-4	null	ms_run[1]:scan=8218	2567.4	2	1316.74187	658.87464	K	F	219	231
PSM	DYPLIPVGK	-306_37212	P24270	1	Mouse_09-2020	null	[MS,MS:1001208,SEQUEST,]	2.0e-3	null	ms_run[1]:scan=8220	2568.0	2	1001.56645	501.28694	K	V	307	316
PSM	TGVAPIIDVVR	-306_37219	P14115	1	Mouse_09-2020	null	[MS,MS:1001208,SEQUEST,]	3.1e-4	null	ms_run[1]:scan=8221	2568.3	2	1139.67815	570.34278	K	G	95	106
PSM	TYEQVLENLQSK	-306_37245	P52196	1	Mouse_09-2020	null	[MS,MS:1001208,SEQUEST,]	3.1e-4	null	ms_run[1]:scan=8227	2570.0	2	1451.73686	726.37246	K	F	164	176
PSM	GLEVTAYSPLGSSDR	-306_36769	Q9JII6	1	Mouse_09-2020	null	[MS,MS:1001208,SEQUEST,]	3.1e-4	null	ms_run[1]:scan=8136	2543.3	2	1551.76750	776.38610	R	W	204	219
PSM	LVINGKPITIFQERDPTNIK	-306_35821	A0A1D5RLD8	1	Mouse_09-2020	null	[MS,MS:1001208,SEQUEST,]	1.1e-3	null	ms_run[1]:scan=7957	2490.7	4	2296.30385	574.83104	K	G	65	85
PSM	LKLPAVVTADLR	-306_35801	Q9DCW4	1	Mouse_09-2020	null	[MS,MS:1001208,SEQUEST,]	3.1e-4	null	ms_run[1]:scan=7953	2489.5	3	1295.80423	432.60637	R	N	175	187
PSM	KYPYWPHQPIENL	-306_35794	Q9DCX2	1	Mouse_09-2020	null	[MS,MS:1001208,SEQUEST,]	3.5e-3	null	ms_run[1]:scan=7952	2489.2	3	1684.84751	562.28759	K	0	149	162
PSM	SIYYITGESKEQVANSAFVER	-306_34596	P11499	1	Mouse_09-2020	null	[MS,MS:1001208,SEQUEST,]	3.1e-4	null	ms_run[1]:scan=7731	2424.4	3	2391.18674	797.73241	K	R	482	503
PSM	LIFYDLRGEGVK	-306_34611	Q8R2P8	1	Mouse_09-2020	null	[MS,MS:1001208,SEQUEST,]	2.8e-2	null	ms_run[1]:scan=7733	2425.0	3	1409.77878	470.59776	K	Q	169	181
PSM	SIGVSNFNFR	-306_34632	Q91WT7	1	Mouse_09-2020	null	[MS,MS:1001208,SEQUEST,]	3.1e-4	null	ms_run[1]:scan=7737	2426.2	2	1140.58037	570.79345	K	L	162	172
PSM	LVLEVAQHLGESTVR	-306_34639	P56480	1	Mouse_09-2020	null	[MS,MS:1001208,SEQUEST,]	3.1e-4	null	ms_run[1]:scan=7738	2426.5	3	1650.91825	550.97730	R	I	95	110
PSM	VIFLENYR	-306_34648	Q9ET01	1	Mouse_09-2020	null	[MS,MS:1001208,SEQUEST,]	3.1e-4	null	ms_run[1]:scan=7739	2426.8	2	1053.57317	527.29002	K	S	643	651
PSM	TFAATIPRPFSVR	-306_34659	P16331	1	Mouse_09-2020	null	[MS,MS:1001208,SEQUEST,]	1.2e-2	null	ms_run[1]:scan=7741	2427.4	3	1462.81720	488.27702	R	D	401	414
PSM	FLGVAEQLHNEGFK	-306_34670	Q8C196	1	Mouse_09-2020	null	[MS,MS:1001208,SEQUEST,]	2.6e-2	null	ms_run[1]:scan=7743	2428.0	3	1588.80869	530.27546	R	F	1374	1388
PSM	FADGDVDAVLSR	-306_34695	Q8R0Y6	1	Mouse_09-2020	null	[MS,MS:1001208,SEQUEST,]	3.1e-4	null	ms_run[1]:scan=7748	2429.4	2	1264.61772	632.81204	R	N	815	827
PSM	YGKDATNVGDEGGFAPNILENK	-306_34573	P17182	1	Mouse_09-2020	null	[MS,MS:1001208,SEQUEST,]	3.1e-4	null	ms_run[1]:scan=7727	2423.3	3	2309.10770	770.37299	K	A	200	222
PSM	GTTITSVLPKPALVASR	-306_34719	Q8C196	1	Mouse_09-2020	null	[MS,MS:1001208,SEQUEST,]	3.1e-4	null	ms_run[1]:scan=7754	2431.2	3	1711.01145	571.00860	K	E	403	420
PSM	DFNPQHFLDDKGQLK	-306_34733	P56593	1	Mouse_09-2020	null	[MS,MS:1001208,SEQUEST,]	3.1e-4	null	ms_run[1]:scan=7756	2431.8	3	1801.88651	601.30044	K	I	408	423
PSM	EWGYASHNGPDHWHELYPIAK	-306_34739	P16015	1	Mouse_09-2020	null	[MS,MS:1001208,SEQUEST,]	3.1e-4	null	ms_run[1]:scan=7757	2432.1	4	2507.15151	627.54364	K	D	4	25
PSM	GILIGIQQSFRPR	-306_34743	Q8C196	1	Mouse_09-2020	null	[MS,MS:1001208,SEQUEST,]	3.1e-4	null	ms_run[1]:scan=7758	2432.4	3	1484.86887	495.62805	K	L	1361	1374
PSM	YPQLLSGIR	-306_34746	P50247	1	Mouse_09-2020	null	[MS,MS:1001208,SEQUEST,]	3.1e-4	null	ms_run[1]:scan=7759	2432.7	2	1046.59929	523.80329	K	I	143	152
PSM	GFSVVADTPELQR	-306_34786	A2A6H0	1	Mouse_09-2020	null	[MS,MS:1001208,SEQUEST,]	3.1e-4	null	ms_run[1]:scan=7766	2434.7	2	1418.72869	709.86735	K	K	61	74
PSM	AYFHLLNQIAPK	-306_34814	A0A1C7CYV0	1	Mouse_09-2020	null	[MS,MS:1001208,SEQUEST,]	3.1e-4	null	ms_run[1]:scan=7771	2436.2	3	1414.78626	472.26623	K	Q	301	313
PSM	GTTITSVLPKPALVASR	-306_34819	Q8C196	1	Mouse_09-2020	null	[MS,MS:1001208,SEQUEST,]	3.1e-4	null	ms_run[1]:scan=7772	2436.5	2	1711.01274	856.00926	K	E	403	420
PSM	VYNEAGVTFT	-306_34826	P26443	1	Mouse_09-2020	null	[MS,MS:1001208,SEQUEST,]	3.1e-4	null	ms_run[1]:scan=7774	2437.1	2	1100.52715	550.76657	K	0	549	559
PSM	FNIIQPGPIK	-306_34729	Q9CQ62	1	Mouse_09-2020	null	[MS,MS:1001208,SEQUEST,]	3.1e-4	null	ms_run[1]:scan=7755	2431.5	2	1126.66216	563.83459	R	K	235	245
PSM	YSQVLANGLDNKLREDLER	-306_34560	P62270	1	Mouse_09-2020	null	[MS,MS:1001208,SEQUEST,]	3.1e-4	null	ms_run[1]:scan=7724	2422.4	3	2233.16123	745.05723	K	K	95	114
PSM	YSQVLANGLDNKLREDLER	-306_34550	P62270	1	Mouse_09-2020	null	[MS,MS:1001208,SEQUEST,]	3.1e-4	null	ms_run[1]:scan=7721	2421.5	4	2233.15688	559.04474	K	K	95	114
PSM	ALQASALAAWGGK	-306_34526	Q91Y97	1	Mouse_09-2020	null	[MS,MS:1001208,SEQUEST,]	3.1e-4	null	ms_run[1]:scan=7717	2420.3	2	1243.67998	622.34331	R	A	305	318
PSM	LGVGGAVLLER	-306_34141	Q99LB7	1	Mouse_09-2020	null	[MS,MS:1001208,SEQUEST,]	3.1e-4	null	ms_run[1]:scan=7648	2400.0	2	1083.65386	542.32967	K	R	89	100
PSM	GYGFGLIK	-306_34148	Q60932	1	Mouse_09-2020	null	[MS,MS:1001208,SEQUEST,]	3.1e-3	null	ms_run[1]:scan=7651	2400.9	2	854.47728	427.74217	K	D	34	42
PSM	YQLDKDGVVLFK	-306_34156	P09103	1	Mouse_09-2020	null	[MS,MS:1001208,SEQUEST,]	3.1e-4	null	ms_run[1]:scan=7652	2401.2	3	1424.77869	475.59765	K	F	198	210
PSM	LLTRQDAQSLLVPVK	-306_34180	Q99K67	1	Mouse_09-2020	null	[MS,MS:1001208,SEQUEST,]	3.1e-4	null	ms_run[1]:scan=7656	2402.4	3	1681.00046	561.00508	R	S	319	334
PSM	TGQSYLAAGLLK	-306_34198	Q99MZ7	1	Mouse_09-2020	null	[MS,MS:1001208,SEQUEST,]	3.1e-4	null	ms_run[1]:scan=7660	2403.6	2	1221.68511	611.34552	K	Q	6	18
PSM	GWVKPVIGSEYPLEK	-306_34235	P47199	1	Mouse_09-2020	null	[MS,MS:1001208,SEQUEST,]	3.1e-4	null	ms_run[1]:scan=7665	2405.0	3	1701.92191	567.97853	K	A	295	310
PSM	KGQYIFKEIPLLK	-306_34257	Q9DCM2	1	Mouse_09-2020	null	[MS,MS:1001208,SEQUEST,]	3.1e-4	null	ms_run[1]:scan=7670	2406.5	3	1576.94712	526.32023	R	F	62	75
PSM	YVTLIYTNYENGKNDYVK	-306_34274	P19157	1	Mouse_09-2020	null	[MS,MS:1001208,SEQUEST,]	3.1e-4	null	ms_run[1]:scan=7672	2407.1	3	2197.08158	733.03191	K	L	104	122
PSM	YYVTIIDAPGHRDFIK	-306_34285	P10126	1	Mouse_09-2020	null	[MS,MS:1001208,SEQUEST,]	3.1e-4	null	ms_run[1]:scan=7674	2407.7	4	1908.00161	477.75581	K	M	85	101
PSM	FDAGELITQR	-306_34315	P67778	1	Mouse_09-2020	null	[MS,MS:1001208,SEQUEST,]	3.1e-4	null	ms_run[1]:scan=7680	2409.4	2	1149.59062	575.29857	R	L	134	144
PSM	ESGLYFIRPLK	-306_34342	Q8VCM7	1	Mouse_09-2020	null	[MS,MS:1001208,SEQUEST,]	3.1e-4	null	ms_run[1]:scan=7684	2410.6	3	1322.74738	441.58708	K	K	188	199
PSM	LSGFGQSGIFSK	-306_34384	O09174	1	Mouse_09-2020	null	[MS,MS:1001208,SEQUEST,]	3.1e-4	null	ms_run[1]:scan=7691	2412.7	2	1227.63677	614.32205	R	A	106	118
PSM	LFVEDSIHDQFVQK	-306_34402	Q8R0Y6	1	Mouse_09-2020	null	[MS,MS:1001208,SEQUEST,]	3.1e-4	null	ms_run[1]:scan=7693	2413.3	3	1704.85892	568.95790	R	V	713	727
PSM	YGAFGLPTTVAHVDGK	-306_34431	Q9DCM2	1	Mouse_09-2020	null	[MS,MS:1001208,SEQUEST,]	3.1e-4	null	ms_run[1]:scan=7697	2414.4	3	1632.83677	544.95086	K	Y	178	194
PSM	FAVLQTYGDTTHTLVEK	-306_34458	P49429	1	Mouse_09-2020	null	[MS,MS:1001208,SEQUEST,]	3.1e-4	null	ms_run[1]:scan=7702	2415.9	3	1922.98752	641.66679	K	N	133	150
PSM	VADPVGVLK	-306_34481	A2A930	1	Mouse_09-2020	null	[MS,MS:1001208,SEQUEST,]	3.5e-3	null	ms_run[1]:scan=7707	2417.4	2	897.54009	449.27384	K	K	876	885
PSM	LWTLVSEQTR	-306_34499	P14115	1	Mouse_09-2020	null	[MS,MS:1001208,SEQUEST,]	3.1e-4	null	ms_run[1]:scan=7710	2418.3	2	1232.66326	616.83532	K	N	78	88
PSM	HLQLAIRNDEELNKLLGK	-306_34504	Q64523	1	Mouse_09-2020	null	[MS,MS:1001208,SEQUEST,]	3.1e-4	null	ms_run[1]:scan=7711	2418.6	4	2104.18667	526.80229	R	T	83	101
PSM	GLFTGLTPR	-306_34511	Q791V5	1	Mouse_09-2020	null	[MS,MS:1001208,SEQUEST,]	3.1e-4	null	ms_run[1]:scan=7712	2418.9	2	961.54637	481.27691	R	C	69	78
PSM	FVTVQTISGTGALR	-306_34835	P05202	1	Mouse_09-2020	null	[MS,MS:1001208,SEQUEST,]	3.1e-4	null	ms_run[1]:scan=7776	2437.7	2	1449.80791	725.40664	R	G	126	140
PSM	GTEFLAAPSSYYK	-306_34857	P49429	1	Mouse_09-2020	null	[MS,MS:1001208,SEQUEST,]	3.1e-4	null	ms_run[1]:scan=7779	2438.5	2	1433.69756	717.35100	R	L	285	298
PSM	AVDLQILPK	-306_34881	P47911	1	Mouse_09-2020	null	[MS,MS:1001208,SEQUEST,]	3.1e-4	null	ms_run[1]:scan=7784	2440.0	2	996.60942	498.80804	K	K	260	269
PSM	GFSLEELR	-306_34932	P47963	1	Mouse_09-2020	null	[MS,MS:1001208,SEQUEST,]	3.1e-4	null	ms_run[1]:scan=7794	2442.9	2	950.49498	475.75072	R	A	75	83
PSM	AFLEALQNQAETSSK	-306_35421	Q9CQN1	1	Mouse_09-2020	null	[MS,MS:1001208,SEQUEST,]	3.1e-4	null	ms_run[1]:scan=7885	2469.6	2	1636.81877	818.91248	K	I	184	199
PSM	KQVVNIPSFIVR	-306_35427	Q6ZWN5	1	Mouse_09-2020	null	[MS,MS:1001208,SEQUEST,]	8.9e-4	null	ms_run[1]:scan=7886	2469.9	3	1399.84174	467.28552	R	D	139	151
PSM	AITGIQAFTVGK	-306_35454	A0A0A0MQ68	1	Mouse_09-2020	null	[MS,MS:1001208,SEQUEST,]	3.1e-4	null	ms_run[1]:scan=7891	2471.4	2	1205.68901	603.34806	R	0	436	448
PSM	IINEPTAAAIAYGLDKK	-306_35459	P63017	1	Mouse_09-2020	null	[MS,MS:1001208,SEQUEST,]	1.9e-3	null	ms_run[1]:scan=7892	2471.7	3	1787.99027	596.66824	R	G	172	189
PSM	RANNTTYGLAAGLFTKDLDK	-306_35481	P24549	1	Mouse_09-2020	null	[MS,MS:1001208,SEQUEST,]	3.1e-4	null	ms_run[1]:scan=7895	2472.6	3	2169.13126	723.71480	K	I	420	440
PSM	YVTLIYTNYENGK	-306_35510	P19157	1	Mouse_09-2020	null	[MS,MS:1001208,SEQUEST,]	3.1e-4	null	ms_run[1]:scan=7900	2474.0	2	1577.78716	789.39594	K	D	104	117
PSM	GGVIAGSPAPPELIR	-306_35525	Q8VCW8	1	Mouse_09-2020	null	[MS,MS:1001208,SEQUEST,]	3.1e-4	null	ms_run[1]:scan=7902	2474.6	2	1433.81230	717.40918	R	I	379	394
PSM	IIWELIKEK	-306_35540	O88844	1	Mouse_09-2020	null	[MS,MS:1001208,SEQUEST,]	3.1e-4	null	ms_run[1]:scan=7904	2475.2	2	1171.70952	586.35790	R	I	21	30
PSM	RFTLVAWDPR	-306_35548	Q8R164	1	Mouse_09-2020	null	[MS,MS:1001208,SEQUEST,]	3.1e-4	null	ms_run[1]:scan=7905	2475.5	3	1260.68506	420.89977	K	Y	88	98
PSM	YIDFVPIPSPRK	-306_35612	Q91W64	1	Mouse_09-2020	null	[MS,MS:1001208,SEQUEST,]	3.1e-4	null	ms_run[1]:scan=7915	2478.4	3	1431.80042	477.93801	R	T	357	369
PSM	VYGTVFHINQGNPFKLK	-306_35636	Q9DCY0	1	Mouse_09-2020	null	[MS,MS:1001208,SEQUEST,]	1.3e-3	null	ms_run[1]:scan=7921	2480.2	4	1962.05910	491.27036	K	L	27	44
PSM	FYGPEGPYGVFAGRDASR	-306_35649	O55022	1	Mouse_09-2020	null	[MS,MS:1001208,SEQUEST,]	2.0e-3	null	ms_run[1]:scan=7923	2480.8	3	1945.91654	649.31123	K	L	106	124
PSM	TQVFKDFSELEPDKFQNK	-306_35690	Q9ET01	1	Mouse_09-2020	null	[MS,MS:1001208,SEQUEST,]	3.1e-4	null	ms_run[1]:scan=7931	2483.1	3	2200.09293	734.03554	K	N	466	484
PSM	VYGTVFHINQGNPFK	-306_35698	Q9DCY0	1	Mouse_09-2020	null	[MS,MS:1001208,SEQUEST,]	3.1e-4	null	ms_run[1]:scan=7932	2483.4	3	1720.88010	574.29837	K	K	27	42
PSM	LGGVEFNIDLPNKK	-306_35721	O08997	1	Mouse_09-2020	null	[MS,MS:1001208,SEQUEST,]	1.1e-3	null	ms_run[1]:scan=7935	2484.3	3	1543.84769	515.28747	K	C	26	40
PSM	KILATPPQEDAPSVDIANIR	-306_35757	P40142	1	Mouse_09-2020	null	[MS,MS:1001208,SEQUEST,]	3.1e-4	null	ms_run[1]:scan=7943	2486.6	3	2148.16440	716.72682	K	P	283	303
PSM	LLLGPGPSNLAPR	-306_35769	O35423	1	Mouse_09-2020	null	[MS,MS:1001208,SEQUEST,]	3.1e-4	null	ms_run[1]:scan=7945	2487.2	2	1304.76811	652.88789	R	L	46	59
PSM	VLNSYWVGEDSTYK	-306_35779	Q9CZM2	1	Mouse_09-2020	null	[MS,MS:1001208,SEQUEST,]	3.1e-4	null	ms_run[1]:scan=7947	2487.8	2	1660.78545	830.89630	R	F	115	129
PSM	FINLVPSNLPHEATR	-306_35783	Q05421	1	Mouse_09-2020	null	[MS,MS:1001208,SEQUEST,]	3.1e-4	null	ms_run[1]:scan=7950	2488.7	3	1707.91733	569.97741	R	T	360	375
PSM	FVEGLPINDFSREK	-306_35398	P14152	1	Mouse_09-2020	null	[MS,MS:1001208,SEQUEST,]	1.3e-3	null	ms_run[1]:scan=7880	2468.2	3	1650.84830	550.95438	K	D	299	313
PSM	KLFQHIAEYLPSYARPR	-306_34122	O35488	1	Mouse_09-2020	null	[MS,MS:1001208,SEQUEST,]	3.1e-4	null	ms_run[1]:scan=7645	2399.1	4	2089.13564	523.03900	K	L	541	558
PSM	IFINLPR	-306_35369	A0A498WGD8	1	Mouse_09-2020	null	[MS,MS:1001208,SEQUEST,]	3.1e-4	null	ms_run[1]:scan=7875	2466.7	2	872.53563	436.77126	K	M	196	203
PSM	YNLGLDLR	-306_35294	P26443	1	Mouse_09-2020	null	[MS,MS:1001208,SEQUEST,]	3.1e-4	null	ms_run[1]:scan=7861	2462.6	2	963.52623	482.26654	K	A	528	536
PSM	SHAPVYFYEFQHRPSFFK	-306_34936	Q8BK48	1	Mouse_09-2020	null	[MS,MS:1001208,SEQUEST,]	3.1e-4	null	ms_run[1]:scan=7795	2443.3	4	2287.11318	572.53254	R	F	429	447
PSM	THILLFLPK	-306_34941	P09103	1	Mouse_09-2020	null	[MS,MS:1001208,SEQUEST,]	8.9e-4	null	ms_run[1]:scan=7796	2443.5	2	1081.67778	541.34205	K	V	257	266
PSM	VGDAIPSVEVFEGEPGKK	-306_34964	G3UZJ4	1	Mouse_09-2020	null	[MS,MS:1001208,SEQUEST,]	1.3e-3	null	ms_run[1]:scan=7799	2444.4	3	1857.96073	619.99127	K	N	54	72
PSM	ASLQNLLSASQAR	-306_34983	P35505	1	Mouse_09-2020	null	[MS,MS:1001208,SEQUEST,]	3.1e-4	null	ms_run[1]:scan=7803	2445.6	2	1358.73882	679.87296	R	R	83	96
PSM	LHIIEVGTPPTGNQPFPK	-306_35017	Q68FD5	1	Mouse_09-2020	null	[MS,MS:1001208,SEQUEST,]	3.1e-4	null	ms_run[1]:scan=7810	2447.6	3	1945.05411	649.02291	K	A	228	246
PSM	GTTITSVLPKPALVASRVEVSK	-306_35032	Q8C196	1	Mouse_09-2020	null	[MS,MS:1001208,SEQUEST,]	8.6e-3	null	ms_run[1]:scan=7813	2448.5	4	2253.31679	564.08487	K	L	403	425
PSM	VFADYEAYVK	-306_35049	Q9ET01	1	Mouse_09-2020	null	[MS,MS:1001208,SEQUEST,]	3.1e-4	null	ms_run[1]:scan=7817	2449.7	2	1204.58867	602.79787	K	Q	774	784
PSM	GTTITSVLPKPALVASRVEVSK	-306_35055	Q8C196	1	Mouse_09-2020	null	[MS,MS:1001208,SEQUEST,]	3.1e-4	null	ms_run[1]:scan=7818	2450.0	3	2253.31784	751.77740	K	L	403	425
PSM	ALPGHLKPFETLLSQNQGGK	-306_35083	P19157	1	Mouse_09-2020	null	[MS,MS:1001208,SEQUEST,]	3.1e-4	null	ms_run[1]:scan=7824	2451.7	4	2135.16054	534.54565	K	F	122	142
PSM	RQASGGPVDIGPEYQQDLDRELYK	-306_35109	P97450	1	Mouse_09-2020	null	[MS,MS:1001208,SEQUEST,]	3.1e-4	null	ms_run[1]:scan=7828	2452.9	4	2734.34658	684.34123	K	K	54	78
PSM	WWPGGLGK	-306_35127	Q9R0H0	1	Mouse_09-2020	null	[MS,MS:1001208,SEQUEST,]	2.5e-2	null	ms_run[1]:scan=7831	2453.8	2	900.47289	450.73996	K	S	175	183
PSM	FLASVSTVLTSKYR	-306_35133	Q91VB8	1	Mouse_09-2020	null	[MS,MS:1001208,SEQUEST,]	3.1e-4	null	ms_run[1]:scan=7833	2454.4	3	1571.87986	524.63124	K	0	129	143
PSM	TDLTDYLNR	-306_35139	Q9CZ13	1	Mouse_09-2020	null	[MS,MS:1001208,SEQUEST,]	3.1e-4	null	ms_run[1]:scan=7834	2454.7	2	1110.54338	555.77493	R	Y	214	223
PSM	NRPNRLIVDEAINEDNSVVSLSQPK	-306_35153	Q01853	1	Mouse_09-2020	null	[MS,MS:1001208,SEQUEST,]	3.1e-4	null	ms_run[1]:scan=7837	2455.5	4	2807.47475	702.62161	K	D	21	46
PSM	TVVYGITTGFGK	-306_35180	P35492	1	Mouse_09-2020	null	[MS,MS:1001208,SEQUEST,]	3.1e-4	null	ms_run[1]:scan=7842	2457.0	2	1242.67314	621.84007	R	A	161	173
PSM	IYELAAGGTAVGTGLNTR	-306_35210	P97807	1	Mouse_09-2020	null	[MS,MS:1001208,SEQUEST,]	3.1e-4	null	ms_run[1]:scan=7846	2458.2	2	1763.93303	882.46796	R	G	266	284
PSM	LITNSEEIAFYNGNK	-306_35230	P55096	1	Mouse_09-2020	null	[MS,MS:1001208,SEQUEST,]	1.1e-3	null	ms_run[1]:scan=7849	2459.1	2	1712.85112	856.92813	R	E	272	287
PSM	YYVTIIDAPGHRDFIK	-306_35236	P10126	1	Mouse_09-2020	null	[MS,MS:1001208,SEQUEST,]	5.1e-3	null	ms_run[1]:scan=7850	2459.3	3	1908.00364	636.67199	K	M	85	101
PSM	LSGSNPYTTVTPQIINSK	-306_35265	A0A1L1SVJ6	1	Mouse_09-2020	null	[MS,MS:1001208,SEQUEST,]	1.3e-3	null	ms_run[1]:scan=7856	2461.1	2	1920.01067	960.50728	K	E	22	40
PSM	ALLAGKDSETGENIRQAASSLQQASLK	-306_35341	P38647	1	Mouse_09-2020	null	[MS,MS:1001208,SEQUEST,]	3.1e-4	null	ms_run[1]:scan=7871	2465.5	4	2786.46718	697.37153	R	F	620	647
PSM	GLFIIDAK	-306_37806	D3Z4A4	1	Mouse_09-2020	null	[MS,MS:1001208,SEQUEST,]	3.1e-4	null	ms_run[1]:scan=8327	2599.2	2	876.51909	438.76310	R	V	128	136
PSM	SFLVGSAAQSLSK	-306_31164	Q9R0H0	1	Mouse_09-2020	null	[MS,MS:1001208,SEQUEST,]	3.1e-4	null	ms_run[1]:scan=7100	2238.1	2	1294.70061	647.85371	R	C	283	296
PSM	FYGLLAR	-306_31120	Q8QZY2	1	Mouse_09-2020	null	[MS,MS:1001208,SEQUEST,]	8.9e-4	null	ms_run[1]:scan=7092	2235.8	2	839.47807	420.24234	R	A	347	354
PSM	IQTQPGYANTLREAVPK	-306_25844	G5E902	1	Mouse_09-2020	null	[MS,MS:1001208,SEQUEST,]	1.5e-3	null	ms_run[1]:scan=6075	1937.8	3	1886.01523	629.34253	R	Y	186	203
PSM	YWANFAR	-306_25890	Q91WG0	0	Mouse_09-2020	null	[MS,MS:1001208,SEQUEST,]	5.1e-3	null	ms_run[1]:scan=6083	1940.1	2	927.44737	464.22722	K	G	492	499
PSM	YWANFAR	-306_25890	Q8BK48	0	Mouse_09-2020	null	[MS,MS:1001208,SEQUEST,]	5.1e-3	null	ms_run[1]:scan=6083	1940.1	2	927.44737	464.22722	K	G	490	497
PSM	YWANFAR	-306_25890	Q8QZR3	0	Mouse_09-2020	null	[MS,MS:1001208,SEQUEST,]	5.1e-3	null	ms_run[1]:scan=6083	1940.1	2	927.44737	464.22722	K	G	489	496
PSM	LQAEIFQAR	-306_25906	P08226	1	Mouse_09-2020	null	[MS,MS:1001208,SEQUEST,]	3.1e-4	null	ms_run[1]:scan=6088	1941.6	2	1075.58989	538.29837	R	K	262	271
PSM	VERADGYEPPVQESV	-306_25939	P97351	1	Mouse_09-2020	null	[MS,MS:1001208,SEQUEST,]	1.5e-3	null	ms_run[1]:scan=6093	1943.0	2	1674.79851	837.90212	K	0	250	265
PSM	TYFPHFDVSHGSAQVK	-306_25966	Q91VB8	1	Mouse_09-2020	null	[MS,MS:1001208,SEQUEST,]	3.1e-4	null	ms_run[1]:scan=6098	1944.5	4	1819.87673	455.72451	K	H	42	58
PSM	RFDVSGYPTLK	-306_25970	A0A0R4J0Z1	1	Mouse_09-2020	null	[MS,MS:1001208,SEQUEST,]	3.1e-4	null	ms_run[1]:scan=6099	1944.8	2	1282.67986	641.84314	K	F	242	253
PSM	ALKPTVFPTVPR	-306_25977	Q8JZR0	1	Mouse_09-2020	null	[MS,MS:1001208,SEQUEST,]	1.3e-3	null	ms_run[1]:scan=6100	1945.1	3	1325.79508	442.60285	K	L	342	354
PSM	TYFPHFDVSHGSAQVK	-306_25994	Q91VB8	1	Mouse_09-2020	null	[MS,MS:1001208,SEQUEST,]	3.1e-4	null	ms_run[1]:scan=6105	1946.6	3	1819.87699	607.29692	K	H	42	58
PSM	WTSPQVIKETHKPLGDWR	-306_25826	Q8CHT0	1	Mouse_09-2020	null	[MS,MS:1001208,SEQUEST,]	8.0e-3	null	ms_run[1]:scan=6071	1936.6	4	2178.14467	545.29182	R	S	540	558
PSM	QGLSSSIFTK	-306_26002	Q9DBF1	1	Mouse_09-2020	null	[MS,MS:1001208,SEQUEST,]	1.3e-3	null	ms_run[1]:scan=6108	1947.5	2	1067.57341	534.29021	K	L	453	463
PSM	LATFWHYAK	-306_26026	Q9CPQ8	1	Mouse_09-2020	null	[MS,MS:1001208,SEQUEST,]	3.1e-4	null	ms_run[1]:scan=6112	1948.6	2	1136.58904	568.79801	R	E	27	36
PSM	IVVLLQR	-306_26036	P97371	1	Mouse_09-2020	null	[MS,MS:1001208,SEQUEST,]	1.1e-3	null	ms_run[1]:scan=6113	1948.9	2	840.56688	420.78691	K	K	110	117
PSM	NIFHQNDIIYR	-306_26058	A2A974	1	Mouse_09-2020	null	[MS,MS:1001208,SEQUEST,]	3.1e-4	null	ms_run[1]:scan=6116	1949.8	3	1432.73325	478.24924	R	S	232	243
PSM	YAAELHLVHWNPK	-306_26067	P16015	1	Mouse_09-2020	null	[MS,MS:1001208,SEQUEST,]	3.1e-4	null	ms_run[1]:scan=6118	1950.4	3	1577.82218	526.61229	K	N	114	127
PSM	IAATILTSPDLRK	-306_26073	P05202	1	Mouse_09-2020	null	[MS,MS:1001208,SEQUEST,]	8.9e-4	null	ms_run[1]:scan=6119	1950.7	3	1398.83164	466.94868	R	W	326	339
PSM	NNRQPYAVSELAGHQTSAESWGTGR	-306_26080	Q9D8E6	1	Mouse_09-2020	null	[MS,MS:1001208,SEQUEST,]	3.1e-4	null	ms_run[1]:scan=6120	1951.0	4	2716.28213	679.82601	K	V	47	72
PSM	FETFPTSVSK	-306_26097	Q8K169	1	Mouse_09-2020	null	[MS,MS:1001208,SEQUEST,]	8.9e-4	null	ms_run[1]:scan=6123	1951.8	2	1142.57268	571.79005	K	N	74	84
PSM	KDVELNGVYIPK	-306_26111	Q64459	1	Mouse_09-2020	null	[MS,MS:1001208,SEQUEST,]	3.1e-4	null	ms_run[1]:scan=6126	1952.7	2	1374.76445	687.88501	K	S	380	392
PSM	KDVELNGVYIPK	-306_26010	Q64459	1	Mouse_09-2020	null	[MS,MS:1001208,SEQUEST,]	3.1e-4	null	ms_run[1]:scan=6109	1947.7	3	1374.76526	458.92577	K	S	380	392
PSM	LYHLFLK	-306_25808	Q9Z2I8	1	Mouse_09-2020	null	[MS,MS:1001208,SEQUEST,]	1.1e-3	null	ms_run[1]:scan=6069	1936.0	2	933.55589	467.28146	K	D	229	236
PSM	EWPANLDLKK	-306_25786	Q8C196	1	Mouse_09-2020	null	[MS,MS:1001208,SEQUEST,]	2.0e-3	null	ms_run[1]:scan=6064	1934.5	3	1213.65818	405.22403	K	L	832	842
PSM	IEVEKPFAIAKE	-306_25760	P24369	1	Mouse_09-2020	null	[MS,MS:1001208,SEQUEST,]	3.1e-4	null	ms_run[1]:scan=6060	1933.3	3	1373.76816	458.59402	K	0	205	217
PSM	KYVLGNPLTPGINQGPQIDKEQHDK	-306_25394	P24549	1	Mouse_09-2020	null	[MS,MS:1001208,SEQUEST,]	3.1e-4	null	ms_run[1]:scan=5996	1914.6	4	2789.45766	698.11997	K	L	329	354
PSM	GILLYGTK	-306_25397	P50544	1	Mouse_09-2020	null	[MS,MS:1001208,SEQUEST,]	1.0e-2	null	ms_run[1]:scan=5997	1914.9	2	864.51927	432.76310	K	Q	189	197
PSM	VISLSGEHSIIGR	-306_25414	P08228	1	Mouse_09-2020	null	[MS,MS:1001208,SEQUEST,]	3.1e-4	null	ms_run[1]:scan=6000	1915.7	3	1367.76468	456.59290	R	M	104	117
PSM	ALGLSNFNSR	-306_25446	Q9JII6	1	Mouse_09-2020	null	[MS,MS:1001208,SEQUEST,]	8.9e-4	null	ms_run[1]:scan=6006	1917.5	2	1078.56365	539.78563	K	I	158	168
PSM	YRALLSPTFTSGK	-306_25458	Q64459	1	Mouse_09-2020	null	[MS,MS:1001208,SEQUEST,]	3.1e-4	null	ms_run[1]:scan=6008	1918.1	3	1440.78476	480.93303	R	K	129	142
PSM	WSTPSGASWK	-306_25513	Q9DBM2	1	Mouse_09-2020	null	[MS,MS:1001208,SEQUEST,]	2.0e-3	null	ms_run[1]:scan=6017	1920.7	2	1106.52641	553.76691	K	A	279	289
PSM	QEQDTYALSSYTR	-306_25535	Q8QZT1	1	Mouse_09-2020	null	[MS,MS:1001208,SEQUEST,]	3.1e-4	null	ms_run[1]:scan=6020	1921.6	2	1561.71196	781.36008	R	K	206	219
PSM	FLVGPDGVPVRR	-306_25538	P11352	1	Mouse_09-2020	null	[MS,MS:1001208,SEQUEST,]	1.5e-3	null	ms_run[1]:scan=6022	1922.2	3	1311.75391	437.92258	K	S	165	177
PSM	VVLVLAGR	-306_25544	P61358	1	Mouse_09-2020	null	[MS,MS:1001208,SEQUEST,]	3.1e-4	null	ms_run[1]:scan=6023	1922.5	2	826.55120	413.77909	K	S	10	18
PSM	QLGGYVATIGTK	-306_25563	Q64374	1	Mouse_09-2020	null	[MS,MS:1001208,SEQUEST,]	3.1e-4	null	ms_run[1]:scan=6025	1923.1	2	1207.66863	604.33770	R	C	65	77
PSM	RRVESLIQRDPVFNLK	-306_25580	Q9QXD1	1	Mouse_09-2020	null	[MS,MS:1001208,SEQUEST,]	3.1e-4	null	ms_run[1]:scan=6027	1923.6	4	1970.12905	493.28781	R	L	51	67
PSM	LSISGNYNLK	-306_25671	Q00897	1	Mouse_09-2020	null	[MS,MS:1001208,SEQUEST,]	8.9e-4	null	ms_run[1]:scan=6044	1928.7	2	1108.59990	554.80349	R	L	309	319
PSM	SAYYKPLLSAEEAAK	-306_25681	Q78PY7	1	Mouse_09-2020	null	[MS,MS:1001208,SEQUEST,]	3.1e-4	null	ms_run[1]:scan=6045	1928.9	3	1640.85294	547.62252	R	R	637	652
PSM	SQIHDIVLVGGSTRIPK	-306_25686	P63017	1	Mouse_09-2020	null	[MS,MS:1001208,SEQUEST,]	3.1e-4	null	ms_run[1]:scan=6046	1929.2	3	1820.03885	607.35114	K	Q	329	346
PSM	QATVGDVNTDRPGLLDLKGK	-306_25710	P31786	1	Mouse_09-2020	null	[MS,MS:1001208,SEQUEST,]	3.1e-4	null	ms_run[1]:scan=6051	1930.7	4	2097.13100	525.03792	K	K	34	54
PSM	FAELTLK	-306_25714	Q8R0Y6	1	Mouse_09-2020	null	[MS,MS:1001208,SEQUEST,]	3.1e-4	null	ms_run[1]:scan=6052	1931.0	2	821.47710	411.24200	K	G	609	616
PSM	QATVGDVNTDRPGLLDLKGK	-306_25726	P31786	1	Mouse_09-2020	null	[MS,MS:1001208,SEQUEST,]	3.1e-4	null	ms_run[1]:scan=6054	1931.6	3	2097.13144	699.71480	K	K	34	54
PSM	FHQLDIDNPQSIR	-306_25732	P48758	1	Mouse_09-2020	null	[MS,MS:1001208,SEQUEST,]	3.1e-4	null	ms_run[1]:scan=6055	1931.9	3	1582.79752	528.27059	R	L	59	72
PSM	FAFQAEVNR	-306_25751	P08113	1	Mouse_09-2020	null	[MS,MS:1001208,SEQUEST,]	3.1e-4	null	ms_run[1]:scan=6059	1933.1	2	1081.54289	541.27490	K	M	76	85
PSM	FGELALTK	-306_26175	Q8BMS1	1	Mouse_09-2020	null	[MS,MS:1001208,SEQUEST,]	3.1e-4	null	ms_run[1]:scan=6139	1956.5	2	878.49858	439.75274	K	S	327	335
PSM	DSQGNLFRNVLKEK	-306_25385	Q91Y97	1	Mouse_09-2020	null	[MS,MS:1001208,SEQUEST,]	3.1e-4	null	ms_run[1]:scan=5994	1914.0	3	1647.88199	549.96528	K	I	88	102
PSM	QTALAELVK	-306_26187	P07724	1	Mouse_09-2020	null	[MS,MS:1001208,SEQUEST,]	1.1e-3	null	ms_run[1]:scan=6141	1957.1	2	972.57268	486.78985	K	K	550	559
PSM	TIAQDYGVLK	-306_26209	P35700	1	Mouse_09-2020	null	[MS,MS:1001208,SEQUEST,]	3.1e-4	null	ms_run[1]:scan=6144	1958.0	2	1107.60442	554.30586	R	D	111	121
PSM	FVNVVPTFGKK	-306_26775	A0A494BBA8	1	Mouse_09-2020	null	[MS,MS:1001208,SEQUEST,]	3.1e-4	null	ms_run[1]:scan=6255	1990.5	3	1235.71543	412.57641	R	G	81	92
PSM	HQGSLYSLFPDHSVK	-306_26804	Q64374	1	Mouse_09-2020	null	[MS,MS:1001208,SEQUEST,]	3.1e-4	null	ms_run[1]:scan=6262	1992.6	3	1714.85575	572.28977	R	Y	130	145
PSM	LSQNNFALGYK	-306_26860	J3QMG3	1	Mouse_09-2020	null	[MS,MS:1001208,SEQUEST,]	3.1e-4	null	ms_run[1]:scan=6271	1995.2	2	1254.64873	627.82749	K	A	165	176
PSM	NGQTREHALLAYTLGVK	-306_26927	P10126	1	Mouse_09-2020	null	[MS,MS:1001208,SEQUEST,]	3.1e-4	null	ms_run[1]:scan=6283	1998.7	3	1871.01468	624.34264	K	L	130	147
PSM	LYLGHNYVTAIR	-306_26934	Q921I1	1	Mouse_09-2020	null	[MS,MS:1001208,SEQUEST,]	3.1e-4	null	ms_run[1]:scan=6284	1999.0	3	1419.77488	473.92962	R	Q	332	344
PSM	KYNINPVSLTVGK	-306_26942	Q99K67	1	Mouse_09-2020	null	[MS,MS:1001208,SEQUEST,]	3.1e-4	null	ms_run[1]:scan=6286	1999.6	2	1432.81731	716.91156	K	E	523	536
PSM	DGVDFGKWR	-306_26995	Q91Y97	1	Mouse_09-2020	null	[MS,MS:1001208,SEQUEST,]	8.9e-4	null	ms_run[1]:scan=6296	2002.5	2	1079.52715	540.26707	K	V	141	150
PSM	YWANFAR	-306_27018	Q91WG0	0	Mouse_09-2020	null	[MS,MS:1001208,SEQUEST,]	8.9e-4	null	ms_run[1]:scan=6302	2004.3	2	927.44731	464.22722	K	G	492	499
PSM	YWANFAR	-306_27018	Q8BK48	0	Mouse_09-2020	null	[MS,MS:1001208,SEQUEST,]	8.9e-4	null	ms_run[1]:scan=6302	2004.3	2	927.44731	464.22722	K	G	490	497
PSM	YWANFAR	-306_27018	Q8QZR3	0	Mouse_09-2020	null	[MS,MS:1001208,SEQUEST,]	8.9e-4	null	ms_run[1]:scan=6302	2004.3	2	927.44731	464.22722	K	G	489	496
PSM	YVSSLTEEISR	-306_26727	Q9D0F3	1	Mouse_09-2020	null	[MS,MS:1001208,SEQUEST,]	3.1e-4	null	ms_run[1]:scan=6245	1987.6	2	1283.64922	642.32752	R	G	370	381
PSM	LAANAFLAQR	-306_27034	O70475	1	Mouse_09-2020	null	[MS,MS:1001208,SEQUEST,]	3.1e-4	null	ms_run[1]:scan=6304	2004.9	2	1074.60527	537.80637	K	S	221	231
PSM	KYNINPVSLTVGK	-306_27056	Q99K67	1	Mouse_09-2020	null	[MS,MS:1001208,SEQUEST,]	1.3e-3	null	ms_run[1]:scan=6307	2005.8	3	1432.81620	478.27680	K	E	523	536
PSM	TSWLDGKHVVFGK	-306_27064	P24369	1	Mouse_09-2020	null	[MS,MS:1001208,SEQUEST,]	3.1e-4	null	ms_run[1]:scan=6308	2006.1	3	1473.78595	491.93314	K	L	159	172
PSM	TYFPHFDVSHGSAQVK	-306_27076	Q91VB8	1	Mouse_09-2020	null	[MS,MS:1001208,SEQUEST,]	3.1e-4	null	ms_run[1]:scan=6311	2006.9	4	1819.87832	455.72451	K	H	42	58
PSM	IILLAEGR	-306_27133	P50247	1	Mouse_09-2020	null	[MS,MS:1001208,SEQUEST,]	1.3e-3	null	ms_run[1]:scan=6321	2009.9	2	884.56304	442.78183	R	V	336	344
PSM	QLFSDKLNEINEK	-306_27188	Q8C196	1	Mouse_09-2020	null	[MS,MS:1001208,SEQUEST,]	3.1e-4	null	ms_run[1]:scan=6330	2012.5	3	1577.82602	526.61051	R	A	548	561
PSM	NFGIGQDIQPK	-306_27200	P12970	1	Mouse_09-2020	null	[MS,MS:1001208,SEQUEST,]	1.1e-3	null	ms_run[1]:scan=6332	2013.1	2	1216.63896	608.81967	K	D	38	49
PSM	RGLFVHF	-306_27243	Q8BW75	1	Mouse_09-2020	null	[MS,MS:1001208,SEQUEST,]	2.8e-2	null	ms_run[1]:scan=6341	2015.7	2	875.48863	438.24795	K	0	514	521
PSM	VLSIGDGIAR	-306_27252	Q03265	1	Mouse_09-2020	null	[MS,MS:1001208,SEQUEST,]	3.1e-4	null	ms_run[1]:scan=6342	2016.0	2	1000.57854	500.79292	R	H	74	84
PSM	YFPAFEK	-306_27041	P30115	1	Mouse_09-2020	null	[MS,MS:1001208,SEQUEST,]	1.4e-2	null	ms_run[1]:scan=6305	2005.2	2	901.44560	451.22635	R	L	132	139
PSM	FGEPIPISK	-306_26723	P35505	1	Mouse_09-2020	null	[MS,MS:1001208,SEQUEST,]	8.9e-4	null	ms_run[1]:scan=6244	1987.3	2	987.55168	494.27912	R	H	212	221
PSM	EALLELK	-306_26705	P58710	1	Mouse_09-2020	null	[MS,MS:1001208,SEQUEST,]	3.5e-2	null	ms_run[1]:scan=6239	1985.8	2	815.48815	408.24729	K	M	318	325
PSM	EALELLK	-306_26704	P17182	1	Mouse_09-2020	null	[MS,MS:1001208,SEQUEST,]	3.7e-2	null	ms_run[1]:scan=6239	1985.8	2	815.48815	408.24729	K	A	222	229
PSM	NLDIERPTYTNLNR	-306_26222	P05214	0	Mouse_09-2020	null	[MS,MS:1001208,SEQUEST,]	8.9e-4	null	ms_run[1]:scan=6146	1958.5	3	1718.88224	573.63219	R	I	216	230
PSM	NLDIERPTYTNLNR	-306_26222	A0A0A0MQA5	0	Mouse_09-2020	null	[MS,MS:1001208,SEQUEST,]	8.9e-4	null	ms_run[1]:scan=6146	1958.5	3	1718.88224	573.63219	R	I	245	259
PSM	TYFPHFDVSHGSAQVK	-306_26250	Q91VB8	1	Mouse_09-2020	null	[MS,MS:1001208,SEQUEST,]	3.1e-4	null	ms_run[1]:scan=6153	1960.6	2	1819.87761	910.44174	K	H	42	58
PSM	VNIKPQVDRYWLK	-306_26264	P50247	1	Mouse_09-2020	null	[MS,MS:1001208,SEQUEST,]	4.9e-3	null	ms_run[1]:scan=6155	1961.2	4	1658.93862	415.48988	K	G	319	332
PSM	VQQTVQDLFGRAPSK	-306_26281	P38647	1	Mouse_09-2020	null	[MS,MS:1001208,SEQUEST,]	1.1e-3	null	ms_run[1]:scan=6159	1962.4	3	1673.89634	558.63717	K	V	395	410
PSM	RLTGFHETSNINDFSAGVANR	-306_26323	P15105	1	Mouse_09-2020	null	[MS,MS:1001208,SEQUEST,]	3.1e-4	null	ms_run[1]:scan=6167	1964.7	4	2306.12734	577.28727	R	A	299	320
PSM	VAFTGSTQVGKLIK	-306_26340	P24549	1	Mouse_09-2020	null	[MS,MS:1001208,SEQUEST,]	1.9e-2	null	ms_run[1]:scan=6170	1965.6	3	1448.84681	483.62056	K	A	242	256
PSM	SLRNDIGATVHELSR	-306_26358	P16331	1	Mouse_09-2020	null	[MS,MS:1001208,SEQUEST,]	3.1e-4	null	ms_run[1]:scan=6173	1966.5	4	1667.88186	417.72605	K	K	97	112
PSM	VITEYLNAQESAK	-306_26379	Q78PY7	1	Mouse_09-2020	null	[MS,MS:1001208,SEQUEST,]	3.1e-4	null	ms_run[1]:scan=6178	1968.0	2	1465.75469	733.38029	K	A	874	887
PSM	RLTGFHETSNINDFSAGVANR	-306_26387	P15105	1	Mouse_09-2020	null	[MS,MS:1001208,SEQUEST,]	3.1e-4	null	ms_run[1]:scan=6179	1968.2	3	2306.13114	769.38059	R	A	299	320
PSM	FNIIQPGPIKTK	-306_26424	Q9CQ62	1	Mouse_09-2020	null	[MS,MS:1001208,SEQUEST,]	3.1e-4	null	ms_run[1]:scan=6187	1970.6	3	1355.80561	452.60637	R	A	235	247
PSM	VNIKPQVDRYWLK	-306_26463	P50247	1	Mouse_09-2020	null	[MS,MS:1001208,SEQUEST,]	1.5e-3	null	ms_run[1]:scan=6195	1972.9	3	1658.93955	553.65075	K	G	319	332
PSM	YAAELHLVHWNPK	-306_26478	P16015	1	Mouse_09-2020	null	[MS,MS:1001208,SEQUEST,]	1.3e-2	null	ms_run[1]:scan=6197	1973.5	3	1577.82383	526.61229	K	N	114	127
PSM	SSAILGQYQAYSGQVRR	-306_26510	Q8CFX1	1	Mouse_09-2020	null	[MS,MS:1001208,SEQUEST,]	3.1e-4	null	ms_run[1]:scan=6201	1974.7	3	1883.97397	628.66226	K	L	303	320
PSM	INVYYNEAAGNKYVPR	-306_26518	Q7TMM9	1	Mouse_09-2020	null	[MS,MS:1001208,SEQUEST,]	1.3e-3	null	ms_run[1]:scan=6202	1975.0	3	1870.94565	624.31973	R	I	47	63
PSM	GFYIYQEGSK	-306_26528	Q8BMS1	1	Mouse_09-2020	null	[MS,MS:1001208,SEQUEST,]	3.1e-4	null	ms_run[1]:scan=6205	1975.9	2	1191.56755	596.28767	K	K	635	645
PSM	ALLQAQEP	-306_26580	Q91YI0	1	Mouse_09-2020	null	[MS,MS:1001208,SEQUEST,]	3.3e-3	null	ms_run[1]:scan=6216	1979.1	2	869.47276	435.23999	R	0	457	465
PSM	TYIIGELHPDDR	-306_26596	G5E850	1	Mouse_09-2020	null	[MS,MS:1001208,SEQUEST,]	3.1e-4	null	ms_run[1]:scan=6219	1980.0	3	1428.71161	476.90877	K	K	78	90
PSM	YFVTAVSRPGLGEPR	-306_26631	P01901	1	Mouse_09-2020	null	[MS,MS:1001208,SEQUEST,]	3.1e-4	null	ms_run[1]:scan=6227	1982.3	3	1648.88047	550.29837	R	M	28	43
PSM	RHPDYSVSLLLR	-306_26675	P07724	1	Mouse_09-2020	null	[MS,MS:1001208,SEQUEST,]	3.1e-4	null	ms_run[1]:scan=6234	1984.4	3	1455.80747	485.94041	R	A	361	373
PSM	KKELEEIVQPIISK	-306_26202	P20029	1	Mouse_09-2020	null	[MS,MS:1001208,SEQUEST,]	3.1e-4	null	ms_run[1]:scan=6143	1957.7	3	1653.97904	551.99770	K	Y	621	635
PSM	IGYPAPNFK	-306_25379	P35700	1	Mouse_09-2020	null	[MS,MS:1001208,SEQUEST,]	6.7e-3	null	ms_run[1]:scan=5993	1913.7	2	1006.53606	503.77146	K	T	8	17
PSM	AGPWTPEAAVEHPEAVRQLHR	-306_25309	O35490	1	Mouse_09-2020	null	[MS,MS:1001208,SEQUEST,]	1.1e-3	null	ms_run[1]:scan=5979	1909.6	5	2351.20130	471.04589	K	F	41	62
PSM	SFTVTELR	-306_25302	Q99KR3	1	Mouse_09-2020	null	[MS,MS:1001208,SEQUEST,]	1.3e-3	null	ms_run[1]:scan=5978	1909.3	2	952.51030	476.75855	K	M	235	243
PSM	YAAELHLVHWNTK	-306_23939	P00920	1	Mouse_09-2020	null	[MS,MS:1001208,SEQUEST,]	8.9e-4	null	ms_run[1]:scan=5730	1836.5	3	1581.81974	527.94393	K	G	114	127
PSM	TLNVKPLVTHRFPLEK	-306_23957	Q64442	1	Mouse_09-2020	null	[MS,MS:1001208,SEQUEST,]	3.1e-4	null	ms_run[1]:scan=5732	1837.1	4	1892.11294	473.78336	K	V	315	331
PSM	HVLQQFADNDVSRFK	-306_23984	P51660	1	Mouse_09-2020	null	[MS,MS:1001208,SEQUEST,]	3.1e-4	null	ms_run[1]:scan=5738	1838.9	3	1803.91568	601.97607	R	I	542	557
PSM	ALAAGGVGSIVR	-306_24013	Q3UA72	1	Mouse_09-2020	null	[MS,MS:1001208,SEQUEST,]	3.1e-4	null	ms_run[1]:scan=5742	1840.0	2	1070.63127	535.81947	K	L	73	85
PSM	SEDYAFPTYADRR	-306_24029	P19783	1	Mouse_09-2020	null	[MS,MS:1001208,SEQUEST,]	3.1e-4	null	ms_run[1]:scan=5744	1840.6	3	1590.71811	530.91095	K	Y	30	43
PSM	AGNLGGGVVTIER	-306_24034	P67984	1	Mouse_09-2020	null	[MS,MS:1001208,SEQUEST,]	3.1e-4	null	ms_run[1]:scan=5746	1841.2	2	1242.68010	621.84368	K	K	53	66
PSM	AVFPSIVGRPR	-306_24042	P63268	0	Mouse_09-2020	null	[MS,MS:1001208,SEQUEST,]	3.1e-4	null	ms_run[1]:scan=5748	1841.8	2	1198.70610	599.85639	R	Q	30	41
PSM	AVFPSIVGRPR	-306_24042	P60710	0	Mouse_09-2020	null	[MS,MS:1001208,SEQUEST,]	3.1e-4	null	ms_run[1]:scan=5748	1841.8	2	1198.70610	599.85639	R	Q	29	40
PSM	YTQKAPQVSTPTLVEAAR	-306_24068	P07724	1	Mouse_09-2020	null	[MS,MS:1001208,SEQUEST,]	3.1e-4	null	ms_run[1]:scan=5751	1842.7	2	1960.05181	980.52855	R	L	435	453
PSM	TALLGLTK	-306_23930	Q99LB2	1	Mouse_09-2020	null	[MS,MS:1001208,SEQUEST,]	1.9e-3	null	ms_run[1]:scan=5729	1836.2	2	816.51927	408.76310	K	F	188	196
PSM	INLIYSR	-306_24096	O35459	1	Mouse_09-2020	null	[MS,MS:1001208,SEQUEST,]	1.1e-3	null	ms_run[1]:scan=5756	1844.1	2	878.51030	439.75835	K	H	276	283
PSM	DLDRIAGQVAAANK	-306_24131	Q9CZX8	1	Mouse_09-2020	null	[MS,MS:1001208,SEQUEST,]	3.1e-4	null	ms_run[1]:scan=5762	1845.9	3	1441.77655	481.26344	R	H	130	144
PSM	TANSLLWK	-306_24151	Q8VCT4	1	Mouse_09-2020	null	[MS,MS:1001208,SEQUEST,]	3.1e-4	null	ms_run[1]:scan=5766	1847.1	2	932.52056	466.76363	K	Y	375	383
PSM	EGSFYTLR	-306_24159	Q63886	1	Mouse_09-2020	null	[MS,MS:1001208,SEQUEST,]	3.1e-4	null	ms_run[1]:scan=5767	1847.4	2	972.47905	486.74290	K	F	72	80
PSM	ALGVNTVGAQTLK	-306_24169	Q8VBT2	1	Mouse_09-2020	null	[MS,MS:1001208,SEQUEST,]	3.1e-4	null	ms_run[1]:scan=5769	1848.0	2	1271.73235	636.36953	K	F	222	235
PSM	IIGIDINKDKFAK	-306_24175	P28474	1	Mouse_09-2020	null	[MS,MS:1001208,SEQUEST,]	2.2e-3	null	ms_run[1]:scan=5770	1848.2	3	1474.86353	492.29245	R	K	219	232
PSM	WLAESIR	-306_24190	P52196	1	Mouse_09-2020	null	[MS,MS:1001208,SEQUEST,]	1.1e-3	null	ms_run[1]:scan=5773	1849.2	2	874.47881	437.74270	K	G	15	22
PSM	TWNDPSVQQDIK	-306_24196	P20029	1	Mouse_09-2020	null	[MS,MS:1001208,SEQUEST,]	3.1e-4	null	ms_run[1]:scan=5774	1849.4	2	1430.69304	715.84916	R	L	103	115
PSM	NVIIWGNHSSTQYPDVNHAK	-306_24200	P14152	1	Mouse_09-2020	null	[MS,MS:1001208,SEQUEST,]	3.1e-4	null	ms_run[1]:scan=5775	1849.8	3	2280.11734	760.71005	K	K	180	200
PSM	TLNVKPLVTHRFPLEK	-306_24117	Q64442	1	Mouse_09-2020	null	[MS,MS:1001208,SEQUEST,]	3.1e-4	null	ms_run[1]:scan=5759	1845.0	3	1892.11264	631.37539	K	V	315	331
PSM	SPAQILLR	-306_23915	Q9JII6	1	Mouse_09-2020	null	[MS,MS:1001208,SEQUEST,]	3.1e-4	null	ms_run[1]:scan=5726	1835.3	2	897.55199	449.27945	R	Q	244	252
PSM	AGLEQGSDAGYLAESQK	-306_23890	Q8BMS1	1	Mouse_09-2020	null	[MS,MS:1001208,SEQUEST,]	3.1e-4	null	ms_run[1]:scan=5722	1834.1	2	1723.81462	862.41031	K	G	310	327
PSM	NYSHALDGLYR	-306_23503	Q9QZD8	1	Mouse_09-2020	null	[MS,MS:1001208,SEQUEST,]	3.1e-4	null	ms_run[1]:scan=5647	1812.1	3	1308.63370	436.88256	R	A	139	150
PSM	KGERADLIAYLK	-306_23615	P62897	1	Mouse_09-2020	null	[MS,MS:1001208,SEQUEST,]	3.1e-4	null	ms_run[1]:scan=5668	1818.3	3	1376.79004	459.60139	K	A	89	101
PSM	LYYFNGR	-306_23630	P24472	1	Mouse_09-2020	null	[MS,MS:1001208,SEQUEST,]	3.1e-4	null	ms_run[1]:scan=5671	1819.1	2	932.46269	466.73488	K	R	7	14
PSM	QYYIGDVHPSDLKPK	-306_23687	Q9CQX2	1	Mouse_09-2020	null	[MS,MS:1001208,SEQUEST,]	3.1e-4	null	ms_run[1]:scan=5683	1822.7	4	1759.90273	440.73080	K	D	89	104
PSM	KSQIFSTASDNQPTVTIK	-306_23724	P20029	1	Mouse_09-2020	null	[MS,MS:1001208,SEQUEST,]	3.1e-4	null	ms_run[1]:scan=5691	1825.0	3	1965.03037	655.68110	K	Y	448	466
PSM	SSRYIATPIFSK	-306_23733	P10649	1	Mouse_09-2020	null	[MS,MS:1001208,SEQUEST,]	3.1e-4	null	ms_run[1]:scan=5693	1825.6	3	1369.74854	457.25399	K	A	200	212
PSM	LGTAAIQGAIEK	-306_23738	Q8QZT1	1	Mouse_09-2020	null	[MS,MS:1001208,SEQUEST,]	3.1e-4	null	ms_run[1]:scan=5694	1825.9	2	1171.66875	586.33770	K	G	64	76
PSM	GLLFSASK	-306_23750	Q99J08	1	Mouse_09-2020	null	[MS,MS:1001208,SEQUEST,]	1.3e-3	null	ms_run[1]:scan=5696	1826.5	2	822.47276	411.73963	K	D	110	118
PSM	AVYIFAK	-306_23760	G3UYJ7	1	Mouse_09-2020	null	[MS,MS:1001208,SEQUEST,]	8.9e-4	null	ms_run[1]:scan=5699	1827.4	2	811.47173	406.23926	R	N	15	22
PSM	TYFQGSLPAR	-306_23801	P52760	1	Mouse_09-2020	null	[MS,MS:1001208,SEQUEST,]	3.1e-4	null	ms_run[1]:scan=5708	1830.0	2	1139.58476	570.29583	K	A	98	108
PSM	AGDLGVDLTSK	-306_23810	Q9DCW4	1	Mouse_09-2020	null	[MS,MS:1001208,SEQUEST,]	3.1e-4	null	ms_run[1]:scan=5709	1830.3	2	1075.56352	538.28513	K	S	211	222
PSM	TDFAPQLQSLNKK	-306_23815	Q8R164	1	Mouse_09-2020	null	[MS,MS:1001208,SEQUEST,]	2.7e-2	null	ms_run[1]:scan=5710	1830.6	3	1489.80136	497.27182	K	F	75	88
PSM	IGGIGTVPVGR	-306_23821	P10126	1	Mouse_09-2020	null	[MS,MS:1001208,SEQUEST,]	3.1e-4	null	ms_run[1]:scan=5711	1830.9	2	1025.61028	513.30874	K	E	256	267
PSM	LTILYTK	-306_23828	Q9CPP6	1	Mouse_09-2020	null	[MS,MS:1001208,SEQUEST,]	5.1e-3	null	ms_run[1]:scan=5712	1831.2	2	851.52379	426.26548	R	L	24	31
PSM	AIQGWLK	-306_23837	Q8VC30	1	Mouse_09-2020	null	[MS,MS:1001208,SEQUEST,]	1.3e-3	null	ms_run[1]:scan=5713	1831.5	2	815.47740	408.24234	K	G	414	421
PSM	KVNLAELFKGK	-306_23847	G3UZJ4	1	Mouse_09-2020	null	[MS,MS:1001208,SEQUEST,]	3.1e-4	null	ms_run[1]:scan=5714	1831.8	3	1246.75147	416.25545	K	G	71	82
PSM	SSRYIATPIFSK	-306_23855	P10649	1	Mouse_09-2020	null	[MS,MS:1001208,SEQUEST,]	3.1e-4	null	ms_run[1]:scan=5715	1832.1	2	1369.74797	685.37735	K	A	200	212
PSM	YTQKAPQVSTPTLVEAAR	-306_23867	P07724	1	Mouse_09-2020	null	[MS,MS:1001208,SEQUEST,]	3.1e-4	null	ms_run[1]:scan=5718	1833.0	3	1960.05045	654.02146	R	L	435	453
PSM	YAAELHLVHWNTK	-306_23875	P00920	1	Mouse_09-2020	null	[MS,MS:1001208,SEQUEST,]	3.1e-4	null	ms_run[1]:scan=5719	1833.2	3	1581.81900	527.94393	K	G	114	127
PSM	KYILGNPLNSGINQGPQIDKEQHNK	-306_24208	O35945	1	Mouse_09-2020	null	[MS,MS:1001208,SEQUEST,]	3.1e-4	null	ms_run[1]:scan=5776	1850.0	4	2805.46547	702.12151	K	L	329	354
PSM	TSRREEILQILKAEK	-306_24219	O08601	1	Mouse_09-2020	null	[MS,MS:1001208,SEQUEST,]	3.1e-4	null	ms_run[1]:scan=5778	1850.6	4	1814.05068	454.26781	R	E	338	353
PSM	ATDFVVPGPGK	-306_24233	O88844	1	Mouse_09-2020	null	[MS,MS:1001208,SEQUEST,]	3.1e-4	null	ms_run[1]:scan=5780	1851.2	2	1087.57866	544.29276	R	E	141	152
PSM	NYELHPDKYILK	-306_24248	F6Y6L6	1	Mouse_09-2020	null	[MS,MS:1001208,SEQUEST,]	3.1e-4	null	ms_run[1]:scan=5783	1852.1	3	1532.81055	511.60844	K	Q	213	225
PSM	LYDIDVAK	-306_24906	P62751	1	Mouse_09-2020	null	[MS,MS:1001208,SEQUEST,]	8.9e-4	null	ms_run[1]:scan=5903	1887.3	2	936.50475	468.75548	K	N	116	124
PSM	ESYSVYVYK	-306_24929	Q64475	1	Mouse_09-2020	null	[MS,MS:1001208,SEQUEST,]	1.3e-3	null	ms_run[1]:scan=5908	1888.7	2	1137.54643	569.27677	K	L	36	45
PSM	GWYQYDKPLGR	-306_24946	Q9DBM2	1	Mouse_09-2020	null	[MS,MS:1001208,SEQUEST,]	3.1e-4	null	ms_run[1]:scan=5910	1889.3	3	1382.68613	461.56657	K	H	573	584
PSM	IFINNEWHNSVSGK	-306_24966	P24549	1	Mouse_09-2020	null	[MS,MS:1001208,SEQUEST,]	1.3e-3	null	ms_run[1]:scan=5914	1890.5	2	1644.81536	822.91008	K	F	23	37
PSM	LDLLGNPK	-306_24973	Q8VCT4	1	Mouse_09-2020	null	[MS,MS:1001208,SEQUEST,]	3.1e-4	null	ms_run[1]:scan=5916	1891.1	2	869.50902	435.25819	K	S	305	313
PSM	LISEVIGER	-306_24982	E0CXN5	1	Mouse_09-2020	null	[MS,MS:1001208,SEQUEST,]	3.1e-4	null	ms_run[1]:scan=5917	1891.4	2	1015.57811	508.29276	K	G	108	117
PSM	YQGVNLYVK	-306_24991	P29341	1	Mouse_09-2020	null	[MS,MS:1001208,SEQUEST,]	1.5e-3	null	ms_run[1]:scan=5918	1891.7	2	1083.58354	542.29530	R	L	291	300
PSM	KGKGTTITSVLPKPALVASRVEVSK	-306_25050	Q8C196	1	Mouse_09-2020	null	[MS,MS:1001208,SEQUEST,]	5.1e-3	null	ms_run[1]:scan=5930	1895.2	5	2566.53059	514.11163	K	L	400	425
PSM	GLDPARVNVPVIGGHAGK	-306_25135	P08249	1	Mouse_09-2020	null	[MS,MS:1001208,SEQUEST,]	5.1e-3	null	ms_run[1]:scan=5948	1900.5	4	1756.98256	440.00088	K	I	186	204
PSM	GLAPEQPVTLR	-306_25139	Q8BWN8	1	Mouse_09-2020	null	[MS,MS:1001208,SEQUEST,]	8.9e-4	null	ms_run[1]:scan=5949	1900.8	2	1180.66887	590.83786	R	V	25	36
PSM	GAWSNVLR	-306_25189	P51881	1	Mouse_09-2020	null	[MS,MS:1001208,SEQUEST,]	1.1e-3	null	ms_run[1]:scan=5956	1902.8	2	902.48467	451.74578	K	M	273	281
PSM	GWYQYDKPLGR	-306_25212	Q9DBM2	1	Mouse_09-2020	null	[MS,MS:1001208,SEQUEST,]	3.1e-4	null	ms_run[1]:scan=5959	1903.7	2	1382.68596	691.84622	K	H	573	584
PSM	IFHVNWFRK	-306_25219	Q9Z2V4	1	Mouse_09-2020	null	[MS,MS:1001208,SEQUEST,]	8.9e-4	null	ms_run[1]:scan=5960	1904.0	3	1246.68509	416.23298	K	K	511	520
PSM	DGLILTSR	-306_25223	Q99LX0	1	Mouse_09-2020	null	[MS,MS:1001208,SEQUEST,]	1.3e-3	null	ms_run[1]:scan=5961	1904.3	2	874.49974	437.75327	K	P	149	157
PSM	YGVSGYPTLK	-306_25231	P27773	1	Mouse_09-2020	null	[MS,MS:1001208,SEQUEST,]	3.1e-4	null	ms_run[1]:scan=5964	1905.2	2	1084.56828	542.78731	K	F	95	105
PSM	VIQGSLDSLPQAVRK	-306_25244	Q9Z2V4	1	Mouse_09-2020	null	[MS,MS:1001208,SEQUEST,]	8.9e-4	null	ms_run[1]:scan=5966	1905.8	3	1610.92380	537.64566	K	V	15	30
PSM	AAWGKIGGHGAEYGAEALER	-306_25253	Q91VB8	1	Mouse_09-2020	null	[MS,MS:1001208,SEQUEST,]	3.1e-4	null	ms_run[1]:scan=5967	1906.1	4	2043.00503	511.50652	K	F	13	33
PSM	INFDKYHPGYFGK	-306_25264	P14115	1	Mouse_09-2020	null	[MS,MS:1001208,SEQUEST,]	3.1e-4	null	ms_run[1]:scan=5969	1906.6	3	1585.78012	529.26478	R	G	43	56
PSM	LWSTFHRPELVR	-306_25273	Q91WT7	1	Mouse_09-2020	null	[MS,MS:1001208,SEQUEST,]	1.3e-3	null	ms_run[1]:scan=5970	1906.9	3	1540.84000	514.28429	K	C	85	97
PSM	KPEEVDDEVFYSPR	-306_24888	P11725	1	Mouse_09-2020	null	[MS,MS:1001208,SEQUEST,]	3.1e-4	null	ms_run[1]:scan=5899	1886.1	3	1709.80259	570.60542	R	L	307	321
PSM	YYVTIIDAPGHR	-306_27292	P10126	1	Mouse_09-2020	null	[MS,MS:1001208,SEQUEST,]	3.1e-4	null	ms_run[1]:scan=6350	2018.3	3	1404.72708	468.91386	K	F	85	97
PSM	RFLEEATRVSQEHPVVLTK	-306_24872	Q8C196	1	Mouse_09-2020	null	[MS,MS:1001208,SEQUEST,]	3.1e-4	null	ms_run[1]:scan=5897	1885.5	4	2239.22109	560.56029	K	V	1150	1169
PSM	QATKDAGQISGLNVLR	-306_24782	P38647	1	Mouse_09-2020	null	[MS,MS:1001208,SEQUEST,]	3.1e-4	null	ms_run[1]:scan=5882	1881.1	3	1670.91867	557.64432	R	I	203	219
PSM	ELSEPSSTRIYAIAK	-306_24260	Q8C196	1	Mouse_09-2020	null	[MS,MS:1001208,SEQUEST,]	3.7e-2	null	ms_run[1]:scan=5785	1852.7	3	1664.88535	555.63331	K	L	842	857
PSM	FSTVTGESGSADTVRDPRGFAVK	-306_24279	P24270	1	Mouse_09-2020	null	[MS,MS:1001208,SEQUEST,]	8.9e-4	null	ms_run[1]:scan=5788	1853.5	4	2384.18569	596.80148	R	Y	113	136
PSM	RFGPVFTLHLGQRR	-306_24325	Q05421	1	Mouse_09-2020	null	[MS,MS:1001208,SEQUEST,]	3.1e-4	null	ms_run[1]:scan=5797	1856.2	4	1683.95608	421.74431	K	V	63	77
PSM	SLDFYTR	-306_24348	Q9CPU0	1	Mouse_09-2020	null	[MS,MS:1001208,SEQUEST,]	1.9e-3	null	ms_run[1]:scan=5802	1857.6	2	901.44200	451.22434	K	L	45	52
PSM	ALIAAQYSGAQVR	-306_24353	Q9D8N0	1	Mouse_09-2020	null	[MS,MS:1001208,SEQUEST,]	3.1e-4	null	ms_run[1]:scan=5803	1858.0	2	1347.73979	674.37260	K	L	18	31
PSM	VIESLGATNLGK	-306_24360	Q9DCY0	1	Mouse_09-2020	null	[MS,MS:1001208,SEQUEST,]	3.1e-4	null	ms_run[1]:scan=5804	1858.2	2	1201.68047	601.34298	K	K	113	125
PSM	AVANYDSVEAGEKLVK	-306_24438	P51660	1	Mouse_09-2020	null	[MS,MS:1001208,SEQUEST,]	5.1e-3	null	ms_run[1]:scan=5816	1861.8	3	1692.88181	564.96495	K	A	69	85
PSM	ETLPAVLK	-306_24448	Q8QZR3	1	Mouse_09-2020	null	[MS,MS:1001208,SEQUEST,]	1.3e-3	null	ms_run[1]:scan=5820	1863.0	2	870.53026	435.76839	R	T	365	373
PSM	LYEIGAGTSEVR	-306_24473	Q9JHI5	1	Mouse_09-2020	null	[MS,MS:1001208,SEQUEST,]	8.9e-4	null	ms_run[1]:scan=5824	1864.1	2	1294.66582	647.83552	K	L	400	412
PSM	KESPDYSQRLSQVAPVLKER	-306_24478	Q9DBE0	1	Mouse_09-2020	null	[MS,MS:1001208,SEQUEST,]	3.1e-4	null	ms_run[1]:scan=5825	1864.4	4	2330.24746	583.31703	K	V	425	445
PSM	NSVSQISVLSGGK	-306_24510	Q9WV32	1	Mouse_09-2020	null	[MS,MS:1001208,SEQUEST,]	3.1e-4	null	ms_run[1]:scan=5831	1866.2	2	1275.69060	638.34879	K	K	327	340
PSM	KILDSVGIEADDDRLNK	-306_24545	P99027	1	Mouse_09-2020	null	[MS,MS:1001208,SEQUEST,]	3.1e-4	null	ms_run[1]:scan=5839	1868.5	3	1900.99784	634.33733	K	I	25	42
PSM	GPNGLLVYQGK	-306_24562	Q9DCN2	1	Mouse_09-2020	null	[MS,MS:1001208,SEQUEST,]	3.1e-4	null	ms_run[1]:scan=5841	1869.1	2	1145.63164	573.31931	R	K	144	155
PSM	NHLPVPNLDPHTYR	-306_24568	Q8R086	1	Mouse_09-2020	null	[MS,MS:1001208,SEQUEST,]	3.1e-4	null	ms_run[1]:scan=5842	1869.4	3	1672.85575	558.28999	R	H	219	233
PSM	LLLEGVENK	-306_24592	D3Z041	1	Mouse_09-2020	null	[MS,MS:1001208,SEQUEST,]	8.9e-4	null	ms_run[1]:scan=5848	1871.2	2	1014.58348	507.79513	K	T	209	218
PSM	IFINNEWHNSVSGK	-306_24617	P24549	1	Mouse_09-2020	null	[MS,MS:1001208,SEQUEST,]	3.1e-4	null	ms_run[1]:scan=5851	1872.0	3	1644.81406	548.94248	K	F	23	37
PSM	KHLEINPDHSIIETLR	-306_24625	P07901	1	Mouse_09-2020	null	[MS,MS:1001208,SEQUEST,]	3.1e-4	null	ms_run[1]:scan=5852	1872.3	4	1915.04055	479.51535	K	K	633	649
PSM	LITPAVVSER	-306_24652	A0A1L1SQA8	1	Mouse_09-2020	null	[MS,MS:1001208,SEQUEST,]	3.1e-4	null	ms_run[1]:scan=5858	1874.1	2	1084.63677	542.82168	K	K	35	45
PSM	NEEILNSLK	-306_24714	P11352	1	Mouse_09-2020	null	[MS,MS:1001208,SEQUEST,]	1.3e-3	null	ms_run[1]:scan=5870	1877.6	2	1059.56865	530.28767	K	V	87	96
PSM	ALSFYQPR	-306_24798	Q61838	1	Mouse_09-2020	null	[MS,MS:1001208,SEQUEST,]	6.7e-3	null	ms_run[1]:scan=5884	1881.7	2	981.51537	491.26126	K	P	1206	1214
PSM	SGAQATWTEVSWPHEK	-306_31160	Q91X72	1	Mouse_09-2020	null	[MS,MS:1001208,SEQUEST,]	2.9e-2	null	ms_run[1]:scan=7098	2237.5	3	1813.84970	605.28831	K	D	385	401
PSM	HGILRENIIDLSNANR	-306_27320	A2CEL1	1	Mouse_09-2020	null	[MS,MS:1001208,SEQUEST,]	3.1e-4	null	ms_run[1]:scan=6354	2019.5	3	1834.98813	612.33426	K	L	159	175
PSM	GIRPAINVGLSVSR	-306_27448	Q03265	1	Mouse_09-2020	null	[MS,MS:1001208,SEQUEST,]	3.1e-4	null	ms_run[1]:scan=6379	2026.7	3	1438.84888	480.28781	K	G	403	417
PSM	FAELTLKAGIPK	-306_29883	Q8R0Y6	1	Mouse_09-2020	null	[MS,MS:1001208,SEQUEST,]	3.1e-4	null	ms_run[1]:scan=6851	2165.0	2	1287.76799	644.38719	K	V	609	621
PSM	SILEDLR	-306_29892	Q8K0E8	1	Mouse_09-2020	null	[MS,MS:1001208,SEQUEST,]	2.0e-3	null	ms_run[1]:scan=6852	2165.3	2	845.47289	423.23999	R	K	190	197
PSM	RTPFGAYGGLLK	-306_29908	Q8BWT1	1	Mouse_09-2020	null	[MS,MS:1001208,SEQUEST,]	3.1e-4	null	ms_run[1]:scan=6856	2166.5	3	1279.71631	427.24343	K	F	14	26
PSM	FLYTVPNGNNPTGNSLTGDRK	-306_29924	Q9WVM8	1	Mouse_09-2020	null	[MS,MS:1001208,SEQUEST,]	3.1e-4	null	ms_run[1]:scan=6859	2167.4	3	2265.12632	755.71346	K	E	193	214
PSM	IRPFFPQQ	-306_29937	Q8K0E8	1	Mouse_09-2020	null	[MS,MS:1001208,SEQUEST,]	4.9e-3	null	ms_run[1]:scan=6861	2168.0	2	1032.56279	516.78490	K	0	474	482
PSM	KLPFWTSYSK	-306_29958	Q8R084	1	Mouse_09-2020	null	[MS,MS:1001208,SEQUEST,]	8.9e-4	null	ms_run[1]:scan=6865	2169.1	2	1256.66826	628.83733	K	Q	103	113
PSM	TTPSVVAFTADGER	-306_29977	P38647	1	Mouse_09-2020	null	[MS,MS:1001208,SEQUEST,]	3.1e-4	null	ms_run[1]:scan=6868	2170.0	2	1450.71819	725.86226	R	V	86	100
PSM	SGYQQAASEHGLVVIAPDTSPR	-306_29869	Q9R0P3	1	Mouse_09-2020	null	[MS,MS:1001208,SEQUEST,]	3.1e-4	null	ms_run[1]:scan=6849	2164.4	3	2283.13968	761.71698	K	C	65	87
PSM	RFFFDVGSNK	-306_30044	P42669	1	Mouse_09-2020	null	[MS,MS:1001208,SEQUEST,]	2.0e-3	null	ms_run[1]:scan=6879	2173.2	2	1216.61028	608.80910	K	G	229	239
PSM	VGAVNADKHQSLGGQYGVQGFPTIK	-306_30091	Q3TML0	1	Mouse_09-2020	null	[MS,MS:1001208,SEQUEST,]	1.7e-3	null	ms_run[1]:scan=6888	2175.9	4	2571.33657	643.58831	K	F	83	108
PSM	QWKDPFVFRPER	-306_30103	P00186	1	Mouse_09-2020	null	[MS,MS:1001208,SEQUEST,]	1.1e-3	null	ms_run[1]:scan=6890	2176.4	4	1604.83413	401.96376	K	L	418	430
PSM	HDPSLQPWSASYDPGSAK	-306_30128	P16015	1	Mouse_09-2020	null	[MS,MS:1001208,SEQUEST,]	3.1e-4	null	ms_run[1]:scan=6896	2178.2	3	1942.89365	648.30251	K	I	40	58
PSM	VFDKDGNGYISAAELR	-306_30136	P0DP27	1	Mouse_09-2020	null	[MS,MS:1001208,SEQUEST,]	3.1e-4	null	ms_run[1]:scan=6897	2178.5	3	1754.87125	585.62845	R	V	92	108
PSM	SGDIGGLWR	-306_30169	P97872	1	Mouse_09-2020	null	[MS,MS:1001208,SEQUEST,]	3.1e-4	null	ms_run[1]:scan=6904	2180.6	2	960.48998	480.74852	R	Q	35	44
PSM	TVIIEQSWGSPK	-306_30200	P63038	1	Mouse_09-2020	null	[MS,MS:1001208,SEQUEST,]	3.1e-4	null	ms_run[1]:scan=6915	2183.8	2	1344.71538	672.86153	R	T	61	73
PSM	VQPYLDEFQK	-306_30220	Q00623	1	Mouse_09-2020	null	[MS,MS:1001208,SEQUEST,]	2.0e-2	null	ms_run[1]:scan=6918	2184.6	2	1266.63640	633.82188	K	W	120	130
PSM	ALDLAAGITR	-306_30245	Q9JM62	1	Mouse_09-2020	null	[MS,MS:1001208,SEQUEST,]	3.1e-4	null	ms_run[1]:scan=6922	2185.8	2	1000.57860	500.79292	R	V	162	172
PSM	YDGIILPGK	-306_30074	Q9CXW4	1	Mouse_09-2020	null	[MS,MS:1001208,SEQUEST,]	3.1e-4	null	ms_run[1]:scan=6885	2175.0	2	975.55144	488.27912	K	0	170	179
PSM	FDVQLKDLEK	-306_29855	F8WJ41	1	Mouse_09-2020	null	[MS,MS:1001208,SEQUEST,]	3.1e-4	null	ms_run[1]:scan=6847	2163.8	3	1234.66861	412.22744	R	Q	79	89
PSM	LSAEERDQLLPNLR	-306_29844	P61458	1	Mouse_09-2020	null	[MS,MS:1001208,SEQUEST,]	3.1e-4	null	ms_run[1]:scan=6844	2163.0	3	1653.89261	551.96880	R	V	8	22
PSM	RTPFGAYGGLLK	-306_29806	Q8BWT1	1	Mouse_09-2020	null	[MS,MS:1001208,SEQUEST,]	3.1e-4	null	ms_run[1]:scan=6837	2160.9	2	1279.71672	640.36150	K	F	14	26
PSM	TQDPAKAPNSPDVLEIEFKK	-306_29372	P16460	1	Mouse_09-2020	null	[MS,MS:1001208,SEQUEST,]	3.1e-4	null	ms_run[1]:scan=6754	2136.6	3	2227.16288	743.05835	K	V	210	230
PSM	TSVPFLGREALEK	-306_29390	Q99LB7	1	Mouse_09-2020	null	[MS,MS:1001208,SEQUEST,]	1.2e-2	null	ms_run[1]:scan=6757	2137.5	3	1446.79511	482.93655	K	R	804	817
PSM	STSIIATIGPASR	-306_29396	G3X925	1	Mouse_09-2020	null	[MS,MS:1001208,SEQUEST,]	3.1e-4	null	ms_run[1]:scan=6759	2138.1	2	1273.71208	637.35916	R	V	87	100
PSM	ILGLIESGK	-306_29454	O35945	1	Mouse_09-2020	null	[MS,MS:1001208,SEQUEST,]	3.1e-4	null	ms_run[1]:scan=6769	2141.0	2	929.56682	465.28694	K	E	354	363
PSM	VIQPEVDTPLGR	-306_29459	Q8VCU1	1	Mouse_09-2020	null	[MS,MS:1001208,SEQUEST,]	3.1e-4	null	ms_run[1]:scan=6770	2141.3	2	1323.72734	662.36698	K	R	34	46
PSM	TEDIITAIR	-306_29465	P49429	1	Mouse_09-2020	null	[MS,MS:1001208,SEQUEST,]	3.1e-4	null	ms_run[1]:scan=6771	2141.6	2	1031.57329	516.29021	K	L	271	280
PSM	NFDEILR	-306_29472	Q6GT24	1	Mouse_09-2020	null	[MS,MS:1001208,SEQUEST,]	1.5e-3	null	ms_run[1]:scan=6772	2141.9	2	906.46807	453.73762	R	V	156	163
PSM	IVNDNPYGNGTAIFTTNGATARK	-306_29499	Q9EQ20	1	Mouse_09-2020	null	[MS,MS:1001208,SEQUEST,]	3.1e-4	null	ms_run[1]:scan=6777	2143.3	3	2395.20133	799.07154	K	A	437	460
PSM	SDKWIDIHNPATNEVVGRVPQSTK	-306_29567	Q9EQ20	1	Mouse_09-2020	null	[MS,MS:1001208,SEQUEST,]	3.1e-4	null	ms_run[1]:scan=6791	2147.4	5	2691.38410	539.08280	K	E	53	77
PSM	SDKWIDIHNPATNEVVGRVPQSTK	-306_29573	Q9EQ20	1	Mouse_09-2020	null	[MS,MS:1001208,SEQUEST,]	3.1e-4	null	ms_run[1]:scan=6792	2147.7	4	2691.38515	673.60168	K	E	53	77
PSM	TTPSYVAFTDTER	-306_29580	P63017	1	Mouse_09-2020	null	[MS,MS:1001208,SEQUEST,]	3.1e-4	null	ms_run[1]:scan=6793	2148.0	2	1487.70195	744.35427	R	I	37	50
PSM	ISFTGSVPTGVK	-306_29601	Q3U367	1	Mouse_09-2020	null	[MS,MS:1001208,SEQUEST,]	3.1e-4	null	ms_run[1]:scan=6799	2149.8	2	1192.65715	596.83225	K	M	252	264
PSM	HGGTIPVVPTAEFQDR	-306_29623	P26443	1	Mouse_09-2020	null	[MS,MS:1001208,SEQUEST,]	3.1e-4	null	ms_run[1]:scan=6802	2150.6	3	1723.87552	575.29692	K	S	481	497
PSM	VDLSPYPTISHINK	-306_29637	Q9WVL0	1	Mouse_09-2020	null	[MS,MS:1001208,SEQUEST,]	2.0e-3	null	ms_run[1]:scan=6804	2151.2	3	1583.84232	528.61911	K	L	178	192
PSM	HDPSLQPWSASYDPGSAK	-306_29698	P16015	1	Mouse_09-2020	null	[MS,MS:1001208,SEQUEST,]	3.1e-4	null	ms_run[1]:scan=6816	2154.7	2	1942.89263	971.95013	K	I	40	58
PSM	DIKHDPSLQPWSASYDPGSAK	-306_29713	P16015	1	Mouse_09-2020	null	[MS,MS:1001208,SEQUEST,]	3.1e-4	null	ms_run[1]:scan=6819	2155.6	3	2299.10263	767.03783	K	I	37	58
PSM	AKEVGADFTIQVGKETPQEIASK	-306_29743	Q64442	1	Mouse_09-2020	null	[MS,MS:1001208,SEQUEST,]	3.1e-4	null	ms_run[1]:scan=6823	2156.8	4	2446.28237	612.32606	K	E	213	236
PSM	DIKHDPSLQPWSASYDPGSAK	-306_29758	P16015	1	Mouse_09-2020	null	[MS,MS:1001208,SEQUEST,]	3.1e-4	null	ms_run[1]:scan=6827	2158.0	4	2299.09975	575.53020	K	I	37	58
PSM	LGDVYVNDAFGTAHR	-306_29796	P09411	1	Mouse_09-2020	null	[MS,MS:1001208,SEQUEST,]	3.1e-4	null	ms_run[1]:scan=6834	2160.0	3	1634.79178	545.60223	K	H	157	172
PSM	GNPTVEVDLYTAK	-306_30251	P17182	1	Mouse_09-2020	null	[MS,MS:1001208,SEQUEST,]	3.1e-4	null	ms_run[1]:scan=6924	2186.4	2	1406.71745	703.86173	R	L	16	29
PSM	GFGVVFSNGNR	-306_29359	Q64458	1	Mouse_09-2020	null	[MS,MS:1001208,SEQUEST,]	3.1e-4	null	ms_run[1]:scan=6751	2135.8	2	1153.57524	577.29108	K	K	109	120
PSM	VELLLPK	-306_30254	Q9D023	1	Mouse_09-2020	null	[MS,MS:1001208,SEQUEST,]	1.1e-3	null	ms_run[1]:scan=6925	2186.7	2	811.52959	406.26802	K	L	20	27
PSM	VAVDAPVSSVALR	-306_30288	Q64374	1	Mouse_09-2020	null	[MS,MS:1001208,SEQUEST,]	3.1e-4	null	ms_run[1]:scan=6931	2188.5	2	1283.73247	642.36953	R	L	52	65
PSM	AVDSLVPIGR	-306_30591	Q03265	1	Mouse_09-2020	null	[MS,MS:1001208,SEQUEST,]	3.1e-4	null	ms_run[1]:scan=6988	2205.2	2	1026.59502	513.80075	K	Q	195	205
PSM	LQSWLYASR	-306_30621	A0A087WR38	1	Mouse_09-2020	null	[MS,MS:1001208,SEQUEST,]	1.3e-3	null	ms_run[1]:scan=6993	2206.7	2	1123.59062	562.29837	R	L	49	58
PSM	RFSVSTLRNFGLGK	-306_30655	A0A2R8VHY1	0	Mouse_09-2020	null	[MS,MS:1001208,SEQUEST,]	9.1e-3	null	ms_run[1]:scan=7000	2208.8	3	1581.88584	527.96685	R	S	36	50
PSM	RFSVSTLRNFGLGK	-306_30655	P11714	0	Mouse_09-2020	null	[MS,MS:1001208,SEQUEST,]	9.1e-3	null	ms_run[1]:scan=7000	2208.8	3	1581.88584	527.96685	R	S	136	150
PSM	IFNLYPK	-306_30692	Q9EQF5	1	Mouse_09-2020	null	[MS,MS:1001208,SEQUEST,]	8.9e-4	null	ms_run[1]:scan=7007	2210.8	2	894.50853	447.75782	K	G	385	392
PSM	VQGQNLFFR	-306_30726	A0A087WPF8	1	Mouse_09-2020	null	[MS,MS:1001208,SEQUEST,]	3.1e-4	null	ms_run[1]:scan=7011	2212.0	2	1108.59014	554.79854	K	T	13	22
PSM	HLGFQSAVEALR	-306_30754	E9Q1Q9	1	Mouse_09-2020	null	[MS,MS:1001208,SEQUEST,]	3.1e-4	null	ms_run[1]:scan=7015	2213.2	2	1327.71269	664.35949	K	L	243	255
PSM	AIGLPEDLIQKGK	-306_30760	P12710	1	Mouse_09-2020	null	[MS,MS:1001208,SEQUEST,]	1.9e-3	null	ms_run[1]:scan=7017	2213.8	3	1381.80521	461.27316	K	I	21	34
PSM	VTHAVVTVPAYFNDAQR	-306_30773	P20029	1	Mouse_09-2020	null	[MS,MS:1001208,SEQUEST,]	3.1e-4	null	ms_run[1]:scan=7019	2214.4	3	1887.97135	629.99524	K	A	166	183
PSM	VFVTGPLPAEGR	-306_30585	D6REG4	1	Mouse_09-2020	null	[MS,MS:1001208,SEQUEST,]	1.1e-3	null	ms_run[1]:scan=6987	2205.0	2	1242.68498	621.84569	K	A	3	15
PSM	VLQYYQESEKPEELGSVTVQK	-306_30821	Q791V5	1	Mouse_09-2020	null	[MS,MS:1001208,SEQUEST,]	3.1e-4	null	ms_run[1]:scan=7028	2217.0	3	2454.24387	818.75147	K	Y	91	112
PSM	YWANFAR	-306_30879	Q91WG0	0	Mouse_09-2020	null	[MS,MS:1001208,SEQUEST,]	3.5e-3	null	ms_run[1]:scan=7039	2220.2	2	927.44719	464.22722	K	G	492	499
PSM	YWANFAR	-306_30879	Q8BK48	0	Mouse_09-2020	null	[MS,MS:1001208,SEQUEST,]	3.5e-3	null	ms_run[1]:scan=7039	2220.2	2	927.44719	464.22722	K	G	490	497
PSM	YWANFAR	-306_30879	Q8QZR3	0	Mouse_09-2020	null	[MS,MS:1001208,SEQUEST,]	3.5e-3	null	ms_run[1]:scan=7039	2220.2	2	927.44719	464.22722	K	G	489	496
PSM	DVNAAIAAIK	-306_30913	A0A0A0MQA5	1	Mouse_09-2020	null	[MS,MS:1001208,SEQUEST,]	3.1e-4	null	ms_run[1]:scan=7047	2222.6	2	985.56767	493.28747	K	K	356	366
PSM	YIATPIFSK	-306_30965	P10649	1	Mouse_09-2020	null	[MS,MS:1001208,SEQUEST,]	3.1e-4	null	ms_run[1]:scan=7063	2227.3	2	1039.58245	520.29477	R	A	203	212
PSM	VISAEEALPGRTEPIPVTAK	-306_30983	Q9D6Y7	1	Mouse_09-2020	null	[MS,MS:1001208,SEQUEST,]	3.1e-4	null	ms_run[1]:scan=7066	2228.2	3	2078.15000	693.38792	K	H	28	48
PSM	QVVTLLNELKR	-306_30995	Q8VCH0	0	Mouse_09-2020	null	[MS,MS:1001208,SEQUEST,]	4.9e-3	null	ms_run[1]:scan=7068	2228.7	3	1312.79496	438.26975	R	G	386	397
PSM	QVVTLLNELKR	-306_30995	Q921H8	0	Mouse_09-2020	null	[MS,MS:1001208,SEQUEST,]	4.9e-3	null	ms_run[1]:scan=7068	2228.7	3	1312.79496	438.26975	R	G	386	397
PSM	INEAFDLLRSGK	-306_31035	P00329	1	Mouse_09-2020	null	[MS,MS:1001208,SEQUEST,]	8.9e-4	null	ms_run[1]:scan=7076	2231.1	3	1362.73862	454.91738	K	I	356	368
PSM	RTPFGAYGGLLK	-306_31059	Q8BWT1	1	Mouse_09-2020	null	[MS,MS:1001208,SEQUEST,]	2.7e-2	null	ms_run[1]:scan=7080	2232.3	2	1279.71611	640.36150	K	F	14	26
PSM	RFGPVFTLHLGQR	-306_31093	Q05421	1	Mouse_09-2020	null	[MS,MS:1001208,SEQUEST,]	1.1e-3	null	ms_run[1]:scan=7087	2234.3	3	1527.85178	509.95628	K	I	63	76
PSM	AFLWQR	-306_30827	Q9DD20	1	Mouse_09-2020	null	[MS,MS:1001208,SEQUEST,]	2.5e-2	null	ms_run[1]:scan=7029	2217.3	2	820.44682	410.72686	R	L	184	190
PSM	STFVLDEFKR	-306_30548	Q9D8N0	1	Mouse_09-2020	null	[MS,MS:1001208,SEQUEST,]	1.5e-3	null	ms_run[1]:scan=6979	2202.6	3	1241.65308	414.55567	K	Y	286	296
PSM	LQIWDTAGQER	-306_30528	P62821	1	Mouse_09-2020	null	[MS,MS:1001208,SEQUEST,]	3.1e-4	null	ms_run[1]:scan=6974	2201.1	2	1316.66130	658.83331	K	R	62	73
PSM	GDVTTQVALQPALK	-306_30302	P09671	1	Mouse_09-2020	null	[MS,MS:1001208,SEQUEST,]	3.1e-4	null	ms_run[1]:scan=6934	2189.4	2	1440.80632	720.90647	K	N	76	90
PSM	VYGTGSLALYEK	-306_30308	Q8C2Q8	1	Mouse_09-2020	null	[MS,MS:1001208,SEQUEST,]	3.1e-4	null	ms_run[1]:scan=6935	2189.6	2	1300.67937	650.84281	R	D	44	56
PSM	GNWGHLDQVAALR	-306_30313	Q8VCT4	1	Mouse_09-2020	null	[MS,MS:1001208,SEQUEST,]	3.1e-4	null	ms_run[1]:scan=6936	2189.9	3	1436.74015	479.58462	R	V	187	200
PSM	SIYGERFPDENFKLK	-306_30326	P24369	1	Mouse_09-2020	null	[MS,MS:1001208,SEQUEST,]	3.1e-4	null	ms_run[1]:scan=6939	2190.8	3	1842.93949	614.98434	K	Y	117	132
PSM	LSDYFPKPYPNPEAAR	-306_30359	Q9D0M3	1	Mouse_09-2020	null	[MS,MS:1001208,SEQUEST,]	3.1e-4	null	ms_run[1]:scan=6944	2192.3	3	1864.92185	622.31246	K	A	171	187
PSM	SADTLWGIQK	-306_30366	A0A1B0GSR9	1	Mouse_09-2020	null	[MS,MS:1001208,SEQUEST,]	3.1e-4	null	ms_run[1]:scan=6945	2192.6	2	1118.58476	559.79566	K	L	302	312
PSM	IYLPHSLPQQ	-306_30383	P03930	1	Mouse_09-2020	null	[MS,MS:1001208,SEQUEST,]	3.1e-4	null	ms_run[1]:scan=6949	2193.8	2	1195.64873	598.32713	K	0	58	68
PSM	FSLTTLR	-306_30390	Q91X77	1	Mouse_09-2020	null	[MS,MS:1001208,SEQUEST,]	1.3e-3	null	ms_run[1]:scan=6950	2194.0	2	837.48369	419.24508	R	L	126	133
PSM	IYQIYEGTAQIQR	-306_30400	P45952	1	Mouse_09-2020	null	[MS,MS:1001208,SEQUEST,]	3.1e-4	null	ms_run[1]:scan=6951	2194.3	2	1582.82488	791.91483	K	I	396	409
PSM	SIYGERFPDENFKLK	-306_30406	P24369	1	Mouse_09-2020	null	[MS,MS:1001208,SEQUEST,]	1.4e-2	null	ms_run[1]:scan=6952	2194.6	4	1842.94021	461.49008	K	Y	117	132
PSM	SGFTTANQVLGVSSK	-306_30412	O08601	1	Mouse_09-2020	null	[MS,MS:1001208,SEQUEST,]	3.1e-4	null	ms_run[1]:scan=6953	2194.9	2	1495.77739	748.39119	R	T	199	214
PSM	GIAPYSYAG	-306_30418	Q64374	1	Mouse_09-2020	null	[MS,MS:1001208,SEQUEST,]	3.1e-4	null	ms_run[1]:scan=6954	2195.2	2	898.43108	449.71889	K	0	291	300
PSM	NAVTQEFGPVPDTAR	-306_30430	Q99KI0	1	Mouse_09-2020	null	[MS,MS:1001208,SEQUEST,]	3.1e-4	null	ms_run[1]:scan=6956	2195.8	2	1601.79411	801.39954	R	Y	634	649
PSM	VVEIAPATHLDPQLR	-306_30453	G5E8R3	1	Mouse_09-2020	null	[MS,MS:1001208,SEQUEST,]	1.5e-3	null	ms_run[1]:scan=6962	2197.6	3	1658.92179	553.64566	K	R	274	289
PSM	IYQIYEGTAQIQR	-306_30497	P45952	1	Mouse_09-2020	null	[MS,MS:1001208,SEQUEST,]	3.1e-4	null	ms_run[1]:scan=6970	2199.9	3	1582.82260	528.27898	K	I	396	409
PSM	VFASLPQVER	-306_30511	O88342	1	Mouse_09-2020	null	[MS,MS:1001208,SEQUEST,]	1.9e-3	null	ms_run[1]:scan=6972	2200.5	2	1145.63225	573.31931	K	V	8	18
PSM	HWPSSHNWFFAK	-306_30270	K4DI63	1	Mouse_09-2020	null	[MS,MS:1001208,SEQUEST,]	1.3e-3	null	ms_run[1]:scan=6927	2187.3	3	1543.72538	515.24583	K	K	54	66
PSM	VAHFTFHPDPESLQYGQTQK	-306_29354	Q6P3A8	1	Mouse_09-2020	null	[MS,MS:1001208,SEQUEST,]	3.1e-4	null	ms_run[1]:scan=6749	2135.1	4	2330.12197	583.28546	R	N	49	69
PSM	LANLRQQVEQFAR	-306_29347	Q9CZN7	1	Mouse_09-2020	null	[MS,MS:1001208,SEQUEST,]	3.1e-4	null	ms_run[1]:scan=6748	2134.8	3	1572.86148	524.95835	R	F	482	495
PSM	YLDEDTVYHLQPSGR	-306_29323	Q91X83	1	Mouse_09-2020	null	[MS,MS:1001208,SEQUEST,]	3.1e-4	null	ms_run[1]:scan=6743	2133.4	3	1792.85172	598.28820	K	V	236	251
PSM	NEFSGRGDIPVFQEYKNK	-306_27861	Q05421	1	Mouse_09-2020	null	[MS,MS:1001208,SEQUEST,]	7.9e-3	null	ms_run[1]:scan=6459	2050.2	4	2128.04238	532.76691	K	I	95	113
PSM	VADIGLAAWGRK	-306_27877	P50247	1	Mouse_09-2020	null	[MS,MS:1001208,SEQUEST,]	8.9e-4	null	ms_run[1]:scan=6463	2051.4	3	1256.71158	419.57518	K	L	9	21
PSM	LQQLPADFGR	-306_27908	Q922Q8	1	Mouse_09-2020	null	[MS,MS:1001208,SEQUEST,]	5.1e-3	null	ms_run[1]:scan=6471	2053.7	2	1144.61162	572.80910	K	V	74	84
PSM	FLEEATRVSQEHPVVLTK	-306_28032	Q8C196	1	Mouse_09-2020	null	[MS,MS:1001208,SEQUEST,]	9.1e-3	null	ms_run[1]:scan=6494	2060.4	4	2083.11953	521.53501	R	V	1151	1169
PSM	IYVVDVGSEPR	-306_28041	A0A0R4J135	0	Mouse_09-2020	null	[MS,MS:1001208,SEQUEST,]	3.1e-4	null	ms_run[1]:scan=6495	2060.7	2	1233.64836	617.32733	R	P	104	115
PSM	IYVVDVGSEPR	-306_28041	P17563	0	Mouse_09-2020	null	[MS,MS:1001208,SEQUEST,]	3.1e-4	null	ms_run[1]:scan=6495	2060.7	2	1233.64836	617.32733	R	P	104	115
PSM	FLEEATRVSQEHPVVLTK	-306_28049	Q8C196	1	Mouse_09-2020	null	[MS,MS:1001208,SEQUEST,]	3.1e-4	null	ms_run[1]:scan=6496	2061.0	3	2083.11948	695.04426	R	V	1151	1169
PSM	IRHVISYSLSPFEQR	-306_28062	Q9CQ69	1	Mouse_09-2020	null	[MS,MS:1001208,SEQUEST,]	3.1e-4	null	ms_run[1]:scan=6498	2061.6	3	1831.97824	611.33197	R	F	11	26
PSM	LYGSGGPPPTGEEDTSEKDEL	-306_28068	P20029	1	Mouse_09-2020	null	[MS,MS:1001208,SEQUEST,]	3.1e-4	null	ms_run[1]:scan=6499	2061.9	2	2177.97539	1089.48968	K	0	635	656
PSM	FLIPNASQPESK	-306_27838	A0A2I3BQ03	1	Mouse_09-2020	null	[MS,MS:1001208,SEQUEST,]	3.1e-4	null	ms_run[1]:scan=6455	2049.0	2	1330.70024	665.85371	K	F	104	116
PSM	AILNYIASK	-306_28078	P30115	1	Mouse_09-2020	null	[MS,MS:1001208,SEQUEST,]	3.1e-4	null	ms_run[1]:scan=6502	2062.8	2	992.57787	496.79239	K	N	70	79
PSM	DATSLNQAALYR	-306_28160	P51660	1	Mouse_09-2020	null	[MS,MS:1001208,SEQUEST,]	3.1e-4	null	ms_run[1]:scan=6516	2066.9	2	1322.67156	661.83859	R	S	494	506
PSM	FHYGFNSSYLK	-306_28168	E9PWK1	1	Mouse_09-2020	null	[MS,MS:1001208,SEQUEST,]	3.1e-4	null	ms_run[1]:scan=6519	2067.8	3	1362.64817	454.88742	R	V	81	92
PSM	YWANFAR	-306_28183	Q91WG0	0	Mouse_09-2020	null	[MS,MS:1001208,SEQUEST,]	1.3e-3	null	ms_run[1]:scan=6522	2068.7	2	927.44713	464.22722	K	G	492	499
PSM	YWANFAR	-306_28183	Q8BK48	0	Mouse_09-2020	null	[MS,MS:1001208,SEQUEST,]	1.3e-3	null	ms_run[1]:scan=6522	2068.7	2	927.44713	464.22722	K	G	490	497
PSM	YWANFAR	-306_28183	Q8QZR3	0	Mouse_09-2020	null	[MS,MS:1001208,SEQUEST,]	1.3e-3	null	ms_run[1]:scan=6522	2068.7	2	927.44713	464.22722	K	G	489	496
PSM	YALYDATYETK	-306_28191	P18760	1	Mouse_09-2020	null	[MS,MS:1001208,SEQUEST,]	3.1e-4	null	ms_run[1]:scan=6523	2069.0	2	1337.62651	669.31663	R	S	82	93
PSM	FYSVNVDYSK	-306_28217	Q62425	1	Mouse_09-2020	null	[MS,MS:1001208,SEQUEST,]	3.1e-4	null	ms_run[1]:scan=6528	2070.4	2	1221.57939	611.29295	K	K	65	75
PSM	LTPQGQRDLDRIAGQVAAANK	-306_28246	Q9CZX8	1	Mouse_09-2020	null	[MS,MS:1001208,SEQUEST,]	1.2e-2	null	ms_run[1]:scan=6533	2071.9	4	2222.19887	556.30546	K	H	123	144
PSM	GYSFTTTAEREIVR	-306_28278	P60710	1	Mouse_09-2020	null	[MS,MS:1001208,SEQUEST,]	8.9e-4	null	ms_run[1]:scan=6539	2073.6	3	1629.82322	543.94589	R	I	197	211
PSM	AGPWTPEAAVEHPEAVR	-306_28290	O35490	1	Mouse_09-2020	null	[MS,MS:1001208,SEQUEST,]	3.1e-4	null	ms_run[1]:scan=6541	2074.2	3	1816.89786	606.30408	K	L	41	58
PSM	IRHVISYSLSPFEQR	-306_28121	Q9CQ69	1	Mouse_09-2020	null	[MS,MS:1001208,SEQUEST,]	3.1e-4	null	ms_run[1]:scan=6510	2065.1	4	1831.98244	458.75079	R	F	11	26
PSM	YGVEAFSDSLRR	-306_27788	O88451	1	Mouse_09-2020	null	[MS,MS:1001208,SEQUEST,]	3.1e-4	null	ms_run[1]:scan=6446	2046.4	3	1399.69489	467.23700	K	I	180	192
PSM	FSGVYLEKEVVEK	-306_27781	P40936	1	Mouse_09-2020	null	[MS,MS:1001208,SEQUEST,]	3.1e-4	null	ms_run[1]:scan=6445	2046.1	2	1526.81096	763.90868	K	I	212	225
PSM	TYFPHFDVSHGSAQVK	-306_27771	Q91VB8	1	Mouse_09-2020	null	[MS,MS:1001208,SEQUEST,]	3.1e-4	null	ms_run[1]:scan=6443	2045.5	3	1819.87571	607.29692	K	H	42	58
PSM	NISQSFTNFSK	-306_27460	Q64458	1	Mouse_09-2020	null	[MS,MS:1001208,SEQUEST,]	3.1e-4	null	ms_run[1]:scan=6381	2027.3	2	1272.62212	636.81458	K	Y	49	60
PSM	GIGFAITR	-306_27473	P48758	1	Mouse_09-2020	null	[MS,MS:1001208,SEQUEST,]	3.1e-4	null	ms_run[1]:scan=6384	2028.2	2	834.48345	417.74525	K	L	16	24
PSM	YYTLEEIQK	-306_27490	G5E850	1	Mouse_09-2020	null	[MS,MS:1001208,SEQUEST,]	3.1e-4	null	ms_run[1]:scan=6387	2029.1	2	1186.59856	593.80315	K	K	11	20
PSM	VGLQVVAVKAPGFGDNRK	-306_27497	P63038	1	Mouse_09-2020	null	[MS,MS:1001208,SEQUEST,]	3.1e-4	null	ms_run[1]:scan=6388	2029.4	4	1855.05446	464.51917	K	Q	293	311
PSM	DVNAAIATIK	-306_27529	P05214	1	Mouse_09-2020	null	[MS,MS:1001208,SEQUEST,]	3.1e-4	null	ms_run[1]:scan=6393	2030.8	2	1015.57823	508.29276	K	K	327	337
PSM	VITSGFNALEK	-306_27539	Q9WVL0	1	Mouse_09-2020	null	[MS,MS:1001208,SEQUEST,]	3.1e-4	null	ms_run[1]:scan=6397	2032.0	2	1178.64214	589.82442	K	L	134	145
PSM	APQVSTPTLVEAAR	-306_27598	P07724	1	Mouse_09-2020	null	[MS,MS:1001208,SEQUEST,]	3.1e-4	null	ms_run[1]:scan=6409	2035.5	2	1439.78557	720.39627	K	L	439	453
PSM	WLPQNDLLGHPK	-306_27605	Q63886	0	Mouse_09-2020	null	[MS,MS:1001208,SEQUEST,]	3.1e-4	null	ms_run[1]:scan=6411	2036.1	3	1417.75888	473.25774	K	R	356	368
PSM	WLPQNDLLGHPK	-306_27605	Q8K169	0	Mouse_09-2020	null	[MS,MS:1001208,SEQUEST,]	3.1e-4	null	ms_run[1]:scan=6411	2036.1	3	1417.75888	473.25774	K	K	357	369
PSM	WLPQNDLLGHPK	-306_27605	Q3UEP4	0	Mouse_09-2020	null	[MS,MS:1001208,SEQUEST,]	3.1e-4	null	ms_run[1]:scan=6411	2036.1	3	1417.75888	473.25774	K	K	357	369
PSM	WLPQNDLLGHPK	-306_27605	K9J7B2	0	Mouse_09-2020	null	[MS,MS:1001208,SEQUEST,]	3.1e-4	null	ms_run[1]:scan=6411	2036.1	3	1417.75888	473.25774	K	R	352	364
PSM	WIPQNDLLGHPK	-306_27606	Q8R084	1	Mouse_09-2020	null	[MS,MS:1001208,SEQUEST,]	3.1e-4	null	ms_run[1]:scan=6411	2036.1	3	1417.75888	473.25774	K	K	357	369
PSM	TSGPPVSELITK	-306_27612	P43274	1	Mouse_09-2020	null	[MS,MS:1001208,SEQUEST,]	3.1e-4	null	ms_run[1]:scan=6412	2036.4	2	1228.67815	614.84281	K	V	35	47
PSM	FSGVYLEKEVVEK	-306_27618	P40936	1	Mouse_09-2020	null	[MS,MS:1001208,SEQUEST,]	1.5e-3	null	ms_run[1]:scan=6414	2037.0	3	1526.81092	509.60821	K	I	212	225
PSM	GNSLFFR	-306_27627	Q791V5	1	Mouse_09-2020	null	[MS,MS:1001208,SEQUEST,]	2.9e-2	null	ms_run[1]:scan=6415	2037.3	2	840.43682	420.72177	R	V	281	288
PSM	FQSSHHSTDITSLDQYVER	-306_27629	P08113	1	Mouse_09-2020	null	[MS,MS:1001208,SEQUEST,]	3.1e-4	null	ms_run[1]:scan=6416	2037.6	4	2250.04360	563.26600	R	K	512	531
PSM	SGRFVTVQTISGTGALR	-306_27634	P05202	1	Mouse_09-2020	null	[MS,MS:1001208,SEQUEST,]	3.1e-4	null	ms_run[1]:scan=6417	2037.9	3	1749.96128	583.99172	K	G	123	140
PSM	IDFEKEPLGVNAQGR	-306_27656	P28271	1	Mouse_09-2020	null	[MS,MS:1001208,SEQUEST,]	3.1e-4	null	ms_run[1]:scan=6421	2039.0	3	1672.86655	558.29329	R	V	568	583
PSM	KIGGIFAFK	-306_27680	P32020	1	Mouse_09-2020	null	[MS,MS:1001208,SEQUEST,]	3.1e-4	null	ms_run[1]:scan=6426	2040.5	2	980.59307	490.80002	K	K	454	463
PSM	FQSSHHSTDITSLDQYVER	-306_27702	P08113	1	Mouse_09-2020	null	[MS,MS:1001208,SEQUEST,]	3.1e-4	null	ms_run[1]:scan=6429	2041.4	3	2250.04538	750.68557	R	K	512	531
PSM	LQFWTK	-306_27706	Q91WG0	0	Mouse_09-2020	null	[MS,MS:1001208,SEQUEST,]	2.0e-3	null	ms_run[1]:scan=6430	2041.7	2	822.45122	411.72906	R	L	537	543
PSM	LQFWTK	-306_27706	Q8BK48	0	Mouse_09-2020	null	[MS,MS:1001208,SEQUEST,]	2.0e-3	null	ms_run[1]:scan=6430	2041.7	2	822.45122	411.72906	R	L	535	541
PSM	LQFWTK	-306_27706	Q8QZR3	0	Mouse_09-2020	null	[MS,MS:1001208,SEQUEST,]	2.0e-3	null	ms_run[1]:scan=6430	2041.7	2	822.45122	411.72906	R	L	534	540
PSM	KAQDEGHLSDIVPFKVPGKDTVTK	-306_27721	Q99JY0	1	Mouse_09-2020	null	[MS,MS:1001208,SEQUEST,]	1.3e-3	null	ms_run[1]:scan=6432	2042.3	5	2609.39222	522.68449	K	N	255	279
PSM	VVDALGNAIDGKGPIGSK	-306_28364	Q03265	1	Mouse_09-2020	null	[MS,MS:1001208,SEQUEST,]	3.1e-4	null	ms_run[1]:scan=6557	2078.9	3	1710.93875	570.98434	R	R	150	168
PSM	FVIGGPQGDAGVTGR	-306_28392	Q91X83	1	Mouse_09-2020	null	[MS,MS:1001208,SEQUEST,]	3.1e-4	null	ms_run[1]:scan=6563	2080.7	2	1430.73979	715.87296	R	I	251	266
PSM	GLVGEIIK	-306_28396	Q01768	1	Mouse_09-2020	null	[MS,MS:1001208,SEQUEST,]	1.1e-3	null	ms_run[1]:scan=6564	2081.0	2	828.51915	414.76310	R	F	19	27
PSM	NQLTSNPENTVFDAK	-306_28430	P20029	1	Mouse_09-2020	null	[MS,MS:1001208,SEQUEST,]	3.1e-4	null	ms_run[1]:scan=6569	2082.5	2	1677.80913	839.40757	K	L	83	98
PSM	YVDLGGSYVGPTQNR	-306_28944	Q8BW75	1	Mouse_09-2020	null	[MS,MS:1001208,SEQUEST,]	3.1e-4	null	ms_run[1]:scan=6670	2112.0	2	1625.79326	813.39954	K	L	53	68
PSM	LRLVEIAQVPK	-306_28965	Q91ZJ5	1	Mouse_09-2020	null	[MS,MS:1001208,SEQUEST,]	3.1e-4	null	ms_run[1]:scan=6673	2112.9	3	1265.79425	422.60285	K	H	302	313
PSM	VLQALEGLK	-306_28971	Q9CZX8	1	Mouse_09-2020	null	[MS,MS:1001208,SEQUEST,]	3.1e-4	null	ms_run[1]:scan=6674	2113.2	2	970.59331	485.80022	R	V	103	112
PSM	ALLSPTFTSGK	-306_28985	Q64459	1	Mouse_09-2020	null	[MS,MS:1001208,SEQUEST,]	3.1e-4	null	ms_run[1]:scan=6677	2114.1	2	1121.62004	561.31369	R	K	131	142
PSM	AIYIFAK	-306_29008	Q64471	1	Mouse_09-2020	null	[MS,MS:1001208,SEQUEST,]	1.9e-3	null	ms_run[1]:scan=6680	2114.9	2	825.48711	413.24709	R	N	16	23
PSM	WIPQNDLLGHPK	-306_29041	Q8R084	1	Mouse_09-2020	null	[MS,MS:1001208,SEQUEST,]	3.1e-4	null	ms_run[1]:scan=6688	2117.3	2	1417.75969	709.38297	K	K	357	369
PSM	WLPQNDLLGHPK	-306_29042	Q63886	0	Mouse_09-2020	null	[MS,MS:1001208,SEQUEST,]	3.1e-4	null	ms_run[1]:scan=6688	2117.3	2	1417.75969	709.38297	K	R	356	368
PSM	WLPQNDLLGHPK	-306_29042	Q8K169	0	Mouse_09-2020	null	[MS,MS:1001208,SEQUEST,]	3.1e-4	null	ms_run[1]:scan=6688	2117.3	2	1417.75969	709.38297	K	K	357	369
PSM	WLPQNDLLGHPK	-306_29042	Q3UEP4	0	Mouse_09-2020	null	[MS,MS:1001208,SEQUEST,]	3.1e-4	null	ms_run[1]:scan=6688	2117.3	2	1417.75969	709.38297	K	K	357	369
PSM	WLPQNDLLGHPK	-306_29042	K9J7B2	0	Mouse_09-2020	null	[MS,MS:1001208,SEQUEST,]	3.1e-4	null	ms_run[1]:scan=6688	2117.3	2	1417.75969	709.38297	K	R	352	364
PSM	SQYILSISR	-306_29057	Q91WN4	1	Mouse_09-2020	null	[MS,MS:1001208,SEQUEST,]	3.1e-4	null	ms_run[1]:scan=6691	2118.1	2	1066.58940	533.79821	K	N	103	112
PSM	KGIVNEQFLLQR	-306_29067	P50544	1	Mouse_09-2020	null	[MS,MS:1001208,SEQUEST,]	3.1e-4	null	ms_run[1]:scan=6692	2118.4	3	1444.82837	482.28054	K	A	557	569
PSM	LYSEFLGK	-306_29132	P10649	0	Mouse_09-2020	null	[MS,MS:1001208,SEQUEST,]	3.1e-4	null	ms_run[1]:scan=6704	2122.0	2	956.50890	478.75802	K	P	137	145
PSM	LYSEFLGK	-306_29132	D3YX76	0	Mouse_09-2020	null	[MS,MS:1001208,SEQUEST,]	3.1e-4	null	ms_run[1]:scan=6704	2122.0	2	956.50890	478.75802	K	P	103	111
PSM	VISTTKAPAAIGPYSQAVQVDR	-306_29140	P52760	1	Mouse_09-2020	null	[MS,MS:1001208,SEQUEST,]	3.1e-4	null	ms_run[1]:scan=6705	2122.2	3	2272.23227	758.08137	K	I	8	30
PSM	GAPTTSLVSVAVTK	-306_29146	Q9DBF1	1	Mouse_09-2020	null	[MS,MS:1001208,SEQUEST,]	3.1e-4	null	ms_run[1]:scan=6706	2122.5	2	1330.75859	665.88247	K	I	219	233
PSM	FNPFVTSDR	-306_29185	P61255	1	Mouse_09-2020	null	[MS,MS:1001208,SEQUEST,]	3.1e-4	null	ms_run[1]:scan=6714	2124.9	2	1082.52666	541.76691	K	K	3	12
PSM	FSIATLR	-306_29191	P56593	1	Mouse_09-2020	null	[MS,MS:1001208,SEQUEST,]	1.1e-3	null	ms_run[1]:scan=6715	2125.2	2	807.47246	404.23980	R	F	129	136
PSM	TQDPAKAPNSPDVLEIEFKK	-306_29201	P16460	1	Mouse_09-2020	null	[MS,MS:1001208,SEQUEST,]	3.1e-4	null	ms_run[1]:scan=6716	2125.5	4	2227.16152	557.54558	K	V	210	230
PSM	ERGTEFLAAPSSYYK	-306_29225	P49429	1	Mouse_09-2020	null	[MS,MS:1001208,SEQUEST,]	1.3e-3	null	ms_run[1]:scan=6719	2126.3	3	1718.83976	573.61766	R	L	283	298
PSM	QLAPIWDK	-306_29254	P09103	1	Mouse_09-2020	null	[MS,MS:1001208,SEQUEST,]	1.5e-3	null	ms_run[1]:scan=6726	2128.4	2	970.53581	485.77146	K	G	404	412
PSM	VAFITGGGTGLGK	-306_29283	Q9CQ62	1	Mouse_09-2020	null	[MS,MS:1001208,SEQUEST,]	3.1e-4	null	ms_run[1]:scan=6732	2130.2	2	1177.65727	589.33241	K	M	61	74
PSM	DFTPAAQAAFQK	-306_29310	A8DUK4	1	Mouse_09-2020	null	[MS,MS:1001208,SEQUEST,]	3.1e-4	null	ms_run[1]:scan=6741	2132.8	2	1294.64372	647.82495	K	V	122	134
PSM	FDRGYISPYFINTSKGQK	-306_28912	P63038	1	Mouse_09-2020	null	[MS,MS:1001208,SEQUEST,]	3.1e-4	null	ms_run[1]:scan=6663	2110.0	3	2121.07834	707.69697	K	E	219	237
PSM	LVQEVTDFAK	-306_27438	P07724	1	Mouse_09-2020	null	[MS,MS:1001208,SEQUEST,]	3.1e-4	null	ms_run[1]:scan=6378	2026.5	2	1149.61492	575.31115	K	C	66	76
PSM	LQAGTVFVNTYNK	-306_28904	Q8R0Y6	1	Mouse_09-2020	null	[MS,MS:1001208,SEQUEST,]	3.1e-4	null	ms_run[1]:scan=6662	2109.7	2	1454.76494	727.88554	K	D	853	866
PSM	WLPQNDLLGHPK	-306_28877	Q63886	0	Mouse_09-2020	null	[MS,MS:1001208,SEQUEST,]	3.1e-4	null	ms_run[1]:scan=6658	2108.5	3	1417.75980	473.25774	K	R	356	368
PSM	WLPQNDLLGHPK	-306_28877	Q8K169	0	Mouse_09-2020	null	[MS,MS:1001208,SEQUEST,]	3.1e-4	null	ms_run[1]:scan=6658	2108.5	3	1417.75980	473.25774	K	K	357	369
PSM	WLPQNDLLGHPK	-306_28877	Q3UEP4	0	Mouse_09-2020	null	[MS,MS:1001208,SEQUEST,]	3.1e-4	null	ms_run[1]:scan=6658	2108.5	3	1417.75980	473.25774	K	K	357	369
PSM	WLPQNDLLGHPK	-306_28877	K9J7B2	0	Mouse_09-2020	null	[MS,MS:1001208,SEQUEST,]	3.1e-4	null	ms_run[1]:scan=6658	2108.5	3	1417.75980	473.25774	K	R	352	364
PSM	QATKDAGTIAGLNVLR	-306_28462	P63017	1	Mouse_09-2020	null	[MS,MS:1001208,SEQUEST,]	3.1e-4	null	ms_run[1]:scan=6574	2083.9	3	1627.91343	543.30905	R	I	156	172
PSM	SQFTITPGSEQIR	-306_28469	Q99KI0	1	Mouse_09-2020	null	[MS,MS:1001208,SEQUEST,]	3.1e-4	null	ms_run[1]:scan=6575	2084.2	2	1463.75041	732.37808	K	T	412	425
PSM	EISYFGVK	-306_28491	O88451	1	Mouse_09-2020	null	[MS,MS:1001208,SEQUEST,]	8.6e-3	null	ms_run[1]:scan=6578	2085.1	2	942.49394	471.75019	R	A	192	200
PSM	QVVDSAYEVIK	-306_28548	A0A1B0GSR9	1	Mouse_09-2020	null	[MS,MS:1001208,SEQUEST,]	1.1e-3	null	ms_run[1]:scan=6591	2088.9	2	1250.66448	625.83499	K	K	216	227
PSM	AAFQLGSPWRR	-306_28599	P47738	1	Mouse_09-2020	null	[MS,MS:1001208,SEQUEST,]	2.0e-3	null	ms_run[1]:scan=6602	2092.1	3	1288.69123	430.23516	R	D	87	98
PSM	HALIIYDDLSK	-306_28606	Q03265	1	Mouse_09-2020	null	[MS,MS:1001208,SEQUEST,]	3.1e-4	null	ms_run[1]:scan=6603	2092.4	2	1287.69536	644.35080	K	A	306	317
PSM	ENIIDLSNANR	-306_28619	A2CEL1	1	Mouse_09-2020	null	[MS,MS:1001208,SEQUEST,]	3.1e-4	null	ms_run[1]:scan=6606	2093.3	2	1258.64031	629.82294	R	L	164	175
PSM	GIYAYGFEKPSAIQQR	-306_28706	P60843	1	Mouse_09-2020	null	[MS,MS:1001208,SEQUEST,]	3.1e-4	null	ms_run[1]:scan=6623	2098.3	3	1827.94095	609.98445	R	I	46	62
PSM	GNVGFVFTK	-306_28735	P14869	1	Mouse_09-2020	null	[MS,MS:1001208,SEQUEST,]	8.9e-4	null	ms_run[1]:scan=6628	2099.7	2	968.52025	484.76363	R	D	84	93
PSM	FFQEEVIPHHTEWEK	-306_28744	A0A0R4J083	1	Mouse_09-2020	null	[MS,MS:1001208,SEQUEST,]	3.1e-4	null	ms_run[1]:scan=6631	2100.6	4	1955.92885	489.73762	K	G	67	82
PSM	KSPVYKNPTPGSSELAQKYPGFIDVK	-306_28753	Q99PG0	1	Mouse_09-2020	null	[MS,MS:1001208,SEQUEST,]	3.1e-4	null	ms_run[1]:scan=6634	2101.5	4	2850.50258	713.38136	K	C	292	318
PSM	FDRGYISPYFINTSKGQK	-306_28773	P63038	1	Mouse_09-2020	null	[MS,MS:1001208,SEQUEST,]	3.1e-4	null	ms_run[1]:scan=6638	2102.6	4	2121.07705	531.02455	K	E	219	237
PSM	LVRPPVQVYGIEGR	-306_28806	Q9DB20	1	Mouse_09-2020	null	[MS,MS:1001208,SEQUEST,]	3.1e-4	null	ms_run[1]:scan=6644	2104.4	3	1582.90683	528.30698	K	A	27	41
PSM	LIDLHSPSEIVK	-306_28819	P60867	1	Mouse_09-2020	null	[MS,MS:1001208,SEQUEST,]	1.3e-3	null	ms_run[1]:scan=6647	2105.3	3	1350.76279	450.92577	R	I	88	100
PSM	TSRPENAIIYSNNEDFQVGQAK	-306_28835	P40142	1	Mouse_09-2020	null	[MS,MS:1001208,SEQUEST,]	3.1e-4	null	ms_run[1]:scan=6649	2105.9	3	2481.20011	827.73834	R	V	472	494
PSM	IGADFLGR	-306_28843	P05201	1	Mouse_09-2020	null	[MS,MS:1001208,SEQUEST,]	3.1e-4	null	ms_run[1]:scan=6650	2106.2	2	848.46276	424.73488	R	Y	115	123
PSM	RPAIFTYHDVGLNYK	-306_28849	Q9QYG0	1	Mouse_09-2020	null	[MS,MS:1001208,SEQUEST,]	3.1e-4	null	ms_run[1]:scan=6651	2106.5	3	1793.93351	598.64929	K	C	62	77
PSM	WIPQNDLLGHPK	-306_28876	Q8R084	1	Mouse_09-2020	null	[MS,MS:1001208,SEQUEST,]	3.1e-4	null	ms_run[1]:scan=6658	2108.5	3	1417.75980	473.25774	K	K	357	369
PSM	GVLFASGQNLAR	-306_28897	Q9CPY7	1	Mouse_09-2020	null	[MS,MS:1001208,SEQUEST,]	3.1e-4	null	ms_run[1]:scan=6661	2109.4	2	1232.67522	616.84094	K	L	189	201
PSM	SFLSPNQILK	-306_37815	Q9DB20	1	Mouse_09-2020	null	[MS,MS:1001208,SEQUEST,]	2.0e-3	null	ms_run[1]:scan=8329	2599.8	2	1146.65203	573.82951	K	E	163	173
PSM	FLASVSTVLTSK	-306_37834	Q91VB8	1	Mouse_09-2020	null	[MS,MS:1001208,SEQUEST,]	3.1e-4	null	ms_run[1]:scan=8332	2600.7	2	1252.71623	626.86100	K	R	129	141
PSM	ILEFLGR	-306_37852	P52840	1	Mouse_09-2020	null	[MS,MS:1001208,SEQUEST,]	1.3e-3	null	ms_run[1]:scan=8334	2601.2	2	847.50377	424.25545	K	L	203	210
PSM	IFVWDWQR	-306_50034	A0A0R4J135	0	Mouse_09-2020	null	[MS,MS:1001208,SEQUEST,]	3.1e-4	null	ms_run[1]:scan=10764	3322.7	2	1149.58440	575.29563	R	E	228	236
PSM	IFVWDWQR	-306_50034	P17563	0	Mouse_09-2020	null	[MS,MS:1001208,SEQUEST,]	3.1e-4	null	ms_run[1]:scan=10764	3322.7	2	1149.58440	575.29563	R	E	228	236
PSM	AFPAWADTSILSR	-306_50049	Q9EQ20	1	Mouse_09-2020	null	[MS,MS:1001208,SEQUEST,]	3.1e-4	null	ms_run[1]:scan=10766	3323.3	2	1434.73918	717.87243	R	Q	89	102
PSM	VLVWPTEYSHWINMK	-306_50060	Q8R084	1	Mouse_09-2020	null	[MS,MS:1001208,SEQUEST,]	1.9e-3	null	ms_run[1]:scan=10769	3324.2	3	1902.95688	634.99055	K	I	26	41
PSM	AAVLWELHKPFTIEDIEVAPPK	-306_50074	P00329	1	Mouse_09-2020	null	[MS,MS:1001208,SEQUEST,]	3.1e-4	null	ms_run[1]:scan=10774	3325.7	4	2503.36196	626.59534	K	H	12	34
PSM	GYPTLLLFR	-306_50076	E9PXX7	1	Mouse_09-2020	null	[MS,MS:1001208,SEQUEST,]	1.9e-3	null	ms_run[1]:scan=10775	3326.0	2	1079.62493	540.31603	R	G	307	316
PSM	LLEPVLLLGK	-306_50116	P14131	1	Mouse_09-2020	null	[MS,MS:1001208,SEQUEST,]	1.8e-2	null	ms_run[1]:scan=10787	3329.6	2	1094.71904	547.86282	K	R	51	61
PSM	LVTLPVSFAQLK	-306_50154	Q922Q8	1	Mouse_09-2020	null	[MS,MS:1001208,SEQUEST,]	3.1e-4	null	ms_run[1]:scan=10794	3331.7	2	1315.79900	658.40284	R	L	97	109
PSM	THLPLSLLPQSLLDQK	-306_50162	P52840	1	Mouse_09-2020	null	[MS,MS:1001208,SEQUEST,]	3.1e-4	null	ms_run[1]:scan=10795	3332.0	3	1803.03788	601.68400	K	K	103	119
PSM	LNVAPVSDIIEIKSPDTFVR	-306_50017	Q99LC5	1	Mouse_09-2020	null	[MS,MS:1001208,SEQUEST,]	3.1e-4	null	ms_run[1]:scan=10756	3320.3	3	2213.21811	738.41072	K	I	127	147
PSM	KVADALANAAGHLDDLPGALSALSDLHAHK	-306_50170	Q91VB8	1	Mouse_09-2020	null	[MS,MS:1001208,SEQUEST,]	1.3e-3	null	ms_run[1]:scan=10796	3332.3	5	2991.56568	599.11875	K	R	62	92
PSM	DLGLAQDSATSTKTPILLGSLAHQIYR	-306_50198	Q99L13	1	Mouse_09-2020	null	[MS,MS:1001208,SEQUEST,]	1.3e-3	null	ms_run[1]:scan=10802	3334.1	4	2869.54262	718.14091	K	M	284	311
PSM	EANLAAAFGKPINF	-306_50269	O08749	1	Mouse_09-2020	null	[MS,MS:1001208,SEQUEST,]	3.1e-4	null	ms_run[1]:scan=10817	3338.7	2	1462.77080	731.88808	R	0	496	510
PSM	TFYGLHQDFPSVVVVGLGK	-306_50314	Q9CPY7	1	Mouse_09-2020	null	[MS,MS:1001208,SEQUEST,]	3.1e-4	null	ms_run[1]:scan=10829	3342.5	3	2063.09616	688.37020	R	S	85	104
PSM	GRPTSTNPIASIFAWTR	-306_50386	P54071	1	Mouse_09-2020	null	[MS,MS:1001208,SEQUEST,]	3.1e-4	null	ms_run[1]:scan=10848	3348.7	3	1874.98880	625.66724	K	L	361	378
PSM	YLNFVKGVVDSDDLPLNVSR	-306_50423	P08113	1	Mouse_09-2020	null	[MS,MS:1001208,SEQUEST,]	3.1e-4	null	ms_run[1]:scan=10857	3351.6	3	2250.18106	750.73034	K	T	429	449
PSM	ILEFFGLK	-306_50459	P09103	1	Mouse_09-2020	null	[MS,MS:1001208,SEQUEST,]	1.9e-3	null	ms_run[1]:scan=10867	3354.9	2	966.56664	483.78658	R	E	303	311
PSM	VTIAQGGVLPNIQAVLLPKK	-306_50485	Q64523	1	Mouse_09-2020	null	[MS,MS:1001208,SEQUEST,]	8.9e-4	null	ms_run[1]:scan=10875	3357.5	3	2059.26670	687.09277	K	E	101	121
PSM	TIPIDGDFFSYTR	-306_50510	P47738	1	Mouse_09-2020	null	[MS,MS:1001208,SEQUEST,]	3.1e-4	null	ms_run[1]:scan=10882	3359.8	2	1531.74504	766.37501	K	E	162	175
PSM	DSYDFFTEIK	-306_50182	Q8BH00	1	Mouse_09-2020	null	[MS,MS:1001208,SEQUEST,]	3.1e-4	null	ms_run[1]:scan=10798	3332.9	2	1264.57402	632.79024	K	I	472	482
PSM	DFSATDLTEFAAR	-306_49997	Q8BWT1	1	Mouse_09-2020	null	[MS,MS:1001208,SEQUEST,]	3.1e-4	null	ms_run[1]:scan=10752	3319.1	2	1443.67632	722.34116	K	A	26	39
PSM	FAAATGATPIAGRFTPGTFTNQIQAAFREPR	-306_49963	P14206	1	Mouse_09-2020	null	[MS,MS:1001208,SEQUEST,]	1.3e-3	null	ms_run[1]:scan=10746	3317.3	4	3265.69326	817.17708	K	L	90	121
PSM	FLPLFDRVLVER	-306_49895	Q64433	1	Mouse_09-2020	null	[MS,MS:1001208,SEQUEST,]	1.5e-3	null	ms_run[1]:scan=10724	3310.1	3	1503.86881	501.96092	K	A	9	21
PSM	LTLYDIAHTPGVAADLSHIETR	-306_49328	P08249	1	Mouse_09-2020	null	[MS,MS:1001208,SEQUEST,]	3.1e-4	null	ms_run[1]:scan=10570	3262.7	3	2393.24778	798.42017	R	N	53	75
PSM	NSSYFVEWIPNNVK	-306_49358	Q7TMM9	0	Mouse_09-2020	null	[MS,MS:1001208,SEQUEST,]	5.1e-3	null	ms_run[1]:scan=10581	3266.2	2	1696.84746	848.92011	K	A	337	351
PSM	NSSYFVEWIPNNVK	-306_49358	P68372	0	Mouse_09-2020	null	[MS,MS:1001208,SEQUEST,]	5.1e-3	null	ms_run[1]:scan=10581	3266.2	2	1696.84746	848.92011	K	A	337	351
PSM	YWGVASFLQR	-306_49377	Q00724	1	Mouse_09-2020	null	[MS,MS:1001208,SEQUEST,]	3.1e-4	null	ms_run[1]:scan=10591	3269.2	2	1226.63127	613.81947	K	N	108	118
PSM	TPIGSFLGSLASQPATK	-306_49491	Q8QZT1	1	Mouse_09-2020	null	[MS,MS:1001208,SEQUEST,]	3.1e-4	null	ms_run[1]:scan=10619	3277.7	3	1674.90653	558.97355	R	G	47	64
PSM	ILESDRKEPLFGISTGNIITGLAAGAK	-306_49521	Q8C196	1	Mouse_09-2020	null	[MS,MS:1001208,SEQUEST,]	3.1e-4	null	ms_run[1]:scan=10626	3279.8	4	2771.53042	693.63800	K	Y	281	308
PSM	VLSVPESTPFTAVLK	-306_49543	D3YW97	1	Mouse_09-2020	null	[MS,MS:1001208,SEQUEST,]	2.0e-3	null	ms_run[1]:scan=10632	3281.6	2	1587.90044	794.45326	K	A	20	35
PSM	IFGVTTLDIVR	-306_49606	P08249	1	Mouse_09-2020	null	[MS,MS:1001208,SEQUEST,]	3.1e-4	null	ms_run[1]:scan=10646	3285.8	2	1233.72075	617.36371	K	N	166	177
PSM	ILESDRKEPLFGISTGNIITGLAAGAK	-306_49614	Q8C196	1	Mouse_09-2020	null	[MS,MS:1001208,SEQUEST,]	3.1e-4	null	ms_run[1]:scan=10647	3286.1	3	2771.52866	924.51491	K	Y	281	308
PSM	FGLYLPLFKPSASTSK	-306_49656	Q9QXX4	1	Mouse_09-2020	null	[MS,MS:1001208,SEQUEST,]	3.1e-4	null	ms_run[1]:scan=10662	3291.0	3	1755.96787	585.99418	K	T	655	671
PSM	ASQAPSSFQLLYDLK	-306_49670	A0A1W2P733	1	Mouse_09-2020	null	[MS,MS:1001208,SEQUEST,]	8.9e-4	null	ms_run[1]:scan=10666	3292.2	2	1667.86150	834.43559	R	S	625	640
PSM	RTAVDSGIALLTNFQVTK	-306_49697	Q8C196	1	Mouse_09-2020	null	[MS,MS:1001208,SEQUEST,]	3.1e-4	null	ms_run[1]:scan=10671	3293.6	3	1934.06906	645.36170	R	F	1454	1472
PSM	SNLNIFQYIGK	-306_49706	O08601	1	Mouse_09-2020	null	[MS,MS:1001208,SEQUEST,]	3.1e-4	null	ms_run[1]:scan=10674	3294.7	2	1296.69451	648.85097	R	E	645	656
PSM	LSPQSIYNLLPGK	-306_49731	Q61838	1	Mouse_09-2020	null	[MS,MS:1001208,SEQUEST,]	3.1e-4	null	ms_run[1]:scan=10684	3297.8	2	1429.80583	715.40611	K	V	612	625
PSM	DIGFIKLD	-306_49759	P62274	1	Mouse_09-2020	null	[MS,MS:1001208,SEQUEST,]	2.0e-3	null	ms_run[1]:scan=10691	3299.9	2	920.50920	460.75802	K	0	49	57
PSM	YVLGNPLTPGINQGPQIDKEQHDKILDLIESGK	-306_49790	P24549	1	Mouse_09-2020	null	[MS,MS:1001208,SEQUEST,]	3.1e-4	null	ms_run[1]:scan=10701	3302.9	5	3629.92445	726.78929	K	E	330	363
PSM	LLVVYPWTQR	-306_49812	A8DUK4	1	Mouse_09-2020	null	[MS,MS:1001208,SEQUEST,]	8.9e-4	null	ms_run[1]:scan=10705	3304.1	2	1274.72563	637.86642	R	F	32	42
PSM	IFFYDAENPPGSEVLR	-306_49820	H3BK03	1	Mouse_09-2020	null	[MS,MS:1001208,SEQUEST,]	3.1e-4	null	ms_run[1]:scan=10706	3304.4	2	1853.90874	927.45706	R	Q	224	240
PSM	IALGIPLPEIKNVVSGK	-306_49824	Q8C196	1	Mouse_09-2020	null	[MS,MS:1001208,SEQUEST,]	2.0e-3	null	ms_run[1]:scan=10707	3304.7	3	1748.06833	583.36086	K	S	741	758
PSM	SLGQWLQEEKVPAIYGVDTR	-306_49889	Q8C196	1	Mouse_09-2020	null	[MS,MS:1001208,SEQUEST,]	3.1e-4	null	ms_run[1]:scan=10722	3309.4	3	2289.18985	763.73397	K	L	148	168
PSM	VLPGVDALSNV	-306_50515	P09411	1	Mouse_09-2020	null	[MS,MS:1001208,SEQUEST,]	3.1e-4	null	ms_run[1]:scan=10883	3360.1	2	1083.60454	542.30586	K	0	407	418
PSM	IFVWDWQR	-306_49315	A0A0R4J135	0	Mouse_09-2020	null	[MS,MS:1001208,SEQUEST,]	3.1e-4	null	ms_run[1]:scan=10567	3261.8	2	1149.58428	575.29563	R	E	228	236
PSM	IFVWDWQR	-306_49315	P17563	0	Mouse_09-2020	null	[MS,MS:1001208,SEQUEST,]	3.1e-4	null	ms_run[1]:scan=10567	3261.8	2	1149.58428	575.29563	R	E	228	236
PSM	TLVYGGIFLYPANK	-306_50522	Q9QXD6	1	Mouse_09-2020	null	[MS,MS:1001208,SEQUEST,]	3.1e-4	null	ms_run[1]:scan=10886	3361.1	2	1555.85393	778.42958	R	S	256	270
PSM	AQFGQPEILLGTIPGAGGTQR	-306_50564	Q8BH95	1	Mouse_09-2020	null	[MS,MS:1001208,SEQUEST,]	1.1e-3	null	ms_run[1]:scan=10898	3364.8	2	2111.12798	1056.06583	K	T	158	179
PSM	IALGIPLPEIK	-306_51067	Q8C196	1	Mouse_09-2020	null	[MS,MS:1001208,SEQUEST,]	3.1e-4	null	ms_run[1]:scan=11050	3415.1	2	1163.74028	582.37355	K	V	741	752
PSM	TLVYGGIFLYPANK	-306_51141	Q9QXD6	1	Mouse_09-2020	null	[MS,MS:1001208,SEQUEST,]	3.1e-4	null	ms_run[1]:scan=11070	3421.5	2	1555.85405	778.42958	R	S	256	270
PSM	GSFVLLDGETFEVK	-306_51161	A0A0R4J135	0	Mouse_09-2020	null	[MS,MS:1001208,SEQUEST,]	3.1e-4	null	ms_run[1]:scan=11076	3423.4	2	1540.78911	770.89831	K	T	161	175
PSM	GSFVLLDGETFEVK	-306_51161	P17563	0	Mouse_09-2020	null	[MS,MS:1001208,SEQUEST,]	3.1e-4	null	ms_run[1]:scan=11076	3423.4	2	1540.78911	770.89831	K	T	161	175
PSM	GIDPFSLDALAK	-306_51176	A0A571BEL9	1	Mouse_09-2020	null	[MS,MS:1001208,SEQUEST,]	1.3e-3	null	ms_run[1]:scan=11078	3424.0	2	1246.66777	623.83753	K	G	296	308
PSM	TFSHELSDFGLESTTGEVPVVAIR	-306_51231	P27773	1	Mouse_09-2020	null	[MS,MS:1001208,SEQUEST,]	3.1e-4	null	ms_run[1]:scan=11093	3428.5	3	2591.30307	864.43778	K	A	306	330
PSM	AFLADPSAFAAAAPAAAATTAAPAAAAAPAK	-306_51283	P14869	1	Mouse_09-2020	null	[MS,MS:1001208,SEQUEST,]	3.1e-4	null	ms_run[1]:scan=11119	3437.8	3	2696.40543	899.47293	K	E	267	298
PSM	FYAYNPLAGGLLTGK	-306_51326	Q8CG76	1	Mouse_09-2020	null	[MS,MS:1001208,SEQUEST,]	1.3e-3	null	ms_run[1]:scan=11130	3441.2	2	1584.84514	792.92467	R	K	230	245
PSM	IFSVPYSLEELQTR	-306_51348	K9J7B2	1	Mouse_09-2020	null	[MS,MS:1001208,SEQUEST,]	8.9e-4	null	ms_run[1]:scan=11134	3442.4	2	1681.88127	841.44342	K	R	77	91
PSM	GLVDKFPLFTAVYK	-306_51059	E0CXN5	1	Mouse_09-2020	null	[MS,MS:1001208,SEQUEST,]	3.1e-4	null	ms_run[1]:scan=11045	3413.3	3	1597.89933	533.30446	K	C	291	305
PSM	GAYPVFFNFTR	-306_51387	P33267	1	Mouse_09-2020	null	[MS,MS:1001208,SEQUEST,]	1.3e-3	null	ms_run[1]:scan=11145	3445.9	2	1318.65862	659.83258	R	N	99	110
PSM	LGYFLALTGYR	-306_51407	Q8QZS1	1	Mouse_09-2020	null	[MS,MS:1001208,SEQUEST,]	3.1e-4	null	ms_run[1]:scan=11149	3447.1	2	1273.69560	637.35061	K	K	190	201
PSM	VADALANAAGHLDDLPGALSALSDLHAHK	-306_51446	Q91VB8	1	Mouse_09-2020	null	[MS,MS:1001208,SEQUEST,]	3.1e-4	null	ms_run[1]:scan=11159	3450.1	5	2863.47150	573.49976	K	R	63	92
PSM	ELNDFISYLQR	-306_51456	P27773	1	Mouse_09-2020	null	[MS,MS:1001208,SEQUEST,]	3.1e-4	null	ms_run[1]:scan=11161	3450.8	2	1397.70732	699.35662	R	A	472	483
PSM	YALLLLLK	-306_51496	Q6XVG2	0	Mouse_09-2020	null	[MS,MS:1001208,SEQUEST,]	1.1e-3	null	ms_run[1]:scan=11171	3454.0	2	946.63396	473.82042	R	P	308	316
PSM	YALLLLLK	-306_51496	Q64458	0	Mouse_09-2020	null	[MS,MS:1001208,SEQUEST,]	1.1e-3	null	ms_run[1]:scan=11171	3454.0	2	946.63396	473.82042	R	P	308	316
PSM	YALLLLLK	-306_51496	Q91X77	0	Mouse_09-2020	null	[MS,MS:1001208,SEQUEST,]	1.1e-3	null	ms_run[1]:scan=11171	3454.0	2	946.63396	473.82042	R	P	308	316
PSM	LTFFNSTLNTSGLVAQGEALPIPGAHRPGLVTK	-306_51514	Q8R0Y6	1	Mouse_09-2020	null	[MS,MS:1001208,SEQUEST,]	3.1e-4	null	ms_run[1]:scan=11175	3455.2	4	3406.85463	852.46749	K	G	242	275
PSM	KFPLDPLITHVLPFEK	-306_51521	P00329	1	Mouse_09-2020	null	[MS,MS:1001208,SEQUEST,]	3.1e-4	null	ms_run[1]:scan=11177	3455.8	3	1894.08396	632.03275	K	N	340	356
PSM	LLVVYPWTQR	-306_51535	A8DUK4	1	Mouse_09-2020	null	[MS,MS:1001208,SEQUEST,]	2.0e-2	null	ms_run[1]:scan=11179	3456.4	2	1274.72710	637.86642	R	F	32	42
PSM	ISRIWVLDYFGGPK	-306_51392	K4DI63	1	Mouse_09-2020	null	[MS,MS:1001208,SEQUEST,]	3.1e-4	null	ms_run[1]:scan=11146	3446.1	3	1650.89994	550.97160	K	V	68	82
PSM	VIYLIRNPRDVLVSGYHYFNALK	-306_51053	Q8BGL3	1	Mouse_09-2020	null	[MS,MS:1001208,SEQUEST,]	3.1e-4	null	ms_run[1]:scan=11044	3413.0	4	2750.51601	688.38397	K	G	116	139
PSM	NYPATIIQEPLVLTEPAR	-306_51041	Q9DBT9	1	Mouse_09-2020	null	[MS,MS:1001208,SEQUEST,]	8.9e-4	null	ms_run[1]:scan=11039	3411.2	2	2025.10661	1013.05440	K	R	830	848
PSM	KFPLDPLITHVLPFEK	-306_51017	P00329	1	Mouse_09-2020	null	[MS,MS:1001208,SEQUEST,]	3.1e-4	null	ms_run[1]:scan=11031	3408.6	4	1894.08498	474.27638	K	N	340	356
PSM	AQFGQPEILLGTIPGAGGTQR	-306_50569	Q8BH95	1	Mouse_09-2020	null	[MS,MS:1001208,SEQUEST,]	3.1e-4	null	ms_run[1]:scan=10900	3365.4	3	2111.12784	704.37964	K	T	158	179
PSM	LLVVYPWTQR	-306_50575	A8DUK4	1	Mouse_09-2020	null	[MS,MS:1001208,SEQUEST,]	1.5e-3	null	ms_run[1]:scan=10901	3365.7	2	1274.72637	637.86642	R	F	32	42
PSM	LALFNPDVSWDR	-306_50600	Q62425	1	Mouse_09-2020	null	[MS,MS:1001208,SEQUEST,]	4.3e-3	null	ms_run[1]:scan=10909	3368.3	2	1432.72222	716.86461	R	N	36	48
PSM	TSFFQALGITTK	-306_50604	P14869	1	Mouse_09-2020	null	[MS,MS:1001208,SEQUEST,]	3.1e-4	null	ms_run[1]:scan=10911	3369.0	2	1313.71099	657.35863	K	S	135	147
PSM	LFPVAFNLVK	-306_50609	Q8R0F9	1	Mouse_09-2020	null	[MS,MS:1001208,SEQUEST,]	2.0e-3	null	ms_run[1]:scan=10913	3369.7	2	1147.68767	574.34733	K	F	197	207
PSM	SLGQWLQEEKVPAIYGVDTR	-306_50619	Q8C196	1	Mouse_09-2020	null	[MS,MS:1001208,SEQUEST,]	3.1e-4	null	ms_run[1]:scan=10914	3370.0	3	2289.18912	763.73397	K	L	148	168
PSM	QIHNFISTSTFSQYTVVDDIAVAK	-306_50630	P00329	1	Mouse_09-2020	null	[MS,MS:1001208,SEQUEST,]	8.9e-4	null	ms_run[1]:scan=10917	3370.9	3	2684.36185	895.45706	K	D	137	161
PSM	YFDQVDISNGLDWSLDHK	-306_50720	Q64374	1	Mouse_09-2020	null	[MS,MS:1001208,SEQUEST,]	3.1e-4	null	ms_run[1]:scan=10944	3379.9	3	2151.99991	718.00424	K	F	146	164
PSM	NVVGDHADDVYSVFGAPILR	-306_50745	Q91WU0	1	Mouse_09-2020	null	[MS,MS:1001208,SEQUEST,]	3.1e-4	null	ms_run[1]:scan=10949	3381.6	3	2144.08023	715.36388	K	G	461	481
PSM	GAYPVFFNFTR	-306_50793	P33267	1	Mouse_09-2020	null	[MS,MS:1001208,SEQUEST,]	3.1e-4	null	ms_run[1]:scan=10962	3385.6	2	1318.65886	659.83258	R	N	99	110
PSM	HIADLAGNPEVILPVPAFNVINGGSHAGNK	-306_50797	P17182	1	Mouse_09-2020	null	[MS,MS:1001208,SEQUEST,]	3.1e-4	null	ms_run[1]:scan=10963	3385.9	4	3021.59170	756.15308	R	A	133	163
PSM	LGYFLALTGYR	-306_50803	Q8QZS1	1	Mouse_09-2020	null	[MS,MS:1001208,SEQUEST,]	3.1e-4	null	ms_run[1]:scan=10964	3386.2	2	1273.69499	637.35061	K	K	190	201
PSM	IEFEGQSVDFVDPNKQNLIAEVSTK	-306_50839	Q8C196	1	Mouse_09-2020	null	[MS,MS:1001208,SEQUEST,]	3.1e-4	null	ms_run[1]:scan=10973	3389.0	3	2807.41147	936.47478	K	V	183	208
PSM	KFPLDPLITHVLPFEK	-306_50884	P00329	1	Mouse_09-2020	null	[MS,MS:1001208,SEQUEST,]	3.1e-4	null	ms_run[1]:scan=10990	3394.7	3	1894.08615	632.03275	K	N	340	356
PSM	AAFVAYALAFPR	-306_50913	A0A2R8VHP2	1	Mouse_09-2020	null	[MS,MS:1001208,SEQUEST,]	3.1e-4	null	ms_run[1]:scan=10997	3396.9	2	1296.71037	648.85860	R	F	270	282
PSM	SLFSSAENEPPVPLVGNWRPPQPVK	-306_50931	P16015	1	Mouse_09-2020	null	[MS,MS:1001208,SEQUEST,]	3.1e-4	null	ms_run[1]:scan=11003	3398.9	3	2745.43686	915.81681	R	R	227	252
PSM	DIKFQDFFIPK	-306_50937	A0A0R4IZY2	1	Mouse_09-2020	null	[MS,MS:1001208,SEQUEST,]	3.1e-4	null	ms_run[1]:scan=11006	3400.0	3	1397.74674	466.58697	R	T	384	395
PSM	SYEAYVLNIIR	-306_50976	A0A0A6YX05	1	Mouse_09-2020	null	[MS,MS:1001208,SEQUEST,]	3.1e-4	null	ms_run[1]:scan=11019	3404.4	2	1340.72124	670.86408	K	L	41	52
PSM	VVLAYEPVWAIGTGK	-306_51008	P17751	1	Mouse_09-2020	null	[MS,MS:1001208,SEQUEST,]	1.1e-3	null	ms_run[1]:scan=11029	3407.9	2	1602.89104	801.94814	K	A	211	226
PSM	AFSVFLFNTENK	-306_50538	H3BKD7	1	Mouse_09-2020	null	[MS,MS:1001208,SEQUEST,]	3.1e-4	null	ms_run[1]:scan=10892	3362.9	2	1416.71623	708.86153	R	L	82	94
PSM	FTIATLPPP	-306_49294	Q60692	1	Mouse_09-2020	null	[MS,MS:1001208,SEQUEST,]	1.2e-2	null	ms_run[1]:scan=10559	3259.4	2	956.54509	478.77621	K	0	230	239
PSM	FEDGDLTLYQSNAILR	-306_49270	P19157	1	Mouse_09-2020	null	[MS,MS:1001208,SEQUEST,]	3.1e-4	null	ms_run[1]:scan=10553	3257.6	2	1854.92815	927.96525	K	L	56	72
PSM	LTLYDIAHTPGVAADLSHIETR	-306_49225	P08249	1	Mouse_09-2020	null	[MS,MS:1001208,SEQUEST,]	3.1e-4	null	ms_run[1]:scan=10543	3254.6	4	2393.24526	599.06694	R	N	53	75
PSM	RLGIPATIVVPNTTPALTIER	-306_47308	Q8VBT2	1	Mouse_09-2020	null	[MS,MS:1001208,SEQUEST,]	3.1e-4	null	ms_run[1]:scan=10155	3138.4	3	2232.30851	744.77399	R	K	78	99
PSM	LLYDLADQLHAAVGASR	-306_47326	Q99LC5	1	Mouse_09-2020	null	[MS,MS:1001208,SEQUEST,]	3.1e-4	null	ms_run[1]:scan=10158	3139.2	2	1812.95867	906.98377	K	A	233	250
PSM	VYGPVYTLYLGR	-306_47356	Q6XVG2	0	Mouse_09-2020	null	[MS,MS:1001208,SEQUEST,]	3.1e-4	null	ms_run[1]:scan=10165	3142.1	2	1400.75810	700.88227	R	P	60	72
PSM	VYGPVYTLYLGR	-306_47356	Q91X77	0	Mouse_09-2020	null	[MS,MS:1001208,SEQUEST,]	3.1e-4	null	ms_run[1]:scan=10165	3142.1	2	1400.75810	700.88227	K	P	60	72
PSM	FLPGFEAPTYKDTLLPKLPR	-306_47362	P49429	1	Mouse_09-2020	null	[MS,MS:1001208,SEQUEST,]	7.7e-3	null	ms_run[1]:scan=10166	3142.4	4	2303.28066	576.57541	R	N	156	176
PSM	HLGFQSAVEALRGLYSR	-306_47370	E9Q1Q9	1	Mouse_09-2020	null	[MS,MS:1001208,SEQUEST,]	1.1e-3	null	ms_run[1]:scan=10167	3142.7	3	1904.01377	635.34275	K	K	243	260
PSM	VGVIDLSPFGK	-306_47394	Q9DBT9	1	Mouse_09-2020	null	[MS,MS:1001208,SEQUEST,]	3.1e-4	null	ms_run[1]:scan=10172	3144.2	2	1131.64104	566.32406	R	N	522	533
PSM	FFTVKLPVALDPGSK	-306_47441	Q91YQ5	1	Mouse_09-2020	null	[MS,MS:1001208,SEQUEST,]	3.1e-4	null	ms_run[1]:scan=10181	3146.9	3	1618.92020	540.31162	R	S	113	128
PSM	TYSYLTPDLWK	-306_47455	D3YVC1	1	Mouse_09-2020	null	[MS,MS:1001208,SEQUEST,]	1.3e-3	null	ms_run[1]:scan=10183	3147.5	2	1386.69353	693.85064	K	T	247	258
PSM	TLGVDFIDVATK	-306_47296	Q8C196	1	Mouse_09-2020	null	[MS,MS:1001208,SEQUEST,]	3.1e-4	null	ms_run[1]:scan=10153	3137.8	2	1278.69390	639.85064	K	M	1270	1282
PSM	EIISFGSGYGGNSLLGK	-306_47462	Q9Z2V4	1	Mouse_09-2020	null	[MS,MS:1001208,SEQUEST,]	3.1e-4	null	ms_run[1]:scan=10184	3147.8	2	1698.87297	849.93850	R	C	227	244
PSM	AAATFNPELITHILDGSPENTRR	-306_47538	Q9R0H0	1	Mouse_09-2020	null	[MS,MS:1001208,SEQUEST,]	3.1e-4	null	ms_run[1]:scan=10198	3151.9	4	2523.29702	631.57921	R	R	10	33
PSM	ALVSAQWVAEALKAPR	-306_47549	A0A2R8VHT1	1	Mouse_09-2020	null	[MS,MS:1001208,SEQUEST,]	1.5e-3	null	ms_run[1]:scan=10200	3152.5	3	1709.96921	570.66142	R	S	9	25
PSM	AILEVLQTQGA	-306_47608	Q8VC30	1	Mouse_09-2020	null	[MS,MS:1001208,SEQUEST,]	1.5e-3	null	ms_run[1]:scan=10213	3156.3	2	1142.64165	571.82442	R	0	568	579
PSM	LLDASWYLPK	-306_47633	A0A2R8VHT1	1	Mouse_09-2020	null	[MS,MS:1001208,SEQUEST,]	3.1e-4	null	ms_run[1]:scan=10218	3157.8	2	1205.65605	603.33188	K	G	31	41
PSM	LNVAPVSDIIEIK	-306_47681	Q99LC5	1	Mouse_09-2020	null	[MS,MS:1001208,SEQUEST,]	3.1e-4	null	ms_run[1]:scan=10226	3160.1	2	1410.82024	705.91377	K	P	127	140
PSM	TFVQENVYDEFVER	-306_47692	P47738	1	Mouse_09-2020	null	[MS,MS:1001208,SEQUEST,]	8.9e-4	null	ms_run[1]:scan=10228	3160.7	2	1774.82695	887.91777	R	V	327	341
PSM	YKPAPLATLPSTLDPAEYDVSPETR	-306_47714	Q9CQC7	1	Mouse_09-2020	null	[MS,MS:1001208,SEQUEST,]	3.1e-4	null	ms_run[1]:scan=10232	3161.9	3	2731.38388	911.13235	K	A	6	31
PSM	IGFPWSEIR	-306_47732	P26043	1	Mouse_09-2020	null	[MS,MS:1001208,SEQUEST,]	1.1e-3	null	ms_run[1]:scan=10236	3163.1	2	1104.58306	552.79547	K	I	238	247
PSM	SSVAVPYVIVPLK	-306_47506	P01027	1	Mouse_09-2020	null	[MS,MS:1001208,SEQUEST,]	1.5e-3	null	ms_run[1]:scan=10192	3150.1	2	1371.82500	686.41595	K	G	892	905
PSM	GLVAVVTGGASGLGLATAK	-306_47228	A2AFQ2	1	Mouse_09-2020	null	[MS,MS:1001208,SEQUEST,]	3.1e-4	null	ms_run[1]:scan=10139	3133.6	2	1641.95464	821.48034	K	L	10	29
PSM	DAGHPLYPFNDPY	-306_47174	Q9JII6	1	Mouse_09-2020	null	[MS,MS:1001208,SEQUEST,]	1.3e-3	null	ms_run[1]:scan=10125	3129.4	2	1505.67143	753.33842	R	0	313	326
PSM	VAALTGLPFVTAPNK	-306_47159	P97807	1	Mouse_09-2020	null	[MS,MS:1001208,SEQUEST,]	3.1e-4	null	ms_run[1]:scan=10122	3128.5	2	1498.86357	749.93503	K	E	294	309
PSM	NIYSLTPLLGQR	-306_46550	E9PWK1	1	Mouse_09-2020	null	[MS,MS:1001208,SEQUEST,]	3.1e-4	null	ms_run[1]:scan=10001	3092.6	2	1374.77361	687.89063	K	G	242	254
PSM	LSDGHFIPILGFGTYAPQEVPKSK	-306_46582	P70694	1	Mouse_09-2020	null	[MS,MS:1001208,SEQUEST,]	3.1e-4	null	ms_run[1]:scan=10007	3094.4	4	2601.37124	651.09824	R	T	10	34
PSM	TFVQENVYDEFVER	-306_46590	P47738	1	Mouse_09-2020	null	[MS,MS:1001208,SEQUEST,]	3.1e-4	null	ms_run[1]:scan=10010	3095.2	2	1774.83232	887.91777	R	V	327	341
PSM	AQFGQPEILLGTIPGAGGTQRLTR	-306_46693	Q8BH95	1	Mouse_09-2020	null	[MS,MS:1001208,SEQUEST,]	1.1e-3	null	ms_run[1]:scan=10031	3101.5	3	2481.35923	827.79059	K	V	158	182
PSM	IAEVGGVPYLLPLVNKK	-306_46740	A0A1L1SSF8	1	Mouse_09-2020	null	[MS,MS:1001208,SEQUEST,]	3.1e-4	null	ms_run[1]:scan=10040	3104.2	3	1810.08451	604.03275	R	V	26	43
PSM	TIGVSNFNPLQIER	-306_46787	P45376	1	Mouse_09-2020	null	[MS,MS:1001208,SEQUEST,]	2.0e-3	null	ms_run[1]:scan=10048	3106.5	2	1587.84929	794.42810	K	L	156	170
PSM	DVDLEFLAK	-306_46817	Q01853	1	Mouse_09-2020	null	[MS,MS:1001208,SEQUEST,]	5.1e-3	null	ms_run[1]:scan=10054	3108.3	2	1049.55364	525.27931	K	T	669	678
PSM	LGILDVVVK	-306_46823	Q9DBM2	1	Mouse_09-2020	null	[MS,MS:1001208,SEQUEST,]	3.1e-4	null	ms_run[1]:scan=10055	3108.6	2	955.61882	478.31296	K	D	164	173
PSM	VLPSIVNEVLK	-306_46865	O35129	1	Mouse_09-2020	null	[MS,MS:1001208,SEQUEST,]	7.3e-3	null	ms_run[1]:scan=10063	3110.9	2	1210.74114	605.87391	R	V	132	143
PSM	ALESPERPFLAILGGAK	-306_46872	P09411	1	Mouse_09-2020	null	[MS,MS:1001208,SEQUEST,]	3.1e-4	null	ms_run[1]:scan=10064	3111.2	3	1768.99582	590.33672	K	A	200	217
PSM	ILFIFIDSDHTDNQR	-306_46878	P09103	1	Mouse_09-2020	null	[MS,MS:1001208,SEQUEST,]	3.1e-4	null	ms_run[1]:scan=10066	3111.8	3	1833.91330	611.97585	K	L	288	303
PSM	FLTEELSLDQDRIVIR	-306_46900	G3UYJ7	0	Mouse_09-2020	null	[MS,MS:1001208,SEQUEST,]	3.1e-4	null	ms_run[1]:scan=10069	3112.7	3	1947.05454	649.68971	K	F	223	239
PSM	FLTEELSLDQDRIVIR	-306_46900	O35215	0	Mouse_09-2020	null	[MS,MS:1001208,SEQUEST,]	3.1e-4	null	ms_run[1]:scan=10069	3112.7	3	1947.05454	649.68971	K	F	84	100
PSM	NGFLLDGFPR	-306_47013	Q9WTP6	1	Mouse_09-2020	null	[MS,MS:1001208,SEQUEST,]	3.1e-4	null	ms_run[1]:scan=10092	3119.5	2	1135.58843	568.29837	K	V	94	104
PSM	LLVVYPWTQR	-306_47019	A8DUK4	1	Mouse_09-2020	null	[MS,MS:1001208,SEQUEST,]	3.1e-4	null	ms_run[1]:scan=10094	3120.1	2	1274.72734	637.86642	R	F	32	42
PSM	LLYDLADQLHAAVGASR	-306_47057	Q99LC5	1	Mouse_09-2020	null	[MS,MS:1001208,SEQUEST,]	3.1e-4	null	ms_run[1]:scan=10102	3122.5	3	1812.96036	604.99161	K	A	233	250
PSM	SDENNDLPSSFTGYFK	-306_47062	Q9QZ85	1	Mouse_09-2020	null	[MS,MS:1001208,SEQUEST,]	2.5e-3	null	ms_run[1]:scan=10103	3122.8	2	1820.79680	910.90231	K	F	10	26
PSM	LAAFWLVK	-306_47070	Q9DCV4	1	Mouse_09-2020	null	[MS,MS:1001208,SEQUEST,]	6.5e-3	null	ms_run[1]:scan=10104	3123.1	2	947.57121	474.28929	K	K	273	281
PSM	AGLEQGSDAGYLAESQKFGELALTK	-306_47088	Q8BMS1	1	Mouse_09-2020	null	[MS,MS:1001208,SEQUEST,]	3.1e-4	null	ms_run[1]:scan=10106	3123.7	3	2583.29825	861.76941	K	S	310	335
PSM	FFDEESYSLLR	-306_47101	Q9D8L3	1	Mouse_09-2020	null	[MS,MS:1001208,SEQUEST,]	1.5e-3	null	ms_run[1]:scan=10108	3124.2	2	1405.66203	703.33535	R	A	106	117
PSM	IEFEGQSVDFVDPNKQNLIAEVSTKDVK	-306_47790	Q8C196	1	Mouse_09-2020	null	[MS,MS:1001208,SEQUEST,]	3.1e-4	null	ms_run[1]:scan=10249	3166.9	4	3149.60317	788.15548	K	F	183	211
PSM	LRSLFSSAENEPPVPLVGNWRPPQPVK	-306_47796	P16015	1	Mouse_09-2020	null	[MS,MS:1001208,SEQUEST,]	3.1e-4	null	ms_run[1]:scan=10250	3167.2	4	3014.62172	754.41072	K	R	225	252
PSM	LFNWIPQNDLLGHPK	-306_47902	Q8BWQ1	1	Mouse_09-2020	null	[MS,MS:1001208,SEQUEST,]	3.1e-4	null	ms_run[1]:scan=10271	3173.4	3	1791.95285	597.98954	R	K	353	368
PSM	YITPDQLADLYK	-306_47907	P17182	1	Mouse_09-2020	null	[MS,MS:1001208,SEQUEST,]	3.1e-4	null	ms_run[1]:scan=10273	3174.1	2	1439.74101	720.37447	R	F	270	282
PSM	FRPSIAYFPQIVSVAAR	-306_48785	P85094	1	Mouse_09-2020	null	[MS,MS:1001208,SEQUEST,]	3.1e-4	null	ms_run[1]:scan=10439	3222.9	3	1922.06650	641.35974	K	L	27	44
PSM	LSILYPATTGRNFDEILR	-306_48791	Q6GT24	1	Mouse_09-2020	null	[MS,MS:1001208,SEQUEST,]	1.3e-3	null	ms_run[1]:scan=10440	3223.2	3	2079.12357	693.71262	K	V	145	163
PSM	VFVPTGYSAFPSEILHAPEK	-306_48812	E9PWK1	1	Mouse_09-2020	null	[MS,MS:1001208,SEQUEST,]	2.0e-3	null	ms_run[1]:scan=10445	3224.7	3	2189.12931	730.38076	K	V	378	398
PSM	KGIFVIGFSYPVVPK	-306_48856	O88986	1	Mouse_09-2020	null	[MS,MS:1001208,SEQUEST,]	3.1e-4	null	ms_run[1]:scan=10452	3226.8	3	1650.96219	550.99211	K	K	366	381
PSM	FGLYLPLFKPSASTSK	-306_48895	Q9QXX4	1	Mouse_09-2020	null	[MS,MS:1001208,SEQUEST,]	3.1e-4	null	ms_run[1]:scan=10463	3230.1	3	1755.96915	585.99418	K	T	655	671
PSM	TIGGGDDSFNTFFSETGAGK	-306_48904	P05214	1	Mouse_09-2020	null	[MS,MS:1001208,SEQUEST,]	8.9e-4	null	ms_run[1]:scan=10465	3230.7	2	2007.89861	1004.45016	K	V	41	61
PSM	NEVSFVIHNLPIIAK	-306_49051	P97364	1	Mouse_09-2020	null	[MS,MS:1001208,SEQUEST,]	6.5e-3	null	ms_run[1]:scan=10501	3241.8	3	1693.96433	565.32604	K	A	338	353
PSM	KVADALANAAGHLDDLPGALSALSDLHAHKLR	-306_49054	Q91VB8	1	Mouse_09-2020	null	[MS,MS:1001208,SEQUEST,]	8.9e-4	null	ms_run[1]:scan=10502	3242.1	6	3260.74706	544.29770	K	D	62	94
PSM	LLVVYPWTQR	-306_49067	A8DUK4	1	Mouse_09-2020	null	[MS,MS:1001208,SEQUEST,]	3.1e-4	null	ms_run[1]:scan=10507	3243.7	2	1274.72637	637.86642	R	F	32	42
PSM	WLSTSIPEAQWQSSLAR	-306_49082	P19096	1	Mouse_09-2020	null	[MS,MS:1001208,SEQUEST,]	2.0e-3	null	ms_run[1]:scan=10511	3244.9	2	1959.99541	980.49979	R	S	712	729
PSM	SGSLAAESIFKQLTSENLQSK	-306_49087	Q921G7	1	Mouse_09-2020	null	[MS,MS:1001208,SEQUEST,]	3.1e-4	null	ms_run[1]:scan=10513	3245.5	3	2238.16257	746.72526	K	T	405	426
PSM	DGTVTAGNASGVSDGAGAVIIASEDAVK	-306_49102	Q8BWT1	1	Mouse_09-2020	null	[MS,MS:1001208,SEQUEST,]	3.1e-4	null	ms_run[1]:scan=10516	3246.4	3	2532.24570	844.75231	K	H	242	270
PSM	IFVDIEKLPWAK	-306_49118	Q9ET01	1	Mouse_09-2020	null	[MS,MS:1001208,SEQUEST,]	1.7e-3	null	ms_run[1]:scan=10519	3247.3	3	1458.83594	486.95002	R	W	353	365
PSM	FWLFGGNER	-306_49152	Q91XE0	1	Mouse_09-2020	null	[MS,MS:1001208,SEQUEST,]	3.1e-4	null	ms_run[1]:scan=10527	3249.7	2	1125.54863	563.27744	K	Q	184	193
PSM	YGKDATNVGDEGGFAPNILENKEALELLK	-306_49156	P17182	1	Mouse_09-2020	null	[MS,MS:1001208,SEQUEST,]	3.1e-4	null	ms_run[1]:scan=10528	3250.0	4	3105.57583	777.14893	K	A	200	229
PSM	ILTFDQLALESPK	-306_49167	A0A1B0GSS8	1	Mouse_09-2020	null	[MS,MS:1001208,SEQUEST,]	3.1e-4	null	ms_run[1]:scan=10530	3250.6	2	1474.81780	737.91122	K	R	87	100
PSM	LSAAAQSTVYAFSARPLTGGEPVSLGSLR	-306_49196	P11352	1	Mouse_09-2020	null	[MS,MS:1001208,SEQUEST,]	3.1e-4	null	ms_run[1]:scan=10537	3252.8	3	2906.53781	969.51720	R	K	6	35
PSM	VAFTGSTEVGHLIQVAAGSSNLK	-306_49202	P47738	1	Mouse_09-2020	null	[MS,MS:1001208,SEQUEST,]	3.1e-4	null	ms_run[1]:scan=10538	3253.1	3	2286.21054	762.74113	K	V	260	283
PSM	GLFIIDPNGVVK	-306_49212	P20108	1	Mouse_09-2020	null	[MS,MS:1001208,SEQUEST,]	3.1e-4	null	ms_run[1]:scan=10541	3254.0	2	1271.73662	636.37154	R	L	186	198
PSM	EIFAQEALAPFR	-306_48725	Q8BJ64	1	Mouse_09-2020	null	[MS,MS:1001208,SEQUEST,]	1.5e-3	null	ms_run[1]:scan=10430	3220.2	2	1391.73076	696.36953	R	K	473	485
PSM	YFPTQALNFAFK	-306_51637	P51881	1	Mouse_09-2020	null	[MS,MS:1001208,SEQUEST,]	3.1e-4	null	ms_run[1]:scan=11208	3465.4	2	1446.74333	723.87444	R	K	81	93
PSM	LYDNLLEQNLIR	-306_48571	Q8BG32	1	Mouse_09-2020	null	[MS,MS:1001208,SEQUEST,]	3.1e-4	null	ms_run[1]:scan=10402	3211.9	2	1503.81731	752.41192	K	I	326	338
PSM	FEDGDLTLYQSNAILR	-306_48508	P19157	1	Mouse_09-2020	null	[MS,MS:1001208,SEQUEST,]	3.1e-4	null	ms_run[1]:scan=10391	3208.7	3	1854.92356	618.97926	K	L	56	72
PSM	IVFADGNFWGR	-306_47928	P29758	1	Mouse_09-2020	null	[MS,MS:1001208,SEQUEST,]	3.1e-4	null	ms_run[1]:scan=10276	3174.9	2	1281.63872	641.32238	K	L	170	181
PSM	TFVSITPAEVGVLVGKDR	-306_47983	Q5SX49	1	Mouse_09-2020	null	[MS,MS:1001208,SEQUEST,]	3.3e-3	null	ms_run[1]:scan=10289	3178.8	3	1888.05338	630.02280	K	S	39	57
PSM	FENAFLSHVISQHQSLLGNIR	-306_47991	Q03265	1	Mouse_09-2020	null	[MS,MS:1001208,SEQUEST,]	3.1e-4	null	ms_run[1]:scan=10290	3179.0	4	2410.25966	603.32111	K	D	507	528
PSM	GYFIQPTVFGDVK	-306_48006	P47738	1	Mouse_09-2020	null	[MS,MS:1001208,SEQUEST,]	1.7e-3	null	ms_run[1]:scan=10292	3179.7	2	1470.76372	735.88501	R	G	397	410
PSM	RVGVSGDSAGGNLAAAVTQQLIQDPDVK	-306_48026	Q99PG0	1	Mouse_09-2020	null	[MS,MS:1001208,SEQUEST,]	3.1e-4	null	ms_run[1]:scan=10295	3180.5	3	2766.43796	922.81754	R	K	181	209
PSM	AISFVGSNQAGEYIFER	-306_48032	Q9EQ20	1	Mouse_09-2020	null	[MS,MS:1001208,SEQUEST,]	3.1e-4	null	ms_run[1]:scan=10297	3181.1	2	1887.92156	944.46541	K	S	256	273
PSM	FLDTAFDLDAFKK	-306_48044	Q60597	1	Mouse_09-2020	null	[MS,MS:1001208,SEQUEST,]	1.1e-3	null	ms_run[1]:scan=10301	3182.3	3	1530.78458	510.93281	R	S	1009	1022
PSM	FPLFGGWK	-306_48054	Q91YQ5	1	Mouse_09-2020	null	[MS,MS:1001208,SEQUEST,]	3.5e-3	null	ms_run[1]:scan=10302	3182.6	2	951.50871	476.25799	R	H	321	329
PSM	LLVVYPWTQR	-306_48064	A8DUK4	1	Mouse_09-2020	null	[MS,MS:1001208,SEQUEST,]	3.1e-4	null	ms_run[1]:scan=10304	3183.2	2	1274.72515	637.86642	R	F	32	42
PSM	RINVLPLGSGAIAGNPLGVDRELLR	-306_48104	Q91YI0	1	Mouse_09-2020	null	[MS,MS:1001208,SEQUEST,]	3.1e-4	null	ms_run[1]:scan=10311	3185.2	4	2600.49648	650.88033	K	E	193	218
PSM	ILFIFIDSDHTDNQR	-306_48129	P09103	1	Mouse_09-2020	null	[MS,MS:1001208,SEQUEST,]	1.1e-3	null	ms_run[1]:scan=10316	3186.7	3	1833.92282	611.97585	K	L	288	303
PSM	FWLFGGNER	-306_48150	Q91XE0	1	Mouse_09-2020	null	[MS,MS:1001208,SEQUEST,]	3.1e-4	null	ms_run[1]:scan=10322	3188.5	2	1125.54814	563.27744	K	Q	184	193
PSM	NQYLSWLIK	-306_48154	Q99PG0	1	Mouse_09-2020	null	[MS,MS:1001208,SEQUEST,]	3.1e-4	null	ms_run[1]:scan=10323	3188.8	2	1164.64079	582.82422	K	L	388	397
PSM	TGKPNPDQLLKELPFPLNTR	-306_48185	Q78JT3	1	Mouse_09-2020	null	[MS,MS:1001208,SEQUEST,]	3.1e-4	null	ms_run[1]:scan=10328	3190.2	4	2278.25307	570.31931	R	I	156	176
PSM	DLGEAALNEYLR	-306_48267	Q8R0Y6	1	Mouse_09-2020	null	[MS,MS:1001208,SEQUEST,]	3.1e-4	null	ms_run[1]:scan=10345	3195.2	2	1363.68474	682.34625	K	K	883	895
PSM	FEDGDLTLYQSNAILR	-306_48275	P19157	1	Mouse_09-2020	null	[MS,MS:1001208,SEQUEST,]	3.1e-4	null	ms_run[1]:scan=10347	3195.8	2	1854.92510	927.96525	K	L	56	72
PSM	FLWPGFGENSR	-306_48326	Q9Z2V4	1	Mouse_09-2020	null	[MS,MS:1001208,SEQUEST,]	5.1e-3	null	ms_run[1]:scan=10357	3198.7	2	1309.63237	655.31984	K	L	525	536
PSM	YFDLGLPNRDQTNDQVTIDSALATQK	-306_48365	P54071	1	Mouse_09-2020	null	[MS,MS:1001208,SEQUEST,]	3.1e-4	null	ms_run[1]:scan=10365	3201.1	3	2923.44687	975.15259	K	S	81	107
PSM	DGSIDLVINLPNNNTK	-306_48432	Q8C196	1	Mouse_09-2020	null	[MS,MS:1001208,SEQUEST,]	8.9e-4	null	ms_run[1]:scan=10377	3204.6	2	1726.89995	863.95214	R	V	1429	1445
PSM	SFNISDIPVTAIR	-306_48516	Q9DBT9	1	Mouse_09-2020	null	[MS,MS:1001208,SEQUEST,]	3.1e-4	null	ms_run[1]:scan=10392	3209.0	2	1432.77995	716.89337	K	S	654	667
PSM	QAQIEVVPSASALIIK	-306_46490	P35979	1	Mouse_09-2020	null	[MS,MS:1001208,SEQUEST,]	1.1e-3	null	ms_run[1]:scan=9986	3088.2	2	1666.97527	833.99054	R	L	68	84
PSM	DFQLFSSPLGK	-306_51644	Q921I1	1	Mouse_09-2020	null	[MS,MS:1001208,SEQUEST,]	3.1e-4	null	ms_run[1]:scan=11209	3465.6	2	1238.64238	619.82442	K	L	300	311
PSM	ANWYFLLAR	-306_51699	P45952	1	Mouse_09-2020	null	[MS,MS:1001208,SEQUEST,]	3.1e-4	null	ms_run[1]:scan=11224	3470.4	2	1153.61516	577.31128	K	N	198	207
PSM	ATDLLLDDSLVSLFGNRR	-306_54538	G3UZJ4	1	Mouse_09-2020	null	[MS,MS:1001208,SEQUEST,]	1.1e-3	null	ms_run[1]:scan=11890	3674.9	3	2005.07132	669.02861	K	K	112	130
PSM	IAIYELLFK	-306_54546	P63325	1	Mouse_09-2020	null	[MS,MS:1001208,SEQUEST,]	3.1e-4	null	ms_run[1]:scan=11892	3675.5	2	1109.66045	555.33389	R	G	9	18
PSM	GIFVIGFSYPVVPK	-306_54553	O88986	1	Mouse_09-2020	null	[MS,MS:1001208,SEQUEST,]	3.1e-4	null	ms_run[1]:scan=11893	3675.8	2	1522.86687	761.93704	K	K	367	381
PSM	IWVLDYFGGPK	-306_54567	K4DI63	1	Mouse_09-2020	null	[MS,MS:1001208,SEQUEST,]	3.1e-4	null	ms_run[1]:scan=11896	3676.7	2	1294.68340	647.84516	R	V	71	82
PSM	NALLPEGIPLLLK	-306_54576	O08601	1	Mouse_09-2020	null	[MS,MS:1001208,SEQUEST,]	1.9e-2	null	ms_run[1]:scan=11897	3677.0	2	1390.86724	695.93704	K	A	479	492
PSM	VAEQTPLTALYVANLIK	-306_54597	P47738	1	Mouse_09-2020	null	[MS,MS:1001208,SEQUEST,]	3.1e-4	null	ms_run[1]:scan=11901	3678.3	2	1844.05364	922.53003	K	A	212	229
PSM	VTIAQGGVLPNIQAVLLPK	-306_54603	Q64523	1	Mouse_09-2020	null	[MS,MS:1001208,SEQUEST,]	3.1e-4	null	ms_run[1]:scan=11902	3678.6	2	1931.16899	966.08804	K	T	101	120
PSM	TLETYQQLFYLLQTKPSYLAK	-306_54614	Q3UQ44	1	Mouse_09-2020	null	[MS,MS:1001208,SEQUEST,]	3.1e-4	null	ms_run[1]:scan=11905	3679.5	3	2548.36924	850.12810	K	I	881	902
PSM	FALDGFFSTIR	-306_54400	P50172	1	Mouse_09-2020	null	[MS,MS:1001208,SEQUEST,]	8.9e-4	null	ms_run[1]:scan=11855	3664.4	2	1273.65764	637.33241	K	E	188	199
PSM	VAEQTPLTALYVANLIK	-306_54684	P47738	1	Mouse_09-2020	null	[MS,MS:1001208,SEQUEST,]	3.1e-4	null	ms_run[1]:scan=11920	3684.0	3	1844.05332	615.35578	K	A	212	229
PSM	AAGVSVEPFWPGLFAK	-306_54891	P47955	1	Mouse_09-2020	null	[MS,MS:1001208,SEQUEST,]	3.1e-4	null	ms_run[1]:scan=11988	3706.2	2	1675.88408	838.44577	K	L	34	50
PSM	GQETSTNPIASIFAWSR	-306_54898	O88844	1	Mouse_09-2020	null	[MS,MS:1001208,SEQUEST,]	3.1e-4	null	ms_run[1]:scan=11989	3706.5	2	1864.91948	932.96304	K	L	322	339
PSM	LILDWVPYINGK	-306_54901	Q9CPX8	1	Mouse_09-2020	null	[MS,MS:1001208,SEQUEST,]	3.1e-4	null	ms_run[1]:scan=11990	3706.7	2	1430.80400	715.90574	R	K	40	52
PSM	LTGKDVNFEFPEFQL	-306_54908	P62082	1	Mouse_09-2020	null	[MS,MS:1001208,SEQUEST,]	8.9e-4	null	ms_run[1]:scan=11991	3707.0	2	1783.89214	892.44870	K	0	180	195
PSM	LKEIVTNFLAGFEP	-306_54922	Q03265	1	Mouse_09-2020	null	[MS,MS:1001208,SEQUEST,]	1.1e-3	null	ms_run[1]:scan=11995	3708.4	2	1577.85893	789.43232	K	0	540	554
PSM	VAVLGASGGIGQPLSLLLK	-306_54954	P08249	1	Mouse_09-2020	null	[MS,MS:1001208,SEQUEST,]	3.1e-4	null	ms_run[1]:scan=12003	3710.8	2	1793.09209	897.04839	K	S	27	46
PSM	AFAISGPFNVQFLVK	-306_55009	Q8C196	1	Mouse_09-2020	null	[MS,MS:1001208,SEQUEST,]	3.1e-4	null	ms_run[1]:scan=12017	3715.0	2	1637.90654	819.45613	K	N	1233	1248
PSM	AEELGLPILGVLR	-306_55071	Q8VCH0	0	Mouse_09-2020	null	[MS,MS:1001208,SEQUEST,]	3.1e-4	null	ms_run[1]:scan=12044	3724.1	2	1379.82756	690.41648	K	Y	293	306
PSM	AEELGLPILGVLR	-306_55071	Q921H8	0	Mouse_09-2020	null	[MS,MS:1001208,SEQUEST,]	3.1e-4	null	ms_run[1]:scan=12044	3724.1	2	1379.82756	690.41648	K	Y	293	306
PSM	YDGNVYENLFEWAK	-306_54798	Q9R0H0	1	Mouse_09-2020	null	[MS,MS:1001208,SEQUEST,]	3.1e-4	null	ms_run[1]:scan=11956	3696.2	2	1747.79717	874.40175	R	S	624	638
PSM	YNTFGEALKQPDGIAVVGIFLK	-306_54346	P16015	1	Mouse_09-2020	null	[MS,MS:1001208,SEQUEST,]	3.1e-4	null	ms_run[1]:scan=11838	3658.1	3	2380.29306	794.10189	K	G	127	149
PSM	VNADEVGGEALGRLLVVYPWTQR	-306_54341	A8DUK4	1	Mouse_09-2020	null	[MS,MS:1001208,SEQUEST,]	3.1e-4	null	ms_run[1]:scan=11836	3657.5	3	2542.33792	848.11860	K	F	19	42
PSM	WFWDFATR	-306_54334	Q91X72	1	Mouse_09-2020	null	[MS,MS:1001208,SEQUEST,]	3.1e-4	null	ms_run[1]:scan=11835	3657.2	2	1128.52641	564.76671	K	Q	167	175
PSM	FGFPFVLAAR	-306_53747	Q283N4	1	Mouse_09-2020	null	[MS,MS:1001208,SEQUEST,]	3.1e-4	null	ms_run[1]:scan=11688	3610.8	2	1124.62566	562.81620	R	S	115	125
PSM	GLFIIDDKGILRQITINDLPVGR	-306_53817	P35700	1	Mouse_09-2020	null	[MS,MS:1001208,SEQUEST,]	3.1e-4	null	ms_run[1]:scan=11709	3617.6	4	2566.47231	642.37334	R	V	129	152
PSM	TAVDSGIALLTNFQVTK	-306_53845	Q8C196	1	Mouse_09-2020	null	[MS,MS:1001208,SEQUEST,]	3.1e-4	null	ms_run[1]:scan=11716	3619.8	2	1777.97270	889.48836	R	F	1455	1472
PSM	LGIFGFLSTGDK	-306_53864	Q63880	0	Mouse_09-2020	null	[MS,MS:1001208,SEQUEST,]	3.1e-4	null	ms_run[1]:scan=11719	3620.7	2	1254.67412	627.84007	R	M	183	195
PSM	LGIFGFLSTGDK	-306_53864	Q8VCU1	0	Mouse_09-2020	null	[MS,MS:1001208,SEQUEST,]	3.1e-4	null	ms_run[1]:scan=11719	3620.7	2	1254.67412	627.84007	R	M	183	195
PSM	IFNTNNLWISLGAVK	-306_53927	Q91ZJ5	1	Mouse_09-2020	null	[MS,MS:1001208,SEQUEST,]	3.1e-4	null	ms_run[1]:scan=11732	3624.6	2	1689.93266	845.46977	K	L	326	341
PSM	GFFELFPSVSR	-306_53941	Q3TVK3	1	Mouse_09-2020	null	[MS,MS:1001208,SEQUEST,]	1.3e-3	null	ms_run[1]:scan=11734	3625.2	2	1285.65740	643.33241	K	L	460	471
PSM	ILTDIVWPVIAK	-306_53968	Q9DBL7	1	Mouse_09-2020	null	[MS,MS:1001208,SEQUEST,]	3.1e-4	null	ms_run[1]:scan=11738	3626.3	2	1367.82903	684.41849	K	A	438	450
PSM	DLLTAVESYANAK	-306_53975	Q91WN4	1	Mouse_09-2020	null	[MS,MS:1001208,SEQUEST,]	3.1e-4	null	ms_run[1]:scan=11740	3627.0	2	1394.71721	697.86173	K	H	117	130
PSM	DIEVQDFLIPK	-306_53993	A0A2R8VHY1	1	Mouse_09-2020	null	[MS,MS:1001208,SEQUEST,]	1.3e-3	null	ms_run[1]:scan=11744	3628.1	2	1316.71819	658.85846	R	S	225	236
PSM	SADTLWGIQKELQF	-306_54005	A0A1B0GSR9	1	Mouse_09-2020	null	[MS,MS:1001208,SEQUEST,]	3.1e-4	null	ms_run[1]:scan=11748	3629.4	2	1635.83806	818.42249	K	0	302	316
PSM	ALPFWNEEIVPQIK	-306_54016	Q9DBJ1	1	Mouse_09-2020	null	[MS,MS:1001208,SEQUEST,]	3.7e-2	null	ms_run[1]:scan=11750	3630.0	2	1683.91203	842.45887	R	G	163	177
PSM	LGLDFPNLPYLIDGSHK	-306_54022	P10649	0	Mouse_09-2020	null	[MS,MS:1001208,SEQUEST,]	3.1e-4	null	ms_run[1]:scan=11751	3630.2	3	1899.00180	633.67188	K	T	53	70
PSM	LGLDFPNLPYLIDGSHK	-306_54022	D3YX76	0	Mouse_09-2020	null	[MS,MS:1001208,SEQUEST,]	3.1e-4	null	ms_run[1]:scan=11751	3630.2	3	1899.00180	633.67188	K	T	19	36
PSM	NVNIFKFIIPNIVK	-306_54048	A0A1B0GSR9	1	Mouse_09-2020	null	[MS,MS:1001208,SEQUEST,]	3.1e-4	null	ms_run[1]:scan=11757	3632.2	3	1658.99833	553.67126	R	S	96	110
PSM	AWGLDYLFEK	-306_54059	O55060	1	Mouse_09-2020	null	[MS,MS:1001208,SEQUEST,]	4.3e-3	null	ms_run[1]:scan=11759	3632.8	2	1241.62065	621.31369	K	Y	224	234
PSM	ANLIASVLAQIPQK	-306_54063	Q8BWQ1	1	Mouse_09-2020	null	[MS,MS:1001208,SEQUEST,]	3.1e-4	null	ms_run[1]:scan=11761	3633.4	2	1465.87383	733.44048	K	L	321	335
PSM	LGLDFPNLPYLIDGSHK	-306_54109	P10649	0	Mouse_09-2020	null	[MS,MS:1001208,SEQUEST,]	3.1e-4	null	ms_run[1]:scan=11769	3635.9	2	1899.00005	950.00418	K	T	53	70
PSM	LGLDFPNLPYLIDGSHK	-306_54109	D3YX76	0	Mouse_09-2020	null	[MS,MS:1001208,SEQUEST,]	3.1e-4	null	ms_run[1]:scan=11769	3635.9	2	1899.00005	950.00418	K	T	19	36
PSM	DLTFYYLIK	-306_54158	Q61838	1	Mouse_09-2020	null	[MS,MS:1001208,SEQUEST,]	1.3e-3	null	ms_run[1]:scan=11782	3639.8	2	1175.63738	588.32098	K	R	491	500
PSM	AIIIFVPVPQLK	-306_54292	P62082	1	Mouse_09-2020	null	[MS,MS:1001208,SEQUEST,]	3.1e-4	null	ms_run[1]:scan=11825	3654.1	2	1337.85625	669.43140	K	F	59	71
PSM	GFLDVVAALR	-306_54298	Q63880	0	Mouse_09-2020	null	[MS,MS:1001208,SEQUEST,]	3.1e-4	null	ms_run[1]:scan=11826	3654.4	2	1060.61516	530.81112	R	V	201	211
PSM	GFLDVVAALR	-306_54298	Q8VCU1	0	Mouse_09-2020	null	[MS,MS:1001208,SEQUEST,]	3.1e-4	null	ms_run[1]:scan=11826	3654.4	2	1060.61516	530.81112	R	V	201	211
PSM	TTPDVIFVFGFR	-306_55127	P62849	1	Mouse_09-2020	null	[MS,MS:1001208,SEQUEST,]	3.1e-4	null	ms_run[1]:scan=12058	3728.2	2	1398.74346	699.87444	K	H	50	62
PSM	IAEVGGVPYLLPLVNK	-306_53740	A0A1L1SSF8	1	Mouse_09-2020	null	[MS,MS:1001208,SEQUEST,]	3.1e-4	null	ms_run[1]:scan=11687	3610.5	2	1681.99053	841.49800	R	K	26	42
PSM	TVLGVPEVLLGILPGAGGTQRLPK	-306_55133	Q8BMS1	1	Mouse_09-2020	null	[MS,MS:1001208,SEQUEST,]	3.1e-4	null	ms_run[1]:scan=12059	3728.5	3	2385.42569	795.81245	K	V	167	191
PSM	FWITNGPDADILVVYAK	-306_55158	Q9JHI5	1	Mouse_09-2020	null	[MS,MS:1001208,SEQUEST,]	2.1e-2	null	ms_run[1]:scan=12064	3730.0	2	1922.00725	961.50655	K	D	195	212
PSM	GDFVTSFYWPWQTK	-306_56086	Q3TXN1	1	Mouse_09-2020	null	[MS,MS:1001208,SEQUEST,]	4.6e-3	null	ms_run[1]:scan=12325	3814.7	2	1761.83098	881.41720	K	I	93	107
PSM	YSQFINFPIYVWSSK	-306_56169	P08113	1	Mouse_09-2020	null	[MS,MS:1001208,SEQUEST,]	8.9e-4	null	ms_run[1]:scan=12353	3824.4	2	1878.94353	939.97489	K	E	271	286
PSM	GPYDIFSGERSSPLPYGHYSVQK	-306_56208	A2AVQ5	1	Mouse_09-2020	null	[MS,MS:1001208,SEQUEST,]	4.5e-2	null	ms_run[1]:scan=12364	3828.0	3	2584.24546	862.08708	R	K	229	252
PSM	LSFLYLITGNLEK	-306_56234	Q8CIE6	1	Mouse_09-2020	null	[MS,MS:1001208,SEQUEST,]	3.1e-4	null	ms_run[1]:scan=12376	3832.3	2	1510.85381	755.92942	K	R	703	716
PSM	NITYLPAGQSVLLQLPQ	-306_56276	P67778	1	Mouse_09-2020	null	[MS,MS:1001208,SEQUEST,]	1.5e-3	null	ms_run[1]:scan=12392	3838.0	2	1855.03337	928.01983	R	0	256	273
PSM	DFLIPVAWYEDR	-306_56292	O09173	1	Mouse_09-2020	null	[MS,MS:1001208,SEQUEST,]	3.1e-4	null	ms_run[1]:scan=12396	3839.4	2	1523.75322	762.38009	R	V	226	238
PSM	IPWFQYPIIYDIR	-306_56329	O35129	1	Mouse_09-2020	null	[MS,MS:1001208,SEQUEST,]	1.1e-3	null	ms_run[1]:scan=12410	3844.4	2	1723.92241	862.46396	R	R	72	85
PSM	DVFLGTFLYEYSR	-306_56401	P07724	1	Mouse_09-2020	null	[MS,MS:1001208,SEQUEST,]	3.1e-4	null	ms_run[1]:scan=12436	3853.0	2	1609.79057	805.39848	K	H	348	361
PSM	AAVEDPRVLLLDL	-306_55891	Q9D2G2	1	Mouse_09-2020	null	[MS,MS:1001208,SEQUEST,]	8.9e-4	null	ms_run[1]:scan=12274	3798.6	2	1423.81572	712.41139	K	0	442	455
PSM	IGAFSYGSGLAASFFSFR	-306_56409	P54869	1	Mouse_09-2020	null	[MS,MS:1001208,SEQUEST,]	3.1e-4	null	ms_run[1]:scan=12437	3853.3	2	1884.92912	942.96759	R	S	407	425
PSM	SFVQNYPVVSIEDPFDQDDWGAWQK	-306_56675	P17182	1	Mouse_09-2020	null	[MS,MS:1001208,SEQUEST,]	3.1e-4	null	ms_run[1]:scan=12540	3889.8	3	2970.36417	990.79088	K	T	282	307
PSM	SVDEIIRLVQAFQFTDK	-306_56718	P35700	1	Mouse_09-2020	null	[MS,MS:1001208,SEQUEST,]	3.1e-4	null	ms_run[1]:scan=12553	3894.2	3	2009.07254	670.36159	R	G	152	169
PSM	FYTEDGNWDLVGNNTPIFFIR	-306_56838	P24270	1	Mouse_09-2020	null	[MS,MS:1001208,SEQUEST,]	3.1e-4	null	ms_run[1]:scan=12593	3907.4	2	2518.21050	1259.60551	K	A	136	157
PSM	QGFIDLPEFPFGLEPR	-306_56871	O35490	1	Mouse_09-2020	null	[MS,MS:1001208,SEQUEST,]	8.9e-4	null	ms_run[1]:scan=12607	3912.2	2	1861.95073	931.47779	K	A	259	275
PSM	DIQQWEYVPLGPFLGK	-306_56951	P35505	1	Mouse_09-2020	null	[MS,MS:1001208,SEQUEST,]	3.1e-4	null	ms_run[1]:scan=12638	3923.1	2	1889.97978	945.49344	R	F	238	254
PSM	TIDIEPDIETLLSQQSGNS	-306_57033	P11352	1	Mouse_09-2020	null	[MS,MS:1001208,SEQUEST,]	1.5e-3	null	ms_run[1]:scan=12688	3942.1	3	2060.01358	687.33918	R	0	183	202
PSM	QADAVYFLPITPQFVTEVIK	-306_57197	Q8C196	1	Mouse_09-2020	null	[MS,MS:1001208,SEQUEST,]	3.1e-4	null	ms_run[1]:scan=12778	3975.6	3	2279.23331	760.41558	K	E	478	498
PSM	QADAVYFLPITPQFVTEVIK	-306_57203	Q8C196	1	Mouse_09-2020	null	[MS,MS:1001208,SEQUEST,]	5.1e-3	null	ms_run[1]:scan=12779	3975.9	2	2279.23540	1140.11974	K	E	478	498
PSM	IGAFSYGSGLAASFFSFR	-306_56415	P54869	1	Mouse_09-2020	null	[MS,MS:1001208,SEQUEST,]	3.1e-4	null	ms_run[1]:scan=12438	3853.6	3	1884.92795	628.98082	R	S	407	425
PSM	LLQDSVDFSLADAINTEFK	-306_55879	A0A0A6YWC8	1	Mouse_09-2020	null	[MS,MS:1001208,SEQUEST,]	3.1e-4	null	ms_run[1]:scan=12271	3797.6	2	2126.06645	1063.53623	R	T	79	98
PSM	VLWTPQVLTNGVQFFR	-306_55831	Q8K157	1	Mouse_09-2020	null	[MS,MS:1001208,SEQUEST,]	3.1e-4	null	ms_run[1]:scan=12256	3792.5	2	1905.03801	953.02270	K	S	116	132
PSM	TTWIAPGTLNDLLELK	-306_55755	G3X982	1	Mouse_09-2020	null	[MS,MS:1001208,SEQUEST,]	1.3e-3	null	ms_run[1]:scan=12220	3779.6	2	1784.98186	892.99328	R	K	241	257
PSM	VNFSPPGDTSNLFPGTWYLER	-306_55164	P54869	1	Mouse_09-2020	null	[MS,MS:1001208,SEQUEST,]	2.0e-3	null	ms_run[1]:scan=12065	3730.3	2	2397.15532	1199.07913	K	D	474	495
PSM	VNFSPPGDTSNLFPGTWYLER	-306_55191	P54869	1	Mouse_09-2020	null	[MS,MS:1001208,SEQUEST,]	3.1e-4	null	ms_run[1]:scan=12072	3732.4	3	2397.15360	799.72185	K	D	474	495
PSM	EFADSLGIPFLETSAK	-306_55223	P62821	1	Mouse_09-2020	null	[MS,MS:1001208,SEQUEST,]	3.1e-4	null	ms_run[1]:scan=12079	3734.4	2	1724.87505	862.94071	K	A	141	157
PSM	IGVAIGDQILDLSVIK	-306_55294	P35505	1	Mouse_09-2020	null	[MS,MS:1001208,SEQUEST,]	3.1e-4	null	ms_run[1]:scan=12095	3739.4	2	1653.97966	827.49291	R	L	32	48
PSM	SSITPGTVLIILTGR	-306_55339	P47911	1	Mouse_09-2020	null	[MS,MS:1001208,SEQUEST,]	3.1e-4	null	ms_run[1]:scan=12107	3743.3	2	1527.91118	764.45887	R	R	150	165
PSM	SSITPGTVLIILTGR	-306_55353	P47911	1	Mouse_09-2020	null	[MS,MS:1001208,SEQUEST,]	3.1e-4	null	ms_run[1]:scan=12110	3744.3	3	1527.91056	509.97501	R	R	150	165
PSM	LFPVAYNLIKPFLSEDTR	-306_55358	Q99J08	1	Mouse_09-2020	null	[MS,MS:1001208,SEQUEST,]	3.1e-4	null	ms_run[1]:scan=12112	3744.9	3	2123.15512	708.38937	K	K	197	215
PSM	GEFQILLDALDKIK	-306_55450	P16015	1	Mouse_09-2020	null	[MS,MS:1001208,SEQUEST,]	3.1e-4	null	ms_run[1]:scan=12134	3751.7	3	1602.91074	534.97490	K	K	154	168
PSM	DLLEVADILEK	-306_55468	Q99LP6	1	Mouse_09-2020	null	[MS,MS:1001208,SEQUEST,]	3.1e-4	null	ms_run[1]:scan=12137	3752.6	2	1257.69451	629.35047	K	T	110	121
PSM	DHPDFPFWDEY	-306_55482	P70694	1	Mouse_09-2020	null	[MS,MS:1001208,SEQUEST,]	8.9e-4	null	ms_run[1]:scan=12139	3753.2	2	1467.58672	734.29622	K	0	313	324
PSM	VLGELWPLFGGR	-306_55500	P55096	1	Mouse_09-2020	null	[MS,MS:1001208,SEQUEST,]	3.1e-4	null	ms_run[1]:scan=12143	3754.4	2	1343.74761	672.37715	R	T	485	497
PSM	SIFSAVLDELK	-306_55518	Q8C196	1	Mouse_09-2020	null	[MS,MS:1001208,SEQUEST,]	3.1e-4	null	ms_run[1]:scan=12148	3755.9	2	1221.67278	611.33990	R	A	1090	1101
PSM	DNLEFFLTNLGK	-306_55531	P19096	1	Mouse_09-2020	null	[MS,MS:1001208,SEQUEST,]	3.1e-4	null	ms_run[1]:scan=12150	3756.5	2	1410.72746	705.86682	K	H	791	803
PSM	EAETFPFNPFDLTK	-306_55546	P24270	1	Mouse_09-2020	null	[MS,MS:1001208,SEQUEST,]	1.1e-3	null	ms_run[1]:scan=12153	3757.4	2	1655.79753	828.40122	K	W	288	302
PSM	FRTIDIEPDIETLLSQQSGNS	-306_55568	P11352	1	Mouse_09-2020	null	[MS,MS:1001208,SEQUEST,]	3.1e-4	null	ms_run[1]:scan=12159	3759.2	3	2363.17179	788.39569	R	0	181	202
PSM	FRTIDIEPDIETLLSQQSGNS	-306_55598	P11352	1	Mouse_09-2020	null	[MS,MS:1001208,SEQUEST,]	3.1e-4	null	ms_run[1]:scan=12168	3762.1	2	2363.17510	1182.08989	R	0	181	202
PSM	YSQFINFPIYVWSSK	-306_55611	P08113	1	Mouse_09-2020	null	[MS,MS:1001208,SEQUEST,]	3.1e-4	null	ms_run[1]:scan=12174	3764.2	2	1878.94414	939.97489	K	E	271	286
PSM	GLGTDEDSILNLLTSR	-306_55669	P48036	1	Mouse_09-2020	null	[MS,MS:1001208,SEQUEST,]	3.1e-4	null	ms_run[1]:scan=12186	3767.7	2	1703.88164	852.44415	K	N	28	44
PSM	YSQFINFPIYVWSSK	-306_55676	P08113	1	Mouse_09-2020	null	[MS,MS:1001208,SEQUEST,]	3.1e-4	null	ms_run[1]:scan=12188	3768.5	3	1878.94425	626.98568	K	E	271	286
PSM	YLNGWDNIFSFGK	-306_55149	Q9DBG1	1	Mouse_09-2020	null	[MS,MS:1001208,SEQUEST,]	1.3e-3	null	ms_run[1]:scan=12062	3729.4	2	1560.75127	780.87772	R	L	273	286
PSM	FHVPLLLSPWSYTTYRGS	-306_53736	Q9CRB3	1	Mouse_09-2020	null	[MS,MS:1001208,SEQUEST,]	3.1e-4	null	ms_run[1]:scan=11686	3610.2	3	2124.09446	708.70195	K	0	101	119
PSM	DATNVGDEGGFAPNILENKEALELLK	-306_53570	P17182	1	Mouse_09-2020	null	[MS,MS:1001208,SEQUEST,]	3.1e-4	null	ms_run[1]:scan=11646	3598.0	3	2757.39292	919.80289	K	A	203	229
PSM	QGIPGPKPLPFLGTVLNYYK	-306_53528	Q64459	1	Mouse_09-2020	null	[MS,MS:1001208,SEQUEST,]	1.1e-3	null	ms_run[1]:scan=11638	3595.6	3	2202.23471	734.74890	K	L	36	56
PSM	KEGGLGPLNIPLLADVTK	-306_52140	D3Z4A4	1	Mouse_09-2020	null	[MS,MS:1001208,SEQUEST,]	3.1e-4	null	ms_run[1]:scan=11332	3503.6	3	1835.06375	612.35941	R	L	92	110
PSM	IASVTDIPEEFHVSLLTPTPNPK	-306_52151	G3X982	1	Mouse_09-2020	null	[MS,MS:1001208,SEQUEST,]	4.9e-3	null	ms_run[1]:scan=11335	3504.5	3	2505.32444	835.77936	K	I	1234	1257
PSM	YALLLLLKYPDVTAK	-306_52161	Q64458	1	Mouse_09-2020	null	[MS,MS:1001208,SEQUEST,]	1.5e-2	null	ms_run[1]:scan=11338	3505.4	2	1721.03142	861.01602	R	Q	308	323
PSM	YDLDFKSPDDPSRYITPDQLADLYK	-306_52187	P17182	1	Mouse_09-2020	null	[MS,MS:1001208,SEQUEST,]	3.1e-4	null	ms_run[1]:scan=11343	3506.8	4	2975.43154	744.61318	K	F	257	282
PSM	LYTLVTYVPVTTFK	-306_52191	P62900	1	Mouse_09-2020	null	[MS,MS:1001208,SEQUEST,]	2.9e-3	null	ms_run[1]:scan=11344	3507.1	2	1644.92583	822.96600	K	L	102	116
PSM	STNGDTFLGGEDFDQALLR	-306_52196	P38647	1	Mouse_09-2020	null	[MS,MS:1001208,SEQUEST,]	3.1e-4	null	ms_run[1]:scan=11345	3507.4	2	2055.96343	1028.48453	K	I	266	285
PSM	LYTLVTYVPVTTFK	-306_52219	P62900	1	Mouse_09-2020	null	[MS,MS:1001208,SEQUEST,]	3.1e-4	null	ms_run[1]:scan=11351	3509.2	3	1644.92484	548.97976	K	L	102	116
PSM	ILPNVPEVEDSTDFFK	-306_52222	Q8R0Y6	1	Mouse_09-2020	null	[MS,MS:1001208,SEQUEST,]	8.9e-4	null	ms_run[1]:scan=11352	3509.5	2	1849.92558	925.46455	R	G	334	350
PSM	YISGSSFKDHPDFPFWDEY	-306_52135	P70694	1	Mouse_09-2020	null	[MS,MS:1001208,SEQUEST,]	1.5e-3	null	ms_run[1]:scan=11331	3503.3	3	2337.01572	779.67601	R	0	305	324
PSM	FSARPSTIELIPFIIEK	-306_52228	Q9QXE0	1	Mouse_09-2020	null	[MS,MS:1001208,SEQUEST,]	3.1e-4	null	ms_run[1]:scan=11353	3509.8	3	1961.11246	654.37506	K	V	140	157
PSM	YSNFVSFPLYLNGK	-306_52266	Q9CQN1	1	Mouse_09-2020	null	[MS,MS:1001208,SEQUEST,]	3.1e-4	null	ms_run[1]:scan=11361	3512.2	2	1648.83855	824.92212	K	I	279	293
PSM	AVSNVIASLIYAR	-306_52270	A0A0R4IZY2	1	Mouse_09-2020	null	[MS,MS:1001208,SEQUEST,]	3.1e-4	null	ms_run[1]:scan=11362	3512.5	2	1376.79119	688.89845	K	F	184	197
PSM	GLSPIWAINSPATAEVIR	-306_52311	G3X982	1	Mouse_09-2020	null	[MS,MS:1001208,SEQUEST,]	3.1e-4	null	ms_run[1]:scan=11370	3514.9	2	1895.04228	948.02290	R	A	1291	1309
PSM	AAATFNPELITHILDGSPENTR	-306_52324	Q9R0H0	1	Mouse_09-2020	null	[MS,MS:1001208,SEQUEST,]	3.1e-4	null	ms_run[1]:scan=11374	3516.0	3	2367.19663	789.73616	R	R	10	32
PSM	FSVLVPLLAR	-306_52345	Q99P30	1	Mouse_09-2020	null	[MS,MS:1001208,SEQUEST,]	3.1e-4	null	ms_run[1]:scan=11378	3517.2	2	1114.69866	557.85278	K	G	40	50
PSM	FDFVLQYLNK	-306_52363	Q571F8	1	Mouse_09-2020	null	[MS,MS:1001208,SEQUEST,]	3.1e-4	null	ms_run[1]:scan=11383	3518.7	2	1286.67803	643.84261	K	A	288	298
PSM	FSTANPVYVGNVAWAHILAAR	-306_52370	P26150	1	Mouse_09-2020	null	[MS,MS:1001208,SEQUEST,]	3.3e-3	null	ms_run[1]:scan=11384	3519.0	3	2257.18869	753.06740	K	L	218	239
PSM	WDAWNALGSLPK	-306_52394	Q9WUR2	1	Mouse_09-2020	null	[MS,MS:1001208,SEQUEST,]	3.1e-4	null	ms_run[1]:scan=11389	3520.5	2	1357.69121	679.34859	K	T	91	103
PSM	LSDGHFIPILGFGTYAPQEVPK	-306_52261	P70694	1	Mouse_09-2020	null	[MS,MS:1001208,SEQUEST,]	3.1e-4	null	ms_run[1]:scan=11360	3511.9	3	2386.24656	796.08624	R	K	10	32
PSM	AIFASGSPFDPVTLPDGR	-306_52120	P06801	1	Mouse_09-2020	null	[MS,MS:1001208,SEQUEST,]	3.1e-4	null	ms_run[1]:scan=11328	3502.4	2	1846.93572	923.97033	R	L	428	446
PSM	LYTLVTYVPVTTFK	-306_52116	P62900	1	Mouse_09-2020	null	[MS,MS:1001208,SEQUEST,]	3.1e-4	null	ms_run[1]:scan=11327	3502.1	2	1644.92595	822.96600	K	L	102	116
PSM	SLRPGVAIADFVIFPPR	-306_52107	O09173	1	Mouse_09-2020	null	[MS,MS:1001208,SEQUEST,]	3.1e-4	null	ms_run[1]:scan=11325	3501.5	3	1855.05960	619.02447	K	G	305	322
PSM	YVASYLLAALGGNSSPSAK	-306_51711	P99027	1	Mouse_09-2020	null	[MS,MS:1001208,SEQUEST,]	3.1e-4	null	ms_run[1]:scan=11226	3471.0	2	1868.97649	934.99127	R	I	3	22
PSM	VAGLLVLNYSNDYNHWLATK	-306_51723	Q8C196	1	Mouse_09-2020	null	[MS,MS:1001208,SEQUEST,]	3.1e-4	null	ms_run[1]:scan=11229	3471.9	3	2291.18369	764.39882	K	L	128	148
PSM	YVASYLLAALGGNSSPSAK	-306_51732	P99027	1	Mouse_09-2020	null	[MS,MS:1001208,SEQUEST,]	3.1e-4	null	ms_run[1]:scan=11232	3472.8	3	1868.97672	623.66327	R	I	3	22
PSM	LAQQYYLVYQEPIPTAQLVQR	-306_51737	P49722	1	Mouse_09-2020	null	[MS,MS:1001208,SEQUEST,]	3.1e-4	null	ms_run[1]:scan=11233	3473.1	3	2521.34726	841.11983	K	A	93	114
PSM	GLAPVQAYLHIPDIIK	-306_51750	G5E8R3	1	Mouse_09-2020	null	[MS,MS:1001208,SEQUEST,]	2.7e-2	null	ms_run[1]:scan=11236	3474.0	3	1748.01102	583.34169	R	A	89	105
PSM	SRNITYLPAGQSVLLQLPQ	-306_51783	P67778	1	Mouse_09-2020	null	[MS,MS:1001208,SEQUEST,]	2.9e-2	null	ms_run[1]:scan=11243	3476.2	2	2098.16875	1049.58640	R	0	254	273
PSM	SRNITYLPAGQSVLLQLPQ	-306_51809	P67778	1	Mouse_09-2020	null	[MS,MS:1001208,SEQUEST,]	3.1e-4	null	ms_run[1]:scan=11248	3477.7	3	2098.16727	700.06002	R	0	254	273
PSM	VFLENVIRDAVTYTEHAK	-306_51818	P62806	1	Mouse_09-2020	null	[MS,MS:1001208,SEQUEST,]	3.1e-4	null	ms_run[1]:scan=11250	3478.3	3	2105.10093	702.37238	K	K	61	79
PSM	VLVAQHDAYKGLLPEELTPLILETQK	-306_51896	Q99LC5	1	Mouse_09-2020	null	[MS,MS:1001208,SEQUEST,]	3.1e-4	null	ms_run[1]:scan=11273	3485.5	4	2918.62539	730.41139	K	F	76	102
PSM	SQIDELYATIKI	-306_51903	D3Z041	1	Mouse_09-2020	null	[MS,MS:1001208,SEQUEST,]	3.1e-4	null	ms_run[1]:scan=11274	3485.8	2	1393.75859	697.38230	R	0	688	700
PSM	ALLAYAFALAGNK	-306_51913	Q61838	1	Mouse_09-2020	null	[MS,MS:1001208,SEQUEST,]	3.1e-4	null	ms_run[1]:scan=11278	3487.1	2	1322.74590	661.87699	K	K	1160	1173
PSM	ASGDAARPFLLQLAESAYR	-306_51920	Q9QXX4	1	Mouse_09-2020	null	[MS,MS:1001208,SEQUEST,]	3.1e-4	null	ms_run[1]:scan=11279	3487.4	3	2036.05661	679.35684	K	G	314	333
PSM	GFGFILFK	-306_51967	Q80XR6	1	Mouse_09-2020	null	[MS,MS:1001208,SEQUEST,]	3.1e-4	null	ms_run[1]:scan=11292	3491.6	2	928.52983	464.76819	R	S	117	125
PSM	VAVDAPVSSVALRQLGGYVATIGTK	-306_51977	Q64374	1	Mouse_09-2020	null	[MS,MS:1001208,SEQUEST,]	3.1e-4	null	ms_run[1]:scan=11295	3492.5	3	2472.38504	824.79887	R	C	52	77
PSM	DLVDDLKSELTGKFEK	-306_51981	P48036	1	Mouse_09-2020	null	[MS,MS:1001208,SEQUEST,]	2.0e-3	null	ms_run[1]:scan=11296	3492.8	3	1836.96018	612.99116	R	I	62	78
PSM	YALLLLLKYPDVTAK	-306_52003	Q64458	1	Mouse_09-2020	null	[MS,MS:1001208,SEQUEST,]	3.1e-4	null	ms_run[1]:scan=11300	3494.0	3	1721.02549	574.34644	R	Q	308	323
PSM	VSVVEPGNFIAATSLYSPER	-306_52014	Q80XN0	1	Mouse_09-2020	null	[MS,MS:1001208,SEQUEST,]	3.1e-4	null	ms_run[1]:scan=11302	3494.6	2	2136.09795	1068.55222	K	Q	233	253
PSM	DFLAGGVAAAISKTAVAPIER	-306_52054	P51881	1	Mouse_09-2020	null	[MS,MS:1001208,SEQUEST,]	3.1e-4	null	ms_run[1]:scan=11313	3497.9	3	2057.14066	686.38451	K	K	11	32
PSM	VLRPGGLLFFWEHVAEPQGSR	-306_52067	Q9DD20	1	Mouse_09-2020	null	[MS,MS:1001208,SEQUEST,]	3.1e-4	null	ms_run[1]:scan=11316	3498.8	4	2395.26650	599.57220	R	F	163	184
PSM	FFNQLFSGLDPHALAGR	-306_52446	Q9DBE0	1	Mouse_09-2020	null	[MS,MS:1001208,SEQUEST,]	3.1e-4	null	ms_run[1]:scan=11400	3523.9	3	1889.96592	630.66008	R	I	89	106
PSM	LFIWVLR	-306_52464	A0A2R8VHD0	1	Mouse_09-2020	null	[MS,MS:1001208,SEQUEST,]	1.3e-3	null	ms_run[1]:scan=11405	3525.4	2	946.58782	473.79728	R	Y	197	204
PSM	AVVLPISLATTFK	-306_52484	Q8VCN5	1	Mouse_09-2020	null	[MS,MS:1001208,SEQUEST,]	3.1e-4	null	ms_run[1]:scan=11408	3526.2	2	1359.82634	680.41595	R	D	35	48
PSM	IAQFLSGIPETVPLSTVNR	-306_52495	Q8VCH0	0	Mouse_09-2020	null	[MS,MS:1001208,SEQUEST,]	8.9e-4	null	ms_run[1]:scan=11411	3527.2	2	2042.12944	1021.56767	R	C	103	122
PSM	IAQFLSGIPETVPLSTVNR	-306_52495	Q921H8	0	Mouse_09-2020	null	[MS,MS:1001208,SEQUEST,]	8.9e-4	null	ms_run[1]:scan=11411	3527.2	2	2042.12944	1021.56767	R	C	103	122
PSM	FHDFLGDSWGILFSHPR	-306_53158	Q6GT24	1	Mouse_09-2020	null	[MS,MS:1001208,SEQUEST,]	1.1e-3	null	ms_run[1]:scan=11555	3570.3	4	2030.98842	508.50225	R	F	25	42
PSM	TFNDNFVLFLQK	-306_53162	P00186	1	Mouse_09-2020	null	[MS,MS:1001208,SEQUEST,]	3.1e-4	null	ms_run[1]:scan=11557	3571.0	2	1485.77568	743.39046	K	V	254	266
PSM	ALQLGTLFSPAEALK	-306_53169	P42125	1	Mouse_09-2020	null	[MS,MS:1001208,SEQUEST,]	3.1e-4	null	ms_run[1]:scan=11558	3571.2	2	1558.88603	779.94560	R	G	192	207
PSM	GEFQILLDALDKIKTK	-306_53233	P16015	1	Mouse_09-2020	null	[MS,MS:1001208,SEQUEST,]	2.2e-3	null	ms_run[1]:scan=11569	3574.5	3	1832.05478	611.35578	K	K	154	170
PSM	FFPLEAWQIGK	-306_53254	G3UYJ7	0	Mouse_09-2020	null	[MS,MS:1001208,SEQUEST,]	3.1e-4	null	ms_run[1]:scan=11575	3576.4	2	1335.71099	668.35843	R	G	239	250
PSM	FFPLEAWQIGK	-306_53254	O35215	0	Mouse_09-2020	null	[MS,MS:1001208,SEQUEST,]	3.1e-4	null	ms_run[1]:scan=11575	3576.4	2	1335.71099	668.35843	R	G	100	111
PSM	VVGVPVALDLITSGR	-306_53272	Q9DBM2	1	Mouse_09-2020	null	[MS,MS:1001208,SEQUEST,]	3.1e-4	null	ms_run[1]:scan=11578	3577.3	2	1495.88616	748.44577	R	I	140	155
PSM	LFATEATSDWLNANNVPATPVAWPSQEGQNPSLSSIRK	-306_53307	Q8C196	1	Mouse_09-2020	null	[MS,MS:1001208,SEQUEST,]	3.1e-4	null	ms_run[1]:scan=11587	3580.0	4	4097.04262	1025.01453	K	I	1388	1426
PSM	LLVPYLIEAVR	-306_53321	Q61425	1	Mouse_09-2020	null	[MS,MS:1001208,SEQUEST,]	3.1e-4	null	ms_run[1]:scan=11589	3580.6	2	1285.78862	643.39756	R	H	222	233
PSM	GSASSALELTEEELATAEAVR	-306_53331	Q8R0Y6	1	Mouse_09-2020	null	[MS,MS:1001208,SEQUEST,]	3.1e-4	null	ms_run[1]:scan=11590	3580.9	3	2134.05265	712.02185	K	S	308	329
PSM	AWLLGLLR	-306_53387	Q9QXF8	1	Mouse_09-2020	null	[MS,MS:1001208,SEQUEST,]	3.1e-4	null	ms_run[1]:scan=11602	3584.5	2	941.59325	471.30019	K	H	47	55
PSM	ANAIAWALAQIPQK	-306_53393	Q8K169	0	Mouse_09-2020	null	[MS,MS:1001208,SEQUEST,]	3.1e-4	null	ms_run[1]:scan=11603	3584.8	2	1494.84307	747.92500	K	L	322	336
PSM	ANAIAWALAQIPQK	-306_53393	Q3UEP4	0	Mouse_09-2020	null	[MS,MS:1001208,SEQUEST,]	3.1e-4	null	ms_run[1]:scan=11603	3584.8	2	1494.84307	747.92500	K	L	322	336
PSM	YISGSSFKDHPDFPFWDEY	-306_53411	P70694	1	Mouse_09-2020	null	[MS,MS:1001208,SEQUEST,]	3.3e-3	null	ms_run[1]:scan=11608	3586.3	3	2337.01535	779.67601	R	0	305	324
PSM	LLLPWLEAR	-306_53433	Q68FD5	1	Mouse_09-2020	null	[MS,MS:1001208,SEQUEST,]	3.4e-2	null	ms_run[1]:scan=11613	3587.8	2	1110.66789	555.83713	K	H	857	866
PSM	VHLTGINVNPNALFPPVEFPAPR	-306_53439	P19096	1	Mouse_09-2020	null	[MS,MS:1001208,SEQUEST,]	3.1e-4	null	ms_run[1]:scan=11615	3588.4	3	2499.35575	833.78841	K	T	803	826
PSM	LGLDFPNLPYLIDGSHKITQSNAILR	-306_53472	P10649	0	Mouse_09-2020	null	[MS,MS:1001208,SEQUEST,]	3.1e-4	null	ms_run[1]:scan=11625	3591.7	4	2895.57705	724.64863	K	L	53	79
PSM	LGLDFPNLPYLIDGSHKITQSNAILR	-306_53472	D3YX76	0	Mouse_09-2020	null	[MS,MS:1001208,SEQUEST,]	3.1e-4	null	ms_run[1]:scan=11625	3591.7	4	2895.57705	724.64863	K	L	19	45
PSM	LLGQFTLIGIPPAPR	-306_53476	P38647	1	Mouse_09-2020	null	[MS,MS:1001208,SEQUEST,]	3.1e-4	null	ms_run[1]:scan=11626	3592.0	2	1592.95232	796.97978	K	V	499	514
PSM	SQAPVYFYEFQHLSSFIK	-306_53505	Q8QZR3	1	Mouse_09-2020	null	[MS,MS:1001208,SEQUEST,]	1.3e-3	null	ms_run[1]:scan=11633	3594.1	3	2191.08707	731.03347	R	V	428	446
PSM	ASYISSAQLDQPDPGAVAAAAIFR	-306_53510	Q8VC30	1	Mouse_09-2020	null	[MS,MS:1001208,SEQUEST,]	3.1e-4	null	ms_run[1]:scan=11634	3594.4	3	2419.22989	807.07992	R	I	544	568
PSM	FVSISDLFVPK	-306_53523	Q61598	1	Mouse_09-2020	null	[MS,MS:1001208,SEQUEST,]	3.1e-4	null	ms_run[1]:scan=11636	3595.0	2	1251.69939	626.35281	K	L	380	391
PSM	DFTATFGPLDSLNTR	-306_53133	G5E8R3	1	Mouse_09-2020	null	[MS,MS:1001208,SEQUEST,]	3.1e-4	null	ms_run[1]:scan=11549	3568.6	2	1654.80901	827.90720	K	F	1022	1037
PSM	LSTLDVTHAPLVDKFWQFGGNER	-306_51669	Q5FW57	1	Mouse_09-2020	null	[MS,MS:1001208,SEQUEST,]	1.5e-3	null	ms_run[1]:scan=11216	3468.0	4	2630.33706	658.33950	K	Q	170	193
PSM	YGKSPYLYPLYGLGELPQGFAR	-306_53077	Q61598	1	Mouse_09-2020	null	[MS,MS:1001208,SEQUEST,]	3.1e-4	null	ms_run[1]:scan=11534	3564.1	3	2489.29172	830.43364	R	S	219	241
PSM	LENYPIPELGPNDVLLK	-306_53000	Q64442	1	Mouse_09-2020	null	[MS,MS:1001208,SEQUEST,]	3.1e-4	null	ms_run[1]:scan=11519	3559.6	2	1924.04509	962.52494	R	H	22	39
PSM	GYSFGHPSSVAGEVVFNTGLGGYPEALTDPAYK	-306_52548	Q8C196	1	Mouse_09-2020	null	[MS,MS:1001208,SEQUEST,]	3.1e-4	null	ms_run[1]:scan=11423	3530.8	3	3387.62326	1129.87712	K	Q	58	91
PSM	ANWYFLLAR	-306_52558	P45952	1	Mouse_09-2020	null	[MS,MS:1001208,SEQUEST,]	3.1e-4	null	ms_run[1]:scan=11425	3531.4	2	1153.61601	577.31128	K	N	198	207
PSM	VAGLLVLNYSNDYNHWLATK	-306_52572	Q8C196	1	Mouse_09-2020	null	[MS,MS:1001208,SEQUEST,]	3.1e-4	null	ms_run[1]:scan=11430	3532.9	3	2291.18387	764.39882	K	L	128	148
PSM	AWNIWADIPAPK	-306_52581	Q9DBF1	1	Mouse_09-2020	null	[MS,MS:1001208,SEQUEST,]	3.1e-4	null	ms_run[1]:scan=11433	3533.8	2	1381.72844	691.36679	K	G	98	110
PSM	AIAELGIYPAVDPLDSTSR	-306_52598	P56480	1	Mouse_09-2020	null	[MS,MS:1001208,SEQUEST,]	1.3e-3	null	ms_run[1]:scan=11436	3534.7	2	1988.03691	994.52039	R	M	388	407
PSM	YIVFVEGYPLTISGK	-306_52624	Q8VCW8	1	Mouse_09-2020	null	[MS,MS:1001208,SEQUEST,]	3.1e-4	null	ms_run[1]:scan=11443	3536.9	2	1685.91765	843.46108	R	Q	585	600
PSM	EANNFLWPFK	-306_52648	P14148	1	Mouse_09-2020	null	[MS,MS:1001208,SEQUEST,]	2.0e-3	null	ms_run[1]:scan=11446	3537.8	2	1265.63091	633.31931	K	S	225	235
PSM	LLVVYPWTQR	-306_52655	A8DUK4	1	Mouse_09-2020	null	[MS,MS:1001208,SEQUEST,]	2.0e-3	null	ms_run[1]:scan=11450	3539.0	2	1274.72588	637.86642	R	F	32	42
PSM	AIAELGIYPAVDPLDSTSR	-306_52682	P56480	1	Mouse_09-2020	null	[MS,MS:1001208,SEQUEST,]	3.1e-4	null	ms_run[1]:scan=11455	3540.5	3	1988.03299	663.34935	R	M	388	407
PSM	DLGFFGIYK	-306_52709	Q9QXX4	1	Mouse_09-2020	null	[MS,MS:1001208,SEQUEST,]	2.0e-3	null	ms_run[1]:scan=11461	3542.3	2	1059.55254	530.27912	R	A	477	486
PSM	SIGPLTFVFTGTGNVSK	-306_52754	Q99K67	1	Mouse_09-2020	null	[MS,MS:1001208,SEQUEST,]	3.1e-4	null	ms_run[1]:scan=11473	3545.9	2	1724.92388	862.96452	K	A	213	230
PSM	SGPFGQIFRPDNFVFGQSGAGNNWAK	-306_52830	Q7TMM9	0	Mouse_09-2020	null	[MS,MS:1001208,SEQUEST,]	3.1e-4	null	ms_run[1]:scan=11488	3550.4	3	2798.35361	933.45264	R	H	78	104
PSM	SGPFGQIFRPDNFVFGQSGAGNNWAK	-306_52830	P68372	0	Mouse_09-2020	null	[MS,MS:1001208,SEQUEST,]	3.1e-4	null	ms_run[1]:scan=11488	3550.4	3	2798.35361	933.45264	R	H	78	104
PSM	YFDSFGDLSSASAIMGNAK	-306_52835	A8DUK4	1	Mouse_09-2020	null	[MS,MS:1001208,SEQUEST,]	3.1e-4	null	ms_run[1]:scan=11489	3550.7	2	1980.90422	990.95402	R	K	42	61
PSM	NNDLILYYFSDAK	-306_52868	Q8JZR0	1	Mouse_09-2020	null	[MS,MS:1001208,SEQUEST,]	3.1e-4	null	ms_run[1]:scan=11497	3553.1	2	1575.77117	788.38811	K	L	63	76
PSM	GIAVHPELFSIDNGLLTPTLK	-306_52887	D3Z041	1	Mouse_09-2020	null	[MS,MS:1001208,SEQUEST,]	3.1e-4	null	ms_run[1]:scan=11501	3554.3	3	2235.24076	745.75097	K	K	656	677
PSM	VLILGSGGLSIGQAGEFDYSGSQAVK	-306_52892	Q8C196	1	Mouse_09-2020	null	[MS,MS:1001208,SEQUEST,]	3.1e-4	null	ms_run[1]:scan=11502	3554.6	3	2553.31931	851.77802	K	M	425	451
PSM	GSIDPYVYLPFGNGPR	-306_52923	Q64459	1	Mouse_09-2020	null	[MS,MS:1001208,SEQUEST,]	3.1e-4	null	ms_run[1]:scan=11508	3556.4	2	1751.87456	876.44121	K	C	426	442
PSM	ALEQFLQEYFDGNLKR	-306_52993	P27773	1	Mouse_09-2020	null	[MS,MS:1001208,SEQUEST,]	3.1e-4	null	ms_run[1]:scan=11518	3559.4	3	1970.99814	657.67054	K	L	348	364
PSM	FHDFLGDSWGILFSHPR	-306_53018	Q6GT24	1	Mouse_09-2020	null	[MS,MS:1001208,SEQUEST,]	3.1e-4	null	ms_run[1]:scan=11523	3560.9	3	2030.98844	677.66724	R	F	25	42
PSM	DYLTTYYSFHSGPVAEQEIVK	-306_46480	P40936	1	Mouse_09-2020	null	[MS,MS:1001208,SEQUEST,]	3.1e-4	null	ms_run[1]:scan=9985	3087.9	3	2447.18222	816.39703	K	S	20	41
PSM	VFGFSLITNK	-306_46466	Q543K9	1	Mouse_09-2020	null	[MS,MS:1001208,SEQUEST,]	3.1e-4	null	ms_run[1]:scan=9982	3087.0	2	1125.63042	563.31877	R	V	235	245
PSM	LDNASAFQGAVISPHYDSLLVK	-306_46383	G5E8R3	1	Mouse_09-2020	null	[MS,MS:1001208,SEQUEST,]	3.1e-4	null	ms_run[1]:scan=9964	3081.7	3	2345.21061	782.40938	R	I	407	429
PSM	AFEEEQALRGNLTDLEPNGVR	-306_40841	P49429	1	Mouse_09-2020	null	[MS,MS:1001208,SEQUEST,]	3.1e-4	null	ms_run[1]:scan=8887	2764.0	3	2358.16843	786.72766	K	G	370	391
PSM	DTNGSQFFITTVK	-306_40876	P24369	1	Mouse_09-2020	null	[MS,MS:1001208,SEQUEST,]	3.1e-4	null	ms_run[1]:scan=8893	2765.7	2	1457.72685	729.36718	K	S	146	159
PSM	YNIEKDIAAYIK	-306_40914	Q9D0M5	1	Mouse_09-2020	null	[MS,MS:1001208,SEQUEST,]	3.1e-4	null	ms_run[1]:scan=8898	2767.2	3	1440.77341	480.92929	K	E	32	44
PSM	VVFIFGPDK	-306_40977	Q6GT24	1	Mouse_09-2020	null	[MS,MS:1001208,SEQUEST,]	1.3e-3	null	ms_run[1]:scan=8911	2771.0	2	1021.57176	511.28949	R	L	133	142
PSM	AGLILFGNDDR	-306_40984	Q8R0Y6	1	Mouse_09-2020	null	[MS,MS:1001208,SEQUEST,]	3.1e-4	null	ms_run[1]:scan=8912	2771.3	2	1190.61662	595.81184	K	L	275	286
PSM	VGINYQPPTVVPGGDLAK	-306_41018	P05214	0	Mouse_09-2020	null	[MS,MS:1001208,SEQUEST,]	3.1e-4	null	ms_run[1]:scan=8919	2773.3	2	1824.98711	912.99635	K	Q	353	371
PSM	VGINYQPPTVVPGGDLAK	-306_41018	A0A0A0MQA5	0	Mouse_09-2020	null	[MS,MS:1001208,SEQUEST,]	3.1e-4	null	ms_run[1]:scan=8919	2773.3	2	1824.98711	912.99635	K	Q	382	400
PSM	KYILGNPLNSGINQGPQIDKEQHNKILGLIESGK	-306_41032	O35945	1	Mouse_09-2020	null	[MS,MS:1001208,SEQUEST,]	3.1e-4	null	ms_run[1]:scan=8922	2774.2	5	3716.01423	744.00842	K	E	329	363
PSM	FITIFGTR	-306_41116	P48036	1	Mouse_09-2020	null	[MS,MS:1001208,SEQUEST,]	2.2e-3	null	ms_run[1]:scan=8937	2778.6	2	954.54125	477.77400	K	V	192	200
PSM	VLGLTLLQK	-306_40815	Q9CPU0	1	Mouse_09-2020	null	[MS,MS:1001208,SEQUEST,]	3.1e-4	null	ms_run[1]:scan=8883	2762.8	2	984.64537	492.82624	R	D	52	61
PSM	GVVDSEDLPLNISR	-306_41134	P07901	0	Mouse_09-2020	null	[MS,MS:1001208,SEQUEST,]	3.1e-4	null	ms_run[1]:scan=8940	2779.5	2	1513.78691	757.39647	R	M	388	402
PSM	GVVDSEDLPLNISR	-306_41134	P11499	0	Mouse_09-2020	null	[MS,MS:1001208,SEQUEST,]	3.1e-4	null	ms_run[1]:scan=8940	2779.5	2	1513.78691	757.39647	R	M	379	393
PSM	FKDIFQEIYDK	-306_41140	O88844	1	Mouse_09-2020	null	[MS,MS:1001208,SEQUEST,]	3.1e-4	null	ms_run[1]:scan=8941	2779.8	3	1445.73200	482.58189	R	Y	223	234
PSM	SDGIYIINLK	-306_41145	P14206	1	Mouse_09-2020	null	[MS,MS:1001208,SEQUEST,]	3.1e-4	null	ms_run[1]:scan=8942	2780.1	2	1135.63591	568.32151	K	T	43	53
PSM	NAVITVPAYFNDSQR	-306_41165	P38647	1	Mouse_09-2020	null	[MS,MS:1001208,SEQUEST,]	3.1e-4	null	ms_run[1]:scan=8945	2781.0	2	1694.85271	847.92847	K	A	188	203
PSM	SIYGEKFEDENFILK	-306_41198	P17742	1	Mouse_09-2020	null	[MS,MS:1001208,SEQUEST,]	8.6e-3	null	ms_run[1]:scan=8952	2783.0	3	1831.91141	611.30860	R	T	77	92
PSM	VLDSGAPIKIPVGPETLGR	-306_41230	P56480	1	Mouse_09-2020	null	[MS,MS:1001208,SEQUEST,]	3.1e-4	null	ms_run[1]:scan=8960	2785.4	3	1919.09726	640.37020	K	M	125	144
PSM	VLITTDLLAR	-306_41250	P60843	1	Mouse_09-2020	null	[MS,MS:1001208,SEQUEST,]	3.1e-4	null	ms_run[1]:scan=8963	2786.3	2	1114.68352	557.84516	R	I	325	335
PSM	NFLASQVPFPSR	-306_41289	A2AFQ2	1	Mouse_09-2020	null	[MS,MS:1001208,SEQUEST,]	3.1e-4	null	ms_run[1]:scan=8970	2788.4	2	1362.71733	681.86187	R	G	225	237
PSM	DGGSTTAGNSSQVSDGAAAVLLAR	-306_41345	Q8VCH0	0	Mouse_09-2020	null	[MS,MS:1001208,SEQUEST,]	3.1e-4	null	ms_run[1]:scan=8980	2791.3	3	2205.07596	735.69625	K	S	266	290
PSM	DGGSTTAGNSSQVSDGAAAVLLAR	-306_41345	Q921H8	0	Mouse_09-2020	null	[MS,MS:1001208,SEQUEST,]	3.1e-4	null	ms_run[1]:scan=8980	2791.3	3	2205.07596	735.69625	K	S	266	290
PSM	GVVDSEDIPLNLSR	-306_41135	Q9CQN1	1	Mouse_09-2020	null	[MS,MS:1001208,SEQUEST,]	3.1e-4	null	ms_run[1]:scan=8940	2779.5	2	1513.78691	757.39647	R	L	391	405
PSM	WVINPSGGLISK	-306_40810	P32020	1	Mouse_09-2020	null	[MS,MS:1001208,SEQUEST,]	3.1e-4	null	ms_run[1]:scan=8882	2762.5	2	1270.71562	635.86134	K	H	342	354
PSM	TIFAYFSGSK	-306_40791	Q9CQM5	1	Mouse_09-2020	null	[MS,MS:1001208,SEQUEST,]	3.1e-4	null	ms_run[1]:scan=8877	2761.1	2	1120.56767	560.78731	K	T	26	36
PSM	INEAFDLLR	-306_40779	P00329	1	Mouse_09-2020	null	[MS,MS:1001208,SEQUEST,]	3.1e-4	null	ms_run[1]:scan=8875	2760.5	2	1090.58977	545.79821	K	G	356	365
PSM	NWDWRNVNGVNYASVTR	-306_40145	Q9WUU7	1	Mouse_09-2020	null	[MS,MS:1001208,SEQUEST,]	3.1e-4	null	ms_run[1]:scan=8755	2725.2	3	2050.98557	684.33292	K	Q	67	84
PSM	DVELNGVYIPK	-306_40180	Q64459	1	Mouse_09-2020	null	[MS,MS:1001208,SEQUEST,]	1.1e-3	null	ms_run[1]:scan=8762	2727.2	2	1246.66887	623.83753	K	S	381	392
PSM	ITGLGVKGIAPYSYAG	-306_40197	Q64374	1	Mouse_09-2020	null	[MS,MS:1001208,SEQUEST,]	3.1e-4	null	ms_run[1]:scan=8766	2728.4	2	1566.85381	783.92995	K	0	284	300
PSM	NDYVKALPGHLKPFETLLSQNQGGK	-306_40203	P19157	1	Mouse_09-2020	null	[MS,MS:1001208,SEQUEST,]	3.1e-4	null	ms_run[1]:scan=8767	2728.7	4	2754.45791	689.36979	K	F	117	142
PSM	LIIWDSYTTNK	-306_40245	H3BKR2	1	Mouse_09-2020	null	[MS,MS:1001208,SEQUEST,]	2.0e-3	null	ms_run[1]:scan=8773	2730.5	2	1353.70549	677.35608	K	H	79	90
PSM	DIVYIGLR	-306_40271	Q61176	1	Mouse_09-2020	null	[MS,MS:1001208,SEQUEST,]	1.3e-3	null	ms_run[1]:scan=8779	2732.2	2	948.55138	474.77928	K	V	173	181
PSM	VLYPNDNFFEGK	-306_40285	Q9ET01	1	Mouse_09-2020	null	[MS,MS:1001208,SEQUEST,]	8.6e-3	null	ms_run[1]:scan=8782	2733.1	2	1442.69597	721.85117	R	L	279	291
PSM	IILDELVQR	-306_40361	Q8K169	0	Mouse_09-2020	null	[MS,MS:1001208,SEQUEST,]	3.1e-4	null	ms_run[1]:scan=8798	2737.8	2	1098.65251	549.82951	K	H	41	50
PSM	IILDELVQR	-306_40361	Q8R084	0	Mouse_09-2020	null	[MS,MS:1001208,SEQUEST,]	3.1e-4	null	ms_run[1]:scan=8798	2737.8	2	1098.65251	549.82951	K	H	41	50
PSM	SKEVAWNLTSVDLVR	-306_40375	Q9R0H0	1	Mouse_09-2020	null	[MS,MS:1001208,SEQUEST,]	3.1e-4	null	ms_run[1]:scan=8801	2738.7	3	1716.92923	572.98082	K	S	511	526
PSM	TQEFILNSPTVTSIK	-306_40397	Q9R0H0	1	Mouse_09-2020	null	[MS,MS:1001208,SEQUEST,]	3.1e-4	null	ms_run[1]:scan=8804	2739.6	2	1677.90752	839.45653	K	W	160	175
PSM	TVDNFVALATGEK	-306_40446	P24369	1	Mouse_09-2020	null	[MS,MS:1001208,SEQUEST,]	3.1e-4	null	ms_run[1]:scan=8815	2742.8	2	1364.70720	682.85645	K	F	72	85
PSM	LDYILGLK	-306_40493	Q6ZWN5	1	Mouse_09-2020	null	[MS,MS:1001208,SEQUEST,]	2.2e-3	null	ms_run[1]:scan=8822	2744.9	2	934.56163	467.78404	K	E	94	102
PSM	YFPTQALNFAFKDKYK	-306_40540	P51881	1	Mouse_09-2020	null	[MS,MS:1001208,SEQUEST,]	1.3e-3	null	ms_run[1]:scan=8830	2747.2	4	1981.02285	496.01091	R	I	81	97
PSM	EYTAGREADDIVNWLKK	-306_40553	P09103	1	Mouse_09-2020	null	[MS,MS:1001208,SEQUEST,]	8.9e-4	null	ms_run[1]:scan=8833	2748.1	3	2008.01493	670.00933	K	T	117	134
PSM	IIQLLDDYPK	-306_40559	P14869	1	Mouse_09-2020	null	[MS,MS:1001208,SEQUEST,]	3.1e-4	null	ms_run[1]:scan=8835	2748.7	2	1217.67839	609.34245	K	F	17	27
PSM	ELPFPLNTR	-306_40577	Q78JT3	1	Mouse_09-2020	null	[MS,MS:1001208,SEQUEST,]	2.0e-3	null	ms_run[1]:scan=8838	2749.6	2	1086.59441	543.80075	K	I	167	176
PSM	FINLVPSNLPHEATRDTVFR	-306_40640	Q05421	1	Mouse_09-2020	null	[MS,MS:1001208,SEQUEST,]	3.1e-4	null	ms_run[1]:scan=8849	2752.8	4	2326.22622	582.31302	R	Y	360	380
PSM	LISWYDNEYGYSNR	-306_40672	A0A1D5RLD8	1	Mouse_09-2020	null	[MS,MS:1001208,SEQUEST,]	3.1e-4	null	ms_run[1]:scan=8855	2754.6	2	1779.79912	890.40228	K	V	308	322
PSM	IEGLDIHFIHVKPPQLPSGR	-306_40774	E9PWK1	1	Mouse_09-2020	null	[MS,MS:1001208,SEQUEST,]	1.2e-2	null	ms_run[1]:scan=8874	2760.2	5	2253.25224	451.45587	K	P	120	140
PSM	VWQLYIGDTR	-306_41371	Q9QXF8	1	Mouse_09-2020	null	[MS,MS:1001208,SEQUEST,]	3.1e-4	null	ms_run[1]:scan=8986	2793.1	2	1250.65361	625.83004	R	R	30	40
PSM	ALYVSDKLQAGTVFVNTYNK	-306_40137	Q8R0Y6	1	Mouse_09-2020	null	[MS,MS:1001208,SEQUEST,]	3.1e-4	null	ms_run[1]:scan=8753	2724.5	3	2231.17453	744.39507	K	D	846	866
PSM	SITFVVFK	-306_41384	P97742	1	Mouse_09-2020	null	[MS,MS:1001208,SEQUEST,]	2.5e-2	null	ms_run[1]:scan=8989	2793.9	2	940.55058	470.77875	K	S	456	464
PSM	DFAVDIIK	-306_41411	Q9D819	1	Mouse_09-2020	null	[MS,MS:1001208,SEQUEST,]	1.1e-3	null	ms_run[1]:scan=8996	2796.0	2	920.50914	460.75802	K	T	214	222
PSM	YQLQSQENFEPFMK	-306_41891	P12710	1	Mouse_09-2020	null	[MS,MS:1001208,SEQUEST,]	3.1e-4	null	ms_run[1]:scan=9093	2824.6	2	1788.82805	894.91671	K	I	7	21
PSM	IEEIKDFLLTAR	-306_41919	Q9JJI8	1	Mouse_09-2020	null	[MS,MS:1001208,SEQUEST,]	3.1e-4	null	ms_run[1]:scan=9099	2826.4	3	1447.81574	483.27669	K	K	5	17
PSM	QFLFRPWDVTK	-306_41969	Q02053	1	Mouse_09-2020	null	[MS,MS:1001208,SEQUEST,]	1.7e-2	null	ms_run[1]:scan=9108	2829.0	3	1436.76889	479.59435	R	K	516	527
PSM	DYYFALAHTVRDHLVGR	-306_41978	Q9ET01	1	Mouse_09-2020	null	[MS,MS:1001208,SEQUEST,]	3.1e-4	null	ms_run[1]:scan=9109	2829.3	3	2033.03647	678.34991	R	I	51	68
PSM	DYYFALAHTVRDHLVGR	-306_42000	Q9ET01	1	Mouse_09-2020	null	[MS,MS:1001208,SEQUEST,]	1.1e-3	null	ms_run[1]:scan=9114	2830.8	4	2033.03615	509.01425	R	I	51	68
PSM	KYEGGRELNDFISYLQR	-306_42039	P27773	1	Mouse_09-2020	null	[MS,MS:1001208,SEQUEST,]	3.1e-4	null	ms_run[1]:scan=9121	2832.9	4	2088.05141	522.76818	K	A	466	483
PSM	FASEITPITISVK	-306_42053	Q8QZT1	1	Mouse_09-2020	null	[MS,MS:1001208,SEQUEST,]	3.1e-4	null	ms_run[1]:scan=9124	2833.7	2	1405.79436	703.40049	K	K	228	241
PSM	DGTVTAGNASGVSDGAGAVIIASEDAVKK	-306_42061	Q8BWT1	1	Mouse_09-2020	null	[MS,MS:1001208,SEQUEST,]	3.1e-4	null	ms_run[1]:scan=9125	2834.0	3	2660.34208	887.45063	K	N	242	271
PSM	LDNNTELSFFAK	-306_41877	O88844	1	Mouse_09-2020	null	[MS,MS:1001208,SEQUEST,]	3.1e-4	null	ms_run[1]:scan=9090	2823.7	2	1398.69072	699.84862	K	L	346	358
PSM	SLADIAREEASNFR	-306_42103	O70435	1	Mouse_09-2020	null	[MS,MS:1001208,SEQUEST,]	3.1e-4	null	ms_run[1]:scan=9134	2836.7	3	1578.78696	526.93387	R	N	87	101
PSM	TSLSPGSGVVTYYLR	-306_42120	P28271	1	Mouse_09-2020	null	[MS,MS:1001208,SEQUEST,]	3.1e-4	null	ms_run[1]:scan=9138	2837.9	2	1599.83916	800.42249	K	S	469	484
PSM	TPWIEFENNYR	-306_42128	Q8BGL3	1	Mouse_09-2020	null	[MS,MS:1001208,SEQUEST,]	3.1e-4	null	ms_run[1]:scan=9140	2838.5	2	1468.68633	734.84642	R	L	75	86
PSM	VVFIFGPDK	-306_42173	Q6GT24	1	Mouse_09-2020	null	[MS,MS:1001208,SEQUEST,]	2.0e-3	null	ms_run[1]:scan=9151	2841.7	2	1021.57225	511.28949	R	L	133	142
PSM	KYEGGRELNDFISYLQR	-306_42178	P27773	1	Mouse_09-2020	null	[MS,MS:1001208,SEQUEST,]	1.3e-3	null	ms_run[1]:scan=9152	2842.0	3	2088.05362	696.68848	K	A	466	483
PSM	SDIDEIVLVGGSTR	-306_42183	P20029	1	Mouse_09-2020	null	[MS,MS:1001208,SEQUEST,]	1.2e-2	null	ms_run[1]:scan=9153	2842.3	2	1460.76006	730.88319	K	P	355	369
PSM	SYLYFTQFK	-306_42231	Q9CPT4	1	Mouse_09-2020	null	[MS,MS:1001208,SEQUEST,]	1.1e-3	null	ms_run[1]:scan=9162	2845.0	2	1196.59905	598.80296	K	E	94	103
PSM	FKDIFQEIYDK	-306_42237	O88844	1	Mouse_09-2020	null	[MS,MS:1001208,SEQUEST,]	3.1e-4	null	ms_run[1]:scan=9163	2845.3	3	1445.73191	482.58189	R	Y	223	234
PSM	DAGTIAGLNVLR	-306_42256	P63017	1	Mouse_09-2020	null	[MS,MS:1001208,SEQUEST,]	3.1e-4	null	ms_run[1]:scan=9167	2846.4	2	1199.67497	600.34077	K	I	160	172
PSM	LGVLGFFSTGDQHAR	-306_42111	Q91WG0	0	Mouse_09-2020	null	[MS,MS:1001208,SEQUEST,]	3.1e-4	null	ms_run[1]:scan=9136	2837.3	3	1604.81797	535.61084	R	N	181	196
PSM	LGVLGFFSTGDQHAR	-306_42111	Q8QZR3	0	Mouse_09-2020	null	[MS,MS:1001208,SEQUEST,]	3.1e-4	null	ms_run[1]:scan=9136	2837.3	3	1604.81797	535.61084	R	N	178	193
PSM	LQHIQAPLSWTLVRPHIYGYAVK	-306_41857	A0A2R8VK72	1	Mouse_09-2020	null	[MS,MS:1001208,SEQUEST,]	3.1e-4	null	ms_run[1]:scan=9086	2822.5	4	2690.49306	673.37869	K	0	171	194
PSM	ASFITDGEQLPSPRPAPLLSR	-306_41849	O09174	1	Mouse_09-2020	null	[MS,MS:1001208,SEQUEST,]	3.1e-4	null	ms_run[1]:scan=9084	2821.9	3	2252.20584	751.40597	R	P	312	333
PSM	TVTNAVVTVPAYFNDSQR	-306_41841	P63017	1	Mouse_09-2020	null	[MS,MS:1001208,SEQUEST,]	3.1e-4	null	ms_run[1]:scan=9083	2821.7	3	1981.99857	661.33744	K	A	138	156
PSM	TYFQGSLPARAAYQVAALPR	-306_41486	P52760	1	Mouse_09-2020	null	[MS,MS:1001208,SEQUEST,]	3.1e-4	null	ms_run[1]:scan=9010	2800.1	3	2180.16098	727.39188	K	S	98	118
PSM	FSVSTLRDFGLGK	-306_41519	A0A0R4IZY2	1	Mouse_09-2020	null	[MS,MS:1001208,SEQUEST,]	1.3e-3	null	ms_run[1]:scan=9017	2802.2	3	1426.76896	476.26115	R	S	137	150
PSM	LAQGEYIAPEKIENIYLR	-306_41527	D3Z041	1	Mouse_09-2020	null	[MS,MS:1001208,SEQUEST,]	3.1e-4	null	ms_run[1]:scan=9018	2802.5	3	2120.14029	707.38439	K	E	563	581
PSM	YLAIAPPIIK	-306_41541	A0A494BAF6	1	Mouse_09-2020	null	[MS,MS:1001208,SEQUEST,]	1.2e-2	null	ms_run[1]:scan=9020	2803.1	2	1098.69292	549.84971	K	S	257	267
PSM	AVAIDLPGLGR	-306_41545	A0A087WPF8	1	Mouse_09-2020	null	[MS,MS:1001208,SEQUEST,]	3.1e-4	null	ms_run[1]:scan=9021	2803.3	2	1081.63689	541.32185	R	K	64	75
PSM	FISDKDASVVGFFR	-306_41551	P27773	1	Mouse_09-2020	null	[MS,MS:1001208,SEQUEST,]	3.1e-4	null	ms_run[1]:scan=9024	2804.2	3	1587.81772	529.94371	K	L	148	162
PSM	DTSFRGFFLPK	-306_41596	P56593	1	Mouse_09-2020	null	[MS,MS:1001208,SEQUEST,]	9.1e-3	null	ms_run[1]:scan=9031	2806.3	3	1314.68387	438.89955	K	T	375	386
PSM	AFRNIPGITLLNVSK	-306_41618	Q9D8E6	1	Mouse_09-2020	null	[MS,MS:1001208,SEQUEST,]	3.1e-4	null	ms_run[1]:scan=9037	2808.1	3	1642.96341	548.32615	K	N	220	235
PSM	LVFLGLDNAGK	-306_41656	A0A1W2P869	1	Mouse_09-2020	null	[MS,MS:1001208,SEQUEST,]	3.1e-4	null	ms_run[1]:scan=9044	2810.2	2	1146.65215	573.82951	K	T	5	16
PSM	AGIPKGVVNILPGSGSLVGQR	-306_41661	Q8R0Y6	1	Mouse_09-2020	null	[MS,MS:1001208,SEQUEST,]	3.1e-4	null	ms_run[1]:scan=9045	2810.5	3	2019.17154	673.72850	K	S	616	637
PSM	SLEIIGAPFSK	-306_41693	Q61176	1	Mouse_09-2020	null	[MS,MS:1001208,SEQUEST,]	3.1e-4	null	ms_run[1]:scan=9053	2812.8	2	1161.65251	581.32934	K	Q	7	18
PSM	GKENALLPNWLHLPVGYHGR	-306_41709	P35505	1	Mouse_09-2020	null	[MS,MS:1001208,SEQUEST,]	3.1e-4	null	ms_run[1]:scan=9055	2813.4	4	2271.21572	568.55909	R	S	143	163
PSM	DVFLPKPSWGNHTPIFR	-306_41716	P05202	1	Mouse_09-2020	null	[MS,MS:1001208,SEQUEST,]	3.1e-4	null	ms_run[1]:scan=9056	2813.7	3	2011.05539	671.02313	R	A	154	171
PSM	FWNILDK	-306_41739	Q63880	1	Mouse_09-2020	null	[MS,MS:1001208,SEQUEST,]	1.3e-3	null	ms_run[1]:scan=9061	2815.2	2	935.49919	468.25290	K	E	355	362
PSM	LISWYDNEYGYSNR	-306_41780	A0A1D5RLD8	1	Mouse_09-2020	null	[MS,MS:1001208,SEQUEST,]	8.9e-4	null	ms_run[1]:scan=9073	2818.7	2	1779.80071	890.40228	K	V	308	322
PSM	GLLQLQWK	-306_41787	Q9CZW5	1	Mouse_09-2020	null	[MS,MS:1001208,SEQUEST,]	3.1e-4	null	ms_run[1]:scan=9074	2819.0	2	985.58318	493.29510	K	D	520	528
PSM	FSNFAPLGIPR	-306_41790	P56593	1	Mouse_09-2020	null	[MS,MS:1001208,SEQUEST,]	3.1e-4	null	ms_run[1]:scan=9075	2819.3	2	1218.66374	609.83512	R	I	360	371
PSM	GVVNILPGSGSLVGQR	-306_41796	Q8R0Y6	1	Mouse_09-2020	null	[MS,MS:1001208,SEQUEST,]	3.1e-4	null	ms_run[1]:scan=9076	2819.6	2	1552.88310	776.94392	K	S	621	637
PSM	TVTNAVVTVPAYFNDSQR	-306_41805	P63017	1	Mouse_09-2020	null	[MS,MS:1001208,SEQUEST,]	3.1e-4	null	ms_run[1]:scan=9078	2820.2	2	1982.00139	991.50253	K	A	138	156
PSM	LVFDEYLK	-306_41402	P14824	1	Mouse_09-2020	null	[MS,MS:1001208,SEQUEST,]	2.3e-2	null	ms_run[1]:scan=8993	2795.1	2	1026.55120	513.77895	R	T	213	221
PSM	SGRFFTVKLPVALDPGSK	-306_40097	Q91YQ5	1	Mouse_09-2020	null	[MS,MS:1001208,SEQUEST,]	3.1e-4	null	ms_run[1]:scan=8745	2722.2	4	1919.07509	480.52418	K	S	110	128
PSM	YHVPVVVVPEGSTSDTQEQAILR	-306_40065	Q9DBG6	1	Mouse_09-2020	null	[MS,MS:1001208,SEQUEST,]	3.1e-4	null	ms_run[1]:scan=8739	2720.4	3	2524.30680	842.10625	R	Q	267	290
PSM	SIYGEKFEDENFILK	-306_40026	P17742	1	Mouse_09-2020	null	[MS,MS:1001208,SEQUEST,]	3.1e-4	null	ms_run[1]:scan=8733	2718.6	3	1831.91013	611.30860	R	T	77	92
PSM	GLPDNISSVLNK	-306_38348	Q91ZJ5	1	Mouse_09-2020	null	[MS,MS:1001208,SEQUEST,]	3.1e-4	null	ms_run[1]:scan=8420	2626.5	2	1256.68498	628.84588	R	V	96	108
PSM	SIYSEFLK	-306_38377	Q8BH00	1	Mouse_09-2020	null	[MS,MS:1001208,SEQUEST,]	8.0e-3	null	ms_run[1]:scan=8425	2627.9	2	986.51940	493.76330	R	F	298	306
PSM	YNQILRIEEELGSK	-306_38413	P17182	1	Mouse_09-2020	null	[MS,MS:1001208,SEQUEST,]	3.1e-4	null	ms_run[1]:scan=8432	2630.0	3	1691.89762	564.63694	K	K	407	421
PSM	AIGLPEDLIQKGKDIKGVSEIVHEGK	-306_38506	P12710	1	Mouse_09-2020	null	[MS,MS:1001208,SEQUEST,]	1.3e-3	null	ms_run[1]:scan=8449	2635.0	5	2773.54658	555.51499	K	I	21	47
PSM	VSFELFADKVPK	-306_38512	P17742	1	Mouse_09-2020	null	[MS,MS:1001208,SEQUEST,]	1.3e-3	null	ms_run[1]:scan=8450	2635.3	3	1379.75690	460.59049	R	A	20	32
PSM	ILVLNTPNNPLGK	-306_38529	Q8BTY1	1	Mouse_09-2020	null	[MS,MS:1001208,SEQUEST,]	3.1e-4	null	ms_run[1]:scan=8453	2636.2	2	1392.82207	696.91410	K	F	177	190
PSM	ELSFAAVSFYHK	-306_38547	P19096	1	Mouse_09-2020	null	[MS,MS:1001208,SEQUEST,]	3.1e-4	null	ms_run[1]:scan=8456	2637.0	3	1398.70548	466.90659	R	R	2408	2420
PSM	FLPSLAQSALEK	-306_38566	Q8CC88	1	Mouse_09-2020	null	[MS,MS:1001208,SEQUEST,]	3.1e-4	null	ms_run[1]:scan=8460	2638.2	2	1303.72612	652.36645	R	L	688	700
PSM	GTTVITSLSSVLHDSK	-306_38343	Q64458	1	Mouse_09-2020	null	[MS,MS:1001208,SEQUEST,]	2.0e-2	null	ms_run[1]:scan=8418	2625.9	3	1644.88840	548.96495	K	F	384	400
PSM	LNSFIALVNK	-306_38603	A0A0R4IZY2	1	Mouse_09-2020	null	[MS,MS:1001208,SEQUEST,]	3.1e-4	null	ms_run[1]:scan=8466	2640.0	2	1118.65654	559.83205	K	L	247	257
PSM	TYAEILEPFHPVR	-306_38633	Q9CQ54	1	Mouse_09-2020	null	[MS,MS:1001208,SEQUEST,]	3.1e-4	null	ms_run[1]:scan=8471	2641.4	3	1571.82181	524.61207	K	0	108	121
PSM	AIGLPEDLIQKGKDIKGVSEIVHEGK	-306_38652	P12710	1	Mouse_09-2020	null	[MS,MS:1001208,SEQUEST,]	3.1e-4	null	ms_run[1]:scan=8475	2642.6	4	2773.54702	694.14191	K	I	21	47
PSM	AAFQLGSPWR	-306_38664	P47738	1	Mouse_09-2020	null	[MS,MS:1001208,SEQUEST,]	3.1e-4	null	ms_run[1]:scan=8478	2643.5	2	1132.59014	566.79854	R	M	87	97
PSM	AISSAVRQAGIAQLYGIAGSTNVTGDQVKK	-306_38674	Q9QXD6	1	Mouse_09-2020	null	[MS,MS:1001208,SEQUEST,]	3.1e-4	null	ms_run[1]:scan=8480	2644.1	4	3003.62685	751.66100	K	D	44	74
PSM	GNDISSGTVLSDYVGSGPPSGTGLHR	-306_38699	P70296	1	Mouse_09-2020	null	[MS,MS:1001208,SEQUEST,]	3.1e-4	null	ms_run[1]:scan=8487	2646.2	3	2530.22055	844.07713	K	V	94	120
PSM	ADLIAYLK	-306_38802	P62897	1	Mouse_09-2020	null	[MS,MS:1001208,SEQUEST,]	6.4e-4	null	ms_run[1]:scan=8506	2651.8	2	906.52983	453.76839	R	A	93	101
PSM	RWLLDFASK	-306_38825	D3Z041	1	Mouse_09-2020	null	[MS,MS:1001208,SEQUEST,]	1.3e-3	null	ms_run[1]:scan=8510	2653.0	2	1135.62663	568.31657	K	K	388	397
PSM	FYTLFGR	-306_38842	Q8CGC7	1	Mouse_09-2020	null	[MS,MS:1001208,SEQUEST,]	8.9e-4	null	ms_run[1]:scan=8513	2653.9	2	903.47276	452.23980	K	Y	1504	1511
PSM	AIGLPEDLIQKGKDIKGVSEIVHEGK	-306_38623	P12710	1	Mouse_09-2020	null	[MS,MS:1001208,SEQUEST,]	1.4e-2	null	ms_run[1]:scan=8470	2641.1	6	2773.54827	463.09703	K	I	21	47
PSM	GAGAFGYFEVTHDITRYSK	-306_38334	P24270	1	Mouse_09-2020	null	[MS,MS:1001208,SEQUEST,]	1.3e-3	null	ms_run[1]:scan=8417	2625.6	4	2119.03457	530.51154	K	K	78	97
PSM	GPFLLGIK	-306_38292	P28271	1	Mouse_09-2020	null	[MS,MS:1001208,SEQUEST,]	3.1e-4	null	ms_run[1]:scan=8408	2623.0	2	844.52971	422.76819	K	V	786	794
PSM	RYEEIVKEVSTYIK	-306_38279	P10126	1	Mouse_09-2020	null	[MS,MS:1001208,SEQUEST,]	3.1e-4	null	ms_run[1]:scan=8406	2622.4	3	1756.94858	586.32084	K	I	166	180
PSM	ATLNLSLLK	-306_37869	P52196	1	Mouse_09-2020	null	[MS,MS:1001208,SEQUEST,]	3.1e-4	null	ms_run[1]:scan=8337	2602.1	2	972.60893	486.80804	K	Y	155	164
PSM	FDRGYISPYFINTSK	-306_37890	P63038	1	Mouse_09-2020	null	[MS,MS:1001208,SEQUEST,]	3.1e-4	null	ms_run[1]:scan=8340	2603.0	3	1807.90116	603.30530	K	Q	219	234
PSM	DAGQISGLNVLR	-306_37894	P38647	1	Mouse_09-2020	null	[MS,MS:1001208,SEQUEST,]	3.1e-4	null	ms_run[1]:scan=8341	2603.3	2	1242.68059	621.84368	K	I	207	219
PSM	FAPPEDPEPWSGVR	-306_37904	Q8QZR3	1	Mouse_09-2020	null	[MS,MS:1001208,SEQUEST,]	1.4e-2	null	ms_run[1]:scan=8343	2603.9	2	1583.74993	792.37808	R	G	73	87
PSM	EWPANLDLK	-306_37923	Q8C196	1	Mouse_09-2020	null	[MS,MS:1001208,SEQUEST,]	1.4e-2	null	ms_run[1]:scan=8347	2605.0	2	1085.56243	543.28493	K	E	832	841
PSM	IAFAITAIK	-306_37932	P62270	1	Mouse_09-2020	null	[MS,MS:1001208,SEQUEST,]	3.1e-4	null	ms_run[1]:scan=8349	2605.6	2	947.59239	474.29985	K	V	26	35
PSM	LTLSALVDGK	-306_37957	G3UX26	1	Mouse_09-2020	null	[MS,MS:1001208,SEQUEST,]	3.1e-4	null	ms_run[1]:scan=8352	2606.5	2	1016.59892	508.80296	K	F	257	267
PSM	KIPAFLPFSTGK	-306_37970	P56593	1	Mouse_09-2020	null	[MS,MS:1001208,SEQUEST,]	1.5e-3	null	ms_run[1]:scan=8354	2607.1	3	1305.75629	435.92370	K	F	423	435
PSM	IGGIFAFK	-306_37974	P32020	1	Mouse_09-2020	null	[MS,MS:1001208,SEQUEST,]	3.1e-4	null	ms_run[1]:scan=8356	2607.7	2	852.49840	426.75254	K	K	455	463
PSM	YVTLIYTNYENGK	-306_37980	P19157	1	Mouse_09-2020	null	[MS,MS:1001208,SEQUEST,]	3.1e-4	null	ms_run[1]:scan=8357	2608.0	2	1577.78594	789.39594	K	D	104	117
PSM	VWLDPNETNEIANANSR	-306_37985	P84099	1	Mouse_09-2020	null	[MS,MS:1001208,SEQUEST,]	3.1e-4	null	ms_run[1]:scan=8358	2608.3	2	1942.92815	971.96631	K	Q	22	39
PSM	VLEQLTGQTPVFSK	-306_38037	Q9CXW4	1	Mouse_09-2020	null	[MS,MS:1001208,SEQUEST,]	3.1e-4	null	ms_run[1]:scan=8367	2610.9	2	1546.84892	773.92741	K	R	39	53
PSM	ALLFIPR	-306_38095	P11499	1	Mouse_09-2020	null	[MS,MS:1001208,SEQUEST,]	4.8e-2	null	ms_run[1]:scan=8376	2613.5	2	829.52995	415.26836	R	A	331	338
PSM	LTPIGYIPKENALNLK	-306_38108	Q9Z2V4	1	Mouse_09-2020	null	[MS,MS:1001208,SEQUEST,]	2.2e-3	null	ms_run[1]:scan=8378	2614.1	3	1784.03299	595.34873	K	L	552	568
PSM	GFGGIGGILR	-306_38115	Q8BWY3	1	Mouse_09-2020	null	[MS,MS:1001208,SEQUEST,]	3.1e-4	null	ms_run[1]:scan=8379	2614.4	2	946.54759	473.77708	K	R	405	415
PSM	FELTGIPPAPR	-306_38175	P63017	1	Mouse_09-2020	null	[MS,MS:1001208,SEQUEST,]	8.9e-4	null	ms_run[1]:scan=8389	2617.4	2	1197.66240	599.33496	K	V	459	470
PSM	GAGAFGYFEVTHDITRYSK	-306_38211	P24270	1	Mouse_09-2020	null	[MS,MS:1001208,SEQUEST,]	3.1e-4	null	ms_run[1]:scan=8396	2619.4	3	2119.02701	707.01296	K	K	78	97
PSM	FSVSTLRNFGLGK	-306_38237	A0A2R8VHY1	0	Mouse_09-2020	null	[MS,MS:1001208,SEQUEST,]	3.1e-4	null	ms_run[1]:scan=8399	2620.3	3	1425.78476	475.93314	R	S	37	50
PSM	FSVSTLRNFGLGK	-306_38237	P11714	0	Mouse_09-2020	null	[MS,MS:1001208,SEQUEST,]	3.1e-4	null	ms_run[1]:scan=8399	2620.3	3	1425.78476	475.93314	R	S	137	150
PSM	KGIVDQSQQAYQEAFEISK	-306_38253	A0A2I3BQ03	1	Mouse_09-2020	null	[MS,MS:1001208,SEQUEST,]	3.1e-4	null	ms_run[1]:scan=8401	2620.9	3	2169.08475	723.69893	K	E	139	158
PSM	AQLLQPTLEINPR	-306_38849	Q9CQN1	1	Mouse_09-2020	null	[MS,MS:1001208,SEQUEST,]	8.9e-4	null	ms_run[1]:scan=8514	2654.2	2	1492.84953	746.92774	R	T	637	650
PSM	EWGYASHNGPDHWHELYPIAK	-306_38855	P16015	1	Mouse_09-2020	null	[MS,MS:1001208,SEQUEST,]	3.1e-4	null	ms_run[1]:scan=8515	2654.5	4	2507.15395	627.54364	K	D	4	25
PSM	DQLLLGPTYATPK	-306_38863	Q99JY0	1	Mouse_09-2020	null	[MS,MS:1001208,SEQUEST,]	3.1e-4	null	ms_run[1]:scan=8516	2654.8	2	1416.77434	708.89029	K	L	350	363
PSM	GEPGGQTALYDFYSR	-306_38905	Q9CXN7	1	Mouse_09-2020	null	[MS,MS:1001208,SEQUEST,]	1.5e-3	null	ms_run[1]:scan=8525	2657.4	2	1660.76006	830.88373	K	F	202	217
PSM	FAPPEAPEPWSGVR	-306_39540	Q91WG0	0	Mouse_09-2020	null	[MS,MS:1001208,SEQUEST,]	1.7e-2	null	ms_run[1]:scan=8645	2692.6	2	1539.75932	770.38317	R	G	75	89
PSM	FAPPEAPEPWSGVR	-306_39540	Q8BK48	0	Mouse_09-2020	null	[MS,MS:1001208,SEQUEST,]	1.7e-2	null	ms_run[1]:scan=8645	2692.6	2	1539.75932	770.38317	R	G	73	87
PSM	SEFPWEVPK	-306_39553	Q91X83	1	Mouse_09-2020	null	[MS,MS:1001208,SEQUEST,]	1.7e-2	null	ms_run[1]:scan=8647	2693.2	2	1118.55181	559.77948	R	L	384	393
PSM	LLIYTEFGK	-306_39579	O09173	1	Mouse_09-2020	null	[MS,MS:1001208,SEQUEST,]	3.1e-4	null	ms_run[1]:scan=8652	2694.7	2	1083.60857	542.30788	K	S	163	172
PSM	ELGEYGLQAYTEVK	-306_39589	P47738	1	Mouse_09-2020	null	[MS,MS:1001208,SEQUEST,]	3.1e-4	null	ms_run[1]:scan=8653	2695.0	2	1599.79131	800.39868	R	V	495	509
PSM	GWPLYLSTK	-306_39612	O88844	1	Mouse_09-2020	null	[MS,MS:1001208,SEQUEST,]	8.9e-4	null	ms_run[1]:scan=8659	2696.8	2	1064.57744	532.79239	K	T	204	213
PSM	FLFPEGIK	-306_39616	D3Z6B9	0	Mouse_09-2020	null	[MS,MS:1001208,SEQUEST,]	3.5e-3	null	ms_run[1]:scan=8660	2697.0	2	950.53478	475.77093	R	M	76	84
PSM	FLFPEGIK	-306_39616	Q8R0Y6	0	Mouse_09-2020	null	[MS,MS:1001208,SEQUEST,]	3.5e-3	null	ms_run[1]:scan=8660	2697.0	2	950.53478	475.77093	R	M	167	175
PSM	AAVSGLWGKVNADEVGGEALGR	-306_39625	A8DUK4	1	Mouse_09-2020	null	[MS,MS:1001208,SEQUEST,]	3.1e-4	null	ms_run[1]:scan=8661	2697.3	3	2156.10953	719.37467	K	L	10	32
PSM	LEDLIVKDGLTDVYNK	-306_39632	Q8QZT1	1	Mouse_09-2020	null	[MS,MS:1001208,SEQUEST,]	3.1e-4	null	ms_run[1]:scan=8662	2697.6	3	1834.97898	612.33141	K	H	172	188
PSM	YYRQNPDIPQLEPSDYLR	-306_39665	Q9DBM2	1	Mouse_09-2020	null	[MS,MS:1001208,SEQUEST,]	3.1e-4	null	ms_run[1]:scan=8669	2699.7	3	2267.11173	756.37456	K	L	677	695
PSM	AIGLPEDLIQK	-306_39875	P12710	1	Mouse_09-2020	null	[MS,MS:1001208,SEQUEST,]	3.1e-4	null	ms_run[1]:scan=8707	2711.1	2	1196.68901	598.84790	K	K	21	32
PSM	FSSETWQNLGTLQR	-306_39879	A0A087WPF8	1	Mouse_09-2020	null	[MS,MS:1001208,SEQUEST,]	3.1e-4	null	ms_run[1]:scan=8708	2711.3	2	1666.81975	833.91282	R	A	43	57
PSM	ILTFDQLALESPKGR	-306_39904	A0A1B0GSS8	1	Mouse_09-2020	null	[MS,MS:1001208,SEQUEST,]	3.1e-4	null	ms_run[1]:scan=8712	2712.5	3	1687.93723	563.31743	K	T	87	102
PSM	GAGAFGYFEVTHDITR	-306_39929	P24270	1	Mouse_09-2020	null	[MS,MS:1001208,SEQUEST,]	8.9e-4	null	ms_run[1]:scan=8717	2714.0	3	1740.83530	580.94952	K	S	78	94
PSM	TITLEVEPSDTIENVK	-306_39937	E9Q5F6	1	Mouse_09-2020	null	[MS,MS:1001208,SEQUEST,]	3.1e-4	null	ms_run[1]:scan=8718	2714.2	2	1787.92998	894.46729	K	K	12	28
PSM	NFLDSYIK	-306_39941	O88451	1	Mouse_09-2020	null	[MS,MS:1001208,SEQUEST,]	1.3e-3	null	ms_run[1]:scan=8719	2714.5	2	999.51525	500.26092	K	I	240	248
PSM	FTQAGSEVSALLGR	-306_39975	P56480	1	Mouse_09-2020	null	[MS,MS:1001208,SEQUEST,]	3.1e-4	null	ms_run[1]:scan=8726	2716.6	2	1435.75566	718.38062	R	P	311	325
PSM	FSLSILR	-306_39983	Q05421	1	Mouse_09-2020	null	[MS,MS:1001208,SEQUEST,]	8.9e-4	null	ms_run[1]:scan=8727	2716.9	2	835.50395	418.25545	R	W	128	135
PSM	LSFQHDPETSVLILR	-306_39992	Q8BHN3	1	Mouse_09-2020	null	[MS,MS:1001208,SEQUEST,]	3.1e-4	null	ms_run[1]:scan=8728	2717.2	3	1754.94486	585.65270	R	P	915	930
PSM	ILVTLLHTLER	-306_39999	Q80X81	1	Mouse_09-2020	null	[MS,MS:1001208,SEQUEST,]	5.1e-3	null	ms_run[1]:scan=8729	2717.5	3	1307.80487	436.60637	R	G	362	373
PSM	LVTGWVKPIIIGR	-306_39530	O88844	1	Mouse_09-2020	null	[MS,MS:1001208,SEQUEST,]	3.1e-4	null	ms_run[1]:scan=8644	2692.3	3	1451.91025	484.64141	R	A	120	133
PSM	ILVATNLFGR	-306_42263	Q9Z1N5	1	Mouse_09-2020	null	[MS,MS:1001208,SEQUEST,]	3.1e-4	null	ms_run[1]:scan=9169	2847.0	2	1103.65801	552.33222	R	M	340	350
PSM	LSVLLLER	-306_39520	Q8VC30	1	Mouse_09-2020	null	[MS,MS:1001208,SEQUEST,]	3.1e-4	null	ms_run[1]:scan=8643	2692.0	2	942.59862	471.80276	R	G	435	443
PSM	LYNLFLK	-306_39495	Q9Z2I9	1	Mouse_09-2020	null	[MS,MS:1001208,SEQUEST,]	1.1e-3	null	ms_run[1]:scan=8640	2691.2	2	910.53990	455.77347	K	D	243	250
PSM	LGGSAVISLEGKPL	-306_38943	P18760	1	Mouse_09-2020	null	[MS,MS:1001208,SEQUEST,]	3.1e-4	null	ms_run[1]:scan=8533	2659.8	2	1340.77800	670.89283	K	0	153	167
PSM	NTGTEAPDYLATVDVDPK	-306_38974	A0A0R4J135	0	Mouse_09-2020	null	[MS,MS:1001208,SEQUEST,]	3.1e-4	null	ms_run[1]:scan=8540	2661.8	2	1905.90972	953.45745	R	P	35	53
PSM	NTGTEAPDYLATVDVDPK	-306_38974	P17563	0	Mouse_09-2020	null	[MS,MS:1001208,SEQUEST,]	3.1e-4	null	ms_run[1]:scan=8540	2661.8	2	1905.90972	953.45745	R	P	35	53
PSM	IWPHVYSFLQTKVPETTQK	-306_39159	Q9WTP7	1	Mouse_09-2020	null	[MS,MS:1001208,SEQUEST,]	8.9e-4	null	ms_run[1]:scan=8578	2673.0	3	2302.22550	768.07919	K	S	204	223
PSM	VADIGLAAWGR	-306_39189	P50247	1	Mouse_09-2020	null	[MS,MS:1001208,SEQUEST,]	3.1e-4	null	ms_run[1]:scan=8583	2674.4	2	1128.61675	564.81165	K	A	9	20
PSM	IWPHVYSFLQTKVPETTQK	-306_39195	Q9WTP7	1	Mouse_09-2020	null	[MS,MS:1001208,SEQUEST,]	3.1e-4	null	ms_run[1]:scan=8584	2674.7	4	2302.22451	576.31121	K	S	204	223
PSM	FADILPLGVPHK	-306_39223	Q9JKY7	1	Mouse_09-2020	null	[MS,MS:1001208,SEQUEST,]	3.1e-4	null	ms_run[1]:scan=8589	2676.2	3	1306.75156	436.25545	R	S	369	381
PSM	YFPTQALNFAFKDKYK	-306_39234	P51881	1	Mouse_09-2020	null	[MS,MS:1001208,SEQUEST,]	3.1e-4	null	ms_run[1]:scan=8592	2677.1	4	1981.02248	496.01091	R	I	81	97
PSM	VVDSLQLTGTKPVATPVDWK	-306_39240	Q6GT24	1	Mouse_09-2020	null	[MS,MS:1001208,SEQUEST,]	3.1e-4	null	ms_run[1]:scan=8593	2677.4	3	2154.18308	718.73168	R	G	163	183
PSM	FLPGFEAPTYK	-306_39265	P49429	1	Mouse_09-2020	null	[MS,MS:1001208,SEQUEST,]	1.9e-3	null	ms_run[1]:scan=8597	2678.5	2	1269.65141	635.32934	R	T	156	167
PSM	LKLPAVVTADLRLNEPR	-306_39272	Q9DCW4	1	Mouse_09-2020	null	[MS,MS:1001208,SEQUEST,]	3.1e-4	null	ms_run[1]:scan=8598	2678.8	4	1905.12893	477.03746	R	A	175	192
PSM	LTGSLSGWTSPKDVILK	-306_39295	Q99KI0	1	Mouse_09-2020	null	[MS,MS:1001208,SEQUEST,]	2.0e-3	null	ms_run[1]:scan=8603	2680.3	3	1802.00571	601.34013	K	A	234	251
PSM	KDGTVTAGNASGVSDGAGAVIIASEDAVK	-306_39323	Q8BWT1	1	Mouse_09-2020	null	[MS,MS:1001208,SEQUEST,]	3.1e-4	null	ms_run[1]:scan=8607	2681.5	3	2660.34153	887.45063	K	H	241	270
PSM	YFPTQALNFAFKDKYK	-306_39330	P51881	1	Mouse_09-2020	null	[MS,MS:1001208,SEQUEST,]	1.8e-2	null	ms_run[1]:scan=8608	2681.8	3	1981.02353	661.01212	R	I	81	97
PSM	GAPLNTPVTEDRFAILTEK	-306_39335	Q921G7	1	Mouse_09-2020	null	[MS,MS:1001208,SEQUEST,]	1.3e-3	null	ms_run[1]:scan=8609	2682.1	3	2072.10147	691.37227	K	R	134	153
PSM	DYAVSTVPVADSLHLK	-306_39375	D3YU15	1	Mouse_09-2020	null	[MS,MS:1001208,SEQUEST,]	1.9e-3	null	ms_run[1]:scan=8616	2684.1	3	1714.90244	572.30519	K	F	57	73
PSM	ANSFTVSSVSAPSWLHR	-306_39382	Q8VDJ3	1	Mouse_09-2020	null	[MS,MS:1001208,SEQUEST,]	3.1e-4	null	ms_run[1]:scan=8618	2684.7	3	1845.92630	615.97959	K	I	361	378
PSM	VQVSVFKGQVYILGR	-306_39388	P16460	1	Mouse_09-2020	null	[MS,MS:1001208,SEQUEST,]	3.1e-4	null	ms_run[1]:scan=8620	2685.3	3	1692.97977	564.99803	K	S	349	364
PSM	IIDVVYNASNNELVR	-306_39407	P62242	1	Mouse_09-2020	null	[MS,MS:1001208,SEQUEST,]	3.1e-4	null	ms_run[1]:scan=8625	2686.8	2	1718.90947	859.95723	R	K	78	93
PSM	ANVVASALAQIPQK	-306_39420	Q8R084	1	Mouse_09-2020	null	[MS,MS:1001208,SEQUEST,]	3.1e-4	null	ms_run[1]:scan=8627	2687.3	2	1409.81194	705.40918	K	L	322	336
PSM	VITAFNDGLNHLDSLK	-306_39505	A8DUK4	1	Mouse_09-2020	null	[MS,MS:1001208,SEQUEST,]	3.1e-4	null	ms_run[1]:scan=8641	2691.4	3	1756.92313	586.31246	K	T	68	84
PSM	GNWGYLDQAAALR	-306_42271	Q91WG0	1	Mouse_09-2020	null	[MS,MS:1001208,SEQUEST,]	3.1e-4	null	ms_run[1]:scan=9170	2847.3	2	1434.71526	717.85986	R	V	196	209
PSM	VHLVGIDIFTGK	-306_42301	Q8BGY2	1	Mouse_09-2020	null	[MS,MS:1001208,SEQUEST,]	3.1e-4	null	ms_run[1]:scan=9177	2849.4	3	1298.74729	433.58708	K	Y	56	68
PSM	IFNNGADLSGITEENAPLK	-306_42308	P07758	0	Mouse_09-2020	null	[MS,MS:1001208,SEQUEST,]	3.1e-4	null	ms_run[1]:scan=9178	2849.7	2	2003.01079	1002.00764	R	S	329	348
PSM	IFNNGADLSGITEENAPLK	-306_42308	Q00897	0	Mouse_09-2020	null	[MS,MS:1001208,SEQUEST,]	3.1e-4	null	ms_run[1]:scan=9178	2849.7	2	2003.01079	1002.00764	R	S	329	348
PSM	YVRPGGGFEPNFTLFEK	-306_44849	P11352	1	Mouse_09-2020	null	[MS,MS:1001208,SEQUEST,]	3.1e-4	null	ms_run[1]:scan=9660	2991.6	3	1957.98264	653.33174	K	E	96	113
PSM	ISVNDFIIK	-306_44862	Q8BMF4	1	Mouse_09-2020	null	[MS,MS:1001208,SEQUEST,]	2.5e-3	null	ms_run[1]:scan=9662	2992.2	2	1048.60454	524.80550	K	S	469	478
PSM	IQASVATNPIITPVAQENQ	-306_44949	P08226	1	Mouse_09-2020	null	[MS,MS:1001208,SEQUEST,]	1.1e-2	null	ms_run[1]:scan=9679	2997.3	2	1994.05852	997.53129	K	0	293	312
PSM	KYVLGNPLTPGINQGPQIDKEQHDKILDLIESGK	-306_44967	P24549	1	Mouse_09-2020	null	[MS,MS:1001208,SEQUEST,]	3.1e-4	null	ms_run[1]:scan=9684	2998.8	4	3758.01699	940.25854	K	E	329	363
PSM	NIPGITLLNVSK	-306_44994	Q9D8E6	1	Mouse_09-2020	null	[MS,MS:1001208,SEQUEST,]	3.1e-4	null	ms_run[1]:scan=9690	3000.6	2	1268.75774	634.88227	R	N	223	235
PSM	GYSFSLTTFSPSGK	-306_45002	P49722	1	Mouse_09-2020	null	[MS,MS:1001208,SEQUEST,]	3.1e-4	null	ms_run[1]:scan=9691	3000.9	2	1478.71721	739.86173	R	V	5	19
PSM	QNYVDLVSSLSSSSEAPSQGK	-306_45020	Q9WUR2	1	Mouse_09-2020	null	[MS,MS:1001208,SEQUEST,]	3.1e-4	null	ms_run[1]:scan=9694	3001.7	2	2183.04961	1092.02676	R	G	107	128
PSM	DFLAGGVAAAISK	-306_45027	P51881	1	Mouse_09-2020	null	[MS,MS:1001208,SEQUEST,]	3.1e-4	null	ms_run[1]:scan=9696	3002.3	2	1219.66899	610.33770	K	A	11	24
PSM	GYEPDPNIVKLAEQYAKENGTK	-306_44840	P11725	1	Mouse_09-2020	null	[MS,MS:1001208,SEQUEST,]	2.9e-2	null	ms_run[1]:scan=9658	2991.0	4	2464.23403	616.81432	K	S	222	244
PSM	KYVLGNPLTPGINQGPQIDKEQHDKILDLIESGK	-306_45034	P24549	1	Mouse_09-2020	null	[MS,MS:1001208,SEQUEST,]	1.3e-2	null	ms_run[1]:scan=9697	3002.6	6	3758.01391	627.17478	K	E	329	363
PSM	LRSLFSSAENEPPVPLVGNWRPPQPVKGR	-306_45080	P16015	1	Mouse_09-2020	null	[MS,MS:1001208,SEQUEST,]	1.1e-2	null	ms_run[1]:scan=9704	3004.7	5	3227.74305	646.35455	K	V	225	254
PSM	SRVVGNPFDSRTEQGPQVDETQFKKILGYIK	-306_45109	P47738	1	Mouse_09-2020	null	[MS,MS:1001208,SEQUEST,]	3.1e-4	null	ms_run[1]:scan=9710	3006.5	5	3536.85285	708.17574	K	G	347	378
PSM	KYFDQVDISNGLDWSLDHK	-306_45113	Q64374	1	Mouse_09-2020	null	[MS,MS:1001208,SEQUEST,]	3.1e-4	null	ms_run[1]:scan=9711	3006.8	4	2280.09414	570.77874	K	F	145	164
PSM	GLFIIDDKGILR	-306_45125	P35700	1	Mouse_09-2020	null	[MS,MS:1001208,SEQUEST,]	3.1e-4	null	ms_run[1]:scan=9715	3008.0	3	1359.79987	453.93801	R	I	129	141
PSM	GLFIIDDKGILR	-306_45140	P35700	1	Mouse_09-2020	null	[MS,MS:1001208,SEQUEST,]	3.1e-4	null	ms_run[1]:scan=9717	3008.5	2	1359.79985	680.40337	R	I	129	141
PSM	NNREEQIISLFRDNFEK	-306_45165	Q99KR3	1	Mouse_09-2020	null	[MS,MS:1001208,SEQUEST,]	3.1e-4	null	ms_run[1]:scan=9721	3009.7	3	2152.07737	718.03090	R	F	218	235
PSM	DDGSWEVIEGYR	-306_45194	P26443	1	Mouse_09-2020	null	[MS,MS:1001208,SEQUEST,]	3.1e-4	null	ms_run[1]:scan=9727	3011.5	2	1425.62859	713.31769	R	Q	125	137
PSM	SYELPDGQVITIGNER	-306_45219	P63268	0	Mouse_09-2020	null	[MS,MS:1001208,SEQUEST,]	3.1e-4	null	ms_run[1]:scan=9732	3013.0	2	1790.89397	895.94960	K	R	240	256
PSM	SYELPDGQVITIGNER	-306_45219	P60710	0	Mouse_09-2020	null	[MS,MS:1001208,SEQUEST,]	3.1e-4	null	ms_run[1]:scan=9732	3013.0	2	1790.89397	895.94960	K	R	239	255
PSM	VSLAVLNPYIK	-306_45049	Q9DB20	1	Mouse_09-2020	null	[MS,MS:1001208,SEQUEST,]	3.1e-4	null	ms_run[1]:scan=9700	3003.5	2	1216.72991	608.86863	K	T	74	85
PSM	NSYLEVLLK	-306_44821	Q3TML0	1	Mouse_09-2020	null	[MS,MS:1001208,SEQUEST,]	3.1e-4	null	ms_run[1]:scan=9655	2990.1	2	1078.61443	539.81078	R	A	319	328
PSM	SSFFVNGLTLGGQK	-306_44802	Q5SX49	1	Mouse_09-2020	null	[MS,MS:1001208,SEQUEST,]	3.1e-4	null	ms_run[1]:scan=9651	2988.9	2	1454.76457	727.88554	R	S	57	71
PSM	LSNIFVIGKGNKPWISLPR	-306_44757	P62702	1	Mouse_09-2020	null	[MS,MS:1001208,SEQUEST,]	3.1e-4	null	ms_run[1]:scan=9641	2985.9	4	2139.24380	535.56638	R	K	222	241
PSM	VLEALLPLK	-306_44351	P19096	1	Mouse_09-2020	null	[MS,MS:1001208,SEQUEST,]	1.1e-3	null	ms_run[1]:scan=9569	2964.7	2	995.65013	498.32861	K	L	2376	2385
PSM	LGEYGFQNAILVR	-306_44398	P07724	1	Mouse_09-2020	null	[MS,MS:1001208,SEQUEST,]	3.1e-4	null	ms_run[1]:scan=9578	2967.4	2	1479.79680	740.40136	K	T	422	435
PSM	FYGPEGPYGVFAGR	-306_44402	O55022	1	Mouse_09-2020	null	[MS,MS:1001208,SEQUEST,]	3.1e-4	null	ms_run[1]:scan=9579	2967.6	2	1516.72258	758.86461	K	A	106	120
PSM	DAILFPSFIHSQK	-306_44415	P24270	1	Mouse_09-2020	null	[MS,MS:1001208,SEQUEST,]	3.1e-4	null	ms_run[1]:scan=9581	2968.2	2	1502.80071	751.90373	R	N	157	170
PSM	DAILFPSFIHSQK	-306_44459	P24270	1	Mouse_09-2020	null	[MS,MS:1001208,SEQUEST,]	1.3e-3	null	ms_run[1]:scan=9588	2970.3	3	1502.80121	501.60491	R	N	157	170
PSM	QYKIPDWFLNR	-306_44464	P62270	1	Mouse_09-2020	null	[MS,MS:1001208,SEQUEST,]	3.1e-4	null	ms_run[1]:scan=9589	2970.6	3	1479.77552	493.92962	R	K	76	87
PSM	KILESDRKEPLFGISTGNIITGLAAGAK	-306_44472	Q8C196	1	Mouse_09-2020	null	[MS,MS:1001208,SEQUEST,]	1.3e-3	null	ms_run[1]:scan=9590	2970.9	5	2899.62873	580.73085	K	Y	280	308
PSM	YLAPTILTDVDPNSK	-306_44484	B1AV77	1	Mouse_09-2020	null	[MS,MS:1001208,SEQUEST,]	3.1e-4	null	ms_run[1]:scan=9592	2971.5	2	1646.86601	823.93543	R	M	312	327
PSM	FVEGLPINDFSR	-306_44511	P14152	1	Mouse_09-2020	null	[MS,MS:1001208,SEQUEST,]	3.1e-4	null	ms_run[1]:scan=9597	2972.9	2	1393.71208	697.35916	K	K	299	311
PSM	VNLAELFK	-306_44538	G3UZJ4	1	Mouse_09-2020	null	[MS,MS:1001208,SEQUEST,]	8.9e-4	null	ms_run[1]:scan=9602	2974.4	2	933.54064	467.27384	K	K	72	80
PSM	LTSIDKWFLYK	-306_44552	Q8C196	1	Mouse_09-2020	null	[MS,MS:1001208,SEQUEST,]	1.3e-3	null	ms_run[1]:scan=9604	2975.0	2	1413.77898	707.39247	R	R	870	881
PSM	HNQLPLVIEFTEQTAPK	-306_44575	P09103	1	Mouse_09-2020	null	[MS,MS:1001208,SEQUEST,]	3.1e-4	null	ms_run[1]:scan=9608	2976.2	3	1965.04392	655.68619	K	F	233	250
PSM	FTASAGIQVVGDDLTVTNPK	-306_44579	P17182	1	Mouse_09-2020	null	[MS,MS:1001208,SEQUEST,]	3.1e-4	null	ms_run[1]:scan=9609	2976.5	3	2033.05368	678.35650	K	I	307	327
PSM	FTASAGIQVVGDDLTVTNPK	-306_44591	P17182	1	Mouse_09-2020	null	[MS,MS:1001208,SEQUEST,]	3.1e-4	null	ms_run[1]:scan=9611	2977.0	2	2033.05547	1017.03112	K	I	307	327
PSM	FSAPLPPQPWEGVR	-306_44629	Q63880	0	Mouse_09-2020	null	[MS,MS:1001208,SEQUEST,]	3.1e-4	null	ms_run[1]:scan=9618	2979.1	2	1580.82524	790.91463	R	A	78	92
PSM	FSAPLPPQPWEGVR	-306_44629	Q8VCU1	0	Mouse_09-2020	null	[MS,MS:1001208,SEQUEST,]	3.1e-4	null	ms_run[1]:scan=9618	2979.1	2	1580.82524	790.91463	R	A	78	92
PSM	SITTIIDTFHQYSR	-306_44705	P31725	1	Mouse_09-2020	null	[MS,MS:1001208,SEQUEST,]	1.1e-3	null	ms_run[1]:scan=9631	2983.0	3	1681.85410	561.28965	R	E	12	26
PSM	GFGFVDFNSEEDAK	-306_44718	P09405	1	Mouse_09-2020	null	[MS,MS:1001208,SEQUEST,]	1.3e-3	null	ms_run[1]:scan=9633	2983.5	2	1561.68242	781.34390	K	A	608	622
PSM	LSDLLDWR	-306_44731	Q8VCB3	1	Mouse_09-2020	null	[MS,MS:1001208,SEQUEST,]	3.1e-4	null	ms_run[1]:scan=9636	2984.4	2	1017.53685	509.27182	R	L	592	600
PSM	VALQHNLGLGGAVVVTLYR	-306_44743	P32020	1	Mouse_09-2020	null	[MS,MS:1001208,SEQUEST,]	3.1e-4	null	ms_run[1]:scan=9638	2985.0	3	1980.14225	660.71782	K	G	386	405
PSM	YLNFVKGVVDSDDLPLNVSRETLQQHK	-306_45245	P08113	1	Mouse_09-2020	null	[MS,MS:1001208,SEQUEST,]	1.1e-3	null	ms_run[1]:scan=9736	3014.2	5	3114.61408	623.73019	K	L	429	456
PSM	AANNGALPPDLSYIVR	-306_45252	Q9D0M3	1	Mouse_09-2020	null	[MS,MS:1001208,SEQUEST,]	1.7e-2	null	ms_run[1]:scan=9737	3014.4	2	1670.88921	835.94666	R	R	187	203
PSM	FTPGTFTNQIQAAFREPR	-306_45304	P14206	1	Mouse_09-2020	null	[MS,MS:1001208,SEQUEST,]	1.3e-3	null	ms_run[1]:scan=9746	3017.1	3	2081.05661	694.35695	R	L	103	121
PSM	DVVVSYYNFYK	-306_45309	P52840	1	Mouse_09-2020	null	[MS,MS:1001208,SEQUEST,]	3.1e-4	null	ms_run[1]:scan=9747	3017.4	2	1396.67900	698.84281	K	A	130	141
PSM	TIILYDTNLPDVSAK	-306_45800	E9Q1Q9	1	Mouse_09-2020	null	[MS,MS:1001208,SEQUEST,]	8.9e-4	null	ms_run[1]:scan=9852	3048.7	2	1662.89617	831.95108	R	F	154	169
PSM	DFSAFFQK	-306_45826	Q9Z2I0	1	Mouse_09-2020	null	[MS,MS:1001208,SEQUEST,]	2.2e-2	null	ms_run[1]:scan=9858	3050.5	2	989.47356	495.23999	K	R	284	292
PSM	EQGVLSFWR	-306_45836	P51881	1	Mouse_09-2020	null	[MS,MS:1001208,SEQUEST,]	2.0e-2	null	ms_run[1]:scan=9860	3051.1	2	1121.57451	561.29055	K	N	64	73
PSM	YLTVAAIFR	-306_45857	Q7TMM9	1	Mouse_09-2020	null	[MS,MS:1001208,SEQUEST,]	1.5e-3	null	ms_run[1]:scan=9865	3052.6	2	1053.60600	527.30821	R	R	310	319
PSM	FYGPEGPYGVFAGR	-306_45881	O55022	1	Mouse_09-2020	null	[MS,MS:1001208,SEQUEST,]	3.1e-4	null	ms_run[1]:scan=9869	3053.8	2	1516.72185	758.86461	K	A	106	120
PSM	AFTGFIVEADTPGIHIGK	-306_45903	P45952	1	Mouse_09-2020	null	[MS,MS:1001208,SEQUEST,]	3.1e-4	null	ms_run[1]:scan=9874	3055.3	3	1872.98709	624.99999	K	E	218	236
PSM	VDFPQDQLATLTGR	-306_45909	P08249	1	Mouse_09-2020	null	[MS,MS:1001208,SEQUEST,]	3.1e-4	null	ms_run[1]:scan=9875	3055.5	2	1560.80327	780.90446	K	Q	216	230
PSM	LLVVYPWTQR	-306_45946	A8DUK4	1	Mouse_09-2020	null	[MS,MS:1001208,SEQUEST,]	3.1e-4	null	ms_run[1]:scan=9883	3058.0	2	1274.72576	637.86642	R	F	32	42
PSM	SLFSSAENEPPVPLVGNWRPPQPVKGR	-306_45954	P16015	1	Mouse_09-2020	null	[MS,MS:1001208,SEQUEST,]	3.1e-4	null	ms_run[1]:scan=9884	3058.2	4	2958.56435	740.39507	R	V	227	254
PSM	GLVYETSVLDPDEGIRFR	-306_45986	Q9CZU6	0	Mouse_09-2020	null	[MS,MS:1001208,SEQUEST,]	3.1e-4	null	ms_run[1]:scan=9891	3060.3	3	2066.05552	689.35662	K	Y	77	95
PSM	GLVYETSVLDPDEGIRFR	-306_45986	Q80X68	0	Mouse_09-2020	null	[MS,MS:1001208,SEQUEST,]	3.1e-4	null	ms_run[1]:scan=9891	3060.3	3	2066.05552	689.35662	K	Y	77	95
PSM	TILSNQTVDIPENVEITLKGR	-306_46125	A0A140T8T4	1	Mouse_09-2020	null	[MS,MS:1001208,SEQUEST,]	1.1e-3	null	ms_run[1]:scan=9917	3067.9	3	2340.28141	780.76382	K	V	3	24
PSM	LYFEELSLER	-306_46164	Q8C196	1	Mouse_09-2020	null	[MS,MS:1001208,SEQUEST,]	3.1e-4	null	ms_run[1]:scan=9924	3070.0	2	1298.66228	649.83499	K	L	1030	1040
PSM	DGVANVSIEDRVISLSGEHSIIGR	-306_46173	P08228	1	Mouse_09-2020	null	[MS,MS:1001208,SEQUEST,]	3.1e-4	null	ms_run[1]:scan=9925	3070.3	4	2523.31606	631.58450	K	M	93	117
PSM	GLSSLLYGSIPK	-306_46185	Q8JZU2	1	Mouse_09-2020	null	[MS,MS:1001208,SEQUEST,]	3.1e-4	null	ms_run[1]:scan=9927	3070.9	2	1234.70452	617.85572	R	A	86	98
PSM	FTDVSYPIIISPAR	-306_46209	G3X982	1	Mouse_09-2020	null	[MS,MS:1001208,SEQUEST,]	3.1e-4	null	ms_run[1]:scan=9932	3072.4	2	1578.85320	789.92995	K	L	277	291
PSM	RLKVPPAINQFTQALDRQTATQLLK	-306_46268	P12970	1	Mouse_09-2020	null	[MS,MS:1001208,SEQUEST,]	1.5e-3	null	ms_run[1]:scan=9943	3075.6	4	2850.63296	713.41326	K	A	73	98
PSM	RLPTLEQPIIPSDYVAIK	-306_46321	Q8C196	1	Mouse_09-2020	null	[MS,MS:1001208,SEQUEST,]	3.1e-4	null	ms_run[1]:scan=9953	3078.5	3	2053.16965	685.06125	K	P	1292	1310
PSM	VYGPVYTLYLGR	-306_46327	Q6XVG2	0	Mouse_09-2020	null	[MS,MS:1001208,SEQUEST,]	3.1e-4	null	ms_run[1]:scan=9954	3078.8	2	1400.75713	700.88227	R	P	60	72
PSM	VYGPVYTLYLGR	-306_46327	Q91X77	0	Mouse_09-2020	null	[MS,MS:1001208,SEQUEST,]	3.1e-4	null	ms_run[1]:scan=9954	3078.8	2	1400.75713	700.88227	K	P	60	72
PSM	DFTPSGIAGAFR	-306_46371	F8WHP8	1	Mouse_09-2020	null	[MS,MS:1001208,SEQUEST,]	3.1e-4	null	ms_run[1]:scan=9962	3081.1	2	1238.61687	619.81184	R	G	16	28
PSM	KYVLGNPLTPGINQGPQIDKEQHDKILDLIESGK	-306_45787	P24549	1	Mouse_09-2020	null	[MS,MS:1001208,SEQUEST,]	3.1e-4	null	ms_run[1]:scan=9850	3048.1	5	3758.01160	752.40828	K	E	329	363
PSM	KILESDRKEPLFGISTGNIITGLAAGAK	-306_44310	Q8C196	1	Mouse_09-2020	null	[MS,MS:1001208,SEQUEST,]	3.1e-4	null	ms_run[1]:scan=9562	2962.7	4	2899.62295	725.66174	K	Y	280	308
PSM	IFVEESVYDEFVKR	-306_45770	P24549	1	Mouse_09-2020	null	[MS,MS:1001208,SEQUEST,]	2.0e-3	null	ms_run[1]:scan=9845	3046.6	3	1759.89182	587.30156	R	V	309	323
PSM	RLWWLDLK	-306_45759	Q91X72	1	Mouse_09-2020	null	[MS,MS:1001208,SEQUEST,]	1.2e-2	null	ms_run[1]:scan=9843	3046.1	2	1129.65239	565.32948	R	G	377	385
PSM	IIWELIK	-306_45361	O88844	1	Mouse_09-2020	null	[MS,MS:1001208,SEQUEST,]	5.1e-3	null	ms_run[1]:scan=9759	3021.0	2	914.57115	457.78912	R	K	21	28
PSM	EIIVTDYTPQNLQELQK	-306_45386	P40936	1	Mouse_09-2020	null	[MS,MS:1001208,SEQUEST,]	1.0e-2	null	ms_run[1]:scan=9762	3021.9	2	2032.06243	1016.53349	R	L	81	98
PSM	LFGYQPTIYYPK	-306_45393	Q8K4Z3	1	Mouse_09-2020	null	[MS,MS:1001208,SEQUEST,]	3.1e-4	null	ms_run[1]:scan=9763	3022.2	2	1489.77373	745.38993	K	P	127	139
PSM	GLETTATYDPKTQEFILNSPTVTSIK	-306_45406	Q9R0H0	1	Mouse_09-2020	null	[MS,MS:1001208,SEQUEST,]	3.1e-4	null	ms_run[1]:scan=9768	3023.7	3	2854.47672	952.16220	R	W	149	175
PSM	ADPLGLEAEKDGVPVFKFPR	-306_45421	Q8R0Y6	1	Mouse_09-2020	null	[MS,MS:1001208,SEQUEST,]	3.1e-4	null	ms_run[1]:scan=9771	3024.6	3	2185.17020	729.05991	K	R	39	59
PSM	LQFWTETLPR	-306_45436	Q63880	0	Mouse_09-2020	null	[MS,MS:1001208,SEQUEST,]	3.1e-4	null	ms_run[1]:scan=9774	3025.5	2	1290.68511	645.84569	R	I	544	554
PSM	LQFWTETLPR	-306_45436	Q8VCU1	0	Mouse_09-2020	null	[MS,MS:1001208,SEQUEST,]	3.1e-4	null	ms_run[1]:scan=9774	3025.5	2	1290.68511	645.84569	R	I	544	554
PSM	TEQGPQVDETQFKKILGYIK	-306_45444	P47738	1	Mouse_09-2020	null	[MS,MS:1001208,SEQUEST,]	2.9e-2	null	ms_run[1]:scan=9776	3026.1	4	2322.23427	581.31395	R	G	358	378
PSM	GLFIIDDKGILR	-306_45467	P35700	1	Mouse_09-2020	null	[MS,MS:1001208,SEQUEST,]	3.1e-4	null	ms_run[1]:scan=9783	3028.2	2	1359.80168	680.40337	R	I	129	141
PSM	AIQGWLKEGPSLTSPAQVLSR	-306_45495	Q8VC30	1	Mouse_09-2020	null	[MS,MS:1001208,SEQUEST,]	3.1e-4	null	ms_run[1]:scan=9789	3030.0	3	2238.22464	746.74621	K	S	414	435
PSM	LTLSALIDGK	-306_45525	J3QMG3	1	Mouse_09-2020	null	[MS,MS:1001208,SEQUEST,]	3.1e-4	null	ms_run[1]:scan=9796	3032.1	2	1030.61394	515.81078	K	F	258	268
PSM	LTLSALLDGK	-306_45526	Q60932	1	Mouse_09-2020	null	[MS,MS:1001208,SEQUEST,]	3.1e-4	null	ms_run[1]:scan=9796	3032.1	2	1030.61394	515.81078	K	V	270	280
PSM	QFLPFLQR	-306_45534	Q78PY7	1	Mouse_09-2020	null	[MS,MS:1001208,SEQUEST,]	1.3e-3	null	ms_run[1]:scan=9797	3032.4	2	1048.59380	524.80055	K	G	516	524
PSM	SSGPTSLFAVTVAPPGAR	-306_45557	Q8VEK3	1	Mouse_09-2020	null	[MS,MS:1001208,SEQUEST,]	3.1e-4	null	ms_run[1]:scan=9801	3033.5	2	1714.91374	857.95977	K	G	182	200
PSM	ADPLGLEAEKDGVPVFKFPR	-306_45590	Q8R0Y6	1	Mouse_09-2020	null	[MS,MS:1001208,SEQUEST,]	6.5e-3	null	ms_run[1]:scan=9808	3035.6	4	2185.16469	547.04675	K	R	39	59
PSM	VFDYSEYWEGAR	-306_45613	G5E8R3	1	Mouse_09-2020	null	[MS,MS:1001208,SEQUEST,]	1.1e-3	null	ms_run[1]:scan=9811	3036.5	2	1521.66704	761.33588	R	L	831	843
PSM	EFLPQYSALISK	-306_45646	Q61635	1	Mouse_09-2020	null	[MS,MS:1001208,SEQUEST,]	3.1e-4	null	ms_run[1]:scan=9818	3038.6	2	1395.75212	698.37956	K	G	23	35
PSM	ITSLAQLNAANHDAAIFPGGFGAAK	-306_45662	Q9D172	1	Mouse_09-2020	null	[MS,MS:1001208,SEQUEST,]	3.1e-4	null	ms_run[1]:scan=9822	3039.8	3	2455.27475	819.09580	K	L	115	140
PSM	TFVQENVYDEFVERSVAR	-306_45673	P47738	1	Mouse_09-2020	null	[MS,MS:1001208,SEQUEST,]	2.0e-3	null	ms_run[1]:scan=9824	3040.4	3	2188.06418	730.02716	R	K	327	345
PSM	FSAPLPPQPWEGVR	-306_45703	Q63880	0	Mouse_09-2020	null	[MS,MS:1001208,SEQUEST,]	8.9e-4	null	ms_run[1]:scan=9831	3042.5	2	1580.82329	790.91463	R	A	78	92
PSM	FSAPLPPQPWEGVR	-306_45703	Q8VCU1	0	Mouse_09-2020	null	[MS,MS:1001208,SEQUEST,]	8.9e-4	null	ms_run[1]:scan=9831	3042.5	2	1580.82329	790.91463	R	A	78	92
PSM	AAVAWEAGKPLSIEEIEVAPPK	-306_45762	P28474	1	Mouse_09-2020	null	[MS,MS:1001208,SEQUEST,]	3.1e-4	null	ms_run[1]:scan=9844	3046.4	3	2305.24454	769.08613	K	H	10	32
PSM	IASGRPYNPSMSRPDAWGVTK	-306_23496	O35490	1	Mouse_09-2020	null	[MS,MS:1001208,SEQUEST,]	2.0e-3	null	ms_run[1]:scan=5645	1811.5	4	2290.13833	573.29038	R	A	357	378
PSM	IHFPLATYAPVISAEK	-306_44261	P05214	0	Mouse_09-2020	null	[MS,MS:1001208,SEQUEST,]	3.1e-4	null	ms_run[1]:scan=9552	2959.7	3	1756.96323	586.32593	R	Y	265	281
PSM	IHFPLATYAPVISAEK	-306_44261	A0A0A0MQA5	0	Mouse_09-2020	null	[MS,MS:1001208,SEQUEST,]	3.1e-4	null	ms_run[1]:scan=9552	2959.7	3	1756.96323	586.32593	R	Y	294	310
PSM	LILPGLISSR	-306_44158	P17563	1	Mouse_09-2020	null	[MS,MS:1001208,SEQUEST,]	3.1e-4	null	ms_run[1]:scan=9535	2954.7	2	1068.67778	534.84242	K	Y	94	104
PSM	LDFLRPFSVPNK	-306_42878	P70195	1	Mouse_09-2020	null	[MS,MS:1001208,SEQUEST,]	3.1e-4	null	ms_run[1]:scan=9289	2882.2	3	1432.79496	478.26975	K	G	226	238
PSM	ILATPPQEDAPSVDIANIR	-306_42887	P40142	1	Mouse_09-2020	null	[MS,MS:1001208,SEQUEST,]	1.1e-3	null	ms_run[1]:scan=9290	2882.4	2	2020.07451	1010.53911	K	P	284	303
PSM	FGDIAPLNLPR	-306_42943	A0A2R8VHY1	1	Mouse_09-2020	null	[MS,MS:1001208,SEQUEST,]	3.1e-4	null	ms_run[1]:scan=9302	2886.0	2	1212.67339	606.84040	R	T	210	221
PSM	KYDAFLASESLIKQIPR	-306_42955	P53026	1	Mouse_09-2020	null	[MS,MS:1001208,SEQUEST,]	3.1e-4	null	ms_run[1]:scan=9304	2886.5	3	1979.09562	660.37020	K	L	106	123
PSM	GQYIFKEIPLLK	-306_42961	Q9DCM2	1	Mouse_09-2020	null	[MS,MS:1001208,SEQUEST,]	3.1e-4	null	ms_run[1]:scan=9305	2886.8	3	1448.85074	483.62191	K	F	63	75
PSM	LVFGLLNGR	-306_42970	Q543K9	1	Mouse_09-2020	null	[MS,MS:1001208,SEQUEST,]	3.1e-4	null	ms_run[1]:scan=9306	2887.1	2	988.59380	494.80055	R	C	68	77
PSM	LFGVDDGSLQQVAR	-306_42977	Q9DCE9	1	Mouse_09-2020	null	[MS,MS:1001208,SEQUEST,]	3.1e-4	null	ms_run[1]:scan=9307	2887.4	2	1504.77532	752.89135	K	T	321	335
PSM	IINEPTAAAIAYGLDK	-306_42982	P20029	0	Mouse_09-2020	null	[MS,MS:1001208,SEQUEST,]	3.1e-4	null	ms_run[1]:scan=9308	2887.7	2	1659.89629	830.45124	R	E	199	215
PSM	IINEPTAAAIAYGLDK	-306_42982	P63017	0	Mouse_09-2020	null	[MS,MS:1001208,SEQUEST,]	3.1e-4	null	ms_run[1]:scan=9308	2887.7	2	1659.89629	830.45124	R	V	172	188
PSM	ANNTTYGLAAGLFTK	-306_42859	P24549	1	Mouse_09-2020	null	[MS,MS:1001208,SEQUEST,]	3.1e-4	null	ms_run[1]:scan=9286	2881.3	2	1541.79680	771.40155	R	L	421	436
PSM	GSRVEIEAIAVQGPFIKA	-306_42987	P52760	1	Mouse_09-2020	null	[MS,MS:1001208,SEQUEST,]	1.1e-3	null	ms_run[1]:scan=9309	2888.0	3	1885.05741	629.02291	R	0	118	136
PSM	LTGQIFLGGSIVR	-306_43014	A0A0R4J135	1	Mouse_09-2020	null	[MS,MS:1001208,SEQUEST,]	3.1e-4	null	ms_run[1]:scan=9314	2889.5	2	1360.79424	680.90099	R	G	345	358
PSM	IHFPLATYAPVISAEK	-306_43019	P05214	0	Mouse_09-2020	null	[MS,MS:1001208,SEQUEST,]	1.3e-3	null	ms_run[1]:scan=9315	2889.8	3	1756.96360	586.32593	R	Y	265	281
PSM	IHFPLATYAPVISAEK	-306_43019	A0A0A0MQA5	0	Mouse_09-2020	null	[MS,MS:1001208,SEQUEST,]	1.3e-3	null	ms_run[1]:scan=9315	2889.8	3	1756.96360	586.32593	R	Y	294	310
PSM	IFNSGADLSGITEENAPLK	-306_43026	Q00898	1	Mouse_09-2020	null	[MS,MS:1001208,SEQUEST,]	1.3e-3	null	ms_run[1]:scan=9316	2890.0	2	1975.99565	988.50219	R	S	329	348
PSM	FSLYFLAYEDKNDIPKDK	-306_43049	Q9CPU0	1	Mouse_09-2020	null	[MS,MS:1001208,SEQUEST,]	3.1e-4	null	ms_run[1]:scan=9320	2891.2	3	2206.10575	736.04041	K	E	68	86
PSM	LRSLFSSAENEPPVPLVGNWRPPQPVKGR	-306_43057	P16015	1	Mouse_09-2020	null	[MS,MS:1001208,SEQUEST,]	3.1e-4	null	ms_run[1]:scan=9322	2891.8	4	3227.74404	807.69136	K	V	225	254
PSM	RGFGFVTFDDHDPVDKIVLQK	-306_43063	O88569	1	Mouse_09-2020	null	[MS,MS:1001208,SEQUEST,]	3.1e-4	null	ms_run[1]:scan=9323	2892.1	4	2433.25625	609.06949	K	H	153	174
PSM	TLIEILATR	-306_43075	P14824	1	Mouse_09-2020	null	[MS,MS:1001208,SEQUEST,]	3.1e-4	null	ms_run[1]:scan=9325	2892.7	2	1029.63091	515.31877	K	N	457	466
PSM	LTSIDKWFLYK	-306_43103	Q8C196	1	Mouse_09-2020	null	[MS,MS:1001208,SEQUEST,]	3.1e-4	null	ms_run[1]:scan=9331	2894.4	3	1413.77726	471.93074	R	R	870	881
PSM	FSLYFLAYEDKNDIPKDK	-306_43008	Q9CPU0	1	Mouse_09-2020	null	[MS,MS:1001208,SEQUEST,]	3.1e-4	null	ms_run[1]:scan=9313	2889.2	4	2206.10634	552.28212	K	E	68	86
PSM	QINWTVLYR	-306_42844	Q8BP67	1	Mouse_09-2020	null	[MS,MS:1001208,SEQUEST,]	3.1e-4	null	ms_run[1]:scan=9284	2880.7	2	1192.64726	596.82730	R	K	48	57
PSM	LISWYDNEYGYSNR	-306_42838	A0A1D5RLD8	1	Mouse_09-2020	null	[MS,MS:1001208,SEQUEST,]	3.1e-4	null	ms_run[1]:scan=9283	2880.4	2	1779.79875	890.40228	K	V	308	322
PSM	LRSLFSSAENEPPVPLVGNWRPPQPVKGR	-306_42830	P16015	1	Mouse_09-2020	null	[MS,MS:1001208,SEQUEST,]	3.1e-4	null	ms_run[1]:scan=9282	2880.1	5	3227.74427	646.35455	K	V	225	254
PSM	GTNVITSLSSVLRDSK	-306_42319	Q91X77	1	Mouse_09-2020	null	[MS,MS:1001208,SEQUEST,]	8.9e-4	null	ms_run[1]:scan=9180	2850.3	3	1676.91831	559.64410	K	F	384	400
PSM	RGWDENVYYTVPLVR	-306_42327	O55125	1	Mouse_09-2020	null	[MS,MS:1001208,SEQUEST,]	3.1e-4	null	ms_run[1]:scan=9181	2850.5	3	1866.95029	622.98809	K	M	254	269
PSM	LIRDGSIDLVINLPNNNTK	-306_42380	Q8C196	1	Mouse_09-2020	null	[MS,MS:1001208,SEQUEST,]	3.1e-4	null	ms_run[1]:scan=9194	2854.4	3	2109.16788	703.72693	K	V	1426	1445
PSM	ISVAGVTSGNVGYLAHAIHQVTK	-306_42416	P05202	1	Mouse_09-2020	null	[MS,MS:1001208,SEQUEST,]	1.9e-3	null	ms_run[1]:scan=9202	2856.7	4	2322.25576	581.31957	R	0	408	431
PSM	VANVSLLALYK	-306_42426	P62267	1	Mouse_09-2020	null	[MS,MS:1001208,SEQUEST,]	3.1e-4	null	ms_run[1]:scan=9205	2857.6	2	1190.71428	595.86081	K	K	125	136
PSM	ITQLTPFIGYAGGK	-306_42430	O35488	1	Mouse_09-2020	null	[MS,MS:1001208,SEQUEST,]	3.1e-4	null	ms_run[1]:scan=9206	2857.9	2	1465.80449	733.40611	K	Q	429	443
PSM	VWQLYIGDTR	-306_42449	Q9QXF8	1	Mouse_09-2020	null	[MS,MS:1001208,SEQUEST,]	3.1e-4	null	ms_run[1]:scan=9210	2859.0	2	1250.65215	625.83004	R	R	30	40
PSM	ATGYPLAFIAAK	-306_42465	Q8C196	1	Mouse_09-2020	null	[MS,MS:1001208,SEQUEST,]	3.1e-4	null	ms_run[1]:scan=9214	2860.2	2	1222.68389	611.84516	K	A	729	741
PSM	LSQTFPNADFAEITK	-306_42514	P07724	1	Mouse_09-2020	null	[MS,MS:1001208,SEQUEST,]	3.1e-4	null	ms_run[1]:scan=9221	2862.2	2	1681.84685	841.42523	R	A	243	258
PSM	DPSGGPVSLDFVK	-306_42532	Q99LB7	1	Mouse_09-2020	null	[MS,MS:1001208,SEQUEST,]	1.9e-3	null	ms_run[1]:scan=9226	2863.7	2	1317.66582	659.33789	R	G	873	886
PSM	YNDTFWKEFGTNIK	-306_42544	P08113	1	Mouse_09-2020	null	[MS,MS:1001208,SEQUEST,]	1.1e-3	null	ms_run[1]:scan=9229	2864.6	3	1762.84494	588.28602	K	G	480	494
PSM	LQLGPETLLQDNPK	-306_42565	O09174	1	Mouse_09-2020	null	[MS,MS:1001208,SEQUEST,]	3.1e-4	null	ms_run[1]:scan=9233	2865.8	2	1565.85539	783.43031	K	I	87	101
PSM	IIDSLFNTVTDK	-306_42609	O70475	1	Mouse_09-2020	null	[MS,MS:1001208,SEQUEST,]	3.1e-4	null	ms_run[1]:scan=9241	2868.1	2	1365.72637	683.36665	R	I	318	330
PSM	GVPTGFVLPIRDIR	-306_42616	A0A1W2P733	1	Mouse_09-2020	null	[MS,MS:1001208,SEQUEST,]	3.1e-4	null	ms_run[1]:scan=9242	2868.4	3	1539.90122	513.97171	K	S	699	713
PSM	FYLLGVDAR	-306_42718	Q99LB7	1	Mouse_09-2020	null	[MS,MS:1001208,SEQUEST,]	3.1e-4	null	ms_run[1]:scan=9260	2873.7	2	1053.57292	527.29002	K	A	580	589
PSM	GFPTIYFSPANK	-306_42725	P27773	1	Mouse_09-2020	null	[MS,MS:1001208,SEQUEST,]	3.1e-4	null	ms_run[1]:scan=9261	2874.0	2	1341.68389	671.34552	K	L	449	461
PSM	NFGIWLR	-306_42760	A0A1D5RM79	1	Mouse_09-2020	null	[MS,MS:1001208,SEQUEST,]	8.9e-4	null	ms_run[1]:scan=9269	2876.3	2	905.49858	453.25324	K	D	77	84
PSM	LASLSEKPPAIDWAYYR	-306_42778	Q9DCX2	1	Mouse_09-2020	null	[MS,MS:1001208,SEQUEST,]	3.1e-4	null	ms_run[1]:scan=9272	2877.2	3	1980.02121	660.67903	R	N	42	59
PSM	AINPENGFFGVAPGTSVK	-306_42824	Q9Z2V4	1	Mouse_09-2020	null	[MS,MS:1001208,SEQUEST,]	3.1e-4	null	ms_run[1]:scan=9280	2879.5	2	1804.92632	902.96505	R	N	325	343
PSM	LQVSNVLSQPLAQAAVK	-306_43111	Q9DBG6	1	Mouse_09-2020	null	[MS,MS:1001208,SEQUEST,]	3.1e-4	null	ms_run[1]:scan=9332	2894.7	3	1766.01303	589.34387	R	E	290	307
PSM	FLPLFDR	-306_43116	Q64433	1	Mouse_09-2020	null	[MS,MS:1001208,SEQUEST,]	3.1e-3	null	ms_run[1]:scan=9333	2895.0	2	907.50371	454.25545	K	L	9	16
PSM	LQVSNVLSQPLAQAAVK	-306_43124	Q9DBG6	1	Mouse_09-2020	null	[MS,MS:1001208,SEQUEST,]	3.1e-4	null	ms_run[1]:scan=9335	2895.6	2	1766.01726	883.51217	R	E	290	307
PSM	HSGNITFDEIVNIAR	-306_43136	P35979	1	Mouse_09-2020	null	[MS,MS:1001208,SEQUEST,]	3.1e-4	null	ms_run[1]:scan=9337	2896.2	3	1685.86045	562.62504	K	M	100	115
PSM	QYALDRIQFGVPLAR	-306_43713	A0A0A0MQ68	1	Mouse_09-2020	null	[MS,MS:1001208,SEQUEST,]	3.1e-4	null	ms_run[1]:scan=9454	2930.8	3	1746.96494	582.99317	R	Q	323	338
PSM	LSAAAQSTVYAFSARPLTGGEPVSLGSLRGK	-306_43763	P11352	1	Mouse_09-2020	null	[MS,MS:1001208,SEQUEST,]	1.3e-3	null	ms_run[1]:scan=9464	2933.7	4	3091.65615	773.66883	R	L	6	37
PSM	GIHVEIPGAQAESLGPLQVAR	-306_43784	Q9DCW4	1	Mouse_09-2020	null	[MS,MS:1001208,SEQUEST,]	3.1e-4	null	ms_run[1]:scan=9468	2934.9	3	2142.16770	714.72704	R	L	86	107
PSM	ATGYPLAFIAAK	-306_43803	Q8C196	1	Mouse_09-2020	null	[MS,MS:1001208,SEQUEST,]	3.1e-4	null	ms_run[1]:scan=9471	2935.8	2	1222.68364	611.84516	K	A	729	741
PSM	AGIPVFAWK	-306_43815	P50247	1	Mouse_09-2020	null	[MS,MS:1001208,SEQUEST,]	8.9e-4	null	ms_run[1]:scan=9474	2936.7	2	988.56163	494.78437	K	E	95	104
PSM	LLRYESSALPAGQLTSLPDYASR	-306_43821	Q9CQN1	1	Mouse_09-2020	null	[MS,MS:1001208,SEQUEST,]	3.1e-4	null	ms_run[1]:scan=9475	2937.0	3	2508.31089	836.77461	K	Q	469	492
PSM	QLAPIWDKLGETYKDHENIIIAK	-306_43834	P09103	1	Mouse_09-2020	null	[MS,MS:1001208,SEQUEST,]	3.1e-4	null	ms_run[1]:scan=9477	2937.6	5	2695.44508	539.89490	K	D	404	427
PSM	QHLLPDLSSQL	-306_43838	Q91X34	1	Mouse_09-2020	null	[MS,MS:1001208,SEQUEST,]	8.9e-4	null	ms_run[1]:scan=9478	2937.9	2	1250.67449	625.84060	K	0	410	421
PSM	ALTDELAALGR	-306_43854	Q9EQ06	1	Mouse_09-2020	null	[MS,MS:1001208,SEQUEST,]	3.1e-4	null	ms_run[1]:scan=9480	2938.4	2	1129.62139	565.31422	R	G	198	209
PSM	GQNILDGGAPFYTTYK	-306_43890	O09174	1	Mouse_09-2020	null	[MS,MS:1001208,SEQUEST,]	3.1e-4	null	ms_run[1]:scan=9486	2940.2	2	1744.85784	872.93068	R	A	208	224
PSM	LYSEFLGKQPWFAGNK	-306_43896	D3YX76	1	Mouse_09-2020	null	[MS,MS:1001208,SEQUEST,]	3.1e-4	null	ms_run[1]:scan=9487	2940.5	3	1884.96622	628.99295	K	T	103	119
PSM	TIQNLASIQSFQIK	-306_43920	Q91XE0	1	Mouse_09-2020	null	[MS,MS:1001208,SEQUEST,]	3.1e-4	null	ms_run[1]:scan=9492	2942.0	2	1590.88591	795.94613	K	S	114	128
PSM	LRSLFSSAENEPPVPLVGNWRPPQPVKGR	-306_43929	P16015	1	Mouse_09-2020	null	[MS,MS:1001208,SEQUEST,]	4.8e-3	null	ms_run[1]:scan=9494	2942.6	5	3227.74396	646.35455	K	V	225	254
PSM	TIQNLASIQSFQIK	-306_43967	Q91XE0	1	Mouse_09-2020	null	[MS,MS:1001208,SEQUEST,]	3.1e-4	null	ms_run[1]:scan=9499	2944.0	3	1590.88456	530.96651	K	S	114	128
PSM	LISWYDNEYGYSNR	-306_43984	A0A1D5RLD8	1	Mouse_09-2020	null	[MS,MS:1001208,SEQUEST,]	1.5e-3	null	ms_run[1]:scan=9503	2945.2	2	1779.79973	890.40228	K	V	308	322
PSM	VELVPPTPAEIPTAIQSVKK	-306_43989	Q9CPQ8	1	Mouse_09-2020	null	[MS,MS:1001208,SEQUEST,]	2.0e-3	null	ms_run[1]:scan=9504	2945.5	3	2117.22324	706.41206	K	I	36	56
PSM	FLIDGFPR	-306_44002	Q9DBP5	1	Mouse_09-2020	null	[MS,MS:1001208,SEQUEST,]	3.5e-3	null	ms_run[1]:scan=9507	2946.4	2	964.52580	482.76618	K	Q	89	97
PSM	LLLINNAATLGDVSK	-306_44034	Q64105	1	Mouse_09-2020	null	[MS,MS:1001208,SEQUEST,]	3.1e-4	null	ms_run[1]:scan=9512	2947.9	2	1541.89079	771.44851	R	F	96	111
PSM	QAGIAQLYGIAGSTNVTGDQVK	-306_44092	Q9QXD6	1	Mouse_09-2020	null	[MS,MS:1001208,SEQUEST,]	3.1e-4	null	ms_run[1]:scan=9522	2950.8	2	2191.13164	1096.07131	R	L	51	73
PSM	YVRPGGGFEPNFTLFEK	-306_43694	P11352	1	Mouse_09-2020	null	[MS,MS:1001208,SEQUEST,]	3.1e-4	null	ms_run[1]:scan=9450	2929.6	3	1957.98136	653.33174	K	E	96	113
PSM	FSLYFLAYEDKNDIPKDK	-306_44189	Q9CPU0	1	Mouse_09-2020	null	[MS,MS:1001208,SEQUEST,]	3.1e-4	null	ms_run[1]:scan=9540	2956.1	4	2206.10854	552.28212	K	E	68	86
PSM	SSGLPITSAVDLEDAAK	-306_43675	Q9Z2I8	1	Mouse_09-2020	null	[MS,MS:1001208,SEQUEST,]	3.1e-4	null	ms_run[1]:scan=9445	2928.1	2	1673.86113	837.43325	K	A	408	425
PSM	ANATEFGLASGVFTR	-306_43662	Q8R0Y6	1	Mouse_09-2020	null	[MS,MS:1001208,SEQUEST,]	3.1e-4	null	ms_run[1]:scan=9442	2927.2	2	1540.77776	770.89135	R	I	827	842
PSM	TGIGSGLSLSGIVHPELSR	-306_43171	P50544	1	Mouse_09-2020	null	[MS,MS:1001208,SEQUEST,]	3.1e-4	null	ms_run[1]:scan=9344	2898.3	3	1880.02567	627.34605	R	G	514	533
PSM	TQVQSVIDKASETLTAQ	-306_43196	Q00623	1	Mouse_09-2020	null	[MS,MS:1001208,SEQUEST,]	3.1e-4	null	ms_run[1]:scan=9348	2899.4	2	1818.94548	909.97581	K	0	248	265
PSM	FSPTDFLAK	-306_43232	Q6PB66	1	Mouse_09-2020	null	[MS,MS:1001208,SEQUEST,]	1.7e-2	null	ms_run[1]:scan=9355	2901.5	2	1025.53105	513.26875	K	E	178	187
PSM	LTSIDKWFLYK	-306_43243	Q8C196	1	Mouse_09-2020	null	[MS,MS:1001208,SEQUEST,]	1.1e-3	null	ms_run[1]:scan=9358	2902.4	2	1413.77727	707.39247	R	R	870	881
PSM	FYGPEGPYGVFAGR	-306_43249	O55022	1	Mouse_09-2020	null	[MS,MS:1001208,SEQUEST,]	3.1e-4	null	ms_run[1]:scan=9359	2902.7	2	1516.72185	758.86461	K	A	106	120
PSM	NFNTVPYIVGINK	-306_43253	Q91WU0	1	Mouse_09-2020	null	[MS,MS:1001208,SEQUEST,]	3.1e-4	null	ms_run[1]:scan=9360	2903.0	2	1478.79961	739.90373	K	E	339	352
PSM	LVWIETPTNPTLK	-306_43303	Q8VCN5	1	Mouse_09-2020	null	[MS,MS:1001208,SEQUEST,]	3.1e-4	null	ms_run[1]:scan=9369	2905.6	2	1511.84892	756.42704	K	A	152	165
PSM	AQFEGIVTDLIKR	-306_43330	P38647	1	Mouse_09-2020	null	[MS,MS:1001208,SEQUEST,]	2.0e-2	null	ms_run[1]:scan=9374	2907.1	3	1489.83689	497.28395	R	I	349	362
PSM	DQLIVNLLKEEQAPQNK	-306_43339	A0A1B0GSR9	1	Mouse_09-2020	null	[MS,MS:1001208,SEQUEST,]	3.1e-4	null	ms_run[1]:scan=9376	2907.7	3	1980.07486	660.69686	K	T	6	23
PSM	FLAPWIGR	-306_43358	A2A974	1	Mouse_09-2020	null	[MS,MS:1001208,SEQUEST,]	8.0e-3	null	ms_run[1]:scan=9380	2908.8	2	959.54674	480.27671	R	L	120	128
PSM	FGDIVPVNLPR	-306_43372	P11714	1	Mouse_09-2020	null	[MS,MS:1001208,SEQUEST,]	3.1e-4	null	ms_run[1]:scan=9383	2909.7	2	1226.69023	613.84823	R	T	369	380
PSM	ITPSYVAFTPEGERLIGDAAK	-306_43394	P20029	1	Mouse_09-2020	null	[MS,MS:1001208,SEQUEST,]	3.1e-4	null	ms_run[1]:scan=9387	2910.9	3	2235.16880	745.72671	R	Q	62	83
PSM	NYPEGHQAAAVLPVLDLAQR	-306_43414	Q9D6J6	1	Mouse_09-2020	null	[MS,MS:1001208,SEQUEST,]	3.1e-4	null	ms_run[1]:scan=9391	2912.1	3	2162.13846	721.38328	K	N	68	88
PSM	SFSTVPYIVGINK	-306_43581	Q8VCT4	1	Mouse_09-2020	null	[MS,MS:1001208,SEQUEST,]	3.1e-4	null	ms_run[1]:scan=9426	2922.5	2	1424.78008	712.89283	K	E	339	352
PSM	NVATEALGALEAR	-306_43607	Q9JM62	1	Mouse_09-2020	null	[MS,MS:1001208,SEQUEST,]	3.1e-4	null	ms_run[1]:scan=9431	2923.9	2	1314.70281	657.85424	K	G	16	29
PSM	FENAFLSHVISQHQSLLGNIRSDGK	-306_43640	Q03265	1	Mouse_09-2020	null	[MS,MS:1001208,SEQUEST,]	3.1e-4	null	ms_run[1]:scan=9438	2926.0	4	2797.43960	700.11496	K	S	507	532
PSM	AIVAIENPADVSVISSR	-306_43644	P14206	1	Mouse_09-2020	null	[MS,MS:1001208,SEQUEST,]	3.1e-4	null	ms_run[1]:scan=9439	2926.3	2	1740.95207	870.97816	R	T	64	81
PSM	FENAFLSHVISQHQSLLGNIRSDGK	-306_43651	Q03265	1	Mouse_09-2020	null	[MS,MS:1001208,SEQUEST,]	3.1e-4	null	ms_run[1]:scan=9440	2926.6	5	2797.43848	560.29342	K	S	507	532
PSM	AIPIVGQVLER	-306_43657	O08601	1	Mouse_09-2020	null	[MS,MS:1001208,SEQUEST,]	3.1e-4	null	ms_run[1]:scan=9441	2926.9	2	1194.72124	597.86388	K	C	286	297
PSM	ATEIGGILVNTPEDPNLSK	-306_43669	P34914	1	Mouse_09-2020	null	[MS,MS:1001208,SEQUEST,]	3.1e-4	null	ms_run[1]:scan=9443	2927.5	2	1968.03264	984.51784	K	T	421	440
PSM	SSFINTLR	-306_23489	Q9QZ85	1	Mouse_09-2020	null	[MS,MS:1001208,SEQUEST,]	3.1e-4	null	ms_run[1]:scan=5644	1811.2	2	937.51097	469.25872	K	I	83	91
PSM	SVGKANEELAGVVAEVQK	-306_31193	Q61176	1	Mouse_09-2020	null	[MS,MS:1001208,SEQUEST,]	3.1e-4	null	ms_run[1]:scan=7104	2239.3	3	1827.98197	609.99854	R	G	72	90
PSM	HVGDLGNVTAGK	-306_8248	P08228	1	Mouse_09-2020	null	[MS,MS:1001208,SEQUEST,]	3.1e-4	null	ms_run[1]:scan=2802	975.0	2	1167.61162	584.30947	R	G	81	93
PSM	RLAPEYEAAATR	-306_9571	P27773	1	Mouse_09-2020	null	[MS,MS:1001208,SEQUEST,]	3.1e-4	null	ms_run[1]:scan=3040	1044.9	3	1347.70145	449.90536	K	K	62	74
PSM	QHLQIQSSQSDLGK	-306_9601	Q9DCY0	1	Mouse_09-2020	null	[MS,MS:1001208,SEQUEST,]	3.1e-4	null	ms_run[1]:scan=3045	1046.4	3	1568.80332	523.60575	K	I	99	113
PSM	GDNQSPIELHTK	-306_9622	P16015	1	Mouse_09-2020	null	[MS,MS:1001208,SEQUEST,]	3.1e-4	null	ms_run[1]:scan=3049	1047.6	3	1338.66574	446.89312	K	I	25	37
PSM	TSWLDGK	-306_17550	P24369	1	Mouse_09-2020	null	[MS,MS:1001208,SEQUEST,]	4.4e-2	null	ms_run[1]:scan=4521	1480.6	2	806.40477	403.70579	K	V	159	166
PSM	RYYLSNQERPQYEHSVVVGR	-306_17544	Q8R0F9	1	Mouse_09-2020	null	[MS,MS:1001208,SEQUEST,]	3.1e-4	null	ms_run[1]:scan=4520	1480.3	4	2480.24404	620.81619	K	S	267	287
PSM	QFHLHWGSSDDHGSEHTVDGVK	-306_17540	P16015	1	Mouse_09-2020	null	[MS,MS:1001208,SEQUEST,]	1.2e-2	null	ms_run[1]:scan=4519	1480.0	5	2475.10816	495.82727	R	A	92	114
PSM	NLEAIVQK	-306_17534	P06801	1	Mouse_09-2020	null	[MS,MS:1001208,SEQUEST,]	1.1e-3	null	ms_run[1]:scan=4518	1479.7	2	914.53069	457.76892	K	K	363	371
PSM	DIKGVSEIVHEGK	-306_17526	P12710	1	Mouse_09-2020	null	[MS,MS:1001208,SEQUEST,]	3.1e-4	null	ms_run[1]:scan=4517	1479.4	3	1410.75913	470.92442	K	I	34	47
PSM	RLAPEYEAAATR	-306_9636	P27773	1	Mouse_09-2020	null	[MS,MS:1001208,SEQUEST,]	3.1e-4	null	ms_run[1]:scan=3051	1048.1	2	1347.70220	674.35441	K	K	62	74
PSM	TPQIQVYSR	-306_17515	P01887	1	Mouse_09-2020	null	[MS,MS:1001208,SEQUEST,]	3.1e-4	null	ms_run[1]:scan=4514	1478.5	2	1091.58476	546.29583	K	P	24	33
PSM	YYPTEDVPRK	-306_9648	P47911	1	Mouse_09-2020	null	[MS,MS:1001208,SEQUEST,]	3.1e-4	null	ms_run[1]:scan=3053	1048.7	3	1267.63181	423.21543	R	L	123	133
PSM	AVEAFETAKKGVGLK	-306_17501	Q64442	1	Mouse_09-2020	null	[MS,MS:1001208,SEQUEST,]	1.1e-3	null	ms_run[1]:scan=4512	1478.0	3	1547.87931	516.63124	K	M	331	346
PSM	YYSIASSSK	-306_9665	Q05DV1	1	Mouse_09-2020	null	[MS,MS:1001208,SEQUEST,]	1.5e-2	null	ms_run[1]:scan=3058	1050.2	2	1005.48955	503.24801	R	H	455	464
PSM	GDNQSPIELHTK	-306_9560	P16015	1	Mouse_09-2020	null	[MS,MS:1001208,SEQUEST,]	3.1e-4	null	ms_run[1]:scan=3037	1044.0	2	1338.66594	669.83605	K	I	25	37
PSM	IQTQPGYANTLR	-306_17488	G5E902	1	Mouse_09-2020	null	[MS,MS:1001208,SEQUEST,]	3.1e-4	null	ms_run[1]:scan=4510	1477.4	2	1361.71892	681.36223	R	A	186	198
PSM	TLKGLNSDSVTEETLRK	-306_17479	Q8C196	1	Mouse_09-2020	null	[MS,MS:1001208,SEQUEST,]	3.1e-4	null	ms_run[1]:scan=4509	1477.1	3	1891.01456	631.00922	K	K	890	907
PSM	VIADNVKDWSK	-306_17473	P17751	1	Mouse_09-2020	null	[MS,MS:1001208,SEQUEST,]	2.7e-2	null	ms_run[1]:scan=4508	1476.8	3	1274.67432	425.56283	K	V	200	211
PSM	AIGVTFPQDKR	-306_17456	Q9DBB8	1	Mouse_09-2020	null	[MS,MS:1001208,SEQUEST,]	1.3e-3	null	ms_run[1]:scan=4505	1475.9	3	1231.68024	411.23130	K	0	323	334
PSM	TIQVDNTDAEGR	-306_9734	Q9CPY7	1	Mouse_09-2020	null	[MS,MS:1001208,SEQUEST,]	3.1e-4	null	ms_run[1]:scan=3069	1053.4	2	1318.62419	659.81531	K	I	357	369
PSM	ILTTAASHEFEHTK	-306_9739	Q91ZJ5	1	Mouse_09-2020	null	[MS,MS:1001208,SEQUEST,]	3.1e-4	null	ms_run[1]:scan=3070	1053.7	3	1584.80198	528.93873	K	D	39	53
PSM	ERHPGSFDVVHVKDANGNSFATR	-306_17446	P62702	1	Mouse_09-2020	null	[MS,MS:1001208,SEQUEST,]	1.5e-3	null	ms_run[1]:scan=4503	1475.3	5	2540.24076	508.85360	R	S	199	222
PSM	SIGVSNFNHR	-306_9755	Q8VC28	1	Mouse_09-2020	null	[MS,MS:1001208,SEQUEST,]	5.1e-3	null	ms_run[1]:scan=3073	1054.6	2	1130.57121	565.78870	K	L	162	172
PSM	TQVQSVIDK	-306_9762	Q00623	1	Mouse_09-2020	null	[MS,MS:1001208,SEQUEST,]	1.3e-3	null	ms_run[1]:scan=3074	1054.9	2	1017.55791	509.28239	K	S	248	257
PSM	TLKGLNSDSVTEETLRK	-306_17418	Q8C196	1	Mouse_09-2020	null	[MS,MS:1001208,SEQUEST,]	3.1e-4	null	ms_run[1]:scan=4499	1474.1	4	1891.01442	473.50873	K	K	890	907
PSM	LNFAVASRK	-306_9770	P27773	1	Mouse_09-2020	null	[MS,MS:1001208,SEQUEST,]	3.1e-4	null	ms_run[1]:scan=3076	1055.5	2	1005.58452	503.29563	K	F	297	306
PSM	SISVQQEKETIAK	-306_9818	Q9CQQ7	1	Mouse_09-2020	null	[MS,MS:1001208,SEQUEST,]	3.1e-4	null	ms_run[1]:scan=3082	1057.3	2	1460.79766	730.90139	K	I	226	239
PSM	LLATEQEDAAVAK	-306_17393	A2AVJ7	1	Mouse_09-2020	null	[MS,MS:1001208,SEQUEST,]	8.9e-4	null	ms_run[1]:scan=4495	1473.0	2	1358.71745	679.86173	K	K	770	783
PSM	LVKPGNQNTQVTEAWNK	-306_17386	P50580	1	Mouse_09-2020	null	[MS,MS:1001208,SEQUEST,]	3.1e-4	null	ms_run[1]:scan=4494	1472.7	3	1927.00449	643.00592	R	A	156	173
PSM	VSSLIER	-306_9687	Q921X9	1	Mouse_09-2020	null	[MS,MS:1001208,SEQUEST,]	4.7e-2	null	ms_run[1]:scan=3061	1051.1	2	803.46245	402.23471	K	S	24	31
PSM	YNDLGEQHFK	-306_9551	P07724	1	Mouse_09-2020	null	[MS,MS:1001208,SEQUEST,]	3.1e-4	null	ms_run[1]:scan=3036	1043.7	2	1250.57988	625.79365	R	L	35	45
PSM	NFTDVHPDYGAR	-306_17609	P24270	1	Mouse_09-2020	null	[MS,MS:1001208,SEQUEST,]	1.1e-3	null	ms_run[1]:scan=4533	1484.2	3	1391.63514	464.54947	K	Q	481	493
PSM	RSGSDWILNGSK	-306_17615	A0A0R4J083	1	Mouse_09-2020	null	[MS,MS:1001208,SEQUEST,]	1.1e-3	null	ms_run[1]:scan=4534	1484.5	3	1319.67176	440.56160	K	F	190	202
PSM	LHVDPENFR	-306_17953	A8DUK4	1	Mouse_09-2020	null	[MS,MS:1001208,SEQUEST,]	8.9e-4	null	ms_run[1]:scan=4599	1503.6	2	1126.56487	563.78563	K	L	97	106
PSM	TNLPSNTAFR	-306_17947	G3X982	1	Mouse_09-2020	null	[MS,MS:1001208,SEQUEST,]	3.1e-4	null	ms_run[1]:scan=4598	1503.3	2	1120.57549	560.79091	K	F	908	918
PSM	GAAQNIIPASTGAAK	-306_17941	A0A1D5RLD8	1	Mouse_09-2020	null	[MS,MS:1001208,SEQUEST,]	3.1e-4	null	ms_run[1]:scan=4597	1503.1	2	1369.74492	685.37534	R	V	199	214
PSM	KAEAGAGSATEFQFR	-306_17932	P63325	1	Mouse_09-2020	null	[MS,MS:1001208,SEQUEST,]	3.1e-4	null	ms_run[1]:scan=4594	1502.2	3	1569.76572	523.92672	K	G	139	154
PSM	KFPPDGSAPYGAR	-306_17925	Q9QXD6	1	Mouse_09-2020	null	[MS,MS:1001208,SEQUEST,]	3.1e-4	null	ms_run[1]:scan=4593	1501.9	3	1362.68122	454.89821	K	V	232	245
PSM	LRQFHLHWGSSDDHGSEHTVDGVK	-306_17916	P16015	1	Mouse_09-2020	null	[MS,MS:1001208,SEQUEST,]	3.1e-4	null	ms_run[1]:scan=4591	1501.3	6	2744.29534	458.22146	R	A	90	114
PSM	ALAVSDLNR	-306_17908	G5E8R3	1	Mouse_09-2020	null	[MS,MS:1001208,SEQUEST,]	3.1e-4	null	ms_run[1]:scan=4590	1501.0	2	958.53221	479.76945	K	G	1062	1071
PSM	SVTNEDVTQEQLGGAK	-306_17892	E9Q1J7	1	Mouse_09-2020	null	[MS,MS:1001208,SEQUEST,]	3.1e-4	null	ms_run[1]:scan=4585	1499.5	2	1675.81755	838.41031	K	H	198	214
PSM	LRQFHLHWGSSDDHGSEHTVDGVK	-306_17886	P16015	1	Mouse_09-2020	null	[MS,MS:1001208,SEQUEST,]	3.1e-4	null	ms_run[1]:scan=4583	1498.9	5	2744.29182	549.66430	R	A	90	114
PSM	STWVILHHK	-306_9236	G5E850	1	Mouse_09-2020	null	[MS,MS:1001208,SEQUEST,]	1.1e-3	null	ms_run[1]:scan=2982	1027.9	2	1120.62688	560.81673	K	Y	25	34
PSM	DASPGSPLEK	-306_9300	P54869	1	Mouse_09-2020	null	[MS,MS:1001208,SEQUEST,]	8.9e-4	null	ms_run[1]:scan=2993	1031.1	2	1000.49492	500.75092	K	V	428	438
PSM	SVVRPWIKDR	-306_9322	P35492	1	Mouse_09-2020	null	[MS,MS:1001208,SEQUEST,]	3.1e-4	null	ms_run[1]:scan=2997	1032.3	3	1255.72739	419.24717	R	M	585	595
PSM	NGEYALER	-306_9390	Q99LB7	1	Mouse_09-2020	null	[MS,MS:1001208,SEQUEST,]	2.0e-3	null	ms_run[1]:scan=3008	1035.5	2	951.45384	476.23016	K	G	886	894
PSM	TAPFDSRFPNQNQTK	-306_17849	P56391	1	Mouse_09-2020	null	[MS,MS:1001208,SEQUEST,]	2.7e-2	null	ms_run[1]:scan=4576	1496.9	3	1750.85044	584.28843	K	C	14	29
PSM	DNIQGITKPAIR	-306_17845	P62806	1	Mouse_09-2020	null	[MS,MS:1001208,SEQUEST,]	3.1e-4	null	ms_run[1]:scan=4575	1496.6	3	1325.75406	442.58938	R	L	25	37
PSM	NYTDNELEK	-306_9405	P26443	1	Mouse_09-2020	null	[MS,MS:1001208,SEQUEST,]	1.1e-3	null	ms_run[1]:scan=3011	1036.4	2	1125.50652	563.25657	K	T	192	201
PSM	RVTLELGGK	-306_9428	O35945	0	Mouse_09-2020	null	[MS,MS:1001208,SEQUEST,]	3.1e-4	null	ms_run[1]:scan=3014	1037.3	2	972.58415	486.79547	K	P	265	274
PSM	RVTLELGGK	-306_9428	P47738	0	Mouse_09-2020	null	[MS,MS:1001208,SEQUEST,]	3.1e-4	null	ms_run[1]:scan=3014	1037.3	2	972.58415	486.79547	K	P	283	292
PSM	RVTLELGGK	-306_9428	P24549	0	Mouse_09-2020	null	[MS,MS:1001208,SEQUEST,]	3.1e-4	null	ms_run[1]:scan=3014	1037.3	2	972.58415	486.79547	K	P	265	274
PSM	RVTLELGGK	-306_9428	Q9CZS1	0	Mouse_09-2020	null	[MS,MS:1001208,SEQUEST,]	3.1e-4	null	ms_run[1]:scan=3014	1037.3	2	972.58415	486.79547	K	P	283	292
PSM	HGVGRIDIVENR	-306_9449	P16460	1	Mouse_09-2020	null	[MS,MS:1001208,SEQUEST,]	3.1e-4	null	ms_run[1]:scan=3017	1038.2	3	1364.73969	455.58462	K	I	261	273
PSM	LQALKDTANRLR	-306_9484	P40142	1	Mouse_09-2020	null	[MS,MS:1001208,SEQUEST,]	3.1e-4	null	ms_run[1]:scan=3023	1039.9	3	1398.81910	466.94404	K	S	12	24
PSM	IYTFNQSRYPR	-306_17802	Q91ZJ5	1	Mouse_09-2020	null	[MS,MS:1001208,SEQUEST,]	1.5e-3	null	ms_run[1]:scan=4567	1494.2	3	1444.73398	482.24924	K	N	185	196
PSM	YNDLGEQHFK	-306_9491	P07724	1	Mouse_09-2020	null	[MS,MS:1001208,SEQUEST,]	3.1e-4	null	ms_run[1]:scan=3024	1040.2	3	1250.58121	417.53153	R	L	35	45
PSM	RPQPEEGATYEGIQK	-306_9497	Q8R0Y6	1	Mouse_09-2020	null	[MS,MS:1001208,SEQUEST,]	3.1e-4	null	ms_run[1]:scan=3025	1040.5	3	1702.84092	568.28468	R	E	191	206
PSM	FLETNPRVEK	-306_9543	Q8VCN5	1	Mouse_09-2020	null	[MS,MS:1001208,SEQUEST,]	1.3e-3	null	ms_run[1]:scan=3035	1043.5	3	1232.66343	411.55931	R	V	278	288
PSM	GDGPVQGTIHFEQK	-306_17796	P08228	1	Mouse_09-2020	null	[MS,MS:1001208,SEQUEST,]	3.1e-4	null	ms_run[1]:scan=4566	1494.0	2	1512.74419	756.87570	K	S	11	25
PSM	RVPGGYTVINKFQGK	-306_17788	O09173	1	Mouse_09-2020	null	[MS,MS:1001208,SEQUEST,]	3.1e-4	null	ms_run[1]:scan=4565	1493.6	3	1663.92771	555.31413	R	F	238	253
PSM	SAGVKVETTEDLVAK	-306_17754	Q9DCW4	1	Mouse_09-2020	null	[MS,MS:1001208,SEQUEST,]	3.1e-4	null	ms_run[1]:scan=4558	1491.6	3	1546.83213	516.28228	R	K	234	249
PSM	NFTDVHPDYGAR	-306_17728	P24270	1	Mouse_09-2020	null	[MS,MS:1001208,SEQUEST,]	3.1e-4	null	ms_run[1]:scan=4553	1490.1	2	1391.63457	696.32056	K	Q	481	493
PSM	ILSTAQRPLE	-306_17705	Q3TNA1	1	Mouse_09-2020	null	[MS,MS:1001208,SEQUEST,]	3.1e-4	null	ms_run[1]:scan=4550	1489.2	2	1127.64214	564.32459	R	0	542	552
PSM	KYVIYIER	-306_17667	P61255	1	Mouse_09-2020	null	[MS,MS:1001208,SEQUEST,]	3.1e-4	null	ms_run[1]:scan=4543	1487.1	2	1083.61955	542.31349	K	Q	77	85
PSM	FDEGRNNFEGEITKEK	-306_17380	P09103	1	Mouse_09-2020	null	[MS,MS:1001208,SEQUEST,]	3.1e-4	null	ms_run[1]:scan=4493	1472.4	4	1912.90395	478.98134	K	L	211	227
PSM	HYFIEVNSR	-306_17354	G5E8R3	1	Mouse_09-2020	null	[MS,MS:1001208,SEQUEST,]	3.1e-4	null	ms_run[1]:scan=4490	1471.5	2	1164.57952	582.79345	K	Q	320	329
PSM	YYPTEDVPRK	-306_9826	P47911	1	Mouse_09-2020	null	[MS,MS:1001208,SEQUEST,]	2.0e-3	null	ms_run[1]:scan=3083	1057.5	2	1267.63384	634.31950	R	L	123	133
PSM	HGRSPAQILLR	-306_9838	Q9JII6	1	Mouse_09-2020	null	[MS,MS:1001208,SEQUEST,]	3.1e-4	null	ms_run[1]:scan=3086	1058.5	3	1247.73337	416.58256	K	Q	241	252
PSM	RSWLYR	-306_10191	O09173	1	Mouse_09-2020	null	[MS,MS:1001208,SEQUEST,]	1.7e-2	null	ms_run[1]:scan=3152	1077.9	2	880.47917	440.74304	K	L	58	64
PSM	RWGHTVFVAR	-306_10205	Q9DCQ2	1	Mouse_09-2020	null	[MS,MS:1001208,SEQUEST,]	3.1e-4	null	ms_run[1]:scan=3154	1078.5	3	1228.67035	410.22811	K	A	120	130
PSM	TSYTNLDGR	-306_10304	Q9CRB3	1	Mouse_09-2020	null	[MS,MS:1001208,SEQUEST,]	3.1e-4	null	ms_run[1]:scan=3170	1083.1	2	1026.48516	513.74617	R	P	43	52
PSM	AVEAFETAK	-306_10378	Q64442	1	Mouse_09-2020	null	[MS,MS:1001208,SEQUEST,]	3.1e-4	null	ms_run[1]:scan=3182	1086.7	2	965.49394	483.25056	K	G	331	340
PSM	ELSEIAQR	-306_10380	Q91Y97	1	Mouse_09-2020	null	[MS,MS:1001208,SEQUEST,]	4.9e-3	null	ms_run[1]:scan=3183	1087.0	2	945.49986	473.25363	K	V	15	23
PSM	FDAQGNLR	-306_10386	Q9Z2V4	1	Mouse_09-2020	null	[MS,MS:1001208,SEQUEST,]	2.2e-3	null	ms_run[1]:scan=3184	1087.3	2	920.45860	460.73287	K	I	317	325
PSM	IDGASPLDK	-306_10392	P00329	1	Mouse_09-2020	null	[MS,MS:1001208,SEQUEST,]	3.1e-4	null	ms_run[1]:scan=3185	1087.6	2	915.47814	458.24273	K	C	161	170
PSM	LIEPNTAVTR	-306_16905	E9Q1R2	1	Mouse_09-2020	null	[MS,MS:1001208,SEQUEST,]	9.9e-3	null	ms_run[1]:scan=4397	1444.1	2	1113.63262	557.31676	R	F	103	113
PSM	TYLPSQVSR	-306_16886	O55029	1	Mouse_09-2020	null	[MS,MS:1001208,SEQUEST,]	8.6e-3	null	ms_run[1]:scan=4393	1442.9	2	1050.56255	525.78256	R	V	760	769
PSM	TFEINPR	-306_16873	P08113	1	Mouse_09-2020	null	[MS,MS:1001208,SEQUEST,]	1.5e-3	null	ms_run[1]:scan=4391	1442.3	2	876.46099	438.73233	K	P	684	691
PSM	EFFNGKEPSR	-306_10416	P20029	1	Mouse_09-2020	null	[MS,MS:1001208,SEQUEST,]	1.7e-3	null	ms_run[1]:scan=3189	1088.7	3	1210.58557	404.19989	K	I	378	388
PSM	SLFHYR	-306_10432	Q8C196	1	Mouse_09-2020	null	[MS,MS:1001208,SEQUEST,]	4.9e-3	null	ms_run[1]:scan=3192	1089.6	2	822.42650	411.71649	K	Y	1487	1493
PSM	YLGGTDDLTKK	-306_10441	Q8VCT4	1	Mouse_09-2020	null	[MS,MS:1001208,SEQUEST,]	1.5e-3	null	ms_run[1]:scan=3193	1089.9	3	1210.63245	404.21532	K	D	401	412
PSM	YLPESLK	-306_16832	Q5FW57	0	Mouse_09-2020	null	[MS,MS:1001208,SEQUEST,]	1.2e-2	null	ms_run[1]:scan=4384	1440.3	2	849.47148	425.23946	K	Y	20	27
PSM	YLPESLK	-306_16832	Q91XE0	0	Mouse_09-2020	null	[MS,MS:1001208,SEQUEST,]	1.2e-2	null	ms_run[1]:scan=4384	1440.3	2	849.47148	425.23946	K	Y	21	28
PSM	REDLFITTK	-306_16827	Q8VC28	1	Mouse_09-2020	null	[MS,MS:1001208,SEQUEST,]	3.1e-4	null	ms_run[1]:scan=4383	1440.0	2	1122.61540	561.81131	K	W	76	85
PSM	REDIFLTTK	-306_16826	G3X9Y6	1	Mouse_09-2020	null	[MS,MS:1001208,SEQUEST,]	3.1e-4	null	ms_run[1]:scan=4383	1440.0	2	1122.61540	561.81131	K	W	76	85
PSM	KAYAEFYR	-306_10448	Q9CPQ1	1	Mouse_09-2020	null	[MS,MS:1001208,SEQUEST,]	3.1e-4	null	ms_run[1]:scan=3194	1090.2	2	1047.52654	524.26654	K	Y	48	56
PSM	SFRNPLAK	-306_10456	P17182	1	Mouse_09-2020	null	[MS,MS:1001208,SEQUEST,]	5.3e-3	null	ms_run[1]:scan=3195	1090.5	2	932.53197	466.76925	R	0	427	435
PSM	GTVLLSGPR	-306_16819	A0A1B0GSS8	1	Mouse_09-2020	null	[MS,MS:1001208,SEQUEST,]	3.1e-4	null	ms_run[1]:scan=4382	1439.7	2	899.53069	450.26908	R	G	102	111
PSM	VEITYTPKDGTQK	-306_10465	O88844	1	Mouse_09-2020	null	[MS,MS:1001208,SEQUEST,]	2.0e-3	null	ms_run[1]:scan=3196	1090.8	3	1479.76975	493.92783	K	T	152	165
PSM	DGEVGPSGPVGPPGLAGER	-306_16813	Q3U962	1	Mouse_09-2020	null	[MS,MS:1001208,SEQUEST,]	4.6e-2	null	ms_run[1]:scan=4380	1439.1	3	1747.85465	583.29184	K	E	645	664
PSM	LFGTPNQK	-306_10517	Q01279	1	Mouse_09-2020	null	[MS,MS:1001208,SEQUEST,]	1.7e-2	null	ms_run[1]:scan=3204	1093.1	2	904.48888	452.74798	K	K	480	488
PSM	LVAQLYK	-306_16792	Q9CZU6	1	Mouse_09-2020	null	[MS,MS:1001208,SEQUEST,]	9.3e-3	null	ms_run[1]:scan=4374	1437.4	2	834.50878	417.75782	K	V	376	383
PSM	YFHSRDYKNPVEFTGK	-306_16747	P97872	1	Mouse_09-2020	null	[MS,MS:1001208,SEQUEST,]	3.1e-4	null	ms_run[1]:scan=4365	1434.7	4	1987.96694	497.74698	K	V	171	187
PSM	SSDEAYAIAK	-306_10525	Q9Z2I9	1	Mouse_09-2020	null	[MS,MS:1001208,SEQUEST,]	3.1e-4	null	ms_run[1]:scan=3205	1093.4	2	1054.50591	527.75620	K	L	79	89
PSM	SNFEEALAAHK	-306_16742	P09103	1	Mouse_09-2020	null	[MS,MS:1001208,SEQUEST,]	1.1e-3	null	ms_run[1]:scan=4364	1434.4	2	1216.59648	608.80148	K	L	34	45
PSM	QAGLSYIR	-306_16735	P56382	1	Mouse_09-2020	null	[MS,MS:1001208,SEQUEST,]	1.5e-3	null	ms_run[1]:scan=4363	1434.1	2	907.50005	454.25343	R	S	7	15
PSM	GAIFGGFKSKDSVPK	-306_16726	P00329	1	Mouse_09-2020	null	[MS,MS:1001208,SEQUEST,]	3.1e-4	null	ms_run[1]:scan=4361	1433.5	3	1537.83762	513.28395	K	V	317	332
PSM	QAASSLQQASLK	-306_10556	P38647	1	Mouse_09-2020	null	[MS,MS:1001208,SEQUEST,]	3.1e-4	null	ms_run[1]:scan=3210	1094.9	2	1231.66460	616.33568	R	F	635	647
PSM	SQLFAQSR	-306_10162	A0A087WSI8	1	Mouse_09-2020	null	[MS,MS:1001208,SEQUEST,]	2.9e-3	null	ms_run[1]:scan=3147	1076.4	2	936.49034	468.74852	K	G	369	377
PSM	FTRVDNGKELIAVR	-306_17963	P55050	1	Mouse_09-2020	null	[MS,MS:1001208,SEQUEST,]	3.1e-4	null	ms_run[1]:scan=4603	1504.8	4	1617.90883	405.23224	K	V	94	108
PSM	SLQSVAEER	-306_10133	Q9CZM2	1	Mouse_09-2020	null	[MS,MS:1001208,SEQUEST,]	3.1e-4	null	ms_run[1]:scan=3143	1075.3	2	1018.51708	509.76182	R	G	97	106
PSM	DGRGAAQNIIPASTGAAK	-306_16968	A0A1D5RLD8	1	Mouse_09-2020	null	[MS,MS:1001208,SEQUEST,]	1.8e-2	null	ms_run[1]:scan=4408	1447.4	3	1697.89414	566.63582	R	V	196	214
PSM	GQAVDYDGSRTQEEIVAK	-306_17334	A0A0R4J0Z1	1	Mouse_09-2020	null	[MS,MS:1001208,SEQUEST,]	8.9e-4	null	ms_run[1]:scan=4485	1470.0	3	1965.95304	655.98859	K	R	142	160
PSM	FYEQFSK	-306_17292	P07901	1	Mouse_09-2020	null	[MS,MS:1001208,SEQUEST,]	6.5e-3	null	ms_run[1]:scan=4478	1468.0	2	948.44664	474.72672	K	I	438	445
PSM	SAFEYGGQK	-306_9843	Q8CHT0	1	Mouse_09-2020	null	[MS,MS:1001208,SEQUEST,]	8.9e-4	null	ms_run[1]:scan=3087	1058.7	2	986.45769	493.73253	R	S	338	347
PSM	GIVVGIK	-306_17286	Q91Y97	1	Mouse_09-2020	null	[MS,MS:1001208,SEQUEST,]	1.3e-3	null	ms_run[1]:scan=4475	1467.1	2	685.46099	343.23398	K	D	102	109
PSM	IGGHGAEYGAEALER	-306_17278	Q91VB8	1	Mouse_09-2020	null	[MS,MS:1001208,SEQUEST,]	3.1e-4	null	ms_run[1]:scan=4472	1466.2	3	1529.73529	510.58295	K	F	18	33
PSM	NKESVVFVQTDKPVYKPGQSVK	-306_17254	P28665	1	Mouse_09-2020	null	[MS,MS:1001208,SEQUEST,]	3.1e-4	null	ms_run[1]:scan=4466	1464.4	4	2477.34072	620.09042	K	R	124	146
PSM	ELIIGDRQTGK	-306_9852	Q03265	1	Mouse_09-2020	null	[MS,MS:1001208,SEQUEST,]	3.1e-4	null	ms_run[1]:scan=3089	1059.3	2	1229.68511	615.34605	R	S	208	219
PSM	NVNGVNYASVTR	-306_17233	Q9WUU7	1	Mouse_09-2020	null	[MS,MS:1001208,SEQUEST,]	3.1e-4	null	ms_run[1]:scan=4461	1463.0	2	1293.65495	647.33093	R	Q	72	84
PSM	ELIIGDRQTGK	-306_9865	Q03265	1	Mouse_09-2020	null	[MS,MS:1001208,SEQUEST,]	5.1e-3	null	ms_run[1]:scan=3093	1060.5	3	1229.68549	410.56646	R	S	208	219
PSM	YYTLNGSK	-306_9870	P50544	1	Mouse_09-2020	null	[MS,MS:1001208,SEQUEST,]	8.9e-4	null	ms_run[1]:scan=3094	1060.8	2	945.46788	473.23745	K	W	241	249
PSM	LLVAGEGR	-306_9873	Q8QZR5	1	Mouse_09-2020	null	[MS,MS:1001208,SEQUEST,]	1.9e-3	null	ms_run[1]:scan=3095	1061.1	2	814.47875	407.74270	K	R	170	178
PSM	SIGVSNFNSR	-306_17224	G3X9Y6	1	Mouse_09-2020	null	[MS,MS:1001208,SEQUEST,]	8.9e-4	null	ms_run[1]:scan=4460	1462.7	2	1080.54326	540.77526	K	L	162	172
PSM	ARGQALPEVVAK	-306_9881	Q8R0Y6	1	Mouse_09-2020	null	[MS,MS:1001208,SEQUEST,]	1.1e-3	null	ms_run[1]:scan=3096	1061.4	3	1238.72184	413.57870	R	Q	61	73
PSM	REITTLVSR	-306_9888	Q8CFX1	1	Mouse_09-2020	null	[MS,MS:1001208,SEQUEST,]	3.1e-4	null	ms_run[1]:scan=3097	1061.7	2	1074.62651	537.81693	K	G	750	759
PSM	FVHDNYVIRR	-306_9894	Q8C196	1	Mouse_09-2020	null	[MS,MS:1001208,SEQUEST,]	1.3e-3	null	ms_run[1]:scan=3098	1062.0	3	1318.70331	440.23868	K	A	1445	1455
PSM	KFAIYRWDPDKTGDKPR	-306_17189	Q9CQA3	1	Mouse_09-2020	null	[MS,MS:1001208,SEQUEST,]	3.1e-4	null	ms_run[1]:scan=4453	1460.6	4	2093.09511	524.02863	K	Q	43	60
PSM	LYEIGAGTSEVRR	-306_17171	Q9JHI5	1	Mouse_09-2020	null	[MS,MS:1001208,SEQUEST,]	3.1e-4	null	ms_run[1]:scan=4450	1459.7	3	1450.76566	484.25981	K	V	400	413
PSM	YATALYSAASK	-306_17166	Q9DB20	1	Mouse_09-2020	null	[MS,MS:1001208,SEQUEST,]	3.1e-4	null	ms_run[1]:scan=4449	1459.5	2	1145.58501	573.29550	R	K	41	52
PSM	EFAQVIK	-306_17145	P97807	1	Mouse_09-2020	null	[MS,MS:1001208,SEQUEST,]	4.9e-3	null	ms_run[1]:scan=4443	1457.7	2	834.47185	417.73963	K	G	221	228
PSM	LLVAGEGR	-306_9989	Q8QZR5	1	Mouse_09-2020	null	[MS,MS:1001208,SEQUEST,]	1.6e-2	null	ms_run[1]:scan=3116	1067.3	2	814.47887	407.74270	K	R	170	178
PSM	TIAPALVSK	-306_17129	P17182	1	Mouse_09-2020	null	[MS,MS:1001208,SEQUEST,]	2.3e-2	null	ms_run[1]:scan=4440	1456.8	2	899.55602	450.28166	K	V	72	81
PSM	ALVAYYQK	-306_17098	P14131	1	Mouse_09-2020	null	[MS,MS:1001208,SEQUEST,]	1.1e-3	null	ms_run[1]:scan=4433	1454.7	2	955.52526	478.26601	K	V	91	99
PSM	TAWTFSRK	-306_10019	Q9CPU0	1	Mouse_09-2020	null	[MS,MS:1001208,SEQUEST,]	3.1e-4	null	ms_run[1]:scan=3120	1068.4	2	996.52696	498.76671	K	T	89	97
PSM	LDQGGAPLAGTNK	-306_10029	Q91Y97	1	Mouse_09-2020	null	[MS,MS:1001208,SEQUEST,]	3.1e-4	null	ms_run[1]:scan=3121	1068.7	2	1241.64910	621.32786	K	T	109	122
PSM	YGAVTFSR	-306_17007	P28665	1	Mouse_09-2020	null	[MS,MS:1001208,SEQUEST,]	1.3e-3	null	ms_run[1]:scan=4415	1449.4	2	900.45793	450.73233	K	Q	1266	1274
PSM	RFEELGVK	-306_10094	Q9CPU0	1	Mouse_09-2020	null	[MS,MS:1001208,SEQUEST,]	3.1e-4	null	ms_run[1]:scan=3133	1072.3	2	977.54167	489.27437	K	V	141	149
PSM	NTIVTSYNR	-306_10099	Q99KI0	1	Mouse_09-2020	null	[MS,MS:1001208,SEQUEST,]	3.1e-4	null	ms_run[1]:scan=3135	1072.9	2	1067.54814	534.27764	K	F	466	475
PSM	YLSEVASGENK	-306_10112	Q9CQV8	1	Mouse_09-2020	null	[MS,MS:1001208,SEQUEST,]	3.1e-4	null	ms_run[1]:scan=3138	1073.8	2	1196.57976	598.79332	R	T	130	141
PSM	IFRDGEEAGAYDGPR	-306_16975	P27773	1	Mouse_09-2020	null	[MS,MS:1001208,SEQUEST,]	3.1e-4	null	ms_run[1]:scan=4409	1447.7	3	1652.76688	551.59363	K	A	105	120
PSM	QTATQLLK	-306_10122	P12970	1	Mouse_09-2020	null	[MS,MS:1001208,SEQUEST,]	6.5e-3	null	ms_run[1]:scan=3140	1074.3	2	902.53093	451.76892	R	A	90	98
PSM	VATRWDIQK	-306_10559	O35490	1	Mouse_09-2020	null	[MS,MS:1001208,SEQUEST,]	2.0e-3	null	ms_run[1]:scan=3211	1095.2	2	1116.61662	558.81165	R	A	275	284
PSM	AHLEKVRSYVLK	-306_9187	Q8BH00	1	Mouse_09-2020	null	[MS,MS:1001208,SEQUEST,]	1.1e-3	null	ms_run[1]:scan=2972	1025.0	3	1442.84873	481.62079	K	Q	333	345
PSM	RSPPIPLAK	-306_9073	A0A0R4J0Z1	1	Mouse_09-2020	null	[MS,MS:1001208,SEQUEST,]	1.7e-3	null	ms_run[1]:scan=2954	1019.6	2	978.60973	489.80838	K	D	222	231
PSM	NVSEIRQYTLGK	-306_19118	Q05421	1	Mouse_09-2020	null	[MS,MS:1001208,SEQUEST,]	8.9e-4	null	ms_run[1]:scan=4821	1568.9	2	1407.76055	704.38317	K	K	238	250
PSM	KHGGPADEERHVGDLGNVTAGK	-306_8053	P08228	1	Mouse_09-2020	null	[MS,MS:1001208,SEQUEST,]	3.1e-4	null	ms_run[1]:scan=2766	964.4	4	2244.11489	561.78335	K	G	71	93
PSM	TVQEHYQDFNK	-306_8063	P00186	1	Mouse_09-2020	null	[MS,MS:1001208,SEQUEST,]	2.0e-2	null	ms_run[1]:scan=2768	965.0	3	1408.65113	470.22124	K	S	266	277
PSM	LIAEGTAPR	-306_8081	Q8R0Y6	1	Mouse_09-2020	null	[MS,MS:1001208,SEQUEST,]	1.1e-3	null	ms_run[1]:scan=2772	966.2	2	927.52654	464.26654	R	P	182	191
PSM	YAFGQEK	-306_8087	Q9CQ75	1	Mouse_09-2020	null	[MS,MS:1001208,SEQUEST,]	1.8e-2	null	ms_run[1]:scan=2773	966.4	2	842.40447	421.70579	R	V	69	76
PSM	NLEPKYKELGEK	-306_8112	P27773	1	Mouse_09-2020	null	[MS,MS:1001208,SEQUEST,]	1.2e-2	null	ms_run[1]:scan=2776	967.3	3	1447.77985	483.26456	K	S	411	423
PSM	HGSLGFLPR	-306_19088	A0A087WQK0	1	Mouse_09-2020	null	[MS,MS:1001208,SEQUEST,]	3.1e-4	null	ms_run[1]:scan=4815	1567.1	2	983.54216	492.27470	R	R	32	41
PSM	HYEVEIR	-306_8124	A0A1D5RLH3	1	Mouse_09-2020	null	[MS,MS:1001208,SEQUEST,]	3.5e-2	null	ms_run[1]:scan=2778	967.9	2	945.47978	473.24307	K	A	3	10
PSM	LTSDDVKEQIYK	-306_19079	Q921R2	1	Mouse_09-2020	null	[MS,MS:1001208,SEQUEST,]	3.3e-3	null	ms_run[1]:scan=4814	1566.8	3	1438.74149	480.25232	K	A	28	40
PSM	KHGGPADEERHVGDLGNVTAGK	-306_8144	P08228	1	Mouse_09-2020	null	[MS,MS:1001208,SEQUEST,]	3.1e-4	null	ms_run[1]:scan=2782	969.1	5	2244.11192	449.62814	K	G	71	93
PSM	LTTVLTTHHHWDHAGGNEK	-306_8183	Q99KB8	1	Mouse_09-2020	null	[MS,MS:1001208,SEQUEST,]	1.7e-3	null	ms_run[1]:scan=2789	971.1	4	2154.04604	539.26734	K	V	96	115
PSM	IQEAGTEVVK	-306_8190	P08249	1	Mouse_09-2020	null	[MS,MS:1001208,SEQUEST,]	1.3e-2	null	ms_run[1]:scan=2791	971.8	2	1073.58403	537.29550	R	K	230	240
PSM	HLKEGGLLTLAGAK	-306_19060	Q8BVI4	1	Mouse_09-2020	null	[MS,MS:1001208,SEQUEST,]	3.1e-4	null	ms_run[1]:scan=4811	1566.0	3	1407.83228	469.94879	K	A	122	136
PSM	VGASFLQR	-306_19157	P05202	1	Mouse_09-2020	null	[MS,MS:1001208,SEQUEST,]	3.1e-4	null	ms_run[1]:scan=4829	1571.3	2	877.48906	439.24815	R	F	140	148
PSM	FEVIDKPQS	-306_19052	P97450	1	Mouse_09-2020	null	[MS,MS:1001208,SEQUEST,]	1.3e-3	null	ms_run[1]:scan=4810	1565.7	2	1062.54656	531.77694	K	0	100	109
PSM	IQEYEKQLEK	-306_8198	Q9DCX2	1	Mouse_09-2020	null	[MS,MS:1001208,SEQUEST,]	1.3e-3	null	ms_run[1]:scan=2792	972.0	3	1307.68467	436.56624	R	R	112	122
PSM	YLPNPALK	-306_19041	P00186	1	Mouse_09-2020	null	[MS,MS:1001208,SEQUEST,]	1.3e-3	null	ms_run[1]:scan=4807	1564.8	2	915.53032	458.26855	R	F	243	251
PSM	IKENYEFNGK	-306_8206	O35488	1	Mouse_09-2020	null	[MS,MS:1001208,SEQUEST,]	3.1e-4	null	ms_run[1]:scan=2793	972.3	3	1241.61692	414.54354	K	L	531	541
PSM	GKDIKGVSEIVHEGK	-306_8218	P12710	1	Mouse_09-2020	null	[MS,MS:1001208,SEQUEST,]	3.1e-4	null	ms_run[1]:scan=2795	972.9	3	1595.87546	532.62990	K	I	32	47
PSM	FAGPYDKGEYSPSVQK	-306_19034	P25688	1	Mouse_09-2020	null	[MS,MS:1001208,SEQUEST,]	3.1e-4	null	ms_run[1]:scan=4806	1564.5	3	1772.85019	591.62118	K	L	221	237
PSM	THQVSAAPTSSAGDGFK	-306_8243	P32020	1	Mouse_09-2020	null	[MS,MS:1001208,SEQUEST,]	3.1e-4	null	ms_run[1]:scan=2801	974.7	3	1660.79258	554.26903	R	N	416	433
PSM	EIGFSDKQISK	-306_13851	Q8C196	1	Mouse_09-2020	null	[MS,MS:1001208,SEQUEST,]	3.1e-4	null	ms_run[1]:scan=3820	1274.4	3	1251.65879	417.89083	K	L	909	920
PSM	YKPESDELTAEK	-306_8254	P09103	1	Mouse_09-2020	null	[MS,MS:1001208,SEQUEST,]	3.1e-4	null	ms_run[1]:scan=2803	975.3	3	1409.67945	470.56467	K	T	329	341
PSM	GHPALEDKNVPVYKPQTLDTQR	-306_19019	Q8BJ64	1	Mouse_09-2020	null	[MS,MS:1001208,SEQUEST,]	1.3e-3	null	ms_run[1]:scan=4803	1563.6	4	2506.30776	627.33167	K	0	575	597
PSM	LSQVAPVLK	-306_19012	Q9DBE0	1	Mouse_09-2020	null	[MS,MS:1001208,SEQUEST,]	3.1e-4	null	ms_run[1]:scan=4802	1563.3	2	954.59819	477.80276	R	R	434	443
PSM	KHGGPADEERHVGDLGNVTAGK	-306_8271	P08228	1	Mouse_09-2020	null	[MS,MS:1001208,SEQUEST,]	3.1e-4	null	ms_run[1]:scan=2805	975.9	3	2244.11148	748.70871	K	G	71	93
PSM	NQPFLGYRGSQAESNRK	-306_8402	Q4LDG0	1	Mouse_09-2020	null	[MS,MS:1001208,SEQUEST,]	4.6e-2	null	ms_run[1]:scan=2828	982.7	4	1951.97439	488.74878	K	V	501	518
PSM	FAEIIEK	-306_19005	Q9CPY7	1	Mouse_09-2020	null	[MS,MS:1001208,SEQUEST,]	2.0e-3	null	ms_run[1]:scan=4801	1563.0	2	849.47179	425.23946	R	L	215	222
PSM	IGFTGSTEVGK	-306_19047	Q8R0Y6	1	Mouse_09-2020	null	[MS,MS:1001208,SEQUEST,]	3.1e-4	null	ms_run[1]:scan=4808	1565.1	2	1095.56890	548.28767	K	I	646	657
PSM	RQPDTPAELRT	-306_8038	Q9WVL0	1	Mouse_09-2020	null	[MS,MS:1001208,SEQUEST,]	1.1e-3	null	ms_run[1]:scan=2763	963.5	2	1283.67058	642.33876	R	0	206	217
PSM	YRPGTVALR	-306_8014	P84244	1	Mouse_09-2020	null	[MS,MS:1001208,SEQUEST,]	3.1e-4	null	ms_run[1]:scan=2759	962.3	2	1032.59490	516.80108	R	I	42	51
PSM	FLQPGSQR	-306_7900	P13745	0	Mouse_09-2020	null	[MS,MS:1001208,SEQUEST,]	1.1e-3	null	ms_run[1]:scan=2738	956.1	2	932.49529	466.75106	K	P	197	205
PSM	FLQPGSQR	-306_7900	P24472	0	Mouse_09-2020	null	[MS,MS:1001208,SEQUEST,]	1.1e-3	null	ms_run[1]:scan=2738	956.1	2	932.49529	466.75106	K	P	197	205
PSM	FLQPGSQR	-306_7900	P30115	0	Mouse_09-2020	null	[MS,MS:1001208,SEQUEST,]	1.1e-3	null	ms_run[1]:scan=2738	956.1	2	932.49529	466.75106	K	P	197	205
PSM	YLQEIYNSNNQK	-306_19494	Q8VCM7	1	Mouse_09-2020	null	[MS,MS:1001208,SEQUEST,]	3.1e-4	null	ms_run[1]:scan=4891	1589.3	2	1513.72759	757.36771	R	T	134	146
PSM	NAAGNFYINDK	-306_19483	Q8CHT0	1	Mouse_09-2020	null	[MS,MS:1001208,SEQUEST,]	3.1e-4	null	ms_run[1]:scan=4889	1588.8	2	1226.58037	613.79365	R	T	498	509
PSM	TYIIGELHPDDRSK	-306_19457	G5E850	1	Mouse_09-2020	null	[MS,MS:1001208,SEQUEST,]	3.1e-4	null	ms_run[1]:scan=4886	1587.9	4	1643.83913	411.71515	K	A	78	92
PSM	TFETVGQDK	-306_7693	Q8VCW8	1	Mouse_09-2020	null	[MS,MS:1001208,SEQUEST,]	1.1e-3	null	ms_run[1]:scan=2697	943.9	2	1024.49492	512.75092	K	Y	479	488
PSM	LINRNTTIPTK	-306_7735	P38647	1	Mouse_09-2020	null	[MS,MS:1001208,SEQUEST,]	3.1e-4	null	ms_run[1]:scan=2706	946.5	3	1270.74854	424.25410	K	S	457	468
PSM	DYGSSPLHR	-306_7742	Q922I7	1	Mouse_09-2020	null	[MS,MS:1001208,SEQUEST,]	1.9e-3	null	ms_run[1]:scan=2707	946.9	2	1031.49089	516.24888	K	K	453	462
PSM	LSDGVAVLK	-306_19444	P63038	1	Mouse_09-2020	null	[MS,MS:1001208,SEQUEST,]	3.1e-4	null	ms_run[1]:scan=4884	1587.3	2	901.53520	451.27129	K	G	397	406
PSM	RLAEDGAHVVVSSR	-306_7752	Q99LB2	1	Mouse_09-2020	null	[MS,MS:1001208,SEQUEST,]	3.1e-4	null	ms_run[1]:scan=2709	947.4	3	1495.79816	499.27071	R	Q	52	66
PSM	FSPGYQIEK	-306_19406	Q8K169	1	Mouse_09-2020	null	[MS,MS:1001208,SEQUEST,]	1.1e-2	null	ms_run[1]:scan=4877	1585.3	2	1068.53606	534.77166	R	S	175	184
PSM	DQVANSAFVER	-306_19379	P07901	1	Mouse_09-2020	null	[MS,MS:1001208,SEQUEST,]	3.1e-4	null	ms_run[1]:scan=4870	1583.2	2	1235.60149	618.30438	K	R	501	512
PSM	RFSLTTLR	-306_19334	Q91X77	1	Mouse_09-2020	null	[MS,MS:1001208,SEQUEST,]	9.1e-3	null	ms_run[1]:scan=4861	1580.6	2	993.58452	497.29563	R	L	125	133
PSM	RSAGVDDQENWHEGKENIR	-306_7797	Q9CPY7	1	Mouse_09-2020	null	[MS,MS:1001208,SEQUEST,]	3.1e-4	null	ms_run[1]:scan=2716	949.5	4	2240.04580	560.76643	K	A	104	123
PSM	GSFPVEAVK	-306_19307	G3X925	1	Mouse_09-2020	null	[MS,MS:1001208,SEQUEST,]	1.3e-3	null	ms_run[1]:scan=4856	1579.1	2	933.50481	467.25564	K	Q	411	420
PSM	KDRVTDALNATR	-306_7811	P63038	1	Mouse_09-2020	null	[MS,MS:1001208,SEQUEST,]	3.1e-4	null	ms_run[1]:scan=2719	950.4	3	1359.73459	453.91615	K	A	418	430
PSM	YALKERWNR	-306_7819	Q9QXF8	1	Mouse_09-2020	null	[MS,MS:1001208,SEQUEST,]	2.0e-3	null	ms_run[1]:scan=2720	950.7	3	1235.66516	412.55964	K	K	94	103
PSM	TYIIGELHPDDRSK	-306_19297	G5E850	1	Mouse_09-2020	null	[MS,MS:1001208,SEQUEST,]	3.1e-4	null	ms_run[1]:scan=4855	1578.9	3	1643.83976	548.61777	K	A	78	92
PSM	TNYNDRYDEIRR	-306_7833	P12970	1	Mouse_09-2020	null	[MS,MS:1001208,SEQUEST,]	4.9e-3	null	ms_run[1]:scan=2723	951.6	3	1614.76187	538.92549	R	W	224	236
PSM	KVLIVYAHQEPK	-306_7838	Q9JI75	1	Mouse_09-2020	null	[MS,MS:1001208,SEQUEST,]	3.1e-4	null	ms_run[1]:scan=2724	951.9	3	1424.82685	475.61352	K	F	5	17
PSM	HYGGLTGLNK	-306_7850	Q9DBJ1	1	Mouse_09-2020	null	[MS,MS:1001208,SEQUEST,]	3.1e-4	null	ms_run[1]:scan=2727	952.8	2	1059.55889	530.28272	R	E	91	101
PSM	GAAVALNIR	-306_19263	Q8K169	1	Mouse_09-2020	null	[MS,MS:1001208,SEQUEST,]	3.1e-4	null	ms_run[1]:scan=4848	1576.8	2	884.53166	442.76925	K	M	411	420
PSM	LTITYGPK	-306_19248	P12710	1	Mouse_09-2020	null	[MS,MS:1001208,SEQUEST,]	2.2e-3	null	ms_run[1]:scan=4846	1576.3	2	892.51372	446.76056	K	V	50	58
PSM	SLLTYGR	-306_19225	Q9CZ13	1	Mouse_09-2020	null	[MS,MS:1001208,SEQUEST,]	8.6e-3	null	ms_run[1]:scan=4842	1575.1	2	809.45213	405.22943	R	I	416	423
PSM	VVAGVAAALAHKYH	-306_19212	A8DUK4	1	Mouse_09-2020	null	[MS,MS:1001208,SEQUEST,]	1.7e-3	null	ms_run[1]:scan=4840	1574.5	3	1406.79105	469.60162	K	0	134	148
PSM	WDLDRFHGTSSR	-306_19209	Q8C196	1	Mouse_09-2020	null	[MS,MS:1001208,SEQUEST,]	3.1e-4	null	ms_run[1]:scan=4839	1574.2	3	1476.69834	492.90413	R	G	776	788
PSM	FSSDRTIKEYAK	-306_7853	Q9ET01	1	Mouse_09-2020	null	[MS,MS:1001208,SEQUEST,]	8.9e-4	null	ms_run[1]:scan=2728	953.1	3	1444.74378	482.25254	K	I	812	824
PSM	STELLIR	-306_19200	P84244	1	Mouse_09-2020	null	[MS,MS:1001208,SEQUEST,]	1.1e-3	null	ms_run[1]:scan=4838	1573.9	2	831.49382	416.25036	K	L	58	65
PSM	TNYNDRYDEIRR	-306_7871	P12970	1	Mouse_09-2020	null	[MS,MS:1001208,SEQUEST,]	3.1e-4	null	ms_run[1]:scan=2732	954.3	4	1614.76247	404.44593	R	W	224	236
PSM	GTAFGGWK	-306_19181	P28474	1	Mouse_09-2020	null	[MS,MS:1001208,SEQUEST,]	2.0e-2	null	ms_run[1]:scan=4834	1572.7	2	823.41008	412.20850	K	V	316	324
PSM	RSTITSREIQTAVR	-306_8409	Q64475	1	Mouse_09-2020	null	[MS,MS:1001208,SEQUEST,]	3.1e-4	null	ms_run[1]:scan=2829	983.0	3	1617.90378	539.97255	K	L	87	101
PSM	KFLQPGSQRKPFDDAK	-306_8418	P30115	1	Mouse_09-2020	null	[MS,MS:1001208,SEQUEST,]	3.1e-4	null	ms_run[1]:scan=2830	983.3	3	1861.99326	621.33549	K	V	196	212
PSM	LKHFSNPIPR	-306_8426	A0A494BAS6	1	Mouse_09-2020	null	[MS,MS:1001208,SEQUEST,]	3.1e-4	null	ms_run[1]:scan=2831	983.6	3	1208.69071	403.56814	K	G	205	215
PSM	ISSLLQEAK	-306_18971	Q91XD4	1	Mouse_09-2020	null	[MS,MS:1001208,SEQUEST,]	3.1e-4	null	ms_run[1]:scan=4796	1561.6	2	988.56749	494.78731	R	Q	518	527
PSM	HVAYAVYSLSK	-306_18466	P28665	1	Mouse_09-2020	null	[MS,MS:1001208,SEQUEST,]	8.9e-4	null	ms_run[1]:scan=4700	1533.3	2	1237.65984	619.33241	K	Y	436	447
PSM	RLNISYTR	-306_8727	Q99MR8	1	Mouse_09-2020	null	[MS,MS:1001208,SEQUEST,]	1.1e-3	null	ms_run[1]:scan=2890	1000.9	2	1022.57445	511.79072	R	M	540	548
PSM	FVHDNYVIRR	-306_8739	Q8C196	1	Mouse_09-2020	null	[MS,MS:1001208,SEQUEST,]	3.1e-4	null	ms_run[1]:scan=2892	1001.5	2	1318.70268	659.85438	K	A	1445	1455
PSM	RFNSANEDNVTQVR	-306_8772	P24270	1	Mouse_09-2020	null	[MS,MS:1001208,SEQUEST,]	3.1e-4	null	ms_run[1]:scan=2898	1003.2	3	1649.81540	550.60452	K	F	431	445
PSM	GVPVKVTNIKDGTTR	-306_8789	P16460	1	Mouse_09-2020	null	[MS,MS:1001208,SEQUEST,]	3.1e-4	null	ms_run[1]:scan=2903	1004.7	3	1584.92246	528.97378	K	T	230	245
PSM	FNPFVTSDRSK	-306_18377	P61255	1	Mouse_09-2020	null	[MS,MS:1001208,SEQUEST,]	6.9e-3	null	ms_run[1]:scan=4684	1528.6	3	1297.65415	433.22269	K	R	3	14
PSM	KAQDFHWLTR	-306_18345	Q9QXE0	1	Mouse_09-2020	null	[MS,MS:1001208,SEQUEST,]	3.1e-4	null	ms_run[1]:scan=4678	1526.9	3	1301.67578	434.56316	R	N	569	579
PSM	KLEEEGEQFVKK	-306_8801	P32020	1	Mouse_09-2020	null	[MS,MS:1001208,SEQUEST,]	3.1e-4	null	ms_run[1]:scan=2906	1005.6	3	1463.77411	488.59620	K	G	443	455
PSM	FYGDLEKDKGLQTSQDAR	-306_18335	P14211	1	Mouse_09-2020	null	[MS,MS:1001208,SEQUEST,]	3.1e-4	null	ms_run[1]:scan=4675	1526.0	3	2071.01163	691.00788	K	Y	56	74
PSM	RADFGFTVNK	-306_18325	Q99LB7	1	Mouse_09-2020	null	[MS,MS:1001208,SEQUEST,]	1.1e-3	null	ms_run[1]:scan=4674	1525.7	2	1154.59599	577.80128	R	I	855	865
PSM	EAAENSLVAYK	-306_18308	P62259	1	Mouse_09-2020	null	[MS,MS:1001208,SEQUEST,]	3.1e-4	null	ms_run[1]:scan=4670	1524.5	2	1194.60161	597.80369	K	A	143	154
PSM	FYKNEEGTWSVEK	-306_18296	A0A0R4J135	1	Mouse_09-2020	null	[MS,MS:1001208,SEQUEST,]	3.1e-4	null	ms_run[1]:scan=4667	1523.6	3	1616.76084	539.59122	R	I	277	290
PSM	YSPEGVLYTRGPHQYK	-306_18279	G3X982	1	Mouse_09-2020	null	[MS,MS:1001208,SEQUEST,]	1.8e-2	null	ms_run[1]:scan=4663	1522.5	3	1894.94474	632.31973	K	A	1218	1234
PSM	WLNENAVEK	-306_18269	P50247	1	Mouse_09-2020	null	[MS,MS:1001208,SEQUEST,]	1.3e-3	null	ms_run[1]:scan=4661	1521.9	2	1102.55266	551.78001	K	N	310	319
PSM	IFSSEHDIFRESVRK	-306_18253	A0A0R4J083	1	Mouse_09-2020	null	[MS,MS:1001208,SEQUEST,]	2.1e-2	null	ms_run[1]:scan=4658	1521.0	4	1849.95534	463.24434	R	F	52	67
PSM	GITGIEDKEAWHGKPLPK	-306_18238	P40142	1	Mouse_09-2020	null	[MS,MS:1001208,SEQUEST,]	1.5e-3	null	ms_run[1]:scan=4653	1519.5	4	1976.05825	494.77045	R	M	247	265
PSM	GTGIVSAPVPK	-306_18210	D3YVC1	1	Mouse_09-2020	null	[MS,MS:1001208,SEQUEST,]	8.9e-4	null	ms_run[1]:scan=4647	1517.8	2	1025.59905	513.30312	R	L	201	212
PSM	RFNSANEDNVTQVR	-306_8815	P24270	1	Mouse_09-2020	null	[MS,MS:1001208,SEQUEST,]	3.1e-4	null	ms_run[1]:scan=2908	1006.2	2	1649.79888	825.40315	K	F	431	445
PSM	TLNVKPLVTHR	-306_8826	Q64442	1	Mouse_09-2020	null	[MS,MS:1001208,SEQUEST,]	1.4e-2	null	ms_run[1]:scan=2911	1007.0	3	1277.76880	426.59446	K	P	315	326
PSM	STESLQANVQR	-306_8858	P47963	1	Mouse_09-2020	null	[MS,MS:1001208,SEQUEST,]	3.1e-4	null	ms_run[1]:scan=2916	1008.5	2	1232.62419	616.81512	K	K	106	117
[truncated: 429,964 more chars]
