# Supplementary material for: A Novel Spectral Annotation Strategy Streamlines Reporting of Mono-ADP-ribosylated Peptides Derived from Mouse Liver and Spleen in Response to IFN-γ
Source: Mol Cell Proteomics. 2021 Sep 28;21(4):100153. doi: 10.1016/j.mcpro.2021.100153 (PMC9014395; doi:10.1016/j.mcpro.2021.100153)
Supplement: Supplemental Data 23 [file mmc25.zip › mcpro_100153_mmc25.mzTab]

COM	This	line	serves	as	a	size	and	separator	hint	for	spreadsheet	applications.	-	-	-	-	-	-	-	-	-	-	-	-	-	-	-	-	-	-	-	-	-	-	-	-	-	-	-	-	-	-	-	-	-	-
COM	Report of a minimal "Summary Quantification report" Proteome Discoverer 2.4.1.15 experiment.
MTD	mzTab-Version	1.0.0
MTD	mzTag-mode	Summary
MTD	mzTab-type	Identification
MTD	description	Export of M:\PostDocAnalysis\01_Singh\SKuraoka\PD2.4.beta.p.08282020\CID_ColE\01_SK_MLiver_IFNgPilot_CID32%-(1).pdResult
MTD	ms_run[1]-location	file://M:\LumosIncomingRAWFiles(Previous)\07-2020\07-02-2020\01_SK_MLiver_IFNgPilot_CID32%.raw
MTD	protein_search_engine_score[1]	[MS,MS:1001155,SEQUEST:xcorr,]
MTD	protein_search_engine_score[2]	Sum PEP Score
MTD	psm_search_engine_score[1]	[MS,MS:1001491,percolator:Q value,]
MTD	fixed_mod[1]	[UNIMOD, UNIMOD:4, Carbamidomethyl, ]
MTD	variable_mod[1]	[UNIMOD, UNIMOD:35, Oxidation, ]
MTD	variable_mod[2]	[UNIMOD, UNIMOD:213, ADP-Ribosyl, ]
MTD	variable_mod[3]	[UNIMOD, UNIMOD:1, Acetyl, ]
MTD	assay[1]-ms_run_ref	ms_run[1]

PRH	accession	description	taxid	species	database	database_version	search_engine	best_search_engine_score[1]	best_search_engine_score[2]	ambiguity_members	modifications	protein_coverage
PRT	Q8C196	Carbamoyl-phosphate synthase [ammonia], mitochondrial OS=Mus musculus OX=10090 GN=Cps1 PE=1 SV=2	null	null	Mouse_09-2020	null	[MS,MS:1001208,SEQUEST,]	334.37	391.171	null	null	0.58
PRT	Q8R0Y6	Cytosolic 10-formyltetrahydrofolate dehydrogenase OS=Mus musculus OX=10090 GN=Aldh1l1 PE=1 SV=1	null	null	Mouse_09-2020	null	[MS,MS:1001208,SEQUEST,]	90.84	101.996	null	null	0.40
PRT	P20029	Endoplasmic reticulum chaperone BiP OS=Mus musculus OX=10090 GN=Hspa5 PE=1 SV=3	null	null	Mouse_09-2020	null	[MS,MS:1001208,SEQUEST,]	105.40	117.905	null	null	0.50
PRT	Q03265	ATP synthase subunit alpha, mitochondrial OS=Mus musculus OX=10090 GN=Atp5f1a PE=1 SV=1	null	null	Mouse_09-2020	null	[MS,MS:1001208,SEQUEST,]	92.71	98.887	null	null	0.51
PRT	P63017	Heat shock cognate 71 kDa protein OS=Mus musculus OX=10090 GN=Hspa8 PE=1 SV=1	null	null	Mouse_09-2020	null	[MS,MS:1001208,SEQUEST,]	97.38	108.408	null	null	0.45
PRT	P32020	Non-specific lipid-transfer protein OS=Mus musculus OX=10090 GN=Scp2 PE=1 SV=3	null	null	Mouse_09-2020	null	[MS,MS:1001208,SEQUEST,]	74.44	99.430	null	null	0.32
PRT	P16460	Argininosuccinate synthase OS=Mus musculus OX=10090 GN=Ass1 PE=1 SV=1	null	null	Mouse_09-2020	null	[MS,MS:1001208,SEQUEST,]	67.15	73.450	null	null	0.42
PRT	P38647	Stress-70 protein, mitochondrial OS=Mus musculus OX=10090 GN=Hspa9 PE=1 SV=3	null	null	Mouse_09-2020	null	[MS,MS:1001208,SEQUEST,]	77.10	93.719	null	null	0.38
PRT	P50247	Adenosylhomocysteinase OS=Mus musculus OX=10090 GN=Ahcy PE=1 SV=3	null	null	Mouse_09-2020	null	[MS,MS:1001208,SEQUEST,]	81.30	103.218	null	null	0.44
PRT	P47738	Aldehyde dehydrogenase, mitochondrial OS=Mus musculus OX=10090 GN=Aldh2 PE=1 SV=1	null	null	Mouse_09-2020	null	[MS,MS:1001208,SEQUEST,]	84.47	95.596	null	null	0.44
PRT	P16015	Carbonic anhydrase 3 OS=Mus musculus OX=10090 GN=Ca3 PE=1 SV=3	null	null	Mouse_09-2020	null	[MS,MS:1001208,SEQUEST,]	125.03	111.636	null	null	0.66
PRT	P26443	Glutamate dehydrogenase 1, mitochondrial OS=Mus musculus OX=10090 GN=Glud1 PE=1 SV=1	null	null	Mouse_09-2020	null	[MS,MS:1001208,SEQUEST,]	66.79	81.855	null	null	0.39
PRT	O35490	Betaine--homocysteine S-methyltransferase 1 OS=Mus musculus OX=10090 GN=Bhmt PE=1 SV=1	null	null	Mouse_09-2020	null	[MS,MS:1001208,SEQUEST,]	74.09	71.984	null	null	0.49
PRT	P24270	Catalase OS=Mus musculus OX=10090 GN=Cat PE=1 SV=4	null	null	Mouse_09-2020	null	[MS,MS:1001208,SEQUEST,]	79.03	89.172	null	null	0.48
PRT	P09103	Protein disulfide-isomerase OS=Mus musculus OX=10090 GN=P4hb PE=1 SV=2	null	null	Mouse_09-2020	null	[MS,MS:1001208,SEQUEST,]	69.65	72.957	null	null	0.49
PRT	P17182	Alpha-enolase OS=Mus musculus OX=10090 GN=Eno1 PE=1 SV=3	null	null	Mouse_09-2020	null	[MS,MS:1001208,SEQUEST,]	60.86	78.298	null	null	0.53
PRT	Q91Y97	Fructose-bisphosphate aldolase B OS=Mus musculus OX=10090 GN=Aldob PE=1 SV=3	null	null	Mouse_09-2020	null	[MS,MS:1001208,SEQUEST,]	70.03	83.214	null	null	0.41
PRT	P56480	ATP synthase subunit beta, mitochondrial OS=Mus musculus OX=10090 GN=Atp5f1b PE=1 SV=2	null	null	Mouse_09-2020	null	[MS,MS:1001208,SEQUEST,]	88.93	99.252	null	null	0.48
PRT	P12710	Fatty acid-binding protein, liver OS=Mus musculus OX=10090 GN=Fabp1 PE=1 SV=2	null	null	Mouse_09-2020	null	[MS,MS:1001208,SEQUEST,]	78.53	85.535	null	null	0.80
PRT	Q8BWT1	3-ketoacyl-CoA thiolase, mitochondrial OS=Mus musculus OX=10090 GN=Acaa2 PE=1 SV=3	null	null	Mouse_09-2020	null	[MS,MS:1001208,SEQUEST,]	94.92	100.537	null	null	0.55
PRT	Q8BMS1	Trifunctional enzyme subunit alpha, mitochondrial OS=Mus musculus OX=10090 GN=Hadha PE=1 SV=1	null	null	Mouse_09-2020	null	[MS,MS:1001208,SEQUEST,]	53.93	70.742	null	null	0.27
PRT	Q9R0H0	Peroxisomal acyl-coenzyme A oxidase 1 OS=Mus musculus OX=10090 GN=Acox1 PE=1 SV=5	null	null	Mouse_09-2020	null	[MS,MS:1001208,SEQUEST,]	77.88	82.003	null	null	0.37
PRT	P54869	Hydroxymethylglutaryl-CoA synthase, mitochondrial OS=Mus musculus OX=10090 GN=Hmgcs2 PE=1 SV=2	null	null	Mouse_09-2020	null	[MS,MS:1001208,SEQUEST,]	52.53	66.715	null	null	0.25
PRT	P19157	Glutathione S-transferase P 1 OS=Mus musculus OX=10090 GN=Gstp1 PE=1 SV=2	null	null	Mouse_09-2020	null	[MS,MS:1001208,SEQUEST,]	108.63	107.380	null	null	0.63
PRT	O88844	Isocitrate dehydrogenase [NADP] cytoplasmic OS=Mus musculus OX=10090 GN=Idh1 PE=1 SV=2	null	null	Mouse_09-2020	null	[MS,MS:1001208,SEQUEST,]	55.80	65.457	null	null	0.47
PRT	P05202	Aspartate aminotransferase, mitochondrial OS=Mus musculus OX=10090 GN=Got2 PE=1 SV=1	null	null	Mouse_09-2020	null	[MS,MS:1001208,SEQUEST,]	62.49	53.307	null	null	0.39
PRT	P27773	Protein disulfide-isomerase A3 OS=Mus musculus OX=10090 GN=Pdia3 PE=1 SV=2	null	null	Mouse_09-2020	null	[MS,MS:1001208,SEQUEST,]	54.32	56.331	null	null	0.38
PRT	Q9DBM2	Peroxisomal bifunctional enzyme OS=Mus musculus OX=10090 GN=Ehhadh PE=1 SV=4	null	null	Mouse_09-2020	null	[MS,MS:1001208,SEQUEST,]	57.14	60.979	null	null	0.30
PRT	P08113	Endoplasmin OS=Mus musculus OX=10090 GN=Hsp90b1 PE=1 SV=2	null	null	Mouse_09-2020	null	[MS,MS:1001208,SEQUEST,]	45.86	58.217	null	null	0.24
PRT	P11725	Ornithine carbamoyltransferase, mitochondrial OS=Mus musculus OX=10090 GN=Otc PE=1 SV=1	null	null	Mouse_09-2020	null	[MS,MS:1001208,SEQUEST,]	62.48	72.786	null	null	0.38
PRT	P24549	Retinal dehydrogenase 1 OS=Mus musculus OX=10090 GN=Aldh1a1 PE=1 SV=5	null	null	Mouse_09-2020	null	[MS,MS:1001208,SEQUEST,]	103.97	122.258	null	null	0.42
PRT	P30115	Glutathione S-transferase A3 OS=Mus musculus OX=10090 GN=Gsta3 PE=1 SV=2	null	null	Mouse_09-2020	null	[MS,MS:1001208,SEQUEST,]	48.22	47.295	null	null	0.50
PRT	Q61176	Arginase-1 OS=Mus musculus OX=10090 GN=Arg1 PE=1 SV=1	null	null	Mouse_09-2020	null	[MS,MS:1001208,SEQUEST,]	47.46	58.315	null	null	0.56
PRT	Q9ET01	Glycogen phosphorylase, liver form OS=Mus musculus OX=10090 GN=Pygl PE=1 SV=4	null	null	Mouse_09-2020	null	[MS,MS:1001208,SEQUEST,]	42.05	55.373	null	null	0.24
PRT	Q91VB8	Alpha globin 1 OS=Mus musculus OX=10090 GN=Hba-a1 PE=1 SV=1	null	null	Mouse_09-2020	null	[MS,MS:1001208,SEQUEST,]	79.05	86.577	null	null	0.72
PRT	A0A1D5RLD8	Glyceraldehyde-3-phosphate dehydrogenase OS=Mus musculus OX=10090 GN=Gm10358 PE=1 SV=1	null	null	Mouse_09-2020	null	[MS,MS:1001208,SEQUEST,]	66.24	75.468	null	null	0.47
PRT	A8DUK4	Beta-globin OS=Mus musculus OX=10090 GN=Hbb-bs PE=1 SV=1	null	null	Mouse_09-2020	null	[MS,MS:1001208,SEQUEST,]	72.62	69.297	null	null	0.88
PRT	P63038	60 kDa heat shock protein, mitochondrial OS=Mus musculus OX=10090 GN=Hspd1 PE=1 SV=1	null	null	Mouse_09-2020	null	[MS,MS:1001208,SEQUEST,]	58.75	64.422	null	null	0.26
PRT	P10126	Elongation factor 1-alpha 1 OS=Mus musculus OX=10090 GN=Eef1a1 PE=1 SV=3	null	null	Mouse_09-2020	null	[MS,MS:1001208,SEQUEST,]	74.71	63.332	null	null	0.29
PRT	G5E8R3	Pyruvate carboxylase OS=Mus musculus OX=10090 GN=Pcx PE=1 SV=1	null	null	Mouse_09-2020	null	[MS,MS:1001208,SEQUEST,]	34.95	43.069	null	null	0.18
PRT	Q91YI0	Argininosuccinate lyase OS=Mus musculus OX=10090 GN=Asl PE=1 SV=1	null	null	Mouse_09-2020	null	[MS,MS:1001208,SEQUEST,]	40.78	45.189	null	null	0.35
PRT	Q8QZT1	Acetyl-CoA acetyltransferase, mitochondrial OS=Mus musculus OX=10090 GN=Acat1 PE=1 SV=1	null	null	Mouse_09-2020	null	[MS,MS:1001208,SEQUEST,]	66.83	72.228	null	null	0.38
PRT	P35700	Peroxiredoxin-1 OS=Mus musculus OX=10090 GN=Prdx1 PE=1 SV=1	null	null	Mouse_09-2020	null	[MS,MS:1001208,SEQUEST,]	48.94	47.258	null	null	0.49
PRT	Q9QXD6	Fructose-1,6-bisphosphatase 1 OS=Mus musculus OX=10090 GN=Fbp1 PE=1 SV=3	null	null	Mouse_09-2020	null	[MS,MS:1001208,SEQUEST,]	77.36	74.775	null	null	0.39
PRT	P00329	Alcohol dehydrogenase 1 OS=Mus musculus OX=10090 GN=Adh1 PE=1 SV=2	null	null	Mouse_09-2020	null	[MS,MS:1001208,SEQUEST,]	33.43	33.261	null	null	0.29
PRT	P09411	Phosphoglycerate kinase 1 OS=Mus musculus OX=10090 GN=Pgk1 PE=1 SV=4	null	null	Mouse_09-2020	null	[MS,MS:1001208,SEQUEST,]	36.27	39.508	null	null	0.42
PRT	P07724	Albumin OS=Mus musculus OX=10090 GN=Alb PE=1 SV=3	null	null	Mouse_09-2020	null	[MS,MS:1001208,SEQUEST,]	59.33	60.852	null	null	0.22
PRT	Q64374	Regucalcin OS=Mus musculus OX=10090 GN=Rgn PE=1 SV=1	null	null	Mouse_09-2020	null	[MS,MS:1001208,SEQUEST,]	49.92	58.511	null	null	0.43
PRT	P49429	4-hydroxyphenylpyruvate dioxygenase OS=Mus musculus OX=10090 GN=Hpd PE=1 SV=3	null	null	Mouse_09-2020	null	[MS,MS:1001208,SEQUEST,]	35.56	47.662	null	null	0.42
PRT	Q05421	Cytochrome P450 2E1 OS=Mus musculus OX=10090 GN=Cyp2e1 PE=1 SV=1	null	null	Mouse_09-2020	null	[MS,MS:1001208,SEQUEST,]	34.55	40.451	null	null	0.25
PRT	P10649	Glutathione S-transferase Mu 1 OS=Mus musculus OX=10090 GN=Gstm1 PE=1 SV=2	null	null	Mouse_09-2020	null	[MS,MS:1001208,SEQUEST,]	85.19	79.801	null	null	0.52
PRT	Q8VCT4	Carboxylesterase 1D OS=Mus musculus OX=10090 GN=Ces1d PE=1 SV=1	null	null	Mouse_09-2020	null	[MS,MS:1001208,SEQUEST,]	35.49	29.857	null	null	0.24
PRT	O08601	Microsomal triglyceride transfer protein large subunit OS=Mus musculus OX=10090 GN=Mttp PE=1 SV=2	null	null	Mouse_09-2020	null	[MS,MS:1001208,SEQUEST,]	32.90	42.540	null	null	0.18
PRT	Q8VC30	Triokinase/FMN cyclase OS=Mus musculus OX=10090 GN=Tkfc PE=1 SV=1	null	null	Mouse_09-2020	null	[MS,MS:1001208,SEQUEST,]	29.34	30.179	null	null	0.30
PRT	Q9JII6	Aldo-keto reductase family 1 member A1 OS=Mus musculus OX=10090 GN=Akr1a1 PE=1 SV=3	null	null	Mouse_09-2020	null	[MS,MS:1001208,SEQUEST,]	32.52	32.390	null	null	0.33
PRT	Q9DCW4	Electron transfer flavoprotein subunit beta OS=Mus musculus OX=10090 GN=Etfb PE=1 SV=3	null	null	Mouse_09-2020	null	[MS,MS:1001208,SEQUEST,]	37.03	43.301	null	null	0.46
PRT	Q9EQ20	Methylmalonate-semialdehyde dehydrogenase [acylating], mitochondrial OS=Mus musculus OX=10090 GN=Aldh6a1 PE=1 SV=1	null	null	Mouse_09-2020	null	[MS,MS:1001208,SEQUEST,]	47.26	55.755	null	null	0.32
PRT	P24369	Peptidyl-prolyl cis-trans isomerase B OS=Mus musculus OX=10090 GN=Ppib PE=1 SV=2	null	null	Mouse_09-2020	null	[MS,MS:1001208,SEQUEST,]	21.97	31.397	null	null	0.60
PRT	P40142	Transketolase OS=Mus musculus OX=10090 GN=Tkt PE=1 SV=1	null	null	Mouse_09-2020	null	[MS,MS:1001208,SEQUEST,]	26.70	34.007	null	null	0.22
PRT	P08249	Malate dehydrogenase, mitochondrial OS=Mus musculus OX=10090 GN=Mdh2 PE=1 SV=3	null	null	Mouse_09-2020	null	[MS,MS:1001208,SEQUEST,]	32.72	35.341	null	null	0.41
PRT	Q64433	10 kDa heat shock protein, mitochondrial OS=Mus musculus OX=10090 GN=Hspe1 PE=1 SV=2	null	null	Mouse_09-2020	null	[MS,MS:1001208,SEQUEST,]	20.01	33.252	null	null	0.71
PRT	P34914	Bifunctional epoxide hydrolase 2 OS=Mus musculus OX=10090 GN=Ephx2 PE=1 SV=2	null	null	Mouse_09-2020	null	[MS,MS:1001208,SEQUEST,]	26.95	30.269	null	null	0.24
PRT	P51660	Peroxisomal multifunctional enzyme type 2 OS=Mus musculus OX=10090 GN=Hsd17b4 PE=1 SV=3	null	null	Mouse_09-2020	null	[MS,MS:1001208,SEQUEST,]	27.49	29.108	null	null	0.21
PRT	P28271	Cytoplasmic aconitate hydratase OS=Mus musculus OX=10090 GN=Aco1 PE=1 SV=3	null	null	Mouse_09-2020	null	[MS,MS:1001208,SEQUEST,]	32.57	32.204	null	null	0.12
PRT	P58252	Elongation factor 2 OS=Mus musculus OX=10090 GN=Eef2 PE=1 SV=2	null	null	Mouse_09-2020	null	[MS,MS:1001208,SEQUEST,]	23.53	29.413	null	null	0.12
PRT	Q99LB7	Sarcosine dehydrogenase, mitochondrial OS=Mus musculus OX=10090 GN=Sardh PE=1 SV=1	null	null	Mouse_09-2020	null	[MS,MS:1001208,SEQUEST,]	27.36	31.601	null	null	0.13
PRT	Q8CHT0	Delta-1-pyrroline-5-carboxylate dehydrogenase, mitochondrial OS=Mus musculus OX=10090 GN=Aldh4a1 PE=1 SV=3	null	null	Mouse_09-2020	null	[MS,MS:1001208,SEQUEST,]	28.86	33.020	null	null	0.20
PRT	Q9DBT9	Dimethylglycine dehydrogenase, mitochondrial OS=Mus musculus OX=10090 GN=Dmgdh PE=1 SV=1	null	null	Mouse_09-2020	null	[MS,MS:1001208,SEQUEST,]	33.43	33.802	null	null	0.18
PRT	A0A1B0GSR9	L-lactate dehydrogenase OS=Mus musculus OX=10090 GN=Ldha PE=1 SV=1	null	null	Mouse_09-2020	null	[MS,MS:1001208,SEQUEST,]	27.59	28.150	null	null	0.25
PRT	D3Z041	Long-chain-fatty-acid--CoA ligase 1 OS=Mus musculus OX=10090 GN=Acsl1 PE=1 SV=1	null	null	Mouse_09-2020	null	[MS,MS:1001208,SEQUEST,]	27.04	32.871	null	null	0.18
PRT	Q64459	Cytochrome P450 3A11 OS=Mus musculus OX=10090 GN=Cyp3a11 PE=1 SV=1	null	null	Mouse_09-2020	null	[MS,MS:1001208,SEQUEST,]	31.54	26.417	null	null	0.21
PRT	P14152	Malate dehydrogenase, cytoplasmic OS=Mus musculus OX=10090 GN=Mdh1 PE=1 SV=3	null	null	Mouse_09-2020	null	[MS,MS:1001208,SEQUEST,]	20.27	28.634	null	null	0.23
PRT	O70475	UDP-glucose 6-dehydrogenase OS=Mus musculus OX=10090 GN=Ugdh PE=1 SV=1	null	null	Mouse_09-2020	null	[MS,MS:1001208,SEQUEST,]	15.37	16.099	null	null	0.16
PRT	Q9CPU0	Lactoylglutathione lyase OS=Mus musculus OX=10090 GN=Glo1 PE=1 SV=3	null	null	Mouse_09-2020	null	[MS,MS:1001208,SEQUEST,]	24.47	26.536	null	null	0.43
PRT	Q9DB20	ATP synthase subunit O, mitochondrial OS=Mus musculus OX=10090 GN=Atp5po PE=1 SV=1	null	null	Mouse_09-2020	null	[MS,MS:1001208,SEQUEST,]	39.80	48.086	null	null	0.42
PRT	Q9DBE0	Cysteine sulfinic acid decarboxylase OS=Mus musculus OX=10090 GN=Csad PE=1 SV=1	null	null	Mouse_09-2020	null	[MS,MS:1001208,SEQUEST,]	31.12	31.977	null	null	0.16
PRT	P47911	60S ribosomal protein L6 OS=Mus musculus OX=10090 GN=Rpl6 PE=1 SV=3	null	null	Mouse_09-2020	null	[MS,MS:1001208,SEQUEST,]	12.15	18.808	null	null	0.27
PRT	A0A0R4J0Z1	Protein disulfide-isomerase A4 OS=Mus musculus OX=10090 GN=Pdia4 PE=1 SV=1	null	null	Mouse_09-2020	null	[MS,MS:1001208,SEQUEST,]	24.19	24.201	null	null	0.19
PRT	E9PWK1	Epoxide hydrolase OS=Mus musculus OX=10090 GN=Ephx1 PE=1 SV=1	null	null	Mouse_09-2020	null	[MS,MS:1001208,SEQUEST,]	27.71	28.247	null	null	0.23
PRT	P97872	Flavin-containing monooxygenase 5 OS=Mus musculus OX=10090 GN=Fmo5 PE=1 SV=4	null	null	Mouse_09-2020	null	[MS,MS:1001208,SEQUEST,]	23.08	26.221	null	null	0.16
PRT	P50544	Very long-chain specific acyl-CoA dehydrogenase, mitochondrial OS=Mus musculus OX=10090 GN=Acadvl PE=1 SV=3	null	null	Mouse_09-2020	null	[MS,MS:1001208,SEQUEST,]	14.92	18.887	null	null	0.14
PRT	P56593	Cytochrome P450 2A12 OS=Mus musculus OX=10090 GN=Cyp2a12 PE=1 SV=2	null	null	Mouse_09-2020	null	[MS,MS:1001208,SEQUEST,]	12.59	17.407	null	null	0.22
PRT	Q99K67	Alpha-aminoadipic semialdehyde synthase, mitochondrial OS=Mus musculus OX=10090 GN=Aass PE=1 SV=1	null	null	Mouse_09-2020	null	[MS,MS:1001208,SEQUEST,]	26.46	31.660	null	null	0.12
PRT	P19096	Fatty acid synthase OS=Mus musculus OX=10090 GN=Fasn PE=1 SV=2	null	null	Mouse_09-2020	null	[MS,MS:1001208,SEQUEST,]	21.39	27.771	null	null	0.05
PRT	Q8K169	UDP-glucuronosyltransferase OS=Mus musculus OX=10090 GN=Ugt2b5 PE=1 SV=1	null	null	Mouse_09-2020	null	[MS,MS:1001208,SEQUEST,]	42.14	42.052	null	null	0.25
PRT	P52196	Thiosulfate sulfurtransferase OS=Mus musculus OX=10090 GN=Tst PE=1 SV=3	null	null	Mouse_09-2020	null	[MS,MS:1001208,SEQUEST,]	22.08	20.703	null	null	0.31
PRT	Q91WU0	Carboxylesterase 1F OS=Mus musculus OX=10090 GN=Ces1f PE=1 SV=1	null	null	Mouse_09-2020	null	[MS,MS:1001208,SEQUEST,]	44.36	46.412	null	null	0.18
PRT	Q9QXF8	Glycine N-methyltransferase OS=Mus musculus OX=10090 GN=Gnmt PE=1 SV=3	null	null	Mouse_09-2020	null	[MS,MS:1001208,SEQUEST,]	36.57	38.532	null	null	0.36
PRT	E9Q5F6	Polyubiquitin-C (Fragment) OS=Mus musculus OX=10090 GN=Ubc PE=1 SV=1	null	null	Mouse_09-2020	null	[MS,MS:1001208,SEQUEST,]	7.59	15.134	null	null	0.84
PRT	P08228	Superoxide dismutase [Cu-Zn] OS=Mus musculus OX=10090 GN=Sod1 PE=1 SV=2	null	null	Mouse_09-2020	null	[MS,MS:1001208,SEQUEST,]	52.19	57.155	null	null	0.57
PRT	Q91XE0	Glycine N-acyltransferase OS=Mus musculus OX=10090 GN=Glyat PE=1 SV=1	null	null	Mouse_09-2020	null	[MS,MS:1001208,SEQUEST,]	39.04	43.134	null	null	0.36
PRT	Q64442	Sorbitol dehydrogenase OS=Mus musculus OX=10090 GN=Sord PE=1 SV=3	null	null	Mouse_09-2020	null	[MS,MS:1001208,SEQUEST,]	31.02	29.644	null	null	0.31
PRT	P40936	Indolethylamine N-methyltransferase OS=Mus musculus OX=10090 GN=Inmt PE=1 SV=1	null	null	Mouse_09-2020	null	[MS,MS:1001208,SEQUEST,]	21.77	26.619	null	null	0.36
PRT	P31786	Acyl-CoA-binding protein OS=Mus musculus OX=10090 GN=Dbi PE=1 SV=2	null	null	Mouse_09-2020	null	[MS,MS:1001208,SEQUEST,]	25.10	32.326	null	null	0.66
PRT	P17751	Triosephosphate isomerase OS=Mus musculus OX=10090 GN=Tpi1 PE=1 SV=4	null	null	Mouse_09-2020	null	[MS,MS:1001208,SEQUEST,]	12.85	17.177	null	null	0.27
PRT	Q01853	Transitional endoplasmic reticulum ATPase OS=Mus musculus OX=10090 GN=Vcp PE=1 SV=4	null	null	Mouse_09-2020	null	[MS,MS:1001208,SEQUEST,]	20.75	20.621	null	null	0.13
PRT	P45952	Medium-chain specific acyl-CoA dehydrogenase, mitochondrial OS=Mus musculus OX=10090 GN=Acadm PE=1 SV=1	null	null	Mouse_09-2020	null	[MS,MS:1001208,SEQUEST,]	26.03	24.394	null	null	0.23
PRT	Q9D2G2	Dihydrolipoyllysine-residue succinyltransferase component of 2-oxoglutarate dehydrogenase complex, mitochondrial OS=Mus musculus OX=10090 GN=Dlst PE=1 SV=1	null	null	Mouse_09-2020	null	[MS,MS:1001208,SEQUEST,]	9.82	12.906	null	null	0.17
PRT	Q78JT3	3-hydroxyanthranilate 3,4-dioxygenase OS=Mus musculus OX=10090 GN=Haao PE=1 SV=1	null	null	Mouse_09-2020	null	[MS,MS:1001208,SEQUEST,]	20.49	20.246	null	null	0.32
PRT	Q9CPY7	Cytosol aminopeptidase OS=Mus musculus OX=10090 GN=Lap3 PE=1 SV=3	null	null	Mouse_09-2020	null	[MS,MS:1001208,SEQUEST,]	29.66	32.946	null	null	0.19
PRT	G3X982	Aldehyde oxidase 3 OS=Mus musculus OX=10090 GN=Aox3 PE=1 SV=1	null	null	Mouse_09-2020	null	[MS,MS:1001208,SEQUEST,]	29.62	28.678	null	null	0.09
PRT	Q8BH00	2-aminomuconic semialdehyde dehydrogenase OS=Mus musculus OX=10090 GN=Aldh8a1 PE=1 SV=1	null	null	Mouse_09-2020	null	[MS,MS:1001208,SEQUEST,]	15.68	18.712	null	null	0.19
PRT	Q9DB77	Cytochrome b-c1 complex subunit 2, mitochondrial OS=Mus musculus OX=10090 GN=Uqcrc2 PE=1 SV=1	null	null	Mouse_09-2020	null	[MS,MS:1001208,SEQUEST,]	20.21	26.666	null	null	0.24
PRT	Q9Z2V4	Phosphoenolpyruvate carboxykinase, cytosolic [GTP] OS=Mus musculus OX=10090 GN=Pck1 PE=1 SV=1	null	null	Mouse_09-2020	null	[MS,MS:1001208,SEQUEST,]	17.82	17.126	null	null	0.13
PRT	Q61838	Pregnancy zone protein OS=Mus musculus OX=10090 GN=Pzp PE=1 SV=3	null	null	Mouse_09-2020	null	[MS,MS:1001208,SEQUEST,]	16.82	17.296	null	null	0.06
PRT	P35492	Histidine ammonia-lyase OS=Mus musculus OX=10090 GN=Hal PE=1 SV=1	null	null	Mouse_09-2020	null	[MS,MS:1001208,SEQUEST,]	15.37	17.616	null	null	0.13
PRT	Q64458	Cytochrome P450 2C29 OS=Mus musculus OX=10090 GN=Cyp2c29 PE=1 SV=2	null	null	Mouse_09-2020	null	[MS,MS:1001208,SEQUEST,]	32.72	35.485	null	null	0.24
PRT	P70694	Estradiol 17 beta-dehydrogenase 5 OS=Mus musculus OX=10090 GN=Akr1c6 PE=1 SV=1	null	null	Mouse_09-2020	null	[MS,MS:1001208,SEQUEST,]	34.07	31.002	null	null	0.31
PRT	Q9D0F9	Phosphoglucomutase-1 OS=Mus musculus OX=10090 GN=Pgm1 PE=1 SV=4	null	null	Mouse_09-2020	null	[MS,MS:1001208,SEQUEST,]	11.13	13.066	null	null	0.15
PRT	P52760	2-iminobutanoate/2-iminopropanoate deaminase OS=Mus musculus OX=10090 GN=Rida PE=1 SV=3	null	null	Mouse_09-2020	null	[MS,MS:1001208,SEQUEST,]	28.97	34.078	null	null	0.59
PRT	Q9CQ62	2,4-dienoyl-CoA reductase, mitochondrial OS=Mus musculus OX=10090 GN=Decr1 PE=1 SV=1	null	null	Mouse_09-2020	null	[MS,MS:1001208,SEQUEST,]	19.97	25.856	null	null	0.29
PRT	Q80XN0	D-beta-hydroxybutyrate dehydrogenase, mitochondrial OS=Mus musculus OX=10090 GN=Bdh1 PE=1 SV=2	null	null	Mouse_09-2020	null	[MS,MS:1001208,SEQUEST,]	31.84	25.688	null	null	0.20
PRT	P62270	40S ribosomal protein S18 OS=Mus musculus OX=10090 GN=Rps18 PE=1 SV=3	null	null	Mouse_09-2020	null	[MS,MS:1001208,SEQUEST,]	25.26	25.557	null	null	0.41
PRT	Q9D8E6	60S ribosomal protein L4 OS=Mus musculus OX=10090 GN=Rpl4 PE=1 SV=3	null	null	Mouse_09-2020	null	[MS,MS:1001208,SEQUEST,]	22.34	21.591	null	null	0.24
PRT	Q9QXX4	Calcium-binding mitochondrial carrier protein Aralar2 OS=Mus musculus OX=10090 GN=Slc25a13 PE=1 SV=1	null	null	Mouse_09-2020	null	[MS,MS:1001208,SEQUEST,]	24.17	19.365	null	null	0.13
PRT	Q9WTP7	GTP:AMP phosphotransferase AK3, mitochondrial OS=Mus musculus OX=10090 GN=Ak3 PE=1 SV=3	null	null	Mouse_09-2020	null	[MS,MS:1001208,SEQUEST,]	15.43	16.942	null	null	0.43
PRT	P51881	ADP/ATP translocase 2 OS=Mus musculus OX=10090 GN=Slc25a5 PE=1 SV=3	null	null	Mouse_09-2020	null	[MS,MS:1001208,SEQUEST,]	25.09	24.169	null	null	0.22
PRT	O88451	Retinol dehydrogenase 7 OS=Mus musculus OX=10090 GN=Rdh7 PE=1 SV=1	null	null	Mouse_09-2020	null	[MS,MS:1001208,SEQUEST,]	12.90	13.505	null	null	0.22
PRT	A0A1W2P733	C-1-tetrahydrofolate synthase, cytoplasmic OS=Mus musculus OX=10090 GN=Mthfd1 PE=1 SV=1	null	null	Mouse_09-2020	null	[MS,MS:1001208,SEQUEST,]	16.56	19.924	null	null	0.12
PRT	P28474	Alcohol dehydrogenase class-3 OS=Mus musculus OX=10090 GN=Adh5 PE=1 SV=3	null	null	Mouse_09-2020	null	[MS,MS:1001208,SEQUEST,]	4.78	12.310	null	null	0.18
PRT	P35505	Fumarylacetoacetase OS=Mus musculus OX=10090 GN=Fah PE=1 SV=2	null	null	Mouse_09-2020	null	[MS,MS:1001208,SEQUEST,]	27.74	29.277	null	null	0.24
PRT	G5E850	Cytochrome b5 OS=Mus musculus OX=10090 GN=Cyb5a PE=1 SV=1	null	null	Mouse_09-2020	null	[MS,MS:1001208,SEQUEST,]	20.78	22.466	null	null	0.72
PRT	P62897	Cytochrome c, somatic OS=Mus musculus OX=10090 GN=Cycs PE=1 SV=2	null	null	Mouse_09-2020	null	[MS,MS:1001208,SEQUEST,]	17.46	19.014	null	null	0.52
PRT	Q8BH95	Enoyl-CoA hydratase, mitochondrial OS=Mus musculus OX=10090 GN=Echs1 PE=1 SV=1	null	null	Mouse_09-2020	null	[MS,MS:1001208,SEQUEST,]	18.73	19.792	null	null	0.34
PRT	P54071	Isocitrate dehydrogenase [NADP], mitochondrial OS=Mus musculus OX=10090 GN=Idh2 PE=1 SV=3	null	null	Mouse_09-2020	null	[MS,MS:1001208,SEQUEST,]	8.68	13.094	null	null	0.21
PRT	O09173	Homogentisate 1,2-dioxygenase OS=Mus musculus OX=10090 GN=Hgd PE=1 SV=2	null	null	Mouse_09-2020	null	[MS,MS:1001208,SEQUEST,]	18.56	15.697	null	null	0.17
PRT	Q91YQ5	Dolichyl-diphosphooligosaccharide--protein glycosyltransferase subunit 1 OS=Mus musculus OX=10090 GN=Rpn1 PE=1 SV=1	null	null	Mouse_09-2020	null	[MS,MS:1001208,SEQUEST,]	23.98	28.235	null	null	0.13
PRT	Q9JHI5	Isovaleryl-CoA dehydrogenase, mitochondrial OS=Mus musculus OX=10090 GN=Ivd PE=1 SV=1	null	null	Mouse_09-2020	null	[MS,MS:1001208,SEQUEST,]	11.25	16.423	null	null	0.14
PRT	P11352	Glutathione peroxidase 1 OS=Mus musculus OX=10090 GN=Gpx1 PE=1 SV=2	null	null	Mouse_09-2020	null	[MS,MS:1001208,SEQUEST,]	13.71	17.868	null	null	0.57
PRT	P60710	Actin, cytoplasmic 1 OS=Mus musculus OX=10090 GN=Actb PE=1 SV=1	null	null	Mouse_09-2020	null	[MS,MS:1001208,SEQUEST,]	71.36	93.707	null	null	0.54
PRT	O35945	Aldehyde dehydrogenase, cytosolic 1 OS=Mus musculus OX=10090 GN=Aldh1a7 PE=1 SV=1	null	null	Mouse_09-2020	null	[MS,MS:1001208,SEQUEST,]	61.52	66.811	null	null	0.28
PRT	P11499	Heat shock protein HSP 90-beta OS=Mus musculus OX=10090 GN=Hsp90ab1 PE=1 SV=3	null	null	Mouse_09-2020	null	[MS,MS:1001208,SEQUEST,]	35.95	44.017	null	null	0.20
PRT	P07901	Heat shock protein HSP 90-alpha OS=Mus musculus OX=10090 GN=Hsp90aa1 PE=1 SV=4	null	null	Mouse_09-2020	null	[MS,MS:1001208,SEQUEST,]	30.01	25.719	null	null	0.15
PRT	P33267	Cytochrome P450 2F2 OS=Mus musculus OX=10090 GN=Cyp2f2 PE=1 SV=1	null	null	Mouse_09-2020	null	[MS,MS:1001208,SEQUEST,]	22.66	20.192	null	null	0.16
PRT	Q60932	Voltage-dependent anion-selective channel protein 1 OS=Mus musculus OX=10090 GN=Vdac1 PE=1 SV=3	null	null	Mouse_09-2020	null	[MS,MS:1001208,SEQUEST,]	9.44	12.962	null	null	0.26
PRT	A0A0R4IZY2	Cytochrome P450 2D26 OS=Mus musculus OX=10090 GN=Cyp2d26 PE=1 SV=1	null	null	Mouse_09-2020	null	[MS,MS:1001208,SEQUEST,]	15.64	16.277	null	null	0.15
PRT	O55022	Membrane-associated progesterone receptor component 1 OS=Mus musculus OX=10090 GN=Pgrmc1 PE=1 SV=4	null	null	Mouse_09-2020	null	[MS,MS:1001208,SEQUEST,]	22.06	18.574	null	null	0.29
PRT	Q00623	Apolipoprotein A-I OS=Mus musculus OX=10090 GN=Apoa1 PE=1 SV=2	null	null	Mouse_09-2020	null	[MS,MS:1001208,SEQUEST,]	8.95	11.864	null	null	0.25
PRT	Q07417	Short-chain specific acyl-CoA dehydrogenase, mitochondrial OS=Mus musculus OX=10090 GN=Acads PE=1 SV=2	null	null	Mouse_09-2020	null	[MS,MS:1001208,SEQUEST,]	18.90	18.224	null	null	0.18
PRT	Q9WTP6	Adenylate kinase 2, mitochondrial OS=Mus musculus OX=10090 GN=Ak2 PE=1 SV=5	null	null	Mouse_09-2020	null	[MS,MS:1001208,SEQUEST,]	23.06	22.373	null	null	0.36
PRT	Q9DCX2	ATP synthase subunit d, mitochondrial OS=Mus musculus OX=10090 GN=Atp5pd PE=1 SV=3	null	null	Mouse_09-2020	null	[MS,MS:1001208,SEQUEST,]	19.46	14.478	null	null	0.60
PRT	Q6GT24	Peroxiredoxin-6 OS=Mus musculus OX=10090 GN=Prdx6 PE=1 SV=1	null	null	Mouse_09-2020	null	[MS,MS:1001208,SEQUEST,]	19.38	22.471	null	null	0.21
PRT	P14869	60S acidic ribosomal protein P0 OS=Mus musculus OX=10090 GN=Rplp0 PE=1 SV=3	null	null	Mouse_09-2020	null	[MS,MS:1001208,SEQUEST,]	23.13	23.207	null	null	0.24
PRT	Q9WVL0	Maleylacetoacetate isomerase OS=Mus musculus OX=10090 GN=Gstz1 PE=1 SV=1	null	null	Mouse_09-2020	null	[MS,MS:1001208,SEQUEST,]	11.53	17.364	null	null	0.36
PRT	Q9QXE0	2-hydroxyacyl-CoA lyase 1 OS=Mus musculus OX=10090 GN=Hacl1 PE=1 SV=2	null	null	Mouse_09-2020	null	[MS,MS:1001208,SEQUEST,]	19.71	25.931	null	null	0.14
PRT	Q9Z2I8	Succinate--CoA ligase [GDP-forming] subunit beta, mitochondrial OS=Mus musculus OX=10090 GN=Suclg2 PE=1 SV=3	null	null	Mouse_09-2020	null	[MS,MS:1001208,SEQUEST,]	11.51	14.142	null	null	0.14
PRT	Q78PY7	Staphylococcal nuclease domain-containing protein 1 OS=Mus musculus OX=10090 GN=Snd1 PE=1 SV=1	null	null	Mouse_09-2020	null	[MS,MS:1001208,SEQUEST,]	19.50	25.226	null	null	0.09
PRT	Q9DCY0	Glycine N-acyltransferase-like protein Keg1 OS=Mus musculus OX=10090 GN=Keg1 PE=1 SV=1	null	null	Mouse_09-2020	null	[MS,MS:1001208,SEQUEST,]	12.90	13.880	null	null	0.21
PRT	Q91X83	S-adenosylmethionine synthase isoform type-1 OS=Mus musculus OX=10090 GN=Mat1a PE=1 SV=1	null	null	Mouse_09-2020	null	[MS,MS:1001208,SEQUEST,]	13.42	20.015	null	null	0.17
PRT	Q91ZJ5	UTP--glucose-1-phosphate uridylyltransferase OS=Mus musculus OX=10090 GN=Ugp2 PE=1 SV=3	null	null	Mouse_09-2020	null	[MS,MS:1001208,SEQUEST,]	8.09	13.054	null	null	0.18
PRT	Q61598	Rab GDP dissociation inhibitor beta OS=Mus musculus OX=10090 GN=Gdi2 PE=1 SV=1	null	null	Mouse_09-2020	null	[MS,MS:1001208,SEQUEST,]	10.95	14.114	null	null	0.17
PRT	P00186	Cytochrome P450 1A2 OS=Mus musculus OX=10090 GN=Cyp1a2 PE=1 SV=1	null	null	Mouse_09-2020	null	[MS,MS:1001208,SEQUEST,]	12.15	14.751	null	null	0.14
PRT	E0CXN5	Glycerol-3-phosphate dehydrogenase [NAD(+)] OS=Mus musculus OX=10090 GN=Gpd1 PE=1 SV=1	null	null	Mouse_09-2020	null	[MS,MS:1001208,SEQUEST,]	15.19	16.234	null	null	0.26
PRT	P97807	Fumarate hydratase, mitochondrial OS=Mus musculus OX=10090 GN=Fh PE=1 SV=3	null	null	Mouse_09-2020	null	[MS,MS:1001208,SEQUEST,]	17.47	20.780	null	null	0.16
PRT	Q3UEL5	Imidazolonepropionate hydrolase OS=Mus musculus OX=10090 GN=Uroc1 PE=1 SV=1	null	null	Mouse_09-2020	null	[MS,MS:1001208,SEQUEST,]	15.05	16.637	null	null	0.09
PRT	O55125	Protein NipSnap homolog 1 OS=Mus musculus OX=10090 GN=Nipsnap1 PE=1 SV=1	null	null	Mouse_09-2020	null	[MS,MS:1001208,SEQUEST,]	10.93	15.854	null	null	0.22
PRT	B1ARA5	60S ribosomal protein L26 OS=Mus musculus OX=10090 GN=Rpl26 PE=1 SV=1	null	null	Mouse_09-2020	null	[MS,MS:1001208,SEQUEST,]	11.65	15.235	null	null	0.28
PRT	P16331	Phenylalanine-4-hydroxylase OS=Mus musculus OX=10090 GN=Pah PE=1 SV=4	null	null	Mouse_09-2020	null	[MS,MS:1001208,SEQUEST,]	12.90	17.450	null	null	0.16
PRT	A0A0A0MQ68	Glutaryl-CoA dehydrogenase, mitochondrial OS=Mus musculus OX=10090 GN=Gcdh PE=1 SV=1	null	null	Mouse_09-2020	null	[MS,MS:1001208,SEQUEST,]	17.86	20.553	null	null	0.13
PRT	A0A0R4J135	Selenium-binding protein 2 OS=Mus musculus OX=10090 GN=Selenbp2 PE=1 SV=1	null	null	Mouse_09-2020	null	[MS,MS:1001208,SEQUEST,]	56.86	67.306	null	null	0.36
PRT	Q8QZR3	Pyrethroid hydrolase Ces2a OS=Mus musculus OX=10090 GN=Ces2a PE=1 SV=1	null	null	Mouse_09-2020	null	[MS,MS:1001208,SEQUEST,]	18.32	25.884	null	null	0.20
PRT	Q9CQN1	Heat shock protein 75 kDa, mitochondrial OS=Mus musculus OX=10090 GN=Trap1 PE=1 SV=1	null	null	Mouse_09-2020	null	[MS,MS:1001208,SEQUEST,]	15.36	18.571	null	null	0.11
PRT	Q61425	Hydroxyacyl-coenzyme A dehydrogenase, mitochondrial OS=Mus musculus OX=10090 GN=Hadh PE=1 SV=2	null	null	Mouse_09-2020	null	[MS,MS:1001208,SEQUEST,]	14.06	15.864	null	null	0.20
PRT	E9PZF0	Nucleoside diphosphate kinase OS=Mus musculus OX=10090 GN=Gm20390 PE=3 SV=1	null	null	Mouse_09-2020	null	[MS,MS:1001208,SEQUEST,]	17.65	18.950	null	null	0.33
PRT	F8VPN4	4-alpha-glucanotransferase OS=Mus musculus OX=10090 GN=Agl PE=1 SV=1	null	null	Mouse_09-2020	null	[MS,MS:1001208,SEQUEST,]	2.48	7.102	null	null	0.07
PRT	Q8K0E8	Fibrinogen beta chain OS=Mus musculus OX=10090 GN=Fgb PE=1 SV=1	null	null	Mouse_09-2020	null	[MS,MS:1001208,SEQUEST,]	5.79	6.711	null	null	0.10
PRT	P29758	Ornithine aminotransferase, mitochondrial OS=Mus musculus OX=10090 GN=Oat PE=1 SV=1	null	null	Mouse_09-2020	null	[MS,MS:1001208,SEQUEST,]	17.68	17.352	null	null	0.13
PRT	G3UZJ4	Peroxiredoxin-5, mitochondrial OS=Mus musculus OX=10090 GN=Prdx5 PE=1 SV=1	null	null	Mouse_09-2020	null	[MS,MS:1001208,SEQUEST,]	17.97	21.889	null	null	0.31
PRT	O35129	Prohibitin-2 OS=Mus musculus OX=10090 GN=Phb2 PE=1 SV=1	null	null	Mouse_09-2020	null	[MS,MS:1001208,SEQUEST,]	15.79	19.623	null	null	0.21
PRT	P43274	Histone H1.4 OS=Mus musculus OX=10090 GN=H1-4 PE=1 SV=2	null	null	Mouse_09-2020	null	[MS,MS:1001208,SEQUEST,]	7.76	16.437	null	null	0.22
PRT	P05214	Tubulin alpha-3 chain OS=Mus musculus OX=10090 GN=Tuba3a PE=1 SV=1	null	null	Mouse_09-2020	null	[MS,MS:1001208,SEQUEST,]	15.38	11.224	null	null	0.17
PRT	Q9CZ13	Cytochrome b-c1 complex subunit 1, mitochondrial OS=Mus musculus OX=10090 GN=Uqcrc1 PE=1 SV=2	null	null	Mouse_09-2020	null	[MS,MS:1001208,SEQUEST,]	14.43	12.391	null	null	0.09
PRT	P15105	Glutamine synthetase OS=Mus musculus OX=10090 GN=Glul PE=1 SV=6	null	null	Mouse_09-2020	null	[MS,MS:1001208,SEQUEST,]	20.86	22.911	null	null	0.19
PRT	P01027	Complement C3 OS=Mus musculus OX=10090 GN=C3 PE=1 SV=3	null	null	Mouse_09-2020	null	[MS,MS:1001208,SEQUEST,]	8.45	6.579	null	null	0.04
PRT	Q8BGL3	Sulfotransferase OS=Mus musculus OX=10090 GN=Sult2a8 PE=1 SV=1	null	null	Mouse_09-2020	null	[MS,MS:1001208,SEQUEST,]	12.63	14.243	null	null	0.21
PRT	G3UYJ7	Predicted gene 20441 (Fragment) OS=Mus musculus OX=10090 GN=Gm20441 PE=3 SV=1	null	null	Mouse_09-2020	null	[MS,MS:1001208,SEQUEST,]	12.10	9.810	null	null	0.23
PRT	Q921I1	Serotransferrin OS=Mus musculus OX=10090 GN=Tf PE=1 SV=1	null	null	Mouse_09-2020	null	[MS,MS:1001208,SEQUEST,]	14.63	20.185	null	null	0.10
PRT	P55096	ATP-binding cassette sub-family D member 3 OS=Mus musculus OX=10090 GN=Abcd3 PE=1 SV=2	null	null	Mouse_09-2020	null	[MS,MS:1001208,SEQUEST,]	7.91	10.414	null	null	0.09
PRT	Q6ZWN5	40S ribosomal protein S9 OS=Mus musculus OX=10090 GN=Rps9 PE=1 SV=3	null	null	Mouse_09-2020	null	[MS,MS:1001208,SEQUEST,]	12.10	7.608	null	null	0.27
PRT	E9Q1Q9	Ketohexokinase OS=Mus musculus OX=10090 GN=Khk PE=1 SV=1	null	null	Mouse_09-2020	null	[MS,MS:1001208,SEQUEST,]	11.00	10.965	null	null	0.17
PRT	P42125	Enoyl-CoA delta isomerase 1, mitochondrial OS=Mus musculus OX=10090 GN=Eci1 PE=1 SV=2	null	null	Mouse_09-2020	null	[MS,MS:1001208,SEQUEST,]	13.77	18.060	null	null	0.19
PRT	Q4FZE8	Major urinary protein 1 OS=Mus musculus OX=10090 GN=Mup22 PE=2 SV=1	null	null	Mouse_09-2020	null	[MS,MS:1001208,SEQUEST,]	12.29	13.349	null	null	0.28
PRT	Q8BVI4	Dihydropteridine reductase OS=Mus musculus OX=10090 GN=Qdpr PE=1 SV=2	null	null	Mouse_09-2020	null	[MS,MS:1001208,SEQUEST,]	16.58	18.400	null	null	0.34
PRT	P08226	Apolipoprotein E OS=Mus musculus OX=10090 GN=Apoe PE=1 SV=2	null	null	Mouse_09-2020	null	[MS,MS:1001208,SEQUEST,]	2.91	5.362	null	null	0.18
PRT	P14131	40S ribosomal protein S16 OS=Mus musculus OX=10090 GN=Rps16 PE=1 SV=4	null	null	Mouse_09-2020	null	[MS,MS:1001208,SEQUEST,]	10.94	9.043	null	null	0.27
PRT	Q9DBF1	Alpha-aminoadipic semialdehyde dehydrogenase OS=Mus musculus OX=10090 GN=Aldh7a1 PE=1 SV=4	null	null	Mouse_09-2020	null	[MS,MS:1001208,SEQUEST,]	12.46	15.076	null	null	0.08
PRT	P14148	60S ribosomal protein L7 OS=Mus musculus OX=10090 GN=Rpl7 PE=1 SV=2	null	null	Mouse_09-2020	null	[MS,MS:1001208,SEQUEST,]	10.07	9.629	null	null	0.17
PRT	Q5FW57	Glycine N-acyltransferase-like protein OS=Mus musculus OX=10090 GN=Gm4952 PE=1 SV=3	null	null	Mouse_09-2020	null	[MS,MS:1001208,SEQUEST,]	9.77	13.481	null	null	0.18
PRT	Q8VCW8	Medium-chain acyl-CoA ligase ACSF2, mitochondrial OS=Mus musculus OX=10090 GN=Acsf2 PE=1 SV=1	null	null	Mouse_09-2020	null	[MS,MS:1001208,SEQUEST,]	16.33	14.777	null	null	0.11
PRT	Q99J08	SEC14-like protein 2 OS=Mus musculus OX=10090 GN=Sec14l2 PE=1 SV=1	null	null	Mouse_09-2020	null	[MS,MS:1001208,SEQUEST,]	9.37	8.394	null	null	0.13
PRT	P14115	60S ribosomal protein L27a OS=Mus musculus OX=10090 GN=Rpl27a PE=1 SV=5	null	null	Mouse_09-2020	null	[MS,MS:1001208,SEQUEST,]	13.64	12.878	null	null	0.30
PRT	Q61171	Peroxiredoxin-2 OS=Mus musculus OX=10090 GN=Prdx2 PE=1 SV=3	null	null	Mouse_09-2020	null	[MS,MS:1001208,SEQUEST,]	13.05	11.017	null	null	0.28
PRT	Q9DCM2	Glutathione S-transferase kappa 1 OS=Mus musculus OX=10090 GN=Gstk1 PE=1 SV=3	null	null	Mouse_09-2020	null	[MS,MS:1001208,SEQUEST,]	15.01	14.373	null	null	0.25
PRT	Q8CG76	Aflatoxin B1 aldehyde reductase member 2 OS=Mus musculus OX=10090 GN=Akr7a2 PE=1 SV=3	null	null	Mouse_09-2020	null	[MS,MS:1001208,SEQUEST,]	17.67	16.301	null	null	0.20
PRT	A0A0R4J083	Long-chain specific acyl-CoA dehydrogenase, mitochondrial OS=Mus musculus OX=10090 GN=Acadl PE=1 SV=1	null	null	Mouse_09-2020	null	[MS,MS:1001208,SEQUEST,]	13.70	17.361	null	null	0.17
PRT	P68372	Tubulin beta-4B chain OS=Mus musculus OX=10090 GN=Tubb4b PE=1 SV=1	null	null	Mouse_09-2020	null	[MS,MS:1001208,SEQUEST,]	42.47	41.627	null	null	0.32
PRT	Q9CZN7	Serine hydroxymethyltransferase, mitochondrial OS=Mus musculus OX=10090 GN=Shmt2 PE=1 SV=1	null	null	Mouse_09-2020	null	[MS,MS:1001208,SEQUEST,]	10.80	10.106	null	null	0.10
PRT	Q91WT7	3-alpha-hydroxysteroid dehydrogenase type 1 OS=Mus musculus OX=10090 GN=Akr1c14 PE=1 SV=1	null	null	Mouse_09-2020	null	[MS,MS:1001208,SEQUEST,]	13.25	11.296	null	null	0.19
PRT	J3QMG3	Voltage-dependent anion-selective channel protein 3 OS=Mus musculus OX=10090 GN=Vdac3 PE=1 SV=1	null	null	Mouse_09-2020	null	[MS,MS:1001208,SEQUEST,]	14.32	10.917	null	null	0.22
PRT	Q8BWQ1	UDP-glucuronosyltransferase 2A3 OS=Mus musculus OX=10090 GN=Ugt2a3 PE=1 SV=1	null	null	Mouse_09-2020	null	[MS,MS:1001208,SEQUEST,]	15.41	20.698	null	null	0.13
PRT	Q9DCN2	NADH-cytochrome b5 reductase 3 OS=Mus musculus OX=10090 GN=Cyb5r3 PE=1 SV=3	null	null	Mouse_09-2020	null	[MS,MS:1001208,SEQUEST,]	12.88	15.561	null	null	0.15
PRT	Q91ZA3	Propionyl-CoA carboxylase alpha chain, mitochondrial OS=Mus musculus OX=10090 GN=Pcca PE=1 SV=2	null	null	Mouse_09-2020	null	[MS,MS:1001208,SEQUEST,]	4.98	5.653	null	null	0.07
PRT	Q9CPQ8	ATP synthase subunit g, mitochondrial OS=Mus musculus OX=10090 GN=Atp5mg PE=1 SV=1	null	null	Mouse_09-2020	null	[MS,MS:1001208,SEQUEST,]	19.04	21.029	null	null	0.52
PRT	Q9CXW4	60S ribosomal protein L11 OS=Mus musculus OX=10090 GN=Rpl11 PE=1 SV=4	null	null	Mouse_09-2020	null	[MS,MS:1001208,SEQUEST,]	7.06	10.951	null	null	0.16
PRT	Q99LC5	Electron transfer flavoprotein subunit alpha, mitochondrial OS=Mus musculus OX=10090 GN=Etfa PE=1 SV=2	null	null	Mouse_09-2020	null	[MS,MS:1001208,SEQUEST,]	13.53	18.799	null	null	0.25
PRT	Q8VBT2	L-serine dehydratase/L-threonine deaminase OS=Mus musculus OX=10090 GN=Sds PE=1 SV=3	null	null	Mouse_09-2020	null	[MS,MS:1001208,SEQUEST,]	7.02	10.742	null	null	0.16
PRT	Q921R2	40S ribosomal protein S13 OS=Mus musculus OX=10090 GN=Rps13 PE=1 SV=1	null	null	Mouse_09-2020	null	[MS,MS:1001208,SEQUEST,]	14.04	15.805	null	null	0.32
PRT	P17742	Peptidyl-prolyl cis-trans isomerase A OS=Mus musculus OX=10090 GN=Ppia PE=1 SV=2	null	null	Mouse_09-2020	null	[MS,MS:1001208,SEQUEST,]	8.52	13.066	null	null	0.32
PRT	Q64471	Glutathione S-transferase theta-1 OS=Mus musculus OX=10090 GN=Gstt1 PE=1 SV=4	null	null	Mouse_09-2020	null	[MS,MS:1001208,SEQUEST,]	9.81	8.417	null	null	0.16
PRT	Q8R086	Sulfite oxidase, mitochondrial OS=Mus musculus OX=10090 GN=Suox PE=1 SV=2	null	null	Mouse_09-2020	null	[MS,MS:1001208,SEQUEST,]	16.25	10.416	null	null	0.12
PRT	O35488	Very long-chain acyl-CoA synthetase OS=Mus musculus OX=10090 GN=Slc27a2 PE=1 SV=2	null	null	Mouse_09-2020	null	[MS,MS:1001208,SEQUEST,]	17.10	13.055	null	null	0.06
PRT	P62900	60S ribosomal protein L31 OS=Mus musculus OX=10090 GN=Rpl31 PE=1 SV=1	null	null	Mouse_09-2020	null	[MS,MS:1001208,SEQUEST,]	13.92	10.676	null	null	0.36
PRT	P99027	60S acidic ribosomal protein P2 OS=Mus musculus OX=10090 GN=Rplp2 PE=1 SV=3	null	null	Mouse_09-2020	null	[MS,MS:1001208,SEQUEST,]	19.26	21.222	null	null	0.62
PRT	P09671	Superoxide dismutase [Mn], mitochondrial OS=Mus musculus OX=10090 GN=Sod2 PE=1 SV=3	null	null	Mouse_09-2020	null	[MS,MS:1001208,SEQUEST,]	20.29	24.671	null	null	0.25
PRT	Q8BP67	60S ribosomal protein L24 OS=Mus musculus OX=10090 GN=Rpl24 PE=1 SV=2	null	null	Mouse_09-2020	null	[MS,MS:1001208,SEQUEST,]	9.17	11.650	null	null	0.20
PRT	Q99PG0	Arylacetamide deacetylase OS=Mus musculus OX=10090 GN=Aadac PE=1 SV=3	null	null	Mouse_09-2020	null	[MS,MS:1001208,SEQUEST,]	15.99	11.641	null	null	0.18
PRT	A2AFQ2	3-hydroxyacyl-CoA dehydrogenase type-2 OS=Mus musculus OX=10090 GN=Hsd17b10 PE=1 SV=1	null	null	Mouse_09-2020	null	[MS,MS:1001208,SEQUEST,]	16.36	19.071	null	null	0.24
PRT	O09174	Alpha-methylacyl-CoA racemase OS=Mus musculus OX=10090 GN=Amacr PE=1 SV=4	null	null	Mouse_09-2020	null	[MS,MS:1001208,SEQUEST,]	15.23	13.564	null	null	0.17
PRT	P50172	Corticosteroid 11-beta-dehydrogenase isozyme 1 OS=Mus musculus OX=10090 GN=Hsd11b1 PE=1 SV=3	null	null	Mouse_09-2020	null	[MS,MS:1001208,SEQUEST,]	17.72	14.803	null	null	0.18
PRT	P62751	60S ribosomal protein L23a OS=Mus musculus OX=10090 GN=Rpl23a PE=1 SV=1	null	null	Mouse_09-2020	null	[MS,MS:1001208,SEQUEST,]	8.84	6.889	null	null	0.32
PRT	P48036	Annexin A5 OS=Mus musculus OX=10090 GN=Anxa5 PE=1 SV=1	null	null	Mouse_09-2020	null	[MS,MS:1001208,SEQUEST,]	7.82	7.562	null	null	0.15
PRT	P14211	Calreticulin OS=Mus musculus OX=10090 GN=Calr PE=1 SV=1	null	null	Mouse_09-2020	null	[MS,MS:1001208,SEQUEST,]	7.90	9.288	null	null	0.13
PRT	P00405	Cytochrome c oxidase subunit 2 OS=Mus musculus OX=10090 GN=Mtco2 PE=1 SV=1	null	null	Mouse_09-2020	null	[MS,MS:1001208,SEQUEST,]	12.35	17.992	null	null	0.21
PRT	P62806	Histone H4 OS=Mus musculus OX=10090 GN=H4c1 PE=1 SV=2	null	null	Mouse_09-2020	null	[MS,MS:1001208,SEQUEST,]	11.35	16.905	null	null	0.41
PRT	Q9CZX8	40S ribosomal protein S19 OS=Mus musculus OX=10090 GN=Rps19 PE=1 SV=3	null	null	Mouse_09-2020	null	[MS,MS:1001208,SEQUEST,]	9.94	10.911	null	null	0.21
PRT	A0A1L1SSF8	RIKEN cDNA 4931406C07 gene OS=Mus musculus OX=10090 GN=4931406C07Rik PE=1 SV=1	null	null	Mouse_09-2020	null	[MS,MS:1001208,SEQUEST,]	5.79	6.819	null	null	0.14
PRT	P97450	ATP synthase-coupling factor 6, mitochondrial OS=Mus musculus OX=10090 GN=Atp5pf PE=1 SV=1	null	null	Mouse_09-2020	null	[MS,MS:1001208,SEQUEST,]	13.69	11.503	null	null	0.42
PRT	Q8R164	Valacyclovir hydrolase OS=Mus musculus OX=10090 GN=Bphl PE=1 SV=1	null	null	Mouse_09-2020	null	[MS,MS:1001208,SEQUEST,]	8.02	5.527	null	null	0.14
PRT	P06801	NADP-dependent malic enzyme OS=Mus musculus OX=10090 GN=Me1 PE=1 SV=2	null	null	Mouse_09-2020	null	[MS,MS:1001208,SEQUEST,]	12.94	15.372	null	null	0.09
PRT	Q9D6Y7	Mitochondrial peptide methionine sulfoxide reductase OS=Mus musculus OX=10090 GN=Msra PE=1 SV=1	null	null	Mouse_09-2020	null	[MS,MS:1001208,SEQUEST,]	6.40	9.978	null	null	0.27
PRT	P14824	Annexin A6 OS=Mus musculus OX=10090 GN=Anxa6 PE=1 SV=3	null	null	Mouse_09-2020	null	[MS,MS:1001208,SEQUEST,]	7.94	7.415	null	null	0.08
PRT	Q543K9	Purine nucleoside phosphorylase OS=Mus musculus OX=10090 GN=Pnp PE=1 SV=1	null	null	Mouse_09-2020	null	[MS,MS:1001208,SEQUEST,]	12.12	14.853	null	null	0.17
PRT	Q8C2Q8	ATP synthase subunit gamma OS=Mus musculus OX=10090 GN=Atp5c1 PE=1 SV=1	null	null	Mouse_09-2020	null	[MS,MS:1001208,SEQUEST,]	10.44	11.082	null	null	0.14
PRT	Q64475	Histone H2B type 1-B OS=Mus musculus OX=10090 GN=H2bc3 PE=1 SV=3	null	null	Mouse_09-2020	null	[MS,MS:1001208,SEQUEST,]	8.23	9.345	null	null	0.30
PRT	P52825	Carnitine O-palmitoyltransferase 2, mitochondrial OS=Mus musculus OX=10090 GN=Cpt2 PE=1 SV=2	null	null	Mouse_09-2020	null	[MS,MS:1001208,SEQUEST,]	9.70	10.439	null	null	0.11
PRT	P14206	40S ribosomal protein SA OS=Mus musculus OX=10090 GN=Rpsa PE=1 SV=4	null	null	Mouse_09-2020	null	[MS,MS:1001208,SEQUEST,]	11.81	12.416	null	null	0.20
PRT	Q8JZU2	Tricarboxylate transport protein, mitochondrial OS=Mus musculus OX=10090 GN=Slc25a1 PE=1 SV=1	null	null	Mouse_09-2020	null	[MS,MS:1001208,SEQUEST,]	10.35	11.836	null	null	0.14
PRT	P26043	Radixin OS=Mus musculus OX=10090 GN=Rdx PE=1 SV=3	null	null	Mouse_09-2020	null	[MS,MS:1001208,SEQUEST,]	10.77	13.351	null	null	0.08
PRT	Q99KR3	Endoribonuclease LACTB2 OS=Mus musculus OX=10090 GN=Lactb2 PE=1 SV=1	null	null	Mouse_09-2020	null	[MS,MS:1001208,SEQUEST,]	7.62	7.099	null	null	0.18
PRT	P47963	60S ribosomal protein L13 OS=Mus musculus OX=10090 GN=Rpl13 PE=1 SV=3	null	null	Mouse_09-2020	null	[MS,MS:1001208,SEQUEST,]	11.79	9.800	null	null	0.19
PRT	Q99KI0	Aconitate hydratase, mitochondrial OS=Mus musculus OX=10090 GN=Aco2 PE=1 SV=1	null	null	Mouse_09-2020	null	[MS,MS:1001208,SEQUEST,]	11.23	10.481	null	null	0.07
PRT	P62702	40S ribosomal protein S4, X isoform OS=Mus musculus OX=10090 GN=Rps4x PE=1 SV=2	null	null	Mouse_09-2020	null	[MS,MS:1001208,SEQUEST,]	10.45	9.122	null	null	0.20
PRT	P52840	Sulfotransferase 1A1 OS=Mus musculus OX=10090 GN=Sult1a1 PE=1 SV=1	null	null	Mouse_09-2020	null	[MS,MS:1001208,SEQUEST,]	12.76	9.721	null	null	0.18
PRT	Q922Q1	Mitochondrial amidoxime reducing component 2 OS=Mus musculus OX=10090 GN=Mtarc2 PE=1 SV=1	null	null	Mouse_09-2020	null	[MS,MS:1001208,SEQUEST,]	3.98	5.521	null	null	0.13
PRT	Q3TML0	Protein disulfide-isomerase A6 OS=Mus musculus OX=10090 GN=Pdia6 PE=1 SV=1	null	null	Mouse_09-2020	null	[MS,MS:1001208,SEQUEST,]	9.45	9.003	null	null	0.13
PRT	Q8K2B3	Succinate dehydrogenase [ubiquinone] flavoprotein subunit, mitochondrial OS=Mus musculus OX=10090 GN=Sdha PE=1 SV=1	null	null	Mouse_09-2020	null	[MS,MS:1001208,SEQUEST,]	6.92	8.705	null	null	0.07
PRT	Q62425	Cytochrome c oxidase subunit NDUFA4 OS=Mus musculus OX=10090 GN=Ndufa4 PE=1 SV=2	null	null	Mouse_09-2020	null	[MS,MS:1001208,SEQUEST,]	8.93	7.037	null	null	0.46
PRT	P62281	40S ribosomal protein S11 OS=Mus musculus OX=10090 GN=Rps11 PE=1 SV=3	null	null	Mouse_09-2020	null	[MS,MS:1001208,SEQUEST,]	9.48	4.164	null	null	0.23
PRT	P62717	60S ribosomal protein L18a OS=Mus musculus OX=10090 GN=Rpl18a PE=1 SV=1	null	null	Mouse_09-2020	null	[MS,MS:1001208,SEQUEST,]	8.34	10.312	null	null	0.24
PRT	Q8BW75	Amine oxidase [flavin-containing] B OS=Mus musculus OX=10090 GN=Maob PE=1 SV=4	null	null	Mouse_09-2020	null	[MS,MS:1001208,SEQUEST,]	12.52	17.799	null	null	0.10
PRT	P48758	Carbonyl reductase [NADPH] 1 OS=Mus musculus OX=10090 GN=Cbr1 PE=1 SV=3	null	null	Mouse_09-2020	null	[MS,MS:1001208,SEQUEST,]	11.92	8.947	null	null	0.13
PRT	P60843	Eukaryotic initiation factor 4A-I OS=Mus musculus OX=10090 GN=Eif4a1 PE=1 SV=1	null	null	Mouse_09-2020	null	[MS,MS:1001208,SEQUEST,]	13.29	11.771	null	null	0.14
PRT	O08749	Dihydrolipoyl dehydrogenase, mitochondrial OS=Mus musculus OX=10090 GN=Dld PE=1 SV=2	null	null	Mouse_09-2020	null	[MS,MS:1001208,SEQUEST,]	11.16	14.068	null	null	0.09
PRT	Q05DV1	NADPH--cytochrome P450 reductase OS=Mus musculus OX=10090 GN=Por PE=1 SV=1	null	null	Mouse_09-2020	null	[MS,MS:1001208,SEQUEST,]	9.08	14.084	null	null	0.09
PRT	Q9EQF5	Dihydropyrimidinase OS=Mus musculus OX=10090 GN=Dpys PE=1 SV=2	null	null	Mouse_09-2020	null	[MS,MS:1001208,SEQUEST,]	13.76	13.452	null	null	0.08
PRT	Q921G7	Electron transfer flavoprotein-ubiquinone oxidoreductase, mitochondrial OS=Mus musculus OX=10090 GN=Etfdh PE=1 SV=1	null	null	Mouse_09-2020	null	[MS,MS:1001208,SEQUEST,]	11.34	16.026	null	null	0.11
PRT	A0A087WPF8	Protein ABHD14B (Fragment) OS=Mus musculus OX=10090 GN=Abhd14b PE=1 SV=1	null	null	Mouse_09-2020	null	[MS,MS:1001208,SEQUEST,]	11.88	8.114	null	null	0.32
PRT	P50580	Proliferation-associated protein 2G4 OS=Mus musculus OX=10090 GN=Pa2g4 PE=1 SV=3	null	null	Mouse_09-2020	null	[MS,MS:1001208,SEQUEST,]	10.21	8.814	null	null	0.13
PRT	Q9CPQ1	Cytochrome c oxidase subunit 6C OS=Mus musculus OX=10090 GN=Cox6c PE=1 SV=3	null	null	Mouse_09-2020	null	[MS,MS:1001208,SEQUEST,]	10.43	9.647	null	null	0.28
PRT	G3X925	Pyruvate kinase OS=Mus musculus OX=10090 GN=Pklr PE=1 SV=1	null	null	Mouse_09-2020	null	[MS,MS:1001208,SEQUEST,]	8.68	8.178	null	null	0.07
PRT	G5E902	Phosphate carrier protein, mitochondrial OS=Mus musculus OX=10090 GN=Slc25a3 PE=1 SV=1	null	null	Mouse_09-2020	null	[MS,MS:1001208,SEQUEST,]	9.52	12.168	null	null	0.08
PRT	Q9DBJ1	Phosphoglycerate mutase 1 OS=Mus musculus OX=10090 GN=Pgam1 PE=1 SV=3	null	null	Mouse_09-2020	null	[MS,MS:1001208,SEQUEST,]	11.08	12.632	null	null	0.25
PRT	P17563	Methanethiol oxidase OS=Mus musculus OX=10090 GN=Selenbp1 PE=1 SV=2	null	null	Mouse_09-2020	null	[MS,MS:1001208,SEQUEST,]	52.02	59.022	null	null	0.32
PRT	Q63880	Carboxylesterase 3A OS=Mus musculus OX=10090 GN=Ces3a PE=1 SV=2	null	null	Mouse_09-2020	null	[MS,MS:1001208,SEQUEST,]	27.05	22.863	null	null	0.13
PRT	Q91X77	Cytochrome P450 2C50 OS=Mus musculus OX=10090 GN=Cyp2c50 PE=1 SV=2	null	null	Mouse_09-2020	null	[MS,MS:1001208,SEQUEST,]	23.89	22.129	null	null	0.14
PRT	Q8R084	UDP-glucuronosyltransferase OS=Mus musculus OX=10090 GN=Ugt2b1 PE=1 SV=1	null	null	Mouse_09-2020	null	[MS,MS:1001208,SEQUEST,]	20.72	24.285	null	null	0.12
PRT	Q3UEP4	UDP-glucuronosyltransferase OS=Mus musculus OX=10090 GN=Ugt2b36 PE=1 SV=1	null	null	Mouse_09-2020	null	[MS,MS:1001208,SEQUEST,]	28.26	28.411	null	null	0.14
PRT	Q8JZR0	Long-chain-fatty-acid--CoA ligase 5 OS=Mus musculus OX=10090 GN=Acsl5 PE=1 SV=1	null	null	Mouse_09-2020	null	[MS,MS:1001208,SEQUEST,]	11.91	8.227	null	null	0.06
PRT	Q9JLI0	Aldo-keto reductase a OS=Mus musculus OX=10090 GN=Akr1c12 PE=1 SV=1	null	null	Mouse_09-2020	null	[MS,MS:1001208,SEQUEST,]	13.10	12.244	null	null	0.14
PRT	P19536	Cytochrome c oxidase subunit 5B, mitochondrial OS=Mus musculus OX=10090 GN=Cox5b PE=1 SV=1	null	null	Mouse_09-2020	null	[MS,MS:1001208,SEQUEST,]	6.29	8.081	null	null	0.23
PRT	P25688	Uricase OS=Mus musculus OX=10090 GN=Uox PE=1 SV=2	null	null	Mouse_09-2020	null	[MS,MS:1001208,SEQUEST,]	8.13	13.397	null	null	0.16
PRT	P61922	4-aminobutyrate aminotransferase, mitochondrial OS=Mus musculus OX=10090 GN=Abat PE=1 SV=1	null	null	Mouse_09-2020	null	[MS,MS:1001208,SEQUEST,]	13.14	11.145	null	null	0.08
PRT	Q5FW60	Major urinary protein 20 OS=Mus musculus OX=10090 GN=Mup20 PE=1 SV=1	null	null	Mouse_09-2020	null	[MS,MS:1001208,SEQUEST,]	9.01	9.602	null	null	0.16
PRT	P62242	40S ribosomal protein S8 OS=Mus musculus OX=10090 GN=Rps8 PE=1 SV=2	null	null	Mouse_09-2020	null	[MS,MS:1001208,SEQUEST,]	8.69	11.438	null	null	0.19
PRT	Q9DBG6	Dolichyl-diphosphooligosaccharide--protein glycosyltransferase subunit 2 OS=Mus musculus OX=10090 GN=Rpn2 PE=1 SV=1	null	null	Mouse_09-2020	null	[MS,MS:1001208,SEQUEST,]	15.85	13.483	null	null	0.08
PRT	P12970	60S ribosomal protein L7a OS=Mus musculus OX=10090 GN=Rpl7a PE=1 SV=2	null	null	Mouse_09-2020	null	[MS,MS:1001208,SEQUEST,]	6.57	7.237	null	null	0.12
PRT	Q9CQB4	Cytochrome b-c1 complex subunit 7 OS=Mus musculus OX=10090 GN=Uqcrb PE=1 SV=1	null	null	Mouse_09-2020	null	[MS,MS:1001208,SEQUEST,]	12.76	8.232	null	null	0.37
PRT	P97351	40S ribosomal protein S3a OS=Mus musculus OX=10090 GN=Rps3a PE=1 SV=3	null	null	Mouse_09-2020	null	[MS,MS:1001208,SEQUEST,]	11.71	10.526	null	null	0.13
PRT	O88986	2-amino-3-ketobutyrate coenzyme A ligase, mitochondrial OS=Mus musculus OX=10090 GN=Gcat PE=1 SV=2	null	null	Mouse_09-2020	null	[MS,MS:1001208,SEQUEST,]	8.75	10.215	null	null	0.09
PRT	P62082	40S ribosomal protein S7 OS=Mus musculus OX=10090 GN=Rps7 PE=2 SV=1	null	null	Mouse_09-2020	null	[MS,MS:1001208,SEQUEST,]	6.86	5.151	null	null	0.18
PRT	Q791V5	Mitochondrial carrier homolog 2 OS=Mus musculus OX=10090 GN=Mtch2 PE=1 SV=1	null	null	Mouse_09-2020	null	[MS,MS:1001208,SEQUEST,]	10.56	8.859	null	null	0.12
PRT	P47915	60S ribosomal protein L29 OS=Mus musculus OX=10090 GN=Rpl29 PE=1 SV=2	null	null	Mouse_09-2020	null	[MS,MS:1001208,SEQUEST,]	0.00	4.886	null	null	0.24
PRT	Q80X81	Acetyl-Coenzyme A acetyltransferase 3 OS=Mus musculus OX=10090 GN=Acat3 PE=1 SV=1	null	null	Mouse_09-2020	null	[MS,MS:1001208,SEQUEST,]	3.01	6.870	null	null	0.16
PRT	P63276	40S ribosomal protein S17 OS=Mus musculus OX=10090 GN=Rps17 PE=1 SV=2	null	null	Mouse_09-2020	null	[MS,MS:1001208,SEQUEST,]	6.46	10.183	null	null	0.28
PRT	Q8VCM7	Fibrinogen gamma chain OS=Mus musculus OX=10090 GN=Fgg PE=1 SV=1	null	null	Mouse_09-2020	null	[MS,MS:1001208,SEQUEST,]	8.36	8.209	null	null	0.09
PRT	P84099	60S ribosomal protein L19 OS=Mus musculus OX=10090 GN=Rpl19 PE=1 SV=1	null	null	Mouse_09-2020	null	[MS,MS:1001208,SEQUEST,]	8.71	8.063	null	null	0.18
PRT	P12787	Cytochrome c oxidase subunit 5A, mitochondrial OS=Mus musculus OX=10090 GN=Cox5a PE=1 SV=2	null	null	Mouse_09-2020	null	[MS,MS:1001208,SEQUEST,]	9.13	9.632	null	null	0.23
PRT	P62908	40S ribosomal protein S3 OS=Mus musculus OX=10090 GN=Rps3 PE=1 SV=1	null	null	Mouse_09-2020	null	[MS,MS:1001208,SEQUEST,]	7.09	5.711	null	null	0.14
PRT	O55234	Proteasome subunit beta type-5 OS=Mus musculus OX=10090 GN=Psmb5 PE=1 SV=3	null	null	Mouse_09-2020	null	[MS,MS:1001208,SEQUEST,]	5.45	3.321	null	null	0.07
PRT	E9PV24	Fibrinogen alpha chain OS=Mus musculus OX=10090 GN=Fga PE=1 SV=1	null	null	Mouse_09-2020	null	[MS,MS:1001208,SEQUEST,]	7.40	5.194	null	null	0.05
PRT	Q9JKR6	Hypoxia up-regulated protein 1 OS=Mus musculus OX=10090 GN=Hyou1 PE=1 SV=1	null	null	Mouse_09-2020	null	[MS,MS:1001208,SEQUEST,]	2.96	6.778	null	null	0.05
PRT	Q99LX0	Parkinson disease protein 7 homolog OS=Mus musculus OX=10090 GN=Park7 PE=1 SV=1	null	null	Mouse_09-2020	null	[MS,MS:1001208,SEQUEST,]	8.24	12.541	null	null	0.16
PRT	F8WJ41	40S ribosomal protein S15a (Fragment) OS=Mus musculus OX=10090 GN=Rps15a PE=1 SV=1	null	null	Mouse_09-2020	null	[MS,MS:1001208,SEQUEST,]	5.09	6.110	null	null	0.28
PRT	Q9CQM8	60S ribosomal protein L21 OS=Mus musculus OX=10090 GN=Rpl21 PE=1 SV=1	null	null	Mouse_09-2020	null	[MS,MS:1001208,SEQUEST,]	4.97	3.382	null	null	0.17
PRT	Q9DD20	Methyltransferase-like protein 7B OS=Mus musculus OX=10090 GN=Mettl7b PE=1 SV=2	null	null	Mouse_09-2020	null	[MS,MS:1001208,SEQUEST,]	4.54	3.514	null	null	0.11
PRT	Q99LB2	Dehydrogenase/reductase SDR family member 4 OS=Mus musculus OX=10090 GN=Dhrs4 PE=1 SV=3	null	null	Mouse_09-2020	null	[MS,MS:1001208,SEQUEST,]	9.26	8.332	null	null	0.11
PRT	Q8VEK3	Heterogeneous nuclear ribonucleoprotein U OS=Mus musculus OX=10090 GN=Hnrnpu PE=1 SV=1	null	null	Mouse_09-2020	null	[MS,MS:1001208,SEQUEST,]	8.05	8.316	null	null	0.05
PRT	P18760	Cofilin-1 OS=Mus musculus OX=10090 GN=Cfl1 PE=1 SV=3	null	null	Mouse_09-2020	null	[MS,MS:1001208,SEQUEST,]	5.72	6.909	null	null	0.16
PRT	A0A1B0GSS8	60S ribosomal protein L18 OS=Mus musculus OX=10090 GN=Rpl18 PE=1 SV=1	null	null	Mouse_09-2020	null	[MS,MS:1001208,SEQUEST,]	8.68	7.903	null	null	0.15
PRT	P28665	Murinoglobulin-1 OS=Mus musculus OX=10090 GN=Mug1 PE=1 SV=3	null	null	Mouse_09-2020	null	[MS,MS:1001208,SEQUEST,]	13.02	15.336	null	null	0.03
PRT	P19783	Cytochrome c oxidase subunit 4 isoform 1, mitochondrial OS=Mus musculus OX=10090 GN=Cox4i1 PE=1 SV=2	null	null	Mouse_09-2020	null	[MS,MS:1001208,SEQUEST,]	2.11	6.464	null	null	0.24
PRT	Q99JY0	Trifunctional enzyme subunit beta, mitochondrial OS=Mus musculus OX=10090 GN=Hadhb PE=1 SV=1	null	null	Mouse_09-2020	null	[MS,MS:1001208,SEQUEST,]	6.02	6.259	null	null	0.07
PRT	Q3V117	ATP-citrate synthase OS=Mus musculus OX=10090 GN=Acly PE=1 SV=1	null	null	Mouse_09-2020	null	[MS,MS:1001208,SEQUEST,]	10.06	9.925	null	null	0.04
PRT	P70296	Phosphatidylethanolamine-binding protein 1 OS=Mus musculus OX=10090 GN=Pebp1 PE=1 SV=3	null	null	Mouse_09-2020	null	[MS,MS:1001208,SEQUEST,]	9.85	7.887	null	null	0.36
PRT	K4DI63	Protein CREG1 OS=Mus musculus OX=10090 GN=Creg1 PE=1 SV=1	null	null	Mouse_09-2020	null	[MS,MS:1001208,SEQUEST,]	8.21	6.033	null	null	0.28
PRT	A0A2I3BQ03	14-3-3 protein zeta/delta (Fragment) OS=Mus musculus OX=10090 GN=Ywhaz PE=1 SV=1	null	null	Mouse_09-2020	null	[MS,MS:1001208,SEQUEST,]	12.32	15.126	null	null	0.25
PRT	A0A0G2JGY8	60S ribosomal protein L34 (Fragment) OS=Mus musculus OX=10090 GN=Rpl34 PE=1 SV=4	null	null	Mouse_09-2020	null	[MS,MS:1001208,SEQUEST,]	5.00	5.201	null	null	0.36
PRT	Q8QZR5	Alanine aminotransferase 1 OS=Mus musculus OX=10090 GN=Gpt PE=1 SV=3	null	null	Mouse_09-2020	null	[MS,MS:1001208,SEQUEST,]	10.58	7.454	null	null	0.09
PRT	Q8CGC7	Bifunctional glutamate/proline--tRNA ligase OS=Mus musculus OX=10090 GN=Eprs1 PE=1 SV=4	null	null	Mouse_09-2020	null	[MS,MS:1001208,SEQUEST,]	6.72	9.707	null	null	0.03
PRT	P62849	40S ribosomal protein S24 OS=Mus musculus OX=10090 GN=Rps24 PE=1 SV=1	null	null	Mouse_09-2020	null	[MS,MS:1001208,SEQUEST,]	5.54	5.850	null	null	0.21
PRT	Q9QYG0	Protein NDRG2 OS=Mus musculus OX=10090 GN=Ndrg2 PE=1 SV=1	null	null	Mouse_09-2020	null	[MS,MS:1001208,SEQUEST,]	7.76	7.883	null	null	0.12
PRT	Q9CQQ7	ATP synthase F(0) complex subunit B1, mitochondrial OS=Mus musculus OX=10090 GN=Atp5pb PE=1 SV=1	null	null	Mouse_09-2020	null	[MS,MS:1001208,SEQUEST,]	11.27	14.171	null	null	0.14
PRT	P62918	60S ribosomal protein L8 OS=Mus musculus OX=10090 GN=Rpl8 PE=1 SV=2	null	null	Mouse_09-2020	null	[MS,MS:1001208,SEQUEST,]	9.67	9.154	null	null	0.20
PRT	G3UX26	Outer mitochondrial membrane protein porin 2 OS=Mus musculus OX=10090 GN=Vdac2 PE=1 SV=1	null	null	Mouse_09-2020	null	[MS,MS:1001208,SEQUEST,]	7.56	7.008	null	null	0.13
PRT	P61458	Pterin-4-alpha-carbinolamine dehydratase OS=Mus musculus OX=10090 GN=Pcbd1 PE=1 SV=2	null	null	Mouse_09-2020	null	[MS,MS:1001208,SEQUEST,]	7.98	8.527	null	null	0.24
PRT	A0A140T8T4	60S ribosomal protein L9 OS=Mus musculus OX=10090 GN=Rpl9-ps6 PE=3 SV=1	null	null	Mouse_09-2020	null	[MS,MS:1001208,SEQUEST,]	8.02	7.035	null	null	0.20
PRT	Q8VCN5	Cystathionine gamma-lyase OS=Mus musculus OX=10090 GN=Cth PE=1 SV=1	null	null	Mouse_09-2020	null	[MS,MS:1001208,SEQUEST,]	6.33	6.850	null	null	0.09
PRT	B1AU25	Apoptosis-inducing factor 1, mitochondrial OS=Mus musculus OX=10090 GN=Aifm1 PE=1 SV=1	null	null	Mouse_09-2020	null	[MS,MS:1001208,SEQUEST,]	9.23	9.494	null	null	0.07
PRT	P27659	60S ribosomal protein L3 OS=Mus musculus OX=10090 GN=Rpl3 PE=1 SV=3	null	null	Mouse_09-2020	null	[MS,MS:1001208,SEQUEST,]	5.17	6.138	null	null	0.07
PRT	Q3U367	4-trimethylaminobutyraldehyde dehydrogenase OS=Mus musculus OX=10090 GN=Aldh9a1 PE=1 SV=1	null	null	Mouse_09-2020	null	[MS,MS:1001208,SEQUEST,]	10.67	12.501	null	null	0.08
PRT	Q9D0M3	Cytochrome c1, heme protein, mitochondrial OS=Mus musculus OX=10090 GN=Cyc1 PE=1 SV=1	null	null	Mouse_09-2020	null	[MS,MS:1001208,SEQUEST,]	5.93	4.047	null	null	0.12
PRT	P61358	60S ribosomal protein L27 OS=Mus musculus OX=10090 GN=Rpl27 PE=1 SV=2	null	null	Mouse_09-2020	null	[MS,MS:1001208,SEQUEST,]	7.65	5.930	null	null	0.21
PRT	Q99KB8	Hydroxyacylglutathione hydrolase, mitochondrial OS=Mus musculus OX=10090 GN=Hagh PE=1 SV=2	null	null	Mouse_09-2020	null	[MS,MS:1001208,SEQUEST,]	7.26	7.916	null	null	0.14
PRT	Q64105	Sepiapterin reductase OS=Mus musculus OX=10090 GN=Spr PE=1 SV=1	null	null	Mouse_09-2020	null	[MS,MS:1001208,SEQUEST,]	7.76	9.337	null	null	0.14
PRT	Q99P30	Peroxisomal coenzyme A diphosphatase NUDT7 OS=Mus musculus OX=10090 GN=Nudt7 PE=1 SV=2	null	null	Mouse_09-2020	null	[MS,MS:1001208,SEQUEST,]	7.24	8.556	null	null	0.14
PRT	F6Y6L6	Predicted gene, 49369 (Fragment) OS=Mus musculus OX=10090 GN=Gm49369 PE=1 SV=1	null	null	Mouse_09-2020	null	[MS,MS:1001208,SEQUEST,]	7.00	8.035	null	null	0.14
PRT	Q91X91	Nicotinate-nucleotide pyrophosphorylase [carboxylating] OS=Mus musculus OX=10090 GN=Qprt PE=1 SV=1	null	null	Mouse_09-2020	null	[MS,MS:1001208,SEQUEST,]	3.27	8.621	null	null	0.11
PRT	Q8R0F9	SEC14-like protein 4 OS=Mus musculus OX=10090 GN=Sec14l4 PE=1 SV=1	null	null	Mouse_09-2020	null	[MS,MS:1001208,SEQUEST,]	8.53	5.895	null	null	0.11
PRT	P63325	40S ribosomal protein S10 OS=Mus musculus OX=10090 GN=Rps10 PE=1 SV=1	null	null	Mouse_09-2020	null	[MS,MS:1001208,SEQUEST,]	5.08	5.059	null	null	0.27
PRT	O35459	Delta(3,5)-Delta(2,4)-dienoyl-CoA isomerase, mitochondrial OS=Mus musculus OX=10090 GN=Ech1 PE=1 SV=1	null	null	Mouse_09-2020	null	[MS,MS:1001208,SEQUEST,]	10.46	12.044	null	null	0.10
PRT	A0A494BAS6	Peroxisomal 2,4-dienoyl-CoA reductase OS=Mus musculus OX=10090 GN=Decr2 PE=1 SV=1	null	null	Mouse_09-2020	null	[MS,MS:1001208,SEQUEST,]	7.12	6.913	null	null	0.07
PRT	E9Q1J7	Propionyl-CoA carboxylase beta chain, mitochondrial OS=Mus musculus OX=10090 GN=Pccb PE=1 SV=1	null	null	Mouse_09-2020	null	[MS,MS:1001208,SEQUEST,]	6.60	8.403	null	null	0.07
PRT	Q922I7	Polypyrimidine tract-binding protein 1 OS=Mus musculus OX=10090 GN=Ptbp1 PE=1 SV=1	null	null	Mouse_09-2020	null	[MS,MS:1001208,SEQUEST,]	2.12	5.038	null	null	0.07
PRT	Q9QZ85	Interferon-inducible GTPase 1 OS=Mus musculus OX=10090 GN=Iigp1 PE=1 SV=2	null	null	Mouse_09-2020	null	[MS,MS:1001208,SEQUEST,]	6.42	8.364	null	null	0.10
PRT	Q9CR57	60S ribosomal protein L14 OS=Mus musculus OX=10090 GN=Rpl14 PE=1 SV=3	null	null	Mouse_09-2020	null	[MS,MS:1001208,SEQUEST,]	4.77	5.299	null	null	0.18
PRT	Q91VK2	Eef1d protein OS=Mus musculus OX=10090 GN=Eef1d PE=1 SV=1	null	null	Mouse_09-2020	null	[MS,MS:1001208,SEQUEST,]	5.93	7.380	null	null	0.14
PRT	Q9CQA3	Succinate dehydrogenase [ubiquinone] iron-sulfur subunit, mitochondrial OS=Mus musculus OX=10090 GN=Sdhb PE=1 SV=1	null	null	Mouse_09-2020	null	[MS,MS:1001208,SEQUEST,]	7.19	9.485	null	null	0.10
PRT	Q9CZM2	60S ribosomal protein L15 OS=Mus musculus OX=10090 GN=Rpl15 PE=1 SV=4	null	null	Mouse_09-2020	null	[MS,MS:1001208,SEQUEST,]	5.08	4.642	null	null	0.15
PRT	A0A1B0GS70	Proteasome endopeptidase complex OS=Mus musculus OX=10090 GN=Psma1 PE=1 SV=1	null	null	Mouse_09-2020	null	[MS,MS:1001208,SEQUEST,]	1.97	5.407	null	null	0.15
PRT	P53395	Lipoamide acyltransferase component of branched-chain alpha-keto acid dehydrogenase complex, mitochondrial OS=Mus musculus OX=10090 GN=Dbt PE=1 SV=2	null	null	Mouse_09-2020	null	[MS,MS:1001208,SEQUEST,]	9.52	10.072	null	null	0.11
PRT	Q68FD5	Clathrin heavy chain 1 OS=Mus musculus OX=10090 GN=Cltc PE=1 SV=3	null	null	Mouse_09-2020	null	[MS,MS:1001208,SEQUEST,]	5.72	7.080	null	null	0.02
PRT	Q8VCH0	3-ketoacyl-CoA thiolase B, peroxisomal OS=Mus musculus OX=10090 GN=Acaa1b PE=1 SV=1	null	null	Mouse_09-2020	null	[MS,MS:1001208,SEQUEST,]	32.77	42.449	null	null	0.38
PRT	Q7TMM9	Tubulin beta-2A chain OS=Mus musculus OX=10090 GN=Tubb2a PE=1 SV=1	null	null	Mouse_09-2020	null	[MS,MS:1001208,SEQUEST,]	34.15	32.871	null	null	0.24
PRT	Q8BK48	Pyrethroid hydrolase Ces2e OS=Mus musculus OX=10090 GN=Ces2e PE=1 SV=1	null	null	Mouse_09-2020	null	[MS,MS:1001208,SEQUEST,]	20.03	17.088	null	null	0.13
PRT	Q00897	Alpha-1-antitrypsin 1-4 OS=Mus musculus OX=10090 GN=Serpina1d PE=1 SV=1	null	null	Mouse_09-2020	null	[MS,MS:1001208,SEQUEST,]	16.15	15.949	null	null	0.14
PRT	D3YX76	Glutathione S-transferase OS=Mus musculus OX=10090 GN=Gstm2 PE=1 SV=1	null	null	Mouse_09-2020	null	[MS,MS:1001208,SEQUEST,]	19.31	18.924	null	null	0.27
PRT	P11714	Cytochrome P450 2D9 OS=Mus musculus OX=10090 GN=Cyp2d9 PE=1 SV=2	null	null	Mouse_09-2020	null	[MS,MS:1001208,SEQUEST,]	11.85	11.824	null	null	0.08
PRT	A0A2R8VHY1	Cytochrome P450 2D10 (Fragment) OS=Mus musculus OX=10090 GN=Cyp2d10 PE=1 SV=1	null	null	Mouse_09-2020	null	[MS,MS:1001208,SEQUEST,]	9.97	9.687	null	null	0.13
PRT	P24472	Glutathione S-transferase A4 OS=Mus musculus OX=10090 GN=Gsta4 PE=1 SV=3	null	null	Mouse_09-2020	null	[MS,MS:1001208,SEQUEST,]	8.94	6.943	null	null	0.11
PRT	Q00898	Alpha-1-antitrypsin 1-5 OS=Mus musculus OX=10090 GN=Serpina1e PE=1 SV=1	null	null	Mouse_09-2020	null	[MS,MS:1001208,SEQUEST,]	13.68	19.167	null	null	0.12
PRT	A0A2R8VHT1	3-mercaptopyruvate sulfurtransferase (Fragment) OS=Mus musculus OX=10090 GN=Mpst PE=1 SV=1	null	null	Mouse_09-2020	null	[MS,MS:1001208,SEQUEST,]	5.29	5.209	null	null	0.19
PRT	Q8VCC2	Liver carboxylesterase 1 OS=Mus musculus OX=10090 GN=Ces1 PE=1 SV=1	null	null	Mouse_09-2020	null	[MS,MS:1001208,SEQUEST,]	10.59	4.071	null	null	0.05
PRT	A8Y5N4	17-beta-hydroxysteroid dehydrogenase 13 OS=Mus musculus OX=10090 GN=Hsd17b13 PE=1 SV=1	null	null	Mouse_09-2020	null	[MS,MS:1001208,SEQUEST,]	7.16	7.583	null	null	0.12
PRT	G3X9Y6	Aldo-keto reductase family 1, member C19 OS=Mus musculus OX=10090 GN=Akr1c19 PE=1 SV=1	null	null	Mouse_09-2020	null	[MS,MS:1001208,SEQUEST,]	8.78	7.719	null	null	0.09
PRT	P47791	Glutathione reductase, mitochondrial OS=Mus musculus OX=10090 GN=Gsr PE=1 SV=3	null	null	Mouse_09-2020	null	[MS,MS:1001208,SEQUEST,]	2.55	6.535	null	null	0.06
PRT	Q99MR8	Methylcrotonoyl-CoA carboxylase subunit alpha, mitochondrial OS=Mus musculus OX=10090 GN=Mccc1 PE=1 SV=2	null	null	Mouse_09-2020	null	[MS,MS:1001208,SEQUEST,]	2.80	1.912	null	null	0.04
PRT	P20065	Thymosin beta-4 OS=Mus musculus OX=10090 GN=Tmsb4x PE=1 SV=1	null	null	Mouse_09-2020	null	[MS,MS:1001208,SEQUEST,]	6.46	5.640	null	null	0.50
PRT	Q9JJI8	60S ribosomal protein L38 OS=Mus musculus OX=10090 GN=Rpl38 PE=1 SV=3	null	null	Mouse_09-2020	null	[MS,MS:1001208,SEQUEST,]	6.54	9.652	null	null	0.34
PRT	Q8QZS1	3-hydroxyisobutyryl-CoA hydrolase, mitochondrial OS=Mus musculus OX=10090 GN=Hibch PE=1 SV=1	null	null	Mouse_09-2020	null	[MS,MS:1001208,SEQUEST,]	9.05	7.207	null	null	0.06
PRT	Q9D023	Mitochondrial pyruvate carrier 2 OS=Mus musculus OX=10090 GN=Mpc2 PE=1 SV=1	null	null	Mouse_09-2020	null	[MS,MS:1001208,SEQUEST,]	7.01	3.964	null	null	0.13
PRT	Q64523	Histone H2A type 2-C OS=Mus musculus OX=10090 GN=H2ac20 PE=1 SV=3	null	null	Mouse_09-2020	null	[MS,MS:1001208,SEQUEST,]	10.06	14.530	null	null	0.16
PRT	Q9DBP5	UMP-CMP kinase OS=Mus musculus OX=10090 GN=Cmpk1 PE=1 SV=1	null	null	Mouse_09-2020	null	[MS,MS:1001208,SEQUEST,]	5.53	9.528	null	null	0.12
PRT	P09813	Apolipoprotein A-II OS=Mus musculus OX=10090 GN=Apoa2 PE=1 SV=2	null	null	Mouse_09-2020	null	[MS,MS:1001208,SEQUEST,]	2.97	3.268	null	null	0.24
PRT	Q9D819	Inorganic pyrophosphatase OS=Mus musculus OX=10090 GN=Ppa1 PE=1 SV=1	null	null	Mouse_09-2020	null	[MS,MS:1001208,SEQUEST,]	4.92	3.093	null	null	0.06
PRT	P97742	Carnitine O-palmitoyltransferase 1, liver isoform OS=Mus musculus OX=10090 GN=Cpt1a PE=1 SV=4	null	null	Mouse_09-2020	null	[MS,MS:1001208,SEQUEST,]	2.08	1.606	null	null	0.03
PRT	Q9D1A2	Cytosolic non-specific dipeptidase OS=Mus musculus OX=10090 GN=Cndp2 PE=1 SV=1	null	null	Mouse_09-2020	null	[MS,MS:1001208,SEQUEST,]	6.55	6.669	null	null	0.05
PRT	Q6PB66	Leucine-rich PPR motif-containing protein, mitochondrial OS=Mus musculus OX=10090 GN=Lrpprc PE=1 SV=2	null	null	Mouse_09-2020	null	[MS,MS:1001208,SEQUEST,]	2.47	3.231	null	null	0.02
PRT	D6REG4	Glyoxylate reductase/hydroxypyruvate reductase OS=Mus musculus OX=10090 GN=Grhpr PE=1 SV=1	null	null	Mouse_09-2020	null	[MS,MS:1001208,SEQUEST,]	3.33	3.872	null	null	0.12
PRT	Q8CIE6	Coatomer subunit alpha OS=Mus musculus OX=10090 GN=Copa PE=1 SV=2	null	null	Mouse_09-2020	null	[MS,MS:1001208,SEQUEST,]	3.92	5.653	null	null	0.02
PRT	Q91X72	Hemopexin OS=Mus musculus OX=10090 GN=Hpx PE=1 SV=2	null	null	Mouse_09-2020	null	[MS,MS:1001208,SEQUEST,]	4.71	3.283	null	null	0.04
PRT	Q9WUA2	Phenylalanine--tRNA ligase beta subunit OS=Mus musculus OX=10090 GN=Farsb PE=1 SV=2	null	null	Mouse_09-2020	null	[MS,MS:1001208,SEQUEST,]	1.82	1.161	null	null	0.04
PRT	Q91XD4	Formimidoyltransferase-cyclodeaminase OS=Mus musculus OX=10090 GN=Ftcd PE=1 SV=1	null	null	Mouse_09-2020	null	[MS,MS:1001208,SEQUEST,]	5.99	5.354	null	null	0.04
PRT	Q91VS7	Microsomal glutathione S-transferase 1 OS=Mus musculus OX=10090 GN=Mgst1 PE=1 SV=3	null	null	Mouse_09-2020	null	[MS,MS:1001208,SEQUEST,]	6.34	8.805	null	null	0.15
PRT	Q9CZU6	Citrate synthase, mitochondrial OS=Mus musculus OX=10090 GN=Cs PE=1 SV=1	null	null	Mouse_09-2020	null	[MS,MS:1001208,SEQUEST,]	5.85	4.495	null	null	0.05
PRT	Q6ZWV7	60S ribosomal protein L35 OS=Mus musculus OX=10090 GN=Rpl35 PE=1 SV=1	null	null	Mouse_09-2020	null	[MS,MS:1001208,SEQUEST,]	4.93	5.457	null	null	0.20
PRT	Q9JI75	Ribosyldihydronicotinamide dehydrogenase [quinone] OS=Mus musculus OX=10090 GN=Nqo2 PE=1 SV=3	null	null	Mouse_09-2020	null	[MS,MS:1001208,SEQUEST,]	7.20	7.747	null	null	0.09
PRT	Q8CFX1	GDH/6PGL endoplasmic bifunctional protein OS=Mus musculus OX=10090 GN=H6pd PE=1 SV=2	null	null	Mouse_09-2020	null	[MS,MS:1001208,SEQUEST,]	5.22	3.838	null	null	0.03
PRT	P0DP27	Calmodulin-2 OS=Mus musculus OX=10090 GN=Calm2 PE=1 SV=1	null	null	Mouse_09-2020	null	[MS,MS:1001208,SEQUEST,]	6.78	7.600	null	null	0.15
PRT	Q9CRB3	5-hydroxyisourate hydrolase OS=Mus musculus OX=10090 GN=Urah PE=1 SV=1	null	null	Mouse_09-2020	null	[MS,MS:1001208,SEQUEST,]	2.71	4.690	null	null	0.21
PRT	Q80XR6	Heterogeneous nuclear ribonucleoprotein A/B OS=Mus musculus OX=10090 GN=Hnrnpab PE=1 SV=1	null	null	Mouse_09-2020	null	[MS,MS:1001208,SEQUEST,]	6.21	6.030	null	null	0.06
PRT	P41105	60S ribosomal protein L28 OS=Mus musculus OX=10090 GN=Rpl28 PE=1 SV=2	null	null	Mouse_09-2020	null	[MS,MS:1001208,SEQUEST,]	2.35	3.460	null	null	0.09
PRT	Q91WN4	Kynurenine 3-monooxygenase OS=Mus musculus OX=10090 GN=Kmo PE=1 SV=1	null	null	Mouse_09-2020	null	[MS,MS:1001208,SEQUEST,]	6.72	8.322	null	null	0.05
PRT	Q14AA6	GTP-binding nuclear protein Ran OS=Mus musculus OX=10090 GN=1700009N14Rik PE=2 SV=1	null	null	Mouse_09-2020	null	[MS,MS:1001208,SEQUEST,]	5.64	5.027	null	null	0.10
PRT	Q9JM62	Receptor expression-enhancing protein 6 OS=Mus musculus OX=10090 GN=Reep6 PE=1 SV=1	null	null	Mouse_09-2020	null	[MS,MS:1001208,SEQUEST,]	9.72	13.625	null	null	0.12
PRT	O35423	Serine--pyruvate aminotransferase, mitochondrial OS=Mus musculus OX=10090 GN=Agxt PE=1 SV=3	null	null	Mouse_09-2020	null	[MS,MS:1001208,SEQUEST,]	3.34	4.631	null	null	0.07
PRT	P58710	L-gulonolactone oxidase OS=Mus musculus OX=10090 GN=Gulo PE=1 SV=3	null	null	Mouse_09-2020	null	[MS,MS:1001208,SEQUEST,]	4.22	4.431	null	null	0.04
PRT	Q9WVM8	Kynurenine/alpha-aminoadipate aminotransferase, mitochondrial OS=Mus musculus OX=10090 GN=Aadat PE=1 SV=1	null	null	Mouse_09-2020	null	[MS,MS:1001208,SEQUEST,]	5.00	5.187	null	null	0.07
PRT	A0A0R4J0I1	Serine protease inhibitor A3K OS=Mus musculus OX=10090 GN=Serpina3k PE=1 SV=1	null	null	Mouse_09-2020	null	[MS,MS:1001208,SEQUEST,]	9.29	15.196	null	null	0.07
PRT	Q9Z2I9	Succinate--CoA ligase [ADP-forming] subunit beta, mitochondrial OS=Mus musculus OX=10090 GN=Sucla2 PE=1 SV=2	null	null	Mouse_09-2020	null	[MS,MS:1001208,SEQUEST,]	3.75	3.230	null	null	0.04
PRT	F8WHP8	ATP synthase membrane subunit f OS=Mus musculus OX=10090 GN=Atp5j2 PE=1 SV=1	null	null	Mouse_09-2020	null	[MS,MS:1001208,SEQUEST,]	5.11	6.609	null	null	0.30
PRT	O70435	Proteasome subunit alpha type-3 OS=Mus musculus OX=10090 GN=Psma3 PE=1 SV=3	null	null	Mouse_09-2020	null	[MS,MS:1001208,SEQUEST,]	3.07	4.551	null	null	0.09
PRT	Q9D0S9	Histidine triad nucleotide-binding protein 2, mitochondrial OS=Mus musculus OX=10090 GN=Hint2 PE=1 SV=1	null	null	Mouse_09-2020	null	[MS,MS:1001208,SEQUEST,]	2.25	2.545	null	null	0.15
PRT	Q9D3U4	RNA-binding motif 31, Y-linked OS=Mus musculus OX=10090 GN=Rbm31y PE=2 SV=1	null	null	Mouse_09-2020	null	[MS,MS:1001208,SEQUEST,]	1.94	1.396	null	null	0.03
PRT	O35381	Acidic leucine-rich nuclear phosphoprotein 32 family member A OS=Mus musculus OX=10090 GN=Anp32a PE=1 SV=1	null	null	Mouse_09-2020	null	[MS,MS:1001208,SEQUEST,]	3.71	1.677	null	null	0.03
PRT	O55142	60S ribosomal protein L35a OS=Mus musculus OX=10090 GN=Rpl35a PE=1 SV=2	null	null	Mouse_09-2020	null	[MS,MS:1001208,SEQUEST,]	2.20	2.322	null	null	0.09
PRT	Q7TMF3	NADH dehydrogenase [ubiquinone] 1 alpha subcomplex subunit 12 OS=Mus musculus OX=10090 GN=Ndufa12 PE=1 SV=2	null	null	Mouse_09-2020	null	[MS,MS:1001208,SEQUEST,]	8.65	11.365	null	null	0.21
PRT	P62855	40S ribosomal protein S26 OS=Mus musculus OX=10090 GN=Rps26 PE=1 SV=3	null	null	Mouse_09-2020	null	[MS,MS:1001208,SEQUEST,]	4.80	5.497	null	null	0.21
PRT	Q8R1G2	Carboxymethylenebutenolidase homolog OS=Mus musculus OX=10090 GN=Cmbl PE=1 SV=1	null	null	Mouse_09-2020	null	[MS,MS:1001208,SEQUEST,]	2.45	3.555	null	null	0.10
PRT	Q02053	Ubiquitin-like modifier-activating enzyme 1 OS=Mus musculus OX=10090 GN=Uba1 PE=1 SV=1	null	null	Mouse_09-2020	null	[MS,MS:1001208,SEQUEST,]	0.00	0.697	null	null	0.02
PRT	Q8BMF4	Dihydrolipoyllysine-residue acetyltransferase component of pyruvate dehydrogenase complex, mitochondrial OS=Mus musculus OX=10090 GN=Dlat PE=1 SV=2	null	null	Mouse_09-2020	null	[MS,MS:1001208,SEQUEST,]	3.52	4.859	null	null	0.04
PRT	Q9JKY7	Cytochrome P450 CYP2D22 OS=Mus musculus OX=10090 GN=Cyp2d22 PE=1 SV=1	null	null	Mouse_09-2020	null	[MS,MS:1001208,SEQUEST,]	5.76	4.512	null	null	0.04
PRT	Q5SX49	Profilin OS=Mus musculus OX=10090 GN=Pfn1 PE=1 SV=1	null	null	Mouse_09-2020	null	[MS,MS:1001208,SEQUEST,]	7.03	4.648	null	null	0.29
PRT	P00375	Dihydrofolate reductase OS=Mus musculus OX=10090 GN=Dhfr PE=1 SV=3	null	null	Mouse_09-2020	null	[MS,MS:1001208,SEQUEST,]	2.20	2.497	null	null	0.07
PRT	P42669	Transcriptional activator protein Pur-alpha OS=Mus musculus OX=10090 GN=Pura PE=1 SV=1	null	null	Mouse_09-2020	null	[MS,MS:1001208,SEQUEST,]	5.17	3.824	null	null	0.06
PRT	Q922Q8	Leucine-rich repeat-containing protein 59 OS=Mus musculus OX=10090 GN=Lrrc59 PE=1 SV=1	null	null	Mouse_09-2020	null	[MS,MS:1001208,SEQUEST,]	3.53	3.410	null	null	0.07
PRT	Q9WUU7	Cathepsin Z OS=Mus musculus OX=10090 GN=Ctsz PE=1 SV=1	null	null	Mouse_09-2020	null	[MS,MS:1001208,SEQUEST,]	3.42	4.845	null	null	0.06
PRT	P09405	Nucleolin OS=Mus musculus OX=10090 GN=Ncl PE=1 SV=2	null	null	Mouse_09-2020	null	[MS,MS:1001208,SEQUEST,]	3.53	3.945	null	null	0.03
PRT	Q8BHN3	Neutral alpha-glucosidase AB OS=Mus musculus OX=10090 GN=Ganab PE=1 SV=1	null	null	Mouse_09-2020	null	[MS,MS:1001208,SEQUEST,]	7.44	6.270	null	null	0.03
PRT	Q91VA0	Acyl-coenzyme A synthetase ACSM1, mitochondrial OS=Mus musculus OX=10090 GN=Acsm1 PE=1 SV=1	null	null	Mouse_09-2020	null	[MS,MS:1001208,SEQUEST,]	0.00	3.564	null	null	0.06
PRT	E9PUY9	Enoyl-CoA delta isomerase 2 (Fragment) OS=Mus musculus OX=10090 GN=Eci2 PE=1 SV=1	null	null	Mouse_09-2020	null	[MS,MS:1001208,SEQUEST,]	6.95	8.042	null	null	0.14
PRT	P62843	40S ribosomal protein S15 OS=Mus musculus OX=10090 GN=Rps15 PE=1 SV=2	null	null	Mouse_09-2020	null	[MS,MS:1001208,SEQUEST,]	8.28	9.951	null	null	0.25
PRT	Q91VD9	NADH-ubiquinone oxidoreductase 75 kDa subunit, mitochondrial OS=Mus musculus OX=10090 GN=Ndufs1 PE=1 SV=2	null	null	Mouse_09-2020	null	[MS,MS:1001208,SEQUEST,]	5.96	4.918	null	null	0.03
PRT	O09131	Glutathione S-transferase omega-1 OS=Mus musculus OX=10090 GN=Gsto1 PE=1 SV=2	null	null	Mouse_09-2020	null	[MS,MS:1001208,SEQUEST,]	10.23	12.367	null	null	0.14
PRT	A0A1L1SQA8	40S ribosomal protein S25 OS=Mus musculus OX=10090 GN=Rps25 PE=1 SV=1	null	null	Mouse_09-2020	null	[MS,MS:1001208,SEQUEST,]	3.70	3.503	null	null	0.20
PRT	Q9R0P3	S-formylglutathione hydrolase OS=Mus musculus OX=10090 GN=Esd PE=1 SV=1	null	null	Mouse_09-2020	null	[MS,MS:1001208,SEQUEST,]	9.01	12.934	null	null	0.13
PRT	D3YVC1	40S ribosomal protein S2 (Fragment) OS=Mus musculus OX=10090 GN=Rps2 PE=1 SV=1	null	null	Mouse_09-2020	null	[MS,MS:1001208,SEQUEST,]	4.63	3.477	null	null	0.08
PRT	Q922B2	Aspartate--tRNA ligase, cytoplasmic OS=Mus musculus OX=10090 GN=Dars1 PE=1 SV=2	null	null	Mouse_09-2020	null	[MS,MS:1001208,SEQUEST,]	2.94	6.808	null	null	0.05
PRT	Q99LP6	GrpE protein homolog 1, mitochondrial OS=Mus musculus OX=10090 GN=Grpel1 PE=1 SV=1	null	null	Mouse_09-2020	null	[MS,MS:1001208,SEQUEST,]	4.24	4.313	null	null	0.11
PRT	Q71RI9	Kynurenine--oxoglutarate transaminase 3 OS=Mus musculus OX=10090 GN=Kyat3 PE=1 SV=1	null	null	Mouse_09-2020	null	[MS,MS:1001208,SEQUEST,]	4.89	4.025	null	null	0.05
PRT	F7CAT1	Peptidylprolyl isomerase (Fragment) OS=Mus musculus OX=10090 GN=Fkbp4 PE=1 SV=2	null	null	Mouse_09-2020	null	[MS,MS:1001208,SEQUEST,]	2.50	3.253	null	null	0.15
PRT	O88569	Heterogeneous nuclear ribonucleoproteins A2/B1 OS=Mus musculus OX=10090 GN=Hnrnpa2b1 PE=1 SV=2	null	null	Mouse_09-2020	null	[MS,MS:1001208,SEQUEST,]	10.52	12.817	null	null	0.10
PRT	A2A974	Cytochrome P450 4A12B OS=Mus musculus OX=10090 GN=Cyp4a12b PE=1 SV=1	null	null	Mouse_09-2020	null	[MS,MS:1001208,SEQUEST,]	4.52	3.971	null	null	0.04
PRT	Q9EP89	Serine beta-lactamase-like protein LACTB, mitochondrial OS=Mus musculus OX=10090 GN=Lactb PE=1 SV=1	null	null	Mouse_09-2020	null	[MS,MS:1001208,SEQUEST,]	3.19	4.307	null	null	0.05
PRT	Q923D2	Flavin reductase (NADPH) OS=Mus musculus OX=10090 GN=Blvrb PE=1 SV=3	null	null	Mouse_09-2020	null	[MS,MS:1001208,SEQUEST,]	8.72	9.904	null	null	0.24
PRT	Q91WT9	Cystathionine beta-synthase OS=Mus musculus OX=10090 GN=Cbs PE=1 SV=3	null	null	Mouse_09-2020	null	[MS,MS:1001208,SEQUEST,]	1.98	2.206	null	null	0.03
PRT	P05201	Aspartate aminotransferase, cytoplasmic OS=Mus musculus OX=10090 GN=Got1 PE=1 SV=3	null	null	Mouse_09-2020	null	[MS,MS:1001208,SEQUEST,]	5.46	4.055	null	null	0.05
PRT	Q9D6Y9	1,4-alpha-glucan-branching enzyme OS=Mus musculus OX=10090 GN=Gbe1 PE=1 SV=1	null	null	Mouse_09-2020	null	[MS,MS:1001208,SEQUEST,]	0.00	3.583	null	null	0.04
PRT	A0A494BBA8	40S ribosomal protein S30 OS=Mus musculus OX=10090 GN=Fau PE=1 SV=1	null	null	Mouse_09-2020	null	[MS,MS:1001208,SEQUEST,]	4.94	6.134	null	null	0.11
PRT	Q8CAQ8	MICOS complex subunit Mic60 OS=Mus musculus OX=10090 GN=Immt PE=1 SV=1	null	null	Mouse_09-2020	null	[MS,MS:1001208,SEQUEST,]	5.14	2.759	null	null	0.03
PRT	P84244	Histone H3.3 OS=Mus musculus OX=10090 GN=H3-3a PE=1 SV=2	null	null	Mouse_09-2020	null	[MS,MS:1001208,SEQUEST,]	5.08	4.597	null	null	0.12
PRT	A2AVJ7	Ribosome-binding protein 1 OS=Mus musculus OX=10090 GN=Rrbp1 PE=1 SV=1	null	null	Mouse_09-2020	null	[MS,MS:1001208,SEQUEST,]	3.12	3.223	null	null	0.02
PRT	A0A338P6G0	Omega-amidase NIT2 OS=Mus musculus OX=10090 GN=Nit2 PE=1 SV=1	null	null	Mouse_09-2020	null	[MS,MS:1001208,SEQUEST,]	4.35	5.805	null	null	0.15
PRT	P29341	Polyadenylate-binding protein 1 OS=Mus musculus OX=10090 GN=Pabpc1 PE=1 SV=2	null	null	Mouse_09-2020	null	[MS,MS:1001208,SEQUEST,]	2.49	3.813	null	null	0.04
PRT	H7BWY3	Alanine--glyoxylate aminotransferase 2, mitochondrial OS=Mus musculus OX=10090 GN=Agxt2 PE=1 SV=1	null	null	Mouse_09-2020	null	[MS,MS:1001208,SEQUEST,]	5.08	4.222	null	null	0.05
PRT	Q8BG32	26S proteasome non-ATPase regulatory subunit 11 OS=Mus musculus OX=10090 GN=Psmd11 PE=1 SV=3	null	null	Mouse_09-2020	null	[MS,MS:1001208,SEQUEST,]	3.41	3.747	null	null	0.05
PRT	Q9WUM5	Succinate--CoA ligase [ADP/GDP-forming] subunit alpha, mitochondrial OS=Mus musculus OX=10090 GN=Suclg1 PE=1 SV=4	null	null	Mouse_09-2020	null	[MS,MS:1001208,SEQUEST,]	2.30	3.973	null	null	0.07
PRT	P62830	60S ribosomal protein L23 OS=Mus musculus OX=10090 GN=Rpl23 PE=1 SV=1	null	null	Mouse_09-2020	null	[MS,MS:1001208,SEQUEST,]	9.71	9.282	null	null	0.14
PRT	P06745	Glucose-6-phosphate isomerase OS=Mus musculus OX=10090 GN=Gpi PE=1 SV=4	null	null	Mouse_09-2020	null	[MS,MS:1001208,SEQUEST,]	4.14	3.204	null	null	0.04
PRT	B1AR39	RIKEN cDNA 2810408A11 gene OS=Mus musculus OX=10090 GN=2810408A11Rik PE=1 SV=1	null	null	Mouse_09-2020	null	[MS,MS:1001208,SEQUEST,]	0.00	1.418	null	null	0.08
PRT	Q9D8N0	Elongation factor 1-gamma OS=Mus musculus OX=10090 GN=Eef1g PE=1 SV=3	null	null	Mouse_09-2020	null	[MS,MS:1001208,SEQUEST,]	3.61	6.377	null	null	0.05
PRT	Q3ULD5	Methylcrotonoyl-CoA carboxylase beta chain, mitochondrial OS=Mus musculus OX=10090 GN=Mccc2 PE=1 SV=1	null	null	Mouse_09-2020	null	[MS,MS:1001208,SEQUEST,]	4.91	3.595	null	null	0.04
PRT	O08997	Copper transport protein ATOX1 OS=Mus musculus OX=10090 GN=Atox1 PE=1 SV=1	null	null	Mouse_09-2020	null	[MS,MS:1001208,SEQUEST,]	4.47	3.442	null	null	0.32
PRT	Q9QZD8	Mitochondrial dicarboxylate carrier OS=Mus musculus OX=10090 GN=Slc25a10 PE=1 SV=2	null	null	Mouse_09-2020	null	[MS,MS:1001208,SEQUEST,]	5.89	6.353	null	null	0.08
PRT	Q9DCQ2	Putative L-aspartate dehydrogenase OS=Mus musculus OX=10090 GN=Aspdh PE=1 SV=1	null	null	Mouse_09-2020	null	[MS,MS:1001208,SEQUEST,]	5.95	5.428	null	null	0.07
PRT	A0A087WSI8	Acyl-CoA dehydrogenase family member 11 OS=Mus musculus OX=10090 GN=Acad11 PE=1 SV=2	null	null	Mouse_09-2020	null	[MS,MS:1001208,SEQUEST,]	5.50	4.027	null	null	0.04
PRT	P53026	60S ribosomal protein L10a OS=Mus musculus OX=10090 GN=Rpl10a PE=1 SV=3	null	null	Mouse_09-2020	null	[MS,MS:1001208,SEQUEST,]	5.77	5.487	null	null	0.10
PRT	P97855	Ras GTPase-activating protein-binding protein 1 OS=Mus musculus OX=10090 GN=G3bp1 PE=1 SV=1	null	null	Mouse_09-2020	null	[MS,MS:1001208,SEQUEST,]	4.57	3.057	null	null	0.05
PRT	P38060	Hydroxymethylglutaryl-CoA lyase, mitochondrial OS=Mus musculus OX=10090 GN=Hmgcl PE=1 SV=2	null	null	Mouse_09-2020	null	[MS,MS:1001208,SEQUEST,]	9.07	8.139	null	null	0.09
PRT	A0A1L1SVJ6	Alpha-actinin-4 (Fragment) OS=Mus musculus OX=10090 GN=Actn4 PE=1 SV=1	null	null	Mouse_09-2020	null	[MS,MS:1001208,SEQUEST,]	4.30	3.953	null	null	0.11
PRT	Q9D1D4	Transmembrane emp24 domain-containing protein 10 OS=Mus musculus OX=10090 GN=Tmed10 PE=1 SV=1	null	null	Mouse_09-2020	null	[MS,MS:1001208,SEQUEST,]	7.18	6.008	null	null	0.15
PRT	O88587	Catechol O-methyltransferase OS=Mus musculus OX=10090 GN=Comt PE=1 SV=2	null	null	Mouse_09-2020	null	[MS,MS:1001208,SEQUEST,]	5.59	5.654	null	null	0.08
PRT	Q8BJ64	Choline dehydrogenase, mitochondrial OS=Mus musculus OX=10090 GN=Chdh PE=1 SV=1	null	null	Mouse_09-2020	null	[MS,MS:1001208,SEQUEST,]	5.57	6.242	null	null	0.06
PRT	P68134	Actin, alpha skeletal muscle OS=Mus musculus OX=10090 GN=Acta1 PE=1 SV=1	null	null	Mouse_09-2020	null	[MS,MS:1001208,SEQUEST,]	42.31	60.804	null	null	0.33
PRT	Q921H8	3-ketoacyl-CoA thiolase A, peroxisomal OS=Mus musculus OX=10090 GN=Acaa1a PE=1 SV=1	null	null	Mouse_09-2020	null	[MS,MS:1001208,SEQUEST,]	31.80	40.793	null	null	0.35
PRT	K9J7B2	UDP-glucuronosyltransferase OS=Mus musculus OX=10090 GN=Ugt1a6b PE=1 SV=1	null	null	Mouse_09-2020	null	[MS,MS:1001208,SEQUEST,]	25.38	23.404	null	null	0.12
PRT	Q63886	UDP-glucuronosyltransferase 1A1 OS=Mus musculus OX=10090 GN=Ugt1a1 PE=1 SV=2	null	null	Mouse_09-2020	null	[MS,MS:1001208,SEQUEST,]	25.86	23.726	null	null	0.11
PRT	Q8VCU1	Carboxylesterase 3B OS=Mus musculus OX=10090 GN=Ces3b PE=1 SV=2	null	null	Mouse_09-2020	null	[MS,MS:1001208,SEQUEST,]	21.38	17.150	null	null	0.10
PRT	Q91WG0	Acylcarnitine hydrolase OS=Mus musculus OX=10090 GN=Ces2c PE=1 SV=1	null	null	Mouse_09-2020	null	[MS,MS:1001208,SEQUEST,]	12.75	15.990	null	null	0.09
PRT	Q6XVG2	Cytochrome P450 2C54 OS=Mus musculus OX=10090 GN=Cyp2c54 PE=1 SV=1	null	null	Mouse_09-2020	null	[MS,MS:1001208,SEQUEST,]	13.15	13.190	null	null	0.10
PRT	P07758	Alpha-1-antitrypsin 1-1 OS=Mus musculus OX=10090 GN=Serpina1a PE=1 SV=4	null	null	Mouse_09-2020	null	[MS,MS:1001208,SEQUEST,]	15.65	13.029	null	null	0.13
PRT	P13745	Glutathione S-transferase A1 OS=Mus musculus OX=10090 GN=Gsta1 PE=1 SV=2	null	null	Mouse_09-2020	null	[MS,MS:1001208,SEQUEST,]	11.34	10.686	null	null	0.10
PRT	Q8BFZ3	Beta-actin-like protein 2 OS=Mus musculus OX=10090 GN=Actbl2 PE=1 SV=1	null	null	Mouse_09-2020	null	[MS,MS:1001208,SEQUEST,]	11.85	13.289	null	null	0.21
PRT	Q9CZS1	Aldehyde dehydrogenase X, mitochondrial OS=Mus musculus OX=10090 GN=Aldh1b1 PE=1 SV=1	null	null	Mouse_09-2020	null	[MS,MS:1001208,SEQUEST,]	8.11	7.513	null	null	0.04
PRT	P62821	Ras-related protein Rab-1A OS=Mus musculus OX=10090 GN=Rab1A PE=1 SV=3	null	null	Mouse_09-2020	null	[MS,MS:1001208,SEQUEST,]	4.55	2.748	null	null	0.13
PRT	Q9D1G1	Ras-related protein Rab-1B OS=Mus musculus OX=10090 GN=Rab1b PE=1 SV=1	null	null	Mouse_09-2020	null	[MS,MS:1001208,SEQUEST,]	2.08	2.159	null	null	0.13
PRT	Q8K154	UDP-glucuronosyltransferase OS=Mus musculus OX=10090 GN=Ugt2b34 PE=1 SV=1	null	null	Mouse_09-2020	null	[MS,MS:1001208,SEQUEST,]	2.45	5.928	null	null	0.05
PRT	A0A1C7CYV0	Plastin-3 (Fragment) OS=Mus musculus OX=10090 GN=Pls3 PE=1 SV=1	null	null	Mouse_09-2020	null	[MS,MS:1001208,SEQUEST,]	6.32	7.272	null	null	0.04
PRT	Q61233	Plastin-2 OS=Mus musculus OX=10090 GN=Lcp1 PE=1 SV=4	null	null	Mouse_09-2020	null	[MS,MS:1001208,SEQUEST,]	2.76	4.049	null	null	0.04
PRT	G3UZ26	Serine hydroxymethyltransferase (Fragment) OS=Mus musculus OX=10090 GN=Shmt1 PE=1 SV=1	null	null	Mouse_09-2020	null	[MS,MS:1001208,SEQUEST,]	7.58	8.452	null	null	0.07
PRT	Q9EQ06	Estradiol 17-beta-dehydrogenase 11 OS=Mus musculus OX=10090 GN=Hsd17b11 PE=1 SV=1	null	null	Mouse_09-2020	null	[MS,MS:1001208,SEQUEST,]	3.94	2.624	null	null	0.06
PRT	Q64481	Cytochrome P450 3A16 OS=Mus musculus OX=10090 GN=Cyp3a16 PE=2 SV=2	null	null	Mouse_09-2020	null	[MS,MS:1001208,SEQUEST,]	2.92	2.314	null	null	0.06
PRT	Q148R4	Serine peptidase inhibitor, Kazal type 5 OS=Mus musculus OX=10090 GN=Spink5 PE=1 SV=1	null	null	Mouse_09-2020	null	[MS,MS:1001208,SEQUEST,]	0.00	0.322	null	null	0.02
PRT	Q5DU14	Unconventional myosin-XVI OS=Mus musculus OX=10090 GN=Myo16 PE=1 SV=2	null	null	Mouse_09-2020	null	[MS,MS:1001208,SEQUEST,]	0.00	0.869	null	null	0.01
PRT	F8VQ70	S phase cyclin A-associated protein in the ER OS=Mus musculus OX=10090 GN=Scaper PE=1 SV=1	null	null	Mouse_09-2020	null	[MS,MS:1001208,SEQUEST,]	0.00	1.157	null	null	0.02
PRT	Q3MI48	Junctional sarcoplasmic reticulum protein 1 OS=Mus musculus OX=10090 GN=Jsrp1 PE=1 SV=2	null	null	Mouse_09-2020	null	[MS,MS:1001208,SEQUEST,]	0.00	0.384	null	null	0.09
PRT	Q9WTU3	Sodium channel protein type 8 subunit alpha OS=Mus musculus OX=10090 GN=Scn8a PE=1 SV=1	null	null	Mouse_09-2020	null	[MS,MS:1001208,SEQUEST,]	0.00	0.643	null	null	0.01
PRT	D3Z0G7	Regulator of G-protein-signaling 12 OS=Mus musculus OX=10090 GN=Rgs12 PE=1 SV=1	null	null	Mouse_09-2020	null	[MS,MS:1001208,SEQUEST,]	0.00	0.783	null	null	0.01
PRT	A0A6I8MX08	Girdin OS=Mus musculus OX=10090 GN=Ccdc88a PE=4 SV=1	null	null	Mouse_09-2020	null	[MS,MS:1001208,SEQUEST,]	0.00	0.447	null	null	0.02
PRT	Q9R0S3	Matrix metalloproteinase-17 OS=Mus musculus OX=10090 GN=Mmp17 PE=1 SV=3	null	null	Mouse_09-2020	null	[MS,MS:1001208,SEQUEST,]	0.00	0.337	null	null	0.05
PRT	S4R2J8	Bridging integrator 2 OS=Mus musculus OX=10090 GN=Bin2 PE=1 SV=1	null	null	Mouse_09-2020	null	[MS,MS:1001208,SEQUEST,]	0.00	0.425	null	null	0.03
PRT	Q80UM7	Mannosyl-oligosaccharide glucosidase OS=Mus musculus OX=10090 GN=Mogs PE=1 SV=1	null	null	Mouse_09-2020	null	[MS,MS:1001208,SEQUEST,]	0.00	0.638	null	null	0.04
PRT	M0QW60	Eukaryotic translation elongation factor 1 beta 2 OS=Mus musculus OX=10090 GN=Eef1b2 PE=4 SV=1	null	null	Mouse_09-2020	null	[MS,MS:1001208,SEQUEST,]	0.00	0.350	null	null	0.46
PRT	F8VPM7	ELKS/Rab6-interacting/CAST family member 1 OS=Mus musculus OX=10090 GN=Erc1 PE=1 SV=1	null	null	Mouse_09-2020	null	[MS,MS:1001208,SEQUEST,]	0.00	0.445	null	null	0.02
PRT	P67778	Prohibitin OS=Mus musculus OX=10090 GN=Phb PE=1 SV=1	null	null	Mouse_09-2020	null	[MS,MS:1001208,SEQUEST,]	0.00	0.726	null	null	0.07
PRT	Q9JJL8	Serine--tRNA ligase, mitochondrial OS=Mus musculus OX=10090 GN=Sars2 PE=1 SV=2	null	null	Mouse_09-2020	null	[MS,MS:1001208,SEQUEST,]	0.00	0.381	null	null	0.05
PRT	A2AFS1	Seryl-aminoacyl-tRNA synthetase (Fragment) OS=Mus musculus OX=10090 GN=Sars PE=1 SV=8	null	null	Mouse_09-2020	null	[MS,MS:1001208,SEQUEST,]	0.00	0.502	null	null	0.13
PRT	A0A0G2JDT9	Leucine-rich repeat-containing protein 7 OS=Mus musculus OX=10090 GN=Lrrc7 PE=1 SV=1	null	null	Mouse_09-2020	null	[MS,MS:1001208,SEQUEST,]	0.00	0.743	null	null	0.02
PRT	Q99MS7	EH domain-binding protein 1-like protein 1 OS=Mus musculus OX=10090 GN=Ehbp1l1 PE=1 SV=1	null	null	Mouse_09-2020	null	[MS,MS:1001208,SEQUEST,]	0.00	0.839	null	null	0.01
PRT	G3UX83	Katanin p60 ATPase-containing subunit A1 OS=Mus musculus OX=10090 GN=Katna1 PE=1 SV=1	null	null	Mouse_09-2020	null	[MS,MS:1001208,SEQUEST,]	0.00	0.434	null	null	0.17
PRT	Q8BLF0	Zinc finger protein 317 OS=Mus musculus OX=10090 GN=Zfp317 PE=2 SV=1	null	null	Mouse_09-2020	null	[MS,MS:1001208,SEQUEST,]	0.00	0.354	null	null	0.02
PRT	P84091	AP-2 complex subunit mu OS=Mus musculus OX=10090 GN=Ap2m1 PE=1 SV=1	null	null	Mouse_09-2020	null	[MS,MS:1001208,SEQUEST,]	0.00	1.036	null	null	0.05
PRT	Q5H8B9	FRAS1-related extracellular matrix protein 3 OS=Mus musculus OX=10090 GN=Frem3 PE=2 SV=2	null	null	Mouse_09-2020	null	[MS,MS:1001208,SEQUEST,]	0.00	0.582	null	null	0.02
PRT	P02340	Cellular tumor antigen p53 OS=Mus musculus OX=10090 GN=Tp53 PE=1 SV=4	null	null	Mouse_09-2020	null	[MS,MS:1001208,SEQUEST,]	0.00	0.548	null	null	0.06
PRT	A0A0G2JES9	Immunoglobulin kappa chain variable 4-54 (Fragment) OS=Mus musculus OX=10090 GN=Igkv4-54 PE=4 SV=1	null	null	Mouse_09-2020	null	[MS,MS:1001208,SEQUEST,]	0.00	0.500	null	null	0.18
PRT	A7E1Z5	Anion exchange protein OS=Mus musculus OX=10090 GN=Slc4a4 PE=1 SV=1	null	null	Mouse_09-2020	null	[MS,MS:1001208,SEQUEST,]	0.00	0.348	null	null	0.02
PRT	Q8CFE5-3	Isoform 3 of BTB/POZ domain-containing protein 7 OS=Mus musculus OX=10090 GN=Btbd7	null	null	Mouse_09-2020	null	[MS,MS:1001208,SEQUEST,]	0.00	0.417	null	null	0.03
PRT	G3UXL2	Ribose-phosphate diphosphokinase OS=Mus musculus OX=10090 GN=Prps1l3 PE=3 SV=1	null	null	Mouse_09-2020	null	[MS,MS:1001208,SEQUEST,]	0.00	0.807	null	null	0.04
PRT	Q8JZQ9	Eukaryotic translation initiation factor 3 subunit B OS=Mus musculus OX=10090 GN=Eif3b PE=1 SV=1	null	null	Mouse_09-2020	null	[MS,MS:1001208,SEQUEST,]	0.00	0.368	null	null	0.03
PRT	Q4VAC9	Pleckstrin homology domain-containing family G member 3 OS=Mus musculus OX=10090 GN=Plekhg3 PE=1 SV=2	null	null	Mouse_09-2020	null	[MS,MS:1001208,SEQUEST,]	0.00	2.899	null	null	0.01
PRT	Q9EQK5	Major vault protein OS=Mus musculus OX=10090 GN=Mvp PE=1 SV=4	null	null	Mouse_09-2020	null	[MS,MS:1001208,SEQUEST,]	0.00	1.209	null	null	0.04
PRT	Q5HZG4	Transcription initiation factor TFIID subunit 3 OS=Mus musculus OX=10090 GN=Taf3 PE=1 SV=2	null	null	Mouse_09-2020	null	[MS,MS:1001208,SEQUEST,]	0.00	0.351	null	null	0.02
PRT	A2AUF7	Rab9 effector protein with kelch motifs OS=Mus musculus OX=10090 GN=Rabepk PE=1 SV=1	null	null	Mouse_09-2020	null	[MS,MS:1001208,SEQUEST,]	0.00	0.531	null	null	0.04
PRT	Q9D2D7	Zinc finger protein 687 OS=Mus musculus OX=10090 GN=Znf687 PE=1 SV=1	null	null	Mouse_09-2020	null	[MS,MS:1001208,SEQUEST,]	0.00	0.323	null	null	0.02
PRT	P97390	Vacuolar protein sorting-associated protein 45 OS=Mus musculus OX=10090 GN=Vps45 PE=1 SV=1	null	null	Mouse_09-2020	null	[MS,MS:1001208,SEQUEST,]	0.00	0.420	null	null	0.04
PRT	P48771	Cytochrome c oxidase subunit 7A2, mitochondrial OS=Mus musculus OX=10090 GN=Cox7a2 PE=1 SV=2	null	null	Mouse_09-2020	null	[MS,MS:1001208,SEQUEST,]	6.67	5.074	null	null	0.16
PRT	P80316	T-complex protein 1 subunit epsilon OS=Mus musculus OX=10090 GN=Cct5 PE=1 SV=1	null	null	Mouse_09-2020	null	[MS,MS:1001208,SEQUEST,]	0.00	1.077	null	null	0.03
PRT	Q9QUR6	Prolyl endopeptidase OS=Mus musculus OX=10090 GN=Prep PE=1 SV=1	null	null	Mouse_09-2020	null	[MS,MS:1001208,SEQUEST,]	10.14	7.508	null	null	0.02
PRT	Q6TDP3	Kelch-like protein 17 OS=Mus musculus OX=10090 GN=Klhl17 PE=1 SV=1	null	null	Mouse_09-2020	null	[MS,MS:1001208,SEQUEST,]	0.00	0.368	null	null	0.03
PRT	Q3UMF9	Failed axon connections homolog OS=Mus musculus OX=10090 GN=Faxc PE=2 SV=1	null	null	Mouse_09-2020	null	[MS,MS:1001208,SEQUEST,]	0.00	0.452	null	null	0.06
PRT	A0A2R8VHB6	Band 4.1-like protein 1 (Fragment) OS=Mus musculus OX=10090 GN=Epb41l1 PE=1 SV=1	null	null	Mouse_09-2020	null	[MS,MS:1001208,SEQUEST,]	0.00	0.637	null	null	0.10
PRT	A0A0U1RPG8	Potassium channel tetramerisation domain-containing 14 OS=Mus musculus OX=10090 GN=Kctd14 PE=1 SV=1	null	null	Mouse_09-2020	null	[MS,MS:1001208,SEQUEST,]	0.00	0.379	null	null	0.08
PRT	Q8BJD1	Inter-alpha-trypsin inhibitor heavy chain H5 OS=Mus musculus OX=10090 GN=Itih5 PE=1 SV=1	null	null	Mouse_09-2020	null	[MS,MS:1001208,SEQUEST,]	0.00	0.569	null	null	0.03
PRT	Q9DAW6	U4/U6 small nuclear ribonucleoprotein Prp4 OS=Mus musculus OX=10090 GN=Prpf4 PE=1 SV=1	null	null	Mouse_09-2020	null	[MS,MS:1001208,SEQUEST,]	0.00	0.606	null	null	0.07
PRT	P70349	Histidine triad nucleotide-binding protein 1 OS=Mus musculus OX=10090 GN=Hint1 PE=1 SV=3	null	null	Mouse_09-2020	null	[MS,MS:1001208,SEQUEST,]	9.85	12.724	null	null	0.19
PRT	Q3TLI0	Trafficking protein particle complex subunit 10 OS=Mus musculus OX=10090 GN=Trappc10 PE=1 SV=2	null	null	Mouse_09-2020	null	[MS,MS:1001208,SEQUEST,]	0.00	0.357	null	null	0.01
PRT	P26039	Talin-1 OS=Mus musculus OX=10090 GN=Tln1 PE=1 SV=2	null	null	Mouse_09-2020	null	[MS,MS:1001208,SEQUEST,]	0.00	0.398	null	null	0.01
PRT	Q9Z2Z9	Glutamine--fructose-6-phosphate aminotransferase [isomerizing] 2 OS=Mus musculus OX=10090 GN=Gfpt2 PE=1 SV=3	null	null	Mouse_09-2020	null	[MS,MS:1001208,SEQUEST,]	0.00	0.322	null	null	0.04
PRT	E9Q8K5	Titin OS=Mus musculus OX=10090 GN=Ttn PE=1 SV=1	null	null	Mouse_09-2020	null	[MS,MS:1001208,SEQUEST,]	0.00	0.441	null	null	0.00
PRT	Q9CPR4	60S ribosomal protein L17 OS=Mus musculus OX=10090 GN=Rpl17 PE=1 SV=3	null	null	Mouse_09-2020	null	[MS,MS:1001208,SEQUEST,]	0.00	1.325	null	null	0.06
PRT	Q9D281	Protein Noxp20 OS=Mus musculus OX=10090 GN=Fam114a1 PE=1 SV=1	null	null	Mouse_09-2020	null	[MS,MS:1001208,SEQUEST,]	0.00	0.462	null	null	0.02
PRT	D3Z5V7	FAD-dependent oxidoreductase domain-containing protein 1 (Fragment) OS=Mus musculus OX=10090 GN=Foxred1 PE=1 SV=1	null	null	Mouse_09-2020	null	[MS,MS:1001208,SEQUEST,]	0.00	0.574	null	null	0.03
PRT	Q64737	Trifunctional purine biosynthetic protein adenosine-3 OS=Mus musculus OX=10090 GN=Gart PE=1 SV=3	null	null	Mouse_09-2020	null	[MS,MS:1001208,SEQUEST,]	6.15	6.923	null	null	0.01
PRT	B9EHX4	Serine-protein kinase ATM OS=Mus musculus OX=10090 GN=Atm PE=1 SV=1	null	null	Mouse_09-2020	null	[MS,MS:1001208,SEQUEST,]	0.00	0.693	null	null	0.00
PRT	Q9CQ69	Cytochrome b-c1 complex subunit 8 OS=Mus musculus OX=10090 GN=Uqcrq PE=1 SV=3	null	null	Mouse_09-2020	null	[MS,MS:1001208,SEQUEST,]	8.48	8.258	null	null	0.18
PRT	Q8BG40	Katanin p80 WD40 repeat-containing subunit B1 OS=Mus musculus OX=10090 GN=Katnb1 PE=1 SV=1	null	null	Mouse_09-2020	null	[MS,MS:1001208,SEQUEST,]	0.00	0.368	null	null	0.05
PRT	Q8C2E7	WASH complex subunit 5 OS=Mus musculus OX=10090 GN=Washc5 PE=1 SV=2	null	null	Mouse_09-2020	null	[MS,MS:1001208,SEQUEST,]	0.00	0.374	null	null	0.02
PRT	Z4YK11	SH3 domain-containing protein 21 OS=Mus musculus OX=10090 GN=Sh3d21 PE=1 SV=1	null	null	Mouse_09-2020	null	[MS,MS:1001208,SEQUEST,]	2.47	0.767	null	null	0.01
PRT	S4R1F2	Annexin OS=Mus musculus OX=10090 GN=Anxa4 PE=1 SV=1	null	null	Mouse_09-2020	null	[MS,MS:1001208,SEQUEST,]	1.97	3.006	null	null	0.06
PRT	Q8BG05	Heterogeneous nuclear ribonucleoprotein A3 OS=Mus musculus OX=10090 GN=Hnrnpa3 PE=1 SV=1	null	null	Mouse_09-2020	null	[MS,MS:1001208,SEQUEST,]	4.20	3.923	null	null	0.05
PRT	Q8VIJ6	Splicing factor, proline- and glutamine-rich OS=Mus musculus OX=10090 GN=Sfpq PE=1 SV=1	null	null	Mouse_09-2020	null	[MS,MS:1001208,SEQUEST,]	3.59	4.871	null	null	0.02
PRT	D3Z5Y5	Choline/ethanolaminephosphotransferase 1 (Fragment) OS=Mus musculus OX=10090 GN=Cept1 PE=1 SV=1	null	null	Mouse_09-2020	null	[MS,MS:1001208,SEQUEST,]	1.76	1.191	null	null	0.18
PRT	Q9WVD5	Mitochondrial ornithine transporter 1 OS=Mus musculus OX=10090 GN=Slc25a15 PE=1 SV=1	null	null	Mouse_09-2020	null	[MS,MS:1001208,SEQUEST,]	1.74	1.130	null	null	0.03
PRT	P10518	Delta-aminolevulinic acid dehydratase OS=Mus musculus OX=10090 GN=Alad PE=1 SV=1	null	null	Mouse_09-2020	null	[MS,MS:1001208,SEQUEST,]	2.31	1.904	null	null	0.05
PRT	Q61335	B-cell receptor-associated protein 31 OS=Mus musculus OX=10090 GN=Bcap31 PE=1 SV=4	null	null	Mouse_09-2020	null	[MS,MS:1001208,SEQUEST,]	0.00	0.877	null	null	0.06
PRT	A0A2R8VHD0	GDP-4-keto-6-deoxy-D-mannose-3,5-epimerase-4-reductase OS=Mus musculus OX=10090 GN=Tsta3 PE=1 SV=1	null	null	Mouse_09-2020	null	[MS,MS:1001208,SEQUEST,]	1.97	1.358	null	null	0.02
PRT	P62892	60S ribosomal protein L39 OS=Mus musculus OX=10090 GN=Rpl39 PE=1 SV=2	null	null	Mouse_09-2020	null	[MS,MS:1001208,SEQUEST,]	2.43	2.796	null	null	0.20
PRT	P26150	3 beta-hydroxysteroid dehydrogenase/Delta 5-->4-isomerase type 3 OS=Mus musculus OX=10090 GN=Hsd3b3 PE=1 SV=3	null	null	Mouse_09-2020	null	[MS,MS:1001208,SEQUEST,]	0.00	2.374	null	null	0.06
PRT	F6YTG0	Enoyl-CoA hydratase domain-containing protein 2, mitochondrial (Fragment) OS=Mus musculus OX=10090 GN=Echdc2 PE=1 SV=1	null	null	Mouse_09-2020	null	[MS,MS:1001208,SEQUEST,]	0.00	0.658	null	null	0.09
PRT	Q9CQ54	NADH dehydrogenase [ubiquinone] 1 subunit C2 OS=Mus musculus OX=10090 GN=Ndufc2 PE=1 SV=1	null	null	Mouse_09-2020	null	[MS,MS:1001208,SEQUEST,]	2.96	1.909	null	null	0.11
PRT	P84104	Serine/arginine-rich splicing factor 3 OS=Mus musculus OX=10090 GN=Srsf3 PE=1 SV=1	null	null	Mouse_09-2020	null	[MS,MS:1001208,SEQUEST,]	2.78	5.314	null	null	0.07
PRT	A2A6H0	LIM and SH3 domain protein 1 (Fragment) OS=Mus musculus OX=10090 GN=Lasp1 PE=1 SV=1	null	null	Mouse_09-2020	null	[MS,MS:1001208,SEQUEST,]	3.04	3.832	null	null	0.06
PRT	Q9D826	Peroxisomal sarcosine oxidase OS=Mus musculus OX=10090 GN=Pipox PE=1 SV=1	null	null	Mouse_09-2020	null	[MS,MS:1001208,SEQUEST,]	3.40	6.006	null	null	0.04
PRT	Q9R1C0	Transcription initiation factor TFIID subunit 7 OS=Mus musculus OX=10090 GN=Taf7 PE=1 SV=1	null	null	Mouse_09-2020	null	[MS,MS:1001208,SEQUEST,]	0.00	0.374	null	null	0.05
PRT	Q8K4Z3	NAD(P)H-hydrate epimerase OS=Mus musculus OX=10090 GN=Naxe PE=1 SV=1	null	null	Mouse_09-2020	null	[MS,MS:1001208,SEQUEST,]	3.01	1.979	null	null	0.04
PRT	P47955	60S acidic ribosomal protein P1 OS=Mus musculus OX=10090 GN=Rplp1 PE=1 SV=1	null	null	Mouse_09-2020	null	[MS,MS:1001208,SEQUEST,]	0.00	0.336	null	null	0.14
PRT	P63323	40S ribosomal protein S12 OS=Mus musculus OX=10090 GN=Rps12 PE=1 SV=2	null	null	Mouse_09-2020	null	[MS,MS:1001208,SEQUEST,]	0.00	0.750	null	null	0.06
PRT	A0A0G2JGM6	Gc-globulin (Fragment) OS=Mus musculus OX=10090 GN=Gc PE=1 SV=1	null	null	Mouse_09-2020	null	[MS,MS:1001208,SEQUEST,]	1.89	0.385	null	null	0.07
PRT	P49722	Proteasome subunit alpha type-2 OS=Mus musculus OX=10090 GN=Psma2 PE=1 SV=3	null	null	Mouse_09-2020	null	[MS,MS:1001208,SEQUEST,]	3.03	4.568	null	null	0.09
PRT	P01901	H-2 class I histocompatibility antigen, K-B alpha chain OS=Mus musculus OX=10090 GN=H2-K1 PE=1 SV=1	null	null	Mouse_09-2020	null	[MS,MS:1001208,SEQUEST,]	4.12	2.515	null	null	0.04
PRT	A2AC16	L-xylulose reductase OS=Mus musculus OX=10090 GN=Dcxr PE=1 SV=1	null	null	Mouse_09-2020	null	[MS,MS:1001208,SEQUEST,]	3.09	4.920	null	null	0.07
PRT	Q80U35	Rho guanine nucleotide exchange factor 17 OS=Mus musculus OX=10090 GN=Arhgef17 PE=1 SV=2	null	null	Mouse_09-2020	null	[MS,MS:1001208,SEQUEST,]	0.00	0.331	null	null	0.00
PRT	Q9JKV1	Proteasomal ubiquitin receptor ADRM1 OS=Mus musculus OX=10090 GN=Adrm1 PE=1 SV=2	null	null	Mouse_09-2020	null	[MS,MS:1001208,SEQUEST,]	2.56	1.684	null	null	0.04
PRT	Q9DCC4	Pyrroline-5-carboxylate reductase 3 OS=Mus musculus OX=10090 GN=Pycr3 PE=1 SV=2	null	null	Mouse_09-2020	null	[MS,MS:1001208,SEQUEST,]	1.99	0.367	null	null	0.03
PRT	Q9JM76	Actin-related protein 2/3 complex subunit 3 OS=Mus musculus OX=10090 GN=Arpc3 PE=1 SV=3	null	null	Mouse_09-2020	null	[MS,MS:1001208,SEQUEST,]	2.36	2.444	null	null	0.06
PRT	O35728	Cytochrome P450 4A14 OS=Mus musculus OX=10090 GN=Cyp4a14 PE=1 SV=1	null	null	Mouse_09-2020	null	[MS,MS:1001208,SEQUEST,]	0.00	0.619	null	null	0.03
PRT	P56391	Cytochrome c oxidase subunit 6B1 OS=Mus musculus OX=10090 GN=Cox6b1 PE=1 SV=2	null	null	Mouse_09-2020	null	[MS,MS:1001208,SEQUEST,]	0.00	0.633	null	null	0.17
PRT	Q3TVK3	Aspartyl aminopeptidase OS=Mus musculus OX=10090 GN=Dnpep PE=1 SV=1	null	null	Mouse_09-2020	null	[MS,MS:1001208,SEQUEST,]	3.00	2.909	null	null	0.02
PRT	Q4LDG0	Bile acyl-CoA synthetase OS=Mus musculus OX=10090 GN=Slc27a5 PE=1 SV=2	null	null	Mouse_09-2020	null	[MS,MS:1001208,SEQUEST,]	1.94	1.422	null	null	0.01
PRT	Q9CPX8	Cytochrome b-c1 complex subunit 10 OS=Mus musculus OX=10090 GN=Uqcr11 PE=1 SV=1	null	null	Mouse_09-2020	null	[MS,MS:1001208,SEQUEST,]	2.08	2.365	null	null	0.21
PRT	Q3UQ44	Ras GTPase-activating-like protein IQGAP2 OS=Mus musculus OX=10090 GN=Iqgap2 PE=1 SV=2	null	null	Mouse_09-2020	null	[MS,MS:1001208,SEQUEST,]	2.24	1.789	null	null	0.01
PRT	G3X987	GTPase IMAP family member 9 OS=Mus musculus OX=10090 GN=Gimap9 PE=1 SV=1	null	null	Mouse_09-2020	null	[MS,MS:1001208,SEQUEST,]	0.00	0.336	null	null	0.04
PRT	Q9QUH0	Glutaredoxin-1 OS=Mus musculus OX=10090 GN=Glrx PE=1 SV=3	null	null	Mouse_09-2020	null	[MS,MS:1001208,SEQUEST,]	2.92	1.811	null	null	0.08
PRT	Q7TNG8	Probable D-lactate dehydrogenase, mitochondrial OS=Mus musculus OX=10090 GN=Ldhd PE=1 SV=1	null	null	Mouse_09-2020	null	[MS,MS:1001208,SEQUEST,]	0.00	1.688	null	null	0.04
PRT	Q9ERL0	Btk-PH-domain binding protein OS=Mus musculus OX=10090 GN=Mllt1 PE=1 SV=1	null	null	Mouse_09-2020	null	[MS,MS:1001208,SEQUEST,]	0.00	0.500	null	null	0.03
PRT	Q9DBG1	Sterol 26-hydroxylase, mitochondrial OS=Mus musculus OX=10090 GN=Cyp27a1 PE=1 SV=1	null	null	Mouse_09-2020	null	[MS,MS:1001208,SEQUEST,]	2.83	3.634	null	null	0.02
PRT	D3YWY6	Mitochondrial pyruvate carrier OS=Mus musculus OX=10090 GN=Mpc1 PE=1 SV=1	null	null	Mouse_09-2020	null	[MS,MS:1001208,SEQUEST,]	0.00	0.873	null	null	0.14
PRT	Q76MZ3	Serine/threonine-protein phosphatase 2A 65 kDa regulatory subunit A alpha isoform OS=Mus musculus OX=10090 GN=Ppp2r1a PE=1 SV=3	null	null	Mouse_09-2020	null	[MS,MS:1001208,SEQUEST,]	2.21	1.691	null	null	0.02
PRT	P50285	Dimethylaniline monooxygenase [N-oxide-forming] 1 OS=Mus musculus OX=10090 GN=Fmo1 PE=1 SV=1	null	null	Mouse_09-2020	null	[MS,MS:1001208,SEQUEST,]	1.67	0.697	null	null	0.01
PRT	Q3TWM5	Nephrocystin-1 OS=Mus musculus OX=10090 GN=Nphp1 PE=1 SV=1	null	null	Mouse_09-2020	null	[MS,MS:1001208,SEQUEST,]	0.00	0.361	null	null	0.05
PRT	P17427	AP-2 complex subunit alpha-2 OS=Mus musculus OX=10090 GN=Ap2a2 PE=1 SV=2	null	null	Mouse_09-2020	null	[MS,MS:1001208,SEQUEST,]	2.88	2.137	null	null	0.02
PRT	Q9CQR4	Acyl-coenzyme A thioesterase 13 OS=Mus musculus OX=10090 GN=Acot13 PE=1 SV=1	null	null	Mouse_09-2020	null	[MS,MS:1001208,SEQUEST,]	2.49	2.396	null	null	0.07
PRT	O89023	Tripeptidyl-peptidase 1 OS=Mus musculus OX=10090 GN=Tpp1 PE=1 SV=2	null	null	Mouse_09-2020	null	[MS,MS:1001208,SEQUEST,]	0.00	0.410	null	null	0.02
PRT	Q5SVG5	AP complex subunit beta OS=Mus musculus OX=10090 GN=Ap1b1 PE=1 SV=1	null	null	Mouse_09-2020	null	[MS,MS:1001208,SEQUEST,]	3.32	3.880	null	null	0.01
PRT	Q60692	Proteasome subunit beta type-6 OS=Mus musculus OX=10090 GN=Psmb6 PE=1 SV=3	null	null	Mouse_09-2020	null	[MS,MS:1001208,SEQUEST,]	2.22	2.387	null	null	0.04
PRT	L0N7N1	Kinesin-like protein KIF14 OS=Mus musculus OX=10090 GN=Kif14 PE=1 SV=1	null	null	Mouse_09-2020	null	[MS,MS:1001208,SEQUEST,]	0.00	0.321	null	null	0.01
PRT	O35969	Guanidinoacetate N-methyltransferase OS=Mus musculus OX=10090 GN=Gamt PE=1 SV=1	null	null	Mouse_09-2020	null	[MS,MS:1001208,SEQUEST,]	0.00	1.199	null	null	0.06
PRT	P27546	Microtubule-associated protein 4 OS=Mus musculus OX=10090 GN=Map4 PE=1 SV=3	null	null	Mouse_09-2020	null	[MS,MS:1001208,SEQUEST,]	3.76	4.549	null	null	0.02
PRT	Q9CVB6	Actin-related protein 2/3 complex subunit 2 OS=Mus musculus OX=10090 GN=Arpc2 PE=1 SV=3	null	null	Mouse_09-2020	null	[MS,MS:1001208,SEQUEST,]	0.00	0.900	null	null	0.05
PRT	Q9D0F3	Protein ERGIC-53 OS=Mus musculus OX=10090 GN=Lman1 PE=1 SV=1	null	null	Mouse_09-2020	null	[MS,MS:1001208,SEQUEST,]	3.25	1.835	null	null	0.02
PRT	F8WHX2	Copper homeostasis protein cutC homolog OS=Mus musculus OX=10090 GN=Cutc PE=1 SV=1	null	null	Mouse_09-2020	null	[MS,MS:1001208,SEQUEST,]	0.00	1.637	null	null	0.05
PRT	Q921X9	Protein disulfide-isomerase A5 OS=Mus musculus OX=10090 GN=Pdia5 PE=1 SV=1	null	null	Mouse_09-2020	null	[MS,MS:1001208,SEQUEST,]	1.71	0.574	null	null	0.01
PRT	Q283N4	2-oxo-4-hydroxy-4-carboxy-5-ureidoimidazoline decarboxylase OS=Mus musculus OX=10090 GN=Urad PE=1 SV=1	null	null	Mouse_09-2020	null	[MS,MS:1001208,SEQUEST,]	3.42	4.936	null	null	0.06
PRT	Q99LF4	RNA-splicing ligase RtcB homolog OS=Mus musculus OX=10090 GN=Rtcb PE=1 SV=1	null	null	Mouse_09-2020	null	[MS,MS:1001208,SEQUEST,]	1.98	0.989	null	null	0.02
PRT	F6VNW5	GCS light chain (Fragment) OS=Mus musculus OX=10090 GN=Gclm PE=1 SV=1	null	null	Mouse_09-2020	null	[MS,MS:1001208,SEQUEST,]	3.33	5.318	null	null	0.08
PRT	A0A2R8VHY9	Poly(rC)-binding protein 2 (Fragment) OS=Mus musculus OX=10090 GN=Pcbp2 PE=1 SV=1	null	null	Mouse_09-2020	null	[MS,MS:1001208,SEQUEST,]	0.00	0.317	null	null	0.05
PRT	P68040	Receptor of activated protein C kinase 1 OS=Mus musculus OX=10090 GN=Rack1 PE=1 SV=3	null	null	Mouse_09-2020	null	[MS,MS:1001208,SEQUEST,]	3.65	6.138	null	null	0.05
PRT	Q8BV23	Phospholipase A2, group III OS=Mus musculus OX=10090 GN=Pla2g3 PE=2 SV=1	null	null	Mouse_09-2020	null	[MS,MS:1001208,SEQUEST,]	0.00	0.366	null	null	0.04
PRT	D3Z1V3	Elongation factor-like GTPase 1 (Fragment) OS=Mus musculus OX=10090 GN=Efl1 PE=1 SV=8	null	null	Mouse_09-2020	null	[MS,MS:1001208,SEQUEST,]	0.00	0.316	null	null	0.05
PRT	A0A140LIZ5	26S proteasome AAA-ATPase subunit RPT3 OS=Mus musculus OX=10090 GN=Psmc4 PE=1 SV=1	null	null	Mouse_09-2020	null	[MS,MS:1001208,SEQUEST,]	3.63	2.996	null	null	0.04
PRT	Q91XF0	Pyridoxine-5'-phosphate oxidase OS=Mus musculus OX=10090 GN=Pnpo PE=1 SV=1	null	null	Mouse_09-2020	null	[MS,MS:1001208,SEQUEST,]	2.46	0.854	null	null	0.03
PRT	Q9WU84	Copper chaperone for superoxide dismutase OS=Mus musculus OX=10090 GN=Ccs PE=1 SV=1	null	null	Mouse_09-2020	null	[MS,MS:1001208,SEQUEST,]	0.00	0.624	null	null	0.03
PRT	D3YW97	Ubiquitin-fold modifier 1 OS=Mus musculus OX=10090 GN=Ufm1 PE=1 SV=1	null	null	Mouse_09-2020	null	[MS,MS:1001208,SEQUEST,]	0.00	0.693	null	null	0.18
PRT	Q8R0F8	Acylpyruvase FAHD1, mitochondrial OS=Mus musculus OX=10090 GN=Fahd1 PE=1 SV=2	null	null	Mouse_09-2020	null	[MS,MS:1001208,SEQUEST,]	0.00	0.917	null	null	0.07
PRT	F7B7L8	26S proteasome non-ATPase regulatory subunit 3 (Fragment) OS=Mus musculus OX=10090 GN=Psmd3 PE=1 SV=1	null	null	Mouse_09-2020	null	[MS,MS:1001208,SEQUEST,]	1.61	2.418	null	null	0.06
PRT	Q9DCS2	Methyltransferase-like 26 OS=Mus musculus OX=10090 GN=Mettl26 PE=1 SV=1	null	null	Mouse_09-2020	null	[MS,MS:1001208,SEQUEST,]	3.48	1.686	null	null	0.07
PRT	O35900	U6 snRNA-associated Sm-like protein LSm2 OS=Mus musculus OX=10090 GN=Lsm2 PE=1 SV=1	null	null	Mouse_09-2020	null	[MS,MS:1001208,SEQUEST,]	2.30	1.753	null	null	0.08
PRT	B2RWH8	Dimethylaniline monooxygenase [N-oxide-forming] OS=Mus musculus OX=10090 GN=Gm4846 PE=2 SV=1	null	null	Mouse_09-2020	null	[MS,MS:1001208,SEQUEST,]	0.00	1.076	null	null	0.04
PRT	Q68FE6	Rho family-interacting cell polarization regulator 1 OS=Mus musculus OX=10090 GN=Ripor1 PE=1 SV=2	null	null	Mouse_09-2020	null	[MS,MS:1001208,SEQUEST,]	0.00	0.439	null	null	0.01
PRT	Q9CY58	Plasminogen activator inhibitor 1 RNA-binding protein OS=Mus musculus OX=10090 GN=Serbp1 PE=1 SV=2	null	null	Mouse_09-2020	null	[MS,MS:1001208,SEQUEST,]	0.00	0.556	null	null	0.03
PRT	A0A0U1RPT5	Fructose-bisphosphate aldolase (Fragment) OS=Mus musculus OX=10090 GN=Aldoa PE=1 SV=1	null	null	Mouse_09-2020	null	[MS,MS:1001208,SEQUEST,]	3.29	3.533	null	null	0.07
PRT	A0A0A6YVQ7	Protein transport protein Sec61 subunit alpha isoform 2 (Fragment) OS=Mus musculus OX=10090 GN=Sec61a2 PE=1 SV=1	null	null	Mouse_09-2020	null	[MS,MS:1001208,SEQUEST,]	0.00	0.553	null	null	0.08
PRT	F6T4M4	Serine/arginine repetitive matrix protein 1 (Fragment) OS=Mus musculus OX=10090 GN=Srrm1 PE=1 SV=1	null	null	Mouse_09-2020	null	[MS,MS:1001208,SEQUEST,]	0.00	0.733	null	null	0.06
PRT	D3YU75	Translationally-controlled tumor protein OS=Mus musculus OX=10090 GN=Tpt1 PE=1 SV=1	null	null	Mouse_09-2020	null	[MS,MS:1001208,SEQUEST,]	2.60	4.072	null	null	0.09
PRT	A0A0J9YU43	Linker for activation of T-cells family member 2 OS=Mus musculus OX=10090 GN=Lat2 PE=1 SV=1	null	null	Mouse_09-2020	null	[MS,MS:1001208,SEQUEST,]	0.00	0.574	null	null	0.05
PRT	Q8VCB3	Glycogen [starch] synthase, liver OS=Mus musculus OX=10090 GN=Gys2 PE=1 SV=2	null	null	Mouse_09-2020	null	[MS,MS:1001208,SEQUEST,]	2.25	2.278	null	null	0.01
PRT	Q9D172	Glutamine amidotransferase-like class 1 domain-containing protein 3A, mitochondrial OS=Mus musculus OX=10090 GN=Gatd3a PE=1 SV=1	null	null	Mouse_09-2020	null	[MS,MS:1001208,SEQUEST,]	4.76	7.269	null	null	0.09
PRT	D3YVF4	40S ribosomal protein S14 (Fragment) OS=Mus musculus OX=10090 GN=Rps14 PE=1 SV=1	null	null	Mouse_09-2020	null	[MS,MS:1001208,SEQUEST,]	4.18	4.315	null	null	0.18
PRT	Q571F8	Glutaminase liver isoform, mitochondrial OS=Mus musculus OX=10090 GN=Gls2 PE=1 SV=2	null	null	Mouse_09-2020	null	[MS,MS:1001208,SEQUEST,]	4.15	3.488	null	null	0.02
PRT	Q9D6J6	NADH dehydrogenase [ubiquinone] flavoprotein 2, mitochondrial OS=Mus musculus OX=10090 GN=Ndufv2 PE=1 SV=2	null	null	Mouse_09-2020	null	[MS,MS:1001208,SEQUEST,]	3.98	2.278	null	null	0.08
PRT	Q9Z1N5	Spliceosome RNA helicase Ddx39b OS=Mus musculus OX=10090 GN=Ddx39b PE=1 SV=1	null	null	Mouse_09-2020	null	[MS,MS:1001208,SEQUEST,]	3.33	3.780	null	null	0.02
PRT	D6RHN4	Peroxisomal trans-2-enoyl-CoA reductase OS=Mus musculus OX=10090 GN=Pecr PE=1 SV=1	null	null	Mouse_09-2020	null	[MS,MS:1001208,SEQUEST,]	4.23	1.977	null	null	0.13
PRT	O70503	Very-long-chain 3-oxoacyl-CoA reductase OS=Mus musculus OX=10090 GN=Hsd17b12 PE=1 SV=1	null	null	Mouse_09-2020	null	[MS,MS:1001208,SEQUEST,]	1.73	1.364	null	null	0.05
PRT	P45376	Aldo-keto reductase family 1 member B1 OS=Mus musculus OX=10090 GN=Akr1b1 PE=1 SV=3	null	null	Mouse_09-2020	null	[MS,MS:1001208,SEQUEST,]	0.00	0.899	null	null	0.04
PRT	P62259	14-3-3 protein epsilon OS=Mus musculus OX=10090 GN=Ywhae PE=1 SV=1	null	null	Mouse_09-2020	null	[MS,MS:1001208,SEQUEST,]	3.40	3.091	null	null	0.04
PRT	P56382	ATP synthase subunit epsilon, mitochondrial OS=Mus musculus OX=10090 GN=Atp5f1e PE=1 SV=2	null	null	Mouse_09-2020	null	[MS,MS:1001208,SEQUEST,]	1.96	0.508	null	null	0.15
PRT	Q9DCV4	Regulator of microtubule dynamics protein 1 OS=Mus musculus OX=10090 GN=Rmdn1 PE=1 SV=2	null	null	Mouse_09-2020	null	[MS,MS:1001208,SEQUEST,]	2.48	1.773	null	null	0.03
PRT	P47754	F-actin-capping protein subunit alpha-2 OS=Mus musculus OX=10090 GN=Capza2 PE=1 SV=3	null	null	Mouse_09-2020	null	[MS,MS:1001208,SEQUEST,]	0.00	1.625	null	null	0.05
PRT	Q8VDM4	26S proteasome non-ATPase regulatory subunit 2 OS=Mus musculus OX=10090 GN=Psmd2 PE=1 SV=1	null	null	Mouse_09-2020	null	[MS,MS:1001208,SEQUEST,]	0.00	0.832	null	null	0.02
PRT	A0A338P7A0	NADH dehydrogenase [ubiquinone] iron-sulfur protein 4, mitochondrial (Fragment) OS=Mus musculus OX=10090 GN=Ndufs4 PE=1 SV=1	null	null	Mouse_09-2020	null	[MS,MS:1001208,SEQUEST,]	2.07	2.787	null	null	0.14
PRT	G3UW88	Predicted gene 44 OS=Mus musculus OX=10090 GN=Gm44 PE=4 SV=1	null	null	Mouse_09-2020	null	[MS,MS:1001208,SEQUEST,]	0.00	0.519	null	null	0.04
PRT	Q3TNA1	Xylulose kinase OS=Mus musculus OX=10090 GN=Xylb PE=1 SV=1	null	null	Mouse_09-2020	null	[MS,MS:1001208,SEQUEST,]	1.74	0.488	null	null	0.01
PRT	G3UW81	Cytochrome P450, family 4, subfamily f, polypeptide 40 OS=Mus musculus OX=10090 GN=Cyp4f40 PE=1 SV=1	null	null	Mouse_09-2020	null	[MS,MS:1001208,SEQUEST,]	0.00	0.804	null	null	0.02
PRT	Q9R112	Sulfide:quinone oxidoreductase, mitochondrial OS=Mus musculus OX=10090 GN=Sqor PE=1 SV=3	null	null	Mouse_09-2020	null	[MS,MS:1001208,SEQUEST,]	2.11	1.880	null	null	0.02
PRT	Q8R344	Coiled-coil domain-containing protein 12 OS=Mus musculus OX=10090 GN=Ccdc12 PE=1 SV=2	null	null	Mouse_09-2020	null	[MS,MS:1001208,SEQUEST,]	0.00	0.446	null	null	0.07
PRT	Q8VBW8	Tetratricopeptide repeat protein 36 OS=Mus musculus OX=10090 GN=Ttc36 PE=1 SV=1	null	null	Mouse_09-2020	null	[MS,MS:1001208,SEQUEST,]	3.37	1.878	null	null	0.08
PRT	Q9D0J8	Parathymosin OS=Mus musculus OX=10090 GN=Ptms PE=1 SV=3	null	null	Mouse_09-2020	null	[MS,MS:1001208,SEQUEST,]	3.74	3.842	null	null	0.11
PRT	Q9D051	Pyruvate dehydrogenase E1 component subunit beta, mitochondrial OS=Mus musculus OX=10090 GN=Pdhb PE=1 SV=1	null	null	Mouse_09-2020	null	[MS,MS:1001208,SEQUEST,]	5.34	4.238	null	null	0.04
PRT	P03930	ATP synthase protein 8 OS=Mus musculus OX=10090 GN=Mtatp8 PE=1 SV=1	null	null	Mouse_09-2020	null	[MS,MS:1001208,SEQUEST,]	3.01	1.929	null	null	0.15
PRT	E9Q1R2	4-hydroxy-2-oxoglutarate aldolase, mitochondrial OS=Mus musculus OX=10090 GN=Hoga1 PE=1 SV=1	null	null	Mouse_09-2020	null	[MS,MS:1001208,SEQUEST,]	0.00	0.484	null	null	0.04
PRT	Q99KQ4	Nicotinamide phosphoribosyltransferase OS=Mus musculus OX=10090 GN=Nampt PE=1 SV=1	null	null	Mouse_09-2020	null	[MS,MS:1001208,SEQUEST,]	0.00	1.403	null	null	0.04
PRT	P62192	26S proteasome regulatory subunit 4 OS=Mus musculus OX=10090 GN=Psmc1 PE=1 SV=1	null	null	Mouse_09-2020	null	[MS,MS:1001208,SEQUEST,]	3.34	4.304	null	null	0.03
PRT	P97494	Glutamate--cysteine ligase catalytic subunit OS=Mus musculus OX=10090 GN=Gclc PE=1 SV=4	null	null	Mouse_09-2020	null	[MS,MS:1001208,SEQUEST,]	0.00	0.872	null	null	0.02
PRT	Q9DCE9	Interferon gamma-induced GTPase OS=Mus musculus OX=10090 GN=Igtp PE=1 SV=1	null	null	Mouse_09-2020	null	[MS,MS:1001208,SEQUEST,]	2.09	3.535	null	null	0.03
PRT	O55029	Coatomer subunit beta' OS=Mus musculus OX=10090 GN=Copb2 PE=1 SV=2	null	null	Mouse_09-2020	null	[MS,MS:1001208,SEQUEST,]	0.00	0.967	null	null	0.01
PRT	Q5SUV9	Aromatic-L-amino-acid decarboxylase (Fragment) OS=Mus musculus OX=10090 GN=Ddc PE=1 SV=1	null	null	Mouse_09-2020	null	[MS,MS:1001208,SEQUEST,]	2.13	1.394	null	null	0.06
PRT	Q9CXB8	Alpha-protein kinase 1 OS=Mus musculus OX=10090 GN=Alpk1 PE=2 SV=2	null	null	Mouse_09-2020	null	[MS,MS:1001208,SEQUEST,]	2.21	0.362	null	null	0.01
PRT	Q8JZZ0	UDP-glucuronosyltransferase 3A2 OS=Mus musculus OX=10090 GN=Ugt3a2 PE=1 SV=2	null	null	Mouse_09-2020	null	[MS,MS:1001208,SEQUEST,]	0.00	0.843	null	null	0.02
PRT	A0A1B0GSF0	60S ribosomal protein L13a OS=Mus musculus OX=10090 GN=Rpl13a PE=3 SV=1	null	null	Mouse_09-2020	null	[MS,MS:1001208,SEQUEST,]	2.69	3.308	null	null	0.08
PRT	Q9D0M5	Dynein light chain 2, cytoplasmic OS=Mus musculus OX=10090 GN=Dynll2 PE=1 SV=1	null	null	Mouse_09-2020	null	[MS,MS:1001208,SEQUEST,]	3.29	3.324	null	null	0.13
PRT	Q3TLP8	Ras-related C3 botulinum toxin substrate 1 OS=Mus musculus OX=10090 GN=Rac1 PE=1 SV=1	null	null	Mouse_09-2020	null	[MS,MS:1001208,SEQUEST,]	1.76	0.717	null	null	0.07
PRT	O35309	N-myc-interactor OS=Mus musculus OX=10090 GN=Nmi PE=1 SV=1	null	null	Mouse_09-2020	null	[MS,MS:1001208,SEQUEST,]	1.89	0.496	null	null	0.03
PRT	Q61767	NADPH-dependent 3-keto-steroid reductase Hsd3b4 OS=Mus musculus OX=10090 GN=Hsd3b4 PE=1 SV=3	null	null	Mouse_09-2020	null	[MS,MS:1001208,SEQUEST,]	3.38	2.427	null	null	0.03
PRT	O35386	Phytanoyl-CoA dioxygenase, peroxisomal OS=Mus musculus OX=10090 GN=Phyh PE=1 SV=1	null	null	Mouse_09-2020	null	[MS,MS:1001208,SEQUEST,]	0.00	3.039	null	null	0.05
PRT	D3Z4X1	6-phosphogluconolactonase OS=Mus musculus OX=10090 GN=Pgls PE=1 SV=1	null	null	Mouse_09-2020	null	[MS,MS:1001208,SEQUEST,]	1.74	1.100	null	null	0.05
PRT	P67984	60S ribosomal protein L22 OS=Mus musculus OX=10090 GN=Rpl22 PE=1 SV=2	null	null	Mouse_09-2020	null	[MS,MS:1001208,SEQUEST,]	4.32	2.809	null	null	0.10
PRT	Q8BVQ9	26S proteasome AAA-ATPase subunit RPT1 OS=Mus musculus OX=10090 GN=Psmc2 PE=1 SV=1	null	null	Mouse_09-2020	null	[MS,MS:1001208,SEQUEST,]	1.77	0.893	null	null	0.02
PRT	Q8VDK1	Deaminated glutathione amidase OS=Mus musculus OX=10090 GN=Nit1 PE=1 SV=2	null	null	Mouse_09-2020	null	[MS,MS:1001208,SEQUEST,]	0.00	0.557	null	null	0.03
PRT	P35979	60S ribosomal protein L12 OS=Mus musculus OX=10090 GN=Rpl12 PE=1 SV=2	null	null	Mouse_09-2020	null	[MS,MS:1001208,SEQUEST,]	2.31	2.360	null	null	0.10
PRT	P54728	UV excision repair protein RAD23 homolog B OS=Mus musculus OX=10090 GN=Rad23b PE=1 SV=2	null	null	Mouse_09-2020	null	[MS,MS:1001208,SEQUEST,]	3.04	3.471	null	null	0.03
PRT	Q64464	Cytochrome P450 3A13 OS=Mus musculus OX=10090 GN=Cyp3a13 PE=1 SV=1	null	null	Mouse_09-2020	null	[MS,MS:1001208,SEQUEST,]	1.87	0.580	null	null	0.02
PRT	Q9JJV2-2	Isoform 2 of Profilin-2 OS=Mus musculus OX=10090 GN=Pfn2	null	null	Mouse_09-2020	null	[MS,MS:1001208,SEQUEST,]	0.00	0.413	null	null	0.07
PRT	A0A0R4J2C7	Phosphoinositide 3-kinase regulatory subunit 4 OS=Mus musculus OX=10090 GN=Pik3r4 PE=1 SV=1	null	null	Mouse_09-2020	null	[MS,MS:1001208,SEQUEST,]	0.00	0.777	null	null	0.06
PRT	Q8BFR5	Elongation factor Tu, mitochondrial OS=Mus musculus OX=10090 GN=Tufm PE=1 SV=1	null	null	Mouse_09-2020	null	[MS,MS:1001208,SEQUEST,]	3.64	5.148	null	null	0.03
PRT	Q9CPP6	NADH dehydrogenase [ubiquinone] 1 alpha subcomplex subunit 5 OS=Mus musculus OX=10090 GN=Ndufa5 PE=1 SV=3	null	null	Mouse_09-2020	null	[MS,MS:1001208,SEQUEST,]	1.79	1.181	null	null	0.06
PRT	Q9QUM9	Proteasome subunit alpha type-6 OS=Mus musculus OX=10090 GN=Psma6 PE=1 SV=1	null	null	Mouse_09-2020	null	[MS,MS:1001208,SEQUEST,]	3.80	3.236	null	null	0.05
PRT	D3YYS6	Monoglyceride lipase OS=Mus musculus OX=10090 GN=Mgll PE=1 SV=1	null	null	Mouse_09-2020	null	[MS,MS:1001208,SEQUEST,]	0.00	0.624	null	null	0.04
PRT	Q5DTV4	Probable ribonuclease ZC3H12C OS=Mus musculus OX=10090 GN=Zc3h12c PE=1 SV=2	null	null	Mouse_09-2020	null	[MS,MS:1001208,SEQUEST,]	0.00	0.480	null	null	0.03
PRT	Q9DCD0	6-phosphogluconate dehydrogenase, decarboxylating OS=Mus musculus OX=10090 GN=Pgd PE=1 SV=3	null	null	Mouse_09-2020	null	[MS,MS:1001208,SEQUEST,]	2.07	2.656	null	null	0.02
PRT	O54734	Dolichyl-diphosphooligosaccharide--protein glycosyltransferase 48 kDa subunit OS=Mus musculus OX=10090 GN=Ddost PE=1 SV=2	null	null	Mouse_09-2020	null	[MS,MS:1001208,SEQUEST,]	3.02	2.609	null	null	0.02
PRT	D3Z4U5	Janus kinase and microtubule-interacting protein 1 OS=Mus musculus OX=10090 GN=Jakmip1 PE=1 SV=1	null	null	Mouse_09-2020	null	[MS,MS:1001208,SEQUEST,]	0.00	1.535	null	null	0.03
PRT	P55050	Fatty acid-binding protein, intestinal OS=Mus musculus OX=10090 GN=Fabp2 PE=1 SV=2	null	null	Mouse_09-2020	null	[MS,MS:1001208,SEQUEST,]	3.60	1.888	null	null	0.11
PRT	Q60864	Stress-induced-phosphoprotein 1 OS=Mus musculus OX=10090 GN=Stip1 PE=1 SV=1	null	null	Mouse_09-2020	null	[MS,MS:1001208,SEQUEST,]	0.00	0.842	null	null	0.02
PRT	A0A494BAF6	DNA damage-binding protein 1 (Fragment) OS=Mus musculus OX=10090 GN=Ddb1 PE=1 SV=1	null	null	Mouse_09-2020	null	[MS,MS:1001208,SEQUEST,]	1.98	0.521	null	null	0.02
PRT	A0A1Y7VLP0	ATP synthase subunit ATP5MPL, mitochondrial (Fragment) OS=Mus musculus OX=10090 GN=Atp5mpl PE=1 SV=1	null	null	Mouse_09-2020	null	[MS,MS:1001208,SEQUEST,]	2.59	2.416	null	null	0.14
PRT	B8JK33	Heterogeneous nuclear ribonucleoprotein M OS=Mus musculus OX=10090 GN=Hnrnpm PE=1 SV=1	null	null	Mouse_09-2020	null	[MS,MS:1001208,SEQUEST,]	0.00	0.756	null	null	0.02
PRT	Q00724	Retinol-binding protein 4 OS=Mus musculus OX=10090 GN=Rbp4 PE=1 SV=2	null	null	Mouse_09-2020	null	[MS,MS:1001208,SEQUEST,]	2.71	1.785	null	null	0.05
PRT	G3X8T3	Carboxypeptidase OS=Mus musculus OX=10090 GN=Ctsa PE=1 SV=1	null	null	Mouse_09-2020	null	[MS,MS:1001208,SEQUEST,]	2.69	2.879	null	null	0.02
PRT	A0A0R3P9C8	NADH dehydrogenase [ubiquinone] 1 alpha subcomplex subunit 9, mitochondrial OS=Mus musculus OX=10090 GN=Ndufa9 PE=1 SV=1	null	null	Mouse_09-2020	null	[MS,MS:1001208,SEQUEST,]	3.02	2.132	null	null	0.03
PRT	A0A0A6YX05	Sodium/potassium-transporting ATPase subunit beta (Fragment) OS=Mus musculus OX=10090 GN=Atp1b1 PE=1 SV=1	null	null	Mouse_09-2020	null	[MS,MS:1001208,SEQUEST,]	2.13	3.553	null	null	0.08
PRT	Q5SYL3	Protein KIAA0100 OS=Mus musculus OX=10090 GN=Kiaa0100 PE=1 SV=1	null	null	Mouse_09-2020	null	[MS,MS:1001208,SEQUEST,]	0.00	0.726	null	null	0.02
PRT	B1AR34	Asialoglycoprotein receptor 1 OS=Mus musculus OX=10090 GN=Asgr1 PE=1 SV=1	null	null	Mouse_09-2020	null	[MS,MS:1001208,SEQUEST,]	0.00	1.714	null	null	0.04
PRT	Q9JK37	Myozenin-1 OS=Mus musculus OX=10090 GN=Myoz1 PE=1 SV=1	null	null	Mouse_09-2020	null	[MS,MS:1001208,SEQUEST,]	0.00	0.390	null	null	0.04
PRT	Q91WS0	CDGSH iron-sulfur domain-containing protein 1 OS=Mus musculus OX=10090 GN=Cisd1 PE=1 SV=1	null	null	Mouse_09-2020	null	[MS,MS:1001208,SEQUEST,]	2.93	2.774	null	null	0.08
PRT	P60335	Poly(rC)-binding protein 1 OS=Mus musculus OX=10090 GN=Pcbp1 PE=1 SV=1	null	null	Mouse_09-2020	null	[MS,MS:1001208,SEQUEST,]	0.00	1.418	null	null	0.03
PRT	Q9DC50	Peroxisomal carnitine O-octanoyltransferase OS=Mus musculus OX=10090 GN=Crot PE=1 SV=1	null	null	Mouse_09-2020	null	[MS,MS:1001208,SEQUEST,]	2.36	2.595	null	null	0.02
PRT	A2ARX0	Predicted gene 14443 OS=Mus musculus OX=10090 GN=Gm14443 PE=4 SV=1	null	null	Mouse_09-2020	null	[MS,MS:1001208,SEQUEST,]	0.00	0.424	null	null	0.01
PRT	Q9CZW5	Mitochondrial import receptor subunit TOM70 OS=Mus musculus OX=10090 GN=Tomm70 PE=1 SV=2	null	null	Mouse_09-2020	null	[MS,MS:1001208,SEQUEST,]	2.79	2.128	null	null	0.01
PRT	P61208	ADP-ribosylation factor-like protein 4C OS=Mus musculus OX=10090 GN=Arl4c PE=2 SV=1	null	null	Mouse_09-2020	null	[MS,MS:1001208,SEQUEST,]	0.00	0.482	null	null	0.05
PRT	Q99L13	3-hydroxyisobutyrate dehydrogenase, mitochondrial OS=Mus musculus OX=10090 GN=Hibadh PE=1 SV=1	null	null	Mouse_09-2020	null	[MS,MS:1001208,SEQUEST,]	3.54	4.735	null	null	0.05
PRT	G3X9T7	Galectin-9 OS=Mus musculus OX=10090 GN=Lgals9 PE=1 SV=1	null	null	Mouse_09-2020	null	[MS,MS:1001208,SEQUEST,]	3.16	1.909	null	null	0.02
PRT	P20108	Thioredoxin-dependent peroxide reductase, mitochondrial OS=Mus musculus OX=10090 GN=Prdx3 PE=1 SV=1	null	null	Mouse_09-2020	null	[MS,MS:1001208,SEQUEST,]	3.41	4.207	null	null	0.05
PRT	Q9CPT4	Myeloid-derived growth factor OS=Mus musculus OX=10090 GN=Mydgf PE=1 SV=1	null	null	Mouse_09-2020	null	[MS,MS:1001208,SEQUEST,]	1.97	1.526	null	null	0.05
PRT	Q2QI47	Usherin OS=Mus musculus OX=10090 GN=Ush2A PE=1 SV=2	null	null	Mouse_09-2020	null	[MS,MS:1001208,SEQUEST,]	0.00	0.461	null	null	0.00
PRT	Q8QZY2	Glycerate kinase OS=Mus musculus OX=10090 GN=Glyctk PE=1 SV=1	null	null	Mouse_09-2020	null	[MS,MS:1001208,SEQUEST,]	1.70	1.995	null	null	0.01
PRT	Q9D6J5	NADH dehydrogenase [ubiquinone] 1 beta subcomplex subunit 8, mitochondrial OS=Mus musculus OX=10090 GN=Ndufb8 PE=1 SV=1	null	null	Mouse_09-2020	null	[MS,MS:1001208,SEQUEST,]	0.00	1.206	null	null	0.06
PRT	A0A498WGK2	Asparagine--tRNA ligase OS=Mus musculus OX=10090 GN=Nars PE=1 SV=1	null	null	Mouse_09-2020	null	[MS,MS:1001208,SEQUEST,]	2.97	2.134	null	null	0.01
PRT	P48678	Prelamin-A/C OS=Mus musculus OX=10090 GN=Lmna PE=1 SV=2	null	null	Mouse_09-2020	null	[MS,MS:1001208,SEQUEST,]	3.86	2.420	null	null	0.02
PRT	P22315	Ferrochelatase, mitochondrial OS=Mus musculus OX=10090 GN=Fech PE=1 SV=2	null	null	Mouse_09-2020	null	[MS,MS:1001208,SEQUEST,]	0.00	0.858	null	null	0.03
PRT	B1AV77	Aldehyde dehydrogenase OS=Mus musculus OX=10090 GN=Aldh3a2 PE=1 SV=1	null	null	Mouse_09-2020	null	[MS,MS:1001208,SEQUEST,]	3.60	3.478	null	null	0.03
PRT	P00920	Carbonic anhydrase 2 OS=Mus musculus OX=10090 GN=Ca2 PE=1 SV=4	null	null	Mouse_09-2020	null	[MS,MS:1001208,SEQUEST,]	0.00	0.696	null	null	0.05
PRT	Q9WV54	Acid ceramidase OS=Mus musculus OX=10090 GN=Asah1 PE=1 SV=1	null	null	Mouse_09-2020	null	[MS,MS:1001208,SEQUEST,]	0.00	0.547	null	null	0.03
PRT	Q99JI6	Ras-related protein Rap-1b OS=Mus musculus OX=10090 GN=Rap1b PE=1 SV=2	null	null	Mouse_09-2020	null	[MS,MS:1001208,SEQUEST,]	2.31	1.722	null	null	0.06
PRT	E9QP56	Apolipoprotein C-III OS=Mus musculus OX=10090 GN=Apoc3 PE=1 SV=1	null	null	Mouse_09-2020	null	[MS,MS:1001208,SEQUEST,]	0.00	0.979	null	null	0.14
PRT	Q60597	2-oxoglutarate dehydrogenase, mitochondrial OS=Mus musculus OX=10090 GN=Ogdh PE=1 SV=3	null	null	Mouse_09-2020	null	[MS,MS:1001208,SEQUEST,]	0.00	1.185	null	null	0.01
PRT	A3KMP2	Tetratricopeptide repeat protein 38 OS=Mus musculus OX=10090 GN=Ttc38 PE=1 SV=2	null	null	Mouse_09-2020	null	[MS,MS:1001208,SEQUEST,]	1.70	1.241	null	null	0.02
PRT	D3Z0T8	DnaJ homolog subfamily C member 28 (Fragment) OS=Mus musculus OX=10090 GN=Dnajc28 PE=1 SV=1	null	null	Mouse_09-2020	null	[MS,MS:1001208,SEQUEST,]	0.00	0.459	null	null	0.20
PRT	Q811C2	Cysteine protease ATG4C OS=Mus musculus OX=10090 GN=Atg4c PE=1 SV=2	null	null	Mouse_09-2020	null	[MS,MS:1001208,SEQUEST,]	0.00	0.338	null	null	0.04
PRT	Q8VDT1	Sodium/glucose cotransporter 4 OS=Mus musculus OX=10090 GN=Slc5a9 PE=1 SV=3	null	null	Mouse_09-2020	null	[MS,MS:1001208,SEQUEST,]	0.00	0.437	null	null	0.05
PRT	P47757	F-actin-capping protein subunit beta OS=Mus musculus OX=10090 GN=Capzb PE=1 SV=3	null	null	Mouse_09-2020	null	[MS,MS:1001208,SEQUEST,]	3.06	2.138	null	null	0.05
PRT	E9Q842	Neuron navigator 2 OS=Mus musculus OX=10090 GN=Nav2 PE=1 SV=1	null	null	Mouse_09-2020	null	[MS,MS:1001208,SEQUEST,]	0.00	0.324	null	null	0.01
PRT	Q9CXF0	Kynureninase OS=Mus musculus OX=10090 GN=Kynu PE=1 SV=3	null	null	Mouse_09-2020	null	[MS,MS:1001208,SEQUEST,]	2.49	4.132	null	null	0.03
PRT	Q3V0C3	NUT family member 2 OS=Mus musculus OX=10090 GN=Nutm2 PE=2 SV=1	null	null	Mouse_09-2020	null	[MS,MS:1001208,SEQUEST,]	0.00	0.439	null	null	0.01
PRT	Q8R2P8	Lysine--tRNA ligase OS=Mus musculus OX=10090 GN=Kars PE=1 SV=1	null	null	Mouse_09-2020	null	[MS,MS:1001208,SEQUEST,]	0.00	0.924	null	null	0.02
PRT	A0A0N4SVG9	RAB7, member RAS oncogene family (Fragment) OS=Mus musculus OX=10090 GN=Rab7 PE=1 SV=3	null	null	Mouse_09-2020	null	[MS,MS:1001208,SEQUEST,]	2.53	1.063	null	null	0.10
PRT	Q8K3J1	NADH dehydrogenase [ubiquinone] iron-sulfur protein 8, mitochondrial OS=Mus musculus OX=10090 GN=Ndufs8 PE=1 SV=1	null	null	Mouse_09-2020	null	[MS,MS:1001208,SEQUEST,]	2.42	3.505	null	null	0.04
PRT	E9Q295	Predicted gene 973 OS=Mus musculus OX=10090 GN=Gm973 PE=1 SV=1	null	null	Mouse_09-2020	null	[MS,MS:1001208,SEQUEST,]	0.00	0.342	null	null	0.02
PRT	Q8BTY1	Kynurenine--oxoglutarate transaminase 1 OS=Mus musculus OX=10090 GN=Kyat1 PE=1 SV=1	null	null	Mouse_09-2020	null	[MS,MS:1001208,SEQUEST,]	3.59	2.792	null	null	0.03
PRT	P62754	40S ribosomal protein S6 OS=Mus musculus OX=10090 GN=Rps6 PE=1 SV=1	null	null	Mouse_09-2020	null	[MS,MS:1001208,SEQUEST,]	0.00	1.824	null	null	0.06
PRT	Q9CQ75	NADH dehydrogenase [ubiquinone] 1 alpha subcomplex subunit 2 OS=Mus musculus OX=10090 GN=Ndufa2 PE=1 SV=3	null	null	Mouse_09-2020	null	[MS,MS:1001208,SEQUEST,]	2.94	2.070	null	null	0.14
PRT	Q8BGY2	Eukaryotic translation initiation factor 5A-2 OS=Mus musculus OX=10090 GN=Eif5a2 PE=1 SV=3	null	null	Mouse_09-2020	null	[MS,MS:1001208,SEQUEST,]	4.17	3.544	null	null	0.08
PRT	Q9WTV7	E3 ubiquitin-protein ligase RLIM OS=Mus musculus OX=10090 GN=Rlim PE=1 SV=2	null	null	Mouse_09-2020	null	[MS,MS:1001208,SEQUEST,]	0.00	0.467	null	null	0.06
PRT	Q9Z2U1	Proteasome subunit alpha type-5 OS=Mus musculus OX=10090 GN=Psma5 PE=1 SV=1	null	null	Mouse_09-2020	null	[MS,MS:1001208,SEQUEST,]	0.00	0.679	null	null	0.08
PRT	D3YWT0	Signal peptidase complex catalytic subunit SEC11 OS=Mus musculus OX=10090 GN=Sec11a PE=1 SV=1	null	null	Mouse_09-2020	null	[MS,MS:1001208,SEQUEST,]	0.00	2.150	null	null	0.07
PRT	Q91X34	Bile acid-CoA:amino acid N-acyltransferase OS=Mus musculus OX=10090 GN=Baat PE=1 SV=1	null	null	Mouse_09-2020	null	[MS,MS:1001208,SEQUEST,]	2.67	2.512	null	null	0.03
PRT	Q8R4D5	Transient receptor potential cation channel subfamily M member 8 OS=Mus musculus OX=10090 GN=Trpm8 PE=1 SV=3	null	null	Mouse_09-2020	null	[MS,MS:1001208,SEQUEST,]	0.00	0.372	null	null	0.03
PRT	Q8BGQ7	Alanine--tRNA ligase, cytoplasmic OS=Mus musculus OX=10090 GN=Aars1 PE=1 SV=1	null	null	Mouse_09-2020	null	[MS,MS:1001208,SEQUEST,]	1.68	0.654	null	null	0.01
PRT	P49312	Heterogeneous nuclear ribonucleoprotein A1 OS=Mus musculus OX=10090 GN=Hnrnpa1 PE=1 SV=2	null	null	Mouse_09-2020	null	[MS,MS:1001208,SEQUEST,]	2.20	2.591	null	null	0.04
PRT	P62267	40S ribosomal protein S23 OS=Mus musculus OX=10090 GN=Rps23 PE=1 SV=3	null	null	Mouse_09-2020	null	[MS,MS:1001208,SEQUEST,]	4.33	4.326	null	null	0.08
PRT	A0A571BEL9	T-complex protein 1 subunit zeta OS=Mus musculus OX=10090 GN=Cct6a PE=1 SV=1	null	null	Mouse_09-2020	null	[MS,MS:1001208,SEQUEST,]	2.26	2.375	null	null	0.02
PRT	Q3UHT7	ERC protein 2 OS=Mus musculus OX=10090 GN=Erc2 PE=1 SV=1	null	null	Mouse_09-2020	null	[MS,MS:1001208,SEQUEST,]	0.00	1.089	null	null	0.01
PRT	Q93092	Transaldolase OS=Mus musculus OX=10090 GN=Taldo1 PE=1 SV=2	null	null	Mouse_09-2020	null	[MS,MS:1001208,SEQUEST,]	3.34	3.214	null	null	0.04
PRT	Q8R3V2	Aminoacyl tRNA synthase complex-interacting multifunctional protein 2 OS=Mus musculus OX=10090 GN=Aimp2 PE=1 SV=1	null	null	Mouse_09-2020	null	[MS,MS:1001208,SEQUEST,]	2.16	1.349	null	null	0.03
PRT	B1AS67	Pleckstrin homology domain-containing family G member 5 OS=Mus musculus OX=10090 GN=Plekhg5 PE=1 SV=1	null	null	Mouse_09-2020	null	[MS,MS:1001208,SEQUEST,]	0.00	0.396	null	null	0.01
PRT	Q8BX05	Putative glycerol kinase 5 OS=Mus musculus OX=10090 GN=Gk5 PE=2 SV=2	null	null	Mouse_09-2020	null	[MS,MS:1001208,SEQUEST,]	0.00	0.336	null	null	0.05
PRT	Q9D8L3	Signal sequence receptor subunit delta OS=Mus musculus OX=10090 GN=Ssr4 PE=1 SV=1	null	null	Mouse_09-2020	null	[MS,MS:1001208,SEQUEST,]	2.15	2.351	null	null	0.07
PRT	E9PXX7	Thioredoxin domain-containing protein 5 OS=Mus musculus OX=10090 GN=Txndc5 PE=1 SV=1	null	null	Mouse_09-2020	null	[MS,MS:1001208,SEQUEST,]	2.47	1.689	null	null	0.03
PRT	P61514	60S ribosomal protein L37a OS=Mus musculus OX=10090 GN=Rpl37a PE=1 SV=2	null	null	Mouse_09-2020	null	[MS,MS:1001208,SEQUEST,]	2.88	3.454	null	null	0.12
PRT	Q8BWN8	Peroxisomal succinyl-coenzyme A thioesterase OS=Mus musculus OX=10090 GN=Acot4 PE=1 SV=1	null	null	Mouse_09-2020	null	[MS,MS:1001208,SEQUEST,]	1.66	2.703	null	null	0.03
PRT	P85094	Isochorismatase domain-containing protein 2A OS=Mus musculus OX=10090 GN=Isoc2a PE=1 SV=1	null	null	Mouse_09-2020	null	[MS,MS:1001208,SEQUEST,]	5.66	4.885	null	null	0.08
PRT	P0DM40	Fer-1-like protein 5 OS=Mus musculus OX=10090 GN=Fer1l5 PE=1 SV=1	null	null	Mouse_09-2020	null	[MS,MS:1001208,SEQUEST,]	2.50	0.860	null	null	0.01
PRT	A0A0N4SWI4	Protein FAM136A OS=Mus musculus OX=10090 GN=Fam136a PE=1 SV=1	null	null	Mouse_09-2020	null	[MS,MS:1001208,SEQUEST,]	1.75	1.467	null	null	0.08
PRT	G3UWN9	Proteasome activator complex subunit 1 (Fragment) OS=Mus musculus OX=10090 GN=Psme1 PE=1 SV=1	null	null	Mouse_09-2020	null	[MS,MS:1001208,SEQUEST,]	2.17	1.472	null	null	0.04
PRT	O08600	Endonuclease G, mitochondrial OS=Mus musculus OX=10090 GN=Endog PE=1 SV=1	null	null	Mouse_09-2020	null	[MS,MS:1001208,SEQUEST,]	2.52	1.770	null	null	0.04
PRT	P47962	60S ribosomal protein L5 OS=Mus musculus OX=10090 GN=Rpl5 PE=1 SV=3	null	null	Mouse_09-2020	null	[MS,MS:1001208,SEQUEST,]	3.22	2.891	null	null	0.05
PRT	H3BKR2	Guanine nucleotide-binding protein G(I)/G(S)/G(T) subunit beta-1 (Fragment) OS=Mus musculus OX=10090 GN=Gnb1 PE=1 SV=8	null	null	Mouse_09-2020	null	[MS,MS:1001208,SEQUEST,]	0.00	2.277	null	null	0.04
PRT	Q9WV98	Mitochondrial import inner membrane translocase subunit Tim9 OS=Mus musculus OX=10090 GN=Timm9 PE=1 SV=1	null	null	Mouse_09-2020	null	[MS,MS:1001208,SEQUEST,]	2.62	3.027	null	null	0.17
PRT	Q9WV32	Actin-related protein 2/3 complex subunit 1B OS=Mus musculus OX=10090 GN=Arpc1b PE=1 SV=4	null	null	Mouse_09-2020	null	[MS,MS:1001208,SEQUEST,]	2.69	1.900	null	null	0.03
PRT	A0A087WR38	NADH dehydrogenase [ubiquinone] 1 alpha subcomplex subunit 10, mitochondrial (Fragment) OS=Mus musculus OX=10090 GN=Ndufa10 PE=1 SV=1	null	null	Mouse_09-2020	null	[MS,MS:1001208,SEQUEST,]	2.09	1.255	null	null	0.10
PRT	Q8BSH9	Nucleosome assembly protein 1-like 1 OS=Mus musculus OX=10090 GN=Nap1l1 PE=1 SV=1	null	null	Mouse_09-2020	null	[MS,MS:1001208,SEQUEST,]	3.22	1.621	null	null	0.03
PRT	Q3UIU2	NADH dehydrogenase [ubiquinone] 1 beta subcomplex subunit 6 OS=Mus musculus OX=10090 GN=Ndufb6 PE=1 SV=3	null	null	Mouse_09-2020	null	[MS,MS:1001208,SEQUEST,]	0.00	2.253	null	null	0.13
PRT	O35683	NADH dehydrogenase [ubiquinone] 1 alpha subcomplex subunit 1 OS=Mus musculus OX=10090 GN=Ndufa1 PE=1 SV=1	null	null	Mouse_09-2020	null	[MS,MS:1001208,SEQUEST,]	2.96	2.173	null	null	0.14
PRT	F6ZTG3	Glyoxalase domain-containing protein 4 (Fragment) OS=Mus musculus OX=10090 GN=Glod4 PE=1 SV=1	null	null	Mouse_09-2020	null	[MS,MS:1001208,SEQUEST,]	2.22	1.377	null	null	0.06
PRT	Q91XW9	Pcdhgc5 protein OS=Mus musculus OX=10090 GN=Pcdhgc5 PE=1 SV=1	null	null	Mouse_09-2020	null	[MS,MS:1001208,SEQUEST,]	0.00	0.678	null	null	0.04
PRT	Q9DBB8	Trans-1,2-dihydrobenzene-1,2-diol dehydrogenase OS=Mus musculus OX=10090 GN=Dhdh PE=1 SV=1	null	null	Mouse_09-2020	null	[MS,MS:1001208,SEQUEST,]	0.00	1.424	null	null	0.03
PRT	Q61586	Glycerol-3-phosphate acyltransferase 1, mitochondrial OS=Mus musculus OX=10090 GN=Gpam PE=1 SV=2	null	null	Mouse_09-2020	null	[MS,MS:1001208,SEQUEST,]	0.00	0.341	null	null	0.02
PRT	Q9CQX2	Cytochrome b5 type B OS=Mus musculus OX=10090 GN=Cyb5b PE=1 SV=1	null	null	Mouse_09-2020	null	[MS,MS:1001208,SEQUEST,]	4.75	4.351	null	null	0.10
PRT	Q07076	Annexin A7 OS=Mus musculus OX=10090 GN=Anxa7 PE=1 SV=2	null	null	Mouse_09-2020	null	[MS,MS:1001208,SEQUEST,]	0.00	1.091	null	null	0.01
PRT	P70195	Proteasome subunit beta type-7 OS=Mus musculus OX=10090 GN=Psmb7 PE=1 SV=1	null	null	Mouse_09-2020	null	[MS,MS:1001208,SEQUEST,]	3.02	3.362	null	null	0.04
PRT	Q9CSV6	Vesicle transport protein SFT2C OS=Mus musculus OX=10090 GN=Sft2d3 PE=1 SV=3	null	null	Mouse_09-2020	null	[MS,MS:1001208,SEQUEST,]	0.00	0.386	null	null	0.08
PRT	Q3UH06	Ras-responsive element-binding protein 1 OS=Mus musculus OX=10090 GN=Rreb1 PE=1 SV=2	null	null	Mouse_09-2020	null	[MS,MS:1001208,SEQUEST,]	0.00	0.435	null	null	0.01
PRT	A0A1Y7VKA0	Isoamyl acetate-hydrolyzing esterase 1 homolog (Fragment) OS=Mus musculus OX=10090 GN=Iah1 PE=1 SV=1	null	null	Mouse_09-2020	null	[MS,MS:1001208,SEQUEST,]	2.41	1.445	null	null	0.05
PRT	Q3TP05	Angiomotin-like protein 2 OS=Mus musculus OX=10090 GN=Amotl2 PE=1 SV=1	null	null	Mouse_09-2020	null	[MS,MS:1001208,SEQUEST,]	0.00	0.380	null	null	0.04
PRT	O08795	Glucosidase 2 subunit beta OS=Mus musculus OX=10090 GN=Prkcsh PE=1 SV=1	null	null	Mouse_09-2020	null	[MS,MS:1001208,SEQUEST,]	2.14	3.406	null	null	0.02
PRT	Q9Z2I0	Mitochondrial proton/calcium exchanger protein OS=Mus musculus OX=10090 GN=Letm1 PE=1 SV=1	null	null	Mouse_09-2020	null	[MS,MS:1001208,SEQUEST,]	2.61	1.733	null	null	0.01
PRT	Q9Z2Z6	Mitochondrial carnitine/acylcarnitine carrier protein OS=Mus musculus OX=10090 GN=Slc25a20 PE=1 SV=1	null	null	Mouse_09-2020	null	[MS,MS:1001208,SEQUEST,]	0.00	1.264	null	null	0.06
PRT	A0A0A6YWC8	Vimentin OS=Mus musculus OX=10090 GN=Vim PE=1 SV=1	null	null	Mouse_09-2020	null	[MS,MS:1001208,SEQUEST,]	0.00	2.129	null	null	0.04
PRT	A0A1L1SSA8	Transmembrane protein 205 (Fragment) OS=Mus musculus OX=10090 GN=Tmem205 PE=1 SV=1	null	null	Mouse_09-2020	null	[MS,MS:1001208,SEQUEST,]	0.00	0.910	null	null	0.12
PRT	Q8VCX1	Aldo-keto reductase family 1 member D1 OS=Mus musculus OX=10090 GN=Akr1d1 PE=1 SV=1	null	null	Mouse_09-2020	null	[MS,MS:1001208,SEQUEST,]	2.79	1.983	null	null	0.02
PRT	H3BKD7	Isopentenyl-diphosphate Delta-isomerase (Fragment) OS=Mus musculus OX=10090 GN=Idi1 PE=1 SV=1	null	null	Mouse_09-2020	null	[MS,MS:1001208,SEQUEST,]	1.94	3.050	null	null	0.07
PRT	Q9WU79	Proline dehydrogenase 1, mitochondrial OS=Mus musculus OX=10090 GN=Prodh PE=1 SV=2	null	null	Mouse_09-2020	null	[MS,MS:1001208,SEQUEST,]	3.82	4.859	null	null	0.02
PRT	P35278	Ras-related protein Rab-5C OS=Mus musculus OX=10090 GN=Rab5c PE=1 SV=2	null	null	Mouse_09-2020	null	[MS,MS:1001208,SEQUEST,]	2.76	5.062	null	null	0.05
PRT	O55060	Thiopurine S-methyltransferase OS=Mus musculus OX=10090 GN=Tpmt PE=1 SV=1	null	null	Mouse_09-2020	null	[MS,MS:1001208,SEQUEST,]	0.00	1.457	null	null	0.04
PRT	Q9CR68	Cytochrome b-c1 complex subunit Rieske, mitochondrial OS=Mus musculus OX=10090 GN=Uqcrfs1 PE=1 SV=1	null	null	Mouse_09-2020	null	[MS,MS:1001208,SEQUEST,]	1.93	3.584	null	null	0.05
PRT	P50516	V-type proton ATPase catalytic subunit A OS=Mus musculus OX=10090 GN=Atp6v1a PE=1 SV=2	null	null	Mouse_09-2020	null	[MS,MS:1001208,SEQUEST,]	2.38	1.954	null	null	0.03
PRT	B9EIX0	DCP1 decapping enzyme homolog b (S. cerevisiae) OS=Mus musculus OX=10090 GN=Dcp1b PE=1 SV=1	null	null	Mouse_09-2020	null	[MS,MS:1001208,SEQUEST,]	0.00	0.320	null	null	0.02
PRT	P47199	Quinone oxidoreductase OS=Mus musculus OX=10090 GN=Cryz PE=1 SV=1	null	null	Mouse_09-2020	null	[MS,MS:1001208,SEQUEST,]	4.71	6.215	null	null	0.05
PRT	P97499	Telomerase protein component 1 OS=Mus musculus OX=10090 GN=Tep1 PE=1 SV=1	null	null	Mouse_09-2020	null	[MS,MS:1001208,SEQUEST,]	0.00	0.465	null	null	0.01
PRT	P62774	Myotrophin OS=Mus musculus OX=10090 GN=Mtpn PE=1 SV=2	null	null	Mouse_09-2020	null	[MS,MS:1001208,SEQUEST,]	4.09	2.047	null	null	0.17
PRT	Q6P3A8	2-oxoisovalerate dehydrogenase subunit beta, mitochondrial OS=Mus musculus OX=10090 GN=Bckdhb PE=1 SV=2	null	null	Mouse_09-2020	null	[MS,MS:1001208,SEQUEST,]	3.36	3.095	null	null	0.05
PRT	D3Z2H9	Tropomyosin 3, related sequence 7 OS=Mus musculus OX=10090 GN=Tpm3-rs7 PE=3 SV=1	null	null	Mouse_09-2020	null	[MS,MS:1001208,SEQUEST,]	3.43	2.854	null	null	0.05
PRT	G3X8R8	Myocardin-related transcription factor B OS=Mus musculus OX=10090 GN=Mrtfb PE=1 SV=1	null	null	Mouse_09-2020	null	[MS,MS:1001208,SEQUEST,]	0.00	0.367	null	null	0.01
PRT	Q9QY76	Vesicle-associated membrane protein-associated protein B OS=Mus musculus OX=10090 GN=Vapb PE=1 SV=3	null	null	Mouse_09-2020	null	[MS,MS:1001208,SEQUEST,]	2.69	1.717	null	null	0.06
PRT	H3BK03	Serum paraoxonase/arylesterase 1 (Fragment) OS=Mus musculus OX=10090 GN=Pon1 PE=1 SV=9	null	null	Mouse_09-2020	null	[MS,MS:1001208,SEQUEST,]	0.00	1.528	null	null	0.06
PRT	O09061	Proteasome subunit beta type-1 OS=Mus musculus OX=10090 GN=Psmb1 PE=1 SV=1	null	null	Mouse_09-2020	null	[MS,MS:1001208,SEQUEST,]	3.94	4.779	null	null	0.06
PRT	Q9D892	Inosine triphosphate pyrophosphatase OS=Mus musculus OX=10090 GN=Itpa PE=1 SV=2	null	null	Mouse_09-2020	null	[MS,MS:1001208,SEQUEST,]	2.42	2.381	null	null	0.06
PRT	Q06185	ATP synthase subunit e, mitochondrial OS=Mus musculus OX=10090 GN=Atp5me PE=1 SV=2	null	null	Mouse_09-2020	null	[MS,MS:1001208,SEQUEST,]	3.43	2.647	null	null	0.23
PRT	Q6ZWZ4	60S ribosomal protein L36 OS=Mus musculus OX=10090 GN=Rpl36 PE=1 SV=1	null	null	Mouse_09-2020	null	[MS,MS:1001208,SEQUEST,]	3.73	2.190	null	null	0.12
PRT	A0A2R8VHP2	Nicotinate phosphoribosyltransferase OS=Mus musculus OX=10090 GN=Naprt PE=1 SV=1	null	null	Mouse_09-2020	null	[MS,MS:1001208,SEQUEST,]	3.39	4.959	null	null	0.03
PRT	Q8BWY3	Eukaryotic peptide chain release factor subunit 1 OS=Mus musculus OX=10090 GN=Etf1 PE=1 SV=4	null	null	Mouse_09-2020	null	[MS,MS:1001208,SEQUEST,]	2.82	1.560	null	null	0.02
PRT	E9Q9E1	Eukaryotic translation initiation factor 4 gamma 1 OS=Mus musculus OX=10090 GN=Eif4g1 PE=1 SV=1	null	null	Mouse_09-2020	null	[MS,MS:1001208,SEQUEST,]	2.54	1.462	null	null	0.01
PRT	A0A286YEC4	Heterogeneous nuclear ribonucleoprotein K (Fragment) OS=Mus musculus OX=10090 GN=Hnrnpk PE=1 SV=1	null	null	Mouse_09-2020	null	[MS,MS:1001208,SEQUEST,]	0.00	0.599	null	null	0.13
PRT	Q9CR62	Mitochondrial 2-oxoglutarate/malate carrier protein OS=Mus musculus OX=10090 GN=Slc25a11 PE=1 SV=3	null	null	Mouse_09-2020	null	[MS,MS:1001208,SEQUEST,]	1.89	1.071	null	null	0.03
PRT	Q6P542	ATP-binding cassette sub-family F member 1 OS=Mus musculus OX=10090 GN=Abcf1 PE=1 SV=1	null	null	Mouse_09-2020	null	[MS,MS:1001208,SEQUEST,]	2.20	0.976	null	null	0.01
PRT	P62911	60S ribosomal protein L32 OS=Mus musculus OX=10090 GN=Rpl32 PE=1 SV=2	null	null	Mouse_09-2020	null	[MS,MS:1001208,SEQUEST,]	2.62	3.229	null	null	0.10
PRT	Q9WU19	Hydroxyacid oxidase 1 OS=Mus musculus OX=10090 GN=Hao1 PE=1 SV=1	null	null	Mouse_09-2020	null	[MS,MS:1001208,SEQUEST,]	1.92	0.780	null	null	0.02
PRT	E9Q5L3	Short/branched chain-specific acyl-CoA dehydrogenase, mitochondrial OS=Mus musculus OX=10090 GN=Acadsb PE=1 SV=1	null	null	Mouse_09-2020	null	[MS,MS:1001208,SEQUEST,]	4.44	6.182	null	null	0.04
PRT	A0A0R4J0I2	Transmembrane protein 132D OS=Mus musculus OX=10090 GN=Tmem132d PE=1 SV=1	null	null	Mouse_09-2020	null	[MS,MS:1001208,SEQUEST,]	0.00	0.476	null	null	0.01
PRT	P60867	40S ribosomal protein S20 OS=Mus musculus OX=10090 GN=Rps20 PE=1 SV=1	null	null	Mouse_09-2020	null	[MS,MS:1001208,SEQUEST,]	2.02	1.537	null	null	0.10
PRT	Q497N6	CEP295 N-terminal-like protein OS=Mus musculus OX=10090 GN=Cep295nl PE=1 SV=1	null	null	Mouse_09-2020	null	[MS,MS:1001208,SEQUEST,]	0.00	0.552	null	null	0.03
PRT	A0A286YCD7	Adenosine kinase (Fragment) OS=Mus musculus OX=10090 GN=Adk PE=1 SV=1	null	null	Mouse_09-2020	null	[MS,MS:1001208,SEQUEST,]	0.00	0.848	null	null	0.07
PRT	P62889	60S ribosomal protein L30 OS=Mus musculus OX=10090 GN=Rpl30 PE=1 SV=2	null	null	Mouse_09-2020	null	[MS,MS:1001208,SEQUEST,]	2.35	2.220	null	null	0.07
PRT	P62274	40S ribosomal protein S29 OS=Mus musculus OX=10090 GN=Rps29 PE=1 SV=2	null	null	Mouse_09-2020	null	[MS,MS:1001208,SEQUEST,]	2.70	1.224	null	null	0.14
PRT	A0A498WGD8	Thioredoxin-like protein 1 OS=Mus musculus OX=10090 GN=Txnl1 PE=1 SV=1	null	null	Mouse_09-2020	null	[MS,MS:1001208,SEQUEST,]	2.18	1.814	null	null	0.02
PRT	A0A1W2P869	GTP-binding protein SAR1a (Fragment) OS=Mus musculus OX=10090 GN=Sar1a PE=1 SV=1	null	null	Mouse_09-2020	null	[MS,MS:1001208,SEQUEST,]	2.85	4.385	null	null	0.12
PRT	G3X9U9	Mitochondrial fission 1 protein OS=Mus musculus OX=10090 GN=Fis1 PE=1 SV=1	null	null	Mouse_09-2020	null	[MS,MS:1001208,SEQUEST,]	2.44	2.093	null	null	0.08
PRT	P97461	40S ribosomal protein S5 OS=Mus musculus OX=10090 GN=Rps5 PE=1 SV=3	null	null	Mouse_09-2020	null	[MS,MS:1001208,SEQUEST,]	0.00	0.529	null	null	0.04
PRT	D3Z340	DCC-interacting protein 13-beta (Fragment) OS=Mus musculus OX=10090 GN=Appl2 PE=1 SV=2	null	null	Mouse_09-2020	null	[MS,MS:1001208,SEQUEST,]	0.00	0.680	null	null	0.06
PRT	P31725	Protein S100-A9 OS=Mus musculus OX=10090 GN=S100a9 PE=1 SV=3	null	null	Mouse_09-2020	null	[MS,MS:1001208,SEQUEST,]	0.00	1.213	null	null	0.12
PRT	Q8K157	Galactose mutarotase OS=Mus musculus OX=10090 GN=Galm PE=1 SV=1	null	null	Mouse_09-2020	null	[MS,MS:1001208,SEQUEST,]	2.66	0.894	null	null	0.02
PRT	P97364	Selenide, water dikinase 2 OS=Mus musculus OX=10090 GN=Sephs2 PE=1 SV=3	null	null	Mouse_09-2020	null	[MS,MS:1001208,SEQUEST,]	0.00	0.769	null	null	0.03

PSH	sequence	PSM_ID	accession	unique	database	database_version	search_engine	search_engine_score[1]	modifications	spectra_ref	retention_time	charge	exp_mass_to_charge	calc_mass_to_charge	pre	post	start	end
PSM	FHVEEEGKGKDASGNKVK	-316_128	P09411	1	Mouse_09-2020	null	[MS,MS:1001208,SEQUEST,]	3.9e-4	null	ms_run[1]:scan=1093	457.6	4	1958.99965	490.50371	R	E	124	142
PSM	EWGYASHNGPDHWHELYPIAK	-316_33546	P16015	1	Mouse_09-2020	null	[MS,MS:1001208,SEQUEST,]	2.0e-2	null	ms_run[1]:scan=7428	2324.9	5	2507.15345	502.23636	K	D	4	25
PSM	SYENQKPPFDAKNPFLAAVTTNRK	-316_33552	Q05DV1	1	Mouse_09-2020	null	[MS,MS:1001208,SEQUEST,]	3.9e-4	null	ms_run[1]:scan=7429	2325.1	5	2736.41004	548.08790	K	N	268	292
PSM	VFQFLNAK	-316_33568	Q8BP67	1	Mouse_09-2020	null	[MS,MS:1001208,SEQUEST,]	3.9e-4	null	ms_run[1]:scan=7432	2326.0	2	966.54082	483.77400	K	E	28	36
PSM	KVITAFNDGLNHLDSLK	-316_33649	A8DUK4	1	Mouse_09-2020	null	[MS,MS:1001208,SEQUEST,]	3.9e-4	null	ms_run[1]:scan=7448	2330.7	3	1885.01786	629.01078	K	T	67	84
PSM	LVQAFQFTDK	-316_33654	P35700	1	Mouse_09-2020	null	[MS,MS:1001208,SEQUEST,]	3.9e-4	null	ms_run[1]:scan=7449	2331.0	2	1196.63091	598.81914	R	G	159	169
PSM	QATVGDVNTDRPGLLDLK	-316_33660	P31786	1	Mouse_09-2020	null	[MS,MS:1001208,SEQUEST,]	3.9e-4	null	ms_run[1]:scan=7450	2331.3	3	1912.01236	638.00933	K	K	34	52
PSM	FFVGGNWK	-316_33668	P17751	1	Mouse_09-2020	null	[MS,MS:1001208,SEQUEST,]	1.1e-3	null	ms_run[1]:scan=7451	2331.6	2	954.48308	477.74525	K	N	57	65
PSM	FLEEHPGGEEVLREQAGGDATENFEDVGHSTDAR	-316_33684	G5E850	1	Mouse_09-2020	null	[MS,MS:1001208,SEQUEST,]	3.9e-4	null	ms_run[1]:scan=7453	2332.2	5	3698.65705	740.53761	K	L	40	74
PSM	RSEPEPQILDFQTQQYK	-316_33690	Q9R0H0	1	Mouse_09-2020	null	[MS,MS:1001208,SEQUEST,]	3.9e-4	null	ms_run[1]:scan=7454	2332.4	3	2107.04477	703.02000	K	F	314	331
PSM	LTSLPIVVK	-316_33720	Q9WU19	1	Mouse_09-2020	null	[MS,MS:1001208,SEQUEST,]	8.6e-3	null	ms_run[1]:scan=7460	2334.2	2	969.63439	485.32079	R	I	228	237
PSM	WYYNAAGFNK	-316_33726	Q9CQB4	1	Mouse_09-2020	null	[MS,MS:1001208,SEQUEST,]	6.0e-4	null	ms_run[1]:scan=7461	2334.5	2	1233.56914	617.28801	K	G	20	30
PSM	SLWPQIK	-316_33785	Q8CHT0	1	Mouse_09-2020	null	[MS,MS:1001208,SEQUEST,]	1.9e-2	null	ms_run[1]:scan=7471	2337.4	2	871.50395	436.25545	K	R	358	365
PSM	TITLEVEPSDTIENVKAK	-316_33799	E9Q5F6	1	Mouse_09-2020	null	[MS,MS:1001208,SEQUEST,]	3.9e-4	null	ms_run[1]:scan=7473	2338.0	3	1987.06015	663.02464	K	Q	12	30
PSM	YYVTIIDAPGHRDFIK	-316_33813	P10126	1	Mouse_09-2020	null	[MS,MS:1001208,SEQUEST,]	3.9e-4	null	ms_run[1]:scan=7476	2338.9	3	1908.00162	636.67199	K	M	85	101
PSM	RYEEIVKEVSTYIKK	-316_33818	P10126	1	Mouse_09-2020	null	[MS,MS:1001208,SEQUEST,]	3.9e-4	null	ms_run[1]:scan=7477	2339.2	4	1885.04213	472.01619	K	G	166	181
PSM	ASKPGLLASVAAVAAQK	-316_33848	G3X982	1	Mouse_09-2020	null	[MS,MS:1001208,SEQUEST,]	3.9e-4	null	ms_run[1]:scan=7482	2340.6	3	1581.93216	527.98227	K	G	807	824
PSM	YDPYTQRVEVLDNTQQLK	-316_33853	P16331	1	Mouse_09-2020	null	[MS,MS:1001208,SEQUEST,]	3.9e-4	null	ms_run[1]:scan=7483	2340.9	3	2210.10990	737.37445	R	L	414	432
PSM	YYVTIIDAPGHRDFIK	-316_33859	P10126	1	Mouse_09-2020	null	[MS,MS:1001208,SEQUEST,]	3.9e-4	null	ms_run[1]:scan=7485	2341.5	4	1908.00112	477.75581	K	M	85	101
PSM	KELEEIVQPIISK	-316_33866	P20029	1	Mouse_09-2020	null	[MS,MS:1001208,SEQUEST,]	3.9e-4	null	ms_run[1]:scan=7486	2341.8	3	1525.88367	509.29938	K	Y	622	635
PSM	WNPGASPADTGDVNVHSGIIAAR	-316_33544	F8VPN4	1	Mouse_09-2020	null	[MS,MS:1001208,SEQUEST,]	2.2e-2	null	ms_run[1]:scan=7426	2324.2	3	2305.13797	769.04885	K	A	680	703
PSM	RANNTTYGLAAGLFTK	-316_33892	P24549	1	Mouse_09-2020	null	[MS,MS:1001208,SEQUEST,]	3.9e-4	null	ms_run[1]:scan=7493	2343.9	3	1697.89688	566.63717	K	L	420	436
PSM	FNGGGHINHTIFWTNLSPK	-316_33537	P09671	1	Mouse_09-2020	null	[MS,MS:1001208,SEQUEST,]	3.9e-4	null	ms_run[1]:scan=7424	2323.7	3	2140.07297	714.02895	K	G	90	109
PSM	SEIDLFNIRK	-316_33500	P48036	1	Mouse_09-2020	null	[MS,MS:1001208,SEQUEST,]	8.1e-3	null	ms_run[1]:scan=7419	2322.2	3	1234.67960	412.23119	R	F	275	285
PSM	QLEPIYTSLGK	-316_33249	A0A0R4J0Z1	1	Mouse_09-2020	null	[MS,MS:1001208,SEQUEST,]	6.5e-3	null	ms_run[1]:scan=7376	2309.6	2	1248.68389	624.84535	K	Y	556	567
PSM	LNFAQLKEEVDK	-316_33283	Q8VCW8	1	Mouse_09-2020	null	[MS,MS:1001208,SEQUEST,]	3.7e-3	null	ms_run[1]:scan=7381	2311.0	3	1433.76285	478.59267	R	A	100	112
PSM	VSSLPTVYLK	-316_33289	F6Y6L6	1	Mouse_09-2020	null	[MS,MS:1001208,SEQUEST,]	3.6e-3	null	ms_run[1]:scan=7383	2311.6	2	1106.64617	553.82643	K	G	199	209
PSM	SQIFSTASDNQPTVTIK	-316_33305	P20029	1	Mouse_09-2020	null	[MS,MS:1001208,SEQUEST,]	3.9e-4	null	ms_run[1]:scan=7386	2312.5	3	1836.93473	612.98278	K	Y	449	466
PSM	QFADIAYNYR	-316_33312	P16331	1	Mouse_09-2020	null	[MS,MS:1001208,SEQUEST,]	8.1e-4	null	ms_run[1]:scan=7387	2312.8	2	1260.60124	630.80402	K	G	160	170
PSM	ETTIQGLDGLSER	-316_33321	Q91Y97	1	Mouse_09-2020	null	[MS,MS:1001208,SEQUEST,]	3.9e-4	null	ms_run[1]:scan=7389	2313.4	2	1418.71428	709.85972	K	A	122	135
PSM	FWANFAR	-316_33327	Q8VCC2	0	Mouse_09-2020	null	[MS,MS:1001208,SEQUEST,]	8.1e-4	null	ms_run[1]:scan=7391	2314.0	2	911.45262	456.22976	K	G	497	504
PSM	FWANFAR	-316_33327	Q91WU0	0	Mouse_09-2020	null	[MS,MS:1001208,SEQUEST,]	8.1e-4	null	ms_run[1]:scan=7391	2314.0	2	911.45262	456.22976	K	G	497	504
PSM	FWANFAR	-316_33327	Q8VCT4	0	Mouse_09-2020	null	[MS,MS:1001208,SEQUEST,]	8.1e-4	null	ms_run[1]:scan=7391	2314.0	2	911.45262	456.22976	K	G	497	504
PSM	FNGGGHINHTIFWTNLSPK	-316_33344	P09671	1	Mouse_09-2020	null	[MS,MS:1001208,SEQUEST,]	3.9e-4	null	ms_run[1]:scan=7393	2314.6	4	2140.07216	535.77353	K	G	90	109
PSM	EWGYASHNGPDHWHELYPIAK	-316_33359	P16015	1	Mouse_09-2020	null	[MS,MS:1001208,SEQUEST,]	6.0e-4	null	ms_run[1]:scan=7395	2315.2	4	2507.15444	627.54364	K	D	4	25
PSM	YTQKAPQVSTPTLVEAARNLGR	-316_33377	P07724	1	Mouse_09-2020	null	[MS,MS:1001208,SEQUEST,]	3.9e-4	null	ms_run[1]:scan=7399	2316.3	4	2400.29946	600.83030	R	G	435	457
PSM	GLVVPVIR	-316_33391	Q9D2G2	1	Mouse_09-2020	null	[MS,MS:1001208,SEQUEST,]	3.2e-2	null	ms_run[1]:scan=7402	2317.2	2	852.56664	426.78691	R	V	327	335
PSM	LTFDSSFSPNTGK	-316_33398	Q60932	1	Mouse_09-2020	null	[MS,MS:1001208,SEQUEST,]	6.0e-4	null	ms_run[1]:scan=7403	2317.5	2	1400.66973	700.83826	K	N	110	123
PSM	FFPASADRTVIDYNGER	-316_33405	P09103	1	Mouse_09-2020	null	[MS,MS:1001208,SEQUEST,]	6.0e-4	null	ms_run[1]:scan=7404	2317.8	3	1957.93998	653.31827	K	L	447	464
PSM	AVPQLQGYLR	-316_33427	P47911	1	Mouse_09-2020	null	[MS,MS:1001208,SEQUEST,]	6.0e-4	null	ms_run[1]:scan=7408	2319.0	2	1144.64800	572.82730	K	Q	271	281
PSM	LVPGWTKPITIGR	-316_33450	P54071	1	Mouse_09-2020	null	[MS,MS:1001208,SEQUEST,]	4.1e-2	null	ms_run[1]:scan=7411	2319.9	3	1437.85855	479.95740	R	A	160	173
PSM	WVVQVLK	-316_33460	P50285	1	Mouse_09-2020	null	[MS,MS:1001208,SEQUEST,]	1.2e-2	null	ms_run[1]:scan=7412	2320.2	2	871.54064	436.27364	R	A	388	395
PSM	VYNIEFNPPK	-316_33467	Q9WTP7	1	Mouse_09-2020	null	[MS,MS:1001208,SEQUEST,]	6.0e-4	null	ms_run[1]:scan=7413	2320.5	2	1220.63127	610.81914	R	V	137	147
PSM	INGEWHTIILASDK	-316_33475	Q4FZE8	1	Mouse_09-2020	null	[MS,MS:1001208,SEQUEST,]	3.9e-4	null	ms_run[1]:scan=7414	2320.8	3	1596.83860	532.95086	K	E	34	48
PSM	YWANFAR	-316_33492	Q91WG0	0	Mouse_09-2020	null	[MS,MS:1001208,SEQUEST,]	6.6e-3	null	ms_run[1]:scan=7418	2321.9	2	927.44750	464.22722	K	G	492	499
PSM	YWANFAR	-316_33492	Q8BK48	0	Mouse_09-2020	null	[MS,MS:1001208,SEQUEST,]	6.6e-3	null	ms_run[1]:scan=7418	2321.9	2	927.44750	464.22722	K	G	490	497
PSM	YWANFAR	-316_33492	Q8QZR3	0	Mouse_09-2020	null	[MS,MS:1001208,SEQUEST,]	6.6e-3	null	ms_run[1]:scan=7418	2321.9	2	927.44750	464.22722	K	G	489	496
PSM	ADLINNLGTIAKSGTK	-316_33517	P07901	0	Mouse_09-2020	null	[MS,MS:1001208,SEQUEST,]	8.1e-4	null	ms_run[1]:scan=7421	2322.8	3	1615.89896	539.30530	K	F	101	117
PSM	ADLINNLGTIAKSGTK	-316_33517	P11499	0	Mouse_09-2020	null	[MS,MS:1001208,SEQUEST,]	8.1e-4	null	ms_run[1]:scan=7421	2322.8	3	1615.89896	539.30530	K	F	96	112
PSM	FDVSGYPTIK	-316_33946	A0A0R4J0Z1	1	Mouse_09-2020	null	[MS,MS:1001208,SEQUEST,]	6.0e-4	null	ms_run[1]:scan=7503	2346.8	2	1126.57805	563.79259	K	L	128	138
PSM	FDVSGYPTLK	-316_33947	A0A0R4J0Z1	1	Mouse_09-2020	null	[MS,MS:1001208,SEQUEST,]	6.0e-4	null	ms_run[1]:scan=7503	2346.8	2	1126.57805	563.79259	R	F	243	253
PSM	RYFYFYNTGLQNQR	-316_33971	Q9QUR6	1	Mouse_09-2020	null	[MS,MS:1001208,SEQUEST,]	3.9e-4	null	ms_run[1]:scan=7507	2348.0	3	1869.90470	623.97255	K	L	85	99
PSM	AINYLISGYQR	-316_34366	Q61838	1	Mouse_09-2020	null	[MS,MS:1001208,SEQUEST,]	3.9e-4	null	ms_run[1]:scan=7581	2369.9	2	1297.69072	649.34859	K	L	1016	1027
PSM	LLSVPFEK	-316_34373	D3Z4X1	1	Mouse_09-2020	null	[MS,MS:1001208,SEQUEST,]	3.7e-3	null	ms_run[1]:scan=7583	2370.5	2	932.54509	466.77621	R	S	163	171
PSM	RDDGSWEVIEGYR	-316_34387	P26443	1	Mouse_09-2020	null	[MS,MS:1001208,SEQUEST,]	6.0e-4	null	ms_run[1]:scan=7585	2371.0	3	1581.73368	527.91459	R	Q	124	137
PSM	GDLGIEIPAEK	-316_34422	G3X925	1	Mouse_09-2020	null	[MS,MS:1001208,SEQUEST,]	2.2e-2	null	ms_run[1]:scan=7592	2373.1	2	1141.61028	571.30860	R	F	338	349
PSM	QYPYNNLYLER	-316_34427	Q9D6J5	1	Mouse_09-2020	null	[MS,MS:1001208,SEQUEST,]	3.6e-3	null	ms_run[1]:scan=7593	2373.4	2	1472.71672	736.86207	K	G	160	171
PSM	AYEAQTEPVLQYYQK	-316_34459	Q9WTP7	1	Mouse_09-2020	null	[MS,MS:1001208,SEQUEST,]	2.8e-3	null	ms_run[1]:scan=7600	2375.5	2	1830.88945	915.94907	K	G	175	190
PSM	FWANFAR	-316_34471	Q8VCC2	0	Mouse_09-2020	null	[MS,MS:1001208,SEQUEST,]	1.7e-3	null	ms_run[1]:scan=7604	2376.7	2	911.45281	456.22976	K	G	497	504
PSM	FWANFAR	-316_34471	Q91WU0	0	Mouse_09-2020	null	[MS,MS:1001208,SEQUEST,]	1.7e-3	null	ms_run[1]:scan=7604	2376.7	2	911.45281	456.22976	K	G	497	504
PSM	FWANFAR	-316_34471	Q8VCT4	0	Mouse_09-2020	null	[MS,MS:1001208,SEQUEST,]	1.7e-3	null	ms_run[1]:scan=7604	2376.7	2	911.45281	456.22976	K	G	497	504
PSM	EWGYASHNGPDHWHELYPIAK	-316_34479	P16015	1	Mouse_09-2020	null	[MS,MS:1001208,SEQUEST,]	3.9e-4	null	ms_run[1]:scan=7605	2376.9	4	2507.15444	627.54364	K	D	4	25
PSM	FVADGIFK	-316_34485	P62908	1	Mouse_09-2020	null	[MS,MS:1001208,SEQUEST,]	1.3e-3	null	ms_run[1]:scan=7606	2377.3	2	896.48796	448.74745	K	E	11	19
PSM	GILLYGPPGTGK	-316_34493	Q01853	1	Mouse_09-2020	null	[MS,MS:1001208,SEQUEST,]	3.9e-4	null	ms_run[1]:scan=7607	2377.5	2	1172.66802	586.83733	R	L	240	252
PSM	GDTVFFHPLLIHGSGR	-316_34496	O35386	1	Mouse_09-2020	null	[MS,MS:1001208,SEQUEST,]	3.9e-4	null	ms_run[1]:scan=7608	2377.8	4	1752.91836	438.98496	K	K	253	269
PSM	YGLAAAVFTK	-316_34514	P47738	1	Mouse_09-2020	null	[MS,MS:1001208,SEQUEST,]	6.0e-4	null	ms_run[1]:scan=7613	2379.3	2	1040.57756	520.79239	K	L	444	454
PSM	IIDSLFNTVTDKK	-316_34556	O70475	1	Mouse_09-2020	null	[MS,MS:1001208,SEQUEST,]	6.5e-3	null	ms_run[1]:scan=7620	2381.4	3	1493.82218	498.61185	R	A	318	331
PSM	FFPASADRTVIDYNGER	-316_34578	P09103	1	Mouse_09-2020	null	[MS,MS:1001208,SEQUEST,]	3.9e-4	null	ms_run[1]:scan=7624	2382.6	3	1957.94089	653.31827	K	L	447	464
PSM	GIIFNNGPTWKDVR	-316_34593	Q05421	1	Mouse_09-2020	null	[MS,MS:1001208,SEQUEST,]	2.1e-3	null	ms_run[1]:scan=7627	2383.5	3	1616.85495	539.62297	K	F	113	127
PSM	TDVAAPFGGFKQSGFGK	-316_34617	Q8R0Y6	1	Mouse_09-2020	null	[MS,MS:1001208,SEQUEST,]	3.7e-3	null	ms_run[1]:scan=7632	2385.0	3	1713.86020	571.95802	K	L	866	883
PSM	FYPEHFLDAQGHFVK	-316_34640	A0A0R4IZY2	1	Mouse_09-2020	null	[MS,MS:1001208,SEQUEST,]	5.7e-3	null	ms_run[1]:scan=7636	2386.1	4	1834.89162	459.47824	R	E	418	433
PSM	VDATEESDLAQQYGVR	-316_34654	P09103	1	Mouse_09-2020	null	[MS,MS:1001208,SEQUEST,]	3.9e-4	null	ms_run[1]:scan=7639	2387.0	2	1780.83635	890.92104	K	Y	84	100
PSM	LQFWTETLPRK	-316_34344	Q63880	0	Mouse_09-2020	null	[MS,MS:1001208,SEQUEST,]	3.9e-4	null	ms_run[1]:scan=7578	2369.0	3	1418.77951	473.59787	R	Q	544	555
PSM	LQFWTETLPRK	-316_34344	Q8VCU1	0	Mouse_09-2020	null	[MS,MS:1001208,SEQUEST,]	3.9e-4	null	ms_run[1]:scan=7578	2369.0	3	1418.77951	473.59787	R	Q	544	555
PSM	LTEQVFNEAPGIR	-316_34311	Q8QZR5	1	Mouse_09-2020	null	[MS,MS:1001208,SEQUEST,]	6.0e-4	null	ms_run[1]:scan=7572	2367.2	2	1473.77178	737.38845	K	N	392	405
PSM	NKLILPGLISSR	-316_34286	P17563	1	Mouse_09-2020	null	[MS,MS:1001208,SEQUEST,]	8.1e-3	null	ms_run[1]:scan=7567	2365.7	2	1310.81536	655.91136	R	Y	92	104
PSM	LKQIGALQL	-316_34278	Q9QUH0	1	Mouse_09-2020	null	[MS,MS:1001208,SEQUEST,]	8.1e-4	null	ms_run[1]:scan=7566	2365.3	2	983.62499	492.31603	R	0	99	108
PSM	ILIRPLYSNPPLNGAR	-316_33989	P05202	1	Mouse_09-2020	null	[MS,MS:1001208,SEQUEST,]	3.9e-4	null	ms_run[1]:scan=7511	2349.2	3	1794.03897	598.68434	K	A	310	326
PSM	FNSSISYDRHLWNVDVQGSK	-316_33996	Q91YI0	1	Mouse_09-2020	null	[MS,MS:1001208,SEQUEST,]	3.9e-4	null	ms_run[1]:scan=7512	2349.4	4	2352.13735	588.78964	K	Y	24	44
PSM	FNSSISYDRHLWNVDVQGSK	-316_34002	Q91YI0	1	Mouse_09-2020	null	[MS,MS:1001208,SEQUEST,]	3.9e-4	null	ms_run[1]:scan=7513	2349.7	3	2352.13785	784.71710	K	Y	24	44
PSM	LTVNDFVR	-316_34041	Q9QXX4	1	Mouse_09-2020	null	[MS,MS:1001208,SEQUEST,]	8.1e-4	null	ms_run[1]:scan=7522	2352.4	2	963.52648	482.26654	K	K	410	418
PSM	LASVPAGGAVAVSAAPGSAAPAAGSAPAAAEEK	-316_34059	P99027	1	Mouse_09-2020	null	[MS,MS:1001208,SEQUEST,]	3.9e-4	null	ms_run[1]:scan=7524	2353.0	3	2774.43894	925.48215	K	D	62	95
PSM	FLGVAEQLHNEGFK	-316_34065	Q8C196	1	Mouse_09-2020	null	[MS,MS:1001208,SEQUEST,]	3.9e-4	null	ms_run[1]:scan=7525	2353.2	3	1588.81272	530.27546	R	F	1374	1388
PSM	RANNTTYGLAAGLFTK	-316_34075	P24549	1	Mouse_09-2020	null	[MS,MS:1001208,SEQUEST,]	3.9e-4	null	ms_run[1]:scan=7527	2353.8	2	1697.90080	849.45211	K	L	420	436
PSM	LATFPFR	-316_34088	E9Q1R2	1	Mouse_09-2020	null	[MS,MS:1001208,SEQUEST,]	2.7e-2	null	ms_run[1]:scan=7529	2354.4	2	851.47820	426.24234	R	A	58	65
PSM	NKLILPGLISSR	-316_34093	P17563	1	Mouse_09-2020	null	[MS,MS:1001208,SEQUEST,]	3.9e-4	null	ms_run[1]:scan=7531	2355.0	3	1310.81568	437.61000	R	Y	92	104
PSM	SQIFSTASDNQPTVTIK	-316_33242	P20029	1	Mouse_09-2020	null	[MS,MS:1001208,SEQUEST,]	3.9e-4	null	ms_run[1]:scan=7375	2309.3	2	1836.93633	918.97053	K	Y	449	466
PSM	YRVPDVLVADPPTAR	-316_34099	Q8BHN3	1	Mouse_09-2020	null	[MS,MS:1001208,SEQUEST,]	3.9e-4	null	ms_run[1]:scan=7532	2355.3	3	1668.90763	556.97378	R	S	113	128
PSM	LSILYPATTGR	-316_34145	Q6GT24	1	Mouse_09-2020	null	[MS,MS:1001208,SEQUEST,]	3.9e-4	null	ms_run[1]:scan=7541	2357.9	2	1191.67400	596.34024	K	F	145	156
PSM	FLGVAEQLHNEGFK	-316_34158	Q8C196	1	Mouse_09-2020	null	[MS,MS:1001208,SEQUEST,]	3.9e-4	null	ms_run[1]:scan=7543	2358.5	2	1588.81413	794.90955	R	F	1374	1388
PSM	QGIQFYTQLK	-316_34181	Q9EQ20	1	Mouse_09-2020	null	[MS,MS:1001208,SEQUEST,]	3.9e-4	null	ms_run[1]:scan=7547	2359.7	2	1225.65801	613.33241	K	I	501	511
PSM	DITTSVLTVNNK	-316_34193	Q9QXF8	1	Mouse_09-2020	null	[MS,MS:1001208,SEQUEST,]	3.9e-4	null	ms_run[1]:scan=7550	2360.6	2	1304.71367	652.85645	K	H	202	214
PSM	LAPDYDALDVANK	-316_34204	P62751	1	Mouse_09-2020	null	[MS,MS:1001208,SEQUEST,]	1.5e-3	null	ms_run[1]:scan=7552	2361.1	2	1404.71050	702.85391	R	G	140	153
PSM	YNQILRIEEELGSKAK	-316_34205	P17182	1	Mouse_09-2020	null	[MS,MS:1001208,SEQUEST,]	3.9e-4	null	ms_run[1]:scan=7553	2361.4	3	1891.04001	631.01430	K	A	407	423
PSM	LWGDRYFDPANGK	-316_34217	P58252	1	Mouse_09-2020	null	[MS,MS:1001208,SEQUEST,]	3.9e-4	null	ms_run[1]:scan=7555	2362.0	3	1538.74619	513.58440	K	S	260	273
PSM	LAALTAADRVPWAK	-316_34233	P97742	1	Mouse_09-2020	null	[MS,MS:1001208,SEQUEST,]	2.7e-2	null	ms_run[1]:scan=7558	2362.9	3	1482.84949	494.95243	K	R	380	394
PSM	LWGDRYFDPANGK	-316_34268	P58252	1	Mouse_09-2020	null	[MS,MS:1001208,SEQUEST,]	3.9e-4	null	ms_run[1]:scan=7564	2364.7	3	1538.73740	513.58440	K	S	260	273
PSM	LQELQVNLVR	-316_34120	P35492	1	Mouse_09-2020	null	[MS,MS:1001208,SEQUEST,]	3.9e-4	null	ms_run[1]:scan=7535	2356.2	2	1211.71086	606.35896	K	H	183	193
PSM	ILDLIESGK	-316_33235	P24549	1	Mouse_09-2020	null	[MS,MS:1001208,SEQUEST,]	3.9e-4	null	ms_run[1]:scan=7374	2309.0	2	987.57231	494.28968	K	E	354	363
PSM	GTPLDTEVPLER	-316_33230	G5E8R3	1	Mouse_09-2020	null	[MS,MS:1001208,SEQUEST,]	6.0e-4	null	ms_run[1]:scan=7373	2308.7	2	1326.69011	663.84862	K	F	819	831
PSM	NGNPNGGGLPHWPEYDQKEGYLK	-316_33222	Q8VCT4	1	Mouse_09-2020	null	[MS,MS:1001208,SEQUEST,]	3.7e-3	null	ms_run[1]:scan=7371	2308.1	4	2570.20815	643.30693	R	G	504	527
PSM	VTHAVVTVPAYFNDAQR	-316_31994	P20029	1	Mouse_09-2020	null	[MS,MS:1001208,SEQUEST,]	3.9e-4	null	ms_run[1]:scan=7141	2240.7	3	1887.97245	629.99524	K	A	166	183
PSM	AFLWQR	-316_32000	Q9DD20	1	Mouse_09-2020	null	[MS,MS:1001208,SEQUEST,]	1.7e-3	null	ms_run[1]:scan=7142	2241.0	2	820.44658	410.72686	R	L	184	190
PSM	AALQELLSK	-316_32025	A0A1L1SQA8	1	Mouse_09-2020	null	[MS,MS:1001208,SEQUEST,]	6.6e-3	null	ms_run[1]:scan=7147	2242.4	2	972.57225	486.78985	R	L	54	63
PSM	TVKGPDGLTALEATDNQAIK	-316_32031	P62774	1	Mouse_09-2020	null	[MS,MS:1001208,SEQUEST,]	6.0e-4	null	ms_run[1]:scan=7148	2242.7	3	2042.07529	681.36366	K	L	95	115
PSM	VLQYYQESEKPEELGSVTVQK	-316_32049	Q791V5	1	Mouse_09-2020	null	[MS,MS:1001208,SEQUEST,]	3.9e-4	null	ms_run[1]:scan=7152	2243.9	3	2454.24149	818.75147	K	Y	91	112
PSM	YGLAATVWSKDVGR	-316_32116	Q8BH00	1	Mouse_09-2020	null	[MS,MS:1001208,SEQUEST,]	1.6e-2	null	ms_run[1]:scan=7166	2248.0	3	1522.80329	508.27194	R	H	417	431
PSM	YIATPIFSK	-316_32131	P10649	1	Mouse_09-2020	null	[MS,MS:1001208,SEQUEST,]	8.1e-4	null	ms_run[1]:scan=7170	2249.2	2	1039.58306	520.29477	R	A	203	212
PSM	QVVTLLNELKR	-316_32147	Q8VCH0	0	Mouse_09-2020	null	[MS,MS:1001208,SEQUEST,]	3.6e-3	null	ms_run[1]:scan=7173	2250.1	3	1312.79596	438.26975	R	G	386	397
PSM	QVVTLLNELKR	-316_32147	Q921H8	0	Mouse_09-2020	null	[MS,MS:1001208,SEQUEST,]	3.6e-3	null	ms_run[1]:scan=7173	2250.1	3	1312.79596	438.26975	R	G	386	397
PSM	QADAVYFLPITPQFVTEVIK	-316_57609	Q8C196	1	Mouse_09-2020	null	[MS,MS:1001208,SEQUEST,]	3.7e-2	null	ms_run[1]:scan=12786	3977.2	2	2279.23369	1140.11974	K	E	478	498
PSM	VISAEEALPGRTEPIPVTAK	-316_32166	Q9D6Y7	1	Mouse_09-2020	null	[MS,MS:1001208,SEQUEST,]	3.9e-4	null	ms_run[1]:scan=7176	2251.0	3	2078.15183	693.38792	K	H	28	48
PSM	RTPFGAYGGLLK	-316_32189	Q8BWT1	1	Mouse_09-2020	null	[MS,MS:1001208,SEQUEST,]	7.8e-3	null	ms_run[1]:scan=7181	2252.4	2	1279.71623	640.36150	K	F	14	26
PSM	INEAFDLLRSGK	-316_32213	P00329	1	Mouse_09-2020	null	[MS,MS:1001208,SEQUEST,]	6.0e-4	null	ms_run[1]:scan=7185	2253.6	3	1362.73789	454.91738	K	I	356	368
PSM	SFLVGSAAQSLSK	-316_32239	Q9R0H0	1	Mouse_09-2020	null	[MS,MS:1001208,SEQUEST,]	3.9e-4	null	ms_run[1]:scan=7190	2255.1	2	1294.70122	647.85371	R	C	283	296
PSM	QWGWTQGRWPK	-316_32257	Q9CPR4	1	Mouse_09-2020	null	[MS,MS:1001208,SEQUEST,]	2.1e-3	null	ms_run[1]:scan=7193	2256.0	3	1429.71247	477.24231	K	S	75	86
PSM	SVGKANEELAGVVAEVQK	-316_32300	Q61176	1	Mouse_09-2020	null	[MS,MS:1001208,SEQUEST,]	3.9e-4	null	ms_run[1]:scan=7202	2258.6	3	1827.98288	609.99854	R	G	72	90
PSM	RFGPVFTLHLGQR	-316_32308	Q05421	1	Mouse_09-2020	null	[MS,MS:1001208,SEQUEST,]	3.9e-4	null	ms_run[1]:scan=7203	2258.9	3	1527.85270	509.95628	K	I	63	76
PSM	IGLFGGAGVGK	-316_32327	P56480	1	Mouse_09-2020	null	[MS,MS:1001208,SEQUEST,]	3.9e-4	null	ms_run[1]:scan=7207	2260.1	2	975.56261	488.28473	K	V	202	213
PSM	GDIFLVR	-316_32329	Q01853	1	Mouse_09-2020	null	[MS,MS:1001208,SEQUEST,]	7.5e-3	null	ms_run[1]:scan=7208	2260.3	2	819.47270	410.23980	K	G	149	156
PSM	KAPDFVFYAPR	-316_32340	P26043	1	Mouse_09-2020	null	[MS,MS:1001208,SEQUEST,]	3.9e-4	null	ms_run[1]:scan=7210	2260.9	3	1310.69089	437.56791	K	R	263	274
PSM	VQGQNLFFR	-316_31958	A0A087WPF8	1	Mouse_09-2020	null	[MS,MS:1001208,SEQUEST,]	6.0e-4	null	ms_run[1]:scan=7133	2238.3	2	1108.59038	554.79854	K	T	13	22
PSM	AIGLPEDLIQKGK	-316_31945	P12710	1	Mouse_09-2020	null	[MS,MS:1001208,SEQUEST,]	1.7e-3	null	ms_run[1]:scan=7131	2237.8	3	1381.80631	461.27316	K	I	21	34
PSM	DRTFPTPIAKPPVFTGKDRTEPVTGFQK	-316_31903	P53395	1	Mouse_09-2020	null	[MS,MS:1001208,SEQUEST,]	3.9e-4	null	ms_run[1]:scan=7124	2235.7	5	3130.66724	626.93950	K	M	234	262
PSM	IFNLYPK	-316_31844	Q9EQF5	1	Mouse_09-2020	null	[MS,MS:1001208,SEQUEST,]	6.0e-4	null	ms_run[1]:scan=7113	2232.5	2	894.50829	447.75782	K	G	385	392
PSM	SIYGERFPDENFKLK	-316_31557	P24369	1	Mouse_09-2020	null	[MS,MS:1001208,SEQUEST,]	3.9e-4	null	ms_run[1]:scan=7055	2215.4	3	1842.93985	614.98434	K	Y	117	132
PSM	STFVLDEFKR	-316_31572	Q9D8N0	1	Mouse_09-2020	null	[MS,MS:1001208,SEQUEST,]	1.1e-2	null	ms_run[1]:scan=7057	2216.0	3	1241.65345	414.55567	K	Y	286	296
PSM	IYQIYEGTAQIQR	-316_31586	P45952	1	Mouse_09-2020	null	[MS,MS:1001208,SEQUEST,]	3.9e-4	null	ms_run[1]:scan=7059	2216.6	2	1582.82463	791.91483	K	I	396	409
PSM	GIAPYSYAG	-316_31592	Q64374	1	Mouse_09-2020	null	[MS,MS:1001208,SEQUEST,]	6.0e-4	null	ms_run[1]:scan=7061	2217.2	2	898.43083	449.71889	K	0	291	300
PSM	NAVTQEFGPVPDTAR	-316_31602	Q99KI0	1	Mouse_09-2020	null	[MS,MS:1001208,SEQUEST,]	3.7e-3	null	ms_run[1]:scan=7063	2217.8	2	1601.79424	801.39954	R	Y	634	649
PSM	VVEIAPATHLDPQLR	-316_31631	G5E8R3	1	Mouse_09-2020	null	[MS,MS:1001208,SEQUEST,]	2.1e-3	null	ms_run[1]:scan=7068	2219.2	3	1658.92289	553.64566	K	R	274	289
PSM	SGQSNPTFFLQK	-316_31640	A0A087WSI8	1	Mouse_09-2020	null	[MS,MS:1001208,SEQUEST,]	8.1e-4	null	ms_run[1]:scan=7071	2220.1	2	1353.68120	677.34351	R	S	49	61
PSM	IYQIYEGTAQIQR	-316_31652	P45952	1	Mouse_09-2020	null	[MS,MS:1001208,SEQUEST,]	3.9e-4	null	ms_run[1]:scan=7073	2220.7	3	1582.82279	528.27898	K	I	396	409
PSM	HWPSSHNWFFAK	-316_31679	K4DI63	1	Mouse_09-2020	null	[MS,MS:1001208,SEQUEST,]	8.1e-3	null	ms_run[1]:scan=7078	2222.2	3	1543.72318	515.24583	K	K	54	66
PSM	GWNILTNSEK	-316_32360	Q91VD9	1	Mouse_09-2020	null	[MS,MS:1001208,SEQUEST,]	2.6e-3	null	ms_run[1]:scan=7213	2261.8	2	1161.59075	581.29857	K	K	99	109
PSM	AVDSLVPIGR	-316_31699	Q03265	1	Mouse_09-2020	null	[MS,MS:1001208,SEQUEST,]	3.9e-4	null	ms_run[1]:scan=7084	2224.0	2	1026.59453	513.80075	K	Q	195	205
PSM	QITVNDLPVGR	-316_31714	Q61171	1	Mouse_09-2020	null	[MS,MS:1001208,SEQUEST,]	6.0e-4	null	ms_run[1]:scan=7086	2224.6	2	1211.67424	606.34077	R	V	140	151
PSM	HLGFQSAVEALR	-316_31765	E9Q1Q9	1	Mouse_09-2020	null	[MS,MS:1001208,SEQUEST,]	3.9e-4	null	ms_run[1]:scan=7095	2227.2	2	1327.71172	664.35949	K	L	243	255
PSM	VFVTGPLPAEGR	-316_31796	D6REG4	1	Mouse_09-2020	null	[MS,MS:1001208,SEQUEST,]	6.0e-4	null	ms_run[1]:scan=7103	2229.5	2	1242.68523	621.84569	K	A	3	15
PSM	LQIWDTAGQER	-316_31817	P62821	0	Mouse_09-2020	null	[MS,MS:1001208,SEQUEST,]	5.0e-3	null	ms_run[1]:scan=7106	2230.4	2	1316.66057	658.83331	K	R	62	73
PSM	LQIWDTAGQER	-316_31817	Q9D1G1	0	Mouse_09-2020	null	[MS,MS:1001208,SEQUEST,]	5.0e-3	null	ms_run[1]:scan=7106	2230.4	2	1316.66057	658.83331	K	R	59	70
PSM	RFSVSTLRNFGLGK	-316_31829	A0A2R8VHY1	0	Mouse_09-2020	null	[MS,MS:1001208,SEQUEST,]	3.1e-2	null	ms_run[1]:scan=7108	2231.0	3	1581.88785	527.96685	R	S	36	50
PSM	RFSVSTLRNFGLGK	-316_31829	P11714	0	Mouse_09-2020	null	[MS,MS:1001208,SEQUEST,]	3.1e-2	null	ms_run[1]:scan=7108	2231.0	3	1581.88785	527.96685	R	S	136	150
PSM	LQSWLYASR	-316_31837	A0A087WR38	1	Mouse_09-2020	null	[MS,MS:1001208,SEQUEST,]	3.0e-3	null	ms_run[1]:scan=7111	2231.9	2	1123.58891	562.29837	R	L	49	58
PSM	SIYGERFPDENFKLK	-316_31705	P24369	1	Mouse_09-2020	null	[MS,MS:1001208,SEQUEST,]	4.1e-2	null	ms_run[1]:scan=7085	2224.3	4	1842.93935	461.49008	K	Y	117	132
PSM	AVVPAKYLDEDTVYHLQPSGR	-316_34661	Q91X83	1	Mouse_09-2020	null	[MS,MS:1001208,SEQUEST,]	6.0e-4	null	ms_run[1]:scan=7640	2387.3	4	2358.21010	590.30767	K	V	230	251
PSM	KGLTPSQIGVILR	-316_32378	Q921R2	1	Mouse_09-2020	null	[MS,MS:1001208,SEQUEST,]	3.9e-4	null	ms_run[1]:scan=7217	2263.0	3	1381.85254	461.28904	K	S	43	56
PSM	FYGLLAR	-316_32406	Q8QZY2	1	Mouse_09-2020	null	[MS,MS:1001208,SEQUEST,]	6.0e-4	null	ms_run[1]:scan=7222	2264.4	2	839.47740	420.24234	R	A	347	354
PSM	EHALLAYTLGVK	-316_32877	P10126	1	Mouse_09-2020	null	[MS,MS:1001208,SEQUEST,]	3.9e-4	null	ms_run[1]:scan=7306	2289.0	2	1314.74248	657.87444	R	L	135	147
PSM	LKPAFKDGGSTTAGNSSQVSDGAAAVLLAR	-316_32891	Q8VCH0	0	Mouse_09-2020	null	[MS,MS:1001208,SEQUEST,]	3.9e-4	null	ms_run[1]:scan=7308	2289.6	4	2889.50966	723.13208	K	S	260	290
PSM	LKPAFKDGGSTTAGNSSQVSDGAAAVLLAR	-316_32891	Q921H8	0	Mouse_09-2020	null	[MS,MS:1001208,SEQUEST,]	3.9e-4	null	ms_run[1]:scan=7308	2289.6	4	2889.50966	723.13208	K	S	260	290
PSM	VNNSSLIGVGYTQTLRPGVK	-316_32905	G3UX26	1	Mouse_09-2020	null	[MS,MS:1001208,SEQUEST,]	3.9e-4	null	ms_run[1]:scan=7311	2290.5	3	2103.15616	701.72341	K	T	237	257
PSM	VAPEEHPVLLTEAPLNPK	-316_32919	P60710	1	Mouse_09-2020	null	[MS,MS:1001208,SEQUEST,]	3.9e-4	null	ms_run[1]:scan=7314	2291.4	3	1954.06565	652.02632	R	N	96	114
PSM	VLWRFDGKTPATLGPNTR	-316_32930	Q3UEP4	1	Mouse_09-2020	null	[MS,MS:1001208,SEQUEST,]	3.9e-4	null	ms_run[1]:scan=7316	2292.0	4	2029.09890	508.02990	K	Y	336	354
PSM	FNVSATPEQYVPYSTTRK	-316_32939	Q7TMF3	1	Mouse_09-2020	null	[MS,MS:1001208,SEQUEST,]	3.9e-4	null	ms_run[1]:scan=7318	2292.6	3	2088.04062	696.68473	K	I	115	133
PSM	VYIGGEDYEKEFTPK	-316_32968	P40936	1	Mouse_09-2020	null	[MS,MS:1001208,SEQUEST,]	6.0e-4	null	ms_run[1]:scan=7324	2294.3	3	1774.85447	592.28932	K	Y	5	20
PSM	VVDSLQLTGTKPVATPVDWKK	-316_32982	Q6GT24	1	Mouse_09-2020	null	[MS,MS:1001208,SEQUEST,]	3.9e-4	null	ms_run[1]:scan=7326	2294.9	4	2282.27627	571.32432	R	E	163	184
PSM	NVFNALVR	-316_32997	Q9CR62	1	Mouse_09-2020	null	[MS,MS:1001208,SEQUEST,]	4.3e-3	null	ms_run[1]:scan=7329	2295.8	2	932.53160	466.76925	K	A	163	171
PSM	QGLLQPEKPIVLKVVPR	-316_33009	Q64459	1	Mouse_09-2020	null	[MS,MS:1001208,SEQUEST,]	3.7e-3	null	ms_run[1]:scan=7331	2296.4	4	1914.19106	479.30293	R	A	481	498
PSM	LLADPTGAFGK	-316_33078	G3UZJ4	1	Mouse_09-2020	null	[MS,MS:1001208,SEQUEST,]	3.9e-4	null	ms_run[1]:scan=7345	2300.5	2	1089.59368	545.30058	R	T	101	112
PSM	FSVQILR	-316_33128	P33267	1	Mouse_09-2020	null	[MS,MS:1001208,SEQUEST,]	3.0e-3	null	ms_run[1]:scan=7355	2303.4	2	862.51494	431.76090	R	F	127	134
PSM	AILSYLAAK	-316_33136	P24472	1	Mouse_09-2020	null	[MS,MS:1001208,SEQUEST,]	3.6e-3	null	ms_run[1]:scan=7356	2303.7	2	949.57317	475.28949	R	N	70	79
PSM	GRDWNVDLIPK	-316_33145	Q61598	1	Mouse_09-2020	null	[MS,MS:1001208,SEQUEST,]	3.9e-4	null	ms_run[1]:scan=7357	2304.0	3	1312.70066	438.23845	R	L	69	80
PSM	SLTNDWEDHLAVK	-316_33159	P11499	1	Mouse_09-2020	null	[MS,MS:1001208,SEQUEST,]	3.9e-4	null	ms_run[1]:scan=7359	2304.6	3	1527.74466	509.91945	K	F	307	320
PSM	NYSVVFPHDEPLAGR	-316_33179	Q99LB7	1	Mouse_09-2020	null	[MS,MS:1001208,SEQUEST,]	3.9e-4	null	ms_run[1]:scan=7362	2305.4	3	1700.83976	567.61788	K	M	468	483
PSM	VIIVVKDGPGFYTTR	-316_33197	Q8BMS1	1	Mouse_09-2020	null	[MS,MS:1001208,SEQUEST,]	3.9e-4	null	ms_run[1]:scan=7366	2306.6	3	1664.93882	555.65052	K	L	535	550
PSM	ELGEHGLYEYTELK	-316_33204	O35945	0	Mouse_09-2020	null	[MS,MS:1001208,SEQUEST,]	8.1e-4	null	ms_run[1]:scan=7367	2306.9	3	1680.81186	560.94203	R	V	477	491
PSM	ELGEHGLYEYTELK	-316_33204	P24549	0	Mouse_09-2020	null	[MS,MS:1001208,SEQUEST,]	8.1e-4	null	ms_run[1]:scan=7367	2306.9	3	1680.81186	560.94203	R	V	477	491
PSM	VGVPTETGALTLNR	-316_32870	Q8BWT1	1	Mouse_09-2020	null	[MS,MS:1001208,SEQUEST,]	3.9e-4	null	ms_run[1]:scan=7305	2288.8	2	1427.78667	714.39627	R	C	77	91
PSM	YLYTLVITDKEK	-316_32835	Q9JJI8	1	Mouse_09-2020	null	[MS,MS:1001208,SEQUEST,]	3.9e-4	null	ms_run[1]:scan=7299	2287.0	3	1485.82038	495.94483	R	E	41	53
PSM	KGLTPSQIGVILRDSHGVAQVR	-316_32808	Q921R2	1	Mouse_09-2020	null	[MS,MS:1001208,SEQUEST,]	3.9e-4	null	ms_run[1]:scan=7293	2285.2	4	2331.32558	583.58684	K	V	43	65
PSM	GHEVTVLRPSAYYVLDPK	-316_32794	Q8K169	1	Mouse_09-2020	null	[MS,MS:1001208,SEQUEST,]	3.9e-4	null	ms_run[1]:scan=7291	2284.6	4	2044.08669	511.77701	R	S	50	68
PSM	IQNIQFEAIVGHK	-316_32457	A8Y5N4	1	Mouse_09-2020	null	[MS,MS:1001208,SEQUEST,]	3.9e-4	null	ms_run[1]:scan=7230	2266.8	3	1496.82309	499.61218	R	K	248	261
PSM	WYYNAAGFNK	-316_32463	Q9CQB4	1	Mouse_09-2020	null	[MS,MS:1001208,SEQUEST,]	3.9e-4	null	ms_run[1]:scan=7231	2267.1	2	1233.57036	617.28801	K	G	20	30
PSM	NLRVNAGDQPGADLGPLITPQAKER	-316_32480	Q9EQ20	1	Mouse_09-2020	null	[MS,MS:1001208,SEQUEST,]	1.1e-3	null	ms_run[1]:scan=7233	2267.6	4	2630.39882	658.35568	K	C	342	367
PSM	LVQDVANNTNEEAGDGTTTATVLAR	-316_32493	P63038	1	Mouse_09-2020	null	[MS,MS:1001208,SEQUEST,]	3.9e-4	null	ms_run[1]:scan=7237	2268.8	3	2560.25315	854.08769	K	I	97	122
PSM	SLEIIGAPFSKGQPR	-316_32502	Q61176	1	Mouse_09-2020	null	[MS,MS:1001208,SEQUEST,]	6.0e-4	null	ms_run[1]:scan=7239	2269.4	3	1599.88602	533.96662	K	G	7	22
PSM	HQSLGGQYGVQGFPTIK	-316_32515	Q3TML0	1	Mouse_09-2020	null	[MS,MS:1001208,SEQUEST,]	3.9e-4	null	ms_run[1]:scan=7241	2270.0	3	1816.93192	606.31620	K	F	91	108
PSM	AIGLPEDLIQKGKDIK	-316_32549	P12710	1	Mouse_09-2020	null	[MS,MS:1001208,SEQUEST,]	6.0e-4	null	ms_run[1]:scan=7247	2271.8	4	1738.01088	435.25819	K	V	21	37
PSM	DVATFLR	-316_32608	Q9D0M3	1	Mouse_09-2020	null	[MS,MS:1001208,SEQUEST,]	7.8e-3	null	ms_run[1]:scan=7257	2274.7	2	821.45195	411.22943	K	A	269	276
PSM	LLYNNVSNFGR	-316_32614	Q68FD5	1	Mouse_09-2020	null	[MS,MS:1001208,SEQUEST,]	1.3e-3	null	ms_run[1]:scan=7258	2275.0	2	1296.67095	648.83839	K	A	1216	1227
PSM	QWGWTQGRWPK	-316_32395	Q9CPR4	1	Mouse_09-2020	null	[MS,MS:1001208,SEQUEST,]	3.6e-3	null	ms_run[1]:scan=7220	2263.8	3	1429.71256	477.24231	K	S	75	86
PSM	AIGVKPPRGILLYGPPGTGK	-316_32630	Q01853	1	Mouse_09-2020	null	[MS,MS:1001208,SEQUEST,]	3.9e-4	null	ms_run[1]:scan=7260	2275.6	4	1991.18032	498.55047	K	L	232	252
PSM	GDNQSPIELHTKDIKHDPSLQPWSASYDPGSAK	-316_32659	P16015	1	Mouse_09-2020	null	[MS,MS:1001208,SEQUEST,]	3.9e-4	null	ms_run[1]:scan=7267	2277.6	5	3618.74799	724.55501	K	I	25	58
PSM	ASAELALGENNEVLK	-316_32667	P05202	1	Mouse_09-2020	null	[MS,MS:1001208,SEQUEST,]	3.9e-4	null	ms_run[1]:scan=7268	2277.9	2	1557.81206	779.40958	K	G	108	123
PSM	LFFDTER	-316_32681	Q9CRB3	1	Mouse_09-2020	null	[MS,MS:1001208,SEQUEST,]	6.6e-3	null	ms_run[1]:scan=7270	2278.5	2	927.45738	464.23217	K	W	68	75
PSM	ALTAELDTLGK	-316_32695	A8Y5N4	1	Mouse_09-2020	null	[MS,MS:1001208,SEQUEST,]	3.9e-4	null	ms_run[1]:scan=7272	2279.1	2	1131.62602	566.31643	R	G	162	173
PSM	FWQFGGNER	-316_32704	Q5FW57	1	Mouse_09-2020	null	[MS,MS:1001208,SEQUEST,]	6.0e-4	null	ms_run[1]:scan=7273	2279.4	2	1140.52275	570.76470	K	Q	184	193
PSM	AIGLPEDLIQKGKDIK	-316_32717	P12710	1	Mouse_09-2020	null	[MS,MS:1001208,SEQUEST,]	6.8e-3	null	ms_run[1]:scan=7276	2280.3	3	1738.01163	580.00849	K	V	21	37
PSM	GHEVTVLRPSAYYVLDPK	-316_32735	Q8K169	1	Mouse_09-2020	null	[MS,MS:1001208,SEQUEST,]	6.0e-4	null	ms_run[1]:scan=7280	2281.4	3	2044.08817	682.03358	R	S	50	68
PSM	RADPAELKAIFLK	-316_32757	Q9QXX4	1	Mouse_09-2020	null	[MS,MS:1001208,SEQUEST,]	6.0e-4	null	ms_run[1]:scan=7283	2282.3	3	1471.86316	491.29256	K	A	11	24
PSM	EHALLAYTLGVK	-316_32782	P10126	1	Mouse_09-2020	null	[MS,MS:1001208,SEQUEST,]	3.9e-4	null	ms_run[1]:scan=7289	2284.1	3	1314.74201	438.91872	R	L	135	147
PSM	LVQDVANNTNEEAGDGTTTATVLAR	-316_32645	P63038	1	Mouse_09-2020	null	[MS,MS:1001208,SEQUEST,]	3.9e-4	null	ms_run[1]:scan=7263	2276.4	2	2560.25688	1280.62790	K	I	97	122
PSM	LSDYFPKPYPNPEAAR	-316_31547	Q9D0M3	1	Mouse_09-2020	null	[MS,MS:1001208,SEQUEST,]	3.9e-4	null	ms_run[1]:scan=7053	2214.8	3	1864.92423	622.31246	K	A	171	187
PSM	YYRQNPDIPQLEPSDYLRR	-316_34673	Q9DBM2	1	Mouse_09-2020	null	[MS,MS:1001208,SEQUEST,]	3.9e-4	null	ms_run[1]:scan=7643	2388.2	4	2423.21084	606.55802	K	V	677	696
PSM	SGPFAPVLSATSR	-316_34714	Q9CR68	1	Mouse_09-2020	null	[MS,MS:1001208,SEQUEST,]	3.9e-4	null	ms_run[1]:scan=7651	2390.5	2	1289.68730	645.34605	R	V	8	21
PSM	FRGPFTDVVTTNLK	-316_36654	Q9QY76	1	Mouse_09-2020	null	[MS,MS:1001208,SEQUEST,]	8.1e-4	null	ms_run[1]:scan=8007	2495.1	3	1594.86142	532.29111	K	G	18	32
PSM	LKLPAVVTADLR	-316_36687	Q9DCW4	1	Mouse_09-2020	null	[MS,MS:1001208,SEQUEST,]	3.9e-4	null	ms_run[1]:scan=8014	2497.1	3	1295.80506	432.60637	R	N	175	187
PSM	FINLVPSNLPHEATR	-316_36739	Q05421	1	Mouse_09-2020	null	[MS,MS:1001208,SEQUEST,]	3.9e-4	null	ms_run[1]:scan=8024	2500.1	3	1707.91806	569.97741	R	T	360	375
PSM	LVINGKPITIFQERDPTNIK	-316_36745	A0A1D5RLD8	1	Mouse_09-2020	null	[MS,MS:1001208,SEQUEST,]	3.9e-4	null	ms_run[1]:scan=8025	2500.3	4	2296.30337	574.83104	K	G	65	85
PSM	KILATPPQEDAPSVDIANIR	-316_36762	P40142	1	Mouse_09-2020	null	[MS,MS:1001208,SEQUEST,]	3.9e-4	null	ms_run[1]:scan=8028	2501.2	3	2148.16605	716.72682	K	P	283	303
PSM	SFGLPSIGR	-316_36776	Q91ZA3	1	Mouse_09-2020	null	[MS,MS:1001208,SEQUEST,]	1.7e-3	null	ms_run[1]:scan=8030	2501.8	2	933.51586	467.26126	K	S	404	413
PSM	VSLAVLNPYIKR	-316_36800	Q9DB20	1	Mouse_09-2020	null	[MS,MS:1001208,SEQUEST,]	6.0e-4	null	ms_run[1]:scan=8035	2503.2	3	1372.83149	458.28188	K	V	74	86
PSM	KYPYWPHQPIENL	-316_36810	Q9DCX2	1	Mouse_09-2020	null	[MS,MS:1001208,SEQUEST,]	2.6e-2	null	ms_run[1]:scan=8037	2503.8	3	1684.84897	562.28759	K	0	149	162
PSM	LLTSILDSSERS	-316_36817	Q9CXF0	1	Mouse_09-2020	null	[MS,MS:1001208,SEQUEST,]	3.9e-4	null	ms_run[1]:scan=8038	2504.1	2	1320.70110	660.85391	R	0	453	465
PSM	LVINGKPITIFQERDPTNIK	-316_36837	A0A1D5RLD8	1	Mouse_09-2020	null	[MS,MS:1001208,SEQUEST,]	3.9e-4	null	ms_run[1]:scan=8041	2505.0	3	2296.30442	766.10563	K	G	65	85
PSM	LLLGPGPSNLAPR	-316_36863	O35423	1	Mouse_09-2020	null	[MS,MS:1001208,SEQUEST,]	3.9e-4	null	ms_run[1]:scan=8046	2506.5	2	1304.76811	652.88789	R	L	46	59
PSM	FFDEESYSLLRK	-316_36931	Q9D8L3	1	Mouse_09-2020	null	[MS,MS:1001208,SEQUEST,]	6.0e-4	null	ms_run[1]:scan=8058	2510.0	3	1533.75931	511.92431	R	Q	106	118
PSM	NSRLPVMVWIHGGGLK	-316_36969	Q91WU0	1	Mouse_09-2020	null	[MS,MS:1001208,SEQUEST,]	3.9e-4	null	ms_run[1]:scan=8066	2512.3	3	1763.97269	588.66277	K	G	130	146
PSM	ALDLDPSKTNVSGGAIALGHPLGGSGSR	-316_36994	Q8BWT1	1	Mouse_09-2020	null	[MS,MS:1001208,SEQUEST,]	3.9e-4	null	ms_run[1]:scan=8072	2514.1	4	2647.38027	662.60041	K	T	333	361
PSM	LDQGGAPLAGTNKETTIQGLDGLSER	-316_37000	Q91Y97	1	Mouse_09-2020	null	[MS,MS:1001208,SEQUEST,]	3.9e-4	null	ms_run[1]:scan=8073	2514.3	3	2641.34488	881.11911	K	A	109	135
PSM	GILIGIQQSFRPR	-316_37017	Q8C196	1	Mouse_09-2020	null	[MS,MS:1001208,SEQUEST,]	8.1e-4	null	ms_run[1]:scan=8076	2515.2	3	1484.86914	495.62805	K	L	1361	1374
PSM	IQFGVPLAR	-316_37021	A0A0A0MQ68	1	Mouse_09-2020	null	[MS,MS:1001208,SEQUEST,]	8.1e-4	null	ms_run[1]:scan=8077	2515.5	2	1000.59380	500.80055	R	Q	329	338
PSM	NTVPWFPR	-316_37030	P16331	1	Mouse_09-2020	null	[MS,MS:1001208,SEQUEST,]	8.1e-4	null	ms_run[1]:scan=8078	2515.8	2	1016.53099	508.76925	K	I	116	124
PSM	LNDGHLIPALGFGTYKPK	-316_37039	Q9JLI0	1	Mouse_09-2020	null	[MS,MS:1001208,SEQUEST,]	3.9e-4	null	ms_run[1]:scan=8079	2516.1	4	1941.05910	486.02027	K	V	10	28
PSM	VYGTVFHINQGNPFK	-316_36604	Q9DCY0	1	Mouse_09-2020	null	[MS,MS:1001208,SEQUEST,]	3.9e-4	null	ms_run[1]:scan=7998	2492.5	3	1720.88211	574.29837	K	K	27	42
PSM	WLQTEVQNPSVTSKI	-316_37055	P34914	1	Mouse_09-2020	null	[MS,MS:1001208,SEQUEST,]	3.9e-4	null	ms_run[1]:scan=8083	2517.3	2	1729.91265	865.45960	K	0	540	555
PSM	LGGVEFNIDLPNKK	-316_36599	O08997	1	Mouse_09-2020	null	[MS,MS:1001208,SEQUEST,]	6.0e-4	null	ms_run[1]:scan=7997	2492.2	3	1543.84897	515.28747	K	C	26	40
PSM	TQVFKDFSELEPDKFQNK	-316_36571	Q9ET01	1	Mouse_09-2020	null	[MS,MS:1001208,SEQUEST,]	3.9e-4	null	ms_run[1]:scan=7992	2490.7	3	2200.09403	734.03554	K	N	466	484
PSM	TGLSIHEVYGQSETGISSATLR	-316_36186	Q91VA0	1	Mouse_09-2020	null	[MS,MS:1001208,SEQUEST,]	3.9e-4	null	ms_run[1]:scan=7925	2471.0	3	2306.16227	769.39228	R	M	355	377
PSM	QITINDLPVGR	-316_36192	P35700	1	Mouse_09-2020	null	[MS,MS:1001208,SEQUEST,]	3.9e-4	null	ms_run[1]:scan=7927	2471.7	2	1225.68987	613.34859	R	V	141	152
PSM	TLSDYNIQKESTLHLVLR	-316_36215	E9Q5F6	1	Mouse_09-2020	null	[MS,MS:1001208,SEQUEST,]	2.8e-3	null	ms_run[1]:scan=7930	2472.5	4	2130.15566	533.29429	R	R	55	73
PSM	TYTIANQFPLNK	-316_36242	Q9WUA2	1	Mouse_09-2020	null	[MS,MS:1001208,SEQUEST,]	1.3e-2	null	ms_run[1]:scan=7935	2474.0	2	1409.74382	705.37481	K	T	384	396
PSM	IYELAAGGTAVGTGLNTR	-316_36272	P97807	1	Mouse_09-2020	null	[MS,MS:1001208,SEQUEST,]	3.9e-4	null	ms_run[1]:scan=7940	2475.4	2	1763.93230	882.46796	R	G	266	284
PSM	LITNSEEIAFYNGNK	-316_36280	P55096	1	Mouse_09-2020	null	[MS,MS:1001208,SEQUEST,]	6.0e-4	null	ms_run[1]:scan=7941	2475.7	2	1712.85283	856.92813	R	E	272	287
PSM	LSGSNPYTTVTPQIINSK	-316_36296	A0A1L1SVJ6	1	Mouse_09-2020	null	[MS,MS:1001208,SEQUEST,]	3.9e-4	null	ms_run[1]:scan=7944	2476.6	2	1920.00945	960.50728	K	E	22	40
PSM	YNLGLDLR	-316_36358	P26443	1	Mouse_09-2020	null	[MS,MS:1001208,SEQUEST,]	3.9e-4	null	ms_run[1]:scan=7957	2480.5	2	963.52635	482.26654	K	A	528	536
PSM	IINEPTAAAIAYGLDKK	-316_36381	P63017	1	Mouse_09-2020	null	[MS,MS:1001208,SEQUEST,]	3.2e-3	null	ms_run[1]:scan=7961	2481.6	3	1787.99009	596.66824	R	G	172	189
PSM	RANNTTYGLAAGLFTKDLDK	-316_36407	P24549	1	Mouse_09-2020	null	[MS,MS:1001208,SEQUEST,]	3.9e-4	null	ms_run[1]:scan=7965	2482.8	3	2169.13272	723.71480	K	I	420	440
PSM	IFINLPR	-316_36436	A0A498WGD8	1	Mouse_09-2020	null	[MS,MS:1001208,SEQUEST,]	8.1e-4	null	ms_run[1]:scan=7970	2484.3	2	872.53526	436.77126	K	M	196	203
PSM	KQVVNIPSFIVR	-316_36458	Q6ZWN5	1	Mouse_09-2020	null	[MS,MS:1001208,SEQUEST,]	6.0e-4	null	ms_run[1]:scan=7973	2485.1	3	1399.84055	467.28552	R	D	139	151
PSM	FVEGLPINDFSREK	-316_36476	P14152	1	Mouse_09-2020	null	[MS,MS:1001208,SEQUEST,]	4.3e-2	null	ms_run[1]:scan=7977	2486.3	3	1650.84940	550.95438	K	D	299	313
PSM	AITGIQAFTVGK	-316_36490	A0A0A0MQ68	1	Mouse_09-2020	null	[MS,MS:1001208,SEQUEST,]	3.9e-4	null	ms_run[1]:scan=7979	2486.9	2	1205.68950	603.34806	R	0	436	448
PSM	GGVIAGSPAPPELIR	-316_36513	Q8VCW8	1	Mouse_09-2020	null	[MS,MS:1001208,SEQUEST,]	3.9e-4	null	ms_run[1]:scan=7982	2487.8	2	1433.81267	717.40918	R	I	379	394
PSM	YVTLIYTNYENGK	-316_36520	P19157	1	Mouse_09-2020	null	[MS,MS:1001208,SEQUEST,]	3.9e-4	null	ms_run[1]:scan=7984	2488.4	2	1577.78520	789.39594	K	D	104	117
PSM	RFTLVAWDPR	-316_36549	Q8R164	1	Mouse_09-2020	null	[MS,MS:1001208,SEQUEST,]	3.9e-4	null	ms_run[1]:scan=7988	2489.5	3	1260.68433	420.89977	K	Y	88	98
PSM	IIWELIKEK	-316_36560	O88844	1	Mouse_09-2020	null	[MS,MS:1001208,SEQUEST,]	1.7e-3	null	ms_run[1]:scan=7990	2490.1	2	1171.70915	586.35790	R	I	21	30
PSM	VYGTVFHINQGNPFKLK	-316_36577	Q9DCY0	1	Mouse_09-2020	null	[MS,MS:1001208,SEQUEST,]	3.4e-2	null	ms_run[1]:scan=7994	2491.3	4	1962.06142	491.27036	K	L	27	44
PSM	DHGFPVRVVVPGVVGAR	-316_37095	Q8R086	1	Mouse_09-2020	null	[MS,MS:1001208,SEQUEST,]	3.7e-3	null	ms_run[1]:scan=8089	2519.0	3	1760.99338	587.66880	R	V	361	378
PSM	VTNEPILAFSQGSPERDALQK	-316_37105	Q8CHT0	1	Mouse_09-2020	null	[MS,MS:1001208,SEQUEST,]	3.9e-4	null	ms_run[1]:scan=8092	2519.9	3	2300.19083	767.40088	K	L	31	52
PSM	AIAEELAPERGFLPPASEK	-316_37110	O35490	1	Mouse_09-2020	null	[MS,MS:1001208,SEQUEST,]	3.9e-4	null	ms_run[1]:scan=8093	2520.2	3	2025.06626	675.69323	R	G	309	328
PSM	IGFFQGDIR	-316_37710	Q8JZR0	0	Mouse_09-2020	null	[MS,MS:1001208,SEQUEST,]	6.0e-4	null	ms_run[1]:scan=8209	2554.2	2	1052.55437	526.77982	K	L	326	335
PSM	IGFFQGDIR	-316_37710	D3Z041	0	Mouse_09-2020	null	[MS,MS:1001208,SEQUEST,]	6.0e-4	null	ms_run[1]:scan=8209	2554.2	2	1052.55437	526.77982	K	L	342	351
PSM	ATQALVLAPTRELAQQIQK	-316_37716	P60843	1	Mouse_09-2020	null	[MS,MS:1001208,SEQUEST,]	6.0e-4	null	ms_run[1]:scan=8210	2554.5	3	2079.19388	693.73554	K	V	100	119
PSM	YLNIFGESQPNPK	-316_37739	Q9QXX4	1	Mouse_09-2020	null	[MS,MS:1001208,SEQUEST,]	3.9e-4	null	ms_run[1]:scan=8214	2555.7	2	1506.76067	753.88300	R	V	44	57
PSM	VNNASLIGLGYTQTLRPGVK	-316_37744	J3QMG3	1	Mouse_09-2020	null	[MS,MS:1001208,SEQUEST,]	3.9e-4	null	ms_run[1]:scan=8215	2556.0	3	2101.17862	701.06366	K	T	238	258
PSM	SGEIEPVSVKVGDKVLLPEYGGTK	-316_37751	Q64433	1	Mouse_09-2020	null	[MS,MS:1001208,SEQUEST,]	3.9e-4	null	ms_run[1]:scan=8216	2556.3	4	2501.35097	626.09289	K	V	57	81
PSM	QIFGEATKQPGIVFVAAK	-316_37763	F6Y6L6	1	Mouse_09-2020	null	[MS,MS:1001208,SEQUEST,]	3.9e-4	null	ms_run[1]:scan=8218	2556.8	3	1904.06504	635.35952	K	D	44	62
PSM	YLGTQPEPDIVGLDSGHIR	-316_37768	P52196	1	Mouse_09-2020	null	[MS,MS:1001208,SEQUEST,]	3.9e-4	null	ms_run[1]:scan=8219	2557.1	3	2067.05216	689.68837	R	S	188	207
PSM	GLEVTAYSPLGSSDR	-316_37778	Q9JII6	1	Mouse_09-2020	null	[MS,MS:1001208,SEQUEST,]	3.9e-4	null	ms_run[1]:scan=8222	2558.0	2	1551.76543	776.38610	R	W	204	219
PSM	QFYPDLIR	-316_37783	A0A0R4J135	0	Mouse_09-2020	null	[MS,MS:1001208,SEQUEST,]	1.3e-3	null	ms_run[1]:scan=8223	2558.3	2	1051.55718	526.28219	K	G	412	420
PSM	QFYPDLIR	-316_37783	P17563	0	Mouse_09-2020	null	[MS,MS:1001208,SEQUEST,]	1.3e-3	null	ms_run[1]:scan=8223	2558.3	2	1051.55718	526.28219	K	G	412	420
PSM	IINEPTAAAIAYGLDKR	-316_37786	P20029	1	Mouse_09-2020	null	[MS,MS:1001208,SEQUEST,]	1.2e-2	null	ms_run[1]:scan=8225	2558.9	3	1815.99460	606.00363	R	G	199	216
PSM	ITSEELHYFVQNHFTSAR	-316_37795	Q9DB77	1	Mouse_09-2020	null	[MS,MS:1001208,SEQUEST,]	1.1e-3	null	ms_run[1]:scan=8226	2559.2	4	2179.05654	545.51963	K	A	200	218
PSM	ARFEELNADLFR	-316_37854	P63017	1	Mouse_09-2020	null	[MS,MS:1001208,SEQUEST,]	3.9e-4	null	ms_run[1]:scan=8238	2562.7	3	1480.75614	494.25629	R	T	300	312
PSM	VHVFYIDYGNREILPSTR	-316_37896	Q78PY7	1	Mouse_09-2020	null	[MS,MS:1001208,SEQUEST,]	6.0e-4	null	ms_run[1]:scan=8245	2564.8	3	2179.13047	727.04801	K	G	759	777
PSM	QITINDLPVGR	-316_37906	P35700	1	Mouse_09-2020	null	[MS,MS:1001208,SEQUEST,]	6.0e-4	null	ms_run[1]:scan=8246	2565.1	2	1225.68999	613.34859	R	V	141	152
PSM	SEVYYDKSPLTPILLGNPGRK	-316_37931	P50172	1	Mouse_09-2020	null	[MS,MS:1001208,SEQUEST,]	3.9e-4	null	ms_run[1]:scan=8250	2566.2	4	2347.26479	587.57186	K	M	254	275
PSM	QAFQIGSPWR	-316_37992	O35945	0	Mouse_09-2020	null	[MS,MS:1001208,SEQUEST,]	3.9e-4	null	ms_run[1]:scan=8262	2569.8	2	1189.61186	595.30927	R	M	69	79
PSM	QAFQIGSPWR	-316_37992	P24549	0	Mouse_09-2020	null	[MS,MS:1001208,SEQUEST,]	3.9e-4	null	ms_run[1]:scan=8262	2569.8	2	1189.61186	595.30927	R	M	69	79
PSM	VHVFYIDYGNREILPSTR	-316_37997	Q78PY7	1	Mouse_09-2020	null	[MS,MS:1001208,SEQUEST,]	3.9e-4	null	ms_run[1]:scan=8263	2570.0	4	2179.13027	545.53782	K	G	759	777
PSM	AVLITYGPYAVNGK	-316_38124	Q9DCS2	1	Mouse_09-2020	null	[MS,MS:1001208,SEQUEST,]	8.1e-4	null	ms_run[1]:scan=8286	2576.8	2	1465.80779	733.40611	K	S	134	148
PSM	YVTLIYTNYENGK	-316_37683	P19157	1	Mouse_09-2020	null	[MS,MS:1001208,SEQUEST,]	1.1e-3	null	ms_run[1]:scan=8204	2552.8	2	1577.78765	789.39594	K	D	104	117
PSM	FLDGIYVSEK	-316_37657	A0A140T8T4	1	Mouse_09-2020	null	[MS,MS:1001208,SEQUEST,]	3.9e-4	null	ms_run[1]:scan=8199	2551.3	2	1170.60393	585.80570	K	T	175	185
PSM	IIVDELKQEVISTSSK	-316_37648	P68040	1	Mouse_09-2020	null	[MS,MS:1001208,SEQUEST,]	3.9e-4	null	ms_run[1]:scan=8198	2551.0	3	1788.99552	597.00329	K	E	265	281
PSM	LYERLEEETGQVVGFHQPGSIR	-316_37642	Q9DBT9	1	Mouse_09-2020	null	[MS,MS:1001208,SEQUEST,]	3.9e-4	null	ms_run[1]:scan=8197	2550.7	4	2544.28481	636.82649	K	A	108	130
PSM	LTVGWLGR	-316_37197	P35492	1	Mouse_09-2020	null	[MS,MS:1001208,SEQUEST,]	6.0e-4	null	ms_run[1]:scan=8112	2525.8	2	901.52574	451.26634	K	A	22	30
PSM	THILLFLPK	-316_37218	P09103	1	Mouse_09-2020	null	[MS,MS:1001208,SEQUEST,]	1.3e-3	null	ms_run[1]:scan=8115	2526.6	2	1081.67656	541.34205	K	V	257	266
PSM	YVANLFPYK	-316_37247	Q9D819	1	Mouse_09-2020	null	[MS,MS:1001208,SEQUEST,]	5.0e-3	null	ms_run[1]:scan=8120	2528.1	2	1114.59319	557.80022	R	Y	80	89
PSM	YAEIYGISSAHTLLR	-316_37264	Q99K67	1	Mouse_09-2020	null	[MS,MS:1001208,SEQUEST,]	3.9e-4	null	ms_run[1]:scan=8124	2529.3	3	1693.88999	565.30178	K	T	708	723
PSM	YNTASYFDDHPNHPFTDEY	-316_37286	Q91WT7	1	Mouse_09-2020	null	[MS,MS:1001208,SEQUEST,]	3.9e-4	null	ms_run[1]:scan=8128	2530.4	3	2332.94272	778.31878	R	0	305	324
PSM	WWPGGLGK	-316_37301	Q9R0H0	1	Mouse_09-2020	null	[MS,MS:1001208,SEQUEST,]	2.2e-2	null	ms_run[1]:scan=8131	2531.3	2	900.47240	450.73996	K	S	175	183
PSM	SLGVAAEGLPDQYADGEAAR	-316_37310	Q9QXF8	1	Mouse_09-2020	null	[MS,MS:1001208,SEQUEST,]	6.0e-4	null	ms_run[1]:scan=8133	2531.9	2	1989.95525	995.47925	R	W	10	30
PSM	HDPSLQPWSASYDPGSAKTILNNGK	-316_37355	P16015	1	Mouse_09-2020	null	[MS,MS:1001208,SEQUEST,]	3.9e-4	null	ms_run[1]:scan=8141	2534.3	4	2683.31093	671.58322	K	C	40	65
PSM	LSSLDVVHAALVNK	-316_37359	Q91XE0	1	Mouse_09-2020	null	[MS,MS:1001208,SEQUEST,]	6.0e-4	null	ms_run[1]:scan=8142	2534.6	3	1465.83762	489.28395	K	W	170	184
PSM	RQASGGPVDIGPEYQQDLDRELYK	-316_36152	P97450	1	Mouse_09-2020	null	[MS,MS:1001208,SEQUEST,]	3.9e-4	null	ms_run[1]:scan=7919	2469.3	4	2734.34585	684.34123	K	K	54	78
PSM	SIRTVLTF	-316_37390	P00329	1	Mouse_09-2020	null	[MS,MS:1001208,SEQUEST,]	3.0e-3	null	ms_run[1]:scan=8147	2536.0	2	936.55235	468.77928	K	0	368	376
PSM	GLGTEVPGNFQGPDPYRQLR	-316_37432	A0A1L1SSA8	1	Mouse_09-2020	null	[MS,MS:1001208,SEQUEST,]	6.6e-3	null	ms_run[1]:scan=8152	2537.5	3	2201.11191	734.37478	R	K	125	145
PSM	QAGIAQLYGIAGSTNVTGDQVKK	-316_37436	Q9QXD6	1	Mouse_09-2020	null	[MS,MS:1001208,SEQUEST,]	3.9e-4	null	ms_run[1]:scan=8153	2537.8	3	2319.23471	773.74828	R	D	51	74
PSM	KYDAFLASESLIK	-316_37440	P53026	1	Mouse_09-2020	null	[MS,MS:1001208,SEQUEST,]	3.9e-4	null	ms_run[1]:scan=8154	2538.1	3	1484.80112	495.60469	K	I	106	119
PSM	NLRVNAGDQPGADLGPLITPQAK	-316_37446	Q9EQ20	1	Mouse_09-2020	null	[MS,MS:1001208,SEQUEST,]	3.9e-4	null	ms_run[1]:scan=8155	2538.4	3	2345.26279	782.42391	K	R	342	365
PSM	VWIYPIK	-316_37489	Q922Q1	1	Mouse_09-2020	null	[MS,MS:1001208,SEQUEST,]	8.1e-4	null	ms_run[1]:scan=8166	2541.6	2	918.54527	459.77601	K	C	60	67
PSM	IIAEGANGPTTPEADKIFLER	-316_37522	P26443	1	Mouse_09-2020	null	[MS,MS:1001208,SEQUEST,]	3.9e-4	null	ms_run[1]:scan=8171	2543.1	3	2242.17405	748.06198	K	I	400	421
PSM	GFGFGLVK	-316_37581	G3UX26	1	Mouse_09-2020	null	[MS,MS:1001208,SEQUEST,]	3.7e-2	null	ms_run[1]:scan=8184	2546.9	2	824.46666	412.73689	K	D	21	29
PSM	FDRGYISPYFINTSK	-316_37625	P63038	1	Mouse_09-2020	null	[MS,MS:1001208,SEQUEST,]	3.9e-4	null	ms_run[1]:scan=8194	2549.8	3	1807.90152	603.30530	K	Q	219	234
PSM	SSLNPILFR	-316_37636	O54734	1	Mouse_09-2020	null	[MS,MS:1001208,SEQUEST,]	6.0e-4	null	ms_run[1]:scan=8196	2550.4	2	1046.59929	523.80329	K	V	175	184
PSM	DVPIRQGEIFLLPARVPHSPQR	-316_37423	Q78JT3	1	Mouse_09-2020	null	[MS,MS:1001208,SEQUEST,]	3.9e-4	null	ms_run[1]:scan=8151	2537.2	4	2525.41347	632.10794	R	A	74	96
PSM	WWPGGLGK	-316_36148	Q9R0H0	1	Mouse_09-2020	null	[MS,MS:1001208,SEQUEST,]	4.2e-2	null	ms_run[1]:scan=7918	2469.0	2	900.47338	450.73996	K	S	175	183
PSM	ALPGHLKPFETLLSQNQGGK	-316_36139	P19157	1	Mouse_09-2020	null	[MS,MS:1001208,SEQUEST,]	3.9e-4	null	ms_run[1]:scan=7917	2468.7	4	2135.16274	534.54565	K	F	122	142
PSM	YSLEPVAAELK	-316_36131	P09411	1	Mouse_09-2020	null	[MS,MS:1001208,SEQUEST,]	3.9e-4	null	ms_run[1]:scan=7915	2468.1	2	1219.65764	610.33208	K	L	76	87
PSM	KFYGPEGPYGVFAGR	-316_35069	O55022	1	Mouse_09-2020	null	[MS,MS:1001208,SEQUEST,]	3.9e-4	null	ms_run[1]:scan=7718	2410.3	3	1644.81845	548.94382	R	A	105	120
PSM	VGIPVVAVESDPKQLDTAK	-316_35073	Q9DBM2	1	Mouse_09-2020	null	[MS,MS:1001208,SEQUEST,]	6.0e-4	null	ms_run[1]:scan=7720	2410.9	3	1966.08707	656.03336	R	I	317	336
PSM	FANPFPAAVR	-316_35091	E9Q1J7	1	Mouse_09-2020	null	[MS,MS:1001208,SEQUEST,]	3.9e-4	null	ms_run[1]:scan=7723	2411.8	2	1089.58306	545.29563	K	F	455	465
PSM	RYFYFYNTGLQNQR	-316_35098	Q9QUR6	1	Mouse_09-2020	null	[MS,MS:1001208,SEQUEST,]	3.9e-4	null	ms_run[1]:scan=7724	2412.1	3	1869.90342	623.97255	K	L	85	99
PSM	ANEELAGVVAEVQK	-316_35126	Q61176	1	Mouse_09-2020	null	[MS,MS:1001208,SEQUEST,]	3.9e-4	null	ms_run[1]:scan=7730	2413.9	2	1456.76555	728.88574	K	G	76	90
PSM	AGFAGDDAPRAVFPSIVGRPR	-316_35132	P60710	0	Mouse_09-2020	null	[MS,MS:1001208,SEQUEST,]	6.0e-4	null	ms_run[1]:scan=7731	2414.1	4	2156.13955	539.78944	K	Q	19	40
PSM	AGFAGDDAPRAVFPSIVGRPR	-316_35132	P68134	0	Mouse_09-2020	null	[MS,MS:1001208,SEQUEST,]	6.0e-4	null	ms_run[1]:scan=7731	2414.1	4	2156.13955	539.78944	K	Q	21	42
PSM	TDVAAPFGGFK	-316_35139	Q8R0Y6	1	Mouse_09-2020	null	[MS,MS:1001208,SEQUEST,]	6.0e-4	null	ms_run[1]:scan=7732	2414.4	2	1109.56316	555.28493	K	S	866	877
PSM	KLFQHIAEYLPSYARPR	-316_35161	O35488	1	Mouse_09-2020	null	[MS,MS:1001208,SEQUEST,]	3.9e-4	null	ms_run[1]:scan=7735	2415.3	4	2089.13588	523.03900	K	L	541	558
PSM	ILIRPLYSNPPLNGAR	-316_35176	P05202	1	Mouse_09-2020	null	[MS,MS:1001208,SEQUEST,]	3.9e-4	null	ms_run[1]:scan=7738	2416.2	3	1794.04044	598.68434	K	A	310	326
PSM	EWGYASHNGPDHWHELYPIAKGDNQSPIELHTK	-316_35206	P16015	1	Mouse_09-2020	null	[MS,MS:1001208,SEQUEST,]	8.1e-4	null	ms_run[1]:scan=7744	2417.9	6	3826.80114	638.63935	K	I	4	37
PSM	KDGTVTAGNASGVSDGAGAVIIASEDAVKK	-316_35214	Q8BWT1	1	Mouse_09-2020	null	[MS,MS:1001208,SEQUEST,]	3.9e-4	null	ms_run[1]:scan=7745	2418.2	4	2788.43813	697.86353	K	N	241	271
PSM	GWVKPVIGSEYPLEK	-316_35224	P47199	1	Mouse_09-2020	null	[MS,MS:1001208,SEQUEST,]	3.9e-4	null	ms_run[1]:scan=7747	2418.8	3	1701.92136	567.97853	K	A	295	310
PSM	YQLDKDGVVLFK	-316_35230	P09103	1	Mouse_09-2020	null	[MS,MS:1001208,SEQUEST,]	6.0e-4	null	ms_run[1]:scan=7749	2419.4	3	1424.77832	475.59765	K	F	198	210
PSM	EGPSLTSPAQVLSR	-316_35238	Q8VC30	1	Mouse_09-2020	null	[MS,MS:1001208,SEQUEST,]	3.9e-4	null	ms_run[1]:scan=7750	2419.7	2	1441.76470	721.38590	K	S	421	435
PSM	KYNALKIPVPEDKYTALVDQEEKEDVK	-316_35249	Q9DCX2	1	Mouse_09-2020	null	[MS,MS:1001208,SEQUEST,]	5.9e-3	null	ms_run[1]:scan=7752	2420.3	5	3162.63563	633.33720	K	C	73	100
PSM	VLDASWYSPGTR	-316_35260	P52196	1	Mouse_09-2020	null	[MS,MS:1001208,SEQUEST,]	6.0e-4	null	ms_run[1]:scan=7754	2420.9	2	1351.66265	676.33568	R	A	31	43
PSM	KGQYIFKEIPLLK	-316_35265	Q9DCM2	1	Mouse_09-2020	null	[MS,MS:1001208,SEQUEST,]	3.9e-4	null	ms_run[1]:scan=7755	2421.2	3	1576.94602	526.32023	R	F	62	75
PSM	FSFDLGK	-316_35274	F7CAT1	1	Mouse_09-2020	null	[MS,MS:1001208,SEQUEST,]	3.7e-3	null	ms_run[1]:scan=7756	2421.4	2	813.41417	407.21070	K	E	30	37
PSM	TGQSYLAAGLLK	-316_35288	D6RHN4	1	Mouse_09-2020	null	[MS,MS:1001208,SEQUEST,]	6.0e-4	null	ms_run[1]:scan=7759	2422.3	2	1221.68425	611.34552	K	Q	6	18
PSM	AHPLFTFLR	-316_35053	P11352	1	Mouse_09-2020	null	[MS,MS:1001208,SEQUEST,]	2.1e-3	null	ms_run[1]:scan=7715	2409.4	2	1101.62065	551.31383	K	A	120	129
PSM	IHGQTIPSDGDIFTYTR	-316_35048	P24549	1	Mouse_09-2020	null	[MS,MS:1001208,SEQUEST,]	3.9e-4	null	ms_run[1]:scan=7714	2409.1	3	1920.94663	640.98652	K	E	140	157
PSM	LLYESANIPDFRK	-316_35037	Q8JZZ0	1	Mouse_09-2020	null	[MS,MS:1001208,SEQUEST,]	7.6e-3	null	ms_run[1]:scan=7712	2408.6	3	1565.83298	522.61559	K	K	56	69
PSM	ALPGHLKPFETLLSQNQGGK	-316_35029	P19157	1	Mouse_09-2020	null	[MS,MS:1001208,SEQUEST,]	3.9e-4	null	ms_run[1]:scan=7711	2408.2	3	2135.16172	712.39177	K	F	122	142
PSM	ALLFVPR	-316_34728	P07901	1	Mouse_09-2020	null	[MS,MS:1001208,SEQUEST,]	8.7e-3	null	ms_run[1]:scan=7654	2391.4	2	815.51402	408.26053	R	A	340	347
PSM	YYRQNPDIPQLEPSDYLRR	-316_34742	Q9DBM2	1	Mouse_09-2020	null	[MS,MS:1001208,SEQUEST,]	3.9e-4	null	ms_run[1]:scan=7657	2392.3	4	2423.21059	606.55802	K	V	677	696
PSM	SQDLLTSLTK	-316_34762	P33267	1	Mouse_09-2020	null	[MS,MS:1001208,SEQUEST,]	3.9e-4	null	ms_run[1]:scan=7660	2393.2	2	1105.61003	553.30860	R	S	48	58
PSM	ILTTNTWSSELSK	-316_34776	O70475	1	Mouse_09-2020	null	[MS,MS:1001208,SEQUEST,]	8.1e-4	null	ms_run[1]:scan=7662	2393.8	2	1479.77117	740.38811	K	A	208	221
PSM	VAGHPDVVINNAAGNFISPSER	-316_34793	Q9CQ62	1	Mouse_09-2020	null	[MS,MS:1001208,SEQUEST,]	3.9e-4	null	ms_run[1]:scan=7664	2394.4	3	2264.15018	755.38546	K	T	134	156
PSM	ELISNASDALDKIR	-316_34807	P11499	0	Mouse_09-2020	null	[MS,MS:1001208,SEQUEST,]	1.1e-3	null	ms_run[1]:scan=7667	2395.3	3	1544.82822	515.61414	R	E	42	56
PSM	ELISNASDALDKIR	-316_34807	P08113	0	Mouse_09-2020	null	[MS,MS:1001208,SEQUEST,]	1.1e-3	null	ms_run[1]:scan=7667	2395.3	3	1544.82822	515.61414	R	I	103	117
PSM	LNLKTPVPSDIAISR	-316_34813	A0A1W2P733	1	Mouse_09-2020	null	[MS,MS:1001208,SEQUEST,]	3.9e-4	null	ms_run[1]:scan=7668	2395.5	3	1623.94297	541.98579	K	C	130	145
PSM	MLLEYTDSSYDEK	-316_34827	P10649	1	Mouse_09-2020	null	[MS,MS:1001208,SEQUEST,]	8.1e-4	null	ms_run[1]:scan=7671	2396.5	2	1593.69939	797.35308	R	Y	19	32
PSM	YLGIENLAGK	-316_34865	Q3UEL5	1	Mouse_09-2020	null	[MS,MS:1001208,SEQUEST,]	3.9e-4	null	ms_run[1]:scan=7681	2399.4	2	1077.59453	539.30058	R	F	233	243
PSM	YYVTIIDAPGHRDFIK	-316_35301	P10126	1	Mouse_09-2020	null	[MS,MS:1001208,SEQUEST,]	3.9e-4	null	ms_run[1]:scan=7761	2422.9	4	1908.00210	477.75581	K	M	85	101
PSM	QINWTVLYRR	-316_34875	Q8BP67	1	Mouse_09-2020	null	[MS,MS:1001208,SEQUEST,]	8.1e-4	null	ms_run[1]:scan=7683	2400.0	3	1348.74863	450.25433	R	H	48	58
PSM	LFNLSKEDDVRQYVVR	-316_34883	P62754	1	Mouse_09-2020	null	[MS,MS:1001208,SEQUEST,]	8.1e-4	null	ms_run[1]:scan=7685	2400.6	4	1981.05178	496.01799	K	P	144	160
PSM	FSGWYDADLSPAGHEEAK	-316_34903	Q9DBJ1	1	Mouse_09-2020	null	[MS,MS:1001208,SEQUEST,]	3.9e-4	null	ms_run[1]:scan=7688	2401.5	3	1979.87656	660.63052	R	G	22	40
PSM	ISSLLEEQFQQGK	-316_34910	P62242	1	Mouse_09-2020	null	[MS,MS:1001208,SEQUEST,]	3.9e-4	null	ms_run[1]:scan=7690	2402.1	2	1506.77959	753.89356	K	L	158	171
PSM	EAFENGLWGK	-316_34943	Q8R0Y6	1	Mouse_09-2020	null	[MS,MS:1001208,SEQUEST,]	6.0e-4	null	ms_run[1]:scan=7695	2403.6	2	1150.55266	575.78001	K	N	470	480
PSM	YYVTIIDAPGHRDFIK	-316_34959	P10126	1	Mouse_09-2020	null	[MS,MS:1001208,SEQUEST,]	6.0e-4	null	ms_run[1]:scan=7698	2404.4	3	1908.00071	636.67199	K	M	85	101
PSM	ALPGHLKPFETLLSQNQGGK	-316_34965	P19157	1	Mouse_09-2020	null	[MS,MS:1001208,SEQUEST,]	3.9e-4	null	ms_run[1]:scan=7700	2405.0	4	2135.16201	534.54565	K	F	122	142
PSM	YTINIPEDLKPR	-316_34973	P28271	1	Mouse_09-2020	null	[MS,MS:1001208,SEQUEST,]	3.9e-4	null	ms_run[1]:scan=7701	2405.3	3	1458.79575	486.93655	R	T	835	847
PSM	SGVLPWLRPDSK	-316_35006	Q91X83	1	Mouse_09-2020	null	[MS,MS:1001208,SEQUEST,]	3.0e-3	null	ms_run[1]:scan=7707	2407.1	3	1354.74845	452.25410	R	Q	171	183
PSM	DGGSTTAGNSSQVSDGAAAVLLARR	-316_35015	Q8VCH0	0	Mouse_09-2020	null	[MS,MS:1001208,SEQUEST,]	5.0e-3	null	ms_run[1]:scan=7708	2407.4	3	2361.18052	787.72995	K	K	266	291
PSM	DGGSTTAGNSSQVSDGAAAVLLARR	-316_35015	Q921H8	0	Mouse_09-2020	null	[MS,MS:1001208,SEQUEST,]	5.0e-3	null	ms_run[1]:scan=7708	2407.4	3	2361.18052	787.72995	K	K	266	291
PSM	GLVLGIYAK	-316_34879	Q9CPY7	1	Mouse_09-2020	null	[MS,MS:1001208,SEQUEST,]	6.0e-4	null	ms_run[1]:scan=7684	2400.3	2	933.57738	467.29203	K	K	35	44
PSM	LQASWVTHGVPPGFGK	-316_34705	Q9DBT9	1	Mouse_09-2020	null	[MS,MS:1001208,SEQUEST,]	3.9e-4	null	ms_run[1]:scan=7649	2389.9	3	1680.88547	560.96673	K	L	313	329
PSM	LLTRQDAQSLLVPVK	-316_35308	Q99K67	1	Mouse_09-2020	null	[MS,MS:1001208,SEQUEST,]	3.9e-4	null	ms_run[1]:scan=7762	2423.2	3	1681.00156	561.00508	R	S	319	334
PSM	SIRNPRDPALLQQWEK	-316_35356	P0DM40	1	Mouse_09-2020	null	[MS,MS:1001208,SEQUEST,]	7.3e-3	null	ms_run[1]:scan=7770	2425.6	3	1951.04074	651.02179	K	L	606	622
PSM	GTTITSVLPKPALVASR	-316_35863	Q8C196	1	Mouse_09-2020	null	[MS,MS:1001208,SEQUEST,]	4.9e-3	null	ms_run[1]:scan=7866	2453.8	2	1711.01360	856.00926	K	E	403	420
PSM	FVTVQTISGTGALR	-316_35869	P05202	1	Mouse_09-2020	null	[MS,MS:1001208,SEQUEST,]	3.9e-4	null	ms_run[1]:scan=7867	2454.1	2	1449.80754	725.40664	R	G	126	140
PSM	AYFHLLNQIAPK	-316_35888	A0A1C7CYV0	1	Mouse_09-2020	null	[MS,MS:1001208,SEQUEST,]	3.9e-4	null	ms_run[1]:scan=7870	2454.9	3	1414.78498	472.26623	K	Q	301	313
PSM	GTEFLAAPSSYYK	-316_35897	P49429	1	Mouse_09-2020	null	[MS,MS:1001208,SEQUEST,]	3.9e-4	null	ms_run[1]:scan=7873	2455.8	2	1433.69670	717.35100	R	L	285	298
PSM	EWGYASHNGPDHWHELYPIAK	-316_35904	P16015	1	Mouse_09-2020	null	[MS,MS:1001208,SEQUEST,]	6.0e-4	null	ms_run[1]:scan=7874	2456.1	4	2507.15639	627.54364	K	D	4	25
PSM	FDASFFGVHPK	-316_35911	P19096	1	Mouse_09-2020	null	[MS,MS:1001208,SEQUEST,]	3.9e-4	null	ms_run[1]:scan=7875	2456.4	3	1251.61686	417.87675	K	A	60	71
PSM	THILLFLPK	-316_35941	P09103	1	Mouse_09-2020	null	[MS,MS:1001208,SEQUEST,]	8.1e-4	null	ms_run[1]:scan=7880	2457.9	2	1081.67754	541.34205	K	V	257	266
PSM	AVDLQILPK	-316_35954	P47911	1	Mouse_09-2020	null	[MS,MS:1001208,SEQUEST,]	3.9e-4	null	ms_run[1]:scan=7883	2458.8	2	996.60924	498.80804	K	K	260	269
PSM	YPQLLSGIR	-316_35962	P50247	1	Mouse_09-2020	null	[MS,MS:1001208,SEQUEST,]	3.9e-4	null	ms_run[1]:scan=7884	2459.0	2	1046.59990	523.80329	K	I	143	152
PSM	GTTITSVLPKPALVASRVEVSK	-316_35972	Q8C196	1	Mouse_09-2020	null	[MS,MS:1001208,SEQUEST,]	3.9e-4	null	ms_run[1]:scan=7886	2459.6	3	2253.32022	751.77740	K	L	403	425
PSM	GILIGIQQSFRPR	-316_35997	Q8C196	1	Mouse_09-2020	null	[MS,MS:1001208,SEQUEST,]	8.1e-4	null	ms_run[1]:scan=7891	2461.1	2	1484.87126	742.93844	K	L	1361	1374
PSM	ASLQNLLSASQAR	-316_36004	P35505	1	Mouse_09-2020	null	[MS,MS:1001208,SEQUEST,]	3.9e-4	null	ms_run[1]:scan=7892	2461.4	2	1358.73992	679.87296	R	R	83	96
PSM	LHIIEVGTPPTGNQPFPK	-316_36028	Q68FD5	1	Mouse_09-2020	null	[MS,MS:1001208,SEQUEST,]	3.9e-4	null	ms_run[1]:scan=7896	2462.6	3	1945.05686	649.02291	K	A	228	246
PSM	AAVPSGASTGIYEALELRDNDKTR	-316_36040	P17182	1	Mouse_09-2020	null	[MS,MS:1001208,SEQUEST,]	6.0e-4	null	ms_run[1]:scan=7900	2463.7	4	2534.28530	634.32659	R	M	33	57
PSM	NRPNRLIVDEAINEDNSVVSLSQPK	-316_36072	Q01853	1	Mouse_09-2020	null	[MS,MS:1001208,SEQUEST,]	3.9e-4	null	ms_run[1]:scan=7905	2465.2	4	2807.46963	702.62161	K	D	21	46
PSM	FLASVSTVLTSKYR	-316_36087	Q91VB8	1	Mouse_09-2020	null	[MS,MS:1001208,SEQUEST,]	6.0e-4	null	ms_run[1]:scan=7909	2466.4	3	1571.87949	524.63124	K	0	129	143
PSM	GFSLEELR	-316_36096	P47963	1	Mouse_09-2020	null	[MS,MS:1001208,SEQUEST,]	8.1e-4	null	ms_run[1]:scan=7910	2466.7	2	950.49455	475.75072	R	A	75	83
PSM	VFADYEAYVK	-316_36110	Q9ET01	1	Mouse_09-2020	null	[MS,MS:1001208,SEQUEST,]	3.9e-4	null	ms_run[1]:scan=7912	2467.2	2	1204.58855	602.79787	K	Q	774	784
PSM	ASLQNLLSASQAR	-316_36125	P35505	1	Mouse_09-2020	null	[MS,MS:1001208,SEQUEST,]	3.9e-4	null	ms_run[1]:scan=7914	2467.8	3	1358.73932	453.58440	R	R	83	96
PSM	FADGDVDAVLSR	-316_35854	Q8R0Y6	1	Mouse_09-2020	null	[MS,MS:1001208,SEQUEST,]	3.9e-4	null	ms_run[1]:scan=7864	2453.2	2	1264.61760	632.81204	R	N	815	827
PSM	VYNEAGVTFT	-316_35852	P26443	1	Mouse_09-2020	null	[MS,MS:1001208,SEQUEST,]	6.0e-4	null	ms_run[1]:scan=7863	2452.9	2	1100.52654	550.76657	K	0	549	559
PSM	SHAPVYFYEFQHRPSFFK	-316_35824	Q8BK48	1	Mouse_09-2020	null	[MS,MS:1001208,SEQUEST,]	3.9e-4	null	ms_run[1]:scan=7856	2450.8	4	2287.11025	572.53254	R	F	429	447
PSM	GILIGIQQSFRPR	-316_35810	Q8C196	1	Mouse_09-2020	null	[MS,MS:1001208,SEQUEST,]	3.9e-4	null	ms_run[1]:scan=7854	2450.2	3	1484.87024	495.62805	K	L	1361	1374
PSM	YVTLIYTNYENGKNDYVK	-316_35423	P19157	1	Mouse_09-2020	null	[MS,MS:1001208,SEQUEST,]	3.9e-4	null	ms_run[1]:scan=7782	2429.1	3	2197.08304	733.03191	K	L	104	122
PSM	LFVEDSIHDQFVQK	-316_35476	Q8R0Y6	1	Mouse_09-2020	null	[MS,MS:1001208,SEQUEST,]	3.9e-4	null	ms_run[1]:scan=7791	2431.8	3	1704.85837	568.95790	R	V	713	727
PSM	YGAFGLPTTVAHVDGK	-316_35513	Q9DCM2	1	Mouse_09-2020	null	[MS,MS:1001208,SEQUEST,]	3.9e-4	null	ms_run[1]:scan=7796	2433.2	3	1632.83768	544.95086	K	Y	178	194
PSM	SIGVSNFNFR	-316_35522	Q91WT7	1	Mouse_09-2020	null	[MS,MS:1001208,SEQUEST,]	6.0e-4	null	ms_run[1]:scan=7798	2433.8	2	1140.58013	570.79345	K	L	162	172
PSM	FAVLQTYGDTTHTLVEK	-316_35531	P49429	1	Mouse_09-2020	null	[MS,MS:1001208,SEQUEST,]	3.9e-4	null	ms_run[1]:scan=7799	2434.1	3	1922.98734	641.66679	K	N	133	150
PSM	LWTLVSEQTR	-316_35549	P14115	1	Mouse_09-2020	null	[MS,MS:1001208,SEQUEST,]	3.2e-3	null	ms_run[1]:scan=7803	2435.3	2	1232.66411	616.83532	K	N	78	88
PSM	VYTVEKADNFEYSDPVDGSISK	-316_35552	Q9D0F9	1	Mouse_09-2020	null	[MS,MS:1001208,SEQUEST,]	6.0e-4	null	ms_run[1]:scan=7804	2435.6	3	2463.15982	821.72358	K	Q	465	487
PSM	YSQVLANGLDNKLREDLER	-316_35561	P62270	1	Mouse_09-2020	null	[MS,MS:1001208,SEQUEST,]	3.9e-4	null	ms_run[1]:scan=7807	2436.5	4	2233.15761	559.04474	K	K	95	114
PSM	LSGFGQSGIFSK	-316_35569	O09174	1	Mouse_09-2020	null	[MS,MS:1001208,SEQUEST,]	6.0e-4	null	ms_run[1]:scan=7808	2436.8	2	1227.63786	614.32205	R	A	106	118
PSM	ESGLYFIRPLK	-316_35341	Q8VCM7	1	Mouse_09-2020	null	[MS,MS:1001208,SEQUEST,]	6.0e-4	null	ms_run[1]:scan=7767	2424.7	3	1322.74729	441.58708	K	K	188	199
PSM	GLFTGLTPR	-316_35593	Q791V5	1	Mouse_09-2020	null	[MS,MS:1001208,SEQUEST,]	6.0e-4	null	ms_run[1]:scan=7811	2437.6	2	961.54668	481.27691	R	C	69	78
PSM	LIFYDLRGEGVK	-316_35610	Q8R2P8	1	Mouse_09-2020	null	[MS,MS:1001208,SEQUEST,]	6.5e-3	null	ms_run[1]:scan=7814	2438.5	3	1409.77896	470.59776	K	Q	169	181
PSM	ALQASALAAWGGK	-316_35623	Q91Y97	1	Mouse_09-2020	null	[MS,MS:1001208,SEQUEST,]	3.9e-4	null	ms_run[1]:scan=7817	2439.4	2	1243.67937	622.34331	R	A	305	318
PSM	TFAATIPRPFSVR	-316_35639	P16331	1	Mouse_09-2020	null	[MS,MS:1001208,SEQUEST,]	8.1e-4	null	ms_run[1]:scan=7820	2440.3	3	1462.81656	488.27702	R	D	401	414
PSM	YGKDATNVGDEGGFAPNILENK	-316_35666	P17182	1	Mouse_09-2020	null	[MS,MS:1001208,SEQUEST,]	3.9e-4	null	ms_run[1]:scan=7824	2441.4	3	2309.10752	770.37299	K	A	200	222
PSM	LVLEVAQHLGESTVR	-316_35677	P56480	1	Mouse_09-2020	null	[MS,MS:1001208,SEQUEST,]	3.9e-4	null	ms_run[1]:scan=7827	2442.4	3	1650.91806	550.97730	R	I	95	110
PSM	FWANFAR	-316_35722	Q8VCC2	0	Mouse_09-2020	null	[MS,MS:1001208,SEQUEST,]	1.7e-3	null	ms_run[1]:scan=7837	2445.3	2	911.45244	456.22976	K	G	497	504
PSM	FWANFAR	-316_35722	Q91WU0	0	Mouse_09-2020	null	[MS,MS:1001208,SEQUEST,]	1.7e-3	null	ms_run[1]:scan=7837	2445.3	2	911.45244	456.22976	K	G	497	504
PSM	FWANFAR	-316_35722	Q8VCT4	0	Mouse_09-2020	null	[MS,MS:1001208,SEQUEST,]	1.7e-3	null	ms_run[1]:scan=7837	2445.3	2	911.45244	456.22976	K	G	497	504
PSM	GTTITSVLPKPALVASR	-316_35753	Q8C196	1	Mouse_09-2020	null	[MS,MS:1001208,SEQUEST,]	3.9e-4	null	ms_run[1]:scan=7843	2447.1	3	1711.01126	571.00860	K	E	403	420
PSM	VIFLENYR	-316_35760	Q9ET01	1	Mouse_09-2020	null	[MS,MS:1001208,SEQUEST,]	3.9e-4	null	ms_run[1]:scan=7844	2447.3	2	1053.57305	527.29002	K	S	643	651
PSM	DFNPQHFLDDKGQLK	-316_35775	P56593	1	Mouse_09-2020	null	[MS,MS:1001208,SEQUEST,]	3.9e-4	null	ms_run[1]:scan=7847	2448.2	3	1801.88614	601.30044	K	I	408	423
PSM	YSQVLANGLDNKLREDLER	-316_35603	P62270	1	Mouse_09-2020	null	[MS,MS:1001208,SEQUEST,]	3.9e-4	null	ms_run[1]:scan=7813	2438.2	3	2233.16104	745.05723	K	K	95	114
PSM	SADTLWGIQK	-316_31540	A0A1B0GSR9	1	Mouse_09-2020	null	[MS,MS:1001208,SEQUEST,]	3.9e-4	null	ms_run[1]:scan=7052	2214.5	2	1118.58464	559.79566	K	L	302	312
PSM	IYLPHSLPQQ	-316_31534	P03930	1	Mouse_09-2020	null	[MS,MS:1001208,SEQUEST,]	6.0e-4	null	ms_run[1]:scan=7051	2214.3	2	1195.64849	598.32713	K	0	58	68
PSM	GNWGHLDQVAALR	-316_31526	Q8VCT4	1	Mouse_09-2020	null	[MS,MS:1001208,SEQUEST,]	3.9e-4	null	ms_run[1]:scan=7048	2213.4	3	1436.73951	479.58462	R	V	187	200
PSM	YGVSGYPTLK	-316_26432	P27773	1	Mouse_09-2020	null	[MS,MS:1001208,SEQUEST,]	8.1e-4	null	ms_run[1]:scan=6087	1932.2	2	1084.57244	542.78731	K	F	95	105
PSM	AAWGKIGGHGAEYGAEALER	-316_26459	Q91VB8	1	Mouse_09-2020	null	[MS,MS:1001208,SEQUEST,]	3.9e-4	null	ms_run[1]:scan=6091	1933.3	3	2043.01792	681.67294	K	F	13	33
PSM	LDSFRESILR	-316_26481	P19096	1	Mouse_09-2020	null	[MS,MS:1001208,SEQUEST,]	8.6e-3	null	ms_run[1]:scan=6095	1934.5	3	1235.67817	412.56294	R	D	513	523
PSM	SFTVTELR	-316_26492	Q99KR3	1	Mouse_09-2020	null	[MS,MS:1001208,SEQUEST,]	6.0e-4	null	ms_run[1]:scan=6098	1935.4	2	952.50981	476.75855	K	M	235	243
PSM	NIVVGFAR	-316_26500	E9Q1J7	1	Mouse_09-2020	null	[MS,MS:1001208,SEQUEST,]	8.1e-4	null	ms_run[1]:scan=6100	1936.0	2	875.50963	438.25852	K	N	304	312
PSM	LWSTFHRPELVR	-316_26505	Q91WT7	1	Mouse_09-2020	null	[MS,MS:1001208,SEQUEST,]	6.0e-4	null	ms_run[1]:scan=6101	1936.2	3	1540.83854	514.28429	K	C	85	97
PSM	KYVLGNPLTPGINQGPQIDKEQHDK	-316_26513	P24549	1	Mouse_09-2020	null	[MS,MS:1001208,SEQUEST,]	3.9e-4	null	ms_run[1]:scan=6102	1936.5	4	2789.45620	698.11997	K	L	329	354
PSM	WSTPSGASWK	-316_26537	Q9DBM2	1	Mouse_09-2020	null	[MS,MS:1001208,SEQUEST,]	1.8e-2	null	ms_run[1]:scan=6108	1938.3	2	1106.52703	553.76691	K	A	279	289
PSM	GILLYGTK	-316_26546	P50544	1	Mouse_09-2020	null	[MS,MS:1001208,SEQUEST,]	6.0e-4	null	ms_run[1]:scan=6109	1938.6	2	864.51921	432.76310	K	Q	189	197
PSM	YRALLSPTFTSGK	-316_26566	Q64459	1	Mouse_09-2020	null	[MS,MS:1001208,SEQUEST,]	3.9e-4	null	ms_run[1]:scan=6112	1939.4	3	1440.78458	480.93303	R	K	129	142
PSM	IGYPAPNFK	-316_26586	P35700	1	Mouse_09-2020	null	[MS,MS:1001208,SEQUEST,]	4.5e-3	null	ms_run[1]:scan=6116	1940.6	2	1006.53588	503.77146	K	T	8	17
PSM	DSQGNLFRNVLKEK	-316_26590	Q91Y97	1	Mouse_09-2020	null	[MS,MS:1001208,SEQUEST,]	3.9e-4	null	ms_run[1]:scan=6117	1940.9	3	1647.88163	549.96528	K	I	88	102
PSM	VISLSGEHSIIGR	-316_26597	P08228	1	Mouse_09-2020	null	[MS,MS:1001208,SEQUEST,]	6.0e-4	null	ms_run[1]:scan=6118	1941.2	3	1367.76432	456.59290	R	M	104	117
PSM	ALGLSNFNSR	-316_26609	Q9JII6	1	Mouse_09-2020	null	[MS,MS:1001208,SEQUEST,]	6.0e-4	null	ms_run[1]:scan=6120	1941.8	2	1078.56365	539.78563	K	I	158	168
PSM	GVRLTELLK	-316_26635	Q03265	1	Mouse_09-2020	null	[MS,MS:1001208,SEQUEST,]	3.7e-2	null	ms_run[1]:scan=6123	1942.7	2	1028.64641	514.82677	R	G	464	473
PSM	GVPGAIVNVSSQASQR	-316_26669	A2AC16	1	Mouse_09-2020	null	[MS,MS:1001208,SEQUEST,]	3.9e-4	null	ms_run[1]:scan=6130	1944.7	2	1569.83586	785.42081	R	L	126	142
PSM	KLWGDRYFDPANGK	-316_26674	P58252	1	Mouse_09-2020	null	[MS,MS:1001208,SEQUEST,]	3.0e-2	null	ms_run[1]:scan=6131	1945.0	3	1666.83268	556.28272	K	S	259	273
PSM	FLVGPDGVPVRR	-316_26690	P11352	1	Mouse_09-2020	null	[MS,MS:1001208,SEQUEST,]	6.0e-4	null	ms_run[1]:scan=6135	1946.2	3	1311.75373	437.92258	K	S	165	177
PSM	AGPNIYELR	-316_26695	O55125	1	Mouse_09-2020	null	[MS,MS:1001208,SEQUEST,]	6.0e-4	null	ms_run[1]:scan=6136	1946.5	2	1032.54778	516.77727	R	Y	180	189
PSM	AAWGKIGGHGAEYGAEALER	-316_26393	Q91VB8	1	Mouse_09-2020	null	[MS,MS:1001208,SEQUEST,]	6.0e-4	null	ms_run[1]:scan=6079	1929.8	4	2043.01540	511.50652	K	F	13	33
PSM	QLGGYVATIGTK	-316_26716	Q64374	1	Mouse_09-2020	null	[MS,MS:1001208,SEQUEST,]	3.9e-4	null	ms_run[1]:scan=6139	1947.3	2	1207.66875	604.33770	R	C	65	77
PSM	INFDKYHPGYFGK	-316_26362	P14115	1	Mouse_09-2020	null	[MS,MS:1001208,SEQUEST,]	6.0e-4	null	ms_run[1]:scan=6072	1927.7	3	1585.77811	529.26478	R	G	43	56
PSM	GAWSNVLR	-316_26287	P51881	1	Mouse_09-2020	null	[MS,MS:1001208,SEQUEST,]	6.0e-4	null	ms_run[1]:scan=6061	1924.5	2	902.48461	451.74578	K	M	273	281
PSM	RFLEEATRVSQEHPVVLTK	-316_25941	Q8C196	1	Mouse_09-2020	null	[MS,MS:1001208,SEQUEST,]	3.9e-4	null	ms_run[1]:scan=5997	1905.7	4	2239.21865	560.56029	K	V	1150	1169
PSM	KPEEVDDEVFYSPR	-316_25972	P11725	1	Mouse_09-2020	null	[MS,MS:1001208,SEQUEST,]	3.9e-4	null	ms_run[1]:scan=6003	1907.5	3	1709.80112	570.60542	R	L	307	321
PSM	IFINNEWHNSVSGK	-316_26003	P24549	1	Mouse_09-2020	null	[MS,MS:1001208,SEQUEST,]	8.1e-4	null	ms_run[1]:scan=6008	1909.0	2	1644.81389	822.91008	K	F	23	37
PSM	LYDIDVAK	-316_26070	P62751	1	Mouse_09-2020	null	[MS,MS:1001208,SEQUEST,]	8.1e-4	null	ms_run[1]:scan=6021	1912.8	2	936.50383	468.75548	K	N	116	124
PSM	LDLLGNPK	-316_26078	Q8VCT4	1	Mouse_09-2020	null	[MS,MS:1001208,SEQUEST,]	3.7e-3	null	ms_run[1]:scan=6022	1913.1	2	869.50920	435.25819	K	S	305	313
PSM	QATKDAGQISGLNVLR	-316_26095	P38647	1	Mouse_09-2020	null	[MS,MS:1001208,SEQUEST,]	3.9e-4	null	ms_run[1]:scan=6024	1913.7	3	1670.91831	557.64432	R	I	203	219
PSM	KGKGTTITSVLPKPALVASRVEVSK	-316_26101	Q8C196	1	Mouse_09-2020	null	[MS,MS:1001208,SEQUEST,]	6.0e-4	null	ms_run[1]:scan=6025	1914.0	5	2566.52875	514.11163	K	L	400	425
PSM	GWYQYDKPLGR	-316_26130	Q9DBM2	1	Mouse_09-2020	null	[MS,MS:1001208,SEQUEST,]	3.9e-4	null	ms_run[1]:scan=6031	1915.7	3	1382.68686	461.56657	K	H	573	584
PSM	ESYSVYVYK	-316_26137	Q64475	1	Mouse_09-2020	null	[MS,MS:1001208,SEQUEST,]	3.6e-3	null	ms_run[1]:scan=6032	1916.0	2	1137.54729	569.27677	K	L	36	45
PSM	VSVISVEEPPQR	-316_26159	Q9DCW4	1	Mouse_09-2020	null	[MS,MS:1001208,SEQUEST,]	3.9e-4	null	ms_run[1]:scan=6035	1916.9	2	1339.72368	670.36444	K	A	222	234
PSM	LYIDSYEKDVAK	-316_26173	Q9D0F9	1	Mouse_09-2020	null	[MS,MS:1001208,SEQUEST,]	1.7e-3	null	ms_run[1]:scan=6037	1917.5	3	1443.73835	481.91705	R	N	516	528
PSM	LISEVIGER	-316_26195	E0CXN5	1	Mouse_09-2020	null	[MS,MS:1001208,SEQUEST,]	6.0e-4	null	ms_run[1]:scan=6041	1918.7	2	1015.57848	508.29276	K	G	108	117
PSM	GNIYSLNEGYAK	-316_26203	Q9QXD6	1	Mouse_09-2020	null	[MS,MS:1001208,SEQUEST,]	3.9e-4	null	ms_run[1]:scan=6043	1919.2	2	1328.64958	664.82769	K	F	207	219
PSM	TIRYPDPLIK	-316_26223	P62702	1	Mouse_09-2020	null	[MS,MS:1001208,SEQUEST,]	3.9e-4	null	ms_run[1]:scan=6047	1920.4	3	1215.71051	405.90805	R	N	146	156
PSM	GWYQYDKPLGR	-316_26235	Q9DBM2	1	Mouse_09-2020	null	[MS,MS:1001208,SEQUEST,]	8.1e-4	null	ms_run[1]:scan=6049	1921.0	2	1382.68682	691.84622	K	H	573	584
PSM	FLTATSLAR	-316_26243	Q9WVM8	1	Mouse_09-2020	null	[MS,MS:1001208,SEQUEST,]	6.0e-4	null	ms_run[1]:scan=6052	1921.8	2	979.55687	490.28219	R	P	6	15
PSM	GLAPEQPVTLR	-316_26250	Q8BWN8	1	Mouse_09-2020	null	[MS,MS:1001208,SEQUEST,]	3.9e-4	null	ms_run[1]:scan=6053	1922.2	2	1180.66802	590.83786	R	V	25	36
PSM	GLDPARVNVPVIGGHAGK	-316_26257	P08249	1	Mouse_09-2020	null	[MS,MS:1001208,SEQUEST,]	6.0e-4	null	ms_run[1]:scan=6054	1922.5	4	1756.98134	440.00088	K	I	186	204
PSM	IFHVNWFRK	-316_26283	Q9Z2V4	1	Mouse_09-2020	null	[MS,MS:1001208,SEQUEST,]	6.0e-4	null	ms_run[1]:scan=6060	1924.2	3	1246.68555	416.23298	K	K	511	520
PSM	RLAGGDWFTSR	-316_26319	Q76MZ3	1	Mouse_09-2020	null	[MS,MS:1001208,SEQUEST,]	8.1e-4	null	ms_run[1]:scan=6065	1925.7	3	1265.63962	422.55103	K	S	134	145
PSM	AIFQAIAAK	-316_26734	Q9DCD0	1	Mouse_09-2020	null	[MS,MS:1001208,SEQUEST,]	3.9e-4	null	ms_run[1]:scan=6142	1948.2	2	932.55638	466.78183	K	G	155	164
PSM	VVLVLAGR	-316_26744	P61358	1	Mouse_09-2020	null	[MS,MS:1001208,SEQUEST,]	1.7e-3	null	ms_run[1]:scan=6144	1948.8	2	826.55138	413.77909	K	S	10	18
PSM	TYAFFSHTIK	-316_26772	Q99K67	1	Mouse_09-2020	null	[MS,MS:1001208,SEQUEST,]	3.2e-2	null	ms_run[1]:scan=6148	1950.0	3	1214.62177	405.54500	K	Q	105	115
PSM	IAATILTSPDLRK	-316_27277	P05202	1	Mouse_09-2020	null	[MS,MS:1001208,SEQUEST,]	3.9e-4	null	ms_run[1]:scan=6240	1976.9	3	1398.83127	466.94868	R	W	326	339
PSM	NSRLGFLYDLDKQVK	-316_27291	Q68FE6	1	Mouse_09-2020	null	[MS,MS:1001208,SEQUEST,]	3.4e-2	null	ms_run[1]:scan=6244	1978.1	4	1795.96413	449.74798	R	I	109	124
PSM	YWANFAR	-316_27307	Q91WG0	0	Mouse_09-2020	null	[MS,MS:1001208,SEQUEST,]	8.1e-4	null	ms_run[1]:scan=6246	1978.7	2	927.44731	464.22722	K	G	492	499
PSM	YWANFAR	-316_27307	Q8BK48	0	Mouse_09-2020	null	[MS,MS:1001208,SEQUEST,]	8.1e-4	null	ms_run[1]:scan=6246	1978.7	2	927.44731	464.22722	K	G	490	497
PSM	YWANFAR	-316_27307	Q8QZR3	0	Mouse_09-2020	null	[MS,MS:1001208,SEQUEST,]	8.1e-4	null	ms_run[1]:scan=6246	1978.7	2	927.44731	464.22722	K	G	489	496
PSM	KKELEEIVQPIISK	-316_27316	P20029	1	Mouse_09-2020	null	[MS,MS:1001208,SEQUEST,]	3.9e-4	null	ms_run[1]:scan=6247	1979.0	3	1653.97849	551.99770	K	Y	621	635
PSM	FETFPTSVSK	-316_27323	Q8K169	1	Mouse_09-2020	null	[MS,MS:1001208,SEQUEST,]	3.7e-3	null	ms_run[1]:scan=6248	1979.3	2	1142.57329	571.79005	K	N	74	84
PSM	LRQIFNGTFVK	-316_27328	P14148	1	Mouse_09-2020	null	[MS,MS:1001208,SEQUEST,]	3.9e-4	null	ms_run[1]:scan=6249	1979.5	3	1322.75864	441.59083	R	N	136	147
PSM	QTALAELVK	-316_27334	P07724	1	Mouse_09-2020	null	[MS,MS:1001208,SEQUEST,]	8.1e-4	null	ms_run[1]:scan=6251	1980.2	2	972.57213	486.78985	K	K	550	559
PSM	TIAQDYGVLK	-316_27342	P35700	1	Mouse_09-2020	null	[MS,MS:1001208,SEQUEST,]	6.0e-4	null	ms_run[1]:scan=6252	1980.4	2	1107.60381	554.30586	R	D	111	121
PSM	HAYGDQYRATDFVVPGPGK	-316_27349	O88844	1	Mouse_09-2020	null	[MS,MS:1001208,SEQUEST,]	3.9e-4	null	ms_run[1]:scan=6253	1980.7	3	2078.00827	693.34119	R	E	133	152
PSM	FGELALTK	-316_27389	Q8BMS1	1	Mouse_09-2020	null	[MS,MS:1001208,SEQUEST,]	6.0e-4	null	ms_run[1]:scan=6261	1983.1	2	878.49852	439.75274	K	S	327	335
PSM	TYFPHFDVSHGSAQVK	-316_27404	Q91VB8	1	Mouse_09-2020	null	[MS,MS:1001208,SEQUEST,]	3.9e-4	null	ms_run[1]:scan=6264	1983.9	2	1819.87773	910.44174	K	H	42	58
PSM	ITEIYEGTSEIQR	-316_27423	Q07417	1	Mouse_09-2020	null	[MS,MS:1001208,SEQUEST,]	6.0e-4	null	ms_run[1]:scan=6267	1984.8	2	1538.77080	769.88848	R	V	387	400
PSM	NLDIERPTYTNLNR	-316_27461	P05214	1	Mouse_09-2020	null	[MS,MS:1001208,SEQUEST,]	6.0e-4	null	ms_run[1]:scan=6273	1986.5	3	1718.88224	573.63219	R	I	216	230
PSM	VNIKPQVDRYWLK	-316_27474	P50247	1	Mouse_09-2020	null	[MS,MS:1001208,SEQUEST,]	7.3e-3	null	ms_run[1]:scan=6275	1987.1	4	1658.93813	415.48988	K	G	319	332
PSM	RLTGFHETSNINDFSAGVANR	-316_27506	P15105	1	Mouse_09-2020	null	[MS,MS:1001208,SEQUEST,]	3.9e-4	null	ms_run[1]:scan=6282	1989.2	4	2306.12758	577.28727	R	A	299	320
PSM	VQQTVQDLFGRAPSK	-316_27519	P38647	1	Mouse_09-2020	null	[MS,MS:1001208,SEQUEST,]	8.1e-4	null	ms_run[1]:scan=6284	1989.8	3	1673.89707	558.63717	K	V	395	410
PSM	FNIIQPGPIKTK	-316_27564	Q9CQ62	1	Mouse_09-2020	null	[MS,MS:1001208,SEQUEST,]	3.9e-4	null	ms_run[1]:scan=6292	1992.1	3	1355.80606	452.60637	R	A	235	247
PSM	INVYYNEAAGNKYVPR	-316_27574	Q7TMM9	1	Mouse_09-2020	null	[MS,MS:1001208,SEQUEST,]	4.5e-3	null	ms_run[1]:scan=6293	1992.4	3	1870.94565	624.31973	R	I	47	63
PSM	VITEYLNAQESAK	-316_27607	Q78PY7	1	Mouse_09-2020	null	[MS,MS:1001208,SEQUEST,]	3.9e-4	null	ms_run[1]:scan=6299	1994.1	2	1465.75395	733.38029	K	A	874	887
PSM	NNRQPYAVSELAGHQTSAESWGTGR	-316_27252	Q9D8E6	1	Mouse_09-2020	null	[MS,MS:1001208,SEQUEST,]	3.9e-4	null	ms_run[1]:scan=6236	1975.8	4	2716.28188	679.82601	K	V	47	72
PSM	YAAELHLVHWNPK	-316_27234	P16015	1	Mouse_09-2020	null	[MS,MS:1001208,SEQUEST,]	3.9e-4	null	ms_run[1]:scan=6234	1975.2	3	1577.82218	526.61229	K	N	114	127
PSM	NIFHQNDIIYR	-316_27212	A2A974	1	Mouse_09-2020	null	[MS,MS:1001208,SEQUEST,]	8.1e-4	null	ms_run[1]:scan=6230	1974.0	3	1432.73279	478.24924	R	S	232	243
PSM	IVVLLQR	-316_27192	G3UWN9	1	Mouse_09-2020	null	[MS,MS:1001208,SEQUEST,]	1.7e-3	null	ms_run[1]:scan=6227	1973.1	2	840.56694	420.78691	K	K	99	106
PSM	VAPLGAELQESAR	-316_26815	Q00623	1	Mouse_09-2020	null	[MS,MS:1001208,SEQUEST,]	6.0e-4	null	ms_run[1]:scan=6156	1952.4	2	1340.71941	670.86207	K	K	142	155
PSM	LSISGNYNLK	-316_26820	Q00897	1	Mouse_09-2020	null	[MS,MS:1001208,SEQUEST,]	3.9e-4	null	ms_run[1]:scan=6157	1952.7	2	1108.60100	554.80349	R	L	309	319
PSM	SQIHDIVLVGGSTRIPK	-316_26830	P63017	1	Mouse_09-2020	null	[MS,MS:1001208,SEQUEST,]	3.9e-4	null	ms_run[1]:scan=6158	1952.9	3	1820.04142	607.35114	K	Q	329	346
PSM	SAYYKPLLSAEEAAK	-316_26849	Q78PY7	1	Mouse_09-2020	null	[MS,MS:1001208,SEQUEST,]	3.9e-4	null	ms_run[1]:scan=6161	1953.8	3	1640.85422	547.62252	R	R	637	652
PSM	FAELTLK	-316_26863	Q8R0Y6	1	Mouse_09-2020	null	[MS,MS:1001208,SEQUEST,]	8.1e-4	null	ms_run[1]:scan=6164	1954.7	2	821.47728	411.24200	K	G	609	616
PSM	FHQLDIDNPQSIR	-316_26869	P48758	1	Mouse_09-2020	null	[MS,MS:1001208,SEQUEST,]	3.9e-4	null	ms_run[1]:scan=6165	1955.0	3	1582.79825	528.27059	R	L	59	72
PSM	LYHLFLK	-316_26898	Q9Z2I8	1	Mouse_09-2020	null	[MS,MS:1001208,SEQUEST,]	3.7e-3	null	ms_run[1]:scan=6170	1956.4	2	933.55724	467.28146	K	D	229	236
PSM	QEQDTYALSSYTR	-316_26907	Q8QZT1	1	Mouse_09-2020	null	[MS,MS:1001208,SEQUEST,]	8.1e-4	null	ms_run[1]:scan=6171	1956.7	2	1561.71367	781.36008	R	K	206	219
PSM	QATVGDVNTDRPGLLDLKGK	-316_26915	P31786	1	Mouse_09-2020	null	[MS,MS:1001208,SEQUEST,]	3.9e-4	null	ms_run[1]:scan=6174	1957.6	4	2097.13051	525.03792	K	K	34	54
PSM	EYWQNLR	-316_25921	O35490	1	Mouse_09-2020	null	[MS,MS:1001208,SEQUEST,]	1.6e-2	null	ms_run[1]:scan=5993	1904.6	2	1008.48973	504.74852	K	A	350	357
PSM	IEVEKPFAIAKE	-316_26920	P24369	1	Mouse_09-2020	null	[MS,MS:1001208,SEQUEST,]	3.9e-4	null	ms_run[1]:scan=6175	1957.9	3	1373.76780	458.59402	K	0	205	217
PSM	FAFQAEVNR	-316_26968	P08113	1	Mouse_09-2020	null	[MS,MS:1001208,SEQUEST,]	6.0e-4	null	ms_run[1]:scan=6184	1960.5	2	1081.54363	541.27490	K	M	76	85
PSM	QATVGDVNTDRPGLLDLKGK	-316_26981	P31786	1	Mouse_09-2020	null	[MS,MS:1001208,SEQUEST,]	3.9e-4	null	ms_run[1]:scan=6186	1961.1	3	2097.13309	699.71480	K	K	34	54
PSM	WTSPQVIKETHKPLGDWR	-316_27012	Q8CHT0	1	Mouse_09-2020	null	[MS,MS:1001208,SEQUEST,]	1.5e-3	null	ms_run[1]:scan=6192	1962.9	4	2178.14809	545.29182	R	S	540	558
PSM	ALKPTVFPTVPR	-316_27076	Q8JZR0	1	Mouse_09-2020	null	[MS,MS:1001208,SEQUEST,]	6.0e-4	null	ms_run[1]:scan=6206	1967.0	3	1325.79627	442.60285	K	L	342	354
PSM	TYFPHFDVSHGSAQVK	-316_27131	Q91VB8	1	Mouse_09-2020	null	[MS,MS:1001208,SEQUEST,]	8.1e-4	null	ms_run[1]:scan=6216	1969.9	4	1819.87600	455.72451	K	H	42	58
PSM	RFDVSGYPTLK	-316_27157	A0A0R4J0Z1	1	Mouse_09-2020	null	[MS,MS:1001208,SEQUEST,]	3.9e-4	null	ms_run[1]:scan=6220	1971.1	2	1282.67864	641.84314	K	F	242	253
PSM	KDVELNGVYIPK	-316_27172	Q64459	1	Mouse_09-2020	null	[MS,MS:1001208,SEQUEST,]	3.9e-4	null	ms_run[1]:scan=6224	1972.3	3	1374.76599	458.92577	K	S	380	392
PSM	IQTQPGYANTLREAVPK	-316_27178	G5E902	1	Mouse_09-2020	null	[MS,MS:1001208,SEQUEST,]	6.0e-4	null	ms_run[1]:scan=6225	1972.5	3	1886.01542	629.34253	R	Y	186	203
PSM	TYFPHFDVSHGSAQVK	-316_27187	Q91VB8	1	Mouse_09-2020	null	[MS,MS:1001208,SEQUEST,]	3.9e-4	null	ms_run[1]:scan=6226	1972.8	3	1819.87809	607.29692	K	H	42	58
PSM	DTTASAVAVGLR	-316_26932	Q8BMS1	1	Mouse_09-2020	null	[MS,MS:1001208,SEQUEST,]	3.9e-4	null	ms_run[1]:scan=6178	1958.8	2	1160.62724	580.81713	K	G	520	532
PSM	ALSFYQPR	-316_25868	Q61838	1	Mouse_09-2020	null	[MS,MS:1001208,SEQUEST,]	2.6e-2	null	ms_run[1]:scan=5984	1901.9	2	981.51439	491.26126	K	P	1206	1214
PSM	NEEILNSLK	-316_25862	P11352	1	Mouse_09-2020	null	[MS,MS:1001208,SEQUEST,]	6.0e-4	null	ms_run[1]:scan=5983	1901.7	2	1059.56816	530.28767	K	V	87	96
PSM	KILDSVGIEADDDRLNK	-316_25841	P99027	1	Mouse_09-2020	null	[MS,MS:1001208,SEQUEST,]	3.9e-4	null	ms_run[1]:scan=5979	1900.5	3	1901.01010	634.33733	K	I	25	42
PSM	LATTPVRVDEFK	-316_24568	Q9DBT9	1	Mouse_09-2020	null	[MS,MS:1001208,SEQUEST,]	2.8e-2	null	ms_run[1]:scan=5746	1832.1	3	1375.75879	459.25751	R	Q	130	142
PSM	YVLEAHGLKPIVLKPK	-316_24592	P35492	1	Mouse_09-2020	null	[MS,MS:1001208,SEQUEST,]	3.9e-4	null	ms_run[1]:scan=5750	1833.2	4	1805.10549	452.03165	K	G	285	301
PSM	ALNEGGLQSIPK	-316_24610	Q921G7	1	Mouse_09-2020	null	[MS,MS:1001208,SEQUEST,]	3.9e-4	null	ms_run[1]:scan=5754	1834.4	2	1226.67534	613.84060	R	T	364	376
PSM	NYSHALDGLYR	-316_24616	Q9QZD8	1	Mouse_09-2020	null	[MS,MS:1001208,SEQUEST,]	6.0e-4	null	ms_run[1]:scan=5755	1834.7	3	1308.63388	436.88256	R	A	139	150
PSM	SSFINTLR	-316_24631	Q9QZ85	1	Mouse_09-2020	null	[MS,MS:1001208,SEQUEST,]	6.0e-4	null	ms_run[1]:scan=5757	1835.3	2	937.51042	469.25872	K	I	83	91
PSM	KGERADLIAYLK	-316_24663	P62897	1	Mouse_09-2020	null	[MS,MS:1001208,SEQUEST,]	6.0e-4	null	ms_run[1]:scan=5763	1837.1	3	1376.79050	459.60139	K	A	89	101
PSM	VFEGNRPTNSIVFTK	-316_24716	P06745	1	Mouse_09-2020	null	[MS,MS:1001208,SEQUEST,]	6.0e-4	null	ms_run[1]:scan=5772	1839.8	3	1708.90152	570.30542	K	T	467	482
PSM	LYYFNGR	-316_24774	P24472	1	Mouse_09-2020	null	[MS,MS:1001208,SEQUEST,]	1.3e-3	null	ms_run[1]:scan=5784	1843.3	2	932.46306	466.73488	K	R	7	14
PSM	KSQIFSTASDNQPTVTIK	-316_24790	P20029	1	Mouse_09-2020	null	[MS,MS:1001208,SEQUEST,]	3.9e-4	null	ms_run[1]:scan=5788	1844.5	3	1965.02927	655.68110	K	Y	448	466
PSM	VGLQVVAVK	-316_24807	P63038	1	Mouse_09-2020	null	[MS,MS:1001208,SEQUEST,]	3.9e-4	null	ms_run[1]:scan=5790	1845.0	2	912.58763	456.79748	K	P	293	302
PSM	SSRYIATPIFSK	-316_24853	P10649	1	Mouse_09-2020	null	[MS,MS:1001208,SEQUEST,]	3.9e-4	null	ms_run[1]:scan=5798	1847.4	3	1369.74909	457.25399	K	A	200	212
PSM	AVYIFAK	-316_24881	G3UYJ7	1	Mouse_09-2020	null	[MS,MS:1001208,SEQUEST,]	1.1e-3	null	ms_run[1]:scan=5802	1848.5	2	811.47197	406.23926	R	N	15	22
PSM	KVISTTKAPAAIGPYSQAVQVDR	-316_24902	P52760	1	Mouse_09-2020	null	[MS,MS:1001208,SEQUEST,]	6.0e-4	null	ms_run[1]:scan=5806	1849.7	4	2400.32754	600.83659	R	I	7	30
PSM	LGTAAIQGAIEK	-316_24912	Q8QZT1	1	Mouse_09-2020	null	[MS,MS:1001208,SEQUEST,]	3.9e-4	null	ms_run[1]:scan=5809	1850.6	2	1171.66850	586.33770	K	G	64	76
PSM	GLLFSASK	-316_24918	Q99J08	1	Mouse_09-2020	null	[MS,MS:1001208,SEQUEST,]	1.5e-3	null	ms_run[1]:scan=5810	1850.9	2	822.47246	411.73963	K	D	110	118
PSM	KVNLAELFKGK	-316_24936	G3UZJ4	1	Mouse_09-2020	null	[MS,MS:1001208,SEQUEST,]	3.9e-4	null	ms_run[1]:scan=5814	1852.1	3	1246.75238	416.25545	K	G	71	82
PSM	TYFQGSLPAR	-316_24957	P52760	1	Mouse_09-2020	null	[MS,MS:1001208,SEQUEST,]	3.9e-4	null	ms_run[1]:scan=5818	1853.2	2	1139.58489	570.29583	K	A	98	108
PSM	LTILYTK	-316_24970	Q9CPP6	1	Mouse_09-2020	null	[MS,MS:1001208,SEQUEST,]	3.7e-3	null	ms_run[1]:scan=5820	1853.8	2	851.52440	426.26548	R	L	24	31
PSM	TDFAPQLQSLNKK	-316_24982	Q8R164	1	Mouse_09-2020	null	[MS,MS:1001208,SEQUEST,]	1.7e-2	null	ms_run[1]:scan=5822	1854.4	3	1489.80283	497.27182	K	F	75	88
PSM	TLKGLNSDSVTEETLR	-316_24560	Q8C196	1	Mouse_09-2020	null	[MS,MS:1001208,SEQUEST,]	3.9e-4	null	ms_run[1]:scan=5745	1831.8	3	1762.91928	588.31090	K	A	890	906
PSM	VVFDDTYDR	-316_24555	P16015	1	Mouse_09-2020	null	[MS,MS:1001208,SEQUEST,]	3.9e-4	null	ms_run[1]:scan=5744	1831.5	2	1129.51641	565.26165	R	M	68	77
PSM	KTGFRGPLNWYR	-316_24539	P34914	1	Mouse_09-2020	null	[MS,MS:1001208,SEQUEST,]	2.1e-2	null	ms_run[1]:scan=5740	1830.3	3	1494.79630	498.93700	K	T	455	467
PSM	AAPGGASPTIFSR	-316_24485	Q9D0S9	1	Mouse_09-2020	null	[MS,MS:1001208,SEQUEST,]	1.3e-3	null	ms_run[1]:scan=5729	1827.1	2	1231.64348	616.32512	K	L	46	59
PSM	DSSRLPSEGPQPAHVVVGDVR	-316_23942	Q923D2	1	Mouse_09-2020	null	[MS,MS:1001208,SEQUEST,]	3.9e-4	null	ms_run[1]:scan=5619	1794.6	4	2202.12978	551.28700	R	A	36	57
PSM	KAFSGYLGPDESKWK	-316_23967	Q9R0P3	1	Mouse_09-2020	null	[MS,MS:1001208,SEQUEST,]	3.9e-4	null	ms_run[1]:scan=5625	1796.4	3	1712.86502	571.62627	K	Y	186	201
PSM	GLNSDSVTEETLR	-316_23998	Q8C196	1	Mouse_09-2020	null	[MS,MS:1001208,SEQUEST,]	3.9e-4	null	ms_run[1]:scan=5631	1798.2	2	1420.69133	710.84935	K	A	893	906
PSM	GQPIYIQFSNHK	-316_24008	Q922I7	1	Mouse_09-2020	null	[MS,MS:1001208,SEQUEST,]	3.4e-2	null	ms_run[1]:scan=5633	1798.8	3	1431.73798	477.91749	R	L	122	134
PSM	LTFDSSFSPNTGKK	-316_24053	Q60932	1	Mouse_09-2020	null	[MS,MS:1001208,SEQUEST,]	1.7e-3	null	ms_run[1]:scan=5642	1801.4	3	1528.76429	510.25958	K	A	110	124
PSM	NGRVSVVLGGDHSLAVGSISGHAR	-316_24062	Q61176	1	Mouse_09-2020	null	[MS,MS:1001208,SEQUEST,]	3.9e-4	null	ms_run[1]:scan=5643	1801.7	4	2345.24526	587.06627	K	H	90	114
PSM	NFAAELAPK	-316_24076	Q99LB2	1	Mouse_09-2020	null	[MS,MS:1001208,SEQUEST,]	6.0e-4	null	ms_run[1]:scan=5647	1802.9	2	960.51543	480.76109	K	I	196	205
PSM	SRVVGNPFDSRTEQGPQVDETQFKK	-316_24096	P47738	1	Mouse_09-2020	null	[MS,MS:1001208,SEQUEST,]	6.0e-4	null	ms_run[1]:scan=5651	1804.1	5	2849.42030	570.68935	K	L	347	372
PSM	SRVVGNPFDSRTEQGPQVDETQFKK	-316_24118	P47738	1	Mouse_09-2020	null	[MS,MS:1001208,SEQUEST,]	3.9e-4	null	ms_run[1]:scan=5655	1805.5	4	2849.41884	713.10987	K	L	347	372
PSM	AGDLGVDLTSK	-316_24987	Q9DCW4	1	Mouse_09-2020	null	[MS,MS:1001208,SEQUEST,]	3.9e-4	null	ms_run[1]:scan=5824	1855.0	2	1075.56413	538.28513	K	S	211	222
PSM	KELSEIAQRIVANGK	-316_24125	Q91Y97	1	Mouse_09-2020	null	[MS,MS:1001208,SEQUEST,]	3.9e-4	null	ms_run[1]:scan=5656	1805.8	3	1655.94449	552.65282	K	I	14	29
PSM	LFIVGSNSSSSTR	-316_24142	F6VNW5	1	Mouse_09-2020	null	[MS,MS:1001208,SEQUEST,]	3.9e-4	null	ms_run[1]:scan=5658	1806.4	2	1354.69744	677.85170	K	A	39	52
PSM	TEAITQDNGGSHFSWAK	-316_24151	Q7TNG8	1	Mouse_09-2020	null	[MS,MS:1001208,SEQUEST,]	8.1e-4	null	ms_run[1]:scan=5660	1806.9	3	1848.85233	616.95522	R	A	319	336
PSM	IYVVDVGSEPRAPK	-316_24171	A0A0R4J135	0	Mouse_09-2020	null	[MS,MS:1001208,SEQUEST,]	3.9e-4	null	ms_run[1]:scan=5665	1808.4	3	1529.83207	510.61559	R	H	104	118
PSM	IYVVDVGSEPRAPK	-316_24171	P17563	0	Mouse_09-2020	null	[MS,MS:1001208,SEQUEST,]	3.9e-4	null	ms_run[1]:scan=5665	1808.4	3	1529.83207	510.61559	R	H	104	118
PSM	INIVLSR	-316_24208	P00375	1	Mouse_09-2020	null	[MS,MS:1001208,SEQUEST,]	1.1e-3	null	ms_run[1]:scan=5671	1810.1	2	814.51439	407.76090	R	L	72	79
PSM	TLLKDTTVTGLGR	-316_24291	Q8BMS1	1	Mouse_09-2020	null	[MS,MS:1001208,SEQUEST,]	3.9e-4	null	ms_run[1]:scan=5687	1814.8	3	1374.79657	458.93655	K	Q	387	400
PSM	ALRTDYNASVSVPDSSGPER	-316_24356	A0A286YEC4	1	Mouse_09-2020	null	[MS,MS:1001208,SEQUEST,]	1.9e-2	null	ms_run[1]:scan=5702	1819.2	3	2121.02213	707.67842	K	L	67	87
PSM	TIGISVDPR	-316_24365	P47963	1	Mouse_09-2020	null	[MS,MS:1001208,SEQUEST,]	6.0e-4	null	ms_run[1]:scan=5704	1819.8	2	957.53642	479.27182	R	R	93	102
PSM	GQVGDLSPQQQEALAR	-316_24381	Q8R0F9	1	Mouse_09-2020	null	[MS,MS:1001208,SEQUEST,]	6.8e-3	null	ms_run[1]:scan=5706	1820.4	2	1696.86235	848.93428	R	R	3	19
PSM	VTQPEVDTPLGR	-316_24460	Q63880	1	Mouse_09-2020	null	[MS,MS:1001208,SEQUEST,]	6.0e-4	null	ms_run[1]:scan=5724	1825.6	2	1311.69072	656.34879	K	R	34	46
PSM	VGDKVLLPEYGGTK	-316_24133	Q64433	1	Mouse_09-2020	null	[MS,MS:1001208,SEQUEST,]	3.9e-4	null	ms_run[1]:scan=5657	1806.1	3	1475.81073	492.60832	K	V	67	81
PSM	VNIKPQVDRYWLK	-316_27619	P50247	1	Mouse_09-2020	null	[MS,MS:1001208,SEQUEST,]	6.0e-4	null	ms_run[1]:scan=6302	1995.0	3	1658.93680	553.65075	K	G	319	332
PSM	IGGIGTVPVGR	-316_24992	P10126	1	Mouse_09-2020	null	[MS,MS:1001208,SEQUEST,]	3.9e-4	null	ms_run[1]:scan=5825	1855.3	2	1025.61077	513.30874	K	E	256	267
PSM	AVFPSIVGRPR	-316_25029	P60710	0	Mouse_09-2020	null	[MS,MS:1001208,SEQUEST,]	1.5e-3	null	ms_run[1]:scan=5832	1857.3	2	1198.70598	599.85639	R	Q	29	40
PSM	AVFPSIVGRPR	-316_25029	P68134	0	Mouse_09-2020	null	[MS,MS:1001208,SEQUEST,]	1.5e-3	null	ms_run[1]:scan=5832	1857.3	2	1198.70598	599.85639	R	Q	31	42
PSM	ATDFVVPGPGK	-316_25487	O88844	1	Mouse_09-2020	null	[MS,MS:1001208,SEQUEST,]	3.9e-4	null	ms_run[1]:scan=5907	1879.3	2	1087.57805	544.29276	R	E	141	152
PSM	NVIIWGNHSSTQYPDVNHAK	-316_25492	P14152	1	Mouse_09-2020	null	[MS,MS:1001208,SEQUEST,]	3.9e-4	null	ms_run[1]:scan=5908	1879.6	3	2280.11515	760.71005	K	K	180	200
PSM	KYILGNPLNSGINQGPQIDKEQHNK	-316_25508	O35945	1	Mouse_09-2020	null	[MS,MS:1001208,SEQUEST,]	3.9e-4	null	ms_run[1]:scan=5912	1880.8	4	2805.46694	702.12151	K	L	329	354
PSM	FSTVTGESGSADTVRDPRGFAVK	-316_25549	P24270	1	Mouse_09-2020	null	[MS,MS:1001208,SEQUEST,]	6.0e-4	null	ms_run[1]:scan=5918	1882.6	4	2384.18886	596.80148	R	Y	113	136
PSM	SLDFYTR	-316_25557	Q9CPU0	1	Mouse_09-2020	null	[MS,MS:1001208,SEQUEST,]	6.0e-4	null	ms_run[1]:scan=5921	1883.5	2	901.44151	451.22434	K	L	45	52
PSM	ALIAAQYSGAQVR	-316_25562	Q9D8N0	1	Mouse_09-2020	null	[MS,MS:1001208,SEQUEST,]	3.9e-4	null	ms_run[1]:scan=5922	1883.8	2	1347.73845	674.37260	K	L	18	31
PSM	RFGPVFTLHLGQRR	-316_25592	Q05421	1	Mouse_09-2020	null	[MS,MS:1001208,SEQUEST,]	3.9e-4	null	ms_run[1]:scan=5927	1885.2	4	1683.95571	421.74431	K	V	63	77
PSM	VIESLGATNLGK	-316_25655	Q9DCY0	1	Mouse_09-2020	null	[MS,MS:1001208,SEQUEST,]	3.9e-4	null	ms_run[1]:scan=5939	1888.7	2	1201.67815	601.34298	K	K	113	125
PSM	ETLPAVLK	-316_25667	Q8QZR3	1	Mouse_09-2020	null	[MS,MS:1001208,SEQUEST,]	3.2e-3	null	ms_run[1]:scan=5941	1889.3	2	870.52934	435.76839	R	T	365	373
PSM	LYEIGAGTSEVR	-316_25674	Q9JHI5	1	Mouse_09-2020	null	[MS,MS:1001208,SEQUEST,]	3.9e-4	null	ms_run[1]:scan=5943	1889.9	2	1294.66448	647.83552	K	L	400	412
PSM	AVANYDSVEAGEKLVK	-316_25696	P51660	1	Mouse_09-2020	null	[MS,MS:1001208,SEQUEST,]	1.9e-3	null	ms_run[1]:scan=5948	1891.4	3	1692.88144	564.96495	K	A	69	85
PSM	KHLEINPDHSIIETLR	-316_25699	P07901	1	Mouse_09-2020	null	[MS,MS:1001208,SEQUEST,]	6.0e-4	null	ms_run[1]:scan=5949	1891.7	4	1915.04116	479.51535	K	K	633	649
PSM	NHLPVPNLDPHTYR	-316_25708	Q8R086	1	Mouse_09-2020	null	[MS,MS:1001208,SEQUEST,]	6.0e-4	null	ms_run[1]:scan=5951	1892.3	3	1672.85666	558.28999	R	H	219	233
PSM	KYILGNPLNSGINQGPQIDKEQHNK	-316_25729	O35945	1	Mouse_09-2020	null	[MS,MS:1001208,SEQUEST,]	8.1e-4	null	ms_run[1]:scan=5955	1893.4	5	2805.46644	561.89866	K	L	329	354
PSM	KESPDYSQRLSQVAPVLKER	-316_25734	Q9DBE0	1	Mouse_09-2020	null	[MS,MS:1001208,SEQUEST,]	3.9e-4	null	ms_run[1]:scan=5957	1894.0	4	2330.24550	583.31703	K	V	425	445
PSM	LLLEGVENK	-316_25741	D3Z041	1	Mouse_09-2020	null	[MS,MS:1001208,SEQUEST,]	3.9e-4	null	ms_run[1]:scan=5959	1894.6	2	1014.58299	507.79513	K	T	209	218
PSM	NSVSQISVLSGGK	-316_25785	Q9WV32	1	Mouse_09-2020	null	[MS,MS:1001208,SEQUEST,]	6.0e-4	null	ms_run[1]:scan=5965	1896.4	2	1275.68962	638.34879	K	K	327	340
PSM	LITPAVVSER	-316_25810	A0A1L1SQA8	1	Mouse_09-2020	null	[MS,MS:1001208,SEQUEST,]	6.0e-4	null	ms_run[1]:scan=5970	1897.8	2	1084.63640	542.82168	K	K	35	45
PSM	IFINNEWHNSVSGK	-316_25817	P24549	1	Mouse_09-2020	null	[MS,MS:1001208,SEQUEST,]	8.1e-4	null	ms_run[1]:scan=5971	1898.1	3	1644.81351	548.94248	K	F	23	37
PSM	ELSEPSSTRIYAIAK	-316_25480	Q8C196	1	Mouse_09-2020	null	[MS,MS:1001208,SEQUEST,]	8.1e-4	null	ms_run[1]:scan=5906	1879.1	3	1664.88462	555.63331	K	L	842	857
PSM	ALGVNTVGAQTLK	-316_25474	Q8VBT2	1	Mouse_09-2020	null	[MS,MS:1001208,SEQUEST,]	3.9e-4	null	ms_run[1]:scan=5905	1878.8	2	1271.73125	636.36953	K	F	222	235
PSM	NYELHPDKYILK	-316_25467	F6Y6L6	1	Mouse_09-2020	null	[MS,MS:1001208,SEQUEST,]	6.0e-4	null	ms_run[1]:scan=5904	1878.5	3	1532.81000	511.60844	K	Q	213	225
PSM	TWNDPSVQQDIK	-316_25454	P20029	1	Mouse_09-2020	null	[MS,MS:1001208,SEQUEST,]	3.9e-4	null	ms_run[1]:scan=5902	1877.9	2	1430.69060	715.84916	R	L	103	115
PSM	YTQKAPQVSTPTLVEAAR	-316_25034	P07724	1	Mouse_09-2020	null	[MS,MS:1001208,SEQUEST,]	3.9e-4	null	ms_run[1]:scan=5834	1857.9	3	1960.05100	654.02146	R	L	435	453
PSM	AIQGWLK	-316_25064	Q8VC30	1	Mouse_09-2020	null	[MS,MS:1001208,SEQUEST,]	3.7e-3	null	ms_run[1]:scan=5838	1859.1	2	815.47783	408.24234	K	G	414	421
PSM	AGNLGGGVVTIER	-316_25139	P67984	1	Mouse_09-2020	null	[MS,MS:1001208,SEQUEST,]	3.9e-4	null	ms_run[1]:scan=5850	1862.6	2	1242.68010	621.84368	K	K	53	66
PSM	HVLQQFADNDVSRFK	-316_25145	P51660	1	Mouse_09-2020	null	[MS,MS:1001208,SEQUEST,]	3.9e-4	null	ms_run[1]:scan=5851	1862.9	3	1803.91477	601.97607	R	I	542	557
PSM	TLNVKPLVTHRFPLEK	-316_25157	Q64442	1	Mouse_09-2020	null	[MS,MS:1001208,SEQUEST,]	6.0e-4	null	ms_run[1]:scan=5854	1863.8	4	1892.11172	473.78336	K	V	315	331
PSM	SPAQILLR	-316_25166	Q9JII6	1	Mouse_09-2020	null	[MS,MS:1001208,SEQUEST,]	8.1e-4	null	ms_run[1]:scan=5855	1864.1	2	897.55187	449.27945	R	Q	244	252
PSM	TALLGLTK	-316_25184	Q99LB2	1	Mouse_09-2020	null	[MS,MS:1001208,SEQUEST,]	7.8e-3	null	ms_run[1]:scan=5858	1865.0	2	816.51933	408.76310	K	F	188	196
PSM	YAAELHLVHWNTK	-316_25193	P00920	1	Mouse_09-2020	null	[MS,MS:1001208,SEQUEST,]	1.2e-2	null	ms_run[1]:scan=5859	1865.3	3	1581.81827	527.94393	K	G	114	127
PSM	SSRYIATPIFSK	-316_24998	P10649	1	Mouse_09-2020	null	[MS,MS:1001208,SEQUEST,]	3.9e-4	null	ms_run[1]:scan=5827	1855.9	2	1369.74870	685.37735	K	A	200	212
PSM	SEDYAFPTYADRR	-316_25207	P19783	1	Mouse_09-2020	null	[MS,MS:1001208,SEQUEST,]	3.9e-4	null	ms_run[1]:scan=5862	1866.2	3	1590.71885	530.91095	K	Y	30	43
PSM	GIRAVLLGPPGAGK	-316_25245	Q9WTP6	1	Mouse_09-2020	null	[MS,MS:1001208,SEQUEST,]	6.0e-4	null	ms_run[1]:scan=5867	1867.6	3	1305.79996	435.93823	K	T	15	29
PSM	INLIYSR	-316_25266	O35459	1	Mouse_09-2020	null	[MS,MS:1001208,SEQUEST,]	6.0e-4	null	ms_run[1]:scan=5872	1869.1	2	878.51000	439.75835	K	H	276	283
PSM	EGSFYTLR	-316_25282	Q63886	1	Mouse_09-2020	null	[MS,MS:1001208,SEQUEST,]	6.0e-4	null	ms_run[1]:scan=5874	1869.7	2	972.47905	486.74290	K	F	72	80
PSM	GAFSRLDPTGRFEK	-316_25307	Q9CQ62	1	Mouse_09-2020	null	[MS,MS:1001208,SEQUEST,]	3.7e-2	null	ms_run[1]:scan=5879	1871.1	3	1580.81906	527.61084	K	M	247	261
PSM	TANSLLWK	-316_25324	Q8VCT4	1	Mouse_09-2020	null	[MS,MS:1001208,SEQUEST,]	6.0e-4	null	ms_run[1]:scan=5882	1872.0	2	932.52001	466.76363	K	Y	375	383
PSM	IIGIDINKDKFAK	-316_25334	P28474	1	Mouse_09-2020	null	[MS,MS:1001208,SEQUEST,]	7.6e-3	null	ms_run[1]:scan=5883	1872.3	3	1474.86289	492.29245	R	K	219	232
PSM	TLNVKPLVTHRFPLEK	-316_25376	Q64442	1	Mouse_09-2020	null	[MS,MS:1001208,SEQUEST,]	6.0e-4	null	ms_run[1]:scan=5889	1874.0	3	1892.11063	631.37539	K	V	315	331
PSM	WLAESIR	-316_25396	P52196	1	Mouse_09-2020	null	[MS,MS:1001208,SEQUEST,]	6.0e-4	null	ms_run[1]:scan=5893	1875.2	2	874.47838	437.74270	K	G	15	22
PSM	DLDRIAGQVAAANK	-316_25416	Q9CZX8	1	Mouse_09-2020	null	[MS,MS:1001208,SEQUEST,]	3.9e-4	null	ms_run[1]:scan=5896	1876.1	3	1441.77546	481.26344	R	H	130	144
PSM	YTQKAPQVSTPTLVEAAR	-316_25223	P07724	1	Mouse_09-2020	null	[MS,MS:1001208,SEQUEST,]	3.9e-4	null	ms_run[1]:scan=5864	1866.7	2	1960.05181	980.52855	R	L	435	453
PSM	SSAILGQYQAYSGQVRR	-316_27627	Q8CFX1	1	Mouse_09-2020	null	[MS,MS:1001208,SEQUEST,]	1.9e-3	null	ms_run[1]:scan=6303	1995.3	3	1883.97141	628.66226	K	L	303	320
PSM	SLRNDIGATVHELSR	-316_27635	P16331	1	Mouse_09-2020	null	[MS,MS:1001208,SEQUEST,]	3.9e-4	null	ms_run[1]:scan=6304	1995.6	4	1667.88222	417.72605	K	K	97	112
PSM	RLTGFHETSNINDFSAGVANR	-316_27651	P15105	1	Mouse_09-2020	null	[MS,MS:1001208,SEQUEST,]	3.9e-4	null	ms_run[1]:scan=6306	1996.2	3	2306.12839	769.38059	R	A	299	320
PSM	AIYIFAK	-316_30051	Q64471	1	Mouse_09-2020	null	[MS,MS:1001208,SEQUEST,]	3.2e-2	null	ms_run[1]:scan=6770	2131.9	2	825.48705	413.24709	R	N	16	23
PSM	VLQALEGLK	-316_30061	Q9CZX8	1	Mouse_09-2020	null	[MS,MS:1001208,SEQUEST,]	8.1e-4	null	ms_run[1]:scan=6771	2132.2	2	970.59325	485.80022	R	V	103	112
PSM	LYSEFLGK	-316_30129	P10649	0	Mouse_09-2020	null	[MS,MS:1001208,SEQUEST,]	6.0e-4	null	ms_run[1]:scan=6786	2136.6	2	956.50926	478.75802	K	P	137	145
PSM	LYSEFLGK	-316_30129	D3YX76	0	Mouse_09-2020	null	[MS,MS:1001208,SEQUEST,]	6.0e-4	null	ms_run[1]:scan=6786	2136.6	2	956.50926	478.75802	K	P	103	111
PSM	GAPTTSLVSVAVTK	-316_30137	Q9DBF1	1	Mouse_09-2020	null	[MS,MS:1001208,SEQUEST,]	3.9e-4	null	ms_run[1]:scan=6787	2136.9	2	1330.75896	665.88247	K	I	219	233
PSM	SQYILSISR	-316_30144	Q91WN4	1	Mouse_09-2020	null	[MS,MS:1001208,SEQUEST,]	3.9e-4	null	ms_run[1]:scan=6788	2137.2	2	1066.58965	533.79821	K	N	103	112
PSM	VISTTKAPAAIGPYSQAVQVDR	-316_30176	P52760	1	Mouse_09-2020	null	[MS,MS:1001208,SEQUEST,]	3.9e-4	null	ms_run[1]:scan=6794	2139.0	3	2272.23026	758.08137	K	I	8	30
PSM	ERGTEFLAAPSSYYK	-316_30182	P49429	1	Mouse_09-2020	null	[MS,MS:1001208,SEQUEST,]	3.9e-4	null	ms_run[1]:scan=6795	2139.2	3	1718.83866	573.61766	R	L	283	298
PSM	KGIVNEQFLLQR	-316_30212	P50544	1	Mouse_09-2020	null	[MS,MS:1001208,SEQUEST,]	3.9e-4	null	ms_run[1]:scan=6800	2140.7	3	1444.82700	482.28054	K	A	557	569
PSM	TQDPAKAPNSPDVLEIEFKK	-316_30229	P16460	1	Mouse_09-2020	null	[MS,MS:1001208,SEQUEST,]	3.9e-4	null	ms_run[1]:scan=6804	2141.9	4	2227.16054	557.54558	K	V	210	230
PSM	QLAPIWDK	-316_30251	P09103	1	Mouse_09-2020	null	[MS,MS:1001208,SEQUEST,]	1.1e-3	null	ms_run[1]:scan=6808	2143.0	2	970.53545	485.77146	K	G	404	412
PSM	FNPFVTSDR	-316_30284	B1ARA5	1	Mouse_09-2020	null	[MS,MS:1001208,SEQUEST,]	6.0e-4	null	ms_run[1]:scan=6814	2144.8	2	1082.52690	541.76691	K	K	3	12
PSM	FSIATLR	-316_30290	P56593	1	Mouse_09-2020	null	[MS,MS:1001208,SEQUEST,]	4.5e-3	null	ms_run[1]:scan=6815	2145.1	2	807.47252	404.23980	R	F	129	136
PSM	YEWDVAEAR	-316_30378	P58252	1	Mouse_09-2020	null	[MS,MS:1001208,SEQUEST,]	3.9e-4	null	ms_run[1]:scan=6830	2149.5	2	1138.51689	569.76182	K	I	639	648
PSM	GFGVVFSNGNR	-316_30386	Q64458	1	Mouse_09-2020	null	[MS,MS:1001208,SEQUEST,]	3.9e-4	null	ms_run[1]:scan=6833	2150.4	2	1153.57512	577.29108	K	K	109	120
PSM	YLDEDTVYHLQPSGR	-316_30398	Q91X83	1	Mouse_09-2020	null	[MS,MS:1001208,SEQUEST,]	3.9e-4	null	ms_run[1]:scan=6835	2151.0	3	1792.85135	598.28820	K	V	236	251
PSM	VAHFTFHPDPESLQYGQTQK	-316_30434	Q6P3A8	1	Mouse_09-2020	null	[MS,MS:1001208,SEQUEST,]	3.9e-4	null	ms_run[1]:scan=6841	2152.7	4	2330.12246	583.28546	R	N	49	69
PSM	DFTPAAQAAFQK	-316_30440	A8DUK4	1	Mouse_09-2020	null	[MS,MS:1001208,SEQUEST,]	3.9e-4	null	ms_run[1]:scan=6843	2153.3	2	1294.64275	647.82495	K	V	122	134
PSM	VAFITGGGTGLGK	-316_30448	Q9CQ62	1	Mouse_09-2020	null	[MS,MS:1001208,SEQUEST,]	3.9e-4	null	ms_run[1]:scan=6844	2153.6	2	1177.65752	589.33241	K	M	61	74
PSM	TQDPAKAPNSPDVLEIEFKK	-316_30462	P16460	1	Mouse_09-2020	null	[MS,MS:1001208,SEQUEST,]	3.9e-4	null	ms_run[1]:scan=6846	2154.2	3	2227.16178	743.05835	K	V	210	230
PSM	YVDLGGSYVGPTQNR	-316_30034	Q8BW75	1	Mouse_09-2020	null	[MS,MS:1001208,SEQUEST,]	3.9e-4	null	ms_run[1]:scan=6768	2131.3	2	1625.79424	813.39954	K	L	53	68
PSM	WIPQNDLLGHPK	-316_30028	Q8R084	1	Mouse_09-2020	null	[MS,MS:1001208,SEQUEST,]	6.0e-4	null	ms_run[1]:scan=6767	2131.0	2	1417.75981	709.38297	K	K	357	369
PSM	WLPQNDLLGHPK	-316_30027	Q63886	0	Mouse_09-2020	null	[MS,MS:1001208,SEQUEST,]	6.0e-4	null	ms_run[1]:scan=6767	2131.0	2	1417.75981	709.38297	K	R	356	368
PSM	WLPQNDLLGHPK	-316_30027	Q8K169	0	Mouse_09-2020	null	[MS,MS:1001208,SEQUEST,]	6.0e-4	null	ms_run[1]:scan=6767	2131.0	2	1417.75981	709.38297	K	K	357	369
PSM	WLPQNDLLGHPK	-316_30027	Q3UEP4	0	Mouse_09-2020	null	[MS,MS:1001208,SEQUEST,]	6.0e-4	null	ms_run[1]:scan=6767	2131.0	2	1417.75981	709.38297	K	K	357	369
PSM	WLPQNDLLGHPK	-316_30027	K9J7B2	0	Mouse_09-2020	null	[MS,MS:1001208,SEQUEST,]	6.0e-4	null	ms_run[1]:scan=6767	2131.0	2	1417.75981	709.38297	K	R	352	364
PSM	ALLSPTFTSGK	-316_30008	Q64459	1	Mouse_09-2020	null	[MS,MS:1001208,SEQUEST,]	3.9e-4	null	ms_run[1]:scan=6765	2130.5	2	1121.62029	561.31369	R	K	131	142
PSM	AAFQLGSPWRR	-316_29652	P47738	1	Mouse_09-2020	null	[MS,MS:1001208,SEQUEST,]	6.0e-4	null	ms_run[1]:scan=6691	2108.8	3	1288.69077	430.23516	R	D	87	98
PSM	VLLPGLQK	-316_29663	P97807	1	Mouse_09-2020	null	[MS,MS:1001208,SEQUEST,]	2.1e-2	null	ms_run[1]:scan=6693	2109.4	2	867.56633	434.28675	K	H	203	211
PSM	FFQEEVIPHHTEWEK	-316_29673	A0A0R4J083	1	Mouse_09-2020	null	[MS,MS:1001208,SEQUEST,]	3.9e-4	null	ms_run[1]:scan=6695	2110.0	4	1955.92873	489.73762	K	G	67	82
PSM	GNVGFVFTK	-316_29699	P14869	1	Mouse_09-2020	null	[MS,MS:1001208,SEQUEST,]	3.9e-4	null	ms_run[1]:scan=6702	2112.0	2	968.52025	484.76363	R	D	84	93
PSM	GIYAYGFEKPSAIQQR	-316_29726	P60843	1	Mouse_09-2020	null	[MS,MS:1001208,SEQUEST,]	3.9e-4	null	ms_run[1]:scan=6708	2113.8	3	1827.94168	609.98445	R	I	46	62
PSM	KSPVYKNPTPGSSELAQKYPGFIDVK	-316_29774	Q99PG0	1	Mouse_09-2020	null	[MS,MS:1001208,SEQUEST,]	3.9e-4	null	ms_run[1]:scan=6718	2116.7	5	2850.50703	570.90655	K	C	292	318
PSM	KSPVYKNPTPGSSELAQKYPGFIDVK	-316_29777	Q99PG0	1	Mouse_09-2020	null	[MS,MS:1001208,SEQUEST,]	3.9e-4	null	ms_run[1]:scan=6719	2117.0	4	2850.50454	713.38136	K	C	292	318
PSM	LVRPPVQVYGIEGR	-316_29789	Q9DB20	1	Mouse_09-2020	null	[MS,MS:1001208,SEQUEST,]	3.9e-4	null	ms_run[1]:scan=6721	2117.6	3	1582.90757	528.30698	K	A	27	41
PSM	TSRPENAIIYSNNEDFQVGQAK	-316_29826	P40142	1	Mouse_09-2020	null	[MS,MS:1001208,SEQUEST,]	3.9e-4	null	ms_run[1]:scan=6730	2120.2	3	2481.20469	827.73834	R	V	472	494
PSM	STSIIATIGPASR	-316_30493	G3X925	1	Mouse_09-2020	null	[MS,MS:1001208,SEQUEST,]	3.9e-4	null	ms_run[1]:scan=6852	2156.0	2	1273.71221	637.35916	R	V	87	100
PSM	FDRGYISPYFINTSKGQK	-316_29869	P63038	1	Mouse_09-2020	null	[MS,MS:1001208,SEQUEST,]	3.9e-4	null	ms_run[1]:scan=6738	2122.6	4	2121.07754	531.02455	K	E	219	237
PSM	GNVGFVFTK	-316_29888	P14869	1	Mouse_09-2020	null	[MS,MS:1001208,SEQUEST,]	6.0e-4	null	ms_run[1]:scan=6741	2123.4	2	968.52086	484.76363	R	D	84	93
PSM	FDRGYISPYFINTSKGQK	-316_29911	P63038	1	Mouse_09-2020	null	[MS,MS:1001208,SEQUEST,]	3.9e-4	null	ms_run[1]:scan=6746	2124.9	3	2121.08182	707.69697	K	E	219	237
PSM	WIPQNDLLGHPK	-316_29918	Q8R084	1	Mouse_09-2020	null	[MS,MS:1001208,SEQUEST,]	6.0e-4	null	ms_run[1]:scan=6748	2125.5	3	1417.75907	473.25774	K	K	357	369
PSM	WLPQNDLLGHPK	-316_29919	Q63886	0	Mouse_09-2020	null	[MS,MS:1001208,SEQUEST,]	6.0e-4	null	ms_run[1]:scan=6748	2125.5	3	1417.75907	473.25774	K	R	356	368
PSM	WLPQNDLLGHPK	-316_29919	Q8K169	0	Mouse_09-2020	null	[MS,MS:1001208,SEQUEST,]	6.0e-4	null	ms_run[1]:scan=6748	2125.5	3	1417.75907	473.25774	K	K	357	369
PSM	WLPQNDLLGHPK	-316_29919	Q3UEP4	0	Mouse_09-2020	null	[MS,MS:1001208,SEQUEST,]	6.0e-4	null	ms_run[1]:scan=6748	2125.5	3	1417.75907	473.25774	K	K	357	369
PSM	WLPQNDLLGHPK	-316_29919	K9J7B2	0	Mouse_09-2020	null	[MS,MS:1001208,SEQUEST,]	6.0e-4	null	ms_run[1]:scan=6748	2125.5	3	1417.75907	473.25774	K	R	352	364
PSM	LIDLHSPSEIVK	-316_29929	P60867	1	Mouse_09-2020	null	[MS,MS:1001208,SEQUEST,]	1.3e-3	null	ms_run[1]:scan=6750	2126.1	3	1350.76224	450.92577	R	I	88	100
PSM	LQAGTVFVNTYNK	-316_29947	Q8R0Y6	1	Mouse_09-2020	null	[MS,MS:1001208,SEQUEST,]	3.9e-4	null	ms_run[1]:scan=6753	2126.9	2	1454.76482	727.88554	K	D	853	866
PSM	GVLFASGQNLAR	-316_29955	Q9CPY7	1	Mouse_09-2020	null	[MS,MS:1001208,SEQUEST,]	3.9e-4	null	ms_run[1]:scan=6754	2127.2	2	1232.67473	616.84094	K	L	189	201
PSM	RPAIFTYHDVGLNYK	-316_29969	Q9QYG0	1	Mouse_09-2020	null	[MS,MS:1001208,SEQUEST,]	6.0e-4	null	ms_run[1]:scan=6757	2128.1	3	1793.93351	598.64929	K	C	62	77
PSM	TQTTLPR	-316_29983	B1AR39	1	Mouse_09-2020	null	[MS,MS:1001208,SEQUEST,]	3.5e-2	null	ms_run[1]:scan=6759	2128.7	2	816.45458	408.73233	R	V	221	228
PSM	IGADFLGR	-316_29881	P05201	1	Mouse_09-2020	null	[MS,MS:1001208,SEQUEST,]	6.0e-4	null	ms_run[1]:scan=6740	2123.2	2	848.46337	424.73488	R	Y	115	123
PSM	QVVDSAYEVIK	-316_29646	A0A1B0GSR9	1	Mouse_09-2020	null	[MS,MS:1001208,SEQUEST,]	6.0e-4	null	ms_run[1]:scan=6689	2108.2	2	1250.66326	625.83499	K	K	216	227
PSM	SDKWIDIHNPATNEVVGRVPQSTK	-316_30500	Q9EQ20	1	Mouse_09-2020	null	[MS,MS:1001208,SEQUEST,]	3.9e-4	null	ms_run[1]:scan=6853	2156.2	5	2691.38746	539.08280	K	E	53	77
PSM	ILGLIESGK	-316_30547	O35945	1	Mouse_09-2020	null	[MS,MS:1001208,SEQUEST,]	6.0e-4	null	ms_run[1]:scan=6862	2158.9	2	929.56676	465.28694	K	E	354	363
PSM	RFFFDVGSNK	-316_31136	P42669	1	Mouse_09-2020	null	[MS,MS:1001208,SEQUEST,]	6.0e-4	null	ms_run[1]:scan=6970	2190.5	2	1216.61077	608.80910	K	G	229	239
PSM	TSVPFLGR	-316_31142	Q99LB7	1	Mouse_09-2020	null	[MS,MS:1001208,SEQUEST,]	3.7e-3	null	ms_run[1]:scan=6971	2190.8	2	876.49394	438.75053	K	A	804	812
PSM	LTLSALLDGKNVNAGGHK	-316_31154	Q60932	1	Mouse_09-2020	null	[MS,MS:1001208,SEQUEST,]	3.9e-4	null	ms_run[1]:scan=6973	2191.4	4	1808.00258	452.75608	K	G	270	288
PSM	YDGIILPGK	-316_31161	Q9CXW4	1	Mouse_09-2020	null	[MS,MS:1001208,SEQUEST,]	6.0e-4	null	ms_run[1]:scan=6975	2192.0	2	975.55132	488.27912	K	0	170	179
PSM	KLPFWTSYSK	-316_31190	Q8R084	1	Mouse_09-2020	null	[MS,MS:1001208,SEQUEST,]	3.5e-2	null	ms_run[1]:scan=6980	2193.4	3	1256.66773	419.56065	K	Q	103	113
PSM	VFDKDGNGYISAAELR	-316_31226	P0DP27	1	Mouse_09-2020	null	[MS,MS:1001208,SEQUEST,]	3.9e-4	null	ms_run[1]:scan=6987	2195.5	3	1754.87070	585.62845	R	V	92	108
PSM	SGDIGGLWR	-316_31278	P97872	1	Mouse_09-2020	null	[MS,MS:1001208,SEQUEST,]	3.9e-4	null	ms_run[1]:scan=6995	2197.8	2	960.48985	480.74852	R	Q	35	44
PSM	HDPSLQPWSASYDPGSAK	-316_31303	P16015	1	Mouse_09-2020	null	[MS,MS:1001208,SEQUEST,]	3.9e-4	null	ms_run[1]:scan=7005	2200.7	3	1942.89237	648.30251	K	I	40	58
PSM	VQPYLDEFQK	-316_31315	Q00623	1	Mouse_09-2020	null	[MS,MS:1001208,SEQUEST,]	1.2e-2	null	ms_run[1]:scan=7007	2201.3	2	1266.63689	633.82188	K	W	120	130
PSM	TVIIEQSWGSPK	-316_31348	P63038	1	Mouse_09-2020	null	[MS,MS:1001208,SEQUEST,]	3.9e-4	null	ms_run[1]:scan=7014	2203.4	2	1344.71721	672.86153	R	T	61	73
PSM	ALDLAAGITR	-316_31356	Q9JM62	1	Mouse_09-2020	null	[MS,MS:1001208,SEQUEST,]	3.9e-4	null	ms_run[1]:scan=7015	2203.7	2	1000.57897	500.79292	R	V	162	172
PSM	VYGTGSLALYEK	-316_31403	Q8C2Q8	1	Mouse_09-2020	null	[MS,MS:1001208,SEQUEST,]	6.0e-4	null	ms_run[1]:scan=7023	2206.0	2	1300.67888	650.84281	R	D	44	56
PSM	GNPTVEVDLYTAK	-316_31407	P17182	1	Mouse_09-2020	null	[MS,MS:1001208,SEQUEST,]	6.0e-4	null	ms_run[1]:scan=7024	2206.3	2	1406.71721	703.86173	R	L	16	29
PSM	VELLLPK	-316_31413	Q9D023	1	Mouse_09-2020	null	[MS,MS:1001208,SEQUEST,]	8.1e-4	null	ms_run[1]:scan=7026	2206.9	2	811.52898	406.26802	K	L	20	27
PSM	VAVDAPVSSVALR	-316_31482	Q64374	1	Mouse_09-2020	null	[MS,MS:1001208,SEQUEST,]	3.9e-4	null	ms_run[1]:scan=7041	2211.3	2	1283.73235	642.36953	R	L	52	65
PSM	FSLTTLR	-316_31500	Q91X77	1	Mouse_09-2020	null	[MS,MS:1001208,SEQUEST,]	1.7e-3	null	ms_run[1]:scan=7044	2212.2	2	837.48320	419.24508	R	L	126	133
PSM	GDVTTQVALQPALK	-316_31509	P09671	1	Mouse_09-2020	null	[MS,MS:1001208,SEQUEST,]	3.9e-4	null	ms_run[1]:scan=7045	2212.5	2	1440.80669	720.90647	K	N	76	90
PSM	SGFTTANQVLGVSSK	-316_31521	O08601	1	Mouse_09-2020	null	[MS,MS:1001208,SEQUEST,]	3.9e-4	null	ms_run[1]:scan=7047	2213.1	2	1495.77568	748.39119	R	T	199	214
PSM	HLDRIVALFPK	-316_31097	Q9ET01	1	Mouse_09-2020	null	[MS,MS:1001208,SEQUEST,]	6.0e-4	null	ms_run[1]:scan=6963	2188.5	3	1308.77936	436.93107	K	I	411	422
PSM	SILEDLR	-316_31022	Q8K0E8	1	Mouse_09-2020	null	[MS,MS:1001208,SEQUEST,]	3.7e-3	null	ms_run[1]:scan=6951	2184.9	2	845.47289	423.23999	R	K	190	197
PSM	TTPSVVAFTADGER	-316_31008	P38647	1	Mouse_09-2020	null	[MS,MS:1001208,SEQUEST,]	3.9e-4	null	ms_run[1]:scan=6949	2184.3	2	1450.71819	725.86226	R	V	86	100
PSM	SDKWIDIHNPATNEVVGRVPQSTK	-316_30553	Q9EQ20	1	Mouse_09-2020	null	[MS,MS:1001208,SEQUEST,]	3.9e-4	null	ms_run[1]:scan=6863	2159.2	4	2691.38759	673.60168	K	E	53	77
PSM	VIQPEVDTPLGR	-316_30558	Q8VCU1	1	Mouse_09-2020	null	[MS,MS:1001208,SEQUEST,]	3.0e-3	null	ms_run[1]:scan=6864	2159.5	2	1323.72685	662.36698	K	R	34	46
PSM	NFDEILR	-316_30598	Q6GT24	1	Mouse_09-2020	null	[MS,MS:1001208,SEQUEST,]	1.3e-3	null	ms_run[1]:scan=6873	2162.1	2	906.46770	453.73762	R	V	156	163
PSM	TTPSYVAFTDTER	-316_30602	P63017	1	Mouse_09-2020	null	[MS,MS:1001208,SEQUEST,]	6.0e-4	null	ms_run[1]:scan=6874	2162.4	2	1487.70183	744.35427	R	I	37	50
PSM	TEDIITAIR	-316_30606	P49429	1	Mouse_09-2020	null	[MS,MS:1001208,SEQUEST,]	3.9e-4	null	ms_run[1]:scan=6875	2162.7	2	1031.57317	516.29021	K	L	271	280
PSM	ISFTGSVPTGVK	-316_30757	Q3U367	1	Mouse_09-2020	null	[MS,MS:1001208,SEQUEST,]	3.9e-4	null	ms_run[1]:scan=6902	2170.6	2	1192.65801	596.83225	K	M	252	264
PSM	HGGTIPVVPTAEFQDR	-316_30770	P26443	1	Mouse_09-2020	null	[MS,MS:1001208,SEQUEST,]	3.9e-4	null	ms_run[1]:scan=6904	2171.2	3	1723.87717	575.29692	K	S	481	497
PSM	HDPSLQPWSASYDPGSAK	-316_30788	P16015	1	Mouse_09-2020	null	[MS,MS:1001208,SEQUEST,]	3.9e-4	null	ms_run[1]:scan=6907	2172.0	2	1942.89495	971.95013	K	I	40	58
PSM	ASDTSITWNNLK	-316_30808	Q921I1	1	Mouse_09-2020	null	[MS,MS:1001208,SEQUEST,]	6.0e-4	null	ms_run[1]:scan=6911	2173.2	2	1349.67009	675.33842	K	K	456	468
PSM	SLSQNYGVLKNDEGIAYR	-316_30540	Q61171	1	Mouse_09-2020	null	[MS,MS:1001208,SEQUEST,]	3.9e-4	null	ms_run[1]:scan=6860	2158.3	3	2027.01688	676.34460	K	L	110	128
PSM	DIKHDPSLQPWSASYDPGSAK	-316_30821	P16015	1	Mouse_09-2020	null	[MS,MS:1001208,SEQUEST,]	3.9e-4	null	ms_run[1]:scan=6913	2173.8	3	2299.09952	767.03783	K	I	37	58
PSM	RTPFGAYGGLLK	-316_30895	Q8BWT1	1	Mouse_09-2020	null	[MS,MS:1001208,SEQUEST,]	3.9e-4	null	ms_run[1]:scan=6927	2177.9	2	1279.71660	640.36150	K	F	14	26
PSM	AKEVGADFTIQVGKETPQEIASK	-316_30920	Q64442	1	Mouse_09-2020	null	[MS,MS:1001208,SEQUEST,]	3.9e-4	null	ms_run[1]:scan=6931	2179.1	4	2446.27968	612.32606	K	E	213	236
PSM	LSAEERDQLLPNLR	-316_30926	P61458	1	Mouse_09-2020	null	[MS,MS:1001208,SEQUEST,]	3.9e-4	null	ms_run[1]:scan=6932	2179.3	3	1653.89243	551.96880	R	V	8	22
PSM	LGDVYVNDAFGTAHR	-316_30933	P09411	1	Mouse_09-2020	null	[MS,MS:1001208,SEQUEST,]	3.9e-4	null	ms_run[1]:scan=6933	2179.6	3	1634.79233	545.60223	K	H	157	172
PSM	FLYTVPNGNNPTGNSLTGDRK	-316_30958	Q9WVM8	1	Mouse_09-2020	null	[MS,MS:1001208,SEQUEST,]	3.9e-4	null	ms_run[1]:scan=6939	2181.4	3	2265.12796	755.71346	K	E	193	214
PSM	SGYQQAASEHGLVVIAPDTSPR	-316_30970	Q9R0P3	1	Mouse_09-2020	null	[MS,MS:1001208,SEQUEST,]	3.9e-4	null	ms_run[1]:scan=6942	2182.3	3	2283.13858	761.71698	K	C	65	87
PSM	RTPFGAYGGLLK	-316_30978	Q8BWT1	1	Mouse_09-2020	null	[MS,MS:1001208,SEQUEST,]	3.9e-4	null	ms_run[1]:scan=6945	2183.2	3	1279.71668	427.24343	K	F	14	26
PSM	FDVQLKDLEK	-316_30991	F8WJ41	1	Mouse_09-2020	null	[MS,MS:1001208,SEQUEST,]	3.9e-4	null	ms_run[1]:scan=6947	2183.8	3	1234.66852	412.22744	R	Q	79	89
PSM	IRPFFPQQ	-316_30999	Q8K0E8	1	Mouse_09-2020	null	[MS,MS:1001208,SEQUEST,]	1.1e-2	null	ms_run[1]:scan=6948	2184.1	2	1032.56279	516.78490	K	0	474	482
PSM	DIKHDPSLQPWSASYDPGSAK	-316_30847	P16015	1	Mouse_09-2020	null	[MS,MS:1001208,SEQUEST,]	3.9e-4	null	ms_run[1]:scan=6918	2175.3	4	2299.09878	575.53020	K	I	37	58
PSM	LSNIFVIGK	-316_38154	P62702	1	Mouse_09-2020	null	[MS,MS:1001208,SEQUEST,]	8.1e-4	null	ms_run[1]:scan=8292	2578.6	2	990.60546	495.80276	R	N	222	231
PSM	FQTAPPGKYPNGFRDVLR	-316_29631	Q9Z2Z6	1	Mouse_09-2020	null	[MS,MS:1001208,SEQUEST,]	3.0e-3	null	ms_run[1]:scan=6685	2107.0	4	2063.08339	516.52599	R	L	237	255
PSM	YFPAFEK	-316_28181	P30115	1	Mouse_09-2020	null	[MS,MS:1001208,SEQUEST,]	2.6e-2	null	ms_run[1]:scan=6415	2028.1	2	901.44573	451.22635	R	L	132	139
PSM	VSHVSTGGGASLELLEGK	-316_28200	P09411	1	Mouse_09-2020	null	[MS,MS:1001208,SEQUEST,]	8.1e-4	null	ms_run[1]:scan=6419	2029.3	3	1740.91312	580.97574	K	L	389	407
PSM	QLPLVKPYLR	-316_28254	Q68FD5	1	Mouse_09-2020	null	[MS,MS:1001208,SEQUEST,]	1.5e-3	null	ms_run[1]:scan=6429	2032.2	3	1226.76276	409.59217	K	V	1444	1454
PSM	TYFPHFDVSHGSAQVK	-316_28284	Q91VB8	1	Mouse_09-2020	null	[MS,MS:1001208,SEQUEST,]	6.0e-4	null	ms_run[1]:scan=6436	2034.2	4	1819.88393	455.72451	K	H	42	58
PSM	IILLAEGR	-316_28290	P50247	1	Mouse_09-2020	null	[MS,MS:1001208,SEQUEST,]	6.0e-4	null	ms_run[1]:scan=6437	2034.5	2	884.55998	442.78183	R	V	336	344
PSM	RANNTTYGLAAGVFTK	-316_28307	O35945	1	Mouse_09-2020	null	[MS,MS:1001208,SEQUEST,]	1.7e-3	null	ms_run[1]:scan=6440	2035.4	3	1683.89280	561.96528	K	L	420	436
PSM	NFGIGQDIQPK	-316_28330	P12970	1	Mouse_09-2020	null	[MS,MS:1001208,SEQUEST,]	3.9e-4	null	ms_run[1]:scan=6445	2036.9	2	1216.63799	608.81967	K	D	38	49
PSM	VLSIGDGIAR	-316_28341	Q03265	1	Mouse_09-2020	null	[MS,MS:1001208,SEQUEST,]	3.9e-4	null	ms_run[1]:scan=6448	2037.7	2	1000.58245	500.79292	R	H	74	84
PSM	VAEEWAQGTFK	-316_28367	Q91YI0	1	Mouse_09-2020	null	[MS,MS:1001208,SEQUEST,]	3.9e-4	null	ms_run[1]:scan=6451	2038.6	2	1265.62297	633.31168	K	H	70	81
PSM	YYVTIIDAPGHR	-316_28386	P10126	1	Mouse_09-2020	null	[MS,MS:1001208,SEQUEST,]	3.9e-4	null	ms_run[1]:scan=6456	2040.0	3	1404.73203	468.91386	K	F	85	97
PSM	YAAELHLVHWNPK	-316_28395	P16015	1	Mouse_09-2020	null	[MS,MS:1001208,SEQUEST,]	7.6e-3	null	ms_run[1]:scan=6459	2040.9	3	1577.82492	526.61229	K	N	114	127
PSM	GIRPAINVGLSVSR	-316_28448	Q03265	1	Mouse_09-2020	null	[MS,MS:1001208,SEQUEST,]	3.9e-4	null	ms_run[1]:scan=6469	2043.8	3	1438.85547	480.28781	K	G	403	417
PSM	LVQEVTDFAK	-316_28484	P07724	1	Mouse_09-2020	null	[MS,MS:1001208,SEQUEST,]	3.9e-4	null	ms_run[1]:scan=6477	2046.2	2	1149.61479	575.31115	K	C	66	76
PSM	FLPFKVVEK	-316_28502	P20029	1	Mouse_09-2020	null	[MS,MS:1001208,SEQUEST,]	1.9e-2	null	ms_run[1]:scan=6479	2046.7	2	1106.66033	553.83406	K	T	115	124
PSM	NISQSFTNFSK	-316_28531	Q64458	1	Mouse_09-2020	null	[MS,MS:1001208,SEQUEST,]	3.9e-4	null	ms_run[1]:scan=6485	2048.5	2	1272.62993	636.81458	K	Y	49	60
PSM	GIGFAITR	-316_28556	P48758	1	Mouse_09-2020	null	[MS,MS:1001208,SEQUEST,]	8.1e-4	null	ms_run[1]:scan=6489	2049.6	2	834.48662	417.74525	K	L	16	24
PSM	SGRFVTVQTISGTGALR	-316_28573	P05202	1	Mouse_09-2020	null	[MS,MS:1001208,SEQUEST,]	3.9e-4	null	ms_run[1]:scan=6492	2050.5	3	1749.97062	583.99172	K	G	123	140
PSM	YYTLEEIQK	-316_28581	G5E850	1	Mouse_09-2020	null	[MS,MS:1001208,SEQUEST,]	3.9e-4	null	ms_run[1]:scan=6495	2051.4	2	1186.59880	593.80315	K	K	11	20
PSM	VGLQVVAVKAPGFGDNRK	-316_28588	P63038	1	Mouse_09-2020	null	[MS,MS:1001208,SEQUEST,]	3.9e-4	null	ms_run[1]:scan=6496	2051.7	4	1855.05495	464.51917	K	Q	293	311
PSM	DGVDFGKWR	-316_28169	Q91Y97	1	Mouse_09-2020	null	[MS,MS:1001208,SEQUEST,]	1.7e-3	null	ms_run[1]:scan=6412	2027.2	2	1079.52727	540.26707	K	V	141	150
PSM	EGHEVVGVFTIPDKDGK	-316_28146	Q8R0Y6	1	Mouse_09-2020	null	[MS,MS:1001208,SEQUEST,]	6.0e-4	null	ms_run[1]:scan=6408	2026.1	4	1826.93020	457.48753	K	D	22	39
PSM	TSWLDGKHVVFGK	-316_28137	P24369	1	Mouse_09-2020	null	[MS,MS:1001208,SEQUEST,]	3.9e-4	null	ms_run[1]:scan=6407	2025.8	3	1473.78485	491.93314	K	L	159	172
PSM	KYNINPVSLTVGK	-316_28131	Q99K67	1	Mouse_09-2020	null	[MS,MS:1001208,SEQUEST,]	3.9e-4	null	ms_run[1]:scan=6406	2025.5	3	1432.81638	478.27680	K	E	523	536
PSM	VAFTGSTQVGKLIK	-316_27666	P24549	1	Mouse_09-2020	null	[MS,MS:1001208,SEQUEST,]	3.7e-2	null	ms_run[1]:scan=6309	1997.1	3	1448.84735	483.62056	K	A	242	256
PSM	GFYIYQEGSK	-316_27707	Q8BMS1	1	Mouse_09-2020	null	[MS,MS:1001208,SEQUEST,]	3.9e-4	null	ms_run[1]:scan=6320	2000.3	2	1191.56816	596.28767	K	K	635	645
PSM	ALLQAQEP	-316_27728	Q91YI0	1	Mouse_09-2020	null	[MS,MS:1001208,SEQUEST,]	3.6e-3	null	ms_run[1]:scan=6324	2001.5	2	869.47264	435.23999	R	0	457	465
PSM	TYIIGELHPDDR	-316_27769	G5E850	1	Mouse_09-2020	null	[MS,MS:1001208,SEQUEST,]	3.9e-4	null	ms_run[1]:scan=6334	2004.4	3	1428.71207	476.90877	K	K	78	90
PSM	RHPDYSVSLLLR	-316_27789	P07724	1	Mouse_09-2020	null	[MS,MS:1001208,SEQUEST,]	3.9e-4	null	ms_run[1]:scan=6338	2005.6	3	1455.80701	485.94041	R	A	361	373
PSM	SLFFPDEAINKHPR	-316_27806	P97494	1	Mouse_09-2020	null	[MS,MS:1001208,SEQUEST,]	7.3e-3	null	ms_run[1]:scan=6340	2006.2	4	1670.86574	418.47169	K	G	172	186
PSM	YFVTAVSRPGLGEPR	-316_27812	P01901	1	Mouse_09-2020	null	[MS,MS:1001208,SEQUEST,]	6.0e-4	null	ms_run[1]:scan=6341	2006.5	3	1648.87992	550.29837	R	M	28	43
PSM	GEHSIVYLKPSYAFGSVGKER	-316_27823	F7CAT1	1	Mouse_09-2020	null	[MS,MS:1001208,SEQUEST,]	6.0e-4	null	ms_run[1]:scan=6343	2007.0	4	2324.20498	581.80630	K	0	167	188
PSM	IAIDAGFR	-316_27837	P70694	1	Mouse_09-2020	null	[MS,MS:1001208,SEQUEST,]	1.6e-2	null	ms_run[1]:scan=6348	2008.5	2	862.47869	431.74270	K	I	40	48
PSM	VITSGFNALEK	-316_28621	Q9WVL0	1	Mouse_09-2020	null	[MS,MS:1001208,SEQUEST,]	3.9e-4	null	ms_run[1]:scan=6501	2053.2	2	1178.64128	589.82442	K	L	134	145
PSM	FGEPIPISK	-316_27851	P35505	1	Mouse_09-2020	null	[MS,MS:1001208,SEQUEST,]	1.1e-3	null	ms_run[1]:scan=6351	2009.4	2	987.55193	494.27912	R	H	212	221
PSM	YVSSLTEEISR	-316_27883	Q9D0F3	1	Mouse_09-2020	null	[MS,MS:1001208,SEQUEST,]	8.1e-4	null	ms_run[1]:scan=6358	2011.4	2	1283.64763	642.32752	R	G	370	381
PSM	FVNVVPTFGKK	-316_27894	A0A494BBA8	1	Mouse_09-2020	null	[MS,MS:1001208,SEQUEST,]	3.9e-4	null	ms_run[1]:scan=6360	2012.0	3	1235.71451	412.57641	R	G	81	92
PSM	EALELLK	-316_27907	P17182	1	Mouse_09-2020	null	[MS,MS:1001208,SEQUEST,]	1.7e-2	null	ms_run[1]:scan=6363	2012.9	2	815.48717	408.24729	K	A	222	229
PSM	EALLELK	-316_27909	P58710	1	Mouse_09-2020	null	[MS,MS:1001208,SEQUEST,]	1.8e-2	null	ms_run[1]:scan=6363	2012.9	2	815.48717	408.24729	K	M	318	325
PSM	HQGSLYSLFPDHSVK	-316_27925	Q64374	1	Mouse_09-2020	null	[MS,MS:1001208,SEQUEST,]	3.9e-4	null	ms_run[1]:scan=6366	2013.8	3	1714.85556	572.28977	R	Y	130	145
PSM	LYLGHNYVTAIR	-316_28057	Q921I1	1	Mouse_09-2020	null	[MS,MS:1001208,SEQUEST,]	3.9e-4	null	ms_run[1]:scan=6392	2021.4	3	1419.77497	473.92962	R	Q	332	344
PSM	NGQTREHALLAYTLGVK	-316_28064	P10126	1	Mouse_09-2020	null	[MS,MS:1001208,SEQUEST,]	3.9e-4	null	ms_run[1]:scan=6393	2021.7	3	1871.01377	624.34264	K	L	130	147
PSM	NGQTREHALLAYTLGVK	-316_28069	P10126	1	Mouse_09-2020	null	[MS,MS:1001208,SEQUEST,]	6.0e-4	null	ms_run[1]:scan=6394	2021.9	4	1871.01394	468.50880	K	L	130	147
PSM	LSQNNFALGYK	-316_28081	J3QMG3	1	Mouse_09-2020	null	[MS,MS:1001208,SEQUEST,]	6.0e-4	null	ms_run[1]:scan=6397	2022.8	2	1254.64885	627.82749	K	A	165	176
PSM	LYTLVLTDPDAPSRKDPK	-316_27857	P70296	1	Mouse_09-2020	null	[MS,MS:1001208,SEQUEST,]	6.0e-4	null	ms_run[1]:scan=6352	2009.7	3	2029.09696	677.03699	K	R	63	81
PSM	EISYFGVK	-316_29600	O88451	1	Mouse_09-2020	null	[MS,MS:1001208,SEQUEST,]	2.1e-3	null	ms_run[1]:scan=6678	2105.0	2	942.49297	471.75019	R	A	192	200
PSM	FSGVYLEKEVVEK	-316_28650	P40936	1	Mouse_09-2020	null	[MS,MS:1001208,SEQUEST,]	3.9e-4	null	ms_run[1]:scan=6507	2054.9	3	1526.80954	509.60821	K	I	212	225
PSM	FQSSHHSTDITSLDQYVER	-316_28666	P08113	1	Mouse_09-2020	null	[MS,MS:1001208,SEQUEST,]	3.9e-4	null	ms_run[1]:scan=6511	2056.1	4	2250.04140	563.26600	R	K	512	531
PSM	IYVVDVGSEPR	-316_29128	A0A0R4J135	0	Mouse_09-2020	null	[MS,MS:1001208,SEQUEST,]	3.9e-4	null	ms_run[1]:scan=6593	2080.1	2	1233.64739	617.32733	R	P	104	115
PSM	IYVVDVGSEPR	-316_29128	P17563	0	Mouse_09-2020	null	[MS,MS:1001208,SEQUEST,]	3.9e-4	null	ms_run[1]:scan=6593	2080.1	2	1233.64739	617.32733	R	P	104	115
PSM	IRHVISYSLSPFEQR	-316_29140	Q9CQ69	1	Mouse_09-2020	null	[MS,MS:1001208,SEQUEST,]	3.9e-4	null	ms_run[1]:scan=6595	2080.7	4	1831.98159	458.75079	R	F	11	26
PSM	ELGLETYKVNEVER	-316_29156	Q8BW75	1	Mouse_09-2020	null	[MS,MS:1001208,SEQUEST,]	3.9e-4	null	ms_run[1]:scan=6598	2081.6	3	1678.86454	560.29306	K	I	74	88
PSM	FHYGFNSSYLK	-316_29181	E9PWK1	1	Mouse_09-2020	null	[MS,MS:1001208,SEQUEST,]	3.9e-4	null	ms_run[1]:scan=6603	2083.0	3	1362.64817	454.88742	R	V	81	92
PSM	SRVVGNPFDSRTEQGPQVDETQFK	-316_29196	P47738	1	Mouse_09-2020	null	[MS,MS:1001208,SEQUEST,]	3.9e-4	null	ms_run[1]:scan=6606	2083.9	4	2721.32265	681.08613	K	I	347	371
PSM	DATSLNQAALYR	-316_29225	P51660	1	Mouse_09-2020	null	[MS,MS:1001208,SEQUEST,]	3.9e-4	null	ms_run[1]:scan=6611	2085.4	2	1322.67082	661.83859	R	S	494	506
PSM	IYLELR	-316_29295	O35381	1	Mouse_09-2020	null	[MS,MS:1001208,SEQUEST,]	3.9e-3	null	ms_run[1]:scan=6623	2088.9	2	806.47710	403.74217	R	R	7	13
PSM	FYSVNVDYSK	-316_29305	Q62425	1	Mouse_09-2020	null	[MS,MS:1001208,SEQUEST,]	6.0e-4	null	ms_run[1]:scan=6625	2089.5	2	1221.57939	611.29295	K	K	65	75
PSM	GYSFTTTAEREIVR	-316_29307	P60710	1	Mouse_09-2020	null	[MS,MS:1001208,SEQUEST,]	6.0e-4	null	ms_run[1]:scan=6626	2089.8	3	1629.82413	543.94589	R	I	197	211
PSM	AGPWTPEAAVEHPEAVR	-316_29333	O35490	1	Mouse_09-2020	null	[MS,MS:1001208,SEQUEST,]	3.9e-4	null	ms_run[1]:scan=6630	2091.0	3	1816.89750	606.30408	K	L	41	58
PSM	LTPQGQRDLDRIAGQVAAANK	-316_29386	Q9CZX8	1	Mouse_09-2020	null	[MS,MS:1001208,SEQUEST,]	2.2e-2	null	ms_run[1]:scan=6639	2093.6	4	2222.19985	556.30546	K	H	123	144
PSM	VVDALGNAIDGKGPIGSK	-316_29415	Q03265	1	Mouse_09-2020	null	[MS,MS:1001208,SEQUEST,]	3.9e-4	null	ms_run[1]:scan=6645	2095.3	3	1710.93949	570.98434	R	R	150	168
PSM	NQLTSNPENTVFDAK	-316_29503	P20029	1	Mouse_09-2020	null	[MS,MS:1001208,SEQUEST,]	3.9e-4	null	ms_run[1]:scan=6659	2099.4	2	1677.81059	839.40757	K	L	83	98
PSM	SQFTITPGSEQIR	-316_29510	Q99KI0	1	Mouse_09-2020	null	[MS,MS:1001208,SEQUEST,]	3.9e-4	null	ms_run[1]:scan=6661	2100.0	2	1463.75066	732.37808	K	T	412	425
PSM	GLVGEIIK	-316_29518	E9PZF0	1	Mouse_09-2020	null	[MS,MS:1001208,SEQUEST,]	6.0e-4	null	ms_run[1]:scan=6663	2100.6	2	828.51927	414.76310	R	F	19	27
PSM	FVIGGPQGDAGVTGR	-316_29521	Q91X83	1	Mouse_09-2020	null	[MS,MS:1001208,SEQUEST,]	3.9e-4	null	ms_run[1]:scan=6664	2100.9	2	1430.74016	715.87296	R	I	251	266
PSM	HALIIYDDLSK	-316_29565	Q03265	1	Mouse_09-2020	null	[MS,MS:1001208,SEQUEST,]	3.9e-4	null	ms_run[1]:scan=6673	2103.5	2	1287.69451	644.35080	K	A	306	317
PSM	GKYVTLIYTNYENGK	-316_29572	P19157	1	Mouse_09-2020	null	[MS,MS:1001208,SEQUEST,]	3.9e-4	null	ms_run[1]:scan=6674	2103.8	3	1762.90024	588.30519	R	D	102	117
PSM	QATKDAGTIAGLNVLR	-316_29584	P63017	1	Mouse_09-2020	null	[MS,MS:1001208,SEQUEST,]	3.9e-4	null	ms_run[1]:scan=6676	2104.4	3	1627.91306	543.30905	R	I	156	172
PSM	LQQLPADFGR	-316_29123	Q922Q8	1	Mouse_09-2020	null	[MS,MS:1001208,SEQUEST,]	5.0e-3	null	ms_run[1]:scan=6592	2079.8	2	1144.61101	572.80910	K	V	74	84
PSM	YWANFAR	-316_29115	Q91WG0	0	Mouse_09-2020	null	[MS,MS:1001208,SEQUEST,]	1.1e-3	null	ms_run[1]:scan=6591	2079.5	2	927.44737	464.22722	K	G	492	499
PSM	YWANFAR	-316_29115	Q8BK48	0	Mouse_09-2020	null	[MS,MS:1001208,SEQUEST,]	1.1e-3	null	ms_run[1]:scan=6591	2079.5	2	927.44737	464.22722	K	G	490	497
PSM	YWANFAR	-316_29115	Q8QZR3	0	Mouse_09-2020	null	[MS,MS:1001208,SEQUEST,]	1.1e-3	null	ms_run[1]:scan=6591	2079.5	2	927.44737	464.22722	K	G	489	496
PSM	AILNYIASK	-316_29109	P30115	1	Mouse_09-2020	null	[MS,MS:1001208,SEQUEST,]	3.9e-4	null	ms_run[1]:scan=6590	2079.2	2	992.57762	496.79239	K	N	70	79
PSM	FLEEATRVSQEHPVVLTK	-316_29060	Q8C196	1	Mouse_09-2020	null	[MS,MS:1001208,SEQUEST,]	3.9e-4	null	ms_run[1]:scan=6581	2076.6	3	2083.12021	695.04426	R	V	1151	1169
PSM	KIGGIFAFK	-316_28683	P32020	1	Mouse_09-2020	null	[MS,MS:1001208,SEQUEST,]	3.9e-4	null	ms_run[1]:scan=6514	2057.0	2	980.59276	490.80002	K	K	454	463
PSM	TSGPPVSELITK	-316_28691	P43274	1	Mouse_09-2020	null	[MS,MS:1001208,SEQUEST,]	3.9e-4	null	ms_run[1]:scan=6515	2057.3	2	1228.67827	614.84281	K	V	35	47
PSM	GNSLFFR	-316_28706	Q791V5	1	Mouse_09-2020	null	[MS,MS:1001208,SEQUEST,]	5.0e-3	null	ms_run[1]:scan=6517	2057.8	2	840.43657	420.72177	R	V	281	288
PSM	WLPQNDLLGHPK	-316_28754	Q63886	0	Mouse_09-2020	null	[MS,MS:1001208,SEQUEST,]	3.0e-3	null	ms_run[1]:scan=6525	2060.2	3	1417.75989	473.25774	K	R	356	368
PSM	WLPQNDLLGHPK	-316_28754	Q8K169	0	Mouse_09-2020	null	[MS,MS:1001208,SEQUEST,]	3.0e-3	null	ms_run[1]:scan=6525	2060.2	3	1417.75989	473.25774	K	K	357	369
PSM	WLPQNDLLGHPK	-316_28754	Q3UEP4	0	Mouse_09-2020	null	[MS,MS:1001208,SEQUEST,]	3.0e-3	null	ms_run[1]:scan=6525	2060.2	3	1417.75989	473.25774	K	K	357	369
PSM	WLPQNDLLGHPK	-316_28754	K9J7B2	0	Mouse_09-2020	null	[MS,MS:1001208,SEQUEST,]	3.0e-3	null	ms_run[1]:scan=6525	2060.2	3	1417.75989	473.25774	K	R	352	364
PSM	WIPQNDLLGHPK	-316_28755	Q8R084	1	Mouse_09-2020	null	[MS,MS:1001208,SEQUEST,]	3.0e-3	null	ms_run[1]:scan=6525	2060.2	3	1417.75989	473.25774	K	K	357	369
PSM	FQSSHHSTDITSLDQYVER	-316_28760	P08113	1	Mouse_09-2020	null	[MS,MS:1001208,SEQUEST,]	3.9e-4	null	ms_run[1]:scan=6526	2060.5	3	2250.04630	750.68557	R	K	512	531
PSM	NEFSGRGDIPVFQEYKNK	-316_28765	Q05421	1	Mouse_09-2020	null	[MS,MS:1001208,SEQUEST,]	8.1e-4	null	ms_run[1]:scan=6527	2060.8	4	2128.04653	532.76691	K	I	95	113
PSM	LQFWTK	-316_28791	Q91WG0	0	Mouse_09-2020	null	[MS,MS:1001208,SEQUEST,]	3.7e-3	null	ms_run[1]:scan=6532	2062.2	2	822.45104	411.72906	R	L	537	543
PSM	LQFWTK	-316_28791	Q8BK48	0	Mouse_09-2020	null	[MS,MS:1001208,SEQUEST,]	3.7e-3	null	ms_run[1]:scan=6532	2062.2	2	822.45104	411.72906	R	L	535	541
PSM	LQFWTK	-316_28791	Q8QZR3	0	Mouse_09-2020	null	[MS,MS:1001208,SEQUEST,]	3.7e-3	null	ms_run[1]:scan=6532	2062.2	2	822.45104	411.72906	R	L	534	540
PSM	FLIPNASQPESK	-316_28829	A0A2I3BQ03	1	Mouse_09-2020	null	[MS,MS:1001208,SEQUEST,]	3.9e-4	null	ms_run[1]:scan=6538	2064.0	2	1330.70073	665.85371	K	F	104	116
PSM	TYFPHFDVSHGSAQVK	-316_28658	Q91VB8	1	Mouse_09-2020	null	[MS,MS:1001208,SEQUEST,]	3.9e-4	null	ms_run[1]:scan=6508	2055.2	3	1819.87534	607.29692	K	H	42	58
PSM	YGVEAFSDSLRR	-316_28859	O88451	1	Mouse_09-2020	null	[MS,MS:1001208,SEQUEST,]	6.0e-4	null	ms_run[1]:scan=6544	2065.8	3	1399.69553	467.23700	K	I	180	192
PSM	VADIGLAAWGRK	-316_28941	P50247	1	Mouse_09-2020	null	[MS,MS:1001208,SEQUEST,]	3.9e-4	null	ms_run[1]:scan=6561	2070.7	3	1256.71149	419.57518	K	L	9	21
PSM	FYVHNDIFR	-316_28946	P97855	1	Mouse_09-2020	null	[MS,MS:1001208,SEQUEST,]	3.7e-3	null	ms_run[1]:scan=6562	2071.0	3	1210.60114	404.20497	K	Q	124	133
PSM	LYQPEYQEVSTEEQREEISGK	-316_28971	Q9JKR6	1	Mouse_09-2020	null	[MS,MS:1001208,SEQUEST,]	3.9e-4	null	ms_run[1]:scan=6565	2071.9	3	2542.19822	848.06964	K	S	754	775
PSM	LYGSGGPPPTGEEDTSEKDEL	-316_28987	P20029	1	Mouse_09-2020	null	[MS,MS:1001208,SEQUEST,]	3.2e-3	null	ms_run[1]:scan=6568	2072.8	2	2177.97563	1089.48968	K	0	635	656
PSM	DFTPAELR	-316_28998	O55022	1	Mouse_09-2020	null	[MS,MS:1001208,SEQUEST,]	3.2e-2	null	ms_run[1]:scan=6571	2073.7	2	948.47881	474.74290	R	F	72	80
PSM	FLEEATRVSQEHPVVLTK	-316_29000	Q8C196	1	Mouse_09-2020	null	[MS,MS:1001208,SEQUEST,]	3.7e-3	null	ms_run[1]:scan=6572	2074.0	4	2083.11928	521.53501	R	V	1151	1169
PSM	SRLELLELK	-316_29008	Z4YK11	1	Mouse_09-2020	null	[MS,MS:1001208,SEQUEST,]	8.7e-3	null	ms_run[1]:scan=6573	2074.3	2	1100.66777	550.83733	R	E	613	622
PSM	IRHVISYSLSPFEQR	-316_29017	Q9CQ69	1	Mouse_09-2020	null	[MS,MS:1001208,SEQUEST,]	3.9e-4	null	ms_run[1]:scan=6574	2074.5	3	1831.97971	611.33197	R	F	11	26
PSM	TWGTVFR	-316_29024	P16331	1	Mouse_09-2020	null	[MS,MS:1001208,SEQUEST,]	6.0e-4	null	ms_run[1]:scan=6575	2074.8	2	866.45226	433.72960	K	L	186	193
PSM	FSGVYLEKEVVEK	-316_28873	P40936	1	Mouse_09-2020	null	[MS,MS:1001208,SEQUEST,]	3.9e-4	null	ms_run[1]:scan=6546	2066.4	2	1526.81291	763.90868	K	I	212	225
PSM	TAWTFSR	-316_23934	Q9CPU0	1	Mouse_09-2020	null	[MS,MS:1001208,SEQUEST,]	1.7e-3	null	ms_run[1]:scan=5618	1794.3	2	868.43175	434.71923	K	A	89	96
PSM	TSIAIDTIINQK	-316_38160	Q03265	1	Mouse_09-2020	null	[MS,MS:1001208,SEQUEST,]	6.0e-4	null	ms_run[1]:scan=8294	2579.1	2	1316.74455	658.87464	K	F	219	231
PSM	TGVAPIIDVVR	-316_38202	P14115	1	Mouse_09-2020	null	[MS,MS:1001208,SEQUEST,]	3.9e-4	null	ms_run[1]:scan=8301	2581.2	2	1139.67961	570.34278	K	G	95	106
PSM	KVADALANAAGHLDDLPGALSALSDLHAHKLR	-316_49875	Q91VB8	1	Mouse_09-2020	null	[MS,MS:1001208,SEQUEST,]	1.7e-3	null	ms_run[1]:scan=10542	3242.2	6	3260.74999	544.29770	K	D	62	94
PSM	FGLYLPLFKPSASTSK	-316_49994	Q9QXX4	1	Mouse_09-2020	null	[MS,MS:1001208,SEQUEST,]	1.6e-2	null	ms_run[1]:scan=10568	3249.9	2	1755.96904	878.48763	K	T	655	671
PSM	SGSLAAESIFKQLTSENLQSK	-316_49999	Q921G7	1	Mouse_09-2020	null	[MS,MS:1001208,SEQUEST,]	3.9e-4	null	ms_run[1]:scan=10570	3250.5	3	2238.16257	746.72526	K	T	405	426
PSM	LLVVYPWTQR	-316_50012	A8DUK4	1	Mouse_09-2020	null	[MS,MS:1001208,SEQUEST,]	3.9e-4	null	ms_run[1]:scan=10573	3251.4	2	1274.72600	637.86642	R	F	32	42
PSM	IFVDIEKLPWAK	-316_50019	Q9ET01	1	Mouse_09-2020	null	[MS,MS:1001208,SEQUEST,]	3.9e-4	null	ms_run[1]:scan=10574	3251.7	3	1458.83603	486.95002	R	W	353	365
PSM	GNWGYLDQVAALR	-316_50028	Q8BK48	0	Mouse_09-2020	null	[MS,MS:1001208,SEQUEST,]	3.9e-4	null	ms_run[1]:scan=10575	3252.0	2	1462.74382	731.87551	K	V	194	207
PSM	GNWGYLDQVAALR	-316_50028	Q8QZR3	0	Mouse_09-2020	null	[MS,MS:1001208,SEQUEST,]	3.9e-4	null	ms_run[1]:scan=10575	3252.0	2	1462.74382	731.87551	R	V	193	206
PSM	YGKDATNVGDEGGFAPNILENKEALELLK	-316_50034	P17182	1	Mouse_09-2020	null	[MS,MS:1001208,SEQUEST,]	3.9e-4	null	ms_run[1]:scan=10576	3252.3	4	3105.57851	777.14893	K	A	200	229
PSM	DGTVTAGNASGVSDGAGAVIIASEDAVK	-316_50039	Q8BWT1	1	Mouse_09-2020	null	[MS,MS:1001208,SEQUEST,]	3.9e-4	null	ms_run[1]:scan=10577	3252.6	3	2532.24424	844.75231	K	H	242	270
PSM	WLSTSIPEAQWQSSLAR	-316_50047	P19096	1	Mouse_09-2020	null	[MS,MS:1001208,SEQUEST,]	3.6e-3	null	ms_run[1]:scan=10578	3252.9	2	1959.99370	980.49979	R	S	712	729
PSM	ILTFDQLALESPK	-316_50090	A0A1B0GSS8	1	Mouse_09-2020	null	[MS,MS:1001208,SEQUEST,]	3.9e-4	null	ms_run[1]:scan=10589	3256.2	2	1474.81597	737.91122	K	R	87	100
PSM	LTLYDIAHTPGVAADLSHIETR	-316_50100	P08249	1	Mouse_09-2020	null	[MS,MS:1001208,SEQUEST,]	3.9e-4	null	ms_run[1]:scan=10590	3256.5	4	2393.24697	599.06694	R	N	53	75
PSM	FWLFGGNER	-316_50131	Q91XE0	1	Mouse_09-2020	null	[MS,MS:1001208,SEQUEST,]	3.9e-4	null	ms_run[1]:scan=10597	3258.5	2	1125.54827	563.27744	K	Q	184	193
PSM	VAFTGSTEVGHLIQVAAGSSNLK	-316_50135	P47738	1	Mouse_09-2020	null	[MS,MS:1001208,SEQUEST,]	3.9e-4	null	ms_run[1]:scan=10598	3258.8	3	2286.20945	762.74113	K	V	260	283
PSM	GLFIIDPNGVVK	-316_50142	P20108	1	Mouse_09-2020	null	[MS,MS:1001208,SEQUEST,]	3.9e-4	null	ms_run[1]:scan=10601	3259.7	2	1271.73638	636.37154	R	L	186	198
PSM	LSAAAQSTVYAFSARPLTGGEPVSLGSLR	-316_50156	P11352	1	Mouse_09-2020	null	[MS,MS:1001208,SEQUEST,]	3.9e-4	null	ms_run[1]:scan=10603	3260.3	3	2906.53965	969.51720	R	K	6	35
PSM	FAISELFAK	-316_50184	P09405	1	Mouse_09-2020	null	[MS,MS:1001208,SEQUEST,]	3.9e-4	null	ms_run[1]:scan=10609	3262.1	2	1025.56682	513.28694	K	D	327	336
PSM	ELLALEVFQVSHPR	-316_50203	Q9WVL0	1	Mouse_09-2020	null	[MS,MS:1001208,SEQUEST,]	3.9e-4	null	ms_run[1]:scan=10613	3263.3	3	1637.90110	546.63851	K	Q	192	206
PSM	FTIATLPPP	-316_50235	Q60692	1	Mouse_09-2020	null	[MS,MS:1001208,SEQUEST,]	6.0e-4	null	ms_run[1]:scan=10621	3265.7	2	956.54527	478.77621	K	0	230	239
PSM	FEDGDLTLYQSNAILR	-316_50248	P19157	1	Mouse_09-2020	null	[MS,MS:1001208,SEQUEST,]	8.1e-4	null	ms_run[1]:scan=10624	3266.6	2	1854.92351	927.96525	K	L	56	72
PSM	NEVSFVIHNLPIIAK	-316_49859	P97364	1	Mouse_09-2020	null	[MS,MS:1001208,SEQUEST,]	8.7e-3	null	ms_run[1]:scan=10537	3240.7	3	1693.96616	565.32604	K	A	338	353
PSM	IFVWDWQR	-316_50266	A0A0R4J135	0	Mouse_09-2020	null	[MS,MS:1001208,SEQUEST,]	3.9e-4	null	ms_run[1]:scan=10630	3268.4	2	1149.58379	575.29563	R	E	228	236
PSM	IFVWDWQR	-316_50266	P17563	0	Mouse_09-2020	null	[MS,MS:1001208,SEQUEST,]	3.9e-4	null	ms_run[1]:scan=10630	3268.4	2	1149.58379	575.29563	R	E	228	236
PSM	TIGGGDDSFNTFFSETGAGK	-316_49791	P05214	1	Mouse_09-2020	null	[MS,MS:1001208,SEQUEST,]	8.1e-4	null	ms_run[1]:scan=10525	3237.1	2	2007.89531	1004.45016	K	V	41	61
PSM	KGIFVIGFSYPVVPK	-316_49693	O88986	1	Mouse_09-2020	null	[MS,MS:1001208,SEQUEST,]	3.9e-4	null	ms_run[1]:scan=10506	3231.5	3	1650.96292	550.99211	K	K	366	381
PSM	FPLFGGWK	-316_49070	Q91YQ5	1	Mouse_09-2020	null	[MS,MS:1001208,SEQUEST,]	1.2e-2	null	ms_run[1]:scan=10374	3192.4	2	951.50878	476.25799	R	H	321	329
PSM	RINVLPLGSGAIAGNPLGVDRELLR	-316_49078	Q91YI0	1	Mouse_09-2020	null	[MS,MS:1001208,SEQUEST,]	3.2e-3	null	ms_run[1]:scan=10375	3192.7	4	2600.49721	650.88033	K	E	193	218
PSM	NQYLSWLIK	-316_49091	Q99PG0	1	Mouse_09-2020	null	[MS,MS:1001208,SEQUEST,]	2.3e-3	null	ms_run[1]:scan=10379	3193.9	2	1164.64128	582.82422	K	L	388	397
PSM	LAGTQPLEVLEAVQR	-316_49107	Q02053	1	Mouse_09-2020	null	[MS,MS:1001208,SEQUEST,]	4.2e-2	null	ms_run[1]:scan=10382	3194.7	2	1623.90679	812.45686	R	L	679	694
PSM	FWLFGGNER	-316_49113	Q91XE0	1	Mouse_09-2020	null	[MS,MS:1001208,SEQUEST,]	3.9e-4	null	ms_run[1]:scan=10384	3195.3	2	1125.54704	563.27744	K	Q	184	193
PSM	AISFVGSNQAGEYIFER	-316_49166	Q9EQ20	1	Mouse_09-2020	null	[MS,MS:1001208,SEQUEST,]	7.5e-3	null	ms_run[1]:scan=10397	3199.2	2	1887.92314	944.46541	K	S	256	273
PSM	DLGEAALNEYLR	-316_49200	Q8R0Y6	1	Mouse_09-2020	null	[MS,MS:1001208,SEQUEST,]	3.9e-4	null	ms_run[1]:scan=10403	3201.0	2	1363.68486	682.34625	K	K	883	895
PSM	FLWPGFGENSR	-316_49220	Q9Z2V4	1	Mouse_09-2020	null	[MS,MS:1001208,SEQUEST,]	6.0e-4	null	ms_run[1]:scan=10407	3202.1	2	1309.63323	655.31984	K	L	525	536
PSM	FEDGDLTLYQSNAILR	-316_49231	P19157	1	Mouse_09-2020	null	[MS,MS:1001208,SEQUEST,]	6.0e-4	null	ms_run[1]:scan=10409	3202.7	2	1854.92595	927.96525	K	L	56	72
PSM	ILFIFIDSDHTDNQR	-316_49267	P09103	1	Mouse_09-2020	null	[MS,MS:1001208,SEQUEST,]	8.1e-4	null	ms_run[1]:scan=10417	3205.1	3	1833.91330	611.97585	K	L	288	303
PSM	FDAQGNLRAINPENGFFGVAPGTSVK	-316_49309	Q9Z2V4	1	Mouse_09-2020	null	[MS,MS:1001208,SEQUEST,]	8.7e-3	null	ms_run[1]:scan=10427	3208.1	3	2706.36344	902.79266	K	N	317	343
PSM	LYDNLLEQNLIR	-316_49364	Q8BG32	1	Mouse_09-2020	null	[MS,MS:1001208,SEQUEST,]	1.2e-2	null	ms_run[1]:scan=10440	3211.9	2	1503.81291	752.41192	K	I	326	338
PSM	FEDGDLTLYQSNAILR	-316_49378	P19157	1	Mouse_09-2020	null	[MS,MS:1001208,SEQUEST,]	3.9e-4	null	ms_run[1]:scan=10444	3213.1	3	1854.92319	618.97926	K	L	56	72
PSM	SFNISDIPVTAIR	-316_49386	Q9DBT9	1	Mouse_09-2020	null	[MS,MS:1001208,SEQUEST,]	3.9e-4	null	ms_run[1]:scan=10445	3213.4	2	1432.77983	716.89337	K	S	654	667
PSM	YFDLGLPNRDQTNDQVTIDSALATQK	-316_49401	P54071	1	Mouse_09-2020	null	[MS,MS:1001208,SEQUEST,]	3.9e-4	null	ms_run[1]:scan=10448	3214.3	3	2923.44358	975.15259	K	S	81	107
PSM	DGSIDLVINLPNNNTK	-316_49465	Q8C196	1	Mouse_09-2020	null	[MS,MS:1001208,SEQUEST,]	8.1e-4	null	ms_run[1]:scan=10460	3217.8	2	1726.89739	863.95214	R	V	1429	1445
PSM	LSILYPATTGRNFDEILR	-316_49548	Q6GT24	1	Mouse_09-2020	null	[MS,MS:1001208,SEQUEST,]	6.0e-4	null	ms_run[1]:scan=10476	3222.5	3	2079.12320	693.71262	K	V	145	163
PSM	FRPSIAYFPQIVSVAAR	-316_49610	P85094	1	Mouse_09-2020	null	[MS,MS:1001208,SEQUEST,]	3.9e-4	null	ms_run[1]:scan=10489	3226.4	3	1922.06559	641.35974	K	L	27	44
PSM	STEAPLIIRPDSGNPLDTVLK	-316_49657	Q99KQ4	1	Mouse_09-2020	null	[MS,MS:1001208,SEQUEST,]	1.7e-3	null	ms_run[1]:scan=10499	3229.4	3	2236.21781	746.07763	R	L	303	324
PSM	FGLYLPLFKPSASTSK	-316_49749	Q9QXX4	1	Mouse_09-2020	null	[MS,MS:1001208,SEQUEST,]	1.7e-3	null	ms_run[1]:scan=10516	3234.5	3	1755.96878	585.99418	K	T	655	671
PSM	TLFSSQIEELNLPK	-316_50271	A0A0R4J0I1	1	Mouse_09-2020	null	[MS,MS:1001208,SEQUEST,]	3.9e-4	null	ms_run[1]:scan=10631	3268.7	2	1618.86980	809.93797	K	S	301	315
PSM	YWGVASFLQR	-316_50332	Q00724	1	Mouse_09-2020	null	[MS,MS:1001208,SEQUEST,]	8.1e-4	null	ms_run[1]:scan=10647	3273.6	2	1226.63286	613.81947	K	N	108	118
PSM	TPIGSFLGSLASQPATK	-316_50344	Q8QZT1	1	Mouse_09-2020	null	[MS,MS:1001208,SEQUEST,]	8.1e-4	null	ms_run[1]:scan=10651	3274.9	3	1674.90689	558.97355	R	G	47	64
PSM	GYPTLLLFR	-316_50994	E9PXX7	1	Mouse_09-2020	null	[MS,MS:1001208,SEQUEST,]	8.1e-4	null	ms_run[1]:scan=10833	3331.0	2	1079.62554	540.31603	R	G	307	316
PSM	LVTLPVSFAQLK	-316_51032	Q922Q8	1	Mouse_09-2020	null	[MS,MS:1001208,SEQUEST,]	6.0e-4	null	ms_run[1]:scan=10843	3334.1	2	1315.79924	658.40284	R	L	97	109
PSM	KVADALANAAGHLDDLPGALSALSDLHAHK	-316_51060	Q91VB8	1	Mouse_09-2020	null	[MS,MS:1001208,SEQUEST,]	3.9e-4	null	ms_run[1]:scan=10851	3336.6	5	2991.56263	599.11875	K	R	62	92
PSM	AAVLWELHKPFTIEDIEVAPPK	-316_51094	P00329	1	Mouse_09-2020	null	[MS,MS:1001208,SEQUEST,]	3.9e-4	null	ms_run[1]:scan=10858	3338.6	4	2503.36147	626.59534	K	H	12	34
PSM	DSYDFFTEIK	-316_51143	Q8BH00	1	Mouse_09-2020	null	[MS,MS:1001208,SEQUEST,]	6.0e-4	null	ms_run[1]:scan=10868	3341.6	2	1264.57475	632.79024	K	I	472	482
PSM	GFGFVLFK	-316_51155	Q9D3U4	1	Mouse_09-2020	null	[MS,MS:1001208,SEQUEST,]	4.7e-3	null	ms_run[1]:scan=10871	3342.6	2	914.51341	457.76036	R	S	75	83
PSM	EANLAAAFGKPINF	-316_51181	O08749	1	Mouse_09-2020	null	[MS,MS:1001208,SEQUEST,]	3.9e-4	null	ms_run[1]:scan=10875	3343.8	2	1462.76958	731.88808	R	0	496	510
PSM	TFYGLHQDFPSVVVVGLGK	-316_51226	Q9CPY7	1	Mouse_09-2020	null	[MS,MS:1001208,SEQUEST,]	3.9e-4	null	ms_run[1]:scan=10885	3346.8	3	2063.09635	688.37020	R	S	85	104
PSM	GRPTSTNPIASIFAWTR	-316_51233	P54071	1	Mouse_09-2020	null	[MS,MS:1001208,SEQUEST,]	3.9e-4	null	ms_run[1]:scan=10886	3347.1	3	1874.98771	625.66724	K	L	361	378
PSM	GFGSDKESILELITSR	-316_51294	P14824	1	Mouse_09-2020	null	[MS,MS:1001208,SEQUEST,]	6.0e-4	null	ms_run[1]:scan=10902	3352.0	3	1751.91831	584.64399	K	N	35	51
PSM	YLNFVKGVVDSDDLPLNVSR	-316_51342	P08113	1	Mouse_09-2020	null	[MS,MS:1001208,SEQUEST,]	6.0e-4	null	ms_run[1]:scan=10919	3357.4	3	2250.17795	750.73034	K	T	429	449
PSM	ILEFFGLK	-316_51360	P09103	1	Mouse_09-2020	null	[MS,MS:1001208,SEQUEST,]	3.7e-3	null	ms_run[1]:scan=10924	3359.0	2	966.56676	483.78658	R	E	303	311
PSM	VTIAQGGVLPNIQAVLLPKK	-316_51405	Q64523	1	Mouse_09-2020	null	[MS,MS:1001208,SEQUEST,]	3.9e-4	null	ms_run[1]:scan=10934	3362.1	3	2059.26432	687.09277	K	E	101	121
PSM	TLVYGGIFLYPANK	-316_51435	Q9QXD6	1	Mouse_09-2020	null	[MS,MS:1001208,SEQUEST,]	3.9e-4	null	ms_run[1]:scan=10942	3364.6	2	1555.85259	778.42958	R	S	256	270
PSM	TIPIDGDFFSYTR	-316_51441	P47738	1	Mouse_09-2020	null	[MS,MS:1001208,SEQUEST,]	6.3e-3	null	ms_run[1]:scan=10944	3365.3	2	1531.74370	766.37501	K	E	162	175
PSM	AFSVFLFNTENK	-316_51445	H3BKD7	1	Mouse_09-2020	null	[MS,MS:1001208,SEQUEST,]	3.9e-4	null	ms_run[1]:scan=10945	3365.6	2	1416.71684	708.86153	R	L	82	94
PSM	VLPGVDALSNV	-316_51454	P09411	1	Mouse_09-2020	null	[MS,MS:1001208,SEQUEST,]	8.1e-4	null	ms_run[1]:scan=10949	3366.9	2	1083.60430	542.30586	K	0	407	418
PSM	LGLVGVNLSLDGVK	-316_51468	Q3V117	1	Mouse_09-2020	null	[MS,MS:1001208,SEQUEST,]	1.7e-3	null	ms_run[1]:scan=10954	3368.5	2	1383.82244	692.41393	K	W	69	83
PSM	AQFGQPEILLGTIPGAGGTQR	-316_51478	Q8BH95	1	Mouse_09-2020	null	[MS,MS:1001208,SEQUEST,]	6.0e-4	null	ms_run[1]:scan=10957	3369.4	2	2111.12602	1056.06583	K	T	158	179
PSM	AFPAWADTSILSR	-316_50982	Q9EQ20	1	Mouse_09-2020	null	[MS,MS:1001208,SEQUEST,]	6.0e-4	null	ms_run[1]:scan=10829	3329.8	2	1434.73967	717.87243	R	Q	89	102
PSM	THLPLSLLPQSLLDQK	-316_50973	P52840	1	Mouse_09-2020	null	[MS,MS:1001208,SEQUEST,]	3.9e-4	null	ms_run[1]:scan=10828	3329.5	3	1803.03934	601.68400	K	K	103	119
PSM	LLEPVLLLGK	-316_50967	P14131	1	Mouse_09-2020	null	[MS,MS:1001208,SEQUEST,]	1.5e-3	null	ms_run[1]:scan=10827	3329.2	2	1094.71916	547.86282	K	R	51	61
PSM	IFVWDWQR	-316_50957	A0A0R4J135	0	Mouse_09-2020	null	[MS,MS:1001208,SEQUEST,]	3.9e-4	null	ms_run[1]:scan=10825	3328.6	2	1149.58501	575.29563	R	E	228	236
PSM	IFVWDWQR	-316_50957	P17563	0	Mouse_09-2020	null	[MS,MS:1001208,SEQUEST,]	3.9e-4	null	ms_run[1]:scan=10825	3328.6	2	1149.58501	575.29563	R	E	228	236
PSM	TPIGSFLGSLASQPATK	-316_50368	Q8QZT1	1	Mouse_09-2020	null	[MS,MS:1001208,SEQUEST,]	3.9e-4	null	ms_run[1]:scan=10654	3275.8	2	1674.90740	837.95669	R	G	47	64
PSM	NSSYFVEWIPNNVK	-316_50396	Q7TMM9	0	Mouse_09-2020	null	[MS,MS:1001208,SEQUEST,]	6.0e-4	null	ms_run[1]:scan=10660	3277.6	2	1696.83586	848.92011	K	A	337	351
PSM	NSSYFVEWIPNNVK	-316_50396	P68372	0	Mouse_09-2020	null	[MS,MS:1001208,SEQUEST,]	6.0e-4	null	ms_run[1]:scan=10660	3277.6	2	1696.83586	848.92011	K	A	337	351
PSM	ILESDRKEPLFGISTGNIITGLAAGAK	-316_50441	Q8C196	1	Mouse_09-2020	null	[MS,MS:1001208,SEQUEST,]	3.9e-4	null	ms_run[1]:scan=10671	3281.0	4	2771.53213	693.63800	K	Y	281	308
PSM	VLSVPESTPFTAVLK	-316_50461	D3YW97	1	Mouse_09-2020	null	[MS,MS:1001208,SEQUEST,]	1.2e-2	null	ms_run[1]:scan=10676	3282.5	2	1587.90093	794.45326	K	A	20	35
PSM	ASQAPSSFQLLYDLK	-316_50519	A0A1W2P733	1	Mouse_09-2020	null	[MS,MS:1001208,SEQUEST,]	4.3e-3	null	ms_run[1]:scan=10689	3286.5	2	1667.86467	834.43559	R	S	625	640
PSM	IFGVTTLDIVR	-316_50526	P08249	1	Mouse_09-2020	null	[MS,MS:1001208,SEQUEST,]	3.9e-4	null	ms_run[1]:scan=10690	3286.8	2	1233.72087	617.36371	K	N	166	177
PSM	ILESDRKEPLFGISTGNIITGLAAGAK	-316_50534	Q8C196	1	Mouse_09-2020	null	[MS,MS:1001208,SEQUEST,]	6.0e-4	null	ms_run[1]:scan=10691	3287.1	3	2771.53452	924.51491	K	Y	281	308
PSM	LLGNMIVIVLGHHLGK	-316_50586	A8DUK4	1	Mouse_09-2020	null	[MS,MS:1001208,SEQUEST,]	3.4e-2	null	ms_run[1]:scan=10708	3292.6	3	1714.01969	572.01140	R	F	106	122
PSM	FGLYLPLFKPSASTSK	-316_50599	Q9QXX4	1	Mouse_09-2020	null	[MS,MS:1001208,SEQUEST,]	6.0e-4	null	ms_run[1]:scan=10715	3294.8	3	1755.96933	585.99418	K	T	655	671
PSM	IVFADGNFWGR	-316_49065	P29758	1	Mouse_09-2020	null	[MS,MS:1001208,SEQUEST,]	3.9e-4	null	ms_run[1]:scan=10373	3192.1	2	1281.63884	641.32238	K	L	170	181
PSM	SNLNIFQYIGK	-316_50610	O08601	1	Mouse_09-2020	null	[MS,MS:1001208,SEQUEST,]	3.9e-4	null	ms_run[1]:scan=10720	3296.6	2	1296.69536	648.85097	R	E	645	656
PSM	LSPQSIYNLLPGK	-316_50680	Q61838	1	Mouse_09-2020	null	[MS,MS:1001208,SEQUEST,]	3.9e-4	null	ms_run[1]:scan=10740	3302.9	2	1429.80608	715.40611	K	V	612	625
PSM	IALGIPLPEIKNVVSGK	-316_50723	Q8C196	1	Mouse_09-2020	null	[MS,MS:1001208,SEQUEST,]	7.5e-3	null	ms_run[1]:scan=10753	3306.8	3	1748.06723	583.36086	K	S	741	758
PSM	DIGFIKLD	-316_50737	P62274	1	Mouse_09-2020	null	[MS,MS:1001208,SEQUEST,]	3.6e-3	null	ms_run[1]:scan=10760	3309.0	2	920.50939	460.75802	K	0	49	57
PSM	LLVVYPWTQR	-316_50768	A8DUK4	1	Mouse_09-2020	null	[MS,MS:1001208,SEQUEST,]	1.7e-3	null	ms_run[1]:scan=10769	3311.6	2	1274.72551	637.86642	R	F	32	42
PSM	FLPLFDRVLVER	-316_50798	Q64433	1	Mouse_09-2020	null	[MS,MS:1001208,SEQUEST,]	3.9e-4	null	ms_run[1]:scan=10781	3315.2	3	1503.86899	501.96092	K	A	9	21
PSM	SLGQWLQEEKVPAIYGVDTR	-316_50837	Q8C196	1	Mouse_09-2020	null	[MS,MS:1001208,SEQUEST,]	3.9e-4	null	ms_run[1]:scan=10789	3317.6	3	2289.18766	763.73397	K	L	148	168
PSM	IFFYDAENPPGSEVLR	-316_50848	H3BK03	1	Mouse_09-2020	null	[MS,MS:1001208,SEQUEST,]	1.3e-3	null	ms_run[1]:scan=10791	3318.2	2	1853.91020	927.45706	R	Q	224	240
PSM	LNVAPVSDIIEIKSPDTFVR	-316_50883	Q99LC5	1	Mouse_09-2020	null	[MS,MS:1001208,SEQUEST,]	3.9e-4	null	ms_run[1]:scan=10803	3321.8	3	2213.21720	738.41072	K	I	127	147
PSM	DFSATDLTEFAAR	-316_50910	Q8BWT1	1	Mouse_09-2020	null	[MS,MS:1001208,SEQUEST,]	3.9e-4	null	ms_run[1]:scan=10811	3324.4	2	1443.67388	722.34116	K	A	26	39
PSM	RTAVDSGIALLTNFQVTK	-316_50617	Q8C196	1	Mouse_09-2020	null	[MS,MS:1001208,SEQUEST,]	3.9e-4	null	ms_run[1]:scan=10723	3297.7	3	1934.06888	645.36170	R	F	1454	1472
PSM	GYFIQPTVFGDVK	-316_49057	P47738	1	Mouse_09-2020	null	[MS,MS:1001208,SEQUEST,]	6.0e-4	null	ms_run[1]:scan=10372	3191.8	2	1470.76262	735.88501	R	G	397	410
PSM	FENAFLSHVISQHQSLLGNIR	-316_49052	Q03265	1	Mouse_09-2020	null	[MS,MS:1001208,SEQUEST,]	3.9e-4	null	ms_run[1]:scan=10371	3191.5	4	2410.26186	603.32111	K	D	507	528
PSM	LLVVYPWTQR	-316_49026	A8DUK4	1	Mouse_09-2020	null	[MS,MS:1001208,SEQUEST,]	3.9e-4	null	ms_run[1]:scan=10367	3190.3	2	1274.72539	637.86642	R	F	32	42
PSM	LLVVYPWTQR	-316_46896	A8DUK4	1	Mouse_09-2020	null	[MS,MS:1001208,SEQUEST,]	6.0e-4	null	ms_run[1]:scan=9951	3066.8	2	1274.72637	637.86642	R	F	32	42
PSM	SLFSSAENEPPVPLVGNWRPPQPVKGR	-316_46906	P16015	1	Mouse_09-2020	null	[MS,MS:1001208,SEQUEST,]	3.9e-4	null	ms_run[1]:scan=9952	3067.0	4	2958.56484	740.39507	R	V	227	254
PSM	AILDDLLK	-316_46958	D3Z041	1	Mouse_09-2020	null	[MS,MS:1001208,SEQUEST,]	6.0e-4	null	ms_run[1]:scan=9961	3069.7	2	900.54039	450.77367	K	G	634	642
PSM	GLSSLLYGSIPK	-316_47009	Q8JZU2	1	Mouse_09-2020	null	[MS,MS:1001208,SEQUEST,]	3.9e-4	null	ms_run[1]:scan=9971	3072.6	2	1234.70513	617.85572	R	A	86	98
PSM	DGVANVSIEDRVISLSGEHSIIGR	-316_47036	P08228	1	Mouse_09-2020	null	[MS,MS:1001208,SEQUEST,]	6.0e-4	null	ms_run[1]:scan=9976	3074.1	4	2523.31801	631.58450	K	M	93	117
PSM	FYGPEGPYGVFAGR	-316_47072	O55022	1	Mouse_09-2020	null	[MS,MS:1001208,SEQUEST,]	8.1e-4	null	ms_run[1]:scan=9982	3075.9	2	1516.72307	758.86461	K	A	106	120
PSM	TILSNQTVDIPENVEITLKGR	-316_47078	A0A140T8T4	1	Mouse_09-2020	null	[MS,MS:1001208,SEQUEST,]	1.7e-3	null	ms_run[1]:scan=9983	3076.1	3	2340.28031	780.76382	K	V	3	24
PSM	LYFEELSLER	-316_47093	Q8C196	1	Mouse_09-2020	null	[MS,MS:1001208,SEQUEST,]	3.9e-4	null	ms_run[1]:scan=9986	3077.0	2	1298.66228	649.83499	K	L	1030	1040
PSM	FTDVSYPIIISPAR	-316_47154	G3X982	1	Mouse_09-2020	null	[MS,MS:1001208,SEQUEST,]	6.0e-4	null	ms_run[1]:scan=9995	3079.7	2	1578.85332	789.92995	K	L	277	291
PSM	KYVLGNPLTPGINQGPQIDKEQHDKILDLIESGK	-316_47185	P24549	1	Mouse_09-2020	null	[MS,MS:1001208,SEQUEST,]	6.0e-4	null	ms_run[1]:scan=10000	3081.1	5	3758.01466	752.40828	K	E	329	363
PSM	RLPTLEQPIIPSDYVAIK	-316_47207	Q8C196	1	Mouse_09-2020	null	[MS,MS:1001208,SEQUEST,]	3.9e-4	null	ms_run[1]:scan=10006	3082.9	3	2053.17020	685.06125	K	P	1292	1310
PSM	VYGPVYTLYLGR	-316_47222	Q6XVG2	0	Mouse_09-2020	null	[MS,MS:1001208,SEQUEST,]	3.9e-4	null	ms_run[1]:scan=10008	3083.5	2	1400.75798	700.88227	R	P	60	72
PSM	VYGPVYTLYLGR	-316_47222	Q91X77	0	Mouse_09-2020	null	[MS,MS:1001208,SEQUEST,]	3.9e-4	null	ms_run[1]:scan=10008	3083.5	2	1400.75798	700.88227	K	P	60	72
PSM	DFTPSGIAGAFR	-316_47249	F8WHP8	1	Mouse_09-2020	null	[MS,MS:1001208,SEQUEST,]	3.9e-4	null	ms_run[1]:scan=10012	3084.7	2	1238.61711	619.81184	R	G	16	28
PSM	IFTVDNNLLPVGK	-316_47322	P01027	1	Mouse_09-2020	null	[MS,MS:1001208,SEQUEST,]	3.2e-2	null	ms_run[1]:scan=10026	3088.8	2	1429.80608	715.40611	R	V	150	163
PSM	VDFPQDQLATLTGR	-316_47362	P08249	1	Mouse_09-2020	null	[MS,MS:1001208,SEQUEST,]	3.9e-4	null	ms_run[1]:scan=10035	3091.4	2	1560.80168	780.90446	K	Q	216	230
PSM	LDNASAFQGAVISPHYDSLLVK	-316_47422	G5E8R3	1	Mouse_09-2020	null	[MS,MS:1001208,SEQUEST,]	3.9e-4	null	ms_run[1]:scan=10046	3094.6	3	2345.21408	782.40938	R	I	407	429
PSM	LSDGHFIPILGFGTYAPQEVPKSK	-316_47441	P70694	1	Mouse_09-2020	null	[MS,MS:1001208,SEQUEST,]	3.9e-4	null	ms_run[1]:scan=10052	3096.4	4	2601.37075	651.09824	R	T	10	34
PSM	QAQIEVVPSASALIIK	-316_47447	P35979	1	Mouse_09-2020	null	[MS,MS:1001208,SEQUEST,]	6.0e-4	null	ms_run[1]:scan=10053	3096.7	2	1666.97405	833.99054	R	L	68	84
PSM	VFGFSLITNK	-316_47457	Q543K9	1	Mouse_09-2020	null	[MS,MS:1001208,SEQUEST,]	3.9e-4	null	ms_run[1]:scan=10055	3097.3	2	1125.63017	563.31877	R	V	235	245
PSM	GLVYETSVLDPDEGIRFR	-316_46890	Q9CZU6	1	Mouse_09-2020	null	[MS,MS:1001208,SEQUEST,]	3.9e-4	null	ms_run[1]:scan=9949	3066.2	3	2066.05661	689.35662	K	Y	77	95
PSM	YLTVAAIFR	-316_46857	Q7TMM9	1	Mouse_09-2020	null	[MS,MS:1001208,SEQUEST,]	3.9e-4	null	ms_run[1]:scan=9944	3064.7	2	1053.60710	527.30821	R	R	310	319
PSM	QFLPFLQR	-316_46838	Q78PY7	1	Mouse_09-2020	null	[MS,MS:1001208,SEQUEST,]	8.6e-3	null	ms_run[1]:scan=9940	3063.5	2	1048.59392	524.80055	K	G	516	524
PSM	DFSAFFQK	-316_46794	Q9Z2I0	1	Mouse_09-2020	null	[MS,MS:1001208,SEQUEST,]	8.1e-4	null	ms_run[1]:scan=9933	3061.5	2	989.47319	495.23999	K	R	284	292
PSM	ADPLGLEAEKDGVPVFKFPR	-316_46277	Q8R0Y6	1	Mouse_09-2020	null	[MS,MS:1001208,SEQUEST,]	1.9e-2	null	ms_run[1]:scan=9828	3030.3	4	2185.16616	547.04675	K	R	39	59
PSM	TEQGPQVDETQFKKILGYIK	-316_46306	P47738	1	Mouse_09-2020	null	[MS,MS:1001208,SEQUEST,]	3.7e-3	null	ms_run[1]:scan=9833	3031.8	4	2322.23720	581.31395	R	G	358	378
PSM	EIIVTDYTPQNLQELQK	-316_46311	P40936	1	Mouse_09-2020	null	[MS,MS:1001208,SEQUEST,]	3.9e-4	null	ms_run[1]:scan=9834	3032.1	2	2032.06133	1016.53349	R	L	81	98
PSM	ADPLGLEAEKDGVPVFKFPR	-316_46318	Q8R0Y6	1	Mouse_09-2020	null	[MS,MS:1001208,SEQUEST,]	3.9e-4	null	ms_run[1]:scan=9835	3032.4	3	2185.16690	729.05991	K	R	39	59
PSM	GLFIIDDKGILR	-316_46333	P35700	1	Mouse_09-2020	null	[MS,MS:1001208,SEQUEST,]	3.9e-4	null	ms_run[1]:scan=9839	3033.6	2	1359.80120	680.40337	R	I	129	141
PSM	LQFWTETLPR	-316_46361	Q63880	0	Mouse_09-2020	null	[MS,MS:1001208,SEQUEST,]	3.9e-4	null	ms_run[1]:scan=9844	3035.1	2	1290.68413	645.84569	R	I	544	554
PSM	LQFWTETLPR	-316_46361	Q8VCU1	0	Mouse_09-2020	null	[MS,MS:1001208,SEQUEST,]	3.9e-4	null	ms_run[1]:scan=9844	3035.1	2	1290.68413	645.84569	R	I	544	554
PSM	LTLSALLDGK	-316_46424	Q60932	1	Mouse_09-2020	null	[MS,MS:1001208,SEQUEST,]	8.1e-4	null	ms_run[1]:scan=9855	3038.3	2	1030.61443	515.81078	K	V	270	280
PSM	LTLSALIDGK	-316_46425	J3QMG3	1	Mouse_09-2020	null	[MS,MS:1001208,SEQUEST,]	8.1e-4	null	ms_run[1]:scan=9855	3038.3	2	1030.61443	515.81078	K	F	258	268
PSM	TVQDALSSVQESDIAVVAR	-316_46471	E9QP56	1	Mouse_09-2020	null	[MS,MS:1001208,SEQUEST,]	5.7e-3	null	ms_run[1]:scan=9864	3041.0	2	1988.03008	994.51838	K	W	80	99
PSM	NIYSLTPLLGQR	-316_47489	E9PWK1	1	Mouse_09-2020	null	[MS,MS:1001208,SEQUEST,]	3.9e-4	null	ms_run[1]:scan=10062	3099.3	2	1374.77458	687.89063	K	G	242	254
PSM	SSGPTSLFAVTVAPPGAR	-316_46496	Q8VEK3	1	Mouse_09-2020	null	[MS,MS:1001208,SEQUEST,]	3.9e-4	null	ms_run[1]:scan=9871	3043.1	2	1714.91643	857.95977	K	G	182	200
PSM	VFDYSEYWEGAR	-316_46545	G5E8R3	1	Mouse_09-2020	null	[MS,MS:1001208,SEQUEST,]	8.1e-4	null	ms_run[1]:scan=9882	3046.3	2	1521.66570	761.33588	R	L	831	843
PSM	TFVQENVYDEFVERSVAR	-316_46551	P47738	1	Mouse_09-2020	null	[MS,MS:1001208,SEQUEST,]	3.9e-4	null	ms_run[1]:scan=9883	3046.6	3	2188.06803	730.02716	R	K	327	345
PSM	ITSLAQLNAANHDAAIFPGGFGAAK	-316_46586	Q9D172	1	Mouse_09-2020	null	[MS,MS:1001208,SEQUEST,]	3.9e-4	null	ms_run[1]:scan=9889	3048.4	3	2455.27567	819.09580	K	L	115	140
PSM	FSAPLPPQPWEGVR	-316_46593	Q63880	0	Mouse_09-2020	null	[MS,MS:1001208,SEQUEST,]	6.0e-4	null	ms_run[1]:scan=9892	3049.3	2	1580.82280	790.91463	R	A	78	92
PSM	FSAPLPPQPWEGVR	-316_46593	Q8VCU1	0	Mouse_09-2020	null	[MS,MS:1001208,SEQUEST,]	6.0e-4	null	ms_run[1]:scan=9892	3049.3	2	1580.82280	790.91463	R	A	78	92
PSM	AIQGWLKEGPSLTSPAQVLSR	-316_46636	Q8VC30	1	Mouse_09-2020	null	[MS,MS:1001208,SEQUEST,]	6.0e-4	null	ms_run[1]:scan=9899	3051.3	3	2238.22574	746.74621	K	S	414	435
PSM	YAVLYQPLFDK	-316_46661	Q8BSH9	1	Mouse_09-2020	null	[MS,MS:1001208,SEQUEST,]	1.1e-3	null	ms_run[1]:scan=9904	3052.8	2	1356.71941	678.86355	K	F	106	117
PSM	AAVAWEAGKPLSIEEIEVAPPK	-316_46672	P28474	1	Mouse_09-2020	null	[MS,MS:1001208,SEQUEST,]	3.9e-4	null	ms_run[1]:scan=9907	3053.7	3	2305.24601	769.08613	K	H	10	32
PSM	TIILYDTNLPDVSAK	-316_46732	E9Q1Q9	1	Mouse_09-2020	null	[MS,MS:1001208,SEQUEST,]	3.9e-4	null	ms_run[1]:scan=9921	3057.9	2	1662.89787	831.95108	R	F	154	169
PSM	AFTGFIVEADTPGIHIGK	-316_46789	P45952	1	Mouse_09-2020	null	[MS,MS:1001208,SEQUEST,]	3.9e-4	null	ms_run[1]:scan=9932	3061.2	3	1872.98764	624.99999	K	E	218	236
PSM	IITLAGPTNAIFK	-316_46531	A0A2R8VHY9	1	Mouse_09-2020	null	[MS,MS:1001208,SEQUEST,]	5.0e-2	null	ms_run[1]:scan=9880	3045.7	2	1358.80388	679.90574	R	F	58	71
PSM	TSFFQALGITTK	-316_51485	P14869	1	Mouse_09-2020	null	[MS,MS:1001208,SEQUEST,]	3.9e-4	null	ms_run[1]:scan=10959	3370.1	2	1313.71062	657.35863	K	S	135	147
PSM	DYLTTYYSFHSGPVAEQEIVK	-316_47624	P40936	1	Mouse_09-2020	null	[MS,MS:1001208,SEQUEST,]	3.9e-4	null	ms_run[1]:scan=10089	3107.3	3	2447.18167	816.39703	K	S	20	41
PSM	TIGVSNFNPLQIER	-316_47742	P45376	1	Mouse_09-2020	null	[MS,MS:1001208,SEQUEST,]	6.6e-3	null	ms_run[1]:scan=10112	3114.0	2	1587.85051	794.42810	K	L	156	170
PSM	VGVIDLSPFGK	-316_48362	Q9DBT9	1	Mouse_09-2020	null	[MS,MS:1001208,SEQUEST,]	3.9e-4	null	ms_run[1]:scan=10235	3150.8	2	1131.64079	566.32406	R	N	522	533
PSM	FFTVKLPVALDPGSK	-316_48371	Q91YQ5	1	Mouse_09-2020	null	[MS,MS:1001208,SEQUEST,]	3.9e-4	null	ms_run[1]:scan=10236	3151.1	3	1618.92002	540.31162	R	S	113	128
PSM	SSVAVPYVIVPLK	-316_48400	P01027	1	Mouse_09-2020	null	[MS,MS:1001208,SEQUEST,]	3.9e-4	null	ms_run[1]:scan=10240	3152.2	2	1371.82463	686.41595	K	G	892	905
PSM	TYSYLTPDLWK	-316_48406	D3YVC1	1	Mouse_09-2020	null	[MS,MS:1001208,SEQUEST,]	6.5e-3	null	ms_run[1]:scan=10241	3152.5	2	1386.69463	693.85064	K	T	247	258
PSM	ALVSAQWVAEALKAPR	-316_48464	A0A2R8VHT1	1	Mouse_09-2020	null	[MS,MS:1001208,SEQUEST,]	8.1e-4	null	ms_run[1]:scan=10253	3156.1	3	1709.96720	570.66142	R	S	9	25
PSM	TTPSYVAFTDTERLIGDAAK	-316_48507	P63017	1	Mouse_09-2020	null	[MS,MS:1001208,SEQUEST,]	8.1e-3	null	ms_run[1]:scan=10262	3158.7	3	2156.08591	719.36718	R	Q	37	57
PSM	LLDASWYLPK	-316_48512	A0A2R8VHT1	1	Mouse_09-2020	null	[MS,MS:1001208,SEQUEST,]	3.9e-4	null	ms_run[1]:scan=10263	3159.0	2	1205.65654	603.33188	K	G	31	41
PSM	TFVSITPAEVGVLVGKDR	-316_48645	Q5SX49	1	Mouse_09-2020	null	[MS,MS:1001208,SEQUEST,]	8.1e-4	null	ms_run[1]:scan=10289	3166.6	3	1888.05320	630.02280	K	S	39	57
PSM	IEFEGQSVDFVDPNKQNLIAEVSTKDVK	-316_48659	Q8C196	1	Mouse_09-2020	null	[MS,MS:1001208,SEQUEST,]	3.9e-4	null	ms_run[1]:scan=10292	3167.5	4	3149.60219	788.15548	K	F	183	211
PSM	TIILYDTNLPDVSAKDFEK	-316_48674	E9Q1Q9	1	Mouse_09-2020	null	[MS,MS:1001208,SEQUEST,]	1.9e-3	null	ms_run[1]:scan=10295	3168.4	3	2182.12918	728.04745	R	D	154	173
PSM	AILEVLQTQGA	-316_48783	Q8VC30	1	Mouse_09-2020	null	[MS,MS:1001208,SEQUEST,]	3.9e-4	null	ms_run[1]:scan=10320	3176.5	2	1142.64177	571.82442	R	0	568	579
PSM	YITPDQLADLYK	-316_48789	P17182	1	Mouse_09-2020	null	[MS,MS:1001208,SEQUEST,]	6.0e-4	null	ms_run[1]:scan=10321	3176.8	2	1439.74101	720.37447	R	F	270	282
PSM	LFNWIPQNDLLGHPK	-316_48798	Q8BWQ1	1	Mouse_09-2020	null	[MS,MS:1001208,SEQUEST,]	3.9e-4	null	ms_run[1]:scan=10322	3177.1	3	1791.95414	597.98954	R	K	353	368
PSM	IGFPWSEIR	-316_48821	P26043	1	Mouse_09-2020	null	[MS,MS:1001208,SEQUEST,]	6.8e-3	null	ms_run[1]:scan=10326	3178.3	2	1104.58281	552.79547	K	I	238	247
PSM	RVGVSGDSAGGNLAAAVTQQLIQDPDVK	-316_48832	Q99PG0	1	Mouse_09-2020	null	[MS,MS:1001208,SEQUEST,]	6.5e-3	null	ms_run[1]:scan=10328	3178.8	3	2766.44583	922.81754	R	K	181	209
PSM	LRSLFSSAENEPPVPLVGNWRPPQPVK	-316_48843	P16015	1	Mouse_09-2020	null	[MS,MS:1001208,SEQUEST,]	3.9e-4	null	ms_run[1]:scan=10331	3179.7	4	3014.62124	754.41072	K	R	225	252
PSM	KSADTLWGIQKELQF	-316_48863	A0A1B0GSR9	1	Mouse_09-2020	null	[MS,MS:1001208,SEQUEST,]	8.1e-4	null	ms_run[1]:scan=10335	3180.9	3	1763.93113	588.64907	K	0	301	316
PSM	FLDTAFDLDAFKK	-316_48994	Q60597	1	Mouse_09-2020	null	[MS,MS:1001208,SEQUEST,]	3.7e-3	null	ms_run[1]:scan=10361	3188.6	3	1530.78376	510.93281	R	S	1009	1022
PSM	TGKPNPDQLLKELPFPLNTR	-316_49008	Q78JT3	1	Mouse_09-2020	null	[MS,MS:1001208,SEQUEST,]	6.0e-4	null	ms_run[1]:scan=10363	3189.2	4	2278.25258	570.31931	R	I	156	176
PSM	AAATFNPELITHILDGSPENTRR	-316_48357	Q9R0H0	1	Mouse_09-2020	null	[MS,MS:1001208,SEQUEST,]	3.9e-4	null	ms_run[1]:scan=10234	3150.5	4	2523.29653	631.57921	R	R	10	33
PSM	TLGVDFIDVATK	-316_48325	Q8C196	1	Mouse_09-2020	null	[MS,MS:1001208,SEQUEST,]	3.9e-4	null	ms_run[1]:scan=10229	3149.0	2	1278.69499	639.85064	K	M	1270	1282
PSM	FLPGFEAPTYKDTLLPKLPR	-316_48273	P49429	1	Mouse_09-2020	null	[MS,MS:1001208,SEQUEST,]	7.5e-3	null	ms_run[1]:scan=10221	3146.7	4	2303.28164	576.57541	R	N	156	176
PSM	GLVAVVTGGASGLGLATAK	-316_48262	A2AFQ2	1	Mouse_09-2020	null	[MS,MS:1001208,SEQUEST,]	3.9e-4	null	ms_run[1]:scan=10218	3145.7	3	1641.95414	547.98932	K	L	10	29
PSM	LAAFWLVK	-316_47750	Q9DCV4	1	Mouse_09-2020	null	[MS,MS:1001208,SEQUEST,]	8.1e-4	null	ms_run[1]:scan=10113	3114.3	2	947.57146	474.28929	K	K	273	281
PSM	ALESPERPFLAILGGAK	-316_47801	P09411	1	Mouse_09-2020	null	[MS,MS:1001208,SEQUEST,]	3.9e-4	null	ms_run[1]:scan=10122	3117.0	3	1768.99564	590.33672	K	A	200	217
PSM	LGILDVVVK	-316_47862	Q9DBM2	1	Mouse_09-2020	null	[MS,MS:1001208,SEQUEST,]	3.9e-4	null	ms_run[1]:scan=10133	3120.2	2	955.61876	478.31296	K	D	164	173
PSM	LFQLPTPPLSR	-316_47867	D3Z5Y5	1	Mouse_09-2020	null	[MS,MS:1001208,SEQUEST,]	3.6e-3	null	ms_run[1]:scan=10134	3120.6	2	1268.73686	634.87171	K	Q	35	46
PSM	ILFIFIDSDHTDNQR	-316_47902	P09103	1	Mouse_09-2020	null	[MS,MS:1001208,SEQUEST,]	6.0e-4	null	ms_run[1]:scan=10140	3122.3	3	1833.91385	611.97585	K	L	288	303
PSM	FLTEELSLDQDRIVIR	-316_47907	G3UYJ7	1	Mouse_09-2020	null	[MS,MS:1001208,SEQUEST,]	3.9e-4	null	ms_run[1]:scan=10141	3122.6	3	1947.05564	649.68971	K	F	223	239
PSM	LLVVYPWTQR	-316_48009	A8DUK4	1	Mouse_09-2020	null	[MS,MS:1001208,SEQUEST,]	6.0e-4	null	ms_run[1]:scan=10160	3128.3	2	1274.72685	637.86642	R	F	32	42
PSM	NGFLLDGFPR	-316_48020	Q9WTP6	1	Mouse_09-2020	null	[MS,MS:1001208,SEQUEST,]	3.9e-4	null	ms_run[1]:scan=10162	3128.8	2	1135.58953	568.29837	K	V	94	104
PSM	LLYDLADQLHAAVGASR	-316_48026	Q99LC5	1	Mouse_09-2020	null	[MS,MS:1001208,SEQUEST,]	3.9e-4	null	ms_run[1]:scan=10163	3129.1	3	1812.96091	604.99161	K	A	233	250
PSM	IAEVGGVPYLLPLVNKK	-316_47636	A0A1L1SSF8	1	Mouse_09-2020	null	[MS,MS:1001208,SEQUEST,]	6.0e-4	null	ms_run[1]:scan=10091	3107.9	3	1810.08377	604.03275	R	V	26	43
PSM	SDENNDLPSSFTGYFK	-316_48061	Q9QZ85	1	Mouse_09-2020	null	[MS,MS:1001208,SEQUEST,]	1.7e-3	null	ms_run[1]:scan=10169	3130.9	2	1820.79961	910.90231	K	F	10	26
PSM	VAALTGLPFVTAPNK	-316_48074	P97807	1	Mouse_09-2020	null	[MS,MS:1001208,SEQUEST,]	3.9e-4	null	ms_run[1]:scan=10173	3132.1	2	1498.86199	749.93503	K	E	294	309
PSM	AGLEQGSDAGYLAESQKFGELALTK	-316_48097	Q8BMS1	1	Mouse_09-2020	null	[MS,MS:1001208,SEQUEST,]	3.9e-4	null	ms_run[1]:scan=10179	3133.9	3	2583.29514	861.76941	K	S	310	335
PSM	GLVAVVTGGASGLGLATAK	-316_48115	A2AFQ2	1	Mouse_09-2020	null	[MS,MS:1001208,SEQUEST,]	3.9e-4	null	ms_run[1]:scan=10184	3135.5	2	1641.95342	821.48034	K	L	10	29
PSM	DAGHPLYPFNDPY	-316_48143	Q9JII6	1	Mouse_09-2020	null	[MS,MS:1001208,SEQUEST,]	9.3e-3	null	ms_run[1]:scan=10192	3137.9	2	1505.67180	753.33842	R	0	313	326
PSM	TIAYGYIRDPSGGPVSLDFVK	-316_48155	Q99LB7	1	Mouse_09-2020	null	[MS,MS:1001208,SEQUEST,]	3.9e-4	null	ms_run[1]:scan=10196	3139.2	3	2255.17307	752.39507	K	G	865	886
PSM	RLGIPATIVVPNTTPALTIER	-316_48165	Q8VBT2	1	Mouse_09-2020	null	[MS,MS:1001208,SEQUEST,]	3.9e-4	null	ms_run[1]:scan=10198	3139.7	3	2232.30741	744.77399	R	K	78	99
PSM	DAGHPLYPFNDPY	-316_48187	Q9JII6	1	Mouse_09-2020	null	[MS,MS:1001208,SEQUEST,]	4.1e-2	null	ms_run[1]:scan=10202	3141.0	2	1505.67107	753.33842	R	0	313	326
PSM	VYGPVYTLYLGR	-316_48236	Q6XVG2	0	Mouse_09-2020	null	[MS,MS:1001208,SEQUEST,]	3.9e-4	null	ms_run[1]:scan=10214	3144.6	2	1400.75786	700.88227	R	P	60	72
PSM	VYGPVYTLYLGR	-316_48236	Q91X77	0	Mouse_09-2020	null	[MS,MS:1001208,SEQUEST,]	3.9e-4	null	ms_run[1]:scan=10214	3144.6	2	1400.75786	700.88227	K	P	60	72
PSM	LLYDLADQLHAAVGASR	-316_48257	Q99LC5	1	Mouse_09-2020	null	[MS,MS:1001208,SEQUEST,]	3.7e-3	null	ms_run[1]:scan=10217	3145.5	2	1812.96221	906.98377	K	A	233	250
PSM	NNQFQALLQYADPVSAQHAK	-316_48064	Q922I7	1	Mouse_09-2020	null	[MS,MS:1001208,SEQUEST,]	3.9e-4	null	ms_run[1]:scan=10170	3131.2	3	2243.12125	748.37830	K	S	218	238
PSM	LFGYQPTIYYPK	-316_46270	Q8K4Z3	1	Mouse_09-2020	null	[MS,MS:1001208,SEQUEST,]	6.0e-4	null	ms_run[1]:scan=9826	3029.7	2	1489.77226	745.38993	K	P	127	139
PSM	LFPVAFNLVK	-316_51496	Q8R0F9	1	Mouse_09-2020	null	[MS,MS:1001208,SEQUEST,]	1.1e-3	null	ms_run[1]:scan=10963	3371.5	2	1147.68755	574.34733	K	F	197	207
PSM	LALFNPDVSWDR	-316_51521	Q62425	1	Mouse_09-2020	null	[MS,MS:1001208,SEQUEST,]	3.6e-3	null	ms_run[1]:scan=10968	3373.1	2	1432.72295	716.86461	R	N	36	48
PSM	AEDRSIFSAVLDELK	-316_54753	Q8C196	1	Mouse_09-2020	null	[MS,MS:1001208,SEQUEST,]	2.4e-2	null	ms_run[1]:scan=11732	3608.1	3	1692.87979	564.96495	R	A	1086	1101
PSM	IAEVGGVPYLLPLVNK	-316_54817	A0A1L1SSF8	1	Mouse_09-2020	null	[MS,MS:1001208,SEQUEST,]	3.9e-4	null	ms_run[1]:scan=11745	3612.2	2	1681.99004	841.49800	R	K	26	42
PSM	DASPGSPLEKLVSSVSDLPK	-316_54888	P54869	1	Mouse_09-2020	null	[MS,MS:1001208,SEQUEST,]	3.9e-4	null	ms_run[1]:scan=11766	3618.6	3	2026.07187	676.02828	K	L	428	448
PSM	GFFELFPSVSR	-316_54907	Q3TVK3	1	Mouse_09-2020	null	[MS,MS:1001208,SEQUEST,]	3.9e-4	null	ms_run[1]:scan=11768	3619.2	2	1285.65788	643.33241	K	L	460	471
PSM	TAVDSGIALLTNFQVTK	-316_54995	Q8C196	1	Mouse_09-2020	null	[MS,MS:1001208,SEQUEST,]	6.0e-4	null	ms_run[1]:scan=11796	3628.5	2	1777.97087	889.48836	R	F	1455	1472
PSM	IFNTNNLWISLGAVK	-316_55014	Q91ZJ5	1	Mouse_09-2020	null	[MS,MS:1001208,SEQUEST,]	3.9e-4	null	ms_run[1]:scan=11799	3629.3	2	1689.93279	845.46977	K	L	326	341
PSM	DLLTAVESYANAK	-316_55027	Q91WN4	1	Mouse_09-2020	null	[MS,MS:1001208,SEQUEST,]	3.9e-4	null	ms_run[1]:scan=11801	3629.9	2	1394.71550	697.86173	K	H	117	130
PSM	ALPFWNEEIVPQIK	-316_55035	Q9DBJ1	1	Mouse_09-2020	null	[MS,MS:1001208,SEQUEST,]	6.0e-4	null	ms_run[1]:scan=11802	3630.2	2	1683.91228	842.45887	R	G	163	177
PSM	DIEVQDFLIPK	-316_55042	A0A2R8VHY1	1	Mouse_09-2020	null	[MS,MS:1001208,SEQUEST,]	3.9e-4	null	ms_run[1]:scan=11803	3630.5	2	1316.70940	658.85846	R	S	225	236
PSM	SADTLWGIQKELQF	-316_55047	A0A1B0GSR9	1	Mouse_09-2020	null	[MS,MS:1001208,SEQUEST,]	3.9e-4	null	ms_run[1]:scan=11804	3630.8	2	1635.83794	818.42249	K	0	302	316
PSM	LGLDFPNLPYLIDGSHK	-316_55053	P10649	0	Mouse_09-2020	null	[MS,MS:1001208,SEQUEST,]	3.9e-4	null	ms_run[1]:scan=11807	3631.8	3	1899.00199	633.67188	K	T	53	70
PSM	LGLDFPNLPYLIDGSHK	-316_55053	D3YX76	0	Mouse_09-2020	null	[MS,MS:1001208,SEQUEST,]	3.9e-4	null	ms_run[1]:scan=11807	3631.8	3	1899.00199	633.67188	K	T	19	36
PSM	ANLIASVLAQIPQK	-316_55070	Q8BWQ1	1	Mouse_09-2020	null	[MS,MS:1001208,SEQUEST,]	3.9e-4	null	ms_run[1]:scan=11810	3632.7	2	1465.87517	733.44048	K	L	321	335
PSM	GLETIASDVVSLASK	-316_55082	Q8BMF4	1	Mouse_09-2020	null	[MS,MS:1001208,SEQUEST,]	3.9e-4	null	ms_run[1]:scan=11812	3633.3	2	1489.81133	745.40905	K	R	528	543
PSM	AWGLDYLFEK	-316_55128	O55060	1	Mouse_09-2020	null	[MS,MS:1001208,SEQUEST,]	1.7e-3	null	ms_run[1]:scan=11821	3636.0	2	1241.61968	621.31369	K	Y	224	234
PSM	NVNIFKFIIPNIVK	-316_55133	A0A1B0GSR9	1	Mouse_09-2020	null	[MS,MS:1001208,SEQUEST,]	3.9e-4	null	ms_run[1]:scan=11823	3636.7	3	1658.99924	553.67126	R	S	96	110
PSM	ASGLLFVPNILAR	-316_55140	O08600	1	Mouse_09-2020	null	[MS,MS:1001208,SEQUEST,]	8.1e-4	null	ms_run[1]:scan=11824	3636.9	2	1370.81548	685.91136	R	G	270	283
PSM	FHVPLLLSPWSYTTYRGS	-316_55145	Q9CRB3	1	Mouse_09-2020	null	[MS,MS:1001208,SEQUEST,]	3.9e-4	null	ms_run[1]:scan=11825	3637.2	3	2124.09354	708.70195	K	0	101	119
PSM	LGLDFPNLPYLIDGSHK	-316_55157	P10649	0	Mouse_09-2020	null	[MS,MS:1001208,SEQUEST,]	6.0e-4	null	ms_run[1]:scan=11828	3638.2	2	1899.00347	950.00418	K	T	53	70
PSM	LGLDFPNLPYLIDGSHK	-316_55157	D3YX76	0	Mouse_09-2020	null	[MS,MS:1001208,SEQUEST,]	6.0e-4	null	ms_run[1]:scan=11828	3638.2	2	1899.00347	950.00418	K	T	19	36
PSM	DLTFYYLIK	-316_55191	Q61838	1	Mouse_09-2020	null	[MS,MS:1001208,SEQUEST,]	1.7e-2	null	ms_run[1]:scan=11835	3640.2	2	1175.63689	588.32098	K	R	491	500
PSM	FGFPFVLAAR	-316_54738	Q283N4	1	Mouse_09-2020	null	[MS,MS:1001208,SEQUEST,]	3.9e-4	null	ms_run[1]:scan=11729	3607.2	2	1124.62566	562.81620	R	S	115	125
PSM	LALGRLNRGTGLANALPV	-316_55196	Q9CSV6	1	Mouse_09-2020	null	[MS,MS:1001208,SEQUEST,]	3.9e-2	null	ms_run[1]:scan=11837	3640.9	3	1806.07486	602.69513	R	0	195	213
PSM	EFADSLGVPFLETSAK	-316_54724	Q9D1G1	1	Mouse_09-2020	null	[MS,MS:1001208,SEQUEST,]	3.7e-3	null	ms_run[1]:scan=11725	3606.0	2	1710.86016	855.93288	K	A	138	154
PSM	ASYISSAQLDQPDPGAVAAAAIFR	-316_54629	Q8VC30	1	Mouse_09-2020	null	[MS,MS:1001208,SEQUEST,]	3.9e-4	null	ms_run[1]:scan=11704	3599.6	3	2419.22916	807.07992	R	I	544	568
PSM	LENYPIPELGPNDVLLK	-316_53981	Q64442	1	Mouse_09-2020	null	[MS,MS:1001208,SEQUEST,]	8.1e-4	null	ms_run[1]:scan=11559	3555.9	2	1924.04228	962.52494	R	H	22	39
PSM	ALEQFLQEYFDGNLKR	-316_53995	P27773	1	Mouse_09-2020	null	[MS,MS:1001208,SEQUEST,]	6.0e-4	null	ms_run[1]:scan=11564	3557.4	3	1971.00125	657.67054	K	L	348	364
PSM	ALQLGTLFSPAEALK	-316_54104	P42125	1	Mouse_09-2020	null	[MS,MS:1001208,SEQUEST,]	6.0e-4	null	ms_run[1]:scan=11585	3563.7	2	1558.88469	779.94560	R	G	192	207
PSM	TFNDNFVLFLQK	-316_54140	P00186	1	Mouse_09-2020	null	[MS,MS:1001208,SEQUEST,]	3.9e-4	null	ms_run[1]:scan=11593	3566.2	2	1485.77410	743.39046	K	V	254	266
PSM	DFTATFGPLDSLNTR	-316_54165	G5E8R3	1	Mouse_09-2020	null	[MS,MS:1001208,SEQUEST,]	3.9e-4	null	ms_run[1]:scan=11598	3567.7	2	1654.80840	827.90720	K	F	1022	1037
PSM	FLFSLFGQK	-316_54182	Q8R3V2	1	Mouse_09-2020	null	[MS,MS:1001208,SEQUEST,]	1.9e-3	null	ms_run[1]:scan=11600	3568.3	2	1086.59795	543.80276	R	N	176	185
PSM	LFATEATSDWLNANNVPATPVAWPSQEGQNPSLSSIRK	-316_54254	Q8C196	1	Mouse_09-2020	null	[MS,MS:1001208,SEQUEST,]	3.9e-4	null	ms_run[1]:scan=11618	3573.8	4	4097.04409	1025.01453	K	I	1388	1426
PSM	FFPLEAWQIGK	-316_54273	G3UYJ7	1	Mouse_09-2020	null	[MS,MS:1001208,SEQUEST,]	6.0e-4	null	ms_run[1]:scan=11622	3575.0	2	1335.71086	668.35843	R	G	239	250
PSM	VVGVPVALDLITSGR	-316_54279	Q9DBM2	1	Mouse_09-2020	null	[MS,MS:1001208,SEQUEST,]	3.9e-4	null	ms_run[1]:scan=11623	3575.3	2	1495.88542	748.44577	R	I	140	155
PSM	AGVPPGVINIVFGTGPR	-316_54298	Q8BH00	1	Mouse_09-2020	null	[MS,MS:1001208,SEQUEST,]	3.9e-4	null	ms_run[1]:scan=11627	3576.5	3	1650.93253	550.98238	K	G	197	214
PSM	LLVPYLIEAVR	-316_54371	Q61425	1	Mouse_09-2020	null	[MS,MS:1001208,SEQUEST,]	6.0e-4	null	ms_run[1]:scan=11643	3581.2	2	1285.78777	643.39756	R	H	222	233
PSM	AWLLGLLR	-316_54387	Q9QXF8	1	Mouse_09-2020	null	[MS,MS:1001208,SEQUEST,]	6.0e-4	null	ms_run[1]:scan=11647	3582.4	2	941.59337	471.30019	K	H	47	55
PSM	ANAIAWALAQIPQK	-316_54399	Q8K169	0	Mouse_09-2020	null	[MS,MS:1001208,SEQUEST,]	3.9e-4	null	ms_run[1]:scan=11649	3583.0	3	1494.84363	498.95243	K	L	322	336
PSM	ANAIAWALAQIPQK	-316_54399	Q3UEP4	0	Mouse_09-2020	null	[MS,MS:1001208,SEQUEST,]	3.9e-4	null	ms_run[1]:scan=11649	3583.0	3	1494.84363	498.95243	K	L	322	336
PSM	DFIDYYLIK	-316_54449	Q64458	1	Mouse_09-2020	null	[MS,MS:1001208,SEQUEST,]	1.3e-3	null	ms_run[1]:scan=11660	3586.3	2	1189.61345	595.31061	R	K	262	271
PSM	ANAIAWALAQIPQK	-316_54457	Q8K169	0	Mouse_09-2020	null	[MS,MS:1001208,SEQUEST,]	3.9e-4	null	ms_run[1]:scan=11663	3587.2	2	1494.84294	747.92500	K	L	322	336
PSM	ANAIAWALAQIPQK	-316_54457	Q3UEP4	0	Mouse_09-2020	null	[MS,MS:1001208,SEQUEST,]	3.9e-4	null	ms_run[1]:scan=11663	3587.2	2	1494.84294	747.92500	K	L	322	336
PSM	VHLTGINVNPNALFPPVEFPAPR	-316_54508	P19096	1	Mouse_09-2020	null	[MS,MS:1001208,SEQUEST,]	3.9e-4	null	ms_run[1]:scan=11673	3590.2	3	2499.35410	833.78841	K	T	803	826
PSM	LLGQFTLIGIPPAPR	-316_54520	P38647	1	Mouse_09-2020	null	[MS,MS:1001208,SEQUEST,]	3.9e-4	null	ms_run[1]:scan=11677	3591.3	2	1592.95329	796.97978	K	V	499	514
PSM	FVSISDLFVPK	-316_54539	Q61598	1	Mouse_09-2020	null	[MS,MS:1001208,SEQUEST,]	6.0e-4	null	ms_run[1]:scan=11685	3594.0	2	1251.69951	626.35281	K	L	380	391
PSM	SQAPVYFYEFQHLSSFIK	-316_54624	Q8QZR3	1	Mouse_09-2020	null	[MS,MS:1001208,SEQUEST,]	6.8e-3	null	ms_run[1]:scan=11703	3599.3	3	2191.09018	731.03347	R	V	428	446
PSM	DATNVGDEGGFAPNILENKEALELLK	-316_54700	P17182	1	Mouse_09-2020	null	[MS,MS:1001208,SEQUEST,]	3.9e-4	null	ms_run[1]:scan=11718	3603.8	3	2757.39804	919.80289	K	A	203	229
PSM	AIIIFVPVPQLK	-316_55327	P62082	1	Mouse_09-2020	null	[MS,MS:1001208,SEQUEST,]	3.9e-4	null	ms_run[1]:scan=11878	3654.0	2	1337.85661	669.43140	K	F	59	71
PSM	SVLLLEQFFLPHSR	-316_55334	Q9D826	1	Mouse_09-2020	null	[MS,MS:1001208,SEQUEST,]	3.9e-4	null	ms_run[1]:scan=11879	3654.3	3	1685.93790	562.65064	K	S	32	46
PSM	GFLDVVAALR	-316_55354	Q63880	0	Mouse_09-2020	null	[MS,MS:1001208,SEQUEST,]	1.3e-3	null	ms_run[1]:scan=11885	3656.4	2	1060.61455	530.81112	R	V	201	211
PSM	GFLDVVAALR	-316_55354	Q8VCU1	0	Mouse_09-2020	null	[MS,MS:1001208,SEQUEST,]	1.3e-3	null	ms_run[1]:scan=11885	3656.4	2	1060.61455	530.81112	R	V	201	211
PSM	TVLGVPEVLLGILPGAGGTQRLPK	-316_56170	Q8BMS1	1	Mouse_09-2020	null	[MS,MS:1001208,SEQUEST,]	3.7e-3	null	ms_run[1]:scan=12099	3725.0	3	2385.42368	795.81245	K	V	167	191
PSM	EFADSLGIPFLETSAK	-316_56233	P62821	1	Mouse_09-2020	null	[MS,MS:1001208,SEQUEST,]	8.1e-4	null	ms_run[1]:scan=12119	3731.7	2	1724.87456	862.94071	K	A	141	157
PSM	SSITPGTVLIILTGR	-316_56319	P47911	1	Mouse_09-2020	null	[MS,MS:1001208,SEQUEST,]	6.0e-4	null	ms_run[1]:scan=12141	3738.6	2	1527.91033	764.45887	R	R	150	165
PSM	VLGELWPLFGGR	-316_56415	P55096	1	Mouse_09-2020	null	[MS,MS:1001208,SEQUEST,]	3.9e-4	null	ms_run[1]:scan=12172	3748.8	2	1343.74761	672.37715	R	T	485	497
PSM	SIFSAVLDELK	-316_56438	Q8C196	1	Mouse_09-2020	null	[MS,MS:1001208,SEQUEST,]	3.9e-4	null	ms_run[1]:scan=12179	3750.9	2	1221.67278	611.33990	R	A	1090	1101
PSM	DNLEFFLTNLGK	-316_56455	P19096	1	Mouse_09-2020	null	[MS,MS:1001208,SEQUEST,]	3.9e-4	null	ms_run[1]:scan=12183	3752.2	2	1410.72710	705.86682	K	H	791	803
PSM	DLLEVADILEK	-316_56466	Q99LP6	1	Mouse_09-2020	null	[MS,MS:1001208,SEQUEST,]	6.0e-4	null	ms_run[1]:scan=12186	3753.1	2	1257.69426	629.35047	K	T	110	121
PSM	EAETFPFNPFDLTK	-316_56472	P24270	1	Mouse_09-2020	null	[MS,MS:1001208,SEQUEST,]	8.1e-3	null	ms_run[1]:scan=12188	3753.7	2	1655.79814	828.40122	K	W	288	302
PSM	FRTIDIEPDIETLLSQQSGNS	-316_56505	P11352	1	Mouse_09-2020	null	[MS,MS:1001208,SEQUEST,]	3.9e-4	null	ms_run[1]:scan=12202	3758.8	3	2363.17380	788.39569	R	0	181	202
PSM	YSQFINFPIYVWSSK	-316_56515	P08113	1	Mouse_09-2020	null	[MS,MS:1001208,SEQUEST,]	3.9e-4	null	ms_run[1]:scan=12210	3761.8	2	1878.94353	939.97489	K	E	271	286
PSM	GLGTDEDSILNLLTSR	-316_56562	P48036	1	Mouse_09-2020	null	[MS,MS:1001208,SEQUEST,]	3.9e-4	null	ms_run[1]:scan=12222	3765.5	2	1703.88323	852.44415	K	N	28	44
PSM	YSQFINFPIYVWSSK	-316_56572	P08113	1	Mouse_09-2020	null	[MS,MS:1001208,SEQUEST,]	3.9e-4	null	ms_run[1]:scan=12226	3766.9	3	1878.94260	626.98568	K	E	271	286
PSM	AAVEDPRVLLLDL	-316_56764	Q9D2G2	1	Mouse_09-2020	null	[MS,MS:1001208,SEQUEST,]	3.6e-3	null	ms_run[1]:scan=12304	3794.8	2	1423.81682	712.41139	K	0	442	455
PSM	LLQDSVDFSLADAINTEFK	-316_56780	A0A0A6YWC8	1	Mouse_09-2020	null	[MS,MS:1001208,SEQUEST,]	6.0e-4	null	ms_run[1]:scan=12306	3795.4	2	2126.06645	1063.53623	R	T	79	98
PSM	LSFLYLITGNLEK	-316_56998	Q8CIE6	1	Mouse_09-2020	null	[MS,MS:1001208,SEQUEST,]	3.9e-4	null	ms_run[1]:scan=12403	3829.7	2	1510.85173	755.92942	K	R	703	716
PSM	DFLIPVAWYEDR	-316_57046	O09173	1	Mouse_09-2020	null	[MS,MS:1001208,SEQUEST,]	1.6e-2	null	ms_run[1]:scan=12433	3840.9	2	1523.75237	762.38009	R	V	226	238
PSM	DVFLGTFLYEYSR	-316_57092	P07724	1	Mouse_09-2020	null	[MS,MS:1001208,SEQUEST,]	3.9e-4	null	ms_run[1]:scan=12458	3850.3	2	1609.79216	805.39848	K	H	348	361
PSM	SVDEIIRLVQAFQFTDK	-316_57351	P35700	1	Mouse_09-2020	null	[MS,MS:1001208,SEQUEST,]	3.9e-4	null	ms_run[1]:scan=12587	3897.7	3	2009.07254	670.36159	R	G	152	169
PSM	QGFIDLPEFPFGLEPR	-316_57426	O35490	1	Mouse_09-2020	null	[MS,MS:1001208,SEQUEST,]	3.2e-3	null	ms_run[1]:scan=12628	3913.4	2	1861.95036	931.47779	K	A	259	275
PSM	TTPDVIFVFGFR	-316_56162	P62849	1	Mouse_09-2020	null	[MS,MS:1001208,SEQUEST,]	3.9e-4	null	ms_run[1]:scan=12096	3723.8	2	1398.74260	699.87444	K	H	50	62
PSM	AEELGLPILGVLR	-316_56122	Q8VCH0	0	Mouse_09-2020	null	[MS,MS:1001208,SEQUEST,]	3.9e-4	null	ms_run[1]:scan=12086	3720.6	2	1379.82634	690.41648	K	Y	293	306
PSM	AEELGLPILGVLR	-316_56122	Q921H8	0	Mouse_09-2020	null	[MS,MS:1001208,SEQUEST,]	3.9e-4	null	ms_run[1]:scan=12086	3720.6	2	1379.82634	690.41648	K	Y	293	306
PSM	AFAISGPFNVQFLVK	-316_56019	Q8C196	1	Mouse_09-2020	null	[MS,MS:1001208,SEQUEST,]	6.0e-4	null	ms_run[1]:scan=12058	3711.3	2	1637.90569	819.45613	K	N	1233	1248
PSM	VAVLGASGGIGQPLSLLLK	-316_56000	P08249	1	Mouse_09-2020	null	[MS,MS:1001208,SEQUEST,]	3.9e-4	null	ms_run[1]:scan=12052	3709.5	2	1793.09184	897.04839	K	S	27	46
PSM	WFWDFATR	-316_55389	Q91X72	1	Mouse_09-2020	null	[MS,MS:1001208,SEQUEST,]	3.9e-4	null	ms_run[1]:scan=11898	3660.8	2	1128.52666	564.76671	K	Q	167	175
PSM	YNTFGEALKQPDGIAVVGIFLK	-316_55399	P16015	1	Mouse_09-2020	null	[MS,MS:1001208,SEQUEST,]	3.9e-4	null	ms_run[1]:scan=11903	3662.6	3	2380.29361	794.10189	K	G	127	149
PSM	VNADEVGGEALGRLLVVYPWTQR	-316_55408	A8DUK4	1	Mouse_09-2020	null	[MS,MS:1001208,SEQUEST,]	1.1e-3	null	ms_run[1]:scan=11905	3663.2	3	2542.34287	848.11860	K	F	19	42
PSM	FALDGFFSTIR	-316_55445	P50172	1	Mouse_09-2020	null	[MS,MS:1001208,SEQUEST,]	3.9e-4	null	ms_run[1]:scan=11913	3665.8	2	1273.65752	637.33241	K	E	188	199
PSM	VVTIAPGLFATPLLTTLPEKVR	-316_55528	A2AFQ2	1	Mouse_09-2020	null	[MS,MS:1001208,SEQUEST,]	6.0e-4	null	ms_run[1]:scan=11939	3674.0	3	2336.39811	779.46991	R	F	203	225
PSM	IAIYELLFK	-316_55558	P63325	1	Mouse_09-2020	null	[MS,MS:1001208,SEQUEST,]	3.9e-4	null	ms_run[1]:scan=11946	3676.0	2	1109.66106	555.33389	R	G	9	18
PSM	GIFVIGFSYPVVPK	-316_55568	O88986	1	Mouse_09-2020	null	[MS,MS:1001208,SEQUEST,]	3.9e-4	null	ms_run[1]:scan=11948	3676.6	2	1522.86724	761.93704	K	K	367	381
PSM	ATDLLLDDSLVSLFGNRR	-316_55576	G3UZJ4	1	Mouse_09-2020	null	[MS,MS:1001208,SEQUEST,]	3.9e-4	null	ms_run[1]:scan=11951	3677.5	3	2005.07187	669.02861	K	K	112	130
PSM	NALLPEGIPLLLK	-316_55589	O08601	1	Mouse_09-2020	null	[MS,MS:1001208,SEQUEST,]	6.0e-4	null	ms_run[1]:scan=11953	3678.1	2	1390.86772	695.93704	K	A	479	492
PSM	GSIDPYVYLPFGNGPR	-316_53972	Q64459	0	Mouse_09-2020	null	[MS,MS:1001208,SEQUEST,]	8.1e-4	null	ms_run[1]:scan=11558	3555.6	2	1751.87517	876.44121	K	C	426	442
PSM	GSIDPYVYLPFGNGPR	-316_53972	Q64481	0	Mouse_09-2020	null	[MS,MS:1001208,SEQUEST,]	8.1e-4	null	ms_run[1]:scan=11558	3555.6	2	1751.87517	876.44121	K	C	426	442
PSM	VTIAQGGVLPNIQAVLLPK	-316_55597	Q64523	1	Mouse_09-2020	null	[MS,MS:1001208,SEQUEST,]	3.9e-4	null	ms_run[1]:scan=11954	3678.4	2	1931.17070	966.08804	K	T	101	120
PSM	IWVLDYFGGPK	-316_55653	K4DI63	1	Mouse_09-2020	null	[MS,MS:1001208,SEQUEST,]	3.9e-4	null	ms_run[1]:scan=11965	3681.7	2	1294.68376	647.84516	R	V	71	82
PSM	VTIAQGGVLPNIQAVLLPK	-316_55662	Q64523	1	Mouse_09-2020	null	[MS,MS:1001208,SEQUEST,]	3.9e-4	null	ms_run[1]:scan=11966	3682.0	3	1931.16977	644.39445	K	T	101	120
PSM	VAEQTPLTALYVANLIK	-316_55671	P47738	1	Mouse_09-2020	null	[MS,MS:1001208,SEQUEST,]	3.9e-4	null	ms_run[1]:scan=11968	3682.6	3	1844.05442	615.35578	K	A	212	229
PSM	GLVLIAFSQYLQK	-316_55686	P07724	1	Mouse_09-2020	null	[MS,MS:1001208,SEQUEST,]	3.9e-4	null	ms_run[1]:scan=11971	3683.5	2	1479.85796	740.43213	K	S	45	58
PSM	AAGVSVEPFWPGLFAK	-316_55849	P47955	1	Mouse_09-2020	null	[MS,MS:1001208,SEQUEST,]	4.4e-2	null	ms_run[1]:scan=12015	3698.3	2	1675.88298	838.44577	K	L	34	50
PSM	LTGKDVNFEFPEFQL	-316_55907	P62082	1	Mouse_09-2020	null	[MS,MS:1001208,SEQUEST,]	7.8e-3	null	ms_run[1]:scan=12031	3703.2	2	1783.88933	892.44870	K	0	180	195
PSM	GQETSTNPIASIFAWSR	-316_55918	O88844	1	Mouse_09-2020	null	[MS,MS:1001208,SEQUEST,]	3.9e-4	null	ms_run[1]:scan=12033	3703.8	2	1864.91973	932.96304	K	L	322	339
PSM	LILDWVPYINGK	-316_55922	Q9CPX8	1	Mouse_09-2020	null	[MS,MS:1001208,SEQUEST,]	6.0e-4	null	ms_run[1]:scan=12035	3704.4	2	1430.80461	715.90574	R	K	40	52
PSM	LKEIVTNFLAGFEP	-316_55931	Q03265	1	Mouse_09-2020	null	[MS,MS:1001208,SEQUEST,]	3.0e-3	null	ms_run[1]:scan=12037	3705.0	2	1577.85649	789.43232	K	0	540	554
PSM	VAEQTPLTALYVANLIK	-316_55601	P47738	1	Mouse_09-2020	null	[MS,MS:1001208,SEQUEST,]	6.0e-4	null	ms_run[1]:scan=11955	3678.7	2	1844.05474	922.53003	K	A	212	229
PSM	NNDLILYYFSDAK	-316_53900	Q8JZR0	1	Mouse_09-2020	null	[MS,MS:1001208,SEQUEST,]	8.1e-4	null	ms_run[1]:scan=11545	3551.8	2	1575.76995	788.38811	K	L	63	76
PSM	GIAVHPELFSIDNGLLTPTLK	-316_53888	D3Z041	1	Mouse_09-2020	null	[MS,MS:1001208,SEQUEST,]	3.9e-4	null	ms_run[1]:scan=11541	3550.6	3	2235.24039	745.75097	K	K	656	677
PSM	VLILGSGGLSIGQAGEFDYSGSQAVK	-316_53874	Q8C196	1	Mouse_09-2020	null	[MS,MS:1001208,SEQUEST,]	3.9e-4	null	ms_run[1]:scan=11538	3549.6	3	2553.32462	851.77802	K	M	425	451
PSM	FYAYNPLAGGLLTGK	-316_52331	Q8CG76	1	Mouse_09-2020	null	[MS,MS:1001208,SEQUEST,]	1.7e-3	null	ms_run[1]:scan=11187	3443.0	2	1584.84307	792.92467	R	K	230	245
PSM	ISRIWVLDYFGGPK	-316_52346	K4DI63	1	Mouse_09-2020	null	[MS,MS:1001208,SEQUEST,]	6.0e-4	null	ms_run[1]:scan=11193	3444.9	3	1650.90067	550.97160	K	V	68	82
PSM	LGYFLALTGYR	-316_52417	Q8QZS1	1	Mouse_09-2020	null	[MS,MS:1001208,SEQUEST,]	3.9e-4	null	ms_run[1]:scan=11210	3450.4	2	1273.69402	637.35061	K	K	190	201
PSM	GAYPVFFNFTR	-316_52422	P33267	1	Mouse_09-2020	null	[MS,MS:1001208,SEQUEST,]	6.0e-4	null	ms_run[1]:scan=11213	3451.3	2	1318.65776	659.83258	R	N	99	110
PSM	ELNDFISYLQR	-316_52427	P27773	1	Mouse_09-2020	null	[MS,MS:1001208,SEQUEST,]	3.9e-4	null	ms_run[1]:scan=11214	3451.6	2	1397.70696	699.35662	R	A	472	483
PSM	STLLLLLTGK	-316_52459	Q6P542	1	Mouse_09-2020	null	[MS,MS:1001208,SEQUEST,]	5.7e-3	null	ms_run[1]:scan=11223	3454.5	2	1058.68205	529.84462	K	T	657	667
PSM	YALLLLLK	-316_52467	Q6XVG2	0	Mouse_09-2020	null	[MS,MS:1001208,SEQUEST,]	3.9e-4	null	ms_run[1]:scan=11225	3455.1	2	946.63408	473.82042	R	P	308	316
PSM	YALLLLLK	-316_52467	Q64458	0	Mouse_09-2020	null	[MS,MS:1001208,SEQUEST,]	3.9e-4	null	ms_run[1]:scan=11225	3455.1	2	946.63408	473.82042	R	P	308	316
PSM	YALLLLLK	-316_52467	Q91X77	0	Mouse_09-2020	null	[MS,MS:1001208,SEQUEST,]	3.9e-4	null	ms_run[1]:scan=11225	3455.1	2	946.63408	473.82042	R	P	308	316
PSM	KFPLDPLITHVLPFEK	-316_52473	P00329	1	Mouse_09-2020	null	[MS,MS:1001208,SEQUEST,]	3.9e-4	null	ms_run[1]:scan=11228	3456.2	3	1894.08414	632.03275	K	N	340	356
PSM	LTFFNSTLNTSGLVAQGEALPIPGAHRPGLVTK	-316_52481	Q8R0Y6	1	Mouse_09-2020	null	[MS,MS:1001208,SEQUEST,]	3.9e-4	null	ms_run[1]:scan=11229	3456.4	4	3406.85024	852.46749	K	G	242	275
PSM	LLVVYPWTQR	-316_52501	A8DUK4	1	Mouse_09-2020	null	[MS,MS:1001208,SEQUEST,]	8.1e-3	null	ms_run[1]:scan=11239	3459.9	2	1274.72600	637.86642	R	F	32	42
PSM	YFPTQALNFAFK	-316_52541	P51881	1	Mouse_09-2020	null	[MS,MS:1001208,SEQUEST,]	3.9e-4	null	ms_run[1]:scan=11248	3462.7	2	1446.74248	723.87444	R	K	81	93
PSM	DFQLFSSPLGK	-316_52601	Q921I1	1	Mouse_09-2020	null	[MS,MS:1001208,SEQUEST,]	3.9e-4	null	ms_run[1]:scan=11265	3468.1	2	1238.64214	619.82442	K	L	300	311
PSM	LSTLDVTHAPLVDKFWQFGGNER	-316_52621	Q5FW57	1	Mouse_09-2020	null	[MS,MS:1001208,SEQUEST,]	1.7e-3	null	ms_run[1]:scan=11270	3469.6	4	2630.33779	658.33950	K	Q	170	193
PSM	YVASYLLAALGGNSSPSAK	-316_52640	P99027	1	Mouse_09-2020	null	[MS,MS:1001208,SEQUEST,]	3.9e-4	null	ms_run[1]:scan=11275	3471.2	2	1868.97722	934.99127	R	I	3	22
PSM	ANWYFLLAR	-316_52644	P45952	1	Mouse_09-2020	null	[MS,MS:1001208,SEQUEST,]	6.0e-4	null	ms_run[1]:scan=11277	3471.8	2	1153.61540	577.31128	K	N	198	207
PSM	VAGLLVLNYSNDYNHWLATK	-316_52649	Q8C196	1	Mouse_09-2020	null	[MS,MS:1001208,SEQUEST,]	3.9e-4	null	ms_run[1]:scan=11278	3472.1	3	2291.18259	764.39882	K	L	128	148
PSM	YVASYLLAALGGNSSPSAK	-316_52652	P99027	1	Mouse_09-2020	null	[MS,MS:1001208,SEQUEST,]	3.9e-4	null	ms_run[1]:scan=11280	3472.7	3	1868.97397	623.66327	R	I	3	22
PSM	LAQQYYLVYQEPIPTAQLVQR	-316_52657	P49722	1	Mouse_09-2020	null	[MS,MS:1001208,SEQUEST,]	3.9e-4	null	ms_run[1]:scan=11281	3473.0	3	2521.34836	841.11983	K	A	93	114
PSM	VIYLIRNPRDVLVSGYHYFNALK	-316_52325	Q8BGL3	1	Mouse_09-2020	null	[MS,MS:1001208,SEQUEST,]	1.5e-3	null	ms_run[1]:scan=11186	3442.7	4	2750.51430	688.38397	K	G	116	139
PSM	AFLADPSAFAAAAPAAAATTAAPAAAAAPAK	-316_52314	P14869	1	Mouse_09-2020	null	[MS,MS:1001208,SEQUEST,]	3.9e-4	null	ms_run[1]:scan=11183	3441.7	3	2696.40927	899.47293	K	E	267	298
PSM	IFSVPYSLEELQTR	-316_52262	K9J7B2	1	Mouse_09-2020	null	[MS,MS:1001208,SEQUEST,]	6.0e-4	null	ms_run[1]:scan=11170	3437.4	2	1681.88005	841.44342	K	R	77	91
PSM	TFSHELSDFGLESTTGEVPVVAIR	-316_52162	P27773	1	Mouse_09-2020	null	[MS,MS:1001208,SEQUEST,]	3.9e-4	null	ms_run[1]:scan=11138	3427.2	3	2591.30069	864.43778	K	A	306	330
PSM	HIADLAGNPEVILPVPAFNVINGGSHAGNK	-316_51628	P17182	1	Mouse_09-2020	null	[MS,MS:1001208,SEQUEST,]	3.9e-4	null	ms_run[1]:scan=10994	3381.3	4	3021.58877	756.15308	R	A	133	163
PSM	LLLQEVRLPDLPGNYVTK	-316_51652	Q61838	1	Mouse_09-2020	null	[MS,MS:1001208,SEQUEST,]	6.0e-4	null	ms_run[1]:scan=10999	3382.8	3	2068.18357	690.06488	R	S	1316	1334
PSM	YFDQVDISNGLDWSLDHK	-316_51677	Q64374	1	Mouse_09-2020	null	[MS,MS:1001208,SEQUEST,]	3.9e-4	null	ms_run[1]:scan=11003	3384.0	3	2152.00046	718.00424	K	F	146	164
PSM	NVVGDHADDVYSVFGAPILR	-316_51711	Q91WU0	1	Mouse_09-2020	null	[MS,MS:1001208,SEQUEST,]	3.9e-4	null	ms_run[1]:scan=11013	3387.4	3	2144.08115	715.36388	K	G	461	481
PSM	GAYPVFFNFTR	-316_51730	P33267	1	Mouse_09-2020	null	[MS,MS:1001208,SEQUEST,]	3.9e-4	null	ms_run[1]:scan=11018	3388.9	2	1318.65898	659.83258	R	N	99	110
PSM	LGYFLALTGYR	-316_51734	Q8QZS1	1	Mouse_09-2020	null	[MS,MS:1001208,SEQUEST,]	3.9e-4	null	ms_run[1]:scan=11020	3389.5	2	1273.69524	637.35061	K	K	190	201
PSM	IEFEGQSVDFVDPNKQNLIAEVSTK	-316_51776	Q8C196	1	Mouse_09-2020	null	[MS,MS:1001208,SEQUEST,]	3.9e-4	null	ms_run[1]:scan=11032	3393.1	3	2807.41349	936.47478	K	V	183	208
PSM	AAFVAYALAFPR	-316_51789	A0A2R8VHP2	1	Mouse_09-2020	null	[MS,MS:1001208,SEQUEST,]	3.9e-4	null	ms_run[1]:scan=11039	3395.5	2	1296.71025	648.85860	R	F	270	282
PSM	KFPLDPLITHVLPFEK	-316_51796	P00329	1	Mouse_09-2020	null	[MS,MS:1001208,SEQUEST,]	3.9e-4	null	ms_run[1]:scan=11041	3396.2	3	1894.08451	632.03275	K	N	340	356
PSM	VFLENVIRDAVTYTEHAK	-316_52746	P62806	1	Mouse_09-2020	null	[MS,MS:1001208,SEQUEST,]	3.9e-4	null	ms_run[1]:scan=11299	3478.5	3	2105.10495	702.37238	K	K	61	79
PSM	SYEAYVLNIIR	-316_51804	A0A0A6YX05	1	Mouse_09-2020	null	[MS,MS:1001208,SEQUEST,]	3.9e-4	null	ms_run[1]:scan=11042	3396.5	2	1340.72246	670.86408	K	L	41	52
PSM	KFPLDPLITHVLPFEK	-316_51934	P00329	1	Mouse_09-2020	null	[MS,MS:1001208,SEQUEST,]	3.9e-4	null	ms_run[1]:scan=11077	3407.6	4	1894.08498	474.27638	K	N	340	356
PSM	VVLAYEPVWAIGTGK	-316_51939	P17751	1	Mouse_09-2020	null	[MS,MS:1001208,SEQUEST,]	6.0e-4	null	ms_run[1]:scan=11080	3408.6	2	1602.88957	801.94814	K	A	211	226
PSM	VIYLIRNPRDVLVSGYHYFNALK	-316_51951	Q8BGL3	1	Mouse_09-2020	null	[MS,MS:1001208,SEQUEST,]	1.7e-3	null	ms_run[1]:scan=11086	3410.9	5	2750.51435	550.90863	K	G	116	139
PSM	NYPATIIQEPLVLTEPAR	-316_51979	Q9DBT9	1	Mouse_09-2020	null	[MS,MS:1001208,SEQUEST,]	8.1e-4	null	ms_run[1]:scan=11092	3412.8	2	2025.10405	1013.05440	K	R	830	848
PSM	GLVDKFPLFTAVYK	-316_51987	E0CXN5	1	Mouse_09-2020	null	[MS,MS:1001208,SEQUEST,]	3.9e-4	null	ms_run[1]:scan=11095	3413.8	3	1597.89823	533.30446	K	C	291	305
PSM	IALGIPLPEIK	-316_52045	Q8C196	1	Mouse_09-2020	null	[MS,MS:1001208,SEQUEST,]	3.9e-4	null	ms_run[1]:scan=11108	3417.7	2	1163.73979	582.37355	K	V	741	752
PSM	GIDPFSLDALAK	-316_52121	A0A571BEL9	1	Mouse_09-2020	null	[MS,MS:1001208,SEQUEST,]	6.0e-4	null	ms_run[1]:scan=11129	3424.5	2	1246.66643	623.83753	K	G	296	308
PSM	TLVYGGIFLYPANK	-316_52133	Q9QXD6	1	Mouse_09-2020	null	[MS,MS:1001208,SEQUEST,]	3.9e-4	null	ms_run[1]:scan=11132	3425.4	2	1555.85137	778.42958	R	S	256	270
PSM	GSFVLLDGETFEVK	-316_52150	A0A0R4J135	0	Mouse_09-2020	null	[MS,MS:1001208,SEQUEST,]	3.9e-4	null	ms_run[1]:scan=11135	3426.2	2	1540.78960	770.89831	K	T	161	175
PSM	GSFVLLDGETFEVK	-316_52150	P17563	0	Mouse_09-2020	null	[MS,MS:1001208,SEQUEST,]	3.9e-4	null	ms_run[1]:scan=11135	3426.2	2	1540.78960	770.89831	K	T	161	175
PSM	DIKFQDFFIPK	-316_51827	A0A0R4IZY2	1	Mouse_09-2020	null	[MS,MS:1001208,SEQUEST,]	3.9e-4	null	ms_run[1]:scan=11048	3398.3	3	1397.74692	466.58697	R	T	384	395
PSM	LLVVYPWTQR	-316_51506	A8DUK4	1	Mouse_09-2020	null	[MS,MS:1001208,SEQUEST,]	4.1e-3	null	ms_run[1]:scan=10965	3372.2	2	1274.72612	637.86642	R	F	32	42
PSM	VLVAQHDAYKGLLPEELTPLILETQK	-316_52893	Q99LC5	1	Mouse_09-2020	null	[MS,MS:1001208,SEQUEST,]	3.9e-4	null	ms_run[1]:scan=11328	3487.1	4	2918.62563	730.41139	K	F	76	102
PSM	VAVDAPVSSVALRQLGGYVATIGTK	-316_52939	Q64374	1	Mouse_09-2020	null	[MS,MS:1001208,SEQUEST,]	3.9e-4	null	ms_run[1]:scan=11340	3490.7	3	2472.38211	824.79887	R	C	52	77
PSM	FSTANPVYVGNVAWAHILAAR	-316_53374	P26150	1	Mouse_09-2020	null	[MS,MS:1001208,SEQUEST,]	6.0e-4	null	ms_run[1]:scan=11430	3517.4	3	2257.18741	753.06740	K	L	218	239
PSM	FSVLVPLLAR	-316_53396	Q99P30	1	Mouse_09-2020	null	[MS,MS:1001208,SEQUEST,]	3.9e-4	null	ms_run[1]:scan=11434	3518.6	2	1114.69927	557.85278	K	G	40	50
PSM	SGSLAVDNADPILKIPFASIASK	-316_53401	F8VPN4	1	Mouse_09-2020	null	[MS,MS:1001208,SEQUEST,]	6.0e-4	null	ms_run[1]:scan=11435	3518.8	3	2314.26761	772.09328	K	T	876	899
PSM	FDFVLQYLNK	-316_53407	Q571F8	1	Mouse_09-2020	null	[MS,MS:1001208,SEQUEST,]	3.9e-4	null	ms_run[1]:scan=11437	3519.4	2	1286.67815	643.84261	K	A	288	298
PSM	FFNQLFSGLDPHALAGR	-316_53412	Q9DBE0	1	Mouse_09-2020	null	[MS,MS:1001208,SEQUEST,]	3.9e-4	null	ms_run[1]:scan=11438	3519.7	3	1889.96646	630.66008	R	I	89	106
PSM	ALALAQEILPQAPIAVR	-316_53436	F6YTG0	1	Mouse_09-2020	null	[MS,MS:1001208,SEQUEST,]	1.6e-2	null	ms_run[1]:scan=11444	3521.5	2	1774.05962	887.53290	R	G	134	151
PSM	WDAWNALGSLPK	-316_53442	E9PUY9	1	Mouse_09-2020	null	[MS,MS:1001208,SEQUEST,]	3.9e-4	null	ms_run[1]:scan=11445	3521.8	2	1357.69145	679.34859	K	T	58	70
PSM	AVVLPISLATTFK	-316_53466	Q8VCN5	1	Mouse_09-2020	null	[MS,MS:1001208,SEQUEST,]	8.1e-4	null	ms_run[1]:scan=11452	3523.9	2	1359.82585	680.41595	R	D	35	48
PSM	IAQFLSGIPETVPLSTVNR	-316_53493	Q8VCH0	0	Mouse_09-2020	null	[MS,MS:1001208,SEQUEST,]	3.9e-4	null	ms_run[1]:scan=11458	3525.7	2	2042.13054	1021.56767	R	C	103	122
PSM	IAQFLSGIPETVPLSTVNR	-316_53493	Q921H8	0	Mouse_09-2020	null	[MS,MS:1001208,SEQUEST,]	3.9e-4	null	ms_run[1]:scan=11458	3525.7	2	2042.13054	1021.56767	R	C	103	122
PSM	LFIWVLR	-316_53604	A0A2R8VHD0	1	Mouse_09-2020	null	[MS,MS:1001208,SEQUEST,]	1.7e-3	null	ms_run[1]:scan=11479	3531.9	2	946.58769	473.79728	R	Y	197	204
PSM	ANWYFLLAR	-316_53629	P45952	1	Mouse_09-2020	null	[MS,MS:1001208,SEQUEST,]	3.9e-4	null	ms_run[1]:scan=11486	3534.0	2	1153.61540	577.31128	K	N	198	207
PSM	AWNIWADIPAPK	-316_53649	Q9DBF1	1	Mouse_09-2020	null	[MS,MS:1001208,SEQUEST,]	3.9e-4	null	ms_run[1]:scan=11490	3535.2	2	1381.72673	691.36679	K	G	98	110
PSM	AIAELGIYPAVDPLDSTSR	-316_53654	P56480	1	Mouse_09-2020	null	[MS,MS:1001208,SEQUEST,]	3.9e-4	null	ms_run[1]:scan=11491	3535.5	2	1988.03508	994.52039	R	M	388	407
PSM	YIVFVEGYPLTISGK	-316_53658	Q8VCW8	1	Mouse_09-2020	null	[MS,MS:1001208,SEQUEST,]	3.9e-4	null	ms_run[1]:scan=11493	3536.1	2	1685.91692	843.46108	R	Q	585	600
PSM	EANNFLWPFK	-316_53664	P14148	1	Mouse_09-2020	null	[MS,MS:1001208,SEQUEST,]	3.9e-4	null	ms_run[1]:scan=11494	3536.4	2	1265.63091	633.31931	K	S	225	235
PSM	AIAELGIYPAVDPLDSTSR	-316_53703	P56480	1	Mouse_09-2020	null	[MS,MS:1001208,SEQUEST,]	3.9e-4	null	ms_run[1]:scan=11502	3538.8	3	1988.03537	663.34935	R	M	388	407
PSM	SIGPLTFVFTGTGNVSK	-316_53758	Q99K67	1	Mouse_09-2020	null	[MS,MS:1001208,SEQUEST,]	3.9e-4	null	ms_run[1]:scan=11514	3542.5	2	1724.92546	862.96452	K	A	213	230
PSM	DLGFFGIYK	-316_53809	Q9QXX4	1	Mouse_09-2020	null	[MS,MS:1001208,SEQUEST,]	8.1e-3	null	ms_run[1]:scan=11526	3546.1	2	1059.55193	530.27912	R	A	477	486
PSM	AAATFNPELITHILDGSPENTR	-316_53258	Q9R0H0	1	Mouse_09-2020	null	[MS,MS:1001208,SEQUEST,]	3.9e-4	null	ms_run[1]:scan=11410	3511.4	3	2367.19315	789.73616	R	R	10	32
PSM	GLSPIWAINSPATAEVIR	-316_53252	G3X982	1	Mouse_09-2020	null	[MS,MS:1001208,SEQUEST,]	6.0e-4	null	ms_run[1]:scan=11409	3511.1	2	1895.03899	948.02290	R	A	1291	1309
PSM	AVSNVIASLIYAR	-316_53245	A0A0R4IZY2	1	Mouse_09-2020	null	[MS,MS:1001208,SEQUEST,]	3.9e-4	null	ms_run[1]:scan=11408	3510.8	2	1376.79021	688.89845	K	F	184	197
PSM	YDLDFKSPDDPSRYITPDQLADLYK	-316_53227	P17182	1	Mouse_09-2020	null	[MS,MS:1001208,SEQUEST,]	3.9e-4	null	ms_run[1]:scan=11403	3509.3	4	2975.43545	744.61318	K	F	257	282
PSM	ALLAYAFALAGNK	-316_52953	Q61838	1	Mouse_09-2020	null	[MS,MS:1001208,SEQUEST,]	3.9e-4	null	ms_run[1]:scan=11344	3491.9	2	1322.74736	661.87699	K	K	1160	1173
PSM	SQIDELYATIKI	-316_52970	D3Z041	1	Mouse_09-2020	null	[MS,MS:1001208,SEQUEST,]	2.2e-2	null	ms_run[1]:scan=11347	3492.7	2	1393.75859	697.38230	R	0	688	700
PSM	GFGFILFK	-316_53009	Q80XR6	1	Mouse_09-2020	null	[MS,MS:1001208,SEQUEST,]	6.0e-4	null	ms_run[1]:scan=11355	3495.1	2	928.52922	464.76819	R	S	117	125
PSM	YALLLLLKYPDVTAK	-316_53039	Q64458	1	Mouse_09-2020	null	[MS,MS:1001208,SEQUEST,]	3.9e-4	null	ms_run[1]:scan=11361	3496.9	3	1721.02475	574.34644	R	Q	308	323
PSM	DFLAGGVAAAISKTAVAPIER	-316_53045	P51881	1	Mouse_09-2020	null	[MS,MS:1001208,SEQUEST,]	3.9e-4	null	ms_run[1]:scan=11362	3497.2	3	2057.13901	686.38451	K	K	11	32
PSM	ILGADTSVDLEETGRVLSIGDGIAR	-316_53054	Q03265	1	Mouse_09-2020	null	[MS,MS:1001208,SEQUEST,]	1.1e-3	null	ms_run[1]:scan=11364	3497.7	3	2557.34726	853.12045	R	H	59	84
PSM	VSVVEPGNFIAATSLYSPER	-316_53066	Q80XN0	1	Mouse_09-2020	null	[MS,MS:1001208,SEQUEST,]	3.9e-4	null	ms_run[1]:scan=11366	3498.3	2	2136.09941	1068.55222	K	Q	233	253
PSM	IASVTDIPEEFHVSLLTPTPNPK	-316_53090	G3X982	1	Mouse_09-2020	null	[MS,MS:1001208,SEQUEST,]	3.9e-4	null	ms_run[1]:scan=11372	3500.1	3	2505.32627	835.77936	K	I	1234	1257
PSM	SLRPGVAIADFVIFPPR	-316_53096	O09173	1	Mouse_09-2020	null	[MS,MS:1001208,SEQUEST,]	3.9e-4	null	ms_run[1]:scan=11373	3500.4	3	1855.05906	619.02447	K	G	305	322
PSM	ASGDAARPFLLQLAESAYR	-316_52913	Q9QXX4	1	Mouse_09-2020	null	[MS,MS:1001208,SEQUEST,]	3.9e-4	null	ms_run[1]:scan=11335	3489.1	3	2036.05643	679.35684	K	G	314	333
PSM	KEGGLGPLNIPLLADVTK	-316_53104	Q61171	1	Mouse_09-2020	null	[MS,MS:1001208,SEQUEST,]	6.0e-4	null	ms_run[1]:scan=11374	3500.7	3	1835.06394	612.35941	R	L	92	110
PSM	AIFASGSPFDPVTLPDGR	-316_53134	P06801	1	Mouse_09-2020	null	[MS,MS:1001208,SEQUEST,]	3.9e-4	null	ms_run[1]:scan=11380	3502.5	2	1846.93498	923.97033	R	L	428	446
PSM	LYTLVTYVPVTTFK	-316_53143	P62900	1	Mouse_09-2020	null	[MS,MS:1001208,SEQUEST,]	6.0e-4	null	ms_run[1]:scan=11383	3503.4	2	1644.92681	822.96600	K	L	102	116
PSM	YSNFVSFPLYLNGK	-316_53150	Q9CQN1	1	Mouse_09-2020	null	[MS,MS:1001208,SEQUEST,]	3.9e-4	null	ms_run[1]:scan=11385	3504.0	2	1648.83989	824.92212	K	I	279	293
PSM	FSARPSTIELIPFIIEK	-316_53155	Q9QXE0	1	Mouse_09-2020	null	[MS,MS:1001208,SEQUEST,]	3.9e-4	null	ms_run[1]:scan=11387	3504.6	3	1961.11118	654.37506	K	V	140	157
PSM	LSDGHFIPILGFGTYAPQEVPK	-316_53170	P70694	1	Mouse_09-2020	null	[MS,MS:1001208,SEQUEST,]	3.9e-4	null	ms_run[1]:scan=11391	3505.8	3	2386.24637	796.08624	R	K	10	32
PSM	LYTLVTYVPVTTFK	-316_53181	P62900	1	Mouse_09-2020	null	[MS,MS:1001208,SEQUEST,]	6.0e-4	null	ms_run[1]:scan=11393	3506.4	3	1644.92521	548.97976	K	L	102	116
PSM	STNGDTFLGGEDFDQALLR	-316_53189	P38647	1	Mouse_09-2020	null	[MS,MS:1001208,SEQUEST,]	3.9e-4	null	ms_run[1]:scan=11395	3507.0	2	2055.96343	1028.48453	K	I	266	285
PSM	ALGGASGGYTTGPEPLVSLLR	-316_53205	O88986	1	Mouse_09-2020	null	[MS,MS:1001208,SEQUEST,]	2.6e-2	null	ms_run[1]:scan=11397	3507.5	2	2016.08135	1008.54165	K	R	263	284
PSM	ILPNVPEVEDSTDFFK	-316_53217	Q8R0Y6	1	Mouse_09-2020	null	[MS,MS:1001208,SEQUEST,]	8.1e-4	null	ms_run[1]:scan=11401	3508.7	2	1849.92632	925.46455	R	G	334	350
PSM	YALLLLLKYPDVTAK	-316_53111	Q64458	1	Mouse_09-2020	null	[MS,MS:1001208,SEQUEST,]	6.0e-4	null	ms_run[1]:scan=11375	3501.0	2	1721.02983	861.01602	R	Q	308	323
PSM	GLETTATYDPKTQEFILNSPTVTSIK	-316_46262	Q9R0H0	1	Mouse_09-2020	null	[MS,MS:1001208,SEQUEST,]	3.0e-3	null	ms_run[1]:scan=9825	3029.4	3	2854.47416	952.16220	R	W	149	175
PSM	IIWELIK	-316_46252	O88844	1	Mouse_09-2020	null	[MS,MS:1001208,SEQUEST,]	1.2e-2	null	ms_run[1]:scan=9824	3029.1	2	914.57128	457.78912	R	K	21	28
PSM	FSLYFLAYEDKNDIPKDK	-316_46203	Q9CPU0	1	Mouse_09-2020	null	[MS,MS:1001208,SEQUEST,]	6.0e-4	null	ms_run[1]:scan=9816	3026.6	4	2206.10610	552.28212	K	E	68	86
PSM	LSFQHDPETSVLILR	-316_41020	Q8BHN3	1	Mouse_09-2020	null	[MS,MS:1001208,SEQUEST,]	3.9e-4	null	ms_run[1]:scan=8819	2733.3	3	1754.94413	585.65270	R	P	915	930
PSM	ANTIGISLIKGVDEGPNGLK	-316_41047	E0CXN5	1	Mouse_09-2020	null	[MS,MS:1001208,SEQUEST,]	3.9e-4	null	ms_run[1]:scan=8824	2734.8	3	1996.10941	666.04063	K	I	88	108
PSM	SIYGEKFEDENFILK	-316_41059	P17742	1	Mouse_09-2020	null	[MS,MS:1001208,SEQUEST,]	6.0e-4	null	ms_run[1]:scan=8827	2735.6	3	1831.91251	611.30860	R	T	77	92
PSM	YVVVTGITPTPLGEGK	-316_41085	A0A1W2P733	1	Mouse_09-2020	null	[MS,MS:1001208,SEQUEST,]	3.9e-4	null	ms_run[1]:scan=8832	2737.1	2	1630.90715	815.95616	K	T	191	207
PSM	YHVPVVVVPEGSTSDTQEQAILR	-316_41107	Q9DBG6	1	Mouse_09-2020	null	[MS,MS:1001208,SEQUEST,]	3.9e-4	null	ms_run[1]:scan=8835	2738.0	3	2524.30423	842.10625	R	Q	267	290
PSM	NDYVKALPGHLKPFETLLSQNQGGK	-316_41132	P19157	1	Mouse_09-2020	null	[MS,MS:1001208,SEQUEST,]	3.9e-4	null	ms_run[1]:scan=8840	2739.5	4	2754.45937	689.36979	K	F	117	142
PSM	SGRFFTVKLPVALDPGSK	-316_41146	Q91YQ5	1	Mouse_09-2020	null	[MS,MS:1001208,SEQUEST,]	3.9e-4	null	ms_run[1]:scan=8842	2740.1	4	1919.07546	480.52418	K	S	110	128
PSM	LFLEQIHVLEK	-316_41158	Q4FZE8	1	Mouse_09-2020	null	[MS,MS:1001208,SEQUEST,]	6.5e-3	null	ms_run[1]:scan=8846	2741.3	3	1368.78952	456.93437	R	L	59	70
PSM	VLYPNDNFFEGK	-316_41167	Q9ET01	1	Mouse_09-2020	null	[MS,MS:1001208,SEQUEST,]	6.0e-4	null	ms_run[1]:scan=8847	2741.5	2	1442.69609	721.85117	R	L	279	291
PSM	EYTAGREADDIVNWLKK	-316_41179	P09103	1	Mouse_09-2020	null	[MS,MS:1001208,SEQUEST,]	6.0e-4	null	ms_run[1]:scan=8849	2742.1	3	2008.01310	670.00933	K	T	117	134
PSM	ITGLGVKGIAPYSYAG	-316_41217	Q64374	1	Mouse_09-2020	null	[MS,MS:1001208,SEQUEST,]	6.0e-4	null	ms_run[1]:scan=8856	2744.2	2	1566.85600	783.92995	K	0	284	300
PSM	DVELNGVYIPK	-316_41239	Q64459	1	Mouse_09-2020	null	[MS,MS:1001208,SEQUEST,]	1.7e-3	null	ms_run[1]:scan=8859	2745.1	2	1246.66911	623.83753	K	S	381	392
PSM	DIVYIGLR	-316_41267	Q61176	1	Mouse_09-2020	null	[MS,MS:1001208,SEQUEST,]	3.9e-4	null	ms_run[1]:scan=8865	2746.9	2	948.55181	474.77928	K	V	173	181
PSM	SKEVAWNLTSVDLVR	-316_41277	Q9R0H0	1	Mouse_09-2020	null	[MS,MS:1001208,SEQUEST,]	3.9e-4	null	ms_run[1]:scan=8867	2747.4	3	1716.92832	572.98082	K	S	511	526
PSM	ALYVSDKLQAGTVFVNTYNK	-316_41289	Q8R0Y6	1	Mouse_09-2020	null	[MS,MS:1001208,SEQUEST,]	3.9e-4	null	ms_run[1]:scan=8870	2748.3	3	2231.17234	744.39507	K	D	846	866
PSM	IILDELVQR	-316_41331	Q8K169	0	Mouse_09-2020	null	[MS,MS:1001208,SEQUEST,]	3.9e-4	null	ms_run[1]:scan=8879	2751.0	2	1098.65251	549.82951	K	H	41	50
PSM	IILDELVQR	-316_41331	Q8R084	0	Mouse_09-2020	null	[MS,MS:1001208,SEQUEST,]	3.9e-4	null	ms_run[1]:scan=8879	2751.0	2	1098.65251	549.82951	K	H	41	50
PSM	TQEFILNSPTVTSIK	-316_41355	Q9R0H0	1	Mouse_09-2020	null	[MS,MS:1001208,SEQUEST,]	3.9e-4	null	ms_run[1]:scan=8883	2752.2	2	1677.90837	839.45653	K	W	160	175
PSM	NWDWRNVNGVNYASVTR	-316_41375	Q9WUU7	1	Mouse_09-2020	null	[MS,MS:1001208,SEQUEST,]	1.3e-3	null	ms_run[1]:scan=8886	2753.0	3	2050.98740	684.33292	K	Q	67	84
PSM	TVDNFVALATGEK	-316_41407	P24369	1	Mouse_09-2020	null	[MS,MS:1001208,SEQUEST,]	3.9e-4	null	ms_run[1]:scan=8893	2755.1	2	1364.70683	682.85645	K	F	72	85
PSM	FSSETWQNLGTLQR	-316_40999	A0A087WPF8	1	Mouse_09-2020	null	[MS,MS:1001208,SEQUEST,]	6.0e-4	null	ms_run[1]:scan=8816	2732.4	2	1666.81865	833.91282	R	A	43	57
PSM	LAGLLKPGGHLVTLVTLR	-316_41418	P40936	1	Mouse_09-2020	null	[MS,MS:1001208,SEQUEST,]	8.1e-4	null	ms_run[1]:scan=8896	2756.0	4	1858.16604	465.29637	R	Q	184	202
PSM	FSLSILR	-316_40987	Q05421	1	Mouse_09-2020	null	[MS,MS:1001208,SEQUEST,]	8.1e-4	null	ms_run[1]:scan=8814	2731.8	2	835.50383	418.25545	R	W	128	135
PSM	FTQAGSEVSALLGR	-316_40972	P56480	1	Mouse_09-2020	null	[MS,MS:1001208,SEQUEST,]	3.9e-4	null	ms_run[1]:scan=8812	2731.3	2	1435.75493	718.38062	R	P	311	325
PSM	LLIYTEFGK	-316_40537	O09173	1	Mouse_09-2020	null	[MS,MS:1001208,SEQUEST,]	6.0e-4	null	ms_run[1]:scan=8739	2709.8	2	1083.60796	542.30788	K	S	163	172
PSM	IIDVVYNASNNELVR	-316_40552	P62242	1	Mouse_09-2020	null	[MS,MS:1001208,SEQUEST,]	3.9e-4	null	ms_run[1]:scan=8741	2710.3	3	1718.90805	573.64058	R	K	78	93
PSM	LYNLFLK	-316_40575	Q9Z2I9	1	Mouse_09-2020	null	[MS,MS:1001208,SEQUEST,]	8.1e-4	null	ms_run[1]:scan=8746	2711.8	2	910.53984	455.77347	K	D	243	250
PSM	AAVSGLWGKVNADEVGGEALGR	-316_40594	A8DUK4	1	Mouse_09-2020	null	[MS,MS:1001208,SEQUEST,]	3.9e-4	null	ms_run[1]:scan=8748	2712.4	3	2156.10843	719.37467	K	L	10	32
PSM	ELGEYGLQAYTEVK	-316_40601	P47738	1	Mouse_09-2020	null	[MS,MS:1001208,SEQUEST,]	6.0e-4	null	ms_run[1]:scan=8749	2712.7	2	1599.79192	800.39868	R	V	495	509
PSM	GWPLYLSTK	-316_40605	O88844	1	Mouse_09-2020	null	[MS,MS:1001208,SEQUEST,]	6.0e-4	null	ms_run[1]:scan=8750	2713.0	2	1064.57732	532.79239	K	T	204	213
PSM	LEDLIVKDGLTDVYNK	-316_40612	Q8QZT1	1	Mouse_09-2020	null	[MS,MS:1001208,SEQUEST,]	3.9e-4	null	ms_run[1]:scan=8751	2713.3	3	1834.98117	612.33141	K	H	172	188
PSM	SSALASKATGYPLAFIAAK	-316_40624	Q8C196	1	Mouse_09-2020	null	[MS,MS:1001208,SEQUEST,]	3.9e-4	null	ms_run[1]:scan=8753	2713.9	3	1867.03159	623.01564	R	A	722	741
PSM	FLFPEGIK	-316_40644	Q8R0Y6	1	Mouse_09-2020	null	[MS,MS:1001208,SEQUEST,]	6.3e-3	null	ms_run[1]:scan=8757	2715.0	2	950.53526	475.77093	R	M	167	175
PSM	LVTGWVKPIIIGR	-316_40683	O88844	1	Mouse_09-2020	null	[MS,MS:1001208,SEQUEST,]	6.0e-4	null	ms_run[1]:scan=8762	2716.5	2	1451.91203	726.45848	R	A	120	133
PSM	AGGLATTGDKDILDIVPTEIHQK	-316_40720	Q9QXD6	1	Mouse_09-2020	null	[MS,MS:1001208,SEQUEST,]	3.9e-4	null	ms_run[1]:scan=8769	2718.6	4	2392.28628	598.82341	K	P	292	315
PSM	GAGAFGYFEVTHDITR	-316_40809	P24270	1	Mouse_09-2020	null	[MS,MS:1001208,SEQUEST,]	3.9e-4	null	ms_run[1]:scan=8785	2723.3	3	1740.83329	580.94952	K	S	78	94
PSM	YYRQNPDIPQLEPSDYLR	-316_40817	Q9DBM2	1	Mouse_09-2020	null	[MS,MS:1001208,SEQUEST,]	3.9e-4	null	ms_run[1]:scan=8786	2723.6	3	2267.10917	756.37456	K	L	677	695
PSM	ILVTLLHTLER	-316_40873	Q80X81	1	Mouse_09-2020	null	[MS,MS:1001208,SEQUEST,]	1.7e-3	null	ms_run[1]:scan=8795	2726.3	3	1307.80469	436.60637	R	G	362	373
PSM	AGGLATTGDKDILDIVPTEIHQK	-316_40881	Q9QXD6	1	Mouse_09-2020	null	[MS,MS:1001208,SEQUEST,]	3.9e-4	null	ms_run[1]:scan=8796	2726.6	3	2392.27549	798.09546	K	P	292	315
PSM	IRIDSLSAQLSQLQK	-316_40889	P48678	1	Mouse_09-2020	null	[MS,MS:1001208,SEQUEST,]	6.0e-4	null	ms_run[1]:scan=8797	2726.8	3	1699.97000	567.32822	R	L	297	312
PSM	AIGLPEDLIQK	-316_40910	P12710	1	Mouse_09-2020	null	[MS,MS:1001208,SEQUEST,]	6.0e-4	null	ms_run[1]:scan=8802	2728.3	2	1196.68901	598.84790	K	K	21	32
PSM	ILTFDQLALESPKGR	-316_40916	A0A1B0GSS8	1	Mouse_09-2020	null	[MS,MS:1001208,SEQUEST,]	5.0e-3	null	ms_run[1]:scan=8803	2728.6	3	1687.93760	563.31743	K	T	87	102
PSM	TITLEVEPSDTIENVK	-316_40926	E9Q5F6	1	Mouse_09-2020	null	[MS,MS:1001208,SEQUEST,]	6.0e-4	null	ms_run[1]:scan=8804	2728.9	2	1787.93083	894.46729	K	K	12	28
PSM	NFLDSYIK	-316_40980	O88451	1	Mouse_09-2020	null	[MS,MS:1001208,SEQUEST,]	6.0e-4	null	ms_run[1]:scan=8813	2731.5	2	999.51476	500.26092	K	I	240	248
PSM	LDYILGLK	-316_41442	Q6ZWN5	1	Mouse_09-2020	null	[MS,MS:1001208,SEQUEST,]	6.0e-4	null	ms_run[1]:scan=8903	2758.0	2	934.56120	467.78404	K	E	94	102
PSM	IIQLLDDYPK	-316_41527	P14869	1	Mouse_09-2020	null	[MS,MS:1001208,SEQUEST,]	3.9e-4	null	ms_run[1]:scan=8917	2762.2	2	1217.67864	609.34245	K	F	17	27
PSM	TTLLPGLLK	-316_41538	Q9WUA2	1	Mouse_09-2020	null	[MS,MS:1001208,SEQUEST,]	3.0e-2	null	ms_run[1]:scan=8920	2763.0	2	955.61937	478.31296	R	I	452	461
PSM	SDGIYIINLK	-316_42142	P14206	1	Mouse_09-2020	null	[MS,MS:1001208,SEQUEST,]	6.0e-4	null	ms_run[1]:scan=9028	2794.7	2	1135.63628	568.32151	K	T	43	53
PSM	GVVDSEDIPLNLSR	-316_42158	Q9CQN1	1	Mouse_09-2020	null	[MS,MS:1001208,SEQUEST,]	3.9e-4	null	ms_run[1]:scan=9031	2795.6	2	1513.78569	757.39647	R	L	391	405
PSM	GVVDSEDLPLNISR	-316_42159	P07901	0	Mouse_09-2020	null	[MS,MS:1001208,SEQUEST,]	3.9e-4	null	ms_run[1]:scan=9031	2795.6	2	1513.78569	757.39647	R	M	388	402
PSM	GVVDSEDLPLNISR	-316_42159	P11499	0	Mouse_09-2020	null	[MS,MS:1001208,SEQUEST,]	3.9e-4	null	ms_run[1]:scan=9031	2795.6	2	1513.78569	757.39647	R	M	379	393
PSM	AGLILFGNDDR	-316_42171	Q8R0Y6	1	Mouse_09-2020	null	[MS,MS:1001208,SEQUEST,]	3.9e-4	null	ms_run[1]:scan=9033	2796.2	2	1190.61638	595.81184	K	L	275	286
PSM	NAVITVPAYFNDSQR	-316_42184	P38647	1	Mouse_09-2020	null	[MS,MS:1001208,SEQUEST,]	3.9e-4	null	ms_run[1]:scan=9035	2796.8	2	1694.85137	847.92847	K	A	188	203
PSM	FKDIFQEIYDK	-316_42209	O88844	1	Mouse_09-2020	null	[MS,MS:1001208,SEQUEST,]	3.9e-4	null	ms_run[1]:scan=9040	2798.2	3	1445.73172	482.58189	R	Y	223	234
PSM	QGEIFLLPAR	-316_42221	Q78JT3	1	Mouse_09-2020	null	[MS,MS:1001208,SEQUEST,]	3.7e-3	null	ms_run[1]:scan=9042	2798.8	2	1143.65227	572.32967	R	P	79	89
PSM	VLDSGAPIKIPVGPETLGR	-316_42258	P56480	1	Mouse_09-2020	null	[MS,MS:1001208,SEQUEST,]	3.9e-4	null	ms_run[1]:scan=9048	2800.6	3	1919.09598	640.37020	K	M	125	144
PSM	VLITTDLLAR	-316_42272	P60843	1	Mouse_09-2020	null	[MS,MS:1001208,SEQUEST,]	3.9e-4	null	ms_run[1]:scan=9050	2801.2	2	1114.68315	557.84516	R	I	325	335
PSM	VWQLYIGDTR	-316_42413	Q9QXF8	1	Mouse_09-2020	null	[MS,MS:1001208,SEQUEST,]	3.9e-4	null	ms_run[1]:scan=9078	2809.4	2	1250.65386	625.83004	R	R	30	40
PSM	NFLASQVPFPSR	-316_42419	A2AFQ2	1	Mouse_09-2020	null	[MS,MS:1001208,SEQUEST,]	3.9e-4	null	ms_run[1]:scan=9079	2809.7	2	1362.71807	681.86187	R	G	225	237
PSM	SITFVVFK	-316_42428	P97742	1	Mouse_09-2020	null	[MS,MS:1001208,SEQUEST,]	3.7e-3	null	ms_run[1]:scan=9081	2810.3	2	940.55077	470.77875	K	S	456	464
PSM	DGGSTTAGNSSQVSDGAAAVLLAR	-316_42449	Q8VCH0	0	Mouse_09-2020	null	[MS,MS:1001208,SEQUEST,]	6.0e-4	null	ms_run[1]:scan=9085	2811.4	3	2205.07761	735.69625	K	S	266	290
PSM	DGGSTTAGNSSQVSDGAAAVLLAR	-316_42449	Q921H8	0	Mouse_09-2020	null	[MS,MS:1001208,SEQUEST,]	6.0e-4	null	ms_run[1]:scan=9085	2811.4	3	2205.07761	735.69625	K	S	266	290
PSM	GKENALLPNWLHLPVGYHGR	-316_42475	P35505	1	Mouse_09-2020	null	[MS,MS:1001208,SEQUEST,]	3.9e-4	null	ms_run[1]:scan=9089	2812.6	4	2271.21572	568.55909	R	S	143	163
PSM	TYFQGSLPARAAYQVAALPR	-316_42496	P52760	1	Mouse_09-2020	null	[MS,MS:1001208,SEQUEST,]	3.9e-4	null	ms_run[1]:scan=9092	2813.5	3	2180.16281	727.39188	K	S	98	118
PSM	VLDSGAPIKIPVGPETLGR	-316_42504	P56480	1	Mouse_09-2020	null	[MS,MS:1001208,SEQUEST,]	4.1e-2	null	ms_run[1]:scan=9094	2814.1	2	1919.10185	960.05166	K	M	125	144
PSM	DFAVDIIK	-316_42511	Q9D819	1	Mouse_09-2020	null	[MS,MS:1001208,SEQUEST,]	6.0e-4	null	ms_run[1]:scan=9097	2815.0	2	920.50871	460.75802	K	T	214	222
PSM	AVAIDLPGLGR	-316_42539	A0A087WPF8	1	Mouse_09-2020	null	[MS,MS:1001208,SEQUEST,]	2.1e-3	null	ms_run[1]:scan=9101	2816.2	2	1081.63652	541.32185	R	K	64	75
PSM	YLAIAPPIIK	-316_42554	A0A494BAF6	1	Mouse_09-2020	null	[MS,MS:1001208,SEQUEST,]	2.5e-2	null	ms_run[1]:scan=9104	2817.0	2	1098.69206	549.84971	K	S	257	267
PSM	FITIFGTR	-316_42126	P48036	1	Mouse_09-2020	null	[MS,MS:1001208,SEQUEST,]	1.9e-2	null	ms_run[1]:scan=9026	2794.1	2	954.54100	477.77400	K	V	192	200
PSM	GVVQDLQQAISK	-316_42070	Q91VK2	1	Mouse_09-2020	null	[MS,MS:1001208,SEQUEST,]	3.9e-4	null	ms_run[1]:scan=9016	2791.2	2	1285.71086	643.35916	R	E	91	103
PSM	RTGAIVDVPVGEELLGR	-316_42047	Q03265	1	Mouse_09-2020	null	[MS,MS:1001208,SEQUEST,]	3.9e-4	null	ms_run[1]:scan=9012	2790.0	3	1780.99216	594.33538	K	V	133	150
PSM	VGINYQPPTVVPGGDLAK	-316_42039	P05214	1	Mouse_09-2020	null	[MS,MS:1001208,SEQUEST,]	8.1e-4	null	ms_run[1]:scan=9009	2789.1	2	1824.98894	912.99635	K	Q	353	371
PSM	YFPTQALNFAFKDKYK	-316_41556	P51881	1	Mouse_09-2020	null	[MS,MS:1001208,SEQUEST,]	6.0e-4	null	ms_run[1]:scan=8923	2763.9	4	1981.02236	496.01091	R	I	81	97
PSM	TSDRLETVILDVTK	-316_41597	O88451	1	Mouse_09-2020	null	[MS,MS:1001208,SEQUEST,]	2.6e-2	null	ms_run[1]:scan=8930	2766.0	2	1589.87493	795.44088	K	E	73	87
PSM	FINLVPSNLPHEATRDTVFR	-316_41622	Q05421	1	Mouse_09-2020	null	[MS,MS:1001208,SEQUEST,]	3.9e-4	null	ms_run[1]:scan=8935	2767.5	4	2326.22988	582.31302	R	Y	360	380
PSM	WVINPSGGLISK	-316_41672	P32020	1	Mouse_09-2020	null	[MS,MS:1001208,SEQUEST,]	3.9e-4	null	ms_run[1]:scan=8943	2769.8	2	1270.71587	635.86134	K	H	342	354
PSM	IEGLDIHFIHVKPPQLPSGR	-316_41693	E9PWK1	1	Mouse_09-2020	null	[MS,MS:1001208,SEQUEST,]	6.0e-4	null	ms_run[1]:scan=8947	2771.0	4	2253.25161	564.06802	K	P	120	140
PSM	LVTGWVKPIIIGR	-316_41710	O88844	1	Mouse_09-2020	null	[MS,MS:1001208,SEQUEST,]	3.9e-4	null	ms_run[1]:scan=8951	2772.1	3	1451.90915	484.64141	R	A	120	133
PSM	ELPFPLNTR	-316_41719	Q78JT3	1	Mouse_09-2020	null	[MS,MS:1001208,SEQUEST,]	1.3e-3	null	ms_run[1]:scan=8953	2772.7	2	1086.59404	543.80075	K	I	167	176
PSM	AFEEEQALRGNLTDLEPNGVR	-316_41732	P49429	1	Mouse_09-2020	null	[MS,MS:1001208,SEQUEST,]	3.9e-4	null	ms_run[1]:scan=8955	2773.3	3	2358.17063	786.72766	K	G	370	391
PSM	LISWYDNEYGYSNR	-316_41747	A0A1D5RLD8	1	Mouse_09-2020	null	[MS,MS:1001208,SEQUEST,]	1.7e-3	null	ms_run[1]:scan=8958	2774.2	2	1779.80058	890.40228	K	V	308	322
PSM	SEFPWEVPK	-316_40524	Q91X83	1	Mouse_09-2020	null	[MS,MS:1001208,SEQUEST,]	3.2e-3	null	ms_run[1]:scan=8737	2709.2	2	1118.55181	559.77948	R	L	384	393
PSM	GWPLYLSTK	-316_41774	O88844	1	Mouse_09-2020	null	[MS,MS:1001208,SEQUEST,]	1.2e-2	null	ms_run[1]:scan=8962	2775.4	2	1064.57793	532.79239	K	T	204	213
PSM	INEAFDLLR	-316_41811	P00329	1	Mouse_09-2020	null	[MS,MS:1001208,SEQUEST,]	3.9e-4	null	ms_run[1]:scan=8968	2777.1	2	1090.58928	545.79821	K	G	356	365
PSM	EGLYITEEIYK	-316_41849	Q61176	1	Mouse_09-2020	null	[MS,MS:1001208,SEQUEST,]	5.2e-3	null	ms_run[1]:scan=8975	2779.2	2	1357.68974	679.34793	R	G	256	267
PSM	EIFDSRGNPTVEVDLYTAK	-316_41855	P17182	1	Mouse_09-2020	null	[MS,MS:1001208,SEQUEST,]	3.9e-4	null	ms_run[1]:scan=8976	2779.5	3	2154.07303	718.69530	R	L	10	29
PSM	DTNGSQFFITTVK	-316_41874	P24369	1	Mouse_09-2020	null	[MS,MS:1001208,SEQUEST,]	3.9e-4	null	ms_run[1]:scan=8979	2780.4	2	1457.72649	729.36718	K	S	146	159
PSM	YNIEKDIAAYIK	-316_41881	Q9D0M5	1	Mouse_09-2020	null	[MS,MS:1001208,SEQUEST,]	3.9e-4	null	ms_run[1]:scan=8980	2780.6	3	1440.77259	480.92929	K	E	32	44
PSM	KYILGNPLNSGINQGPQIDKEQHNKILGLIESGK	-316_41900	O35945	1	Mouse_09-2020	null	[MS,MS:1001208,SEQUEST,]	3.9e-4	null	ms_run[1]:scan=8984	2781.8	5	3716.01606	744.00842	K	E	329	363
PSM	TLTIDAIQFQR	-316_41954	P52825	1	Mouse_09-2020	null	[MS,MS:1001208,SEQUEST,]	3.9e-4	null	ms_run[1]:scan=8994	2784.8	2	1305.71538	653.36170	K	G	440	451
PSM	VVFIFGPDK	-316_42000	Q6GT24	1	Mouse_09-2020	null	[MS,MS:1001208,SEQUEST,]	3.0e-3	null	ms_run[1]:scan=9002	2787.1	2	1021.57189	511.28949	R	L	133	142
PSM	LGVTADDVKNVIIWGNHSSTQYPDVNHAK	-316_42006	P14152	1	Mouse_09-2020	null	[MS,MS:1001208,SEQUEST,]	3.9e-4	null	ms_run[1]:scan=9003	2787.4	4	3178.59340	795.40336	K	K	171	200
PSM	VLGLTLLQK	-316_41797	Q9CPU0	1	Mouse_09-2020	null	[MS,MS:1001208,SEQUEST,]	6.0e-4	null	ms_run[1]:scan=8965	2776.2	2	984.64562	492.82624	R	D	52	61
PSM	LKETEYDVRDHGDLAFVDVPNDSSFQIVKNPR	-316_40497	Q61176	1	Mouse_09-2020	null	[MS,MS:1001208,SEQUEST,]	6.3e-3	null	ms_run[1]:scan=8731	2707.2	6	3703.83520	618.14524	K	V	40	72
PSM	AVAQAGTVGTLLIVK	-316_40491	Q8VC30	1	Mouse_09-2020	null	[MS,MS:1001208,SEQUEST,]	1.5e-3	null	ms_run[1]:scan=8730	2706.9	2	1440.87944	720.94286	R	Y	95	110
PSM	VQVSVFKGQVYILGR	-316_40473	P16460	1	Mouse_09-2020	null	[MS,MS:1001208,SEQUEST,]	1.7e-3	null	ms_run[1]:scan=8728	2706.3	2	1692.98174	846.99341	K	S	349	364
PSM	LFQHIAEYLPSYARPR	-316_38798	O35488	1	Mouse_09-2020	null	[MS,MS:1001208,SEQUEST,]	3.9e-4	null	ms_run[1]:scan=8415	2614.5	4	1961.04091	491.01526	K	L	542	558
PSM	FLASVSTVLTSK	-316_38823	Q91VB8	1	Mouse_09-2020	null	[MS,MS:1001208,SEQUEST,]	3.9e-4	null	ms_run[1]:scan=8419	2615.6	2	1252.71623	626.86100	K	R	129	141
PSM	ILEFLGR	-316_38873	P52840	1	Mouse_09-2020	null	[MS,MS:1001208,SEQUEST,]	1.5e-2	null	ms_run[1]:scan=8428	2618.3	2	847.50951	424.25545	K	L	203	210
PSM	ATLNLSLLK	-316_38880	P52196	1	Mouse_09-2020	null	[MS,MS:1001208,SEQUEST,]	6.0e-4	null	ms_run[1]:scan=8430	2618.9	2	972.60967	486.80804	K	Y	155	164
PSM	YVTLIYTNYENGK	-316_38886	P19157	1	Mouse_09-2020	null	[MS,MS:1001208,SEQUEST,]	8.1e-4	null	ms_run[1]:scan=8431	2619.2	2	1577.78716	789.39594	K	D	104	117
PSM	DAGQISGLNVLR	-316_38892	P38647	1	Mouse_09-2020	null	[MS,MS:1001208,SEQUEST,]	3.9e-4	null	ms_run[1]:scan=8432	2619.5	2	1242.68096	621.84368	K	I	207	219
PSM	LFQHIAEYLPSYARPR	-316_38896	O35488	1	Mouse_09-2020	null	[MS,MS:1001208,SEQUEST,]	3.9e-4	null	ms_run[1]:scan=8433	2619.7	3	1961.04105	654.35125	K	L	542	558
PSM	IAFAITAIK	-316_38918	P62270	1	Mouse_09-2020	null	[MS,MS:1001208,SEQUEST,]	6.0e-4	null	ms_run[1]:scan=8436	2620.6	2	947.59337	474.29985	K	V	26	35
PSM	FAPPEDPEPWSGVR	-316_38954	Q8QZR3	1	Mouse_09-2020	null	[MS,MS:1001208,SEQUEST,]	1.5e-2	null	ms_run[1]:scan=8442	2622.4	2	1583.74663	792.37808	R	G	73	87
PSM	IGGIFAFK	-316_38988	P32020	1	Mouse_09-2020	null	[MS,MS:1001208,SEQUEST,]	3.9e-4	null	ms_run[1]:scan=8449	2624.4	2	852.49858	426.75254	K	K	455	463
PSM	LTPIGYIPKENALNLK	-316_38993	Q9Z2V4	1	Mouse_09-2020	null	[MS,MS:1001208,SEQUEST,]	1.7e-3	null	ms_run[1]:scan=8450	2624.7	3	1784.03171	595.34873	K	L	552	568
PSM	LTLSALVDGK	-316_39015	G3UX26	1	Mouse_09-2020	null	[MS,MS:1001208,SEQUEST,]	3.9e-4	null	ms_run[1]:scan=8453	2625.6	2	1016.59929	508.80296	K	F	257	267
PSM	GFGGIGGILR	-316_39025	Q8BWY3	1	Mouse_09-2020	null	[MS,MS:1001208,SEQUEST,]	1.3e-3	null	ms_run[1]:scan=8454	2625.9	2	946.54766	473.77708	K	R	405	415
PSM	VWLDPNETNEIANANSR	-316_39033	P84099	1	Mouse_09-2020	null	[MS,MS:1001208,SEQUEST,]	3.9e-4	null	ms_run[1]:scan=8455	2626.2	2	1942.92937	971.96631	K	Q	22	39
PSM	VLEQLTGQTPVFSK	-316_39059	Q9CXW4	1	Mouse_09-2020	null	[MS,MS:1001208,SEQUEST,]	3.9e-4	null	ms_run[1]:scan=8460	2627.6	2	1546.84868	773.92741	K	R	39	53
PSM	ALLFIPR	-316_39066	P11499	1	Mouse_09-2020	null	[MS,MS:1001208,SEQUEST,]	1.5e-2	null	ms_run[1]:scan=8461	2627.9	2	829.52959	415.26836	R	A	331	338
PSM	FELTGIPPAPR	-316_39098	P63017	1	Mouse_09-2020	null	[MS,MS:1001208,SEQUEST,]	6.0e-4	null	ms_run[1]:scan=8465	2629.1	2	1197.66252	599.33496	K	V	459	470
PSM	FWDYLR	-316_39155	P08226	1	Mouse_09-2020	null	[MS,MS:1001208,SEQUEST,]	3.5e-2	null	ms_run[1]:scan=8475	2632.0	2	899.44066	450.22415	R	V	43	49
PSM	FSVSTLRNFGLGK	-316_39183	A0A2R8VHY1	0	Mouse_09-2020	null	[MS,MS:1001208,SEQUEST,]	1.3e-3	null	ms_run[1]:scan=8480	2633.5	3	1425.78568	475.93314	R	S	37	50
PSM	FSVSTLRNFGLGK	-316_39183	P11714	0	Mouse_09-2020	null	[MS,MS:1001208,SEQUEST,]	1.3e-3	null	ms_run[1]:scan=8480	2633.5	3	1425.78568	475.93314	R	S	137	150
PSM	FWSVDDTQVHTEYSSLR	-316_38791	P49429	1	Mouse_09-2020	null	[MS,MS:1001208,SEQUEST,]	3.9e-4	null	ms_run[1]:scan=8414	2614.2	3	2069.95823	690.65695	R	I	209	226
PSM	GLFIIDAK	-316_38787	Q61171	1	Mouse_09-2020	null	[MS,MS:1001208,SEQUEST,]	1.7e-3	null	ms_run[1]:scan=8413	2613.9	2	876.51946	438.76310	R	V	128	136
PSM	FDRGYISPYFINTSK	-316_38782	P63038	1	Mouse_09-2020	null	[MS,MS:1001208,SEQUEST,]	3.9e-4	null	ms_run[1]:scan=8412	2613.6	3	1807.90299	603.30530	K	Q	219	234
PSM	SFLSPNQILK	-316_38773	Q9DB20	1	Mouse_09-2020	null	[MS,MS:1001208,SEQUEST,]	5.0e-3	null	ms_run[1]:scan=8409	2612.7	2	1146.65178	573.82951	K	E	163	173
PSM	SEVYYDKSPLTPILLGNPGRK	-316_38215	P50172	1	Mouse_09-2020	null	[MS,MS:1001208,SEQUEST,]	7.3e-3	null	ms_run[1]:scan=8305	2582.3	4	2347.28896	587.57186	K	M	254	275
PSM	IDTRNELESYAYSLK	-316_38230	P20029	1	Mouse_09-2020	null	[MS,MS:1001208,SEQUEST,]	6.0e-4	null	ms_run[1]:scan=8307	2582.9	3	1801.91269	601.30374	R	Q	560	575
PSM	TQDPAKAPNSPDVLEIEFK	-316_38274	P16460	1	Mouse_09-2020	null	[MS,MS:1001208,SEQUEST,]	3.9e-4	null	ms_run[1]:scan=8315	2585.2	3	2099.06632	700.36003	K	G	210	229
PSM	GIIFNNGPTWK	-316_38292	Q05421	1	Mouse_09-2020	null	[MS,MS:1001208,SEQUEST,]	3.9e-4	null	ms_run[1]:scan=8318	2586.1	2	1246.65788	623.83258	K	V	113	124
PSM	LILPHVDVQLK	-316_38320	P54071	1	Mouse_09-2020	null	[MS,MS:1001208,SEQUEST,]	2.6e-3	null	ms_run[1]:scan=8323	2587.6	3	1274.78354	425.59921	K	F	70	81
PSM	NGDTASPKEYTAGREADDIVNWLKK	-316_38342	P09103	1	Mouse_09-2020	null	[MS,MS:1001208,SEQUEST,]	3.9e-4	null	ms_run[1]:scan=8326	2588.4	4	2778.37197	695.34779	K	T	109	134
PSM	FSLYFLAYEDKNDIPKDKSEK	-316_38370	Q9CPU0	1	Mouse_09-2020	null	[MS,MS:1001208,SEQUEST,]	3.9e-4	null	ms_run[1]:scan=8330	2589.6	5	2550.27631	510.86107	K	A	68	89
PSM	SDLTKDITTSVLTVNNK	-316_38383	Q9QXF8	1	Mouse_09-2020	null	[MS,MS:1001208,SEQUEST,]	3.9e-4	null	ms_run[1]:scan=8333	2590.5	3	1848.99222	617.00195	K	H	197	214
PSM	ADLINNLGTIAK	-316_38443	P07901	0	Mouse_09-2020	null	[MS,MS:1001208,SEQUEST,]	3.9e-4	null	ms_run[1]:scan=8344	2593.7	2	1242.70464	621.85625	K	G	101	113
PSM	ADLINNLGTIAK	-316_38443	P11499	0	Mouse_09-2020	null	[MS,MS:1001208,SEQUEST,]	3.9e-4	null	ms_run[1]:scan=8344	2593.7	2	1242.70464	621.85625	K	G	96	108
PSM	KIPAFLPFSTGK	-316_39205	P56593	1	Mouse_09-2020	null	[MS,MS:1001208,SEQUEST,]	3.0e-2	null	ms_run[1]:scan=8484	2634.6	3	1305.75812	435.92370	K	F	423	435
PSM	DFDPAINEYLQRK	-316_38446	Q9QXD6	1	Mouse_09-2020	null	[MS,MS:1001208,SEQUEST,]	3.9e-4	null	ms_run[1]:scan=8345	2594.0	2	1608.80058	804.90446	K	F	219	232
PSM	SDLTKDITTSVLTVNNK	-316_38506	Q9QXF8	1	Mouse_09-2020	null	[MS,MS:1001208,SEQUEST,]	3.9e-4	null	ms_run[1]:scan=8356	2597.2	2	1848.99260	924.99929	K	H	197	214
PSM	SILFVPTSAPR	-316_38530	P08113	1	Mouse_09-2020	null	[MS,MS:1001208,SEQUEST,]	3.9e-4	null	ms_run[1]:scan=8362	2599.0	2	1187.67827	594.34278	K	L	385	396
PSM	FAVFGLGNK	-316_38592	Q05DV1	1	Mouse_09-2020	null	[MS,MS:1001208,SEQUEST,]	3.9e-4	null	ms_run[1]:scan=8374	2602.5	2	952.52507	476.76618	K	Y	168	177
PSM	GHRIEEVPELPLVVEDKVEGYK	-316_38621	Q9D8E6	1	Mouse_09-2020	null	[MS,MS:1001208,SEQUEST,]	3.9e-4	null	ms_run[1]:scan=8378	2603.6	4	2535.34536	634.59179	K	T	141	163
PSM	EWPANLDLK	-316_38638	Q8C196	1	Mouse_09-2020	null	[MS,MS:1001208,SEQUEST,]	7.8e-3	null	ms_run[1]:scan=8382	2604.8	2	1085.56279	543.28493	K	E	832	841
PSM	GYISPYFINTSK	-316_38643	P63038	1	Mouse_09-2020	null	[MS,MS:1001208,SEQUEST,]	3.9e-4	null	ms_run[1]:scan=8384	2605.4	2	1389.70622	695.35608	R	Q	222	234
PSM	VVDLLAPYAK	-316_38674	P56480	1	Mouse_09-2020	null	[MS,MS:1001208,SEQUEST,]	3.9e-4	null	ms_run[1]:scan=8392	2607.8	2	1088.63579	544.82115	K	G	189	199
PSM	GEYLPLLQGK	-316_38682	P11725	1	Mouse_09-2020	null	[MS,MS:1001208,SEQUEST,]	6.0e-4	null	ms_run[1]:scan=8393	2608.0	2	1117.62627	559.31623	K	L	71	81
PSM	FVNVVPTFGK	-316_38761	A0A494BBA8	1	Mouse_09-2020	null	[MS,MS:1001208,SEQUEST,]	6.0e-4	null	ms_run[1]:scan=8407	2612.1	2	1107.61931	554.31349	R	K	81	91
PSM	LTLDTIFVPNTGKK	-316_38452	J3QMG3	1	Mouse_09-2020	null	[MS,MS:1001208,SEQUEST,]	1.1e-3	null	ms_run[1]:scan=8347	2594.6	3	1546.88449	516.29949	K	G	98	112
PSM	FSVSTLRDFGLGK	-316_42563	A0A0R4IZY2	1	Mouse_09-2020	null	[MS,MS:1001208,SEQUEST,]	6.0e-4	null	ms_run[1]:scan=9107	2817.9	3	1426.76932	476.26115	R	S	137	150
PSM	RYEEIVKEVSTYIK	-316_39232	P10126	1	Mouse_09-2020	null	[MS,MS:1001208,SEQUEST,]	3.9e-4	null	ms_run[1]:scan=8489	2636.1	3	1756.94895	586.32084	K	I	166	180
PSM	GAGAFGYFEVTHDITRYSK	-316_39243	P24270	1	Mouse_09-2020	null	[MS,MS:1001208,SEQUEST,]	6.0e-4	null	ms_run[1]:scan=8491	2636.7	4	2119.02578	530.51154	K	K	78	97
PSM	NTGTEAPDYLATVDVDPK	-316_39999	A0A0R4J135	0	Mouse_09-2020	null	[MS,MS:1001208,SEQUEST,]	3.9e-4	null	ms_run[1]:scan=8641	2680.8	2	1905.91155	953.45745	R	P	35	53
PSM	NTGTEAPDYLATVDVDPK	-316_39999	P17563	0	Mouse_09-2020	null	[MS,MS:1001208,SEQUEST,]	3.9e-4	null	ms_run[1]:scan=8641	2680.8	2	1905.91155	953.45745	R	P	35	53
PSM	LGGSAVISLEGKPL	-316_40033	P18760	1	Mouse_09-2020	null	[MS,MS:1001208,SEQUEST,]	3.9e-4	null	ms_run[1]:scan=8646	2682.3	2	1340.78008	670.89283	K	0	153	167
PSM	IWPHVYSFLQTKVPETTQK	-316_40043	Q9WTP7	1	Mouse_09-2020	null	[MS,MS:1001208,SEQUEST,]	3.2e-3	null	ms_run[1]:scan=8648	2682.9	3	2302.22806	768.07919	K	S	204	223
PSM	VADIGLAAWGR	-316_40107	P50247	1	Mouse_09-2020	null	[MS,MS:1001208,SEQUEST,]	3.9e-4	null	ms_run[1]:scan=8662	2687.0	2	1128.61589	564.81165	K	A	9	20
PSM	FADILPLGVPHK	-316_40152	Q9JKY7	1	Mouse_09-2020	null	[MS,MS:1001208,SEQUEST,]	3.9e-4	null	ms_run[1]:scan=8670	2689.3	3	1306.75138	436.25545	R	S	369	381
PSM	YFPTQALNFAFKDKYK	-316_40218	P51881	1	Mouse_09-2020	null	[MS,MS:1001208,SEQUEST,]	3.9e-4	null	ms_run[1]:scan=8681	2692.5	4	1981.02285	496.01091	R	I	81	97
PSM	LTGSLSGWTSPKDVILK	-316_40233	Q99KI0	1	Mouse_09-2020	null	[MS,MS:1001208,SEQUEST,]	6.0e-4	null	ms_run[1]:scan=8683	2693.1	3	1802.00699	601.34013	K	A	234	251
PSM	LKLPAVVTADLRLNEPR	-316_40254	Q9DCW4	1	Mouse_09-2020	null	[MS,MS:1001208,SEQUEST,]	3.9e-4	null	ms_run[1]:scan=8686	2694.0	4	1905.12868	477.03746	R	A	175	192
PSM	FLPGFEAPTYK	-316_40268	P49429	1	Mouse_09-2020	null	[MS,MS:1001208,SEQUEST,]	1.1e-3	null	ms_run[1]:scan=8689	2694.9	2	1269.65105	635.32934	R	T	156	167
PSM	VVDSLQLTGTKPVATPVDWK	-316_40314	Q6GT24	1	Mouse_09-2020	null	[MS,MS:1001208,SEQUEST,]	3.9e-4	null	ms_run[1]:scan=8697	2697.2	3	2154.18381	718.73168	R	G	163	183
PSM	KDGTVTAGNASGVSDGAGAVIIASEDAVK	-316_40320	Q8BWT1	1	Mouse_09-2020	null	[MS,MS:1001208,SEQUEST,]	3.9e-4	null	ms_run[1]:scan=8698	2697.5	3	2660.34354	887.45063	K	H	241	270
PSM	YFPTQALNFAFKDKYK	-316_40329	P51881	1	Mouse_09-2020	null	[MS,MS:1001208,SEQUEST,]	1.5e-2	null	ms_run[1]:scan=8699	2697.8	3	1981.02463	661.01212	R	I	81	97
PSM	VQVSVFKGQVYILGR	-316_40360	P16460	1	Mouse_09-2020	null	[MS,MS:1001208,SEQUEST,]	6.0e-4	null	ms_run[1]:scan=8706	2699.9	3	1692.98032	564.99803	K	S	349	364
PSM	IIDVVYNASNNELVR	-316_40409	P62242	1	Mouse_09-2020	null	[MS,MS:1001208,SEQUEST,]	3.9e-4	null	ms_run[1]:scan=8713	2701.9	2	1718.91020	859.95723	R	K	78	93
PSM	GAPLNTPVTEDRFAILTEK	-316_40432	Q921G7	1	Mouse_09-2020	null	[MS,MS:1001208,SEQUEST,]	5.6e-3	null	ms_run[1]:scan=8718	2703.4	3	2072.10294	691.37227	K	R	134	153
PSM	ANVVASALAQIPQK	-316_40439	Q8R084	1	Mouse_09-2020	null	[MS,MS:1001208,SEQUEST,]	3.9e-4	null	ms_run[1]:scan=8720	2704.0	2	1409.81206	705.40918	K	L	322	336
PSM	LSVLLLER	-316_40443	Q8VC30	1	Mouse_09-2020	null	[MS,MS:1001208,SEQUEST,]	3.9e-4	null	ms_run[1]:scan=8721	2704.2	2	942.59831	471.80276	R	G	435	443
PSM	LVTGWVKPIIIGR	-316_40458	O88844	1	Mouse_09-2020	null	[MS,MS:1001208,SEQUEST,]	3.9e-4	null	ms_run[1]:scan=8724	2705.1	3	1451.90998	484.64141	R	A	120	133
PSM	VITAFNDGLNHLDSLK	-316_40468	A8DUK4	1	Mouse_09-2020	null	[MS,MS:1001208,SEQUEST,]	6.0e-4	null	ms_run[1]:scan=8726	2705.7	3	1756.92295	586.31246	K	T	68	84
PSM	IWPHVYSFLQTKVPETTQK	-316_39993	Q9WTP7	1	Mouse_09-2020	null	[MS,MS:1001208,SEQUEST,]	3.9e-4	null	ms_run[1]:scan=8640	2680.5	4	2302.22500	576.31121	K	S	204	223
PSM	EWGYASHNGPDHWHELYPIAK	-316_39975	P16015	1	Mouse_09-2020	null	[MS,MS:1001208,SEQUEST,]	1.1e-3	null	ms_run[1]:scan=8635	2679.1	4	2507.15322	627.54364	K	D	4	25
PSM	DILGGNGISDEYHVIR	-316_39957	A0A0A0MQ68	1	Mouse_09-2020	null	[MS,MS:1001208,SEQUEST,]	2.9e-2	null	ms_run[1]:scan=8632	2678.2	3	1757.88187	586.63208	R	A	396	412
PSM	FYTLFGR	-316_39924	Q8CGC7	1	Mouse_09-2020	null	[MS,MS:1001208,SEQUEST,]	6.0e-4	null	ms_run[1]:scan=8626	2676.4	2	903.47295	452.23980	K	Y	1504	1511
PSM	GAGAFGYFEVTHDITRYSK	-316_39253	P24270	1	Mouse_09-2020	null	[MS,MS:1001208,SEQUEST,]	3.7e-3	null	ms_run[1]:scan=8493	2637.3	3	2119.02866	707.01296	K	K	78	97
PSM	GPFLLGIK	-316_39258	P28271	1	Mouse_09-2020	null	[MS,MS:1001208,SEQUEST,]	1.5e-3	null	ms_run[1]:scan=8494	2637.6	2	844.52995	422.76819	K	V	786	794
PSM	KGIVDQSQQAYQEAFEISK	-316_39266	A0A2I3BQ03	1	Mouse_09-2020	null	[MS,MS:1001208,SEQUEST,]	3.9e-4	null	ms_run[1]:scan=8495	2637.9	3	2169.08713	723.69893	K	E	139	158
PSM	YNQILRIEEELGSK	-316_39433	P17182	1	Mouse_09-2020	null	[MS,MS:1001208,SEQUEST,]	3.9e-4	null	ms_run[1]:scan=8523	2646.1	3	1691.89688	564.63694	K	K	407	421
PSM	SIYSEFLK	-316_39437	Q8BH00	1	Mouse_09-2020	null	[MS,MS:1001208,SEQUEST,]	1.9e-3	null	ms_run[1]:scan=8524	2646.4	2	986.51927	493.76330	R	F	298	306
PSM	AIGLPEDLIQKGKDIKGVSEIVHEGK	-316_39469	P12710	1	Mouse_09-2020	null	[MS,MS:1001208,SEQUEST,]	2.6e-3	null	ms_run[1]:scan=8531	2648.4	5	2773.54780	555.51499	K	I	21	47
PSM	GLPDNISSVLNK	-316_39500	Q91ZJ5	1	Mouse_09-2020	null	[MS,MS:1001208,SEQUEST,]	6.0e-4	null	ms_run[1]:scan=8537	2650.2	2	1256.68425	628.84588	R	V	96	108
PSM	AIGLPEDLIQKGKDIKGVSEIVHEGK	-316_39519	P12710	1	Mouse_09-2020	null	[MS,MS:1001208,SEQUEST,]	6.0e-4	null	ms_run[1]:scan=8540	2651.1	4	2773.54775	694.14191	K	I	21	47
PSM	AISSAVRQAGIAQLYGIAGSTNVTGDQVKK	-316_39547	Q9QXD6	1	Mouse_09-2020	null	[MS,MS:1001208,SEQUEST,]	3.9e-4	null	ms_run[1]:scan=8544	2652.2	4	3003.61953	751.66100	K	D	44	74
PSM	GTTVITSLSSVLHDSK	-316_39237	Q64458	1	Mouse_09-2020	null	[MS,MS:1001208,SEQUEST,]	8.1e-4	null	ms_run[1]:scan=8490	2636.4	3	1644.88126	548.96495	K	F	384	400
PSM	ILVLNTPNNPLGK	-316_39554	Q8BTY1	1	Mouse_09-2020	null	[MS,MS:1001208,SEQUEST,]	3.9e-4	null	ms_run[1]:scan=8546	2652.9	2	1392.82158	696.91410	K	F	177	190
PSM	VSFELFADKVPK	-316_39608	P17742	1	Mouse_09-2020	null	[MS,MS:1001208,SEQUEST,]	1.7e-3	null	ms_run[1]:scan=8555	2655.5	3	1379.75727	460.59049	R	A	20	32
PSM	ELSFAAVSFYHK	-316_39621	P19096	1	Mouse_09-2020	null	[MS,MS:1001208,SEQUEST,]	3.9e-4	null	ms_run[1]:scan=8557	2656.1	3	1398.70520	466.90659	R	R	2408	2420
PSM	RWLLDFASK	-316_39648	D3Z041	1	Mouse_09-2020	null	[MS,MS:1001208,SEQUEST,]	8.1e-4	null	ms_run[1]:scan=8564	2658.2	2	1135.62615	568.31657	K	K	388	397
PSM	AAFQLGSPWR	-316_39677	P47738	1	Mouse_09-2020	null	[MS,MS:1001208,SEQUEST,]	6.0e-4	null	ms_run[1]:scan=8570	2659.9	2	1132.58977	566.79854	R	M	87	97
PSM	TYAEILEPFHPVR	-316_39716	Q9CQ54	1	Mouse_09-2020	null	[MS,MS:1001208,SEQUEST,]	6.0e-4	null	ms_run[1]:scan=8580	2662.9	3	1571.82108	524.61207	K	0	108	121
PSM	FSRDVFLPKPSWGNHTPIFR	-316_39735	P05202	1	Mouse_09-2020	null	[MS,MS:1001208,SEQUEST,]	3.9e-4	null	ms_run[1]:scan=8583	2663.7	5	2401.25745	481.05710	K	A	151	171
PSM	EWPANLDLK	-316_39767	Q8C196	1	Mouse_09-2020	null	[MS,MS:1001208,SEQUEST,]	7.3e-3	null	ms_run[1]:scan=8591	2666.1	2	1085.56255	543.28493	K	E	832	841
PSM	GNDISSGTVLSDYVGSGPPSGTGLHR	-316_39770	P70296	1	Mouse_09-2020	null	[MS,MS:1001208,SEQUEST,]	3.9e-4	null	ms_run[1]:scan=8592	2666.4	3	2530.22330	844.07713	K	V	94	120
PSM	RQASGGPVDIGPEYQQDLDRELYKLK	-316_39825	P97450	1	Mouse_09-2020	null	[MS,MS:1001208,SEQUEST,]	3.9e-4	null	ms_run[1]:scan=8606	2670.5	4	2975.52602	744.63599	K	M	54	80
PSM	LNSFIALVNK	-316_39587	A0A0R4IZY2	1	Mouse_09-2020	null	[MS,MS:1001208,SEQUEST,]	6.0e-4	null	ms_run[1]:scan=8551	2654.3	2	1118.65740	559.83205	K	L	247	257
PSM	DTSFRGFFLPK	-316_42580	P56593	1	Mouse_09-2020	null	[MS,MS:1001208,SEQUEST,]	1.5e-2	null	ms_run[1]:scan=9109	2818.5	3	1314.68460	438.89955	K	T	375	386
PSM	LAQGEYIAPEKIENIYLR	-316_42600	D3Z041	1	Mouse_09-2020	null	[MS,MS:1001208,SEQUEST,]	3.9e-4	null	ms_run[1]:scan=9113	2819.7	3	2120.13736	707.38439	K	E	563	581
PSM	FISDKDASVVGFFR	-316_42616	P27773	1	Mouse_09-2020	null	[MS,MS:1001208,SEQUEST,]	3.9e-4	null	ms_run[1]:scan=9116	2820.6	3	1587.81571	529.94371	K	L	148	162
PSM	ALTDELAALGR	-316_44917	Q9EQ06	1	Mouse_09-2020	null	[MS,MS:1001208,SEQUEST,]	8.1e-4	null	ms_run[1]:scan=9561	2951.4	2	1129.62175	565.31422	R	G	198	209
PSM	TRTFYGLHQDFPSVVVVGLGK	-316_44927	Q9CPY7	1	Mouse_09-2020	null	[MS,MS:1001208,SEQUEST,]	6.0e-4	null	ms_run[1]:scan=9563	2951.9	3	2320.24875	774.08646	K	S	83	104
PSM	TIQNLASIQSFQIK	-316_44934	Q91XE0	1	Mouse_09-2020	null	[MS,MS:1001208,SEQUEST,]	3.9e-4	null	ms_run[1]:scan=9565	2952.6	2	1590.88677	795.94613	K	S	114	128
PSM	LLRYESSALPAGQLTSLPDYASR	-316_44940	Q9CQN1	1	Mouse_09-2020	null	[MS,MS:1001208,SEQUEST,]	3.9e-4	null	ms_run[1]:scan=9566	2952.9	3	2508.31363	836.77461	K	Q	469	492
PSM	TIQNLASIQSFQIK	-316_44962	Q91XE0	1	Mouse_09-2020	null	[MS,MS:1001208,SEQUEST,]	3.9e-4	null	ms_run[1]:scan=9569	2953.7	3	1590.88492	530.96651	K	S	114	128
PSM	LRSLFSSAENEPPVPLVGNWRPPQPVKGR	-316_44990	P16015	1	Mouse_09-2020	null	[MS,MS:1001208,SEQUEST,]	1.3e-3	null	ms_run[1]:scan=9575	2955.5	5	3227.74244	646.35455	K	V	225	254
PSM	TRTFYGLHQDFPSVVVVGLGK	-316_45005	Q9CPY7	1	Mouse_09-2020	null	[MS,MS:1001208,SEQUEST,]	1.1e-3	null	ms_run[1]:scan=9578	2956.4	4	2320.24477	580.81666	K	S	83	104
PSM	LLLINNAATLGDVSK	-316_45044	Q64105	1	Mouse_09-2020	null	[MS,MS:1001208,SEQUEST,]	3.9e-4	null	ms_run[1]:scan=9586	2958.7	2	1541.89092	771.44851	R	F	96	111
PSM	QAGIAQLYGIAGSTNVTGDQVK	-316_45074	Q9QXD6	1	Mouse_09-2020	null	[MS,MS:1001208,SEQUEST,]	3.9e-4	null	ms_run[1]:scan=9591	2960.2	3	2191.11417	731.04996	R	L	51	73
PSM	TLDLPIYVTR	-316_45080	Q8CIE6	1	Mouse_09-2020	null	[MS,MS:1001208,SEQUEST,]	6.0e-4	null	ms_run[1]:scan=9592	2960.5	2	1190.67851	595.84261	R	K	563	573
PSM	QAGIAQLYGIAGSTNVTGDQVK	-316_45141	Q9QXD6	1	Mouse_09-2020	null	[MS,MS:1001208,SEQUEST,]	3.9e-4	null	ms_run[1]:scan=9603	2963.7	3	2191.13687	731.04996	R	L	51	73
PSM	LILPGLISSR	-316_45146	P17563	1	Mouse_09-2020	null	[MS,MS:1001208,SEQUEST,]	6.0e-4	null	ms_run[1]:scan=9605	2964.3	2	1068.67766	534.84242	K	Y	94	104
PSM	QAGIAQLYGIAGSTNVTGDQVK	-316_45172	Q9QXD6	1	Mouse_09-2020	null	[MS,MS:1001208,SEQUEST,]	3.9e-4	null	ms_run[1]:scan=9609	2965.5	2	2191.13262	1096.07131	R	L	51	73
PSM	QINWTVLYR	-316_45176	Q8BP67	1	Mouse_09-2020	null	[MS,MS:1001208,SEQUEST,]	3.4e-3	null	ms_run[1]:scan=9610	2965.8	2	1192.64702	596.82730	R	K	48	57
PSM	FLIDGFPR	-316_45192	Q9DBP5	1	Mouse_09-2020	null	[MS,MS:1001208,SEQUEST,]	8.1e-4	null	ms_run[1]:scan=9613	2966.7	2	964.52580	482.76618	K	Q	89	97
PSM	KILESDRKEPLFGISTGNIITGLAAGAK	-316_45302	Q8C196	1	Mouse_09-2020	null	[MS,MS:1001208,SEQUEST,]	3.9e-4	null	ms_run[1]:scan=9633	2972.6	4	2899.62758	725.66174	K	Y	280	308
PSM	ITSHDIEVQDFLIPK	-316_45310	P11714	1	Mouse_09-2020	null	[MS,MS:1001208,SEQUEST,]	3.9e-4	null	ms_run[1]:scan=9634	2972.9	3	1754.93332	585.64896	R	T	380	395
PSM	KILESDRKEPLFGISTGNIITGLAAGAK	-316_45317	Q8C196	1	Mouse_09-2020	null	[MS,MS:1001208,SEQUEST,]	8.1e-4	null	ms_run[1]:scan=9635	2973.1	5	2899.62629	580.73085	K	Y	280	308
PSM	VLEALLPLK	-316_45365	P19096	1	Mouse_09-2020	null	[MS,MS:1001208,SEQUEST,]	8.1e-4	null	ms_run[1]:scan=9644	2975.8	2	995.64977	498.32861	K	L	2376	2385
PSM	GQNILDGGAPFYTTYK	-316_44911	O09174	1	Mouse_09-2020	null	[MS,MS:1001208,SEQUEST,]	3.9e-4	null	ms_run[1]:scan=9560	2951.1	2	1744.85637	872.93068	R	A	208	224
PSM	QHLLPDLSSQL	-316_44890	Q91X34	1	Mouse_09-2020	null	[MS,MS:1001208,SEQUEST,]	6.0e-4	null	ms_run[1]:scan=9556	2949.9	2	1250.67449	625.84060	K	0	410	421
PSM	LYSEFLGKQPWFAGNK	-316_44880	D3YX76	1	Mouse_09-2020	null	[MS,MS:1001208,SEQUEST,]	3.9e-4	null	ms_run[1]:scan=9555	2949.6	3	1884.96549	628.99295	K	T	103	119
PSM	QLAPIWDKLGETYKDHENIIIAK	-316_44874	P09103	1	Mouse_09-2020	null	[MS,MS:1001208,SEQUEST,]	1.1e-3	null	ms_run[1]:scan=9553	2949.0	5	2695.44660	539.89490	K	D	404	427
PSM	ITPSYVAFTPEGERLIGDAAK	-316_44384	P20029	1	Mouse_09-2020	null	[MS,MS:1001208,SEQUEST,]	6.0e-4	null	ms_run[1]:scan=9463	2922.5	3	2235.16788	745.72671	R	Q	62	83
PSM	LVWIETPTNPTLK	-316_44390	Q8VCN5	1	Mouse_09-2020	null	[MS,MS:1001208,SEQUEST,]	3.9e-4	null	ms_run[1]:scan=9464	2922.8	2	1511.84819	756.42704	K	A	152	165
PSM	FLAPWIGR	-316_44397	A2A974	1	Mouse_09-2020	null	[MS,MS:1001208,SEQUEST,]	6.0e-4	null	ms_run[1]:scan=9466	2923.4	2	959.54698	480.27671	R	L	120	128
PSM	FWSEYFTTDR	-316_44439	Q99PG0	1	Mouse_09-2020	null	[MS,MS:1001208,SEQUEST,]	3.9e-3	null	ms_run[1]:scan=9473	2925.4	2	1351.59697	676.30131	R	L	248	258
PSM	ALYGDTLVTGFAR	-316_44500	Q3ULD5	1	Mouse_09-2020	null	[MS,MS:1001208,SEQUEST,]	6.0e-4	null	ms_run[1]:scan=9484	2928.7	2	1383.72795	692.36698	K	F	349	362
PSM	NYPEGHQAAAVLPVLDLAQR	-316_44543	Q9D6J6	1	Mouse_09-2020	null	[MS,MS:1001208,SEQUEST,]	6.0e-4	null	ms_run[1]:scan=9491	2930.7	3	2162.13663	721.38328	K	N	68	88
PSM	FENAFLSHVISQHQSLLGNIRSDGK	-316_44613	Q03265	1	Mouse_09-2020	null	[MS,MS:1001208,SEQUEST,]	3.9e-4	null	ms_run[1]:scan=9504	2934.6	4	2797.43715	700.11496	K	S	507	532
PSM	SSGLPITSAVDLEDAAK	-316_44649	Q9Z2I8	1	Mouse_09-2020	null	[MS,MS:1001208,SEQUEST,]	3.9e-4	null	ms_run[1]:scan=9512	2936.9	2	1673.86235	837.43325	K	A	408	425
PSM	AIPIVGQVLER	-316_44655	O08601	1	Mouse_09-2020	null	[MS,MS:1001208,SEQUEST,]	1.7e-3	null	ms_run[1]:scan=9513	2937.2	2	1194.72112	597.86388	K	C	286	297
PSM	GRAIFASGSPFDPVTLPDGR	-316_45386	P06801	1	Mouse_09-2020	null	[MS,MS:1001208,SEQUEST,]	3.9e-4	null	ms_run[1]:scan=9647	2976.7	3	2060.05698	687.35684	K	L	426	446
PSM	GLYPAPLKIIDAVK	-316_44662	Q8BMS1	1	Mouse_09-2020	null	[MS,MS:1001208,SEQUEST,]	2.1e-3	null	ms_run[1]:scan=9514	2937.5	3	1497.90488	499.97283	K	G	296	310
PSM	LFDATLTQYVK	-316_44691	A3KMP2	1	Mouse_09-2020	null	[MS,MS:1001208,SEQUEST,]	3.2e-3	null	ms_run[1]:scan=9520	2939.3	2	1298.70036	649.85318	K	T	26	37
PSM	SFSTVPYIVGINK	-316_44697	Q8VCT4	1	Mouse_09-2020	null	[MS,MS:1001208,SEQUEST,]	8.1e-4	null	ms_run[1]:scan=9522	2939.9	2	1424.77922	712.89283	K	E	339	352
PSM	YVRPGGGFEPNFTLFEK	-316_44703	P11352	1	Mouse_09-2020	null	[MS,MS:1001208,SEQUEST,]	3.9e-4	null	ms_run[1]:scan=9523	2940.2	3	1957.98117	653.33174	K	E	96	113
PSM	AIVAIENPADVSVISSR	-316_44717	P14206	1	Mouse_09-2020	null	[MS,MS:1001208,SEQUEST,]	3.9e-4	null	ms_run[1]:scan=9525	2940.8	2	1740.95073	870.97816	R	T	64	81
PSM	ANATEFGLASGVFTR	-316_44752	Q8R0Y6	1	Mouse_09-2020	null	[MS,MS:1001208,SEQUEST,]	3.9e-4	null	ms_run[1]:scan=9531	2942.5	2	1540.77788	770.89135	R	I	827	842
PSM	QYALDRIQFGVPLAR	-316_44764	A0A0A0MQ68	1	Mouse_09-2020	null	[MS,MS:1001208,SEQUEST,]	3.9e-4	null	ms_run[1]:scan=9533	2943.1	3	1746.96585	582.99317	R	Q	323	338
PSM	ATEIGGILVNTPEDPNLSK	-316_44769	P34914	1	Mouse_09-2020	null	[MS,MS:1001208,SEQUEST,]	3.9e-4	null	ms_run[1]:scan=9534	2943.4	2	1968.03252	984.51784	K	T	421	440
PSM	GIHVEIPGAQAESLGPLQVAR	-316_44798	Q9DCW4	1	Mouse_09-2020	null	[MS,MS:1001208,SEQUEST,]	3.9e-4	null	ms_run[1]:scan=9539	2944.9	3	2142.16806	714.72704	R	L	86	107
PSM	AGIPVFAWK	-316_44834	P50247	1	Mouse_09-2020	null	[MS,MS:1001208,SEQUEST,]	3.7e-3	null	ms_run[1]:scan=9546	2947.0	2	988.56169	494.78437	K	E	95	104
PSM	FENAFLSHVISQHQSLLGNIRSDGK	-316_44673	Q03265	1	Mouse_09-2020	null	[MS,MS:1001208,SEQUEST,]	3.9e-4	null	ms_run[1]:scan=9517	2938.4	5	2797.43818	560.29342	K	S	507	532
PSM	FGDIVPVNLPR	-316_44373	P11714	1	Mouse_09-2020	null	[MS,MS:1001208,SEQUEST,]	3.9e-4	null	ms_run[1]:scan=9461	2921.9	2	1226.68987	613.84823	R	T	369	380
PSM	LGEYGFQNAILVR	-316_45404	P07724	1	Mouse_09-2020	null	[MS,MS:1001208,SEQUEST,]	6.0e-4	null	ms_run[1]:scan=9651	2977.8	2	1479.79631	740.40136	K	T	422	435
PSM	LTSIDKWFLYK	-316_45424	Q8C196	1	Mouse_09-2020	null	[MS,MS:1001208,SEQUEST,]	3.9e-4	null	ms_run[1]:scan=9656	2979.3	2	1413.78044	707.39247	R	R	870	881
PSM	NSYLEVLLK	-316_45802	Q3TML0	1	Mouse_09-2020	null	[MS,MS:1001208,SEQUEST,]	3.9e-4	null	ms_run[1]:scan=9732	3001.7	2	1078.61492	539.81078	R	A	319	328
PSM	DFLAGGVAAAISK	-316_45875	P51881	1	Mouse_09-2020	null	[MS,MS:1001208,SEQUEST,]	3.9e-4	null	ms_run[1]:scan=9745	3005.6	2	1219.66802	610.33770	K	A	11	24
PSM	IQASVATNPIITPVAQENQ	-316_45936	P08226	1	Mouse_09-2020	null	[MS,MS:1001208,SEQUEST,]	2.5e-2	null	ms_run[1]:scan=9755	3008.6	2	1994.05986	997.53129	K	0	293	312
PSM	NIPGITLLNVSK	-316_45959	Q9D8E6	1	Mouse_09-2020	null	[MS,MS:1001208,SEQUEST,]	8.1e-4	null	ms_run[1]:scan=9761	3010.4	2	1268.75810	634.88227	R	N	223	235
PSM	LTSIDKWFLYK	-316_45965	Q8C196	1	Mouse_09-2020	null	[MS,MS:1001208,SEQUEST,]	3.9e-4	null	ms_run[1]:scan=9762	3010.7	3	1413.77808	471.93074	R	R	870	881
PSM	SRVVGNPFDSRTEQGPQVDETQFKKILGYIK	-316_45974	P47738	1	Mouse_09-2020	null	[MS,MS:1001208,SEQUEST,]	3.9e-4	null	ms_run[1]:scan=9763	3011.0	5	3536.85194	708.17574	K	G	347	378
PSM	KYVLGNPLTPGINQGPQIDKEQHDKILDLIESGK	-316_45980	P24549	1	Mouse_09-2020	null	[MS,MS:1001208,SEQUEST,]	6.3e-3	null	ms_run[1]:scan=9764	3011.3	6	3758.01391	627.17478	K	E	329	363
PSM	KYVLGNPLTPGINQGPQIDKEQHDKILDLIESGK	-316_45987	P24549	1	Mouse_09-2020	null	[MS,MS:1001208,SEQUEST,]	3.9e-4	null	ms_run[1]:scan=9765	3011.5	4	3758.02114	940.25854	K	E	329	363
PSM	GLFIIDDKGILR	-316_46020	P35700	1	Mouse_09-2020	null	[MS,MS:1001208,SEQUEST,]	3.9e-4	null	ms_run[1]:scan=9772	3013.6	2	1359.80022	680.40337	R	I	129	141
PSM	VSLAVLNPYIK	-316_46029	Q9DB20	1	Mouse_09-2020	null	[MS,MS:1001208,SEQUEST,]	3.9e-4	null	ms_run[1]:scan=9776	3014.8	2	1216.73027	608.86863	K	T	74	85
PSM	GLFIIDDKGILR	-316_46038	P35700	1	Mouse_09-2020	null	[MS,MS:1001208,SEQUEST,]	6.0e-4	null	ms_run[1]:scan=9777	3015.1	3	1359.79987	453.93801	R	I	129	141
PSM	SYELPDGQVITIGNER	-316_46044	Q8BFZ3	0	Mouse_09-2020	null	[MS,MS:1001208,SEQUEST,]	6.0e-4	null	ms_run[1]:scan=9778	3015.4	2	1790.89311	895.94960	R	R	240	256
PSM	SYELPDGQVITIGNER	-316_46044	P60710	0	Mouse_09-2020	null	[MS,MS:1001208,SEQUEST,]	6.0e-4	null	ms_run[1]:scan=9778	3015.4	2	1790.89311	895.94960	K	R	239	255
PSM	SYELPDGQVITIGNER	-316_46044	P68134	0	Mouse_09-2020	null	[MS,MS:1001208,SEQUEST,]	6.0e-4	null	ms_run[1]:scan=9778	3015.4	2	1790.89311	895.94960	K	R	241	257
PSM	NNREEQIISLFRDNFEK	-316_46047	Q99KR3	1	Mouse_09-2020	null	[MS,MS:1001208,SEQUEST,]	3.9e-4	null	ms_run[1]:scan=9779	3015.7	3	2152.07755	718.03090	R	F	218	235
PSM	AANNGALPPDLSYIVR	-316_46100	Q9D0M3	1	Mouse_09-2020	null	[MS,MS:1001208,SEQUEST,]	3.0e-2	null	ms_run[1]:scan=9791	3019.2	2	1670.88811	835.94666	R	R	187	203
PSM	VYALPEDLVEVNPK	-316_46104	Q61233	1	Mouse_09-2020	null	[MS,MS:1001208,SEQUEST,]	3.1e-2	null	ms_run[1]:scan=9792	3019.5	2	1585.84856	793.42724	R	V	597	611
PSM	LRSLFSSAENEPPVPLVGNWRPPQPVKGR	-316_46112	P16015	1	Mouse_09-2020	null	[MS,MS:1001208,SEQUEST,]	3.9e-4	null	ms_run[1]:scan=9794	3020.1	5	3227.74183	646.35455	K	V	225	254
PSM	DDGSWEVIEGYR	-316_46116	P26443	1	Mouse_09-2020	null	[MS,MS:1001208,SEQUEST,]	3.9e-4	null	ms_run[1]:scan=9795	3020.4	2	1425.63030	713.31769	R	Q	125	137
PSM	FTPGTFTNQIQAAFREPR	-316_46164	P14206	1	Mouse_09-2020	null	[MS,MS:1001208,SEQUEST,]	3.0e-3	null	ms_run[1]:scan=9806	3023.7	3	2081.05643	694.35695	R	L	103	121
PSM	DVVVSYYNFYK	-316_46190	P52840	1	Mouse_09-2020	null	[MS,MS:1001208,SEQUEST,]	3.9e-4	null	ms_run[1]:scan=9812	3025.5	2	1396.67851	698.84281	K	A	130	141
PSM	ISVNDFIIK	-316_45787	Q8BMF4	1	Mouse_09-2020	null	[MS,MS:1001208,SEQUEST,]	6.0e-4	null	ms_run[1]:scan=9728	3000.5	2	1048.60356	524.80550	K	S	469	478
PSM	FTVTPSTTQVVGILK	-316_45766	P47754	1	Mouse_09-2020	null	[MS,MS:1001208,SEQUEST,]	1.1e-3	null	ms_run[1]:scan=9725	2999.7	2	1590.91118	795.95871	K	Q	179	194
PSM	SSFFVNGLTLGGQK	-316_45734	Q5SX49	1	Mouse_09-2020	null	[MS,MS:1001208,SEQUEST,]	3.9e-4	null	ms_run[1]:scan=9718	2997.6	2	1454.76506	727.88554	R	S	57	71
PSM	LSDLLDWR	-316_45728	Q8VCB3	1	Mouse_09-2020	null	[MS,MS:1001208,SEQUEST,]	6.0e-4	null	ms_run[1]:scan=9716	2996.9	2	1017.53618	509.27182	R	L	592	600
PSM	DAILFPSFIHSQK	-316_45442	P24270	1	Mouse_09-2020	null	[MS,MS:1001208,SEQUEST,]	6.3e-3	null	ms_run[1]:scan=9660	2980.5	3	1502.80039	501.60491	R	N	157	170
PSM	DAILFPSFIHSQK	-316_45447	P24270	1	Mouse_09-2020	null	[MS,MS:1001208,SEQUEST,]	6.0e-4	null	ms_run[1]:scan=9661	2980.8	2	1502.80071	751.90373	R	N	157	170
PSM	FEDGDLTLYQSNAILRHLGR	-316_45458	P19157	1	Mouse_09-2020	null	[MS,MS:1001208,SEQUEST,]	1.7e-3	null	ms_run[1]:scan=9664	2981.6	3	2318.18607	773.40111	K	L	56	76
PSM	DATNVGDEGGFAPNILENK	-316_45474	P17182	1	Mouse_09-2020	null	[MS,MS:1001208,SEQUEST,]	1.3e-3	null	ms_run[1]:scan=9668	2982.8	2	1960.92827	980.96598	K	A	203	222
PSM	FYGPEGPYGVFAGR	-316_45479	O55022	1	Mouse_09-2020	null	[MS,MS:1001208,SEQUEST,]	3.9e-4	null	ms_run[1]:scan=9670	2983.4	2	1516.72319	758.86461	K	A	106	120
PSM	FVEGLPINDFSR	-316_45486	P14152	1	Mouse_09-2020	null	[MS,MS:1001208,SEQUEST,]	3.9e-4	null	ms_run[1]:scan=9671	2983.7	2	1393.71135	697.35916	K	K	299	311
PSM	QYKIPDWFLNR	-316_45490	P62270	1	Mouse_09-2020	null	[MS,MS:1001208,SEQUEST,]	3.9e-4	null	ms_run[1]:scan=9672	2984.0	3	1479.77488	493.92962	R	K	76	87
PSM	VNLAELFK	-316_45510	G3UZJ4	1	Mouse_09-2020	null	[MS,MS:1001208,SEQUEST,]	6.0e-4	null	ms_run[1]:scan=9675	2984.9	2	933.54070	467.27384	K	K	72	80
PSM	IHFPLATYAPVISAEK	-316_45524	P05214	1	Mouse_09-2020	null	[MS,MS:1001208,SEQUEST,]	3.9e-4	null	ms_run[1]:scan=9677	2985.4	3	1756.96341	586.32593	R	Y	265	281
PSM	YLAPTILTDVDPNSK	-316_45408	B1AV77	1	Mouse_09-2020	null	[MS,MS:1001208,SEQUEST,]	3.9e-4	null	ms_run[1]:scan=9652	2978.1	2	1646.86650	823.93543	R	M	312	327
PSM	DAILFPSFIHSQK	-316_45545	P24270	1	Mouse_09-2020	null	[MS,MS:1001208,SEQUEST,]	8.1e-4	null	ms_run[1]:scan=9681	2986.6	2	1502.80058	751.90373	R	N	157	170
PSM	FSAPLPPQPWEGVR	-316_45558	Q63880	0	Mouse_09-2020	null	[MS,MS:1001208,SEQUEST,]	3.9e-4	null	ms_run[1]:scan=9684	2987.5	2	1580.82378	790.91463	R	A	78	92
PSM	FSAPLPPQPWEGVR	-316_45558	Q8VCU1	0	Mouse_09-2020	null	[MS,MS:1001208,SEQUEST,]	3.9e-4	null	ms_run[1]:scan=9684	2987.5	2	1580.82378	790.91463	R	A	78	92
PSM	FEPFSNKGQTLVVQFTVK	-316_45583	P14211	1	Mouse_09-2020	null	[MS,MS:1001208,SEQUEST,]	6.0e-4	null	ms_run[1]:scan=9688	2988.7	3	2069.10880	690.37372	K	E	81	99
PSM	FTASAGIQVVGDDLTVTNPK	-316_45603	P17182	1	Mouse_09-2020	null	[MS,MS:1001208,SEQUEST,]	6.0e-4	null	ms_run[1]:scan=9693	2990.2	2	2033.05852	1017.03112	K	I	307	327
PSM	FEDGDLTLYQSNAILRHLGR	-316_45609	P19157	1	Mouse_09-2020	null	[MS,MS:1001208,SEQUEST,]	6.0e-4	null	ms_run[1]:scan=9694	2990.5	4	2318.18935	580.30265	K	L	56	76
PSM	GYEPDPNIVKLAEQYAKENGTK	-316_45612	P11725	1	Mouse_09-2020	null	[MS,MS:1001208,SEQUEST,]	1.5e-2	null	ms_run[1]:scan=9695	2990.8	4	2464.23647	616.81432	K	S	222	244
PSM	IIWQFIK	-316_45649	P54071	1	Mouse_09-2020	null	[MS,MS:1001208,SEQUEST,]	8.1e-3	null	ms_run[1]:scan=9703	2993.1	2	947.57152	474.28929	R	K	61	68
PSM	SITTIIDTFHQYSR	-316_45663	P31725	1	Mouse_09-2020	null	[MS,MS:1001208,SEQUEST,]	3.6e-3	null	ms_run[1]:scan=9705	2993.7	3	1681.85318	561.28965	R	E	12	26
PSM	GFGFVDFNSEEDAK	-316_45701	P09405	1	Mouse_09-2020	null	[MS,MS:1001208,SEQUEST,]	5.0e-3	null	ms_run[1]:scan=9712	2995.8	2	1561.68279	781.34390	K	A	608	622
PSM	FTASAGIQVVGDDLTVTNPK	-316_45550	P17182	1	Mouse_09-2020	null	[MS,MS:1001208,SEQUEST,]	3.9e-4	null	ms_run[1]:scan=9682	2986.9	3	2033.05497	678.35650	K	I	307	327
PSM	TYEQVLENLQSK	-316_38171	P52196	1	Mouse_09-2020	null	[MS,MS:1001208,SEQUEST,]	6.0e-4	null	ms_run[1]:scan=8296	2579.7	2	1451.74077	726.37246	K	F	164	176
PSM	FYGPEGPYGVFAGR	-316_44336	O55022	1	Mouse_09-2020	null	[MS,MS:1001208,SEQUEST,]	3.9e-4	null	ms_run[1]:scan=9454	2919.9	2	1516.72209	758.86461	K	A	106	120
PSM	DQLIVNLLKEEQAPQNK	-316_44240	A0A1B0GSR9	1	Mouse_09-2020	null	[MS,MS:1001208,SEQUEST,]	3.9e-4	null	ms_run[1]:scan=9436	2914.6	3	1980.07688	660.69686	K	T	6	23
PSM	LGVLGFFSTGDQHAR	-316_43117	Q91WG0	0	Mouse_09-2020	null	[MS,MS:1001208,SEQUEST,]	3.9e-4	null	ms_run[1]:scan=9212	2848.9	3	1604.81833	535.61084	R	N	181	196
PSM	LGVLGFFSTGDQHAR	-316_43117	Q8QZR3	0	Mouse_09-2020	null	[MS,MS:1001208,SEQUEST,]	3.9e-4	null	ms_run[1]:scan=9212	2848.9	3	1604.81833	535.61084	R	N	178	193
PSM	DGTVTAGNASGVSDGAGAVIIASEDAVKK	-316_43122	Q8BWT1	1	Mouse_09-2020	null	[MS,MS:1001208,SEQUEST,]	3.9e-4	null	ms_run[1]:scan=9213	2849.2	3	2660.34281	887.45063	K	N	242	271
PSM	FFNEVFRDSTQTPAIAPQSQPAATDSSVSVQK	-316_43142	P52825	1	Mouse_09-2020	null	[MS,MS:1001208,SEQUEST,]	3.9e-4	null	ms_run[1]:scan=9216	2850.0	3	3453.69504	1151.90222	R	S	383	415
PSM	SLADIAREEASNFR	-316_43181	O70435	1	Mouse_09-2020	null	[MS,MS:1001208,SEQUEST,]	3.9e-4	null	ms_run[1]:scan=9224	2852.4	3	1578.78788	526.93387	R	N	87	101
PSM	TSLSPGSGVVTYYLR	-316_43193	P28271	1	Mouse_09-2020	null	[MS,MS:1001208,SEQUEST,]	3.9e-4	null	ms_run[1]:scan=9228	2853.6	2	1599.83904	800.42249	K	S	469	484
PSM	GNWGYLDQAAALR	-316_43234	Q91WG0	1	Mouse_09-2020	null	[MS,MS:1001208,SEQUEST,]	3.9e-4	null	ms_run[1]:scan=9237	2856.3	2	1434.71404	717.85986	R	V	196	209
PSM	GLLNAIVIR	-316_43245	P29758	1	Mouse_09-2020	null	[MS,MS:1001208,SEQUEST,]	3.9e-4	null	ms_run[1]:scan=9239	2856.8	2	968.62596	484.81620	K	T	375	384
PSM	VHLVGIDIFTGK	-316_43255	Q8BGY2	1	Mouse_09-2020	null	[MS,MS:1001208,SEQUEST,]	3.9e-4	null	ms_run[1]:scan=9242	2857.7	3	1298.74784	433.58708	K	Y	56	68
PSM	GTNVITSLSSVLRDSK	-316_43269	Q91X77	1	Mouse_09-2020	null	[MS,MS:1001208,SEQUEST,]	2.1e-3	null	ms_run[1]:scan=9244	2858.3	3	1676.91904	559.64410	K	F	384	400
PSM	ILVATNLFGR	-316_43284	Q9Z1N5	1	Mouse_09-2020	null	[MS,MS:1001208,SEQUEST,]	3.9e-4	null	ms_run[1]:scan=9247	2859.2	2	1103.65740	552.33222	R	M	340	350
PSM	SYLYFTQFK	-316_43292	Q9CPT4	1	Mouse_09-2020	null	[MS,MS:1001208,SEQUEST,]	1.3e-3	null	ms_run[1]:scan=9248	2859.5	2	1196.59978	598.80296	K	E	94	103
PSM	DAGTIAGLNVLR	-316_43307	P63017	1	Mouse_09-2020	null	[MS,MS:1001208,SEQUEST,]	3.9e-4	null	ms_run[1]:scan=9252	2860.7	2	1199.67534	600.34077	K	I	160	172
PSM	IFNNGADLSGITEENAPLK	-316_43311	P07758	0	Mouse_09-2020	null	[MS,MS:1001208,SEQUEST,]	3.9e-4	null	ms_run[1]:scan=9253	2861.0	2	2003.01250	1002.00764	R	S	329	348
PSM	IFNNGADLSGITEENAPLK	-316_43311	Q00897	0	Mouse_09-2020	null	[MS,MS:1001208,SEQUEST,]	3.9e-4	null	ms_run[1]:scan=9253	2861.0	2	2003.01250	1002.00764	R	S	329	348
PSM	RGWDENVYYTVPLVR	-316_43318	O55125	1	Mouse_09-2020	null	[MS,MS:1001208,SEQUEST,]	6.0e-4	null	ms_run[1]:scan=9255	2861.5	3	1866.95029	622.98809	K	M	254	269
PSM	DVIEEYFK	-316_43349	P63323	1	Mouse_09-2020	null	[MS,MS:1001208,SEQUEST,]	9.8e-3	null	ms_run[1]:scan=9264	2864.2	2	1042.50932	521.75821	K	K	122	130
PSM	ISVAGVTSGNVGYLAHAIHQVTK	-316_43355	P05202	1	Mouse_09-2020	null	[MS,MS:1001208,SEQUEST,]	8.1e-4	null	ms_run[1]:scan=9266	2864.8	4	2322.25722	581.31957	R	0	408	431
PSM	LIRDGSIDLVINLPNNNTK	-316_43374	Q8C196	1	Mouse_09-2020	null	[MS,MS:1001208,SEQUEST,]	3.9e-4	null	ms_run[1]:scan=9270	2866.0	3	2109.16697	703.72693	K	V	1426	1445
PSM	AGLEQGSDAGYLAESQKFGELALTKESK	-316_43408	Q8BMS1	1	Mouse_09-2020	null	[MS,MS:1001208,SEQUEST,]	3.7e-3	null	ms_run[1]:scan=9275	2867.4	4	2927.46596	732.62128	K	L	310	338
PSM	VANVSLLALYK	-316_43443	P62267	1	Mouse_09-2020	null	[MS,MS:1001208,SEQUEST,]	3.9e-4	null	ms_run[1]:scan=9282	2869.5	2	1190.71453	595.86081	K	K	125	136
PSM	KYEGGRELNDFISYLQR	-316_43104	P27773	1	Mouse_09-2020	null	[MS,MS:1001208,SEQUEST,]	6.0e-4	null	ms_run[1]:scan=9210	2848.3	4	2088.05190	522.76818	K	A	466	483
PSM	FASEITPITISVK	-316_43091	Q8QZT1	1	Mouse_09-2020	null	[MS,MS:1001208,SEQUEST,]	3.9e-4	null	ms_run[1]:scan=9207	2847.4	2	1405.79363	703.40049	K	K	228	241
PSM	KYEGGRELNDFISYLQR	-316_43068	P27773	1	Mouse_09-2020	null	[MS,MS:1001208,SEQUEST,]	3.9e-4	null	ms_run[1]:scan=9203	2846.2	3	2088.05124	696.68848	K	A	466	483
PSM	DYYFALAHTVRDHLVGR	-316_43054	Q9ET01	1	Mouse_09-2020	null	[MS,MS:1001208,SEQUEST,]	1.3e-3	null	ms_run[1]:scan=9200	2845.4	4	2033.03603	509.01425	R	I	51	68
PSM	AFRNIPGITLLNVSK	-316_42646	Q9D8E6	1	Mouse_09-2020	null	[MS,MS:1001208,SEQUEST,]	3.9e-4	null	ms_run[1]:scan=9120	2821.8	3	1642.96286	548.32615	K	N	220	235
PSM	AGIPKGVVNILPGSGSLVGQR	-316_42692	Q8R0Y6	1	Mouse_09-2020	null	[MS,MS:1001208,SEQUEST,]	3.9e-4	null	ms_run[1]:scan=9128	2824.1	3	2019.17099	673.72850	K	S	616	637
PSM	DVFLPKPSWGNHTPIFR	-316_42720	P05202	1	Mouse_09-2020	null	[MS,MS:1001208,SEQUEST,]	6.0e-4	null	ms_run[1]:scan=9135	2826.2	3	2011.05558	671.02313	R	A	154	171
PSM	SLEIIGAPFSK	-316_42764	Q61176	1	Mouse_09-2020	null	[MS,MS:1001208,SEQUEST,]	8.1e-4	null	ms_run[1]:scan=9144	2828.9	2	1161.65154	581.32934	K	Q	7	18
PSM	LVFLGLDNAGK	-316_42776	A0A1W2P869	1	Mouse_09-2020	null	[MS,MS:1001208,SEQUEST,]	3.9e-4	null	ms_run[1]:scan=9146	2829.4	2	1146.65215	573.82951	K	T	5	16
PSM	GLLQLQWK	-316_42786	Q9CZW5	1	Mouse_09-2020	null	[MS,MS:1001208,SEQUEST,]	6.0e-4	null	ms_run[1]:scan=9148	2830.0	2	985.58348	493.29510	K	D	520	528
PSM	FWNILDK	-316_42800	Q63880	1	Mouse_09-2020	null	[MS,MS:1001208,SEQUEST,]	1.3e-3	null	ms_run[1]:scan=9151	2830.9	2	935.49913	468.25290	K	E	355	362
PSM	FIIPNIVK	-316_42811	A0A1B0GSR9	1	Mouse_09-2020	null	[MS,MS:1001208,SEQUEST,]	2.8e-3	null	ms_run[1]:scan=9154	2831.8	2	943.59764	472.30240	K	S	102	110
PSM	FSNFAPLGIPR	-316_42817	P56593	1	Mouse_09-2020	null	[MS,MS:1001208,SEQUEST,]	3.9e-4	null	ms_run[1]:scan=9155	2832.1	2	1218.66289	609.83512	R	I	360	371
PSM	ITQLTPFIGYAGGK	-316_43479	O35488	1	Mouse_09-2020	null	[MS,MS:1001208,SEQUEST,]	8.1e-4	null	ms_run[1]:scan=9290	2871.8	2	1465.80559	733.40611	K	Q	429	443
PSM	TVTNAVVTVPAYFNDSQR	-316_42823	P63017	1	Mouse_09-2020	null	[MS,MS:1001208,SEQUEST,]	3.7e-3	null	ms_run[1]:scan=9156	2832.4	2	1982.00041	991.50253	K	A	138	156
PSM	TVTNAVVTVPAYFNDSQR	-316_42865	P63017	1	Mouse_09-2020	null	[MS,MS:1001208,SEQUEST,]	3.9e-4	null	ms_run[1]:scan=9164	2834.8	3	1981.99912	661.33744	K	A	138	156
PSM	ASFITDGEQLPSPRPAPLLSR	-316_42903	O09174	1	Mouse_09-2020	null	[MS,MS:1001208,SEQUEST,]	3.9e-4	null	ms_run[1]:scan=9170	2836.5	3	2252.20475	751.40597	R	P	312	333
PSM	QFLFRPWDVTK	-316_42913	Q02053	1	Mouse_09-2020	null	[MS,MS:1001208,SEQUEST,]	4.1e-2	null	ms_run[1]:scan=9172	2837.1	3	1436.77036	479.59435	R	K	516	527
PSM	LISWYDNEYGYSNR	-316_42931	A0A1D5RLD8	1	Mouse_09-2020	null	[MS,MS:1001208,SEQUEST,]	6.0e-4	null	ms_run[1]:scan=9175	2838.0	2	1779.80266	890.40228	K	V	308	322
PSM	IEEIKDFLLTAR	-316_42940	Q9JJI8	1	Mouse_09-2020	null	[MS,MS:1001208,SEQUEST,]	3.9e-4	null	ms_run[1]:scan=9177	2838.6	3	1447.81592	483.27669	K	K	5	17
PSM	DYYFALAHTVRDHLVGR	-316_42977	Q9ET01	1	Mouse_09-2020	null	[MS,MS:1001208,SEQUEST,]	3.9e-4	null	ms_run[1]:scan=9184	2840.7	3	2033.03775	678.34991	R	I	51	68
PSM	YQLQSQENFEPFMK	-316_42999	P12710	1	Mouse_09-2020	null	[MS,MS:1001208,SEQUEST,]	8.1e-4	null	ms_run[1]:scan=9187	2841.5	2	1788.82659	894.91671	K	I	7	21
PSM	LDNNTELSFFAK	-316_43014	O88844	1	Mouse_09-2020	null	[MS,MS:1001208,SEQUEST,]	3.9e-4	null	ms_run[1]:scan=9191	2842.7	2	1398.69084	699.84862	K	L	346	358
PSM	SDIDEIVLVGGSTR	-316_43036	P20029	1	Mouse_09-2020	null	[MS,MS:1001208,SEQUEST,]	3.9e-4	null	ms_run[1]:scan=9196	2844.2	2	1460.75945	730.88319	K	P	355	369
PSM	GVVNILPGSGSLVGQR	-316_42852	Q8R0Y6	1	Mouse_09-2020	null	[MS,MS:1001208,SEQUEST,]	3.9e-4	null	ms_run[1]:scan=9160	2833.6	2	1552.88310	776.94392	K	S	621	637
PSM	NFNTVPYIVGINK	-316_44332	Q91WU0	1	Mouse_09-2020	null	[MS,MS:1001208,SEQUEST,]	3.9e-4	null	ms_run[1]:scan=9453	2919.6	2	1478.80046	739.90373	K	E	339	352
PSM	VWQLYIGDTR	-316_43504	Q9QXF8	1	Mouse_09-2020	null	[MS,MS:1001208,SEQUEST,]	3.9e-4	null	ms_run[1]:scan=9294	2873.0	2	1250.65300	625.83004	R	R	30	40
PSM	VLNAPPGISLISFNDKAK	-316_43521	O35423	1	Mouse_09-2020	null	[MS,MS:1001208,SEQUEST,]	1.6e-2	null	ms_run[1]:scan=9297	2873.9	3	1884.05912	628.69116	K	K	232	250
PSM	LVFGLLNGR	-316_43955	Q543K9	1	Mouse_09-2020	null	[MS,MS:1001208,SEQUEST,]	6.0e-4	null	ms_run[1]:scan=9383	2899.1	2	988.59368	494.80055	R	C	68	77
PSM	IINEPTAAAIAYGLDK	-316_43962	P20029	0	Mouse_09-2020	null	[MS,MS:1001208,SEQUEST,]	3.9e-4	null	ms_run[1]:scan=9384	2899.3	2	1659.89360	830.45124	R	E	199	215
PSM	IINEPTAAAIAYGLDK	-316_43962	P63017	0	Mouse_09-2020	null	[MS,MS:1001208,SEQUEST,]	3.9e-4	null	ms_run[1]:scan=9384	2899.3	2	1659.89360	830.45124	R	V	172	188
PSM	LFGVDDGSLQQVAR	-316_43968	Q9DCE9	1	Mouse_09-2020	null	[MS,MS:1001208,SEQUEST,]	3.9e-4	null	ms_run[1]:scan=9385	2899.6	2	1504.77544	752.89135	K	T	321	335
PSM	LTGQIFLGGSIVR	-316_44011	A0A0R4J135	1	Mouse_09-2020	null	[MS,MS:1001208,SEQUEST,]	3.9e-4	null	ms_run[1]:scan=9393	2901.9	2	1360.79582	680.90099	R	G	345	358
PSM	LISWYDNEYGYSNR	-316_44017	A0A1D5RLD8	1	Mouse_09-2020	null	[MS,MS:1001208,SEQUEST,]	1.7e-3	null	ms_run[1]:scan=9394	2902.2	2	1779.80010	890.40228	K	V	308	322
PSM	RGFGFVTFDDHDPVDKIVLQK	-316_44035	O88569	1	Mouse_09-2020	null	[MS,MS:1001208,SEQUEST,]	3.9e-4	null	ms_run[1]:scan=9397	2903.1	4	2433.25600	609.06949	K	H	153	174
PSM	TGIGSGLSLSGIVHPELSR	-316_44043	P50544	1	Mouse_09-2020	null	[MS,MS:1001208,SEQUEST,]	3.9e-4	null	ms_run[1]:scan=9399	2903.7	3	1880.02658	627.34605	R	G	514	533
PSM	AQFEGIVTDLIKR	-316_44050	P38647	1	Mouse_09-2020	null	[MS,MS:1001208,SEQUEST,]	9.5e-3	null	ms_run[1]:scan=9400	2904.0	3	1489.83899	497.28395	R	I	349	362
PSM	YQIPALAQAGFR	-316_44058	P34914	1	Mouse_09-2020	null	[MS,MS:1001208,SEQUEST,]	3.9e-4	null	ms_run[1]:scan=9402	2904.6	2	1334.72124	667.86441	R	L	274	286
PSM	IHFPLATYAPVISAEK	-316_44085	P05214	1	Mouse_09-2020	null	[MS,MS:1001208,SEQUEST,]	6.0e-4	null	ms_run[1]:scan=9407	2906.0	3	1756.95938	586.32593	R	Y	265	281
PSM	YYVGDTEDVLFEK	-316_44091	Q78JT3	1	Mouse_09-2020	null	[MS,MS:1001208,SEQUEST,]	6.0e-4	null	ms_run[1]:scan=9408	2906.3	2	1577.73686	789.37213	R	F	118	131
PSM	LQVSNVLSQPLAQAAVK	-316_44097	Q9DBG6	1	Mouse_09-2020	null	[MS,MS:1001208,SEQUEST,]	3.9e-4	null	ms_run[1]:scan=9410	2906.9	3	1766.01084	589.34387	R	E	290	307
PSM	LQVSNVLSQPLAQAAVK	-316_44120	Q9DBG6	1	Mouse_09-2020	null	[MS,MS:1001208,SEQUEST,]	6.0e-4	null	ms_run[1]:scan=9414	2908.1	2	1766.01921	883.51217	R	E	290	307
PSM	FLPLFDR	-316_44125	Q64433	1	Mouse_09-2020	null	[MS,MS:1001208,SEQUEST,]	3.4e-3	null	ms_run[1]:scan=9415	2908.4	2	907.50414	454.25545	K	L	9	16
PSM	TQVQSVIDKASETLTAQ	-316_44139	Q00623	1	Mouse_09-2020	null	[MS,MS:1001208,SEQUEST,]	2.3e-3	null	ms_run[1]:scan=9417	2909.0	2	1818.94145	909.97581	K	0	248	265
PSM	LTSIDKWFLYK	-316_44168	Q8C196	1	Mouse_09-2020	null	[MS,MS:1001208,SEQUEST,]	3.9e-4	null	ms_run[1]:scan=9423	2910.8	3	1413.77845	471.93074	R	R	870	881
PSM	FSLYFLAYEDKNDIPKDK	-316_44176	Q9CPU0	1	Mouse_09-2020	null	[MS,MS:1001208,SEQUEST,]	6.0e-4	null	ms_run[1]:scan=9424	2911.1	3	2206.11179	736.04041	K	E	68	86
PSM	FSPTDFLAK	-316_44197	Q6PB66	1	Mouse_09-2020	null	[MS,MS:1001208,SEQUEST,]	2.7e-2	null	ms_run[1]:scan=9428	2912.2	2	1025.53093	513.26875	K	E	178	187
PSM	LTSIDKWFLYK	-316_44222	Q8C196	1	Mouse_09-2020	null	[MS,MS:1001208,SEQUEST,]	6.0e-4	null	ms_run[1]:scan=9433	2913.7	2	1413.77764	707.39247	R	R	870	881
PSM	GQYIFKEIPLLK	-316_43938	Q9DCM2	1	Mouse_09-2020	null	[MS,MS:1001208,SEQUEST,]	1.3e-3	null	ms_run[1]:scan=9380	2898.1	3	1448.85093	483.62191	K	F	63	75
PSM	FSLYFLAYEDKNDIPKDK	-316_43933	Q9CPU0	1	Mouse_09-2020	null	[MS,MS:1001208,SEQUEST,]	3.9e-4	null	ms_run[1]:scan=9379	2897.9	4	2206.10659	552.28212	K	E	68	86
PSM	ILATPPQEDAPSVDIANIR	-316_43925	P40142	1	Mouse_09-2020	null	[MS,MS:1001208,SEQUEST,]	7.3e-3	null	ms_run[1]:scan=9378	2897.6	2	2020.07024	1010.53911	K	P	284	303
PSM	LRSLFSSAENEPPVPLVGNWRPPQPVKGR	-316_43910	P16015	1	Mouse_09-2020	null	[MS,MS:1001208,SEQUEST,]	3.9e-4	null	ms_run[1]:scan=9375	2896.7	4	3227.74331	807.69136	K	V	225	254
PSM	ATGYPLAFIAAK	-316_43538	Q8C196	1	Mouse_09-2020	null	[MS,MS:1001208,SEQUEST,]	3.9e-4	null	ms_run[1]:scan=9300	2874.8	2	1222.68328	611.84516	K	A	729	741
PSM	LSQTFPNADFAEITK	-316_43561	P07724	1	Mouse_09-2020	null	[MS,MS:1001208,SEQUEST,]	3.9e-4	null	ms_run[1]:scan=9303	2875.6	2	1681.84404	841.42523	R	A	243	258
PSM	IIDSLFNTVTDK	-316_43596	O70475	1	Mouse_09-2020	null	[MS,MS:1001208,SEQUEST,]	6.0e-4	null	ms_run[1]:scan=9310	2877.7	2	1365.72624	683.36665	R	I	318	330
PSM	GVTLPELYQDPAYQR	-316_43616	P52825	1	Mouse_09-2020	null	[MS,MS:1001208,SEQUEST,]	1.9e-2	null	ms_run[1]:scan=9314	2878.8	2	1749.88140	875.44395	R	N	567	582
PSM	LQLGPETLLQDNPK	-316_43623	O09174	1	Mouse_09-2020	null	[MS,MS:1001208,SEQUEST,]	3.9e-4	null	ms_run[1]:scan=9315	2879.1	2	1565.85393	783.43031	K	I	87	101
PSM	GVPTGFVLPIRDIR	-316_43633	A0A1W2P733	1	Mouse_09-2020	null	[MS,MS:1001208,SEQUEST,]	1.1e-3	null	ms_run[1]:scan=9318	2880.0	3	1539.90067	513.97171	K	S	699	713
PSM	GSRVEIEAIAVQGPFIKA	-316_43693	P52760	1	Mouse_09-2020	null	[MS,MS:1001208,SEQUEST,]	3.9e-4	null	ms_run[1]:scan=9331	2883.8	3	1885.05887	629.02291	R	0	118	136
PSM	FYLLGVDAR	-316_43716	Q99LB7	1	Mouse_09-2020	null	[MS,MS:1001208,SEQUEST,]	3.9e-4	null	ms_run[1]:scan=9335	2884.9	2	1053.57195	527.29002	K	A	580	589
PSM	LASLSEKPPAIDWAYYR	-316_43744	Q9DCX2	1	Mouse_09-2020	null	[MS,MS:1001208,SEQUEST,]	3.9e-4	null	ms_run[1]:scan=9341	2886.7	3	1980.02433	660.67903	R	N	42	59
PSM	LQLGPETLLQDNPK	-316_43515	O09174	1	Mouse_09-2020	null	[MS,MS:1001208,SEQUEST,]	3.9e-4	null	ms_run[1]:scan=9296	2873.6	2	1565.85491	783.43031	K	I	87	101
PSM	GFPTIYFSPANK	-316_43757	P27773	1	Mouse_09-2020	null	[MS,MS:1001208,SEQUEST,]	6.0e-4	null	ms_run[1]:scan=9344	2887.6	2	1341.68376	671.34552	K	L	449	461
PSM	NFGIWLR	-316_43799	P62717	1	Mouse_09-2020	null	[MS,MS:1001208,SEQUEST,]	6.0e-4	null	ms_run[1]:scan=9353	2890.3	2	905.49883	453.25324	K	D	77	84
PSM	ANNTTYGLAAGLFTK	-316_43815	P24549	1	Mouse_09-2020	null	[MS,MS:1001208,SEQUEST,]	3.9e-4	null	ms_run[1]:scan=9355	2890.9	2	1541.79619	771.40155	R	L	421	436
PSM	AFALNFQQTIAGK	-316_43820	O08601	1	Mouse_09-2020	null	[MS,MS:1001208,SEQUEST,]	3.9e-4	null	ms_run[1]:scan=9356	2891.1	2	1408.75871	704.88280	R	V	237	250
PSM	LDFLRPFSVPNK	-316_43826	P70195	1	Mouse_09-2020	null	[MS,MS:1001208,SEQUEST,]	3.9e-4	null	ms_run[1]:scan=9357	2891.4	3	1432.79358	478.26975	K	G	226	238
PSM	LRSLFSSAENEPPVPLVGNWRPPQPVKGR	-316_43847	P16015	1	Mouse_09-2020	null	[MS,MS:1001208,SEQUEST,]	3.9e-4	null	ms_run[1]:scan=9363	2893.2	5	3227.74274	646.35455	K	V	225	254
PSM	QINWTVLYR	-316_43861	Q8BP67	1	Mouse_09-2020	null	[MS,MS:1001208,SEQUEST,]	6.0e-4	null	ms_run[1]:scan=9365	2893.8	2	1192.64726	596.82730	R	K	48	57
PSM	YGGTFQNVSVKLPITLNK	-316_43869	P17427	1	Mouse_09-2020	null	[MS,MS:1001208,SEQUEST,]	6.0e-4	null	ms_run[1]:scan=9366	2894.1	3	1979.09580	660.37020	R	F	807	825
PSM	FGDIAPLNLPR	-316_43902	A0A2R8VHY1	1	Mouse_09-2020	null	[MS,MS:1001208,SEQUEST,]	6.0e-4	null	ms_run[1]:scan=9373	2896.1	2	1212.67339	606.84040	R	T	210	221
PSM	IFNSGADLSGITEENAPLK	-316_43907	Q00898	1	Mouse_09-2020	null	[MS,MS:1001208,SEQUEST,]	3.9e-4	null	ms_run[1]:scan=9374	2896.4	2	1975.99724	988.50219	R	S	329	348
PSM	AINPENGFFGVAPGTSVK	-316_43784	Q9Z2V4	1	Mouse_09-2020	null	[MS,MS:1001208,SEQUEST,]	3.9e-4	null	ms_run[1]:scan=9349	2889.1	2	1804.92363	902.96505	R	N	325	343
PSM	VGGVQSLGGTGALR	-316_23916	P05201	1	Mouse_09-2020	null	[MS,MS:1001208,SEQUEST,]	6.0e-4	null	ms_run[1]:scan=5614	1793.1	2	1271.70683	636.35695	R	G	101	115
PSM	FYTEDGNWDLVGNNTPIFFIRDAILFPSFIHSQK	-316_57634	P24270	1	Mouse_09-2020	null	[MS,MS:1001208,SEQUEST,]	3.9e-4	null	ms_run[1]:scan=12802	3983.4	4	4001.98916	1001.25198	K	N	136	170
PSM	TYGQSTYSR	-316_4306	Q8BVQ9	1	Mouse_09-2020	null	[MS,MS:1001208,SEQUEST,]	6.6e-3	null	ms_run[1]:scan=1904	697.4	2	1062.48601	531.74617	K	I	77	86
PSM	KQFQKF	-316_1322	P62281	1	Mouse_09-2020	null	[MS,MS:1001208,SEQUEST,]	4.1e-2	null	ms_run[1]:scan=1317	523.7	2	825.46172	413.23451	K	0	153	159
PSM	GAAYSHAEDSIRK	-316_3112	Q9QXE0	1	Mouse_09-2020	null	[MS,MS:1001208,SEQUEST,]	3.9e-4	null	ms_run[1]:scan=1667	627.4	3	1404.68644	468.90039	K	V	226	239
PSM	LNFAVASRK	-316_10991	P27773	1	Mouse_09-2020	null	[MS,MS:1001208,SEQUEST,]	6.0e-4	null	ms_run[1]:scan=3218	1088.9	2	1005.58422	503.29563	K	F	297	306
PSM	KVINDFVEKGTQGK	-316_10998	P07758	0	Mouse_09-2020	null	[MS,MS:1001208,SEQUEST,]	3.9e-4	null	ms_run[1]:scan=3219	1089.2	3	1562.85385	521.62275	K	A	173	187
PSM	KVINDFVEKGTQGK	-316_10998	Q00898	0	Mouse_09-2020	null	[MS,MS:1001208,SEQUEST,]	3.9e-4	null	ms_run[1]:scan=3219	1089.2	3	1562.85385	521.62275	K	V	173	187
PSM	KVINDFVEKGTQGK	-316_10998	Q00897	0	Mouse_09-2020	null	[MS,MS:1001208,SEQUEST,]	3.9e-4	null	ms_run[1]:scan=3219	1089.2	3	1562.85385	521.62275	K	V	173	187
PSM	TATPQQAQEVHEK	-316_1341	P17751	1	Mouse_09-2020	null	[MS,MS:1001208,SEQUEST,]	3.9e-4	null	ms_run[1]:scan=1322	525.2	3	1466.72577	489.57932	K	R	226	239
PSM	SIGVSNFNSR	-316_18338	G3X9Y6	1	Mouse_09-2020	null	[MS,MS:1001208,SEQUEST,]	3.9e-4	null	ms_run[1]:scan=4578	1488.5	2	1080.54326	540.77526	K	L	162	172
PSM	ELIIGDRQTGK	-316_11005	Q03265	1	Mouse_09-2020	null	[MS,MS:1001208,SEQUEST,]	3.9e-4	null	ms_run[1]:scan=3220	1089.5	2	1229.68547	615.34605	R	S	208	219
PSM	NKESVVFVQTDKPVYKPGQSVK	-316_18326	P28665	1	Mouse_09-2020	null	[MS,MS:1001208,SEQUEST,]	3.9e-4	null	ms_run[1]:scan=4574	1487.3	4	2477.34340	620.09042	K	R	124	146
PSM	YYPTEDVPRK	-316_11020	P47911	1	Mouse_09-2020	null	[MS,MS:1001208,SEQUEST,]	1.7e-3	null	ms_run[1]:scan=3224	1090.7	2	1267.63201	634.31950	R	L	123	133
PSM	KFAIYRWDPDKTGDKPR	-316_18316	Q9CQA3	1	Mouse_09-2020	null	[MS,MS:1001208,SEQUEST,]	3.9e-4	null	ms_run[1]:scan=4573	1487.0	4	2093.09267	524.02863	K	Q	43	60
PSM	SISVQQEKETIAK	-316_11026	Q9CQQ7	1	Mouse_09-2020	null	[MS,MS:1001208,SEQUEST,]	3.9e-4	null	ms_run[1]:scan=3225	1090.9	2	1460.79741	730.90139	K	I	226	239
PSM	NVNGVNYASVTR	-316_18306	Q9WUU7	1	Mouse_09-2020	null	[MS,MS:1001208,SEQUEST,]	3.9e-4	null	ms_run[1]:scan=4571	1486.4	2	1293.65520	647.33093	R	Q	72	84
PSM	LYEIGAGTSEVRR	-316_18295	Q9JHI5	1	Mouse_09-2020	null	[MS,MS:1001208,SEQUEST,]	6.0e-4	null	ms_run[1]:scan=4569	1485.8	3	1450.76529	484.25981	K	V	400	413
PSM	ELIIGDRQTGK	-316_11037	Q03265	1	Mouse_09-2020	null	[MS,MS:1001208,SEQUEST,]	6.0e-4	null	ms_run[1]:scan=3228	1091.8	3	1229.68576	410.56646	R	S	208	219
PSM	EFAQVIK	-316_18262	P97807	1	Mouse_09-2020	null	[MS,MS:1001208,SEQUEST,]	5.7e-3	null	ms_run[1]:scan=4562	1483.8	2	834.47252	417.73963	K	G	221	228
PSM	TIAPALVSK	-316_18253	P17182	1	Mouse_09-2020	null	[MS,MS:1001208,SEQUEST,]	1.2e-2	null	ms_run[1]:scan=4561	1483.4	2	899.55626	450.28166	K	V	72	81
PSM	YATALYSAASK	-316_18247	Q9DB20	1	Mouse_09-2020	null	[MS,MS:1001208,SEQUEST,]	3.9e-4	null	ms_run[1]:scan=4560	1483.2	2	1145.58415	573.29550	R	K	41	52
PSM	ETYAQQLTSEIER	-316_11052	G3X987	1	Mouse_09-2020	null	[MS,MS:1001208,SEQUEST,]	4.4e-2	null	ms_run[1]:scan=3230	1092.4	3	1567.76364	523.25813	K	E	220	233
PSM	RTSPSKPSSAPALKPGPK	-316_1356	P27546	1	Mouse_09-2020	null	[MS,MS:1001208,SEQUEST,]	3.9e-4	null	ms_run[1]:scan=1324	525.8	4	1806.02553	452.26126	K	T	758	776
PSM	TTQEQLTKEKDTVK	-316_3104	A2AVJ7	1	Mouse_09-2020	null	[MS,MS:1001208,SEQUEST,]	1.9e-2	null	ms_run[1]:scan=1666	627.1	3	1648.87516	550.29659	K	L	1430	1444
PSM	LGVIEDHSNRTR	-316_3085	P08113	1	Mouse_09-2020	null	[MS,MS:1001208,SEQUEST,]	6.0e-4	null	ms_run[1]:scan=1663	626.2	3	1396.72959	466.24790	K	A	494	506
PSM	LVAYTSDQAHSSVER	-316_11081	Q5SUV9	1	Mouse_09-2020	null	[MS,MS:1001208,SEQUEST,]	1.7e-3	null	ms_run[1]:scan=3235	1093.9	3	1662.80930	554.94091	K	G	183	198
PSM	ALVAYYQK	-316_18216	P14131	1	Mouse_09-2020	null	[MS,MS:1001208,SEQUEST,]	5.0e-3	null	ms_run[1]:scan=4553	1481.1	2	955.52513	478.26601	K	V	91	99
PSM	SESPKEPEQLRK	-316_1401	P49312	1	Mouse_09-2020	null	[MS,MS:1001208,SEQUEST,]	6.0e-4	null	ms_run[1]:scan=1333	528.5	3	1427.74903	476.58781	K	F	4	16
PSM	KGLNSVATAR	-316_1407	E9PWK1	1	Mouse_09-2020	null	[MS,MS:1001208,SEQUEST,]	3.9e-4	null	ms_run[1]:scan=1335	529.1	2	1016.58507	508.79600	K	F	197	207
PSM	DGRGAAQNIIPASTGAAK	-316_18137	A0A1D5RLD8	1	Mouse_09-2020	null	[MS,MS:1001208,SEQUEST,]	1.5e-2	null	ms_run[1]:scan=4535	1475.8	3	1697.89359	566.63582	R	V	196	214
PSM	IFRDGEEAGAYDGPR	-316_18132	P27773	1	Mouse_09-2020	null	[MS,MS:1001208,SEQUEST,]	3.9e-4	null	ms_run[1]:scan=4534	1475.5	3	1652.76651	551.59363	K	A	105	120
PSM	VTLTPEEEARLK	-316_18124	A0A1B0GSR9	1	Mouse_09-2020	null	[MS,MS:1001208,SEQUEST,]	9.8e-3	null	ms_run[1]:scan=4533	1475.2	3	1385.76340	462.59267	K	S	289	301
PSM	YYTLNGSK	-316_11088	P50544	1	Mouse_09-2020	null	[MS,MS:1001208,SEQUEST,]	3.4e-3	null	ms_run[1]:scan=3237	1094.5	2	945.46745	473.23745	K	W	241	249
PSM	ERHPGSFDVVHVKDANGNSFATR	-316_18361	P62702	1	Mouse_09-2020	null	[MS,MS:1001208,SEQUEST,]	1.3e-3	null	ms_run[1]:scan=4582	1489.7	5	2540.24030	508.85360	R	S	199	222
PSM	ARGQALPEVVAK	-316_11092	Q8R0Y6	1	Mouse_09-2020	null	[MS,MS:1001208,SEQUEST,]	6.0e-4	null	ms_run[1]:scan=3238	1094.8	3	1238.72147	413.57870	R	Q	61	73
PSM	TIQVDNTDAEGR	-316_10924	Q9CPY7	1	Mouse_09-2020	null	[MS,MS:1001208,SEQUEST,]	3.9e-4	null	ms_run[1]:scan=3206	1085.4	2	1318.62395	659.81531	K	I	357	369
PSM	FYEQFSK	-316_18437	P07901	1	Mouse_09-2020	null	[MS,MS:1001208,SEQUEST,]	8.1e-4	null	ms_run[1]:scan=4597	1494.0	2	948.44640	474.72672	K	I	438	445
PSM	QFHLHWGSSDDHGSEHTVDGVK	-316_18626	P16015	1	Mouse_09-2020	null	[MS,MS:1001208,SEQUEST,]	3.9e-4	null	ms_run[1]:scan=4633	1504.6	4	2475.10952	619.53226	R	A	92	114
PSM	DIKGVSEIVHEGK	-316_18619	P12710	1	Mouse_09-2020	null	[MS,MS:1001208,SEQUEST,]	3.9e-4	null	ms_run[1]:scan=4632	1504.3	3	1410.75968	470.92442	K	I	34	47
PSM	RPQPEEGATYEGIQK	-316_10751	Q8R0Y6	1	Mouse_09-2020	null	[MS,MS:1001208,SEQUEST,]	3.9e-4	null	ms_run[1]:scan=3175	1076.3	3	1702.84000	568.28468	R	E	191	206
PSM	AVEAFETAKKGVGLK	-316_18598	Q64442	1	Mouse_09-2020	null	[MS,MS:1001208,SEQUEST,]	1.3e-3	null	ms_run[1]:scan=4627	1502.9	3	1547.87931	516.63124	K	M	331	346
PSM	GDNQSPIELHTK	-316_10788	P16015	1	Mouse_09-2020	null	[MS,MS:1001208,SEQUEST,]	3.9e-4	null	ms_run[1]:scan=3183	1078.6	3	1338.66739	446.89312	K	I	25	37
PSM	RLAPEYEAAATR	-316_10793	P27773	1	Mouse_09-2020	null	[MS,MS:1001208,SEQUEST,]	3.9e-4	null	ms_run[1]:scan=3184	1078.9	3	1347.70191	449.90536	K	K	62	74
PSM	QHLQIQSSQSDLGK	-316_10799	Q9DCY0	1	Mouse_09-2020	null	[MS,MS:1001208,SEQUEST,]	3.9e-4	null	ms_run[1]:scan=3185	1079.2	3	1568.80350	523.60575	K	I	99	113
PSM	RVPGGYTVINK	-316_10808	O09173	1	Mouse_09-2020	null	[MS,MS:1001208,SEQUEST,]	6.0e-4	null	ms_run[1]:scan=3186	1079.5	2	1203.68523	602.34585	R	Q	238	249
PSM	VIADNVKDWSK	-316_18578	P17751	1	Mouse_09-2020	null	[MS,MS:1001208,SEQUEST,]	1.9e-2	null	ms_run[1]:scan=4624	1502.0	3	1274.67459	425.56283	K	V	200	211
PSM	IQTQPGYANTLR	-316_18571	G5E902	1	Mouse_09-2020	null	[MS,MS:1001208,SEQUEST,]	3.9e-4	null	ms_run[1]:scan=4622	1501.4	2	1361.71953	681.36223	R	A	186	198
PSM	AIGVTFPQDKR	-316_18562	Q9DBB8	1	Mouse_09-2020	null	[MS,MS:1001208,SEQUEST,]	1.7e-3	null	ms_run[1]:scan=4621	1501.1	3	1231.68052	411.23130	K	0	323	334
PSM	GQAVDYDGSRTQEEIVAK	-316_18549	A0A0R4J0Z1	1	Mouse_09-2020	null	[MS,MS:1001208,SEQUEST,]	3.9e-4	null	ms_run[1]:scan=4618	1500.2	3	1965.95139	655.98859	K	R	142	160
PSM	TLKGLNSDSVTEETLRK	-316_18541	Q8C196	1	Mouse_09-2020	null	[MS,MS:1001208,SEQUEST,]	3.9e-4	null	ms_run[1]:scan=4617	1499.9	3	1891.01493	631.00922	K	K	890	907
PSM	FDEGRNNFEGEITKEK	-316_18536	P09103	1	Mouse_09-2020	null	[MS,MS:1001208,SEQUEST,]	6.0e-4	null	ms_run[1]:scan=4616	1499.7	4	1912.90420	478.98134	K	L	211	227
PSM	RYYLSNQERPQYEHSVVVGR	-316_18527	Q8R0F9	1	Mouse_09-2020	null	[MS,MS:1001208,SEQUEST,]	3.9e-4	null	ms_run[1]:scan=4614	1499.1	4	2480.24477	620.81619	K	S	267	287
PSM	QFHLHWGSSDDHGSEHTVDGVK	-316_18497	P16015	1	Mouse_09-2020	null	[MS,MS:1001208,SEQUEST,]	8.1e-4	null	ms_run[1]:scan=4608	1497.3	5	2475.10831	495.82727	R	A	92	114
PSM	RYDDPEVQKDTK	-316_1221	P38647	1	Mouse_09-2020	null	[MS,MS:1001208,SEQUEST,]	3.9e-4	null	ms_run[1]:scan=1300	518.7	3	1493.72266	498.57921	R	V	127	139
PSM	HYFIEVNSR	-316_18490	G5E8R3	1	Mouse_09-2020	null	[MS,MS:1001208,SEQUEST,]	6.0e-4	null	ms_run[1]:scan=4607	1497.0	2	1164.58037	582.79345	K	Q	320	329
PSM	TLKGLNSDSVTEETLRK	-316_18484	Q8C196	1	Mouse_09-2020	null	[MS,MS:1001208,SEQUEST,]	3.9e-4	null	ms_run[1]:scan=4606	1496.7	4	1891.01406	473.50873	K	K	890	907
PSM	GYSFTTTAER	-316_18477	P60710	1	Mouse_09-2020	null	[MS,MS:1001208,SEQUEST,]	3.9e-4	null	ms_run[1]:scan=4605	1496.4	2	1132.52764	566.76710	R	I	197	207
PSM	RYDSNSGGEREIQR	-316_1226	P62192	1	Mouse_09-2020	null	[MS,MS:1001208,SEQUEST,]	3.9e-4	null	ms_run[1]:scan=1301	519.0	3	1666.78928	556.26791	K	M	294	308
PSM	IGASTQAAQR	-316_1254	Q8VCT4	1	Mouse_09-2020	null	[MS,MS:1001208,SEQUEST,]	3.9e-4	null	ms_run[1]:scan=1306	520.5	2	1002.53349	501.76998	K	K	527	537
PSM	RLAPEYEAAATR	-316_10823	P27773	1	Mouse_09-2020	null	[MS,MS:1001208,SEQUEST,]	3.9e-4	null	ms_run[1]:scan=3189	1080.4	2	1347.70329	674.35441	K	K	62	74
PSM	SIGVSNFNHR	-316_10829	Q9JLI0	1	Mouse_09-2020	null	[MS,MS:1001208,SEQUEST,]	3.9e-4	null	ms_run[1]:scan=3190	1080.7	2	1130.57085	565.78870	K	L	162	172
PSM	VSSLIER	-316_10842	Q921X9	1	Mouse_09-2020	null	[MS,MS:1001208,SEQUEST,]	2.0e-2	null	ms_run[1]:scan=3193	1081.5	2	803.46184	402.23471	K	S	24	31
PSM	FVHDNYVIRR	-316_10861	Q8C196	1	Mouse_09-2020	null	[MS,MS:1001208,SEQUEST,]	8.1e-3	null	ms_run[1]:scan=3195	1082.1	3	1318.70221	440.23868	K	A	1445	1455
PSM	LVKPGNQNTQVTEAWNK	-316_18460	P50580	1	Mouse_09-2020	null	[MS,MS:1001208,SEQUEST,]	3.9e-4	null	ms_run[1]:scan=4602	1495.5	3	1927.00467	643.00592	R	A	156	173
PSM	YYPTEDVPRK	-316_10888	P47911	1	Mouse_09-2020	null	[MS,MS:1001208,SEQUEST,]	6.0e-4	null	ms_run[1]:scan=3199	1083.3	3	1267.63135	423.21543	R	L	123	133
PSM	SAFEYGGQK	-316_10908	Q8CHT0	1	Mouse_09-2020	null	[MS,MS:1001208,SEQUEST,]	3.9e-4	null	ms_run[1]:scan=3204	1084.8	2	986.45812	493.73253	R	S	338	347
PSM	LAEQYAK	-316_3205	P11725	1	Mouse_09-2020	null	[MS,MS:1001208,SEQUEST,]	7.8e-3	null	ms_run[1]:scan=1686	632.9	2	822.43859	411.72144	K	N	232	239
PSM	KTETQEKNPLPSKETIEQEKQAGES	-316_11111	P20065	1	Mouse_09-2020	null	[MS,MS:1001208,SEQUEST,]	6.0e-4	null	ms_run[1]:scan=3241	1095.6	4	2829.40786	708.10827	K	0	26	51
PSM	YGAVTFSR	-316_18108	P28665	1	Mouse_09-2020	null	[MS,MS:1001208,SEQUEST,]	6.0e-4	null	ms_run[1]:scan=4530	1474.4	2	900.45775	450.73233	K	Q	1266	1274
PSM	EQGFETKDIKEIAK	-316_18094	A0A286YCD7	1	Mouse_09-2020	null	[MS,MS:1001208,SEQUEST,]	7.6e-3	null	ms_run[1]:scan=4527	1473.5	4	1635.85927	409.72016	R	A	190	204
PSM	NVLKEKGIVVGIK	-316_17728	Q91Y97	1	Mouse_09-2020	null	[MS,MS:1001208,SEQUEST,]	6.0e-4	null	ms_run[1]:scan=4457	1452.9	3	1396.88926	466.30105	R	D	96	109
PSM	EFFNGKEPSR	-316_11458	P20029	1	Mouse_09-2020	null	[MS,MS:1001208,SEQUEST,]	5.7e-3	null	ms_run[1]:scan=3305	1114.4	3	1210.58649	404.19989	K	I	378	388
PSM	FDAQGNLR	-316_11465	Q9Z2V4	1	Mouse_09-2020	null	[MS,MS:1001208,SEQUEST,]	8.1e-4	null	ms_run[1]:scan=3306	1114.7	2	920.45891	460.73287	K	I	317	325
PSM	IQGATIPINQARPNR	-316_17718	Q8R0Y6	1	Mouse_09-2020	null	[MS,MS:1001208,SEQUEST,]	1.3e-3	null	ms_run[1]:scan=4455	1452.3	3	1648.92478	550.31291	K	L	540	555
PSM	NTLQLHR	-316_2785	Q9CZM2	1	Mouse_09-2020	null	[MS,MS:1001208,SEQUEST,]	8.6e-3	null	ms_run[1]:scan=1603	608.4	2	881.49590	441.25123	R	R	196	203
PSM	KLLDAAGANLR	-316_17696	D6REG4	1	Mouse_09-2020	null	[MS,MS:1001208,SEQUEST,]	8.1e-4	null	ms_run[1]:scan=4451	1451.1	2	1141.66875	571.33803	K	I	60	71
PSM	DLSSSDLSTASK	-316_17673	Q61838	1	Mouse_09-2020	null	[MS,MS:1001208,SEQUEST,]	6.0e-4	null	ms_run[1]:scan=4447	1450.0	2	1210.57976	605.79351	R	V	1240	1252
PSM	AQQIQALQSNVR	-316_17666	E9PV24	1	Mouse_09-2020	null	[MS,MS:1001208,SEQUEST,]	3.9e-4	null	ms_run[1]:scan=4446	1449.7	2	1355.73955	678.37313	K	Q	150	162
PSM	SNAQRQEIAQEFK	-316_11490	P48036	1	Mouse_09-2020	null	[MS,MS:1001208,SEQUEST,]	3.9e-4	null	ms_run[1]:scan=3310	1115.9	3	1548.77762	516.93035	R	L	44	57
PSM	YGTRYGASLRK	-316_2756	P61514	1	Mouse_09-2020	null	[MS,MS:1001208,SEQUEST,]	3.9e-4	null	ms_run[1]:scan=1598	607.0	3	1271.68695	424.56668	K	V	14	25
PSM	SLFHYR	-316_11496	Q8C196	1	Mouse_09-2020	null	[MS,MS:1001208,SEQUEST,]	8.1e-3	null	ms_run[1]:scan=3313	1116.8	2	822.42613	411.71649	K	Y	1487	1493
PSM	IDGASPLDK	-316_11511	P00329	1	Mouse_09-2020	null	[MS,MS:1001208,SEQUEST,]	1.3e-3	null	ms_run[1]:scan=3315	1117.4	2	915.47844	458.24273	K	C	161	170
PSM	ELSEIAQR	-316_11515	Q91Y97	1	Mouse_09-2020	null	[MS,MS:1001208,SEQUEST,]	6.5e-3	null	ms_run[1]:scan=3316	1117.7	2	945.50005	473.25363	K	V	15	23
PSM	YLGGTDDLTKK	-316_11536	Q8VCT4	1	Mouse_09-2020	null	[MS,MS:1001208,SEQUEST,]	1.5e-3	null	ms_run[1]:scan=3321	1119.1	3	1210.63135	404.21532	K	D	401	412
PSM	STGWTGHVAGTRK	-316_1457	Q91X91	1	Mouse_09-2020	null	[MS,MS:1001208,SEQUEST,]	6.0e-4	null	ms_run[1]:scan=1343	531.5	3	1357.69791	453.23723	R	T	127	140
PSM	VEITYTPKDGTQK	-316_11543	O88844	1	Mouse_09-2020	null	[MS,MS:1001208,SEQUEST,]	6.0e-4	null	ms_run[1]:scan=3322	1119.4	3	1479.76883	493.92783	K	T	152	165
PSM	TATPQQAQEVHEK	-316_1471	P17751	1	Mouse_09-2020	null	[MS,MS:1001208,SEQUEST,]	2.6e-3	null	ms_run[1]:scan=1345	532.0	2	1466.72576	733.86534	K	R	226	239
PSM	RLIELYKEAGVGKDR	-316_17554	Q93092	1	Mouse_09-2020	null	[MS,MS:1001208,SEQUEST,]	3.9e-4	null	ms_run[1]:scan=4425	1443.5	4	1746.98562	437.50198	R	L	124	139
PSM	SFRNPLAK	-316_11552	P17182	1	Mouse_09-2020	null	[MS,MS:1001208,SEQUEST,]	6.0e-4	null	ms_run[1]:scan=3323	1119.7	2	932.53118	466.76925	R	0	427	435
PSM	SNFEEALAAHK	-316_17544	P09103	1	Mouse_09-2020	null	[MS,MS:1001208,SEQUEST,]	3.9e-4	null	ms_run[1]:scan=4423	1442.9	3	1216.59565	406.20341	K	L	34	45
PSM	KELSEPSSTRIYAIAK	-316_17532	Q8C196	1	Mouse_09-2020	null	[MS,MS:1001208,SEQUEST,]	3.9e-4	null	ms_run[1]:scan=4420	1442.0	3	1792.98099	598.33163	K	L	841	857
PSM	RVIDFAVK	-316_17524	Q9DCW4	1	Mouse_09-2020	null	[MS,MS:1001208,SEQUEST,]	6.0e-4	null	ms_run[1]:scan=4419	1441.7	2	947.56725	474.28728	K	R	12	20
PSM	FIGPSPEVVRK	-316_17520	G5E8R3	1	Mouse_09-2020	null	[MS,MS:1001208,SEQUEST,]	6.0e-4	null	ms_run[1]:scan=4418	1441.5	3	1228.70496	410.23980	R	G	138	149
PSM	LHPNDEDIHTANERR	-316_2620	Q91YI0	1	Mouse_09-2020	null	[MS,MS:1001208,SEQUEST,]	6.0e-4	null	ms_run[1]:scan=1572	599.3	4	1816.86965	454.97258	K	K	81	96
PSM	FKSVDDVIK	-316_17495	P24549	1	Mouse_09-2020	null	[MS,MS:1001208,SEQUEST,]	3.4e-3	null	ms_run[1]:scan=4413	1440.0	2	1050.58733	525.79513	K	A	411	420
PSM	TGPNLHGLFGRK	-316_17489	P62897	1	Mouse_09-2020	null	[MS,MS:1001208,SEQUEST,]	6.0e-4	null	ms_run[1]:scan=4412	1439.7	3	1296.72113	432.91056	K	G	29	41
PSM	LYRPGSVAYVSR	-316_17476	Q3V117	1	Mouse_09-2020	null	[MS,MS:1001208,SEQUEST,]	3.9e-4	null	ms_run[1]:scan=4409	1438.8	3	1367.74866	456.58585	K	G	651	663
PSM	SLVFPEAENRK	-316_17455	P11725	1	Mouse_09-2020	null	[MS,MS:1001208,SEQUEST,]	6.0e-4	null	ms_run[1]:scan=4405	1437.6	2	1289.68462	645.34605	R	T	321	332
PSM	RTFDSAVAK	-316_2586	Q8CAQ8	1	Mouse_09-2020	null	[MS,MS:1001208,SEQUEST,]	4.5e-2	null	ms_run[1]:scan=1566	597.5	2	994.53612	497.76945	K	L	442	451
PSM	AVEAFETAK	-316_11456	Q64442	1	Mouse_09-2020	null	[MS,MS:1001208,SEQUEST,]	3.9e-4	null	ms_run[1]:scan=3304	1114.1	2	965.49419	483.25056	K	G	331	340
PSM	GFGNIATNEDAK	-316_17760	Q8K0E8	1	Mouse_09-2020	null	[MS,MS:1001208,SEQUEST,]	3.9e-4	null	ms_run[1]:scan=4463	1454.7	2	1236.58562	618.79639	K	Y	292	304
PSM	LIKEAAGKSNLK	-316_1414	O35945	0	Mouse_09-2020	null	[MS,MS:1001208,SEQUEST,]	6.0e-4	null	ms_run[1]:scan=1336	529.4	3	1271.76935	424.59424	K	V	253	265
PSM	LIKEAAGKSNLK	-316_1414	P24549	0	Mouse_09-2020	null	[MS,MS:1001208,SEQUEST,]	6.0e-4	null	ms_run[1]:scan=1336	529.4	3	1271.76935	424.59424	K	V	253	265
PSM	GAIFGGFKSKDSVPK	-316_17809	P00329	1	Mouse_09-2020	null	[MS,MS:1001208,SEQUEST,]	8.1e-4	null	ms_run[1]:scan=4473	1457.7	3	1537.83780	513.28395	K	V	317	332
PSM	REITTLVSR	-316_11145	Q8CFX1	1	Mouse_09-2020	null	[MS,MS:1001208,SEQUEST,]	6.0e-4	null	ms_run[1]:scan=3248	1097.7	2	1074.62663	537.81693	K	G	750	759
PSM	EFGTNIK	-316_11157	P08113	1	Mouse_09-2020	null	[MS,MS:1001208,SEQUEST,]	1.4e-2	null	ms_run[1]:scan=3250	1098.3	2	808.42034	404.71361	K	G	487	494
PSM	KFLQPGSQR	-316_3067	P13745	0	Mouse_09-2020	null	[MS,MS:1001208,SEQUEST,]	3.9e-4	null	ms_run[1]:scan=1660	625.3	2	1060.59038	530.79854	K	P	196	205
PSM	KFLQPGSQR	-316_3067	P24472	0	Mouse_09-2020	null	[MS,MS:1001208,SEQUEST,]	3.9e-4	null	ms_run[1]:scan=1660	625.3	2	1060.59038	530.79854	K	P	196	205
PSM	KFLQPGSQR	-316_3067	P30115	0	Mouse_09-2020	null	[MS,MS:1001208,SEQUEST,]	3.9e-4	null	ms_run[1]:scan=1660	625.3	2	1060.59038	530.79854	K	P	196	205
PSM	TGQEYKPGNPSAAAVQTVSTK	-316_18051	Q8CGC7	1	Mouse_09-2020	null	[MS,MS:1001208,SEQUEST,]	3.9e-4	null	ms_run[1]:scan=4518	1470.8	3	2134.07828	712.03068	K	S	795	816
PSM	SNVNDGVAQSTR	-316_3061	P17751	1	Mouse_09-2020	null	[MS,MS:1001208,SEQUEST,]	3.9e-4	null	ms_run[1]:scan=1656	624.1	2	1247.59758	624.30237	K	I	245	257
PSM	TFEINPR	-316_18010	P08113	1	Mouse_09-2020	null	[MS,MS:1001208,SEQUEST,]	8.1e-4	null	ms_run[1]:scan=4511	1468.8	2	876.45745	438.73233	K	P	684	691
[truncated: 484,245 more chars]
