# Supplementary material for: A Novel Spectral Annotation Strategy Streamlines Reporting of Mono-ADP-ribosylated Peptides Derived from Mouse Liver and Spleen in Response to IFN-γ
Source: Mol Cell Proteomics. 2021 Sep 28;21(4):100153. doi: 10.1016/j.mcpro.2021.100153 (PMC9014395; doi:10.1016/j.mcpro.2021.100153)
Supplement: Supplemental Data 24 [file mmc26.zip › mcpro_100153_mmc26.mzTab]

COM	This	line	serves	as	a	size	and	separator	hint	for	spreadsheet	applications.	-	-	-	-	-	-	-	-	-	-	-	-	-	-	-	-	-	-	-	-	-	-	-	-	-	-	-	-	-	-	-	-	-	-
COM	Report of a minimal "Summary Quantification report" Proteome Discoverer 2.4.1.15 experiment.
MTD	mzTab-Version	1.0.0
MTD	mzTag-mode	Summary
MTD	mzTab-type	Identification
MTD	description	Export of M:\PostDocAnalysis\01_Singh\SKuraoka\PD2.4.beta.p.08282020\CID_ColE\01_SK_MLiver_IFNgPilot_CID34%-(1).pdResult
MTD	ms_run[1]-location	file://M:\LumosIncomingRAWFiles(Previous)\07-2020\07-02-2020\01_SK_MLiver_IFNgPilot_CID34%.raw
MTD	protein_search_engine_score[1]	[MS,MS:1001155,SEQUEST:xcorr,]
MTD	protein_search_engine_score[2]	Sum PEP Score
MTD	psm_search_engine_score[1]	[MS,MS:1001491,percolator:Q value,]
MTD	fixed_mod[1]	[UNIMOD, UNIMOD:4, Carbamidomethyl, ]
MTD	variable_mod[1]	[UNIMOD, UNIMOD:35, Oxidation, ]
MTD	variable_mod[2]	[UNIMOD, UNIMOD:213, ADP-Ribosyl, ]
MTD	variable_mod[3]	[UNIMOD, UNIMOD:1, Acetyl, ]
MTD	assay[1]-ms_run_ref	ms_run[1]

PRH	accession	description	taxid	species	database	database_version	search_engine	best_search_engine_score[1]	best_search_engine_score[2]	ambiguity_members	modifications	protein_coverage
PRT	Q8C196	Carbamoyl-phosphate synthase [ammonia], mitochondrial OS=Mus musculus OX=10090 GN=Cps1 PE=1 SV=2	null	null	Mouse_09-2020	null	[MS,MS:1001208,SEQUEST,]	330.11	407.824	null	null	0.55
PRT	P20029	Endoplasmic reticulum chaperone BiP OS=Mus musculus OX=10090 GN=Hspa5 PE=1 SV=3	null	null	Mouse_09-2020	null	[MS,MS:1001208,SEQUEST,]	98.14	131.072	null	null	0.57
PRT	Q8R0Y6	Cytosolic 10-formyltetrahydrofolate dehydrogenase OS=Mus musculus OX=10090 GN=Aldh1l1 PE=1 SV=1	null	null	Mouse_09-2020	null	[MS,MS:1001208,SEQUEST,]	83.94	98.018	null	null	0.39
PRT	P47738	Aldehyde dehydrogenase, mitochondrial OS=Mus musculus OX=10090 GN=Aldh2 PE=1 SV=1	null	null	Mouse_09-2020	null	[MS,MS:1001208,SEQUEST,]	80.22	98.903	null	null	0.44
PRT	Q03265	ATP synthase subunit alpha, mitochondrial OS=Mus musculus OX=10090 GN=Atp5f1a PE=1 SV=1	null	null	Mouse_09-2020	null	[MS,MS:1001208,SEQUEST,]	81.59	107.160	null	null	0.44
PRT	P16015	Carbonic anhydrase 3 OS=Mus musculus OX=10090 GN=Ca3 PE=1 SV=3	null	null	Mouse_09-2020	null	[MS,MS:1001208,SEQUEST,]	113.92	130.131	null	null	0.72
PRT	P17182	Alpha-enolase OS=Mus musculus OX=10090 GN=Eno1 PE=1 SV=3	null	null	Mouse_09-2020	null	[MS,MS:1001208,SEQUEST,]	65.41	95.037	null	null	0.56
PRT	P16460	Argininosuccinate synthase OS=Mus musculus OX=10090 GN=Ass1 PE=1 SV=1	null	null	Mouse_09-2020	null	[MS,MS:1001208,SEQUEST,]	71.39	81.777	null	null	0.36
PRT	P26443	Glutamate dehydrogenase 1, mitochondrial OS=Mus musculus OX=10090 GN=Glud1 PE=1 SV=1	null	null	Mouse_09-2020	null	[MS,MS:1001208,SEQUEST,]	63.44	85.399	null	null	0.42
PRT	P63017	Heat shock cognate 71 kDa protein OS=Mus musculus OX=10090 GN=Hspa8 PE=1 SV=1	null	null	Mouse_09-2020	null	[MS,MS:1001208,SEQUEST,]	95.37	109.178	null	null	0.36
PRT	O35490	Betaine--homocysteine S-methyltransferase 1 OS=Mus musculus OX=10090 GN=Bhmt PE=1 SV=1	null	null	Mouse_09-2020	null	[MS,MS:1001208,SEQUEST,]	71.76	80.406	null	null	0.47
PRT	P32020	Non-specific lipid-transfer protein OS=Mus musculus OX=10090 GN=Scp2 PE=1 SV=3	null	null	Mouse_09-2020	null	[MS,MS:1001208,SEQUEST,]	72.42	98.421	null	null	0.38
PRT	Q8BWT1	3-ketoacyl-CoA thiolase, mitochondrial OS=Mus musculus OX=10090 GN=Acaa2 PE=1 SV=3	null	null	Mouse_09-2020	null	[MS,MS:1001208,SEQUEST,]	83.02	99.188	null	null	0.56
PRT	P56480	ATP synthase subunit beta, mitochondrial OS=Mus musculus OX=10090 GN=Atp5f1b PE=1 SV=2	null	null	Mouse_09-2020	null	[MS,MS:1001208,SEQUEST,]	90.49	110.385	null	null	0.50
PRT	P38647	Stress-70 protein, mitochondrial OS=Mus musculus OX=10090 GN=Hspa9 PE=1 SV=3	null	null	Mouse_09-2020	null	[MS,MS:1001208,SEQUEST,]	60.49	76.958	null	null	0.36
PRT	P12710	Fatty acid-binding protein, liver OS=Mus musculus OX=10090 GN=Fabp1 PE=1 SV=2	null	null	Mouse_09-2020	null	[MS,MS:1001208,SEQUEST,]	91.06	115.227	null	null	0.80
PRT	P50247	Adenosylhomocysteinase OS=Mus musculus OX=10090 GN=Ahcy PE=1 SV=3	null	null	Mouse_09-2020	null	[MS,MS:1001208,SEQUEST,]	77.98	97.543	null	null	0.44
PRT	Q91Y97	Fructose-bisphosphate aldolase B OS=Mus musculus OX=10090 GN=Aldob PE=1 SV=3	null	null	Mouse_09-2020	null	[MS,MS:1001208,SEQUEST,]	72.84	89.932	null	null	0.36
PRT	P24270	Catalase OS=Mus musculus OX=10090 GN=Cat PE=1 SV=4	null	null	Mouse_09-2020	null	[MS,MS:1001208,SEQUEST,]	75.16	84.898	null	null	0.38
PRT	G5E8R3	Pyruvate carboxylase OS=Mus musculus OX=10090 GN=Pcx PE=1 SV=1	null	null	Mouse_09-2020	null	[MS,MS:1001208,SEQUEST,]	47.13	64.696	null	null	0.22
PRT	Q8BMS1	Trifunctional enzyme subunit alpha, mitochondrial OS=Mus musculus OX=10090 GN=Hadha PE=1 SV=1	null	null	Mouse_09-2020	null	[MS,MS:1001208,SEQUEST,]	38.46	51.518	null	null	0.27
PRT	P09103	Protein disulfide-isomerase OS=Mus musculus OX=10090 GN=P4hb PE=1 SV=2	null	null	Mouse_09-2020	null	[MS,MS:1001208,SEQUEST,]	64.41	78.407	null	null	0.42
PRT	O88844	Isocitrate dehydrogenase [NADP] cytoplasmic OS=Mus musculus OX=10090 GN=Idh1 PE=1 SV=2	null	null	Mouse_09-2020	null	[MS,MS:1001208,SEQUEST,]	42.99	63.361	null	null	0.48
PRT	P11725	Ornithine carbamoyltransferase, mitochondrial OS=Mus musculus OX=10090 GN=Otc PE=1 SV=1	null	null	Mouse_09-2020	null	[MS,MS:1001208,SEQUEST,]	60.09	77.708	null	null	0.45
PRT	P54869	Hydroxymethylglutaryl-CoA synthase, mitochondrial OS=Mus musculus OX=10090 GN=Hmgcs2 PE=1 SV=2	null	null	Mouse_09-2020	null	[MS,MS:1001208,SEQUEST,]	48.57	56.930	null	null	0.25
PRT	Q9R0H0	Peroxisomal acyl-coenzyme A oxidase 1 OS=Mus musculus OX=10090 GN=Acox1 PE=1 SV=5	null	null	Mouse_09-2020	null	[MS,MS:1001208,SEQUEST,]	75.97	95.163	null	null	0.35
PRT	Q9DBM2	Peroxisomal bifunctional enzyme OS=Mus musculus OX=10090 GN=Ehhadh PE=1 SV=4	null	null	Mouse_09-2020	null	[MS,MS:1001208,SEQUEST,]	54.50	71.583	null	null	0.31
PRT	P30115	Glutathione S-transferase A3 OS=Mus musculus OX=10090 GN=Gsta3 PE=1 SV=2	null	null	Mouse_09-2020	null	[MS,MS:1001208,SEQUEST,]	46.39	53.990	null	null	0.52
PRT	P08113	Endoplasmin OS=Mus musculus OX=10090 GN=Hsp90b1 PE=1 SV=2	null	null	Mouse_09-2020	null	[MS,MS:1001208,SEQUEST,]	45.46	57.392	null	null	0.26
PRT	P10126	Elongation factor 1-alpha 1 OS=Mus musculus OX=10090 GN=Eef1a1 PE=1 SV=3	null	null	Mouse_09-2020	null	[MS,MS:1001208,SEQUEST,]	75.57	80.831	null	null	0.31
PRT	P05202	Aspartate aminotransferase, mitochondrial OS=Mus musculus OX=10090 GN=Got2 PE=1 SV=1	null	null	Mouse_09-2020	null	[MS,MS:1001208,SEQUEST,]	63.39	60.248	null	null	0.39
PRT	P10649	Glutathione S-transferase Mu 1 OS=Mus musculus OX=10090 GN=Gstm1 PE=1 SV=2	null	null	Mouse_09-2020	null	[MS,MS:1001208,SEQUEST,]	94.79	94.627	null	null	0.56
PRT	P19157	Glutathione S-transferase P 1 OS=Mus musculus OX=10090 GN=Gstp1 PE=1 SV=2	null	null	Mouse_09-2020	null	[MS,MS:1001208,SEQUEST,]	105.38	107.029	null	null	0.61
PRT	P24549	Retinal dehydrogenase 1 OS=Mus musculus OX=10090 GN=Aldh1a1 PE=1 SV=5	null	null	Mouse_09-2020	null	[MS,MS:1001208,SEQUEST,]	103.08	120.248	null	null	0.41
PRT	Q91VB8	Alpha globin 1 OS=Mus musculus OX=10090 GN=Hba-a1 PE=1 SV=1	null	null	Mouse_09-2020	null	[MS,MS:1001208,SEQUEST,]	81.76	81.562	null	null	0.72
PRT	P63038	60 kDa heat shock protein, mitochondrial OS=Mus musculus OX=10090 GN=Hspd1 PE=1 SV=1	null	null	Mouse_09-2020	null	[MS,MS:1001208,SEQUEST,]	55.79	68.379	null	null	0.28
PRT	P35700	Peroxiredoxin-1 OS=Mus musculus OX=10090 GN=Prdx1 PE=1 SV=1	null	null	Mouse_09-2020	null	[MS,MS:1001208,SEQUEST,]	49.62	56.342	null	null	0.53
PRT	Q9ET01	Glycogen phosphorylase, liver form OS=Mus musculus OX=10090 GN=Pygl PE=1 SV=4	null	null	Mouse_09-2020	null	[MS,MS:1001208,SEQUEST,]	46.39	52.281	null	null	0.23
PRT	Q61176	Arginase-1 OS=Mus musculus OX=10090 GN=Arg1 PE=1 SV=1	null	null	Mouse_09-2020	null	[MS,MS:1001208,SEQUEST,]	48.12	58.394	null	null	0.49
PRT	P49429	4-hydroxyphenylpyruvate dioxygenase OS=Mus musculus OX=10090 GN=Hpd PE=1 SV=3	null	null	Mouse_09-2020	null	[MS,MS:1001208,SEQUEST,]	37.15	45.194	null	null	0.44
PRT	P00329	Alcohol dehydrogenase 1 OS=Mus musculus OX=10090 GN=Adh1 PE=1 SV=2	null	null	Mouse_09-2020	null	[MS,MS:1001208,SEQUEST,]	26.18	27.515	null	null	0.29
PRT	P27773	Protein disulfide-isomerase A3 OS=Mus musculus OX=10090 GN=Pdia3 PE=1 SV=2	null	null	Mouse_09-2020	null	[MS,MS:1001208,SEQUEST,]	44.22	50.550	null	null	0.32
PRT	Q05421	Cytochrome P450 2E1 OS=Mus musculus OX=10090 GN=Cyp2e1 PE=1 SV=1	null	null	Mouse_09-2020	null	[MS,MS:1001208,SEQUEST,]	32.19	40.625	null	null	0.26
PRT	A0A1D5RLD8	Glyceraldehyde-3-phosphate dehydrogenase OS=Mus musculus OX=10090 GN=Gm10358 PE=1 SV=1	null	null	Mouse_09-2020	null	[MS,MS:1001208,SEQUEST,]	67.59	81.464	null	null	0.42
PRT	A8DUK4	Beta-globin OS=Mus musculus OX=10090 GN=Hbb-bs PE=1 SV=1	null	null	Mouse_09-2020	null	[MS,MS:1001208,SEQUEST,]	78.89	84.948	null	null	0.82
PRT	Q9QXD6	Fructose-1,6-bisphosphatase 1 OS=Mus musculus OX=10090 GN=Fbp1 PE=1 SV=3	null	null	Mouse_09-2020	null	[MS,MS:1001208,SEQUEST,]	62.35	64.927	null	null	0.39
PRT	P07724	Albumin OS=Mus musculus OX=10090 GN=Alb PE=1 SV=3	null	null	Mouse_09-2020	null	[MS,MS:1001208,SEQUEST,]	64.66	67.600	null	null	0.22
PRT	Q64374	Regucalcin OS=Mus musculus OX=10090 GN=Rgn PE=1 SV=1	null	null	Mouse_09-2020	null	[MS,MS:1001208,SEQUEST,]	37.96	58.603	null	null	0.43
PRT	Q8VC30	Triokinase/FMN cyclase OS=Mus musculus OX=10090 GN=Tkfc PE=1 SV=1	null	null	Mouse_09-2020	null	[MS,MS:1001208,SEQUEST,]	32.18	39.983	null	null	0.32
PRT	Q99LB7	Sarcosine dehydrogenase, mitochondrial OS=Mus musculus OX=10090 GN=Sardh PE=1 SV=1	null	null	Mouse_09-2020	null	[MS,MS:1001208,SEQUEST,]	36.58	39.436	null	null	0.16
PRT	Q8VCT4	Carboxylesterase 1D OS=Mus musculus OX=10090 GN=Ces1d PE=1 SV=1	null	null	Mouse_09-2020	null	[MS,MS:1001208,SEQUEST,]	30.53	38.516	null	null	0.24
PRT	Q8QZT1	Acetyl-CoA acetyltransferase, mitochondrial OS=Mus musculus OX=10090 GN=Acat1 PE=1 SV=1	null	null	Mouse_09-2020	null	[MS,MS:1001208,SEQUEST,]	57.23	66.854	null	null	0.33
PRT	Q91YI0	Argininosuccinate lyase OS=Mus musculus OX=10090 GN=Asl PE=1 SV=1	null	null	Mouse_09-2020	null	[MS,MS:1001208,SEQUEST,]	30.25	40.017	null	null	0.27
PRT	P08249	Malate dehydrogenase, mitochondrial OS=Mus musculus OX=10090 GN=Mdh2 PE=1 SV=3	null	null	Mouse_09-2020	null	[MS,MS:1001208,SEQUEST,]	34.04	39.756	null	null	0.43
PRT	P09411	Phosphoglycerate kinase 1 OS=Mus musculus OX=10090 GN=Pgk1 PE=1 SV=4	null	null	Mouse_09-2020	null	[MS,MS:1001208,SEQUEST,]	32.67	29.775	null	null	0.42
PRT	O08601	Microsomal triglyceride transfer protein large subunit OS=Mus musculus OX=10090 GN=Mttp PE=1 SV=2	null	null	Mouse_09-2020	null	[MS,MS:1001208,SEQUEST,]	32.74	42.603	null	null	0.18
PRT	Q9EQ20	Methylmalonate-semialdehyde dehydrogenase [acylating], mitochondrial OS=Mus musculus OX=10090 GN=Aldh6a1 PE=1 SV=1	null	null	Mouse_09-2020	null	[MS,MS:1001208,SEQUEST,]	48.63	50.350	null	null	0.31
PRT	Q9DBE0	Cysteine sulfinic acid decarboxylase OS=Mus musculus OX=10090 GN=Csad PE=1 SV=1	null	null	Mouse_09-2020	null	[MS,MS:1001208,SEQUEST,]	35.37	40.629	null	null	0.19
PRT	P24369	Peptidyl-prolyl cis-trans isomerase B OS=Mus musculus OX=10090 GN=Ppib PE=1 SV=2	null	null	Mouse_09-2020	null	[MS,MS:1001208,SEQUEST,]	20.65	28.388	null	null	0.53
PRT	P58252	Elongation factor 2 OS=Mus musculus OX=10090 GN=Eef2 PE=1 SV=2	null	null	Mouse_09-2020	null	[MS,MS:1001208,SEQUEST,]	22.59	27.495	null	null	0.13
PRT	Q9DB20	ATP synthase subunit O, mitochondrial OS=Mus musculus OX=10090 GN=Atp5po PE=1 SV=1	null	null	Mouse_09-2020	null	[MS,MS:1001208,SEQUEST,]	38.41	43.426	null	null	0.44
PRT	P34914	Bifunctional epoxide hydrolase 2 OS=Mus musculus OX=10090 GN=Ephx2 PE=1 SV=2	null	null	Mouse_09-2020	null	[MS,MS:1001208,SEQUEST,]	29.29	34.106	null	null	0.26
PRT	P17751	Triosephosphate isomerase OS=Mus musculus OX=10090 GN=Tpi1 PE=1 SV=4	null	null	Mouse_09-2020	null	[MS,MS:1001208,SEQUEST,]	20.80	24.752	null	null	0.37
PRT	G3X982	Aldehyde oxidase 3 OS=Mus musculus OX=10090 GN=Aox3 PE=1 SV=1	null	null	Mouse_09-2020	null	[MS,MS:1001208,SEQUEST,]	29.15	29.984	null	null	0.11
PRT	P51660	Peroxisomal multifunctional enzyme type 2 OS=Mus musculus OX=10090 GN=Hsd17b4 PE=1 SV=3	null	null	Mouse_09-2020	null	[MS,MS:1001208,SEQUEST,]	31.14	41.238	null	null	0.20
PRT	Q9DBT9	Dimethylglycine dehydrogenase, mitochondrial OS=Mus musculus OX=10090 GN=Dmgdh PE=1 SV=1	null	null	Mouse_09-2020	null	[MS,MS:1001208,SEQUEST,]	29.92	31.904	null	null	0.18
PRT	P97872	Flavin-containing monooxygenase 5 OS=Mus musculus OX=10090 GN=Fmo5 PE=1 SV=4	null	null	Mouse_09-2020	null	[MS,MS:1001208,SEQUEST,]	26.50	29.265	null	null	0.17
PRT	Q64433	10 kDa heat shock protein, mitochondrial OS=Mus musculus OX=10090 GN=Hspe1 PE=1 SV=2	null	null	Mouse_09-2020	null	[MS,MS:1001208,SEQUEST,]	21.77	26.812	null	null	0.67
PRT	A0A0R4J0Z1	Protein disulfide-isomerase A4 OS=Mus musculus OX=10090 GN=Pdia4 PE=1 SV=1	null	null	Mouse_09-2020	null	[MS,MS:1001208,SEQUEST,]	18.26	27.150	null	null	0.16
PRT	P31786	Acyl-CoA-binding protein OS=Mus musculus OX=10090 GN=Dbi PE=1 SV=2	null	null	Mouse_09-2020	null	[MS,MS:1001208,SEQUEST,]	25.82	34.232	null	null	0.72
PRT	Q9CPU0	Lactoylglutathione lyase OS=Mus musculus OX=10090 GN=Glo1 PE=1 SV=3	null	null	Mouse_09-2020	null	[MS,MS:1001208,SEQUEST,]	30.26	25.929	null	null	0.38
PRT	Q9JII6	Aldo-keto reductase family 1 member A1 OS=Mus musculus OX=10090 GN=Akr1a1 PE=1 SV=3	null	null	Mouse_09-2020	null	[MS,MS:1001208,SEQUEST,]	23.99	29.597	null	null	0.30
PRT	O70475	UDP-glucose 6-dehydrogenase OS=Mus musculus OX=10090 GN=Ugdh PE=1 SV=1	null	null	Mouse_09-2020	null	[MS,MS:1001208,SEQUEST,]	19.00	22.075	null	null	0.19
PRT	Q9DCW4	Electron transfer flavoprotein subunit beta OS=Mus musculus OX=10090 GN=Etfb PE=1 SV=3	null	null	Mouse_09-2020	null	[MS,MS:1001208,SEQUEST,]	25.56	31.738	null	null	0.43
PRT	P40142	Transketolase OS=Mus musculus OX=10090 GN=Tkt PE=1 SV=1	null	null	Mouse_09-2020	null	[MS,MS:1001208,SEQUEST,]	23.67	26.025	null	null	0.18
PRT	Q9CPY7	Cytosol aminopeptidase OS=Mus musculus OX=10090 GN=Lap3 PE=1 SV=3	null	null	Mouse_09-2020	null	[MS,MS:1001208,SEQUEST,]	29.68	34.146	null	null	0.24
PRT	P35505	Fumarylacetoacetase OS=Mus musculus OX=10090 GN=Fah PE=1 SV=2	null	null	Mouse_09-2020	null	[MS,MS:1001208,SEQUEST,]	25.11	29.924	null	null	0.32
PRT	Q9Z2V4	Phosphoenolpyruvate carboxykinase, cytosolic [GTP] OS=Mus musculus OX=10090 GN=Pck1 PE=1 SV=1	null	null	Mouse_09-2020	null	[MS,MS:1001208,SEQUEST,]	21.13	22.678	null	null	0.18
PRT	Q8BH00	2-aminomuconic semialdehyde dehydrogenase OS=Mus musculus OX=10090 GN=Aldh8a1 PE=1 SV=1	null	null	Mouse_09-2020	null	[MS,MS:1001208,SEQUEST,]	12.10	12.864	null	null	0.22
PRT	P60710	Actin, cytoplasmic 1 OS=Mus musculus OX=10090 GN=Actb PE=1 SV=1	null	null	Mouse_09-2020	null	[MS,MS:1001208,SEQUEST,]	60.42	89.741	null	null	0.54
PRT	P11499	Heat shock protein HSP 90-beta OS=Mus musculus OX=10090 GN=Hsp90ab1 PE=1 SV=3	null	null	Mouse_09-2020	null	[MS,MS:1001208,SEQUEST,]	49.15	57.208	null	null	0.26
PRT	Q8K169	UDP-glucuronosyltransferase OS=Mus musculus OX=10090 GN=Ugt2b5 PE=1 SV=1	null	null	Mouse_09-2020	null	[MS,MS:1001208,SEQUEST,]	45.08	46.844	null	null	0.25
PRT	Q91WU0	Carboxylesterase 1F OS=Mus musculus OX=10090 GN=Ces1f PE=1 SV=1	null	null	Mouse_09-2020	null	[MS,MS:1001208,SEQUEST,]	39.86	38.071	null	null	0.20
PRT	P52196	Thiosulfate sulfurtransferase OS=Mus musculus OX=10090 GN=Tst PE=1 SV=3	null	null	Mouse_09-2020	null	[MS,MS:1001208,SEQUEST,]	19.98	21.646	null	null	0.31
PRT	P33267	Cytochrome P450 2F2 OS=Mus musculus OX=10090 GN=Cyp2f2 PE=1 SV=1	null	null	Mouse_09-2020	null	[MS,MS:1001208,SEQUEST,]	27.43	27.370	null	null	0.20
PRT	D3Z041	Long-chain-fatty-acid--CoA ligase 1 OS=Mus musculus OX=10090 GN=Acsl1 PE=1 SV=1	null	null	Mouse_09-2020	null	[MS,MS:1001208,SEQUEST,]	25.18	29.803	null	null	0.14
PRT	Q64442	Sorbitol dehydrogenase OS=Mus musculus OX=10090 GN=Sord PE=1 SV=3	null	null	Mouse_09-2020	null	[MS,MS:1001208,SEQUEST,]	30.24	31.529	null	null	0.24
PRT	P52760	2-iminobutanoate/2-iminopropanoate deaminase OS=Mus musculus OX=10090 GN=Rida PE=1 SV=3	null	null	Mouse_09-2020	null	[MS,MS:1001208,SEQUEST,]	28.73	32.744	null	null	0.59
PRT	P47911	60S ribosomal protein L6 OS=Mus musculus OX=10090 GN=Rpl6 PE=1 SV=3	null	null	Mouse_09-2020	null	[MS,MS:1001208,SEQUEST,]	13.70	16.094	null	null	0.29
PRT	P28271	Cytoplasmic aconitate hydratase OS=Mus musculus OX=10090 GN=Aco1 PE=1 SV=3	null	null	Mouse_09-2020	null	[MS,MS:1001208,SEQUEST,]	26.62	32.124	null	null	0.10
PRT	E0CXN5	Glycerol-3-phosphate dehydrogenase [NAD(+)] OS=Mus musculus OX=10090 GN=Gpd1 PE=1 SV=1	null	null	Mouse_09-2020	null	[MS,MS:1001208,SEQUEST,]	16.07	17.271	null	null	0.31
PRT	E9PWK1	Epoxide hydrolase OS=Mus musculus OX=10090 GN=Ephx1 PE=1 SV=1	null	null	Mouse_09-2020	null	[MS,MS:1001208,SEQUEST,]	26.37	23.071	null	null	0.24
PRT	G5E850	Cytochrome b5 OS=Mus musculus OX=10090 GN=Cyb5a PE=1 SV=1	null	null	Mouse_09-2020	null	[MS,MS:1001208,SEQUEST,]	28.45	28.710	null	null	0.77
PRT	Q8CHT0	Delta-1-pyrroline-5-carboxylate dehydrogenase, mitochondrial OS=Mus musculus OX=10090 GN=Aldh4a1 PE=1 SV=3	null	null	Mouse_09-2020	null	[MS,MS:1001208,SEQUEST,]	23.08	27.946	null	null	0.17
PRT	P14152	Malate dehydrogenase, cytoplasmic OS=Mus musculus OX=10090 GN=Mdh1 PE=1 SV=3	null	null	Mouse_09-2020	null	[MS,MS:1001208,SEQUEST,]	16.60	28.281	null	null	0.22
PRT	A0A1B0GSR9	L-lactate dehydrogenase OS=Mus musculus OX=10090 GN=Ldha PE=1 SV=1	null	null	Mouse_09-2020	null	[MS,MS:1001208,SEQUEST,]	19.25	23.603	null	null	0.24
PRT	Q64459	Cytochrome P450 3A11 OS=Mus musculus OX=10090 GN=Cyp3a11 PE=1 SV=1	null	null	Mouse_09-2020	null	[MS,MS:1001208,SEQUEST,]	17.28	21.131	null	null	0.17
PRT	P50544	Very long-chain specific acyl-CoA dehydrogenase, mitochondrial OS=Mus musculus OX=10090 GN=Acadvl PE=1 SV=3	null	null	Mouse_09-2020	null	[MS,MS:1001208,SEQUEST,]	18.44	20.383	null	null	0.16
PRT	P19096	Fatty acid synthase OS=Mus musculus OX=10090 GN=Fasn PE=1 SV=2	null	null	Mouse_09-2020	null	[MS,MS:1001208,SEQUEST,]	20.63	21.894	null	null	0.04
PRT	P07901	Heat shock protein HSP 90-alpha OS=Mus musculus OX=10090 GN=Hsp90aa1 PE=1 SV=4	null	null	Mouse_09-2020	null	[MS,MS:1001208,SEQUEST,]	38.85	37.223	null	null	0.18
PRT	Q9CQN1	Heat shock protein 75 kDa, mitochondrial OS=Mus musculus OX=10090 GN=Trap1 PE=1 SV=1	null	null	Mouse_09-2020	null	[MS,MS:1001208,SEQUEST,]	18.29	21.814	null	null	0.15
PRT	P56593	Cytochrome P450 2A12 OS=Mus musculus OX=10090 GN=Cyp2a12 PE=1 SV=2	null	null	Mouse_09-2020	null	[MS,MS:1001208,SEQUEST,]	16.20	16.835	null	null	0.21
PRT	E9Q5F6	Polyubiquitin-C (Fragment) OS=Mus musculus OX=10090 GN=Ubc PE=1 SV=1	null	null	Mouse_09-2020	null	[MS,MS:1001208,SEQUEST,]	8.78	16.892	null	null	0.84
PRT	Q9QXF8	Glycine N-methyltransferase OS=Mus musculus OX=10090 GN=Gnmt PE=1 SV=3	null	null	Mouse_09-2020	null	[MS,MS:1001208,SEQUEST,]	33.34	37.486	null	null	0.28
PRT	P08228	Superoxide dismutase [Cu-Zn] OS=Mus musculus OX=10090 GN=Sod1 PE=1 SV=2	null	null	Mouse_09-2020	null	[MS,MS:1001208,SEQUEST,]	30.10	44.413	null	null	0.57
PRT	Q91XE0	Glycine N-acyltransferase OS=Mus musculus OX=10090 GN=Glyat PE=1 SV=1	null	null	Mouse_09-2020	null	[MS,MS:1001208,SEQUEST,]	33.27	39.510	null	null	0.33
PRT	P51881	ADP/ATP translocase 2 OS=Mus musculus OX=10090 GN=Slc25a5 PE=1 SV=3	null	null	Mouse_09-2020	null	[MS,MS:1001208,SEQUEST,]	27.29	30.322	null	null	0.21
PRT	P40936	Indolethylamine N-methyltransferase OS=Mus musculus OX=10090 GN=Inmt PE=1 SV=1	null	null	Mouse_09-2020	null	[MS,MS:1001208,SEQUEST,]	21.48	22.146	null	null	0.32
PRT	O55022	Membrane-associated progesterone receptor component 1 OS=Mus musculus OX=10090 GN=Pgrmc1 PE=1 SV=4	null	null	Mouse_09-2020	null	[MS,MS:1001208,SEQUEST,]	23.02	22.976	null	null	0.31
PRT	Q9CQ62	2,4-dienoyl-CoA reductase, mitochondrial OS=Mus musculus OX=10090 GN=Decr1 PE=1 SV=1	null	null	Mouse_09-2020	null	[MS,MS:1001208,SEQUEST,]	24.60	28.801	null	null	0.25
PRT	P45952	Medium-chain specific acyl-CoA dehydrogenase, mitochondrial OS=Mus musculus OX=10090 GN=Acadm PE=1 SV=1	null	null	Mouse_09-2020	null	[MS,MS:1001208,SEQUEST,]	26.43	26.798	null	null	0.20
PRT	Q8BH95	Enoyl-CoA hydratase, mitochondrial OS=Mus musculus OX=10090 GN=Echs1 PE=1 SV=1	null	null	Mouse_09-2020	null	[MS,MS:1001208,SEQUEST,]	19.70	20.210	null	null	0.34
PRT	P35492	Histidine ammonia-lyase OS=Mus musculus OX=10090 GN=Hal PE=1 SV=1	null	null	Mouse_09-2020	null	[MS,MS:1001208,SEQUEST,]	19.43	21.283	null	null	0.11
PRT	Q9JHI5	Isovaleryl-CoA dehydrogenase, mitochondrial OS=Mus musculus OX=10090 GN=Ivd PE=1 SV=1	null	null	Mouse_09-2020	null	[MS,MS:1001208,SEQUEST,]	13.43	14.410	null	null	0.14
PRT	P12970	60S ribosomal protein L7a OS=Mus musculus OX=10090 GN=Rpl7a PE=1 SV=2	null	null	Mouse_09-2020	null	[MS,MS:1001208,SEQUEST,]	8.94	11.184	null	null	0.24
PRT	Q91YQ5	Dolichyl-diphosphooligosaccharide--protein glycosyltransferase subunit 1 OS=Mus musculus OX=10090 GN=Rpn1 PE=1 SV=1	null	null	Mouse_09-2020	null	[MS,MS:1001208,SEQUEST,]	21.47	25.292	null	null	0.13
PRT	Q99K67	Alpha-aminoadipic semialdehyde synthase, mitochondrial OS=Mus musculus OX=10090 GN=Aass PE=1 SV=1	null	null	Mouse_09-2020	null	[MS,MS:1001208,SEQUEST,]	21.32	25.931	null	null	0.09
PRT	Q9DB77	Cytochrome b-c1 complex subunit 2, mitochondrial OS=Mus musculus OX=10090 GN=Uqcrc2 PE=1 SV=1	null	null	Mouse_09-2020	null	[MS,MS:1001208,SEQUEST,]	19.04	24.218	null	null	0.21
PRT	O09173	Homogentisate 1,2-dioxygenase OS=Mus musculus OX=10090 GN=Hgd PE=1 SV=2	null	null	Mouse_09-2020	null	[MS,MS:1001208,SEQUEST,]	16.26	16.625	null	null	0.16
PRT	P06801	NADP-dependent malic enzyme OS=Mus musculus OX=10090 GN=Me1 PE=1 SV=2	null	null	Mouse_09-2020	null	[MS,MS:1001208,SEQUEST,]	24.26	28.470	null	null	0.16
PRT	Q91ZJ5	UTP--glucose-1-phosphate uridylyltransferase OS=Mus musculus OX=10090 GN=Ugp2 PE=1 SV=3	null	null	Mouse_09-2020	null	[MS,MS:1001208,SEQUEST,]	14.73	13.391	null	null	0.18
PRT	Q64458	Cytochrome P450 2C29 OS=Mus musculus OX=10090 GN=Cyp2c29 PE=1 SV=2	null	null	Mouse_09-2020	null	[MS,MS:1001208,SEQUEST,]	22.95	32.807	null	null	0.22
PRT	Q91X77	Cytochrome P450 2C50 OS=Mus musculus OX=10090 GN=Cyp2c50 PE=1 SV=2	null	null	Mouse_09-2020	null	[MS,MS:1001208,SEQUEST,]	28.40	26.096	null	null	0.17
PRT	P70694	Estradiol 17 beta-dehydrogenase 5 OS=Mus musculus OX=10090 GN=Akr1c6 PE=1 SV=1	null	null	Mouse_09-2020	null	[MS,MS:1001208,SEQUEST,]	30.46	39.621	null	null	0.33
PRT	Q60932	Voltage-dependent anion-selective channel protein 1 OS=Mus musculus OX=10090 GN=Vdac1 PE=1 SV=3	null	null	Mouse_09-2020	null	[MS,MS:1001208,SEQUEST,]	12.93	13.726	null	null	0.26
PRT	P62270	40S ribosomal protein S18 OS=Mus musculus OX=10090 GN=Rps18 PE=1 SV=3	null	null	Mouse_09-2020	null	[MS,MS:1001208,SEQUEST,]	20.65	24.899	null	null	0.36
PRT	Q9D8E6	60S ribosomal protein L4 OS=Mus musculus OX=10090 GN=Rpl4 PE=1 SV=3	null	null	Mouse_09-2020	null	[MS,MS:1001208,SEQUEST,]	15.20	18.964	null	null	0.17
PRT	Q9D0F9	Phosphoglucomutase-1 OS=Mus musculus OX=10090 GN=Pgm1 PE=1 SV=4	null	null	Mouse_09-2020	null	[MS,MS:1001208,SEQUEST,]	7.92	15.173	null	null	0.15
PRT	P28474	Alcohol dehydrogenase class-3 OS=Mus musculus OX=10090 GN=Adh5 PE=1 SV=3	null	null	Mouse_09-2020	null	[MS,MS:1001208,SEQUEST,]	5.76	9.775	null	null	0.16
PRT	Q80XN0	D-beta-hydroxybutyrate dehydrogenase, mitochondrial OS=Mus musculus OX=10090 GN=Bdh1 PE=1 SV=2	null	null	Mouse_09-2020	null	[MS,MS:1001208,SEQUEST,]	21.95	20.435	null	null	0.20
PRT	Q8BGL3	Sulfotransferase OS=Mus musculus OX=10090 GN=Sult2a8 PE=1 SV=1	null	null	Mouse_09-2020	null	[MS,MS:1001208,SEQUEST,]	17.19	18.930	null	null	0.26
PRT	Q9QXX4	Calcium-binding mitochondrial carrier protein Aralar2 OS=Mus musculus OX=10090 GN=Slc25a13 PE=1 SV=1	null	null	Mouse_09-2020	null	[MS,MS:1001208,SEQUEST,]	21.26	18.961	null	null	0.12
PRT	Q6GT24	Peroxiredoxin-6 OS=Mus musculus OX=10090 GN=Prdx6 PE=1 SV=1	null	null	Mouse_09-2020	null	[MS,MS:1001208,SEQUEST,]	18.11	24.457	null	null	0.21
PRT	Q01853	Transitional endoplasmic reticulum ATPase OS=Mus musculus OX=10090 GN=Vcp PE=1 SV=4	null	null	Mouse_09-2020	null	[MS,MS:1001208,SEQUEST,]	18.59	16.163	null	null	0.10
PRT	P62897	Cytochrome c, somatic OS=Mus musculus OX=10090 GN=Cycs PE=1 SV=2	null	null	Mouse_09-2020	null	[MS,MS:1001208,SEQUEST,]	15.01	18.654	null	null	0.38
PRT	P11352	Glutathione peroxidase 1 OS=Mus musculus OX=10090 GN=Gpx1 PE=1 SV=2	null	null	Mouse_09-2020	null	[MS,MS:1001208,SEQUEST,]	17.42	16.621	null	null	0.47
PRT	P15105	Glutamine synthetase OS=Mus musculus OX=10090 GN=Glul PE=1 SV=6	null	null	Mouse_09-2020	null	[MS,MS:1001208,SEQUEST,]	20.23	20.865	null	null	0.21
PRT	Q78JT3	3-hydroxyanthranilate 3,4-dioxygenase OS=Mus musculus OX=10090 GN=Haao PE=1 SV=1	null	null	Mouse_09-2020	null	[MS,MS:1001208,SEQUEST,]	14.72	13.482	null	null	0.24
PRT	A0A1W2P733	C-1-tetrahydrofolate synthase, cytoplasmic OS=Mus musculus OX=10090 GN=Mthfd1 PE=1 SV=1	null	null	Mouse_09-2020	null	[MS,MS:1001208,SEQUEST,]	10.87	17.811	null	null	0.09
PRT	Q9WTP6	Adenylate kinase 2, mitochondrial OS=Mus musculus OX=10090 GN=Ak2 PE=1 SV=5	null	null	Mouse_09-2020	null	[MS,MS:1001208,SEQUEST,]	12.01	13.882	null	null	0.31
PRT	Q9CZ13	Cytochrome b-c1 complex subunit 1, mitochondrial OS=Mus musculus OX=10090 GN=Uqcrc1 PE=1 SV=2	null	null	Mouse_09-2020	null	[MS,MS:1001208,SEQUEST,]	19.74	16.682	null	null	0.16
PRT	Q9WVL0	Maleylacetoacetate isomerase OS=Mus musculus OX=10090 GN=Gstz1 PE=1 SV=1	null	null	Mouse_09-2020	null	[MS,MS:1001208,SEQUEST,]	14.78	15.752	null	null	0.36
PRT	Q9QXE0	2-hydroxyacyl-CoA lyase 1 OS=Mus musculus OX=10090 GN=Hacl1 PE=1 SV=2	null	null	Mouse_09-2020	null	[MS,MS:1001208,SEQUEST,]	14.84	17.596	null	null	0.14
PRT	Q9Z2I8	Succinate--CoA ligase [GDP-forming] subunit beta, mitochondrial OS=Mus musculus OX=10090 GN=Suclg2 PE=1 SV=3	null	null	Mouse_09-2020	null	[MS,MS:1001208,SEQUEST,]	10.96	13.109	null	null	0.14
PRT	Q9DBF1	Alpha-aminoadipic semialdehyde dehydrogenase OS=Mus musculus OX=10090 GN=Aldh7a1 PE=1 SV=4	null	null	Mouse_09-2020	null	[MS,MS:1001208,SEQUEST,]	15.01	17.835	null	null	0.10
PRT	P61255	60S ribosomal protein L26 OS=Mus musculus OX=10090 GN=Rpl26 PE=1 SV=1	null	null	Mouse_09-2020	null	[MS,MS:1001208,SEQUEST,]	11.51	11.941	null	null	0.36
PRT	P97807	Fumarate hydratase, mitochondrial OS=Mus musculus OX=10090 GN=Fh PE=1 SV=3	null	null	Mouse_09-2020	null	[MS,MS:1001208,SEQUEST,]	14.55	21.564	null	null	0.17
PRT	A0A0A0MQ68	Glutaryl-CoA dehydrogenase, mitochondrial OS=Mus musculus OX=10090 GN=Gcdh PE=1 SV=1	null	null	Mouse_09-2020	null	[MS,MS:1001208,SEQUEST,]	22.73	26.537	null	null	0.15
PRT	P00186	Cytochrome P450 1A2 OS=Mus musculus OX=10090 GN=Cyp1a2 PE=1 SV=1	null	null	Mouse_09-2020	null	[MS,MS:1001208,SEQUEST,]	9.58	15.101	null	null	0.14
PRT	P28665	Murinoglobulin-1 OS=Mus musculus OX=10090 GN=Mug1 PE=1 SV=3	null	null	Mouse_09-2020	null	[MS,MS:1001208,SEQUEST,]	19.87	20.446	null	null	0.05
PRT	Q3UEL5	Imidazolonepropionate hydrolase OS=Mus musculus OX=10090 GN=Uroc1 PE=1 SV=1	null	null	Mouse_09-2020	null	[MS,MS:1001208,SEQUEST,]	12.98	17.308	null	null	0.09
PRT	O55125	Protein NipSnap homolog 1 OS=Mus musculus OX=10090 GN=Nipsnap1 PE=1 SV=1	null	null	Mouse_09-2020	null	[MS,MS:1001208,SEQUEST,]	13.65	15.932	null	null	0.22
PRT	P29341	Polyadenylate-binding protein 1 OS=Mus musculus OX=10090 GN=Pabpc1 PE=1 SV=2	null	null	Mouse_09-2020	null	[MS,MS:1001208,SEQUEST,]	8.43	12.740	null	null	0.12
PRT	A0A0R4J135	Selenium-binding protein 2 OS=Mus musculus OX=10090 GN=Selenbp2 PE=1 SV=1	null	null	Mouse_09-2020	null	[MS,MS:1001208,SEQUEST,]	55.56	67.010	null	null	0.33
PRT	O35945	Aldehyde dehydrogenase, cytosolic 1 OS=Mus musculus OX=10090 GN=Aldh1a7 PE=1 SV=1	null	null	Mouse_09-2020	null	[MS,MS:1001208,SEQUEST,]	55.12	69.740	null	null	0.24
PRT	Q8QZR3	Pyrethroid hydrolase Ces2a OS=Mus musculus OX=10090 GN=Ces2a PE=1 SV=1	null	null	Mouse_09-2020	null	[MS,MS:1001208,SEQUEST,]	16.43	20.411	null	null	0.19
PRT	A0A0R4IZY2	Cytochrome P450 2D26 OS=Mus musculus OX=10090 GN=Cyp2d26 PE=1 SV=1	null	null	Mouse_09-2020	null	[MS,MS:1001208,SEQUEST,]	18.58	23.558	null	null	0.13
PRT	Q07417	Short-chain specific acyl-CoA dehydrogenase, mitochondrial OS=Mus musculus OX=10090 GN=Acads PE=1 SV=2	null	null	Mouse_09-2020	null	[MS,MS:1001208,SEQUEST,]	16.56	15.616	null	null	0.15
PRT	Q3V117	ATP-citrate synthase OS=Mus musculus OX=10090 GN=Acly PE=1 SV=1	null	null	Mouse_09-2020	null	[MS,MS:1001208,SEQUEST,]	10.99	15.234	null	null	0.06
PRT	P14211	Calreticulin OS=Mus musculus OX=10090 GN=Calr PE=1 SV=1	null	null	Mouse_09-2020	null	[MS,MS:1001208,SEQUEST,]	10.67	17.571	null	null	0.18
PRT	Q6ZWN5	40S ribosomal protein S9 OS=Mus musculus OX=10090 GN=Rps9 PE=1 SV=3	null	null	Mouse_09-2020	null	[MS,MS:1001208,SEQUEST,]	12.80	11.856	null	null	0.27
PRT	P54071	Isocitrate dehydrogenase [NADP], mitochondrial OS=Mus musculus OX=10090 GN=Idh2 PE=1 SV=3	null	null	Mouse_09-2020	null	[MS,MS:1001208,SEQUEST,]	7.82	11.309	null	null	0.15
PRT	Q9D2G2	Dihydrolipoyllysine-residue succinyltransferase component of 2-oxoglutarate dehydrogenase complex, mitochondrial OS=Mus musculus OX=10090 GN=Dlst PE=1 SV=1	null	null	Mouse_09-2020	null	[MS,MS:1001208,SEQUEST,]	4.18	10.035	null	null	0.13
PRT	P97351	40S ribosomal protein S3a OS=Mus musculus OX=10090 GN=Rps3a PE=1 SV=3	null	null	Mouse_09-2020	null	[MS,MS:1001208,SEQUEST,]	10.90	11.997	null	null	0.23
PRT	Q9WTP7	GTP:AMP phosphotransferase AK3, mitochondrial OS=Mus musculus OX=10090 GN=Ak3 PE=1 SV=3	null	null	Mouse_09-2020	null	[MS,MS:1001208,SEQUEST,]	13.34	14.752	null	null	0.31
PRT	P14869	60S acidic ribosomal protein P0 OS=Mus musculus OX=10090 GN=Rplp0 PE=1 SV=3	null	null	Mouse_09-2020	null	[MS,MS:1001208,SEQUEST,]	18.30	17.875	null	null	0.23
PRT	Q9CZM2	60S ribosomal protein L15 OS=Mus musculus OX=10090 GN=Rpl15 PE=1 SV=4	null	null	Mouse_09-2020	null	[MS,MS:1001208,SEQUEST,]	2.61	6.962	null	null	0.26
PRT	Q8BVI4	Dihydropteridine reductase OS=Mus musculus OX=10090 GN=Qdpr PE=1 SV=2	null	null	Mouse_09-2020	null	[MS,MS:1001208,SEQUEST,]	15.73	20.554	null	null	0.34
PRT	Q9DCY0	Glycine N-acyltransferase-like protein Keg1 OS=Mus musculus OX=10090 GN=Keg1 PE=1 SV=1	null	null	Mouse_09-2020	null	[MS,MS:1001208,SEQUEST,]	12.97	16.107	null	null	0.21
PRT	Q99J08	SEC14-like protein 2 OS=Mus musculus OX=10090 GN=Sec14l2 PE=1 SV=1	null	null	Mouse_09-2020	null	[MS,MS:1001208,SEQUEST,]	9.33	10.288	null	null	0.15
PRT	P18760	Cofilin-1 OS=Mus musculus OX=10090 GN=Cfl1 PE=1 SV=3	null	null	Mouse_09-2020	null	[MS,MS:1001208,SEQUEST,]	11.00	13.274	null	null	0.34
PRT	Q9CR57	60S ribosomal protein L14 OS=Mus musculus OX=10090 GN=Rpl14 PE=1 SV=3	null	null	Mouse_09-2020	null	[MS,MS:1001208,SEQUEST,]	8.67	11.894	null	null	0.28
PRT	P08226	Apolipoprotein E OS=Mus musculus OX=10090 GN=Apoe PE=1 SV=2	null	null	Mouse_09-2020	null	[MS,MS:1001208,SEQUEST,]	9.40	9.875	null	null	0.17
PRT	P52840	Sulfotransferase 1A1 OS=Mus musculus OX=10090 GN=Sult1a1 PE=1 SV=1	null	null	Mouse_09-2020	null	[MS,MS:1001208,SEQUEST,]	13.58	10.463	null	null	0.24
PRT	Q9CZN7	Serine hydroxymethyltransferase, mitochondrial OS=Mus musculus OX=10090 GN=Shmt2 PE=1 SV=1	null	null	Mouse_09-2020	null	[MS,MS:1001208,SEQUEST,]	9.79	10.498	null	null	0.10
PRT	Q8VCW8	Medium-chain acyl-CoA ligase ACSF2, mitochondrial OS=Mus musculus OX=10090 GN=Acsf2 PE=1 SV=1	null	null	Mouse_09-2020	null	[MS,MS:1001208,SEQUEST,]	15.42	15.576	null	null	0.11
PRT	O35488	Very long-chain acyl-CoA synthetase OS=Mus musculus OX=10090 GN=Slc27a2 PE=1 SV=2	null	null	Mouse_09-2020	null	[MS,MS:1001208,SEQUEST,]	12.71	12.245	null	null	0.08
PRT	P97450	ATP synthase-coupling factor 6, mitochondrial OS=Mus musculus OX=10090 GN=Atp5pf PE=1 SV=1	null	null	Mouse_09-2020	null	[MS,MS:1001208,SEQUEST,]	13.94	14.268	null	null	0.44
PRT	P01027	Complement C3 OS=Mus musculus OX=10090 GN=C3 PE=1 SV=3	null	null	Mouse_09-2020	null	[MS,MS:1001208,SEQUEST,]	7.57	8.576	null	null	0.05
PRT	Q00623	Apolipoprotein A-I OS=Mus musculus OX=10090 GN=Apoa1 PE=1 SV=2	null	null	Mouse_09-2020	null	[MS,MS:1001208,SEQUEST,]	7.75	9.986	null	null	0.20
PRT	Q05DV1	NADPH--cytochrome P450 reductase OS=Mus musculus OX=10090 GN=Por PE=1 SV=1	null	null	Mouse_09-2020	null	[MS,MS:1001208,SEQUEST,]	9.62	10.941	null	null	0.11
PRT	A0A0R4J083	Long-chain specific acyl-CoA dehydrogenase, mitochondrial OS=Mus musculus OX=10090 GN=Acadl PE=1 SV=1	null	null	Mouse_09-2020	null	[MS,MS:1001208,SEQUEST,]	9.32	8.976	null	null	0.13
PRT	Q61838	Pregnancy zone protein OS=Mus musculus OX=10090 GN=Pzp PE=1 SV=3	null	null	Mouse_09-2020	null	[MS,MS:1001208,SEQUEST,]	11.52	13.125	null	null	0.04
PRT	O08749	Dihydrolipoyl dehydrogenase, mitochondrial OS=Mus musculus OX=10090 GN=Dld PE=1 SV=2	null	null	Mouse_09-2020	null	[MS,MS:1001208,SEQUEST,]	12.87	19.418	null	null	0.12
PRT	P48036	Annexin A5 OS=Mus musculus OX=10090 GN=Anxa5 PE=1 SV=1	null	null	Mouse_09-2020	null	[MS,MS:1001208,SEQUEST,]	9.70	12.304	null	null	0.18
PRT	Q9DCX2	ATP synthase subunit d, mitochondrial OS=Mus musculus OX=10090 GN=Atp5pd PE=1 SV=3	null	null	Mouse_09-2020	null	[MS,MS:1001208,SEQUEST,]	14.06	11.176	null	null	0.43
PRT	Q91X83	S-adenosylmethionine synthase isoform type-1 OS=Mus musculus OX=10090 GN=Mat1a PE=1 SV=1	null	null	Mouse_09-2020	null	[MS,MS:1001208,SEQUEST,]	13.52	20.935	null	null	0.17
PRT	Q543K9	Purine nucleoside phosphorylase OS=Mus musculus OX=10090 GN=Pnp PE=1 SV=1	null	null	Mouse_09-2020	null	[MS,MS:1001208,SEQUEST,]	12.05	13.519	null	null	0.25
PRT	Q9DCM2	Glutathione S-transferase kappa 1 OS=Mus musculus OX=10090 GN=Gstk1 PE=1 SV=3	null	null	Mouse_09-2020	null	[MS,MS:1001208,SEQUEST,]	14.52	17.115	null	null	0.25
PRT	P68372	Tubulin beta-4B chain OS=Mus musculus OX=10090 GN=Tubb4b PE=1 SV=1	null	null	Mouse_09-2020	null	[MS,MS:1001208,SEQUEST,]	47.58	49.152	null	null	0.38
PRT	Q8R084	UDP-glucuronosyltransferase OS=Mus musculus OX=10090 GN=Ugt2b1 PE=1 SV=1	null	null	Mouse_09-2020	null	[MS,MS:1001208,SEQUEST,]	23.67	27.181	null	null	0.14
PRT	Q91WT7	3-alpha-hydroxysteroid dehydrogenase type 1 OS=Mus musculus OX=10090 GN=Akr1c14 PE=1 SV=1	null	null	Mouse_09-2020	null	[MS,MS:1001208,SEQUEST,]	11.19	12.871	null	null	0.23
PRT	P67778	Prohibitin OS=Mus musculus OX=10090 GN=Phb PE=1 SV=1	null	null	Mouse_09-2020	null	[MS,MS:1001208,SEQUEST,]	9.73	11.094	null	null	0.22
PRT	Q99LC5	Electron transfer flavoprotein subunit alpha, mitochondrial OS=Mus musculus OX=10090 GN=Etfa PE=1 SV=2	null	null	Mouse_09-2020	null	[MS,MS:1001208,SEQUEST,]	16.59	19.183	null	null	0.25
PRT	Q9CXW4	60S ribosomal protein L11 OS=Mus musculus OX=10090 GN=Rpl11 PE=1 SV=4	null	null	Mouse_09-2020	null	[MS,MS:1001208,SEQUEST,]	6.70	9.886	null	null	0.16
PRT	Q8VCN5	Cystathionine gamma-lyase OS=Mus musculus OX=10090 GN=Cth PE=1 SV=1	null	null	Mouse_09-2020	null	[MS,MS:1001208,SEQUEST,]	5.49	5.216	null	null	0.12
PRT	P62717	60S ribosomal protein L18a OS=Mus musculus OX=10090 GN=Rpl18a PE=1 SV=1	null	null	Mouse_09-2020	null	[MS,MS:1001208,SEQUEST,]	5.97	7.551	null	null	0.17
PRT	P17742	Peptidyl-prolyl cis-trans isomerase A OS=Mus musculus OX=10090 GN=Ppia PE=1 SV=2	null	null	Mouse_09-2020	null	[MS,MS:1001208,SEQUEST,]	11.81	16.754	null	null	0.32
PRT	Q8VBT2	L-serine dehydratase/L-threonine deaminase OS=Mus musculus OX=10090 GN=Sds PE=1 SV=3	null	null	Mouse_09-2020	null	[MS,MS:1001208,SEQUEST,]	7.04	9.134	null	null	0.16
PRT	P61922	4-aminobutyrate aminotransferase, mitochondrial OS=Mus musculus OX=10090 GN=Abat PE=1 SV=1	null	null	Mouse_09-2020	null	[MS,MS:1001208,SEQUEST,]	13.87	13.630	null	null	0.10
PRT	A2AFQ2	3-hydroxyacyl-CoA dehydrogenase type-2 OS=Mus musculus OX=10090 GN=Hsd17b10 PE=1 SV=1	null	null	Mouse_09-2020	null	[MS,MS:1001208,SEQUEST,]	13.83	19.828	null	null	0.24
PRT	Q921R2	40S ribosomal protein S13 OS=Mus musculus OX=10090 GN=Rps13 PE=1 SV=1	null	null	Mouse_09-2020	null	[MS,MS:1001208,SEQUEST,]	11.57	14.796	null	null	0.32
PRT	Q9WUM5	Succinate--CoA ligase [ADP/GDP-forming] subunit alpha, mitochondrial OS=Mus musculus OX=10090 GN=Suclg1 PE=1 SV=4	null	null	Mouse_09-2020	null	[MS,MS:1001208,SEQUEST,]	8.95	10.408	null	null	0.16
PRT	Q61425	Hydroxyacyl-coenzyme A dehydrogenase, mitochondrial OS=Mus musculus OX=10090 GN=Hadh PE=1 SV=2	null	null	Mouse_09-2020	null	[MS,MS:1001208,SEQUEST,]	9.70	11.827	null	null	0.15
PRT	Q9DCN2	NADH-cytochrome b5 reductase 3 OS=Mus musculus OX=10090 GN=Cyb5r3 PE=1 SV=3	null	null	Mouse_09-2020	null	[MS,MS:1001208,SEQUEST,]	16.91	21.042	null	null	0.20
PRT	P99027	60S acidic ribosomal protein P2 OS=Mus musculus OX=10090 GN=Rplp2 PE=1 SV=3	null	null	Mouse_09-2020	null	[MS,MS:1001208,SEQUEST,]	22.04	29.968	null	null	0.62
PRT	G3UZJ4	Peroxiredoxin-5, mitochondrial OS=Mus musculus OX=10090 GN=Prdx5 PE=1 SV=1	null	null	Mouse_09-2020	null	[MS,MS:1001208,SEQUEST,]	15.36	21.012	null	null	0.20
PRT	Q8BP67	60S ribosomal protein L24 OS=Mus musculus OX=10090 GN=Rpl24 PE=1 SV=2	null	null	Mouse_09-2020	null	[MS,MS:1001208,SEQUEST,]	9.05	11.671	null	null	0.20
PRT	P09671	Superoxide dismutase [Mn], mitochondrial OS=Mus musculus OX=10090 GN=Sod2 PE=1 SV=3	null	null	Mouse_09-2020	null	[MS,MS:1001208,SEQUEST,]	19.78	20.257	null	null	0.25
PRT	G5E902	Phosphate carrier protein, mitochondrial OS=Mus musculus OX=10090 GN=Slc25a3 PE=1 SV=1	null	null	Mouse_09-2020	null	[MS,MS:1001208,SEQUEST,]	10.83	8.561	null	null	0.10
PRT	Q01768	Nucleoside diphosphate kinase B OS=Mus musculus OX=10090 GN=Nme2 PE=1 SV=1	null	null	Mouse_09-2020	null	[MS,MS:1001208,SEQUEST,]	13.32	16.842	null	null	0.32
PRT	P62751	60S ribosomal protein L23a OS=Mus musculus OX=10090 GN=Rpl23a PE=1 SV=1	null	null	Mouse_09-2020	null	[MS,MS:1001208,SEQUEST,]	9.60	9.361	null	null	0.32
PRT	Q921I1	Serotransferrin OS=Mus musculus OX=10090 GN=Tf PE=1 SV=1	null	null	Mouse_09-2020	null	[MS,MS:1001208,SEQUEST,]	11.59	12.027	null	null	0.07
PRT	F8WHP8	ATP synthase membrane subunit f OS=Mus musculus OX=10090 GN=Atp5j2 PE=1 SV=1	null	null	Mouse_09-2020	null	[MS,MS:1001208,SEQUEST,]	7.16	8.295	null	null	0.42
PRT	P12787	Cytochrome c oxidase subunit 5A, mitochondrial OS=Mus musculus OX=10090 GN=Cox5a PE=1 SV=2	null	null	Mouse_09-2020	null	[MS,MS:1001208,SEQUEST,]	12.67	15.580	null	null	0.23
PRT	P14148	60S ribosomal protein L7 OS=Mus musculus OX=10090 GN=Rpl7 PE=1 SV=2	null	null	Mouse_09-2020	null	[MS,MS:1001208,SEQUEST,]	7.78	10.609	null	null	0.11
PRT	Q8VCM7	Fibrinogen gamma chain OS=Mus musculus OX=10090 GN=Fgg PE=1 SV=1	null	null	Mouse_09-2020	null	[MS,MS:1001208,SEQUEST,]	10.84	13.516	null	null	0.14
PRT	Q8BJ64	Choline dehydrogenase, mitochondrial OS=Mus musculus OX=10090 GN=Chdh PE=1 SV=1	null	null	Mouse_09-2020	null	[MS,MS:1001208,SEQUEST,]	3.46	7.435	null	null	0.09
PRT	O35129	Prohibitin-2 OS=Mus musculus OX=10090 GN=Phb2 PE=1 SV=1	null	null	Mouse_09-2020	null	[MS,MS:1001208,SEQUEST,]	10.44	18.404	null	null	0.18
PRT	Q99KI0	Aconitate hydratase, mitochondrial OS=Mus musculus OX=10090 GN=Aco2 PE=1 SV=1	null	null	Mouse_09-2020	null	[MS,MS:1001208,SEQUEST,]	9.33	12.524	null	null	0.07
PRT	P62806	Histone H4 OS=Mus musculus OX=10090 GN=H4c1 PE=1 SV=2	null	null	Mouse_09-2020	null	[MS,MS:1001208,SEQUEST,]	8.64	9.967	null	null	0.42
PRT	Q64471	Glutathione S-transferase theta-1 OS=Mus musculus OX=10090 GN=Gstt1 PE=1 SV=4	null	null	Mouse_09-2020	null	[MS,MS:1001208,SEQUEST,]	10.40	8.698	null	null	0.16
PRT	E9QA79	Major urinary protein 7 OS=Mus musculus OX=10090 GN=Mup7 PE=3 SV=1	null	null	Mouse_09-2020	null	[MS,MS:1001208,SEQUEST,]	10.80	11.759	null	null	0.17
PRT	P53026	60S ribosomal protein L10a OS=Mus musculus OX=10090 GN=Rpl10a PE=1 SV=3	null	null	Mouse_09-2020	null	[MS,MS:1001208,SEQUEST,]	8.80	11.239	null	null	0.20
PRT	E9Q1Q9	Ketohexokinase OS=Mus musculus OX=10090 GN=Khk PE=1 SV=1	null	null	Mouse_09-2020	null	[MS,MS:1001208,SEQUEST,]	10.35	10.726	null	null	0.15
PRT	P55096	ATP-binding cassette sub-family D member 3 OS=Mus musculus OX=10090 GN=Abcd3 PE=1 SV=2	null	null	Mouse_09-2020	null	[MS,MS:1001208,SEQUEST,]	8.72	9.434	null	null	0.09
PRT	Q64475	Histone H2B type 1-B OS=Mus musculus OX=10090 GN=H2bc3 PE=1 SV=3	null	null	Mouse_09-2020	null	[MS,MS:1001208,SEQUEST,]	7.87	8.798	null	null	0.30
PRT	Q61598	Rab GDP dissociation inhibitor beta OS=Mus musculus OX=10090 GN=Gdi2 PE=1 SV=1	null	null	Mouse_09-2020	null	[MS,MS:1001208,SEQUEST,]	7.00	9.428	null	null	0.09
PRT	Q8C2Q8	ATP synthase subunit gamma OS=Mus musculus OX=10090 GN=Atp5c1 PE=1 SV=1	null	null	Mouse_09-2020	null	[MS,MS:1001208,SEQUEST,]	10.55	16.541	null	null	0.14
PRT	A0A1B0GS68	60S ribosomal protein L13a OS=Mus musculus OX=10090 GN=Gm45713 PE=2 SV=1	null	null	Mouse_09-2020	null	[MS,MS:1001208,SEQUEST,]	4.58	8.239	null	null	0.07
PRT	Q8CG76	Aflatoxin B1 aldehyde reductase member 2 OS=Mus musculus OX=10090 GN=Akr7a2 PE=1 SV=3	null	null	Mouse_09-2020	null	[MS,MS:1001208,SEQUEST,]	15.87	14.869	null	null	0.17
PRT	P50580	Proliferation-associated protein 2G4 OS=Mus musculus OX=10090 GN=Pa2g4 PE=1 SV=3	null	null	Mouse_09-2020	null	[MS,MS:1001208,SEQUEST,]	10.24	9.343	null	null	0.13
PRT	Q9CPQ1	Cytochrome c oxidase subunit 6C OS=Mus musculus OX=10090 GN=Cox6c PE=1 SV=3	null	null	Mouse_09-2020	null	[MS,MS:1001208,SEQUEST,]	7.99	9.897	null	null	0.28
PRT	P42125	Enoyl-CoA delta isomerase 1, mitochondrial OS=Mus musculus OX=10090 GN=Eci1 PE=1 SV=2	null	null	Mouse_09-2020	null	[MS,MS:1001208,SEQUEST,]	15.72	16.014	null	null	0.17
PRT	Q9DD20	Methyltransferase-like protein 7B OS=Mus musculus OX=10090 GN=Mettl7b PE=1 SV=2	null	null	Mouse_09-2020	null	[MS,MS:1001208,SEQUEST,]	7.91	7.014	null	null	0.20
PRT	P14824	Annexin A6 OS=Mus musculus OX=10090 GN=Anxa6 PE=1 SV=3	null	null	Mouse_09-2020	null	[MS,MS:1001208,SEQUEST,]	8.21	9.663	null	null	0.08
PRT	A0A1B0GSS8	60S ribosomal protein L18 OS=Mus musculus OX=10090 GN=Rpl18 PE=1 SV=1	null	null	Mouse_09-2020	null	[MS,MS:1001208,SEQUEST,]	8.24	8.385	null	null	0.16
PRT	O35459	Delta(3,5)-Delta(2,4)-dienoyl-CoA isomerase, mitochondrial OS=Mus musculus OX=10090 GN=Ech1 PE=1 SV=1	null	null	Mouse_09-2020	null	[MS,MS:1001208,SEQUEST,]	9.84	11.633	null	null	0.12
PRT	P14115	60S ribosomal protein L27a OS=Mus musculus OX=10090 GN=Rpl27a PE=1 SV=5	null	null	Mouse_09-2020	null	[MS,MS:1001208,SEQUEST,]	9.50	10.643	null	null	0.27
PRT	Q8BW75	Amine oxidase [flavin-containing] B OS=Mus musculus OX=10090 GN=Maob PE=1 SV=4	null	null	Mouse_09-2020	null	[MS,MS:1001208,SEQUEST,]	12.83	16.150	null	null	0.10
PRT	Q8K2B3	Succinate dehydrogenase [ubiquinone] flavoprotein subunit, mitochondrial OS=Mus musculus OX=10090 GN=Sdha PE=1 SV=1	null	null	Mouse_09-2020	null	[MS,MS:1001208,SEQUEST,]	7.48	10.905	null	null	0.06
PRT	P14206	40S ribosomal protein SA OS=Mus musculus OX=10090 GN=Rpsa PE=1 SV=4	null	null	Mouse_09-2020	null	[MS,MS:1001208,SEQUEST,]	11.79	15.711	null	null	0.20
PRT	P50172	Corticosteroid 11-beta-dehydrogenase isozyme 1 OS=Mus musculus OX=10090 GN=Hsd11b1 PE=1 SV=3	null	null	Mouse_09-2020	null	[MS,MS:1001208,SEQUEST,]	11.63	12.385	null	null	0.18
PRT	Q62425	Cytochrome c oxidase subunit NDUFA4 OS=Mus musculus OX=10090 GN=Ndufa4 PE=1 SV=2	null	null	Mouse_09-2020	null	[MS,MS:1001208,SEQUEST,]	7.31	8.616	null	null	0.46
PRT	Q921G7	Electron transfer flavoprotein-ubiquinone oxidoreductase, mitochondrial OS=Mus musculus OX=10090 GN=Etfdh PE=1 SV=1	null	null	Mouse_09-2020	null	[MS,MS:1001208,SEQUEST,]	10.96	16.861	null	null	0.11
PRT	P16331	Phenylalanine-4-hydroxylase OS=Mus musculus OX=10090 GN=Pah PE=1 SV=4	null	null	Mouse_09-2020	null	[MS,MS:1001208,SEQUEST,]	5.45	8.052	null	null	0.12
PRT	Q9CZX8	40S ribosomal protein S19 OS=Mus musculus OX=10090 GN=Rps19 PE=1 SV=3	null	null	Mouse_09-2020	null	[MS,MS:1001208,SEQUEST,]	10.86	13.019	null	null	0.21
PRT	A0A087WPF8	Protein ABHD14B (Fragment) OS=Mus musculus OX=10090 GN=Abhd14b PE=1 SV=1	null	null	Mouse_09-2020	null	[MS,MS:1001208,SEQUEST,]	11.91	13.642	null	null	0.32
PRT	Q9R1P4	Proteasome subunit alpha type-1 OS=Mus musculus OX=10090 GN=Psma1 PE=1 SV=1	null	null	Mouse_09-2020	null	[MS,MS:1001208,SEQUEST,]	5.38	9.166	null	null	0.18
PRT	P14131	40S ribosomal protein S16 OS=Mus musculus OX=10090 GN=Rps16 PE=1 SV=4	null	null	Mouse_09-2020	null	[MS,MS:1001208,SEQUEST,]	11.58	10.474	null	null	0.29
PRT	Q9EQF5	Dihydropyrimidinase OS=Mus musculus OX=10090 GN=Dpys PE=1 SV=2	null	null	Mouse_09-2020	null	[MS,MS:1001208,SEQUEST,]	12.86	13.976	null	null	0.08
PRT	Q9CQA3	Succinate dehydrogenase [ubiquinone] iron-sulfur subunit, mitochondrial OS=Mus musculus OX=10090 GN=Sdhb PE=1 SV=1	null	null	Mouse_09-2020	null	[MS,MS:1001208,SEQUEST,]	9.82	10.574	null	null	0.10
PRT	P60843	Eukaryotic initiation factor 4A-I OS=Mus musculus OX=10090 GN=Eif4a1 PE=1 SV=1	null	null	Mouse_09-2020	null	[MS,MS:1001208,SEQUEST,]	13.93	17.526	null	null	0.14
PRT	Q8BFR5	Elongation factor Tu, mitochondrial OS=Mus musculus OX=10090 GN=Tufm PE=1 SV=1	null	null	Mouse_09-2020	null	[MS,MS:1001208,SEQUEST,]	13.12	15.553	null	null	0.16
PRT	Q9QZ85	Interferon-inducible GTPase 1 OS=Mus musculus OX=10090 GN=Iigp1 PE=1 SV=2	null	null	Mouse_09-2020	null	[MS,MS:1001208,SEQUEST,]	6.87	8.212	null	null	0.13
PRT	P48758	Carbonyl reductase [NADPH] 1 OS=Mus musculus OX=10090 GN=Cbr1 PE=1 SV=3	null	null	Mouse_09-2020	null	[MS,MS:1001208,SEQUEST,]	12.17	11.992	null	null	0.13
PRT	O09174	Alpha-methylacyl-CoA racemase OS=Mus musculus OX=10090 GN=Amacr PE=1 SV=4	null	null	Mouse_09-2020	null	[MS,MS:1001208,SEQUEST,]	13.78	12.499	null	null	0.17
PRT	Q9DBJ1	Phosphoglycerate mutase 1 OS=Mus musculus OX=10090 GN=Pgam1 PE=1 SV=3	null	null	Mouse_09-2020	null	[MS,MS:1001208,SEQUEST,]	9.77	13.154	null	null	0.25
PRT	P63325	40S ribosomal protein S10 OS=Mus musculus OX=10090 GN=Rps10 PE=1 SV=1	null	null	Mouse_09-2020	null	[MS,MS:1001208,SEQUEST,]	11.41	8.019	null	null	0.36
PRT	D3Z4A4	Peroxiredoxin-2 (Fragment) OS=Mus musculus OX=10090 GN=Prdx2 PE=1 SV=8	null	null	Mouse_09-2020	null	[MS,MS:1001208,SEQUEST,]	7.92	8.585	null	null	0.30
PRT	P17563	Methanethiol oxidase OS=Mus musculus OX=10090 GN=Selenbp1 PE=1 SV=2	null	null	Mouse_09-2020	null	[MS,MS:1001208,SEQUEST,]	44.87	52.194	null	null	0.30
PRT	Q63880	Carboxylesterase 3A OS=Mus musculus OX=10090 GN=Ces3a PE=1 SV=2	null	null	Mouse_09-2020	null	[MS,MS:1001208,SEQUEST,]	27.27	22.599	null	null	0.15
PRT	Q3UEP4	UDP-glucuronosyltransferase OS=Mus musculus OX=10090 GN=Ugt2b36 PE=1 SV=1	null	null	Mouse_09-2020	null	[MS,MS:1001208,SEQUEST,]	22.77	19.672	null	null	0.13
PRT	Q9JLI0	Aldo-keto reductase a OS=Mus musculus OX=10090 GN=Akr1c12 PE=1 SV=1	null	null	Mouse_09-2020	null	[MS,MS:1001208,SEQUEST,]	10.03	8.863	null	null	0.12
PRT	Q8VCX1	Aldo-keto reductase family 1 member D1 OS=Mus musculus OX=10090 GN=Akr1d1 PE=1 SV=1	null	null	Mouse_09-2020	null	[MS,MS:1001208,SEQUEST,]	7.06	11.270	null	null	0.14
PRT	Q8JZR0	Long-chain-fatty-acid--CoA ligase 5 OS=Mus musculus OX=10090 GN=Acsl5 PE=1 SV=1	null	null	Mouse_09-2020	null	[MS,MS:1001208,SEQUEST,]	11.58	10.122	null	null	0.06
PRT	J3QMG3	Voltage-dependent anion-selective channel protein 3 OS=Mus musculus OX=10090 GN=Vdac3 PE=1 SV=1	null	null	Mouse_09-2020	null	[MS,MS:1001208,SEQUEST,]	10.13	8.544	null	null	0.15
PRT	P25688	Uricase OS=Mus musculus OX=10090 GN=Uox PE=1 SV=2	null	null	Mouse_09-2020	null	[MS,MS:1001208,SEQUEST,]	7.46	12.516	null	null	0.16
PRT	P19536	Cytochrome c oxidase subunit 5B, mitochondrial OS=Mus musculus OX=10090 GN=Cox5b PE=1 SV=1	null	null	Mouse_09-2020	null	[MS,MS:1001208,SEQUEST,]	8.68	10.027	null	null	0.23
PRT	O55142	60S ribosomal protein L35a OS=Mus musculus OX=10090 GN=Rpl35a PE=1 SV=2	null	null	Mouse_09-2020	null	[MS,MS:1001208,SEQUEST,]	4.33	3.751	null	null	0.22
PRT	Q91ZA3	Propionyl-CoA carboxylase alpha chain, mitochondrial OS=Mus musculus OX=10090 GN=Pcca PE=1 SV=2	null	null	Mouse_09-2020	null	[MS,MS:1001208,SEQUEST,]	4.97	5.567	null	null	0.05
PRT	P62908	40S ribosomal protein S3 OS=Mus musculus OX=10090 GN=Rps3 PE=1 SV=1	null	null	Mouse_09-2020	null	[MS,MS:1001208,SEQUEST,]	4.91	5.216	null	null	0.22
PRT	P62900	60S ribosomal protein L31 OS=Mus musculus OX=10090 GN=Rpl31 PE=1 SV=1	null	null	Mouse_09-2020	null	[MS,MS:1001208,SEQUEST,]	11.66	10.215	null	null	0.28
PRT	Q8QZS1	3-hydroxyisobutyryl-CoA hydrolase, mitochondrial OS=Mus musculus OX=10090 GN=Hibch PE=1 SV=1	null	null	Mouse_09-2020	null	[MS,MS:1001208,SEQUEST,]	9.89	8.329	null	null	0.09
PRT	Q3TML0	Protein disulfide-isomerase A6 OS=Mus musculus OX=10090 GN=Pdia6 PE=1 SV=1	null	null	Mouse_09-2020	null	[MS,MS:1001208,SEQUEST,]	6.82	10.209	null	null	0.10
PRT	Q64523	Histone H2A type 2-C OS=Mus musculus OX=10090 GN=H2ac20 PE=1 SV=3	null	null	Mouse_09-2020	null	[MS,MS:1001208,SEQUEST,]	11.84	15.677	null	null	0.25
PRT	Q9CQB4	Cytochrome b-c1 complex subunit 7 OS=Mus musculus OX=10090 GN=Uqcrb PE=1 SV=1	null	null	Mouse_09-2020	null	[MS,MS:1001208,SEQUEST,]	9.32	5.374	null	null	0.26
PRT	Q8R0F9	SEC14-like protein 4 OS=Mus musculus OX=10090 GN=Sec14l4 PE=1 SV=1	null	null	Mouse_09-2020	null	[MS,MS:1001208,SEQUEST,]	9.97	8.374	null	null	0.11
PRT	Q9WVM8	Kynurenine/alpha-aminoadipate aminotransferase, mitochondrial OS=Mus musculus OX=10090 GN=Aadat PE=1 SV=1	null	null	Mouse_09-2020	null	[MS,MS:1001208,SEQUEST,]	7.75	7.065	null	null	0.09
PRT	O88451	Retinol dehydrogenase 7 OS=Mus musculus OX=10090 GN=Rdh7 PE=1 SV=1	null	null	Mouse_09-2020	null	[MS,MS:1001208,SEQUEST,]	7.15	5.109	null	null	0.09
PRT	Q791V5	Mitochondrial carrier homolog 2 OS=Mus musculus OX=10090 GN=Mtch2 PE=1 SV=1	null	null	Mouse_09-2020	null	[MS,MS:1001208,SEQUEST,]	6.82	6.864	null	null	0.12
PRT	P70296	Phosphatidylethanolamine-binding protein 1 OS=Mus musculus OX=10090 GN=Pebp1 PE=1 SV=3	null	null	Mouse_09-2020	null	[MS,MS:1001208,SEQUEST,]	7.99	10.899	null	null	0.36
PRT	Q99JY0	Trifunctional enzyme subunit beta, mitochondrial OS=Mus musculus OX=10090 GN=Hadhb PE=1 SV=1	null	null	Mouse_09-2020	null	[MS,MS:1001208,SEQUEST,]	4.04	5.759	null	null	0.07
PRT	Q5FW60	Major urinary protein 20 OS=Mus musculus OX=10090 GN=Mup20 PE=1 SV=1	null	null	Mouse_09-2020	null	[MS,MS:1001208,SEQUEST,]	5.31	7.780	null	null	0.16
PRT	Q9CRB3	5-hydroxyisourate hydrolase OS=Mus musculus OX=10090 GN=Urah PE=1 SV=1	null	null	Mouse_09-2020	null	[MS,MS:1001208,SEQUEST,]	5.03	7.355	null	null	0.25
PRT	A0A1L1SSF8	RIKEN cDNA 4931406C07 gene OS=Mus musculus OX=10090 GN=4931406C07Rik PE=1 SV=1	null	null	Mouse_09-2020	null	[MS,MS:1001208,SEQUEST,]	2.94	5.115	null	null	0.14
PRT	K4DI63	Protein CREG1 OS=Mus musculus OX=10090 GN=Creg1 PE=1 SV=1	null	null	Mouse_09-2020	null	[MS,MS:1001208,SEQUEST,]	8.49	7.624	null	null	0.28
PRT	F6Y6L6	Predicted gene, 49369 (Fragment) OS=Mus musculus OX=10090 GN=Gm49369 PE=1 SV=1	null	null	Mouse_09-2020	null	[MS,MS:1001208,SEQUEST,]	6.63	7.359	null	null	0.14
PRT	Q99KR3	Endoribonuclease LACTB2 OS=Mus musculus OX=10090 GN=Lactb2 PE=1 SV=1	null	null	Mouse_09-2020	null	[MS,MS:1001208,SEQUEST,]	7.98	5.048	null	null	0.12
PRT	O88569	Heterogeneous nuclear ribonucleoproteins A2/B1 OS=Mus musculus OX=10090 GN=Hnrnpa2b1 PE=1 SV=2	null	null	Mouse_09-2020	null	[MS,MS:1001208,SEQUEST,]	14.76	21.278	null	null	0.10
PRT	P26043	Radixin OS=Mus musculus OX=10090 GN=Rdx PE=1 SV=3	null	null	Mouse_09-2020	null	[MS,MS:1001208,SEQUEST,]	8.59	10.635	null	null	0.06
PRT	A0A2I3BQ03	14-3-3 protein zeta/delta (Fragment) OS=Mus musculus OX=10090 GN=Ywhaz PE=1 SV=1	null	null	Mouse_09-2020	null	[MS,MS:1001208,SEQUEST,]	8.96	10.521	null	null	0.25
PRT	Q9CPQ8	ATP synthase subunit g, mitochondrial OS=Mus musculus OX=10090 GN=Atp5mg PE=1 SV=1	null	null	Mouse_09-2020	null	[MS,MS:1001208,SEQUEST,]	15.27	18.699	null	null	0.31
PRT	P61358	60S ribosomal protein L27 OS=Mus musculus OX=10090 GN=Rpl27 PE=1 SV=2	null	null	Mouse_09-2020	null	[MS,MS:1001208,SEQUEST,]	5.21	6.354	null	null	0.21
PRT	G3XA25	Acetyl-CoA acetyltransferase, cytosolic OS=Mus musculus OX=10090 GN=Acat2 PE=1 SV=1	null	null	Mouse_09-2020	null	[MS,MS:1001208,SEQUEST,]	4.38	3.887	null	null	0.11
PRT	Q8R1G2	Carboxymethylenebutenolidase homolog OS=Mus musculus OX=10090 GN=Cmbl PE=1 SV=1	null	null	Mouse_09-2020	null	[MS,MS:1001208,SEQUEST,]	3.96	6.031	null	null	0.13
PRT	P19783	Cytochrome c oxidase subunit 4 isoform 1, mitochondrial OS=Mus musculus OX=10090 GN=Cox4i1 PE=1 SV=2	null	null	Mouse_09-2020	null	[MS,MS:1001208,SEQUEST,]	6.75	8.485	null	null	0.24
PRT	Q8BGQ7	Alanine--tRNA ligase, cytoplasmic OS=Mus musculus OX=10090 GN=Aars1 PE=1 SV=1	null	null	Mouse_09-2020	null	[MS,MS:1001208,SEQUEST,]	2.69	5.350	null	null	0.03
PRT	P53395	Lipoamide acyltransferase component of branched-chain alpha-keto acid dehydrogenase complex, mitochondrial OS=Mus musculus OX=10090 GN=Dbt PE=1 SV=2	null	null	Mouse_09-2020	null	[MS,MS:1001208,SEQUEST,]	7.51	6.578	null	null	0.11
PRT	E9Q1J7	Propionyl-CoA carboxylase beta chain, mitochondrial OS=Mus musculus OX=10090 GN=Pccb PE=1 SV=1	null	null	Mouse_09-2020	null	[MS,MS:1001208,SEQUEST,]	7.46	8.083	null	null	0.08
PRT	Q8QZR5	Alanine aminotransferase 1 OS=Mus musculus OX=10090 GN=Gpt PE=1 SV=3	null	null	Mouse_09-2020	null	[MS,MS:1001208,SEQUEST,]	10.31	10.258	null	null	0.09
PRT	Q9Z2I9	Succinate--CoA ligase [ADP-forming] subunit beta, mitochondrial OS=Mus musculus OX=10090 GN=Sucla2 PE=1 SV=2	null	null	Mouse_09-2020	null	[MS,MS:1001208,SEQUEST,]	6.64	7.053	null	null	0.06
PRT	P62702	40S ribosomal protein S4, X isoform OS=Mus musculus OX=10090 GN=Rps4x PE=1 SV=2	null	null	Mouse_09-2020	null	[MS,MS:1001208,SEQUEST,]	2.90	7.031	null	null	0.11
PRT	P00405	Cytochrome c oxidase subunit 2 OS=Mus musculus OX=10090 GN=Mtco2 PE=1 SV=1	null	null	Mouse_09-2020	null	[MS,MS:1001208,SEQUEST,]	10.99	14.342	null	null	0.21
PRT	P58710	L-gulonolactone oxidase OS=Mus musculus OX=10090 GN=Gulo PE=1 SV=3	null	null	Mouse_09-2020	null	[MS,MS:1001208,SEQUEST,]	3.74	2.918	null	null	0.10
PRT	Q9JM62	Receptor expression-enhancing protein 6 OS=Mus musculus OX=10090 GN=Reep6 PE=1 SV=1	null	null	Mouse_09-2020	null	[MS,MS:1001208,SEQUEST,]	13.04	16.691	null	null	0.19
PRT	A0A0G2JGI9	4-alpha-glucanotransferase OS=Mus musculus OX=10090 GN=Agl PE=1 SV=1	null	null	Mouse_09-2020	null	[MS,MS:1001208,SEQUEST,]	3.46	6.149	null	null	0.04
PRT	Q8R164	Valacyclovir hydrolase OS=Mus musculus OX=10090 GN=Bphl PE=1 SV=1	null	null	Mouse_09-2020	null	[MS,MS:1001208,SEQUEST,]	4.99	5.540	null	null	0.11
PRT	P62918	60S ribosomal protein L8 OS=Mus musculus OX=10090 GN=Rpl8 PE=1 SV=2	null	null	Mouse_09-2020	null	[MS,MS:1001208,SEQUEST,]	9.82	10.409	null	null	0.18
PRT	Q8K0E8	Fibrinogen beta chain OS=Mus musculus OX=10090 GN=Fgb PE=1 SV=1	null	null	Mouse_09-2020	null	[MS,MS:1001208,SEQUEST,]	4.82	4.735	null	null	0.06
PRT	O55234	Proteasome subunit beta type-5 OS=Mus musculus OX=10090 GN=Psmb5 PE=1 SV=3	null	null	Mouse_09-2020	null	[MS,MS:1001208,SEQUEST,]	4.76	6.241	null	null	0.07
PRT	P29758	Ornithine aminotransferase, mitochondrial OS=Mus musculus OX=10090 GN=Oat PE=1 SV=1	null	null	Mouse_09-2020	null	[MS,MS:1001208,SEQUEST,]	9.58	11.273	null	null	0.09
PRT	Q8VEK3	Heterogeneous nuclear ribonucleoprotein U OS=Mus musculus OX=10090 GN=Hnrnpu PE=1 SV=1	null	null	Mouse_09-2020	null	[MS,MS:1001208,SEQUEST,]	7.67	10.452	null	null	0.05
PRT	Q8R086	Sulfite oxidase, mitochondrial OS=Mus musculus OX=10090 GN=Suox PE=1 SV=2	null	null	Mouse_09-2020	null	[MS,MS:1001208,SEQUEST,]	8.82	9.185	null	null	0.11
PRT	D3YVC1	40S ribosomal protein S2 (Fragment) OS=Mus musculus OX=10090 GN=Rps2 PE=1 SV=1	null	null	Mouse_09-2020	null	[MS,MS:1001208,SEQUEST,]	6.95	4.618	null	null	0.11
PRT	Q9CQM8	60S ribosomal protein L21 OS=Mus musculus OX=10090 GN=Rpl21 PE=1 SV=1	null	null	Mouse_09-2020	null	[MS,MS:1001208,SEQUEST,]	5.17	7.099	null	null	0.17
PRT	P43274	Histone H1.4 OS=Mus musculus OX=10090 GN=H1-4 PE=1 SV=2	null	null	Mouse_09-2020	null	[MS,MS:1001208,SEQUEST,]	8.33	14.483	null	null	0.13
PRT	Q3U367	4-trimethylaminobutyraldehyde dehydrogenase OS=Mus musculus OX=10090 GN=Aldh9a1 PE=1 SV=1	null	null	Mouse_09-2020	null	[MS,MS:1001208,SEQUEST,]	9.23	11.649	null	null	0.08
PRT	B1AU25	Apoptosis-inducing factor 1, mitochondrial OS=Mus musculus OX=10090 GN=Aifm1 PE=1 SV=1	null	null	Mouse_09-2020	null	[MS,MS:1001208,SEQUEST,]	9.56	8.194	null	null	0.07
PRT	E9Q5L3	Short/branched chain-specific acyl-CoA dehydrogenase, mitochondrial OS=Mus musculus OX=10090 GN=Acadsb PE=1 SV=1	null	null	Mouse_09-2020	null	[MS,MS:1001208,SEQUEST,]	9.29	9.298	null	null	0.08
PRT	Q9CZU6	Citrate synthase, mitochondrial OS=Mus musculus OX=10090 GN=Cs PE=1 SV=1	null	null	Mouse_09-2020	null	[MS,MS:1001208,SEQUEST,]	5.88	5.682	null	null	0.08
PRT	Q3ULD5	Methylcrotonoyl-CoA carboxylase beta chain, mitochondrial OS=Mus musculus OX=10090 GN=Mccc2 PE=1 SV=1	null	null	Mouse_09-2020	null	[MS,MS:1001208,SEQUEST,]	4.98	7.702	null	null	0.06
PRT	A2A974	Cytochrome P450 4A12B OS=Mus musculus OX=10090 GN=Cyp4a12b PE=1 SV=1	null	null	Mouse_09-2020	null	[MS,MS:1001208,SEQUEST,]	4.20	3.906	null	null	0.06
PRT	Q68FD5	Clathrin heavy chain 1 OS=Mus musculus OX=10090 GN=Cltc PE=1 SV=3	null	null	Mouse_09-2020	null	[MS,MS:1001208,SEQUEST,]	6.02	6.396	null	null	0.02
PRT	Q9D1A2	Cytosolic non-specific dipeptidase OS=Mus musculus OX=10090 GN=Cndp2 PE=1 SV=1	null	null	Mouse_09-2020	null	[MS,MS:1001208,SEQUEST,]	8.15	7.551	null	null	0.09
PRT	P47963	60S ribosomal protein L13 OS=Mus musculus OX=10090 GN=Rpl13 PE=1 SV=3	null	null	Mouse_09-2020	null	[MS,MS:1001208,SEQUEST,]	9.82	7.827	null	null	0.16
PRT	Q91X91	Nicotinate-nucleotide pyrophosphorylase [carboxylating] OS=Mus musculus OX=10090 GN=Qprt PE=1 SV=1	null	null	Mouse_09-2020	null	[MS,MS:1001208,SEQUEST,]	5.67	9.161	null	null	0.11
PRT	Q99P30	Peroxisomal coenzyme A diphosphatase NUDT7 OS=Mus musculus OX=10090 GN=Nudt7 PE=1 SV=2	null	null	Mouse_09-2020	null	[MS,MS:1001208,SEQUEST,]	7.66	11.230	null	null	0.14
PRT	P27659	60S ribosomal protein L3 OS=Mus musculus OX=10090 GN=Rpl3 PE=1 SV=3	null	null	Mouse_09-2020	null	[MS,MS:1001208,SEQUEST,]	2.54	5.026	null	null	0.07
PRT	Q9QYG0	Protein NDRG2 OS=Mus musculus OX=10090 GN=Ndrg2 PE=1 SV=1	null	null	Mouse_09-2020	null	[MS,MS:1001208,SEQUEST,]	9.31	8.950	null	null	0.12
PRT	P05201	Aspartate aminotransferase, cytoplasmic OS=Mus musculus OX=10090 GN=Got1 PE=1 SV=3	null	null	Mouse_09-2020	null	[MS,MS:1001208,SEQUEST,]	5.59	7.181	null	null	0.09
PRT	A2AVJ7	Ribosome-binding protein 1 OS=Mus musculus OX=10090 GN=Rrbp1 PE=1 SV=1	null	null	Mouse_09-2020	null	[MS,MS:1001208,SEQUEST,]	2.32	2.153	null	null	0.03
PRT	P62849	40S ribosomal protein S24 OS=Mus musculus OX=10090 GN=Rps24 PE=1 SV=1	null	null	Mouse_09-2020	null	[MS,MS:1001208,SEQUEST,]	5.31	8.395	null	null	0.21
PRT	Q8JZU2	Tricarboxylate transport protein, mitochondrial OS=Mus musculus OX=10090 GN=Slc25a1 PE=1 SV=1	null	null	Mouse_09-2020	null	[MS,MS:1001208,SEQUEST,]	10.28	13.128	null	null	0.10
PRT	P84244	Histone H3.3 OS=Mus musculus OX=10090 GN=H3-3a PE=1 SV=2	null	null	Mouse_09-2020	null	[MS,MS:1001208,SEQUEST,]	6.85	5.627	null	null	0.19
PRT	Q8VCH0	3-ketoacyl-CoA thiolase B, peroxisomal OS=Mus musculus OX=10090 GN=Acaa1b PE=1 SV=1	null	null	Mouse_09-2020	null	[MS,MS:1001208,SEQUEST,]	34.84	48.465	null	null	0.38
PRT	Q8BK48	Pyrethroid hydrolase Ces2e OS=Mus musculus OX=10090 GN=Ces2e PE=1 SV=1	null	null	Mouse_09-2020	null	[MS,MS:1001208,SEQUEST,]	19.50	17.230	null	null	0.14
PRT	D3YX76	Glutathione S-transferase OS=Mus musculus OX=10090 GN=Gstm2 PE=1 SV=1	null	null	Mouse_09-2020	null	[MS,MS:1001208,SEQUEST,]	18.63	23.749	null	null	0.27
PRT	A0A0A0MQA5	Tubulin alpha chain (Fragment) OS=Mus musculus OX=10090 GN=Tuba4a PE=1 SV=1	null	null	Mouse_09-2020	null	[MS,MS:1001208,SEQUEST,]	16.82	16.411	null	null	0.17
PRT	A0A2R8VHY1	Cytochrome P450 2D10 (Fragment) OS=Mus musculus OX=10090 GN=Cyp2d10 PE=1 SV=1	null	null	Mouse_09-2020	null	[MS,MS:1001208,SEQUEST,]	10.99	14.068	null	null	0.13
PRT	P24472	Glutathione S-transferase A4 OS=Mus musculus OX=10090 GN=Gsta4 PE=1 SV=3	null	null	Mouse_09-2020	null	[MS,MS:1001208,SEQUEST,]	8.16	12.546	null	null	0.11
PRT	P23953	Carboxylesterase 1C OS=Mus musculus OX=10090 GN=Ces1c PE=1 SV=4	null	null	Mouse_09-2020	null	[MS,MS:1001208,SEQUEST,]	11.31	7.583	null	null	0.06
PRT	Q8VCC2	Liver carboxylesterase 1 OS=Mus musculus OX=10090 GN=Ces1 PE=1 SV=1	null	null	Mouse_09-2020	null	[MS,MS:1001208,SEQUEST,]	7.89	3.357	null	null	0.05
PRT	P47962	60S ribosomal protein L5 OS=Mus musculus OX=10090 GN=Rpl5 PE=1 SV=3	null	null	Mouse_09-2020	null	[MS,MS:1001208,SEQUEST,]	3.48	2.471	null	null	0.05
PRT	Q9D0M3	Cytochrome c1, heme protein, mitochondrial OS=Mus musculus OX=10090 GN=Cyc1 PE=1 SV=1	null	null	Mouse_09-2020	null	[MS,MS:1001208,SEQUEST,]	5.75	6.284	null	null	0.07
PRT	P47915	60S ribosomal protein L29 OS=Mus musculus OX=10090 GN=Rpl29 PE=1 SV=2	null	null	Mouse_09-2020	null	[MS,MS:1001208,SEQUEST,]	0.00	4.097	null	null	0.16
PRT	Q8BWF0	Succinate-semialdehyde dehydrogenase, mitochondrial OS=Mus musculus OX=10090 GN=Aldh5a1 PE=1 SV=1	null	null	Mouse_09-2020	null	[MS,MS:1001208,SEQUEST,]	2.83	5.898	null	null	0.07
PRT	P62259	14-3-3 protein epsilon OS=Mus musculus OX=10090 GN=Ywhae PE=1 SV=1	null	null	Mouse_09-2020	null	[MS,MS:1001208,SEQUEST,]	3.35	3.257	null	null	0.12
PRT	A0A1L1SQA8	40S ribosomal protein S25 OS=Mus musculus OX=10090 GN=Rps25 PE=1 SV=1	null	null	Mouse_09-2020	null	[MS,MS:1001208,SEQUEST,]	2.35	4.345	null	null	0.25
PRT	D3Z2H9	Tropomyosin 3, related sequence 7 OS=Mus musculus OX=10090 GN=Tpm3-rs7 PE=3 SV=1	null	null	Mouse_09-2020	null	[MS,MS:1001208,SEQUEST,]	5.60	5.995	null	null	0.10
PRT	Q9DBP5	UMP-CMP kinase OS=Mus musculus OX=10090 GN=Cmpk1 PE=1 SV=1	null	null	Mouse_09-2020	null	[MS,MS:1001208,SEQUEST,]	5.83	8.459	null	null	0.12
PRT	Q99LX0	Parkinson disease protein 7 homolog OS=Mus musculus OX=10090 GN=Park7 PE=1 SV=1	null	null	Mouse_09-2020	null	[MS,MS:1001208,SEQUEST,]	10.50	12.070	null	null	0.08
PRT	Q78PY7	Staphylococcal nuclease domain-containing protein 1 OS=Mus musculus OX=10090 GN=Snd1 PE=1 SV=1	null	null	Mouse_09-2020	null	[MS,MS:1001208,SEQUEST,]	8.72	8.997	null	null	0.03
PRT	P97371	Proteasome activator complex subunit 1 OS=Mus musculus OX=10090 GN=Psme1 PE=1 SV=2	null	null	Mouse_09-2020	null	[MS,MS:1001208,SEQUEST,]	4.42	3.369	null	null	0.07
PRT	P67984	60S ribosomal protein L22 OS=Mus musculus OX=10090 GN=Rpl22 PE=1 SV=2	null	null	Mouse_09-2020	null	[MS,MS:1001208,SEQUEST,]	2.97	5.573	null	null	0.20
PRT	Q9JJI8	60S ribosomal protein L38 OS=Mus musculus OX=10090 GN=Rpl38 PE=1 SV=3	null	null	Mouse_09-2020	null	[MS,MS:1001208,SEQUEST,]	6.13	10.064	null	null	0.34
PRT	Q9DBG6	Dolichyl-diphosphooligosaccharide--protein glycosyltransferase subunit 2 OS=Mus musculus OX=10090 GN=Rpn2 PE=1 SV=1	null	null	Mouse_09-2020	null	[MS,MS:1001208,SEQUEST,]	10.55	11.562	null	null	0.04
PRT	Q9CQC7	NADH dehydrogenase [ubiquinone] 1 beta subcomplex subunit 4 OS=Mus musculus OX=10090 GN=Ndufb4 PE=1 SV=3	null	null	Mouse_09-2020	null	[MS,MS:1001208,SEQUEST,]	5.30	6.119	null	null	0.20
PRT	Q91X72	Hemopexin OS=Mus musculus OX=10090 GN=Hpx PE=1 SV=2	null	null	Mouse_09-2020	null	[MS,MS:1001208,SEQUEST,]	3.84	3.440	null	null	0.04
PRT	P52825	Carnitine O-palmitoyltransferase 2, mitochondrial OS=Mus musculus OX=10090 GN=Cpt2 PE=1 SV=2	null	null	Mouse_09-2020	null	[MS,MS:1001208,SEQUEST,]	6.27	6.831	null	null	0.04
PRT	Q9DBG1	Sterol 26-hydroxylase, mitochondrial OS=Mus musculus OX=10090 GN=Cyp27a1 PE=1 SV=1	null	null	Mouse_09-2020	null	[MS,MS:1001208,SEQUEST,]	2.80	2.060	null	null	0.04
PRT	Q922Q1	Mitochondrial amidoxime reducing component 2 OS=Mus musculus OX=10090 GN=Mtarc2 PE=1 SV=1	null	null	Mouse_09-2020	null	[MS,MS:1001208,SEQUEST,]	4.26	4.139	null	null	0.05
PRT	Q71RI9	Kynurenine--oxoglutarate transaminase 3 OS=Mus musculus OX=10090 GN=Kyat3 PE=1 SV=1	null	null	Mouse_09-2020	null	[MS,MS:1001208,SEQUEST,]	4.46	4.481	null	null	0.05
PRT	Q9D8L3	Signal sequence receptor subunit delta OS=Mus musculus OX=10090 GN=Ssr4 PE=1 SV=1	null	null	Mouse_09-2020	null	[MS,MS:1001208,SEQUEST,]	2.35	3.829	null	null	0.07
PRT	P62082	40S ribosomal protein S7 OS=Mus musculus OX=10090 GN=Rps7 PE=2 SV=1	null	null	Mouse_09-2020	null	[MS,MS:1001208,SEQUEST,]	6.46	5.143	null	null	0.14
PRT	Q8K154	UDP-glucuronosyltransferase OS=Mus musculus OX=10090 GN=Ugt2b34 PE=1 SV=1	null	null	Mouse_09-2020	null	[MS,MS:1001208,SEQUEST,]	3.83	4.772	null	null	0.06
PRT	Q9D819	Inorganic pyrophosphatase OS=Mus musculus OX=10090 GN=Ppa1 PE=1 SV=1	null	null	Mouse_09-2020	null	[MS,MS:1001208,SEQUEST,]	4.86	3.781	null	null	0.06
PRT	O88986	2-amino-3-ketobutyrate coenzyme A ligase, mitochondrial OS=Mus musculus OX=10090 GN=Gcat PE=1 SV=2	null	null	Mouse_09-2020	null	[MS,MS:1001208,SEQUEST,]	7.16	8.372	null	null	0.04
PRT	Q8VBW8	Tetratricopeptide repeat protein 36 OS=Mus musculus OX=10090 GN=Ttc36 PE=1 SV=1	null	null	Mouse_09-2020	null	[MS,MS:1001208,SEQUEST,]	2.86	3.763	null	null	0.16
PRT	P42669	Transcriptional activator protein Pur-alpha OS=Mus musculus OX=10090 GN=Pura PE=1 SV=1	null	null	Mouse_09-2020	null	[MS,MS:1001208,SEQUEST,]	4.54	4.477	null	null	0.06
PRT	Q3UQ44	Ras GTPase-activating-like protein IQGAP2 OS=Mus musculus OX=10090 GN=Iqgap2 PE=1 SV=2	null	null	Mouse_09-2020	null	[MS,MS:1001208,SEQUEST,]	2.59	3.988	null	null	0.02
PRT	Q9CPP6	NADH dehydrogenase [ubiquinone] 1 alpha subcomplex subunit 5 OS=Mus musculus OX=10090 GN=Ndufa5 PE=1 SV=3	null	null	Mouse_09-2020	null	[MS,MS:1001208,SEQUEST,]	4.89	3.896	null	null	0.14
PRT	Q8BWQ1	UDP-glucuronosyltransferase 2A3 OS=Mus musculus OX=10090 GN=Ugt2a3 PE=1 SV=1	null	null	Mouse_09-2020	null	[MS,MS:1001208,SEQUEST,]	3.68	5.618	null	null	0.05
PRT	Q9WUA2	Phenylalanine--tRNA ligase beta subunit OS=Mus musculus OX=10090 GN=Farsb PE=1 SV=2	null	null	Mouse_09-2020	null	[MS,MS:1001208,SEQUEST,]	4.25	3.723	null	null	0.04
PRT	P63276	40S ribosomal protein S17 OS=Mus musculus OX=10090 GN=Rps17 PE=1 SV=2	null	null	Mouse_09-2020	null	[MS,MS:1001208,SEQUEST,]	4.08	4.851	null	null	0.28
PRT	Q9D023	Mitochondrial pyruvate carrier 2 OS=Mus musculus OX=10090 GN=Mpc2 PE=1 SV=1	null	null	Mouse_09-2020	null	[MS,MS:1001208,SEQUEST,]	4.13	3.098	null	null	0.13
PRT	Q9JI75	Ribosyldihydronicotinamide dehydrogenase [quinone] OS=Mus musculus OX=10090 GN=Nqo2 PE=1 SV=3	null	null	Mouse_09-2020	null	[MS,MS:1001208,SEQUEST,]	6.17	8.771	null	null	0.09
PRT	P62911	60S ribosomal protein L32 OS=Mus musculus OX=10090 GN=Rpl32 PE=1 SV=2	null	null	Mouse_09-2020	null	[MS,MS:1001208,SEQUEST,]	6.91	7.101	null	null	0.12
PRT	Q9D0F3	Protein ERGIC-53 OS=Mus musculus OX=10090 GN=Lman1 PE=1 SV=1	null	null	Mouse_09-2020	null	[MS,MS:1001208,SEQUEST,]	3.34	3.775	null	null	0.03
PRT	Q922B2	Aspartate--tRNA ligase, cytoplasmic OS=Mus musculus OX=10090 GN=Dars1 PE=1 SV=2	null	null	Mouse_09-2020	null	[MS,MS:1001208,SEQUEST,]	5.63	8.350	null	null	0.05
PRT	O55060	Thiopurine S-methyltransferase OS=Mus musculus OX=10090 GN=Tpmt PE=1 SV=1	null	null	Mouse_09-2020	null	[MS,MS:1001208,SEQUEST,]	1.80	3.075	null	null	0.10
PRT	Q9JKY7	Cytochrome P450 CYP2D22 OS=Mus musculus OX=10090 GN=Cyp2d22 PE=1 SV=1	null	null	Mouse_09-2020	null	[MS,MS:1001208,SEQUEST,]	5.65	6.666	null	null	0.04
PRT	P00375	Dihydrofolate reductase OS=Mus musculus OX=10090 GN=Dhfr PE=1 SV=3	null	null	Mouse_09-2020	null	[MS,MS:1001208,SEQUEST,]	2.11	2.202	null	null	0.07
PRT	Q9D826	Peroxisomal sarcosine oxidase OS=Mus musculus OX=10090 GN=Pipox PE=1 SV=1	null	null	Mouse_09-2020	null	[MS,MS:1001208,SEQUEST,]	3.17	4.945	null	null	0.07
PRT	Q9CQ54	NADH dehydrogenase [ubiquinone] 1 subunit C2 OS=Mus musculus OX=10090 GN=Ndufc2 PE=1 SV=1	null	null	Mouse_09-2020	null	[MS,MS:1001208,SEQUEST,]	3.33	5.176	null	null	0.12
PRT	Q91XD4	Formimidoyltransferase-cyclodeaminase OS=Mus musculus OX=10090 GN=Ftcd PE=1 SV=1	null	null	Mouse_09-2020	null	[MS,MS:1001208,SEQUEST,]	5.57	7.531	null	null	0.04
PRT	Q8BG32	26S proteasome non-ATPase regulatory subunit 11 OS=Mus musculus OX=10090 GN=Psmd11 PE=1 SV=3	null	null	Mouse_09-2020	null	[MS,MS:1001208,SEQUEST,]	5.05	4.868	null	null	0.05
PRT	Q922Q8	Leucine-rich repeat-containing protein 59 OS=Mus musculus OX=10090 GN=Lrrc59 PE=1 SV=1	null	null	Mouse_09-2020	null	[MS,MS:1001208,SEQUEST,]	4.94	4.063	null	null	0.07
PRT	Q99LF4	RNA-splicing ligase RtcB homolog OS=Mus musculus OX=10090 GN=Rtcb PE=1 SV=1	null	null	Mouse_09-2020	null	[MS,MS:1001208,SEQUEST,]	1.76	3.612	null	null	0.04
PRT	Q60692	Proteasome subunit beta type-6 OS=Mus musculus OX=10090 GN=Psmb6 PE=1 SV=3	null	null	Mouse_09-2020	null	[MS,MS:1001208,SEQUEST,]	4.57	5.063	null	null	0.08
PRT	Q91VS7	Microsomal glutathione S-transferase 1 OS=Mus musculus OX=10090 GN=Mgst1 PE=1 SV=3	null	null	Mouse_09-2020	null	[MS,MS:1001208,SEQUEST,]	3.43	5.061	null	null	0.16
PRT	G3UX26	Outer mitochondrial membrane protein porin 2 OS=Mus musculus OX=10090 GN=Vdac2 PE=1 SV=1	null	null	Mouse_09-2020	null	[MS,MS:1001208,SEQUEST,]	5.99	7.935	null	null	0.11
PRT	P61458	Pterin-4-alpha-carbinolamine dehydratase OS=Mus musculus OX=10090 GN=Pcbd1 PE=1 SV=2	null	null	Mouse_09-2020	null	[MS,MS:1001208,SEQUEST,]	7.13	8.144	null	null	0.24
PRT	Q99LC3	NADH dehydrogenase [ubiquinone] 1 alpha subcomplex subunit 10, mitochondrial OS=Mus musculus OX=10090 GN=Ndufa10 PE=1 SV=1	null	null	Mouse_09-2020	null	[MS,MS:1001208,SEQUEST,]	2.32	2.976	null	null	0.07
PRT	Q922I7	Polypyrimidine tract-binding protein 1 OS=Mus musculus OX=10090 GN=Ptbp1 PE=1 SV=1	null	null	Mouse_09-2020	null	[MS,MS:1001208,SEQUEST,]	4.75	4.576	null	null	0.05
PRT	D3YVF4	40S ribosomal protein S14 (Fragment) OS=Mus musculus OX=10090 GN=Rps14 PE=1 SV=1	null	null	Mouse_09-2020	null	[MS,MS:1001208,SEQUEST,]	4.11	5.266	null	null	0.35
PRT	D3Z106	Acyl-coenzyme A synthetase ACSM1, mitochondrial (Fragment) OS=Mus musculus OX=10090 GN=Acsm1 PE=1 SV=1	null	null	Mouse_09-2020	null	[MS,MS:1001208,SEQUEST,]	0.00	2.139	null	null	0.04
PRT	P07309	Transthyretin OS=Mus musculus OX=10090 GN=Ttr PE=1 SV=1	null	null	Mouse_09-2020	null	[MS,MS:1001208,SEQUEST,]	5.42	3.125	null	null	0.16
PRT	Q9D6Y7	Mitochondrial peptide methionine sulfoxide reductase OS=Mus musculus OX=10090 GN=Msra PE=1 SV=1	null	null	Mouse_09-2020	null	[MS,MS:1001208,SEQUEST,]	6.62	8.739	null	null	0.15
PRT	Q9QZD8	Mitochondrial dicarboxylate carrier OS=Mus musculus OX=10090 GN=Slc25a10 PE=1 SV=2	null	null	Mouse_09-2020	null	[MS,MS:1001208,SEQUEST,]	5.84	8.183	null	null	0.08
PRT	P41105	60S ribosomal protein L28 OS=Mus musculus OX=10090 GN=Rpl28 PE=1 SV=2	null	null	Mouse_09-2020	null	[MS,MS:1001208,SEQUEST,]	4.39	7.844	null	null	0.09
PRT	A0A0G2JGY8	60S ribosomal protein L34 (Fragment) OS=Mus musculus OX=10090 GN=Rpl34 PE=1 SV=4	null	null	Mouse_09-2020	null	[MS,MS:1001208,SEQUEST,]	2.89	3.060	null	null	0.36
PRT	A0A0R4J0I1	Serine protease inhibitor A3K OS=Mus musculus OX=10090 GN=Serpina3k PE=1 SV=1	null	null	Mouse_09-2020	null	[MS,MS:1001208,SEQUEST,]	8.35	10.892	null	null	0.07
PRT	G3UW81	Cytochrome P450, family 4, subfamily f, polypeptide 40 OS=Mus musculus OX=10090 GN=Cyp4f40 PE=1 SV=1	null	null	Mouse_09-2020	null	[MS,MS:1001208,SEQUEST,]	5.16	4.230	null	null	0.05
PRT	Q99MR8	Methylcrotonoyl-CoA carboxylase subunit alpha, mitochondrial OS=Mus musculus OX=10090 GN=Mccc1 PE=1 SV=2	null	null	Mouse_09-2020	null	[MS,MS:1001208,SEQUEST,]	2.99	3.540	null	null	0.04
PRT	P62855	40S ribosomal protein S26 OS=Mus musculus OX=10090 GN=Rps26 PE=1 SV=3	null	null	Mouse_09-2020	null	[MS,MS:1001208,SEQUEST,]	5.59	3.668	null	null	0.21
PRT	A2A6H0	LIM and SH3 domain protein 1 (Fragment) OS=Mus musculus OX=10090 GN=Lasp1 PE=1 SV=1	null	null	Mouse_09-2020	null	[MS,MS:1001208,SEQUEST,]	2.25	3.212	null	null	0.11
PRT	Q9D0S9	Histidine triad nucleotide-binding protein 2, mitochondrial OS=Mus musculus OX=10090 GN=Hint2 PE=1 SV=1	null	null	Mouse_09-2020	null	[MS,MS:1001208,SEQUEST,]	2.34	3.593	null	null	0.17
PRT	Q8VCB3	Glycogen [starch] synthase, liver OS=Mus musculus OX=10090 GN=Gys2 PE=1 SV=2	null	null	Mouse_09-2020	null	[MS,MS:1001208,SEQUEST,]	6.03	5.151	null	null	0.03
PRT	Q8CGC7	Bifunctional glutamate/proline--tRNA ligase OS=Mus musculus OX=10090 GN=Eprs1 PE=1 SV=4	null	null	Mouse_09-2020	null	[MS,MS:1001208,SEQUEST,]	2.12	4.112	null	null	0.02
PRT	P47754	F-actin-capping protein subunit alpha-2 OS=Mus musculus OX=10090 GN=Capza2 PE=1 SV=3	null	null	Mouse_09-2020	null	[MS,MS:1001208,SEQUEST,]	2.06	4.036	null	null	0.09
PRT	Q9WVD5	Mitochondrial ornithine transporter 1 OS=Mus musculus OX=10090 GN=Slc25a15 PE=1 SV=1	null	null	Mouse_09-2020	null	[MS,MS:1001208,SEQUEST,]	1.63	1.644	null	null	0.06
PRT	Q99PG0	Arylacetamide deacetylase OS=Mus musculus OX=10090 GN=Aadac PE=1 SV=3	null	null	Mouse_09-2020	null	[MS,MS:1001208,SEQUEST,]	7.69	5.957	null	null	0.09
PRT	Q91WN4	Kynurenine 3-monooxygenase OS=Mus musculus OX=10090 GN=Kmo PE=1 SV=1	null	null	Mouse_09-2020	null	[MS,MS:1001208,SEQUEST,]	5.97	7.681	null	null	0.05
PRT	Q8VDN2	Sodium/potassium-transporting ATPase subunit alpha-1 OS=Mus musculus OX=10090 GN=Atp1a1 PE=1 SV=1	null	null	Mouse_09-2020	null	[MS,MS:1001208,SEQUEST,]	3.91	4.151	null	null	0.02
PRT	Q8BTY1	Kynurenine--oxoglutarate transaminase 1 OS=Mus musculus OX=10090 GN=Kyat1 PE=1 SV=1	null	null	Mouse_09-2020	null	[MS,MS:1001208,SEQUEST,]	5.47	5.397	null	null	0.05
PRT	A0A494BAS6	Peroxisomal 2,4-dienoyl-CoA reductase OS=Mus musculus OX=10090 GN=Decr2 PE=1 SV=1	null	null	Mouse_09-2020	null	[MS,MS:1001208,SEQUEST,]	4.70	4.263	null	null	0.07
PRT	P62281	40S ribosomal protein S11 OS=Mus musculus OX=10090 GN=Rps11 PE=1 SV=3	null	null	Mouse_09-2020	null	[MS,MS:1001208,SEQUEST,]	2.64	3.803	null	null	0.11
PRT	Q64105	Sepiapterin reductase OS=Mus musculus OX=10090 GN=Spr PE=1 SV=1	null	null	Mouse_09-2020	null	[MS,MS:1001208,SEQUEST,]	7.25	9.846	null	null	0.11
PRT	B1AV77	Aldehyde dehydrogenase OS=Mus musculus OX=10090 GN=Aldh3a2 PE=1 SV=1	null	null	Mouse_09-2020	null	[MS,MS:1001208,SEQUEST,]	5.50	6.552	null	null	0.06
PRT	O09131	Glutathione S-transferase omega-1 OS=Mus musculus OX=10090 GN=Gsto1 PE=1 SV=2	null	null	Mouse_09-2020	null	[MS,MS:1001208,SEQUEST,]	9.66	13.748	null	null	0.14
PRT	Q5FW57	Glycine N-acyltransferase-like protein OS=Mus musculus OX=10090 GN=Gm4952 PE=1 SV=3	null	null	Mouse_09-2020	null	[MS,MS:1001208,SEQUEST,]	5.02	6.408	null	null	0.10
PRT	P84099	60S ribosomal protein L19 OS=Mus musculus OX=10090 GN=Rpl19 PE=1 SV=1	null	null	Mouse_09-2020	null	[MS,MS:1001208,SEQUEST,]	3.58	5.344	null	null	0.14
PRT	Q9DC50	Peroxisomal carnitine O-octanoyltransferase OS=Mus musculus OX=10090 GN=Crot PE=1 SV=1	null	null	Mouse_09-2020	null	[MS,MS:1001208,SEQUEST,]	7.75	7.432	null	null	0.05
PRT	P62843	40S ribosomal protein S15 OS=Mus musculus OX=10090 GN=Rps15 PE=1 SV=2	null	null	Mouse_09-2020	null	[MS,MS:1001208,SEQUEST,]	5.98	5.699	null	null	0.25
PRT	Q923D2	Flavin reductase (NADPH) OS=Mus musculus OX=10090 GN=Blvrb PE=1 SV=3	null	null	Mouse_09-2020	null	[MS,MS:1001208,SEQUEST,]	6.14	7.580	null	null	0.24
PRT	P06745	Glucose-6-phosphate isomerase OS=Mus musculus OX=10090 GN=Gpi PE=1 SV=4	null	null	Mouse_09-2020	null	[MS,MS:1001208,SEQUEST,]	0.00	1.730	null	null	0.05
PRT	P62830	60S ribosomal protein L23 OS=Mus musculus OX=10090 GN=Rpl23 PE=1 SV=1	null	null	Mouse_09-2020	null	[MS,MS:1001208,SEQUEST,]	11.75	12.196	null	null	0.14
PRT	P09405	Nucleolin OS=Mus musculus OX=10090 GN=Ncl PE=1 SV=2	null	null	Mouse_09-2020	null	[MS,MS:1001208,SEQUEST,]	4.94	6.201	null	null	0.03
PRT	Q8CAQ8	MICOS complex subunit Mic60 OS=Mus musculus OX=10090 GN=Immt PE=1 SV=1	null	null	Mouse_09-2020	null	[MS,MS:1001208,SEQUEST,]	4.88	3.857	null	null	0.03
PRT	P38060	Hydroxymethylglutaryl-CoA lyase, mitochondrial OS=Mus musculus OX=10090 GN=Hmgcl PE=1 SV=2	null	null	Mouse_09-2020	null	[MS,MS:1001208,SEQUEST,]	8.71	11.764	null	null	0.09
PRT	A0A494BBA8	40S ribosomal protein S30 OS=Mus musculus OX=10090 GN=Fau PE=1 SV=1	null	null	Mouse_09-2020	null	[MS,MS:1001208,SEQUEST,]	5.78	5.853	null	null	0.11
PRT	Q9D6Y9	1,4-alpha-glucan-branching enzyme OS=Mus musculus OX=10090 GN=Gbe1 PE=1 SV=1	null	null	Mouse_09-2020	null	[MS,MS:1001208,SEQUEST,]	3.47	6.752	null	null	0.05
PRT	A0A286YCD7	Adenosine kinase (Fragment) OS=Mus musculus OX=10090 GN=Adk PE=1 SV=1	null	null	Mouse_09-2020	null	[MS,MS:1001208,SEQUEST,]	2.90	4.368	null	null	0.13
PRT	Q9D8N0	Elongation factor 1-gamma OS=Mus musculus OX=10090 GN=Eef1g PE=1 SV=3	null	null	Mouse_09-2020	null	[MS,MS:1001208,SEQUEST,]	3.81	6.943	null	null	0.05
PRT	Q9R0P3	S-formylglutathione hydrolase OS=Mus musculus OX=10090 GN=Esd PE=1 SV=1	null	null	Mouse_09-2020	null	[MS,MS:1001208,SEQUEST,]	8.55	10.769	null	null	0.13
PRT	Q9WU19	Hydroxyacid oxidase 1 OS=Mus musculus OX=10090 GN=Hao1 PE=1 SV=1	null	null	Mouse_09-2020	null	[MS,MS:1001208,SEQUEST,]	3.12	5.951	null	null	0.09
PRT	O88587	Catechol O-methyltransferase OS=Mus musculus OX=10090 GN=Comt PE=1 SV=2	null	null	Mouse_09-2020	null	[MS,MS:1001208,SEQUEST,]	4.44	4.763	null	null	0.08
PRT	Q99KB8	Hydroxyacylglutathione hydrolase, mitochondrial OS=Mus musculus OX=10090 GN=Hagh PE=1 SV=2	null	null	Mouse_09-2020	null	[MS,MS:1001208,SEQUEST,]	7.75	8.504	null	null	0.09
PRT	P55050	Fatty acid-binding protein, intestinal OS=Mus musculus OX=10090 GN=Fabp2 PE=1 SV=2	null	null	Mouse_09-2020	null	[MS,MS:1001208,SEQUEST,]	5.24	4.709	null	null	0.16
PRT	O08997	Copper transport protein ATOX1 OS=Mus musculus OX=10090 GN=Atox1 PE=1 SV=1	null	null	Mouse_09-2020	null	[MS,MS:1001208,SEQUEST,]	4.46	3.764	null	null	0.32
PRT	P09813	Apolipoprotein A-II OS=Mus musculus OX=10090 GN=Apoa2 PE=1 SV=2	null	null	Mouse_09-2020	null	[MS,MS:1001208,SEQUEST,]	2.79	2.466	null	null	0.24
PRT	P62242	40S ribosomal protein S8 OS=Mus musculus OX=10090 GN=Rps8 PE=1 SV=2	null	null	Mouse_09-2020	null	[MS,MS:1001208,SEQUEST,]	6.83	5.616	null	null	0.13
PRT	Q5SX49	Profilin OS=Mus musculus OX=10090 GN=Pfn1 PE=1 SV=1	null	null	Mouse_09-2020	null	[MS,MS:1001208,SEQUEST,]	6.55	6.477	null	null	0.28
PRT	Q9DCQ2	Putative L-aspartate dehydrogenase OS=Mus musculus OX=10090 GN=Aspdh PE=1 SV=1	null	null	Mouse_09-2020	null	[MS,MS:1001208,SEQUEST,]	5.14	4.444	null	null	0.06
PRT	A0A498WGD8	Thioredoxin-like protein 1 OS=Mus musculus OX=10090 GN=Txnl1 PE=1 SV=1	null	null	Mouse_09-2020	null	[MS,MS:1001208,SEQUEST,]	2.48	2.730	null	null	0.06
PRT	A0A1C7CYV0	Plastin-3 (Fragment) OS=Mus musculus OX=10090 GN=Pls3 PE=1 SV=1	null	null	Mouse_09-2020	null	[MS,MS:1001208,SEQUEST,]	6.66	7.278	null	null	0.04
PRT	A0A1L1SVJ6	Alpha-actinin-4 (Fragment) OS=Mus musculus OX=10090 GN=Actn4 PE=1 SV=1	null	null	Mouse_09-2020	null	[MS,MS:1001208,SEQUEST,]	2.89	3.966	null	null	0.11
PRT	A0A140T8T4	60S ribosomal protein L9 OS=Mus musculus OX=10090 GN=Rpl9-ps6 PE=3 SV=1	null	null	Mouse_09-2020	null	[MS,MS:1001208,SEQUEST,]	5.26	4.011	null	null	0.09
PRT	E9PV24	Fibrinogen alpha chain OS=Mus musculus OX=10090 GN=Fga PE=1 SV=1	null	null	Mouse_09-2020	null	[MS,MS:1001208,SEQUEST,]	7.53	7.068	null	null	0.03
PRT	H7BWY3	Alanine--glyoxylate aminotransferase 2, mitochondrial OS=Mus musculus OX=10090 GN=Agxt2 PE=1 SV=1	null	null	Mouse_09-2020	null	[MS,MS:1001208,SEQUEST,]	5.31	3.857	null	null	0.05
PRT	Q8VDJ3	Vigilin OS=Mus musculus OX=10090 GN=Hdlbp PE=1 SV=1	null	null	Mouse_09-2020	null	[MS,MS:1001208,SEQUEST,]	5.29	8.712	null	null	0.02
PRT	Q9CQQ7	ATP synthase F(0) complex subunit B1, mitochondrial OS=Mus musculus OX=10090 GN=Atp5pb PE=1 SV=1	null	null	Mouse_09-2020	null	[MS,MS:1001208,SEQUEST,]	6.07	8.143	null	null	0.09
PRT	P68134	Actin, alpha skeletal muscle OS=Mus musculus OX=10090 GN=Acta1 PE=1 SV=1	null	null	Mouse_09-2020	null	[MS,MS:1001208,SEQUEST,]	42.32	61.446	null	null	0.33
PRT	Q921H8	3-ketoacyl-CoA thiolase A, peroxisomal OS=Mus musculus OX=10090 GN=Acaa1a PE=1 SV=1	null	null	Mouse_09-2020	null	[MS,MS:1001208,SEQUEST,]	29.10	40.808	null	null	0.35
PRT	Q7TMM9	Tubulin beta-2A chain OS=Mus musculus OX=10090 GN=Tubb2a PE=1 SV=1	null	null	Mouse_09-2020	null	[MS,MS:1001208,SEQUEST,]	34.91	36.887	null	null	0.26
PRT	Q8VCU1	Carboxylesterase 3B OS=Mus musculus OX=10090 GN=Ces3b PE=1 SV=2	null	null	Mouse_09-2020	null	[MS,MS:1001208,SEQUEST,]	22.23	17.125	null	null	0.11
PRT	Q63886	UDP-glucuronosyltransferase 1A1 OS=Mus musculus OX=10090 GN=Ugt1a1 PE=1 SV=2	null	null	Mouse_09-2020	null	[MS,MS:1001208,SEQUEST,]	20.69	24.867	null	null	0.11
PRT	K9J7B2	UDP-glucuronosyltransferase OS=Mus musculus OX=10090 GN=Ugt1a6b PE=1 SV=1	null	null	Mouse_09-2020	null	[MS,MS:1001208,SEQUEST,]	18.65	24.961	null	null	0.12
PRT	Q91WG0	Acylcarnitine hydrolase OS=Mus musculus OX=10090 GN=Ces2c PE=1 SV=1	null	null	Mouse_09-2020	null	[MS,MS:1001208,SEQUEST,]	13.57	12.787	null	null	0.11
PRT	G3UYJ7	Predicted gene 20441 (Fragment) OS=Mus musculus OX=10090 GN=Gm20441 PE=3 SV=1	null	null	Mouse_09-2020	null	[MS,MS:1001208,SEQUEST,]	15.57	12.881	null	null	0.23
PRT	O35215	D-dopachrome decarboxylase OS=Mus musculus OX=10090 GN=Ddt PE=1 SV=3	null	null	Mouse_09-2020	null	[MS,MS:1001208,SEQUEST,]	15.79	11.762	null	null	0.49
PRT	P05214	Tubulin alpha-3 chain OS=Mus musculus OX=10090 GN=Tuba3a PE=1 SV=1	null	null	Mouse_09-2020	null	[MS,MS:1001208,SEQUEST,]	12.55	11.195	null	null	0.17
PRT	Q00897	Alpha-1-antitrypsin 1-4 OS=Mus musculus OX=10090 GN=Serpina1d PE=1 SV=1	null	null	Mouse_09-2020	null	[MS,MS:1001208,SEQUEST,]	12.73	12.910	null	null	0.12
PRT	P11714	Cytochrome P450 2D9 OS=Mus musculus OX=10090 GN=Cyp2d9 PE=1 SV=2	null	null	Mouse_09-2020	null	[MS,MS:1001208,SEQUEST,]	7.11	9.694	null	null	0.05
PRT	P07758	Alpha-1-antitrypsin 1-1 OS=Mus musculus OX=10090 GN=Serpina1a PE=1 SV=4	null	null	Mouse_09-2020	null	[MS,MS:1001208,SEQUEST,]	10.27	11.551	null	null	0.12
PRT	P22599	Alpha-1-antitrypsin 1-2 OS=Mus musculus OX=10090 GN=Serpina1b PE=1 SV=2	null	null	Mouse_09-2020	null	[MS,MS:1001208,SEQUEST,]	14.66	19.233	null	null	0.13
PRT	G3X9Y6	Aldo-keto reductase family 1, member C19 OS=Mus musculus OX=10090 GN=Akr1c19 PE=1 SV=1	null	null	Mouse_09-2020	null	[MS,MS:1001208,SEQUEST,]	6.94	5.035	null	null	0.08
PRT	Q9CZS1	Aldehyde dehydrogenase X, mitochondrial OS=Mus musculus OX=10090 GN=Aldh1b1 PE=1 SV=1	null	null	Mouse_09-2020	null	[MS,MS:1001208,SEQUEST,]	10.16	12.247	null	null	0.05
PRT	P62821	Ras-related protein Rab-1A OS=Mus musculus OX=10090 GN=Rab1A PE=1 SV=3	null	null	Mouse_09-2020	null	[MS,MS:1001208,SEQUEST,]	5.25	4.157	null	null	0.13
PRT	Q91V41	Ras-related protein Rab-14 OS=Mus musculus OX=10090 GN=Rab14 PE=1 SV=3	null	null	Mouse_09-2020	null	[MS,MS:1001208,SEQUEST,]	2.48	2.934	null	null	0.19
PRT	A0A2R8VHT1	3-mercaptopyruvate sulfurtransferase (Fragment) OS=Mus musculus OX=10090 GN=Mpst PE=1 SV=1	null	null	Mouse_09-2020	null	[MS,MS:1001208,SEQUEST,]	3.70	3.415	null	null	0.09
PRT	Q91X75	Cyp2a4 protein OS=Mus musculus OX=10090 GN=Cyp2a5 PE=1 SV=1	null	null	Mouse_09-2020	null	[MS,MS:1001208,SEQUEST,]	4.03	4.228	null	null	0.04
PRT	G5E8M7	Glutathione transferase OS=Mus musculus OX=10090 GN=Gstm6 PE=1 SV=1	null	null	Mouse_09-2020	null	[MS,MS:1001208,SEQUEST,]	2.14	3.026	null	null	0.07
PRT	P20065	Thymosin beta-4 OS=Mus musculus OX=10090 GN=Tmsb4x PE=1 SV=1	null	null	Mouse_09-2020	null	[MS,MS:1001208,SEQUEST,]	3.54	4.823	null	null	0.48
PRT	H3BLJ4	RIKEN cDNA 4430402I18 gene OS=Mus musculus OX=10090 GN=4430402I18Rik PE=3 SV=1	null	null	Mouse_09-2020	null	[MS,MS:1001208,SEQUEST,]	0.00	0.437	null	null	0.33
PRT	A0A140LIW0	Coiled-coil and C2 domain-containing 2B OS=Mus musculus OX=10090 GN=Cc2d2b PE=1 SV=1	null	null	Mouse_09-2020	null	[MS,MS:1001208,SEQUEST,]	0.00	0.878	null	null	0.03
PRT	D3Z0G7	Regulator of G-protein-signaling 12 OS=Mus musculus OX=10090 GN=Rgs12 PE=1 SV=1	null	null	Mouse_09-2020	null	[MS,MS:1001208,SEQUEST,]	0.00	0.370	null	null	0.01
PRT	P63158	High mobility group protein B1 OS=Mus musculus OX=10090 GN=Hmgb1 PE=1 SV=2	null	null	Mouse_09-2020	null	[MS,MS:1001208,SEQUEST,]	0.00	0.696	null	null	0.09
PRT	O55143	Sarcoplasmic/endoplasmic reticulum calcium ATPase 2 OS=Mus musculus OX=10090 GN=Atp2a2 PE=1 SV=2	null	null	Mouse_09-2020	null	[MS,MS:1001208,SEQUEST,]	0.00	0.349	null	null	0.02
PRT	Q9CUG5	Ankyrin repeat domain-containing protein 53 (Fragment) OS=Mus musculus OX=10090 GN=Ankrd53 PE=2 SV=1	null	null	Mouse_09-2020	null	[MS,MS:1001208,SEQUEST,]	0.00	0.587	null	null	0.03
PRT	P80316	T-complex protein 1 subunit epsilon OS=Mus musculus OX=10090 GN=Cct5 PE=1 SV=1	null	null	Mouse_09-2020	null	[MS,MS:1001208,SEQUEST,]	0.00	1.286	null	null	0.03
PRT	A2A863	Integrin beta-4 OS=Mus musculus OX=10090 GN=Itgb4 PE=1 SV=1	null	null	Mouse_09-2020	null	[MS,MS:1001208,SEQUEST,]	0.00	0.350	null	null	0.01
PRT	Q9D495	Synaptonemal complex central element protein 1 OS=Mus musculus OX=10090 GN=Syce1 PE=1 SV=1	null	null	Mouse_09-2020	null	[MS,MS:1001208,SEQUEST,]	0.00	0.674	null	null	0.05
PRT	G3UWB8	S100 calcium-binding protein A7-like 2 OS=Mus musculus OX=10090 GN=S100a7l2 PE=4 SV=1	null	null	Mouse_09-2020	null	[MS,MS:1001208,SEQUEST,]	0.00	1.041	null	null	0.28
PRT	P41588	Vasoactive intestinal polypeptide receptor 2 OS=Mus musculus OX=10090 GN=Vipr2 PE=1 SV=1	null	null	Mouse_09-2020	null	[MS,MS:1001208,SEQUEST,]	0.00	0.749	null	null	0.06
PRT	F8VPU6	Ubiquitin-specific peptidase 9, Y chromosome OS=Mus musculus OX=10090 GN=Usp9y PE=1 SV=1	null	null	Mouse_09-2020	null	[MS,MS:1001208,SEQUEST,]	0.00	0.517	null	null	0.01
PRT	O89033	Cell division control protein 6 homolog OS=Mus musculus OX=10090 GN=Cdc6 PE=1 SV=2	null	null	Mouse_09-2020	null	[MS,MS:1001208,SEQUEST,]	0.00	0.739	null	null	0.02
PRT	Q64737	Trifunctional purine biosynthetic protein adenosine-3 OS=Mus musculus OX=10090 GN=Gart PE=1 SV=3	null	null	Mouse_09-2020	null	[MS,MS:1001208,SEQUEST,]	5.96	6.514	null	null	0.01
PRT	P48771	Cytochrome c oxidase subunit 7A2, mitochondrial OS=Mus musculus OX=10090 GN=Cox7a2 PE=1 SV=2	null	null	Mouse_09-2020	null	[MS,MS:1001208,SEQUEST,]	6.21	3.926	null	null	0.16
PRT	Q542I8	Integrin beta OS=Mus musculus OX=10090 GN=Itgb2 PE=1 SV=1	null	null	Mouse_09-2020	null	[MS,MS:1001208,SEQUEST,]	0.00	3.163	null	null	0.02
PRT	Q9D735	Telomerase RNA component interacting RNase OS=Mus musculus OX=10090 GN=Trir PE=1 SV=1	null	null	Mouse_09-2020	null	[MS,MS:1001208,SEQUEST,]	0.00	0.551	null	null	0.09
PRT	A0A2R8VK72	Methyltransferase-like 7A1 OS=Mus musculus OX=10090 GN=Mettl7a1 PE=1 SV=1	null	null	Mouse_09-2020	null	[MS,MS:1001208,SEQUEST,]	8.94	6.833	null	null	0.12
PRT	Q91VE6	MKI67 FHA domain-interacting nucleolar phosphoprotein OS=Mus musculus OX=10090 GN=Nifk PE=1 SV=1	null	null	Mouse_09-2020	null	[MS,MS:1001208,SEQUEST,]	0.00	0.396	null	null	0.07
PRT	Q06185	ATP synthase subunit e, mitochondrial OS=Mus musculus OX=10090 GN=Atp5me PE=1 SV=2	null	null	Mouse_09-2020	null	[MS,MS:1001208,SEQUEST,]	6.28	3.574	null	null	0.23
PRT	E9Q447	Spectrin alpha chain, non-erythrocytic 1 OS=Mus musculus OX=10090 GN=Sptan1 PE=1 SV=1	null	null	Mouse_09-2020	null	[MS,MS:1001208,SEQUEST,]	0.00	0.444	null	null	0.00
PRT	E9QLG3	MAX gene-associated protein OS=Mus musculus OX=10090 GN=Mga PE=1 SV=1	null	null	Mouse_09-2020	null	[MS,MS:1001208,SEQUEST,]	0.00	0.546	null	null	0.00
PRT	A0A571BEC9	Perilipin-4 OS=Mus musculus OX=10090 GN=Plin4 PE=1 SV=1	null	null	Mouse_09-2020	null	[MS,MS:1001208,SEQUEST,]	0.00	0.341	null	null	0.02
PRT	A2AP83	Fibronectin type III domain-containing 3C2 OS=Mus musculus OX=10090 GN=Fnd3c2 PE=1 SV=1	null	null	Mouse_09-2020	null	[MS,MS:1001208,SEQUEST,]	0.00	0.526	null	null	0.03
PRT	A0A0B4J1N6	Allergin-1 OS=Mus musculus OX=10090 GN=Milr1 PE=4 SV=1	null	null	Mouse_09-2020	null	[MS,MS:1001208,SEQUEST,]	0.00	1.245	null	null	0.11
PRT	D3Z197	Histone-lysine N-methyltransferase NSD3 OS=Mus musculus OX=10090 GN=Nsd3 PE=1 SV=1	null	null	Mouse_09-2020	null	[MS,MS:1001208,SEQUEST,]	0.00	0.437	null	null	0.01
PRT	Q8BGY2	Eukaryotic translation initiation factor 5A-2 OS=Mus musculus OX=10090 GN=Eif5a2 PE=1 SV=3	null	null	Mouse_09-2020	null	[MS,MS:1001208,SEQUEST,]	7.30	6.629	null	null	0.08
PRT	Q9CQ69	Cytochrome b-c1 complex subunit 8 OS=Mus musculus OX=10090 GN=Uqcrq PE=1 SV=3	null	null	Mouse_09-2020	null	[MS,MS:1001208,SEQUEST,]	8.60	8.004	null	null	0.18
PRT	F6ZGN3	Unconventional myosin-XVIIIa (Fragment) OS=Mus musculus OX=10090 GN=Myo18a PE=1 SV=2	null	null	Mouse_09-2020	null	[MS,MS:1001208,SEQUEST,]	0.00	0.383	null	null	0.03
PRT	Q9JJY3	Sphingomyelin phosphodiesterase 3 OS=Mus musculus OX=10090 GN=Smpd3 PE=1 SV=1	null	null	Mouse_09-2020	null	[MS,MS:1001208,SEQUEST,]	0.00	1.026	null	null	0.06
PRT	Q8C0N0	Sperm motility kinase Z OS=Mus musculus OX=10090 GN=Gm4922 PE=2 SV=1	null	null	Mouse_09-2020	null	[MS,MS:1001208,SEQUEST,]	0.00	0.392	null	null	0.05
PRT	D3YTQ5	Acyl-CoA dehydrogenase family member 11 OS=Mus musculus OX=10090 GN=Acad11 PE=1 SV=1	null	null	Mouse_09-2020	null	[MS,MS:1001208,SEQUEST,]	2.53	1.673	null	null	0.01
PRT	Q9DCE9	Interferon gamma-induced GTPase OS=Mus musculus OX=10090 GN=Igtp PE=1 SV=1	null	null	Mouse_09-2020	null	[MS,MS:1001208,SEQUEST,]	3.35	5.660	null	null	0.03
PRT	E9Q9F7	Coiled-coil domain-containing 146 OS=Mus musculus OX=10090 GN=Ccdc146 PE=1 SV=1	null	null	Mouse_09-2020	null	[MS,MS:1001208,SEQUEST,]	0.00	0.369	null	null	0.01
PRT	Q6ZWZ4	60S ribosomal protein L36 OS=Mus musculus OX=10090 GN=Rpl36 PE=1 SV=1	null	null	Mouse_09-2020	null	[MS,MS:1001208,SEQUEST,]	3.43	2.883	null	null	0.12
PRT	Q8JZN5	Complex I assembly factor ACAD9, mitochondrial OS=Mus musculus OX=10090 GN=Acad9 PE=1 SV=2	null	null	Mouse_09-2020	null	[MS,MS:1001208,SEQUEST,]	2.52	0.446	null	null	0.02
PRT	Q8CFX1	GDH/6PGL endoplasmic bifunctional protein OS=Mus musculus OX=10090 GN=H6pd PE=1 SV=2	null	null	Mouse_09-2020	null	[MS,MS:1001208,SEQUEST,]	2.73	1.860	null	null	0.01
PRT	Q3TLP8	Ras-related C3 botulinum toxin substrate 1 OS=Mus musculus OX=10090 GN=Rac1 PE=1 SV=1	null	null	Mouse_09-2020	null	[MS,MS:1001208,SEQUEST,]	1.72	1.176	null	null	0.07
PRT	A0A338P6G0	Omega-amidase NIT2 OS=Mus musculus OX=10090 GN=Nit2 PE=1 SV=1	null	null	Mouse_09-2020	null	[MS,MS:1001208,SEQUEST,]	4.15	3.740	null	null	0.06
PRT	Q9CPU2	NADH dehydrogenase [ubiquinone] 1 beta subcomplex subunit 2, mitochondrial OS=Mus musculus OX=10090 GN=Ndufb2 PE=1 SV=1	null	null	Mouse_09-2020	null	[MS,MS:1001208,SEQUEST,]	2.78	2.176	null	null	0.09
PRT	D3YXX5	NADH dehydrogenase [ubiquinone] flavoprotein 1, mitochondrial (Fragment) OS=Mus musculus OX=10090 GN=Ndufv1 PE=1 SV=1	null	null	Mouse_09-2020	null	[MS,MS:1001208,SEQUEST,]	0.00	1.829	null	null	0.11
PRT	G3X8T3	Carboxypeptidase OS=Mus musculus OX=10090 GN=Ctsa PE=1 SV=1	null	null	Mouse_09-2020	null	[MS,MS:1001208,SEQUEST,]	3.13	2.829	null	null	0.02
PRT	A0A0A6YX05	Sodium/potassium-transporting ATPase subunit beta (Fragment) OS=Mus musculus OX=10090 GN=Atp1b1 PE=1 SV=1	null	null	Mouse_09-2020	null	[MS,MS:1001208,SEQUEST,]	2.18	3.434	null	null	0.08
PRT	O35423	Serine--pyruvate aminotransferase, mitochondrial OS=Mus musculus OX=10090 GN=Agxt PE=1 SV=3	null	null	Mouse_09-2020	null	[MS,MS:1001208,SEQUEST,]	3.25	2.615	null	null	0.03
PRT	A0A0R3P9C8	NADH dehydrogenase [ubiquinone] 1 alpha subcomplex subunit 9, mitochondrial OS=Mus musculus OX=10090 GN=Ndufa9 PE=1 SV=1	null	null	Mouse_09-2020	null	[MS,MS:1001208,SEQUEST,]	3.62	4.450	null	null	0.03
PRT	Q07076	Annexin A7 OS=Mus musculus OX=10090 GN=Anxa7 PE=1 SV=2	null	null	Mouse_09-2020	null	[MS,MS:1001208,SEQUEST,]	0.00	0.520	null	null	0.01
PRT	P84104	Serine/arginine-rich splicing factor 3 OS=Mus musculus OX=10090 GN=Srsf3 PE=1 SV=1	null	null	Mouse_09-2020	null	[MS,MS:1001208,SEQUEST,]	2.75	3.493	null	null	0.07
PRT	P70349	Histidine triad nucleotide-binding protein 1 OS=Mus musculus OX=10090 GN=Hint1 PE=1 SV=3	null	null	Mouse_09-2020	null	[MS,MS:1001208,SEQUEST,]	3.78	3.109	null	null	0.19
PRT	Q8CH40	Nucleoside diphosphate-linked moiety X motif 6 OS=Mus musculus OX=10090 GN=Nudt6 PE=1 SV=1	null	null	Mouse_09-2020	null	[MS,MS:1001208,SEQUEST,]	0.00	0.325	null	null	0.04
PRT	Q8K4Z3	NAD(P)H-hydrate epimerase OS=Mus musculus OX=10090 GN=Naxe PE=1 SV=1	null	null	Mouse_09-2020	null	[MS,MS:1001208,SEQUEST,]	1.99	1.757	null	null	0.04
PRT	Q8R059	UDP-glucose 4-epimerase OS=Mus musculus OX=10090 GN=Gale PE=1 SV=1	null	null	Mouse_09-2020	null	[MS,MS:1001208,SEQUEST,]	0.00	2.768	null	null	0.03
PRT	A0A0A6YWC8	Vimentin OS=Mus musculus OX=10090 GN=Vim PE=1 SV=1	null	null	Mouse_09-2020	null	[MS,MS:1001208,SEQUEST,]	0.00	2.011	null	null	0.04
PRT	Q3U108-2	Isoform 2 of AT-rich interactive domain-containing protein 5A OS=Mus musculus OX=10090 GN=Arid5a	null	null	Mouse_09-2020	null	[MS,MS:1001208,SEQUEST,]	0.00	0.539	null	null	0.03
PRT	Q9D6J6	NADH dehydrogenase [ubiquinone] flavoprotein 2, mitochondrial OS=Mus musculus OX=10090 GN=Ndufv2 PE=1 SV=2	null	null	Mouse_09-2020	null	[MS,MS:1001208,SEQUEST,]	4.30	3.812	null	null	0.08
PRT	O70503	Very-long-chain 3-oxoacyl-CoA reductase OS=Mus musculus OX=10090 GN=Hsd17b12 PE=1 SV=1	null	null	Mouse_09-2020	null	[MS,MS:1001208,SEQUEST,]	0.00	1.206	null	null	0.05
PRT	Q9DCV4	Regulator of microtubule dynamics protein 1 OS=Mus musculus OX=10090 GN=Rmdn1 PE=1 SV=2	null	null	Mouse_09-2020	null	[MS,MS:1001208,SEQUEST,]	2.13	0.768	null	null	0.03
PRT	A0A338P7A0	NADH dehydrogenase [ubiquinone] iron-sulfur protein 4, mitochondrial (Fragment) OS=Mus musculus OX=10090 GN=Ndufs4 PE=1 SV=1	null	null	Mouse_09-2020	null	[MS,MS:1001208,SEQUEST,]	0.00	1.445	null	null	0.14
PRT	Q3TNA1	Xylulose kinase OS=Mus musculus OX=10090 GN=Xylb PE=1 SV=1	null	null	Mouse_09-2020	null	[MS,MS:1001208,SEQUEST,]	2.56	2.241	null	null	0.02
PRT	A0A1L1SSA8	Transmembrane protein 205 (Fragment) OS=Mus musculus OX=10090 GN=Tmem205 PE=1 SV=1	null	null	Mouse_09-2020	null	[MS,MS:1001208,SEQUEST,]	2.02	2.244	null	null	0.12
PRT	O55029	Coatomer subunit beta' OS=Mus musculus OX=10090 GN=Copb2 PE=1 SV=2	null	null	Mouse_09-2020	null	[MS,MS:1001208,SEQUEST,]	0.00	0.415	null	null	0.01
PRT	F6T4M4	Serine/arginine repetitive matrix protein 1 (Fragment) OS=Mus musculus OX=10090 GN=Srrm1 PE=1 SV=1	null	null	Mouse_09-2020	null	[MS,MS:1001208,SEQUEST,]	0.00	1.502	null	null	0.06
PRT	A0A338P6V1	Dol-P-Man:Man(5)GlcNAc(2)-PP-Dol alpha-1,3-mannosyltransferase OS=Mus musculus OX=10090 GN=Alg3 PE=1 SV=1	null	null	Mouse_09-2020	null	[MS,MS:1001208,SEQUEST,]	0.00	0.371	null	null	0.17
PRT	Q9D0J8	Parathymosin OS=Mus musculus OX=10090 GN=Ptms PE=1 SV=3	null	null	Mouse_09-2020	null	[MS,MS:1001208,SEQUEST,]	3.83	3.850	null	null	0.11
PRT	D3YWY6	Mitochondrial pyruvate carrier OS=Mus musculus OX=10090 GN=Mpc1 PE=1 SV=1	null	null	Mouse_09-2020	null	[MS,MS:1001208,SEQUEST,]	0.00	0.640	null	null	0.14
PRT	Q9R112	Sulfide:quinone oxidoreductase, mitochondrial OS=Mus musculus OX=10090 GN=Sqor PE=1 SV=3	null	null	Mouse_09-2020	null	[MS,MS:1001208,SEQUEST,]	2.07	2.033	null	null	0.02
PRT	Q9QUH0	Glutaredoxin-1 OS=Mus musculus OX=10090 GN=Glrx PE=1 SV=3	null	null	Mouse_09-2020	null	[MS,MS:1001208,SEQUEST,]	2.95	2.796	null	null	0.08
PRT	Q6NVG7	Procollagen galactosyltransferase 2 OS=Mus musculus OX=10090 GN=Colgalt2 PE=2 SV=2	null	null	Mouse_09-2020	null	[MS,MS:1001208,SEQUEST,]	0.00	0.673	null	null	0.01
PRT	G3X987	GTPase IMAP family member 9 OS=Mus musculus OX=10090 GN=Gimap9 PE=1 SV=1	null	null	Mouse_09-2020	null	[MS,MS:1001208,SEQUEST,]	2.04	0.650	null	null	0.04
PRT	Q9CR62	Mitochondrial 2-oxoglutarate/malate carrier protein OS=Mus musculus OX=10090 GN=Slc25a11 PE=1 SV=3	null	null	Mouse_09-2020	null	[MS,MS:1001208,SEQUEST,]	1.76	1.302	null	null	0.03
PRT	Q9DCG6	Phenazine biosynthesis-like domain-containing protein 1 OS=Mus musculus OX=10090 GN=Pbld1 PE=1 SV=2	null	null	Mouse_09-2020	null	[MS,MS:1001208,SEQUEST,]	0.00	2.057	null	null	0.04
PRT	P35278	Ras-related protein Rab-5C OS=Mus musculus OX=10090 GN=Rab5c PE=1 SV=2	null	null	Mouse_09-2020	null	[MS,MS:1001208,SEQUEST,]	3.00	5.245	null	null	0.05
PRT	Q8K157	Galactose mutarotase OS=Mus musculus OX=10090 GN=Galm PE=1 SV=1	null	null	Mouse_09-2020	null	[MS,MS:1001208,SEQUEST,]	2.97	1.629	null	null	0.02
PRT	Q9JKR6	Hypoxia up-regulated protein 1 OS=Mus musculus OX=10090 GN=Hyou1 PE=1 SV=1	null	null	Mouse_09-2020	null	[MS,MS:1001208,SEQUEST,]	3.01	5.655	null	null	0.01
PRT	Q5U4C2	Dipeptidyl aminopeptidase-like protein 6 OS=Mus musculus OX=10090 GN=Dpp6 PE=1 SV=1	null	null	Mouse_09-2020	null	[MS,MS:1001208,SEQUEST,]	2.20	0.485	null	null	0.02
PRT	P10518	Delta-aminolevulinic acid dehydratase OS=Mus musculus OX=10090 GN=Alad PE=1 SV=1	null	null	Mouse_09-2020	null	[MS,MS:1001208,SEQUEST,]	2.43	2.192	null	null	0.05
PRT	Q9WU79	Proline dehydrogenase 1, mitochondrial OS=Mus musculus OX=10090 GN=Prodh PE=1 SV=2	null	null	Mouse_09-2020	null	[MS,MS:1001208,SEQUEST,]	3.35	3.256	null	null	0.02
PRT	P03930	ATP synthase protein 8 OS=Mus musculus OX=10090 GN=Mtatp8 PE=1 SV=1	null	null	Mouse_09-2020	null	[MS,MS:1001208,SEQUEST,]	3.01	2.892	null	null	0.15
PRT	H3BKR2	Guanine nucleotide-binding protein G(I)/G(S)/G(T) subunit beta-1 (Fragment) OS=Mus musculus OX=10090 GN=Gnb1 PE=1 SV=8	null	null	Mouse_09-2020	null	[MS,MS:1001208,SEQUEST,]	0.00	0.803	null	null	0.04
PRT	Q9EQ06	Estradiol 17-beta-dehydrogenase 11 OS=Mus musculus OX=10090 GN=Hsd17b11 PE=1 SV=1	null	null	Mouse_09-2020	null	[MS,MS:1001208,SEQUEST,]	0.00	1.623	null	null	0.04
PRT	A0A0N4SWI4	Protein FAM136A OS=Mus musculus OX=10090 GN=Fam136a PE=1 SV=1	null	null	Mouse_09-2020	null	[MS,MS:1001208,SEQUEST,]	2.00	0.368	null	null	0.08
PRT	O89023	Tripeptidyl-peptidase 1 OS=Mus musculus OX=10090 GN=Tpp1 PE=1 SV=2	null	null	Mouse_09-2020	null	[MS,MS:1001208,SEQUEST,]	0.00	1.599	null	null	0.02
PRT	Q9WV32	Actin-related protein 2/3 complex subunit 1B OS=Mus musculus OX=10090 GN=Arpc1b PE=1 SV=4	null	null	Mouse_09-2020	null	[MS,MS:1001208,SEQUEST,]	1.64	2.389	null	null	0.03
PRT	Q6PB66	Leucine-rich PPR motif-containing protein, mitochondrial OS=Mus musculus OX=10090 GN=Lrpprc PE=1 SV=2	null	null	Mouse_09-2020	null	[MS,MS:1001208,SEQUEST,]	0.00	2.402	null	null	0.01
PRT	Q6ZWV7	60S ribosomal protein L35 OS=Mus musculus OX=10090 GN=Rpl35 PE=1 SV=1	null	null	Mouse_09-2020	null	[MS,MS:1001208,SEQUEST,]	2.36	2.471	null	null	0.08
PRT	P61514	60S ribosomal protein L37a OS=Mus musculus OX=10090 GN=Rpl37a PE=1 SV=2	null	null	Mouse_09-2020	null	[MS,MS:1001208,SEQUEST,]	2.13	2.767	null	null	0.12
PRT	E9PXX7	Thioredoxin domain-containing protein 5 OS=Mus musculus OX=10090 GN=Txndc5 PE=1 SV=1	null	null	Mouse_09-2020	null	[MS,MS:1001208,SEQUEST,]	2.41	2.225	null	null	0.03
PRT	P01901	H-2 class I histocompatibility antigen, K-B alpha chain OS=Mus musculus OX=10090 GN=H2-K1 PE=1 SV=1	null	null	Mouse_09-2020	null	[MS,MS:1001208,SEQUEST,]	3.25	4.571	null	null	0.04
PRT	Q93092	Transaldolase OS=Mus musculus OX=10090 GN=Taldo1 PE=1 SV=2	null	null	Mouse_09-2020	null	[MS,MS:1001208,SEQUEST,]	4.87	5.509	null	null	0.04
PRT	Q7TSY6-4	Isoform 4 of CUGBP Elav-like family member 4 OS=Mus musculus OX=10090 GN=Celf4	null	null	Mouse_09-2020	null	[MS,MS:1001208,SEQUEST,]	0.00	0.816	null	null	0.06
PRT	D3YVY0	E3 ubiquitin-protein ligase MARCHF1 OS=Mus musculus OX=10090 GN=Marchf1 PE=1 SV=1	null	null	Mouse_09-2020	null	[MS,MS:1001208,SEQUEST,]	0.00	0.664	null	null	0.03
PRT	P08030	Adenine phosphoribosyltransferase OS=Mus musculus OX=10090 GN=Aprt PE=1 SV=2	null	null	Mouse_09-2020	null	[MS,MS:1001208,SEQUEST,]	1.84	0.916	null	null	0.06
PRT	H3BJB6	T-complex protein 1 subunit theta (Fragment) OS=Mus musculus OX=10090 GN=Cct8 PE=1 SV=1	null	null	Mouse_09-2020	null	[MS,MS:1001208,SEQUEST,]	2.71	1.904	null	null	0.03
PRT	O08600	Endonuclease G, mitochondrial OS=Mus musculus OX=10090 GN=Endog PE=1 SV=1	null	null	Mouse_09-2020	null	[MS,MS:1001208,SEQUEST,]	0.00	0.625	null	null	0.04
PRT	Q01279	Epidermal growth factor receptor OS=Mus musculus OX=10090 GN=Egfr PE=1 SV=1	null	null	Mouse_09-2020	null	[MS,MS:1001208,SEQUEST,]	0.00	1.038	null	null	0.01
PRT	Q571F8	Glutaminase liver isoform, mitochondrial OS=Mus musculus OX=10090 GN=Gls2 PE=1 SV=2	null	null	Mouse_09-2020	null	[MS,MS:1001208,SEQUEST,]	3.01	3.053	null	null	0.02
PRT	Q9DBA8	Probable imidazolonepropionase OS=Mus musculus OX=10090 GN=Amdhd1 PE=1 SV=1	null	null	Mouse_09-2020	null	[MS,MS:1001208,SEQUEST,]	0.00	0.821	null	null	0.02
PRT	P63037	DnaJ homolog subfamily A member 1 OS=Mus musculus OX=10090 GN=Dnaja1 PE=1 SV=1	null	null	Mouse_09-2020	null	[MS,MS:1001208,SEQUEST,]	0.00	0.736	null	null	0.03
PRT	Q9QUR6	Prolyl endopeptidase OS=Mus musculus OX=10090 GN=Prep PE=1 SV=1	null	null	Mouse_09-2020	null	[MS,MS:1001208,SEQUEST,]	5.24	8.239	null	null	0.02
PRT	Q8CEE6	PAS domain-containing serine/threonine-protein kinase OS=Mus musculus OX=10090 GN=Pask PE=1 SV=3	null	null	Mouse_09-2020	null	[MS,MS:1001208,SEQUEST,]	0.00	0.569	null	null	0.03
PRT	Q99JR1	Sideroflexin-1 OS=Mus musculus OX=10090 GN=Sfxn1 PE=1 SV=3	null	null	Mouse_09-2020	null	[MS,MS:1001208,SEQUEST,]	2.40	1.485	null	null	0.03
PRT	Q9Z0P5	Twinfilin-2 OS=Mus musculus OX=10090 GN=Twf2 PE=1 SV=1	null	null	Mouse_09-2020	null	[MS,MS:1001208,SEQUEST,]	0.00	0.337	null	null	0.02
PRT	Q921X9	Protein disulfide-isomerase A5 OS=Mus musculus OX=10090 GN=Pdia5 PE=1 SV=1	null	null	Mouse_09-2020	null	[MS,MS:1001208,SEQUEST,]	1.76	0.692	null	null	0.01
PRT	Q9Z1N5	Spliceosome RNA helicase Ddx39b OS=Mus musculus OX=10090 GN=Ddx39b PE=1 SV=1	null	null	Mouse_09-2020	null	[MS,MS:1001208,SEQUEST,]	2.83	3.473	null	null	0.02
PRT	A0A087WS16	Collagen, type VI, alpha 3 OS=Mus musculus OX=10090 GN=Col6a3 PE=1 SV=1	null	null	Mouse_09-2020	null	[MS,MS:1001208,SEQUEST,]	0.00	0.451	null	null	0.01
PRT	H3BK03	Serum paraoxonase/arylesterase 1 (Fragment) OS=Mus musculus OX=10090 GN=Pon1 PE=1 SV=9	null	null	Mouse_09-2020	null	[MS,MS:1001208,SEQUEST,]	0.00	1.598	null	null	0.06
PRT	Q91XF0	Pyridoxine-5'-phosphate oxidase OS=Mus musculus OX=10090 GN=Pnpo PE=1 SV=1	null	null	Mouse_09-2020	null	[MS,MS:1001208,SEQUEST,]	0.00	3.385	null	null	0.06
PRT	Q8R0F8	Acylpyruvase FAHD1, mitochondrial OS=Mus musculus OX=10090 GN=Fahd1 PE=1 SV=2	null	null	Mouse_09-2020	null	[MS,MS:1001208,SEQUEST,]	1.61	1.073	null	null	0.07
PRT	Q7TMF3	NADH dehydrogenase [ubiquinone] 1 alpha subcomplex subunit 12 OS=Mus musculus OX=10090 GN=Ndufa12 PE=1 SV=2	null	null	Mouse_09-2020	null	[MS,MS:1001208,SEQUEST,]	4.07	3.455	null	null	0.12
PRT	P50285	Dimethylaniline monooxygenase [N-oxide-forming] 1 OS=Mus musculus OX=10090 GN=Fmo1 PE=1 SV=1	null	null	Mouse_09-2020	null	[MS,MS:1001208,SEQUEST,]	0.00	1.963	null	null	0.01
PRT	F6YTG0	Enoyl-CoA hydratase domain-containing protein 2, mitochondrial (Fragment) OS=Mus musculus OX=10090 GN=Echdc2 PE=1 SV=1	null	null	Mouse_09-2020	null	[MS,MS:1001208,SEQUEST,]	1.72	0.771	null	null	0.09
PRT	Q62318	Transcription intermediary factor 1-beta OS=Mus musculus OX=10090 GN=Trim28 PE=1 SV=3	null	null	Mouse_09-2020	null	[MS,MS:1001208,SEQUEST,]	3.12	2.778	null	null	0.01
PRT	Q9DBL7	Bifunctional coenzyme A synthase OS=Mus musculus OX=10090 GN=Coasy PE=1 SV=2	null	null	Mouse_09-2020	null	[MS,MS:1001208,SEQUEST,]	3.67	2.814	null	null	0.02
PRT	Q9EP71	Ankycorbin OS=Mus musculus OX=10090 GN=Rai14 PE=1 SV=1	null	null	Mouse_09-2020	null	[MS,MS:1001208,SEQUEST,]	0.00	0.404	null	null	0.02
PRT	Q91VK2	Eef1d protein OS=Mus musculus OX=10090 GN=Eef1d PE=1 SV=1	null	null	Mouse_09-2020	null	[MS,MS:1001208,SEQUEST,]	3.57	3.968	null	null	0.05
PRT	Q8C165	N-fatty-acyl-amino acid synthase/hydrolase PM20D1 OS=Mus musculus OX=10090 GN=Pm20d1 PE=1 SV=1	null	null	Mouse_09-2020	null	[MS,MS:1001208,SEQUEST,]	1.66	1.290	null	null	0.02
PRT	Q283N4	2-oxo-4-hydroxy-4-carboxy-5-ureidoimidazoline decarboxylase OS=Mus musculus OX=10090 GN=Urad PE=1 SV=1	null	null	Mouse_09-2020	null	[MS,MS:1001208,SEQUEST,]	2.30	3.808	null	null	0.06
PRT	Q9DCJ5	NADH dehydrogenase [ubiquinone] 1 alpha subcomplex subunit 8 OS=Mus musculus OX=10090 GN=Ndufa8 PE=1 SV=3	null	null	Mouse_09-2020	null	[MS,MS:1001208,SEQUEST,]	0.00	2.099	null	null	0.08
PRT	O09159	Lysosomal alpha-mannosidase OS=Mus musculus OX=10090 GN=Man2b1 PE=1 SV=4	null	null	Mouse_09-2020	null	[MS,MS:1001208,SEQUEST,]	0.00	0.334	null	null	0.01
PRT	P68040	Receptor of activated protein C kinase 1 OS=Mus musculus OX=10090 GN=Rack1 PE=1 SV=3	null	null	Mouse_09-2020	null	[MS,MS:1001208,SEQUEST,]	2.05	1.771	null	null	0.04
PRT	P56382	ATP synthase subunit epsilon, mitochondrial OS=Mus musculus OX=10090 GN=Atp5f1e PE=1 SV=2	null	null	Mouse_09-2020	null	[MS,MS:1001208,SEQUEST,]	0.00	0.980	null	null	0.15
PRT	Q9CQR4	Acyl-coenzyme A thioesterase 13 OS=Mus musculus OX=10090 GN=Acot13 PE=1 SV=1	null	null	Mouse_09-2020	null	[MS,MS:1001208,SEQUEST,]	2.83	2.349	null	null	0.10
PRT	Q02053	Ubiquitin-like modifier-activating enzyme 1 OS=Mus musculus OX=10090 GN=Uba1 PE=1 SV=1	null	null	Mouse_09-2020	null	[MS,MS:1001208,SEQUEST,]	0.00	0.950	null	null	0.01
PRT	Q91WD5	NADH dehydrogenase [ubiquinone] iron-sulfur protein 2, mitochondrial OS=Mus musculus OX=10090 GN=Ndufs2 PE=1 SV=1	null	null	Mouse_09-2020	null	[MS,MS:1001208,SEQUEST,]	0.00	0.444	null	null	0.05
PRT	A0A1W2P869	GTP-binding protein SAR1a (Fragment) OS=Mus musculus OX=10090 GN=Sar1a PE=1 SV=1	null	null	Mouse_09-2020	null	[MS,MS:1001208,SEQUEST,]	3.15	5.094	null	null	0.12
PRT	Q9WUR2	Enoyl-CoA delta isomerase 2 OS=Mus musculus OX=10090 GN=Eci2 PE=1 SV=2	null	null	Mouse_09-2020	null	[MS,MS:1001208,SEQUEST,]	3.05	2.908	null	null	0.04
PRT	Q80U56	Late secretory pathway protein AVL9 homolog OS=Mus musculus OX=10090 GN=Avl9 PE=1 SV=2	null	null	Mouse_09-2020	null	[MS,MS:1001208,SEQUEST,]	0.00	0.608	null	null	0.02
PRT	E9Q133	T-complex protein 1 subunit gamma OS=Mus musculus OX=10090 GN=Cct3 PE=1 SV=1	null	null	Mouse_09-2020	null	[MS,MS:1001208,SEQUEST,]	0.00	0.903	null	null	0.02
PRT	P62274	40S ribosomal protein S29 OS=Mus musculus OX=10090 GN=Rps29 PE=1 SV=2	null	null	Mouse_09-2020	null	[MS,MS:1001208,SEQUEST,]	2.46	0.999	null	null	0.14
PRT	A1Z198	NACHT, LRR and PYD domains-containing protein 1b allele 2 OS=Mus musculus OX=10090 GN=Nlrp1b PE=2 SV=1	null	null	Mouse_09-2020	null	[MS,MS:1001208,SEQUEST,]	0.00	0.646	null	null	0.01
PRT	Q9EQK5	Major vault protein OS=Mus musculus OX=10090 GN=Mvp PE=1 SV=4	null	null	Mouse_09-2020	null	[MS,MS:1001208,SEQUEST,]	1.75	0.466	null	null	0.01
PRT	Q9CPX8	Cytochrome b-c1 complex subunit 10 OS=Mus musculus OX=10090 GN=Uqcr11 PE=1 SV=1	null	null	Mouse_09-2020	null	[MS,MS:1001208,SEQUEST,]	3.05	3.004	null	null	0.21
PRT	P61982	14-3-3 protein gamma OS=Mus musculus OX=10090 GN=Ywhag PE=1 SV=2	null	null	Mouse_09-2020	null	[MS,MS:1001208,SEQUEST,]	3.17	2.308	null	null	0.04
PRT	Q8BWN8	Peroxisomal succinyl-coenzyme A thioesterase OS=Mus musculus OX=10090 GN=Acot4 PE=1 SV=1	null	null	Mouse_09-2020	null	[MS,MS:1001208,SEQUEST,]	1.85	2.410	null	null	0.03
PRT	E9Q1R2	4-hydroxy-2-oxoglutarate aldolase, mitochondrial OS=Mus musculus OX=10090 GN=Hoga1 PE=1 SV=1	null	null	Mouse_09-2020	null	[MS,MS:1001208,SEQUEST,]	1.99	2.121	null	null	0.06
PRT	Q00724	Retinol-binding protein 4 OS=Mus musculus OX=10090 GN=Rbp4 PE=1 SV=2	null	null	Mouse_09-2020	null	[MS,MS:1001208,SEQUEST,]	2.33	2.567	null	null	0.05
PRT	A0A1Y7VLP0	ATP synthase subunit ATP5MPL, mitochondrial (Fragment) OS=Mus musculus OX=10090 GN=Atp5mpl PE=1 SV=1	null	null	Mouse_09-2020	null	[MS,MS:1001208,SEQUEST,]	2.83	2.187	null	null	0.14
PRT	A0A494BAF6	DNA damage-binding protein 1 (Fragment) OS=Mus musculus OX=10090 GN=Ddb1 PE=1 SV=1	null	null	Mouse_09-2020	null	[MS,MS:1001208,SEQUEST,]	2.19	0.573	null	null	0.02
PRT	P97364	Selenide, water dikinase 2 OS=Mus musculus OX=10090 GN=Sephs2 PE=1 SV=3	null	null	Mouse_09-2020	null	[MS,MS:1001208,SEQUEST,]	0.00	1.070	null	null	0.03
PRT	P51658	Estradiol 17-beta-dehydrogenase 2 OS=Mus musculus OX=10090 GN=Hsd17b2 PE=1 SV=2	null	null	Mouse_09-2020	null	[MS,MS:1001208,SEQUEST,]	2.06	2.312	null	null	0.07
PRT	P62267	40S ribosomal protein S23 OS=Mus musculus OX=10090 GN=Rps23 PE=1 SV=3	null	null	Mouse_09-2020	null	[MS,MS:1001208,SEQUEST,]	4.15	4.241	null	null	0.08
PRT	A0A571BEL9	T-complex protein 1 subunit zeta OS=Mus musculus OX=10090 GN=Cct6a PE=1 SV=1	null	null	Mouse_09-2020	null	[MS,MS:1001208,SEQUEST,]	2.36	3.539	null	null	0.02
PRT	P97855	Ras GTPase-activating protein-binding protein 1 OS=Mus musculus OX=10090 GN=G3bp1 PE=1 SV=1	null	null	Mouse_09-2020	null	[MS,MS:1001208,SEQUEST,]	2.26	1.600	null	null	0.02
PRT	P62892	60S ribosomal protein L39 OS=Mus musculus OX=10090 GN=Rpl39 PE=1 SV=2	null	null	Mouse_09-2020	null	[MS,MS:1001208,SEQUEST,]	2.57	3.187	null	null	0.20
PRT	A0A0N4SUW4	CCA tRNA nucleotidyltransferase 1, mitochondrial (Fragment) OS=Mus musculus OX=10090 GN=Trnt1 PE=1 SV=1	null	null	Mouse_09-2020	null	[MS,MS:1001208,SEQUEST,]	0.00	0.355	null	null	0.09
PRT	O09061	Proteasome subunit beta type-1 OS=Mus musculus OX=10090 GN=Psmb1 PE=1 SV=1	null	null	Mouse_09-2020	null	[MS,MS:1001208,SEQUEST,]	3.37	6.090	null	null	0.06
PRT	P00920	Carbonic anhydrase 2 OS=Mus musculus OX=10090 GN=Ca2 PE=1 SV=4	null	null	Mouse_09-2020	null	[MS,MS:1001208,SEQUEST,]	2.27	2.863	null	null	0.05
PRT	A0A2R8VHD0	GDP-4-keto-6-deoxy-D-mannose-3,5-epimerase-4-reductase OS=Mus musculus OX=10090 GN=Tsta3 PE=1 SV=1	null	null	Mouse_09-2020	null	[MS,MS:1001208,SEQUEST,]	1.89	1.864	null	null	0.02
PRT	A0A498WGK2	Asparagine--tRNA ligase OS=Mus musculus OX=10090 GN=Nars PE=1 SV=1	null	null	Mouse_09-2020	null	[MS,MS:1001208,SEQUEST,]	2.35	2.142	null	null	0.01
PRT	Q9D6J5	NADH dehydrogenase [ubiquinone] 1 beta subcomplex subunit 8, mitochondrial OS=Mus musculus OX=10090 GN=Ndufb8 PE=1 SV=1	null	null	Mouse_09-2020	null	[MS,MS:1001208,SEQUEST,]	0.00	2.085	null	null	0.06
PRT	E9Q8F8	ATP-binding cassette, sub-family A (ABC1), member 14 OS=Mus musculus OX=10090 GN=Abca14 PE=4 SV=1	null	null	Mouse_09-2020	null	[MS,MS:1001208,SEQUEST,]	0.00	0.371	null	null	0.02
PRT	B1AXQ0	Glyoxylate reductase/hydroxypyruvate reductase (Fragment) OS=Mus musculus OX=10090 GN=Grhpr PE=1 SV=1	null	null	Mouse_09-2020	null	[MS,MS:1001208,SEQUEST,]	1.89	1.848	null	null	0.05
PRT	Q61335	B-cell receptor-associated protein 31 OS=Mus musculus OX=10090 GN=Bcap31 PE=1 SV=4	null	null	Mouse_09-2020	null	[MS,MS:1001208,SEQUEST,]	0.00	0.440	null	null	0.06
PRT	Q5SUV9	Aromatic-L-amino-acid decarboxylase (Fragment) OS=Mus musculus OX=10090 GN=Ddc PE=1 SV=1	null	null	Mouse_09-2020	null	[MS,MS:1001208,SEQUEST,]	2.18	2.082	null	null	0.06
PRT	D3Z5Y5	Choline/ethanolaminephosphotransferase 1 (Fragment) OS=Mus musculus OX=10090 GN=Cept1 PE=1 SV=1	null	null	Mouse_09-2020	null	[MS,MS:1001208,SEQUEST,]	2.78	1.448	null	null	0.18
PRT	Q8VIJ6	Splicing factor, proline- and glutamine-rich OS=Mus musculus OX=10090 GN=Sfpq PE=1 SV=1	null	null	Mouse_09-2020	null	[MS,MS:1001208,SEQUEST,]	3.71	2.879	null	null	0.02
PRT	Q9CR68	Cytochrome b-c1 complex subunit Rieske, mitochondrial OS=Mus musculus OX=10090 GN=Uqcrfs1 PE=1 SV=1	null	null	Mouse_09-2020	null	[MS,MS:1001208,SEQUEST,]	1.73	4.325	null	null	0.05
PRT	G3X9T7	Galectin-9 OS=Mus musculus OX=10090 GN=Lgals9 PE=1 SV=1	null	null	Mouse_09-2020	null	[MS,MS:1001208,SEQUEST,]	3.25	2.635	null	null	0.02
PRT	Q6P3A8	2-oxoisovalerate dehydrogenase subunit beta, mitochondrial OS=Mus musculus OX=10090 GN=Bckdhb PE=1 SV=2	null	null	Mouse_09-2020	null	[MS,MS:1001208,SEQUEST,]	3.79	3.369	null	null	0.05
PRT	Q8BWY3	Eukaryotic peptide chain release factor subunit 1 OS=Mus musculus OX=10090 GN=Etf1 PE=1 SV=4	null	null	Mouse_09-2020	null	[MS,MS:1001208,SEQUEST,]	3.08	4.042	null	null	0.02
PRT	A0A087WNX7	Snf2-related CREBBP activator protein OS=Mus musculus OX=10090 GN=Srcap PE=1 SV=1	null	null	Mouse_09-2020	null	[MS,MS:1001208,SEQUEST,]	0.00	0.611	null	null	0.01
PRT	Q91WS0	CDGSH iron-sulfur domain-containing protein 1 OS=Mus musculus OX=10090 GN=Cisd1 PE=1 SV=1	null	null	Mouse_09-2020	null	[MS,MS:1001208,SEQUEST,]	3.12	2.023	null	null	0.08
PRT	P60335	Poly(rC)-binding protein 1 OS=Mus musculus OX=10090 GN=Pcbp1 PE=1 SV=1	null	null	Mouse_09-2020	null	[MS,MS:1001208,SEQUEST,]	0.00	0.580	null	null	0.03
PRT	O54734	Dolichyl-diphosphooligosaccharide--protein glycosyltransferase 48 kDa subunit OS=Mus musculus OX=10090 GN=Ddost PE=1 SV=2	null	null	Mouse_09-2020	null	[MS,MS:1001208,SEQUEST,]	2.88	2.939	null	null	0.02
PRT	M0QWS9	Predicted gene 4340 OS=Mus musculus OX=10090 GN=Gm4340 PE=4 SV=1	null	null	Mouse_09-2020	null	[MS,MS:1001208,SEQUEST,]	0.00	0.390	null	null	0.06
PRT	D6RHN4	Peroxisomal trans-2-enoyl-CoA reductase OS=Mus musculus OX=10090 GN=Pecr PE=1 SV=1	null	null	Mouse_09-2020	null	[MS,MS:1001208,SEQUEST,]	4.16	4.906	null	null	0.13
PRT	A2AF28	Solute carrier family 25, member 53 OS=Mus musculus OX=10090 GN=Slc25a53 PE=1 SV=1	null	null	Mouse_09-2020	null	[MS,MS:1001208,SEQUEST,]	0.00	0.389	null	null	0.04
PRT	A0A0R4J107	Acyl-peptide hydrolase (Fragment) OS=Mus musculus OX=10090 GN=Apeh PE=1 SV=1	null	null	Mouse_09-2020	null	[MS,MS:1001208,SEQUEST,]	0.00	0.712	null	null	0.03
PRT	E9Q4F4	Small nuclear ribonucleoprotein E OS=Mus musculus OX=10090 GN=Snrpe PE=1 SV=1	null	null	Mouse_09-2020	null	[MS,MS:1001208,SEQUEST,]	2.03	1.926	null	null	0.12
PRT	J3QP56	Acyl-protein thioesterase 1 OS=Mus musculus OX=10090 GN=Lypla1 PE=1 SV=1	null	null	Mouse_09-2020	null	[MS,MS:1001208,SEQUEST,]	0.00	1.562	null	null	0.04
PRT	Q99LP6	GrpE protein homolog 1, mitochondrial OS=Mus musculus OX=10090 GN=Grpel1 PE=1 SV=1	null	null	Mouse_09-2020	null	[MS,MS:1001208,SEQUEST,]	2.25	1.829	null	null	0.06
PRT	Q99L13	3-hydroxyisobutyrate dehydrogenase, mitochondrial OS=Mus musculus OX=10090 GN=Hibadh PE=1 SV=1	null	null	Mouse_09-2020	null	[MS,MS:1001208,SEQUEST,]	3.53	4.120	null	null	0.05
PRT	E9PUD2	Dynamin-1-like protein OS=Mus musculus OX=10090 GN=Dnm1l PE=1 SV=1	null	null	Mouse_09-2020	null	[MS,MS:1001208,SEQUEST,]	1.98	0.362	null	null	0.01
PRT	Q9CZW5	Mitochondrial import receptor subunit TOM70 OS=Mus musculus OX=10090 GN=Tomm70 PE=1 SV=2	null	null	Mouse_09-2020	null	[MS,MS:1001208,SEQUEST,]	3.06	2.144	null	null	0.01
PRT	Q3UPL0	Protein transport protein Sec31A OS=Mus musculus OX=10090 GN=Sec31a PE=1 SV=2	null	null	Mouse_09-2020	null	[MS,MS:1001208,SEQUEST,]	2.32	2.660	null	null	0.01
PRT	G3UZ26	Serine hydroxymethyltransferase (Fragment) OS=Mus musculus OX=10090 GN=Shmt1 PE=1 SV=1	null	null	Mouse_09-2020	null	[MS,MS:1001208,SEQUEST,]	5.51	5.431	null	null	0.04
PRT	Q9D172	Glutamine amidotransferase-like class 1 domain-containing protein 3A, mitochondrial OS=Mus musculus OX=10090 GN=Gatd3a PE=1 SV=1	null	null	Mouse_09-2020	null	[MS,MS:1001208,SEQUEST,]	5.02	7.449	null	null	0.09
PRT	Q920Q4	Vacuolar protein sorting-associated protein 16 homolog OS=Mus musculus OX=10090 GN=Vps16 PE=1 SV=3	null	null	Mouse_09-2020	null	[MS,MS:1001208,SEQUEST,]	0.00	0.445	null	null	0.01
PRT	Q64464	Cytochrome P450 3A13 OS=Mus musculus OX=10090 GN=Cyp3a13 PE=1 SV=1	null	null	Mouse_09-2020	null	[MS,MS:1001208,SEQUEST,]	0.00	0.614	null	null	0.02
PRT	F6VNW5	GCS light chain (Fragment) OS=Mus musculus OX=10090 GN=Gclm PE=1 SV=1	null	null	Mouse_09-2020	null	[MS,MS:1001208,SEQUEST,]	3.82	4.639	null	null	0.08
PRT	P54728	UV excision repair protein RAD23 homolog B OS=Mus musculus OX=10090 GN=Rad23b PE=1 SV=2	null	null	Mouse_09-2020	null	[MS,MS:1001208,SEQUEST,]	3.25	3.087	null	null	0.03
PRT	Q8BVQ9	26S proteasome AAA-ATPase subunit RPT1 OS=Mus musculus OX=10090 GN=Psmc2 PE=1 SV=1	null	null	Mouse_09-2020	null	[MS,MS:1001208,SEQUEST,]	2.15	2.380	null	null	0.02
PRT	P20108	Thioredoxin-dependent peroxide reductase, mitochondrial OS=Mus musculus OX=10090 GN=Prdx3 PE=1 SV=1	null	null	Mouse_09-2020	null	[MS,MS:1001208,SEQUEST,]	3.43	3.963	null	null	0.05
PRT	D3Z4X1	6-phosphogluconolactonase OS=Mus musculus OX=10090 GN=Pgls PE=1 SV=1	null	null	Mouse_09-2020	null	[MS,MS:1001208,SEQUEST,]	0.00	0.683	null	null	0.05
PRT	P11679	Keratin, type II cytoskeletal 8 OS=Mus musculus OX=10090 GN=Krt8 PE=1 SV=4	null	null	Mouse_09-2020	null	[MS,MS:1001208,SEQUEST,]	0.00	0.551	null	null	0.02
PRT	Q14AA6	GTP-binding nuclear protein Ran OS=Mus musculus OX=10090 GN=1700009N14Rik PE=2 SV=1	null	null	Mouse_09-2020	null	[MS,MS:1001208,SEQUEST,]	2.38	2.340	null	null	0.05
PRT	Q9CPT4	Myeloid-derived growth factor OS=Mus musculus OX=10090 GN=Mydgf PE=1 SV=1	null	null	Mouse_09-2020	null	[MS,MS:1001208,SEQUEST,]	3.04	2.413	null	null	0.05
PRT	Q8QZY2	Glycerate kinase OS=Mus musculus OX=10090 GN=Glyctk PE=1 SV=1	null	null	Mouse_09-2020	null	[MS,MS:1001208,SEQUEST,]	2.48	1.766	null	null	0.01
PRT	O35386	Phytanoyl-CoA dioxygenase, peroxisomal OS=Mus musculus OX=10090 GN=Phyh PE=1 SV=1	null	null	Mouse_09-2020	null	[MS,MS:1001208,SEQUEST,]	0.00	2.388	null	null	0.05
PRT	Q5SF07	Insulin-like growth factor 2 mRNA-binding protein 2 OS=Mus musculus OX=10090 GN=Igf2bp2 PE=1 SV=1	null	null	Mouse_09-2020	null	[MS,MS:1001208,SEQUEST,]	0.00	0.512	null	null	0.03
PRT	Q99JI6	Ras-related protein Rap-1b OS=Mus musculus OX=10090 GN=Rap1b PE=1 SV=2	null	null	Mouse_09-2020	null	[MS,MS:1001208,SEQUEST,]	2.65	1.474	null	null	0.06
PRT	P26150	3 beta-hydroxysteroid dehydrogenase/Delta 5-->4-isomerase type 3 OS=Mus musculus OX=10090 GN=Hsd3b3 PE=1 SV=3	null	null	Mouse_09-2020	null	[MS,MS:1001208,SEQUEST,]	0.00	2.794	null	null	0.06
PRT	Q60597	2-oxoglutarate dehydrogenase, mitochondrial OS=Mus musculus OX=10090 GN=Ogdh PE=1 SV=3	null	null	Mouse_09-2020	null	[MS,MS:1001208,SEQUEST,]	0.00	1.616	null	null	0.01
PRT	F7CAT1	Peptidylprolyl isomerase (Fragment) OS=Mus musculus OX=10090 GN=Fkbp4 PE=1 SV=2	null	null	Mouse_09-2020	null	[MS,MS:1001208,SEQUEST,]	0.00	0.615	null	null	0.11
PRT	Q80XR6	Heterogeneous nuclear ribonucleoprotein A/B OS=Mus musculus OX=10090 GN=Hnrnpab PE=1 SV=1	null	null	Mouse_09-2020	null	[MS,MS:1001208,SEQUEST,]	2.77	2.481	null	null	0.03
PRT	Q9WUU7	Cathepsin Z OS=Mus musculus OX=10090 GN=Ctsz PE=1 SV=1	null	null	Mouse_09-2020	null	[MS,MS:1001208,SEQUEST,]	3.64	4.837	null	null	0.04
PRT	P31725	Protein S100-A9 OS=Mus musculus OX=10090 GN=S100a9 PE=1 SV=3	null	null	Mouse_09-2020	null	[MS,MS:1001208,SEQUEST,]	0.00	2.228	null	null	0.12
PRT	G3UXV0	Chondroadherin-like protein (Fragment) OS=Mus musculus OX=10090 GN=Chadl PE=1 SV=1	null	null	Mouse_09-2020	null	[MS,MS:1001208,SEQUEST,]	0.00	0.483	null	null	0.04
PRT	Z4YK11	SH3 domain-containing protein 21 OS=Mus musculus OX=10090 GN=Sh3d21 PE=1 SV=1	null	null	Mouse_09-2020	null	[MS,MS:1001208,SEQUEST,]	2.20	0.569	null	null	0.01
PRT	Q9CWH6	Proteasome subunit alpha type-8 OS=Mus musculus OX=10090 GN=Psma8 PE=1 SV=1	null	null	Mouse_09-2020	null	[MS,MS:1001208,SEQUEST,]	2.94	4.062	null	null	0.04
PRT	H3BKD7	Isopentenyl-diphosphate Delta-isomerase (Fragment) OS=Mus musculus OX=10090 GN=Idi1 PE=1 SV=1	null	null	Mouse_09-2020	null	[MS,MS:1001208,SEQUEST,]	1.73	1.980	null	null	0.07
PRT	P35979	60S ribosomal protein L12 OS=Mus musculus OX=10090 GN=Rpl12 PE=1 SV=2	null	null	Mouse_09-2020	null	[MS,MS:1001208,SEQUEST,]	2.66	1.683	null	null	0.10
PRT	Q9CPR4	60S ribosomal protein L17 OS=Mus musculus OX=10090 GN=Rpl17 PE=1 SV=3	null	null	Mouse_09-2020	null	[MS,MS:1001208,SEQUEST,]	0.00	1.013	null	null	0.06
PRT	Q9DCS2	Methyltransferase-like 26 OS=Mus musculus OX=10090 GN=Mettl26 PE=1 SV=1	null	null	Mouse_09-2020	null	[MS,MS:1001208,SEQUEST,]	3.69	2.930	null	null	0.07
PRT	Q3TQC7	Ectonucleoside triphosphate diphosphohydrolase 5 OS=Mus musculus OX=10090 GN=Entpd5 PE=1 SV=1	null	null	Mouse_09-2020	null	[MS,MS:1001208,SEQUEST,]	0.00	1.351	null	null	0.03
PRT	Q8BMF4	Dihydrolipoyllysine-residue acetyltransferase component of pyruvate dehydrogenase complex, mitochondrial OS=Mus musculus OX=10090 GN=Dlat PE=1 SV=2	null	null	Mouse_09-2020	null	[MS,MS:1001208,SEQUEST,]	1.61	1.265	null	null	0.01
PRT	Q91WT9	Cystathionine beta-synthase OS=Mus musculus OX=10090 GN=Cbs PE=1 SV=3	null	null	Mouse_09-2020	null	[MS,MS:1001208,SEQUEST,]	1.79	1.004	null	null	0.01
PRT	Q9Z2Z6	Mitochondrial carnitine/acylcarnitine carrier protein OS=Mus musculus OX=10090 GN=Slc25a20 PE=1 SV=1	null	null	Mouse_09-2020	null	[MS,MS:1001208,SEQUEST,]	0.00	1.094	null	null	0.06
PRT	Q9Z2I0	Mitochondrial proton/calcium exchanger protein OS=Mus musculus OX=10090 GN=Letm1 PE=1 SV=1	null	null	Mouse_09-2020	null	[MS,MS:1001208,SEQUEST,]	2.24	1.715	null	null	0.01
PRT	G5E832	Adenomatous polyposis coli protein 2 OS=Mus musculus OX=10090 GN=Apc2 PE=1 SV=1	null	null	Mouse_09-2020	null	[MS,MS:1001208,SEQUEST,]	0.00	0.359	null	null	0.01
PRT	A0A1Y7VKA0	Isoamyl acetate-hydrolyzing esterase 1 homolog (Fragment) OS=Mus musculus OX=10090 GN=Iah1 PE=1 SV=1	null	null	Mouse_09-2020	null	[MS,MS:1001208,SEQUEST,]	2.28	1.658	null	null	0.05
PRT	Q9CQ75	NADH dehydrogenase [ubiquinone] 1 alpha subcomplex subunit 2 OS=Mus musculus OX=10090 GN=Ndufa2 PE=1 SV=3	null	null	Mouse_09-2020	null	[MS,MS:1001208,SEQUEST,]	2.42	3.465	null	null	0.14
PRT	Q9CQZ5	NADH dehydrogenase [ubiquinone] 1 alpha subcomplex subunit 6 OS=Mus musculus OX=10090 GN=Ndufa6 PE=1 SV=1	null	null	Mouse_09-2020	null	[MS,MS:1001208,SEQUEST,]	1.90	0.459	null	null	0.05
PRT	P61208	ADP-ribosylation factor-like protein 4C OS=Mus musculus OX=10090 GN=Arl4c PE=2 SV=1	null	null	Mouse_09-2020	null	[MS,MS:1001208,SEQUEST,]	0.00	0.329	null	null	0.05
PRT	Q61767	NADPH-dependent 3-keto-steroid reductase Hsd3b4 OS=Mus musculus OX=10090 GN=Hsd3b4 PE=1 SV=3	null	null	Mouse_09-2020	null	[MS,MS:1001208,SEQUEST,]	3.42	4.561	null	null	0.03
PRT	Q9CQX2	Cytochrome b5 type B OS=Mus musculus OX=10090 GN=Cyb5b PE=1 SV=1	null	null	Mouse_09-2020	null	[MS,MS:1001208,SEQUEST,]	4.57	4.567	null	null	0.10
PRT	Q9DBB8	Trans-1,2-dihydrobenzene-1,2-diol dehydrogenase OS=Mus musculus OX=10090 GN=Dhdh PE=1 SV=1	null	null	Mouse_09-2020	null	[MS,MS:1001208,SEQUEST,]	0.00	1.380	null	null	0.03
PRT	Q99L45	Eukaryotic translation initiation factor 2 subunit 2 OS=Mus musculus OX=10090 GN=Eif2s2 PE=1 SV=1	null	null	Mouse_09-2020	null	[MS,MS:1001208,SEQUEST,]	0.00	1.317	null	null	0.03
PRT	D3YW97	Ubiquitin-fold modifier 1 OS=Mus musculus OX=10090 GN=Ufm1 PE=1 SV=1	null	null	Mouse_09-2020	null	[MS,MS:1001208,SEQUEST,]	0.00	0.534	null	null	0.18
PRT	O35683	NADH dehydrogenase [ubiquinone] 1 alpha subcomplex subunit 1 OS=Mus musculus OX=10090 GN=Ndufa1 PE=1 SV=1	null	null	Mouse_09-2020	null	[MS,MS:1001208,SEQUEST,]	2.86	2.912	null	null	0.14
PRT	Q9D0M5	Dynein light chain 2, cytoplasmic OS=Mus musculus OX=10090 GN=Dynll2 PE=1 SV=1	null	null	Mouse_09-2020	null	[MS,MS:1001208,SEQUEST,]	2.78	2.997	null	null	0.13
PRT	Q8VCR2	17-beta-hydroxysteroid dehydrogenase 13 OS=Mus musculus OX=10090 GN=Hsd17b13 PE=1 SV=2	null	null	Mouse_09-2020	null	[MS,MS:1001208,SEQUEST,]	2.36	3.630	null	null	0.04
PRT	E0CZ34	Proteasome subunit alpha type-3 OS=Mus musculus OX=10090 GN=Psma3 PE=1 SV=1	null	null	Mouse_09-2020	null	[MS,MS:1001208,SEQUEST,]	2.63	2.452	null	null	0.26
PRT	E9Q0C6	Acrosomal protein KIAA1210 OS=Mus musculus OX=10090 GN=Kiaa1210 PE=1 SV=1	null	null	Mouse_09-2020	null	[MS,MS:1001208,SEQUEST,]	0.00	0.328	null	null	0.02
PRT	F6ZTG3	Glyoxalase domain-containing protein 4 (Fragment) OS=Mus musculus OX=10090 GN=Glod4 PE=1 SV=1	null	null	Mouse_09-2020	null	[MS,MS:1001208,SEQUEST,]	1.91	2.039	null	null	0.06
PRT	E9Q3P4	Centromere protein F OS=Mus musculus OX=10090 GN=Cenpf PE=1 SV=1	null	null	Mouse_09-2020	null	[MS,MS:1001208,SEQUEST,]	0.00	0.546	null	null	0.00
PRT	P32240	Prostaglandin E2 receptor EP4 subtype OS=Mus musculus OX=10090 GN=Ptger4 PE=2 SV=1	null	null	Mouse_09-2020	null	[MS,MS:1001208,SEQUEST,]	0.00	0.407	null	null	0.03
PRT	Q3TVK3	Aspartyl aminopeptidase OS=Mus musculus OX=10090 GN=Dnpep PE=1 SV=1	null	null	Mouse_09-2020	null	[MS,MS:1001208,SEQUEST,]	1.67	1.677	null	null	0.02
PRT	Q4LDG0	Bile acyl-CoA synthetase OS=Mus musculus OX=10090 GN=Slc27a5 PE=1 SV=2	null	null	Mouse_09-2020	null	[MS,MS:1001208,SEQUEST,]	1.95	2.844	null	null	0.01
PRT	P70195	Proteasome subunit beta type-7 OS=Mus musculus OX=10090 GN=Psmb7 PE=1 SV=1	null	null	Mouse_09-2020	null	[MS,MS:1001208,SEQUEST,]	2.89	1.670	null	null	0.04
PRT	Q76MZ3	Serine/threonine-protein phosphatase 2A 65 kDa regulatory subunit A alpha isoform OS=Mus musculus OX=10090 GN=Ppp2r1a PE=1 SV=3	null	null	Mouse_09-2020	null	[MS,MS:1001208,SEQUEST,]	2.90	2.756	null	null	0.02
PRT	Q9WVJ2	26S proteasome non-ATPase regulatory subunit 13 OS=Mus musculus OX=10090 GN=Psmd13 PE=1 SV=1	null	null	Mouse_09-2020	null	[MS,MS:1001208,SEQUEST,]	2.58	3.014	null	null	0.03
PRT	Q9CXF0	Kynureninase OS=Mus musculus OX=10090 GN=Kynu PE=1 SV=3	null	null	Mouse_09-2020	null	[MS,MS:1001208,SEQUEST,]	3.74	3.920	null	null	0.03
PRT	Q9DAD3	WD repeat and FYVE domain-containing protein 1 OS=Mus musculus OX=10090 GN=Wdfy1 PE=1 SV=1	null	null	Mouse_09-2020	null	[MS,MS:1001208,SEQUEST,]	0.00	0.411	null	null	0.09
PRT	P11983	T-complex protein 1 subunit alpha OS=Mus musculus OX=10090 GN=Tcp1 PE=1 SV=3	null	null	Mouse_09-2020	null	[MS,MS:1001208,SEQUEST,]	3.10	1.870	null	null	0.03
PRT	A0A140LIZ5	26S proteasome AAA-ATPase subunit RPT3 OS=Mus musculus OX=10090 GN=Psmc4 PE=1 SV=1	null	null	Mouse_09-2020	null	[MS,MS:1001208,SEQUEST,]	3.59	1.922	null	null	0.04
PRT	Q9D1D4	Transmembrane emp24 domain-containing protein 10 OS=Mus musculus OX=10090 GN=Tmed10 PE=1 SV=1	null	null	Mouse_09-2020	null	[MS,MS:1001208,SEQUEST,]	3.13	4.143	null	null	0.08
PRT	Q5SVG5	AP complex subunit beta OS=Mus musculus OX=10090 GN=Ap1b1 PE=1 SV=1	null	null	Mouse_09-2020	null	[MS,MS:1001208,SEQUEST,]	3.28	3.325	null	null	0.01
PRT	D3Z712	40S ribosomal protein S15a (Fragment) OS=Mus musculus OX=10090 GN=Rps15a PE=1 SV=2	null	null	Mouse_09-2020	null	[MS,MS:1001208,SEQUEST,]	0.00	1.875	null	null	0.14
PRT	Q9DCT2	NADH dehydrogenase [ubiquinone] iron-sulfur protein 3, mitochondrial OS=Mus musculus OX=10090 GN=Ndufs3 PE=1 SV=2	null	null	Mouse_09-2020	null	[MS,MS:1001208,SEQUEST,]	2.25	2.526	null	null	0.05
PRT	Q9WV38	Solute carrier family 2, facilitated glucose transporter member 5 OS=Mus musculus OX=10090 GN=Slc2a5 PE=1 SV=2	null	null	Mouse_09-2020	null	[MS,MS:1001208,SEQUEST,]	0.00	0.406	null	null	0.02
PRT	P47757	F-actin-capping protein subunit beta OS=Mus musculus OX=10090 GN=Capzb PE=1 SV=3	null	null	Mouse_09-2020	null	[MS,MS:1001208,SEQUEST,]	2.97	4.383	null	null	0.05
PRT	Q9CWJ9	Bifunctional purine biosynthesis protein ATIC OS=Mus musculus OX=10090 GN=Atic PE=1 SV=2	null	null	Mouse_09-2020	null	[MS,MS:1001208,SEQUEST,]	0.00	1.243	null	null	0.01
PRT	Q9DCC4	Pyrroline-5-carboxylate reductase 3 OS=Mus musculus OX=10090 GN=Pycr3 PE=1 SV=2	null	null	Mouse_09-2020	null	[MS,MS:1001208,SEQUEST,]	2.23	0.385	null	null	0.03
PRT	P47791	Glutathione reductase, mitochondrial OS=Mus musculus OX=10090 GN=Gsr PE=1 SV=3	null	null	Mouse_09-2020	null	[MS,MS:1001208,SEQUEST,]	0.00	1.852	null	null	0.02
PRT	D3Z2C4	Pyruvate kinase (Fragment) OS=Mus musculus OX=10090 GN=Pklr PE=1 SV=1	null	null	Mouse_09-2020	null	[MS,MS:1001208,SEQUEST,]	3.85	4.469	null	null	0.18
PRT	Q91X34	Bile acid-CoA:amino acid N-acyltransferase OS=Mus musculus OX=10090 GN=Baat PE=1 SV=1	null	null	Mouse_09-2020	null	[MS,MS:1001208,SEQUEST,]	3.12	2.818	null	null	0.03
PRT	A0A494B9Y8	Ferrochelatase OS=Mus musculus OX=10090 GN=Fech PE=1 SV=1	null	null	Mouse_09-2020	null	[MS,MS:1001208,SEQUEST,]	0.00	1.088	null	null	0.04
PRT	P97742	Carnitine O-palmitoyltransferase 1, liver isoform OS=Mus musculus OX=10090 GN=Cpt1a PE=1 SV=4	null	null	Mouse_09-2020	null	[MS,MS:1001208,SEQUEST,]	2.00	0.838	null	null	0.01
PRT	Q9JKV1	Proteasomal ubiquitin receptor ADRM1 OS=Mus musculus OX=10090 GN=Adrm1 PE=1 SV=2	null	null	Mouse_09-2020	null	[MS,MS:1001208,SEQUEST,]	2.13	1.158	null	null	0.04
PRT	Q8CHR6	Dihydropyrimidine dehydrogenase [NADP(+)] OS=Mus musculus OX=10090 GN=Dpyd PE=1 SV=1	null	null	Mouse_09-2020	null	[MS,MS:1001208,SEQUEST,]	0.00	0.554	null	null	0.02
PRT	Q99LB2	Dehydrogenase/reductase SDR family member 4 OS=Mus musculus OX=10090 GN=Dhrs4 PE=1 SV=3	null	null	Mouse_09-2020	null	[MS,MS:1001208,SEQUEST,]	2.18	0.942	null	null	0.03
PRT	A0A0U1RPT5	Fructose-bisphosphate aldolase (Fragment) OS=Mus musculus OX=10090 GN=Aldoa PE=1 SV=1	null	null	Mouse_09-2020	null	[MS,MS:1001208,SEQUEST,]	0.00	1.147	null	null	0.07
PRT	Q9Z2U1	Proteasome subunit alpha type-5 OS=Mus musculus OX=10090 GN=Psma5 PE=1 SV=1	null	null	Mouse_09-2020	null	[MS,MS:1001208,SEQUEST,]	0.00	1.575	null	null	0.08
PRT	Q91VD9	NADH-ubiquinone oxidoreductase 75 kDa subunit, mitochondrial OS=Mus musculus OX=10090 GN=Ndufs1 PE=1 SV=2	null	null	Mouse_09-2020	null	[MS,MS:1001208,SEQUEST,]	3.57	3.480	null	null	0.02
PRT	A0A2R8VHH6	Receptor-type tyrosine-protein phosphatase alpha (Fragment) OS=Mus musculus OX=10090 GN=Ptpra PE=1 SV=1	null	null	Mouse_09-2020	null	[MS,MS:1001208,SEQUEST,]	2.56	0.434	null	null	0.04
PRT	D3YU75	Translationally-controlled tumor protein OS=Mus musculus OX=10090 GN=Tpt1 PE=1 SV=1	null	null	Mouse_09-2020	null	[MS,MS:1001208,SEQUEST,]	2.46	4.349	null	null	0.09
PRT	D3YUF7	Prelamin-A/C (Fragment) OS=Mus musculus OX=10090 GN=Lmna PE=1 SV=1	null	null	Mouse_09-2020	null	[MS,MS:1001208,SEQUEST,]	3.38	2.906	null	null	0.12
PRT	Q3U962	Collagen alpha-2(V) chain OS=Mus musculus OX=10090 GN=Col5a2 PE=1 SV=1	null	null	Mouse_09-2020	null	[MS,MS:1001208,SEQUEST,]	0.00	0.579	null	null	0.02
PRT	P62754	40S ribosomal protein S6 OS=Mus musculus OX=10090 GN=Rps6 PE=1 SV=1	null	null	Mouse_09-2020	null	[MS,MS:1001208,SEQUEST,]	0.00	2.753	null	null	0.06
PRT	P85094	Isochorismatase domain-containing protein 2A OS=Mus musculus OX=10090 GN=Isoc2a PE=1 SV=1	null	null	Mouse_09-2020	null	[MS,MS:1001208,SEQUEST,]	5.94	6.576	null	null	0.08
PRT	Q8K3J1	NADH dehydrogenase [ubiquinone] iron-sulfur protein 8, mitochondrial OS=Mus musculus OX=10090 GN=Ndufs8 PE=1 SV=1	null	null	Mouse_09-2020	null	[MS,MS:1001208,SEQUEST,]	2.56	3.648	null	null	0.04
PRT	Q8R2P8	Lysine--tRNA ligase OS=Mus musculus OX=10090 GN=Kars PE=1 SV=1	null	null	Mouse_09-2020	null	[MS,MS:1001208,SEQUEST,]	0.00	0.440	null	null	0.02
PRT	O35900	U6 snRNA-associated Sm-like protein LSm2 OS=Mus musculus OX=10090 GN=Lsm2 PE=1 SV=1	null	null	Mouse_09-2020	null	[MS,MS:1001208,SEQUEST,]	2.17	1.802	null	null	0.08
PRT	Q8BHN3	Neutral alpha-glucosidase AB OS=Mus musculus OX=10090 GN=Ganab PE=1 SV=1	null	null	Mouse_09-2020	null	[MS,MS:1001208,SEQUEST,]	4.54	4.067	null	null	0.02

PSH	sequence	PSM_ID	accession	unique	database	database_version	search_engine	search_engine_score[1]	modifications	spectra_ref	retention_time	charge	exp_mass_to_charge	calc_mass_to_charge	pre	post	start	end
PSM	LALQKNVICDK	-326_3532	P63037	1	Mouse_09-2020	null	[MS,MS:1001208,SEQUEST,]	9.1e-3	9-UNIMOD:4,5-UNIMOD:213	ms_run[1]:scan=1834	683.1	3	1842.79557	614.93342	K	E	126	137
PSM	RVIISAPSADAPMFVMGVNHEK	-326_38188	A0A1D5RLD8	1	Mouse_09-2020	null	[MS,MS:1001208,SEQUEST,]	2.4e-3	13-UNIMOD:35,16-UNIMOD:35,22-UNIMOD:213	ms_run[1]:scan=8361	2609.0	4	2942.26455	736.32080	K	D	116	138
PSM	RVIISAPSADAPMFVMGVNHEK	-326_38187	A0A1D5RLD8	1	Mouse_09-2020	null	[MS,MS:1001208,SEQUEST,]	3.5e-3	13-UNIMOD:35,16-UNIMOD:35,20-UNIMOD:213	ms_run[1]:scan=8361	2609.0	4	2942.26455	736.32080	K	D	116	138
PSM	RVIISAPSADAPMFVMGVNHEK	-326_38189	A0A1D5RLD8	1	Mouse_09-2020	null	[MS,MS:1001208,SEQUEST,]	5.4e-3	13-UNIMOD:35,16-UNIMOD:35,21-UNIMOD:213	ms_run[1]:scan=8361	2609.0	4	2942.26455	736.32080	K	D	116	138
PSM	IVTEKSTVPVR	-326_15418	O70475	1	Mouse_09-2020	null	[MS,MS:1001208,SEQUEST,]	8.2e-4	6-UNIMOD:213	ms_run[1]:scan=4110	1359.7	3	1769.78775	590.60054	K	A	125	136
PSM	IVTEKSTVPVR	-326_15419	O70475	1	Mouse_09-2020	null	[MS,MS:1001208,SEQUEST,]	8.2e-4	5-UNIMOD:213	ms_run[1]:scan=4110	1359.7	3	1769.78775	590.60054	K	A	125	136
PSM	RVIISAPSADAPMFVMGVNHEK	-326_38190	A0A1D5RLD8	1	Mouse_09-2020	null	[MS,MS:1001208,SEQUEST,]	8.2e-4	13-UNIMOD:35,16-UNIMOD:35,5-UNIMOD:213	ms_run[1]:scan=8361	2609.0	4	2942.26455	736.32080	K	D	116	138
PSM	RVIISAPSADAPMFVMGVNHEK	-326_38186	A0A1D5RLD8	1	Mouse_09-2020	null	[MS,MS:1001208,SEQUEST,]	8.2e-4	13-UNIMOD:35,16-UNIMOD:35,1-UNIMOD:213	ms_run[1]:scan=8361	2609.0	4	2942.26455	736.32080	K	D	116	138
PSM	MGDGDSPMCLSAVSFKGIR	-326_25821	A0A0B4J1N6	1	Mouse_09-2020	null	[MS,MS:1001208,SEQUEST,]	1.8e-3	1-UNIMOD:1,9-UNIMOD:4,8-UNIMOD:35,19-UNIMOD:213	ms_run[1]:scan=6045	1928.8	4	2626.99550	657.50579	0	W	1	20
PSM	YFNPIGAHASGR	-326_29106	Q8R059	1	Mouse_09-2020	null	[MS,MS:1001208,SEQUEST,]	3.5e-4	1-UNIMOD:213	ms_run[1]:scan=6665	2110.6	3	1830.70145	610.90474	R	G	184	196
PSM	MGDGDSPMCLSAVSFKGIR	-326_25820	A0A0B4J1N6	1	Mouse_09-2020	null	[MS,MS:1001208,SEQUEST,]	2.8e-3	1-UNIMOD:1,9-UNIMOD:4,8-UNIMOD:35,16-UNIMOD:213	ms_run[1]:scan=6045	1928.8	4	2626.99550	657.50579	0	W	1	20
PSM	DVQFAVQQVLQEEHFDARR	-326_50049	A0A0R4J107	1	Mouse_09-2020	null	[MS,MS:1001208,SEQUEST,]	1.0e-2	1-UNIMOD:213	ms_run[1]:scan=10793	3333.1	3	2856.21366	952.74279	K	A	546	565
PSM	GNPGPTGTIGDTGPPGLQGMPGERGIAGTPGPK	-326_44942	Q3U962	1	Mouse_09-2020	null	[MS,MS:1001208,SEQUEST,]	2.0e-2	33-UNIMOD:213	ms_run[1]:scan=9639	2985.1	4	3582.57143	896.39846	K	D	742	775
PSM	IAKEEIFGPVQQIMK	-326_40043	O35945	0	Mouse_09-2020	null	[MS,MS:1001208,SEQUEST,]	3.5e-4	14-UNIMOD:35,4-UNIMOD:213	ms_run[1]:scan=8698	2708.1	3	2288.00772	763.34051	R	K	396	411
PSM	IAKEEIFGPVQQIMK	-326_40043	P24549	0	Mouse_09-2020	null	[MS,MS:1001208,SEQUEST,]	3.5e-4	14-UNIMOD:35,4-UNIMOD:213	ms_run[1]:scan=8698	2708.1	3	2288.00772	763.34051	R	K	396	411
PSM	IAKEEIFGPVQQIMK	-326_40044	O35945	0	Mouse_09-2020	null	[MS,MS:1001208,SEQUEST,]	3.5e-4	14-UNIMOD:35,5-UNIMOD:213	ms_run[1]:scan=8698	2708.1	3	2288.00772	763.34051	R	K	396	411
PSM	IAKEEIFGPVQQIMK	-326_40044	P24549	0	Mouse_09-2020	null	[MS,MS:1001208,SEQUEST,]	3.5e-4	14-UNIMOD:35,5-UNIMOD:213	ms_run[1]:scan=8698	2708.1	3	2288.00772	763.34051	R	K	396	411
PSM	IIAEGANGPTTPEADKIFLER	-326_46168	P26443	1	Mouse_09-2020	null	[MS,MS:1001208,SEQUEST,]	1.6e-3	15-UNIMOD:213	ms_run[1]:scan=9909	3066.9	3	2783.23514	928.41568	K	I	400	421
PSM	IIAEGANGPTTPEADKIFLER	-326_46169	P26443	1	Mouse_09-2020	null	[MS,MS:1001208,SEQUEST,]	1.6e-3	16-UNIMOD:213	ms_run[1]:scan=9909	3066.9	3	2783.23514	928.41568	K	I	400	421
PSM	ISVREPMQTGIKAVDSLVPIGR	-326_46851	Q03265	1	Mouse_09-2020	null	[MS,MS:1001208,SEQUEST,]	1.0e-3	7-UNIMOD:35,5-UNIMOD:213	ms_run[1]:scan=10044	3106.6	3	2923.37931	975.13100	R	Q	183	205
PSM	ALPGHLKPFETLLSQNQGGK	-326_45694	P19157	1	Mouse_09-2020	null	[MS,MS:1001208,SEQUEST,]	3.5e-4	5-UNIMOD:213	ms_run[1]:scan=9801	3034.1	4	2676.22622	669.81093	K	F	122	142
PSM	IAKEEIFGPVQQIMK	-326_40045	O35945	0	Mouse_09-2020	null	[MS,MS:1001208,SEQUEST,]	3.5e-4	14-UNIMOD:35,3-UNIMOD:213	ms_run[1]:scan=8698	2708.1	3	2288.00772	763.34051	R	K	396	411
PSM	IAKEEIFGPVQQIMK	-326_40045	P24549	0	Mouse_09-2020	null	[MS,MS:1001208,SEQUEST,]	3.5e-4	14-UNIMOD:35,3-UNIMOD:213	ms_run[1]:scan=8698	2708.1	3	2288.00772	763.34051	R	K	396	411
PSM	IIAEGANGPTTPEADKIFLER	-326_46170	P26443	1	Mouse_09-2020	null	[MS,MS:1001208,SEQUEST,]	1.6e-3	13-UNIMOD:213	ms_run[1]:scan=9909	3066.9	3	2783.23514	928.41568	K	I	400	421
PSM	LIGDAAKNQVAMNPTNTVFDAK	-326_39204	P63017	1	Mouse_09-2020	null	[MS,MS:1001208,SEQUEST,]	3.5e-4	12-UNIMOD:35,7-UNIMOD:213	ms_run[1]:scan=8550	2664.5	3	2875.24289	959.08383	R	L	50	72
PSM	IISSIEQKEENKGGEDKLK	-326_14626	P62259	1	Mouse_09-2020	null	[MS,MS:1001208,SEQUEST,]	2.8e-3	17-UNIMOD:213	ms_run[1]:scan=3969	1318.3	4	2686.20424	672.30567	R	I	62	81
PSM	IISSIEQKEENKGGEDKLK	-326_14627	P62259	1	Mouse_09-2020	null	[MS,MS:1001208,SEQUEST,]	3.5e-3	15-UNIMOD:213	ms_run[1]:scan=3969	1318.3	4	2686.20424	672.30567	R	I	62	81
PSM	ISVREPMQTGIKAVDSLVPIGR	-326_46855	Q03265	1	Mouse_09-2020	null	[MS,MS:1001208,SEQUEST,]	1.0e-3	7-UNIMOD:35,2-UNIMOD:213	ms_run[1]:scan=10044	3106.6	3	2923.37931	975.13100	R	Q	183	205
PSM	SFLSPNQILK	-326_53245	Q9DB20	1	Mouse_09-2020	null	[MS,MS:1001208,SEQUEST,]	2.8e-2	1-UNIMOD:213	ms_run[1]:scan=11661	3612.8	2	1687.71367	844.36006	K	E	163	173
PSM	ISVREPMQTGIKAVDSLVPIGR	-326_46852	Q03265	1	Mouse_09-2020	null	[MS,MS:1001208,SEQUEST,]	1.0e-3	7-UNIMOD:35,9-UNIMOD:213	ms_run[1]:scan=10044	3106.6	3	2923.37931	975.13100	R	Q	183	205
PSM	ISVREPMQTGIKAVDSLVPIGR	-326_46853	Q03265	1	Mouse_09-2020	null	[MS,MS:1001208,SEQUEST,]	1.0e-3	7-UNIMOD:35,12-UNIMOD:213	ms_run[1]:scan=10044	3106.6	3	2923.37931	975.13100	R	Q	183	205
PSM	ISVREPMQTGIKAVDSLVPIGR	-326_46854	Q03265	1	Mouse_09-2020	null	[MS,MS:1001208,SEQUEST,]	1.0e-3	7-UNIMOD:35,4-UNIMOD:213	ms_run[1]:scan=10044	3106.6	3	2923.37931	975.13100	R	Q	183	205
PSM	AHAAIRENPVYEKKPK	-326_4787	P47962	1	Mouse_09-2020	null	[MS,MS:1001208,SEQUEST,]	3.1e-2	13-UNIMOD:213	ms_run[1]:scan=2118	770.7	4	2392.08681	598.77662	K	E	243	259
PSM	FGMHLQAATPKGYEPDPNIVK	-326_32454	P11725	1	Mouse_09-2020	null	[MS,MS:1001208,SEQUEST,]	1.6e-3	3-UNIMOD:35,11-UNIMOD:213	ms_run[1]:scan=7305	2298.3	3	2870.23075	957.41340	K	A	211	232
PSM	TQAYPDQKPGTSGLRK	-326_10422	Q9D0F9	1	Mouse_09-2020	null	[MS,MS:1001208,SEQUEST,]	8.2e-4	8-UNIMOD:213	ms_run[1]:scan=3187	1088.0	3	2287.97641	763.32966	K	V	9	25
PSM	ALPGHLKPFETLLSQNQGGK	-326_45695	P19157	1	Mouse_09-2020	null	[MS,MS:1001208,SEQUEST,]	3.5e-4	11-UNIMOD:213	ms_run[1]:scan=9801	3034.1	4	2676.22622	669.81093	K	F	122	142
PSM	AHAAIRENPVYEKKPK	-326_4786	P47962	1	Mouse_09-2020	null	[MS,MS:1001208,SEQUEST,]	4.0e-2	14-UNIMOD:213	ms_run[1]:scan=2118	770.7	4	2392.08681	598.77662	K	E	243	259
PSM	GQYGSTQKIEDLMDMVKK	-326_21556	Q9D495	1	Mouse_09-2020	null	[MS,MS:1001208,SEQUEST,]	1.3e-2	13-UNIMOD:35,15-UNIMOD:35,6-UNIMOD:213	ms_run[1]:scan=5243	1693.2	3	2644.06913	882.02844	R	Q	27	45
PSM	GQYGSTQKIEDLMDMVKK	-326_21557	Q9D495	1	Mouse_09-2020	null	[MS,MS:1001208,SEQUEST,]	1.3e-2	13-UNIMOD:35,15-UNIMOD:35,5-UNIMOD:213	ms_run[1]:scan=5243	1693.2	3	2644.06913	882.02844	R	Q	27	45
PSM	GQYGSTQKIEDLMDMVKK	-326_21555	Q9D495	1	Mouse_09-2020	null	[MS,MS:1001208,SEQUEST,]	1.3e-2	13-UNIMOD:35,15-UNIMOD:35,8-UNIMOD:213	ms_run[1]:scan=5243	1693.2	3	2644.06913	882.02844	R	Q	27	45
PSM	NGNPNGGGLPHWPEYDQKEGYLKIGASTQAAQR	-326_39788	Q8VCT4	1	Mouse_09-2020	null	[MS,MS:1001208,SEQUEST,]	8.2e-4	11-UNIMOD:213	ms_run[1]:scan=8656	2695.6	4	4094.78530	1024.45091	R	K	504	537
PSM	ALPGHLKPFETLLSQNQGGK	-326_45693	P19157	1	Mouse_09-2020	null	[MS,MS:1001208,SEQUEST,]	3.5e-4	7-UNIMOD:213	ms_run[1]:scan=9801	3034.1	4	2676.22622	669.81093	K	F	122	142
PSM	NGNPNGGGLPHWPEYDQKEGYLKIGASTQAAQR	-326_39789	Q8VCT4	1	Mouse_09-2020	null	[MS,MS:1001208,SEQUEST,]	8.2e-4	14-UNIMOD:213	ms_run[1]:scan=8656	2695.6	4	4094.78530	1024.45091	R	K	504	537
PSM	NGNPNGGGLPHWPEYDQKEGYLKIGASTQAAQR	-326_39790	Q8VCT4	1	Mouse_09-2020	null	[MS,MS:1001208,SEQUEST,]	8.2e-4	15-UNIMOD:213	ms_run[1]:scan=8656	2695.6	4	4094.78530	1024.45091	R	K	504	537
PSM	NGNPNGGGLPHWPEYDQKEGYLKIGASTQAAQR	-326_39791	Q8VCT4	1	Mouse_09-2020	null	[MS,MS:1001208,SEQUEST,]	8.2e-4	16-UNIMOD:213	ms_run[1]:scan=8656	2695.6	4	4094.78530	1024.45091	R	K	504	537
PSM	DIKHDPSLQPWSASYDPGSAK	-326_38493	P16015	1	Mouse_09-2020	null	[MS,MS:1001208,SEQUEST,]	4.9e-3	7-UNIMOD:213	ms_run[1]:scan=8416	2625.1	3	2840.16153	947.39154	K	I	37	58
PSM	AVLLGPPGAGKGTQAPK	-326_26529	Q9WTP6	1	Mouse_09-2020	null	[MS,MS:1001208,SEQUEST,]	3.5e-4	11-UNIMOD:213	ms_run[1]:scan=6170	1965.4	3	2102.96811	701.66057	R	A	18	35
PSM	LAEQYAKENGTK	-326_9046	P11725	1	Mouse_09-2020	null	[MS,MS:1001208,SEQUEST,]	3.5e-4	7-UNIMOD:213	ms_run[1]:scan=2939	1015.0	3	1892.74729	631.58696	K	S	232	244
PSM	YIATPIFSKMAHWSNK	-326_34021	P10649	1	Mouse_09-2020	null	[MS,MS:1001208,SEQUEST,]	3.0e-3	10-UNIMOD:35,12-UNIMOD:213	ms_run[1]:scan=7591	2383.2	3	2451.02726	817.67953	R	0	203	219
PSM	YIATPIFSKMAHWSNK	-326_34020	P10649	1	Mouse_09-2020	null	[MS,MS:1001208,SEQUEST,]	3.0e-3	10-UNIMOD:35,8-UNIMOD:213	ms_run[1]:scan=7591	2383.2	3	2451.02726	817.67953	R	0	203	219
PSM	TQDPAKAPNSPDVLEIEFKKGVPVK	-326_38750	P16460	1	Mouse_09-2020	null	[MS,MS:1001208,SEQUEST,]	6.7e-4	20-UNIMOD:213	ms_run[1]:scan=8463	2638.9	4	3248.53017	812.88736	K	T	210	235
PSM	QGRPAQSKNRGGMTR	-326_5569	M0QWS9	1	Mouse_09-2020	null	[MS,MS:1001208,SEQUEST,]	3.9e-2	13-UNIMOD:35,3-UNIMOD:213	ms_run[1]:scan=2278	819.2	3	2200.91892	734.30709	R	P	165	180
PSM	TQDPAKAPNSPDVLEIEFKKGVPVK	-326_38749	P16460	1	Mouse_09-2020	null	[MS,MS:1001208,SEQUEST,]	3.5e-4	19-UNIMOD:213	ms_run[1]:scan=8463	2638.9	4	3248.53017	812.88736	K	T	210	235
PSM	KMNLGVGAYRDDNGKPYVLPSVRK	-326_25102	P05202	1	Mouse_09-2020	null	[MS,MS:1001208,SEQUEST,]	2.0e-3	2-UNIMOD:35,15-UNIMOD:213	ms_run[1]:scan=5904	1887.4	4	3234.48549	809.37553	K	E	59	83
PSM	IDATSASMLASKFDVSGYPTIK	-326_51900	A0A0R4J0Z1	1	Mouse_09-2020	null	[MS,MS:1001208,SEQUEST,]	2.0e-2	8-UNIMOD:35,2-UNIMOD:213	ms_run[1]:scan=11343	3514.4	3	2859.22171	953.74470	K	L	116	138
PSM	AIQGWLKEGPSLTSPAQVLSR	-326_52930	Q8VC30	1	Mouse_09-2020	null	[MS,MS:1001208,SEQUEST,]	8.2e-4	7-UNIMOD:213	ms_run[1]:scan=11580	3586.3	3	2779.28867	927.09992	K	S	414	435
PSM	YILGNPLNSGINQGPQIDKEQHNKILGLIESGK	-326_50877	O35945	1	Mouse_09-2020	null	[MS,MS:1001208,SEQUEST,]	1.4e-2	20-UNIMOD:213	ms_run[1]:scan=11058	3422.9	4	4128.98452	1033.00024	K	E	330	363
PSM	YILGNPLNSGINQGPQIDKEQHNKILGLIESGK	-326_50876	O35945	1	Mouse_09-2020	null	[MS,MS:1001208,SEQUEST,]	1.4e-2	19-UNIMOD:213	ms_run[1]:scan=11058	3422.9	4	4128.98452	1033.00024	K	E	330	363
PSM	YILGNPLNSGINQGPQIDKEQHNKILGLIESGK	-326_50875	O35945	1	Mouse_09-2020	null	[MS,MS:1001208,SEQUEST,]	1.4e-2	22-UNIMOD:213	ms_run[1]:scan=11058	3422.9	4	4128.98452	1033.00024	K	E	330	363
PSM	VGLQVVAVKAPGFGDNRKNQLK	-326_32400	P63038	1	Mouse_09-2020	null	[MS,MS:1001208,SEQUEST,]	7.3e-3	17-UNIMOD:213	ms_run[1]:scan=7296	2295.6	4	2879.39858	720.60458	K	M	293	315
PSM	VGLQVVAVKAPGFGDNRKNQLK	-326_32401	P63038	1	Mouse_09-2020	null	[MS,MS:1001208,SEQUEST,]	7.3e-3	18-UNIMOD:213	ms_run[1]:scan=7296	2295.6	4	2879.39858	720.60458	K	M	293	315
PSM	YIATPIFSKMAHWSNK	-326_34022	P10649	1	Mouse_09-2020	null	[MS,MS:1001208,SEQUEST,]	3.5e-3	10-UNIMOD:35,9-UNIMOD:213	ms_run[1]:scan=7591	2383.2	3	2451.02726	817.67953	R	0	203	219
PSM	VGLQVVAVKAPGFGDNRK	-326_37240	P63038	1	Mouse_09-2020	null	[MS,MS:1001208,SEQUEST,]	2.0e-3	9-UNIMOD:213	ms_run[1]:scan=8197	2561.0	3	2396.11612	799.37683	K	Q	293	311
PSM	HQKVVEIAPATHLDPQLR	-326_28487	G5E8R3	1	Mouse_09-2020	null	[MS,MS:1001208,SEQUEST,]	6.7e-4	3-UNIMOD:213	ms_run[1]:scan=6543	2074.8	4	2593.19838	649.05446	R	R	271	289
PSM	TQDPAKAPNSPDVLEIEFKKGVPVK	-326_38748	P16460	1	Mouse_09-2020	null	[MS,MS:1001208,SEQUEST,]	6.7e-4	17-UNIMOD:213	ms_run[1]:scan=8463	2638.9	4	3248.53017	812.88736	K	T	210	235
PSM	TQDPAKAPNSPDVLEIEFKKGVPVK	-326_38751	P16460	1	Mouse_09-2020	null	[MS,MS:1001208,SEQUEST,]	8.2e-4	10-UNIMOD:213	ms_run[1]:scan=8463	2638.9	4	3248.53017	812.88736	K	T	210	235
PSM	TQDPAKAPNSPDVLEIEFKKGVPVK	-326_38746	P16460	1	Mouse_09-2020	null	[MS,MS:1001208,SEQUEST,]	6.7e-4	12-UNIMOD:213	ms_run[1]:scan=8463	2638.9	4	3248.53017	812.88736	K	T	210	235
PSM	TQDPAKAPNSPDVLEIEFKKGVPVK	-326_38747	P16460	1	Mouse_09-2020	null	[MS,MS:1001208,SEQUEST,]	6.7e-4	15-UNIMOD:213	ms_run[1]:scan=8463	2638.9	4	3248.53017	812.88736	K	T	210	235
PSM	AIGLPEDLIQKGKDIKGVSEIVHEGK	-326_45049	P12710	1	Mouse_09-2020	null	[MS,MS:1001208,SEQUEST,]	3.5e-4	14-UNIMOD:213	ms_run[1]:scan=9664	2992.7	5	3314.60859	663.72721	K	I	21	47
PSM	IMNVIGEPIDERGPIKTK	-326_31058	P56480	1	Mouse_09-2020	null	[MS,MS:1001208,SEQUEST,]	1.8e-2	2-UNIMOD:35,10-UNIMOD:213	ms_run[1]:scan=7037	2219.6	3	2567.16428	856.39193	R	F	144	162
PSM	AIGLPEDLIQKGKDIKGVSEIVHEGK	-326_45050	P12710	1	Mouse_09-2020	null	[MS,MS:1001208,SEQUEST,]	3.5e-4	11-UNIMOD:213	ms_run[1]:scan=9664	2992.7	5	3314.60859	663.72721	K	I	21	47
PSM	VGLQVVAVKAPGFGDNRKNQLK	-326_32403	P63038	1	Mouse_09-2020	null	[MS,MS:1001208,SEQUEST,]	1.1e-2	22-UNIMOD:213	ms_run[1]:scan=7296	2295.6	4	2879.39858	720.60458	K	M	293	315
PSM	AIQGWLKEGPSLTSPAQVLSR	-326_52931	Q8VC30	1	Mouse_09-2020	null	[MS,MS:1001208,SEQUEST,]	8.2e-4	8-UNIMOD:213	ms_run[1]:scan=11580	3586.3	3	2779.28867	927.09992	K	S	414	435
PSM	AIGLPEDLIQKGKDIKGVSEIVHEGK	-326_45051	P12710	1	Mouse_09-2020	null	[MS,MS:1001208,SEQUEST,]	3.5e-4	13-UNIMOD:213	ms_run[1]:scan=9664	2992.7	5	3314.60859	663.72721	K	I	21	47
PSM	FAELTLKAGIPK	-326_42526	Q8R0Y6	1	Mouse_09-2020	null	[MS,MS:1001208,SEQUEST,]	6.7e-4	7-UNIMOD:213	ms_run[1]:scan=9191	2853.3	3	1828.82828	610.28092	K	V	609	621
PSM	LIGDAAKNQVAMNPTNTVFDAK	-326_39203	P63017	1	Mouse_09-2020	null	[MS,MS:1001208,SEQUEST,]	3.5e-4	12-UNIMOD:35,4-UNIMOD:213	ms_run[1]:scan=8550	2664.5	3	2875.24289	959.08383	R	L	50	72
PSM	HQKVVEIAPATHLDPQLR	-326_28486	G5E8R3	1	Mouse_09-2020	null	[MS,MS:1001208,SEQUEST,]	8.2e-4	1-UNIMOD:213	ms_run[1]:scan=6543	2074.8	4	2593.19838	649.05446	R	R	271	289
PSM	IDATSASMLASKFDVSGYPTIK	-326_51899	A0A0R4J0Z1	1	Mouse_09-2020	null	[MS,MS:1001208,SEQUEST,]	2.1e-2	8-UNIMOD:35,4-UNIMOD:213	ms_run[1]:scan=11343	3514.4	3	2859.22171	953.74470	K	L	116	138
PSM	IDATSASMLASKFDVSGYPTIK	-326_51898	A0A0R4J0Z1	1	Mouse_09-2020	null	[MS,MS:1001208,SEQUEST,]	2.1e-2	8-UNIMOD:35,5-UNIMOD:213	ms_run[1]:scan=11343	3514.4	3	2859.22171	953.74470	K	L	116	138
PSM	AHLEKVR	-326_1003	Q8BH00	1	Mouse_09-2020	null	[MS,MS:1001208,SEQUEST,]	1.7e-2	5-UNIMOD:213	ms_run[1]:scan=1254	504.8	3	1393.56662	465.19356	K	Y	333	340
PSM	MDSTANEVEAVKVHSFPTLK	-326_37533	P09103	1	Mouse_09-2020	null	[MS,MS:1001208,SEQUEST,]	8.2e-4	1-UNIMOD:35,12-UNIMOD:213	ms_run[1]:scan=8246	2575.3	3	2760.16184	920.72564	K	F	427	447
PSM	AIGLPEDLIQKGKDIKGVSEIVHEGK	-326_45047	P12710	1	Mouse_09-2020	null	[MS,MS:1001208,SEQUEST,]	3.5e-4	7-UNIMOD:213	ms_run[1]:scan=9664	2992.7	5	3314.60859	663.72721	K	I	21	47
PSM	YILGNPLNSGINQGPQIDKEQHNKILGLIESGK	-326_50878	O35945	1	Mouse_09-2020	null	[MS,MS:1001208,SEQUEST,]	1.7e-2	24-UNIMOD:213	ms_run[1]:scan=11058	3422.9	4	4128.98452	1033.00024	K	E	330	363
PSM	AIGLPEDLIQKGKDIKGVSEIVHEGK	-326_45048	P12710	1	Mouse_09-2020	null	[MS,MS:1001208,SEQUEST,]	3.5e-4	6-UNIMOD:213	ms_run[1]:scan=9664	2992.7	5	3314.60859	663.72721	K	I	21	47
PSM	AAMLKDNKKPFTK	-326_4608	Q07417	1	Mouse_09-2020	null	[MS,MS:1001208,SEQUEST,]	1.9e-2	3-UNIMOD:35,5-UNIMOD:213	ms_run[1]:scan=2080	759.0	3	2048.89176	683.63526	R	S	331	344
PSM	AAMLKDNKKPFTK	-326_4609	Q07417	1	Mouse_09-2020	null	[MS,MS:1001208,SEQUEST,]	1.9e-2	3-UNIMOD:35,6-UNIMOD:213	ms_run[1]:scan=2080	759.0	3	2048.89176	683.63526	R	S	331	344
PSM	LNVKLTK	-326_18431	P50247	1	Mouse_09-2020	null	[MS,MS:1001208,SEQUEST,]	8.2e-4	4-UNIMOD:213	ms_run[1]:scan=4671	1524.5	3	1356.59662	452.87019	K	T	402	409
PSM	AQASAPAQAPKGAQAPK	-326_9077	P47915	1	Mouse_09-2020	null	[MS,MS:1001208,SEQUEST,]	3.5e-4	11-UNIMOD:213	ms_run[1]:scan=2943	1016.2	3	2132.91849	711.64358	K	A	135	152
PSM	DFTPAAQAAFQKVVAGVAAALAHKYH	-326_55906	A8DUK4	1	Mouse_09-2020	null	[MS,MS:1001208,SEQUEST,]	3.5e-4	12-UNIMOD:213	ms_run[1]:scan=12706	3983.3	4	3223.47646	806.62450	K	0	122	148
PSM	TREGNDLYHEMIESGVINLKDATSK	-326_36159	P56480	1	Mouse_09-2020	null	[MS,MS:1001208,SEQUEST,]	3.8e-2	11-UNIMOD:35,23-UNIMOD:213	ms_run[1]:scan=7990	2500.3	4	3377.44253	845.11528	R	A	240	265
PSM	TREGNDLYHEMIESGVINLKDATSK	-326_36160	P56480	1	Mouse_09-2020	null	[MS,MS:1001208,SEQUEST,]	3.8e-2	11-UNIMOD:35,25-UNIMOD:213	ms_run[1]:scan=7990	2500.3	4	3377.44253	845.11528	R	A	240	265
PSM	TREGNDLYHEMIESGVINLKDATSK	-326_36161	P56480	1	Mouse_09-2020	null	[MS,MS:1001208,SEQUEST,]	3.8e-2	11-UNIMOD:35,24-UNIMOD:213	ms_run[1]:scan=7990	2500.3	4	3377.44253	845.11528	R	A	240	265
PSM	SLFSSAENEPPVPLVGNWRPPQPVKGR	-326_51845	P16015	1	Mouse_09-2020	null	[MS,MS:1001208,SEQUEST,]	8.2e-4	25-UNIMOD:213	ms_run[1]:scan=11329	3510.2	4	3499.62295	875.66035	R	V	227	254
PSM	SLFSSAENEPPVPLVGNWRPPQPVKGR	-326_51846	P16015	1	Mouse_09-2020	null	[MS,MS:1001208,SEQUEST,]	8.2e-4	27-UNIMOD:213	ms_run[1]:scan=11329	3510.2	4	3499.62295	875.66035	R	V	227	254
PSM	IDATSASMLASKFDVSGYPTIK	-326_51897	A0A0R4J0Z1	1	Mouse_09-2020	null	[MS,MS:1001208,SEQUEST,]	2.3e-2	8-UNIMOD:35,7-UNIMOD:213	ms_run[1]:scan=11343	3514.4	3	2859.22171	953.74470	K	L	116	138
PSM	IEVVKAGDLGVDLTSK	-326_46666	Q9DCW4	1	Mouse_09-2020	null	[MS,MS:1001208,SEQUEST,]	3.5e-4	2-UNIMOD:213	ms_run[1]:scan=10005	3095.0	3	2184.98508	728.99903	K	S	206	222
PSM	MFASFPTTKTYFPHFDVSHGSAQVK	-326_46040	Q91VB8	1	Mouse_09-2020	null	[MS,MS:1001208,SEQUEST,]	2.0e-3	1-UNIMOD:35,8-UNIMOD:213	ms_run[1]:scan=9883	3059.2	4	3387.42544	847.61090	R	H	33	58
PSM	VGLQVVAVKAPGFGDNRKNQLK	-326_32402	P63038	1	Mouse_09-2020	null	[MS,MS:1001208,SEQUEST,]	4.6e-2	15-UNIMOD:213	ms_run[1]:scan=7296	2295.6	4	2879.39858	720.60458	K	M	293	315
PSM	TREGNDLYHEMIESGVINLKDATSK	-326_36157	P56480	1	Mouse_09-2020	null	[MS,MS:1001208,SEQUEST,]	8.8e-3	11-UNIMOD:35,21-UNIMOD:213	ms_run[1]:scan=7990	2500.3	4	3377.44253	845.11528	R	A	240	265
PSM	EGYLKIGASTQAAQR	-326_28019	Q8VCT4	1	Mouse_09-2020	null	[MS,MS:1001208,SEQUEST,]	3.5e-4	3-UNIMOD:213	ms_run[1]:scan=6450	2047.5	3	2133.90305	711.97159	K	K	522	537
PSM	LIFAGKQLEDGRTLSDYNIQK	-326_43377	E9Q5F6	1	Mouse_09-2020	null	[MS,MS:1001208,SEQUEST,]	1.8e-3	6-UNIMOD:213	ms_run[1]:scan=9348	2899.3	4	2950.34340	738.34005	R	S	43	64
PSM	SLFSSAENEPPVPLVGNWRPPQPVKGR	-326_51844	P16015	1	Mouse_09-2020	null	[MS,MS:1001208,SEQUEST,]	1.0e-3	19-UNIMOD:213	ms_run[1]:scan=11329	3510.2	4	3499.62295	875.66035	R	V	227	254
PSM	HQGVMVGMGQKDSYVGDEAQSK	-326_14940	P60710	0	Mouse_09-2020	null	[MS,MS:1001208,SEQUEST,]	8.2e-4	5-UNIMOD:35,8-UNIMOD:35,11-UNIMOD:213	ms_run[1]:scan=4028	1335.7	3	2924.13041	975.38032	R	G	40	62
PSM	HQGVMVGMGQKDSYVGDEAQSK	-326_14940	P68134	0	Mouse_09-2020	null	[MS,MS:1001208,SEQUEST,]	8.2e-4	5-UNIMOD:35,8-UNIMOD:35,11-UNIMOD:213	ms_run[1]:scan=4028	1335.7	3	2924.13041	975.38032	R	G	42	64
PSM	TREGNDLYHEMIESGVINLKDATSK	-326_36158	P56480	1	Mouse_09-2020	null	[MS,MS:1001208,SEQUEST,]	3.5e-3	11-UNIMOD:35,20-UNIMOD:213	ms_run[1]:scan=7990	2500.3	4	3377.44253	845.11528	R	A	240	265
PSM	MFASFPTTKTYFPHFDVSHGSAQVK	-326_46042	Q91VB8	1	Mouse_09-2020	null	[MS,MS:1001208,SEQUEST,]	2.8e-3	1-UNIMOD:35,7-UNIMOD:213	ms_run[1]:scan=9883	3059.2	4	3387.42544	847.61090	R	H	33	58
PSM	ALDLDPSKTNVSGGAIALGHPLGGSGSR	-326_44027	Q8BWT1	1	Mouse_09-2020	null	[MS,MS:1001208,SEQUEST,]	3.5e-4	7-UNIMOD:213	ms_run[1]:scan=9469	2934.9	4	3188.44521	797.86569	K	T	333	361
PSM	ALDLDPSKTNVSGGAIALGHPLGGSGSR	-326_44028	Q8BWT1	1	Mouse_09-2020	null	[MS,MS:1001208,SEQUEST,]	3.5e-4	8-UNIMOD:213	ms_run[1]:scan=9469	2934.9	4	3188.44521	797.86569	K	T	333	361
PSM	TMVVHEKQDDLGKGGNEESTK	-326_5521	P08228	1	Mouse_09-2020	null	[MS,MS:1001208,SEQUEST,]	1.0e-3	2-UNIMOD:35,13-UNIMOD:213	ms_run[1]:scan=2270	816.9	4	2859.15981	715.54395	R	G	117	138
PSM	LVINGKPITIFQERDPTNIK	-326_45379	A0A1D5RLD8	1	Mouse_09-2020	null	[MS,MS:1001208,SEQUEST,]	8.2e-4	6-UNIMOD:213	ms_run[1]:scan=9731	3012.9	4	2837.36464	710.09632	K	G	65	85
PSM	TAMKYNLGLDLR	-326_38276	P26443	1	Mouse_09-2020	null	[MS,MS:1001208,SEQUEST,]	6.7e-4	3-UNIMOD:35,4-UNIMOD:213	ms_run[1]:scan=8376	2613.4	3	1951.80411	651.27221	R	A	524	536
PSM	NNTVTPGGKPNKTR	-326_617	O55142	1	Mouse_09-2020	null	[MS,MS:1001208,SEQUEST,]	1.2e-3	12-UNIMOD:213	ms_run[1]:scan=1171	480.3	3	2024.85788	675.62441	K	I	55	69
PSM	NNTVTPGGKPNKTR	-326_616	O55142	1	Mouse_09-2020	null	[MS,MS:1001208,SEQUEST,]	1.2e-3	9-UNIMOD:213	ms_run[1]:scan=1171	480.3	3	2024.85788	675.62441	K	I	55	69
PSM	TITLEVEPSDTIENVKAK	-326_41754	E9Q5F6	1	Mouse_09-2020	null	[MS,MS:1001208,SEQUEST,]	4.4e-2	7-UNIMOD:213	ms_run[1]:scan=9032	2806.3	3	2528.12619	843.37835	K	Q	12	30
PSM	HQGVMVGMGQKDSYVGDEAQSK	-326_14965	P60710	0	Mouse_09-2020	null	[MS,MS:1001208,SEQUEST,]	3.5e-4	5-UNIMOD:35,8-UNIMOD:35,11-UNIMOD:213	ms_run[1]:scan=4031	1336.5	4	2924.12905	731.78706	R	G	40	62
PSM	HQGVMVGMGQKDSYVGDEAQSK	-326_14965	P68134	0	Mouse_09-2020	null	[MS,MS:1001208,SEQUEST,]	3.5e-4	5-UNIMOD:35,8-UNIMOD:35,11-UNIMOD:213	ms_run[1]:scan=4031	1336.5	4	2924.12905	731.78706	R	G	42	64
PSM	MFASFPTTKTYFPHFDVSHGSAQVK	-326_46041	Q91VB8	1	Mouse_09-2020	null	[MS,MS:1001208,SEQUEST,]	2.8e-3	1-UNIMOD:35,9-UNIMOD:213	ms_run[1]:scan=9883	3059.2	4	3387.42544	847.61090	R	H	33	58
PSM	KELSEPSSTR	-326_6567	Q8C196	1	Mouse_09-2020	null	[MS,MS:1001208,SEQUEST,]	2.0e-3	1-UNIMOD:213	ms_run[1]:scan=2465	874.1	2	1674.64226	837.82404	K	Y	841	851
PSM	KELSEPSSTR	-326_6568	Q8C196	1	Mouse_09-2020	null	[MS,MS:1001208,SEQUEST,]	2.0e-3	2-UNIMOD:213	ms_run[1]:scan=2465	874.1	2	1674.64226	837.82404	K	Y	841	851
PSM	DLMRKLEKHLTAEK	-326_24082	O89033	1	Mouse_09-2020	null	[MS,MS:1001208,SEQUEST,]	8.6e-3	3-UNIMOD:35,11-UNIMOD:213	ms_run[1]:scan=5709	1830.1	3	2269.00394	757.00764	K	P	264	278
PSM	DLMRKLEKHLTAEK	-326_24083	O89033	1	Mouse_09-2020	null	[MS,MS:1001208,SEQUEST,]	8.6e-3	3-UNIMOD:35,14-UNIMOD:213	ms_run[1]:scan=5709	1830.1	3	2269.00394	757.00764	K	P	264	278
PSM	DLMRKLEKHLTAEK	-326_24081	O89033	1	Mouse_09-2020	null	[MS,MS:1001208,SEQUEST,]	8.6e-3	3-UNIMOD:35,13-UNIMOD:213	ms_run[1]:scan=5709	1830.1	3	2269.00394	757.00764	K	P	264	278
PSM	EGYLKIGASTQAAQR	-326_28018	Q8VCT4	1	Mouse_09-2020	null	[MS,MS:1001208,SEQUEST,]	3.5e-4	5-UNIMOD:213	ms_run[1]:scan=6450	2047.5	3	2133.90305	711.97159	K	K	522	537
PSM	VKAVVKLEGDNK	-326_13159	P12710	1	Mouse_09-2020	null	[MS,MS:1001208,SEQUEST,]	3.1e-2	2-UNIMOD:213	ms_run[1]:scan=3691	1236.6	3	1840.82279	614.27958	K	V	79	91
PSM	HQKVVEIAPATHLDPQLR	-326_28544	G5E8R3	1	Mouse_09-2020	null	[MS,MS:1001208,SEQUEST,]	8.2e-4	3-UNIMOD:213	ms_run[1]:scan=6553	2077.7	3	2593.19858	865.07018	R	R	271	289
PSM	STMKPVQKVLEDSDLKK	-326_19664	P20029	1	Mouse_09-2020	null	[MS,MS:1001208,SEQUEST,]	2.7e-2	3-UNIMOD:35,8-UNIMOD:213	ms_run[1]:scan=4890	1588.8	3	2503.12021	835.04442	R	D	338	355
PSM	STMKPVQKVLEDSDLKK	-326_19663	P20029	1	Mouse_09-2020	null	[MS,MS:1001208,SEQUEST,]	2.6e-2	3-UNIMOD:35,1-UNIMOD:213	ms_run[1]:scan=4890	1588.8	3	2503.12021	835.04442	R	D	338	355
PSM	STMKPVQKVLEDSDLKK	-326_19662	P20029	1	Mouse_09-2020	null	[MS,MS:1001208,SEQUEST,]	2.6e-2	3-UNIMOD:35,2-UNIMOD:213	ms_run[1]:scan=4890	1588.8	3	2503.12021	835.04442	R	D	338	355
PSM	STMKPVQKVLEDSDLKK	-326_19661	P20029	1	Mouse_09-2020	null	[MS,MS:1001208,SEQUEST,]	2.6e-2	3-UNIMOD:35,4-UNIMOD:213	ms_run[1]:scan=4890	1588.8	3	2503.12021	835.04442	R	D	338	355
PSM	IGDFVVKKPMVLGHEAAGTVTK	-326_29985	Q64442	1	Mouse_09-2020	null	[MS,MS:1001208,SEQUEST,]	1.8e-3	10-UNIMOD:35,8-UNIMOD:213	ms_run[1]:scan=6833	2159.8	4	2854.32583	714.33661	R	G	57	79
PSM	IGDFVVKKPMVLGHEAAGTVTK	-326_29986	Q64442	1	Mouse_09-2020	null	[MS,MS:1001208,SEQUEST,]	1.8e-3	10-UNIMOD:35,7-UNIMOD:213	ms_run[1]:scan=6833	2159.8	4	2854.32583	714.33661	R	G	57	79
PSM	VLKSHGQDYLVGNR	-326_17512	P30115	1	Mouse_09-2020	null	[MS,MS:1001208,SEQUEST,]	5.0e-3	5-UNIMOD:213	ms_run[1]:scan=4494	1472.6	3	2126.90677	709.64006	K	S	139	153
PSM	IVTVKTQAYPDQKPGTSGLRK	-326_17241	Q9D0F9	1	Mouse_09-2020	null	[MS,MS:1001208,SEQUEST,]	1.2e-3	5-UNIMOD:213	ms_run[1]:scan=4442	1457.3	4	2828.34145	707.83995	K	V	4	25
PSM	VVAGVAAALAHKYH	-326_27824	A8DUK4	1	Mouse_09-2020	null	[MS,MS:1001208,SEQUEST,]	8.2e-4	14-UNIMOD:213	ms_run[1]:scan=6411	2036.0	3	1947.85178	649.95532	K	0	134	148
PSM	LFAEAVQKSR	-326_20712	Q8C196	1	Mouse_09-2020	null	[MS,MS:1001208,SEQUEST,]	6.7e-4	8-UNIMOD:213	ms_run[1]:scan=5088	1647.7	3	1689.70365	563.90597	K	V	1472	1482
PSM	NNTVTPGGKPNKTR	-326_618	O55142	1	Mouse_09-2020	null	[MS,MS:1001208,SEQUEST,]	1.6e-3	13-UNIMOD:213	ms_run[1]:scan=1171	480.3	3	2024.85788	675.62441	K	I	55	69
PSM	NNTVTPGGKPNKTR	-326_619	O55142	1	Mouse_09-2020	null	[MS,MS:1001208,SEQUEST,]	1.6e-3	14-UNIMOD:213	ms_run[1]:scan=1171	480.3	3	2024.85788	675.62441	K	I	55	69
PSM	VQVEYKGETK	-326_11548	P63017	1	Mouse_09-2020	null	[MS,MS:1001208,SEQUEST,]	8.2e-4	6-UNIMOD:213	ms_run[1]:scan=3389	1147.4	3	1721.68357	574.56550	K	F	103	113
PSM	VLDSGAPIKIPVGPETLGR	-326_50845	P56480	1	Mouse_09-2020	null	[MS,MS:1001208,SEQUEST,]	3.5e-4	9-UNIMOD:213	ms_run[1]:scan=11053	3421.4	3	2460.15836	820.72390	K	M	125	144
PSM	ILGYIKSGQQEGAK	-326_25878	P47738	1	Mouse_09-2020	null	[MS,MS:1001208,SEQUEST,]	8.2e-4	6-UNIMOD:213	ms_run[1]:scan=6055	1931.7	3	2032.87827	678.29741	K	L	372	386
PSM	GAAQNIIPASTGAAKAVGK	-326_29242	A0A1D5RLD8	1	Mouse_09-2020	null	[MS,MS:1001208,SEQUEST,]	1.0e-3	19-UNIMOD:213	ms_run[1]:scan=6693	2118.8	3	2266.02976	756.01367	R	I	199	218
PSM	LTITYGPKVVR	-326_33596	P12710	1	Mouse_09-2020	null	[MS,MS:1001208,SEQUEST,]	1.8e-3	8-UNIMOD:213	ms_run[1]:scan=7510	2359.3	3	1787.81302	596.60915	K	E	50	61
PSM	TANSLLWKSYPTLK	-326_45855	Q8VCT4	1	Mouse_09-2020	null	[MS,MS:1001208,SEQUEST,]	3.5e-3	8-UNIMOD:213	ms_run[1]:scan=9841	3046.2	3	2162.95713	721.65683	K	S	375	389
PSM	MLKGGRPDLCVVNSLIK	-326_20515	Q3U108-2	1	Mouse_09-2020	null	[MS,MS:1001208,SEQUEST,]	2.3e-2	1-UNIMOD:1,10-UNIMOD:4,17-UNIMOD:213	ms_run[1]:scan=5052	1637.1	3	2483.12235	828.37897	0	Q	1	18
PSM	SLEIIGAPFSKGQPR	-326_43553	Q61176	1	Mouse_09-2020	null	[MS,MS:1001208,SEQUEST,]	8.2e-4	11-UNIMOD:213	ms_run[1]:scan=9381	2909.0	3	2140.94895	714.32033	K	G	7	22
PSM	IEVVKAGDLGVDLTSK	-326_46665	Q9DCW4	1	Mouse_09-2020	null	[MS,MS:1001208,SEQUEST,]	6.7e-4	5-UNIMOD:213	ms_run[1]:scan=10005	3095.0	3	2184.98508	728.99903	K	S	206	222
PSM	VLEQLTGQTPVFSKAR	-326_40140	Q9CXW4	1	Mouse_09-2020	null	[MS,MS:1001208,SEQUEST,]	2.4e-3	16-UNIMOD:213	ms_run[1]:scan=8716	2713.4	3	2315.04947	772.35381	K	T	39	55
PSM	VLKSHGQDYLVGNR	-326_17511	P30115	1	Mouse_09-2020	null	[MS,MS:1001208,SEQUEST,]	2.0e-3	4-UNIMOD:213	ms_run[1]:scan=4494	1472.6	3	2126.90677	709.64006	K	S	139	153
PSM	VVDALGNAIDGKGPIGSK	-326_38290	Q03265	1	Mouse_09-2020	null	[MS,MS:1001208,SEQUEST,]	8.2e-4	12-UNIMOD:213	ms_run[1]:scan=8378	2614.0	3	2252.00296	751.33805	R	R	150	168
PSM	EVEMDAVGKEGR	-326_8637	Q8C196	1	Mouse_09-2020	null	[MS,MS:1001208,SEQUEST,]	8.2e-4	4-UNIMOD:35,9-UNIMOD:213	ms_run[1]:scan=2864	993.1	3	1876.68436	626.23219	R	I	1175	1187
PSM	LNVAPVSDIIEIKSPDTFVR	-326_54149	Q99LC5	1	Mouse_09-2020	null	[MS,MS:1001208,SEQUEST,]	2.4e-2	13-UNIMOD:213	ms_run[1]:scan=11911	3692.8	3	2754.28067	918.76442	K	I	127	147
PSM	IVTVKTQAYPDQKPGTSGLRK	-326_17242	Q9D0F9	1	Mouse_09-2020	null	[MS,MS:1001208,SEQUEST,]	1.2e-3	3-UNIMOD:213	ms_run[1]:scan=4442	1457.3	4	2828.34145	707.83995	K	V	4	25
PSM	VLEQLTGQTPVFSKAR	-326_40138	Q9CXW4	1	Mouse_09-2020	null	[MS,MS:1001208,SEQUEST,]	1.0e-3	14-UNIMOD:213	ms_run[1]:scan=8716	2713.4	3	2315.04947	772.35381	K	T	39	55
PSM	LFAEAVQKSR	-326_20713	Q8C196	1	Mouse_09-2020	null	[MS,MS:1001208,SEQUEST,]	3.5e-3	10-UNIMOD:213	ms_run[1]:scan=5088	1647.7	3	1689.70365	563.90597	K	V	1472	1482
PSM	AGGLATTGDKDILDIVPTEIHQK	-326_48731	Q9QXD6	1	Mouse_09-2020	null	[MS,MS:1001208,SEQUEST,]	1.6e-2	11-UNIMOD:213	ms_run[1]:scan=10440	3224.8	3	2933.33438	978.44916	K	P	292	315
PSM	AGGLATTGDKDILDIVPTEIHQK	-326_48732	Q9QXD6	1	Mouse_09-2020	null	[MS,MS:1001208,SEQUEST,]	1.6e-2	14-UNIMOD:213	ms_run[1]:scan=10440	3224.8	3	2933.33438	978.44916	K	P	292	315
PSM	AGGLATTGDKDILDIVPTEIHQK	-326_48730	Q9QXD6	1	Mouse_09-2020	null	[MS,MS:1001208,SEQUEST,]	1.6e-2	10-UNIMOD:213	ms_run[1]:scan=10440	3224.8	3	2933.33438	978.44916	K	P	292	315
PSM	GAAQNIIPASTGAAKAVGK	-326_29240	A0A1D5RLD8	1	Mouse_09-2020	null	[MS,MS:1001208,SEQUEST,]	8.2e-4	15-UNIMOD:213	ms_run[1]:scan=6693	2118.8	3	2266.02976	756.01367	R	I	199	218
PSM	AAWGKIGGHGAEYGAEALER	-326_34487	Q91VB8	1	Mouse_09-2020	null	[MS,MS:1001208,SEQUEST,]	1.0e-3	5-UNIMOD:213	ms_run[1]:scan=7675	2407.9	3	2584.06913	862.02664	K	F	13	33
PSM	SVSDYDGKLSSFK	-326_31032	P09103	1	Mouse_09-2020	null	[MS,MS:1001208,SEQUEST,]	3.5e-4	8-UNIMOD:213	ms_run[1]:scan=7034	2218.7	3	1973.75864	658.59037	K	A	266	279
PSM	VLAQTLGSADSK	-326_9429	Q9CUG5	1	Mouse_09-2020	null	[MS,MS:1001208,SEQUEST,]	1.9e-2	11-UNIMOD:213	ms_run[1]:scan=3010	1035.9	3	1730.70407	577.57265	K	K	236	248
PSM	VLAQTLGSADSK	-326_9431	Q9CUG5	1	Mouse_09-2020	null	[MS,MS:1001208,SEQUEST,]	1.9e-2	10-UNIMOD:213	ms_run[1]:scan=3010	1035.9	3	1730.70407	577.57265	K	K	236	248
PSM	KELSEPSSTR	-326_6556	Q8C196	1	Mouse_09-2020	null	[MS,MS:1001208,SEQUEST,]	3.5e-4	1-UNIMOD:213	ms_run[1]:scan=2462	873.3	3	1674.64121	558.88512	K	Y	841	851
PSM	VVDALGNAIDGKGPIGSK	-326_38291	Q03265	1	Mouse_09-2020	null	[MS,MS:1001208,SEQUEST,]	1.0e-3	10-UNIMOD:213	ms_run[1]:scan=8378	2614.0	3	2252.00296	751.33805	R	R	150	168
PSM	FYKNEEGTWSVEK	-326_28609	A0A0R4J135	1	Mouse_09-2020	null	[MS,MS:1001208,SEQUEST,]	3.5e-4	3-UNIMOD:213	ms_run[1]:scan=6564	2081.0	3	2157.82267	719.94493	R	I	277	290
PSM	AFDSGIIPMEFVNKMKK	-326_38110	Q3V117	1	Mouse_09-2020	null	[MS,MS:1001208,SEQUEST,]	3.7e-2	9-UNIMOD:35,15-UNIMOD:35,16-UNIMOD:213	ms_run[1]:scan=8347	2604.9	3	2528.07108	843.35946	K	G	949	966
PSM	AFDSGIIPMEFVNKMKK	-326_38111	Q3V117	1	Mouse_09-2020	null	[MS,MS:1001208,SEQUEST,]	3.7e-2	9-UNIMOD:35,15-UNIMOD:35,17-UNIMOD:213	ms_run[1]:scan=8347	2604.9	3	2528.07108	843.35946	K	G	949	966
PSM	AFDSGIIPMEFVNKMKK	-326_38108	Q3V117	1	Mouse_09-2020	null	[MS,MS:1001208,SEQUEST,]	3.6e-2	9-UNIMOD:35,15-UNIMOD:35,14-UNIMOD:213	ms_run[1]:scan=8347	2604.9	3	2528.07108	843.35946	K	G	949	966
PSM	LFAEAVQKSR	-326_20714	Q8C196	1	Mouse_09-2020	null	[MS,MS:1001208,SEQUEST,]	1.2e-3	9-UNIMOD:213	ms_run[1]:scan=5088	1647.7	3	1689.70365	563.90597	K	V	1472	1482
PSM	GRNDLMEYAKQHGIPIPVTPK	-326_38787	P16460	1	Mouse_09-2020	null	[MS,MS:1001208,SEQUEST,]	3.5e-2	6-UNIMOD:35,8-UNIMOD:213	ms_run[1]:scan=8470	2641.0	4	2921.30752	731.08178	K	P	156	177
PSM	GRNDLMEYAKQHGIPIPVTPK	-326_38785	P16460	1	Mouse_09-2020	null	[MS,MS:1001208,SEQUEST,]	3.5e-2	6-UNIMOD:35,12-UNIMOD:213	ms_run[1]:scan=8470	2641.0	4	2921.30752	731.08178	K	P	156	177
PSM	GRNDLMEYAKQHGIPIPVTPK	-326_38786	P16460	1	Mouse_09-2020	null	[MS,MS:1001208,SEQUEST,]	3.5e-2	6-UNIMOD:35,10-UNIMOD:213	ms_run[1]:scan=8470	2641.0	4	2921.30752	731.08178	K	P	156	177
PSM	VQVEYKGETK	-326_11549	P63017	1	Mouse_09-2020	null	[MS,MS:1001208,SEQUEST,]	1.2e-3	5-UNIMOD:213	ms_run[1]:scan=3389	1147.4	3	1721.68357	574.56550	K	F	103	113
PSM	VQVEYKGETK	-326_11550	P63017	1	Mouse_09-2020	null	[MS,MS:1001208,SEQUEST,]	2.0e-3	8-UNIMOD:213	ms_run[1]:scan=3389	1147.4	3	1721.68357	574.56550	K	F	103	113
PSM	QLIVGVNKMDSTEPPYSQK	-326_32173	P10126	1	Mouse_09-2020	null	[MS,MS:1001208,SEQUEST,]	1.0e-3	9-UNIMOD:35,8-UNIMOD:213	ms_run[1]:scan=7256	2283.9	3	2691.14481	897.71849	K	Y	147	166
PSM	QLIVGVNKMDSTEPPYSQK	-326_32174	P10126	1	Mouse_09-2020	null	[MS,MS:1001208,SEQUEST,]	1.0e-3	9-UNIMOD:35,10-UNIMOD:213	ms_run[1]:scan=7256	2283.9	3	2691.14481	897.71849	K	Y	147	166
PSM	LNVAPVSDIIEIKSPDTFVR	-326_54148	Q99LC5	1	Mouse_09-2020	null	[MS,MS:1001208,SEQUEST,]	2.6e-2	11-UNIMOD:213	ms_run[1]:scan=11911	3692.8	3	2754.28067	918.76442	K	I	127	147
PSM	VEITYTPKDGTQK	-326_20343	O88844	1	Mouse_09-2020	null	[MS,MS:1001208,SEQUEST,]	2.0e-3	8-UNIMOD:213	ms_run[1]:scan=5017	1626.8	3	2020.83139	674.28154	K	T	152	165
PSM	VLKSHGQDYLVGNR	-326_17513	P30115	1	Mouse_09-2020	null	[MS,MS:1001208,SEQUEST,]	1.6e-3	3-UNIMOD:213	ms_run[1]:scan=4494	1472.6	3	2126.90677	709.64006	K	S	139	153
PSM	FLQENLAPKAQEIDQTNDFK	-326_43082	Q9JHI5	1	Mouse_09-2020	null	[MS,MS:1001208,SEQUEST,]	1.1e-2	12-UNIMOD:213	ms_run[1]:scan=9297	2884.4	3	2890.22806	964.08259	K	L	57	77
PSM	GAAQNIIPASTGAAKAVGK	-326_29239	A0A1D5RLD8	1	Mouse_09-2020	null	[MS,MS:1001208,SEQUEST,]	8.2e-4	11-UNIMOD:213	ms_run[1]:scan=6693	2118.8	3	2266.02976	756.01367	R	I	199	218
PSM	GAAQNIIPASTGAAKAVGK	-326_29241	A0A1D5RLD8	1	Mouse_09-2020	null	[MS,MS:1001208,SEQUEST,]	8.2e-4	10-UNIMOD:213	ms_run[1]:scan=6693	2118.8	3	2266.02976	756.01367	R	I	199	218
PSM	KALDIAENEMPGLMR	-326_30559	P50247	1	Mouse_09-2020	null	[MS,MS:1001208,SEQUEST,]	1.0e-3	10-UNIMOD:35,14-UNIMOD:35,1-UNIMOD:213	ms_run[1]:scan=6939	2190.9	3	2260.90427	754.30536	R	R	20	35
PSM	HQKVVEIAPATHLDPQLR	-326_28545	G5E8R3	1	Mouse_09-2020	null	[MS,MS:1001208,SEQUEST,]	1.0e-3	1-UNIMOD:213	ms_run[1]:scan=6553	2077.7	3	2593.19858	865.07018	R	R	271	289
PSM	SSALASKATGYPLAFIAAK	-326_50888	Q8C196	1	Mouse_09-2020	null	[MS,MS:1001208,SEQUEST,]	3.5e-4	7-UNIMOD:213	ms_run[1]:scan=11062	3424.1	3	2408.09397	803.36935	R	A	722	741
PSM	SSALASKATGYPLAFIAAK	-326_50889	Q8C196	1	Mouse_09-2020	null	[MS,MS:1001208,SEQUEST,]	3.5e-4	6-UNIMOD:213	ms_run[1]:scan=11062	3424.1	3	2408.09397	803.36935	R	A	722	741
PSM	TSEIQSQAKAYFEK	-326_34280	P09813	1	Mouse_09-2020	null	[MS,MS:1001208,SEQUEST,]	2.8e-3	9-UNIMOD:213	ms_run[1]:scan=7636	2396.4	3	2170.87406	724.29585	K	H	54	68
PSM	TMVVHEKQDDLGKGGNEESTKTGNAGSR	-326_4970	P08228	1	Mouse_09-2020	null	[MS,MS:1001208,SEQUEST,]	4.3e-2	2-UNIMOD:35,19-UNIMOD:213	ms_run[1]:scan=2163	785.1	4	3502.46596	876.36990	R	A	117	145
PSM	TMVVHEKQDDLGKGGNEESTKTGNAGSR	-326_4969	P08228	1	Mouse_09-2020	null	[MS,MS:1001208,SEQUEST,]	4.3e-2	2-UNIMOD:35,21-UNIMOD:213	ms_run[1]:scan=2163	785.1	4	3502.46596	876.36990	R	A	117	145
PSM	TMVVHEKQDDLGKGGNEESTKTGNAGSR	-326_4971	P08228	1	Mouse_09-2020	null	[MS,MS:1001208,SEQUEST,]	4.3e-2	2-UNIMOD:35,20-UNIMOD:213	ms_run[1]:scan=2163	785.1	4	3502.46596	876.36990	R	A	117	145
PSM	AFDSGIIPMEFVNKMKK	-326_38109	Q3V117	1	Mouse_09-2020	null	[MS,MS:1001208,SEQUEST,]	4.6e-2	9-UNIMOD:35,15-UNIMOD:35,10-UNIMOD:213	ms_run[1]:scan=8347	2604.9	3	2528.07108	843.35946	K	G	949	966
PSM	VSQEHPVVLTKFVEGAR	-326_35333	Q8C196	1	Mouse_09-2020	null	[MS,MS:1001208,SEQUEST,]	4.8e-2	11-UNIMOD:213	ms_run[1]:scan=7842	2457.0	3	2437.09586	813.03648	R	V	1158	1175
PSM	VSQEHPVVLTKFVEGAR	-326_35334	Q8C196	1	Mouse_09-2020	null	[MS,MS:1001208,SEQUEST,]	4.8e-2	10-UNIMOD:213	ms_run[1]:scan=7842	2457.0	3	2437.09586	813.03648	R	V	1158	1175
PSM	VQVEYKGETK	-326_11551	P63017	1	Mouse_09-2020	null	[MS,MS:1001208,SEQUEST,]	1.6e-3	4-UNIMOD:213	ms_run[1]:scan=3389	1147.4	3	1721.68357	574.56550	K	F	103	113
PSM	GKDIKGVSEIVHEGK	-326_17888	P12710	1	Mouse_09-2020	null	[MS,MS:1001208,SEQUEST,]	3.5e-3	2-UNIMOD:213	ms_run[1]:scan=4566	1493.7	3	2136.93802	712.98360	K	I	32	47
PSM	GKDIKGVSEIVHEGK	-326_17887	P12710	1	Mouse_09-2020	null	[MS,MS:1001208,SEQUEST,]	3.5e-3	3-UNIMOD:213	ms_run[1]:scan=4566	1493.7	3	2136.93802	712.98360	K	I	32	47
PSM	MVTTFKGIK	-326_20312	P12710	1	Mouse_09-2020	null	[MS,MS:1001208,SEQUEST,]	4.2e-2	1-UNIMOD:35,4-UNIMOD:213	ms_run[1]:scan=5012	1625.3	3	1581.64286	527.88551	K	V	91	100
PSM	MVTTFKGIK	-326_20313	P12710	1	Mouse_09-2020	null	[MS,MS:1001208,SEQUEST,]	4.7e-2	1-UNIMOD:35,3-UNIMOD:213	ms_run[1]:scan=5012	1625.3	3	1581.64286	527.88551	K	V	91	100
PSM	GGIMLPEKSQGK	-326_17859	Q64433	1	Mouse_09-2020	null	[MS,MS:1001208,SEQUEST,]	4.2e-2	4-UNIMOD:35,12-UNIMOD:213	ms_run[1]:scan=4560	1491.9	3	1801.72281	601.24577	K	L	29	41
PSM	MGDKVEAR	-326_1169	G5E8R3	1	Mouse_09-2020	null	[MS,MS:1001208,SEQUEST,]	1.6e-3	1-UNIMOD:35,4-UNIMOD:213	ms_run[1]:scan=1291	515.9	3	1462.50867	488.17384	K	I	149	157
PSM	GAAVIKAR	-326_6875	P14152	1	Mouse_09-2020	null	[MS,MS:1001208,SEQUEST,]	5.5e-3	6-UNIMOD:213	ms_run[1]:scan=2527	892.5	3	1326.56128	442.85829	R	L	231	239
PSM	GVVVLAKSFSEK	-326_34823	P70694	1	Mouse_09-2020	null	[MS,MS:1001208,SEQUEST,]	8.9e-3	7-UNIMOD:213	ms_run[1]:scan=7737	2426.2	3	1804.79441	602.26879	R	I	264	276
PSM	VLEQLTGQTPVFSKAR	-326_40139	Q9CXW4	1	Mouse_09-2020	null	[MS,MS:1001208,SEQUEST,]	1.6e-3	13-UNIMOD:213	ms_run[1]:scan=8716	2713.4	3	2315.04947	772.35381	K	T	39	55
PSM	SSALASKATGYPLAFIAAK	-326_50891	Q8C196	1	Mouse_09-2020	null	[MS,MS:1001208,SEQUEST,]	3.5e-4	1-UNIMOD:213	ms_run[1]:scan=11062	3424.1	3	2408.09397	803.36935	R	A	722	741
PSM	SSALASKATGYPLAFIAAK	-326_50890	Q8C196	1	Mouse_09-2020	null	[MS,MS:1001208,SEQUEST,]	3.5e-4	2-UNIMOD:213	ms_run[1]:scan=11062	3424.1	3	2408.09397	803.36935	R	A	722	741
PSM	VVAGVAAALAHKYH	-326_28247	A8DUK4	1	Mouse_09-2020	null	[MS,MS:1001208,SEQUEST,]	5.4e-3	14-UNIMOD:213	ms_run[1]:scan=6494	2060.4	4	1947.85305	487.71831	K	0	134	148
PSM	NIQLEDGKMMPASQFFK	-326_41378	Q8R0Y6	1	Mouse_09-2020	null	[MS,MS:1001208,SEQUEST,]	2.0e-3	9-UNIMOD:35,10-UNIMOD:35,8-UNIMOD:213	ms_run[1]:scan=8960	2785.1	3	2557.02134	853.01072	K	S	291	308
PSM	IDLKFIDTTSK	-326_44581	P27659	1	Mouse_09-2020	null	[MS,MS:1001208,SEQUEST,]	5.0e-3	2-UNIMOD:213	ms_run[1]:scan=9570	2964.7	3	1821.77213	607.92844	K	G	363	374
PSM	ANLVFKEIEK	-326_36239	P32020	1	Mouse_09-2020	null	[MS,MS:1001208,SEQUEST,]	6.3e-3	6-UNIMOD:213	ms_run[1]:scan=8006	2505.0	3	1731.73880	577.91787	K	L	433	443
PSM	TMVVHEKQDDLGKGGNEESTKTGNAGSR	-326_4968	P08228	1	Mouse_09-2020	null	[MS,MS:1001208,SEQUEST,]	4.7e-2	2-UNIMOD:35,18-UNIMOD:213	ms_run[1]:scan=2163	785.1	4	3502.46596	876.36990	R	A	117	145
PSM	TQDPAKAPNSPDVLEIEFK	-326_48625	P16460	1	Mouse_09-2020	null	[MS,MS:1001208,SEQUEST,]	1.6e-3	3-UNIMOD:213	ms_run[1]:scan=10417	3217.9	3	2640.12979	880.71373	K	G	210	229
PSM	FYKNEEGTWSVEK	-326_28610	A0A0R4J135	1	Mouse_09-2020	null	[MS,MS:1001208,SEQUEST,]	6.7e-4	2-UNIMOD:213	ms_run[1]:scan=6564	2081.0	3	2157.82267	719.94493	R	I	277	290
PSM	GVVVLAKSFSEK	-326_34824	P70694	1	Mouse_09-2020	null	[MS,MS:1001208,SEQUEST,]	1.6e-2	8-UNIMOD:213	ms_run[1]:scan=7737	2426.2	3	1804.79441	602.26879	R	I	264	276
PSM	SLEIIGAPFSKGQPR	-326_43552	Q61176	1	Mouse_09-2020	null	[MS,MS:1001208,SEQUEST,]	1.0e-3	10-UNIMOD:213	ms_run[1]:scan=9381	2909.0	3	2140.94895	714.32033	K	G	7	22
PSM	SLGQWLQEEKVPAIYGVDTR	-326_53946	Q8C196	1	Mouse_09-2020	null	[MS,MS:1001208,SEQUEST,]	6.5e-3	1-UNIMOD:213	ms_run[1]:scan=11861	3677.3	3	2830.25370	944.08768	K	L	148	168
PSM	SLGQWLQEEKVPAIYGVDTR	-326_53945	Q8C196	1	Mouse_09-2020	null	[MS,MS:1001208,SEQUEST,]	6.5e-3	10-UNIMOD:213	ms_run[1]:scan=11861	3677.3	3	2830.25370	944.08768	K	L	148	168
PSM	SLGQWLQEEKVPAIYGVDTR	-326_53944	Q8C196	1	Mouse_09-2020	null	[MS,MS:1001208,SEQUEST,]	6.5e-3	9-UNIMOD:213	ms_run[1]:scan=11861	3677.3	3	2830.25370	944.08768	K	L	148	168
PSM	SLGQWLQEEKVPAIYGVDTR	-326_53943	Q8C196	1	Mouse_09-2020	null	[MS,MS:1001208,SEQUEST,]	6.5e-3	8-UNIMOD:213	ms_run[1]:scan=11861	3677.3	3	2830.25370	944.08768	K	L	148	168
PSM	LVTGWVKPIIIGR	-326_51281	O88844	1	Mouse_09-2020	null	[MS,MS:1001208,SEQUEST,]	8.2e-4	7-UNIMOD:213	ms_run[1]:scan=11187	3466.5	3	1992.97153	664.99511	R	A	120	133
PSM	SLGLYGKNQR	-326_17220	P19157	1	Mouse_09-2020	null	[MS,MS:1001208,SEQUEST,]	8.2e-4	7-UNIMOD:213	ms_run[1]:scan=4439	1456.4	3	1676.68338	559.56583	R	A	76	86
PSM	VLAQTLGSADSK	-326_9430	Q9CUG5	1	Mouse_09-2020	null	[MS,MS:1001208,SEQUEST,]	4.8e-2	12-UNIMOD:213	ms_run[1]:scan=3010	1035.9	3	1730.70407	577.57265	K	K	236	248
PSM	RKGGPGPTLSFVGKRR	-326_14363	Q9D735	1	Mouse_09-2020	null	[MS,MS:1001208,SEQUEST,]	2.1e-2	14-UNIMOD:213	ms_run[1]:scan=3920	1303.9	4	2254.06338	564.27151	K	G	102	118
PSM	LQNLQLQPGKAKL	-326_34212	P32020	1	Mouse_09-2020	null	[MS,MS:1001208,SEQUEST,]	1.6e-3	12-UNIMOD:213	ms_run[1]:scan=7625	2393.2	3	1991.93680	664.64990	K	0	535	548
PSM	FLQENLAPKAQEIDQTNDFK	-326_43081	Q9JHI5	1	Mouse_09-2020	null	[MS,MS:1001208,SEQUEST,]	1.1e-2	9-UNIMOD:213	ms_run[1]:scan=9297	2884.4	3	2890.22806	964.08259	K	L	57	77
PSM	ANEELAGVVAEVQKNGR	-326_41056	Q61176	1	Mouse_09-2020	null	[MS,MS:1001208,SEQUEST,]	3.9e-3	17-UNIMOD:213	ms_run[1]:scan=8900	2767.5	3	2324.99082	775.66845	K	S	76	93
PSM	ANEELAGVVAEVQKNGR	-326_41057	Q61176	1	Mouse_09-2020	null	[MS,MS:1001208,SEQUEST,]	3.7e-3	14-UNIMOD:213	ms_run[1]:scan=8900	2767.5	3	2324.99082	775.66845	K	S	76	93
PSM	AVIMGAPGSGKGTVSSR	-326_15302	Q9WTP7	1	Mouse_09-2020	null	[MS,MS:1001208,SEQUEST,]	8.2e-4	4-UNIMOD:35,11-UNIMOD:213	ms_run[1]:scan=4091	1354.1	3	2131.88962	711.30083	R	T	10	27
PSM	SKEAWDAGKFASEITPITISVK	-326_51999	Q8QZT1	1	Mouse_09-2020	null	[MS,MS:1001208,SEQUEST,]	1.2e-3	9-UNIMOD:213	ms_run[1]:scan=11370	3522.7	3	2919.32590	973.77862	R	K	219	241
PSM	FSGVYLEKEVVEK	-326_40663	P40936	1	Mouse_09-2020	null	[MS,MS:1001208,SEQUEST,]	1.0e-2	8-UNIMOD:213	ms_run[1]:scan=8823	2744.9	3	2067.87284	689.96192	K	I	212	225
PSM	AATALKDVVKVGAVNADK	-326_30755	Q3TML0	1	Mouse_09-2020	null	[MS,MS:1001208,SEQUEST,]	2.0e-3	10-UNIMOD:213	ms_run[1]:scan=6977	2202.0	3	2311.07517	771.02921	K	Q	73	91
PSM	GAAELMQQKEATTEQQLR	-326_20288	O35490	1	Mouse_09-2020	null	[MS,MS:1001208,SEQUEST,]	3.5e-4	6-UNIMOD:35,9-UNIMOD:213	ms_run[1]:scan=5008	1624.1	3	2589.07303	863.69445	K	L	378	396
PSM	GAAELMQQKEATTEQQLR	-326_20289	O35490	1	Mouse_09-2020	null	[MS,MS:1001208,SEQUEST,]	3.5e-4	6-UNIMOD:35,10-UNIMOD:213	ms_run[1]:scan=5008	1624.1	3	2589.07303	863.69445	K	L	378	396
PSM	LQFWTKTLPQK	-326_40530	Q91WG0	0	Mouse_09-2020	null	[MS,MS:1001208,SEQUEST,]	1.6e-3	6-UNIMOD:213	ms_run[1]:scan=8794	2736.3	3	1930.85080	644.28819	R	Q	537	548
PSM	LQFWTKTLPQK	-326_40530	Q8BK48	0	Mouse_09-2020	null	[MS,MS:1001208,SEQUEST,]	1.6e-3	6-UNIMOD:213	ms_run[1]:scan=8794	2736.3	3	1930.85080	644.28819	R	Q	535	546
PSM	LQFWTKTLPQK	-326_40530	Q8QZR3	0	Mouse_09-2020	null	[MS,MS:1001208,SEQUEST,]	1.6e-3	6-UNIMOD:213	ms_run[1]:scan=8794	2736.3	3	1930.85080	644.28819	R	Q	534	545
PSM	VYKQSDLDTLAK	-326_26894	P11725	1	Mouse_09-2020	null	[MS,MS:1001208,SEQUEST,]	2.8e-3	3-UNIMOD:213	ms_run[1]:scan=6237	1985.0	3	1921.80063	641.27086	R	A	142	154
PSM	GKDIKGVSEIVHEGK	-326_17886	P12710	1	Mouse_09-2020	null	[MS,MS:1001208,SEQUEST,]	5.0e-3	5-UNIMOD:213	ms_run[1]:scan=4566	1493.7	3	2136.93802	712.98360	K	I	32	47
PSM	VNNSSLIGLGYTQTLKPGIK	-326_47437	Q60932	1	Mouse_09-2020	null	[MS,MS:1001208,SEQUEST,]	7.3e-3	16-UNIMOD:213	ms_run[1]:scan=10173	3145.9	3	2644.24326	882.08550	K	T	250	270
PSM	KALDIAENEMPGLMR	-326_30558	P50247	1	Mouse_09-2020	null	[MS,MS:1001208,SEQUEST,]	1.6e-3	10-UNIMOD:35,14-UNIMOD:35,4-UNIMOD:213	ms_run[1]:scan=6939	2190.9	3	2260.90427	754.30536	R	R	20	35
PSM	GTTITSVLPKPALVASR	-326_47570	Q8C196	1	Mouse_09-2020	null	[MS,MS:1001208,SEQUEST,]	8.2e-4	10-UNIMOD:213	ms_run[1]:scan=10197	3152.9	3	2252.06925	751.36230	K	E	403	420
PSM	YTQKAPQVSTPTLVEAAR	-326_33843	P07724	1	Mouse_09-2020	null	[MS,MS:1001208,SEQUEST,]	3.5e-4	1-UNIMOD:213	ms_run[1]:scan=7558	2373.5	3	2501.11264	834.37516	R	L	435	453
PSM	YTQKAPQVSTPTLVEAAR	-326_33841	P07724	1	Mouse_09-2020	null	[MS,MS:1001208,SEQUEST,]	3.5e-4	4-UNIMOD:213	ms_run[1]:scan=7558	2373.5	3	2501.11264	834.37516	R	L	435	453
PSM	AMLSTGFKIPQK	-326_32553	Q8C196	1	Mouse_09-2020	null	[MS,MS:1001208,SEQUEST,]	3.5e-3	2-UNIMOD:35,8-UNIMOD:213	ms_run[1]:scan=7322	2303.3	3	1877.79105	626.60167	K	I	1349	1361
PSM	ASAELALGENNEVLKSGR	-326_34745	P05202	1	Mouse_09-2020	null	[MS,MS:1001208,SEQUEST,]	3.5e-3	15-UNIMOD:213	ms_run[1]:scan=7722	2421.7	3	2399.02915	800.34738	K	V	108	126
PSM	RKGGPGPTLSFVGKRR	-326_14362	Q9D735	1	Mouse_09-2020	null	[MS,MS:1001208,SEQUEST,]	2.7e-2	15-UNIMOD:213	ms_run[1]:scan=3920	1303.9	4	2254.06338	564.27151	K	G	102	118
PSM	LMKEGLEAAR	-326_12216	O35490	1	Mouse_09-2020	null	[MS,MS:1001208,SEQUEST,]	1.8e-3	2-UNIMOD:35,3-UNIMOD:213	ms_run[1]:scan=3513	1183.8	3	1674.65989	558.89133	K	K	230	240
PSM	LVSLIGSKTQIPTQR	-326_37728	Q9R1P4	1	Mouse_09-2020	null	[MS,MS:1001208,SEQUEST,]	1.0e-3	8-UNIMOD:213	ms_run[1]:scan=8279	2585.0	3	2182.02939	728.01501	R	G	108	123
PSM	FFQPVLKPMLPPDAFQGK	-326_52357	Q9CQ62	1	Mouse_09-2020	null	[MS,MS:1001208,SEQUEST,]	1.6e-3	9-UNIMOD:35,7-UNIMOD:213	ms_run[1]:scan=11456	3548.9	3	2617.16324	873.05811	K	A	43	61
PSM	FSGVYLEKEVVEK	-326_40662	P40936	1	Mouse_09-2020	null	[MS,MS:1001208,SEQUEST,]	1.6e-2	7-UNIMOD:213	ms_run[1]:scan=8823	2744.9	3	2067.87284	689.96192	K	I	212	225
PSM	SVESVPKLVSEYMSK	-326_42713	P28474	1	Mouse_09-2020	null	[MS,MS:1001208,SEQUEST,]	1.2e-3	13-UNIMOD:35,7-UNIMOD:213	ms_run[1]:scan=9226	2863.6	3	2239.92075	747.31251	K	I	324	339
PSM	AMLSTGFKIPQK	-326_32554	Q8C196	1	Mouse_09-2020	null	[MS,MS:1001208,SEQUEST,]	6.9e-3	2-UNIMOD:35,4-UNIMOD:213	ms_run[1]:scan=7322	2303.3	3	1877.79105	626.60167	K	I	1349	1361
PSM	AMLSTGFKIPQK	-326_32555	Q8C196	1	Mouse_09-2020	null	[MS,MS:1001208,SEQUEST,]	5.0e-3	2-UNIMOD:35,5-UNIMOD:213	ms_run[1]:scan=7322	2303.3	3	1877.79105	626.60167	K	I	1349	1361
PSM	VNNSSLIGLGYTQTLKPGIK	-326_47438	Q60932	1	Mouse_09-2020	null	[MS,MS:1001208,SEQUEST,]	1.0e-2	14-UNIMOD:213	ms_run[1]:scan=10173	3145.9	3	2644.24326	882.08550	K	T	250	270
PSM	DSYVGDEAQSKR	-326_10772	P60710	0	Mouse_09-2020	null	[MS,MS:1001208,SEQUEST,]	1.0e-3	10-UNIMOD:213	ms_run[1]:scan=3244	1104.7	3	1895.68540	632.56634	K	I	51	63
PSM	DSYVGDEAQSKR	-326_10772	P68134	0	Mouse_09-2020	null	[MS,MS:1001208,SEQUEST,]	1.0e-3	10-UNIMOD:213	ms_run[1]:scan=3244	1104.7	3	1895.68540	632.56634	K	I	53	65
PSM	IKAFLSSPEHVNRPINGNGKQ	-326_21863	P19157	1	Mouse_09-2020	null	[MS,MS:1001208,SEQUEST,]	7.7e-3	2-UNIMOD:213	ms_run[1]:scan=5304	1711.2	4	2847.30044	712.57983	K	0	190	211
PSM	AYDPKGGLDNAR	-326_15695	P15105	1	Mouse_09-2020	null	[MS,MS:1001208,SEQUEST,]	3.5e-3	12-UNIMOD:213	ms_run[1]:scan=4157	1373.5	3	1817.69144	606.56790	R	L	287	299
PSM	TDQGIKNLPVGEAGR	-326_27752	P24270	1	Mouse_09-2020	null	[MS,MS:1001208,SEQUEST,]	3.5e-4	6-UNIMOD:213	ms_run[1]:scan=6397	2032.0	3	2095.88358	699.29970	K	A	238	253
PSM	IASGRPYNPSMSRPDAWGVTKGAAELMQQK	-326_31542	O35490	1	Mouse_09-2020	null	[MS,MS:1001208,SEQUEST,]	8.2e-4	11-UNIMOD:35,27-UNIMOD:35,20-UNIMOD:213	ms_run[1]:scan=7133	2247.8	4	3819.66640	955.67186	R	A	357	387
PSM	IASGRPYNPSMSRPDAWGVTKGAAELMQQK	-326_31541	O35490	1	Mouse_09-2020	null	[MS,MS:1001208,SEQUEST,]	8.2e-4	11-UNIMOD:35,27-UNIMOD:35,21-UNIMOD:213	ms_run[1]:scan=7133	2247.8	4	3819.66640	955.67186	R	A	357	387
PSM	YTQKAPQVSTPTLVEAAR	-326_33842	P07724	1	Mouse_09-2020	null	[MS,MS:1001208,SEQUEST,]	3.5e-4	2-UNIMOD:213	ms_run[1]:scan=7558	2373.5	3	2501.11264	834.37516	R	L	435	453
PSM	GNYVAEKISGQK	-326_18224	O35490	1	Mouse_09-2020	null	[MS,MS:1001208,SEQUEST,]	8.2e-4	7-UNIMOD:213	ms_run[1]:scan=4630	1512.5	3	1834.73984	612.25180	R	N	87	99
PSM	DSYVGDEAQSKR	-326_10770	P60710	0	Mouse_09-2020	null	[MS,MS:1001208,SEQUEST,]	1.0e-3	12-UNIMOD:213	ms_run[1]:scan=3244	1104.7	3	1895.68540	632.56634	K	I	51	63
PSM	DSYVGDEAQSKR	-326_10770	P68134	0	Mouse_09-2020	null	[MS,MS:1001208,SEQUEST,]	1.0e-3	12-UNIMOD:213	ms_run[1]:scan=3244	1104.7	3	1895.68540	632.56634	K	I	53	65
PSM	DSYVGDEAQSKR	-326_10771	P60710	0	Mouse_09-2020	null	[MS,MS:1001208,SEQUEST,]	1.0e-3	11-UNIMOD:213	ms_run[1]:scan=3244	1104.7	3	1895.68540	632.56634	K	I	51	63
PSM	DSYVGDEAQSKR	-326_10771	P68134	0	Mouse_09-2020	null	[MS,MS:1001208,SEQUEST,]	1.0e-3	11-UNIMOD:213	ms_run[1]:scan=3244	1104.7	3	1895.68540	632.56634	K	I	53	65
PSM	VVFGLFGKTVPK	-326_48648	P24369	1	Mouse_09-2020	null	[MS,MS:1001208,SEQUEST,]	8.2e-4	8-UNIMOD:213	ms_run[1]:scan=10422	3219.4	3	1832.83921	611.61764	R	V	60	72
PSM	ALLAGKDSETGENIR	-326_24151	P38647	1	Mouse_09-2020	null	[MS,MS:1001208,SEQUEST,]	8.2e-4	6-UNIMOD:213	ms_run[1]:scan=5722	1834.0	3	2114.88095	705.63123	R	A	620	635
PSM	TMVVHEKQDDLGKGGNEESTKTGNAGSR	-326_4972	P08228	1	Mouse_09-2020	null	[MS,MS:1001208,SEQUEST,]	2.1e-2	2-UNIMOD:35,10-UNIMOD:213	ms_run[1]:scan=2163	785.1	4	3502.46596	876.36990	R	A	117	145
PSM	ALQASALAAWGGKAANK	-326_36813	Q91Y97	1	Mouse_09-2020	null	[MS,MS:1001208,SEQUEST,]	2.4e-3	17-UNIMOD:213	ms_run[1]:scan=8115	2536.9	3	2168.95328	723.65571	R	A	305	322
PSM	MGDKVEAR	-326_1170	G5E8R3	1	Mouse_09-2020	null	[MS,MS:1001208,SEQUEST,]	5.0e-3	1-UNIMOD:35,3-UNIMOD:213	ms_run[1]:scan=1291	515.9	3	1462.50867	488.17384	K	I	149	157
PSM	ADINTKWAATR	-326_23774	Q9CR57	1	Mouse_09-2020	null	[MS,MS:1001208,SEQUEST,]	8.2e-4	6-UNIMOD:213	ms_run[1]:scan=5659	1815.5	3	1787.71561	596.57651	K	A	80	91
PSM	VAPAPAVVKKQEAK	-326_7723	P12970	1	Mouse_09-2020	null	[MS,MS:1001208,SEQUEST,]	2.4e-2	14-UNIMOD:213	ms_run[1]:scan=2687	940.7	3	1976.92545	659.64626	K	V	12	26
PSM	MQKEITALAPSTMK	-326_22525	P60710	0	Mouse_09-2020	null	[MS,MS:1001208,SEQUEST,]	3.5e-4	1-UNIMOD:35,13-UNIMOD:35,4-UNIMOD:213	ms_run[1]:scan=5419	1745.0	3	2121.86515	707.95930	R	K	313	327
PSM	MQKEITALAPSTMK	-326_22525	P68134	0	Mouse_09-2020	null	[MS,MS:1001208,SEQUEST,]	3.5e-4	1-UNIMOD:35,13-UNIMOD:35,4-UNIMOD:213	ms_run[1]:scan=5419	1745.0	3	2121.86515	707.95930	R	K	315	329
PSM	AATALKDVVKVGAVNADK	-326_30756	Q3TML0	1	Mouse_09-2020	null	[MS,MS:1001208,SEQUEST,]	5.4e-3	6-UNIMOD:213	ms_run[1]:scan=6977	2202.0	3	2311.07517	771.02921	K	Q	73	91
PSM	YSTDVSVDEVKALASLMTYK	-326_53759	P26443	1	Mouse_09-2020	null	[MS,MS:1001208,SEQUEST,]	5.0e-3	17-UNIMOD:35,9-UNIMOD:213	ms_run[1]:scan=11809	3660.7	3	2777.16684	926.39367	R	A	152	172
PSM	YSTDVSVDEVKALASLMTYK	-326_53762	P26443	1	Mouse_09-2020	null	[MS,MS:1001208,SEQUEST,]	5.0e-3	17-UNIMOD:35,6-UNIMOD:213	ms_run[1]:scan=11809	3660.7	3	2777.16684	926.39367	R	A	152	172
PSM	YSTDVSVDEVKALASLMTYK	-326_53760	P26443	1	Mouse_09-2020	null	[MS,MS:1001208,SEQUEST,]	5.0e-3	17-UNIMOD:35,11-UNIMOD:213	ms_run[1]:scan=11809	3660.7	3	2777.16684	926.39367	R	A	152	172
PSM	YSTDVSVDEVKALASLMTYK	-326_53761	P26443	1	Mouse_09-2020	null	[MS,MS:1001208,SEQUEST,]	5.0e-3	17-UNIMOD:35,8-UNIMOD:213	ms_run[1]:scan=11809	3660.7	3	2777.16684	926.39367	R	A	152	172
PSM	VNNSSLIGLGYTQTLKPGIK	-326_47440	Q60932	1	Mouse_09-2020	null	[MS,MS:1001208,SEQUEST,]	1.6e-2	11-UNIMOD:213	ms_run[1]:scan=10173	3145.9	3	2644.24326	882.08550	K	T	250	270
PSM	VNNSSLIGLGYTQTLKPGIK	-326_47439	Q60932	1	Mouse_09-2020	null	[MS,MS:1001208,SEQUEST,]	1.4e-2	12-UNIMOD:213	ms_run[1]:scan=10173	3145.9	3	2644.24326	882.08550	K	T	250	270
PSM	AAVSGLWGKVNADEVGGEALGR	-326_49680	A8DUK4	1	Mouse_09-2020	null	[MS,MS:1001208,SEQUEST,]	3.5e-4	9-UNIMOD:213	ms_run[1]:scan=10702	3305.2	3	2697.17282	899.72837	K	L	10	32
PSM	DIHKASKGRMMRCLR	-326_45363	D3Z197	1	Mouse_09-2020	null	[MS,MS:1001208,SEQUEST,]	3.3e-2	13-UNIMOD:4,10-UNIMOD:35,7-UNIMOD:213	ms_run[1]:scan=9728	3012.0	3	2416.02628	806.01263	K	P	817	832
PSM	VVDLLAPYAKGGK	-326_39458	P56480	1	Mouse_09-2020	null	[MS,MS:1001208,SEQUEST,]	7.7e-3	13-UNIMOD:213	ms_run[1]:scan=8601	2679.4	3	1871.83225	624.61619	K	G	189	202
PSM	TQDPAKAPNSPDVLEIEFK	-326_48626	P16460	1	Mouse_09-2020	null	[MS,MS:1001208,SEQUEST,]	3.5e-3	1-UNIMOD:213	ms_run[1]:scan=10417	3217.9	3	2640.12979	880.71373	K	G	210	229
PSM	AGAKAPAKAQASAPAQAPK	-326_5826	P47915	1	Mouse_09-2020	null	[MS,MS:1001208,SEQUEST,]	1.6e-3	4-UNIMOD:213	ms_run[1]:scan=2329	834.2	3	2275.02976	759.01379	K	A	127	146
PSM	MQKEITALAPSTMK	-326_22524	P60710	0	Mouse_09-2020	null	[MS,MS:1001208,SEQUEST,]	3.5e-4	1-UNIMOD:35,13-UNIMOD:35,3-UNIMOD:213	ms_run[1]:scan=5419	1745.0	3	2121.86515	707.95930	R	K	313	327
PSM	MQKEITALAPSTMK	-326_22524	P68134	0	Mouse_09-2020	null	[MS,MS:1001208,SEQUEST,]	3.5e-4	1-UNIMOD:35,13-UNIMOD:35,3-UNIMOD:213	ms_run[1]:scan=5419	1745.0	3	2121.86515	707.95930	R	K	315	329
PSM	QLFSDKLNEINEK	-326_37608	Q8C196	1	Mouse_09-2020	null	[MS,MS:1001208,SEQUEST,]	2.8e-3	6-UNIMOD:213	ms_run[1]:scan=8259	2579.1	3	2118.87760	706.96421	R	A	548	561
PSM	EITALAPSTMKIK	-326_27925	P60710	0	Mouse_09-2020	null	[MS,MS:1001208,SEQUEST,]	3.5e-4	10-UNIMOD:35,9-UNIMOD:213	ms_run[1]:scan=6430	2041.6	3	1959.85379	653.95600	K	I	316	329
PSM	EITALAPSTMKIK	-326_27925	P68134	0	Mouse_09-2020	null	[MS,MS:1001208,SEQUEST,]	3.5e-4	10-UNIMOD:35,9-UNIMOD:213	ms_run[1]:scan=6430	2041.6	3	1959.85379	653.95600	K	I	318	331
PSM	VAFTGSTQVGKLIK	-326_38532	P24549	1	Mouse_09-2020	null	[MS,MS:1001208,SEQUEST,]	5.4e-3	11-UNIMOD:213	ms_run[1]:scan=8423	2627.2	3	1989.90653	663.97427	K	A	242	256
PSM	LIGDAAKNQLTSNPENTVFDAK	-326_43899	P20029	1	Mouse_09-2020	null	[MS,MS:1001208,SEQUEST,]	8.2e-4	12-UNIMOD:213	ms_run[1]:scan=9444	2927.6	3	2887.25644	963.08975	R	L	76	98
PSM	LIGDAAKNQLTSNPENTVFDAK	-326_43898	P20029	1	Mouse_09-2020	null	[MS,MS:1001208,SEQUEST,]	8.2e-4	7-UNIMOD:213	ms_run[1]:scan=9444	2927.6	3	2887.25644	963.08975	R	L	76	98
PSM	LIGDAAKNQLTSNPENTVFDAK	-326_43897	P20029	1	Mouse_09-2020	null	[MS,MS:1001208,SEQUEST,]	8.2e-4	11-UNIMOD:213	ms_run[1]:scan=9444	2927.6	3	2887.25644	963.08975	R	L	76	98
PSM	FAGPYDKGEYSPSVQK	-326_27707	P25688	1	Mouse_09-2020	null	[MS,MS:1001208,SEQUEST,]	5.4e-3	9-UNIMOD:213	ms_run[1]:scan=6388	2029.3	3	2313.91294	771.97488	K	L	221	237
PSM	FAGPYDKGEYSPSVQK	-326_27706	P25688	1	Mouse_09-2020	null	[MS,MS:1001208,SEQUEST,]	5.4e-3	7-UNIMOD:213	ms_run[1]:scan=6388	2029.3	3	2313.91294	771.97488	K	L	221	237
PSM	NLGTIAKSGTSEFLNK	-326_40585	P08113	1	Mouse_09-2020	null	[MS,MS:1001208,SEQUEST,]	3.5e-4	7-UNIMOD:213	ms_run[1]:scan=8806	2739.9	3	2220.95908	740.99065	K	T	162	178
PSM	LVEVIKTPMTSQK	-326_26587	Q61425	1	Mouse_09-2020	null	[MS,MS:1001208,SEQUEST,]	3.5e-4	9-UNIMOD:35,6-UNIMOD:213	ms_run[1]:scan=6180	1968.3	3	2030.89103	677.63504	K	F	180	193
PSM	LHTVYQSVELPETHQMLR	-326_34519	Q07417	1	Mouse_09-2020	null	[MS,MS:1001208,SEQUEST,]	2.7e-2	16-UNIMOD:35,3-UNIMOD:213	ms_run[1]:scan=7681	2409.7	3	2738.16776	913.39423	R	T	25	43
PSM	LHTVYQSVELPETHQMLR	-326_34518	Q07417	1	Mouse_09-2020	null	[MS,MS:1001208,SEQUEST,]	2.7e-2	16-UNIMOD:35,5-UNIMOD:213	ms_run[1]:scan=7681	2409.7	3	2738.16776	913.39423	R	T	25	43
PSM	EITALAPSTMKIK	-326_27926	P60710	0	Mouse_09-2020	null	[MS,MS:1001208,SEQUEST,]	3.5e-4	10-UNIMOD:35,8-UNIMOD:213	ms_run[1]:scan=6430	2041.6	3	1959.85379	653.95600	K	I	316	329
PSM	EITALAPSTMKIK	-326_27926	P68134	0	Mouse_09-2020	null	[MS,MS:1001208,SEQUEST,]	3.5e-4	10-UNIMOD:35,8-UNIMOD:213	ms_run[1]:scan=6430	2041.6	3	1959.85379	653.95600	K	I	318	331
PSM	EITALAPSTMKIK	-326_27927	P60710	0	Mouse_09-2020	null	[MS,MS:1001208,SEQUEST,]	3.5e-4	10-UNIMOD:35,11-UNIMOD:213	ms_run[1]:scan=6430	2041.6	3	1959.85379	653.95600	K	I	316	329
PSM	EITALAPSTMKIK	-326_27927	P68134	0	Mouse_09-2020	null	[MS,MS:1001208,SEQUEST,]	3.5e-4	10-UNIMOD:35,11-UNIMOD:213	ms_run[1]:scan=6430	2041.6	3	1959.85379	653.95600	K	I	318	331
PSM	EITALAPSTMKIK	-326_27928	P60710	0	Mouse_09-2020	null	[MS,MS:1001208,SEQUEST,]	3.5e-4	10-UNIMOD:35,13-UNIMOD:213	ms_run[1]:scan=6430	2041.6	3	1959.85379	653.95600	K	I	316	329
PSM	EITALAPSTMKIK	-326_27928	P68134	0	Mouse_09-2020	null	[MS,MS:1001208,SEQUEST,]	3.5e-4	10-UNIMOD:35,13-UNIMOD:213	ms_run[1]:scan=6430	2041.6	3	1959.85379	653.95600	K	I	318	331
PSM	GTAFGGWKSVESVPK	-326_39452	P28474	1	Mouse_09-2020	null	[MS,MS:1001208,SEQUEST,]	5.0e-3	8-UNIMOD:213	ms_run[1]:scan=8600	2679.2	3	2090.86063	697.62553	K	V	316	331
PSM	GTAFGGWKSVESVPK	-326_39453	P28474	1	Mouse_09-2020	null	[MS,MS:1001208,SEQUEST,]	4.1e-3	2-UNIMOD:213	ms_run[1]:scan=8600	2679.2	3	2090.86063	697.62553	K	V	316	331
PSM	NIDVLKATAEEISSK	-326_49695	Q9CQ62	1	Mouse_09-2020	null	[MS,MS:1001208,SEQUEST,]	8.2e-4	6-UNIMOD:213	ms_run[1]:scan=10706	3306.4	3	2158.92936	720.31502	R	G	92	107
PSM	IEEIKDFLLTAR	-326_52441	Q9JJI8	1	Mouse_09-2020	null	[MS,MS:1001208,SEQUEST,]	6.7e-4	5-UNIMOD:213	ms_run[1]:scan=11474	3554.3	3	1988.87821	663.63039	K	K	5	17
PSM	LVQTKAILNYIASK	-326_50223	P30115	1	Mouse_09-2020	null	[MS,MS:1001208,SEQUEST,]	3.5e-4	4-UNIMOD:213	ms_run[1]:scan=10841	3348.4	3	2102.99411	701.66896	K	N	65	79
PSM	LVQTKAILNYIASK	-326_50222	P30115	1	Mouse_09-2020	null	[MS,MS:1001208,SEQUEST,]	3.5e-4	5-UNIMOD:213	ms_run[1]:scan=10841	3348.4	3	2102.99411	701.66896	K	N	65	79
PSM	IALGIPLPEIKNVVSGK	-326_54925	Q8C196	1	Mouse_09-2020	null	[MS,MS:1001208,SEQUEST,]	1.9e-2	9-UNIMOD:213	ms_run[1]:scan=12153	3773.1	3	2289.13144	763.71457	K	S	741	758
PSM	IALGIPLPEIKNVVSGK	-326_54924	Q8C196	1	Mouse_09-2020	null	[MS,MS:1001208,SEQUEST,]	2.4e-2	17-UNIMOD:213	ms_run[1]:scan=12153	3773.1	3	2289.13144	763.71457	K	S	741	758
PSM	IALGIPLPEIKNVVSGK	-326_54923	Q8C196	1	Mouse_09-2020	null	[MS,MS:1001208,SEQUEST,]	2.4e-2	15-UNIMOD:213	ms_run[1]:scan=12153	3773.1	3	2289.13144	763.71457	K	S	741	758
PSM	IALGIPLPEIKNVVSGK	-326_54922	Q8C196	1	Mouse_09-2020	null	[MS,MS:1001208,SEQUEST,]	1.9e-2	11-UNIMOD:213	ms_run[1]:scan=12153	3773.1	3	2289.13144	763.71457	K	S	741	758
PSM	AGAKAPAKAQASAPAQAPK	-326_5825	P47915	1	Mouse_09-2020	null	[MS,MS:1001208,SEQUEST,]	1.6e-3	8-UNIMOD:213	ms_run[1]:scan=2329	834.2	3	2275.02976	759.01379	K	A	127	146
PSM	TQDPAKAPNSPDVLEIEFKK	-326_37638	P16460	1	Mouse_09-2020	null	[MS,MS:1001208,SEQUEST,]	1.0e-2	20-UNIMOD:213	ms_run[1]:scan=8263	2580.3	4	2768.22280	692.81086	K	V	210	230
PSM	IVSQLLTLMDGLKQR	-326_47721	Q01853	1	Mouse_09-2020	null	[MS,MS:1001208,SEQUEST,]	3.2e-2	9-UNIMOD:35,13-UNIMOD:213	ms_run[1]:scan=10229	3162.5	3	2272.04203	758.01966	R	H	324	339
PSM	ALQASALAAWGGKAANK	-326_36812	Q91Y97	1	Mouse_09-2020	null	[MS,MS:1001208,SEQUEST,]	8.2e-4	13-UNIMOD:213	ms_run[1]:scan=8115	2536.9	3	2168.95328	723.65571	R	A	305	322
PSM	ASAELALGENNEVLKSGR	-326_34744	P05202	1	Mouse_09-2020	null	[MS,MS:1001208,SEQUEST,]	2.3e-2	12-UNIMOD:213	ms_run[1]:scan=7722	2421.7	3	2399.02915	800.34738	K	V	108	126
PSM	MMSNGILKVPAINVNDSVTK	-326_45823	P50247	1	Mouse_09-2020	null	[MS,MS:1001208,SEQUEST,]	2.4e-3	1-UNIMOD:35,2-UNIMOD:35,8-UNIMOD:213	ms_run[1]:scan=9830	3042.9	3	2704.18320	902.06349	K	K	167	187
PSM	VVDLLAPYAKGGK	-326_39456	P56480	1	Mouse_09-2020	null	[MS,MS:1001208,SEQUEST,]	5.5e-3	10-UNIMOD:213	ms_run[1]:scan=8601	2679.4	3	1871.83225	624.61619	K	G	189	202
PSM	VVDLLAPYAKGGK	-326_39457	P56480	1	Mouse_09-2020	null	[MS,MS:1001208,SEQUEST,]	4.1e-3	8-UNIMOD:213	ms_run[1]:scan=8601	2679.4	3	1871.83225	624.61619	K	G	189	202
PSM	ALQYAFFAEKSANK	-326_40011	Q9DBM2	1	Mouse_09-2020	null	[MS,MS:1001208,SEQUEST,]	3.9e-2	11-UNIMOD:213	ms_run[1]:scan=8691	2705.9	3	2128.87882	710.29741	R	S	265	279
PSM	ALQYAFFAEKSANK	-326_40010	Q9DBM2	1	Mouse_09-2020	null	[MS,MS:1001208,SEQUEST,]	1.1e-2	10-UNIMOD:213	ms_run[1]:scan=8691	2705.9	3	2128.87882	710.29741	R	S	265	279
PSM	ISALTGHLANKEAEVAK	-326_42476	Q9EP71	1	Mouse_09-2020	null	[MS,MS:1001208,SEQUEST,]	3.6e-2	2-UNIMOD:213	ms_run[1]:scan=9180	2850.0	3	2293.02774	765.01356	K	E	750	767
PSM	SFPFVSKTLGVDFIDVATK	-326_55886	Q8C196	1	Mouse_09-2020	null	[MS,MS:1001208,SEQUEST,]	1.5e-3	8-UNIMOD:213	ms_run[1]:scan=12697	3980.2	3	2612.17545	871.39556	R	M	1263	1282
PSM	SFPFVSKTLGVDFIDVATK	-326_55885	Q8C196	1	Mouse_09-2020	null	[MS,MS:1001208,SEQUEST,]	1.5e-3	6-UNIMOD:213	ms_run[1]:scan=12697	3980.2	3	2612.17545	871.39556	R	M	1263	1282
PSM	SFPFVSKTLGVDFIDVATK	-326_55887	Q8C196	1	Mouse_09-2020	null	[MS,MS:1001208,SEQUEST,]	2.8e-3	1-UNIMOD:213	ms_run[1]:scan=12697	3980.2	3	2612.17545	871.39556	R	M	1263	1282
PSM	SAAETVTKGGIMLPEK	-326_30255	Q64433	1	Mouse_09-2020	null	[MS,MS:1001208,SEQUEST,]	3.5e-4	12-UNIMOD:35,8-UNIMOD:213	ms_run[1]:scan=6884	2174.7	3	2188.92551	730.31262	R	Q	21	37
PSM	LHTVYQSVELPETHQMLR	-326_34520	Q07417	1	Mouse_09-2020	null	[MS,MS:1001208,SEQUEST,]	2.8e-2	16-UNIMOD:35,2-UNIMOD:213	ms_run[1]:scan=7681	2409.7	3	2738.16776	913.39423	R	T	25	43
PSM	LHTVYQSVELPETHQMLR	-326_34516	Q07417	1	Mouse_09-2020	null	[MS,MS:1001208,SEQUEST,]	3.5e-2	16-UNIMOD:35,7-UNIMOD:213	ms_run[1]:scan=7681	2409.7	3	2738.16776	913.39423	R	T	25	43
PSM	TVIPANKLQELQVNLVR	-326_50449	P35492	1	Mouse_09-2020	null	[MS,MS:1001208,SEQUEST,]	1.0e-3	7-UNIMOD:213	ms_run[1]:scan=10922	3376.1	3	2476.20279	826.07141	R	H	176	193
PSM	CMTEEIFGPVTCVVPFDSEEEVITR	-326_31581	Q8BH00	1	Mouse_09-2020	null	[MS,MS:1001208,SEQUEST,]	4.2e-2	1-UNIMOD:4,12-UNIMOD:4,3-UNIMOD:213	ms_run[1]:scan=7140	2249.8	4	3485.38613	872.10606	R	N	387	412
PSM	ATDFVVPGPGKVEITYTPK	-326_48935	O88844	1	Mouse_09-2020	null	[MS,MS:1001208,SEQUEST,]	4.1e-3	11-UNIMOD:213	ms_run[1]:scan=10494	3241.8	3	2560.14347	854.05179	R	G	141	160
PSM	ATDFVVPGPGKVEITYTPK	-326_48934	O88844	1	Mouse_09-2020	null	[MS,MS:1001208,SEQUEST,]	4.1e-3	13-UNIMOD:213	ms_run[1]:scan=10494	3241.8	3	2560.14347	854.05179	R	G	141	160
PSM	DIHKASKGRMMRCLR	-326_45364	D3Z197	1	Mouse_09-2020	null	[MS,MS:1001208,SEQUEST,]	4.2e-2	13-UNIMOD:4,11-UNIMOD:35,7-UNIMOD:213	ms_run[1]:scan=9728	3012.0	3	2416.02628	806.01263	K	P	817	832
PSM	FGMHLQAATPKGYEPDPNIVK	-326_32570	P11725	1	Mouse_09-2020	null	[MS,MS:1001208,SEQUEST,]	3.5e-4	3-UNIMOD:35,11-UNIMOD:213	ms_run[1]:scan=7326	2304.4	4	2870.22866	718.31187	K	A	211	232
PSM	MAEVGGTIPRSNRELQR	-326_47902	P32240	1	Mouse_09-2020	null	[MS,MS:1001208,SEQUEST,]	3.6e-2	1-UNIMOD:35,7-UNIMOD:213	ms_run[1]:scan=10262	3172.2	3	2471.05497	824.35599	0	V	1	18
PSM	VKEGMNIVEAMER	-326_17837	P17742	1	Mouse_09-2020	null	[MS,MS:1001208,SEQUEST,]	1.6e-3	5-UNIMOD:35,11-UNIMOD:35,3-UNIMOD:213	ms_run[1]:scan=4554	1490.1	3	2078.79691	693.60352	K	G	132	145
PSM	VKEGMNIVEAMER	-326_17838	P17742	1	Mouse_09-2020	null	[MS,MS:1001208,SEQUEST,]	1.6e-3	5-UNIMOD:35,11-UNIMOD:35,2-UNIMOD:213	ms_run[1]:scan=4554	1490.1	3	2078.79691	693.60352	K	G	132	145
PSM	DFLAGGVAAAISKTAVAPIER	-326_55192	P51881	1	Mouse_09-2020	null	[MS,MS:1001208,SEQUEST,]	3.5e-4	13-UNIMOD:213	ms_run[1]:scan=12270	3815.7	3	2598.20304	866.73821	K	K	11	32
PSM	SFPFVSKTLGVDFIDVATK	-326_55888	Q8C196	1	Mouse_09-2020	null	[MS,MS:1001208,SEQUEST,]	1.6e-3	7-UNIMOD:213	ms_run[1]:scan=12697	3980.2	3	2612.17545	871.39556	R	M	1263	1282
PSM	VLQATVVAVGSGGKGK	-326_24405	Q64433	1	Mouse_09-2020	null	[MS,MS:1001208,SEQUEST,]	3.5e-4	16-UNIMOD:213	ms_run[1]:scan=5769	1847.8	3	2011.92533	671.31317	K	G	41	57
PSM	ALKDVKGQIGAPMPGK	-326_18054	G5E8R3	1	Mouse_09-2020	null	[MS,MS:1001208,SEQUEST,]	1.3e-2	13-UNIMOD:35,6-UNIMOD:213	ms_run[1]:scan=4596	1502.5	3	2166.96878	722.99333	K	I	1104	1120
PSM	IASTLKDNDPPIAVAK	-326_31050	A0A0R4J0Z1	1	Mouse_09-2020	null	[MS,MS:1001208,SEQUEST,]	2.8e-3	6-UNIMOD:213	ms_run[1]:scan=7036	2219.3	3	2193.98398	731.99914	K	D	100	116
PSM	KHIYIDKNTK	-326_2022	Q9WUM5	1	Mouse_09-2020	null	[MS,MS:1001208,SEQUEST,]	4.2e-2	1-UNIMOD:213	ms_run[1]:scan=1515	587.1	3	1800.77268	600.92877	R	I	48	58
PSM	AGLLTKAEMQQILQGLDK	-326_51548	Q91YI0	1	Mouse_09-2020	null	[MS,MS:1001208,SEQUEST,]	5.0e-3	9-UNIMOD:35,5-UNIMOD:213	ms_run[1]:scan=11260	3489.4	3	2514.13565	838.71642	K	A	52	70
PSM	AGLLTKAEMQQILQGLDK	-326_51547	Q91YI0	1	Mouse_09-2020	null	[MS,MS:1001208,SEQUEST,]	5.0e-3	9-UNIMOD:35,6-UNIMOD:213	ms_run[1]:scan=11260	3489.4	3	2514.13565	838.71642	K	A	52	70
PSM	TVDNFVALATGEKGFGYK	-326_52053	P24369	1	Mouse_09-2020	null	[MS,MS:1001208,SEQUEST,]	1.7e-2	10-UNIMOD:213	ms_run[1]:scan=11384	3527.0	3	2458.04001	820.01697	K	S	72	90
PSM	DFLAGGVAAAISKTAVAPIER	-326_55193	P51881	1	Mouse_09-2020	null	[MS,MS:1001208,SEQUEST,]	3.5e-4	12-UNIMOD:213	ms_run[1]:scan=12270	3815.7	3	2598.20304	866.73821	K	K	11	32
PSM	LIGDAAKNQLTSNPENTVFDAK	-326_43896	P20029	1	Mouse_09-2020	null	[MS,MS:1001208,SEQUEST,]	8.2e-4	4-UNIMOD:213	ms_run[1]:scan=9444	2927.6	3	2887.25644	963.08975	R	L	76	98
PSM	VGEVIVTKDDAMLLK	-326_40125	P63038	1	Mouse_09-2020	null	[MS,MS:1001208,SEQUEST,]	2.5e-2	12-UNIMOD:35,8-UNIMOD:213	ms_run[1]:scan=8713	2712.5	3	2187.97428	729.99300	K	K	345	360
PSM	VLQATVVAVGSGGKGK	-326_24404	Q64433	1	Mouse_09-2020	null	[MS,MS:1001208,SEQUEST,]	3.5e-4	14-UNIMOD:213	ms_run[1]:scan=5769	1847.8	3	2011.92533	671.31317	K	G	41	57
PSM	LHTVYQSVELPETHQMLR	-326_34517	Q07417	1	Mouse_09-2020	null	[MS,MS:1001208,SEQUEST,]	4.2e-2	16-UNIMOD:35,9-UNIMOD:213	ms_run[1]:scan=7681	2409.7	3	2738.16776	913.39423	R	T	25	43
PSM	AALQELLSKGLIK	-326_52337	A0A1L1SQA8	1	Mouse_09-2020	null	[MS,MS:1001208,SEQUEST,]	8.2e-4	9-UNIMOD:213	ms_run[1]:scan=11448	3546.5	3	1924.91928	642.31088	R	V	54	67
PSM	MGLINKEEVLLPLDNPYGK	-326_53287	P25688	1	Mouse_09-2020	null	[MS,MS:1001208,SEQUEST,]	7.7e-3	1-UNIMOD:35,6-UNIMOD:213	ms_run[1]:scan=11673	3616.8	3	2700.20688	900.73911	K	T	272	291
PSM	MGLINKEEVLLPLDNPYGK	-326_53289	P25688	1	Mouse_09-2020	null	[MS,MS:1001208,SEQUEST,]	7.7e-3	1-UNIMOD:35,8-UNIMOD:213	ms_run[1]:scan=11673	3616.8	3	2700.20688	900.73911	K	T	272	291
PSM	MGLINKEEVLLPLDNPYGK	-326_53288	P25688	1	Mouse_09-2020	null	[MS,MS:1001208,SEQUEST,]	7.7e-3	1-UNIMOD:35,7-UNIMOD:213	ms_run[1]:scan=11673	3616.8	3	2700.20688	900.73911	K	T	272	291
PSM	VGIPVVAVESDPKQLDTAK	-326_43795	Q9DBM2	1	Mouse_09-2020	null	[MS,MS:1001208,SEQUEST,]	8.2e-4	13-UNIMOD:213	ms_run[1]:scan=9427	2922.6	3	2507.14652	836.38707	R	I	317	336
PSM	LGVTADDVKNVIIWGNHSSTQYPDVNHAK	-326_46745	P14152	1	Mouse_09-2020	null	[MS,MS:1001208,SEQUEST,]	1.6e-3	9-UNIMOD:213	ms_run[1]:scan=10019	3099.1	4	3719.65835	930.66864	K	K	171	200
PSM	SLRVGNGFEEGTTQGPLINEKAVEK	-326_35693	Q8BWF0	1	Mouse_09-2020	null	[MS,MS:1001208,SEQUEST,]	1.0e-3	20-UNIMOD:213	ms_run[1]:scan=7906	2475.7	4	3214.45254	804.36679	K	E	355	380
PSM	SLRVGNGFEEGTTQGPLINEKAVEK	-326_35692	Q8BWF0	1	Mouse_09-2020	null	[MS,MS:1001208,SEQUEST,]	1.0e-3	21-UNIMOD:213	ms_run[1]:scan=7906	2475.7	4	3214.45254	804.36679	K	E	355	380
PSM	IASTLKDNDPPIAVAK	-326_31049	A0A0R4J0Z1	1	Mouse_09-2020	null	[MS,MS:1001208,SEQUEST,]	5.0e-3	3-UNIMOD:213	ms_run[1]:scan=7036	2219.3	3	2193.98398	731.99914	K	D	100	116
PSM	IASTLKDNDPPIAVAK	-326_31051	A0A0R4J0Z1	1	Mouse_09-2020	null	[MS,MS:1001208,SEQUEST,]	3.5e-3	4-UNIMOD:213	ms_run[1]:scan=7036	2219.3	3	2193.98398	731.99914	K	D	100	116
PSM	AIGLPEDLIQKGKDIKGVSEIVHEGK	-326_43980	P12710	1	Mouse_09-2020	null	[MS,MS:1001208,SEQUEST,]	3.5e-4	14-UNIMOD:213	ms_run[1]:scan=9459	2932.0	5	3314.60950	663.72721	K	I	21	47
PSM	AIGLPEDLIQKGKDIKGVSEIVHEGK	-326_43979	P12710	1	Mouse_09-2020	null	[MS,MS:1001208,SEQUEST,]	3.5e-4	13-UNIMOD:213	ms_run[1]:scan=9459	2932.0	5	3314.60950	663.72721	K	I	21	47
PSM	AIGLPEDLIQKGKDIKGVSEIVHEGK	-326_43978	P12710	1	Mouse_09-2020	null	[MS,MS:1001208,SEQUEST,]	3.5e-4	11-UNIMOD:213	ms_run[1]:scan=9459	2932.0	5	3314.60950	663.72721	K	I	21	47
PSM	KQGGLGPMNIPLISDPK	-326_43214	P35700	1	Mouse_09-2020	null	[MS,MS:1001208,SEQUEST,]	1.2e-3	8-UNIMOD:35,1-UNIMOD:213	ms_run[1]:scan=9321	2891.4	3	2322.02286	774.67941	K	T	93	110
PSM	ALAAAGYDVEKNNSR	-326_20675	P43274	1	Mouse_09-2020	null	[MS,MS:1001208,SEQUEST,]	1.0e-3	11-UNIMOD:213	ms_run[1]:scan=5082	1646.0	3	2119.85062	707.28757	K	K	65	80
PSM	AGLLTKAEMQQILQGLDK	-326_51549	Q91YI0	1	Mouse_09-2020	null	[MS,MS:1001208,SEQUEST,]	7.3e-3	9-UNIMOD:35,8-UNIMOD:213	ms_run[1]:scan=11260	3489.4	3	2514.13565	838.71642	K	A	52	70
PSM	SDKWIDIHNPATNEVVGRVPQSTK	-326_36025	Q9EQ20	1	Mouse_09-2020	null	[MS,MS:1001208,SEQUEST,]	3.5e-3	3-UNIMOD:213	ms_run[1]:scan=7967	2493.6	4	3232.45229	808.86696	K	E	53	77
PSM	SDKWIDIHNPATNEVVGRVPQSTK	-326_36026	Q9EQ20	1	Mouse_09-2020	null	[MS,MS:1001208,SEQUEST,]	5.0e-3	2-UNIMOD:213	ms_run[1]:scan=7967	2493.6	4	3232.45229	808.86696	K	E	53	77
PSM	SDKWIDIHNPATNEVVGRVPQSTK	-326_36027	Q9EQ20	1	Mouse_09-2020	null	[MS,MS:1001208,SEQUEST,]	5.0e-3	1-UNIMOD:213	ms_run[1]:scan=7967	2493.6	4	3232.45229	808.86696	K	E	53	77
PSM	SHIMAAKAVANTMR	-326_8362	P80316	1	Mouse_09-2020	null	[MS,MS:1001208,SEQUEST,]	1.6e-3	4-UNIMOD:35,13-UNIMOD:35,1-UNIMOD:213	ms_run[1]:scan=2809	976.8	3	2073.83072	691.94762	K	S	36	50
PSM	GLYPAPLKIIDAVK	-326_54344	Q8BMS1	1	Mouse_09-2020	null	[MS,MS:1001208,SEQUEST,]	3.5e-3	3-UNIMOD:213	ms_run[1]:scan=11971	3712.0	3	2038.96524	680.32653	K	G	296	310
PSM	AALQELLSKGLIK	-326_52338	A0A1L1SQA8	1	Mouse_09-2020	null	[MS,MS:1001208,SEQUEST,]	1.6e-3	8-UNIMOD:213	ms_run[1]:scan=11448	3546.5	3	1924.91928	642.31088	R	V	54	67
PSM	VSKDASPGSPLEK	-326_12851	P54869	1	Mouse_09-2020	null	[MS,MS:1001208,SEQUEST,]	1.0e-3	3-UNIMOD:213	ms_run[1]:scan=3636	1220.3	3	1855.75046	619.25521	R	V	425	438
PSM	VSKDASPGSPLEK	-326_12852	P54869	1	Mouse_09-2020	null	[MS,MS:1001208,SEQUEST,]	1.0e-3	2-UNIMOD:213	ms_run[1]:scan=3636	1220.3	3	1855.75046	619.25521	R	V	425	438
PSM	VSKDASPGSPLEK	-326_12850	P54869	1	Mouse_09-2020	null	[MS,MS:1001208,SEQUEST,]	1.0e-3	4-UNIMOD:213	ms_run[1]:scan=3636	1220.3	3	1855.75046	619.25521	R	V	425	438
PSM	AFLSSPEHVNRPINGNGKQ	-326_21362	P19157	1	Mouse_09-2020	null	[MS,MS:1001208,SEQUEST,]	6.7e-4	18-UNIMOD:213	ms_run[1]:scan=5209	1683.2	4	2606.11904	652.28508	K	0	192	211
PSM	HIDSASMYQNEKEVGLAIR	-326_28878	P70694	1	Mouse_09-2020	null	[MS,MS:1001208,SEQUEST,]	1.6e-3	7-UNIMOD:35,4-UNIMOD:213	ms_run[1]:scan=6621	2097.7	3	2718.12723	906.71374	R	K	48	67
PSM	HIDSASMYQNEKEVGLAIR	-326_28876	P70694	1	Mouse_09-2020	null	[MS,MS:1001208,SEQUEST,]	1.6e-3	7-UNIMOD:35,3-UNIMOD:213	ms_run[1]:scan=6621	2097.7	3	2718.12723	906.71374	R	K	48	67
PSM	HIDSASMYQNEKEVGLAIR	-326_28877	P70694	1	Mouse_09-2020	null	[MS,MS:1001208,SEQUEST,]	1.6e-3	7-UNIMOD:35,6-UNIMOD:213	ms_run[1]:scan=6621	2097.7	3	2718.12723	906.71374	R	K	48	67
PSM	ISGASEKDIVHSGLAYTMER	-326_35572	P26443	1	Mouse_09-2020	null	[MS,MS:1001208,SEQUEST,]	1.0e-2	18-UNIMOD:35,2-UNIMOD:213	ms_run[1]:scan=7885	2469.6	3	2721.12851	907.71362	R	A	497	517
PSM	SHIMAAKAVANTMR	-326_8361	P80316	1	Mouse_09-2020	null	[MS,MS:1001208,SEQUEST,]	2.0e-3	4-UNIMOD:35,13-UNIMOD:35,2-UNIMOD:213	ms_run[1]:scan=2809	976.8	3	2073.83072	691.94762	K	S	36	50
PSM	SHIMAAKAVANTMR	-326_8360	P80316	1	Mouse_09-2020	null	[MS,MS:1001208,SEQUEST,]	2.0e-3	4-UNIMOD:35,13-UNIMOD:35,7-UNIMOD:213	ms_run[1]:scan=2809	976.8	3	2073.83072	691.94762	K	S	36	50
PSM	KSQIFSTASDNQPTVTIK	-326_34203	P20029	1	Mouse_09-2020	null	[MS,MS:1001208,SEQUEST,]	3.5e-4	1-UNIMOD:213	ms_run[1]:scan=7624	2392.9	3	2506.09330	836.03480	K	Y	448	466
PSM	AIGLPEDLIQKGKDIKGVSEIVHEGK	-326_43977	P12710	1	Mouse_09-2020	null	[MS,MS:1001208,SEQUEST,]	3.5e-4	6-UNIMOD:213	ms_run[1]:scan=9459	2932.0	5	3314.60950	663.72721	K	I	21	47
PSM	AIGLPEDLIQKGKDIKGVSEIVHEGK	-326_43976	P12710	1	Mouse_09-2020	null	[MS,MS:1001208,SEQUEST,]	3.5e-4	7-UNIMOD:213	ms_run[1]:scan=9459	2932.0	5	3314.60950	663.72721	K	I	21	47
PSM	ITPFEEKMIAEAIPELK	-326_52777	P08249	1	Mouse_09-2020	null	[MS,MS:1001208,SEQUEST,]	2.8e-3	8-UNIMOD:35,6-UNIMOD:213	ms_run[1]:scan=11547	3576.4	3	2516.11246	839.37377	K	S	308	325
PSM	ITPFEEKMIAEAIPELK	-326_52780	P08249	1	Mouse_09-2020	null	[MS,MS:1001208,SEQUEST,]	7.7e-3	8-UNIMOD:35,2-UNIMOD:213	ms_run[1]:scan=11547	3576.4	3	2516.11246	839.37377	K	S	308	325
PSM	ITPFEEKMIAEAIPELK	-326_52779	P08249	1	Mouse_09-2020	null	[MS,MS:1001208,SEQUEST,]	2.8e-3	8-UNIMOD:35,7-UNIMOD:213	ms_run[1]:scan=11547	3576.4	3	2516.11246	839.37377	K	S	308	325
PSM	ITPFEEKMIAEAIPELK	-326_52778	P08249	1	Mouse_09-2020	null	[MS,MS:1001208,SEQUEST,]	2.8e-3	8-UNIMOD:35,5-UNIMOD:213	ms_run[1]:scan=11547	3576.4	3	2516.11246	839.37377	K	S	308	325
PSM	KSQIFSTASDNQPTVTIK	-326_34204	P20029	1	Mouse_09-2020	null	[MS,MS:1001208,SEQUEST,]	3.5e-4	6-UNIMOD:213	ms_run[1]:scan=7624	2392.9	3	2506.09330	836.03480	K	Y	448	466
PSM	KSQIFSTASDNQPTVTIK	-326_34205	P20029	1	Mouse_09-2020	null	[MS,MS:1001208,SEQUEST,]	3.5e-4	7-UNIMOD:213	ms_run[1]:scan=7624	2392.9	3	2506.09330	836.03480	K	Y	448	466
PSM	KSQIFSTASDNQPTVTIK	-326_34202	P20029	1	Mouse_09-2020	null	[MS,MS:1001208,SEQUEST,]	3.5e-4	2-UNIMOD:213	ms_run[1]:scan=7624	2392.9	3	2506.09330	836.03480	K	Y	448	466
PSM	HIDSASMYQNEKEVGLAIR	-326_28879	P70694	1	Mouse_09-2020	null	[MS,MS:1001208,SEQUEST,]	2.0e-3	7-UNIMOD:35,1-UNIMOD:213	ms_run[1]:scan=6621	2097.7	3	2718.12723	906.71374	R	K	48	67
PSM	RHNFMVSLPNITDSVIEKK	-326_32101	Q9QZ85	1	Mouse_09-2020	null	[MS,MS:1001208,SEQUEST,]	3.5e-4	5-UNIMOD:35	ms_run[1]:scan=7242	2279.8	4	2244.17885	561.80059	K	Q	256	275
PSM	NVFNALVR	-326_32097	Q9CR62	1	Mouse_09-2020	null	[MS,MS:1001208,SEQUEST,]	1.6e-3	null	ms_run[1]:scan=7241	2279.5	2	932.53172	466.76925	K	A	163	171
PSM	TYAEILEPFHPVR	-326_38867	Q9CQ54	1	Mouse_09-2020	null	[MS,MS:1001208,SEQUEST,]	3.5e-4	null	ms_run[1]:scan=8484	2645.1	3	1571.82181	524.61207	K	0	108	121
PSM	AISSAVRQAGIAQLYGIAGSTNVTGDQVKK	-326_38874	Q9QXD6	1	Mouse_09-2020	null	[MS,MS:1001208,SEQUEST,]	3.5e-4	null	ms_run[1]:scan=8485	2645.4	4	3003.62612	751.66100	K	D	44	74
PSM	LNSFIALVNK	-326_38880	A0A0R4IZY2	1	Mouse_09-2020	null	[MS,MS:1001208,SEQUEST,]	3.5e-4	null	ms_run[1]:scan=8486	2645.7	2	1118.65642	559.83205	K	L	247	257
PSM	YQLQSQENFEPFMK	-326_38892	P12710	1	Mouse_09-2020	null	[MS,MS:1001208,SEQUEST,]	2.6e-2	13-UNIMOD:35	ms_run[1]:scan=8488	2646.3	2	1804.81951	902.91417	K	I	7	21
PSM	ILVLNTPNNPLGK	-326_38765	Q8BTY1	1	Mouse_09-2020	null	[MS,MS:1001208,SEQUEST,]	3.5e-4	null	ms_run[1]:scan=8466	2639.8	2	1392.82244	696.91410	K	F	177	190
PSM	NILLSIGELPKEMNK	-326_37697	O08601	1	Mouse_09-2020	null	[MS,MS:1001208,SEQUEST,]	1.0e-3	13-UNIMOD:35	ms_run[1]:scan=8274	2583.5	3	1714.94144	572.31845	K	M	558	573
PSM	ADLINNLGTIAK	-326_37673	P07901	0	Mouse_09-2020	null	[MS,MS:1001208,SEQUEST,]	3.5e-4	null	ms_run[1]:scan=8270	2582.3	2	1242.70586	621.85625	K	G	101	113
PSM	ADLINNLGTIAK	-326_37673	P11499	0	Mouse_09-2020	null	[MS,MS:1001208,SEQUEST,]	3.5e-4	null	ms_run[1]:scan=8270	2582.3	2	1242.70586	621.85625	K	G	96	108
PSM	DLGATWVVLGHSERR	-326_32115	P17751	1	Mouse_09-2020	null	[MS,MS:1001208,SEQUEST,]	2.3e-2	null	ms_run[1]:scan=7245	2280.6	3	1695.89280	565.96903	K	V	136	151
PSM	AIGLPEDLIQKGKDIKGVSEIVHEGK	-326_38795	P12710	1	Mouse_09-2020	null	[MS,MS:1001208,SEQUEST,]	2.8e-3	null	ms_run[1]:scan=8472	2641.6	6	2773.54754	463.09703	K	I	21	47
PSM	GGYVLHIGTIYGNLK	-326_38838	Q8BGQ7	1	Mouse_09-2020	null	[MS,MS:1001208,SEQUEST,]	8.2e-4	null	ms_run[1]:scan=8478	2643.3	3	1604.87894	535.63135	R	G	570	585
PSM	VSFELFADKVPK	-326_38844	P17742	1	Mouse_09-2020	null	[MS,MS:1001208,SEQUEST,]	3.5e-4	null	ms_run[1]:scan=8480	2643.9	3	1379.75763	460.59049	R	A	20	32
PSM	GIIDPTKVVR	-326_37691	P63038	1	Mouse_09-2020	null	[MS,MS:1001208,SEQUEST,]	1.0e-3	6-UNIMOD:213	ms_run[1]:scan=8273	2583.2	3	1638.72947	546.91446	K	A	517	527
PSM	RGILTLKYPIEHGIITNWDDMEK	-326_38849	P68134	1	Mouse_09-2020	null	[MS,MS:1001208,SEQUEST,]	3.5e-4	21-UNIMOD:35	ms_run[1]:scan=8481	2644.2	4	2758.42592	690.36127	K	W	64	87
PSM	YGLLILMK	-326_38853	Q05421	1	Mouse_09-2020	null	[MS,MS:1001208,SEQUEST,]	3.5e-4	7-UNIMOD:35	ms_run[1]:scan=8482	2644.5	2	966.56999	483.78826	R	P	310	318
PSM	GIIDPTKVVR	-326_37692	P63038	1	Mouse_09-2020	null	[MS,MS:1001208,SEQUEST,]	1.0e-3	7-UNIMOD:213	ms_run[1]:scan=8273	2583.2	3	1638.72947	546.91446	K	A	517	527
PSM	AIGLPEDLIQKGKDIKGVSEIVHEGK	-326_38896	P12710	1	Mouse_09-2020	null	[MS,MS:1001208,SEQUEST,]	3.5e-4	null	ms_run[1]:scan=8490	2646.9	4	2773.54702	694.14191	K	I	21	47
PSM	VIPATDLSEQISTAGTEASGTGNMK	-326_38066	Q9ET01	1	Mouse_09-2020	null	[MS,MS:1001208,SEQUEST,]	3.5e-4	24-UNIMOD:35	ms_run[1]:scan=8339	2602.5	3	2494.19895	832.07076	K	M	657	682
PSM	ELSFAAVSFYHK	-326_38907	P19096	1	Mouse_09-2020	null	[MS,MS:1001208,SEQUEST,]	8.2e-4	null	ms_run[1]:scan=8492	2647.4	3	1398.70539	466.90659	R	R	2408	2420
PSM	EWGYASHNGPDHWHELYPIAK	-326_39184	P16015	1	Mouse_09-2020	null	[MS,MS:1001208,SEQUEST,]	2.1e-2	null	ms_run[1]:scan=8545	2663.0	4	2507.15346	627.54364	K	D	4	25
PSM	GHYTIGKEIIDPVLDR	-326_32090	A0A0A0MQA5	1	Mouse_09-2020	null	[MS,MS:1001208,SEQUEST,]	3.5e-4	null	ms_run[1]:scan=7240	2279.2	3	1825.98062	609.33174	R	R	135	151
PSM	VYIGGEDYEKEFTPK	-326_32082	P40936	1	Mouse_09-2020	null	[MS,MS:1001208,SEQUEST,]	8.2e-4	null	ms_run[1]:scan=7239	2278.9	3	1774.85483	592.28932	K	Y	5	20
PSM	LFYVPQRPYMTLGTLRDQVIYPDGKEDQKK	-326_39230	P55096	1	Mouse_09-2020	null	[MS,MS:1001208,SEQUEST,]	2.8e-3	10-UNIMOD:35	ms_run[1]:scan=8554	2665.7	5	3614.86341	723.77933	K	G	505	535
PSM	LGGSAVISLEGKPL	-326_39237	P18760	1	Mouse_09-2020	null	[MS,MS:1001208,SEQUEST,]	3.5e-4	null	ms_run[1]:scan=8555	2666.0	2	1340.77934	670.89283	K	0	153	167
PSM	VLTPTQVMNRPSSISWDGLDPGK	-326_39251	P70296	1	Mouse_09-2020	null	[MS,MS:1001208,SEQUEST,]	1.0e-3	8-UNIMOD:35	ms_run[1]:scan=8559	2667.1	3	2514.26474	838.76008	K	Y	40	63
PSM	NTGTEAPDYLATVDVDPK	-326_39258	A0A0R4J135	0	Mouse_09-2020	null	[MS,MS:1001208,SEQUEST,]	6.7e-4	null	ms_run[1]:scan=8560	2667.5	2	1905.90862	953.45745	R	P	35	53
PSM	NTGTEAPDYLATVDVDPK	-326_39258	P17563	0	Mouse_09-2020	null	[MS,MS:1001208,SEQUEST,]	6.7e-4	null	ms_run[1]:scan=8560	2667.5	2	1905.90862	953.45745	R	P	35	53
PSM	NKLILPGLMSSR	-326_39294	A0A0R4J135	1	Mouse_09-2020	null	[MS,MS:1001208,SEQUEST,]	8.2e-4	9-UNIMOD:35,2-UNIMOD:213	ms_run[1]:scan=8570	2670.4	3	1885.82792	629.28082	R	Y	92	104
PSM	SFYPEEVSSMVLTK	-326_39298	P63017	1	Mouse_09-2020	null	[MS,MS:1001208,SEQUEST,]	3.5e-4	10-UNIMOD:35	ms_run[1]:scan=8571	2670.7	3	1632.78312	544.93237	K	K	113	127
PSM	EFSPFGTITSAK	-326_39320	P29341	1	Mouse_09-2020	null	[MS,MS:1001208,SEQUEST,]	8.2e-4	null	ms_run[1]:scan=8576	2672.1	2	1284.65080	642.82716	K	M	313	325
PSM	RQASGGPVDIGPEYQQDLDRELYKLK	-326_39346	P97450	1	Mouse_09-2020	null	[MS,MS:1001208,SEQUEST,]	3.5e-4	null	ms_run[1]:scan=8581	2673.6	4	2975.52944	744.63599	K	M	54	80
PSM	LKLPAVVTADLRLNEPR	-326_39362	Q9DCW4	1	Mouse_09-2020	null	[MS,MS:1001208,SEQUEST,]	3.5e-4	null	ms_run[1]:scan=8583	2674.2	4	1905.12649	477.03746	R	A	175	192
PSM	VADIGLAAWGR	-326_39384	P50247	1	Mouse_09-2020	null	[MS,MS:1001208,SEQUEST,]	3.5e-4	null	ms_run[1]:scan=8588	2675.7	2	1128.61626	564.81165	K	A	9	20
PSM	VSSKNSLESYAFNMK	-326_32517	P63017	1	Mouse_09-2020	null	[MS,MS:1001208,SEQUEST,]	3.7e-3	14-UNIMOD:35,6-UNIMOD:213	ms_run[1]:scan=7315	2301.2	3	2261.88407	754.63224	K	T	536	551
PSM	VSSKNSLESYAFNMK	-326_32518	P63017	1	Mouse_09-2020	null	[MS,MS:1001208,SEQUEST,]	3.7e-3	14-UNIMOD:35,4-UNIMOD:213	ms_run[1]:scan=7315	2301.2	3	2261.88407	754.63224	K	T	536	551
PSM	FSLYFLAYEDKNDIPKDKSEK	-326_37601	Q9CPU0	1	Mouse_09-2020	null	[MS,MS:1001208,SEQUEST,]	3.5e-4	null	ms_run[1]:scan=8257	2578.5	5	2550.27601	510.86107	K	A	68	89
PSM	TASAQPVSSVGVLGLGTMGR	-326_37584	Q9DBM2	1	Mouse_09-2020	null	[MS,MS:1001208,SEQUEST,]	3.5e-4	18-UNIMOD:35	ms_run[1]:scan=8255	2578.0	3	1903.99106	635.33505	K	I	289	309
PSM	FYTLFGR	-326_39155	Q8CGC7	1	Mouse_09-2020	null	[MS,MS:1001208,SEQUEST,]	2.0e-3	null	ms_run[1]:scan=8541	2661.9	2	903.47264	452.23980	K	Y	1504	1511
PSM	AQLLQPTLEINPR	-326_39125	Q9CQN1	1	Mouse_09-2020	null	[MS,MS:1001208,SEQUEST,]	8.2e-4	null	ms_run[1]:scan=8535	2660.1	2	1492.85039	746.92774	R	T	637	650
PSM	VISTTKAPAAIGPYSQAVQVDR	-326_39118	P52760	1	Mouse_09-2020	null	[MS,MS:1001208,SEQUEST,]	1.0e-3	3-UNIMOD:213	ms_run[1]:scan=8534	2659.8	3	2813.29758	938.43508	K	I	8	30
PSM	VISTTKAPAAIGPYSQAVQVDR	-326_39117	P52760	1	Mouse_09-2020	null	[MS,MS:1001208,SEQUEST,]	1.0e-3	4-UNIMOD:213	ms_run[1]:scan=8534	2659.8	3	2813.29758	938.43508	K	I	8	30
PSM	SQASGIEVIQLFPEKGNMGK	-326_38912	B1AU25	1	Mouse_09-2020	null	[MS,MS:1001208,SEQUEST,]	3.5e-4	18-UNIMOD:35	ms_run[1]:scan=8493	2647.7	3	2149.09897	717.03678	K	L	318	338
PSM	RWLLDFASK	-326_38948	D3Z041	1	Mouse_09-2020	null	[MS,MS:1001208,SEQUEST,]	8.2e-4	null	ms_run[1]:scan=8501	2650.1	2	1135.62627	568.31657	K	K	388	397
PSM	AAGSRKIHFNWLPPPGKPMGYRVK	-326_38985	A2A863	1	Mouse_09-2020	null	[MS,MS:1001208,SEQUEST,]	4.4e-2	22-UNIMOD:213	ms_run[1]:scan=8506	2651.5	3	3248.53305	1083.51741	K	W	1139	1163
PSM	AAGSRKIHFNWLPPPGKPMGYRVK	-326_38986	A2A863	1	Mouse_09-2020	null	[MS,MS:1001208,SEQUEST,]	4.4e-2	24-UNIMOD:213	ms_run[1]:scan=8506	2651.5	3	3248.53305	1083.51741	K	W	1139	1163
PSM	AAGSRKIHFNWLPPPGKPMGYRVK	-326_38987	A2A863	1	Mouse_09-2020	null	[MS,MS:1001208,SEQUEST,]	4.4e-2	21-UNIMOD:213	ms_run[1]:scan=8506	2651.5	3	3248.53305	1083.51741	K	W	1139	1163
PSM	RGILTLKYPIEHGIITNWDDMEK	-326_38990	P68134	1	Mouse_09-2020	null	[MS,MS:1001208,SEQUEST,]	5.0e-3	21-UNIMOD:35	ms_run[1]:scan=8507	2651.8	5	2758.42084	552.49047	K	W	64	87
PSM	AAFQLGSPWR	-326_38996	P47738	1	Mouse_09-2020	null	[MS,MS:1001208,SEQUEST,]	3.5e-4	null	ms_run[1]:scan=8509	2652.4	2	1132.59001	566.79854	R	M	87	97
PSM	DGVDFGKWR	-326_39011	Q91Y97	1	Mouse_09-2020	null	[MS,MS:1001208,SEQUEST,]	6.5e-3	7-UNIMOD:213	ms_run[1]:scan=8511	2653.0	3	1620.58774	540.86751	K	V	141	150
PSM	DFDPAINEYLQRK	-326_37651	Q9QXD6	1	Mouse_09-2020	null	[MS,MS:1001208,SEQUEST,]	3.5e-4	null	ms_run[1]:scan=8265	2580.9	2	1608.80205	804.90446	K	F	219	232
PSM	GIQKFPGINYPVLTPNMK	-326_39038	P38060	1	Mouse_09-2020	null	[MS,MS:1001208,SEQUEST,]	3.5e-4	17-UNIMOD:35	ms_run[1]:scan=8518	2655.1	3	2033.09140	678.36780	K	F	94	112
PSM	MSGSGRELGEYGLQAYTEVK	-326_32495	P47738	1	Mouse_09-2020	null	[MS,MS:1001208,SEQUEST,]	3.5e-4	1-UNIMOD:35	ms_run[1]:scan=7312	2300.3	3	2191.03525	731.01604	K	V	489	509
PSM	GNDISSGTVLSDYVGSGPPSGTGLHR	-326_39048	P70296	1	Mouse_09-2020	null	[MS,MS:1001208,SEQUEST,]	3.5e-4	null	ms_run[1]:scan=8520	2655.7	3	2530.22458	844.07713	K	V	94	120
PSM	EWPANLDLK	-326_39067	Q8C196	1	Mouse_09-2020	null	[MS,MS:1001208,SEQUEST,]	2.8e-3	null	ms_run[1]:scan=8524	2656.9	2	1085.56243	543.28493	K	E	832	841
PSM	AADTIGYPVMIR	-326_32123	Q8C196	1	Mouse_09-2020	null	[MS,MS:1001208,SEQUEST,]	6.7e-4	10-UNIMOD:35	ms_run[1]:scan=7248	2281.5	2	1322.67766	661.84229	K	A	576	588
PSM	SFYPEEVSSMVLTK	-326_39075	P63017	1	Mouse_09-2020	null	[MS,MS:1001208,SEQUEST,]	1.0e-3	10-UNIMOD:35	ms_run[1]:scan=8526	2657.4	2	1632.78533	816.89491	K	K	113	127
PSM	ADLIAYLK	-326_39111	P62897	1	Mouse_09-2020	null	[MS,MS:1001208,SEQUEST,]	6.7e-4	null	ms_run[1]:scan=8532	2659.2	2	906.52977	453.76839	R	A	93	101
PSM	VISTTKAPAAIGPYSQAVQVDR	-326_39115	P52760	1	Mouse_09-2020	null	[MS,MS:1001208,SEQUEST,]	1.0e-3	6-UNIMOD:213	ms_run[1]:scan=8534	2659.8	3	2813.29758	938.43508	K	I	8	30
PSM	VISTTKAPAAIGPYSQAVQVDR	-326_39116	P52760	1	Mouse_09-2020	null	[MS,MS:1001208,SEQUEST,]	1.0e-3	5-UNIMOD:213	ms_run[1]:scan=8534	2659.8	3	2813.29758	938.43508	K	I	8	30
PSM	LILPHVDVQLK	-326_37629	P54071	1	Mouse_09-2020	null	[MS,MS:1001208,SEQUEST,]	6.7e-4	null	ms_run[1]:scan=8262	2580.0	3	1274.78336	425.59921	K	F	70	81
PSM	LTLDTIFVPNTGKK	-326_37713	J3QMG3	1	Mouse_09-2020	null	[MS,MS:1001208,SEQUEST,]	8.2e-4	null	ms_run[1]:scan=8276	2584.1	3	1546.88486	516.29949	K	G	98	112
PSM	AKPNEVVFLDDFGSNLKPAR	-326_38640	P34914	1	Mouse_09-2020	null	[MS,MS:1001208,SEQUEST,]	3.5e-4	null	ms_run[1]:scan=8443	2633.1	4	2217.16689	555.04702	K	M	175	195
PSM	SQIFSTASDNQPTVTIK	-326_32488	P20029	1	Mouse_09-2020	null	[MS,MS:1001208,SEQUEST,]	3.5e-4	null	ms_run[1]:scan=7310	2299.7	3	1836.93436	612.98278	K	Y	449	466
PSM	ELGEHGLYEYTELK	-326_32377	O35945	0	Mouse_09-2020	null	[MS,MS:1001208,SEQUEST,]	3.5e-4	null	ms_run[1]:scan=7291	2294.1	3	1680.81150	560.94203	R	V	477	491
PSM	ELGEHGLYEYTELK	-326_32377	P24549	0	Mouse_09-2020	null	[MS,MS:1001208,SEQUEST,]	3.5e-4	null	ms_run[1]:scan=7291	2294.1	3	1680.81150	560.94203	R	V	477	491
PSM	MMALDREVQYLLNK	-326_38255	Q9JKR6	1	Mouse_09-2020	null	[MS,MS:1001208,SEQUEST,]	3.5e-4	1-UNIMOD:35,2-UNIMOD:35	ms_run[1]:scan=8371	2611.9	3	1755.87778	585.96379	K	K	895	909
PSM	GTPLDTEVPLER	-326_32374	G5E8R3	1	Mouse_09-2020	null	[MS,MS:1001208,SEQUEST,]	3.5e-4	null	ms_run[1]:scan=7290	2293.8	2	1326.69060	663.84862	K	F	819	831
PSM	TVTAMDVVYALK	-326_37969	P62806	1	Mouse_09-2020	null	[MS,MS:1001208,SEQUEST,]	3.5e-4	5-UNIMOD:35	ms_run[1]:scan=8323	2597.8	2	1326.69890	663.85232	K	Q	81	93
PSM	SLTNDWEDHLAVK	-326_32366	P11499	1	Mouse_09-2020	null	[MS,MS:1001208,SEQUEST,]	1.0e-3	null	ms_run[1]:scan=7289	2293.6	3	1527.74384	509.91945	K	F	307	320
PSM	QLEPIYTSLGK	-326_32446	A0A0R4J0Z1	1	Mouse_09-2020	null	[MS,MS:1001208,SEQUEST,]	8.2e-4	null	ms_run[1]:scan=7304	2298.0	2	1248.68401	624.84535	K	Y	556	567
PSM	MFASFPTTKTYFPHFDVSHGSAQVK	-326_37956	Q91VB8	1	Mouse_09-2020	null	[MS,MS:1001208,SEQUEST,]	3.5e-4	1-UNIMOD:35	ms_run[1]:scan=8321	2597.3	5	2846.36243	570.07795	R	H	33	58
PSM	GEYLPLLQGK	-326_37947	P11725	1	Mouse_09-2020	null	[MS,MS:1001208,SEQUEST,]	8.2e-4	null	ms_run[1]:scan=8320	2597.0	2	1117.62615	559.31623	K	L	71	81
PSM	FSVQILR	-326_32358	P33267	1	Mouse_09-2020	null	[MS,MS:1001208,SEQUEST,]	1.6e-3	null	ms_run[1]:scan=7288	2293.3	2	862.51476	431.76090	R	F	127	134
PSM	AILSYLAAK	-326_32384	P24472	1	Mouse_09-2020	null	[MS,MS:1001208,SEQUEST,]	6.7e-4	null	ms_run[1]:scan=7292	2294.4	2	949.57280	475.28949	R	N	70	79
PSM	VIIVVKDGPGFYTTR	-326_32353	Q8BMS1	1	Mouse_09-2020	null	[MS,MS:1001208,SEQUEST,]	3.5e-4	null	ms_run[1]:scan=7287	2293.0	3	1664.93790	555.65052	K	L	535	550
PSM	VVDLLAPYAK	-326_37938	P56480	1	Mouse_09-2020	null	[MS,MS:1001208,SEQUEST,]	3.5e-4	null	ms_run[1]:scan=8319	2596.7	2	1088.63567	544.82115	K	G	189	199
PSM	VHYENNSPFLTITSMTR	-326_32270	Q91YQ5	1	Mouse_09-2020	null	[MS,MS:1001208,SEQUEST,]	3.5e-4	15-UNIMOD:35	ms_run[1]:scan=7273	2288.8	3	2025.97043	675.99480	K	I	217	234
PSM	FELTGIPPAPR	-326_37933	P63017	1	Mouse_09-2020	null	[MS,MS:1001208,SEQUEST,]	3.5e-4	null	ms_run[1]:scan=8317	2596.1	2	1197.66399	599.33496	K	V	459	470
PSM	NYSVVFPHDEPLAGR	-326_32242	Q99LB7	1	Mouse_09-2020	null	[MS,MS:1001208,SEQUEST,]	6.7e-4	null	ms_run[1]:scan=7269	2287.7	3	1700.84031	567.61788	K	M	468	483
PSM	TVTAMDVVYALKR	-326_32237	P62806	1	Mouse_09-2020	null	[MS,MS:1001208,SEQUEST,]	3.7e-2	5-UNIMOD:35	ms_run[1]:scan=7268	2287.4	3	1482.79978	494.93768	K	G	81	94
PSM	GHRIEEVPELPLVVEDKVEGYK	-326_37913	Q9D8E6	1	Mouse_09-2020	null	[MS,MS:1001208,SEQUEST,]	3.5e-4	null	ms_run[1]:scan=8314	2595.2	4	2535.35000	634.59179	K	T	141	163
PSM	MINLSVPDTIDER	-326_38297	A0A1C7CYV0	1	Mouse_09-2020	null	[MS,MS:1001208,SEQUEST,]	3.5e-4	1-UNIMOD:35	ms_run[1]:scan=8379	2614.3	2	1518.74968	759.87706	K	I	169	182
PSM	LTEKQAQYLGMPINGPFKPDHYRY	-326_37901	P50247	1	Mouse_09-2020	null	[MS,MS:1001208,SEQUEST,]	8.2e-4	11-UNIMOD:35,4-UNIMOD:213	ms_run[1]:scan=8312	2594.6	4	3423.49697	856.62809	K	0	409	433
PSM	LTEKQAQYLGMPINGPFKPDHYRY	-326_37900	P50247	1	Mouse_09-2020	null	[MS,MS:1001208,SEQUEST,]	8.2e-4	11-UNIMOD:35,2-UNIMOD:213	ms_run[1]:scan=8312	2594.6	4	3423.49697	856.62809	K	0	409	433
PSM	IPSAVGYQPTLATDMGTMQER	-326_32278	P56480	1	Mouse_09-2020	null	[MS,MS:1001208,SEQUEST,]	3.5e-4	15-UNIMOD:35,18-UNIMOD:35	ms_run[1]:scan=7274	2289.1	3	2298.07633	766.69620	R	T	325	346
PSM	VWLDPNETNEIANANSR	-326_38241	P84099	1	Mouse_09-2020	null	[MS,MS:1001208,SEQUEST,]	3.5e-4	null	ms_run[1]:scan=8369	2611.3	2	1942.92827	971.96631	K	Q	22	39
PSM	IGGIFAFK	-326_38235	P32020	1	Mouse_09-2020	null	[MS,MS:1001208,SEQUEST,]	3.5e-4	null	ms_run[1]:scan=8368	2611.0	2	852.49828	426.75254	K	K	455	463
PSM	ATLNLSLLK	-326_38230	P52196	1	Mouse_09-2020	null	[MS,MS:1001208,SEQUEST,]	8.2e-4	null	ms_run[1]:scan=8367	2610.7	2	972.60918	486.80804	K	Y	155	164
PSM	FWSVDDTQVHTEYSSLR	-326_38070	P49429	1	Mouse_09-2020	null	[MS,MS:1001208,SEQUEST,]	3.5e-4	null	ms_run[1]:scan=8340	2602.8	3	2069.95694	690.65695	R	I	209	226
PSM	FSRDVFLPKPSWGNHTPIFR	-326_38020	P05202	1	Mouse_09-2020	null	[MS,MS:1001208,SEQUEST,]	3.5e-4	null	ms_run[1]:scan=8331	2600.2	5	2401.25730	481.05710	K	A	151	171
PSM	FWANFAR	-326_32432	Q8VCC2	0	Mouse_09-2020	null	[MS,MS:1001208,SEQUEST,]	2.8e-3	null	ms_run[1]:scan=7302	2297.4	2	911.45238	456.22976	K	G	497	504
PSM	FWANFAR	-326_32432	P23953	0	Mouse_09-2020	null	[MS,MS:1001208,SEQUEST,]	2.8e-3	null	ms_run[1]:scan=7302	2297.4	2	911.45238	456.22976	K	G	486	493
PSM	FWANFAR	-326_32432	Q91WU0	0	Mouse_09-2020	null	[MS,MS:1001208,SEQUEST,]	2.8e-3	null	ms_run[1]:scan=7302	2297.4	2	911.45238	456.22976	K	G	497	504
PSM	FWANFAR	-326_32432	Q8VCT4	0	Mouse_09-2020	null	[MS,MS:1001208,SEQUEST,]	2.8e-3	null	ms_run[1]:scan=7302	2297.4	2	911.45238	456.22976	K	G	497	504
PSM	FLASVSTVLTSK	-326_38112	Q91VB8	1	Mouse_09-2020	null	[MS,MS:1001208,SEQUEST,]	3.5e-4	null	ms_run[1]:scan=8349	2605.5	2	1252.71538	626.86100	K	R	129	141
PSM	FDRGYISPYFINTSK	-326_38121	P63038	1	Mouse_09-2020	null	[MS,MS:1001208,SEQUEST,]	3.5e-4	null	ms_run[1]:scan=8350	2605.7	3	1807.90097	603.30530	K	Q	219	234
PSM	RVIISAPSADAPMFVMGVNHEK	-326_38125	A0A1D5RLD8	1	Mouse_09-2020	null	[MS,MS:1001208,SEQUEST,]	1.0e-3	13-UNIMOD:35,16-UNIMOD:35,5-UNIMOD:213	ms_run[1]:scan=8351	2606.1	3	2942.26554	981.42531	K	D	116	138
PSM	RVIISAPSADAPMFVMGVNHEK	-326_38126	A0A1D5RLD8	1	Mouse_09-2020	null	[MS,MS:1001208,SEQUEST,]	8.2e-4	13-UNIMOD:35,16-UNIMOD:35,1-UNIMOD:213	ms_run[1]:scan=8351	2606.1	3	2942.26554	981.42531	K	D	116	138
PSM	LVGGMVSYLNDLPSQR	-326_38014	Q9R0H0	1	Mouse_09-2020	null	[MS,MS:1001208,SEQUEST,]	3.5e-4	5-UNIMOD:35	ms_run[1]:scan=8330	2599.9	2	1764.89861	882.95109	K	Q	447	463
PSM	YVTLIYTNYENGK	-326_38133	P19157	1	Mouse_09-2020	null	[MS,MS:1001208,SEQUEST,]	3.5e-4	null	ms_run[1]:scan=8352	2606.3	2	1577.78533	789.39594	K	D	104	117
PSM	ILEFLGR	-326_38138	P52840	1	Mouse_09-2020	null	[MS,MS:1001208,SEQUEST,]	5.4e-3	null	ms_run[1]:scan=8353	2606.6	2	847.50359	424.25545	K	L	203	210
PSM	DAGQISGLNVLR	-326_38147	P38647	1	Mouse_09-2020	null	[MS,MS:1001208,SEQUEST,]	3.5e-4	null	ms_run[1]:scan=8354	2606.9	2	1242.67925	621.84368	K	I	207	219
PSM	LVGGMVSYLNDLPSQR	-326_38153	Q9R0H0	1	Mouse_09-2020	null	[MS,MS:1001208,SEQUEST,]	3.5e-4	5-UNIMOD:35	ms_run[1]:scan=8355	2607.2	3	1764.89518	588.96982	K	Q	447	463
PSM	TTGFGMIYDSLDYAKK	-326_38156	P62849	1	Mouse_09-2020	null	[MS,MS:1001208,SEQUEST,]	5.4e-3	6-UNIMOD:35	ms_run[1]:scan=8356	2607.5	3	1825.86856	609.29408	K	E	69	85
PSM	IAFAITAIK	-326_38162	P62270	1	Mouse_09-2020	null	[MS,MS:1001208,SEQUEST,]	3.5e-4	null	ms_run[1]:scan=8357	2607.8	2	947.59258	474.29985	K	V	26	35
PSM	LFQHIAEYLPSYARPR	-326_38178	O35488	1	Mouse_09-2020	null	[MS,MS:1001208,SEQUEST,]	3.5e-4	null	ms_run[1]:scan=8360	2608.7	4	1961.03884	491.01526	K	L	542	558
PSM	VSSLPTVYLK	-326_32418	F6Y6L6	1	Mouse_09-2020	null	[MS,MS:1001208,SEQUEST,]	8.2e-4	null	ms_run[1]:scan=7299	2296.5	2	1106.64604	553.82643	K	G	199	209
PSM	ILDLIESGK	-326_32407	P24549	1	Mouse_09-2020	null	[MS,MS:1001208,SEQUEST,]	3.5e-4	null	ms_run[1]:scan=7297	2295.9	2	987.57225	494.28968	K	E	354	363
PSM	GAAFLGLGTDSVR	-326_38007	Q9DBE0	1	Mouse_09-2020	null	[MS,MS:1001208,SEQUEST,]	3.5e-4	null	ms_run[1]:scan=8329	2599.6	2	1263.66997	632.33823	K	V	197	210
PSM	SQIFSTASDNQPTVTIK	-326_32394	P20029	1	Mouse_09-2020	null	[MS,MS:1001208,SEQUEST,]	3.5e-4	null	ms_run[1]:scan=7294	2295.0	2	1836.93694	918.97053	K	Y	449	466
PSM	LTLSALVDGK	-326_38206	G3UX26	1	Mouse_09-2020	null	[MS,MS:1001208,SEQUEST,]	3.5e-4	null	ms_run[1]:scan=8363	2609.6	2	1016.59886	508.80296	K	F	257	267
PSM	GLFIIDAK	-326_37994	D3Z4A4	1	Mouse_09-2020	null	[MS,MS:1001208,SEQUEST,]	8.2e-4	null	ms_run[1]:scan=8326	2598.7	2	876.51976	438.76310	R	V	128	136
PSM	MLSQPLKDSDAEVYSIIK	-326_38310	G3UZ26	1	Mouse_09-2020	null	[MS,MS:1001208,SEQUEST,]	3.5e-4	1-UNIMOD:35	ms_run[1]:scan=8382	2615.1	3	2053.05338	685.02225	K	E	15	33
PSM	FVNVVPTFGK	-326_38315	A0A494BBA8	1	Mouse_09-2020	null	[MS,MS:1001208,SEQUEST,]	6.7e-4	null	ms_run[1]:scan=8384	2615.7	2	1107.62016	554.31349	R	K	81	91
PSM	LTEKQAQYLGMPINGPFKPDHYRY	-326_37899	P50247	1	Mouse_09-2020	null	[MS,MS:1001208,SEQUEST,]	8.2e-4	11-UNIMOD:35,3-UNIMOD:213	ms_run[1]:scan=8312	2594.6	4	3423.49697	856.62809	K	0	409	433
PSM	GYISPYFINTSK	-326_37891	P63038	1	Mouse_09-2020	null	[MS,MS:1001208,SEQUEST,]	3.5e-4	null	ms_run[1]:scan=8310	2594.0	2	1389.70574	695.35608	R	Q	222	234
PSM	SVVLMSHLGRPDGVPMPDKYSLEPVAAELK	-326_38561	P09411	1	Mouse_09-2020	null	[MS,MS:1001208,SEQUEST,]	3.5e-4	5-UNIMOD:35,16-UNIMOD:35	ms_run[1]:scan=8428	2628.6	4	3267.67983	817.67426	K	L	57	87
PSM	MPPYTIVYFPVRGR	-326_38588	P19157	1	Mouse_09-2020	null	[MS,MS:1001208,SEQUEST,]	6.7e-4	1-UNIMOD:35	ms_run[1]:scan=8433	2630.1	3	1711.90812	571.30447	0	E	1	15
PSM	VEFVSELPK	-326_32161	D3Z106	1	Mouse_09-2020	null	[MS,MS:1001208,SEQUEST,]	1.2e-3	null	ms_run[1]:scan=7254	2283.3	2	1047.57195	524.28968	K	V	519	528
PSM	NASDMIDKLTLTFNRTR	-326_32154	Q8C2Q8	1	Mouse_09-2020	null	[MS,MS:1001208,SEQUEST,]	8.2e-4	5-UNIMOD:35	ms_run[1]:scan=7253	2283.0	3	2012.02805	671.34583	K	A	239	256
PSM	GAGAFGYFEVTHDITRYSK	-326_38612	P24270	1	Mouse_09-2020	null	[MS,MS:1001208,SEQUEST,]	2.4e-3	null	ms_run[1]:scan=8437	2631.3	3	2119.03965	707.01296	K	K	78	97
PSM	SDLTKDITTSVLTVNNK	-326_37879	Q9QXF8	1	Mouse_09-2020	null	[MS,MS:1001208,SEQUEST,]	3.5e-4	null	ms_run[1]:scan=8306	2592.9	2	1848.99114	924.99929	K	H	197	214
PSM	TAGWNIPMGMLYNR	-326_37863	Q921I1	1	Mouse_09-2020	null	[MS,MS:1001208,SEQUEST,]	8.2e-4	8-UNIMOD:35,10-UNIMOD:35	ms_run[1]:scan=8303	2592.0	2	1655.76799	828.38707	R	N	479	493
PSM	GLPDNISSVLNK	-326_38632	Q91ZJ5	1	Mouse_09-2020	null	[MS,MS:1001208,SEQUEST,]	3.5e-4	null	ms_run[1]:scan=8441	2632.5	2	1256.68523	628.84588	R	V	96	108
PSM	SFLSPNQILK	-326_38060	Q9DB20	1	Mouse_09-2020	null	[MS,MS:1001208,SEQUEST,]	1.2e-3	null	ms_run[1]:scan=8337	2601.9	2	1146.65288	573.82951	K	E	163	173
PSM	YNQILRIEEELGSK	-326_38680	P17182	1	Mouse_09-2020	null	[MS,MS:1001208,SEQUEST,]	3.5e-4	null	ms_run[1]:scan=8451	2635.4	3	1691.89652	564.63694	K	K	407	421
PSM	FAVFGLGNK	-326_37835	Q05DV1	1	Mouse_09-2020	null	[MS,MS:1001208,SEQUEST,]	3.5e-4	null	ms_run[1]:scan=8299	2590.8	2	952.52568	476.76618	K	Y	168	177
PSM	LLLNNDNLLR	-326_37813	P47754	1	Mouse_09-2020	null	[MS,MS:1001208,SEQUEST,]	3.5e-4	null	ms_run[1]:scan=8295	2589.6	2	1197.69426	599.35114	R	G	38	48
PSM	MVGVPAAFDMMLTGR	-326_38687	Q8BMS1	1	Mouse_09-2020	null	[MS,MS:1001208,SEQUEST,]	3.5e-4	1-UNIMOD:35,10-UNIMOD:35,11-UNIMOD:35	ms_run[1]:scan=8452	2635.7	2	1643.75847	822.38314	K	I	191	206
PSM	SVVLMSHLGRPDGVPMPDKYSLEPVAAELK	-326_38698	P09411	1	Mouse_09-2020	null	[MS,MS:1001208,SEQUEST,]	3.5e-4	5-UNIMOD:35,16-UNIMOD:35	ms_run[1]:scan=8455	2636.6	5	3267.67408	654.34086	K	L	57	87
PSM	KGIVDQSQQAYQEAFEISK	-326_38716	A0A2I3BQ03	1	Mouse_09-2020	null	[MS,MS:1001208,SEQUEST,]	3.5e-4	null	ms_run[1]:scan=8458	2637.4	3	2169.08219	723.69893	K	E	139	158
PSM	MKPLVVFVLGGPGAGK	-326_37789	Q9DBP5	1	Mouse_09-2020	null	[MS,MS:1001208,SEQUEST,]	3.5e-4	1-UNIMOD:35	ms_run[1]:scan=8290	2588.2	3	1585.91324	529.30933	0	T	1	17
PSM	AIGLPEDLIQKGKDIKGVSEIVHEGK	-326_38722	P12710	1	Mouse_09-2020	null	[MS,MS:1001208,SEQUEST,]	7.3e-3	null	ms_run[1]:scan=8460	2638.1	5	2773.54719	555.51499	K	I	21	47
PSM	SIYSEFLK	-326_38728	Q8BH00	1	Mouse_09-2020	null	[MS,MS:1001208,SEQUEST,]	5.0e-3	null	ms_run[1]:scan=8461	2638.3	2	986.51946	493.76330	R	F	298	306
PSM	LYSEFLGKRPWFAGDK	-326_38736	P10649	1	Mouse_09-2020	null	[MS,MS:1001208,SEQUEST,]	2.0e-3	null	ms_run[1]:scan=8462	2638.7	4	1913.99111	479.25317	K	T	137	153
PSM	VVDSLQLTGTKPVATPVDWKK	-326_32131	Q6GT24	1	Mouse_09-2020	null	[MS,MS:1001208,SEQUEST,]	3.5e-4	null	ms_run[1]:scan=7250	2282.1	4	2282.27675	571.32432	R	E	163	184
PSM	SILFVPTSAPR	-326_37779	P08113	1	Mouse_09-2020	null	[MS,MS:1001208,SEQUEST,]	3.5e-4	null	ms_run[1]:scan=8289	2587.9	2	1187.67839	594.34278	K	L	385	396
PSM	GAGAFGYFEVTHDITRYSK	-326_38554	P24270	1	Mouse_09-2020	null	[MS,MS:1001208,SEQUEST,]	6.7e-4	null	ms_run[1]:scan=8427	2628.4	4	2119.02456	530.51154	K	K	78	97
PSM	MFVLDEADEMLSR	-326_37720	P60843	1	Mouse_09-2020	null	[MS,MS:1001208,SEQUEST,]	3.5e-4	1-UNIMOD:35,10-UNIMOD:35	ms_run[1]:scan=8277	2584.4	2	1587.70329	794.35510	K	F	178	191
PSM	EWPANLDLK	-326_37888	Q8C196	1	Mouse_09-2020	null	[MS,MS:1001208,SEQUEST,]	1.2e-3	null	ms_run[1]:scan=8309	2593.8	2	1085.56291	543.28493	K	E	832	841
PSM	RYEEIVKEVSTYIK	-326_38543	P10126	1	Mouse_09-2020	null	[MS,MS:1001208,SEQUEST,]	3.5e-4	null	ms_run[1]:scan=8425	2627.8	3	1756.94785	586.32084	K	I	166	180
PSM	ETTIQGLDGLSER	-326_32475	Q91Y97	1	Mouse_09-2020	null	[MS,MS:1001208,SEQUEST,]	3.5e-4	null	ms_run[1]:scan=7308	2299.2	2	1418.71245	709.85972	K	A	122	135
PSM	FWDYLR	-326_38328	P08226	1	Mouse_09-2020	null	[MS,MS:1001208,SEQUEST,]	4.4e-2	null	ms_run[1]:scan=8387	2616.6	2	899.44090	450.22415	R	V	43	49
PSM	FLYMWPNAR	-326_38345	Q3ULD5	1	Mouse_09-2020	null	[MS,MS:1001208,SEQUEST,]	8.2e-4	4-UNIMOD:35	ms_run[1]:scan=8390	2617.5	2	1213.58183	607.29478	R	S	461	470
PSM	EFPTVPLVK	-326_38358	Q91ZJ5	1	Mouse_09-2020	null	[MS,MS:1001208,SEQUEST,]	7.5e-3	null	ms_run[1]:scan=8392	2618.1	2	1029.59783	515.30259	R	G	423	432
PSM	GYLDKLEPSK	-326_32219	Q03265	1	Mouse_09-2020	null	[MS,MS:1001208,SEQUEST,]	2.1e-2	5-UNIMOD:213	ms_run[1]:scan=7264	2286.2	3	1690.67722	564.23023	R	T	494	504
PSM	TLTLVDTGIGMTK	-326_32480	P11499	1	Mouse_09-2020	null	[MS,MS:1001208,SEQUEST,]	3.5e-4	11-UNIMOD:35	ms_run[1]:scan=7309	2299.4	2	1365.72978	683.36834	R	D	83	96
PSM	VLEQLTGQTPVFSK	-326_38364	Q9CXW4	1	Mouse_09-2020	null	[MS,MS:1001208,SEQUEST,]	3.5e-4	null	ms_run[1]:scan=8394	2618.7	2	1546.84941	773.92741	K	R	39	53
PSM	FSIATLRDFGMGK	-326_38370	P56593	1	Mouse_09-2020	null	[MS,MS:1001208,SEQUEST,]	8.2e-4	11-UNIMOD:35	ms_run[1]:scan=8395	2619.0	3	1458.74173	486.91850	R	G	129	142
PSM	GFGGIGGILR	-326_38388	Q8BWY3	1	Mouse_09-2020	null	[MS,MS:1001208,SEQUEST,]	3.5e-4	null	ms_run[1]:scan=8398	2619.8	2	946.54753	473.77708	K	R	405	415
PSM	ALLFIPR	-326_38416	P11499	1	Mouse_09-2020	null	[MS,MS:1001208,SEQUEST,]	4.1e-2	null	ms_run[1]:scan=8404	2621.6	2	829.52983	415.26836	R	A	331	338
PSM	ILMTSSASGIYGNFGQANYSAAK	-326_38426	P51660	1	Mouse_09-2020	null	[MS,MS:1001208,SEQUEST,]	3.5e-4	3-UNIMOD:35	ms_run[1]:scan=8405	2621.9	3	2367.13016	789.71436	R	G	146	169
PSM	IGPKKPLPDHVSIVEPKDEILPTTPISEQK	-326_38441	P62908	1	Mouse_09-2020	null	[MS,MS:1001208,SEQUEST,]	8.2e-4	5-UNIMOD:213	ms_run[1]:scan=8408	2622.8	5	3846.89985	770.18515	K	G	198	228
PSM	LLADPTGAFGK	-326_32200	G3UZJ4	1	Mouse_09-2020	null	[MS,MS:1001208,SEQUEST,]	3.5e-4	null	ms_run[1]:scan=7261	2285.3	2	1089.59404	545.30058	R	T	101	112
PSM	IGPKKPLPDHVSIVEPKDEILPTTPISEQK	-326_38442	P62908	1	Mouse_09-2020	null	[MS,MS:1001208,SEQUEST,]	8.2e-4	4-UNIMOD:213	ms_run[1]:scan=8408	2622.8	5	3846.89985	770.18515	K	G	198	228
PSM	IGPKKPLPDHVSIVEPKDEILPTTPISEQK	-326_38443	P62908	1	Mouse_09-2020	null	[MS,MS:1001208,SEQUEST,]	6.7e-4	9-UNIMOD:213	ms_run[1]:scan=8408	2622.8	5	3846.89985	770.18515	K	G	198	228
PSM	SKDSVPKLVADFMAK	-326_38467	P00329	1	Mouse_09-2020	null	[MS,MS:1001208,SEQUEST,]	2.1e-2	13-UNIMOD:35,7-UNIMOD:213	ms_run[1]:scan=8413	2624.3	3	2192.93662	731.64934	K	F	325	340
PSM	FSVSTLRNFGLGK	-326_38484	A0A2R8VHY1	0	Mouse_09-2020	null	[MS,MS:1001208,SEQUEST,]	8.2e-4	null	ms_run[1]:scan=8415	2624.8	3	1425.78531	475.93314	R	S	37	50
PSM	FSVSTLRNFGLGK	-326_38484	P11714	0	Mouse_09-2020	null	[MS,MS:1001208,SEQUEST,]	8.2e-4	null	ms_run[1]:scan=8415	2624.8	3	1425.78531	475.93314	R	S	137	150
PSM	VLWRFDGKTPATLGPNTR	-326_32169	Q3UEP4	1	Mouse_09-2020	null	[MS,MS:1001208,SEQUEST,]	3.5e-4	null	ms_run[1]:scan=7255	2283.6	4	2029.09865	508.02990	K	Y	336	354
PSM	ALMAYAFALAGNQNK	-326_38513	P28665	1	Mouse_09-2020	null	[MS,MS:1001208,SEQUEST,]	3.5e-4	3-UNIMOD:35	ms_run[1]:scan=8419	2626.0	2	1598.80193	799.90341	K	D	1150	1165
PSM	GPFLLGIK	-326_38518	P28271	1	Mouse_09-2020	null	[MS,MS:1001208,SEQUEST,]	6.7e-4	null	ms_run[1]:scan=8420	2626.3	2	844.52934	422.76819	K	V	786	794
PSM	TLTIVDTGIGMTK	-326_32481	P07901	0	Mouse_09-2020	null	[MS,MS:1001208,SEQUEST,]	3.5e-4	11-UNIMOD:35	ms_run[1]:scan=7309	2299.4	2	1365.72978	683.36834	R	D	88	101
PSM	GTTVITSLSSVLHDSK	-326_38548	Q64458	1	Mouse_09-2020	null	[MS,MS:1001208,SEQUEST,]	6.7e-4	null	ms_run[1]:scan=8426	2628.1	3	1644.88071	548.96495	K	F	384	400
PSM	YERDSNYHLLMSVQESLERK	-326_32213	P26443	1	Mouse_09-2020	null	[MS,MS:1001208,SEQUEST,]	3.5e-4	11-UNIMOD:35	ms_run[1]:scan=7263	2285.9	4	2513.21425	629.05769	K	G	458	478
PSM	EWGYASHNGPDHWHELYPIAKGDNQSPIELHTK	-326_39655	P16015	1	Mouse_09-2020	null	[MS,MS:1001208,SEQUEST,]	2.1e-2	15-UNIMOD:213	ms_run[1]:scan=8632	2688.6	5	4367.86146	874.37798	K	I	4	37
PSM	FADILPLGVPHK	-326_39477	Q9JKY7	1	Mouse_09-2020	null	[MS,MS:1001208,SEQUEST,]	3.5e-4	null	ms_run[1]:scan=8604	2680.3	3	1306.75119	436.25545	R	S	369	381
PSM	IEGLDIHFIHVKPPQLPSGR	-326_40817	E9PWK1	1	Mouse_09-2020	null	[MS,MS:1001208,SEQUEST,]	6.7e-4	null	ms_run[1]:scan=8855	2754.4	5	2253.25086	451.45587	K	P	120	140
PSM	YFPTQALNFAFKDKYK	-326_40825	P51881	1	Mouse_09-2020	null	[MS,MS:1001208,SEQUEST,]	2.8e-3	null	ms_run[1]:scan=8856	2754.6	4	1981.02236	496.01091	R	I	81	97
PSM	VQVEYKGETKSFYPEEVSSMVLTK	-326_40845	P63017	1	Mouse_09-2020	null	[MS,MS:1001208,SEQUEST,]	3.5e-4	20-UNIMOD:35,11-UNIMOD:213	ms_run[1]:scan=8861	2756.1	4	3335.44692	834.61712	K	K	103	127
PSM	VQVEYKGETKSFYPEEVSSMVLTK	-326_40846	P63017	1	Mouse_09-2020	null	[MS,MS:1001208,SEQUEST,]	3.5e-4	20-UNIMOD:35,10-UNIMOD:213	ms_run[1]:scan=8861	2756.1	4	3335.44692	834.61712	K	K	103	127
PSM	VQVEYKGETKSFYPEEVSSMVLTK	-326_40847	P63017	1	Mouse_09-2020	null	[MS,MS:1001208,SEQUEST,]	3.5e-4	20-UNIMOD:35,8-UNIMOD:213	ms_run[1]:scan=8861	2756.1	4	3335.44692	834.61712	K	K	103	127
PSM	VQVEYKGETKSFYPEEVSSMVLTK	-326_40848	P63017	1	Mouse_09-2020	null	[MS,MS:1001208,SEQUEST,]	3.5e-4	20-UNIMOD:35,9-UNIMOD:213	ms_run[1]:scan=8861	2756.1	4	3335.44692	834.61712	K	K	103	127
PSM	ELPFPLNTR	-326_40860	Q78JT3	1	Mouse_09-2020	null	[MS,MS:1001208,SEQUEST,]	1.2e-2	null	ms_run[1]:scan=8864	2757.0	2	1086.59392	543.80075	K	I	167	176
PSM	GGIVGMTLPIAR	-326_31841	A2AFQ2	1	Mouse_09-2020	null	[MS,MS:1001208,SEQUEST,]	3.5e-4	6-UNIMOD:35	ms_run[1]:scan=7192	2265.0	2	1200.67790	600.84209	K	L	183	195
PSM	ELEDFKLQHGSILGFPK	-326_40880	P26443	1	Mouse_09-2020	null	[MS,MS:1001208,SEQUEST,]	3.5e-3	null	ms_run[1]:scan=8867	2757.9	3	1958.04636	653.35091	K	K	347	364
PSM	AIGLPEDLIQKGKDIK	-326_31836	P12710	1	Mouse_09-2020	null	[MS,MS:1001208,SEQUEST,]	1.4e-2	null	ms_run[1]:scan=7191	2264.8	3	1738.01236	580.00849	K	V	21	37
PSM	TDYDNYIMIHLINK	-326_40806	Q5FW60	1	Mouse_09-2020	null	[MS,MS:1001208,SEQUEST,]	3.5e-4	8-UNIMOD:35	ms_run[1]:scan=8853	2753.7	3	1768.85831	590.29067	K	D	114	128
PSM	SGANDQETLADNIQAFSR	-326_40892	Q9WU19	1	Mouse_09-2020	null	[MS,MS:1001208,SEQUEST,]	1.6e-3	null	ms_run[1]:scan=8869	2758.5	2	1936.90495	968.95340	R	K	29	47
PSM	LKPAFKDGGSTTAGNSSQVSDGAAAVLLAR	-326_40902	Q8VCH0	0	Mouse_09-2020	null	[MS,MS:1001208,SEQUEST,]	3.5e-4	2-UNIMOD:213	ms_run[1]:scan=8872	2759.3	4	3430.57509	858.39735	K	S	260	290
PSM	LKPAFKDGGSTTAGNSSQVSDGAAAVLLAR	-326_40902	Q921H8	0	Mouse_09-2020	null	[MS,MS:1001208,SEQUEST,]	3.5e-4	2-UNIMOD:213	ms_run[1]:scan=8872	2759.3	4	3430.57509	858.39735	K	S	260	290
PSM	LKPAFKDGGSTTAGNSSQVSDGAAAVLLAR	-326_40903	Q8VCH0	0	Mouse_09-2020	null	[MS,MS:1001208,SEQUEST,]	3.5e-4	7-UNIMOD:213	ms_run[1]:scan=8872	2759.3	4	3430.57509	858.39735	K	S	260	290
PSM	LKPAFKDGGSTTAGNSSQVSDGAAAVLLAR	-326_40903	Q921H8	0	Mouse_09-2020	null	[MS,MS:1001208,SEQUEST,]	3.5e-4	7-UNIMOD:213	ms_run[1]:scan=8872	2759.3	4	3430.57509	858.39735	K	S	260	290
PSM	ASAELALGENNEVLK	-326_31830	P05202	1	Mouse_09-2020	null	[MS,MS:1001208,SEQUEST,]	3.5e-4	null	ms_run[1]:scan=7189	2264.2	2	1557.81450	779.40958	K	G	108	123
PSM	RADPAELKAIFLK	-326_31823	Q9QXX4	1	Mouse_09-2020	null	[MS,MS:1001208,SEQUEST,]	3.5e-4	null	ms_run[1]:scan=7188	2263.9	3	1471.86335	491.29256	K	A	11	24
PSM	LKPAFKDGGSTTAGNSSQVSDGAAAVLLAR	-326_40904	Q8VCH0	0	Mouse_09-2020	null	[MS,MS:1001208,SEQUEST,]	3.5e-4	6-UNIMOD:213	ms_run[1]:scan=8872	2759.3	4	3430.57509	858.39735	K	S	260	290
PSM	LKPAFKDGGSTTAGNSSQVSDGAAAVLLAR	-326_40904	Q921H8	0	Mouse_09-2020	null	[MS,MS:1001208,SEQUEST,]	3.5e-4	6-UNIMOD:213	ms_run[1]:scan=8872	2759.3	4	3430.57509	858.39735	K	S	260	290
PSM	LKPAFKDGGSTTAGNSSQVSDGAAAVLLAR	-326_40905	Q8VCH0	0	Mouse_09-2020	null	[MS,MS:1001208,SEQUEST,]	3.5e-4	12-UNIMOD:213	ms_run[1]:scan=8872	2759.3	4	3430.57509	858.39735	K	S	260	290
PSM	LKPAFKDGGSTTAGNSSQVSDGAAAVLLAR	-326_40905	Q921H8	0	Mouse_09-2020	null	[MS,MS:1001208,SEQUEST,]	3.5e-4	12-UNIMOD:213	ms_run[1]:scan=8872	2759.3	4	3430.57509	858.39735	K	S	260	290
PSM	LKPAFKDGGSTTAGNSSQVSDGAAAVLLAR	-326_40906	Q8VCH0	0	Mouse_09-2020	null	[MS,MS:1001208,SEQUEST,]	3.5e-4	11-UNIMOD:213	ms_run[1]:scan=8872	2759.3	4	3430.57509	858.39735	K	S	260	290
PSM	LKPAFKDGGSTTAGNSSQVSDGAAAVLLAR	-326_40906	Q921H8	0	Mouse_09-2020	null	[MS,MS:1001208,SEQUEST,]	3.5e-4	11-UNIMOD:213	ms_run[1]:scan=8872	2759.3	4	3430.57509	858.39735	K	S	260	290
PSM	LKPAFKDGGSTTAGNSSQVSDGAAAVLLAR	-326_40907	Q8VCH0	0	Mouse_09-2020	null	[MS,MS:1001208,SEQUEST,]	3.5e-4	10-UNIMOD:213	ms_run[1]:scan=8872	2759.3	4	3430.57509	858.39735	K	S	260	290
PSM	LKPAFKDGGSTTAGNSSQVSDGAAAVLLAR	-326_40907	Q921H8	0	Mouse_09-2020	null	[MS,MS:1001208,SEQUEST,]	3.5e-4	10-UNIMOD:213	ms_run[1]:scan=8872	2759.3	4	3430.57509	858.39735	K	S	260	290
PSM	LKPAFKDGGSTTAGNSSQVSDGAAAVLLAR	-326_40908	Q8VCH0	0	Mouse_09-2020	null	[MS,MS:1001208,SEQUEST,]	3.5e-4	16-UNIMOD:213	ms_run[1]:scan=8872	2759.3	4	3430.57509	858.39735	K	S	260	290
PSM	LKPAFKDGGSTTAGNSSQVSDGAAAVLLAR	-326_40908	Q921H8	0	Mouse_09-2020	null	[MS,MS:1001208,SEQUEST,]	3.5e-4	16-UNIMOD:213	ms_run[1]:scan=8872	2759.3	4	3430.57509	858.39735	K	S	260	290
PSM	LKPAFKDGGSTTAGNSSQVSDGAAAVLLAR	-326_40909	Q8VCH0	0	Mouse_09-2020	null	[MS,MS:1001208,SEQUEST,]	3.5e-4	17-UNIMOD:213	ms_run[1]:scan=8872	2759.3	4	3430.57509	858.39735	K	S	260	290
PSM	LKPAFKDGGSTTAGNSSQVSDGAAAVLLAR	-326_40909	Q921H8	0	Mouse_09-2020	null	[MS,MS:1001208,SEQUEST,]	3.5e-4	17-UNIMOD:213	ms_run[1]:scan=8872	2759.3	4	3430.57509	858.39735	K	S	260	290
PSM	WVINPSGGLISK	-326_40897	P32020	1	Mouse_09-2020	null	[MS,MS:1001208,SEQUEST,]	3.5e-4	null	ms_run[1]:scan=8871	2759.1	2	1270.71648	635.86134	K	H	342	354
PSM	LISWYDNEYGYSNR	-326_40912	A0A1D5RLD8	1	Mouse_09-2020	null	[MS,MS:1001208,SEQUEST,]	8.2e-4	null	ms_run[1]:scan=8873	2759.6	2	1779.80022	890.40228	K	V	308	322
PSM	FINLVPSNLPHEATRDTVFR	-326_40794	Q05421	1	Mouse_09-2020	null	[MS,MS:1001208,SEQUEST,]	1.6e-3	null	ms_run[1]:scan=8850	2752.8	4	2326.22500	582.31302	R	Y	360	380
PSM	IIQLLDDYPK	-326_40761	P14869	1	Mouse_09-2020	null	[MS,MS:1001208,SEQUEST,]	3.5e-4	null	ms_run[1]:scan=8844	2751.1	2	1217.67815	609.34245	K	F	17	27
PSM	KGLTPSQIGVILRDSHGVAQVR	-326_31882	Q921R2	1	Mouse_09-2020	null	[MS,MS:1001208,SEQUEST,]	3.5e-4	null	ms_run[1]:scan=7199	2267.1	4	2331.32485	583.58684	K	V	43	65
PSM	GHEVTVLRPSAYYVLDPK	-326_31877	Q8K169	1	Mouse_09-2020	null	[MS,MS:1001208,SEQUEST,]	3.5e-4	null	ms_run[1]:scan=7198	2266.8	3	2044.08890	682.03358	R	S	50	68
PSM	ALTAELDTLGK	-326_31868	Q8VCR2	1	Mouse_09-2020	null	[MS,MS:1001208,SEQUEST,]	3.5e-4	null	ms_run[1]:scan=7197	2266.5	2	1131.62676	566.31643	R	G	198	209
PSM	AIGVKPPRGILLYGPPGTGK	-326_31856	Q01853	1	Mouse_09-2020	null	[MS,MS:1001208,SEQUEST,]	3.5e-4	null	ms_run[1]:scan=7195	2265.9	4	1991.18117	498.55047	K	L	232	252
PSM	MPLIGLGTWK	-326_40543	Q9JII6	1	Mouse_09-2020	null	[MS,MS:1001208,SEQUEST,]	3.5e-4	1-UNIMOD:35	ms_run[1]:scan=8796	2736.9	2	1131.62358	566.31518	K	E	14	24
PSM	YTPEQVAMATVTALHR	-326_40551	Q91Y97	1	Mouse_09-2020	null	[MS,MS:1001208,SEQUEST,]	6.7e-4	8-UNIMOD:35	ms_run[1]:scan=8797	2737.2	3	1803.90616	601.97345	K	V	244	260
PSM	TIGTGLVTDVPAMTEEDKNIKWS	-326_40574	Q8BFR5	1	Mouse_09-2020	null	[MS,MS:1001208,SEQUEST,]	3.5e-4	13-UNIMOD:35	ms_run[1]:scan=8803	2739.0	3	2521.25260	841.08787	K	0	430	453
PSM	IILDELVQR	-326_40605	Q8K169	0	Mouse_09-2020	null	[MS,MS:1001208,SEQUEST,]	3.5e-4	null	ms_run[1]:scan=8810	2741.0	2	1098.65251	549.82951	K	H	41	50
PSM	IILDELVQR	-326_40605	Q8R084	0	Mouse_09-2020	null	[MS,MS:1001208,SEQUEST,]	3.5e-4	null	ms_run[1]:scan=8810	2741.0	2	1098.65251	549.82951	K	H	41	50
PSM	LAGLLKPGGHLVTLVTLR	-326_40610	P40936	1	Mouse_09-2020	null	[MS,MS:1001208,SEQUEST,]	6.7e-4	null	ms_run[1]:scan=8811	2741.3	4	1858.16396	465.29637	R	Q	184	202
PSM	TQEFILNSPTVTSIK	-326_40620	Q9R0H0	1	Mouse_09-2020	null	[MS,MS:1001208,SEQUEST,]	3.5e-4	null	ms_run[1]:scan=8815	2742.5	2	1677.90727	839.45653	K	W	160	175
PSM	IEGLDIHFIHVKPPQLPSGR	-326_40781	E9PWK1	1	Mouse_09-2020	null	[MS,MS:1001208,SEQUEST,]	8.2e-4	null	ms_run[1]:scan=8847	2751.9	4	2253.25356	564.06802	K	P	120	140
PSM	LSDYFPKPYPNPEAAR	-326_40627	Q9D0M3	1	Mouse_09-2020	null	[MS,MS:1001208,SEQUEST,]	7.5e-3	7-UNIMOD:213	ms_run[1]:scan=8816	2742.8	3	2405.98697	802.66616	K	A	171	187
PSM	SLADLTAVDVPTR	-326_40657	Q9DCT2	1	Mouse_09-2020	null	[MS,MS:1001208,SEQUEST,]	6.7e-4	null	ms_run[1]:scan=8821	2744.3	2	1357.73308	679.36972	K	N	109	122
PSM	TVDNFVALATGEK	-326_40671	P24369	1	Mouse_09-2020	null	[MS,MS:1001208,SEQUEST,]	3.5e-4	null	ms_run[1]:scan=8825	2745.5	2	1364.70598	682.85645	K	F	72	85
PSM	KYTPEQVAMATVTALHR	-326_40693	Q91Y97	1	Mouse_09-2020	null	[MS,MS:1001208,SEQUEST,]	4.9e-3	9-UNIMOD:35,2-UNIMOD:213	ms_run[1]:scan=8829	2746.6	4	2473.06191	619.02092	K	V	243	260
PSM	KYTPEQVAMATVTALHR	-326_40694	Q91Y97	1	Mouse_09-2020	null	[MS,MS:1001208,SEQUEST,]	5.0e-3	9-UNIMOD:35,1-UNIMOD:213	ms_run[1]:scan=8829	2746.6	4	2473.06191	619.02092	K	V	243	260
PSM	LMFNDFLSSSSDKQNNLYK	-326_40706	P54869	1	Mouse_09-2020	null	[MS,MS:1001208,SEQUEST,]	3.5e-4	2-UNIMOD:35	ms_run[1]:scan=8833	2747.8	3	2267.06687	756.35981	R	L	315	334
PSM	LRSDGSLMFQQVPMVEIDGMKLVQTK	-326_40712	P30115	1	Mouse_09-2020	null	[MS,MS:1001208,SEQUEST,]	3.5e-4	8-UNIMOD:35,14-UNIMOD:35,20-UNIMOD:35	ms_run[1]:scan=8834	2748.1	4	2998.50698	750.38161	R	I	44	70
PSM	MQLLEIITTDK	-326_40722	Q8BMS1	1	Mouse_09-2020	null	[MS,MS:1001208,SEQUEST,]	3.5e-4	1-UNIMOD:35	ms_run[1]:scan=8836	2748.7	2	1320.70830	660.85760	K	S	506	517
PSM	LDYILGLK	-326_40729	Q6ZWN5	1	Mouse_09-2020	null	[MS,MS:1001208,SEQUEST,]	3.5e-4	null	ms_run[1]:scan=8838	2749.3	2	934.56072	467.78404	K	E	94	102
PSM	TTLLPGLLK	-326_40743	Q9WUA2	1	Mouse_09-2020	null	[MS,MS:1001208,SEQUEST,]	5.5e-3	null	ms_run[1]:scan=8840	2749.9	2	955.61882	478.31296	R	I	452	461
PSM	ANIGDAQAMGQRPITFFR	-326_31849	Q8QZR5	1	Mouse_09-2020	null	[MS,MS:1001208,SEQUEST,]	3.5e-4	9-UNIMOD:35	ms_run[1]:scan=7194	2265.6	3	2009.00388	670.33890	R	V	66	84
PSM	SKEVAWNLTSVDLVR	-326_40633	Q9R0H0	1	Mouse_09-2020	null	[MS,MS:1001208,SEQUEST,]	3.5e-4	null	ms_run[1]:scan=8817	2743.1	3	1716.92759	572.98082	K	S	511	526
PSM	VLYPNDNFFEGK	-326_40538	Q9ET01	1	Mouse_09-2020	null	[MS,MS:1001208,SEQUEST,]	2.0e-3	null	ms_run[1]:scan=8795	2736.6	2	1442.69573	721.85117	R	L	279	291
PSM	AVFQANQENLPILK	-326_40918	Q8VDN2	1	Mouse_09-2020	null	[MS,MS:1001208,SEQUEST,]	6.7e-4	null	ms_run[1]:scan=8874	2759.9	2	1584.87615	792.94085	R	A	431	445
PSM	AFEEEQALRGNLTDLEPNGVR	-326_40936	P49429	1	Mouse_09-2020	null	[MS,MS:1001208,SEQUEST,]	3.5e-4	null	ms_run[1]:scan=8877	2760.8	3	2358.17411	786.72766	K	G	370	391
PSM	VVFIFGPDK	-326_41196	Q6GT24	1	Mouse_09-2020	null	[MS,MS:1001208,SEQUEST,]	8.2e-4	null	ms_run[1]:scan=8929	2776.0	2	1021.57140	511.28949	R	L	133	142
PSM	TLTIDAIQFQR	-326_41204	P52825	1	Mouse_09-2020	null	[MS,MS:1001208,SEQUEST,]	3.5e-4	null	ms_run[1]:scan=8930	2776.3	2	1305.71538	653.36170	K	G	440	451
PSM	LGVTADDVKNVIIWGNHSSTQYPDVNHAK	-326_41220	P14152	1	Mouse_09-2020	null	[MS,MS:1001208,SEQUEST,]	3.5e-4	null	ms_run[1]:scan=8933	2777.2	4	3178.58950	795.40336	K	K	171	200
PSM	LWNTEHVPSMVLPALER	-326_41253	Q8VCX1	1	Mouse_09-2020	null	[MS,MS:1001208,SEQUEST,]	3.5e-4	10-UNIMOD:35	ms_run[1]:scan=8940	2779.2	3	2008.03196	670.01554	K	L	87	104
PSM	MLGADAVGMSTVPEVIVAR	-326_41279	Q543K9	1	Mouse_09-2020	null	[MS,MS:1001208,SEQUEST,]	3.5e-4	1-UNIMOD:35,9-UNIMOD:35	ms_run[1]:scan=8944	2780.4	2	1947.98772	974.49754	K	C	211	230
PSM	QAQYLGMPINGPFKPDHYRY	-326_31790	P50247	1	Mouse_09-2020	null	[MS,MS:1001208,SEQUEST,]	3.5e-4	7-UNIMOD:35	ms_run[1]:scan=7181	2261.8	4	2411.16103	603.54549	K	0	413	433
PSM	FITIFGTR	-326_41301	P48036	1	Mouse_09-2020	null	[MS,MS:1001208,SEQUEST,]	5.0e-3	null	ms_run[1]:scan=8947	2781.3	2	954.54070	477.77400	K	V	192	200
PSM	FINFFR	-326_41318	Q8BGQ7	1	Mouse_09-2020	null	[MS,MS:1001208,SEQUEST,]	1.2e-3	null	ms_run[1]:scan=8950	2782.2	2	843.45085	422.22923	R	N	14	20
PSM	GVVDSEDIPLNLSR	-326_41324	Q9CQN1	1	Mouse_09-2020	null	[MS,MS:1001208,SEQUEST,]	3.5e-4	null	ms_run[1]:scan=8951	2782.5	2	1513.78533	757.39647	R	L	391	405
PSM	GVVDSEDLPLNISR	-326_41325	P07901	0	Mouse_09-2020	null	[MS,MS:1001208,SEQUEST,]	3.5e-4	null	ms_run[1]:scan=8951	2782.5	2	1513.78533	757.39647	R	M	388	402
PSM	GVVDSEDLPLNISR	-326_41325	P11499	0	Mouse_09-2020	null	[MS,MS:1001208,SEQUEST,]	3.5e-4	null	ms_run[1]:scan=8951	2782.5	2	1513.78533	757.39647	R	M	379	393
PSM	IAKEEIFGPVQQIMK	-326_41193	O35945	0	Mouse_09-2020	null	[MS,MS:1001208,SEQUEST,]	1.6e-3	14-UNIMOD:35,3-UNIMOD:213	ms_run[1]:scan=8927	2775.4	3	2288.00791	763.34051	R	K	396	411
PSM	IAKEEIFGPVQQIMK	-326_41193	P24549	0	Mouse_09-2020	null	[MS,MS:1001208,SEQUEST,]	1.6e-3	14-UNIMOD:35,3-UNIMOD:213	ms_run[1]:scan=8927	2775.4	3	2288.00791	763.34051	R	K	396	411
PSM	NLRVNAGDQPGADLGPLITPQAKER	-326_31772	Q9EQ20	1	Mouse_09-2020	null	[MS,MS:1001208,SEQUEST,]	3.5e-4	null	ms_run[1]:scan=7177	2260.6	4	2630.39712	658.35568	K	C	342	367
PSM	AVASLNTPFMPPDPDVSPMK	-326_41345	P34914	1	Mouse_09-2020	null	[MS,MS:1001208,SEQUEST,]	3.5e-4	10-UNIMOD:35,19-UNIMOD:35	ms_run[1]:scan=8954	2783.3	2	2146.02007	1073.51339	R	I	352	372
PSM	GMNTLVGYDLVPEPK	-326_41351	P12787	1	Mouse_09-2020	null	[MS,MS:1001208,SEQUEST,]	3.5e-4	2-UNIMOD:35	ms_run[1]:scan=8956	2783.9	2	1648.82793	824.91618	K	I	69	84
PSM	RTGAIVDVPVGEELLGR	-326_41358	Q03265	1	Mouse_09-2020	null	[MS,MS:1001208,SEQUEST,]	3.5e-4	null	ms_run[1]:scan=8957	2784.2	3	1780.99271	594.33538	K	V	133	150
PSM	AGLILFGNDDR	-326_41362	Q8R0Y6	1	Mouse_09-2020	null	[MS,MS:1001208,SEQUEST,]	3.5e-4	null	ms_run[1]:scan=8958	2784.5	2	1190.61687	595.81184	K	L	275	286
PSM	SDGIYIINLK	-326_41371	P14206	1	Mouse_09-2020	null	[MS,MS:1001208,SEQUEST,]	3.5e-4	null	ms_run[1]:scan=8959	2784.8	2	1135.63677	568.32151	K	T	43	53
PSM	NAVITVPAYFNDSQR	-326_41381	P38647	1	Mouse_09-2020	null	[MS,MS:1001208,SEQUEST,]	3.5e-4	null	ms_run[1]:scan=8961	2785.4	2	1694.85246	847.92847	K	A	188	203
PSM	TLVNYFLK	-326_41388	O09159	1	Mouse_09-2020	null	[MS,MS:1001208,SEQUEST,]	4.6e-2	null	ms_run[1]:scan=8962	2785.7	2	997.57237	499.28949	K	A	291	299
PSM	AVASLNTPFMPPDPDVSPMK	-326_41394	P34914	1	Mouse_09-2020	null	[MS,MS:1001208,SEQUEST,]	3.5e-4	10-UNIMOD:35,19-UNIMOD:35	ms_run[1]:scan=8963	2786.0	3	2146.02555	716.01135	R	I	352	372
PSM	FKDIFQEIYDK	-326_41406	O88844	1	Mouse_09-2020	null	[MS,MS:1001208,SEQUEST,]	3.5e-4	null	ms_run[1]:scan=8966	2786.9	3	1445.73182	482.58189	R	Y	223	234
PSM	MIVPLQGAQMLQMLEK	-326_41427	Q91XE0	1	Mouse_09-2020	null	[MS,MS:1001208,SEQUEST,]	3.5e-4	1-UNIMOD:35,10-UNIMOD:35,13-UNIMOD:35	ms_run[1]:scan=8970	2788.0	2	1877.95305	939.48031	0	L	1	17
PSM	MLVQEEELQEIR	-326_31762	Q61767	1	Mouse_09-2020	null	[MS,MS:1001208,SEQUEST,]	3.5e-4	1-UNIMOD:35	ms_run[1]:scan=7175	2260.0	2	1532.76445	766.88488	R	L	22	34
PSM	HVGGPMYYAASVGLPTVLEK	-326_40924	Q9DBM2	1	Mouse_09-2020	null	[MS,MS:1001208,SEQUEST,]	3.5e-4	6-UNIMOD:35	ms_run[1]:scan=8875	2760.2	3	2105.07309	702.36271	R	Q	654	674
PSM	IAKEEIFGPVQQIMK	-326_41192	O35945	0	Mouse_09-2020	null	[MS,MS:1001208,SEQUEST,]	1.6e-3	14-UNIMOD:35,5-UNIMOD:213	ms_run[1]:scan=8927	2775.4	3	2288.00791	763.34051	R	K	396	411
PSM	IAKEEIFGPVQQIMK	-326_41192	P24549	0	Mouse_09-2020	null	[MS,MS:1001208,SEQUEST,]	1.6e-3	14-UNIMOD:35,5-UNIMOD:213	ms_run[1]:scan=8927	2775.4	3	2288.00791	763.34051	R	K	396	411
PSM	ALTVPELTQQMFDAK	-326_41177	P68372	1	Mouse_09-2020	null	[MS,MS:1001208,SEQUEST,]	8.2e-4	11-UNIMOD:35	ms_run[1]:scan=8924	2774.6	2	1707.86199	854.43474	R	M	283	298
PSM	YNIEKDIAAYIK	-326_40972	Q9D0M5	1	Mouse_09-2020	null	[MS,MS:1001208,SEQUEST,]	3.5e-4	null	ms_run[1]:scan=8885	2763.2	3	1440.77396	480.92929	K	E	32	44
PSM	SDFGKFVLSSGK	-326_40996	P14211	1	Mouse_09-2020	null	[MS,MS:1001208,SEQUEST,]	1.0e-3	2-UNIMOD:213	ms_run[1]:scan=8889	2764.3	3	1812.72507	604.91290	K	Y	44	56
PSM	SDFGKFVLSSGK	-326_40997	P14211	1	Mouse_09-2020	null	[MS,MS:1001208,SEQUEST,]	8.2e-4	5-UNIMOD:213	ms_run[1]:scan=8889	2764.3	3	1812.72507	604.91290	K	Y	44	56
PSM	SDFGKFVLSSGK	-326_40998	P14211	1	Mouse_09-2020	null	[MS,MS:1001208,SEQUEST,]	1.0e-3	1-UNIMOD:213	ms_run[1]:scan=8889	2764.3	3	1812.72507	604.91290	K	Y	44	56
PSM	INEAFDLLR	-326_41010	P00329	1	Mouse_09-2020	null	[MS,MS:1001208,SEQUEST,]	3.5e-4	null	ms_run[1]:scan=8891	2764.9	2	1090.58940	545.79821	K	G	356	365
PSM	DFLLQQTMLR	-326_41018	Q9CPU0	1	Mouse_09-2020	null	[MS,MS:1001208,SEQUEST,]	3.5e-4	8-UNIMOD:35	ms_run[1]:scan=8892	2765.2	2	1280.66777	640.83701	K	K	29	39
PSM	VLGLTLLQK	-326_41025	Q9CPU0	1	Mouse_09-2020	null	[MS,MS:1001208,SEQUEST,]	3.5e-4	null	ms_run[1]:scan=8893	2765.5	2	984.64580	492.82624	R	D	52	61
PSM	MGFEPLAYRGLETGSREVVSHVIK	-326_41039	P49429	1	Mouse_09-2020	null	[MS,MS:1001208,SEQUEST,]	8.2e-4	1-UNIMOD:35	ms_run[1]:scan=8895	2766.1	4	2691.39248	673.60353	K	G	40	64
PSM	KYILGNPLNSGINQGPQIDKEQHNKILGLIESGK	-326_41045	O35945	1	Mouse_09-2020	null	[MS,MS:1001208,SEQUEST,]	3.5e-4	null	ms_run[1]:scan=8897	2766.7	5	3716.01698	744.00842	K	E	329	363
PSM	HQSLGGQYGVQGFPTIK	-326_31811	Q3TML0	1	Mouse_09-2020	null	[MS,MS:1001208,SEQUEST,]	3.5e-4	null	ms_run[1]:scan=7186	2263.3	3	1816.93503	606.31620	K	F	91	108
PSM	IAKEEIFGPVQQIMK	-326_41191	O35945	0	Mouse_09-2020	null	[MS,MS:1001208,SEQUEST,]	1.6e-3	14-UNIMOD:35,4-UNIMOD:213	ms_run[1]:scan=8927	2775.4	3	2288.00791	763.34051	R	K	396	411
PSM	IAKEEIFGPVQQIMK	-326_41191	P24549	0	Mouse_09-2020	null	[MS,MS:1001208,SEQUEST,]	1.6e-3	14-UNIMOD:35,4-UNIMOD:213	ms_run[1]:scan=8927	2775.4	3	2288.00791	763.34051	R	K	396	411
PSM	DVATFLR	-326_31794	Q9D0M3	1	Mouse_09-2020	null	[MS,MS:1001208,SEQUEST,]	2.8e-3	null	ms_run[1]:scan=7182	2262.1	2	821.45183	411.22943	K	A	269	276
PSM	EIFDSRGNPTVEVDLYTAK	-326_41072	P17182	1	Mouse_09-2020	null	[MS,MS:1001208,SEQUEST,]	3.5e-4	null	ms_run[1]:scan=8903	2768.4	3	2154.07230	718.69530	R	L	10	29
PSM	SIEDFAHSSFQMALSK	-326_41077	O88844	1	Mouse_09-2020	null	[MS,MS:1001208,SEQUEST,]	3.5e-4	12-UNIMOD:35	ms_run[1]:scan=8904	2768.7	3	1813.83963	605.28569	K	W	188	204
PSM	DTNGSQFFITTVK	-326_41085	P24369	1	Mouse_09-2020	null	[MS,MS:1001208,SEQUEST,]	3.5e-4	null	ms_run[1]:scan=8905	2769.0	2	1457.72649	729.36718	K	S	146	159
PSM	TIAQDYGVLKADEGISFR	-326_41102	P35700	1	Mouse_09-2020	null	[MS,MS:1001208,SEQUEST,]	3.5e-4	null	ms_run[1]:scan=8909	2770.2	3	1983.01847	661.67758	R	L	111	129
PSM	DYPLPDVAHVTMLSASQK	-326_41107	P19783	1	Mouse_09-2020	null	[MS,MS:1001208,SEQUEST,]	3.5e-4	12-UNIMOD:35	ms_run[1]:scan=8910	2770.5	3	1987.97843	663.33130	R	L	43	61
PSM	NFATSLYSMIK	-326_41112	P48036	1	Mouse_09-2020	null	[MS,MS:1001208,SEQUEST,]	3.5e-4	9-UNIMOD:35	ms_run[1]:scan=8911	2770.8	2	1290.63970	645.82356	K	D	289	300
PSM	TDYDNFLMAHLINEK	-326_41127	E9QA79	1	Mouse_09-2020	null	[MS,MS:1001208,SEQUEST,]	8.2e-4	8-UNIMOD:35	ms_run[1]:scan=8914	2771.7	3	1839.86203	613.95758	K	G	113	128
PSM	TIFMWYR	-326_41146	P61922	1	Mouse_09-2020	null	[MS,MS:1001208,SEQUEST,]	1.6e-3	4-UNIMOD:35	ms_run[1]:scan=8919	2773.1	2	1032.49675	516.75221	K	K	174	181
PSM	FLTEELSLDQDR	-326_41165	G3UYJ7	0	Mouse_09-2020	null	[MS,MS:1001208,SEQUEST,]	6.7e-4	null	ms_run[1]:scan=8922	2774.0	2	1465.71721	733.36210	K	V	223	235
PSM	FLTEELSLDQDR	-326_41165	O35215	0	Mouse_09-2020	null	[MS,MS:1001208,SEQUEST,]	6.7e-4	null	ms_run[1]:scan=8922	2774.0	2	1465.71721	733.36210	K	V	84	96
PSM	VGINYQPPTVVPGGDLAK	-326_41172	P05214	0	Mouse_09-2020	null	[MS,MS:1001208,SEQUEST,]	8.2e-4	null	ms_run[1]:scan=8923	2774.3	2	1824.98528	912.99635	K	Q	353	371
PSM	VGINYQPPTVVPGGDLAK	-326_41172	A0A0A0MQA5	0	Mouse_09-2020	null	[MS,MS:1001208,SEQUEST,]	8.2e-4	null	ms_run[1]:scan=8923	2774.3	2	1824.98528	912.99635	K	Q	382	400
PSM	MSPVPDLVPGSFK	-326_41063	E9PV24	1	Mouse_09-2020	null	[MS,MS:1001208,SEQUEST,]	3.5e-4	1-UNIMOD:35	ms_run[1]:scan=8901	2767.9	2	1389.70720	695.35777	K	Q	227	240
PSM	NFYFLEMNTR	-326_39463	Q91ZA3	1	Mouse_09-2020	null	[MS,MS:1001208,SEQUEST,]	3.5e-4	7-UNIMOD:35	ms_run[1]:scan=8602	2679.7	2	1350.61467	675.81099	K	Q	340	350
PSM	KYTPEQVAMATVTALHR	-326_31888	Q91Y97	1	Mouse_09-2020	null	[MS,MS:1001208,SEQUEST,]	3.5e-4	9-UNIMOD:35	ms_run[1]:scan=7201	2267.7	3	1932.00071	644.67177	K	V	243	260
PSM	ITGLGVKGIAPYSYAG	-326_40508	Q64374	1	Mouse_09-2020	null	[MS,MS:1001208,SEQUEST,]	3.5e-4	null	ms_run[1]:scan=8790	2735.1	2	1566.85381	783.92995	K	0	284	300
PSM	AMKEENVKTVLMNPNIASVQTNEVGLK	-326_39684	Q8C196	1	Mouse_09-2020	null	[MS,MS:1001208,SEQUEST,]	3.5e-4	2-UNIMOD:35,12-UNIMOD:35,9-UNIMOD:213	ms_run[1]:scan=8638	2690.3	4	3530.59463	883.40406	K	A	451	478
PSM	AMKEENVKTVLMNPNIASVQTNEVGLK	-326_39685	Q8C196	1	Mouse_09-2020	null	[MS,MS:1001208,SEQUEST,]	3.5e-4	2-UNIMOD:35,12-UNIMOD:35,8-UNIMOD:213	ms_run[1]:scan=8638	2690.3	4	3530.59463	883.40406	K	A	451	478
PSM	AMKEENVKTVLMNPNIASVQTNEVGLK	-326_39686	Q8C196	1	Mouse_09-2020	null	[MS,MS:1001208,SEQUEST,]	3.5e-4	2-UNIMOD:35,12-UNIMOD:35,3-UNIMOD:213	ms_run[1]:scan=8638	2690.3	4	3530.59463	883.40406	K	A	451	478
PSM	AMKEENVKTVLMNPNIASVQTNEVGLK	-326_39687	Q8C196	1	Mouse_09-2020	null	[MS,MS:1001208,SEQUEST,]	3.5e-4	2-UNIMOD:35,12-UNIMOD:35,5-UNIMOD:213	ms_run[1]:scan=8638	2690.3	4	3530.59463	883.40406	K	A	451	478
PSM	AMKEENVKTVLMNPNIASVQTNEVGLK	-326_39688	Q8C196	1	Mouse_09-2020	null	[MS,MS:1001208,SEQUEST,]	3.5e-4	2-UNIMOD:35,12-UNIMOD:35,4-UNIMOD:213	ms_run[1]:scan=8638	2690.3	4	3530.59463	883.40406	K	A	451	478
PSM	GAPLNTPVTEDRFAILTEK	-326_39694	Q921G7	1	Mouse_09-2020	null	[MS,MS:1001208,SEQUEST,]	8.2e-4	null	ms_run[1]:scan=8640	2690.9	3	2072.10294	691.37227	K	R	134	153
PSM	IIDVVYNASNNELVR	-326_39700	P62242	1	Mouse_09-2020	null	[MS,MS:1001208,SEQUEST,]	3.5e-4	null	ms_run[1]:scan=8641	2691.2	2	1718.90947	859.95723	R	K	78	93
PSM	VQVSVFKGQVYILGR	-326_39725	P16460	1	Mouse_09-2020	null	[MS,MS:1001208,SEQUEST,]	3.5e-4	null	ms_run[1]:scan=8645	2692.4	3	1692.97995	564.99803	K	S	349	364
PSM	LSVLLLER	-326_39753	Q8VC30	1	Mouse_09-2020	null	[MS,MS:1001208,SEQUEST,]	3.5e-4	null	ms_run[1]:scan=8651	2694.1	2	942.59850	471.80276	R	G	435	443
PSM	AVAQAGTVGTLLIVK	-326_39763	Q8VC30	1	Mouse_09-2020	null	[MS,MS:1001208,SEQUEST,]	3.5e-4	null	ms_run[1]:scan=8652	2694.4	2	1440.87944	720.94286	R	Y	95	110
PSM	LTGSLSGWTSPKDVILK	-326_39677	Q99KI0	1	Mouse_09-2020	null	[MS,MS:1001208,SEQUEST,]	1.0e-3	null	ms_run[1]:scan=8637	2690.1	3	1802.00553	601.34013	K	A	234	251
PSM	LLGNMIVIVLGHHLGK	-326_39770	A8DUK4	1	Mouse_09-2020	null	[MS,MS:1001208,SEQUEST,]	3.5e-4	5-UNIMOD:35	ms_run[1]:scan=8654	2695.0	3	1730.01487	577.34304	R	F	106	122
PSM	FNVSATPEQYVPYSTTRK	-326_32061	Q7TMF3	1	Mouse_09-2020	null	[MS,MS:1001208,SEQUEST,]	3.5e-4	null	ms_run[1]:scan=7233	2277.1	3	2088.04209	696.68473	K	I	115	133
PSM	LIINSLYK	-326_32046	P08113	1	Mouse_09-2020	null	[MS,MS:1001208,SEQUEST,]	4.1e-3	null	ms_run[1]:scan=7231	2276.5	2	963.58763	482.29731	K	K	88	96
PSM	EHALLAYTLGVK	-326_32040	P10126	1	Mouse_09-2020	null	[MS,MS:1001208,SEQUEST,]	3.5e-4	null	ms_run[1]:scan=7230	2276.2	2	1314.74187	657.87444	R	L	135	147
PSM	VGVPTETGALTLNR	-326_32032	Q8BWT1	1	Mouse_09-2020	null	[MS,MS:1001208,SEQUEST,]	3.5e-4	null	ms_run[1]:scan=7229	2276.0	2	1427.78594	714.39627	R	C	77	91
PSM	RLTGFHETSNINDFSAGVANRGASIRIPR	-326_32012	P15105	1	Mouse_09-2020	null	[MS,MS:1001208,SEQUEST,]	6.7e-4	null	ms_run[1]:scan=7225	2274.8	5	3156.64350	632.13401	R	V	299	328
PSM	VAPEEHPVLLTEAPLNPK	-326_32006	P60710	1	Mouse_09-2020	null	[MS,MS:1001208,SEQUEST,]	3.5e-4	null	ms_run[1]:scan=7224	2274.5	3	1954.06528	652.02632	R	N	96	114
PSM	LKETEYDVRDHGDLAFVDVPNDSSFQIVKNPR	-326_39796	Q61176	1	Mouse_09-2020	null	[MS,MS:1001208,SEQUEST,]	3.5e-4	null	ms_run[1]:scan=8657	2695.9	5	3703.83771	741.57284	K	V	40	72
PSM	ANVVASALAQIPQK	-326_39830	Q8R084	1	Mouse_09-2020	null	[MS,MS:1001208,SEQUEST,]	3.5e-4	null	ms_run[1]:scan=8664	2698.0	2	1409.81230	705.40918	K	L	322	336
PSM	LVTGWVKPIIIGR	-326_39840	O88844	1	Mouse_09-2020	null	[MS,MS:1001208,SEQUEST,]	3.5e-4	null	ms_run[1]:scan=8666	2698.5	3	1451.91071	484.64141	R	A	120	133
PSM	VITAFNDGLNHLDSLK	-326_39780	A8DUK4	1	Mouse_09-2020	null	[MS,MS:1001208,SEQUEST,]	3.5e-4	null	ms_run[1]:scan=8655	2695.3	3	1756.92386	586.31246	K	T	68	84
PSM	SEFPWEVPK	-326_39858	Q91X83	1	Mouse_09-2020	null	[MS,MS:1001208,SEQUEST,]	1.0e-2	null	ms_run[1]:scan=8668	2699.1	2	1118.55168	559.77948	R	L	384	393
PSM	AIGLPEDLIQKGKDIK	-326_39669	P12710	1	Mouse_09-2020	null	[MS,MS:1001208,SEQUEST,]	7.8e-3	13-UNIMOD:213	ms_run[1]:scan=8635	2689.5	4	2279.07168	570.52346	K	V	21	37
PSM	AIGLPEDLIQKGKDIK	-326_39667	P12710	1	Mouse_09-2020	null	[MS,MS:1001208,SEQUEST,]	1.9e-2	6-UNIMOD:213	ms_run[1]:scan=8635	2689.5	4	2279.07168	570.52346	K	V	21	37
PSM	IDTRNELESYAYSLKNQIGDKEK	-326_39483	P20029	1	Mouse_09-2020	null	[MS,MS:1001208,SEQUEST,]	3.5e-4	null	ms_run[1]:scan=8605	2680.6	4	2714.37807	679.34625	R	G	560	583
PSM	IWPHVYSFLQTKVPETTQK	-326_39502	Q9WTP7	1	Mouse_09-2020	null	[MS,MS:1001208,SEQUEST,]	3.5e-4	null	ms_run[1]:scan=8609	2681.8	4	2302.22378	576.31121	K	S	204	223
PSM	LWGGRFVGAVDPIMEK	-326_39519	Q91YI0	1	Mouse_09-2020	null	[MS,MS:1001208,SEQUEST,]	3.5e-4	14-UNIMOD:35	ms_run[1]:scan=8611	2682.4	3	1790.92582	597.64679	K	N	8	24
PSM	AKPVVSFIAGITAPPGRR	-326_32072	Q9WUM5	1	Mouse_09-2020	null	[MS,MS:1001208,SEQUEST,]	3.5e-4	null	ms_run[1]:scan=7235	2277.7	4	1837.08095	460.02562	K	G	279	297
PSM	VNNSSLIGVGYTQTLRPGVK	-326_32066	G3UX26	1	Mouse_09-2020	null	[MS,MS:1001208,SEQUEST,]	3.5e-4	null	ms_run[1]:scan=7234	2277.4	3	2103.15598	701.72341	K	T	237	257
PSM	KDGTVTAGNASGVSDGAGAVIIASEDAVK	-326_39533	Q8BWT1	1	Mouse_09-2020	null	[MS,MS:1001208,SEQUEST,]	3.5e-4	null	ms_run[1]:scan=8613	2683.0	3	2660.34153	887.45063	K	H	241	270
PSM	VVDSLQLTGTKPVATPVDWK	-326_39540	Q6GT24	1	Mouse_09-2020	null	[MS,MS:1001208,SEQUEST,]	3.5e-4	null	ms_run[1]:scan=8614	2683.3	3	2154.18161	718.73168	R	G	163	183
PSM	YFPTQALNFAFKDKYK	-326_39557	P51881	1	Mouse_09-2020	null	[MS,MS:1001208,SEQUEST,]	3.5e-4	null	ms_run[1]:scan=8618	2684.5	4	1981.02285	496.01091	R	I	81	97
PSM	AGMFLWIK	-326_39585	Q9WVM8	1	Mouse_09-2020	null	[MS,MS:1001208,SEQUEST,]	8.2e-4	3-UNIMOD:35	ms_run[1]:scan=8623	2685.9	2	981.52367	491.26496	K	K	352	360
PSM	YVISAIPPALGMK	-326_39603	Q8BW75	1	Mouse_09-2020	null	[MS,MS:1001208,SEQUEST,]	3.5e-4	12-UNIMOD:35	ms_run[1]:scan=8625	2686.5	2	1375.76543	688.38633	K	H	259	272
PSM	AIGLPEDLIQKGKDIK	-326_39668	P12710	1	Mouse_09-2020	null	[MS,MS:1001208,SEQUEST,]	1.7e-2	11-UNIMOD:213	ms_run[1]:scan=8635	2689.5	4	2279.07168	570.52346	K	V	21	37
PSM	YFPTQALNFAFKDKYK	-326_39610	P51881	1	Mouse_09-2020	null	[MS,MS:1001208,SEQUEST,]	3.3e-2	null	ms_run[1]:scan=8626	2686.8	3	1981.02188	661.01212	R	I	81	97
PSM	FLPGFEAPTYK	-326_39625	P49429	1	Mouse_09-2020	null	[MS,MS:1001208,SEQUEST,]	6.7e-4	null	ms_run[1]:scan=8629	2687.7	2	1269.65227	635.32934	R	T	156	167
PSM	EWGYASHNGPDHWHELYPIAKGDNQSPIELHTK	-326_39648	P16015	1	Mouse_09-2020	null	[MS,MS:1001208,SEQUEST,]	2.3e-2	7-UNIMOD:213	ms_run[1]:scan=8632	2688.6	5	4367.86146	874.37798	K	I	4	37
PSM	EWGYASHNGPDHWHELYPIAKGDNQSPIELHTK	-326_39649	P16015	1	Mouse_09-2020	null	[MS,MS:1001208,SEQUEST,]	2.3e-2	6-UNIMOD:213	ms_run[1]:scan=8632	2688.6	5	4367.86146	874.37798	K	I	4	37
PSM	EWGYASHNGPDHWHELYPIAKGDNQSPIELHTK	-326_39650	P16015	1	Mouse_09-2020	null	[MS,MS:1001208,SEQUEST,]	2.4e-2	4-UNIMOD:213	ms_run[1]:scan=8632	2688.6	5	4367.86146	874.37798	K	I	4	37
PSM	EWGYASHNGPDHWHELYPIAKGDNQSPIELHTK	-326_39651	P16015	1	Mouse_09-2020	null	[MS,MS:1001208,SEQUEST,]	2.2e-2	11-UNIMOD:213	ms_run[1]:scan=8632	2688.6	5	4367.86146	874.37798	K	I	4	37
PSM	EWGYASHNGPDHWHELYPIAKGDNQSPIELHTK	-326_39652	P16015	1	Mouse_09-2020	null	[MS,MS:1001208,SEQUEST,]	2.2e-2	12-UNIMOD:213	ms_run[1]:scan=8632	2688.6	5	4367.86146	874.37798	K	I	4	37
PSM	EWGYASHNGPDHWHELYPIAKGDNQSPIELHTK	-326_39653	P16015	1	Mouse_09-2020	null	[MS,MS:1001208,SEQUEST,]	2.4e-2	1-UNIMOD:213	ms_run[1]:scan=8632	2688.6	5	4367.86146	874.37798	K	I	4	37
PSM	EWGYASHNGPDHWHELYPIAKGDNQSPIELHTK	-326_39654	P16015	1	Mouse_09-2020	null	[MS,MS:1001208,SEQUEST,]	2.1e-2	14-UNIMOD:213	ms_run[1]:scan=8632	2688.6	5	4367.86146	874.37798	K	I	4	37
PSM	QTMQVDEHARPQTTLEQLQKLPSVFK	-326_37578	Q8BWT1	1	Mouse_09-2020	null	[MS,MS:1001208,SEQUEST,]	1.0e-3	3-UNIMOD:35	ms_run[1]:scan=8253	2577.4	5	3068.58442	614.52249	K	D	215	241
PSM	AIGLPEDLIQKGKDIK	-326_39666	P12710	1	Mouse_09-2020	null	[MS,MS:1001208,SEQUEST,]	1.9e-2	7-UNIMOD:213	ms_run[1]:scan=8635	2689.5	4	2279.07168	570.52346	K	V	21	37
PSM	LLGNMIVIVLGHHLGK	-326_39615	A8DUK4	1	Mouse_09-2020	null	[MS,MS:1001208,SEQUEST,]	3.5e-4	5-UNIMOD:35	ms_run[1]:scan=8628	2687.4	4	1730.01540	433.25910	R	F	106	122
PSM	DIVYIGLR	-326_40513	Q61176	1	Mouse_09-2020	null	[MS,MS:1001208,SEQUEST,]	8.2e-4	null	ms_run[1]:scan=8791	2735.4	2	948.55150	474.77928	K	V	173	181
PSM	LLIYTEFGK	-326_39880	O09173	1	Mouse_09-2020	null	[MS,MS:1001208,SEQUEST,]	3.5e-4	null	ms_run[1]:scan=8671	2700.0	2	1083.60869	542.30788	K	S	163	172
PSM	LKPAFKDGGSTTAGNSSQVSDGAAAVLLAR	-326_31990	Q8VCH0	0	Mouse_09-2020	null	[MS,MS:1001208,SEQUEST,]	3.5e-4	null	ms_run[1]:scan=7221	2273.6	4	2889.50722	723.13208	K	S	260	290
PSM	LKPAFKDGGSTTAGNSSQVSDGAAAVLLAR	-326_31990	Q921H8	0	Mouse_09-2020	null	[MS,MS:1001208,SEQUEST,]	3.5e-4	null	ms_run[1]:scan=7221	2273.6	4	2889.50722	723.13208	K	S	260	290
PSM	LGFPMYAHVDKANFTVQR	-326_31915	Q9DCY0	1	Mouse_09-2020	null	[MS,MS:1001208,SEQUEST,]	8.2e-4	5-UNIMOD:35	ms_run[1]:scan=7206	2269.2	4	2110.05239	528.26892	K	V	256	274
PSM	SQFSLTNGMYPHKLVF	-326_40253	P47911	1	Mouse_09-2020	null	[MS,MS:1001208,SEQUEST,]	1.8e-3	9-UNIMOD:35	ms_run[1]:scan=8740	2720.5	3	1884.93308	628.98194	R	0	281	297
PSM	ILVTLLHTLER	-326_40261	G3XA25	1	Mouse_09-2020	null	[MS,MS:1001208,SEQUEST,]	5.5e-3	null	ms_run[1]:scan=8741	2720.8	3	1307.80552	436.60637	R	G	330	341
PSM	FTQAGSEVSALLGR	-326_40282	P56480	1	Mouse_09-2020	null	[MS,MS:1001208,SEQUEST,]	3.5e-4	null	ms_run[1]:scan=8746	2722.2	2	1435.75517	718.38062	R	P	311	325
PSM	LYLMFTVR	-326_40319	Q99P30	1	Mouse_09-2020	null	[MS,MS:1001208,SEQUEST,]	3.5e-4	4-UNIMOD:35	ms_run[1]:scan=8753	2724.3	2	1058.57048	529.78880	K	D	53	61
PSM	FSLSILR	-326_40326	Q05421	1	Mouse_09-2020	null	[MS,MS:1001208,SEQUEST,]	8.2e-4	null	ms_run[1]:scan=8754	2724.6	2	835.50414	418.25545	R	W	128	135
PSM	NHQGLLLMDTTFRDAHQSLLATR	-326_31912	G5E8R3	1	Mouse_09-2020	null	[MS,MS:1001208,SEQUEST,]	3.5e-4	8-UNIMOD:35	ms_run[1]:scan=7205	2268.9	4	2654.34878	664.34214	R	R	559	582
PSM	LFFDTER	-326_31895	Q9CRB3	1	Mouse_09-2020	null	[MS,MS:1001208,SEQUEST,]	3.4e-3	null	ms_run[1]:scan=7202	2268.0	2	927.45702	464.23217	K	W	68	75
PSM	NFLDSYIK	-326_40334	O88451	1	Mouse_09-2020	null	[MS,MS:1001208,SEQUEST,]	1.0e-3	null	ms_run[1]:scan=8755	2724.9	2	999.51518	500.26092	K	I	240	248
PSM	ANTIGISLIKGVDEGPNGLK	-326_40341	E0CXN5	1	Mouse_09-2020	null	[MS,MS:1001208,SEQUEST,]	3.5e-4	null	ms_run[1]:scan=8756	2725.2	3	1996.10849	666.04063	K	I	88	108
PSM	AHEHIFGMVLMNDWSAR	-326_31933	P35505	1	Mouse_09-2020	null	[MS,MS:1001208,SEQUEST,]	3.5e-4	8-UNIMOD:35,11-UNIMOD:35	ms_run[1]:scan=7209	2270.0	4	2045.93056	512.23846	K	I	221	238
PSM	TLTGKTITLEVEPSDTIENVKAK	-326_40351	E9Q5F6	1	Mouse_09-2020	null	[MS,MS:1001208,SEQUEST,]	1.6e-3	5-UNIMOD:213	ms_run[1]:scan=8758	2725.7	4	3028.42299	757.85954	K	Q	7	30
PSM	TLTGKTITLEVEPSDTIENVKAK	-326_40353	E9Q5F6	1	Mouse_09-2020	null	[MS,MS:1001208,SEQUEST,]	1.6e-3	1-UNIMOD:213	ms_run[1]:scan=8758	2725.7	4	3028.42299	757.85954	K	Q	7	30
PSM	SGRFFTVKLPVALDPGSK	-326_40358	Q91YQ5	1	Mouse_09-2020	null	[MS,MS:1001208,SEQUEST,]	3.5e-4	null	ms_run[1]:scan=8759	2726.0	4	1919.07570	480.52418	K	S	110	128
PSM	YFDSFGDLSSASAIMGNAKVK	-326_40374	A8DUK4	1	Mouse_09-2020	null	[MS,MS:1001208,SEQUEST,]	3.5e-4	15-UNIMOD:35	ms_run[1]:scan=8763	2727.2	3	2224.06070	742.02454	R	H	42	63
PSM	NDYVKALPGHLKPFETLLSQNQGGK	-326_40378	P19157	1	Mouse_09-2020	null	[MS,MS:1001208,SEQUEST,]	3.5e-4	null	ms_run[1]:scan=8764	2727.5	4	2754.45791	689.36979	K	F	117	142
PSM	SIYGEKFEDENFILK	-326_40386	P17742	1	Mouse_09-2020	null	[MS,MS:1001208,SEQUEST,]	3.5e-4	null	ms_run[1]:scan=8765	2727.8	3	1831.91178	611.30860	R	T	77	92
PSM	FSSETWQNLGTLQR	-326_40394	A0A087WPF8	1	Mouse_09-2020	null	[MS,MS:1001208,SEQUEST,]	3.5e-4	null	ms_run[1]:scan=8766	2728.1	2	1666.82097	833.91282	R	A	43	57
PSM	NDYVKALPGHLKPFETLLSQNQGGK	-326_40412	P19157	1	Mouse_09-2020	null	[MS,MS:1001208,SEQUEST,]	3.5e-4	null	ms_run[1]:scan=8770	2729.3	5	2754.45966	551.69729	K	F	117	142
PSM	FAGLHFFNPVPMMK	-326_40421	Q61425	1	Mouse_09-2020	null	[MS,MS:1001208,SEQUEST,]	1.2e-3	12-UNIMOD:35,13-UNIMOD:35	ms_run[1]:scan=8773	2730.2	3	1667.80899	556.60727	R	V	166	180
PSM	TVIPANKLQELQVNLVR	-326_40441	P35492	1	Mouse_09-2020	null	[MS,MS:1001208,SEQUEST,]	3.5e-4	null	ms_run[1]:scan=8777	2731.3	3	1935.14078	645.71771	R	H	176	193
PSM	ALYVSDKLQAGTVFVNTYNK	-326_40481	Q8R0Y6	1	Mouse_09-2020	null	[MS,MS:1001208,SEQUEST,]	3.5e-4	null	ms_run[1]:scan=8784	2733.4	3	2231.17325	744.39507	K	D	846	866
PSM	TLTGKTITLEVEPSDTIENVKAK	-326_40352	E9Q5F6	1	Mouse_09-2020	null	[MS,MS:1001208,SEQUEST,]	1.6e-3	3-UNIMOD:213	ms_run[1]:scan=8758	2725.7	4	3028.42299	757.85954	K	Q	7	30
PSM	LYNLFLK	-326_39962	Q9Z2I9	1	Mouse_09-2020	null	[MS,MS:1001208,SEQUEST,]	8.2e-4	null	ms_run[1]:scan=8683	2703.5	2	910.53990	455.77347	K	D	243	250
PSM	EHALLAYTLGVK	-326_31941	P10126	1	Mouse_09-2020	null	[MS,MS:1001208,SEQUEST,]	3.5e-4	null	ms_run[1]:scan=7211	2270.6	3	1314.74219	438.91872	R	L	135	147
PSM	AIGLPEDLIQK	-326_40231	P12710	1	Mouse_09-2020	null	[MS,MS:1001208,SEQUEST,]	8.2e-4	null	ms_run[1]:scan=8736	2719.3	2	1196.68938	598.84790	K	K	21	32
PSM	GWPLYLSTK	-326_39978	O88844	1	Mouse_09-2020	null	[MS,MS:1001208,SEQUEST,]	8.2e-4	null	ms_run[1]:scan=8685	2704.1	2	1064.57707	532.79239	K	T	204	213
PSM	FAPPEAPEPWSGVR	-326_39990	Q91WG0	0	Mouse_09-2020	null	[MS,MS:1001208,SEQUEST,]	7.3e-3	null	ms_run[1]:scan=8687	2704.7	2	1539.76006	770.38317	R	G	75	89
PSM	FAPPEAPEPWSGVR	-326_39990	Q8BK48	0	Mouse_09-2020	null	[MS,MS:1001208,SEQUEST,]	7.3e-3	null	ms_run[1]:scan=8687	2704.7	2	1539.76006	770.38317	R	G	73	87
PSM	TTPSVVAFTADGERLVGMPAK	-326_39994	P38647	1	Mouse_09-2020	null	[MS,MS:1001208,SEQUEST,]	3.5e-4	18-UNIMOD:35	ms_run[1]:scan=8688	2705.0	3	2163.11130	721.70866	R	Q	86	107
PSM	ELGEYGLQAYTEVK	-326_40001	P47738	1	Mouse_09-2020	null	[MS,MS:1001208,SEQUEST,]	3.5e-4	null	ms_run[1]:scan=8689	2705.3	2	1599.79167	800.39868	R	V	495	509
PSM	YSSPTTIATVMSLSK	-326_31982	Q9DBM2	1	Mouse_09-2020	null	[MS,MS:1001208,SEQUEST,]	3.5e-4	11-UNIMOD:35	ms_run[1]:scan=7218	2272.7	2	1601.80974	801.40819	R	I	445	460
PSM	KYVLGNPLTPGINQGPQIDKEQHDK	-326_31973	P24549	1	Mouse_09-2020	null	[MS,MS:1001208,SEQUEST,]	8.2e-4	19-UNIMOD:213	ms_run[1]:scan=7216	2272.1	4	3330.52480	833.38525	K	L	329	354
PSM	KYVLGNPLTPGINQGPQIDKEQHDK	-326_31972	P24549	1	Mouse_09-2020	null	[MS,MS:1001208,SEQUEST,]	6.7e-4	24-UNIMOD:213	ms_run[1]:scan=7216	2272.1	4	3330.52480	833.38525	K	L	329	354
PSM	AAVSGLWGKVNADEVGGEALGR	-326_40020	A8DUK4	1	Mouse_09-2020	null	[MS,MS:1001208,SEQUEST,]	3.5e-4	null	ms_run[1]:scan=8693	2706.7	3	2156.11118	719.37467	K	L	10	32
PSM	KYVLGNPLTPGINQGPQIDKEQHDK	-326_31971	P24549	1	Mouse_09-2020	null	[MS,MS:1001208,SEQUEST,]	6.7e-4	25-UNIMOD:213	ms_run[1]:scan=7216	2272.1	4	3330.52480	833.38525	K	L	329	354
PSM	KYVLGNPLTPGINQGPQIDKEQHDK	-326_31970	P24549	1	Mouse_09-2020	null	[MS,MS:1001208,SEQUEST,]	6.7e-4	23-UNIMOD:213	ms_run[1]:scan=7216	2272.1	4	3330.52480	833.38525	K	L	329	354
PSM	ILTFDQLALESPKGR	-326_40237	A0A1B0GSS8	1	Mouse_09-2020	null	[MS,MS:1001208,SEQUEST,]	8.2e-4	null	ms_run[1]:scan=8737	2719.6	3	1687.93924	563.31743	K	T	87	102
PSM	KYVLGNPLTPGINQGPQIDKEQHDK	-326_31969	P24549	1	Mouse_09-2020	null	[MS,MS:1001208,SEQUEST,]	6.7e-4	20-UNIMOD:213	ms_run[1]:scan=7216	2272.1	4	3330.52480	833.38525	K	L	329	354
PSM	LHVVGAPGGQSLSLSLDDLHKFPK	-326_40083	Q8R086	1	Mouse_09-2020	null	[MS,MS:1001208,SEQUEST,]	3.5e-4	null	ms_run[1]:scan=8705	2710.2	4	2515.36806	629.59714	R	E	233	257
PSM	YYRQNPDIPQLEPSDYLR	-326_40094	Q9DBM2	1	Mouse_09-2020	null	[MS,MS:1001208,SEQUEST,]	3.5e-4	null	ms_run[1]:scan=8708	2711.1	3	2267.12619	756.37456	K	L	677	695
PSM	GAGAFGYFEVTHDITR	-326_40101	P24270	1	Mouse_09-2020	null	[MS,MS:1001208,SEQUEST,]	3.5e-4	null	ms_run[1]:scan=8709	2711.4	3	1740.84336	580.94952	K	S	78	94
PSM	KYVLGNPLTPGINQGPQIDKEQHDK	-326_31968	P24549	1	Mouse_09-2020	null	[MS,MS:1001208,SEQUEST,]	6.7e-4	21-UNIMOD:213	ms_run[1]:scan=7216	2272.1	4	3330.52480	833.38525	K	L	329	354
PSM	YLYTLVITDKEK	-326_31964	Q9JJI8	1	Mouse_09-2020	null	[MS,MS:1001208,SEQUEST,]	6.7e-4	null	ms_run[1]:scan=7215	2271.8	3	1485.82010	495.94483	R	E	41	53
PSM	GHEVTVLRPSAYYVLDPK	-326_31958	Q8K169	1	Mouse_09-2020	null	[MS,MS:1001208,SEQUEST,]	8.2e-4	null	ms_run[1]:scan=7214	2271.5	4	2044.08791	511.77701	R	S	50	68
PSM	IMEFFSLR	-326_40188	P50172	1	Mouse_09-2020	null	[MS,MS:1001208,SEQUEST,]	3.5e-4	2-UNIMOD:35	ms_run[1]:scan=8726	2716.4	2	1058.53472	529.77060	K	Y	275	283
PSM	LFYVPQRPYMTLGTLR	-326_40213	P55096	1	Mouse_09-2020	null	[MS,MS:1001208,SEQUEST,]	8.2e-4	10-UNIMOD:35	ms_run[1]:scan=8731	2717.8	3	1971.05399	657.68887	K	Q	505	521
PSM	TITLEVEPSDTIENVK	-326_40218	E9Q5F6	1	Mouse_09-2020	null	[MS,MS:1001208,SEQUEST,]	3.5e-4	null	ms_run[1]:scan=8732	2718.1	2	1787.93071	894.46729	K	K	12	28
PSM	SLGYAYVNFQQPADAER	-326_40228	P29341	1	Mouse_09-2020	null	[MS,MS:1001208,SEQUEST,]	4.1e-3	null	ms_run[1]:scan=8734	2718.7	2	1928.91484	964.96050	R	L	51	68
PSM	TIFMWYR	-326_40053	P61922	1	Mouse_09-2020	null	[MS,MS:1001208,SEQUEST,]	1.6e-3	4-UNIMOD:35	ms_run[1]:scan=8699	2708.4	2	1032.49700	516.75221	K	K	174	181
PSM	DGGSGRRGPAGAKGNR	-326_33417	A0A087WS16	1	Mouse_09-2020	null	[MS,MS:1001208,SEQUEST,]	3.1e-2	13-UNIMOD:213	ms_run[1]:scan=7478	2349.9	3	2053.83359	685.28316	K	G	1587	1603
PSM	VHVFYIDYGNREILPSTR	-326_37246	Q78PY7	1	Mouse_09-2020	null	[MS,MS:1001208,SEQUEST,]	3.5e-4	null	ms_run[1]:scan=8198	2561.3	4	2179.12954	545.53782	K	G	759	777
PSM	VSSKNSLESYAFNMK	-326_32519	P63017	1	Mouse_09-2020	null	[MS,MS:1001208,SEQUEST,]	2.8e-3	14-UNIMOD:35,3-UNIMOD:213	ms_run[1]:scan=7315	2301.2	3	2261.88407	754.63224	K	T	536	551
PSM	YGAFGLPTTVAHVDGK	-326_34714	Q9DCM2	1	Mouse_09-2020	null	[MS,MS:1001208,SEQUEST,]	3.5e-4	null	ms_run[1]:scan=7717	2420.2	3	1632.83823	544.95086	K	Y	178	194
PSM	VVFDDTYDRSMLRGGPLSGPYR	-326_34722	P16015	1	Mouse_09-2020	null	[MS,MS:1001208,SEQUEST,]	8.2e-4	11-UNIMOD:35	ms_run[1]:scan=7718	2420.5	4	2517.21987	630.06023	R	R	68	90
PSM	YFAGTMAEETAPAVLER	-326_34729	Q64374	1	Mouse_09-2020	null	[MS,MS:1001208,SEQUEST,]	3.5e-4	6-UNIMOD:35	ms_run[1]:scan=7720	2421.2	3	1871.88608	624.63298	R	Q	113	130
PSM	LLSPGSVMLVSAR	-326_34737	Q64105	1	Mouse_09-2020	null	[MS,MS:1001208,SEQUEST,]	3.5e-4	8-UNIMOD:35	ms_run[1]:scan=7721	2421.4	2	1345.75102	673.37904	R	E	31	44
PSM	KSSVDSQGPTPVCTPTFLERRK	-326_32989	Q91VE6	1	Mouse_09-2020	null	[MS,MS:1001208,SEQUEST,]	3.8e-2	13-UNIMOD:4,22-UNIMOD:213	ms_run[1]:scan=7405	2327.6	3	3031.33994	1011.11753	K	Q	248	270
PSM	YDPYTQRVEVLDNTQQLK	-326_32983	P16331	1	Mouse_09-2020	null	[MS,MS:1001208,SEQUEST,]	3.5e-4	null	ms_run[1]:scan=7404	2327.3	3	2210.11008	737.37445	R	L	414	432
PSM	KELEEIVQPIISK	-326_32978	P20029	1	Mouse_09-2020	null	[MS,MS:1001208,SEQUEST,]	3.5e-4	null	ms_run[1]:scan=7403	2327.0	3	1525.88358	509.29938	K	Y	622	635
PSM	LSGFGQSGIFSK	-326_34753	O09174	1	Mouse_09-2020	null	[MS,MS:1001208,SEQUEST,]	3.5e-4	null	ms_run[1]:scan=7723	2422.0	2	1227.63762	614.32205	R	A	106	118
PSM	FAVLQTYGDTTHTLVEK	-326_34761	P49429	1	Mouse_09-2020	null	[MS,MS:1001208,SEQUEST,]	3.5e-4	null	ms_run[1]:scan=7725	2422.6	3	1922.98642	641.66679	K	N	133	150
PSM	SIGVSNFNFR	-326_34765	Q91WT7	1	Mouse_09-2020	null	[MS,MS:1001208,SEQUEST,]	3.5e-4	null	ms_run[1]:scan=7726	2422.9	2	1140.57988	570.79345	K	L	162	172
PSM	LWTLVSEQTR	-326_34781	P14115	1	Mouse_09-2020	null	[MS,MS:1001208,SEQUEST,]	8.2e-4	null	ms_run[1]:scan=7729	2423.8	2	1232.66362	616.83532	K	N	78	88
PSM	YYVTIIDAPGHRDFIK	-326_34786	P10126	1	Mouse_09-2020	null	[MS,MS:1001208,SEQUEST,]	3.5e-4	null	ms_run[1]:scan=7730	2424.1	4	1908.00124	477.75581	K	M	85	101
PSM	GLFTGLTPR	-326_34805	Q791V5	1	Mouse_09-2020	null	[MS,MS:1001208,SEQUEST,]	8.2e-4	null	ms_run[1]:scan=7733	2425.0	2	961.54711	481.27691	R	C	69	78
PSM	FWANFAR	-326_34814	Q8VCC2	0	Mouse_09-2020	null	[MS,MS:1001208,SEQUEST,]	4.1e-3	null	ms_run[1]:scan=7736	2425.9	2	911.45256	456.22976	K	G	497	504
PSM	FWANFAR	-326_34814	P23953	0	Mouse_09-2020	null	[MS,MS:1001208,SEQUEST,]	4.1e-3	null	ms_run[1]:scan=7736	2425.9	2	911.45256	456.22976	K	G	486	493
PSM	FWANFAR	-326_34814	Q91WU0	0	Mouse_09-2020	null	[MS,MS:1001208,SEQUEST,]	4.1e-3	null	ms_run[1]:scan=7736	2425.9	2	911.45256	456.22976	K	G	497	504
PSM	FWANFAR	-326_34814	Q8VCT4	0	Mouse_09-2020	null	[MS,MS:1001208,SEQUEST,]	4.1e-3	null	ms_run[1]:scan=7736	2425.9	2	911.45256	456.22976	K	G	497	504
PSM	QTMQVDEHARPQTTLEQLQKLPSVFKK	-326_32972	Q8BWT1	1	Mouse_09-2020	null	[MS,MS:1001208,SEQUEST,]	6.7e-4	3-UNIMOD:35	ms_run[1]:scan=7402	2326.8	5	3196.67768	640.14148	K	G	215	242
PSM	QAQYLGMPINGPFKPDHYRY	-326_32963	P50247	1	Mouse_09-2020	null	[MS,MS:1001208,SEQUEST,]	3.5e-4	7-UNIMOD:35	ms_run[1]:scan=7400	2326.2	4	2411.15981	603.54549	K	0	413	433
PSM	VAPEEHPVLLTEAPLNPKANR	-326_34837	P60710	1	Mouse_09-2020	null	[MS,MS:1001208,SEQUEST,]	1.0e-3	18-UNIMOD:213	ms_run[1]:scan=7739	2426.8	4	2836.30752	709.83212	R	K	96	117
PSM	THLRDMIILPEMVGSMVGVYNGK	-326_34845	P62843	1	Mouse_09-2020	null	[MS,MS:1001208,SEQUEST,]	8.2e-4	6-UNIMOD:35,12-UNIMOD:35,16-UNIMOD:35	ms_run[1]:scan=7741	2427.3	4	2608.29360	652.82875	K	F	78	101
PSM	ALQASALAAWGGK	-326_34855	Q91Y97	1	Mouse_09-2020	null	[MS,MS:1001208,SEQUEST,]	3.5e-4	null	ms_run[1]:scan=7744	2428.2	2	1243.67974	622.34331	R	A	305	318
PSM	QTMQVDEHARPQTTLEQLQKLPSVFKK	-326_32956	Q8BWT1	1	Mouse_09-2020	null	[MS,MS:1001208,SEQUEST,]	1.6e-3	3-UNIMOD:35	ms_run[1]:scan=7399	2325.9	6	3196.67809	533.61912	K	G	215	242
PSM	AGIPKEEVKEVYMGNVIQGGEGQAPTR	-326_34867	Q8QZT1	1	Mouse_09-2020	null	[MS,MS:1001208,SEQUEST,]	3.5e-4	13-UNIMOD:35,7-UNIMOD:213	ms_run[1]:scan=7746	2428.8	4	3414.51113	854.38228	K	A	76	103
PSM	AGIPKEEVKEVYMGNVIQGGEGQAPTR	-326_34868	Q8QZT1	1	Mouse_09-2020	null	[MS,MS:1001208,SEQUEST,]	3.5e-4	13-UNIMOD:35,5-UNIMOD:213	ms_run[1]:scan=7746	2428.8	4	3414.51113	854.38228	K	A	76	103
PSM	AGIPKEEVKEVYMGNVIQGGEGQAPTR	-326_34869	Q8QZT1	1	Mouse_09-2020	null	[MS,MS:1001208,SEQUEST,]	3.5e-4	13-UNIMOD:35,6-UNIMOD:213	ms_run[1]:scan=7746	2428.8	4	3414.51113	854.38228	K	A	76	103
PSM	VIAPWRMPEFYNR	-326_34702	P16460	1	Mouse_09-2020	null	[MS,MS:1001208,SEQUEST,]	8.2e-4	7-UNIMOD:35	ms_run[1]:scan=7714	2419.4	3	1694.84745	565.62057	K	K	141	154
PSM	AGIPKEEVKEVYMGNVIQGGEGQAPTR	-326_34870	Q8QZT1	1	Mouse_09-2020	null	[MS,MS:1001208,SEQUEST,]	3.5e-4	13-UNIMOD:35,9-UNIMOD:213	ms_run[1]:scan=7746	2428.8	4	3414.51113	854.38228	K	A	76	103
PSM	LFVEDSIHDQFVQK	-326_34695	Q8R0Y6	1	Mouse_09-2020	null	[MS,MS:1001208,SEQUEST,]	3.5e-4	null	ms_run[1]:scan=7713	2419.1	3	1704.85984	568.95790	R	V	713	727
PSM	FDAGELITQR	-326_34682	P67778	1	Mouse_09-2020	null	[MS,MS:1001208,SEQUEST,]	3.5e-4	null	ms_run[1]:scan=7711	2418.5	2	1149.59038	575.29857	R	L	134	144
PSM	ILIRPLYSNPPLNGAR	-326_34422	P05202	1	Mouse_09-2020	null	[MS,MS:1001208,SEQUEST,]	3.5e-4	null	ms_run[1]:scan=7663	2404.4	3	1794.03788	598.68434	K	A	310	326
PSM	LTPITYPQGLAMAK	-326_34436	Q3TLP8	1	Mouse_09-2020	null	[MS,MS:1001208,SEQUEST,]	2.0e-3	12-UNIMOD:35	ms_run[1]:scan=7665	2405.0	2	1519.81951	760.41308	K	I	153	167
PSM	AKFEELNMDLFR	-326_34460	P20029	1	Mouse_09-2020	null	[MS,MS:1001208,SEQUEST,]	3.5e-4	8-UNIMOD:35	ms_run[1]:scan=7670	2406.4	3	1528.74698	510.25366	R	T	326	338
PSM	ANEELAGVVAEVQK	-326_34465	Q61176	1	Mouse_09-2020	null	[MS,MS:1001208,SEQUEST,]	3.5e-4	null	ms_run[1]:scan=7672	2407.0	2	1456.76579	728.88574	K	G	76	90
PSM	VMEETFSYLLGRK	-326_34470	Q61176	1	Mouse_09-2020	null	[MS,MS:1001208,SEQUEST,]	3.5e-4	2-UNIMOD:35	ms_run[1]:scan=7673	2407.3	3	1588.80942	530.27284	K	R	211	224
PSM	YQLDKDGVVLFK	-326_34478	P09103	1	Mouse_09-2020	null	[MS,MS:1001208,SEQUEST,]	3.5e-4	null	ms_run[1]:scan=7674	2407.6	3	1424.77951	475.59765	K	F	198	210
PSM	YYVTIIDAPGHRDFIK	-326_33014	P10126	1	Mouse_09-2020	null	[MS,MS:1001208,SEQUEST,]	3.5e-4	null	ms_run[1]:scan=7410	2329.1	3	1908.00290	636.67199	K	M	85	101
PSM	EGPSLTSPAQVLSR	-326_34491	Q8VC30	1	Mouse_09-2020	null	[MS,MS:1001208,SEQUEST,]	3.5e-4	null	ms_run[1]:scan=7676	2408.2	2	1441.76579	721.38590	K	S	421	435
PSM	LLTRQDAQSLLVPVK	-326_34497	Q99K67	1	Mouse_09-2020	null	[MS,MS:1001208,SEQUEST,]	3.5e-4	null	ms_run[1]:scan=7677	2408.5	3	1681.00193	561.00508	R	S	319	334
PSM	VLDASWYSPGTR	-326_34532	P52196	1	Mouse_09-2020	null	[MS,MS:1001208,SEQUEST,]	8.2e-4	null	ms_run[1]:scan=7683	2410.3	2	1351.66155	676.33568	R	A	31	43
PSM	KGQYIFKEIPLLK	-326_34542	Q9DCM2	1	Mouse_09-2020	null	[MS,MS:1001208,SEQUEST,]	3.5e-4	null	ms_run[1]:scan=7685	2410.8	3	1576.94547	526.32023	R	F	62	75
PSM	TGQSYLAAGLLK	-326_34564	D6RHN4	1	Mouse_09-2020	null	[MS,MS:1001208,SEQUEST,]	3.5e-4	null	ms_run[1]:scan=7690	2412.3	2	1221.68437	611.34552	K	Q	6	18
PSM	YYVTIIDAPGHRDFIK	-326_33009	P10126	1	Mouse_09-2020	null	[MS,MS:1001208,SEQUEST,]	3.5e-4	null	ms_run[1]:scan=7409	2328.8	4	1908.00100	477.75581	K	M	85	101
PSM	SYDVPPPPMEPDHPFYSNISK	-326_34568	Q9DBJ1	1	Mouse_09-2020	null	[MS,MS:1001208,SEQUEST,]	3.5e-4	9-UNIMOD:35	ms_run[1]:scan=7691	2412.6	3	2433.10947	811.70710	R	R	118	139
PSM	YVTLIYTNYENGKNDYVK	-326_34597	P19157	1	Mouse_09-2020	null	[MS,MS:1001208,SEQUEST,]	3.5e-4	null	ms_run[1]:scan=7695	2413.8	3	2197.08396	733.03191	K	L	104	122
PSM	ESGLYFIRPLK	-326_34614	Q8VCM7	1	Mouse_09-2020	null	[MS,MS:1001208,SEQUEST,]	3.5e-4	null	ms_run[1]:scan=7697	2414.4	3	1322.74720	441.58708	K	K	188	199
PSM	KDWYDVKAPAMFNIR	-326_34619	P97351	1	Mouse_09-2020	null	[MS,MS:1001208,SEQUEST,]	3.5e-4	11-UNIMOD:35	ms_run[1]:scan=7698	2414.7	4	1869.93264	468.23836	K	I	28	43
PSM	MTDSFTEQADQVTADVGK	-326_34638	Q8BVI4	1	Mouse_09-2020	null	[MS,MS:1001208,SEQUEST,]	3.5e-4	1-UNIMOD:35	ms_run[1]:scan=7702	2415.9	2	1958.86785	979.93603	K	L	53	71
PSM	WKAANEAGYFNEEMAPIEVK	-326_34643	Q8BWT1	1	Mouse_09-2020	null	[MS,MS:1001208,SEQUEST,]	3.5e-4	14-UNIMOD:35	ms_run[1]:scan=7703	2416.2	3	2313.08988	771.70005	R	K	190	210
PSM	KSSVDSQGPTPVCTPTFLERRK	-326_32990	Q91VE6	1	Mouse_09-2020	null	[MS,MS:1001208,SEQUEST,]	3.8e-2	13-UNIMOD:4,21-UNIMOD:213	ms_run[1]:scan=7405	2327.6	3	3031.33994	1011.11753	K	Q	248	270
PSM	ASQQDFENALNQVK	-326_34647	Q9WUR2	1	Mouse_09-2020	null	[MS,MS:1001208,SEQUEST,]	3.5e-4	null	ms_run[1]:scan=7704	2416.4	2	1591.77324	796.38918	R	L	36	50
PSM	YFAGTMAEETAPAVLER	-326_34659	Q64374	1	Mouse_09-2020	null	[MS,MS:1001208,SEQUEST,]	3.5e-4	6-UNIMOD:35	ms_run[1]:scan=7706	2417.0	2	1871.88957	936.44583	R	Q	113	130
PSM	YWQQVIDMNDYQR	-326_34670	O70475	1	Mouse_09-2020	null	[MS,MS:1001208,SEQUEST,]	3.5e-4	8-UNIMOD:35	ms_run[1]:scan=7708	2417.6	2	1774.78777	887.89631	R	R	299	312
PSM	MMSNGILKVPAINVNDSVTK	-326_34688	P50247	1	Mouse_09-2020	null	[MS,MS:1001208,SEQUEST,]	3.5e-4	1-UNIMOD:35,2-UNIMOD:35	ms_run[1]:scan=7712	2418.8	3	2163.11570	721.70978	K	K	167	187
PSM	KLFQHIAEYLPSYARPR	-326_34417	O35488	1	Mouse_09-2020	null	[MS,MS:1001208,SEQUEST,]	3.5e-4	null	ms_run[1]:scan=7662	2404.1	4	2089.13466	523.03900	K	L	541	558
PSM	AGIPKEEVKEVYMGNVIQGGEGQAPTR	-326_34871	Q8QZT1	1	Mouse_09-2020	null	[MS,MS:1001208,SEQUEST,]	3.5e-4	13-UNIMOD:35,10-UNIMOD:213	ms_run[1]:scan=7746	2428.8	4	3414.51113	854.38228	K	A	76	103
PSM	YGKDATNVGDEGGFAPNILENK	-326_34876	P17182	1	Mouse_09-2020	null	[MS,MS:1001208,SEQUEST,]	3.5e-4	null	ms_run[1]:scan=7747	2429.1	3	2309.10569	770.37299	K	A	200	222
PSM	AYFHLLNQIAPK	-326_35155	A0A1C7CYV0	1	Mouse_09-2020	null	[MS,MS:1001208,SEQUEST,]	3.5e-4	null	ms_run[1]:scan=7806	2446.4	3	1414.78543	472.26623	K	Q	301	313
PSM	LILPGLMSSR	-326_35186	A0A0R4J135	1	Mouse_09-2020	null	[MS,MS:1001208,SEQUEST,]	6.7e-4	7-UNIMOD:35	ms_run[1]:scan=7813	2448.5	2	1102.62822	551.81808	K	Y	94	104
PSM	SHAPVYFYEFQHRPSFFK	-326_35196	Q8BK48	1	Mouse_09-2020	null	[MS,MS:1001208,SEQUEST,]	3.5e-4	null	ms_run[1]:scan=7814	2448.8	4	2287.11464	572.53254	R	F	429	447
PSM	THILLFLPK	-326_35201	P09103	1	Mouse_09-2020	null	[MS,MS:1001208,SEQUEST,]	6.7e-4	null	ms_run[1]:scan=7815	2449.1	2	1081.67754	541.34205	K	V	257	266
PSM	FAASPTGQLYDMFHSVMK	-326_35208	P56593	1	Mouse_09-2020	null	[MS,MS:1001208,SEQUEST,]	3.5e-4	12-UNIMOD:35,17-UNIMOD:35	ms_run[1]:scan=7816	2449.4	3	2061.94242	687.98514	K	L	210	228
PSM	ASLQNLLSASQAR	-326_35242	P35505	1	Mouse_09-2020	null	[MS,MS:1001208,SEQUEST,]	3.5e-4	null	ms_run[1]:scan=7823	2451.4	2	1358.73955	679.87296	R	R	83	96
PSM	AAVPSGASTGIYEALELRDNDKTR	-326_35246	P17182	1	Mouse_09-2020	null	[MS,MS:1001208,SEQUEST,]	8.2e-4	null	ms_run[1]:scan=7824	2451.7	4	2534.28505	634.32659	R	M	33	57
PSM	GILIGIQQSFRPR	-326_35251	Q8C196	1	Mouse_09-2020	null	[MS,MS:1001208,SEQUEST,]	3.5e-4	null	ms_run[1]:scan=7825	2452.0	2	1484.87053	742.93844	K	L	1361	1374
PSM	YPQLLSGIR	-326_35258	P50247	1	Mouse_09-2020	null	[MS,MS:1001208,SEQUEST,]	3.5e-4	null	ms_run[1]:scan=7827	2452.6	2	1046.59978	523.80329	K	I	143	152
PSM	GTTITSVLPKPALVASRVEVSK	-326_35283	Q8C196	1	Mouse_09-2020	null	[MS,MS:1001208,SEQUEST,]	3.5e-4	null	ms_run[1]:scan=7831	2453.8	3	2253.31986	751.77740	K	L	403	425
PSM	GTTITSVLPKPALVASRVEVSK	-326_35288	Q8C196	1	Mouse_09-2020	null	[MS,MS:1001208,SEQUEST,]	1.8e-3	null	ms_run[1]:scan=7833	2454.4	4	2253.32192	564.08487	K	L	403	425
PSM	ISDEDWDIIHR	-326_32943	P51660	1	Mouse_09-2020	null	[MS,MS:1001208,SEQUEST,]	7.8e-3	null	ms_run[1]:scan=7396	2325.0	3	1398.66529	466.89312	R	H	111	122
PSM	ASKPGLLASVAAVAAQK	-326_32936	G3X982	1	Mouse_09-2020	null	[MS,MS:1001208,SEQUEST,]	3.5e-4	null	ms_run[1]:scan=7394	2324.4	3	1581.93381	527.98227	K	G	807	824
PSM	TITLEVEPSDTIENVKAK	-326_32899	E9Q5F6	1	Mouse_09-2020	null	[MS,MS:1001208,SEQUEST,]	3.5e-4	null	ms_run[1]:scan=7389	2322.9	3	1987.06034	663.02464	K	Q	12	30
PSM	GAAAVFNMSYFGK	-326_35294	Q99LB7	1	Mouse_09-2020	null	[MS,MS:1001208,SEQUEST,]	3.5e-4	8-UNIMOD:35	ms_run[1]:scan=7834	2454.6	2	1378.64861	689.82664	R	Y	567	580
PSM	RQASGGPVDIGPEYQQDLDRELYK	-326_35306	P97450	1	Mouse_09-2020	null	[MS,MS:1001208,SEQUEST,]	3.5e-4	null	ms_run[1]:scan=7836	2455.2	4	2734.34658	684.34123	K	K	54	78
PSM	SGNSDVYENEIPGGQYTNLHFQAHSMGLGSK	-326_35312	G5E8R3	1	Mouse_09-2020	null	[MS,MS:1001208,SEQUEST,]	3.5e-4	26-UNIMOD:35	ms_run[1]:scan=7837	2455.5	4	3353.52407	839.13365	K	K	856	887
PSM	VFADYEAYVK	-326_35321	Q9ET01	1	Mouse_09-2020	null	[MS,MS:1001208,SEQUEST,]	6.7e-4	null	ms_run[1]:scan=7838	2455.8	2	1204.59062	602.79787	K	Q	774	784
PSM	TDLTDYLNR	-326_35329	Q9CZ13	1	Mouse_09-2020	null	[MS,MS:1001208,SEQUEST,]	3.5e-4	null	ms_run[1]:scan=7840	2456.4	2	1110.54424	555.77493	R	Y	214	223
PSM	VLQATVVAVGSGGKGKSGEIEPVSVK	-326_32887	Q64433	1	Mouse_09-2020	null	[MS,MS:1001208,SEQUEST,]	1.8e-3	11-UNIMOD:213	ms_run[1]:scan=7385	2321.8	4	3037.46206	760.12153	K	G	41	67
PSM	ALPGHLKPFETLLSQNQGGK	-326_35338	P19157	1	Mouse_09-2020	null	[MS,MS:1001208,SEQUEST,]	3.5e-4	null	ms_run[1]:scan=7843	2457.3	4	2135.16176	534.54565	K	F	122	142
PSM	AGSNVMQTFTFYASEDKLENRGNYVAEK	-326_35372	O35490	1	Mouse_09-2020	null	[MS,MS:1001208,SEQUEST,]	3.5e-4	6-UNIMOD:35	ms_run[1]:scan=7849	2459.0	4	3185.48379	797.12656	R	S	66	94
PSM	LEDKNPAGGAALLSEWKGTGAGKSFCFATANVCLLPDSLAR	-326_35380	Q9JJY3	1	Mouse_09-2020	null	[MS,MS:1001208,SEQUEST,]	1.2e-2	26-UNIMOD:4,33-UNIMOD:4,23-UNIMOD:213	ms_run[1]:scan=7850	2459.3	6	4834.22326	806.54010	R	N	100	141
PSM	IAPSFAVESMEDALK	-326_35150	Q8C196	1	Mouse_09-2020	null	[MS,MS:1001208,SEQUEST,]	6.7e-4	10-UNIMOD:35	ms_run[1]:scan=7805	2446.1	2	1623.79668	812.40036	K	A	561	576
PSM	AGIPKEEVKEVYMGNVIQGGEGQAPTR	-326_34872	Q8QZT1	1	Mouse_09-2020	null	[MS,MS:1001208,SEQUEST,]	3.5e-4	13-UNIMOD:35,12-UNIMOD:213	ms_run[1]:scan=7746	2428.8	4	3414.51113	854.38228	K	A	76	103
PSM	GTEFLAAPSSYYK	-326_35143	P49429	1	Mouse_09-2020	null	[MS,MS:1001208,SEQUEST,]	3.5e-4	null	ms_run[1]:scan=7804	2445.8	2	1433.69719	717.35100	R	L	285	298
PSM	GTTITSVLPKPALVASR	-326_35116	Q8C196	1	Mouse_09-2020	null	[MS,MS:1001208,SEQUEST,]	8.2e-4	null	ms_run[1]:scan=7797	2443.8	2	1711.01409	856.00926	K	E	403	420
PSM	YSQVLANGLDNKLREDLER	-326_34882	P62270	1	Mouse_09-2020	null	[MS,MS:1001208,SEQUEST,]	3.5e-4	null	ms_run[1]:scan=7748	2429.4	4	2233.15639	559.04474	K	K	95	114
PSM	LIFYDLRGEGVK	-326_34889	Q8R2P8	1	Mouse_09-2020	null	[MS,MS:1001208,SEQUEST,]	3.2e-2	null	ms_run[1]:scan=7749	2429.7	3	1409.77878	470.59776	K	Q	169	181
PSM	YSQVLANGLDNKLREDLER	-326_34894	P62270	1	Mouse_09-2020	null	[MS,MS:1001208,SEQUEST,]	3.5e-4	null	ms_run[1]:scan=7750	2430.0	3	2233.15720	745.05723	K	K	95	114
PSM	LVLEVAQHLGESTVR	-326_34910	P56480	1	Mouse_09-2020	null	[MS,MS:1001208,SEQUEST,]	3.5e-4	null	ms_run[1]:scan=7754	2431.2	3	1650.91843	550.97730	R	I	95	110
PSM	TFAATIPRPFSVR	-326_34919	P16331	1	Mouse_09-2020	null	[MS,MS:1001208,SEQUEST,]	2.8e-3	null	ms_run[1]:scan=7755	2431.4	3	1462.81766	488.27702	R	D	401	414
PSM	VTMWVFEEDIGGRK	-326_34956	E0CXN5	1	Mouse_09-2020	null	[MS,MS:1001208,SEQUEST,]	1.2e-3	3-UNIMOD:35	ms_run[1]:scan=7762	2433.5	3	1682.82309	561.61174	R	T	36	50
PSM	EEIFGPVQQIMK	-326_34973	O35945	0	Mouse_09-2020	null	[MS,MS:1001208,SEQUEST,]	3.5e-4	11-UNIMOD:35	ms_run[1]:scan=7766	2434.7	2	1434.73100	717.86850	K	K	399	411
PSM	EEIFGPVQQIMK	-326_34973	P24549	0	Mouse_09-2020	null	[MS,MS:1001208,SEQUEST,]	3.5e-4	11-UNIMOD:35	ms_run[1]:scan=7766	2434.7	2	1434.73100	717.86850	K	K	399	411
PSM	MAAGLRKRGQPASVGQPAGIWK	-326_34988	A0A338P6V1	1	Mouse_09-2020	null	[MS,MS:1001208,SEQUEST,]	4.1e-2	1-UNIMOD:35,22-UNIMOD:213	ms_run[1]:scan=7769	2435.5	3	2836.30844	946.10864	0	W	1	23
PSM	GTTITSVLPKPALVASR	-326_35001	Q8C196	1	Mouse_09-2020	null	[MS,MS:1001208,SEQUEST,]	3.5e-4	null	ms_run[1]:scan=7774	2437.0	3	1711.01145	571.00860	K	E	403	420
PSM	ARPEFMLPVHFYGR	-326_35011	Q9ET01	1	Mouse_09-2020	null	[MS,MS:1001208,SEQUEST,]	3.5e-4	6-UNIMOD:35	ms_run[1]:scan=7776	2437.6	4	1735.87429	434.72388	K	E	193	207
PSM	SMTFNPDSGPVWAAR	-326_35019	P00186	1	Mouse_09-2020	null	[MS,MS:1001208,SEQUEST,]	3.5e-4	2-UNIMOD:35	ms_run[1]:scan=7778	2438.2	2	1651.75408	826.38030	K	R	121	136
PSM	SIYYITGESKEQVANSAFVER	-326_35026	P11499	1	Mouse_09-2020	null	[MS,MS:1001208,SEQUEST,]	3.5e-4	null	ms_run[1]:scan=7779	2438.5	3	2391.18711	797.73241	K	R	482	503
PSM	GILIGIQQSFRPR	-326_35039	Q8C196	1	Mouse_09-2020	null	[MS,MS:1001208,SEQUEST,]	3.5e-4	null	ms_run[1]:scan=7781	2439.0	3	1484.87043	495.62805	K	L	1361	1374
PSM	VIFLENYR	-326_35051	Q9ET01	1	Mouse_09-2020	null	[MS,MS:1001208,SEQUEST,]	3.5e-4	null	ms_run[1]:scan=7784	2440.0	2	1053.57341	527.29002	K	S	643	651
PSM	FNIIQPGPIK	-326_35056	Q9CQ62	1	Mouse_09-2020	null	[MS,MS:1001208,SEQUEST,]	3.5e-4	null	ms_run[1]:scan=7785	2440.2	2	1126.66252	563.83459	R	K	235	245
PSM	FADGDVDAVLSR	-326_35061	Q8R0Y6	1	Mouse_09-2020	null	[MS,MS:1001208,SEQUEST,]	3.5e-4	null	ms_run[1]:scan=7786	2440.5	2	1264.61711	632.81204	R	N	815	827
PSM	DFNPQHFLDDKGQLK	-326_35065	P56593	1	Mouse_09-2020	null	[MS,MS:1001208,SEQUEST,]	3.5e-4	null	ms_run[1]:scan=7787	2440.8	3	1801.88761	601.30044	K	I	408	423
PSM	TITSQWKEEDATLSSPAVVMPTMGR	-326_35077	Q9EQ20	1	Mouse_09-2020	null	[MS,MS:1001208,SEQUEST,]	3.5e-4	20-UNIMOD:35,23-UNIMOD:35	ms_run[1]:scan=7789	2441.4	3	2767.32950	923.11409	K	0	511	536
PSM	SKITVTSEVPFSK	-326_35089	P67984	1	Mouse_09-2020	null	[MS,MS:1001208,SEQUEST,]	1.2e-3	2-UNIMOD:213	ms_run[1]:scan=7791	2442.0	3	1963.84439	655.28651	K	Y	68	81
PSM	SKITVTSEVPFSK	-326_35090	P67984	1	Mouse_09-2020	null	[MS,MS:1001208,SEQUEST,]	1.0e-3	1-UNIMOD:213	ms_run[1]:scan=7791	2442.0	3	1963.84439	655.28651	K	Y	68	81
PSM	TQVTVQYMQDNGAVIPVR	-326_32951	Q91X83	1	Mouse_09-2020	null	[MS,MS:1001208,SEQUEST,]	3.5e-4	8-UNIMOD:35	ms_run[1]:scan=7397	2325.3	2	2035.03179	1018.01749	K	H	183	201
PSM	VYNEAGVTFT	-326_35100	P26443	1	Mouse_09-2020	null	[MS,MS:1001208,SEQUEST,]	3.5e-4	null	ms_run[1]:scan=7794	2442.9	2	1100.52678	550.76657	K	0	549	559
PSM	FVTVQTISGTGALR	-326_35104	P05202	1	Mouse_09-2020	null	[MS,MS:1001208,SEQUEST,]	3.5e-4	null	ms_run[1]:scan=7795	2443.2	2	1449.80754	725.40664	R	G	126	140
PSM	AVDLQILPK	-326_35123	P47911	1	Mouse_09-2020	null	[MS,MS:1001208,SEQUEST,]	8.2e-4	null	ms_run[1]:scan=7798	2444.1	2	996.60930	498.80804	K	K	260	269
PSM	KFYGPEGPYGVFAGR	-326_34410	O55022	1	Mouse_09-2020	null	[MS,MS:1001208,SEQUEST,]	3.5e-4	null	ms_run[1]:scan=7660	2403.5	3	1644.81772	548.94382	R	A	105	120
PSM	FTVLLMPNGPMR	-326_34404	P50580	1	Mouse_09-2020	null	[MS,MS:1001208,SEQUEST,]	8.2e-4	6-UNIMOD:35,11-UNIMOD:35	ms_run[1]:scan=7659	2403.2	2	1407.71526	704.35979	K	T	321	333
PSM	TKLLEAAITPQTK	-326_34402	Q8VCN5	1	Mouse_09-2020	null	[MS,MS:1001208,SEQUEST,]	2.1e-2	5-UNIMOD:213	ms_run[1]:scan=7658	2402.9	3	1954.89585	652.30227	K	V	139	152
PSM	QGIQFYTQLK	-326_33352	Q9EQ20	1	Mouse_09-2020	null	[MS,MS:1001208,SEQUEST,]	3.5e-4	null	ms_run[1]:scan=7467	2346.6	2	1225.65715	613.33241	K	I	501	511
PSM	FLGVAEQLHNEGFK	-326_33343	Q8C196	1	Mouse_09-2020	null	[MS,MS:1001208,SEQUEST,]	3.5e-4	null	ms_run[1]:scan=7465	2346.0	2	1588.81401	794.90955	R	F	1374	1388
PSM	DITTSVLTVNNK	-326_33335	Q9QXF8	1	Mouse_09-2020	null	[MS,MS:1001208,SEQUEST,]	3.5e-4	null	ms_run[1]:scan=7464	2345.7	2	1304.70610	652.85645	K	H	202	214
PSM	TDVAAPFGGFKQSGFGK	-326_33760	Q8R0Y6	1	Mouse_09-2020	null	[MS,MS:1001208,SEQUEST,]	8.2e-4	null	ms_run[1]:scan=7542	2368.8	3	1713.85984	571.95802	K	L	866	883
PSM	AYEAQTEPVLQYYQK	-326_33776	Q9WTP7	1	Mouse_09-2020	null	[MS,MS:1001208,SEQUEST,]	8.2e-4	null	ms_run[1]:scan=7546	2369.9	2	1830.89165	915.94907	K	G	175	190
PSM	LPVMVWIHGGGLK	-326_33784	Q91WU0	1	Mouse_09-2020	null	[MS,MS:1001208,SEQUEST,]	3.5e-4	4-UNIMOD:35	ms_run[1]:scan=7548	2370.5	3	1422.79328	474.93572	R	G	133	146
PSM	VIISAPSADAPMFVMGVNHEK	-326_33812	A0A1D5RLD8	1	Mouse_09-2020	null	[MS,MS:1001208,SEQUEST,]	3.5e-4	12-UNIMOD:35,15-UNIMOD:35	ms_run[1]:scan=7553	2372.0	3	2245.09916	749.03790	R	D	117	138
PSM	VDATEESDLAQQYGVR	-326_33834	P09103	1	Mouse_09-2020	null	[MS,MS:1001208,SEQUEST,]	3.5e-4	null	ms_run[1]:scan=7556	2372.9	2	1780.83562	890.92104	K	Y	84	100
PSM	RANNTTYGLAAGLFTK	-326_33328	P24549	1	Mouse_09-2020	null	[MS,MS:1001208,SEQUEST,]	8.2e-4	null	ms_run[1]:scan=7462	2345.1	2	1697.89934	849.45211	K	L	420	436
PSM	IVANGKGILAADESVGTMGNR	-326_33323	Q91Y97	1	Mouse_09-2020	null	[MS,MS:1001208,SEQUEST,]	1.6e-3	18-UNIMOD:35,6-UNIMOD:213	ms_run[1]:scan=7461	2344.8	3	2630.13260	877.38210	R	Q	23	44
PSM	LQELQVNLVR	-326_33307	P35492	1	Mouse_09-2020	null	[MS,MS:1001208,SEQUEST,]	3.5e-4	null	ms_run[1]:scan=7458	2344.0	2	1211.71025	606.35896	K	H	183	193
PSM	ATAVMPDGQFKDISLSEYK	-326_33851	P35700	1	Mouse_09-2020	null	[MS,MS:1001208,SEQUEST,]	8.2e-4	5-UNIMOD:35	ms_run[1]:scan=7560	2374.1	3	2116.02921	706.01375	K	K	17	36
PSM	IIDSLFNTVTDKK	-326_33857	O70475	1	Mouse_09-2020	null	[MS,MS:1001208,SEQUEST,]	8.2e-4	null	ms_run[1]:scan=7561	2374.4	3	1493.82126	498.61185	R	A	318	331
PSM	SIVVTNYEESIKMPINEPAPGR	-326_33865	P49429	1	Mouse_09-2020	null	[MS,MS:1001208,SEQUEST,]	3.5e-4	13-UNIMOD:35	ms_run[1]:scan=7562	2374.7	3	2460.24771	820.75282	R	K	226	248
PSM	QGGLGPMNIPLISDPKR	-326_33874	P35700	1	Mouse_09-2020	null	[MS,MS:1001208,SEQUEST,]	3.5e-4	7-UNIMOD:35	ms_run[1]:scan=7566	2375.9	3	1808.96903	603.66109	K	I	94	111
PSM	FDGRVVLVTGAGGGLGR	-326_33881	P51660	1	Mouse_09-2020	null	[MS,MS:1001208,SEQUEST,]	3.5e-4	null	ms_run[1]:scan=7568	2376.5	3	1630.90281	544.30564	R	Y	7	24
PSM	YRVPDVLVADPPTAR	-326_33302	Q8BHN3	1	Mouse_09-2020	null	[MS,MS:1001208,SEQUEST,]	3.5e-4	null	ms_run[1]:scan=7457	2343.7	3	1668.90671	556.97378	R	S	113	128
PSM	QFQAERQEVLAELAAK	-326_33910	Q8QZR5	1	Mouse_09-2020	null	[MS,MS:1001208,SEQUEST,]	3.5e-4	null	ms_run[1]:scan=7572	2377.6	3	1830.97171	610.99513	K	K	374	390
PSM	SGPFAPVLSATSR	-326_33984	Q9CR68	1	Mouse_09-2020	null	[MS,MS:1001208,SEQUEST,]	3.5e-4	null	ms_run[1]:scan=7586	2381.8	2	1289.68694	645.34605	R	V	8	21
PSM	YYRQNPDIPQLEPSDYLRR	-326_33989	Q9DBM2	1	Mouse_09-2020	null	[MS,MS:1001208,SEQUEST,]	3.5e-4	null	ms_run[1]:scan=7587	2382.0	4	2423.21181	606.55802	K	V	677	696
PSM	ELISNASDALDKIR	-326_33995	P11499	0	Mouse_09-2020	null	[MS,MS:1001208,SEQUEST,]	3.5e-4	null	ms_run[1]:scan=7588	2382.3	3	1544.82840	515.61414	R	E	42	56
PSM	ELISNASDALDKIR	-326_33995	P08113	0	Mouse_09-2020	null	[MS,MS:1001208,SEQUEST,]	3.5e-4	null	ms_run[1]:scan=7588	2382.3	3	1544.82840	515.61414	R	I	103	117
PSM	ALLFVPR	-326_34000	P07901	1	Mouse_09-2020	null	[MS,MS:1001208,SEQUEST,]	9.5e-3	null	ms_run[1]:scan=7589	2382.6	2	815.51415	408.26053	R	A	340	347
PSM	HSVNNTYSQFQDEYSLEEVMK	-326_34010	P32020	1	Mouse_09-2020	null	[MS,MS:1001208,SEQUEST,]	3.5e-4	20-UNIMOD:35	ms_run[1]:scan=7590	2382.9	3	2564.12748	855.37971	K	K	191	212
PSM	ENGVDAVHPGYGFLSER	-326_33371	G5E8R3	1	Mouse_09-2020	null	[MS,MS:1001208,SEQUEST,]	1.6e-3	null	ms_run[1]:scan=7469	2347.2	3	1846.87186	616.29547	K	D	108	125
PSM	NKLILPGLISSR	-326_33296	P17563	1	Mouse_09-2020	null	[MS,MS:1001208,SEQUEST,]	3.5e-4	null	ms_run[1]:scan=7456	2343.4	3	1310.81549	437.61000	R	Y	92	104
PSM	FFPASADRTVIDYNGER	-326_33757	P09103	1	Mouse_09-2020	null	[MS,MS:1001208,SEQUEST,]	3.5e-4	null	ms_run[1]:scan=7541	2368.5	3	1957.94089	653.31827	K	L	447	464
PSM	SVPMSTVFYPSDGVATEK	-326_33424	P40142	1	Mouse_09-2020	null	[MS,MS:1001208,SEQUEST,]	8.2e-4	4-UNIMOD:35	ms_run[1]:scan=7479	2350.2	2	1930.91460	965.95877	R	V	439	457
PSM	LKQIGALQL	-326_33431	Q9QUH0	1	Mouse_09-2020	null	[MS,MS:1001208,SEQUEST,]	3.5e-4	null	ms_run[1]:scan=7480	2350.5	2	983.62511	492.31603	R	0	99	108
PSM	LAPDYDALDVANK	-326_33389	P62751	1	Mouse_09-2020	null	[MS,MS:1001208,SEQUEST,]	3.5e-4	null	ms_run[1]:scan=7473	2348.4	2	1404.70195	702.85391	R	G	140	153
PSM	VIAPWRMPEFYNR	-326_33497	P16460	1	Mouse_09-2020	null	[MS,MS:1001208,SEQUEST,]	5.4e-3	7-UNIMOD:35	ms_run[1]:scan=7492	2354.0	3	1694.84726	565.62057	K	K	141	154
PSM	RYEEIVKEVSTYIKK	-326_33504	P10126	1	Mouse_09-2020	null	[MS,MS:1001208,SEQUEST,]	3.5e-4	null	ms_run[1]:scan=7493	2354.3	4	1885.04262	472.01619	K	G	166	181
PSM	MPLIGLGTWKSEPGQVK	-326_33524	Q9JII6	1	Mouse_09-2020	null	[MS,MS:1001208,SEQUEST,]	3.5e-4	1-UNIMOD:35	ms_run[1]:scan=7496	2355.2	3	1856.99338	619.66948	K	A	14	31
PSM	LWGDRYFDPANGK	-326_33530	P58252	1	Mouse_09-2020	null	[MS,MS:1001208,SEQUEST,]	3.5e-4	null	ms_run[1]:scan=7497	2355.5	3	1538.73886	513.58440	K	S	260	273
PSM	YNQILRIEEELGSKAK	-326_33544	P17182	1	Mouse_09-2020	null	[MS,MS:1001208,SEQUEST,]	3.5e-4	null	ms_run[1]:scan=7499	2356.1	3	1891.02903	631.01430	K	A	407	423
PSM	LLSVPFEK	-326_33578	D3Z4X1	1	Mouse_09-2020	null	[MS,MS:1001208,SEQUEST,]	1.1e-2	null	ms_run[1]:scan=7507	2358.4	2	932.54582	466.77621	R	S	163	171
PSM	LTTYAMTVPFVRQQVYK	-326_33587	Q8BMS1	1	Mouse_09-2020	null	[MS,MS:1001208,SEQUEST,]	8.2e-4	6-UNIMOD:35	ms_run[1]:scan=7508	2358.7	3	2061.08695	687.69944	K	V	268	285
PSM	IMVLGANWK	-326_33384	Q99J08	1	Mouse_09-2020	null	[MS,MS:1001208,SEQUEST,]	3.5e-4	2-UNIMOD:35	ms_run[1]:scan=7472	2348.1	2	1047.56597	524.28642	K	V	217	226
PSM	FWANFAR	-326_33606	Q8VCC2	0	Mouse_09-2020	null	[MS,MS:1001208,SEQUEST,]	1.6e-3	null	ms_run[1]:scan=7511	2359.6	2	911.45250	456.22976	K	G	497	504
PSM	FWANFAR	-326_33606	P23953	0	Mouse_09-2020	null	[MS,MS:1001208,SEQUEST,]	1.6e-3	null	ms_run[1]:scan=7511	2359.6	2	911.45250	456.22976	K	G	486	493
PSM	FWANFAR	-326_33606	Q91WU0	0	Mouse_09-2020	null	[MS,MS:1001208,SEQUEST,]	1.6e-3	null	ms_run[1]:scan=7511	2359.6	2	911.45250	456.22976	K	G	497	504
PSM	FWANFAR	-326_33606	Q8VCT4	0	Mouse_09-2020	null	[MS,MS:1001208,SEQUEST,]	1.6e-3	null	ms_run[1]:scan=7511	2359.6	2	911.45250	456.22976	K	G	497	504
PSM	RDDGSWEVIEGYR	-326_33625	P26443	1	Mouse_09-2020	null	[MS,MS:1001208,SEQUEST,]	1.6e-3	null	ms_run[1]:scan=7515	2360.8	3	1581.73130	527.91459	R	Q	124	137
PSM	TLTIVDTGIGMTK	-326_33644	P07901	0	Mouse_09-2020	null	[MS,MS:1001208,SEQUEST,]	3.5e-4	11-UNIMOD:35	ms_run[1]:scan=7519	2362.0	2	1365.73125	683.36834	R	D	88	101
PSM	TLTLVDTGIGMTK	-326_33645	P11499	1	Mouse_09-2020	null	[MS,MS:1001208,SEQUEST,]	3.5e-4	11-UNIMOD:35	ms_run[1]:scan=7519	2362.0	2	1365.73125	683.36834	R	D	83	96
PSM	LQFWTETLPRK	-326_33651	Q63880	0	Mouse_09-2020	null	[MS,MS:1001208,SEQUEST,]	3.5e-4	null	ms_run[1]:scan=7520	2362.3	3	1418.78034	473.59787	R	Q	544	555
PSM	LQFWTETLPRK	-326_33651	Q8VCU1	0	Mouse_09-2020	null	[MS,MS:1001208,SEQUEST,]	3.5e-4	null	ms_run[1]:scan=7520	2362.3	3	1418.78034	473.59787	R	Q	544	555
PSM	GDTVFFHPLLIHGSGR	-326_33658	O35386	1	Mouse_09-2020	null	[MS,MS:1001208,SEQUEST,]	6.7e-4	null	ms_run[1]:scan=7521	2362.6	4	1752.91945	438.98496	K	K	253	269
PSM	AINYLISGYQR	-326_33660	Q61838	1	Mouse_09-2020	null	[MS,MS:1001208,SEQUEST,]	3.5e-4	null	ms_run[1]:scan=7522	2362.9	2	1297.69231	649.34859	K	L	1016	1027
PSM	FHVMDVQGSTEASAIKDYVVK	-326_33664	A0A0R4J0Z1	1	Mouse_09-2020	null	[MS,MS:1001208,SEQUEST,]	3.5e-4	4-UNIMOD:35	ms_run[1]:scan=7523	2363.2	3	2340.15818	780.72286	R	A	367	388
PSM	QYPYNNLYLER	-326_33674	Q9D6J5	1	Mouse_09-2020	null	[MS,MS:1001208,SEQUEST,]	8.2e-4	null	ms_run[1]:scan=7525	2363.8	2	1472.72051	736.86207	K	G	160	171
PSM	FVADGIFK	-326_33687	P62908	1	Mouse_09-2020	null	[MS,MS:1001208,SEQUEST,]	1.6e-3	null	ms_run[1]:scan=7529	2364.9	2	896.48802	448.74745	K	E	11	19
PSM	IDYIAGLDSR	-326_33738	P08030	1	Mouse_09-2020	null	[MS,MS:1001208,SEQUEST,]	5.0e-3	null	ms_run[1]:scan=7537	2367.3	2	1122.58830	561.79312	K	F	58	68
PSM	YGLAAAVFTK	-326_33745	P47738	1	Mouse_09-2020	null	[MS,MS:1001208,SEQUEST,]	3.5e-4	null	ms_run[1]:scan=7539	2367.9	2	1040.57793	520.79239	K	L	444	454
PSM	GILLYGPPGTGK	-326_33754	Q01853	1	Mouse_09-2020	null	[MS,MS:1001208,SEQUEST,]	3.5e-4	null	ms_run[1]:scan=7540	2368.2	2	1172.66765	586.83733	R	L	240	252
PSM	FLGVAEQLHNEGFK	-326_33291	Q8C196	1	Mouse_09-2020	null	[MS,MS:1001208,SEQUEST,]	3.5e-4	null	ms_run[1]:scan=7455	2343.1	3	1588.81180	530.27546	R	F	1374	1388
PSM	LSILYPATTGR	-326_33282	Q6GT24	1	Mouse_09-2020	null	[MS,MS:1001208,SEQUEST,]	3.5e-4	null	ms_run[1]:scan=7454	2342.8	2	1191.67339	596.34024	K	F	145	156
PSM	LNLKTPVPSDIAISR	-326_34026	A0A1W2P733	1	Mouse_09-2020	null	[MS,MS:1001208,SEQUEST,]	3.5e-4	null	ms_run[1]:scan=7592	2383.5	3	1623.94315	541.98579	K	C	130	145
PSM	ALPGHLKPFETLLSQNQGGK	-326_34227	P19157	1	Mouse_09-2020	null	[MS,MS:1001208,SEQUEST,]	3.5e-4	null	ms_run[1]:scan=7627	2393.8	4	2135.16152	534.54565	K	F	122	142
PSM	YYVTIIDAPGHRDFIK	-326_34248	P10126	1	Mouse_09-2020	null	[MS,MS:1001208,SEQUEST,]	8.2e-4	null	ms_run[1]:scan=7630	2394.7	3	1908.00254	636.67199	K	M	85	101
PSM	ALPGHLKPFETLLSQNQGGK	-326_34260	P19157	1	Mouse_09-2020	null	[MS,MS:1001208,SEQUEST,]	3.5e-4	null	ms_run[1]:scan=7633	2395.6	3	2135.16245	712.39177	K	F	122	142
PSM	FDVSGYPTIK	-326_33125	A0A0R4J0Z1	1	Mouse_09-2020	null	[MS,MS:1001208,SEQUEST,]	3.5e-4	null	ms_run[1]:scan=7428	2334.4	2	1126.57817	563.79259	K	L	128	138
PSM	FDVSGYPTLK	-326_33124	A0A0R4J0Z1	1	Mouse_09-2020	null	[MS,MS:1001208,SEQUEST,]	3.5e-4	null	ms_run[1]:scan=7428	2334.4	2	1126.57817	563.79259	R	F	243	253
PSM	FSGWYDADLSPAGHEEAK	-326_34268	Q9DBJ1	1	Mouse_09-2020	null	[MS,MS:1001208,SEQUEST,]	3.5e-4	null	ms_run[1]:scan=7634	2395.9	3	1979.87876	660.63052	R	G	22	40
PSM	VGIPVVAVESDPKQLDTAK	-326_34275	Q9DBM2	1	Mouse_09-2020	null	[MS,MS:1001208,SEQUEST,]	6.7e-4	null	ms_run[1]:scan=7635	2396.2	3	1966.08817	656.03336	R	I	317	336
PSM	EWGYASHNGPDHWHELYPIAK	-326_33117	P16015	1	Mouse_09-2020	null	[MS,MS:1001208,SEQUEST,]	3.5e-4	null	ms_run[1]:scan=7427	2334.1	4	2507.15493	627.54364	K	D	4	25
PSM	WYYNAAGFNK	-326_33107	Q9CQB4	1	Mouse_09-2020	null	[MS,MS:1001208,SEQUEST,]	1.2e-3	null	ms_run[1]:scan=7425	2333.5	2	1233.56951	617.28801	K	G	20	30
PSM	FGMFEFLSNHMR	-326_33070	Q8JZU2	1	Mouse_09-2020	null	[MS,MS:1001208,SEQUEST,]	3.5e-4	3-UNIMOD:35,11-UNIMOD:35	ms_run[1]:scan=7419	2331.8	3	1547.67698	516.56384	R	A	102	114
PSM	QAQYLGMPINGPFKPDHYRY	-326_34287	P50247	1	Mouse_09-2020	null	[MS,MS:1001208,SEQUEST,]	3.5e-4	7-UNIMOD:35	ms_run[1]:scan=7637	2396.7	4	2411.16274	603.54549	K	0	413	433
PSM	LQASWVTHGVPPGFGK	-326_34301	Q9DBT9	1	Mouse_09-2020	null	[MS,MS:1001208,SEQUEST,]	6.7e-3	null	ms_run[1]:scan=7640	2397.6	3	1680.88620	560.96673	K	L	313	329
PSM	TDVAAPFGGFK	-326_34309	Q8R0Y6	1	Mouse_09-2020	null	[MS,MS:1001208,SEQUEST,]	8.2e-4	null	ms_run[1]:scan=7642	2398.2	2	1109.56243	555.28493	K	S	866	877
PSM	EWGYASHNGPDHWHELYPIAK	-326_34317	P16015	1	Mouse_09-2020	null	[MS,MS:1001208,SEQUEST,]	3.5e-4	null	ms_run[1]:scan=7643	2398.5	4	2507.15273	627.54364	K	D	4	25
PSM	IHGQTIPSDGDIFTYTR	-326_34339	P24549	1	Mouse_09-2020	null	[MS,MS:1001208,SEQUEST,]	3.5e-4	null	ms_run[1]:scan=7646	2399.4	3	1920.94480	640.98652	K	E	140	157
PSM	AHPLFTFLR	-326_34344	P11352	1	Mouse_09-2020	null	[MS,MS:1001208,SEQUEST,]	6.7e-4	null	ms_run[1]:scan=7647	2399.7	2	1101.62053	551.31383	K	A	120	129
PSM	ISVREPMQTGIKAVDSLVPIGRGQR	-326_33035	Q03265	1	Mouse_09-2020	null	[MS,MS:1001208,SEQUEST,]	1.0e-3	7-UNIMOD:35	ms_run[1]:scan=7413	2330.0	5	2723.50141	545.50552	R	L	183	208
PSM	VLNNMEIGTSLYDEEGAK	-326_33028	P09411	1	Mouse_09-2020	null	[MS,MS:1001208,SEQUEST,]	1.2e-3	5-UNIMOD:35	ms_run[1]:scan=7412	2329.7	2	1998.93474	999.96987	K	V	247	265
PSM	RGFGFVTFDDHDPVDK	-326_34364	O88569	1	Mouse_09-2020	null	[MS,MS:1001208,SEQUEST,]	3.5e-4	null	ms_run[1]:scan=7650	2400.6	3	1851.86533	617.96020	K	V	153	169
PSM	AGFAGDDAPRAVFPSIVGRPR	-326_34367	P60710	0	Mouse_09-2020	null	[MS,MS:1001208,SEQUEST,]	6.7e-4	null	ms_run[1]:scan=7652	2401.2	4	2156.14004	539.78944	K	Q	19	40
PSM	AGFAGDDAPRAVFPSIVGRPR	-326_34367	P68134	0	Mouse_09-2020	null	[MS,MS:1001208,SEQUEST,]	6.7e-4	null	ms_run[1]:scan=7652	2401.2	4	2156.14004	539.78944	K	Q	21	42
PSM	FANPFPAAVR	-326_34380	E9Q1J7	1	Mouse_09-2020	null	[MS,MS:1001208,SEQUEST,]	8.2e-4	null	ms_run[1]:scan=7655	2402.0	2	1089.58476	545.29563	K	F	455	465
PSM	TKLLEAAITPQTK	-326_34400	Q8VCN5	1	Mouse_09-2020	null	[MS,MS:1001208,SEQUEST,]	2.3e-2	2-UNIMOD:213	ms_run[1]:scan=7658	2402.9	3	1954.89585	652.30227	K	V	139	152
PSM	TKLLEAAITPQTK	-326_34401	Q8VCN5	1	Mouse_09-2020	null	[MS,MS:1001208,SEQUEST,]	2.3e-2	1-UNIMOD:213	ms_run[1]:scan=7658	2402.9	3	1954.89585	652.30227	K	V	139	152
PSM	YTINIPEDLKPR	-326_34220	P28271	1	Mouse_09-2020	null	[MS,MS:1001208,SEQUEST,]	3.5e-4	null	ms_run[1]:scan=7626	2393.5	3	1458.79557	486.93655	R	T	835	847
PSM	RANNTTYGLAAGLFTK	-326_33132	P24549	1	Mouse_09-2020	null	[MS,MS:1001208,SEQUEST,]	3.5e-4	null	ms_run[1]:scan=7429	2334.7	3	1697.89798	566.63717	K	L	420	436
PSM	LYTHSYLGFGLK	-326_33172	Q3TQC7	1	Mouse_09-2020	null	[MS,MS:1001208,SEQUEST,]	1.6e-3	null	ms_run[1]:scan=7435	2336.4	3	1398.74329	466.91872	K	A	261	273
PSM	LFNLSKEDDVRQYVVR	-326_34186	P62754	1	Mouse_09-2020	null	[MS,MS:1001208,SEQUEST,]	3.5e-4	null	ms_run[1]:scan=7621	2392.0	4	1981.05080	496.01799	K	P	144	160
PSM	LAVNMVPFPR	-326_34044	Q7TMM9	0	Mouse_09-2020	null	[MS,MS:1001208,SEQUEST,]	3.5e-4	5-UNIMOD:35	ms_run[1]:scan=7596	2384.7	2	1159.62920	580.31825	K	H	253	263
PSM	LAVNMVPFPR	-326_34044	P68372	0	Mouse_09-2020	null	[MS,MS:1001208,SEQUEST,]	3.5e-4	5-UNIMOD:35	ms_run[1]:scan=7596	2384.7	2	1159.62920	580.31825	K	H	253	263
PSM	YFRMPELIDIR	-326_34056	D3Z041	1	Mouse_09-2020	null	[MS,MS:1001208,SEQUEST,]	3.5e-4	4-UNIMOD:35	ms_run[1]:scan=7598	2385.3	3	1468.76172	490.25875	R	Y	9	20
PSM	TFVVQGFGNVGLHSMR	-326_34063	P26443	1	Mouse_09-2020	null	[MS,MS:1001208,SEQUEST,]	3.5e-4	15-UNIMOD:35	ms_run[1]:scan=7599	2385.6	3	1764.88510	588.96652	K	L	303	319
PSM	VAGHPDVVINNAAGNFISPSER	-326_34069	Q9CQ62	1	Mouse_09-2020	null	[MS,MS:1001208,SEQUEST,]	3.5e-4	null	ms_run[1]:scan=7600	2385.9	3	2264.14414	755.38546	K	T	134	156
PSM	SQDLLTSLTK	-326_34086	P33267	1	Mouse_09-2020	null	[MS,MS:1001208,SEQUEST,]	3.5e-4	null	ms_run[1]:scan=7604	2387.0	2	1105.60967	553.30860	R	S	48	58
PSM	YLGIENLAGK	-326_34094	Q3UEL5	1	Mouse_09-2020	null	[MS,MS:1001208,SEQUEST,]	3.5e-4	null	ms_run[1]:scan=7605	2387.3	2	1077.59380	539.30058	R	F	233	243
PSM	FLEEHPGGEEVLREQAGGDATENFEDVGHSTDARELSK	-326_33276	G5E850	1	Mouse_09-2020	null	[MS,MS:1001208,SEQUEST,]	3.5e-4	null	ms_run[1]:scan=7452	2342.2	5	4155.90925	831.98834	K	Y	40	78
PSM	LTVNDFVR	-326_33253	Q9QXX4	1	Mouse_09-2020	null	[MS,MS:1001208,SEQUEST,]	6.7e-4	null	ms_run[1]:scan=7449	2341.3	2	963.52556	482.26654	K	K	410	418
PSM	FNSSISYDRHLWNVDVQGSK	-326_33238	Q91YI0	1	Mouse_09-2020	null	[MS,MS:1001208,SEQUEST,]	3.5e-4	null	ms_run[1]:scan=7447	2340.0	4	2352.13613	588.78964	K	Y	24	44
PSM	HLDLERNWVLVEK	-326_33231	A0A286YCD7	1	Mouse_09-2020	null	[MS,MS:1001208,SEQUEST,]	3.5e-4	null	ms_run[1]:scan=7445	2339.4	3	1650.89719	550.97026	K	R	163	176
PSM	LASVPAGGAVAVSAAPGSAAPAAGSAPAAAEEK	-326_33223	P99027	1	Mouse_09-2020	null	[MS,MS:1001208,SEQUEST,]	3.5e-4	null	ms_run[1]:scan=7444	2339.1	3	2774.43491	925.48215	K	D	62	95
PSM	LEDKNPAGGAALLSEWKGTGAGKSFCFATANVCLLPDSLAR	-326_35381	Q9JJY3	1	Mouse_09-2020	null	[MS,MS:1001208,SEQUEST,]	3.5e-3	26-UNIMOD:4,33-UNIMOD:4,29-UNIMOD:213	ms_run[1]:scan=7850	2459.3	6	4834.22326	806.54010	R	N	100	141
PSM	FNSSISYDRHLWNVDVQGSK	-326_33214	Q91YI0	1	Mouse_09-2020	null	[MS,MS:1001208,SEQUEST,]	3.5e-4	null	ms_run[1]:scan=7443	2338.8	3	2352.13712	784.71710	K	Y	24	44
PSM	YTMGDAPDFDRSQWLNEK	-326_33192	P10649	1	Mouse_09-2020	null	[MS,MS:1001208,SEQUEST,]	3.5e-4	3-UNIMOD:35	ms_run[1]:scan=7439	2337.6	3	2188.96305	730.32499	R	K	33	51
PSM	KGFIGPGIDVPAPDMSTGER	-326_33187	P26443	1	Mouse_09-2020	null	[MS,MS:1001208,SEQUEST,]	3.5e-4	15-UNIMOD:35	ms_run[1]:scan=7438	2337.3	3	2060.01249	687.34209	K	M	212	232
PSM	ILTTNTWSSELSK	-326_34100	O70475	1	Mouse_09-2020	null	[MS,MS:1001208,SEQUEST,]	3.5e-4	null	ms_run[1]:scan=7606	2387.6	2	1479.76909	740.38811	K	A	208	221
PSM	EAFENGLWGK	-326_34108	Q8R0Y6	1	Mouse_09-2020	null	[MS,MS:1001208,SEQUEST,]	6.7e-4	null	ms_run[1]:scan=7607	2387.9	2	1150.55327	575.78001	K	N	470	480
PSM	ILIRPLYSNPPLNGAR	-326_33179	P05202	1	Mouse_09-2020	null	[MS,MS:1001208,SEQUEST,]	3.5e-4	null	ms_run[1]:scan=7437	2337.1	3	1794.03971	598.68434	K	A	310	326
PSM	ISSLLEEQFQQGK	-326_34119	P62242	1	Mouse_09-2020	null	[MS,MS:1001208,SEQUEST,]	8.2e-4	null	ms_run[1]:scan=7609	2388.5	2	1506.77971	753.89356	K	L	158	171
PSM	FSLTTLRNLGMGK	-326_34132	Q91X77	1	Mouse_09-2020	null	[MS,MS:1001208,SEQUEST,]	8.2e-4	11-UNIMOD:35	ms_run[1]:scan=7611	2389.1	3	1453.78214	485.26590	R	S	126	139
PSM	AVANYDSVEAGEKLVK	-326_34146	P51660	1	Mouse_09-2020	null	[MS,MS:1001208,SEQUEST,]	2.4e-3	16-UNIMOD:213	ms_run[1]:scan=7614	2390.0	3	2233.94254	745.31865	K	A	69	85
PSM	VYNYNHLMPTRYSVDIPLDK	-326_34154	P61358	1	Mouse_09-2020	null	[MS,MS:1001208,SEQUEST,]	3.5e-4	8-UNIMOD:35	ms_run[1]:scan=7615	2390.3	4	2454.21206	614.30851	K	V	74	94
PSM	QINWTVLYRR	-326_34160	Q8BP67	1	Mouse_09-2020	null	[MS,MS:1001208,SEQUEST,]	6.7e-4	null	ms_run[1]:scan=7616	2390.6	3	1348.74836	450.25433	R	H	48	58
PSM	GLVLGIYAK	-326_34173	Q9CPY7	1	Mouse_09-2020	null	[MS,MS:1001208,SEQUEST,]	3.5e-4	null	ms_run[1]:scan=7619	2391.5	2	933.57683	467.29203	K	K	35	44
PSM	RYFYFYNTGLQNQR	-326_33200	Q9QUR6	1	Mouse_09-2020	null	[MS,MS:1001208,SEQUEST,]	3.5e-4	null	ms_run[1]:scan=7440	2337.9	3	1869.90433	623.97255	K	L	85	99
PSM	FLASVSTVLTSKYR	-326_35382	Q91VB8	1	Mouse_09-2020	null	[MS,MS:1001208,SEQUEST,]	8.2e-4	null	ms_run[1]:scan=7852	2459.9	3	1571.87967	524.63124	K	0	129	143
PSM	IHLISMQSTIPYALR	-326_35390	Q8VCM7	1	Mouse_09-2020	null	[MS,MS:1001208,SEQUEST,]	3.5e-4	6-UNIMOD:35	ms_run[1]:scan=7853	2460.2	3	1758.95761	586.99055	K	Q	258	273
PSM	LTTYAMTVPFVR	-326_36808	Q8BMS1	1	Mouse_09-2020	null	[MS,MS:1001208,SEQUEST,]	6.7e-4	6-UNIMOD:35	ms_run[1]:scan=8114	2536.7	2	1414.74126	707.87359	K	Q	268	280
PSM	DLTDYLMK	-326_36869	P60710	0	Mouse_09-2020	null	[MS,MS:1001208,SEQUEST,]	1.4e-2	7-UNIMOD:35	ms_run[1]:scan=8127	2540.4	2	1014.48174	507.74425	R	L	184	192
PSM	DLTDYLMK	-326_36869	P68134	0	Mouse_09-2020	null	[MS,MS:1001208,SEQUEST,]	1.4e-2	7-UNIMOD:35	ms_run[1]:scan=8127	2540.4	2	1014.48174	507.74425	R	L	186	194
PSM	SSLNPILFR	-326_36877	O54734	1	Mouse_09-2020	null	[MS,MS:1001208,SEQUEST,]	3.5e-4	null	ms_run[1]:scan=8128	2540.7	2	1046.59990	523.80329	K	V	175	184
PSM	YVTLIYTNYENGK	-326_36904	P19157	1	Mouse_09-2020	null	[MS,MS:1001208,SEQUEST,]	8.2e-4	null	ms_run[1]:scan=8134	2542.5	2	1577.78630	789.39594	K	D	104	117
PSM	FDRGYISPYFINTSK	-326_36909	P63038	1	Mouse_09-2020	null	[MS,MS:1001208,SEQUEST,]	3.5e-4	null	ms_run[1]:scan=8135	2542.8	3	1807.90134	603.30530	K	Q	219	234
PSM	FLDGIYVSEK	-326_36928	A0A140T8T4	1	Mouse_09-2020	null	[MS,MS:1001208,SEQUEST,]	3.5e-4	null	ms_run[1]:scan=8138	2543.7	2	1170.60442	585.80570	K	T	175	185
PSM	RVIISAPSADAPMFVMGVNHEK	-326_32686	A0A1D5RLD8	1	Mouse_09-2020	null	[MS,MS:1001208,SEQUEST,]	3.5e-4	16-UNIMOD:35	ms_run[1]:scan=7346	2310.3	4	2385.20791	597.05679	K	D	116	138
PSM	IGFFQGDIR	-326_36934	Q8JZR0	0	Mouse_09-2020	null	[MS,MS:1001208,SEQUEST,]	3.5e-4	null	ms_run[1]:scan=8139	2544.0	2	1052.55327	526.77982	K	L	326	335
PSM	IGFFQGDIR	-326_36934	D3Z041	0	Mouse_09-2020	null	[MS,MS:1001208,SEQUEST,]	3.5e-4	null	ms_run[1]:scan=8139	2544.0	2	1052.55327	526.77982	K	L	342	351
PSM	YLNIFGESQPNPK	-326_36941	Q9QXX4	1	Mouse_09-2020	null	[MS,MS:1001208,SEQUEST,]	3.5e-4	null	ms_run[1]:scan=8140	2544.2	2	1506.76018	753.88300	R	V	44	57
PSM	FLPSPVYLK	-326_36945	G5E8M7	1	Mouse_09-2020	null	[MS,MS:1001208,SEQUEST,]	3.8e-2	null	ms_run[1]:scan=8141	2544.5	2	1063.61907	532.31296	R	A	217	226
PSM	GLEVTAYSPLGSSDR	-326_36959	Q9JII6	1	Mouse_09-2020	null	[MS,MS:1001208,SEQUEST,]	3.5e-4	null	ms_run[1]:scan=8144	2545.4	2	1551.76702	776.38610	R	W	204	219
PSM	WVVQVLK	-326_32645	P50285	1	Mouse_09-2020	null	[MS,MS:1001208,SEQUEST,]	8.2e-4	null	ms_run[1]:scan=7338	2308.0	2	871.54027	436.27364	R	A	388	395
PSM	KSDYFMPFSTGK	-326_36966	Q64458	0	Mouse_09-2020	null	[MS,MS:1001208,SEQUEST,]	8.2e-4	6-UNIMOD:35,3-UNIMOD:213	ms_run[1]:scan=8145	2545.7	3	1964.71909	655.57730	K	I	421	433
PSM	KSDYFMPFSTGK	-326_36966	Q91X77	0	Mouse_09-2020	null	[MS,MS:1001208,SEQUEST,]	8.2e-4	6-UNIMOD:35,3-UNIMOD:213	ms_run[1]:scan=8145	2545.7	3	1964.71909	655.57730	K	I	421	433
PSM	KSDYFMPFSTGK	-326_36967	Q64458	0	Mouse_09-2020	null	[MS,MS:1001208,SEQUEST,]	8.2e-4	6-UNIMOD:35,2-UNIMOD:213	ms_run[1]:scan=8145	2545.7	3	1964.71909	655.57730	K	I	421	433
PSM	KSDYFMPFSTGK	-326_36967	Q91X77	0	Mouse_09-2020	null	[MS,MS:1001208,SEQUEST,]	8.2e-4	6-UNIMOD:35,2-UNIMOD:213	ms_run[1]:scan=8145	2545.7	3	1964.71909	655.57730	K	I	421	433
PSM	KSDYFMPFSTGK	-326_36968	Q64458	0	Mouse_09-2020	null	[MS,MS:1001208,SEQUEST,]	8.2e-4	6-UNIMOD:35,1-UNIMOD:213	ms_run[1]:scan=8145	2545.7	3	1964.71909	655.57730	K	I	421	433
PSM	KSDYFMPFSTGK	-326_36968	Q91X77	0	Mouse_09-2020	null	[MS,MS:1001208,SEQUEST,]	8.2e-4	6-UNIMOD:35,1-UNIMOD:213	ms_run[1]:scan=8145	2545.7	3	1964.71909	655.57730	K	I	421	433
PSM	QIFGEATKQPGIVFVAAK	-326_36970	F6Y6L6	1	Mouse_09-2020	null	[MS,MS:1001208,SEQUEST,]	3.5e-4	null	ms_run[1]:scan=8146	2546.0	3	1904.06559	635.35952	K	D	44	62
PSM	LTFDSSFSPNTGK	-326_32638	Q60932	1	Mouse_09-2020	null	[MS,MS:1001208,SEQUEST,]	3.5e-4	null	ms_run[1]:scan=7337	2307.7	2	1400.67082	700.83826	K	N	110	123
PSM	VYNIEFNPPK	-326_32629	Q9WTP7	1	Mouse_09-2020	null	[MS,MS:1001208,SEQUEST,]	3.5e-4	null	ms_run[1]:scan=7336	2307.4	2	1220.63176	610.81914	R	V	137	147
PSM	ITSEELHYFVQNHFTSAR	-326_36985	Q9DB77	1	Mouse_09-2020	null	[MS,MS:1001208,SEQUEST,]	3.5e-3	null	ms_run[1]:scan=8148	2546.6	4	2179.05678	545.51963	K	A	200	218
PSM	ATQALVLAPTRELAQQIQK	-326_36997	P60843	1	Mouse_09-2020	null	[MS,MS:1001208,SEQUEST,]	3.5e-4	null	ms_run[1]:scan=8151	2547.5	3	2079.19297	693.73554	K	V	100	119
PSM	YLGTQPEPDIVGLDSGHIR	-326_37011	P52196	1	Mouse_09-2020	null	[MS,MS:1001208,SEQUEST,]	3.5e-4	null	ms_run[1]:scan=8155	2548.7	3	2067.05198	689.68837	R	S	188	207
PSM	IINEPTAAAIAYGLDKR	-326_37028	P20029	1	Mouse_09-2020	null	[MS,MS:1001208,SEQUEST,]	1.2e-3	null	ms_run[1]:scan=8158	2549.5	3	1815.99717	606.00363	R	G	199	216
PSM	YQLQSQENFEPFMK	-326_37049	P12710	1	Mouse_09-2020	null	[MS,MS:1001208,SEQUEST,]	3.5e-4	13-UNIMOD:35	ms_run[1]:scan=8162	2550.7	2	1804.82427	902.91417	K	I	7	21
PSM	DLEALMLDR	-326_36795	Q9D0F9	1	Mouse_09-2020	null	[MS,MS:1001208,SEQUEST,]	1.2e-3	6-UNIMOD:35	ms_run[1]:scan=8111	2535.7	2	1091.54045	546.27371	K	F	444	453
PSM	QFYPDLIR	-326_37061	A0A0R4J135	0	Mouse_09-2020	null	[MS,MS:1001208,SEQUEST,]	8.2e-4	null	ms_run[1]:scan=8165	2551.6	2	1051.55730	526.28219	K	G	412	420
PSM	QFYPDLIR	-326_37061	P17563	0	Mouse_09-2020	null	[MS,MS:1001208,SEQUEST,]	8.2e-4	null	ms_run[1]:scan=8165	2551.6	2	1051.55730	526.28219	K	G	412	420
PSM	LYERLEEETGQVVGFHQPGSIR	-326_36771	Q9DBT9	1	Mouse_09-2020	null	[MS,MS:1001208,SEQUEST,]	3.5e-4	null	ms_run[1]:scan=8106	2534.3	4	2544.28725	636.82649	K	A	108	130
PSM	VQYQWYLMER	-326_36721	O35683	1	Mouse_09-2020	null	[MS,MS:1001208,SEQUEST,]	3.5e-4	8-UNIMOD:35	ms_run[1]:scan=8096	2531.4	2	1431.67424	716.33991	R	R	41	51
PSM	GAAFLGLGTDSVRVVK	-326_36551	Q9DBE0	1	Mouse_09-2020	null	[MS,MS:1001208,SEQUEST,]	8.2e-4	null	ms_run[1]:scan=8066	2522.6	3	1589.90165	530.63851	K	D	197	213
PSM	SLGVAAEGLPDQYADGEAAR	-326_36557	Q9QXF8	1	Mouse_09-2020	null	[MS,MS:1001208,SEQUEST,]	3.5e-4	null	ms_run[1]:scan=8067	2522.8	2	1989.95329	995.47925	R	W	10	30
PSM	VDEFSDQIDILQRAQTFTRNCKAMFPNR	-326_36596	A0A140LIW0	1	Mouse_09-2020	null	[MS,MS:1001208,SEQUEST,]	5.4e-3	21-UNIMOD:4,24-UNIMOD:35,6-UNIMOD:213	ms_run[1]:scan=8074	2524.9	3	3957.71299	1319.90769	K	V	777	805
PSM	VDEFSDQIDILQRAQTFTRNCKAMFPNR	-326_36597	A0A140LIW0	1	Mouse_09-2020	null	[MS,MS:1001208,SEQUEST,]	5.4e-3	21-UNIMOD:4,24-UNIMOD:35,5-UNIMOD:213	ms_run[1]:scan=8074	2524.9	3	3957.71299	1319.90769	K	V	777	805
PSM	VDEFSDQIDILQRAQTFTRNCKAMFPNR	-326_36598	A0A140LIW0	1	Mouse_09-2020	null	[MS,MS:1001208,SEQUEST,]	5.4e-3	21-UNIMOD:4,24-UNIMOD:35,3-UNIMOD:213	ms_run[1]:scan=8074	2524.9	3	3957.71299	1319.90769	K	V	777	805
PSM	VDEFSDQIDILQRAQTFTRNCKAMFPNR	-326_36599	A0A140LIW0	1	Mouse_09-2020	null	[MS,MS:1001208,SEQUEST,]	5.4e-3	21-UNIMOD:4,24-UNIMOD:35,9-UNIMOD:213	ms_run[1]:scan=8074	2524.9	3	3957.71299	1319.90769	K	V	777	805
PSM	VDEFSDQIDILQRAQTFTRNCKAMFPNR	-326_36600	A0A140LIW0	1	Mouse_09-2020	null	[MS,MS:1001208,SEQUEST,]	2.4e-2	21-UNIMOD:4,24-UNIMOD:35,2-UNIMOD:213	ms_run[1]:scan=8074	2524.9	3	3957.71299	1319.90769	K	V	777	805
PSM	MMSNGILKVPAINVNDSVTKSK	-326_36613	P50247	1	Mouse_09-2020	null	[MS,MS:1001208,SEQUEST,]	8.2e-4	1-UNIMOD:35,2-UNIMOD:35,20-UNIMOD:213	ms_run[1]:scan=8077	2525.8	4	2919.30678	730.58118	K	D	167	189
PSM	MMSNGILKVPAINVNDSVTKSK	-326_36614	P50247	1	Mouse_09-2020	null	[MS,MS:1001208,SEQUEST,]	1.6e-3	1-UNIMOD:35,2-UNIMOD:35,21-UNIMOD:213	ms_run[1]:scan=8077	2525.8	4	2919.30678	730.58118	K	D	167	189
PSM	MMSNGILKVPAINVNDSVTKSK	-326_36615	P50247	1	Mouse_09-2020	null	[MS,MS:1001208,SEQUEST,]	1.6e-3	1-UNIMOD:35,2-UNIMOD:35,22-UNIMOD:213	ms_run[1]:scan=8077	2525.8	4	2919.30678	730.58118	K	D	167	189
PSM	EWGYASHNGPDHWHELYPIAK	-326_36623	P16015	1	Mouse_09-2020	null	[MS,MS:1001208,SEQUEST,]	3.5e-4	null	ms_run[1]:scan=8078	2526.1	4	2507.15420	627.54364	K	D	4	25
PSM	LVQAFQFTDK	-326_32712	P35700	1	Mouse_09-2020	null	[MS,MS:1001208,SEQUEST,]	3.5e-4	null	ms_run[1]:scan=7352	2312.1	2	1196.63225	598.81914	R	G	159	169
PSM	YWANFAR	-326_32704	Q91WG0	0	Mouse_09-2020	null	[MS,MS:1001208,SEQUEST,]	8.2e-4	null	ms_run[1]:scan=7351	2311.8	2	927.44768	464.22722	K	G	492	499
PSM	YWANFAR	-326_32704	Q8BK48	0	Mouse_09-2020	null	[MS,MS:1001208,SEQUEST,]	8.2e-4	null	ms_run[1]:scan=7351	2311.8	2	927.44768	464.22722	K	G	490	497
PSM	YWANFAR	-326_32704	Q8QZR3	0	Mouse_09-2020	null	[MS,MS:1001208,SEQUEST,]	8.2e-4	null	ms_run[1]:scan=7351	2311.8	2	927.44768	464.22722	K	G	489	496
PSM	EWGYASHNGPDHWHELYPIAK	-326_32700	P16015	1	Mouse_09-2020	null	[MS,MS:1001208,SEQUEST,]	3.7e-3	null	ms_run[1]:scan=7350	2311.5	5	2507.15543	502.23636	K	D	4	25
PSM	QAQYLGMPINGPFKPDHYRY	-326_32693	P50247	1	Mouse_09-2020	null	[MS,MS:1001208,SEQUEST,]	8.2e-4	7-UNIMOD:35	ms_run[1]:scan=7348	2310.9	3	2411.15842	804.39155	K	0	413	433
PSM	KYDAFLASESLIK	-326_36632	P53026	1	Mouse_09-2020	null	[MS,MS:1001208,SEQUEST,]	3.5e-4	null	ms_run[1]:scan=8081	2526.9	3	1484.80039	495.60469	K	I	106	119
PSM	NLRVNAGDQPGADLGPLITPQAK	-326_36638	Q9EQ20	1	Mouse_09-2020	null	[MS,MS:1001208,SEQUEST,]	3.5e-4	null	ms_run[1]:scan=8082	2527.2	3	2345.26151	782.42391	K	R	342	365
PSM	VWIYPIK	-326_36646	Q922Q1	1	Mouse_09-2020	null	[MS,MS:1001208,SEQUEST,]	5.4e-3	null	ms_run[1]:scan=8084	2527.8	2	918.54607	459.77601	K	C	60	67
PSM	SIRTVLTF	-326_36655	P00329	1	Mouse_09-2020	null	[MS,MS:1001208,SEQUEST,]	2.8e-3	null	ms_run[1]:scan=8086	2528.4	2	936.55168	468.77928	K	0	368	376
PSM	LSSLDVVHAALVNK	-326_36674	Q91XE0	1	Mouse_09-2020	null	[MS,MS:1001208,SEQUEST,]	3.5e-4	null	ms_run[1]:scan=8088	2529.0	3	1465.83762	489.28395	K	W	170	184
PSM	QAGIAQLYGIAGSTNVTGDQVKK	-326_36693	Q9QXD6	1	Mouse_09-2020	null	[MS,MS:1001208,SEQUEST,]	3.5e-4	null	ms_run[1]:scan=8090	2529.6	3	2319.23124	773.74828	R	D	51	74
PSM	DVPIRQGEIFLLPARVPHSPQR	-326_36703	Q78JT3	1	Mouse_09-2020	null	[MS,MS:1001208,SEQUEST,]	3.5e-4	null	ms_run[1]:scan=8092	2530.2	4	2525.41225	632.10794	R	A	74	96
PSM	IIAEGANGPTTPEADKIFLER	-326_36762	P26443	1	Mouse_09-2020	null	[MS,MS:1001208,SEQUEST,]	3.5e-4	null	ms_run[1]:scan=8104	2533.7	3	2242.17441	748.06198	K	I	400	421
PSM	LITSVAEVVNNDPMVGSK	-326_37063	Q9ET01	1	Mouse_09-2020	null	[MS,MS:1001208,SEQUEST,]	3.5e-4	14-UNIMOD:35	ms_run[1]:scan=8166	2551.9	3	1888.96982	630.32767	K	K	623	641
PSM	LITSVAEVVNNDPMVGSK	-326_37075	Q9ET01	1	Mouse_09-2020	null	[MS,MS:1001208,SEQUEST,]	6.7e-4	14-UNIMOD:35	ms_run[1]:scan=8168	2552.5	2	1888.97222	944.98787	K	K	623	641
PSM	VDISDVKIPK	-326_37100	P47911	1	Mouse_09-2020	null	[MS,MS:1001208,SEQUEST,]	1.8e-3	7-UNIMOD:213	ms_run[1]:scan=8173	2554.0	3	1654.71292	552.24235	K	L	209	219
PSM	GDNQSPIELHTKDIKHDPSLQPWSASYDPGSAK	-326_37256	P16015	1	Mouse_09-2020	null	[MS,MS:1001208,SEQUEST,]	3.5e-4	16-UNIMOD:213	ms_run[1]:scan=8199	2561.6	5	4159.81428	832.76723	K	I	25	58
PSM	LVINGKPITIFQERDPTNIK	-326_37277	A0A1D5RLD8	1	Mouse_09-2020	null	[MS,MS:1001208,SEQUEST,]	2.0e-2	null	ms_run[1]:scan=8203	2562.8	4	2296.30532	574.83104	K	G	65	85
PSM	LRSDGSLMFQQVPMVEIDGMK	-326_37294	P30115	1	Mouse_09-2020	null	[MS,MS:1001208,SEQUEST,]	3.5e-4	8-UNIMOD:35,14-UNIMOD:35,20-UNIMOD:35	ms_run[1]:scan=8206	2563.7	3	2429.15000	810.38849	R	V	44	65
PSM	AVLITYGPYAVNGK	-326_37304	Q9DCS2	1	Mouse_09-2020	null	[MS,MS:1001208,SEQUEST,]	3.5e-4	null	ms_run[1]:scan=8208	2564.3	2	1465.80474	733.40611	K	S	134	148
PSM	TVLMNPNIASVQTNEVGLK	-326_37307	Q8C196	1	Mouse_09-2020	null	[MS,MS:1001208,SEQUEST,]	3.5e-4	4-UNIMOD:35	ms_run[1]:scan=8209	2564.5	2	2044.07585	1022.54080	K	A	459	478
PSM	TVLMNPNIASVQTNEVGLK	-326_37311	Q8C196	1	Mouse_09-2020	null	[MS,MS:1001208,SEQUEST,]	3.5e-4	4-UNIMOD:35	ms_run[1]:scan=8210	2564.8	3	2044.07480	682.02962	K	A	459	478
PSM	VGLQVVAVKAPGFGDNRK	-326_37339	P63038	1	Mouse_09-2020	null	[MS,MS:1001208,SEQUEST,]	1.0e-3	9-UNIMOD:213	ms_run[1]:scan=8214	2566.0	4	2396.11782	599.78445	K	Q	293	311
PSM	TSIAIDTIINQK	-326_37454	Q03265	1	Mouse_09-2020	null	[MS,MS:1001208,SEQUEST,]	3.5e-4	null	ms_run[1]:scan=8233	2571.5	2	1316.74199	658.87464	K	F	219	231
PSM	FNGGGHINHTIFWTNLSPK	-326_32559	P09671	1	Mouse_09-2020	null	[MS,MS:1001208,SEQUEST,]	3.5e-4	null	ms_run[1]:scan=7324	2303.9	4	2140.07290	535.77353	K	G	90	109
PSM	FFPASADRTVIDYNGER	-326_32549	P09103	1	Mouse_09-2020	null	[MS,MS:1001208,SEQUEST,]	3.5e-4	null	ms_run[1]:scan=7320	2302.7	3	1957.94071	653.31827	K	L	447	464
PSM	KVISTTKAPAAIGPYSQAVQVDR	-326_32543	P52760	1	Mouse_09-2020	null	[MS,MS:1001208,SEQUEST,]	3.5e-3	1-UNIMOD:213	ms_run[1]:scan=7319	2302.4	3	2941.38901	981.13340	R	I	7	30
PSM	LSNIFVIGK	-326_37461	P62702	1	Mouse_09-2020	null	[MS,MS:1001208,SEQUEST,]	8.2e-4	null	ms_run[1]:scan=8234	2571.8	2	990.59807	495.80276	R	N	222	231
PSM	TYEQVLENLQSK	-326_37469	P52196	1	Mouse_09-2020	null	[MS,MS:1001208,SEQUEST,]	3.5e-4	null	ms_run[1]:scan=8235	2572.1	2	1451.73821	726.37246	K	F	164	176
PSM	LYSEFLGKRPWFAGDK	-326_37482	P10649	1	Mouse_09-2020	null	[MS,MS:1001208,SEQUEST,]	5.0e-3	null	ms_run[1]:scan=8237	2572.7	4	1913.99038	479.25317	K	T	137	153
PSM	DFTPSGIAGAFRR	-326_37494	F8WHP8	1	Mouse_09-2020	null	[MS,MS:1001208,SEQUEST,]	2.1e-2	null	ms_run[1]:scan=8239	2573.3	3	1394.71772	465.57736	R	Y	16	29
PSM	TGVAPIIDVVR	-326_37499	P14115	1	Mouse_09-2020	null	[MS,MS:1001208,SEQUEST,]	3.5e-4	null	ms_run[1]:scan=8240	2573.6	2	1139.67766	570.34278	K	G	95	106
PSM	DYPLIPVGK	-326_37505	P24270	1	Mouse_09-2020	null	[MS,MS:1001208,SEQUEST,]	6.3e-3	null	ms_run[1]:scan=8242	2574.2	2	1001.56676	501.28694	K	V	307	316
PSM	TQDPAKAPNSPDVLEIEFK	-326_37513	P16460	1	Mouse_09-2020	null	[MS,MS:1001208,SEQUEST,]	3.5e-4	null	ms_run[1]:scan=8243	2574.5	3	2099.06595	700.36003	K	G	210	229
PSM	GIIFNNGPTWK	-326_37530	Q05421	1	Mouse_09-2020	null	[MS,MS:1001208,SEQUEST,]	3.5e-4	null	ms_run[1]:scan=8245	2575.0	2	1246.65715	623.83258	K	V	113	124
PSM	LNFAQLKEEVDK	-326_32533	Q8VCW8	1	Mouse_09-2020	null	[MS,MS:1001208,SEQUEST,]	6.7e-4	null	ms_run[1]:scan=7317	2301.8	3	1433.76432	478.59267	R	A	100	112
PSM	VSSKNSLESYAFNMK	-326_32520	P63017	1	Mouse_09-2020	null	[MS,MS:1001208,SEQUEST,]	2.8e-3	14-UNIMOD:35,2-UNIMOD:213	ms_run[1]:scan=7315	2301.2	3	2261.88407	754.63224	K	T	536	551
PSM	TASAQPVSSVGVLGLGTMGR	-326_37542	Q9DBM2	1	Mouse_09-2020	null	[MS,MS:1001208,SEQUEST,]	3.5e-4	18-UNIMOD:35	ms_run[1]:scan=8247	2575.6	2	1903.99126	952.49893	K	I	289	309
PSM	NASDMIDKLTLTFNR	-326_37549	Q8C2Q8	1	Mouse_09-2020	null	[MS,MS:1001208,SEQUEST,]	3.5e-4	5-UNIMOD:35	ms_run[1]:scan=8249	2576.2	3	1754.87308	585.62957	K	R	239	254
PSM	GDNQSPIELHTKDIKHDPSLQPWSASYDPGSAK	-326_37255	P16015	1	Mouse_09-2020	null	[MS,MS:1001208,SEQUEST,]	3.5e-4	8-UNIMOD:213	ms_run[1]:scan=8199	2561.6	5	4159.81428	832.76723	K	I	25	58
PSM	GDNQSPIELHTKDIKHDPSLQPWSASYDPGSAK	-326_37254	P16015	1	Mouse_09-2020	null	[MS,MS:1001208,SEQUEST,]	3.5e-4	13-UNIMOD:213	ms_run[1]:scan=8199	2561.6	5	4159.81428	832.76723	K	I	25	58
PSM	GDNQSPIELHTKDIKHDPSLQPWSASYDPGSAK	-326_37253	P16015	1	Mouse_09-2020	null	[MS,MS:1001208,SEQUEST,]	3.5e-4	10-UNIMOD:213	ms_run[1]:scan=8199	2561.6	5	4159.81428	832.76723	K	I	25	58
PSM	GDNQSPIELHTKDIKHDPSLQPWSASYDPGSAK	-326_37252	P16015	1	Mouse_09-2020	null	[MS,MS:1001208,SEQUEST,]	3.5e-4	12-UNIMOD:213	ms_run[1]:scan=8199	2561.6	5	4159.81428	832.76723	K	I	25	58
PSM	VDISDVKIPK	-326_37101	P47911	1	Mouse_09-2020	null	[MS,MS:1001208,SEQUEST,]	1.6e-3	5-UNIMOD:213	ms_run[1]:scan=8173	2554.0	3	1654.71292	552.24235	K	L	209	219
PSM	YTQKAPQVSTPTLVEAARNLGR	-326_32610	P07724	1	Mouse_09-2020	null	[MS,MS:1001208,SEQUEST,]	3.5e-4	null	ms_run[1]:scan=7333	2306.5	4	2400.30092	600.83030	R	G	435	457
PSM	SEVYYDKSPLTPILLGNPGRK	-326_37109	P50172	1	Mouse_09-2020	null	[MS,MS:1001208,SEQUEST,]	3.5e-4	null	ms_run[1]:scan=8174	2554.3	4	2347.26479	587.57186	K	M	254	275
PSM	ARFEELNADLFR	-326_37117	P63017	1	Mouse_09-2020	null	[MS,MS:1001208,SEQUEST,]	3.5e-4	null	ms_run[1]:scan=8175	2554.6	3	1480.75586	494.25629	R	T	300	312
PSM	VHVFYIDYGNREILPSTR	-326_37131	Q78PY7	1	Mouse_09-2020	null	[MS,MS:1001208,SEQUEST,]	3.5e-4	null	ms_run[1]:scan=8178	2555.5	3	2179.13248	727.04801	K	G	759	777
PSM	GDNQSPIELHTKDIKHDPSLQPWSASYDPGSAK	-326_37194	P16015	1	Mouse_09-2020	null	[MS,MS:1001208,SEQUEST,]	3.5e-4	10-UNIMOD:213	ms_run[1]:scan=8189	2558.7	4	4159.81167	1040.70722	K	I	25	58
PSM	GDNQSPIELHTKDIKHDPSLQPWSASYDPGSAK	-326_37195	P16015	1	Mouse_09-2020	null	[MS,MS:1001208,SEQUEST,]	3.5e-4	11-UNIMOD:213	ms_run[1]:scan=8189	2558.7	4	4159.81167	1040.70722	K	I	25	58
PSM	GDNQSPIELHTKDIKHDPSLQPWSASYDPGSAK	-326_37196	P16015	1	Mouse_09-2020	null	[MS,MS:1001208,SEQUEST,]	3.5e-4	13-UNIMOD:213	ms_run[1]:scan=8189	2558.7	4	4159.81167	1040.70722	K	I	25	58
PSM	GDNQSPIELHTKDIKHDPSLQPWSASYDPGSAK	-326_37197	P16015	1	Mouse_09-2020	null	[MS,MS:1001208,SEQUEST,]	3.5e-4	12-UNIMOD:213	ms_run[1]:scan=8189	2558.7	4	4159.81167	1040.70722	K	I	25	58
PSM	GDNQSPIELHTKDIKHDPSLQPWSASYDPGSAK	-326_37198	P16015	1	Mouse_09-2020	null	[MS,MS:1001208,SEQUEST,]	3.5e-4	8-UNIMOD:213	ms_run[1]:scan=8189	2558.7	4	4159.81167	1040.70722	K	I	25	58
PSM	GDNQSPIELHTKDIKHDPSLQPWSASYDPGSAK	-326_37199	P16015	1	Mouse_09-2020	null	[MS,MS:1001208,SEQUEST,]	3.5e-4	5-UNIMOD:213	ms_run[1]:scan=8189	2558.7	4	4159.81167	1040.70722	K	I	25	58
PSM	GLGTEVPGNFQGPDPYRQLR	-326_36547	A0A1L1SSA8	1	Mouse_09-2020	null	[MS,MS:1001208,SEQUEST,]	8.2e-4	null	ms_run[1]:scan=8064	2521.9	3	2201.11338	734.37478	R	K	125	145
PSM	GDNQSPIELHTKDIKHDPSLQPWSASYDPGSAK	-326_37200	P16015	1	Mouse_09-2020	null	[MS,MS:1001208,SEQUEST,]	3.5e-4	17-UNIMOD:213	ms_run[1]:scan=8189	2558.7	4	4159.81167	1040.70722	K	I	25	58
PSM	GDNQSPIELHTKDIKHDPSLQPWSASYDPGSAK	-326_37202	P16015	1	Mouse_09-2020	null	[MS,MS:1001208,SEQUEST,]	3.5e-4	16-UNIMOD:213	ms_run[1]:scan=8189	2558.7	4	4159.81167	1040.70722	K	I	25	58
PSM	GDNQSPIELHTKDIKHDPSLQPWSASYDPGSAK	-326_37203	P16015	1	Mouse_09-2020	null	[MS,MS:1001208,SEQUEST,]	3.5e-4	15-UNIMOD:213	ms_run[1]:scan=8189	2558.7	4	4159.81167	1040.70722	K	I	25	58
PSM	ILASFFGK	-326_37212	Q8BTY1	1	Mouse_09-2020	null	[MS,MS:1001208,SEQUEST,]	3.5e-4	null	ms_run[1]:scan=8191	2559.3	2	882.50884	441.75782	K	L	75	83
PSM	FDRGYISPYFINTSK	-326_37222	P63038	1	Mouse_09-2020	null	[MS,MS:1001208,SEQUEST,]	1.6e-3	null	ms_run[1]:scan=8192	2559.6	2	1807.90434	904.45432	K	Q	219	234
PSM	VDPAGRYFAGTMAEETAPAVLER	-326_37233	Q64374	1	Mouse_09-2020	null	[MS,MS:1001208,SEQUEST,]	3.5e-4	12-UNIMOD:35	ms_run[1]:scan=8194	2560.2	3	2467.19895	823.06892	K	Q	107	130
PSM	QAFQIGSPWR	-326_37235	O35945	0	Mouse_09-2020	null	[MS,MS:1001208,SEQUEST,]	3.5e-4	null	ms_run[1]:scan=8196	2560.8	2	1189.61113	595.30927	R	M	69	79
PSM	QAFQIGSPWR	-326_37235	P24549	0	Mouse_09-2020	null	[MS,MS:1001208,SEQUEST,]	3.5e-4	null	ms_run[1]:scan=8196	2560.8	2	1189.61113	595.30927	R	M	69	79
PSM	LGFMSAFVK	-326_32604	Q9D2G2	1	Mouse_09-2020	null	[MS,MS:1001208,SEQUEST,]	3.5e-4	4-UNIMOD:35	ms_run[1]:scan=7332	2306.2	2	1015.52855	508.26770	K	S	279	288
PSM	INGEWHTIILASDK	-326_32592	E9QA79	1	Mouse_09-2020	null	[MS,MS:1001208,SEQUEST,]	3.5e-4	null	ms_run[1]:scan=7329	2305.3	3	1596.83969	532.95086	K	E	33	47
PSM	AVPQLQGYLR	-326_32587	P47911	1	Mouse_09-2020	null	[MS,MS:1001208,SEQUEST,]	8.2e-4	null	ms_run[1]:scan=7328	2305.0	2	1144.64812	572.82730	K	Q	271	281
PSM	SFNTVPYMVGINK	-326_33393	Q8VCC2	1	Mouse_09-2020	null	[MS,MS:1001208,SEQUEST,]	1.8e-3	8-UNIMOD:35	ms_run[1]:scan=7474	2348.7	2	1485.74309	743.37395	K	E	339	352
PSM	GDNQSPIELHTKDIKHDPSLQPWSASYDPGSAK	-326_37251	P16015	1	Mouse_09-2020	null	[MS,MS:1001208,SEQUEST,]	3.5e-4	11-UNIMOD:213	ms_run[1]:scan=8199	2561.6	5	4159.81428	832.76723	K	I	25	58
PSM	GDNQSPIELHTKDIKHDPSLQPWSASYDPGSAK	-326_37201	P16015	1	Mouse_09-2020	null	[MS,MS:1001208,SEQUEST,]	3.5e-4	2-UNIMOD:213	ms_run[1]:scan=8189	2558.7	4	4159.81167	1040.70722	K	I	25	58
PSM	SDLTKDITTSVLTVNNK	-326_37555	Q9QXF8	1	Mouse_09-2020	null	[MS,MS:1001208,SEQUEST,]	3.5e-4	null	ms_run[1]:scan=8250	2576.5	3	1848.98948	617.00195	K	H	197	214
PSM	IIGKDNLEALQRPMLLHLVR	-326_36526	O08601	1	Mouse_09-2020	null	[MS,MS:1001208,SEQUEST,]	3.5e-3	14-UNIMOD:35	ms_run[1]:scan=8060	2520.8	5	2345.35062	469.87554	K	K	110	130
PSM	YVANLFPYK	-326_36507	Q9D819	1	Mouse_09-2020	null	[MS,MS:1001208,SEQUEST,]	1.0e-3	null	ms_run[1]:scan=8056	2519.6	2	1114.59416	557.80022	R	Y	80	89
PSM	AFLEALQNQAETSSK	-326_35707	Q9CQN1	1	Mouse_09-2020	null	[MS,MS:1001208,SEQUEST,]	3.5e-4	null	ms_run[1]:scan=7910	2476.9	2	1636.81938	818.91248	K	I	184	199
PSM	IINEPTAAAIAYGLDKK	-326_35716	P63017	1	Mouse_09-2020	null	[MS,MS:1001208,SEQUEST,]	1.0e-2	null	ms_run[1]:scan=7912	2477.5	3	1787.99155	596.66824	R	G	172	189
PSM	RANNTTYGLAAGLFTKDLDK	-326_35725	P24549	1	Mouse_09-2020	null	[MS,MS:1001208,SEQUEST,]	3.5e-4	null	ms_run[1]:scan=7913	2477.8	3	2169.13327	723.71480	K	I	420	440
PSM	TDYDNYIMIHLINKK	-326_32820	Q5FW60	1	Mouse_09-2020	null	[MS,MS:1001208,SEQUEST,]	3.5e-4	8-UNIMOD:35	ms_run[1]:scan=7374	2318.5	3	1896.95359	632.98899	K	G	114	129
PSM	SYENQKPPFDAKNPFLAAVTTNRK	-326_32811	Q05DV1	1	Mouse_09-2020	null	[MS,MS:1001208,SEQUEST,]	5.0e-3	null	ms_run[1]:scan=7372	2318.0	5	2736.41279	548.08790	K	N	268	292
PSM	GGVIAGSPAPPELIR	-326_35732	Q8VCW8	1	Mouse_09-2020	null	[MS,MS:1001208,SEQUEST,]	3.5e-4	null	ms_run[1]:scan=7914	2478.1	2	1433.81218	717.40918	R	I	379	394
PSM	IIWELIKEK	-326_35739	O88844	1	Mouse_09-2020	null	[MS,MS:1001208,SEQUEST,]	8.2e-4	null	ms_run[1]:scan=7915	2478.4	2	1171.70989	586.35790	R	I	21	30
PSM	RFTLVAWDPR	-326_35748	Q8R164	1	Mouse_09-2020	null	[MS,MS:1001208,SEQUEST,]	3.5e-4	null	ms_run[1]:scan=7916	2478.7	3	1260.68579	420.89977	K	Y	88	98
PSM	YVTLIYTNYENGK	-326_35768	P19157	1	Mouse_09-2020	null	[MS,MS:1001208,SEQUEST,]	3.5e-4	null	ms_run[1]:scan=7920	2479.9	2	1577.78618	789.39594	K	D	104	117
PSM	AITGIQAFTVGK	-326_35776	A0A0A0MQ68	1	Mouse_09-2020	null	[MS,MS:1001208,SEQUEST,]	3.5e-4	null	ms_run[1]:scan=7922	2480.4	2	1205.68901	603.34806	R	0	436	448
PSM	FYGPEGPYGVFAGRDASR	-326_35829	O55022	1	Mouse_09-2020	null	[MS,MS:1001208,SEQUEST,]	2.8e-3	null	ms_run[1]:scan=7931	2483.0	3	1945.91800	649.31123	K	L	106	124
PSM	VMFKVPGFDRVLEK	-326_35854	Q9CQR4	1	Mouse_09-2020	null	[MS,MS:1001208,SEQUEST,]	6.7e-4	2-UNIMOD:35	ms_run[1]:scan=7934	2483.9	3	1680.91495	560.97624	K	T	14	28
PSM	NTAIFINISR	-326_35865	B1AXQ0	1	Mouse_09-2020	null	[MS,MS:1001208,SEQUEST,]	8.2e-4	null	ms_run[1]:scan=7936	2484.5	2	1148.64177	574.82475	K	D	183	193
PSM	MFASFPTTKTYFPHFDVSHGSAQVKGHGK	-326_35884	Q91VB8	1	Mouse_09-2020	null	[MS,MS:1001208,SEQUEST,]	3.5e-4	1-UNIMOD:35,9-UNIMOD:213	ms_run[1]:scan=7940	2485.7	5	3766.62489	754.12954	R	V	33	62
PSM	MFASFPTTKTYFPHFDVSHGSAQVKGHGK	-326_35885	Q91VB8	1	Mouse_09-2020	null	[MS,MS:1001208,SEQUEST,]	3.5e-4	1-UNIMOD:35,7-UNIMOD:213	ms_run[1]:scan=7940	2485.7	5	3766.62489	754.12954	R	V	33	62
PSM	MFASFPTTKTYFPHFDVSHGSAQVKGHGK	-326_35886	Q91VB8	1	Mouse_09-2020	null	[MS,MS:1001208,SEQUEST,]	3.5e-4	1-UNIMOD:35,8-UNIMOD:213	ms_run[1]:scan=7940	2485.7	5	3766.62489	754.12954	R	V	33	62
PSM	LKLPAVVTADLR	-326_35893	Q9DCW4	1	Mouse_09-2020	null	[MS,MS:1001208,SEQUEST,]	3.5e-4	null	ms_run[1]:scan=7941	2486.0	3	1295.80533	432.60637	R	N	175	187
PSM	VYGTVFHINQGNPFKLK	-326_35901	Q9DCY0	1	Mouse_09-2020	null	[MS,MS:1001208,SEQUEST,]	8.2e-4	null	ms_run[1]:scan=7943	2486.6	4	1962.06081	491.27036	K	L	27	44
PSM	LGGVEFNIDLPNKK	-326_35913	O08997	1	Mouse_09-2020	null	[MS,MS:1001208,SEQUEST,]	3.5e-4	null	ms_run[1]:scan=7945	2487.2	3	1543.84861	515.28747	K	C	26	40
PSM	YQLQSQENFEPFMK	-326_35926	P12710	1	Mouse_09-2020	null	[MS,MS:1001208,SEQUEST,]	3.5e-4	13-UNIMOD:35	ms_run[1]:scan=7949	2488.3	2	1804.82427	902.91417	K	I	7	21
PSM	NVIKEKYGKDATNVGDEGGFAPNILENK	-326_35937	P17182	1	Mouse_09-2020	null	[MS,MS:1001208,SEQUEST,]	3.5e-4	7-UNIMOD:213	ms_run[1]:scan=7951	2488.9	4	3561.59926	891.15382	K	A	194	222
PSM	NVIKEKYGKDATNVGDEGGFAPNILENK	-326_35938	P17182	1	Mouse_09-2020	null	[MS,MS:1001208,SEQUEST,]	3.5e-4	6-UNIMOD:213	ms_run[1]:scan=7951	2488.9	4	3561.59926	891.15382	K	A	194	222
PSM	FFVGGNWK	-326_32802	P17751	1	Mouse_09-2020	null	[MS,MS:1001208,SEQUEST,]	1.6e-3	null	ms_run[1]:scan=7371	2317.6	2	954.48448	477.74525	K	N	57	65
PSM	KQVVNIPSFIVR	-326_35702	Q6ZWN5	1	Mouse_09-2020	null	[MS,MS:1001208,SEQUEST,]	8.2e-4	null	ms_run[1]:scan=7909	2476.6	3	1399.84284	467.28552	R	D	139	151
PSM	NVIKEKYGKDATNVGDEGGFAPNILENK	-326_35939	P17182	1	Mouse_09-2020	null	[MS,MS:1001208,SEQUEST,]	3.5e-4	5-UNIMOD:213	ms_run[1]:scan=7951	2488.9	4	3561.59926	891.15382	K	A	194	222
PSM	LFPLIQAMHPSLAGK	-326_35686	P29341	1	Mouse_09-2020	null	[MS,MS:1001208,SEQUEST,]	1.4e-2	8-UNIMOD:35	ms_run[1]:scan=7905	2475.4	3	1638.90433	546.97272	R	T	566	581
PSM	MMLSWDVSNGVAR	-326_32828	Q3UEL5	1	Mouse_09-2020	null	[MS,MS:1001208,SEQUEST,]	3.5e-4	1-UNIMOD:35,2-UNIMOD:35	ms_run[1]:scan=7375	2318.8	2	1497.68584	749.34487	R	C	655	668
PSM	QITINDLPVGR	-326_35399	P35700	1	Mouse_09-2020	null	[MS,MS:1001208,SEQUEST,]	3.5e-4	null	ms_run[1]:scan=7854	2460.5	2	1225.69060	613.34859	R	V	141	152
PSM	LHIIEVGTPPTGNQPFPK	-326_35422	Q68FD5	1	Mouse_09-2020	null	[MS,MS:1001208,SEQUEST,]	8.2e-4	null	ms_run[1]:scan=7857	2461.4	3	1945.05631	649.02291	K	A	228	246
PSM	HAMNLEAVNTYEGTHDIHALILGR	-326_35426	A0A0A0MQ68	1	Mouse_09-2020	null	[MS,MS:1001208,SEQUEST,]	3.5e-4	3-UNIMOD:35	ms_run[1]:scan=7858	2461.7	4	2691.33193	673.58815	R	I	412	436
PSM	NRPNRLIVDEAINEDNSVVSLSQPK	-326_35432	Q01853	1	Mouse_09-2020	null	[MS,MS:1001208,SEQUEST,]	3.5e-4	null	ms_run[1]:scan=7859	2461.9	4	2807.46865	702.62161	K	D	21	46
PSM	EWGYASHNGPDHWHELYPIAK	-326_35451	P16015	1	Mouse_09-2020	null	[MS,MS:1001208,SEQUEST,]	3.5e-4	null	ms_run[1]:scan=7863	2463.1	4	2507.15127	627.54364	K	D	4	25
PSM	GASCWPMLKDSASTTNVKYSQGYKDFTK	-326_35460	E9Q0C6	1	Mouse_09-2020	null	[MS,MS:1001208,SEQUEST,]	4.9e-2	4-UNIMOD:4,7-UNIMOD:35	ms_run[1]:scan=7865	2463.7	4	3186.48305	797.37722	K	T	1421	1449
PSM	ELNLPFGGMK	-326_35474	Q8BH00	1	Mouse_09-2020	null	[MS,MS:1001208,SEQUEST,]	3.2e-2	9-UNIMOD:35	ms_run[1]:scan=7867	2464.3	2	1121.56670	561.28662	R	S	452	462
PSM	VLQATVVAVGSGGKGKSGEIEPVSVK	-326_32886	Q64433	1	Mouse_09-2020	null	[MS,MS:1001208,SEQUEST,]	1.6e-3	14-UNIMOD:213	ms_run[1]:scan=7385	2321.8	4	3037.46206	760.12153	K	G	41	67
PSM	AANEAGYFNEEMAPIEVK	-326_35477	Q8BWT1	1	Mouse_09-2020	null	[MS,MS:1001208,SEQUEST,]	3.5e-4	12-UNIMOD:35	ms_run[1]:scan=7868	2464.6	2	1998.91081	999.95930	K	K	192	210
PSM	IYELAAGGTAVGTGLNTR	-326_35500	P97807	1	Mouse_09-2020	null	[MS,MS:1001208,SEQUEST,]	3.5e-4	null	ms_run[1]:scan=7873	2466.1	2	1763.93266	882.46796	R	G	266	284
PSM	TYTIANQFPLNK	-326_35508	Q9WUA2	1	Mouse_09-2020	null	[MS,MS:1001208,SEQUEST,]	3.5e-4	null	ms_run[1]:scan=7874	2466.4	2	1409.74272	705.37481	K	T	384	396
PSM	LSGSNPYTTVTPQIINSK	-326_35526	A0A1L1SVJ6	1	Mouse_09-2020	null	[MS,MS:1001208,SEQUEST,]	5.0e-3	null	ms_run[1]:scan=7876	2467.0	2	1920.01274	960.50728	K	E	22	40
PSM	LITNSEEIAFYNGNK	-326_35539	P55096	1	Mouse_09-2020	null	[MS,MS:1001208,SEQUEST,]	1.6e-3	null	ms_run[1]:scan=7879	2467.8	2	1712.85137	856.92813	R	E	272	287
PSM	TVVYGITTGFGK	-326_35565	P35492	1	Mouse_09-2020	null	[MS,MS:1001208,SEQUEST,]	3.5e-4	null	ms_run[1]:scan=7884	2469.3	2	1242.67217	621.84007	R	A	161	173
PSM	TLSDYNIQKESTLHLVLR	-326_35580	E9Q5F6	1	Mouse_09-2020	null	[MS,MS:1001208,SEQUEST,]	1.8e-3	null	ms_run[1]:scan=7886	2469.9	4	2130.15371	533.29429	R	R	55	73
PSM	YNLGLDLR	-326_35606	P26443	1	Mouse_09-2020	null	[MS,MS:1001208,SEQUEST,]	8.2e-4	null	ms_run[1]:scan=7892	2471.7	2	963.52611	482.26654	K	A	528	536
PSM	FVEGLPINDFSREK	-326_35612	P14152	1	Mouse_09-2020	null	[MS,MS:1001208,SEQUEST,]	8.2e-4	null	ms_run[1]:scan=7893	2471.9	3	1650.84885	550.95438	K	D	299	313
PSM	LVITNGMVIPNYSSR	-326_35646	Q3UEL5	1	Mouse_09-2020	null	[MS,MS:1001208,SEQUEST,]	3.5e-4	7-UNIMOD:35	ms_run[1]:scan=7898	2473.4	2	1679.88103	840.44290	R	E	174	189
PSM	MVLAAAGGVEHQQLLDLAQK	-326_35657	Q9CZ13	1	Mouse_09-2020	null	[MS,MS:1001208,SEQUEST,]	3.5e-4	1-UNIMOD:35	ms_run[1]:scan=7900	2474.0	3	2108.11502	703.37713	R	L	229	249
PSM	IFINLPR	-326_35663	A0A498WGD8	1	Mouse_09-2020	null	[MS,MS:1001208,SEQUEST,]	8.2e-4	null	ms_run[1]:scan=7902	2474.6	2	872.53569	436.77126	K	M	196	203
PSM	FLEEHPGGEEVLREQAGGDATENFEDVGHSTDAR	-326_32877	G5E850	1	Mouse_09-2020	null	[MS,MS:1001208,SEQUEST,]	3.5e-4	null	ms_run[1]:scan=7383	2321.2	5	3698.65919	740.53761	K	L	40	74
PSM	IAWYLR	-326_32833	O35459	1	Mouse_09-2020	null	[MS,MS:1001208,SEQUEST,]	2.4e-3	null	ms_run[1]:scan=7376	2319.1	2	821.46794	411.23706	R	L	137	143
PSM	VMLFGLGK	-326_35672	P00186	1	Mouse_09-2020	null	[MS,MS:1001208,SEQUEST,]	1.6e-3	2-UNIMOD:35	ms_run[1]:scan=7903	2474.8	2	880.49693	440.75168	K	R	446	454
PSM	NVIKEKYGKDATNVGDEGGFAPNILENK	-326_35940	P17182	1	Mouse_09-2020	null	[MS,MS:1001208,SEQUEST,]	3.5e-4	4-UNIMOD:213	ms_run[1]:scan=7951	2488.9	4	3561.59926	891.15382	K	A	194	222
PSM	LKPAFKDGGSTTAGNSSQVSDGAAAVLLARR	-326_35947	Q8VCH0	0	Mouse_09-2020	null	[MS,MS:1001208,SEQUEST,]	4.1e-3	2-UNIMOD:213	ms_run[1]:scan=7952	2489.2	4	3586.67592	897.42263	K	K	260	291
PSM	LKPAFKDGGSTTAGNSSQVSDGAAAVLLARR	-326_35947	Q921H8	0	Mouse_09-2020	null	[MS,MS:1001208,SEQUEST,]	4.1e-3	2-UNIMOD:213	ms_run[1]:scan=7952	2489.2	4	3586.67592	897.42263	K	K	260	291
PSM	VYGTVFHINQGNPFK	-326_35956	Q9DCY0	1	Mouse_09-2020	null	[MS,MS:1001208,SEQUEST,]	3.5e-4	null	ms_run[1]:scan=7953	2489.5	3	1720.88175	574.29837	K	K	27	42
PSM	QATVGDVNTDRPGLLDLK	-326_32752	P31786	1	Mouse_09-2020	null	[MS,MS:1001208,SEQUEST,]	3.5e-4	null	ms_run[1]:scan=7360	2314.4	3	1912.01511	638.00933	K	K	34	52
PSM	ALDLDPSKTNVSGGAIALGHPLGGSGSR	-326_36251	Q8BWT1	1	Mouse_09-2020	null	[MS,MS:1001208,SEQUEST,]	3.5e-4	null	ms_run[1]:scan=8008	2505.6	4	2647.38198	662.60041	K	T	333	361
PSM	FFDEESYSLLRK	-326_36257	Q9D8L3	1	Mouse_09-2020	null	[MS,MS:1001208,SEQUEST,]	8.2e-4	null	ms_run[1]:scan=8009	2505.9	3	1533.75858	511.92431	R	Q	106	118
PSM	LDQGGAPLAGTNKETTIQGLDGLSER	-326_36265	Q91Y97	1	Mouse_09-2020	null	[MS,MS:1001208,SEQUEST,]	3.5e-4	null	ms_run[1]:scan=8010	2506.2	3	2641.34360	881.11911	K	A	109	135
PSM	NTVPWFPR	-326_36272	P16331	1	Mouse_09-2020	null	[MS,MS:1001208,SEQUEST,]	2.4e-3	null	ms_run[1]:scan=8011	2506.4	2	1016.53111	508.76925	K	I	116	124
PSM	TPALIVYGDQDPMGSSSFQHLK	-326_36282	A0A087WPF8	1	Mouse_09-2020	null	[MS,MS:1001208,SEQUEST,]	3.5e-4	13-UNIMOD:35	ms_run[1]:scan=8013	2507.0	3	2407.16123	803.05813	K	0	152	174
PSM	WLQTEVQNPSVTSKI	-326_36298	P34914	1	Mouse_09-2020	null	[MS,MS:1001208,SEQUEST,]	3.5e-4	null	ms_run[1]:scan=8017	2508.2	2	1729.91265	865.45960	K	0	540	555
PSM	THPVLYLFYEDMKENPK	-326_32748	P52840	1	Mouse_09-2020	null	[MS,MS:1001208,SEQUEST,]	2.6e-3	12-UNIMOD:35	ms_run[1]:scan=7358	2313.8	3	2140.03196	714.01884	R	E	181	198
PSM	SDYFMPFSTGK	-326_36303	Q64458	0	Mouse_09-2020	null	[MS,MS:1001208,SEQUEST,]	3.5e-4	5-UNIMOD:35	ms_run[1]:scan=8018	2508.5	2	1295.56169	648.28427	K	I	422	433
PSM	SDYFMPFSTGK	-326_36303	Q91X77	0	Mouse_09-2020	null	[MS,MS:1001208,SEQUEST,]	3.5e-4	5-UNIMOD:35	ms_run[1]:scan=8018	2508.5	2	1295.56169	648.28427	K	I	422	433
PSM	IQFGVPLAR	-326_36331	A0A0A0MQ68	1	Mouse_09-2020	null	[MS,MS:1001208,SEQUEST,]	1.2e-3	null	ms_run[1]:scan=8023	2509.9	2	1000.59422	500.80055	R	Q	329	338
PSM	NSRLPVMVWIHGGGLK	-326_36336	Q91WU0	1	Mouse_09-2020	null	[MS,MS:1001208,SEQUEST,]	3.5e-4	null	ms_run[1]:scan=8024	2510.2	3	1763.97397	588.66277	K	G	130	146
PSM	AIAEELAPERGFLPPASEK	-326_36340	O35490	1	Mouse_09-2020	null	[MS,MS:1001208,SEQUEST,]	3.5e-4	null	ms_run[1]:scan=8026	2510.9	3	2025.06479	675.69323	R	G	309	328
PSM	AVLVDLEPGTMDSVR	-326_36357	P68372	1	Mouse_09-2020	null	[MS,MS:1001208,SEQUEST,]	3.5e-4	11-UNIMOD:35	ms_run[1]:scan=8029	2511.7	2	1617.81523	809.41126	R	G	63	78
PSM	LFTMQSLR	-326_36367	Q9WV38	1	Mouse_09-2020	null	[MS,MS:1001208,SEQUEST,]	3.6e-2	null	ms_run[1]:scan=8031	2512.3	2	995.53392	498.27077	K	Q	267	275
PSM	VTNEPILAFSQGSPERDALQK	-326_36393	Q8CHT0	1	Mouse_09-2020	null	[MS,MS:1001208,SEQUEST,]	3.5e-4	null	ms_run[1]:scan=8036	2513.8	3	2300.19284	767.40088	K	L	31	52
PSM	THILLFLPK	-326_36405	P09103	1	Mouse_09-2020	null	[MS,MS:1001208,SEQUEST,]	8.2e-4	null	ms_run[1]:scan=8038	2514.4	2	1081.67717	541.34205	K	V	257	266
PSM	YAEIYGISSAHTLLR	-326_36418	Q99K67	1	Mouse_09-2020	null	[MS,MS:1001208,SEQUEST,]	3.5e-4	null	ms_run[1]:scan=8040	2514.9	3	1693.89164	565.30178	K	T	708	723
PSM	LKTQPTDEEMLFIYSHFK	-326_36435	P31786	1	Mouse_09-2020	null	[MS,MS:1001208,SEQUEST,]	3.5e-4	10-UNIMOD:35	ms_run[1]:scan=8043	2515.8	3	2243.10752	748.37328	R	A	16	34
PSM	EWGYASHNGPDHWHELYPIAK	-326_32738	P16015	1	Mouse_09-2020	null	[MS,MS:1001208,SEQUEST,]	8.2e-4	null	ms_run[1]:scan=7357	2313.5	3	2507.16336	836.38909	K	D	4	25
PSM	SEIDLFNIRK	-326_32719	P48036	1	Mouse_09-2020	null	[MS,MS:1001208,SEQUEST,]	1.0e-3	null	ms_run[1]:scan=7353	2312.4	3	1234.68024	412.23119	R	F	275	285
PSM	YIVPMITVDGK	-326_36447	Q9JII6	1	Mouse_09-2020	null	[MS,MS:1001208,SEQUEST,]	8.2e-4	5-UNIMOD:35	ms_run[1]:scan=8046	2516.7	2	1251.66545	626.33631	R	V	298	309
PSM	YNTASYFDDHPNHPFTDEY	-326_36479	Q91WT7	1	Mouse_09-2020	null	[MS,MS:1001208,SEQUEST,]	6.7e-4	null	ms_run[1]:scan=8051	2518.2	3	2332.94217	778.31878	R	0	305	324
PSM	HDPSLQPWSASYDPGSAKTILNNGK	-326_36502	P16015	1	Mouse_09-2020	null	[MS,MS:1001208,SEQUEST,]	3.5e-4	null	ms_run[1]:scan=8054	2519.0	4	2683.31264	671.58322	K	C	40	65
PSM	GILIGIQQSFRPR	-326_36211	Q8C196	1	Mouse_09-2020	null	[MS,MS:1001208,SEQUEST,]	3.5e-4	null	ms_run[1]:scan=8000	2503.2	3	1484.86905	495.62805	K	L	1361	1374
PSM	SLTNDWEEHLAVK	-326_32759	P07901	1	Mouse_09-2020	null	[MS,MS:1001208,SEQUEST,]	8.2e-4	null	ms_run[1]:scan=7361	2314.7	3	1541.76157	514.59133	K	F	316	329
PSM	YQLQSQENFEPFMK	-326_36193	P12710	1	Mouse_09-2020	null	[MS,MS:1001208,SEQUEST,]	3.5e-4	13-UNIMOD:35	ms_run[1]:scan=7996	2502.1	3	1804.82077	602.27854	K	I	7	21
PSM	VTSAYLQDIENAYKK	-326_36166	Q99LC3	1	Mouse_09-2020	null	[MS,MS:1001208,SEQUEST,]	2.8e-3	null	ms_run[1]:scan=7991	2500.6	3	1742.89450	581.63683	K	F	229	244
PSM	RVIISAPSADAPMFVMGVNHEKYDNSLK	-326_35985	A0A1D5RLD8	1	Mouse_09-2020	null	[MS,MS:1001208,SEQUEST,]	4.6e-2	13-UNIMOD:35,16-UNIMOD:35,21-UNIMOD:213	ms_run[1]:scan=7957	2490.7	4	3662.60708	916.40686	K	V	116	144
PSM	RVIISAPSADAPMFVMGVNHEKYDNSLK	-326_35986	A0A1D5RLD8	1	Mouse_09-2020	null	[MS,MS:1001208,SEQUEST,]	4.6e-2	13-UNIMOD:35,16-UNIMOD:35,22-UNIMOD:213	ms_run[1]:scan=7957	2490.7	4	3662.60708	916.40686	K	V	116	144
PSM	KILATPPQEDAPSVDIANIR	-326_36004	P40142	1	Mouse_09-2020	null	[MS,MS:1001208,SEQUEST,]	3.5e-4	null	ms_run[1]:scan=7962	2492.1	3	2148.16495	716.72682	K	P	283	303
PSM	LLTSILDSSERS	-326_36010	Q9CXF0	1	Mouse_09-2020	null	[MS,MS:1001208,SEQUEST,]	3.5e-4	null	ms_run[1]:scan=7963	2492.4	2	1320.70024	660.85391	R	0	453	465
PSM	YQLQSQENFEPFMK	-326_36035	P12710	1	Mouse_09-2020	null	[MS,MS:1001208,SEQUEST,]	3.5e-4	13-UNIMOD:35	ms_run[1]:scan=7968	2493.9	3	1804.82169	602.27854	K	I	7	21
PSM	TQVFKDFSELEPDKFQNK	-326_36042	Q9ET01	1	Mouse_09-2020	null	[MS,MS:1001208,SEQUEST,]	3.5e-4	null	ms_run[1]:scan=7969	2494.2	3	2200.09256	734.03554	K	N	466	484
PSM	SFGLPSIGR	-326_36064	Q91ZA3	1	Mouse_09-2020	null	[MS,MS:1001208,SEQUEST,]	7.7e-3	null	ms_run[1]:scan=7972	2495.1	2	933.51586	467.26126	K	S	404	413
PSM	VSLAVLNPYIKR	-326_36072	Q9DB20	1	Mouse_09-2020	null	[MS,MS:1001208,SEQUEST,]	8.2e-4	null	ms_run[1]:scan=7973	2495.4	3	1372.83167	458.28188	K	V	74	86
PSM	LVINGKPITIFQERDPTNIK	-326_36086	A0A1D5RLD8	1	Mouse_09-2020	null	[MS,MS:1001208,SEQUEST,]	8.2e-4	null	ms_run[1]:scan=7977	2496.5	4	2296.30288	574.83104	K	G	65	85
PSM	VISHAISEHVEDAGVHSGDATLMLPTQTISQGAIEK	-326_36094	Q8C196	1	Mouse_09-2020	null	[MS,MS:1001208,SEQUEST,]	3.5e-4	23-UNIMOD:35	ms_run[1]:scan=7978	2496.8	5	3757.87489	752.37985	R	K	1187	1223
PSM	FINLVPSNLPHEATR	-326_36096	Q05421	1	Mouse_09-2020	null	[MS,MS:1001208,SEQUEST,]	8.2e-4	null	ms_run[1]:scan=7979	2497.1	3	1707.91825	569.97741	R	T	360	375
PSM	IVPNILLEQGK	-326_36519	Q9CZU6	1	Mouse_09-2020	null	[MS,MS:1001208,SEQUEST,]	6.7e-3	null	ms_run[1]:scan=8059	2520.5	2	1223.73699	612.37154	K	K	383	394
PSM	LLLGPGPSNLAPR	-326_36103	O35423	1	Mouse_09-2020	null	[MS,MS:1001208,SEQUEST,]	3.5e-4	null	ms_run[1]:scan=7980	2497.4	2	1304.76872	652.88789	R	L	46	59
PSM	LDHYAIIKFPLTTESAMK	-326_36116	P62751	1	Mouse_09-2020	null	[MS,MS:1001208,SEQUEST,]	6.7e-4	17-UNIMOD:35	ms_run[1]:scan=7982	2498.0	4	2094.09463	524.27895	K	I	71	89
PSM	LVINGKPITIFQERDPTNIK	-326_36128	A0A1D5RLD8	1	Mouse_09-2020	null	[MS,MS:1001208,SEQUEST,]	3.5e-4	null	ms_run[1]:scan=7984	2498.6	3	2296.30350	766.10563	K	G	65	85
PSM	VISHAISEHVEDAGVHSGDATLMLPTQTISQGAIEK	-326_36149	Q8C196	1	Mouse_09-2020	null	[MS,MS:1001208,SEQUEST,]	3.5e-4	23-UNIMOD:35	ms_run[1]:scan=7988	2499.7	4	3757.87710	940.22299	R	K	1187	1223
PSM	LFFDTERYWKER	-326_36151	Q9CRB3	1	Mouse_09-2020	null	[MS,MS:1001208,SEQUEST,]	2.8e-3	null	ms_run[1]:scan=7989	2500.0	4	1689.83816	423.21505	K	Q	68	80
PSM	VFQFLNAK	-326_32795	Q8BP67	1	Mouse_09-2020	null	[MS,MS:1001208,SEQUEST,]	3.5e-4	null	ms_run[1]:scan=7370	2317.4	2	966.54173	483.77400	K	E	28	36
PSM	FSQVLHDIGENEGGIDKFSR	-326_32787	Q9D6Y9	1	Mouse_09-2020	null	[MS,MS:1001208,SEQUEST,]	3.5e-4	null	ms_run[1]:scan=7368	2316.8	4	2248.09951	562.78028	K	Y	52	72
PSM	VSRDTLYEAVREVLHGNQR	-326_41433	P53026	1	Mouse_09-2020	null	[MS,MS:1001208,SEQUEST,]	1.0e-3	null	ms_run[1]:scan=8971	2788.3	4	2242.17080	561.29763	K	R	5	24
PSM	AMGAAQVVVTDLSASR	-326_32784	Q64442	1	Mouse_09-2020	null	[MS,MS:1001208,SEQUEST,]	3.5e-4	2-UNIMOD:35	ms_run[1]:scan=7367	2316.5	2	1591.81401	796.40905	K	T	194	210
PSM	ADLINNLGTIAKSGTK	-326_32781	P07901	0	Mouse_09-2020	null	[MS,MS:1001208,SEQUEST,]	4.1e-2	null	ms_run[1]:scan=7366	2316.2	3	1615.90244	539.30530	K	F	101	117
PSM	ADLINNLGTIAKSGTK	-326_32781	P11499	0	Mouse_09-2020	null	[MS,MS:1001208,SEQUEST,]	4.1e-2	null	ms_run[1]:scan=7366	2316.2	3	1615.90244	539.30530	K	F	96	112
PSM	FNGGGHINHTIFWTNLSPK	-326_32773	P09671	1	Mouse_09-2020	null	[MS,MS:1001208,SEQUEST,]	3.5e-4	null	ms_run[1]:scan=7364	2315.6	3	2140.07553	714.02895	K	G	90	109
PSM	RSEPEPQILDFQTQQYK	-326_32763	Q9R0H0	1	Mouse_09-2020	null	[MS,MS:1001208,SEQUEST,]	3.5e-4	null	ms_run[1]:scan=7362	2315.0	3	2107.04734	703.02000	K	F	314	331
PSM	KYPYWPHQPIENL	-326_36110	Q9DCX2	1	Mouse_09-2020	null	[MS,MS:1001208,SEQUEST,]	1.3e-2	null	ms_run[1]:scan=7981	2497.7	3	1684.84861	562.28759	K	0	149	162
PSM	VLDSGAPIKIPVGPETLGR	-326_41453	P56480	1	Mouse_09-2020	null	[MS,MS:1001208,SEQUEST,]	3.5e-4	null	ms_run[1]:scan=8975	2789.5	3	1919.09671	640.37020	K	M	125	144
PSM	TFAPEEISAMVLTK	-326_42701	P20029	1	Mouse_09-2020	null	[MS,MS:1001208,SEQUEST,]	3.5e-4	10-UNIMOD:35	ms_run[1]:scan=9223	2862.7	2	1552.79350	776.90000	K	K	140	154
PSM	QGEIFLLPAR	-326_41482	Q78JT3	1	Mouse_09-2020	null	[MS,MS:1001208,SEQUEST,]	2.8e-3	null	ms_run[1]:scan=8980	2791.0	2	1143.65141	572.32967	R	P	79	89
PSM	SLPMNYYTVFYHVQEQLPR	-326_49772	Q9QXE0	1	Mouse_09-2020	null	[MS,MS:1001208,SEQUEST,]	1.0e-3	4-UNIMOD:35	ms_run[1]:scan=10727	3313.0	3	2401.16745	801.05969	K	S	375	394
PSM	LNVAPVSDIIEIKSPDTFVR	-326_49779	Q99LC5	1	Mouse_09-2020	null	[MS,MS:1001208,SEQUEST,]	8.2e-4	null	ms_run[1]:scan=10728	3313.3	3	2213.21903	738.41072	K	I	127	147
PSM	AAVLWELHKPFTIEDIEVAPPK	-326_49784	P00329	1	Mouse_09-2020	null	[MS,MS:1001208,SEQUEST,]	3.5e-4	null	ms_run[1]:scan=10731	3314.2	4	2503.35879	626.59534	K	H	12	34
PSM	DFSATDLTEFAAR	-326_49797	Q8BWT1	1	Mouse_09-2020	null	[MS,MS:1001208,SEQUEST,]	3.5e-4	null	ms_run[1]:scan=10734	3315.1	2	1443.67656	722.34116	K	A	26	39
PSM	AAVSGLWGKVNADEVGGEALGR	-326_49819	A8DUK4	1	Mouse_09-2020	null	[MS,MS:1001208,SEQUEST,]	8.2e-4	9-UNIMOD:213	ms_run[1]:scan=10737	3316.0	2	2697.17339	1349.08892	K	L	10	32
PSM	KVADALANAAGHLDDLPGALSALSDLHAHK	-326_49829	Q91VB8	1	Mouse_09-2020	null	[MS,MS:1001208,SEQUEST,]	3.5e-4	null	ms_run[1]:scan=10740	3316.9	5	2991.56599	599.11875	K	R	62	92
PSM	SGMFWLRF	-326_49833	Q9CZ13	1	Mouse_09-2020	null	[MS,MS:1001208,SEQUEST,]	1.0e-3	3-UNIMOD:35	ms_run[1]:scan=10742	3317.5	2	1059.50871	530.25766	R	0	473	481
PSM	TIAMDGTEGLVRGQKVLDSGAPIKIPVGPETLGR	-326_49863	P56480	1	Mouse_09-2020	null	[MS,MS:1001208,SEQUEST,]	5.4e-3	4-UNIMOD:35,12-UNIMOD:213	ms_run[1]:scan=10752	3320.6	4	4032.95962	1008.99299	R	M	110	144
PSM	TIAMDGTEGLVRGQKVLDSGAPIKIPVGPETLGR	-326_49864	P56480	1	Mouse_09-2020	null	[MS,MS:1001208,SEQUEST,]	5.5e-3	4-UNIMOD:35,15-UNIMOD:213	ms_run[1]:scan=10752	3320.6	4	4032.95962	1008.99299	R	M	110	144
PSM	TIAMDGTEGLVRGQKVLDSGAPIKIPVGPETLGR	-326_49865	P56480	1	Mouse_09-2020	null	[MS,MS:1001208,SEQUEST,]	6.5e-3	4-UNIMOD:35,8-UNIMOD:213	ms_run[1]:scan=10752	3320.6	4	4032.95962	1008.99299	R	M	110	144
PSM	TIAMDGTEGLVRGQKVLDSGAPIKIPVGPETLGR	-326_49866	P56480	1	Mouse_09-2020	null	[MS,MS:1001208,SEQUEST,]	6.5e-3	4-UNIMOD:35,7-UNIMOD:213	ms_run[1]:scan=10752	3320.6	4	4032.95962	1008.99299	R	M	110	144
PSM	TIAMDGTEGLVRGQKVLDSGAPIKIPVGPETLGR	-326_49867	P56480	1	Mouse_09-2020	null	[MS,MS:1001208,SEQUEST,]	5.0e-3	4-UNIMOD:35,18-UNIMOD:213	ms_run[1]:scan=10752	3320.6	4	4032.95962	1008.99299	R	M	110	144
PSM	LLVVYPWTQR	-326_49724	A8DUK4	1	Mouse_09-2020	null	[MS,MS:1001208,SEQUEST,]	3.5e-4	null	ms_run[1]:scan=10712	3308.2	2	1274.72576	637.86642	R	F	32	42
PSM	TVFFWAPIMK	-326_49873	Q9D023	1	Mouse_09-2020	null	[MS,MS:1001208,SEQUEST,]	1.0e-3	9-UNIMOD:35	ms_run[1]:scan=10753	3320.9	2	1255.65593	628.33083	R	G	40	50
PSM	IFVWDWQR	-326_49925	A0A0R4J135	0	Mouse_09-2020	null	[MS,MS:1001208,SEQUEST,]	8.2e-4	null	ms_run[1]:scan=10761	3323.3	2	1149.58415	575.29563	R	E	228	236
PSM	IFVWDWQR	-326_49925	P17563	0	Mouse_09-2020	null	[MS,MS:1001208,SEQUEST,]	8.2e-4	null	ms_run[1]:scan=10761	3323.3	2	1149.58415	575.29563	R	E	228	236
PSM	LLEPVLLLGK	-326_49934	P14131	1	Mouse_09-2020	null	[MS,MS:1001208,SEQUEST,]	7.7e-3	null	ms_run[1]:scan=10763	3323.9	2	1094.71868	547.86282	K	R	51	61
PSM	LVTLPVSFAQLK	-326_49974	Q922Q8	1	Mouse_09-2020	null	[MS,MS:1001208,SEQUEST,]	3.5e-4	null	ms_run[1]:scan=10774	3327.2	2	1315.79802	658.40284	R	L	97	109
PSM	THLPLSLLPQSLLDQK	-326_49982	P52840	1	Mouse_09-2020	null	[MS,MS:1001208,SEQUEST,]	3.5e-4	null	ms_run[1]:scan=10775	3327.5	3	1803.03769	601.68400	K	K	103	119
PSM	ILMWTELIR	-326_50005	Q8K3J1	1	Mouse_09-2020	null	[MS,MS:1001208,SEQUEST,]	3.5e-4	3-UNIMOD:35	ms_run[1]:scan=10782	3329.7	2	1190.65996	595.83373	R	L	60	69
PSM	DSYDFFTEIK	-326_50011	Q8BH00	1	Mouse_09-2020	null	[MS,MS:1001208,SEQUEST,]	8.2e-4	null	ms_run[1]:scan=10783	3330.0	2	1264.57414	632.79024	K	I	472	482
PSM	YFENWSASMI	-326_50043	P00405	1	Mouse_09-2020	null	[MS,MS:1001208,SEQUEST,]	1.0e-3	9-UNIMOD:35	ms_run[1]:scan=10792	3332.8	2	1263.53545	632.27116	K	0	218	228
PSM	EANLAAAFGKPINF	-326_50056	O08749	1	Mouse_09-2020	null	[MS,MS:1001208,SEQUEST,]	3.5e-4	null	ms_run[1]:scan=10794	3333.4	2	1462.77019	731.88808	R	0	496	510
PSM	TFYGLHQDFPSVVVVGLGK	-326_50078	Q9CPY7	1	Mouse_09-2020	null	[MS,MS:1001208,SEQUEST,]	3.5e-4	null	ms_run[1]:scan=10801	3335.6	3	2063.09323	688.37020	R	S	85	104
PSM	VLVWPVDYSHWMNIK	-326_50092	Q3UEP4	1	Mouse_09-2020	null	[MS,MS:1001208,SEQUEST,]	7.3e-3	12-UNIMOD:35	ms_run[1]:scan=10803	3336.2	3	1902.95615	634.99055	K	I	26	41
PSM	VLVWPTEYSHWINMK	-326_50093	Q8R084	1	Mouse_09-2020	null	[MS,MS:1001208,SEQUEST,]	7.3e-3	null	ms_run[1]:scan=10803	3336.2	3	1902.95615	634.99055	K	I	26	41
PSM	KYVLGNPLTPGINQGPQIDKEQHDKILDLIESGK	-326_50101	P24549	1	Mouse_09-2020	null	[MS,MS:1001208,SEQUEST,]	2.8e-3	25-UNIMOD:213	ms_run[1]:scan=10805	3336.8	5	4299.07850	860.62051	K	E	329	363
PSM	GYPTLLLFR	-326_49891	E9PXX7	1	Mouse_09-2020	null	[MS,MS:1001208,SEQUEST,]	8.2e-4	null	ms_run[1]:scan=10755	3321.5	2	1079.62541	540.31603	R	G	307	316
PSM	SLGQWLQEEKVPAIYGVDTR	-326_49718	Q8C196	1	Mouse_09-2020	null	[MS,MS:1001208,SEQUEST,]	3.5e-4	null	ms_run[1]:scan=10711	3307.9	3	2289.18857	763.73397	K	L	148	168
PSM	LYSPSQIGAFVLMK	-326_49705	P38647	1	Mouse_09-2020	null	[MS,MS:1001208,SEQUEST,]	3.5e-4	13-UNIMOD:35	ms_run[1]:scan=10708	3307.0	3	1569.83530	523.94969	K	K	160	174
PSM	IFFYDAENPPGSEVLR	-326_49664	H3BK03	1	Mouse_09-2020	null	[MS,MS:1001208,SEQUEST,]	1.0e-3	null	ms_run[1]:scan=10696	3303.4	2	1853.90972	927.45706	R	Q	224	240
PSM	KYVLGNPLTPGINQGPQIDKEQHDKILDLIESGK	-326_49316	P24549	1	Mouse_09-2020	null	[MS,MS:1001208,SEQUEST,]	2.4e-3	20-UNIMOD:213	ms_run[1]:scan=10591	3271.3	4	4299.08217	1075.52381	K	E	329	363
PSM	KYVLGNPLTPGINQGPQIDKEQHDKILDLIESGK	-326_49317	P24549	1	Mouse_09-2020	null	[MS,MS:1001208,SEQUEST,]	2.4e-3	23-UNIMOD:213	ms_run[1]:scan=10591	3271.3	4	4299.08217	1075.52381	K	E	329	363
PSM	AMGIMNSFVNDIFER	-326_49342	Q64475	1	Mouse_09-2020	null	[MS,MS:1001208,SEQUEST,]	3.5e-4	2-UNIMOD:35,5-UNIMOD:35	ms_run[1]:scan=10598	3273.5	2	1775.81352	888.40820	K	A	59	74
PSM	ILESDRKEPLFGISTGNIITGLAAGAK	-326_49352	Q8C196	1	Mouse_09-2020	null	[MS,MS:1001208,SEQUEST,]	3.5e-4	null	ms_run[1]:scan=10601	3274.4	4	2771.53066	693.63800	K	Y	281	308
PSM	TPIGSFLGSLASQPATK	-326_49363	Q8QZT1	1	Mouse_09-2020	null	[MS,MS:1001208,SEQUEST,]	3.5e-4	null	ms_run[1]:scan=10604	3275.3	3	1674.90671	558.97355	R	G	47	64
PSM	DSVPKLVADFMAK	-326_49380	P00329	1	Mouse_09-2020	null	[MS,MS:1001208,SEQUEST,]	3.3e-2	11-UNIMOD:35,5-UNIMOD:213	ms_run[1]:scan=10611	3277.4	3	1977.80600	659.94035	K	F	327	340
PSM	DSVPKLVADFMAK	-326_49381	P00329	1	Mouse_09-2020	null	[MS,MS:1001208,SEQUEST,]	2.6e-2	11-UNIMOD:35,2-UNIMOD:213	ms_run[1]:scan=10611	3277.4	3	1977.80600	659.94035	K	F	327	340
PSM	DSVPKLVADFMAK	-326_49382	P00329	1	Mouse_09-2020	null	[MS,MS:1001208,SEQUEST,]	2.6e-2	11-UNIMOD:35,1-UNIMOD:213	ms_run[1]:scan=10611	3277.4	3	1977.80600	659.94035	K	F	327	340
PSM	LRSLFSSAENEPPVPLVGNWRPPQPVKGR	-326_49406	P16015	1	Mouse_09-2020	null	[MS,MS:1001208,SEQUEST,]	2.0e-2	27-UNIMOD:213	ms_run[1]:scan=10616	3278.9	4	3768.81386	942.95664	K	V	225	254
PSM	LRSLFSSAENEPPVPLVGNWRPPQPVKGR	-326_49407	P16015	1	Mouse_09-2020	null	[MS,MS:1001208,SEQUEST,]	2.0e-2	29-UNIMOD:213	ms_run[1]:scan=10616	3278.9	4	3768.81386	942.95664	K	V	225	254
PSM	LRSLFSSAENEPPVPLVGNWRPPQPVKGR	-326_49408	P16015	1	Mouse_09-2020	null	[MS,MS:1001208,SEQUEST,]	1.9e-2	21-UNIMOD:213	ms_run[1]:scan=10616	3278.9	4	3768.81386	942.95664	K	V	225	254
PSM	VLSVPESTPFTAVLK	-326_49409	D3YW97	1	Mouse_09-2020	null	[MS,MS:1001208,SEQUEST,]	2.3e-2	null	ms_run[1]:scan=10618	3279.5	2	1587.90019	794.45326	K	A	20	35
PSM	ASQAPSSFQLLYDLK	-326_49429	A0A1W2P733	1	Mouse_09-2020	null	[MS,MS:1001208,SEQUEST,]	4.2e-2	null	ms_run[1]:scan=10625	3281.6	2	1667.86260	834.43559	R	S	625	640
PSM	NQKVVEEAPSIFLDPETR	-326_49434	Q91ZA3	1	Mouse_09-2020	null	[MS,MS:1001208,SEQUEST,]	8.2e-4	6-UNIMOD:213	ms_run[1]:scan=10626	3281.9	3	2613.12979	871.71384	R	A	292	310
PSM	NQKVVEEAPSIFLDPETR	-326_49435	Q91ZA3	1	Mouse_09-2020	null	[MS,MS:1001208,SEQUEST,]	8.2e-4	7-UNIMOD:213	ms_run[1]:scan=10626	3281.9	3	2613.12979	871.71384	R	A	292	310
PSM	NQKVVEEAPSIFLDPETR	-326_49436	Q91ZA3	1	Mouse_09-2020	null	[MS,MS:1001208,SEQUEST,]	8.2e-4	3-UNIMOD:213	ms_run[1]:scan=10626	3281.9	3	2613.12979	871.71384	R	A	292	310
PSM	ILESDRKEPLFGISTGNIITGLAAGAK	-326_49443	Q8C196	1	Mouse_09-2020	null	[MS,MS:1001208,SEQUEST,]	3.5e-4	null	ms_run[1]:scan=10628	3282.5	3	2771.53415	924.51491	K	Y	281	308
PSM	IFGVTTLDIVR	-326_49450	P08249	1	Mouse_09-2020	null	[MS,MS:1001208,SEQUEST,]	3.5e-4	null	ms_run[1]:scan=10629	3282.8	2	1233.72051	617.36371	K	N	166	177
PSM	VMVQPINLIFR	-326_49457	E9Q4F4	1	Mouse_09-2020	null	[MS,MS:1001208,SEQUEST,]	8.2e-4	2-UNIMOD:35	ms_run[1]:scan=10631	3283.4	2	1345.76872	673.38667	K	L	13	24
PSM	RTAVDSGIALLTNFQVTK	-326_49514	Q8C196	1	Mouse_09-2020	null	[MS,MS:1001208,SEQUEST,]	3.5e-4	null	ms_run[1]:scan=10653	3290.3	3	1934.07053	645.36170	R	F	1454	1472
PSM	SNLNIFQYIGK	-326_49520	O08601	1	Mouse_09-2020	null	[MS,MS:1001208,SEQUEST,]	3.5e-4	null	ms_run[1]:scan=10655	3290.9	2	1296.69512	648.85097	R	E	645	656
PSM	FGLYLPLFKPSASTSK	-326_49570	Q9QXX4	1	Mouse_09-2020	null	[MS,MS:1001208,SEQUEST,]	8.2e-4	null	ms_run[1]:scan=10669	3295.1	3	1755.96787	585.99418	K	T	655	671
PSM	LSPQSIYNLLPGK	-326_49588	Q61838	1	Mouse_09-2020	null	[MS,MS:1001208,SEQUEST,]	8.2e-4	null	ms_run[1]:scan=10677	3297.7	2	1429.80474	715.40611	K	V	612	625
PSM	AALSAGKVPPETIDSVIVGNVMQSSSDAAYLAR	-326_49608	Q8BWT1	1	Mouse_09-2020	null	[MS,MS:1001208,SEQUEST,]	8.2e-4	22-UNIMOD:35	ms_run[1]:scan=10680	3298.6	3	3333.70566	1111.90468	R	V	39	72
PSM	IALGIPLPEIKNVVSGK	-326_49632	Q8C196	1	Mouse_09-2020	null	[MS,MS:1001208,SEQUEST,]	1.8e-3	null	ms_run[1]:scan=10687	3300.7	3	1748.06870	583.36086	K	S	741	758
PSM	KEDLVFIFWAPENAPLKSK	-326_49652	P18760	1	Mouse_09-2020	null	[MS,MS:1001208,SEQUEST,]	1.2e-3	null	ms_run[1]:scan=10691	3301.9	4	2232.20669	558.80704	K	I	96	115
PSM	DIGFIKLD	-326_49656	P62274	1	Mouse_09-2020	null	[MS,MS:1001208,SEQUEST,]	3.5e-3	null	ms_run[1]:scan=10693	3302.5	2	920.50951	460.75802	K	0	49	57
PSM	KYVLGNPLTPGINQGPQIDKEQHDKILDLIESGK	-326_50102	P24549	1	Mouse_09-2020	null	[MS,MS:1001208,SEQUEST,]	3.5e-3	24-UNIMOD:213	ms_run[1]:scan=10805	3336.8	5	4299.07850	860.62051	K	E	329	363
PSM	KYVLGNPLTPGINQGPQIDKEQHDKILDLIESGK	-326_50103	P24549	1	Mouse_09-2020	null	[MS,MS:1001208,SEQUEST,]	5.0e-3	23-UNIMOD:213	ms_run[1]:scan=10805	3336.8	5	4299.07850	860.62051	K	E	329	363
PSM	SDLTKDITTSVLTVNNK	-326_50148	Q9QXF8	1	Mouse_09-2020	null	[MS,MS:1001208,SEQUEST,]	3.5e-4	6-UNIMOD:213	ms_run[1]:scan=10818	3340.7	3	2390.05222	797.35565	K	H	197	214
PSM	GRPTSTNPIASIFAWTR	-326_50156	P54071	1	Mouse_09-2020	null	[MS,MS:1001208,SEQUEST,]	3.5e-4	null	ms_run[1]:scan=10819	3341.0	3	1874.98771	625.66724	K	L	361	378
PSM	DIKFQDFFIPK	-326_50540	A0A0R4IZY2	1	Mouse_09-2020	null	[MS,MS:1001208,SEQUEST,]	3.5e-4	null	ms_run[1]:scan=10952	3386.4	3	1397.74674	466.58697	R	T	384	395
PSM	KFPLDPLITHVLPFEK	-326_50558	P00329	1	Mouse_09-2020	null	[MS,MS:1001208,SEQUEST,]	3.5e-4	null	ms_run[1]:scan=10957	3388.1	3	1894.08359	632.03275	K	N	340	356
PSM	SYEAYVLNIIR	-326_50597	A0A0A6YX05	1	Mouse_09-2020	null	[MS,MS:1001208,SEQUEST,]	3.5e-4	null	ms_run[1]:scan=10974	3394.2	2	1340.72222	670.86408	K	L	41	52
PSM	SMMNGGLAEVPGLSFNFAK	-326_50642	P51660	1	Mouse_09-2020	null	[MS,MS:1001208,SEQUEST,]	2.0e-3	2-UNIMOD:35,3-UNIMOD:35	ms_run[1]:scan=10988	3399.0	2	2001.94267	1001.47407	K	L	384	403
PSM	VVLAYEPVWAIGTGK	-326_50648	P17751	1	Mouse_09-2020	null	[MS,MS:1001208,SEQUEST,]	8.2e-4	null	ms_run[1]:scan=10991	3400.1	2	1602.89006	801.94814	K	A	211	226
PSM	YGPVFTIYLGPR	-326_50668	Q91X75	1	Mouse_09-2020	null	[MS,MS:1001208,SEQUEST,]	3.5e-4	null	ms_run[1]:scan=10997	3402.2	2	1382.74761	691.87699	R	I	65	77
PSM	KFPLDPLITHVLPFEK	-326_50677	P00329	1	Mouse_09-2020	null	[MS,MS:1001208,SEQUEST,]	6.7e-4	null	ms_run[1]:scan=10999	3402.9	4	1894.09206	474.27638	K	N	340	356
PSM	VIYLIRNPRDVLVSGYHYFNALK	-326_50685	Q8BGL3	1	Mouse_09-2020	null	[MS,MS:1001208,SEQUEST,]	8.2e-4	null	ms_run[1]:scan=11002	3403.8	5	2750.51496	550.90863	K	G	116	139
PSM	NYPATIIQEPLVLTEPAR	-326_50694	Q9DBT9	1	Mouse_09-2020	null	[MS,MS:1001208,SEQUEST,]	8.2e-4	null	ms_run[1]:scan=11006	3405.4	2	2025.10405	1013.05440	K	R	830	848
PSM	VIYLIRNPRDVLVSGYHYFNALK	-326_50702	Q8BGL3	1	Mouse_09-2020	null	[MS,MS:1001208,SEQUEST,]	1.2e-3	null	ms_run[1]:scan=11007	3405.6	4	2750.51406	688.38397	K	G	116	139
PSM	GLVDKFPLFTAVYK	-326_50705	E0CXN5	1	Mouse_09-2020	null	[MS,MS:1001208,SEQUEST,]	3.5e-4	null	ms_run[1]:scan=11009	3406.3	3	1597.89878	533.30446	K	C	291	305
PSM	KYVLGNPLTPGINQGPQIDKEQHDKILDLIESGK	-326_50711	P24549	1	Mouse_09-2020	null	[MS,MS:1001208,SEQUEST,]	1.9e-2	9-UNIMOD:213	ms_run[1]:scan=11013	3407.7	5	4299.07392	860.62051	K	E	329	363
PSM	KYVLGNPLTPGINQGPQIDKEQHDKILDLIESGK	-326_50712	P24549	1	Mouse_09-2020	null	[MS,MS:1001208,SEQUEST,]	3.2e-2	19-UNIMOD:213	ms_run[1]:scan=11013	3407.7	5	4299.07392	860.62051	K	E	329	363
PSM	IALGIPLPEIK	-326_50735	Q8C196	1	Mouse_09-2020	null	[MS,MS:1001208,SEQUEST,]	3.5e-4	null	ms_run[1]:scan=11020	3410.0	2	1163.73992	582.37355	K	V	741	752
PSM	KILESDRKEPLFGISTGNIITGLAAGAK	-326_50741	Q8C196	1	Mouse_09-2020	null	[MS,MS:1001208,SEQUEST,]	1.0e-3	6-UNIMOD:213	ms_run[1]:scan=11022	3410.7	4	3440.68593	860.92702	K	Y	280	308
PSM	KILESDRKEPLFGISTGNIITGLAAGAK	-326_50742	Q8C196	1	Mouse_09-2020	null	[MS,MS:1001208,SEQUEST,]	8.2e-4	15-UNIMOD:213	ms_run[1]:scan=11022	3410.7	4	3440.68593	860.92702	K	Y	280	308
PSM	KILESDRKEPLFGISTGNIITGLAAGAK	-326_50743	Q8C196	1	Mouse_09-2020	null	[MS,MS:1001208,SEQUEST,]	8.2e-4	16-UNIMOD:213	ms_run[1]:scan=11022	3410.7	4	3440.68593	860.92702	K	Y	280	308
PSM	KILESDRKEPLFGISTGNIITGLAAGAK	-326_50744	Q8C196	1	Mouse_09-2020	null	[MS,MS:1001208,SEQUEST,]	1.0e-3	5-UNIMOD:213	ms_run[1]:scan=11022	3410.7	4	3440.68593	860.92702	K	Y	280	308
PSM	KILESDRKEPLFGISTGNIITGLAAGAK	-326_50745	Q8C196	1	Mouse_09-2020	null	[MS,MS:1001208,SEQUEST,]	1.0e-3	1-UNIMOD:213	ms_run[1]:scan=11022	3410.7	4	3440.68593	860.92702	K	Y	280	308
PSM	KILESDRKEPLFGISTGNIITGLAAGAK	-326_50746	Q8C196	1	Mouse_09-2020	null	[MS,MS:1001208,SEQUEST,]	1.0e-3	4-UNIMOD:213	ms_run[1]:scan=11022	3410.7	4	3440.68593	860.92702	K	Y	280	308
PSM	TLVYGGIFLYPANK	-326_50776	Q9QXD6	1	Mouse_09-2020	null	[MS,MS:1001208,SEQUEST,]	3.5e-4	null	ms_run[1]:scan=11032	3414.2	2	1555.85442	778.42958	R	S	256	270
PSM	GSFVLLDGETFEVK	-326_50814	A0A0R4J135	0	Mouse_09-2020	null	[MS,MS:1001208,SEQUEST,]	3.5e-4	null	ms_run[1]:scan=11045	3418.8	2	1540.79045	770.89831	K	T	161	175
PSM	GSFVLLDGETFEVK	-326_50814	P17563	0	Mouse_09-2020	null	[MS,MS:1001208,SEQUEST,]	3.5e-4	null	ms_run[1]:scan=11045	3418.8	2	1540.79045	770.89831	K	T	161	175
PSM	LLDFGSLSNLQVTQPTVGMNFKTPR	-326_50833	P63276	1	Mouse_09-2020	null	[MS,MS:1001208,SEQUEST,]	3.5e-4	19-UNIMOD:35	ms_run[1]:scan=11049	3420.0	3	2779.44541	927.15309	K	A	108	133
PSM	QWVDQSSPVLLDNPVLGSMAK	-326_50842	P70694	1	Mouse_09-2020	null	[MS,MS:1001208,SEQUEST,]	1.0e-3	19-UNIMOD:35	ms_run[1]:scan=11051	3420.7	2	2300.16338	1150.58319	K	Y	226	247
PSM	TFSHELSDFGLESTTGEVPVVAIR	-326_50863	P27773	1	Mouse_09-2020	null	[MS,MS:1001208,SEQUEST,]	6.7e-4	null	ms_run[1]:scan=11055	3422.0	3	2591.30472	864.43778	K	A	306	330
PSM	GIDPFSLDALAK	-326_50871	A0A571BEL9	1	Mouse_09-2020	null	[MS,MS:1001208,SEQUEST,]	3.5e-4	null	ms_run[1]:scan=11056	3422.3	2	1246.66777	623.83753	K	G	296	308
PSM	EQLSKSSCEGNLGISRVELVPEEHPPFTAPVSFCDLGGR	-326_50938	Q8CEE6	1	Mouse_09-2020	null	[MS,MS:1001208,SEQUEST,]	2.1e-2	8-UNIMOD:4,34-UNIMOD:4	ms_run[1]:scan=11075	3428.4	4	4299.07143	1075.52568	K	L	727	766
PSM	IEFEGQSVDFVDPNKQNLIAEVSTK	-326_50506	Q8C196	1	Mouse_09-2020	null	[MS,MS:1001208,SEQUEST,]	6.7e-4	null	ms_run[1]:scan=10940	3382.3	3	2807.41605	936.47478	K	V	183	208
PSM	KYVLGNPLTPGINQGPQIDKEQHDKILDLIESGK	-326_49315	P24549	1	Mouse_09-2020	null	[MS,MS:1001208,SEQUEST,]	2.4e-3	21-UNIMOD:213	ms_run[1]:scan=10591	3271.3	4	4299.08217	1075.52381	K	E	329	363
PSM	LGYFLALTGYR	-326_50484	Q8QZS1	1	Mouse_09-2020	null	[MS,MS:1001208,SEQUEST,]	3.5e-4	null	ms_run[1]:scan=10932	3379.3	2	1273.69499	637.35061	K	K	190	201
PSM	YFDQVDISNGLDWSLDHK	-326_50411	Q64374	1	Mouse_09-2020	null	[MS,MS:1001208,SEQUEST,]	3.5e-4	null	ms_run[1]:scan=10909	3371.8	3	2151.99881	718.00424	K	F	146	164
PSM	YLNFVKGVVDSDDLPLNVSR	-326_50168	P08113	1	Mouse_09-2020	null	[MS,MS:1001208,SEQUEST,]	3.5e-4	null	ms_run[1]:scan=10821	3341.6	3	2250.17411	750.73034	K	T	429	449
PSM	GFGSDKESILELITSR	-326_50196	P14824	1	Mouse_09-2020	null	[MS,MS:1001208,SEQUEST,]	8.2e-4	null	ms_run[1]:scan=10832	3345.4	3	1751.91758	584.64399	K	N	35	51
PSM	LAMQEFMILPVGASSFR	-326_50206	P17182	1	Mouse_09-2020	null	[MS,MS:1001208,SEQUEST,]	8.2e-4	3-UNIMOD:35,7-UNIMOD:35	ms_run[1]:scan=10836	3346.7	2	1928.96636	964.98407	K	A	163	180
PSM	LAMQEFMILPVGASSFR	-326_50211	P17182	1	Mouse_09-2020	null	[MS,MS:1001208,SEQUEST,]	3.5e-4	3-UNIMOD:35,7-UNIMOD:35	ms_run[1]:scan=10838	3347.4	3	1928.96317	643.65847	K	A	163	180
PSM	SDLTKDITTSVLTVNNK	-326_50229	Q9QXF8	1	Mouse_09-2020	null	[MS,MS:1001208,SEQUEST,]	5.0e-3	4-UNIMOD:213	ms_run[1]:scan=10845	3349.7	2	2390.05547	1195.52984	K	H	197	214
PSM	SDLTKDITTSVLTVNNK	-326_50230	Q9QXF8	1	Mouse_09-2020	null	[MS,MS:1001208,SEQUEST,]	5.0e-3	5-UNIMOD:213	ms_run[1]:scan=10845	3349.7	2	2390.05547	1195.52984	K	H	197	214
PSM	SDLTKDITTSVLTVNNK	-326_50231	Q9QXF8	1	Mouse_09-2020	null	[MS,MS:1001208,SEQUEST,]	5.0e-3	6-UNIMOD:213	ms_run[1]:scan=10845	3349.7	2	2390.05547	1195.52984	K	H	197	214
PSM	SDLTKDITTSVLTVNNK	-326_50232	Q9QXF8	1	Mouse_09-2020	null	[MS,MS:1001208,SEQUEST,]	5.0e-3	1-UNIMOD:213	ms_run[1]:scan=10845	3349.7	2	2390.05547	1195.52984	K	H	197	214
PSM	SDLTKDITTSVLTVNNK	-326_50233	Q9QXF8	1	Mouse_09-2020	null	[MS,MS:1001208,SEQUEST,]	5.0e-3	2-UNIMOD:213	ms_run[1]:scan=10845	3349.7	2	2390.05547	1195.52984	K	H	197	214
PSM	ILEFFGLK	-326_50239	P09103	1	Mouse_09-2020	null	[MS,MS:1001208,SEQUEST,]	8.2e-4	null	ms_run[1]:scan=10849	3351.3	2	966.56627	483.78658	R	E	303	311
PSM	VTIAQGGVLPNIQAVLLPKK	-326_50249	Q64523	1	Mouse_09-2020	null	[MS,MS:1001208,SEQUEST,]	8.2e-4	null	ms_run[1]:scan=10850	3351.6	3	2059.26505	687.09277	K	E	101	121
PSM	TIPIDGDFFSYTR	-326_50257	P47738	1	Mouse_09-2020	null	[MS,MS:1001208,SEQUEST,]	1.7e-2	null	ms_run[1]:scan=10855	3353.4	2	1531.74443	766.37501	K	E	162	175
PSM	TLVYGGIFLYPANK	-326_50264	Q9QXD6	1	Mouse_09-2020	null	[MS,MS:1001208,SEQUEST,]	3.5e-4	null	ms_run[1]:scan=10856	3353.7	2	1555.85332	778.42958	R	S	256	270
PSM	VLPGVDALSNV	-326_50278	P09411	1	Mouse_09-2020	null	[MS,MS:1001208,SEQUEST,]	6.7e-4	null	ms_run[1]:scan=10860	3355.0	2	1083.60381	542.30586	K	0	407	418
PSM	AQFGQPEILLGTIPGAGGTQR	-326_50284	Q8BH95	1	Mouse_09-2020	null	[MS,MS:1001208,SEQUEST,]	3.5e-4	null	ms_run[1]:scan=10862	3355.7	3	2111.12857	704.37964	K	T	158	179
PSM	AFSVFLFNTENK	-326_50288	H3BKD7	1	Mouse_09-2020	null	[MS,MS:1001208,SEQUEST,]	8.2e-4	null	ms_run[1]:scan=10863	3356.0	2	1416.71733	708.86153	R	L	82	94
PSM	AQFGQPEILLGTIPGAGGTQR	-326_50329	Q8BH95	1	Mouse_09-2020	null	[MS,MS:1001208,SEQUEST,]	3.6e-2	null	ms_run[1]:scan=10872	3358.8	2	2111.12773	1056.06583	K	T	158	179
PSM	GMSLNLEPDNVGVVVFGNDK	-326_50334	Q03265	1	Mouse_09-2020	null	[MS,MS:1001208,SEQUEST,]	8.2e-4	2-UNIMOD:35	ms_run[1]:scan=10874	3359.4	2	2120.03545	1060.52006	K	I	104	124
PSM	LALFNPDVSWDR	-326_50339	Q62425	1	Mouse_09-2020	null	[MS,MS:1001208,SEQUEST,]	2.0e-3	null	ms_run[1]:scan=10876	3360.2	2	1432.72222	716.86461	R	N	36	48
PSM	LIQYDCGKLQTLAVLLRQLK	-326_50347	A0A087WNX7	1	Mouse_09-2020	null	[MS,MS:1001208,SEQUEST,]	1.8e-2	6-UNIMOD:4,17-UNIMOD:213,20-UNIMOD:213	ms_run[1]:scan=10880	3361.5	3	3455.49314	1152.50181	R	E	1880	1900
PSM	TSFFQALGITTK	-326_50350	P14869	1	Mouse_09-2020	null	[MS,MS:1001208,SEQUEST,]	3.5e-4	null	ms_run[1]:scan=10882	3362.2	2	1313.71086	657.35863	K	S	135	147
PSM	LFPVAFNLVK	-326_50355	Q8R0F9	1	Mouse_09-2020	null	[MS,MS:1001208,SEQUEST,]	2.8e-3	null	ms_run[1]:scan=10884	3362.9	2	1147.68755	574.34733	K	F	197	207
PSM	GFFVQPTVFSNVTDEMR	-326_50365	O35945	0	Mouse_09-2020	null	[MS,MS:1001208,SEQUEST,]	3.5e-4	16-UNIMOD:35	ms_run[1]:scan=10887	3364.0	2	1989.94182	995.47238	K	A	379	396
PSM	GFFVQPTVFSNVTDEMR	-326_50365	P24549	0	Mouse_09-2020	null	[MS,MS:1001208,SEQUEST,]	3.5e-4	16-UNIMOD:35	ms_run[1]:scan=10887	3364.0	2	1989.94182	995.47238	K	A	379	396
PSM	GFFVQPTVFSNVTDEMR	-326_50379	O35945	0	Mouse_09-2020	null	[MS,MS:1001208,SEQUEST,]	3.5e-4	16-UNIMOD:35	ms_run[1]:scan=10899	3368.4	3	1989.93839	663.98401	K	A	379	396
PSM	GFFVQPTVFSNVTDEMR	-326_50379	P24549	0	Mouse_09-2020	null	[MS,MS:1001208,SEQUEST,]	3.5e-4	16-UNIMOD:35	ms_run[1]:scan=10899	3368.4	3	1989.93839	663.98401	K	A	379	396
PSM	LLVVYPWTQR	-326_50384	A8DUK4	1	Mouse_09-2020	null	[MS,MS:1001208,SEQUEST,]	2.8e-3	null	ms_run[1]:scan=10901	3369.1	2	1274.72637	637.86642	R	F	32	42
PSM	SLGQWLQEEKVPAIYGVDTR	-326_50395	Q8C196	1	Mouse_09-2020	null	[MS,MS:1001208,SEQUEST,]	3.5e-4	null	ms_run[1]:scan=10904	3370.0	3	2289.19059	763.73397	K	L	148	168
PSM	HIADLAGNPEVILPVPAFNVINGGSHAGNK	-326_50401	P17182	1	Mouse_09-2020	null	[MS,MS:1001208,SEQUEST,]	3.5e-4	null	ms_run[1]:scan=10906	3370.8	4	3021.59096	756.15308	R	A	133	163
PSM	GAYPVFFNFTR	-326_50480	P33267	1	Mouse_09-2020	null	[MS,MS:1001208,SEQUEST,]	6.7e-4	null	ms_run[1]:scan=10930	3378.6	2	1318.65862	659.83258	R	N	99	110
PSM	KYVLGNPLTPGINQGPQIDKEQHDKILDLIESGK	-326_49314	P24549	1	Mouse_09-2020	null	[MS,MS:1001208,SEQUEST,]	2.4e-3	19-UNIMOD:213	ms_run[1]:scan=10591	3271.3	4	4299.08217	1075.52381	K	E	329	363
PSM	KYVLGNPLTPGINQGPQIDKEQHDKILDLIESGK	-326_49309	P24549	1	Mouse_09-2020	null	[MS,MS:1001208,SEQUEST,]	3.5e-4	25-UNIMOD:213	ms_run[1]:scan=10590	3271.1	5	4299.08125	860.62051	K	E	329	363
PSM	KYVLGNPLTPGINQGPQIDKEQHDKILDLIESGK	-326_49308	P24549	1	Mouse_09-2020	null	[MS,MS:1001208,SEQUEST,]	3.5e-4	24-UNIMOD:213	ms_run[1]:scan=10590	3271.1	5	4299.08125	860.62051	K	E	329	363
PSM	YFDLGLPNRDQTNDQVTIDSALATQK	-326_48343	P54071	1	Mouse_09-2020	null	[MS,MS:1001208,SEQUEST,]	3.5e-4	null	ms_run[1]:scan=10362	3201.6	3	2923.44321	975.15259	K	S	81	107
PSM	KVHPSSEKKCAAVDTVGVGMFGGTAK	-326_48418	A2AP83	1	Mouse_09-2020	null	[MS,MS:1001208,SEQUEST,]	2.3e-2	10-UNIMOD:4,14-UNIMOD:213	ms_run[1]:scan=10374	3205.1	3	3202.40219	1068.14146	R	T	574	600
PSM	KVHPSSEKKCAAVDTVGVGMFGGTAK	-326_48419	A2AP83	1	Mouse_09-2020	null	[MS,MS:1001208,SEQUEST,]	2.4e-2	10-UNIMOD:4,15-UNIMOD:213	ms_run[1]:scan=10374	3205.1	3	3202.40219	1068.14146	R	T	574	600
PSM	ILFIFIDSDHTDNQR	-326_48437	P09103	1	Mouse_09-2020	null	[MS,MS:1001208,SEQUEST,]	8.2e-4	null	ms_run[1]:scan=10377	3206.0	3	1833.91294	611.97585	K	L	288	303
PSM	FEDGDLTLYQSNAILR	-326_48452	P19157	1	Mouse_09-2020	null	[MS,MS:1001208,SEQUEST,]	3.5e-4	null	ms_run[1]:scan=10381	3207.2	3	1854.92282	618.97926	K	L	56	72
PSM	KDGTVTAGNASGVSDGAGAVIIASEDAVK	-326_48460	Q8BWT1	1	Mouse_09-2020	null	[MS,MS:1001208,SEQUEST,]	7.2e-3	4-UNIMOD:213	ms_run[1]:scan=10382	3207.5	3	3201.40097	1067.80434	K	H	241	270
PSM	KDGTVTAGNASGVSDGAGAVIIASEDAVK	-326_48461	Q8BWT1	1	Mouse_09-2020	null	[MS,MS:1001208,SEQUEST,]	7.2e-3	11-UNIMOD:213	ms_run[1]:scan=10382	3207.5	3	3201.40097	1067.80434	K	H	241	270
PSM	KDGTVTAGNASGVSDGAGAVIIASEDAVK	-326_48462	Q8BWT1	1	Mouse_09-2020	null	[MS,MS:1001208,SEQUEST,]	7.2e-3	2-UNIMOD:213	ms_run[1]:scan=10382	3207.5	3	3201.40097	1067.80434	K	H	241	270
PSM	KDGTVTAGNASGVSDGAGAVIIASEDAVK	-326_48463	Q8BWT1	1	Mouse_09-2020	null	[MS,MS:1001208,SEQUEST,]	7.2e-3	1-UNIMOD:213	ms_run[1]:scan=10382	3207.5	3	3201.40097	1067.80434	K	H	241	270
PSM	KDGTVTAGNASGVSDGAGAVIIASEDAVK	-326_48464	Q8BWT1	1	Mouse_09-2020	null	[MS,MS:1001208,SEQUEST,]	7.3e-3	6-UNIMOD:213	ms_run[1]:scan=10382	3207.5	3	3201.40097	1067.80434	K	H	241	270
PSM	KDGTVTAGNASGVSDGAGAVIIASEDAVK	-326_48465	Q8BWT1	1	Mouse_09-2020	null	[MS,MS:1001208,SEQUEST,]	7.2e-3	15-UNIMOD:213	ms_run[1]:scan=10382	3207.5	3	3201.40097	1067.80434	K	H	241	270
PSM	KDGTVTAGNASGVSDGAGAVIIASEDAVK	-326_48466	Q8BWT1	1	Mouse_09-2020	null	[MS,MS:1001208,SEQUEST,]	7.2e-3	14-UNIMOD:213	ms_run[1]:scan=10382	3207.5	3	3201.40097	1067.80434	K	H	241	270
PSM	IYFENFLQGK	-326_48488	Q8BGL3	1	Mouse_09-2020	null	[MS,MS:1001208,SEQUEST,]	3.5e-4	null	ms_run[1]:scan=10386	3208.7	2	1258.64775	629.82696	K	Y	148	158
PSM	SFNISDIPVTAIR	-326_48490	Q9DBT9	1	Mouse_09-2020	null	[MS,MS:1001208,SEQUEST,]	3.5e-4	null	ms_run[1]:scan=10388	3209.3	2	1432.77922	716.89337	K	S	654	667
PSM	DGSIDLVINLPNNNTK	-326_48507	Q8C196	1	Mouse_09-2020	null	[MS,MS:1001208,SEQUEST,]	8.2e-4	null	ms_run[1]:scan=10391	3210.1	2	1726.89995	863.95214	R	V	1429	1445
PSM	AIYTLGYSVSLMSLTTGSIIICLFR	-326_48514	P41588	1	Mouse_09-2020	null	[MS,MS:1001208,SEQUEST,]	1.3e-2	22-UNIMOD:4,16-UNIMOD:213	ms_run[1]:scan=10392	3210.4	4	3320.53896	830.89005	K	L	127	152
PSM	AIYTLGYSVSLMSLTTGSIIICLFR	-326_48515	P41588	1	Mouse_09-2020	null	[MS,MS:1001208,SEQUEST,]	7.8e-3	22-UNIMOD:4,18-UNIMOD:213	ms_run[1]:scan=10392	3210.4	4	3320.53896	830.89005	K	L	127	152
PSM	AIYTLGYSVSLMSLTTGSIIICLFR	-326_48516	P41588	1	Mouse_09-2020	null	[MS,MS:1001208,SEQUEST,]	1.4e-2	22-UNIMOD:4,15-UNIMOD:213	ms_run[1]:scan=10392	3210.4	4	3320.53896	830.89005	K	L	127	152
PSM	YHPMDYYWWLR	-326_48540	Q80XN0	1	Mouse_09-2020	null	[MS,MS:1001208,SEQUEST,]	3.5e-4	4-UNIMOD:35	ms_run[1]:scan=10397	3211.9	3	1645.72629	549.24673	R	Q	315	326
PSM	LYDNLLEQNLIR	-326_48584	Q8BG32	1	Mouse_09-2020	null	[MS,MS:1001208,SEQUEST,]	1.0e-3	null	ms_run[1]:scan=10404	3214.0	2	1503.81719	752.41192	K	I	326	338
PSM	LSILYPATTGRNFDEILR	-326_48642	Q6GT24	1	Mouse_09-2020	null	[MS,MS:1001208,SEQUEST,]	3.5e-3	null	ms_run[1]:scan=10420	3218.8	3	2079.12760	693.71262	K	V	145	163
PSM	KQVVNIPSFIVR	-326_48655	Q6ZWN5	1	Mouse_09-2020	null	[MS,MS:1001208,SEQUEST,]	5.0e-3	1-UNIMOD:213	ms_run[1]:scan=10423	3219.7	3	1940.90641	647.63922	R	D	139	151
PSM	FRPSIAYFPQIVSVAAR	-326_48666	P85094	1	Mouse_09-2020	null	[MS,MS:1001208,SEQUEST,]	3.5e-4	null	ms_run[1]:scan=10426	3220.6	3	1922.06412	641.35974	K	L	27	44
PSM	DLYANTVLSGGTTMYPGIADR	-326_48671	P60710	1	Mouse_09-2020	null	[MS,MS:1001208,SEQUEST,]	3.5e-4	14-UNIMOD:35	ms_run[1]:scan=10427	3220.9	3	2231.06632	744.35981	K	Q	292	313
PSM	VFVPTGYSAFPSEILHAPEK	-326_48686	E9PWK1	1	Mouse_09-2020	null	[MS,MS:1001208,SEQUEST,]	2.4e-3	null	ms_run[1]:scan=10431	3222.1	3	2189.12821	730.38076	K	V	378	398
PSM	KGIFVIGFSYPVVPK	-326_48691	O88986	1	Mouse_09-2020	null	[MS,MS:1001208,SEQUEST,]	3.5e-4	null	ms_run[1]:scan=10432	3222.4	3	1650.96274	550.99211	K	K	366	381
PSM	DLYANTVLSGGTTMYPGIADR	-326_48698	P60710	1	Mouse_09-2020	null	[MS,MS:1001208,SEQUEST,]	3.5e-4	14-UNIMOD:35	ms_run[1]:scan=10433	3222.6	2	2231.07085	1116.03608	K	Q	292	313
PSM	AISFVGSNQAGEYIFER	-326_48329	Q9EQ20	1	Mouse_09-2020	null	[MS,MS:1001208,SEQUEST,]	7.7e-3	null	ms_run[1]:scan=10358	3200.4	2	1887.92180	944.46541	K	S	256	273
PSM	VLVWPMEFSHWMNIK	-326_48705	Q8K169	1	Mouse_09-2020	null	[MS,MS:1001208,SEQUEST,]	1.0e-2	6-UNIMOD:35,12-UNIMOD:35	ms_run[1]:scan=10435	3223.3	3	1948.94858	650.31979	K	I	26	41
PSM	IMIPLKISPLQ	-326_48322	O55125	1	Mouse_09-2020	null	[MS,MS:1001208,SEQUEST,]	7.5e-3	2-UNIMOD:35	ms_run[1]:scan=10357	3200.1	2	1268.76445	634.88597	R	0	274	285
PSM	FLWPGFGENSR	-326_48302	Q9Z2V4	1	Mouse_09-2020	null	[MS,MS:1001208,SEQUEST,]	2.4e-3	null	ms_run[1]:scan=10352	3198.7	2	1309.63249	655.31984	K	L	525	536
PSM	SKQEILAINQVFK	-326_47747	Q8QZR3	1	Mouse_09-2020	null	[MS,MS:1001208,SEQUEST,]	6.5e-3	2-UNIMOD:213	ms_run[1]:scan=10233	3163.6	3	2058.92649	686.98142	K	I	295	308
PSM	SKQEILAINQVFK	-326_47748	Q8QZR3	1	Mouse_09-2020	null	[MS,MS:1001208,SEQUEST,]	6.5e-3	1-UNIMOD:213	ms_run[1]:scan=10233	3163.6	3	2058.92649	686.98142	K	I	295	308
PSM	YKPAPLATLPSTLDPAEYDVSPETR	-326_47776	Q9CQC7	1	Mouse_09-2020	null	[MS,MS:1001208,SEQUEST,]	3.5e-4	null	ms_run[1]:scan=10239	3165.4	3	2731.38169	911.13235	K	A	6	31
PSM	LRSLFSSAENEPPVPLVGNWRPPQPVK	-326_47836	P16015	1	Mouse_09-2020	null	[MS,MS:1001208,SEQUEST,]	3.5e-4	null	ms_run[1]:scan=10251	3169.0	4	3014.61635	754.41072	K	R	225	252
PSM	TIILYDTNLPDVSAKDFEK	-326_47842	E9Q1Q9	1	Mouse_09-2020	null	[MS,MS:1001208,SEQUEST,]	7.3e-3	null	ms_run[1]:scan=10252	3169.3	3	2182.12516	728.04745	R	D	154	173
PSM	IGFPWSEIR	-326_47850	P26043	1	Mouse_09-2020	null	[MS,MS:1001208,SEQUEST,]	6.7e-4	null	ms_run[1]:scan=10253	3169.6	2	1104.58293	552.79547	K	I	238	247
PSM	SWIEEQEMGSFLSVAK	-326_47873	Q9CPY7	1	Mouse_09-2020	null	[MS,MS:1001208,SEQUEST,]	5.0e-3	8-UNIMOD:35	ms_run[1]:scan=10257	3170.7	2	1856.87407	928.94038	K	S	238	254
PSM	YITPDQLADLYK	-326_47883	P17182	1	Mouse_09-2020	null	[MS,MS:1001208,SEQUEST,]	3.5e-4	null	ms_run[1]:scan=10260	3171.6	2	1439.74016	720.37447	R	F	270	282
PSM	FLSQPFQVAEVFTGHMGK	-326_48052	P56480	1	Mouse_09-2020	null	[MS,MS:1001208,SEQUEST,]	3.5e-4	16-UNIMOD:35	ms_run[1]:scan=10296	3182.2	3	2039.00571	680.34002	R	V	463	481
PSM	FENAFLSHVISQHQSLLGNIR	-326_48058	Q03265	1	Mouse_09-2020	null	[MS,MS:1001208,SEQUEST,]	3.5e-4	null	ms_run[1]:scan=10297	3182.5	4	2410.26088	603.32111	K	D	507	528
PSM	FLDTAFDLDAFKK	-326_48085	Q60597	1	Mouse_09-2020	null	[MS,MS:1001208,SEQUEST,]	1.0e-3	null	ms_run[1]:scan=10302	3183.9	3	1530.78485	510.93281	R	S	1009	1022
PSM	LLVVYPWTQR	-326_48130	A8DUK4	1	Mouse_09-2020	null	[MS,MS:1001208,SEQUEST,]	3.5e-4	null	ms_run[1]:scan=10312	3186.9	2	1274.72527	637.86642	R	F	32	42
PSM	GYFIQPTVFGDVK	-326_48137	P47738	1	Mouse_09-2020	null	[MS,MS:1001208,SEQUEST,]	8.2e-4	null	ms_run[1]:scan=10313	3187.2	2	1470.76299	735.88501	R	G	397	410
PSM	FENAFLSHVISQHQSLLGNIR	-326_48171	Q03265	1	Mouse_09-2020	null	[MS,MS:1001208,SEQUEST,]	3.5e-4	null	ms_run[1]:scan=10322	3189.9	3	2410.26194	804.09239	K	D	507	528
PSM	KFLPLFDR	-326_48179	Q64433	1	Mouse_09-2020	null	[MS,MS:1001208,SEQUEST,]	1.6e-2	1-UNIMOD:213	ms_run[1]:scan=10323	3190.2	3	1576.65799	526.22475	R	L	8	16
PSM	FWLFGGNER	-326_48184	Q91XE0	1	Mouse_09-2020	null	[MS,MS:1001208,SEQUEST,]	3.5e-4	null	ms_run[1]:scan=10325	3190.8	2	1125.54704	563.27744	K	Q	184	193
PSM	NQYLSWLIK	-326_48189	Q99PG0	1	Mouse_09-2020	null	[MS,MS:1001208,SEQUEST,]	8.2e-4	null	ms_run[1]:scan=10326	3191.1	2	1164.64067	582.82422	K	L	388	397
PSM	MPPYTIVYFPVR	-326_48197	P19157	1	Mouse_09-2020	null	[MS,MS:1001208,SEQUEST,]	3.5e-4	1-UNIMOD:35	ms_run[1]:scan=10328	3191.6	2	1498.77580	749.89178	0	R	1	13
PSM	SVTELNGDTITNTMTLGDIVYK	-326_48205	P12710	1	Mouse_09-2020	null	[MS,MS:1001208,SEQUEST,]	3.5e-4	14-UNIMOD:35	ms_run[1]:scan=10331	3192.5	2	2401.17900	1201.09379	K	V	100	122
PSM	IAEVGGVPYLLPLVNKKK	-326_48213	A0A1L1SSF8	1	Mouse_09-2020	null	[MS,MS:1001208,SEQUEST,]	5.0e-3	9-UNIMOD:213	ms_run[1]:scan=10333	3193.1	3	2479.24088	827.08477	R	Y	26	44
PSM	SVTELNGDTITNTMTLGDIVYK	-326_48261	P12710	1	Mouse_09-2020	null	[MS,MS:1001208,SEQUEST,]	3.5e-4	14-UNIMOD:35	ms_run[1]:scan=10345	3196.6	3	2401.17990	801.06495	K	V	100	122
PSM	NDYVKALPGHLKPFETLLSQNQGGK	-326_48268	P19157	1	Mouse_09-2020	null	[MS,MS:1001208,SEQUEST,]	3.5e-4	5-UNIMOD:213	ms_run[1]:scan=10346	3196.9	4	3295.52016	824.63507	K	F	117	142
PSM	NDYVKALPGHLKPFETLLSQNQGGK	-326_48269	P19157	1	Mouse_09-2020	null	[MS,MS:1001208,SEQUEST,]	3.5e-4	3-UNIMOD:213	ms_run[1]:scan=10346	3196.9	4	3295.52016	824.63507	K	F	117	142
PSM	NDYVKALPGHLKPFETLLSQNQGGK	-326_48270	P19157	1	Mouse_09-2020	null	[MS,MS:1001208,SEQUEST,]	8.2e-4	2-UNIMOD:213	ms_run[1]:scan=10346	3196.9	4	3295.52016	824.63507	K	F	117	142
PSM	FPLFGGWK	-326_48276	Q91YQ5	1	Mouse_09-2020	null	[MS,MS:1001208,SEQUEST,]	2.1e-2	null	ms_run[1]:scan=10347	3197.2	2	951.50847	476.25799	R	H	321	329
PSM	FEDGDLTLYQSNAILR	-326_48285	P19157	1	Mouse_09-2020	null	[MS,MS:1001208,SEQUEST,]	3.5e-4	null	ms_run[1]:scan=10348	3197.5	2	1854.92436	927.96525	K	L	56	72
PSM	DMAAFNERPIIFALSNPTSK	-326_48296	P06801	1	Mouse_09-2020	null	[MS,MS:1001208,SEQUEST,]	3.5e-4	2-UNIMOD:35	ms_run[1]:scan=10350	3198.1	3	2238.12174	746.71229	K	E	393	413
PSM	NKLILPGLISSR	-326_48314	P17563	1	Mouse_09-2020	null	[MS,MS:1001208,SEQUEST,]	1.0e-3	2-UNIMOD:213	ms_run[1]:scan=10354	3199.3	3	1851.87613	617.96370	R	Y	92	104
PSM	IFSVPYSLEELQTR	-326_50960	K9J7B2	1	Mouse_09-2020	null	[MS,MS:1001208,SEQUEST,]	8.2e-4	null	ms_run[1]:scan=11084	3431.5	2	1681.88030	841.44342	K	R	77	91
PSM	ALENNMSLDEIVRLTSIDK	-326_48713	Q8C196	1	Mouse_09-2020	null	[MS,MS:1001208,SEQUEST,]	8.2e-4	6-UNIMOD:35	ms_run[1]:scan=10436	3223.6	3	2177.11118	726.37546	K	F	857	876
PSM	FAVLQTYGDTTHTLVEKINYTGR	-326_48737	P49429	1	Mouse_09-2020	null	[MS,MS:1001208,SEQUEST,]	1.2e-3	16-UNIMOD:213	ms_run[1]:scan=10441	3225.1	4	3168.41079	792.85733	K	L	133	156
PSM	VYEGERPLTKDNHLLGTFDLTGIPPAPR	-326_49081	P20029	1	Mouse_09-2020	null	[MS,MS:1001208,SEQUEST,]	2.1e-2	17-UNIMOD:213	ms_run[1]:scan=10526	3251.4	4	3647.69204	912.67874	K	V	466	494
PSM	VYEGERPLTKDNHLLGTFDLTGIPPAPR	-326_49082	P20029	1	Mouse_09-2020	null	[MS,MS:1001208,SEQUEST,]	1.7e-2	13-UNIMOD:213	ms_run[1]:scan=10526	3251.4	4	3647.69204	912.67874	K	V	466	494
PSM	VYEGERPLTKDNHLLGTFDLTGIPPAPR	-326_49083	P20029	1	Mouse_09-2020	null	[MS,MS:1001208,SEQUEST,]	1.7e-2	6-UNIMOD:213	ms_run[1]:scan=10526	3251.4	4	3647.69204	912.67874	K	V	466	494
PSM	IMMLYRNFTNYALGTTVILGEKEFRK	-326_49094	G3UWB8	1	Mouse_09-2020	null	[MS,MS:1001208,SEQUEST,]	6.7e-3	11-UNIMOD:213	ms_run[1]:scan=10529	3252.3	4	3649.70229	913.18006	K	V	12	38
PSM	IMMLYRNFTNYALGTTVILGEKEFRK	-326_49095	G3UWB8	1	Mouse_09-2020	null	[MS,MS:1001208,SEQUEST,]	3.4e-3	15-UNIMOD:213	ms_run[1]:scan=10529	3252.3	4	3649.70229	913.18006	K	V	12	38
PSM	IMMLYRNFTNYALGTTVILGEKEFRK	-326_49096	G3UWB8	1	Mouse_09-2020	null	[MS,MS:1001208,SEQUEST,]	4.9e-3	16-UNIMOD:213	ms_run[1]:scan=10529	3252.3	4	3649.70229	913.18006	K	V	12	38
PSM	GLFIIDPNGVVK	-326_49099	P20108	1	Mouse_09-2020	null	[MS,MS:1001208,SEQUEST,]	3.5e-4	null	ms_run[1]:scan=10531	3252.9	2	1271.73625	636.37154	R	L	186	198
PSM	MPPYTIVYFPVR	-326_49104	P19157	1	Mouse_09-2020	null	[MS,MS:1001208,SEQUEST,]	3.5e-4	1-UNIMOD:35	ms_run[1]:scan=10532	3253.2	2	1498.77703	749.89178	0	R	1	13
PSM	FWLFGGNER	-326_49108	Q91XE0	1	Mouse_09-2020	null	[MS,MS:1001208,SEQUEST,]	3.5e-4	null	ms_run[1]:scan=10533	3253.5	2	1125.54790	563.27744	K	Q	184	193
PSM	VAFTGSTEVGHLIQVAAGSSNLK	-326_49111	P47738	1	Mouse_09-2020	null	[MS,MS:1001208,SEQUEST,]	3.5e-4	null	ms_run[1]:scan=10534	3253.8	3	2286.21000	762.74113	K	V	260	283
PSM	FAISELFAK	-326_49121	P09405	1	Mouse_09-2020	null	[MS,MS:1001208,SEQUEST,]	3.5e-4	null	ms_run[1]:scan=10536	3254.3	2	1025.56706	513.28694	K	D	327	336
PSM	SGMFWLRF	-326_49142	Q9CZ13	1	Mouse_09-2020	null	[MS,MS:1001208,SEQUEST,]	2.0e-3	3-UNIMOD:35	ms_run[1]:scan=10544	3256.8	2	1059.50871	530.25766	R	0	473	481
PSM	FEDGDLTLYQSNAILR	-326_49156	P19157	1	Mouse_09-2020	null	[MS,MS:1001208,SEQUEST,]	8.2e-4	null	ms_run[1]:scan=10549	3258.4	2	1854.92595	927.96525	K	L	56	72
PSM	ELLALEVFQVSHPR	-326_49161	Q9WVL0	1	Mouse_09-2020	null	[MS,MS:1001208,SEQUEST,]	8.2e-4	null	ms_run[1]:scan=10551	3259.1	3	1637.90055	546.63851	K	Q	192	206
PSM	YSTDVSVDEVKALASLMTYK	-326_49174	P26443	1	Mouse_09-2020	null	[MS,MS:1001208,SEQUEST,]	8.2e-4	17-UNIMOD:35	ms_run[1]:scan=10555	3260.4	3	2236.10666	746.03996	R	A	152	172
PSM	LSAAAQSTVYAFSARPLTGGEPVSLGSLR	-326_49182	P11352	1	Mouse_09-2020	null	[MS,MS:1001208,SEQUEST,]	8.2e-4	null	ms_run[1]:scan=10556	3260.7	3	2906.53855	969.51720	R	K	6	35
PSM	IFVWDWQR	-326_49202	A0A0R4J135	0	Mouse_09-2020	null	[MS,MS:1001208,SEQUEST,]	3.5e-4	null	ms_run[1]:scan=10562	3262.5	2	1149.58379	575.29563	R	E	228	236
PSM	IFVWDWQR	-326_49202	P17563	0	Mouse_09-2020	null	[MS,MS:1001208,SEQUEST,]	3.5e-4	null	ms_run[1]:scan=10562	3262.5	2	1149.58379	575.29563	R	E	228	236
PSM	IGGIGTVPVGRVETGVLKPGMVVTFAPVNVTTEVK	-326_49216	P10126	1	Mouse_09-2020	null	[MS,MS:1001208,SEQUEST,]	3.5e-4	21-UNIMOD:35	ms_run[1]:scan=10564	3263.1	4	3537.96865	885.24828	K	V	256	291
PSM	LTLYDIAHTPGVAADLSHIETR	-326_49229	P08249	1	Mouse_09-2020	null	[MS,MS:1001208,SEQUEST,]	1.2e-3	null	ms_run[1]:scan=10566	3263.7	3	2393.24814	798.42017	R	N	53	75
PSM	FTIATLPPP	-326_49233	Q60692	1	Mouse_09-2020	null	[MS,MS:1001208,SEQUEST,]	8.2e-4	null	ms_run[1]:scan=10568	3264.3	2	956.54558	478.77621	K	0	230	239
PSM	TLFSSQIEELNLPK	-326_49237	A0A0R4J0I1	1	Mouse_09-2020	null	[MS,MS:1001208,SEQUEST,]	3.5e-4	null	ms_run[1]:scan=10569	3264.6	2	1618.87029	809.93797	K	S	301	315
PSM	NSSYFVEWIPNNVK	-326_49243	Q7TMM9	0	Mouse_09-2020	null	[MS,MS:1001208,SEQUEST,]	3.5e-4	null	ms_run[1]:scan=10571	3265.2	2	1696.83574	848.92011	K	A	337	351
PSM	NSSYFVEWIPNNVK	-326_49243	P68372	0	Mouse_09-2020	null	[MS,MS:1001208,SEQUEST,]	3.5e-4	null	ms_run[1]:scan=10571	3265.2	2	1696.83574	848.92011	K	A	337	351
PSM	YWGVASFLQR	-326_49274	Q00724	1	Mouse_09-2020	null	[MS,MS:1001208,SEQUEST,]	3.5e-4	null	ms_run[1]:scan=10578	3267.3	2	1226.63237	613.81947	K	N	108	118
PSM	KYVLGNPLTPGINQGPQIDKEQHDKILDLIESGK	-326_49304	P24549	1	Mouse_09-2020	null	[MS,MS:1001208,SEQUEST,]	3.5e-4	19-UNIMOD:213	ms_run[1]:scan=10590	3271.1	5	4299.08125	860.62051	K	E	329	363
PSM	KYVLGNPLTPGINQGPQIDKEQHDKILDLIESGK	-326_49305	P24549	1	Mouse_09-2020	null	[MS,MS:1001208,SEQUEST,]	3.5e-4	20-UNIMOD:213	ms_run[1]:scan=10590	3271.1	5	4299.08125	860.62051	K	E	329	363
PSM	KYVLGNPLTPGINQGPQIDKEQHDKILDLIESGK	-326_49306	P24549	1	Mouse_09-2020	null	[MS,MS:1001208,SEQUEST,]	3.5e-4	21-UNIMOD:213	ms_run[1]:scan=10590	3271.1	5	4299.08125	860.62051	K	E	329	363
PSM	KYVLGNPLTPGINQGPQIDKEQHDKILDLIESGK	-326_49307	P24549	1	Mouse_09-2020	null	[MS,MS:1001208,SEQUEST,]	3.5e-4	23-UNIMOD:213	ms_run[1]:scan=10590	3271.1	5	4299.08125	860.62051	K	E	329	363
PSM	VYEGERPLTKDNHLLGTFDLTGIPPAPR	-326_49080	P20029	1	Mouse_09-2020	null	[MS,MS:1001208,SEQUEST,]	1.7e-2	11-UNIMOD:213	ms_run[1]:scan=10526	3251.4	4	3647.69204	912.67874	K	V	466	494
PSM	EIFAQEALAPFR	-326_48722	Q8BJ64	1	Mouse_09-2020	null	[MS,MS:1001208,SEQUEST,]	8.2e-4	null	ms_run[1]:scan=10439	3224.5	2	1391.73284	696.36953	R	K	473	485
PSM	VYEGERPLTKDNHLLGTFDLTGIPPAPR	-326_49079	P20029	1	Mouse_09-2020	null	[MS,MS:1001208,SEQUEST,]	1.7e-2	10-UNIMOD:213	ms_run[1]:scan=10526	3251.4	4	3647.69204	912.67874	K	V	466	494
PSM	VYEGERPLTKDNHLLGTFDLTGIPPAPR	-326_49077	P20029	1	Mouse_09-2020	null	[MS,MS:1001208,SEQUEST,]	1.7e-2	9-UNIMOD:213	ms_run[1]:scan=10526	3251.4	4	3647.69204	912.67874	K	V	466	494
PSM	FAVLQTYGDTTHTLVEKINYTGR	-326_48738	P49429	1	Mouse_09-2020	null	[MS,MS:1001208,SEQUEST,]	1.6e-3	11-UNIMOD:213	ms_run[1]:scan=10441	3225.1	4	3168.41079	792.85733	K	L	133	156
PSM	FAVLQTYGDTTHTLVEKINYTGR	-326_48739	P49429	1	Mouse_09-2020	null	[MS,MS:1001208,SEQUEST,]	1.6e-3	10-UNIMOD:213	ms_run[1]:scan=10441	3225.1	4	3168.41079	792.85733	K	L	133	156
PSM	FAVLQTYGDTTHTLVEKINYTGR	-326_48740	P49429	1	Mouse_09-2020	null	[MS,MS:1001208,SEQUEST,]	1.6e-3	12-UNIMOD:213	ms_run[1]:scan=10441	3225.1	4	3168.41079	792.85733	K	L	133	156
PSM	FAVLQTYGDTTHTLVEKINYTGR	-326_48741	P49429	1	Mouse_09-2020	null	[MS,MS:1001208,SEQUEST,]	1.2e-3	13-UNIMOD:213	ms_run[1]:scan=10441	3225.1	4	3168.41079	792.85733	K	L	133	156
PSM	FAVLQTYGDTTHTLVEKINYTGR	-326_48742	P49429	1	Mouse_09-2020	null	[MS,MS:1001208,SEQUEST,]	1.6e-3	9-UNIMOD:213	ms_run[1]:scan=10441	3225.1	4	3168.41079	792.85733	K	L	133	156
PSM	TTVLLADMNDFGTVNEIYK	-326_48778	P52760	1	Mouse_09-2020	null	[MS,MS:1001208,SEQUEST,]	8.2e-4	8-UNIMOD:35	ms_run[1]:scan=10453	3229.0	2	2160.05474	1080.53009	K	Y	79	98
PSM	TIGGGDDSFNTFFSETGAGK	-326_48796	P05214	1	Mouse_09-2020	null	[MS,MS:1001208,SEQUEST,]	1.2e-3	null	ms_run[1]:scan=10457	3230.2	2	2007.89751	1004.45016	K	V	41	61
PSM	FGLYLPLFKPSASTSK	-326_48807	Q9QXX4	1	Mouse_09-2020	null	[MS,MS:1001208,SEQUEST,]	3.5e-4	null	ms_run[1]:scan=10461	3231.5	3	1755.96750	585.99418	K	T	655	671
PSM	SLNYWSNLLGMK	-326_48821	F6ZTG3	1	Mouse_09-2020	null	[MS,MS:1001208,SEQUEST,]	8.2e-4	11-UNIMOD:35	ms_run[1]:scan=10463	3232.1	2	1441.71050	721.36084	K	Y	129	141
PSM	NEVSFVIHNLPIIAK	-326_48857	P97364	1	Mouse_09-2020	null	[MS,MS:1001208,SEQUEST,]	2.8e-3	null	ms_run[1]:scan=10472	3234.9	3	1693.96579	565.32604	K	A	338	353
PSM	NVPVITGSKDLQNVNITLR	-326_48866	P67778	1	Mouse_09-2020	null	[MS,MS:1001208,SEQUEST,]	4.7e-2	8-UNIMOD:213	ms_run[1]:scan=10475	3235.9	3	2622.23398	874.74900	R	L	75	94
PSM	NVPVITGSKDLQNVNITLR	-326_48867	P67778	1	Mouse_09-2020	null	[MS,MS:1001208,SEQUEST,]	4.8e-2	6-UNIMOD:213	ms_run[1]:scan=10475	3235.9	3	2622.23398	874.74900	R	L	75	94
PSM	NVPVITGSKDLQNVNITLR	-326_48868	P67778	1	Mouse_09-2020	null	[MS,MS:1001208,SEQUEST,]	4.8e-2	9-UNIMOD:213	ms_run[1]:scan=10475	3235.9	3	2622.23398	874.74900	R	L	75	94
PSM	NVPVITGSKDLQNVNITLR	-326_48869	P67778	1	Mouse_09-2020	null	[MS,MS:1001208,SEQUEST,]	4.9e-2	10-UNIMOD:213	ms_run[1]:scan=10475	3235.9	3	2622.23398	874.74900	R	L	75	94
PSM	YFDSFGDLSSASAIMGNAK	-326_48891	A8DUK4	1	Mouse_09-2020	null	[MS,MS:1001208,SEQUEST,]	1.2e-3	15-UNIMOD:35	ms_run[1]:scan=10481	3237.7	2	1996.89983	998.95148	R	K	42	61
PSM	FFEDYGLFMR	-326_48918	Q9CQN1	1	Mouse_09-2020	null	[MS,MS:1001208,SEQUEST,]	3.5e-4	9-UNIMOD:35	ms_run[1]:scan=10489	3240.2	2	1340.59807	670.80263	K	G	442	452
PSM	SGSLAAESIFKQLTSENLQSK	-326_48961	Q921G7	1	Mouse_09-2020	null	[MS,MS:1001208,SEQUEST,]	3.5e-4	null	ms_run[1]:scan=10501	3243.8	3	2238.16477	746.72526	K	T	405	426
PSM	GNWGYLDQVAALR	-326_48975	Q8BK48	0	Mouse_09-2020	null	[MS,MS:1001208,SEQUEST,]	3.5e-4	null	ms_run[1]:scan=10505	3245.0	2	1462.74504	731.87551	K	V	194	207
PSM	GNWGYLDQVAALR	-326_48975	Q8QZR3	0	Mouse_09-2020	null	[MS,MS:1001208,SEQUEST,]	3.5e-4	null	ms_run[1]:scan=10505	3245.0	2	1462.74504	731.87551	R	V	193	206
PSM	DGTVTAGNASGVSDGAGAVIIASEDAVK	-326_48982	Q8BWT1	1	Mouse_09-2020	null	[MS,MS:1001208,SEQUEST,]	3.5e-4	null	ms_run[1]:scan=10507	3245.6	3	2532.24369	844.75231	K	H	242	270
PSM	YGKDATNVGDEGGFAPNILENKEALELLK	-326_48991	P17182	1	Mouse_09-2020	null	[MS,MS:1001208,SEQUEST,]	3.5e-4	null	ms_run[1]:scan=10509	3246.3	4	3105.57265	777.14893	K	A	200	229
PSM	IFVDIEKLPWAK	-326_49001	Q9ET01	1	Mouse_09-2020	null	[MS,MS:1001208,SEQUEST,]	3.5e-4	null	ms_run[1]:scan=10512	3247.2	3	1458.83640	486.95002	R	W	353	365
PSM	LLVVYPWTQR	-326_49009	A8DUK4	1	Mouse_09-2020	null	[MS,MS:1001208,SEQUEST,]	3.5e-4	null	ms_run[1]:scan=10513	3247.5	2	1274.72649	637.86642	R	F	32	42
PSM	MLFYSFFK	-326_49017	O35900	1	Mouse_09-2020	null	[MS,MS:1001208,SEQUEST,]	8.2e-4	1-UNIMOD:35	ms_run[1]:scan=10515	3248.1	2	1098.53313	549.77007	0	L	1	9
PSM	ILTFDQLALESPK	-326_49029	A0A1B0GSS8	1	Mouse_09-2020	null	[MS,MS:1001208,SEQUEST,]	3.5e-4	null	ms_run[1]:scan=10518	3249.0	2	1474.81670	737.91122	K	R	87	100
PSM	VVDSLQLTGTKPVATPVDWK	-326_49038	Q6GT24	1	Mouse_09-2020	null	[MS,MS:1001208,SEQUEST,]	3.5e-4	11-UNIMOD:213	ms_run[1]:scan=10519	3249.3	3	2695.24234	899.08539	R	G	163	183
PSM	LTLYDIAHTPGVAADLSHIETR	-326_49057	P08249	1	Mouse_09-2020	null	[MS,MS:1001208,SEQUEST,]	8.2e-4	null	ms_run[1]:scan=10523	3250.5	4	2393.24550	599.06694	R	N	53	75
PSM	LKEMFPVIEQYGDILVK	-326_49065	Q64459	1	Mouse_09-2020	null	[MS,MS:1001208,SEQUEST,]	3.5e-4	4-UNIMOD:35	ms_run[1]:scan=10524	3250.8	3	2038.09256	680.03583	K	L	142	159
PSM	VYEGERPLTKDNHLLGTFDLTGIPPAPR	-326_49078	P20029	1	Mouse_09-2020	null	[MS,MS:1001208,SEQUEST,]	2.1e-2	19-UNIMOD:213	ms_run[1]:scan=10526	3251.4	4	3647.69204	912.67874	K	V	466	494
PSM	SKQEILAINQVFK	-326_47746	Q8QZR3	1	Mouse_09-2020	null	[MS,MS:1001208,SEQUEST,]	6.5e-3	4-UNIMOD:213	ms_run[1]:scan=10233	3163.6	3	2058.92649	686.98142	K	I	295	308
PSM	VIHDNFGIVEGLMTTVHAITATQK	-326_50966	A0A1D5RLD8	1	Mouse_09-2020	null	[MS,MS:1001208,SEQUEST,]	3.5e-4	13-UNIMOD:35	ms_run[1]:scan=11085	3431.8	4	2611.35561	653.59417	K	V	161	185
PSM	MLDQTLLDLNEM	-326_50988	D3Z2H9	1	Mouse_09-2020	null	[MS,MS:1001208,SEQUEST,]	3.5e-4	1-UNIMOD:35,12-UNIMOD:35	ms_run[1]:scan=11095	3435.3	2	1467.67314	734.33892	R	0	237	249
PSM	FGFPFVLAAR	-326_53146	Q283N4	1	Mouse_09-2020	null	[MS,MS:1001208,SEQUEST,]	3.5e-4	null	ms_run[1]:scan=11635	3603.3	2	1124.62541	562.81620	R	S	115	125
PSM	IAEVGGVPYLLPLVNK	-326_53209	A0A1L1SSF8	1	Mouse_09-2020	null	[MS,MS:1001208,SEQUEST,]	3.5e-4	null	ms_run[1]:scan=11653	3610.4	2	1681.98992	841.49800	R	K	26	42
PSM	FHVPLLLSPWSYTTYRGS	-326_53255	Q9CRB3	1	Mouse_09-2020	null	[MS,MS:1001208,SEQUEST,]	3.5e-4	null	ms_run[1]:scan=11663	3613.4	3	2124.09262	708.70195	K	0	101	119
PSM	DASPGSPLEKLVSSVSDLPK	-326_53266	P54869	1	Mouse_09-2020	null	[MS,MS:1001208,SEQUEST,]	8.2e-4	null	ms_run[1]:scan=11669	3615.6	3	2026.07315	676.02828	K	L	428	448
PSM	GFFELFPSVSR	-326_53279	Q3TVK3	1	Mouse_09-2020	null	[MS,MS:1001208,SEQUEST,]	1.0e-3	null	ms_run[1]:scan=11672	3616.5	2	1285.65801	643.33241	K	L	460	471
PSM	LLVVYPWTQR	-326_53303	A8DUK4	1	Mouse_09-2020	null	[MS,MS:1001208,SEQUEST,]	3.5e-3	null	ms_run[1]:scan=11678	3618.3	2	1274.72563	637.86642	R	F	32	42
PSM	TAVDSGIALLTNFQVTK	-326_53378	Q8C196	1	Mouse_09-2020	null	[MS,MS:1001208,SEQUEST,]	3.5e-4	null	ms_run[1]:scan=11699	3624.7	2	1777.97075	889.48836	R	F	1455	1472
PSM	MPIPVIQAFGILK	-326_53385	P97807	1	Mouse_09-2020	null	[MS,MS:1001208,SEQUEST,]	3.5e-4	1-UNIMOD:35	ms_run[1]:scan=11700	3625.0	2	1442.84416	721.92562	R	A	85	98
PSM	IFNTNNLWISLGAVK	-326_53392	Q91ZJ5	1	Mouse_09-2020	null	[MS,MS:1001208,SEQUEST,]	3.5e-4	null	ms_run[1]:scan=11701	3625.3	2	1689.93340	845.46977	K	L	326	341
PSM	ILTDIVWPVIAK	-326_53400	Q9DBL7	1	Mouse_09-2020	null	[MS,MS:1001208,SEQUEST,]	3.5e-4	null	ms_run[1]:scan=11702	3625.6	2	1367.82952	684.41849	K	A	438	450
PSM	DLLTAVESYANAK	-326_53406	Q91WN4	1	Mouse_09-2020	null	[MS,MS:1001208,SEQUEST,]	3.5e-4	null	ms_run[1]:scan=11703	3625.9	2	1394.71575	697.86173	K	H	117	130
PSM	DIEVQDFLIPK	-326_53432	A0A2R8VHY1	1	Mouse_09-2020	null	[MS,MS:1001208,SEQUEST,]	3.5e-4	null	ms_run[1]:scan=11710	3628.1	2	1316.71001	658.85846	R	S	225	236
PSM	DATNVGDEGGFAPNILENKEALELLK	-326_53122	P17182	1	Mouse_09-2020	null	[MS,MS:1001208,SEQUEST,]	3.5e-4	null	ms_run[1]:scan=11625	3600.2	3	2757.39804	919.80289	K	A	203	229
PSM	ALPFWNEEIVPQIK	-326_53440	Q9DBJ1	1	Mouse_09-2020	null	[MS,MS:1001208,SEQUEST,]	8.2e-4	null	ms_run[1]:scan=11713	3629.0	2	1683.91179	842.45887	R	G	163	177
PSM	SYAVVGVPPDVMGIGPAYAIPAALQK	-326_53469	Q8VCH0	0	Mouse_09-2020	null	[MS,MS:1001208,SEQUEST,]	3.5e-4	12-UNIMOD:35	ms_run[1]:scan=11720	3631.2	3	2600.37888	867.46461	R	G	306	332
PSM	SYAVVGVPPDVMGIGPAYAIPAALQK	-326_53469	Q921H8	0	Mouse_09-2020	null	[MS,MS:1001208,SEQUEST,]	3.5e-4	12-UNIMOD:35	ms_run[1]:scan=11720	3631.2	3	2600.37888	867.46461	R	G	306	332
PSM	LGLDFPNLPYLIDGSHK	-326_53487	P10649	0	Mouse_09-2020	null	[MS,MS:1001208,SEQUEST,]	3.5e-4	null	ms_run[1]:scan=11724	3632.4	3	1899.00199	633.67188	K	T	53	70
PSM	LGLDFPNLPYLIDGSHK	-326_53487	D3YX76	0	Mouse_09-2020	null	[MS,MS:1001208,SEQUEST,]	3.5e-4	null	ms_run[1]:scan=11724	3632.4	3	1899.00199	633.67188	K	T	19	36
PSM	ANLIASVLAQIPQK	-326_53502	Q8BWQ1	1	Mouse_09-2020	null	[MS,MS:1001208,SEQUEST,]	3.5e-4	null	ms_run[1]:scan=11727	3633.3	2	1465.87407	733.44048	K	L	321	335
PSM	NVNIFKFIIPNIVK	-326_53516	A0A1B0GSR9	1	Mouse_09-2020	null	[MS,MS:1001208,SEQUEST,]	3.5e-4	null	ms_run[1]:scan=11733	3635.4	3	1658.99961	553.67126	R	S	96	110
PSM	ASGLLFVPNILAR	-326_53524	O08600	1	Mouse_09-2020	null	[MS,MS:1001208,SEQUEST,]	1.8e-2	null	ms_run[1]:scan=11734	3635.7	2	1370.81536	685.91136	R	G	270	283
PSM	AWGLDYLFEK	-326_53537	O55060	1	Mouse_09-2020	null	[MS,MS:1001208,SEQUEST,]	1.0e-3	null	ms_run[1]:scan=11737	3636.6	2	1241.61931	621.31369	K	Y	224	234
PSM	LGLDFPNLPYLIDGSHK	-326_53540	P10649	0	Mouse_09-2020	null	[MS,MS:1001208,SEQUEST,]	1.2e-3	null	ms_run[1]:scan=11738	3636.9	2	1899.00286	950.00418	K	T	53	70
PSM	LGLDFPNLPYLIDGSHK	-326_53540	D3YX76	0	Mouse_09-2020	null	[MS,MS:1001208,SEQUEST,]	1.2e-3	null	ms_run[1]:scan=11738	3636.9	2	1899.00286	950.00418	K	T	19	36
PSM	ILESDRKEPLFGISTGNIITGLAAGAK	-326_53568	Q8C196	1	Mouse_09-2020	null	[MS,MS:1001208,SEQUEST,]	3.5e-4	7-UNIMOD:213	ms_run[1]:scan=11747	3639.6	4	3312.59438	828.90328	K	Y	281	308
PSM	ILESDRKEPLFGISTGNIITGLAAGAK	-326_53569	Q8C196	1	Mouse_09-2020	null	[MS,MS:1001208,SEQUEST,]	3.5e-4	6-UNIMOD:213	ms_run[1]:scan=11747	3639.6	4	3312.59438	828.90328	K	Y	281	308
PSM	ILESDRKEPLFGISTGNIITGLAAGAK	-326_53570	Q8C196	1	Mouse_09-2020	null	[MS,MS:1001208,SEQUEST,]	3.5e-4	8-UNIMOD:213	ms_run[1]:scan=11747	3639.6	4	3312.59438	828.90328	K	Y	281	308
PSM	ILESDRKEPLFGISTGNIITGLAAGAK	-326_53571	Q8C196	1	Mouse_09-2020	null	[MS,MS:1001208,SEQUEST,]	3.5e-4	5-UNIMOD:213	ms_run[1]:scan=11747	3639.6	4	3312.59438	828.90328	K	Y	281	308
PSM	ILESDRKEPLFGISTGNIITGLAAGAK	-326_53572	Q8C196	1	Mouse_09-2020	null	[MS,MS:1001208,SEQUEST,]	3.5e-4	4-UNIMOD:213	ms_run[1]:scan=11747	3639.6	4	3312.59438	828.90328	K	Y	281	308
PSM	SADTLWGIQKELQF	-326_53452	A0A1B0GSR9	1	Mouse_09-2020	null	[MS,MS:1001208,SEQUEST,]	8.2e-4	null	ms_run[1]:scan=11717	3630.3	2	1635.83904	818.42249	K	0	302	316
PSM	SQAPVYFYEFQHLSSFIK	-326_53103	Q8QZR3	1	Mouse_09-2020	null	[MS,MS:1001208,SEQUEST,]	5.0e-3	null	ms_run[1]:scan=11619	3598.4	3	2191.08634	731.03347	R	V	428	446
PSM	YGKDATNVGDEGGFAPNILENKEALELLK	-326_53072	P17182	1	Mouse_09-2020	null	[MS,MS:1001208,SEQUEST,]	1.6e-3	4-UNIMOD:213	ms_run[1]:scan=11613	3596.6	3	3646.63913	1216.21652	K	A	200	229
PSM	YGKDATNVGDEGGFAPNILENKEALELLK	-326_53071	P17182	1	Mouse_09-2020	null	[MS,MS:1001208,SEQUEST,]	1.6e-3	6-UNIMOD:213	ms_run[1]:scan=11613	3596.6	3	3646.63913	1216.21652	K	A	200	229
PSM	TFNDNFVLFLQK	-326_52642	P00186	1	Mouse_09-2020	null	[MS,MS:1001208,SEQUEST,]	3.5e-4	null	ms_run[1]:scan=11520	3568.3	2	1485.77495	743.39046	K	V	254	266
PSM	DFTATFGPLDSLNTR	-326_52649	G5E8R3	1	Mouse_09-2020	null	[MS,MS:1001208,SEQUEST,]	3.5e-4	null	ms_run[1]:scan=11521	3568.5	2	1654.80901	827.90720	K	F	1022	1037
PSM	KVADALANAAGHLDDLPGALSALSDLHAHK	-326_52653	Q91VB8	1	Mouse_09-2020	null	[MS,MS:1001208,SEQUEST,]	6.7e-4	1-UNIMOD:213	ms_run[1]:scan=11522	3568.9	5	3532.62769	707.33097	K	R	62	92
PSM	MTLESFSKVPPLIASFVR	-326_52690	O09131	1	Mouse_09-2020	null	[MS,MS:1001208,SEQUEST,]	3.5e-4	1-UNIMOD:35	ms_run[1]:scan=11528	3570.6	3	2038.10318	680.03957	K	K	115	133
PSM	GEFQILLDALDKIKTK	-326_52732	P16015	1	Mouse_09-2020	null	[MS,MS:1001208,SEQUEST,]	8.2e-4	null	ms_run[1]:scan=11537	3573.4	3	1832.05112	611.35578	K	K	154	170
PSM	TIDWVSFVEVMPQNQK	-326_52745	Q9DCX2	1	Mouse_09-2020	null	[MS,MS:1001208,SEQUEST,]	8.2e-4	11-UNIMOD:35	ms_run[1]:scan=11541	3574.6	2	1936.95036	968.97730	K	I	10	26
PSM	FFPLEAWQIGK	-326_52763	G3UYJ7	0	Mouse_09-2020	null	[MS,MS:1001208,SEQUEST,]	3.5e-4	null	ms_run[1]:scan=11545	3575.8	2	1335.71013	668.35843	R	G	239	250
PSM	FFPLEAWQIGK	-326_52763	O35215	0	Mouse_09-2020	null	[MS,MS:1001208,SEQUEST,]	3.5e-4	null	ms_run[1]:scan=11545	3575.8	2	1335.71013	668.35843	R	G	100	111
PSM	LFATEATSDWLNANNVPATPVAWPSQEGQNPSLSSIRK	-326_52771	Q8C196	1	Mouse_09-2020	null	[MS,MS:1001208,SEQUEST,]	3.5e-4	null	ms_run[1]:scan=11546	3576.1	4	4097.04702	1025.01453	K	I	1388	1426
PSM	LFATEATSDWLNANNVPATPVAWPSQEGQNPSLSSIRK	-326_52785	Q8C196	1	Mouse_09-2020	null	[MS,MS:1001208,SEQUEST,]	3.5e-4	null	ms_run[1]:scan=11548	3576.7	3	4097.04416	1366.35028	K	I	1388	1426
PSM	VVGVPVALDLITSGR	-326_52803	Q9DBM2	1	Mouse_09-2020	null	[MS,MS:1001208,SEQUEST,]	3.5e-4	null	ms_run[1]:scan=11552	3577.8	2	1495.88689	748.44577	R	I	140	155
PSM	FSPLTANLMNLLAENGR	-326_52826	Q9DB20	1	Mouse_09-2020	null	[MS,MS:1001208,SEQUEST,]	3.5e-4	9-UNIMOD:35	ms_run[1]:scan=11557	3579.3	2	1876.96111	938.98292	K	G	101	118
PSM	FSPLTANLMNLLAENGR	-326_52836	Q9DB20	1	Mouse_09-2020	null	[MS,MS:1001208,SEQUEST,]	3.5e-4	9-UNIMOD:35	ms_run[1]:scan=11559	3579.9	3	1876.95938	626.32437	K	G	101	118
PSM	GSASSALELTEEELATAEAVR	-326_52842	Q8R0Y6	1	Mouse_09-2020	null	[MS,MS:1001208,SEQUEST,]	1.9e-2	null	ms_run[1]:scan=11560	3580.2	3	2134.05228	712.02185	K	S	308	329
PSM	LLVPYLIEAVR	-326_52851	Q61425	1	Mouse_09-2020	null	[MS,MS:1001208,SEQUEST,]	3.5e-4	null	ms_run[1]:scan=11562	3580.8	2	1285.78838	643.39756	R	H	222	233
PSM	KAWNIWADIPAPK	-326_52889	Q9DBF1	1	Mouse_09-2020	null	[MS,MS:1001208,SEQUEST,]	3.5e-4	1-UNIMOD:213	ms_run[1]:scan=11569	3582.9	3	2050.88138	684.29897	K	G	97	110
PSM	AWLLGLLR	-326_52894	Q9QXF8	1	Mouse_09-2020	null	[MS,MS:1001208,SEQUEST,]	8.2e-4	null	ms_run[1]:scan=11571	3583.5	2	941.59368	471.30019	K	H	47	55
PSM	DKSNERSISGIQIVFNLLFGMSIFTSGFCLMTVTER	-326_52923	E9Q8F8	1	Mouse_09-2020	null	[MS,MS:1001208,SEQUEST,]	4.1e-2	29-UNIMOD:4	ms_run[1]:scan=11578	3585.6	4	4098.04409	1025.26788	K	S	1061	1097
PSM	ANAIAWALAQIPQK	-326_52938	Q8K169	0	Mouse_09-2020	null	[MS,MS:1001208,SEQUEST,]	3.5e-4	null	ms_run[1]:scan=11581	3586.6	2	1494.84355	747.92500	K	L	322	336
PSM	ANAIAWALAQIPQK	-326_52938	Q3UEP4	0	Mouse_09-2020	null	[MS,MS:1001208,SEQUEST,]	3.5e-4	null	ms_run[1]:scan=11581	3586.6	2	1494.84355	747.92500	K	L	322	336
PSM	VHLTGINVNPNALFPPVEFPAPR	-326_52973	P19096	1	Mouse_09-2020	null	[MS,MS:1001208,SEQUEST,]	3.5e-4	null	ms_run[1]:scan=11588	3588.7	3	2499.35062	833.78841	K	T	803	826
PSM	LGLDFPNLPYLIDGSHKITQSNAILR	-326_53013	P10649	0	Mouse_09-2020	null	[MS,MS:1001208,SEQUEST,]	3.5e-4	null	ms_run[1]:scan=11599	3592.2	4	2895.57387	724.64863	K	L	53	79
PSM	LGLDFPNLPYLIDGSHKITQSNAILR	-326_53013	D3YX76	0	Mouse_09-2020	null	[MS,MS:1001208,SEQUEST,]	3.5e-4	null	ms_run[1]:scan=11599	3592.2	4	2895.57387	724.64863	K	L	19	45
PSM	FVSISDLFVPK	-326_53026	Q61598	1	Mouse_09-2020	null	[MS,MS:1001208,SEQUEST,]	3.5e-4	null	ms_run[1]:scan=11603	3593.6	2	1251.69902	626.35281	K	L	380	391
PSM	LLGQFTLIGIPPAPR	-326_53033	P38647	1	Mouse_09-2020	null	[MS,MS:1001208,SEQUEST,]	3.5e-4	null	ms_run[1]:scan=11605	3594.2	2	1592.95378	796.97978	K	V	499	514
PSM	YGKDATNVGDEGGFAPNILENKEALELLK	-326_53045	P17182	1	Mouse_09-2020	null	[MS,MS:1001208,SEQUEST,]	1.2e-3	3-UNIMOD:213	ms_run[1]:scan=11608	3595.1	4	3646.63149	912.41421	K	A	200	229
PSM	YGKDATNVGDEGGFAPNILENKEALELLK	-326_53046	P17182	1	Mouse_09-2020	null	[MS,MS:1001208,SEQUEST,]	1.2e-3	1-UNIMOD:213	ms_run[1]:scan=11608	3595.1	4	3646.63149	912.41421	K	A	200	229
PSM	ASYISSAQLDQPDPGAVAAAAIFR	-326_53051	Q8VC30	1	Mouse_09-2020	null	[MS,MS:1001208,SEQUEST,]	3.5e-4	null	ms_run[1]:scan=11609	3595.4	3	2419.22623	807.07992	R	I	544	568
PSM	YGKDATNVGDEGGFAPNILENKEALELLK	-326_53069	P17182	1	Mouse_09-2020	null	[MS,MS:1001208,SEQUEST,]	1.6e-3	3-UNIMOD:213	ms_run[1]:scan=11613	3596.6	3	3646.63913	1216.21652	K	A	200	229
PSM	YGKDATNVGDEGGFAPNILENKEALELLK	-326_53070	P17182	1	Mouse_09-2020	null	[MS,MS:1001208,SEQUEST,]	1.6e-3	1-UNIMOD:213	ms_run[1]:scan=11613	3596.6	3	3646.63913	1216.21652	K	A	200	229
PSM	ILESDRKEPLFGISTGNIITGLAAGAK	-326_53573	Q8C196	1	Mouse_09-2020	null	[MS,MS:1001208,SEQUEST,]	3.5e-4	3-UNIMOD:213	ms_run[1]:scan=11747	3639.6	4	3312.59438	828.90328	K	Y	281	308
PSM	WGNKGFFVQPTVFSNVTDEMR	-326_53608	O35945	0	Mouse_09-2020	null	[MS,MS:1001208,SEQUEST,]	1.0e-3	20-UNIMOD:35,4-UNIMOD:213	ms_run[1]:scan=11755	3642.0	3	3016.23795	1006.08394	R	A	375	396
PSM	WGNKGFFVQPTVFSNVTDEMR	-326_53608	P24549	0	Mouse_09-2020	null	[MS,MS:1001208,SEQUEST,]	1.0e-3	20-UNIMOD:35,4-UNIMOD:213	ms_run[1]:scan=11755	3642.0	3	3016.23795	1006.08394	R	A	375	396
PSM	GLTLSWIGDGNNILHSIMMSAAK	-326_53641	P11725	1	Mouse_09-2020	null	[MS,MS:1001208,SEQUEST,]	1.0e-3	18-UNIMOD:35,19-UNIMOD:35	ms_run[1]:scan=11765	3645.2	3	2461.22202	821.07865	K	G	188	211
PSM	SVLLLEQFFLPHSR	-326_53672	Q9D826	1	Mouse_09-2020	null	[MS,MS:1001208,SEQUEST,]	3.5e-4	null	ms_run[1]:scan=11782	3651.5	3	1685.93827	562.65064	K	S	32	46
PSM	TTPDVIFVFGFR	-326_54488	P62849	1	Mouse_09-2020	null	[MS,MS:1001208,SEQUEST,]	3.5e-4	null	ms_run[1]:scan=12012	3725.7	2	1398.74162	699.87444	K	H	50	62
PSM	NAQLDYVDLYIIHFPMALQPGDK	-326_54496	Q91WT7	1	Mouse_09-2020	null	[MS,MS:1001208,SEQUEST,]	3.5e-4	16-UNIMOD:35	ms_run[1]:scan=12013	3726.0	3	2677.33554	893.11587	K	F	105	128
PSM	TTSLELFMYLNEVAGK	-326_54512	P16460	1	Mouse_09-2020	null	[MS,MS:1001208,SEQUEST,]	6.7e-4	8-UNIMOD:35	ms_run[1]:scan=12018	3727.6	2	1831.91338	916.46095	R	G	245	261
PSM	EFADSLGIPFLETSAK	-326_54534	P62821	1	Mouse_09-2020	null	[MS,MS:1001208,SEQUEST,]	8.2e-4	null	ms_run[1]:scan=12029	3731.3	2	1724.87517	862.94071	K	A	141	157
PSM	INQDPQVMLAPLISIALK	-326_54607	Q9D0F9	1	Mouse_09-2020	null	[MS,MS:1001208,SEQUEST,]	1.6e-3	8-UNIMOD:35	ms_run[1]:scan=12048	3737.1	2	1980.12163	990.56354	K	S	528	546
PSM	IGVAIGDQILDLSVIK	-326_54623	P35505	1	Mouse_09-2020	null	[MS,MS:1001208,SEQUEST,]	8.2e-4	null	ms_run[1]:scan=12053	3738.8	2	1653.98076	827.49291	R	L	32	48
PSM	SSITPGTVLIILTGR	-326_54644	P47911	1	Mouse_09-2020	null	[MS,MS:1001208,SEQUEST,]	6.7e-4	null	ms_run[1]:scan=12057	3740.0	2	1527.91057	764.45887	R	R	150	165
PSM	QALSPDMLATDLAYYLVRK	-326_54679	Q91YI0	1	Mouse_09-2020	null	[MS,MS:1001208,SEQUEST,]	5.5e-3	7-UNIMOD:35	ms_run[1]:scan=12072	3745.3	3	2184.14060	728.71716	K	M	362	381
PSM	LFPVAYNLIKPFLSEDTR	-326_54699	Q99J08	1	Mouse_09-2020	null	[MS,MS:1001208,SEQUEST,]	8.2e-4	null	ms_run[1]:scan=12077	3746.9	3	2123.15494	708.38937	K	K	197	215
PSM	ELIPNIPFQMLLR	-326_54711	G5E8R3	1	Mouse_09-2020	null	[MS,MS:1001208,SEQUEST,]	5.4e-3	10-UNIMOD:35	ms_run[1]:scan=12080	3747.8	2	1599.89397	800.44999	R	A	632	645
PSM	VLGELWPLFGGR	-326_54717	P55096	1	Mouse_09-2020	null	[MS,MS:1001208,SEQUEST,]	3.5e-4	null	ms_run[1]:scan=12084	3749.2	2	1343.74797	672.37715	R	T	485	497
PSM	SIFSAVLDELK	-326_54742	Q8C196	1	Mouse_09-2020	null	[MS,MS:1001208,SEQUEST,]	3.5e-4	null	ms_run[1]:scan=12094	3752.9	2	1221.67314	611.33990	R	A	1090	1101
PSM	DNLEFFLTNLGK	-326_54770	P19096	1	Mouse_09-2020	null	[MS,MS:1001208,SEQUEST,]	3.5e-4	null	ms_run[1]:scan=12100	3754.8	2	1410.72661	705.86682	K	H	791	803
PSM	YSQFINFPIYVWSSK	-326_54856	P08113	1	Mouse_09-2020	null	[MS,MS:1001208,SEQUEST,]	3.5e-4	null	ms_run[1]:scan=12126	3763.3	2	1878.94438	939.97489	K	E	271	286
PSM	GLGTDEDSILNLLTSR	-326_54868	P48036	1	Mouse_09-2020	null	[MS,MS:1001208,SEQUEST,]	3.5e-4	null	ms_run[1]:scan=12130	3764.7	2	1703.88298	852.44415	K	N	28	44
PSM	YSQFINFPIYVWSSK	-326_54898	P08113	1	Mouse_09-2020	null	[MS,MS:1001208,SEQUEST,]	3.5e-4	null	ms_run[1]:scan=12143	3769.5	3	1878.94461	626.98568	K	E	271	286
PSM	LLQDSVDFSLADAINTEFK	-326_55017	A0A0A6YWC8	1	Mouse_09-2020	null	[MS,MS:1001208,SEQUEST,]	8.2e-4	null	ms_run[1]:scan=12213	3795.8	2	2126.06792	1063.53623	R	T	79	98
PSM	AAVEDPRVLLLDL	-326_55045	Q9D2G2	1	Mouse_09-2020	null	[MS,MS:1001208,SEQUEST,]	1.1e-2	null	ms_run[1]:scan=12220	3798.1	2	1423.81609	712.41139	K	0	442	455
PSM	LMNPGMPPFPSVTDSGAFSLPPR	-326_55075	Q8C0N0	1	Mouse_09-2020	null	[MS,MS:1001208,SEQUEST,]	3.9e-2	6-UNIMOD:35,11-UNIMOD:213	ms_run[1]:scan=12227	3800.4	3	2972.23331	991.41804	K	R	346	369
PSM	LMNPGMPPFPSVTDSGAFSLPPR	-326_55076	Q8C0N0	1	Mouse_09-2020	null	[MS,MS:1001208,SEQUEST,]	3.9e-2	2-UNIMOD:35,11-UNIMOD:213	ms_run[1]:scan=12227	3800.4	3	2972.23331	991.41804	K	R	346	369
PSM	MISDLIASGIQPLQNLSVLK	-326_55241	Q9WVL0	1	Mouse_09-2020	null	[MS,MS:1001208,SEQUEST,]	3.5e-4	1-UNIMOD:35	ms_run[1]:scan=12289	3822.7	2	2156.20049	1078.60340	R	V	101	121
PSM	SKAEELGLPILGVLR	-326_55310	Q8VCH0	0	Mouse_09-2020	null	[MS,MS:1001208,SEQUEST,]	8.2e-4	2-UNIMOD:213	ms_run[1]:scan=12347	3845.6	3	2136.01719	712.67611	R	Y	291	306
PSM	SKAEELGLPILGVLR	-326_55310	Q921H8	0	Mouse_09-2020	null	[MS,MS:1001208,SEQUEST,]	8.2e-4	2-UNIMOD:213	ms_run[1]:scan=12347	3845.6	3	2136.01719	712.67611	R	Y	291	306
PSM	SKAEELGLPILGVLR	-326_55311	Q8VCH0	0	Mouse_09-2020	null	[MS,MS:1001208,SEQUEST,]	8.2e-4	1-UNIMOD:213	ms_run[1]:scan=12347	3845.6	3	2136.01719	712.67611	R	Y	291	306
PSM	SKAEELGLPILGVLR	-326_55311	Q921H8	0	Mouse_09-2020	null	[MS,MS:1001208,SEQUEST,]	8.2e-4	1-UNIMOD:213	ms_run[1]:scan=12347	3845.6	3	2136.01719	712.67611	R	Y	291	306
PSM	DVFLGTFLYEYSR	-326_55355	P07724	1	Mouse_09-2020	null	[MS,MS:1001208,SEQUEST,]	3.5e-4	null	ms_run[1]:scan=12368	3852.4	2	1609.79204	805.39848	K	H	348	361
PSM	TSSMIFSIPYIISYVSK	-326_55407	Q8R0F8	1	Mouse_09-2020	null	[MS,MS:1001208,SEQUEST,]	2.8e-3	4-UNIMOD:35	ms_run[1]:scan=12396	3862.6	2	1952.01091	976.50790	K	I	165	182
PSM	QGFIDLPEFPFGLEPR	-326_55643	O35490	1	Mouse_09-2020	null	[MS,MS:1001208,SEQUEST,]	3.5e-4	null	ms_run[1]:scan=12526	3913.5	2	1861.95000	931.47779	K	A	259	275
PSM	DASPGSPLEKLVSSVSDLPK	-326_55851	P54869	1	Mouse_09-2020	null	[MS,MS:1001208,SEQUEST,]	1.2e-3	10-UNIMOD:213	ms_run[1]:scan=12677	3972.5	3	2567.13443	856.38198	K	L	428	448
PSM	TVLGVPEVLLGILPGAGGTQRLPK	-326_54476	Q8BMS1	1	Mouse_09-2020	null	[MS,MS:1001208,SEQUEST,]	8.2e-4	null	ms_run[1]:scan=12009	3724.8	3	2385.42423	795.81245	K	V	167	191
PSM	AAVAWEAGKPLSIEEIEVAPPK	-326_52619	P28474	1	Mouse_09-2020	null	[MS,MS:1001208,SEQUEST,]	4.4e-2	9-UNIMOD:213	ms_run[1]:scan=11514	3566.4	3	2846.31791	949.43983	K	H	10	32
PSM	LLVVYPWTQRYFDSFGDLSSASAIMGNAK	-326_54467	A8DUK4	1	Mouse_09-2020	null	[MS,MS:1001208,SEQUEST,]	3.5e-4	25-UNIMOD:35	ms_run[1]:scan=12005	3723.3	3	3252.60898	1084.87265	R	K	32	61
PSM	NLASRIPGQEETVKNLETFR	-326_54391	F8VPU6	1	Mouse_09-2020	null	[MS,MS:1001208,SEQUEST,]	3.1e-2	11-UNIMOD:213	ms_run[1]:scan=11986	3717.1	3	2843.27103	948.43022	K	K	316	336
PSM	AIIIFVPVPQLK	-326_53700	P62082	1	Mouse_09-2020	null	[MS,MS:1001208,SEQUEST,]	3.5e-4	null	ms_run[1]:scan=11793	3655.4	2	1337.85564	669.43140	K	F	59	71
PSM	DVFTKGYGFGLIK	-326_53709	Q60932	1	Mouse_09-2020	null	[MS,MS:1001208,SEQUEST,]	1.7e-2	7-UNIMOD:213	ms_run[1]:scan=11794	3655.7	3	1985.84562	662.61971	R	D	29	42
PSM	GFLDVVAALR	-326_53718	Q63880	0	Mouse_09-2020	null	[MS,MS:1001208,SEQUEST,]	8.2e-4	null	ms_run[1]:scan=11796	3656.3	2	1060.61540	530.81112	R	V	201	211
PSM	GFLDVVAALR	-326_53718	Q8VCU1	0	Mouse_09-2020	null	[MS,MS:1001208,SEQUEST,]	8.2e-4	null	ms_run[1]:scan=11796	3656.3	2	1060.61540	530.81112	R	V	201	211
PSM	WFWDFATR	-326_53741	Q91X72	1	Mouse_09-2020	null	[MS,MS:1001208,SEQUEST,]	6.7e-4	null	ms_run[1]:scan=11804	3659.0	2	1128.52617	564.76671	K	Q	167	175
PSM	LDNLVAIFDINR	-326_53746	P40142	1	Mouse_09-2020	null	[MS,MS:1001208,SEQUEST,]	8.2e-4	null	ms_run[1]:scan=11805	3659.3	2	1402.76909	701.88808	K	G	175	187
PSM	YNTFGEALKQPDGIAVVGIFLK	-326_53770	P16015	1	Mouse_09-2020	null	[MS,MS:1001208,SEQUEST,]	3.5e-4	null	ms_run[1]:scan=11812	3661.6	3	2380.29013	794.10189	K	G	127	149
PSM	FALDGFFSTIR	-326_53823	P50172	1	Mouse_09-2020	null	[MS,MS:1001208,SEQUEST,]	3.5e-4	null	ms_run[1]:scan=11826	3666.1	2	1273.65752	637.33241	K	E	188	199
PSM	VVTIAPGLFATPLLTTLPEKVR	-326_53904	A2AFQ2	1	Mouse_09-2020	null	[MS,MS:1001208,SEQUEST,]	1.6e-3	null	ms_run[1]:scan=11853	3674.9	3	2336.39627	779.46991	R	F	203	225
PSM	GIFVIGFSYPVVPK	-326_53911	O88986	1	Mouse_09-2020	null	[MS,MS:1001208,SEQUEST,]	3.5e-4	null	ms_run[1]:scan=11854	3675.1	2	1522.86760	761.93704	K	K	367	381
PSM	IAIYELLFK	-326_53917	P63325	1	Mouse_09-2020	null	[MS,MS:1001208,SEQUEST,]	3.5e-4	null	ms_run[1]:scan=11856	3675.8	2	1109.66069	555.33389	R	G	9	18
PSM	NALLPEGIPLLLK	-326_53929	O08601	1	Mouse_09-2020	null	[MS,MS:1001208,SEQUEST,]	7.3e-3	null	ms_run[1]:scan=11859	3676.7	2	1390.86736	695.93704	K	A	479	492
PSM	TLETYQQLFYLLQTKPSYLAK	-326_53937	Q3UQ44	1	Mouse_09-2020	null	[MS,MS:1001208,SEQUEST,]	8.2e-4	null	ms_run[1]:scan=11860	3677.0	3	2548.37235	850.12810	K	I	881	902
PSM	VAEQTPLTALYVANLIK	-326_53952	P47738	1	Mouse_09-2020	null	[MS,MS:1001208,SEQUEST,]	3.5e-4	null	ms_run[1]:scan=11863	3677.9	2	1844.05498	922.53003	K	A	212	229
PSM	VTIAQGGVLPNIQAVLLPK	-326_53964	Q64523	1	Mouse_09-2020	null	[MS,MS:1001208,SEQUEST,]	3.5e-4	null	ms_run[1]:scan=11865	3678.5	2	1931.17290	966.08804	K	T	101	120
PSM	LMASLLPIQLFPK	-326_53969	Q8BGL3	1	Mouse_09-2020	null	[MS,MS:1001208,SEQUEST,]	3.5e-4	2-UNIMOD:35	ms_run[1]:scan=11867	3679.1	2	1486.87187	743.93873	R	F	95	108
PSM	IWVLDYFGGPK	-326_53976	K4DI63	1	Mouse_09-2020	null	[MS,MS:1001208,SEQUEST,]	3.5e-4	null	ms_run[1]:scan=11868	3679.4	2	1294.68376	647.84516	R	V	71	82
PSM	VAEQTPLTALYVANLIK	-326_54001	P47738	1	Mouse_09-2020	null	[MS,MS:1001208,SEQUEST,]	3.5e-4	null	ms_run[1]:scan=11873	3680.9	3	1844.05240	615.35578	K	A	212	229
PSM	VTIAQGGVLPNIQAVLLPK	-326_54005	Q64523	1	Mouse_09-2020	null	[MS,MS:1001208,SEQUEST,]	3.5e-4	null	ms_run[1]:scan=11875	3681.5	3	1931.16959	644.39445	K	T	101	120
PSM	GLVLIAFSQYLQK	-326_54012	P07724	1	Mouse_09-2020	null	[MS,MS:1001208,SEQUEST,]	3.5e-4	null	ms_run[1]:scan=11877	3682.1	2	1479.85857	740.43213	K	S	45	58
[truncated: 439,944 more chars]
