# Supplementary material for: A Novel Spectral Annotation Strategy Streamlines Reporting of Mono-ADP-ribosylated Peptides Derived from Mouse Liver and Spleen in Response to IFN-γ
Source: Mol Cell Proteomics. 2021 Sep 28;21(4):100153. doi: 10.1016/j.mcpro.2021.100153 (PMC9014395; doi:10.1016/j.mcpro.2021.100153)
Supplement: Supplemental Data 25 [file mmc27.zip › mcpro_100153_mmc27.mzTab]

COM	This	line	serves	as	a	size	and	separator	hint	for	spreadsheet	applications.	-	-	-	-	-	-	-	-	-	-	-	-	-	-	-	-	-	-	-	-	-	-	-	-	-	-	-	-	-	-	-	-	-	-
COM	Report of a minimal "Summary Quantification report" Proteome Discoverer 2.4.1.15 experiment.
MTD	mzTab-Version	1.0.0
MTD	mzTag-mode	Summary
MTD	mzTab-type	Identification
MTD	description	Export of M:\PostDocAnalysis\01_Singh\SKuraoka\PD2.4.beta.p.08282020\CID_ColE\01_SK_MLiver_IFNgPilot_CID36%-(1).pdResult
MTD	ms_run[1]-location	file://M:\LumosIncomingRAWFiles(Previous)\07-2020\07-02-2020\01_SK_MLiver_IFNgPilot_CID36%.raw
MTD	protein_search_engine_score[1]	[MS,MS:1001155,SEQUEST:xcorr,]
MTD	protein_search_engine_score[2]	Sum PEP Score
MTD	psm_search_engine_score[1]	[MS,MS:1001491,percolator:Q value,]
MTD	fixed_mod[1]	[UNIMOD, UNIMOD:4, Carbamidomethyl, ]
MTD	variable_mod[1]	[UNIMOD, UNIMOD:35, Oxidation, ]
MTD	variable_mod[2]	[UNIMOD, UNIMOD:213, ADP-Ribosyl, ]
MTD	variable_mod[3]	[UNIMOD, UNIMOD:1, Acetyl, ]
MTD	assay[1]-ms_run_ref	ms_run[1]

PRH	accession	description	taxid	species	database	database_version	search_engine	best_search_engine_score[1]	best_search_engine_score[2]	ambiguity_members	modifications	protein_coverage
PRT	Q8C196	Carbamoyl-phosphate synthase [ammonia], mitochondrial OS=Mus musculus OX=10090 GN=Cps1 PE=1 SV=2	null	null	Mouse_09-2020	null	[MS,MS:1001208,SEQUEST,]	302.34	338.664	null	null	0.50
PRT	P16460	Argininosuccinate synthase OS=Mus musculus OX=10090 GN=Ass1 PE=1 SV=1	null	null	Mouse_09-2020	null	[MS,MS:1001208,SEQUEST,]	70.97	89.107	null	null	0.42
PRT	P32020	Non-specific lipid-transfer protein OS=Mus musculus OX=10090 GN=Scp2 PE=1 SV=3	null	null	Mouse_09-2020	null	[MS,MS:1001208,SEQUEST,]	75.66	93.770	null	null	0.44
PRT	Q8R0Y6	Cytosolic 10-formyltetrahydrofolate dehydrogenase OS=Mus musculus OX=10090 GN=Aldh1l1 PE=1 SV=1	null	null	Mouse_09-2020	null	[MS,MS:1001208,SEQUEST,]	76.39	81.103	null	null	0.35
PRT	P20029	Endoplasmic reticulum chaperone BiP OS=Mus musculus OX=10090 GN=Hspa5 PE=1 SV=3	null	null	Mouse_09-2020	null	[MS,MS:1001208,SEQUEST,]	90.54	115.979	null	null	0.46
PRT	Q03265	ATP synthase subunit alpha, mitochondrial OS=Mus musculus OX=10090 GN=Atp5f1a PE=1 SV=1	null	null	Mouse_09-2020	null	[MS,MS:1001208,SEQUEST,]	82.33	102.290	null	null	0.44
PRT	P47738	Aldehyde dehydrogenase, mitochondrial OS=Mus musculus OX=10090 GN=Aldh2 PE=1 SV=1	null	null	Mouse_09-2020	null	[MS,MS:1001208,SEQUEST,]	68.69	80.397	null	null	0.43
PRT	P63017	Heat shock cognate 71 kDa protein OS=Mus musculus OX=10090 GN=Hspa8 PE=1 SV=1	null	null	Mouse_09-2020	null	[MS,MS:1001208,SEQUEST,]	99.34	103.191	null	null	0.42
PRT	P24270	Catalase OS=Mus musculus OX=10090 GN=Cat PE=1 SV=4	null	null	Mouse_09-2020	null	[MS,MS:1001208,SEQUEST,]	70.27	85.712	null	null	0.42
PRT	P17182	Alpha-enolase OS=Mus musculus OX=10090 GN=Eno1 PE=1 SV=3	null	null	Mouse_09-2020	null	[MS,MS:1001208,SEQUEST,]	64.08	84.977	null	null	0.57
PRT	P50247	Adenosylhomocysteinase OS=Mus musculus OX=10090 GN=Ahcy PE=1 SV=3	null	null	Mouse_09-2020	null	[MS,MS:1001208,SEQUEST,]	69.91	84.605	null	null	0.44
PRT	O35490	Betaine--homocysteine S-methyltransferase 1 OS=Mus musculus OX=10090 GN=Bhmt PE=1 SV=1	null	null	Mouse_09-2020	null	[MS,MS:1001208,SEQUEST,]	73.26	82.593	null	null	0.51
PRT	P16015	Carbonic anhydrase 3 OS=Mus musculus OX=10090 GN=Ca3 PE=1 SV=3	null	null	Mouse_09-2020	null	[MS,MS:1001208,SEQUEST,]	108.37	116.423	null	null	0.66
PRT	P09103	Protein disulfide-isomerase OS=Mus musculus OX=10090 GN=P4hb PE=1 SV=2	null	null	Mouse_09-2020	null	[MS,MS:1001208,SEQUEST,]	67.30	75.987	null	null	0.43
PRT	P38647	Stress-70 protein, mitochondrial OS=Mus musculus OX=10090 GN=Hspa9 PE=1 SV=3	null	null	Mouse_09-2020	null	[MS,MS:1001208,SEQUEST,]	65.99	75.001	null	null	0.36
PRT	Q91Y97	Fructose-bisphosphate aldolase B OS=Mus musculus OX=10090 GN=Aldob PE=1 SV=3	null	null	Mouse_09-2020	null	[MS,MS:1001208,SEQUEST,]	68.39	78.135	null	null	0.38
PRT	P56480	ATP synthase subunit beta, mitochondrial OS=Mus musculus OX=10090 GN=Atp5f1b PE=1 SV=2	null	null	Mouse_09-2020	null	[MS,MS:1001208,SEQUEST,]	84.36	98.672	null	null	0.50
PRT	P26443	Glutamate dehydrogenase 1, mitochondrial OS=Mus musculus OX=10090 GN=Glud1 PE=1 SV=1	null	null	Mouse_09-2020	null	[MS,MS:1001208,SEQUEST,]	62.01	65.704	null	null	0.38
PRT	Q8BWT1	3-ketoacyl-CoA thiolase, mitochondrial OS=Mus musculus OX=10090 GN=Acaa2 PE=1 SV=3	null	null	Mouse_09-2020	null	[MS,MS:1001208,SEQUEST,]	70.27	78.856	null	null	0.55
PRT	P08113	Endoplasmin OS=Mus musculus OX=10090 GN=Hsp90b1 PE=1 SV=2	null	null	Mouse_09-2020	null	[MS,MS:1001208,SEQUEST,]	51.21	62.355	null	null	0.26
PRT	P19157	Glutathione S-transferase P 1 OS=Mus musculus OX=10090 GN=Gstp1 PE=1 SV=2	null	null	Mouse_09-2020	null	[MS,MS:1001208,SEQUEST,]	100.05	99.762	null	null	0.63
PRT	P12710	Fatty acid-binding protein, liver OS=Mus musculus OX=10090 GN=Fabp1 PE=1 SV=2	null	null	Mouse_09-2020	null	[MS,MS:1001208,SEQUEST,]	78.98	96.958	null	null	0.77
PRT	G5E8R3	Pyruvate carboxylase OS=Mus musculus OX=10090 GN=Pcx PE=1 SV=1	null	null	Mouse_09-2020	null	[MS,MS:1001208,SEQUEST,]	36.86	46.154	null	null	0.20
PRT	Q9R0H0	Peroxisomal acyl-coenzyme A oxidase 1 OS=Mus musculus OX=10090 GN=Acox1 PE=1 SV=5	null	null	Mouse_09-2020	null	[MS,MS:1001208,SEQUEST,]	73.50	74.160	null	null	0.37
PRT	P54869	Hydroxymethylglutaryl-CoA synthase, mitochondrial OS=Mus musculus OX=10090 GN=Hmgcs2 PE=1 SV=2	null	null	Mouse_09-2020	null	[MS,MS:1001208,SEQUEST,]	44.17	47.850	null	null	0.25
PRT	Q9ET01	Glycogen phosphorylase, liver form OS=Mus musculus OX=10090 GN=Pygl PE=1 SV=4	null	null	Mouse_09-2020	null	[MS,MS:1001208,SEQUEST,]	44.68	54.964	null	null	0.25
PRT	Q9DBM2	Peroxisomal bifunctional enzyme OS=Mus musculus OX=10090 GN=Ehhadh PE=1 SV=4	null	null	Mouse_09-2020	null	[MS,MS:1001208,SEQUEST,]	59.36	69.606	null	null	0.31
PRT	P10649	Glutathione S-transferase Mu 1 OS=Mus musculus OX=10090 GN=Gstm1 PE=1 SV=2	null	null	Mouse_09-2020	null	[MS,MS:1001208,SEQUEST,]	90.82	82.218	null	null	0.59
PRT	P10126	Elongation factor 1-alpha 1 OS=Mus musculus OX=10090 GN=Eef1a1 PE=1 SV=3	null	null	Mouse_09-2020	null	[MS,MS:1001208,SEQUEST,]	75.37	77.440	null	null	0.31
PRT	Q8BMS1	Trifunctional enzyme subunit alpha, mitochondrial OS=Mus musculus OX=10090 GN=Hadha PE=1 SV=1	null	null	Mouse_09-2020	null	[MS,MS:1001208,SEQUEST,]	37.31	46.617	null	null	0.23
PRT	P05202	Aspartate aminotransferase, mitochondrial OS=Mus musculus OX=10090 GN=Got2 PE=1 SV=1	null	null	Mouse_09-2020	null	[MS,MS:1001208,SEQUEST,]	60.47	52.652	null	null	0.38
PRT	O88844	Isocitrate dehydrogenase [NADP] cytoplasmic OS=Mus musculus OX=10090 GN=Idh1 PE=1 SV=2	null	null	Mouse_09-2020	null	[MS,MS:1001208,SEQUEST,]	46.59	55.238	null	null	0.44
PRT	P27773	Protein disulfide-isomerase A3 OS=Mus musculus OX=10090 GN=Pdia3 PE=1 SV=2	null	null	Mouse_09-2020	null	[MS,MS:1001208,SEQUEST,]	50.18	53.230	null	null	0.36
PRT	P24549	Retinal dehydrogenase 1 OS=Mus musculus OX=10090 GN=Aldh1a1 PE=1 SV=5	null	null	Mouse_09-2020	null	[MS,MS:1001208,SEQUEST,]	109.51	123.087	null	null	0.40
PRT	Q91VB8	Alpha globin 1 OS=Mus musculus OX=10090 GN=Hba-a1 PE=1 SV=1	null	null	Mouse_09-2020	null	[MS,MS:1001208,SEQUEST,]	79.11	92.152	null	null	0.72
PRT	P11725	Ornithine carbamoyltransferase, mitochondrial OS=Mus musculus OX=10090 GN=Otc PE=1 SV=1	null	null	Mouse_09-2020	null	[MS,MS:1001208,SEQUEST,]	58.41	64.316	null	null	0.34
PRT	P63038	60 kDa heat shock protein, mitochondrial OS=Mus musculus OX=10090 GN=Hspd1 PE=1 SV=1	null	null	Mouse_09-2020	null	[MS,MS:1001208,SEQUEST,]	49.31	60.116	null	null	0.27
PRT	Q99LB7	Sarcosine dehydrogenase, mitochondrial OS=Mus musculus OX=10090 GN=Sardh PE=1 SV=1	null	null	Mouse_09-2020	null	[MS,MS:1001208,SEQUEST,]	37.24	39.006	null	null	0.18
PRT	Q05421	Cytochrome P450 2E1 OS=Mus musculus OX=10090 GN=Cyp2e1 PE=1 SV=1	null	null	Mouse_09-2020	null	[MS,MS:1001208,SEQUEST,]	34.93	34.721	null	null	0.25
PRT	P30115	Glutathione S-transferase A3 OS=Mus musculus OX=10090 GN=Gsta3 PE=1 SV=2	null	null	Mouse_09-2020	null	[MS,MS:1001208,SEQUEST,]	42.46	46.312	null	null	0.50
PRT	A8DUK4	Beta-globin OS=Mus musculus OX=10090 GN=Hbb-bs PE=1 SV=1	null	null	Mouse_09-2020	null	[MS,MS:1001208,SEQUEST,]	80.37	76.682	null	null	0.82
PRT	A0A1D5RLD8	Glyceraldehyde-3-phosphate dehydrogenase OS=Mus musculus OX=10090 GN=Gm10358 PE=1 SV=1	null	null	Mouse_09-2020	null	[MS,MS:1001208,SEQUEST,]	64.99	64.921	null	null	0.44
PRT	Q61176	Arginase-1 OS=Mus musculus OX=10090 GN=Arg1 PE=1 SV=1	null	null	Mouse_09-2020	null	[MS,MS:1001208,SEQUEST,]	46.67	56.529	null	null	0.52
PRT	Q9QXD6	Fructose-1,6-bisphosphatase 1 OS=Mus musculus OX=10090 GN=Fbp1 PE=1 SV=3	null	null	Mouse_09-2020	null	[MS,MS:1001208,SEQUEST,]	67.75	72.300	null	null	0.41
PRT	P07724	Albumin OS=Mus musculus OX=10090 GN=Alb PE=1 SV=3	null	null	Mouse_09-2020	null	[MS,MS:1001208,SEQUEST,]	63.85	71.357	null	null	0.22
PRT	P49429	4-hydroxyphenylpyruvate dioxygenase OS=Mus musculus OX=10090 GN=Hpd PE=1 SV=3	null	null	Mouse_09-2020	null	[MS,MS:1001208,SEQUEST,]	35.23	46.674	null	null	0.44
PRT	O08601	Microsomal triglyceride transfer protein large subunit OS=Mus musculus OX=10090 GN=Mttp PE=1 SV=2	null	null	Mouse_09-2020	null	[MS,MS:1001208,SEQUEST,]	31.27	41.311	null	null	0.20
PRT	P35700	Peroxiredoxin-1 OS=Mus musculus OX=10090 GN=Prdx1 PE=1 SV=1	null	null	Mouse_09-2020	null	[MS,MS:1001208,SEQUEST,]	54.10	47.753	null	null	0.53
PRT	P00329	Alcohol dehydrogenase 1 OS=Mus musculus OX=10090 GN=Adh1 PE=1 SV=2	null	null	Mouse_09-2020	null	[MS,MS:1001208,SEQUEST,]	25.73	29.454	null	null	0.24
PRT	Q91YI0	Argininosuccinate lyase OS=Mus musculus OX=10090 GN=Asl PE=1 SV=1	null	null	Mouse_09-2020	null	[MS,MS:1001208,SEQUEST,]	32.23	35.689	null	null	0.27
PRT	Q64374	Regucalcin OS=Mus musculus OX=10090 GN=Rgn PE=1 SV=1	null	null	Mouse_09-2020	null	[MS,MS:1001208,SEQUEST,]	41.02	52.968	null	null	0.40
PRT	Q8VCT4	Carboxylesterase 1D OS=Mus musculus OX=10090 GN=Ces1d PE=1 SV=1	null	null	Mouse_09-2020	null	[MS,MS:1001208,SEQUEST,]	33.26	35.148	null	null	0.27
PRT	Q8QZT1	Acetyl-CoA acetyltransferase, mitochondrial OS=Mus musculus OX=10090 GN=Acat1 PE=1 SV=1	null	null	Mouse_09-2020	null	[MS,MS:1001208,SEQUEST,]	59.03	61.666	null	null	0.35
PRT	P08249	Malate dehydrogenase, mitochondrial OS=Mus musculus OX=10090 GN=Mdh2 PE=1 SV=3	null	null	Mouse_09-2020	null	[MS,MS:1001208,SEQUEST,]	24.09	30.512	null	null	0.43
PRT	Q9JII6	Aldo-keto reductase family 1 member A1 OS=Mus musculus OX=10090 GN=Akr1a1 PE=1 SV=3	null	null	Mouse_09-2020	null	[MS,MS:1001208,SEQUEST,]	23.25	27.904	null	null	0.36
PRT	Q9DCW4	Electron transfer flavoprotein subunit beta OS=Mus musculus OX=10090 GN=Etfb PE=1 SV=3	null	null	Mouse_09-2020	null	[MS,MS:1001208,SEQUEST,]	34.75	39.875	null	null	0.46
PRT	Q9EQ20	Methylmalonate-semialdehyde dehydrogenase [acylating], mitochondrial OS=Mus musculus OX=10090 GN=Aldh6a1 PE=1 SV=1	null	null	Mouse_09-2020	null	[MS,MS:1001208,SEQUEST,]	45.00	53.919	null	null	0.31
PRT	Q9DBE0	Cysteine sulfinic acid decarboxylase OS=Mus musculus OX=10090 GN=Csad PE=1 SV=1	null	null	Mouse_09-2020	null	[MS,MS:1001208,SEQUEST,]	34.41	35.233	null	null	0.17
PRT	P24369	Peptidyl-prolyl cis-trans isomerase B OS=Mus musculus OX=10090 GN=Ppib PE=1 SV=2	null	null	Mouse_09-2020	null	[MS,MS:1001208,SEQUEST,]	22.41	25.516	null	null	0.50
PRT	Q8CHT0	Delta-1-pyrroline-5-carboxylate dehydrogenase, mitochondrial OS=Mus musculus OX=10090 GN=Aldh4a1 PE=1 SV=3	null	null	Mouse_09-2020	null	[MS,MS:1001208,SEQUEST,]	24.35	25.533	null	null	0.22
PRT	A0A0R4J0Z1	Protein disulfide-isomerase A4 OS=Mus musculus OX=10090 GN=Pdia4 PE=1 SV=1	null	null	Mouse_09-2020	null	[MS,MS:1001208,SEQUEST,]	24.37	28.521	null	null	0.22
PRT	Q9DB77	Cytochrome b-c1 complex subunit 2, mitochondrial OS=Mus musculus OX=10090 GN=Uqcrc2 PE=1 SV=1	null	null	Mouse_09-2020	null	[MS,MS:1001208,SEQUEST,]	28.95	31.138	null	null	0.30
PRT	Q8VC30	Triokinase/FMN cyclase OS=Mus musculus OX=10090 GN=Tkfc PE=1 SV=1	null	null	Mouse_09-2020	null	[MS,MS:1001208,SEQUEST,]	25.97	31.249	null	null	0.27
PRT	D3Z041	Long-chain-fatty-acid--CoA ligase 1 OS=Mus musculus OX=10090 GN=Acsl1 PE=1 SV=1	null	null	Mouse_09-2020	null	[MS,MS:1001208,SEQUEST,]	27.46	33.228	null	null	0.17
PRT	Q64442	Sorbitol dehydrogenase OS=Mus musculus OX=10090 GN=Sord PE=1 SV=3	null	null	Mouse_09-2020	null	[MS,MS:1001208,SEQUEST,]	34.72	41.481	null	null	0.31
PRT	Q64433	10 kDa heat shock protein, mitochondrial OS=Mus musculus OX=10090 GN=Hspe1 PE=1 SV=2	null	null	Mouse_09-2020	null	[MS,MS:1001208,SEQUEST,]	20.07	25.940	null	null	0.78
PRT	P19096	Fatty acid synthase OS=Mus musculus OX=10090 GN=Fasn PE=1 SV=2	null	null	Mouse_09-2020	null	[MS,MS:1001208,SEQUEST,]	19.97	26.083	null	null	0.05
PRT	P51660	Peroxisomal multifunctional enzyme type 2 OS=Mus musculus OX=10090 GN=Hsd17b4 PE=1 SV=3	null	null	Mouse_09-2020	null	[MS,MS:1001208,SEQUEST,]	32.99	42.544	null	null	0.18
PRT	Q99K67	Alpha-aminoadipic semialdehyde synthase, mitochondrial OS=Mus musculus OX=10090 GN=Aass PE=1 SV=1	null	null	Mouse_09-2020	null	[MS,MS:1001208,SEQUEST,]	26.57	31.349	null	null	0.12
PRT	P34914	Bifunctional epoxide hydrolase 2 OS=Mus musculus OX=10090 GN=Ephx2 PE=1 SV=2	null	null	Mouse_09-2020	null	[MS,MS:1001208,SEQUEST,]	26.01	28.425	null	null	0.27
PRT	P58252	Elongation factor 2 OS=Mus musculus OX=10090 GN=Eef2 PE=1 SV=2	null	null	Mouse_09-2020	null	[MS,MS:1001208,SEQUEST,]	23.98	27.590	null	null	0.10
PRT	P31786	Acyl-CoA-binding protein OS=Mus musculus OX=10090 GN=Dbi PE=1 SV=2	null	null	Mouse_09-2020	null	[MS,MS:1001208,SEQUEST,]	24.25	38.637	null	null	0.72
PRT	Q9Z2I8	Succinate--CoA ligase [GDP-forming] subunit beta, mitochondrial OS=Mus musculus OX=10090 GN=Suclg2 PE=1 SV=3	null	null	Mouse_09-2020	null	[MS,MS:1001208,SEQUEST,]	14.95	20.228	null	null	0.22
PRT	P47911	60S ribosomal protein L6 OS=Mus musculus OX=10090 GN=Rpl6 PE=1 SV=3	null	null	Mouse_09-2020	null	[MS,MS:1001208,SEQUEST,]	11.85	15.457	null	null	0.25
PRT	Q9CPU0	Lactoylglutathione lyase OS=Mus musculus OX=10090 GN=Glo1 PE=1 SV=3	null	null	Mouse_09-2020	null	[MS,MS:1001208,SEQUEST,]	29.17	24.714	null	null	0.38
PRT	P09411	Phosphoglycerate kinase 1 OS=Mus musculus OX=10090 GN=Pgk1 PE=1 SV=4	null	null	Mouse_09-2020	null	[MS,MS:1001208,SEQUEST,]	22.66	25.387	null	null	0.31
PRT	E9PWK1	Epoxide hydrolase OS=Mus musculus OX=10090 GN=Ephx1 PE=1 SV=1	null	null	Mouse_09-2020	null	[MS,MS:1001208,SEQUEST,]	22.89	26.138	null	null	0.24
PRT	P40142	Transketolase OS=Mus musculus OX=10090 GN=Tkt PE=1 SV=1	null	null	Mouse_09-2020	null	[MS,MS:1001208,SEQUEST,]	19.50	24.939	null	null	0.22
PRT	P17751	Triosephosphate isomerase OS=Mus musculus OX=10090 GN=Tpi1 PE=1 SV=4	null	null	Mouse_09-2020	null	[MS,MS:1001208,SEQUEST,]	18.90	19.991	null	null	0.35
PRT	Q8BH00	2-aminomuconic semialdehyde dehydrogenase OS=Mus musculus OX=10090 GN=Aldh8a1 PE=1 SV=1	null	null	Mouse_09-2020	null	[MS,MS:1001208,SEQUEST,]	9.36	13.437	null	null	0.24
PRT	Q64458	Cytochrome P450 2C29 OS=Mus musculus OX=10090 GN=Cyp2c29 PE=1 SV=2	null	null	Mouse_09-2020	null	[MS,MS:1001208,SEQUEST,]	28.18	32.234	null	null	0.24
PRT	P52196	Thiosulfate sulfurtransferase OS=Mus musculus OX=10090 GN=Tst PE=1 SV=3	null	null	Mouse_09-2020	null	[MS,MS:1001208,SEQUEST,]	20.41	18.685	null	null	0.31
PRT	E9Q5F6	Polyubiquitin-C (Fragment) OS=Mus musculus OX=10090 GN=Ubc PE=1 SV=1	null	null	Mouse_09-2020	null	[MS,MS:1001208,SEQUEST,]	9.95	19.635	null	null	0.84
PRT	P14152	Malate dehydrogenase, cytoplasmic OS=Mus musculus OX=10090 GN=Mdh1 PE=1 SV=3	null	null	Mouse_09-2020	null	[MS,MS:1001208,SEQUEST,]	18.05	22.880	null	null	0.25
PRT	Q91XE0	Glycine N-acyltransferase OS=Mus musculus OX=10090 GN=Glyat PE=1 SV=1	null	null	Mouse_09-2020	null	[MS,MS:1001208,SEQUEST,]	38.45	45.417	null	null	0.36
PRT	Q9DB20	ATP synthase subunit O, mitochondrial OS=Mus musculus OX=10090 GN=Atp5po PE=1 SV=1	null	null	Mouse_09-2020	null	[MS,MS:1001208,SEQUEST,]	32.83	35.232	null	null	0.46
PRT	Q64459	Cytochrome P450 3A11 OS=Mus musculus OX=10090 GN=Cyp3a11 PE=1 SV=1	null	null	Mouse_09-2020	null	[MS,MS:1001208,SEQUEST,]	15.74	19.386	null	null	0.18
PRT	O70475	UDP-glucose 6-dehydrogenase OS=Mus musculus OX=10090 GN=Ugdh PE=1 SV=1	null	null	Mouse_09-2020	null	[MS,MS:1001208,SEQUEST,]	18.16	21.236	null	null	0.18
PRT	P61255	60S ribosomal protein L26 OS=Mus musculus OX=10090 GN=Rpl26 PE=1 SV=1	null	null	Mouse_09-2020	null	[MS,MS:1001208,SEQUEST,]	16.94	17.312	null	null	0.39
PRT	P28271	Cytoplasmic aconitate hydratase OS=Mus musculus OX=10090 GN=Aco1 PE=1 SV=3	null	null	Mouse_09-2020	null	[MS,MS:1001208,SEQUEST,]	24.43	27.682	null	null	0.10
PRT	G3X982	Aldehyde oxidase 3 OS=Mus musculus OX=10090 GN=Aox3 PE=1 SV=1	null	null	Mouse_09-2020	null	[MS,MS:1001208,SEQUEST,]	16.22	18.451	null	null	0.09
PRT	P54071	Isocitrate dehydrogenase [NADP], mitochondrial OS=Mus musculus OX=10090 GN=Idh2 PE=1 SV=3	null	null	Mouse_09-2020	null	[MS,MS:1001208,SEQUEST,]	7.59	11.225	null	null	0.23
PRT	G5E850	Cytochrome b5 OS=Mus musculus OX=10090 GN=Cyb5a PE=1 SV=1	null	null	Mouse_09-2020	null	[MS,MS:1001208,SEQUEST,]	27.01	34.105	null	null	0.77
PRT	P28474	Alcohol dehydrogenase class-3 OS=Mus musculus OX=10090 GN=Adh5 PE=1 SV=3	null	null	Mouse_09-2020	null	[MS,MS:1001208,SEQUEST,]	6.08	11.290	null	null	0.18
PRT	P50544	Very long-chain specific acyl-CoA dehydrogenase, mitochondrial OS=Mus musculus OX=10090 GN=Acadvl PE=1 SV=3	null	null	Mouse_09-2020	null	[MS,MS:1001208,SEQUEST,]	15.16	17.834	null	null	0.17
PRT	Q9CPY7	Cytosol aminopeptidase OS=Mus musculus OX=10090 GN=Lap3 PE=1 SV=3	null	null	Mouse_09-2020	null	[MS,MS:1001208,SEQUEST,]	29.95	31.258	null	null	0.21
PRT	A0A1B0GSR9	L-lactate dehydrogenase OS=Mus musculus OX=10090 GN=Ldha PE=1 SV=1	null	null	Mouse_09-2020	null	[MS,MS:1001208,SEQUEST,]	19.14	19.283	null	null	0.23
PRT	P56593	Cytochrome P450 2A12 OS=Mus musculus OX=10090 GN=Cyp2a12 PE=1 SV=2	null	null	Mouse_09-2020	null	[MS,MS:1001208,SEQUEST,]	14.18	19.503	null	null	0.17
PRT	Q9DBT9	Dimethylglycine dehydrogenase, mitochondrial OS=Mus musculus OX=10090 GN=Dmgdh PE=1 SV=1	null	null	Mouse_09-2020	null	[MS,MS:1001208,SEQUEST,]	26.52	25.668	null	null	0.14
PRT	P60710	Actin, cytoplasmic 1 OS=Mus musculus OX=10090 GN=Actb PE=1 SV=1	null	null	Mouse_09-2020	null	[MS,MS:1001208,SEQUEST,]	73.77	95.472	null	null	0.54
PRT	P07901	Heat shock protein HSP 90-alpha OS=Mus musculus OX=10090 GN=Hsp90aa1 PE=1 SV=4	null	null	Mouse_09-2020	null	[MS,MS:1001208,SEQUEST,]	32.99	31.144	null	null	0.17
PRT	Q8K169	UDP-glucuronosyltransferase OS=Mus musculus OX=10090 GN=Ugt2b5 PE=1 SV=1	null	null	Mouse_09-2020	null	[MS,MS:1001208,SEQUEST,]	38.06	34.880	null	null	0.22
PRT	Q91WU0	Carboxylesterase 1F OS=Mus musculus OX=10090 GN=Ces1f PE=1 SV=1	null	null	Mouse_09-2020	null	[MS,MS:1001208,SEQUEST,]	37.33	38.739	null	null	0.19
PRT	P33267	Cytochrome P450 2F2 OS=Mus musculus OX=10090 GN=Cyp2f2 PE=1 SV=1	null	null	Mouse_09-2020	null	[MS,MS:1001208,SEQUEST,]	24.23	21.191	null	null	0.18
PRT	Q9QXF8	Glycine N-methyltransferase OS=Mus musculus OX=10090 GN=Gnmt PE=1 SV=3	null	null	Mouse_09-2020	null	[MS,MS:1001208,SEQUEST,]	31.39	31.498	null	null	0.28
PRT	Q9CQ62	2,4-dienoyl-CoA reductase, mitochondrial OS=Mus musculus OX=10090 GN=Decr1 PE=1 SV=1	null	null	Mouse_09-2020	null	[MS,MS:1001208,SEQUEST,]	21.37	24.757	null	null	0.26
PRT	P51881	ADP/ATP translocase 2 OS=Mus musculus OX=10090 GN=Slc25a5 PE=1 SV=3	null	null	Mouse_09-2020	null	[MS,MS:1001208,SEQUEST,]	25.02	24.320	null	null	0.22
PRT	Q6GT24	Peroxiredoxin-6 OS=Mus musculus OX=10090 GN=Prdx6 PE=1 SV=1	null	null	Mouse_09-2020	null	[MS,MS:1001208,SEQUEST,]	17.92	18.989	null	null	0.22
PRT	Q01853	Transitional endoplasmic reticulum ATPase OS=Mus musculus OX=10090 GN=Vcp PE=1 SV=4	null	null	Mouse_09-2020	null	[MS,MS:1001208,SEQUEST,]	17.58	14.771	null	null	0.12
PRT	P40936	Indolethylamine N-methyltransferase OS=Mus musculus OX=10090 GN=Inmt PE=1 SV=1	null	null	Mouse_09-2020	null	[MS,MS:1001208,SEQUEST,]	11.77	19.912	null	null	0.29
PRT	Q00623	Apolipoprotein A-I OS=Mus musculus OX=10090 GN=Apoa1 PE=1 SV=2	null	null	Mouse_09-2020	null	[MS,MS:1001208,SEQUEST,]	11.99	16.410	null	null	0.32
PRT	Q9QXX4	Calcium-binding mitochondrial carrier protein Aralar2 OS=Mus musculus OX=10090 GN=Slc25a13 PE=1 SV=1	null	null	Mouse_09-2020	null	[MS,MS:1001208,SEQUEST,]	18.30	17.426	null	null	0.13
PRT	E0CXN5	Glycerol-3-phosphate dehydrogenase [NAD(+)] OS=Mus musculus OX=10090 GN=Gpd1 PE=1 SV=1	null	null	Mouse_09-2020	null	[MS,MS:1001208,SEQUEST,]	21.52	19.304	null	null	0.24
PRT	Q9Z2V4	Phosphoenolpyruvate carboxykinase, cytosolic [GTP] OS=Mus musculus OX=10090 GN=Pck1 PE=1 SV=1	null	null	Mouse_09-2020	null	[MS,MS:1001208,SEQUEST,]	17.76	17.197	null	null	0.13
PRT	P97872	Flavin-containing monooxygenase 5 OS=Mus musculus OX=10090 GN=Fmo5 PE=1 SV=4	null	null	Mouse_09-2020	null	[MS,MS:1001208,SEQUEST,]	20.03	23.113	null	null	0.15
PRT	Q91ZJ5	UTP--glucose-1-phosphate uridylyltransferase OS=Mus musculus OX=10090 GN=Ugp2 PE=1 SV=3	null	null	Mouse_09-2020	null	[MS,MS:1001208,SEQUEST,]	15.45	17.808	null	null	0.19
PRT	P35505	Fumarylacetoacetase OS=Mus musculus OX=10090 GN=Fah PE=1 SV=2	null	null	Mouse_09-2020	null	[MS,MS:1001208,SEQUEST,]	19.24	21.880	null	null	0.24
PRT	P00186	Cytochrome P450 1A2 OS=Mus musculus OX=10090 GN=Cyp1a2 PE=1 SV=1	null	null	Mouse_09-2020	null	[MS,MS:1001208,SEQUEST,]	15.38	17.492	null	null	0.14
PRT	P11499	Heat shock protein HSP 90-beta OS=Mus musculus OX=10090 GN=Hsp90ab1 PE=1 SV=3	null	null	Mouse_09-2020	null	[MS,MS:1001208,SEQUEST,]	39.98	44.923	null	null	0.20
PRT	Q91X77	Cytochrome P450 2C50 OS=Mus musculus OX=10090 GN=Cyp2c50 PE=1 SV=2	null	null	Mouse_09-2020	null	[MS,MS:1001208,SEQUEST,]	31.21	25.561	null	null	0.17
PRT	A0A0R4IZY2	Cytochrome P450 2D26 OS=Mus musculus OX=10090 GN=Cyp2d26 PE=1 SV=1	null	null	Mouse_09-2020	null	[MS,MS:1001208,SEQUEST,]	15.23	16.145	null	null	0.16
PRT	P70694	Estradiol 17 beta-dehydrogenase 5 OS=Mus musculus OX=10090 GN=Akr1c6 PE=1 SV=1	null	null	Mouse_09-2020	null	[MS,MS:1001208,SEQUEST,]	34.67	47.434	null	null	0.28
PRT	P08228	Superoxide dismutase [Cu-Zn] OS=Mus musculus OX=10090 GN=Sod1 PE=1 SV=2	null	null	Mouse_09-2020	null	[MS,MS:1001208,SEQUEST,]	35.13	43.394	null	null	0.50
PRT	P52760	2-iminobutanoate/2-iminopropanoate deaminase OS=Mus musculus OX=10090 GN=Rida PE=1 SV=3	null	null	Mouse_09-2020	null	[MS,MS:1001208,SEQUEST,]	22.63	26.483	null	null	0.46
PRT	Q9D0F9	Phosphoglucomutase-1 OS=Mus musculus OX=10090 GN=Pgm1 PE=1 SV=4	null	null	Mouse_09-2020	null	[MS,MS:1001208,SEQUEST,]	7.85	10.666	null	null	0.14
PRT	P35492	Histidine ammonia-lyase OS=Mus musculus OX=10090 GN=Hal PE=1 SV=1	null	null	Mouse_09-2020	null	[MS,MS:1001208,SEQUEST,]	16.12	16.987	null	null	0.09
PRT	P45952	Medium-chain specific acyl-CoA dehydrogenase, mitochondrial OS=Mus musculus OX=10090 GN=Acadm PE=1 SV=1	null	null	Mouse_09-2020	null	[MS,MS:1001208,SEQUEST,]	24.50	28.217	null	null	0.18
PRT	P42125	Enoyl-CoA delta isomerase 1, mitochondrial OS=Mus musculus OX=10090 GN=Eci1 PE=1 SV=2	null	null	Mouse_09-2020	null	[MS,MS:1001208,SEQUEST,]	15.46	16.893	null	null	0.25
PRT	O55022	Membrane-associated progesterone receptor component 1 OS=Mus musculus OX=10090 GN=Pgrmc1 PE=1 SV=4	null	null	Mouse_09-2020	null	[MS,MS:1001208,SEQUEST,]	20.54	21.309	null	null	0.27
PRT	Q80XN0	D-beta-hydroxybutyrate dehydrogenase, mitochondrial OS=Mus musculus OX=10090 GN=Bdh1 PE=1 SV=2	null	null	Mouse_09-2020	null	[MS,MS:1001208,SEQUEST,]	17.88	16.609	null	null	0.16
PRT	Q6ZWN5	40S ribosomal protein S9 OS=Mus musculus OX=10090 GN=Rps9 PE=1 SV=3	null	null	Mouse_09-2020	null	[MS,MS:1001208,SEQUEST,]	12.80	11.799	null	null	0.32
PRT	P11352	Glutathione peroxidase 1 OS=Mus musculus OX=10090 GN=Gpx1 PE=1 SV=2	null	null	Mouse_09-2020	null	[MS,MS:1001208,SEQUEST,]	16.03	17.413	null	null	0.47
PRT	F6QPR1	Prohibitin (Fragment) OS=Mus musculus OX=10090 GN=Phb2 PE=1 SV=1	null	null	Mouse_09-2020	null	[MS,MS:1001208,SEQUEST,]	15.54	19.670	null	null	0.42
PRT	Q78JT3	3-hydroxyanthranilate 3,4-dioxygenase OS=Mus musculus OX=10090 GN=Haao PE=1 SV=1	null	null	Mouse_09-2020	null	[MS,MS:1001208,SEQUEST,]	13.38	17.028	null	null	0.28
PRT	P05214	Tubulin alpha-3 chain OS=Mus musculus OX=10090 GN=Tuba3a PE=1 SV=1	null	null	Mouse_09-2020	null	[MS,MS:1001208,SEQUEST,]	17.05	14.555	null	null	0.19
PRT	A0A1W2P733	C-1-tetrahydrofolate synthase, cytoplasmic OS=Mus musculus OX=10090 GN=Mthfd1 PE=1 SV=1	null	null	Mouse_09-2020	null	[MS,MS:1001208,SEQUEST,]	12.51	16.329	null	null	0.09
PRT	O09173	Homogentisate 1,2-dioxygenase OS=Mus musculus OX=10090 GN=Hgd PE=1 SV=2	null	null	Mouse_09-2020	null	[MS,MS:1001208,SEQUEST,]	20.42	14.474	null	null	0.13
PRT	Q8BH95	Enoyl-CoA hydratase, mitochondrial OS=Mus musculus OX=10090 GN=Echs1 PE=1 SV=1	null	null	Mouse_09-2020	null	[MS,MS:1001208,SEQUEST,]	18.61	18.486	null	null	0.31
PRT	Q9QXE0	2-hydroxyacyl-CoA lyase 1 OS=Mus musculus OX=10090 GN=Hacl1 PE=1 SV=2	null	null	Mouse_09-2020	null	[MS,MS:1001208,SEQUEST,]	17.19	19.573	null	null	0.15
PRT	P06801	NADP-dependent malic enzyme OS=Mus musculus OX=10090 GN=Me1 PE=1 SV=2	null	null	Mouse_09-2020	null	[MS,MS:1001208,SEQUEST,]	12.72	13.522	null	null	0.13
PRT	Q8CG76	Aflatoxin B1 aldehyde reductase member 2 OS=Mus musculus OX=10090 GN=Akr7a2 PE=1 SV=3	null	null	Mouse_09-2020	null	[MS,MS:1001208,SEQUEST,]	19.86	19.412	null	null	0.25
PRT	P14148	60S ribosomal protein L7 OS=Mus musculus OX=10090 GN=Rpl7 PE=1 SV=2	null	null	Mouse_09-2020	null	[MS,MS:1001208,SEQUEST,]	13.34	8.971	null	null	0.22
PRT	Q61598	Rab GDP dissociation inhibitor beta OS=Mus musculus OX=10090 GN=Gdi2 PE=1 SV=1	null	null	Mouse_09-2020	null	[MS,MS:1001208,SEQUEST,]	12.58	15.902	null	null	0.14
PRT	A0A0A0MQ68	Glutaryl-CoA dehydrogenase, mitochondrial OS=Mus musculus OX=10090 GN=Gcdh PE=1 SV=1	null	null	Mouse_09-2020	null	[MS,MS:1001208,SEQUEST,]	15.03	15.483	null	null	0.13
PRT	P97807	Fumarate hydratase, mitochondrial OS=Mus musculus OX=10090 GN=Fh PE=1 SV=3	null	null	Mouse_09-2020	null	[MS,MS:1001208,SEQUEST,]	14.42	16.891	null	null	0.19
PRT	Q9WTP7	GTP:AMP phosphotransferase AK3, mitochondrial OS=Mus musculus OX=10090 GN=Ak3 PE=1 SV=3	null	null	Mouse_09-2020	null	[MS,MS:1001208,SEQUEST,]	15.96	14.961	null	null	0.34
PRT	P48758	Carbonyl reductase [NADPH] 1 OS=Mus musculus OX=10090 GN=Cbr1 PE=1 SV=3	null	null	Mouse_09-2020	null	[MS,MS:1001208,SEQUEST,]	12.76	11.701	null	null	0.23
PRT	Q91YQ5	Dolichyl-diphosphooligosaccharide--protein glycosyltransferase subunit 1 OS=Mus musculus OX=10090 GN=Rpn1 PE=1 SV=1	null	null	Mouse_09-2020	null	[MS,MS:1001208,SEQUEST,]	21.97	19.671	null	null	0.11
PRT	Q9JHI5	Isovaleryl-CoA dehydrogenase, mitochondrial OS=Mus musculus OX=10090 GN=Ivd PE=1 SV=1	null	null	Mouse_09-2020	null	[MS,MS:1001208,SEQUEST,]	10.81	10.332	null	null	0.14
PRT	Q3UEL5	Imidazolonepropionate hydrolase OS=Mus musculus OX=10090 GN=Uroc1 PE=1 SV=1	null	null	Mouse_09-2020	null	[MS,MS:1001208,SEQUEST,]	11.49	16.447	null	null	0.09
PRT	Q61838	Pregnancy zone protein OS=Mus musculus OX=10090 GN=Pzp PE=1 SV=3	null	null	Mouse_09-2020	null	[MS,MS:1001208,SEQUEST,]	11.47	11.732	null	null	0.05
PRT	A0A0R4J135	Selenium-binding protein 2 OS=Mus musculus OX=10090 GN=Selenbp2 PE=1 SV=1	null	null	Mouse_09-2020	null	[MS,MS:1001208,SEQUEST,]	57.19	65.891	null	null	0.34
PRT	O35945	Aldehyde dehydrogenase, cytosolic 1 OS=Mus musculus OX=10090 GN=Aldh1a7 PE=1 SV=1	null	null	Mouse_09-2020	null	[MS,MS:1001208,SEQUEST,]	54.85	62.196	null	null	0.23
PRT	Q8QZR3	Pyrethroid hydrolase Ces2a OS=Mus musculus OX=10090 GN=Ces2a PE=1 SV=1	null	null	Mouse_09-2020	null	[MS,MS:1001208,SEQUEST,]	16.54	23.561	null	null	0.20
PRT	Q9CQN1	Heat shock protein 75 kDa, mitochondrial OS=Mus musculus OX=10090 GN=Trap1 PE=1 SV=1	null	null	Mouse_09-2020	null	[MS,MS:1001208,SEQUEST,]	13.04	14.735	null	null	0.11
PRT	Q6GSS7	Histone H2A type 2-A OS=Mus musculus OX=10090 GN=Hist2h2aa1 PE=1 SV=3	null	null	Mouse_09-2020	null	[MS,MS:1001208,SEQUEST,]	15.23	16.348	null	null	0.43
PRT	P17742	Peptidyl-prolyl cis-trans isomerase A OS=Mus musculus OX=10090 GN=Ppia PE=1 SV=2	null	null	Mouse_09-2020	null	[MS,MS:1001208,SEQUEST,]	9.82	16.705	null	null	0.39
PRT	Q99LC5	Electron transfer flavoprotein subunit alpha, mitochondrial OS=Mus musculus OX=10090 GN=Etfa PE=1 SV=2	null	null	Mouse_09-2020	null	[MS,MS:1001208,SEQUEST,]	15.40	16.122	null	null	0.25
PRT	Q61425	Hydroxyacyl-coenzyme A dehydrogenase, mitochondrial OS=Mus musculus OX=10090 GN=Hadh PE=1 SV=2	null	null	Mouse_09-2020	null	[MS,MS:1001208,SEQUEST,]	7.89	12.705	null	null	0.20
PRT	Q9CZ13	Cytochrome b-c1 complex subunit 1, mitochondrial OS=Mus musculus OX=10090 GN=Uqcrc1 PE=1 SV=2	null	null	Mouse_09-2020	null	[MS,MS:1001208,SEQUEST,]	17.77	11.435	null	null	0.11
PRT	Q9DCN2	NADH-cytochrome b5 reductase 3 OS=Mus musculus OX=10090 GN=Cyb5r3 PE=1 SV=3	null	null	Mouse_09-2020	null	[MS,MS:1001208,SEQUEST,]	17.61	17.387	null	null	0.25
PRT	O88451	Retinol dehydrogenase 7 OS=Mus musculus OX=10090 GN=Rdh7 PE=1 SV=1	null	null	Mouse_09-2020	null	[MS,MS:1001208,SEQUEST,]	8.13	6.164	null	null	0.15
PRT	P12970	60S ribosomal protein L7a OS=Mus musculus OX=10090 GN=Rpl7a PE=1 SV=2	null	null	Mouse_09-2020	null	[MS,MS:1001208,SEQUEST,]	9.13	10.375	null	null	0.24
PRT	Q9WTP6	Adenylate kinase 2, mitochondrial OS=Mus musculus OX=10090 GN=Ak2 PE=1 SV=5	null	null	Mouse_09-2020	null	[MS,MS:1001208,SEQUEST,]	11.44	12.093	null	null	0.24
PRT	Q8BGL3	Sulfotransferase OS=Mus musculus OX=10090 GN=Sult2a8 PE=1 SV=1	null	null	Mouse_09-2020	null	[MS,MS:1001208,SEQUEST,]	14.52	13.180	null	null	0.22
PRT	P99027	60S acidic ribosomal protein P2 OS=Mus musculus OX=10090 GN=Rplp2 PE=1 SV=3	null	null	Mouse_09-2020	null	[MS,MS:1001208,SEQUEST,]	21.10	32.695	null	null	0.72
PRT	A0A1B0GS68	60S ribosomal protein L13a OS=Mus musculus OX=10090 GN=Gm45713 PE=2 SV=1	null	null	Mouse_09-2020	null	[MS,MS:1001208,SEQUEST,]	1.86	5.269	null	null	0.09
PRT	P14824	Annexin A6 OS=Mus musculus OX=10090 GN=Anxa6 PE=1 SV=3	null	null	Mouse_09-2020	null	[MS,MS:1001208,SEQUEST,]	7.40	9.857	null	null	0.09
PRT	Q8K2B3	Succinate dehydrogenase [ubiquinone] flavoprotein subunit, mitochondrial OS=Mus musculus OX=10090 GN=Sdha PE=1 SV=1	null	null	Mouse_09-2020	null	[MS,MS:1001208,SEQUEST,]	9.70	13.218	null	null	0.09
PRT	Q9CPQ1	Cytochrome c oxidase subunit 6C OS=Mus musculus OX=10090 GN=Cox6c PE=1 SV=3	null	null	Mouse_09-2020	null	[MS,MS:1001208,SEQUEST,]	7.15	10.857	null	null	0.28
PRT	Q91X83	S-adenosylmethionine synthase isoform type-1 OS=Mus musculus OX=10090 GN=Mat1a PE=1 SV=1	null	null	Mouse_09-2020	null	[MS,MS:1001208,SEQUEST,]	13.46	14.875	null	null	0.14
PRT	E9Q1Q9	Ketohexokinase OS=Mus musculus OX=10090 GN=Khk PE=1 SV=1	null	null	Mouse_09-2020	null	[MS,MS:1001208,SEQUEST,]	8.88	10.894	null	null	0.15
PRT	Q921I1	Serotransferrin OS=Mus musculus OX=10090 GN=Tf PE=1 SV=1	null	null	Mouse_09-2020	null	[MS,MS:1001208,SEQUEST,]	14.79	17.960	null	null	0.10
PRT	P61358	60S ribosomal protein L27 OS=Mus musculus OX=10090 GN=Rpl27 PE=1 SV=2	null	null	Mouse_09-2020	null	[MS,MS:1001208,SEQUEST,]	7.80	8.457	null	null	0.32
PRT	P52840	Sulfotransferase 1A1 OS=Mus musculus OX=10090 GN=Sult1a1 PE=1 SV=1	null	null	Mouse_09-2020	null	[MS,MS:1001208,SEQUEST,]	13.70	12.458	null	null	0.18
PRT	P62897	Cytochrome c, somatic OS=Mus musculus OX=10090 GN=Cycs PE=1 SV=2	null	null	Mouse_09-2020	null	[MS,MS:1001208,SEQUEST,]	11.84	13.983	null	null	0.38
PRT	Q64475	Histone H2B type 1-B OS=Mus musculus OX=10090 GN=H2bc3 PE=1 SV=3	null	null	Mouse_09-2020	null	[MS,MS:1001208,SEQUEST,]	10.75	11.460	null	null	0.31
PRT	Q99LX0	Parkinson disease protein 7 homolog OS=Mus musculus OX=10090 GN=Park7 PE=1 SV=1	null	null	Mouse_09-2020	null	[MS,MS:1001208,SEQUEST,]	10.29	10.820	null	null	0.24
PRT	Q9DCM2	Glutathione S-transferase kappa 1 OS=Mus musculus OX=10090 GN=Gstk1 PE=1 SV=3	null	null	Mouse_09-2020	null	[MS,MS:1001208,SEQUEST,]	15.43	16.522	null	null	0.30
PRT	P15105	Glutamine synthetase OS=Mus musculus OX=10090 GN=Glul PE=1 SV=6	null	null	Mouse_09-2020	null	[MS,MS:1001208,SEQUEST,]	16.16	17.517	null	null	0.18
PRT	P02762	Major urinary protein 6 OS=Mus musculus OX=10090 GN=Mup6 PE=1 SV=2	null	null	Mouse_09-2020	null	[MS,MS:1001208,SEQUEST,]	15.31	19.075	null	null	0.28
PRT	Q9DBF1	Alpha-aminoadipic semialdehyde dehydrogenase OS=Mus musculus OX=10090 GN=Aldh7a1 PE=1 SV=4	null	null	Mouse_09-2020	null	[MS,MS:1001208,SEQUEST,]	12.16	13.222	null	null	0.08
PRT	P28665	Murinoglobulin-1 OS=Mus musculus OX=10090 GN=Mug1 PE=1 SV=3	null	null	Mouse_09-2020	null	[MS,MS:1001208,SEQUEST,]	17.89	17.540	null	null	0.04
PRT	Q9DCY0	Glycine N-acyltransferase-like protein Keg1 OS=Mus musculus OX=10090 GN=Keg1 PE=1 SV=1	null	null	Mouse_09-2020	null	[MS,MS:1001208,SEQUEST,]	13.75	15.109	null	null	0.21
PRT	Q9DCX2	ATP synthase subunit d, mitochondrial OS=Mus musculus OX=10090 GN=Atp5pd PE=1 SV=3	null	null	Mouse_09-2020	null	[MS,MS:1001208,SEQUEST,]	10.91	10.062	null	null	0.39
PRT	Q63880	Carboxylesterase 3A OS=Mus musculus OX=10090 GN=Ces3a PE=1 SV=2	null	null	Mouse_09-2020	null	[MS,MS:1001208,SEQUEST,]	30.03	26.187	null	null	0.19
PRT	P68372	Tubulin beta-4B chain OS=Mus musculus OX=10090 GN=Tubb4b PE=1 SV=1	null	null	Mouse_09-2020	null	[MS,MS:1001208,SEQUEST,]	42.00	35.278	null	null	0.32
PRT	Q8R084	UDP-glucuronosyltransferase OS=Mus musculus OX=10090 GN=Ugt2b1 PE=1 SV=1	null	null	Mouse_09-2020	null	[MS,MS:1001208,SEQUEST,]	23.93	23.837	null	null	0.13
PRT	Q60932	Voltage-dependent anion-selective channel protein 1 OS=Mus musculus OX=10090 GN=Vdac1 PE=1 SV=3	null	null	Mouse_09-2020	null	[MS,MS:1001208,SEQUEST,]	10.54	10.827	null	null	0.16
PRT	Q8JZR0	Long-chain-fatty-acid--CoA ligase 5 OS=Mus musculus OX=10090 GN=Acsl5 PE=1 SV=1	null	null	Mouse_09-2020	null	[MS,MS:1001208,SEQUEST,]	9.81	11.233	null	null	0.07
PRT	Q9D8E6	60S ribosomal protein L4 OS=Mus musculus OX=10090 GN=Rpl4 PE=1 SV=3	null	null	Mouse_09-2020	null	[MS,MS:1001208,SEQUEST,]	8.67	10.515	null	null	0.11
PRT	P62270	40S ribosomal protein S18 OS=Mus musculus OX=10090 GN=Rps18 PE=1 SV=3	null	null	Mouse_09-2020	null	[MS,MS:1001208,SEQUEST,]	15.64	16.419	null	null	0.24
PRT	Q9CZM2	60S ribosomal protein L15 OS=Mus musculus OX=10090 GN=Rpl15 PE=1 SV=4	null	null	Mouse_09-2020	null	[MS,MS:1001208,SEQUEST,]	9.25	11.885	null	null	0.23
PRT	Q07417	Short-chain specific acyl-CoA dehydrogenase, mitochondrial OS=Mus musculus OX=10090 GN=Acads PE=1 SV=2	null	null	Mouse_09-2020	null	[MS,MS:1001208,SEQUEST,]	16.05	13.133	null	null	0.11
PRT	Q9CXW4	60S ribosomal protein L11 OS=Mus musculus OX=10090 GN=Rpl11 PE=1 SV=4	null	null	Mouse_09-2020	null	[MS,MS:1001208,SEQUEST,]	6.99	9.396	null	null	0.16
PRT	Q8VBT2	L-serine dehydratase/L-threonine deaminase OS=Mus musculus OX=10090 GN=Sds PE=1 SV=3	null	null	Mouse_09-2020	null	[MS,MS:1001208,SEQUEST,]	7.69	7.923	null	null	0.16
PRT	Q01768	Nucleoside diphosphate kinase B OS=Mus musculus OX=10090 GN=Nme2 PE=1 SV=1	null	null	Mouse_09-2020	null	[MS,MS:1001208,SEQUEST,]	10.87	15.252	null	null	0.32
PRT	P47915	60S ribosomal protein L29 OS=Mus musculus OX=10090 GN=Rpl29 PE=1 SV=2	null	null	Mouse_09-2020	null	[MS,MS:1001208,SEQUEST,]	1.93	6.730	null	null	0.21
PRT	G3UZJ4	Peroxiredoxin-5, mitochondrial OS=Mus musculus OX=10090 GN=Prdx5 PE=1 SV=1	null	null	Mouse_09-2020	null	[MS,MS:1001208,SEQUEST,]	15.47	16.184	null	null	0.20
PRT	Q9CPQ8	ATP synthase subunit g, mitochondrial OS=Mus musculus OX=10090 GN=Atp5mg PE=1 SV=1	null	null	Mouse_09-2020	null	[MS,MS:1001208,SEQUEST,]	20.60	20.804	null	null	0.50
PRT	P55096	ATP-binding cassette sub-family D member 3 OS=Mus musculus OX=10090 GN=Abcd3 PE=1 SV=2	null	null	Mouse_09-2020	null	[MS,MS:1001208,SEQUEST,]	11.62	9.909	null	null	0.09
PRT	Q921R2	40S ribosomal protein S13 OS=Mus musculus OX=10090 GN=Rps13 PE=1 SV=1	null	null	Mouse_09-2020	null	[MS,MS:1001208,SEQUEST,]	10.23	15.782	null	null	0.32
PRT	Q8BWQ1	UDP-glucuronosyltransferase 2A3 OS=Mus musculus OX=10090 GN=Ugt2a3 PE=1 SV=1	null	null	Mouse_09-2020	null	[MS,MS:1001208,SEQUEST,]	8.83	10.214	null	null	0.11
PRT	P09671	Superoxide dismutase [Mn], mitochondrial OS=Mus musculus OX=10090 GN=Sod2 PE=1 SV=3	null	null	Mouse_09-2020	null	[MS,MS:1001208,SEQUEST,]	21.75	19.736	null	null	0.25
PRT	Q05DV1	NADPH--cytochrome P450 reductase OS=Mus musculus OX=10090 GN=Por PE=1 SV=1	null	null	Mouse_09-2020	null	[MS,MS:1001208,SEQUEST,]	9.94	8.839	null	null	0.09
PRT	Q9CR57	60S ribosomal protein L14 OS=Mus musculus OX=10090 GN=Rpl14 PE=1 SV=3	null	null	Mouse_09-2020	null	[MS,MS:1001208,SEQUEST,]	2.21	7.684	null	null	0.24
PRT	A0A0R4J083	Long-chain specific acyl-CoA dehydrogenase, mitochondrial OS=Mus musculus OX=10090 GN=Acadl PE=1 SV=1	null	null	Mouse_09-2020	null	[MS,MS:1001208,SEQUEST,]	9.77	12.858	null	null	0.13
PRT	P60843	Eukaryotic initiation factor 4A-I OS=Mus musculus OX=10090 GN=Eif4a1 PE=1 SV=1	null	null	Mouse_09-2020	null	[MS,MS:1001208,SEQUEST,]	14.03	15.491	null	null	0.14
PRT	P14869	60S acidic ribosomal protein P0 OS=Mus musculus OX=10090 GN=Rplp0 PE=1 SV=3	null	null	Mouse_09-2020	null	[MS,MS:1001208,SEQUEST,]	13.52	16.877	null	null	0.20
PRT	P50172	Corticosteroid 11-beta-dehydrogenase isozyme 1 OS=Mus musculus OX=10090 GN=Hsd11b1 PE=1 SV=3	null	null	Mouse_09-2020	null	[MS,MS:1001208,SEQUEST,]	10.23	10.904	null	null	0.18
PRT	D3Z4A4	Peroxiredoxin-2 (Fragment) OS=Mus musculus OX=10090 GN=Prdx2 PE=1 SV=8	null	null	Mouse_09-2020	null	[MS,MS:1001208,SEQUEST,]	10.55	11.379	null	null	0.30
PRT	P26043	Radixin OS=Mus musculus OX=10090 GN=Rdx PE=1 SV=3	null	null	Mouse_09-2020	null	[MS,MS:1001208,SEQUEST,]	11.71	14.931	null	null	0.09
PRT	P29758	Ornithine aminotransferase, mitochondrial OS=Mus musculus OX=10090 GN=Oat PE=1 SV=1	null	null	Mouse_09-2020	null	[MS,MS:1001208,SEQUEST,]	10.54	10.326	null	null	0.11
PRT	Q8VCM7	Fibrinogen gamma chain OS=Mus musculus OX=10090 GN=Fgg PE=1 SV=1	null	null	Mouse_09-2020	null	[MS,MS:1001208,SEQUEST,]	11.22	14.305	null	null	0.14
PRT	G5E902	Phosphate carrier protein, mitochondrial OS=Mus musculus OX=10090 GN=Slc25a3 PE=1 SV=1	null	null	Mouse_09-2020	null	[MS,MS:1001208,SEQUEST,]	8.56	7.777	null	null	0.10
PRT	Q8VCW8	Medium-chain acyl-CoA ligase ACSF2, mitochondrial OS=Mus musculus OX=10090 GN=Acsf2 PE=1 SV=1	null	null	Mouse_09-2020	null	[MS,MS:1001208,SEQUEST,]	14.50	14.203	null	null	0.10
PRT	Q9R1P4	Proteasome subunit alpha type-1 OS=Mus musculus OX=10090 GN=Psma1 PE=1 SV=1	null	null	Mouse_09-2020	null	[MS,MS:1001208,SEQUEST,]	5.43	8.448	null	null	0.10
PRT	Q99J08	SEC14-like protein 2 OS=Mus musculus OX=10090 GN=Sec14l2 PE=1 SV=1	null	null	Mouse_09-2020	null	[MS,MS:1001208,SEQUEST,]	8.45	7.813	null	null	0.12
PRT	Q9DCQ2	Putative L-aspartate dehydrogenase OS=Mus musculus OX=10090 GN=Aspdh PE=1 SV=1	null	null	Mouse_09-2020	null	[MS,MS:1001208,SEQUEST,]	8.55	9.914	null	null	0.19
PRT	Q8C2Q8	ATP synthase subunit gamma OS=Mus musculus OX=10090 GN=Atp5c1 PE=1 SV=1	null	null	Mouse_09-2020	null	[MS,MS:1001208,SEQUEST,]	10.08	11.310	null	null	0.19
PRT	Q99LB2	Dehydrogenase/reductase SDR family member 4 OS=Mus musculus OX=10090 GN=Dhrs4 PE=1 SV=3	null	null	Mouse_09-2020	null	[MS,MS:1001208,SEQUEST,]	12.51	12.063	null	null	0.11
PRT	P06745	Glucose-6-phosphate isomerase OS=Mus musculus OX=10090 GN=Gpi PE=1 SV=4	null	null	Mouse_09-2020	null	[MS,MS:1001208,SEQUEST,]	2.10	4.131	null	null	0.10
PRT	O35488	Very long-chain acyl-CoA synthetase OS=Mus musculus OX=10090 GN=Slc27a2 PE=1 SV=2	null	null	Mouse_09-2020	null	[MS,MS:1001208,SEQUEST,]	12.57	13.200	null	null	0.06
PRT	O08749	Dihydrolipoyl dehydrogenase, mitochondrial OS=Mus musculus OX=10090 GN=Dld PE=1 SV=2	null	null	Mouse_09-2020	null	[MS,MS:1001208,SEQUEST,]	10.64	12.853	null	null	0.09
PRT	Q543K9	Purine nucleoside phosphorylase OS=Mus musculus OX=10090 GN=Pnp PE=1 SV=1	null	null	Mouse_09-2020	null	[MS,MS:1001208,SEQUEST,]	12.19	12.012	null	null	0.17
PRT	O55125	Protein NipSnap homolog 1 OS=Mus musculus OX=10090 GN=Nipsnap1 PE=1 SV=1	null	null	Mouse_09-2020	null	[MS,MS:1001208,SEQUEST,]	6.58	6.316	null	null	0.13
PRT	P43274	Histone H1.4 OS=Mus musculus OX=10090 GN=H1-4 PE=1 SV=2	null	null	Mouse_09-2020	null	[MS,MS:1001208,SEQUEST,]	10.67	16.064	null	null	0.17
PRT	P08226	Apolipoprotein E OS=Mus musculus OX=10090 GN=Apoe PE=1 SV=2	null	null	Mouse_09-2020	null	[MS,MS:1001208,SEQUEST,]	5.79	7.197	null	null	0.11
PRT	Q8BVI4	Dihydropteridine reductase OS=Mus musculus OX=10090 GN=Qdpr PE=1 SV=2	null	null	Mouse_09-2020	null	[MS,MS:1001208,SEQUEST,]	14.01	14.664	null	null	0.23
PRT	A0A087WPF8	Protein ABHD14B (Fragment) OS=Mus musculus OX=10090 GN=Abhd14b PE=1 SV=1	null	null	Mouse_09-2020	null	[MS,MS:1001208,SEQUEST,]	12.54	13.002	null	null	0.32
PRT	Q9EQF5	Dihydropyrimidinase OS=Mus musculus OX=10090 GN=Dpys PE=1 SV=2	null	null	Mouse_09-2020	null	[MS,MS:1001208,SEQUEST,]	10.73	13.655	null	null	0.08
PRT	A0A1B0GSS8	60S ribosomal protein L18 OS=Mus musculus OX=10090 GN=Rpl18 PE=1 SV=1	null	null	Mouse_09-2020	null	[MS,MS:1001208,SEQUEST,]	8.64	8.876	null	null	0.16
PRT	Q8JZU2	Tricarboxylate transport protein, mitochondrial OS=Mus musculus OX=10090 GN=Slc25a1 PE=1 SV=1	null	null	Mouse_09-2020	null	[MS,MS:1001208,SEQUEST,]	11.99	11.391	null	null	0.13
PRT	P62751	60S ribosomal protein L23a OS=Mus musculus OX=10090 GN=Rpl23a PE=1 SV=1	null	null	Mouse_09-2020	null	[MS,MS:1001208,SEQUEST,]	8.39	8.848	null	null	0.32
PRT	Q8BP67	60S ribosomal protein L24 OS=Mus musculus OX=10090 GN=Rpl24 PE=1 SV=2	null	null	Mouse_09-2020	null	[MS,MS:1001208,SEQUEST,]	8.66	10.659	null	null	0.20
PRT	Q9CQA3	Succinate dehydrogenase [ubiquinone] iron-sulfur subunit, mitochondrial OS=Mus musculus OX=10090 GN=Sdhb PE=1 SV=1	null	null	Mouse_09-2020	null	[MS,MS:1001208,SEQUEST,]	10.25	9.222	null	null	0.10
PRT	Q9CZN7	Serine hydroxymethyltransferase, mitochondrial OS=Mus musculus OX=10090 GN=Shmt2 PE=1 SV=1	null	null	Mouse_09-2020	null	[MS,MS:1001208,SEQUEST,]	7.60	8.000	null	null	0.09
PRT	A2AFQ2	3-hydroxyacyl-CoA dehydrogenase type-2 OS=Mus musculus OX=10090 GN=Hsd17b10 PE=1 SV=1	null	null	Mouse_09-2020	null	[MS,MS:1001208,SEQUEST,]	12.63	10.536	null	null	0.19
PRT	P12787	Cytochrome c oxidase subunit 5A, mitochondrial OS=Mus musculus OX=10090 GN=Cox5a PE=1 SV=2	null	null	Mouse_09-2020	null	[MS,MS:1001208,SEQUEST,]	12.44	11.714	null	null	0.23
PRT	Q62425	Cytochrome c oxidase subunit NDUFA4 OS=Mus musculus OX=10090 GN=Ndufa4 PE=1 SV=2	null	null	Mouse_09-2020	null	[MS,MS:1001208,SEQUEST,]	7.03	6.659	null	null	0.41
PRT	P50580	Proliferation-associated protein 2G4 OS=Mus musculus OX=10090 GN=Pa2g4 PE=1 SV=3	null	null	Mouse_09-2020	null	[MS,MS:1001208,SEQUEST,]	9.72	12.182	null	null	0.13
PRT	Q9D6Y7	Mitochondrial peptide methionine sulfoxide reductase OS=Mus musculus OX=10090 GN=Msra PE=1 SV=1	null	null	Mouse_09-2020	null	[MS,MS:1001208,SEQUEST,]	6.77	11.419	null	null	0.27
PRT	P14206	40S ribosomal protein SA OS=Mus musculus OX=10090 GN=Rpsa PE=1 SV=4	null	null	Mouse_09-2020	null	[MS,MS:1001208,SEQUEST,]	11.36	12.009	null	null	0.20
PRT	Q8BW75	Amine oxidase [flavin-containing] B OS=Mus musculus OX=10090 GN=Maob PE=1 SV=4	null	null	Mouse_09-2020	null	[MS,MS:1001208,SEQUEST,]	9.71	10.913	null	null	0.10
PRT	Q99KI0	Aconitate hydratase, mitochondrial OS=Mus musculus OX=10090 GN=Aco2 PE=1 SV=1	null	null	Mouse_09-2020	null	[MS,MS:1001208,SEQUEST,]	11.20	9.869	null	null	0.07
PRT	P48036	Annexin A5 OS=Mus musculus OX=10090 GN=Anxa5 PE=1 SV=1	null	null	Mouse_09-2020	null	[MS,MS:1001208,SEQUEST,]	10.53	11.072	null	null	0.14
PRT	P17563	Methanethiol oxidase OS=Mus musculus OX=10090 GN=Selenbp1 PE=1 SV=2	null	null	Mouse_09-2020	null	[MS,MS:1001208,SEQUEST,]	48.57	52.928	null	null	0.31
PRT	Q3UEP4	UDP-glucuronosyltransferase OS=Mus musculus OX=10090 GN=Ugt2b36 PE=1 SV=1	null	null	Mouse_09-2020	null	[MS,MS:1001208,SEQUEST,]	22.01	21.193	null	null	0.12
PRT	Q9JLI0	Aldo-keto reductase a OS=Mus musculus OX=10090 GN=Akr1c12 PE=1 SV=1	null	null	Mouse_09-2020	null	[MS,MS:1001208,SEQUEST,]	13.87	10.778	null	null	0.17
PRT	J3QMG3	Voltage-dependent anion-selective channel protein 3 OS=Mus musculus OX=10090 GN=Vdac3 PE=1 SV=1	null	null	Mouse_09-2020	null	[MS,MS:1001208,SEQUEST,]	11.28	13.021	null	null	0.19
PRT	Q91WT7	3-alpha-hydroxysteroid dehydrogenase type 1 OS=Mus musculus OX=10090 GN=Akr1c14 PE=1 SV=1	null	null	Mouse_09-2020	null	[MS,MS:1001208,SEQUEST,]	11.23	10.534	null	null	0.15
PRT	Q5SX49	Profilin OS=Mus musculus OX=10090 GN=Pfn1 PE=1 SV=1	null	null	Mouse_09-2020	null	[MS,MS:1001208,SEQUEST,]	5.04	5.709	null	null	0.44
PRT	P25688	Uricase OS=Mus musculus OX=10090 GN=Uox PE=1 SV=2	null	null	Mouse_09-2020	null	[MS,MS:1001208,SEQUEST,]	7.82	14.105	null	null	0.16
PRT	Q3TML0	Protein disulfide-isomerase A6 OS=Mus musculus OX=10090 GN=Pdia6 PE=1 SV=1	null	null	Mouse_09-2020	null	[MS,MS:1001208,SEQUEST,]	5.70	6.860	null	null	0.10
PRT	Q99PG0	Arylacetamide deacetylase OS=Mus musculus OX=10090 GN=Aadac PE=1 SV=3	null	null	Mouse_09-2020	null	[MS,MS:1001208,SEQUEST,]	13.46	13.880	null	null	0.11
PRT	Q9DBG6	Dolichyl-diphosphooligosaccharide--protein glycosyltransferase subunit 2 OS=Mus musculus OX=10090 GN=Rpn2 PE=1 SV=1	null	null	Mouse_09-2020	null	[MS,MS:1001208,SEQUEST,]	13.71	16.143	null	null	0.08
PRT	Q9DBP5	UMP-CMP kinase OS=Mus musculus OX=10090 GN=Cmpk1 PE=1 SV=1	null	null	Mouse_09-2020	null	[MS,MS:1001208,SEQUEST,]	5.93	9.348	null	null	0.17
PRT	Q3U367	4-trimethylaminobutyraldehyde dehydrogenase OS=Mus musculus OX=10090 GN=Aldh9a1 PE=1 SV=1	null	null	Mouse_09-2020	null	[MS,MS:1001208,SEQUEST,]	8.94	8.935	null	null	0.08
PRT	A0A1L1SQA8	40S ribosomal protein S25 OS=Mus musculus OX=10090 GN=Rps25 PE=1 SV=1	null	null	Mouse_09-2020	null	[MS,MS:1001208,SEQUEST,]	4.95	6.748	null	null	0.25
PRT	Q8R0F9	SEC14-like protein 4 OS=Mus musculus OX=10090 GN=Sec14l4 PE=1 SV=1	null	null	Mouse_09-2020	null	[MS,MS:1001208,SEQUEST,]	8.39	8.407	null	null	0.11
PRT	P47963	60S ribosomal protein L13 OS=Mus musculus OX=10090 GN=Rpl13 PE=1 SV=3	null	null	Mouse_09-2020	null	[MS,MS:1001208,SEQUEST,]	10.09	6.587	null	null	0.16
PRT	P84244	Histone H3.3 OS=Mus musculus OX=10090 GN=H3-3a PE=1 SV=2	null	null	Mouse_09-2020	null	[MS,MS:1001208,SEQUEST,]	6.81	5.334	null	null	0.19
PRT	P67984	60S ribosomal protein L22 OS=Mus musculus OX=10090 GN=Rpl22 PE=1 SV=2	null	null	Mouse_09-2020	null	[MS,MS:1001208,SEQUEST,]	7.41	10.427	null	null	0.26
PRT	Q8R1G2	Carboxymethylenebutenolidase homolog OS=Mus musculus OX=10090 GN=Cmbl PE=1 SV=1	null	null	Mouse_09-2020	null	[MS,MS:1001208,SEQUEST,]	3.89	5.556	null	null	0.13
PRT	Q9WVM8	Kynurenine/alpha-aminoadipate aminotransferase, mitochondrial OS=Mus musculus OX=10090 GN=Aadat PE=1 SV=1	null	null	Mouse_09-2020	null	[MS,MS:1001208,SEQUEST,]	7.94	8.281	null	null	0.09
PRT	P14115	60S ribosomal protein L27a OS=Mus musculus OX=10090 GN=Rpl27a PE=1 SV=5	null	null	Mouse_09-2020	null	[MS,MS:1001208,SEQUEST,]	8.57	6.925	null	null	0.23
PRT	Q9D0F3	Protein ERGIC-53 OS=Mus musculus OX=10090 GN=Lman1 PE=1 SV=1	null	null	Mouse_09-2020	null	[MS,MS:1001208,SEQUEST,]	3.22	5.749	null	null	0.06
PRT	P97351	40S ribosomal protein S3a OS=Mus musculus OX=10090 GN=Rps3a PE=1 SV=3	null	null	Mouse_09-2020	null	[MS,MS:1001208,SEQUEST,]	7.26	6.588	null	null	0.14
PRT	Q8K154	UDP-glucuronosyltransferase OS=Mus musculus OX=10090 GN=Ugt2b34 PE=1 SV=1	null	null	Mouse_09-2020	null	[MS,MS:1001208,SEQUEST,]	6.12	7.449	null	null	0.09
PRT	P62702	40S ribosomal protein S4, X isoform OS=Mus musculus OX=10090 GN=Rps4x PE=1 SV=2	null	null	Mouse_09-2020	null	[MS,MS:1001208,SEQUEST,]	3.06	5.232	null	null	0.10
PRT	Q99JY0	Trifunctional enzyme subunit beta, mitochondrial OS=Mus musculus OX=10090 GN=Hadhb PE=1 SV=1	null	null	Mouse_09-2020	null	[MS,MS:1001208,SEQUEST,]	6.46	5.755	null	null	0.07
PRT	Q9JM62	Receptor expression-enhancing protein 6 OS=Mus musculus OX=10090 GN=Reep6 PE=1 SV=1	null	null	Mouse_09-2020	null	[MS,MS:1001208,SEQUEST,]	12.62	13.333	null	null	0.19
PRT	P58710	L-gulonolactone oxidase OS=Mus musculus OX=10090 GN=Gulo PE=1 SV=3	null	null	Mouse_09-2020	null	[MS,MS:1001208,SEQUEST,]	3.46	4.512	null	null	0.06
PRT	Q9CZX8	40S ribosomal protein S19 OS=Mus musculus OX=10090 GN=Rps19 PE=1 SV=3	null	null	Mouse_09-2020	null	[MS,MS:1001208,SEQUEST,]	7.60	9.230	null	null	0.21
PRT	A0A0G2JGI9	4-alpha-glucanotransferase OS=Mus musculus OX=10090 GN=Agl PE=1 SV=1	null	null	Mouse_09-2020	null	[MS,MS:1001208,SEQUEST,]	5.56	7.822	null	null	0.04
PRT	Q8BFR5	Elongation factor Tu, mitochondrial OS=Mus musculus OX=10090 GN=Tufm PE=1 SV=1	null	null	Mouse_09-2020	null	[MS,MS:1001208,SEQUEST,]	5.37	7.338	null	null	0.12
PRT	Q9DBJ1	Phosphoglycerate mutase 1 OS=Mus musculus OX=10090 GN=Pgam1 PE=1 SV=3	null	null	Mouse_09-2020	null	[MS,MS:1001208,SEQUEST,]	6.23	9.839	null	null	0.19
PRT	P27659	60S ribosomal protein L3 OS=Mus musculus OX=10090 GN=Rpl3 PE=1 SV=3	null	null	Mouse_09-2020	null	[MS,MS:1001208,SEQUEST,]	4.12	3.636	null	null	0.06
PRT	A0A1L1SSF8	RIKEN cDNA 4931406C07 gene OS=Mus musculus OX=10090 GN=4931406C07Rik PE=1 SV=1	null	null	Mouse_09-2020	null	[MS,MS:1001208,SEQUEST,]	2.99	4.831	null	null	0.14
PRT	P62717	60S ribosomal protein L18a OS=Mus musculus OX=10090 GN=Rpl18a PE=1 SV=1	null	null	Mouse_09-2020	null	[MS,MS:1001208,SEQUEST,]	5.93	7.202	null	null	0.17
PRT	P00405	Cytochrome c oxidase subunit 2 OS=Mus musculus OX=10090 GN=Mtco2 PE=1 SV=1	null	null	Mouse_09-2020	null	[MS,MS:1001208,SEQUEST,]	10.83	14.825	null	null	0.21
PRT	G3XA25	Acetyl-CoA acetyltransferase, cytosolic OS=Mus musculus OX=10090 GN=Acat2 PE=1 SV=1	null	null	Mouse_09-2020	null	[MS,MS:1001208,SEQUEST,]	1.75	2.624	null	null	0.08
PRT	P14211	Calreticulin OS=Mus musculus OX=10090 GN=Calr PE=1 SV=1	null	null	Mouse_09-2020	null	[MS,MS:1001208,SEQUEST,]	11.30	11.135	null	null	0.11
PRT	Q91X72	Hemopexin OS=Mus musculus OX=10090 GN=Hpx PE=1 SV=2	null	null	Mouse_09-2020	null	[MS,MS:1001208,SEQUEST,]	4.31	4.030	null	null	0.06
PRT	Q91X91	Nicotinate-nucleotide pyrophosphorylase [carboxylating] OS=Mus musculus OX=10090 GN=Qprt PE=1 SV=1	null	null	Mouse_09-2020	null	[MS,MS:1001208,SEQUEST,]	3.77	7.892	null	null	0.11
PRT	A0A2I3BQ03	14-3-3 protein zeta/delta (Fragment) OS=Mus musculus OX=10090 GN=Ywhaz PE=1 SV=1	null	null	Mouse_09-2020	null	[MS,MS:1001208,SEQUEST,]	12.20	11.575	null	null	0.25
PRT	Q60692	Proteasome subunit beta type-6 OS=Mus musculus OX=10090 GN=Psmb6 PE=1 SV=3	null	null	Mouse_09-2020	null	[MS,MS:1001208,SEQUEST,]	6.73	6.177	null	null	0.13
PRT	P84099	60S ribosomal protein L19 OS=Mus musculus OX=10090 GN=Rpl19 PE=1 SV=1	null	null	Mouse_09-2020	null	[MS,MS:1001208,SEQUEST,]	8.08	6.641	null	null	0.18
PRT	A0A140T8T4	60S ribosomal protein L9 OS=Mus musculus OX=10090 GN=Rpl9-ps6 PE=3 SV=1	null	null	Mouse_09-2020	null	[MS,MS:1001208,SEQUEST,]	5.19	6.293	null	null	0.21
PRT	Q9QYG0	Protein NDRG2 OS=Mus musculus OX=10090 GN=Ndrg2 PE=1 SV=1	null	null	Mouse_09-2020	null	[MS,MS:1001208,SEQUEST,]	4.01	7.069	null	null	0.09
PRT	P14131	40S ribosomal protein S16 OS=Mus musculus OX=10090 GN=Rps16 PE=1 SV=4	null	null	Mouse_09-2020	null	[MS,MS:1001208,SEQUEST,]	8.33	9.210	null	null	0.21
PRT	F8WJ41	40S ribosomal protein S15a (Fragment) OS=Mus musculus OX=10090 GN=Rps15a PE=1 SV=1	null	null	Mouse_09-2020	null	[MS,MS:1001208,SEQUEST,]	2.86	5.469	null	null	0.28
PRT	Q9JKR6	Hypoxia up-regulated protein 1 OS=Mus musculus OX=10090 GN=Hyou1 PE=1 SV=1	null	null	Mouse_09-2020	null	[MS,MS:1001208,SEQUEST,]	5.91	6.482	null	null	0.04
PRT	G3X925	Pyruvate kinase OS=Mus musculus OX=10090 GN=Pklr PE=1 SV=1	null	null	Mouse_09-2020	null	[MS,MS:1001208,SEQUEST,]	7.96	7.147	null	null	0.06
PRT	P01027	Complement C3 OS=Mus musculus OX=10090 GN=C3 PE=1 SV=3	null	null	Mouse_09-2020	null	[MS,MS:1001208,SEQUEST,]	9.00	8.465	null	null	0.03
PRT	Q78PY7	Staphylococcal nuclease domain-containing protein 1 OS=Mus musculus OX=10090 GN=Snd1 PE=1 SV=1	null	null	Mouse_09-2020	null	[MS,MS:1001208,SEQUEST,]	7.09	9.157	null	null	0.04
PRT	Q921G7	Electron transfer flavoprotein-ubiquinone oxidoreductase, mitochondrial OS=Mus musculus OX=10090 GN=Etfdh PE=1 SV=1	null	null	Mouse_09-2020	null	[MS,MS:1001208,SEQUEST,]	6.44	8.875	null	null	0.07
PRT	Q91ZA3	Propionyl-CoA carboxylase alpha chain, mitochondrial OS=Mus musculus OX=10090 GN=Pcca PE=1 SV=2	null	null	Mouse_09-2020	null	[MS,MS:1001208,SEQUEST,]	3.16	6.269	null	null	0.05
PRT	P61458	Pterin-4-alpha-carbinolamine dehydratase OS=Mus musculus OX=10090 GN=Pcbd1 PE=1 SV=2	null	null	Mouse_09-2020	null	[MS,MS:1001208,SEQUEST,]	7.22	9.905	null	null	0.24
PRT	Q9WVL0	Maleylacetoacetate isomerase OS=Mus musculus OX=10090 GN=Gstz1 PE=1 SV=1	null	null	Mouse_09-2020	null	[MS,MS:1001208,SEQUEST,]	8.54	8.684	null	null	0.16
PRT	O35459	Delta(3,5)-Delta(2,4)-dienoyl-CoA isomerase, mitochondrial OS=Mus musculus OX=10090 GN=Ech1 PE=1 SV=1	null	null	Mouse_09-2020	null	[MS,MS:1001208,SEQUEST,]	9.47	9.453	null	null	0.10
PRT	Q91XD4	Formimidoyltransferase-cyclodeaminase OS=Mus musculus OX=10090 GN=Ftcd PE=1 SV=1	null	null	Mouse_09-2020	null	[MS,MS:1001208,SEQUEST,]	5.34	6.229	null	null	0.06
PRT	Q9CQQ7	ATP synthase F(0) complex subunit B1, mitochondrial OS=Mus musculus OX=10090 GN=Atp5pb PE=1 SV=1	null	null	Mouse_09-2020	null	[MS,MS:1001208,SEQUEST,]	6.92	9.722	null	null	0.12
PRT	Q8VEK3	Heterogeneous nuclear ribonucleoprotein U OS=Mus musculus OX=10090 GN=Hnrnpu PE=1 SV=1	null	null	Mouse_09-2020	null	[MS,MS:1001208,SEQUEST,]	6.77	7.473	null	null	0.05
PRT	Q64471	Glutathione S-transferase theta-1 OS=Mus musculus OX=10090 GN=Gstt1 PE=1 SV=4	null	null	Mouse_09-2020	null	[MS,MS:1001208,SEQUEST,]	7.60	4.309	null	null	0.12
PRT	P16331	Phenylalanine-4-hydroxylase OS=Mus musculus OX=10090 GN=Pah PE=1 SV=4	null	null	Mouse_09-2020	null	[MS,MS:1001208,SEQUEST,]	6.01	10.921	null	null	0.10
PRT	O09174	Alpha-methylacyl-CoA racemase OS=Mus musculus OX=10090 GN=Amacr PE=1 SV=4	null	null	Mouse_09-2020	null	[MS,MS:1001208,SEQUEST,]	9.22	13.637	null	null	0.12
PRT	B1AU25	Apoptosis-inducing factor 1, mitochondrial OS=Mus musculus OX=10090 GN=Aifm1 PE=1 SV=1	null	null	Mouse_09-2020	null	[MS,MS:1001208,SEQUEST,]	8.94	6.922	null	null	0.07
PRT	P97450	ATP synthase-coupling factor 6, mitochondrial OS=Mus musculus OX=10090 GN=Atp5pf PE=1 SV=1	null	null	Mouse_09-2020	null	[MS,MS:1001208,SEQUEST,]	9.34	9.151	null	null	0.40
PRT	A0A494BAS6	Peroxisomal 2,4-dienoyl-CoA reductase OS=Mus musculus OX=10090 GN=Decr2 PE=1 SV=1	null	null	Mouse_09-2020	null	[MS,MS:1001208,SEQUEST,]	6.91	4.680	null	null	0.10
PRT	Q9D6Y9	1,4-alpha-glucan-branching enzyme OS=Mus musculus OX=10090 GN=Gbe1 PE=1 SV=1	null	null	Mouse_09-2020	null	[MS,MS:1001208,SEQUEST,]	3.86	6.077	null	null	0.07
PRT	Q791V5	Mitochondrial carrier homolog 2 OS=Mus musculus OX=10090 GN=Mtch2 PE=1 SV=1	null	null	Mouse_09-2020	null	[MS,MS:1001208,SEQUEST,]	8.72	9.838	null	null	0.12
PRT	Q923D2	Flavin reductase (NADPH) OS=Mus musculus OX=10090 GN=Blvrb PE=1 SV=3	null	null	Mouse_09-2020	null	[MS,MS:1001208,SEQUEST,]	5.92	6.625	null	null	0.21
PRT	P18760	Cofilin-1 OS=Mus musculus OX=10090 GN=Cfl1 PE=1 SV=3	null	null	Mouse_09-2020	null	[MS,MS:1001208,SEQUEST,]	5.11	9.165	null	null	0.16
PRT	P62806	Histone H4 OS=Mus musculus OX=10090 GN=H4c1 PE=1 SV=2	null	null	Mouse_09-2020	null	[MS,MS:1001208,SEQUEST,]	9.56	12.176	null	null	0.41
PRT	Q8VCX1	Aldo-keto reductase family 1 member D1 OS=Mus musculus OX=10090 GN=Akr1d1 PE=1 SV=1	null	null	Mouse_09-2020	null	[MS,MS:1001208,SEQUEST,]	7.06	8.174	null	null	0.11
PRT	G3UX26	Outer mitochondrial membrane protein porin 2 OS=Mus musculus OX=10090 GN=Vdac2 PE=1 SV=1	null	null	Mouse_09-2020	null	[MS,MS:1001208,SEQUEST,]	7.08	8.130	null	null	0.13
PRT	Q8R086	Sulfite oxidase, mitochondrial OS=Mus musculus OX=10090 GN=Suox PE=1 SV=2	null	null	Mouse_09-2020	null	[MS,MS:1001208,SEQUEST,]	8.77	8.712	null	null	0.09
PRT	Q9D0S9	Histidine triad nucleotide-binding protein 2, mitochondrial OS=Mus musculus OX=10090 GN=Hint2 PE=1 SV=1	null	null	Mouse_09-2020	null	[MS,MS:1001208,SEQUEST,]	1.98	4.976	null	null	0.25
PRT	Q8VCN5	Cystathionine gamma-lyase OS=Mus musculus OX=10090 GN=Cth PE=1 SV=1	null	null	Mouse_09-2020	null	[MS,MS:1001208,SEQUEST,]	5.01	6.316	null	null	0.09
PRT	Q9WUM5	Succinate--CoA ligase [ADP/GDP-forming] subunit alpha, mitochondrial OS=Mus musculus OX=10090 GN=Suclg1 PE=1 SV=4	null	null	Mouse_09-2020	null	[MS,MS:1001208,SEQUEST,]	2.33	5.432	null	null	0.11
PRT	Q8CAQ8	MICOS complex subunit Mic60 OS=Mus musculus OX=10090 GN=Immt PE=1 SV=1	null	null	Mouse_09-2020	null	[MS,MS:1001208,SEQUEST,]	5.36	5.400	null	null	0.05
PRT	Q9DD20	Methyltransferase-like protein 7B OS=Mus musculus OX=10090 GN=Mettl7b PE=1 SV=2	null	null	Mouse_09-2020	null	[MS,MS:1001208,SEQUEST,]	4.81	5.021	null	null	0.11
PRT	P19783	Cytochrome c oxidase subunit 4 isoform 1, mitochondrial OS=Mus musculus OX=10090 GN=Cox4i1 PE=1 SV=2	null	null	Mouse_09-2020	null	[MS,MS:1001208,SEQUEST,]	4.40	4.009	null	null	0.24
PRT	Q5FW57	Glycine N-acyltransferase-like protein OS=Mus musculus OX=10090 GN=Gm4952 PE=1 SV=3	null	null	Mouse_09-2020	null	[MS,MS:1001208,SEQUEST,]	5.50	6.850	null	null	0.10
PRT	Q8CFX1	GDH/6PGL endoplasmic bifunctional protein OS=Mus musculus OX=10090 GN=H6pd PE=1 SV=2	null	null	Mouse_09-2020	null	[MS,MS:1001208,SEQUEST,]	7.87	4.773	null	null	0.05
PRT	P62849	40S ribosomal protein S24 OS=Mus musculus OX=10090 GN=Rps24 PE=1 SV=1	null	null	Mouse_09-2020	null	[MS,MS:1001208,SEQUEST,]	4.79	5.850	null	null	0.21
PRT	Q99KR3	Endoribonuclease LACTB2 OS=Mus musculus OX=10090 GN=Lactb2 PE=1 SV=1	null	null	Mouse_09-2020	null	[MS,MS:1001208,SEQUEST,]	6.71	5.314	null	null	0.12
PRT	A2AVJ7	Ribosome-binding protein 1 OS=Mus musculus OX=10090 GN=Rrbp1 PE=1 SV=1	null	null	Mouse_09-2020	null	[MS,MS:1001208,SEQUEST,]	4.98	8.688	null	null	0.03
PRT	P68134	Actin, alpha skeletal muscle OS=Mus musculus OX=10090 GN=Acta1 PE=1 SV=1	null	null	Mouse_09-2020	null	[MS,MS:1001208,SEQUEST,]	54.72	66.750	null	null	0.33
PRT	Q8VCH0	3-ketoacyl-CoA thiolase B, peroxisomal OS=Mus musculus OX=10090 GN=Acaa1b PE=1 SV=1	null	null	Mouse_09-2020	null	[MS,MS:1001208,SEQUEST,]	37.85	41.929	null	null	0.38
PRT	Q8BK48	Pyrethroid hydrolase Ces2e OS=Mus musculus OX=10090 GN=Ces2e PE=1 SV=1	null	null	Mouse_09-2020	null	[MS,MS:1001208,SEQUEST,]	20.16	16.156	null	null	0.14
PRT	P22599	Alpha-1-antitrypsin 1-2 OS=Mus musculus OX=10090 GN=Serpina1b PE=1 SV=2	null	null	Mouse_09-2020	null	[MS,MS:1001208,SEQUEST,]	13.92	17.488	null	null	0.23
PRT	Q91WG0	Acylcarnitine hydrolase OS=Mus musculus OX=10090 GN=Ces2c PE=1 SV=1	null	null	Mouse_09-2020	null	[MS,MS:1001208,SEQUEST,]	11.78	15.791	null	null	0.14
PRT	P11714	Cytochrome P450 2D9 OS=Mus musculus OX=10090 GN=Cyp2d9 PE=1 SV=2	null	null	Mouse_09-2020	null	[MS,MS:1001208,SEQUEST,]	13.34	12.815	null	null	0.08
PRT	A0A2R8VHY1	Cytochrome P450 2D10 (Fragment) OS=Mus musculus OX=10090 GN=Cyp2d10 PE=1 SV=1	null	null	Mouse_09-2020	null	[MS,MS:1001208,SEQUEST,]	12.03	10.767	null	null	0.13
PRT	D3YX76	Glutathione S-transferase OS=Mus musculus OX=10090 GN=Gstm2 PE=1 SV=1	null	null	Mouse_09-2020	null	[MS,MS:1001208,SEQUEST,]	18.99	19.117	null	null	0.27
PRT	P24472	Glutathione S-transferase A4 OS=Mus musculus OX=10090 GN=Gsta4 PE=1 SV=3	null	null	Mouse_09-2020	null	[MS,MS:1001208,SEQUEST,]	10.18	11.174	null	null	0.11
PRT	G3X9Y6	Aldo-keto reductase family 1, member C19 OS=Mus musculus OX=10090 GN=Akr1c19 PE=1 SV=1	null	null	Mouse_09-2020	null	[MS,MS:1001208,SEQUEST,]	7.31	7.804	null	null	0.11
PRT	Q8VCC2	Liver carboxylesterase 1 OS=Mus musculus OX=10090 GN=Ces1 PE=1 SV=1	null	null	Mouse_09-2020	null	[MS,MS:1001208,SEQUEST,]	6.39	4.359	null	null	0.05
PRT	P19536	Cytochrome c oxidase subunit 5B, mitochondrial OS=Mus musculus OX=10090 GN=Cox5b PE=1 SV=1	null	null	Mouse_09-2020	null	[MS,MS:1001208,SEQUEST,]	4.01	8.298	null	null	0.15
PRT	P67778	Prohibitin OS=Mus musculus OX=10090 GN=Phb PE=1 SV=1	null	null	Mouse_09-2020	null	[MS,MS:1001208,SEQUEST,]	2.39	2.352	null	null	0.14
PRT	E9QLG3	MAX gene-associated protein OS=Mus musculus OX=10090 GN=Mga PE=1 SV=1	null	null	Mouse_09-2020	null	[MS,MS:1001208,SEQUEST,]	0.00	0.957	null	null	0.01
PRT	P61922	4-aminobutyrate aminotransferase, mitochondrial OS=Mus musculus OX=10090 GN=Abat PE=1 SV=1	null	null	Mouse_09-2020	null	[MS,MS:1001208,SEQUEST,]	10.73	7.423	null	null	0.06
PRT	Q9JJI8	60S ribosomal protein L38 OS=Mus musculus OX=10090 GN=Rpl38 PE=1 SV=3	null	null	Mouse_09-2020	null	[MS,MS:1001208,SEQUEST,]	6.49	8.593	null	null	0.34
PRT	P62900	60S ribosomal protein L31 OS=Mus musculus OX=10090 GN=Rpl31 PE=1 SV=1	null	null	Mouse_09-2020	null	[MS,MS:1001208,SEQUEST,]	8.93	9.292	null	null	0.21
PRT	Q99JR1	Sideroflexin-1 OS=Mus musculus OX=10090 GN=Sfxn1 PE=1 SV=3	null	null	Mouse_09-2020	null	[MS,MS:1001208,SEQUEST,]	4.52	4.244	null	null	0.06
PRT	D3Z2H9	Tropomyosin 3, related sequence 7 OS=Mus musculus OX=10090 GN=Tpm3-rs7 PE=3 SV=1	null	null	Mouse_09-2020	null	[MS,MS:1001208,SEQUEST,]	3.25	6.193	null	null	0.10
PRT	Q8QZS1	3-hydroxyisobutyryl-CoA hydrolase, mitochondrial OS=Mus musculus OX=10090 GN=Hibch PE=1 SV=1	null	null	Mouse_09-2020	null	[MS,MS:1001208,SEQUEST,]	9.91	7.001	null	null	0.06
PRT	E9PXX7	Thioredoxin domain-containing protein 5 OS=Mus musculus OX=10090 GN=Txndc5 PE=1 SV=1	null	null	Mouse_09-2020	null	[MS,MS:1001208,SEQUEST,]	5.40	5.569	null	null	0.07
PRT	P56391	Cytochrome c oxidase subunit 6B1 OS=Mus musculus OX=10090 GN=Cox6b1 PE=1 SV=2	null	null	Mouse_09-2020	null	[MS,MS:1001208,SEQUEST,]	0.00	1.933	null	null	0.21
PRT	P04939	Major urinary protein 3 OS=Mus musculus OX=10090 GN=Mup3 PE=1 SV=1	null	null	Mouse_09-2020	null	[MS,MS:1001208,SEQUEST,]	6.10	7.788	null	null	0.08
PRT	A0A338P731	40S ribosomal protein S10 (Fragment) OS=Mus musculus OX=10090 GN=Rps10 PE=1 SV=1	null	null	Mouse_09-2020	null	[MS,MS:1001208,SEQUEST,]	3.00	3.325	null	null	0.30
PRT	P53026	60S ribosomal protein L10a OS=Mus musculus OX=10090 GN=Rpl10a PE=1 SV=3	null	null	Mouse_09-2020	null	[MS,MS:1001208,SEQUEST,]	3.40	6.254	null	null	0.08
PRT	P97742	Carnitine O-palmitoyltransferase 1, liver isoform OS=Mus musculus OX=10090 GN=Cpt1a PE=1 SV=4	null	null	Mouse_09-2020	null	[MS,MS:1001208,SEQUEST,]	5.45	2.930	null	null	0.03
PRT	P80315	T-complex protein 1 subunit delta OS=Mus musculus OX=10090 GN=Cct4 PE=1 SV=3	null	null	Mouse_09-2020	null	[MS,MS:1001208,SEQUEST,]	0.00	0.888	null	null	0.05
PRT	Q9CQB4	Cytochrome b-c1 complex subunit 7 OS=Mus musculus OX=10090 GN=Uqcrb PE=1 SV=1	null	null	Mouse_09-2020	null	[MS,MS:1001208,SEQUEST,]	5.12	4.056	null	null	0.16
PRT	P11983	T-complex protein 1 subunit alpha OS=Mus musculus OX=10090 GN=Tcp1 PE=1 SV=3	null	null	Mouse_09-2020	null	[MS,MS:1001208,SEQUEST,]	3.53	3.214	null	null	0.05
PRT	Q8K0E8	Fibrinogen beta chain OS=Mus musculus OX=10090 GN=Fgb PE=1 SV=1	null	null	Mouse_09-2020	null	[MS,MS:1001208,SEQUEST,]	2.76	2.865	null	null	0.04
PRT	P61979	Heterogeneous nuclear ribonucleoprotein K OS=Mus musculus OX=10090 GN=Hnrnpk PE=1 SV=1	null	null	Mouse_09-2020	null	[MS,MS:1001208,SEQUEST,]	1.60	1.607	null	null	0.06
PRT	Q9D1A2	Cytosolic non-specific dipeptidase OS=Mus musculus OX=10090 GN=Cndp2 PE=1 SV=1	null	null	Mouse_09-2020	null	[MS,MS:1001208,SEQUEST,]	5.50	3.983	null	null	0.05
PRT	Q9CQX2	Cytochrome b5 type B OS=Mus musculus OX=10090 GN=Cyb5b PE=1 SV=1	null	null	Mouse_09-2020	null	[MS,MS:1001208,SEQUEST,]	7.18	8.671	null	null	0.20
PRT	Q8VCB3	Glycogen [starch] synthase, liver OS=Mus musculus OX=10090 GN=Gys2 PE=1 SV=2	null	null	Mouse_09-2020	null	[MS,MS:1001208,SEQUEST,]	5.67	2.976	null	null	0.03
PRT	A0A0R4J0I1	Serine protease inhibitor A3K OS=Mus musculus OX=10090 GN=Serpina3k PE=1 SV=1	null	null	Mouse_09-2020	null	[MS,MS:1001208,SEQUEST,]	8.56	11.919	null	null	0.07
PRT	O55234	Proteasome subunit beta type-5 OS=Mus musculus OX=10090 GN=Psmb5 PE=1 SV=3	null	null	Mouse_09-2020	null	[MS,MS:1001208,SEQUEST,]	5.09	2.761	null	null	0.07
PRT	Q9D8L3	Signal sequence receptor subunit delta OS=Mus musculus OX=10090 GN=Ssr4 PE=1 SV=1	null	null	Mouse_09-2020	null	[MS,MS:1001208,SEQUEST,]	2.03	2.401	null	null	0.07
PRT	E9Q1J7	Propionyl-CoA carboxylase beta chain, mitochondrial OS=Mus musculus OX=10090 GN=Pccb PE=1 SV=1	null	null	Mouse_09-2020	null	[MS,MS:1001208,SEQUEST,]	4.60	4.708	null	null	0.04
PRT	Q922Q8	Leucine-rich repeat-containing protein 59 OS=Mus musculus OX=10090 GN=Lrrc59 PE=1 SV=1	null	null	Mouse_09-2020	null	[MS,MS:1001208,SEQUEST,]	2.48	3.468	null	null	0.07
PRT	P53395	Lipoamide acyltransferase component of branched-chain alpha-keto acid dehydrogenase complex, mitochondrial OS=Mus musculus OX=10090 GN=Dbt PE=1 SV=2	null	null	Mouse_09-2020	null	[MS,MS:1001208,SEQUEST,]	4.67	5.274	null	null	0.05
PRT	P47791	Glutathione reductase, mitochondrial OS=Mus musculus OX=10090 GN=Gsr PE=1 SV=3	null	null	Mouse_09-2020	null	[MS,MS:1001208,SEQUEST,]	2.65	7.597	null	null	0.06
PRT	P62855	40S ribosomal protein S26 OS=Mus musculus OX=10090 GN=Rps26 PE=1 SV=3	null	null	Mouse_09-2020	null	[MS,MS:1001208,SEQUEST,]	5.79	4.491	null	null	0.21
PRT	Q9CRB3	5-hydroxyisourate hydrolase OS=Mus musculus OX=10090 GN=Urah PE=1 SV=1	null	null	Mouse_09-2020	null	[MS,MS:1001208,SEQUEST,]	1.75	2.061	null	null	0.10
PRT	Q91WN4	Kynurenine 3-monooxygenase OS=Mus musculus OX=10090 GN=Kmo PE=1 SV=1	null	null	Mouse_09-2020	null	[MS,MS:1001208,SEQUEST,]	6.41	6.060	null	null	0.05
PRT	Q9JKY7	Cytochrome P450 CYP2D22 OS=Mus musculus OX=10090 GN=Cyp2d22 PE=1 SV=1	null	null	Mouse_09-2020	null	[MS,MS:1001208,SEQUEST,]	5.91	5.475	null	null	0.04
PRT	P63276	40S ribosomal protein S17 OS=Mus musculus OX=10090 GN=Rps17 PE=1 SV=2	null	null	Mouse_09-2020	null	[MS,MS:1001208,SEQUEST,]	3.42	5.881	null	null	0.28
PRT	P62082	40S ribosomal protein S7 OS=Mus musculus OX=10090 GN=Rps7 PE=2 SV=1	null	null	Mouse_09-2020	null	[MS,MS:1001208,SEQUEST,]	5.41	4.250	null	null	0.10
PRT	Q14AA6	GTP-binding nuclear protein Ran OS=Mus musculus OX=10090 GN=1700009N14Rik PE=2 SV=1	null	null	Mouse_09-2020	null	[MS,MS:1001208,SEQUEST,]	2.25	2.718	null	null	0.10
PRT	Q9CQM8	60S ribosomal protein L21 OS=Mus musculus OX=10090 GN=Rpl21 PE=1 SV=1	null	null	Mouse_09-2020	null	[MS,MS:1001208,SEQUEST,]	4.97	5.198	null	null	0.11
PRT	P42669	Transcriptional activator protein Pur-alpha OS=Mus musculus OX=10090 GN=Pura PE=1 SV=1	null	null	Mouse_09-2020	null	[MS,MS:1001208,SEQUEST,]	5.12	4.208	null	null	0.06
PRT	P03930	ATP synthase protein 8 OS=Mus musculus OX=10090 GN=Mtatp8 PE=1 SV=1	null	null	Mouse_09-2020	null	[MS,MS:1001208,SEQUEST,]	3.13	2.676	null	null	0.19
PRT	F6Y6L6	Predicted gene, 49369 (Fragment) OS=Mus musculus OX=10090 GN=Gm49369 PE=1 SV=1	null	null	Mouse_09-2020	null	[MS,MS:1001208,SEQUEST,]	6.01	7.865	null	null	0.11
PRT	Q9QXD1	Peroxisomal acyl-coenzyme A oxidase 2 OS=Mus musculus OX=10090 GN=Acox2 PE=1 SV=2	null	null	Mouse_09-2020	null	[MS,MS:1001208,SEQUEST,]	4.38	3.202	null	null	0.03
PRT	Q9QZ85	Interferon-inducible GTPase 1 OS=Mus musculus OX=10090 GN=Iigp1 PE=1 SV=2	null	null	Mouse_09-2020	null	[MS,MS:1001208,SEQUEST,]	2.08	2.048	null	null	0.06
PRT	Q9CPP6	NADH dehydrogenase [ubiquinone] 1 alpha subcomplex subunit 5 OS=Mus musculus OX=10090 GN=Ndufa5 PE=1 SV=3	null	null	Mouse_09-2020	null	[MS,MS:1001208,SEQUEST,]	4.69	4.767	null	null	0.14
PRT	Q3TNA1	Xylulose kinase OS=Mus musculus OX=10090 GN=Xylb PE=1 SV=1	null	null	Mouse_09-2020	null	[MS,MS:1001208,SEQUEST,]	0.00	2.178	null	null	0.03
PRT	Q9CZU6	Citrate synthase, mitochondrial OS=Mus musculus OX=10090 GN=Cs PE=1 SV=1	null	null	Mouse_09-2020	null	[MS,MS:1001208,SEQUEST,]	5.00	4.954	null	null	0.05
PRT	O55142	60S ribosomal protein L35a OS=Mus musculus OX=10090 GN=Rpl35a PE=1 SV=2	null	null	Mouse_09-2020	null	[MS,MS:1001208,SEQUEST,]	4.39	1.880	null	null	0.09
PRT	P41105	60S ribosomal protein L28 OS=Mus musculus OX=10090 GN=Rpl28 PE=1 SV=2	null	null	Mouse_09-2020	null	[MS,MS:1001208,SEQUEST,]	5.44	5.113	null	null	0.09
PRT	P62908	40S ribosomal protein S3 OS=Mus musculus OX=10090 GN=Rps3 PE=1 SV=1	null	null	Mouse_09-2020	null	[MS,MS:1001208,SEQUEST,]	2.70	4.075	null	null	0.10
PRT	F8WHP8	ATP synthase membrane subunit f OS=Mus musculus OX=10090 GN=Atp5j2 PE=1 SV=1	null	null	Mouse_09-2020	null	[MS,MS:1001208,SEQUEST,]	5.69	5.376	null	null	0.30
PRT	Q99L13	3-hydroxyisobutyrate dehydrogenase, mitochondrial OS=Mus musculus OX=10090 GN=Hibadh PE=1 SV=1	null	null	Mouse_09-2020	null	[MS,MS:1001208,SEQUEST,]	7.03	6.600	null	null	0.13
PRT	Q9JI75	Ribosyldihydronicotinamide dehydrogenase [quinone] OS=Mus musculus OX=10090 GN=Nqo2 PE=1 SV=3	null	null	Mouse_09-2020	null	[MS,MS:1001208,SEQUEST,]	2.62	4.807	null	null	0.09
PRT	Q3V117	ATP-citrate synthase OS=Mus musculus OX=10090 GN=Acly PE=1 SV=1	null	null	Mouse_09-2020	null	[MS,MS:1001208,SEQUEST,]	6.86	6.045	null	null	0.02
PRT	Q9D819	Inorganic pyrophosphatase OS=Mus musculus OX=10090 GN=Ppa1 PE=1 SV=1	null	null	Mouse_09-2020	null	[MS,MS:1001208,SEQUEST,]	4.68	2.395	null	null	0.06
PRT	Q922Q1	Mitochondrial amidoxime reducing component 2 OS=Mus musculus OX=10090 GN=Mtarc2 PE=1 SV=1	null	null	Mouse_09-2020	null	[MS,MS:1001208,SEQUEST,]	2.36	4.267	null	null	0.06
PRT	Q9D2G2	Dihydrolipoyllysine-residue succinyltransferase component of 2-oxoglutarate dehydrogenase complex, mitochondrial OS=Mus musculus OX=10090 GN=Dlst PE=1 SV=1	null	null	Mouse_09-2020	null	[MS,MS:1001208,SEQUEST,]	4.48	3.475	null	null	0.04
PRT	Q6PB66	Leucine-rich PPR motif-containing protein, mitochondrial OS=Mus musculus OX=10090 GN=Lrpprc PE=1 SV=2	null	null	Mouse_09-2020	null	[MS,MS:1001208,SEQUEST,]	0.00	2.686	null	null	0.02
PRT	Q6ZWV7	60S ribosomal protein L35 OS=Mus musculus OX=10090 GN=Rpl35 PE=1 SV=1	null	null	Mouse_09-2020	null	[MS,MS:1001208,SEQUEST,]	2.82	4.264	null	null	0.20
PRT	P07309	Transthyretin OS=Mus musculus OX=10090 GN=Ttr PE=1 SV=1	null	null	Mouse_09-2020	null	[MS,MS:1001208,SEQUEST,]	2.17	4.388	null	null	0.16
PRT	Q9CQ75	NADH dehydrogenase [ubiquinone] 1 alpha subcomplex subunit 2 OS=Mus musculus OX=10090 GN=Ndufa2 PE=1 SV=3	null	null	Mouse_09-2020	null	[MS,MS:1001208,SEQUEST,]	4.41	4.459	null	null	0.21
PRT	Q9Z2I9	Succinate--CoA ligase [ADP-forming] subunit beta, mitochondrial OS=Mus musculus OX=10090 GN=Sucla2 PE=1 SV=2	null	null	Mouse_09-2020	null	[MS,MS:1001208,SEQUEST,]	4.41	3.363	null	null	0.04
PRT	Q8R164	Valacyclovir hydrolase OS=Mus musculus OX=10090 GN=Bphl PE=1 SV=1	null	null	Mouse_09-2020	null	[MS,MS:1001208,SEQUEST,]	3.48	5.364	null	null	0.08
PRT	Q8BHN3	Neutral alpha-glucosidase AB OS=Mus musculus OX=10090 GN=Ganab PE=1 SV=1	null	null	Mouse_09-2020	null	[MS,MS:1001208,SEQUEST,]	7.09	6.764	null	null	0.03
PRT	P62918	60S ribosomal protein L8 OS=Mus musculus OX=10090 GN=Rpl8 PE=1 SV=2	null	null	Mouse_09-2020	null	[MS,MS:1001208,SEQUEST,]	7.08	7.237	null	null	0.13
PRT	Q99LP6	GrpE protein homolog 1, mitochondrial OS=Mus musculus OX=10090 GN=Grpel1 PE=1 SV=1	null	null	Mouse_09-2020	null	[MS,MS:1001208,SEQUEST,]	5.32	5.287	null	null	0.11
PRT	Q922B2	Aspartate--tRNA ligase, cytoplasmic OS=Mus musculus OX=10090 GN=Dars1 PE=1 SV=2	null	null	Mouse_09-2020	null	[MS,MS:1001208,SEQUEST,]	5.35	4.623	null	null	0.05
PRT	O88986	2-amino-3-ketobutyrate coenzyme A ligase, mitochondrial OS=Mus musculus OX=10090 GN=Gcat PE=1 SV=2	null	null	Mouse_09-2020	null	[MS,MS:1001208,SEQUEST,]	6.31	6.417	null	null	0.04
PRT	D3Z106	Acyl-coenzyme A synthetase ACSM1, mitochondrial (Fragment) OS=Mus musculus OX=10090 GN=Acsm1 PE=1 SV=1	null	null	Mouse_09-2020	null	[MS,MS:1001208,SEQUEST,]	1.75	3.203	null	null	0.04
PRT	Q9WUR2	Enoyl-CoA delta isomerase 2 OS=Mus musculus OX=10090 GN=Eci2 PE=1 SV=2	null	null	Mouse_09-2020	null	[MS,MS:1001208,SEQUEST,]	4.67	6.425	null	null	0.07
PRT	Q71RI9	Kynurenine--oxoglutarate transaminase 3 OS=Mus musculus OX=10090 GN=Kyat3 PE=1 SV=1	null	null	Mouse_09-2020	null	[MS,MS:1001208,SEQUEST,]	2.56	3.622	null	null	0.05
PRT	Q3ULD5	Methylcrotonoyl-CoA carboxylase beta chain, mitochondrial OS=Mus musculus OX=10090 GN=Mccc2 PE=1 SV=1	null	null	Mouse_09-2020	null	[MS,MS:1001208,SEQUEST,]	4.92	5.752	null	null	0.05
PRT	Q9D8N0	Elongation factor 1-gamma OS=Mus musculus OX=10090 GN=Eef1g PE=1 SV=3	null	null	Mouse_09-2020	null	[MS,MS:1001208,SEQUEST,]	5.91	5.996	null	null	0.05
PRT	Q91VD9	NADH-ubiquinone oxidoreductase 75 kDa subunit, mitochondrial OS=Mus musculus OX=10090 GN=Ndufs1 PE=1 SV=2	null	null	Mouse_09-2020	null	[MS,MS:1001208,SEQUEST,]	6.18	6.387	null	null	0.03
PRT	E9Q1R2	4-hydroxy-2-oxoglutarate aldolase, mitochondrial OS=Mus musculus OX=10090 GN=Hoga1 PE=1 SV=1	null	null	Mouse_09-2020	null	[MS,MS:1001208,SEQUEST,]	3.97	2.601	null	null	0.11
PRT	P62242	40S ribosomal protein S8 OS=Mus musculus OX=10090 GN=Rps8 PE=1 SV=2	null	null	Mouse_09-2020	null	[MS,MS:1001208,SEQUEST,]	7.46	5.168	null	null	0.13
PRT	Q8BJ64	Choline dehydrogenase, mitochondrial OS=Mus musculus OX=10090 GN=Chdh PE=1 SV=1	null	null	Mouse_09-2020	null	[MS,MS:1001208,SEQUEST,]	6.72	8.560	null	null	0.06
PRT	P55050	Fatty acid-binding protein, intestinal OS=Mus musculus OX=10090 GN=Fabp2 PE=1 SV=2	null	null	Mouse_09-2020	null	[MS,MS:1001208,SEQUEST,]	5.20	5.233	null	null	0.16
PRT	P62754	40S ribosomal protein S6 OS=Mus musculus OX=10090 GN=Rps6 PE=1 SV=1	null	null	Mouse_09-2020	null	[MS,MS:1001208,SEQUEST,]	0.00	2.479	null	null	0.08
PRT	Q8BTY1	Kynurenine--oxoglutarate transaminase 1 OS=Mus musculus OX=10090 GN=Kyat1 PE=1 SV=1	null	null	Mouse_09-2020	null	[MS,MS:1001208,SEQUEST,]	5.26	4.443	null	null	0.05
PRT	A0A0G2JGY8	60S ribosomal protein L34 (Fragment) OS=Mus musculus OX=10090 GN=Rpl34 PE=1 SV=4	null	null	Mouse_09-2020	null	[MS,MS:1001208,SEQUEST,]	2.61	4.812	null	null	0.36
PRT	E9PV24	Fibrinogen alpha chain OS=Mus musculus OX=10090 GN=Fga PE=1 SV=1	null	null	Mouse_09-2020	null	[MS,MS:1001208,SEQUEST,]	7.34	5.737	null	null	0.03
PRT	Q9D023	Mitochondrial pyruvate carrier 2 OS=Mus musculus OX=10090 GN=Mpc2 PE=1 SV=1	null	null	Mouse_09-2020	null	[MS,MS:1001208,SEQUEST,]	4.80	3.629	null	null	0.13
PRT	H7BWY3	Alanine--glyoxylate aminotransferase 2, mitochondrial OS=Mus musculus OX=10090 GN=Agxt2 PE=1 SV=1	null	null	Mouse_09-2020	null	[MS,MS:1001208,SEQUEST,]	5.64	4.676	null	null	0.05
PRT	Q9DCD0	6-phosphogluconate dehydrogenase, decarboxylating OS=Mus musculus OX=10090 GN=Pgd PE=1 SV=3	null	null	Mouse_09-2020	null	[MS,MS:1001208,SEQUEST,]	0.00	1.785	null	null	0.05
PRT	A0A338P6G0	Omega-amidase NIT2 OS=Mus musculus OX=10090 GN=Nit2 PE=1 SV=1	null	null	Mouse_09-2020	null	[MS,MS:1001208,SEQUEST,]	6.60	7.341	null	null	0.15
PRT	Q8BG32	26S proteasome non-ATPase regulatory subunit 11 OS=Mus musculus OX=10090 GN=Psmd11 PE=1 SV=3	null	null	Mouse_09-2020	null	[MS,MS:1001208,SEQUEST,]	5.84	4.413	null	null	0.05
PRT	Q68FD5	Clathrin heavy chain 1 OS=Mus musculus OX=10090 GN=Cltc PE=1 SV=3	null	null	Mouse_09-2020	null	[MS,MS:1001208,SEQUEST,]	5.62	4.519	null	null	0.02
PRT	K4DI63	Protein CREG1 OS=Mus musculus OX=10090 GN=Creg1 PE=1 SV=1	null	null	Mouse_09-2020	null	[MS,MS:1001208,SEQUEST,]	5.35	4.235	null	null	0.15
PRT	O88587	Catechol O-methyltransferase OS=Mus musculus OX=10090 GN=Comt PE=1 SV=2	null	null	Mouse_09-2020	null	[MS,MS:1001208,SEQUEST,]	6.26	7.112	null	null	0.08
PRT	Q8VDJ3	Vigilin OS=Mus musculus OX=10090 GN=Hdlbp PE=1 SV=1	null	null	Mouse_09-2020	null	[MS,MS:1001208,SEQUEST,]	6.42	10.741	null	null	0.03
PRT	O88569	Heterogeneous nuclear ribonucleoproteins A2/B1 OS=Mus musculus OX=10090 GN=Hnrnpa2b1 PE=1 SV=2	null	null	Mouse_09-2020	null	[MS,MS:1001208,SEQUEST,]	10.81	15.009	null	null	0.10
PRT	D3YVF4	40S ribosomal protein S14 (Fragment) OS=Mus musculus OX=10090 GN=Rps14 PE=1 SV=1	null	null	Mouse_09-2020	null	[MS,MS:1001208,SEQUEST,]	6.20	6.527	null	null	0.35
PRT	Q9DCS9	NADH dehydrogenase [ubiquinone] 1 beta subcomplex subunit 10 OS=Mus musculus OX=10090 GN=Ndufb10 PE=1 SV=3	null	null	Mouse_09-2020	null	[MS,MS:1001208,SEQUEST,]	2.51	1.783	null	null	0.10
PRT	P97371	Proteasome activator complex subunit 1 OS=Mus musculus OX=10090 GN=Psme1 PE=1 SV=2	null	null	Mouse_09-2020	null	[MS,MS:1001208,SEQUEST,]	2.02	3.226	null	null	0.07
PRT	P48678	Prelamin-A/C OS=Mus musculus OX=10090 GN=Lmna PE=1 SV=2	null	null	Mouse_09-2020	null	[MS,MS:1001208,SEQUEST,]	7.14	6.532	null	null	0.04
PRT	P62830	60S ribosomal protein L23 OS=Mus musculus OX=10090 GN=Rpl23 PE=1 SV=1	null	null	Mouse_09-2020	null	[MS,MS:1001208,SEQUEST,]	11.00	11.671	null	null	0.14
PRT	E9Q133	T-complex protein 1 subunit gamma OS=Mus musculus OX=10090 GN=Cct3 PE=1 SV=1	null	null	Mouse_09-2020	null	[MS,MS:1001208,SEQUEST,]	2.24	2.571	null	null	0.05
PRT	Q9WUU7	Cathepsin Z OS=Mus musculus OX=10090 GN=Ctsz PE=1 SV=1	null	null	Mouse_09-2020	null	[MS,MS:1001208,SEQUEST,]	8.03	10.640	null	null	0.06
PRT	Q9D0M3	Cytochrome c1, heme protein, mitochondrial OS=Mus musculus OX=10090 GN=Cyc1 PE=1 SV=1	null	null	Mouse_09-2020	null	[MS,MS:1001208,SEQUEST,]	6.32	5.506	null	null	0.07
PRT	P09813	Apolipoprotein A-II OS=Mus musculus OX=10090 GN=Apoa2 PE=1 SV=2	null	null	Mouse_09-2020	null	[MS,MS:1001208,SEQUEST,]	2.78	3.406	null	null	0.24
PRT	Q3UQ44	Ras GTPase-activating-like protein IQGAP2 OS=Mus musculus OX=10090 GN=Iqgap2 PE=1 SV=2	null	null	Mouse_09-2020	null	[MS,MS:1001208,SEQUEST,]	4.55	4.350	null	null	0.01
PRT	Q9R0P3	S-formylglutathione hydrolase OS=Mus musculus OX=10090 GN=Esd PE=1 SV=1	null	null	Mouse_09-2020	null	[MS,MS:1001208,SEQUEST,]	7.27	9.359	null	null	0.13
PRT	B1AV77	Aldehyde dehydrogenase OS=Mus musculus OX=10090 GN=Aldh3a2 PE=1 SV=1	null	null	Mouse_09-2020	null	[MS,MS:1001208,SEQUEST,]	6.58	6.488	null	null	0.06
PRT	Q8VDN2	Sodium/potassium-transporting ATPase subunit alpha-1 OS=Mus musculus OX=10090 GN=Atp1a1 PE=1 SV=1	null	null	Mouse_09-2020	null	[MS,MS:1001208,SEQUEST,]	6.37	4.862	null	null	0.03
PRT	A0A498WGD8	Thioredoxin-like protein 1 OS=Mus musculus OX=10090 GN=Txnl1 PE=1 SV=1	null	null	Mouse_09-2020	null	[MS,MS:1001208,SEQUEST,]	2.35	3.233	null	null	0.06
PRT	P09405	Nucleolin OS=Mus musculus OX=10090 GN=Ncl PE=1 SV=2	null	null	Mouse_09-2020	null	[MS,MS:1001208,SEQUEST,]	3.71	3.906	null	null	0.03
PRT	P38060	Hydroxymethylglutaryl-CoA lyase, mitochondrial OS=Mus musculus OX=10090 GN=Hmgcl PE=1 SV=2	null	null	Mouse_09-2020	null	[MS,MS:1001208,SEQUEST,]	8.49	12.101	null	null	0.09
PRT	Q9QZD8	Mitochondrial dicarboxylate carrier OS=Mus musculus OX=10090 GN=Slc25a10 PE=1 SV=2	null	null	Mouse_09-2020	null	[MS,MS:1001208,SEQUEST,]	6.56	6.663	null	null	0.08
PRT	P49722	Proteasome subunit alpha type-2 OS=Mus musculus OX=10090 GN=Psma2 PE=1 SV=3	null	null	Mouse_09-2020	null	[MS,MS:1001208,SEQUEST,]	7.35	8.442	null	null	0.15
PRT	A0A1L1SVJ6	Alpha-actinin-4 (Fragment) OS=Mus musculus OX=10090 GN=Actn4 PE=1 SV=1	null	null	Mouse_09-2020	null	[MS,MS:1001208,SEQUEST,]	2.61	3.896	null	null	0.11
PRT	Q99P30	Peroxisomal coenzyme A diphosphatase NUDT7 OS=Mus musculus OX=10090 GN=Nudt7 PE=1 SV=2	null	null	Mouse_09-2020	null	[MS,MS:1001208,SEQUEST,]	3.86	3.513	null	null	0.08
PRT	Q64105	Sepiapterin reductase OS=Mus musculus OX=10090 GN=Spr PE=1 SV=1	null	null	Mouse_09-2020	null	[MS,MS:1001208,SEQUEST,]	7.19	6.648	null	null	0.11
PRT	Q99MZ7	Peroxisomal trans-2-enoyl-CoA reductase OS=Mus musculus OX=10090 GN=Pecr PE=1 SV=1	null	null	Mouse_09-2020	null	[MS,MS:1001208,SEQUEST,]	7.38	6.255	null	null	0.08
PRT	O09131	Glutathione S-transferase omega-1 OS=Mus musculus OX=10090 GN=Gsto1 PE=1 SV=2	null	null	Mouse_09-2020	null	[MS,MS:1001208,SEQUEST,]	9.09	12.777	null	null	0.14
PRT	P97461	40S ribosomal protein S5 OS=Mus musculus OX=10090 GN=Rps5 PE=1 SV=3	null	null	Mouse_09-2020	null	[MS,MS:1001208,SEQUEST,]	2.21	3.304	null	null	0.09
PRT	Q99KB8	Hydroxyacylglutathione hydrolase, mitochondrial OS=Mus musculus OX=10090 GN=Hagh PE=1 SV=2	null	null	Mouse_09-2020	null	[MS,MS:1001208,SEQUEST,]	7.42	9.575	null	null	0.09
PRT	Q921H8	3-ketoacyl-CoA thiolase A, peroxisomal OS=Mus musculus OX=10090 GN=Acaa1a PE=1 SV=1	null	null	Mouse_09-2020	null	[MS,MS:1001208,SEQUEST,]	32.42	35.066	null	null	0.35
PRT	Q8VCU1	Carboxylesterase 3B OS=Mus musculus OX=10090 GN=Ces3b PE=1 SV=2	null	null	Mouse_09-2020	null	[MS,MS:1001208,SEQUEST,]	24.75	20.365	null	null	0.14
PRT	K9J7B2	UDP-glucuronosyltransferase OS=Mus musculus OX=10090 GN=Ugt1a6b PE=1 SV=1	null	null	Mouse_09-2020	null	[MS,MS:1001208,SEQUEST,]	22.23	24.998	null	null	0.14
PRT	Q63886	UDP-glucuronosyltransferase 1A1 OS=Mus musculus OX=10090 GN=Ugt1a1 PE=1 SV=2	null	null	Mouse_09-2020	null	[MS,MS:1001208,SEQUEST,]	24.32	25.670	null	null	0.12
PRT	Q7TMM9	Tubulin beta-2A chain OS=Mus musculus OX=10090 GN=Tubb2a PE=1 SV=1	null	null	Mouse_09-2020	null	[MS,MS:1001208,SEQUEST,]	30.26	26.396	null	null	0.20
PRT	P07758	Alpha-1-antitrypsin 1-1 OS=Mus musculus OX=10090 GN=Serpina1a PE=1 SV=4	null	null	Mouse_09-2020	null	[MS,MS:1001208,SEQUEST,]	11.91	13.937	null	null	0.13
PRT	G3UYJ7	Predicted gene 20441 (Fragment) OS=Mus musculus OX=10090 GN=Gm20441 PE=3 SV=1	null	null	Mouse_09-2020	null	[MS,MS:1001208,SEQUEST,]	13.50	13.869	null	null	0.23
PRT	O35215	D-dopachrome decarboxylase OS=Mus musculus OX=10090 GN=Ddt PE=1 SV=3	null	null	Mouse_09-2020	null	[MS,MS:1001208,SEQUEST,]	13.99	14.201	null	null	0.49
PRT	Q00898	Alpha-1-antitrypsin 1-5 OS=Mus musculus OX=10090 GN=Serpina1e PE=1 SV=1	null	null	Mouse_09-2020	null	[MS,MS:1001208,SEQUEST,]	13.32	14.808	null	null	0.12
PRT	P13745	Glutathione S-transferase A1 OS=Mus musculus OX=10090 GN=Gsta1 PE=1 SV=2	null	null	Mouse_09-2020	null	[MS,MS:1001208,SEQUEST,]	15.42	15.169	null	null	0.13
PRT	Q9CZS1	Aldehyde dehydrogenase X, mitochondrial OS=Mus musculus OX=10090 GN=Aldh1b1 PE=1 SV=1	null	null	Mouse_09-2020	null	[MS,MS:1001208,SEQUEST,]	6.50	6.273	null	null	0.04
PRT	Q9D1G1	Ras-related protein Rab-1B OS=Mus musculus OX=10090 GN=Rab1b PE=1 SV=1	null	null	Mouse_09-2020	null	[MS,MS:1001208,SEQUEST,]	5.07	4.732	null	null	0.13
PRT	P62821	Ras-related protein Rab-1A OS=Mus musculus OX=10090 GN=Rab1A PE=1 SV=3	null	null	Mouse_09-2020	null	[MS,MS:1001208,SEQUEST,]	2.88	3.467	null	null	0.13
PRT	A0A2R8VHT1	3-mercaptopyruvate sulfurtransferase (Fragment) OS=Mus musculus OX=10090 GN=Mpst PE=1 SV=1	null	null	Mouse_09-2020	null	[MS,MS:1001208,SEQUEST,]	3.32	4.126	null	null	0.09
PRT	P45376	Aldo-keto reductase family 1 member B1 OS=Mus musculus OX=10090 GN=Akr1b1 PE=1 SV=3	null	null	Mouse_09-2020	null	[MS,MS:1001208,SEQUEST,]	1.79	2.535	null	null	0.07
PRT	O08807	Peroxiredoxin-4 OS=Mus musculus OX=10090 GN=Prdx4 PE=1 SV=1	null	null	Mouse_09-2020	null	[MS,MS:1001208,SEQUEST,]	5.53	4.304	null	null	0.12
PRT	Q99N16	Cytochrome P450 4F3 OS=Mus musculus OX=10090 GN=Cyp4f3 PE=1 SV=2	null	null	Mouse_09-2020	null	[MS,MS:1001208,SEQUEST,]	0.00	3.188	null	null	0.09
PRT	G3UW81	Cytochrome P450, family 4, subfamily f, polypeptide 40 OS=Mus musculus OX=10090 GN=Cyp4f40 PE=1 SV=1	null	null	Mouse_09-2020	null	[MS,MS:1001208,SEQUEST,]	0.00	3.562	null	null	0.05
PRT	Q7TQI7	Ankyrin repeat and BTB/POZ domain-containing protein 2 OS=Mus musculus OX=10090 GN=Abtb2 PE=1 SV=1	null	null	Mouse_09-2020	null	[MS,MS:1001208,SEQUEST,]	0.00	0.473	null	null	0.02
PRT	Q9D6A1	Unconventional myosin-Ih OS=Mus musculus OX=10090 GN=Myo1h PE=2 SV=2	null	null	Mouse_09-2020	null	[MS,MS:1001208,SEQUEST,]	0.00	0.486	null	null	0.02
PRT	Q9DAB5	H2B histone family, member M OS=Mus musculus OX=10090 GN=H2bfm PE=2 SV=1	null	null	Mouse_09-2020	null	[MS,MS:1001208,SEQUEST,]	0.00	0.576	null	null	0.11
PRT	Q6NZL6	Tonsoku-like protein OS=Mus musculus OX=10090 GN=Tonsl PE=1 SV=2	null	null	Mouse_09-2020	null	[MS,MS:1001208,SEQUEST,]	0.00	0.437	null	null	0.02
PRT	Q8BWF0	Succinate-semialdehyde dehydrogenase, mitochondrial OS=Mus musculus OX=10090 GN=Aldh5a1 PE=1 SV=1	null	null	Mouse_09-2020	null	[MS,MS:1001208,SEQUEST,]	0.00	2.310	null	null	0.05
PRT	Q8R1U2	Cell growth regulator with EF hand domain protein 1 OS=Mus musculus OX=10090 GN=Cgref1 PE=1 SV=1	null	null	Mouse_09-2020	null	[MS,MS:1001208,SEQUEST,]	0.00	0.665	null	null	0.12
PRT	P80316	T-complex protein 1 subunit epsilon OS=Mus musculus OX=10090 GN=Cct5 PE=1 SV=1	null	null	Mouse_09-2020	null	[MS,MS:1001208,SEQUEST,]	0.00	1.109	null	null	0.03
PRT	P47962	60S ribosomal protein L5 OS=Mus musculus OX=10090 GN=Rpl5 PE=1 SV=3	null	null	Mouse_09-2020	null	[MS,MS:1001208,SEQUEST,]	0.00	0.570	null	null	0.05
PRT	Q8BQ30	Phostensin OS=Mus musculus OX=10090 GN=Ppp1r18 PE=1 SV=1	null	null	Mouse_09-2020	null	[MS,MS:1001208,SEQUEST,]	0.00	0.694	null	null	0.04
PRT	E9Q0D3	Zinc finger CCCH type-containing 7 A (Fragment) OS=Mus musculus OX=10090 GN=Zc3h7a PE=1 SV=1	null	null	Mouse_09-2020	null	[MS,MS:1001208,SEQUEST,]	0.00	0.413	null	null	0.03
PRT	M0QWF4	Synaptonemal complex protein 3 OS=Mus musculus OX=10090 GN=Sycp3 PE=1 SV=1	null	null	Mouse_09-2020	null	[MS,MS:1001208,SEQUEST,]	0.00	0.420	null	null	0.09
PRT	A0A286YCJ8	Kinesin-like protein KIF20B (Fragment) OS=Mus musculus OX=10090 GN=Kif20b PE=1 SV=1	null	null	Mouse_09-2020	null	[MS,MS:1001208,SEQUEST,]	0.00	0.475	null	null	0.45
PRT	A2ARV5	Low-density lipoprotein receptor-related protein 2 OS=Mus musculus OX=10090 GN=Lrp2 PE=1 SV=1	null	null	Mouse_09-2020	null	[MS,MS:1001208,SEQUEST,]	0.00	1.039	null	null	0.02
PRT	Q9CQG3	Zinc finger MYND domain-containing protein 19 OS=Mus musculus OX=10090 GN=Zmynd19 PE=2 SV=1	null	null	Mouse_09-2020	null	[MS,MS:1001208,SEQUEST,]	0.00	0.551	null	null	0.08
PRT	Q8K039	Uncharacterized protein KIAA1143 homolog OS=Mus musculus OX=10090 PE=1 SV=1	null	null	Mouse_09-2020	null	[MS,MS:1001208,SEQUEST,]	0.00	0.463	null	null	0.10
PRT	Q9Z1Z0	General vesicular transport factor p115 OS=Mus musculus OX=10090 GN=Uso1 PE=1 SV=2	null	null	Mouse_09-2020	null	[MS,MS:1001208,SEQUEST,]	0.00	0.365	null	null	0.01
PRT	Q9QUR6	Prolyl endopeptidase OS=Mus musculus OX=10090 GN=Prep PE=1 SV=1	null	null	Mouse_09-2020	null	[MS,MS:1001208,SEQUEST,]	9.88	6.619	null	null	0.02
PRT	Q14BA6-2	Isoform 2 of Mesenteric estrogen-dependent adipogenesis protein OS=Mus musculus OX=10090 GN=Medag	null	null	Mouse_09-2020	null	[MS,MS:1001208,SEQUEST,]	0.00	0.359	null	null	0.08
PRT	B2RX88	Centrosome and spindle pole associated protein 1 OS=Mus musculus OX=10090 GN=Cspp1 PE=1 SV=2	null	null	Mouse_09-2020	null	[MS,MS:1001208,SEQUEST,]	0.00	0.382	null	null	0.01
PRT	Q5DU09-2	Isoform 2 of Zinc finger protein 652 OS=Mus musculus OX=10090 GN=Znf652	null	null	Mouse_09-2020	null	[MS,MS:1001208,SEQUEST,]	0.00	0.388	null	null	0.07
PRT	Q9CS84	Neurexin-1 OS=Mus musculus OX=10090 GN=Nrxn1 PE=1 SV=3	null	null	Mouse_09-2020	null	[MS,MS:1001208,SEQUEST,]	0.00	0.683	null	null	0.01
PRT	P10639	Thioredoxin OS=Mus musculus OX=10090 GN=Txn PE=1 SV=3	null	null	Mouse_09-2020	null	[MS,MS:1001208,SEQUEST,]	0.00	0.487	null	null	0.10
PRT	P70349	Histidine triad nucleotide-binding protein 1 OS=Mus musculus OX=10090 GN=Hint1 PE=1 SV=3	null	null	Mouse_09-2020	null	[MS,MS:1001208,SEQUEST,]	8.19	7.362	null	null	0.19
PRT	Q7TQI8	Testis-specific Y-encoded-like protein 2 OS=Mus musculus OX=10090 GN=Tspyl2 PE=1 SV=1	null	null	Mouse_09-2020	null	[MS,MS:1001208,SEQUEST,]	0.00	0.639	null	null	0.03
PRT	D6RCI0	Tumor necrosis factor receptor type 1-associated DEATH domain protein OS=Mus musculus OX=10090 GN=Tradd PE=1 SV=1	null	null	Mouse_09-2020	null	[MS,MS:1001208,SEQUEST,]	0.00	0.377	null	null	0.31
PRT	D3YUX5	SWI/SNF-related matrix-associated actin-dependent regulator of chromatin subfamily A-like protein 1 (Fragment) OS=Mus musculus OX=10090 GN=Smarcal1 PE=1 SV=1	null	null	Mouse_09-2020	null	[MS,MS:1001208,SEQUEST,]	0.00	0.491	null	null	0.04
PRT	Q9CQ69	Cytochrome b-c1 complex subunit 8 OS=Mus musculus OX=10090 GN=Uqcrq PE=1 SV=3	null	null	Mouse_09-2020	null	[MS,MS:1001208,SEQUEST,]	8.11	7.424	null	null	0.18
PRT	Q64737	Trifunctional purine biosynthetic protein adenosine-3 OS=Mus musculus OX=10090 GN=Gart PE=1 SV=3	null	null	Mouse_09-2020	null	[MS,MS:1001208,SEQUEST,]	6.84	4.574	null	null	0.01
PRT	A0A0A6YXK7	Centrosomal protein of 170 kDa (Fragment) OS=Mus musculus OX=10090 GN=Cep170 PE=1 SV=1	null	null	Mouse_09-2020	null	[MS,MS:1001208,SEQUEST,]	0.00	0.419	null	null	0.01
PRT	Q99LY2	Lysophospholipase D GDPD3 OS=Mus musculus OX=10090 GN=Gdpd3 PE=1 SV=2	null	null	Mouse_09-2020	null	[MS,MS:1001208,SEQUEST,]	0.00	0.428	null	null	0.04
PRT	Q80SY3	V-type proton ATPase subunit d 2 OS=Mus musculus OX=10090 GN=Atp6v0d2 PE=2 SV=2	null	null	Mouse_09-2020	null	[MS,MS:1001208,SEQUEST,]	0.00	0.805	null	null	0.05
PRT	Q9D722	Oxidative stress-responsive serine-rich protein 1 OS=Mus musculus OX=10090 GN=Oser1 PE=2 SV=1	null	null	Mouse_09-2020	null	[MS,MS:1001208,SEQUEST,]	0.00	0.571	null	null	0.12
PRT	O88838	SPRY domain-containing SOCS box protein 2 OS=Mus musculus OX=10090 GN=Spsb2 PE=1 SV=1	null	null	Mouse_09-2020	null	[MS,MS:1001208,SEQUEST,]	0.00	0.726	null	null	0.09
PRT	A1A5B6	TBC1 domain family member 25 OS=Mus musculus OX=10090 GN=Tbc1d25 PE=1 SV=1	null	null	Mouse_09-2020	null	[MS,MS:1001208,SEQUEST,]	0.00	1.329	null	null	0.01
PRT	A0A140LIW0	Coiled-coil and C2 domain-containing 2B OS=Mus musculus OX=10090 GN=Cc2d2b PE=1 SV=1	null	null	Mouse_09-2020	null	[MS,MS:1001208,SEQUEST,]	0.00	0.658	null	null	0.03
PRT	A0A1D5RM05	Dynein regulatory complex subunit 4 OS=Mus musculus OX=10090 GN=Gas8 PE=1 SV=1	null	null	Mouse_09-2020	null	[MS,MS:1001208,SEQUEST,]	0.00	0.348	null	null	0.07
PRT	Q9DCV4	Regulator of microtubule dynamics protein 1 OS=Mus musculus OX=10090 GN=Rmdn1 PE=1 SV=2	null	null	Mouse_09-2020	null	[MS,MS:1001208,SEQUEST,]	0.00	1.184	null	null	0.03
PRT	Q61335	B-cell receptor-associated protein 31 OS=Mus musculus OX=10090 GN=Bcap31 PE=1 SV=4	null	null	Mouse_09-2020	null	[MS,MS:1001208,SEQUEST,]	0.00	1.042	null	null	0.06
PRT	Q80WR5	UPF0688 protein C1orf174 homolog OS=Mus musculus OX=10090 PE=1 SV=1	null	null	Mouse_09-2020	null	[MS,MS:1001208,SEQUEST,]	0.00	0.429	null	null	0.05
PRT	H3BKD7	Isopentenyl-diphosphate Delta-isomerase (Fragment) OS=Mus musculus OX=10090 GN=Idi1 PE=1 SV=1	null	null	Mouse_09-2020	null	[MS,MS:1001208,SEQUEST,]	2.76	3.203	null	null	0.07
PRT	Q8CDU5	EF-hand domain-containing family member B OS=Mus musculus OX=10090 GN=Efhb PE=1 SV=2	null	null	Mouse_09-2020	null	[MS,MS:1001208,SEQUEST,]	0.00	0.879	null	null	0.02
PRT	Q7TMY8	E3 ubiquitin-protein ligase HUWE1 OS=Mus musculus OX=10090 GN=Huwe1 PE=1 SV=5	null	null	Mouse_09-2020	null	[MS,MS:1001208,SEQUEST,]	0.00	0.433	null	null	0.01
PRT	Q9JKV1	Proteasomal ubiquitin receptor ADRM1 OS=Mus musculus OX=10090 GN=Adrm1 PE=1 SV=2	null	null	Mouse_09-2020	null	[MS,MS:1001208,SEQUEST,]	2.57	2.376	null	null	0.04
PRT	Q9JLZ6	Hypermethylated in cancer 2 protein OS=Mus musculus OX=10090 GN=Hic2 PE=2 SV=4	null	null	Mouse_09-2020	null	[MS,MS:1001208,SEQUEST,]	0.00	0.666	null	null	0.05
PRT	P01887	Beta-2-microglobulin OS=Mus musculus OX=10090 GN=B2m PE=1 SV=2	null	null	Mouse_09-2020	null	[MS,MS:1001208,SEQUEST,]	1.85	1.444	null	null	0.08
PRT	P47754	F-actin-capping protein subunit alpha-2 OS=Mus musculus OX=10090 GN=Capza2 PE=1 SV=3	null	null	Mouse_09-2020	null	[MS,MS:1001208,SEQUEST,]	0.00	1.185	null	null	0.05
PRT	A0A2R8VHD0	GDP-4-keto-6-deoxy-D-mannose-3,5-epimerase-4-reductase OS=Mus musculus OX=10090 GN=Tsta3 PE=1 SV=1	null	null	Mouse_09-2020	null	[MS,MS:1001208,SEQUEST,]	1.75	1.004	null	null	0.02
PRT	P48771	Cytochrome c oxidase subunit 7A2, mitochondrial OS=Mus musculus OX=10090 GN=Cox7a2 PE=1 SV=2	null	null	Mouse_09-2020	null	[MS,MS:1001208,SEQUEST,]	4.22	5.058	null	null	0.16
PRT	Q922K7	Probable 28S rRNA (cytosine-C(5))-methyltransferase OS=Mus musculus OX=10090 GN=Nop2 PE=1 SV=1	null	null	Mouse_09-2020	null	[MS,MS:1001208,SEQUEST,]	0.00	0.408	null	null	0.02
PRT	Q8K4Z3	NAD(P)H-hydrate epimerase OS=Mus musculus OX=10090 GN=Naxe PE=1 SV=1	null	null	Mouse_09-2020	null	[MS,MS:1001208,SEQUEST,]	2.38	3.124	null	null	0.04
PRT	Q9DCC4	Pyrroline-5-carboxylate reductase 3 OS=Mus musculus OX=10090 GN=Pycr3 PE=1 SV=2	null	null	Mouse_09-2020	null	[MS,MS:1001208,SEQUEST,]	2.15	1.342	null	null	0.03
PRT	E9Q447	Spectrin alpha chain, non-erythrocytic 1 OS=Mus musculus OX=10090 GN=Sptan1 PE=1 SV=1	null	null	Mouse_09-2020	null	[MS,MS:1001208,SEQUEST,]	0.00	2.072	null	null	0.01
PRT	Q6IRU5	Clathrin light chain B OS=Mus musculus OX=10090 GN=Cltb PE=1 SV=1	null	null	Mouse_09-2020	null	[MS,MS:1001208,SEQUEST,]	2.31	1.154	null	null	0.04
PRT	P62892	60S ribosomal protein L39 OS=Mus musculus OX=10090 GN=Rpl39 PE=1 SV=2	null	null	Mouse_09-2020	null	[MS,MS:1001208,SEQUEST,]	2.53	3.164	null	null	0.20
PRT	D3Z2X2	Dynein heavy chain domain 1 OS=Mus musculus OX=10090 GN=Dnhd1 PE=1 SV=2	null	null	Mouse_09-2020	null	[MS,MS:1001208,SEQUEST,]	0.00	0.352	null	null	0.00
PRT	P84104	Serine/arginine-rich splicing factor 3 OS=Mus musculus OX=10090 GN=Srsf3 PE=1 SV=1	null	null	Mouse_09-2020	null	[MS,MS:1001208,SEQUEST,]	2.40	2.459	null	null	0.07
PRT	Q68FG3	Protein SPT2 homolog OS=Mus musculus OX=10090 GN=Spty2d1 PE=2 SV=1	null	null	Mouse_09-2020	null	[MS,MS:1001208,SEQUEST,]	0.00	0.352	null	null	0.04
PRT	Q9D6J6	NADH dehydrogenase [ubiquinone] flavoprotein 2, mitochondrial OS=Mus musculus OX=10090 GN=Ndufv2 PE=1 SV=2	null	null	Mouse_09-2020	null	[MS,MS:1001208,SEQUEST,]	3.24	5.456	null	null	0.08
PRT	Q8VIJ6	Splicing factor, proline- and glutamine-rich OS=Mus musculus OX=10090 GN=Sfpq PE=1 SV=1	null	null	Mouse_09-2020	null	[MS,MS:1001208,SEQUEST,]	3.42	3.358	null	null	0.02
PRT	Q9CQ54	NADH dehydrogenase [ubiquinone] 1 subunit C2 OS=Mus musculus OX=10090 GN=Ndufc2 PE=1 SV=1	null	null	Mouse_09-2020	null	[MS,MS:1001208,SEQUEST,]	2.76	2.039	null	null	0.11
PRT	F6WRF1	Testicular acid phosphatase (Fragment) OS=Mus musculus OX=10090 GN=Acp4 PE=4 SV=3	null	null	Mouse_09-2020	null	[MS,MS:1001208,SEQUEST,]	0.00	0.423	null	null	0.04
PRT	A0A2R8VHV7	Alanine aminotransferase 1 (Fragment) OS=Mus musculus OX=10090 GN=Gpt PE=1 SV=1	null	null	Mouse_09-2020	null	[MS,MS:1001208,SEQUEST,]	4.23	3.057	null	null	0.06
PRT	Q3UZG4	Aminoacyl tRNA synthase complex-interacting multifunctional protein 1 OS=Mus musculus OX=10090 GN=Aimp1 PE=1 SV=1	null	null	Mouse_09-2020	null	[MS,MS:1001208,SEQUEST,]	0.00	1.055	null	null	0.06
PRT	Q5SVG5	AP complex subunit beta OS=Mus musculus OX=10090 GN=Ap1b1 PE=1 SV=1	null	null	Mouse_09-2020	null	[MS,MS:1001208,SEQUEST,]	3.30	3.541	null	null	0.01
PRT	J3QPT6	Asialoglycoprotein receptor 1 (Fragment) OS=Mus musculus OX=10090 GN=Asgr1 PE=1 SV=1	null	null	Mouse_09-2020	null	[MS,MS:1001208,SEQUEST,]	0.00	1.072	null	null	0.05
PRT	Q6P6J9	Thioredoxin domain-containing protein 15 OS=Mus musculus OX=10090 GN=Txndc15 PE=1 SV=1	null	null	Mouse_09-2020	null	[MS,MS:1001208,SEQUEST,]	0.00	0.546	null	null	0.04
PRT	O35423	Serine--pyruvate aminotransferase, mitochondrial OS=Mus musculus OX=10090 GN=Agxt PE=1 SV=3	null	null	Mouse_09-2020	null	[MS,MS:1001208,SEQUEST,]	3.11	3.259	null	null	0.03
PRT	Q8R059	UDP-glucose 4-epimerase OS=Mus musculus OX=10090 GN=Gale PE=1 SV=1	null	null	Mouse_09-2020	null	[MS,MS:1001208,SEQUEST,]	0.00	4.928	null	null	0.03
PRT	D3Z5Y5	Choline/ethanolaminephosphotransferase 1 (Fragment) OS=Mus musculus OX=10090 GN=Cept1 PE=1 SV=1	null	null	Mouse_09-2020	null	[MS,MS:1001208,SEQUEST,]	2.57	1.614	null	null	0.18
PRT	O70503	Very-long-chain 3-oxoacyl-CoA reductase OS=Mus musculus OX=10090 GN=Hsd17b12 PE=1 SV=1	null	null	Mouse_09-2020	null	[MS,MS:1001208,SEQUEST,]	0.00	0.345	null	null	0.05
PRT	Q61635	GTP-binding protein OS=Mus musculus OX=10090 GN=Ifi47 PE=1 SV=1	null	null	Mouse_09-2020	null	[MS,MS:1001208,SEQUEST,]	1.95	2.739	null	null	0.03
PRT	Z4YK11	SH3 domain-containing protein 21 OS=Mus musculus OX=10090 GN=Sh3d21 PE=1 SV=1	null	null	Mouse_09-2020	null	[MS,MS:1001208,SEQUEST,]	2.35	0.448	null	null	0.01
PRT	Q8R4D5	Transient receptor potential cation channel subfamily M member 8 OS=Mus musculus OX=10090 GN=Trpm8 PE=1 SV=3	null	null	Mouse_09-2020	null	[MS,MS:1001208,SEQUEST,]	0.00	0.403	null	null	0.03
PRT	P26150	3 beta-hydroxysteroid dehydrogenase/Delta 5-->4-isomerase type 3 OS=Mus musculus OX=10090 GN=Hsd3b3 PE=1 SV=3	null	null	Mouse_09-2020	null	[MS,MS:1001208,SEQUEST,]	0.00	2.035	null	null	0.06
PRT	Q571F8	Glutaminase liver isoform, mitochondrial OS=Mus musculus OX=10090 GN=Gls2 PE=1 SV=2	null	null	Mouse_09-2020	null	[MS,MS:1001208,SEQUEST,]	3.02	3.483	null	null	0.02
PRT	Q9D051	Pyruvate dehydrogenase E1 component subunit beta, mitochondrial OS=Mus musculus OX=10090 GN=Pdhb PE=1 SV=1	null	null	Mouse_09-2020	null	[MS,MS:1001208,SEQUEST,]	0.00	1.352	null	null	0.04
PRT	Q9D0J8	Parathymosin OS=Mus musculus OX=10090 GN=Ptms PE=1 SV=3	null	null	Mouse_09-2020	null	[MS,MS:1001208,SEQUEST,]	3.05	0.752	null	null	0.11
PRT	Q9DCS2	Methyltransferase-like 26 OS=Mus musculus OX=10090 GN=Mettl26 PE=1 SV=1	null	null	Mouse_09-2020	null	[MS,MS:1001208,SEQUEST,]	3.47	1.737	null	null	0.07
PRT	Q9R112	Sulfide:quinone oxidoreductase, mitochondrial OS=Mus musculus OX=10090 GN=Sqor PE=1 SV=3	null	null	Mouse_09-2020	null	[MS,MS:1001208,SEQUEST,]	1.75	1.229	null	null	0.02
PRT	E0CZ34	Proteasome subunit alpha type-3 OS=Mus musculus OX=10090 GN=Psma3 PE=1 SV=1	null	null	Mouse_09-2020	null	[MS,MS:1001208,SEQUEST,]	2.77	3.003	null	null	0.26
PRT	Q99LF4	RNA-splicing ligase RtcB homolog OS=Mus musculus OX=10090 GN=Rtcb PE=1 SV=1	null	null	Mouse_09-2020	null	[MS,MS:1001208,SEQUEST,]	0.00	0.608	null	null	0.03
PRT	D3Z2D7	Phenazine biosynthesis-like domain-containing protein 2 (Fragment) OS=Mus musculus OX=10090 GN=Pbld2 PE=1 SV=1	null	null	Mouse_09-2020	null	[MS,MS:1001208,SEQUEST,]	0.00	0.487	null	null	0.07
PRT	P62259	14-3-3 protein epsilon OS=Mus musculus OX=10090 GN=Ywhae PE=1 SV=1	null	null	Mouse_09-2020	null	[MS,MS:1001208,SEQUEST,]	1.99	1.834	null	null	0.04
PRT	Q8R344	Coiled-coil domain-containing protein 12 OS=Mus musculus OX=10090 GN=Ccdc12 PE=1 SV=2	null	null	Mouse_09-2020	null	[MS,MS:1001208,SEQUEST,]	0.00	0.348	null	null	0.07
PRT	Q9WUA2	Phenylalanine--tRNA ligase beta subunit OS=Mus musculus OX=10090 GN=Farsb PE=1 SV=2	null	null	Mouse_09-2020	null	[MS,MS:1001208,SEQUEST,]	2.66	3.140	null	null	0.02
PRT	D3Z291	Calcium homeostasis modulator protein 1 OS=Mus musculus OX=10090 GN=Calhm1 PE=1 SV=1	null	null	Mouse_09-2020	null	[MS,MS:1001208,SEQUEST,]	0.00	0.821	null	null	0.02
PRT	P10518	Delta-aminolevulinic acid dehydratase OS=Mus musculus OX=10090 GN=Alad PE=1 SV=1	null	null	Mouse_09-2020	null	[MS,MS:1001208,SEQUEST,]	0.00	2.382	null	null	0.05
PRT	P47955	60S acidic ribosomal protein P1 OS=Mus musculus OX=10090 GN=Rplp1 PE=1 SV=1	null	null	Mouse_09-2020	null	[MS,MS:1001208,SEQUEST,]	0.00	0.823	null	null	0.14
PRT	A0A338P7A0	NADH dehydrogenase [ubiquinone] iron-sulfur protein 4, mitochondrial (Fragment) OS=Mus musculus OX=10090 GN=Ndufs4 PE=1 SV=1	null	null	Mouse_09-2020	null	[MS,MS:1001208,SEQUEST,]	0.00	3.227	null	null	0.14
PRT	D3YTQ5	Acyl-CoA dehydrogenase family member 11 OS=Mus musculus OX=10090 GN=Acad11 PE=1 SV=1	null	null	Mouse_09-2020	null	[MS,MS:1001208,SEQUEST,]	2.32	1.674	null	null	0.01
PRT	P56382	ATP synthase subunit epsilon, mitochondrial OS=Mus musculus OX=10090 GN=Atp5f1e PE=1 SV=2	null	null	Mouse_09-2020	null	[MS,MS:1001208,SEQUEST,]	1.73	1.294	null	null	0.15
PRT	Q9Z1N5	Spliceosome RNA helicase Ddx39b OS=Mus musculus OX=10090 GN=Ddx39b PE=1 SV=1	null	null	Mouse_09-2020	null	[MS,MS:1001208,SEQUEST,]	2.35	2.259	null	null	0.02
PRT	A2A6H0	LIM and SH3 domain protein 1 (Fragment) OS=Mus musculus OX=10090 GN=Lasp1 PE=1 SV=1	null	null	Mouse_09-2020	null	[MS,MS:1001208,SEQUEST,]	2.30	2.413	null	null	0.06
PRT	F6YTG0	Enoyl-CoA hydratase domain-containing protein 2, mitochondrial (Fragment) OS=Mus musculus OX=10090 GN=Echdc2 PE=1 SV=1	null	null	Mouse_09-2020	null	[MS,MS:1001208,SEQUEST,]	0.00	0.990	null	null	0.09
PRT	O89023	Tripeptidyl-peptidase 1 OS=Mus musculus OX=10090 GN=Tpp1 PE=1 SV=2	null	null	Mouse_09-2020	null	[MS,MS:1001208,SEQUEST,]	0.00	1.343	null	null	0.02
PRT	Q62318	Transcription intermediary factor 1-beta OS=Mus musculus OX=10090 GN=Trim28 PE=1 SV=3	null	null	Mouse_09-2020	null	[MS,MS:1001208,SEQUEST,]	0.00	2.093	null	null	0.01
PRT	A0A0G2JGM6	Gc-globulin (Fragment) OS=Mus musculus OX=10090 GN=Gc PE=1 SV=1	null	null	Mouse_09-2020	null	[MS,MS:1001208,SEQUEST,]	1.73	0.576	null	null	0.07
PRT	Q9DBG1	Sterol 26-hydroxylase, mitochondrial OS=Mus musculus OX=10090 GN=Cyp27a1 PE=1 SV=1	null	null	Mouse_09-2020	null	[MS,MS:1001208,SEQUEST,]	0.00	0.882	null	null	0.02
PRT	Q91WD5	NADH dehydrogenase [ubiquinone] iron-sulfur protein 2, mitochondrial OS=Mus musculus OX=10090 GN=Ndufs2 PE=1 SV=1	null	null	Mouse_09-2020	null	[MS,MS:1001208,SEQUEST,]	0.00	1.508	null	null	0.05
PRT	D3YWY6	Mitochondrial pyruvate carrier OS=Mus musculus OX=10090 GN=Mpc1 PE=1 SV=1	null	null	Mouse_09-2020	null	[MS,MS:1001208,SEQUEST,]	0.00	0.476	null	null	0.14
PRT	Q9QUH0	Glutaredoxin-1 OS=Mus musculus OX=10090 GN=Glrx PE=1 SV=3	null	null	Mouse_09-2020	null	[MS,MS:1001208,SEQUEST,]	2.67	1.185	null	null	0.08
PRT	P01901	H-2 class I histocompatibility antigen, K-B alpha chain OS=Mus musculus OX=10090 GN=H2-K1 PE=1 SV=1	null	null	Mouse_09-2020	null	[MS,MS:1001208,SEQUEST,]	3.95	5.158	null	null	0.04
PRT	Q6P4S8	Integrator complex subunit 1 OS=Mus musculus OX=10090 GN=Ints1 PE=1 SV=2	null	null	Mouse_09-2020	null	[MS,MS:1001208,SEQUEST,]	0.00	0.613	null	null	0.00
PRT	Q3TES0	IQ motif and SEC7 domain-containing protein 3 OS=Mus musculus OX=10090 GN=Iqsec3 PE=1 SV=1	null	null	Mouse_09-2020	null	[MS,MS:1001208,SEQUEST,]	0.00	0.637	null	null	0.01
PRT	D3YU75	Translationally-controlled tumor protein OS=Mus musculus OX=10090 GN=Tpt1 PE=1 SV=1	null	null	Mouse_09-2020	null	[MS,MS:1001208,SEQUEST,]	3.01	5.045	null	null	0.09
PRT	Q283N4	2-oxo-4-hydroxy-4-carboxy-5-ureidoimidazoline decarboxylase OS=Mus musculus OX=10090 GN=Urad PE=1 SV=1	null	null	Mouse_09-2020	null	[MS,MS:1001208,SEQUEST,]	2.22	3.869	null	null	0.06
PRT	A0A0U1RPT5	Fructose-bisphosphate aldolase (Fragment) OS=Mus musculus OX=10090 GN=Aldoa PE=1 SV=1	null	null	Mouse_09-2020	null	[MS,MS:1001208,SEQUEST,]	0.00	2.242	null	null	0.07
PRT	E9Q1S3	Protein transport protein SEC23 OS=Mus musculus OX=10090 GN=Sec23a PE=1 SV=1	null	null	Mouse_09-2020	null	[MS,MS:1001208,SEQUEST,]	1.64	1.190	null	null	0.01
PRT	A0A1L1SS82	Coiled-coil domain-containing 7A OS=Mus musculus OX=10090 GN=Ccdc7a PE=4 SV=1	null	null	Mouse_09-2020	null	[MS,MS:1001208,SEQUEST,]	1.87	0.555	null	null	0.00
PRT	Q9D4C9	Clavesin-1 OS=Mus musculus OX=10090 GN=Clvs1 PE=1 SV=1	null	null	Mouse_09-2020	null	[MS,MS:1001208,SEQUEST,]	0.00	0.408	null	null	0.07
PRT	Q9D172	Glutamine amidotransferase-like class 1 domain-containing protein 3A, mitochondrial OS=Mus musculus OX=10090 GN=Gatd3a PE=1 SV=1	null	null	Mouse_09-2020	null	[MS,MS:1001208,SEQUEST,]	4.59	7.000	null	null	0.09
PRT	P97494	Glutamate--cysteine ligase catalytic subunit OS=Mus musculus OX=10090 GN=Gclc PE=1 SV=4	null	null	Mouse_09-2020	null	[MS,MS:1001208,SEQUEST,]	0.00	1.355	null	null	0.02
PRT	Q9DCE9	Interferon gamma-induced GTPase OS=Mus musculus OX=10090 GN=Igtp PE=1 SV=1	null	null	Mouse_09-2020	null	[MS,MS:1001208,SEQUEST,]	1.61	2.305	null	null	0.03
PRT	O55029	Coatomer subunit beta' OS=Mus musculus OX=10090 GN=Copb2 PE=1 SV=2	null	null	Mouse_09-2020	null	[MS,MS:1001208,SEQUEST,]	1.63	1.068	null	null	0.01
PRT	D3YU32	Testis-expressed protein 13C-1 OS=Mus musculus OX=10090 GN=Tex13c1 PE=3 SV=1	null	null	Mouse_09-2020	null	[MS,MS:1001208,SEQUEST,]	0.00	0.822	null	null	0.07
PRT	Q9CXB8	Alpha-protein kinase 1 OS=Mus musculus OX=10090 GN=Alpk1 PE=2 SV=2	null	null	Mouse_09-2020	null	[MS,MS:1001208,SEQUEST,]	0.00	0.373	null	null	0.01
PRT	E9Q4F4	Small nuclear ribonucleoprotein E OS=Mus musculus OX=10090 GN=Snrpe PE=1 SV=1	null	null	Mouse_09-2020	null	[MS,MS:1001208,SEQUEST,]	2.17	1.565	null	null	0.12
PRT	Q8VBW8	Tetratricopeptide repeat protein 36 OS=Mus musculus OX=10090 GN=Ttc36 PE=1 SV=1	null	null	Mouse_09-2020	null	[MS,MS:1001208,SEQUEST,]	3.04	2.005	null	null	0.08
PRT	Q921X9	Protein disulfide-isomerase A5 OS=Mus musculus OX=10090 GN=Pdia5 PE=1 SV=1	null	null	Mouse_09-2020	null	[MS,MS:1001208,SEQUEST,]	0.00	0.939	null	null	0.01
PRT	F7CAT1	Peptidylprolyl isomerase (Fragment) OS=Mus musculus OX=10090 GN=Fkbp4 PE=1 SV=2	null	null	Mouse_09-2020	null	[MS,MS:1001208,SEQUEST,]	1.68	1.326	null	null	0.04
PRT	E9Q7X7	Neurexin-2 OS=Mus musculus OX=10090 GN=Nrxn2 PE=1 SV=1	null	null	Mouse_09-2020	null	[MS,MS:1001208,SEQUEST,]	0.00	0.889	null	null	0.02
PRT	F6X8Q0	Baculoviral IAP repeat-containing protein 2 OS=Mus musculus OX=10090 GN=Birc2 PE=4 SV=1	null	null	Mouse_09-2020	null	[MS,MS:1001208,SEQUEST,]	0.00	0.404	null	null	0.17
PRT	Q91X52	L-xylulose reductase OS=Mus musculus OX=10090 GN=Dcxr PE=1 SV=2	null	null	Mouse_09-2020	null	[MS,MS:1001208,SEQUEST,]	4.42	5.147	null	null	0.07
PRT	Q8C0T5	Signal-induced proliferation-associated 1-like protein 1 OS=Mus musculus OX=10090 GN=Sipa1l1 PE=1 SV=2	null	null	Mouse_09-2020	null	[MS,MS:1001208,SEQUEST,]	0.00	0.631	null	null	0.01
PRT	Q8JZZ0	UDP-glucuronosyltransferase 3A2 OS=Mus musculus OX=10090 GN=Ugt3a2 PE=1 SV=2	null	null	Mouse_09-2020	null	[MS,MS:1001208,SEQUEST,]	2.13	0.623	null	null	0.02
PRT	Q7TMF3	NADH dehydrogenase [ubiquinone] 1 alpha subcomplex subunit 12 OS=Mus musculus OX=10090 GN=Ndufa12 PE=1 SV=2	null	null	Mouse_09-2020	null	[MS,MS:1001208,SEQUEST,]	3.44	2.111	null	null	0.12
PRT	F6T4M4	Serine/arginine repetitive matrix protein 1 (Fragment) OS=Mus musculus OX=10090 GN=Srrm1 PE=1 SV=1	null	null	Mouse_09-2020	null	[MS,MS:1001208,SEQUEST,]	0.00	1.208	null	null	0.06
PRT	Q9JIX8	Apoptotic chromatin condensation inducer in the nucleus OS=Mus musculus OX=10090 GN=Acin1 PE=1 SV=3	null	null	Mouse_09-2020	null	[MS,MS:1001208,SEQUEST,]	0.00	0.406	null	null	0.01
PRT	A0A2R8VK72	Methyltransferase-like 7A1 OS=Mus musculus OX=10090 GN=Mettl7a1 PE=1 SV=1	null	null	Mouse_09-2020	null	[MS,MS:1001208,SEQUEST,]	0.00	0.925	null	null	0.08
PRT	Q9WVD5	Mitochondrial ornithine transporter 1 OS=Mus musculus OX=10090 GN=Slc25a15 PE=1 SV=1	null	null	Mouse_09-2020	null	[MS,MS:1001208,SEQUEST,]	1.79	1.545	null	null	0.03
PRT	Q99MR8	Methylcrotonoyl-CoA carboxylase subunit alpha, mitochondrial OS=Mus musculus OX=10090 GN=Mccc1 PE=1 SV=2	null	null	Mouse_09-2020	null	[MS,MS:1001208,SEQUEST,]	3.06	1.256	null	null	0.01
PRT	Q99JY9	Actin-related protein 3 OS=Mus musculus OX=10090 GN=Actr3 PE=1 SV=3	null	null	Mouse_09-2020	null	[MS,MS:1001208,SEQUEST,]	0.00	1.595	null	null	0.02
PRT	Q5SUV9	Aromatic-L-amino-acid decarboxylase (Fragment) OS=Mus musculus OX=10090 GN=Ddc PE=1 SV=1	null	null	Mouse_09-2020	null	[MS,MS:1001208,SEQUEST,]	0.00	1.012	null	null	0.06
PRT	Q61730	Interleukin-1 receptor accessory protein OS=Mus musculus OX=10090 GN=Il1rap PE=1 SV=1	null	null	Mouse_09-2020	null	[MS,MS:1001208,SEQUEST,]	0.00	0.366	null	null	0.02
PRT	F6VNW5	GCS light chain (Fragment) OS=Mus musculus OX=10090 GN=Gclm PE=1 SV=1	null	null	Mouse_09-2020	null	[MS,MS:1001208,SEQUEST,]	3.64	4.741	null	null	0.08
PRT	A0A140LIZ5	26S proteasome AAA-ATPase subunit RPT3 OS=Mus musculus OX=10090 GN=Psmc4 PE=1 SV=1	null	null	Mouse_09-2020	null	[MS,MS:1001208,SEQUEST,]	4.17	3.112	null	null	0.04
PRT	P29341	Polyadenylate-binding protein 1 OS=Mus musculus OX=10090 GN=Pabpc1 PE=1 SV=2	null	null	Mouse_09-2020	null	[MS,MS:1001208,SEQUEST,]	2.14	1.409	null	null	0.01
PRT	Q91XF0	Pyridoxine-5'-phosphate oxidase OS=Mus musculus OX=10090 GN=Pnpo PE=1 SV=1	null	null	Mouse_09-2020	null	[MS,MS:1001208,SEQUEST,]	0.00	1.265	null	null	0.06
PRT	D3Z7B8	Collagen alpha-1(XIII) chain OS=Mus musculus OX=10090 GN=Col13a1 PE=4 SV=1	null	null	Mouse_09-2020	null	[MS,MS:1001208,SEQUEST,]	0.00	0.351	null	null	0.04
PRT	A0A1Y7VKA0	Isoamyl acetate-hydrolyzing esterase 1 homolog (Fragment) OS=Mus musculus OX=10090 GN=Iah1 PE=1 SV=1	null	null	Mouse_09-2020	null	[MS,MS:1001208,SEQUEST,]	2.31	1.450	null	null	0.05
PRT	P50285	Dimethylaniline monooxygenase [N-oxide-forming] 1 OS=Mus musculus OX=10090 GN=Fmo1 PE=1 SV=1	null	null	Mouse_09-2020	null	[MS,MS:1001208,SEQUEST,]	1.97	2.384	null	null	0.01
PRT	Q91WS0	CDGSH iron-sulfur domain-containing protein 1 OS=Mus musculus OX=10090 GN=Cisd1 PE=1 SV=1	null	null	Mouse_09-2020	null	[MS,MS:1001208,SEQUEST,]	2.88	1.999	null	null	0.08
PRT	P35979	60S ribosomal protein L12 OS=Mus musculus OX=10090 GN=Rpl12 PE=1 SV=2	null	null	Mouse_09-2020	null	[MS,MS:1001208,SEQUEST,]	2.51	0.958	null	null	0.10
PRT	O54734	Dolichyl-diphosphooligosaccharide--protein glycosyltransferase 48 kDa subunit OS=Mus musculus OX=10090 GN=Ddost PE=1 SV=2	null	null	Mouse_09-2020	null	[MS,MS:1001208,SEQUEST,]	2.72	1.990	null	null	0.02
PRT	Q80XR6	Heterogeneous nuclear ribonucleoprotein A/B OS=Mus musculus OX=10090 GN=Hnrnpab PE=1 SV=1	null	null	Mouse_09-2020	null	[MS,MS:1001208,SEQUEST,]	2.61	1.464	null	null	0.03
PRT	P61208	ADP-ribosylation factor-like protein 4C OS=Mus musculus OX=10090 GN=Arl4c PE=2 SV=1	null	null	Mouse_09-2020	null	[MS,MS:1001208,SEQUEST,]	0.00	0.467	null	null	0.05
PRT	A0A494B9Y8	Ferrochelatase OS=Mus musculus OX=10090 GN=Fech PE=1 SV=1	null	null	Mouse_09-2020	null	[MS,MS:1001208,SEQUEST,]	0.00	0.648	null	null	0.04
PRT	Q8BMJ2	Leucine--tRNA ligase, cytoplasmic OS=Mus musculus OX=10090 GN=Lars1 PE=1 SV=2	null	null	Mouse_09-2020	null	[MS,MS:1001208,SEQUEST,]	1.74	0.387	null	null	0.01
PRT	Q9CXF0	Kynureninase OS=Mus musculus OX=10090 GN=Kynu PE=1 SV=3	null	null	Mouse_09-2020	null	[MS,MS:1001208,SEQUEST,]	3.72	3.051	null	null	0.03
PRT	Q8CHP0	Zinc finger CCCH domain-containing protein 3 OS=Mus musculus OX=10090 GN=Zc3h3 PE=1 SV=1	null	null	Mouse_09-2020	null	[MS,MS:1001208,SEQUEST,]	0.00	0.368	null	null	0.02
PRT	A0A0B4J1E2	SNW domain-containing protein 1 OS=Mus musculus OX=10090 GN=Snw1 PE=1 SV=1	null	null	Mouse_09-2020	null	[MS,MS:1001208,SEQUEST,]	0.00	0.529	null	null	0.01
PRT	Q8K3J1	NADH dehydrogenase [ubiquinone] iron-sulfur protein 8, mitochondrial OS=Mus musculus OX=10090 GN=Ndufs8 PE=1 SV=1	null	null	Mouse_09-2020	null	[MS,MS:1001208,SEQUEST,]	1.73	1.936	null	null	0.04
PRT	Q8BGY2	Eukaryotic translation initiation factor 5A-2 OS=Mus musculus OX=10090 GN=Eif5a2 PE=1 SV=3	null	null	Mouse_09-2020	null	[MS,MS:1001208,SEQUEST,]	4.30	3.223	null	null	0.08
PRT	Q9QZW9	Motor neuron and pancreas homeobox protein 1 OS=Mus musculus OX=10090 GN=Mnx1 PE=2 SV=2	null	null	Mouse_09-2020	null	[MS,MS:1001208,SEQUEST,]	0.00	0.503	null	null	0.06
PRT	Q9EPR4	Solute carrier family 23 member 2 OS=Mus musculus OX=10090 GN=Slc23a2 PE=1 SV=2	null	null	Mouse_09-2020	null	[MS,MS:1001208,SEQUEST,]	0.00	0.351	null	null	0.04
PRT	P70296	Phosphatidylethanolamine-binding protein 1 OS=Mus musculus OX=10090 GN=Pebp1 PE=1 SV=3	null	null	Mouse_09-2020	null	[MS,MS:1001208,SEQUEST,]	3.99	4.122	null	null	0.14
PRT	P61982	14-3-3 protein gamma OS=Mus musculus OX=10090 GN=Ywhag PE=1 SV=2	null	null	Mouse_09-2020	null	[MS,MS:1001208,SEQUEST,]	2.92	1.743	null	null	0.04
PRT	Q9CPR4	60S ribosomal protein L17 OS=Mus musculus OX=10090 GN=Rpl17 PE=1 SV=3	null	null	Mouse_09-2020	null	[MS,MS:1001208,SEQUEST,]	0.00	1.630	null	null	0.06
PRT	Q91WT9	Cystathionine beta-synthase OS=Mus musculus OX=10090 GN=Cbs PE=1 SV=3	null	null	Mouse_09-2020	null	[MS,MS:1001208,SEQUEST,]	1.98	0.889	null	null	0.01
PRT	A0A0A6YX05	Sodium/potassium-transporting ATPase subunit beta (Fragment) OS=Mus musculus OX=10090 GN=Atp1b1 PE=1 SV=1	null	null	Mouse_09-2020	null	[MS,MS:1001208,SEQUEST,]	2.18	3.093	null	null	0.08
PRT	A0A2R8VHP2	Nicotinate phosphoribosyltransferase OS=Mus musculus OX=10090 GN=Naprt PE=1 SV=1	null	null	Mouse_09-2020	null	[MS,MS:1001208,SEQUEST,]	3.44	3.972	null	null	0.03
PRT	Q9DC50	Peroxisomal carnitine O-octanoyltransferase OS=Mus musculus OX=10090 GN=Crot PE=1 SV=1	null	null	Mouse_09-2020	null	[MS,MS:1001208,SEQUEST,]	2.45	2.041	null	null	0.02
PRT	G3X8T3	Carboxypeptidase OS=Mus musculus OX=10090 GN=Ctsa PE=1 SV=1	null	null	Mouse_09-2020	null	[MS,MS:1001208,SEQUEST,]	2.83	2.118	null	null	0.02
PRT	Q06185	ATP synthase subunit e, mitochondrial OS=Mus musculus OX=10090 GN=Atp5me PE=1 SV=2	null	null	Mouse_09-2020	null	[MS,MS:1001208,SEQUEST,]	2.67	1.123	null	null	0.23
PRT	Q3TLP8	Ras-related C3 botulinum toxin substrate 1 OS=Mus musculus OX=10090 GN=Rac1 PE=1 SV=1	null	null	Mouse_09-2020	null	[MS,MS:1001208,SEQUEST,]	1.71	0.603	null	null	0.07
PRT	E9Q0C6	Acrosomal protein KIAA1210 OS=Mus musculus OX=10090 GN=Kiaa1210 PE=1 SV=1	null	null	Mouse_09-2020	null	[MS,MS:1001208,SEQUEST,]	0.00	0.511	null	null	0.02
PRT	P62267	40S ribosomal protein S23 OS=Mus musculus OX=10090 GN=Rps23 PE=1 SV=3	null	null	Mouse_09-2020	null	[MS,MS:1001208,SEQUEST,]	3.50	3.927	null	null	0.08
PRT	Q61767	NADPH-dependent 3-keto-steroid reductase Hsd3b4 OS=Mus musculus OX=10090 GN=Hsd3b4 PE=1 SV=3	null	null	Mouse_09-2020	null	[MS,MS:1001208,SEQUEST,]	3.38	3.985	null	null	0.03
PRT	Q9CQZ5	NADH dehydrogenase [ubiquinone] 1 alpha subcomplex subunit 6 OS=Mus musculus OX=10090 GN=Ndufa6 PE=1 SV=1	null	null	Mouse_09-2020	null	[MS,MS:1001208,SEQUEST,]	2.08	0.780	null	null	0.05
PRT	A0A494BBA8	40S ribosomal protein S30 OS=Mus musculus OX=10090 GN=Fau PE=1 SV=1	null	null	Mouse_09-2020	null	[MS,MS:1001208,SEQUEST,]	3.13	3.611	null	null	0.11
PRT	P05201	Aspartate aminotransferase, cytoplasmic OS=Mus musculus OX=10090 GN=Got1 PE=1 SV=3	null	null	Mouse_09-2020	null	[MS,MS:1001208,SEQUEST,]	2.48	1.304	null	null	0.02
PRT	A0A1Y7VLP0	ATP synthase subunit ATP5MPL, mitochondrial (Fragment) OS=Mus musculus OX=10090 GN=Atp5mpl PE=1 SV=1	null	null	Mouse_09-2020	null	[MS,MS:1001208,SEQUEST,]	2.67	2.840	null	null	0.14
PRT	Q00724	Retinol-binding protein 4 OS=Mus musculus OX=10090 GN=Rbp4 PE=1 SV=2	null	null	Mouse_09-2020	null	[MS,MS:1001208,SEQUEST,]	2.23	3.117	null	null	0.05
PRT	Q9CZ42	ATP-dependent (S)-NAD(P)H-hydrate dehydratase OS=Mus musculus OX=10090 GN=Naxd PE=1 SV=1	null	null	Mouse_09-2020	null	[MS,MS:1001208,SEQUEST,]	2.79	1.231	null	null	0.06
PRT	D3Z4X1	6-phosphogluconolactonase OS=Mus musculus OX=10090 GN=Pgls PE=1 SV=1	null	null	Mouse_09-2020	null	[MS,MS:1001208,SEQUEST,]	2.11	1.368	null	null	0.05
PRT	A0A0R3P9C8	NADH dehydrogenase [ubiquinone] 1 alpha subcomplex subunit 9, mitochondrial OS=Mus musculus OX=10090 GN=Ndufa9 PE=1 SV=1	null	null	Mouse_09-2020	null	[MS,MS:1001208,SEQUEST,]	3.65	2.555	null	null	0.03
PRT	Q9Z2U1	Proteasome subunit alpha type-5 OS=Mus musculus OX=10090 GN=Psma5 PE=1 SV=1	null	null	Mouse_09-2020	null	[MS,MS:1001208,SEQUEST,]	0.00	1.236	null	null	0.08
PRT	A2ACL2	Tripartite motif-containing protein 45 OS=Mus musculus OX=10090 GN=Trim45 PE=4 SV=1	null	null	Mouse_09-2020	null	[MS,MS:1001208,SEQUEST,]	0.00	0.455	null	null	0.04
PRT	A3KMP2	Tetratricopeptide repeat protein 38 OS=Mus musculus OX=10090 GN=Ttc38 PE=1 SV=2	null	null	Mouse_09-2020	null	[MS,MS:1001208,SEQUEST,]	2.03	1.825	null	null	0.02
PRT	A0A0G2JGD5	Sorting nexin-27 (Fragment) OS=Mus musculus OX=10090 GN=Snx27 PE=1 SV=1	null	null	Mouse_09-2020	null	[MS,MS:1001208,SEQUEST,]	0.00	0.470	null	null	0.21
PRT	P97364	Selenide, water dikinase 2 OS=Mus musculus OX=10090 GN=Sephs2 PE=1 SV=3	null	null	Mouse_09-2020	null	[MS,MS:1001208,SEQUEST,]	0.00	1.676	null	null	0.03
PRT	Q99JI6	Ras-related protein Rap-1b OS=Mus musculus OX=10090 GN=Rap1b PE=1 SV=2	null	null	Mouse_09-2020	null	[MS,MS:1001208,SEQUEST,]	2.40	1.047	null	null	0.06
PRT	O35719	DNA repair protein RAD51 homolog 2 OS=Mus musculus OX=10090 GN=Rad51b PE=2 SV=2	null	null	Mouse_09-2020	null	[MS,MS:1001208,SEQUEST,]	0.00	0.429	null	null	0.02
PRT	Q8C547	HEAT repeat-containing protein 5B OS=Mus musculus OX=10090 GN=Heatr5b PE=1 SV=3	null	null	Mouse_09-2020	null	[MS,MS:1001208,SEQUEST,]	0.00	0.464	null	null	0.01
PRT	Q6ZWX6	Eukaryotic translation initiation factor 2 subunit 1 OS=Mus musculus OX=10090 GN=Eif2s1 PE=1 SV=3	null	null	Mouse_09-2020	null	[MS,MS:1001208,SEQUEST,]	0.00	0.475	null	null	0.02
PRT	A0A0A6YY62	Filaggrin OS=Mus musculus OX=10090 GN=Flg PE=1 SV=1	null	null	Mouse_09-2020	null	[MS,MS:1001208,SEQUEST,]	0.00	0.477	null	null	0.09
PRT	Q8QZY2	Glycerate kinase OS=Mus musculus OX=10090 GN=Glyctk PE=1 SV=1	null	null	Mouse_09-2020	null	[MS,MS:1001208,SEQUEST,]	2.55	1.884	null	null	0.01
PRT	Q9CPT4	Myeloid-derived growth factor OS=Mus musculus OX=10090 GN=Mydgf PE=1 SV=1	null	null	Mouse_09-2020	null	[MS,MS:1001208,SEQUEST,]	3.02	2.439	null	null	0.05
PRT	D3YTT4	Isobutyryl-CoA dehydrogenase, mitochondrial OS=Mus musculus OX=10090 GN=Acad8 PE=1 SV=1	null	null	Mouse_09-2020	null	[MS,MS:1001208,SEQUEST,]	0.00	1.155	null	null	0.03
PRT	E9PUD2	Dynamin-1-like protein OS=Mus musculus OX=10090 GN=Dnm1l PE=1 SV=1	null	null	Mouse_09-2020	null	[MS,MS:1001208,SEQUEST,]	1.87	0.466	null	null	0.01
PRT	P20108	Thioredoxin-dependent peroxide reductase, mitochondrial OS=Mus musculus OX=10090 GN=Prdx3 PE=1 SV=1	null	null	Mouse_09-2020	null	[MS,MS:1001208,SEQUEST,]	3.22	3.858	null	null	0.05
PRT	G3UZ26	Serine hydroxymethyltransferase (Fragment) OS=Mus musculus OX=10090 GN=Shmt1 PE=1 SV=1	null	null	Mouse_09-2020	null	[MS,MS:1001208,SEQUEST,]	5.20	7.312	null	null	0.04
PRT	P62281	40S ribosomal protein S11 OS=Mus musculus OX=10090 GN=Rps11 PE=1 SV=3	null	null	Mouse_09-2020	null	[MS,MS:1001208,SEQUEST,]	1.90	1.221	null	null	0.06
PRT	P51658	Estradiol 17-beta-dehydrogenase 2 OS=Mus musculus OX=10090 GN=Hsd17b2 PE=1 SV=2	null	null	Mouse_09-2020	null	[MS,MS:1001208,SEQUEST,]	3.44	3.688	null	null	0.07
PRT	P97855	Ras GTPase-activating protein-binding protein 1 OS=Mus musculus OX=10090 GN=G3bp1 PE=1 SV=1	null	null	Mouse_09-2020	null	[MS,MS:1001208,SEQUEST,]	2.75	2.342	null	null	0.03
PRT	A0A498WGK2	Asparagine--tRNA ligase OS=Mus musculus OX=10090 GN=Nars PE=1 SV=1	null	null	Mouse_09-2020	null	[MS,MS:1001208,SEQUEST,]	2.54	1.890	null	null	0.01
PRT	Q497Q3	Testis-expressed gene 21 OS=Mus musculus OX=10090 GN=Tex21 PE=1 SV=1	null	null	Mouse_09-2020	null	[MS,MS:1001208,SEQUEST,]	0.00	0.728	null	null	0.07
PRT	P62843	40S ribosomal protein S15 OS=Mus musculus OX=10090 GN=Rps15 PE=1 SV=2	null	null	Mouse_09-2020	null	[MS,MS:1001208,SEQUEST,]	4.17	4.602	null	null	0.09
PRT	Q64464	Cytochrome P450 3A13 OS=Mus musculus OX=10090 GN=Cyp3a13 PE=1 SV=1	null	null	Mouse_09-2020	null	[MS,MS:1001208,SEQUEST,]	0.00	0.474	null	null	0.02
PRT	Q91X34	Bile acid-CoA:amino acid N-acyltransferase OS=Mus musculus OX=10090 GN=Baat PE=1 SV=1	null	null	Mouse_09-2020	null	[MS,MS:1001208,SEQUEST,]	2.18	1.382	null	null	0.03
PRT	P80314	T-complex protein 1 subunit beta OS=Mus musculus OX=10090 GN=Cct2 PE=1 SV=4	null	null	Mouse_09-2020	null	[MS,MS:1001208,SEQUEST,]	0.00	0.745	null	null	0.03
PRT	P47757	F-actin-capping protein subunit beta OS=Mus musculus OX=10090 GN=Capzb PE=1 SV=3	null	null	Mouse_09-2020	null	[MS,MS:1001208,SEQUEST,]	2.96	4.672	null	null	0.05
PRT	Q9QUM9	Proteasome subunit alpha type-6 OS=Mus musculus OX=10090 GN=Psma6 PE=1 SV=1	null	null	Mouse_09-2020	null	[MS,MS:1001208,SEQUEST,]	3.57	4.212	null	null	0.05
PRT	A3KGJ7	Centrosome-associated protein CEP250 OS=Mus musculus OX=10090 GN=Cep250 PE=1 SV=2	null	null	Mouse_09-2020	null	[MS,MS:1001208,SEQUEST,]	0.00	0.617	null	null	0.00
PRT	Q9CZW5	Mitochondrial import receptor subunit TOM70 OS=Mus musculus OX=10090 GN=Tomm70 PE=1 SV=2	null	null	Mouse_09-2020	null	[MS,MS:1001208,SEQUEST,]	3.07	2.523	null	null	0.01
PRT	G3X9T7	Galectin-9 OS=Mus musculus OX=10090 GN=Lgals9 PE=1 SV=1	null	null	Mouse_09-2020	null	[MS,MS:1001208,SEQUEST,]	3.13	2.008	null	null	0.02
PRT	O08997	Copper transport protein ATOX1 OS=Mus musculus OX=10090 GN=Atox1 PE=1 SV=1	null	null	Mouse_09-2020	null	[MS,MS:1001208,SEQUEST,]	2.40	1.683	null	null	0.21
PRT	A0A0N4SV17	Microsomal glutathione S-transferase 1 OS=Mus musculus OX=10090 GN=Mgst1 PE=1 SV=1	null	null	Mouse_09-2020	null	[MS,MS:1001208,SEQUEST,]	3.64	5.008	null	null	0.26
PRT	A0A0A0MQ84	EF-hand and coiled-coil domain-containing protein 1 OS=Mus musculus OX=10090 GN=Efcc1 PE=4 SV=1	null	null	Mouse_09-2020	null	[MS,MS:1001208,SEQUEST,]	0.00	0.390	null	null	0.02
PRT	E9Q616	AHNAK nucleoprotein (desmoyokin) OS=Mus musculus OX=10090 GN=Ahnak PE=1 SV=1	null	null	Mouse_09-2020	null	[MS,MS:1001208,SEQUEST,]	0.00	0.399	null	null	0.00
PRT	Q9D6J5	NADH dehydrogenase [ubiquinone] 1 beta subcomplex subunit 8, mitochondrial OS=Mus musculus OX=10090 GN=Ndufb8 PE=1 SV=1	null	null	Mouse_09-2020	null	[MS,MS:1001208,SEQUEST,]	0.00	1.779	null	null	0.06
PRT	Q8BVQ9	26S proteasome AAA-ATPase subunit RPT1 OS=Mus musculus OX=10090 GN=Psmc2 PE=1 SV=1	null	null	Mouse_09-2020	null	[MS,MS:1001208,SEQUEST,]	2.02	1.369	null	null	0.02
PRT	P40124	Adenylyl cyclase-associated protein 1 OS=Mus musculus OX=10090 GN=Cap1 PE=1 SV=4	null	null	Mouse_09-2020	null	[MS,MS:1001208,SEQUEST,]	0.00	2.882	null	null	0.05
PRT	P84091	AP-2 complex subunit mu OS=Mus musculus OX=10090 GN=Ap2m1 PE=1 SV=1	null	null	Mouse_09-2020	null	[MS,MS:1001208,SEQUEST,]	0.00	0.747	null	null	0.03
PRT	Q9CR68	Cytochrome b-c1 complex subunit Rieske, mitochondrial OS=Mus musculus OX=10090 GN=Uqcrfs1 PE=1 SV=1	null	null	Mouse_09-2020	null	[MS,MS:1001208,SEQUEST,]	1.91	2.698	null	null	0.05
PRT	Q9EQK5	Major vault protein OS=Mus musculus OX=10090 GN=Mvp PE=1 SV=4	null	null	Mouse_09-2020	null	[MS,MS:1001208,SEQUEST,]	0.00	0.518	null	null	0.01
PRT	A0A087WR38	NADH dehydrogenase [ubiquinone] 1 alpha subcomplex subunit 10, mitochondrial (Fragment) OS=Mus musculus OX=10090 GN=Ndufa10 PE=1 SV=1	null	null	Mouse_09-2020	null	[MS,MS:1001208,SEQUEST,]	2.05	1.888	null	null	0.10
PRT	H3BJB6	T-complex protein 1 subunit theta (Fragment) OS=Mus musculus OX=10090 GN=Cct8 PE=1 SV=1	null	null	Mouse_09-2020	null	[MS,MS:1001208,SEQUEST,]	2.17	1.912	null	null	0.03
PRT	Q9Z2I0	Mitochondrial proton/calcium exchanger protein OS=Mus musculus OX=10090 GN=Letm1 PE=1 SV=1	null	null	Mouse_09-2020	null	[MS,MS:1001208,SEQUEST,]	2.60	0.829	null	null	0.01
PRT	Q9Z2Z6	Mitochondrial carnitine/acylcarnitine carrier protein OS=Mus musculus OX=10090 GN=Slc25a20 PE=1 SV=1	null	null	Mouse_09-2020	null	[MS,MS:1001208,SEQUEST,]	0.00	1.334	null	null	0.06
PRT	Q8BWN8	Peroxisomal succinyl-coenzyme A thioesterase OS=Mus musculus OX=10090 GN=Acot4 PE=1 SV=1	null	null	Mouse_09-2020	null	[MS,MS:1001208,SEQUEST,]	2.07	2.110	null	null	0.03
PRT	Q8BSH9	Nucleosome assembly protein 1-like 1 OS=Mus musculus OX=10090 GN=Nap1l1 PE=1 SV=1	null	null	Mouse_09-2020	null	[MS,MS:1001208,SEQUEST,]	2.41	1.451	null	null	0.03
PRT	Q8BMF4	Dihydrolipoyllysine-residue acetyltransferase component of pyruvate dehydrogenase complex, mitochondrial OS=Mus musculus OX=10090 GN=Dlat PE=1 SV=2	null	null	Mouse_09-2020	null	[MS,MS:1001208,SEQUEST,]	0.00	0.842	null	null	0.01
PRT	P61514	60S ribosomal protein L37a OS=Mus musculus OX=10090 GN=Rpl37a PE=1 SV=2	null	null	Mouse_09-2020	null	[MS,MS:1001208,SEQUEST,]	0.00	2.489	null	null	0.12
PRT	A2A974	Cytochrome P450 4A12B OS=Mus musculus OX=10090 GN=Cyp4a12b PE=1 SV=1	null	null	Mouse_09-2020	null	[MS,MS:1001208,SEQUEST,]	1.80	1.453	null	null	0.02
PRT	A0A0N4SWI4	Protein FAM136A OS=Mus musculus OX=10090 GN=Fam136a PE=1 SV=1	null	null	Mouse_09-2020	null	[MS,MS:1001208,SEQUEST,]	1.78	1.488	null	null	0.08
PRT	P46638	Ras-related protein Rab-11B OS=Mus musculus OX=10090 GN=Rab11b PE=1 SV=3	null	null	Mouse_09-2020	null	[MS,MS:1001208,SEQUEST,]	2.95	2.453	null	null	0.05
PRT	K4DI77	WD repeat-containing protein 81 (Fragment) OS=Mus musculus OX=10090 GN=Wdr81 PE=1 SV=1	null	null	Mouse_09-2020	null	[MS,MS:1001208,SEQUEST,]	0.00	0.370	null	null	0.01
PRT	H3BKR2	Guanine nucleotide-binding protein G(I)/G(S)/G(T) subunit beta-1 (Fragment) OS=Mus musculus OX=10090 GN=Gnb1 PE=1 SV=8	null	null	Mouse_09-2020	null	[MS,MS:1001208,SEQUEST,]	0.00	2.575	null	null	0.04
PRT	Q64GA5	Cytosolic phospholipase A2 gamma OS=Mus musculus OX=10090 GN=Pla2g4c PE=1 SV=1	null	null	Mouse_09-2020	null	[MS,MS:1001208,SEQUEST,]	0.00	0.811	null	null	0.04
PRT	P70195	Proteasome subunit beta type-7 OS=Mus musculus OX=10090 GN=Psmb7 PE=1 SV=1	null	null	Mouse_09-2020	null	[MS,MS:1001208,SEQUEST,]	2.39	2.140	null	null	0.04
PRT	Q91VK2	Eef1d protein OS=Mus musculus OX=10090 GN=Eef1d PE=1 SV=1	null	null	Mouse_09-2020	null	[MS,MS:1001208,SEQUEST,]	3.26	2.539	null	null	0.05
PRT	Q9DBB8	Trans-1,2-dihydrobenzene-1,2-diol dehydrogenase OS=Mus musculus OX=10090 GN=Dhdh PE=1 SV=1	null	null	Mouse_09-2020	null	[MS,MS:1001208,SEQUEST,]	0.00	1.110	null	null	0.03
PRT	Q76MZ3	Serine/threonine-protein phosphatase 2A 65 kDa regulatory subunit A alpha isoform OS=Mus musculus OX=10090 GN=Ppp2r1a PE=1 SV=3	null	null	Mouse_09-2020	null	[MS,MS:1001208,SEQUEST,]	2.79	1.880	null	null	0.02
PRT	Q9ERL0	Btk-PH-domain binding protein OS=Mus musculus OX=10090 GN=Mllt1 PE=1 SV=1	null	null	Mouse_09-2020	null	[MS,MS:1001208,SEQUEST,]	0.00	0.399	null	null	0.03
PRT	Q7TNG8	Probable D-lactate dehydrogenase, mitochondrial OS=Mus musculus OX=10090 GN=Ldhd PE=1 SV=1	null	null	Mouse_09-2020	null	[MS,MS:1001208,SEQUEST,]	2.94	3.069	null	null	0.02
PRT	Q9CPX8	Cytochrome b-c1 complex subunit 10 OS=Mus musculus OX=10090 GN=Uqcr11 PE=1 SV=1	null	null	Mouse_09-2020	null	[MS,MS:1001208,SEQUEST,]	1.79	1.840	null	null	0.21
PRT	Q4LDG0	Bile acyl-CoA synthetase OS=Mus musculus OX=10090 GN=Slc27a5 PE=1 SV=2	null	null	Mouse_09-2020	null	[MS,MS:1001208,SEQUEST,]	0.00	0.832	null	null	0.02
PRT	Q3TVK3	Aspartyl aminopeptidase OS=Mus musculus OX=10090 GN=Dnpep PE=1 SV=1	null	null	Mouse_09-2020	null	[MS,MS:1001208,SEQUEST,]	2.47	2.399	null	null	0.02
PRT	F6ZTG3	Glyoxalase domain-containing protein 4 (Fragment) OS=Mus musculus OX=10090 GN=Glod4 PE=1 SV=1	null	null	Mouse_09-2020	null	[MS,MS:1001208,SEQUEST,]	1.94	1.540	null	null	0.06
PRT	P20065	Thymosin beta-4 OS=Mus musculus OX=10090 GN=Tmsb4x PE=1 SV=1	null	null	Mouse_09-2020	null	[MS,MS:1001208,SEQUEST,]	3.81	2.958	null	null	0.48
PRT	Q91WN1	DnaJ homolog subfamily C member 9 OS=Mus musculus OX=10090 GN=Dnajc9 PE=1 SV=2	null	null	Mouse_09-2020	null	[MS,MS:1001208,SEQUEST,]	0.00	0.499	null	null	0.12
PRT	A0A1L1SSA8	Transmembrane protein 205 (Fragment) OS=Mus musculus OX=10090 GN=Tmem205 PE=1 SV=1	null	null	Mouse_09-2020	null	[MS,MS:1001208,SEQUEST,]	0.00	1.117	null	null	0.12
PRT	Q60991	Cytochrome P450 7B1 OS=Mus musculus OX=10090 GN=Cyp7b1 PE=1 SV=2	null	null	Mouse_09-2020	null	[MS,MS:1001208,SEQUEST,]	2.93	3.052	null	null	0.03
PRT	F7B7L8	26S proteasome non-ATPase regulatory subunit 3 (Fragment) OS=Mus musculus OX=10090 GN=Psmd3 PE=1 SV=1	null	null	Mouse_09-2020	null	[MS,MS:1001208,SEQUEST,]	0.00	1.434	null	null	0.06
PRT	A0A2I3BPG9	Ribosomal protein L36A, pseudogene 1 OS=Mus musculus OX=10090 GN=Rpl36a-ps1 PE=3 SV=1	null	null	Mouse_09-2020	null	[MS,MS:1001208,SEQUEST,]	1.87	1.428	null	null	0.08
PRT	Q9D0M5	Dynein light chain 2, cytoplasmic OS=Mus musculus OX=10090 GN=Dynll2 PE=1 SV=1	null	null	Mouse_09-2020	null	[MS,MS:1001208,SEQUEST,]	3.55	3.727	null	null	0.13
PRT	O35683	NADH dehydrogenase [ubiquinone] 1 alpha subcomplex subunit 1 OS=Mus musculus OX=10090 GN=Ndufa1 PE=1 SV=1	null	null	Mouse_09-2020	null	[MS,MS:1001208,SEQUEST,]	2.94	1.892	null	null	0.14
PRT	Q9WVJ2	26S proteasome non-ATPase regulatory subunit 13 OS=Mus musculus OX=10090 GN=Psmd13 PE=1 SV=1	null	null	Mouse_09-2020	null	[MS,MS:1001208,SEQUEST,]	2.30	1.864	null	null	0.03
PRT	I7HLV2	60S ribosomal protein L10 (Fragment) OS=Mus musculus OX=10090 GN=Rpl10 PE=1 SV=1	null	null	Mouse_09-2020	null	[MS,MS:1001208,SEQUEST,]	1.67	2.050	null	null	0.06
PRT	A0A5K1VW51	RIKEN cDNA 1810046K07 gene OS=Mus musculus OX=10090 GN=1810046K07Rik PE=4 SV=1	null	null	Mouse_09-2020	null	[MS,MS:1001208,SEQUEST,]	0.00	0.476	null	null	0.02
PRT	Q9WU79	Proline dehydrogenase 1, mitochondrial OS=Mus musculus OX=10090 GN=Prodh PE=1 SV=2	null	null	Mouse_09-2020	null	[MS,MS:1001208,SEQUEST,]	3.25	2.652	null	null	0.02
PRT	P20801	Troponin C, skeletal muscle OS=Mus musculus OX=10090 GN=Tnnc2 PE=1 SV=2	null	null	Mouse_09-2020	null	[MS,MS:1001208,SEQUEST,]	1.84	1.358	null	null	0.04
PRT	Q9WV38	Solute carrier family 2, facilitated glucose transporter member 5 OS=Mus musculus OX=10090 GN=Slc2a5 PE=1 SV=2	null	null	Mouse_09-2020	null	[MS,MS:1001208,SEQUEST,]	0.00	0.424	null	null	0.02
PRT	D3YTT9	ZZ-type zinc finger-containing protein 3 OS=Mus musculus OX=10090 GN=Zzz3 PE=1 SV=1	null	null	Mouse_09-2020	null	[MS,MS:1001208,SEQUEST,]	0.00	0.395	null	null	0.01
PRT	P47199	Quinone oxidoreductase OS=Mus musculus OX=10090 GN=Cryz PE=1 SV=1	null	null	Mouse_09-2020	null	[MS,MS:1001208,SEQUEST,]	4.43	4.221	null	null	0.05
PRT	Q6PEV3	WAS/WASL-interacting protein family member 2 OS=Mus musculus OX=10090 GN=Wipf2 PE=1 SV=1	null	null	Mouse_09-2020	null	[MS,MS:1001208,SEQUEST,]	0.00	0.348	null	null	0.04
PRT	A0A1C7CYV0	Plastin-3 (Fragment) OS=Mus musculus OX=10090 GN=Pls3 PE=1 SV=1	null	null	Mouse_09-2020	null	[MS,MS:1001208,SEQUEST,]	3.75	3.305	null	null	0.02
PRT	A0A338P6N6	Transmembrane protein 41A OS=Mus musculus OX=10090 GN=Tmem41a PE=1 SV=1	null	null	Mouse_09-2020	null	[MS,MS:1001208,SEQUEST,]	0.00	0.964	null	null	0.41
PRT	Q9QY76	Vesicle-associated membrane protein-associated protein B OS=Mus musculus OX=10090 GN=Vapb PE=1 SV=3	null	null	Mouse_09-2020	null	[MS,MS:1001208,SEQUEST,]	2.76	1.801	null	null	0.06
PRT	Q3U422	Complex I-9kD OS=Mus musculus OX=10090 GN=Ndufv3 PE=1 SV=1	null	null	Mouse_09-2020	null	[MS,MS:1001208,SEQUEST,]	0.00	1.106	null	null	0.03
PRT	Q8K010	5-oxoprolinase OS=Mus musculus OX=10090 GN=Oplah PE=1 SV=1	null	null	Mouse_09-2020	null	[MS,MS:1001208,SEQUEST,]	0.00	1.457	null	null	0.01
PRT	P31725	Protein S100-A9 OS=Mus musculus OX=10090 GN=S100a9 PE=1 SV=3	null	null	Mouse_09-2020	null	[MS,MS:1001208,SEQUEST,]	0.00	1.169	null	null	0.12
PRT	Q6ZWZ4	60S ribosomal protein L36 OS=Mus musculus OX=10090 GN=Rpl36 PE=1 SV=1	null	null	Mouse_09-2020	null	[MS,MS:1001208,SEQUEST,]	3.34	4.137	null	null	0.12
PRT	Q8BWY3	Eukaryotic peptide chain release factor subunit 1 OS=Mus musculus OX=10090 GN=Etf1 PE=1 SV=4	null	null	Mouse_09-2020	null	[MS,MS:1001208,SEQUEST,]	2.57	2.402	null	null	0.02
PRT	Q6P3A8	2-oxoisovalerate dehydrogenase subunit beta, mitochondrial OS=Mus musculus OX=10090 GN=Bckdhb PE=1 SV=2	null	null	Mouse_09-2020	null	[MS,MS:1001208,SEQUEST,]	3.94	2.546	null	null	0.05
PRT	E9QLK3	BRCA1-associated ATM activator 1 OS=Mus musculus OX=10090 GN=Brat1 PE=1 SV=1	null	null	Mouse_09-2020	null	[MS,MS:1001208,SEQUEST,]	0.00	0.381	null	null	0.03
PRT	G3X9U9	Mitochondrial fission 1 protein OS=Mus musculus OX=10090 GN=Fis1 PE=1 SV=1	null	null	Mouse_09-2020	null	[MS,MS:1001208,SEQUEST,]	2.47	2.659	null	null	0.08
PRT	P62911	60S ribosomal protein L32 OS=Mus musculus OX=10090 GN=Rpl32 PE=1 SV=2	null	null	Mouse_09-2020	null	[MS,MS:1001208,SEQUEST,]	2.58	3.288	null	null	0.10
PRT	A0A1W2P869	GTP-binding protein SAR1a (Fragment) OS=Mus musculus OX=10090 GN=Sar1a PE=1 SV=1	null	null	Mouse_09-2020	null	[MS,MS:1001208,SEQUEST,]	2.67	3.680	null	null	0.12
PRT	Q922I7	Polypyrimidine tract-binding protein 1 OS=Mus musculus OX=10090 GN=Ptbp1 PE=1 SV=1	null	null	Mouse_09-2020	null	[MS,MS:1001208,SEQUEST,]	2.27	1.698	null	null	0.02
PRT	P85094	Isochorismatase domain-containing protein 2A OS=Mus musculus OX=10090 GN=Isoc2a PE=1 SV=1	null	null	Mouse_09-2020	null	[MS,MS:1001208,SEQUEST,]	5.67	6.761	null	null	0.08
PRT	Q8K157	Galactose mutarotase OS=Mus musculus OX=10090 GN=Galm PE=1 SV=1	null	null	Mouse_09-2020	null	[MS,MS:1001208,SEQUEST,]	2.65	2.437	null	null	0.02
PRT	P35278	Ras-related protein Rab-5C OS=Mus musculus OX=10090 GN=Rab5c PE=1 SV=2	null	null	Mouse_09-2020	null	[MS,MS:1001208,SEQUEST,]	2.59	4.069	null	null	0.05
PRT	Q8CGC7	Bifunctional glutamate/proline--tRNA ligase OS=Mus musculus OX=10090 GN=Eprs1 PE=1 SV=4	null	null	Mouse_09-2020	null	[MS,MS:1001208,SEQUEST,]	2.32	1.753	null	null	0.00
PRT	A0A1D5RMM7	Huntingtin-interacting protein 1 OS=Mus musculus OX=10090 GN=Hip1 PE=1 SV=1	null	null	Mouse_09-2020	null	[MS,MS:1001208,SEQUEST,]	0.00	0.458	null	null	0.03
PRT	Q9DCG6	Phenazine biosynthesis-like domain-containing protein 1 OS=Mus musculus OX=10090 GN=Pbld1 PE=1 SV=2	null	null	Mouse_09-2020	null	[MS,MS:1001208,SEQUEST,]	0.00	1.342	null	null	0.04
PRT	Q9CR62	Mitochondrial 2-oxoglutarate/malate carrier protein OS=Mus musculus OX=10090 GN=Slc25a11 PE=1 SV=3	null	null	Mouse_09-2020	null	[MS,MS:1001208,SEQUEST,]	0.00	1.308	null	null	0.03
PRT	Q01279	Epidermal growth factor receptor OS=Mus musculus OX=10090 GN=Egfr PE=1 SV=1	null	null	Mouse_09-2020	null	[MS,MS:1001208,SEQUEST,]	1.67	0.538	null	null	0.01
PRT	E9Q286	Little elongation complex subunit 1 OS=Mus musculus OX=10090 GN=Ice1 PE=1 SV=1	null	null	Mouse_09-2020	null	[MS,MS:1001208,SEQUEST,]	0.00	0.433	null	null	0.01
PRT	P60867	40S ribosomal protein S20 OS=Mus musculus OX=10090 GN=Rps20 PE=1 SV=1	null	null	Mouse_09-2020	null	[MS,MS:1001208,SEQUEST,]	2.07	1.607	null	null	0.10
PRT	P63158	High mobility group protein B1 OS=Mus musculus OX=10090 GN=Hmgb1 PE=1 SV=2	null	null	Mouse_09-2020	null	[MS,MS:1001208,SEQUEST,]	0.00	0.904	null	null	0.09
PRT	P62274	40S ribosomal protein S29 OS=Mus musculus OX=10090 GN=Rps29 PE=1 SV=2	null	null	Mouse_09-2020	null	[MS,MS:1001208,SEQUEST,]	2.36	1.781	null	null	0.14
PRT	D6REG4	Glyoxylate reductase/hydroxypyruvate reductase OS=Mus musculus OX=10090 GN=Grhpr PE=1 SV=1	null	null	Mouse_09-2020	null	[MS,MS:1001208,SEQUEST,]	3.13	2.748	null	null	0.06
PRT	D3YVC1	40S ribosomal protein S2 (Fragment) OS=Mus musculus OX=10090 GN=Rps2 PE=1 SV=1	null	null	Mouse_09-2020	null	[MS,MS:1001208,SEQUEST,]	2.54	2.180	null	null	0.04
PRT	Q91W64	Cytochrome P450 2C70 OS=Mus musculus OX=10090 GN=Cyp2c70 PE=1 SV=2	null	null	Mouse_09-2020	null	[MS,MS:1001208,SEQUEST,]	1.92	1.561	null	null	0.01
PRT	Q9WV54	Acid ceramidase OS=Mus musculus OX=10090 GN=Asah1 PE=1 SV=1	null	null	Mouse_09-2020	null	[MS,MS:1001208,SEQUEST,]	0.00	0.984	null	null	0.03

PSH	sequence	PSM_ID	accession	unique	database	database_version	search_engine	search_engine_score[1]	modifications	spectra_ref	retention_time	charge	exp_mass_to_charge	calc_mass_to_charge	pre	post	start	end
PSM	SQRYEVAVKK	-336_87	Q9R0H0	1	Mouse_09-2020	null	[MS,MS:1001208,SEQUEST,]	5.3e-4	null	ms_run[1]:scan=1084	452.9	3	1207.69141	403.23130	R	A	57	67
PSM	LKPAFKDGGSTTAGNSSQVSDGAAAVLLAR	-336_32400	Q8VCH0	0	Mouse_09-2020	null	[MS,MS:1001208,SEQUEST,]	3.6e-4	null	ms_run[1]:scan=7230	2270.7	4	2889.50747	723.13208	K	S	260	290
PSM	LKPAFKDGGSTTAGNSSQVSDGAAAVLLAR	-336_32400	Q921H8	0	Mouse_09-2020	null	[MS,MS:1001208,SEQUEST,]	3.6e-4	null	ms_run[1]:scan=7230	2270.7	4	2889.50747	723.13208	K	S	260	290
PSM	VEFVSELPK	-336_32411	D3Z106	1	Mouse_09-2020	null	[MS,MS:1001208,SEQUEST,]	3.6e-4	null	ms_run[1]:scan=7233	2271.6	2	1047.57207	524.28968	K	V	519	528
PSM	GFLPTLQK	-336_32428	Q9QXD1	1	Mouse_09-2020	null	[MS,MS:1001208,SEQUEST,]	2.4e-2	null	ms_run[1]:scan=7236	2272.5	2	903.52934	452.26855	K	C	304	312
PSM	DLGATWVVLGHSERR	-336_32439	P17751	1	Mouse_09-2020	null	[MS,MS:1001208,SEQUEST,]	3.0e-3	null	ms_run[1]:scan=7238	2273.0	3	1695.89280	565.96903	K	V	136	151
PSM	QGLLQPEKPIVLKVVPR	-336_32444	Q64459	1	Mouse_09-2020	null	[MS,MS:1001208,SEQUEST,]	7.2e-4	null	ms_run[1]:scan=7239	2273.3	4	1914.18960	479.30293	R	A	481	498
PSM	VLWRFDGKTPATLGPNTR	-336_32463	Q3UEP4	1	Mouse_09-2020	null	[MS,MS:1001208,SEQUEST,]	3.6e-4	null	ms_run[1]:scan=7244	2274.8	4	2029.09817	508.02990	K	Y	336	354
PSM	NVFNALVR	-336_32468	Q9CR62	1	Mouse_09-2020	null	[MS,MS:1001208,SEQUEST,]	7.2e-4	null	ms_run[1]:scan=7245	2275.1	2	932.53148	466.76925	K	A	163	171
PSM	FNVSATPEQYVPYSTTRK	-336_32395	Q7TMF3	1	Mouse_09-2020	null	[MS,MS:1001208,SEQUEST,]	5.3e-4	null	ms_run[1]:scan=7229	2270.4	3	2088.04209	696.68473	K	I	115	133
PSM	VYIGGEDYEKEFTPK	-336_32487	P40936	1	Mouse_09-2020	null	[MS,MS:1001208,SEQUEST,]	3.6e-4	null	ms_run[1]:scan=7251	2276.9	3	1774.85428	592.28932	K	Y	5	20
PSM	LLADPTGAFGK	-336_32551	G3UZJ4	1	Mouse_09-2020	null	[MS,MS:1001208,SEQUEST,]	3.6e-4	null	ms_run[1]:scan=7261	2279.8	2	1089.59429	545.30058	R	T	101	112
PSM	GRDWNVDLIPK	-336_32622	Q61598	1	Mouse_09-2020	null	[MS,MS:1001208,SEQUEST,]	3.6e-4	null	ms_run[1]:scan=7273	2283.3	3	1312.70148	438.23845	R	L	69	80
PSM	AILSYLAAK	-336_32628	P24472	1	Mouse_09-2020	null	[MS,MS:1001208,SEQUEST,]	5.3e-4	null	ms_run[1]:scan=7274	2283.6	2	949.57353	475.28949	R	N	70	79
PSM	NYSVVFPHDEPLAGR	-336_32638	Q99LB7	1	Mouse_09-2020	null	[MS,MS:1001208,SEQUEST,]	3.6e-4	null	ms_run[1]:scan=7275	2283.9	3	1700.83976	567.61788	K	M	468	483
PSM	ELGEHGLYEYTELK	-336_32655	O35945	0	Mouse_09-2020	null	[MS,MS:1001208,SEQUEST,]	3.6e-4	null	ms_run[1]:scan=7278	2284.8	3	1680.81186	560.94203	R	V	477	491
PSM	ELGEHGLYEYTELK	-336_32655	P24549	0	Mouse_09-2020	null	[MS,MS:1001208,SEQUEST,]	3.6e-4	null	ms_run[1]:scan=7278	2284.8	3	1680.81186	560.94203	R	V	477	491
PSM	FSVQILR	-336_32662	P33267	1	Mouse_09-2020	null	[MS,MS:1001208,SEQUEST,]	7.2e-4	null	ms_run[1]:scan=7280	2285.4	2	862.51470	431.76090	R	F	127	134
PSM	SLTNDWEDHLAVK	-336_32677	P11499	1	Mouse_09-2020	null	[MS,MS:1001208,SEQUEST,]	5.3e-4	null	ms_run[1]:scan=7282	2286.0	3	1527.74329	509.91945	K	F	307	320
PSM	VIIVVKDGPGFYTTR	-336_32699	Q8BMS1	1	Mouse_09-2020	null	[MS,MS:1001208,SEQUEST,]	3.6e-4	null	ms_run[1]:scan=7286	2287.2	3	1664.93735	555.65052	K	L	535	550
PSM	VVDSLQLTGTKPVATPVDWKK	-336_32515	Q6GT24	1	Mouse_09-2020	null	[MS,MS:1001208,SEQUEST,]	5.3e-4	null	ms_run[1]:scan=7255	2278.0	4	2282.27505	571.32432	R	E	163	184
PSM	EHALLAYTLGVK	-336_32389	P10126	1	Mouse_09-2020	null	[MS,MS:1001208,SEQUEST,]	3.6e-4	null	ms_run[1]:scan=7228	2270.1	2	1314.74285	657.87444	R	L	135	147
PSM	GHEVTVLRPSAYYVLDPK	-336_32376	Q8K169	1	Mouse_09-2020	null	[MS,MS:1001208,SEQUEST,]	5.3e-4	null	ms_run[1]:scan=7225	2269.2	4	2044.08730	511.77701	R	S	50	68
PSM	VNNSSLIGVGYTQTLRPGVK	-336_32369	G3UX26	1	Mouse_09-2020	null	[MS,MS:1001208,SEQUEST,]	3.6e-4	null	ms_run[1]:scan=7224	2268.9	3	2103.15708	701.72341	K	T	237	257
PSM	LLYNNVSNFGR	-336_32063	Q68FD5	1	Mouse_09-2020	null	[MS,MS:1001208,SEQUEST,]	5.3e-4	null	ms_run[1]:scan=7165	2251.5	2	1296.67095	648.83839	K	A	1216	1227
PSM	DVATFLR	-336_32096	Q9D0M3	1	Mouse_09-2020	null	[MS,MS:1001208,SEQUEST,]	7.1e-3	null	ms_run[1]:scan=7172	2253.6	2	821.45177	411.22943	K	A	269	276
PSM	HQSLGGQYGVQGFPTIK	-336_32115	Q3TML0	1	Mouse_09-2020	null	[MS,MS:1001208,SEQUEST,]	3.6e-4	null	ms_run[1]:scan=7176	2254.8	3	1816.93430	606.31620	K	F	91	108
PSM	RADPAELKAIFLK	-336_32120	Q9QXX4	1	Mouse_09-2020	null	[MS,MS:1001208,SEQUEST,]	3.6e-4	null	ms_run[1]:scan=7177	2255.0	3	1471.86344	491.29256	K	A	11	24
PSM	AIGVKPPRGILLYGPPGTGK	-336_32126	Q01853	1	Mouse_09-2020	null	[MS,MS:1001208,SEQUEST,]	3.6e-4	null	ms_run[1]:scan=7178	2255.3	4	1991.18068	498.55047	K	L	232	252
PSM	LIINSLYK	-336_32140	P08113	1	Mouse_09-2020	null	[MS,MS:1001208,SEQUEST,]	7.2e-4	null	ms_run[1]:scan=7181	2256.2	2	963.58757	482.29731	K	K	88	96
PSM	AIGLPEDLIQKGKDIK	-336_32148	P12710	1	Mouse_09-2020	null	[MS,MS:1001208,SEQUEST,]	1.8e-3	null	ms_run[1]:scan=7182	2256.5	3	1738.01108	580.00849	K	V	21	37
PSM	LFFDTER	-336_32163	Q9CRB3	1	Mouse_09-2020	null	[MS,MS:1001208,SEQUEST,]	7.3e-3	null	ms_run[1]:scan=7185	2257.4	2	927.45696	464.23217	K	W	68	75
PSM	ASAELALGENNEVLK	-336_32171	P05202	1	Mouse_09-2020	null	[MS,MS:1001208,SEQUEST,]	3.6e-4	null	ms_run[1]:scan=7186	2257.7	2	1557.81255	779.40958	K	G	108	123
PSM	GHEVTVLRPSAYYVLDPK	-336_32186	Q8K169	1	Mouse_09-2020	null	[MS,MS:1001208,SEQUEST,]	3.6e-4	null	ms_run[1]:scan=7189	2258.5	3	2044.08634	682.03358	R	S	50	68
PSM	WDQSTFIGR	-336_32209	Q99JR1	1	Mouse_09-2020	null	[MS,MS:1001208,SEQUEST,]	5.3e-4	null	ms_run[1]:scan=7194	2260.0	2	1109.53777	555.27236	R	S	16	25
PSM	EHALLAYTLGVK	-336_32231	P10126	1	Mouse_09-2020	null	[MS,MS:1001208,SEQUEST,]	3.6e-4	null	ms_run[1]:scan=7199	2261.5	3	1314.74173	438.91872	R	L	135	147
PSM	KGLTPSQIGVILRDSHGVAQVR	-336_32249	Q921R2	1	Mouse_09-2020	null	[MS,MS:1001208,SEQUEST,]	3.6e-4	null	ms_run[1]:scan=7203	2262.7	4	2331.32387	583.58684	K	V	43	65
PSM	RLTGFHETSNINDFSAGVANRGASIRIPR	-336_32256	P15105	1	Mouse_09-2020	null	[MS,MS:1001208,SEQUEST,]	3.6e-4	null	ms_run[1]:scan=7204	2263.0	5	3156.64167	632.13401	R	V	299	328
PSM	GDNQSPIELHTKDIKHDPSLQPWSASYDPGSAK	-336_32290	P16015	1	Mouse_09-2020	null	[MS,MS:1001208,SEQUEST,]	3.6e-4	null	ms_run[1]:scan=7210	2264.8	5	3618.74921	724.55501	K	I	25	58
PSM	YLYTLVITDKEK	-336_32306	Q9JJI8	1	Mouse_09-2020	null	[MS,MS:1001208,SEQUEST,]	3.6e-4	null	ms_run[1]:scan=7213	2265.6	3	1485.82038	495.94483	R	E	41	53
PSM	VGVPTETGALTLNR	-336_32340	Q8BWT1	1	Mouse_09-2020	null	[MS,MS:1001208,SEQUEST,]	3.6e-4	null	ms_run[1]:scan=7220	2267.7	2	1427.78557	714.39627	R	C	77	91
PSM	VAPEEHPVLLTEAPLNPK	-336_32355	P60710	1	Mouse_09-2020	null	[MS,MS:1001208,SEQUEST,]	3.6e-4	null	ms_run[1]:scan=7222	2268.3	3	1954.06455	652.02632	R	N	96	114
PSM	SQIFSTASDNQPTVTIK	-336_32716	P20029	1	Mouse_09-2020	null	[MS,MS:1001208,SEQUEST,]	3.6e-4	null	ms_run[1]:scan=7290	2288.3	2	1836.93486	918.97053	K	Y	449	466
PSM	SLEIIGAPFSKGQPR	-336_32040	Q61176	1	Mouse_09-2020	null	[MS,MS:1001208,SEQUEST,]	3.6e-4	null	ms_run[1]:scan=7158	2249.5	3	1599.88492	533.96662	K	G	7	22
PSM	TWKGAIFGGFK	-336_32722	P00329	1	Mouse_09-2020	null	[MS,MS:1001208,SEQUEST,]	5.3e-4	null	ms_run[1]:scan=7291	2288.6	3	1211.65711	404.55724	R	K	314	325
PSM	QLEPIYTSLGK	-336_32748	A0A0R4J0Z1	1	Mouse_09-2020	null	[MS,MS:1001208,SEQUEST,]	5.3e-4	null	ms_run[1]:scan=7297	2290.4	2	1248.68376	624.84535	K	Y	556	567
PSM	EWGYASHNGPDHWHELYPIAK	-336_33072	P16015	1	Mouse_09-2020	null	[MS,MS:1001208,SEQUEST,]	3.6e-4	null	ms_run[1]:scan=7355	2307.4	3	2507.14963	836.38909	K	D	4	25
PSM	FSQVLHDIGENEGGIDKFSR	-336_33088	Q9D6Y9	1	Mouse_09-2020	null	[MS,MS:1001208,SEQUEST,]	3.6e-4	null	ms_run[1]:scan=7357	2308.0	4	2248.09487	562.78028	K	Y	52	72
PSM	LVQAFQFTDK	-336_33164	P35700	1	Mouse_09-2020	null	[MS,MS:1001208,SEQUEST,]	3.6e-4	null	ms_run[1]:scan=7372	2312.4	2	1196.63152	598.81914	R	G	159	169
PSM	QATVGDVNTDRPGLLDLK	-336_33171	P31786	1	Mouse_09-2020	null	[MS,MS:1001208,SEQUEST,]	3.6e-4	null	ms_run[1]:scan=7373	2312.7	3	1912.01456	638.00933	K	K	34	52
PSM	FFVGGNWK	-336_33177	P17751	1	Mouse_09-2020	null	[MS,MS:1001208,SEQUEST,]	1.4e-3	null	ms_run[1]:scan=7374	2313.0	2	954.48345	477.74525	K	N	57	65
PSM	RSEPEPQILDFQTQQYK	-336_33195	Q9R0H0	1	Mouse_09-2020	null	[MS,MS:1001208,SEQUEST,]	3.6e-4	null	ms_run[1]:scan=7376	2313.6	3	2107.04624	703.02000	K	F	314	331
PSM	WYYNAAGFNK	-336_33204	Q9CQB4	1	Mouse_09-2020	null	[MS,MS:1001208,SEQUEST,]	3.6e-4	null	ms_run[1]:scan=7378	2314.2	2	1233.56902	617.28801	K	G	20	30
PSM	FLEEHPGGEEVLREQAGGDATENFEDVGHSTDAR	-336_33259	G5E850	1	Mouse_09-2020	null	[MS,MS:1001208,SEQUEST,]	3.6e-4	null	ms_run[1]:scan=7386	2316.5	5	3698.66285	740.53761	K	L	40	74
PSM	VFQFLNAK	-336_33065	Q8BP67	1	Mouse_09-2020	null	[MS,MS:1001208,SEQUEST,]	7.2e-4	null	ms_run[1]:scan=7354	2307.1	2	966.54112	483.77400	K	E	28	36
PSM	RYEEIVKEVSTYIKK	-336_33289	P10126	1	Mouse_09-2020	null	[MS,MS:1001208,SEQUEST,]	3.6e-4	null	ms_run[1]:scan=7392	2318.3	4	1885.04409	472.01619	K	G	166	181
PSM	YYVTIIDAPGHRDFIK	-336_33319	P10126	1	Mouse_09-2020	null	[MS,MS:1001208,SEQUEST,]	3.6e-4	null	ms_run[1]:scan=7398	2320.8	4	1907.99953	477.75581	K	M	85	101
PSM	YYVTIIDAPGHRDFIK	-336_33325	P10126	1	Mouse_09-2020	null	[MS,MS:1001208,SEQUEST,]	3.6e-4	null	ms_run[1]:scan=7399	2321.1	3	1908.00089	636.67199	K	M	85	101
PSM	KELEEIVQPIISK	-336_33358	P20029	1	Mouse_09-2020	null	[MS,MS:1001208,SEQUEST,]	3.6e-4	null	ms_run[1]:scan=7405	2322.8	3	1525.88330	509.29938	K	Y	622	635
PSM	SLWPQIK	-336_33362	Q8CHT0	1	Mouse_09-2020	null	[MS,MS:1001208,SEQUEST,]	1.0e-2	null	ms_run[1]:scan=7406	2323.1	2	871.50340	436.25545	K	R	358	365
PSM	RANNTTYGLAAGLFTK	-336_33423	P24549	1	Mouse_09-2020	null	[MS,MS:1001208,SEQUEST,]	3.6e-4	null	ms_run[1]:scan=7418	2326.7	3	1697.89853	566.63717	K	L	420	436
PSM	FDVSGYPTIK	-336_33428	A0A0R4J0Z1	1	Mouse_09-2020	null	[MS,MS:1001208,SEQUEST,]	3.6e-4	null	ms_run[1]:scan=7419	2327.0	2	1126.57829	563.79259	K	L	128	138
PSM	FDVSGYPTLK	-336_33429	A0A0R4J0Z1	1	Mouse_09-2020	null	[MS,MS:1001208,SEQUEST,]	3.6e-4	null	ms_run[1]:scan=7419	2327.0	2	1126.57829	563.79259	R	F	243	253
PSM	YDPYTQRVEVLDNTQQLK	-336_33434	P16331	1	Mouse_09-2020	null	[MS,MS:1001208,SEQUEST,]	3.6e-4	null	ms_run[1]:scan=7420	2327.3	3	2210.11100	737.37445	R	L	414	432
PSM	TITLEVEPSDTIENVKAK	-336_33310	E9Q5F6	1	Mouse_09-2020	null	[MS,MS:1001208,SEQUEST,]	3.6e-4	null	ms_run[1]:scan=7396	2320.2	3	1987.06144	663.02464	K	Q	12	30
PSM	YWANFAR	-336_33058	Q91WG0	0	Mouse_09-2020	null	[MS,MS:1001208,SEQUEST,]	5.3e-4	null	ms_run[1]:scan=7353	2306.8	2	927.44737	464.22722	K	G	492	499
PSM	YWANFAR	-336_33058	Q8BK48	0	Mouse_09-2020	null	[MS,MS:1001208,SEQUEST,]	5.3e-4	null	ms_run[1]:scan=7353	2306.8	2	927.44737	464.22722	K	G	490	497
PSM	YWANFAR	-336_33058	Q8QZR3	0	Mouse_09-2020	null	[MS,MS:1001208,SEQUEST,]	5.3e-4	null	ms_run[1]:scan=7353	2306.8	2	927.44737	464.22722	K	G	489	496
PSM	WNPGASPADTGDVNVHSGIIAAR	-336_33041	A0A0G2JGI9	1	Mouse_09-2020	null	[MS,MS:1001208,SEQUEST,]	5.3e-4	null	ms_run[1]:scan=7349	2305.6	3	2305.13431	769.04885	K	A	680	703
PSM	SYENQKPPFDAKNPFLAAVTTNRK	-336_33028	Q05DV1	1	Mouse_09-2020	null	[MS,MS:1001208,SEQUEST,]	5.3e-4	null	ms_run[1]:scan=7347	2305.1	5	2736.41065	548.08790	K	N	268	292
PSM	AYQDRYLDLGAYYSARK	-336_32769	Q9DCS9	1	Mouse_09-2020	null	[MS,MS:1001208,SEQUEST,]	1.8e-3	null	ms_run[1]:scan=7301	2291.5	4	2053.01552	514.00890	K	L	138	155
PSM	LNFAQLKEEVDK	-336_32779	Q8VCW8	1	Mouse_09-2020	null	[MS,MS:1001208,SEQUEST,]	7.2e-4	null	ms_run[1]:scan=7303	2292.1	3	1433.76340	478.59267	R	A	100	112
PSM	FWANFAR	-336_32795	Q8VCC2	0	Mouse_09-2020	null	[MS,MS:1001208,SEQUEST,]	5.3e-4	null	ms_run[1]:scan=7306	2293.0	2	911.45268	456.22976	K	G	497	504
PSM	FWANFAR	-336_32795	Q91WU0	0	Mouse_09-2020	null	[MS,MS:1001208,SEQUEST,]	5.3e-4	null	ms_run[1]:scan=7306	2293.0	2	911.45268	456.22976	K	G	497	504
PSM	FWANFAR	-336_32795	Q8VCT4	0	Mouse_09-2020	null	[MS,MS:1001208,SEQUEST,]	5.3e-4	null	ms_run[1]:scan=7306	2293.0	2	911.45268	456.22976	K	G	497	504
PSM	ILDLIESGK	-336_32803	P24549	1	Mouse_09-2020	null	[MS,MS:1001208,SEQUEST,]	3.6e-4	null	ms_run[1]:scan=7307	2293.3	2	987.57250	494.28968	K	E	354	363
PSM	ETTIQGLDGLSER	-336_32842	Q91Y97	1	Mouse_09-2020	null	[MS,MS:1001208,SEQUEST,]	3.6e-4	null	ms_run[1]:scan=7313	2295.1	2	1418.71172	709.85972	K	A	122	135
PSM	YTQKAPQVSTPTLVEAARNLGR	-336_32849	P07724	1	Mouse_09-2020	null	[MS,MS:1001208,SEQUEST,]	3.6e-4	null	ms_run[1]:scan=7314	2295.4	4	2400.30166	600.83030	R	G	435	457
PSM	EWGYASHNGPDHWHELYPIAK	-336_32865	P16015	1	Mouse_09-2020	null	[MS,MS:1001208,SEQUEST,]	3.6e-4	null	ms_run[1]:scan=7317	2296.3	4	2507.15297	627.54364	K	D	4	25
PSM	SQIFSTASDNQPTVTIK	-336_32877	P20029	1	Mouse_09-2020	null	[MS,MS:1001208,SEQUEST,]	3.6e-4	null	ms_run[1]:scan=7319	2296.8	3	1836.93363	612.98278	K	Y	449	466
PSM	FNGGGHINHTIFWTNLSPK	-336_32893	P09671	1	Mouse_09-2020	null	[MS,MS:1001208,SEQUEST,]	3.6e-4	null	ms_run[1]:scan=7321	2297.4	4	2140.07216	535.77353	K	G	90	109
PSM	AVPQLQGYLR	-336_32918	P47911	1	Mouse_09-2020	null	[MS,MS:1001208,SEQUEST,]	5.3e-4	null	ms_run[1]:scan=7326	2298.9	2	1144.64775	572.82730	K	Q	271	281
PSM	LVPGWTKPITIGR	-336_32938	P54071	1	Mouse_09-2020	null	[MS,MS:1001208,SEQUEST,]	9.4e-3	null	ms_run[1]:scan=7329	2299.8	3	1437.85819	479.95740	R	A	160	173
PSM	INGEWHTIILASDK	-336_32947	P02762	1	Mouse_09-2020	null	[MS,MS:1001208,SEQUEST,]	3.6e-4	null	ms_run[1]:scan=7330	2300.1	3	1596.83841	532.95086	K	E	33	47
PSM	FFPASADRTVIDYNGER	-336_32956	P09103	1	Mouse_09-2020	null	[MS,MS:1001208,SEQUEST,]	3.6e-4	null	ms_run[1]:scan=7332	2300.7	3	1957.94089	653.31827	K	L	447	464
PSM	LTFDSSFSPNTGK	-336_32961	Q60932	1	Mouse_09-2020	null	[MS,MS:1001208,SEQUEST,]	3.6e-4	null	ms_run[1]:scan=7333	2301.0	2	1400.66911	700.83826	K	N	110	123
PSM	EWGYASHNGPDHWHELYPIAK	-336_32968	P16015	1	Mouse_09-2020	null	[MS,MS:1001208,SEQUEST,]	5.3e-4	null	ms_run[1]:scan=7335	2301.6	5	2507.15375	502.23636	K	D	4	25
PSM	FNGGGHINHTIFWTNLSPK	-336_32993	P09671	1	Mouse_09-2020	null	[MS,MS:1001208,SEQUEST,]	3.6e-4	null	ms_run[1]:scan=7340	2303.0	3	2140.07242	714.02895	K	G	90	109
PSM	WVVQVLK	-336_32995	P50285	1	Mouse_09-2020	null	[MS,MS:1001208,SEQUEST,]	3.6e-4	null	ms_run[1]:scan=7341	2303.3	2	871.54009	436.27364	R	A	388	395
PSM	KVITAFNDGLNHLDSLK	-336_33008	A8DUK4	1	Mouse_09-2020	null	[MS,MS:1001208,SEQUEST,]	3.6e-4	null	ms_run[1]:scan=7344	2304.2	3	1885.01859	629.01078	K	T	67	84
PSM	VYNIEFNPPK	-336_33019	Q9WTP7	1	Mouse_09-2020	null	[MS,MS:1001208,SEQUEST,]	3.6e-4	null	ms_run[1]:scan=7346	2304.8	2	1220.63115	610.81914	R	V	137	147
PSM	GTPLDTEVPLER	-336_32743	G5E8R3	1	Mouse_09-2020	null	[MS,MS:1001208,SEQUEST,]	3.6e-4	null	ms_run[1]:scan=7296	2290.1	2	1326.69072	663.84862	K	F	819	831
PSM	ASKPGLLASVAAVAAQK	-336_33469	G3X982	1	Mouse_09-2020	null	[MS,MS:1001208,SEQUEST,]	3.6e-4	null	ms_run[1]:scan=7426	2329.0	3	1581.93326	527.98227	K	G	807	824
PSM	KGLTPSQIGVILR	-336_32035	Q921R2	1	Mouse_09-2020	null	[MS,MS:1001208,SEQUEST,]	3.6e-4	null	ms_run[1]:scan=7157	2249.2	3	1381.85254	461.28904	K	S	43	56
PSM	WYYNAAGFNK	-336_32022	Q9CQB4	1	Mouse_09-2020	null	[MS,MS:1001208,SEQUEST,]	3.6e-4	null	ms_run[1]:scan=7155	2248.6	2	1233.56877	617.28801	K	G	20	30
PSM	YILGNPLNSGINQGPQIDKEQHNK	-336_30838	O35945	1	Mouse_09-2020	null	[MS,MS:1001208,SEQUEST,]	3.6e-4	null	ms_run[1]:scan=6934	2183.6	4	2677.37417	670.09777	K	L	330	354
PSM	HDPSLQPWSASYDPGSAK	-336_30852	P16015	1	Mouse_09-2020	null	[MS,MS:1001208,SEQUEST,]	3.6e-4	null	ms_run[1]:scan=6937	2184.5	3	1942.89383	648.30251	K	I	40	58
PSM	TVIIEQSWGSPK	-336_30857	P63038	1	Mouse_09-2020	null	[MS,MS:1001208,SEQUEST,]	3.6e-4	null	ms_run[1]:scan=6938	2184.8	2	1344.71623	672.86153	R	T	61	73
PSM	VELLLPK	-336_30877	Q9D023	1	Mouse_09-2020	null	[MS,MS:1001208,SEQUEST,]	5.3e-4	null	ms_run[1]:scan=6941	2185.7	2	811.52892	406.26802	K	L	20	27
PSM	ALDLAAGITR	-336_30917	Q9JM62	1	Mouse_09-2020	null	[MS,MS:1001208,SEQUEST,]	3.6e-4	null	ms_run[1]:scan=6949	2188.1	2	1000.57921	500.79292	R	V	162	172
PSM	GNPTVEVDLYTAK	-336_30959	P17182	1	Mouse_09-2020	null	[MS,MS:1001208,SEQUEST,]	3.6e-4	null	ms_run[1]:scan=6957	2190.4	2	1406.71636	703.86173	R	L	16	29
PSM	LSDYFPKPYPNPEAAR	-336_30971	Q9D0M3	1	Mouse_09-2020	null	[MS,MS:1001208,SEQUEST,]	3.6e-4	null	ms_run[1]:scan=6959	2191.0	3	1864.92185	622.31246	K	A	171	187
PSM	VAVDAPVSSVALR	-336_30990	Q64374	1	Mouse_09-2020	null	[MS,MS:1001208,SEQUEST,]	3.6e-4	null	ms_run[1]:scan=6963	2192.2	2	1283.73247	642.36953	R	L	52	65
PSM	TSEGSWEPFASGK	-336_30816	P07309	1	Mouse_09-2020	null	[MS,MS:1001208,SEQUEST,]	5.3e-4	null	ms_run[1]:scan=6930	2182.5	2	1382.62273	691.81478	K	A	56	69
PSM	FSLTTLR	-336_31007	Q91X77	1	Mouse_09-2020	null	[MS,MS:1001208,SEQUEST,]	5.3e-4	null	ms_run[1]:scan=6966	2193.1	2	837.48326	419.24508	R	L	126	133
PSM	SGFTTANQVLGVSSK	-336_31017	O08601	1	Mouse_09-2020	null	[MS,MS:1001208,SEQUEST,]	3.6e-4	null	ms_run[1]:scan=6967	2193.4	2	1495.77641	748.39119	R	T	199	214
PSM	GNWGHLDQVAALR	-336_31030	Q8VCT4	1	Mouse_09-2020	null	[MS,MS:1001208,SEQUEST,]	3.6e-4	null	ms_run[1]:scan=6969	2193.9	3	1436.73969	479.58462	R	V	187	200
PSM	GDVTTQVALQPALK	-336_31034	P09671	1	Mouse_09-2020	null	[MS,MS:1001208,SEQUEST,]	3.6e-4	null	ms_run[1]:scan=6970	2194.2	2	1440.80718	720.90647	K	N	76	90
PSM	SADTLWGIQK	-336_31061	A0A1B0GSR9	1	Mouse_09-2020	null	[MS,MS:1001208,SEQUEST,]	3.6e-4	null	ms_run[1]:scan=6975	2195.7	2	1118.58501	559.79566	K	L	302	312
PSM	SIYGERFPDENFKLK	-336_31066	P24369	1	Mouse_09-2020	null	[MS,MS:1001208,SEQUEST,]	3.6e-4	null	ms_run[1]:scan=6976	2196.0	3	1842.93949	614.98434	K	Y	117	132
PSM	GIAPYSYAG	-336_31077	Q64374	1	Mouse_09-2020	null	[MS,MS:1001208,SEQUEST,]	3.6e-4	null	ms_run[1]:scan=6978	2196.6	2	898.43047	449.71889	K	0	291	300
PSM	NAVTQEFGPVPDTAR	-336_31081	Q99KI0	1	Mouse_09-2020	null	[MS,MS:1001208,SEQUEST,]	3.6e-4	null	ms_run[1]:scan=6980	2197.2	2	1601.79082	801.39954	R	Y	634	649
PSM	IYLPHSLPQQ	-336_31086	P03930	1	Mouse_09-2020	null	[MS,MS:1001208,SEQUEST,]	5.3e-4	null	ms_run[1]:scan=6982	2197.8	2	1195.64824	598.32713	K	0	58	68
PSM	YLDLGAYYSARK	-336_30807	Q9DCS9	1	Mouse_09-2020	null	[MS,MS:1001208,SEQUEST,]	9.4e-3	null	ms_run[1]:scan=6929	2182.2	3	1419.72736	473.91375	R	L	143	155
PSM	VQPYLDEFQK	-336_30800	Q00623	1	Mouse_09-2020	null	[MS,MS:1001208,SEQUEST,]	5.3e-4	null	ms_run[1]:scan=6928	2181.9	2	1266.63701	633.82188	K	W	120	130
PSM	YDGIILPGK	-336_30750	Q9CXW4	1	Mouse_09-2020	null	[MS,MS:1001208,SEQUEST,]	3.6e-4	null	ms_run[1]:scan=6918	2179.0	2	975.55113	488.27912	K	0	170	179
PSM	TTPSYVAFTDTER	-336_30196	P63017	1	Mouse_09-2020	null	[MS,MS:1001208,SEQUEST,]	3.6e-4	null	ms_run[1]:scan=6815	2148.8	2	1487.70305	744.35427	R	I	37	50
PSM	VIQPEVDTPLGR	-336_30200	Q8VCU1	1	Mouse_09-2020	null	[MS,MS:1001208,SEQUEST,]	3.6e-4	null	ms_run[1]:scan=6816	2149.1	2	1323.72759	662.36698	K	R	34	46
PSM	TEDIITAIR	-336_30214	P49429	1	Mouse_09-2020	null	[MS,MS:1001208,SEQUEST,]	3.6e-4	null	ms_run[1]:scan=6818	2149.7	2	1031.57427	516.29021	K	L	271	280
PSM	ISFTGSVPTGVK	-336_30418	Q3U367	1	Mouse_09-2020	null	[MS,MS:1001208,SEQUEST,]	5.3e-4	null	ms_run[1]:scan=6855	2160.5	2	1192.65727	596.83225	K	M	252	264
PSM	DIKHDPSLQPWSASYDPGSAK	-336_30433	P16015	1	Mouse_09-2020	null	[MS,MS:1001208,SEQUEST,]	3.6e-4	null	ms_run[1]:scan=6857	2161.1	3	2299.09970	767.03783	K	I	37	58
PSM	RTPFGAYGGLLK	-336_30450	Q8BWT1	1	Mouse_09-2020	null	[MS,MS:1001208,SEQUEST,]	3.6e-4	null	ms_run[1]:scan=6861	2162.3	2	1279.71648	640.36150	K	F	14	26
PSM	DIKHDPSLQPWSASYDPGSAK	-336_30467	P16015	1	Mouse_09-2020	null	[MS,MS:1001208,SEQUEST,]	3.6e-4	null	ms_run[1]:scan=6864	2163.1	4	2299.10048	575.53020	K	I	37	58
PSM	AKEVGADFTIQVGKETPQEIASK	-336_30486	Q64442	1	Mouse_09-2020	null	[MS,MS:1001208,SEQUEST,]	3.6e-4	null	ms_run[1]:scan=6868	2164.3	4	2446.28213	612.32606	K	E	213	236
PSM	RTPFGAYGGLLK	-336_30491	Q8BWT1	1	Mouse_09-2020	null	[MS,MS:1001208,SEQUEST,]	3.6e-4	null	ms_run[1]:scan=6870	2164.9	3	1279.71677	427.24343	K	F	14	26
PSM	FLYTVPNGNNPTGNSLTGDRK	-336_30519	Q9WVM8	1	Mouse_09-2020	null	[MS,MS:1001208,SEQUEST,]	3.6e-4	null	ms_run[1]:scan=6874	2166.1	3	2265.12796	755.71346	K	E	193	214
PSM	LGDVYVNDAFGTAHR	-336_30526	P09411	1	Mouse_09-2020	null	[MS,MS:1001208,SEQUEST,]	3.6e-4	null	ms_run[1]:scan=6875	2166.4	3	1634.79306	545.60223	K	H	157	172
PSM	QLELILNKPGLK	-336_30570	Q8VCX1	1	Mouse_09-2020	null	[MS,MS:1001208,SEQUEST,]	3.6e-4	null	ms_run[1]:scan=6884	2169.0	3	1365.84665	455.95366	R	K	174	186
PSM	QGFIDLPEFPFGLEPR	-336_56284	O35490	1	Mouse_09-2020	null	[MS,MS:1001208,SEQUEST,]	3.6e-4	null	ms_run[1]:scan=12582	3916.3	2	1861.95085	931.47779	K	A	259	275
PSM	KLPFWTSYSK	-336_30582	Q8R084	1	Mouse_09-2020	null	[MS,MS:1001208,SEQUEST,]	3.6e-4	null	ms_run[1]:scan=6886	2169.6	2	1256.66814	628.83733	K	Q	103	113
PSM	SGYQQAASEHGLVVIAPDTSPR	-336_30602	Q9R0P3	1	Mouse_09-2020	null	[MS,MS:1001208,SEQUEST,]	3.6e-4	null	ms_run[1]:scan=6890	2170.8	3	2283.13712	761.71698	K	C	65	87
PSM	TTPSVVAFTADGER	-336_30640	P38647	1	Mouse_09-2020	null	[MS,MS:1001208,SEQUEST,]	3.6e-4	null	ms_run[1]:scan=6895	2172.2	2	1450.71855	725.86226	R	V	86	100
PSM	FDVQLKDLEK	-336_30644	F8WJ41	1	Mouse_09-2020	null	[MS,MS:1001208,SEQUEST,]	5.3e-4	null	ms_run[1]:scan=6896	2172.5	3	1234.66834	412.22744	R	Q	79	89
PSM	RFFFDVGSNK	-336_30666	P42669	1	Mouse_09-2020	null	[MS,MS:1001208,SEQUEST,]	3.6e-4	null	ms_run[1]:scan=6901	2174.0	2	1216.61211	608.80910	K	G	229	239
PSM	TSVPFLGR	-336_30719	Q99LB7	1	Mouse_09-2020	null	[MS,MS:1001208,SEQUEST,]	5.3e-4	null	ms_run[1]:scan=6911	2176.9	2	876.49407	438.75053	K	A	804	812
PSM	IYQIYEGTAQIQR	-336_31106	P45952	1	Mouse_09-2020	null	[MS,MS:1001208,SEQUEST,]	3.6e-4	null	ms_run[1]:scan=6985	2198.6	2	1582.82329	791.91483	K	I	396	409
PSM	AIGLPEDLIQKGKDIK	-336_32031	P12710	1	Mouse_09-2020	null	[MS,MS:1001208,SEQUEST,]	3.6e-4	null	ms_run[1]:scan=7156	2248.9	4	1738.01113	435.25819	K	V	21	37
PSM	VVEIAPATHLDPQLR	-336_31150	G5E8R3	1	Mouse_09-2020	null	[MS,MS:1001208,SEQUEST,]	5.3e-4	null	ms_run[1]:scan=6993	2201.0	3	1658.92398	553.64566	K	R	274	289
PSM	QIGNVAALPGIVHR	-336_31176	Q99LF4	1	Mouse_09-2020	null	[MS,MS:1001208,SEQUEST,]	1.6e-2	null	ms_run[1]:scan=6998	2202.4	3	1444.83973	482.28429	K	I	68	82
PSM	QVVTLLNELKR	-336_31670	Q8VCH0	0	Mouse_09-2020	null	[MS,MS:1001208,SEQUEST,]	3.6e-4	null	ms_run[1]:scan=7092	2230.1	3	1312.79514	438.26975	R	G	386	397
PSM	QVVTLLNELKR	-336_31670	Q921H8	0	Mouse_09-2020	null	[MS,MS:1001208,SEQUEST,]	3.6e-4	null	ms_run[1]:scan=7092	2230.1	3	1312.79514	438.26975	R	G	386	397
PSM	YIATPIFSK	-336_31674	P10649	1	Mouse_09-2020	null	[MS,MS:1001208,SEQUEST,]	5.3e-4	null	ms_run[1]:scan=7094	2230.7	2	1039.58232	520.29477	R	A	203	212
PSM	VISAEEALPGRTEPIPVTAK	-336_31688	Q9D6Y7	1	Mouse_09-2020	null	[MS,MS:1001208,SEQUEST,]	3.6e-4	null	ms_run[1]:scan=7096	2231.3	3	2078.15000	693.38792	K	H	28	48
PSM	INEAFDLLRSGK	-336_31703	P00329	1	Mouse_09-2020	null	[MS,MS:1001208,SEQUEST,]	5.3e-4	null	ms_run[1]:scan=7098	2231.8	3	1362.73761	454.91738	K	I	356	368
PSM	SFLVGSAAQSLSK	-336_31750	Q9R0H0	1	Mouse_09-2020	null	[MS,MS:1001208,SEQUEST,]	3.6e-4	null	ms_run[1]:scan=7105	2233.9	2	1294.70098	647.85371	R	C	283	296
PSM	QWGWTQGRWPK	-336_31811	Q9CPR4	1	Mouse_09-2020	null	[MS,MS:1001208,SEQUEST,]	5.3e-4	null	ms_run[1]:scan=7114	2236.5	3	1429.71256	477.24231	K	S	75	86
PSM	FYGLLAR	-336_31816	Q8QZY2	1	Mouse_09-2020	null	[MS,MS:1001208,SEQUEST,]	5.3e-4	null	ms_run[1]:scan=7115	2236.8	2	839.47771	420.24234	R	A	347	354
PSM	RFGPVFTLHLGQR	-336_31821	Q05421	1	Mouse_09-2020	null	[MS,MS:1001208,SEQUEST,]	3.6e-4	null	ms_run[1]:scan=7116	2237.1	3	1527.85260	509.95628	K	I	63	76
PSM	RTPFGAYGGLLK	-336_31647	Q8BWT1	1	Mouse_09-2020	null	[MS,MS:1001208,SEQUEST,]	5.3e-4	null	ms_run[1]:scan=7088	2228.9	2	1279.71599	640.36150	K	F	14	26
PSM	SVGKANEELAGVVAEVQK	-336_31840	Q61176	1	Mouse_09-2020	null	[MS,MS:1001208,SEQUEST,]	3.6e-4	null	ms_run[1]:scan=7119	2238.0	3	1827.98288	609.99854	R	G	72	90
PSM	KAPDFVFYAPR	-336_31874	P26043	1	Mouse_09-2020	null	[MS,MS:1001208,SEQUEST,]	3.6e-4	null	ms_run[1]:scan=7126	2240.1	3	1310.68952	437.56791	K	R	263	274
PSM	TQDPAKAPNSPDVLEIEFKKGVPVK	-336_31877	P16460	1	Mouse_09-2020	null	[MS,MS:1001208,SEQUEST,]	5.3e-4	null	ms_run[1]:scan=7127	2240.4	4	2707.46743	677.62208	K	T	210	235
PSM	GWNILTNSEK	-336_31894	Q91VD9	1	Mouse_09-2020	null	[MS,MS:1001208,SEQUEST,]	7.2e-4	null	ms_run[1]:scan=7129	2240.9	2	1161.58953	581.29857	K	K	99	109
PSM	IGLFGGAGVGK	-336_31915	P56480	1	Mouse_09-2020	null	[MS,MS:1001208,SEQUEST,]	3.6e-4	null	ms_run[1]:scan=7134	2242.4	2	975.56255	488.28473	K	V	202	213
PSM	GDIFLVR	-336_31928	Q01853	1	Mouse_09-2020	null	[MS,MS:1001208,SEQUEST,]	7.2e-4	null	ms_run[1]:scan=7137	2243.3	2	819.47270	410.23980	K	G	149	156
PSM	TLTGKTITLEVEPSDTIENVKAK	-336_31953	E9Q5F6	1	Mouse_09-2020	null	[MS,MS:1001208,SEQUEST,]	9.4e-3	null	ms_run[1]:scan=7141	2244.4	4	2487.35708	622.59426	K	Q	7	30
PSM	FAEVLPDGTYQR	-336_31968	Q9QXD1	1	Mouse_09-2020	null	[MS,MS:1001208,SEQUEST,]	3.6e-4	null	ms_run[1]:scan=7145	2245.6	2	1395.69072	698.34879	R	G	271	283
PSM	LVQDVANNTNEEAGDGTTTATVLAR	-336_32019	P63038	1	Mouse_09-2020	null	[MS,MS:1001208,SEQUEST,]	3.6e-4	null	ms_run[1]:scan=7154	2248.3	3	2560.25022	854.08769	K	I	97	122
PSM	DSQGNLFRNVLK	-336_31853	Q91Y97	1	Mouse_09-2020	null	[MS,MS:1001208,SEQUEST,]	3.6e-2	null	ms_run[1]:scan=7121	2238.6	3	1390.74323	464.25276	K	K	88	100
PSM	YGLAATVWSKDVGR	-336_31639	Q8BH00	1	Mouse_09-2020	null	[MS,MS:1001208,SEQUEST,]	5.3e-4	null	ms_run[1]:scan=7086	2228.3	3	1522.80255	508.27194	R	H	417	431
PSM	RLVAQGSPPLKEWQSLAGPHSSKL	-336_31600	Q9DBM2	1	Mouse_09-2020	null	[MS,MS:1001208,SEQUEST,]	3.6e-4	null	ms_run[1]:scan=7079	2226.2	4	2586.41591	647.35923	R	0	695	719
PSM	VLQYYQESEKPEELGSVTVQK	-336_31568	Q791V5	1	Mouse_09-2020	null	[MS,MS:1001208,SEQUEST,]	3.6e-4	null	ms_run[1]:scan=7073	2224.5	3	2454.24131	818.75147	K	Y	91	112
PSM	LQIWDTAGQER	-336_31182	P62821	0	Mouse_09-2020	null	[MS,MS:1001208,SEQUEST,]	3.6e-4	null	ms_run[1]:scan=6999	2202.7	2	1316.66130	658.83331	K	R	62	73
PSM	LQIWDTAGQER	-336_31182	Q9D1G1	0	Mouse_09-2020	null	[MS,MS:1001208,SEQUEST,]	3.6e-4	null	ms_run[1]:scan=6999	2202.7	2	1316.66130	658.83331	K	R	59	70
PSM	IYQIYEGTAQIQR	-336_31207	P45952	1	Mouse_09-2020	null	[MS,MS:1001208,SEQUEST,]	3.6e-4	null	ms_run[1]:scan=7005	2204.5	3	1582.82224	528.27898	K	I	396	409
PSM	RFSVSTLRNFGLGK	-336_31261	A0A2R8VHY1	0	Mouse_09-2020	null	[MS,MS:1001208,SEQUEST,]	3.2e-2	null	ms_run[1]:scan=7016	2207.7	3	1581.88694	527.96685	R	S	36	50
PSM	RFSVSTLRNFGLGK	-336_31261	P11714	0	Mouse_09-2020	null	[MS,MS:1001208,SEQUEST,]	3.2e-2	null	ms_run[1]:scan=7016	2207.7	3	1581.88694	527.96685	R	S	136	150
PSM	VFVTGPLPAEGR	-336_31279	D6REG4	1	Mouse_09-2020	null	[MS,MS:1001208,SEQUEST,]	3.6e-4	null	ms_run[1]:scan=7020	2208.9	2	1242.68437	621.84569	K	A	3	15
PSM	LQSWLYASR	-336_31291	A0A087WR38	1	Mouse_09-2020	null	[MS,MS:1001208,SEQUEST,]	5.3e-4	null	ms_run[1]:scan=7023	2209.8	2	1123.58879	562.29837	R	L	49	58
PSM	YWANFAR	-336_31320	Q91WG0	0	Mouse_09-2020	null	[MS,MS:1001208,SEQUEST,]	5.3e-4	null	ms_run[1]:scan=7027	2211.0	2	927.44737	464.22722	K	G	492	499
PSM	YWANFAR	-336_31320	Q8BK48	0	Mouse_09-2020	null	[MS,MS:1001208,SEQUEST,]	5.3e-4	null	ms_run[1]:scan=7027	2211.0	2	927.44737	464.22722	K	G	490	497
PSM	YWANFAR	-336_31320	Q8QZR3	0	Mouse_09-2020	null	[MS,MS:1001208,SEQUEST,]	5.3e-4	null	ms_run[1]:scan=7027	2211.0	2	927.44737	464.22722	K	G	489	496
PSM	AVDSLVPIGR	-336_31337	Q03265	1	Mouse_09-2020	null	[MS,MS:1001208,SEQUEST,]	3.6e-4	null	ms_run[1]:scan=7030	2211.9	2	1026.59453	513.80075	K	Q	195	205
PSM	IFNLYPK	-336_31343	Q9EQF5	1	Mouse_09-2020	null	[MS,MS:1001208,SEQUEST,]	7.2e-4	null	ms_run[1]:scan=7031	2212.1	2	894.50853	447.75782	K	G	385	392
PSM	AALQELLSK	-336_31386	A0A1L1SQA8	1	Mouse_09-2020	null	[MS,MS:1001208,SEQUEST,]	3.6e-4	null	ms_run[1]:scan=7038	2214.2	2	972.57225	486.78985	R	L	54	63
PSM	HLGFQSAVEALR	-336_31440	E9Q1Q9	1	Mouse_09-2020	null	[MS,MS:1001208,SEQUEST,]	3.6e-4	null	ms_run[1]:scan=7048	2217.1	2	1327.71404	664.35949	K	L	243	255
PSM	AIGLPEDLIQKGK	-336_31446	P12710	1	Mouse_09-2020	null	[MS,MS:1001208,SEQUEST,]	5.3e-4	null	ms_run[1]:scan=7050	2217.7	3	1381.80603	461.27316	K	I	21	34
PSM	VTHAVVTVPAYFNDAQR	-336_31461	P20029	1	Mouse_09-2020	null	[MS,MS:1001208,SEQUEST,]	3.6e-4	null	ms_run[1]:scan=7052	2218.3	3	1887.97171	629.99524	K	A	166	183
PSM	ITVTSEVPFSK	-336_31467	P67984	1	Mouse_09-2020	null	[MS,MS:1001208,SEQUEST,]	3.6e-4	null	ms_run[1]:scan=7053	2218.6	2	1207.65788	604.33208	K	Y	70	81
PSM	VQGQNLFFR	-336_31477	A0A087WPF8	1	Mouse_09-2020	null	[MS,MS:1001208,SEQUEST,]	3.6e-4	null	ms_run[1]:scan=7054	2218.9	2	1108.59050	554.79854	K	T	13	22
PSM	AFLWQR	-336_31490	Q9DD20	1	Mouse_09-2020	null	[MS,MS:1001208,SEQUEST,]	6.2e-3	null	ms_run[1]:scan=7056	2219.5	2	820.44676	410.72686	R	L	184	190
PSM	DLAGSIIGK	-336_31562	P61979	1	Mouse_09-2020	null	[MS,MS:1001208,SEQUEST,]	6.3e-3	null	ms_run[1]:scan=7072	2224.2	2	873.50401	437.25564	K	G	397	406
PSM	STFVLDEFKR	-336_31159	Q9D8N0	1	Mouse_09-2020	null	[MS,MS:1001208,SEQUEST,]	5.3e-4	null	ms_run[1]:scan=6995	2201.6	3	1241.65326	414.55567	K	Y	286	296
PSM	NFDEILR	-336_30192	Q6GT24	1	Mouse_09-2020	null	[MS,MS:1001208,SEQUEST,]	7.2e-4	null	ms_run[1]:scan=6814	2148.5	2	906.46825	453.73762	R	V	156	163
PSM	ILIRPLYSNPPLNGAR	-336_33472	P05202	1	Mouse_09-2020	null	[MS,MS:1001208,SEQUEST,]	3.6e-4	null	ms_run[1]:scan=7428	2329.6	3	1794.03971	598.68434	K	A	310	326
PSM	FNSSISYDRHLWNVDVQGSK	-336_33508	Q91YI0	1	Mouse_09-2020	null	[MS,MS:1001208,SEQUEST,]	3.6e-4	null	ms_run[1]:scan=7433	2331.1	3	2352.13932	784.71710	K	Y	24	44
PSM	AVDLQILPK	-336_35525	P47911	1	Mouse_09-2020	null	[MS,MS:1001208,SEQUEST,]	5.3e-4	null	ms_run[1]:scan=7801	2439.3	2	996.60924	498.80804	K	K	260	269
PSM	RQASGGPVDIGPEYQQDLDRELYK	-336_35556	P97450	1	Mouse_09-2020	null	[MS,MS:1001208,SEQUEST,]	3.6e-4	null	ms_run[1]:scan=7806	2440.7	4	2734.34585	684.34123	K	K	54	78
PSM	GILIGIQQSFRPR	-336_35560	Q8C196	1	Mouse_09-2020	null	[MS,MS:1001208,SEQUEST,]	7.2e-4	null	ms_run[1]:scan=7808	2441.3	2	1484.87078	742.93844	K	L	1361	1374
PSM	GTTITSVLPKPALVASRVEVSK	-336_35601	Q8C196	1	Mouse_09-2020	null	[MS,MS:1001208,SEQUEST,]	3.6e-4	null	ms_run[1]:scan=7815	2443.4	3	2253.32022	751.77740	K	L	403	425
PSM	LHIIEVGTPPTGNQPFPK	-336_35609	Q68FD5	1	Mouse_09-2020	null	[MS,MS:1001208,SEQUEST,]	3.6e-4	null	ms_run[1]:scan=7816	2443.6	3	1945.05558	649.02291	K	A	228	246
PSM	GTTITSVLPKPALVASRVEVSK	-336_35616	Q8C196	1	Mouse_09-2020	null	[MS,MS:1001208,SEQUEST,]	3.0e-3	null	ms_run[1]:scan=7818	2444.3	4	2253.31948	564.08487	K	L	403	425
PSM	ASLQNLLSASQAR	-336_35621	P35505	1	Mouse_09-2020	null	[MS,MS:1001208,SEQUEST,]	3.6e-4	null	ms_run[1]:scan=7819	2444.5	2	1358.74028	679.87296	R	R	83	96
PSM	VFADYEAYVK	-336_35633	Q9ET01	1	Mouse_09-2020	null	[MS,MS:1001208,SEQUEST,]	3.6e-4	null	ms_run[1]:scan=7821	2445.1	2	1204.58965	602.79787	K	Q	774	784
PSM	THILLFLPK	-336_35518	P09103	1	Mouse_09-2020	null	[MS,MS:1001208,SEQUEST,]	5.3e-4	null	ms_run[1]:scan=7800	2438.9	2	1081.67754	541.34205	K	V	257	266
PSM	ALPGHLKPFETLLSQNQGGK	-336_35723	P19157	1	Mouse_09-2020	null	[MS,MS:1001208,SEQUEST,]	3.6e-4	null	ms_run[1]:scan=7839	2450.4	4	2135.16201	534.54565	K	F	122	142
PSM	TDLTDYLNR	-336_35750	Q9CZ13	1	Mouse_09-2020	null	[MS,MS:1001208,SEQUEST,]	3.6e-4	null	ms_run[1]:scan=7843	2451.6	2	1110.54350	555.77493	R	Y	214	223
PSM	QITINDLPVGR	-336_35771	P35700	1	Mouse_09-2020	null	[MS,MS:1001208,SEQUEST,]	3.6e-4	null	ms_run[1]:scan=7847	2452.7	2	1225.69011	613.34859	R	V	141	152
PSM	QITLNDLPVGR	-336_35772	O08807	1	Mouse_09-2020	null	[MS,MS:1001208,SEQUEST,]	3.6e-4	null	ms_run[1]:scan=7847	2452.7	2	1225.69011	613.34859	R	V	216	227
PSM	LITNSEEIAFYNGNK	-336_35782	P55096	1	Mouse_09-2020	null	[MS,MS:1001208,SEQUEST,]	5.3e-4	null	ms_run[1]:scan=7849	2453.3	2	1712.85246	856.92813	R	E	272	287
PSM	NRPNRLIVDEAINEDNSVVSLSQPK	-336_35786	Q01853	1	Mouse_09-2020	null	[MS,MS:1001208,SEQUEST,]	3.6e-4	null	ms_run[1]:scan=7850	2453.6	4	2807.46743	702.62161	K	D	21	46
PSM	YSLEPVAAELK	-336_35829	P09411	1	Mouse_09-2020	null	[MS,MS:1001208,SEQUEST,]	3.6e-4	null	ms_run[1]:scan=7859	2456.3	2	1219.65691	610.33208	K	L	76	87
PSM	YDVSFITDEVKK	-336_35842	O08601	1	Mouse_09-2020	null	[MS,MS:1001208,SEQUEST,]	5.3e-4	null	ms_run[1]:scan=7861	2456.9	3	1443.73771	481.91705	R	L	511	523
PSM	TYTIANQFPLNK	-336_35854	Q9WUA2	1	Mouse_09-2020	null	[MS,MS:1001208,SEQUEST,]	3.6e-4	null	ms_run[1]:scan=7863	2457.4	2	1409.74333	705.37481	K	T	384	396
PSM	FLASVSTVLTSKYR	-336_35732	Q91VB8	1	Mouse_09-2020	null	[MS,MS:1001208,SEQUEST,]	3.6e-4	null	ms_run[1]:scan=7840	2450.7	3	1571.87949	524.63124	K	0	129	143
PSM	AAVPSGASTGIYEALELRDNDKTR	-336_35511	P17182	1	Mouse_09-2020	null	[MS,MS:1001208,SEQUEST,]	7.2e-4	null	ms_run[1]:scan=7799	2438.7	4	2534.28408	634.32659	R	M	33	57
PSM	FDASFFGVHPK	-336_35506	P19096	1	Mouse_09-2020	null	[MS,MS:1001208,SEQUEST,]	3.6e-4	null	ms_run[1]:scan=7797	2438.1	3	1251.61676	417.87675	K	A	60	71
PSM	SHAPVYFYEFQHRPSFFK	-336_35481	Q8BK48	1	Mouse_09-2020	null	[MS,MS:1001208,SEQUEST,]	3.6e-4	null	ms_run[1]:scan=7793	2436.9	4	2287.11294	572.53254	R	F	429	447
PSM	LSGFGQSGIFSK	-336_35185	O09174	1	Mouse_09-2020	null	[MS,MS:1001208,SEQUEST,]	3.6e-4	null	ms_run[1]:scan=7738	2420.8	2	1227.63701	614.32205	R	A	106	118
PSM	LVLEVAQHLGESTVR	-336_35225	P56480	1	Mouse_09-2020	null	[MS,MS:1001208,SEQUEST,]	5.3e-4	null	ms_run[1]:scan=7744	2422.6	3	1650.91788	550.97730	R	I	95	110
PSM	YSQVLANGLDNKLREDLER	-336_35261	P62270	1	Mouse_09-2020	null	[MS,MS:1001208,SEQUEST,]	3.6e-4	null	ms_run[1]:scan=7749	2424.0	3	2233.16123	745.05723	K	K	95	114
PSM	VIFLENYR	-336_35287	Q9ET01	1	Mouse_09-2020	null	[MS,MS:1001208,SEQUEST,]	5.3e-4	null	ms_run[1]:scan=7754	2425.5	2	1053.57366	527.29002	K	S	643	651
PSM	LWTLVSEQTR	-336_35290	P14115	1	Mouse_09-2020	null	[MS,MS:1001208,SEQUEST,]	5.3e-4	null	ms_run[1]:scan=7755	2425.8	2	1232.66435	616.83532	K	N	78	88
PSM	TFAATIPRPFSVR	-336_35295	P16331	1	Mouse_09-2020	null	[MS,MS:1001208,SEQUEST,]	5.3e-4	null	ms_run[1]:scan=7756	2426.1	3	1462.81739	488.27702	R	D	401	414
PSM	DFNPQHFLDDKGQLK	-336_35331	P56593	1	Mouse_09-2020	null	[MS,MS:1001208,SEQUEST,]	3.6e-4	null	ms_run[1]:scan=7764	2428.4	3	1801.88706	601.30044	K	I	408	423
PSM	FWANFAR	-336_35338	Q8VCC2	0	Mouse_09-2020	null	[MS,MS:1001208,SEQUEST,]	1.9e-2	null	ms_run[1]:scan=7765	2428.7	2	911.45287	456.22976	K	G	497	504
PSM	FWANFAR	-336_35338	Q91WU0	0	Mouse_09-2020	null	[MS,MS:1001208,SEQUEST,]	1.9e-2	null	ms_run[1]:scan=7765	2428.7	2	911.45287	456.22976	K	G	497	504
PSM	FWANFAR	-336_35338	Q8VCT4	0	Mouse_09-2020	null	[MS,MS:1001208,SEQUEST,]	1.9e-2	null	ms_run[1]:scan=7765	2428.7	2	911.45287	456.22976	K	G	497	504
PSM	YGKDATNVGDEGGFAPNILENK	-336_35355	P17182	1	Mouse_09-2020	null	[MS,MS:1001208,SEQUEST,]	3.6e-4	null	ms_run[1]:scan=7768	2429.6	3	2309.10953	770.37299	K	A	200	222
PSM	GILIGIQQSFRPR	-336_35369	Q8C196	1	Mouse_09-2020	null	[MS,MS:1001208,SEQUEST,]	5.3e-4	null	ms_run[1]:scan=7770	2430.2	3	1484.87024	495.62805	K	L	1361	1374
PSM	GTTITSVLPKPALVASR	-336_35377	Q8C196	1	Mouse_09-2020	null	[MS,MS:1001208,SEQUEST,]	3.6e-4	null	ms_run[1]:scan=7773	2431.1	3	1711.01218	571.00860	K	E	403	420
PSM	EWGYASHNGPDHWHELYPIAK	-336_35389	P16015	1	Mouse_09-2020	null	[MS,MS:1001208,SEQUEST,]	3.6e-4	null	ms_run[1]:scan=7775	2431.6	4	2507.15517	627.54364	K	D	4	25
PSM	AYFHLLNQIAPK	-336_35402	A0A1C7CYV0	1	Mouse_09-2020	null	[MS,MS:1001208,SEQUEST,]	3.6e-4	null	ms_run[1]:scan=7777	2432.2	3	1414.78635	472.26623	K	Q	301	313
PSM	FADGDVDAVLSR	-336_35432	Q8R0Y6	1	Mouse_09-2020	null	[MS,MS:1001208,SEQUEST,]	3.6e-4	null	ms_run[1]:scan=7783	2434.0	2	1264.61785	632.81204	R	N	815	827
PSM	YPQLLSGIR	-336_35441	P50247	1	Mouse_09-2020	null	[MS,MS:1001208,SEQUEST,]	3.6e-4	null	ms_run[1]:scan=7785	2434.6	2	1046.60002	523.80329	K	I	143	152
PSM	GTTITSVLPKPALVASR	-336_35453	Q8C196	1	Mouse_09-2020	null	[MS,MS:1001208,SEQUEST,]	1.8e-2	null	ms_run[1]:scan=7787	2435.1	2	1711.01482	856.00926	K	E	403	420
PSM	VYNEAGVTFT	-336_35460	P26443	1	Mouse_09-2020	null	[MS,MS:1001208,SEQUEST,]	5.3e-4	null	ms_run[1]:scan=7789	2435.8	2	1100.52666	550.76657	K	0	549	559
PSM	FVTVQTISGTGALR	-336_35463	P05202	1	Mouse_09-2020	null	[MS,MS:1001208,SEQUEST,]	3.6e-4	null	ms_run[1]:scan=7790	2436.0	2	1449.80718	725.40664	R	G	126	140
PSM	GTEFLAAPSSYYK	-336_35474	P49429	1	Mouse_09-2020	null	[MS,MS:1001208,SEQUEST,]	3.6e-4	null	ms_run[1]:scan=7792	2436.6	2	1433.69682	717.35100	R	L	285	298
PSM	IYELAAGGTAVGTGLNTR	-336_35885	P97807	1	Mouse_09-2020	null	[MS,MS:1001208,SEQUEST,]	3.6e-4	null	ms_run[1]:scan=7869	2459.2	2	1763.93181	882.46796	R	G	266	284
PSM	ALQASALAAWGGK	-336_35164	Q91Y97	1	Mouse_09-2020	null	[MS,MS:1001208,SEQUEST,]	3.6e-4	null	ms_run[1]:scan=7735	2419.9	2	1243.67949	622.34331	R	A	305	318
PSM	LSGSNPYTTVTPQIINSK	-336_35914	A0A1L1SVJ6	1	Mouse_09-2020	null	[MS,MS:1001208,SEQUEST,]	7.4e-3	null	ms_run[1]:scan=7873	2460.4	2	1920.01103	960.50728	K	E	22	40
PSM	IFINLPR	-336_36012	A0A498WGD8	1	Mouse_09-2020	null	[MS,MS:1001208,SEQUEST,]	5.3e-4	null	ms_run[1]:scan=7890	2465.4	2	872.53563	436.77126	K	M	196	203
PSM	ILIRPLYSNPPLNGAR	-336_36548	P05202	1	Mouse_09-2020	null	[MS,MS:1001208,SEQUEST,]	3.4e-3	null	ms_run[1]:scan=7986	2493.5	3	1794.03989	598.68434	K	A	310	326
PSM	GILIGIQQSFRPR	-336_36575	Q8C196	1	Mouse_09-2020	null	[MS,MS:1001208,SEQUEST,]	3.6e-4	null	ms_run[1]:scan=7993	2495.6	3	1484.86988	495.62805	K	L	1361	1374
PSM	TQVFKDFSELEPDKFQNK	-336_36579	Q9ET01	1	Mouse_09-2020	null	[MS,MS:1001208,SEQUEST,]	3.6e-4	null	ms_run[1]:scan=7994	2495.8	3	2200.09385	734.03554	K	N	466	484
PSM	LFFDTERYWKER	-336_36598	Q9CRB3	1	Mouse_09-2020	null	[MS,MS:1001208,SEQUEST,]	7.2e-4	null	ms_run[1]:scan=7997	2496.7	4	1689.83852	423.21505	K	Q	68	80
PSM	LNDGHLIPALGFGTYKPK	-336_36625	Q9JLI0	1	Mouse_09-2020	null	[MS,MS:1001208,SEQUEST,]	5.3e-4	null	ms_run[1]:scan=8002	2498.2	4	1941.06008	486.02027	K	V	10	28
PSM	IQFGVPLAR	-336_36632	A0A0A0MQ68	1	Mouse_09-2020	null	[MS,MS:1001208,SEQUEST,]	1.4e-3	null	ms_run[1]:scan=8003	2498.5	2	1000.59361	500.80055	R	Q	329	338
PSM	ALDLDPSKTNVSGGAIALGHPLGGSGSR	-336_36678	Q8BWT1	1	Mouse_09-2020	null	[MS,MS:1001208,SEQUEST,]	3.6e-4	null	ms_run[1]:scan=8012	2501.1	4	2647.38222	662.60041	K	T	333	361
PSM	LDQGGAPLAGTNKETTIQGLDGLSER	-336_36685	Q91Y97	1	Mouse_09-2020	null	[MS,MS:1001208,SEQUEST,]	3.6e-4	null	ms_run[1]:scan=8013	2501.4	3	2641.34983	881.11911	K	A	109	135
PSM	LVINGKPITIFQERDPTNIK	-336_36526	A0A1D5RLD8	1	Mouse_09-2020	null	[MS,MS:1001208,SEQUEST,]	3.6e-4	null	ms_run[1]:scan=7983	2492.6	3	2296.30350	766.10563	K	G	65	85
PSM	FFDEESYSLLRK	-336_36698	Q9D8L3	1	Mouse_09-2020	null	[MS,MS:1001208,SEQUEST,]	5.3e-4	null	ms_run[1]:scan=8015	2502.0	3	1533.75922	511.92431	R	Q	106	118
PSM	VTNEPILAFSQGSPERDALQK	-336_36728	Q8CHT0	1	Mouse_09-2020	null	[MS,MS:1001208,SEQUEST,]	3.6e-4	null	ms_run[1]:scan=8021	2503.8	3	2300.19010	767.40088	K	L	31	52
PSM	THILLFLPK	-336_36743	P09103	1	Mouse_09-2020	null	[MS,MS:1001208,SEQUEST,]	5.3e-4	null	ms_run[1]:scan=8024	2504.7	2	1081.67668	541.34205	K	V	257	266
PSM	YAEIYGISSAHTLLR	-336_36768	Q99K67	1	Mouse_09-2020	null	[MS,MS:1001208,SEQUEST,]	3.6e-4	null	ms_run[1]:scan=8028	2505.8	3	1693.88871	565.30178	K	T	708	723
PSM	AIAEELAPERGFLPPASEK	-336_36778	O35490	1	Mouse_09-2020	null	[MS,MS:1001208,SEQUEST,]	3.6e-4	null	ms_run[1]:scan=8031	2506.7	3	2025.06626	675.69323	R	G	309	328
PSM	DHGFPVRVVVPGVVGAR	-336_36796	Q8R086	1	Mouse_09-2020	null	[MS,MS:1001208,SEQUEST,]	3.6e-4	null	ms_run[1]:scan=8035	2507.9	3	1760.99210	587.66880	R	V	361	378
PSM	YVANLFPYK	-336_36810	Q9D819	1	Mouse_09-2020	null	[MS,MS:1001208,SEQUEST,]	7.2e-4	null	ms_run[1]:scan=8037	2508.5	2	1114.59343	557.80022	R	Y	80	89
PSM	NSRLPVMVWIHGGGLK	-336_36850	Q91WU0	1	Mouse_09-2020	null	[MS,MS:1001208,SEQUEST,]	3.6e-4	null	ms_run[1]:scan=8044	2510.6	3	1763.97306	588.66277	K	G	130	146
PSM	AYILNLVK	-336_36854	P80315	1	Mouse_09-2020	null	[MS,MS:1001208,SEQUEST,]	2.7e-2	null	ms_run[1]:scan=8045	2510.9	2	933.57701	467.29203	R	I	281	289
PSM	WLQTEVQNPSVTSKI	-336_36722	P34914	1	Mouse_09-2020	null	[MS,MS:1001208,SEQUEST,]	3.6e-4	null	ms_run[1]:scan=8020	2503.5	2	1729.91130	865.45960	K	0	540	555
PSM	TQVFKDFSELEPDKFQNK	-336_36501	Q9ET01	1	Mouse_09-2020	null	[MS,MS:1001208,SEQUEST,]	1.3e-2	null	ms_run[1]:scan=7977	2490.9	4	2200.09145	550.77848	K	N	466	484
PSM	KYPYWPHQPIENL	-336_36476	Q9DCX2	1	Mouse_09-2020	null	[MS,MS:1001208,SEQUEST,]	7.2e-4	null	ms_run[1]:scan=7973	2489.7	3	1684.84769	562.28759	K	0	149	162
PSM	FINLVPSNLPHEATR	-336_36459	Q05421	1	Mouse_09-2020	null	[MS,MS:1001208,SEQUEST,]	3.6e-4	null	ms_run[1]:scan=7971	2489.1	3	1707.91715	569.97741	R	T	360	375
PSM	RANNTTYGLAAGLFTKDLDK	-336_36048	P24549	1	Mouse_09-2020	null	[MS,MS:1001208,SEQUEST,]	3.6e-4	null	ms_run[1]:scan=7897	2467.4	3	2169.14426	723.71480	K	I	420	440
PSM	IINEPTAAAIAYGLDKK	-336_36068	P63017	1	Mouse_09-2020	null	[MS,MS:1001208,SEQUEST,]	2.9e-2	null	ms_run[1]:scan=7900	2468.3	3	1787.99906	596.66824	R	G	172	189
PSM	YVTLIYTNYENGK	-336_36085	P19157	1	Mouse_09-2020	null	[MS,MS:1001208,SEQUEST,]	5.3e-4	null	ms_run[1]:scan=7903	2469.2	2	1577.78557	789.39594	K	D	104	117
PSM	AITGIQAFTVGK	-336_36096	A0A0A0MQ68	1	Mouse_09-2020	null	[MS,MS:1001208,SEQUEST,]	3.6e-4	null	ms_run[1]:scan=7905	2469.8	2	1205.68877	603.34806	R	0	436	448
PSM	GGVIAGSPAPPELIR	-336_36136	Q8VCW8	1	Mouse_09-2020	null	[MS,MS:1001208,SEQUEST,]	3.6e-4	null	ms_run[1]:scan=7913	2472.1	2	1433.81267	717.40918	R	I	379	394
PSM	RFTLVAWDPR	-336_36153	Q8R164	1	Mouse_09-2020	null	[MS,MS:1001208,SEQUEST,]	3.6e-4	null	ms_run[1]:scan=7915	2472.7	3	1260.68488	420.89977	K	Y	88	98
PSM	FRGPFTDVVTTNLK	-336_36180	Q9QY76	1	Mouse_09-2020	null	[MS,MS:1001208,SEQUEST,]	5.3e-4	null	ms_run[1]:scan=7919	2473.9	3	1594.85959	532.29111	K	G	18	32
PSM	KQVVNIPSFIVR	-336_36192	Q6ZWN5	1	Mouse_09-2020	null	[MS,MS:1001208,SEQUEST,]	5.3e-4	null	ms_run[1]:scan=7921	2474.5	3	1399.84275	467.28552	R	D	139	151
PSM	LGGVEFNIDLPNKK	-336_36234	O08997	1	Mouse_09-2020	null	[MS,MS:1001208,SEQUEST,]	5.3e-4	null	ms_run[1]:scan=7929	2476.8	3	1543.84879	515.28747	K	C	26	40
PSM	FYGPEGPYGVFAGRDASR	-336_36250	O55022	1	Mouse_09-2020	null	[MS,MS:1001208,SEQUEST,]	5.3e-4	null	ms_run[1]:scan=7933	2478.0	3	1945.91910	649.31123	K	L	106	124
PSM	VYGTVFHINQGNPFKLK	-336_36259	Q9DCY0	1	Mouse_09-2020	null	[MS,MS:1001208,SEQUEST,]	3.6e-4	null	ms_run[1]:scan=7934	2478.3	4	1962.06020	491.27036	K	L	27	44
PSM	LKLPAVVTADLR	-336_36287	Q9DCW4	1	Mouse_09-2020	null	[MS,MS:1001208,SEQUEST,]	5.3e-4	null	ms_run[1]:scan=7941	2480.3	3	1295.80460	432.60637	R	N	175	187
PSM	VYGTVFHINQGNPFK	-336_36310	Q9DCY0	1	Mouse_09-2020	null	[MS,MS:1001208,SEQUEST,]	3.6e-4	null	ms_run[1]:scan=7944	2481.2	3	1720.88028	574.29837	K	K	27	42
PSM	SFGLPSIGR	-336_36322	Q91ZA3	1	Mouse_09-2020	null	[MS,MS:1001208,SEQUEST,]	1.4e-2	null	ms_run[1]:scan=7946	2481.8	2	933.51543	467.26126	K	S	404	413
PSM	KIADEKYNDTFWKEFGTNIK	-336_36333	P08113	1	Mouse_09-2020	null	[MS,MS:1001208,SEQUEST,]	3.6e-4	null	ms_run[1]:scan=7948	2482.4	4	2447.22255	612.56150	K	G	474	494
PSM	LLTSILDSSERS	-336_36371	Q9CXF0	1	Mouse_09-2020	null	[MS,MS:1001208,SEQUEST,]	3.6e-4	null	ms_run[1]:scan=7955	2484.4	2	1320.70073	660.85391	R	0	453	465
PSM	KILATPPQEDAPSVDIANIR	-336_36408	P40142	1	Mouse_09-2020	null	[MS,MS:1001208,SEQUEST,]	3.6e-4	null	ms_run[1]:scan=7963	2486.8	3	2148.16660	716.72682	K	P	283	303
PSM	LLLGPGPSNLAPR	-336_36414	O35423	1	Mouse_09-2020	null	[MS,MS:1001208,SEQUEST,]	3.6e-4	null	ms_run[1]:scan=7964	2487.1	2	1304.76872	652.88789	R	L	46	59
PSM	LVINGKPITIFQERDPTNIK	-336_36451	A0A1D5RLD8	1	Mouse_09-2020	null	[MS,MS:1001208,SEQUEST,]	3.6e-4	null	ms_run[1]:scan=7970	2488.8	4	2296.30214	574.83104	K	G	65	85
PSM	YNLGLDLR	-336_35976	P26443	1	Mouse_09-2020	null	[MS,MS:1001208,SEQUEST,]	5.3e-4	null	ms_run[1]:scan=7885	2463.9	2	963.52617	482.26654	K	A	528	536
PSM	RYFYFYNTGLQNQR	-336_33480	Q9QUR6	1	Mouse_09-2020	null	[MS,MS:1001208,SEQUEST,]	3.6e-4	null	ms_run[1]:scan=7429	2329.9	3	1869.90287	623.97255	K	L	85	99
PSM	GLFTGLTPR	-336_35132	Q791V5	1	Mouse_09-2020	null	[MS,MS:1001208,SEQUEST,]	7.2e-4	null	ms_run[1]:scan=7728	2417.8	2	961.54674	481.27691	R	C	69	78
PSM	YSQVLANGLDNKLREDLER	-336_35114	P62270	1	Mouse_09-2020	null	[MS,MS:1001208,SEQUEST,]	3.6e-4	null	ms_run[1]:scan=7726	2417.3	4	2233.15737	559.04474	K	K	95	114
PSM	LQFWTETLPRK	-336_33914	Q63880	0	Mouse_09-2020	null	[MS,MS:1001208,SEQUEST,]	3.6e-4	null	ms_run[1]:scan=7507	2353.0	3	1418.77878	473.59787	R	Q	544	555
PSM	LQFWTETLPRK	-336_33914	Q8VCU1	0	Mouse_09-2020	null	[MS,MS:1001208,SEQUEST,]	3.6e-4	null	ms_run[1]:scan=7507	2353.0	3	1418.77878	473.59787	R	Q	544	555
PSM	LLSVPFEK	-336_33921	D3Z4X1	1	Mouse_09-2020	null	[MS,MS:1001208,SEQUEST,]	7.2e-4	null	ms_run[1]:scan=7508	2353.3	2	932.54503	466.77621	R	S	163	171
PSM	FWANFAR	-336_33971	Q8VCC2	0	Mouse_09-2020	null	[MS,MS:1001208,SEQUEST,]	5.3e-4	null	ms_run[1]:scan=7516	2355.6	2	911.45250	456.22976	K	G	497	504
PSM	FWANFAR	-336_33971	Q91WU0	0	Mouse_09-2020	null	[MS,MS:1001208,SEQUEST,]	5.3e-4	null	ms_run[1]:scan=7516	2355.6	2	911.45250	456.22976	K	G	497	504
PSM	FWANFAR	-336_33971	Q8VCT4	0	Mouse_09-2020	null	[MS,MS:1001208,SEQUEST,]	5.3e-4	null	ms_run[1]:scan=7516	2355.6	2	911.45250	456.22976	K	G	497	504
PSM	GDLGIEIPAEK	-336_33990	G3X925	1	Mouse_09-2020	null	[MS,MS:1001208,SEQUEST,]	7.2e-4	null	ms_run[1]:scan=7519	2356.5	2	1141.60967	571.30860	R	F	338	349
PSM	YGLAAAVFTK	-336_34018	P47738	1	Mouse_09-2020	null	[MS,MS:1001208,SEQUEST,]	3.6e-4	null	ms_run[1]:scan=7526	2358.6	2	1040.57781	520.79239	K	L	444	454
PSM	QYPYNNLYLER	-336_34036	Q9D6J5	1	Mouse_09-2020	null	[MS,MS:1001208,SEQUEST,]	5.3e-4	null	ms_run[1]:scan=7529	2359.4	2	1472.71819	736.86207	K	G	160	171
PSM	FVADGIFK	-336_34061	P62908	1	Mouse_09-2020	null	[MS,MS:1001208,SEQUEST,]	7.2e-4	null	ms_run[1]:scan=7534	2360.9	2	896.48784	448.74745	K	E	11	19
PSM	EWGYASHNGPDHWHELYPIAK	-336_34067	P16015	1	Mouse_09-2020	null	[MS,MS:1001208,SEQUEST,]	3.6e-4	null	ms_run[1]:scan=7535	2361.2	4	2507.15346	627.54364	K	D	4	25
PSM	EAYPGDVFYLHSR	-336_33890	Q03265	1	Mouse_09-2020	null	[MS,MS:1001208,SEQUEST,]	7.2e-4	null	ms_run[1]:scan=7503	2351.8	2	1553.74224	777.37280	R	L	335	348
PSM	TDVAAPFGGFKQSGFGK	-336_34115	Q8R0Y6	1	Mouse_09-2020	null	[MS,MS:1001208,SEQUEST,]	5.3e-4	null	ms_run[1]:scan=7544	2363.8	3	1713.85965	571.95802	K	L	866	883
PSM	GILLYGPPGTGK	-336_34122	Q01853	1	Mouse_09-2020	null	[MS,MS:1001208,SEQUEST,]	3.6e-4	null	ms_run[1]:scan=7545	2364.1	2	1172.66704	586.83733	R	L	240	252
PSM	FYPEHFLDAQGHFVK	-336_34139	A0A0R4IZY2	1	Mouse_09-2020	null	[MS,MS:1001208,SEQUEST,]	3.6e-4	null	ms_run[1]:scan=7548	2365.0	4	1834.89113	459.47824	R	E	418	433
PSM	FFPASADRTVIDYNGER	-336_34149	P09103	1	Mouse_09-2020	null	[MS,MS:1001208,SEQUEST,]	5.3e-4	null	ms_run[1]:scan=7552	2366.2	3	1957.94052	653.31827	K	L	447	464
PSM	VDATEESDLAQQYGVR	-336_34168	P09103	1	Mouse_09-2020	null	[MS,MS:1001208,SEQUEST,]	3.6e-4	null	ms_run[1]:scan=7556	2367.4	2	1780.83745	890.92104	K	Y	84	100
PSM	YYRQNPDIPQLEPSDYLRR	-336_34182	Q9DBM2	1	Mouse_09-2020	null	[MS,MS:1001208,SEQUEST,]	3.6e-4	null	ms_run[1]:scan=7558	2367.9	4	2423.21132	606.55802	K	V	677	696
PSM	LFEGNALLR	-336_34199	Q6ZWN5	1	Mouse_09-2020	null	[MS,MS:1001208,SEQUEST,]	3.6e-4	null	ms_run[1]:scan=7562	2369.1	2	1032.58428	516.79547	R	L	71	80
PSM	SGPFAPVLSATSR	-336_34258	Q9CR68	1	Mouse_09-2020	null	[MS,MS:1001208,SEQUEST,]	3.6e-4	null	ms_run[1]:scan=7572	2372.1	2	1289.68706	645.34605	R	V	8	21
PSM	AVVPAKYLDEDTVYHLQPSGR	-336_34273	Q91X83	1	Mouse_09-2020	null	[MS,MS:1001208,SEQUEST,]	5.3e-4	null	ms_run[1]:scan=7575	2372.9	4	2358.20864	590.30767	K	V	230	251
PSM	AYEAQTEPVLQYYQK	-336_33883	Q9WTP7	1	Mouse_09-2020	null	[MS,MS:1001208,SEQUEST,]	8.0e-3	null	ms_run[1]:scan=7502	2351.5	2	1830.89556	915.94907	K	G	175	190
PSM	AINYLISGYQR	-336_33879	Q61838	1	Mouse_09-2020	null	[MS,MS:1001208,SEQUEST,]	5.3e-4	null	ms_run[1]:scan=7501	2351.2	2	1297.69194	649.34859	K	L	1016	1027
PSM	AGPWTPEAAVEHPEAVRQLHREFLR	-336_33807	O35490	1	Mouse_09-2020	null	[MS,MS:1001208,SEQUEST,]	3.6e-4	null	ms_run[1]:scan=7488	2347.4	6	2896.49700	483.58882	K	G	41	66
PSM	FNSSISYDRHLWNVDVQGSK	-336_33517	Q91YI0	1	Mouse_09-2020	null	[MS,MS:1001208,SEQUEST,]	3.6e-4	null	ms_run[1]:scan=7435	2331.7	4	2352.13784	588.78964	K	Y	24	44
PSM	YRVPDVLVADPPTAR	-336_33531	Q8BHN3	1	Mouse_09-2020	null	[MS,MS:1001208,SEQUEST,]	3.6e-4	null	ms_run[1]:scan=7437	2332.3	3	1668.90653	556.97378	R	S	113	128
PSM	FLEEHPGGEEVLREQAGGDATENFEDVGHSTDARELSK	-336_33545	G5E850	1	Mouse_09-2020	null	[MS,MS:1001208,SEQUEST,]	3.6e-4	null	ms_run[1]:scan=7439	2332.9	5	4155.91260	831.98834	K	Y	40	78
PSM	LASVPAGGAVAVSAAPGSAAPAAGSAPAAAEEK	-336_33552	P99027	1	Mouse_09-2020	null	[MS,MS:1001208,SEQUEST,]	3.6e-4	null	ms_run[1]:scan=7440	2333.2	3	2774.43564	925.48215	K	D	62	95
PSM	RANNTTYGLAAGLFTK	-336_33559	P24549	1	Mouse_09-2020	null	[MS,MS:1001208,SEQUEST,]	5.3e-4	null	ms_run[1]:scan=7442	2333.8	2	1697.89873	849.45211	K	L	420	436
PSM	LATFPFR	-336_33566	E9Q1R2	1	Mouse_09-2020	null	[MS,MS:1001208,SEQUEST,]	7.1e-3	null	ms_run[1]:scan=7443	2334.0	2	851.47777	426.24234	R	A	58	65
PSM	FLGVAEQLHNEGFK	-336_33573	Q8C196	1	Mouse_09-2020	null	[MS,MS:1001208,SEQUEST,]	3.6e-4	null	ms_run[1]:scan=7445	2334.7	3	1588.81217	530.27546	R	F	1374	1388
PSM	LTVNDFVR	-336_33579	Q9QXX4	1	Mouse_09-2020	null	[MS,MS:1001208,SEQUEST,]	5.3e-4	null	ms_run[1]:scan=7446	2334.9	2	963.52593	482.26654	K	K	410	418
PSM	NKLILPGLISSR	-336_33589	P17563	1	Mouse_09-2020	null	[MS,MS:1001208,SEQUEST,]	3.6e-4	null	ms_run[1]:scan=7447	2335.3	3	1310.81586	437.61000	R	Y	92	104
PSM	LSILYPATTGR	-336_33610	Q6GT24	1	Mouse_09-2020	null	[MS,MS:1001208,SEQUEST,]	3.6e-4	null	ms_run[1]:scan=7452	2336.7	2	1191.67388	596.34024	K	F	145	156
PSM	LQELQVNLVR	-336_33627	P35492	1	Mouse_09-2020	null	[MS,MS:1001208,SEQUEST,]	3.6e-4	null	ms_run[1]:scan=7454	2337.3	2	1211.71147	606.35896	K	H	183	193
PSM	LAALTAADRVPWAK	-336_33640	P97742	1	Mouse_09-2020	null	[MS,MS:1001208,SEQUEST,]	5.3e-4	null	ms_run[1]:scan=7456	2337.9	3	1482.84308	494.95243	K	R	380	394
PSM	QGIQFYTQLK	-336_33679	Q9EQ20	1	Mouse_09-2020	null	[MS,MS:1001208,SEQUEST,]	3.6e-4	null	ms_run[1]:scan=7463	2340.0	2	1225.65715	613.33241	K	I	501	511
PSM	LWGDRYFDPANGK	-336_33710	P58252	1	Mouse_09-2020	null	[MS,MS:1001208,SEQUEST,]	3.6e-4	null	ms_run[1]:scan=7468	2341.5	3	1538.73868	513.58440	K	S	260	273
PSM	DITTSVLTVNNK	-336_33717	Q9QXF8	1	Mouse_09-2020	null	[MS,MS:1001208,SEQUEST,]	3.6e-4	null	ms_run[1]:scan=7470	2342.1	2	1304.70671	652.85645	K	H	202	214
PSM	FLGVAEQLHNEGFK	-336_33730	Q8C196	1	Mouse_09-2020	null	[MS,MS:1001208,SEQUEST,]	3.6e-4	null	ms_run[1]:scan=7472	2342.7	2	1588.81462	794.90955	R	F	1374	1388
PSM	LAPDYDALDVANK	-336_33735	P62751	1	Mouse_09-2020	null	[MS,MS:1001208,SEQUEST,]	3.6e-4	null	ms_run[1]:scan=7473	2342.9	2	1404.70207	702.85391	R	G	140	153
PSM	LKQIGALQL	-336_33764	Q9QUH0	1	Mouse_09-2020	null	[MS,MS:1001208,SEQUEST,]	7.2e-4	null	ms_run[1]:scan=7478	2344.4	2	983.62529	492.31603	R	0	99	108
PSM	YNQILRIEEELGSKAK	-336_33781	P17182	1	Mouse_09-2020	null	[MS,MS:1001208,SEQUEST,]	3.6e-4	null	ms_run[1]:scan=7482	2345.6	3	1891.02848	631.01430	K	A	407	423
PSM	ALLFVPR	-336_34278	P07901	1	Mouse_09-2020	null	[MS,MS:1001208,SEQUEST,]	3.1e-2	null	ms_run[1]:scan=7576	2373.2	2	815.51421	408.26053	R	A	340	347
PSM	HLQLAIRNDEELNKLLGK	-336_35123	Q6GSS7	1	Mouse_09-2020	null	[MS,MS:1001208,SEQUEST,]	3.6e-4	null	ms_run[1]:scan=7727	2417.6	4	2104.18740	526.80229	R	T	83	101
PSM	FYPEHFLDAQGHFVK	-336_34303	A0A0R4IZY2	1	Mouse_09-2020	null	[MS,MS:1001208,SEQUEST,]	3.6e-2	null	ms_run[1]:scan=7579	2374.1	3	1834.89328	612.30189	R	E	418	433
PSM	LNLKTPVPSDIAISR	-336_34380	A0A1W2P733	1	Mouse_09-2020	null	[MS,MS:1001208,SEQUEST,]	3.6e-4	null	ms_run[1]:scan=7594	2378.5	3	1623.94278	541.98579	K	C	130	145
PSM	ILIRPLYSNPPLNGAR	-336_34727	P05202	1	Mouse_09-2020	null	[MS,MS:1001208,SEQUEST,]	3.6e-4	null	ms_run[1]:scan=7659	2397.6	3	1794.03916	598.68434	K	A	310	326
PSM	RYFYFYNTGLQNQR	-336_34747	Q9QUR6	1	Mouse_09-2020	null	[MS,MS:1001208,SEQUEST,]	3.6e-4	null	ms_run[1]:scan=7662	2398.5	3	1869.90378	623.97255	K	L	85	99
PSM	EGPSLTSPAQVLSR	-336_34768	Q8VC30	1	Mouse_09-2020	null	[MS,MS:1001208,SEQUEST,]	3.6e-4	null	ms_run[1]:scan=7667	2399.9	2	1441.76543	721.38590	K	S	421	435
PSM	VLDASWYSPGTR	-336_34773	P52196	1	Mouse_09-2020	null	[MS,MS:1001208,SEQUEST,]	3.6e-4	null	ms_run[1]:scan=7668	2400.3	2	1351.66423	676.33568	R	A	31	43
PSM	KGQYIFKEIPLLK	-336_34788	Q9DCM2	1	Mouse_09-2020	null	[MS,MS:1001208,SEQUEST,]	3.6e-4	null	ms_run[1]:scan=7671	2401.1	3	1576.94583	526.32023	R	F	62	75
PSM	FSFDLGK	-336_34802	F7CAT1	1	Mouse_09-2020	null	[MS,MS:1001208,SEQUEST,]	7.2e-4	null	ms_run[1]:scan=7673	2401.7	2	813.41429	407.21070	K	E	30	37
PSM	YQLDKDGVVLFK	-336_34817	P09103	1	Mouse_09-2020	null	[MS,MS:1001208,SEQUEST,]	3.6e-4	null	ms_run[1]:scan=7676	2402.6	3	1424.77878	475.59765	K	F	198	210
PSM	GWVKPVIGSEYPLEK	-336_34842	P47199	1	Mouse_09-2020	null	[MS,MS:1001208,SEQUEST,]	3.6e-4	null	ms_run[1]:scan=7680	2403.8	3	1701.92154	567.97853	K	A	295	310
PSM	KLFQHIAEYLPSYARPR	-336_34716	O35488	1	Mouse_09-2020	null	[MS,MS:1001208,SEQUEST,]	3.6e-4	null	ms_run[1]:scan=7657	2397.0	4	2089.13637	523.03900	K	L	541	558
PSM	LLTRQDAQSLLVPVK	-336_34855	Q99K67	1	Mouse_09-2020	null	[MS,MS:1001208,SEQUEST,]	3.6e-4	null	ms_run[1]:scan=7682	2404.3	3	1681.00083	561.00508	R	S	319	334
PSM	YVTLIYTNYENGKNDYVK	-336_34895	P19157	1	Mouse_09-2020	null	[MS,MS:1001208,SEQUEST,]	3.6e-4	null	ms_run[1]:scan=7689	2406.4	3	2197.08304	733.03191	K	L	104	122
PSM	YYVTIIDAPGHRDFIK	-336_34910	P10126	1	Mouse_09-2020	null	[MS,MS:1001208,SEQUEST,]	3.6e-4	null	ms_run[1]:scan=7691	2407.0	4	1908.00222	477.75581	K	M	85	101
PSM	ASQQDFENALNQVK	-336_34974	Q9WUR2	1	Mouse_09-2020	null	[MS,MS:1001208,SEQUEST,]	3.6e-4	null	ms_run[1]:scan=7702	2410.2	2	1591.77214	796.38918	R	L	36	50
PSM	ESGLYFIRPLK	-336_34987	Q8VCM7	1	Mouse_09-2020	null	[MS,MS:1001208,SEQUEST,]	3.6e-4	null	ms_run[1]:scan=7704	2410.8	3	1322.74628	441.58708	K	K	188	199
PSM	LFVEDSIHDQFVQK	-336_35010	Q8R0Y6	1	Mouse_09-2020	null	[MS,MS:1001208,SEQUEST,]	3.6e-4	null	ms_run[1]:scan=7708	2412.0	3	1704.86039	568.95790	R	V	713	727
PSM	FAVLQTYGDTTHTLVEK	-336_35055	P49429	1	Mouse_09-2020	null	[MS,MS:1001208,SEQUEST,]	3.6e-4	null	ms_run[1]:scan=7716	2414.3	3	1922.98587	641.66679	K	N	133	150
PSM	YGAFGLPTTVAHVDGK	-336_35066	Q9DCM2	1	Mouse_09-2020	null	[MS,MS:1001208,SEQUEST,]	3.6e-4	null	ms_run[1]:scan=7718	2414.9	3	1632.83768	544.95086	K	Y	178	194
PSM	SIGVSNFNFR	-336_35105	Q91WT7	1	Mouse_09-2020	null	[MS,MS:1001208,SEQUEST,]	3.6e-4	null	ms_run[1]:scan=7725	2417.0	2	1140.58000	570.79345	K	L	162	172
PSM	TGQSYLAAGLLK	-336_34875	Q99MZ7	1	Mouse_09-2020	null	[MS,MS:1001208,SEQUEST,]	3.6e-4	null	ms_run[1]:scan=7686	2405.5	2	1221.68425	611.34552	K	Q	6	18
PSM	AGFAGDDAPRAVFPSIVGRPR	-336_34666	P60710	0	Mouse_09-2020	null	[MS,MS:1001208,SEQUEST,]	5.3e-4	null	ms_run[1]:scan=7647	2394.1	4	2156.13784	539.78944	K	Q	19	40
PSM	AGFAGDDAPRAVFPSIVGRPR	-336_34666	P68134	0	Mouse_09-2020	null	[MS,MS:1001208,SEQUEST,]	5.3e-4	null	ms_run[1]:scan=7647	2394.1	4	2156.13784	539.78944	K	Q	21	42
PSM	TDVAAPFGGFK	-336_34657	Q8R0Y6	1	Mouse_09-2020	null	[MS,MS:1001208,SEQUEST,]	3.6e-4	null	ms_run[1]:scan=7646	2393.8	2	1109.56267	555.28493	K	S	866	877
PSM	FLQENLAPKAQEIDQTNDFK	-336_34638	Q9JHI5	1	Mouse_09-2020	null	[MS,MS:1001208,SEQUEST,]	7.4e-3	null	ms_run[1]:scan=7642	2392.6	3	2349.17337	783.72889	K	L	57	77
PSM	ILTTNTWSSELSK	-336_34387	O70475	1	Mouse_09-2020	null	[MS,MS:1001208,SEQUEST,]	3.6e-4	null	ms_run[1]:scan=7595	2378.8	2	1479.76946	740.38811	K	A	208	221
PSM	VAGHPDVVINNAAGNFISPSER	-336_34394	Q9CQ62	1	Mouse_09-2020	null	[MS,MS:1001208,SEQUEST,]	3.6e-4	null	ms_run[1]:scan=7596	2379.1	3	2264.14560	755.38546	K	T	134	156
PSM	GLVLGIYAK	-336_34404	Q9CPY7	1	Mouse_09-2020	null	[MS,MS:1001208,SEQUEST,]	5.3e-4	null	ms_run[1]:scan=7598	2379.7	2	933.57695	467.29203	K	K	35	44
PSM	QINWTVLYRR	-336_34426	Q8BP67	1	Mouse_09-2020	null	[MS,MS:1001208,SEQUEST,]	3.6e-4	null	ms_run[1]:scan=7603	2381.1	3	1348.74799	450.25433	R	H	48	58
PSM	EAFENGLWGK	-336_34445	Q8R0Y6	1	Mouse_09-2020	null	[MS,MS:1001208,SEQUEST,]	5.3e-4	null	ms_run[1]:scan=7606	2382.0	2	1150.55315	575.78001	K	N	470	480
PSM	YLGIENLAGK	-336_34472	Q3UEL5	1	Mouse_09-2020	null	[MS,MS:1001208,SEQUEST,]	3.6e-4	null	ms_run[1]:scan=7611	2383.5	2	1077.59416	539.30058	R	F	233	243
PSM	ISSLLEEQFQQGK	-336_34481	P62242	1	Mouse_09-2020	null	[MS,MS:1001208,SEQUEST,]	5.3e-4	null	ms_run[1]:scan=7612	2383.8	2	1506.78032	753.89356	K	L	158	171
PSM	YYVTIIDAPGHRDFIK	-336_34492	P10126	1	Mouse_09-2020	null	[MS,MS:1001208,SEQUEST,]	3.6e-4	null	ms_run[1]:scan=7614	2384.4	3	1908.00125	636.67199	K	M	85	101
PSM	LLYESANIPDFRK	-336_34498	Q8JZZ0	1	Mouse_09-2020	null	[MS,MS:1001208,SEQUEST,]	1.5e-2	null	ms_run[1]:scan=7615	2384.7	3	1565.83207	522.61559	K	K	56	69
PSM	LFNLSKEDDVRQYVVR	-336_34517	P62754	1	Mouse_09-2020	null	[MS,MS:1001208,SEQUEST,]	5.3e-4	null	ms_run[1]:scan=7618	2385.5	4	1981.05068	496.01799	K	P	144	160
PSM	ALPGHLKPFETLLSQNQGGK	-336_34538	P19157	1	Mouse_09-2020	null	[MS,MS:1001208,SEQUEST,]	3.6e-4	null	ms_run[1]:scan=7622	2386.7	4	2135.16128	534.54565	K	F	122	142
PSM	YTINIPEDLKPR	-336_34549	P28271	1	Mouse_09-2020	null	[MS,MS:1001208,SEQUEST,]	3.6e-4	null	ms_run[1]:scan=7624	2387.3	3	1458.79538	486.93655	R	T	835	847
PSM	KFYGPEGPYGVFAGR	-336_34555	O55022	1	Mouse_09-2020	null	[MS,MS:1001208,SEQUEST,]	3.6e-4	null	ms_run[1]:scan=7625	2387.6	3	1644.81681	548.94382	R	A	105	120
PSM	FSGWYDADLSPAGHEEAK	-336_34565	Q9DBJ1	1	Mouse_09-2020	null	[MS,MS:1001208,SEQUEST,]	3.6e-4	null	ms_run[1]:scan=7627	2388.2	3	1979.87802	660.63052	R	G	22	40
PSM	ALPGHLKPFETLLSQNQGGK	-336_34578	P19157	1	Mouse_09-2020	null	[MS,MS:1001208,SEQUEST,]	3.6e-4	null	ms_run[1]:scan=7630	2389.1	3	2135.16263	712.39177	K	F	122	142
PSM	IHGQTIPSDGDIFTYTR	-336_34586	P24549	1	Mouse_09-2020	null	[MS,MS:1001208,SEQUEST,]	3.6e-4	null	ms_run[1]:scan=7631	2389.3	3	1920.94553	640.98652	K	E	140	157
PSM	VGIPVVAVESDPKQLDTAK	-336_34599	Q9DBM2	1	Mouse_09-2020	null	[MS,MS:1001208,SEQUEST,]	5.3e-4	null	ms_run[1]:scan=7634	2390.2	3	1966.08615	656.03336	R	I	317	336
PSM	FANPFPAAVR	-336_34609	E9Q1J7	1	Mouse_09-2020	null	[MS,MS:1001208,SEQUEST,]	3.6e-4	null	ms_run[1]:scan=7636	2390.8	2	1089.58452	545.29563	K	F	455	465
PSM	AHPLFTFLR	-336_34621	P11352	1	Mouse_09-2020	null	[MS,MS:1001208,SEQUEST,]	5.3e-4	null	ms_run[1]:scan=7639	2391.7	2	1101.62078	551.31383	K	A	120	129
PSM	ELISNASDALDKIR	-336_34374	P11499	0	Mouse_09-2020	null	[MS,MS:1001208,SEQUEST,]	3.6e-4	null	ms_run[1]:scan=7593	2378.2	3	1544.82822	515.61414	R	E	42	56
PSM	ELISNASDALDKIR	-336_34374	P08113	0	Mouse_09-2020	null	[MS,MS:1001208,SEQUEST,]	3.6e-4	null	ms_run[1]:scan=7593	2378.2	3	1544.82822	515.61414	R	I	103	117
PSM	WWPGGLGK	-336_36928	Q9R0H0	1	Mouse_09-2020	null	[MS,MS:1001208,SEQUEST,]	1.8e-2	null	ms_run[1]:scan=8060	2515.3	2	900.47283	450.73996	K	S	175	183
PSM	ILGLIESGK	-336_30187	O35945	1	Mouse_09-2020	null	[MS,MS:1001208,SEQUEST,]	7.2e-4	null	ms_run[1]:scan=6813	2148.2	2	929.56725	465.28694	K	E	354	363
PSM	STSIIATIGPASR	-336_30121	G3X925	1	Mouse_09-2020	null	[MS,MS:1001208,SEQUEST,]	3.6e-4	null	ms_run[1]:scan=6802	2145.0	2	1273.71184	637.35916	R	V	87	100
PSM	INLIYSR	-336_24747	O35459	1	Mouse_09-2020	null	[MS,MS:1001208,SEQUEST,]	5.3e-4	null	ms_run[1]:scan=5808	1853.7	2	878.50951	439.75835	K	H	276	283
PSM	TANSLLWK	-336_24769	Q8VCT4	1	Mouse_09-2020	null	[MS,MS:1001208,SEQUEST,]	5.3e-4	null	ms_run[1]:scan=5812	1854.9	2	932.52031	466.76363	K	Y	375	383
PSM	EGSFYTLR	-336_24775	Q63886	1	Mouse_09-2020	null	[MS,MS:1001208,SEQUEST,]	7.2e-4	null	ms_run[1]:scan=5813	1855.2	2	972.47917	486.74290	K	F	72	80
PSM	ALGVNTVGAQTLK	-336_24780	Q8VBT2	1	Mouse_09-2020	null	[MS,MS:1001208,SEQUEST,]	3.6e-4	null	ms_run[1]:scan=5814	1855.5	2	1271.73259	636.36953	K	F	222	235
PSM	DLDRIAGQVAAANK	-336_24799	Q9CZX8	1	Mouse_09-2020	null	[MS,MS:1001208,SEQUEST,]	3.6e-4	null	ms_run[1]:scan=5817	1856.3	3	1441.77628	481.26344	R	H	130	144
PSM	IIGIDINKDKFAK	-336_24807	P28474	1	Mouse_09-2020	null	[MS,MS:1001208,SEQUEST,]	2.5e-2	null	ms_run[1]:scan=5818	1856.6	3	1474.86225	492.29245	R	K	219	232
PSM	TLNVKPLVTHRFPLEK	-336_24824	Q64442	1	Mouse_09-2020	null	[MS,MS:1001208,SEQUEST,]	3.6e-4	null	ms_run[1]:scan=5822	1857.8	3	1892.11209	631.37539	K	V	315	331
PSM	KYILGNPLNSGINQGPQIDKEQHNK	-336_24872	O35945	1	Mouse_09-2020	null	[MS,MS:1001208,SEQUEST,]	3.6e-4	null	ms_run[1]:scan=5831	1860.5	4	2805.46645	702.12151	K	L	329	354
PSM	SEDYAFPTYADRR	-336_24732	P19783	1	Mouse_09-2020	null	[MS,MS:1001208,SEQUEST,]	3.6e-4	null	ms_run[1]:scan=5805	1852.8	3	1590.71885	530.91095	K	Y	30	43
PSM	TSRREEILQILKAEK	-336_24892	O08601	1	Mouse_09-2020	null	[MS,MS:1001208,SEQUEST,]	5.0e-3	null	ms_run[1]:scan=5835	1861.7	4	1814.04873	454.26781	R	E	338	353
PSM	TWNDPSVQQDIK	-336_24926	P20029	1	Mouse_09-2020	null	[MS,MS:1001208,SEQUEST,]	3.6e-4	null	ms_run[1]:scan=5840	1863.1	2	1430.69304	715.84916	R	L	103	115
PSM	NYELHPDKYILK	-336_24931	F6Y6L6	1	Mouse_09-2020	null	[MS,MS:1001208,SEQUEST,]	3.6e-4	null	ms_run[1]:scan=5841	1863.4	3	1532.81192	511.60844	K	Q	213	225
PSM	WLAESIR	-336_24945	P52196	1	Mouse_09-2020	null	[MS,MS:1001208,SEQUEST,]	5.3e-4	null	ms_run[1]:scan=5843	1864.0	2	874.47881	437.74270	K	G	15	22
PSM	SLDFYTR	-336_24950	Q9CPU0	1	Mouse_09-2020	null	[MS,MS:1001208,SEQUEST,]	7.2e-4	null	ms_run[1]:scan=5844	1864.3	2	901.44213	451.22434	K	L	45	52
PSM	ATDFVVPGPGK	-336_24962	O88844	1	Mouse_09-2020	null	[MS,MS:1001208,SEQUEST,]	3.6e-4	null	ms_run[1]:scan=5846	1864.9	2	1087.57915	544.29276	R	E	141	152
PSM	FSTVTGESGSADTVRDPRGFAVK	-336_25001	P24270	1	Mouse_09-2020	null	[MS,MS:1001208,SEQUEST,]	3.6e-4	null	ms_run[1]:scan=5854	1867.3	4	2384.18691	596.80148	R	Y	113	136
PSM	ALIAAQYSGAQVR	-336_25026	Q9D8N0	1	Mouse_09-2020	null	[MS,MS:1001208,SEQUEST,]	3.6e-4	null	ms_run[1]:scan=5859	1868.7	2	1347.73955	674.37260	K	L	18	31
PSM	VIESLGATNLGK	-336_25070	Q9DCY0	1	Mouse_09-2020	null	[MS,MS:1001208,SEQUEST,]	3.6e-4	null	ms_run[1]:scan=5865	1870.5	2	1201.67974	601.34298	K	K	113	125
PSM	TVYSILR	-336_24917	Q6ZWX6	1	Mouse_09-2020	null	[MS,MS:1001208,SEQUEST,]	2.8e-2	null	ms_run[1]:scan=5838	1862.5	2	851.49883	426.25290	K	V	107	114
PSM	YTQKAPQVSTPTLVEAAR	-336_24706	P07724	1	Mouse_09-2020	null	[MS,MS:1001208,SEQUEST,]	3.6e-4	null	ms_run[1]:scan=5799	1851.0	2	1960.05364	980.52855	R	L	435	453
PSM	SPAQILLR	-336_24694	Q9JII6	1	Mouse_09-2020	null	[MS,MS:1001208,SEQUEST,]	3.6e-4	null	ms_run[1]:scan=5797	1850.5	2	897.55199	449.27945	R	Q	244	252
PSM	LGTAAIQGAIEK	-336_24401	Q8QZT1	1	Mouse_09-2020	null	[MS,MS:1001208,SEQUEST,]	3.6e-4	null	ms_run[1]:scan=5746	1835.5	2	1171.66814	586.33770	K	G	64	76
PSM	KSQIFSTASDNQPTVTIK	-336_24417	P20029	1	Mouse_09-2020	null	[MS,MS:1001208,SEQUEST,]	3.6e-4	null	ms_run[1]:scan=5749	1836.4	3	1965.03037	655.68110	K	Y	448	466
PSM	AVYIFAK	-336_24431	G3UYJ7	1	Mouse_09-2020	null	[MS,MS:1001208,SEQUEST,]	8.0e-3	null	ms_run[1]:scan=5751	1837.0	2	811.47130	406.23926	R	N	15	22
PSM	YGDYNKEIHKPGYLANDRLLPQR	-336_24435	P26043	1	Mouse_09-2020	null	[MS,MS:1001208,SEQUEST,]	3.6e-4	null	ms_run[1]:scan=5752	1837.3	5	2760.42127	552.89015	K	L	134	157
PSM	AIQGWLK	-336_24446	Q8VC30	1	Mouse_09-2020	null	[MS,MS:1001208,SEQUEST,]	3.0e-3	null	ms_run[1]:scan=5755	1838.2	2	815.47759	408.24234	K	G	414	421
PSM	KVNLAELFKGK	-336_24463	G3UZJ4	1	Mouse_09-2020	null	[MS,MS:1001208,SEQUEST,]	3.6e-4	null	ms_run[1]:scan=5757	1838.8	3	1246.75165	416.25545	K	G	71	82
PSM	LTILYTK	-336_24472	Q9CPP6	1	Mouse_09-2020	null	[MS,MS:1001208,SEQUEST,]	5.3e-4	null	ms_run[1]:scan=5758	1839.0	2	851.52403	426.26548	R	L	24	31
PSM	SSRYIATPIFSK	-336_24492	P10649	1	Mouse_09-2020	null	[MS,MS:1001208,SEQUEST,]	5.3e-4	null	ms_run[1]:scan=5762	1840.2	2	1369.74822	685.37735	K	A	200	212
PSM	TYFQGSLPAR	-336_24495	P52760	1	Mouse_09-2020	null	[MS,MS:1001208,SEQUEST,]	3.6e-4	null	ms_run[1]:scan=5764	1840.8	2	1139.58489	570.29583	K	A	98	108
PSM	AGDLGVDLTSK	-336_24510	Q9DCW4	1	Mouse_09-2020	null	[MS,MS:1001208,SEQUEST,]	3.6e-4	null	ms_run[1]:scan=5766	1841.4	2	1075.56426	538.28513	K	S	211	222
PSM	TDFAPQLQSLNKK	-336_24525	Q8R164	1	Mouse_09-2020	null	[MS,MS:1001208,SEQUEST,]	6.3e-3	null	ms_run[1]:scan=5769	1842.3	3	1489.80246	497.27182	K	F	75	88
PSM	AGLEQGSDAGYLAESQK	-336_24544	Q8BMS1	1	Mouse_09-2020	null	[MS,MS:1001208,SEQUEST,]	3.6e-4	null	ms_run[1]:scan=5772	1843.1	2	1723.81487	862.41031	K	G	310	327
PSM	IGGIGTVPVGR	-336_24551	P10126	1	Mouse_09-2020	null	[MS,MS:1001208,SEQUEST,]	3.6e-4	null	ms_run[1]:scan=5774	1843.7	2	1025.61064	513.30874	K	E	256	267
PSM	YTQKAPQVSTPTLVEAAR	-336_24558	P07724	1	Mouse_09-2020	null	[MS,MS:1001208,SEQUEST,]	3.6e-4	null	ms_run[1]:scan=5775	1844.0	3	1960.05118	654.02146	R	L	435	453
PSM	AVFPSIVGRPR	-336_24583	P60710	0	Mouse_09-2020	null	[MS,MS:1001208,SEQUEST,]	5.3e-4	null	ms_run[1]:scan=5778	1844.9	2	1198.70598	599.85639	R	Q	29	40
PSM	AVFPSIVGRPR	-336_24583	P68134	0	Mouse_09-2020	null	[MS,MS:1001208,SEQUEST,]	5.3e-4	null	ms_run[1]:scan=5778	1844.9	2	1198.70598	599.85639	R	Q	31	42
PSM	TLNVKPLVTHRFPLEK	-336_24633	Q64442	1	Mouse_09-2020	null	[MS,MS:1001208,SEQUEST,]	3.6e-4	null	ms_run[1]:scan=5787	1847.5	4	1892.11269	473.78336	K	V	315	331
PSM	HVLQQFADNDVSRFK	-336_24647	P51660	1	Mouse_09-2020	null	[MS,MS:1001208,SEQUEST,]	3.6e-4	null	ms_run[1]:scan=5789	1848.1	3	1803.91385	601.97607	R	I	542	557
PSM	AGNLGGGVVTIER	-336_24660	P67984	1	Mouse_09-2020	null	[MS,MS:1001208,SEQUEST,]	3.6e-4	null	ms_run[1]:scan=5791	1848.7	2	1242.68120	621.84368	K	K	53	66
PSM	TALLGLTK	-336_24672	Q99LB2	1	Mouse_09-2020	null	[MS,MS:1001208,SEQUEST,]	1.4e-3	null	ms_run[1]:scan=5794	1849.6	2	816.51940	408.76310	K	F	188	196
PSM	ETLPAVLK	-336_25092	Q8QZR3	1	Mouse_09-2020	null	[MS,MS:1001208,SEQUEST,]	5.3e-4	null	ms_run[1]:scan=5869	1871.6	2	870.52971	435.76839	R	T	365	373
PSM	SSRYIATPIFSK	-336_24395	P10649	1	Mouse_09-2020	null	[MS,MS:1001208,SEQUEST,]	3.6e-4	null	ms_run[1]:scan=5745	1835.2	3	1369.74808	457.25399	K	A	200	212
PSM	LYEIGAGTSEVR	-336_25095	Q9JHI5	1	Mouse_09-2020	null	[MS,MS:1001208,SEQUEST,]	5.3e-4	null	ms_run[1]:scan=5870	1871.9	2	1294.66496	647.83552	K	L	400	412
PSM	AVANYDSVEAGEKLVK	-336_25181	P51660	1	Mouse_09-2020	null	[MS,MS:1001208,SEQUEST,]	3.6e-4	null	ms_run[1]:scan=5887	1876.9	3	1692.88199	564.96495	K	A	69	85
PSM	LDLLGNPK	-336_25676	Q8VCT4	1	Mouse_09-2020	null	[MS,MS:1001208,SEQUEST,]	3.6e-4	null	ms_run[1]:scan=5975	1902.7	2	869.50920	435.25819	K	S	305	313
PSM	GLAPEQPVTLR	-336_25695	Q8BWN8	1	Mouse_09-2020	null	[MS,MS:1001208,SEQUEST,]	5.3e-4	null	ms_run[1]:scan=5978	1903.6	2	1180.66814	590.83786	R	V	25	36
PSM	IFHVNWFRK	-336_25723	Q9Z2V4	1	Mouse_09-2020	null	[MS,MS:1001208,SEQUEST,]	7.2e-4	null	ms_run[1]:scan=5983	1905.1	3	1246.68500	416.23298	K	K	511	520
PSM	TIRYPDPLIK	-336_25768	P62702	1	Mouse_09-2020	null	[MS,MS:1001208,SEQUEST,]	3.6e-4	null	ms_run[1]:scan=5990	1907.1	3	1215.71006	405.90805	R	N	146	156
PSM	YGVSGYPTLK	-336_25779	P27773	1	Mouse_09-2020	null	[MS,MS:1001208,SEQUEST,]	3.6e-4	null	ms_run[1]:scan=5993	1908.0	2	1084.56743	542.78731	K	F	95	105
PSM	FLTATSLAR	-336_25788	Q9WVM8	1	Mouse_09-2020	null	[MS,MS:1001208,SEQUEST,]	3.6e-4	null	ms_run[1]:scan=5994	1908.3	2	979.55718	490.28219	R	P	6	15
PSM	GAWSNVLR	-336_25795	P51881	1	Mouse_09-2020	null	[MS,MS:1001208,SEQUEST,]	7.2e-4	null	ms_run[1]:scan=5995	1908.6	2	902.48412	451.74578	K	M	273	281
PSM	GLDPARVNVPVIGGHAGK	-336_25802	P08249	1	Mouse_09-2020	null	[MS,MS:1001208,SEQUEST,]	7.2e-4	null	ms_run[1]:scan=5996	1908.9	4	1756.98220	440.00088	K	I	186	204
PSM	GWYQYDKPLGR	-336_25668	Q9DBM2	1	Mouse_09-2020	null	[MS,MS:1001208,SEQUEST,]	3.6e-4	null	ms_run[1]:scan=5972	1901.8	2	1382.68682	691.84622	K	H	573	584
PSM	KLWGDRYFDPANGK	-336_25806	P58252	1	Mouse_09-2020	null	[MS,MS:1001208,SEQUEST,]	3.6e-4	null	ms_run[1]:scan=5997	1909.2	3	1666.83341	556.28272	K	S	259	273
PSM	LWSTFHRPELVR	-336_25863	Q91WT7	1	Mouse_09-2020	null	[MS,MS:1001208,SEQUEST,]	3.6e-4	null	ms_run[1]:scan=6007	1912.1	3	1540.83982	514.28429	K	C	85	97
PSM	LYDAYELK	-336_25870	P48036	1	Mouse_09-2020	null	[MS,MS:1001208,SEQUEST,]	2.4e-3	null	ms_run[1]:scan=6009	1912.7	2	1014.51531	507.76076	R	A	88	96
PSM	AAWGKIGGHGAEYGAEALER	-336_25889	Q91VB8	1	Mouse_09-2020	null	[MS,MS:1001208,SEQUEST,]	3.6e-4	null	ms_run[1]:scan=6011	1913.3	4	2043.00576	511.50652	K	F	13	33
PSM	INFDKYHPGYFGK	-336_25907	P14115	1	Mouse_09-2020	null	[MS,MS:1001208,SEQUEST,]	3.6e-4	null	ms_run[1]:scan=6014	1914.2	3	1585.77848	529.26478	R	G	43	56
PSM	DGLILTSR	-336_25914	Q99LX0	1	Mouse_09-2020	null	[MS,MS:1001208,SEQUEST,]	3.6e-4	null	ms_run[1]:scan=6015	1914.4	2	874.49962	437.75327	K	P	149	157
PSM	TQFGDKIHNFGVIQEK	-336_25924	P50544	1	Mouse_09-2020	null	[MS,MS:1001208,SEQUEST,]	5.3e-4	null	ms_run[1]:scan=6017	1915.0	3	1860.96183	620.99161	R	A	368	384
PSM	SFTVTELR	-336_25947	Q99KR3	1	Mouse_09-2020	null	[MS,MS:1001208,SEQUEST,]	7.2e-4	null	ms_run[1]:scan=6023	1916.8	2	952.50994	476.75855	K	M	235	243
PSM	FLQEKGPSVDWGK	-336_25955	Q91ZJ5	1	Mouse_09-2020	null	[MS,MS:1001208,SEQUEST,]	1.4e-3	null	ms_run[1]:scan=6024	1917.1	3	1490.76487	497.59279	R	Q	65	78
PSM	VIQGSLDSLPQAVRK	-336_25832	Q9Z2V4	1	Mouse_09-2020	null	[MS,MS:1001208,SEQUEST,]	5.3e-4	null	ms_run[1]:scan=6002	1910.6	3	1610.92435	537.64566	K	V	15	30
PSM	LYIDSYEKDVAK	-336_25656	Q9D0F9	1	Mouse_09-2020	null	[MS,MS:1001208,SEQUEST,]	5.3e-4	null	ms_run[1]:scan=5970	1901.2	3	1443.73716	481.91705	R	N	516	528
PSM	LISEVIGER	-336_25622	E0CXN5	1	Mouse_09-2020	null	[MS,MS:1001208,SEQUEST,]	3.6e-4	null	ms_run[1]:scan=5965	1899.8	2	1015.57829	508.29276	K	G	108	117
PSM	LYDIDVAK	-336_25615	P62751	1	Mouse_09-2020	null	[MS,MS:1001208,SEQUEST,]	5.3e-4	null	ms_run[1]:scan=5964	1899.5	2	936.50414	468.75548	K	N	116	124
PSM	KHLEINPDHSIIETLR	-336_25195	P07901	1	Mouse_09-2020	null	[MS,MS:1001208,SEQUEST,]	3.6e-4	null	ms_run[1]:scan=5890	1877.8	4	1915.04091	479.51535	K	K	633	649
PSM	RFGPVFTLHLGQRR	-336_25230	Q05421	1	Mouse_09-2020	null	[MS,MS:1001208,SEQUEST,]	5.3e-4	null	ms_run[1]:scan=5894	1879.0	4	1683.95681	421.74431	K	V	63	77
PSM	LLLEGVENK	-336_25250	D3Z041	1	Mouse_09-2020	null	[MS,MS:1001208,SEQUEST,]	5.3e-4	null	ms_run[1]:scan=5898	1880.1	2	1014.58275	507.79513	K	T	209	218
PSM	KILDSVGIEADDDRLNK	-336_25270	P99027	1	Mouse_09-2020	null	[MS,MS:1001208,SEQUEST,]	3.6e-4	null	ms_run[1]:scan=5901	1881.0	3	1900.99692	634.33733	K	I	25	42
PSM	IFINNEWHNSVSGK	-336_25287	P24549	1	Mouse_09-2020	null	[MS,MS:1001208,SEQUEST,]	3.6e-4	null	ms_run[1]:scan=5903	1881.6	3	1644.81333	548.94248	K	F	23	37
PSM	RIPLAEWESR	-336_25294	Q9CZ13	1	Mouse_09-2020	null	[MS,MS:1001208,SEQUEST,]	7.4e-3	null	ms_run[1]:scan=5904	1881.9	2	1256.67497	628.84094	R	Q	423	433
PSM	LITPAVVSER	-336_25315	A0A1L1SQA8	1	Mouse_09-2020	null	[MS,MS:1001208,SEQUEST,]	5.3e-4	null	ms_run[1]:scan=5908	1883.1	2	1084.63652	542.82168	K	K	35	45
PSM	RFLEEATRVSQEHPVVLTK	-336_25332	Q8C196	1	Mouse_09-2020	null	[MS,MS:1001208,SEQUEST,]	3.6e-4	null	ms_run[1]:scan=5914	1884.8	4	2239.21938	560.56029	K	V	1150	1169
PSM	NEEILNSLK	-336_25349	P11352	1	Mouse_09-2020	null	[MS,MS:1001208,SEQUEST,]	5.3e-4	null	ms_run[1]:scan=5916	1885.4	2	1059.56804	530.28767	K	V	87	96
PSM	ALSFYQPR	-336_25441	Q61838	1	Mouse_09-2020	null	[MS,MS:1001208,SEQUEST,]	1.6e-3	null	ms_run[1]:scan=5932	1890.1	2	981.51628	491.26126	K	P	1206	1214
PSM	EYWQNLR	-336_25449	O35490	1	Mouse_09-2020	null	[MS,MS:1001208,SEQUEST,]	1.5e-2	null	ms_run[1]:scan=5934	1890.7	2	1008.48985	504.74852	K	A	350	357
PSM	GWYQYDKPLGR	-336_25512	Q9DBM2	1	Mouse_09-2020	null	[MS,MS:1001208,SEQUEST,]	3.6e-4	null	ms_run[1]:scan=5945	1893.9	3	1382.68576	461.56657	K	H	573	584
PSM	QATKDAGQISGLNVLR	-336_25524	P38647	1	Mouse_09-2020	null	[MS,MS:1001208,SEQUEST,]	3.6e-4	null	ms_run[1]:scan=5947	1894.5	3	1670.91941	557.64432	R	I	203	219
PSM	IFINNEWHNSVSGK	-336_25543	P24549	1	Mouse_09-2020	null	[MS,MS:1001208,SEQUEST,]	1.8e-3	null	ms_run[1]:scan=5950	1895.4	2	1644.81682	822.91008	K	F	23	37
PSM	ESYSVYVYK	-336_25562	Q64475	1	Mouse_09-2020	null	[MS,MS:1001208,SEQUEST,]	5.3e-4	null	ms_run[1]:scan=5954	1896.6	2	1137.54595	569.27677	K	L	36	45
PSM	VSVISVEEPPQR	-336_25569	Q9DCW4	1	Mouse_09-2020	null	[MS,MS:1001208,SEQUEST,]	3.6e-4	null	ms_run[1]:scan=5955	1896.8	2	1339.72136	670.36444	K	A	222	234
PSM	GNIYSLNEGYAK	-336_25581	Q9QXD6	1	Mouse_09-2020	null	[MS,MS:1001208,SEQUEST,]	3.6e-4	null	ms_run[1]:scan=5957	1897.4	2	1328.64849	664.82769	K	F	207	219
PSM	RLAGGDWFTSR	-336_25593	Q76MZ3	1	Mouse_09-2020	null	[MS,MS:1001208,SEQUEST,]	5.3e-4	null	ms_run[1]:scan=5959	1898.0	3	1265.63880	422.55103	K	S	134	145
PSM	TVSKVDDFLANEAK	-336_25599	Q9DCD0	1	Mouse_09-2020	null	[MS,MS:1001208,SEQUEST,]	6.3e-3	null	ms_run[1]:scan=5960	1898.3	3	1536.79081	512.93499	R	T	35	49
PSM	KESPDYSQRLSQVAPVLKER	-336_25122	Q9DBE0	1	Mouse_09-2020	null	[MS,MS:1001208,SEQUEST,]	3.6e-4	null	ms_run[1]:scan=5875	1873.4	4	2330.24746	583.31703	K	V	425	445
PSM	IGYPAPNFK	-336_26053	P35700	1	Mouse_09-2020	null	[MS,MS:1001208,SEQUEST,]	2.2e-3	null	ms_run[1]:scan=6044	1923.0	2	1006.53703	503.77146	K	T	8	17
PSM	KVISTTKAPAAIGPYSQAVQVDR	-336_24380	P52760	1	Mouse_09-2020	null	[MS,MS:1001208,SEQUEST,]	3.6e-4	null	ms_run[1]:scan=5742	1834.3	4	2400.32509	600.83659	R	I	7	30
PSM	GLLFSASK	-336_24359	Q99J08	1	Mouse_09-2020	null	[MS,MS:1001208,SEQUEST,]	1.3e-2	null	ms_run[1]:scan=5739	1833.5	2	822.47246	411.73963	K	D	110	118
PSM	NYTDNELEKITR	-336_22779	P26443	1	Mouse_09-2020	null	[MS,MS:1001208,SEQUEST,]	1.4e-3	null	ms_run[1]:scan=5447	1747.6	3	1495.73920	499.25109	K	F	192	204
PSM	NAGVEGSLIVEK	-336_22835	P63038	1	Mouse_09-2020	null	[MS,MS:1001208,SEQUEST,]	3.6e-4	null	ms_run[1]:scan=5456	1750.3	2	1215.65776	608.33261	K	L	482	494
PSM	SYFLIVRK	-336_22850	E9PUD2	1	Mouse_09-2020	null	[MS,MS:1001208,SEQUEST,]	2.9e-2	null	ms_run[1]:scan=5459	1751.1	2	1025.61467	513.31075	K	I	629	637
PSM	VEREIDGGLETLR	-336_22883	Q9DCW4	1	Mouse_09-2020	null	[MS,MS:1001208,SEQUEST,]	3.6e-4	null	ms_run[1]:scan=5466	1753.2	3	1486.78635	496.26685	K	K	162	175
PSM	FFIDQSK	-336_22902	Q9CQN1	1	Mouse_09-2020	null	[MS,MS:1001208,SEQUEST,]	2.0e-2	null	ms_run[1]:scan=5470	1754.3	2	884.45140	442.72926	K	D	427	434
PSM	GQVYILGR	-336_22928	P16460	1	Mouse_09-2020	null	[MS,MS:1001208,SEQUEST,]	5.3e-4	null	ms_run[1]:scan=5474	1755.5	2	905.52056	453.26380	K	S	356	364
PSM	NRYFPAFEK	-336_22971	P30115	1	Mouse_09-2020	null	[MS,MS:1001208,SEQUEST,]	5.3e-4	null	ms_run[1]:scan=5483	1758.2	2	1171.58940	586.29837	R	L	130	139
PSM	RIERELAEAQDDSILK	-336_22980	Q06185	1	Mouse_09-2020	null	[MS,MS:1001208,SEQUEST,]	1.4e-3	null	ms_run[1]:scan=5486	1759.0	4	1886.00026	472.25490	K	0	56	72
PSM	LQNLQLQPGKAKL	-336_22749	P32020	1	Mouse_09-2020	null	[MS,MS:1001208,SEQUEST,]	3.6e-4	null	ms_run[1]:scan=5441	1745.9	2	1450.87541	725.94065	K	0	535	548
PSM	VLQATVVAVGSGGK	-336_23003	Q64433	1	Mouse_09-2020	null	[MS,MS:1001208,SEQUEST,]	3.6e-4	null	ms_run[1]:scan=5490	1760.2	2	1285.74858	643.37735	K	K	41	55
PSM	IENIYLR	-336_23011	D3Z041	1	Mouse_09-2020	null	[MS,MS:1001208,SEQUEST,]	5.3e-4	null	ms_run[1]:scan=5491	1760.5	2	920.52086	460.76363	K	E	574	581
PSM	AYGIESHVLSPAETK	-336_23044	Q99LB7	1	Mouse_09-2020	null	[MS,MS:1001208,SEQUEST,]	5.3e-4	null	ms_run[1]:scan=5498	1762.6	3	1601.81650	534.61051	K	L	175	190
PSM	TFTTQETITNAETAK	-336_23086	P06745	1	Mouse_09-2020	null	[MS,MS:1001208,SEQUEST,]	1.4e-3	null	ms_run[1]:scan=5505	1764.6	2	1655.81072	828.40977	K	W	212	227
PSM	LEEEALRRKER	-336_23114	Q8R344	1	Mouse_09-2020	null	[MS,MS:1001208,SEQUEST,]	4.9e-2	null	ms_run[1]:scan=5512	1766.6	3	1428.79529	476.93543	R	K	11	22
PSM	LVIITAGAR	-336_23137	A0A1B0GSR9	1	Mouse_09-2020	null	[MS,MS:1001208,SEQUEST,]	5.3e-4	null	ms_run[1]:scan=5518	1768.4	2	913.58293	457.29510	K	Q	74	83
PSM	ANVAKPGLVDDFEK	-336_23145	Q9DCX2	1	Mouse_09-2020	null	[MS,MS:1001208,SEQUEST,]	3.6e-4	null	ms_run[1]:scan=5519	1768.7	3	1502.78519	501.59983	R	Y	59	73
PSM	GQIEVAFR	-336_23154	P35492	1	Mouse_09-2020	null	[MS,MS:1001208,SEQUEST,]	7.2e-4	null	ms_run[1]:scan=5520	1769.0	2	919.49974	460.25343	R	R	360	368
PSM	ALEVLVAK	-336_23175	Q9JII6	1	Mouse_09-2020	null	[MS,MS:1001208,SEQUEST,]	5.3e-4	null	ms_run[1]:scan=5524	1770.1	2	842.53484	421.77093	K	L	146	154
PSM	FTTKRPNTFF	-336_22733	P62717	1	Mouse_09-2020	null	[MS,MS:1001208,SEQUEST,]	1.6e-2	null	ms_run[1]:scan=5439	1745.3	3	1258.65836	420.22415	R	0	167	177
PSM	IFYTTTPVK	-336_22721	Q99KR3	1	Mouse_09-2020	null	[MS,MS:1001208,SEQUEST,]	7.2e-4	null	ms_run[1]:scan=5437	1744.7	2	1069.59307	535.30005	K	W	274	283
PSM	LWRDGRGAAQNIIPASTGAAK	-336_22687	A0A1D5RLD8	1	Mouse_09-2020	null	[MS,MS:1001208,SEQUEST,]	3.6e-4	null	ms_run[1]:scan=5430	1742.7	3	2153.15860	718.39065	K	V	193	214
PSM	WIPQNDLLGHPKTK	-336_22341	Q8R084	1	Mouse_09-2020	null	[MS,MS:1001208,SEQUEST,]	3.6e-4	null	ms_run[1]:scan=5368	1724.5	4	1646.90175	412.48078	K	F	357	371
PSM	WLPQNDLLGHPKTK	-336_22342	Q8K169	0	Mouse_09-2020	null	[MS,MS:1001208,SEQUEST,]	3.6e-4	null	ms_run[1]:scan=5368	1724.5	4	1646.90175	412.48078	K	F	357	371
PSM	WLPQNDLLGHPKTK	-336_22342	Q3UEP4	0	Mouse_09-2020	null	[MS,MS:1001208,SEQUEST,]	3.6e-4	null	ms_run[1]:scan=5368	1724.5	4	1646.90175	412.48078	K	F	357	371
PSM	RIDQAFALTR	-336_22353	Q9DBE0	1	Mouse_09-2020	null	[MS,MS:1001208,SEQUEST,]	3.6e-4	null	ms_run[1]:scan=5371	1725.4	2	1190.66484	595.83565	R	L	380	390
PSM	FSGVYLEK	-336_22362	P40936	1	Mouse_09-2020	null	[MS,MS:1001208,SEQUEST,]	1.8e-3	null	ms_run[1]:scan=5372	1725.7	2	942.49382	471.75019	K	V	212	220
PSM	TFIAIKPDGVQR	-336_22471	Q01768	1	Mouse_09-2020	null	[MS,MS:1001208,SEQUEST,]	1.4e-3	null	ms_run[1]:scan=5394	1732.1	3	1344.76297	448.92599	R	L	7	19
PSM	VFIEDVSK	-336_22479	P16460	1	Mouse_09-2020	null	[MS,MS:1001208,SEQUEST,]	7.2e-4	null	ms_run[1]:scan=5395	1732.4	2	936.50389	468.75548	K	F	59	67
PSM	LWRDGRGAAQNIIPASTGAAK	-336_22511	A0A1D5RLD8	1	Mouse_09-2020	null	[MS,MS:1001208,SEQUEST,]	5.3e-4	null	ms_run[1]:scan=5400	1733.9	4	2153.15786	539.04481	K	V	193	214
PSM	RFNSANEDNVTQVRTFYTK	-336_22526	P24270	1	Mouse_09-2020	null	[MS,MS:1001208,SEQUEST,]	3.6e-4	null	ms_run[1]:scan=5402	1734.5	3	2290.12186	764.04521	K	L	431	450
PSM	SPGSQGVRDFIVQR	-336_22531	Q9CQ75	1	Mouse_09-2020	null	[MS,MS:1001208,SEQUEST,]	3.6e-4	null	ms_run[1]:scan=5403	1734.8	3	1545.81351	515.94259	R	V	27	41
PSM	LQNLQLQPGKAKL	-336_22547	P32020	1	Mouse_09-2020	null	[MS,MS:1001208,SEQUEST,]	3.6e-4	null	ms_run[1]:scan=5407	1735.9	3	1450.87442	484.29619	K	0	535	548
PSM	ESTLHLVLR	-336_22554	E9Q5F6	1	Mouse_09-2020	null	[MS,MS:1001208,SEQUEST,]	5.3e-4	null	ms_run[1]:scan=5408	1736.2	2	1067.62090	534.31402	K	R	64	73
PSM	YVRPFLNSISK	-336_22561	Q8BG32	1	Mouse_09-2020	null	[MS,MS:1001208,SEQUEST,]	3.6e-4	null	ms_run[1]:scan=5409	1736.5	3	1323.74247	441.91883	K	K	72	83
PSM	YQQLIKENLKEIAR	-336_22569	Q9EQ20	1	Mouse_09-2020	null	[MS,MS:1001208,SEQUEST,]	5.3e-4	null	ms_run[1]:scan=5410	1736.8	4	1745.99026	437.25317	R	I	108	122
PSM	TFIAIKPDGVQR	-336_22584	Q01768	1	Mouse_09-2020	null	[MS,MS:1001208,SEQUEST,]	3.6e-4	null	ms_run[1]:scan=5413	1737.7	2	1344.76409	672.88534	R	L	7	19
PSM	YQQLIKENLKEIAR	-336_22596	Q9EQ20	1	Mouse_09-2020	null	[MS,MS:1001208,SEQUEST,]	3.6e-4	null	ms_run[1]:scan=5415	1738.3	3	1745.99045	582.66847	R	I	108	122
PSM	NLFKPSLPTQK	-336_22613	Q8CFX1	1	Mouse_09-2020	null	[MS,MS:1001208,SEQUEST,]	5.3e-4	null	ms_run[1]:scan=5419	1739.5	3	1272.73175	424.91520	R	K	414	425
PSM	RVLQALEGLK	-336_22618	Q9CZX8	1	Mouse_09-2020	null	[MS,MS:1001208,SEQUEST,]	3.6e-4	null	ms_run[1]:scan=5420	1739.7	2	1126.69463	563.85077	R	V	102	112
PSM	LYPVVPTNSR	-336_22653	Q9DBG1	1	Mouse_09-2020	null	[MS,MS:1001208,SEQUEST,]	5.6e-3	null	ms_run[1]:scan=5426	1741.5	2	1145.63140	573.31931	R	I	398	408
PSM	LVVLGSGGVGK	-336_22677	Q99JI6	1	Mouse_09-2020	null	[MS,MS:1001208,SEQUEST,]	1.8e-3	null	ms_run[1]:scan=5429	1742.4	2	985.60423	493.30567	K	A	6	17
PSM	AIGSASEGAQSSLQEVYHK	-336_23218	Q9Z2U1	1	Mouse_09-2020	null	[MS,MS:1001208,SEQUEST,]	7.2e-4	null	ms_run[1]:scan=5534	1773.1	3	1961.95768	654.65695	R	M	169	188
PSM	QYYIGDVHPSDLKPK	-336_24372	Q9CQX2	1	Mouse_09-2020	null	[MS,MS:1001208,SEQUEST,]	7.2e-4	null	ms_run[1]:scan=5741	1834.1	4	1759.90236	440.73080	K	D	89	104
PSM	ILDSLDRNLR	-336_23230	G3X9Y6	1	Mouse_09-2020	null	[MS,MS:1001208,SEQUEST,]	7.6e-3	null	ms_run[1]:scan=5536	1773.7	3	1214.68604	405.56657	K	A	295	305
PSM	SQIHDIVLVGGSTR	-336_23286	P63017	1	Mouse_09-2020	null	[MS,MS:1001208,SEQUEST,]	3.6e-4	null	ms_run[1]:scan=5546	1776.6	3	1481.80771	494.60721	K	P	329	343
PSM	LTFDSSFSPNTGKK	-336_23804	Q60932	1	Mouse_09-2020	null	[MS,MS:1001208,SEQUEST,]	9.3e-3	null	ms_run[1]:scan=5637	1803.3	2	1528.76384	764.88574	K	A	110	124
PSM	TIGISVDPR	-336_23814	P47963	1	Mouse_09-2020	null	[MS,MS:1001208,SEQUEST,]	5.3e-4	null	ms_run[1]:scan=5640	1804.4	2	957.53679	479.27182	R	R	93	102
PSM	ALRTDYNASVSVPDSSGPER	-336_23840	P61979	1	Mouse_09-2020	null	[MS,MS:1001208,SEQUEST,]	8.0e-3	null	ms_run[1]:scan=5644	1805.6	3	2121.02030	707.67842	K	L	67	87
PSM	VTQPEVDTPLGR	-336_23887	Q63880	1	Mouse_09-2020	null	[MS,MS:1001208,SEQUEST,]	3.6e-4	null	ms_run[1]:scan=5654	1808.5	2	1311.69097	656.34879	K	R	34	46
PSM	GQVGDLSPQQQEALAR	-336_23911	Q8R0F9	1	Mouse_09-2020	null	[MS,MS:1001208,SEQUEST,]	5.3e-4	null	ms_run[1]:scan=5658	1809.7	2	1696.86272	848.93428	R	R	3	19
PSM	TLLKDTTVTGLGR	-336_23925	Q8BMS1	1	Mouse_09-2020	null	[MS,MS:1001208,SEQUEST,]	5.3e-4	null	ms_run[1]:scan=5661	1810.6	3	1374.79529	458.93655	K	Q	387	400
PSM	AAPGGASPTIFSR	-336_23960	Q9D0S9	1	Mouse_09-2020	null	[MS,MS:1001208,SEQUEST,]	5.3e-4	null	ms_run[1]:scan=5666	1812.0	2	1231.64311	616.32512	K	L	46	59
PSM	KTGFRGPLNWYR	-336_23968	P34914	1	Mouse_09-2020	null	[MS,MS:1001208,SEQUEST,]	7.2e-4	null	ms_run[1]:scan=5668	1812.6	3	1494.79621	498.93700	K	T	455	467
PSM	IYVVDVGSEPRAPK	-336_23761	A0A0R4J135	0	Mouse_09-2020	null	[MS,MS:1001208,SEQUEST,]	3.6e-4	null	ms_run[1]:scan=5630	1801.3	3	1529.83207	510.61559	R	H	104	118
PSM	IYVVDVGSEPRAPK	-336_23761	P17563	0	Mouse_09-2020	null	[MS,MS:1001208,SEQUEST,]	3.6e-4	null	ms_run[1]:scan=5630	1801.3	3	1529.83207	510.61559	R	H	104	118
PSM	TLKGLNSDSVTEETLR	-336_24008	Q8C196	1	Mouse_09-2020	null	[MS,MS:1001208,SEQUEST,]	3.6e-4	null	ms_run[1]:scan=5676	1815.0	3	1762.91837	588.31090	K	A	890	906
PSM	LATTPVRVDEFK	-336_24029	Q9DBT9	1	Mouse_09-2020	null	[MS,MS:1001208,SEQUEST,]	1.5e-2	null	ms_run[1]:scan=5680	1816.1	3	1375.75925	459.25751	R	Q	130	142
PSM	YVLEAHGLKPIVLKPK	-336_24094	P35492	1	Mouse_09-2020	null	[MS,MS:1001208,SEQUEST,]	3.6e-4	null	ms_run[1]:scan=5690	1819.1	4	1805.10500	452.03165	K	G	285	301
PSM	SSFINTLR	-336_24099	Q9QZ85	1	Mouse_09-2020	null	[MS,MS:1001208,SEQUEST,]	3.0e-3	null	ms_run[1]:scan=5691	1819.4	2	937.51006	469.25872	K	I	83	91
PSM	ALNEGGLQSIPK	-336_24131	Q921G7	1	Mouse_09-2020	null	[MS,MS:1001208,SEQUEST,]	3.6e-4	null	ms_run[1]:scan=5698	1821.5	2	1226.67485	613.84060	R	T	364	376
PSM	NYSHALDGLYR	-336_24187	Q9QZD8	1	Mouse_09-2020	null	[MS,MS:1001208,SEQUEST,]	3.6e-4	null	ms_run[1]:scan=5708	1824.4	3	1308.63333	436.88256	R	A	139	150
PSM	LYYFNGR	-336_24205	P24472	1	Mouse_09-2020	null	[MS,MS:1001208,SEQUEST,]	5.3e-4	null	ms_run[1]:scan=5711	1825.3	2	932.46276	466.73488	K	R	7	14
PSM	VFEGNRPTNSIVFTK	-336_24253	P06745	1	Mouse_09-2020	null	[MS,MS:1001208,SEQUEST,]	5.3e-4	null	ms_run[1]:scan=5719	1827.6	3	1708.90335	570.30542	K	T	467	482
PSM	KGERADLIAYLK	-336_24319	P62897	1	Mouse_09-2020	null	[MS,MS:1001208,SEQUEST,]	1.6e-3	null	ms_run[1]:scan=5732	1831.4	3	1376.78922	459.60139	K	A	89	101
PSM	VVFDDTYDR	-336_24023	P16015	1	Mouse_09-2020	null	[MS,MS:1001208,SEQUEST,]	3.6e-4	null	ms_run[1]:scan=5679	1815.9	2	1129.51677	565.26165	R	M	68	77
PSM	LWRDGRGAAQNIIPASTGAAK	-336_23749	A0A1D5RLD8	1	Mouse_09-2020	null	[MS,MS:1001208,SEQUEST,]	6.3e-3	null	ms_run[1]:scan=5627	1800.4	4	2153.15761	539.04481	K	V	193	214
PSM	NGRVSVVLGGDHSLAVGSISGHAR	-336_23682	Q61176	1	Mouse_09-2020	null	[MS,MS:1001208,SEQUEST,]	3.6e-4	null	ms_run[1]:scan=5615	1796.9	4	2345.24477	587.06627	K	H	90	114
PSM	KELSEIAQRIVANGK	-336_23665	Q91Y97	1	Mouse_09-2020	null	[MS,MS:1001208,SEQUEST,]	3.6e-4	null	ms_run[1]:scan=5612	1796.0	3	1655.94486	552.65282	K	I	14	29
PSM	TAWTFSR	-336_23332	Q9CPU0	1	Mouse_09-2020	null	[MS,MS:1001208,SEQUEST,]	7.2e-4	null	ms_run[1]:scan=5554	1779.0	2	868.43187	434.71923	K	A	89	96
PSM	AAYQVAALPR	-336_23350	P52760	1	Mouse_09-2020	null	[MS,MS:1001208,SEQUEST,]	5.3e-4	null	ms_run[1]:scan=5557	1779.9	2	1059.59477	530.30092	R	S	108	118
PSM	KAFSGYLGPDESKWK	-336_23358	Q9R0P3	1	Mouse_09-2020	null	[MS,MS:1001208,SEQUEST,]	3.6e-4	null	ms_run[1]:scan=5558	1780.2	3	1712.86374	571.62627	K	Y	186	201
PSM	HVFGESDELIGQK	-336_23367	P17751	1	Mouse_09-2020	null	[MS,MS:1001208,SEQUEST,]	3.6e-4	null	ms_run[1]:scan=5559	1780.5	3	1458.72242	486.91230	R	S	151	164
PSM	VNSLAPGAISGTEGLRR	-336_23374	A0A494BAS6	1	Mouse_09-2020	null	[MS,MS:1001208,SEQUEST,]	1.6e-3	null	ms_run[1]:scan=5560	1780.8	3	1697.92893	566.64795	R	R	179	196
PSM	VGLKAPGIIPR	-336_23388	Q03265	1	Mouse_09-2020	null	[MS,MS:1001208,SEQUEST,]	5.3e-4	null	ms_run[1]:scan=5562	1781.3	2	1120.72002	560.86368	R	S	172	183
PSM	WLPQNDLLGHPKTR	-336_23412	Q63886	0	Mouse_09-2020	null	[MS,MS:1001208,SEQUEST,]	3.6e-4	null	ms_run[1]:scan=5566	1782.5	4	1674.90859	419.48232	K	F	356	370
PSM	WLPQNDLLGHPKTR	-336_23412	K9J7B2	0	Mouse_09-2020	null	[MS,MS:1001208,SEQUEST,]	3.6e-4	null	ms_run[1]:scan=5566	1782.5	4	1674.90859	419.48232	K	F	352	366
PSM	FAIYRWDPDKTGDKPR	-336_23422	Q9CQA3	1	Mouse_09-2020	null	[MS,MS:1001208,SEQUEST,]	5.3e-4	null	ms_run[1]:scan=5568	1783.1	4	1965.00088	492.00489	K	Q	44	60
PSM	GVHAEEGWPNSAYGVTK	-336_23459	P48758	1	Mouse_09-2020	null	[MS,MS:1001208,SEQUEST,]	1.4e-2	null	ms_run[1]:scan=5573	1784.6	3	1801.84659	601.28831	K	G	182	199
PSM	GLNSDSVTEETLR	-336_23471	Q8C196	1	Mouse_09-2020	null	[MS,MS:1001208,SEQUEST,]	3.6e-4	null	ms_run[1]:scan=5576	1785.4	2	1420.69267	710.84935	K	A	893	906
PSM	LLDELSPATAPHK	-336_23496	A0A494B9Y8	1	Mouse_09-2020	null	[MS,MS:1001208,SEQUEST,]	1.5e-2	null	ms_run[1]:scan=5581	1786.9	3	1391.75342	464.58915	K	Y	145	158
PSM	NFAAELAPK	-336_23516	Q99LB2	1	Mouse_09-2020	null	[MS,MS:1001208,SEQUEST,]	3.6e-4	null	ms_run[1]:scan=5585	1788.1	2	960.51500	480.76109	K	I	196	205
PSM	AGLYGLPK	-336_23541	P19096	1	Mouse_09-2020	null	[MS,MS:1001208,SEQUEST,]	1.1e-2	null	ms_run[1]:scan=5589	1789.2	2	818.47722	409.74217	K	S	42	50
PSM	WIGLDLVHGKPRDNK	-336_23548	P11983	1	Mouse_09-2020	null	[MS,MS:1001208,SEQUEST,]	7.2e-4	null	ms_run[1]:scan=5590	1789.5	4	1747.96059	437.74551	K	A	485	500
PSM	LTFDSSFSPNTGKK	-336_23585	Q60932	1	Mouse_09-2020	null	[MS,MS:1001208,SEQUEST,]	5.3e-4	null	ms_run[1]:scan=5597	1791.6	3	1528.76511	510.25958	K	A	110	124
PSM	SRVVGNPFDSRTEQGPQVDETQFKK	-336_23616	P47738	1	Mouse_09-2020	null	[MS,MS:1001208,SEQUEST,]	3.6e-4	null	ms_run[1]:scan=5603	1793.3	5	2849.41846	570.68935	K	L	347	372
PSM	SRVVGNPFDSRTEQGPQVDETQFKK	-336_23624	P47738	1	Mouse_09-2020	null	[MS,MS:1001208,SEQUEST,]	3.6e-4	null	ms_run[1]:scan=5604	1793.7	4	2849.41787	713.10987	K	L	347	372
PSM	LFIVGSNSSSSTR	-336_23630	F6VNW5	1	Mouse_09-2020	null	[MS,MS:1001208,SEQUEST,]	3.6e-4	null	ms_run[1]:scan=5605	1793.9	2	1354.69756	677.85170	K	A	39	52
PSM	VGDKVLLPEYGGTK	-336_23647	Q64433	1	Mouse_09-2020	null	[MS,MS:1001208,SEQUEST,]	3.6e-4	null	ms_run[1]:scan=5608	1794.8	3	1475.81055	492.60832	K	V	67	81
PSM	AINQGGLTSVAVR	-336_23264	Q9QUM9	1	Mouse_09-2020	null	[MS,MS:1001208,SEQUEST,]	3.6e-4	null	ms_run[1]:scan=5542	1775.4	2	1285.72270	643.36478	K	K	31	44
PSM	SLSQNYGVLKNDEGIAYR	-336_30149	D3Z4A4	1	Mouse_09-2020	null	[MS,MS:1001208,SEQUEST,]	3.6e-4	null	ms_run[1]:scan=6806	2146.2	3	2027.01889	676.34460	K	L	110	128
PSM	DSQGNLFRNVLKEK	-336_26058	Q91Y97	1	Mouse_09-2020	null	[MS,MS:1001208,SEQUEST,]	5.3e-4	null	ms_run[1]:scan=6045	1923.2	3	1647.88364	549.96528	K	I	88	102
PSM	ALGLSNFNSR	-336_26075	Q9JII6	1	Mouse_09-2020	null	[MS,MS:1001208,SEQUEST,]	5.3e-4	null	ms_run[1]:scan=6049	1924.4	2	1078.56413	539.78563	K	I	158	168
PSM	IRHVISYSLSPFEQR	-336_28707	Q9CQ69	1	Mouse_09-2020	null	[MS,MS:1001208,SEQUEST,]	3.6e-4	null	ms_run[1]:scan=6534	2066.5	4	1831.98195	458.75079	R	F	11	26
PSM	WEVAALR	-336_28724	Q9DB77	1	Mouse_09-2020	null	[MS,MS:1001208,SEQUEST,]	2.6e-3	null	ms_run[1]:scan=6537	2067.3	2	844.46807	422.73742	R	Q	149	156
PSM	DATSLNQAALYR	-336_28729	P51660	1	Mouse_09-2020	null	[MS,MS:1001208,SEQUEST,]	3.6e-4	null	ms_run[1]:scan=6538	2067.6	2	1322.67107	661.83859	R	S	494	506
PSM	FHYGFNSSYLK	-336_28777	E9PWK1	1	Mouse_09-2020	null	[MS,MS:1001208,SEQUEST,]	3.6e-4	null	ms_run[1]:scan=6549	2070.9	3	1362.64862	454.88742	R	V	81	92
PSM	ELGLETYKVNEVER	-336_28832	Q8BW75	1	Mouse_09-2020	null	[MS,MS:1001208,SEQUEST,]	5.3e-4	null	ms_run[1]:scan=6557	2073.2	3	1678.86600	560.29306	K	I	74	88
PSM	LTPQGQRDLDRIAGQVAAANK	-336_28850	Q9CZX8	1	Mouse_09-2020	null	[MS,MS:1001208,SEQUEST,]	4.5e-2	null	ms_run[1]:scan=6562	2074.7	4	2222.19863	556.30546	K	H	123	144
PSM	FYSVNVDYSK	-336_28886	Q62425	1	Mouse_09-2020	null	[MS,MS:1001208,SEQUEST,]	5.3e-4	null	ms_run[1]:scan=6569	2076.7	2	1221.57915	611.29295	K	K	65	75
PSM	GYSFTTTAEREIVR	-336_28899	P60710	1	Mouse_09-2020	null	[MS,MS:1001208,SEQUEST,]	7.2e-4	null	ms_run[1]:scan=6572	2077.6	3	1629.82376	543.94589	R	I	197	211
PSM	IYVVDVGSEPR	-336_28685	A0A0R4J135	0	Mouse_09-2020	null	[MS,MS:1001208,SEQUEST,]	3.6e-4	null	ms_run[1]:scan=6531	2065.6	2	1233.64775	617.32733	R	P	104	115
PSM	IYVVDVGSEPR	-336_28685	P17563	0	Mouse_09-2020	null	[MS,MS:1001208,SEQUEST,]	3.6e-4	null	ms_run[1]:scan=6531	2065.6	2	1233.64775	617.32733	R	P	104	115
PSM	AGPWTPEAAVEHPEAVR	-336_28904	O35490	1	Mouse_09-2020	null	[MS,MS:1001208,SEQUEST,]	3.6e-4	null	ms_run[1]:scan=6573	2077.9	3	1816.89823	606.30408	K	L	41	58
PSM	VVDALGNAIDGKGPIGSK	-336_29009	Q03265	1	Mouse_09-2020	null	[MS,MS:1001208,SEQUEST,]	3.6e-4	null	ms_run[1]:scan=6596	2084.6	3	1710.93912	570.98434	R	R	150	168
PSM	FVIGGPQGDAGVTGR	-336_29014	Q91X83	1	Mouse_09-2020	null	[MS,MS:1001208,SEQUEST,]	3.6e-4	null	ms_run[1]:scan=6597	2084.9	2	1430.74016	715.87296	R	I	251	266
PSM	NQLTSNPENTVFDAK	-336_29054	P20029	1	Mouse_09-2020	null	[MS,MS:1001208,SEQUEST,]	3.6e-4	null	ms_run[1]:scan=6603	2086.7	2	1677.81023	839.40757	K	L	83	98
PSM	QATKDAGTIAGLNVLR	-336_29073	P63017	1	Mouse_09-2020	null	[MS,MS:1001208,SEQUEST,]	3.6e-4	null	ms_run[1]:scan=6607	2087.9	3	1627.91269	543.30905	R	I	156	172
PSM	SQFTITPGSEQIR	-336_29088	Q99KI0	1	Mouse_09-2020	null	[MS,MS:1001208,SEQUEST,]	5.3e-4	null	ms_run[1]:scan=6609	2088.4	2	1463.75041	732.37808	K	T	412	425
PSM	GKYVTLIYTNYENGK	-336_29109	P19157	1	Mouse_09-2020	null	[MS,MS:1001208,SEQUEST,]	3.6e-4	null	ms_run[1]:scan=6614	2089.9	3	1762.90079	588.30519	R	D	102	117
PSM	FQTAPPGKYPNGFRDVLR	-336_29126	Q9Z2Z6	1	Mouse_09-2020	null	[MS,MS:1001208,SEQUEST,]	7.2e-4	null	ms_run[1]:scan=6618	2091.1	4	2063.08217	516.52599	R	L	237	255
PSM	AAFQLGSPWRR	-336_29145	P47738	1	Mouse_09-2020	null	[MS,MS:1001208,SEQUEST,]	6.3e-3	null	ms_run[1]:scan=6622	2092.3	3	1288.69114	430.23516	R	D	87	98
PSM	GLVGEIIK	-336_29006	Q01768	1	Mouse_09-2020	null	[MS,MS:1001208,SEQUEST,]	5.3e-4	null	ms_run[1]:scan=6595	2084.4	2	828.51952	414.76310	R	F	19	27
PSM	LQQLPADFGR	-336_28681	Q922Q8	1	Mouse_09-2020	null	[MS,MS:1001208,SEQUEST,]	1.5e-2	null	ms_run[1]:scan=6530	2065.3	2	1144.61125	572.80910	K	V	74	84
PSM	LFNLSKEDDVRQYVVRKPLNK	-336_28662	P62754	1	Mouse_09-2020	null	[MS,MS:1001208,SEQUEST,]	7.4e-3	null	ms_run[1]:scan=6526	2064.1	5	2561.42225	513.08979	K	G	144	165
PSM	AILNYIASK	-336_28656	P30115	1	Mouse_09-2020	null	[MS,MS:1001208,SEQUEST,]	3.6e-4	null	ms_run[1]:scan=6525	2063.8	2	992.57781	496.79239	K	N	70	79
PSM	APQVSTPTLVEAAR	-336_28243	P07724	1	Mouse_09-2020	null	[MS,MS:1001208,SEQUEST,]	3.6e-4	null	ms_run[1]:scan=6447	2040.9	2	1439.78703	720.39627	K	L	439	453
PSM	SGRFVTVQTISGTGALR	-336_28248	P05202	1	Mouse_09-2020	null	[MS,MS:1001208,SEQUEST,]	3.6e-4	null	ms_run[1]:scan=6448	2041.2	3	1749.96164	583.99172	K	G	123	140
PSM	GNSLFFR	-336_28252	Q791V5	1	Mouse_09-2020	null	[MS,MS:1001208,SEQUEST,]	3.2e-3	null	ms_run[1]:scan=6449	2041.5	2	840.43688	420.72177	R	V	281	288
PSM	LQFWTK	-336_28281	Q91WG0	0	Mouse_09-2020	null	[MS,MS:1001208,SEQUEST,]	7.2e-4	null	ms_run[1]:scan=6455	2043.3	2	822.45073	411.72906	R	L	537	543
PSM	LQFWTK	-336_28281	Q8BK48	0	Mouse_09-2020	null	[MS,MS:1001208,SEQUEST,]	7.2e-4	null	ms_run[1]:scan=6455	2043.3	2	822.45073	411.72906	R	L	535	541
PSM	LQFWTK	-336_28281	Q8QZR3	0	Mouse_09-2020	null	[MS,MS:1001208,SEQUEST,]	7.2e-4	null	ms_run[1]:scan=6455	2043.3	2	822.45073	411.72906	R	L	534	540
PSM	FQSSHHSTDITSLDQYVER	-336_28314	P08113	1	Mouse_09-2020	null	[MS,MS:1001208,SEQUEST,]	3.6e-4	null	ms_run[1]:scan=6461	2045.0	3	2250.04245	750.68557	R	K	512	531
PSM	FSGVYLEKEVVEK	-336_28328	P40936	1	Mouse_09-2020	null	[MS,MS:1001208,SEQUEST,]	3.6e-4	null	ms_run[1]:scan=6465	2046.2	2	1526.81230	763.90868	K	I	212	225
PSM	TYFPHFDVSHGSAQVK	-336_28366	Q91VB8	1	Mouse_09-2020	null	[MS,MS:1001208,SEQUEST,]	3.6e-4	null	ms_run[1]:scan=6470	2047.7	3	1819.87607	607.29692	K	H	42	58
PSM	FLIPNASQPESK	-336_28377	A0A2I3BQ03	1	Mouse_09-2020	null	[MS,MS:1001208,SEQUEST,]	3.6e-4	null	ms_run[1]:scan=6473	2048.6	2	1330.70098	665.85371	K	F	104	116
PSM	YGVEAFSDSLRR	-336_28449	O88451	1	Mouse_09-2020	null	[MS,MS:1001208,SEQUEST,]	5.3e-4	null	ms_run[1]:scan=6487	2052.7	3	1399.69580	467.23700	K	I	180	192
PSM	LLQSLGLK	-336_28456	Q9EQK5	1	Mouse_09-2020	null	[MS,MS:1001208,SEQUEST,]	2.3e-2	null	ms_run[1]:scan=6488	2053.0	2	871.56157	436.28420	K	T	821	829
PSM	FKYSDYFK	-336_28465	Q05421	1	Mouse_09-2020	null	[MS,MS:1001208,SEQUEST,]	1.4e-3	null	ms_run[1]:scan=6489	2053.3	2	1097.53032	549.26875	K	F	421	429
PSM	VADIGLAAWGRK	-336_28481	P50247	1	Mouse_09-2020	null	[MS,MS:1001208,SEQUEST,]	1.4e-3	null	ms_run[1]:scan=6492	2054.2	3	1256.71140	419.57518	K	L	9	21
PSM	IRHVISYSLSPFEQR	-336_28549	Q9CQ69	1	Mouse_09-2020	null	[MS,MS:1001208,SEQUEST,]	3.6e-4	null	ms_run[1]:scan=6504	2057.7	3	1831.97715	611.33197	R	F	11	26
PSM	SRLELLELK	-336_28582	Z4YK11	1	Mouse_09-2020	null	[MS,MS:1001208,SEQUEST,]	3.2e-2	null	ms_run[1]:scan=6511	2059.7	2	1100.66777	550.83733	R	E	613	622
PSM	DFTPAELR	-336_28590	O55022	1	Mouse_09-2020	null	[MS,MS:1001208,SEQUEST,]	2.1e-2	null	ms_run[1]:scan=6512	2060.0	2	948.47881	474.74290	R	F	72	80
PSM	FLEEATRVSQEHPVVLTK	-336_28613	Q8C196	1	Mouse_09-2020	null	[MS,MS:1001208,SEQUEST,]	3.6e-4	null	ms_run[1]:scan=6516	2061.2	3	2083.12058	695.04426	R	V	1151	1169
PSM	LYGSGGPPPTGEEDTSEKDEL	-336_28624	P20029	1	Mouse_09-2020	null	[MS,MS:1001208,SEQUEST,]	3.6e-4	null	ms_run[1]:scan=6518	2061.8	2	2177.97515	1089.48968	K	0	635	656
PSM	YWANFAR	-336_28630	Q91WG0	0	Mouse_09-2020	null	[MS,MS:1001208,SEQUEST,]	1.5e-2	null	ms_run[1]:scan=6521	2062.7	2	927.44768	464.22722	K	G	492	499
PSM	YWANFAR	-336_28630	Q8BK48	0	Mouse_09-2020	null	[MS,MS:1001208,SEQUEST,]	1.5e-2	null	ms_run[1]:scan=6521	2062.7	2	927.44768	464.22722	K	G	490	497
PSM	YWANFAR	-336_28630	Q8QZR3	0	Mouse_09-2020	null	[MS,MS:1001208,SEQUEST,]	1.5e-2	null	ms_run[1]:scan=6521	2062.7	2	927.44768	464.22722	K	G	489	496
PSM	FLEEATRVSQEHPVVLTK	-336_28636	Q8C196	1	Mouse_09-2020	null	[MS,MS:1001208,SEQUEST,]	7.4e-3	null	ms_run[1]:scan=6522	2062.9	4	2083.12002	521.53501	R	V	1151	1169
PSM	HALIIYDDLSK	-336_29149	Q03265	1	Mouse_09-2020	null	[MS,MS:1001208,SEQUEST,]	3.6e-4	null	ms_run[1]:scan=6623	2092.5	2	1287.69585	644.35080	K	A	306	317
PSM	WLPQNDLLGHPK	-336_28235	Q63886	0	Mouse_09-2020	null	[MS,MS:1001208,SEQUEST,]	5.3e-4	null	ms_run[1]:scan=6445	2040.4	3	1417.75916	473.25774	K	R	356	368
PSM	WLPQNDLLGHPK	-336_28235	Q8K169	0	Mouse_09-2020	null	[MS,MS:1001208,SEQUEST,]	5.3e-4	null	ms_run[1]:scan=6445	2040.4	3	1417.75916	473.25774	K	K	357	369
PSM	WLPQNDLLGHPK	-336_28235	Q3UEP4	0	Mouse_09-2020	null	[MS,MS:1001208,SEQUEST,]	5.3e-4	null	ms_run[1]:scan=6445	2040.4	3	1417.75916	473.25774	K	K	357	369
PSM	WLPQNDLLGHPK	-336_28235	K9J7B2	0	Mouse_09-2020	null	[MS,MS:1001208,SEQUEST,]	5.3e-4	null	ms_run[1]:scan=6445	2040.4	3	1417.75916	473.25774	K	R	352	364
PSM	QVVDSAYEVIK	-336_29171	A0A1B0GSR9	1	Mouse_09-2020	null	[MS,MS:1001208,SEQUEST,]	5.3e-4	null	ms_run[1]:scan=6627	2093.7	2	1250.66472	625.83499	K	K	216	227
PSM	ERGTEFLAAPSSYYK	-336_29752	P49429	1	Mouse_09-2020	null	[MS,MS:1001208,SEQUEST,]	3.6e-4	null	ms_run[1]:scan=6734	2125.0	3	1718.83847	573.61766	R	L	283	298
PSM	TYFPHFDVSHGSAQVK	-336_29798	Q91VB8	1	Mouse_09-2020	null	[MS,MS:1001208,SEQUEST,]	5.3e-4	null	ms_run[1]:scan=6743	2127.7	4	1819.87673	455.72451	K	H	42	58
PSM	VISTTKAPAAIGPYSQAVQVDR	-336_29806	P52760	1	Mouse_09-2020	null	[MS,MS:1001208,SEQUEST,]	3.6e-4	null	ms_run[1]:scan=6745	2128.3	3	2272.23136	758.08137	K	I	8	30
PSM	GAPTTSLVSVAVTK	-336_29811	Q9DBF1	1	Mouse_09-2020	null	[MS,MS:1001208,SEQUEST,]	3.6e-4	null	ms_run[1]:scan=6746	2128.6	2	1330.75871	665.88247	K	I	219	233
PSM	QLAPIWDK	-336_29826	P09103	1	Mouse_09-2020	null	[MS,MS:1001208,SEQUEST,]	7.4e-3	null	ms_run[1]:scan=6749	2129.5	2	970.53606	485.77146	K	G	404	412
PSM	KGIVNEQFLLQR	-336_29832	P50544	1	Mouse_09-2020	null	[MS,MS:1001208,SEQUEST,]	3.6e-4	null	ms_run[1]:scan=6750	2129.8	3	1444.82773	482.28054	K	A	557	569
PSM	FNPFVTSDR	-336_29864	P61255	1	Mouse_09-2020	null	[MS,MS:1001208,SEQUEST,]	3.6e-4	null	ms_run[1]:scan=6755	2131.2	2	1082.52654	541.76691	K	K	3	12
PSM	FSIATLR	-336_29878	P56593	1	Mouse_09-2020	null	[MS,MS:1001208,SEQUEST,]	5.3e-4	null	ms_run[1]:scan=6758	2132.1	2	807.47270	404.23980	R	F	129	136
PSM	WIPQNDLLGHPK	-336_29735	Q8R084	1	Mouse_09-2020	null	[MS,MS:1001208,SEQUEST,]	3.6e-4	null	ms_run[1]:scan=6731	2124.2	2	1417.75994	709.38297	K	K	357	369
PSM	TQDPAKAPNSPDVLEIEFKK	-336_29921	P16460	1	Mouse_09-2020	null	[MS,MS:1001208,SEQUEST,]	3.6e-4	null	ms_run[1]:scan=6765	2134.1	4	2227.16103	557.54558	K	V	210	230
PSM	YLDEDTVYHLQPSGR	-336_29995	Q91X83	1	Mouse_09-2020	null	[MS,MS:1001208,SEQUEST,]	3.6e-4	null	ms_run[1]:scan=6778	2138.0	3	1792.85025	598.28820	K	V	236	251
PSM	VAHFTFHPDPESLQYGQTQK	-336_30015	Q6P3A8	1	Mouse_09-2020	null	[MS,MS:1001208,SEQUEST,]	3.6e-4	null	ms_run[1]:scan=6782	2139.1	4	2330.12270	583.28546	R	N	49	69
PSM	VAFITGGGTGLGK	-336_30020	Q9CQ62	1	Mouse_09-2020	null	[MS,MS:1001208,SEQUEST,]	3.6e-4	null	ms_run[1]:scan=6784	2139.7	2	1177.65740	589.33241	K	M	61	74
PSM	DFTPAAQAAFQK	-336_30025	A8DUK4	1	Mouse_09-2020	null	[MS,MS:1001208,SEQUEST,]	3.6e-4	null	ms_run[1]:scan=6785	2140.0	2	1294.64336	647.82495	K	V	122	134
PSM	TQDPAKAPNSPDVLEIEFKK	-336_30033	P16460	1	Mouse_09-2020	null	[MS,MS:1001208,SEQUEST,]	3.6e-4	null	ms_run[1]:scan=6786	2140.3	3	2227.16086	743.05835	K	V	210	230
PSM	SDKWIDIHNPATNEVVGRVPQSTK	-336_30072	Q9EQ20	1	Mouse_09-2020	null	[MS,MS:1001208,SEQUEST,]	3.6e-4	null	ms_run[1]:scan=6793	2142.4	4	2691.38540	673.60168	K	E	53	77
PSM	SDKWIDIHNPATNEVVGRVPQSTK	-336_30082	Q9EQ20	1	Mouse_09-2020	null	[MS,MS:1001208,SEQUEST,]	3.6e-4	null	ms_run[1]:scan=6795	2143.0	5	2691.38563	539.08280	K	E	53	77
PSM	LANLRQQVEQFAR	-336_30114	Q9CZN7	1	Mouse_09-2020	null	[MS,MS:1001208,SEQUEST,]	3.6e-4	null	ms_run[1]:scan=6800	2144.4	3	1572.86075	524.95835	R	F	482	495
PSM	GFGVVFSNGNR	-336_29973	Q64458	1	Mouse_09-2020	null	[MS,MS:1001208,SEQUEST,]	3.6e-4	null	ms_run[1]:scan=6774	2136.8	2	1153.57598	577.29108	K	K	109	120
PSM	WLPQNDLLGHPK	-336_29734	Q63886	0	Mouse_09-2020	null	[MS,MS:1001208,SEQUEST,]	3.6e-4	null	ms_run[1]:scan=6731	2124.2	2	1417.75994	709.38297	K	R	356	368
PSM	WLPQNDLLGHPK	-336_29734	Q8K169	0	Mouse_09-2020	null	[MS,MS:1001208,SEQUEST,]	3.6e-4	null	ms_run[1]:scan=6731	2124.2	2	1417.75994	709.38297	K	K	357	369
PSM	WLPQNDLLGHPK	-336_29734	Q3UEP4	0	Mouse_09-2020	null	[MS,MS:1001208,SEQUEST,]	3.6e-4	null	ms_run[1]:scan=6731	2124.2	2	1417.75994	709.38297	K	K	357	369
PSM	WLPQNDLLGHPK	-336_29734	K9J7B2	0	Mouse_09-2020	null	[MS,MS:1001208,SEQUEST,]	3.6e-4	null	ms_run[1]:scan=6731	2124.2	2	1417.75994	709.38297	K	R	352	364
PSM	SQYILSISR	-336_29703	Q91WN4	1	Mouse_09-2020	null	[MS,MS:1001208,SEQUEST,]	3.6e-4	null	ms_run[1]:scan=6725	2122.4	2	1066.58977	533.79821	K	N	103	112
PSM	LYSEFLGK	-336_29686	P10649	0	Mouse_09-2020	null	[MS,MS:1001208,SEQUEST,]	5.3e-4	null	ms_run[1]:scan=6723	2121.8	2	956.50920	478.75802	K	P	137	145
PSM	LYSEFLGK	-336_29686	D3YX76	0	Mouse_09-2020	null	[MS,MS:1001208,SEQUEST,]	5.3e-4	null	ms_run[1]:scan=6723	2121.8	2	956.50920	478.75802	K	P	103	111
PSM	ENIIDLSNANR	-336_29229	P02762	1	Mouse_09-2020	null	[MS,MS:1001208,SEQUEST,]	3.6e-4	null	ms_run[1]:scan=6640	2097.5	2	1258.63823	629.82294	R	L	164	175
PSM	GIYAYGFEKPSAIQQR	-336_29302	P60843	1	Mouse_09-2020	null	[MS,MS:1001208,SEQUEST,]	3.6e-4	null	ms_run[1]:scan=6654	2101.6	3	1827.94242	609.98445	R	I	46	62
PSM	FFQEEVIPHHTEWEK	-336_29306	A0A0R4J083	1	Mouse_09-2020	null	[MS,MS:1001208,SEQUEST,]	3.6e-4	null	ms_run[1]:scan=6655	2101.9	4	1955.92995	489.73762	K	G	67	82
PSM	KSPVYKNPTPGSSELAQKYPGFIDVK	-336_29344	Q99PG0	1	Mouse_09-2020	null	[MS,MS:1001208,SEQUEST,]	3.6e-4	null	ms_run[1]:scan=6662	2104.0	4	2850.50283	713.38136	K	C	292	318
PSM	LVRPPVQVYGIEGR	-336_29380	Q9DB20	1	Mouse_09-2020	null	[MS,MS:1001208,SEQUEST,]	3.6e-4	null	ms_run[1]:scan=6668	2105.7	3	1582.90464	528.30698	K	A	27	41
PSM	FDRGYISPYFINTSKGQK	-336_29421	P63038	1	Mouse_09-2020	null	[MS,MS:1001208,SEQUEST,]	3.6e-4	null	ms_run[1]:scan=6675	2107.8	4	2121.07802	531.02455	K	E	219	237
PSM	KSPVYKNPTPGSSELAQKYPGFIDVK	-336_29442	Q99PG0	1	Mouse_09-2020	null	[MS,MS:1001208,SEQUEST,]	3.6e-4	null	ms_run[1]:scan=6679	2108.9	5	2850.50520	570.90655	K	C	292	318
PSM	IGADFLGR	-336_29459	P05201	1	Mouse_09-2020	null	[MS,MS:1001208,SEQUEST,]	7.2e-4	null	ms_run[1]:scan=6684	2110.4	2	848.46269	424.73488	R	Y	115	123
PSM	TSRPENAIIYSNNEDFQVGQAK	-336_29481	P40142	1	Mouse_09-2020	null	[MS,MS:1001208,SEQUEST,]	3.6e-4	null	ms_run[1]:scan=6687	2111.3	3	2481.20414	827.73834	R	V	472	494
PSM	LIDLHSPSEIVK	-336_29516	P60867	1	Mouse_09-2020	null	[MS,MS:1001208,SEQUEST,]	5.3e-4	null	ms_run[1]:scan=6694	2113.3	3	1350.76297	450.92577	R	I	88	100
PSM	GVLFASGQNLAR	-336_29526	Q9CPY7	1	Mouse_09-2020	null	[MS,MS:1001208,SEQUEST,]	3.6e-4	null	ms_run[1]:scan=6696	2113.9	2	1232.67497	616.84094	K	L	189	201
PSM	LQAGTVFVNTYNK	-336_29535	Q8R0Y6	1	Mouse_09-2020	null	[MS,MS:1001208,SEQUEST,]	3.6e-4	null	ms_run[1]:scan=6698	2114.5	2	1454.76518	727.88554	K	D	853	866
PSM	WLPQNDLLGHPK	-336_29561	Q63886	0	Mouse_09-2020	null	[MS,MS:1001208,SEQUEST,]	3.6e-4	null	ms_run[1]:scan=6702	2115.7	3	1417.75971	473.25774	K	R	356	368
PSM	WLPQNDLLGHPK	-336_29561	Q8K169	0	Mouse_09-2020	null	[MS,MS:1001208,SEQUEST,]	3.6e-4	null	ms_run[1]:scan=6702	2115.7	3	1417.75971	473.25774	K	K	357	369
PSM	WLPQNDLLGHPK	-336_29561	Q3UEP4	0	Mouse_09-2020	null	[MS,MS:1001208,SEQUEST,]	3.6e-4	null	ms_run[1]:scan=6702	2115.7	3	1417.75971	473.25774	K	K	357	369
PSM	WLPQNDLLGHPK	-336_29561	K9J7B2	0	Mouse_09-2020	null	[MS,MS:1001208,SEQUEST,]	3.6e-4	null	ms_run[1]:scan=6702	2115.7	3	1417.75971	473.25774	K	R	352	364
PSM	WIPQNDLLGHPK	-336_29562	Q8R084	1	Mouse_09-2020	null	[MS,MS:1001208,SEQUEST,]	3.6e-4	null	ms_run[1]:scan=6702	2115.7	3	1417.75971	473.25774	K	K	357	369
PSM	LRLVEIAQVPK	-336_29619	Q91ZJ5	1	Mouse_09-2020	null	[MS,MS:1001208,SEQUEST,]	3.6e-4	null	ms_run[1]:scan=6712	2118.6	3	1265.79462	422.60285	K	H	302	313
PSM	AIYIFAK	-336_29631	Q64471	1	Mouse_09-2020	null	[MS,MS:1001208,SEQUEST,]	1.5e-2	null	ms_run[1]:scan=6714	2119.2	2	825.48693	413.24709	R	N	16	23
PSM	FSPGYYLEK	-336_29655	Q3UEP4	1	Mouse_09-2020	null	[MS,MS:1001208,SEQUEST,]	2.4e-2	null	ms_run[1]:scan=6718	2120.3	2	1103.54070	552.27403	R	S	175	184
PSM	ALLSPTFTSGK	-336_29663	Q64459	1	Mouse_09-2020	null	[MS,MS:1001208,SEQUEST,]	3.6e-4	null	ms_run[1]:scan=6720	2120.9	2	1121.62053	561.31369	R	K	131	142
PSM	YVDLGGSYVGPTQNR	-336_29679	Q8BW75	1	Mouse_09-2020	null	[MS,MS:1001208,SEQUEST,]	3.6e-4	null	ms_run[1]:scan=6722	2121.5	2	1625.79399	813.39954	K	L	53	68
PSM	EISYFGVK	-336_29163	O88451	1	Mouse_09-2020	null	[MS,MS:1001208,SEQUEST,]	5.3e-4	null	ms_run[1]:scan=6625	2093.1	2	942.49370	471.75019	R	A	192	200
PSM	VISLSGEHSIIGR	-336_26068	P08228	1	Mouse_09-2020	null	[MS,MS:1001208,SEQUEST,]	5.3e-4	null	ms_run[1]:scan=6048	1924.1	3	1367.76578	456.59290	R	M	104	117
PSM	WIPQNDLLGHPK	-336_28234	Q8R084	1	Mouse_09-2020	null	[MS,MS:1001208,SEQUEST,]	5.3e-4	null	ms_run[1]:scan=6445	2040.4	3	1417.75916	473.25774	K	K	357	369
PSM	TSGPPVSELITK	-336_28213	P43274	1	Mouse_09-2020	null	[MS,MS:1001208,SEQUEST,]	3.6e-4	null	ms_run[1]:scan=6440	2038.9	2	1228.67876	614.84281	K	V	35	47
PSM	ALKPTVFPTVPR	-336_26666	Q8JZR0	1	Mouse_09-2020	null	[MS,MS:1001208,SEQUEST,]	3.6e-4	null	ms_run[1]:scan=6151	1954.3	3	1325.79425	442.60285	K	L	342	354
PSM	TYFPHFDVSHGSAQVK	-336_26670	Q91VB8	1	Mouse_09-2020	null	[MS,MS:1001208,SEQUEST,]	3.6e-4	null	ms_run[1]:scan=6153	1954.9	3	1819.87516	607.29692	K	H	42	58
PSM	IQTQPGYANTLREAVPK	-336_26676	G5E902	1	Mouse_09-2020	null	[MS,MS:1001208,SEQUEST,]	5.3e-4	null	ms_run[1]:scan=6154	1955.2	3	1886.01395	629.34253	R	Y	186	203
PSM	KDVELNGVYIPK	-336_26686	Q64459	1	Mouse_09-2020	null	[MS,MS:1001208,SEQUEST,]	3.6e-4	null	ms_run[1]:scan=6155	1955.5	3	1374.76545	458.92577	K	S	380	392
PSM	YAAELHLVHWNPK	-336_26723	P16015	1	Mouse_09-2020	null	[MS,MS:1001208,SEQUEST,]	3.6e-4	null	ms_run[1]:scan=6162	1957.6	3	1577.82218	526.61229	K	N	114	127
PSM	IVVLLQR	-336_26748	P97371	1	Mouse_09-2020	null	[MS,MS:1001208,SEQUEST,]	7.2e-4	null	ms_run[1]:scan=6166	1958.7	2	840.56664	420.78691	K	K	110	117
PSM	YWANFAR	-336_26758	Q91WG0	0	Mouse_09-2020	null	[MS,MS:1001208,SEQUEST,]	5.3e-4	null	ms_run[1]:scan=6167	1959.0	2	927.44713	464.22722	K	G	492	499
PSM	YWANFAR	-336_26758	Q8BK48	0	Mouse_09-2020	null	[MS,MS:1001208,SEQUEST,]	5.3e-4	null	ms_run[1]:scan=6167	1959.0	2	927.44713	464.22722	K	G	490	497
PSM	YWANFAR	-336_26758	Q8QZR3	0	Mouse_09-2020	null	[MS,MS:1001208,SEQUEST,]	5.3e-4	null	ms_run[1]:scan=6167	1959.0	2	927.44713	464.22722	K	G	489	496
PSM	KDVELNGVYIPK	-336_26767	Q64459	1	Mouse_09-2020	null	[MS,MS:1001208,SEQUEST,]	5.3e-4	null	ms_run[1]:scan=6168	1959.3	2	1374.76384	687.88501	K	S	380	392
PSM	RFDVSGYPTLK	-336_26654	A0A0R4J0Z1	1	Mouse_09-2020	null	[MS,MS:1001208,SEQUEST,]	3.6e-4	null	ms_run[1]:scan=6149	1953.7	2	1282.67900	641.84314	K	F	242	253
PSM	IAATILTSPDLRK	-336_26781	P05202	1	Mouse_09-2020	null	[MS,MS:1001208,SEQUEST,]	3.6e-4	null	ms_run[1]:scan=6172	1960.5	3	1398.83155	466.94868	R	W	326	339
PSM	KKELEEIVQPIISK	-336_26804	P20029	1	Mouse_09-2020	null	[MS,MS:1001208,SEQUEST,]	3.6e-4	null	ms_run[1]:scan=6176	1961.6	3	1653.97812	551.99770	K	Y	621	635
PSM	LRQIFNGTFVK	-336_26817	P14148	1	Mouse_09-2020	null	[MS,MS:1001208,SEQUEST,]	3.6e-4	null	ms_run[1]:scan=6178	1962.2	3	1322.75846	441.59083	R	N	136	147
PSM	HAYGDQYRATDFVVPGPGK	-336_26834	O88844	1	Mouse_09-2020	null	[MS,MS:1001208,SEQUEST,]	3.6e-4	null	ms_run[1]:scan=6180	1962.8	3	2078.01065	693.34119	R	E	133	152
PSM	DKLDLQK	-336_26867	A3KGJ7	1	Mouse_09-2020	null	[MS,MS:1001208,SEQUEST,]	1.5e-2	null	ms_run[1]:scan=6187	1964.8	2	859.48876	430.24782	K	V	1019	1026
PSM	QTALAELVK	-336_26902	P07724	1	Mouse_09-2020	null	[MS,MS:1001208,SEQUEST,]	5.3e-4	null	ms_run[1]:scan=6193	1966.6	2	972.57244	486.78985	K	K	550	559
PSM	TIAQDYGVLK	-336_26909	P35700	1	Mouse_09-2020	null	[MS,MS:1001208,SEQUEST,]	5.3e-4	null	ms_run[1]:scan=6194	1966.9	2	1107.60454	554.30586	R	D	111	121
PSM	TYFPHFDVSHGSAQVK	-336_26917	Q91VB8	1	Mouse_09-2020	null	[MS,MS:1001208,SEQUEST,]	3.6e-4	null	ms_run[1]:scan=6195	1967.2	2	1819.87676	910.44174	K	H	42	58
PSM	VNIKPQVDRYWLK	-336_26944	P50247	1	Mouse_09-2020	null	[MS,MS:1001208,SEQUEST,]	1.8e-3	null	ms_run[1]:scan=6202	1969.2	4	1658.93813	415.48988	K	G	319	332
PSM	FETFPTSVSK	-336_26793	Q8K169	1	Mouse_09-2020	null	[MS,MS:1001208,SEQUEST,]	5.3e-4	null	ms_run[1]:scan=6174	1961.0	2	1142.57268	571.79005	K	N	74	84
PSM	LATFWHYAK	-336_26631	Q9CPQ8	1	Mouse_09-2020	null	[MS,MS:1001208,SEQUEST,]	5.3e-4	null	ms_run[1]:scan=6146	1952.9	2	1136.58879	568.79801	R	E	27	36
PSM	QATVGDVNTDRPGLLDLKGK	-336_26621	P31786	1	Mouse_09-2020	null	[MS,MS:1001208,SEQUEST,]	3.6e-4	null	ms_run[1]:scan=6144	1952.3	3	2097.13126	699.71480	K	K	34	54
PSM	TYFPHFDVSHGSAQVK	-336_26613	Q91VB8	1	Mouse_09-2020	null	[MS,MS:1001208,SEQUEST,]	3.6e-4	null	ms_run[1]:scan=6143	1952.0	4	1819.87636	455.72451	K	H	42	58
PSM	KYVLGNPLTPGINQGPQIDKEQHDK	-336_26084	P24549	1	Mouse_09-2020	null	[MS,MS:1001208,SEQUEST,]	3.6e-4	null	ms_run[1]:scan=6050	1924.7	4	2789.46206	698.11997	K	L	329	354
PSM	FLVGPDGVPVRR	-336_26171	P11352	1	Mouse_09-2020	null	[MS,MS:1001208,SEQUEST,]	5.3e-4	null	ms_run[1]:scan=6067	1929.7	3	1311.75391	437.92258	K	S	165	177
PSM	VAPLGAELQESAR	-336_26187	Q00623	1	Mouse_09-2020	null	[MS,MS:1001208,SEQUEST,]	3.6e-4	null	ms_run[1]:scan=6070	1930.6	2	1340.71977	670.86207	K	K	142	155
PSM	GILLYGTK	-336_26203	P50544	1	Mouse_09-2020	null	[MS,MS:1001208,SEQUEST,]	1.7e-2	null	ms_run[1]:scan=6072	1931.1	2	864.51952	432.76310	K	Q	189	197
PSM	QLGGYVATIGTK	-336_26211	Q64374	1	Mouse_09-2020	null	[MS,MS:1001208,SEQUEST,]	3.6e-4	null	ms_run[1]:scan=6074	1931.8	2	1207.66875	604.33770	R	C	65	77
PSM	VVLVLAGR	-336_26225	P61358	1	Mouse_09-2020	null	[MS,MS:1001208,SEQUEST,]	5.3e-4	null	ms_run[1]:scan=6076	1932.3	2	826.55126	413.77909	K	S	10	18
PSM	SQIHDIVLVGGSTRIPK	-336_26298	P63017	1	Mouse_09-2020	null	[MS,MS:1001208,SEQUEST,]	3.6e-4	null	ms_run[1]:scan=6087	1935.6	3	1820.03885	607.35114	K	Q	329	346
PSM	AIFQAIAAK	-336_26317	Q9DCD0	1	Mouse_09-2020	null	[MS,MS:1001208,SEQUEST,]	3.2e-3	null	ms_run[1]:scan=6090	1936.4	2	932.55675	466.78183	K	G	155	164
PSM	FAELTLK	-336_26336	Q8R0Y6	1	Mouse_09-2020	null	[MS,MS:1001208,SEQUEST,]	5.3e-4	null	ms_run[1]:scan=6094	1937.6	2	821.47704	411.24200	K	G	609	616
PSM	KYVLGNPLTPGINQGPQIDKEQHDK	-336_26344	P24549	1	Mouse_09-2020	null	[MS,MS:1001208,SEQUEST,]	3.6e-4	null	ms_run[1]:scan=6095	1937.9	5	2789.45844	558.69743	K	L	329	354
PSM	LYHLFLK	-336_26389	Q9Z2I8	1	Mouse_09-2020	null	[MS,MS:1001208,SEQUEST,]	7.2e-4	null	ms_run[1]:scan=6101	1939.7	2	933.55766	467.28146	K	D	229	236
PSM	QATVGDVNTDRPGLLDLKGK	-336_26399	P31786	1	Mouse_09-2020	null	[MS,MS:1001208,SEQUEST,]	3.6e-4	null	ms_run[1]:scan=6103	1940.3	4	2097.13076	525.03792	K	K	34	54
PSM	IEVEKPFAIAKE	-336_26403	P24369	1	Mouse_09-2020	null	[MS,MS:1001208,SEQUEST,]	5.3e-4	null	ms_run[1]:scan=6104	1940.6	3	1373.76761	458.59402	K	0	205	217
PSM	FHQLDIDNPQSIR	-336_26411	P48758	1	Mouse_09-2020	null	[MS,MS:1001208,SEQUEST,]	3.6e-4	null	ms_run[1]:scan=6105	1940.9	3	1582.79697	528.27059	R	L	59	72
PSM	WTSPQVIKETHKPLGDWR	-336_26425	Q8CHT0	1	Mouse_09-2020	null	[MS,MS:1001208,SEQUEST,]	1.6e-3	null	ms_run[1]:scan=6107	1941.4	4	2178.14492	545.29182	R	S	540	558
PSM	EWPANLDLKK	-336_26437	Q8C196	1	Mouse_09-2020	null	[MS,MS:1001208,SEQUEST,]	3.0e-3	null	ms_run[1]:scan=6110	1942.3	3	1213.65754	405.22403	K	L	832	842
PSM	FAFQAEVNR	-336_26453	P08113	1	Mouse_09-2020	null	[MS,MS:1001208,SEQUEST,]	3.6e-4	null	ms_run[1]:scan=6113	1943.2	2	1081.54216	541.27490	K	M	76	85
PSM	SAYYKPLLSAEEAAK	-336_26473	Q78PY7	1	Mouse_09-2020	null	[MS,MS:1001208,SEQUEST,]	3.6e-4	null	ms_run[1]:scan=6116	1944.1	3	1640.85276	547.62252	R	R	637	652
PSM	LQAEIFQAR	-336_26575	P08226	1	Mouse_09-2020	null	[MS,MS:1001208,SEQUEST,]	5.3e-4	null	ms_run[1]:scan=6137	1950.2	2	1075.58977	538.29837	R	K	262	271
PSM	NLDIERPTYTNLNR	-336_26950	P05214	1	Mouse_09-2020	null	[MS,MS:1001208,SEQUEST,]	3.6e-4	null	ms_run[1]:scan=6203	1969.5	3	1718.88242	573.63219	R	I	216	230
PSM	KIGGIFAFK	-336_28226	P32020	1	Mouse_09-2020	null	[MS,MS:1001208,SEQUEST,]	3.6e-4	null	ms_run[1]:scan=6444	2040.1	2	980.59337	490.80002	K	K	454	463
PSM	RLTGFHETSNINDFSAGVANR	-336_26959	P15105	1	Mouse_09-2020	null	[MS,MS:1001208,SEQUEST,]	3.6e-4	null	ms_run[1]:scan=6204	1969.8	4	2306.12734	577.28727	R	A	299	320
PSM	FNIIQPGPIKTK	-336_27053	Q9CQ62	1	Mouse_09-2020	null	[MS,MS:1001208,SEQUEST,]	3.6e-4	null	ms_run[1]:scan=6223	1975.4	3	1355.80634	452.60637	R	A	235	247
PSM	LAANAFLAQR	-336_27676	O70475	1	Mouse_09-2020	null	[MS,MS:1001208,SEQUEST,]	3.6e-4	null	ms_run[1]:scan=6344	2010.8	2	1074.60564	537.80637	K	S	221	231
PSM	YFPAFEK	-336_27713	P30115	1	Mouse_09-2020	null	[MS,MS:1001208,SEQUEST,]	5.3e-4	null	ms_run[1]:scan=6351	2012.9	2	901.44554	451.22635	R	L	132	139
PSM	TYFPHFDVSHGSAQVK	-336_27830	Q91VB8	1	Mouse_09-2020	null	[MS,MS:1001208,SEQUEST,]	5.3e-4	null	ms_run[1]:scan=6371	2018.7	4	1819.87697	455.72451	K	H	42	58
PSM	IILLAEGR	-336_27836	P50247	1	Mouse_09-2020	null	[MS,MS:1001208,SEQUEST,]	5.3e-4	null	ms_run[1]:scan=6372	2019.1	2	884.55681	442.78183	R	V	336	344
PSM	NFGIGQDIQPK	-336_27855	P12970	1	Mouse_09-2020	null	[MS,MS:1001208,SEQUEST,]	5.3e-4	null	ms_run[1]:scan=6374	2019.6	2	1216.63237	608.81967	K	D	38	49
PSM	YYVTIIDAPGHR	-336_27871	P10126	1	Mouse_09-2020	null	[MS,MS:1001208,SEQUEST,]	3.6e-4	null	ms_run[1]:scan=6377	2020.5	3	1404.72763	468.91386	K	F	85	97
PSM	VLSIGDGIAR	-336_27992	Q03265	1	Mouse_09-2020	null	[MS,MS:1001208,SEQUEST,]	3.6e-4	null	ms_run[1]:scan=6403	2028.1	2	1000.57842	500.79292	R	H	74	84
PSM	GIRPAINVGLSVSR	-336_28018	Q03265	1	Mouse_09-2020	null	[MS,MS:1001208,SEQUEST,]	3.6e-4	null	ms_run[1]:scan=6407	2029.3	3	1438.84879	480.28781	K	G	403	417
PSM	DGVDFGKWR	-336_27631	Q91Y97	1	Mouse_09-2020	null	[MS,MS:1001208,SEQUEST,]	5.3e-4	null	ms_run[1]:scan=6333	2007.6	2	1079.52739	540.26707	K	V	141	150
PSM	LVQEVTDFAK	-336_28036	P07724	1	Mouse_09-2020	null	[MS,MS:1001208,SEQUEST,]	3.6e-4	null	ms_run[1]:scan=6410	2030.1	2	1149.61492	575.31115	K	C	66	76
PSM	VGLQVVAVKAPGFGDNRK	-336_28060	P63038	1	Mouse_09-2020	null	[MS,MS:1001208,SEQUEST,]	3.6e-4	null	ms_run[1]:scan=6415	2031.6	4	1855.05471	464.51917	K	Q	293	311
PSM	YYTLEEIQK	-336_28075	G5E850	1	Mouse_09-2020	null	[MS,MS:1001208,SEQUEST,]	5.3e-4	null	ms_run[1]:scan=6417	2032.2	2	1186.59856	593.80315	K	K	11	20
PSM	GIGFAITR	-336_28096	P48758	1	Mouse_09-2020	null	[MS,MS:1001208,SEQUEST,]	5.3e-4	null	ms_run[1]:scan=6420	2033.0	2	834.48332	417.74525	K	L	16	24
PSM	DVNAAIATIK	-336_28112	P05214	1	Mouse_09-2020	null	[MS,MS:1001208,SEQUEST,]	3.6e-4	null	ms_run[1]:scan=6422	2033.6	2	1015.57836	508.29276	K	K	327	337
PSM	VITSGFNALEK	-336_28140	Q9WVL0	1	Mouse_09-2020	null	[MS,MS:1001208,SEQUEST,]	3.6e-4	null	ms_run[1]:scan=6428	2035.4	2	1178.64238	589.82442	K	L	134	145
PSM	FLPFKVVEK	-336_28150	P20029	1	Mouse_09-2020	null	[MS,MS:1001208,SEQUEST,]	7.2e-4	null	ms_run[1]:scan=6429	2035.7	2	1106.66130	553.83406	K	T	115	124
PSM	FSGVYLEKEVVEK	-336_28184	P40936	1	Mouse_09-2020	null	[MS,MS:1001208,SEQUEST,]	3.6e-4	null	ms_run[1]:scan=6436	2037.7	3	1526.80954	509.60821	K	I	212	225
PSM	FQSSHHSTDITSLDQYVER	-336_28191	P08113	1	Mouse_09-2020	null	[MS,MS:1001208,SEQUEST,]	3.6e-4	null	ms_run[1]:scan=6437	2038.0	4	2250.04238	563.26600	R	K	512	531
PSM	NISQSFTNFSK	-336_28046	Q64458	1	Mouse_09-2020	null	[MS,MS:1001208,SEQUEST,]	3.6e-4	null	ms_run[1]:scan=6411	2030.4	2	1272.62212	636.81458	K	Y	49	60
PSM	SLERAEAGDNLGALVR	-336_27626	Q8BFR5	1	Mouse_09-2020	null	[MS,MS:1001208,SEQUEST,]	5.3e-4	null	ms_run[1]:scan=6331	2007.0	3	1670.88095	557.63219	K	L	312	328
PSM	KYNINPVSLTVGK	-336_27585	Q99K67	1	Mouse_09-2020	null	[MS,MS:1001208,SEQUEST,]	3.6e-4	null	ms_run[1]:scan=6324	2005.0	3	1432.81592	478.27680	K	E	523	536
PSM	NGQTREHALLAYTLGVK	-336_27574	P10126	1	Mouse_09-2020	null	[MS,MS:1001208,SEQUEST,]	3.6e-4	null	ms_run[1]:scan=6321	2004.1	4	1871.01540	468.50880	K	L	130	147
PSM	VITEYLNAQESAK	-336_27062	Q78PY7	1	Mouse_09-2020	null	[MS,MS:1001208,SEQUEST,]	3.6e-4	null	ms_run[1]:scan=6224	1975.6	2	1465.75432	733.38029	K	A	874	887
PSM	SLRNDIGATVHELSR	-336_27087	P16331	1	Mouse_09-2020	null	[MS,MS:1001208,SEQUEST,]	3.6e-4	null	ms_run[1]:scan=6229	1977.1	4	1667.88247	417.72605	K	K	97	112
PSM	SSAILGQYQAYSGQVRR	-336_27113	Q8CFX1	1	Mouse_09-2020	null	[MS,MS:1001208,SEQUEST,]	5.3e-4	null	ms_run[1]:scan=6233	1978.3	3	1883.97397	628.66226	K	L	303	320
PSM	GFYIYQEGSK	-336_27142	Q8BMS1	1	Mouse_09-2020	null	[MS,MS:1001208,SEQUEST,]	3.6e-4	null	ms_run[1]:scan=6238	1979.8	2	1191.56841	596.28767	K	K	635	645
PSM	VAFTGSTQVGKLIK	-336_27187	P24549	1	Mouse_09-2020	null	[MS,MS:1001208,SEQUEST,]	1.5e-2	null	ms_run[1]:scan=6246	1982.1	3	1448.84717	483.62056	K	A	242	256
PSM	ALLQAQEP	-336_27219	Q91YI0	1	Mouse_09-2020	null	[MS,MS:1001208,SEQUEST,]	1.6e-3	null	ms_run[1]:scan=6253	1984.1	2	869.47344	435.23999	R	0	457	465
PSM	TYIIGELHPDDR	-336_27233	G5E850	1	Mouse_09-2020	null	[MS,MS:1001208,SEQUEST,]	3.6e-4	null	ms_run[1]:scan=6258	1985.6	3	1428.71225	476.90877	K	K	78	90
PSM	RHPDYSVSLLLR	-336_27249	P07724	1	Mouse_09-2020	null	[MS,MS:1001208,SEQUEST,]	3.6e-4	null	ms_run[1]:scan=6261	1986.5	3	1455.80719	485.94041	R	A	361	373
PSM	YFVTAVSRPGLGEPR	-336_27275	P01901	1	Mouse_09-2020	null	[MS,MS:1001208,SEQUEST,]	3.6e-4	null	ms_run[1]:scan=6267	1988.2	3	1648.88156	550.29837	R	M	28	43
PSM	SLFFPDEAINKHPR	-336_27321	P97494	1	Mouse_09-2020	null	[MS,MS:1001208,SEQUEST,]	7.2e-4	null	ms_run[1]:scan=6278	1991.5	4	1670.86599	418.47169	K	G	172	186
PSM	EALLELK	-336_27330	P58710	1	Mouse_09-2020	null	[MS,MS:1001208,SEQUEST,]	9.3e-3	null	ms_run[1]:scan=6279	1991.8	2	815.48784	408.24729	K	M	318	325
PSM	EALELLK	-336_27331	P17182	1	Mouse_09-2020	null	[MS,MS:1001208,SEQUEST,]	1.0e-2	null	ms_run[1]:scan=6279	1991.8	2	815.48784	408.24729	K	A	222	229
PSM	FGEPIPISK	-336_27337	P35505	1	Mouse_09-2020	null	[MS,MS:1001208,SEQUEST,]	5.3e-4	null	ms_run[1]:scan=6280	1992.1	2	987.55168	494.27912	R	H	212	221
PSM	HQGSLYSLFPDHSVK	-336_27365	Q64374	1	Mouse_09-2020	null	[MS,MS:1001208,SEQUEST,]	3.6e-4	null	ms_run[1]:scan=6286	1993.8	3	1714.85556	572.28977	R	Y	130	145
PSM	YVSSLTEEISR	-336_27375	Q9D0F3	1	Mouse_09-2020	null	[MS,MS:1001208,SEQUEST,]	3.6e-4	null	ms_run[1]:scan=6289	1994.7	2	1283.64812	642.32752	R	G	370	381
PSM	FVNVVPTFGKK	-336_27420	A0A494BBA8	1	Mouse_09-2020	null	[MS,MS:1001208,SEQUEST,]	3.6e-4	null	ms_run[1]:scan=6297	1997.0	3	1235.71543	412.57641	R	G	81	92
PSM	LYLGHNYVTAIR	-336_27475	Q921I1	1	Mouse_09-2020	null	[MS,MS:1001208,SEQUEST,]	3.6e-4	null	ms_run[1]:scan=6307	2000.0	3	1419.77387	473.92962	R	Q	332	344
PSM	LSQNNFALGYK	-336_27543	J3QMG3	1	Mouse_09-2020	null	[MS,MS:1001208,SEQUEST,]	3.6e-4	null	ms_run[1]:scan=6317	2002.9	2	1254.64897	627.82749	K	A	165	176
PSM	NGQTREHALLAYTLGVK	-336_27553	P10126	1	Mouse_09-2020	null	[MS,MS:1001208,SEQUEST,]	3.6e-4	null	ms_run[1]:scan=6318	2003.2	3	1871.01450	624.34264	K	L	130	147
PSM	VQQTVQDLFGRAPSK	-336_27011	P38647	1	Mouse_09-2020	null	[MS,MS:1001208,SEQUEST,]	5.3e-4	null	ms_run[1]:scan=6214	1972.7	3	1673.89670	558.63717	K	V	395	410
PSM	FGPALSVK	-336_22323	P29341	1	Mouse_09-2020	null	[MS,MS:1001208,SEQUEST,]	7.2e-4	null	ms_run[1]:scan=5365	1723.6	2	818.47710	409.74217	K	M	214	222
PSM	LFTMQSLR	-336_36931	Q9WV38	1	Mouse_09-2020	null	[MS,MS:1001208,SEQUEST,]	3.5e-2	null	ms_run[1]:scan=8061	2515.5	2	995.53459	498.27077	K	Q	267	275
PSM	SIRTVLTF	-336_36974	P00329	1	Mouse_09-2020	null	[MS,MS:1001208,SEQUEST,]	5.8e-3	null	ms_run[1]:scan=8068	2517.6	2	936.55168	468.77928	K	0	368	376
PSM	LRSLFSSAENEPPVPLVGNWRPPQPVK	-336_48355	P16015	1	Mouse_09-2020	null	[MS,MS:1001208,SEQUEST,]	3.6e-4	null	ms_run[1]:scan=10289	3175.5	4	3014.61562	754.41072	K	R	225	252
PSM	FENAFLSHVISQHQSLLGNIR	-336_48359	Q03265	1	Mouse_09-2020	null	[MS,MS:1001208,SEQUEST,]	3.6e-4	null	ms_run[1]:scan=10290	3175.8	4	2410.25820	603.32111	K	D	507	528
PSM	ILFIFIDSDHTDNQR	-336_48371	P09103	1	Mouse_09-2020	null	[MS,MS:1001208,SEQUEST,]	5.3e-4	null	ms_run[1]:scan=10293	3176.7	3	1833.91239	611.97585	K	L	288	303
PSM	AISFVGSNQAGEYIFER	-336_48409	Q9EQ20	1	Mouse_09-2020	null	[MS,MS:1001208,SEQUEST,]	7.2e-4	null	ms_run[1]:scan=10300	3178.7	2	1887.92314	944.46541	K	S	256	273
PSM	IEFEGQSVDFVDPNKQNLIAEVSTKDVK	-336_48414	Q8C196	1	Mouse_09-2020	null	[MS,MS:1001208,SEQUEST,]	5.3e-4	null	ms_run[1]:scan=10302	3179.3	4	3149.59853	788.15548	K	F	183	211
PSM	LLVVYPWTQR	-336_48419	A8DUK4	1	Mouse_09-2020	null	[MS,MS:1001208,SEQUEST,]	3.6e-4	null	ms_run[1]:scan=10304	3180.0	2	1274.72478	637.86642	R	F	32	42
PSM	FPLFGGWK	-336_48442	Q91YQ5	1	Mouse_09-2020	null	[MS,MS:1001208,SEQUEST,]	1.8e-2	null	ms_run[1]:scan=10308	3181.2	2	951.50902	476.25799	R	H	321	329
PSM	IGFPWSEIR	-336_48457	P26043	1	Mouse_09-2020	null	[MS,MS:1001208,SEQUEST,]	3.6e-4	null	ms_run[1]:scan=10310	3181.8	2	1104.58440	552.79547	K	I	238	247
PSM	YITPDQLADLYK	-336_48285	P17182	1	Mouse_09-2020	null	[MS,MS:1001208,SEQUEST,]	3.6e-4	null	ms_run[1]:scan=10274	3171.1	2	1439.74053	720.37447	R	F	270	282
PSM	GYFIQPTVFGDVK	-336_48462	P47738	1	Mouse_09-2020	null	[MS,MS:1001208,SEQUEST,]	5.3e-4	null	ms_run[1]:scan=10311	3182.1	2	1470.76299	735.88501	R	G	397	410
PSM	FWLFGGNER	-336_48600	Q91XE0	1	Mouse_09-2020	null	[MS,MS:1001208,SEQUEST,]	3.6e-4	null	ms_run[1]:scan=10336	3189.4	2	1125.54704	563.27744	K	Q	184	193
PSM	NQYLSWLIK	-336_48606	Q99PG0	1	Mouse_09-2020	null	[MS,MS:1001208,SEQUEST,]	7.2e-4	null	ms_run[1]:scan=10338	3190.0	2	1164.64116	582.82422	K	L	388	397
PSM	FENAFLSHVISQHQSLLGNIR	-336_48632	Q03265	1	Mouse_09-2020	null	[MS,MS:1001208,SEQUEST,]	3.6e-4	null	ms_run[1]:scan=10342	3191.2	3	2410.26432	804.09239	K	D	507	528
PSM	FLWPGFGENSR	-336_48710	Q9Z2V4	1	Mouse_09-2020	null	[MS,MS:1001208,SEQUEST,]	1.4e-3	null	ms_run[1]:scan=10357	3195.6	2	1309.63262	655.31984	K	L	525	536
PSM	DLGEAALNEYLR	-336_48727	Q8R0Y6	1	Mouse_09-2020	null	[MS,MS:1001208,SEQUEST,]	3.6e-4	null	ms_run[1]:scan=10360	3196.5	2	1363.68498	682.34625	K	K	883	895
PSM	FEDGDLTLYQSNAILR	-336_48732	P19157	1	Mouse_09-2020	null	[MS,MS:1001208,SEQUEST,]	3.6e-4	null	ms_run[1]:scan=10361	3196.8	2	1854.92400	927.96525	K	L	56	72
PSM	FEDGDLTLYQSNAILR	-336_48823	P19157	1	Mouse_09-2020	null	[MS,MS:1001208,SEQUEST,]	3.6e-4	null	ms_run[1]:scan=10381	3202.7	3	1854.92411	618.97926	K	L	56	72
PSM	YFDLGLPNRDQTNDQVTIDSALATQK	-336_48900	P54071	1	Mouse_09-2020	null	[MS,MS:1001208,SEQUEST,]	1.1e-2	null	ms_run[1]:scan=10395	3206.8	3	2923.44944	975.15259	K	S	81	107
PSM	TFVSITPAEVGVLVGKDR	-336_48492	Q5SX49	1	Mouse_09-2020	null	[MS,MS:1001208,SEQUEST,]	7.4e-3	null	ms_run[1]:scan=10317	3183.9	3	1888.05265	630.02280	K	S	39	57
PSM	LFNWIPQNDLLGHPK	-336_48246	Q8BWQ1	1	Mouse_09-2020	null	[MS,MS:1001208,SEQUEST,]	3.6e-4	null	ms_run[1]:scan=10267	3169.0	3	1791.95450	597.98954	R	K	353	368
PSM	IVFADGNFWGR	-336_48180	P29758	1	Mouse_09-2020	null	[MS,MS:1001208,SEQUEST,]	5.3e-4	null	ms_run[1]:scan=10255	3165.5	2	1281.63616	641.32238	K	L	170	181
PSM	LNVAPVSDIIEIK	-336_48167	Q99LC5	1	Mouse_09-2020	null	[MS,MS:1001208,SEQUEST,]	3.6e-4	null	ms_run[1]:scan=10253	3164.9	2	1410.82048	705.91377	K	P	127	140
PSM	FFDEESYSLLR	-336_47552	Q9D8L3	1	Mouse_09-2020	null	[MS,MS:1001208,SEQUEST,]	1.9e-2	null	ms_run[1]:scan=10119	3124.0	2	1405.66069	703.33535	R	A	106	117
PSM	LAAFWLVK	-336_47558	Q9DCV4	1	Mouse_09-2020	null	[MS,MS:1001208,SEQUEST,]	7.2e-4	null	ms_run[1]:scan=10120	3124.3	2	947.57146	474.28929	K	K	273	281
PSM	LLYDLADQLHAAVGASR	-336_47576	Q99LC5	1	Mouse_09-2020	null	[MS,MS:1001208,SEQUEST,]	3.6e-4	null	ms_run[1]:scan=10124	3125.7	3	1812.96073	604.99161	K	A	233	250
PSM	DAGHPLYPFNDPY	-336_47594	Q9JII6	1	Mouse_09-2020	null	[MS,MS:1001208,SEQUEST,]	4.6e-3	null	ms_run[1]:scan=10128	3126.8	2	1505.66924	753.33842	R	0	313	326
PSM	VAALTGLPFVTAPNK	-336_47608	P97807	1	Mouse_09-2020	null	[MS,MS:1001208,SEQUEST,]	3.6e-4	null	ms_run[1]:scan=10132	3128.2	2	1498.86418	749.93503	K	E	294	309
PSM	SDENNDLPSSFTGYFK	-336_47612	Q9QZ85	1	Mouse_09-2020	null	[MS,MS:1001208,SEQUEST,]	1.6e-3	null	ms_run[1]:scan=10133	3128.5	2	1820.79692	910.90231	K	F	10	26
PSM	GLVAVVTGGASGLGLATAK	-336_47686	A2AFQ2	1	Mouse_09-2020	null	[MS,MS:1001208,SEQUEST,]	3.6e-4	null	ms_run[1]:scan=10152	3134.6	2	1641.95354	821.48034	K	L	10	29
PSM	VYGPVYTLYLGR	-336_47745	Q91X77	1	Mouse_09-2020	null	[MS,MS:1001208,SEQUEST,]	3.6e-4	null	ms_run[1]:scan=10167	3139.4	2	1400.75835	700.88227	K	P	60	72
PSM	RLGIPATIVVPNTTPALTIER	-336_47752	Q8VBT2	1	Mouse_09-2020	null	[MS,MS:1001208,SEQUEST,]	3.6e-4	null	ms_run[1]:scan=10168	3139.7	3	2232.30942	744.77399	R	K	78	99
PSM	TLGVDFIDVATK	-336_47767	Q8C196	1	Mouse_09-2020	null	[MS,MS:1001208,SEQUEST,]	3.6e-4	null	ms_run[1]:scan=10172	3141.0	2	1278.69499	639.85064	K	M	1270	1282
PSM	FLPGFEAPTYKDTLLPKLPR	-336_47824	P49429	1	Mouse_09-2020	null	[MS,MS:1001208,SEQUEST,]	1.3e-2	null	ms_run[1]:scan=10184	3144.6	4	2303.28188	576.57541	R	N	156	176
PSM	TIAYGYIRDPSGGPVSLDFVK	-336_47833	Q99LB7	1	Mouse_09-2020	null	[MS,MS:1001208,SEQUEST,]	3.6e-4	null	ms_run[1]:scan=10185	3144.9	3	2255.17197	752.39507	K	G	865	886
PSM	AAATFNPELITHILDGSPENTRR	-336_47837	Q9R0H0	1	Mouse_09-2020	null	[MS,MS:1001208,SEQUEST,]	3.6e-4	null	ms_run[1]:scan=10186	3145.2	4	2523.29751	631.57921	R	R	10	33
PSM	VGVIDLSPFGK	-336_47872	Q9DBT9	1	Mouse_09-2020	null	[MS,MS:1001208,SEQUEST,]	3.6e-4	null	ms_run[1]:scan=10193	3147.3	2	1131.64018	566.32406	R	N	522	533
PSM	SSVAVPYVIVPLK	-336_47887	P01027	1	Mouse_09-2020	null	[MS,MS:1001208,SEQUEST,]	3.6e-4	null	ms_run[1]:scan=10195	3147.8	2	1371.82463	686.41595	K	G	892	905
PSM	FFTVKLPVALDPGSK	-336_47914	Q91YQ5	1	Mouse_09-2020	null	[MS,MS:1001208,SEQUEST,]	3.6e-4	null	ms_run[1]:scan=10202	3149.9	3	1618.91892	540.31162	R	S	113	128
PSM	HLGFQSAVEALRGLYSR	-336_47949	E9Q1Q9	1	Mouse_09-2020	null	[MS,MS:1001208,SEQUEST,]	2.4e-2	null	ms_run[1]:scan=10208	3151.7	3	1904.01102	635.34275	K	K	243	260
PSM	LLDASWYLPK	-336_48077	A0A2R8VHT1	1	Mouse_09-2020	null	[MS,MS:1001208,SEQUEST,]	3.6e-4	null	ms_run[1]:scan=10233	3159.1	2	1205.65569	603.33188	K	G	31	41
PSM	AILEVLQTQGA	-336_48142	Q8VC30	1	Mouse_09-2020	null	[MS,MS:1001208,SEQUEST,]	3.6e-4	null	ms_run[1]:scan=10248	3163.5	2	1142.64104	571.82442	R	0	568	579
PSM	SFNISDIPVTAIR	-336_48925	Q9DBT9	1	Mouse_09-2020	null	[MS,MS:1001208,SEQUEST,]	3.6e-4	null	ms_run[1]:scan=10398	3207.7	2	1432.77995	716.89337	K	S	654	667
PSM	AGLEQGSDAGYLAESQKFGELALTK	-336_47538	Q8BMS1	1	Mouse_09-2020	null	[MS,MS:1001208,SEQUEST,]	2.4e-3	null	ms_run[1]:scan=10116	3123.2	3	2583.29093	861.76941	K	S	310	335
PSM	LYDNLLEQNLIR	-336_48959	Q8BG32	1	Mouse_09-2020	null	[MS,MS:1001208,SEQUEST,]	5.3e-4	null	ms_run[1]:scan=10404	3209.5	2	1503.81731	752.41192	K	I	326	338
PSM	FRPSIAYFPQIVSVAAR	-336_49057	P85094	1	Mouse_09-2020	null	[MS,MS:1001208,SEQUEST,]	3.6e-4	null	ms_run[1]:scan=10430	3217.2	3	1922.06632	641.35974	K	L	27	44
PSM	NSSYFVEWIPNNVK	-336_49730	Q7TMM9	0	Mouse_09-2020	null	[MS,MS:1001208,SEQUEST,]	5.3e-4	null	ms_run[1]:scan=10585	3264.6	2	1696.83599	848.92011	K	A	337	351
PSM	NSSYFVEWIPNNVK	-336_49730	P68372	0	Mouse_09-2020	null	[MS,MS:1001208,SEQUEST,]	5.3e-4	null	ms_run[1]:scan=10585	3264.6	2	1696.83599	848.92011	K	A	337	351
PSM	YWGVASFLQR	-336_49734	Q00724	1	Mouse_09-2020	null	[MS,MS:1001208,SEQUEST,]	3.6e-4	null	ms_run[1]:scan=10586	3264.9	2	1226.63188	613.81947	K	N	108	118
PSM	TPIGSFLGSLASQPATK	-336_49738	Q8QZT1	1	Mouse_09-2020	null	[MS,MS:1001208,SEQUEST,]	5.3e-4	null	ms_run[1]:scan=10589	3266.0	2	1674.90862	837.95669	R	G	47	64
PSM	TPIGSFLGSLASQPATK	-336_49802	Q8QZT1	1	Mouse_09-2020	null	[MS,MS:1001208,SEQUEST,]	3.6e-4	null	ms_run[1]:scan=10604	3270.6	3	1674.90671	558.97355	R	G	47	64
PSM	ILESDRKEPLFGISTGNIITGLAAGAK	-336_49847	Q8C196	1	Mouse_09-2020	null	[MS,MS:1001208,SEQUEST,]	3.6e-4	null	ms_run[1]:scan=10615	3273.9	4	2771.53066	693.63800	K	Y	281	308
PSM	QFFQVPLNIPK	-336_49887	Q9DCM2	1	Mouse_09-2020	null	[MS,MS:1001208,SEQUEST,]	3.6e-4	null	ms_run[1]:scan=10628	3277.9	2	1330.75298	665.87953	K	F	75	86
PSM	ILESDRKEPLFGISTGNIITGLAAGAK	-336_49899	Q8C196	1	Mouse_09-2020	null	[MS,MS:1001208,SEQUEST,]	3.6e-4	null	ms_run[1]:scan=10633	3279.4	3	2771.53489	924.51491	K	Y	281	308
PSM	IFGVTTLDIVR	-336_49915	P08249	1	Mouse_09-2020	null	[MS,MS:1001208,SEQUEST,]	3.6e-4	null	ms_run[1]:scan=10637	3280.7	2	1233.72112	617.36371	K	N	166	177
PSM	FTIATLPPP	-336_49678	Q60692	1	Mouse_09-2020	null	[MS,MS:1001208,SEQUEST,]	9.1e-3	null	ms_run[1]:scan=10574	3261.3	2	956.54497	478.77621	K	0	230	239
PSM	ASQAPSSFQLLYDLK	-336_49923	A0A1W2P733	1	Mouse_09-2020	null	[MS,MS:1001208,SEQUEST,]	5.3e-4	null	ms_run[1]:scan=10638	3281.0	2	1667.86540	834.43559	R	S	625	640
PSM	RTAVDSGIALLTNFQVTK	-336_49988	Q8C196	1	Mouse_09-2020	null	[MS,MS:1001208,SEQUEST,]	3.6e-4	null	ms_run[1]:scan=10667	3290.1	3	1934.06925	645.36170	R	F	1454	1472
PSM	SNLNIFQYIGK	-336_49996	O08601	1	Mouse_09-2020	null	[MS,MS:1001208,SEQUEST,]	3.6e-4	null	ms_run[1]:scan=10669	3290.8	2	1296.69524	648.85097	R	E	645	656
PSM	IALGIPLPEIKNVVSGK	-336_50067	Q8C196	1	Mouse_09-2020	null	[MS,MS:1001208,SEQUEST,]	7.2e-4	null	ms_run[1]:scan=10695	3298.8	3	1748.06852	583.36086	K	S	741	758
PSM	YVLGNPLTPGINQGPQIDKEQHDKILDLIESGK	-336_50073	P24549	1	Mouse_09-2020	null	[MS,MS:1001208,SEQUEST,]	5.3e-4	null	ms_run[1]:scan=10696	3299.1	5	3629.92170	726.78929	K	E	330	363
PSM	DIGFIKLD	-336_50079	P62274	1	Mouse_09-2020	null	[MS,MS:1001208,SEQUEST,]	5.3e-4	null	ms_run[1]:scan=10698	3299.7	2	920.50853	460.75802	K	0	49	57
PSM	LSPQSIYNLLPGK	-336_50106	Q61838	1	Mouse_09-2020	null	[MS,MS:1001208,SEQUEST,]	9.3e-3	null	ms_run[1]:scan=10704	3301.5	2	1429.80583	715.40611	K	V	612	625
PSM	LLVVYPWTQR	-336_50124	A8DUK4	1	Mouse_09-2020	null	[MS,MS:1001208,SEQUEST,]	5.3e-4	null	ms_run[1]:scan=10708	3302.7	2	1274.72563	637.86642	R	F	32	42
PSM	SLGQWLQEEKVPAIYGVDTR	-336_50168	Q8C196	1	Mouse_09-2020	null	[MS,MS:1001208,SEQUEST,]	3.6e-4	null	ms_run[1]:scan=10721	3306.6	3	2289.18930	763.73397	K	L	148	168
PSM	FGLYLPLFKPSASTSK	-336_49969	Q9QXX4	1	Mouse_09-2020	null	[MS,MS:1001208,SEQUEST,]	3.6e-4	null	ms_run[1]:scan=10660	3287.7	3	1755.96860	585.99418	K	T	655	671
PSM	TLFSSQIEELNLPK	-336_49672	A0A0R4J0I1	1	Mouse_09-2020	null	[MS,MS:1001208,SEQUEST,]	3.6e-4	null	ms_run[1]:scan=10573	3261.0	2	1618.86968	809.93797	K	S	301	315
PSM	FEDGDLTLYQSNAILR	-336_49643	P19157	1	Mouse_09-2020	null	[MS,MS:1001208,SEQUEST,]	7.2e-4	null	ms_run[1]:scan=10568	3259.5	2	1854.92717	927.96525	K	L	56	72
PSM	IFVWDWQR	-336_49614	A0A0R4J135	0	Mouse_09-2020	null	[MS,MS:1001208,SEQUEST,]	5.3e-4	null	ms_run[1]:scan=10562	3257.7	2	1149.58367	575.29563	R	E	228	236
PSM	IFVWDWQR	-336_49614	P17563	0	Mouse_09-2020	null	[MS,MS:1001208,SEQUEST,]	5.3e-4	null	ms_run[1]:scan=10562	3257.7	2	1149.58367	575.29563	R	E	228	236
PSM	LSILYPATTGRNFDEILR	-336_49077	Q6GT24	1	Mouse_09-2020	null	[MS,MS:1001208,SEQUEST,]	5.3e-4	null	ms_run[1]:scan=10433	3218.1	3	2079.12394	693.71262	K	V	145	163
PSM	VYGPVYTLYLGR	-336_49108	Q91X77	1	Mouse_09-2020	null	[MS,MS:1001208,SEQUEST,]	3.6e-4	null	ms_run[1]:scan=10439	3219.9	2	1400.75871	700.88227	K	P	60	72
PSM	VFVPTGYSAFPSEILHAPEK	-336_49123	E9PWK1	1	Mouse_09-2020	null	[MS,MS:1001208,SEQUEST,]	5.3e-4	null	ms_run[1]:scan=10444	3221.4	3	2189.13187	730.38076	K	V	378	398
PSM	KGIFVIGFSYPVVPK	-336_49128	O88986	1	Mouse_09-2020	null	[MS,MS:1001208,SEQUEST,]	3.6e-4	null	ms_run[1]:scan=10445	3221.6	3	1650.96128	550.99211	K	K	366	381
PSM	TIGGGDDSFNTFFSETGAGK	-336_49183	P05214	1	Mouse_09-2020	null	[MS,MS:1001208,SEQUEST,]	7.2e-4	null	ms_run[1]:scan=10458	3225.6	2	2007.89397	1004.45016	K	V	41	61
PSM	FGLYLPLFKPSASTSK	-336_49197	Q9QXX4	1	Mouse_09-2020	null	[MS,MS:1001208,SEQUEST,]	3.6e-4	null	ms_run[1]:scan=10462	3226.8	3	1755.96769	585.99418	K	T	655	671
PSM	NEVSFVIHNLPIIAK	-336_49316	P97364	1	Mouse_09-2020	null	[MS,MS:1001208,SEQUEST,]	5.3e-4	null	ms_run[1]:scan=10489	3235.0	3	1693.96378	565.32604	K	A	338	353
PSM	YGKDATNVGDEGGFAPNILENKEALELLK	-336_49377	P17182	1	Mouse_09-2020	null	[MS,MS:1001208,SEQUEST,]	3.6e-4	null	ms_run[1]:scan=10509	3241.4	4	3105.57534	777.14893	K	A	200	229
PSM	LLVVYPWTQR	-336_49394	A8DUK4	1	Mouse_09-2020	null	[MS,MS:1001208,SEQUEST,]	3.6e-4	null	ms_run[1]:scan=10512	3242.3	2	1274.72673	637.86642	R	F	32	42
PSM	GNWGYLDQVAALR	-336_49403	Q8BK48	0	Mouse_09-2020	null	[MS,MS:1001208,SEQUEST,]	3.6e-4	null	ms_run[1]:scan=10513	3242.6	2	1462.74578	731.87551	K	V	194	207
PSM	GNWGYLDQVAALR	-336_49403	Q8QZR3	0	Mouse_09-2020	null	[MS,MS:1001208,SEQUEST,]	3.6e-4	null	ms_run[1]:scan=10513	3242.6	2	1462.74578	731.87551	R	V	193	206
PSM	IFVDIEKLPWAK	-336_49415	Q9ET01	1	Mouse_09-2020	null	[MS,MS:1001208,SEQUEST,]	3.6e-4	null	ms_run[1]:scan=10516	3243.5	3	1458.83548	486.95002	R	W	353	365
PSM	LTLYDIAHTPGVAADLSHIETR	-336_49469	P08249	1	Mouse_09-2020	null	[MS,MS:1001208,SEQUEST,]	1.4e-3	null	ms_run[1]:scan=10527	3246.8	4	2393.24819	599.06694	R	N	53	75
PSM	DGTVTAGNASGVSDGAGAVIIASEDAVK	-336_49477	Q8BWT1	1	Mouse_09-2020	null	[MS,MS:1001208,SEQUEST,]	3.6e-4	null	ms_run[1]:scan=10528	3247.1	3	2532.24479	844.75231	K	H	242	270
PSM	ILTFDQLALESPK	-336_49487	A0A1B0GSS8	1	Mouse_09-2020	null	[MS,MS:1001208,SEQUEST,]	3.6e-4	null	ms_run[1]:scan=10529	3247.4	2	1474.81694	737.91122	K	R	87	100
PSM	VAFTGSTEVGHLIQVAAGSSNLK	-336_49503	P47738	1	Mouse_09-2020	null	[MS,MS:1001208,SEQUEST,]	3.6e-4	null	ms_run[1]:scan=10532	3248.3	3	2286.21073	762.74113	K	V	260	283
PSM	FWLFGGNER	-336_49514	Q91XE0	1	Mouse_09-2020	null	[MS,MS:1001208,SEQUEST,]	3.6e-4	null	ms_run[1]:scan=10536	3249.6	2	1125.54814	563.27744	K	Q	184	193
PSM	LSAAAQSTVYAFSARPLTGGEPVSLGSLR	-336_49528	P11352	1	Mouse_09-2020	null	[MS,MS:1001208,SEQUEST,]	3.6e-4	null	ms_run[1]:scan=10538	3250.2	3	2906.54001	969.51720	R	K	6	35
PSM	GLFIIDPNGVVK	-336_49551	P20108	1	Mouse_09-2020	null	[MS,MS:1001208,SEQUEST,]	3.6e-4	null	ms_run[1]:scan=10543	3251.7	2	1271.73662	636.37154	R	L	186	198
PSM	FAISELFAK	-336_49565	P09405	1	Mouse_09-2020	null	[MS,MS:1001208,SEQUEST,]	5.3e-4	null	ms_run[1]:scan=10547	3252.9	2	1025.56670	513.28694	K	D	327	336
PSM	DGSIDLVINLPNNNTK	-336_48964	Q8C196	1	Mouse_09-2020	null	[MS,MS:1001208,SEQUEST,]	5.3e-4	null	ms_run[1]:scan=10405	3209.8	2	1726.89702	863.95214	R	V	1429	1445
PSM	LNVAPVSDIIEIKSPDTFVR	-336_50238	Q99LC5	1	Mouse_09-2020	null	[MS,MS:1001208,SEQUEST,]	7.2e-4	null	ms_run[1]:scan=10741	3313.2	3	2213.21592	738.41072	K	I	127	147
PSM	NGFLLDGFPR	-336_47518	Q9WTP6	1	Mouse_09-2020	null	[MS,MS:1001208,SEQUEST,]	3.6e-4	null	ms_run[1]:scan=10113	3122.3	2	1135.58928	568.29837	K	V	94	104
PSM	LLVVYPWTQR	-336_47469	A8DUK4	1	Mouse_09-2020	null	[MS,MS:1001208,SEQUEST,]	3.6e-4	null	ms_run[1]:scan=10104	3119.5	2	1274.72710	637.86642	R	F	32	42
PSM	VSLAVLNPYIK	-336_45682	Q9DB20	1	Mouse_09-2020	null	[MS,MS:1001208,SEQUEST,]	3.6e-4	null	ms_run[1]:scan=9732	3008.1	2	1216.73088	608.86863	K	T	74	85
PSM	GLFIIDDKGILR	-336_45690	P35700	1	Mouse_09-2020	null	[MS,MS:1001208,SEQUEST,]	3.6e-4	null	ms_run[1]:scan=9733	3008.4	2	1359.80034	680.40337	R	I	129	141
PSM	DDGSWEVIEGYR	-336_45699	P26443	1	Mouse_09-2020	null	[MS,MS:1001208,SEQUEST,]	3.6e-4	null	ms_run[1]:scan=9735	3009.0	2	1425.62993	713.31769	R	Q	125	137
PSM	SYELPDGQVITIGNER	-336_45712	P60710	0	Mouse_09-2020	null	[MS,MS:1001208,SEQUEST,]	3.6e-4	null	ms_run[1]:scan=9737	3009.6	2	1790.89507	895.94960	K	R	239	255
PSM	SYELPDGQVITIGNER	-336_45712	P68134	0	Mouse_09-2020	null	[MS,MS:1001208,SEQUEST,]	3.6e-4	null	ms_run[1]:scan=9737	3009.6	2	1790.89507	895.94960	K	R	241	257
PSM	GLFIIDDKGILR	-336_45723	P35700	1	Mouse_09-2020	null	[MS,MS:1001208,SEQUEST,]	5.3e-4	null	ms_run[1]:scan=9741	3010.8	3	1359.79950	453.93801	R	I	129	141
PSM	LRSLFSSAENEPPVPLVGNWRPPQPVKGR	-336_45747	P16015	1	Mouse_09-2020	null	[MS,MS:1001208,SEQUEST,]	5.3e-4	null	ms_run[1]:scan=9745	3011.9	5	3227.74030	646.35455	K	V	225	254
PSM	TEQGPQVDETQFKKILGYIK	-336_45837	P47738	1	Mouse_09-2020	null	[MS,MS:1001208,SEQUEST,]	2.4e-2	null	ms_run[1]:scan=9762	3017.0	4	2322.23891	581.31395	R	G	358	378
PSM	FTPGTFTNQIQAAFREPR	-336_45868	P14206	1	Mouse_09-2020	null	[MS,MS:1001208,SEQUEST,]	5.3e-4	null	ms_run[1]:scan=9770	3019.4	3	2081.05808	694.35695	R	L	103	121
PSM	NNREEQIISLFRDNFEK	-336_45675	Q99KR3	1	Mouse_09-2020	null	[MS,MS:1001208,SEQUEST,]	3.6e-4	null	ms_run[1]:scan=9730	3007.5	3	2152.08158	718.03090	R	F	218	235
PSM	DVVVSYYNFYK	-336_45874	P52840	1	Mouse_09-2020	null	[MS,MS:1001208,SEQUEST,]	3.6e-4	null	ms_run[1]:scan=9771	3019.7	2	1396.67998	698.84281	K	A	130	141
PSM	LISWYDNEYGYSNR	-336_45921	A0A1D5RLD8	1	Mouse_09-2020	null	[MS,MS:1001208,SEQUEST,]	4.5e-2	null	ms_run[1]:scan=9779	3022.1	2	1779.79985	890.40228	K	V	308	322
PSM	LFGYQPTIYYPK	-336_45943	Q8K4Z3	1	Mouse_09-2020	null	[MS,MS:1001208,SEQUEST,]	3.6e-4	null	ms_run[1]:scan=9784	3023.5	2	1489.77263	745.38993	K	P	127	139
PSM	EIIVTDYTPQNLQELQK	-336_45955	P40936	1	Mouse_09-2020	null	[MS,MS:1001208,SEQUEST,]	3.6e-4	null	ms_run[1]:scan=9786	3024.1	2	2032.06230	1016.53349	R	L	81	98
PSM	NGVKITLPVDFVTADKFDENAK	-336_45963	P09411	1	Mouse_09-2020	null	[MS,MS:1001208,SEQUEST,]	7.2e-4	null	ms_run[1]:scan=9787	3024.4	4	2421.26821	606.07196	K	G	276	298
PSM	ADPLGLEAEKDGVPVFKFPR	-336_46002	Q8R0Y6	1	Mouse_09-2020	null	[MS,MS:1001208,SEQUEST,]	8.2e-3	null	ms_run[1]:scan=9794	3026.5	4	2185.16616	547.04675	K	R	39	59
PSM	GLFIIDDKGILR	-336_46009	P35700	1	Mouse_09-2020	null	[MS,MS:1001208,SEQUEST,]	3.6e-4	null	ms_run[1]:scan=9796	3027.1	2	1359.80010	680.40337	R	I	129	141
PSM	LQFWTETLPR	-336_46017	Q63880	0	Mouse_09-2020	null	[MS,MS:1001208,SEQUEST,]	5.3e-4	null	ms_run[1]:scan=9797	3027.4	2	1290.68364	645.84569	R	I	544	554
PSM	LQFWTETLPR	-336_46017	Q8VCU1	0	Mouse_09-2020	null	[MS,MS:1001208,SEQUEST,]	5.3e-4	null	ms_run[1]:scan=9797	3027.4	2	1290.68364	645.84569	R	I	544	554
PSM	ADPLGLEAEKDGVPVFKFPR	-336_46041	Q8R0Y6	1	Mouse_09-2020	null	[MS,MS:1001208,SEQUEST,]	3.6e-4	null	ms_run[1]:scan=9803	3029.2	3	2185.16544	729.05991	K	R	39	59
PSM	IIWELIK	-336_45905	O88844	1	Mouse_09-2020	null	[MS,MS:1001208,SEQUEST,]	5.3e-4	null	ms_run[1]:scan=9777	3021.5	2	914.57115	457.78912	R	K	21	28
PSM	SRVVGNPFDSRTEQGPQVDETQFKKILGYIK	-336_45665	P47738	1	Mouse_09-2020	null	[MS,MS:1001208,SEQUEST,]	3.6e-4	null	ms_run[1]:scan=9728	3006.9	5	3536.85316	708.17574	K	G	347	378
PSM	KYFDQVDISNGLDWSLDHK	-336_45657	Q64374	1	Mouse_09-2020	null	[MS,MS:1001208,SEQUEST,]	5.3e-4	null	ms_run[1]:scan=9724	3005.7	4	2280.09096	570.77874	K	F	145	164
PSM	KYVLGNPLTPGINQGPQIDKEQHDKILDLIESGK	-336_45635	P24549	1	Mouse_09-2020	null	[MS,MS:1001208,SEQUEST,]	3.6e-4	null	ms_run[1]:scan=9721	3004.8	6	3758.01025	627.17478	K	E	329	363
PSM	FSAPLPPQPWEGVR	-336_45231	Q63880	0	Mouse_09-2020	null	[MS,MS:1001208,SEQUEST,]	3.6e-4	null	ms_run[1]:scan=9639	2980.0	2	1580.82305	790.91463	R	A	78	92
PSM	FSAPLPPQPWEGVR	-336_45231	Q8VCU1	0	Mouse_09-2020	null	[MS,MS:1001208,SEQUEST,]	3.6e-4	null	ms_run[1]:scan=9639	2980.0	2	1580.82305	790.91463	R	A	78	92
PSM	GFGFVDFNSEEDAK	-336_45253	P09405	1	Mouse_09-2020	null	[MS,MS:1001208,SEQUEST,]	5.3e-4	null	ms_run[1]:scan=9642	2980.9	2	1561.68218	781.34390	K	A	608	622
PSM	FTASAGIQVVGDDLTVTNPK	-336_45258	P17182	1	Mouse_09-2020	null	[MS,MS:1001208,SEQUEST,]	3.6e-4	null	ms_run[1]:scan=9643	2981.2	2	2033.05571	1017.03112	K	I	307	327
PSM	VALQHNLGLGGAVVVTLYR	-336_45278	P32020	1	Mouse_09-2020	null	[MS,MS:1001208,SEQUEST,]	3.6e-4	null	ms_run[1]:scan=9647	2982.4	3	1980.13785	660.71782	K	G	386	405
PSM	SITTIIDTFHQYSR	-336_45306	P31725	1	Mouse_09-2020	null	[MS,MS:1001208,SEQUEST,]	9.5e-4	null	ms_run[1]:scan=9653	2984.2	3	1681.85593	561.28965	R	E	12	26
PSM	FEPFSNKGQTLVVQFTVK	-336_45320	P14211	1	Mouse_09-2020	null	[MS,MS:1001208,SEQUEST,]	3.6e-4	null	ms_run[1]:scan=9656	2985.1	3	2069.10697	690.37372	K	E	81	99
PSM	EPEEEDGENVTVSLIYR	-336_45338	F6WRF1	1	Mouse_09-2020	null	[MS,MS:1001208,SEQUEST,]	3.5e-2	null	ms_run[1]:scan=9659	2986.0	3	1978.92295	660.31285	R	D	290	307
PSM	LSDLLDWR	-336_45343	Q8VCB3	1	Mouse_09-2020	null	[MS,MS:1001208,SEQUEST,]	5.3e-4	null	ms_run[1]:scan=9661	2986.6	2	1017.53624	509.27182	R	L	592	600
PSM	SSFFVNGLTLGGQK	-336_45355	Q5SX49	1	Mouse_09-2020	null	[MS,MS:1001208,SEQUEST,]	3.6e-4	null	ms_run[1]:scan=9664	2987.5	2	1454.76360	727.88554	R	S	57	71
PSM	YVRPGGGFEPNFTLFEK	-336_45387	P11352	1	Mouse_09-2020	null	[MS,MS:1001208,SEQUEST,]	3.6e-4	null	ms_run[1]:scan=9670	2989.3	3	1957.98117	653.33174	K	E	96	113
PSM	ISVNDFIIK	-336_45416	Q8BMF4	1	Mouse_09-2020	null	[MS,MS:1001208,SEQUEST,]	6.3e-3	null	ms_run[1]:scan=9675	2990.8	2	1048.60320	524.80550	K	S	469	478
PSM	NSYLEVLLK	-336_45453	Q3TML0	1	Mouse_09-2020	null	[MS,MS:1001208,SEQUEST,]	3.6e-4	null	ms_run[1]:scan=9683	2993.3	2	1078.61479	539.81078	R	A	319	328
PSM	KYVLGNPLTPGINQGPQIDKEQHDKILDLIESGK	-336_45508	P24549	1	Mouse_09-2020	null	[MS,MS:1001208,SEQUEST,]	3.6e-4	null	ms_run[1]:scan=9693	2996.2	5	3758.00306	752.40828	K	E	329	363
PSM	FTVTPSTTQVVGILK	-336_45515	P47754	1	Mouse_09-2020	null	[MS,MS:1001208,SEQUEST,]	7.2e-4	null	ms_run[1]:scan=9694	2996.5	2	1590.91216	795.95871	K	Q	179	194
PSM	KYVLGNPLTPGINQGPQIDKEQHDKILDLIESGK	-336_45522	P24549	1	Mouse_09-2020	null	[MS,MS:1001208,SEQUEST,]	3.6e-4	null	ms_run[1]:scan=9696	2997.1	4	3758.01845	940.25854	K	E	329	363
PSM	VVLDDKDYFLFR	-336_45541	Q64433	1	Mouse_09-2020	null	[MS,MS:1001208,SEQUEST,]	7.2e-4	null	ms_run[1]:scan=9700	2998.4	3	1529.80066	510.60480	K	S	81	93
PSM	DFLAGGVAAAISK	-336_45583	P51881	1	Mouse_09-2020	null	[MS,MS:1001208,SEQUEST,]	3.6e-4	null	ms_run[1]:scan=9711	3001.9	2	1219.66802	610.33770	K	A	11	24
PSM	GYSFSLTTFSPSGK	-336_45590	P49722	1	Mouse_09-2020	null	[MS,MS:1001208,SEQUEST,]	3.6e-4	null	ms_run[1]:scan=9712	3002.2	2	1478.71672	739.86173	R	V	5	19
PSM	GVILAPYGPEWR	-336_45601	A0A0R4IZY2	1	Mouse_09-2020	null	[MS,MS:1001208,SEQUEST,]	4.5e-2	null	ms_run[1]:scan=9714	3002.7	2	1357.72588	679.36679	K	Q	121	133
PSM	LTLSALLDGK	-336_46060	Q60932	1	Mouse_09-2020	null	[MS,MS:1001208,SEQUEST,]	5.3e-4	null	ms_run[1]:scan=9807	3030.4	2	1030.61455	515.81078	K	V	270	280
PSM	VGEALVSHPEVPLISFTGSQPTAER	-336_47498	Q8BH00	1	Mouse_09-2020	null	[MS,MS:1001208,SEQUEST,]	5.0e-3	null	ms_run[1]:scan=10108	3120.7	3	2621.36551	874.45717	R	T	214	239
PSM	LTLSALIDGK	-336_46061	J3QMG3	1	Mouse_09-2020	null	[MS,MS:1001208,SEQUEST,]	5.3e-4	null	ms_run[1]:scan=9807	3030.4	2	1030.61455	515.81078	K	F	258	268
PSM	YAVLYQPLFDK	-336_46176	Q8BSH9	1	Mouse_09-2020	null	[MS,MS:1001208,SEQUEST,]	5.3e-4	null	ms_run[1]:scan=9834	3038.6	2	1356.72014	678.86355	K	F	106	117
PSM	LDNASAFQGAVISPHYDSLLVK	-336_46938	G5E8R3	1	Mouse_09-2020	null	[MS,MS:1001208,SEQUEST,]	3.6e-4	null	ms_run[1]:scan=9989	3084.6	3	2345.21390	782.40938	R	I	407	429
PSM	LSDGHFIPILGFGTYAPQEVPKSK	-336_47029	P70694	1	Mouse_09-2020	null	[MS,MS:1001208,SEQUEST,]	3.6e-4	null	ms_run[1]:scan=10008	3090.3	4	2601.37099	651.09824	R	T	10	34
PSM	NIYSLTPLLGQR	-336_47047	E9PWK1	1	Mouse_09-2020	null	[MS,MS:1001208,SEQUEST,]	5.3e-4	null	ms_run[1]:scan=10012	3091.5	2	1374.77495	687.89063	K	G	242	254
PSM	QAQIEVVPSASALIIK	-336_47059	P35979	1	Mouse_09-2020	null	[MS,MS:1001208,SEQUEST,]	3.0e-3	null	ms_run[1]:scan=10015	3092.4	2	1666.97344	833.99054	R	L	68	84
PSM	DYLTTYYSFHSGPVAEQEIVK	-336_47073	P40936	1	Mouse_09-2020	null	[MS,MS:1001208,SEQUEST,]	5.3e-4	null	ms_run[1]:scan=10018	3093.3	3	2447.18186	816.39703	K	S	20	41
PSM	ELFSNLQEFAGPSGK	-336_47085	A0A2R8VK72	1	Mouse_09-2020	null	[MS,MS:1001208,SEQUEST,]	4.0e-3	null	ms_run[1]:scan=10021	3094.2	2	1623.80290	812.40429	R	T	39	54
PSM	VFGFSLITNK	-336_47124	Q543K9	1	Mouse_09-2020	null	[MS,MS:1001208,SEQUEST,]	3.6e-4	null	ms_run[1]:scan=10029	3096.5	2	1125.63066	563.31877	R	V	235	245
PSM	TFVQENVYDEFVER	-336_47131	P47738	1	Mouse_09-2020	null	[MS,MS:1001208,SEQUEST,]	5.3e-4	null	ms_run[1]:scan=10030	3096.8	2	1774.82976	887.91777	R	V	327	341
PSM	RLPTLEQPIIPSDYVAIK	-336_46889	Q8C196	1	Mouse_09-2020	null	[MS,MS:1001208,SEQUEST,]	3.6e-4	null	ms_run[1]:scan=9980	3082.0	3	2053.16928	685.06125	K	P	1292	1310
PSM	TIGVSNFNPLQIER	-336_47259	P45376	1	Mouse_09-2020	null	[MS,MS:1001208,SEQUEST,]	7.2e-4	null	ms_run[1]:scan=10059	3106.0	2	1587.84953	794.42810	K	L	156	170
PSM	FSAPLPPQPWEGVR	-336_47316	Q63880	0	Mouse_09-2020	null	[MS,MS:1001208,SEQUEST,]	2.9e-2	null	ms_run[1]:scan=10073	3110.2	2	1580.82305	790.91463	R	A	78	92
PSM	FSAPLPPQPWEGVR	-336_47316	Q8VCU1	0	Mouse_09-2020	null	[MS,MS:1001208,SEQUEST,]	2.9e-2	null	ms_run[1]:scan=10073	3110.2	2	1580.82305	790.91463	R	A	78	92
PSM	VLPSIVNEVLK	-336_47336	F6QPR1	1	Mouse_09-2020	null	[MS,MS:1001208,SEQUEST,]	3.5e-2	null	ms_run[1]:scan=10077	3111.4	2	1210.74028	605.87391	R	V	42	53
PSM	LGILDVVVK	-336_47352	Q9DBM2	1	Mouse_09-2020	null	[MS,MS:1001208,SEQUEST,]	3.6e-4	null	ms_run[1]:scan=10079	3112.0	2	955.61943	478.31296	K	D	164	173
PSM	ILFIFIDSDHTDNQR	-336_47378	P09103	1	Mouse_09-2020	null	[MS,MS:1001208,SEQUEST,]	3.6e-4	null	ms_run[1]:scan=10085	3113.8	3	1833.91312	611.97585	K	L	288	303
PSM	ALESPERPFLAILGGAK	-336_47386	P09411	1	Mouse_09-2020	null	[MS,MS:1001208,SEQUEST,]	3.6e-4	null	ms_run[1]:scan=10086	3114.1	3	1768.99582	590.33672	K	A	200	217
PSM	VLQPTIFPVVPR	-336_47393	D3Z041	1	Mouse_09-2020	null	[MS,MS:1001208,SEQUEST,]	3.6e-4	null	ms_run[1]:scan=10087	3114.4	2	1365.82512	683.41628	K	L	358	370
PSM	FLTEELSLDQDRIVIR	-336_47432	G3UYJ7	0	Mouse_09-2020	null	[MS,MS:1001208,SEQUEST,]	3.6e-4	null	ms_run[1]:scan=10097	3117.4	3	1947.05436	649.68971	K	F	223	239
PSM	FLTEELSLDQDRIVIR	-336_47432	O35215	0	Mouse_09-2020	null	[MS,MS:1001208,SEQUEST,]	3.6e-4	null	ms_run[1]:scan=10097	3117.4	3	1947.05436	649.68971	K	F	84	100
PSM	LFQLPTPPLSR	-336_47446	D3Z5Y5	1	Mouse_09-2020	null	[MS,MS:1001208,SEQUEST,]	5.3e-4	null	ms_run[1]:scan=10100	3118.3	2	1268.73674	634.87171	K	Q	35	46
PSM	IAEVGGVPYLLPLVNKK	-336_47289	A0A1L1SSF8	1	Mouse_09-2020	null	[MS,MS:1001208,SEQUEST,]	7.2e-4	null	ms_run[1]:scan=10068	3108.7	3	1810.08414	604.03275	R	V	26	43
PSM	VYGPVYTLYLGR	-336_46816	Q91X77	1	Mouse_09-2020	null	[MS,MS:1001208,SEQUEST,]	3.6e-4	null	ms_run[1]:scan=9967	3078.2	2	1400.75688	700.88227	K	P	60	72
PSM	DFTPSGIAGAFR	-336_46784	F8WHP8	1	Mouse_09-2020	null	[MS,MS:1001208,SEQUEST,]	3.6e-4	null	ms_run[1]:scan=9960	3076.1	2	1238.61711	619.81184	R	G	16	28
PSM	FTDVSYPIIISPAR	-336_46762	G3X982	1	Mouse_09-2020	null	[MS,MS:1001208,SEQUEST,]	3.6e-4	null	ms_run[1]:scan=9957	3075.3	2	1578.85381	789.92995	K	L	277	291
PSM	FSAPLPPQPWEGVR	-336_46216	Q63880	0	Mouse_09-2020	null	[MS,MS:1001208,SEQUEST,]	5.3e-4	null	ms_run[1]:scan=9845	3041.9	2	1580.82341	790.91463	R	A	78	92
PSM	FSAPLPPQPWEGVR	-336_46216	Q8VCU1	0	Mouse_09-2020	null	[MS,MS:1001208,SEQUEST,]	5.3e-4	null	ms_run[1]:scan=9845	3041.9	2	1580.82341	790.91463	R	A	78	92
PSM	ITSLAQLNAANHDAAIFPGGFGAAK	-336_46264	Q9D172	1	Mouse_09-2020	null	[MS,MS:1001208,SEQUEST,]	3.6e-4	null	ms_run[1]:scan=9852	3043.9	3	2455.27457	819.09580	K	L	115	140
PSM	TFVQENVYDEFVERSVAR	-336_46275	P47738	1	Mouse_09-2020	null	[MS,MS:1001208,SEQUEST,]	5.3e-4	null	ms_run[1]:scan=9855	3044.8	3	2188.06711	730.02716	R	K	327	345
PSM	RLWWLDLK	-336_46295	Q91X72	1	Mouse_09-2020	null	[MS,MS:1001208,SEQUEST,]	3.7e-2	null	ms_run[1]:scan=9859	3046.0	2	1129.65203	565.32948	R	G	377	385
PSM	EFLPQYSALISK	-336_46309	Q61635	1	Mouse_09-2020	null	[MS,MS:1001208,SEQUEST,]	3.6e-4	null	ms_run[1]:scan=9864	3047.5	2	1395.75286	698.37956	K	G	23	35
PSM	DFSAFFQK	-336_46365	Q9Z2I0	1	Mouse_09-2020	null	[MS,MS:1001208,SEQUEST,]	6.3e-3	null	ms_run[1]:scan=9879	3052.1	2	989.47338	495.23999	K	R	284	292
PSM	AAVAWEAGKPLSIEEIEVAPPK	-336_46372	P28474	1	Mouse_09-2020	null	[MS,MS:1001208,SEQUEST,]	3.6e-4	null	ms_run[1]:scan=9880	3052.4	3	2305.24454	769.08613	K	H	10	32
PSM	QFLPFLQR	-336_46391	Q78PY7	1	Mouse_09-2020	null	[MS,MS:1001208,SEQUEST,]	7.2e-4	null	ms_run[1]:scan=9884	3053.6	2	1048.59441	524.80055	K	G	516	524
PSM	TIILYDTNLPDVSAK	-336_46407	E9Q1Q9	1	Mouse_09-2020	null	[MS,MS:1001208,SEQUEST,]	3.6e-4	null	ms_run[1]:scan=9887	3054.5	2	1662.89787	831.95108	R	F	154	169
PSM	YLTVAAIFR	-336_46432	Q7TMM9	1	Mouse_09-2020	null	[MS,MS:1001208,SEQUEST,]	7.2e-4	null	ms_run[1]:scan=9893	3056.3	2	1053.60649	527.30821	R	R	310	319
PSM	KYVLGNPLTPGINQGPQIDKEQHDKILDLIESGK	-336_46455	P24549	1	Mouse_09-2020	null	[MS,MS:1001208,SEQUEST,]	3.6e-4	null	ms_run[1]:scan=9898	3057.8	5	3758.00977	752.40828	K	E	329	363
PSM	LLVVYPWTQR	-336_46466	A8DUK4	1	Mouse_09-2020	null	[MS,MS:1001208,SEQUEST,]	3.6e-4	null	ms_run[1]:scan=9901	3058.7	2	1274.72612	637.86642	R	F	32	42
PSM	GLVYETSVLDPDEGIRFR	-336_46493	Q9CZU6	1	Mouse_09-2020	null	[MS,MS:1001208,SEQUEST,]	3.6e-4	null	ms_run[1]:scan=9905	3059.9	3	2066.05680	689.35662	K	Y	77	95
PSM	FYGPEGPYGVFAGR	-336_46551	O55022	1	Mouse_09-2020	null	[MS,MS:1001208,SEQUEST,]	3.6e-4	null	ms_run[1]:scan=9917	3063.5	2	1516.72331	758.86461	K	A	106	120
PSM	AFTGFIVEADTPGIHIGK	-336_46571	P45952	1	Mouse_09-2020	null	[MS,MS:1001208,SEQUEST,]	3.6e-4	null	ms_run[1]:scan=9920	3064.4	3	1872.98618	624.99999	K	E	218	236
PSM	SLFSSAENEPPVPLVGNWRPPQPVKGR	-336_46585	P16015	1	Mouse_09-2020	null	[MS,MS:1001208,SEQUEST,]	3.6e-4	null	ms_run[1]:scan=9925	3065.9	4	2958.56484	740.39507	R	V	227	254
PSM	GLSSLLYGSIPK	-336_46604	Q8JZU2	1	Mouse_09-2020	null	[MS,MS:1001208,SEQUEST,]	3.6e-4	null	ms_run[1]:scan=9928	3066.7	2	1234.70439	617.85572	R	A	86	98
PSM	LYFEELSLER	-336_46698	Q8C196	1	Mouse_09-2020	null	[MS,MS:1001208,SEQUEST,]	3.6e-4	null	ms_run[1]:scan=9943	3071.1	2	1298.66252	649.83499	K	L	1030	1040
PSM	VDFPQDQLATLTGR	-336_46708	P08249	1	Mouse_09-2020	null	[MS,MS:1001208,SEQUEST,]	3.6e-4	null	ms_run[1]:scan=9944	3071.4	2	1560.80205	780.90446	K	Q	216	230
PSM	SSGPTSLFAVTVAPPGAR	-336_46124	Q8VEK3	1	Mouse_09-2020	null	[MS,MS:1001208,SEQUEST,]	3.6e-4	null	ms_run[1]:scan=9821	3034.7	2	1714.91326	857.95977	K	G	182	200
PSM	LTSIDKWFLYK	-336_45222	Q8C196	1	Mouse_09-2020	null	[MS,MS:1001208,SEQUEST,]	3.6e-4	null	ms_run[1]:scan=9638	2979.7	3	1413.77808	471.93074	R	R	870	881
PSM	DFSATDLTEFAAR	-336_50268	Q8BWT1	1	Mouse_09-2020	null	[MS,MS:1001208,SEQUEST,]	3.6e-4	null	ms_run[1]:scan=10749	3315.7	2	1443.67656	722.34116	K	A	26	39
PSM	LLEPVLLLGK	-336_50307	P14131	1	Mouse_09-2020	null	[MS,MS:1001208,SEQUEST,]	2.6e-3	null	ms_run[1]:scan=10761	3319.3	2	1094.71868	547.86282	K	R	51	61
PSM	ALQLGTLFSPAEALK	-336_53145	P42125	1	Mouse_09-2020	null	[MS,MS:1001208,SEQUEST,]	3.6e-4	null	ms_run[1]:scan=11538	3567.0	2	1558.88640	779.94560	R	G	192	207
PSM	DFTATFGPLDSLNTR	-336_53183	G5E8R3	1	Mouse_09-2020	null	[MS,MS:1001208,SEQUEST,]	3.6e-4	null	ms_run[1]:scan=11547	3569.7	2	1654.80962	827.90720	K	F	1022	1037
PSM	FFPLEAWQIGK	-336_53260	G3UYJ7	0	Mouse_09-2020	null	[MS,MS:1001208,SEQUEST,]	3.6e-4	null	ms_run[1]:scan=11566	3575.5	2	1335.71025	668.35843	R	G	239	250
PSM	FFPLEAWQIGK	-336_53260	O35215	0	Mouse_09-2020	null	[MS,MS:1001208,SEQUEST,]	3.6e-4	null	ms_run[1]:scan=11566	3575.5	2	1335.71025	668.35843	R	G	100	111
PSM	VVGVPVALDLITSGR	-336_53271	Q9DBM2	1	Mouse_09-2020	null	[MS,MS:1001208,SEQUEST,]	3.6e-4	null	ms_run[1]:scan=11569	3576.5	2	1495.88445	748.44577	R	I	140	155
PSM	AGVPPGVINIVFGTGPR	-336_53295	Q8BH00	1	Mouse_09-2020	null	[MS,MS:1001208,SEQUEST,]	1.6e-2	null	ms_run[1]:scan=11576	3578.8	2	1650.93462	825.96994	K	G	197	214
PSM	LLVPYLIEAVR	-336_53301	Q61425	1	Mouse_09-2020	null	[MS,MS:1001208,SEQUEST,]	3.6e-4	null	ms_run[1]:scan=11577	3579.1	2	1285.78874	643.39756	R	H	222	233
PSM	AWLLGLLR	-336_53351	Q9QXF8	1	Mouse_09-2020	null	[MS,MS:1001208,SEQUEST,]	7.2e-4	null	ms_run[1]:scan=11593	3584.1	2	941.59319	471.30019	K	H	47	55
PSM	DFIDYYLIK	-336_53368	Q64458	1	Mouse_09-2020	null	[MS,MS:1001208,SEQUEST,]	5.3e-4	null	ms_run[1]:scan=11597	3585.3	2	1189.61394	595.31061	R	K	262	271
PSM	TFNDNFVLFLQK	-336_53138	P00186	1	Mouse_09-2020	null	[MS,MS:1001208,SEQUEST,]	5.3e-4	null	ms_run[1]:scan=11536	3566.4	2	1485.77422	743.39046	K	V	254	266
PSM	ANAIAWALAQIPQK	-336_53373	Q8K169	0	Mouse_09-2020	null	[MS,MS:1001208,SEQUEST,]	3.6e-4	null	ms_run[1]:scan=11599	3586.0	2	1494.84380	747.92500	K	L	322	336
PSM	ANAIAWALAQIPQK	-336_53373	Q3UEP4	0	Mouse_09-2020	null	[MS,MS:1001208,SEQUEST,]	3.6e-4	null	ms_run[1]:scan=11599	3586.0	2	1494.84380	747.92500	K	L	322	336
PSM	LLGQFTLIGIPPAPR	-336_53448	P38647	1	Mouse_09-2020	null	[MS,MS:1001208,SEQUEST,]	3.6e-4	null	ms_run[1]:scan=11622	3593.3	2	1592.95378	796.97978	K	V	499	514
PSM	SQAPVYFYEFQHLSSFIK	-336_53476	Q8QZR3	1	Mouse_09-2020	null	[MS,MS:1001208,SEQUEST,]	1.4e-3	null	ms_run[1]:scan=11629	3595.4	3	2191.08835	731.03347	R	V	428	446
PSM	FVSISDLFVPK	-336_53483	Q61598	1	Mouse_09-2020	null	[MS,MS:1001208,SEQUEST,]	3.6e-4	null	ms_run[1]:scan=11631	3596.0	2	1251.69951	626.35281	K	L	380	391
PSM	ASYISSAQLDQPDPGAVAAAAIFR	-336_53488	Q8VC30	1	Mouse_09-2020	null	[MS,MS:1001208,SEQUEST,]	3.6e-4	null	ms_run[1]:scan=11633	3596.6	3	2419.22733	807.07992	R	I	544	568
PSM	DATNVGDEGGFAPNILENKEALELLK	-336_53518	P17182	1	Mouse_09-2020	null	[MS,MS:1001208,SEQUEST,]	3.6e-4	null	ms_run[1]:scan=11638	3598.1	3	2757.40097	919.80289	K	A	203	229
PSM	FGFPFVLAAR	-336_53581	Q283N4	1	Mouse_09-2020	null	[MS,MS:1001208,SEQUEST,]	3.6e-4	null	ms_run[1]:scan=11654	3604.0	2	1124.62602	562.81620	R	S	115	125
PSM	EFADSLGVPFLETSAK	-336_53588	Q9D1G1	1	Mouse_09-2020	null	[MS,MS:1001208,SEQUEST,]	5.3e-4	null	ms_run[1]:scan=11655	3604.3	2	1710.86138	855.93288	K	A	138	154
PSM	IAEVGGVPYLLPLVNK	-336_53674	A0A1L1SSF8	1	Mouse_09-2020	null	[MS,MS:1001208,SEQUEST,]	5.3e-4	null	ms_run[1]:scan=11674	3610.4	2	1681.99040	841.49800	R	K	26	42
PSM	VHLTGINVNPNALFPPVEFPAPR	-336_53414	P19096	1	Mouse_09-2020	null	[MS,MS:1001208,SEQUEST,]	3.6e-4	null	ms_run[1]:scan=11610	3589.6	3	2499.35227	833.78841	K	T	803	826
PSM	LENYPIPELGPNDVLLK	-336_53055	Q64442	1	Mouse_09-2020	null	[MS,MS:1001208,SEQUEST,]	1.5e-2	null	ms_run[1]:scan=11514	3559.7	2	1924.04363	962.52494	R	H	22	39
PSM	GSIDPYVYLPFGNGPR	-336_53016	Q64459	1	Mouse_09-2020	null	[MS,MS:1001208,SEQUEST,]	5.3e-4	null	ms_run[1]:scan=11507	3557.6	2	1751.87749	876.44121	K	C	426	442
PSM	NNDLILYYFSDAK	-336_52978	Q8JZR0	1	Mouse_09-2020	null	[MS,MS:1001208,SEQUEST,]	5.3e-4	null	ms_run[1]:scan=11499	3555.2	2	1575.76995	788.38811	K	L	63	76
PSM	FDFVLQYLNK	-336_52420	Q571F8	1	Mouse_09-2020	null	[MS,MS:1001208,SEQUEST,]	3.6e-4	null	ms_run[1]:scan=11374	3517.3	2	1286.67912	643.84261	K	A	288	298
PSM	SGSLAVDNADPILKIPFASIASK	-336_52466	A0A0G2JGI9	1	Mouse_09-2020	null	[MS,MS:1001208,SEQUEST,]	3.6e-4	null	ms_run[1]:scan=11387	3521.2	3	2314.26615	772.09328	K	T	876	899
PSM	WDAWNALGSLPK	-336_52480	Q9WUR2	1	Mouse_09-2020	null	[MS,MS:1001208,SEQUEST,]	3.6e-4	null	ms_run[1]:scan=11390	3522.2	2	1357.69133	679.34859	K	T	91	103
PSM	ALALAQEILPQAPIAVR	-336_52493	F6YTG0	1	Mouse_09-2020	null	[MS,MS:1001208,SEQUEST,]	3.0e-3	null	ms_run[1]:scan=11392	3522.7	2	1774.05998	887.53290	R	G	134	151
PSM	FFNQLFSGLDPHALAGR	-336_52499	Q9DBE0	1	Mouse_09-2020	null	[MS,MS:1001208,SEQUEST,]	3.6e-4	null	ms_run[1]:scan=11394	3523.4	3	1889.96665	630.66008	R	I	89	106
PSM	FSTANPVYVGNVAWAHILAAR	-336_52503	P26150	1	Mouse_09-2020	null	[MS,MS:1001208,SEQUEST,]	5.3e-4	null	ms_run[1]:scan=11395	3523.7	3	2257.18943	753.06740	K	L	218	239
PSM	AVVLPISLATTFK	-336_52518	Q8VCN5	1	Mouse_09-2020	null	[MS,MS:1001208,SEQUEST,]	3.0e-3	null	ms_run[1]:scan=11398	3524.6	2	1359.82622	680.41595	R	D	35	48
PSM	LFIWVLR	-336_52520	A0A2R8VHD0	1	Mouse_09-2020	null	[MS,MS:1001208,SEQUEST,]	2.6e-3	null	ms_run[1]:scan=11400	3525.2	2	946.58769	473.79728	R	Y	197	204
PSM	IAQFLSGIPETVPLSTVNR	-336_52559	Q8VCH0	0	Mouse_09-2020	null	[MS,MS:1001208,SEQUEST,]	3.6e-4	null	ms_run[1]:scan=11409	3527.9	2	2042.12883	1021.56767	R	C	103	122
PSM	IAQFLSGIPETVPLSTVNR	-336_52559	Q921H8	0	Mouse_09-2020	null	[MS,MS:1001208,SEQUEST,]	3.6e-4	null	ms_run[1]:scan=11409	3527.9	2	2042.12883	1021.56767	R	C	103	122
PSM	ANWYFLLAR	-336_52577	P45952	1	Mouse_09-2020	null	[MS,MS:1001208,SEQUEST,]	3.6e-4	null	ms_run[1]:scan=11414	3529.5	2	1153.61577	577.31128	K	N	198	207
PSM	AIAELGIYPAVDPLDSTSR	-336_52681	P56480	1	Mouse_09-2020	null	[MS,MS:1001208,SEQUEST,]	3.6e-4	null	ms_run[1]:scan=11438	3536.7	2	1988.03411	994.52039	R	M	388	407
PSM	AWNIWADIPAPK	-336_52684	Q9DBF1	1	Mouse_09-2020	null	[MS,MS:1001208,SEQUEST,]	3.6e-4	null	ms_run[1]:scan=11439	3537.0	2	1381.72673	691.36679	K	G	98	110
PSM	EANNFLWPFK	-336_52706	P14148	1	Mouse_09-2020	null	[MS,MS:1001208,SEQUEST,]	7.2e-4	null	ms_run[1]:scan=11443	3538.2	2	1265.63140	633.31931	K	S	225	235
PSM	YIVFVEGYPLTISGK	-336_52715	Q8VCW8	1	Mouse_09-2020	null	[MS,MS:1001208,SEQUEST,]	3.6e-4	null	ms_run[1]:scan=11446	3539.1	2	1685.91741	843.46108	R	Q	585	600
PSM	AIAELGIYPAVDPLDSTSR	-336_52730	P56480	1	Mouse_09-2020	null	[MS,MS:1001208,SEQUEST,]	3.6e-4	null	ms_run[1]:scan=11448	3539.7	3	1988.03409	663.34935	R	M	388	407
PSM	DLGFFGIYK	-336_52764	Q9QXX4	1	Mouse_09-2020	null	[MS,MS:1001208,SEQUEST,]	3.2e-3	null	ms_run[1]:scan=11455	3541.9	2	1059.55168	530.27912	R	A	477	486
PSM	SIGPLTFVFTGTGNVSK	-336_52788	Q99K67	1	Mouse_09-2020	null	[MS,MS:1001208,SEQUEST,]	2.4e-3	null	ms_run[1]:scan=11462	3544.2	2	1724.92241	862.96452	K	A	213	230
PSM	GIAVHPELFSIDNGLLTPTLK	-336_52967	D3Z041	1	Mouse_09-2020	null	[MS,MS:1001208,SEQUEST,]	3.6e-4	null	ms_run[1]:scan=11497	3554.6	3	2235.23746	745.75097	K	K	656	677
PSM	DASPGSPLEKLVSSVSDLPK	-336_53755	P54869	1	Mouse_09-2020	null	[MS,MS:1001208,SEQUEST,]	5.3e-4	null	ms_run[1]:scan=11700	3618.6	3	2026.07206	676.02828	K	L	428	448
PSM	FSVLVPLLAR	-336_52405	Q99P30	1	Mouse_09-2020	null	[MS,MS:1001208,SEQUEST,]	7.2e-4	null	ms_run[1]:scan=11372	3516.7	2	1114.69866	557.85278	K	G	40	50
PSM	TLASLSPETSLFIIASK	-336_53801	P06745	1	Mouse_09-2020	null	[MS,MS:1001208,SEQUEST,]	3.1e-2	null	ms_run[1]:scan=11715	3623.3	2	1777.99932	889.50093	K	F	195	212
PSM	DLLTAVESYANAK	-336_53825	Q91WN4	1	Mouse_09-2020	null	[MS,MS:1001208,SEQUEST,]	3.6e-4	null	ms_run[1]:scan=11724	3626.6	2	1394.71538	697.86173	K	H	117	130
PSM	GQETSTNPIASIFAWSR	-336_54578	O88844	1	Mouse_09-2020	null	[MS,MS:1001208,SEQUEST,]	3.6e-4	null	ms_run[1]:scan=11966	3706.4	2	1864.92119	932.96304	K	L	322	339
PSM	LKEIVTNFLAGFEP	-336_54601	Q03265	1	Mouse_09-2020	null	[MS,MS:1001208,SEQUEST,]	1.5e-2	null	ms_run[1]:scan=11972	3708.3	2	1577.85893	789.43232	K	0	540	554
PSM	VAVLGASGGIGQPLSLLLK	-336_54613	P08249	1	Mouse_09-2020	null	[MS,MS:1001208,SEQUEST,]	3.6e-4	null	ms_run[1]:scan=11975	3709.2	2	1793.08891	897.04839	K	S	27	46
PSM	AFAISGPFNVQFLVK	-336_54663	Q8C196	1	Mouse_09-2020	null	[MS,MS:1001208,SEQUEST,]	5.3e-4	null	ms_run[1]:scan=11988	3713.3	2	1637.90581	819.45613	K	N	1233	1248
PSM	AEELGLPILGVLR	-336_54754	Q8VCH0	0	Mouse_09-2020	null	[MS,MS:1001208,SEQUEST,]	3.6e-4	null	ms_run[1]:scan=12017	3723.3	2	1379.82585	690.41648	K	Y	293	306
PSM	AEELGLPILGVLR	-336_54754	Q921H8	0	Mouse_09-2020	null	[MS,MS:1001208,SEQUEST,]	3.6e-4	null	ms_run[1]:scan=12017	3723.3	2	1379.82585	690.41648	K	Y	293	306
PSM	TTPDVIFVFGFR	-336_54796	P62849	1	Mouse_09-2020	null	[MS,MS:1001208,SEQUEST,]	3.6e-4	null	ms_run[1]:scan=12026	3726.0	2	1398.73967	699.87444	K	H	50	62
PSM	EFADSLGIPFLETSAK	-336_54899	P62821	1	Mouse_09-2020	null	[MS,MS:1001208,SEQUEST,]	2.0e-2	null	ms_run[1]:scan=12057	3735.3	2	1724.87309	862.94071	K	A	141	157
PSM	LFPVAYNLIKPFLSEDTR	-336_55073	Q99J08	1	Mouse_09-2020	null	[MS,MS:1001208,SEQUEST,]	5.3e-4	null	ms_run[1]:scan=12100	3748.6	3	2123.15238	708.38937	K	K	197	215
PSM	LILDWVPYINGK	-336_54561	Q9CPX8	1	Mouse_09-2020	null	[MS,MS:1001208,SEQUEST,]	5.3e-4	null	ms_run[1]:scan=11961	3704.7	2	1430.80339	715.90574	R	K	40	52
PSM	VLGELWPLFGGR	-336_55085	P55096	1	Mouse_09-2020	null	[MS,MS:1001208,SEQUEST,]	3.6e-4	null	ms_run[1]:scan=12103	3749.6	2	1343.74809	672.37715	R	T	485	497
PSM	SIFSAVLDELK	-336_55096	Q8C196	1	Mouse_09-2020	null	[MS,MS:1001208,SEQUEST,]	3.6e-4	null	ms_run[1]:scan=12109	3751.6	2	1221.67302	611.33990	R	A	1090	1101
PSM	DLLEVADILEK	-336_55102	Q99LP6	1	Mouse_09-2020	null	[MS,MS:1001208,SEQUEST,]	5.3e-4	null	ms_run[1]:scan=12110	3751.9	2	1257.69487	629.35047	K	T	110	121
PSM	EAETFPFNPFDLTK	-336_55134	P24270	1	Mouse_09-2020	null	[MS,MS:1001208,SEQUEST,]	3.2e-2	null	ms_run[1]:scan=12119	3754.7	2	1655.79534	828.40122	K	W	288	302
PSM	DNLEFFLTNLGK	-336_55148	P19096	1	Mouse_09-2020	null	[MS,MS:1001208,SEQUEST,]	3.6e-4	null	ms_run[1]:scan=12121	3755.3	2	1410.72698	705.86682	K	H	791	803
PSM	YSQFINFPIYVWSSK	-336_55261	P08113	1	Mouse_09-2020	null	[MS,MS:1001208,SEQUEST,]	5.3e-4	null	ms_run[1]:scan=12151	3764.5	2	1878.94316	939.97489	K	E	271	286
PSM	GLGTDEDSILNLLTSR	-336_55277	P48036	1	Mouse_09-2020	null	[MS,MS:1001208,SEQUEST,]	3.6e-4	null	ms_run[1]:scan=12155	3765.9	2	1703.88078	852.44415	K	N	28	44
PSM	YSQFINFPIYVWSSK	-336_55311	P08113	1	Mouse_09-2020	null	[MS,MS:1001208,SEQUEST,]	3.6e-4	null	ms_run[1]:scan=12168	3770.5	3	1878.94352	626.98568	K	E	271	286
PSM	DVFLGTFLYEYSR	-336_55971	P07724	1	Mouse_09-2020	null	[MS,MS:1001208,SEQUEST,]	3.6e-4	null	ms_run[1]:scan=12418	3855.5	2	1609.78996	805.39848	K	H	348	361
PSM	LLVVYPWTQR	-336_55093	A8DUK4	1	Mouse_09-2020	null	[MS,MS:1001208,SEQUEST,]	1.5e-2	null	ms_run[1]:scan=12106	3750.5	2	1274.72478	637.86642	R	F	32	42
PSM	AAGVSVEPFWPGLFAK	-336_54542	P47955	1	Mouse_09-2020	null	[MS,MS:1001208,SEQUEST,]	7.1e-3	null	ms_run[1]:scan=11952	3701.7	2	1675.88445	838.44577	K	L	34	50
PSM	VAEQTPLTALYVANLIK	-336_54370	P47738	1	Mouse_09-2020	null	[MS,MS:1001208,SEQUEST,]	3.6e-4	null	ms_run[1]:scan=11897	3682.8	3	1844.05368	615.35578	K	A	212	229
PSM	VTIAQGGVLPNIQAVLLPK	-336_54364	Q6GSS7	1	Mouse_09-2020	null	[MS,MS:1001208,SEQUEST,]	3.6e-4	null	ms_run[1]:scan=11895	3682.2	3	1931.16922	644.39445	K	T	101	120
PSM	IFNTNNLWISLGAVK	-336_53837	Q91ZJ5	1	Mouse_09-2020	null	[MS,MS:1001208,SEQUEST,]	5.3e-4	null	ms_run[1]:scan=11727	3627.5	2	1689.93157	845.46977	K	L	326	341
PSM	GFFELFPSVSR	-336_53851	Q3TVK3	1	Mouse_09-2020	null	[MS,MS:1001208,SEQUEST,]	3.6e-4	null	ms_run[1]:scan=11729	3628.1	2	1285.65813	643.33241	K	L	460	471
PSM	LGIFGFLSTGDK	-336_53863	Q63880	0	Mouse_09-2020	null	[MS,MS:1001208,SEQUEST,]	5.3e-4	null	ms_run[1]:scan=11731	3628.7	2	1254.67314	627.84007	R	M	183	195
PSM	LGIFGFLSTGDK	-336_53863	Q8VCU1	0	Mouse_09-2020	null	[MS,MS:1001208,SEQUEST,]	5.3e-4	null	ms_run[1]:scan=11731	3628.7	2	1254.67314	627.84007	R	M	183	195
PSM	DIEVQDFLIPK	-336_53874	A0A2R8VHY1	1	Mouse_09-2020	null	[MS,MS:1001208,SEQUEST,]	3.6e-4	null	ms_run[1]:scan=11735	3630.0	2	1316.71050	658.85846	R	S	225	236
PSM	SADTLWGIQKELQF	-336_53878	A0A1B0GSR9	1	Mouse_09-2020	null	[MS,MS:1001208,SEQUEST,]	5.3e-4	null	ms_run[1]:scan=11736	3630.3	2	1635.83843	818.42249	K	0	302	316
PSM	LGLDFPNLPYLIDGSHK	-336_53901	P10649	0	Mouse_09-2020	null	[MS,MS:1001208,SEQUEST,]	3.6e-4	null	ms_run[1]:scan=11742	3632.2	3	1899.00180	633.67188	K	T	53	70
PSM	LGLDFPNLPYLIDGSHK	-336_53901	D3YX76	0	Mouse_09-2020	null	[MS,MS:1001208,SEQUEST,]	3.6e-4	null	ms_run[1]:scan=11742	3632.2	3	1899.00180	633.67188	K	T	19	36
PSM	ANLIASVLAQIPQK	-336_53924	Q8BWQ1	1	Mouse_09-2020	null	[MS,MS:1001208,SEQUEST,]	3.6e-4	null	ms_run[1]:scan=11747	3633.7	2	1465.87432	733.44048	K	L	321	335
PSM	LGLDFPNLPYLIDGSHK	-336_53977	P10649	0	Mouse_09-2020	null	[MS,MS:1001208,SEQUEST,]	3.6e-4	null	ms_run[1]:scan=11761	3638.1	2	1899.00298	950.00418	K	T	53	70
PSM	LGLDFPNLPYLIDGSHK	-336_53977	D3YX76	0	Mouse_09-2020	null	[MS,MS:1001208,SEQUEST,]	3.6e-4	null	ms_run[1]:scan=11761	3638.1	2	1899.00298	950.00418	K	T	19	36
PSM	AIIIFVPVPQLK	-336_54080	P62082	1	Mouse_09-2020	null	[MS,MS:1001208,SEQUEST,]	5.3e-4	null	ms_run[1]:scan=11812	3656.0	2	1337.85674	669.43140	K	F	59	71
PSM	GFLDVVAALR	-336_54086	Q63880	0	Mouse_09-2020	null	[MS,MS:1001208,SEQUEST,]	3.6e-4	null	ms_run[1]:scan=11813	3656.3	2	1060.61553	530.81112	R	V	201	211
PSM	GFLDVVAALR	-336_54086	Q8VCU1	0	Mouse_09-2020	null	[MS,MS:1001208,SEQUEST,]	3.6e-4	null	ms_run[1]:scan=11813	3656.3	2	1060.61553	530.81112	R	V	201	211
PSM	YNTFGEALKQPDGIAVVGIFLK	-336_54104	P16015	1	Mouse_09-2020	null	[MS,MS:1001208,SEQUEST,]	3.6e-4	null	ms_run[1]:scan=11822	3659.4	3	2380.29142	794.10189	K	G	127	149
PSM	WFWDFATR	-336_54108	Q91X72	1	Mouse_09-2020	null	[MS,MS:1001208,SEQUEST,]	3.6e-4	null	ms_run[1]:scan=11825	3660.6	2	1128.52654	564.76671	K	Q	167	175
PSM	FALDGFFSTIR	-336_54187	P50172	1	Mouse_09-2020	null	[MS,MS:1001208,SEQUEST,]	3.6e-4	null	ms_run[1]:scan=11847	3667.5	2	1273.65727	637.33241	K	E	188	199
PSM	GIFVIGFSYPVVPK	-336_54244	O88986	1	Mouse_09-2020	null	[MS,MS:1001208,SEQUEST,]	3.6e-4	null	ms_run[1]:scan=11865	3673.1	2	1522.86858	761.93704	K	K	367	381
PSM	NALLPEGIPLLLK	-336_54291	O08601	1	Mouse_09-2020	null	[MS,MS:1001208,SEQUEST,]	5.3e-4	null	ms_run[1]:scan=11879	3677.3	2	1390.86675	695.93704	K	A	479	492
PSM	IAIYELLFK	-336_54300	A0A338P731	1	Mouse_09-2020	null	[MS,MS:1001208,SEQUEST,]	3.6e-4	null	ms_run[1]:scan=11881	3678.0	2	1109.66094	555.33389	R	G	9	18
PSM	IWVLDYFGGPK	-336_54307	K4DI63	1	Mouse_09-2020	null	[MS,MS:1001208,SEQUEST,]	5.3e-4	null	ms_run[1]:scan=11882	3678.3	2	1294.68376	647.84516	R	V	71	82
PSM	VTIAQGGVLPNIQAVLLPK	-336_54314	Q6GSS7	1	Mouse_09-2020	null	[MS,MS:1001208,SEQUEST,]	5.3e-4	null	ms_run[1]:scan=11883	3678.6	2	1931.17192	966.08804	K	T	101	120
PSM	VAEQTPLTALYVANLIK	-336_54319	P47738	1	Mouse_09-2020	null	[MS,MS:1001208,SEQUEST,]	5.3e-4	null	ms_run[1]:scan=11884	3678.9	2	1844.05498	922.53003	K	A	212	229
PSM	TAVDSGIALLTNFQVTK	-336_53815	Q8C196	1	Mouse_09-2020	null	[MS,MS:1001208,SEQUEST,]	3.6e-4	null	ms_run[1]:scan=11722	3626.0	2	1777.97075	889.48836	R	F	1455	1472
PSM	IFVWDWQR	-336_50288	A0A0R4J135	0	Mouse_09-2020	null	[MS,MS:1001208,SEQUEST,]	3.6e-4	null	ms_run[1]:scan=10756	3317.8	2	1149.58428	575.29563	R	E	228	236
PSM	IFVWDWQR	-336_50288	P17563	0	Mouse_09-2020	null	[MS,MS:1001208,SEQUEST,]	3.6e-4	null	ms_run[1]:scan=10756	3317.8	2	1149.58428	575.29563	R	E	228	236
PSM	AAATFNPELITHILDGSPENTR	-336_52379	Q9R0H0	1	Mouse_09-2020	null	[MS,MS:1001208,SEQUEST,]	3.6e-4	null	ms_run[1]:scan=11364	3514.0	3	2367.19352	789.73616	R	R	10	32
PSM	KYSQFINFPIYVWSSK	-336_52360	P08113	1	Mouse_09-2020	null	[MS,MS:1001208,SEQUEST,]	3.6e-4	null	ms_run[1]:scan=11360	3512.8	3	2007.03806	669.68400	R	E	270	286
PSM	GYPTLLLFR	-336_50911	E9PXX7	1	Mouse_09-2020	null	[MS,MS:1001208,SEQUEST,]	3.0e-3	null	ms_run[1]:scan=10954	3383.1	2	1079.62480	540.31603	R	G	307	316
PSM	LGYFLALTGYR	-336_50919	Q8QZS1	1	Mouse_09-2020	null	[MS,MS:1001208,SEQUEST,]	3.6e-4	null	ms_run[1]:scan=10957	3384.1	2	1273.69451	637.35061	K	K	190	201
PSM	IEFEGQSVDFVDPNKQNLIAEVSTK	-336_51004	Q8C196	1	Mouse_09-2020	null	[MS,MS:1001208,SEQUEST,]	3.6e-4	null	ms_run[1]:scan=10984	3393.0	3	2807.41312	936.47478	K	V	183	208
PSM	AAFVAYALAFPR	-336_51024	A0A2R8VHP2	1	Mouse_09-2020	null	[MS,MS:1001208,SEQUEST,]	3.6e-4	null	ms_run[1]:scan=10990	3395.0	2	1296.71062	648.85860	R	F	270	282
PSM	SYEAYVLNIIR	-336_51031	A0A0A6YX05	1	Mouse_09-2020	null	[MS,MS:1001208,SEQUEST,]	3.6e-4	null	ms_run[1]:scan=10991	3395.3	2	1340.72075	670.86408	K	L	41	52
PSM	KFPLDPLITHVLPFEK	-336_51048	P00329	1	Mouse_09-2020	null	[MS,MS:1001208,SEQUEST,]	3.6e-4	null	ms_run[1]:scan=10997	3397.1	3	1894.08469	632.03275	K	N	340	356
PSM	SLFSSAENEPPVPLVGNWRPPQPVK	-336_51054	P16015	1	Mouse_09-2020	null	[MS,MS:1001208,SEQUEST,]	3.6e-4	null	ms_run[1]:scan=10999	3397.8	3	2745.43741	915.81681	R	R	227	252
PSM	VVLAYEPVWAIGTGK	-336_51123	P17751	1	Mouse_09-2020	null	[MS,MS:1001208,SEQUEST,]	5.3e-4	null	ms_run[1]:scan=11023	3405.8	2	1602.88896	801.94814	K	A	211	226
PSM	HIADLAGNPEVILPVPAFNVINGGSHAGNK	-336_50893	P17182	1	Mouse_09-2020	null	[MS,MS:1001208,SEQUEST,]	3.6e-4	null	ms_run[1]:scan=10951	3382.2	4	3021.59243	756.15308	R	A	133	163
PSM	VIYLIRNPRDVLVSGYHYFNALK	-336_51130	Q8BGL3	1	Mouse_09-2020	null	[MS,MS:1001208,SEQUEST,]	7.2e-4	null	ms_run[1]:scan=11026	3407.0	5	2750.51191	550.90863	K	G	116	139
PSM	IALGIPLPEIK	-336_51214	Q8C196	1	Mouse_09-2020	null	[MS,MS:1001208,SEQUEST,]	3.6e-4	null	ms_run[1]:scan=11044	3412.5	2	1163.73992	582.37355	K	V	741	752
PSM	NYPATIIQEPLVLTEPAR	-336_51226	Q9DBT9	1	Mouse_09-2020	null	[MS,MS:1001208,SEQUEST,]	3.6e-4	null	ms_run[1]:scan=11046	3413.1	2	2025.10332	1013.05440	K	R	830	848
PSM	VIYLIRNPRDVLVSGYHYFNALK	-336_51234	Q8BGL3	1	Mouse_09-2020	null	[MS,MS:1001208,SEQUEST,]	3.6e-4	null	ms_run[1]:scan=11050	3414.6	4	2750.51430	688.38397	K	G	116	139
PSM	TLVYGGIFLYPANK	-336_51239	Q9QXD6	1	Mouse_09-2020	null	[MS,MS:1001208,SEQUEST,]	3.6e-4	null	ms_run[1]:scan=11053	3415.8	2	1555.85320	778.42958	R	S	256	270
PSM	GLVDKFPLFTAVYK	-336_51243	E0CXN5	1	Mouse_09-2020	null	[MS,MS:1001208,SEQUEST,]	3.6e-4	null	ms_run[1]:scan=11054	3416.1	3	1597.89969	533.30446	K	C	291	305
PSM	GSFVLLDGETFEVK	-336_51311	A0A0R4J135	0	Mouse_09-2020	null	[MS,MS:1001208,SEQUEST,]	3.6e-4	null	ms_run[1]:scan=11075	3422.9	2	1540.78899	770.89831	K	T	161	175
PSM	GSFVLLDGETFEVK	-336_51311	P17563	0	Mouse_09-2020	null	[MS,MS:1001208,SEQUEST,]	3.6e-4	null	ms_run[1]:scan=11075	3422.9	2	1540.78899	770.89831	K	T	161	175
PSM	TFSHELSDFGLESTTGEVPVVAIR	-336_51407	P27773	1	Mouse_09-2020	null	[MS,MS:1001208,SEQUEST,]	5.3e-4	null	ms_run[1]:scan=11098	3429.9	3	2591.29667	864.43778	K	A	306	330
PSM	IFSVPYSLEELQTR	-336_51433	K9J7B2	1	Mouse_09-2020	null	[MS,MS:1001208,SEQUEST,]	1.0e-2	null	ms_run[1]:scan=11108	3433.7	2	1681.87993	841.44342	K	R	77	91
PSM	KFPLDPLITHVLPFEK	-336_51209	P00329	1	Mouse_09-2020	null	[MS,MS:1001208,SEQUEST,]	3.6e-4	null	ms_run[1]:scan=11043	3412.3	4	1894.08437	474.27638	K	N	340	356
PSM	GAYPVFFNFTR	-336_50877	P33267	1	Mouse_09-2020	null	[MS,MS:1001208,SEQUEST,]	3.6e-4	null	ms_run[1]:scan=10946	3380.6	2	1318.65862	659.83258	R	N	99	110
PSM	YFDQVDISNGLDWSLDHK	-336_50865	Q64374	1	Mouse_09-2020	null	[MS,MS:1001208,SEQUEST,]	3.6e-4	null	ms_run[1]:scan=10943	3379.7	3	2152.00046	718.00424	K	F	146	164
PSM	TSFFQALGITTK	-336_50758	P14869	1	Mouse_09-2020	null	[MS,MS:1001208,SEQUEST,]	3.6e-4	null	ms_run[1]:scan=10900	3365.0	2	1313.70976	657.35863	K	S	135	147
PSM	GYPTLLLFR	-336_50320	E9PXX7	1	Mouse_09-2020	null	[MS,MS:1001208,SEQUEST,]	3.6e-4	null	ms_run[1]:scan=10764	3320.2	2	1079.62480	540.31603	R	G	307	316
PSM	AFPAWADTSILSR	-336_50334	Q9EQ20	1	Mouse_09-2020	null	[MS,MS:1001208,SEQUEST,]	3.6e-4	null	ms_run[1]:scan=10768	3321.6	2	1434.73943	717.87243	R	Q	89	102
PSM	KVADALANAAGHLDDLPGALSALSDLHAHK	-336_50350	Q91VB8	1	Mouse_09-2020	null	[MS,MS:1001208,SEQUEST,]	5.3e-4	null	ms_run[1]:scan=10772	3322.8	5	2991.56782	599.11875	K	R	62	92
PSM	LVTLPVSFAQLK	-336_50374	Q922Q8	1	Mouse_09-2020	null	[MS,MS:1001208,SEQUEST,]	3.6e-4	null	ms_run[1]:scan=10779	3325.0	2	1315.79851	658.40284	R	L	97	109
PSM	THLPLSLLPQSLLDQK	-336_50429	P52840	1	Mouse_09-2020	null	[MS,MS:1001208,SEQUEST,]	3.6e-4	null	ms_run[1]:scan=10791	3328.6	3	1803.03733	601.68400	K	K	103	119
PSM	TFYGLHQDFPSVVVVGLGK	-336_50522	Q9CPY7	1	Mouse_09-2020	null	[MS,MS:1001208,SEQUEST,]	3.6e-4	null	ms_run[1]:scan=10816	3336.2	3	2063.09708	688.37020	R	S	85	104
PSM	GRPTSTNPIASIFAWTR	-336_50538	P54071	1	Mouse_09-2020	null	[MS,MS:1001208,SEQUEST,]	3.6e-4	null	ms_run[1]:scan=10823	3338.5	3	1874.98752	625.66724	K	L	361	378
PSM	LFLENGLNLQKFLTNEVLTELFSTHFSTLVYR	-336_50568	Q8R4D5	1	Mouse_09-2020	null	[MS,MS:1001208,SEQUEST,]	3.9e-2	null	ms_run[1]:scan=10830	3340.8	5	3787.00819	758.20793	R	L	476	508
PSM	AFPAWADTSILSR	-336_50600	Q9EQ20	1	Mouse_09-2020	null	[MS,MS:1001208,SEQUEST,]	3.6e-4	null	ms_run[1]:scan=10838	3343.2	2	1434.73870	717.87243	R	Q	89	102
PSM	GFGSDKESILELITSR	-336_50609	P14824	1	Mouse_09-2020	null	[MS,MS:1001208,SEQUEST,]	3.6e-4	null	ms_run[1]:scan=10844	3345.5	3	1751.91812	584.64399	K	N	35	51
PSM	YLNFVKGVVDSDDLPLNVSR	-336_50635	P08113	1	Mouse_09-2020	null	[MS,MS:1001208,SEQUEST,]	1.6e-3	null	ms_run[1]:scan=10851	3347.7	3	2250.17868	750.73034	K	T	429	449
PSM	VTIAQGGVLPNIQAVLLPKK	-336_50694	Q6GSS7	1	Mouse_09-2020	null	[MS,MS:1001208,SEQUEST,]	3.6e-4	null	ms_run[1]:scan=10872	3354.8	3	2059.26285	687.09277	K	E	101	121
PSM	TLVYGGIFLYPANK	-336_50699	Q9QXD6	1	Mouse_09-2020	null	[MS,MS:1001208,SEQUEST,]	3.6e-4	null	ms_run[1]:scan=10874	3355.5	2	1555.85271	778.42958	R	S	256	270
PSM	TIPIDGDFFSYTR	-336_50705	P47738	1	Mouse_09-2020	null	[MS,MS:1001208,SEQUEST,]	5.3e-4	null	ms_run[1]:scan=10876	3356.2	2	1531.74346	766.37501	K	E	162	175
PSM	VLPGVDALSNV	-336_50707	P09411	1	Mouse_09-2020	null	[MS,MS:1001208,SEQUEST,]	7.2e-4	null	ms_run[1]:scan=10879	3357.3	2	1083.60466	542.30586	K	0	407	418
PSM	AFSVFLFNTENK	-336_50713	H3BKD7	1	Mouse_09-2020	null	[MS,MS:1001208,SEQUEST,]	3.6e-4	null	ms_run[1]:scan=10881	3358.1	2	1416.71733	708.86153	R	L	82	94
PSM	AQFGQPEILLGTIPGAGGTQR	-336_50720	Q8BH95	1	Mouse_09-2020	null	[MS,MS:1001208,SEQUEST,]	3.6e-4	null	ms_run[1]:scan=10885	3359.5	3	2111.12619	704.37964	K	T	158	179
PSM	LLVVYPWTQR	-336_50726	A8DUK4	1	Mouse_09-2020	null	[MS,MS:1001208,SEQUEST,]	5.3e-4	null	ms_run[1]:scan=10893	3362.7	2	1274.72539	637.86642	R	F	32	42
PSM	LFPVAFNLVK	-336_50748	Q8R0F9	1	Mouse_09-2020	null	[MS,MS:1001208,SEQUEST,]	5.3e-4	null	ms_run[1]:scan=10899	3364.7	2	1147.68730	574.34733	K	F	197	207
PSM	GAYPVFFNFTR	-336_51493	P33267	1	Mouse_09-2020	null	[MS,MS:1001208,SEQUEST,]	6.3e-3	null	ms_run[1]:scan=11128	3440.6	2	1318.65813	659.83258	R	N	99	110
PSM	SFEDTIAQGITFVK	-336_52372	E9PXX7	1	Mouse_09-2020	null	[MS,MS:1001208,SEQUEST,]	3.6e-4	null	ms_run[1]:scan=11363	3513.7	2	1555.80156	778.40376	K	Y	243	257
PSM	AFLADPSAFAAAAPAAAATTAAPAAAAAPAK	-336_51498	P14869	1	Mouse_09-2020	null	[MS,MS:1001208,SEQUEST,]	3.6e-4	null	ms_run[1]:scan=11129	3440.9	3	2696.40598	899.47293	K	E	267	298
PSM	LGYFLALTGYR	-336_51541	Q8QZS1	1	Mouse_09-2020	null	[MS,MS:1001208,SEQUEST,]	3.6e-4	null	ms_run[1]:scan=11141	3444.7	2	1273.69426	637.35061	K	K	190	201
PSM	YALLLLLKYPDVTAK	-336_52120	Q64458	1	Mouse_09-2020	null	[MS,MS:1001208,SEQUEST,]	3.6e-4	null	ms_run[1]:scan=11298	3493.6	3	1721.02494	574.34644	R	Q	308	323
PSM	DFLAGGVAAAISKTAVAPIER	-336_52150	P51881	1	Mouse_09-2020	null	[MS,MS:1001208,SEQUEST,]	3.6e-4	null	ms_run[1]:scan=11305	3495.9	3	2057.13938	686.38451	K	K	11	32
PSM	AIFASGSPFDPVTLPDGR	-336_52188	P06801	1	Mouse_09-2020	null	[MS,MS:1001208,SEQUEST,]	5.3e-4	null	ms_run[1]:scan=11315	3499.0	2	1846.93450	923.97033	R	L	428	446
PSM	KEGGLGPLNIPLLADVTK	-336_52193	D3Z4A4	1	Mouse_09-2020	null	[MS,MS:1001208,SEQUEST,]	5.3e-4	null	ms_run[1]:scan=11316	3499.2	3	1835.06614	612.35941	R	L	92	110
PSM	IASVTDIPEEFHVSLLTPTPNPK	-336_52201	G3X982	1	Mouse_09-2020	null	[MS,MS:1001208,SEQUEST,]	7.2e-4	null	ms_run[1]:scan=11319	3500.2	3	2505.32151	835.77936	K	I	1234	1257
PSM	LYTLVTYVPVTTFK	-336_52210	P62900	1	Mouse_09-2020	null	[MS,MS:1001208,SEQUEST,]	3.6e-4	null	ms_run[1]:scan=11323	3501.4	2	1644.92668	822.96600	K	L	102	116
PSM	SLRPGVAIADFVIFPPR	-336_52214	O09173	1	Mouse_09-2020	null	[MS,MS:1001208,SEQUEST,]	3.6e-4	null	ms_run[1]:scan=11324	3501.7	3	1855.06034	619.02447	K	G	305	322
PSM	YALLLLLKYPDVTAK	-336_52233	Q64458	1	Mouse_09-2020	null	[MS,MS:1001208,SEQUEST,]	1.6e-3	null	ms_run[1]:scan=11329	3503.3	2	1721.02776	861.01602	R	Q	308	323
PSM	ASGDAARPFLLQLAESAYR	-336_52094	Q9QXX4	1	Mouse_09-2020	null	[MS,MS:1001208,SEQUEST,]	3.6e-4	null	ms_run[1]:scan=11291	3491.5	3	2036.05698	679.35684	K	G	314	333
PSM	LYTLVTYVPVTTFK	-336_52257	P62900	1	Mouse_09-2020	null	[MS,MS:1001208,SEQUEST,]	5.3e-4	null	ms_run[1]:scan=11336	3505.4	3	1644.92539	548.97976	K	L	102	116
PSM	LSDGHFIPILGFGTYAPQEVPK	-336_52266	P70694	1	Mouse_09-2020	null	[MS,MS:1001208,SEQUEST,]	3.6e-4	null	ms_run[1]:scan=11340	3506.8	3	2386.24454	796.08624	R	K	10	32
PSM	YSNFVSFPLYLNGK	-336_52272	Q9CQN1	1	Mouse_09-2020	null	[MS,MS:1001208,SEQUEST,]	5.3e-4	null	ms_run[1]:scan=11341	3507.1	2	1648.83830	824.92212	K	I	279	293
PSM	ILPNVPEVEDSTDFFK	-336_52277	Q8R0Y6	1	Mouse_09-2020	null	[MS,MS:1001208,SEQUEST,]	1.6e-3	null	ms_run[1]:scan=11342	3507.4	2	1849.92485	925.46455	R	G	334	350
PSM	FSARPSTIELIPFIIEK	-336_52284	Q9QXE0	1	Mouse_09-2020	null	[MS,MS:1001208,SEQUEST,]	3.6e-4	null	ms_run[1]:scan=11343	3507.6	3	1961.11063	654.37506	K	V	140	157
PSM	YDLDFKSPDDPSRYITPDQLADLYK	-336_52295	P17182	1	Mouse_09-2020	null	[MS,MS:1001208,SEQUEST,]	3.6e-4	null	ms_run[1]:scan=11346	3508.6	4	2975.43252	744.61318	K	F	257	282
PSM	LLVVYPWTQR	-336_52327	A8DUK4	1	Mouse_09-2020	null	[MS,MS:1001208,SEQUEST,]	7.2e-4	null	ms_run[1]:scan=11352	3510.4	2	1274.72722	637.86642	R	F	32	42
PSM	AVSNVIASLIYAR	-336_52337	A0A0R4IZY2	1	Mouse_09-2020	null	[MS,MS:1001208,SEQUEST,]	3.6e-4	null	ms_run[1]:scan=11354	3511.0	2	1376.79070	688.89845	K	F	184	197
PSM	GLSPIWAINSPATAEVIR	-336_52350	G3X982	1	Mouse_09-2020	null	[MS,MS:1001208,SEQUEST,]	7.2e-4	null	ms_run[1]:scan=11356	3511.6	2	1895.04119	948.02290	R	A	1291	1309
PSM	STNGDTFLGGEDFDQALLR	-336_52261	P38647	1	Mouse_09-2020	null	[MS,MS:1001208,SEQUEST,]	5.3e-4	null	ms_run[1]:scan=11337	3505.7	2	2055.96221	1028.48453	K	I	266	285
PSM	VAVDAPVSSVALRQLGGYVATIGTK	-336_52075	Q64374	1	Mouse_09-2020	null	[MS,MS:1001208,SEQUEST,]	3.6e-4	null	ms_run[1]:scan=11286	3490.0	3	2472.38523	824.79887	R	C	52	77
PSM	GFGFILFK	-336_52063	Q80XR6	1	Mouse_09-2020	null	[MS,MS:1001208,SEQUEST,]	5.3e-4	null	ms_run[1]:scan=11284	3489.4	2	928.52953	464.76819	R	S	117	125
PSM	ALLAYAFALAGNK	-336_52047	Q61838	1	Mouse_09-2020	null	[MS,MS:1001208,SEQUEST,]	3.6e-4	null	ms_run[1]:scan=11278	3487.5	2	1322.74687	661.87699	K	K	1160	1173
PSM	ISRIWVLDYFGGPK	-336_51554	K4DI63	1	Mouse_09-2020	null	[MS,MS:1001208,SEQUEST,]	5.3e-4	null	ms_run[1]:scan=11145	3446.1	3	1650.90067	550.97160	K	V	68	82
PSM	LLVVYPWTQR	-336_51582	A8DUK4	1	Mouse_09-2020	null	[MS,MS:1001208,SEQUEST,]	6.2e-3	null	ms_run[1]:scan=11153	3448.6	2	1274.72624	637.86642	R	F	32	42
PSM	ELNDFISYLQR	-336_51634	P27773	1	Mouse_09-2020	null	[MS,MS:1001208,SEQUEST,]	3.6e-4	null	ms_run[1]:scan=11165	3452.5	2	1397.70598	699.35662	R	A	472	483
PSM	YALLLLLK	-336_51646	Q64458	0	Mouse_09-2020	null	[MS,MS:1001208,SEQUEST,]	1.4e-3	null	ms_run[1]:scan=11169	3453.8	2	946.63402	473.82042	R	P	308	316
PSM	YALLLLLK	-336_51646	Q91X77	0	Mouse_09-2020	null	[MS,MS:1001208,SEQUEST,]	1.4e-3	null	ms_run[1]:scan=11169	3453.8	2	946.63402	473.82042	R	P	308	316
PSM	VADALANAAGHLDDLPGALSALSDLHAHK	-336_51652	Q91VB8	1	Mouse_09-2020	null	[MS,MS:1001208,SEQUEST,]	3.6e-4	null	ms_run[1]:scan=11172	3454.8	5	2863.46845	573.49976	K	R	63	92
PSM	LTFFNSTLNTSGLVAQGEALPIPGAHRPGLVTK	-336_51679	Q8R0Y6	1	Mouse_09-2020	null	[MS,MS:1001208,SEQUEST,]	3.6e-4	null	ms_run[1]:scan=11181	3457.7	4	3406.85000	852.46749	K	G	242	275
PSM	KFPLDPLITHVLPFEK	-336_51700	P00329	1	Mouse_09-2020	null	[MS,MS:1001208,SEQUEST,]	3.6e-4	null	ms_run[1]:scan=11186	3459.2	3	1894.08414	632.03275	K	N	340	356
PSM	YFPTQALNFAFK	-336_51726	P51881	1	Mouse_09-2020	null	[MS,MS:1001208,SEQUEST,]	3.6e-4	null	ms_run[1]:scan=11193	3461.3	2	1446.74236	723.87444	R	K	81	93
PSM	DFQLFSSPLGK	-336_51786	Q921I1	1	Mouse_09-2020	null	[MS,MS:1001208,SEQUEST,]	3.6e-4	null	ms_run[1]:scan=11209	3466.3	2	1238.64202	619.82442	K	L	300	311
PSM	ANWYFLLAR	-336_51798	P45952	1	Mouse_09-2020	null	[MS,MS:1001208,SEQUEST,]	3.6e-4	null	ms_run[1]:scan=11216	3468.4	2	1153.61565	577.31128	K	N	198	207
PSM	YVASYLLAALGGNSSPSAK	-336_51807	P99027	1	Mouse_09-2020	null	[MS,MS:1001208,SEQUEST,]	3.6e-4	null	ms_run[1]:scan=11218	3469.0	2	1868.97661	934.99127	R	I	3	22
PSM	VAGLLVLNYSNDYNHWLATK	-336_51822	Q8C196	1	Mouse_09-2020	null	[MS,MS:1001208,SEQUEST,]	3.6e-4	null	ms_run[1]:scan=11224	3470.9	3	2291.18277	764.39882	K	L	128	148
PSM	LAQQYYLVYQEPIPTAQLVQR	-336_51833	P49722	1	Mouse_09-2020	null	[MS,MS:1001208,SEQUEST,]	3.6e-4	null	ms_run[1]:scan=11228	3472.1	3	2521.34671	841.11983	K	A	93	114
PSM	YVASYLLAALGGNSSPSAK	-336_51846	P99027	1	Mouse_09-2020	null	[MS,MS:1001208,SEQUEST,]	3.6e-4	null	ms_run[1]:scan=11231	3473.0	3	1868.97562	623.66327	R	I	3	22
PSM	GLAPVQAYLHIPDIIK	-336_51851	G5E8R3	1	Mouse_09-2020	null	[MS,MS:1001208,SEQUEST,]	2.1e-2	null	ms_run[1]:scan=11233	3473.7	3	1748.01029	583.34169	R	A	89	105
PSM	SRNITYLPAGQSVLLQLPQ	-336_51887	P67778	1	Mouse_09-2020	null	[MS,MS:1001208,SEQUEST,]	5.3e-4	null	ms_run[1]:scan=11241	3476.3	3	2098.16837	700.06002	R	0	254	273
PSM	VFLENVIRDAVTYTEHAK	-336_51904	P62806	1	Mouse_09-2020	null	[MS,MS:1001208,SEQUEST,]	3.6e-4	null	ms_run[1]:scan=11245	3477.6	3	2105.10532	702.37238	K	K	61	79
PSM	VLVAQHDAYKGLLPEELTPLILETQK	-336_52025	Q99LC5	1	Mouse_09-2020	null	[MS,MS:1001208,SEQUEST,]	3.6e-4	null	ms_run[1]:scan=11272	3485.7	4	2918.62588	730.41139	K	F	76	102
PSM	FYAYNPLAGGLLTGK	-336_51507	Q8CG76	1	Mouse_09-2020	null	[MS,MS:1001208,SEQUEST,]	3.6e-4	null	ms_run[1]:scan=11132	3441.8	2	1584.84307	792.92467	R	K	230	245
PSM	YNTASYFDDHPNHPFTDEY	-336_36964	Q91WT7	1	Mouse_09-2020	null	[MS,MS:1001208,SEQUEST,]	3.6e-4	null	ms_run[1]:scan=8066	2517.0	3	2332.94455	778.31878	R	0	305	324
PSM	VNLAELFK	-336_45186	G3UZJ4	1	Mouse_09-2020	null	[MS,MS:1001208,SEQUEST,]	5.3e-4	null	ms_run[1]:scan=9631	2977.7	2	933.54057	467.27384	K	K	72	80
PSM	FEDGDLTLYQSNAILRHLGR	-336_45171	P19157	1	Mouse_09-2020	null	[MS,MS:1001208,SEQUEST,]	5.3e-4	null	ms_run[1]:scan=9627	2976.5	3	2318.18937	773.40111	K	L	56	76
PSM	VVDSLQLTGTKPVATPVDWK	-336_39926	Q6GT24	1	Mouse_09-2020	null	[MS,MS:1001208,SEQUEST,]	3.6e-4	null	ms_run[1]:scan=8625	2681.0	3	2154.18418	718.73168	R	G	163	183
PSM	LTGSLSGWTSPKDVILK	-336_39946	Q99KI0	1	Mouse_09-2020	null	[MS,MS:1001208,SEQUEST,]	3.6e-4	null	ms_run[1]:scan=8629	2682.2	3	1802.00534	601.34013	K	A	234	251
PSM	IWPHVYSFLQTKVPETTQK	-336_39963	Q9WTP7	1	Mouse_09-2020	null	[MS,MS:1001208,SEQUEST,]	3.6e-4	null	ms_run[1]:scan=8631	2682.8	4	2302.22353	576.31121	K	S	204	223
PSM	FLPGFEAPTYK	-336_40002	P49429	1	Mouse_09-2020	null	[MS,MS:1001208,SEQUEST,]	5.3e-4	null	ms_run[1]:scan=8638	2684.9	2	1269.65141	635.32934	R	T	156	167
PSM	ANSFTVSSVSAPSWLHR	-336_40017	Q8VDJ3	1	Mouse_09-2020	null	[MS,MS:1001208,SEQUEST,]	3.6e-4	null	ms_run[1]:scan=8640	2685.5	3	1845.92575	615.97959	K	I	361	378
PSM	YFPTQALNFAFKDKYK	-336_40024	P51881	1	Mouse_09-2020	null	[MS,MS:1001208,SEQUEST,]	4.5e-2	null	ms_run[1]:scan=8641	2685.8	3	1981.02225	661.01212	R	I	81	97
PSM	GAPLNTPVTEDRFAILTEK	-336_40037	Q921G7	1	Mouse_09-2020	null	[MS,MS:1001208,SEQUEST,]	7.2e-4	null	ms_run[1]:scan=8643	2686.3	3	2072.10129	691.37227	K	R	134	153
PSM	IIDVVYNASNNELVR	-336_40080	P62242	1	Mouse_09-2020	null	[MS,MS:1001208,SEQUEST,]	3.6e-4	null	ms_run[1]:scan=8651	2688.7	2	1718.90923	859.95723	R	K	78	93
PSM	LYSEFLGKRPWFAGDK	-336_39918	P10649	1	Mouse_09-2020	null	[MS,MS:1001208,SEQUEST,]	3.5e-2	null	ms_run[1]:scan=8624	2680.7	4	1913.99026	479.25317	K	T	137	153
PSM	VQVSVFKGQVYILGR	-336_40114	P16460	1	Mouse_09-2020	null	[MS,MS:1001208,SEQUEST,]	3.6e-4	null	ms_run[1]:scan=8658	2690.8	3	1692.97995	564.99803	K	S	349	364
PSM	ANVVASALAQIPQK	-336_40143	Q8R084	1	Mouse_09-2020	null	[MS,MS:1001208,SEQUEST,]	3.6e-4	null	ms_run[1]:scan=8662	2691.9	2	1409.81169	705.40918	K	L	322	336
PSM	LSVLLLER	-336_40147	Q8VC30	1	Mouse_09-2020	null	[MS,MS:1001208,SEQUEST,]	3.6e-4	null	ms_run[1]:scan=8663	2692.2	2	942.59838	471.80276	R	G	435	443
PSM	LKETEYDVRDHGDLAFVDVPNDSSFQIVKNPR	-336_40160	Q61176	1	Mouse_09-2020	null	[MS,MS:1001208,SEQUEST,]	3.6e-4	null	ms_run[1]:scan=8665	2692.8	6	3703.83593	618.14524	K	V	40	72
PSM	VITAFNDGLNHLDSLK	-336_40176	A8DUK4	1	Mouse_09-2020	null	[MS,MS:1001208,SEQUEST,]	5.3e-4	null	ms_run[1]:scan=8668	2693.7	3	1756.92423	586.31246	K	T	68	84
PSM	LVTGWVKPIIIGR	-336_40183	O88844	1	Mouse_09-2020	null	[MS,MS:1001208,SEQUEST,]	3.6e-4	null	ms_run[1]:scan=8669	2694.0	3	1451.91098	484.64141	R	A	120	133
PSM	FAPPEAPEPWSGVR	-336_40196	Q91WG0	0	Mouse_09-2020	null	[MS,MS:1001208,SEQUEST,]	3.2e-2	null	ms_run[1]:scan=8671	2694.6	2	1539.76079	770.38317	R	G	75	89
PSM	FAPPEAPEPWSGVR	-336_40196	Q8BK48	0	Mouse_09-2020	null	[MS,MS:1001208,SEQUEST,]	3.2e-2	null	ms_run[1]:scan=8671	2694.6	2	1539.76079	770.38317	R	G	73	87
PSM	VQVSVFKGQVYILGR	-336_40218	P16460	1	Mouse_09-2020	null	[MS,MS:1001208,SEQUEST,]	5.3e-4	null	ms_run[1]:scan=8676	2696.0	2	1692.98296	846.99341	K	S	349	364
PSM	LLIYTEFGK	-336_40226	O09173	1	Mouse_09-2020	null	[MS,MS:1001208,SEQUEST,]	5.3e-4	null	ms_run[1]:scan=8678	2696.6	2	1083.60832	542.30788	K	S	163	172
PSM	LKETEYDVRDHGDLAFVDVPNDSSFQIVKNPR	-336_40138	Q61176	1	Mouse_09-2020	null	[MS,MS:1001208,SEQUEST,]	3.6e-4	null	ms_run[1]:scan=8661	2691.6	5	3703.83497	741.57284	K	V	40	72
PSM	YFPTQALNFAFKDKYK	-336_39883	P51881	1	Mouse_09-2020	null	[MS,MS:1001208,SEQUEST,]	3.6e-4	null	ms_run[1]:scan=8618	2679.0	4	1981.02224	496.01091	R	I	81	97
PSM	FADILPLGVPHK	-336_39873	Q9JKY7	1	Mouse_09-2020	null	[MS,MS:1001208,SEQUEST,]	3.6e-4	null	ms_run[1]:scan=8615	2678.1	3	1306.75229	436.25545	R	S	369	381
PSM	IGGIFAFK	-336_39856	P32020	1	Mouse_09-2020	null	[MS,MS:1001208,SEQUEST,]	1.8e-2	null	ms_run[1]:scan=8612	2677.2	2	852.49779	426.75254	K	K	455	463
PSM	AIGLPEDLIQKGKDIKGVSEIVHEGK	-336_39229	P12710	1	Mouse_09-2020	null	[MS,MS:1001208,SEQUEST,]	3.6e-4	null	ms_run[1]:scan=8495	2642.9	4	2773.54848	694.14191	K	I	21	47
PSM	AIGLPEDLIQKGKDIKGVSEIVHEGK	-336_39262	P12710	1	Mouse_09-2020	null	[MS,MS:1001208,SEQUEST,]	3.6e-4	null	ms_run[1]:scan=8500	2644.4	5	2773.54566	555.51499	K	I	21	47
PSM	AIGLPEDLIQKGKDIKGVSEIVHEGK	-336_39277	P12710	1	Mouse_09-2020	null	[MS,MS:1001208,SEQUEST,]	3.6e-4	null	ms_run[1]:scan=8502	2644.9	6	2773.54589	463.09703	K	I	21	47
PSM	RYEEIVKEVSTYIK	-336_39299	P10126	1	Mouse_09-2020	null	[MS,MS:1001208,SEQUEST,]	1.0e-2	null	ms_run[1]:scan=8506	2646.1	4	1756.94753	439.99245	K	I	166	180
PSM	LNSFIALVNK	-336_39316	A0A0R4IZY2	1	Mouse_09-2020	null	[MS,MS:1001208,SEQUEST,]	3.6e-4	null	ms_run[1]:scan=8510	2647.3	2	1118.65715	559.83205	K	L	247	257
PSM	TYAEILEPFHPVR	-336_39324	Q9CQ54	1	Mouse_09-2020	null	[MS,MS:1001208,SEQUEST,]	5.3e-4	null	ms_run[1]:scan=8511	2647.6	3	1571.82218	524.61207	K	0	108	121
PSM	AISSAVRQAGIAQLYGIAGSTNVTGDQVKK	-336_39373	Q9QXD6	1	Mouse_09-2020	null	[MS,MS:1001208,SEQUEST,]	3.6e-4	null	ms_run[1]:scan=8520	2650.2	4	3003.62319	751.66100	K	D	44	74
PSM	RLKVPPAINQFTQALDR	-336_39377	P12970	1	Mouse_09-2020	null	[MS,MS:1001208,SEQUEST,]	3.6e-4	null	ms_run[1]:scan=8521	2650.5	3	1967.11869	656.37769	K	T	73	90
PSM	AAFQLGSPWR	-336_39402	P47738	1	Mouse_09-2020	null	[MS,MS:1001208,SEQUEST,]	3.6e-4	null	ms_run[1]:scan=8527	2652.3	2	1132.59075	566.79854	R	M	87	97
PSM	GNDISSGTVLSDYVGSGPPSGTGLHR	-336_39454	P70296	1	Mouse_09-2020	null	[MS,MS:1001208,SEQUEST,]	3.6e-4	null	ms_run[1]:scan=8538	2655.5	3	2530.21982	844.07713	K	V	94	120
PSM	FYTLFGR	-336_39470	Q8CGC7	1	Mouse_09-2020	null	[MS,MS:1001208,SEQUEST,]	5.3e-4	null	ms_run[1]:scan=8542	2656.7	2	903.47258	452.23980	K	Y	1504	1511
PSM	RWLLDFASK	-336_39523	D3Z041	1	Mouse_09-2020	null	[MS,MS:1001208,SEQUEST,]	5.3e-4	null	ms_run[1]:scan=8550	2659.1	2	1135.62602	568.31657	K	K	388	397
PSM	DILGGNGISDEYHVIR	-336_39572	A0A0A0MQ68	1	Mouse_09-2020	null	[MS,MS:1001208,SEQUEST,]	4.2e-2	null	ms_run[1]:scan=8560	2662.0	3	1757.88315	586.63208	R	A	396	412
PSM	NTGTEAPDYLATVDVDPK	-336_39688	A0A0R4J135	0	Mouse_09-2020	null	[MS,MS:1001208,SEQUEST,]	3.6e-4	null	ms_run[1]:scan=8580	2667.9	2	1905.90837	953.45745	R	P	35	53
PSM	NTGTEAPDYLATVDVDPK	-336_39688	P17563	0	Mouse_09-2020	null	[MS,MS:1001208,SEQUEST,]	3.6e-4	null	ms_run[1]:scan=8580	2667.9	2	1905.90837	953.45745	R	P	35	53
PSM	LGGSAVISLEGKPL	-336_39716	P18760	1	Mouse_09-2020	null	[MS,MS:1001208,SEQUEST,]	3.6e-4	null	ms_run[1]:scan=8585	2669.3	2	1340.77910	670.89283	K	0	153	167
PSM	NIEDVIAQGVGK	-336_39751	P99027	1	Mouse_09-2020	null	[MS,MS:1001208,SEQUEST,]	5.6e-3	null	ms_run[1]:scan=8592	2671.4	2	1242.66789	621.83806	K	A	50	62
PSM	VNAGDQPGADLGPLITPQAK	-336_39766	Q9EQ20	1	Mouse_09-2020	null	[MS,MS:1001208,SEQUEST,]	7.2e-4	null	ms_run[1]:scan=8594	2672.0	2	1962.02849	981.51818	R	R	345	365
PSM	LKLPAVVTADLRLNEPR	-336_39808	Q9DCW4	1	Mouse_09-2020	null	[MS,MS:1001208,SEQUEST,]	3.6e-4	null	ms_run[1]:scan=8603	2674.6	4	1905.12758	477.03746	R	A	175	192
PSM	VADIGLAAWGR	-336_39829	P50247	1	Mouse_09-2020	null	[MS,MS:1001208,SEQUEST,]	3.6e-4	null	ms_run[1]:scan=8608	2676.1	2	1128.61589	564.81165	K	A	9	20
PSM	SEFPWEVPK	-336_40239	Q91X83	1	Mouse_09-2020	null	[MS,MS:1001208,SEQUEST,]	5.3e-4	null	ms_run[1]:scan=8680	2697.2	2	1118.55217	559.77948	R	L	384	393
PSM	ELSFAAVSFYHK	-336_39224	P19096	1	Mouse_09-2020	null	[MS,MS:1001208,SEQUEST,]	5.3e-4	null	ms_run[1]:scan=8494	2642.6	3	1398.70575	466.90659	R	R	2408	2420
PSM	SSALASKATGYPLAFIAAK	-336_40244	Q8C196	1	Mouse_09-2020	null	[MS,MS:1001208,SEQUEST,]	3.6e-4	null	ms_run[1]:scan=8681	2697.5	3	1867.03324	623.01564	R	A	722	741
PSM	FLFPEGIK	-336_40268	Q8R0Y6	1	Mouse_09-2020	null	[MS,MS:1001208,SEQUEST,]	7.2e-4	null	ms_run[1]:scan=8685	2698.7	2	950.53478	475.77093	R	M	167	175
PSM	FKDIFQEIFDKHYK	-336_40805	P54071	1	Mouse_09-2020	null	[MS,MS:1001208,SEQUEST,]	7.2e-4	null	ms_run[1]:scan=8785	2728.3	4	1857.95510	465.24381	R	D	262	276
PSM	TVIPANKLQELQVNLVR	-336_40810	P35492	1	Mouse_09-2020	null	[MS,MS:1001208,SEQUEST,]	5.3e-4	null	ms_run[1]:scan=8786	2728.6	3	1935.14005	645.71771	R	H	176	193
PSM	NWDWRNVNGVNYASVTR	-336_40822	Q9WUU7	1	Mouse_09-2020	null	[MS,MS:1001208,SEQUEST,]	3.6e-4	null	ms_run[1]:scan=8788	2729.2	3	2050.98575	684.33292	K	Q	67	84
PSM	VLYPNDNFFEGK	-336_40826	Q9ET01	1	Mouse_09-2020	null	[MS,MS:1001208,SEQUEST,]	1.8e-3	null	ms_run[1]:scan=8790	2729.8	2	1442.69634	721.85117	R	L	279	291
PSM	ITGLGVKGIAPYSYAG	-336_40854	Q64374	1	Mouse_09-2020	null	[MS,MS:1001208,SEQUEST,]	3.6e-4	null	ms_run[1]:scan=8797	2731.9	2	1566.85539	783.92995	K	0	284	300
PSM	DIVYIGLR	-336_40874	Q61176	1	Mouse_09-2020	null	[MS,MS:1001208,SEQUEST,]	5.3e-4	null	ms_run[1]:scan=8800	2732.7	2	948.55174	474.77928	K	V	173	181
PSM	DVELNGVYIPK	-336_40934	Q64459	1	Mouse_09-2020	null	[MS,MS:1001208,SEQUEST,]	5.3e-4	null	ms_run[1]:scan=8811	2735.9	2	1246.66826	623.83753	K	S	381	392
PSM	IILDELVQR	-336_40980	Q8K169	0	Mouse_09-2020	null	[MS,MS:1001208,SEQUEST,]	3.6e-4	null	ms_run[1]:scan=8821	2738.9	2	1098.65215	549.82951	K	H	41	50
PSM	IILDELVQR	-336_40980	Q8R084	0	Mouse_09-2020	null	[MS,MS:1001208,SEQUEST,]	3.6e-4	null	ms_run[1]:scan=8821	2738.9	2	1098.65215	549.82951	K	H	41	50
PSM	FSSETWQNLGTLQR	-336_40800	A0A087WPF8	1	Mouse_09-2020	null	[MS,MS:1001208,SEQUEST,]	3.6e-4	null	ms_run[1]:scan=8784	2728.0	2	1666.82097	833.91282	R	A	43	57
PSM	TQEFILNSPTVTSIK	-336_41066	Q9R0H0	1	Mouse_09-2020	null	[MS,MS:1001208,SEQUEST,]	3.6e-4	null	ms_run[1]:scan=8837	2743.6	2	1677.90923	839.45653	K	W	160	175
PSM	SKEVAWNLTSVDLVR	-336_41078	Q9R0H0	1	Mouse_09-2020	null	[MS,MS:1001208,SEQUEST,]	3.6e-4	null	ms_run[1]:scan=8839	2744.2	3	1716.92832	572.98082	K	S	511	526
PSM	LDYILGLK	-336_41106	Q6ZWN5	1	Mouse_09-2020	null	[MS,MS:1001208,SEQUEST,]	3.6e-3	null	ms_run[1]:scan=8844	2745.6	2	934.56133	467.78404	K	E	94	102
PSM	FINLVPSNLPHEATRDTVFR	-336_41176	Q05421	1	Mouse_09-2020	null	[MS,MS:1001208,SEQUEST,]	5.3e-4	null	ms_run[1]:scan=8858	2749.8	4	2326.22231	582.31302	R	Y	360	380
PSM	IIQLLDDYPK	-336_41205	P14869	1	Mouse_09-2020	null	[MS,MS:1001208,SEQUEST,]	3.6e-4	null	ms_run[1]:scan=8865	2751.8	2	1217.67754	609.34245	K	F	17	27
PSM	IEGLDIHFIHVKPPQLPSGR	-336_41215	E9PWK1	1	Mouse_09-2020	null	[MS,MS:1001208,SEQUEST,]	3.6e-4	null	ms_run[1]:scan=8868	2752.7	4	2253.25063	564.06802	K	P	120	140
PSM	YFPTQALNFAFKDKYK	-336_41239	P51881	1	Mouse_09-2020	null	[MS,MS:1001208,SEQUEST,]	3.6e-4	null	ms_run[1]:scan=8872	2753.9	4	1981.02175	496.01091	R	I	81	97
PSM	ELPFPLNTR	-336_41262	Q78JT3	1	Mouse_09-2020	null	[MS,MS:1001208,SEQUEST,]	7.2e-4	null	ms_run[1]:scan=8877	2755.3	2	1086.59465	543.80075	K	I	167	176
PSM	IEGLDIHFIHVKPPQLPSGR	-336_41274	E9PWK1	1	Mouse_09-2020	null	[MS,MS:1001208,SEQUEST,]	3.6e-4	null	ms_run[1]:scan=8879	2755.9	5	2253.24995	451.45587	K	P	120	140
PSM	TVDNFVALATGEK	-336_41071	P24369	1	Mouse_09-2020	null	[MS,MS:1001208,SEQUEST,]	3.6e-4	null	ms_run[1]:scan=8838	2743.9	2	1364.70647	682.85645	K	F	72	85
PSM	YHVPVVVVPEGSTSDTQEQAILR	-336_40787	Q9DBG6	1	Mouse_09-2020	null	[MS,MS:1001208,SEQUEST,]	3.6e-4	null	ms_run[1]:scan=8782	2727.4	3	2524.30863	842.10625	R	Q	267	290
PSM	SGRFFTVKLPVALDPGSK	-336_40757	Q91YQ5	1	Mouse_09-2020	null	[MS,MS:1001208,SEQUEST,]	5.3e-4	null	ms_run[1]:scan=8775	2725.4	4	1919.07595	480.52418	K	S	110	128
PSM	SIYGEKFEDENFILK	-336_40740	P17742	1	Mouse_09-2020	null	[MS,MS:1001208,SEQUEST,]	5.3e-4	null	ms_run[1]:scan=8773	2724.8	3	1831.91178	611.30860	R	T	77	92
PSM	LYNLFLK	-336_40284	Q9Z2I9	1	Mouse_09-2020	null	[MS,MS:1001208,SEQUEST,]	1.4e-3	null	ms_run[1]:scan=8688	2699.6	2	910.54009	455.77347	K	D	243	250
PSM	ELGEYGLQAYTEVK	-336_40294	P47738	1	Mouse_09-2020	null	[MS,MS:1001208,SEQUEST,]	3.6e-4	null	ms_run[1]:scan=8689	2699.8	2	1599.79167	800.39868	R	V	495	509
PSM	AAVSGLWGKVNADEVGGEALGR	-336_40385	A8DUK4	1	Mouse_09-2020	null	[MS,MS:1001208,SEQUEST,]	3.6e-4	null	ms_run[1]:scan=8707	2705.1	3	2156.11209	719.37467	K	L	10	32
PSM	AGGLATTGDKDILDIVPTEIHQK	-336_40393	Q9QXD6	1	Mouse_09-2020	null	[MS,MS:1001208,SEQUEST,]	3.6e-4	null	ms_run[1]:scan=8708	2705.4	4	2392.28628	598.82341	K	P	292	315
PSM	DLAFTLEER	-336_40402	P06801	1	Mouse_09-2020	null	[MS,MS:1001208,SEQUEST,]	5.6e-3	null	ms_run[1]:scan=8709	2705.7	2	1093.55205	547.27985	K	Q	27	36
PSM	YYRQNPDIPQLEPSDYLR	-336_40421	Q9DBM2	1	Mouse_09-2020	null	[MS,MS:1001208,SEQUEST,]	3.6e-4	null	ms_run[1]:scan=8714	2707.5	3	2267.10953	756.37456	K	L	677	695
PSM	IRIDSLSAQLSQLQK	-336_40481	P48678	1	Mouse_09-2020	null	[MS,MS:1001208,SEQUEST,]	3.6e-4	null	ms_run[1]:scan=8726	2711.0	3	1699.96927	567.32822	R	L	297	312
PSM	LHVVGAPGGQSLSLSLDDLHKFPK	-336_40489	Q8R086	1	Mouse_09-2020	null	[MS,MS:1001208,SEQUEST,]	3.6e-4	null	ms_run[1]:scan=8727	2711.3	4	2515.36831	629.59714	R	E	233	257
PSM	AGGLATTGDKDILDIVPTEIHQK	-336_40500	Q9QXD6	1	Mouse_09-2020	null	[MS,MS:1001208,SEQUEST,]	3.6e-4	null	ms_run[1]:scan=8729	2711.8	3	2392.27622	798.09546	K	P	292	315
PSM	GAGAFGYFEVTHDITR	-336_40514	P24270	1	Mouse_09-2020	null	[MS,MS:1001208,SEQUEST,]	3.6e-4	null	ms_run[1]:scan=8732	2712.8	3	1740.83548	580.94952	K	S	78	94
PSM	ILVTLLHTLER	-336_40565	G3XA25	1	Mouse_09-2020	null	[MS,MS:1001208,SEQUEST,]	9.1e-3	null	ms_run[1]:scan=8740	2715.1	3	1307.80487	436.60637	R	G	330	341
PSM	ILTFDQLALESPKGR	-336_40581	A0A1B0GSS8	1	Mouse_09-2020	null	[MS,MS:1001208,SEQUEST,]	5.3e-4	null	ms_run[1]:scan=8744	2716.3	3	1687.93814	563.31743	K	T	87	102
PSM	TITLEVEPSDTIENVK	-336_40589	E9Q5F6	1	Mouse_09-2020	null	[MS,MS:1001208,SEQUEST,]	3.6e-4	null	ms_run[1]:scan=8745	2716.6	2	1787.92900	894.46729	K	K	12	28
PSM	AIGLPEDLIQK	-336_40631	P12710	1	Mouse_09-2020	null	[MS,MS:1001208,SEQUEST,]	5.3e-4	null	ms_run[1]:scan=8752	2718.6	2	1196.68913	598.84790	K	K	21	32
PSM	FTQAGSEVSALLGR	-336_40635	P56480	1	Mouse_09-2020	null	[MS,MS:1001208,SEQUEST,]	3.6e-4	null	ms_run[1]:scan=8753	2718.9	2	1435.75530	718.38062	R	P	311	325
PSM	FSLSILR	-336_40643	Q05421	1	Mouse_09-2020	null	[MS,MS:1001208,SEQUEST,]	1.4e-3	null	ms_run[1]:scan=8754	2719.2	2	835.50401	418.25545	R	W	128	135
PSM	NFLDSYIK	-336_40651	O88451	1	Mouse_09-2020	null	[MS,MS:1001208,SEQUEST,]	1.8e-2	null	ms_run[1]:scan=8755	2719.5	2	999.51445	500.26092	K	I	240	248
PSM	ANTIGISLIKGVDEGPNGLK	-336_40681	E0CXN5	1	Mouse_09-2020	null	[MS,MS:1001208,SEQUEST,]	3.6e-4	null	ms_run[1]:scan=8761	2721.3	3	1996.10776	666.04063	K	I	88	108
PSM	NDYVKALPGHLKPFETLLSQNQGGK	-336_40710	P19157	1	Mouse_09-2020	null	[MS,MS:1001208,SEQUEST,]	3.6e-4	null	ms_run[1]:scan=8766	2722.7	4	2754.45913	689.36979	K	F	117	142
PSM	GWPLYLSTK	-336_40263	O88844	1	Mouse_09-2020	null	[MS,MS:1001208,SEQUEST,]	5.3e-4	null	ms_run[1]:scan=8684	2698.4	2	1064.57781	532.79239	K	T	204	213
PSM	AVFQANQENLPILK	-336_41287	Q8VDN2	1	Mouse_09-2020	null	[MS,MS:1001208,SEQUEST,]	3.6e-4	null	ms_run[1]:scan=8881	2756.5	2	1584.87663	792.94085	R	A	431	445
PSM	VSFELFADKVPK	-336_39219	P17742	1	Mouse_09-2020	null	[MS,MS:1001208,SEQUEST,]	3.6e-4	null	ms_run[1]:scan=8493	2642.3	3	1379.75718	460.59049	R	A	20	32
PSM	ILVLNTPNNPLGK	-336_39165	Q8BTY1	1	Mouse_09-2020	null	[MS,MS:1001208,SEQUEST,]	3.6e-4	null	ms_run[1]:scan=8481	2638.8	2	1392.82073	696.91410	K	F	177	190
PSM	IINEPTAAAIAYGLDKR	-336_37445	P20029	1	Mouse_09-2020	null	[MS,MS:1001208,SEQUEST,]	7.2e-4	null	ms_run[1]:scan=8165	2546.1	3	1815.99771	606.00363	R	G	199	216
PSM	ATQALVLAPTRELAQQIQK	-336_37455	P60843	1	Mouse_09-2020	null	[MS,MS:1001208,SEQUEST,]	3.6e-4	null	ms_run[1]:scan=8166	2546.4	3	2079.19425	693.73554	K	V	100	119
PSM	QIFGEATKQPGIVFVAAK	-336_37474	F6Y6L6	1	Mouse_09-2020	null	[MS,MS:1001208,SEQUEST,]	3.6e-4	null	ms_run[1]:scan=8170	2547.6	3	1904.06485	635.35952	K	D	44	62
PSM	VNNASLIGLGYTQTLRPGVK	-336_37497	J3QMG3	1	Mouse_09-2020	null	[MS,MS:1001208,SEQUEST,]	3.6e-4	null	ms_run[1]:scan=8174	2548.8	3	2101.17588	701.06366	K	T	238	258
PSM	ITSEELHYFVQNHFTSAR	-336_37504	Q9DB77	1	Mouse_09-2020	null	[MS,MS:1001208,SEQUEST,]	8.9e-3	null	ms_run[1]:scan=8175	2549.1	4	2179.05483	545.51963	K	A	200	218
PSM	ARFEELNADLFR	-336_37563	P63017	1	Mouse_09-2020	null	[MS,MS:1001208,SEQUEST,]	3.6e-4	null	ms_run[1]:scan=8186	2552.3	3	1480.75586	494.25629	R	T	300	312
PSM	SEVYYDKSPLTPILLGNPGRK	-336_37625	P50172	1	Mouse_09-2020	null	[MS,MS:1001208,SEQUEST,]	3.6e-4	null	ms_run[1]:scan=8199	2556.1	4	2347.26650	587.57186	K	M	254	275
PSM	ILASFFGK	-336_37641	Q8BTY1	1	Mouse_09-2020	null	[MS,MS:1001208,SEQUEST,]	3.5e-2	null	ms_run[1]:scan=8202	2557.0	2	882.50902	441.75782	K	L	75	83
PSM	YLGTQPEPDIVGLDSGHIR	-336_37442	P52196	1	Mouse_09-2020	null	[MS,MS:1001208,SEQUEST,]	3.6e-4	null	ms_run[1]:scan=8164	2545.8	3	2067.05198	689.68837	R	S	188	207
PSM	QAFQIGSPWR	-336_37651	O35945	0	Mouse_09-2020	null	[MS,MS:1001208,SEQUEST,]	3.6e-4	null	ms_run[1]:scan=8204	2557.6	2	1189.61113	595.30927	R	M	69	79
PSM	QAFQIGSPWR	-336_37651	P24549	0	Mouse_09-2020	null	[MS,MS:1001208,SEQUEST,]	3.6e-4	null	ms_run[1]:scan=8204	2557.6	2	1189.61113	595.30927	R	M	69	79
PSM	TYEQVLENLQSK	-336_37826	P52196	1	Mouse_09-2020	null	[MS,MS:1001208,SEQUEST,]	6.2e-3	null	ms_run[1]:scan=8242	2568.7	2	1451.75151	726.37246	K	F	164	176
PSM	TSIAIDTIINQK	-336_37833	Q03265	1	Mouse_09-2020	null	[MS,MS:1001208,SEQUEST,]	3.6e-4	null	ms_run[1]:scan=8244	2569.3	2	1316.74358	658.87464	K	F	219	231
PSM	DYPLIPVGK	-336_37840	P24270	1	Mouse_09-2020	null	[MS,MS:1001208,SEQUEST,]	1.8e-3	null	ms_run[1]:scan=8245	2569.6	2	1001.56743	501.28694	K	V	307	316
PSM	TGVAPIIDVVR	-336_37858	P14115	1	Mouse_09-2020	null	[MS,MS:1001208,SEQUEST,]	3.6e-4	null	ms_run[1]:scan=8247	2570.2	2	1139.67912	570.34278	K	G	95	106
PSM	LYSEFLGKRPWFAGDK	-336_37864	P10649	1	Mouse_09-2020	null	[MS,MS:1001208,SEQUEST,]	5.3e-4	null	ms_run[1]:scan=8248	2570.4	4	1913.99221	479.25317	K	T	137	153
PSM	TQDPAKAPNSPDVLEIEFK	-336_37964	P16460	1	Mouse_09-2020	null	[MS,MS:1001208,SEQUEST,]	3.6e-4	null	ms_run[1]:scan=8264	2575.1	3	2099.06540	700.36003	K	G	210	229
PSM	GIIFNNGPTWK	-336_37986	Q05421	1	Mouse_09-2020	null	[MS,MS:1001208,SEQUEST,]	3.6e-4	null	ms_run[1]:scan=8267	2576.0	2	1246.65752	623.83258	K	V	113	124
PSM	AIAEELAPERGFLPPASEK	-336_38010	O35490	1	Mouse_09-2020	null	[MS,MS:1001208,SEQUEST,]	3.6e-4	null	ms_run[1]:scan=8272	2577.4	3	2025.06150	675.69323	R	G	309	328
PSM	AVLITYGPYAVNGK	-336_37694	Q9DCS2	1	Mouse_09-2020	null	[MS,MS:1001208,SEQUEST,]	5.3e-4	null	ms_run[1]:scan=8214	2560.5	2	1465.80620	733.40611	K	S	134	148
PSM	QFYPDLIR	-336_37434	A0A0R4J135	0	Mouse_09-2020	null	[MS,MS:1001208,SEQUEST,]	3.6e-4	null	ms_run[1]:scan=8161	2545.0	2	1051.55803	526.28219	K	G	412	420
PSM	QFYPDLIR	-336_37434	P17563	0	Mouse_09-2020	null	[MS,MS:1001208,SEQUEST,]	3.6e-4	null	ms_run[1]:scan=8161	2545.0	2	1051.55803	526.28219	K	G	412	420
PSM	GLEVTAYSPLGSSDR	-336_37390	Q9JII6	1	Mouse_09-2020	null	[MS,MS:1001208,SEQUEST,]	3.6e-4	null	ms_run[1]:scan=8153	2542.6	2	1551.76567	776.38610	R	W	204	219
PSM	LYERLEEETGQVVGFHQPGSIR	-336_37365	Q9DBT9	1	Mouse_09-2020	null	[MS,MS:1001208,SEQUEST,]	3.6e-4	null	ms_run[1]:scan=8148	2541.1	4	2544.28823	636.82649	K	A	108	130
PSM	SLGVAAEGLPDQYADGEAAR	-336_36992	Q9QXF8	1	Mouse_09-2020	null	[MS,MS:1001208,SEQUEST,]	3.6e-4	null	ms_run[1]:scan=8071	2518.5	2	1989.95342	995.47925	R	W	10	30
PSM	GAAFLGLGTDSVRVVK	-336_37014	Q9DBE0	1	Mouse_09-2020	null	[MS,MS:1001208,SEQUEST,]	1.3e-2	null	ms_run[1]:scan=8075	2519.7	2	1589.90264	795.45412	K	D	197	213
PSM	HDPSLQPWSASYDPGSAKTILNNGK	-336_37040	P16015	1	Mouse_09-2020	null	[MS,MS:1001208,SEQUEST,]	3.6e-4	null	ms_run[1]:scan=8081	2521.4	4	2683.31264	671.58322	K	C	40	65
PSM	LSSLDVVHAALVNK	-336_37079	Q91XE0	1	Mouse_09-2020	null	[MS,MS:1001208,SEQUEST,]	3.6e-4	null	ms_run[1]:scan=8089	2523.8	3	1465.83725	489.28395	K	W	170	184
PSM	QAGIAQLYGIAGSTNVTGDQVKK	-336_37121	Q9QXD6	1	Mouse_09-2020	null	[MS,MS:1001208,SEQUEST,]	3.6e-4	null	ms_run[1]:scan=8097	2526.1	3	2319.23453	773.74828	R	D	51	74
PSM	NLRVNAGDQPGADLGPLITPQAK	-336_37134	Q9EQ20	1	Mouse_09-2020	null	[MS,MS:1001208,SEQUEST,]	3.6e-4	null	ms_run[1]:scan=8100	2527.0	3	2345.26041	782.42391	K	R	342	365
PSM	KYDAFLASESLIK	-336_37138	P53026	1	Mouse_09-2020	null	[MS,MS:1001208,SEQUEST,]	3.6e-4	null	ms_run[1]:scan=8101	2527.3	3	1484.79947	495.60469	K	I	106	119
PSM	DVPIRQGEIFLLPARVPHSPQR	-336_37174	Q78JT3	1	Mouse_09-2020	null	[MS,MS:1001208,SEQUEST,]	3.6e-4	null	ms_run[1]:scan=8110	2529.9	4	2525.41152	632.10794	R	A	74	96
PSM	GLGTEVPGNFQGPDPYRQLR	-336_37187	A0A1L1SSA8	1	Mouse_09-2020	null	[MS,MS:1001208,SEQUEST,]	1.4e-3	null	ms_run[1]:scan=8112	2530.5	3	2201.10898	734.37478	R	K	125	145
PSM	EWGYASHNGPDHWHELYPIAK	-336_37192	P16015	1	Mouse_09-2020	null	[MS,MS:1001208,SEQUEST,]	3.6e-4	null	ms_run[1]:scan=8113	2530.8	4	2507.15468	627.54364	K	D	4	25
PSM	YVTLIYTNYENGK	-336_37215	P19157	1	Mouse_09-2020	null	[MS,MS:1001208,SEQUEST,]	3.6e-4	null	ms_run[1]:scan=8118	2532.3	2	1577.78655	789.39594	K	D	104	117
PSM	IIAEGANGPTTPEADKIFLER	-336_37220	P26443	1	Mouse_09-2020	null	[MS,MS:1001208,SEQUEST,]	3.6e-4	null	ms_run[1]:scan=8119	2532.6	3	2242.17258	748.06198	K	I	400	421
PSM	GFGFGLVK	-336_37228	G3UX26	1	Mouse_09-2020	null	[MS,MS:1001208,SEQUEST,]	4.2e-2	null	ms_run[1]:scan=8120	2532.9	2	824.46697	412.73689	K	D	21	29
PSM	FLDGIYVSEK	-336_37267	A0A140T8T4	1	Mouse_09-2020	null	[MS,MS:1001208,SEQUEST,]	3.6e-4	null	ms_run[1]:scan=8127	2534.9	2	1170.60515	585.80570	K	T	175	185
PSM	KYDAFLASESLIK	-336_37292	P53026	1	Mouse_09-2020	null	[MS,MS:1001208,SEQUEST,]	4.6e-2	null	ms_run[1]:scan=8133	2536.7	2	1484.80107	742.90340	K	I	106	119
PSM	SSLNPILFR	-336_37303	O54734	1	Mouse_09-2020	null	[MS,MS:1001208,SEQUEST,]	5.3e-4	null	ms_run[1]:scan=8136	2537.6	2	1046.59929	523.80329	K	V	175	184
PSM	YLNIFGESQPNPK	-336_37311	Q9QXX4	1	Mouse_09-2020	null	[MS,MS:1001208,SEQUEST,]	3.6e-4	null	ms_run[1]:scan=8138	2538.2	2	1506.76030	753.88300	R	V	44	57
PSM	FDRGYISPYFINTSK	-336_37354	P63038	1	Mouse_09-2020	null	[MS,MS:1001208,SEQUEST,]	3.6e-4	null	ms_run[1]:scan=8146	2540.5	3	1807.90317	603.30530	K	Q	219	234
PSM	IGFFQGDIR	-336_37359	Q8JZR0	0	Mouse_09-2020	null	[MS,MS:1001208,SEQUEST,]	3.6e-4	null	ms_run[1]:scan=8147	2540.8	2	1052.55474	526.77982	K	L	326	335
PSM	IGFFQGDIR	-336_37359	D3Z041	0	Mouse_09-2020	null	[MS,MS:1001208,SEQUEST,]	3.6e-4	null	ms_run[1]:scan=8147	2540.8	2	1052.55474	526.77982	K	L	342	351
PSM	SDLTKDITTSVLTVNNK	-336_38035	Q9QXF8	1	Mouse_09-2020	null	[MS,MS:1001208,SEQUEST,]	3.6e-4	null	ms_run[1]:scan=8277	2578.9	3	1848.99186	617.00195	K	H	197	214
PSM	KGSLLIDSSTIDPSVSKELAKEVEK	-336_39189	Q99L13	1	Mouse_09-2020	null	[MS,MS:1001208,SEQUEST,]	3.6e-4	null	ms_run[1]:scan=8485	2639.9	4	2673.45351	669.11937	K	G	124	149
PSM	DFDPAINEYLQRK	-336_38063	Q9QXD6	1	Mouse_09-2020	null	[MS,MS:1001208,SEQUEST,]	3.6e-4	null	ms_run[1]:scan=8281	2580.1	2	1608.80144	804.90446	K	F	219	232
PSM	LILPHVDVQLK	-336_38076	P54071	1	Mouse_09-2020	null	[MS,MS:1001208,SEQUEST,]	5.3e-4	null	ms_run[1]:scan=8285	2581.3	3	1274.78345	425.59921	K	F	70	81
PSM	VWLDPNETNEIANANSR	-336_38630	P84099	1	Mouse_09-2020	null	[MS,MS:1001208,SEQUEST,]	3.6e-4	null	ms_run[1]:scan=8387	2611.1	2	1942.92974	971.96631	K	Q	22	39
PSM	FELTGIPPAPR	-336_38645	P63017	1	Mouse_09-2020	null	[MS,MS:1001208,SEQUEST,]	5.3e-4	null	ms_run[1]:scan=8390	2612.0	2	1197.66216	599.33496	K	V	459	470
PSM	LTLSALVDGK	-336_38702	G3UX26	1	Mouse_09-2020	null	[MS,MS:1001208,SEQUEST,]	3.6e-4	null	ms_run[1]:scan=8399	2614.7	2	1016.59960	508.80296	K	F	257	267
PSM	GFGGIGGILR	-336_38712	Q8BWY3	1	Mouse_09-2020	null	[MS,MS:1001208,SEQUEST,]	3.6e-4	null	ms_run[1]:scan=8400	2615.0	2	946.54753	473.77708	K	R	405	415
PSM	FWDYLR	-336_38738	P08226	1	Mouse_09-2020	null	[MS,MS:1001208,SEQUEST,]	3.5e-2	null	ms_run[1]:scan=8404	2616.1	2	899.44139	450.22415	R	V	43	49
PSM	ALLFIPR	-336_38778	P11499	1	Mouse_09-2020	null	[MS,MS:1001208,SEQUEST,]	2.9e-2	null	ms_run[1]:scan=8410	2617.9	2	829.53002	415.26836	R	A	331	338
PSM	VLEQLTGQTPVFSK	-336_38788	Q9CXW4	1	Mouse_09-2020	null	[MS,MS:1001208,SEQUEST,]	5.3e-4	null	ms_run[1]:scan=8411	2618.2	2	1546.84978	773.92741	K	R	39	53
PSM	FSVSTLRNFGLGK	-336_38840	A0A2R8VHY1	0	Mouse_09-2020	null	[MS,MS:1001208,SEQUEST,]	7.6e-3	null	ms_run[1]:scan=8422	2621.4	3	1425.78348	475.93314	R	S	37	50
PSM	FSVSTLRNFGLGK	-336_38840	P11714	0	Mouse_09-2020	null	[MS,MS:1001208,SEQUEST,]	7.6e-3	null	ms_run[1]:scan=8422	2621.4	3	1425.78348	475.93314	R	S	137	150
PSM	IGGIFAFK	-336_38594	P32020	1	Mouse_09-2020	null	[MS,MS:1001208,SEQUEST,]	5.3e-4	null	ms_run[1]:scan=8381	2609.4	2	852.49870	426.75254	K	K	455	463
PSM	GAGAFGYFEVTHDITRYSK	-336_38878	P24270	1	Mouse_09-2020	null	[MS,MS:1001208,SEQUEST,]	3.6e-4	null	ms_run[1]:scan=8430	2623.8	4	2119.02431	530.51154	K	K	78	97
PSM	GPFLLGIK	-336_38906	P28271	1	Mouse_09-2020	null	[MS,MS:1001208,SEQUEST,]	3.6e-4	null	ms_run[1]:scan=8435	2625.3	2	844.52953	422.76819	K	V	786	794
PSM	RYEEIVKEVSTYIK	-336_38974	P10126	1	Mouse_09-2020	null	[MS,MS:1001208,SEQUEST,]	3.6e-4	null	ms_run[1]:scan=8446	2628.5	3	1756.94693	586.32084	K	I	166	180
PSM	GAGAFGYFEVTHDITRYSK	-336_38978	P24270	1	Mouse_09-2020	null	[MS,MS:1001208,SEQUEST,]	5.3e-4	null	ms_run[1]:scan=8447	2628.8	3	2119.02390	707.01296	K	K	78	97
PSM	GTTVITSLSSVLHDSK	-336_38995	Q64458	1	Mouse_09-2020	null	[MS,MS:1001208,SEQUEST,]	3.0e-3	null	ms_run[1]:scan=8449	2629.4	3	1644.87888	548.96495	K	F	384	400
PSM	AKPNEVVFLDDFGSNLKPAR	-336_39000	P34914	1	Mouse_09-2020	null	[MS,MS:1001208,SEQUEST,]	3.6e-4	null	ms_run[1]:scan=8450	2629.6	4	2217.16469	555.04702	K	M	175	195
PSM	SIYSEFLK	-336_39031	Q8BH00	1	Mouse_09-2020	null	[MS,MS:1001208,SEQUEST,]	2.2e-3	null	ms_run[1]:scan=8457	2631.7	2	986.51915	493.76330	R	F	298	306
PSM	GLPDNISSVLNK	-336_39062	Q91ZJ5	1	Mouse_09-2020	null	[MS,MS:1001208,SEQUEST,]	3.6e-4	null	ms_run[1]:scan=8463	2633.5	2	1256.68462	628.84588	R	V	96	108
PSM	YNQILRIEEELGSK	-336_39113	P17182	1	Mouse_09-2020	null	[MS,MS:1001208,SEQUEST,]	3.6e-4	null	ms_run[1]:scan=8472	2636.1	3	1691.89670	564.63694	K	K	407	421
PSM	KGIVDQSQQAYQEAFEISK	-336_38885	A0A2I3BQ03	1	Mouse_09-2020	null	[MS,MS:1001208,SEQUEST,]	3.6e-4	null	ms_run[1]:scan=8431	2624.1	3	2169.08475	723.69893	K	E	139	158
PSM	EWPANLDLK	-336_38582	Q8C196	1	Mouse_09-2020	null	[MS,MS:1001208,SEQUEST,]	5.3e-4	null	ms_run[1]:scan=8379	2608.8	2	1085.56340	543.28493	K	E	832	841
PSM	FAVFGLGNK	-336_38574	Q05DV1	1	Mouse_09-2020	null	[MS,MS:1001208,SEQUEST,]	1.4e-3	null	ms_run[1]:scan=8377	2608.2	2	952.52513	476.76618	K	Y	168	177
PSM	DAGQISGLNVLR	-336_38560	P38647	1	Mouse_09-2020	null	[MS,MS:1001208,SEQUEST,]	3.6e-4	null	ms_run[1]:scan=8374	2607.3	2	1242.67974	621.84368	K	I	207	219
PSM	FSLYFLAYEDKNDIPKDKSEK	-336_38099	Q9CPU0	1	Mouse_09-2020	null	[MS,MS:1001208,SEQUEST,]	3.6e-4	null	ms_run[1]:scan=8289	2582.4	5	2550.27647	510.86107	K	A	68	89
PSM	LTLDTIFVPNTGKK	-336_38138	J3QMG3	1	Mouse_09-2020	null	[MS,MS:1001208,SEQUEST,]	3.6e-4	null	ms_run[1]:scan=8297	2584.8	3	1546.88413	516.29949	K	G	98	112
PSM	SILFVPTSAPR	-336_38173	P08113	1	Mouse_09-2020	null	[MS,MS:1001208,SEQUEST,]	3.6e-4	null	ms_run[1]:scan=8303	2586.5	2	1187.67864	594.34278	K	L	385	396
PSM	ANVIAAGLAQIPQK	-336_38225	Q8K154	1	Mouse_09-2020	null	[MS,MS:1001208,SEQUEST,]	3.6e-4	null	ms_run[1]:scan=8310	2588.6	2	1393.81609	697.41173	R	L	324	338
PSM	FAVFGLGNK	-336_38256	Q05DV1	1	Mouse_09-2020	null	[MS,MS:1001208,SEQUEST,]	5.3e-4	null	ms_run[1]:scan=8317	2590.6	2	952.52532	476.76618	K	Y	168	177
PSM	SDLTKDITTSVLTVNNK	-336_38263	Q9QXF8	1	Mouse_09-2020	null	[MS,MS:1001208,SEQUEST,]	3.6e-4	null	ms_run[1]:scan=8318	2590.9	2	1848.99333	924.99929	K	H	197	214
PSM	GYISPYFINTSK	-336_38270	P63038	1	Mouse_09-2020	null	[MS,MS:1001208,SEQUEST,]	3.6e-4	null	ms_run[1]:scan=8319	2591.2	2	1389.70476	695.35608	R	Q	222	234
PSM	VVDLLAPYAK	-336_38378	P56480	1	Mouse_09-2020	null	[MS,MS:1001208,SEQUEST,]	3.6e-4	null	ms_run[1]:scan=8342	2598.0	2	1088.63518	544.82115	K	G	189	199
PSM	GEYLPLLQGK	-336_38387	P11725	1	Mouse_09-2020	null	[MS,MS:1001208,SEQUEST,]	5.3e-4	null	ms_run[1]:scan=8343	2598.2	2	1117.62590	559.31623	K	L	71	81
PSM	YVTLIYTNYENGK	-336_38402	P19157	1	Mouse_09-2020	null	[MS,MS:1001208,SEQUEST,]	3.6e-4	null	ms_run[1]:scan=8345	2598.8	2	1577.78618	789.39594	K	D	104	117
PSM	GAAFLGLGTDSVR	-336_38407	Q9DBE0	1	Mouse_09-2020	null	[MS,MS:1001208,SEQUEST,]	3.6e-4	null	ms_run[1]:scan=8346	2599.1	2	1263.67021	632.33823	K	V	197	210
PSM	GLFIIDAK	-336_38428	D3Z4A4	1	Mouse_09-2020	null	[MS,MS:1001208,SEQUEST,]	5.3e-4	null	ms_run[1]:scan=8349	2600.0	2	876.51940	438.76310	R	V	128	136
PSM	LFQHIAEYLPSYARPR	-336_38463	O35488	1	Mouse_09-2020	null	[MS,MS:1001208,SEQUEST,]	3.6e-4	null	ms_run[1]:scan=8356	2602.1	4	1961.04006	491.01526	K	L	542	558
PSM	SFLSPNQILK	-336_38483	Q9DB20	1	Mouse_09-2020	null	[MS,MS:1001208,SEQUEST,]	7.2e-4	null	ms_run[1]:scan=8360	2603.3	2	1146.65227	573.82951	K	E	163	173
PSM	FDRGYISPYFINTSK	-336_38489	P63038	1	Mouse_09-2020	null	[MS,MS:1001208,SEQUEST,]	3.6e-4	null	ms_run[1]:scan=8361	2603.5	3	1807.90152	603.30530	K	Q	219	234
PSM	FLASVSTVLTSK	-336_38492	Q91VB8	1	Mouse_09-2020	null	[MS,MS:1001208,SEQUEST,]	3.6e-4	null	ms_run[1]:scan=8362	2603.8	2	1252.71562	626.86100	K	R	129	141
PSM	FWSVDDTQVHTEYSSLR	-336_38504	P49429	1	Mouse_09-2020	null	[MS,MS:1001208,SEQUEST,]	3.6e-4	null	ms_run[1]:scan=8364	2604.4	3	2069.95823	690.65695	R	I	209	226
PSM	ILEFLGR	-336_38527	P52840	1	Mouse_09-2020	null	[MS,MS:1001208,SEQUEST,]	5.3e-4	null	ms_run[1]:scan=8367	2605.3	2	847.50377	424.25545	K	L	203	210
PSM	ATLNLSLLK	-336_38550	P52196	1	Mouse_09-2020	null	[MS,MS:1001208,SEQUEST,]	3.6e-4	null	ms_run[1]:scan=8372	2606.8	2	972.60900	486.80804	K	Y	155	164
PSM	ADLINNLGTIAK	-336_38072	P07901	0	Mouse_09-2020	null	[MS,MS:1001208,SEQUEST,]	3.6e-4	null	ms_run[1]:scan=8284	2581.0	2	1242.70513	621.85625	K	G	101	113
PSM	ADLINNLGTIAK	-336_38072	P11499	0	Mouse_09-2020	null	[MS,MS:1001208,SEQUEST,]	3.6e-4	null	ms_run[1]:scan=8284	2581.0	2	1242.70513	621.85625	K	G	96	108
PSM	QYKIPDWFLNR	-336_45179	P62270	1	Mouse_09-2020	null	[MS,MS:1001208,SEQUEST,]	3.6e-4	null	ms_run[1]:scan=9630	2977.4	3	1479.77442	493.92962	R	K	76	87
PSM	WVINPSGGLISK	-336_41300	P32020	1	Mouse_09-2020	null	[MS,MS:1001208,SEQUEST,]	3.6e-4	null	ms_run[1]:scan=8884	2757.4	2	1270.71623	635.86134	K	H	342	354
PSM	EIFDSRGNPTVEVDLYTAK	-336_41351	P17182	1	Mouse_09-2020	null	[MS,MS:1001208,SEQUEST,]	3.6e-4	null	ms_run[1]:scan=8894	2760.4	3	2154.07248	718.69530	R	L	10	29
PSM	FSPTDFLAK	-336_43911	Q6PB66	1	Mouse_09-2020	null	[MS,MS:1001208,SEQUEST,]	3.0e-3	null	ms_run[1]:scan=9372	2900.8	2	1025.53069	513.26875	K	E	178	187
PSM	LTSIDKWFLYK	-336_43919	Q8C196	1	Mouse_09-2020	null	[MS,MS:1001208,SEQUEST,]	3.6e-4	null	ms_run[1]:scan=9375	2901.7	2	1413.77837	707.39247	R	R	870	881
PSM	TGIGSGLSLSGIVHPELSR	-336_43934	P50544	1	Mouse_09-2020	null	[MS,MS:1001208,SEQUEST,]	3.6e-4	null	ms_run[1]:scan=9377	2902.3	3	1880.02530	627.34605	R	G	514	533
PSM	FYGPEGPYGVFAGR	-336_43942	O55022	1	Mouse_09-2020	null	[MS,MS:1001208,SEQUEST,]	3.6e-4	null	ms_run[1]:scan=9378	2902.6	2	1516.72295	758.86461	K	A	106	120
PSM	NFNTVPYIVGINK	-336_44022	Q91WU0	1	Mouse_09-2020	null	[MS,MS:1001208,SEQUEST,]	3.6e-4	null	ms_run[1]:scan=9394	2907.3	2	1478.80168	739.90373	K	E	339	352
PSM	DQLIVNLLKEEQAPQNK	-336_44027	A0A1B0GSR9	1	Mouse_09-2020	null	[MS,MS:1001208,SEQUEST,]	3.6e-4	null	ms_run[1]:scan=9395	2907.6	3	1980.07761	660.69686	K	T	6	23
PSM	ITPSYVAFTPEGERLIGDAAK	-336_44034	P20029	1	Mouse_09-2020	null	[MS,MS:1001208,SEQUEST,]	3.6e-4	null	ms_run[1]:scan=9396	2907.9	3	2235.16733	745.72671	R	Q	62	83
PSM	LVWIETPTNPTLK	-336_44042	Q8VCN5	1	Mouse_09-2020	null	[MS,MS:1001208,SEQUEST,]	3.6e-4	null	ms_run[1]:scan=9397	2908.2	2	1511.84807	756.42704	K	A	152	165
PSM	TQVQSVIDKASETLTAQ	-336_43902	Q00623	1	Mouse_09-2020	null	[MS,MS:1001208,SEQUEST,]	4.4e-2	null	ms_run[1]:scan=9370	2900.2	2	1818.94780	909.97581	K	0	248	265
PSM	FLAPWIGR	-336_44049	A2A974	1	Mouse_09-2020	null	[MS,MS:1001208,SEQUEST,]	5.3e-4	null	ms_run[1]:scan=9398	2908.5	2	959.54698	480.27671	R	L	120	128
PSM	ALYGDTLVTGFAR	-336_44139	Q3ULD5	1	Mouse_09-2020	null	[MS,MS:1001208,SEQUEST,]	3.6e-4	null	ms_run[1]:scan=9416	2913.8	2	1383.72722	692.36698	K	F	349	362
PSM	NYPEGHQAAAVLPVLDLAQR	-336_44148	Q9D6J6	1	Mouse_09-2020	null	[MS,MS:1001208,SEQUEST,]	3.6e-4	null	ms_run[1]:scan=9417	2914.1	3	2162.13462	721.38328	K	N	68	88
PSM	FWSEYFTTDR	-336_44269	Q99PG0	1	Mouse_09-2020	null	[MS,MS:1001208,SEQUEST,]	2.8e-3	null	ms_run[1]:scan=9442	2921.5	2	1351.59209	676.30131	R	L	248	258
PSM	LFDATLTQYVK	-336_44274	A3KMP2	1	Mouse_09-2020	null	[MS,MS:1001208,SEQUEST,]	5.3e-4	null	ms_run[1]:scan=9444	2922.1	2	1298.69951	649.85318	K	T	26	37
PSM	AIPIVGQVLER	-336_44278	O08601	1	Mouse_09-2020	null	[MS,MS:1001208,SEQUEST,]	3.6e-4	null	ms_run[1]:scan=9446	2922.7	2	1194.72136	597.86388	K	C	286	297
PSM	ANATEFGLASGVFTR	-336_44303	Q8R0Y6	1	Mouse_09-2020	null	[MS,MS:1001208,SEQUEST,]	3.6e-4	null	ms_run[1]:scan=9452	2924.5	2	1540.77617	770.89135	R	I	827	842
PSM	ATGYPLAFIAAK	-336_44325	Q8C196	1	Mouse_09-2020	null	[MS,MS:1001208,SEQUEST,]	3.6e-4	null	ms_run[1]:scan=9456	2925.6	2	1222.68389	611.84516	K	A	729	741
PSM	FENAFLSHVISQHQSLLGNIRSDGK	-336_44335	Q03265	1	Mouse_09-2020	null	[MS,MS:1001208,SEQUEST,]	3.6e-4	null	ms_run[1]:scan=9458	2926.2	4	2797.44008	700.11496	K	S	507	532
PSM	FGDIVPVNLPR	-336_44077	P11714	1	Mouse_09-2020	null	[MS,MS:1001208,SEQUEST,]	3.6e-4	null	ms_run[1]:scan=9403	2910.0	2	1226.68926	613.84823	R	T	369	380
PSM	LTSIDKWFLYK	-336_43864	Q8C196	1	Mouse_09-2020	null	[MS,MS:1001208,SEQUEST,]	3.6e-4	null	ms_run[1]:scan=9365	2898.8	3	1413.77835	471.93074	R	R	870	881
PSM	LQVSNVLSQPLAQAAVK	-336_43836	Q9DBG6	1	Mouse_09-2020	null	[MS,MS:1001208,SEQUEST,]	3.6e-4	null	ms_run[1]:scan=9358	2896.7	2	1766.01824	883.51217	R	E	290	307
PSM	LQVSNVLSQPLAQAAVK	-336_43832	Q9DBG6	1	Mouse_09-2020	null	[MS,MS:1001208,SEQUEST,]	3.6e-4	null	ms_run[1]:scan=9357	2896.4	3	1766.01267	589.34387	R	E	290	307
PSM	FGDIAPLNLPR	-336_43589	A0A2R8VHY1	1	Mouse_09-2020	null	[MS,MS:1001208,SEQUEST,]	3.6e-4	null	ms_run[1]:scan=9313	2883.5	2	1212.67351	606.84040	R	T	210	221
PSM	IFNSGADLSGITEENAPLK	-336_43593	Q00898	1	Mouse_09-2020	null	[MS,MS:1001208,SEQUEST,]	3.6e-4	null	ms_run[1]:scan=9314	2883.8	2	1975.99712	988.50219	R	S	329	348
PSM	ATGYPLAFIAAK	-336_43602	Q8C196	1	Mouse_09-2020	null	[MS,MS:1001208,SEQUEST,]	3.6e-4	null	ms_run[1]:scan=9317	2884.7	2	1222.68315	611.84516	K	A	729	741
PSM	KYDAFLASESLIKQIPR	-336_43614	P53026	1	Mouse_09-2020	null	[MS,MS:1001208,SEQUEST,]	5.3e-4	null	ms_run[1]:scan=9320	2885.6	3	1979.09580	660.37020	K	L	106	123
PSM	LVFGLLNGR	-336_43628	Q543K9	1	Mouse_09-2020	null	[MS,MS:1001208,SEQUEST,]	5.3e-4	null	ms_run[1]:scan=9322	2886.1	2	988.59349	494.80055	R	C	68	77
PSM	FSLYFLAYEDKNDIPKDK	-336_43643	Q9CPU0	1	Mouse_09-2020	null	[MS,MS:1001208,SEQUEST,]	3.6e-4	null	ms_run[1]:scan=9324	2886.7	4	2206.10659	552.28212	K	E	68	86
PSM	VVFGLFGK	-336_43655	P24369	1	Mouse_09-2020	null	[MS,MS:1001208,SEQUEST,]	7.2e-4	null	ms_run[1]:scan=9327	2887.6	2	866.51348	433.76036	R	V	60	68
PSM	LISWYDNEYGYSNR	-336_43662	A0A1D5RLD8	1	Mouse_09-2020	null	[MS,MS:1001208,SEQUEST,]	3.6e-4	null	ms_run[1]:scan=9328	2887.9	2	1779.79570	890.40228	K	V	308	322
PSM	LTGQIFLGGSIVR	-336_43674	A0A0R4J135	1	Mouse_09-2020	null	[MS,MS:1001208,SEQUEST,]	3.6e-4	null	ms_run[1]:scan=9330	2888.5	2	1360.79485	680.90099	R	G	345	358
PSM	AINPENGFFGVAPGTSVK	-336_43686	Q9Z2V4	1	Mouse_09-2020	null	[MS,MS:1001208,SEQUEST,]	5.3e-4	null	ms_run[1]:scan=9332	2889.1	2	1804.92156	902.96505	R	N	325	343
PSM	LDFLRPFSVPNK	-336_43695	P70195	1	Mouse_09-2020	null	[MS,MS:1001208,SEQUEST,]	5.3e-4	null	ms_run[1]:scan=9334	2889.6	3	1432.79395	478.26975	K	G	226	238
PSM	IINEPTAAAIAYGLDK	-336_43703	P20029	0	Mouse_09-2020	null	[MS,MS:1001208,SEQUEST,]	3.6e-4	null	ms_run[1]:scan=9336	2890.3	2	1659.89690	830.45124	R	E	199	215
PSM	IINEPTAAAIAYGLDK	-336_43703	P63017	0	Mouse_09-2020	null	[MS,MS:1001208,SEQUEST,]	3.6e-4	null	ms_run[1]:scan=9336	2890.3	2	1659.89690	830.45124	R	V	172	188
PSM	IHFPLATYAPVISAEK	-336_43716	P05214	1	Mouse_09-2020	null	[MS,MS:1001208,SEQUEST,]	3.6e-4	null	ms_run[1]:scan=9338	2890.8	3	1756.96140	586.32593	R	Y	265	281
PSM	RGFGFVTFDDHDPVDKIVLQK	-336_43723	O88569	1	Mouse_09-2020	null	[MS,MS:1001208,SEQUEST,]	3.6e-4	null	ms_run[1]:scan=9339	2891.1	4	2433.25576	609.06949	K	H	153	174
PSM	LFGVDDGSLQQVAR	-336_43737	Q9DCE9	1	Mouse_09-2020	null	[MS,MS:1001208,SEQUEST,]	3.6e-4	null	ms_run[1]:scan=9341	2891.7	2	1504.77605	752.89135	K	T	321	335
PSM	NFGIWLR	-336_43755	P62717	1	Mouse_09-2020	null	[MS,MS:1001208,SEQUEST,]	5.3e-4	null	ms_run[1]:scan=9344	2892.6	2	905.49852	453.25324	K	D	77	84
PSM	QVFFELNGQLR	-336_43785	G5E8R3	1	Mouse_09-2020	null	[MS,MS:1001208,SEQUEST,]	5.3e-4	null	ms_run[1]:scan=9349	2894.1	2	1350.71575	675.86187	R	I	1075	1086
PSM	FSLYFLAYEDKNDIPKDK	-336_43790	Q9CPU0	1	Mouse_09-2020	null	[MS,MS:1001208,SEQUEST,]	5.3e-4	null	ms_run[1]:scan=9350	2894.3	3	2206.10630	736.04041	K	E	68	86
PSM	FLPLFDR	-336_43825	Q64433	1	Mouse_09-2020	null	[MS,MS:1001208,SEQUEST,]	9.1e-3	null	ms_run[1]:scan=9356	2896.1	2	907.50395	454.25545	K	L	9	16
PSM	QYALDRIQFGVPLAR	-336_44342	A0A0A0MQ68	1	Mouse_09-2020	null	[MS,MS:1001208,SEQUEST,]	3.6e-4	null	ms_run[1]:scan=9459	2926.5	3	1746.96622	582.99317	R	Q	323	338
PSM	LRSLFSSAENEPPVPLVGNWRPPQPVKGR	-336_43582	P16015	1	Mouse_09-2020	null	[MS,MS:1001208,SEQUEST,]	3.6e-4	null	ms_run[1]:scan=9312	2883.2	4	3227.74355	807.69136	K	V	225	254
PSM	NVATEALGALEAR	-336_44346	Q9JM62	1	Mouse_09-2020	null	[MS,MS:1001208,SEQUEST,]	3.6e-4	null	ms_run[1]:scan=9460	2926.8	2	1314.70317	657.85424	K	G	16	29
PSM	YVRPGGGFEPNFTLFEK	-336_44361	P11352	1	Mouse_09-2020	null	[MS,MS:1001208,SEQUEST,]	3.6e-4	null	ms_run[1]:scan=9463	2927.7	3	1957.98209	653.33174	K	E	96	113
PSM	DVAPQAPVHFLVIPR	-336_44885	Q9D0S9	1	Mouse_09-2020	null	[MS,MS:1001208,SEQUEST,]	1.4e-2	null	ms_run[1]:scan=9569	2959.3	3	1658.93918	553.65075	R	P	80	95
PSM	FYGPEGPYGVFAGR	-336_44958	O55022	1	Mouse_09-2020	null	[MS,MS:1001208,SEQUEST,]	3.6e-4	null	ms_run[1]:scan=9585	2964.1	2	1516.72209	758.86461	K	A	106	120
PSM	LGEYGFQNAILVR	-336_44963	P07724	1	Mouse_09-2020	null	[MS,MS:1001208,SEQUEST,]	3.6e-4	null	ms_run[1]:scan=9586	2964.4	2	1479.79534	740.40136	K	T	422	435
PSM	VLEALLPLK	-336_44981	P19096	1	Mouse_09-2020	null	[MS,MS:1001208,SEQUEST,]	7.2e-4	null	ms_run[1]:scan=9589	2965.3	2	995.64977	498.32861	K	L	2376	2385
PSM	LTSIDKWFLYK	-336_45000	Q8C196	1	Mouse_09-2020	null	[MS,MS:1001208,SEQUEST,]	5.3e-4	null	ms_run[1]:scan=9592	2966.2	2	1413.77898	707.39247	R	R	870	881
PSM	KILESDRKEPLFGISTGNIITGLAAGAK	-336_45012	Q8C196	1	Mouse_09-2020	null	[MS,MS:1001208,SEQUEST,]	3.6e-4	null	ms_run[1]:scan=9596	2967.4	4	2899.62832	725.66174	K	Y	280	308
PSM	GRAIFASGSPFDPVTLPDGR	-336_45027	P06801	1	Mouse_09-2020	null	[MS,MS:1001208,SEQUEST,]	3.6e-4	null	ms_run[1]:scan=9598	2968.0	3	2060.05588	687.35684	K	L	426	446
PSM	DAILFPSFIHSQK	-336_45037	P24270	1	Mouse_09-2020	null	[MS,MS:1001208,SEQUEST,]	5.3e-4	null	ms_run[1]:scan=9600	2968.5	2	1502.80022	751.90373	R	N	157	170
PSM	QAGIAQLYGIAGSTNVTGDQVK	-336_44866	Q9QXD6	1	Mouse_09-2020	null	[MS,MS:1001208,SEQUEST,]	3.6e-4	null	ms_run[1]:scan=9565	2958.1	3	2191.13614	731.04996	R	L	51	73
PSM	ITSHDIEVQDFLIPK	-336_45050	P11714	1	Mouse_09-2020	null	[MS,MS:1001208,SEQUEST,]	3.6e-4	null	ms_run[1]:scan=9604	2969.7	3	1754.93241	585.64896	R	T	380	395
PSM	YLAPTILTDVDPNSK	-336_45078	B1AV77	1	Mouse_09-2020	null	[MS,MS:1001208,SEQUEST,]	3.6e-4	null	ms_run[1]:scan=9608	2970.9	2	1646.86418	823.93543	R	M	312	327
PSM	DAILFPSFIHSQK	-336_45083	P24270	1	Mouse_09-2020	null	[MS,MS:1001208,SEQUEST,]	3.0e-3	null	ms_run[1]:scan=9610	2971.5	3	1502.80094	501.60491	R	N	157	170
PSM	KILESDRKEPLFGISTGNIITGLAAGAK	-336_45096	Q8C196	1	Mouse_09-2020	null	[MS,MS:1001208,SEQUEST,]	5.3e-4	null	ms_run[1]:scan=9612	2972.1	5	2899.62446	580.73085	K	Y	280	308
PSM	IHFPLATYAPVISAEK	-336_45107	P05214	1	Mouse_09-2020	null	[MS,MS:1001208,SEQUEST,]	3.6e-4	null	ms_run[1]:scan=9614	2972.7	3	1756.96213	586.32593	R	Y	265	281
PSM	FVEGLPINDFSR	-336_45112	P14152	1	Mouse_09-2020	null	[MS,MS:1001208,SEQUEST,]	3.6e-4	null	ms_run[1]:scan=9615	2973.0	2	1393.71245	697.35916	K	K	299	311
PSM	FTASAGIQVVGDDLTVTNPK	-336_45139	P17182	1	Mouse_09-2020	null	[MS,MS:1001208,SEQUEST,]	3.6e-4	null	ms_run[1]:scan=9622	2975.0	3	2033.05259	678.35650	K	I	307	327
PSM	DATNVGDEGGFAPNILENK	-336_45151	P17182	1	Mouse_09-2020	null	[MS,MS:1001208,SEQUEST,]	3.6e-4	null	ms_run[1]:scan=9624	2975.6	2	1960.92668	980.96598	K	A	203	222
PSM	IIWQFIK	-336_45065	P54071	1	Mouse_09-2020	null	[MS,MS:1001208,SEQUEST,]	1.8e-3	null	ms_run[1]:scan=9606	2970.3	2	947.57182	474.28929	R	K	61	68
PSM	YDVSFITDEVK	-336_44833	O08601	1	Mouse_09-2020	null	[MS,MS:1001208,SEQUEST,]	3.6e-3	null	ms_run[1]:scan=9559	2956.3	2	1315.64311	658.32445	R	T	511	522
PSM	TIQNLASIQSFQIK	-336_44819	Q91XE0	1	Mouse_09-2020	null	[MS,MS:1001208,SEQUEST,]	3.6e-4	null	ms_run[1]:scan=9556	2955.4	2	1590.88506	795.94613	K	S	114	128
PSM	HANLLVGSPSALADQTTEQQLLEASK	-336_44802	Q9DCQ2	1	Mouse_09-2020	null	[MS,MS:1001208,SEQUEST,]	5.3e-4	null	ms_run[1]:scan=9552	2954.2	3	2721.40793	907.80664	R	W	94	120
PSM	ATEIGGILVNTPEDPNLSK	-336_44372	P34914	1	Mouse_09-2020	null	[MS,MS:1001208,SEQUEST,]	5.3e-4	null	ms_run[1]:scan=9465	2928.3	2	1968.02971	984.51784	K	T	421	440
PSM	SSGLPITSAVDLEDAAK	-336_44399	Q9Z2I8	1	Mouse_09-2020	null	[MS,MS:1001208,SEQUEST,]	3.6e-4	null	ms_run[1]:scan=9470	2929.8	2	1673.86052	837.43325	K	A	408	425
PSM	AIVAIENPADVSVISSR	-336_44410	P14206	1	Mouse_09-2020	null	[MS,MS:1001208,SEQUEST,]	3.6e-4	null	ms_run[1]:scan=9472	2930.4	2	1740.95024	870.97816	R	T	64	81
PSM	GIHVEIPGAQAESLGPLQVAR	-336_44489	Q9DCW4	1	Mouse_09-2020	null	[MS,MS:1001208,SEQUEST,]	3.6e-4	null	ms_run[1]:scan=9486	2934.6	3	2142.16788	714.72704	R	L	86	107
PSM	FENAFLSHVISQHQSLLGNIRSDGK	-336_44494	Q03265	1	Mouse_09-2020	null	[MS,MS:1001208,SEQUEST,]	3.6e-4	null	ms_run[1]:scan=9487	2934.9	5	2797.44031	560.29342	K	S	507	532
PSM	SFLPLLR	-336_44501	Q80XN0	1	Mouse_09-2020	null	[MS,MS:1001208,SEQUEST,]	4.5e-2	null	ms_run[1]:scan=9489	2935.5	2	845.52471	423.26581	K	A	178	185
PSM	AGIPVFAWK	-336_44510	P50247	1	Mouse_09-2020	null	[MS,MS:1001208,SEQUEST,]	3.6e-4	null	ms_run[1]:scan=9490	2935.7	2	988.56194	494.78437	K	E	95	104
PSM	QHLLPDLSSQL	-336_44516	Q91X34	1	Mouse_09-2020	null	[MS,MS:1001208,SEQUEST,]	7.2e-4	null	ms_run[1]:scan=9491	2936.0	2	1250.67461	625.84060	K	0	410	421
PSM	LYSEFLGKQPWFAGNK	-336_44537	D3YX76	1	Mouse_09-2020	null	[MS,MS:1001208,SEQUEST,]	3.6e-4	null	ms_run[1]:scan=9495	2937.2	3	1884.96512	628.99295	K	T	103	119
PSM	LLRYESSALPAGQLTSLPDYASR	-336_44596	Q9CQN1	1	Mouse_09-2020	null	[MS,MS:1001208,SEQUEST,]	3.6e-4	null	ms_run[1]:scan=9507	2940.8	3	2508.30906	836.77461	K	Q	469	492
PSM	TIQNLASIQSFQIK	-336_44655	Q91XE0	1	Mouse_09-2020	null	[MS,MS:1001208,SEQUEST,]	3.6e-4	null	ms_run[1]:scan=9518	2944.1	3	1590.88602	530.96651	K	S	114	128
PSM	LRSLFSSAENEPPVPLVGNWRPPQPVKGR	-336_44682	P16015	1	Mouse_09-2020	null	[MS,MS:1001208,SEQUEST,]	3.6e-4	null	ms_run[1]:scan=9526	2946.5	5	3227.74488	646.35455	K	V	225	254
PSM	LLLINNAATLGDVSK	-336_44688	Q64105	1	Mouse_09-2020	null	[MS,MS:1001208,SEQUEST,]	3.6e-4	null	ms_run[1]:scan=9527	2946.8	2	1541.89226	771.44851	R	F	96	111
PSM	FLIDGFPR	-336_44699	Q9DBP5	1	Mouse_09-2020	null	[MS,MS:1001208,SEQUEST,]	5.3e-4	null	ms_run[1]:scan=9529	2947.4	2	964.52593	482.76618	K	Q	89	97
PSM	QLAPIWDKLGETYKDHENIIIAK	-336_44706	P09103	1	Mouse_09-2020	null	[MS,MS:1001208,SEQUEST,]	1.4e-3	null	ms_run[1]:scan=9530	2947.7	5	2695.44569	539.89490	K	D	404	427
PSM	FSLYFLAYEDKNDIPKDK	-336_44726	Q9CPU0	1	Mouse_09-2020	null	[MS,MS:1001208,SEQUEST,]	3.6e-4	null	ms_run[1]:scan=9536	2949.5	4	2206.10830	552.28212	K	E	68	86
PSM	LISWYDNEYGYSNR	-336_44741	A0A1D5RLD8	1	Mouse_09-2020	null	[MS,MS:1001208,SEQUEST,]	5.3e-4	null	ms_run[1]:scan=9540	2950.7	2	1779.79766	890.40228	K	V	308	322
PSM	LILPGLISSR	-336_44769	P17563	1	Mouse_09-2020	null	[MS,MS:1001208,SEQUEST,]	8.4e-3	null	ms_run[1]:scan=9546	2952.5	2	1068.67790	534.84242	K	Y	94	104
PSM	QAGIAQLYGIAGSTNVTGDQVK	-336_44788	Q9QXD6	1	Mouse_09-2020	null	[MS,MS:1001208,SEQUEST,]	3.6e-4	null	ms_run[1]:scan=9550	2953.6	2	2191.13506	1096.07131	R	L	51	73
PSM	SFSTVPYIVGINK	-336_44354	Q8VCT4	1	Mouse_09-2020	null	[MS,MS:1001208,SEQUEST,]	3.6e-4	null	ms_run[1]:scan=9462	2927.4	2	1424.77934	712.89283	K	E	339	352
PSM	LISWYDNEYGYSNR	-336_41311	A0A1D5RLD8	1	Mouse_09-2020	null	[MS,MS:1001208,SEQUEST,]	5.3e-4	null	ms_run[1]:scan=8886	2758.0	2	1779.79973	890.40228	K	V	308	322
PSM	QINWTVLYR	-336_43555	Q8BP67	1	Mouse_09-2020	null	[MS,MS:1001208,SEQUEST,]	5.3e-4	null	ms_run[1]:scan=9308	2882.1	2	1192.64726	596.82730	R	K	48	57
PSM	ANNTTYGLAAGLFTK	-336_43473	P24549	1	Mouse_09-2020	null	[MS,MS:1001208,SEQUEST,]	3.6e-4	null	ms_run[1]:scan=9293	2877.7	2	1541.79497	771.40155	R	L	421	436
PSM	LVFDEYLK	-336_42010	P14824	1	Mouse_09-2020	null	[MS,MS:1001208,SEQUEST,]	4.9e-2	null	ms_run[1]:scan=9017	2796.5	2	1026.55095	513.77895	R	T	213	221
PSM	DGGSTTAGNSSQVSDGAAAVLLAR	-336_42048	Q8VCH0	0	Mouse_09-2020	null	[MS,MS:1001208,SEQUEST,]	3.6e-4	null	ms_run[1]:scan=9024	2798.5	3	2205.07523	735.69625	K	S	266	290
PSM	DGGSTTAGNSSQVSDGAAAVLLAR	-336_42048	Q921H8	0	Mouse_09-2020	null	[MS,MS:1001208,SEQUEST,]	3.6e-4	null	ms_run[1]:scan=9024	2798.5	3	2205.07523	735.69625	K	S	266	290
PSM	VLDSGAPIKIPVGPETLGR	-336_42062	P56480	1	Mouse_09-2020	null	[MS,MS:1001208,SEQUEST,]	3.4e-2	null	ms_run[1]:scan=9027	2799.4	2	1919.09978	960.05166	K	M	125	144
PSM	DFAVDIIK	-336_42076	Q9D819	1	Mouse_09-2020	null	[MS,MS:1001208,SEQUEST,]	2.2e-3	null	ms_run[1]:scan=9030	2800.3	2	920.50951	460.75802	K	T	214	222
PSM	SITFVVFK	-336_42100	P97742	1	Mouse_09-2020	null	[MS,MS:1001208,SEQUEST,]	9.8e-3	null	ms_run[1]:scan=9033	2801.2	2	940.55095	470.77875	K	S	456	464
PSM	TYFQGSLPARAAYQVAALPR	-336_42131	P52760	1	Mouse_09-2020	null	[MS,MS:1001208,SEQUEST,]	3.6e-4	null	ms_run[1]:scan=9038	2802.6	3	2180.16281	727.39188	K	S	98	118
PSM	FSVSTLRDFGLGK	-336_42157	A0A0R4IZY2	1	Mouse_09-2020	null	[MS,MS:1001208,SEQUEST,]	4.0e-3	null	ms_run[1]:scan=9044	2804.4	3	1426.76960	476.26115	R	S	137	150
PSM	AVAIDLPGLGR	-336_42175	A0A087WPF8	1	Mouse_09-2020	null	[MS,MS:1001208,SEQUEST,]	3.6e-4	null	ms_run[1]:scan=9047	2805.3	2	1081.63738	541.32185	R	K	64	75
PSM	NFLASQVPFPSR	-336_41963	A2AFQ2	1	Mouse_09-2020	null	[MS,MS:1001208,SEQUEST,]	3.6e-4	null	ms_run[1]:scan=9007	2793.5	2	1362.71733	681.86187	R	G	225	237
PSM	GKENALLPNWLHLPVGYHGR	-336_42184	P35505	1	Mouse_09-2020	null	[MS,MS:1001208,SEQUEST,]	3.6e-4	null	ms_run[1]:scan=9050	2806.2	4	2271.21621	568.55909	R	S	143	163
PSM	LAQGEYIAPEKIENIYLR	-336_42200	D3Z041	1	Mouse_09-2020	null	[MS,MS:1001208,SEQUEST,]	3.6e-4	null	ms_run[1]:scan=9052	2806.8	3	2120.14048	707.38439	K	E	563	581
PSM	AFRNIPGITLLNVSK	-336_42262	Q9D8E6	1	Mouse_09-2020	null	[MS,MS:1001208,SEQUEST,]	3.6e-4	null	ms_run[1]:scan=9061	2809.4	3	1642.96469	548.32615	K	N	220	235
PSM	LHALVVGPGLGRDDLLLNNVR	-336_42288	Q9CZ42	1	Mouse_09-2020	null	[MS,MS:1001208,SEQUEST,]	7.2e-4	null	ms_run[1]:scan=9066	2810.9	4	2241.28310	561.07611	R	I	141	162
PSM	DTSFRGFFLPK	-336_42298	P56593	1	Mouse_09-2020	null	[MS,MS:1001208,SEQUEST,]	5.3e-4	null	ms_run[1]:scan=9068	2811.5	3	1314.68406	438.89955	K	T	375	386
PSM	SLEIIGAPFSK	-336_42307	Q61176	1	Mouse_09-2020	null	[MS,MS:1001208,SEQUEST,]	3.6e-4	null	ms_run[1]:scan=9073	2813.0	2	1161.65215	581.32934	K	Q	7	18
PSM	LVFLGLDNAGK	-336_42323	A0A1W2P869	1	Mouse_09-2020	null	[MS,MS:1001208,SEQUEST,]	3.6e-4	null	ms_run[1]:scan=9075	2813.6	2	1146.65227	573.82951	K	T	5	16
PSM	DVFLPKPSWGNHTPIFR	-336_42337	P05202	1	Mouse_09-2020	null	[MS,MS:1001208,SEQUEST,]	5.3e-4	null	ms_run[1]:scan=9077	2814.1	3	2011.05777	671.02313	R	A	154	171
PSM	FWNILDK	-336_42366	Q63880	1	Mouse_09-2020	null	[MS,MS:1001208,SEQUEST,]	3.6e-4	null	ms_run[1]:scan=9084	2816.2	2	935.49925	468.25290	K	E	355	362
PSM	FISDKDASVVGFFR	-336_42191	P27773	1	Mouse_09-2020	null	[MS,MS:1001208,SEQUEST,]	3.6e-4	null	ms_run[1]:scan=9051	2806.5	3	1587.81699	529.94371	K	L	148	162
PSM	VWQLYIGDTR	-336_41958	Q9QXF8	1	Mouse_09-2020	null	[MS,MS:1001208,SEQUEST,]	3.6e-4	null	ms_run[1]:scan=9006	2793.2	2	1250.65349	625.83004	R	R	30	40
PSM	SITFVVFK	-336_41943	P97742	1	Mouse_09-2020	null	[MS,MS:1001208,SEQUEST,]	7.2e-4	null	ms_run[1]:scan=9002	2792.1	2	940.55046	470.77875	K	S	456	464
PSM	VLITTDLLAR	-336_41869	P60843	1	Mouse_09-2020	null	[MS,MS:1001208,SEQUEST,]	3.6e-4	null	ms_run[1]:scan=8988	2788.0	2	1114.68328	557.84516	R	I	325	335
PSM	AFEEEQALRGNLTDLEPNGVR	-336_41368	P49429	1	Mouse_09-2020	null	[MS,MS:1001208,SEQUEST,]	3.6e-4	null	ms_run[1]:scan=8897	2761.2	3	2358.16770	786.72766	K	G	370	391
PSM	INEAFDLLR	-336_41377	P00329	1	Mouse_09-2020	null	[MS,MS:1001208,SEQUEST,]	3.6e-4	null	ms_run[1]:scan=8900	2762.1	2	1090.59014	545.79821	K	G	356	365
PSM	VLGLTLLQK	-336_41401	Q9CPU0	1	Mouse_09-2020	null	[MS,MS:1001208,SEQUEST,]	3.6e-4	null	ms_run[1]:scan=8903	2763.0	2	984.64586	492.82624	R	D	52	61
PSM	GWPLYLSTK	-336_41408	O88844	1	Mouse_09-2020	null	[MS,MS:1001208,SEQUEST,]	5.3e-4	null	ms_run[1]:scan=8904	2763.3	2	1064.57866	532.79239	K	T	204	213
PSM	TIAQDYGVLKADEGISFR	-336_41423	P35700	1	Mouse_09-2020	null	[MS,MS:1001208,SEQUEST,]	3.6e-4	null	ms_run[1]:scan=8907	2764.2	3	1983.02341	661.67758	R	L	111	129
PSM	YNIEKDIAAYIK	-336_41450	Q9D0M5	1	Mouse_09-2020	null	[MS,MS:1001208,SEQUEST,]	3.6e-4	null	ms_run[1]:scan=8912	2765.6	3	1440.77350	480.92929	K	E	32	44
PSM	KYILGNPLNSGINQGPQIDKEQHNKILGLIESGK	-336_41480	O35945	1	Mouse_09-2020	null	[MS,MS:1001208,SEQUEST,]	3.6e-4	null	ms_run[1]:scan=8918	2767.4	5	3716.01423	744.00842	K	E	329	363
PSM	DTNGSQFFITTVK	-336_41548	P24369	1	Mouse_09-2020	null	[MS,MS:1001208,SEQUEST,]	3.6e-4	null	ms_run[1]:scan=8929	2770.7	2	1457.72649	729.36718	K	S	146	159
PSM	VVFIFGPDK	-336_41561	Q6GT24	1	Mouse_09-2020	null	[MS,MS:1001208,SEQUEST,]	5.3e-4	null	ms_run[1]:scan=8931	2771.2	2	1021.57146	511.28949	R	L	133	142
PSM	VGINYQPPTVVPGGDLAK	-336_41584	P05214	1	Mouse_09-2020	null	[MS,MS:1001208,SEQUEST,]	3.6e-4	null	ms_run[1]:scan=8934	2772.1	2	1824.98625	912.99635	K	Q	353	371
PSM	RTGAIVDVPVGEELLGR	-336_41700	Q03265	1	Mouse_09-2020	null	[MS,MS:1001208,SEQUEST,]	3.6e-4	null	ms_run[1]:scan=8957	2778.9	3	1780.99179	594.33538	K	V	133	150
PSM	LGVTADDVKNVIIWGNHSSTQYPDVNHAK	-336_41712	P14152	1	Mouse_09-2020	null	[MS,MS:1001208,SEQUEST,]	3.6e-4	null	ms_run[1]:scan=8959	2779.4	4	3178.59536	795.40336	K	K	171	200
PSM	FITIFGTR	-336_41727	P48036	1	Mouse_09-2020	null	[MS,MS:1001208,SEQUEST,]	5.3e-4	null	ms_run[1]:scan=8962	2780.3	2	954.54070	477.77400	K	V	192	200
PSM	SDGIYIINLK	-336_41741	P14206	1	Mouse_09-2020	null	[MS,MS:1001208,SEQUEST,]	5.3e-4	null	ms_run[1]:scan=8964	2780.9	2	1135.63591	568.32151	K	T	43	53
PSM	GVVDSEDLPLNISR	-336_41762	P07901	0	Mouse_09-2020	null	[MS,MS:1001208,SEQUEST,]	3.6e-4	null	ms_run[1]:scan=8968	2782.1	2	1513.78606	757.39647	R	M	388	402
PSM	GVVDSEDLPLNISR	-336_41762	P11499	0	Mouse_09-2020	null	[MS,MS:1001208,SEQUEST,]	3.6e-4	null	ms_run[1]:scan=8968	2782.1	2	1513.78606	757.39647	R	M	379	393
PSM	GVVDSEDIPLNLSR	-336_41763	Q9CQN1	1	Mouse_09-2020	null	[MS,MS:1001208,SEQUEST,]	3.6e-4	null	ms_run[1]:scan=8968	2782.1	2	1513.78606	757.39647	R	L	391	405
PSM	FKDIFQEIYDK	-336_41776	O88844	1	Mouse_09-2020	null	[MS,MS:1001208,SEQUEST,]	3.6e-4	null	ms_run[1]:scan=8970	2782.7	3	1445.73099	482.58189	R	Y	223	234
PSM	NAVITVPAYFNDSQR	-336_41803	P38647	1	Mouse_09-2020	null	[MS,MS:1001208,SEQUEST,]	3.6e-4	null	ms_run[1]:scan=8977	2784.7	2	1694.85259	847.92847	K	A	188	203
PSM	VLDSGAPIKIPVGPETLGR	-336_41863	P56480	1	Mouse_09-2020	null	[MS,MS:1001208,SEQUEST,]	3.6e-4	null	ms_run[1]:scan=8987	2787.6	3	1919.09635	640.37020	K	M	125	144
PSM	GLLQLQWK	-336_42381	Q9CZW5	1	Mouse_09-2020	null	[MS,MS:1001208,SEQUEST,]	3.6e-4	null	ms_run[1]:scan=9087	2817.1	2	985.58330	493.29510	K	D	520	528
PSM	LRSLFSSAENEPPVPLVGNWRPPQPVKGR	-336_43549	P16015	1	Mouse_09-2020	null	[MS,MS:1001208,SEQUEST,]	3.6e-4	null	ms_run[1]:scan=9307	2881.8	5	3227.74305	646.35455	K	V	225	254
PSM	FSNFAPLGIPR	-336_42407	P56593	1	Mouse_09-2020	null	[MS,MS:1001208,SEQUEST,]	3.6e-4	null	ms_run[1]:scan=9094	2819.1	2	1218.66326	609.83512	R	I	360	371
PSM	TVTNAVVTVPAYFNDSQR	-336_42430	P63017	1	Mouse_09-2020	null	[MS,MS:1001208,SEQUEST,]	5.3e-4	null	ms_run[1]:scan=9098	2820.3	2	1982.00261	991.50253	K	A	138	156
PSM	ILVATNLFGR	-336_42875	Q9Z1N5	1	Mouse_09-2020	null	[MS,MS:1001208,SEQUEST,]	3.6e-4	null	ms_run[1]:scan=9187	2846.6	2	1103.65788	552.33222	R	M	340	350
PSM	RGWDENVYYTVPLVR	-336_42890	O55125	1	Mouse_09-2020	null	[MS,MS:1001208,SEQUEST,]	5.3e-4	null	ms_run[1]:scan=9190	2847.5	3	1866.95340	622.98809	K	M	254	269
PSM	DAGTIAGLNVLR	-336_42907	P63017	1	Mouse_09-2020	null	[MS,MS:1001208,SEQUEST,]	3.6e-4	null	ms_run[1]:scan=9194	2848.7	2	1199.67497	600.34077	K	I	160	172
PSM	IFNNGADLSGITEENAPLK	-336_42919	P07758	0	Mouse_09-2020	null	[MS,MS:1001208,SEQUEST,]	3.6e-4	null	ms_run[1]:scan=9197	2849.6	2	2003.01311	1002.00764	R	S	329	348
PSM	IFNNGADLSGITEENAPLK	-336_42919	P22599	0	Mouse_09-2020	null	[MS,MS:1001208,SEQUEST,]	3.6e-4	null	ms_run[1]:scan=9197	2849.6	2	2003.01311	1002.00764	R	S	329	348
PSM	GTNVITSLSSVLRDSK	-336_42961	Q91X77	1	Mouse_09-2020	null	[MS,MS:1001208,SEQUEST,]	5.3e-4	null	ms_run[1]:scan=9205	2851.9	3	1676.91886	559.64410	K	F	384	400
PSM	LIRDGSIDLVINLPNNNTK	-336_43002	Q8C196	1	Mouse_09-2020	null	[MS,MS:1001208,SEQUEST,]	3.6e-4	null	ms_run[1]:scan=9212	2854.0	3	2109.16770	703.72693	K	V	1426	1445
PSM	ITQLTPFIGYAGGK	-336_43102	O35488	1	Mouse_09-2020	null	[MS,MS:1001208,SEQUEST,]	3.6e-4	null	ms_run[1]:scan=9227	2858.4	2	1465.80583	733.40611	K	Q	429	443
PSM	ATGYPLAFIAAK	-336_43125	Q8C196	1	Mouse_09-2020	null	[MS,MS:1001208,SEQUEST,]	3.6e-4	null	ms_run[1]:scan=9231	2859.6	2	1222.68303	611.84516	K	A	729	741
PSM	SYLYFTQFK	-336_42869	Q9CPT4	1	Mouse_09-2020	null	[MS,MS:1001208,SEQUEST,]	3.6e-4	null	ms_run[1]:scan=9186	2846.3	2	1196.59941	598.80296	K	E	94	103
PSM	ISVAGVTSGNVGYLAHAIHQVTK	-336_43133	P05202	1	Mouse_09-2020	null	[MS,MS:1001208,SEQUEST,]	3.6e-4	null	ms_run[1]:scan=9232	2859.8	4	2322.25649	581.31957	R	0	408	431
PSM	LSQTFPNADFAEITK	-336_43196	P07724	1	Mouse_09-2020	null	[MS,MS:1001208,SEQUEST,]	3.6e-4	null	ms_run[1]:scan=9244	2863.4	2	1681.84599	841.42523	R	A	243	258
PSM	VWQLYIGDTR	-336_43202	Q9QXF8	1	Mouse_09-2020	null	[MS,MS:1001208,SEQUEST,]	3.6e-4	null	ms_run[1]:scan=9245	2863.7	2	1250.65471	625.83004	R	R	30	40
PSM	IGDTIEFRGPNGLLVYQGK	-336_43223	Q9DCN2	1	Mouse_09-2020	null	[MS,MS:1001208,SEQUEST,]	3.6e-4	null	ms_run[1]:scan=9249	2864.8	3	2077.10849	693.04074	K	K	136	155
PSM	GVPTGFVLPIRDIR	-336_43239	A0A1W2P733	1	Mouse_09-2020	null	[MS,MS:1001208,SEQUEST,]	5.3e-4	null	ms_run[1]:scan=9253	2866.0	3	1539.90085	513.97171	K	S	699	713
PSM	IIDSLFNTVTDK	-336_43277	O70475	1	Mouse_09-2020	null	[MS,MS:1001208,SEQUEST,]	3.6e-4	null	ms_run[1]:scan=9260	2868.1	2	1365.72649	683.36665	R	I	318	330
PSM	VANVSLLALYK	-336_43297	P62267	1	Mouse_09-2020	null	[MS,MS:1001208,SEQUEST,]	3.6e-4	null	ms_run[1]:scan=9262	2868.7	2	1190.71428	595.86081	K	K	125	136
PSM	FYLLGVDAR	-336_43450	Q99LB7	1	Mouse_09-2020	null	[MS,MS:1001208,SEQUEST,]	3.6e-4	null	ms_run[1]:scan=9289	2876.5	2	1053.57292	527.29002	K	A	580	589
PSM	GFPTIYFSPANK	-336_43458	P27773	1	Mouse_09-2020	null	[MS,MS:1001208,SEQUEST,]	5.3e-4	null	ms_run[1]:scan=9290	2876.8	2	1341.68450	671.34552	K	L	449	461
PSM	LQLGPETLLQDNPK	-336_43175	O09174	1	Mouse_09-2020	null	[MS,MS:1001208,SEQUEST,]	3.6e-4	null	ms_run[1]:scan=9239	2861.9	2	1565.85356	783.43031	K	I	87	101
PSM	VHLVGIDIFTGK	-336_42855	Q8BGY2	1	Mouse_09-2020	null	[MS,MS:1001208,SEQUEST,]	3.6e-4	null	ms_run[1]:scan=9183	2845.4	3	1298.74784	433.58708	K	Y	56	68
PSM	RQGGLGPIRIPLLSDLNHQISK	-336_42829	O08807	1	Mouse_09-2020	null	[MS,MS:1001208,SEQUEST,]	6.9e-3	null	ms_run[1]:scan=9178	2843.9	4	2412.38711	603.85130	R	Y	168	190
PSM	GNWGYLDQAAALR	-336_42823	Q91WG0	1	Mouse_09-2020	null	[MS,MS:1001208,SEQUEST,]	3.6e-4	null	ms_run[1]:scan=9177	2843.7	2	1434.71367	717.85986	R	V	196	209
PSM	GVVNILPGSGSLVGQR	-336_42450	Q8R0Y6	1	Mouse_09-2020	null	[MS,MS:1001208,SEQUEST,]	3.6e-4	null	ms_run[1]:scan=9103	2821.8	2	1552.88213	776.94392	K	S	621	637
PSM	LISWYDNEYGYSNR	-336_42465	A0A1D5RLD8	1	Mouse_09-2020	null	[MS,MS:1001208,SEQUEST,]	3.6e-4	null	ms_run[1]:scan=9105	2822.4	2	1779.80095	890.40228	K	V	308	322
PSM	TVTNAVVTVPAYFNDSQR	-336_42490	P63017	1	Mouse_09-2020	null	[MS,MS:1001208,SEQUEST,]	3.6e-4	null	ms_run[1]:scan=9108	2823.2	3	1981.99948	661.33744	K	A	138	156
PSM	ASFITDGEQLPSPRPAPLLSR	-336_42498	O09174	1	Mouse_09-2020	null	[MS,MS:1001208,SEQUEST,]	3.6e-4	null	ms_run[1]:scan=9109	2823.5	3	2252.20676	751.40597	R	P	312	333
PSM	TVPKTVDNFVALATGEK	-336_42540	P24369	1	Mouse_09-2020	null	[MS,MS:1001208,SEQUEST,]	7.2e-4	null	ms_run[1]:scan=9117	2825.9	3	1789.96799	597.32800	K	F	68	85
PSM	IEEIKDFLLTAR	-336_42555	Q9JJI8	1	Mouse_09-2020	null	[MS,MS:1001208,SEQUEST,]	3.6e-4	null	ms_run[1]:scan=9120	2826.8	3	1447.81675	483.27669	K	K	5	17
PSM	KYEGGRELNDFISYLQR	-336_42562	P27773	1	Mouse_09-2020	null	[MS,MS:1001208,SEQUEST,]	3.6e-4	null	ms_run[1]:scan=9121	2827.1	4	2088.05117	522.76818	K	A	466	483
PSM	YQLQSQENFEPFMK	-336_42571	P12710	1	Mouse_09-2020	null	[MS,MS:1001208,SEQUEST,]	5.3e-4	null	ms_run[1]:scan=9125	2828.3	2	1788.82952	894.91671	K	I	7	21
PSM	LDNNTELSFFAK	-336_42575	O88844	1	Mouse_09-2020	null	[MS,MS:1001208,SEQUEST,]	3.6e-4	null	ms_run[1]:scan=9127	2828.9	2	1398.68974	699.84862	K	L	346	358
PSM	SDIDEIVLVGGSTR	-336_42587	P20029	1	Mouse_09-2020	null	[MS,MS:1001208,SEQUEST,]	3.6e-4	null	ms_run[1]:scan=9130	2829.7	2	1460.75871	730.88319	K	P	355	369
PSM	DYYFALAHTVRDHLVGR	-336_42591	Q9ET01	1	Mouse_09-2020	null	[MS,MS:1001208,SEQUEST,]	3.6e-4	null	ms_run[1]:scan=9131	2830.0	3	2033.03537	678.34991	R	I	51	68
PSM	LGVLGFFSTGDQHAR	-336_42634	Q91WG0	0	Mouse_09-2020	null	[MS,MS:1001208,SEQUEST,]	3.6e-4	null	ms_run[1]:scan=9142	2833.3	3	1604.81906	535.61084	R	N	181	196
PSM	LGVLGFFSTGDQHAR	-336_42634	Q8QZR3	0	Mouse_09-2020	null	[MS,MS:1001208,SEQUEST,]	3.6e-4	null	ms_run[1]:scan=9142	2833.3	3	1604.81906	535.61084	R	N	178	193
PSM	DYYFALAHTVRDHLVGR	-336_42648	Q9ET01	1	Mouse_09-2020	null	[MS,MS:1001208,SEQUEST,]	5.3e-4	null	ms_run[1]:scan=9144	2833.9	4	2033.03701	509.01425	R	I	51	68
PSM	FASEITPITISVK	-336_42653	Q8QZT1	1	Mouse_09-2020	null	[MS,MS:1001208,SEQUEST,]	3.6e-4	null	ms_run[1]:scan=9145	2834.2	2	1405.79509	703.40049	K	K	228	241
PSM	DGTVTAGNASGVSDGAGAVIIASEDAVKK	-336_42668	Q8BWT1	1	Mouse_09-2020	null	[MS,MS:1001208,SEQUEST,]	3.6e-4	null	ms_run[1]:scan=9147	2834.8	3	2660.34153	887.45063	K	N	242	271
PSM	KYEGGRELNDFISYLQR	-336_42681	P27773	1	Mouse_09-2020	null	[MS,MS:1001208,SEQUEST,]	3.6e-4	null	ms_run[1]:scan=9149	2835.3	3	2088.05381	696.68848	K	A	466	483
PSM	HQADSPRVSARSGSGGRGQSPDGSGRSSNR	-336_42703	A0A0A6YY62	1	Mouse_09-2020	null	[MS,MS:1001208,SEQUEST,]	2.8e-2	null	ms_run[1]:scan=9154	2836.9	3	3010.43204	1004.14800	R	D	231	261
PSM	VVFIFGPDK	-336_42709	Q6GT24	1	Mouse_09-2020	null	[MS,MS:1001208,SEQUEST,]	4.2e-3	null	ms_run[1]:scan=9155	2837.1	2	1021.57201	511.28949	R	L	133	142
PSM	TSLSPGSGVVTYYLR	-336_42731	P28271	1	Mouse_09-2020	null	[MS,MS:1001208,SEQUEST,]	3.6e-4	null	ms_run[1]:scan=9158	2838.0	2	1599.84026	800.42249	K	S	469	484
PSM	FIIPNIVK	-336_42421	A0A1B0GSR9	1	Mouse_09-2020	null	[MS,MS:1001208,SEQUEST,]	6.3e-3	null	ms_run[1]:scan=9096	2819.7	2	943.59758	472.30240	K	S	102	110
PSM	IGVTVLSR	-336_22306	P48758	1	Mouse_09-2020	null	[MS,MS:1001208,SEQUEST,]	5.3e-4	null	ms_run[1]:scan=5362	1722.7	2	844.52526	422.76618	K	L	199	207
PSM	LSAEERDQLLPNLR	-336_30576	P61458	1	Mouse_09-2020	null	[MS,MS:1001208,SEQUEST,]	3.6e-4	null	ms_run[1]:scan=6885	2169.3	3	1653.89225	551.96880	R	V	8	22
PSM	LSFSYGR	-336_22293	Q91Y97	1	Mouse_09-2020	null	[MS,MS:1001208,SEQUEST,]	5.0e-3	null	ms_run[1]:scan=5360	1722.1	2	829.42052	415.21378	K	L	298	305
PSM	LSKDPNIVIAK	-336_12652	P27773	1	Mouse_09-2020	null	[MS,MS:1001208,SEQUEST,]	3.6e-4	null	ms_run[1]:scan=3573	1196.5	2	1197.72124	599.36371	K	D	423	434
PSM	FLQPGSQRKPFDDAK	-336_12664	P30115	1	Mouse_09-2020	null	[MS,MS:1001208,SEQUEST,]	5.3e-4	null	ms_run[1]:scan=3576	1197.5	4	1733.89773	434.22969	K	V	197	212
PSM	VEIIANDQGNR	-336_12672	P20029	0	Mouse_09-2020	null	[MS,MS:1001208,SEQUEST,]	3.6e-4	null	ms_run[1]:scan=3577	1197.7	2	1228.62871	614.81766	R	T	51	62
PSM	VEIIANDQGNR	-336_12672	P63017	0	Mouse_09-2020	null	[MS,MS:1001208,SEQUEST,]	3.6e-4	null	ms_run[1]:scan=3577	1197.7	2	1228.62871	614.81766	K	T	26	37
PSM	NGPPVIHSGIKDLK	-336_12748	P25688	1	Mouse_09-2020	null	[MS,MS:1001208,SEQUEST,]	4.0e-3	null	ms_run[1]:scan=3592	1202.2	3	1474.83780	492.28406	R	L	148	162
PSM	SEYRELEDGGLERK	-336_12781	E9PWK1	1	Mouse_09-2020	null	[MS,MS:1001208,SEQUEST,]	1.4e-3	null	ms_run[1]:scan=3599	1204.3	3	1680.82065	560.94444	K	S	321	335
PSM	TIEEVVGRANDSK	-336_12819	P47738	1	Mouse_09-2020	null	[MS,MS:1001208,SEQUEST,]	5.3e-4	null	ms_run[1]:scan=3607	1206.7	3	1417.72831	473.24757	K	G	431	444
PSM	IIHESGAQILR	-336_12826	Q9DCQ2	1	Mouse_09-2020	null	[MS,MS:1001208,SEQUEST,]	3.6e-4	null	ms_run[1]:scan=3608	1207.0	3	1236.70639	412.90682	K	A	83	94
PSM	GSPAVDVAVK	-336_12628	P07309	1	Mouse_09-2020	null	[MS,MS:1001208,SEQUEST,]	3.6e-4	null	ms_run[1]:scan=3567	1194.8	2	942.52550	471.76637	R	F	42	52
PSM	VVGDVAYDEAKER	-336_12835	A0A1W2P733	1	Mouse_09-2020	null	[MS,MS:1001208,SEQUEST,]	6.2e-3	null	ms_run[1]:scan=3610	1207.5	3	1450.71897	484.24393	K	S	72	85
PSM	YLVEEIKK	-336_12876	Q9DBE0	1	Mouse_09-2020	null	[MS,MS:1001208,SEQUEST,]	5.3e-4	null	ms_run[1]:scan=3617	1209.6	2	1021.59319	511.30005	R	E	390	398
PSM	TIEEVVGRANDSK	-336_12883	P47738	1	Mouse_09-2020	null	[MS,MS:1001208,SEQUEST,]	3.6e-4	null	ms_run[1]:scan=3618	1209.9	2	1417.72978	709.36771	K	G	431	444
PSM	TQLQLDER	-336_12892	Q8JZU2	1	Mouse_09-2020	null	[MS,MS:1001208,SEQUEST,]	5.3e-4	null	ms_run[1]:scan=3619	1210.2	2	1002.52214	501.76436	K	N	51	59
PSM	VIEASEIQAK	-336_12926	A0A0R4J135	0	Mouse_09-2020	null	[MS,MS:1001208,SEQUEST,]	3.6e-4	null	ms_run[1]:scan=3626	1212.3	2	1087.59978	544.30332	K	N	121	131
PSM	VIEASEIQAK	-336_12926	P17563	0	Mouse_09-2020	null	[MS,MS:1001208,SEQUEST,]	3.6e-4	null	ms_run[1]:scan=3626	1212.3	2	1087.59978	544.30332	K	N	121	131
PSM	SWNETFHAR	-336_12943	Q9DCX2	1	Mouse_09-2020	null	[MS,MS:1001208,SEQUEST,]	3.6e-4	null	ms_run[1]:scan=3629	1213.2	2	1147.52739	574.26760	K	A	33	42
PSM	LGVTADDVK	-336_12965	P14152	1	Mouse_09-2020	null	[MS,MS:1001208,SEQUEST,]	3.6e-4	null	ms_run[1]:scan=3634	1214.6	2	917.49346	459.25056	K	V	171	180
PSM	SVQASVKHPYEVAIKEEAK	-336_12975	Q9DBM2	1	Mouse_09-2020	null	[MS,MS:1001208,SEQUEST,]	3.6e-4	null	ms_run[1]:scan=3636	1215.2	4	2113.12807	529.03766	R	F	234	253
PSM	SGLQLEETSK	-336_12843	Q8K010	1	Mouse_09-2020	null	[MS,MS:1001208,SEQUEST,]	5.3e-4	null	ms_run[1]:scan=3612	1208.1	2	1091.55742	546.28259	R	Q	642	652
PSM	AASGTKEDPNLVPSISNKR	-336_13011	P19536	1	Mouse_09-2020	null	[MS,MS:1001208,SEQUEST,]	5.3e-4	null	ms_run[1]:scan=3641	1216.7	4	1984.04506	496.76691	K	V	68	87
PSM	TIIQNPTDQQK	-336_12607	P50580	1	Mouse_09-2020	null	[MS,MS:1001208,SEQUEST,]	5.3e-4	null	ms_run[1]:scan=3563	1193.6	2	1285.67571	643.34097	K	D	200	211
PSM	YYAGWADKYHGK	-336_12541	P47738	1	Mouse_09-2020	null	[MS,MS:1001208,SEQUEST,]	7.2e-4	null	ms_run[1]:scan=3548	1189.2	3	1458.68076	486.89821	R	I	150	162
PSM	AFLEQAR	-336_11993	O35488	1	Mouse_09-2020	null	[MS,MS:1001208,SEQUEST,]	7.4e-3	null	ms_run[1]:scan=3442	1158.0	2	834.44725	417.72705	R	T	58	65
PSM	FLEEATR	-336_12048	Q8C196	1	Mouse_09-2020	null	[MS,MS:1001208,SEQUEST,]	7.2e-4	null	ms_run[1]:scan=3452	1160.9	2	865.44188	433.22434	R	S	1151	1158
PSM	IGAEVYHNLK	-336_12079	P17182	1	Mouse_09-2020	null	[MS,MS:1001208,SEQUEST,]	5.3e-4	null	ms_run[1]:scan=3458	1162.6	2	1143.61626	572.31148	R	V	184	194
PSM	REDIFYTSK	-336_12086	P70694	0	Mouse_09-2020	null	[MS,MS:1001208,SEQUEST,]	5.3e-4	null	ms_run[1]:scan=3460	1163.3	2	1158.57903	579.79312	K	W	76	85
PSM	REDIFYTSK	-336_12086	Q91WT7	0	Mouse_09-2020	null	[MS,MS:1001208,SEQUEST,]	5.3e-4	null	ms_run[1]:scan=3460	1163.3	2	1158.57903	579.79312	K	W	76	85
PSM	FSLQDPPNKKPKV	-336_12094	O70475	1	Mouse_09-2020	null	[MS,MS:1001208,SEQUEST,]	5.3e-4	null	ms_run[1]:scan=3462	1163.8	3	1497.84262	499.95231	K	0	481	494
PSM	ALQTTYGTNAPR	-336_12101	Q8CG76	1	Mouse_09-2020	null	[MS,MS:1001208,SEQUEST,]	3.6e-4	null	ms_run[1]:scan=3463	1164.1	2	1292.65935	646.83331	K	T	287	299
PSM	RVEYAVRGPIVQR	-336_12147	A0A2R8VHV7	1	Mouse_09-2020	null	[MS,MS:1001208,SEQUEST,]	3.6e-4	null	ms_run[1]:scan=3473	1167.1	3	1542.88584	514.96696	R	L	32	45
PSM	SQGIVLAR	-336_12599	Q9JKY7	1	Mouse_09-2020	null	[MS,MS:1001208,SEQUEST,]	5.3e-4	null	ms_run[1]:scan=3562	1193.3	2	843.50487	422.25598	R	G	119	127
PSM	VYVGNLGNNGNK	-336_12177	P84104	1	Mouse_09-2020	null	[MS,MS:1001208,SEQUEST,]	3.6e-4	null	ms_run[1]:scan=3478	1168.5	2	1248.63384	624.82020	K	E	12	24
PSM	KLDEAVAEAHLGK	-336_12243	P50247	1	Mouse_09-2020	null	[MS,MS:1001208,SEQUEST,]	3.6e-4	null	ms_run[1]:scan=3493	1172.9	3	1380.74906	460.92090	K	N	389	402
PSM	YATALYSAASKEK	-336_12292	Q9DB20	1	Mouse_09-2020	null	[MS,MS:1001208,SEQUEST,]	3.6e-4	null	ms_run[1]:scan=3501	1175.3	2	1402.72258	701.86427	R	L	41	54
PSM	YATALYSAASKEK	-336_12353	Q9DB20	1	Mouse_09-2020	null	[MS,MS:1001208,SEQUEST,]	3.6e-4	null	ms_run[1]:scan=3513	1178.8	3	1402.72208	468.24527	R	L	41	54
PSM	QYVYNVAK	-336_12360	Q9JHI5	1	Mouse_09-2020	null	[MS,MS:1001208,SEQUEST,]	7.2e-4	null	ms_run[1]:scan=3514	1179.1	2	984.51518	492.76109	R	C	339	347
PSM	KVFIEDVSK	-336_12366	P16460	1	Mouse_09-2020	null	[MS,MS:1001208,SEQUEST,]	5.3e-4	null	ms_run[1]:scan=3515	1179.4	2	1064.59880	532.80296	K	F	58	67
PSM	GYAWSGGGR	-336_12477	Q8R086	1	Mouse_09-2020	null	[MS,MS:1001208,SEQUEST,]	5.3e-4	null	ms_run[1]:scan=3536	1185.6	2	910.41765	455.71193	K	V	448	457
PSM	THEQLTPLVR	-336_12498	P09813	1	Mouse_09-2020	null	[MS,MS:1001208,SEQUEST,]	3.6e-4	null	ms_run[1]:scan=3541	1187.1	2	1193.66435	597.33549	K	A	68	78
PSM	FGQGGAGPVGGQGPR	-336_12183	Q8VIJ6	1	Mouse_09-2020	null	[MS,MS:1001208,SEQUEST,]	3.6e-4	null	ms_run[1]:scan=3479	1168.8	2	1341.66484	671.33655	R	M	659	674
PSM	LYSESLAR	-336_13057	Q61598	1	Mouse_09-2020	null	[MS,MS:1001208,SEQUEST,]	3.6e-4	null	ms_run[1]:scan=3650	1219.3	2	938.49449	469.75072	K	G	211	219
PSM	AVYQGPGSSPVKS	-336_13083	O88587	1	Mouse_09-2020	null	[MS,MS:1001208,SEQUEST,]	3.6e-4	null	ms_run[1]:scan=3654	1220.5	2	1276.65386	638.83023	K	0	253	266
PSM	YIDQEELNK	-336_13101	P07901	0	Mouse_09-2020	null	[MS,MS:1001208,SEQUEST,]	7.2e-4	null	ms_run[1]:scan=3658	1221.7	2	1151.55815	576.28259	K	K	285	294
PSM	YIDQEELNK	-336_13101	P11499	0	Mouse_09-2020	null	[MS,MS:1001208,SEQUEST,]	7.2e-4	null	ms_run[1]:scan=3658	1221.7	2	1151.55815	576.28259	K	K	276	285
PSM	KLILGGLEKPEK	-336_13691	O08601	1	Mouse_09-2020	null	[MS,MS:1001208,SEQUEST,]	3.6e-4	null	ms_run[1]:scan=3771	1254.8	3	1324.82050	442.27814	K	E	455	467
PSM	RFFNLNK	-336_13761	P28271	1	Mouse_09-2020	null	[MS,MS:1001208,SEQUEST,]	1.0e-2	null	ms_run[1]:scan=3786	1259.2	2	938.52141	469.76397	K	E	20	27
PSM	ANLVFKEIEKK	-336_13774	P32020	1	Mouse_09-2020	null	[MS,MS:1001208,SEQUEST,]	3.6e-4	null	ms_run[1]:scan=3788	1259.8	3	1318.77399	440.26249	K	E	433	444
PSM	GLNSDSVTEETLRKAK	-336_13783	Q8C196	1	Mouse_09-2020	null	[MS,MS:1001208,SEQUEST,]	2.4e-3	null	ms_run[1]:scan=3789	1260.1	3	1747.91983	583.31101	K	I	893	909
PSM	GLNSDSVTEETLRKAK	-336_13803	Q8C196	1	Mouse_09-2020	null	[MS,MS:1001208,SEQUEST,]	1.4e-3	null	ms_run[1]:scan=3792	1261.0	4	1747.91933	437.73507	K	I	893	909
PSM	QVAQNLDRFR	-336_13814	Q8CHT0	1	Mouse_09-2020	null	[MS,MS:1001208,SEQUEST,]	9.3e-3	null	ms_run[1]:scan=3797	1262.4	3	1246.66605	416.22655	R	F	296	306
PSM	QAAGFSLK	-336_13821	Q91X91	1	Mouse_09-2020	null	[MS,MS:1001208,SEQUEST,]	4.5e-2	null	ms_run[1]:scan=3798	1262.7	2	821.45244	411.22943	R	E	190	198
PSM	KTKPYIQVDIGGGQTK	-336_13675	P20029	1	Mouse_09-2020	null	[MS,MS:1001208,SEQUEST,]	5.3e-4	null	ms_run[1]:scan=3768	1254.0	4	1732.96023	433.99526	K	F	124	140
PSM	KTLQGQLK	-336_13868	A0A1L1SS82	1	Mouse_09-2020	null	[MS,MS:1001208,SEQUEST,]	2.0e-2	null	ms_run[1]:scan=3806	1265.1	2	915.56230	458.28473	K	A	377	385
PSM	SLFHYRQYSAGK	-336_13896	Q8C196	1	Mouse_09-2020	null	[MS,MS:1001208,SEQUEST,]	4.2e-2	null	ms_run[1]:scan=3811	1266.5	2	1456.73369	728.87022	K	A	1487	1499
PSM	IKAFLSSPEHVNRPINGNGKQ	-336_13901	P19157	1	Mouse_09-2020	null	[MS,MS:1001208,SEQUEST,]	3.6e-4	null	ms_run[1]:scan=3813	1267.2	5	2306.23670	462.05310	K	0	190	211
PSM	QSDLDTLAK	-336_13910	P11725	1	Mouse_09-2020	null	[MS,MS:1001208,SEQUEST,]	5.3e-4	null	ms_run[1]:scan=3814	1267.4	2	990.51018	495.75875	K	A	145	154
PSM	YAREAYNLGVR	-336_13953	O35490	1	Mouse_09-2020	null	[MS,MS:1001208,SEQUEST,]	3.6e-4	null	ms_run[1]:scan=3823	1270.1	3	1311.68122	437.89832	K	I	284	295
PSM	ASGNYATVISHNPETK	-336_13959	P62918	1	Mouse_09-2020	null	[MS,MS:1001208,SEQUEST,]	3.6e-4	null	ms_run[1]:scan=3824	1270.4	3	1688.82492	563.61280	R	T	129	145
PSM	SSFRGDTNFYGK	-336_14099	Q9EQ20	1	Mouse_09-2020	null	[MS,MS:1001208,SEQUEST,]	3.6e-4	null	ms_run[1]:scan=3851	1278.3	3	1378.63913	460.21772	R	G	489	501
PSM	AISQSGVVISK	-336_14106	Q63880	1	Mouse_09-2020	null	[MS,MS:1001208,SEQUEST,]	5.3e-4	null	ms_run[1]:scan=3852	1278.6	2	1088.63140	544.81914	R	L	254	265
PSM	AQAYQTGKDISTNYYASQKK	-336_13664	P08113	1	Mouse_09-2020	null	[MS,MS:1001208,SEQUEST,]	3.6e-4	null	ms_run[1]:scan=3766	1253.4	4	2265.11538	567.03411	K	F	664	684
PSM	DAQLFIQKK	-336_13645	P24270	1	Mouse_09-2020	null	[MS,MS:1001208,SEQUEST,]	1.4e-3	null	ms_run[1]:scan=3762	1252.2	2	1090.62541	545.81640	K	V	469	478
PSM	KTKPYIQVDIGGGQTK	-336_13626	P20029	1	Mouse_09-2020	null	[MS,MS:1001208,SEQUEST,]	3.6e-4	null	ms_run[1]:scan=3758	1251.0	3	1732.95975	578.32459	K	F	124	140
PSM	GLSQSALPYRR	-336_13160	Q921R2	1	Mouse_09-2020	null	[MS,MS:1001208,SEQUEST,]	7.2e-4	null	ms_run[1]:scan=3669	1224.9	3	1247.68677	416.56668	K	V	10	21
PSM	GGPLSGPYR	-336_13194	P16015	1	Mouse_09-2020	null	[MS,MS:1001208,SEQUEST,]	5.0e-3	null	ms_run[1]:scan=3676	1227.0	2	903.46965	452.23778	R	R	81	90
PSM	SLFHYR	-336_13254	Q8C196	1	Mouse_09-2020	null	[MS,MS:1001208,SEQUEST,]	3.8e-2	null	ms_run[1]:scan=3686	1229.9	2	822.42589	411.71649	K	Y	1487	1493
PSM	VAFTGSTQVGK	-336_13261	P24549	1	Mouse_09-2020	null	[MS,MS:1001208,SEQUEST,]	3.6e-4	null	ms_run[1]:scan=3687	1230.2	2	1094.58403	547.79566	K	I	242	253
PSM	GLSQSALPYRR	-336_13276	Q921R2	1	Mouse_09-2020	null	[MS,MS:1001208,SEQUEST,]	2.0e-2	null	ms_run[1]:scan=3691	1231.4	2	1247.68596	624.34639	K	V	10	21
PSM	KFDEGRNNFEGEITKEK	-336_13294	P09103	1	Mouse_09-2020	null	[MS,MS:1001208,SEQUEST,]	3.6e-4	null	ms_run[1]:scan=3695	1232.5	4	2040.99892	511.00508	K	L	210	227
PSM	ALLAGKDSETGENIR	-336_13303	P38647	1	Mouse_09-2020	null	[MS,MS:1001208,SEQUEST,]	3.6e-4	null	ms_run[1]:scan=3696	1232.8	3	1573.81821	525.27753	R	A	620	635
PSM	VGVNGFGR	-336_13447	A0A1D5RLD8	1	Mouse_09-2020	null	[MS,MS:1001208,SEQUEST,]	3.6e-4	null	ms_run[1]:scan=3727	1242.0	2	805.43205	403.21939	K	G	4	12
PSM	SLFHYRQYSAGK	-336_13454	Q8C196	1	Mouse_09-2020	null	[MS,MS:1001208,SEQUEST,]	3.6e-4	null	ms_run[1]:scan=3728	1242.2	3	1456.73407	486.24924	K	A	1487	1499
PSM	NAEGTWSVEK	-336_13491	P17563	1	Mouse_09-2020	null	[MS,MS:1001208,SEQUEST,]	3.6e-4	null	ms_run[1]:scan=3733	1243.7	2	1120.52800	560.76710	K	I	280	290
PSM	QGTFHSQQALEYGTK	-336_13497	Q9WUM5	1	Mouse_09-2020	null	[MS,MS:1001208,SEQUEST,]	3.6e-4	null	ms_run[1]:scan=3734	1244.0	3	1694.81357	565.60928	K	V	67	82
PSM	TVKQPVYVADVSK	-336_13503	A0A0R3P9C8	1	Mouse_09-2020	null	[MS,MS:1001208,SEQUEST,]	3.6e-4	null	ms_run[1]:scan=3735	1244.3	3	1433.80094	478.60480	K	I	231	244
PSM	SVEAAAELSAK	-336_13516	Q9D0J8	1	Mouse_09-2020	null	[MS,MS:1001208,SEQUEST,]	9.1e-3	null	ms_run[1]:scan=3738	1245.2	2	1075.57366	538.28513	K	L	5	16
PSM	TQAQIVLR	-336_13524	Q8VCX1	1	Mouse_09-2020	null	[MS,MS:1001208,SEQUEST,]	7.2e-4	null	ms_run[1]:scan=3739	1245.5	2	928.56603	464.78236	K	N	253	261
PSM	LSQVAPVLKER	-336_13565	Q9DBE0	1	Mouse_09-2020	null	[MS,MS:1001208,SEQUEST,]	5.3e-4	null	ms_run[1]:scan=3748	1248.1	3	1239.74292	413.91883	R	V	434	445
PSM	AFLSSPEHVNRPINGNGKQ	-336_13581	P19157	1	Mouse_09-2020	null	[MS,MS:1001208,SEQUEST,]	3.6e-4	null	ms_run[1]:scan=3750	1248.7	3	2065.06052	689.02397	K	0	192	211
PSM	RGNNTTSLLSQSVAK	-336_13620	Q9DB77	1	Mouse_09-2020	null	[MS,MS:1001208,SEQUEST,]	3.6e-4	null	ms_run[1]:scan=3757	1250.8	3	1575.84500	525.95315	K	S	301	316
PSM	TYFPHFDVSHGSAQVKGHGKK	-336_11909	Q91VB8	1	Mouse_09-2020	null	[MS,MS:1001208,SEQUEST,]	7.2e-4	null	ms_run[1]:scan=3426	1153.2	5	2327.16703	466.23942	K	A	42	63
PSM	NTVIATGGYGR	-336_14123	Q8K2B3	1	Mouse_09-2020	null	[MS,MS:1001208,SEQUEST,]	3.6e-4	null	ms_run[1]:scan=3855	1279.5	2	1108.57475	554.79091	K	Y	251	262
PSM	ITQSNAILR	-336_11874	P10649	0	Mouse_09-2020	null	[MS,MS:1001208,SEQUEST,]	3.6e-4	null	ms_run[1]:scan=3422	1152.1	2	1015.58940	508.29837	K	L	70	79
PSM	ITQSNAILR	-336_11874	D3YX76	0	Mouse_09-2020	null	[MS,MS:1001208,SEQUEST,]	3.6e-4	null	ms_run[1]:scan=3422	1152.1	2	1015.58940	508.29837	K	L	36	45
PSM	LIDKEVISPDTRR	-336_11844	Q9DCN2	1	Mouse_09-2020	null	[MS,MS:1001208,SEQUEST,]	3.6e-4	null	ms_run[1]:scan=3416	1150.3	3	1541.86557	514.62638	R	R	47	60
PSM	RSWLYR	-336_10455	O09173	1	Mouse_09-2020	null	[MS,MS:1001208,SEQUEST,]	6.3e-3	null	ms_run[1]:scan=3164	1076.3	2	880.47991	440.74304	K	L	58	64
PSM	RFEELGVK	-336_10502	Q9CPU0	1	Mouse_09-2020	null	[MS,MS:1001208,SEQUEST,]	5.3e-4	null	ms_run[1]:scan=3172	1078.7	2	977.54149	489.27437	K	V	141	149
PSM	RWGHTVFVAR	-336_10506	Q9DCQ2	1	Mouse_09-2020	null	[MS,MS:1001208,SEQUEST,]	3.6e-4	null	ms_run[1]:scan=3173	1078.9	3	1228.67035	410.22811	K	A	120	130
PSM	SQLFAQSR	-336_10522	D3YTQ5	1	Mouse_09-2020	null	[MS,MS:1001208,SEQUEST,]	5.3e-4	null	ms_run[1]:scan=3176	1079.8	2	936.48961	468.74852	K	G	251	259
PSM	RSWLYR	-336_10558	O09173	1	Mouse_09-2020	null	[MS,MS:1001208,SEQUEST,]	1.5e-2	null	ms_run[1]:scan=3182	1081.6	2	880.47954	440.74304	K	L	58	64
PSM	KAYAEFYR	-336_10644	Q9CPQ1	1	Mouse_09-2020	null	[MS,MS:1001208,SEQUEST,]	3.6e-4	null	ms_run[1]:scan=3196	1085.7	2	1047.52654	524.26654	K	Y	48	56
PSM	FDAQGNLR	-336_10676	Q9Z2V4	1	Mouse_09-2020	null	[MS,MS:1001208,SEQUEST,]	7.2e-4	null	ms_run[1]:scan=3202	1087.5	2	920.45873	460.73287	K	I	317	325
PSM	SLQSVAEER	-336_10419	Q9CZM2	1	Mouse_09-2020	null	[MS,MS:1001208,SEQUEST,]	5.3e-4	null	ms_run[1]:scan=3157	1074.3	2	1018.51671	509.76182	R	G	97	106
PSM	AVEAFETAK	-336_10680	Q64442	1	Mouse_09-2020	null	[MS,MS:1001208,SEQUEST,]	3.6e-4	null	ms_run[1]:scan=3203	1087.7	2	965.49401	483.25056	K	G	331	340
PSM	LFGTPNQK	-336_10699	Q01279	1	Mouse_09-2020	null	[MS,MS:1001208,SEQUEST,]	2.1e-2	null	ms_run[1]:scan=3206	1088.6	2	904.48876	452.74798	K	K	480	488
PSM	SNAQRQEIAQEFK	-336_10707	P48036	1	Mouse_09-2020	null	[MS,MS:1001208,SEQUEST,]	3.6e-4	null	ms_run[1]:scan=3207	1088.9	3	1548.77634	516.93035	R	L	44	57
PSM	VEITYTPKDGTQK	-336_10717	O88844	1	Mouse_09-2020	null	[MS,MS:1001208,SEQUEST,]	5.3e-4	null	ms_run[1]:scan=3209	1089.5	3	1479.76892	493.92783	K	T	152	165
PSM	SLFHYR	-336_10825	Q8C196	1	Mouse_09-2020	null	[MS,MS:1001208,SEQUEST,]	1.3e-2	null	ms_run[1]:scan=3228	1095.1	2	822.42650	411.71649	K	Y	1487	1493
PSM	IDGASPLDK	-336_10834	P00329	1	Mouse_09-2020	null	[MS,MS:1001208,SEQUEST,]	5.3e-4	null	ms_run[1]:scan=3229	1095.4	2	915.47844	458.24273	K	C	161	170
PSM	YLGGTDDLTKK	-336_10838	Q8VCT4	1	Mouse_09-2020	null	[MS,MS:1001208,SEQUEST,]	3.6e-4	null	ms_run[1]:scan=3230	1095.7	3	1210.63208	404.21532	K	D	401	412
PSM	SFRNPLAK	-336_10846	P17182	1	Mouse_09-2020	null	[MS,MS:1001208,SEQUEST,]	5.3e-4	null	ms_run[1]:scan=3231	1096.0	2	932.53154	466.76925	R	0	427	435
PSM	EFFNGKEPSR	-336_10682	P20029	1	Mouse_09-2020	null	[MS,MS:1001208,SEQUEST,]	7.2e-4	null	ms_run[1]:scan=3204	1088.1	3	1210.58585	404.19989	K	I	378	388
PSM	VATRWDIQK	-336_10871	O35490	1	Mouse_09-2020	null	[MS,MS:1001208,SEQUEST,]	5.3e-4	null	ms_run[1]:scan=3235	1097.1	2	1116.61614	558.81165	R	A	275	284
PSM	NTIVTSYNR	-336_10413	Q99KI0	1	Mouse_09-2020	null	[MS,MS:1001208,SEQUEST,]	5.3e-4	null	ms_run[1]:scan=3156	1074.0	2	1067.54839	534.27764	K	F	466	475
PSM	LDQGGAPLAGTNK	-336_10337	Q91Y97	1	Mouse_09-2020	null	[MS,MS:1001208,SEQUEST,]	3.6e-4	null	ms_run[1]:scan=3139	1069.0	2	1241.64861	621.32786	K	T	109	122
PSM	KLPEKEAENYFHSRPK	-336_9968	Q91XF0	1	Mouse_09-2020	null	[MS,MS:1001208,SEQUEST,]	7.2e-4	null	ms_run[1]:scan=3073	1049.5	4	1973.02651	494.01144	K	S	148	164
PSM	SAFEYGGQK	-336_9998	Q8CHT0	1	Mouse_09-2020	null	[MS,MS:1001208,SEQUEST,]	3.6e-4	null	ms_run[1]:scan=3079	1051.3	2	986.45787	493.73253	R	S	338	347
PSM	YYPTEDVPRK	-336_10004	P47911	1	Mouse_09-2020	null	[MS,MS:1001208,SEQUEST,]	5.3e-4	null	ms_run[1]:scan=3080	1051.6	3	1267.63135	423.21543	R	L	123	133
PSM	VSSLIER	-336_10041	Q921X9	1	Mouse_09-2020	null	[MS,MS:1001208,SEQUEST,]	3.6e-3	null	ms_run[1]:scan=3087	1053.7	2	803.46233	402.23471	K	S	24	31
PSM	TIQVDNTDAEGR	-336_10089	Q9CPY7	1	Mouse_09-2020	null	[MS,MS:1001208,SEQUEST,]	3.6e-4	null	ms_run[1]:scan=3093	1055.4	2	1318.62505	659.81531	K	I	357	369
PSM	LKEVVFTK	-336_10134	Q99K67	1	Mouse_09-2020	null	[MS,MS:1001208,SEQUEST,]	5.3e-4	null	ms_run[1]:scan=3101	1057.8	2	963.58818	482.29731	K	G	779	787
PSM	SISVQQEKETIAK	-336_10148	Q9CQQ7	1	Mouse_09-2020	null	[MS,MS:1001208,SEQUEST,]	5.3e-4	null	ms_run[1]:scan=3103	1058.4	2	1460.79729	730.90139	K	I	226	239
PSM	TAWTFSRK	-336_10398	Q9CPU0	1	Mouse_09-2020	null	[MS,MS:1001208,SEQUEST,]	5.3e-4	null	ms_run[1]:scan=3154	1073.4	2	996.52654	498.76671	K	T	89	97
PSM	ELIIGDRQTGK	-336_10180	Q03265	1	Mouse_09-2020	null	[MS,MS:1001208,SEQUEST,]	3.6e-4	null	ms_run[1]:scan=3109	1060.1	2	1229.68523	615.34605	R	S	208	219
PSM	ELIIGDRQTGK	-336_10209	Q03265	1	Mouse_09-2020	null	[MS,MS:1001208,SEQUEST,]	7.2e-4	null	ms_run[1]:scan=3116	1062.2	3	1229.68540	410.56646	R	S	208	219
PSM	REITTLVSR	-336_10227	Q8CFX1	1	Mouse_09-2020	null	[MS,MS:1001208,SEQUEST,]	5.3e-4	null	ms_run[1]:scan=3120	1063.4	2	1074.62712	537.81693	K	G	750	759
PSM	ARGQALPEVVAK	-336_10253	Q8R0Y6	1	Mouse_09-2020	null	[MS,MS:1001208,SEQUEST,]	5.3e-4	null	ms_run[1]:scan=3125	1064.9	3	1238.72156	413.57870	R	Q	61	73
PSM	LVAYTSDQAHSSVER	-336_10272	Q5SUV9	1	Mouse_09-2020	null	[MS,MS:1001208,SEQUEST,]	2.4e-3	null	ms_run[1]:scan=3128	1065.7	3	1662.80857	554.94091	K	G	183	198
PSM	ARGQALPEVVAK	-336_10280	Q8R0Y6	1	Mouse_09-2020	null	[MS,MS:1001208,SEQUEST,]	5.3e-4	null	ms_run[1]:scan=3129	1066.0	2	1238.72258	619.86441	R	Q	61	73
PSM	EFGTNIK	-336_10314	P08113	1	Mouse_09-2020	null	[MS,MS:1001208,SEQUEST,]	1.3e-2	null	ms_run[1]:scan=3135	1067.8	2	808.42040	404.71361	K	G	487	494
PSM	KVINDFVEKGTQGK	-336_10330	P07758	0	Mouse_09-2020	null	[MS,MS:1001208,SEQUEST,]	3.6e-4	null	ms_run[1]:scan=3138	1068.7	3	1562.85367	521.62275	K	A	173	187
PSM	KVINDFVEKGTQGK	-336_10330	P22599	0	Mouse_09-2020	null	[MS,MS:1001208,SEQUEST,]	3.6e-4	null	ms_run[1]:scan=3138	1068.7	3	1562.85367	521.62275	K	V	173	187
PSM	KVINDFVEKGTQGK	-336_10330	Q00898	0	Mouse_09-2020	null	[MS,MS:1001208,SEQUEST,]	3.6e-4	null	ms_run[1]:scan=3138	1068.7	3	1562.85367	521.62275	K	V	173	187
PSM	YYPTEDVPRK	-336_10187	P47911	1	Mouse_09-2020	null	[MS,MS:1001208,SEQUEST,]	7.2e-4	null	ms_run[1]:scan=3111	1060.7	2	1267.63249	634.31950	R	L	123	133
PSM	QAASSLQQASLK	-336_10877	P38647	1	Mouse_09-2020	null	[MS,MS:1001208,SEQUEST,]	3.6e-4	null	ms_run[1]:scan=3236	1097.4	2	1231.66448	616.33568	R	F	635	647
PSM	KILGYIK	-336_10880	P47738	1	Mouse_09-2020	null	[MS,MS:1001208,SEQUEST,]	3.2e-2	null	ms_run[1]:scan=3238	1098.0	2	834.54521	417.77601	K	G	371	378
PSM	FIGGSGQVSER	-336_10941	Q8BW75	1	Mouse_09-2020	null	[MS,MS:1001208,SEQUEST,]	3.6e-4	null	ms_run[1]:scan=3249	1101.2	2	1136.56963	568.78837	K	K	210	221
PSM	KFAELQSPNKFK	-336_11463	Q9D1A2	1	Mouse_09-2020	null	[MS,MS:1001208,SEQUEST,]	5.3e-4	null	ms_run[1]:scan=3344	1129.1	3	1436.79151	479.60139	K	Y	364	376
PSM	YYTLEEIQKHKDSK	-336_11486	G5E850	1	Mouse_09-2020	null	[MS,MS:1001208,SEQUEST,]	3.6e-4	null	ms_run[1]:scan=3348	1130.3	3	1781.90696	594.64046	K	T	11	25
PSM	TAENFRALSTGEK	-336_11505	P17742	1	Mouse_09-2020	null	[MS,MS:1001208,SEQUEST,]	3.6e-4	null	ms_run[1]:scan=3352	1131.5	3	1423.71860	475.24405	K	F	32	45
PSM	GLGTRDNTLIR	-336_11550	P14824	1	Mouse_09-2020	null	[MS,MS:1001208,SEQUEST,]	5.3e-4	null	ms_run[1]:scan=3360	1133.9	3	1215.68140	405.89832	K	M	266	277
PSM	HLSSGDLLR	-336_11557	Q9WTP7	1	Mouse_09-2020	null	[MS,MS:1001208,SEQUEST,]	1.8e-3	null	ms_run[1]:scan=3362	1134.4	2	997.54302	499.27490	K	N	35	44
PSM	HTLSYVDIKTGK	-336_11571	Q8K2B3	1	Mouse_09-2020	null	[MS,MS:1001208,SEQUEST,]	3.6e-4	null	ms_run[1]:scan=3364	1135.0	3	1361.74234	454.58563	K	T	625	637
PSM	TLEEDAHQQIAR	-336_11580	Q9DCG6	1	Mouse_09-2020	null	[MS,MS:1001208,SEQUEST,]	7.2e-4	null	ms_run[1]:scan=3365	1135.3	3	1410.69742	470.90391	R	M	29	41
PSM	RQAVTNPNNTFYATK	-336_11426	P38647	1	Mouse_09-2020	null	[MS,MS:1001208,SEQUEST,]	5.3e-4	null	ms_run[1]:scan=3336	1126.8	2	1724.87432	862.93937	K	L	107	122
PSM	RQAVTNPNNTFYATK	-336_11588	P38647	1	Mouse_09-2020	null	[MS,MS:1001208,SEQUEST,]	3.6e-4	null	ms_run[1]:scan=3367	1135.9	3	1724.87217	575.62867	K	L	107	122
PSM	TLPQKIQELKGSQDK	-336_11608	Q8QZR3	1	Mouse_09-2020	null	[MS,MS:1001208,SEQUEST,]	6.3e-3	null	ms_run[1]:scan=3370	1136.8	3	1712.95548	571.65623	K	A	540	555
PSM	SEIAHRYNDLGEQHFK	-336_11648	P07724	1	Mouse_09-2020	null	[MS,MS:1001208,SEQUEST,]	3.6e-4	null	ms_run[1]:scan=3377	1138.8	4	1943.93581	486.73942	K	L	29	45
PSM	NQAPPGLYTK	-336_11694	P16460	1	Mouse_09-2020	null	[MS,MS:1001208,SEQUEST,]	7.2e-4	null	ms_run[1]:scan=3387	1141.8	2	1088.57341	544.79038	K	Q	200	210
PSM	SEIAHRYNDLGEQHFK	-336_11696	P07724	1	Mouse_09-2020	null	[MS,MS:1001208,SEQUEST,]	3.6e-4	null	ms_run[1]:scan=3388	1142.1	3	1943.93625	648.65013	K	L	29	45
PSM	VGVVGYGR	-336_11744	Q9DCQ2	1	Mouse_09-2020	null	[MS,MS:1001208,SEQUEST,]	5.3e-4	null	ms_run[1]:scan=3397	1144.7	2	806.45189	403.72960	K	G	13	21
PSM	LITEDVQGK	-336_11759	P97351	1	Mouse_09-2020	null	[MS,MS:1001208,SEQUEST,]	5.3e-4	null	ms_run[1]:scan=3399	1145.3	2	1002.54686	501.77694	K	C	86	95
PSM	YQSLAYSR	-336_11831	H7BWY3	1	Mouse_09-2020	null	[MS,MS:1001208,SEQUEST,]	7.2e-4	null	ms_run[1]:scan=3414	1149.7	2	987.48998	494.24835	K	L	57	65
PSM	RALVILAK	-336_11600	Q99LX0	1	Mouse_09-2020	null	[MS,MS:1001208,SEQUEST,]	3.8e-2	null	ms_run[1]:scan=3369	1136.5	2	883.60942	442.30801	K	A	5	13
PSM	TQLVSNLK	-336_11345	P05202	1	Mouse_09-2020	null	[MS,MS:1001208,SEQUEST,]	5.3e-4	null	ms_run[1]:scan=3322	1122.6	2	902.53087	451.76892	R	E	356	364
PSM	VFADKLPK	-336_11329	Q9R0H0	1	Mouse_09-2020	null	[MS,MS:1001208,SEQUEST,]	5.3e-4	null	ms_run[1]:scan=3319	1121.7	2	917.54564	459.27638	K	Q	538	546
PSM	KFYEQFSK	-336_11312	P07901	1	Mouse_09-2020	null	[MS,MS:1001208,SEQUEST,]	1.1e-2	null	ms_run[1]:scan=3316	1120.9	2	1076.54253	538.77420	K	I	437	445
PSM	NVLINKDIR	-336_10950	P14211	1	Mouse_09-2020	null	[MS,MS:1001208,SEQUEST,]	3.6e-4	null	ms_run[1]:scan=3251	1101.8	2	1084.64763	542.82730	K	K	154	163
PSM	RFQLVDSR	-336_10968	P52196	1	Mouse_09-2020	null	[MS,MS:1001208,SEQUEST,]	6.3e-3	null	ms_run[1]:scan=3256	1103.3	2	1020.55846	510.78289	K	Q	176	184
PSM	RLQTVKLPVDK	-336_10985	Q64374	1	Mouse_09-2020	null	[MS,MS:1001208,SEQUEST,]	3.6e-4	null	ms_run[1]:scan=3259	1104.2	3	1296.79996	432.93812	K	T	234	245
PSM	KVINDFVEK	-336_10993	P07758	0	Mouse_09-2020	null	[MS,MS:1001208,SEQUEST,]	5.3e-4	null	ms_run[1]:scan=3260	1104.5	2	1091.60954	546.30841	K	T	173	182
PSM	KVINDFVEK	-336_10993	P22599	0	Mouse_09-2020	null	[MS,MS:1001208,SEQUEST,]	5.3e-4	null	ms_run[1]:scan=3260	1104.5	2	1091.60954	546.30841	K	T	173	182
PSM	KVINDFVEK	-336_10993	Q00898	0	Mouse_09-2020	null	[MS,MS:1001208,SEQUEST,]	5.3e-4	null	ms_run[1]:scan=3260	1104.5	2	1091.60954	546.30841	K	T	173	182
PSM	TGKPNPDQLLK	-336_11000	Q78JT3	1	Mouse_09-2020	null	[MS,MS:1001208,SEQUEST,]	3.6e-4	null	ms_run[1]:scan=3261	1104.8	3	1210.67923	404.23119	R	L	156	167
PSM	SHGQDYLVGNRLSR	-336_11008	P30115	1	Mouse_09-2020	null	[MS,MS:1001208,SEQUEST,]	3.6e-4	null	ms_run[1]:scan=3262	1105.0	3	1601.81394	534.60961	K	D	142	156
PSM	YYTRLGNDFHTNK	-336_11041	P63276	1	Mouse_09-2020	null	[MS,MS:1001208,SEQUEST,]	3.0e-3	null	ms_run[1]:scan=3268	1106.8	4	1628.78274	407.95085	K	V	20	33
PSM	YSAGWDAK	-336_11070	O88451	1	Mouse_09-2020	null	[MS,MS:1001208,SEQUEST,]	5.3e-4	null	ms_run[1]:scan=3274	1108.6	2	897.41002	449.20869	R	F	280	288
PSM	FNENAVVR	-336_11074	G3X9T7	1	Mouse_09-2020	null	[MS,MS:1001208,SEQUEST,]	5.3e-4	null	ms_run[1]:scan=3275	1108.8	2	948.48967	474.74852	R	T	270	278
PSM	FLTNNNSAIDKTQSEK	-336_11090	P00186	1	Mouse_09-2020	null	[MS,MS:1001208,SEQUEST,]	3.6e-4	null	ms_run[1]:scan=3277	1109.4	3	1809.89756	603.97076	R	M	430	446
PSM	EAVTFLRK	-336_11132	Q9D2G2	1	Mouse_09-2020	null	[MS,MS:1001208,SEQUEST,]	7.2e-4	null	ms_run[1]:scan=3284	1111.5	2	963.56230	482.28473	R	K	432	440
PSM	LLLQVQHASK	-336_11141	P51881	1	Mouse_09-2020	null	[MS,MS:1001208,SEQUEST,]	3.6e-4	null	ms_run[1]:scan=3285	1111.8	2	1136.67888	568.84295	K	I	34	44
PSM	VLTVINQTQKENLRK	-336_11151	Q6ZWV7	1	Mouse_09-2020	null	[MS,MS:1001208,SEQUEST,]	7.8e-3	null	ms_run[1]:scan=3286	1112.1	3	1784.03977	595.35114	R	Y	57	72
PSM	SGTSEFLNK	-336_11159	P08113	1	Mouse_09-2020	null	[MS,MS:1001208,SEQUEST,]	5.3e-4	null	ms_run[1]:scan=3287	1112.4	2	982.48393	491.74564	K	T	169	178
PSM	RFSVSTLR	-336_11212	A0A0R4IZY2	0	Mouse_09-2020	null	[MS,MS:1001208,SEQUEST,]	1.4e-3	null	ms_run[1]:scan=3296	1115.0	2	965.55303	483.27998	R	F	136	144
PSM	RFSVSTLR	-336_11212	A0A2R8VHY1	0	Mouse_09-2020	null	[MS,MS:1001208,SEQUEST,]	1.4e-3	null	ms_run[1]:scan=3296	1115.0	2	965.55303	483.27998	R	F	36	44
PSM	RFSVSTLR	-336_11212	P11714	0	Mouse_09-2020	null	[MS,MS:1001208,SEQUEST,]	1.4e-3	null	ms_run[1]:scan=3296	1115.0	2	965.55303	483.27998	R	F	136	144
PSM	SQWLNEK	-336_11219	P10649	1	Mouse_09-2020	null	[MS,MS:1001208,SEQUEST,]	3.0e-3	null	ms_run[1]:scan=3297	1115.3	2	904.45268	452.72979	R	K	44	51
PSM	QYTGVNAISK	-336_11244	Q99JY9	1	Mouse_09-2020	null	[MS,MS:1001208,SEQUEST,]	5.3e-4	null	ms_run[1]:scan=3303	1117.1	2	1080.56877	540.78784	K	E	255	265
PSM	DHDASVYLR	-336_11866	Q99LB7	1	Mouse_09-2020	null	[MS,MS:1001208,SEQUEST,]	1.8e-3	null	ms_run[1]:scan=3419	1151.2	2	1075.51787	538.26199	R	Q	313	322
PSM	SFGGVTHGLPEK	-336_14131	P50544	1	Mouse_09-2020	null	[MS,MS:1001208,SEQUEST,]	5.3e-4	null	ms_run[1]:scan=3856	1279.7	3	1228.63245	410.21554	R	M	288	300
PSM	VLQATVVAVGSGGKGK	-336_14156	Q64433	1	Mouse_09-2020	null	[MS,MS:1001208,SEQUEST,]	7.2e-4	null	ms_run[1]:scan=3861	1281.2	3	1470.86451	490.95947	K	G	41	57
PSM	EIGFSDKQISK	-336_14165	Q8C196	1	Mouse_09-2020	null	[MS,MS:1001208,SEQUEST,]	5.6e-3	null	ms_run[1]:scan=3862	1281.5	3	1251.65824	417.89083	K	L	909	920
PSM	RSPALIALR	-336_16285	Q9JLI0	1	Mouse_09-2020	null	[MS,MS:1001208,SEQUEST,]	3.6e-4	null	ms_run[1]:scan=4244	1393.8	2	996.63188	498.81928	K	L	250	259
PSM	DKGDAGVKELDSLK	-336_16295	Q80XN0	1	Mouse_09-2020	null	[MS,MS:1001208,SEQUEST,]	3.6e-4	null	ms_run[1]:scan=4246	1394.4	3	1474.77518	492.26311	K	D	90	104
PSM	RVGLKAPGIIPR	-336_16302	Q03265	1	Mouse_09-2020	null	[MS,MS:1001208,SEQUEST,]	3.6e-4	null	ms_run[1]:scan=4247	1394.7	3	1276.82096	426.27858	R	S	171	183
PSM	VQEEIDRVVGR	-336_16310	Q64458	0	Mouse_09-2020	null	[MS,MS:1001208,SEQUEST,]	2.0e-2	null	ms_run[1]:scan=4248	1394.9	2	1299.70207	650.35441	K	R	323	334
PSM	VQEEIDRVVGR	-336_16310	P33267	0	Mouse_09-2020	null	[MS,MS:1001208,SEQUEST,]	2.0e-2	null	ms_run[1]:scan=4248	1394.9	2	1299.70207	650.35441	R	R	324	335
PSM	GFYIYQEGSKNK	-336_16315	Q8BMS1	1	Mouse_09-2020	null	[MS,MS:1001208,SEQUEST,]	3.6e-4	null	ms_run[1]:scan=4249	1395.2	2	1433.70769	717.35662	K	L	635	647
PSM	TYFPHFDVSHGSAQVKGHGK	-336_16321	Q91VB8	1	Mouse_09-2020	null	[MS,MS:1001208,SEQUEST,]	3.6e-4	null	ms_run[1]:scan=4250	1395.5	3	2199.07376	733.69585	K	V	42	62
PSM	GVYSTQVGFAGGHTR	-336_16330	Q9D6Y7	1	Mouse_09-2020	null	[MS,MS:1001208,SEQUEST,]	3.6e-4	null	ms_run[1]:scan=4253	1396.4	3	1536.75583	512.92331	K	P	85	100
PSM	VDPVNFK	-336_16278	Q91VB8	1	Mouse_09-2020	null	[MS,MS:1001208,SEQUEST,]	1.6e-2	null	ms_run[1]:scan=4243	1393.5	2	818.44097	409.72398	R	L	94	101
PSM	VVAGVAAALAHK	-336_16337	A8DUK4	1	Mouse_09-2020	null	[MS,MS:1001208,SEQUEST,]	3.6e-4	null	ms_run[1]:scan=4254	1396.7	2	1106.66802	553.83767	K	H	134	146
PSM	LQQTLNALNK	-336_16371	Q3UQ44	1	Mouse_09-2020	null	[MS,MS:1001208,SEQUEST,]	3.6e-4	null	ms_run[1]:scan=4261	1398.8	2	1142.65373	571.83004	K	A	1421	1431
PSM	QTVAVGVIK	-336_16377	P10126	1	Mouse_09-2020	null	[MS,MS:1001208,SEQUEST,]	3.6e-4	null	ms_run[1]:scan=4262	1399.1	2	914.56725	457.78711	R	V	431	440
PSM	AVDNQVYVATASPARDDK	-336_16393	A0A338P6G0	1	Mouse_09-2020	null	[MS,MS:1001208,SEQUEST,]	3.6e-4	null	ms_run[1]:scan=4265	1399.9	3	1919.94760	640.65343	R	S	116	134
PSM	IGGHGAEYGAEALER	-336_16415	Q91VB8	1	Mouse_09-2020	null	[MS,MS:1001208,SEQUEST,]	3.6e-4	null	ms_run[1]:scan=4271	1401.7	2	1529.73528	765.37079	K	F	18	33
PSM	EAYNLGVR	-336_16452	O35490	1	Mouse_09-2020	null	[MS,MS:1001208,SEQUEST,]	3.6e-4	null	ms_run[1]:scan=4278	1403.8	2	921.47923	461.24307	R	I	287	295
PSM	SVDEIIR	-336_16496	P35700	1	Mouse_09-2020	null	[MS,MS:1001208,SEQUEST,]	5.3e-4	null	ms_run[1]:scan=4289	1407.0	2	831.45598	416.23217	R	V	152	159
PSM	LDEAVAEAHLGK	-336_16520	P50247	1	Mouse_09-2020	null	[MS,MS:1001208,SEQUEST,]	3.6e-4	null	ms_run[1]:scan=4292	1407.9	3	1252.65332	418.22258	K	N	390	402
PSM	IGGHGAEYGAEALER	-336_16363	Q91VB8	1	Mouse_09-2020	null	[MS,MS:1001208,SEQUEST,]	3.6e-4	null	ms_run[1]:scan=4259	1398.2	3	1529.73493	510.58295	K	F	18	33
PSM	SVDEIIR	-336_16593	P35700	1	Mouse_09-2020	null	[MS,MS:1001208,SEQUEST,]	6.2e-3	null	ms_run[1]:scan=4307	1412.3	2	831.46489	416.23217	R	V	152	159
PSM	IQALLDKYNAEKPK	-336_16269	P24270	1	Mouse_09-2020	null	[MS,MS:1001208,SEQUEST,]	3.6e-4	null	ms_run[1]:scan=4242	1393.2	4	1630.91775	408.48453	R	A	493	507
PSM	TAAYVNAIEK	-336_16203	P26443	1	Mouse_09-2020	null	[MS,MS:1001208,SEQUEST,]	3.6e-4	null	ms_run[1]:scan=4229	1389.3	2	1079.57353	540.29021	R	F	536	546
PSM	KWKEDVELYR	-336_15994	Q00623	1	Mouse_09-2020	null	[MS,MS:1001208,SEQUEST,]	3.6e-4	null	ms_run[1]:scan=4187	1377.0	3	1365.71701	455.91023	K	K	130	140
PSM	KNLQYYDISAK	-336_16002	Q14AA6	1	Mouse_09-2020	null	[MS,MS:1001208,SEQUEST,]	5.3e-4	null	ms_run[1]:scan=4188	1377.3	2	1342.70134	671.85371	K	N	142	153
PSM	VDPVNFK	-336_16025	Q91VB8	1	Mouse_09-2020	null	[MS,MS:1001208,SEQUEST,]	4.3e-2	null	ms_run[1]:scan=4193	1378.8	2	818.44097	409.72398	R	L	94	101
PSM	SGSSSAYTGYVER	-336_16057	O08601	1	Mouse_09-2020	null	[MS,MS:1001208,SEQUEST,]	3.6e-4	null	ms_run[1]:scan=4199	1380.5	2	1363.61235	682.30986	K	P	610	623
PSM	RLAPEYEAAATRLK	-336_16062	P27773	1	Mouse_09-2020	null	[MS,MS:1001208,SEQUEST,]	3.6e-4	null	ms_run[1]:scan=4200	1380.8	3	1588.88047	530.29837	K	I	62	76
PSM	TFEESFQK	-336_16071	Q8C196	1	Mouse_09-2020	null	[MS,MS:1001208,SEQUEST,]	1.4e-3	null	ms_run[1]:scan=4203	1381.7	2	1015.47319	508.24019	R	L	804	812
PSM	KGNIYSLNEGYAK	-336_16076	Q9QXD6	1	Mouse_09-2020	null	[MS,MS:1001208,SEQUEST,]	3.6e-4	null	ms_run[1]:scan=4204	1382.0	3	1456.74222	486.25254	K	F	206	219
PSM	GFYIYQEGSKNK	-336_16211	Q8BMS1	1	Mouse_09-2020	null	[MS,MS:1001208,SEQUEST,]	5.3e-4	null	ms_run[1]:scan=4230	1389.6	3	1433.70673	478.57350	K	L	635	647
PSM	TYFPHFDVSHGSAQVKGHGK	-336_16081	Q91VB8	1	Mouse_09-2020	null	[MS,MS:1001208,SEQUEST,]	3.6e-4	null	ms_run[1]:scan=4205	1382.3	4	2199.07241	550.52371	K	V	42	62
PSM	TGQAAGFSYTDANK	-336_16099	P62897	1	Mouse_09-2020	null	[MS,MS:1001208,SEQUEST,]	3.6e-4	null	ms_run[1]:scan=4208	1383.1	2	1430.65495	715.83096	K	K	41	55
PSM	FSTVTGESGSADTVRDPR	-336_16100	P24270	1	Mouse_09-2020	null	[MS,MS:1001208,SEQUEST,]	3.6e-4	null	ms_run[1]:scan=4209	1383.4	3	1881.89389	627.96942	R	F	113	131
PSM	YTGTRPSNLAKNTILVK	-336_16116	Q63886	0	Mouse_09-2020	null	[MS,MS:1001208,SEQUEST,]	1.8e-2	null	ms_run[1]:scan=4211	1384.0	4	1876.06496	469.77173	R	L	339	356
PSM	YTGTRPSNLAKNTILVK	-336_16116	K9J7B2	0	Mouse_09-2020	null	[MS,MS:1001208,SEQUEST,]	1.8e-2	null	ms_run[1]:scan=4211	1384.0	4	1876.06496	469.77173	R	L	335	352
PSM	YLAEVAAGDDK	-336_16122	A0A2I3BQ03	1	Mouse_09-2020	null	[MS,MS:1001208,SEQUEST,]	3.6e-4	null	ms_run[1]:scan=4213	1384.6	2	1151.55815	576.28259	R	G	128	139
PSM	KGNIYSLNEGYAK	-336_16129	Q9QXD6	1	Mouse_09-2020	null	[MS,MS:1001208,SEQUEST,]	3.6e-4	null	ms_run[1]:scan=4214	1384.9	2	1456.74419	728.87517	K	F	206	219
PSM	VQEEIDRVVGR	-336_16162	Q64458	0	Mouse_09-2020	null	[MS,MS:1001208,SEQUEST,]	5.3e-4	null	ms_run[1]:scan=4222	1387.3	3	1299.70273	433.90536	K	R	323	334
PSM	VQEEIDRVVGR	-336_16162	P33267	0	Mouse_09-2020	null	[MS,MS:1001208,SEQUEST,]	5.3e-4	null	ms_run[1]:scan=4222	1387.3	3	1299.70273	433.90536	R	R	324	335
PSM	KEYWQNLR	-336_16185	O35490	1	Mouse_09-2020	null	[MS,MS:1001208,SEQUEST,]	5.3e-4	null	ms_run[1]:scan=4225	1388.1	2	1136.58513	568.79600	R	A	349	357
PSM	IQALLDKYNAEKPK	-336_16089	P24270	1	Mouse_09-2020	null	[MS,MS:1001208,SEQUEST,]	3.6e-4	null	ms_run[1]:scan=4207	1382.9	3	1630.91581	544.31028	R	A	493	507
[truncated: 438,661 more chars]
