# Supplementary material for: A Novel Spectral Annotation Strategy Streamlines Reporting of Mono-ADP-ribosylated Peptides Derived from Mouse Liver and Spleen in Response to IFN-γ
Source: Mol Cell Proteomics. 2021 Sep 28;21(4):100153. doi: 10.1016/j.mcpro.2021.100153 (PMC9014395; doi:10.1016/j.mcpro.2021.100153)
Supplement: Supplemental Data 26 [file mmc28.zip › mcpro_100153_mmc28.mzTab]

COM	This	line	serves	as	a	size	and	separator	hint	for	spreadsheet	applications.	-	-	-	-	-	-	-	-	-	-	-	-	-	-	-	-	-	-	-	-	-	-	-	-	-	-	-	-	-	-	-	-	-	-
COM	Report of a minimal "Summary Quantification report" Proteome Discoverer 2.4.1.15 experiment.
MTD	mzTab-Version	1.0.0
MTD	mzTag-mode	Summary
MTD	mzTab-type	Identification
MTD	description	Export of M:\PostDocAnalysis\01_Singh\SKuraoka\PD2.4.beta.p.08282020\CID_ColE\01_SK_MLiver_IFNgPilot_CID40%-(1).pdResult
MTD	ms_run[1]-location	file://M:\LumosIncomingRAWFiles(Previous)\07-2020\07-02-2020\01_SK_MLiver_IFNgPilot_CID40%.raw
MTD	protein_search_engine_score[1]	[MS,MS:1001155,SEQUEST:xcorr,]
MTD	protein_search_engine_score[2]	Sum PEP Score
MTD	psm_search_engine_score[1]	[MS,MS:1001491,percolator:Q value,]
MTD	fixed_mod[1]	[UNIMOD, UNIMOD:4, Carbamidomethyl, ]
MTD	variable_mod[1]	[UNIMOD, UNIMOD:35, Oxidation, ]
MTD	variable_mod[2]	[UNIMOD, UNIMOD:213, ADP-Ribosyl, ]
MTD	variable_mod[3]	[UNIMOD, UNIMOD:1, Acetyl, ]
MTD	assay[1]-ms_run_ref	ms_run[1]

PRH	accession	description	taxid	species	database	database_version	search_engine	best_search_engine_score[1]	best_search_engine_score[2]	ambiguity_members	modifications	protein_coverage
PRT	Q8C196	Carbamoyl-phosphate synthase [ammonia], mitochondrial OS=Mus musculus OX=10090 GN=Cps1 PE=1 SV=2	null	null	Mouse_09-2020	null	[MS,MS:1001208,SEQUEST,]	329.98	402.712	null	null	0.58
PRT	Q8R0Y6	Cytosolic 10-formyltetrahydrofolate dehydrogenase OS=Mus musculus OX=10090 GN=Aldh1l1 PE=1 SV=1	null	null	Mouse_09-2020	null	[MS,MS:1001208,SEQUEST,]	78.37	96.189	null	null	0.39
PRT	P20029	Endoplasmic reticulum chaperone BiP OS=Mus musculus OX=10090 GN=Hspa5 PE=1 SV=3	null	null	Mouse_09-2020	null	[MS,MS:1001208,SEQUEST,]	94.03	129.729	null	null	0.49
PRT	P16460	Argininosuccinate synthase OS=Mus musculus OX=10090 GN=Ass1 PE=1 SV=1	null	null	Mouse_09-2020	null	[MS,MS:1001208,SEQUEST,]	61.84	76.603	null	null	0.43
PRT	P32020	Non-specific lipid-transfer protein OS=Mus musculus OX=10090 GN=Scp2 PE=1 SV=3	null	null	Mouse_09-2020	null	[MS,MS:1001208,SEQUEST,]	77.37	99.587	null	null	0.38
PRT	P16015	Carbonic anhydrase 3 OS=Mus musculus OX=10090 GN=Ca3 PE=1 SV=3	null	null	Mouse_09-2020	null	[MS,MS:1001208,SEQUEST,]	132.01	144.408	null	null	0.72
PRT	Q03265	ATP synthase subunit alpha, mitochondrial OS=Mus musculus OX=10090 GN=Atp5f1a PE=1 SV=1	null	null	Mouse_09-2020	null	[MS,MS:1001208,SEQUEST,]	88.35	112.050	null	null	0.45
PRT	P47738	Aldehyde dehydrogenase, mitochondrial OS=Mus musculus OX=10090 GN=Aldh2 PE=1 SV=1	null	null	Mouse_09-2020	null	[MS,MS:1001208,SEQUEST,]	77.71	104.400	null	null	0.40
PRT	P63017	Heat shock cognate 71 kDa protein OS=Mus musculus OX=10090 GN=Hspa8 PE=1 SV=1	null	null	Mouse_09-2020	null	[MS,MS:1001208,SEQUEST,]	106.72	124.596	null	null	0.42
PRT	P26443	Glutamate dehydrogenase 1, mitochondrial OS=Mus musculus OX=10090 GN=Glud1 PE=1 SV=1	null	null	Mouse_09-2020	null	[MS,MS:1001208,SEQUEST,]	65.37	79.153	null	null	0.40
PRT	P38647	Stress-70 protein, mitochondrial OS=Mus musculus OX=10090 GN=Hspa9 PE=1 SV=3	null	null	Mouse_09-2020	null	[MS,MS:1001208,SEQUEST,]	69.29	92.910	null	null	0.39
PRT	Q8BWT1	3-ketoacyl-CoA thiolase, mitochondrial OS=Mus musculus OX=10090 GN=Acaa2 PE=1 SV=3	null	null	Mouse_09-2020	null	[MS,MS:1001208,SEQUEST,]	90.57	112.249	null	null	0.62
PRT	O35490	Betaine--homocysteine S-methyltransferase 1 OS=Mus musculus OX=10090 GN=Bhmt PE=1 SV=1	null	null	Mouse_09-2020	null	[MS,MS:1001208,SEQUEST,]	72.34	77.866	null	null	0.50
PRT	P24270	Catalase OS=Mus musculus OX=10090 GN=Cat PE=1 SV=4	null	null	Mouse_09-2020	null	[MS,MS:1001208,SEQUEST,]	65.05	86.863	null	null	0.38
PRT	Q91Y97	Fructose-bisphosphate aldolase B OS=Mus musculus OX=10090 GN=Aldob PE=1 SV=3	null	null	Mouse_09-2020	null	[MS,MS:1001208,SEQUEST,]	71.78	88.330	null	null	0.41
PRT	P50247	Adenosylhomocysteinase OS=Mus musculus OX=10090 GN=Ahcy PE=1 SV=3	null	null	Mouse_09-2020	null	[MS,MS:1001208,SEQUEST,]	73.39	94.513	null	null	0.44
PRT	P56480	ATP synthase subunit beta, mitochondrial OS=Mus musculus OX=10090 GN=Atp5f1b PE=1 SV=2	null	null	Mouse_09-2020	null	[MS,MS:1001208,SEQUEST,]	82.89	104.230	null	null	0.46
PRT	P09103	Protein disulfide-isomerase OS=Mus musculus OX=10090 GN=P4hb PE=1 SV=2	null	null	Mouse_09-2020	null	[MS,MS:1001208,SEQUEST,]	63.81	77.090	null	null	0.45
PRT	P30115	Glutathione S-transferase A3 OS=Mus musculus OX=10090 GN=Gsta3 PE=1 SV=2	null	null	Mouse_09-2020	null	[MS,MS:1001208,SEQUEST,]	46.65	58.765	null	null	0.52
PRT	P12710	Fatty acid-binding protein, liver OS=Mus musculus OX=10090 GN=Fabp1 PE=1 SV=2	null	null	Mouse_09-2020	null	[MS,MS:1001208,SEQUEST,]	80.17	104.955	null	null	0.77
PRT	P17182	Alpha-enolase OS=Mus musculus OX=10090 GN=Eno1 PE=1 SV=3	null	null	Mouse_09-2020	null	[MS,MS:1001208,SEQUEST,]	53.25	81.095	null	null	0.48
PRT	Q8BMS1	Trifunctional enzyme subunit alpha, mitochondrial OS=Mus musculus OX=10090 GN=Hadha PE=1 SV=1	null	null	Mouse_09-2020	null	[MS,MS:1001208,SEQUEST,]	50.72	66.367	null	null	0.24
PRT	Q9DBM2	Peroxisomal bifunctional enzyme OS=Mus musculus OX=10090 GN=Ehhadh PE=1 SV=4	null	null	Mouse_09-2020	null	[MS,MS:1001208,SEQUEST,]	56.68	67.926	null	null	0.32
PRT	P54869	Hydroxymethylglutaryl-CoA synthase, mitochondrial OS=Mus musculus OX=10090 GN=Hmgcs2 PE=1 SV=2	null	null	Mouse_09-2020	null	[MS,MS:1001208,SEQUEST,]	52.43	59.975	null	null	0.27
PRT	Q9R0H0	Peroxisomal acyl-coenzyme A oxidase 1 OS=Mus musculus OX=10090 GN=Acox1 PE=1 SV=5	null	null	Mouse_09-2020	null	[MS,MS:1001208,SEQUEST,]	70.49	81.139	null	null	0.34
PRT	P11725	Ornithine carbamoyltransferase, mitochondrial OS=Mus musculus OX=10090 GN=Otc PE=1 SV=1	null	null	Mouse_09-2020	null	[MS,MS:1001208,SEQUEST,]	56.84	68.915	null	null	0.41
PRT	O88844	Isocitrate dehydrogenase [NADP] cytoplasmic OS=Mus musculus OX=10090 GN=Idh1 PE=1 SV=2	null	null	Mouse_09-2020	null	[MS,MS:1001208,SEQUEST,]	47.75	64.230	null	null	0.47
PRT	P05202	Aspartate aminotransferase, mitochondrial OS=Mus musculus OX=10090 GN=Got2 PE=1 SV=1	null	null	Mouse_09-2020	null	[MS,MS:1001208,SEQUEST,]	64.66	61.321	null	null	0.40
PRT	P24549	Retinal dehydrogenase 1 OS=Mus musculus OX=10090 GN=Aldh1a1 PE=1 SV=5	null	null	Mouse_09-2020	null	[MS,MS:1001208,SEQUEST,]	96.68	127.302	null	null	0.43
PRT	A0A1D5RLD8	Glyceraldehyde-3-phosphate dehydrogenase OS=Mus musculus OX=10090 GN=Gm10358 PE=1 SV=1	null	null	Mouse_09-2020	null	[MS,MS:1001208,SEQUEST,]	66.05	81.366	null	null	0.49
PRT	P10126	Elongation factor 1-alpha 1 OS=Mus musculus OX=10090 GN=Eef1a1 PE=1 SV=3	null	null	Mouse_09-2020	null	[MS,MS:1001208,SEQUEST,]	73.13	77.378	null	null	0.29
PRT	G5E8R3	Pyruvate carboxylase OS=Mus musculus OX=10090 GN=Pcx PE=1 SV=1	null	null	Mouse_09-2020	null	[MS,MS:1001208,SEQUEST,]	35.37	52.029	null	null	0.20
PRT	Q9ET01	Glycogen phosphorylase, liver form OS=Mus musculus OX=10090 GN=Pygl PE=1 SV=4	null	null	Mouse_09-2020	null	[MS,MS:1001208,SEQUEST,]	47.31	58.528	null	null	0.26
PRT	P08113	Endoplasmin OS=Mus musculus OX=10090 GN=Hsp90b1 PE=1 SV=2	null	null	Mouse_09-2020	null	[MS,MS:1001208,SEQUEST,]	42.90	55.058	null	null	0.24
PRT	P19157	Glutathione S-transferase P 1 OS=Mus musculus OX=10090 GN=Gstp1 PE=1 SV=2	null	null	Mouse_09-2020	null	[MS,MS:1001208,SEQUEST,]	99.74	98.000	null	null	0.61
PRT	P49429	4-hydroxyphenylpyruvate dioxygenase OS=Mus musculus OX=10090 GN=Hpd PE=1 SV=3	null	null	Mouse_09-2020	null	[MS,MS:1001208,SEQUEST,]	34.81	47.650	null	null	0.44
PRT	P10649	Glutathione S-transferase Mu 1 OS=Mus musculus OX=10090 GN=Gstm1 PE=1 SV=2	null	null	Mouse_09-2020	null	[MS,MS:1001208,SEQUEST,]	90.42	86.505	null	null	0.56
PRT	A8DUK4	Beta-globin OS=Mus musculus OX=10090 GN=Hbb-bs PE=1 SV=1	null	null	Mouse_09-2020	null	[MS,MS:1001208,SEQUEST,]	86.50	92.050	null	null	0.82
PRT	Q61176	Arginase-1 OS=Mus musculus OX=10090 GN=Arg1 PE=1 SV=1	null	null	Mouse_09-2020	null	[MS,MS:1001208,SEQUEST,]	46.43	59.327	null	null	0.56
PRT	P63038	60 kDa heat shock protein, mitochondrial OS=Mus musculus OX=10090 GN=Hspd1 PE=1 SV=1	null	null	Mouse_09-2020	null	[MS,MS:1001208,SEQUEST,]	65.72	74.844	null	null	0.28
PRT	P07724	Albumin OS=Mus musculus OX=10090 GN=Alb PE=1 SV=3	null	null	Mouse_09-2020	null	[MS,MS:1001208,SEQUEST,]	65.10	65.038	null	null	0.24
PRT	P27773	Protein disulfide-isomerase A3 OS=Mus musculus OX=10090 GN=Pdia3 PE=1 SV=2	null	null	Mouse_09-2020	null	[MS,MS:1001208,SEQUEST,]	45.62	57.493	null	null	0.35
PRT	Q91VB8	Alpha globin 1 OS=Mus musculus OX=10090 GN=Hba-a1 PE=1 SV=1	null	null	Mouse_09-2020	null	[MS,MS:1001208,SEQUEST,]	83.99	97.682	null	null	0.72
PRT	Q8QZT1	Acetyl-CoA acetyltransferase, mitochondrial OS=Mus musculus OX=10090 GN=Acat1 PE=1 SV=1	null	null	Mouse_09-2020	null	[MS,MS:1001208,SEQUEST,]	56.73	71.066	null	null	0.41
PRT	Q64374	Regucalcin OS=Mus musculus OX=10090 GN=Rgn PE=1 SV=1	null	null	Mouse_09-2020	null	[MS,MS:1001208,SEQUEST,]	48.60	61.098	null	null	0.41
PRT	P00329	Alcohol dehydrogenase 1 OS=Mus musculus OX=10090 GN=Adh1 PE=1 SV=2	null	null	Mouse_09-2020	null	[MS,MS:1001208,SEQUEST,]	35.05	42.878	null	null	0.30
PRT	Q8VC30	Triokinase/FMN cyclase OS=Mus musculus OX=10090 GN=Tkfc PE=1 SV=1	null	null	Mouse_09-2020	null	[MS,MS:1001208,SEQUEST,]	38.91	49.184	null	null	0.35
PRT	Q8VCT4	Carboxylesterase 1D OS=Mus musculus OX=10090 GN=Ces1d PE=1 SV=1	null	null	Mouse_09-2020	null	[MS,MS:1001208,SEQUEST,]	37.15	44.254	null	null	0.24
PRT	P35700	Peroxiredoxin-1 OS=Mus musculus OX=10090 GN=Prdx1 PE=1 SV=1	null	null	Mouse_09-2020	null	[MS,MS:1001208,SEQUEST,]	50.39	52.429	null	null	0.49
PRT	Q9QXD6	Fructose-1,6-bisphosphatase 1 OS=Mus musculus OX=10090 GN=Fbp1 PE=1 SV=3	null	null	Mouse_09-2020	null	[MS,MS:1001208,SEQUEST,]	72.29	68.004	null	null	0.39
PRT	Q99LB7	Sarcosine dehydrogenase, mitochondrial OS=Mus musculus OX=10090 GN=Sardh PE=1 SV=1	null	null	Mouse_09-2020	null	[MS,MS:1001208,SEQUEST,]	30.49	36.342	null	null	0.14
PRT	Q9JII6	Aldo-keto reductase family 1 member A1 OS=Mus musculus OX=10090 GN=Akr1a1 PE=1 SV=3	null	null	Mouse_09-2020	null	[MS,MS:1001208,SEQUEST,]	35.75	38.495	null	null	0.37
PRT	O08601	Microsomal triglyceride transfer protein large subunit OS=Mus musculus OX=10090 GN=Mttp PE=1 SV=2	null	null	Mouse_09-2020	null	[MS,MS:1001208,SEQUEST,]	37.37	45.941	null	null	0.20
PRT	P09411	Phosphoglycerate kinase 1 OS=Mus musculus OX=10090 GN=Pgk1 PE=1 SV=4	null	null	Mouse_09-2020	null	[MS,MS:1001208,SEQUEST,]	24.76	34.536	null	null	0.42
PRT	Q05421	Cytochrome P450 2E1 OS=Mus musculus OX=10090 GN=Cyp2e1 PE=1 SV=1	null	null	Mouse_09-2020	null	[MS,MS:1001208,SEQUEST,]	31.36	32.525	null	null	0.24
PRT	O70475	UDP-glucose 6-dehydrogenase OS=Mus musculus OX=10090 GN=Ugdh PE=1 SV=1	null	null	Mouse_09-2020	null	[MS,MS:1001208,SEQUEST,]	22.68	27.745	null	null	0.24
PRT	P08249	Malate dehydrogenase, mitochondrial OS=Mus musculus OX=10090 GN=Mdh2 PE=1 SV=3	null	null	Mouse_09-2020	null	[MS,MS:1001208,SEQUEST,]	36.12	38.021	null	null	0.43
PRT	Q9DBT9	Dimethylglycine dehydrogenase, mitochondrial OS=Mus musculus OX=10090 GN=Dmgdh PE=1 SV=1	null	null	Mouse_09-2020	null	[MS,MS:1001208,SEQUEST,]	34.72	40.385	null	null	0.22
PRT	P40142	Transketolase OS=Mus musculus OX=10090 GN=Tkt PE=1 SV=1	null	null	Mouse_09-2020	null	[MS,MS:1001208,SEQUEST,]	22.75	29.148	null	null	0.26
PRT	D3Z041	Long-chain-fatty-acid--CoA ligase 1 OS=Mus musculus OX=10090 GN=Acsl1 PE=1 SV=1	null	null	Mouse_09-2020	null	[MS,MS:1001208,SEQUEST,]	33.82	36.826	null	null	0.21
PRT	Q64433	10 kDa heat shock protein, mitochondrial OS=Mus musculus OX=10090 GN=Hspe1 PE=1 SV=2	null	null	Mouse_09-2020	null	[MS,MS:1001208,SEQUEST,]	17.42	31.705	null	null	0.72
PRT	P34914	Bifunctional epoxide hydrolase 2 OS=Mus musculus OX=10090 GN=Ephx2 PE=1 SV=2	null	null	Mouse_09-2020	null	[MS,MS:1001208,SEQUEST,]	28.54	36.331	null	null	0.27
PRT	Q91YI0	Argininosuccinate lyase OS=Mus musculus OX=10090 GN=Asl PE=1 SV=1	null	null	Mouse_09-2020	null	[MS,MS:1001208,SEQUEST,]	32.85	34.699	null	null	0.22
PRT	Q9EQ20	Methylmalonate-semialdehyde dehydrogenase [acylating], mitochondrial OS=Mus musculus OX=10090 GN=Aldh6a1 PE=1 SV=1	null	null	Mouse_09-2020	null	[MS,MS:1001208,SEQUEST,]	43.64	53.398	null	null	0.34
PRT	Q9DBE0	Cysteine sulfinic acid decarboxylase OS=Mus musculus OX=10090 GN=Csad PE=1 SV=1	null	null	Mouse_09-2020	null	[MS,MS:1001208,SEQUEST,]	40.18	45.489	null	null	0.19
PRT	Q9DCW4	Electron transfer flavoprotein subunit beta OS=Mus musculus OX=10090 GN=Etfb PE=1 SV=3	null	null	Mouse_09-2020	null	[MS,MS:1001208,SEQUEST,]	34.22	42.889	null	null	0.46
PRT	P50544	Very long-chain specific acyl-CoA dehydrogenase, mitochondrial OS=Mus musculus OX=10090 GN=Acadvl PE=1 SV=3	null	null	Mouse_09-2020	null	[MS,MS:1001208,SEQUEST,]	21.20	24.250	null	null	0.19
PRT	P24369	Peptidyl-prolyl cis-trans isomerase B OS=Mus musculus OX=10090 GN=Ppib PE=1 SV=2	null	null	Mouse_09-2020	null	[MS,MS:1001208,SEQUEST,]	21.84	27.803	null	null	0.48
PRT	P51881	ADP/ATP translocase 2 OS=Mus musculus OX=10090 GN=Slc25a5 PE=1 SV=3	null	null	Mouse_09-2020	null	[MS,MS:1001208,SEQUEST,]	26.47	28.057	null	null	0.27
PRT	P47911	60S ribosomal protein L6 OS=Mus musculus OX=10090 GN=Rpl6 PE=1 SV=3	null	null	Mouse_09-2020	null	[MS,MS:1001208,SEQUEST,]	12.90	20.676	null	null	0.31
PRT	Q9DB20	ATP synthase subunit O, mitochondrial OS=Mus musculus OX=10090 GN=Atp5po PE=1 SV=1	null	null	Mouse_09-2020	null	[MS,MS:1001208,SEQUEST,]	35.76	42.069	null	null	0.44
PRT	P97872	Flavin-containing monooxygenase 5 OS=Mus musculus OX=10090 GN=Fmo5 PE=1 SV=4	null	null	Mouse_09-2020	null	[MS,MS:1001208,SEQUEST,]	26.97	28.978	null	null	0.17
PRT	G3X982	Aldehyde oxidase 3 OS=Mus musculus OX=10090 GN=Aox3 PE=1 SV=1	null	null	Mouse_09-2020	null	[MS,MS:1001208,SEQUEST,]	27.41	30.597	null	null	0.11
PRT	A0A0R4J0Z1	Protein disulfide-isomerase A4 OS=Mus musculus OX=10090 GN=Pdia4 PE=1 SV=1	null	null	Mouse_09-2020	null	[MS,MS:1001208,SEQUEST,]	29.15	31.863	null	null	0.20
PRT	E9Q4P0	KxDL motif-containing protein 1 (Fragment) OS=Mus musculus OX=10090 GN=Kxd1 PE=1 SV=1	null	null	Mouse_09-2020	null	[MS,MS:1001208,SEQUEST,]	11.27	23.940	null	null	0.45
PRT	Q64442	Sorbitol dehydrogenase OS=Mus musculus OX=10090 GN=Sord PE=1 SV=3	null	null	Mouse_09-2020	null	[MS,MS:1001208,SEQUEST,]	38.65	44.038	null	null	0.31
PRT	P14152	Malate dehydrogenase, cytoplasmic OS=Mus musculus OX=10090 GN=Mdh1 PE=1 SV=3	null	null	Mouse_09-2020	null	[MS,MS:1001208,SEQUEST,]	22.01	29.049	null	null	0.22
PRT	P58252	Elongation factor 2 OS=Mus musculus OX=10090 GN=Eef2 PE=1 SV=2	null	null	Mouse_09-2020	null	[MS,MS:1001208,SEQUEST,]	19.79	21.418	null	null	0.12
PRT	Q9CPU0	Lactoylglutathione lyase OS=Mus musculus OX=10090 GN=Glo1 PE=1 SV=3	null	null	Mouse_09-2020	null	[MS,MS:1001208,SEQUEST,]	29.52	24.305	null	null	0.38
PRT	P51660	Peroxisomal multifunctional enzyme type 2 OS=Mus musculus OX=10090 GN=Hsd17b4 PE=1 SV=3	null	null	Mouse_09-2020	null	[MS,MS:1001208,SEQUEST,]	30.39	36.645	null	null	0.17
PRT	P19096	Fatty acid synthase OS=Mus musculus OX=10090 GN=Fasn PE=1 SV=2	null	null	Mouse_09-2020	null	[MS,MS:1001208,SEQUEST,]	22.36	28.518	null	null	0.05
PRT	Q9Z2V4	Phosphoenolpyruvate carboxykinase, cytosolic [GTP] OS=Mus musculus OX=10090 GN=Pck1 PE=1 SV=1	null	null	Mouse_09-2020	null	[MS,MS:1001208,SEQUEST,]	17.64	24.542	null	null	0.18
PRT	Q9CPY7	Cytosol aminopeptidase OS=Mus musculus OX=10090 GN=Lap3 PE=1 SV=3	null	null	Mouse_09-2020	null	[MS,MS:1001208,SEQUEST,]	29.01	31.433	null	null	0.21
PRT	P60710	Actin, cytoplasmic 1 OS=Mus musculus OX=10090 GN=Actb PE=1 SV=1	null	null	Mouse_09-2020	null	[MS,MS:1001208,SEQUEST,]	72.32	96.929	null	null	0.54
PRT	P11499	Heat shock protein HSP 90-beta OS=Mus musculus OX=10090 GN=Hsp90ab1 PE=1 SV=3	null	null	Mouse_09-2020	null	[MS,MS:1001208,SEQUEST,]	42.64	51.978	null	null	0.22
PRT	Q64458	Cytochrome P450 2C29 OS=Mus musculus OX=10090 GN=Cyp2c29 PE=1 SV=2	null	null	Mouse_09-2020	null	[MS,MS:1001208,SEQUEST,]	28.39	31.857	null	null	0.24
PRT	P07901	Heat shock protein HSP 90-alpha OS=Mus musculus OX=10090 GN=Hsp90aa1 PE=1 SV=4	null	null	Mouse_09-2020	null	[MS,MS:1001208,SEQUEST,]	33.01	36.183	null	null	0.18
PRT	Q8K169	UDP-glucuronosyltransferase OS=Mus musculus OX=10090 GN=Ugt2b5 PE=1 SV=1	null	null	Mouse_09-2020	null	[MS,MS:1001208,SEQUEST,]	44.53	45.182	null	null	0.22
PRT	Q64459	Cytochrome P450 3A11 OS=Mus musculus OX=10090 GN=Cyp3a11 PE=1 SV=1	null	null	Mouse_09-2020	null	[MS,MS:1001208,SEQUEST,]	29.88	31.069	null	null	0.24
PRT	P70694	Estradiol 17 beta-dehydrogenase 5 OS=Mus musculus OX=10090 GN=Akr1c6 PE=1 SV=1	null	null	Mouse_09-2020	null	[MS,MS:1001208,SEQUEST,]	35.82	46.801	null	null	0.33
PRT	Q91WU0	Carboxylesterase 1F OS=Mus musculus OX=10090 GN=Ces1f PE=1 SV=1	null	null	Mouse_09-2020	null	[MS,MS:1001208,SEQUEST,]	42.15	49.641	null	null	0.22
PRT	P52760	2-iminobutanoate/2-iminopropanoate deaminase OS=Mus musculus OX=10090 GN=Rida PE=1 SV=3	null	null	Mouse_09-2020	null	[MS,MS:1001208,SEQUEST,]	31.34	32.159	null	null	0.59
PRT	P31786	Acyl-CoA-binding protein OS=Mus musculus OX=10090 GN=Dbi PE=1 SV=2	null	null	Mouse_09-2020	null	[MS,MS:1001208,SEQUEST,]	29.66	34.397	null	null	0.66
PRT	Q9QXX4	Calcium-binding mitochondrial carrier protein Aralar2 OS=Mus musculus OX=10090 GN=Slc25a13 PE=1 SV=1	null	null	Mouse_09-2020	null	[MS,MS:1001208,SEQUEST,]	21.58	21.821	null	null	0.16
PRT	G5E850	Cytochrome b5 OS=Mus musculus OX=10090 GN=Cyb5a PE=1 SV=1	null	null	Mouse_09-2020	null	[MS,MS:1001208,SEQUEST,]	30.73	32.772	null	null	0.77
PRT	P35492	Histidine ammonia-lyase OS=Mus musculus OX=10090 GN=Hal PE=1 SV=1	null	null	Mouse_09-2020	null	[MS,MS:1001208,SEQUEST,]	17.90	20.678	null	null	0.12
PRT	Q8BH00	2-aminomuconic semialdehyde dehydrogenase OS=Mus musculus OX=10090 GN=Aldh8a1 PE=1 SV=1	null	null	Mouse_09-2020	null	[MS,MS:1001208,SEQUEST,]	15.06	18.828	null	null	0.22
PRT	O55022	Membrane-associated progesterone receptor component 1 OS=Mus musculus OX=10090 GN=Pgrmc1 PE=1 SV=4	null	null	Mouse_09-2020	null	[MS,MS:1001208,SEQUEST,]	19.37	23.308	null	null	0.35
PRT	Q99K67	Alpha-aminoadipic semialdehyde synthase, mitochondrial OS=Mus musculus OX=10090 GN=Aass PE=1 SV=1	null	null	Mouse_09-2020	null	[MS,MS:1001208,SEQUEST,]	22.02	25.796	null	null	0.10
PRT	P28271	Cytoplasmic aconitate hydratase OS=Mus musculus OX=10090 GN=Aco1 PE=1 SV=3	null	null	Mouse_09-2020	null	[MS,MS:1001208,SEQUEST,]	22.74	25.987	null	null	0.12
PRT	E9PWK1	Epoxide hydrolase OS=Mus musculus OX=10090 GN=Ephx1 PE=1 SV=1	null	null	Mouse_09-2020	null	[MS,MS:1001208,SEQUEST,]	26.13	24.842	null	null	0.24
PRT	P61255	60S ribosomal protein L26 OS=Mus musculus OX=10090 GN=Rpl26 PE=1 SV=1	null	null	Mouse_09-2020	null	[MS,MS:1001208,SEQUEST,]	16.13	18.429	null	null	0.39
PRT	Q9DB77	Cytochrome b-c1 complex subunit 2, mitochondrial OS=Mus musculus OX=10090 GN=Uqcrc2 PE=1 SV=1	null	null	Mouse_09-2020	null	[MS,MS:1001208,SEQUEST,]	26.62	27.576	null	null	0.21
PRT	A0A1B0GSR9	L-lactate dehydrogenase OS=Mus musculus OX=10090 GN=Ldha PE=1 SV=1	null	null	Mouse_09-2020	null	[MS,MS:1001208,SEQUEST,]	20.65	22.977	null	null	0.21
PRT	A0A0R4IZY2	Cytochrome P450 2D26 OS=Mus musculus OX=10090 GN=Cyp2d26 PE=1 SV=1	null	null	Mouse_09-2020	null	[MS,MS:1001208,SEQUEST,]	23.89	27.793	null	null	0.18
PRT	Q91XE0	Glycine N-acyltransferase OS=Mus musculus OX=10090 GN=Glyat PE=1 SV=1	null	null	Mouse_09-2020	null	[MS,MS:1001208,SEQUEST,]	38.78	40.813	null	null	0.36
PRT	P33267	Cytochrome P450 2F2 OS=Mus musculus OX=10090 GN=Cyp2f2 PE=1 SV=1	null	null	Mouse_09-2020	null	[MS,MS:1001208,SEQUEST,]	28.19	23.669	null	null	0.18
PRT	Q9QXF8	Glycine N-methyltransferase OS=Mus musculus OX=10090 GN=Gnmt PE=1 SV=3	null	null	Mouse_09-2020	null	[MS,MS:1001208,SEQUEST,]	34.84	40.435	null	null	0.28
PRT	P08228	Superoxide dismutase [Cu-Zn] OS=Mus musculus OX=10090 GN=Sod1 PE=1 SV=2	null	null	Mouse_09-2020	null	[MS,MS:1001208,SEQUEST,]	32.52	40.870	null	null	0.57
PRT	P45952	Medium-chain specific acyl-CoA dehydrogenase, mitochondrial OS=Mus musculus OX=10090 GN=Acadm PE=1 SV=1	null	null	Mouse_09-2020	null	[MS,MS:1001208,SEQUEST,]	23.30	29.073	null	null	0.21
PRT	P40936	Indolethylamine N-methyltransferase OS=Mus musculus OX=10090 GN=Inmt PE=1 SV=1	null	null	Mouse_09-2020	null	[MS,MS:1001208,SEQUEST,]	17.08	21.060	null	null	0.28
PRT	P62270	40S ribosomal protein S18 OS=Mus musculus OX=10090 GN=Rps18 PE=1 SV=3	null	null	Mouse_09-2020	null	[MS,MS:1001208,SEQUEST,]	23.65	26.102	null	null	0.41
PRT	Q01853	Transitional endoplasmic reticulum ATPase OS=Mus musculus OX=10090 GN=Vcp PE=1 SV=4	null	null	Mouse_09-2020	null	[MS,MS:1001208,SEQUEST,]	19.79	18.207	null	null	0.11
PRT	Q9WTP7	GTP:AMP phosphotransferase AK3, mitochondrial OS=Mus musculus OX=10090 GN=Ak3 PE=1 SV=3	null	null	Mouse_09-2020	null	[MS,MS:1001208,SEQUEST,]	16.86	21.537	null	null	0.46
PRT	Q8BH95	Enoyl-CoA hydratase, mitochondrial OS=Mus musculus OX=10090 GN=Echs1 PE=1 SV=1	null	null	Mouse_09-2020	null	[MS,MS:1001208,SEQUEST,]	21.46	22.654	null	null	0.34
PRT	P28474	Alcohol dehydrogenase class-3 OS=Mus musculus OX=10090 GN=Adh5 PE=1 SV=3	null	null	Mouse_09-2020	null	[MS,MS:1001208,SEQUEST,]	6.19	12.237	null	null	0.18
PRT	Q6GT24	Peroxiredoxin-6 OS=Mus musculus OX=10090 GN=Prdx6 PE=1 SV=1	null	null	Mouse_09-2020	null	[MS,MS:1001208,SEQUEST,]	17.45	25.157	null	null	0.29
PRT	P11352	Glutathione peroxidase 1 OS=Mus musculus OX=10090 GN=Gpx1 PE=1 SV=2	null	null	Mouse_09-2020	null	[MS,MS:1001208,SEQUEST,]	13.87	19.212	null	null	0.57
PRT	Q9D0F9	Phosphoglucomutase-1 OS=Mus musculus OX=10090 GN=Pgm1 PE=1 SV=4	null	null	Mouse_09-2020	null	[MS,MS:1001208,SEQUEST,]	11.29	13.648	null	null	0.15
PRT	P54071	Isocitrate dehydrogenase [NADP], mitochondrial OS=Mus musculus OX=10090 GN=Idh2 PE=1 SV=3	null	null	Mouse_09-2020	null	[MS,MS:1001208,SEQUEST,]	9.96	16.289	null	null	0.20
PRT	A0A1W2P733	C-1-tetrahydrofolate synthase, cytoplasmic OS=Mus musculus OX=10090 GN=Mthfd1 PE=1 SV=1	null	null	Mouse_09-2020	null	[MS,MS:1001208,SEQUEST,]	15.66	19.795	null	null	0.12
PRT	Q78JT3	3-hydroxyanthranilate 3,4-dioxygenase OS=Mus musculus OX=10090 GN=Haao PE=1 SV=1	null	null	Mouse_09-2020	null	[MS,MS:1001208,SEQUEST,]	20.29	21.864	null	null	0.32
PRT	Q8CHT0	Delta-1-pyrroline-5-carboxylate dehydrogenase, mitochondrial OS=Mus musculus OX=10090 GN=Aldh4a1 PE=1 SV=3	null	null	Mouse_09-2020	null	[MS,MS:1001208,SEQUEST,]	19.00	23.922	null	null	0.16
PRT	Q91ZJ5	UTP--glucose-1-phosphate uridylyltransferase OS=Mus musculus OX=10090 GN=Ugp2 PE=1 SV=3	null	null	Mouse_09-2020	null	[MS,MS:1001208,SEQUEST,]	18.20	21.133	null	null	0.19
PRT	E0CXN5	Glycerol-3-phosphate dehydrogenase [NAD(+)] OS=Mus musculus OX=10090 GN=Gpd1 PE=1 SV=1	null	null	Mouse_09-2020	null	[MS,MS:1001208,SEQUEST,]	16.70	19.342	null	null	0.28
PRT	Q9JHI5	Isovaleryl-CoA dehydrogenase, mitochondrial OS=Mus musculus OX=10090 GN=Ivd PE=1 SV=1	null	null	Mouse_09-2020	null	[MS,MS:1001208,SEQUEST,]	13.52	16.669	null	null	0.14
PRT	P06801	NADP-dependent malic enzyme OS=Mus musculus OX=10090 GN=Me1 PE=1 SV=2	null	null	Mouse_09-2020	null	[MS,MS:1001208,SEQUEST,]	20.07	22.889	null	null	0.16
PRT	P17751	Triosephosphate isomerase OS=Mus musculus OX=10090 GN=Tpi1 PE=1 SV=4	null	null	Mouse_09-2020	null	[MS,MS:1001208,SEQUEST,]	16.32	17.610	null	null	0.26
PRT	Q91YQ5	Dolichyl-diphosphooligosaccharide--protein glycosyltransferase subunit 1 OS=Mus musculus OX=10090 GN=Rpn1 PE=1 SV=1	null	null	Mouse_09-2020	null	[MS,MS:1001208,SEQUEST,]	24.02	30.077	null	null	0.13
PRT	P35505	Fumarylacetoacetase OS=Mus musculus OX=10090 GN=Fah PE=1 SV=2	null	null	Mouse_09-2020	null	[MS,MS:1001208,SEQUEST,]	21.90	25.683	null	null	0.24
PRT	Q91X77	Cytochrome P450 2C50 OS=Mus musculus OX=10090 GN=Cyp2c50 PE=1 SV=2	null	null	Mouse_09-2020	null	[MS,MS:1001208,SEQUEST,]	24.20	21.545	null	null	0.18
PRT	P52196	Thiosulfate sulfurtransferase OS=Mus musculus OX=10090 GN=Tst PE=1 SV=3	null	null	Mouse_09-2020	null	[MS,MS:1001208,SEQUEST,]	14.94	17.415	null	null	0.23
PRT	Q80XN0	D-beta-hydroxybutyrate dehydrogenase, mitochondrial OS=Mus musculus OX=10090 GN=Bdh1 PE=1 SV=2	null	null	Mouse_09-2020	null	[MS,MS:1001208,SEQUEST,]	29.72	23.004	null	null	0.20
PRT	Q9CQ62	2,4-dienoyl-CoA reductase, mitochondrial OS=Mus musculus OX=10090 GN=Decr1 PE=1 SV=1	null	null	Mouse_09-2020	null	[MS,MS:1001208,SEQUEST,]	21.15	25.608	null	null	0.25
PRT	A2AFQ2	3-hydroxyacyl-CoA dehydrogenase type-2 OS=Mus musculus OX=10090 GN=Hsd17b10 PE=1 SV=1	null	null	Mouse_09-2020	null	[MS,MS:1001208,SEQUEST,]	17.21	25.625	null	null	0.27
PRT	Q9WTP6	Adenylate kinase 2, mitochondrial OS=Mus musculus OX=10090 GN=Ak2 PE=1 SV=5	null	null	Mouse_09-2020	null	[MS,MS:1001208,SEQUEST,]	15.16	17.516	null	null	0.34
PRT	Q9CZ13	Cytochrome b-c1 complex subunit 1, mitochondrial OS=Mus musculus OX=10090 GN=Uqcrc1 PE=1 SV=2	null	null	Mouse_09-2020	null	[MS,MS:1001208,SEQUEST,]	14.86	16.058	null	null	0.12
PRT	Q6ZWN5	40S ribosomal protein S9 OS=Mus musculus OX=10090 GN=Rps9 PE=1 SV=3	null	null	Mouse_09-2020	null	[MS,MS:1001208,SEQUEST,]	14.21	13.705	null	null	0.32
PRT	P43274	Histone H1.4 OS=Mus musculus OX=10090 GN=H1-4 PE=1 SV=2	null	null	Mouse_09-2020	null	[MS,MS:1001208,SEQUEST,]	9.33	17.088	null	null	0.26
PRT	Q9D2G2	Dihydrolipoyllysine-residue succinyltransferase component of 2-oxoglutarate dehydrogenase complex, mitochondrial OS=Mus musculus OX=10090 GN=Dlst PE=1 SV=1	null	null	Mouse_09-2020	null	[MS,MS:1001208,SEQUEST,]	6.91	7.211	null	null	0.13
PRT	O35488	Very long-chain acyl-CoA synthetase OS=Mus musculus OX=10090 GN=Slc27a2 PE=1 SV=2	null	null	Mouse_09-2020	null	[MS,MS:1001208,SEQUEST,]	21.09	21.542	null	null	0.08
PRT	P62897	Cytochrome c, somatic OS=Mus musculus OX=10090 GN=Cycs PE=1 SV=2	null	null	Mouse_09-2020	null	[MS,MS:1001208,SEQUEST,]	14.12	19.744	null	null	0.38
PRT	A0A0A0MQ68	Glutaryl-CoA dehydrogenase, mitochondrial OS=Mus musculus OX=10090 GN=Gcdh PE=1 SV=1	null	null	Mouse_09-2020	null	[MS,MS:1001208,SEQUEST,]	24.54	28.297	null	null	0.13
PRT	Q9QXE0	2-hydroxyacyl-CoA lyase 1 OS=Mus musculus OX=10090 GN=Hacl1 PE=1 SV=2	null	null	Mouse_09-2020	null	[MS,MS:1001208,SEQUEST,]	18.75	22.923	null	null	0.14
PRT	P00186	Cytochrome P450 1A2 OS=Mus musculus OX=10090 GN=Cyp1a2 PE=1 SV=1	null	null	Mouse_09-2020	null	[MS,MS:1001208,SEQUEST,]	12.57	15.398	null	null	0.14
PRT	Q9DCM2	Glutathione S-transferase kappa 1 OS=Mus musculus OX=10090 GN=Gstk1 PE=1 SV=3	null	null	Mouse_09-2020	null	[MS,MS:1001208,SEQUEST,]	19.38	23.521	null	null	0.30
PRT	Q05DV1	NADPH--cytochrome P450 reductase OS=Mus musculus OX=10090 GN=Por PE=1 SV=1	null	null	Mouse_09-2020	null	[MS,MS:1001208,SEQUEST,]	11.03	12.886	null	null	0.12
PRT	Q3UEL5	Imidazolonepropionate hydrolase OS=Mus musculus OX=10090 GN=Uroc1 PE=1 SV=1	null	null	Mouse_09-2020	null	[MS,MS:1001208,SEQUEST,]	12.80	16.191	null	null	0.11
PRT	P14148	60S ribosomal protein L7 OS=Mus musculus OX=10090 GN=Rpl7 PE=1 SV=2	null	null	Mouse_09-2020	null	[MS,MS:1001208,SEQUEST,]	11.58	12.284	null	null	0.18
PRT	P48036	Annexin A5 OS=Mus musculus OX=10090 GN=Anxa5 PE=1 SV=1	null	null	Mouse_09-2020	null	[MS,MS:1001208,SEQUEST,]	12.29	13.270	null	null	0.23
PRT	Q00623	Apolipoprotein A-I OS=Mus musculus OX=10090 GN=Apoa1 PE=1 SV=2	null	null	Mouse_09-2020	null	[MS,MS:1001208,SEQUEST,]	9.89	11.329	null	null	0.25
PRT	P97807	Fumarate hydratase, mitochondrial OS=Mus musculus OX=10090 GN=Fh PE=1 SV=3	null	null	Mouse_09-2020	null	[MS,MS:1001208,SEQUEST,]	17.55	21.120	null	null	0.17
PRT	O09173	Homogentisate 1,2-dioxygenase OS=Mus musculus OX=10090 GN=Hgd PE=1 SV=2	null	null	Mouse_09-2020	null	[MS,MS:1001208,SEQUEST,]	17.77	19.768	null	null	0.14
PRT	O55125	Protein NipSnap homolog 1 OS=Mus musculus OX=10090 GN=Nipsnap1 PE=1 SV=1	null	null	Mouse_09-2020	null	[MS,MS:1001208,SEQUEST,]	16.55	18.625	null	null	0.22
PRT	Q9WUM5	Succinate--CoA ligase [ADP/GDP-forming] subunit alpha, mitochondrial OS=Mus musculus OX=10090 GN=Suclg1 PE=1 SV=4	null	null	Mouse_09-2020	null	[MS,MS:1001208,SEQUEST,]	7.54	9.456	null	null	0.23
PRT	Q9Z2I8	Succinate--CoA ligase [GDP-forming] subunit beta, mitochondrial OS=Mus musculus OX=10090 GN=Suclg2 PE=1 SV=3	null	null	Mouse_09-2020	null	[MS,MS:1001208,SEQUEST,]	7.83	11.815	null	null	0.14
PRT	A0A0R4J135	Selenium-binding protein 2 OS=Mus musculus OX=10090 GN=Selenbp2 PE=1 SV=1	null	null	Mouse_09-2020	null	[MS,MS:1001208,SEQUEST,]	63.73	72.331	null	null	0.35
PRT	O35945	Aldehyde dehydrogenase, cytosolic 1 OS=Mus musculus OX=10090 GN=Aldh1a7 PE=1 SV=1	null	null	Mouse_09-2020	null	[MS,MS:1001208,SEQUEST,]	59.21	71.321	null	null	0.23
PRT	Q60932	Voltage-dependent anion-selective channel protein 1 OS=Mus musculus OX=10090 GN=Vdac1 PE=1 SV=3	null	null	Mouse_09-2020	null	[MS,MS:1001208,SEQUEST,]	17.73	16.933	null	null	0.23
PRT	Q9CQN1	Heat shock protein 75 kDa, mitochondrial OS=Mus musculus OX=10090 GN=Trap1 PE=1 SV=1	null	null	Mouse_09-2020	null	[MS,MS:1001208,SEQUEST,]	14.12	16.601	null	null	0.11
PRT	P56593	Cytochrome P450 2A12 OS=Mus musculus OX=10090 GN=Cyp2a12 PE=1 SV=2	null	null	Mouse_09-2020	null	[MS,MS:1001208,SEQUEST,]	12.61	14.829	null	null	0.14
PRT	Q9CZN7	Serine hydroxymethyltransferase, mitochondrial OS=Mus musculus OX=10090 GN=Shmt2 PE=1 SV=1	null	null	Mouse_09-2020	null	[MS,MS:1001208,SEQUEST,]	11.66	9.474	null	null	0.13
PRT	A2AVJ7	Ribosome-binding protein 1 OS=Mus musculus OX=10090 GN=Rrbp1 PE=1 SV=1	null	null	Mouse_09-2020	null	[MS,MS:1001208,SEQUEST,]	7.23	8.617	null	null	0.04
PRT	Q01768	Nucleoside diphosphate kinase B OS=Mus musculus OX=10090 GN=Nme2 PE=1 SV=1	null	null	Mouse_09-2020	null	[MS,MS:1001208,SEQUEST,]	17.37	21.661	null	null	0.43
PRT	Q61425	Hydroxyacyl-coenzyme A dehydrogenase, mitochondrial OS=Mus musculus OX=10090 GN=Hadh PE=1 SV=2	null	null	Mouse_09-2020	null	[MS,MS:1001208,SEQUEST,]	12.72	17.378	null	null	0.20
PRT	Q8BP67	60S ribosomal protein L24 OS=Mus musculus OX=10090 GN=Rpl24 PE=1 SV=2	null	null	Mouse_09-2020	null	[MS,MS:1001208,SEQUEST,]	12.72	13.482	null	null	0.20
PRT	Q07417	Short-chain specific acyl-CoA dehydrogenase, mitochondrial OS=Mus musculus OX=10090 GN=Acads PE=1 SV=2	null	null	Mouse_09-2020	null	[MS,MS:1001208,SEQUEST,]	18.61	18.519	null	null	0.15
PRT	Q921R2	40S ribosomal protein S13 OS=Mus musculus OX=10090 GN=Rps13 PE=1 SV=1	null	null	Mouse_09-2020	null	[MS,MS:1001208,SEQUEST,]	12.88	19.832	null	null	0.43
PRT	Q8K0E8	Fibrinogen beta chain OS=Mus musculus OX=10090 GN=Fgb PE=1 SV=1	null	null	Mouse_09-2020	null	[MS,MS:1001208,SEQUEST,]	7.56	4.518	null	null	0.10
PRT	Q9WVL0	Maleylacetoacetate isomerase OS=Mus musculus OX=10090 GN=Gstz1 PE=1 SV=1	null	null	Mouse_09-2020	null	[MS,MS:1001208,SEQUEST,]	13.04	16.082	null	null	0.32
PRT	Q9DCN2	NADH-cytochrome b5 reductase 3 OS=Mus musculus OX=10090 GN=Cyb5r3 PE=1 SV=3	null	null	Mouse_09-2020	null	[MS,MS:1001208,SEQUEST,]	16.61	20.804	null	null	0.25
PRT	Q8BGL3	Sulfotransferase OS=Mus musculus OX=10090 GN=Sult2a8 PE=1 SV=1	null	null	Mouse_09-2020	null	[MS,MS:1001208,SEQUEST,]	16.42	17.698	null	null	0.23
PRT	P15105	Glutamine synthetase OS=Mus musculus OX=10090 GN=Glul PE=1 SV=6	null	null	Mouse_09-2020	null	[MS,MS:1001208,SEQUEST,]	14.01	16.564	null	null	0.18
PRT	Q9DCX2	ATP synthase subunit d, mitochondrial OS=Mus musculus OX=10090 GN=Atp5pd PE=1 SV=3	null	null	Mouse_09-2020	null	[MS,MS:1001208,SEQUEST,]	15.76	11.070	null	null	0.50
PRT	G3UZJ4	Peroxiredoxin-5, mitochondrial OS=Mus musculus OX=10090 GN=Prdx5 PE=1 SV=1	null	null	Mouse_09-2020	null	[MS,MS:1001208,SEQUEST,]	18.03	19.381	null	null	0.31
PRT	P01027	Complement C3 OS=Mus musculus OX=10090 GN=C3 PE=1 SV=3	null	null	Mouse_09-2020	null	[MS,MS:1001208,SEQUEST,]	7.70	8.255	null	null	0.04
PRT	E9Q1Q9	Ketohexokinase OS=Mus musculus OX=10090 GN=Khk PE=1 SV=1	null	null	Mouse_09-2020	null	[MS,MS:1001208,SEQUEST,]	9.20	9.099	null	null	0.15
PRT	P14115	60S ribosomal protein L27a OS=Mus musculus OX=10090 GN=Rpl27a PE=1 SV=5	null	null	Mouse_09-2020	null	[MS,MS:1001208,SEQUEST,]	12.72	13.536	null	null	0.30
PRT	A0A140T8T4	60S ribosomal protein L9 OS=Mus musculus OX=10090 GN=Rpl9-ps6 PE=3 SV=1	null	null	Mouse_09-2020	null	[MS,MS:1001208,SEQUEST,]	10.32	13.387	null	null	0.21
PRT	Q9DBJ1	Phosphoglycerate mutase 1 OS=Mus musculus OX=10090 GN=Pgam1 PE=1 SV=3	null	null	Mouse_09-2020	null	[MS,MS:1001208,SEQUEST,]	13.93	13.204	null	null	0.30
PRT	Q61838	Pregnancy zone protein OS=Mus musculus OX=10090 GN=Pzp PE=1 SV=3	null	null	Mouse_09-2020	null	[MS,MS:1001208,SEQUEST,]	15.04	16.169	null	null	0.04
PRT	Q8R086	Sulfite oxidase, mitochondrial OS=Mus musculus OX=10090 GN=Suox PE=1 SV=2	null	null	Mouse_09-2020	null	[MS,MS:1001208,SEQUEST,]	17.61	16.873	null	null	0.16
PRT	Q8CG76	Aflatoxin B1 aldehyde reductase member 2 OS=Mus musculus OX=10090 GN=Akr7a2 PE=1 SV=3	null	null	Mouse_09-2020	null	[MS,MS:1001208,SEQUEST,]	13.44	16.062	null	null	0.21
PRT	P14869	60S acidic ribosomal protein P0 OS=Mus musculus OX=10090 GN=Rplp0 PE=1 SV=3	null	null	Mouse_09-2020	null	[MS,MS:1001208,SEQUEST,]	14.04	16.370	null	null	0.23
PRT	Q921I1	Serotransferrin OS=Mus musculus OX=10090 GN=Tf PE=1 SV=1	null	null	Mouse_09-2020	null	[MS,MS:1001208,SEQUEST,]	15.74	16.794	null	null	0.09
PRT	Q9D8E6	60S ribosomal protein L4 OS=Mus musculus OX=10090 GN=Rpl4 PE=1 SV=3	null	null	Mouse_09-2020	null	[MS,MS:1001208,SEQUEST,]	14.56	14.467	null	null	0.13
PRT	Q8VCM7	Fibrinogen gamma chain OS=Mus musculus OX=10090 GN=Fgg PE=1 SV=1	null	null	Mouse_09-2020	null	[MS,MS:1001208,SEQUEST,]	7.80	14.670	null	null	0.18
PRT	A0A0R4J083	Long-chain specific acyl-CoA dehydrogenase, mitochondrial OS=Mus musculus OX=10090 GN=Acadl PE=1 SV=1	null	null	Mouse_09-2020	null	[MS,MS:1001208,SEQUEST,]	8.66	9.439	null	null	0.17
PRT	P55096	ATP-binding cassette sub-family D member 3 OS=Mus musculus OX=10090 GN=Abcd3 PE=1 SV=2	null	null	Mouse_09-2020	null	[MS,MS:1001208,SEQUEST,]	9.50	13.413	null	null	0.14
PRT	P27659	60S ribosomal protein L3 OS=Mus musculus OX=10090 GN=Rpl3 PE=1 SV=3	null	null	Mouse_09-2020	null	[MS,MS:1001208,SEQUEST,]	4.35	6.855	null	null	0.12
PRT	Q91X83	S-adenosylmethionine synthase isoform type-1 OS=Mus musculus OX=10090 GN=Mat1a PE=1 SV=1	null	null	Mouse_09-2020	null	[MS,MS:1001208,SEQUEST,]	12.59	16.088	null	null	0.16
PRT	P28665	Murinoglobulin-1 OS=Mus musculus OX=10090 GN=Mug1 PE=1 SV=3	null	null	Mouse_09-2020	null	[MS,MS:1001208,SEQUEST,]	14.55	17.454	null	null	0.04
PRT	P61358	60S ribosomal protein L27 OS=Mus musculus OX=10090 GN=Rpl27 PE=1 SV=2	null	null	Mouse_09-2020	null	[MS,MS:1001208,SEQUEST,]	10.41	10.576	null	null	0.31
PRT	P42125	Enoyl-CoA delta isomerase 1, mitochondrial OS=Mus musculus OX=10090 GN=Eci1 PE=1 SV=2	null	null	Mouse_09-2020	null	[MS,MS:1001208,SEQUEST,]	13.97	20.400	null	null	0.19
PRT	P29758	Ornithine aminotransferase, mitochondrial OS=Mus musculus OX=10090 GN=Oat PE=1 SV=1	null	null	Mouse_09-2020	null	[MS,MS:1001208,SEQUEST,]	15.19	17.532	null	null	0.13
PRT	Q78PY7	Staphylococcal nuclease domain-containing protein 1 OS=Mus musculus OX=10090 GN=Snd1 PE=1 SV=1	null	null	Mouse_09-2020	null	[MS,MS:1001208,SEQUEST,]	15.43	17.337	null	null	0.08
PRT	P17563	Methanethiol oxidase OS=Mus musculus OX=10090 GN=Selenbp1 PE=1 SV=2	null	null	Mouse_09-2020	null	[MS,MS:1001208,SEQUEST,]	55.90	59.861	null	null	0.33
PRT	P68372	Tubulin beta-4B chain OS=Mus musculus OX=10090 GN=Tubb4b PE=1 SV=1	null	null	Mouse_09-2020	null	[MS,MS:1001208,SEQUEST,]	45.19	49.823	null	null	0.42
PRT	Q8QZR3	Pyrethroid hydrolase Ces2a OS=Mus musculus OX=10090 GN=Ces2a PE=1 SV=1	null	null	Mouse_09-2020	null	[MS,MS:1001208,SEQUEST,]	16.35	23.329	null	null	0.17
PRT	Q8R084	UDP-glucuronosyltransferase OS=Mus musculus OX=10090 GN=Ugt2b1 PE=1 SV=1	null	null	Mouse_09-2020	null	[MS,MS:1001208,SEQUEST,]	27.98	26.839	null	null	0.14
PRT	Q5FW57	Glycine N-acyltransferase-like protein OS=Mus musculus OX=10090 GN=Gm4952 PE=1 SV=3	null	null	Mouse_09-2020	null	[MS,MS:1001208,SEQUEST,]	9.79	7.513	null	null	0.16
PRT	Q91WT7	3-alpha-hydroxysteroid dehydrogenase type 1 OS=Mus musculus OX=10090 GN=Akr1c14 PE=1 SV=1	null	null	Mouse_09-2020	null	[MS,MS:1001208,SEQUEST,]	14.66	14.305	null	null	0.19
PRT	P17742	Peptidyl-prolyl cis-trans isomerase A OS=Mus musculus OX=10090 GN=Ppia PE=1 SV=2	null	null	Mouse_09-2020	null	[MS,MS:1001208,SEQUEST,]	9.34	15.223	null	null	0.32
PRT	A0A1B0GS68	60S ribosomal protein L13a OS=Mus musculus OX=10090 GN=Gm45713 PE=2 SV=1	null	null	Mouse_09-2020	null	[MS,MS:1001208,SEQUEST,]	5.05	7.645	null	null	0.07
PRT	P14211	Calreticulin OS=Mus musculus OX=10090 GN=Calr PE=1 SV=1	null	null	Mouse_09-2020	null	[MS,MS:1001208,SEQUEST,]	10.11	14.341	null	null	0.13
PRT	Q8VCN5	Cystathionine gamma-lyase OS=Mus musculus OX=10090 GN=Cth PE=1 SV=1	null	null	Mouse_09-2020	null	[MS,MS:1001208,SEQUEST,]	5.30	8.258	null	null	0.13
PRT	Q9CXW4	60S ribosomal protein L11 OS=Mus musculus OX=10090 GN=Rpl11 PE=1 SV=4	null	null	Mouse_09-2020	null	[MS,MS:1001208,SEQUEST,]	6.86	9.718	null	null	0.16
PRT	P99027	60S acidic ribosomal protein P2 OS=Mus musculus OX=10090 GN=Rplp2 PE=1 SV=3	null	null	Mouse_09-2020	null	[MS,MS:1001208,SEQUEST,]	14.35	19.271	null	null	0.50
PRT	P62717	60S ribosomal protein L18a OS=Mus musculus OX=10090 GN=Rpl18a PE=1 SV=1	null	null	Mouse_09-2020	null	[MS,MS:1001208,SEQUEST,]	5.80	9.288	null	null	0.17
PRT	P62751	60S ribosomal protein L23a OS=Mus musculus OX=10090 GN=Rpl23a PE=1 SV=1	null	null	Mouse_09-2020	null	[MS,MS:1001208,SEQUEST,]	16.22	15.259	null	null	0.32
PRT	Q62425	Cytochrome c oxidase subunit NDUFA4 OS=Mus musculus OX=10090 GN=Ndufa4 PE=1 SV=2	null	null	Mouse_09-2020	null	[MS,MS:1001208,SEQUEST,]	7.35	6.663	null	null	0.41
PRT	O88451	Retinol dehydrogenase 7 OS=Mus musculus OX=10090 GN=Rdh7 PE=1 SV=1	null	null	Mouse_09-2020	null	[MS,MS:1001208,SEQUEST,]	8.53	7.425	null	null	0.11
PRT	F6QPR1	Prohibitin (Fragment) OS=Mus musculus OX=10090 GN=Phb2 PE=1 SV=1	null	null	Mouse_09-2020	null	[MS,MS:1001208,SEQUEST,]	11.72	17.314	null	null	0.36
PRT	Q9CPQ1	Cytochrome c oxidase subunit 6C OS=Mus musculus OX=10090 GN=Cox6c PE=1 SV=3	null	null	Mouse_09-2020	null	[MS,MS:1001208,SEQUEST,]	8.84	9.012	null	null	0.28
PRT	P09671	Superoxide dismutase [Mn], mitochondrial OS=Mus musculus OX=10090 GN=Sod2 PE=1 SV=3	null	null	Mouse_09-2020	null	[MS,MS:1001208,SEQUEST,]	20.17	21.696	null	null	0.25
PRT	P97351	40S ribosomal protein S3a OS=Mus musculus OX=10090 GN=Rps3a PE=1 SV=3	null	null	Mouse_09-2020	null	[MS,MS:1001208,SEQUEST,]	8.33	12.366	null	null	0.17
PRT	Q9CR57	60S ribosomal protein L14 OS=Mus musculus OX=10090 GN=Rpl14 PE=1 SV=3	null	null	Mouse_09-2020	null	[MS,MS:1001208,SEQUEST,]	6.52	10.834	null	null	0.25
PRT	D3Z4A4	Peroxiredoxin-2 (Fragment) OS=Mus musculus OX=10090 GN=Prdx2 PE=1 SV=8	null	null	Mouse_09-2020	null	[MS,MS:1001208,SEQUEST,]	11.08	11.618	null	null	0.30
PRT	Q9CZX8	40S ribosomal protein S19 OS=Mus musculus OX=10090 GN=Rps19 PE=1 SV=3	null	null	Mouse_09-2020	null	[MS,MS:1001208,SEQUEST,]	10.86	12.696	null	null	0.21
PRT	P60843	Eukaryotic initiation factor 4A-I OS=Mus musculus OX=10090 GN=Eif4a1 PE=1 SV=1	null	null	Mouse_09-2020	null	[MS,MS:1001208,SEQUEST,]	13.95	15.023	null	null	0.14
PRT	P62918	60S ribosomal protein L8 OS=Mus musculus OX=10090 GN=Rpl8 PE=1 SV=2	null	null	Mouse_09-2020	null	[MS,MS:1001208,SEQUEST,]	12.68	14.756	null	null	0.20
PRT	P08226	Apolipoprotein E OS=Mus musculus OX=10090 GN=Apoe PE=1 SV=2	null	null	Mouse_09-2020	null	[MS,MS:1001208,SEQUEST,]	7.47	6.464	null	null	0.16
PRT	Q8VCW8	Medium-chain acyl-CoA ligase ACSF2, mitochondrial OS=Mus musculus OX=10090 GN=Acsf2 PE=1 SV=1	null	null	Mouse_09-2020	null	[MS,MS:1001208,SEQUEST,]	10.96	12.896	null	null	0.10
PRT	Q8C2Q8	ATP synthase subunit gamma OS=Mus musculus OX=10090 GN=Atp5c1 PE=1 SV=1	null	null	Mouse_09-2020	null	[MS,MS:1001208,SEQUEST,]	9.93	14.662	null	null	0.14
PRT	E9Q1J7	Propionyl-CoA carboxylase beta chain, mitochondrial OS=Mus musculus OX=10090 GN=Pccb PE=1 SV=1	null	null	Mouse_09-2020	null	[MS,MS:1001208,SEQUEST,]	9.06	9.379	null	null	0.09
PRT	Q99KI0	Aconitate hydratase, mitochondrial OS=Mus musculus OX=10090 GN=Aco2 PE=1 SV=1	null	null	Mouse_09-2020	null	[MS,MS:1001208,SEQUEST,]	5.40	8.536	null	null	0.07
PRT	P97450	ATP synthase-coupling factor 6, mitochondrial OS=Mus musculus OX=10090 GN=Atp5pf PE=1 SV=1	null	null	Mouse_09-2020	null	[MS,MS:1001208,SEQUEST,]	7.81	10.907	null	null	0.42
PRT	Q9DCY0	Glycine N-acyltransferase-like protein Keg1 OS=Mus musculus OX=10090 GN=Keg1 PE=1 SV=1	null	null	Mouse_09-2020	null	[MS,MS:1001208,SEQUEST,]	11.07	13.323	null	null	0.15
PRT	P52840	Sulfotransferase 1A1 OS=Mus musculus OX=10090 GN=Sult1a1 PE=1 SV=1	null	null	Mouse_09-2020	null	[MS,MS:1001208,SEQUEST,]	13.30	14.145	null	null	0.18
PRT	Q64475	Histone H2B type 1-B OS=Mus musculus OX=10090 GN=H2bc3 PE=1 SV=3	null	null	Mouse_09-2020	null	[MS,MS:1001208,SEQUEST,]	11.43	9.956	null	null	0.30
PRT	O09174	Alpha-methylacyl-CoA racemase OS=Mus musculus OX=10090 GN=Amacr PE=1 SV=4	null	null	Mouse_09-2020	null	[MS,MS:1001208,SEQUEST,]	8.36	12.021	null	null	0.13
PRT	Q99LC5	Electron transfer flavoprotein subunit alpha, mitochondrial OS=Mus musculus OX=10090 GN=Etfa PE=1 SV=2	null	null	Mouse_09-2020	null	[MS,MS:1001208,SEQUEST,]	12.19	13.878	null	null	0.25
PRT	Q8JZU2	Tricarboxylate transport protein, mitochondrial OS=Mus musculus OX=10090 GN=Slc25a1 PE=1 SV=1	null	null	Mouse_09-2020	null	[MS,MS:1001208,SEQUEST,]	13.70	14.056	null	null	0.14
PRT	Q9CQQ7	ATP synthase F(0) complex subunit B1, mitochondrial OS=Mus musculus OX=10090 GN=Atp5pb PE=1 SV=1	null	null	Mouse_09-2020	null	[MS,MS:1001208,SEQUEST,]	6.92	10.726	null	null	0.17
PRT	Q921G7	Electron transfer flavoprotein-ubiquinone oxidoreductase, mitochondrial OS=Mus musculus OX=10090 GN=Etfdh PE=1 SV=1	null	null	Mouse_09-2020	null	[MS,MS:1001208,SEQUEST,]	11.14	15.325	null	null	0.11
PRT	Q91VK2	Eef1d protein OS=Mus musculus OX=10090 GN=Eef1d PE=1 SV=1	null	null	Mouse_09-2020	null	[MS,MS:1001208,SEQUEST,]	10.03	10.712	null	null	0.19
PRT	P50580	Proliferation-associated protein 2G4 OS=Mus musculus OX=10090 GN=Pa2g4 PE=1 SV=3	null	null	Mouse_09-2020	null	[MS,MS:1001208,SEQUEST,]	10.44	14.056	null	null	0.13
PRT	Q8BVI4	Dihydropteridine reductase OS=Mus musculus OX=10090 GN=Qdpr PE=1 SV=2	null	null	Mouse_09-2020	null	[MS,MS:1001208,SEQUEST,]	12.34	14.098	null	null	0.27
PRT	G5E902	Phosphate carrier protein, mitochondrial OS=Mus musculus OX=10090 GN=Slc25a3 PE=1 SV=1	null	null	Mouse_09-2020	null	[MS,MS:1001208,SEQUEST,]	8.13	8.792	null	null	0.10
PRT	Q9EQF5	Dihydropyrimidinase OS=Mus musculus OX=10090 GN=Dpys PE=1 SV=2	null	null	Mouse_09-2020	null	[MS,MS:1001208,SEQUEST,]	12.62	15.069	null	null	0.08
PRT	P14131	40S ribosomal protein S16 OS=Mus musculus OX=10090 GN=Rps16 PE=1 SV=4	null	null	Mouse_09-2020	null	[MS,MS:1001208,SEQUEST,]	8.60	8.747	null	null	0.22
PRT	Q80X81	Acetyl-Coenzyme A acetyltransferase 3 OS=Mus musculus OX=10090 GN=Acat3 PE=1 SV=1	null	null	Mouse_09-2020	null	[MS,MS:1001208,SEQUEST,]	0.00	5.729	null	null	0.13
PRT	A0A1B0GSS8	60S ribosomal protein L18 OS=Mus musculus OX=10090 GN=Rpl18 PE=1 SV=1	null	null	Mouse_09-2020	null	[MS,MS:1001208,SEQUEST,]	6.08	10.504	null	null	0.16
PRT	P62702	40S ribosomal protein S4, X isoform OS=Mus musculus OX=10090 GN=Rps4x PE=1 SV=2	null	null	Mouse_09-2020	null	[MS,MS:1001208,SEQUEST,]	6.13	8.683	null	null	0.20
PRT	A0A087WPF8	Protein ABHD14B (Fragment) OS=Mus musculus OX=10090 GN=Abhd14b PE=1 SV=1	null	null	Mouse_09-2020	null	[MS,MS:1001208,SEQUEST,]	12.58	14.261	null	null	0.32
PRT	Q61598	Rab GDP dissociation inhibitor beta OS=Mus musculus OX=10090 GN=Gdi2 PE=1 SV=1	null	null	Mouse_09-2020	null	[MS,MS:1001208,SEQUEST,]	7.24	8.296	null	null	0.09
PRT	P02762	Major urinary protein 6 OS=Mus musculus OX=10090 GN=Mup6 PE=1 SV=2	null	null	Mouse_09-2020	null	[MS,MS:1001208,SEQUEST,]	11.71	12.080	null	null	0.20
PRT	Q68FD5	Clathrin heavy chain 1 OS=Mus musculus OX=10090 GN=Cltc PE=1 SV=3	null	null	Mouse_09-2020	null	[MS,MS:1001208,SEQUEST,]	9.76	8.002	null	null	0.03
PRT	P47963	60S ribosomal protein L13 OS=Mus musculus OX=10090 GN=Rpl13 PE=1 SV=3	null	null	Mouse_09-2020	null	[MS,MS:1001208,SEQUEST,]	12.15	10.306	null	null	0.19
PRT	P16331	Phenylalanine-4-hydroxylase OS=Mus musculus OX=10090 GN=Pah PE=1 SV=4	null	null	Mouse_09-2020	null	[MS,MS:1001208,SEQUEST,]	6.86	8.382	null	null	0.12
PRT	P47915	60S ribosomal protein L29 OS=Mus musculus OX=10090 GN=Rpl29 PE=1 SV=2	null	null	Mouse_09-2020	null	[MS,MS:1001208,SEQUEST,]	1.81	6.610	null	null	0.21
PRT	Q9DBF1	Alpha-aminoadipic semialdehyde dehydrogenase OS=Mus musculus OX=10090 GN=Aldh7a1 PE=1 SV=4	null	null	Mouse_09-2020	null	[MS,MS:1001208,SEQUEST,]	12.20	11.772	null	null	0.08
PRT	P12787	Cytochrome c oxidase subunit 5A, mitochondrial OS=Mus musculus OX=10090 GN=Cox5a PE=1 SV=2	null	null	Mouse_09-2020	null	[MS,MS:1001208,SEQUEST,]	12.54	13.037	null	null	0.23
PRT	P18760	Cofilin-1 OS=Mus musculus OX=10090 GN=Cfl1 PE=1 SV=3	null	null	Mouse_09-2020	null	[MS,MS:1001208,SEQUEST,]	10.76	11.838	null	null	0.22
PRT	Q99J08	SEC14-like protein 2 OS=Mus musculus OX=10090 GN=Sec14l2 PE=1 SV=1	null	null	Mouse_09-2020	null	[MS,MS:1001208,SEQUEST,]	9.02	7.488	null	null	0.12
PRT	P50172	Corticosteroid 11-beta-dehydrogenase isozyme 1 OS=Mus musculus OX=10090 GN=Hsd11b1 PE=1 SV=3	null	null	Mouse_09-2020	null	[MS,MS:1001208,SEQUEST,]	11.22	10.709	null	null	0.18
PRT	P14206	40S ribosomal protein SA OS=Mus musculus OX=10090 GN=Rpsa PE=1 SV=4	null	null	Mouse_09-2020	null	[MS,MS:1001208,SEQUEST,]	11.32	14.535	null	null	0.20
PRT	Q63880	Carboxylesterase 3A OS=Mus musculus OX=10090 GN=Ces3a PE=1 SV=2	null	null	Mouse_09-2020	null	[MS,MS:1001208,SEQUEST,]	29.34	22.210	null	null	0.14
PRT	Q3UEP4	UDP-glucuronosyltransferase OS=Mus musculus OX=10090 GN=Ugt2b36 PE=1 SV=1	null	null	Mouse_09-2020	null	[MS,MS:1001208,SEQUEST,]	23.59	19.218	null	null	0.12
PRT	Q8JZR0	Long-chain-fatty-acid--CoA ligase 5 OS=Mus musculus OX=10090 GN=Acsl5 PE=1 SV=1	null	null	Mouse_09-2020	null	[MS,MS:1001208,SEQUEST,]	11.74	10.720	null	null	0.06
PRT	G3X9Y6	Aldo-keto reductase family 1, member C19 OS=Mus musculus OX=10090 GN=Akr1c19 PE=1 SV=1	null	null	Mouse_09-2020	null	[MS,MS:1001208,SEQUEST,]	8.76	7.854	null	null	0.12
PRT	J3QMG3	Voltage-dependent anion-selective channel protein 3 OS=Mus musculus OX=10090 GN=Vdac3 PE=1 SV=1	null	null	Mouse_09-2020	null	[MS,MS:1001208,SEQUEST,]	12.36	12.071	null	null	0.19
PRT	P25688	Uricase OS=Mus musculus OX=10090 GN=Uox PE=1 SV=2	null	null	Mouse_09-2020	null	[MS,MS:1001208,SEQUEST,]	8.34	13.713	null	null	0.16
PRT	P19536	Cytochrome c oxidase subunit 5B, mitochondrial OS=Mus musculus OX=10090 GN=Cox5b PE=1 SV=1	null	null	Mouse_09-2020	null	[MS,MS:1001208,SEQUEST,]	9.79	12.481	null	null	0.23
PRT	Q64523	Histone H2A type 2-C OS=Mus musculus OX=10090 GN=H2ac20 PE=1 SV=3	null	null	Mouse_09-2020	null	[MS,MS:1001208,SEQUEST,]	12.60	14.019	null	null	0.25
PRT	P67778	Prohibitin OS=Mus musculus OX=10090 GN=Phb PE=1 SV=1	null	null	Mouse_09-2020	null	[MS,MS:1001208,SEQUEST,]	6.16	8.498	null	null	0.18
PRT	Q99LX0	Parkinson disease protein 7 homolog OS=Mus musculus OX=10090 GN=Park7 PE=1 SV=1	null	null	Mouse_09-2020	null	[MS,MS:1001208,SEQUEST,]	10.09	15.349	null	null	0.16
PRT	Q9CQB4	Cytochrome b-c1 complex subunit 7 OS=Mus musculus OX=10090 GN=Uqcrb PE=1 SV=1	null	null	Mouse_09-2020	null	[MS,MS:1001208,SEQUEST,]	11.25	7.490	null	null	0.26
PRT	P62900	60S ribosomal protein L31 OS=Mus musculus OX=10090 GN=Rpl31 PE=1 SV=1	null	null	Mouse_09-2020	null	[MS,MS:1001208,SEQUEST,]	11.67	9.863	null	null	0.28
PRT	Q91ZA3	Propionyl-CoA carboxylase alpha chain, mitochondrial OS=Mus musculus OX=10090 GN=Pcca PE=1 SV=2	null	null	Mouse_09-2020	null	[MS,MS:1001208,SEQUEST,]	5.05	5.559	null	null	0.05
PRT	P62242	40S ribosomal protein S8 OS=Mus musculus OX=10090 GN=Rps8 PE=1 SV=2	null	null	Mouse_09-2020	null	[MS,MS:1001208,SEQUEST,]	6.66	6.725	null	null	0.15
PRT	Q8QZS1	3-hydroxyisobutyryl-CoA hydrolase, mitochondrial OS=Mus musculus OX=10090 GN=Hibch PE=1 SV=1	null	null	Mouse_09-2020	null	[MS,MS:1001208,SEQUEST,]	13.25	8.225	null	null	0.09
PRT	Q91XD4	Formimidoyltransferase-cyclodeaminase OS=Mus musculus OX=10090 GN=Ftcd PE=1 SV=1	null	null	Mouse_09-2020	null	[MS,MS:1001208,SEQUEST,]	5.62	5.906	null	null	0.06
PRT	P62806	Histone H4 OS=Mus musculus OX=10090 GN=H4c1 PE=1 SV=2	null	null	Mouse_09-2020	null	[MS,MS:1001208,SEQUEST,]	8.60	9.782	null	null	0.41
PRT	A0A1L1SQA8	40S ribosomal protein S25 OS=Mus musculus OX=10090 GN=Rps25 PE=1 SV=1	null	null	Mouse_09-2020	null	[MS,MS:1001208,SEQUEST,]	5.40	6.686	null	null	0.25
PRT	Q922Q8	Leucine-rich repeat-containing protein 59 OS=Mus musculus OX=10090 GN=Lrrc59 PE=1 SV=1	null	null	Mouse_09-2020	null	[MS,MS:1001208,SEQUEST,]	4.41	4.679	null	null	0.12
PRT	Q3TML0	Protein disulfide-isomerase A6 OS=Mus musculus OX=10090 GN=Pdia6 PE=1 SV=1	null	null	Mouse_09-2020	null	[MS,MS:1001208,SEQUEST,]	4.68	8.129	null	null	0.10
PRT	Q99JY0	Trifunctional enzyme subunit beta, mitochondrial OS=Mus musculus OX=10090 GN=Hadhb PE=1 SV=1	null	null	Mouse_09-2020	null	[MS,MS:1001208,SEQUEST,]	6.83	5.830	null	null	0.07
PRT	Q9D0S9	Histidine triad nucleotide-binding protein 2, mitochondrial OS=Mus musculus OX=10090 GN=Hint2 PE=1 SV=1	null	null	Mouse_09-2020	null	[MS,MS:1001208,SEQUEST,]	4.54	5.144	null	null	0.16
PRT	Q8R0F9	SEC14-like protein 4 OS=Mus musculus OX=10090 GN=Sec14l4 PE=1 SV=1	null	null	Mouse_09-2020	null	[MS,MS:1001208,SEQUEST,]	5.46	5.053	null	null	0.11
PRT	Q9QZ85	Interferon-inducible GTPase 1 OS=Mus musculus OX=10090 GN=Iigp1 PE=1 SV=2	null	null	Mouse_09-2020	null	[MS,MS:1001208,SEQUEST,]	8.03	6.260	null	null	0.10
PRT	Q91X91	Nicotinate-nucleotide pyrophosphorylase [carboxylating] OS=Mus musculus OX=10090 GN=Qprt PE=1 SV=1	null	null	Mouse_09-2020	null	[MS,MS:1001208,SEQUEST,]	7.11	8.667	null	null	0.11
PRT	Q60692	Proteasome subunit beta type-6 OS=Mus musculus OX=10090 GN=Psmb6 PE=1 SV=3	null	null	Mouse_09-2020	null	[MS,MS:1001208,SEQUEST,]	6.57	6.003	null	null	0.13
PRT	Q9DD20	Methyltransferase-like protein 7B OS=Mus musculus OX=10090 GN=Mettl7b PE=1 SV=2	null	null	Mouse_09-2020	null	[MS,MS:1001208,SEQUEST,]	7.36	9.505	null	null	0.16
PRT	Q9D6J6	NADH dehydrogenase [ubiquinone] flavoprotein 2, mitochondrial OS=Mus musculus OX=10090 GN=Ndufv2 PE=1 SV=2	null	null	Mouse_09-2020	null	[MS,MS:1001208,SEQUEST,]	5.61	7.378	null	null	0.20
PRT	Q9D0F3	Protein ERGIC-53 OS=Mus musculus OX=10090 GN=Lman1 PE=1 SV=1	null	null	Mouse_09-2020	null	[MS,MS:1001208,SEQUEST,]	2.95	5.181	null	null	0.06
PRT	Q91WT9	Cystathionine beta-synthase OS=Mus musculus OX=10090 GN=Cbs PE=1 SV=3	null	null	Mouse_09-2020	null	[MS,MS:1001208,SEQUEST,]	0.00	3.109	null	null	0.04
PRT	A0A0G2JGY8	60S ribosomal protein L34 (Fragment) OS=Mus musculus OX=10090 GN=Rpl34 PE=1 SV=4	null	null	Mouse_09-2020	null	[MS,MS:1001208,SEQUEST,]	4.07	5.006	null	null	0.36
PRT	O35459	Delta(3,5)-Delta(2,4)-dienoyl-CoA isomerase, mitochondrial OS=Mus musculus OX=10090 GN=Ech1 PE=1 SV=1	null	null	Mouse_09-2020	null	[MS,MS:1001208,SEQUEST,]	10.40	10.856	null	null	0.10
PRT	O08749	Dihydrolipoyl dehydrogenase, mitochondrial OS=Mus musculus OX=10090 GN=Dld PE=1 SV=2	null	null	Mouse_09-2020	null	[MS,MS:1001208,SEQUEST,]	9.71	11.980	null	null	0.07
PRT	P63276	40S ribosomal protein S17 OS=Mus musculus OX=10090 GN=Rps17 PE=1 SV=2	null	null	Mouse_09-2020	null	[MS,MS:1001208,SEQUEST,]	3.88	7.521	null	null	0.28
PRT	P14824	Annexin A6 OS=Mus musculus OX=10090 GN=Anxa6 PE=1 SV=3	null	null	Mouse_09-2020	null	[MS,MS:1001208,SEQUEST,]	7.54	8.470	null	null	0.06
PRT	P19783	Cytochrome c oxidase subunit 4 isoform 1, mitochondrial OS=Mus musculus OX=10090 GN=Cox4i1 PE=1 SV=2	null	null	Mouse_09-2020	null	[MS,MS:1001208,SEQUEST,]	6.55	6.759	null	null	0.24
PRT	P06745	Glucose-6-phosphate isomerase OS=Mus musculus OX=10090 GN=Gpi PE=1 SV=4	null	null	Mouse_09-2020	null	[MS,MS:1001208,SEQUEST,]	2.29	3.161	null	null	0.07
PRT	Q8BWQ1	UDP-glucuronosyltransferase 2A3 OS=Mus musculus OX=10090 GN=Ugt2a3 PE=1 SV=1	null	null	Mouse_09-2020	null	[MS,MS:1001208,SEQUEST,]	9.62	11.501	null	null	0.08
PRT	Q9Z2I9	Succinate--CoA ligase [ADP-forming] subunit beta, mitochondrial OS=Mus musculus OX=10090 GN=Sucla2 PE=1 SV=2	null	null	Mouse_09-2020	null	[MS,MS:1001208,SEQUEST,]	4.10	4.286	null	null	0.05
PRT	F8WJ41	40S ribosomal protein S15a (Fragment) OS=Mus musculus OX=10090 GN=Rps15a PE=1 SV=1	null	null	Mouse_09-2020	null	[MS,MS:1001208,SEQUEST,]	2.00	2.767	null	null	0.28
PRT	Q543K9	Purine nucleoside phosphorylase OS=Mus musculus OX=10090 GN=Pnp PE=1 SV=1	null	null	Mouse_09-2020	null	[MS,MS:1001208,SEQUEST,]	9.30	11.020	null	null	0.13
PRT	Q91VD9	NADH-ubiquinone oxidoreductase 75 kDa subunit, mitochondrial OS=Mus musculus OX=10090 GN=Ndufs1 PE=1 SV=2	null	null	Mouse_09-2020	null	[MS,MS:1001208,SEQUEST,]	6.77	8.088	null	null	0.06
PRT	Q9WVM8	Kynurenine/alpha-aminoadipate aminotransferase, mitochondrial OS=Mus musculus OX=10090 GN=Aadat PE=1 SV=1	null	null	Mouse_09-2020	null	[MS,MS:1001208,SEQUEST,]	8.14	7.036	null	null	0.09
PRT	Q99P30	Peroxisomal coenzyme A diphosphatase NUDT7 OS=Mus musculus OX=10090 GN=Nudt7 PE=1 SV=2	null	null	Mouse_09-2020	null	[MS,MS:1001208,SEQUEST,]	7.31	9.400	null	null	0.14
PRT	Q99LB2	Dehydrogenase/reductase SDR family member 4 OS=Mus musculus OX=10090 GN=Dhrs4 PE=1 SV=3	null	null	Mouse_09-2020	null	[MS,MS:1001208,SEQUEST,]	10.21	11.291	null	null	0.11
PRT	Q4LDG0	Bile acyl-CoA synthetase OS=Mus musculus OX=10090 GN=Slc27a5 PE=1 SV=2	null	null	Mouse_09-2020	null	[MS,MS:1001208,SEQUEST,]	1.84	3.328	null	null	0.05
PRT	Q9QYG0	Protein NDRG2 OS=Mus musculus OX=10090 GN=Ndrg2 PE=1 SV=1	null	null	Mouse_09-2020	null	[MS,MS:1001208,SEQUEST,]	10.83	10.387	null	null	0.12
PRT	P62830	60S ribosomal protein L23 OS=Mus musculus OX=10090 GN=Rpl23 PE=1 SV=1	null	null	Mouse_09-2020	null	[MS,MS:1001208,SEQUEST,]	13.13	15.141	null	null	0.22
PRT	Q922Q1	Mitochondrial amidoxime reducing component 2 OS=Mus musculus OX=10090 GN=Mtarc2 PE=1 SV=1	null	null	Mouse_09-2020	null	[MS,MS:1001208,SEQUEST,]	4.07	4.412	null	null	0.10
PRT	B1AU25	Apoptosis-inducing factor 1, mitochondrial OS=Mus musculus OX=10090 GN=Aifm1 PE=1 SV=1	null	null	Mouse_09-2020	null	[MS,MS:1001208,SEQUEST,]	9.33	8.184	null	null	0.07
PRT	P26043	Radixin OS=Mus musculus OX=10090 GN=Rdx PE=1 SV=3	null	null	Mouse_09-2020	null	[MS,MS:1001208,SEQUEST,]	10.66	11.073	null	null	0.05
PRT	Q8VEK3	Heterogeneous nuclear ribonucleoprotein U OS=Mus musculus OX=10090 GN=Hnrnpu PE=1 SV=1	null	null	Mouse_09-2020	null	[MS,MS:1001208,SEQUEST,]	8.54	6.677	null	null	0.05
PRT	Q3U367	4-trimethylaminobutyraldehyde dehydrogenase OS=Mus musculus OX=10090 GN=Aldh9a1 PE=1 SV=1	null	null	Mouse_09-2020	null	[MS,MS:1001208,SEQUEST,]	9.53	10.574	null	null	0.08
PRT	Q9CZM2	60S ribosomal protein L15 OS=Mus musculus OX=10090 GN=Rpl15 PE=1 SV=4	null	null	Mouse_09-2020	null	[MS,MS:1001208,SEQUEST,]	4.41	3.213	null	null	0.11
PRT	A0A0G2JGI9	4-alpha-glucanotransferase OS=Mus musculus OX=10090 GN=Agl PE=1 SV=1	null	null	Mouse_09-2020	null	[MS,MS:1001208,SEQUEST,]	4.11	8.533	null	null	0.04
PRT	P63325	40S ribosomal protein S10 OS=Mus musculus OX=10090 GN=Rps10 PE=1 SV=1	null	null	Mouse_09-2020	null	[MS,MS:1001208,SEQUEST,]	11.20	8.748	null	null	0.28
PRT	Q9QXD1	Peroxisomal acyl-coenzyme A oxidase 2 OS=Mus musculus OX=10090 GN=Acox2 PE=1 SV=2	null	null	Mouse_09-2020	null	[MS,MS:1001208,SEQUEST,]	7.78	6.937	null	null	0.06
PRT	Q64471	Glutathione S-transferase theta-1 OS=Mus musculus OX=10090 GN=Gstt1 PE=1 SV=4	null	null	Mouse_09-2020	null	[MS,MS:1001208,SEQUEST,]	8.35	6.801	null	null	0.13
PRT	Q5SX49	Profilin OS=Mus musculus OX=10090 GN=Pfn1 PE=1 SV=1	null	null	Mouse_09-2020	null	[MS,MS:1001208,SEQUEST,]	8.95	8.720	null	null	0.44
PRT	Q791V5	Mitochondrial carrier homolog 2 OS=Mus musculus OX=10090 GN=Mtch2 PE=1 SV=1	null	null	Mouse_09-2020	null	[MS,MS:1001208,SEQUEST,]	9.31	9.622	null	null	0.12
PRT	P48758	Carbonyl reductase [NADPH] 1 OS=Mus musculus OX=10090 GN=Cbr1 PE=1 SV=3	null	null	Mouse_09-2020	null	[MS,MS:1001208,SEQUEST,]	9.58	10.723	null	null	0.10
PRT	P84244	Histone H3.3 OS=Mus musculus OX=10090 GN=H3-3a PE=1 SV=2	null	null	Mouse_09-2020	null	[MS,MS:1001208,SEQUEST,]	7.56	6.425	null	null	0.19
PRT	Q9D6Y9	1,4-alpha-glucan-branching enzyme OS=Mus musculus OX=10090 GN=Gbe1 PE=1 SV=1	null	null	Mouse_09-2020	null	[MS,MS:1001208,SEQUEST,]	3.31	4.832	null	null	0.07
PRT	K4DI63	Protein CREG1 OS=Mus musculus OX=10090 GN=Creg1 PE=1 SV=1	null	null	Mouse_09-2020	null	[MS,MS:1001208,SEQUEST,]	8.31	9.325	null	null	0.28
PRT	Q9WUU7	Cathepsin Z OS=Mus musculus OX=10090 GN=Ctsz PE=1 SV=1	null	null	Mouse_09-2020	null	[MS,MS:1001208,SEQUEST,]	6.08	8.630	null	null	0.09
PRT	G3UX26	Outer mitochondrial membrane protein porin 2 OS=Mus musculus OX=10090 GN=Vdac2 PE=1 SV=1	null	null	Mouse_09-2020	null	[MS,MS:1001208,SEQUEST,]	7.43	6.160	null	null	0.13
PRT	P61458	Pterin-4-alpha-carbinolamine dehydratase OS=Mus musculus OX=10090 GN=Pcbd1 PE=1 SV=2	null	null	Mouse_09-2020	null	[MS,MS:1001208,SEQUEST,]	8.99	10.996	null	null	0.24
PRT	P84099	60S ribosomal protein L19 OS=Mus musculus OX=10090 GN=Rpl19 PE=1 SV=1	null	null	Mouse_09-2020	null	[MS,MS:1001208,SEQUEST,]	9.24	8.619	null	null	0.14
PRT	F6Y6L6	Predicted gene, 49369 (Fragment) OS=Mus musculus OX=10090 GN=Gm49369 PE=1 SV=1	null	null	Mouse_09-2020	null	[MS,MS:1001208,SEQUEST,]	9.22	8.059	null	null	0.14
PRT	P00405	Cytochrome c oxidase subunit 2 OS=Mus musculus OX=10090 GN=Mtco2 PE=1 SV=1	null	null	Mouse_09-2020	null	[MS,MS:1001208,SEQUEST,]	11.62	14.474	null	null	0.21
PRT	Q8VBT2	L-serine dehydratase/L-threonine deaminase OS=Mus musculus OX=10090 GN=Sds PE=1 SV=3	null	null	Mouse_09-2020	null	[MS,MS:1001208,SEQUEST,]	7.17	11.291	null	null	0.14
PRT	Q8CAQ8	MICOS complex subunit Mic60 OS=Mus musculus OX=10090 GN=Immt PE=1 SV=1	null	null	Mouse_09-2020	null	[MS,MS:1001208,SEQUEST,]	1.73	3.524	null	null	0.05
PRT	Q8VCX1	Aldo-keto reductase family 1 member D1 OS=Mus musculus OX=10090 GN=Akr1d1 PE=1 SV=1	null	null	Mouse_09-2020	null	[MS,MS:1001208,SEQUEST,]	9.74	11.120	null	null	0.11
PRT	Q8BW75	Amine oxidase [flavin-containing] B OS=Mus musculus OX=10090 GN=Maob PE=1 SV=4	null	null	Mouse_09-2020	null	[MS,MS:1001208,SEQUEST,]	10.03	12.597	null	null	0.08
PRT	Q9R0P3	S-formylglutathione hydrolase OS=Mus musculus OX=10090 GN=Esd PE=1 SV=1	null	null	Mouse_09-2020	null	[MS,MS:1001208,SEQUEST,]	10.46	13.762	null	null	0.21
PRT	Q99KR3	Endoribonuclease LACTB2 OS=Mus musculus OX=10090 GN=Lactb2 PE=1 SV=1	null	null	Mouse_09-2020	null	[MS,MS:1001208,SEQUEST,]	7.51	5.497	null	null	0.12
PRT	P68134	Actin, alpha skeletal muscle OS=Mus musculus OX=10090 GN=Acta1 PE=1 SV=1	null	null	Mouse_09-2020	null	[MS,MS:1001208,SEQUEST,]	47.64	68.120	null	null	0.33
PRT	Q8VCH0	3-ketoacyl-CoA thiolase B, peroxisomal OS=Mus musculus OX=10090 GN=Acaa1b PE=1 SV=1	null	null	Mouse_09-2020	null	[MS,MS:1001208,SEQUEST,]	31.80	45.511	null	null	0.38
PRT	Q7TMM9	Tubulin beta-2A chain OS=Mus musculus OX=10090 GN=Tubb2a PE=1 SV=1	null	null	Mouse_09-2020	null	[MS,MS:1001208,SEQUEST,]	36.47	38.952	null	null	0.34
PRT	Q8BK48	Pyrethroid hydrolase Ces2e OS=Mus musculus OX=10090 GN=Ces2e PE=1 SV=1	null	null	Mouse_09-2020	null	[MS,MS:1001208,SEQUEST,]	17.34	16.673	null	null	0.13
PRT	D3YX76	Glutathione S-transferase OS=Mus musculus OX=10090 GN=Gstm2 PE=1 SV=1	null	null	Mouse_09-2020	null	[MS,MS:1001208,SEQUEST,]	19.11	20.045	null	null	0.27
PRT	Q00897	Alpha-1-antitrypsin 1-4 OS=Mus musculus OX=10090 GN=Serpina1d PE=1 SV=1	null	null	Mouse_09-2020	null	[MS,MS:1001208,SEQUEST,]	11.79	11.653	null	null	0.14
PRT	P11714	Cytochrome P450 2D9 OS=Mus musculus OX=10090 GN=Cyp2d9 PE=1 SV=2	null	null	Mouse_09-2020	null	[MS,MS:1001208,SEQUEST,]	11.98	13.968	null	null	0.08
PRT	A0A2R8VHY1	Cytochrome P450 2D10 (Fragment) OS=Mus musculus OX=10090 GN=Cyp2d10 PE=1 SV=1	null	null	Mouse_09-2020	null	[MS,MS:1001208,SEQUEST,]	9.48	12.305	null	null	0.13
PRT	Q00898	Alpha-1-antitrypsin 1-5 OS=Mus musculus OX=10090 GN=Serpina1e PE=1 SV=1	null	null	Mouse_09-2020	null	[MS,MS:1001208,SEQUEST,]	7.33	13.325	null	null	0.12
PRT	P24472	Glutathione S-transferase A4 OS=Mus musculus OX=10090 GN=Gsta4 PE=1 SV=3	null	null	Mouse_09-2020	null	[MS,MS:1001208,SEQUEST,]	8.54	12.369	null	null	0.11
PRT	Q9CZS1	Aldehyde dehydrogenase X, mitochondrial OS=Mus musculus OX=10090 GN=Aldh1b1 PE=1 SV=1	null	null	Mouse_09-2020	null	[MS,MS:1001208,SEQUEST,]	11.72	12.993	null	null	0.08
PRT	Q8VCC2	Liver carboxylesterase 1 OS=Mus musculus OX=10090 GN=Ces1 PE=1 SV=1	null	null	Mouse_09-2020	null	[MS,MS:1001208,SEQUEST,]	6.64	4.845	null	null	0.05
PRT	Q8VC28	Aldo-keto reductase family 1 member C13 OS=Mus musculus OX=10090 GN=Akr1c13 PE=1 SV=2	null	null	Mouse_09-2020	null	[MS,MS:1001208,SEQUEST,]	8.97	7.205	null	null	0.10
PRT	G3UZ26	Serine hydroxymethyltransferase (Fragment) OS=Mus musculus OX=10090 GN=Shmt1 PE=1 SV=1	null	null	Mouse_09-2020	null	[MS,MS:1001208,SEQUEST,]	7.79	10.750	null	null	0.11
PRT	A0A2R8VHT1	3-mercaptopyruvate sulfurtransferase (Fragment) OS=Mus musculus OX=10090 GN=Mpst PE=1 SV=1	null	null	Mouse_09-2020	null	[MS,MS:1001208,SEQUEST,]	5.72	5.879	null	null	0.19
PRT	P47791	Glutathione reductase, mitochondrial OS=Mus musculus OX=10090 GN=Gsr PE=1 SV=3	null	null	Mouse_09-2020	null	[MS,MS:1001208,SEQUEST,]	5.41	6.088	null	null	0.06
PRT	A0A1L1SSF8	RIKEN cDNA 4931406C07 gene OS=Mus musculus OX=10090 GN=4931406C07Rik PE=1 SV=1	null	null	Mouse_09-2020	null	[MS,MS:1001208,SEQUEST,]	3.01	3.370	null	null	0.06
PRT	Q9D1G1	Ras-related protein Rab-1B OS=Mus musculus OX=10090 GN=Rab1b PE=1 SV=1	null	null	Mouse_09-2020	null	[MS,MS:1001208,SEQUEST,]	4.16	2.611	null	null	0.13
PRT	P61922	4-aminobutyrate aminotransferase, mitochondrial OS=Mus musculus OX=10090 GN=Abat PE=1 SV=1	null	null	Mouse_09-2020	null	[MS,MS:1001208,SEQUEST,]	8.35	8.316	null	null	0.06
PRT	A0A1B0GS70	Proteasome endopeptidase complex OS=Mus musculus OX=10090 GN=Psma1 PE=1 SV=1	null	null	Mouse_09-2020	null	[MS,MS:1001208,SEQUEST,]	5.84	7.034	null	null	0.06
PRT	P12970	60S ribosomal protein L7a OS=Mus musculus OX=10090 GN=Rpl7a PE=1 SV=2	null	null	Mouse_09-2020	null	[MS,MS:1001208,SEQUEST,]	5.23	5.226	null	null	0.08
PRT	Q9JJI8	60S ribosomal protein L38 OS=Mus musculus OX=10090 GN=Rpl38 PE=1 SV=3	null	null	Mouse_09-2020	null	[MS,MS:1001208,SEQUEST,]	5.64	9.136	null	null	0.34
PRT	P09813	Apolipoprotein A-II OS=Mus musculus OX=10090 GN=Apoa2 PE=1 SV=2	null	null	Mouse_09-2020	null	[MS,MS:1001208,SEQUEST,]	2.68	2.643	null	null	0.24
PRT	P04939	Major urinary protein 3 OS=Mus musculus OX=10090 GN=Mup3 PE=1 SV=1	null	null	Mouse_09-2020	null	[MS,MS:1001208,SEQUEST,]	8.02	8.657	null	null	0.08
PRT	P03930	ATP synthase protein 8 OS=Mus musculus OX=10090 GN=Mtatp8 PE=1 SV=1	null	null	Mouse_09-2020	null	[MS,MS:1001208,SEQUEST,]	3.22	4.787	null	null	0.19
PRT	Q8BFR5	Elongation factor Tu, mitochondrial OS=Mus musculus OX=10090 GN=Tufm PE=1 SV=1	null	null	Mouse_09-2020	null	[MS,MS:1001208,SEQUEST,]	3.52	5.643	null	null	0.07
PRT	Q9D819	Inorganic pyrophosphatase OS=Mus musculus OX=10090 GN=Ppa1 PE=1 SV=1	null	null	Mouse_09-2020	null	[MS,MS:1001208,SEQUEST,]	4.67	2.612	null	null	0.06
PRT	Q99PG0	Arylacetamide deacetylase OS=Mus musculus OX=10090 GN=Aadac PE=1 SV=3	null	null	Mouse_09-2020	null	[MS,MS:1001208,SEQUEST,]	14.85	12.327	null	null	0.09
PRT	Q9CQM8	60S ribosomal protein L21 OS=Mus musculus OX=10090 GN=Rpl21 PE=1 SV=1	null	null	Mouse_09-2020	null	[MS,MS:1001208,SEQUEST,]	7.84	6.792	null	null	0.11
PRT	Q9DBP5	UMP-CMP kinase OS=Mus musculus OX=10090 GN=Cmpk1 PE=1 SV=1	null	null	Mouse_09-2020	null	[MS,MS:1001208,SEQUEST,]	5.67	11.291	null	null	0.12
PRT	P67984	60S ribosomal protein L22 OS=Mus musculus OX=10090 GN=Rpl22 PE=1 SV=2	null	null	Mouse_09-2020	null	[MS,MS:1001208,SEQUEST,]	4.07	6.699	null	null	0.20
PRT	Q9DBG6	Dolichyl-diphosphooligosaccharide--protein glycosyltransferase subunit 2 OS=Mus musculus OX=10090 GN=Rpn2 PE=1 SV=1	null	null	Mouse_09-2020	null	[MS,MS:1001208,SEQUEST,]	10.47	11.696	null	null	0.04
PRT	P97742	Carnitine O-palmitoyltransferase 1, liver isoform OS=Mus musculus OX=10090 GN=Cpt1a PE=1 SV=4	null	null	Mouse_09-2020	null	[MS,MS:1001208,SEQUEST,]	2.12	2.213	null	null	0.03
PRT	Q8K2B3	Succinate dehydrogenase [ubiquinone] flavoprotein subunit, mitochondrial OS=Mus musculus OX=10090 GN=Sdha PE=1 SV=1	null	null	Mouse_09-2020	null	[MS,MS:1001208,SEQUEST,]	6.91	8.458	null	null	0.03
PRT	Q8CGC7	Bifunctional glutamate/proline--tRNA ligase OS=Mus musculus OX=10090 GN=Eprs1 PE=1 SV=4	null	null	Mouse_09-2020	null	[MS,MS:1001208,SEQUEST,]	4.02	3.978	null	null	0.01
PRT	Q8CIE6	Coatomer subunit alpha OS=Mus musculus OX=10090 GN=Copa PE=1 SV=2	null	null	Mouse_09-2020	null	[MS,MS:1001208,SEQUEST,]	3.99	4.682	null	null	0.02
PRT	Q8BMF4	Dihydrolipoyllysine-residue acetyltransferase component of pyruvate dehydrogenase complex, mitochondrial OS=Mus musculus OX=10090 GN=Dlat PE=1 SV=2	null	null	Mouse_09-2020	null	[MS,MS:1001208,SEQUEST,]	4.33	4.582	null	null	0.04
PRT	Q8K154	UDP-glucuronosyltransferase OS=Mus musculus OX=10090 GN=Ugt2b34 PE=1 SV=1	null	null	Mouse_09-2020	null	[MS,MS:1001208,SEQUEST,]	3.26	4.599	null	null	0.06
PRT	Q9D6Y7	Mitochondrial peptide methionine sulfoxide reductase OS=Mus musculus OX=10090 GN=Msra PE=1 SV=1	null	null	Mouse_09-2020	null	[MS,MS:1001208,SEQUEST,]	6.33	7.907	null	null	0.15
PRT	Q8VCR2	17-beta-hydroxysteroid dehydrogenase 13 OS=Mus musculus OX=10090 GN=Hsd17b13 PE=1 SV=2	null	null	Mouse_09-2020	null	[MS,MS:1001208,SEQUEST,]	3.80	2.966	null	null	0.06
PRT	P58710	L-gulonolactone oxidase OS=Mus musculus OX=10090 GN=Gulo PE=1 SV=3	null	null	Mouse_09-2020	null	[MS,MS:1001208,SEQUEST,]	3.51	3.688	null	null	0.04
PRT	O35423	Serine--pyruvate aminotransferase, mitochondrial OS=Mus musculus OX=10090 GN=Agxt PE=1 SV=3	null	null	Mouse_09-2020	null	[MS,MS:1001208,SEQUEST,]	3.40	4.442	null	null	0.07
PRT	O54749	Cytochrome P450 2J5 OS=Mus musculus OX=10090 GN=Cyp2j5 PE=1 SV=1	null	null	Mouse_09-2020	null	[MS,MS:1001208,SEQUEST,]	3.34	3.760	null	null	0.07
PRT	Q9JM62	Receptor expression-enhancing protein 6 OS=Mus musculus OX=10090 GN=Reep6 PE=1 SV=1	null	null	Mouse_09-2020	null	[MS,MS:1001208,SEQUEST,]	9.04	9.813	null	null	0.12
PRT	Q9D826	Peroxisomal sarcosine oxidase OS=Mus musculus OX=10090 GN=Pipox PE=1 SV=1	null	null	Mouse_09-2020	null	[MS,MS:1001208,SEQUEST,]	5.19	7.512	null	null	0.08
PRT	Q8R164	Valacyclovir hydrolase OS=Mus musculus OX=10090 GN=Bphl PE=1 SV=1	null	null	Mouse_09-2020	null	[MS,MS:1001208,SEQUEST,]	3.25	4.418	null	null	0.08
PRT	Q7TMF3	NADH dehydrogenase [ubiquinone] 1 alpha subcomplex subunit 12 OS=Mus musculus OX=10090 GN=Ndufa12 PE=1 SV=2	null	null	Mouse_09-2020	null	[MS,MS:1001208,SEQUEST,]	6.13	6.228	null	null	0.12
PRT	Q3TNA1	Xylulose kinase OS=Mus musculus OX=10090 GN=Xylb PE=1 SV=1	null	null	Mouse_09-2020	null	[MS,MS:1001208,SEQUEST,]	3.00	3.874	null	null	0.03
PRT	Q8CFX1	GDH/6PGL endoplasmic bifunctional protein OS=Mus musculus OX=10090 GN=H6pd PE=1 SV=2	null	null	Mouse_09-2020	null	[MS,MS:1001208,SEQUEST,]	5.37	5.935	null	null	0.03
PRT	O55234	Proteasome subunit beta type-5 OS=Mus musculus OX=10090 GN=Psmb5 PE=1 SV=3	null	null	Mouse_09-2020	null	[MS,MS:1001208,SEQUEST,]	4.95	4.827	null	null	0.07
PRT	P62908	40S ribosomal protein S3 OS=Mus musculus OX=10090 GN=Rps3 PE=1 SV=1	null	null	Mouse_09-2020	null	[MS,MS:1001208,SEQUEST,]	4.66	2.704	null	null	0.10
PRT	Q9CQX2	Cytochrome b5 type B OS=Mus musculus OX=10090 GN=Cyb5b PE=1 SV=1	null	null	Mouse_09-2020	null	[MS,MS:1001208,SEQUEST,]	7.69	8.728	null	null	0.20
PRT	P53395	Lipoamide acyltransferase component of branched-chain alpha-keto acid dehydrogenase complex, mitochondrial OS=Mus musculus OX=10090 GN=Dbt PE=1 SV=2	null	null	Mouse_09-2020	null	[MS,MS:1001208,SEQUEST,]	5.27	5.909	null	null	0.05
PRT	Q91X72	Hemopexin OS=Mus musculus OX=10090 GN=Hpx PE=1 SV=2	null	null	Mouse_09-2020	null	[MS,MS:1001208,SEQUEST,]	4.27	2.817	null	null	0.04
PRT	Q9D051	Pyruvate dehydrogenase E1 component subunit beta, mitochondrial OS=Mus musculus OX=10090 GN=Pdhb PE=1 SV=1	null	null	Mouse_09-2020	null	[MS,MS:1001208,SEQUEST,]	3.11	5.606	null	null	0.09
PRT	Q6PB66	Leucine-rich PPR motif-containing protein, mitochondrial OS=Mus musculus OX=10090 GN=Lrpprc PE=1 SV=2	null	null	Mouse_09-2020	null	[MS,MS:1001208,SEQUEST,]	4.10	3.523	null	null	0.02
PRT	A0A2I3BQ03	14-3-3 protein zeta/delta (Fragment) OS=Mus musculus OX=10090 GN=Ywhaz PE=1 SV=1	null	null	Mouse_09-2020	null	[MS,MS:1001208,SEQUEST,]	6.44	6.825	null	null	0.14
PRT	Q9JI75	Ribosyldihydronicotinamide dehydrogenase [quinone] OS=Mus musculus OX=10090 GN=Nqo2 PE=1 SV=3	null	null	Mouse_09-2020	null	[MS,MS:1001208,SEQUEST,]	5.23	7.167	null	null	0.09
PRT	Q9WUA2	Phenylalanine--tRNA ligase beta subunit OS=Mus musculus OX=10090 GN=Farsb PE=1 SV=2	null	null	Mouse_09-2020	null	[MS,MS:1001208,SEQUEST,]	1.84	2.180	null	null	0.04
PRT	Q14AA6	GTP-binding nuclear protein Ran OS=Mus musculus OX=10090 GN=1700009N14Rik PE=2 SV=1	null	null	Mouse_09-2020	null	[MS,MS:1001208,SEQUEST,]	5.42	4.603	null	null	0.10
PRT	F8WHP8	ATP synthase membrane subunit f OS=Mus musculus OX=10090 GN=Atp5j2 PE=1 SV=1	null	null	Mouse_09-2020	null	[MS,MS:1001208,SEQUEST,]	5.82	6.063	null	null	0.30
PRT	Q99L13	3-hydroxyisobutyrate dehydrogenase, mitochondrial OS=Mus musculus OX=10090 GN=Hibadh PE=1 SV=1	null	null	Mouse_09-2020	null	[MS,MS:1001208,SEQUEST,]	3.53	5.242	null	null	0.13
PRT	P62082	40S ribosomal protein S7 OS=Mus musculus OX=10090 GN=Rps7 PE=2 SV=1	null	null	Mouse_09-2020	null	[MS,MS:1001208,SEQUEST,]	6.16	4.765	null	null	0.10
PRT	Q9JKR6	Hypoxia up-regulated protein 1 OS=Mus musculus OX=10090 GN=Hyou1 PE=1 SV=1	null	null	Mouse_09-2020	null	[MS,MS:1001208,SEQUEST,]	5.72	8.256	null	null	0.03
PRT	Q9CRB3	5-hydroxyisourate hydrolase OS=Mus musculus OX=10090 GN=Urah PE=1 SV=1	null	null	Mouse_09-2020	null	[MS,MS:1001208,SEQUEST,]	4.79	6.489	null	null	0.21
PRT	P42669	Transcriptional activator protein Pur-alpha OS=Mus musculus OX=10090 GN=Pura PE=1 SV=1	null	null	Mouse_09-2020	null	[MS,MS:1001208,SEQUEST,]	4.53	5.103	null	null	0.06
PRT	Q9D1A2	Cytosolic non-specific dipeptidase OS=Mus musculus OX=10090 GN=Cndp2 PE=1 SV=1	null	null	Mouse_09-2020	null	[MS,MS:1001208,SEQUEST,]	6.90	6.568	null	null	0.05
PRT	P41105	60S ribosomal protein L28 OS=Mus musculus OX=10090 GN=Rpl28 PE=1 SV=2	null	null	Mouse_09-2020	null	[MS,MS:1001208,SEQUEST,]	5.04	6.001	null	null	0.09
PRT	Q91WN4	Kynurenine 3-monooxygenase OS=Mus musculus OX=10090 GN=Kmo PE=1 SV=1	null	null	Mouse_09-2020	null	[MS,MS:1001208,SEQUEST,]	5.98	6.941	null	null	0.05
PRT	B8JK33	Heterogeneous nuclear ribonucleoprotein M OS=Mus musculus OX=10090 GN=Hnrnpm PE=1 SV=1	null	null	Mouse_09-2020	null	[MS,MS:1001208,SEQUEST,]	2.28	2.623	null	null	0.04
PRT	Q9CZU6	Citrate synthase, mitochondrial OS=Mus musculus OX=10090 GN=Cs PE=1 SV=1	null	null	Mouse_09-2020	null	[MS,MS:1001208,SEQUEST,]	5.76	4.431	null	null	0.05
PRT	A0A0R4J0I1	Serine protease inhibitor A3K OS=Mus musculus OX=10090 GN=Serpina3k PE=1 SV=1	null	null	Mouse_09-2020	null	[MS,MS:1001208,SEQUEST,]	6.78	9.241	null	null	0.07
PRT	Q9CPQ8	ATP synthase subunit g, mitochondrial OS=Mus musculus OX=10090 GN=Atp5mg PE=1 SV=1	null	null	Mouse_09-2020	null	[MS,MS:1001208,SEQUEST,]	12.52	14.636	null	null	0.22
PRT	O55060	Thiopurine S-methyltransferase OS=Mus musculus OX=10090 GN=Tpmt PE=1 SV=1	null	null	Mouse_09-2020	null	[MS,MS:1001208,SEQUEST,]	0.00	1.817	null	null	0.17
PRT	Q9JKY7	Cytochrome P450 CYP2D22 OS=Mus musculus OX=10090 GN=Cyp2d22 PE=1 SV=1	null	null	Mouse_09-2020	null	[MS,MS:1001208,SEQUEST,]	5.77	6.555	null	null	0.04
PRT	P61979	Heterogeneous nuclear ribonucleoprotein K OS=Mus musculus OX=10090 GN=Hnrnpk PE=1 SV=1	null	null	Mouse_09-2020	null	[MS,MS:1001208,SEQUEST,]	1.84	2.571	null	null	0.06
PRT	O55142	60S ribosomal protein L35a OS=Mus musculus OX=10090 GN=Rpl35a PE=1 SV=2	null	null	Mouse_09-2020	null	[MS,MS:1001208,SEQUEST,]	1.84	2.448	null	null	0.20
PRT	Q8R1G2	Carboxymethylenebutenolidase homolog OS=Mus musculus OX=10090 GN=Cmbl PE=1 SV=1	null	null	Mouse_09-2020	null	[MS,MS:1001208,SEQUEST,]	2.38	4.911	null	null	0.10
PRT	Q8VCB3	Glycogen [starch] synthase, liver OS=Mus musculus OX=10090 GN=Gys2 PE=1 SV=2	null	null	Mouse_09-2020	null	[MS,MS:1001208,SEQUEST,]	5.11	4.520	null	null	0.03
PRT	Q8BHN3	Neutral alpha-glucosidase AB OS=Mus musculus OX=10090 GN=Ganab PE=1 SV=1	null	null	Mouse_09-2020	null	[MS,MS:1001208,SEQUEST,]	7.26	7.388	null	null	0.03
PRT	Q9D8N0	Elongation factor 1-gamma OS=Mus musculus OX=10090 GN=Eef1g PE=1 SV=3	null	null	Mouse_09-2020	null	[MS,MS:1001208,SEQUEST,]	6.28	8.639	null	null	0.05
PRT	A0A1C7CYV0	Plastin-3 (Fragment) OS=Mus musculus OX=10090 GN=Pls3 PE=1 SV=1	null	null	Mouse_09-2020	null	[MS,MS:1001208,SEQUEST,]	6.19	6.401	null	null	0.04
PRT	E9Q1R2	4-hydroxy-2-oxoglutarate aldolase, mitochondrial OS=Mus musculus OX=10090 GN=Hoga1 PE=1 SV=1	null	null	Mouse_09-2020	null	[MS,MS:1001208,SEQUEST,]	3.91	1.363	null	null	0.11
PRT	Q923D2	Flavin reductase (NADPH) OS=Mus musculus OX=10090 GN=Blvrb PE=1 SV=3	null	null	Mouse_09-2020	null	[MS,MS:1001208,SEQUEST,]	9.14	9.757	null	null	0.24
PRT	O88569	Heterogeneous nuclear ribonucleoproteins A2/B1 OS=Mus musculus OX=10090 GN=Hnrnpa2b1 PE=1 SV=2	null	null	Mouse_09-2020	null	[MS,MS:1001208,SEQUEST,]	11.97	17.212	null	null	0.10
PRT	D3Z106	Acyl-coenzyme A synthetase ACSM1, mitochondrial (Fragment) OS=Mus musculus OX=10090 GN=Acsm1 PE=1 SV=1	null	null	Mouse_09-2020	null	[MS,MS:1001208,SEQUEST,]	2.62	3.370	null	null	0.04
PRT	P55050	Fatty acid-binding protein, intestinal OS=Mus musculus OX=10090 GN=Fabp2 PE=1 SV=2	null	null	Mouse_09-2020	null	[MS,MS:1001208,SEQUEST,]	6.03	4.100	null	null	0.16
PRT	O55137	Acyl-coenzyme A thioesterase 1 OS=Mus musculus OX=10090 GN=Acot1 PE=1 SV=1	null	null	Mouse_09-2020	null	[MS,MS:1001208,SEQUEST,]	2.06	4.145	null	null	0.07
PRT	P29341	Polyadenylate-binding protein 1 OS=Mus musculus OX=10090 GN=Pabpc1 PE=1 SV=2	null	null	Mouse_09-2020	null	[MS,MS:1001208,SEQUEST,]	4.74	3.810	null	null	0.04
PRT	Q71RI9	Kynurenine--oxoglutarate transaminase 3 OS=Mus musculus OX=10090 GN=Kyat3 PE=1 SV=1	null	null	Mouse_09-2020	null	[MS,MS:1001208,SEQUEST,]	4.29	5.260	null	null	0.05
PRT	H7BWY3	Alanine--glyoxylate aminotransferase 2, mitochondrial OS=Mus musculus OX=10090 GN=Agxt2 PE=1 SV=1	null	null	Mouse_09-2020	null	[MS,MS:1001208,SEQUEST,]	5.37	3.216	null	null	0.05
PRT	Q8BG32	26S proteasome non-ATPase regulatory subunit 11 OS=Mus musculus OX=10090 GN=Psmd11 PE=1 SV=3	null	null	Mouse_09-2020	null	[MS,MS:1001208,SEQUEST,]	6.00	7.753	null	null	0.05
PRT	P62849	40S ribosomal protein S24 OS=Mus musculus OX=10090 GN=Rps24 PE=1 SV=1	null	null	Mouse_09-2020	null	[MS,MS:1001208,SEQUEST,]	3.15	4.730	null	null	0.21
PRT	Q8VDJ3	Vigilin OS=Mus musculus OX=10090 GN=Hdlbp PE=1 SV=1	null	null	Mouse_09-2020	null	[MS,MS:1001208,SEQUEST,]	4.33	7.296	null	null	0.02
PRT	Q61767	NADPH-dependent 3-keto-steroid reductase Hsd3b4 OS=Mus musculus OX=10090 GN=Hsd3b4 PE=1 SV=3	null	null	Mouse_09-2020	null	[MS,MS:1001208,SEQUEST,]	3.42	4.676	null	null	0.10
PRT	Q9D023	Mitochondrial pyruvate carrier 2 OS=Mus musculus OX=10090 GN=Mpc2 PE=1 SV=1	null	null	Mouse_09-2020	null	[MS,MS:1001208,SEQUEST,]	4.95	2.777	null	null	0.13
PRT	A0A494BBA8	40S ribosomal protein S30 OS=Mus musculus OX=10090 GN=Fau PE=1 SV=1	null	null	Mouse_09-2020	null	[MS,MS:1001208,SEQUEST,]	5.16	5.962	null	null	0.11
PRT	P05201	Aspartate aminotransferase, cytoplasmic OS=Mus musculus OX=10090 GN=Got1 PE=1 SV=3	null	null	Mouse_09-2020	null	[MS,MS:1001208,SEQUEST,]	5.49	6.764	null	null	0.05
PRT	P70296	Phosphatidylethanolamine-binding protein 1 OS=Mus musculus OX=10090 GN=Pebp1 PE=1 SV=3	null	null	Mouse_09-2020	null	[MS,MS:1001208,SEQUEST,]	7.76	8.223	null	null	0.26
PRT	A0A338P6G0	Omega-amidase NIT2 OS=Mus musculus OX=10090 GN=Nit2 PE=1 SV=1	null	null	Mouse_09-2020	null	[MS,MS:1001208,SEQUEST,]	6.05	5.894	null	null	0.15
PRT	Q8BTY1	Kynurenine--oxoglutarate transaminase 1 OS=Mus musculus OX=10090 GN=Kyat1 PE=1 SV=1	null	null	Mouse_09-2020	null	[MS,MS:1001208,SEQUEST,]	5.64	4.014	null	null	0.05
PRT	O88986	2-amino-3-ketobutyrate coenzyme A ligase, mitochondrial OS=Mus musculus OX=10090 GN=Gcat PE=1 SV=2	null	null	Mouse_09-2020	null	[MS,MS:1001208,SEQUEST,]	5.69	6.598	null	null	0.04
PRT	A0A498WGD8	Thioredoxin-like protein 1 OS=Mus musculus OX=10090 GN=Txnl1 PE=1 SV=1	null	null	Mouse_09-2020	null	[MS,MS:1001208,SEQUEST,]	2.38	2.905	null	null	0.06
PRT	Q99KB8	Hydroxyacylglutathione hydrolase, mitochondrial OS=Mus musculus OX=10090 GN=Hagh PE=1 SV=2	null	null	Mouse_09-2020	null	[MS,MS:1001208,SEQUEST,]	6.44	7.511	null	null	0.09
PRT	Q64105	Sepiapterin reductase OS=Mus musculus OX=10090 GN=Spr PE=1 SV=1	null	null	Mouse_09-2020	null	[MS,MS:1001208,SEQUEST,]	7.49	8.590	null	null	0.11
PRT	Q07076	Annexin A7 OS=Mus musculus OX=10090 GN=Anxa7 PE=1 SV=2	null	null	Mouse_09-2020	null	[MS,MS:1001208,SEQUEST,]	2.92	2.905	null	null	0.04
PRT	A0A087WSI8	Acyl-CoA dehydrogenase family member 11 OS=Mus musculus OX=10090 GN=Acad11 PE=1 SV=2	null	null	Mouse_09-2020	null	[MS,MS:1001208,SEQUEST,]	5.57	3.425	null	null	0.04
PRT	Q8VDN2	Sodium/potassium-transporting ATPase subunit alpha-1 OS=Mus musculus OX=10090 GN=Atp1a1 PE=1 SV=1	null	null	Mouse_09-2020	null	[MS,MS:1001208,SEQUEST,]	4.07	3.329	null	null	0.02
PRT	Q9WUR2	Enoyl-CoA delta isomerase 2 OS=Mus musculus OX=10090 GN=Eci2 PE=1 SV=2	null	null	Mouse_09-2020	null	[MS,MS:1001208,SEQUEST,]	5.78	5.475	null	null	0.07
PRT	A0A2R8VHV7	Alanine aminotransferase 1 (Fragment) OS=Mus musculus OX=10090 GN=Gpt PE=1 SV=1	null	null	Mouse_09-2020	null	[MS,MS:1001208,SEQUEST,]	7.35	7.695	null	null	0.13
PRT	E9PV24	Fibrinogen alpha chain OS=Mus musculus OX=10090 GN=Fga PE=1 SV=1	null	null	Mouse_09-2020	null	[MS,MS:1001208,SEQUEST,]	7.36	7.715	null	null	0.03
PRT	D3YVC1	40S ribosomal protein S2 (Fragment) OS=Mus musculus OX=10090 GN=Rps2 PE=1 SV=1	null	null	Mouse_09-2020	null	[MS,MS:1001208,SEQUEST,]	4.58	3.310	null	null	0.07
PRT	Q8BJ64	Choline dehydrogenase, mitochondrial OS=Mus musculus OX=10090 GN=Chdh PE=1 SV=1	null	null	Mouse_09-2020	null	[MS,MS:1001208,SEQUEST,]	3.80	3.355	null	null	0.06
PRT	O88587	Catechol O-methyltransferase OS=Mus musculus OX=10090 GN=Comt PE=1 SV=2	null	null	Mouse_09-2020	null	[MS,MS:1001208,SEQUEST,]	6.08	6.334	null	null	0.08
PRT	Q9CQA3	Succinate dehydrogenase [ubiquinone] iron-sulfur subunit, mitochondrial OS=Mus musculus OX=10090 GN=Sdhb PE=1 SV=1	null	null	Mouse_09-2020	null	[MS,MS:1001208,SEQUEST,]	4.42	4.930	null	null	0.06
PRT	G3UWN9	Proteasome activator complex subunit 1 (Fragment) OS=Mus musculus OX=10090 GN=Psme1 PE=1 SV=1	null	null	Mouse_09-2020	null	[MS,MS:1001208,SEQUEST,]	4.42	2.937	null	null	0.10
PRT	O09131	Glutathione S-transferase omega-1 OS=Mus musculus OX=10090 GN=Gsto1 PE=1 SV=2	null	null	Mouse_09-2020	null	[MS,MS:1001208,SEQUEST,]	10.27	15.282	null	null	0.14
PRT	Q8K157	Galactose mutarotase OS=Mus musculus OX=10090 GN=Galm PE=1 SV=1	null	null	Mouse_09-2020	null	[MS,MS:1001208,SEQUEST,]	6.05	4.399	null	null	0.09
PRT	E9Q5L3	Short/branched chain-specific acyl-CoA dehydrogenase, mitochondrial OS=Mus musculus OX=10090 GN=Acadsb PE=1 SV=1	null	null	Mouse_09-2020	null	[MS,MS:1001208,SEQUEST,]	6.70	6.491	null	null	0.06
PRT	Q99LP6	GrpE protein homolog 1, mitochondrial OS=Mus musculus OX=10090 GN=Grpel1 PE=1 SV=1	null	null	Mouse_09-2020	null	[MS,MS:1001208,SEQUEST,]	4.27	5.386	null	null	0.11
PRT	P63158	High mobility group protein B1 OS=Mus musculus OX=10090 GN=Hmgb1 PE=1 SV=2	null	null	Mouse_09-2020	null	[MS,MS:1001208,SEQUEST,]	0.00	2.007	null	null	0.09
PRT	Q93092	Transaldolase OS=Mus musculus OX=10090 GN=Taldo1 PE=1 SV=2	null	null	Mouse_09-2020	null	[MS,MS:1001208,SEQUEST,]	3.52	5.124	null	null	0.08
PRT	P62754	40S ribosomal protein S6 OS=Mus musculus OX=10090 GN=Rps6 PE=1 SV=1	null	null	Mouse_09-2020	null	[MS,MS:1001208,SEQUEST,]	0.00	2.957	null	null	0.08
PRT	D3YVF4	40S ribosomal protein S14 (Fragment) OS=Mus musculus OX=10090 GN=Rps14 PE=1 SV=1	null	null	Mouse_09-2020	null	[MS,MS:1001208,SEQUEST,]	4.95	7.164	null	null	0.35
PRT	Q9D0M3	Cytochrome c1, heme protein, mitochondrial OS=Mus musculus OX=10090 GN=Cyc1 PE=1 SV=1	null	null	Mouse_09-2020	null	[MS,MS:1001208,SEQUEST,]	6.61	6.455	null	null	0.07
PRT	P09405	Nucleolin OS=Mus musculus OX=10090 GN=Ncl PE=1 SV=2	null	null	Mouse_09-2020	null	[MS,MS:1001208,SEQUEST,]	3.44	3.469	null	null	0.03
PRT	Q3UQ44	Ras GTPase-activating-like protein IQGAP2 OS=Mus musculus OX=10090 GN=Iqgap2 PE=1 SV=2	null	null	Mouse_09-2020	null	[MS,MS:1001208,SEQUEST,]	5.12	4.535	null	null	0.01
PRT	P53026	60S ribosomal protein L10a OS=Mus musculus OX=10090 GN=Rpl10a PE=1 SV=3	null	null	Mouse_09-2020	null	[MS,MS:1001208,SEQUEST,]	5.52	5.507	null	null	0.10
PRT	Q9DCQ2	Putative L-aspartate dehydrogenase OS=Mus musculus OX=10090 GN=Aspdh PE=1 SV=1	null	null	Mouse_09-2020	null	[MS,MS:1001208,SEQUEST,]	5.82	5.612	null	null	0.07
PRT	A2A6H0	LIM and SH3 domain protein 1 (Fragment) OS=Mus musculus OX=10090 GN=Lasp1 PE=1 SV=1	null	null	Mouse_09-2020	null	[MS,MS:1001208,SEQUEST,]	4.88	6.284	null	null	0.13
PRT	G3X9T7	Galectin-9 OS=Mus musculus OX=10090 GN=Lgals9 PE=1 SV=1	null	null	Mouse_09-2020	null	[MS,MS:1001208,SEQUEST,]	6.09	7.245	null	null	0.06
PRT	Q922B2	Aspartate--tRNA ligase, cytoplasmic OS=Mus musculus OX=10090 GN=Dars1 PE=1 SV=2	null	null	Mouse_09-2020	null	[MS,MS:1001208,SEQUEST,]	5.52	7.078	null	null	0.05
PRT	Q9QZD8	Mitochondrial dicarboxylate carrier OS=Mus musculus OX=10090 GN=Slc25a10 PE=1 SV=2	null	null	Mouse_09-2020	null	[MS,MS:1001208,SEQUEST,]	6.21	6.312	null	null	0.08
PRT	P62281	40S ribosomal protein S11 OS=Mus musculus OX=10090 GN=Rps11 PE=1 SV=3	null	null	Mouse_09-2020	null	[MS,MS:1001208,SEQUEST,]	4.08	2.103	null	null	0.11
PRT	B1AV77	Aldehyde dehydrogenase OS=Mus musculus OX=10090 GN=Aldh3a2 PE=1 SV=1	null	null	Mouse_09-2020	null	[MS,MS:1001208,SEQUEST,]	3.01	6.708	null	null	0.06
PRT	P38060	Hydroxymethylglutaryl-CoA lyase, mitochondrial OS=Mus musculus OX=10090 GN=Hmgcl PE=1 SV=2	null	null	Mouse_09-2020	null	[MS,MS:1001208,SEQUEST,]	8.38	10.621	null	null	0.09
PRT	Q921H8	3-ketoacyl-CoA thiolase A, peroxisomal OS=Mus musculus OX=10090 GN=Acaa1a PE=1 SV=1	null	null	Mouse_09-2020	null	[MS,MS:1001208,SEQUEST,]	30.99	42.270	null	null	0.35
PRT	Q63886	UDP-glucuronosyltransferase 1A1 OS=Mus musculus OX=10090 GN=Ugt1a1 PE=1 SV=2	null	null	Mouse_09-2020	null	[MS,MS:1001208,SEQUEST,]	22.68	27.437	null	null	0.12
PRT	K9J7B2	UDP-glucuronosyltransferase OS=Mus musculus OX=10090 GN=Ugt1a6b PE=1 SV=1	null	null	Mouse_09-2020	null	[MS,MS:1001208,SEQUEST,]	22.58	27.296	null	null	0.14
PRT	Q8VCU1	Carboxylesterase 3B OS=Mus musculus OX=10090 GN=Ces3b PE=1 SV=2	null	null	Mouse_09-2020	null	[MS,MS:1001208,SEQUEST,]	20.53	16.525	null	null	0.11
PRT	Q91WG0	Acylcarnitine hydrolase OS=Mus musculus OX=10090 GN=Ces2c PE=1 SV=1	null	null	Mouse_09-2020	null	[MS,MS:1001208,SEQUEST,]	11.02	14.799	null	null	0.09
PRT	P07758	Alpha-1-antitrypsin 1-1 OS=Mus musculus OX=10090 GN=Serpina1a PE=1 SV=4	null	null	Mouse_09-2020	null	[MS,MS:1001208,SEQUEST,]	11.90	12.152	null	null	0.13
PRT	A0A0A0MQA5	Tubulin alpha chain (Fragment) OS=Mus musculus OX=10090 GN=Tuba4a PE=1 SV=1	null	null	Mouse_09-2020	null	[MS,MS:1001208,SEQUEST,]	14.61	14.054	null	null	0.14
PRT	P05214	Tubulin alpha-3 chain OS=Mus musculus OX=10090 GN=Tuba3a PE=1 SV=1	null	null	Mouse_09-2020	null	[MS,MS:1001208,SEQUEST,]	11.70	12.595	null	null	0.17
PRT	Q64481	Cytochrome P450 3A16 OS=Mus musculus OX=10090 GN=Cyp3a16 PE=2 SV=2	null	null	Mouse_09-2020	null	[MS,MS:1001208,SEQUEST,]	7.34	7.228	null	null	0.10
PRT	G3UYJ7	Predicted gene 20441 (Fragment) OS=Mus musculus OX=10090 GN=Gm20441 PE=3 SV=1	null	null	Mouse_09-2020	null	[MS,MS:1001208,SEQUEST,]	8.68	10.624	null	null	0.19
PRT	O35215	D-dopachrome decarboxylase OS=Mus musculus OX=10090 GN=Ddt PE=1 SV=3	null	null	Mouse_09-2020	null	[MS,MS:1001208,SEQUEST,]	10.95	10.229	null	null	0.42
PRT	O08807	Peroxiredoxin-4 OS=Mus musculus OX=10090 GN=Prdx4 PE=1 SV=1	null	null	Mouse_09-2020	null	[MS,MS:1001208,SEQUEST,]	4.38	6.058	null	null	0.08
PRT	Q91X75	Cyp2a4 protein OS=Mus musculus OX=10090 GN=Cyp2a5 PE=1 SV=1	null	null	Mouse_09-2020	null	[MS,MS:1001208,SEQUEST,]	2.05	2.862	null	null	0.04
PRT	Q8BWF0	Succinate-semialdehyde dehydrogenase, mitochondrial OS=Mus musculus OX=10090 GN=Aldh5a1 PE=1 SV=1	null	null	Mouse_09-2020	null	[MS,MS:1001208,SEQUEST,]	0.00	3.126	null	null	0.05
PRT	D3Z0G7	Regulator of G-protein-signaling 12 OS=Mus musculus OX=10090 GN=Rgs12 PE=1 SV=1	null	null	Mouse_09-2020	null	[MS,MS:1001208,SEQUEST,]	0.00	0.455	null	null	0.01
PRT	Q14CH0	Protein FAM171B OS=Mus musculus OX=10090 GN=Fam171b PE=1 SV=2	null	null	Mouse_09-2020	null	[MS,MS:1001208,SEQUEST,]	0.00	0.416	null	null	0.02
PRT	Q9EP93	Vomeronasal type-1 receptor 53 OS=Mus musculus OX=10090 GN=Vmn1r53 PE=2 SV=1	null	null	Mouse_09-2020	null	[MS,MS:1001208,SEQUEST,]	0.00	0.673	null	null	0.10
PRT	O88342	WD repeat-containing protein 1 OS=Mus musculus OX=10090 GN=Wdr1 PE=1 SV=3	null	null	Mouse_09-2020	null	[MS,MS:1001208,SEQUEST,]	0.00	0.408	null	null	0.05
PRT	Q9Z0F7	Gamma-synuclein OS=Mus musculus OX=10090 GN=Sncg PE=1 SV=1	null	null	Mouse_09-2020	null	[MS,MS:1001208,SEQUEST,]	0.00	0.538	null	null	0.17
PRT	Q9Z277	Tyrosine-protein kinase BAZ1B OS=Mus musculus OX=10090 GN=Baz1b PE=1 SV=2	null	null	Mouse_09-2020	null	[MS,MS:1001208,SEQUEST,]	0.00	0.529	null	null	0.01
PRT	E9Q309	Centrosome-associated protein 350 OS=Mus musculus OX=10090 GN=Cep350 PE=1 SV=1	null	null	Mouse_09-2020	null	[MS,MS:1001208,SEQUEST,]	0.00	0.403	null	null	0.01
PRT	A0A1Y7VMW4	Alpha-actinin-2 (Fragment) OS=Mus musculus OX=10090 GN=Actn2 PE=1 SV=2	null	null	Mouse_09-2020	null	[MS,MS:1001208,SEQUEST,]	0.00	0.433	null	null	0.06
PRT	P80316	T-complex protein 1 subunit epsilon OS=Mus musculus OX=10090 GN=Cct5 PE=1 SV=1	null	null	Mouse_09-2020	null	[MS,MS:1001208,SEQUEST,]	0.00	1.338	null	null	0.03
PRT	A0A0A6YX55	DDB1- and CUL4-associated factor 8 (Fragment) OS=Mus musculus OX=10090 GN=Dcaf8 PE=1 SV=1	null	null	Mouse_09-2020	null	[MS,MS:1001208,SEQUEST,]	0.00	0.642	null	null	0.24
PRT	H3BIX0	Treacle protein (Fragment) OS=Mus musculus OX=10090 GN=Tcof1 PE=1 SV=1	null	null	Mouse_09-2020	null	[MS,MS:1001208,SEQUEST,]	0.00	1.144	null	null	0.03
PRT	Q9DB05	Alpha-soluble NSF attachment protein OS=Mus musculus OX=10090 GN=Napa PE=1 SV=1	null	null	Mouse_09-2020	null	[MS,MS:1001208,SEQUEST,]	0.00	0.447	null	null	0.11
PRT	A2AP82	Transcription initiation factor TFIID subunit 9B OS=Mus musculus OX=10090 GN=Taf9b PE=1 SV=1	null	null	Mouse_09-2020	null	[MS,MS:1001208,SEQUEST,]	0.00	0.553	null	null	0.10
PRT	E9Q1F7	Histone acetyltransferase KAT2B (Fragment) OS=Mus musculus OX=10090 GN=Kat2b PE=1 SV=1	null	null	Mouse_09-2020	null	[MS,MS:1001208,SEQUEST,]	0.00	0.477	null	null	0.04
PRT	Q3UZ01-2	Isoform 2 of RNA-binding region-containing protein 3 OS=Mus musculus OX=10090 GN=Rnpc3	null	null	Mouse_09-2020	null	[MS,MS:1001208,SEQUEST,]	0.00	1.973	null	null	0.05
PRT	Q3TN43	Zinc finger protein 386 (Kruppel-like) OS=Mus musculus OX=10090 GN=Zfp386 PE=2 SV=1	null	null	Mouse_09-2020	null	[MS,MS:1001208,SEQUEST,]	0.00	0.769	null	null	0.04
PRT	Q3UGP9	Leucine-rich repeat-containing protein 58 OS=Mus musculus OX=10090 GN=Lrrc58 PE=2 SV=1	null	null	Mouse_09-2020	null	[MS,MS:1001208,SEQUEST,]	0.00	0.570	null	null	0.06
PRT	G3X904	Zinc finger protein 275 OS=Mus musculus OX=10090 GN=Zfp275 PE=1 SV=1	null	null	Mouse_09-2020	null	[MS,MS:1001208,SEQUEST,]	0.00	0.479	null	null	0.06
PRT	E9PU92	MFS-type transporter SLC18B1 OS=Mus musculus OX=10090 GN=Slc18b1 PE=4 SV=1	null	null	Mouse_09-2020	null	[MS,MS:1001208,SEQUEST,]	0.00	1.762	null	null	0.08
PRT	Q7M739	Nucleoprotein TPR OS=Mus musculus OX=10090 GN=Tpr PE=1 SV=1	null	null	Mouse_09-2020	null	[MS,MS:1001208,SEQUEST,]	0.00	0.508	null	null	0.01
PRT	Q9QUR6	Prolyl endopeptidase OS=Mus musculus OX=10090 GN=Prep PE=1 SV=1	null	null	Mouse_09-2020	null	[MS,MS:1001208,SEQUEST,]	8.45	6.441	null	null	0.02
PRT	Q9CQ69	Cytochrome b-c1 complex subunit 8 OS=Mus musculus OX=10090 GN=Uqcrq PE=1 SV=3	null	null	Mouse_09-2020	null	[MS,MS:1001208,SEQUEST,]	8.17	8.936	null	null	0.18
PRT	Q60754	Macrophage receptor MARCO OS=Mus musculus OX=10090 GN=Marco PE=1 SV=1	null	null	Mouse_09-2020	null	[MS,MS:1001208,SEQUEST,]	0.00	0.724	null	null	0.03
PRT	Q64737	Trifunctional purine biosynthetic protein adenosine-3 OS=Mus musculus OX=10090 GN=Gart PE=1 SV=3	null	null	Mouse_09-2020	null	[MS,MS:1001208,SEQUEST,]	6.31	6.583	null	null	0.01
PRT	P70349	Histidine triad nucleotide-binding protein 1 OS=Mus musculus OX=10090 GN=Hint1 PE=1 SV=3	null	null	Mouse_09-2020	null	[MS,MS:1001208,SEQUEST,]	9.27	9.803	null	null	0.19
PRT	Q6ZQ06	Centrosomal protein of 162 kDa OS=Mus musculus OX=10090 GN=Cep162 PE=1 SV=2	null	null	Mouse_09-2020	null	[MS,MS:1001208,SEQUEST,]	0.00	0.478	null	null	0.01
PRT	E9Q449	DENN domain-containing protein 4C OS=Mus musculus OX=10090 GN=Dennd4c PE=1 SV=1	null	null	Mouse_09-2020	null	[MS,MS:1001208,SEQUEST,]	0.00	0.473	null	null	0.02
PRT	Q9CW79	Golgin subfamily A member 1 OS=Mus musculus OX=10090 GN=Golga1 PE=1 SV=2	null	null	Mouse_09-2020	null	[MS,MS:1001208,SEQUEST,]	0.00	0.484	null	null	0.03
PRT	F7C9P2	F-box and WD-40 domain protein 25 OS=Mus musculus OX=10090 GN=Fbxw25 PE=4 SV=4	null	null	Mouse_09-2020	null	[MS,MS:1001208,SEQUEST,]	0.00	0.730	null	null	0.08
PRT	Q80VP2	Spermatogenesis-associated protein 7 homolog OS=Mus musculus OX=10090 GN=Spata7 PE=1 SV=1	null	null	Mouse_09-2020	null	[MS,MS:1001208,SEQUEST,]	0.00	0.373	null	null	0.03
PRT	A0A1L1STE6	Isocitrate dehydrogenase [NAD] subunit, mitochondrial OS=Mus musculus OX=10090 GN=Idh3a PE=1 SV=1	null	null	Mouse_09-2020	null	[MS,MS:1001208,SEQUEST,]	0.00	1.976	null	null	0.06
PRT	O70503	Very-long-chain 3-oxoacyl-CoA reductase OS=Mus musculus OX=10090 GN=Hsd17b12 PE=1 SV=1	null	null	Mouse_09-2020	null	[MS,MS:1001208,SEQUEST,]	2.10	2.185	null	null	0.05
PRT	P62892	60S ribosomal protein L39 OS=Mus musculus OX=10090 GN=Rpl39 PE=1 SV=2	null	null	Mouse_09-2020	null	[MS,MS:1001208,SEQUEST,]	3.04	3.684	null	null	0.20
PRT	P26150	3 beta-hydroxysteroid dehydrogenase/Delta 5-->4-isomerase type 3 OS=Mus musculus OX=10090 GN=Hsd3b3 PE=1 SV=3	null	null	Mouse_09-2020	null	[MS,MS:1001208,SEQUEST,]	3.45	4.116	null	null	0.06
PRT	G3UW81	Cytochrome P450, family 4, subfamily f, polypeptide 40 OS=Mus musculus OX=10090 GN=Cyp4f40 PE=1 SV=1	null	null	Mouse_09-2020	null	[MS,MS:1001208,SEQUEST,]	0.00	0.395	null	null	0.03
PRT	Q9CQR2	40S ribosomal protein S21 OS=Mus musculus OX=10090 GN=Rps21 PE=1 SV=1	null	null	Mouse_09-2020	null	[MS,MS:1001208,SEQUEST,]	2.53	1.237	null	null	0.11
PRT	P10639	Thioredoxin OS=Mus musculus OX=10090 GN=Txn PE=1 SV=3	null	null	Mouse_09-2020	null	[MS,MS:1001208,SEQUEST,]	2.67	2.429	null	null	0.10
PRT	Q8K4Z3	NAD(P)H-hydrate epimerase OS=Mus musculus OX=10090 GN=Naxe PE=1 SV=1	null	null	Mouse_09-2020	null	[MS,MS:1001208,SEQUEST,]	1.82	1.678	null	null	0.04
PRT	P62192	26S proteasome regulatory subunit 4 OS=Mus musculus OX=10090 GN=Psmc1 PE=1 SV=1	null	null	Mouse_09-2020	null	[MS,MS:1001208,SEQUEST,]	3.29	2.271	null	null	0.03
PRT	Q9R1P3	Proteasome subunit beta type-2 OS=Mus musculus OX=10090 GN=Psmb2 PE=1 SV=1	null	null	Mouse_09-2020	null	[MS,MS:1001208,SEQUEST,]	2.99	3.553	null	null	0.06
PRT	Q571F8	Glutaminase liver isoform, mitochondrial OS=Mus musculus OX=10090 GN=Gls2 PE=1 SV=2	null	null	Mouse_09-2020	null	[MS,MS:1001208,SEQUEST,]	2.83	3.993	null	null	0.02
PRT	Q8JZN5	Complex I assembly factor ACAD9, mitochondrial OS=Mus musculus OX=10090 GN=Acad9 PE=1 SV=2	null	null	Mouse_09-2020	null	[MS,MS:1001208,SEQUEST,]	2.64	0.386	null	null	0.02
PRT	O35969	Guanidinoacetate N-methyltransferase OS=Mus musculus OX=10090 GN=Gamt PE=1 SV=1	null	null	Mouse_09-2020	null	[MS,MS:1001208,SEQUEST,]	2.26	1.298	null	null	0.06
PRT	P01901	H-2 class I histocompatibility antigen, K-B alpha chain OS=Mus musculus OX=10090 GN=H2-K1 PE=1 SV=1	null	null	Mouse_09-2020	null	[MS,MS:1001208,SEQUEST,]	4.11	4.521	null	null	0.04
PRT	P43024	Cytochrome c oxidase subunit 6A1, mitochondrial OS=Mus musculus OX=10090 GN=Cox6a1 PE=1 SV=2	null	null	Mouse_09-2020	null	[MS,MS:1001208,SEQUEST,]	5.54	5.731	null	null	0.16
PRT	Q9WVA2	Mitochondrial import inner membrane translocase subunit Tim8 A OS=Mus musculus OX=10090 GN=Timm8a1 PE=1 SV=1	null	null	Mouse_09-2020	null	[MS,MS:1001208,SEQUEST,]	2.58	1.842	null	null	0.11
PRT	Q64521	Glycerol-3-phosphate dehydrogenase, mitochondrial OS=Mus musculus OX=10090 GN=Gpd2 PE=1 SV=2	null	null	Mouse_09-2020	null	[MS,MS:1001208,SEQUEST,]	0.00	1.005	null	null	0.01
PRT	Q9DCS2	Methyltransferase-like 26 OS=Mus musculus OX=10090 GN=Mettl26 PE=1 SV=1	null	null	Mouse_09-2020	null	[MS,MS:1001208,SEQUEST,]	3.47	3.418	null	null	0.07
PRT	P45376	Aldo-keto reductase family 1 member B1 OS=Mus musculus OX=10090 GN=Akr1b1 PE=1 SV=3	null	null	Mouse_09-2020	null	[MS,MS:1001208,SEQUEST,]	0.00	0.950	null	null	0.04
PRT	E9Q1S3	Protein transport protein SEC23 OS=Mus musculus OX=10090 GN=Sec23a PE=1 SV=1	null	null	Mouse_09-2020	null	[MS,MS:1001208,SEQUEST,]	1.87	1.226	null	null	0.01
PRT	Q9CQ54	NADH dehydrogenase [ubiquinone] 1 subunit C2 OS=Mus musculus OX=10090 GN=Ndufc2 PE=1 SV=1	null	null	Mouse_09-2020	null	[MS,MS:1001208,SEQUEST,]	2.77	2.995	null	null	0.11
PRT	Q9CVB6	Actin-related protein 2/3 complex subunit 2 OS=Mus musculus OX=10090 GN=Arpc2 PE=1 SV=3	null	null	Mouse_09-2020	null	[MS,MS:1001208,SEQUEST,]	0.00	0.980	null	null	0.05
PRT	Q61335	B-cell receptor-associated protein 31 OS=Mus musculus OX=10090 GN=Bcap31 PE=1 SV=4	null	null	Mouse_09-2020	null	[MS,MS:1001208,SEQUEST,]	0.00	1.569	null	null	0.06
PRT	Q8R344	Coiled-coil domain-containing protein 12 OS=Mus musculus OX=10090 GN=Ccdc12 PE=1 SV=2	null	null	Mouse_09-2020	null	[MS,MS:1001208,SEQUEST,]	0.00	0.612	null	null	0.07
PRT	P50285	Dimethylaniline monooxygenase [N-oxide-forming] 1 OS=Mus musculus OX=10090 GN=Fmo1 PE=1 SV=1	null	null	Mouse_09-2020	null	[MS,MS:1001208,SEQUEST,]	0.00	0.834	null	null	0.01
PRT	P35564	Calnexin OS=Mus musculus OX=10090 GN=Canx PE=1 SV=1	null	null	Mouse_09-2020	null	[MS,MS:1001208,SEQUEST,]	1.66	0.910	null	null	0.01
PRT	A2AJ26	ATP-binding cassette sub-family A member 2 OS=Mus musculus OX=10090 GN=Abca2 PE=1 SV=1	null	null	Mouse_09-2020	null	[MS,MS:1001208,SEQUEST,]	0.00	0.677	null	null	0.01
PRT	P17427	AP-2 complex subunit alpha-2 OS=Mus musculus OX=10090 GN=Ap2a2 PE=1 SV=2	null	null	Mouse_09-2020	null	[MS,MS:1001208,SEQUEST,]	2.12	1.331	null	null	0.02
PRT	Q9R112	Sulfide:quinone oxidoreductase, mitochondrial OS=Mus musculus OX=10090 GN=Sqor PE=1 SV=3	null	null	Mouse_09-2020	null	[MS,MS:1001208,SEQUEST,]	2.02	1.696	null	null	0.02
PRT	H3BKD7	Isopentenyl-diphosphate Delta-isomerase (Fragment) OS=Mus musculus OX=10090 GN=Idi1 PE=1 SV=1	null	null	Mouse_09-2020	null	[MS,MS:1001208,SEQUEST,]	3.52	4.705	null	null	0.07
PRT	P48771	Cytochrome c oxidase subunit 7A2, mitochondrial OS=Mus musculus OX=10090 GN=Cox7a2 PE=1 SV=2	null	null	Mouse_09-2020	null	[MS,MS:1001208,SEQUEST,]	3.69	4.471	null	null	0.16
PRT	Q3THW5	Histone H2A.V OS=Mus musculus OX=10090 GN=H2az2 PE=1 SV=3	null	null	Mouse_09-2020	null	[MS,MS:1001208,SEQUEST,]	0.00	0.855	null	null	0.11
PRT	P01887	Beta-2-microglobulin OS=Mus musculus OX=10090 GN=B2m PE=1 SV=2	null	null	Mouse_09-2020	null	[MS,MS:1001208,SEQUEST,]	1.93	2.495	null	null	0.08
PRT	A0A1L1SVJ6	Alpha-actinin-4 (Fragment) OS=Mus musculus OX=10090 GN=Actn4 PE=1 SV=1	null	null	Mouse_09-2020	null	[MS,MS:1001208,SEQUEST,]	2.52	1.873	null	null	0.06
PRT	A0A2R8VHD0	GDP-4-keto-6-deoxy-D-mannose-3,5-epimerase-4-reductase OS=Mus musculus OX=10090 GN=Tsta3 PE=1 SV=1	null	null	Mouse_09-2020	null	[MS,MS:1001208,SEQUEST,]	1.70	1.784	null	null	0.02
PRT	Q9JKV1	Proteasomal ubiquitin receptor ADRM1 OS=Mus musculus OX=10090 GN=Adrm1 PE=1 SV=2	null	null	Mouse_09-2020	null	[MS,MS:1001208,SEQUEST,]	0.00	0.499	null	null	0.04
PRT	D3Z2C4	Pyruvate kinase (Fragment) OS=Mus musculus OX=10090 GN=Pklr PE=1 SV=1	null	null	Mouse_09-2020	null	[MS,MS:1001208,SEQUEST,]	4.01	4.252	null	null	0.18
PRT	Q9DCC4	Pyrroline-5-carboxylate reductase 3 OS=Mus musculus OX=10090 GN=Pycr3 PE=1 SV=2	null	null	Mouse_09-2020	null	[MS,MS:1001208,SEQUEST,]	2.34	1.113	null	null	0.03
PRT	Q5SVG5	AP complex subunit beta OS=Mus musculus OX=10090 GN=Ap1b1 PE=1 SV=1	null	null	Mouse_09-2020	null	[MS,MS:1001208,SEQUEST,]	3.24	3.747	null	null	0.01
PRT	B2RQL2	Storkhead-box protein 1 OS=Mus musculus OX=10090 GN=Stox1 PE=1 SV=1	null	null	Mouse_09-2020	null	[MS,MS:1001208,SEQUEST,]	0.00	0.603	null	null	0.01
PRT	Q9D0J8	Parathymosin OS=Mus musculus OX=10090 GN=Ptms PE=1 SV=3	null	null	Mouse_09-2020	null	[MS,MS:1001208,SEQUEST,]	3.57	3.219	null	null	0.11
PRT	Q6P4S8	Integrator complex subunit 1 OS=Mus musculus OX=10090 GN=Ints1 PE=1 SV=2	null	null	Mouse_09-2020	null	[MS,MS:1001208,SEQUEST,]	0.00	0.919	null	null	0.00
PRT	Z4YK11	SH3 domain-containing protein 21 OS=Mus musculus OX=10090 GN=Sh3d21 PE=1 SV=1	null	null	Mouse_09-2020	null	[MS,MS:1001208,SEQUEST,]	2.32	0.549	null	null	0.01
PRT	S4R1F2	Annexin OS=Mus musculus OX=10090 GN=Anxa4 PE=1 SV=1	null	null	Mouse_09-2020	null	[MS,MS:1001208,SEQUEST,]	3.07	3.358	null	null	0.06
PRT	Q8VIJ6	Splicing factor, proline- and glutamine-rich OS=Mus musculus OX=10090 GN=Sfpq PE=1 SV=1	null	null	Mouse_09-2020	null	[MS,MS:1001208,SEQUEST,]	3.87	4.665	null	null	0.02
PRT	E9Q3P4	Centromere protein F OS=Mus musculus OX=10090 GN=Cenpf PE=1 SV=1	null	null	Mouse_09-2020	null	[MS,MS:1001208,SEQUEST,]	0.00	0.733	null	null	0.00
PRT	Q9DCV4	Regulator of microtubule dynamics protein 1 OS=Mus musculus OX=10090 GN=Rmdn1 PE=1 SV=2	null	null	Mouse_09-2020	null	[MS,MS:1001208,SEQUEST,]	1.92	2.096	null	null	0.03
PRT	Q61635	GTP-binding protein OS=Mus musculus OX=10090 GN=Ifi47 PE=1 SV=1	null	null	Mouse_09-2020	null	[MS,MS:1001208,SEQUEST,]	1.92	2.416	null	null	0.03
PRT	P47754	F-actin-capping protein subunit alpha-2 OS=Mus musculus OX=10090 GN=Capza2 PE=1 SV=3	null	null	Mouse_09-2020	null	[MS,MS:1001208,SEQUEST,]	0.00	1.037	null	null	0.05
PRT	E9Q4F4	Small nuclear ribonucleoprotein E OS=Mus musculus OX=10090 GN=Snrpe PE=1 SV=1	null	null	Mouse_09-2020	null	[MS,MS:1001208,SEQUEST,]	1.87	2.110	null	null	0.12
PRT	Q61730	Interleukin-1 receptor accessory protein OS=Mus musculus OX=10090 GN=Il1rap PE=1 SV=1	null	null	Mouse_09-2020	null	[MS,MS:1001208,SEQUEST,]	0.00	0.481	null	null	0.02
PRT	F7CAT1	Peptidylprolyl isomerase (Fragment) OS=Mus musculus OX=10090 GN=Fkbp4 PE=1 SV=2	null	null	Mouse_09-2020	null	[MS,MS:1001208,SEQUEST,]	1.60	0.657	null	null	0.04
PRT	Q02053	Ubiquitin-like modifier-activating enzyme 1 OS=Mus musculus OX=10090 GN=Uba1 PE=1 SV=1	null	null	Mouse_09-2020	null	[MS,MS:1001208,SEQUEST,]	2.13	1.157	null	null	0.01
PRT	Q6TDP3	Kelch-like protein 17 OS=Mus musculus OX=10090 GN=Klhl17 PE=1 SV=1	null	null	Mouse_09-2020	null	[MS,MS:1001208,SEQUEST,]	0.00	0.521	null	null	0.03
PRT	P56382	ATP synthase subunit epsilon, mitochondrial OS=Mus musculus OX=10090 GN=Atp5f1e PE=1 SV=2	null	null	Mouse_09-2020	null	[MS,MS:1001208,SEQUEST,]	1.80	1.406	null	null	0.15
PRT	A0A0U1RP06	DNA repair protein-complementing XP-C cells homolog (Fragment) OS=Mus musculus OX=10090 GN=Xpc PE=1 SV=1	null	null	Mouse_09-2020	null	[MS,MS:1001208,SEQUEST,]	0.00	0.697	null	null	0.02
PRT	Q62318	Transcription intermediary factor 1-beta OS=Mus musculus OX=10090 GN=Trim28 PE=1 SV=3	null	null	Mouse_09-2020	null	[MS,MS:1001208,SEQUEST,]	2.08	1.540	null	null	0.01
PRT	A0A2R8VK72	Methyltransferase-like 7A1 OS=Mus musculus OX=10090 GN=Mettl7a1 PE=1 SV=1	null	null	Mouse_09-2020	null	[MS,MS:1001208,SEQUEST,]	2.56	1.432	null	null	0.12
PRT	Q8R0F8	Acylpyruvase FAHD1, mitochondrial OS=Mus musculus OX=10090 GN=Fahd1 PE=1 SV=2	null	null	Mouse_09-2020	null	[MS,MS:1001208,SEQUEST,]	2.28	1.838	null	null	0.07
PRT	Q8JZZ0	UDP-glucuronosyltransferase 3A2 OS=Mus musculus OX=10090 GN=Ugt3a2 PE=1 SV=2	null	null	Mouse_09-2020	null	[MS,MS:1001208,SEQUEST,]	0.00	0.668	null	null	0.02
PRT	F6YTG0	Enoyl-CoA hydratase domain-containing protein 2, mitochondrial (Fragment) OS=Mus musculus OX=10090 GN=Echdc2 PE=1 SV=1	null	null	Mouse_09-2020	null	[MS,MS:1001208,SEQUEST,]	1.71	1.166	null	null	0.09
PRT	F6T4M4	Serine/arginine repetitive matrix protein 1 (Fragment) OS=Mus musculus OX=10090 GN=Srrm1 PE=1 SV=1	null	null	Mouse_09-2020	null	[MS,MS:1001208,SEQUEST,]	0.00	0.854	null	null	0.06
PRT	Q5SUV9	Aromatic-L-amino-acid decarboxylase (Fragment) OS=Mus musculus OX=10090 GN=Ddc PE=1 SV=1	null	null	Mouse_09-2020	null	[MS,MS:1001208,SEQUEST,]	0.00	0.960	null	null	0.06
PRT	Q9Z1N5	Spliceosome RNA helicase Ddx39b OS=Mus musculus OX=10090 GN=Ddx39b PE=1 SV=1	null	null	Mouse_09-2020	null	[MS,MS:1001208,SEQUEST,]	2.67	3.609	null	null	0.02
PRT	O35900	U6 snRNA-associated Sm-like protein LSm2 OS=Mus musculus OX=10090 GN=Lsm2 PE=1 SV=1	null	null	Mouse_09-2020	null	[MS,MS:1001208,SEQUEST,]	0.00	0.851	null	null	0.08
PRT	E9Q3U2	Predicted gene 20449 OS=Mus musculus OX=10090 GN=Gm20449 PE=4 SV=1	null	null	Mouse_09-2020	null	[MS,MS:1001208,SEQUEST,]	0.00	0.426	null	null	0.44
PRT	P42682	Tyrosine-protein kinase TXK OS=Mus musculus OX=10090 GN=Txk PE=1 SV=1	null	null	Mouse_09-2020	null	[MS,MS:1001208,SEQUEST,]	0.00	0.599	null	null	0.03
PRT	P10518	Delta-aminolevulinic acid dehydratase OS=Mus musculus OX=10090 GN=Alad PE=1 SV=1	null	null	Mouse_09-2020	null	[MS,MS:1001208,SEQUEST,]	2.29	1.732	null	null	0.05
PRT	L0N7N1	Kinesin-like protein KIF14 OS=Mus musculus OX=10090 GN=Kif14 PE=1 SV=1	null	null	Mouse_09-2020	null	[MS,MS:1001208,SEQUEST,]	0.00	0.692	null	null	0.01
PRT	Q9WVD5	Mitochondrial ornithine transporter 1 OS=Mus musculus OX=10090 GN=Slc25a15 PE=1 SV=1	null	null	Mouse_09-2020	null	[MS,MS:1001208,SEQUEST,]	0.00	0.742	null	null	0.03
PRT	Q99MR8	Methylcrotonoyl-CoA carboxylase subunit alpha, mitochondrial OS=Mus musculus OX=10090 GN=Mccc1 PE=1 SV=2	null	null	Mouse_09-2020	null	[MS,MS:1001208,SEQUEST,]	2.65	2.045	null	null	0.01
PRT	P47955	60S acidic ribosomal protein P1 OS=Mus musculus OX=10090 GN=Rplp1 PE=1 SV=1	null	null	Mouse_09-2020	null	[MS,MS:1001208,SEQUEST,]	2.14	1.673	null	null	0.14
PRT	F6VNW5	GCS light chain (Fragment) OS=Mus musculus OX=10090 GN=Gclm PE=1 SV=1	null	null	Mouse_09-2020	null	[MS,MS:1001208,SEQUEST,]	3.49	4.328	null	null	0.08
PRT	A0A140LIZ5	26S proteasome AAA-ATPase subunit RPT3 OS=Mus musculus OX=10090 GN=Psmc4 PE=1 SV=1	null	null	Mouse_09-2020	null	[MS,MS:1001208,SEQUEST,]	3.54	2.873	null	null	0.04
PRT	O89023	Tripeptidyl-peptidase 1 OS=Mus musculus OX=10090 GN=Tpp1 PE=1 SV=2	null	null	Mouse_09-2020	null	[MS,MS:1001208,SEQUEST,]	0.00	1.559	null	null	0.02
PRT	P43883	Perilipin-2 OS=Mus musculus OX=10090 GN=Plin2 PE=1 SV=2	null	null	Mouse_09-2020	null	[MS,MS:1001208,SEQUEST,]	0.00	1.471	null	null	0.04
PRT	A0A0U1RPT5	Fructose-bisphosphate aldolase (Fragment) OS=Mus musculus OX=10090 GN=Aldoa PE=1 SV=1	null	null	Mouse_09-2020	null	[MS,MS:1001208,SEQUEST,]	3.18	3.384	null	null	0.07
PRT	Q921X9	Protein disulfide-isomerase A5 OS=Mus musculus OX=10090 GN=Pdia5 PE=1 SV=1	null	null	Mouse_09-2020	null	[MS,MS:1001208,SEQUEST,]	0.00	0.883	null	null	0.01
PRT	D6RHN4	Peroxisomal trans-2-enoyl-CoA reductase OS=Mus musculus OX=10090 GN=Pecr PE=1 SV=1	null	null	Mouse_09-2020	null	[MS,MS:1001208,SEQUEST,]	3.98	4.550	null	null	0.13
PRT	A1Z198	NACHT, LRR and PYD domains-containing protein 1b allele 2 OS=Mus musculus OX=10090 GN=Nlrp1b PE=2 SV=1	null	null	Mouse_09-2020	null	[MS,MS:1001208,SEQUEST,]	0.00	0.787	null	null	0.01
PRT	Q60668	Heterogeneous nuclear ribonucleoprotein D0 OS=Mus musculus OX=10090 GN=Hnrnpd PE=1 SV=2	null	null	Mouse_09-2020	null	[MS,MS:1001208,SEQUEST,]	1.82	1.822	null	null	0.02
PRT	A0A338P7A0	NADH dehydrogenase [ubiquinone] iron-sulfur protein 4, mitochondrial (Fragment) OS=Mus musculus OX=10090 GN=Ndufs4 PE=1 SV=1	null	null	Mouse_09-2020	null	[MS,MS:1001208,SEQUEST,]	2.07	2.130	null	null	0.14
PRT	P62259	14-3-3 protein epsilon OS=Mus musculus OX=10090 GN=Ywhae PE=1 SV=1	null	null	Mouse_09-2020	null	[MS,MS:1001208,SEQUEST,]	3.13	2.778	null	null	0.04
PRT	Q3U2A8	Valine--tRNA ligase, mitochondrial OS=Mus musculus OX=10090 GN=Vars2 PE=1 SV=2	null	null	Mouse_09-2020	null	[MS,MS:1001208,SEQUEST,]	0.00	0.431	null	null	0.03
PRT	Q3UPF5	Zinc finger CCCH-type antiviral protein 1 OS=Mus musculus OX=10090 GN=Zc3hav1 PE=1 SV=1	null	null	Mouse_09-2020	null	[MS,MS:1001208,SEQUEST,]	0.00	0.572	null	null	0.04
PRT	Q283N4	2-oxo-4-hydroxy-4-carboxy-5-ureidoimidazoline decarboxylase OS=Mus musculus OX=10090 GN=Urad PE=1 SV=1	null	null	Mouse_09-2020	null	[MS,MS:1001208,SEQUEST,]	3.25	4.504	null	null	0.06
PRT	Q3TY60	Protein FAM131B OS=Mus musculus OX=10090 GN=Fam131b PE=1 SV=1	null	null	Mouse_09-2020	null	[MS,MS:1001208,SEQUEST,]	0.00	0.399	null	null	0.04
PRT	J3QP56	Acyl-protein thioesterase 1 OS=Mus musculus OX=10090 GN=Lypla1 PE=1 SV=1	null	null	Mouse_09-2020	null	[MS,MS:1001208,SEQUEST,]	0.00	0.851	null	null	0.04
PRT	Q8BGA8	Acyl-coenzyme A synthetase ACSM5, mitochondrial OS=Mus musculus OX=10090 GN=Acsm5 PE=1 SV=1	null	null	Mouse_09-2020	null	[MS,MS:1001208,SEQUEST,]	0.00	1.017	null	null	0.02
PRT	Q9D172	Glutamine amidotransferase-like class 1 domain-containing protein 3A, mitochondrial OS=Mus musculus OX=10090 GN=Gatd3a PE=1 SV=1	null	null	Mouse_09-2020	null	[MS,MS:1001208,SEQUEST,]	4.87	7.121	null	null	0.09
PRT	Q9QUH0	Glutaredoxin-1 OS=Mus musculus OX=10090 GN=Glrx PE=1 SV=3	null	null	Mouse_09-2020	null	[MS,MS:1001208,SEQUEST,]	2.89	2.136	null	null	0.08
PRT	P97494	Glutamate--cysteine ligase catalytic subunit OS=Mus musculus OX=10090 GN=Gclc PE=1 SV=4	null	null	Mouse_09-2020	null	[MS,MS:1001208,SEQUEST,]	0.00	1.247	null	null	0.02
PRT	D3YWY6	Mitochondrial pyruvate carrier OS=Mus musculus OX=10090 GN=Mpc1 PE=1 SV=1	null	null	Mouse_09-2020	null	[MS,MS:1001208,SEQUEST,]	0.00	0.823	null	null	0.14
PRT	Q9DCE9	Interferon gamma-induced GTPase OS=Mus musculus OX=10090 GN=Igtp PE=1 SV=1	null	null	Mouse_09-2020	null	[MS,MS:1001208,SEQUEST,]	2.11	3.028	null	null	0.03
PRT	A0A140T8N7	Immunoglobulin kappa chain variable 6-25 (Fragment) OS=Mus musculus OX=10090 GN=Igkv6-25 PE=4 SV=2	null	null	Mouse_09-2020	null	[MS,MS:1001208,SEQUEST,]	0.00	0.517	null	null	0.33
PRT	Q6ZWV7	60S ribosomal protein L35 OS=Mus musculus OX=10090 GN=Rpl35 PE=1 SV=1	null	null	Mouse_09-2020	null	[MS,MS:1001208,SEQUEST,]	2.89	4.078	null	null	0.08
PRT	Q8VBW8	Tetratricopeptide repeat protein 36 OS=Mus musculus OX=10090 GN=Ttc36 PE=1 SV=1	null	null	Mouse_09-2020	null	[MS,MS:1001208,SEQUEST,]	2.82	2.765	null	null	0.08
PRT	D3YU75	Translationally-controlled tumor protein OS=Mus musculus OX=10090 GN=Tpt1 PE=1 SV=1	null	null	Mouse_09-2020	null	[MS,MS:1001208,SEQUEST,]	2.69	3.628	null	null	0.09
PRT	Q8BU03	Periodic tryptophan protein 2 homolog OS=Mus musculus OX=10090 GN=Pwp2 PE=1 SV=1	null	null	Mouse_09-2020	null	[MS,MS:1001208,SEQUEST,]	0.00	0.401	null	null	0.02
PRT	Q5IRJ6	Zinc transporter 9 OS=Mus musculus OX=10090 GN=Slc30a9 PE=1 SV=2	null	null	Mouse_09-2020	null	[MS,MS:1001208,SEQUEST,]	0.00	0.472	null	null	0.06
PRT	Q99JR1	Sideroflexin-1 OS=Mus musculus OX=10090 GN=Sfxn1 PE=1 SV=3	null	null	Mouse_09-2020	null	[MS,MS:1001208,SEQUEST,]	2.52	2.002	null	null	0.03
PRT	Q3V117	ATP-citrate synthase OS=Mus musculus OX=10090 GN=Acly PE=1 SV=1	null	null	Mouse_09-2020	null	[MS,MS:1001208,SEQUEST,]	4.90	4.140	null	null	0.01
PRT	Q9DBG1	Sterol 26-hydroxylase, mitochondrial OS=Mus musculus OX=10090 GN=Cyp27a1 PE=1 SV=1	null	null	Mouse_09-2020	null	[MS,MS:1001208,SEQUEST,]	0.00	1.223	null	null	0.02
PRT	F8VQB6	Unconventional myosin-X OS=Mus musculus OX=10090 GN=Myo10 PE=1 SV=1	null	null	Mouse_09-2020	null	[MS,MS:1001208,SEQUEST,]	0.00	0.643	null	null	0.00
PRT	P20108	Thioredoxin-dependent peroxide reductase, mitochondrial OS=Mus musculus OX=10090 GN=Prdx3 PE=1 SV=1	null	null	Mouse_09-2020	null	[MS,MS:1001208,SEQUEST,]	3.19	3.471	null	null	0.05
PRT	F6ZTG3	Glyoxalase domain-containing protein 4 (Fragment) OS=Mus musculus OX=10090 GN=Glod4 PE=1 SV=1	null	null	Mouse_09-2020	null	[MS,MS:1001208,SEQUEST,]	2.73	2.613	null	null	0.06
PRT	A0A1Y7VLP0	ATP synthase subunit ATP5MPL, mitochondrial (Fragment) OS=Mus musculus OX=10090 GN=Atp5mpl PE=1 SV=1	null	null	Mouse_09-2020	null	[MS,MS:1001208,SEQUEST,]	2.99	2.504	null	null	0.14
PRT	Q00724	Retinol-binding protein 4 OS=Mus musculus OX=10090 GN=Rbp4 PE=1 SV=2	null	null	Mouse_09-2020	null	[MS,MS:1001208,SEQUEST,]	2.33	1.753	null	null	0.05
PRT	Q9CPR4	60S ribosomal protein L17 OS=Mus musculus OX=10090 GN=Rpl17 PE=1 SV=3	null	null	Mouse_09-2020	null	[MS,MS:1001208,SEQUEST,]	0.00	1.472	null	null	0.06
PRT	P35979	60S ribosomal protein L12 OS=Mus musculus OX=10090 GN=Rpl12 PE=1 SV=2	null	null	Mouse_09-2020	null	[MS,MS:1001208,SEQUEST,]	2.53	1.194	null	null	0.10
PRT	P61982	14-3-3 protein gamma OS=Mus musculus OX=10090 GN=Ywhag PE=1 SV=2	null	null	Mouse_09-2020	null	[MS,MS:1001208,SEQUEST,]	3.14	2.439	null	null	0.04
PRT	Q9EP89	Serine beta-lactamase-like protein LACTB, mitochondrial OS=Mus musculus OX=10090 GN=Lactb PE=1 SV=1	null	null	Mouse_09-2020	null	[MS,MS:1001208,SEQUEST,]	2.43	1.343	null	null	0.03
PRT	A0A3B2WCR5	Vomeronasal 2, receptor 67 OS=Mus musculus OX=10090 GN=Vmn2r67 PE=4 SV=1	null	null	Mouse_09-2020	null	[MS,MS:1001208,SEQUEST,]	0.00	0.417	null	null	0.03
PRT	O54734	Dolichyl-diphosphooligosaccharide--protein glycosyltransferase 48 kDa subunit OS=Mus musculus OX=10090 GN=Ddost PE=1 SV=2	null	null	Mouse_09-2020	null	[MS,MS:1001208,SEQUEST,]	2.71	2.562	null	null	0.02
PRT	Q80XR6	Heterogeneous nuclear ribonucleoprotein A/B OS=Mus musculus OX=10090 GN=Hnrnpab PE=1 SV=1	null	null	Mouse_09-2020	null	[MS,MS:1001208,SEQUEST,]	2.39	2.511	null	null	0.03
PRT	Q9CXF0	Kynureninase OS=Mus musculus OX=10090 GN=Kynu PE=1 SV=3	null	null	Mouse_09-2020	null	[MS,MS:1001208,SEQUEST,]	3.57	4.455	null	null	0.03
PRT	Q99N75	Prolactin-induced protein OS=Mus musculus OX=10090 GN=Sval2 PE=2 SV=1	null	null	Mouse_09-2020	null	[MS,MS:1001208,SEQUEST,]	0.00	0.425	null	null	0.16
PRT	Q9DBT3	Coiled-coil domain-containing protein 97 OS=Mus musculus OX=10090 GN=Ccdc97 PE=1 SV=1	null	null	Mouse_09-2020	null	[MS,MS:1001208,SEQUEST,]	0.00	0.357	null	null	0.06
PRT	Q8K3J1	NADH dehydrogenase [ubiquinone] iron-sulfur protein 8, mitochondrial OS=Mus musculus OX=10090 GN=Ndufs8 PE=1 SV=1	null	null	Mouse_09-2020	null	[MS,MS:1001208,SEQUEST,]	2.37	3.036	null	null	0.04
PRT	O35386	Phytanoyl-CoA dioxygenase, peroxisomal OS=Mus musculus OX=10090 GN=Phyh PE=1 SV=1	null	null	Mouse_09-2020	null	[MS,MS:1001208,SEQUEST,]	0.00	1.619	null	null	0.05
PRT	Q569X9	Cytochrome P450, family 2, subfamily c, polypeptide 67 OS=Mus musculus OX=10090 GN=Cyp2c67 PE=1 SV=1	null	null	Mouse_09-2020	null	[MS,MS:1001208,SEQUEST,]	2.16	2.215	null	null	0.02
PRT	Q8C159	Tetratricopeptide repeat protein 22 OS=Mus musculus OX=10090 GN=Ttc22 PE=2 SV=1	null	null	Mouse_09-2020	null	[MS,MS:1001208,SEQUEST,]	0.00	0.506	null	null	0.02
PRT	Q9CQZ5	NADH dehydrogenase [ubiquinone] 1 alpha subcomplex subunit 6 OS=Mus musculus OX=10090 GN=Ndufa6 PE=1 SV=1	null	null	Mouse_09-2020	null	[MS,MS:1001208,SEQUEST,]	0.00	0.625	null	null	0.05
PRT	Q8K2Q9	Shootin-1 OS=Mus musculus OX=10090 GN=Shtn1 PE=1 SV=1	null	null	Mouse_09-2020	null	[MS,MS:1001208,SEQUEST,]	0.00	0.387	null	null	0.06
PRT	Q6ZWZ4	60S ribosomal protein L36 OS=Mus musculus OX=10090 GN=Rpl36 PE=1 SV=1	null	null	Mouse_09-2020	null	[MS,MS:1001208,SEQUEST,]	3.45	2.512	null	null	0.12
PRT	I7HLV2	60S ribosomal protein L10 (Fragment) OS=Mus musculus OX=10090 GN=Rpl10 PE=1 SV=1	null	null	Mouse_09-2020	null	[MS,MS:1001208,SEQUEST,]	1.96	1.922	null	null	0.06
PRT	F8WHU5	Sister chromatid cohesion protein PDS5 homolog B OS=Mus musculus OX=10090 GN=Pds5b PE=1 SV=1	null	null	Mouse_09-2020	null	[MS,MS:1001208,SEQUEST,]	0.00	0.485	null	null	0.02
PRT	Q60864	Stress-induced-phosphoprotein 1 OS=Mus musculus OX=10090 GN=Stip1 PE=1 SV=1	null	null	Mouse_09-2020	null	[MS,MS:1001208,SEQUEST,]	2.55	3.883	null	null	0.02
PRT	A0A494BAS6	Peroxisomal 2,4-dienoyl-CoA reductase OS=Mus musculus OX=10090 GN=Decr2 PE=1 SV=1	null	null	Mouse_09-2020	null	[MS,MS:1001208,SEQUEST,]	0.00	0.895	null	null	0.03
PRT	D3Z2H9	Tropomyosin 3, related sequence 7 OS=Mus musculus OX=10090 GN=Tpm3-rs7 PE=3 SV=1	null	null	Mouse_09-2020	null	[MS,MS:1001208,SEQUEST,]	3.06	2.555	null	null	0.05
PRT	A0A0R3P9C8	NADH dehydrogenase [ubiquinone] 1 alpha subcomplex subunit 9, mitochondrial OS=Mus musculus OX=10090 GN=Ndufa9 PE=1 SV=1	null	null	Mouse_09-2020	null	[MS,MS:1001208,SEQUEST,]	3.35	2.404	null	null	0.03
PRT	A0A2R8VHP2	Nicotinate phosphoribosyltransferase OS=Mus musculus OX=10090 GN=Naprt PE=1 SV=1	null	null	Mouse_09-2020	null	[MS,MS:1001208,SEQUEST,]	3.15	3.548	null	null	0.03
PRT	A0A0A6YX05	Sodium/potassium-transporting ATPase subunit beta (Fragment) OS=Mus musculus OX=10090 GN=Atp1b1 PE=1 SV=1	null	null	Mouse_09-2020	null	[MS,MS:1001208,SEQUEST,]	2.32	3.384	null	null	0.08
PRT	Q9DC50	Peroxisomal carnitine O-octanoyltransferase OS=Mus musculus OX=10090 GN=Crot PE=1 SV=1	null	null	Mouse_09-2020	null	[MS,MS:1001208,SEQUEST,]	2.57	2.167	null	null	0.02
PRT	G3X8T3	Carboxypeptidase OS=Mus musculus OX=10090 GN=Ctsa PE=1 SV=1	null	null	Mouse_09-2020	null	[MS,MS:1001208,SEQUEST,]	3.00	2.925	null	null	0.02
PRT	Q3TLP8	Ras-related C3 botulinum toxin substrate 1 OS=Mus musculus OX=10090 GN=Rac1 PE=1 SV=1	null	null	Mouse_09-2020	null	[MS,MS:1001208,SEQUEST,]	1.78	0.843	null	null	0.07
PRT	Q06185	ATP synthase subunit e, mitochondrial OS=Mus musculus OX=10090 GN=Atp5me PE=1 SV=2	null	null	Mouse_09-2020	null	[MS,MS:1001208,SEQUEST,]	3.95	4.684	null	null	0.23
PRT	A0A571BEL9	T-complex protein 1 subunit zeta OS=Mus musculus OX=10090 GN=Cct6a PE=1 SV=1	null	null	Mouse_09-2020	null	[MS,MS:1001208,SEQUEST,]	2.15	1.389	null	null	0.02
PRT	P62267	40S ribosomal protein S23 OS=Mus musculus OX=10090 GN=Rps23 PE=1 SV=3	null	null	Mouse_09-2020	null	[MS,MS:1001208,SEQUEST,]	4.14	4.197	null	null	0.08
PRT	Q9WU42	Nuclear receptor corepressor 2 OS=Mus musculus OX=10090 GN=Ncor2 PE=1 SV=3	null	null	Mouse_09-2020	null	[MS,MS:1001208,SEQUEST,]	0.00	0.537	null	null	0.01
PRT	D3Z5Y0	Endothelial cell-selective adhesion molecule (Fragment) OS=Mus musculus OX=10090 GN=Esam PE=1 SV=1	null	null	Mouse_09-2020	null	[MS,MS:1001208,SEQUEST,]	0.00	0.359	null	null	0.09
PRT	Q3V0E1	Uncharacterized protein C9orf131 homolog OS=Mus musculus OX=10090 PE=2 SV=1	null	null	Mouse_09-2020	null	[MS,MS:1001208,SEQUEST,]	0.00	0.459	null	null	0.02
PRT	Q8BGY2	Eukaryotic translation initiation factor 5A-2 OS=Mus musculus OX=10090 GN=Eif5a2 PE=1 SV=3	null	null	Mouse_09-2020	null	[MS,MS:1001208,SEQUEST,]	4.03	3.702	null	null	0.08
PRT	A0A498WGK2	Asparagine--tRNA ligase OS=Mus musculus OX=10090 GN=Nars PE=1 SV=1	null	null	Mouse_09-2020	null	[MS,MS:1001208,SEQUEST,]	2.82	1.735	null	null	0.01
PRT	P00920	Carbonic anhydrase 2 OS=Mus musculus OX=10090 GN=Ca2 PE=1 SV=4	null	null	Mouse_09-2020	null	[MS,MS:1001208,SEQUEST,]	2.30	1.706	null	null	0.05
PRT	Q6ZWX6	Eukaryotic translation initiation factor 2 subunit 1 OS=Mus musculus OX=10090 GN=Eif2s1 PE=1 SV=3	null	null	Mouse_09-2020	null	[MS,MS:1001208,SEQUEST,]	0.00	0.541	null	null	0.02
PRT	Q9CQ75	NADH dehydrogenase [ubiquinone] 1 alpha subcomplex subunit 2 OS=Mus musculus OX=10090 GN=Ndufa2 PE=1 SV=3	null	null	Mouse_09-2020	null	[MS,MS:1001208,SEQUEST,]	1.78	0.617	null	null	0.07
PRT	P97855	Ras GTPase-activating protein-binding protein 1 OS=Mus musculus OX=10090 GN=G3bp1 PE=1 SV=1	null	null	Mouse_09-2020	null	[MS,MS:1001208,SEQUEST,]	2.35	1.701	null	null	0.02
PRT	P62334	26S proteasome regulatory subunit 10B OS=Mus musculus OX=10090 GN=Psmc6 PE=1 SV=1	null	null	Mouse_09-2020	null	[MS,MS:1001208,SEQUEST,]	0.00	1.192	null	null	0.03
PRT	P51658	Estradiol 17-beta-dehydrogenase 2 OS=Mus musculus OX=10090 GN=Hsd17b2 PE=1 SV=2	null	null	Mouse_09-2020	null	[MS,MS:1001208,SEQUEST,]	3.28	4.321	null	null	0.07
PRT	Q80YR2	Protein FAM160B2 OS=Mus musculus OX=10090 GN=Fam160b2 PE=1 SV=2	null	null	Mouse_09-2020	null	[MS,MS:1001208,SEQUEST,]	0.00	0.986	null	null	0.01
PRT	Q60597	2-oxoglutarate dehydrogenase, mitochondrial OS=Mus musculus OX=10090 GN=Ogdh PE=1 SV=3	null	null	Mouse_09-2020	null	[MS,MS:1001208,SEQUEST,]	0.00	1.801	null	null	0.01
PRT	Q99JI6	Ras-related protein Rap-1b OS=Mus musculus OX=10090 GN=Rap1b PE=1 SV=2	null	null	Mouse_09-2020	null	[MS,MS:1001208,SEQUEST,]	2.49	1.777	null	null	0.06
PRT	B9EJR8	Dynein assembly factor 5, axonemal OS=Mus musculus OX=10090 GN=Dnaaf5 PE=1 SV=1	null	null	Mouse_09-2020	null	[MS,MS:1001208,SEQUEST,]	0.00	1.282	null	null	0.02
PRT	P80315	T-complex protein 1 subunit delta OS=Mus musculus OX=10090 GN=Cct4 PE=1 SV=3	null	null	Mouse_09-2020	null	[MS,MS:1001208,SEQUEST,]	1.92	0.373	null	null	0.01
PRT	G3UZM1	Probable JmjC domain-containing histone demethylation protein 2C OS=Mus musculus OX=10090 GN=Jmjd1c PE=1 SV=1	null	null	Mouse_09-2020	null	[MS,MS:1001208,SEQUEST,]	0.00	2.895	null	null	0.01
PRT	Q8QZY2	Glycerate kinase OS=Mus musculus OX=10090 GN=Glyctk PE=1 SV=1	null	null	Mouse_09-2020	null	[MS,MS:1001208,SEQUEST,]	2.35	1.878	null	null	0.01
PRT	Q9CPT4	Myeloid-derived growth factor OS=Mus musculus OX=10090 GN=Mydgf PE=1 SV=1	null	null	Mouse_09-2020	null	[MS,MS:1001208,SEQUEST,]	2.94	1.643	null	null	0.05
PRT	Q9D6J5	NADH dehydrogenase [ubiquinone] 1 beta subcomplex subunit 8, mitochondrial OS=Mus musculus OX=10090 GN=Ndufb8 PE=1 SV=1	null	null	Mouse_09-2020	null	[MS,MS:1001208,SEQUEST,]	0.00	1.730	null	null	0.06
PRT	Q6P3A8	2-oxoisovalerate dehydrogenase subunit beta, mitochondrial OS=Mus musculus OX=10090 GN=Bckdhb PE=1 SV=2	null	null	Mouse_09-2020	null	[MS,MS:1001208,SEQUEST,]	3.85	2.633	null	null	0.05
PRT	A0A0N4SV17	Microsomal glutathione S-transferase 1 OS=Mus musculus OX=10090 GN=Mgst1 PE=1 SV=1	null	null	Mouse_09-2020	null	[MS,MS:1001208,SEQUEST,]	3.87	4.788	null	null	0.26
PRT	O08997	Copper transport protein ATOX1 OS=Mus musculus OX=10090 GN=Atox1 PE=1 SV=1	null	null	Mouse_09-2020	null	[MS,MS:1001208,SEQUEST,]	0.00	0.880	null	null	0.12
PRT	D3Z4X1	6-phosphogluconolactonase OS=Mus musculus OX=10090 GN=Pgls PE=1 SV=1	null	null	Mouse_09-2020	null	[MS,MS:1001208,SEQUEST,]	0.00	0.635	null	null	0.05
PRT	D3YUF7	Prelamin-A/C (Fragment) OS=Mus musculus OX=10090 GN=Lmna PE=1 SV=1	null	null	Mouse_09-2020	null	[MS,MS:1001208,SEQUEST,]	3.44	3.087	null	null	0.12
PRT	Q8BVQ9	26S proteasome AAA-ATPase subunit RPT1 OS=Mus musculus OX=10090 GN=Psmc2 PE=1 SV=1	null	null	Mouse_09-2020	null	[MS,MS:1001208,SEQUEST,]	1.71	1.133	null	null	0.02
PRT	Q9Z2U1	Proteasome subunit alpha type-5 OS=Mus musculus OX=10090 GN=Psma5 PE=1 SV=1	null	null	Mouse_09-2020	null	[MS,MS:1001208,SEQUEST,]	0.00	1.230	null	null	0.08
PRT	D3YYS6	Monoglyceride lipase OS=Mus musculus OX=10090 GN=Mgll PE=1 SV=1	null	null	Mouse_09-2020	null	[MS,MS:1001208,SEQUEST,]	1.80	1.515	null	null	0.04
PRT	P62843	40S ribosomal protein S15 OS=Mus musculus OX=10090 GN=Rps15 PE=1 SV=2	null	null	Mouse_09-2020	null	[MS,MS:1001208,SEQUEST,]	2.86	3.100	null	null	0.09
PRT	P54728	UV excision repair protein RAD23 homolog B OS=Mus musculus OX=10090 GN=Rad23b PE=1 SV=2	null	null	Mouse_09-2020	null	[MS,MS:1001208,SEQUEST,]	3.42	3.144	null	null	0.03
PRT	Q91X34	Bile acid-CoA:amino acid N-acyltransferase OS=Mus musculus OX=10090 GN=Baat PE=1 SV=1	null	null	Mouse_09-2020	null	[MS,MS:1001208,SEQUEST,]	3.73	3.033	null	null	0.03
PRT	P80314	T-complex protein 1 subunit beta OS=Mus musculus OX=10090 GN=Cct2 PE=1 SV=4	null	null	Mouse_09-2020	null	[MS,MS:1001208,SEQUEST,]	0.00	1.059	null	null	0.03
PRT	P47757	F-actin-capping protein subunit beta OS=Mus musculus OX=10090 GN=Capzb PE=1 SV=3	null	null	Mouse_09-2020	null	[MS,MS:1001208,SEQUEST,]	2.32	3.129	null	null	0.05
PRT	Q9CPP6	NADH dehydrogenase [ubiquinone] 1 alpha subcomplex subunit 5 OS=Mus musculus OX=10090 GN=Ndufa5 PE=1 SV=3	null	null	Mouse_09-2020	null	[MS,MS:1001208,SEQUEST,]	1.64	0.940	null	null	0.06
PRT	Q9CYW4	Haloacid dehalogenase-like hydrolase domain-containing protein 3 OS=Mus musculus OX=10090 GN=Hdhd3 PE=1 SV=1	null	null	Mouse_09-2020	null	[MS,MS:1001208,SEQUEST,]	0.00	0.897	null	null	0.05
PRT	Q9QUM9	Proteasome subunit alpha type-6 OS=Mus musculus OX=10090 GN=Psma6 PE=1 SV=1	null	null	Mouse_09-2020	null	[MS,MS:1001208,SEQUEST,]	0.00	3.238	null	null	0.05
PRT	Q9CZW5	Mitochondrial import receptor subunit TOM70 OS=Mus musculus OX=10090 GN=Tomm70 PE=1 SV=2	null	null	Mouse_09-2020	null	[MS,MS:1001208,SEQUEST,]	2.83	2.343	null	null	0.01
PRT	Q8K114	Integrator complex subunit 9 OS=Mus musculus OX=10090 GN=Ints9 PE=1 SV=1	null	null	Mouse_09-2020	null	[MS,MS:1001208,SEQUEST,]	0.00	1.387	null	null	0.05
PRT	Q64511	DNA topoisomerase 2-beta OS=Mus musculus OX=10090 GN=Top2b PE=1 SV=2	null	null	Mouse_09-2020	null	[MS,MS:1001208,SEQUEST,]	0.00	1.127	null	null	0.01
PRT	Q9CPX8	Cytochrome b-c1 complex subunit 10 OS=Mus musculus OX=10090 GN=Uqcr11 PE=1 SV=1	null	null	Mouse_09-2020	null	[MS,MS:1001208,SEQUEST,]	2.82	1.756	null	null	0.21
PRT	Q8BWY3	Eukaryotic peptide chain release factor subunit 1 OS=Mus musculus OX=10090 GN=Etf1 PE=1 SV=4	null	null	Mouse_09-2020	null	[MS,MS:1001208,SEQUEST,]	2.83	2.755	null	null	0.02
PRT	P31725	Protein S100-A9 OS=Mus musculus OX=10090 GN=S100a9 PE=1 SV=3	null	null	Mouse_09-2020	null	[MS,MS:1001208,SEQUEST,]	0.00	1.988	null	null	0.12
PRT	Q8BSH9	Nucleosome assembly protein 1-like 1 OS=Mus musculus OX=10090 GN=Nap1l1 PE=1 SV=1	null	null	Mouse_09-2020	null	[MS,MS:1001208,SEQUEST,]	3.11	2.520	null	null	0.03
PRT	Q9Z2I0	Mitochondrial proton/calcium exchanger protein OS=Mus musculus OX=10090 GN=Letm1 PE=1 SV=1	null	null	Mouse_09-2020	null	[MS,MS:1001208,SEQUEST,]	0.00	0.375	null	null	0.01
PRT	Q9Z2Z6	Mitochondrial carnitine/acylcarnitine carrier protein OS=Mus musculus OX=10090 GN=Slc25a20 PE=1 SV=1	null	null	Mouse_09-2020	null	[MS,MS:1001208,SEQUEST,]	0.00	1.409	null	null	0.06
PRT	A0A087WR38	NADH dehydrogenase [ubiquinone] 1 alpha subcomplex subunit 10, mitochondrial (Fragment) OS=Mus musculus OX=10090 GN=Ndufa10 PE=1 SV=1	null	null	Mouse_09-2020	null	[MS,MS:1001208,SEQUEST,]	2.17	1.393	null	null	0.10
PRT	Q9JIY7	N-acetyltransferase 8 OS=Mus musculus OX=10090 GN=Nat8 PE=1 SV=1	null	null	Mouse_09-2020	null	[MS,MS:1001208,SEQUEST,]	0.00	1.139	null	null	0.03
PRT	Q8R3V2	Aminoacyl tRNA synthase complex-interacting multifunctional protein 2 OS=Mus musculus OX=10090 GN=Aimp2 PE=1 SV=1	null	null	Mouse_09-2020	null	[MS,MS:1001208,SEQUEST,]	2.05	2.202	null	null	0.03
PRT	Q3ULD5	Methylcrotonoyl-CoA carboxylase beta chain, mitochondrial OS=Mus musculus OX=10090 GN=Mccc2 PE=1 SV=1	null	null	Mouse_09-2020	null	[MS,MS:1001208,SEQUEST,]	2.73	2.112	null	null	0.02
PRT	E9PXX7	Thioredoxin domain-containing protein 5 OS=Mus musculus OX=10090 GN=Txndc5 PE=1 SV=1	null	null	Mouse_09-2020	null	[MS,MS:1001208,SEQUEST,]	2.51	1.688	null	null	0.03
PRT	A2A974	Cytochrome P450 4A12B OS=Mus musculus OX=10090 GN=Cyp4a12b PE=1 SV=1	null	null	Mouse_09-2020	null	[MS,MS:1001208,SEQUEST,]	0.00	1.143	null	null	0.02
PRT	O35144-2	Isoform 2 of Telomeric repeat-binding factor 2 OS=Mus musculus OX=10090 GN=Terf2	null	null	Mouse_09-2020	null	[MS,MS:1001208,SEQUEST,]	0.00	0.875	null	null	0.03
PRT	Q9JIA7	Sphingosine kinase 2 OS=Mus musculus OX=10090 GN=Sphk2 PE=1 SV=2	null	null	Mouse_09-2020	null	[MS,MS:1001208,SEQUEST,]	0.00	0.802	null	null	0.01
PRT	P46638	Ras-related protein Rab-11B OS=Mus musculus OX=10090 GN=Rab11b PE=1 SV=3	null	null	Mouse_09-2020	null	[MS,MS:1001208,SEQUEST,]	2.83	3.248	null	null	0.05
PRT	Q8CFC7-3	Isoform 3 of CLK4-associating serine/arginine rich protein OS=Mus musculus OX=10090 GN=Clasrp	null	null	Mouse_09-2020	null	[MS,MS:1001208,SEQUEST,]	0.00	3.257	null	null	0.03
PRT	Q9WV98	Mitochondrial import inner membrane translocase subunit Tim9 OS=Mus musculus OX=10090 GN=Timm9 PE=1 SV=1	null	null	Mouse_09-2020	null	[MS,MS:1001208,SEQUEST,]	2.55	2.877	null	null	0.17
PRT	P61514	60S ribosomal protein L37a OS=Mus musculus OX=10090 GN=Rpl37a PE=1 SV=2	null	null	Mouse_09-2020	null	[MS,MS:1001208,SEQUEST,]	2.25	3.840	null	null	0.12
PRT	P48985	Protein atonal homolog 1 OS=Mus musculus OX=10090 GN=Atoh1 PE=1 SV=1	null	null	Mouse_09-2020	null	[MS,MS:1001208,SEQUEST,]	0.00	0.548	null	null	0.07
PRT	A0A1Y7VKA0	Isoamyl acetate-hydrolyzing esterase 1 homolog (Fragment) OS=Mus musculus OX=10090 GN=Iah1 PE=1 SV=1	null	null	Mouse_09-2020	null	[MS,MS:1001208,SEQUEST,]	2.38	1.756	null	null	0.05
PRT	A2AUR3	Parathion hydrolase-related protein (Fragment) OS=Mus musculus OX=10090 GN=Pter PE=1 SV=2	null	null	Mouse_09-2020	null	[MS,MS:1001208,SEQUEST,]	2.56	3.294	null	null	0.05
PRT	Q3TVK3	Aspartyl aminopeptidase OS=Mus musculus OX=10090 GN=Dnpep PE=1 SV=1	null	null	Mouse_09-2020	null	[MS,MS:1001208,SEQUEST,]	1.87	1.783	null	null	0.02
PRT	P56391	Cytochrome c oxidase subunit 6B1 OS=Mus musculus OX=10090 GN=Cox6b1 PE=1 SV=2	null	null	Mouse_09-2020	null	[MS,MS:1001208,SEQUEST,]	0.00	0.652	null	null	0.17
PRT	O35728	Cytochrome P450 4A14 OS=Mus musculus OX=10090 GN=Cyp4a14 PE=1 SV=1	null	null	Mouse_09-2020	null	[MS,MS:1001208,SEQUEST,]	0.00	1.970	null	null	0.03
PRT	Q91VN0	Low-density lipoprotein receptor-related protein 5 OS=Mus musculus OX=10090 GN=Lrp5 PE=1 SV=3	null	null	Mouse_09-2020	null	[MS,MS:1001208,SEQUEST,]	0.00	0.428	null	null	0.01
PRT	P20065	Thymosin beta-4 OS=Mus musculus OX=10090 GN=Tmsb4x PE=1 SV=1	null	null	Mouse_09-2020	null	[MS,MS:1001208,SEQUEST,]	3.07	2.551	null	null	0.48
PRT	Q9EPU0	Regulator of nonsense transcripts 1 OS=Mus musculus OX=10090 GN=Upf1 PE=1 SV=2	null	null	Mouse_09-2020	null	[MS,MS:1001208,SEQUEST,]	2.75	3.298	null	null	0.01
PRT	Q9CQL1	Protein mago nashi homolog 2 OS=Mus musculus OX=10090 GN=Magohb PE=2 SV=1	null	null	Mouse_09-2020	null	[MS,MS:1001208,SEQUEST,]	0.00	0.362	null	null	0.07
PRT	A0A1L1SSA8	Transmembrane protein 205 (Fragment) OS=Mus musculus OX=10090 GN=Tmem205 PE=1 SV=1	null	null	Mouse_09-2020	null	[MS,MS:1001208,SEQUEST,]	2.19	2.894	null	null	0.12
PRT	Q9D0M5	Dynein light chain 2, cytoplasmic OS=Mus musculus OX=10090 GN=Dynll2 PE=1 SV=1	null	null	Mouse_09-2020	null	[MS,MS:1001208,SEQUEST,]	2.86	3.024	null	null	0.13
PRT	O35683	NADH dehydrogenase [ubiquinone] 1 alpha subcomplex subunit 1 OS=Mus musculus OX=10090 GN=Ndufa1 PE=1 SV=1	null	null	Mouse_09-2020	null	[MS,MS:1001208,SEQUEST,]	2.70	1.769	null	null	0.14
PRT	A0A1Y7VM96	2-C-methyl-D-erythritol 4-phosphate cytidylyltransferase-like protein OS=Mus musculus OX=10090 GN=Crppa PE=1 SV=1	null	null	Mouse_09-2020	null	[MS,MS:1001208,SEQUEST,]	0.00	0.426	null	null	0.03
PRT	Q99L45	Eukaryotic translation initiation factor 2 subunit 2 OS=Mus musculus OX=10090 GN=Eif2s2 PE=1 SV=1	null	null	Mouse_09-2020	null	[MS,MS:1001208,SEQUEST,]	0.00	0.886	null	null	0.03
PRT	Q9DBB8	Trans-1,2-dihydrobenzene-1,2-diol dehydrogenase OS=Mus musculus OX=10090 GN=Dhdh PE=1 SV=1	null	null	Mouse_09-2020	null	[MS,MS:1001208,SEQUEST,]	0.00	1.885	null	null	0.03
PRT	P62855	40S ribosomal protein S26 OS=Mus musculus OX=10090 GN=Rps26 PE=1 SV=3	null	null	Mouse_09-2020	null	[MS,MS:1001208,SEQUEST,]	3.05	3.736	null	null	0.13
PRT	P70195	Proteasome subunit beta type-7 OS=Mus musculus OX=10090 GN=Psmb7 PE=1 SV=1	null	null	Mouse_09-2020	null	[MS,MS:1001208,SEQUEST,]	2.91	2.135	null	null	0.04
PRT	Q9WVJ2	26S proteasome non-ATPase regulatory subunit 13 OS=Mus musculus OX=10090 GN=Psmd13 PE=1 SV=1	null	null	Mouse_09-2020	null	[MS,MS:1001208,SEQUEST,]	2.56	3.094	null	null	0.03
PRT	O88962	7-alpha-hydroxycholest-4-en-3-one 12-alpha-hydroxylase OS=Mus musculus OX=10090 GN=Cyp8b1 PE=1 SV=1	null	null	Mouse_09-2020	null	[MS,MS:1001208,SEQUEST,]	2.39	2.295	null	null	0.02
PRT	E9PXC0	Signal recognition particle 54 kDa protein OS=Mus musculus OX=10090 GN=Srp54c PE=1 SV=1	null	null	Mouse_09-2020	null	[MS,MS:1001208,SEQUEST,]	0.00	0.461	null	null	0.06
PRT	Q91W64	Cytochrome P450 2C70 OS=Mus musculus OX=10090 GN=Cyp2c70 PE=1 SV=2	null	null	Mouse_09-2020	null	[MS,MS:1001208,SEQUEST,]	2.16	1.447	null	null	0.01
PRT	P62911	60S ribosomal protein L32 OS=Mus musculus OX=10090 GN=Rpl32 PE=1 SV=2	null	null	Mouse_09-2020	null	[MS,MS:1001208,SEQUEST,]	2.31	3.390	null	null	0.10
PRT	A0A1W2P869	GTP-binding protein SAR1a (Fragment) OS=Mus musculus OX=10090 GN=Sar1a PE=1 SV=1	null	null	Mouse_09-2020	null	[MS,MS:1001208,SEQUEST,]	3.44	4.664	null	null	0.12
PRT	G3X9U9	Mitochondrial fission 1 protein OS=Mus musculus OX=10090 GN=Fis1 PE=1 SV=1	null	null	Mouse_09-2020	null	[MS,MS:1001208,SEQUEST,]	2.36	2.940	null	null	0.08
PRT	P97461	40S ribosomal protein S5 OS=Mus musculus OX=10090 GN=Rps5 PE=1 SV=3	null	null	Mouse_09-2020	null	[MS,MS:1001208,SEQUEST,]	2.82	2.322	null	null	0.05
PRT	Q2WG77	Protein ripply1 OS=Mus musculus OX=10090 GN=Ripply1 PE=2 SV=1	null	null	Mouse_09-2020	null	[MS,MS:1001208,SEQUEST,]	0.00	0.522	null	null	0.04
PRT	A6PWD2	Forkhead-associated domain-containing protein 1 OS=Mus musculus OX=10090 GN=Fhad1 PE=2 SV=1	null	null	Mouse_09-2020	null	[MS,MS:1001208,SEQUEST,]	1.84	0.474	null	null	0.00
PRT	P20801	Troponin C, skeletal muscle OS=Mus musculus OX=10090 GN=Tnnc2 PE=1 SV=2	null	null	Mouse_09-2020	null	[MS,MS:1001208,SEQUEST,]	2.00	0.907	null	null	0.04
PRT	E9Q133	T-complex protein 1 subunit gamma OS=Mus musculus OX=10090 GN=Cct3 PE=1 SV=1	null	null	Mouse_09-2020	null	[MS,MS:1001208,SEQUEST,]	2.20	1.426	null	null	0.02
PRT	P47199	Quinone oxidoreductase OS=Mus musculus OX=10090 GN=Cryz PE=1 SV=1	null	null	Mouse_09-2020	null	[MS,MS:1001208,SEQUEST,]	4.82	6.351	null	null	0.05
PRT	Q9DBL7	Bifunctional coenzyme A synthase OS=Mus musculus OX=10090 GN=Coasy PE=1 SV=2	null	null	Mouse_09-2020	null	[MS,MS:1001208,SEQUEST,]	3.38	3.396	null	null	0.02
PRT	H3BK03	Serum paraoxonase/arylesterase 1 (Fragment) OS=Mus musculus OX=10090 GN=Pon1 PE=1 SV=9	null	null	Mouse_09-2020	null	[MS,MS:1001208,SEQUEST,]	2.83	2.818	null	null	0.06
PRT	P00375	Dihydrofolate reductase OS=Mus musculus OX=10090 GN=Dhfr PE=1 SV=3	null	null	Mouse_09-2020	null	[MS,MS:1001208,SEQUEST,]	2.25	2.263	null	null	0.04
PRT	Q8K010	5-oxoprolinase OS=Mus musculus OX=10090 GN=Oplah PE=1 SV=1	null	null	Mouse_09-2020	null	[MS,MS:1001208,SEQUEST,]	3.27	4.426	null	null	0.01
PRT	Q8CFC7	CLK4-associating serine/arginine rich protein OS=Mus musculus OX=10090 GN=Clasrp PE=1 SV=3	null	null	Mouse_09-2020	null	[MS,MS:1001208,SEQUEST,]	0.00	0.447	null	null	0.03
PRT	A0A0N4SV00	T-complex protein 1 subunit eta OS=Mus musculus OX=10090 GN=Cct7 PE=1 SV=1	null	null	Mouse_09-2020	null	[MS,MS:1001208,SEQUEST,]	1.85	2.437	null	null	0.02
PRT	A2A8E7	Carnitine O-palmitoyltransferase 2, mitochondrial OS=Mus musculus OX=10090 GN=Cpt2 PE=1 SV=1	null	null	Mouse_09-2020	null	[MS,MS:1001208,SEQUEST,]	3.60	3.620	null	null	0.08
PRT	P63037	DnaJ homolog subfamily A member 1 OS=Mus musculus OX=10090 GN=Dnaja1 PE=1 SV=1	null	null	Mouse_09-2020	null	[MS,MS:1001208,SEQUEST,]	2.46	2.200	null	null	0.04
PRT	D6REG4	Glyoxylate reductase/hydroxypyruvate reductase OS=Mus musculus OX=10090 GN=Grhpr PE=1 SV=1	null	null	Mouse_09-2020	null	[MS,MS:1001208,SEQUEST,]	3.02	3.218	null	null	0.06
PRT	D3YXK2	Scaffold attachment factor B1 OS=Mus musculus OX=10090 GN=Safb PE=1 SV=2	null	null	Mouse_09-2020	null	[MS,MS:1001208,SEQUEST,]	0.00	0.540	null	null	0.01
PRT	Q9WU79	Proline dehydrogenase 1, mitochondrial OS=Mus musculus OX=10090 GN=Prodh PE=1 SV=2	null	null	Mouse_09-2020	null	[MS,MS:1001208,SEQUEST,]	3.80	3.847	null	null	0.02
PRT	Q9D8L3	Signal sequence receptor subunit delta OS=Mus musculus OX=10090 GN=Ssr4 PE=1 SV=1	null	null	Mouse_09-2020	null	[MS,MS:1001208,SEQUEST,]	2.46	3.128	null	null	0.07
PRT	Q5U4C2	Dipeptidyl aminopeptidase-like protein 6 OS=Mus musculus OX=10090 GN=Dpp6 PE=1 SV=1	null	null	Mouse_09-2020	null	[MS,MS:1001208,SEQUEST,]	2.08	0.836	null	null	0.02
PRT	P36552	Oxygen-dependent coproporphyrinogen-III oxidase, mitochondrial OS=Mus musculus OX=10090 GN=Cpox PE=1 SV=2	null	null	Mouse_09-2020	null	[MS,MS:1001208,SEQUEST,]	0.00	2.097	null	null	0.03
PRT	Q922I7	Polypyrimidine tract-binding protein 1 OS=Mus musculus OX=10090 GN=Ptbp1 PE=1 SV=1	null	null	Mouse_09-2020	null	[MS,MS:1001208,SEQUEST,]	0.00	1.025	null	null	0.02
PRT	Q9R1P0	Proteasome subunit alpha type-4 OS=Mus musculus OX=10090 GN=Psma4 PE=1 SV=1	null	null	Mouse_09-2020	null	[MS,MS:1001208,SEQUEST,]	0.00	0.598	null	null	0.05
PRT	P85094	Isochorismatase domain-containing protein 2A OS=Mus musculus OX=10090 GN=Isoc2a PE=1 SV=1	null	null	Mouse_09-2020	null	[MS,MS:1001208,SEQUEST,]	4.91	7.938	null	null	0.08
PRT	P35278	Ras-related protein Rab-5C OS=Mus musculus OX=10090 GN=Rab5c PE=1 SV=2	null	null	Mouse_09-2020	null	[MS,MS:1001208,SEQUEST,]	2.74	3.864	null	null	0.05
PRT	Q9DCG6	Phenazine biosynthesis-like domain-containing protein 1 OS=Mus musculus OX=10090 GN=Pbld1 PE=1 SV=2	null	null	Mouse_09-2020	null	[MS,MS:1001208,SEQUEST,]	3.30	3.968	null	null	0.04
PRT	Q9CR62	Mitochondrial 2-oxoglutarate/malate carrier protein OS=Mus musculus OX=10090 GN=Slc25a11 PE=1 SV=3	null	null	Mouse_09-2020	null	[MS,MS:1001208,SEQUEST,]	1.79	1.851	null	null	0.03
PRT	Q6P542	ATP-binding cassette sub-family F member 1 OS=Mus musculus OX=10090 GN=Abcf1 PE=1 SV=1	null	null	Mouse_09-2020	null	[MS,MS:1001208,SEQUEST,]	2.19	1.048	null	null	0.01
PRT	A0A2R8VHH6	Receptor-type tyrosine-protein phosphatase alpha (Fragment) OS=Mus musculus OX=10090 GN=Ptpra PE=1 SV=1	null	null	Mouse_09-2020	null	[MS,MS:1001208,SEQUEST,]	0.00	0.601	null	null	0.04
PRT	Q9WU19	Hydroxyacid oxidase 1 OS=Mus musculus OX=10090 GN=Hao1 PE=1 SV=1	null	null	Mouse_09-2020	null	[MS,MS:1001208,SEQUEST,]	3.52	5.972	null	null	0.04
PRT	A0A1W2P6G5	Myosin light polypeptide 6 OS=Mus musculus OX=10090 GN=Myl6 PE=1 SV=1	null	null	Mouse_09-2020	null	[MS,MS:1001208,SEQUEST,]	2.17	2.779	null	null	0.12
PRT	P60867	40S ribosomal protein S20 OS=Mus musculus OX=10090 GN=Rps20 PE=1 SV=1	null	null	Mouse_09-2020	null	[MS,MS:1001208,SEQUEST,]	2.52	1.393	null	null	0.10
PRT	P62274	40S ribosomal protein S29 OS=Mus musculus OX=10090 GN=Rps29 PE=1 SV=2	null	null	Mouse_09-2020	null	[MS,MS:1001208,SEQUEST,]	2.34	1.547	null	null	0.14
PRT	P97364	Selenide, water dikinase 2 OS=Mus musculus OX=10090 GN=Sephs2 PE=1 SV=3	null	null	Mouse_09-2020	null	[MS,MS:1001208,SEQUEST,]	0.00	0.456	null	null	0.03

PSH	sequence	PSM_ID	accession	unique	database	database_version	search_engine	search_engine_score[1]	modifications	spectra_ref	retention_time	charge	exp_mass_to_charge	calc_mass_to_charge	pre	post	start	end
PSM	EISYFGVK	-346_29099	O88451	1	Mouse_09-2020	null	[MS,MS:1001208,SEQUEST,]	1.7e-3	null	ms_run[1]:scan=6597	2088.3	2	942.49339	471.75019	R	A	192	200
PSM	GWNILTNSEK	-346_31814	Q91VD9	1	Mouse_09-2020	null	[MS,MS:1001208,SEQUEST,]	2.6e-3	null	ms_run[1]:scan=7115	2240.1	2	1161.59001	581.29857	K	K	99	109
PSM	KAPDFVFYAPR	-346_31846	P26043	1	Mouse_09-2020	null	[MS,MS:1001208,SEQUEST,]	7.0e-4	null	ms_run[1]:scan=7121	2241.9	3	1310.69245	437.56791	K	R	263	274
PSM	KGLTPSQIGVILR	-346_31866	Q921R2	1	Mouse_09-2020	null	[MS,MS:1001208,SEQUEST,]	7.0e-4	null	ms_run[1]:scan=7125	2243.1	3	1381.85245	461.28904	K	S	43	56
PSM	GDIFLVR	-346_31920	Q01853	1	Mouse_09-2020	null	[MS,MS:1001208,SEQUEST,]	3.2e-3	null	ms_run[1]:scan=7135	2246.0	2	819.47246	410.23980	K	G	149	156
PSM	NLYIISVKGIK	-346_31924	P62830	1	Mouse_09-2020	null	[MS,MS:1001208,SEQUEST,]	4.4e-3	null	ms_run[1]:scan=7136	2246.3	2	1247.77239	624.38973	K	R	36	47
PSM	WYYNAAGFNK	-346_31927	Q9CQB4	1	Mouse_09-2020	null	[MS,MS:1001208,SEQUEST,]	7.0e-4	null	ms_run[1]:scan=7137	2246.6	2	1233.56853	617.28801	K	G	20	30
PSM	NLRVNAGDQPGADLGPLITPQAKER	-346_31963	Q9EQ20	1	Mouse_09-2020	null	[MS,MS:1001208,SEQUEST,]	7.0e-4	null	ms_run[1]:scan=7142	2248.1	4	2630.40005	658.35568	K	C	342	367
PSM	LVQDVANNTNEEAGDGTTTATVLAR	-346_31969	P63038	1	Mouse_09-2020	null	[MS,MS:1001208,SEQUEST,]	7.0e-4	null	ms_run[1]:scan=7144	2248.7	3	2560.25113	854.08769	K	I	97	122
PSM	FYGLLAR	-346_31796	Q8QZY2	1	Mouse_09-2020	null	[MS,MS:1001208,SEQUEST,]	1.7e-3	null	ms_run[1]:scan=7112	2239.3	2	839.47777	420.24234	R	A	347	354
PSM	SLEIIGAPFSKGQPR	-346_31971	Q61176	1	Mouse_09-2020	null	[MS,MS:1001208,SEQUEST,]	7.0e-4	null	ms_run[1]:scan=7145	2249.0	3	1599.88602	533.96662	K	G	7	22
PSM	YGDFRADDADEFGYSR	-346_32005	Q78PY7	1	Mouse_09-2020	null	[MS,MS:1001208,SEQUEST,]	7.0e-4	null	ms_run[1]:scan=7151	2250.7	3	1883.78354	628.59922	R	0	895	911
PSM	LLYNNVSNFGR	-346_32012	Q68FD5	1	Mouse_09-2020	null	[MS,MS:1001208,SEQUEST,]	7.0e-4	null	ms_run[1]:scan=7153	2251.3	2	1296.67082	648.83839	K	A	1216	1227
PSM	AIGLPEDLIQKGKDIK	-346_32021	P12710	1	Mouse_09-2020	null	[MS,MS:1001208,SEQUEST,]	1.6e-3	null	ms_run[1]:scan=7154	2251.6	4	1738.01174	435.25819	K	V	21	37
PSM	DVATFLR	-346_32027	Q9D0M3	1	Mouse_09-2020	null	[MS,MS:1001208,SEQUEST,]	4.9e-3	null	ms_run[1]:scan=7155	2251.9	2	821.45165	411.22943	K	A	269	276
PSM	LVQDVANNTNEEAGDGTTTATVLAR	-346_32052	P63038	1	Mouse_09-2020	null	[MS,MS:1001208,SEQUEST,]	7.0e-4	null	ms_run[1]:scan=7162	2254.0	2	2560.25151	1280.62790	K	I	97	122
PSM	FWQFGGNER	-346_32064	Q5FW57	1	Mouse_09-2020	null	[MS,MS:1001208,SEQUEST,]	3.0e-2	null	ms_run[1]:scan=7164	2254.6	2	1140.52178	570.76470	K	Q	184	193
PSM	HLGLPVFNTVK	-346_32083	Q9WUM5	1	Mouse_09-2020	null	[MS,MS:1001208,SEQUEST,]	4.2e-3	null	ms_run[1]:scan=7167	2255.4	2	1224.71172	612.85860	K	A	95	106
PSM	SIGPLTFVFTGTGNVSK	-346_53857	Q99K67	1	Mouse_09-2020	null	[MS,MS:1001208,SEQUEST,]	7.0e-4	null	ms_run[1]:scan=11493	3544.1	2	1724.92339	862.96452	K	A	213	230
PSM	HQSLGGQYGVQGFPTIK	-346_31994	Q3TML0	1	Mouse_09-2020	null	[MS,MS:1001208,SEQUEST,]	7.0e-4	null	ms_run[1]:scan=7149	2250.1	3	1816.93485	606.31620	K	F	91	108
PSM	SVGKANEELAGVVAEVQK	-346_31788	Q61176	1	Mouse_09-2020	null	[MS,MS:1001208,SEQUEST,]	7.0e-4	null	ms_run[1]:scan=7111	2239.0	3	1827.98069	609.99854	R	G	72	90
PSM	QWGWTQGRWPK	-346_31782	Q9CPR4	1	Mouse_09-2020	null	[MS,MS:1001208,SEQUEST,]	3.2e-3	null	ms_run[1]:scan=7110	2238.7	3	1429.71283	477.24231	K	S	75	86
PSM	IGLFGGAGVGK	-346_31768	P56480	1	Mouse_09-2020	null	[MS,MS:1001208,SEQUEST,]	7.0e-4	null	ms_run[1]:scan=7107	2237.8	2	975.56255	488.28473	K	V	202	213
PSM	HLGFQSAVEALR	-346_31323	E9Q1Q9	1	Mouse_09-2020	null	[MS,MS:1001208,SEQUEST,]	7.0e-4	null	ms_run[1]:scan=7022	2212.8	2	1327.71343	664.35949	K	L	243	255
PSM	VQGQNLFFR	-346_31344	A0A087WPF8	1	Mouse_09-2020	null	[MS,MS:1001208,SEQUEST,]	1.0e-3	null	ms_run[1]:scan=7026	2214.0	2	1108.58965	554.79854	K	T	13	22
PSM	VTHAVVTVPAYFNDAQR	-346_31354	P20029	1	Mouse_09-2020	null	[MS,MS:1001208,SEQUEST,]	7.0e-4	null	ms_run[1]:scan=7028	2214.6	3	1887.97153	629.99524	K	A	166	183
PSM	AALQELLSK	-346_31367	A0A1L1SQA8	1	Mouse_09-2020	null	[MS,MS:1001208,SEQUEST,]	7.0e-4	null	ms_run[1]:scan=7030	2215.2	2	972.57207	486.78985	R	L	54	63
PSM	AIGLPEDLIQKGK	-346_31383	P12710	1	Mouse_09-2020	null	[MS,MS:1001208,SEQUEST,]	4.9e-3	null	ms_run[1]:scan=7034	2216.4	3	1381.80576	461.27316	K	I	21	34
PSM	DLAGSIIGK	-346_31411	P61979	1	Mouse_09-2020	null	[MS,MS:1001208,SEQUEST,]	2.2e-3	null	ms_run[1]:scan=7039	2217.8	2	873.50450	437.25564	K	G	397	406
PSM	AFLWQR	-346_31435	Q9DD20	1	Mouse_09-2020	null	[MS,MS:1001208,SEQUEST,]	1.4e-2	null	ms_run[1]:scan=7044	2219.3	2	820.44682	410.72686	R	L	184	190
PSM	VLQYYQESEKPEELGSVTVQK	-346_31457	Q791V5	1	Mouse_09-2020	null	[MS,MS:1001208,SEQUEST,]	7.0e-4	null	ms_run[1]:scan=7048	2220.5	3	2454.24076	818.75147	K	Y	91	112
PSM	DVNAAIAAIK	-346_31502	A0A0A0MQA5	1	Mouse_09-2020	null	[MS,MS:1001208,SEQUEST,]	7.0e-4	null	ms_run[1]:scan=7057	2223.1	2	985.56780	493.28747	K	K	356	366
PSM	VISAEEALPGRTEPIPVTAK	-346_31557	Q9D6Y7	1	Mouse_09-2020	null	[MS,MS:1001208,SEQUEST,]	7.0e-4	null	ms_run[1]:scan=7067	2226.0	3	2078.15055	693.38792	K	H	28	48
PSM	DIKHDPSLQPWSASYDPGSAK	-346_31567	P16015	1	Mouse_09-2020	null	[MS,MS:1001208,SEQUEST,]	1.6e-3	null	ms_run[1]:scan=7068	2226.3	3	2299.09970	767.03783	K	I	37	58
PSM	RTPFGAYGGLLK	-346_31581	Q8BWT1	1	Mouse_09-2020	null	[MS,MS:1001208,SEQUEST,]	7.0e-4	null	ms_run[1]:scan=7072	2227.5	2	1279.71672	640.36150	K	F	14	26
PSM	QADAVYFLPITPQFVTEVIK	-346_57927	Q8C196	1	Mouse_09-2020	null	[MS,MS:1001208,SEQUEST,]	7.0e-4	null	ms_run[1]:scan=12770	3975.5	3	2279.23258	760.41558	K	E	478	498
PSM	YIATPIFSK	-346_31621	P10649	1	Mouse_09-2020	null	[MS,MS:1001208,SEQUEST,]	1.7e-3	null	ms_run[1]:scan=7081	2230.2	2	1039.58281	520.29477	R	A	203	212
PSM	SFLVGSAAQSLSK	-346_31673	Q9R0H0	1	Mouse_09-2020	null	[MS,MS:1001208,SEQUEST,]	7.0e-4	null	ms_run[1]:scan=7091	2233.1	2	1294.70159	647.85371	R	C	283	296
PSM	INEAFDLLRSGK	-346_31682	P00329	1	Mouse_09-2020	null	[MS,MS:1001208,SEQUEST,]	2.2e-3	null	ms_run[1]:scan=7092	2233.4	3	1362.73853	454.91738	K	I	356	368
PSM	QVVTLLNELKR	-346_31704	Q8VCH0	0	Mouse_09-2020	null	[MS,MS:1001208,SEQUEST,]	7.0e-4	null	ms_run[1]:scan=7096	2234.6	3	1312.79551	438.26975	R	G	386	397
PSM	QVVTLLNELKR	-346_31704	Q921H8	0	Mouse_09-2020	null	[MS,MS:1001208,SEQUEST,]	7.0e-4	null	ms_run[1]:scan=7096	2234.6	3	1312.79551	438.26975	R	G	386	397
PSM	RFGPVFTLHLGQR	-346_31709	Q05421	1	Mouse_09-2020	null	[MS,MS:1001208,SEQUEST,]	2.6e-3	null	ms_run[1]:scan=7097	2234.9	3	1527.84949	509.95628	K	I	63	76
PSM	GDNQSPIELHTKDIKHDPSLQPWSASYDPGSAK	-346_32116	P16015	1	Mouse_09-2020	null	[MS,MS:1001208,SEQUEST,]	7.0e-4	null	ms_run[1]:scan=7174	2257.5	5	3618.74799	724.55501	K	I	25	58
PSM	ASAELALGENNEVLK	-346_32131	P05202	1	Mouse_09-2020	null	[MS,MS:1001208,SEQUEST,]	7.0e-4	null	ms_run[1]:scan=7176	2258.1	2	1557.81304	779.40958	K	G	108	123
PSM	LFFDTER	-346_32137	Q9CRB3	1	Mouse_09-2020	null	[MS,MS:1001208,SEQUEST,]	7.1e-3	null	ms_run[1]:scan=7177	2258.4	2	927.45708	464.23217	K	W	68	75
PSM	AIGVKPPRGILLYGPPGTGK	-346_32148	Q01853	1	Mouse_09-2020	null	[MS,MS:1001208,SEQUEST,]	7.0e-4	null	ms_run[1]:scan=7179	2259.0	4	1991.18044	498.55047	K	L	232	252
PSM	VYIGGEDYEKEFTPK	-346_32525	P40936	1	Mouse_09-2020	null	[MS,MS:1001208,SEQUEST,]	2.2e-3	null	ms_run[1]:scan=7249	2279.5	3	1774.85428	592.28932	K	Y	5	20
PSM	VLWRFDGKTPATLGPNTR	-346_32532	Q3UEP4	1	Mouse_09-2020	null	[MS,MS:1001208,SEQUEST,]	7.0e-4	null	ms_run[1]:scan=7250	2279.8	4	2029.09804	508.02990	K	Y	336	354
PSM	FNVSATPEQYVPYSTTRK	-346_32536	Q7TMF3	1	Mouse_09-2020	null	[MS,MS:1001208,SEQUEST,]	7.0e-4	null	ms_run[1]:scan=7251	2280.1	3	2088.04154	696.68473	K	I	115	133
PSM	IAILGFAFK	-346_53713	O70475	1	Mouse_09-2020	null	[MS,MS:1001208,SEQUEST,]	1.3e-3	null	ms_run[1]:scan=11464	3535.5	2	979.59801	490.30240	K	D	331	340
PSM	LLADPTGAFGK	-346_32576	G3UZJ4	1	Mouse_09-2020	null	[MS,MS:1001208,SEQUEST,]	7.0e-4	null	ms_run[1]:scan=7259	2282.4	2	1089.59368	545.30058	R	T	101	112
PSM	AIAELGIYPAVDPLDSTSR	-346_53698	P56480	1	Mouse_09-2020	null	[MS,MS:1001208,SEQUEST,]	1.0e-3	null	ms_run[1]:scan=11460	3534.3	2	1988.03789	994.52039	R	M	388	407
PSM	VVDSLQLTGTKPVATPVDWKK	-346_32593	Q6GT24	1	Mouse_09-2020	null	[MS,MS:1001208,SEQUEST,]	7.0e-4	null	ms_run[1]:scan=7261	2283.0	4	2282.27505	571.32432	R	E	163	184
PSM	AKPVVSFIAGITAPPGRR	-346_32602	Q9WUM5	1	Mouse_09-2020	null	[MS,MS:1001208,SEQUEST,]	2.1e-2	null	ms_run[1]:scan=7262	2283.3	3	1837.08084	613.03174	K	G	279	297
PSM	FSVQILR	-346_32633	P33267	1	Mouse_09-2020	null	[MS,MS:1001208,SEQUEST,]	2.6e-3	null	ms_run[1]:scan=7268	2285.1	2	862.51457	431.76090	R	F	127	134
PSM	AILSYLAAK	-346_32641	P24472	1	Mouse_09-2020	null	[MS,MS:1001208,SEQUEST,]	6.2e-3	null	ms_run[1]:scan=7269	2285.4	2	949.57317	475.28949	R	N	70	79
PSM	SFPKDDASKPVHLTAFLGYK	-346_32657	P27659	1	Mouse_09-2020	null	[MS,MS:1001208,SEQUEST,]	3.5e-2	null	ms_run[1]:scan=7271	2285.9	4	2221.16445	556.04675	K	G	31	51
PSM	AWNIWADIPAPK	-346_53677	Q9DBF1	1	Mouse_09-2020	null	[MS,MS:1001208,SEQUEST,]	7.0e-4	null	ms_run[1]:scan=11455	3532.8	2	1381.72685	691.36679	K	G	98	110
PSM	SLTNDWEDHLAVK	-346_32697	P11499	1	Mouse_09-2020	null	[MS,MS:1001208,SEQUEST,]	3.2e-3	null	ms_run[1]:scan=7278	2288.0	3	1527.74466	509.91945	K	F	307	320
PSM	QLEPIYTSLGK	-346_32722	A0A0R4J0Z1	1	Mouse_09-2020	null	[MS,MS:1001208,SEQUEST,]	7.0e-4	null	ms_run[1]:scan=7281	2288.9	2	1248.68401	624.84535	K	Y	556	567
PSM	NYSVVFPHDEPLAGR	-346_32731	Q99LB7	1	Mouse_09-2020	null	[MS,MS:1001208,SEQUEST,]	7.0e-4	null	ms_run[1]:scan=7282	2289.2	3	1700.83957	567.61788	K	M	468	483
PSM	ELGEHGLYEYTELK	-346_32743	O35945	0	Mouse_09-2020	null	[MS,MS:1001208,SEQUEST,]	7.0e-4	null	ms_run[1]:scan=7284	2289.7	3	1680.81241	560.94203	R	V	477	491
PSM	ELGEHGLYEYTELK	-346_32743	P24549	0	Mouse_09-2020	null	[MS,MS:1001208,SEQUEST,]	7.0e-4	null	ms_run[1]:scan=7284	2289.7	3	1680.81241	560.94203	R	V	477	491
PSM	VSSLPTVYLK	-346_32750	F6Y6L6	1	Mouse_09-2020	null	[MS,MS:1001208,SEQUEST,]	1.6e-3	null	ms_run[1]:scan=7285	2290.0	2	1106.64629	553.82643	K	G	199	209
PSM	VIIVVKDGPGFYTTR	-346_32758	Q8BMS1	1	Mouse_09-2020	null	[MS,MS:1001208,SEQUEST,]	7.0e-4	null	ms_run[1]:scan=7288	2290.9	3	1664.93863	555.65052	K	L	535	550
PSM	SQIFSTASDNQPTVTIK	-346_32767	P20029	1	Mouse_09-2020	null	[MS,MS:1001208,SEQUEST,]	7.0e-4	null	ms_run[1]:scan=7290	2291.5	2	1836.93682	918.97053	K	Y	449	466
PSM	NVFNALVR	-346_32516	Q9CR62	1	Mouse_09-2020	null	[MS,MS:1001208,SEQUEST,]	2.2e-3	null	ms_run[1]:scan=7246	2278.6	2	932.53111	466.76925	K	A	163	171
PSM	LQSWLYASR	-346_31305	A0A087WR38	1	Mouse_09-2020	null	[MS,MS:1001208,SEQUEST,]	4.2e-3	null	ms_run[1]:scan=7019	2212.0	2	1123.58953	562.29837	R	L	49	58
PSM	VNNSSLIGVGYTQTLRPGVK	-346_32495	G3UX26	1	Mouse_09-2020	null	[MS,MS:1001208,SEQUEST,]	7.0e-4	null	ms_run[1]:scan=7242	2277.5	3	2103.15635	701.72341	K	T	237	257
PSM	VEFVSELPK	-346_32405	D3Z106	1	Mouse_09-2020	null	[MS,MS:1001208,SEQUEST,]	1.0e-3	null	ms_run[1]:scan=7225	2272.5	2	1047.57268	524.28968	K	V	519	528
PSM	AIGLPEDLIQKGKDIK	-346_32159	P12710	1	Mouse_09-2020	null	[MS,MS:1001208,SEQUEST,]	2.6e-3	null	ms_run[1]:scan=7182	2259.9	3	1738.01181	580.00849	K	V	21	37
PSM	LLVVYPWTQR	-346_53811	A8DUK4	1	Mouse_09-2020	null	[MS,MS:1001208,SEQUEST,]	1.1e-2	null	ms_run[1]:scan=11483	3541.2	2	1274.72576	637.86642	R	F	32	42
PSM	GHEVTVLRPSAYYVLDPK	-346_32181	Q8K169	1	Mouse_09-2020	null	[MS,MS:1001208,SEQUEST,]	7.0e-4	null	ms_run[1]:scan=7186	2261.0	4	2044.08852	511.77701	R	S	50	68
PSM	DLGFFGIYK	-346_53803	Q9QXX4	1	Mouse_09-2020	null	[MS,MS:1001208,SEQUEST,]	1.0e-2	null	ms_run[1]:scan=11482	3540.9	2	1059.55242	530.27912	R	A	477	486
PSM	GLAPDLPEDLYHLIK	-346_53799	Q921R2	1	Mouse_09-2020	null	[MS,MS:1001208,SEQUEST,]	1.6e-2	null	ms_run[1]:scan=11481	3540.6	3	1693.91635	565.31017	K	A	79	94
PSM	AIAELGIYPAVDPLDSTSR	-346_53780	P56480	1	Mouse_09-2020	null	[MS,MS:1001208,SEQUEST,]	7.0e-4	null	ms_run[1]:scan=11476	3539.1	3	1988.03537	663.34935	R	M	388	407
PSM	GHEVTVLRPSAYYVLDPK	-346_32197	Q8K169	1	Mouse_09-2020	null	[MS,MS:1001208,SEQUEST,]	7.0e-4	null	ms_run[1]:scan=7188	2261.6	3	2044.08890	682.03358	R	S	50	68
PSM	YIVFVEGYPLTISGK	-346_53742	Q8VCW8	1	Mouse_09-2020	null	[MS,MS:1001208,SEQUEST,]	7.0e-4	null	ms_run[1]:scan=11469	3537.0	2	1685.91753	843.46108	R	Q	585	600
PSM	ALTAELDTLGK	-346_32239	Q8VCR2	1	Mouse_09-2020	null	[MS,MS:1001208,SEQUEST,]	7.0e-4	null	ms_run[1]:scan=7195	2263.7	2	1131.62578	566.31643	R	G	198	209
PSM	RADPAELKAIFLK	-346_32255	Q9QXX4	1	Mouse_09-2020	null	[MS,MS:1001208,SEQUEST,]	1.0e-2	null	ms_run[1]:scan=7197	2264.2	3	1471.86362	491.29256	K	A	11	24
PSM	GDNQSPIELHTKDIKHDPSLQPWSASYDPGSAK	-346_32274	P16015	1	Mouse_09-2020	null	[MS,MS:1001208,SEQUEST,]	1.0e-3	null	ms_run[1]:scan=7200	2265.1	4	3618.74672	905.44194	K	I	25	58
PSM	EHALLAYTLGVK	-346_32278	P10126	1	Mouse_09-2020	null	[MS,MS:1001208,SEQUEST,]	7.0e-4	null	ms_run[1]:scan=7202	2265.7	3	1314.74192	438.91872	R	L	135	147
PSM	EANNFLWPFK	-346_53735	P14148	1	Mouse_09-2020	null	[MS,MS:1001208,SEQUEST,]	1.6e-3	null	ms_run[1]:scan=11467	3536.4	2	1265.63249	633.31931	K	S	225	235
PSM	RLTGFHETSNINDFSAGVANRGASIRIPR	-346_32301	P15105	1	Mouse_09-2020	null	[MS,MS:1001208,SEQUEST,]	7.0e-4	null	ms_run[1]:scan=7206	2266.9	5	3156.64442	632.13401	R	V	299	328
PSM	KGLTPSQIGVILRDSHGVAQVR	-346_32327	Q921R2	1	Mouse_09-2020	null	[MS,MS:1001208,SEQUEST,]	7.0e-4	null	ms_run[1]:scan=7210	2268.1	4	2331.32436	583.58684	K	V	43	65
PSM	VGVPTETGALTLNR	-346_32338	Q8BWT1	1	Mouse_09-2020	null	[MS,MS:1001208,SEQUEST,]	7.0e-4	null	ms_run[1]:scan=7213	2268.9	2	1427.78618	714.39627	R	C	77	91
PSM	YLYTLVITDKEK	-346_32368	Q9JJI8	1	Mouse_09-2020	null	[MS,MS:1001208,SEQUEST,]	7.0e-4	null	ms_run[1]:scan=7217	2270.1	3	1485.82019	495.94483	R	E	41	53
PSM	EHALLAYTLGVK	-346_32375	P10126	1	Mouse_09-2020	null	[MS,MS:1001208,SEQUEST,]	7.0e-4	null	ms_run[1]:scan=7220	2271.0	2	1314.74211	657.87444	R	L	135	147
PSM	VAPEEHPVLLTEAPLNPK	-346_32389	P60710	1	Mouse_09-2020	null	[MS,MS:1001208,SEQUEST,]	7.0e-4	null	ms_run[1]:scan=7222	2271.6	3	1954.06491	652.02632	R	N	96	114
PSM	LKPAFKDGGSTTAGNSSQVSDGAAAVLLAR	-346_32483	Q8VCH0	0	Mouse_09-2020	null	[MS,MS:1001208,SEQUEST,]	7.0e-4	null	ms_run[1]:scan=7240	2276.9	4	2889.50991	723.13208	K	S	260	290
PSM	LKPAFKDGGSTTAGNSSQVSDGAAAVLLAR	-346_32483	Q921H8	0	Mouse_09-2020	null	[MS,MS:1001208,SEQUEST,]	7.0e-4	null	ms_run[1]:scan=7240	2276.9	4	2889.50991	723.13208	K	S	260	290
PSM	ILDLIESGK	-346_32794	P24549	1	Mouse_09-2020	null	[MS,MS:1001208,SEQUEST,]	1.7e-3	null	ms_run[1]:scan=7298	2293.9	2	987.57262	494.28968	K	E	354	363
PSM	IFNLYPK	-346_31277	Q9EQF5	1	Mouse_09-2020	null	[MS,MS:1001208,SEQUEST,]	4.2e-3	null	ms_run[1]:scan=7015	2210.8	2	894.50896	447.75782	K	G	385	392
PSM	SLSQNYGVLKNDEGIAYR	-346_30195	D3Z4A4	1	Mouse_09-2020	null	[MS,MS:1001208,SEQUEST,]	7.0e-4	null	ms_run[1]:scan=6808	2150.1	3	2027.01670	676.34460	K	L	110	128
PSM	NNDLILYYFSDAK	-346_54002	Q8JZR0	1	Mouse_09-2020	null	[MS,MS:1001208,SEQUEST,]	7.0e-4	null	ms_run[1]:scan=11522	3552.7	2	1575.77251	788.38811	K	L	63	76
PSM	HGGTIPVVPTAEFQDR	-346_30230	P26443	1	Mouse_09-2020	null	[MS,MS:1001208,SEQUEST,]	7.0e-4	null	ms_run[1]:scan=6814	2151.9	3	1723.87589	575.29692	K	S	481	497
PSM	DFTPAAQAAFQK	-346_30241	A8DUK4	1	Mouse_09-2020	null	[MS,MS:1001208,SEQUEST,]	7.0e-4	null	ms_run[1]:scan=6816	2152.5	3	1294.64261	432.21906	K	V	122	134
PSM	APAAIGPYSQAVQVDR	-346_30262	P52760	1	Mouse_09-2020	null	[MS,MS:1001208,SEQUEST,]	1.7e-3	null	ms_run[1]:scan=6821	2153.9	2	1642.85503	821.93101	K	I	14	30
PSM	ISFTGSVPTGVK	-346_30281	Q3U367	1	Mouse_09-2020	null	[MS,MS:1001208,SEQUEST,]	7.0e-4	null	ms_run[1]:scan=6825	2155.1	2	1192.65752	596.83225	K	M	252	264
PSM	HDPSLQPWSASYDPGSAK	-346_30306	P16015	1	Mouse_09-2020	null	[MS,MS:1001208,SEQUEST,]	7.0e-4	null	ms_run[1]:scan=6828	2156.0	2	1942.89238	971.95013	K	I	40	58
PSM	GIAVHPELFSIDNGLLTPTLK	-346_53996	D3Z041	1	Mouse_09-2020	null	[MS,MS:1001208,SEQUEST,]	7.0e-4	null	ms_run[1]:scan=11521	3552.4	3	2235.24021	745.75097	K	K	656	677
PSM	TTPSYVAFTDTER	-346_30183	P63017	1	Mouse_09-2020	null	[MS,MS:1001208,SEQUEST,]	7.0e-4	null	ms_run[1]:scan=6806	2149.5	2	1487.70061	744.35427	R	I	37	50
PSM	VFTINTLR	-346_30330	Q569X9	1	Mouse_09-2020	null	[MS,MS:1001208,SEQUEST,]	1.3e-3	null	ms_run[1]:scan=6831	2156.8	2	963.56145	482.28473	R	L	125	133
PSM	DIKHDPSLQPWSASYDPGSAK	-346_30384	P16015	1	Mouse_09-2020	null	[MS,MS:1001208,SEQUEST,]	7.0e-4	null	ms_run[1]:scan=6844	2160.7	3	2299.10099	767.03783	K	I	37	58
PSM	RPWWWR	-346_30406	Q91WT9	1	Mouse_09-2020	null	[MS,MS:1001208,SEQUEST,]	1.0e-2	null	ms_run[1]:scan=6848	2161.8	2	986.51134	493.75902	K	R	402	408
PSM	SILEDLR	-346_30409	Q8K0E8	1	Mouse_09-2020	null	[MS,MS:1001208,SEQUEST,]	4.6e-3	null	ms_run[1]:scan=6849	2162.1	2	845.47289	423.23999	R	K	190	197
PSM	RTPFGAYGGLLK	-346_30423	Q8BWT1	1	Mouse_09-2020	null	[MS,MS:1001208,SEQUEST,]	7.0e-4	null	ms_run[1]:scan=6852	2163.0	2	1279.71611	640.36150	K	F	14	26
PSM	DIKHDPSLQPWSASYDPGSAK	-346_30428	P16015	1	Mouse_09-2020	null	[MS,MS:1001208,SEQUEST,]	7.0e-4	null	ms_run[1]:scan=6853	2163.3	4	2299.09926	575.53020	K	I	37	58
PSM	LSAEERDQLLPNLR	-346_30463	P61458	1	Mouse_09-2020	null	[MS,MS:1001208,SEQUEST,]	7.0e-4	null	ms_run[1]:scan=6859	2165.1	3	1653.89170	551.96880	R	V	8	22
PSM	RTPFGAYGGLLK	-346_30476	Q8BWT1	1	Mouse_09-2020	null	[MS,MS:1001208,SEQUEST,]	7.0e-4	null	ms_run[1]:scan=6862	2166.0	3	1279.71567	427.24343	K	F	14	26
PSM	AKEVGADFTIQVGKETPQEIASK	-346_30379	Q64442	1	Mouse_09-2020	null	[MS,MS:1001208,SEQUEST,]	7.0e-4	null	ms_run[1]:scan=6842	2160.0	4	2446.27822	612.32606	K	E	213	236
PSM	IVNDNPYGNGTAIFTTNGATARK	-346_30163	Q9EQ20	1	Mouse_09-2020	null	[MS,MS:1001208,SEQUEST,]	7.0e-4	null	ms_run[1]:scan=6801	2148.1	3	2395.20334	799.07154	K	A	437	460
PSM	TEDIITAIR	-346_30150	P49429	1	Mouse_09-2020	null	[MS,MS:1001208,SEQUEST,]	7.0e-4	null	ms_run[1]:scan=6799	2147.5	2	1031.57378	516.29021	K	L	271	280
PSM	VIQPEVDTPLGR	-346_30138	Q8VCU1	1	Mouse_09-2020	null	[MS,MS:1001208,SEQUEST,]	4.9e-3	null	ms_run[1]:scan=6797	2146.9	2	1323.72759	662.36698	K	R	34	46
PSM	SQYILSISR	-346_29745	Q91WN4	1	Mouse_09-2020	null	[MS,MS:1001208,SEQUEST,]	7.0e-4	null	ms_run[1]:scan=6718	2123.7	2	1066.58904	533.79821	K	N	103	112
PSM	VISTTKAPAAIGPYSQAVQVDR	-346_29765	P52760	1	Mouse_09-2020	null	[MS,MS:1001208,SEQUEST,]	7.0e-4	null	ms_run[1]:scan=6722	2124.9	3	2272.22971	758.08137	K	I	8	30
PSM	FSIATLR	-346_29776	Q91X75	0	Mouse_09-2020	null	[MS,MS:1001208,SEQUEST,]	6.6e-3	null	ms_run[1]:scan=6724	2125.5	2	807.47228	404.23980	R	F	130	137
PSM	FSIATLR	-346_29776	P56593	0	Mouse_09-2020	null	[MS,MS:1001208,SEQUEST,]	6.6e-3	null	ms_run[1]:scan=6724	2125.5	2	807.47228	404.23980	R	F	129	136
PSM	QLAPIWDK	-346_29794	P09103	1	Mouse_09-2020	null	[MS,MS:1001208,SEQUEST,]	3.2e-3	null	ms_run[1]:scan=6726	2126.1	2	970.53588	485.77146	K	G	404	412
PSM	FNPFVTSDR	-346_29821	P61255	1	Mouse_09-2020	null	[MS,MS:1001208,SEQUEST,]	7.0e-4	null	ms_run[1]:scan=6732	2127.8	2	1082.52739	541.76691	K	K	3	12
PSM	TQDPAKAPNSPDVLEIEFKK	-346_29834	P16460	1	Mouse_09-2020	null	[MS,MS:1001208,SEQUEST,]	7.0e-4	null	ms_run[1]:scan=6734	2128.4	4	2227.16054	557.54558	K	V	210	230
PSM	GFGVVFSNGNR	-346_29914	Q64458	1	Mouse_09-2020	null	[MS,MS:1001208,SEQUEST,]	7.0e-4	null	ms_run[1]:scan=6751	2133.4	2	1153.57536	577.29108	K	K	109	120
PSM	YLDEDTVYHLQPSGR	-346_29919	Q91X83	1	Mouse_09-2020	null	[MS,MS:1001208,SEQUEST,]	7.0e-4	null	ms_run[1]:scan=6752	2133.7	3	1792.85208	598.28820	K	V	236	251
PSM	VAFITGGGTGLGK	-346_29935	Q9CQ62	1	Mouse_09-2020	null	[MS,MS:1001208,SEQUEST,]	7.0e-4	null	ms_run[1]:scan=6757	2135.2	2	1177.65764	589.33241	K	M	61	74
PSM	DFTPAAQAAFQK	-346_29940	A8DUK4	1	Mouse_09-2020	null	[MS,MS:1001208,SEQUEST,]	7.0e-4	null	ms_run[1]:scan=6758	2135.4	2	1294.64324	647.82495	K	V	122	134
PSM	TQDPAKAPNSPDVLEIEFKK	-346_29961	P16460	1	Mouse_09-2020	null	[MS,MS:1001208,SEQUEST,]	7.0e-4	null	ms_run[1]:scan=6761	2136.3	3	2227.16251	743.05835	K	V	210	230
PSM	TSVPFLGREALEK	-346_30006	Q99LB7	1	Mouse_09-2020	null	[MS,MS:1001208,SEQUEST,]	1.4e-2	null	ms_run[1]:scan=6771	2139.3	3	1446.79557	482.93655	K	R	804	817
PSM	VAHFTFHPDPESLQYGQTQK	-346_30010	Q6P3A8	1	Mouse_09-2020	null	[MS,MS:1001208,SEQUEST,]	7.0e-4	null	ms_run[1]:scan=6772	2139.6	4	2330.11977	583.28546	R	N	49	69
PSM	STSIIATIGPASR	-346_30027	D3Z2C4	1	Mouse_09-2020	null	[MS,MS:1001208,SEQUEST,]	7.0e-4	null	ms_run[1]:scan=6776	2140.7	2	1273.71160	637.35916	R	V	23	36
PSM	ILGLIESGK	-346_30068	O35945	1	Mouse_09-2020	null	[MS,MS:1001208,SEQUEST,]	1.7e-3	null	ms_run[1]:scan=6785	2143.4	2	929.56700	465.28694	K	E	354	363
PSM	NFDEILR	-346_30073	Q6GT24	1	Mouse_09-2020	null	[MS,MS:1001208,SEQUEST,]	1.6e-3	null	ms_run[1]:scan=6786	2143.7	2	906.46807	453.73762	R	V	156	163
PSM	SDKWIDIHNPATNEVVGRVPQSTK	-346_30078	Q9EQ20	1	Mouse_09-2020	null	[MS,MS:1001208,SEQUEST,]	7.0e-4	null	ms_run[1]:scan=6787	2144.0	4	2691.38637	673.60168	K	E	53	77
PSM	LANLRQQVEQFAR	-346_30114	Q9CZN7	1	Mouse_09-2020	null	[MS,MS:1001208,SEQUEST,]	1.7e-2	null	ms_run[1]:scan=6793	2145.7	3	1572.86167	524.95835	R	F	482	495
PSM	AYALAFAER	-346_30121	P51660	1	Mouse_09-2020	null	[MS,MS:1001208,SEQUEST,]	1.6e-3	null	ms_run[1]:scan=6795	2146.3	2	1011.52684	506.26654	R	A	24	33
PSM	LGDVYVNDAFGTAHR	-346_30483	P09411	1	Mouse_09-2020	null	[MS,MS:1001208,SEQUEST,]	7.0e-4	null	ms_run[1]:scan=6863	2166.2	3	1634.79251	545.60223	K	H	157	172
PSM	QLELILNKPGLK	-346_30498	Q8VCX1	1	Mouse_09-2020	null	[MS,MS:1001208,SEQUEST,]	7.0e-4	null	ms_run[1]:scan=6866	2167.1	3	1365.84601	455.95366	R	K	174	186
PSM	SGYQQAASEHGLVVIAPDTSPR	-346_30504	Q9R0P3	1	Mouse_09-2020	null	[MS,MS:1001208,SEQUEST,]	7.0e-4	null	ms_run[1]:scan=6867	2167.4	3	2283.13602	761.71698	K	C	65	87
PSM	FDVQLKDLEK	-346_30543	F8WJ41	1	Mouse_09-2020	null	[MS,MS:1001208,SEQUEST,]	4.6e-3	null	ms_run[1]:scan=6876	2170.0	3	1234.66843	412.22744	R	Q	79	89
PSM	SIYGERFPDENFKLK	-346_30994	P24369	1	Mouse_09-2020	null	[MS,MS:1001208,SEQUEST,]	1.3e-3	null	ms_run[1]:scan=6960	2194.7	3	1842.94077	614.98434	K	Y	117	132
PSM	LSDYFPKPYPNPEAAR	-346_31003	Q9D0M3	1	Mouse_09-2020	null	[MS,MS:1001208,SEQUEST,]	7.0e-4	null	ms_run[1]:scan=6962	2195.3	3	1864.92295	622.31246	K	A	171	187
PSM	IYLPHSLPQQ	-346_31036	P03930	1	Mouse_09-2020	null	[MS,MS:1001208,SEQUEST,]	7.0e-4	null	ms_run[1]:scan=6967	2196.8	2	1195.64787	598.32713	K	0	58	68
PSM	SADTLWGIQK	-346_31042	A0A1B0GSR9	1	Mouse_09-2020	null	[MS,MS:1001208,SEQUEST,]	7.0e-4	null	ms_run[1]:scan=6968	2197.0	2	1118.58489	559.79566	K	L	302	312
PSM	GIAPYSYAG	-346_31054	Q64374	1	Mouse_09-2020	null	[MS,MS:1001208,SEQUEST,]	1.7e-3	null	ms_run[1]:scan=6970	2197.6	2	898.43071	449.71889	K	0	291	300
PSM	HWPSSHNWFFAK	-346_31058	K4DI63	1	Mouse_09-2020	null	[MS,MS:1001208,SEQUEST,]	7.0e-4	null	ms_run[1]:scan=6971	2197.9	3	1543.72428	515.24583	K	K	54	66
PSM	FSLTTLR	-346_31075	Q91X77	1	Mouse_09-2020	null	[MS,MS:1001208,SEQUEST,]	1.0e-2	null	ms_run[1]:scan=6975	2199.1	2	837.48357	419.24508	R	L	126	133
PSM	IYQIYEGTAQIQR	-346_31085	P45952	1	Mouse_09-2020	null	[MS,MS:1001208,SEQUEST,]	7.0e-4	null	ms_run[1]:scan=6976	2199.4	2	1582.82500	791.91483	K	I	396	409
PSM	STFVLDEFKR	-346_31103	Q9D8N0	1	Mouse_09-2020	null	[MS,MS:1001208,SEQUEST,]	7.0e-4	null	ms_run[1]:scan=6979	2200.3	3	1241.65308	414.55567	K	Y	286	296
PSM	VVEIAPATHLDPQLR	-346_31109	G5E8R3	1	Mouse_09-2020	null	[MS,MS:1001208,SEQUEST,]	7.0e-4	null	ms_run[1]:scan=6980	2200.5	3	1658.92215	553.64566	K	R	274	289
PSM	IYQIYEGTAQIQR	-346_31135	P45952	1	Mouse_09-2020	null	[MS,MS:1001208,SEQUEST,]	7.0e-4	null	ms_run[1]:scan=6987	2202.6	3	1582.82187	528.27898	K	I	396	409
PSM	SGQSNPTFFLQK	-346_31180	A0A087WSI8	1	Mouse_09-2020	null	[MS,MS:1001208,SEQUEST,]	3.2e-3	null	ms_run[1]:scan=6995	2204.9	2	1353.68022	677.34351	R	S	49	61
PSM	FNPETDFLTGKDGK	-346_31186	Q99KI0	1	Mouse_09-2020	null	[MS,MS:1001208,SEQUEST,]	4.6e-3	null	ms_run[1]:scan=6996	2205.3	3	1568.75974	523.59122	K	F	507	521
PSM	LQIWDTAGQER	-346_31201	Q9D1G1	1	Mouse_09-2020	null	[MS,MS:1001208,SEQUEST,]	1.3e-3	null	ms_run[1]:scan=6999	2206.1	2	1316.65972	658.83331	K	R	59	70
PSM	AVDSLVPIGR	-346_31208	Q03265	1	Mouse_09-2020	null	[MS,MS:1001208,SEQUEST,]	7.0e-4	null	ms_run[1]:scan=7000	2206.4	2	1026.59416	513.80075	K	Q	195	205
PSM	SIYGERFPDENFKLK	-346_30986	P24369	1	Mouse_09-2020	null	[MS,MS:1001208,SEQUEST,]	2.8e-2	null	ms_run[1]:scan=6959	2194.4	4	1842.93923	461.49008	K	Y	117	132
PSM	VFVTGPLPAEGR	-346_31273	D6REG4	1	Mouse_09-2020	null	[MS,MS:1001208,SEQUEST,]	7.0e-4	null	ms_run[1]:scan=7014	2210.5	2	1242.68523	621.84569	K	A	3	15
PSM	GNWGHLDQVAALR	-346_30982	Q8VCT4	1	Mouse_09-2020	null	[MS,MS:1001208,SEQUEST,]	7.0e-4	null	ms_run[1]:scan=6958	2194.1	3	1436.73951	479.58462	R	V	187	200
PSM	GDVTTQVALQPALK	-346_30960	P09671	1	Mouse_09-2020	null	[MS,MS:1001208,SEQUEST,]	7.0e-4	null	ms_run[1]:scan=6952	2192.3	2	1440.80754	720.90647	K	N	76	90
PSM	IRPFFPQQ	-346_30553	Q8K0E8	1	Mouse_09-2020	null	[MS,MS:1001208,SEQUEST,]	4.4e-2	null	ms_run[1]:scan=6877	2170.3	2	1032.56328	516.78490	K	0	474	482
PSM	KLPFWTSYSK	-346_30563	Q8R084	1	Mouse_09-2020	null	[MS,MS:1001208,SEQUEST,]	7.0e-4	null	ms_run[1]:scan=6878	2170.6	2	1256.66826	628.83733	K	Q	103	113
PSM	FLYTVPNGNNPTGNSLTGDRK	-346_30573	Q9WVM8	1	Mouse_09-2020	null	[MS,MS:1001208,SEQUEST,]	1.7e-3	null	ms_run[1]:scan=6880	2171.2	3	2265.12723	755.71346	K	E	193	214
PSM	FAELTLKAGIPK	-346_30586	Q8R0Y6	1	Mouse_09-2020	null	[MS,MS:1001208,SEQUEST,]	7.0e-4	null	ms_run[1]:scan=6882	2171.8	2	1287.76750	644.38719	K	V	609	621
PSM	YDGIILPGK	-346_30621	Q9CXW4	1	Mouse_09-2020	null	[MS,MS:1001208,SEQUEST,]	7.0e-4	null	ms_run[1]:scan=6890	2174.1	2	975.55138	488.27912	K	0	170	179
PSM	TSVPFLGR	-346_30650	Q99LB7	1	Mouse_09-2020	null	[MS,MS:1001208,SEQUEST,]	1.3e-2	null	ms_run[1]:scan=6894	2175.3	2	876.49480	438.75053	K	A	804	812
PSM	RFFFDVGSNK	-346_30656	P42669	1	Mouse_09-2020	null	[MS,MS:1001208,SEQUEST,]	4.2e-3	null	ms_run[1]:scan=6895	2175.6	2	1216.61089	608.80910	K	G	229	239
PSM	KLPFWTSYSK	-346_30668	Q8R084	1	Mouse_09-2020	null	[MS,MS:1001208,SEQUEST,]	5.3e-3	null	ms_run[1]:scan=6897	2176.2	3	1256.66874	419.56065	K	Q	103	113
PSM	HDPSLQPWSASYDPGSAK	-346_30672	P16015	1	Mouse_09-2020	null	[MS,MS:1001208,SEQUEST,]	7.0e-4	null	ms_run[1]:scan=6899	2176.8	3	1942.89328	648.30251	K	I	40	58
PSM	TTPSVVAFTADGER	-346_30715	P38647	1	Mouse_09-2020	null	[MS,MS:1001208,SEQUEST,]	7.0e-4	null	ms_run[1]:scan=6906	2178.8	2	1450.71684	725.86226	R	V	86	100
PSM	TVGLFLQGGK	-346_30750	Q64521	1	Mouse_09-2020	null	[MS,MS:1001208,SEQUEST,]	7.7e-3	null	ms_run[1]:scan=6914	2181.2	2	1019.58800	510.29784	R	W	464	474
PSM	TVIIEQSWGSPK	-346_30830	P63038	1	Mouse_09-2020	null	[MS,MS:1001208,SEQUEST,]	7.0e-4	null	ms_run[1]:scan=6927	2185.0	2	1344.71758	672.86153	R	T	61	73
PSM	ALDLAAGITR	-346_30858	Q9JM62	1	Mouse_09-2020	null	[MS,MS:1001208,SEQUEST,]	7.0e-4	null	ms_run[1]:scan=6931	2186.2	2	1000.57897	500.79292	R	V	162	172
PSM	VELLLPK	-346_30878	Q9D023	1	Mouse_09-2020	null	[MS,MS:1001208,SEQUEST,]	4.2e-3	null	ms_run[1]:scan=6935	2187.4	2	811.52916	406.26802	K	L	20	27
PSM	IVALFPKDISR	-346_30891	Q9ET01	1	Mouse_09-2020	null	[MS,MS:1001208,SEQUEST,]	2.7e-2	null	ms_run[1]:scan=6938	2188.3	3	1258.75229	420.25545	R	R	415	426
PSM	GNPTVEVDLYTAK	-346_30904	P17182	1	Mouse_09-2020	null	[MS,MS:1001208,SEQUEST,]	7.0e-4	null	ms_run[1]:scan=6940	2188.9	2	1406.71721	703.86173	R	L	16	29
PSM	VYGTGSLALYEK	-346_30920	Q8C2Q8	1	Mouse_09-2020	null	[MS,MS:1001208,SEQUEST,]	7.0e-4	null	ms_run[1]:scan=6945	2190.3	2	1300.67900	650.84281	R	D	44	56
PSM	VQPYLDEFQK	-346_30925	Q00623	1	Mouse_09-2020	null	[MS,MS:1001208,SEQUEST,]	3.8e-2	null	ms_run[1]:scan=6946	2190.6	2	1266.63750	633.82188	K	W	120	130
PSM	SGFTTANQVLGVSSK	-346_30931	O08601	1	Mouse_09-2020	null	[MS,MS:1001208,SEQUEST,]	7.0e-4	null	ms_run[1]:scan=6947	2190.9	2	1495.77641	748.39119	R	T	199	214
PSM	VAVDAPVSSVALR	-346_30969	Q64374	1	Mouse_09-2020	null	[MS,MS:1001208,SEQUEST,]	7.0e-4	null	ms_run[1]:scan=6955	2193.2	2	1283.73247	642.36953	R	L	52	65
PSM	GAPTTSLVSVAVTK	-346_29731	Q9DBF1	1	Mouse_09-2020	null	[MS,MS:1001208,SEQUEST,]	7.0e-4	null	ms_run[1]:scan=6715	2122.8	2	1330.75810	665.88247	K	I	219	233
PSM	GTPLDTEVPLER	-346_32802	G5E8R3	1	Mouse_09-2020	null	[MS,MS:1001208,SEQUEST,]	7.0e-4	null	ms_run[1]:scan=7299	2294.1	2	1326.69121	663.84862	K	F	819	831
PSM	LNFAQLKEEVDK	-346_32832	Q8VCW8	1	Mouse_09-2020	null	[MS,MS:1001208,SEQUEST,]	2.6e-3	null	ms_run[1]:scan=7305	2295.9	3	1433.76468	478.59267	R	A	100	112
PSM	ALPGHLKPFETLLSQNQGGK	-346_34634	P19157	1	Mouse_09-2020	null	[MS,MS:1001208,SEQUEST,]	7.0e-4	null	ms_run[1]:scan=7624	2390.3	4	2135.16030	534.54565	K	F	122	142
PSM	YTINIPEDLKPR	-346_34642	P28271	1	Mouse_09-2020	null	[MS,MS:1001208,SEQUEST,]	7.0e-4	null	ms_run[1]:scan=7625	2390.7	3	1458.79483	486.93655	R	T	835	847
PSM	ISSLLEEQFQQGK	-346_34650	P62242	1	Mouse_09-2020	null	[MS,MS:1001208,SEQUEST,]	7.0e-4	null	ms_run[1]:scan=7626	2390.9	2	1506.78044	753.89356	K	L	158	171
PSM	QINWTVLYRR	-346_34657	Q8BP67	1	Mouse_09-2020	null	[MS,MS:1001208,SEQUEST,]	7.0e-4	null	ms_run[1]:scan=7627	2391.2	3	1348.74817	450.25433	R	H	48	58
PSM	ALPGHLKPFETLLSQNQGGK	-346_34672	P19157	1	Mouse_09-2020	null	[MS,MS:1001208,SEQUEST,]	7.0e-4	null	ms_run[1]:scan=7629	2391.8	3	2135.16172	712.39177	K	F	122	142
PSM	IHGQTIPSDGDIFTYTR	-346_34687	P24549	1	Mouse_09-2020	null	[MS,MS:1001208,SEQUEST,]	7.0e-4	null	ms_run[1]:scan=7631	2392.4	3	1920.94535	640.98652	K	E	140	157
PSM	LLYESANIPDFRK	-346_34698	Q8JZZ0	1	Mouse_09-2020	null	[MS,MS:1001208,SEQUEST,]	1.8e-2	null	ms_run[1]:scan=7635	2393.6	3	1565.83152	522.61559	K	K	56	69
PSM	EWGYASHNGPDHWHELYPIAK	-346_34708	P16015	1	Mouse_09-2020	null	[MS,MS:1001208,SEQUEST,]	7.0e-4	null	ms_run[1]:scan=7636	2393.9	4	2507.15371	627.54364	K	D	4	25
PSM	YYVTIIDAPGHRDFIK	-346_34610	P10126	1	Mouse_09-2020	null	[MS,MS:1001208,SEQUEST,]	7.0e-4	null	ms_run[1]:scan=7619	2388.9	3	1908.00162	636.67199	K	M	85	101
PSM	LGYFLALTGYR	-346_53345	Q8QZS1	1	Mouse_09-2020	null	[MS,MS:1001208,SEQUEST,]	1.0e-3	null	ms_run[1]:scan=11381	3510.7	2	1273.69353	637.35061	K	K	190	201
PSM	AHPLFTFLR	-346_34740	P11352	1	Mouse_09-2020	null	[MS,MS:1001208,SEQUEST,]	1.7e-3	null	ms_run[1]:scan=7642	2395.7	2	1101.62126	551.31383	K	A	120	129
PSM	TDVAAPFGGFK	-346_34744	Q8R0Y6	1	Mouse_09-2020	null	[MS,MS:1001208,SEQUEST,]	7.0e-4	null	ms_run[1]:scan=7643	2396.0	2	1109.56304	555.28493	K	S	866	877
PSM	VGIPVVAVESDPKQLDTAK	-346_34752	Q9DBM2	1	Mouse_09-2020	null	[MS,MS:1001208,SEQUEST,]	7.0e-4	null	ms_run[1]:scan=7644	2396.3	3	1966.08799	656.03336	R	I	317	336
PSM	FSGWYDADLSPAGHEEAK	-346_34758	Q9DBJ1	1	Mouse_09-2020	null	[MS,MS:1001208,SEQUEST,]	7.0e-4	null	ms_run[1]:scan=7645	2396.5	3	1979.87839	660.63052	R	G	22	40
PSM	RYFYFYNTGLQNQR	-346_34766	Q9QUR6	1	Mouse_09-2020	null	[MS,MS:1001208,SEQUEST,]	7.0e-4	null	ms_run[1]:scan=7646	2396.8	3	1869.90525	623.97255	K	L	85	99
PSM	FANPFPAAVR	-346_34774	E9Q1J7	1	Mouse_09-2020	null	[MS,MS:1001208,SEQUEST,]	1.6e-3	null	ms_run[1]:scan=7647	2397.1	2	1089.58464	545.29563	K	F	455	465
PSM	GLSPIWAINSPATAEVIR	-346_53334	G3X982	1	Mouse_09-2020	null	[MS,MS:1001208,SEQUEST,]	1.7e-3	null	ms_run[1]:scan=11379	3510.2	2	1895.04033	948.02290	R	A	1291	1309
PSM	KFYGPEGPYGVFAGR	-346_34785	O55022	1	Mouse_09-2020	null	[MS,MS:1001208,SEQUEST,]	7.0e-4	null	ms_run[1]:scan=7649	2397.7	3	1644.81827	548.94382	R	A	105	120
PSM	KYNALKIPVPEDKYTALVDQEEKEDVK	-346_34725	Q9DCX2	1	Mouse_09-2020	null	[MS,MS:1001208,SEQUEST,]	4.4e-2	null	ms_run[1]:scan=7639	2394.8	5	3162.63563	633.33720	K	C	73	100
PSM	FWANFAR	-346_34589	Q8VCC2	0	Mouse_09-2020	null	[MS,MS:1001208,SEQUEST,]	3.2e-3	null	ms_run[1]:scan=7616	2388.0	2	911.45238	456.22976	K	G	497	504
PSM	FWANFAR	-346_34589	Q91WU0	0	Mouse_09-2020	null	[MS,MS:1001208,SEQUEST,]	3.2e-3	null	ms_run[1]:scan=7616	2388.0	2	911.45238	456.22976	K	G	497	504
PSM	FWANFAR	-346_34589	Q8VCT4	0	Mouse_09-2020	null	[MS,MS:1001208,SEQUEST,]	3.2e-3	null	ms_run[1]:scan=7616	2388.0	2	911.45238	456.22976	K	G	497	504
PSM	SGVLPWLRPDSK	-346_34571	Q91X83	1	Mouse_09-2020	null	[MS,MS:1001208,SEQUEST,]	4.9e-3	null	ms_run[1]:scan=7613	2387.1	3	1354.74790	452.25410	R	Q	171	183
PSM	QTELLLLGTKENPGLK	-346_34565	Q9D826	1	Mouse_09-2020	null	[MS,MS:1001208,SEQUEST,]	3.2e-3	null	ms_run[1]:scan=7612	2386.8	3	1754.00681	585.34013	R	I	89	105
PSM	YYRQNPDIPQLEPSDYLRR	-346_34345	Q9DBM2	1	Mouse_09-2020	null	[MS,MS:1001208,SEQUEST,]	7.0e-4	null	ms_run[1]:scan=7574	2375.6	4	2423.21181	606.55802	K	V	677	696
PSM	ALALAQEILPQAPIAVR	-346_53465	F6YTG0	1	Mouse_09-2020	null	[MS,MS:1001208,SEQUEST,]	4.9e-3	null	ms_run[1]:scan=11405	3517.9	2	1774.06047	887.53290	R	G	134	151
PSM	SGSLAVDNADPILKIPFASIASK	-346_53457	A0A0G2JGI9	1	Mouse_09-2020	null	[MS,MS:1001208,SEQUEST,]	7.0e-4	null	ms_run[1]:scan=11404	3517.6	3	2314.26798	772.09328	K	T	876	899
PSM	IIDSLFNTVTDKK	-346_34366	O70475	1	Mouse_09-2020	null	[MS,MS:1001208,SEQUEST,]	1.6e-3	null	ms_run[1]:scan=7578	2376.8	3	1493.82236	498.61185	R	A	318	331
PSM	DGFNPAHVEAGLYGSR	-346_34377	A0A0R4J135	0	Mouse_09-2020	null	[MS,MS:1001208,SEQUEST,]	7.0e-4	null	ms_run[1]:scan=7581	2377.7	3	1689.79886	563.93750	K	F	212	228
PSM	DGFNPAHVEAGLYGSR	-346_34377	P17563	0	Mouse_09-2020	null	[MS,MS:1001208,SEQUEST,]	7.0e-4	null	ms_run[1]:scan=7581	2377.7	3	1689.79886	563.93750	K	F	212	228
PSM	EAFENGLWGK	-346_34381	Q8R0Y6	1	Mouse_09-2020	null	[MS,MS:1001208,SEQUEST,]	3.1e-3	null	ms_run[1]:scan=7582	2378.0	2	1150.55266	575.78001	K	N	470	480
PSM	SQDLLTSLTK	-346_34389	P33267	1	Mouse_09-2020	null	[MS,MS:1001208,SEQUEST,]	2.6e-3	null	ms_run[1]:scan=7583	2378.3	2	1105.61028	553.30860	R	S	48	58
PSM	ALLFVPR	-346_34398	P07901	1	Mouse_09-2020	null	[MS,MS:1001208,SEQUEST,]	1.9e-2	null	ms_run[1]:scan=7584	2378.6	2	815.51415	408.26053	R	A	340	347
PSM	ELISNASDALDKIR	-346_34408	P11499	0	Mouse_09-2020	null	[MS,MS:1001208,SEQUEST,]	4.2e-3	null	ms_run[1]:scan=7586	2379.2	3	1544.82822	515.61414	R	E	42	56
PSM	ELISNASDALDKIR	-346_34408	P08113	0	Mouse_09-2020	null	[MS,MS:1001208,SEQUEST,]	4.2e-3	null	ms_run[1]:scan=7586	2379.2	3	1544.82822	515.61414	R	I	103	117
PSM	VAGHPDVVINNAAGNFISPSER	-346_34438	Q9CQ62	1	Mouse_09-2020	null	[MS,MS:1001208,SEQUEST,]	7.0e-4	null	ms_run[1]:scan=7590	2380.4	3	2264.14432	755.38546	K	T	134	156
PSM	GLVLGIYAK	-346_34451	Q9CPY7	1	Mouse_09-2020	null	[MS,MS:1001208,SEQUEST,]	1.0e-3	null	ms_run[1]:scan=7592	2380.9	2	933.57689	467.29203	K	K	35	44
PSM	FSVLVPLLAR	-346_53445	Q99P30	1	Mouse_09-2020	null	[MS,MS:1001208,SEQUEST,]	7.0e-4	null	ms_run[1]:scan=11402	3517.0	2	1114.69866	557.85278	K	G	40	50
PSM	FDFVLQYLNK	-346_53434	Q571F8	1	Mouse_09-2020	null	[MS,MS:1001208,SEQUEST,]	7.0e-4	null	ms_run[1]:scan=11399	3516.1	2	1286.67839	643.84261	K	A	288	298
PSM	ILTTNTWSSELSK	-346_34481	O70475	1	Mouse_09-2020	null	[MS,MS:1001208,SEQUEST,]	7.0e-4	null	ms_run[1]:scan=7598	2382.7	2	1479.77019	740.38811	K	A	208	221
PSM	TLVYGGIFLYPANK	-346_53413	Q9QXD6	1	Mouse_09-2020	null	[MS,MS:1001208,SEQUEST,]	1.6e-3	null	ms_run[1]:scan=11395	3514.9	2	1555.84917	778.42958	R	S	256	270
PSM	LFNLSKEDDVRQYVVR	-346_34502	P62754	1	Mouse_09-2020	null	[MS,MS:1001208,SEQUEST,]	3.2e-3	null	ms_run[1]:scan=7601	2383.6	4	1981.04922	496.01799	K	P	144	160
PSM	MLLEYTDSSYDEK	-346_34508	P10649	1	Mouse_09-2020	null	[MS,MS:1001208,SEQUEST,]	1.4e-2	null	ms_run[1]:scan=7602	2383.9	2	1593.70036	797.35308	R	Y	19	32
PSM	LNLKTPVPSDIAISR	-346_34519	A0A1W2P733	1	Mouse_09-2020	null	[MS,MS:1001208,SEQUEST,]	7.0e-4	null	ms_run[1]:scan=7605	2384.8	3	1623.94333	541.98579	K	C	130	145
PSM	LQASWVTHGVPPGFGK	-346_34553	Q9DBT9	1	Mouse_09-2020	null	[MS,MS:1001208,SEQUEST,]	1.7e-3	null	ms_run[1]:scan=7610	2386.2	3	1680.88639	560.96673	K	L	313	329
PSM	AGFAGDDAPRAVFPSIVGRPR	-346_34793	P60710	0	Mouse_09-2020	null	[MS,MS:1001208,SEQUEST,]	1.6e-3	null	ms_run[1]:scan=7652	2398.6	4	2156.13955	539.78944	K	Q	19	40
PSM	AGFAGDDAPRAVFPSIVGRPR	-346_34793	P68134	0	Mouse_09-2020	null	[MS,MS:1001208,SEQUEST,]	1.6e-3	null	ms_run[1]:scan=7652	2398.6	4	2156.13955	539.78944	K	Q	21	42
PSM	AAATFNPELITHILDGSPENTR	-346_53322	Q9R0H0	1	Mouse_09-2020	null	[MS,MS:1001208,SEQUEST,]	7.0e-4	null	ms_run[1]:scan=11376	3509.3	3	2367.19919	789.73616	R	R	10	32
PSM	ILGADTSVDLEETGR	-346_34829	Q03265	1	Mouse_09-2020	null	[MS,MS:1001208,SEQUEST,]	7.0e-4	null	ms_run[1]:scan=7658	2400.3	2	1575.78777	788.39667	R	L	59	74
PSM	KLFQHIAEYLPSYARPR	-346_34832	O35488	1	Mouse_09-2020	null	[MS,MS:1001208,SEQUEST,]	7.0e-4	null	ms_run[1]:scan=7660	2401.0	4	2089.13613	523.03900	K	L	541	558
PSM	AIFASGSPFDPVTLPDGR	-346_53232	P06801	1	Mouse_09-2020	null	[MS,MS:1001208,SEQUEST,]	1.0e-3	null	ms_run[1]:scan=11358	3503.9	2	1846.93682	923.97033	R	L	428	446
PSM	YGAFGLPTTVAHVDGK	-346_35215	Q9DCM2	1	Mouse_09-2020	null	[MS,MS:1001208,SEQUEST,]	7.0e-4	null	ms_run[1]:scan=7722	2419.1	3	1632.83841	544.95086	K	Y	178	194
PSM	FAVLQTYGDTTHTLVEK	-346_35222	P49429	1	Mouse_09-2020	null	[MS,MS:1001208,SEQUEST,]	7.0e-4	null	ms_run[1]:scan=7723	2419.4	3	1922.98716	641.66679	K	N	133	150
PSM	SIGVSNFNFR	-346_35227	Q91WT7	1	Mouse_09-2020	null	[MS,MS:1001208,SEQUEST,]	7.0e-4	null	ms_run[1]:scan=7724	2419.7	2	1140.58025	570.79345	K	L	162	172
PSM	IASVTDIPEEFHVSLLTPTPNPK	-346_53216	G3X982	1	Mouse_09-2020	null	[MS,MS:1001208,SEQUEST,]	1.0e-2	null	ms_run[1]:scan=11354	3502.7	3	2505.32810	835.77936	K	I	1234	1257
PSM	LWTLVSEQTR	-346_35239	P14115	1	Mouse_09-2020	null	[MS,MS:1001208,SEQUEST,]	2.6e-3	null	ms_run[1]:scan=7727	2420.6	2	1232.66399	616.83532	K	N	78	88
PSM	GLFTGLTPR	-346_35270	Q791V5	1	Mouse_09-2020	null	[MS,MS:1001208,SEQUEST,]	2.2e-3	null	ms_run[1]:scan=7731	2421.7	2	961.54674	481.27691	R	C	69	78
PSM	YSQVLANGLDNKLREDLER	-346_35289	P62270	1	Mouse_09-2020	null	[MS,MS:1001208,SEQUEST,]	7.0e-4	null	ms_run[1]:scan=7735	2422.9	4	2233.15761	559.04474	K	K	95	114
PSM	YSQVLANGLDNKLREDLER	-346_35323	P62270	1	Mouse_09-2020	null	[MS,MS:1001208,SEQUEST,]	7.0e-4	null	ms_run[1]:scan=7740	2424.4	3	2233.15610	745.05723	K	K	95	114
PSM	YGKDATNVGDEGGFAPNILENK	-346_35332	P17182	1	Mouse_09-2020	null	[MS,MS:1001208,SEQUEST,]	7.0e-4	null	ms_run[1]:scan=7741	2424.7	3	2309.11209	770.37299	K	A	200	222
PSM	ALQASALAAWGGK	-346_35346	Q91Y97	1	Mouse_09-2020	null	[MS,MS:1001208,SEQUEST,]	7.0e-4	null	ms_run[1]:scan=7745	2425.9	2	1243.67986	622.34331	R	A	305	318
PSM	TFAATIPRPFSVR	-346_35351	P16331	1	Mouse_09-2020	null	[MS,MS:1001208,SEQUEST,]	4.6e-3	null	ms_run[1]:scan=7746	2426.1	3	1462.81620	488.27702	R	D	401	414
PSM	KEGGLGPLNIPLLADVTK	-346_53198	D3Z4A4	1	Mouse_09-2020	null	[MS,MS:1001208,SEQUEST,]	7.0e-4	null	ms_run[1]:scan=11351	3501.8	3	1835.06321	612.35941	R	L	92	110
PSM	LYTLVTYVPVTTFK	-346_53193	P62900	1	Mouse_09-2020	null	[MS,MS:1001208,SEQUEST,]	7.0e-4	null	ms_run[1]:scan=11350	3501.5	2	1644.92681	822.96600	K	L	102	116
PSM	LVLEVAQHLGESTVR	-346_35401	P56480	1	Mouse_09-2020	null	[MS,MS:1001208,SEQUEST,]	2.2e-3	null	ms_run[1]:scan=7755	2428.8	3	1650.91678	550.97730	R	I	95	110
PSM	VIFLENYR	-346_35408	Q9ET01	1	Mouse_09-2020	null	[MS,MS:1001208,SEQUEST,]	7.0e-4	null	ms_run[1]:scan=7756	2429.1	2	1053.57256	527.29002	K	S	643	651
PSM	DFNPQHFLDDKGQLK	-346_35462	P56593	1	Mouse_09-2020	null	[MS,MS:1001208,SEQUEST,]	7.0e-4	null	ms_run[1]:scan=7765	2431.7	3	1801.88541	601.30044	K	I	408	423
PSM	FADGDVDAVLSR	-346_35483	Q8R0Y6	1	Mouse_09-2020	null	[MS,MS:1001208,SEQUEST,]	7.0e-4	null	ms_run[1]:scan=7768	2432.6	2	1264.61736	632.81204	R	N	815	827
PSM	GTTITSVLPKPALVASR	-346_35519	Q8C196	1	Mouse_09-2020	null	[MS,MS:1001208,SEQUEST,]	7.0e-4	null	ms_run[1]:scan=7775	2434.7	3	1711.01218	571.00860	K	E	403	420
PSM	LFVEDSIHDQFVQK	-346_35191	Q8R0Y6	1	Mouse_09-2020	null	[MS,MS:1001208,SEQUEST,]	7.0e-4	null	ms_run[1]:scan=7719	2418.2	3	1704.85965	568.95790	R	V	713	727
PSM	VDATEESDLAQQYGVR	-346_34338	P09103	1	Mouse_09-2020	null	[MS,MS:1001208,SEQUEST,]	7.0e-4	null	ms_run[1]:scan=7573	2375.4	2	1780.83830	890.92104	K	Y	84	100
PSM	YSNFVSFPLYLNGK	-346_53237	Q9CQN1	1	Mouse_09-2020	null	[MS,MS:1001208,SEQUEST,]	7.0e-4	null	ms_run[1]:scan=11359	3504.2	2	1648.83940	824.92212	K	I	279	293
PSM	YVTLIYTNYENGKNDYVK	-346_35159	P19157	1	Mouse_09-2020	null	[MS,MS:1001208,SEQUEST,]	7.0e-4	null	ms_run[1]:scan=7713	2416.4	3	2197.08121	733.03191	K	L	104	122
PSM	AVSNVIASLIYAR	-346_53305	A0A0R4IZY2	1	Mouse_09-2020	null	[MS,MS:1001208,SEQUEST,]	7.0e-4	null	ms_run[1]:scan=11374	3508.7	2	1376.79021	688.89845	K	F	184	197
PSM	EGPSLTSPAQVLSR	-346_34894	Q8VC30	1	Mouse_09-2020	null	[MS,MS:1001208,SEQUEST,]	7.0e-4	null	ms_run[1]:scan=7670	2403.9	2	1441.76641	721.38590	K	S	421	435
PSM	KDGTVTAGNASGVSDGAGAVIIASEDAVKK	-346_34899	Q8BWT1	1	Mouse_09-2020	null	[MS,MS:1001208,SEQUEST,]	7.0e-4	null	ms_run[1]:scan=7671	2404.2	4	2788.43325	697.86353	K	N	241	271
PSM	GWVKPVIGSEYPLEK	-346_34928	P47199	1	Mouse_09-2020	null	[MS,MS:1001208,SEQUEST,]	7.0e-4	null	ms_run[1]:scan=7676	2405.6	3	1701.92191	567.97853	K	A	295	310
PSM	FSFDLGK	-346_34932	F7CAT1	1	Mouse_09-2020	null	[MS,MS:1001208,SEQUEST,]	1.8e-2	null	ms_run[1]:scan=7677	2405.9	2	813.41460	407.21070	K	E	30	37
PSM	YQLDKDGVVLFK	-346_34941	P09103	1	Mouse_09-2020	null	[MS,MS:1001208,SEQUEST,]	7.0e-4	null	ms_run[1]:scan=7679	2406.5	3	1424.77851	475.59765	K	F	198	210
PSM	KGQYIFKEIPLLK	-346_34950	Q9DCM2	1	Mouse_09-2020	null	[MS,MS:1001208,SEQUEST,]	7.0e-4	null	ms_run[1]:scan=7680	2406.8	3	1576.94657	526.32023	R	F	62	75
PSM	ESGLYFIRPLK	-346_34985	Q8VCM7	1	Mouse_09-2020	null	[MS,MS:1001208,SEQUEST,]	7.0e-4	null	ms_run[1]:scan=7684	2408.0	3	1322.74692	441.58708	K	K	188	199
PSM	YDLDFKSPDDPSRYITPDQLADLYK	-346_53295	P17182	1	Mouse_09-2020	null	[MS,MS:1001208,SEQUEST,]	7.0e-4	null	ms_run[1]:scan=11371	3507.8	4	2975.43398	744.61318	K	F	257	282
PSM	TGQSYLAAGLLK	-346_35011	D6RHN4	1	Mouse_09-2020	null	[MS,MS:1001208,SEQUEST,]	7.0e-4	null	ms_run[1]:scan=7689	2409.4	2	1221.68340	611.34552	K	Q	6	18
PSM	STNGDTFLGGEDFDQALLR	-346_53280	P38647	1	Mouse_09-2020	null	[MS,MS:1001208,SEQUEST,]	7.0e-4	null	ms_run[1]:scan=11368	3506.9	2	2055.96562	1028.48453	K	I	266	285
PSM	LLTRQDAQSLLVPVK	-346_35037	Q99K67	1	Mouse_09-2020	null	[MS,MS:1001208,SEQUEST,]	7.0e-4	null	ms_run[1]:scan=7693	2410.6	3	1681.00064	561.00508	R	S	319	334
PSM	ASQQDFENALNQVK	-346_35054	Q9WUR2	1	Mouse_09-2020	null	[MS,MS:1001208,SEQUEST,]	7.0e-4	null	ms_run[1]:scan=7696	2411.5	2	1591.77349	796.38918	R	L	36	50
PSM	LYTLVTYVPVTTFK	-346_53277	P62900	1	Mouse_09-2020	null	[MS,MS:1001208,SEQUEST,]	1.6e-3	null	ms_run[1]:scan=11367	3506.6	3	1644.92447	548.97976	K	L	102	116
PSM	FDAGELITQR	-346_35073	P67778	1	Mouse_09-2020	null	[MS,MS:1001208,SEQUEST,]	7.0e-4	null	ms_run[1]:scan=7700	2412.6	2	1149.59038	575.29857	R	L	134	144
PSM	YYVTIIDAPGHRDFIK	-346_35100	P10126	1	Mouse_09-2020	null	[MS,MS:1001208,SEQUEST,]	7.0e-4	null	ms_run[1]:scan=7704	2413.8	4	1908.00173	477.75581	K	M	85	101
PSM	ILPNVPEVEDSTDFFK	-346_53270	Q8R0Y6	1	Mouse_09-2020	null	[MS,MS:1001208,SEQUEST,]	2.2e-3	null	ms_run[1]:scan=11366	3506.3	2	1849.92546	925.46455	R	G	334	350
PSM	LSDGHFIPILGFGTYAPQEVPK	-346_53263	P70694	1	Mouse_09-2020	null	[MS,MS:1001208,SEQUEST,]	7.0e-4	null	ms_run[1]:scan=11365	3506.0	3	2386.24710	796.08624	R	K	10	32
PSM	LSGFGQSGIFSK	-346_35150	O09174	1	Mouse_09-2020	null	[MS,MS:1001208,SEQUEST,]	7.0e-4	null	ms_run[1]:scan=7712	2416.2	2	1227.63725	614.32205	R	A	106	118
PSM	FSARPSTIELIPFIIEK	-346_53257	Q9QXE0	1	Mouse_09-2020	null	[MS,MS:1001208,SEQUEST,]	7.0e-4	null	ms_run[1]:scan=11363	3505.4	3	1961.11155	654.37506	K	V	140	157
PSM	SQIFSTASDNQPTVTIK	-346_32812	P20029	1	Mouse_09-2020	null	[MS,MS:1001208,SEQUEST,]	7.0e-4	null	ms_run[1]:scan=7302	2295.0	3	1836.93473	612.98278	K	Y	449	466
PSM	LFEGNALLR	-346_34330	Q6ZWN5	1	Mouse_09-2020	null	[MS,MS:1001208,SEQUEST,]	7.0e-4	null	ms_run[1]:scan=7572	2375.0	2	1032.58452	516.79547	R	L	71	80
PSM	TDVAAPFGGFKQSGFGK	-346_34264	Q8R0Y6	1	Mouse_09-2020	null	[MS,MS:1001208,SEQUEST,]	1.7e-3	null	ms_run[1]:scan=7561	2371.8	3	1713.85929	571.95802	K	L	866	883
PSM	RSEPEPQILDFQTQQYK	-346_33145	Q9R0H0	1	Mouse_09-2020	null	[MS,MS:1001208,SEQUEST,]	7.0e-4	null	ms_run[1]:scan=7360	2312.0	3	2107.04697	703.02000	K	F	314	331
PSM	SLTNDWEEHLAVK	-346_33150	P07901	1	Mouse_09-2020	null	[MS,MS:1001208,SEQUEST,]	7.0e-4	null	ms_run[1]:scan=7361	2312.3	3	1541.76120	514.59133	K	F	316	329
PSM	SLWPQIK	-346_33161	Q8CHT0	1	Mouse_09-2020	null	[MS,MS:1001208,SEQUEST,]	3.9e-2	null	ms_run[1]:scan=7363	2312.9	2	871.50456	436.25545	K	R	358	365
PSM	QATVGDVNTDRPGLLDLK	-346_33179	P31786	1	Mouse_09-2020	null	[MS,MS:1001208,SEQUEST,]	7.0e-4	null	ms_run[1]:scan=7366	2313.8	3	1912.01621	638.00933	K	K	34	52
PSM	FFVGGNWK	-346_33185	P17751	1	Mouse_09-2020	null	[MS,MS:1001208,SEQUEST,]	6.4e-3	null	ms_run[1]:scan=7367	2314.1	2	954.48467	477.74525	K	N	57	65
PSM	WYYNAAGFNK	-346_33204	Q9CQB4	1	Mouse_09-2020	null	[MS,MS:1001208,SEQUEST,]	7.0e-4	null	ms_run[1]:scan=7369	2314.7	2	1233.57060	617.28801	K	G	20	30
PSM	WYYNAAGFNK	-346_33263	Q9CQB4	1	Mouse_09-2020	null	[MS,MS:1001208,SEQUEST,]	7.0e-4	null	ms_run[1]:scan=7379	2317.6	2	1233.56987	617.28801	K	G	20	30
PSM	TITLEVEPSDTIENVKAK	-346_33347	E9Q4P0	1	Mouse_09-2020	null	[MS,MS:1001208,SEQUEST,]	7.0e-4	null	ms_run[1]:scan=7395	2322.3	3	1987.06070	663.02464	K	Q	116	134
PSM	SYENQKPPFDAKNPFLAAVTTNRK	-346_33140	Q05DV1	1	Mouse_09-2020	null	[MS,MS:1001208,SEQUEST,]	2.2e-3	null	ms_run[1]:scan=7359	2311.8	5	2736.41340	548.08790	K	N	268	292
PSM	KELEEIVQPIISK	-346_33357	P20029	1	Mouse_09-2020	null	[MS,MS:1001208,SEQUEST,]	7.0e-4	null	ms_run[1]:scan=7396	2322.6	3	1525.88340	509.29938	K	Y	622	635
PSM	ISDEDWDIIHR	-346_33385	P51660	1	Mouse_09-2020	null	[MS,MS:1001208,SEQUEST,]	2.2e-3	null	ms_run[1]:scan=7400	2323.7	3	1398.66520	466.89312	R	H	111	122
PSM	FSTANPVYVGNVAWAHILAAR	-346_53532	P26150	1	Mouse_09-2020	null	[MS,MS:1001208,SEQUEST,]	7.0e-4	null	ms_run[1]:scan=11422	3522.9	3	2257.18778	753.06740	K	L	218	239
PSM	YYVTIIDAPGHRDFIK	-346_33403	P10126	1	Mouse_09-2020	null	[MS,MS:1001208,SEQUEST,]	7.0e-4	null	ms_run[1]:scan=7404	2324.9	4	1908.00088	477.75581	K	M	85	101
PSM	YYVTIIDAPGHRDFIK	-346_33410	P10126	1	Mouse_09-2020	null	[MS,MS:1001208,SEQUEST,]	7.0e-4	null	ms_run[1]:scan=7405	2325.2	3	1908.00180	636.67199	K	M	85	101
PSM	RYEEIVKEVSTYIKK	-346_33416	P10126	1	Mouse_09-2020	null	[MS,MS:1001208,SEQUEST,]	7.0e-4	null	ms_run[1]:scan=7406	2325.5	4	1885.04250	472.01619	K	G	166	181
PSM	AVVLPISLATTFK	-346_53525	Q8VCN5	1	Mouse_09-2020	null	[MS,MS:1001208,SEQUEST,]	7.0e-4	null	ms_run[1]:scan=11419	3522.0	2	1359.82695	680.41595	R	D	35	48
PSM	FLEEHPGGEEVLREQAGGDATENFEDVGHSTDAR	-346_33434	G5E850	1	Mouse_09-2020	null	[MS,MS:1001208,SEQUEST,]	7.0e-4	null	ms_run[1]:scan=7411	2327.0	5	3698.65919	740.53761	K	L	40	74
PSM	YDPYTQRVEVLDNTQQLK	-346_33442	P16331	1	Mouse_09-2020	null	[MS,MS:1001208,SEQUEST,]	7.0e-4	null	ms_run[1]:scan=7412	2327.3	3	2210.10990	737.37445	R	L	414	432
PSM	ASKPGLLASVAAVAAQK	-346_33372	G3X982	1	Mouse_09-2020	null	[MS,MS:1001208,SEQUEST,]	7.0e-4	null	ms_run[1]:scan=7398	2323.2	3	1581.93290	527.98227	K	G	807	824
PSM	VFQFLNAK	-346_33133	Q8BP67	1	Mouse_09-2020	null	[MS,MS:1001208,SEQUEST,]	1.0e-3	null	ms_run[1]:scan=7358	2311.5	2	966.54173	483.77400	K	E	28	36
PSM	LVQAFQFTDK	-346_33120	P35700	1	Mouse_09-2020	null	[MS,MS:1001208,SEQUEST,]	7.0e-4	null	ms_run[1]:scan=7356	2310.9	2	1196.63249	598.81914	R	G	159	169
PSM	FSQVLHDIGENEGGIDKFSR	-346_33103	Q9D6Y9	1	Mouse_09-2020	null	[MS,MS:1001208,SEQUEST,]	7.0e-4	null	ms_run[1]:scan=7351	2309.4	4	2248.09804	562.78028	K	Y	52	72
PSM	FWANFAR	-346_32840	Q8VCC2	0	Mouse_09-2020	null	[MS,MS:1001208,SEQUEST,]	4.2e-3	null	ms_run[1]:scan=7308	2296.8	2	911.45226	456.22976	K	G	497	504
PSM	FWANFAR	-346_32840	Q91WU0	0	Mouse_09-2020	null	[MS,MS:1001208,SEQUEST,]	4.2e-3	null	ms_run[1]:scan=7308	2296.8	2	911.45226	456.22976	K	G	497	504
PSM	FWANFAR	-346_32840	Q8VCT4	0	Mouse_09-2020	null	[MS,MS:1001208,SEQUEST,]	4.2e-3	null	ms_run[1]:scan=7308	2296.8	2	911.45226	456.22976	K	G	497	504
PSM	ETTIQGLDGLSER	-346_32870	Q91Y97	1	Mouse_09-2020	null	[MS,MS:1001208,SEQUEST,]	7.0e-4	null	ms_run[1]:scan=7312	2297.9	2	1418.71306	709.85972	K	A	122	135
PSM	YSVDIPLDK	-346_32875	P61358	1	Mouse_09-2020	null	[MS,MS:1001208,SEQUEST,]	1.6e-3	null	ms_run[1]:scan=7313	2298.2	2	1049.55095	525.27931	R	V	85	94
PSM	TWKGAIFGGFK	-346_32885	P00329	1	Mouse_09-2020	null	[MS,MS:1001208,SEQUEST,]	7.0e-4	null	ms_run[1]:scan=7314	2298.5	3	1211.65784	404.55724	R	K	314	325
PSM	YTQKAPQVSTPTLVEAARNLGR	-346_32892	P07724	1	Mouse_09-2020	null	[MS,MS:1001208,SEQUEST,]	7.0e-4	null	ms_run[1]:scan=7315	2298.8	4	2400.29751	600.83030	R	G	435	457
PSM	GLVVPVIR	-346_32900	Q9D2G2	1	Mouse_09-2020	null	[MS,MS:1001208,SEQUEST,]	4.3e-2	null	ms_run[1]:scan=7317	2299.4	2	852.56670	426.78691	R	V	327	335
PSM	AVPQLQGYLR	-346_32905	P47911	1	Mouse_09-2020	null	[MS,MS:1001208,SEQUEST,]	7.0e-4	null	ms_run[1]:scan=7318	2299.7	2	1144.64726	572.82730	K	Q	271	281
PSM	LTFDSSFSPNTGK	-346_32920	Q60932	1	Mouse_09-2020	null	[MS,MS:1001208,SEQUEST,]	7.0e-4	null	ms_run[1]:scan=7320	2300.3	2	1400.66985	700.83826	K	N	110	123
PSM	INGEWHTIILASDK	-346_32936	P02762	1	Mouse_09-2020	null	[MS,MS:1001208,SEQUEST,]	2.2e-3	null	ms_run[1]:scan=7322	2300.9	3	1596.83841	532.95086	K	E	33	47
PSM	ANWYFLLAR	-346_53599	P45952	1	Mouse_09-2020	null	[MS,MS:1001208,SEQUEST,]	1.0e-3	null	ms_run[1]:scan=11437	3527.4	2	1153.61540	577.31128	K	N	198	207
PSM	IAQFLSGIPETVPLSTVNR	-346_53582	Q8VCH0	0	Mouse_09-2020	null	[MS,MS:1001208,SEQUEST,]	7.0e-4	null	ms_run[1]:scan=11434	3526.5	2	2042.13115	1021.56767	R	C	103	122
PSM	IAQFLSGIPETVPLSTVNR	-346_53582	Q921H8	0	Mouse_09-2020	null	[MS,MS:1001208,SEQUEST,]	7.0e-4	null	ms_run[1]:scan=11434	3526.5	2	2042.13115	1021.56767	R	C	103	122
PSM	FNGGGHINHTIFWTNLSPK	-346_32964	P09671	1	Mouse_09-2020	null	[MS,MS:1001208,SEQUEST,]	7.0e-4	null	ms_run[1]:scan=7327	2302.4	4	2140.07192	535.77353	K	G	90	109
PSM	YWANFAR	-346_32989	Q91WG0	0	Mouse_09-2020	null	[MS,MS:1001208,SEQUEST,]	1.2e-2	null	ms_run[1]:scan=7330	2303.2	2	927.44713	464.22722	K	G	492	499
PSM	YWANFAR	-346_32989	Q8BK48	0	Mouse_09-2020	null	[MS,MS:1001208,SEQUEST,]	1.2e-2	null	ms_run[1]:scan=7330	2303.2	2	927.44713	464.22722	K	G	490	497
PSM	YWANFAR	-346_32989	Q8QZR3	0	Mouse_09-2020	null	[MS,MS:1001208,SEQUEST,]	1.2e-2	null	ms_run[1]:scan=7330	2303.2	2	927.44713	464.22722	K	G	489	496
PSM	VYNIEFNPPK	-346_32997	Q9WTP7	1	Mouse_09-2020	null	[MS,MS:1001208,SEQUEST,]	7.0e-4	null	ms_run[1]:scan=7331	2303.5	2	1220.63115	610.81914	R	V	137	147
PSM	FFPASADRTVIDYNGER	-346_33011	P09103	1	Mouse_09-2020	null	[MS,MS:1001208,SEQUEST,]	7.0e-4	null	ms_run[1]:scan=7333	2304.1	3	1957.94016	653.31827	K	L	447	464
PSM	LTFDSSFSPNTGK	-346_33015	Q60932	1	Mouse_09-2020	null	[MS,MS:1001208,SEQUEST,]	7.0e-4	null	ms_run[1]:scan=7334	2304.4	2	1400.67021	700.83826	K	N	110	123
PSM	FNGGGHINHTIFWTNLSPK	-346_33030	P09671	1	Mouse_09-2020	null	[MS,MS:1001208,SEQUEST,]	7.0e-4	null	ms_run[1]:scan=7337	2305.3	3	2140.07315	714.02895	K	G	90	109
PSM	WVVQVLK	-346_33033	P50285	1	Mouse_09-2020	null	[MS,MS:1001208,SEQUEST,]	1.4e-2	null	ms_run[1]:scan=7338	2305.6	2	871.54033	436.27364	R	A	388	395
PSM	EWGYASHNGPDHWHELYPIAK	-346_33080	P16015	1	Mouse_09-2020	null	[MS,MS:1001208,SEQUEST,]	7.0e-4	null	ms_run[1]:scan=7347	2308.2	5	2507.15360	502.23636	K	D	4	25
PSM	FDVSGYPTIK	-346_33446	A0A0R4J0Z1	1	Mouse_09-2020	null	[MS,MS:1001208,SEQUEST,]	7.0e-4	null	ms_run[1]:scan=7413	2327.6	2	1126.57805	563.79259	K	L	128	138
PSM	FDVSGYPTLK	-346_33447	A0A0R4J0Z1	1	Mouse_09-2020	null	[MS,MS:1001208,SEQUEST,]	7.0e-4	null	ms_run[1]:scan=7413	2327.6	2	1126.57805	563.79259	R	F	243	253
PSM	EWGYASHNGPDHWHELYPIAK	-346_33495	P16015	1	Mouse_09-2020	null	[MS,MS:1001208,SEQUEST,]	7.0e-4	null	ms_run[1]:scan=7421	2329.9	4	2507.15420	627.54364	K	D	4	25
PSM	KVITAFNDGLNHLDSLK	-346_33496	A8DUK4	1	Mouse_09-2020	null	[MS,MS:1001208,SEQUEST,]	7.0e-4	null	ms_run[1]:scan=7422	2330.2	3	1885.01822	629.01078	K	T	67	84
PSM	LLSVPFEK	-346_33920	D3Z4X1	1	Mouse_09-2020	null	[MS,MS:1001208,SEQUEST,]	1.9e-2	null	ms_run[1]:scan=7498	2353.3	2	932.54527	466.77621	R	S	163	171
PSM	FFNQLFSGLDPHALAGR	-346_53502	Q9DBE0	1	Mouse_09-2020	null	[MS,MS:1001208,SEQUEST,]	7.0e-4	null	ms_run[1]:scan=11415	3520.9	3	1889.96701	630.66008	R	I	89	106
PSM	LFIWVLR	-346_53492	A0A2R8VHD0	1	Mouse_09-2020	null	[MS,MS:1001208,SEQUEST,]	2.2e-3	null	ms_run[1]:scan=11412	3520.0	2	946.58806	473.79728	R	Y	197	204
PSM	YNQILRIEEELGSKAK	-346_33957	P17182	1	Mouse_09-2020	null	[MS,MS:1001208,SEQUEST,]	7.0e-4	null	ms_run[1]:scan=7505	2355.3	3	1891.02774	631.01430	K	A	407	423
PSM	WDAWNALGSLPK	-346_53484	Q9WUR2	1	Mouse_09-2020	null	[MS,MS:1001208,SEQUEST,]	7.0e-4	null	ms_run[1]:scan=11409	3519.1	2	1357.69097	679.34859	K	T	91	103
PSM	RDDGSWEVIEGYR	-346_33988	P26443	1	Mouse_09-2020	null	[MS,MS:1001208,SEQUEST,]	5.9e-3	null	ms_run[1]:scan=7510	2356.8	3	1581.73258	527.91459	R	Q	124	137
PSM	AGPWTPEAAVEHPEAVRQLHREFLR	-346_34003	O35490	1	Mouse_09-2020	null	[MS,MS:1001208,SEQUEST,]	1.0e-3	null	ms_run[1]:scan=7512	2357.4	6	2896.49481	483.58882	K	G	41	66
PSM	AINYLISGYQR	-346_34027	Q61838	1	Mouse_09-2020	null	[MS,MS:1001208,SEQUEST,]	7.0e-4	null	ms_run[1]:scan=7516	2358.6	2	1297.69133	649.34859	K	L	1016	1027
PSM	QYPYNNLYLER	-346_34064	Q9D6J5	1	Mouse_09-2020	null	[MS,MS:1001208,SEQUEST,]	2.2e-3	null	ms_run[1]:scan=7521	2360.0	2	1472.71892	736.86207	K	G	160	171
PSM	LQFWTETLPRK	-346_34076	Q63880	0	Mouse_09-2020	null	[MS,MS:1001208,SEQUEST,]	1.7e-3	null	ms_run[1]:scan=7524	2360.9	3	1418.77924	473.59787	R	Q	544	555
PSM	LQFWTETLPRK	-346_34076	Q8VCU1	0	Mouse_09-2020	null	[MS,MS:1001208,SEQUEST,]	1.7e-3	null	ms_run[1]:scan=7524	2360.9	3	1418.77924	473.59787	R	Q	544	555
PSM	SGSPGTPAYPLSDLLFQSYQER	-346_34084	Q9DBT3	1	Mouse_09-2020	null	[MS,MS:1001208,SEQUEST,]	4.9e-2	null	ms_run[1]:scan=7525	2361.2	4	2413.16543	604.04721	R	L	210	232
PSM	GILLYGPPGTGK	-346_34091	Q01853	1	Mouse_09-2020	null	[MS,MS:1001208,SEQUEST,]	7.0e-4	null	ms_run[1]:scan=7526	2361.5	2	1172.66777	586.83733	R	L	240	252
PSM	YGLAAAVFTK	-346_34121	P47738	1	Mouse_09-2020	null	[MS,MS:1001208,SEQUEST,]	7.0e-4	null	ms_run[1]:scan=7534	2363.8	2	1040.57829	520.79239	K	L	444	454
PSM	FVADGIFK	-346_34130	P62908	1	Mouse_09-2020	null	[MS,MS:1001208,SEQUEST,]	4.8e-3	null	ms_run[1]:scan=7535	2364.1	2	896.48808	448.74745	K	E	11	19
PSM	GDTVFFHPLLIHGSGR	-346_34137	O35386	1	Mouse_09-2020	null	[MS,MS:1001208,SEQUEST,]	2.8e-3	null	ms_run[1]:scan=7536	2364.4	4	1752.91933	438.98496	K	K	253	269
PSM	AYEAQTEPVLQYYQK	-346_34143	Q9WTP7	1	Mouse_09-2020	null	[MS,MS:1001208,SEQUEST,]	3.4e-3	null	ms_run[1]:scan=7538	2365.0	2	1830.89336	915.94907	K	G	175	190
PSM	FFPASADRTVIDYNGER	-346_34224	P09103	1	Mouse_09-2020	null	[MS,MS:1001208,SEQUEST,]	7.0e-4	null	ms_run[1]:scan=7553	2369.4	3	1957.94071	653.31827	K	L	447	464
PSM	LYTLVTYVPVTTFK	-346_53472	P62900	1	Mouse_09-2020	null	[MS,MS:1001208,SEQUEST,]	1.8e-2	null	ms_run[1]:scan=11407	3518.5	2	1644.92668	822.96600	K	L	102	116
PSM	LWGDRYFDPANGK	-346_33913	P58252	1	Mouse_09-2020	null	[MS,MS:1001208,SEQUEST,]	7.0e-4	null	ms_run[1]:scan=7497	2353.0	3	1538.73868	513.58440	K	S	260	273
PSM	FYPEHFLDAQGHFVK	-346_34287	A0A0R4IZY2	1	Mouse_09-2020	null	[MS,MS:1001208,SEQUEST,]	7.0e-4	null	ms_run[1]:scan=7564	2372.7	4	1834.89052	459.47824	R	E	418	433
PSM	LAALTAADRVPWAK	-346_33875	P97742	1	Mouse_09-2020	null	[MS,MS:1001208,SEQUEST,]	1.8e-2	null	ms_run[1]:scan=7490	2350.9	3	1482.84336	494.95243	K	R	380	394
PSM	LAPDYDALDVANK	-346_33815	P62751	1	Mouse_09-2020	null	[MS,MS:1001208,SEQUEST,]	7.0e-4	null	ms_run[1]:scan=7479	2347.7	2	1404.71074	702.85391	R	G	140	153
PSM	RANNTTYGLAAGLFTK	-346_33506	P24549	1	Mouse_09-2020	null	[MS,MS:1001208,SEQUEST,]	7.0e-4	null	ms_run[1]:scan=7424	2330.8	3	1697.89725	566.63717	K	L	420	436
PSM	RYFYFYNTGLQNQR	-346_33541	Q9QUR6	1	Mouse_09-2020	null	[MS,MS:1001208,SEQUEST,]	7.0e-4	null	ms_run[1]:scan=7431	2332.8	3	1869.91458	623.97255	K	L	85	99
PSM	ILIRPLYSNPPLNGAR	-346_33576	P05202	1	Mouse_09-2020	null	[MS,MS:1001208,SEQUEST,]	7.0e-4	null	ms_run[1]:scan=7440	2335.5	3	1794.04062	598.68434	K	A	310	326
PSM	LTVNDFVR	-346_33584	Q9QXX4	1	Mouse_09-2020	null	[MS,MS:1001208,SEQUEST,]	7.0e-4	null	ms_run[1]:scan=7441	2335.8	2	963.52654	482.26654	K	K	410	418
PSM	LATFPFR	-346_33604	E9Q1R2	1	Mouse_09-2020	null	[MS,MS:1001208,SEQUEST,]	2.8e-2	null	ms_run[1]:scan=7443	2336.3	2	851.47838	426.24234	R	A	58	65
PSM	RANNTTYGLAAGLFTK	-346_33618	P24549	1	Mouse_09-2020	null	[MS,MS:1001208,SEQUEST,]	1.6e-3	null	ms_run[1]:scan=7445	2336.9	2	1697.90056	849.45211	K	L	420	436
PSM	FLEEHPGGEEVLREQAGGDATENFEDVGHSTDARELSK	-346_33635	G5E850	1	Mouse_09-2020	null	[MS,MS:1001208,SEQUEST,]	7.0e-4	null	ms_run[1]:scan=7447	2337.5	6	4155.92736	693.49150	K	Y	40	78
PSM	FNSSISYDRHLWNVDVQGSK	-346_33643	Q91YI0	1	Mouse_09-2020	null	[MS,MS:1001208,SEQUEST,]	7.0e-4	null	ms_run[1]:scan=7448	2337.8	3	2352.14151	784.71710	K	Y	24	44
PSM	FLEEHPGGEEVLREQAGGDATENFEDVGHSTDARELSK	-346_33666	G5E850	1	Mouse_09-2020	null	[MS,MS:1001208,SEQUEST,]	7.0e-4	null	ms_run[1]:scan=7452	2339.0	5	4155.91474	831.98834	K	Y	40	78
PSM	LQELQVNLVR	-346_33678	P35492	1	Mouse_09-2020	null	[MS,MS:1001208,SEQUEST,]	7.0e-4	null	ms_run[1]:scan=7454	2339.6	2	1211.71111	606.35896	K	H	183	193
PSM	LSILYPATTGR	-346_33712	Q6GT24	1	Mouse_09-2020	null	[MS,MS:1001208,SEQUEST,]	7.0e-4	null	ms_run[1]:scan=7460	2341.3	2	1191.67412	596.34024	K	F	145	156
PSM	FLGVAEQLHNEGFK	-346_33721	Q8C196	1	Mouse_09-2020	null	[MS,MS:1001208,SEQUEST,]	7.0e-4	null	ms_run[1]:scan=7461	2341.6	3	1588.81272	530.27546	R	F	1374	1388
PSM	FNSSISYDRHLWNVDVQGSK	-346_33726	Q91YI0	1	Mouse_09-2020	null	[MS,MS:1001208,SEQUEST,]	7.0e-4	null	ms_run[1]:scan=7462	2342.7	4	2352.13857	588.78964	K	Y	24	44
PSM	NKLILPGLISSR	-346_33733	P17563	1	Mouse_09-2020	null	[MS,MS:1001208,SEQUEST,]	7.0e-4	null	ms_run[1]:scan=7463	2343.0	3	1310.81604	437.61000	R	Y	92	104
PSM	YRVPDVLVADPPTAR	-346_33747	Q8BHN3	1	Mouse_09-2020	null	[MS,MS:1001208,SEQUEST,]	7.0e-4	null	ms_run[1]:scan=7467	2344.2	3	1668.90689	556.97378	R	S	113	128
PSM	FLGVAEQLHNEGFK	-346_33754	Q8C196	1	Mouse_09-2020	null	[MS,MS:1001208,SEQUEST,]	7.0e-4	null	ms_run[1]:scan=7468	2344.4	2	1588.81316	794.90955	R	F	1374	1388
PSM	NKLILPGLISSR	-346_33761	P17563	1	Mouse_09-2020	null	[MS,MS:1001208,SEQUEST,]	1.0e-2	null	ms_run[1]:scan=7469	2344.7	2	1310.81645	655.91136	R	Y	92	104
PSM	DITTSVLTVNNK	-346_33800	Q9QXF8	1	Mouse_09-2020	null	[MS,MS:1001208,SEQUEST,]	7.0e-4	null	ms_run[1]:scan=7477	2347.1	2	1304.71379	652.85645	K	H	202	214
PSM	QGIQFYTQLK	-346_33807	Q9EQ20	1	Mouse_09-2020	null	[MS,MS:1001208,SEQUEST,]	2.2e-3	null	ms_run[1]:scan=7478	2347.4	2	1225.66448	613.33241	K	I	501	511
PSM	LKQIGALQL	-346_33856	Q9QUH0	1	Mouse_09-2020	null	[MS,MS:1001208,SEQUEST,]	1.6e-3	null	ms_run[1]:scan=7486	2349.7	2	983.62486	492.31603	R	0	99	108
PSM	WIPQNDLLGHPK	-346_29716	Q8R084	1	Mouse_09-2020	null	[MS,MS:1001208,SEQUEST,]	2.6e-3	null	ms_run[1]:scan=6710	2121.4	2	1417.75969	709.38297	K	K	357	369
PSM	WLPQNDLLGHPK	-346_29715	Q63886	0	Mouse_09-2020	null	[MS,MS:1001208,SEQUEST,]	2.6e-3	null	ms_run[1]:scan=6710	2121.4	2	1417.75969	709.38297	K	R	356	368
PSM	WLPQNDLLGHPK	-346_29715	Q8K169	0	Mouse_09-2020	null	[MS,MS:1001208,SEQUEST,]	2.6e-3	null	ms_run[1]:scan=6710	2121.4	2	1417.75969	709.38297	K	K	357	369
PSM	WLPQNDLLGHPK	-346_29715	Q3UEP4	0	Mouse_09-2020	null	[MS,MS:1001208,SEQUEST,]	2.6e-3	null	ms_run[1]:scan=6710	2121.4	2	1417.75969	709.38297	K	K	357	369
PSM	WLPQNDLLGHPK	-346_29715	K9J7B2	0	Mouse_09-2020	null	[MS,MS:1001208,SEQUEST,]	2.6e-3	null	ms_run[1]:scan=6710	2121.4	2	1417.75969	709.38297	K	R	352	364
PSM	LYSEFLGK	-346_29690	P10649	0	Mouse_09-2020	null	[MS,MS:1001208,SEQUEST,]	2.6e-3	null	ms_run[1]:scan=6707	2120.5	2	956.50920	478.75802	K	P	137	145
PSM	LYSEFLGK	-346_29690	D3YX76	0	Mouse_09-2020	null	[MS,MS:1001208,SEQUEST,]	2.6e-3	null	ms_run[1]:scan=6707	2120.5	2	956.50920	478.75802	K	P	103	111
PSM	NVIIWGNHSSTQYPDVNHAK	-346_24997	P14152	1	Mouse_09-2020	null	[MS,MS:1001208,SEQUEST,]	7.0e-4	null	ms_run[1]:scan=5824	1861.9	3	2280.11789	760.71005	K	K	180	200
PSM	ELSEPSSTRIYAIAK	-346_25019	Q8C196	1	Mouse_09-2020	null	[MS,MS:1001208,SEQUEST,]	3.4e-2	null	ms_run[1]:scan=5829	1863.4	3	1664.88572	555.63331	K	L	842	857
PSM	LLGELLKDNSK	-346_25030	Q93092	1	Mouse_09-2020	null	[MS,MS:1001208,SEQUEST,]	6.2e-3	null	ms_run[1]:scan=5832	1864.2	3	1229.71012	410.57484	K	A	259	270
PSM	FSTVTGESGSADTVRDPRGFAVK	-346_25046	P24270	1	Mouse_09-2020	null	[MS,MS:1001208,SEQUEST,]	1.0e-3	null	ms_run[1]:scan=5834	1864.8	4	2384.18862	596.80148	R	Y	113	136
PSM	RFGPVFTLHLGQRR	-346_25053	Q05421	1	Mouse_09-2020	null	[MS,MS:1001208,SEQUEST,]	7.0e-4	null	ms_run[1]:scan=5836	1865.4	4	1683.95656	421.74431	K	V	63	77
PSM	VIESLGATNLGK	-346_25070	Q9DCY0	1	Mouse_09-2020	null	[MS,MS:1001208,SEQUEST,]	7.0e-4	null	ms_run[1]:scan=5839	1866.3	2	1201.67851	601.34298	K	K	113	125
PSM	ALIAAQYSGAQVR	-346_25079	Q9D8N0	1	Mouse_09-2020	null	[MS,MS:1001208,SEQUEST,]	7.0e-4	null	ms_run[1]:scan=5840	1866.6	2	1347.73808	674.37260	K	L	18	31
PSM	LLGQFTLIGIPPAPR	-346_54594	P38647	1	Mouse_09-2020	null	[MS,MS:1001208,SEQUEST,]	7.0e-4	null	ms_run[1]:scan=11644	3589.0	2	1592.95317	796.97978	K	V	499	514
PSM	KYILGNPLNSGINQGPQIDKEQHNK	-346_24990	O35945	1	Mouse_09-2020	null	[MS,MS:1001208,SEQUEST,]	7.0e-4	null	ms_run[1]:scan=5823	1861.6	4	2805.46718	702.12151	K	L	329	354
PSM	ETLPAVLK	-346_25126	Q8QZR3	1	Mouse_09-2020	null	[MS,MS:1001208,SEQUEST,]	1.7e-3	null	ms_run[1]:scan=5849	1869.2	2	870.52995	435.76839	R	T	365	373
PSM	KESPDYSQRLSQVAPVLKER	-346_25165	Q9DBE0	1	Mouse_09-2020	null	[MS,MS:1001208,SEQUEST,]	7.0e-4	null	ms_run[1]:scan=5858	1871.9	4	2330.24697	583.31703	K	V	425	445
PSM	AVANYDSVEAGEKLVK	-346_25170	P51660	1	Mouse_09-2020	null	[MS,MS:1001208,SEQUEST,]	7.0e-4	null	ms_run[1]:scan=5859	1872.2	3	1692.88071	564.96495	K	A	69	85
PSM	LHFIFR	-346_25182	P35564	1	Mouse_09-2020	null	[MS,MS:1001208,SEQUEST,]	1.1e-2	null	ms_run[1]:scan=5861	1872.7	2	832.48320	416.74505	K	K	201	207
PSM	KHLEINPDHSIIETLR	-346_25215	P07901	1	Mouse_09-2020	null	[MS,MS:1001208,SEQUEST,]	7.0e-4	null	ms_run[1]:scan=5869	1875.1	4	1915.04079	479.51535	K	K	633	649
PSM	KILDSVGIEADDDRLNK	-346_25252	P99027	1	Mouse_09-2020	null	[MS,MS:1001208,SEQUEST,]	7.0e-4	null	ms_run[1]:scan=5874	1876.5	3	1900.99582	634.33733	K	I	25	42
PSM	LLLEGVENK	-346_25279	D3Z041	1	Mouse_09-2020	null	[MS,MS:1001208,SEQUEST,]	2.8e-3	null	ms_run[1]:scan=5879	1878.0	2	1014.58306	507.79513	K	T	209	218
PSM	TDLTDYLNRHYKAPR	-346_25289	Q9CZ13	1	Mouse_09-2020	null	[MS,MS:1001208,SEQUEST,]	7.0e-4	null	ms_run[1]:scan=5880	1878.3	4	1862.95058	466.49315	R	V	214	229
PSM	SSTTNGFDDGIIWATWK	-346_54580	Q8VCM7	1	Mouse_09-2020	null	[MS,MS:1001208,SEQUEST,]	4.2e-3	null	ms_run[1]:scan=11639	3587.4	2	1898.89372	949.94960	K	R	382	399
PSM	LYEIGAGTSEVR	-346_25138	Q9JHI5	1	Mouse_09-2020	null	[MS,MS:1001208,SEQUEST,]	7.0e-4	null	ms_run[1]:scan=5851	1869.8	2	1294.66533	647.83552	K	L	400	412
PSM	SLDFYTR	-346_24981	Q9CPU0	1	Mouse_09-2020	null	[MS,MS:1001208,SEQUEST,]	1.7e-3	null	ms_run[1]:scan=5821	1861.0	2	901.44194	451.22434	K	L	45	52
PSM	NYELHPDKYILK	-346_24974	F6Y6L6	1	Mouse_09-2020	null	[MS,MS:1001208,SEQUEST,]	6.1e-3	null	ms_run[1]:scan=5820	1860.8	3	1532.81202	511.60844	K	Q	213	225
PSM	WLAESIR	-346_24970	P52196	1	Mouse_09-2020	null	[MS,MS:1001208,SEQUEST,]	1.6e-3	null	ms_run[1]:scan=5819	1860.4	2	874.47862	437.74270	K	G	15	22
PSM	AVFPSIVGRPR	-346_24681	P60710	0	Mouse_09-2020	null	[MS,MS:1001208,SEQUEST,]	7.0e-4	null	ms_run[1]:scan=5767	1845.2	2	1198.70549	599.85639	R	Q	29	40
PSM	AVFPSIVGRPR	-346_24681	P68134	0	Mouse_09-2020	null	[MS,MS:1001208,SEQUEST,]	7.0e-4	null	ms_run[1]:scan=5767	1845.2	2	1198.70549	599.85639	R	Q	31	42
PSM	TLNVKPLVTHRFPLEK	-346_24687	Q64442	1	Mouse_09-2020	null	[MS,MS:1001208,SEQUEST,]	7.0e-4	null	ms_run[1]:scan=5768	1845.5	4	1892.11233	473.78336	K	V	315	331
PSM	AGNLGGGVVTIER	-346_24694	P67984	1	Mouse_09-2020	null	[MS,MS:1001208,SEQUEST,]	7.0e-4	null	ms_run[1]:scan=5769	1845.8	2	1242.68083	621.84368	K	K	53	66
PSM	QGIPGPKPLPFLGTVLNYYK	-346_54661	Q64459	0	Mouse_09-2020	null	[MS,MS:1001208,SEQUEST,]	4.6e-3	null	ms_run[1]:scan=11657	3593.0	3	2202.23655	734.74890	K	L	36	56
PSM	QGIPGPKPLPFLGTVLNYYK	-346_54661	Q64481	0	Mouse_09-2020	null	[MS,MS:1001208,SEQUEST,]	4.6e-3	null	ms_run[1]:scan=11657	3593.0	3	2202.23655	734.74890	K	L	36	56
PSM	SEDYAFPTYADRR	-346_24745	P19783	1	Mouse_09-2020	null	[MS,MS:1001208,SEQUEST,]	7.0e-4	null	ms_run[1]:scan=5778	1848.4	3	1590.71756	530.91095	K	Y	30	43
PSM	INLIYSR	-346_24755	O35459	1	Mouse_09-2020	null	[MS,MS:1001208,SEQUEST,]	1.7e-3	null	ms_run[1]:scan=5781	1849.3	2	878.51036	439.75835	K	H	276	283
PSM	EGSFYTLR	-346_24778	Q63886	1	Mouse_09-2020	null	[MS,MS:1001208,SEQUEST,]	3.2e-3	null	ms_run[1]:scan=5784	1850.2	2	972.47899	486.74290	K	F	72	80
PSM	ALGVNTVGAQTLK	-346_24783	Q8VBT2	1	Mouse_09-2020	null	[MS,MS:1001208,SEQUEST,]	7.0e-4	null	ms_run[1]:scan=5785	1850.5	2	1271.73332	636.36953	K	F	222	235
PSM	YTQKAPQVSTPTLVEAAR	-346_24792	P07724	1	Mouse_09-2020	null	[MS,MS:1001208,SEQUEST,]	1.6e-3	null	ms_run[1]:scan=5787	1851.1	2	1960.05364	980.52855	R	L	435	453
PSM	DLDRIAGQVAAANK	-346_24805	Q9CZX8	1	Mouse_09-2020	null	[MS,MS:1001208,SEQUEST,]	7.0e-4	null	ms_run[1]:scan=5789	1851.7	3	1441.77655	481.26344	R	H	130	144
PSM	TANSLLWK	-346_24811	Q8VCT4	1	Mouse_09-2020	null	[MS,MS:1001208,SEQUEST,]	7.0e-4	null	ms_run[1]:scan=5791	1852.3	2	932.52025	466.76363	K	Y	375	383
PSM	IIGIDINKDKFAK	-346_24821	P28474	1	Mouse_09-2020	null	[MS,MS:1001208,SEQUEST,]	1.9e-2	null	ms_run[1]:scan=5793	1852.8	3	1474.86298	492.29245	R	K	219	232
PSM	SALRPSGLRLGTPALTSR	-346_24828	G3UZ26	1	Mouse_09-2020	null	[MS,MS:1001208,SEQUEST,]	7.0e-4	null	ms_run[1]:scan=5794	1853.1	4	1853.07314	464.02335	K	L	349	367
PSM	TLNVKPLVTHRFPLEK	-346_24891	Q64442	1	Mouse_09-2020	null	[MS,MS:1001208,SEQUEST,]	7.0e-4	null	ms_run[1]:scan=5804	1856.1	3	1892.11081	631.37539	K	V	315	331
PSM	TVYSILR	-346_24906	Q6ZWX6	1	Mouse_09-2020	null	[MS,MS:1001208,SEQUEST,]	2.6e-2	null	ms_run[1]:scan=5806	1856.6	2	851.49834	426.25290	K	V	107	114
PSM	FVSISDLFVPK	-346_54643	Q61598	1	Mouse_09-2020	null	[MS,MS:1001208,SEQUEST,]	1.7e-3	null	ms_run[1]:scan=11653	3591.8	2	1251.69902	626.35281	K	L	380	391
PSM	ATDFVVPGPGK	-346_24942	O88844	1	Mouse_09-2020	null	[MS,MS:1001208,SEQUEST,]	7.0e-4	null	ms_run[1]:scan=5813	1858.7	2	1087.57952	544.29276	R	E	141	152
PSM	LVQAFQYTDK	-346_24947	O08807	1	Mouse_09-2020	null	[MS,MS:1001208,SEQUEST,]	1.7e-3	null	ms_run[1]:scan=5814	1859.0	2	1212.62688	606.81660	R	G	234	244
PSM	TWNDPSVQQDIK	-346_24966	P20029	1	Mouse_09-2020	null	[MS,MS:1001208,SEQUEST,]	7.0e-4	null	ms_run[1]:scan=5818	1860.2	2	1430.69219	715.84916	R	L	103	115
PSM	LITPAVVSER	-346_25314	A0A1L1SQA8	1	Mouse_09-2020	null	[MS,MS:1001208,SEQUEST,]	4.6e-3	null	ms_run[1]:scan=5884	1879.4	2	1084.63628	542.82168	K	K	35	45
PSM	NHLPVPNLDPHTYR	-346_25324	Q8R086	1	Mouse_09-2020	null	[MS,MS:1001208,SEQUEST,]	1.7e-3	null	ms_run[1]:scan=5886	1880.0	3	1672.85538	558.28999	R	H	219	233
PSM	IFINNEWHNSVSGK	-346_25331	P24549	1	Mouse_09-2020	null	[MS,MS:1001208,SEQUEST,]	7.0e-4	null	ms_run[1]:scan=5888	1880.6	3	1644.81314	548.94248	K	F	23	37
PSM	VHLTGINVNPNALFPPVEFPAPR	-346_54571	P19096	1	Mouse_09-2020	null	[MS,MS:1001208,SEQUEST,]	7.0e-4	null	ms_run[1]:scan=11636	3586.6	3	2499.35282	833.78841	K	T	803	826
PSM	AAWGKIGGHGAEYGAEALER	-346_25906	Q91VB8	1	Mouse_09-2020	null	[MS,MS:1001208,SEQUEST,]	7.0e-4	null	ms_run[1]:scan=5990	1910.6	4	2043.00503	511.50652	K	F	13	33
PSM	LWSTFHRPELVR	-346_25937	Q91WT7	1	Mouse_09-2020	null	[MS,MS:1001208,SEQUEST,]	7.0e-4	null	ms_run[1]:scan=5997	1912.6	3	1540.83908	514.28429	K	C	85	97
PSM	FLQEKGPSVDWGK	-346_25946	Q91ZJ5	1	Mouse_09-2020	null	[MS,MS:1001208,SEQUEST,]	7.0e-4	null	ms_run[1]:scan=5998	1912.9	3	1490.76514	497.59279	R	Q	65	78
PSM	TQFGDKIHNFGVIQEK	-346_25960	P50544	1	Mouse_09-2020	null	[MS,MS:1001208,SEQUEST,]	7.0e-4	null	ms_run[1]:scan=6000	1913.5	4	1860.96010	465.99553	R	A	368	384
PSM	WSTPSGASWK	-346_26011	Q9DBM2	1	Mouse_09-2020	null	[MS,MS:1001208,SEQUEST,]	4.9e-3	null	ms_run[1]:scan=6014	1917.6	2	1106.52812	553.76691	K	A	279	289
PSM	SFTVTELR	-346_26020	Q99KR3	1	Mouse_09-2020	null	[MS,MS:1001208,SEQUEST,]	2.2e-3	null	ms_run[1]:scan=6015	1917.9	2	952.51097	476.75855	K	M	235	243
PSM	NIVVGFAR	-346_26035	E9Q1J7	1	Mouse_09-2020	null	[MS,MS:1001208,SEQUEST,]	3.2e-3	null	ms_run[1]:scan=6018	1918.8	2	875.51055	438.25852	K	N	304	312
PSM	VISLSGEHSIIGR	-346_26040	P08228	1	Mouse_09-2020	null	[MS,MS:1001208,SEQUEST,]	1.0e-3	null	ms_run[1]:scan=6019	1919.1	3	1367.76514	456.59290	R	M	104	117
PSM	IGYPAPNFK	-346_26056	P35700	1	Mouse_09-2020	null	[MS,MS:1001208,SEQUEST,]	8.0e-3	null	ms_run[1]:scan=6023	1920.3	2	1006.53551	503.77146	K	T	8	17
PSM	DSQGNLFRNVLKEK	-346_26061	Q91Y97	1	Mouse_09-2020	null	[MS,MS:1001208,SEQUEST,]	7.0e-4	null	ms_run[1]:scan=6024	1920.5	3	1647.88126	549.96528	K	I	88	102
PSM	KYVLGNPLTPGINQGPQIDKEQHDK	-346_26071	P24549	1	Mouse_09-2020	null	[MS,MS:1001208,SEQUEST,]	7.0e-4	null	ms_run[1]:scan=6026	1921.1	4	2789.45962	698.11997	K	L	329	354
PSM	GILLYGTK	-346_26080	P50544	1	Mouse_09-2020	null	[MS,MS:1001208,SEQUEST,]	2.3e-2	null	ms_run[1]:scan=6028	1921.7	2	864.51897	432.76310	K	Q	189	197
PSM	ALGLSNFNSR	-346_26094	Q9JII6	1	Mouse_09-2020	null	[MS,MS:1001208,SEQUEST,]	4.9e-3	null	ms_run[1]:scan=6031	1922.6	2	1078.56340	539.78563	K	I	158	168
PSM	ANAIAWALAQIPQK	-346_54553	Q8K169	0	Mouse_09-2020	null	[MS,MS:1001208,SEQUEST,]	7.0e-4	null	ms_run[1]:scan=11633	3585.7	2	1494.84343	747.92500	K	L	322	336
PSM	ANAIAWALAQIPQK	-346_54553	Q3UEP4	0	Mouse_09-2020	null	[MS,MS:1001208,SEQUEST,]	7.0e-4	null	ms_run[1]:scan=11633	3585.7	2	1494.84343	747.92500	K	L	322	336
PSM	LLLPWLEAR	-346_54539	Q68FD5	1	Mouse_09-2020	null	[MS,MS:1001208,SEQUEST,]	2.6e-3	null	ms_run[1]:scan=11627	3583.9	2	1110.66667	555.83713	K	H	857	866
PSM	AWLLGLLR	-346_54512	Q9QXF8	1	Mouse_09-2020	null	[MS,MS:1001208,SEQUEST,]	7.0e-4	null	ms_run[1]:scan=11622	3582.4	2	941.59288	471.30019	K	H	47	55
PSM	YRALLSPTFTSGK	-346_26152	Q64459	1	Mouse_09-2020	null	[MS,MS:1001208,SEQUEST,]	7.0e-4	null	ms_run[1]:scan=6039	1924.9	3	1440.78421	480.93303	R	K	129	142
PSM	FLVGPDGVPVRR	-346_26160	P11352	1	Mouse_09-2020	null	[MS,MS:1001208,SEQUEST,]	2.6e-3	null	ms_run[1]:scan=6042	1925.8	3	1311.75776	437.92258	K	S	165	177
PSM	AGPNIYELR	-346_26207	O55125	1	Mouse_09-2020	null	[MS,MS:1001208,SEQUEST,]	7.0e-4	null	ms_run[1]:scan=6051	1928.5	2	1032.54753	516.77727	R	Y	180	189
PSM	LYDAYELK	-346_25890	P48036	1	Mouse_09-2020	null	[MS,MS:1001208,SEQUEST,]	1.7e-3	null	ms_run[1]:scan=5987	1909.7	2	1014.51592	507.76076	R	A	88	96
PSM	HVLQQFADNDVSRFK	-346_24676	P51660	1	Mouse_09-2020	null	[MS,MS:1001208,SEQUEST,]	7.0e-4	null	ms_run[1]:scan=5766	1844.9	3	1803.91275	601.97607	R	I	542	557
PSM	INFDKYHPGYFGK	-346_25885	P14115	1	Mouse_09-2020	null	[MS,MS:1001208,SEQUEST,]	7.0e-4	null	ms_run[1]:scan=5986	1909.4	3	1585.77866	529.26478	R	G	43	56
PSM	VIQGSLDSLPQAVRK	-346_25846	Q9Z2V4	1	Mouse_09-2020	null	[MS,MS:1001208,SEQUEST,]	1.7e-3	null	ms_run[1]:scan=5980	1907.6	3	1610.92307	537.64566	K	V	15	30
PSM	DFIDYYLIK	-346_54568	Q64458	1	Mouse_09-2020	null	[MS,MS:1001208,SEQUEST,]	7.0e-4	null	ms_run[1]:scan=11635	3586.3	2	1189.61406	595.31061	R	K	262	271
PSM	NEEILNSLK	-346_25368	P11352	1	Mouse_09-2020	null	[MS,MS:1001208,SEQUEST,]	7.0e-4	null	ms_run[1]:scan=5893	1882.1	2	1059.56706	530.28767	K	V	87	96
PSM	EYWQNLR	-346_25501	O35490	1	Mouse_09-2020	null	[MS,MS:1001208,SEQUEST,]	2.8e-2	null	ms_run[1]:scan=5918	1889.4	2	1008.48955	504.74852	K	A	350	357
PSM	RFLEEATRVSQEHPVVLTK	-346_25509	Q8C196	1	Mouse_09-2020	null	[MS,MS:1001208,SEQUEST,]	7.0e-4	null	ms_run[1]:scan=5920	1890.0	4	2239.21914	560.56029	K	V	1150	1169
PSM	GWYQYDKPLGR	-346_25591	Q9DBM2	1	Mouse_09-2020	null	[MS,MS:1001208,SEQUEST,]	3.2e-3	null	ms_run[1]:scan=5934	1894.1	3	1382.69730	461.56657	K	H	573	584
PSM	LYDIDVAK	-346_25610	P62751	1	Mouse_09-2020	null	[MS,MS:1001208,SEQUEST,]	1.7e-3	null	ms_run[1]:scan=5938	1895.3	2	936.50511	468.75548	K	N	116	124
PSM	ESYSVYVYK	-346_25616	Q64475	1	Mouse_09-2020	null	[MS,MS:1001208,SEQUEST,]	1.7e-3	null	ms_run[1]:scan=5939	1895.6	2	1137.54753	569.27677	K	L	36	45
PSM	GLDPARVNVPVIGGHAGK	-346_25645	P08249	1	Mouse_09-2020	null	[MS,MS:1001208,SEQUEST,]	4.9e-3	null	ms_run[1]:scan=5944	1897.0	4	1756.98476	440.00088	K	I	186	204
PSM	VSVISVEEPPQR	-346_25661	Q9DCW4	1	Mouse_09-2020	null	[MS,MS:1001208,SEQUEST,]	7.0e-4	null	ms_run[1]:scan=5948	1898.2	2	1339.72258	670.36444	K	A	222	234
PSM	LISEVIGER	-346_25667	E0CXN5	1	Mouse_09-2020	null	[MS,MS:1001208,SEQUEST,]	7.0e-4	null	ms_run[1]:scan=5949	1898.5	2	1015.57842	508.29276	K	G	108	117
PSM	LYIDSYEKDVAK	-346_25676	Q9D0F9	1	Mouse_09-2020	null	[MS,MS:1001208,SEQUEST,]	1.6e-3	null	ms_run[1]:scan=5950	1898.8	3	1443.73679	481.91705	R	N	516	528
PSM	GNIYSLNEGYAK	-346_25695	Q9QXD6	1	Mouse_09-2020	null	[MS,MS:1001208,SEQUEST,]	7.0e-4	null	ms_run[1]:scan=5953	1899.7	2	1328.65007	664.82769	K	F	207	219
PSM	QATKDAGQISGLNVLR	-346_25700	P38647	1	Mouse_09-2020	null	[MS,MS:1001208,SEQUEST,]	7.0e-4	null	ms_run[1]:scan=5954	1900.0	3	1670.91959	557.64432	R	I	203	219
PSM	LDLLGNPK	-346_25723	Q8VCT4	1	Mouse_09-2020	null	[MS,MS:1001208,SEQUEST,]	7.0e-4	null	ms_run[1]:scan=5959	1901.5	2	869.50945	435.25819	K	S	305	313
PSM	GLAPEQPVTLR	-346_25736	O55137	1	Mouse_09-2020	null	[MS,MS:1001208,SEQUEST,]	7.0e-4	null	ms_run[1]:scan=5961	1902.0	2	1180.66850	590.83786	R	V	25	36
PSM	FLTATSLAR	-346_25760	Q9WVM8	1	Mouse_09-2020	null	[MS,MS:1001208,SEQUEST,]	1.3e-3	null	ms_run[1]:scan=5967	1903.8	2	979.55797	490.28219	R	P	6	15
PSM	GWYQYDKPLGR	-346_25779	Q9DBM2	1	Mouse_09-2020	null	[MS,MS:1001208,SEQUEST,]	7.0e-4	null	ms_run[1]:scan=5970	1904.7	2	1382.68572	691.84622	K	H	573	584
PSM	GAWSNVLR	-346_25828	P51881	1	Mouse_09-2020	null	[MS,MS:1001208,SEQUEST,]	1.7e-3	null	ms_run[1]:scan=5978	1907.1	2	902.48454	451.74578	K	M	273	281
PSM	YGVSGYPTLK	-346_25838	P27773	1	Mouse_09-2020	null	[MS,MS:1001208,SEQUEST,]	7.0e-4	null	ms_run[1]:scan=5979	1907.3	2	1084.56792	542.78731	K	F	95	105
PSM	IFHVNWFRK	-346_25878	Q9Z2V4	1	Mouse_09-2020	null	[MS,MS:1001208,SEQUEST,]	4.9e-3	null	ms_run[1]:scan=5985	1909.1	3	1246.68528	416.23298	K	K	511	520
PSM	QLGGYVATIGTK	-346_26213	Q64374	1	Mouse_09-2020	null	[MS,MS:1001208,SEQUEST,]	7.0e-4	null	ms_run[1]:scan=6052	1928.8	2	1207.66850	604.33770	R	C	65	77
PSM	TALLGLTK	-346_24661	Q99LB2	1	Mouse_09-2020	null	[MS,MS:1001208,SEQUEST,]	5.9e-3	null	ms_run[1]:scan=5764	1844.3	2	816.51909	408.76310	K	F	188	196
PSM	SQIHDIVLVGGSTR	-346_23220	P63017	1	Mouse_09-2020	null	[MS,MS:1001208,SEQUEST,]	7.0e-4	null	ms_run[1]:scan=5509	1769.4	3	1481.80753	494.60721	K	P	329	343
PSM	ILDSLDRNLR	-346_23226	G3X9Y6	1	Mouse_09-2020	null	[MS,MS:1001208,SEQUEST,]	2.3e-2	null	ms_run[1]:scan=5510	1769.6	3	1214.68595	405.56657	K	A	295	305
PSM	FPALTPEQK	-346_23249	Q91Y97	1	Mouse_09-2020	null	[MS,MS:1001208,SEQUEST,]	1.7e-3	null	ms_run[1]:scan=5513	1770.5	2	1030.55705	515.78202	R	E	5	14
PSM	QISQAYEVLADSKK	-346_23267	P63037	1	Mouse_09-2020	null	[MS,MS:1001208,SEQUEST,]	1.3e-3	null	ms_run[1]:scan=5516	1771.4	3	1579.83414	527.28239	K	E	47	61
PSM	WLPQNDLLGHPKTR	-346_23291	Q63886	0	Mouse_09-2020	null	[MS,MS:1001208,SEQUEST,]	7.0e-4	null	ms_run[1]:scan=5521	1772.9	4	1674.90859	419.48232	K	F	356	370
PSM	WLPQNDLLGHPKTR	-346_23291	K9J7B2	0	Mouse_09-2020	null	[MS,MS:1001208,SEQUEST,]	7.0e-4	null	ms_run[1]:scan=5521	1772.9	4	1674.90859	419.48232	K	F	352	366
PSM	AINQGGLTSVAVR	-346_23299	Q9QUM9	1	Mouse_09-2020	null	[MS,MS:1001208,SEQUEST,]	7.0e-4	null	ms_run[1]:scan=5522	1773.2	2	1285.72234	643.36478	K	K	31	44
PSM	DLLFRDDTK	-346_23335	Q921I1	1	Mouse_09-2020	null	[MS,MS:1001208,SEQUEST,]	2.4e-3	null	ms_run[1]:scan=5528	1774.9	2	1122.57903	561.79312	K	F	646	655
PSM	KAFSGYLGPDESKWK	-346_23368	Q9R0P3	1	Mouse_09-2020	null	[MS,MS:1001208,SEQUEST,]	7.0e-4	null	ms_run[1]:scan=5534	1776.7	3	1712.86649	571.62627	K	Y	186	201
PSM	AIGSASEGAQSSLQEVYHK	-346_23206	Q9Z2U1	1	Mouse_09-2020	null	[MS,MS:1001208,SEQUEST,]	4.6e-3	null	ms_run[1]:scan=5506	1768.5	3	1961.95786	654.65695	R	M	169	188
PSM	VGGVQSLGGTGALR	-346_23374	P05201	1	Mouse_09-2020	null	[MS,MS:1001208,SEQUEST,]	7.0e-4	null	ms_run[1]:scan=5535	1777.0	2	1271.70781	636.35695	R	G	101	115
PSM	AVVGVVAGGGRIDKPILK	-346_23393	P62918	1	Mouse_09-2020	null	[MS,MS:1001208,SEQUEST,]	4.6e-3	null	ms_run[1]:scan=5538	1777.9	4	1749.07644	438.02409	R	G	164	182
PSM	DSSRLPSEGPQPAHVVVGDVR	-346_23400	Q923D2	1	Mouse_09-2020	null	[MS,MS:1001208,SEQUEST,]	7.0e-4	null	ms_run[1]:scan=5539	1778.2	4	2202.13100	551.28700	R	A	36	57
PSM	GLNSDSVTEETLR	-346_23430	Q8C196	1	Mouse_09-2020	null	[MS,MS:1001208,SEQUEST,]	7.0e-4	null	ms_run[1]:scan=5544	1779.6	2	1420.69292	710.84935	K	A	893	906
PSM	AAYQVAALPR	-346_23460	P52760	1	Mouse_09-2020	null	[MS,MS:1001208,SEQUEST,]	2.0e-3	null	ms_run[1]:scan=5551	1781.7	2	1059.59941	530.30092	R	S	108	118
PSM	TAWTFSR	-346_23469	Q9CPU0	1	Mouse_09-2020	null	[MS,MS:1001208,SEQUEST,]	1.5e-2	null	ms_run[1]:scan=5552	1782.0	2	868.43443	434.71923	K	A	89	96
PSM	EFADSLGVPFLETSAK	-346_54859	Q9D1G1	1	Mouse_09-2020	null	[MS,MS:1001208,SEQUEST,]	4.4e-2	null	ms_run[1]:scan=11700	3605.9	2	1710.86052	855.93288	K	A	138	154
PSM	NGRVSVVLGGDHSLAVGSISGHAR	-346_23508	Q61176	1	Mouse_09-2020	null	[MS,MS:1001208,SEQUEST,]	7.0e-4	null	ms_run[1]:scan=5560	1784.4	4	2345.24184	587.06627	K	H	90	114
PSM	LTFDSSFSPNTGKK	-346_23524	Q60932	1	Mouse_09-2020	null	[MS,MS:1001208,SEQUEST,]	1.6e-3	null	ms_run[1]:scan=5562	1784.9	3	1528.76328	510.25958	K	A	110	124
PSM	VGLKAPGIIPR	-346_23386	Q03265	1	Mouse_09-2020	null	[MS,MS:1001208,SEQUEST,]	7.0e-4	null	ms_run[1]:scan=5537	1777.6	2	1120.72112	560.86368	R	S	172	183
PSM	ALEVLVAK	-346_23181	Q9JII6	1	Mouse_09-2020	null	[MS,MS:1001208,SEQUEST,]	7.0e-4	null	ms_run[1]:scan=5502	1767.3	2	842.53472	421.77093	K	L	146	154
PSM	LVIITAGAR	-346_23165	A0A1B0GSR9	1	Mouse_09-2020	null	[MS,MS:1001208,SEQUEST,]	7.0e-4	null	ms_run[1]:scan=5500	1766.7	2	913.58287	457.29510	K	Q	74	83
PSM	GQIEVAFR	-346_23141	P35492	1	Mouse_09-2020	null	[MS,MS:1001208,SEQUEST,]	4.4e-3	null	ms_run[1]:scan=5494	1765.0	2	919.49993	460.25343	R	R	360	368
PSM	LYPVVPTNSR	-346_22686	Q9DBG1	1	Mouse_09-2020	null	[MS,MS:1001208,SEQUEST,]	4.6e-3	null	ms_run[1]:scan=5406	1739.3	2	1145.63176	573.31931	R	I	398	408
PSM	VAVNILNNGR	-346_22705	P50544	1	Mouse_09-2020	null	[MS,MS:1001208,SEQUEST,]	7.0e-4	null	ms_run[1]:scan=5409	1740.1	2	1069.61162	535.30927	K	G	333	343
PSM	LQNLQLQPGKAKL	-346_22718	P32020	1	Mouse_09-2020	null	[MS,MS:1001208,SEQUEST,]	7.0e-4	null	ms_run[1]:scan=5411	1740.7	2	1450.87432	725.94065	K	0	535	548
PSM	SVSDYDGKLSSFK	-346_22725	P09103	1	Mouse_09-2020	null	[MS,MS:1001208,SEQUEST,]	2.4e-2	null	ms_run[1]:scan=5412	1741.0	3	1432.69544	478.23667	K	A	266	279
PSM	IFYTTTPVK	-346_22739	Q99KR3	1	Mouse_09-2020	null	[MS,MS:1001208,SEQUEST,]	2.4e-3	null	ms_run[1]:scan=5416	1742.2	2	1069.59270	535.30005	K	W	274	283
PSM	NYTDNELEKITR	-346_22763	P26443	1	Mouse_09-2020	null	[MS,MS:1001208,SEQUEST,]	1.7e-3	null	ms_run[1]:scan=5420	1743.3	3	1495.73938	499.25109	K	F	192	204
PSM	FFIDQSK	-346_22780	Q9CQN1	1	Mouse_09-2020	null	[MS,MS:1001208,SEQUEST,]	2.6e-3	null	ms_run[1]:scan=5425	1744.8	2	884.45165	442.72926	K	D	427	434
PSM	QLETILNKPGLK	-346_22792	Q91WT7	1	Mouse_09-2020	null	[MS,MS:1001208,SEQUEST,]	7.0e-4	null	ms_run[1]:scan=5427	1745.4	3	1353.80994	451.94153	R	K	172	184
PSM	FTTKRPNTFF	-346_22860	P62717	1	Mouse_09-2020	null	[MS,MS:1001208,SEQUEST,]	4.6e-3	null	ms_run[1]:scan=5439	1748.9	3	1258.65735	420.22415	R	0	167	177
PSM	NAGVEGSLIVEK	-346_22876	P63038	1	Mouse_09-2020	null	[MS,MS:1001208,SEQUEST,]	7.0e-4	null	ms_run[1]:scan=5443	1750.1	2	1215.65825	608.33261	K	L	482	494
PSM	VEREIDGGLETLR	-346_22884	Q9DCW4	1	Mouse_09-2020	null	[MS,MS:1001208,SEQUEST,]	7.0e-4	null	ms_run[1]:scan=5445	1750.6	3	1486.78598	496.26685	K	K	162	175
PSM	GQVYILGR	-346_22924	P16460	1	Mouse_09-2020	null	[MS,MS:1001208,SEQUEST,]	1.4e-2	null	ms_run[1]:scan=5453	1753.0	2	905.52019	453.26380	K	S	356	364
PSM	VLQATVVAVGSGGK	-346_22972	Q64433	1	Mouse_09-2020	null	[MS,MS:1001208,SEQUEST,]	7.0e-4	null	ms_run[1]:scan=5462	1755.6	2	1285.74822	643.37735	K	K	41	55
PSM	RIERELAEAQDDSILK	-346_22982	Q06185	1	Mouse_09-2020	null	[MS,MS:1001208,SEQUEST,]	7.0e-4	null	ms_run[1]:scan=5464	1756.2	4	1885.99734	472.25490	K	0	56	72
PSM	AYGIESHVLSPAETK	-346_23023	Q99LB7	1	Mouse_09-2020	null	[MS,MS:1001208,SEQUEST,]	7.0e-4	null	ms_run[1]:scan=5472	1758.5	3	1601.81650	534.61051	K	L	175	190
PSM	NRYFPAFEK	-346_23087	P30115	1	Mouse_09-2020	null	[MS,MS:1001208,SEQUEST,]	1.3e-2	null	ms_run[1]:scan=5483	1761.8	2	1171.58940	586.29837	R	L	130	139
PSM	LEEEALRRKER	-346_23092	Q8R344	1	Mouse_09-2020	null	[MS,MS:1001208,SEQUEST,]	2.0e-2	null	ms_run[1]:scan=5484	1762.0	3	1428.79483	476.93543	R	K	11	22
PSM	TFTTQETITNAETAK	-346_23096	P06745	1	Mouse_09-2020	null	[MS,MS:1001208,SEQUEST,]	2.8e-2	null	ms_run[1]:scan=5485	1762.3	2	1655.81206	828.40977	K	W	212	227
PSM	ANVAKPGLVDDFEK	-346_23130	Q9DCX2	1	Mouse_09-2020	null	[MS,MS:1001208,SEQUEST,]	7.0e-4	null	ms_run[1]:scan=5492	1764.4	3	1502.78556	501.59983	R	Y	59	73
PSM	NFAAELAPK	-346_23549	Q99LB2	1	Mouse_09-2020	null	[MS,MS:1001208,SEQUEST,]	1.7e-3	null	ms_run[1]:scan=5567	1786.4	2	960.51555	480.76109	K	I	196	205
PSM	LFIVGSNSSSSTR	-346_23560	F6VNW5	1	Mouse_09-2020	null	[MS,MS:1001208,SEQUEST,]	7.0e-4	null	ms_run[1]:scan=5569	1787.0	2	1354.69805	677.85170	K	A	39	52
PSM	SRVVGNPFDSRTEQGPQVDETQFKK	-346_23569	P47738	1	Mouse_09-2020	null	[MS,MS:1001208,SEQUEST,]	7.0e-4	null	ms_run[1]:scan=5571	1787.6	4	2849.41860	713.10987	K	L	347	372
PSM	KELSEIAQRIVANGK	-346_23658	Q91Y97	1	Mouse_09-2020	null	[MS,MS:1001208,SEQUEST,]	7.0e-4	null	ms_run[1]:scan=5587	1792.3	3	1655.95163	552.65282	K	I	14	29
PSM	KGERADLIAYLK	-346_24371	P62897	1	Mouse_09-2020	null	[MS,MS:1001208,SEQUEST,]	6.6e-3	null	ms_run[1]:scan=5714	1829.7	3	1376.78958	459.60139	K	A	89	101
PSM	KVISTTKAPAAIGPYSQAVQVDR	-346_24386	P52760	1	Mouse_09-2020	null	[MS,MS:1001208,SEQUEST,]	7.0e-4	null	ms_run[1]:scan=5716	1830.2	4	2400.32338	600.83659	R	I	7	30
PSM	AVYIFAK	-346_24394	G3UYJ7	1	Mouse_09-2020	null	[MS,MS:1001208,SEQUEST,]	7.7e-3	null	ms_run[1]:scan=5717	1830.5	2	811.47136	406.23926	R	N	15	22
PSM	SSRYIATPIFSK	-346_24397	P10649	1	Mouse_09-2020	null	[MS,MS:1001208,SEQUEST,]	7.0e-4	null	ms_run[1]:scan=5719	1831.1	3	1369.74781	457.25399	K	A	200	212
PSM	GLLFSASK	-346_24404	Q99J08	1	Mouse_09-2020	null	[MS,MS:1001208,SEQUEST,]	1.1e-2	null	ms_run[1]:scan=5720	1831.4	2	822.47240	411.73963	K	D	110	118
PSM	LGTAAIQGAIEK	-346_24439	Q8QZT1	1	Mouse_09-2020	null	[MS,MS:1001208,SEQUEST,]	7.0e-4	null	ms_run[1]:scan=5727	1833.5	2	1171.66863	586.33770	K	G	64	76
PSM	LTILYTK	-346_24460	Q9CPP6	1	Mouse_09-2020	null	[MS,MS:1001208,SEQUEST,]	1.0e-2	null	ms_run[1]:scan=5730	1834.4	2	851.52410	426.26548	R	L	24	31
PSM	KVNLAELFKGK	-346_24469	G3UZJ4	1	Mouse_09-2020	null	[MS,MS:1001208,SEQUEST,]	7.0e-4	null	ms_run[1]:scan=5731	1834.7	3	1246.75238	416.25545	K	G	71	82
PSM	AGLEQGSDAGYLAESQK	-346_24490	Q8BMS1	1	Mouse_09-2020	null	[MS,MS:1001208,SEQUEST,]	7.0e-4	null	ms_run[1]:scan=5734	1835.5	2	1723.81401	862.41031	K	G	310	327
PSM	TYFQGSLPAR	-346_24497	P52760	1	Mouse_09-2020	null	[MS,MS:1001208,SEQUEST,]	7.0e-4	null	ms_run[1]:scan=5736	1836.1	2	1139.58537	570.29583	K	A	98	108
PSM	AIQGWLK	-346_24507	Q8VC30	1	Mouse_09-2020	null	[MS,MS:1001208,SEQUEST,]	1.0e-2	null	ms_run[1]:scan=5737	1836.4	2	815.47814	408.24234	K	G	414	421
PSM	AGDLGVDLTSK	-346_24517	Q9DCW4	1	Mouse_09-2020	null	[MS,MS:1001208,SEQUEST,]	7.0e-4	null	ms_run[1]:scan=5738	1836.7	2	1075.56413	538.28513	K	S	211	222
PSM	ASYISSAQLDQPDPGAVAAAAIFR	-346_54683	Q8VC30	1	Mouse_09-2020	null	[MS,MS:1001208,SEQUEST,]	7.0e-4	null	ms_run[1]:scan=11662	3594.5	3	2419.22477	807.07992	R	I	544	568
PSM	SSRYIATPIFSK	-346_24532	P10649	1	Mouse_09-2020	null	[MS,MS:1001208,SEQUEST,]	1.6e-3	null	ms_run[1]:scan=5740	1837.3	2	1369.74932	685.37735	K	A	200	212
PSM	IGGIGTVPVGR	-346_24559	P10126	1	Mouse_09-2020	null	[MS,MS:1001208,SEQUEST,]	7.0e-4	null	ms_run[1]:scan=5746	1839.1	2	1025.61101	513.30874	K	E	256	267
PSM	TDFAPQLQSLNKK	-346_24575	Q8R164	1	Mouse_09-2020	null	[MS,MS:1001208,SEQUEST,]	1.6e-2	null	ms_run[1]:scan=5748	1839.6	3	1489.80246	497.27182	K	F	75	88
PSM	SQAPVYFYEFQHLSSFIK	-346_54676	Q8QZR3	1	Mouse_09-2020	null	[MS,MS:1001208,SEQUEST,]	3.2e-3	null	ms_run[1]:scan=11661	3594.2	3	2191.08396	731.03347	R	V	428	446
PSM	YAAELHLVHWNTK	-346_24585	P00920	1	Mouse_09-2020	null	[MS,MS:1001208,SEQUEST,]	2.6e-3	null	ms_run[1]:scan=5750	1840.2	3	1581.81992	527.94393	K	G	114	127
PSM	YTQKAPQVSTPTLVEAAR	-346_24604	P07724	1	Mouse_09-2020	null	[MS,MS:1001208,SEQUEST,]	7.0e-4	null	ms_run[1]:scan=5754	1841.4	3	1960.04990	654.02146	R	L	435	453
PSM	KSQIFSTASDNQPTVTIK	-346_24355	P20029	1	Mouse_09-2020	null	[MS,MS:1001208,SEQUEST,]	7.0e-4	null	ms_run[1]:scan=5710	1828.5	3	1965.02982	655.68110	K	Y	448	466
PSM	SPAQILLR	-346_24671	Q9JII6	1	Mouse_09-2020	null	[MS,MS:1001208,SEQUEST,]	7.0e-4	null	ms_run[1]:scan=5765	1844.6	2	897.55162	449.27945	R	Q	244	252
PSM	QYYIGDVHPSDLKPK	-346_24314	Q9CQX2	1	Mouse_09-2020	null	[MS,MS:1001208,SEQUEST,]	7.0e-4	null	ms_run[1]:scan=5703	1826.4	4	1759.90261	440.73080	K	D	89	104
PSM	LYYFNGR	-346_24278	P24472	1	Mouse_09-2020	null	[MS,MS:1001208,SEQUEST,]	2.2e-3	null	ms_run[1]:scan=5697	1824.7	2	932.46282	466.73488	K	R	7	14
PSM	IYVVDVGSEPRAPK	-346_23700	A0A0R4J135	0	Mouse_09-2020	null	[MS,MS:1001208,SEQUEST,]	7.0e-4	null	ms_run[1]:scan=5594	1794.3	3	1529.83280	510.61559	R	H	104	118
PSM	IYVVDVGSEPRAPK	-346_23700	P17563	0	Mouse_09-2020	null	[MS,MS:1001208,SEQUEST,]	7.0e-4	null	ms_run[1]:scan=5594	1794.3	3	1529.83280	510.61559	R	H	104	118
PSM	SRVVGNPFDSRTEQGPQVDETQFKK	-346_23712	P47738	1	Mouse_09-2020	null	[MS,MS:1001208,SEQUEST,]	7.0e-4	null	ms_run[1]:scan=5596	1794.9	5	2849.41877	570.68935	K	L	347	372
PSM	INIVLSR	-346_23746	P00375	1	Mouse_09-2020	null	[MS,MS:1001208,SEQUEST,]	1.0e-3	null	ms_run[1]:scan=5601	1796.3	2	814.51500	407.76090	R	L	72	79
PSM	SKPVFSESLSD	-346_23753	Q9WVA2	1	Mouse_09-2020	null	[MS,MS:1001208,SEQUEST,]	2.2e-3	null	ms_run[1]:scan=5602	1796.6	2	1195.58562	598.29569	K	0	87	98
PSM	VGDKVLLPEYGGTK	-346_23790	Q64433	1	Mouse_09-2020	null	[MS,MS:1001208,SEQUEST,]	3.2e-3	null	ms_run[1]:scan=5609	1798.7	3	1475.81046	492.60832	K	V	67	81
PSM	TIGISVDPR	-346_23864	P47963	1	Mouse_09-2020	null	[MS,MS:1001208,SEQUEST,]	4.6e-3	null	ms_run[1]:scan=5624	1803.3	2	957.53630	479.27182	R	R	93	102
PSM	TLLKDTTVTGLGR	-346_23872	Q8BMS1	1	Mouse_09-2020	null	[MS,MS:1001208,SEQUEST,]	7.0e-4	null	ms_run[1]:scan=5625	1803.6	3	1374.79538	458.93655	K	Q	387	400
PSM	GQVGDLSPQQQEALAR	-346_23912	Q8R0F9	1	Mouse_09-2020	null	[MS,MS:1001208,SEQUEST,]	1.4e-2	null	ms_run[1]:scan=5632	1805.6	2	1696.86296	848.93428	R	R	3	19
PSM	VTQPEVDTPLGR	-346_23971	Q63880	1	Mouse_09-2020	null	[MS,MS:1001208,SEQUEST,]	1.3e-3	null	ms_run[1]:scan=5645	1809.4	2	1311.69048	656.34879	K	R	34	46
PSM	AAPGGASPTIFSR	-346_23996	Q9D0S9	1	Mouse_09-2020	null	[MS,MS:1001208,SEQUEST,]	3.1e-3	null	ms_run[1]:scan=5650	1810.9	2	1231.64324	616.32512	K	L	46	59
PSM	VVFDDTYDR	-346_24025	P16015	1	Mouse_09-2020	null	[MS,MS:1001208,SEQUEST,]	7.0e-4	null	ms_run[1]:scan=5655	1812.4	2	1129.51653	565.26165	R	M	68	77
PSM	DATNVGDEGGFAPNILENKEALELLK	-346_54717	P17182	1	Mouse_09-2020	null	[MS,MS:1001208,SEQUEST,]	3.2e-3	null	ms_run[1]:scan=11669	3596.7	3	2757.39640	919.80289	K	A	203	229
PSM	TLKGLNSDSVTEETLR	-346_24099	Q8C196	1	Mouse_09-2020	null	[MS,MS:1001208,SEQUEST,]	7.0e-4	null	ms_run[1]:scan=5667	1815.9	3	1762.91855	588.31090	K	A	890	906
PSM	ALNEGGLQSIPK	-346_24120	Q921G7	1	Mouse_09-2020	null	[MS,MS:1001208,SEQUEST,]	7.0e-4	null	ms_run[1]:scan=5670	1816.7	2	1226.67449	613.84060	R	T	364	376
PSM	YVLEAHGLKPIVLKPK	-346_24125	P35492	1	Mouse_09-2020	null	[MS,MS:1001208,SEQUEST,]	1.7e-3	null	ms_run[1]:scan=5672	1817.3	4	1805.10537	452.03165	K	G	285	301
PSM	LATTPVRVDEFK	-346_24130	Q9DBT9	1	Mouse_09-2020	null	[MS,MS:1001208,SEQUEST,]	1.5e-2	null	ms_run[1]:scan=5673	1817.6	3	1375.75953	459.25751	R	Q	130	142
PSM	SSFINTLR	-346_24144	Q9QZ85	1	Mouse_09-2020	null	[MS,MS:1001208,SEQUEST,]	2.2e-3	null	ms_run[1]:scan=5675	1818.2	2	937.51079	469.25872	K	I	83	91
PSM	NYSHALDGLYR	-346_24196	Q9QZD8	1	Mouse_09-2020	null	[MS,MS:1001208,SEQUEST,]	7.0e-4	null	ms_run[1]:scan=5683	1820.6	3	1308.63379	436.88256	R	A	139	150
PSM	IASGRPYNPSMSRPDAWGVTK	-346_24243	O35490	1	Mouse_09-2020	null	[MS,MS:1001208,SEQUEST,]	2.3e-2	null	ms_run[1]:scan=5690	1822.6	4	2290.13613	573.29038	R	A	357	378
PSM	VFEGNRPTNSIVFTK	-346_24306	P06745	1	Mouse_09-2020	null	[MS,MS:1001208,SEQUEST,]	1.6e-3	null	ms_run[1]:scan=5702	1826.2	3	1708.90189	570.30542	K	T	467	482
PSM	QEQDTYALSSYTR	-346_26220	Q8QZT1	1	Mouse_09-2020	null	[MS,MS:1001208,SEQUEST,]	7.0e-4	null	ms_run[1]:scan=6053	1929.0	2	1561.71330	781.36008	R	K	206	219
PSM	VVLVLAGR	-346_26260	P61358	1	Mouse_09-2020	null	[MS,MS:1001208,SEQUEST,]	7.1e-3	null	ms_run[1]:scan=6060	1931.1	2	826.55174	413.77909	K	S	10	18
PSM	VAPLGAELQESAR	-346_26280	Q00623	1	Mouse_09-2020	null	[MS,MS:1001208,SEQUEST,]	7.0e-4	null	ms_run[1]:scan=6063	1932.0	2	1340.71977	670.86207	K	K	142	155
PSM	IYVVDVGSEPR	-346_28632	A0A0R4J135	0	Mouse_09-2020	null	[MS,MS:1001208,SEQUEST,]	7.0e-4	null	ms_run[1]:scan=6504	2061.1	2	1233.64739	617.32733	R	P	104	115
PSM	IYVVDVGSEPR	-346_28632	P17563	0	Mouse_09-2020	null	[MS,MS:1001208,SEQUEST,]	7.0e-4	null	ms_run[1]:scan=6504	2061.1	2	1233.64739	617.32733	R	P	104	115
PSM	GSIDPYVYLPFGNGPR	-346_54299	Q64459	0	Mouse_09-2020	null	[MS,MS:1001208,SEQUEST,]	6.6e-3	null	ms_run[1]:scan=11579	3569.7	2	1751.87871	876.44121	K	C	426	442
PSM	GSIDPYVYLPFGNGPR	-346_54299	Q64481	0	Mouse_09-2020	null	[MS,MS:1001208,SEQUEST,]	6.6e-3	null	ms_run[1]:scan=11579	3569.7	2	1751.87871	876.44121	K	C	426	442
PSM	AILNYIASK	-346_28647	P30115	1	Mouse_09-2020	null	[MS,MS:1001208,SEQUEST,]	7.0e-4	null	ms_run[1]:scan=6507	2061.9	2	992.57799	496.79239	K	N	70	79
PSM	FLEEATRVSQEHPVVLTK	-346_28653	Q8C196	1	Mouse_09-2020	null	[MS,MS:1001208,SEQUEST,]	7.1e-3	null	ms_run[1]:scan=6508	2062.2	4	2083.11855	521.53501	R	V	1151	1169
PSM	LFNLSKEDDVRQYVVRKPLNK	-346_28659	P62754	1	Mouse_09-2020	null	[MS,MS:1001208,SEQUEST,]	4.2e-3	null	ms_run[1]:scan=6509	2062.5	5	2561.42255	513.08979	K	G	144	165
PSM	IRHVISYSLSPFEQR	-346_28686	Q9CQ69	1	Mouse_09-2020	null	[MS,MS:1001208,SEQUEST,]	7.0e-4	null	ms_run[1]:scan=6513	2063.7	4	1831.98293	458.75079	R	F	11	26
PSM	WEVAALR	-346_28715	Q9DB77	1	Mouse_09-2020	null	[MS,MS:1001208,SEQUEST,]	3.2e-3	null	ms_run[1]:scan=6522	2066.3	2	844.46776	422.73742	R	Q	149	156
PSM	SRVVGNPFDSRTEQGPQVDETQFK	-346_28747	P47738	1	Mouse_09-2020	null	[MS,MS:1001208,SEQUEST,]	7.0e-4	null	ms_run[1]:scan=6528	2068.1	4	2721.32314	681.08613	K	I	347	371
PSM	TYFPHFDVSHGSAQVK	-346_28626	Q91VB8	1	Mouse_09-2020	null	[MS,MS:1001208,SEQUEST,]	7.0e-4	null	ms_run[1]:scan=6503	2060.8	3	1819.87571	607.29692	K	H	42	58
PSM	YALYDATYETK	-346_28758	P18760	1	Mouse_09-2020	null	[MS,MS:1001208,SEQUEST,]	7.0e-4	null	ms_run[1]:scan=6530	2068.7	2	1337.62602	669.31663	R	S	82	93
PSM	LTPQGQRDLDRIAGQVAAANK	-346_28825	Q9CZX8	1	Mouse_09-2020	null	[MS,MS:1001208,SEQUEST,]	6.2e-3	null	ms_run[1]:scan=6542	2072.2	4	2222.20034	556.30546	K	H	123	144
PSM	TFNDNFVLFLQK	-346_54237	P00186	1	Mouse_09-2020	null	[MS,MS:1001208,SEQUEST,]	7.0e-4	null	ms_run[1]:scan=11569	3566.7	2	1485.77507	743.39046	K	V	254	266
PSM	FYSVNVDYSK	-346_28849	Q62425	1	Mouse_09-2020	null	[MS,MS:1001208,SEQUEST,]	1.7e-3	null	ms_run[1]:scan=6546	2073.4	2	1221.57952	611.29295	K	K	65	75
PSM	AGPWTPEAAVEHPEAVR	-346_28873	O35490	1	Mouse_09-2020	null	[MS,MS:1001208,SEQUEST,]	7.0e-4	null	ms_run[1]:scan=6550	2074.5	3	1816.89878	606.30408	K	L	41	58
PSM	DATSLNQAALYR	-346_28887	P51660	1	Mouse_09-2020	null	[MS,MS:1001208,SEQUEST,]	7.0e-4	null	ms_run[1]:scan=6552	2075.1	2	1322.67046	661.83859	R	S	494	506
PSM	GYSFTTTAEREIVR	-346_28902	P60710	1	Mouse_09-2020	null	[MS,MS:1001208,SEQUEST,]	8.2e-3	null	ms_run[1]:scan=6556	2076.3	3	1629.82303	543.94589	R	I	197	211
PSM	FHYGFNSSYLK	-346_28906	E9PWK1	1	Mouse_09-2020	null	[MS,MS:1001208,SEQUEST,]	7.0e-4	null	ms_run[1]:scan=6557	2076.6	3	1362.64780	454.88742	R	V	81	92
PSM	GLVGEIIK	-346_28983	Q01768	1	Mouse_09-2020	null	[MS,MS:1001208,SEQUEST,]	3.2e-3	null	ms_run[1]:scan=6573	2081.3	2	828.51946	414.76310	R	F	19	27
PSM	DFTATFGPLDSLNTR	-346_54244	G5E8R3	1	Mouse_09-2020	null	[MS,MS:1001208,SEQUEST,]	7.0e-4	null	ms_run[1]:scan=11570	3567.0	2	1654.80913	827.90720	K	F	1022	1037
PSM	ELGLETYKVNEVER	-346_28619	Q8BW75	1	Mouse_09-2020	null	[MS,MS:1001208,SEQUEST,]	7.0e-4	null	ms_run[1]:scan=6502	2060.5	3	1678.86527	560.29306	K	I	74	88
PSM	IRHVISYSLSPFEQR	-346_28587	Q9CQ69	1	Mouse_09-2020	null	[MS,MS:1001208,SEQUEST,]	7.0e-4	null	ms_run[1]:scan=6497	2059.0	3	1831.97770	611.33197	R	F	11	26
PSM	FLEEATRVSQEHPVVLTK	-346_28563	Q8C196	1	Mouse_09-2020	null	[MS,MS:1001208,SEQUEST,]	7.0e-4	null	ms_run[1]:scan=6493	2057.8	3	2083.12278	695.04426	R	V	1151	1169
PSM	TLLKDTTVTGLGRGQQQVFK	-346_28216	Q8BMS1	1	Mouse_09-2020	null	[MS,MS:1001208,SEQUEST,]	7.0e-4	null	ms_run[1]:scan=6428	2038.7	4	2190.22402	548.31148	K	L	387	407
PSM	IDFEKEPLGVNAQGR	-346_28220	P28271	1	Mouse_09-2020	null	[MS,MS:1001208,SEQUEST,]	7.0e-4	null	ms_run[1]:scan=6429	2039.0	3	1672.86527	558.29329	R	V	568	583
PSM	KIGGIFAFK	-346_28234	P32020	1	Mouse_09-2020	null	[MS,MS:1001208,SEQUEST,]	7.0e-4	null	ms_run[1]:scan=6432	2039.9	2	980.59319	490.80002	K	K	454	463
PSM	LQFWTK	-346_28248	Q91WG0	0	Mouse_09-2020	null	[MS,MS:1001208,SEQUEST,]	1.0e-2	null	ms_run[1]:scan=6434	2040.5	2	822.45140	411.72906	R	L	537	543
PSM	LQFWTK	-346_28248	Q8BK48	0	Mouse_09-2020	null	[MS,MS:1001208,SEQUEST,]	1.0e-2	null	ms_run[1]:scan=6434	2040.5	2	822.45140	411.72906	R	L	535	541
PSM	LQFWTK	-346_28248	Q8QZR3	0	Mouse_09-2020	null	[MS,MS:1001208,SEQUEST,]	1.0e-2	null	ms_run[1]:scan=6434	2040.5	2	822.45140	411.72906	R	L	534	540
PSM	SGRFVTVQTISGTGALR	-346_28264	P05202	1	Mouse_09-2020	null	[MS,MS:1001208,SEQUEST,]	7.0e-4	null	ms_run[1]:scan=6436	2041.0	3	1749.96201	583.99172	K	G	123	140
PSM	APQVSTPTLVEAAR	-346_28269	P07724	1	Mouse_09-2020	null	[MS,MS:1001208,SEQUEST,]	1.6e-3	null	ms_run[1]:scan=6437	2041.3	2	1439.78703	720.39627	K	L	439	453
PSM	NEFSGRGDIPVFQEYKNK	-346_28312	Q05421	1	Mouse_09-2020	null	[MS,MS:1001208,SEQUEST,]	2.6e-3	null	ms_run[1]:scan=6446	2044.0	4	2128.04360	532.76691	K	I	95	113
PSM	FKYSDYFK	-346_28329	Q05421	1	Mouse_09-2020	null	[MS,MS:1001208,SEQUEST,]	1.4e-2	null	ms_run[1]:scan=6449	2044.9	2	1097.53020	549.26875	K	F	421	429
PSM	FLIPNASQPESK	-346_28333	A0A2I3BQ03	1	Mouse_09-2020	null	[MS,MS:1001208,SEQUEST,]	7.0e-4	null	ms_run[1]:scan=6451	2045.5	2	1330.70122	665.85371	K	F	104	116
PSM	GEFQILLDALDKIKTK	-346_54358	P16015	1	Mouse_09-2020	null	[MS,MS:1001208,SEQUEST,]	1.0e-2	null	ms_run[1]:scan=11589	3572.6	3	1832.05313	611.35578	K	K	154	170
PSM	FSGVYLEKEVVEK	-346_28359	P40936	1	Mouse_09-2020	null	[MS,MS:1001208,SEQUEST,]	7.0e-4	null	ms_run[1]:scan=6455	2046.6	2	1526.81230	763.90868	K	I	212	225
PSM	YGVEAFSDSLRR	-346_28378	O88451	1	Mouse_09-2020	null	[MS,MS:1001208,SEQUEST,]	1.0e-3	null	ms_run[1]:scan=6459	2047.8	3	1399.69571	467.23700	K	I	180	192
PSM	VADIGLAAWGRK	-346_28440	P50247	1	Mouse_09-2020	null	[MS,MS:1001208,SEQUEST,]	7.0e-4	null	ms_run[1]:scan=6471	2051.4	3	1256.71122	419.57518	K	L	9	21
PSM	LYGSGGPPPTGEEDTSEKDEL	-346_28456	P20029	1	Mouse_09-2020	null	[MS,MS:1001208,SEQUEST,]	2.6e-3	null	ms_run[1]:scan=6474	2052.2	2	2177.97173	1089.48968	K	0	635	656
PSM	DFTPAELR	-346_28481	O55022	1	Mouse_09-2020	null	[MS,MS:1001208,SEQUEST,]	3.1e-2	null	ms_run[1]:scan=6479	2053.7	2	948.47887	474.74290	R	F	72	80
PSM	LQQLPADFGR	-346_28484	Q922Q8	1	Mouse_09-2020	null	[MS,MS:1001208,SEQUEST,]	1.6e-3	null	ms_run[1]:scan=6480	2054.0	2	1144.61089	572.80910	K	V	74	84
PSM	SRLELLELK	-346_28490	Z4YK11	1	Mouse_09-2020	null	[MS,MS:1001208,SEQUEST,]	2.4e-2	null	ms_run[1]:scan=6481	2054.3	2	1100.66753	550.83733	R	E	613	622
PSM	FYVHNDIFR	-346_28507	P97855	1	Mouse_09-2020	null	[MS,MS:1001208,SEQUEST,]	2.6e-3	null	ms_run[1]:scan=6483	2054.9	3	1210.60096	404.20497	K	Q	124	133
PSM	YWANFAR	-346_28538	Q91WG0	0	Mouse_09-2020	null	[MS,MS:1001208,SEQUEST,]	4.6e-3	null	ms_run[1]:scan=6489	2056.7	2	927.44792	464.22722	K	G	492	499
PSM	YWANFAR	-346_28538	Q8BK48	0	Mouse_09-2020	null	[MS,MS:1001208,SEQUEST,]	4.6e-3	null	ms_run[1]:scan=6489	2056.7	2	927.44792	464.22722	K	G	490	497
PSM	YWANFAR	-346_28538	Q8QZR3	0	Mouse_09-2020	null	[MS,MS:1001208,SEQUEST,]	4.6e-3	null	ms_run[1]:scan=6489	2056.7	2	927.44792	464.22722	K	G	489	496
PSM	VVDALGNAIDGKGPIGSK	-346_28986	Q03265	1	Mouse_09-2020	null	[MS,MS:1001208,SEQUEST,]	7.0e-4	null	ms_run[1]:scan=6574	2081.6	3	1710.94004	570.98434	R	R	150	168
PSM	FVIGGPQGDAGVTGR	-346_29026	Q91X83	1	Mouse_09-2020	null	[MS,MS:1001208,SEQUEST,]	7.0e-4	null	ms_run[1]:scan=6583	2084.2	2	1430.74016	715.87296	R	I	251	266
PSM	QATKDAGTIAGLNVLR	-346_29030	P63017	1	Mouse_09-2020	null	[MS,MS:1001208,SEQUEST,]	7.0e-4	null	ms_run[1]:scan=6584	2084.5	3	1627.91288	543.30905	R	I	156	172
PSM	FDRGYISPYFINTSKGQK	-346_29478	P63038	1	Mouse_09-2020	null	[MS,MS:1001208,SEQUEST,]	7.0e-4	null	ms_run[1]:scan=6669	2109.4	4	2121.07705	531.02455	K	E	219	237
PSM	FHDFLGDSWGILFSHPR	-346_54125	Q6GT24	1	Mouse_09-2020	null	[MS,MS:1001208,SEQUEST,]	7.0e-4	null	ms_run[1]:scan=11548	3560.4	3	2030.98752	677.66724	R	F	25	42
PSM	GVLFASGQNLAR	-346_29511	Q9CPY7	1	Mouse_09-2020	null	[MS,MS:1001208,SEQUEST,]	7.0e-4	null	ms_run[1]:scan=6673	2110.5	2	1232.67449	616.84094	K	L	189	201
PSM	LQAGTVFVNTYNK	-346_29522	Q8R0Y6	1	Mouse_09-2020	null	[MS,MS:1001208,SEQUEST,]	7.0e-4	null	ms_run[1]:scan=6677	2111.7	2	1454.76543	727.88554	K	D	853	866
PSM	RPAIFTYHDVGLNYK	-346_29530	Q9QYG0	1	Mouse_09-2020	null	[MS,MS:1001208,SEQUEST,]	7.0e-4	null	ms_run[1]:scan=6678	2112.0	3	1793.93460	598.64929	K	C	62	77
PSM	LIDLHSPSEIVK	-346_29534	P60867	1	Mouse_09-2020	null	[MS,MS:1001208,SEQUEST,]	4.2e-3	null	ms_run[1]:scan=6679	2112.3	3	1350.76252	450.92577	R	I	88	100
PSM	VLQALEGLK	-346_29549	Q9CZX8	1	Mouse_09-2020	null	[MS,MS:1001208,SEQUEST,]	7.0e-4	null	ms_run[1]:scan=6682	2113.2	2	970.59355	485.80022	R	V	103	112
PSM	FDRGYISPYFINTSKGQK	-346_29559	P63038	1	Mouse_09-2020	null	[MS,MS:1001208,SEQUEST,]	7.0e-4	null	ms_run[1]:scan=6684	2113.7	3	2121.07889	707.69697	K	E	219	237
PSM	LRLVEIAQVPK	-346_29584	Q91ZJ5	1	Mouse_09-2020	null	[MS,MS:1001208,SEQUEST,]	7.0e-4	null	ms_run[1]:scan=6689	2115.2	3	1265.79398	422.60285	K	H	302	313
PSM	EYHLPVNREPNSLHGGFTGFDK	-346_29590	Q8K157	1	Mouse_09-2020	null	[MS,MS:1001208,SEQUEST,]	7.0e-4	null	ms_run[1]:scan=6690	2115.5	4	2514.21767	629.30947	K	L	94	116
PSM	FSPGYYLEK	-346_29610	Q3UEP4	1	Mouse_09-2020	null	[MS,MS:1001208,SEQUEST,]	1.9e-2	null	ms_run[1]:scan=6693	2116.4	2	1103.53996	552.27403	R	S	175	184
PSM	ERGTEFLAAPSSYYK	-346_29617	P49429	1	Mouse_09-2020	null	[MS,MS:1001208,SEQUEST,]	1.7e-3	null	ms_run[1]:scan=6694	2116.7	3	1718.83554	573.61766	R	L	283	298
PSM	ALLSPTFTSGK	-346_29622	Q64459	1	Mouse_09-2020	null	[MS,MS:1001208,SEQUEST,]	7.0e-4	null	ms_run[1]:scan=6696	2117.3	2	1121.62065	561.31369	R	K	131	142
PSM	ALEQFLQEYFDGNLKR	-346_54120	P27773	1	Mouse_09-2020	null	[MS,MS:1001208,SEQUEST,]	3.2e-3	null	ms_run[1]:scan=11547	3560.2	3	1971.00016	657.67054	K	L	348	364
PSM	LENYPIPELGPNDVLLK	-346_54088	Q64442	1	Mouse_09-2020	null	[MS,MS:1001208,SEQUEST,]	1.7e-3	null	ms_run[1]:scan=11538	3557.5	2	1924.04485	962.52494	R	H	22	39
PSM	YVDLGGSYVGPTQNR	-346_29648	Q8BW75	1	Mouse_09-2020	null	[MS,MS:1001208,SEQUEST,]	7.0e-4	null	ms_run[1]:scan=6699	2118.1	2	1625.79460	813.39954	K	L	53	68
PSM	GSIDPYVYLPFGNGPR	-346_54081	Q64459	0	Mouse_09-2020	null	[MS,MS:1001208,SEQUEST,]	1.6e-3	null	ms_run[1]:scan=11537	3557.2	2	1751.87834	876.44121	K	C	426	442
PSM	GSIDPYVYLPFGNGPR	-346_54081	Q64481	0	Mouse_09-2020	null	[MS,MS:1001208,SEQUEST,]	1.6e-3	null	ms_run[1]:scan=11537	3557.2	2	1751.87834	876.44121	K	C	426	442
PSM	YFDSFGDLSSASAIMGNAK	-346_54053	A8DUK4	1	Mouse_09-2020	null	[MS,MS:1001208,SEQUEST,]	1.1e-2	null	ms_run[1]:scan=11531	3555.4	2	1980.90239	990.95402	R	K	42	61
PSM	VLILGSGGLSIGQAGEFDYSGSQAVK	-346_54037	Q8C196	1	Mouse_09-2020	null	[MS,MS:1001208,SEQUEST,]	7.0e-4	null	ms_run[1]:scan=11528	3554.5	3	2553.32279	851.77802	K	M	425	451
PSM	WIPQNDLLGHPK	-346_29473	Q8R084	1	Mouse_09-2020	null	[MS,MS:1001208,SEQUEST,]	7.0e-4	null	ms_run[1]:scan=6668	2109.0	3	1417.75925	473.25774	K	K	357	369
PSM	WIPQNDLLGHPK	-346_28206	Q8R084	1	Mouse_09-2020	null	[MS,MS:1001208,SEQUEST,]	1.7e-3	null	ms_run[1]:scan=6425	2037.8	3	1417.75833	473.25774	K	K	357	369
PSM	WLPQNDLLGHPK	-346_29472	Q63886	0	Mouse_09-2020	null	[MS,MS:1001208,SEQUEST,]	7.0e-4	null	ms_run[1]:scan=6668	2109.0	3	1417.75925	473.25774	K	R	356	368
PSM	WLPQNDLLGHPK	-346_29472	Q8K169	0	Mouse_09-2020	null	[MS,MS:1001208,SEQUEST,]	7.0e-4	null	ms_run[1]:scan=6668	2109.0	3	1417.75925	473.25774	K	K	357	369
PSM	WLPQNDLLGHPK	-346_29472	Q3UEP4	0	Mouse_09-2020	null	[MS,MS:1001208,SEQUEST,]	7.0e-4	null	ms_run[1]:scan=6668	2109.0	3	1417.75925	473.25774	K	K	357	369
PSM	WLPQNDLLGHPK	-346_29472	K9J7B2	0	Mouse_09-2020	null	[MS,MS:1001208,SEQUEST,]	7.0e-4	null	ms_run[1]:scan=6668	2109.0	3	1417.75925	473.25774	K	R	352	364
PSM	TSRPENAIIYSNNEDFQVGQAK	-346_29432	P40142	1	Mouse_09-2020	null	[MS,MS:1001208,SEQUEST,]	7.0e-4	null	ms_run[1]:scan=6661	2107.0	3	2481.20377	827.73834	R	V	472	494
PSM	NQLTSNPENTVFDAK	-346_29037	P20029	1	Mouse_09-2020	null	[MS,MS:1001208,SEQUEST,]	7.0e-4	null	ms_run[1]:scan=6585	2084.8	2	1677.80962	839.40757	K	L	83	98
PSM	SQFTITPGSEQIR	-346_29061	Q99KI0	1	Mouse_09-2020	null	[MS,MS:1001208,SEQUEST,]	7.0e-4	null	ms_run[1]:scan=6590	2086.2	2	1463.75005	732.37808	K	T	412	425
PSM	GKYVTLIYTNYENGK	-346_29074	P19157	1	Mouse_09-2020	null	[MS,MS:1001208,SEQUEST,]	7.0e-4	null	ms_run[1]:scan=6593	2087.1	3	1762.90171	588.30519	R	D	102	117
PSM	FQTAPPGKYPNGFRDVLR	-346_29079	Q9Z2Z6	1	Mouse_09-2020	null	[MS,MS:1001208,SEQUEST,]	4.2e-3	null	ms_run[1]:scan=6594	2087.4	4	2063.08339	516.52599	R	L	237	255
PSM	IFVWDWQR	-346_50890	A0A0R4J135	0	Mouse_09-2020	null	[MS,MS:1001208,SEQUEST,]	7.0e-4	null	ms_run[1]:scan=10768	3319.5	2	1149.58428	575.29563	R	E	228	236
PSM	IFVWDWQR	-346_50890	P17563	0	Mouse_09-2020	null	[MS,MS:1001208,SEQUEST,]	7.0e-4	null	ms_run[1]:scan=10768	3319.5	2	1149.58428	575.29563	R	E	228	236
PSM	YPPLPVDKLEEEINR	-346_29117	A0A2R8VHH6	1	Mouse_09-2020	null	[MS,MS:1001208,SEQUEST,]	2.1e-2	null	ms_run[1]:scan=6602	2089.8	4	1811.95766	453.74391	K	M	218	233
PSM	FLFSLFGQK	-346_54178	Q8R3V2	1	Mouse_09-2020	null	[MS,MS:1001208,SEQUEST,]	1.3e-3	null	ms_run[1]:scan=11558	3563.5	2	1086.59880	543.80276	R	N	176	185
PSM	AAFQLGSPWRR	-346_29214	P47738	1	Mouse_09-2020	null	[MS,MS:1001208,SEQUEST,]	3.2e-3	null	ms_run[1]:scan=6620	2095.0	3	1288.69095	430.23516	R	D	87	98
PSM	ENIIDLSNANR	-346_29229	P02762	1	Mouse_09-2020	null	[MS,MS:1001208,SEQUEST,]	7.0e-4	null	ms_run[1]:scan=6623	2095.9	2	1258.63860	629.82294	R	L	164	175
PSM	ALQLGTLFSPAEALK	-346_54172	P42125	1	Mouse_09-2020	null	[MS,MS:1001208,SEQUEST,]	7.0e-4	null	ms_run[1]:scan=11557	3563.1	2	1558.88530	779.94560	R	G	192	207
PSM	SGPFGQIFRPDNFVFGQSGAGNNWAK	-346_54156	Q7TMM9	0	Mouse_09-2020	null	[MS,MS:1001208,SEQUEST,]	2.6e-3	null	ms_run[1]:scan=11554	3562.2	3	2798.35086	933.45264	R	H	78	104
PSM	SGPFGQIFRPDNFVFGQSGAGNNWAK	-346_54156	P68372	0	Mouse_09-2020	null	[MS,MS:1001208,SEQUEST,]	2.6e-3	null	ms_run[1]:scan=11554	3562.2	3	2798.35086	933.45264	R	H	78	104
PSM	GNVGFVFTK	-346_29261	P14869	1	Mouse_09-2020	null	[MS,MS:1001208,SEQUEST,]	7.0e-4	null	ms_run[1]:scan=6628	2097.3	2	968.52001	484.76363	R	D	84	93
PSM	GIYAYGFEKPSAIQQR	-346_29275	P60843	1	Mouse_09-2020	null	[MS,MS:1001208,SEQUEST,]	7.0e-4	null	ms_run[1]:scan=6631	2098.2	3	1827.94297	609.98445	R	I	46	62
PSM	FYSVNVDYSK	-346_29281	Q62425	1	Mouse_09-2020	null	[MS,MS:1001208,SEQUEST,]	1.0e-2	null	ms_run[1]:scan=6633	2098.8	2	1221.58049	611.29295	K	K	65	75
PSM	FFQEEVIPHHTEWEK	-346_29294	A0A0R4J083	1	Mouse_09-2020	null	[MS,MS:1001208,SEQUEST,]	7.0e-4	null	ms_run[1]:scan=6635	2099.4	4	1955.92983	489.73762	K	G	67	82
PSM	KSPVYKNPTPGSSELAQKYPGFIDVK	-346_29345	Q99PG0	1	Mouse_09-2020	null	[MS,MS:1001208,SEQUEST,]	7.0e-4	null	ms_run[1]:scan=6644	2102.0	4	2850.50600	713.38136	K	C	292	318
PSM	KSPVYKNPTPGSSELAQKYPGFIDVK	-346_29404	Q99PG0	1	Mouse_09-2020	null	[MS,MS:1001208,SEQUEST,]	7.0e-4	null	ms_run[1]:scan=6654	2105.0	5	2850.50672	570.90655	K	C	292	318
PSM	LVRPPVQVYGIEGR	-346_29415	Q9DB20	1	Mouse_09-2020	null	[MS,MS:1001208,SEQUEST,]	7.0e-4	null	ms_run[1]:scan=6656	2105.5	3	1582.90464	528.30698	K	A	27	41
PSM	IGADFLGR	-346_29457	P05201	1	Mouse_09-2020	null	[MS,MS:1001208,SEQUEST,]	7.0e-4	null	ms_run[1]:scan=6665	2108.2	2	848.46288	424.73488	R	Y	115	123
PSM	WLPQNDLLGHPK	-346_28205	Q63886	0	Mouse_09-2020	null	[MS,MS:1001208,SEQUEST,]	1.7e-3	null	ms_run[1]:scan=6425	2037.8	3	1417.75833	473.25774	K	R	356	368
PSM	WLPQNDLLGHPK	-346_28205	Q8K169	0	Mouse_09-2020	null	[MS,MS:1001208,SEQUEST,]	1.7e-3	null	ms_run[1]:scan=6425	2037.8	3	1417.75833	473.25774	K	K	357	369
PSM	WLPQNDLLGHPK	-346_28205	Q3UEP4	0	Mouse_09-2020	null	[MS,MS:1001208,SEQUEST,]	1.7e-3	null	ms_run[1]:scan=6425	2037.8	3	1417.75833	473.25774	K	K	357	369
PSM	WLPQNDLLGHPK	-346_28205	K9J7B2	0	Mouse_09-2020	null	[MS,MS:1001208,SEQUEST,]	1.7e-3	null	ms_run[1]:scan=6425	2037.8	3	1417.75833	473.25774	K	R	352	364
PSM	GNSLFFR	-346_28203	Q791V5	1	Mouse_09-2020	null	[MS,MS:1001208,SEQUEST,]	1.5e-2	null	ms_run[1]:scan=6424	2037.5	2	840.43633	420.72177	R	V	281	288
PSM	FSGVYLEKEVVEK	-346_28192	P40936	1	Mouse_09-2020	null	[MS,MS:1001208,SEQUEST,]	7.0e-4	null	ms_run[1]:scan=6422	2036.9	3	1526.81037	509.60821	K	I	212	225
PSM	FGELALTK	-346_26792	Q8BMS1	1	Mouse_09-2020	null	[MS,MS:1001208,SEQUEST,]	7.0e-4	null	ms_run[1]:scan=6156	1959.2	2	878.49846	439.75274	K	S	327	335
PSM	QTALAELVK	-346_26799	P07724	1	Mouse_09-2020	null	[MS,MS:1001208,SEQUEST,]	4.6e-3	null	ms_run[1]:scan=6157	1959.5	2	972.57219	486.78985	K	K	550	559
PSM	KKELEEIVQPIISK	-346_26806	P20029	1	Mouse_09-2020	null	[MS,MS:1001208,SEQUEST,]	7.0e-4	null	ms_run[1]:scan=6158	1959.8	3	1653.97867	551.99770	K	Y	621	635
PSM	TIAQDYGVLK	-346_26812	P35700	1	Mouse_09-2020	null	[MS,MS:1001208,SEQUEST,]	2.2e-3	null	ms_run[1]:scan=6159	1960.0	2	1107.60454	554.30586	R	D	111	121
PSM	HAYGDQYRATDFVVPGPGK	-346_26820	O88844	1	Mouse_09-2020	null	[MS,MS:1001208,SEQUEST,]	7.0e-4	null	ms_run[1]:scan=6160	1960.3	3	2078.01139	693.34119	R	E	133	152
PSM	VNIKPQVDRYWLK	-346_26854	P50247	1	Mouse_09-2020	null	[MS,MS:1001208,SEQUEST,]	7.1e-3	null	ms_run[1]:scan=6166	1962.1	4	1658.93789	415.48988	K	G	319	332
PSM	NLDIERPTYTNLNR	-346_26862	P05214	0	Mouse_09-2020	null	[MS,MS:1001208,SEQUEST,]	1.4e-2	null	ms_run[1]:scan=6167	1962.4	3	1718.88187	573.63219	R	I	216	230
PSM	NLDIERPTYTNLNR	-346_26862	A0A0A0MQA5	0	Mouse_09-2020	null	[MS,MS:1001208,SEQUEST,]	1.4e-2	null	ms_run[1]:scan=6167	1962.4	3	1718.88187	573.63219	R	I	245	259
PSM	TYFPHFDVSHGSAQVK	-346_26877	Q91VB8	1	Mouse_09-2020	null	[MS,MS:1001208,SEQUEST,]	7.0e-4	null	ms_run[1]:scan=6170	1963.2	2	1819.87688	910.44174	K	H	42	58
PSM	ITEIYEGTSEIQR	-346_26887	Q07417	1	Mouse_09-2020	null	[MS,MS:1001208,SEQUEST,]	7.0e-4	null	ms_run[1]:scan=6172	1963.8	2	1538.77068	769.88848	R	V	387	400
PSM	VAFTGSTQVGKLIK	-346_26937	P24549	1	Mouse_09-2020	null	[MS,MS:1001208,SEQUEST,]	1.4e-2	null	ms_run[1]:scan=6181	1966.4	3	1448.84626	483.62056	K	A	242	256
PSM	VQQTVQDLFGRAPSK	-346_26959	P38647	1	Mouse_09-2020	null	[MS,MS:1001208,SEQUEST,]	1.6e-3	null	ms_run[1]:scan=6186	1967.9	3	1673.89780	558.63717	K	V	395	410
PSM	RLTGFHETSNINDFSAGVANR	-346_26964	P15105	1	Mouse_09-2020	null	[MS,MS:1001208,SEQUEST,]	7.0e-4	null	ms_run[1]:scan=6187	1968.2	4	2306.12832	577.28727	R	A	299	320
PSM	LVSLIGSKTQIPTQR	-346_26991	A0A1B0GS70	1	Mouse_09-2020	null	[MS,MS:1001208,SEQUEST,]	7.0e-4	null	ms_run[1]:scan=6192	1969.6	3	1640.97068	547.66131	R	G	83	98
PSM	VITEYLNAQESAK	-346_27059	Q78PY7	1	Mouse_09-2020	null	[MS,MS:1001208,SEQUEST,]	7.0e-4	null	ms_run[1]:scan=6203	1972.9	2	1465.75322	733.38029	K	A	874	887
PSM	FNIIQPGPIKTK	-346_27077	Q9CQ62	1	Mouse_09-2020	null	[MS,MS:1001208,SEQUEST,]	7.0e-4	null	ms_run[1]:scan=6207	1974.1	3	1355.80634	452.60637	R	A	235	247
PSM	SLRNDIGATVHELSR	-346_27086	P16331	1	Mouse_09-2020	null	[MS,MS:1001208,SEQUEST,]	3.2e-3	null	ms_run[1]:scan=6208	1974.4	4	1667.88222	417.72605	K	K	97	112
PSM	KWPLYLSTK	-346_27091	P54071	1	Mouse_09-2020	null	[MS,MS:1001208,SEQUEST,]	1.6e-2	null	ms_run[1]:scan=6210	1974.9	2	1135.65105	568.32914	K	T	243	252
PSM	GFYIYQEGSK	-346_27109	Q8BMS1	1	Mouse_09-2020	null	[MS,MS:1001208,SEQUEST,]	7.0e-4	null	ms_run[1]:scan=6215	1976.4	2	1191.56902	596.28767	K	K	635	645
PSM	VNIKPQVDRYWLK	-346_27117	P50247	1	Mouse_09-2020	null	[MS,MS:1001208,SEQUEST,]	3.2e-3	null	ms_run[1]:scan=6216	1976.7	3	1658.93937	553.65075	K	G	319	332
PSM	YWANFAR	-346_26753	Q91WG0	0	Mouse_09-2020	null	[MS,MS:1001208,SEQUEST,]	3.2e-3	null	ms_run[1]:scan=6150	1957.4	2	927.44731	464.22722	K	G	492	499
PSM	YWANFAR	-346_26753	Q8BK48	0	Mouse_09-2020	null	[MS,MS:1001208,SEQUEST,]	3.2e-3	null	ms_run[1]:scan=6150	1957.4	2	927.44731	464.22722	K	G	490	497
PSM	YWANFAR	-346_26753	Q8QZR3	0	Mouse_09-2020	null	[MS,MS:1001208,SEQUEST,]	3.2e-3	null	ms_run[1]:scan=6150	1957.4	2	927.44731	464.22722	K	G	489	496
PSM	SSAILGQYQAYSGQVRR	-346_27173	Q8CFX1	1	Mouse_09-2020	null	[MS,MS:1001208,SEQUEST,]	7.0e-4	null	ms_run[1]:scan=6229	1980.5	3	1883.97324	628.66226	K	L	303	320
PSM	FETFPTSVSK	-346_26748	Q8K169	1	Mouse_09-2020	null	[MS,MS:1001208,SEQUEST,]	2.2e-3	null	ms_run[1]:scan=6149	1957.1	2	1142.57305	571.79005	K	N	74	84
PSM	IVVLLQR	-346_26680	G3UWN9	1	Mouse_09-2020	null	[MS,MS:1001208,SEQUEST,]	4.8e-3	null	ms_run[1]:scan=6138	1953.9	2	840.56670	420.78691	K	K	99	106
PSM	SAYYKPLLSAEEAAK	-346_26311	Q78PY7	1	Mouse_09-2020	null	[MS,MS:1001208,SEQUEST,]	7.0e-4	null	ms_run[1]:scan=6070	1934.0	3	1640.85404	547.62252	R	R	637	652
PSM	FAELTLK	-346_26318	Q8R0Y6	1	Mouse_09-2020	null	[MS,MS:1001208,SEQUEST,]	2.6e-3	null	ms_run[1]:scan=6072	1934.6	2	821.47716	411.24200	K	G	609	616
PSM	SQIHDIVLVGGSTRIPK	-346_26329	P63017	1	Mouse_09-2020	null	[MS,MS:1001208,SEQUEST,]	7.0e-4	null	ms_run[1]:scan=6074	1935.2	3	1820.03958	607.35114	K	Q	329	346
PSM	QATVGDVNTDRPGLLDLKGK	-346_26345	P31786	1	Mouse_09-2020	null	[MS,MS:1001208,SEQUEST,]	7.0e-4	null	ms_run[1]:scan=6077	1936.1	4	2097.13076	525.03792	K	K	34	54
PSM	FHQLDIDNPQSIR	-346_26355	P48758	1	Mouse_09-2020	null	[MS,MS:1001208,SEQUEST,]	7.0e-4	null	ms_run[1]:scan=6079	1936.7	3	1582.79679	528.27059	R	L	59	72
PSM	EWPANLDLKK	-346_26376	Q8C196	1	Mouse_09-2020	null	[MS,MS:1001208,SEQUEST,]	1.0e-2	null	ms_run[1]:scan=6082	1937.5	3	1213.65808	405.22403	K	L	832	842
PSM	IEVTRLNGTSRK	-346_26426	Q91VN0	1	Mouse_09-2020	null	[MS,MS:1001208,SEQUEST,]	3.9e-2	null	ms_run[1]:scan=6091	1940.2	3	1373.78125	458.60016	R	L	439	451
PSM	DTTASAVAVGLR	-346_26454	Q8BMS1	1	Mouse_09-2020	null	[MS,MS:1001208,SEQUEST,]	7.0e-4	null	ms_run[1]:scan=6097	1941.9	2	1160.63396	580.81713	K	G	520	532
PSM	LSISGNYNLK	-346_26457	Q00897	1	Mouse_09-2020	null	[MS,MS:1001208,SEQUEST,]	1.1e-2	null	ms_run[1]:scan=6098	1942.2	2	1108.60600	554.80349	R	L	309	319
PSM	IQTQPGYANTLREAVPK	-346_26490	G5E902	1	Mouse_09-2020	null	[MS,MS:1001208,SEQUEST,]	9.5e-3	null	ms_run[1]:scan=6103	1943.7	3	1886.02732	629.34253	R	Y	186	203
PSM	FAFQAEVNR	-346_26507	P08113	1	Mouse_09-2020	null	[MS,MS:1001208,SEQUEST,]	7.0e-4	null	ms_run[1]:scan=6106	1944.6	2	1081.54277	541.27490	K	M	76	85
PSM	QATVGDVNTDRPGLLDLKGK	-346_26515	P31786	1	Mouse_09-2020	null	[MS,MS:1001208,SEQUEST,]	7.0e-4	null	ms_run[1]:scan=6107	1944.8	3	2097.13071	699.71480	K	K	34	54
PSM	TYFPHFDVSHGSAQVK	-346_26606	Q91VB8	1	Mouse_09-2020	null	[MS,MS:1001208,SEQUEST,]	7.0e-4	null	ms_run[1]:scan=6124	1949.8	4	1819.89394	455.72451	K	H	42	58
PSM	TYFPHFDVSHGSAQVK	-346_26610	Q91VB8	1	Mouse_09-2020	null	[MS,MS:1001208,SEQUEST,]	7.0e-4	null	ms_run[1]:scan=6126	1950.4	4	1819.88369	455.72451	K	H	42	58
PSM	KDVELNGVYIPK	-346_26617	Q64459	1	Mouse_09-2020	null	[MS,MS:1001208,SEQUEST,]	7.0e-4	null	ms_run[1]:scan=6127	1950.7	3	1374.77195	458.92577	K	S	380	392
PSM	ALKPTVFPTVPR	-346_26621	Q8JZR0	1	Mouse_09-2020	null	[MS,MS:1001208,SEQUEST,]	7.0e-4	null	ms_run[1]:scan=6128	1951.0	3	1325.79947	442.60285	K	L	342	354
PSM	RFDVSGYPTLK	-346_26626	A0A0R4J0Z1	1	Mouse_09-2020	null	[MS,MS:1001208,SEQUEST,]	7.0e-4	null	ms_run[1]:scan=6129	1951.3	2	1282.68718	641.84314	K	F	242	253
PSM	TYFPHFDVSHGSAQVK	-346_26641	Q91VB8	1	Mouse_09-2020	null	[MS,MS:1001208,SEQUEST,]	7.0e-4	null	ms_run[1]:scan=6131	1951.9	3	1819.88651	607.29692	K	H	42	58
PSM	YAAELHLVHWNPK	-346_26667	P16015	1	Mouse_09-2020	null	[MS,MS:1001208,SEQUEST,]	7.0e-4	null	ms_run[1]:scan=6136	1953.3	3	1577.82218	526.61229	K	N	114	127
PSM	IAATILTSPDLRK	-346_26722	P05202	1	Mouse_09-2020	null	[MS,MS:1001208,SEQUEST,]	7.0e-4	null	ms_run[1]:scan=6145	1956.0	3	1398.83182	466.94868	R	W	326	339
PSM	GILIGIQQSFRPR	-346_35535	Q8C196	1	Mouse_09-2020	null	[MS,MS:1001208,SEQUEST,]	7.0e-4	null	ms_run[1]:scan=7778	2435.5	3	1484.86979	495.62805	K	L	1361	1374
PSM	ALLQAQEP	-346_27193	Q91YI0	1	Mouse_09-2020	null	[MS,MS:1001208,SEQUEST,]	1.8e-2	null	ms_run[1]:scan=6235	1982.3	2	869.47319	435.23999	R	0	457	465
PSM	RHPDYSVSLLLR	-346_27237	P07724	1	Mouse_09-2020	null	[MS,MS:1001208,SEQUEST,]	7.0e-4	null	ms_run[1]:scan=6244	1984.9	3	1455.80646	485.94041	R	A	361	373
PSM	YFPAFEK	-346_27727	P30115	1	Mouse_09-2020	null	[MS,MS:1001208,SEQUEST,]	1.5e-2	null	ms_run[1]:scan=6337	2012.2	2	901.44573	451.22635	R	L	132	139
PSM	VVGVPVALDLITSGR	-346_54389	Q9DBM2	1	Mouse_09-2020	null	[MS,MS:1001208,SEQUEST,]	7.0e-4	null	ms_run[1]:scan=11597	3575.0	2	1495.88591	748.44577	R	I	140	155
PSM	QLPLVKPYLR	-346_27747	Q68FD5	1	Mouse_09-2020	null	[MS,MS:1001208,SEQUEST,]	3.2e-3	null	ms_run[1]:scan=6340	2013.0	3	1226.76276	409.59217	K	V	1444	1454
PSM	YAAELHLVHWNPK	-346_27868	P16015	1	Mouse_09-2020	null	[MS,MS:1001208,SEQUEST,]	1.7e-3	null	ms_run[1]:scan=6362	2019.4	3	1577.83554	526.61229	K	N	114	127
PSM	YYVTIIDAPGHR	-346_27975	P10126	1	Mouse_09-2020	null	[MS,MS:1001208,SEQUEST,]	7.0e-4	null	ms_run[1]:scan=6381	2025.0	3	1404.72635	468.91386	K	F	85	97
PSM	TYFPHFDVSHGSAQVK	-346_27981	Q91VB8	1	Mouse_09-2020	null	[MS,MS:1001208,SEQUEST,]	1.6e-3	null	ms_run[1]:scan=6382	2025.3	4	1819.87661	455.72451	K	H	42	58
PSM	IILLAEGR	-346_27988	P50247	1	Mouse_09-2020	null	[MS,MS:1001208,SEQUEST,]	7.0e-4	null	ms_run[1]:scan=6383	2025.6	2	884.55608	442.78183	R	V	336	344
PSM	GIRPAINVGLSVSR	-346_28003	Q03265	1	Mouse_09-2020	null	[MS,MS:1001208,SEQUEST,]	7.0e-4	null	ms_run[1]:scan=6386	2026.4	3	1438.85474	480.28781	K	G	403	417
PSM	LVQEVTDFAK	-346_28018	P07724	1	Mouse_09-2020	null	[MS,MS:1001208,SEQUEST,]	1.7e-3	null	ms_run[1]:scan=6388	2027.0	2	1149.62090	575.31115	K	C	66	76
PSM	NISQSFTNFSK	-346_28034	Q64458	1	Mouse_09-2020	null	[MS,MS:1001208,SEQUEST,]	7.0e-4	null	ms_run[1]:scan=6390	2027.6	2	1272.62944	636.81458	K	Y	49	60
PSM	ITITNDQNRLTPEEIER	-346_28042	P20029	1	Mouse_09-2020	null	[MS,MS:1001208,SEQUEST,]	7.0e-4	null	ms_run[1]:scan=6392	2028.2	3	2042.06632	681.35528	K	V	525	542
PSM	VGLQVVAVKAPGFGDNRK	-346_28061	P63038	1	Mouse_09-2020	null	[MS,MS:1001208,SEQUEST,]	7.0e-4	null	ms_run[1]:scan=6396	2029.3	4	1855.05520	464.51917	K	Q	293	311
PSM	YYTLEEIQK	-346_28082	G5E850	1	Mouse_09-2020	null	[MS,MS:1001208,SEQUEST,]	1.6e-3	null	ms_run[1]:scan=6401	2030.8	2	1186.59892	593.80315	K	K	11	20
PSM	LFATEATSDWLNANNVPATPVAWPSQEGQNPSLSSIRK	-346_54379	Q8C196	1	Mouse_09-2020	null	[MS,MS:1001208,SEQUEST,]	7.0e-4	null	ms_run[1]:scan=11594	3574.1	3	4097.04306	1366.35028	K	I	1388	1426
PSM	GIGFAITR	-346_28115	P48758	1	Mouse_09-2020	null	[MS,MS:1001208,SEQUEST,]	2.6e-3	null	ms_run[1]:scan=6407	2032.6	2	834.48345	417.74525	K	L	16	24
PSM	FFPLEAWQIGK	-346_54371	G3UYJ7	0	Mouse_09-2020	null	[MS,MS:1001208,SEQUEST,]	7.0e-4	null	ms_run[1]:scan=11593	3573.8	2	1335.71001	668.35843	R	G	239	250
PSM	FFPLEAWQIGK	-346_54371	O35215	0	Mouse_09-2020	null	[MS,MS:1001208,SEQUEST,]	7.0e-4	null	ms_run[1]:scan=11593	3573.8	2	1335.71001	668.35843	R	G	100	111
PSM	FQSSHHSTDITSLDQYVER	-346_28138	P08113	1	Mouse_09-2020	null	[MS,MS:1001208,SEQUEST,]	7.0e-4	null	ms_run[1]:scan=6410	2033.4	4	2250.04311	563.26600	R	K	512	531
PSM	VITSGFNALEK	-346_28153	Q9WVL0	1	Mouse_09-2020	null	[MS,MS:1001208,SEQUEST,]	7.0e-4	null	ms_run[1]:scan=6414	2034.6	2	1178.64189	589.82442	K	L	134	145
PSM	TSGPPVSELITK	-346_28178	P43274	1	Mouse_09-2020	null	[MS,MS:1001208,SEQUEST,]	7.0e-4	null	ms_run[1]:scan=6417	2035.5	2	1228.67876	614.84281	K	V	35	47
PSM	AGVPPGVINIVFGTGPR	-346_54395	Q8BH00	1	Mouse_09-2020	null	[MS,MS:1001208,SEQUEST,]	2.2e-3	null	ms_run[1]:scan=11598	3575.3	2	1650.93450	825.96994	K	G	197	214
PSM	TYIIGELHPDDR	-346_27209	G5E850	1	Mouse_09-2020	null	[MS,MS:1001208,SEQUEST,]	7.0e-4	null	ms_run[1]:scan=6238	1983.1	3	1428.71207	476.90877	K	K	78	90
PSM	DGVDFGKWR	-346_27700	Q91Y97	1	Mouse_09-2020	null	[MS,MS:1001208,SEQUEST,]	1.3e-3	null	ms_run[1]:scan=6331	2010.4	2	1079.52666	540.26707	K	V	141	150
PSM	TSWLDGKHVVFGK	-346_27610	P24369	1	Mouse_09-2020	null	[MS,MS:1001208,SEQUEST,]	7.0e-4	null	ms_run[1]:scan=6311	2004.5	3	1473.78586	491.93314	K	L	159	172
PSM	YFVTAVSRPGLGEPR	-346_27275	P01901	1	Mouse_09-2020	null	[MS,MS:1001208,SEQUEST,]	7.0e-4	null	ms_run[1]:scan=6252	1987.3	3	1648.88010	550.29837	R	M	28	43
PSM	SLFFPDEAINKHPR	-346_27297	P97494	1	Mouse_09-2020	null	[MS,MS:1001208,SEQUEST,]	4.6e-3	null	ms_run[1]:scan=6255	1988.1	4	1670.86538	418.47169	K	G	172	186
PSM	FGEPIPISK	-346_27305	P35505	1	Mouse_09-2020	null	[MS,MS:1001208,SEQUEST,]	7.0e-4	null	ms_run[1]:scan=6256	1988.4	2	987.55132	494.27912	R	H	212	221
PSM	LLVPYLIEAVR	-346_54470	Q61425	1	Mouse_09-2020	null	[MS,MS:1001208,SEQUEST,]	7.0e-4	null	ms_run[1]:scan=11614	3580.0	2	1285.78862	643.39756	R	H	222	233
PSM	GSASSALELTEEELATAEAVR	-346_54463	Q8R0Y6	1	Mouse_09-2020	null	[MS,MS:1001208,SEQUEST,]	3.1e-3	null	ms_run[1]:scan=11612	3579.4	2	2134.05425	1067.52914	K	S	308	329
PSM	YVSSLTEEISR	-346_27348	Q9D0F3	1	Mouse_09-2020	null	[MS,MS:1001208,SEQUEST,]	7.0e-4	null	ms_run[1]:scan=6265	1991.1	2	1283.64934	642.32752	R	G	370	381
PSM	EALELLK	-346_27353	P17182	1	Mouse_09-2020	null	[MS,MS:1001208,SEQUEST,]	1.5e-2	null	ms_run[1]:scan=6267	1991.6	2	815.48815	408.24729	K	A	222	229
PSM	EALLELK	-346_27355	P58710	1	Mouse_09-2020	null	[MS,MS:1001208,SEQUEST,]	1.6e-2	null	ms_run[1]:scan=6267	1991.6	2	815.48815	408.24729	K	M	318	325
PSM	TVIITQEQRDTVPIPK	-346_27361	Q9Z2V4	1	Mouse_09-2020	null	[MS,MS:1001208,SEQUEST,]	7.0e-4	null	ms_run[1]:scan=6268	1991.9	3	1838.04068	613.35091	K	G	92	108
PSM	SHPEVKGPGIGLLGISK	-346_27370	O55137	1	Mouse_09-2020	null	[MS,MS:1001208,SEQUEST,]	1.2e-2	null	ms_run[1]:scan=6269	1992.2	3	1688.97104	563.66131	R	G	217	234
PSM	HQGSLYSLFPDHSVK	-346_27380	Q64374	1	Mouse_09-2020	null	[MS,MS:1001208,SEQUEST,]	7.0e-4	null	ms_run[1]:scan=6272	1993.1	3	1714.85538	572.28977	R	Y	130	145
PSM	GSASSALELTEEELATAEAVR	-346_54450	Q8R0Y6	1	Mouse_09-2020	null	[MS,MS:1001208,SEQUEST,]	4.2e-3	null	ms_run[1]:scan=11610	3578.8	3	2134.05008	712.02185	K	S	308	329
PSM	FVNVVPTFGKK	-346_27422	A0A494BBA8	1	Mouse_09-2020	null	[MS,MS:1001208,SEQUEST,]	7.0e-4	null	ms_run[1]:scan=6278	1994.9	3	1235.71524	412.57641	R	G	81	92
PSM	LSQNNFALGYK	-346_27480	J3QMG3	1	Mouse_09-2020	null	[MS,MS:1001208,SEQUEST,]	7.0e-4	null	ms_run[1]:scan=6288	1997.8	2	1254.64787	627.82749	K	A	165	176
PSM	LYLGHNYVTAIR	-346_27495	Q921I1	1	Mouse_09-2020	null	[MS,MS:1001208,SEQUEST,]	7.0e-4	null	ms_run[1]:scan=6291	1998.7	3	1419.77488	473.92962	R	Q	332	344
PSM	NGQTREHALLAYTLGVK	-346_27511	P10126	1	Mouse_09-2020	null	[MS,MS:1001208,SEQUEST,]	7.0e-4	null	ms_run[1]:scan=6293	1999.3	3	1871.01505	624.34264	K	L	130	147
PSM	AGVPPGVINIVFGTGPR	-346_54434	Q8BH00	1	Mouse_09-2020	null	[MS,MS:1001208,SEQUEST,]	7.0e-4	null	ms_run[1]:scan=11607	3578.0	3	1650.93235	550.98238	K	G	197	214
PSM	KYNINPVSLTVGK	-346_27559	Q99K67	1	Mouse_09-2020	null	[MS,MS:1001208,SEQUEST,]	7.0e-4	null	ms_run[1]:scan=6301	2001.6	3	1432.81665	478.27680	K	E	523	536
PSM	NGQTREHALLAYTLGVK	-346_27566	P10126	1	Mouse_09-2020	null	[MS,MS:1001208,SEQUEST,]	7.0e-4	null	ms_run[1]:scan=6302	2001.9	4	1871.01455	468.50880	K	L	130	147
PSM	LAANAFLAQR	-346_27688	O70475	1	Mouse_09-2020	null	[MS,MS:1001208,SEQUEST,]	7.0e-4	null	ms_run[1]:scan=6329	2009.8	2	1074.60503	537.80637	K	S	221	231
PSM	GFSVVADTPELQR	-346_35538	A2A6H0	1	Mouse_09-2020	null	[MS,MS:1001208,SEQUEST,]	7.0e-4	null	ms_run[1]:scan=7779	2435.8	2	1418.72832	709.86735	K	K	61	74
PSM	AYFHLLNQIAPK	-346_35561	A0A1C7CYV0	1	Mouse_09-2020	null	[MS,MS:1001208,SEQUEST,]	7.0e-4	null	ms_run[1]:scan=7783	2437.0	3	1414.78351	472.26623	K	Q	301	313
PSM	VYNEAGVTFT	-346_35566	P26443	1	Mouse_09-2020	null	[MS,MS:1001208,SEQUEST,]	1.7e-3	null	ms_run[1]:scan=7785	2437.6	2	1100.52654	550.76657	K	0	549	559
PSM	LILPGLISSR	-346_44941	P17563	1	Mouse_09-2020	null	[MS,MS:1001208,SEQUEST,]	7.0e-4	null	ms_run[1]:scan=9536	2951.6	2	1068.67803	534.84242	K	Y	94	104
PSM	YFPTQALNFAFKDK	-346_44950	P51881	1	Mouse_09-2020	null	[MS,MS:1001208,SEQUEST,]	3.2e-3	null	ms_run[1]:scan=9537	2951.8	3	1689.86478	563.95936	R	K	81	95
PSM	LGYFLALTGYR	-346_51703	Q8QZS1	1	Mouse_09-2020	null	[MS,MS:1001208,SEQUEST,]	7.0e-4	null	ms_run[1]:scan=10973	3383.7	2	1273.69475	637.35061	K	K	190	201
PSM	FSLYFLAYEDKNDIPKDK	-346_45034	Q9CPU0	1	Mouse_09-2020	null	[MS,MS:1001208,SEQUEST,]	7.0e-4	null	ms_run[1]:scan=9552	2956.2	4	2206.10756	552.28212	K	E	68	86
PSM	QAGIAQLYGIAGSTNVTGDQVK	-346_45053	Q9QXD6	1	Mouse_09-2020	null	[MS,MS:1001208,SEQUEST,]	7.0e-4	null	ms_run[1]:scan=9556	2957.4	3	2191.13596	731.04996	R	L	51	73
PSM	KILESDRKEPLFGISTGNIITGLAAGAK	-346_45087	Q8C196	1	Mouse_09-2020	null	[MS,MS:1001208,SEQUEST,]	7.0e-4	null	ms_run[1]:scan=9563	2959.5	4	2899.62685	725.66174	K	Y	280	308
PSM	IIWQFIK	-346_45100	P54071	1	Mouse_09-2020	null	[MS,MS:1001208,SEQUEST,]	2.2e-3	null	ms_run[1]:scan=9565	2960.1	2	947.57121	474.28929	R	K	61	68
PSM	QAGIAQLYGIAGSTNVTGDQVK	-346_44932	Q9QXD6	1	Mouse_09-2020	null	[MS,MS:1001208,SEQUEST,]	7.0e-4	null	ms_run[1]:scan=9533	2950.7	2	2191.13530	1096.07131	R	L	51	73
PSM	VLEALLPLK	-346_45108	P19096	1	Mouse_09-2020	null	[MS,MS:1001208,SEQUEST,]	1.3e-3	null	ms_run[1]:scan=9566	2960.4	2	995.64958	498.32861	K	L	2376	2385
PSM	LGEYGFQNAILVR	-346_45141	P07724	1	Mouse_09-2020	null	[MS,MS:1001208,SEQUEST,]	7.0e-4	null	ms_run[1]:scan=9573	2962.4	2	1479.79631	740.40136	K	T	422	435
PSM	ITSHDIEVQDFLIPK	-346_45167	P11714	1	Mouse_09-2020	null	[MS,MS:1001208,SEQUEST,]	7.0e-4	null	ms_run[1]:scan=9581	2964.8	3	1754.93277	585.64896	R	T	380	395
PSM	LLLQEVRLPDLPGNYVTK	-346_51665	Q61838	1	Mouse_09-2020	null	[MS,MS:1001208,SEQUEST,]	7.0e-4	null	ms_run[1]:scan=10965	3381.2	3	2068.17954	690.06488	R	S	1316	1334
PSM	YLAPTILTDVDPNSK	-346_45178	B1AV77	1	Mouse_09-2020	null	[MS,MS:1001208,SEQUEST,]	7.0e-4	null	ms_run[1]:scan=9583	2965.4	2	1646.86577	823.93543	R	M	312	327
PSM	DAILFPSFIHSQK	-346_45206	P24270	1	Mouse_09-2020	null	[MS,MS:1001208,SEQUEST,]	3.3e-2	null	ms_run[1]:scan=9587	2966.5	2	1502.80156	751.90373	R	N	157	170
PSM	DAILFPSFIHSQK	-346_45209	P24270	1	Mouse_09-2020	null	[MS,MS:1001208,SEQUEST,]	4.4e-3	null	ms_run[1]:scan=9589	2967.2	3	1502.80085	501.60491	R	N	157	170
PSM	KILESDRKEPLFGISTGNIITGLAAGAK	-346_45215	Q8C196	1	Mouse_09-2020	null	[MS,MS:1001208,SEQUEST,]	3.1e-3	null	ms_run[1]:scan=9590	2967.4	5	2899.62751	580.73085	K	Y	280	308
PSM	FYGPEGPYGVFAGR	-346_45267	O55022	1	Mouse_09-2020	null	[MS,MS:1001208,SEQUEST,]	7.0e-4	null	ms_run[1]:scan=9599	2970.1	2	1516.72295	758.86461	K	A	106	120
PSM	GRAIFASGSPFDPVTLPDGR	-346_45117	P06801	1	Mouse_09-2020	null	[MS,MS:1001208,SEQUEST,]	7.0e-4	null	ms_run[1]:scan=9567	2960.7	3	2060.05552	687.35684	K	L	426	446
PSM	FLIDGFPR	-346_44864	Q9DBP5	1	Mouse_09-2020	null	[MS,MS:1001208,SEQUEST,]	7.0e-4	null	ms_run[1]:scan=9522	2947.4	2	964.52574	482.76618	K	Q	89	97
PSM	LLLINNAATLGDVSK	-346_44835	Q64105	1	Mouse_09-2020	null	[MS,MS:1001208,SEQUEST,]	7.0e-4	null	ms_run[1]:scan=9517	2946.0	2	1541.89177	771.44851	R	F	96	111
PSM	QAGIAQLYGIAGSTNVTGDQVK	-346_44830	Q9QXD6	1	Mouse_09-2020	null	[MS,MS:1001208,SEQUEST,]	7.0e-4	null	ms_run[1]:scan=9515	2945.3	3	2191.11435	731.04996	R	L	51	73
PSM	VVLAYEPVWAIGTGK	-346_51946	P17751	1	Mouse_09-2020	null	[MS,MS:1001208,SEQUEST,]	1.7e-3	null	ms_run[1]:scan=11036	3404.0	2	1602.89006	801.94814	K	A	211	226
PSM	KFPLDPLITHVLPFEK	-346_51936	P00329	1	Mouse_09-2020	null	[MS,MS:1001208,SEQUEST,]	7.0e-4	null	ms_run[1]:scan=11033	3403.0	4	1894.08425	474.27638	K	N	340	356
PSM	ATEIGGILVNTPEDPNLSK	-346_44593	P34914	1	Mouse_09-2020	null	[MS,MS:1001208,SEQUEST,]	7.0e-4	null	ms_run[1]:scan=9469	2931.8	2	1968.03081	984.51784	K	T	421	440
PSM	LLRYESSALPAGQLTSLPDYASR	-346_44630	Q9CQN1	1	Mouse_09-2020	null	[MS,MS:1001208,SEQUEST,]	7.0e-4	null	ms_run[1]:scan=9476	2933.8	3	2508.31345	836.77461	K	Q	469	492
PSM	AAFVAYALAFPR	-346_51847	A0A2R8VHP2	1	Mouse_09-2020	null	[MS,MS:1001208,SEQUEST,]	7.0e-4	null	ms_run[1]:scan=11011	3396.0	2	1296.71074	648.85860	R	F	270	282
PSM	AGIPVFAWK	-346_44643	P50247	1	Mouse_09-2020	null	[MS,MS:1001208,SEQUEST,]	7.0e-4	null	ms_run[1]:scan=9478	2934.4	2	988.56230	494.78437	K	E	95	104
PSM	QLAPIWDKLGETYKDHENIIIAK	-346_44649	P09103	1	Mouse_09-2020	null	[MS,MS:1001208,SEQUEST,]	1.2e-2	null	ms_run[1]:scan=9479	2934.7	5	2695.44752	539.89490	K	D	404	427
PSM	QHLLPDLSSQL	-346_44656	Q91X34	1	Mouse_09-2020	null	[MS,MS:1001208,SEQUEST,]	7.0e-4	null	ms_run[1]:scan=9482	2935.6	2	1250.67424	625.84060	K	0	410	421
PSM	TIQNLASIQSFQIK	-346_44683	Q91XE0	1	Mouse_09-2020	null	[MS,MS:1001208,SEQUEST,]	7.0e-4	null	ms_run[1]:scan=9487	2937.1	2	1590.88579	795.94613	K	S	114	128
PSM	LYSEFLGKQPWFAGNK	-346_44690	D3YX76	1	Mouse_09-2020	null	[MS,MS:1001208,SEQUEST,]	7.0e-4	null	ms_run[1]:scan=9489	2937.7	3	1884.96531	628.99295	K	T	103	119
PSM	TIQNLASIQSFQIK	-346_44721	Q91XE0	1	Mouse_09-2020	null	[MS,MS:1001208,SEQUEST,]	7.0e-4	null	ms_run[1]:scan=9494	2939.2	3	1590.88547	530.96651	K	S	114	128
PSM	GQNILDGGAPFYTTYK	-346_44729	O09174	1	Mouse_09-2020	null	[MS,MS:1001208,SEQUEST,]	7.0e-4	null	ms_run[1]:scan=9495	2939.5	2	1744.85503	872.93068	R	A	208	224
PSM	LRSLFSSAENEPPVPLVGNWRPPQPVKGR	-346_44740	P16015	1	Mouse_09-2020	null	[MS,MS:1001208,SEQUEST,]	7.0e-4	null	ms_run[1]:scan=9498	2940.3	5	3227.74519	646.35455	K	V	225	254
PSM	SLFSSAENEPPVPLVGNWRPPQPVK	-346_51841	P16015	1	Mouse_09-2020	null	[MS,MS:1001208,SEQUEST,]	1.7e-3	null	ms_run[1]:scan=11009	3395.4	3	2745.43943	915.81681	R	R	227	252
PSM	DIKFQDFFIPK	-346_51813	A0A0R4IZY2	1	Mouse_09-2020	null	[MS,MS:1001208,SEQUEST,]	7.0e-4	null	ms_run[1]:scan=11001	3392.9	3	1397.74665	466.58697	R	T	384	395
PSM	QINWTVLYR	-346_44759	Q8BP67	1	Mouse_09-2020	null	[MS,MS:1001208,SEQUEST,]	1.0e-3	null	ms_run[1]:scan=9501	2941.2	2	1192.64751	596.82730	R	K	48	57
PSM	SYEAYVLNIIR	-346_51803	A0A0A6YX05	1	Mouse_09-2020	null	[MS,MS:1001208,SEQUEST,]	7.0e-4	null	ms_run[1]:scan=10998	3392.0	2	1340.72161	670.86408	K	L	41	52
PSM	KFPLDPLITHVLPFEK	-346_51788	P00329	1	Mouse_09-2020	null	[MS,MS:1001208,SEQUEST,]	7.0e-4	null	ms_run[1]:scan=10994	3390.8	3	1894.08542	632.03275	K	N	340	356
PSM	IEFEGQSVDFVDPNKQNLIAEVSTK	-346_51771	Q8C196	1	Mouse_09-2020	null	[MS,MS:1001208,SEQUEST,]	7.0e-4	null	ms_run[1]:scan=10990	3389.4	3	2807.41330	936.47478	K	V	183	208
PSM	FVEGLPINDFSR	-346_45273	P14152	1	Mouse_09-2020	null	[MS,MS:1001208,SEQUEST,]	7.0e-4	null	ms_run[1]:scan=9600	2970.4	2	1393.71160	697.35916	K	K	299	311
PSM	LTSIDKWFLYK	-346_45275	Q8C196	1	Mouse_09-2020	null	[MS,MS:1001208,SEQUEST,]	4.6e-3	null	ms_run[1]:scan=9601	2970.7	2	1413.77922	707.39247	R	R	870	881
PSM	FTASAGIQVVGDDLTVTNPK	-346_45300	P17182	1	Mouse_09-2020	null	[MS,MS:1001208,SEQUEST,]	7.0e-4	null	ms_run[1]:scan=9606	2972.1	2	2033.05901	1017.03112	K	I	307	327
PSM	QYKIPDWFLNR	-346_45305	P62270	1	Mouse_09-2020	null	[MS,MS:1001208,SEQUEST,]	7.0e-4	null	ms_run[1]:scan=9608	2972.8	3	1479.77497	493.92962	R	K	76	87
PSM	KYVLGNPLTPGINQGPQIDKEQHDKILDLIESGK	-346_45759	P24549	1	Mouse_09-2020	null	[MS,MS:1001208,SEQUEST,]	6.6e-3	null	ms_run[1]:scan=9691	2997.2	6	3758.01501	627.17478	K	E	329	363
PSM	DFLAGGVAAAISK	-346_45780	P51881	1	Mouse_09-2020	null	[MS,MS:1001208,SEQUEST,]	7.0e-4	null	ms_run[1]:scan=9696	2998.7	2	1219.66826	610.33770	K	A	11	24
PSM	GLFIIDDKGILR	-346_45834	P35700	1	Mouse_09-2020	null	[MS,MS:1001208,SEQUEST,]	7.0e-4	null	ms_run[1]:scan=9706	3001.6	2	1359.80107	680.40337	R	I	129	141
PSM	VSLAVLNPYIK	-346_45839	Q9DB20	1	Mouse_09-2020	null	[MS,MS:1001208,SEQUEST,]	7.0e-4	null	ms_run[1]:scan=9708	3002.3	2	1216.73088	608.86863	K	T	74	85
PSM	GLFIIDDKGILR	-346_45848	P35700	1	Mouse_09-2020	null	[MS,MS:1001208,SEQUEST,]	7.0e-4	null	ms_run[1]:scan=9709	3002.6	3	1359.80033	453.93801	R	I	129	141
PSM	NIPGITLLNVSK	-346_45854	Q9D8E6	1	Mouse_09-2020	null	[MS,MS:1001208,SEQUEST,]	7.0e-4	null	ms_run[1]:scan=9710	3002.9	2	1268.75823	634.88227	R	N	223	235
PSM	KYFDQVDISNGLDWSLDHK	-346_45892	Q64374	1	Mouse_09-2020	null	[MS,MS:1001208,SEQUEST,]	1.0e-3	null	ms_run[1]:scan=9717	3004.9	4	2280.09389	570.77874	K	F	145	164
PSM	SYELPDGQVITIGNER	-346_45913	P60710	0	Mouse_09-2020	null	[MS,MS:1001208,SEQUEST,]	7.0e-4	null	ms_run[1]:scan=9722	3006.4	2	1790.89433	895.94960	K	R	239	255
PSM	SYELPDGQVITIGNER	-346_45913	P68134	0	Mouse_09-2020	null	[MS,MS:1001208,SEQUEST,]	7.0e-4	null	ms_run[1]:scan=9722	3006.4	2	1790.89433	895.94960	K	R	241	257
PSM	NNREEQIISLFRDNFEK	-346_45926	Q99KR3	1	Mouse_09-2020	null	[MS,MS:1001208,SEQUEST,]	1.7e-3	null	ms_run[1]:scan=9725	3007.3	3	2152.08030	718.03090	R	F	218	235
PSM	SRVVGNPFDSRTEQGPQVDETQFKKILGYIK	-346_45954	P47738	1	Mouse_09-2020	null	[MS,MS:1001208,SEQUEST,]	7.0e-4	null	ms_run[1]:scan=9730	3008.8	5	3536.85163	708.17574	K	G	347	378
PSM	LRSLFSSAENEPPVPLVGNWRPPQPVKGR	-346_45957	P16015	1	Mouse_09-2020	null	[MS,MS:1001208,SEQUEST,]	7.0e-4	null	ms_run[1]:scan=9731	3009.1	5	3227.74335	646.35455	K	V	225	254
PSM	DDGSWEVIEGYR	-346_45976	P26443	1	Mouse_09-2020	null	[MS,MS:1001208,SEQUEST,]	7.0e-4	null	ms_run[1]:scan=9735	3010.3	2	1425.62993	713.31769	R	Q	125	137
PSM	YFDQVDISNGLDWSLDHK	-346_51626	Q64374	1	Mouse_09-2020	null	[MS,MS:1001208,SEQUEST,]	7.0e-4	null	ms_run[1]:scan=10955	3378.1	3	2151.99863	718.00424	K	F	146	164
PSM	FTPGTFTNQIQAAFREPR	-346_46027	P14206	1	Mouse_09-2020	null	[MS,MS:1001208,SEQUEST,]	2.2e-3	null	ms_run[1]:scan=9747	3013.8	3	2081.05753	694.35695	R	L	103	121
PSM	SPVSAPSPPLDTLSDYQR	-346_51621	Q3V0E1	1	Mouse_09-2020	null	[MS,MS:1001208,SEQUEST,]	3.5e-2	null	ms_run[1]:scan=10953	3377.5	3	1929.96402	643.98993	K	N	513	531
PSM	IIWELIK	-346_46068	O88844	1	Mouse_09-2020	null	[MS,MS:1001208,SEQUEST,]	1.7e-2	null	ms_run[1]:scan=9754	3015.9	2	914.57085	457.78912	R	K	21	28
PSM	NGVKITLPVDFVTADKFDENAK	-346_46078	P09411	1	Mouse_09-2020	null	[MS,MS:1001208,SEQUEST,]	2.2e-3	null	ms_run[1]:scan=9755	3016.2	4	2421.26577	606.07196	K	G	276	298
PSM	DVVVSYYNFYK	-346_46100	P52840	1	Mouse_09-2020	null	[MS,MS:1001208,SEQUEST,]	7.0e-4	null	ms_run[1]:scan=9761	3018.0	2	1396.67998	698.84281	K	A	130	141
PSM	ADPLGLEAEKDGVPVFKFPR	-346_46130	Q8R0Y6	1	Mouse_09-2020	null	[MS,MS:1001208,SEQUEST,]	7.0e-4	null	ms_run[1]:scan=9768	3020.1	3	2185.16654	729.05991	K	R	39	59
PSM	KYVLGNPLTPGINQGPQIDKEQHDKILDLIESGK	-346_45743	P24549	1	Mouse_09-2020	null	[MS,MS:1001208,SEQUEST,]	7.0e-4	null	ms_run[1]:scan=9688	2996.4	5	3758.00916	752.40828	K	E	329	363
PSM	QYALDRIQFGVPLAR	-346_44553	A0A0A0MQ68	1	Mouse_09-2020	null	[MS,MS:1001208,SEQUEST,]	7.0e-4	null	ms_run[1]:scan=9462	2929.7	3	1746.96567	582.99317	R	Q	323	338
PSM	IQASVATNPIITPVAQENQ	-346_45731	P08226	1	Mouse_09-2020	null	[MS,MS:1001208,SEQUEST,]	3.8e-2	null	ms_run[1]:scan=9685	2995.5	2	1994.05791	997.53129	K	0	293	312
PSM	NSYLEVLLK	-346_45654	Q3TML0	1	Mouse_09-2020	null	[MS,MS:1001208,SEQUEST,]	7.0e-4	null	ms_run[1]:scan=9672	2991.6	2	1078.61467	539.81078	R	A	319	328
PSM	FSAPLPPQPWEGVR	-346_45312	Q63880	0	Mouse_09-2020	null	[MS,MS:1001208,SEQUEST,]	7.0e-4	null	ms_run[1]:scan=9609	2973.0	2	1580.82427	790.91463	R	A	78	92
PSM	FSAPLPPQPWEGVR	-346_45312	Q8VCU1	0	Mouse_09-2020	null	[MS,MS:1001208,SEQUEST,]	7.0e-4	null	ms_run[1]:scan=9609	2973.0	2	1580.82427	790.91463	R	A	78	92
PSM	VNLAELFK	-346_45319	G3UZJ4	1	Mouse_09-2020	null	[MS,MS:1001208,SEQUEST,]	7.0e-4	null	ms_run[1]:scan=9610	2973.3	2	933.54088	467.27384	K	K	72	80
PSM	LSNIFVIGKGNKPWISLPR	-346_45325	P62702	1	Mouse_09-2020	null	[MS,MS:1001208,SEQUEST,]	1.7e-3	null	ms_run[1]:scan=9611	2973.6	4	2139.24404	535.56638	R	K	222	241
PSM	FEPFSNKGQTLVVQFTVK	-346_45352	P14211	1	Mouse_09-2020	null	[MS,MS:1001208,SEQUEST,]	7.0e-4	null	ms_run[1]:scan=9615	2974.8	3	2069.10788	690.37372	K	E	81	99
PSM	VALQHNLGLGGAVVVTLYR	-346_45356	P32020	1	Mouse_09-2020	null	[MS,MS:1001208,SEQUEST,]	7.0e-4	null	ms_run[1]:scan=9616	2975.1	3	1980.13913	660.71782	K	G	386	405
PSM	GYEPDPNIVKLAEQYAKENGTK	-346_45372	P11725	1	Mouse_09-2020	null	[MS,MS:1001208,SEQUEST,]	4.2e-3	null	ms_run[1]:scan=9619	2976.0	4	2464.23549	616.81432	K	S	222	244
PSM	NVVGDHADDVYSVFGAPILR	-346_51657	Q91WU0	1	Mouse_09-2020	null	[MS,MS:1001208,SEQUEST,]	7.0e-4	null	ms_run[1]:scan=10964	3380.9	3	2144.07859	715.36388	K	G	461	481
PSM	LTSIDKWFLYK	-346_45417	Q8C196	1	Mouse_09-2020	null	[MS,MS:1001208,SEQUEST,]	1.7e-3	null	ms_run[1]:scan=9629	2978.9	3	1413.77826	471.93074	R	R	870	881
PSM	FTASAGIQVVGDDLTVTNPK	-346_45444	P17182	1	Mouse_09-2020	null	[MS,MS:1001208,SEQUEST,]	7.0e-4	null	ms_run[1]:scan=9633	2980.1	3	2033.05533	678.35650	K	I	307	327
PSM	LSDLLDWR	-346_45456	Q8VCB3	1	Mouse_09-2020	null	[MS,MS:1001208,SEQUEST,]	7.0e-4	null	ms_run[1]:scan=9636	2981.0	2	1017.53655	509.27182	R	L	592	600
PSM	SITTIIDTFHQYSR	-346_45473	P31725	1	Mouse_09-2020	null	[MS,MS:1001208,SEQUEST,]	1.7e-3	null	ms_run[1]:scan=9638	2981.6	3	1681.85520	561.28965	R	E	12	26
PSM	GFGFVDFNSEEDAK	-346_45489	P09405	1	Mouse_09-2020	null	[MS,MS:1001208,SEQUEST,]	3.2e-3	null	ms_run[1]:scan=9641	2982.4	2	1561.68193	781.34390	K	A	608	622
PSM	LISWYDNEYGYSNR	-346_45506	A0A1D5RLD8	1	Mouse_09-2020	null	[MS,MS:1001208,SEQUEST,]	1.6e-2	null	ms_run[1]:scan=9645	2983.6	2	1779.80022	890.40228	K	V	308	322
PSM	SSFFVNGLTLGGQK	-346_45526	Q5SX49	1	Mouse_09-2020	null	[MS,MS:1001208,SEQUEST,]	7.0e-4	null	ms_run[1]:scan=9649	2984.8	2	1454.76518	727.88554	R	S	57	71
PSM	HIADLAGNPEVILPVPAFNVINGGSHAGNK	-346_51629	P17182	1	Mouse_09-2020	null	[MS,MS:1001208,SEQUEST,]	7.0e-4	null	ms_run[1]:scan=10957	3378.8	4	3021.59389	756.15308	R	A	133	163
PSM	FTVTPSTTQVVGILK	-346_45547	P47754	1	Mouse_09-2020	null	[MS,MS:1001208,SEQUEST,]	7.1e-3	null	ms_run[1]:scan=9652	2985.7	2	1590.91155	795.95871	K	Q	179	194
PSM	GVILAPYGPEWR	-346_45603	A0A0R4IZY2	1	Mouse_09-2020	null	[MS,MS:1001208,SEQUEST,]	1.5e-2	null	ms_run[1]:scan=9662	2988.6	2	1357.72759	679.36679	K	Q	121	133
PSM	YVRPGGGFEPNFTLFEK	-346_45623	P11352	1	Mouse_09-2020	null	[MS,MS:1001208,SEQUEST,]	7.0e-4	null	ms_run[1]:scan=9667	2990.1	3	1957.98172	653.33174	K	E	96	113
PSM	ISVNDFIIK	-346_45644	Q8BMF4	1	Mouse_09-2020	null	[MS,MS:1001208,SEQUEST,]	4.4e-3	null	ms_run[1]:scan=9670	2991.0	2	1048.60393	524.80550	K	S	469	478
PSM	KYVLGNPLTPGINQGPQIDKEQHDKILDLIESGK	-346_45660	P24549	1	Mouse_09-2020	null	[MS,MS:1001208,SEQUEST,]	7.0e-4	null	ms_run[1]:scan=9673	2991.9	4	3758.01772	940.25854	K	E	329	363
PSM	ADPLGLEAEKDGVPVFKFPR	-346_46135	Q8R0Y6	1	Mouse_09-2020	null	[MS,MS:1001208,SEQUEST,]	4.9e-2	null	ms_run[1]:scan=9769	3020.4	4	2185.16591	547.04675	K	R	39	59
PSM	ANATEFGLASGVFTR	-346_44547	Q8R0Y6	1	Mouse_09-2020	null	[MS,MS:1001208,SEQUEST,]	7.0e-4	null	ms_run[1]:scan=9461	2929.4	2	1540.77776	770.89135	R	I	827	842
PSM	AIVAIENPADVSVISSR	-346_44535	P14206	1	Mouse_09-2020	null	[MS,MS:1001208,SEQUEST,]	7.0e-4	null	ms_run[1]:scan=9458	2928.5	2	1740.95171	870.97816	R	T	64	81
PSM	GIDPFSLDALAK	-346_52130	A0A571BEL9	1	Mouse_09-2020	null	[MS,MS:1001208,SEQUEST,]	4.2e-3	null	ms_run[1]:scan=11084	3419.4	2	1246.66887	623.83753	K	G	296	308
PSM	GVPTGFVLPIRDIR	-346_43436	A0A1W2P733	1	Mouse_09-2020	null	[MS,MS:1001208,SEQUEST,]	2.6e-3	null	ms_run[1]:scan=9243	2865.5	3	1539.90104	513.97171	K	S	699	713
PSM	IIDSLFNTVTDK	-346_43449	O70475	1	Mouse_09-2020	null	[MS,MS:1001208,SEQUEST,]	7.0e-4	null	ms_run[1]:scan=9245	2866.1	2	1365.72661	683.36665	R	I	318	330
PSM	FYLLGVDAR	-346_43539	Q99LB7	1	Mouse_09-2020	null	[MS,MS:1001208,SEQUEST,]	7.0e-4	null	ms_run[1]:scan=9264	2871.6	2	1053.57256	527.29002	K	A	580	589
PSM	NFGIWLR	-346_43554	P62717	1	Mouse_09-2020	null	[MS,MS:1001208,SEQUEST,]	1.7e-3	null	ms_run[1]:scan=9267	2872.5	2	905.49895	453.25324	K	D	77	84
PSM	VALIGSPVDLTYRYDHLGDSPK	-346_43566	Q91VD9	1	Mouse_09-2020	null	[MS,MS:1001208,SEQUEST,]	2.2e-3	null	ms_run[1]:scan=9269	2873.1	4	2416.24721	604.81813	K	L	429	451
PSM	GFPTIYFSPANK	-346_43591	P27773	1	Mouse_09-2020	null	[MS,MS:1001208,SEQUEST,]	3.2e-3	null	ms_run[1]:scan=9275	2874.8	2	1341.68413	671.34552	K	L	449	461
PSM	LRSLFSSAENEPPVPLVGNWRPPQPVKGR	-346_43611	P16015	1	Mouse_09-2020	null	[MS,MS:1001208,SEQUEST,]	7.0e-4	null	ms_run[1]:scan=9279	2876.0	5	3227.74366	646.35455	K	V	225	254
PSM	SYLYFTQFK	-346_43412	Q9CPT4	1	Mouse_09-2020	null	[MS,MS:1001208,SEQUEST,]	2.6e-3	null	ms_run[1]:scan=9238	2864.0	2	1196.59819	598.80296	K	E	94	103
PSM	QINWTVLYR	-346_43625	Q8BP67	1	Mouse_09-2020	null	[MS,MS:1001208,SEQUEST,]	1.6e-3	null	ms_run[1]:scan=9281	2876.6	2	1192.64690	596.82730	R	K	48	57
PSM	YGGTFQNVSVKLPITLNK	-346_43659	P17427	1	Mouse_09-2020	null	[MS,MS:1001208,SEQUEST,]	4.6e-3	null	ms_run[1]:scan=9286	2878.0	3	1979.09598	660.37020	R	F	807	825
PSM	AINPENGFFGVAPGTSVK	-346_43677	Q9Z2V4	1	Mouse_09-2020	null	[MS,MS:1001208,SEQUEST,]	7.0e-4	null	ms_run[1]:scan=9291	2879.5	2	1804.92327	902.96505	R	N	325	343
PSM	FGDIAPLNLPR	-346_43682	A0A2R8VHY1	1	Mouse_09-2020	null	[MS,MS:1001208,SEQUEST,]	7.0e-4	null	ms_run[1]:scan=9292	2879.8	2	1212.67363	606.84040	R	T	210	221
PSM	LRSLFSSAENEPPVPLVGNWRPPQPVKGR	-346_43715	P16015	1	Mouse_09-2020	null	[MS,MS:1001208,SEQUEST,]	7.0e-4	null	ms_run[1]:scan=9298	2881.6	4	3227.74477	807.69136	K	V	225	254
PSM	LDFLRPFSVPNK	-346_43720	P70195	1	Mouse_09-2020	null	[MS,MS:1001208,SEQUEST,]	1.6e-3	null	ms_run[1]:scan=9299	2881.9	3	1432.79367	478.26975	K	G	226	238
PSM	AFALNFQQTIAGK	-346_43727	O08601	1	Mouse_09-2020	null	[MS,MS:1001208,SEQUEST,]	7.0e-4	null	ms_run[1]:scan=9300	2882.2	2	1408.75823	704.88280	R	V	237	250
PSM	ILATPPQEDAPSVDIANIR	-346_43733	P40142	1	Mouse_09-2020	null	[MS,MS:1001208,SEQUEST,]	1.5e-2	null	ms_run[1]:scan=9301	2882.5	2	2020.07134	1010.53911	K	P	284	303
PSM	ANNTTYGLAAGLFTK	-346_43741	P24549	1	Mouse_09-2020	null	[MS,MS:1001208,SEQUEST,]	7.0e-4	null	ms_run[1]:scan=9303	2883.0	2	1541.79619	771.40155	R	L	421	436
PSM	IGEDYVKDLSQLTK	-346_43642	Q9ET01	1	Mouse_09-2020	null	[MS,MS:1001208,SEQUEST,]	4.2e-3	null	ms_run[1]:scan=9284	2877.5	3	1608.84830	536.95416	K	H	508	522
PSM	LSQTFPNADFAEITK	-346_43397	P07724	1	Mouse_09-2020	null	[MS,MS:1001208,SEQUEST,]	2.6e-3	null	ms_run[1]:scan=9234	2862.9	2	1681.84477	841.42523	R	A	243	258
PSM	IGDTIEFRGPNGLLVYQGK	-346_43378	Q9DCN2	1	Mouse_09-2020	null	[MS,MS:1001208,SEQUEST,]	7.0e-4	null	ms_run[1]:scan=9231	2862.0	3	2077.10923	693.04074	K	K	136	155
PSM	VLNAPPGISLISFNDKAK	-346_43371	O35423	1	Mouse_09-2020	null	[MS,MS:1001208,SEQUEST,]	4.2e-3	null	ms_run[1]:scan=9230	2861.7	3	1884.06223	628.69116	K	K	232	250
PSM	TSLSPGSGVVTYYLR	-346_42977	P28271	1	Mouse_09-2020	null	[MS,MS:1001208,SEQUEST,]	7.0e-4	null	ms_run[1]:scan=9149	2837.8	2	1599.83989	800.42249	K	S	469	484
PSM	SLEDHTPLPGITVGDIGPK	-346_42995	Q9QXD1	1	Mouse_09-2020	null	[MS,MS:1001208,SEQUEST,]	7.0e-4	null	ms_run[1]:scan=9154	2839.3	3	1946.02329	649.34583	R	G	226	245
PSM	GTNVITSLSSVLRDSK	-346_43040	Q91X77	1	Mouse_09-2020	null	[MS,MS:1001208,SEQUEST,]	1.7e-3	null	ms_run[1]:scan=9160	2841.1	3	1676.91831	559.64410	K	F	384	400
PSM	GLLNAIVIR	-346_43050	P29758	1	Mouse_09-2020	null	[MS,MS:1001208,SEQUEST,]	7.0e-4	null	ms_run[1]:scan=9163	2842.0	2	968.62590	484.81620	K	T	375	384
PSM	GNWGYLDQAAALR	-346_43060	Q91WG0	1	Mouse_09-2020	null	[MS,MS:1001208,SEQUEST,]	7.0e-4	null	ms_run[1]:scan=9165	2842.6	2	1434.71355	717.85986	R	V	196	209
PSM	VVFIFGPDK	-346_43066	Q6GT24	1	Mouse_09-2020	null	[MS,MS:1001208,SEQUEST,]	6.6e-3	null	ms_run[1]:scan=9166	2842.9	2	1021.57189	511.28949	R	L	133	142
PSM	DAGTIAGLNVLR	-346_43073	P63017	1	Mouse_09-2020	null	[MS,MS:1001208,SEQUEST,]	7.0e-4	null	ms_run[1]:scan=9168	2843.5	2	1199.67436	600.34077	K	I	160	172
PSM	RGWDENVYYTVPLVR	-346_43087	O55125	1	Mouse_09-2020	null	[MS,MS:1001208,SEQUEST,]	7.0e-4	null	ms_run[1]:scan=9171	2844.4	3	1866.94883	622.98809	K	M	254	269
PSM	VHLVGIDIFTGK	-346_43098	Q8BGY2	1	Mouse_09-2020	null	[MS,MS:1001208,SEQUEST,]	7.0e-4	null	ms_run[1]:scan=9174	2845.3	3	1298.74701	433.58708	K	Y	56	68
PSM	IFNNGADLSGITEENAPLK	-346_43127	P07758	0	Mouse_09-2020	null	[MS,MS:1001208,SEQUEST,]	7.0e-4	null	ms_run[1]:scan=9179	2846.7	2	2003.01042	1002.00764	R	S	329	348
PSM	IFNNGADLSGITEENAPLK	-346_43127	Q00897	0	Mouse_09-2020	null	[MS,MS:1001208,SEQUEST,]	7.0e-4	null	ms_run[1]:scan=9179	2846.7	2	2003.01042	1002.00764	R	S	329	348
PSM	ILVATNLFGR	-346_43133	Q9Z1N5	1	Mouse_09-2020	null	[MS,MS:1001208,SEQUEST,]	7.0e-4	null	ms_run[1]:scan=9180	2847.0	2	1103.65727	552.33222	R	M	340	350
PSM	LIRDGSIDLVINLPNNNTK	-346_43236	Q8C196	1	Mouse_09-2020	null	[MS,MS:1001208,SEQUEST,]	7.0e-4	null	ms_run[1]:scan=9202	2853.5	3	2109.16733	703.72693	K	V	1426	1445
PSM	ISVAGVTSGNVGYLAHAIHQVTK	-346_43248	P05202	1	Mouse_09-2020	null	[MS,MS:1001208,SEQUEST,]	7.0e-4	null	ms_run[1]:scan=9204	2854.1	4	2322.25503	581.31957	R	0	408	431
PSM	VANVSLLALYK	-346_43280	P62267	1	Mouse_09-2020	null	[MS,MS:1001208,SEQUEST,]	7.0e-4	null	ms_run[1]:scan=9212	2856.4	2	1190.71465	595.86081	K	K	125	136
PSM	ATGYPLAFIAAK	-346_43298	Q8C196	1	Mouse_09-2020	null	[MS,MS:1001208,SEQUEST,]	7.0e-4	null	ms_run[1]:scan=9216	2857.6	2	1222.68315	611.84516	K	A	729	741
PSM	ITQLTPFIGYAGGK	-346_43308	O35488	1	Mouse_09-2020	null	[MS,MS:1001208,SEQUEST,]	7.0e-4	null	ms_run[1]:scan=9218	2858.2	2	1465.80559	733.40611	K	Q	429	443
PSM	VWQLYIGDTR	-346_43325	Q9QXF8	1	Mouse_09-2020	null	[MS,MS:1001208,SEQUEST,]	7.0e-4	null	ms_run[1]:scan=9221	2859.1	2	1250.65276	625.83004	R	R	30	40
PSM	GSRVEIEAIAVQGPFIKA	-346_43331	P52760	1	Mouse_09-2020	null	[MS,MS:1001208,SEQUEST,]	7.0e-4	null	ms_run[1]:scan=9222	2859.3	3	1885.05979	629.02291	R	0	118	136
PSM	LQLGPETLLQDNPK	-346_43358	O09174	1	Mouse_09-2020	null	[MS,MS:1001208,SEQUEST,]	7.0e-4	null	ms_run[1]:scan=9228	2861.1	2	1565.85588	783.43031	K	I	87	101
PSM	VVFGLFGK	-346_43757	P24369	1	Mouse_09-2020	null	[MS,MS:1001208,SEQUEST,]	4.9e-3	null	ms_run[1]:scan=9307	2884.2	2	866.51341	433.76036	R	V	60	68
PSM	LVFGLLNGR	-346_43765	Q543K9	1	Mouse_09-2020	null	[MS,MS:1001208,SEQUEST,]	7.0e-4	null	ms_run[1]:scan=9308	2884.5	2	988.59398	494.80055	R	C	68	77
PSM	TLVYGGIFLYPANK	-346_52098	Q9QXD6	1	Mouse_09-2020	null	[MS,MS:1001208,SEQUEST,]	7.0e-4	null	ms_run[1]:scan=11074	3416.1	2	1555.85332	778.42958	R	S	256	270
PSM	GQYIFKEIPLLK	-346_43779	Q9DCM2	1	Mouse_09-2020	null	[MS,MS:1001208,SEQUEST,]	7.0e-4	null	ms_run[1]:scan=9310	2885.1	3	1448.85074	483.62191	K	F	63	75
PSM	NFNTVPYIVGINK	-346_44102	Q91WU0	1	Mouse_09-2020	null	[MS,MS:1001208,SEQUEST,]	7.0e-4	null	ms_run[1]:scan=9374	2903.9	2	1478.80046	739.90373	K	E	339	352
PSM	VIYLIRNPRDVLVSGYHYFNALK	-346_51959	Q8BGL3	1	Mouse_09-2020	null	[MS,MS:1001208,SEQUEST,]	4.6e-3	null	ms_run[1]:scan=11042	3406.1	5	2750.51679	550.90863	K	G	116	139
PSM	LVWIETPTNPTLK	-346_44142	Q8VCN5	1	Mouse_09-2020	null	[MS,MS:1001208,SEQUEST,]	7.0e-4	null	ms_run[1]:scan=9383	2906.5	2	1511.84722	756.42704	K	A	152	165
PSM	FYGPEGPYGVFAGR	-346_44149	O55022	1	Mouse_09-2020	null	[MS,MS:1001208,SEQUEST,]	7.0e-4	null	ms_run[1]:scan=9384	2906.8	2	1516.72295	758.86461	K	A	106	120
PSM	FLAPWIGR	-346_44173	A2A974	1	Mouse_09-2020	null	[MS,MS:1001208,SEQUEST,]	5.3e-3	null	ms_run[1]:scan=9388	2908.0	2	959.54680	480.27671	R	L	120	128
PSM	FGDIVPVNLPR	-346_44189	P11714	1	Mouse_09-2020	null	[MS,MS:1001208,SEQUEST,]	7.0e-4	null	ms_run[1]:scan=9392	2909.2	2	1226.68987	613.84823	R	T	369	380
PSM	DQLIVNLLKEEQAPQNK	-346_44207	A0A1B0GSR9	1	Mouse_09-2020	null	[MS,MS:1001208,SEQUEST,]	7.0e-4	null	ms_run[1]:scan=9395	2910.1	3	1980.07889	660.69686	K	T	6	23
PSM	ITPSYVAFTPEGERLIGDAAK	-346_44247	P20029	1	Mouse_09-2020	null	[MS,MS:1001208,SEQUEST,]	7.0e-4	null	ms_run[1]:scan=9402	2912.1	3	2235.16733	745.72671	R	Q	62	83
PSM	NYPEGHQAAAVLPVLDLAQR	-346_44264	Q9D6J6	1	Mouse_09-2020	null	[MS,MS:1001208,SEQUEST,]	7.0e-4	null	ms_run[1]:scan=9405	2913.0	3	2162.13645	721.38328	K	N	68	88
PSM	IHFPLATYAPVISAEK	-346_44331	P05214	0	Mouse_09-2020	null	[MS,MS:1001208,SEQUEST,]	7.0e-4	null	ms_run[1]:scan=9419	2917.1	3	1756.96360	586.32593	R	Y	265	281
PSM	IHFPLATYAPVISAEK	-346_44331	A0A0A0MQA5	0	Mouse_09-2020	null	[MS,MS:1001208,SEQUEST,]	7.0e-4	null	ms_run[1]:scan=9419	2917.1	3	1756.96360	586.32593	R	Y	294	310
PSM	FENAFLSHVISQHQSLLGNIRSDGK	-346_44397	Q03265	1	Mouse_09-2020	null	[MS,MS:1001208,SEQUEST,]	7.0e-4	null	ms_run[1]:scan=9430	2920.3	4	2797.44008	700.11496	K	S	507	532
PSM	FENAFLSHVISQHQSLLGNIRSDGK	-346_44404	Q03265	1	Mouse_09-2020	null	[MS,MS:1001208,SEQUEST,]	7.0e-4	null	ms_run[1]:scan=9431	2920.6	5	2797.43726	560.29342	K	S	507	532
PSM	GLYPAPLKIIDAVK	-346_44441	Q8BMS1	1	Mouse_09-2020	null	[MS,MS:1001208,SEQUEST,]	1.7e-3	null	ms_run[1]:scan=9439	2923.0	3	1497.90433	499.97283	K	G	296	310
PSM	SFSTVPYIVGINK	-346_44464	Q8VCT4	1	Mouse_09-2020	null	[MS,MS:1001208,SEQUEST,]	7.0e-4	null	ms_run[1]:scan=9445	2924.7	2	1424.77910	712.89283	K	E	339	352
PSM	GSVILRNVETNNSTVLIEGK	-346_44485	Q5U4C2	1	Mouse_09-2020	null	[MS,MS:1001208,SEQUEST,]	1.4e-2	null	ms_run[1]:scan=9448	2925.6	3	2143.16965	715.06209	K	I	99	119
PSM	AIPIVGQVLER	-346_44489	O08601	1	Mouse_09-2020	null	[MS,MS:1001208,SEQUEST,]	7.0e-4	null	ms_run[1]:scan=9449	2925.9	2	1194.72051	597.86388	K	C	286	297
PSM	QQTVRLSDGHFIPILGFGTYAPQEVPKSK	-346_44506	P70694	1	Mouse_09-2020	null	[MS,MS:1001208,SEQUEST,]	2.2e-3	null	ms_run[1]:scan=9452	2926.8	5	3213.70710	643.54692	K	T	5	34
PSM	YVRPGGGFEPNFTLFEK	-346_44516	P11352	1	Mouse_09-2020	null	[MS,MS:1001208,SEQUEST,]	7.0e-4	null	ms_run[1]:scan=9455	2927.7	3	1957.98246	653.33174	K	E	96	113
PSM	GIHVEIPGAQAESLGPLQVAR	-346_44524	Q9DCW4	1	Mouse_09-2020	null	[MS,MS:1001208,SEQUEST,]	7.0e-4	null	ms_run[1]:scan=9456	2927.9	3	2142.16806	714.72704	R	L	86	107
PSM	LTSIDKWFLYK	-346_44085	Q8C196	1	Mouse_09-2020	null	[MS,MS:1001208,SEQUEST,]	7.0e-4	null	ms_run[1]:scan=9372	2903.3	2	1413.77654	707.39247	R	R	870	881
PSM	ATGYPLAFIAAK	-346_44541	Q8C196	1	Mouse_09-2020	null	[MS,MS:1001208,SEQUEST,]	7.0e-4	null	ms_run[1]:scan=9459	2928.8	2	1222.68389	611.84516	K	A	729	741
PSM	FSPTDFLAK	-346_44077	Q6PB66	1	Mouse_09-2020	null	[MS,MS:1001208,SEQUEST,]	4.2e-3	null	ms_run[1]:scan=9369	2902.4	2	1025.53093	513.26875	K	E	178	187
PSM	IALGIPLPEIK	-346_52013	Q8C196	1	Mouse_09-2020	null	[MS,MS:1001208,SEQUEST,]	7.0e-4	null	ms_run[1]:scan=11055	3410.2	2	1163.74077	582.37355	K	V	741	752
PSM	LFGVDDGSLQQVAR	-346_43785	Q9DCE9	1	Mouse_09-2020	null	[MS,MS:1001208,SEQUEST,]	7.0e-4	null	ms_run[1]:scan=9311	2885.4	2	1504.77495	752.89135	K	T	321	335
PSM	LTGQIFLGGSIVR	-346_43812	A0A0R4J135	1	Mouse_09-2020	null	[MS,MS:1001208,SEQUEST,]	7.0e-4	null	ms_run[1]:scan=9317	2887.1	2	1360.79509	680.90099	R	G	345	358
PSM	IFNSGADLSGITEENAPLK	-346_43821	Q00898	1	Mouse_09-2020	null	[MS,MS:1001208,SEQUEST,]	1.6e-3	null	ms_run[1]:scan=9319	2887.7	2	1975.99724	988.50219	R	S	329	348
PSM	FSLYFLAYEDKNDIPKDK	-346_43824	Q9CPU0	1	Mouse_09-2020	null	[MS,MS:1001208,SEQUEST,]	7.0e-4	null	ms_run[1]:scan=9320	2888.0	4	2206.10488	552.28212	K	E	68	86
PSM	AQFEGIVTDLIKR	-346_43838	P38647	1	Mouse_09-2020	null	[MS,MS:1001208,SEQUEST,]	4.4e-3	null	ms_run[1]:scan=9323	2888.9	3	1489.83643	497.28395	R	I	349	362
PSM	IINEPTAAAIAYGLDK	-346_43846	P20029	0	Mouse_09-2020	null	[MS,MS:1001208,SEQUEST,]	7.0e-4	null	ms_run[1]:scan=9325	2889.5	2	1659.89543	830.45124	R	E	199	215
PSM	IINEPTAAAIAYGLDK	-346_43846	P63017	0	Mouse_09-2020	null	[MS,MS:1001208,SEQUEST,]	7.0e-4	null	ms_run[1]:scan=9325	2889.5	2	1659.89543	830.45124	R	V	172	188
PSM	LISWYDNEYGYSNR	-346_43852	A0A1D5RLD8	1	Mouse_09-2020	null	[MS,MS:1001208,SEQUEST,]	7.0e-4	null	ms_run[1]:scan=9326	2889.8	2	1779.79753	890.40228	K	V	308	322
PSM	TLIEILATR	-346_43874	P14824	1	Mouse_09-2020	null	[MS,MS:1001208,SEQUEST,]	7.0e-4	null	ms_run[1]:scan=9330	2890.9	2	1029.63091	515.31877	K	N	457	466
PSM	RGFGFVTFDDHDPVDKIVLQK	-346_43920	O88569	1	Mouse_09-2020	null	[MS,MS:1001208,SEQUEST,]	7.0e-4	null	ms_run[1]:scan=9342	2894.5	4	2433.25551	609.06949	K	H	153	174
PSM	YGPVFTIYLGPR	-346_52083	Q91X75	1	Mouse_09-2020	null	[MS,MS:1001208,SEQUEST,]	2.2e-3	null	ms_run[1]:scan=11070	3414.8	2	1382.74687	691.87699	R	I	65	77
PSM	TGIGSGLSLSGIVHPELSR	-346_43944	P50544	1	Mouse_09-2020	null	[MS,MS:1001208,SEQUEST,]	7.0e-4	null	ms_run[1]:scan=9345	2895.4	3	1880.02512	627.34605	R	G	514	533
PSM	FLPLFDR	-346_43951	Q64433	1	Mouse_09-2020	null	[MS,MS:1001208,SEQUEST,]	3.6e-2	null	ms_run[1]:scan=9346	2895.7	2	907.50328	454.25545	K	L	9	16
PSM	LQVSNVLSQPLAQAAVK	-346_43958	Q9DBG6	1	Mouse_09-2020	null	[MS,MS:1001208,SEQUEST,]	7.0e-4	null	ms_run[1]:scan=9347	2896.0	2	1766.01860	883.51217	R	E	290	307
PSM	VIYLIRNPRDVLVSGYHYFNALK	-346_52039	Q8BGL3	1	Mouse_09-2020	null	[MS,MS:1001208,SEQUEST,]	7.0e-4	null	ms_run[1]:scan=11061	3412.0	4	2750.51723	688.38397	K	G	116	139
PSM	GLVDKFPLFTAVYK	-346_52037	E0CXN5	1	Mouse_09-2020	null	[MS,MS:1001208,SEQUEST,]	7.0e-4	null	ms_run[1]:scan=11060	3411.7	3	1597.89969	533.30446	K	C	291	305
PSM	LTSIDKWFLYK	-346_43996	Q8C196	1	Mouse_09-2020	null	[MS,MS:1001208,SEQUEST,]	7.0e-4	null	ms_run[1]:scan=9354	2898.0	3	1413.77753	471.93074	R	R	870	881
PSM	LQVSNVLSQPLAQAAVK	-346_44004	Q9DBG6	1	Mouse_09-2020	null	[MS,MS:1001208,SEQUEST,]	7.0e-4	null	ms_run[1]:scan=9355	2898.3	3	1766.00754	589.34387	R	E	290	307
PSM	FSLYFLAYEDKNDIPKDK	-346_44039	Q9CPU0	1	Mouse_09-2020	null	[MS,MS:1001208,SEQUEST,]	7.0e-4	null	ms_run[1]:scan=9360	2899.8	3	2206.10392	736.04041	K	E	68	86
PSM	NYPATIIQEPLVLTEPAR	-346_52018	Q9DBT9	1	Mouse_09-2020	null	[MS,MS:1001208,SEQUEST,]	7.0e-4	null	ms_run[1]:scan=11056	3410.5	2	2025.10466	1013.05440	K	R	830	848
PSM	YYVGDTEDVLFEK	-346_44071	Q78JT3	1	Mouse_09-2020	null	[MS,MS:1001208,SEQUEST,]	7.0e-4	null	ms_run[1]:scan=9368	2902.1	2	1577.73796	789.37213	R	F	118	131
PSM	LFGYQPTIYYPK	-346_46150	Q8K4Z3	1	Mouse_09-2020	null	[MS,MS:1001208,SEQUEST,]	2.6e-3	null	ms_run[1]:scan=9771	3021.0	2	1489.77312	745.38993	K	P	127	139
PSM	TEQGPQVDETQFKKILGYIK	-346_46162	P47738	1	Mouse_09-2020	null	[MS,MS:1001208,SEQUEST,]	4.6e-3	null	ms_run[1]:scan=9774	3021.9	4	2322.23281	581.31395	R	G	358	378
PSM	GLETTATYDPKTQEFILNSPTVTSIK	-346_46174	Q9R0H0	1	Mouse_09-2020	null	[MS,MS:1001208,SEQUEST,]	7.0e-4	null	ms_run[1]:scan=9777	3022.7	3	2854.48001	952.16220	R	W	149	175
PSM	DGSIDLVINLPNNNTK	-346_49368	Q8C196	1	Mouse_09-2020	null	[MS,MS:1001208,SEQUEST,]	1.6e-3	null	ms_run[1]:scan=10390	3204.5	2	1726.89751	863.95214	R	V	1429	1445
PSM	SFNISDIPVTAIR	-346_49381	Q9DBT9	1	Mouse_09-2020	null	[MS,MS:1001208,SEQUEST,]	7.0e-4	null	ms_run[1]:scan=10392	3205.1	2	1432.78105	716.89337	K	S	654	667
PSM	LSILYPATTGRNFDEILR	-346_49463	Q6GT24	1	Mouse_09-2020	null	[MS,MS:1001208,SEQUEST,]	4.6e-3	null	ms_run[1]:scan=10406	3209.3	3	2079.12430	693.71262	K	V	145	163
PSM	LYDNLLEQNLIR	-346_49470	Q8BG32	1	Mouse_09-2020	null	[MS,MS:1001208,SEQUEST,]	7.0e-4	null	ms_run[1]:scan=10407	3209.5	2	1503.81694	752.41192	K	I	326	338
PSM	WFYVDFGGVKPVGSEPVPK	-346_49483	Q9QXX4	1	Mouse_09-2020	null	[MS,MS:1001208,SEQUEST,]	2.0e-3	null	ms_run[1]:scan=10409	3210.1	3	2108.08060	703.36656	R	R	607	626
PSM	FRPSIAYFPQIVSVAAR	-346_49567	P85094	1	Mouse_09-2020	null	[MS,MS:1001208,SEQUEST,]	7.0e-4	null	ms_run[1]:scan=10427	3215.5	3	1922.06375	641.35974	K	L	27	44
PSM	KGIFVIGFSYPVVPK	-346_49608	O88986	1	Mouse_09-2020	null	[MS,MS:1001208,SEQUEST,]	7.0e-4	null	ms_run[1]:scan=10436	3218.1	3	1650.96201	550.99211	K	K	366	381
PSM	VFVPTGYSAFPSEILHAPEK	-346_49645	E9PWK1	1	Mouse_09-2020	null	[MS,MS:1001208,SEQUEST,]	7.0e-4	null	ms_run[1]:scan=10443	3220.2	3	2189.13077	730.38076	K	V	378	398
PSM	FEDGDLTLYQSNAILR	-346_49331	P19157	1	Mouse_09-2020	null	[MS,MS:1001208,SEQUEST,]	7.0e-4	null	ms_run[1]:scan=10383	3202.5	3	1854.92374	618.97926	K	L	56	72
PSM	NEVSFVIHNLPIIAK	-346_49706	P97364	1	Mouse_09-2020	null	[MS,MS:1001208,SEQUEST,]	3.5e-2	null	ms_run[1]:scan=10456	3224.1	3	1693.96909	565.32604	K	A	338	353
PSM	GIAVHPELFSIDNGLLTPTLKAK	-346_49743	D3Z041	1	Mouse_09-2020	null	[MS,MS:1001208,SEQUEST,]	1.8e-2	null	ms_run[1]:scan=10464	3226.5	4	2434.36904	609.34806	K	P	656	679
PSM	TIGGGDDSFNTFFSETGAGK	-346_49799	P05214	1	Mouse_09-2020	null	[MS,MS:1001208,SEQUEST,]	4.2e-3	null	ms_run[1]:scan=10473	3229.2	2	2007.89775	1004.45016	K	V	41	61
PSM	SGSLAAESIFKQLTSENLQSK	-346_49868	Q921G7	1	Mouse_09-2020	null	[MS,MS:1001208,SEQUEST,]	7.0e-4	null	ms_run[1]:scan=10492	3235.1	3	2238.16239	746.72526	K	T	405	426
PSM	YGKDATNVGDEGGFAPNILENKEALELLK	-346_49884	P17182	1	Mouse_09-2020	null	[MS,MS:1001208,SEQUEST,]	1.7e-3	null	ms_run[1]:scan=10495	3236.0	4	3105.57436	777.14893	K	A	200	229
PSM	GNWGYLDQVAALR	-346_49900	Q8BK48	0	Mouse_09-2020	null	[MS,MS:1001208,SEQUEST,]	7.0e-4	null	ms_run[1]:scan=10500	3237.5	2	1462.74492	731.87551	K	V	194	207
PSM	GNWGYLDQVAALR	-346_49900	Q8QZR3	0	Mouse_09-2020	null	[MS,MS:1001208,SEQUEST,]	7.0e-4	null	ms_run[1]:scan=10500	3237.5	2	1462.74492	731.87551	R	V	193	206
PSM	IFVDIEKLPWAK	-346_49935	Q9ET01	1	Mouse_09-2020	null	[MS,MS:1001208,SEQUEST,]	7.0e-4	null	ms_run[1]:scan=10508	3239.9	3	1458.83631	486.95002	R	W	353	365
PSM	WLSTSIPEAQWQSSLAR	-346_49944	P19096	1	Mouse_09-2020	null	[MS,MS:1001208,SEQUEST,]	1.6e-2	null	ms_run[1]:scan=10509	3240.2	2	1959.99419	980.49979	R	S	712	729
PSM	FGLYLPLFKPSASTSK	-346_49949	Q9QXX4	1	Mouse_09-2020	null	[MS,MS:1001208,SEQUEST,]	7.1e-3	null	ms_run[1]:scan=10510	3240.5	2	1755.97063	878.48763	K	T	655	671
PSM	FGLYLPLFKPSASTSK	-346_49717	Q9QXX4	1	Mouse_09-2020	null	[MS,MS:1001208,SEQUEST,]	7.0e-4	null	ms_run[1]:scan=10459	3225.0	3	1755.96842	585.99418	K	T	655	671
PSM	YFDLGLPNRDQTNDQVTIDSALATQK	-346_49274	P54071	1	Mouse_09-2020	null	[MS,MS:1001208,SEQUEST,]	7.0e-4	null	ms_run[1]:scan=10371	3198.9	3	2923.44614	975.15259	K	S	81	107
PSM	SIQLDGLVWGASK	-346_49237	Q91VK2	1	Mouse_09-2020	null	[MS,MS:1001208,SEQUEST,]	7.0e-4	null	ms_run[1]:scan=10362	3196.3	2	1373.74260	687.37481	R	V	215	228
PSM	KAGLSLKDMDLIDVNEAFAPQFLSVQKALDLDPSK	-346_49200	Q8BWT1	1	Mouse_09-2020	null	[MS,MS:1001208,SEQUEST,]	2.5e-2	null	ms_run[1]:scan=10355	3194.2	5	3817.02436	764.20766	K	N	306	341
PSM	YITPDQLADLYK	-346_48733	P17182	1	Mouse_09-2020	null	[MS,MS:1001208,SEQUEST,]	2.2e-3	null	ms_run[1]:scan=10267	3168.4	2	1439.74028	720.37447	R	F	270	282
PSM	LFNWIPQNDLLGHPK	-346_48752	Q8BWQ1	1	Mouse_09-2020	null	[MS,MS:1001208,SEQUEST,]	7.0e-4	null	ms_run[1]:scan=10270	3169.2	3	1791.95414	597.98954	R	K	353	368
PSM	AISFVGSNQAGEYIFER	-346_48868	Q9EQ20	1	Mouse_09-2020	null	[MS,MS:1001208,SEQUEST,]	1.3e-3	null	ms_run[1]:scan=10292	3175.7	2	1887.92217	944.46541	K	S	256	273
PSM	RFILNLPTFSVR	-346_48875	Q9R1P3	1	Mouse_09-2020	null	[MS,MS:1001208,SEQUEST,]	7.0e-4	null	ms_run[1]:scan=10294	3176.3	3	1462.85263	488.28915	K	I	170	182
PSM	FENAFLSHVISQHQSLLGNIR	-346_48881	Q03265	1	Mouse_09-2020	null	[MS,MS:1001208,SEQUEST,]	7.0e-4	null	ms_run[1]:scan=10295	3176.6	4	2410.25991	603.32111	K	D	507	528
PSM	ILFIFIDSDHTDNQR	-346_48887	P09103	1	Mouse_09-2020	null	[MS,MS:1001208,SEQUEST,]	7.0e-4	null	ms_run[1]:scan=10296	3176.9	3	1833.91275	611.97585	K	L	288	303
PSM	TFYGLHQDFPSVVVVGLGK	-346_51149	Q9CPY7	1	Mouse_09-2020	null	[MS,MS:1001208,SEQUEST,]	7.0e-4	null	ms_run[1]:scan=10826	3337.3	3	2063.09616	688.37020	R	S	85	104
PSM	FLDTAFDLDAFKK	-346_48912	Q60597	1	Mouse_09-2020	null	[MS,MS:1001208,SEQUEST,]	2.2e-3	null	ms_run[1]:scan=10299	3177.8	3	1530.78348	510.93281	R	S	1009	1022
PSM	GYFIQPTVFGDVK	-346_48928	P47738	1	Mouse_09-2020	null	[MS,MS:1001208,SEQUEST,]	1.7e-3	null	ms_run[1]:scan=10301	3178.3	2	1470.76189	735.88501	R	G	397	410
PSM	TGKPNPDQLLKELPFPLNTR	-346_48935	Q78JT3	1	Mouse_09-2020	null	[MS,MS:1001208,SEQUEST,]	7.0e-4	null	ms_run[1]:scan=10302	3178.6	4	2278.25478	570.31931	R	I	156	176
PSM	LLVVYPWTQR	-346_49001	A8DUK4	1	Mouse_09-2020	null	[MS,MS:1001208,SEQUEST,]	7.0e-4	null	ms_run[1]:scan=10314	3182.2	2	1274.72502	637.86642	R	F	32	42
PSM	TFVSITPAEVGVLVGKDR	-346_49067	Q5SX49	1	Mouse_09-2020	null	[MS,MS:1001208,SEQUEST,]	3.6e-3	null	ms_run[1]:scan=10327	3186.0	3	1888.05320	630.02280	K	S	39	57
PSM	FPLFGGWK	-346_49075	Q91YQ5	1	Mouse_09-2020	null	[MS,MS:1001208,SEQUEST,]	2.6e-3	null	ms_run[1]:scan=10328	3186.3	2	951.50853	476.25799	R	H	321	329
PSM	NQYLSWLIK	-346_49083	Q99PG0	1	Mouse_09-2020	null	[MS,MS:1001208,SEQUEST,]	1.7e-3	null	ms_run[1]:scan=10329	3186.6	2	1164.64067	582.82422	K	L	388	397
PSM	FWLFGGNER	-346_49088	Q91XE0	1	Mouse_09-2020	null	[MS,MS:1001208,SEQUEST,]	7.0e-4	null	ms_run[1]:scan=10330	3186.9	2	1125.54717	563.27744	K	Q	184	193
PSM	FENAFLSHVISQHQSLLGNIR	-346_49092	Q03265	1	Mouse_09-2020	null	[MS,MS:1001208,SEQUEST,]	7.0e-4	null	ms_run[1]:scan=10331	3187.2	3	2410.26249	804.09239	K	D	507	528
PSM	GHYTEGAELVDSVLDVVRK	-346_49111	Q7TMM9	0	Mouse_09-2020	null	[MS,MS:1001208,SEQUEST,]	7.0e-4	null	ms_run[1]:scan=10335	3188.3	3	2087.07639	696.36377	K	S	104	123
PSM	GHYTEGAELVDSVLDVVRK	-346_49111	P68372	0	Mouse_09-2020	null	[MS,MS:1001208,SEQUEST,]	7.0e-4	null	ms_run[1]:scan=10335	3188.3	3	2087.07639	696.36377	K	A	104	123
PSM	FEDGDLTLYQSNAILR	-346_49172	P19157	1	Mouse_09-2020	null	[MS,MS:1001208,SEQUEST,]	7.0e-4	null	ms_run[1]:scan=10350	3192.7	2	1854.92668	927.96525	K	L	56	72
PSM	FLWPGFGENSR	-346_49178	Q9Z2V4	1	Mouse_09-2020	null	[MS,MS:1001208,SEQUEST,]	4.2e-3	null	ms_run[1]:scan=10351	3193.0	2	1309.63298	655.31984	K	L	525	536
PSM	LLVVYPWTQR	-346_49968	A8DUK4	1	Mouse_09-2020	null	[MS,MS:1001208,SEQUEST,]	7.0e-4	null	ms_run[1]:scan=10515	3242.1	2	1274.72576	637.86642	R	F	32	42
PSM	ILTFDQLALESPK	-346_49986	A0A1B0GSS8	1	Mouse_09-2020	null	[MS,MS:1001208,SEQUEST,]	7.0e-4	null	ms_run[1]:scan=10518	3243.0	2	1474.81597	737.91122	K	R	87	100
PSM	DLGLAQDSATSTKTPILLGSLAHQIYR	-346_51062	Q99L13	1	Mouse_09-2020	null	[MS,MS:1001208,SEQUEST,]	3.6e-2	null	ms_run[1]:scan=10807	3331.5	4	2869.54580	718.14091	K	M	284	311
PSM	DGTVTAGNASGVSDGAGAVIIASEDAVK	-346_50026	Q8BWT1	1	Mouse_09-2020	null	[MS,MS:1001208,SEQUEST,]	7.0e-4	null	ms_run[1]:scan=10524	3244.7	3	2532.24515	844.75231	K	H	242	270
PSM	RTAVDSGIALLTNFQVTK	-346_50515	Q8C196	1	Mouse_09-2020	null	[MS,MS:1001208,SEQUEST,]	7.0e-4	null	ms_run[1]:scan=10656	3284.9	3	1934.06980	645.36170	R	F	1454	1472
PSM	FGLYLPLFKPSASTSK	-346_50523	Q9QXX4	1	Mouse_09-2020	null	[MS,MS:1001208,SEQUEST,]	2.6e-3	null	ms_run[1]:scan=10658	3285.5	3	1755.96787	585.99418	K	T	655	671
PSM	SNLNIFQYIGK	-346_50531	O08601	1	Mouse_09-2020	null	[MS,MS:1001208,SEQUEST,]	7.0e-4	null	ms_run[1]:scan=10661	3286.4	2	1296.69475	648.85097	R	E	645	656
PSM	LSPQSIYNLLPGK	-346_50582	Q61838	1	Mouse_09-2020	null	[MS,MS:1001208,SEQUEST,]	2.2e-3	null	ms_run[1]:scan=10685	3293.8	2	1429.80486	715.40611	K	V	612	625
PSM	IALGIPLPEIKNVVSGK	-346_50619	Q8C196	1	Mouse_09-2020	null	[MS,MS:1001208,SEQUEST,]	2.6e-3	null	ms_run[1]:scan=10694	3296.5	3	1748.06815	583.36086	K	S	741	758
PSM	DIGFIKLD	-346_50626	P62274	1	Mouse_09-2020	null	[MS,MS:1001208,SEQUEST,]	3.2e-3	null	ms_run[1]:scan=10698	3297.8	2	920.50939	460.75802	K	0	49	57
PSM	YVLGNPLTPGINQGPQIDKEQHDKILDLIESGK	-346_50652	P24549	1	Mouse_09-2020	null	[MS,MS:1001208,SEQUEST,]	7.0e-4	null	ms_run[1]:scan=10705	3299.8	5	3629.92719	726.78929	K	E	330	363
PSM	IFFYDAENPPGSEVLR	-346_50665	H3BK03	1	Mouse_09-2020	null	[MS,MS:1001208,SEQUEST,]	7.0e-4	null	ms_run[1]:scan=10708	3300.7	2	1853.90898	927.45706	R	Q	224	240
PSM	VLVWPTEYSHWINMK	-346_51009	Q8R084	1	Mouse_09-2020	null	[MS,MS:1001208,SEQUEST,]	2.2e-2	null	ms_run[1]:scan=10794	3327.6	3	1902.95707	634.99055	K	I	26	41
PSM	LLVVYPWTQR	-346_50716	A8DUK4	1	Mouse_09-2020	null	[MS,MS:1001208,SEQUEST,]	3.2e-3	null	ms_run[1]:scan=10719	3304.2	2	1274.72600	637.86642	R	F	32	42
PSM	SLGQWLQEEKVPAIYGVDTR	-346_50754	Q8C196	1	Mouse_09-2020	null	[MS,MS:1001208,SEQUEST,]	7.0e-4	null	ms_run[1]:scan=10729	3307.2	3	2289.18912	763.73397	K	L	148	168
PSM	FLPLFDRVLVER	-346_50760	Q64433	1	Mouse_09-2020	null	[MS,MS:1001208,SEQUEST,]	2.2e-3	null	ms_run[1]:scan=10731	3307.8	3	1503.86863	501.96092	K	A	9	21
PSM	THLPLSLLPQSLLDQK	-346_50974	P52840	1	Mouse_09-2020	null	[MS,MS:1001208,SEQUEST,]	7.0e-4	null	ms_run[1]:scan=10786	3325.1	3	1803.03861	601.68400	K	K	103	119
PSM	LNVAPVSDIIEIKSPDTFVR	-346_50818	Q99LC5	1	Mouse_09-2020	null	[MS,MS:1001208,SEQUEST,]	1.6e-3	null	ms_run[1]:scan=10748	3313.4	3	2213.21793	738.41072	K	I	127	147
PSM	LVTLPVSFAQLK	-346_50965	Q922Q8	1	Mouse_09-2020	null	[MS,MS:1001208,SEQUEST,]	1.7e-3	null	ms_run[1]:scan=10785	3324.8	2	1315.79888	658.40284	R	L	97	109
PSM	AFPAWADTSILSR	-346_50948	Q9EQ20	1	Mouse_09-2020	null	[MS,MS:1001208,SEQUEST,]	7.0e-4	null	ms_run[1]:scan=10781	3323.6	2	1434.73808	717.87243	R	Q	89	102
PSM	GYPTLLLFR	-346_50916	E9PXX7	1	Mouse_09-2020	null	[MS,MS:1001208,SEQUEST,]	2.6e-3	null	ms_run[1]:scan=10774	3321.4	2	1079.62590	540.31603	R	G	307	316
PSM	AAVLWELHKPFTIEDIEVAPPK	-346_50914	P00329	1	Mouse_09-2020	null	[MS,MS:1001208,SEQUEST,]	7.0e-4	null	ms_run[1]:scan=10773	3321.1	4	2503.36196	626.59534	K	H	12	34
PSM	DFSATDLTEFAAR	-346_50854	Q8BWT1	1	Mouse_09-2020	null	[MS,MS:1001208,SEQUEST,]	7.0e-4	null	ms_run[1]:scan=10758	3316.4	2	1443.67656	722.34116	K	A	26	39
PSM	IFGVTTLDIVR	-346_50476	P08249	1	Mouse_09-2020	null	[MS,MS:1001208,SEQUEST,]	7.0e-4	null	ms_run[1]:scan=10640	3280.1	2	1233.72087	617.36371	K	N	166	177
PSM	IVFADGNFWGR	-346_48726	P29758	1	Mouse_09-2020	null	[MS,MS:1001208,SEQUEST,]	7.0e-4	null	ms_run[1]:scan=10266	3168.0	2	1281.63909	641.32238	K	L	170	181
PSM	ILESDRKEPLFGISTGNIITGLAAGAK	-346_50471	Q8C196	1	Mouse_09-2020	null	[MS,MS:1001208,SEQUEST,]	7.0e-4	null	ms_run[1]:scan=10638	3279.4	3	2771.53543	924.51491	K	Y	281	308
PSM	ASQAPSSFQLLYDLK	-346_50429	A0A1W2P733	1	Mouse_09-2020	null	[MS,MS:1001208,SEQUEST,]	1.0e-2	null	ms_run[1]:scan=10626	3275.8	2	1667.86394	834.43559	R	S	625	640
PSM	VAFTGSTEVGHLIQVAAGSSNLK	-346_50034	P47738	1	Mouse_09-2020	null	[MS,MS:1001208,SEQUEST,]	7.0e-4	null	ms_run[1]:scan=10526	3245.4	3	2286.21183	762.74113	K	V	260	283
PSM	LSAAAQSTVYAFSARPLTGGEPVSLGSLR	-346_50043	P11352	1	Mouse_09-2020	null	[MS,MS:1001208,SEQUEST,]	2.2e-3	null	ms_run[1]:scan=10528	3246.0	3	2906.54312	969.51720	R	K	6	35
PSM	GLFIIDPNGVVK	-346_50053	P20108	1	Mouse_09-2020	null	[MS,MS:1001208,SEQUEST,]	7.0e-4	null	ms_run[1]:scan=10531	3246.9	2	1271.73650	636.37154	R	L	186	198
PSM	FWLFGGNER	-346_50059	Q91XE0	1	Mouse_09-2020	null	[MS,MS:1001208,SEQUEST,]	1.3e-3	null	ms_run[1]:scan=10533	3247.5	2	1125.54790	563.27744	K	Q	184	193
PSM	LTLYDIAHTPGVAADLSHIETR	-346_50064	P08249	1	Mouse_09-2020	null	[MS,MS:1001208,SEQUEST,]	7.0e-4	null	ms_run[1]:scan=10534	3247.8	4	2393.24648	599.06694	R	N	53	75
PSM	FAISELFAK	-346_50073	P09405	1	Mouse_09-2020	null	[MS,MS:1001208,SEQUEST,]	1.7e-3	null	ms_run[1]:scan=10535	3248.1	2	1025.56706	513.28694	K	D	327	336
PSM	LTLYDIAHTPGVAADLSHIETR	-346_50133	P08249	1	Mouse_09-2020	null	[MS,MS:1001208,SEQUEST,]	7.0e-4	null	ms_run[1]:scan=10553	3253.6	3	2393.24759	798.42017	R	N	53	75
PSM	FEDGDLTLYQSNAILR	-346_50142	P19157	1	Mouse_09-2020	null	[MS,MS:1001208,SEQUEST,]	7.0e-4	null	ms_run[1]:scan=10555	3254.3	2	1854.92705	927.96525	K	L	56	72
PSM	GFGFVLFK	-346_51055	Q60668	1	Mouse_09-2020	null	[MS,MS:1001208,SEQUEST,]	2.2e-3	null	ms_run[1]:scan=10806	3331.2	2	914.51427	457.76036	R	S	139	147
PSM	KVADALANAAGHLDDLPGALSALSDLHAHK	-346_51051	Q91VB8	1	Mouse_09-2020	null	[MS,MS:1001208,SEQUEST,]	7.0e-4	null	ms_run[1]:scan=10805	3330.9	5	2991.56782	599.11875	K	R	62	92
PSM	TLFSSQIEELNLPK	-346_50199	A0A0R4J0I1	1	Mouse_09-2020	null	[MS,MS:1001208,SEQUEST,]	7.0e-4	null	ms_run[1]:scan=10567	3257.8	2	1618.87200	809.93797	K	S	301	315
PSM	IFVWDWQR	-346_50212	A0A0R4J135	0	Mouse_09-2020	null	[MS,MS:1001208,SEQUEST,]	7.0e-4	null	ms_run[1]:scan=10570	3258.8	2	1149.58415	575.29563	R	E	228	236
PSM	IFVWDWQR	-346_50212	P17563	0	Mouse_09-2020	null	[MS,MS:1001208,SEQUEST,]	7.0e-4	null	ms_run[1]:scan=10570	3258.8	2	1149.58415	575.29563	R	E	228	236
PSM	FTIATLPPP	-346_50221	Q60692	1	Mouse_09-2020	null	[MS,MS:1001208,SEQUEST,]	2.6e-3	null	ms_run[1]:scan=10571	3259.0	2	956.54595	478.77621	K	0	230	239
PSM	NSSYFVEWIPNNVK	-346_50249	Q7TMM9	0	Mouse_09-2020	null	[MS,MS:1001208,SEQUEST,]	1.6e-3	null	ms_run[1]:scan=10578	3261.2	2	1696.83452	848.92011	K	A	337	351
PSM	NSSYFVEWIPNNVK	-346_50249	P68372	0	Mouse_09-2020	null	[MS,MS:1001208,SEQUEST,]	1.6e-3	null	ms_run[1]:scan=10578	3261.2	2	1696.83452	848.92011	K	A	337	351
PSM	ELLALEVFQVSHPR	-346_50252	Q9WVL0	1	Mouse_09-2020	null	[MS,MS:1001208,SEQUEST,]	7.0e-4	null	ms_run[1]:scan=10581	3262.3	3	1637.90091	546.63851	K	Q	192	206
PSM	YWGVASFLQR	-346_50259	Q00724	1	Mouse_09-2020	null	[MS,MS:1001208,SEQUEST,]	2.2e-3	null	ms_run[1]:scan=10582	3262.6	2	1226.63262	613.81947	K	N	108	118
PSM	TPIGSFLGSLASQPATK	-346_50321	Q8QZT1	1	Mouse_09-2020	null	[MS,MS:1001208,SEQUEST,]	7.0e-4	null	ms_run[1]:scan=10593	3266.0	3	1674.90635	558.97355	R	G	47	64
PSM	ILESDRKEPLFGISTGNIITGLAAGAK	-346_50351	Q8C196	1	Mouse_09-2020	null	[MS,MS:1001208,SEQUEST,]	7.0e-4	null	ms_run[1]:scan=10604	3269.3	4	2771.53237	693.63800	K	Y	281	308
PSM	QFFQVPLNIPK	-346_50381	Q9DCM2	1	Mouse_09-2020	null	[MS,MS:1001208,SEQUEST,]	7.0e-4	null	ms_run[1]:scan=10613	3272.0	2	1330.75273	665.87953	K	F	75	86
PSM	DSYDFFTEIK	-346_51015	Q8BH00	1	Mouse_09-2020	null	[MS,MS:1001208,SEQUEST,]	6.2e-3	null	ms_run[1]:scan=10795	3327.9	2	1264.57353	632.79024	K	I	472	482
PSM	IEFEGQSVDFVDPNKQNLIAEVSTKDVK	-346_48720	Q8C196	1	Mouse_09-2020	null	[MS,MS:1001208,SEQUEST,]	7.0e-4	null	ms_run[1]:scan=10265	3167.8	4	3149.59926	788.15548	K	F	183	211
PSM	IYFENFLQGK	-346_48703	Q8BGL3	1	Mouse_09-2020	null	[MS,MS:1001208,SEQUEST,]	7.0e-4	null	ms_run[1]:scan=10261	3166.6	2	1258.64641	629.82696	K	Y	148	158
PSM	TFVQENVYDEFVER	-346_48677	P47738	1	Mouse_09-2020	null	[MS,MS:1001208,SEQUEST,]	4.9e-3	null	ms_run[1]:scan=10254	3164.5	2	1774.82732	887.91777	R	V	327	341
PSM	GLVYETSVLDPDEGIRFR	-346_46678	Q9CZU6	1	Mouse_09-2020	null	[MS,MS:1001208,SEQUEST,]	7.0e-4	null	ms_run[1]:scan=9876	3052.3	3	2066.05460	689.35662	K	Y	77	95
PSM	SLFSSAENEPPVPLVGNWRPPQPVKGR	-346_46686	P16015	1	Mouse_09-2020	null	[MS,MS:1001208,SEQUEST,]	7.0e-4	null	ms_run[1]:scan=9879	3053.2	4	2958.56655	740.39507	R	V	227	254
PSM	YLTVAAIFR	-346_46718	Q7TMM9	1	Mouse_09-2020	null	[MS,MS:1001208,SEQUEST,]	3.2e-3	null	ms_run[1]:scan=9884	3054.7	2	1053.60649	527.30821	R	R	310	319
PSM	LLVVYPWTQR	-346_46741	A8DUK4	1	Mouse_09-2020	null	[MS,MS:1001208,SEQUEST,]	7.0e-4	null	ms_run[1]:scan=9888	3055.9	2	1274.72698	637.86642	R	F	32	42
PSM	AILDDLLK	-346_46757	D3Z041	1	Mouse_09-2020	null	[MS,MS:1001208,SEQUEST,]	2.2e-3	null	ms_run[1]:scan=9890	3056.5	2	900.54057	450.77367	K	G	634	642
PSM	AFTGFIVEADTPGIHIGK	-346_46779	P45952	1	Mouse_09-2020	null	[MS,MS:1001208,SEQUEST,]	7.0e-4	null	ms_run[1]:scan=9893	3057.3	3	1872.98874	624.99999	K	E	218	236
PSM	AFSVFLFNTENK	-346_51416	H3BKD7	1	Mouse_09-2020	null	[MS,MS:1001208,SEQUEST,]	7.0e-4	null	ms_run[1]:scan=10897	3360.1	2	1416.71623	708.86153	R	L	82	94
PSM	TILSNQTVDIPENVEITLKGR	-346_46873	A0A140T8T4	1	Mouse_09-2020	null	[MS,MS:1001208,SEQUEST,]	7.0e-4	null	ms_run[1]:scan=9911	3062.6	3	2340.27774	780.76382	K	V	3	24
PSM	GLSSLLYGSIPK	-346_46929	Q8JZU2	1	Mouse_09-2020	null	[MS,MS:1001208,SEQUEST,]	7.0e-4	null	ms_run[1]:scan=9921	3065.5	2	1234.70354	617.85572	R	A	86	98
PSM	DGVANVSIEDRVISLSGEHSIIGR	-346_46934	P08228	1	Mouse_09-2020	null	[MS,MS:1001208,SEQUEST,]	7.0e-4	null	ms_run[1]:scan=9922	3065.8	4	2523.31533	631.58450	K	M	93	117
PSM	LYFEELSLER	-346_46942	Q8C196	1	Mouse_09-2020	null	[MS,MS:1001208,SEQUEST,]	7.0e-4	null	ms_run[1]:scan=9923	3066.1	2	1298.66130	649.83499	K	L	1030	1040
PSM	FTDVSYPIIISPAR	-346_46981	G3X982	1	Mouse_09-2020	null	[MS,MS:1001208,SEQUEST,]	7.0e-4	null	ms_run[1]:scan=9929	3067.9	2	1578.85259	789.92995	K	L	277	291
PSM	RLPTLEQPIIPSDYVAIK	-346_47065	Q8C196	1	Mouse_09-2020	null	[MS,MS:1001208,SEQUEST,]	7.0e-4	null	ms_run[1]:scan=9943	3072.0	3	2053.16928	685.06125	K	P	1292	1310
PSM	LDNASAFQGAVISPHYDSLLVK	-346_47080	G5E8R3	1	Mouse_09-2020	null	[MS,MS:1001208,SEQUEST,]	7.0e-4	null	ms_run[1]:scan=9945	3072.6	3	2345.21335	782.40938	R	I	407	429
PSM	DFTPSGIAGAFR	-346_47110	F8WHP8	1	Mouse_09-2020	null	[MS,MS:1001208,SEQUEST,]	7.0e-4	null	ms_run[1]:scan=9950	3074.0	2	1238.61662	619.81184	R	G	16	28
PSM	VDFPQDQLATLTGR	-346_47115	P08249	1	Mouse_09-2020	null	[MS,MS:1001208,SEQUEST,]	7.0e-4	null	ms_run[1]:scan=9952	3074.6	2	1560.80132	780.90446	K	Q	216	230
PSM	IFTVDNNLLPVGK	-346_47154	P01027	1	Mouse_09-2020	null	[MS,MS:1001208,SEQUEST,]	2.2e-3	null	ms_run[1]:scan=9959	3076.7	2	1429.80412	715.40611	R	V	150	163
PSM	VYGPVYTLYLGR	-346_47168	Q91X77	1	Mouse_09-2020	null	[MS,MS:1001208,SEQUEST,]	7.0e-4	null	ms_run[1]:scan=9962	3077.6	2	1400.75713	700.88227	K	P	60	72
PSM	VFGFSLITNK	-346_47264	Q543K9	1	Mouse_09-2020	null	[MS,MS:1001208,SEQUEST,]	7.0e-4	null	ms_run[1]:scan=9979	3082.5	2	1125.63042	563.31877	R	V	235	245
PSM	TKLPWDAVGRLEVGTETIIDKSK	-346_46658	P54869	1	Mouse_09-2020	null	[MS,MS:1001208,SEQUEST,]	7.0e-4	null	ms_run[1]:scan=9873	3051.5	4	2556.40371	639.85625	R	V	117	140
PSM	LSDGHFIPILGFGTYAPQEVPKSK	-346_47283	P70694	1	Mouse_09-2020	null	[MS,MS:1001208,SEQUEST,]	7.0e-4	null	ms_run[1]:scan=9983	3083.7	4	2601.37124	651.09824	R	T	10	34
PSM	TIILYDTNLPDVSAK	-346_46633	E9Q1Q9	1	Mouse_09-2020	null	[MS,MS:1001208,SEQUEST,]	1.0e-3	null	ms_run[1]:scan=9869	3050.3	2	1662.89531	831.95108	R	F	154	169
PSM	LFPVAFNLVK	-346_51506	Q8R0F9	1	Mouse_09-2020	null	[MS,MS:1001208,SEQUEST,]	1.6e-2	null	ms_run[1]:scan=10918	3366.5	2	1147.68779	574.34733	K	F	197	207
PSM	EIIVTDYTPQNLQELQK	-346_46177	P40936	1	Mouse_09-2020	null	[MS,MS:1001208,SEQUEST,]	2.2e-3	null	ms_run[1]:scan=9778	3023.0	2	2032.06413	1016.53349	R	L	81	98
PSM	LVAIVDVIDQNR	-346_46185	Q9CR57	1	Mouse_09-2020	null	[MS,MS:1001208,SEQUEST,]	7.0e-4	null	ms_run[1]:scan=9779	3023.3	2	1354.76958	677.88808	K	L	24	36
PSM	LQFWTETLPR	-346_46202	Q63880	0	Mouse_09-2020	null	[MS,MS:1001208,SEQUEST,]	7.0e-4	null	ms_run[1]:scan=9784	3024.9	2	1290.68376	645.84569	R	I	544	554
PSM	LQFWTETLPR	-346_46202	Q8VCU1	0	Mouse_09-2020	null	[MS,MS:1001208,SEQUEST,]	7.0e-4	null	ms_run[1]:scan=9784	3024.9	2	1290.68376	645.84569	R	I	544	554
PSM	GAYPVFFNFTR	-346_51574	P33267	1	Mouse_09-2020	null	[MS,MS:1001208,SEQUEST,]	7.0e-4	null	ms_run[1]:scan=10939	3373.2	2	1318.65874	659.83258	R	N	99	110
PSM	LTLSALLDGK	-346_46265	Q60932	1	Mouse_09-2020	null	[MS,MS:1001208,SEQUEST,]	7.0e-4	null	ms_run[1]:scan=9795	3028.1	2	1030.61455	515.81078	K	V	270	280
PSM	LTLSALIDGK	-346_46266	J3QMG3	1	Mouse_09-2020	null	[MS,MS:1001208,SEQUEST,]	7.0e-4	null	ms_run[1]:scan=9795	3028.1	2	1030.61455	515.81078	K	F	258	268
PSM	QFLPFLQR	-346_46314	Q78PY7	1	Mouse_09-2020	null	[MS,MS:1001208,SEQUEST,]	3.2e-3	null	ms_run[1]:scan=9804	3030.9	2	1048.59343	524.80055	K	G	516	524
PSM	AIQGWLKEGPSLTSPAQVLSR	-346_46329	Q8VC30	1	Mouse_09-2020	null	[MS,MS:1001208,SEQUEST,]	7.0e-4	null	ms_run[1]:scan=9806	3031.5	3	2238.22666	746.74621	K	S	414	435
PSM	SSGPTSLFAVTVAPPGAR	-346_46335	Q8VEK3	1	Mouse_09-2020	null	[MS,MS:1001208,SEQUEST,]	7.0e-4	null	ms_run[1]:scan=9807	3031.8	2	1714.91387	857.95977	K	G	182	200
PSM	FSAPLPPQPWEGVR	-346_46381	Q63880	0	Mouse_09-2020	null	[MS,MS:1001208,SEQUEST,]	7.0e-4	null	ms_run[1]:scan=9816	3034.5	2	1580.82341	790.91463	R	A	78	92
PSM	FSAPLPPQPWEGVR	-346_46381	Q8VCU1	0	Mouse_09-2020	null	[MS,MS:1001208,SEQUEST,]	7.0e-4	null	ms_run[1]:scan=9816	3034.5	2	1580.82341	790.91463	R	A	78	92
PSM	TFVQENVYDEFVERSVAR	-346_46410	P47738	1	Mouse_09-2020	null	[MS,MS:1001208,SEQUEST,]	1.0e-3	null	ms_run[1]:scan=9821	3035.9	3	2188.07114	730.02716	R	K	327	345
PSM	SLGQWLQEEKVPAIYGVDTR	-346_51539	Q8C196	1	Mouse_09-2020	null	[MS,MS:1001208,SEQUEST,]	7.0e-4	null	ms_run[1]:scan=10924	3368.3	3	2289.18949	763.73397	K	L	148	168
PSM	AQFGQPEILLGTIPGAGGTQR	-346_51532	Q8BH95	1	Mouse_09-2020	null	[MS,MS:1001208,SEQUEST,]	4.9e-3	null	ms_run[1]:scan=10922	3367.7	2	2111.12773	1056.06583	K	T	158	179
PSM	ITSLAQLNAANHDAAIFPGGFGAAK	-346_46458	Q9D172	1	Mouse_09-2020	null	[MS,MS:1001208,SEQUEST,]	7.0e-4	null	ms_run[1]:scan=9831	3039.0	3	2455.27713	819.09580	K	L	115	140
PSM	YAVLYQPLFDK	-346_46501	Q8BSH9	1	Mouse_09-2020	null	[MS,MS:1001208,SEQUEST,]	7.0e-4	null	ms_run[1]:scan=9840	3041.7	2	1356.72099	678.86355	K	F	106	117
PSM	EFLPQYSALISK	-346_46518	Q61635	1	Mouse_09-2020	null	[MS,MS:1001208,SEQUEST,]	7.0e-4	null	ms_run[1]:scan=9844	3042.9	2	1395.75359	698.37956	K	G	23	35
PSM	AAVAWEAGKPLSIEEIEVAPPK	-346_46523	P28474	1	Mouse_09-2020	null	[MS,MS:1001208,SEQUEST,]	7.0e-4	null	ms_run[1]:scan=9845	3043.1	3	2305.24656	769.08613	K	H	10	32
PSM	LLVVYPWTQR	-346_51523	A8DUK4	1	Mouse_09-2020	null	[MS,MS:1001208,SEQUEST,]	2.6e-3	null	ms_run[1]:scan=10920	3367.1	2	1274.72600	637.86642	R	F	32	42
PSM	EQGVLSFWR	-346_46550	P51881	1	Mouse_09-2020	null	[MS,MS:1001208,SEQUEST,]	2.2e-3	null	ms_run[1]:scan=9852	3045.2	2	1121.57329	561.29055	K	N	64	73
PSM	TSFFQALGITTK	-346_51435	P14869	1	Mouse_09-2020	null	[MS,MS:1001208,SEQUEST,]	7.0e-4	null	ms_run[1]:scan=10903	3362.0	2	1313.71086	657.35863	K	S	135	147
PSM	DYYFALAHTVRDHLVGR	-346_42937	Q9ET01	1	Mouse_09-2020	null	[MS,MS:1001208,SEQUEST,]	7.0e-4	null	ms_run[1]:scan=9140	2835.2	4	2033.03518	509.01425	R	I	51	68
PSM	QAQIEVVPSASALIIK	-346_47289	P35979	1	Mouse_09-2020	null	[MS,MS:1001208,SEQUEST,]	4.9e-3	null	ms_run[1]:scan=9984	3084.0	2	1666.97527	833.99054	R	L	68	84
PSM	TFVQENVYDEFVER	-346_47456	P47738	1	Mouse_09-2020	null	[MS,MS:1001208,SEQUEST,]	7.0e-4	null	ms_run[1]:scan=10017	3093.7	2	1774.82756	887.91777	R	V	327	341
PSM	RLGIPATIVVPNTTPALTIER	-346_48146	Q8VBT2	1	Mouse_09-2020	null	[MS,MS:1001208,SEQUEST,]	7.0e-4	null	ms_run[1]:scan=10155	3134.7	3	2232.30814	744.77399	R	K	78	99
PSM	ENKGSIDPYVYLPFGNGPR	-346_48162	Q64459	0	Mouse_09-2020	null	[MS,MS:1001208,SEQUEST,]	7.0e-4	null	ms_run[1]:scan=10158	3135.5	3	2123.05259	708.35673	K	C	423	442
PSM	ENKGSIDPYVYLPFGNGPR	-346_48162	Q64481	0	Mouse_09-2020	null	[MS,MS:1001208,SEQUEST,]	7.0e-4	null	ms_run[1]:scan=10158	3135.5	3	2123.05259	708.35673	K	C	423	442
PSM	TLGVDFIDVATK	-346_48183	Q8C196	1	Mouse_09-2020	null	[MS,MS:1001208,SEQUEST,]	7.0e-4	null	ms_run[1]:scan=10163	3137.1	2	1278.69451	639.85064	K	M	1270	1282
PSM	GFGSDKESILELITSR	-346_51284	P14824	1	Mouse_09-2020	null	[MS,MS:1001208,SEQUEST,]	1.3e-3	null	ms_run[1]:scan=10856	3346.7	3	1751.91739	584.64399	K	N	35	51
PSM	FLPGFEAPTYKDTLLPKLPR	-346_48236	P49429	1	Mouse_09-2020	null	[MS,MS:1001208,SEQUEST,]	6.2e-3	null	ms_run[1]:scan=10172	3139.7	4	2303.28090	576.57541	R	N	156	176
PSM	AAATFNPELITHILDGSPENTRR	-346_48245	Q9R0H0	1	Mouse_09-2020	null	[MS,MS:1001208,SEQUEST,]	7.0e-4	null	ms_run[1]:scan=10173	3140.0	4	2523.29702	631.57921	R	R	10	33
PSM	FFTVKLPVALDPGSK	-346_48262	Q91YQ5	1	Mouse_09-2020	null	[MS,MS:1001208,SEQUEST,]	7.0e-4	null	ms_run[1]:scan=10176	3140.9	3	1618.92130	540.31162	R	S	113	128
PSM	SSVAVPYVIVPLK	-346_48331	P01027	1	Mouse_09-2020	null	[MS,MS:1001208,SEQUEST,]	7.0e-4	null	ms_run[1]:scan=10189	3145.4	2	1371.82524	686.41595	K	G	892	905
PSM	VYGPVYTLYLGR	-346_48356	Q91X77	1	Mouse_09-2020	null	[MS,MS:1001208,SEQUEST,]	7.0e-4	null	ms_run[1]:scan=10193	3146.6	2	1400.75749	700.88227	K	P	60	72
PSM	VGVIDLSPFGK	-346_48361	Q9DBT9	1	Mouse_09-2020	null	[MS,MS:1001208,SEQUEST,]	7.0e-4	null	ms_run[1]:scan=10194	3146.9	2	1131.64104	566.32406	R	N	522	533
PSM	TTPSYVAFTDTERLIGDAAK	-346_48374	P63017	1	Mouse_09-2020	null	[MS,MS:1001208,SEQUEST,]	1.4e-2	null	ms_run[1]:scan=10196	3147.5	3	2156.08701	719.36718	R	Q	37	57
PSM	ALVSAQWVAEALKAPR	-346_48437	A0A2R8VHT1	1	Mouse_09-2020	null	[MS,MS:1001208,SEQUEST,]	1.0e-3	null	ms_run[1]:scan=10209	3151.2	3	1709.97068	570.66142	R	S	9	25
PSM	LLDASWYLPK	-346_48477	A0A2R8VHT1	1	Mouse_09-2020	null	[MS,MS:1001208,SEQUEST,]	7.0e-4	null	ms_run[1]:scan=10217	3153.6	2	1205.65605	603.33188	K	G	31	41
PSM	GRPTSTNPIASIFAWTR	-346_51273	P54071	1	Mouse_09-2020	null	[MS,MS:1001208,SEQUEST,]	7.0e-4	null	ms_run[1]:scan=10854	3346.1	3	1874.98734	625.66724	K	L	361	378
PSM	AILEVLQTQGA	-346_48520	Q8VC30	1	Mouse_09-2020	null	[MS,MS:1001208,SEQUEST,]	7.0e-4	null	ms_run[1]:scan=10226	3156.2	2	1142.64092	571.82442	R	0	568	579
PSM	GSYGDLGGPIITTQVTIPK	-346_48526	P61979	1	Mouse_09-2020	null	[MS,MS:1001208,SEQUEST,]	1.5e-2	null	ms_run[1]:scan=10227	3156.5	2	1917.03179	959.02002	R	L	378	397
PSM	TIILYDTNLPDVSAKDFEK	-346_48550	E9Q1Q9	1	Mouse_09-2020	null	[MS,MS:1001208,SEQUEST,]	2.2e-3	null	ms_run[1]:scan=10231	3157.7	3	2182.13065	728.04745	R	D	154	173
PSM	IGFPWSEIR	-346_48628	P26043	1	Mouse_09-2020	null	[MS,MS:1001208,SEQUEST,]	7.0e-4	null	ms_run[1]:scan=10246	3162.2	2	1104.58293	552.79547	K	I	238	247
PSM	LRSLFSSAENEPPVPLVGNWRPPQPVK	-346_48663	P16015	1	Mouse_09-2020	null	[MS,MS:1001208,SEQUEST,]	7.0e-4	null	ms_run[1]:scan=10252	3163.9	4	3014.62075	754.41072	K	R	225	252
PSM	YLNFVKGVVDSDDLPLNVSR	-346_51291	P08113	1	Mouse_09-2020	null	[MS,MS:1001208,SEQUEST,]	7.0e-4	null	ms_run[1]:scan=10858	3347.3	3	2250.17795	750.73034	K	T	429	449
PSM	NIYSLTPLLGQR	-346_47353	E9PWK1	1	Mouse_09-2020	null	[MS,MS:1001208,SEQUEST,]	7.0e-4	null	ms_run[1]:scan=9997	3087.8	2	1374.77385	687.89063	K	G	242	254
PSM	KVADALANAAGHLDDLPGALSALSDLHAHK	-346_51297	Q91VB8	1	Mouse_09-2020	null	[MS,MS:1001208,SEQUEST,]	3.2e-3	null	ms_run[1]:scan=10860	3347.9	4	2991.56630	748.64662	K	R	62	92
PSM	GLVAVVTGGASGLGLATAK	-346_48044	A2AFQ2	1	Mouse_09-2020	null	[MS,MS:1001208,SEQUEST,]	7.0e-4	null	ms_run[1]:scan=10131	3127.4	2	1641.95415	821.48034	K	L	10	29
PSM	AQFGQPEILLGTIPGAGGTQR	-346_51404	Q8BH95	1	Mouse_09-2020	null	[MS,MS:1001208,SEQUEST,]	1.4e-2	null	ms_run[1]:scan=10894	3359.2	3	2111.12308	704.37964	K	T	158	179
PSM	VTIAQGGVLPNIQAVLLPKK	-346_51386	Q64523	1	Mouse_09-2020	null	[MS,MS:1001208,SEQUEST,]	1.6e-3	null	ms_run[1]:scan=10887	3357.0	3	2059.26560	687.09277	K	E	101	121
PSM	VLPGVDALSNV	-346_51381	P09411	1	Mouse_09-2020	null	[MS,MS:1001208,SEQUEST,]	7.0e-4	null	ms_run[1]:scan=10886	3356.7	2	1083.60442	542.30586	K	0	407	418
PSM	TLVYGGIFLYPANK	-346_51364	Q9QXD6	1	Mouse_09-2020	null	[MS,MS:1001208,SEQUEST,]	7.0e-4	null	ms_run[1]:scan=10881	3355.1	2	1555.85369	778.42958	R	S	256	270
PSM	ILEFFGLK	-346_51340	P09103	1	Mouse_09-2020	null	[MS,MS:1001208,SEQUEST,]	4.9e-3	null	ms_run[1]:scan=10872	3351.9	2	966.56590	483.78658	R	E	303	311
PSM	DVDLEFLAK	-346_47583	Q01853	1	Mouse_09-2020	null	[MS,MS:1001208,SEQUEST,]	3.1e-3	null	ms_run[1]:scan=10044	3101.6	2	1049.55254	525.27931	K	T	669	678
PSM	TIGVSNFNPLQIER	-346_47593	P45376	1	Mouse_09-2020	null	[MS,MS:1001208,SEQUEST,]	1.0e-2	null	ms_run[1]:scan=10046	3102.2	2	1587.84941	794.42810	K	L	156	170
PSM	LAAFWLVK	-346_47670	Q9DCV4	1	Mouse_09-2020	null	[MS,MS:1001208,SEQUEST,]	1.6e-3	null	ms_run[1]:scan=10058	3105.7	2	947.57073	474.28929	K	K	273	281
PSM	ALESPERPFLAILGGAK	-346_47691	P09411	1	Mouse_09-2020	null	[MS,MS:1001208,SEQUEST,]	7.0e-4	null	ms_run[1]:scan=10062	3106.9	3	1768.99472	590.33672	K	A	200	217
PSM	LGILDVVVK	-346_47715	Q9DBM2	1	Mouse_09-2020	null	[MS,MS:1001208,SEQUEST,]	7.0e-4	null	ms_run[1]:scan=10067	3108.4	2	955.61907	478.31296	K	D	164	173
PSM	ILFIFIDSDHTDNQR	-346_47754	P09103	1	Mouse_09-2020	null	[MS,MS:1001208,SEQUEST,]	7.0e-4	null	ms_run[1]:scan=10073	3110.2	3	1833.91349	611.97585	K	L	288	303
PSM	FLTEELSLDQDRIVIR	-346_47870	G3UYJ7	0	Mouse_09-2020	null	[MS,MS:1001208,SEQUEST,]	7.0e-4	null	ms_run[1]:scan=10095	3116.7	3	1947.05472	649.68971	K	F	223	239
PSM	FLTEELSLDQDRIVIR	-346_47870	O35215	0	Mouse_09-2020	null	[MS,MS:1001208,SEQUEST,]	7.0e-4	null	ms_run[1]:scan=10095	3116.7	3	1947.05472	649.68971	K	F	84	100
PSM	NGFLLDGFPR	-346_47879	Q9WTP6	1	Mouse_09-2020	null	[MS,MS:1001208,SEQUEST,]	7.0e-4	null	ms_run[1]:scan=10096	3117.0	2	1135.58940	568.29837	K	V	94	104
PSM	LLVVYPWTQR	-346_47916	A8DUK4	1	Mouse_09-2020	null	[MS,MS:1001208,SEQUEST,]	7.0e-4	null	ms_run[1]:scan=10103	3119.1	2	1274.72698	637.86642	R	F	32	42
PSM	LLYDLADQLHAAVGASR	-346_47934	Q99LC5	1	Mouse_09-2020	null	[MS,MS:1001208,SEQUEST,]	7.0e-4	null	ms_run[1]:scan=10107	3120.3	3	1812.96036	604.99161	K	A	233	250
PSM	AGLEQGSDAGYLAESQKFGELALTK	-346_47976	Q8BMS1	1	Mouse_09-2020	null	[MS,MS:1001208,SEQUEST,]	7.0e-4	null	ms_run[1]:scan=10116	3122.9	3	2583.29807	861.76941	K	S	310	335
PSM	SDENNDLPSSFTGYFK	-346_47991	Q9QZ85	1	Mouse_09-2020	null	[MS,MS:1001208,SEQUEST,]	3.4e-3	null	ms_run[1]:scan=10118	3123.5	2	1820.79912	910.90231	K	F	10	26
PSM	VAALTGLPFVTAPNK	-346_48031	P97807	1	Mouse_09-2020	null	[MS,MS:1001208,SEQUEST,]	7.0e-4	null	ms_run[1]:scan=10128	3126.5	2	1498.86321	749.93503	K	E	294	309
PSM	DAGHPLYPFNDPY	-346_48035	Q9JII6	1	Mouse_09-2020	null	[MS,MS:1001208,SEQUEST,]	1.2e-2	null	ms_run[1]:scan=10129	3126.8	2	1505.67119	753.33842	R	0	313	326
PSM	GLVAVVTGGASGLGLATAK	-346_48087	A2AFQ2	1	Mouse_09-2020	null	[MS,MS:1001208,SEQUEST,]	7.0e-4	null	ms_run[1]:scan=10142	3130.7	3	1641.95340	547.98932	K	L	10	29
PSM	NQLTSNPENTVFDAKR	-346_22679	P20029	1	Mouse_09-2020	null	[MS,MS:1001208,SEQUEST,]	1.7e-3	null	ms_run[1]:scan=5403	1738.4	3	1833.90982	611.97451	K	I	83	99
PSM	DYYFALAHTVRDHLVGR	-346_42912	Q9ET01	1	Mouse_09-2020	null	[MS,MS:1001208,SEQUEST,]	1.3e-3	null	ms_run[1]:scan=9136	2834.0	3	2033.03775	678.34991	R	I	51	68
PSM	FASEITPITISVK	-346_42882	Q8QZT1	1	Mouse_09-2020	null	[MS,MS:1001208,SEQUEST,]	7.0e-4	null	ms_run[1]:scan=9132	2832.8	2	1405.79473	703.40049	K	K	228	241
PSM	SEVYYDKSPLTPILLGNPGRK	-346_37726	P50172	1	Mouse_09-2020	null	[MS,MS:1001208,SEQUEST,]	7.0e-4	null	ms_run[1]:scan=8187	2555.4	4	2347.26748	587.57186	K	M	254	275
PSM	VNNSSLIGLGYTQTLKPGIK	-346_37753	Q60932	1	Mouse_09-2020	null	[MS,MS:1001208,SEQUEST,]	7.0e-4	null	ms_run[1]:scan=8192	2556.8	3	2103.18216	701.73179	K	T	250	270
PSM	AVLITYGPYAVNGK	-346_37758	Q9DCS2	1	Mouse_09-2020	null	[MS,MS:1001208,SEQUEST,]	7.0e-4	null	ms_run[1]:scan=8193	2557.1	2	1465.80559	733.40611	K	S	134	148
PSM	EWGYASHNGPDHWHELYPIAK	-346_37772	P16015	1	Mouse_09-2020	null	[MS,MS:1001208,SEQUEST,]	7.0e-4	null	ms_run[1]:scan=8196	2558.0	4	2507.15249	627.54364	K	D	4	25
PSM	QAFQIGSPWR	-346_37802	O35945	0	Mouse_09-2020	null	[MS,MS:1001208,SEQUEST,]	7.0e-4	null	ms_run[1]:scan=8202	2559.8	2	1189.61186	595.30927	R	M	69	79
PSM	QAFQIGSPWR	-346_37802	P24549	0	Mouse_09-2020	null	[MS,MS:1001208,SEQUEST,]	7.0e-4	null	ms_run[1]:scan=8202	2559.8	2	1189.61186	595.30927	R	M	69	79
PSM	ILASFFGK	-346_37808	Q8BTY1	1	Mouse_09-2020	null	[MS,MS:1001208,SEQUEST,]	2.6e-2	null	ms_run[1]:scan=8203	2560.0	2	882.50884	441.75782	K	L	75	83
PSM	GFGFILFK	-346_52975	Q80XR6	1	Mouse_09-2020	null	[MS,MS:1001208,SEQUEST,]	7.0e-4	null	ms_run[1]:scan=11308	3489.0	2	928.52947	464.76819	R	S	117	125
PSM	ALLAYAFALAGNK	-346_52944	Q61838	1	Mouse_09-2020	null	[MS,MS:1001208,SEQUEST,]	7.0e-4	null	ms_run[1]:scan=11300	3486.6	2	1322.74687	661.87699	K	K	1160	1173
PSM	ARFEELNADLFR	-346_37700	P63017	1	Mouse_09-2020	null	[MS,MS:1001208,SEQUEST,]	7.0e-4	null	ms_run[1]:scan=8182	2553.9	3	1480.75870	494.25629	R	T	300	312
PSM	TSIAIDTIINQK	-346_37976	Q03265	1	Mouse_09-2020	null	[MS,MS:1001208,SEQUEST,]	7.0e-4	null	ms_run[1]:scan=8233	2568.8	2	1316.74211	658.87464	K	F	219	231
PSM	SQIDELYATIKI	-346_52902	D3Z041	1	Mouse_09-2020	null	[MS,MS:1001208,SEQUEST,]	7.0e-4	null	ms_run[1]:scan=11290	3483.5	2	1393.75859	697.38230	R	0	688	700
PSM	LSNIFVIGK	-346_38003	P62702	1	Mouse_09-2020	null	[MS,MS:1001208,SEQUEST,]	7.0e-4	null	ms_run[1]:scan=8236	2569.7	2	990.59807	495.80276	R	N	222	231
PSM	DYPLIPVGK	-346_38092	P24270	1	Mouse_09-2020	null	[MS,MS:1001208,SEQUEST,]	1.9e-2	null	ms_run[1]:scan=8252	2574.3	2	1001.56719	501.28694	K	V	307	316
PSM	TQDPAKAPNSPDVLEIEFK	-346_38100	P16460	1	Mouse_09-2020	null	[MS,MS:1001208,SEQUEST,]	7.0e-4	null	ms_run[1]:scan=8253	2574.6	3	2099.06797	700.36003	K	G	210	229
PSM	TGVAPIIDVVR	-346_38107	P14115	1	Mouse_09-2020	null	[MS,MS:1001208,SEQUEST,]	7.0e-4	null	ms_run[1]:scan=8254	2574.9	2	1139.67876	570.34278	K	G	95	106
PSM	LYSEFLGKRPWFAGDK	-346_38112	P10649	1	Mouse_09-2020	null	[MS,MS:1001208,SEQUEST,]	3.2e-3	null	ms_run[1]:scan=8255	2575.2	4	1913.99209	479.25317	K	T	137	153
PSM	VLVAQHDAYKGLLPEELTPLILETQK	-346_52889	Q99LC5	1	Mouse_09-2020	null	[MS,MS:1001208,SEQUEST,]	7.0e-4	null	ms_run[1]:scan=11288	3482.9	4	2918.62710	730.41139	K	F	76	102
PSM	LYSEFLGKRPWFAGDK	-346_38150	P10649	1	Mouse_09-2020	null	[MS,MS:1001208,SEQUEST,]	4.9e-3	null	ms_run[1]:scan=8260	2576.7	3	1913.99137	638.66847	K	T	137	153
PSM	ASGDAARPFLLQLAESAYR	-346_52936	Q9QXX4	1	Mouse_09-2020	null	[MS,MS:1001208,SEQUEST,]	7.0e-4	null	ms_run[1]:scan=11297	3485.6	3	2036.05771	679.35684	K	G	314	333
PSM	IINEPTAAAIAYGLDKR	-346_37676	P20029	1	Mouse_09-2020	null	[MS,MS:1001208,SEQUEST,]	3.2e-3	null	ms_run[1]:scan=8179	2553.0	3	1815.99808	606.00363	R	G	199	216
PSM	VKEFYSYENEPVGIENLK	-346_37642	O08601	1	Mouse_09-2020	null	[MS,MS:1001208,SEQUEST,]	1.1e-2	null	ms_run[1]:scan=8171	2550.7	3	2158.06601	720.02828	K	G	132	150
PSM	QIFGEATKQPGIVFVAAK	-346_37607	F6Y6L6	1	Mouse_09-2020	null	[MS,MS:1001208,SEQUEST,]	7.0e-4	null	ms_run[1]:scan=8164	2548.6	3	1904.06412	635.35952	K	D	44	62
PSM	AAIGDTLVQDIR	-346_37248	Q9DCG6	1	Mouse_09-2020	null	[MS,MS:1001208,SEQUEST,]	7.0e-4	null	ms_run[1]:scan=8094	2528.0	2	1271.69621	636.35133	K	S	142	154
PSM	YALLLLLKYPDVTAK	-346_53020	Q64458	1	Mouse_09-2020	null	[MS,MS:1001208,SEQUEST,]	7.0e-4	null	ms_run[1]:scan=11317	3491.7	3	1721.02494	574.34644	R	Q	308	323
PSM	QAGIAQLYGIAGSTNVTGDQVKK	-346_37278	Q9QXD6	1	Mouse_09-2020	null	[MS,MS:1001208,SEQUEST,]	7.0e-4	null	ms_run[1]:scan=8100	2529.8	3	2319.23508	773.74828	R	D	51	74
PSM	VAVDAPVSSVALRQLGGYVATIGTK	-346_53018	Q64374	1	Mouse_09-2020	null	[MS,MS:1001208,SEQUEST,]	7.0e-4	null	ms_run[1]:scan=11316	3491.4	3	2472.38449	824.79887	R	C	52	77
PSM	GFGFGLVK	-346_37319	G3UX26	1	Mouse_09-2020	null	[MS,MS:1001208,SEQUEST,]	1.9e-2	null	ms_run[1]:scan=8108	2532.2	2	824.46678	412.73689	K	D	21	29
PSM	IIAEGANGPTTPEADKIFLER	-346_37328	P26443	1	Mouse_09-2020	null	[MS,MS:1001208,SEQUEST,]	7.0e-4	null	ms_run[1]:scan=8110	2532.8	3	2242.17423	748.06198	K	I	400	421
PSM	DVPIRQGEIFLLPARVPHSPQR	-346_37336	Q78JT3	1	Mouse_09-2020	null	[MS,MS:1001208,SEQUEST,]	7.0e-4	null	ms_run[1]:scan=8111	2533.0	4	2525.41298	632.10794	R	A	74	96
PSM	FLDGIYVSEK	-346_37388	A0A140T8T4	1	Mouse_09-2020	null	[MS,MS:1001208,SEQUEST,]	7.0e-4	null	ms_run[1]:scan=8121	2536.0	2	1170.60478	585.80570	K	T	175	185
PSM	YVTLIYTNYENGK	-346_37396	P19157	1	Mouse_09-2020	null	[MS,MS:1001208,SEQUEST,]	7.0e-4	null	ms_run[1]:scan=8124	2536.9	2	1577.78618	789.39594	K	D	104	117
PSM	SSLNPILFR	-346_37412	O54734	1	Mouse_09-2020	null	[MS,MS:1001208,SEQUEST,]	7.0e-4	null	ms_run[1]:scan=8127	2537.8	2	1046.59953	523.80329	K	V	175	184
PSM	IGFFQGDIR	-346_37445	Q8JZR0	0	Mouse_09-2020	null	[MS,MS:1001208,SEQUEST,]	7.0e-4	null	ms_run[1]:scan=8135	2540.1	2	1052.55364	526.77982	K	L	326	335
PSM	IGFFQGDIR	-346_37445	D3Z041	0	Mouse_09-2020	null	[MS,MS:1001208,SEQUEST,]	7.0e-4	null	ms_run[1]:scan=8135	2540.1	2	1052.55364	526.77982	K	L	342	351
PSM	FDRGYISPYFINTSK	-346_37451	P63038	1	Mouse_09-2020	null	[MS,MS:1001208,SEQUEST,]	7.0e-4	null	ms_run[1]:scan=8136	2540.4	3	1807.90335	603.30530	K	Q	219	234
PSM	YLNIFGESQPNPK	-346_37470	Q9QXX4	1	Mouse_09-2020	null	[MS,MS:1001208,SEQUEST,]	7.0e-4	null	ms_run[1]:scan=8139	2541.2	2	1506.76116	753.88300	R	V	44	57
PSM	ATQALVLAPTRELAQQIQK	-346_37477	P60843	1	Mouse_09-2020	null	[MS,MS:1001208,SEQUEST,]	1.7e-3	null	ms_run[1]:scan=8141	2541.8	3	2079.19553	693.73554	K	V	100	119
PSM	GLEVTAYSPLGSSDR	-346_37540	Q9JII6	1	Mouse_09-2020	null	[MS,MS:1001208,SEQUEST,]	7.0e-4	null	ms_run[1]:scan=8152	2545.1	2	1551.76628	776.38610	R	W	204	219
PSM	LYERLEEETGQVVGFHQPGSIR	-346_37561	Q9DBT9	1	Mouse_09-2020	null	[MS,MS:1001208,SEQUEST,]	7.0e-4	null	ms_run[1]:scan=8156	2546.3	4	2544.28945	636.82649	K	A	108	130
PSM	YLGTQPEPDIVGLDSGHIR	-346_37567	P52196	1	Mouse_09-2020	null	[MS,MS:1001208,SEQUEST,]	7.0e-4	null	ms_run[1]:scan=8157	2546.6	3	2067.05252	689.68837	R	S	188	207
PSM	YVANLFPYK	-346_37573	Q9D819	1	Mouse_09-2020	null	[MS,MS:1001208,SEQUEST,]	4.6e-3	null	ms_run[1]:scan=8158	2546.8	2	1114.59429	557.80022	R	Y	80	89
PSM	VNNASLIGLGYTQTLRPGVK	-346_37593	J3QMG3	1	Mouse_09-2020	null	[MS,MS:1001208,SEQUEST,]	7.0e-4	null	ms_run[1]:scan=8161	2547.7	3	2101.18100	701.06366	K	T	238	258
PSM	SDLTKDITTSVLTVNNK	-346_38166	Q9QXF8	1	Mouse_09-2020	null	[MS,MS:1001208,SEQUEST,]	7.0e-4	null	ms_run[1]:scan=8263	2577.5	3	1848.99094	617.00195	K	H	197	214
PSM	GIIFNNGPTWK	-346_38174	Q05421	1	Mouse_09-2020	null	[MS,MS:1001208,SEQUEST,]	7.0e-4	null	ms_run[1]:scan=8264	2577.8	2	1246.65740	623.83258	K	V	113	124
PSM	LILPHVDVQLK	-346_38187	P54071	1	Mouse_09-2020	null	[MS,MS:1001208,SEQUEST,]	7.0e-4	null	ms_run[1]:scan=8267	2578.7	3	1274.78345	425.59921	K	F	70	81
PSM	AIAEELAPERGFLPPASEK	-346_38195	O35490	1	Mouse_09-2020	null	[MS,MS:1001208,SEQUEST,]	7.0e-4	null	ms_run[1]:scan=8268	2579.0	3	2025.06571	675.69323	R	G	309	328
PSM	FLASVSTVLTSK	-346_38685	Q91VB8	1	Mouse_09-2020	null	[MS,MS:1001208,SEQUEST,]	7.0e-4	null	ms_run[1]:scan=8358	2605.4	2	1252.71501	626.86100	K	R	129	141
PSM	FWSVDDTQVHTEYSSLR	-346_38694	P49429	1	Mouse_09-2020	null	[MS,MS:1001208,SEQUEST,]	7.0e-4	null	ms_run[1]:scan=8359	2605.6	3	2069.95584	690.65695	R	I	209	226
PSM	FDRGYISPYFINTSK	-346_38701	P63038	1	Mouse_09-2020	null	[MS,MS:1001208,SEQUEST,]	7.0e-4	null	ms_run[1]:scan=8360	2605.9	3	1807.90116	603.30530	K	Q	219	234
PSM	GLAPVQAYLHIPDIIK	-346_52744	G5E8R3	1	Mouse_09-2020	null	[MS,MS:1001208,SEQUEST,]	1.3e-2	null	ms_run[1]:scan=11250	3471.2	3	1748.01029	583.34169	R	A	89	105
PSM	DAGQISGLNVLR	-346_38727	P38647	1	Mouse_09-2020	null	[MS,MS:1001208,SEQUEST,]	7.0e-4	null	ms_run[1]:scan=8364	2607.1	2	1242.68010	621.84368	K	I	207	219
PSM	ILEFLGR	-346_38733	P52840	1	Mouse_09-2020	null	[MS,MS:1001208,SEQUEST,]	2.6e-3	null	ms_run[1]:scan=8366	2607.7	2	847.50371	424.25545	K	L	203	210
PSM	IAFAITAIK	-346_38742	P62270	1	Mouse_09-2020	null	[MS,MS:1001208,SEQUEST,]	2.6e-3	null	ms_run[1]:scan=8367	2608.0	2	947.59282	474.29985	K	V	26	35
PSM	LTLSALVDGK	-346_38750	G3UX26	1	Mouse_09-2020	null	[MS,MS:1001208,SEQUEST,]	7.0e-4	null	ms_run[1]:scan=8368	2608.3	2	1016.59892	508.80296	K	F	257	267
PSM	VAGLLVLNYSNDYNHWLATK	-346_52732	Q8C196	1	Mouse_09-2020	null	[MS,MS:1001208,SEQUEST,]	7.0e-4	null	ms_run[1]:scan=11248	3470.6	3	2291.18277	764.39882	K	L	128	148
PSM	IGGIFAFK	-346_38789	P32020	1	Mouse_09-2020	null	[MS,MS:1001208,SEQUEST,]	1.0e-3	null	ms_run[1]:scan=8374	2610.1	2	852.49828	426.75254	K	K	455	463
PSM	LFQHIAEYLPSYARPR	-346_38808	O35488	1	Mouse_09-2020	null	[MS,MS:1001208,SEQUEST,]	7.0e-4	null	ms_run[1]:scan=8377	2610.9	3	1961.03537	654.35125	K	L	542	558
PSM	VWLDPNETNEIANANSR	-346_38818	P84099	1	Mouse_09-2020	null	[MS,MS:1001208,SEQUEST,]	7.0e-4	null	ms_run[1]:scan=8379	2611.5	2	1942.92778	971.96631	K	Q	22	39
PSM	FVNVVPTFGK	-346_38878	A0A494BBA8	1	Mouse_09-2020	null	[MS,MS:1001208,SEQUEST,]	7.0e-4	null	ms_run[1]:scan=8393	2615.6	2	1107.62065	554.31349	R	K	81	91
PSM	VLEQLTGQTPVFSK	-346_38884	Q9CXW4	1	Mouse_09-2020	null	[MS,MS:1001208,SEQUEST,]	7.0e-4	null	ms_run[1]:scan=8394	2615.9	2	1546.84966	773.92741	K	R	39	53
PSM	ALLFIPR	-346_38891	P11499	1	Mouse_09-2020	null	[MS,MS:1001208,SEQUEST,]	1.4e-2	null	ms_run[1]:scan=8395	2616.2	2	829.53014	415.26836	R	A	331	338
PSM	GFGGIGGILR	-346_38907	Q8BWY3	1	Mouse_09-2020	null	[MS,MS:1001208,SEQUEST,]	7.0e-4	null	ms_run[1]:scan=8397	2616.8	2	946.54790	473.77708	K	R	405	415
PSM	FSVSTLRNFGLGK	-346_39054	A0A2R8VHY1	0	Mouse_09-2020	null	[MS,MS:1001208,SEQUEST,]	2.6e-3	null	ms_run[1]:scan=8423	2624.4	3	1425.78614	475.93314	R	S	37	50
PSM	FSVSTLRNFGLGK	-346_39054	P11714	0	Mouse_09-2020	null	[MS,MS:1001208,SEQUEST,]	2.6e-3	null	ms_run[1]:scan=8423	2624.4	3	1425.78614	475.93314	R	S	137	150
PSM	GPFLLGIK	-346_39078	P28271	1	Mouse_09-2020	null	[MS,MS:1001208,SEQUEST,]	1.3e-3	null	ms_run[1]:scan=8427	2625.6	2	844.53008	422.76819	K	V	786	794
PSM	RYEEIVKEVSTYIK	-346_39087	P10126	1	Mouse_09-2020	null	[MS,MS:1001208,SEQUEST,]	7.0e-4	null	ms_run[1]:scan=8428	2625.9	3	1756.94913	586.32084	K	I	166	180
PSM	ATLNLSLLK	-346_38679	P52196	1	Mouse_09-2020	null	[MS,MS:1001208,SEQUEST,]	7.0e-4	null	ms_run[1]:scan=8357	2605.0	2	972.60887	486.80804	K	Y	155	164
PSM	NLRVNAGDQPGADLGPLITPQAK	-346_37238	Q9EQ20	1	Mouse_09-2020	null	[MS,MS:1001208,SEQUEST,]	7.0e-4	null	ms_run[1]:scan=8092	2527.5	3	2345.25986	782.42391	K	R	342	365
PSM	SRNITYLPAGQSVLLQLPQ	-346_52784	P67778	1	Mouse_09-2020	null	[MS,MS:1001208,SEQUEST,]	7.0e-4	null	ms_run[1]:scan=11259	3474.0	3	2098.16544	700.06002	R	0	254	273
PSM	FSRDVFLPKPSWGNHTPIFR	-346_38630	P05202	1	Mouse_09-2020	null	[MS,MS:1001208,SEQUEST,]	7.0e-4	null	ms_run[1]:scan=8348	2602.4	5	2401.25852	481.05710	K	A	151	171
PSM	ADLINNLGTIAK	-346_38225	P07901	0	Mouse_09-2020	null	[MS,MS:1001208,SEQUEST,]	7.0e-4	null	ms_run[1]:scan=8274	2580.7	2	1242.70549	621.85625	K	G	101	113
PSM	ADLINNLGTIAK	-346_38225	P11499	0	Mouse_09-2020	null	[MS,MS:1001208,SEQUEST,]	7.0e-4	null	ms_run[1]:scan=8274	2580.7	2	1242.70549	621.85625	K	G	96	108
PSM	DFDPAINEYLQRK	-346_38242	Q9QXD6	1	Mouse_09-2020	null	[MS,MS:1001208,SEQUEST,]	7.0e-4	null	ms_run[1]:scan=8277	2581.6	2	1608.80278	804.90446	K	F	219	232
PSM	FSLYFLAYEDKNDIPKDKSEK	-346_38284	Q9CPU0	1	Mouse_09-2020	null	[MS,MS:1001208,SEQUEST,]	7.0e-4	null	ms_run[1]:scan=8286	2584.3	5	2550.27845	510.86107	K	A	68	89
PSM	SILFVPTSAPR	-346_38318	P08113	1	Mouse_09-2020	null	[MS,MS:1001208,SEQUEST,]	7.0e-4	null	ms_run[1]:scan=8291	2585.7	2	1187.67839	594.34278	K	L	385	396
PSM	LTLDTIFVPNTGKK	-346_38350	J3QMG3	1	Mouse_09-2020	null	[MS,MS:1001208,SEQUEST,]	7.0e-4	null	ms_run[1]:scan=8295	2586.9	3	1546.88468	516.29949	K	G	98	112
PSM	SDLTKDITTSVLTVNNK	-346_38366	Q9QXF8	1	Mouse_09-2020	null	[MS,MS:1001208,SEQUEST,]	7.0e-4	null	ms_run[1]:scan=8297	2587.5	2	1848.99443	924.99929	K	H	197	214
PSM	FAVFGLGNK	-346_38380	Q05DV1	1	Mouse_09-2020	null	[MS,MS:1001208,SEQUEST,]	7.0e-4	null	ms_run[1]:scan=8302	2588.9	2	952.52562	476.76618	K	Y	168	177
PSM	EWPANLDLK	-346_38411	Q8C196	1	Mouse_09-2020	null	[MS,MS:1001208,SEQUEST,]	1.1e-2	null	ms_run[1]:scan=8308	2590.7	2	1085.56169	543.28493	K	E	832	841
PSM	GHRIEEVPELPLVVEDKVEGYK	-346_38441	Q9D8E6	1	Mouse_09-2020	null	[MS,MS:1001208,SEQUEST,]	7.0e-4	null	ms_run[1]:scan=8313	2592.1	4	2535.34389	634.59179	K	T	141	163
PSM	GYISPYFINTSK	-346_38460	P63038	1	Mouse_09-2020	null	[MS,MS:1001208,SEQUEST,]	7.0e-4	null	ms_run[1]:scan=8317	2593.3	2	1389.70574	695.35608	R	Q	222	234
PSM	VFLENVIRDAVTYTEHAK	-346_52812	P62806	1	Mouse_09-2020	null	[MS,MS:1001208,SEQUEST,]	7.0e-4	null	ms_run[1]:scan=11266	3476.1	3	2105.10367	702.37238	K	K	61	79
PSM	GEYLPLLQGK	-346_38513	P11725	1	Mouse_09-2020	null	[MS,MS:1001208,SEQUEST,]	3.2e-3	null	ms_run[1]:scan=8327	2596.3	2	1117.62590	559.31623	K	L	71	81
PSM	VVDLLAPYAK	-346_38522	P56480	1	Mouse_09-2020	null	[MS,MS:1001208,SEQUEST,]	2.2e-3	null	ms_run[1]:scan=8328	2596.5	2	1088.63567	544.82115	K	G	189	199
PSM	FSRDVFLPKPSWGNHTPIFR	-346_38531	P05202	1	Mouse_09-2020	null	[MS,MS:1001208,SEQUEST,]	7.0e-4	null	ms_run[1]:scan=8329	2596.8	4	2401.25991	601.06956	K	A	151	171
PSM	GAAFLGLGTDSVR	-346_38533	Q9DBE0	1	Mouse_09-2020	null	[MS,MS:1001208,SEQUEST,]	7.0e-4	null	ms_run[1]:scan=8330	2597.1	2	1263.67021	632.33823	K	V	197	210
PSM	GLFIIDAK	-346_38562	D3Z4A4	1	Mouse_09-2020	null	[MS,MS:1001208,SEQUEST,]	3.2e-3	null	ms_run[1]:scan=8334	2598.3	2	876.51946	438.76310	R	V	128	136
PSM	YVTLIYTNYENGK	-346_38569	P19157	1	Mouse_09-2020	null	[MS,MS:1001208,SEQUEST,]	1.6e-3	null	ms_run[1]:scan=8337	2599.2	2	1577.78508	789.39594	K	D	104	117
PSM	SFLSPNQILK	-346_38578	Q9DB20	1	Mouse_09-2020	null	[MS,MS:1001208,SEQUEST,]	3.2e-3	null	ms_run[1]:scan=8339	2599.8	2	1146.65178	573.82951	K	E	163	173
PSM	LFQHIAEYLPSYARPR	-346_38599	O35488	1	Mouse_09-2020	null	[MS,MS:1001208,SEQUEST,]	7.0e-4	null	ms_run[1]:scan=8343	2600.9	4	1961.03908	491.01526	K	L	542	558
PSM	LLVVYPWTQR	-346_52808	A8DUK4	1	Mouse_09-2020	null	[MS,MS:1001208,SEQUEST,]	2.4e-2	null	ms_run[1]:scan=11264	3475.5	2	1274.72685	637.86642	R	F	32	42
PSM	GAGAFGYFEVTHDITRYSK	-346_39092	P24270	1	Mouse_09-2020	null	[MS,MS:1001208,SEQUEST,]	2.2e-3	null	ms_run[1]:scan=8429	2626.2	4	2119.02749	530.51154	K	K	78	97
PSM	KYDAFLASESLIK	-346_37232	P53026	1	Mouse_09-2020	null	[MS,MS:1001208,SEQUEST,]	7.0e-4	null	ms_run[1]:scan=8091	2527.2	3	1484.80085	495.60469	K	I	106	119
PSM	SIRTVLTF	-346_37202	P00329	1	Mouse_09-2020	null	[MS,MS:1001208,SEQUEST,]	1.2e-2	null	ms_run[1]:scan=8087	2526.0	2	936.55229	468.77928	K	0	368	376
PSM	QITINDLPVGR	-346_35897	P35700	1	Mouse_09-2020	null	[MS,MS:1001208,SEQUEST,]	7.0e-4	null	ms_run[1]:scan=7845	2455.2	2	1225.69048	613.34859	R	V	141	152
PSM	QITLNDLPVGR	-346_35898	O08807	1	Mouse_09-2020	null	[MS,MS:1001208,SEQUEST,]	7.0e-4	null	ms_run[1]:scan=7845	2455.2	2	1225.69048	613.34859	R	V	216	227
PSM	TLSDYNIQKESTLHLVLR	-346_35942	E9Q4P0	1	Mouse_09-2020	null	[MS,MS:1001208,SEQUEST,]	2.2e-3	null	ms_run[1]:scan=7855	2458.1	4	2130.15664	533.29429	R	R	159	177
PSM	LITNSEEIAFYNGNK	-346_35968	P55096	1	Mouse_09-2020	null	[MS,MS:1001208,SEQUEST,]	7.0e-4	null	ms_run[1]:scan=7859	2459.3	2	1712.85149	856.92813	R	E	272	287
PSM	YNLGLDLR	-346_35972	P26443	1	Mouse_09-2020	null	[MS,MS:1001208,SEQUEST,]	7.0e-4	null	ms_run[1]:scan=7860	2459.6	2	963.52635	482.26654	K	A	528	536
PSM	IYELAAGGTAVGTGLNTR	-346_35984	P97807	1	Mouse_09-2020	null	[MS,MS:1001208,SEQUEST,]	7.0e-4	null	ms_run[1]:scan=7864	2460.7	2	1763.93144	882.46796	R	G	266	284
PSM	TYTIANQFPLNK	-346_35997	Q9WUA2	1	Mouse_09-2020	null	[MS,MS:1001208,SEQUEST,]	3.2e-3	null	ms_run[1]:scan=7866	2461.3	2	1409.74297	705.37481	K	T	384	396
PSM	LSGSNPYTTVTPQIINSK	-346_36023	A0A1L1SVJ6	1	Mouse_09-2020	null	[MS,MS:1001208,SEQUEST,]	2.2e-3	null	ms_run[1]:scan=7870	2462.5	2	1920.01018	960.50728	K	E	22	40
PSM	FLASVSTVLTSKYR	-346_35881	Q91VB8	1	Mouse_09-2020	null	[MS,MS:1001208,SEQUEST,]	7.0e-4	null	ms_run[1]:scan=7843	2454.6	3	1571.87949	524.63124	K	0	129	143
PSM	TVVYGITTGFGK	-346_36035	P35492	1	Mouse_09-2020	null	[MS,MS:1001208,SEQUEST,]	7.0e-4	null	ms_run[1]:scan=7873	2463.4	2	1242.67351	621.84007	R	A	161	173
PSM	EWGYASHNGPDHWHELYPIAK	-346_36094	P16015	1	Mouse_09-2020	null	[MS,MS:1001208,SEQUEST,]	7.0e-4	null	ms_run[1]:scan=7884	2466.6	4	2507.15395	627.54364	K	D	4	25
PSM	IFINLPR	-346_36102	A0A498WGD8	1	Mouse_09-2020	null	[MS,MS:1001208,SEQUEST,]	1.6e-3	null	ms_run[1]:scan=7885	2466.9	2	872.53545	436.77126	K	M	196	203
PSM	VLRPGGLLFFWEHVAEPQGSR	-346_53163	Q9DD20	1	Mouse_09-2020	null	[MS,MS:1001208,SEQUEST,]	7.0e-4	null	ms_run[1]:scan=11345	3500.0	4	2395.26797	599.57220	R	F	163	184
PSM	KQVVNIPSFIVR	-346_36119	Q6ZWN5	1	Mouse_09-2020	null	[MS,MS:1001208,SEQUEST,]	7.0e-4	null	ms_run[1]:scan=7887	2467.5	3	1399.84284	467.28552	R	D	139	151
PSM	FVEGLPINDFSREK	-346_36144	P14152	1	Mouse_09-2020	null	[MS,MS:1001208,SEQUEST,]	1.3e-2	null	ms_run[1]:scan=7892	2469.0	3	1650.84885	550.95438	K	D	299	313
PSM	IINEPTAAAIAYGLDKK	-346_36152	P63017	1	Mouse_09-2020	null	[MS,MS:1001208,SEQUEST,]	3.2e-3	null	ms_run[1]:scan=7893	2469.2	3	1787.99118	596.66824	R	G	172	189
PSM	RANNTTYGLAAGLFTKDLDK	-346_36165	P24549	1	Mouse_09-2020	null	[MS,MS:1001208,SEQUEST,]	7.0e-4	null	ms_run[1]:scan=7895	2469.8	3	2169.13163	723.71480	K	I	420	440
PSM	AITGIQAFTVGK	-346_36171	A0A0A0MQ68	1	Mouse_09-2020	null	[MS,MS:1001208,SEQUEST,]	7.0e-4	null	ms_run[1]:scan=7896	2470.1	2	1205.68950	603.34806	R	0	436	448
PSM	ALLAGKDSETGENIRQAASSLQQASLK	-346_36078	P38647	1	Mouse_09-2020	null	[MS,MS:1001208,SEQUEST,]	7.0e-4	null	ms_run[1]:scan=7880	2465.4	4	2786.46914	697.37153	R	F	620	647
PSM	YSLEPVAAELK	-346_35863	P09411	1	Mouse_09-2020	null	[MS,MS:1001208,SEQUEST,]	7.0e-4	null	ms_run[1]:scan=7839	2453.4	2	1219.65605	610.33208	K	L	76	87
PSM	WWPGGLGK	-346_35852	Q9R0H0	1	Mouse_09-2020	null	[MS,MS:1001208,SEQUEST,]	2.4e-2	null	ms_run[1]:scan=7837	2452.8	2	900.47325	450.73996	K	S	175	183
PSM	VGDAIPSVEVFEGEPGKK	-346_35847	G3UZJ4	1	Mouse_09-2020	null	[MS,MS:1001208,SEQUEST,]	3.1e-3	null	ms_run[1]:scan=7836	2452.5	3	1857.95926	619.99127	K	N	54	72
PSM	FVTVQTISGTGALR	-346_35579	P05202	1	Mouse_09-2020	null	[MS,MS:1001208,SEQUEST,]	7.0e-4	null	ms_run[1]:scan=7788	2438.5	2	1449.80730	725.40664	R	G	126	140
PSM	YPQLLSGIR	-346_35585	P50247	1	Mouse_09-2020	null	[MS,MS:1001208,SEQUEST,]	7.0e-4	null	ms_run[1]:scan=7789	2438.8	2	1046.59966	523.80329	K	I	143	152
PSM	GTTITSVLPKPALVASR	-346_35590	Q8C196	1	Mouse_09-2020	null	[MS,MS:1001208,SEQUEST,]	1.5e-2	null	ms_run[1]:scan=7790	2439.1	2	1711.01518	856.00926	K	E	403	420
PSM	GTEFLAAPSSYYK	-346_35615	P49429	1	Mouse_09-2020	null	[MS,MS:1001208,SEQUEST,]	7.0e-4	null	ms_run[1]:scan=7795	2440.5	2	1433.69658	717.35100	R	L	285	298
PSM	AVDLQILPK	-346_35623	P47911	1	Mouse_09-2020	null	[MS,MS:1001208,SEQUEST,]	1.6e-3	null	ms_run[1]:scan=7796	2440.8	2	996.60918	498.80804	K	K	260	269
PSM	FDASFFGVHPK	-346_35671	P19096	1	Mouse_09-2020	null	[MS,MS:1001208,SEQUEST,]	7.0e-4	null	ms_run[1]:scan=7804	2443.2	3	1251.61686	417.87675	K	A	60	71
PSM	GTTITSVLPKPALVASRVEVSK	-346_35692	Q8C196	1	Mouse_09-2020	null	[MS,MS:1001208,SEQUEST,]	7.0e-4	null	ms_run[1]:scan=7808	2444.3	3	2253.32132	751.77740	K	L	403	425
PSM	ASLQNLLSASQAR	-346_35718	P35505	1	Mouse_09-2020	null	[MS,MS:1001208,SEQUEST,]	7.0e-4	null	ms_run[1]:scan=7813	2445.8	2	1358.73918	679.87296	R	R	83	96
PSM	THILLFLPK	-346_35721	P09103	1	Mouse_09-2020	null	[MS,MS:1001208,SEQUEST,]	2.2e-3	null	ms_run[1]:scan=7814	2446.1	2	1081.67693	541.34205	K	V	257	266
PSM	SLRPGVAIADFVIFPPR	-346_53177	O09173	1	Mouse_09-2020	null	[MS,MS:1001208,SEQUEST,]	7.0e-4	null	ms_run[1]:scan=11347	3500.6	3	1855.05924	619.02447	K	G	305	322
PSM	SHAPVYFYEFQHRPSFFK	-346_35737	Q8BK48	1	Mouse_09-2020	null	[MS,MS:1001208,SEQUEST,]	7.0e-4	null	ms_run[1]:scan=7816	2446.7	4	2287.11464	572.53254	R	F	429	447
PSM	RQASGGPVDIGPEYQQDLDRELYK	-346_35756	P97450	1	Mouse_09-2020	null	[MS,MS:1001208,SEQUEST,]	7.0e-4	null	ms_run[1]:scan=7819	2447.6	4	2734.34292	684.34123	K	K	54	78
PSM	GTTITSVLPKPALVASRVEVSK	-346_35771	Q8C196	1	Mouse_09-2020	null	[MS,MS:1001208,SEQUEST,]	2.8e-2	null	ms_run[1]:scan=7823	2448.7	4	2253.32021	564.08487	K	L	403	425
PSM	GILIGIQQSFRPR	-346_35776	Q8C196	1	Mouse_09-2020	null	[MS,MS:1001208,SEQUEST,]	2.6e-3	null	ms_run[1]:scan=7824	2449.0	2	1484.87200	742.93844	K	L	1361	1374
PSM	GFSLEELR	-346_35784	P47963	1	Mouse_09-2020	null	[MS,MS:1001208,SEQUEST,]	1.7e-3	null	ms_run[1]:scan=7825	2449.3	2	950.49480	475.75072	R	A	75	83
PSM	LHIIEVGTPPTGNQPFPK	-346_35808	Q68FD5	1	Mouse_09-2020	null	[MS,MS:1001208,SEQUEST,]	1.6e-3	null	ms_run[1]:scan=7829	2450.5	3	1945.05631	649.02291	K	A	228	246
PSM	VFADYEAYVK	-346_35821	Q9ET01	1	Mouse_09-2020	null	[MS,MS:1001208,SEQUEST,]	1.6e-3	null	ms_run[1]:scan=7832	2451.4	2	1204.58916	602.79787	K	Q	774	784
PSM	TDLTDYLNR	-346_35836	Q9CZ13	1	Mouse_09-2020	null	[MS,MS:1001208,SEQUEST,]	7.0e-4	null	ms_run[1]:scan=7834	2451.9	2	1110.54289	555.77493	R	Y	214	223
PSM	NRPNRLIVDEAINEDNSVVSLSQPK	-346_35841	Q01853	1	Mouse_09-2020	null	[MS,MS:1001208,SEQUEST,]	7.0e-4	null	ms_run[1]:scan=7835	2452.2	4	2807.46645	702.62161	K	D	21	46
PSM	RFTLVAWDPR	-346_36190	Q8R164	1	Mouse_09-2020	null	[MS,MS:1001208,SEQUEST,]	7.0e-4	null	ms_run[1]:scan=7899	2471.0	3	1260.68506	420.89977	K	Y	88	98
PSM	GGVIAGSPAPPELIR	-346_36218	Q8VCW8	1	Mouse_09-2020	null	[MS,MS:1001208,SEQUEST,]	7.0e-4	null	ms_run[1]:scan=7904	2472.5	2	1433.81047	717.40918	R	I	379	394
PSM	YVTLIYTNYENGK	-346_36252	P19157	1	Mouse_09-2020	null	[MS,MS:1001208,SEQUEST,]	7.0e-4	null	ms_run[1]:scan=7911	2474.5	2	1577.78789	789.39594	K	D	104	117
PSM	IIWELIKEK	-346_36287	O88844	1	Mouse_09-2020	null	[MS,MS:1001208,SEQUEST,]	3.2e-3	null	ms_run[1]:scan=7916	2476.0	2	1171.71025	586.35790	R	I	21	30
PSM	AYILNLVK	-346_36888	P80315	1	Mouse_09-2020	null	[MS,MS:1001208,SEQUEST,]	4.7e-2	null	ms_run[1]:scan=8025	2507.9	2	933.57750	467.29203	R	I	281	289
PSM	AIAEELAPERGFLPPASEK	-346_36907	O35490	1	Mouse_09-2020	null	[MS,MS:1001208,SEQUEST,]	7.0e-4	null	ms_run[1]:scan=8029	2509.0	3	2025.06534	675.69323	R	G	309	328
PSM	LTVGWLGR	-346_36913	P35492	1	Mouse_09-2020	null	[MS,MS:1001208,SEQUEST,]	1.7e-3	null	ms_run[1]:scan=8030	2509.3	2	901.52544	451.26634	K	A	22	30
PSM	THILLFLPK	-346_36928	P09103	1	Mouse_09-2020	null	[MS,MS:1001208,SEQUEST,]	2.6e-3	null	ms_run[1]:scan=8032	2509.9	2	1081.67644	541.34205	K	V	257	266
PSM	DHGFPVRVVVPGVVGAR	-346_36951	Q8R086	1	Mouse_09-2020	null	[MS,MS:1001208,SEQUEST,]	7.0e-4	null	ms_run[1]:scan=8035	2510.8	3	1760.99265	587.66880	R	V	361	378
PSM	YAEIYGISSAHTLLR	-346_36958	Q99K67	1	Mouse_09-2020	null	[MS,MS:1001208,SEQUEST,]	7.0e-4	null	ms_run[1]:scan=8036	2511.1	3	1693.89017	565.30178	K	T	708	723
PSM	DLVDDLKSELTGKFEK	-346_53088	P48036	1	Mouse_09-2020	null	[MS,MS:1001208,SEQUEST,]	1.8e-2	null	ms_run[1]:scan=11330	3495.6	3	1836.95963	612.99116	R	I	62	78
PSM	DFLAGGVAAAISKTAVAPIER	-346_53072	P51881	1	Mouse_09-2020	null	[MS,MS:1001208,SEQUEST,]	7.0e-4	null	ms_run[1]:scan=11327	3494.7	3	2057.14066	686.38451	K	K	11	32
PSM	VSVVEPGNFIAATSLYSPER	-346_53067	Q80XN0	1	Mouse_09-2020	null	[MS,MS:1001208,SEQUEST,]	2.6e-3	null	ms_run[1]:scan=11326	3494.4	2	2136.10210	1068.55222	K	Q	233	253
PSM	VTNEPILAFSQGSPERDALQK	-346_37020	Q8CHT0	1	Mouse_09-2020	null	[MS,MS:1001208,SEQUEST,]	7.0e-4	null	ms_run[1]:scan=8048	2514.6	3	2300.18955	767.40088	K	L	31	52
PSM	YVANLFPYK	-346_37027	Q9D819	1	Mouse_09-2020	null	[MS,MS:1001208,SEQUEST,]	2.6e-3	null	ms_run[1]:scan=8049	2514.9	2	1114.59307	557.80022	R	Y	80	89
PSM	YNTASYFDDHPNHPFTDEY	-346_37101	Q91WT7	1	Mouse_09-2020	null	[MS,MS:1001208,SEQUEST,]	7.0e-4	null	ms_run[1]:scan=8063	2519.0	3	2332.94236	778.31878	R	0	305	324
PSM	SLGVAAEGLPDQYADGEAAR	-346_37105	Q9QXF8	1	Mouse_09-2020	null	[MS,MS:1001208,SEQUEST,]	7.0e-4	null	ms_run[1]:scan=8064	2519.3	2	1989.94951	995.47925	R	W	10	30
PSM	GAAFLGLGTDSVRVVK	-346_37113	Q9DBE0	1	Mouse_09-2020	null	[MS,MS:1001208,SEQUEST,]	4.9e-3	null	ms_run[1]:scan=8068	2520.4	3	1589.90219	530.63851	K	D	197	213
PSM	LSSLDVVHAALVNK	-346_37126	Q91XE0	1	Mouse_09-2020	null	[MS,MS:1001208,SEQUEST,]	7.0e-4	null	ms_run[1]:scan=8070	2521.0	3	1465.83780	489.28395	K	W	170	184
PSM	GAAFLGLGTDSVRVVK	-346_37133	Q9DBE0	1	Mouse_09-2020	null	[MS,MS:1001208,SEQUEST,]	1.6e-3	null	ms_run[1]:scan=8071	2521.3	2	1589.90398	795.45412	K	D	197	213
PSM	HDPSLQPWSASYDPGSAKTILNNGK	-346_37162	P16015	1	Mouse_09-2020	null	[MS,MS:1001208,SEQUEST,]	7.0e-4	null	ms_run[1]:scan=8079	2523.7	4	2683.31215	671.58322	K	C	40	65
PSM	GLGTEVPGNFQGPDPYRQLR	-346_37166	A0A1L1SSA8	1	Mouse_09-2020	null	[MS,MS:1001208,SEQUEST,]	7.0e-4	null	ms_run[1]:scan=8080	2523.9	3	2201.10953	734.37478	R	K	125	145
PSM	VWIYPIK	-346_37194	Q922Q1	1	Mouse_09-2020	null	[MS,MS:1001208,SEQUEST,]	2.2e-3	null	ms_run[1]:scan=8085	2525.4	2	918.54473	459.77601	K	C	60	67
PSM	IQFGVPLAR	-346_36869	A0A0A0MQ68	1	Mouse_09-2020	null	[MS,MS:1001208,SEQUEST,]	7.0e-4	null	ms_run[1]:scan=8022	2507.0	2	1000.59410	500.80055	R	Q	329	338
PSM	QLEDGRTLSDYNIQKESTLHLVLR	-346_37219	E9Q4P0	1	Mouse_09-2020	null	[MS,MS:1001208,SEQUEST,]	7.0e-4	null	ms_run[1]:scan=8089	2526.6	4	2828.48794	707.87798	K	R	153	177
PSM	ALDLDPSKTNVSGGAIALGHPLGGSGSR	-346_36852	Q8BWT1	1	Mouse_09-2020	null	[MS,MS:1001208,SEQUEST,]	7.0e-4	null	ms_run[1]:scan=8018	2505.8	4	2647.38125	662.60041	K	T	333	361
PSM	LDQGGAPLAGTNKETTIQGLDGLSER	-346_36813	Q91Y97	1	Mouse_09-2020	null	[MS,MS:1001208,SEQUEST,]	7.0e-4	null	ms_run[1]:scan=8009	2503.2	3	2641.34360	881.11911	K	A	109	135
PSM	VYGTVFHINQGNPFKLK	-346_36335	Q9DCY0	1	Mouse_09-2020	null	[MS,MS:1001208,SEQUEST,]	7.0e-4	null	ms_run[1]:scan=7925	2478.6	4	1962.05922	491.27036	K	L	27	44
PSM	LKLPAVVTADLR	-346_36361	Q9DCW4	1	Mouse_09-2020	null	[MS,MS:1001208,SEQUEST,]	7.0e-4	null	ms_run[1]:scan=7931	2480.4	3	1295.80515	432.60637	R	N	175	187
PSM	FYGPEGPYGVFAGRDASR	-346_36381	O55022	1	Mouse_09-2020	null	[MS,MS:1001208,SEQUEST,]	1.7e-3	null	ms_run[1]:scan=7934	2481.2	3	1945.91892	649.31123	K	L	106	124
PSM	YALLLLLKYPDVTAK	-346_53139	Q64458	1	Mouse_09-2020	null	[MS,MS:1001208,SEQUEST,]	3.8e-2	null	ms_run[1]:scan=11340	3498.5	2	1721.03362	861.01602	R	Q	308	323
PSM	TQVFKDFSELEPDKFQNK	-346_36397	Q9ET01	1	Mouse_09-2020	null	[MS,MS:1001208,SEQUEST,]	7.0e-4	null	ms_run[1]:scan=7936	2481.8	3	2200.09330	734.03554	K	N	466	484
PSM	VYGTVFHINQGNPFK	-346_36411	Q9DCY0	1	Mouse_09-2020	null	[MS,MS:1001208,SEQUEST,]	7.0e-4	null	ms_run[1]:scan=7938	2482.4	3	1720.88083	574.29837	K	K	27	42
PSM	FINLVPSNLPHEATR	-346_36424	Q05421	1	Mouse_09-2020	null	[MS,MS:1001208,SEQUEST,]	1.7e-3	null	ms_run[1]:scan=7941	2483.3	3	1707.91806	569.97741	R	T	360	375
PSM	SFGLPSIGR	-346_36452	Q91ZA3	1	Mouse_09-2020	null	[MS,MS:1001208,SEQUEST,]	4.2e-3	null	ms_run[1]:scan=7945	2484.5	2	933.51579	467.26126	K	S	404	413
PSM	LLTSILDSSERS	-346_36494	Q9CXF0	1	Mouse_09-2020	null	[MS,MS:1001208,SEQUEST,]	7.0e-4	null	ms_run[1]:scan=7952	2486.5	2	1320.70159	660.85391	R	0	453	465
PSM	ALPGHLKPFETLLSQNQGGK	-346_36509	P19157	1	Mouse_09-2020	null	[MS,MS:1001208,SEQUEST,]	2.2e-3	null	ms_run[1]:scan=7954	2487.1	4	2135.16518	534.54565	K	F	122	142
PSM	LVINGKPITIFQERDPTNIK	-346_36540	A0A1D5RLD8	1	Mouse_09-2020	null	[MS,MS:1001208,SEQUEST,]	7.0e-4	null	ms_run[1]:scan=7959	2488.6	4	2296.30312	574.83104	K	G	65	85
PSM	KILATPPQEDAPSVDIANIR	-346_36555	P40142	1	Mouse_09-2020	null	[MS,MS:1001208,SEQUEST,]	7.0e-4	null	ms_run[1]:scan=7961	2489.1	3	2148.16825	716.72682	K	P	283	303
PSM	LLLGPGPSNLAPR	-346_36561	O35423	1	Mouse_09-2020	null	[MS,MS:1001208,SEQUEST,]	7.0e-4	null	ms_run[1]:scan=7962	2489.4	2	1304.76982	652.88789	R	L	46	59
PSM	KYPYWPHQPIENL	-346_36568	Q9DCX2	1	Mouse_09-2020	null	[MS,MS:1001208,SEQUEST,]	1.6e-2	null	ms_run[1]:scan=7963	2489.7	3	1684.84916	562.28759	K	0	149	162
PSM	VSLAVLNPYIKR	-346_36574	Q9DB20	1	Mouse_09-2020	null	[MS,MS:1001208,SEQUEST,]	3.1e-3	null	ms_run[1]:scan=7964	2490.0	3	1372.83222	458.28188	K	V	74	86
PSM	LVINGKPITIFQERDPTNIK	-346_36605	A0A1D5RLD8	1	Mouse_09-2020	null	[MS,MS:1001208,SEQUEST,]	7.0e-4	null	ms_run[1]:scan=7971	2492.1	3	2296.30259	766.10563	K	G	65	85
PSM	NSRLPVMVWIHGGGLK	-346_36627	Q91WU0	1	Mouse_09-2020	null	[MS,MS:1001208,SEQUEST,]	7.0e-4	null	ms_run[1]:scan=7975	2493.2	3	1763.97397	588.66277	K	G	130	146
PSM	FFDEESYSLLRK	-346_36703	Q9D8L3	1	Mouse_09-2020	null	[MS,MS:1001208,SEQUEST,]	7.0e-4	null	ms_run[1]:scan=7990	2497.6	3	1533.75968	511.92431	R	Q	106	118
PSM	NTVPWFPR	-346_36751	P16331	1	Mouse_09-2020	null	[MS,MS:1001208,SEQUEST,]	1.4e-2	null	ms_run[1]:scan=7999	2500.2	2	1016.53093	508.76925	K	I	116	124
PSM	WLQTEVQNPSVTSKI	-346_36820	P34914	1	Mouse_09-2020	null	[MS,MS:1001208,SEQUEST,]	7.0e-4	null	ms_run[1]:scan=8010	2503.5	2	1729.91252	865.45960	K	0	540	555
PSM	YVASYLLAALGGNSSPSAK	-346_52700	P99027	1	Mouse_09-2020	null	[MS,MS:1001208,SEQUEST,]	7.0e-4	null	ms_run[1]:scan=11239	3467.8	3	1868.97544	623.66327	R	I	3	22
PSM	GAGAFGYFEVTHDITRYSK	-346_39122	P24270	1	Mouse_09-2020	null	[MS,MS:1001208,SEQUEST,]	7.0e-4	null	ms_run[1]:scan=8434	2627.7	3	2119.02628	707.01296	K	K	78	97
PSM	GTTVITSLSSVLHDSK	-346_39140	Q64458	1	Mouse_09-2020	null	[MS,MS:1001208,SEQUEST,]	2.2e-3	null	ms_run[1]:scan=8437	2628.5	3	1644.87943	548.96495	K	F	384	400
PSM	INEAFDLLR	-346_41634	P00329	1	Mouse_09-2020	null	[MS,MS:1001208,SEQUEST,]	7.0e-4	null	ms_run[1]:scan=8900	2764.7	2	1090.58965	545.79821	K	G	356	365
PSM	AFLADPSAFAAAAPAAAATTAAPAAAAAPAK	-346_52370	P14869	1	Mouse_09-2020	null	[MS,MS:1001208,SEQUEST,]	7.0e-4	null	ms_run[1]:scan=11143	3437.9	3	2696.40635	899.47293	K	E	267	298
PSM	KYILGNPLNSGINQGPQIDKEQHNKILGLIESGK	-346_41662	O35945	1	Mouse_09-2020	null	[MS,MS:1001208,SEQUEST,]	7.0e-4	null	ms_run[1]:scan=8904	2765.9	5	3716.01575	744.00842	K	E	329	363
PSM	YNIEKDIAAYIK	-346_41667	Q9D0M5	1	Mouse_09-2020	null	[MS,MS:1001208,SEQUEST,]	7.0e-4	null	ms_run[1]:scan=8905	2766.2	3	1440.77414	480.92929	K	E	32	44
PSM	EGLYITEEIYK	-346_41686	Q61176	1	Mouse_09-2020	null	[MS,MS:1001208,SEQUEST,]	6.2e-3	null	ms_run[1]:scan=8909	2767.3	2	1357.68852	679.34793	R	G	256	267
PSM	DTNGSQFFITTVK	-346_41695	P24369	1	Mouse_09-2020	null	[MS,MS:1001208,SEQUEST,]	7.0e-4	null	ms_run[1]:scan=8911	2767.9	2	1457.72661	729.36718	K	S	146	159
PSM	ALTVPELTQQMFDSK	-346_41706	Q7TMM9	1	Mouse_09-2020	null	[MS,MS:1001208,SEQUEST,]	3.6e-2	null	ms_run[1]:scan=8913	2768.5	2	1707.86089	854.43474	R	M	283	298
PSM	GAYPVFFNFTR	-346_52324	P33267	1	Mouse_09-2020	null	[MS,MS:1001208,SEQUEST,]	7.0e-4	null	ms_run[1]:scan=11134	3435.2	2	1318.65813	659.83258	R	N	99	110
PSM	VLGLTLLQK	-346_41627	Q9CPU0	1	Mouse_09-2020	null	[MS,MS:1001208,SEQUEST,]	7.0e-4	null	ms_run[1]:scan=8898	2764.1	2	984.64525	492.82624	R	D	52	61
PSM	AFEEEQALRGNLTDLEPNGVR	-346_41755	P49429	1	Mouse_09-2020	null	[MS,MS:1001208,SEQUEST,]	7.0e-4	null	ms_run[1]:scan=8923	2771.5	3	2358.16770	786.72766	K	G	370	391
PSM	VGINYQPPTVVPGGDLAK	-346_41814	P05214	0	Mouse_09-2020	null	[MS,MS:1001208,SEQUEST,]	7.0e-4	null	ms_run[1]:scan=8933	2774.4	2	1824.98613	912.99635	K	Q	353	371
PSM	VGINYQPPTVVPGGDLAK	-346_41814	A0A0A0MQA5	0	Mouse_09-2020	null	[MS,MS:1001208,SEQUEST,]	7.0e-4	null	ms_run[1]:scan=8933	2774.4	2	1824.98613	912.99635	K	Q	382	400
PSM	KYVLGNPLTPGINQGPQIDKEQHDKILDLIESGKK	-346_41820	P24549	1	Mouse_09-2020	null	[MS,MS:1001208,SEQUEST,]	1.5e-2	null	ms_run[1]:scan=8934	2774.7	5	3886.10548	778.02728	K	G	329	364
PSM	IFSVPYSLEELQTR	-346_52316	K9J7B2	1	Mouse_09-2020	null	[MS,MS:1001208,SEQUEST,]	3.6e-3	null	ms_run[1]:scan=11132	3434.5	2	1681.88091	841.44342	K	R	77	91
PSM	AGLILFGNDDR	-346_41904	Q8R0Y6	1	Mouse_09-2020	null	[MS,MS:1001208,SEQUEST,]	7.0e-4	null	ms_run[1]:scan=8949	2779.0	2	1190.61662	595.81184	K	L	275	286
PSM	GVVQDLQQAISK	-346_41925	Q91VK2	1	Mouse_09-2020	null	[MS,MS:1001208,SEQUEST,]	7.0e-4	null	ms_run[1]:scan=8952	2779.9	2	1285.71160	643.35916	R	E	91	103
PSM	FITIFGTR	-346_41947	P48036	1	Mouse_09-2020	null	[MS,MS:1001208,SEQUEST,]	4.2e-3	null	ms_run[1]:scan=8956	2781.1	2	954.54039	477.77400	K	V	192	200
PSM	RTGAIVDVPVGEELLGR	-346_41955	Q03265	1	Mouse_09-2020	null	[MS,MS:1001208,SEQUEST,]	7.0e-4	null	ms_run[1]:scan=8958	2781.7	3	1780.99179	594.33538	K	V	133	150
PSM	GVVDSEDLPLNISR	-346_41967	P07901	0	Mouse_09-2020	null	[MS,MS:1001208,SEQUEST,]	7.0e-4	null	ms_run[1]:scan=8960	2782.3	2	1513.78618	757.39647	R	M	388	402
PSM	GVVDSEDLPLNISR	-346_41967	P11499	0	Mouse_09-2020	null	[MS,MS:1001208,SEQUEST,]	7.0e-4	null	ms_run[1]:scan=8960	2782.3	2	1513.78618	757.39647	R	M	379	393
PSM	VVFIFGPDK	-346_41781	Q6GT24	1	Mouse_09-2020	null	[MS,MS:1001208,SEQUEST,]	2.2e-3	null	ms_run[1]:scan=8928	2772.9	2	1021.57170	511.28949	R	L	133	142
PSM	GWPLYLSTK	-346_41597	O88844	1	Mouse_09-2020	null	[MS,MS:1001208,SEQUEST,]	4.2e-3	null	ms_run[1]:scan=8893	2762.7	2	1064.57732	532.79239	K	T	204	213
PSM	LISWYDNEYGYSNR	-346_41592	A0A1D5RLD8	1	Mouse_09-2020	null	[MS,MS:1001208,SEQUEST,]	7.0e-4	null	ms_run[1]:scan=8892	2762.4	2	1779.79680	890.40228	K	V	308	322
PSM	WVINPSGGLISK	-346_41580	P32020	1	Mouse_09-2020	null	[MS,MS:1001208,SEQUEST,]	7.0e-4	null	ms_run[1]:scan=8890	2761.8	2	1270.71514	635.86134	K	H	342	354
PSM	ISRIWVLDYFGGPK	-346_52444	K4DI63	1	Mouse_09-2020	null	[MS,MS:1001208,SEQUEST,]	7.0e-4	null	ms_run[1]:scan=11169	3446.0	3	1650.90085	550.97160	K	V	68	82
PSM	LGYFLALTGYR	-346_52436	Q8QZS1	1	Mouse_09-2020	null	[MS,MS:1001208,SEQUEST,]	7.0e-4	null	ms_run[1]:scan=11165	3444.7	2	1273.69414	637.35061	K	K	190	201
PSM	DIVYIGLR	-346_41106	Q61176	1	Mouse_09-2020	null	[MS,MS:1001208,SEQUEST,]	1.6e-3	null	ms_run[1]:scan=8797	2734.4	2	948.55150	474.77928	K	V	173	181
PSM	SKEVAWNLTSVDLVR	-346_41117	Q9R0H0	1	Mouse_09-2020	null	[MS,MS:1001208,SEQUEST,]	7.0e-4	null	ms_run[1]:scan=8800	2735.3	3	1716.92887	572.98082	K	S	511	526
PSM	TVGIDDLTGEPLIQREDDKPETVIK	-346_41128	Q9WTP7	1	Mouse_09-2020	null	[MS,MS:1001208,SEQUEST,]	7.0e-4	null	ms_run[1]:scan=8802	2735.9	4	2781.45302	696.11837	K	L	147	172
PSM	IILDELVQR	-346_41162	Q8K169	0	Mouse_09-2020	null	[MS,MS:1001208,SEQUEST,]	7.0e-4	null	ms_run[1]:scan=8809	2738.0	2	1098.65215	549.82951	K	H	41	50
PSM	IILDELVQR	-346_41162	Q8R084	0	Mouse_09-2020	null	[MS,MS:1001208,SEQUEST,]	7.0e-4	null	ms_run[1]:scan=8809	2738.0	2	1098.65215	549.82951	K	H	41	50
PSM	TQEFILNSPTVTSIK	-346_41209	Q9R0H0	1	Mouse_09-2020	null	[MS,MS:1001208,SEQUEST,]	7.0e-4	null	ms_run[1]:scan=8818	2740.6	2	1677.90666	839.45653	K	W	160	175
PSM	TVDNFVALATGEK	-346_41236	P24369	1	Mouse_09-2020	null	[MS,MS:1001208,SEQUEST,]	7.0e-4	null	ms_run[1]:scan=8824	2742.4	2	1364.70696	682.85645	K	F	72	85
PSM	LAGLLKPGGHLVTLVTLR	-346_41265	P40936	1	Mouse_09-2020	null	[MS,MS:1001208,SEQUEST,]	1.7e-3	null	ms_run[1]:scan=8828	2743.5	4	1858.16433	465.29637	R	Q	184	202
PSM	IIQLLDDYPK	-346_41279	P14869	1	Mouse_09-2020	null	[MS,MS:1001208,SEQUEST,]	7.0e-4	null	ms_run[1]:scan=8831	2744.4	2	1217.67803	609.34245	K	F	17	27
PSM	GATPYGGVKLEDLIVK	-346_41323	Q8QZT1	1	Mouse_09-2020	null	[MS,MS:1001208,SEQUEST,]	2.3e-2	null	ms_run[1]:scan=8838	2746.5	3	1659.93290	553.98205	R	G	163	179
PSM	TTLLPGLLK	-346_41346	Q9WUA2	1	Mouse_09-2020	null	[MS,MS:1001208,SEQUEST,]	2.1e-2	null	ms_run[1]:scan=8843	2748.0	2	955.61907	478.31296	R	I	452	461
PSM	YFPTQALNFAFKDKYK	-346_41391	P51881	1	Mouse_09-2020	null	[MS,MS:1001208,SEQUEST,]	4.8e-3	null	ms_run[1]:scan=8853	2750.9	4	1981.02297	496.01091	R	I	81	97
PSM	LDYILGLK	-346_41423	Q6ZWN5	1	Mouse_09-2020	null	[MS,MS:1001208,SEQUEST,]	3.2e-3	null	ms_run[1]:scan=8858	2752.4	2	934.56133	467.78404	K	E	94	102
PSM	FYAYNPLAGGLLTGK	-346_52387	Q8CG76	1	Mouse_09-2020	null	[MS,MS:1001208,SEQUEST,]	7.0e-4	null	ms_run[1]:scan=11148	3439.4	2	1584.84197	792.92467	R	K	230	245
PSM	FINLVPSNLPHEATRDTVFR	-346_41484	Q05421	1	Mouse_09-2020	null	[MS,MS:1001208,SEQUEST,]	7.0e-4	null	ms_run[1]:scan=8871	2756.2	4	2326.22793	582.31302	R	Y	360	380
PSM	ELPFPLNTR	-346_41490	Q78JT3	1	Mouse_09-2020	null	[MS,MS:1001208,SEQUEST,]	1.6e-3	null	ms_run[1]:scan=8872	2756.5	2	1086.59429	543.80075	K	I	167	176
PSM	AVFQANQENLPILK	-346_41504	Q8VDN2	1	Mouse_09-2020	null	[MS,MS:1001208,SEQUEST,]	1.0e-3	null	ms_run[1]:scan=8875	2757.4	2	1584.87346	792.94085	R	A	431	445
PSM	IEGLDIHFIHVKPPQLPSGR	-346_41511	E9PWK1	1	Mouse_09-2020	null	[MS,MS:1001208,SEQUEST,]	7.0e-4	null	ms_run[1]:scan=8876	2757.7	5	2253.25147	451.45587	K	P	120	140
PSM	GVVDSEDIPLNLSR	-346_41968	Q9CQN1	1	Mouse_09-2020	null	[MS,MS:1001208,SEQUEST,]	7.0e-4	null	ms_run[1]:scan=8960	2782.3	2	1513.78618	757.39647	R	L	391	405
PSM	SDGIYIINLK	-346_41981	P14206	1	Mouse_09-2020	null	[MS,MS:1001208,SEQUEST,]	7.0e-4	null	ms_run[1]:scan=8963	2783.1	2	1135.63579	568.32151	K	T	43	53
PSM	LGVTADDVKNVIIWGNHSSTQYPDVNHAK	-346_41994	P14152	1	Mouse_09-2020	null	[MS,MS:1001208,SEQUEST,]	7.0e-4	null	ms_run[1]:scan=8966	2784.1	4	3178.59340	795.40336	K	K	171	200
PSM	FKDIFQEIYDK	-346_42003	O88844	1	Mouse_09-2020	null	[MS,MS:1001208,SEQUEST,]	7.0e-4	null	ms_run[1]:scan=8967	2784.3	3	1445.73117	482.58189	R	Y	223	234
PSM	GLLQLQWK	-346_42592	Q9CZW5	1	Mouse_09-2020	null	[MS,MS:1001208,SEQUEST,]	7.0e-4	null	ms_run[1]:scan=9075	2816.1	2	985.58312	493.29510	K	D	520	528
PSM	LQHIQAPLSWTLVRPHIYGYAVK	-346_42598	A0A2R8VK72	1	Mouse_09-2020	null	[MS,MS:1001208,SEQUEST,]	3.6e-3	null	ms_run[1]:scan=9077	2816.7	4	2690.49038	673.37869	K	0	171	194
PSM	FWNILDK	-346_42604	Q63880	1	Mouse_09-2020	null	[MS,MS:1001208,SEQUEST,]	1.0e-3	null	ms_run[1]:scan=9078	2817.0	2	935.49925	468.25290	K	E	355	362
PSM	FIIPNIVK	-346_42610	A0A1B0GSR9	1	Mouse_09-2020	null	[MS,MS:1001208,SEQUEST,]	1.4e-2	null	ms_run[1]:scan=9081	2817.9	2	943.59783	472.30240	K	S	102	110
PSM	ADFDNTVAIHPTSSEELVTLR	-346_42616	P47791	1	Mouse_09-2020	null	[MS,MS:1001208,SEQUEST,]	7.0e-4	null	ms_run[1]:scan=9082	2818.2	3	2315.15860	772.38864	K	0	480	501
PSM	FSNFAPLGIPR	-346_42628	P56593	1	Mouse_09-2020	null	[MS,MS:1001208,SEQUEST,]	7.0e-4	null	ms_run[1]:scan=9084	2818.8	2	1218.66374	609.83512	R	I	360	371
PSM	GVVNILPGSGSLVGQR	-346_42636	Q8R0Y6	1	Mouse_09-2020	null	[MS,MS:1001208,SEQUEST,]	7.0e-4	null	ms_run[1]:scan=9086	2819.3	2	1552.88262	776.94392	K	S	621	637
PSM	TVTNAVVTVPAYFNDSQR	-346_42642	P63017	1	Mouse_09-2020	null	[MS,MS:1001208,SEQUEST,]	1.0e-3	null	ms_run[1]:scan=9087	2819.6	2	1982.00432	991.50253	K	A	138	156
PSM	GSFVLLDGETFEVK	-346_52148	A0A0R4J135	0	Mouse_09-2020	null	[MS,MS:1001208,SEQUEST,]	7.0e-4	null	ms_run[1]:scan=11090	3421.4	2	1540.79131	770.89831	K	T	161	175
PSM	GSFVLLDGETFEVK	-346_52148	P17563	0	Mouse_09-2020	null	[MS,MS:1001208,SEQUEST,]	7.0e-4	null	ms_run[1]:scan=11090	3421.4	2	1540.79131	770.89831	K	T	161	175
PSM	TVTNAVVTVPAYFNDSQR	-346_42724	P63017	1	Mouse_09-2020	null	[MS,MS:1001208,SEQUEST,]	7.0e-4	null	ms_run[1]:scan=9102	2824.0	3	1981.99930	661.33744	K	A	138	156
PSM	IEEIKDFLLTAR	-346_42731	Q9JJI8	1	Mouse_09-2020	null	[MS,MS:1001208,SEQUEST,]	7.0e-4	null	ms_run[1]:scan=9103	2824.3	3	1447.81629	483.27669	K	K	5	17
PSM	YQLQSQENFEPFMK	-346_42746	P12710	1	Mouse_09-2020	null	[MS,MS:1001208,SEQUEST,]	1.7e-3	null	ms_run[1]:scan=9105	2824.9	2	1788.83025	894.91671	K	I	7	21
PSM	QFLFRPWDVTK	-346_42770	Q02053	1	Mouse_09-2020	null	[MS,MS:1001208,SEQUEST,]	4.9e-3	null	ms_run[1]:scan=9109	2826.0	3	1436.76944	479.59435	R	K	516	527
PSM	LDNNTELSFFAK	-346_42778	O88844	1	Mouse_09-2020	null	[MS,MS:1001208,SEQUEST,]	7.0e-4	null	ms_run[1]:scan=9111	2826.7	2	1398.69084	699.84862	K	L	346	358
PSM	LISWYDNEYGYSNR	-346_42782	A0A1D5RLD8	1	Mouse_09-2020	null	[MS,MS:1001208,SEQUEST,]	2.2e-3	null	ms_run[1]:scan=9112	2826.9	2	1779.79924	890.40228	K	V	308	322
PSM	KYEGGRELNDFISYLQR	-346_42832	P27773	1	Mouse_09-2020	null	[MS,MS:1001208,SEQUEST,]	7.0e-4	null	ms_run[1]:scan=9122	2829.9	4	2088.05117	522.76818	K	A	466	483
PSM	SDIDEIVLVGGSTR	-346_42846	P20029	1	Mouse_09-2020	null	[MS,MS:1001208,SEQUEST,]	7.0e-4	null	ms_run[1]:scan=9124	2830.5	2	1460.76030	730.88319	K	P	355	369
PSM	KYEGGRELNDFISYLQR	-346_42858	P27773	1	Mouse_09-2020	null	[MS,MS:1001208,SEQUEST,]	1.3e-3	null	ms_run[1]:scan=9126	2831.0	3	2088.04905	696.68848	K	A	466	483
PSM	LGVLGFFSTGDQHAR	-346_42876	Q91WG0	0	Mouse_09-2020	null	[MS,MS:1001208,SEQUEST,]	7.0e-4	null	ms_run[1]:scan=9131	2832.5	3	1604.81833	535.61084	R	N	181	196
PSM	LGVLGFFSTGDQHAR	-346_42876	Q8QZR3	0	Mouse_09-2020	null	[MS,MS:1001208,SEQUEST,]	7.0e-4	null	ms_run[1]:scan=9131	2832.5	3	1604.81833	535.61084	R	N	178	193
PSM	SLEIIGAPFSK	-346_42569	Q61176	1	Mouse_09-2020	null	[MS,MS:1001208,SEQUEST,]	7.0e-4	null	ms_run[1]:scan=9071	2814.9	2	1161.65203	581.32934	K	Q	7	18
PSM	ITGLGVKGIAPYSYAG	-346_41045	Q64374	1	Mouse_09-2020	null	[MS,MS:1001208,SEQUEST,]	7.0e-4	null	ms_run[1]:scan=8786	2731.2	2	1566.85539	783.92995	K	0	284	300
PSM	LVFLGLDNAGK	-346_42534	A0A1W2P869	1	Mouse_09-2020	null	[MS,MS:1001208,SEQUEST,]	7.0e-4	null	ms_run[1]:scan=9064	2812.9	2	1146.65227	573.82951	K	T	5	16
PSM	AFRNIPGITLLNVSK	-346_42469	Q9D8E6	1	Mouse_09-2020	null	[MS,MS:1001208,SEQUEST,]	7.0e-4	null	ms_run[1]:scan=9053	2809.6	3	1642.96323	548.32615	K	N	220	235
PSM	NAVITVPAYFNDSQR	-346_42024	P38647	1	Mouse_09-2020	null	[MS,MS:1001208,SEQUEST,]	7.0e-4	null	ms_run[1]:scan=8971	2785.5	2	1694.85185	847.92847	K	A	188	203
PSM	VLDSGAPIKIPVGPETLGR	-346_42101	P56480	1	Mouse_09-2020	null	[MS,MS:1001208,SEQUEST,]	7.0e-4	null	ms_run[1]:scan=8985	2789.6	3	1919.09708	640.37020	K	M	125	144
PSM	VLITTDLLAR	-346_42122	P60843	1	Mouse_09-2020	null	[MS,MS:1001208,SEQUEST,]	7.0e-4	null	ms_run[1]:scan=8988	2790.5	2	1114.68328	557.84516	R	I	325	335
PSM	VWQLYIGDTR	-346_42193	Q9QXF8	1	Mouse_09-2020	null	[MS,MS:1001208,SEQUEST,]	7.0e-4	null	ms_run[1]:scan=9003	2794.9	2	1250.65276	625.83004	R	R	30	40
PSM	SITFVVFK	-346_42212	P97742	1	Mouse_09-2020	null	[MS,MS:1001208,SEQUEST,]	3.2e-3	null	ms_run[1]:scan=9006	2795.8	2	940.55052	470.77875	K	S	456	464
PSM	DGRISVAGVTSGNVGYLAHAIHQVTK	-346_42219	P05202	1	Mouse_09-2020	null	[MS,MS:1001208,SEQUEST,]	3.2e-3	null	ms_run[1]:scan=9008	2796.4	5	2650.40601	530.88702	K	0	405	431
PSM	DGGSTTAGNSSQVSDGAAAVLLAR	-346_42235	Q8VCH0	0	Mouse_09-2020	null	[MS,MS:1001208,SEQUEST,]	7.0e-4	null	ms_run[1]:scan=9010	2797.0	3	2205.07724	735.69625	K	S	266	290
PSM	DGGSTTAGNSSQVSDGAAAVLLAR	-346_42235	Q921H8	0	Mouse_09-2020	null	[MS,MS:1001208,SEQUEST,]	7.0e-4	null	ms_run[1]:scan=9010	2797.0	3	2205.07724	735.69625	K	S	266	290
PSM	DFAVDIIK	-346_42240	Q9D819	1	Mouse_09-2020	null	[MS,MS:1001208,SEQUEST,]	1.0e-2	null	ms_run[1]:scan=9012	2797.6	2	920.50920	460.75802	K	T	214	222
PSM	NFLASQVPFPSR	-346_42247	A2AFQ2	1	Mouse_09-2020	null	[MS,MS:1001208,SEQUEST,]	7.0e-4	null	ms_run[1]:scan=9013	2797.9	2	1362.71709	681.86187	R	G	225	237
PSM	VLDSGAPIKIPVGPETLGR	-346_42280	P56480	1	Mouse_09-2020	null	[MS,MS:1001208,SEQUEST,]	3.8e-2	null	ms_run[1]:scan=9017	2799.0	2	1919.09880	960.05166	K	M	125	144
PSM	GKENALLPNWLHLPVGYHGR	-346_42309	P35505	1	Mouse_09-2020	null	[MS,MS:1001208,SEQUEST,]	7.0e-4	null	ms_run[1]:scan=9023	2800.8	4	2271.21670	568.55909	R	S	143	163
PSM	TFSHELSDFGLESTTGEVPVVAIR	-346_52167	P27773	1	Mouse_09-2020	null	[MS,MS:1001208,SEQUEST,]	7.0e-4	null	ms_run[1]:scan=11095	3423.0	3	2591.30399	864.43778	K	A	306	330
PSM	TYFQGSLPARAAYQVAALPR	-346_42337	P52760	1	Mouse_09-2020	null	[MS,MS:1001208,SEQUEST,]	7.0e-4	null	ms_run[1]:scan=9027	2802.0	3	2180.16373	727.39188	K	S	98	118
PSM	FSVSTLRDFGLGK	-346_42372	A0A0R4IZY2	1	Mouse_09-2020	null	[MS,MS:1001208,SEQUEST,]	7.0e-4	null	ms_run[1]:scan=9034	2804.0	3	1426.76831	476.26115	R	S	137	150
PSM	AVAIDLPGLGR	-346_42408	A0A087WPF8	1	Mouse_09-2020	null	[MS,MS:1001208,SEQUEST,]	7.0e-4	null	ms_run[1]:scan=9039	2805.5	2	1081.63652	541.32185	R	K	64	75
PSM	LAQGEYIAPEKIENIYLR	-346_42422	D3Z041	1	Mouse_09-2020	null	[MS,MS:1001208,SEQUEST,]	7.0e-4	null	ms_run[1]:scan=9043	2806.7	3	2120.13846	707.38439	K	E	563	581
PSM	DVFLPKPSWGNHTPIFR	-346_42434	P05202	1	Mouse_09-2020	null	[MS,MS:1001208,SEQUEST,]	7.0e-4	null	ms_run[1]:scan=9045	2807.3	3	2011.05558	671.02313	R	A	154	171
PSM	DTSFRGFFLPK	-346_42454	P56593	1	Mouse_09-2020	null	[MS,MS:1001208,SEQUEST,]	4.2e-3	null	ms_run[1]:scan=9049	2808.4	3	1314.68415	438.89955	K	T	375	386
PSM	FISDKDASVVGFFR	-346_42461	P27773	1	Mouse_09-2020	null	[MS,MS:1001208,SEQUEST,]	7.0e-4	null	ms_run[1]:scan=9052	2809.3	3	1587.81626	529.94371	K	L	148	162
PSM	AGIPKGVVNILPGSGSLVGQR	-346_42505	Q8R0Y6	1	Mouse_09-2020	null	[MS,MS:1001208,SEQUEST,]	4.4e-3	null	ms_run[1]:scan=9058	2811.1	3	2019.16880	673.72850	K	S	616	637
PSM	FKDIFQEIFDKHYK	-346_41032	P54071	1	Mouse_09-2020	null	[MS,MS:1001208,SEQUEST,]	1.5e-2	null	ms_run[1]:scan=8783	2730.3	4	1857.95498	465.24381	R	D	262	276
PSM	NDYVKALPGHLKPFETLLSQNQGGK	-346_41003	P19157	1	Mouse_09-2020	null	[MS,MS:1001208,SEQUEST,]	7.0e-4	null	ms_run[1]:scan=8777	2728.5	5	2754.46149	551.69729	K	F	117	142
PSM	NWDWRNVNGVNYASVTR	-346_40996	Q9WUU7	1	Mouse_09-2020	null	[MS,MS:1001208,SEQUEST,]	7.0e-4	null	ms_run[1]:scan=8774	2727.6	3	2050.98447	684.33292	K	Q	67	84
PSM	EWPANLDLK	-346_39655	Q8C196	1	Mouse_09-2020	null	[MS,MS:1001208,SEQUEST,]	3.4e-3	null	ms_run[1]:scan=8535	2657.3	2	1085.56243	543.28493	K	E	832	841
PSM	FYTLFGR	-346_39699	Q8CGC7	1	Mouse_09-2020	null	[MS,MS:1001208,SEQUEST,]	2.2e-3	null	ms_run[1]:scan=8543	2659.6	2	903.47234	452.23980	K	Y	1504	1511
PSM	DILGGNGISDEYHVIR	-346_39712	A0A0A0MQ68	1	Mouse_09-2020	null	[MS,MS:1001208,SEQUEST,]	1.6e-3	null	ms_run[1]:scan=8546	2660.5	3	1757.88260	586.63208	R	A	396	412
PSM	LGGSAVISLEGKPL	-346_39735	P18760	1	Mouse_09-2020	null	[MS,MS:1001208,SEQUEST,]	7.0e-4	null	ms_run[1]:scan=8549	2661.4	2	1340.77910	670.89283	K	0	153	167
PSM	NTGTEAPDYLATVDVDPK	-346_39822	A0A0R4J135	0	Mouse_09-2020	null	[MS,MS:1001208,SEQUEST,]	7.0e-4	null	ms_run[1]:scan=8566	2666.5	2	1905.90959	953.45745	R	P	35	53
PSM	NTGTEAPDYLATVDVDPK	-346_39822	P17563	0	Mouse_09-2020	null	[MS,MS:1001208,SEQUEST,]	7.0e-4	null	ms_run[1]:scan=8566	2666.5	2	1905.90959	953.45745	R	P	35	53
PSM	VADIGLAAWGR	-346_39896	P50247	1	Mouse_09-2020	null	[MS,MS:1001208,SEQUEST,]	7.0e-4	null	ms_run[1]:scan=8581	2670.9	2	1128.61626	564.81165	K	A	9	20
PSM	IWPHVYSFLQTKVPETTQK	-346_39909	Q9WTP7	1	Mouse_09-2020	null	[MS,MS:1001208,SEQUEST,]	7.0e-4	null	ms_run[1]:scan=8583	2671.5	4	2302.22500	576.31121	K	S	204	223
PSM	YFPTQALNFAFKDKYK	-346_39982	P51881	1	Mouse_09-2020	null	[MS,MS:1001208,SEQUEST,]	7.0e-4	null	ms_run[1]:scan=8597	2675.6	4	1981.02260	496.01091	R	I	81	97
PSM	FADILPLGVPHK	-346_39995	Q9JKY7	1	Mouse_09-2020	null	[MS,MS:1001208,SEQUEST,]	7.0e-4	null	ms_run[1]:scan=8599	2676.2	3	1306.75165	436.25545	R	S	369	381
PSM	LKLPAVVTADLRLNEPR	-346_40007	Q9DCW4	1	Mouse_09-2020	null	[MS,MS:1001208,SEQUEST,]	7.0e-4	null	ms_run[1]:scan=8602	2677.0	4	1905.12771	477.03746	R	A	175	192
PSM	IFVEESVYDEFVK	-346_52538	P24549	1	Mouse_09-2020	null	[MS,MS:1001208,SEQUEST,]	1.4e-2	null	ms_run[1]:scan=11192	3453.1	2	1603.79277	802.39815	R	S	309	322
PSM	VVDSLQLTGTKPVATPVDWK	-346_40037	Q6GT24	1	Mouse_09-2020	null	[MS,MS:1001208,SEQUEST,]	7.0e-4	null	ms_run[1]:scan=8608	2678.8	3	2154.18052	718.73168	R	G	163	183
PSM	IWPHVYSFLQTKVPETTQK	-346_40070	Q9WTP7	1	Mouse_09-2020	null	[MS,MS:1001208,SEQUEST,]	4.6e-3	null	ms_run[1]:scan=8613	2680.3	3	2302.22275	768.07919	K	S	204	223
PSM	FLPGFEAPTYK	-346_40116	P49429	1	Mouse_09-2020	null	[MS,MS:1001208,SEQUEST,]	6.2e-3	null	ms_run[1]:scan=8622	2682.9	2	1269.65178	635.32934	R	T	156	167
PSM	KDGTVTAGNASGVSDGAGAVIIASEDAVK	-346_40129	Q8BWT1	1	Mouse_09-2020	null	[MS,MS:1001208,SEQUEST,]	7.0e-4	null	ms_run[1]:scan=8624	2683.5	3	2660.34024	887.45063	K	H	241	270
PSM	VQVSVFKGQVYILGR	-346_40138	P16460	1	Mouse_09-2020	null	[MS,MS:1001208,SEQUEST,]	7.0e-4	null	ms_run[1]:scan=8627	2684.4	3	1692.98014	564.99803	K	S	349	364
PSM	LTGSLSGWTSPKDVILK	-346_40143	Q99KI0	1	Mouse_09-2020	null	[MS,MS:1001208,SEQUEST,]	1.7e-3	null	ms_run[1]:scan=8628	2684.6	3	1802.00736	601.34013	K	A	234	251
PSM	FFGNNWAETYR	-346_40184	Q8CG76	1	Mouse_09-2020	null	[MS,MS:1001208,SEQUEST,]	7.0e-4	null	ms_run[1]:scan=8633	2686.1	2	1404.63359	702.82020	R	R	259	270
PSM	GAPLNTPVTEDRFAILTEK	-346_40196	Q921G7	1	Mouse_09-2020	null	[MS,MS:1001208,SEQUEST,]	6.4e-3	null	ms_run[1]:scan=8637	2687.3	3	2072.10038	691.37227	K	R	134	153
PSM	YFPTQALNFAFK	-346_52620	P51881	1	Mouse_09-2020	null	[MS,MS:1001208,SEQUEST,]	7.0e-4	null	ms_run[1]:scan=11215	3460.0	2	1446.74297	723.87444	R	K	81	93
PSM	IIDVVYNASNNELVR	-346_40204	P62242	1	Mouse_09-2020	null	[MS,MS:1001208,SEQUEST,]	7.0e-4	null	ms_run[1]:scan=8638	2687.5	2	1718.90972	859.95723	R	K	78	93
PSM	DFQLFSSPLGK	-346_52647	Q921I1	1	Mouse_09-2020	null	[MS,MS:1001208,SEQUEST,]	7.0e-4	null	ms_run[1]:scan=11222	3462.1	2	1238.64263	619.82442	K	L	300	311
PSM	GNDISSGTVLSDYVGSGPPSGTGLHR	-346_39577	P70296	1	Mouse_09-2020	null	[MS,MS:1001208,SEQUEST,]	7.0e-4	null	ms_run[1]:scan=8521	2653.2	3	2530.21836	844.07713	K	V	94	120
PSM	YNQILRIEEELGSK	-346_39169	P17182	1	Mouse_09-2020	null	[MS,MS:1001208,SEQUEST,]	7.0e-4	null	ms_run[1]:scan=8443	2630.3	3	1691.90567	564.63694	K	K	407	421
PSM	SIYSEFLK	-346_39210	Q8BH00	1	Mouse_09-2020	null	[MS,MS:1001208,SEQUEST,]	3.9e-2	null	ms_run[1]:scan=8452	2632.9	2	986.51952	493.76330	R	F	298	306
PSM	AKPNEVVFLDDFGSNLKPAR	-346_39223	P34914	1	Mouse_09-2020	null	[MS,MS:1001208,SEQUEST,]	1.0e-3	null	ms_run[1]:scan=8454	2633.5	4	2217.16713	555.04702	K	M	175	195
PSM	FELTGIPPAPR	-346_39236	P63017	1	Mouse_09-2020	null	[MS,MS:1001208,SEQUEST,]	7.0e-4	null	ms_run[1]:scan=8456	2634.1	2	1197.66387	599.33496	K	V	459	470
PSM	AIGLPEDLIQKGKDIKGVSEIVHEGK	-346_39250	P12710	1	Mouse_09-2020	null	[MS,MS:1001208,SEQUEST,]	1.4e-2	null	ms_run[1]:scan=8460	2635.3	5	2773.54719	555.51499	K	I	21	47
PSM	GLPDNISSVLNK	-346_39260	Q91ZJ5	1	Mouse_09-2020	null	[MS,MS:1001208,SEQUEST,]	7.0e-4	null	ms_run[1]:scan=8462	2635.9	2	1256.68474	628.84588	R	V	96	108
PSM	AIGLPEDLIQKGKDIKGVSEIVHEGK	-346_39267	P12710	1	Mouse_09-2020	null	[MS,MS:1001208,SEQUEST,]	7.0e-4	null	ms_run[1]:scan=8463	2636.2	4	2773.54580	694.14191	K	I	21	47
PSM	GGPVTVTDANLVLGR	-346_39290	Q8K010	1	Mouse_09-2020	null	[MS,MS:1001208,SEQUEST,]	7.0e-4	null	ms_run[1]:scan=8467	2637.3	2	1468.81267	734.90955	K	L	386	401
PSM	YVASYLLAALGGNSSPSAK	-346_52696	P99027	1	Mouse_09-2020	null	[MS,MS:1001208,SEQUEST,]	7.0e-4	null	ms_run[1]:scan=11238	3467.5	2	1868.97771	934.99127	R	I	3	22
PSM	ANWYFLLAR	-346_52686	P45952	1	Mouse_09-2020	null	[MS,MS:1001208,SEQUEST,]	7.0e-4	null	ms_run[1]:scan=11236	3466.9	2	1153.61577	577.31128	K	N	198	207
PSM	AIGLPEDLIQKGKDIKGVSEIVHEGK	-346_39319	P12710	1	Mouse_09-2020	null	[MS,MS:1001208,SEQUEST,]	4.9e-3	null	ms_run[1]:scan=8472	2638.8	6	2773.54717	463.09703	K	I	21	47
PSM	ILVLNTPNNPLGK	-346_39333	Q8BTY1	1	Mouse_09-2020	null	[MS,MS:1001208,SEQUEST,]	7.0e-4	null	ms_run[1]:scan=8474	2639.4	2	1392.82231	696.91410	K	F	177	190
PSM	VSFELFADKVPK	-346_39367	P17742	1	Mouse_09-2020	null	[MS,MS:1001208,SEQUEST,]	7.0e-4	null	ms_run[1]:scan=8480	2641.2	3	1379.75763	460.59049	R	A	20	32
PSM	ELSFAAVSFYHK	-346_39418	P19096	1	Mouse_09-2020	null	[MS,MS:1001208,SEQUEST,]	2.2e-3	null	ms_run[1]:scan=8491	2644.3	3	1398.70539	466.90659	R	R	2408	2420
PSM	TYAEILEPFHPVR	-346_39430	Q9CQ54	1	Mouse_09-2020	null	[MS,MS:1001208,SEQUEST,]	7.0e-4	null	ms_run[1]:scan=8493	2644.9	3	1571.82145	524.61207	K	0	108	121
PSM	LNSFIALVNK	-346_39465	A0A0R4IZY2	1	Mouse_09-2020	null	[MS,MS:1001208,SEQUEST,]	7.0e-4	null	ms_run[1]:scan=8501	2647.3	2	1118.65679	559.83205	K	L	247	257
PSM	RWLLDFASK	-346_39474	D3Z041	1	Mouse_09-2020	null	[MS,MS:1001208,SEQUEST,]	2.6e-3	null	ms_run[1]:scan=8502	2647.6	2	1135.62602	568.31657	K	K	388	397
PSM	AISSAVRQAGIAQLYGIAGSTNVTGDQVKK	-346_39482	Q9QXD6	1	Mouse_09-2020	null	[MS,MS:1001208,SEQUEST,]	7.0e-4	null	ms_run[1]:scan=8503	2647.9	4	3003.62563	751.66100	K	D	44	74
PSM	AAFQLGSPWR	-346_39524	P47738	1	Mouse_09-2020	null	[MS,MS:1001208,SEQUEST,]	7.0e-4	null	ms_run[1]:scan=8511	2650.2	2	1132.59001	566.79854	R	M	87	97
PSM	ADLIAYLK	-346_39582	P62897	1	Mouse_09-2020	null	[MS,MS:1001208,SEQUEST,]	7.0e-4	null	ms_run[1]:scan=8522	2653.5	2	906.52965	453.76839	R	A	93	101
PSM	DGTVTAGNASGVSDGAGAVIIASEDAVKK	-346_42891	Q8BWT1	1	Mouse_09-2020	null	[MS,MS:1001208,SEQUEST,]	7.0e-4	null	ms_run[1]:scan=9133	2833.1	3	2660.34336	887.45063	K	N	242	271
PSM	AVAQAGTVGTLLIVK	-346_40215	Q8VC30	1	Mouse_09-2020	null	[MS,MS:1001208,SEQUEST,]	7.0e-4	null	ms_run[1]:scan=8640	2688.1	2	1440.87847	720.94286	R	Y	95	110
PSM	VITAFNDGLNHLDSLK	-346_40258	A8DUK4	1	Mouse_09-2020	null	[MS,MS:1001208,SEQUEST,]	7.0e-4	null	ms_run[1]:scan=8647	2690.2	3	1756.92423	586.31246	K	T	68	84
PSM	STLLLLLTGK	-346_52494	Q6P542	1	Mouse_09-2020	null	[MS,MS:1001208,SEQUEST,]	6.6e-3	null	ms_run[1]:scan=11182	3450.0	2	1058.68291	529.84462	K	T	657	667
PSM	ILVTLLHTLER	-346_40691	Q80X81	1	Mouse_09-2020	null	[MS,MS:1001208,SEQUEST,]	7.1e-3	null	ms_run[1]:scan=8720	2711.8	3	1307.80616	436.60637	R	G	362	373
PSM	VADALANAAGHLDDLPGALSALSDLHAHK	-346_52484	Q91VB8	1	Mouse_09-2020	null	[MS,MS:1001208,SEQUEST,]	7.0e-4	null	ms_run[1]:scan=11180	3449.4	5	2863.47242	573.49976	K	R	63	92
PSM	AIGLPEDLIQK	-346_40737	P12710	1	Mouse_09-2020	null	[MS,MS:1001208,SEQUEST,]	7.0e-4	null	ms_run[1]:scan=8730	2714.7	2	1196.68913	598.84790	K	K	21	32
PSM	ILTFDQLALESPKGR	-346_40744	A0A1B0GSS8	1	Mouse_09-2020	null	[MS,MS:1001208,SEQUEST,]	7.0e-4	null	ms_run[1]:scan=8731	2715.0	3	1687.93760	563.31743	K	T	87	102
PSM	TITLEVEPSDTIENVK	-346_40759	E9Q4P0	1	Mouse_09-2020	null	[MS,MS:1001208,SEQUEST,]	7.0e-4	null	ms_run[1]:scan=8734	2715.9	2	1787.93096	894.46729	K	K	116	132
PSM	FSLSILR	-346_40789	Q05421	1	Mouse_09-2020	null	[MS,MS:1001208,SEQUEST,]	2.6e-3	null	ms_run[1]:scan=8740	2717.7	2	835.50414	418.25545	R	W	128	135
PSM	ELNDFISYLQR	-346_52456	P27773	1	Mouse_09-2020	null	[MS,MS:1001208,SEQUEST,]	7.0e-4	null	ms_run[1]:scan=11171	3446.7	2	1397.70769	699.35662	R	A	472	483
PSM	FSSETWQNLGTLQR	-346_40821	A0A087WPF8	1	Mouse_09-2020	null	[MS,MS:1001208,SEQUEST,]	7.0e-4	null	ms_run[1]:scan=8744	2718.8	2	1666.82036	833.91282	R	A	43	57
PSM	NFLDSYIK	-346_40834	O88451	1	Mouse_09-2020	null	[MS,MS:1001208,SEQUEST,]	4.6e-3	null	ms_run[1]:scan=8746	2719.4	2	999.51476	500.26092	K	I	240	248
PSM	LSFQHDPETSVLILR	-346_40845	Q8BHN3	1	Mouse_09-2020	null	[MS,MS:1001208,SEQUEST,]	7.0e-4	null	ms_run[1]:scan=8748	2720.0	3	1754.94541	585.65270	R	P	915	930
PSM	FTQAGSEVSALLGR	-346_40851	P56480	1	Mouse_09-2020	null	[MS,MS:1001208,SEQUEST,]	7.0e-4	null	ms_run[1]:scan=8750	2720.6	2	1435.75566	718.38062	R	P	311	325
PSM	ANTIGISLIKGVDEGPNGLK	-346_40866	E0CXN5	1	Mouse_09-2020	null	[MS,MS:1001208,SEQUEST,]	7.0e-4	null	ms_run[1]:scan=8752	2721.2	3	1996.10904	666.04063	K	I	88	108
PSM	SIYGEKFEDENFILK	-346_40899	P17742	1	Mouse_09-2020	null	[MS,MS:1001208,SEQUEST,]	7.0e-4	null	ms_run[1]:scan=8757	2722.6	3	1831.91141	611.30860	R	T	77	92
PSM	NDYVKALPGHLKPFETLLSQNQGGK	-346_40907	P19157	1	Mouse_09-2020	null	[MS,MS:1001208,SEQUEST,]	7.0e-4	null	ms_run[1]:scan=8759	2723.2	4	2754.46059	689.36979	K	F	117	142
PSM	SGRFFTVKLPVALDPGSK	-346_40915	Q91YQ5	1	Mouse_09-2020	null	[MS,MS:1001208,SEQUEST,]	7.0e-4	null	ms_run[1]:scan=8760	2723.5	4	1919.07656	480.52418	K	S	110	128
PSM	ALYVSDKLQAGTVFVNTYNK	-346_40920	Q8R0Y6	1	Mouse_09-2020	null	[MS,MS:1001208,SEQUEST,]	1.7e-3	null	ms_run[1]:scan=8761	2723.8	3	2231.17344	744.39507	K	D	846	866
PSM	YVVVTGITPTPLGEGK	-346_40955	A0A1W2P733	1	Mouse_09-2020	null	[MS,MS:1001208,SEQUEST,]	7.0e-4	null	ms_run[1]:scan=8768	2725.9	2	1630.90764	815.95616	K	T	191	207
PSM	TVIPANKLQELQVNLVR	-346_40963	P35492	1	Mouse_09-2020	null	[MS,MS:1001208,SEQUEST,]	1.4e-2	null	ms_run[1]:scan=8769	2726.2	3	1935.13987	645.71771	R	H	176	193
PSM	GAGAFGYFEVTHDITR	-346_40642	P24270	1	Mouse_09-2020	null	[MS,MS:1001208,SEQUEST,]	7.0e-4	null	ms_run[1]:scan=8714	2710.0	3	1740.83658	580.94952	K	S	78	94
PSM	LSVLLLER	-346_40228	Q8VC30	1	Mouse_09-2020	null	[MS,MS:1001208,SEQUEST,]	7.0e-4	null	ms_run[1]:scan=8642	2688.7	2	942.59862	471.80276	R	G	435	443
PSM	LHVVGAPGGQSLSLSLDDLHKFPK	-346_40605	Q8R086	1	Mouse_09-2020	null	[MS,MS:1001208,SEQUEST,]	7.0e-4	null	ms_run[1]:scan=8707	2708.0	4	2515.36587	629.59714	R	E	233	257
PSM	ANVVASALAQIPQK	-346_40270	Q8R084	1	Mouse_09-2020	null	[MS,MS:1001208,SEQUEST,]	7.0e-4	null	ms_run[1]:scan=8649	2690.8	2	1409.81304	705.40918	K	L	322	336
PSM	LKETEYDVRDHGDLAFVDVPNDSSFQIVKNPR	-346_40275	Q61176	1	Mouse_09-2020	null	[MS,MS:1001208,SEQUEST,]	7.0e-4	null	ms_run[1]:scan=8650	2691.1	5	3703.84138	741.57284	K	V	40	72
PSM	LVTGWVKPIIIGR	-346_40286	O88844	1	Mouse_09-2020	null	[MS,MS:1001208,SEQUEST,]	7.0e-4	null	ms_run[1]:scan=8653	2691.9	3	1451.91062	484.64141	R	A	120	133
PSM	LYNLFLK	-346_40295	Q9Z2I9	1	Mouse_09-2020	null	[MS,MS:1001208,SEQUEST,]	2.6e-3	null	ms_run[1]:scan=8655	2692.5	2	910.53972	455.77347	K	D	243	250
PSM	SEFPWEVPK	-346_40304	Q91X83	1	Mouse_09-2020	null	[MS,MS:1001208,SEQUEST,]	3.1e-3	null	ms_run[1]:scan=8656	2692.8	2	1118.55083	559.77948	R	L	384	393
PSM	FNVSATPEQYVPYSTTR	-346_40340	Q7TMF3	1	Mouse_09-2020	null	[MS,MS:1001208,SEQUEST,]	1.0e-3	null	ms_run[1]:scan=8662	2694.6	2	1959.94402	980.47598	K	K	115	132
PSM	ELGEYGLQAYTEVK	-346_40370	P47738	1	Mouse_09-2020	null	[MS,MS:1001208,SEQUEST,]	7.0e-4	null	ms_run[1]:scan=8667	2696.0	2	1599.79155	800.39868	R	V	495	509
PSM	LLIYTEFGK	-346_40381	O09173	1	Mouse_09-2020	null	[MS,MS:1001208,SEQUEST,]	1.6e-3	null	ms_run[1]:scan=8670	2696.9	2	1083.60845	542.30788	K	S	163	172
PSM	GWPLYLSTK	-346_40391	O88844	1	Mouse_09-2020	null	[MS,MS:1001208,SEQUEST,]	2.6e-3	null	ms_run[1]:scan=8671	2697.2	2	1064.57781	532.79239	K	T	204	213
PSM	FLFPEGIK	-346_40419	Q8R0Y6	1	Mouse_09-2020	null	[MS,MS:1001208,SEQUEST,]	1.7e-2	null	ms_run[1]:scan=8676	2698.7	2	950.53490	475.77093	R	M	167	175
PSM	AAVSGLWGKVNADEVGGEALGR	-346_40426	A8DUK4	1	Mouse_09-2020	null	[MS,MS:1001208,SEQUEST,]	7.0e-4	null	ms_run[1]:scan=8677	2699.0	3	2156.10971	719.37467	K	L	10	32
PSM	LEDLIVKDGLTDVYNK	-346_40433	Q8QZT1	1	Mouse_09-2020	null	[MS,MS:1001208,SEQUEST,]	7.0e-4	null	ms_run[1]:scan=8678	2699.3	3	1834.97953	612.33141	K	H	172	188
PSM	LTFFNSTLNTSGLVAQGEALPIPGAHRPGLVTK	-346_52531	Q8R0Y6	1	Mouse_09-2020	null	[MS,MS:1001208,SEQUEST,]	7.0e-4	null	ms_run[1]:scan=11190	3452.5	4	3406.85097	852.46749	K	G	242	275
PSM	YYRQNPDIPQLEPSDYLR	-346_40472	Q9DBM2	1	Mouse_09-2020	null	[MS,MS:1001208,SEQUEST,]	7.0e-4	null	ms_run[1]:scan=8685	2701.3	3	2267.10770	756.37456	K	L	677	695
PSM	YALLLLLK	-346_52525	Q64458	0	Mouse_09-2020	null	[MS,MS:1001208,SEQUEST,]	1.3e-2	null	ms_run[1]:scan=11188	3451.8	2	946.63359	473.82042	R	P	308	316
PSM	YALLLLLK	-346_52525	Q91X77	0	Mouse_09-2020	null	[MS,MS:1001208,SEQUEST,]	1.3e-2	null	ms_run[1]:scan=11188	3451.8	2	946.63359	473.82042	R	P	308	316
PSM	DLAFTLEER	-346_40494	P06801	1	Mouse_09-2020	null	[MS,MS:1001208,SEQUEST,]	3.2e-2	null	ms_run[1]:scan=8689	2702.5	2	1093.55229	547.27985	K	Q	27	36
PSM	SLGYAYVNFQQPADAER	-346_40504	P29341	1	Mouse_09-2020	null	[MS,MS:1001208,SEQUEST,]	3.2e-3	null	ms_run[1]:scan=8691	2703.1	2	1928.91521	964.96050	R	L	51	68
PSM	AGGLATTGDKDILDIVPTEIHQK	-346_40510	Q9QXD6	1	Mouse_09-2020	null	[MS,MS:1001208,SEQUEST,]	7.0e-4	null	ms_run[1]:scan=8693	2703.7	4	2392.28261	598.82341	K	P	292	315
PSM	LVTGWVKPIIIGR	-346_40535	O88844	1	Mouse_09-2020	null	[MS,MS:1001208,SEQUEST,]	2.6e-3	null	ms_run[1]:scan=8696	2704.5	2	1451.91191	726.45848	R	A	120	133
PSM	KFPLDPLITHVLPFEK	-346_52515	P00329	1	Mouse_09-2020	null	[MS,MS:1001208,SEQUEST,]	7.0e-4	null	ms_run[1]:scan=11187	3451.6	3	1894.08377	632.03275	K	N	340	356
PSM	LWRDGRGAAQNIIPASTGAAK	-346_22669	A0A1D5RLD8	1	Mouse_09-2020	null	[MS,MS:1001208,SEQUEST,]	7.0e-4	null	ms_run[1]:scan=5402	1738.1	3	2153.15952	718.39065	K	V	193	214
PSM	LLEPVLLLGK	-346_50899	P14131	1	Mouse_09-2020	null	[MS,MS:1001208,SEQUEST,]	4.9e-3	null	ms_run[1]:scan=10769	3319.7	2	1094.71892	547.86282	K	R	51	61
PSM	ALQTTYGTNAPR	-346_12047	Q8CG76	1	Mouse_09-2020	null	[MS,MS:1001208,SEQUEST,]	7.0e-4	null	ms_run[1]:scan=3444	1162.3	2	1292.65984	646.83331	K	T	287	299
PSM	HFSNPIPR	-346_8995	A0A494BAS6	1	Mouse_09-2020	null	[MS,MS:1001208,SEQUEST,]	1.1e-2	null	ms_run[1]:scan=2890	999.6	2	967.51097	484.25905	K	G	207	215
PSM	GFGNIATNEDAK	-346_17017	Q8K0E8	1	Mouse_09-2020	null	[MS,MS:1001208,SEQUEST,]	4.6e-3	null	ms_run[1]:scan=4357	1431.0	2	1236.58574	618.79639	K	Y	292	304
PSM	HGDMEMDRIVETLVER	-346_17010	A1Z198	1	Mouse_09-2020	null	[MS,MS:1001208,SEQUEST,]	1.4e-2	null	ms_run[1]:scan=4356	1430.7	4	1929.91616	483.23438	R	G	447	463
PSM	KHLEINPDHPIVETLRQK	-346_17002	P11499	1	Mouse_09-2020	null	[MS,MS:1001208,SEQUEST,]	7.0e-4	null	ms_run[1]:scan=4355	1430.4	4	2167.19838	542.55501	K	E	624	642
PSM	DLSSSDLSTASK	-346_16972	Q61838	1	Mouse_09-2020	null	[MS,MS:1001208,SEQUEST,]	7.0e-4	null	ms_run[1]:scan=4350	1428.9	2	1210.57964	605.79351	R	V	1240	1252
PSM	IQGATIPINQARPNR	-346_16964	Q8R0Y6	1	Mouse_09-2020	null	[MS,MS:1001208,SEQUEST,]	2.6e-3	null	ms_run[1]:scan=4349	1428.6	3	1648.92368	550.31291	K	L	540	555
PSM	KFADVFAK	-346_16928	O09174	1	Mouse_09-2020	null	[MS,MS:1001208,SEQUEST,]	3.2e-3	null	ms_run[1]:scan=4342	1426.6	2	925.51433	463.26073	K	T	269	277
PSM	RFNSANEDNVTQVR	-346_9004	P24270	1	Mouse_09-2020	null	[MS,MS:1001208,SEQUEST,]	7.0e-4	null	ms_run[1]:scan=2891	999.9	2	1649.79961	825.40315	K	F	431	445
PSM	SLGSDEQIAK	-346_9008	Q9QXD1	1	Mouse_09-2020	null	[MS,MS:1001208,SEQUEST,]	4.9e-3	null	ms_run[1]:scan=2892	1000.2	2	1047.53215	524.26948	R	G	128	138
PSM	KLEEEGEQFVKK	-346_9023	P32020	1	Mouse_09-2020	null	[MS,MS:1001208,SEQUEST,]	7.0e-4	null	ms_run[1]:scan=2896	1001.4	3	1463.77484	488.59620	K	G	443	455
PSM	QTYSTEPNNLK	-346_9044	P41105	1	Mouse_09-2020	null	[MS,MS:1001208,SEQUEST,]	1.6e-3	null	ms_run[1]:scan=2900	1002.5	2	1294.62859	647.81732	K	R	23	34
PSM	RLIELYKEAGVGKDR	-346_16903	Q93092	1	Mouse_09-2020	null	[MS,MS:1001208,SEQUEST,]	7.0e-4	null	ms_run[1]:scan=4337	1425.1	4	1746.98647	437.50198	R	L	124	139
PSM	SIFSAVLDELK	-346_56680	Q8C196	1	Mouse_09-2020	null	[MS,MS:1001208,SEQUEST,]	7.0e-4	null	ms_run[1]:scan=12164	3752.5	2	1221.67327	611.33990	R	A	1090	1101
PSM	TPEELQHSLR	-346_9126	Q9QXE0	1	Mouse_09-2020	null	[MS,MS:1001208,SEQUEST,]	7.0e-4	null	ms_run[1]:scan=2916	1007.3	3	1209.62244	403.87893	R	A	537	547
PSM	SNFEEALAAHK	-346_16885	P09103	1	Mouse_09-2020	null	[MS,MS:1001208,SEQUEST,]	7.0e-4	null	ms_run[1]:scan=4334	1424.2	3	1216.59601	406.20341	K	L	34	45
PSM	KELSEPSSTRIYAIAK	-346_16880	Q8C196	1	Mouse_09-2020	null	[MS,MS:1001208,SEQUEST,]	7.0e-4	null	ms_run[1]:scan=4333	1423.9	3	1792.98062	598.33163	K	L	841	857
PSM	KKGNIYSLNEGYAK	-346_9153	Q9QXD6	1	Mouse_09-2020	null	[MS,MS:1001208,SEQUEST,]	7.0e-4	null	ms_run[1]:scan=2923	1009.3	3	1584.83823	528.95086	K	F	205	219
PSM	KELNYFAK	-346_9201	P09411	1	Mouse_09-2020	null	[MS,MS:1001208,SEQUEST,]	1.3e-2	null	ms_run[1]:scan=2931	1011.7	2	1012.54674	506.77674	K	L	192	200
PSM	GVLKEYGVK	-346_9210	Q8C196	1	Mouse_09-2020	null	[MS,MS:1001208,SEQUEST,]	7.0e-4	null	ms_run[1]:scan=2932	1011.9	2	992.57799	496.79239	R	L	524	533
PSM	RVIDFAVK	-346_16864	Q9DCW4	1	Mouse_09-2020	null	[MS,MS:1001208,SEQUEST,]	7.0e-4	null	ms_run[1]:scan=4331	1423.3	2	947.56737	474.28728	K	R	12	20
PSM	FIGPSPEVVRK	-346_16859	G5E8R3	1	Mouse_09-2020	null	[MS,MS:1001208,SEQUEST,]	3.2e-3	null	ms_run[1]:scan=4330	1423.1	3	1228.70523	410.23980	R	G	138	149
PSM	EQVANSAFVER	-346_16845	P11499	1	Mouse_09-2020	null	[MS,MS:1001208,SEQUEST,]	7.0e-4	null	ms_run[1]:scan=4325	1421.6	2	1249.61797	625.31221	K	R	492	503
PSM	TGPNLHGLFGRK	-346_16838	P62897	1	Mouse_09-2020	null	[MS,MS:1001208,SEQUEST,]	7.0e-4	null	ms_run[1]:scan=4324	1421.3	3	1296.71784	432.91056	K	G	29	41
PSM	SLVFPEAENRK	-346_16831	P11725	1	Mouse_09-2020	null	[MS,MS:1001208,SEQUEST,]	1.1e-2	null	ms_run[1]:scan=4323	1421.0	2	1289.68633	645.34605	R	T	321	332
PSM	FKSVDDVIK	-346_16824	P24549	1	Mouse_09-2020	null	[MS,MS:1001208,SEQUEST,]	7.0e-4	null	ms_run[1]:scan=4322	1420.7	2	1050.58354	525.79513	K	A	411	420
PSM	LYRPGSVAYVSR	-346_16765	Q3V117	1	Mouse_09-2020	null	[MS,MS:1001208,SEQUEST,]	7.0e-4	null	ms_run[1]:scan=4312	1417.8	3	1367.75562	456.58585	K	G	651	663
PSM	FDGKTPATLGHNTRVYK	-346_9229	Q8K169	1	Mouse_09-2020	null	[MS,MS:1001208,SEQUEST,]	7.0e-4	null	ms_run[1]:scan=2935	1012.8	4	1904.99880	477.00489	K	L	340	357
PSM	AGSRYEDSNNLGTSHLLR	-346_16729	Q9DB77	1	Mouse_09-2020	null	[MS,MS:1001208,SEQUEST,]	7.0e-4	null	ms_run[1]:scan=4306	1416.0	4	1989.97378	498.24888	K	A	67	85
PSM	AVGKVIPELNGK	-346_16724	A0A1D5RLD8	1	Mouse_09-2020	null	[MS,MS:1001208,SEQUEST,]	7.0e-4	null	ms_run[1]:scan=4305	1415.7	3	1224.73148	408.91520	K	T	214	226
PSM	RDFGSFEK	-346_8986	P09671	1	Mouse_09-2020	null	[MS,MS:1001208,SEQUEST,]	3.2e-3	null	ms_run[1]:scan=2889	999.3	2	985.47392	493.24052	K	K	123	131
PSM	STESLQANVQR	-346_8983	P47963	1	Mouse_09-2020	null	[MS,MS:1001208,SEQUEST,]	7.0e-4	null	ms_run[1]:scan=2888	999.0	2	1232.62309	616.81512	K	K	106	117
PSM	AQQIQALQSNVR	-346_17028	E9PV24	1	Mouse_09-2020	null	[MS,MS:1001208,SEQUEST,]	7.0e-4	null	ms_run[1]:scan=4361	1432.2	2	1355.73931	678.37313	K	Q	150	162
PSM	NVLKEKGIVVGIK	-346_17035	Q91Y97	1	Mouse_09-2020	null	[MS,MS:1001208,SEQUEST,]	7.0e-4	null	ms_run[1]:scan=4362	1432.5	3	1396.88907	466.30105	R	D	96	109
PSM	LIEPNTAVTR	-346_17232	E9Q1R2	1	Mouse_09-2020	null	[MS,MS:1001208,SEQUEST,]	1.3e-2	null	ms_run[1]:scan=4402	1444.2	2	1113.63176	557.31676	R	F	103	113
PSM	VNTLIRPDGEK	-346_8741	P62751	1	Mouse_09-2020	null	[MS,MS:1001208,SEQUEST,]	4.2e-3	null	ms_run[1]:scan=2842	985.6	3	1241.68567	414.56646	K	A	124	135
PSM	ILEVVKDK	-346_8745	P12787	1	Mouse_09-2020	null	[MS,MS:1001208,SEQUEST,]	1.6e-3	null	ms_run[1]:scan=2843	985.9	2	943.58263	472.29477	R	G	104	112
PSM	TGQAAGFSYTDANKNK	-346_8755	P62897	1	Mouse_09-2020	null	[MS,MS:1001208,SEQUEST,]	1.7e-3	null	ms_run[1]:scan=2844	986.2	2	1672.79436	836.89991	K	I	41	57
PSM	REDIFLTTK	-346_17221	G3X9Y6	1	Mouse_09-2020	null	[MS,MS:1001208,SEQUEST,]	4.2e-3	null	ms_run[1]:scan=4400	1443.6	2	1122.62065	561.81131	K	W	76	85
PSM	TYVEKVDELKK	-346_8780	P31786	1	Mouse_09-2020	null	[MS,MS:1001208,SEQUEST,]	7.0e-4	null	ms_run[1]:scan=2849	987.7	3	1351.74689	451.25377	K	Y	73	84
PSM	REDLFITTK	-346_17220	Q8VC28	1	Mouse_09-2020	null	[MS,MS:1001208,SEQUEST,]	4.2e-3	null	ms_run[1]:scan=4400	1443.6	2	1122.62065	561.81131	K	W	76	85
PSM	TFEINPR	-346_17210	P08113	1	Mouse_09-2020	null	[MS,MS:1001208,SEQUEST,]	4.2e-3	null	ms_run[1]:scan=4398	1443.0	2	876.46037	438.73233	K	P	684	691
PSM	GTVLLSGPR	-346_17205	A0A1B0GSS8	1	Mouse_09-2020	null	[MS,MS:1001208,SEQUEST,]	7.0e-4	null	ms_run[1]:scan=4397	1442.7	2	899.53386	450.26908	R	G	102	111
PSM	RRDFTPAELR	-346_8803	O55022	1	Mouse_09-2020	null	[MS,MS:1001208,SEQUEST,]	7.0e-4	null	ms_run[1]:scan=2853	988.8	3	1260.68058	420.89843	K	F	70	80
PSM	KSNFEEALAAHK	-346_8828	P09103	1	Mouse_09-2020	null	[MS,MS:1001208,SEQUEST,]	7.0e-4	null	ms_run[1]:scan=2859	990.6	3	1344.69101	448.90173	K	L	33	45
PSM	YLPESLK	-346_17155	Q5FW57	0	Mouse_09-2020	null	[MS,MS:1001208,SEQUEST,]	4.0e-2	null	ms_run[1]:scan=4387	1439.8	2	849.47215	425.23946	K	Y	20	27
PSM	YLPESLK	-346_17155	Q91XE0	0	Mouse_09-2020	null	[MS,MS:1001208,SEQUEST,]	4.0e-2	null	ms_run[1]:scan=4387	1439.8	2	849.47215	425.23946	K	Y	21	28
PSM	RLNISYTR	-346_8843	Q99MR8	1	Mouse_09-2020	null	[MS,MS:1001208,SEQUEST,]	1.7e-3	null	ms_run[1]:scan=2861	991.2	2	1022.57433	511.79072	R	M	540	548
PSM	FVHDNYVIRR	-346_8863	Q8C196	1	Mouse_09-2020	null	[MS,MS:1001208,SEQUEST,]	7.0e-4	null	ms_run[1]:scan=2865	992.3	2	1318.70256	659.85438	K	A	1445	1455
PSM	SGAQASSTPLSPTR	-346_9373	D3YUF7	1	Mouse_09-2020	null	[MS,MS:1001208,SEQUEST,]	7.0e-4	null	ms_run[1]:scan=2958	1019.6	2	1359.68730	680.34678	R	T	12	26
PSM	RFNSANEDNVTQVR	-346_8870	P24270	1	Mouse_09-2020	null	[MS,MS:1001208,SEQUEST,]	7.0e-4	null	ms_run[1]:scan=2867	992.9	3	1649.79984	550.60452	K	F	431	445
PSM	TLNVKPLVTHR	-346_8877	Q64442	1	Mouse_09-2020	null	[MS,MS:1001208,SEQUEST,]	1.0e-3	null	ms_run[1]:scan=2869	993.5	3	1277.76899	426.59446	K	P	315	326
PSM	LVAQLYK	-346_17127	Q9CZU6	1	Mouse_09-2020	null	[MS,MS:1001208,SEQUEST,]	2.3e-2	null	ms_run[1]:scan=4380	1437.8	2	834.50841	417.75782	K	V	376	383
PSM	QGYVIYR	-346_17122	Q9CZM2	1	Mouse_09-2020	null	[MS,MS:1001208,SEQUEST,]	2.4e-2	null	ms_run[1]:scan=4379	1437.4	2	898.47814	449.74270	K	R	57	64
PSM	LLADQAEAR	-346_8882	P84099	1	Mouse_09-2020	null	[MS,MS:1001208,SEQUEST,]	7.0e-4	null	ms_run[1]:scan=2870	993.8	2	986.52666	493.76691	K	S	154	163
PSM	EYLEFRKER	-346_8895	O55125	1	Mouse_09-2020	null	[MS,MS:1001208,SEQUEST,]	4.9e-3	null	ms_run[1]:scan=2872	994.4	3	1269.65870	423.89105	K	K	147	156
PSM	QAGLSYIR	-346_17113	P56382	1	Mouse_09-2020	null	[MS,MS:1001208,SEQUEST,]	4.2e-3	null	ms_run[1]:scan=4378	1437.2	2	907.49962	454.25343	R	S	7	15
PSM	HGVDGILVSNHGAR	-346_8906	Q9WU19	1	Mouse_09-2020	null	[MS,MS:1001208,SEQUEST,]	7.0e-4	null	ms_run[1]:scan=2874	995.0	3	1431.74521	477.91990	K	L	250	264
PSM	GVPVKVTNIKDGTTR	-346_8916	P16460	1	Mouse_09-2020	null	[MS,MS:1001208,SEQUEST,]	7.0e-4	null	ms_run[1]:scan=2877	995.8	3	1584.90708	528.97378	K	T	230	245
PSM	YFHSRDYKNPVEFTGK	-346_17096	P97872	1	Mouse_09-2020	null	[MS,MS:1001208,SEQUEST,]	7.0e-4	null	ms_run[1]:scan=4374	1436.0	4	1987.96584	497.74698	K	V	171	187
PSM	DNLEFFLTNLGK	-346_56690	P19096	1	Mouse_09-2020	null	[MS,MS:1001208,SEQUEST,]	7.0e-4	null	ms_run[1]:scan=12167	3753.4	2	1410.72698	705.86682	K	H	791	803
PSM	GAIFGGFKSKDSVPK	-346_17081	P00329	1	Mouse_09-2020	null	[MS,MS:1001208,SEQUEST,]	7.0e-4	null	ms_run[1]:scan=4372	1435.4	3	1537.83780	513.28395	K	V	317	332
PSM	TYFPHFDVSHGSAQVKGHGK	-346_17064	Q91VB8	1	Mouse_09-2020	null	[MS,MS:1001208,SEQUEST,]	1.6e-3	null	ms_run[1]:scan=4369	1434.5	5	2199.07423	440.62042	K	V	42	62
PSM	TQAYPDQKPGTSGLR	-346_8966	Q9D0F9	1	Mouse_09-2020	null	[MS,MS:1001208,SEQUEST,]	3.2e-3	null	ms_run[1]:scan=2884	997.9	3	1618.81913	540.27764	K	R	9	24
PSM	NLPVGEAGR	-346_8977	P24270	1	Mouse_09-2020	null	[MS,MS:1001208,SEQUEST,]	4.2e-3	null	ms_run[1]:scan=2887	998.8	2	912.48992	456.74852	K	A	244	253
PSM	SNFEEALAAHK	-346_17131	P09103	1	Mouse_09-2020	null	[MS,MS:1001208,SEQUEST,]	7.0e-4	null	ms_run[1]:scan=4381	1438.0	2	1216.59587	608.80148	K	L	34	45
PSM	DSQGNLFR	-346_16710	Q91Y97	1	Mouse_09-2020	null	[MS,MS:1001208,SEQUEST,]	3.4e-3	null	ms_run[1]:scan=4303	1415.1	2	936.45415	468.73032	K	V	88	96
PSM	HLFTGPALSK	-346_16704	P35505	1	Mouse_09-2020	null	[MS,MS:1001208,SEQUEST,]	2.6e-3	null	ms_run[1]:scan=4302	1414.8	2	1070.59929	535.80329	K	Q	48	58
PSM	VLDDLNKNIR	-346_16696	P70694	1	Mouse_09-2020	null	[MS,MS:1001208,SEQUEST,]	3.1e-3	null	ms_run[1]:scan=4300	1414.2	2	1199.67449	600.34077	K	I	295	305
PSM	VQEEIDRVVGR	-346_16194	Q64458	0	Mouse_09-2020	null	[MS,MS:1001208,SEQUEST,]	2.4e-2	null	ms_run[1]:scan=4203	1385.8	2	1299.70207	650.35441	K	R	323	334
PSM	VQEEIDRVVGR	-346_16194	P33267	0	Mouse_09-2020	null	[MS,MS:1001208,SEQUEST,]	2.4e-2	null	ms_run[1]:scan=4203	1385.8	2	1299.70207	650.35441	R	R	324	335
PSM	GFYIYQEGSKNK	-346_16161	Q8BMS1	1	Mouse_09-2020	null	[MS,MS:1001208,SEQUEST,]	2.2e-3	null	ms_run[1]:scan=4196	1383.7	3	1433.70636	478.57350	K	L	635	647
PSM	RVTLELGGK	-346_9705	O35945	0	Mouse_09-2020	null	[MS,MS:1001208,SEQUEST,]	7.0e-4	null	ms_run[1]:scan=3018	1037.3	2	972.58379	486.79547	K	P	265	274
PSM	RVTLELGGK	-346_9705	P47738	0	Mouse_09-2020	null	[MS,MS:1001208,SEQUEST,]	7.0e-4	null	ms_run[1]:scan=3018	1037.3	2	972.58379	486.79547	K	P	283	292
PSM	RVTLELGGK	-346_9705	P24549	0	Mouse_09-2020	null	[MS,MS:1001208,SEQUEST,]	7.0e-4	null	ms_run[1]:scan=3018	1037.3	2	972.58379	486.79547	K	P	265	274
PSM	RVTLELGGK	-346_9705	Q9CZS1	0	Mouse_09-2020	null	[MS,MS:1001208,SEQUEST,]	7.0e-4	null	ms_run[1]:scan=3018	1037.3	2	972.58379	486.79547	K	P	283	292
PSM	HGVGRIDIVENR	-346_9760	P16460	1	Mouse_09-2020	null	[MS,MS:1001208,SEQUEST,]	7.0e-4	null	ms_run[1]:scan=3026	1039.6	3	1364.73905	455.58462	K	I	261	273
PSM	KEYWQNLR	-346_16112	O35490	1	Mouse_09-2020	null	[MS,MS:1001208,SEQUEST,]	2.2e-3	null	ms_run[1]:scan=4188	1381.3	2	1136.58562	568.79600	R	A	349	357
PSM	VQEEIDRVVGR	-346_16095	Q64458	0	Mouse_09-2020	null	[MS,MS:1001208,SEQUEST,]	1.6e-3	null	ms_run[1]:scan=4186	1380.7	3	1299.70218	433.90536	K	R	323	334
PSM	VQEEIDRVVGR	-346_16095	P33267	0	Mouse_09-2020	null	[MS,MS:1001208,SEQUEST,]	1.6e-3	null	ms_run[1]:scan=4186	1380.7	3	1299.70218	433.90536	R	R	324	335
PSM	TAAYVNAIEK	-346_16086	P26443	1	Mouse_09-2020	null	[MS,MS:1001208,SEQUEST,]	7.0e-4	null	ms_run[1]:scan=4185	1380.5	2	1079.57366	540.29021	R	F	536	546
PSM	YNDLGEQHFK	-346_9771	P07724	1	Mouse_09-2020	null	[MS,MS:1001208,SEQUEST,]	7.0e-4	null	ms_run[1]:scan=3029	1040.5	3	1250.58103	417.53153	R	L	35	45
PSM	KGNIYSLNEGYAK	-346_16064	Q9QXD6	1	Mouse_09-2020	null	[MS,MS:1001208,SEQUEST,]	7.0e-4	null	ms_run[1]:scan=4179	1378.7	2	1456.74468	728.87517	K	F	206	219
PSM	YTGTRPSNLAKNTILVK	-346_16050	Q63886	0	Mouse_09-2020	null	[MS,MS:1001208,SEQUEST,]	2.3e-2	null	ms_run[1]:scan=4174	1377.2	4	1876.06569	469.77173	R	L	339	356
PSM	YTGTRPSNLAKNTILVK	-346_16050	K9J7B2	0	Mouse_09-2020	null	[MS,MS:1001208,SEQUEST,]	2.3e-2	null	ms_run[1]:scan=4174	1377.2	4	1876.06569	469.77173	R	L	335	352
PSM	YLAEVAAGDDK	-346_16037	A0A2I3BQ03	1	Mouse_09-2020	null	[MS,MS:1001208,SEQUEST,]	7.0e-4	null	ms_run[1]:scan=4172	1376.6	2	1151.55852	576.28259	R	G	128	139
PSM	FSTVTGESGSADTVRDPR	-346_16031	P24270	1	Mouse_09-2020	null	[MS,MS:1001208,SEQUEST,]	7.0e-4	null	ms_run[1]:scan=4171	1376.3	3	1881.89463	627.96942	R	F	113	131
PSM	TYFPHFDVSHGSAQVKGHGK	-346_16025	Q91VB8	1	Mouse_09-2020	null	[MS,MS:1001208,SEQUEST,]	7.0e-4	null	ms_run[1]:scan=4170	1376.1	4	2199.07290	550.52371	K	V	42	62
PSM	TGQAAGFSYTDANK	-346_16007	P62897	1	Mouse_09-2020	null	[MS,MS:1001208,SEQUEST,]	7.0e-4	null	ms_run[1]:scan=4165	1374.6	2	1430.65520	715.83096	K	K	41	55
PSM	DLLEVADILEK	-346_56675	Q99LP6	1	Mouse_09-2020	null	[MS,MS:1001208,SEQUEST,]	7.0e-4	null	ms_run[1]:scan=12161	3751.5	2	1257.69438	629.35047	K	T	110	121
PSM	LQALKDTANRLR	-346_9811	P40142	1	Mouse_09-2020	null	[MS,MS:1001208,SEQUEST,]	1.6e-3	null	ms_run[1]:scan=3039	1043.4	3	1398.81845	466.94404	K	S	12	24
PSM	IQALLDKYNAEKPK	-346_15994	P24270	1	Mouse_09-2020	null	[MS,MS:1001208,SEQUEST,]	7.0e-4	null	ms_run[1]:scan=4163	1374.0	3	1630.91635	544.31028	R	A	493	507
PSM	KGNIYSLNEGYAK	-346_15984	Q9QXD6	1	Mouse_09-2020	null	[MS,MS:1001208,SEQUEST,]	7.0e-4	null	ms_run[1]:scan=4161	1373.4	3	1456.74323	486.25254	K	F	206	219
PSM	FLETNPRVEK	-346_9837	Q8VCN5	1	Mouse_09-2020	null	[MS,MS:1001208,SEQUEST,]	3.2e-3	null	ms_run[1]:scan=3043	1044.6	3	1232.66397	411.55931	R	V	278	288
PSM	SGSSSAYTGYVER	-346_15972	O08601	1	Mouse_09-2020	null	[MS,MS:1001208,SEQUEST,]	7.0e-4	null	ms_run[1]:scan=4158	1372.5	2	1363.61284	682.30986	K	P	610	623
PSM	RPQPEEGATYEGIQK	-346_9847	Q8R0Y6	1	Mouse_09-2020	null	[MS,MS:1001208,SEQUEST,]	7.0e-4	null	ms_run[1]:scan=3045	1045.1	3	1702.84073	568.28468	R	E	191	206
PSM	GEFQILLDALDKIK	-346_56659	P16015	1	Mouse_09-2020	null	[MS,MS:1001208,SEQUEST,]	7.0e-4	null	ms_run[1]:scan=12159	3750.9	3	1602.91037	534.97490	K	K	154	168
PSM	KWKEDVELYR	-346_15954	Q00623	1	Mouse_09-2020	null	[MS,MS:1001208,SEQUEST,]	7.0e-4	null	ms_run[1]:scan=4155	1371.6	3	1365.71656	455.91023	K	K	130	140
PSM	TFEESFQK	-346_15950	Q8C196	1	Mouse_09-2020	null	[MS,MS:1001208,SEQUEST,]	6.6e-3	null	ms_run[1]:scan=4154	1371.3	2	1015.47331	508.24019	R	L	804	812
PSM	YNDLGEQHFK	-346_9874	P07724	1	Mouse_09-2020	null	[MS,MS:1001208,SEQUEST,]	7.0e-4	null	ms_run[1]:scan=3050	1046.6	2	1250.58110	625.79365	R	L	35	45
PSM	GDNQSPIELHTK	-346_9904	P16015	1	Mouse_09-2020	null	[MS,MS:1001208,SEQUEST,]	7.0e-4	null	ms_run[1]:scan=3056	1048.4	3	1338.66666	446.89312	K	I	25	37
PSM	RLAPEYEAAATR	-346_9909	P27773	1	Mouse_09-2020	null	[MS,MS:1001208,SEQUEST,]	7.0e-4	null	ms_run[1]:scan=3057	1048.7	3	1347.70127	449.90536	K	K	62	74
PSM	TYFPHFDVSHGSAQVKGHGK	-346_15939	Q91VB8	1	Mouse_09-2020	null	[MS,MS:1001208,SEQUEST,]	7.0e-4	null	ms_run[1]:scan=4152	1370.8	5	2199.07362	440.62042	K	V	42	62
PSM	ATIAGGGVIPHIHK	-346_15931	Q3THW5	1	Mouse_09-2020	null	[MS,MS:1001208,SEQUEST,]	1.3e-2	null	ms_run[1]:scan=4150	1370.1	3	1370.79087	457.60162	K	L	103	117
PSM	KNLQYYDISAK	-346_15923	Q14AA6	1	Mouse_09-2020	null	[MS,MS:1001208,SEQUEST,]	7.0e-4	null	ms_run[1]:scan=4149	1369.8	2	1342.70110	671.85371	K	N	142	153
PSM	GDNQSPIELHTK	-346_9826	P16015	1	Mouse_09-2020	null	[MS,MS:1001208,SEQUEST,]	7.0e-4	null	ms_run[1]:scan=3041	1044.0	2	1338.66655	669.83605	K	I	25	37
PSM	FVHDNYVIRR	-346_8728	Q8C196	1	Mouse_09-2020	null	[MS,MS:1001208,SEQUEST,]	6.2e-3	null	ms_run[1]:scan=2840	985.0	3	1318.70267	440.23868	K	A	1445	1455
PSM	NGEYALER	-346_9680	Q99LB7	1	Mouse_09-2020	null	[MS,MS:1001208,SEQUEST,]	2.2e-3	null	ms_run[1]:scan=3013	1035.8	2	951.45415	476.23016	K	G	886	894
PSM	IQALLDKYNAEKPK	-346_16218	P24270	1	Mouse_09-2020	null	[MS,MS:1001208,SEQUEST,]	7.0e-4	null	ms_run[1]:scan=4208	1387.2	4	1630.92202	408.48453	R	A	493	507
PSM	RSPPIPLAK	-346_9387	A0A0R4J0Z1	1	Mouse_09-2020	null	[MS,MS:1001208,SEQUEST,]	4.2e-3	null	ms_run[1]:scan=2962	1020.8	2	978.60961	489.80838	K	D	222	231
PSM	SGLIFYRK	-346_16681	Q9CZN7	1	Mouse_09-2020	null	[MS,MS:1001208,SEQUEST,]	2.2e-3	null	ms_run[1]:scan=4297	1413.4	2	983.56731	492.28728	R	V	287	295
PSM	LFAYPDTHR	-346_16651	P24270	1	Mouse_09-2020	null	[MS,MS:1001208,SEQUEST,]	7.0e-4	null	ms_run[1]:scan=4292	1411.9	2	1119.55840	560.28272	R	R	355	364
PSM	DLDLKKPIYQK	-346_16644	Q91X83	1	Mouse_09-2020	null	[MS,MS:1001208,SEQUEST,]	4.6e-3	null	ms_run[1]:scan=4290	1411.3	3	1360.79624	454.26601	R	A	364	375
PSM	FNSSISYDR	-346_16611	Q91YI0	1	Mouse_09-2020	null	[MS,MS:1001208,SEQUEST,]	1.0e-2	null	ms_run[1]:scan=4284	1409.6	2	1088.51128	544.75400	K	L	24	33
PSM	TFRPPYYHR	-346_9396	O09173	1	Mouse_09-2020	null	[MS,MS:1001208,SEQUEST,]	7.0e-4	null	ms_run[1]:scan=2964	1021.4	3	1236.62775	412.88060	K	C	328	337
PSM	SVDEIIR	-346_16456	P35700	1	Mouse_09-2020	null	[MS,MS:1001208,SEQUEST,]	6.2e-3	null	ms_run[1]:scan=4256	1401.4	2	831.45665	416.23217	R	V	152	159
PSM	YNTFGEALKQPDGIAVVGIFLK	-346_55548	P16015	1	Mouse_09-2020	null	[MS,MS:1001208,SEQUEST,]	7.0e-4	null	ms_run[1]:scan=11868	3658.6	3	2380.29251	794.10189	K	G	127	149
PSM	EAYNLGVR	-346_16427	O35490	1	Mouse_09-2020	null	[MS,MS:1001208,SEQUEST,]	2.6e-3	null	ms_run[1]:scan=4248	1399.0	2	921.47899	461.24307	R	I	287	295
PSM	IGGHGAEYGAEALER	-346_16414	Q91VB8	1	Mouse_09-2020	null	[MS,MS:1001208,SEQUEST,]	7.0e-4	null	ms_run[1]:scan=4245	1398.1	2	1529.73467	765.37079	K	F	18	33
PSM	VALRSDLDTLKGR	-346_16398	Q8VC30	1	Mouse_09-2020	null	[MS,MS:1001208,SEQUEST,]	7.0e-4	null	ms_run[1]:scan=4243	1397.5	3	1443.82843	481.94745	R	A	36	49
PSM	LDEAVAEAHLGK	-346_16369	P50247	1	Mouse_09-2020	null	[MS,MS:1001208,SEQUEST,]	7.0e-4	null	ms_run[1]:scan=4238	1396.1	3	1252.65287	418.22258	K	N	390	402
PSM	QTVAVGVIK	-346_16347	P10126	1	Mouse_09-2020	null	[MS,MS:1001208,SEQUEST,]	7.0e-4	null	ms_run[1]:scan=4232	1394.3	2	914.56706	457.78711	R	V	431	440
PSM	HVVFIAQR	-346_9402	P62082	1	Mouse_09-2020	null	[MS,MS:1001208,SEQUEST,]	4.6e-3	null	ms_run[1]:scan=2965	1021.6	2	969.56328	485.28507	K	I	91	99
PSM	LQQTLNALNK	-346_16199	Q3UQ44	1	Mouse_09-2020	null	[MS,MS:1001208,SEQUEST,]	1.7e-3	null	ms_run[1]:scan=4204	1386.0	2	1142.65361	571.83004	K	A	1421	1431
PSM	AVDNQVYVATASPARDDK	-346_16325	A0A338P6G0	1	Mouse_09-2020	null	[MS,MS:1001208,SEQUEST,]	2.2e-3	null	ms_run[1]:scan=4226	1392.5	3	1919.94706	640.65343	R	S	116	134
PSM	STWVILHHK	-346_9435	G5E850	1	Mouse_09-2020	null	[MS,MS:1001208,SEQUEST,]	4.4e-3	null	ms_run[1]:scan=2971	1023.4	2	1120.62773	560.81673	K	Y	25	34
PSM	KAVKNFTDVHPDYGAR	-346_9510	P24270	1	Mouse_09-2020	null	[MS,MS:1001208,SEQUEST,]	7.0e-4	null	ms_run[1]:scan=2984	1027.3	4	1817.93032	455.23778	K	Q	477	493
PSM	AHLEKVRSYVLK	-346_9531	Q8BH00	1	Mouse_09-2020	null	[MS,MS:1001208,SEQUEST,]	3.2e-3	null	ms_run[1]:scan=2988	1028.4	3	1442.84854	481.62079	K	Q	333	345
PSM	INQTYQQQYGR	-346_9583	S4R1F2	1	Mouse_09-2020	null	[MS,MS:1001208,SEQUEST,]	7.0e-4	null	ms_run[1]:scan=2997	1031.1	2	1398.67742	699.84166	R	L	124	135
PSM	IGGHGAEYGAEALER	-346_16307	Q91VB8	1	Mouse_09-2020	null	[MS,MS:1001208,SEQUEST,]	7.0e-4	null	ms_run[1]:scan=4223	1391.6	3	1529.73401	510.58295	K	F	18	33
PSM	RSPALIALR	-346_16302	Q8VC28	1	Mouse_09-2020	null	[MS,MS:1001208,SEQUEST,]	7.0e-4	null	ms_run[1]:scan=4222	1391.4	2	996.63140	498.81928	K	L	250	259
PSM	TYFPHFDVSHGSAQVKGHGK	-346_16275	Q91VB8	1	Mouse_09-2020	null	[MS,MS:1001208,SEQUEST,]	7.0e-4	null	ms_run[1]:scan=4217	1389.9	3	2199.07468	733.69585	K	V	42	62
PSM	GFYIYQEGSKNK	-346_16268	Q8BMS1	1	Mouse_09-2020	null	[MS,MS:1001208,SEQUEST,]	7.0e-4	null	ms_run[1]:scan=4216	1389.6	2	1433.70769	717.35662	K	L	635	647
PSM	VVAGVAAALAHK	-346_16261	A8DUK4	1	Mouse_09-2020	null	[MS,MS:1001208,SEQUEST,]	7.0e-4	null	ms_run[1]:scan=4215	1389.3	2	1106.66863	553.83767	K	H	134	146
PSM	DKGDAGVKELDSLK	-346_16252	Q80XN0	1	Mouse_09-2020	null	[MS,MS:1001208,SEQUEST,]	7.0e-4	null	ms_run[1]:scan=4214	1389.0	3	1474.77573	492.26311	K	D	90	104
PSM	DASPGSPLEK	-346_9598	P54869	1	Mouse_09-2020	null	[MS,MS:1001208,SEQUEST,]	1.7e-3	null	ms_run[1]:scan=3000	1032.0	2	1000.49455	500.75092	K	V	428	438
PSM	SVVRPWIKDR	-346_9637	P35492	1	Mouse_09-2020	null	[MS,MS:1001208,SEQUEST,]	2.6e-3	null	ms_run[1]:scan=3006	1033.8	3	1255.72693	419.24717	R	M	585	595
PSM	NYTDNELEK	-346_9654	P26443	1	Mouse_09-2020	null	[MS,MS:1001208,SEQUEST,]	3.2e-3	null	ms_run[1]:scan=3009	1034.6	2	1125.50774	563.25657	K	T	192	201
PSM	RYLSAQKPLLNDSQFRK	-346_16241	A2A8E7	1	Mouse_09-2020	null	[MS,MS:1001208,SEQUEST,]	7.0e-4	null	ms_run[1]:scan=4212	1388.4	4	2064.13662	516.78918	K	E	63	80
PSM	RVGLKAPGIIPR	-346_16317	Q03265	1	Mouse_09-2020	null	[MS,MS:1001208,SEQUEST,]	7.0e-4	null	ms_run[1]:scan=4225	1392.2	3	1276.82096	426.27858	R	S	171	183
PSM	TLPQAEALDK	-346_17265	Q9WTP7	1	Mouse_09-2020	null	[MS,MS:1001208,SEQUEST,]	1.4e-2	null	ms_run[1]:scan=4409	1446.2	2	1085.58428	543.29550	R	Y	95	105
PSM	KFLQPGSQRKPFDDAK	-346_8722	P30115	1	Mouse_09-2020	null	[MS,MS:1001208,SEQUEST,]	3.2e-3	null	ms_run[1]:scan=2839	984.7	4	1861.99380	466.25343	K	V	196	212
PSM	YDRFLNPDGTRK	-346_8716	O88962	1	Mouse_09-2020	null	[MS,MS:1001208,SEQUEST,]	1.0e-3	null	ms_run[1]:scan=2837	984.1	3	1481.74903	494.58803	K	D	404	416
PSM	YDSTHYKETWK	-346_7403	Q9JII6	1	Mouse_09-2020	null	[MS,MS:1001208,SEQUEST,]	7.0e-4	null	ms_run[1]:scan=2594	911.9	3	1457.66965	486.56137	R	L	135	146
PSM	RSGSDWILNGSK	-346_18028	A0A0R4J083	1	Mouse_09-2020	null	[MS,MS:1001208,SEQUEST,]	7.0e-4	null	ms_run[1]:scan=4552	1488.1	3	1319.67102	440.56160	K	F	190	202
PSM	GSTASQVLQR	-346_7417	G5E902	1	Mouse_09-2020	null	[MS,MS:1001208,SEQUEST,]	7.0e-4	null	ms_run[1]:scan=2597	912.7	2	1046.55889	523.78309	K	G	292	302
PSM	KIITSTLEKEASK	-346_7526	Q9DBM2	1	Mouse_09-2020	null	[MS,MS:1001208,SEQUEST,]	7.0e-4	null	ms_run[1]:scan=2616	918.3	3	1447.83634	483.28373	K	G	336	349
PSM	GKPDVVVKEDEEYK	-346_7542	Q8QZT1	1	Mouse_09-2020	null	[MS,MS:1001208,SEQUEST,]	7.0e-4	null	ms_run[1]:scan=2619	919.2	3	1634.82712	545.61392	K	V	241	255
PSM	RWGYTVK	-346_7552	P29758	1	Mouse_09-2020	null	[MS,MS:1001208,SEQUEST,]	8.2e-3	null	ms_run[1]:scan=2621	919.8	2	909.49382	455.25069	R	I	155	162
PSM	QYDISNPQKPR	-346_7556	A0A0R4J135	0	Mouse_09-2020	null	[MS,MS:1001208,SEQUEST,]	7.0e-4	null	ms_run[1]:scan=2623	921.0	3	1345.68811	449.23348	R	T	334	345
PSM	QYDISNPQKPR	-346_7556	P17563	0	Mouse_09-2020	null	[MS,MS:1001208,SEQUEST,]	7.0e-4	null	ms_run[1]:scan=2623	921.0	3	1345.68811	449.23348	R	A	334	345
PSM	SFGGVTHGLPEKK	-346_7588	P50544	1	Mouse_09-2020	null	[MS,MS:1001208,SEQUEST,]	2.4e-2	null	ms_run[1]:scan=2627	922.1	3	1356.72763	452.91386	R	G	288	301
PSM	ASGTNDKPGGPHYILR	-346_7606	Q8CHT0	1	Mouse_09-2020	null	[MS,MS:1001208,SEQUEST,]	2.2e-3	null	ms_run[1]:scan=2630	923.1	4	1682.86123	421.47068	R	T	524	540
PSM	ASGTNDKPGGPHYILR	-346_7622	Q8CHT0	1	Mouse_09-2020	null	[MS,MS:1001208,SEQUEST,]	7.0e-4	null	ms_run[1]:scan=2632	923.6	3	1682.85990	561.62515	R	T	524	540
PSM	RADLYTVESKKP	-346_7628	A0A338P6G0	1	Mouse_09-2020	null	[MS,MS:1001208,SEQUEST,]	7.0e-4	null	ms_run[1]:scan=2633	923.9	3	1406.76395	469.59279	K	0	185	197
PSM	IAQAQGLKDGYR	-346_7654	Q9D0S9	1	Mouse_09-2020	null	[MS,MS:1001208,SEQUEST,]	3.2e-3	null	ms_run[1]:scan=2638	925.4	3	1319.70655	440.57373	K	V	121	133
PSM	KYVIYIER	-346_17977	P61255	1	Mouse_09-2020	null	[MS,MS:1001208,SEQUEST,]	7.0e-4	null	ms_run[1]:scan=4544	1485.8	2	1083.61992	542.31349	K	Q	77	85
PSM	YHPGYFGK	-346_7732	P14115	1	Mouse_09-2020	null	[MS,MS:1001208,SEQUEST,]	6.2e-3	null	ms_run[1]:scan=2659	931.6	2	968.46330	484.73488	K	G	48	56
PSM	AYDPKGGLDNAR	-346_7240	P15105	1	Mouse_09-2020	null	[MS,MS:1001208,SEQUEST,]	1.5e-2	null	ms_run[1]:scan=2567	904.0	3	1276.62952	426.21420	R	L	287	299
PSM	TIAPALVSKK	-346_7745	P17182	1	Mouse_09-2020	null	[MS,MS:1001208,SEQUEST,]	1.9e-2	null	ms_run[1]:scan=2661	932.2	2	1027.65190	514.32914	K	N	72	82
PSM	NIQLEDGK	-346_7792	Q8R0Y6	1	Mouse_09-2020	null	[MS,MS:1001208,SEQUEST,]	1.3e-3	null	ms_run[1]:scan=2672	935.4	2	916.47368	458.74036	K	M	291	299
PSM	HNFTPLAR	-346_7841	Q8BWT1	1	Mouse_09-2020	null	[MS,MS:1001208,SEQUEST,]	1.7e-3	null	ms_run[1]:scan=2685	939.3	2	955.51225	478.25905	K	V	271	279
PSM	NFTDVHPDYGAR	-346_17959	P24270	1	Mouse_09-2020	null	[MS,MS:1001208,SEQUEST,]	3.2e-3	null	ms_run[1]:scan=4541	1485.0	3	1391.63495	464.54947	K	Q	481	493
PSM	TPQIQVYSR	-346_17931	P01887	1	Mouse_09-2020	null	[MS,MS:1001208,SEQUEST,]	7.0e-4	null	ms_run[1]:scan=4536	1483.5	2	1091.58428	546.29583	K	P	24	33
PSM	TSWLDGK	-346_17923	P24369	1	Mouse_09-2020	null	[MS,MS:1001208,SEQUEST,]	1.6e-3	null	ms_run[1]:scan=4535	1483.2	2	806.40453	403.70579	K	V	159	166
PSM	RSAGVDDQENWHEGKENIR	-346_7855	Q9CPY7	1	Mouse_09-2020	null	[MS,MS:1001208,SEQUEST,]	7.0e-4	null	ms_run[1]:scan=2687	939.9	4	2240.04458	560.76643	K	A	104	123
PSM	LINRNTTIPTK	-346_7862	P38647	1	Mouse_09-2020	null	[MS,MS:1001208,SEQUEST,]	7.0e-4	null	ms_run[1]:scan=2688	940.2	3	1270.74863	424.25410	K	S	457	468
PSM	STVPVRAAESIRR	-346_7902	O70475	1	Mouse_09-2020	null	[MS,MS:1001208,SEQUEST,]	1.9e-2	null	ms_run[1]:scan=2697	942.9	3	1441.82297	481.27931	K	F	130	143
PSM	DIKGVSEIVHEGK	-346_17904	P12710	1	Mouse_09-2020	null	[MS,MS:1001208,SEQUEST,]	7.0e-4	null	ms_run[1]:scan=4531	1482.0	3	1410.75968	470.92442	K	I	34	47
PSM	NVFLLGFIPAK	-346_55449	Q9EPU0	1	Mouse_09-2020	null	[MS,MS:1001208,SEQUEST,]	7.0e-4	null	ms_run[1]:scan=11832	3646.0	2	1218.72600	609.86589	R	D	185	196
PSM	GYSFTTTAER	-346_17873	P60710	1	Mouse_09-2020	null	[MS,MS:1001208,SEQUEST,]	7.0e-4	null	ms_run[1]:scan=4525	1480.2	2	1132.52800	566.76710	R	I	197	207
PSM	AVLIDKDQTPK	-346_7910	Q8QZS1	1	Mouse_09-2020	null	[MS,MS:1001208,SEQUEST,]	3.5e-2	null	ms_run[1]:scan=2698	943.2	3	1227.69449	409.90296	R	K	347	358
PSM	RYYLSNQERPQYEHSVVVGR	-346_17867	Q8R0F9	1	Mouse_09-2020	null	[MS,MS:1001208,SEQUEST,]	7.0e-4	null	ms_run[1]:scan=4524	1480.0	4	2480.24428	620.81619	K	S	267	287
PSM	YALKERWNR	-346_7927	Q9QXF8	1	Mouse_09-2020	null	[MS,MS:1001208,SEQUEST,]	4.6e-3	null	ms_run[1]:scan=2701	944.0	3	1235.66480	412.55964	K	K	94	103
PSM	DSFGIRHPSGHLENK	-346_7756	Q99K67	1	Mouse_09-2020	null	[MS,MS:1001208,SEQUEST,]	7.0e-4	null	ms_run[1]:scan=2663	932.8	4	1693.84231	424.21558	R	I	840	855
PSM	SVLLLEQFFLPHSR	-346_55468	Q9D826	1	Mouse_09-2020	null	[MS,MS:1001208,SEQUEST,]	7.0e-4	null	ms_run[1]:scan=11842	3649.7	3	1685.93808	562.65064	K	S	32	46
PSM	GFSGYNTR	-346_7226	A0A1Y7VKA0	1	Mouse_09-2020	null	[MS,MS:1001208,SEQUEST,]	2.2e-3	null	ms_run[1]:scan=2563	902.7	2	901.41649	451.21177	R	A	52	60
PSM	ILSTAQRPLE	-346_18041	Q3TNA1	1	Mouse_09-2020	null	[MS,MS:1001208,SEQUEST,]	1.0e-3	null	ms_run[1]:scan=4554	1488.7	2	1127.64238	564.32459	R	0	542	552
PSM	LRQFHLHWGSSDDHGSEHTVDGVK	-346_18268	P16015	1	Mouse_09-2020	null	[MS,MS:1001208,SEQUEST,]	7.0e-4	null	ms_run[1]:scan=4598	1501.6	6	2744.29406	458.22146	R	A	90	114
PSM	GAAQNIIPASTGAAK	-346_18259	A0A1D5RLD8	1	Mouse_09-2020	null	[MS,MS:1001208,SEQUEST,]	7.0e-4	null	ms_run[1]:scan=4596	1501.1	2	1369.74480	685.37534	R	V	199	214
PSM	LHVDPENFR	-346_18217	A8DUK4	1	Mouse_09-2020	null	[MS,MS:1001208,SEQUEST,]	3.2e-3	null	ms_run[1]:scan=4588	1498.7	2	1126.56450	563.78563	K	L	97	106
PSM	FTRVDNGKELIAVR	-346_18211	P55050	1	Mouse_09-2020	null	[MS,MS:1001208,SEQUEST,]	7.0e-4	null	ms_run[1]:scan=4586	1498.1	4	1617.90798	405.23224	K	V	94	108
PSM	DSYVGDEAQSK	-346_6811	P60710	0	Mouse_09-2020	null	[MS,MS:1001208,SEQUEST,]	7.0e-4	null	ms_run[1]:scan=2488	880.3	2	1198.52300	599.76476	K	G	51	62
PSM	DSYVGDEAQSK	-346_6811	P68134	0	Mouse_09-2020	null	[MS,MS:1001208,SEQUEST,]	7.0e-4	null	ms_run[1]:scan=2488	880.3	2	1198.52300	599.76476	K	G	53	64
PSM	SVTNEDVTQEQLGGAK	-346_18202	E9Q1J7	1	Mouse_09-2020	null	[MS,MS:1001208,SEQUEST,]	7.0e-4	null	ms_run[1]:scan=4584	1497.5	2	1675.81828	838.41031	K	H	198	214
PSM	VGGTSDVEVNEK	-346_6819	P63038	1	Mouse_09-2020	null	[MS,MS:1001208,SEQUEST,]	7.0e-4	null	ms_run[1]:scan=2490	881.0	2	1233.59612	617.30151	K	D	406	418
PSM	ADGSTQVIDTK	-346_6830	O08749	1	Mouse_09-2020	null	[MS,MS:1001208,SEQUEST,]	7.0e-4	null	ms_run[1]:scan=2492	881.6	2	1134.56389	567.78549	K	I	167	178
PSM	RFLEEATR	-346_6850	Q8C196	1	Mouse_09-2020	null	[MS,MS:1001208,SEQUEST,]	1.6e-3	null	ms_run[1]:scan=2496	882.8	2	1021.54271	511.27490	K	S	1150	1158
PSM	LRQFHLHWGSSDDHGSEHTVDGVK	-346_18189	P16015	1	Mouse_09-2020	null	[MS,MS:1001208,SEQUEST,]	7.0e-4	null	ms_run[1]:scan=4581	1496.7	5	2744.29304	549.66430	R	A	90	114
PSM	ALAVSDLNR	-346_18181	G5E8R3	1	Mouse_09-2020	null	[MS,MS:1001208,SEQUEST,]	7.0e-4	null	ms_run[1]:scan=4579	1496.1	2	958.53203	479.76945	K	G	1062	1071
[truncated: 485,327 more chars]
